# Supplementary material for: Theoretical Study of Sphingomyelinases from Entamoeba histolytica and Trichomonas vaginalis Sheds Light on the Evolution of Enzymes Needed for Survival and Colonization
Source: Pathogens. 2025 Jan 5;14(1):32. doi: 10.3390/pathogens14010032 (PMC11768322; doi:10.3390/pathogens14010032)
Supplement: Supplementary file 1 [file pathogens-14-00032-s001.zip › Supplementary structural Files/CIF files aSMase6/ASmase6 monomer with two ions/aSmase6 with 2xMg monomer/fold_smasa6_2_mg_glyc_model_4.cif]

# By using this file you agree to the legally binding terms of use found at alphafoldserver.com/output-terms
data_32bb38b3755d141f
#
_entry.id 32bb38b3755d141f
#
loop_
_atom_type.symbol
C  
MG 
N  
O  
S  
#
loop_
_audit_author.name
_audit_author.pdbx_ordinal
"Google DeepMind" 1 
"Isomorphic Labs" 2 
#
_audit_conform.dict_location https://raw.githubusercontent.com/ihmwg/ModelCIF/master/dist/mmcif_ma.dic
_audit_conform.dict_name     mmcif_ma.dic
_audit_conform.dict_version  1.4.5
#
loop_
_chem_comp.formula
_chem_comp.formula_weight
_chem_comp.id
_chem_comp.mon_nstd_flag
_chem_comp.name
_chem_comp.pdbx_smiles
_chem_comp.pdbx_synonyms
_chem_comp.type
"C3 H7 N O2"    89.093  ALA y ALANINE                                  C[C@H](N)C(O)=O                                  ?                                     "L-PEPTIDE LINKING"           
"C6 H15 N4 O2"  175.209 ARG y ARGININE                                 N[C@@H](CCCNC(N)=[NH2+])C(O)=O                   ?                                     "L-PEPTIDE LINKING"           
"C4 H8 N2 O3"   132.118 ASN y ASPARAGINE                               N[C@@H](CC(N)=O)C(O)=O                           ?                                     "L-PEPTIDE LINKING"           
"C4 H7 N O4"    133.103 ASP y "ASPARTIC ACID"                          N[C@@H](CC(O)=O)C(O)=O                           ?                                     "L-PEPTIDE LINKING"           
"C3 H7 N O2 S"  121.158 CYS y CYSTEINE                                 N[C@@H](CS)C(O)=O                                ?                                     "L-PEPTIDE LINKING"           
"C5 H10 N2 O3"  146.144 GLN y GLUTAMINE                                N[C@@H](CCC(N)=O)C(O)=O                          ?                                     "L-PEPTIDE LINKING"           
"C5 H9 N O4"    147.129 GLU y "GLUTAMIC ACID"                          N[C@@H](CCC(O)=O)C(O)=O                          ?                                     "L-PEPTIDE LINKING"           
"C2 H5 N O2"    75.067  GLY y GLYCINE                                  NCC(O)=O                                         ?                                     "PEPTIDE LINKING"             
"C6 H10 N3 O2"  156.162 HIS y HISTIDINE                                N[C@@H](Cc1c[nH]c[nH+]1)C(O)=O                   ?                                     "L-PEPTIDE LINKING"           
"C6 H13 N O2"   131.173 ILE y ISOLEUCINE                               CC[C@H](C)[C@H](N)C(O)=O                         ?                                     "L-PEPTIDE LINKING"           
"C6 H13 N O2"   131.173 LEU y LEUCINE                                  CC(C)C[C@H](N)C(O)=O                             ?                                     "L-PEPTIDE LINKING"           
"C6 H15 N2 O2"  147.195 LYS y LYSINE                                   N[C@@H](CCCC[NH3+])C(O)=O                        ?                                     "L-PEPTIDE LINKING"           
"C6 H12 O6"     180.156 MAN y alpha-D-mannopyranose                    OC[C@H]1O[C@H](O)[C@@H](O)[C@@H](O)[C@@H]1O      "alpha-D-mannose; D-mannose; mannose" "D-saccharide, alpha linking" 
"C5 H11 N O2 S" 149.211 MET y METHIONINE                               CSCC[C@H](N)C(O)=O                               ?                                     "L-PEPTIDE LINKING"           
Mg              24.305  MG  . "MAGNESIUM ION"                          "[Mg++]"                                         ?                                     NON-POLYMER                   
"C8 H15 N O6"   221.208 NAG y 2-acetamido-2-deoxy-beta-D-glucopyranose CC(=O)N[C@H]1[C@H](O)O[C@H](CO)[C@@H](O)[C@@H]1O 
;N-acetyl-beta-D-glucosamine; 2-acetamido-2-deoxy-beta-D-glucose; 2-acetamido-2-deoxy-D-glucose;
2-acetamido-2-deoxy-glucose; N-ACETYL-D-GLUCOSAMINE
;
"D-saccharide, beta linking"  
"C9 H11 N O2"   165.189 PHE y PHENYLALANINE                            N[C@@H](Cc1ccccc1)C(O)=O                         ?                                     "L-PEPTIDE LINKING"           
"C5 H9 N O2"    115.130 PRO y PROLINE                                  OC(=O)[C@@H]1CCCN1                               ?                                     "L-PEPTIDE LINKING"           
"C3 H7 N O3"    105.093 SER y SERINE                                   N[C@@H](CO)C(O)=O                                ?                                     "L-PEPTIDE LINKING"           
"C4 H9 N O3"    119.119 THR y THREONINE                                C[C@@H](O)[C@H](N)C(O)=O                         ?                                     "L-PEPTIDE LINKING"           
"C11 H12 N2 O2" 204.225 TRP y TRYPTOPHAN                               N[C@@H](Cc1c[nH]c2ccccc12)C(O)=O                 ?                                     "L-PEPTIDE LINKING"           
"C9 H11 N O3"   181.189 TYR y TYROSINE                                 N[C@@H](Cc1ccc(O)cc1)C(O)=O                      ?                                     "L-PEPTIDE LINKING"           
"C5 H11 N O2"   117.146 VAL y VALINE                                   CC(C)[C@H](N)C(O)=O                              ?                                     "L-PEPTIDE LINKING"           
#
_citation.book_publisher          ?
_citation.country                 UK
_citation.id                      primary
_citation.journal_full            Nature
_citation.journal_id_ASTM         NATUAS
_citation.journal_id_CSD          0006
_citation.journal_id_ISSN         0028-0836
_citation.journal_volume          ?
_citation.page_first              ?
_citation.page_last               ?
_citation.pdbx_database_id_DOI    ?
_citation.pdbx_database_id_PubMed ?
_citation.title                   "Accurate structure prediction of biomolecular interactions with AlphaFold 3"
_citation.year                    2024
#
loop_
_citation_author.citation_id
_citation_author.name
_citation_author.ordinal
primary "Google DeepMind" 1 
primary "Isomorphic Labs" 2 
#
loop_
_entity.id
_entity.pdbx_description
_entity.type
1 . polymer     
2 . non-polymer 
3 . non-polymer 
4 . branched    
5 . branched    
#
_entity_poly.entity_id      1
_entity_poly.pdbx_strand_id A
_entity_poly.type           polypeptide(L)
#
loop_
_entity_poly_seq.entity_id
_entity_poly_seq.hetero
_entity_poly_seq.mon_id
_entity_poly_seq.num
1 n PHE 1   
1 n GLU 2   
1 n MET 3   
1 n TRP 4   
1 n GLN 5   
1 n LEU 6   
1 n THR 7   
1 n ASP 8   
1 n ILE 9   
1 n HIS 10  
1 n LEU 11  
1 n ASP 12  
1 n PRO 13  
1 n MET 14  
1 n TYR 15  
1 n THR 16  
1 n VAL 17  
1 n GLY 18  
1 n SER 19  
1 n ASP 20  
1 n PRO 21  
1 n LEU 22  
1 n LYS 23  
1 n LEU 24  
1 n CYS 25  
1 n ARG 26  
1 n GLU 27  
1 n GLY 28  
1 n LYS 29  
1 n GLY 30  
1 n ASN 31  
1 n ALA 32  
1 n GLY 33  
1 n LYS 34  
1 n TYR 35  
1 n GLY 36  
1 n ASP 37  
1 n TYR 38  
1 n SER 39  
1 n CYS 40  
1 n ASP 41  
1 n ALA 42  
1 n ASN 43  
1 n MET 44  
1 n ALA 45  
1 n LEU 46  
1 n LEU 47  
1 n ASP 48  
1 n SER 49  
1 n LEU 50  
1 n VAL 51  
1 n LYS 52  
1 n PHE 53  
1 n ILE 54  
1 n LYS 55  
1 n ARG 56  
1 n ASN 57  
1 n THR 58  
1 n ASP 59  
1 n VAL 60  
1 n ASN 61  
1 n GLY 62  
1 n LYS 63  
1 n VAL 64  
1 n MET 65  
1 n VAL 66  
1 n TYR 67  
1 n ASN 68  
1 n GLY 69  
1 n ASP 70  
1 n ILE 71  
1 n VAL 72  
1 n SER 73  
1 n ARG 74  
1 n ALA 75  
1 n ILE 76  
1 n PRO 77  
1 n LYS 78  
1 n TYR 79  
1 n ASN 80  
1 n LEU 81  
1 n ASP 82  
1 n TYR 83  
1 n VAL 84  
1 n LYS 85  
1 n GLN 86  
1 n SER 87  
1 n ILE 88  
1 n VAL 89  
1 n ASN 90  
1 n ALA 91  
1 n THR 92  
1 n ALA 93  
1 n LEU 94  
1 n LEU 95  
1 n LYS 96  
1 n LYS 97  
1 n PHE 98  
1 n GLU 99  
1 n ASP 100 
1 n PHE 101 
1 n PHE 102 
1 n ILE 103 
1 n ILE 104 
1 n PRO 105 
1 n MET 106 
1 n LEU 107 
1 n GLY 108 
1 n ASN 109 
1 n HIS 110 
1 n ASP 111 
1 n VAL 112 
1 n TYR 113 
1 n PRO 114 
1 n ALA 115 
1 n ASN 116 
1 n GLN 117 
1 n MET 118 
1 n ALA 119 
1 n ILE 120 
1 n ASN 121 
1 n SER 122 
1 n GLN 123 
1 n TRP 124 
1 n ILE 125 
1 n PHE 126 
1 n GLN 127 
1 n PHE 128 
1 n ALA 129 
1 n ALA 130 
1 n GLU 131 
1 n GLN 132 
1 n PHE 133 
1 n ALA 134 
1 n PRO 135 
1 n PHE 136 
1 n LEU 137 
1 n SER 138 
1 n GLN 139 
1 n ASN 140 
1 n ALA 141 
1 n ILE 142 
1 n GLU 143 
1 n SER 144 
1 n PHE 145 
1 n LYS 146 
1 n HIS 147 
1 n GLY 148 
1 n GLY 149 
1 n TYR 150 
1 n TYR 151 
1 n THR 152 
1 n MET 153 
1 n PRO 154 
1 n PHE 155 
1 n PRO 156 
1 n ALA 157 
1 n HIS 158 
1 n LEU 159 
1 n GLY 160 
1 n ILE 161 
1 n LYS 162 
1 n VAL 163 
1 n PRO 164 
1 n LEU 165 
1 n ASN 166 
1 n ALA 167 
1 n VAL 168 
1 n VAL 169 
1 n LEU 170 
1 n ASN 171 
1 n THR 172 
1 n VAL 173 
1 n LEU 174 
1 n TYR 175 
1 n TYR 176 
1 n ASN 177 
1 n TYR 178 
1 n ASN 179 
1 n LYS 180 
1 n GLN 181 
1 n THR 182 
1 n MET 183 
1 n ASP 184 
1 n SER 185 
1 n THR 186 
1 n ASP 187 
1 n PRO 188 
1 n LEU 189 
1 n GLY 190 
1 n GLN 191 
1 n PHE 192 
1 n GLU 193 
1 n TRP 194 
1 n PHE 195 
1 n LYS 196 
1 n THR 197 
1 n VAL 198 
1 n MET 199 
1 n ASP 200 
1 n GLY 201 
1 n TYR 202 
1 n ARG 203 
1 n LYS 204 
1 n THR 205 
1 n GLY 206 
1 n GLN 207 
1 n ARG 208 
1 n ALA 209 
1 n ILE 210 
1 n VAL 211 
1 n SER 212 
1 n MET 213 
1 n HIS 214 
1 n ILE 215 
1 n CYS 216 
1 n PRO 217 
1 n GLY 218 
1 n VAL 219 
1 n ALA 220 
1 n GLU 221 
1 n ARG 222 
1 n PHE 223 
1 n ASN 224 
1 n TYR 225 
1 n SER 226 
1 n ASP 227 
1 n GLN 228 
1 n LEU 229 
1 n TYR 230 
1 n PRO 231 
1 n GLN 232 
1 n TYR 233 
1 n ASN 234 
1 n ASP 235 
1 n ARG 236 
1 n LEU 237 
1 n VAL 238 
1 n ASP 239 
1 n SER 240 
1 n LEU 241 
1 n ALA 242 
1 n GLU 243 
1 n TYR 244 
1 n ASN 245 
1 n ASP 246 
1 n VAL 247 
1 n ILE 248 
1 n LEU 249 
1 n GLY 250 
1 n VAL 251 
1 n LEU 252 
1 n CYS 253 
1 n GLY 254 
1 n HIS 255 
1 n LEU 256 
1 n HIS 257 
1 n THR 258 
1 n ASP 259 
1 n THR 260 
1 n PHE 261 
1 n ARG 262 
1 n ILE 263 
1 n LEU 264 
1 n SER 265 
1 n LYS 266 
1 n GLY 267 
1 n ASN 268 
1 n LYS 269 
1 n LYS 270 
1 n VAL 271 
1 n MET 272 
1 n ALA 273 
1 n PHE 274 
1 n ILE 275 
1 n GLY 276 
1 n PRO 277 
1 n SER 278 
1 n VAL 279 
1 n ASP 280 
1 n THR 281 
1 n TRP 282 
1 n LEU 283 
1 n GLY 284 
1 n THR 285 
1 n SER 286 
1 n PRO 287 
1 n SER 288 
1 n ILE 289 
1 n ARG 290 
1 n LYS 291 
1 n TYR 292 
1 n ASP 293 
1 n VAL 294 
1 n GLY 295 
1 n ASN 296 
1 n GLY 297 
1 n GLN 298 
1 n GLY 299 
1 n TYR 300 
1 n MET 301 
1 n LYS 302 
1 n GLU 303 
1 n PHE 304 
1 n LYS 305 
1 n ASN 306 
1 n TYR 307 
1 n HIS 308 
1 n PHE 309 
1 n GLN 310 
1 n LEU 311 
1 n ARG 312 
1 n PRO 313 
1 n LYS 314 
1 n LYS 315 
1 n ASP 316 
1 n LYS 317 
1 n LEU 318 
1 n LYS 319 
1 n PRO 320 
1 n LYS 321 
1 n THR 322 
1 n THR 323 
1 n ILE 324 
1 n LYS 325 
1 n GLN 326 
1 n PRO 327 
1 n SER 328 
1 n ASP 329 
1 n GLY 330 
1 n PHE 331 
1 n ASN 332 
1 n LYS 333 
1 n TRP 334 
1 n LYS 335 
1 n PHE 336 
1 n ASN 337 
1 n TYR 338 
1 n GLY 339 
1 n SER 340 
1 n SER 341 
1 n SER 342 
1 n GLU 343 
1 n TYR 344 
1 n GLY 345 
1 n LEU 346 
1 n LYS 347 
1 n GLU 348 
1 n LEU 349 
1 n SER 350 
1 n PRO 351 
1 n LYS 352 
1 n GLU 353 
1 n PHE 354 
1 n GLU 355 
1 n ILE 356 
1 n LEU 357 
1 n ALA 358 
1 n ALA 359 
1 n ARG 360 
1 n MET 361 
1 n ASP 362 
1 n LYS 363 
1 n ASP 364 
1 n LEU 365 
1 n GLN 366 
1 n LEU 367 
1 n PHE 368 
1 n ASN 369 
1 n LYS 370 
1 n TYR 371 
1 n HIS 372 
1 n LEU 373 
1 n HIS 374 
1 n PHE 375 
1 n ARG 376 
1 n ALA 377 
1 n ASP 378 
1 n THR 379 
1 n PRO 380 
1 n GLY 381 
1 n PHE 382 
1 n THR 383 
#
_ma_data.content_type "model coordinates"
_ma_data.id           1
_ma_data.name         Model
#
_ma_model_list.data_id          1
_ma_model_list.model_group_id   1
_ma_model_list.model_group_name "AlphaFold-beta-20231127 (7a14c934-fe78-43c1-a552-7fb305b0ebd1 @ 2024-09-02 08:16:36)"
_ma_model_list.model_id         1
_ma_model_list.model_name       "Top ranked model"
_ma_model_list.model_type       "Ab initio model"
_ma_model_list.ordinal_id       1
#
loop_
_ma_protocol_step.method_type
_ma_protocol_step.ordinal_id
_ma_protocol_step.protocol_id
_ma_protocol_step.step_id
"coevolution MSA" 1 1 1 
"template search" 2 1 2 
modeling          3 1 3 
#
loop_
_ma_qa_metric.id
_ma_qa_metric.mode
_ma_qa_metric.name
_ma_qa_metric.software_group_id
_ma_qa_metric.type
1 global pLDDT 1 pLDDT 
2 local  pLDDT 1 pLDDT 
#
_ma_qa_metric_global.metric_id    1
_ma_qa_metric_global.metric_value 89.46
_ma_qa_metric_global.model_id     1
_ma_qa_metric_global.ordinal_id   1
#
_ma_software_group.group_id    1
_ma_software_group.ordinal_id  1
_ma_software_group.software_id 1
#
loop_
_ma_target_entity.data_id
_ma_target_entity.entity_id
_ma_target_entity.origin
1 1 . 
1 2 . 
1 3 . 
1 4 . 
1 5 . 
#
loop_
_ma_target_entity_instance.asym_id
_ma_target_entity_instance.details
_ma_target_entity_instance.entity_id
A . 1 
B . 2 
C . 3 
D . 4 
E . 5 
#
loop_
_pdbx_branch_scheme.asym_id
_pdbx_branch_scheme.auth_asym_id
_pdbx_branch_scheme.auth_seq_num
_pdbx_branch_scheme.entity_id
_pdbx_branch_scheme.hetero
_pdbx_branch_scheme.mon_id
_pdbx_branch_scheme.num
_pdbx_branch_scheme.pdb_asym_id
_pdbx_branch_scheme.pdb_ins_code
_pdbx_branch_scheme.pdb_seq_num
D D 1 4 n NAG 1 D . 1 
D D 2 4 n NAG 2 D . 2 
D D 3 4 n MAN 3 D . 3 
D D 4 4 n MAN 4 D . 4 
D D 5 4 n MAN 5 D . 5 
D D 6 4 n MAN 6 D . 6 
D D 7 4 n MAN 7 D . 7 
D D 8 4 n MAN 8 D . 8 
E E 1 5 n NAG 1 E . 1 
E E 2 5 n NAG 2 E . 2 
E E 3 5 n MAN 3 E . 3 
E E 4 5 n MAN 4 E . 4 
E E 5 5 n MAN 5 E . 5 
E E 6 5 n MAN 6 E . 6 
E E 7 5 n MAN 7 E . 7 
E E 8 5 n MAN 8 E . 8 
#
loop_
_pdbx_data_usage.details
_pdbx_data_usage.id
_pdbx_data_usage.type
_pdbx_data_usage.url
;NON-COMMERCIAL USE ONLY, BY USING THIS FILE YOU AGREE TO THE TERMS OF USE FOUND
AT alphafoldserver.com/output-terms.
;
1 license    ? 
;THE INFORMATION IS NOT INTENDED FOR, HAS NOT BEEN VALIDATED FOR, AND IS NOT
APPROVED FOR CLINICAL USE. IT SHOULD NOT BE USED FOR CLINICAL PURPOSE OR RELIED
ON FOR MEDICAL OR OTHER PROFESSIONAL ADVICE. IT IS THEORETICAL MODELLING ONLY
AND CAUTION SHOULD BE EXERCISED IN ITS USE. IT IS PROVIDED "AS-IS" WITHOUT ANY
WARRANTY OF ANY KIND, WHETHER EXPRESSED OR IMPLIED. NO WARRANTY IS GIVEN THAT
USE OF THE INFORMATION SHALL NOT INFRINGE THE RIGHTS OF ANY THIRD PARTY.
;
2 disclaimer ? 
#
loop_
_pdbx_nonpoly_scheme.asym_id
_pdbx_nonpoly_scheme.auth_seq_num
_pdbx_nonpoly_scheme.entity_id
_pdbx_nonpoly_scheme.mon_id
_pdbx_nonpoly_scheme.pdb_ins_code
_pdbx_nonpoly_scheme.pdb_seq_num
_pdbx_nonpoly_scheme.pdb_strand_id
B 1 2 MG . 1 B 
C 1 3 MG . 1 C 
#
loop_
_pdbx_poly_seq_scheme.asym_id
_pdbx_poly_seq_scheme.auth_seq_num
_pdbx_poly_seq_scheme.entity_id
_pdbx_poly_seq_scheme.hetero
_pdbx_poly_seq_scheme.mon_id
_pdbx_poly_seq_scheme.pdb_ins_code
_pdbx_poly_seq_scheme.pdb_seq_num
_pdbx_poly_seq_scheme.pdb_strand_id
_pdbx_poly_seq_scheme.seq_id
A 1   1 n PHE . 1   A 1   
A 2   1 n GLU . 2   A 2   
A 3   1 n MET . 3   A 3   
A 4   1 n TRP . 4   A 4   
A 5   1 n GLN . 5   A 5   
A 6   1 n LEU . 6   A 6   
A 7   1 n THR . 7   A 7   
A 8   1 n ASP . 8   A 8   
A 9   1 n ILE . 9   A 9   
A 10  1 n HIS . 10  A 10  
A 11  1 n LEU . 11  A 11  
A 12  1 n ASP . 12  A 12  
A 13  1 n PRO . 13  A 13  
A 14  1 n MET . 14  A 14  
A 15  1 n TYR . 15  A 15  
A 16  1 n THR . 16  A 16  
A 17  1 n VAL . 17  A 17  
A 18  1 n GLY . 18  A 18  
A 19  1 n SER . 19  A 19  
A 20  1 n ASP . 20  A 20  
A 21  1 n PRO . 21  A 21  
A 22  1 n LEU . 22  A 22  
A 23  1 n LYS . 23  A 23  
A 24  1 n LEU . 24  A 24  
A 25  1 n CYS . 25  A 25  
A 26  1 n ARG . 26  A 26  
A 27  1 n GLU . 27  A 27  
A 28  1 n GLY . 28  A 28  
A 29  1 n LYS . 29  A 29  
A 30  1 n GLY . 30  A 30  
A 31  1 n ASN . 31  A 31  
A 32  1 n ALA . 32  A 32  
A 33  1 n GLY . 33  A 33  
A 34  1 n LYS . 34  A 34  
A 35  1 n TYR . 35  A 35  
A 36  1 n GLY . 36  A 36  
A 37  1 n ASP . 37  A 37  
A 38  1 n TYR . 38  A 38  
A 39  1 n SER . 39  A 39  
A 40  1 n CYS . 40  A 40  
A 41  1 n ASP . 41  A 41  
A 42  1 n ALA . 42  A 42  
A 43  1 n ASN . 43  A 43  
A 44  1 n MET . 44  A 44  
A 45  1 n ALA . 45  A 45  
A 46  1 n LEU . 46  A 46  
A 47  1 n LEU . 47  A 47  
A 48  1 n ASP . 48  A 48  
A 49  1 n SER . 49  A 49  
A 50  1 n LEU . 50  A 50  
A 51  1 n VAL . 51  A 51  
A 52  1 n LYS . 52  A 52  
A 53  1 n PHE . 53  A 53  
A 54  1 n ILE . 54  A 54  
A 55  1 n LYS . 55  A 55  
A 56  1 n ARG . 56  A 56  
A 57  1 n ASN . 57  A 57  
A 58  1 n THR . 58  A 58  
A 59  1 n ASP . 59  A 59  
A 60  1 n VAL . 60  A 60  
A 61  1 n ASN . 61  A 61  
A 62  1 n GLY . 62  A 62  
A 63  1 n LYS . 63  A 63  
A 64  1 n VAL . 64  A 64  
A 65  1 n MET . 65  A 65  
A 66  1 n VAL . 66  A 66  
A 67  1 n TYR . 67  A 67  
A 68  1 n ASN . 68  A 68  
A 69  1 n GLY . 69  A 69  
A 70  1 n ASP . 70  A 70  
A 71  1 n ILE . 71  A 71  
A 72  1 n VAL . 72  A 72  
A 73  1 n SER . 73  A 73  
A 74  1 n ARG . 74  A 74  
A 75  1 n ALA . 75  A 75  
A 76  1 n ILE . 76  A 76  
A 77  1 n PRO . 77  A 77  
A 78  1 n LYS . 78  A 78  
A 79  1 n TYR . 79  A 79  
A 80  1 n ASN . 80  A 80  
A 81  1 n LEU . 81  A 81  
A 82  1 n ASP . 82  A 82  
A 83  1 n TYR . 83  A 83  
A 84  1 n VAL . 84  A 84  
A 85  1 n LYS . 85  A 85  
A 86  1 n GLN . 86  A 86  
A 87  1 n SER . 87  A 87  
A 88  1 n ILE . 88  A 88  
A 89  1 n VAL . 89  A 89  
A 90  1 n ASN . 90  A 90  
A 91  1 n ALA . 91  A 91  
A 92  1 n THR . 92  A 92  
A 93  1 n ALA . 93  A 93  
A 94  1 n LEU . 94  A 94  
A 95  1 n LEU . 95  A 95  
A 96  1 n LYS . 96  A 96  
A 97  1 n LYS . 97  A 97  
A 98  1 n PHE . 98  A 98  
A 99  1 n GLU . 99  A 99  
A 100 1 n ASP . 100 A 100 
A 101 1 n PHE . 101 A 101 
A 102 1 n PHE . 102 A 102 
A 103 1 n ILE . 103 A 103 
A 104 1 n ILE . 104 A 104 
A 105 1 n PRO . 105 A 105 
A 106 1 n MET . 106 A 106 
A 107 1 n LEU . 107 A 107 
A 108 1 n GLY . 108 A 108 
A 109 1 n ASN . 109 A 109 
A 110 1 n HIS . 110 A 110 
A 111 1 n ASP . 111 A 111 
A 112 1 n VAL . 112 A 112 
A 113 1 n TYR . 113 A 113 
A 114 1 n PRO . 114 A 114 
A 115 1 n ALA . 115 A 115 
A 116 1 n ASN . 116 A 116 
A 117 1 n GLN . 117 A 117 
A 118 1 n MET . 118 A 118 
A 119 1 n ALA . 119 A 119 
A 120 1 n ILE . 120 A 120 
A 121 1 n ASN . 121 A 121 
A 122 1 n SER . 122 A 122 
A 123 1 n GLN . 123 A 123 
A 124 1 n TRP . 124 A 124 
A 125 1 n ILE . 125 A 125 
A 126 1 n PHE . 126 A 126 
A 127 1 n GLN . 127 A 127 
A 128 1 n PHE . 128 A 128 
A 129 1 n ALA . 129 A 129 
A 130 1 n ALA . 130 A 130 
A 131 1 n GLU . 131 A 131 
A 132 1 n GLN . 132 A 132 
A 133 1 n PHE . 133 A 133 
A 134 1 n ALA . 134 A 134 
A 135 1 n PRO . 135 A 135 
A 136 1 n PHE . 136 A 136 
A 137 1 n LEU . 137 A 137 
A 138 1 n SER . 138 A 138 
A 139 1 n GLN . 139 A 139 
A 140 1 n ASN . 140 A 140 
A 141 1 n ALA . 141 A 141 
A 142 1 n ILE . 142 A 142 
A 143 1 n GLU . 143 A 143 
A 144 1 n SER . 144 A 144 
A 145 1 n PHE . 145 A 145 
A 146 1 n LYS . 146 A 146 
A 147 1 n HIS . 147 A 147 
A 148 1 n GLY . 148 A 148 
A 149 1 n GLY . 149 A 149 
A 150 1 n TYR . 150 A 150 
A 151 1 n TYR . 151 A 151 
A 152 1 n THR . 152 A 152 
A 153 1 n MET . 153 A 153 
A 154 1 n PRO . 154 A 154 
A 155 1 n PHE . 155 A 155 
A 156 1 n PRO . 156 A 156 
A 157 1 n ALA . 157 A 157 
A 158 1 n HIS . 158 A 158 
A 159 1 n LEU . 159 A 159 
A 160 1 n GLY . 160 A 160 
A 161 1 n ILE . 161 A 161 
A 162 1 n LYS . 162 A 162 
A 163 1 n VAL . 163 A 163 
A 164 1 n PRO . 164 A 164 
A 165 1 n LEU . 165 A 165 
A 166 1 n ASN . 166 A 166 
A 167 1 n ALA . 167 A 167 
A 168 1 n VAL . 168 A 168 
A 169 1 n VAL . 169 A 169 
A 170 1 n LEU . 170 A 170 
A 171 1 n ASN . 171 A 171 
A 172 1 n THR . 172 A 172 
A 173 1 n VAL . 173 A 173 
A 174 1 n LEU . 174 A 174 
A 175 1 n TYR . 175 A 175 
A 176 1 n TYR . 176 A 176 
A 177 1 n ASN . 177 A 177 
A 178 1 n TYR . 178 A 178 
A 179 1 n ASN . 179 A 179 
A 180 1 n LYS . 180 A 180 
A 181 1 n GLN . 181 A 181 
A 182 1 n THR . 182 A 182 
A 183 1 n MET . 183 A 183 
A 184 1 n ASP . 184 A 184 
A 185 1 n SER . 185 A 185 
A 186 1 n THR . 186 A 186 
A 187 1 n ASP . 187 A 187 
A 188 1 n PRO . 188 A 188 
A 189 1 n LEU . 189 A 189 
A 190 1 n GLY . 190 A 190 
A 191 1 n GLN . 191 A 191 
A 192 1 n PHE . 192 A 192 
A 193 1 n GLU . 193 A 193 
A 194 1 n TRP . 194 A 194 
A 195 1 n PHE . 195 A 195 
A 196 1 n LYS . 196 A 196 
A 197 1 n THR . 197 A 197 
A 198 1 n VAL . 198 A 198 
A 199 1 n MET . 199 A 199 
A 200 1 n ASP . 200 A 200 
A 201 1 n GLY . 201 A 201 
A 202 1 n TYR . 202 A 202 
A 203 1 n ARG . 203 A 203 
A 204 1 n LYS . 204 A 204 
A 205 1 n THR . 205 A 205 
A 206 1 n GLY . 206 A 206 
A 207 1 n GLN . 207 A 207 
A 208 1 n ARG . 208 A 208 
A 209 1 n ALA . 209 A 209 
A 210 1 n ILE . 210 A 210 
A 211 1 n VAL . 211 A 211 
A 212 1 n SER . 212 A 212 
A 213 1 n MET . 213 A 213 
A 214 1 n HIS . 214 A 214 
A 215 1 n ILE . 215 A 215 
A 216 1 n CYS . 216 A 216 
A 217 1 n PRO . 217 A 217 
A 218 1 n GLY . 218 A 218 
A 219 1 n VAL . 219 A 219 
A 220 1 n ALA . 220 A 220 
A 221 1 n GLU . 221 A 221 
A 222 1 n ARG . 222 A 222 
A 223 1 n PHE . 223 A 223 
A 224 1 n ASN . 224 A 224 
A 225 1 n TYR . 225 A 225 
A 226 1 n SER . 226 A 226 
A 227 1 n ASP . 227 A 227 
A 228 1 n GLN . 228 A 228 
A 229 1 n LEU . 229 A 229 
A 230 1 n TYR . 230 A 230 
A 231 1 n PRO . 231 A 231 
A 232 1 n GLN . 232 A 232 
A 233 1 n TYR . 233 A 233 
A 234 1 n ASN . 234 A 234 
A 235 1 n ASP . 235 A 235 
A 236 1 n ARG . 236 A 236 
A 237 1 n LEU . 237 A 237 
A 238 1 n VAL . 238 A 238 
A 239 1 n ASP . 239 A 239 
A 240 1 n SER . 240 A 240 
A 241 1 n LEU . 241 A 241 
A 242 1 n ALA . 242 A 242 
A 243 1 n GLU . 243 A 243 
A 244 1 n TYR . 244 A 244 
A 245 1 n ASN . 245 A 245 
A 246 1 n ASP . 246 A 246 
A 247 1 n VAL . 247 A 247 
A 248 1 n ILE . 248 A 248 
A 249 1 n LEU . 249 A 249 
A 250 1 n GLY . 250 A 250 
A 251 1 n VAL . 251 A 251 
A 252 1 n LEU . 252 A 252 
A 253 1 n CYS . 253 A 253 
A 254 1 n GLY . 254 A 254 
A 255 1 n HIS . 255 A 255 
A 256 1 n LEU . 256 A 256 
A 257 1 n HIS . 257 A 257 
A 258 1 n THR . 258 A 258 
A 259 1 n ASP . 259 A 259 
A 260 1 n THR . 260 A 260 
A 261 1 n PHE . 261 A 261 
A 262 1 n ARG . 262 A 262 
A 263 1 n ILE . 263 A 263 
A 264 1 n LEU . 264 A 264 
A 265 1 n SER . 265 A 265 
A 266 1 n LYS . 266 A 266 
A 267 1 n GLY . 267 A 267 
A 268 1 n ASN . 268 A 268 
A 269 1 n LYS . 269 A 269 
A 270 1 n LYS . 270 A 270 
A 271 1 n VAL . 271 A 271 
A 272 1 n MET . 272 A 272 
A 273 1 n ALA . 273 A 273 
A 274 1 n PHE . 274 A 274 
A 275 1 n ILE . 275 A 275 
A 276 1 n GLY . 276 A 276 
A 277 1 n PRO . 277 A 277 
A 278 1 n SER . 278 A 278 
A 279 1 n VAL . 279 A 279 
A 280 1 n ASP . 280 A 280 
A 281 1 n THR . 281 A 281 
A 282 1 n TRP . 282 A 282 
A 283 1 n LEU . 283 A 283 
A 284 1 n GLY . 284 A 284 
A 285 1 n THR . 285 A 285 
A 286 1 n SER . 286 A 286 
A 287 1 n PRO . 287 A 287 
A 288 1 n SER . 288 A 288 
A 289 1 n ILE . 289 A 289 
A 290 1 n ARG . 290 A 290 
A 291 1 n LYS . 291 A 291 
A 292 1 n TYR . 292 A 292 
A 293 1 n ASP . 293 A 293 
A 294 1 n VAL . 294 A 294 
A 295 1 n GLY . 295 A 295 
A 296 1 n ASN . 296 A 296 
A 297 1 n GLY . 297 A 297 
A 298 1 n GLN . 298 A 298 
A 299 1 n GLY . 299 A 299 
A 300 1 n TYR . 300 A 300 
A 301 1 n MET . 301 A 301 
A 302 1 n LYS . 302 A 302 
A 303 1 n GLU . 303 A 303 
A 304 1 n PHE . 304 A 304 
A 305 1 n LYS . 305 A 305 
A 306 1 n ASN . 306 A 306 
A 307 1 n TYR . 307 A 307 
A 308 1 n HIS . 308 A 308 
A 309 1 n PHE . 309 A 309 
A 310 1 n GLN . 310 A 310 
A 311 1 n LEU . 311 A 311 
A 312 1 n ARG . 312 A 312 
A 313 1 n PRO . 313 A 313 
A 314 1 n LYS . 314 A 314 
A 315 1 n LYS . 315 A 315 
A 316 1 n ASP . 316 A 316 
A 317 1 n LYS . 317 A 317 
A 318 1 n LEU . 318 A 318 
A 319 1 n LYS . 319 A 319 
A 320 1 n PRO . 320 A 320 
A 321 1 n LYS . 321 A 321 
A 322 1 n THR . 322 A 322 
A 323 1 n THR . 323 A 323 
A 324 1 n ILE . 324 A 324 
A 325 1 n LYS . 325 A 325 
A 326 1 n GLN . 326 A 326 
A 327 1 n PRO . 327 A 327 
A 328 1 n SER . 328 A 328 
A 329 1 n ASP . 329 A 329 
A 330 1 n GLY . 330 A 330 
A 331 1 n PHE . 331 A 331 
A 332 1 n ASN . 332 A 332 
A 333 1 n LYS . 333 A 333 
A 334 1 n TRP . 334 A 334 
A 335 1 n LYS . 335 A 335 
A 336 1 n PHE . 336 A 336 
A 337 1 n ASN . 337 A 337 
A 338 1 n TYR . 338 A 338 
A 339 1 n GLY . 339 A 339 
A 340 1 n SER . 340 A 340 
A 341 1 n SER . 341 A 341 
A 342 1 n SER . 342 A 342 
A 343 1 n GLU . 343 A 343 
A 344 1 n TYR . 344 A 344 
A 345 1 n GLY . 345 A 345 
A 346 1 n LEU . 346 A 346 
A 347 1 n LYS . 347 A 347 
A 348 1 n GLU . 348 A 348 
A 349 1 n LEU . 349 A 349 
A 350 1 n SER . 350 A 350 
A 351 1 n PRO . 351 A 351 
A 352 1 n LYS . 352 A 352 
A 353 1 n GLU . 353 A 353 
A 354 1 n PHE . 354 A 354 
A 355 1 n GLU . 355 A 355 
A 356 1 n ILE . 356 A 356 
A 357 1 n LEU . 357 A 357 
A 358 1 n ALA . 358 A 358 
A 359 1 n ALA . 359 A 359 
A 360 1 n ARG . 360 A 360 
A 361 1 n MET . 361 A 361 
A 362 1 n ASP . 362 A 362 
A 363 1 n LYS . 363 A 363 
A 364 1 n ASP . 364 A 364 
A 365 1 n LEU . 365 A 365 
A 366 1 n GLN . 366 A 366 
A 367 1 n LEU . 367 A 367 
A 368 1 n PHE . 368 A 368 
A 369 1 n ASN . 369 A 369 
A 370 1 n LYS . 370 A 370 
A 371 1 n TYR . 371 A 371 
A 372 1 n HIS . 372 A 372 
A 373 1 n LEU . 373 A 373 
A 374 1 n HIS . 374 A 374 
A 375 1 n PHE . 375 A 375 
A 376 1 n ARG . 376 A 376 
A 377 1 n ALA . 377 A 377 
A 378 1 n ASP . 378 A 378 
A 379 1 n THR . 379 A 379 
A 380 1 n PRO . 380 A 380 
A 381 1 n GLY . 381 A 381 
A 382 1 n PHE . 382 A 382 
A 383 1 n THR . 383 A 383 
#
_software.classification other
_software.date           ?
_software.description    "Structure prediction"
_software.name           AlphaFold
_software.pdbx_ordinal   1
_software.type           package
_software.version        "AlphaFold-beta-20231127 (7a14c934-fe78-43c1-a552-7fb305b0ebd1 @ 2024-09-02 08:16:36)"
#
loop_
_struct_asym.entity_id
_struct_asym.id
1 A 
2 B 
3 C 
4 D 
5 E 
#
loop_
_struct_conn.conn_type_id
_struct_conn.id
_struct_conn.pdbx_ptnr1_PDB_ins_code
_struct_conn.pdbx_ptnr1_label_alt_id
_struct_conn.pdbx_ptnr2_PDB_ins_code
_struct_conn.pdbx_ptnr2_label_alt_id
_struct_conn.pdbx_role
_struct_conn.pdbx_value_order
_struct_conn.ptnr1_auth_asym_id
_struct_conn.ptnr1_auth_seq_id
_struct_conn.ptnr1_label_asym_id
_struct_conn.ptnr1_label_atom_id
_struct_conn.ptnr1_label_comp_id
_struct_conn.ptnr1_label_seq_id
_struct_conn.ptnr1_symmetry
_struct_conn.ptnr2_auth_asym_id
_struct_conn.ptnr2_auth_seq_id
_struct_conn.ptnr2_label_asym_id
_struct_conn.ptnr2_label_atom_id
_struct_conn.ptnr2_label_comp_id
_struct_conn.ptnr2_label_seq_id
_struct_conn.ptnr2_symmetry
covale covale1  ? ? ? ? ? ? D 1 D C1 NAG . 1_555 A 90  A ND2 ASN 90  1_555 
covale covale2  ? ? ? ? ? ? E 1 E C1 NAG . 1_555 A 224 A ND2 ASN 224 1_555 
covale covale3  ? ? ? ? ? ? D 1 D O4 NAG . 1_555 D 2   D C1  NAG .   1_555 
covale covale4  ? ? ? ? ? ? D 2 D O4 NAG . 1_555 D 3   D C1  MAN .   1_555 
covale covale5  ? ? ? ? ? ? D 3 D O2 MAN . 1_555 D 4   D C1  MAN .   1_555 
covale covale6  ? ? ? ? ? ? D 4 D O2 MAN . 1_555 D 5   D C1  MAN .   1_555 
covale covale7  ? ? ? ? ? ? D 4 D O6 MAN . 1_555 D 6   D C1  MAN .   1_555 
covale covale8  ? ? ? ? ? ? D 6 D O2 MAN . 1_555 D 7   D C1  MAN .   1_555 
covale covale9  ? ? ? ? ? ? D 6 D O6 MAN . 1_555 D 8   D C1  MAN .   1_555 
covale covale10 ? ? ? ? ? ? E 1 E O4 NAG . 1_555 E 2   E C1  NAG .   1_555 
covale covale11 ? ? ? ? ? ? E 2 E O4 NAG . 1_555 E 3   E C1  MAN .   1_555 
covale covale12 ? ? ? ? ? ? E 3 E O2 MAN . 1_555 E 4   E C1  MAN .   1_555 
covale covale13 ? ? ? ? ? ? E 4 E O2 MAN . 1_555 E 5   E C1  MAN .   1_555 
covale covale14 ? ? ? ? ? ? E 4 E O6 MAN . 1_555 E 6   E C1  MAN .   1_555 
covale covale15 ? ? ? ? ? ? E 6 E O2 MAN . 1_555 E 7   E C1  MAN .   1_555 
covale covale16 ? ? ? ? ? ? E 6 E O6 MAN . 1_555 E 8   E C1  MAN .   1_555 
#
_struct_conn_type.criteria  ?
_struct_conn_type.id        covale
_struct_conn_type.reference ?
#
loop_
_atom_site.group_PDB
_atom_site.id
_atom_site.type_symbol
_atom_site.label_atom_id
_atom_site.label_alt_id
_atom_site.label_comp_id
_atom_site.label_asym_id
_atom_site.label_entity_id
_atom_site.label_seq_id
_atom_site.pdbx_PDB_ins_code
_atom_site.Cartn_x
_atom_site.Cartn_y
_atom_site.Cartn_z
_atom_site.occupancy
_atom_site.B_iso_or_equiv
_atom_site.auth_seq_id
_atom_site.auth_asym_id
_atom_site.pdbx_PDB_model_num
ATOM   1    N  N   . PHE A 1 1   ? -14.249 -1.286  -14.873 1.00 96.91 1   A 1 
ATOM   2    C  CA  . PHE A 1 1   ? -12.970 -2.003  -14.950 1.00 97.96 1   A 1 
ATOM   3    C  C   . PHE A 1 1   ? -12.563 -2.506  -13.577 1.00 98.29 1   A 1 
ATOM   4    O  O   . PHE A 1 1   ? -13.113 -2.063  -12.570 1.00 97.93 1   A 1 
ATOM   5    C  CB  . PHE A 1 1   ? -11.892 -1.108  -15.575 1.00 97.39 1   A 1 
ATOM   6    C  CG  . PHE A 1 1   ? -11.437 0.052   -14.714 1.00 97.89 1   A 1 
ATOM   7    C  CD1 . PHE A 1 1   ? -12.146 1.274   -14.716 1.00 97.37 1   A 1 
ATOM   8    C  CD2 . PHE A 1 1   ? -10.280 -0.059  -13.927 1.00 97.30 1   A 1 
ATOM   9    C  CE1 . PHE A 1 1   ? -11.710 2.358   -13.952 1.00 96.67 1   A 1 
ATOM   10   C  CE2 . PHE A 1 1   ? -9.833  1.028   -13.154 1.00 96.67 1   A 1 
ATOM   11   C  CZ  . PHE A 1 1   ? -10.539 2.240   -13.168 1.00 97.21 1   A 1 
ATOM   12   N  N   . GLU A 1 2   ? -11.615 -3.436  -13.521 1.00 98.48 2   A 1 
ATOM   13   C  CA  . GLU A 1 2   ? -11.025 -3.913  -12.276 1.00 98.58 2   A 1 
ATOM   14   C  C   . GLU A 1 2   ? -9.623  -3.314  -12.078 1.00 98.66 2   A 1 
ATOM   15   O  O   . GLU A 1 2   ? -8.918  -3.012  -13.037 1.00 98.43 2   A 1 
ATOM   16   C  CB  . GLU A 1 2   ? -10.989 -5.440  -12.235 1.00 98.21 2   A 1 
ATOM   17   C  CG  . GLU A 1 2   ? -12.380 -6.090  -12.267 1.00 95.35 2   A 1 
ATOM   18   C  CD  . GLU A 1 2   ? -12.262 -7.614  -12.043 1.00 93.52 2   A 1 
ATOM   19   O  OE1 . GLU A 1 2   ? -12.958 -8.159  -11.156 1.00 86.31 2   A 1 
ATOM   20   O  OE2 . GLU A 1 2   ? -11.386 -8.270  -12.645 1.00 87.07 2   A 1 
ATOM   21   N  N   . MET A 1 3   ? -9.216  -3.175  -10.802 1.00 98.83 3   A 1 
ATOM   22   C  CA  . MET A 1 3   ? -7.915  -2.614  -10.437 1.00 98.88 3   A 1 
ATOM   23   C  C   . MET A 1 3   ? -7.329  -3.343  -9.236  1.00 98.98 3   A 1 
ATOM   24   O  O   . MET A 1 3   ? -7.979  -3.469  -8.200  1.00 98.83 3   A 1 
ATOM   25   C  CB  . MET A 1 3   ? -8.078  -1.114  -10.174 1.00 98.68 3   A 1 
ATOM   26   C  CG  . MET A 1 3   ? -6.788  -0.438  -9.693  1.00 98.09 3   A 1 
ATOM   27   S  SD  . MET A 1 3   ? -6.925  1.368   -9.574  1.00 97.25 3   A 1 
ATOM   28   C  CE  . MET A 1 3   ? -8.138  1.501   -8.246  1.00 91.92 3   A 1 
ATOM   29   N  N   . TRP A 1 4   ? -6.080  -3.782  -9.362  1.00 98.92 4   A 1 
ATOM   30   C  CA  . TRP A 1 4   ? -5.320  -4.377  -8.269  1.00 98.95 4   A 1 
ATOM   31   C  C   . TRP A 1 4   ? -4.692  -3.294  -7.385  1.00 98.90 4   A 1 
ATOM   32   O  O   . TRP A 1 4   ? -4.187  -2.295  -7.889  1.00 98.86 4   A 1 
ATOM   33   C  CB  . TRP A 1 4   ? -4.260  -5.313  -8.835  1.00 98.93 4   A 1 
ATOM   34   C  CG  . TRP A 1 4   ? -4.804  -6.497  -9.574  1.00 98.92 4   A 1 
ATOM   35   C  CD1 . TRP A 1 4   ? -4.995  -6.574  -10.912 1.00 98.78 4   A 1 
ATOM   36   C  CD2 . TRP A 1 4   ? -5.240  -7.775  -9.028  1.00 98.89 4   A 1 
ATOM   37   N  NE1 . TRP A 1 4   ? -5.518  -7.821  -11.234 1.00 98.71 4   A 1 
ATOM   38   C  CE2 . TRP A 1 4   ? -5.680  -8.587  -10.107 1.00 98.80 4   A 1 
ATOM   39   C  CE3 . TRP A 1 4   ? -5.303  -8.321  -7.725  1.00 98.80 4   A 1 
ATOM   40   C  CZ2 . TRP A 1 4   ? -6.154  -9.906  -9.905  1.00 98.62 4   A 1 
ATOM   41   C  CZ3 . TRP A 1 4   ? -5.780  -9.639  -7.526  1.00 98.60 4   A 1 
ATOM   42   C  CH2 . TRP A 1 4   ? -6.200  -10.414 -8.607  1.00 98.51 4   A 1 
ATOM   43   N  N   . GLN A 1 5   ? -4.669  -3.531  -6.069  1.00 98.94 5   A 1 
ATOM   44   C  CA  . GLN A 1 5   ? -3.892  -2.762  -5.107  1.00 98.91 5   A 1 
ATOM   45   C  C   . GLN A 1 5   ? -2.794  -3.656  -4.531  1.00 98.97 5   A 1 
ATOM   46   O  O   . GLN A 1 5   ? -3.077  -4.551  -3.724  1.00 98.75 5   A 1 
ATOM   47   C  CB  . GLN A 1 5   ? -4.822  -2.211  -4.027  1.00 98.83 5   A 1 
ATOM   48   C  CG  . GLN A 1 5   ? -4.083  -1.307  -3.028  1.00 98.63 5   A 1 
ATOM   49   C  CD  . GLN A 1 5   ? -4.980  -0.850  -1.886  1.00 98.57 5   A 1 
ATOM   50   O  OE1 . GLN A 1 5   ? -6.035  -1.406  -1.609  1.00 94.78 5   A 1 
ATOM   51   N  NE2 . GLN A 1 5   ? -4.589  0.176   -1.167  1.00 94.23 5   A 1 
ATOM   52   N  N   . LEU A 1 6   ? -1.563  -3.419  -4.968  1.00 98.98 6   A 1 
ATOM   53   C  CA  . LEU A 1 6   ? -0.363  -4.061  -4.468  1.00 98.82 6   A 1 
ATOM   54   C  C   . LEU A 1 6   ? 0.351   -3.085  -3.529  1.00 98.88 6   A 1 
ATOM   55   O  O   . LEU A 1 6   ? 0.673   -1.975  -3.950  1.00 98.51 6   A 1 
ATOM   56   C  CB  . LEU A 1 6   ? 0.508   -4.455  -5.675  1.00 98.75 6   A 1 
ATOM   57   C  CG  . LEU A 1 6   ? 1.858   -5.105  -5.322  1.00 98.23 6   A 1 
ATOM   58   C  CD1 . LEU A 1 6   ? 1.664   -6.440  -4.603  1.00 97.49 6   A 1 
ATOM   59   C  CD2 . LEU A 1 6   ? 2.647   -5.382  -6.596  1.00 97.27 6   A 1 
ATOM   60   N  N   . THR A 1 7   ? 0.595   -3.487  -2.284  1.00 98.74 7   A 1 
ATOM   61   C  CA  . THR A 1 7   ? 1.209   -2.589  -1.299  1.00 98.72 7   A 1 
ATOM   62   C  C   . THR A 1 7   ? 2.153   -3.340  -0.373  1.00 98.64 7   A 1 
ATOM   63   O  O   . THR A 1 7   ? 1.970   -4.541  -0.157  1.00 98.22 7   A 1 
ATOM   64   C  CB  . THR A 1 7   ? 0.124   -1.808  -0.540  1.00 98.37 7   A 1 
ATOM   65   O  OG1 . THR A 1 7   ? 0.674   -0.719  0.139   1.00 95.87 7   A 1 
ATOM   66   C  CG2 . THR A 1 7   ? -0.683  -2.656  0.449   1.00 96.49 7   A 1 
ATOM   67   N  N   . ASP A 1 8   ? 3.169   -2.632  0.144   1.00 98.69 8   A 1 
ATOM   68   C  CA  . ASP A 1 8   ? 4.046   -3.085  1.210   1.00 98.66 8   A 1 
ATOM   69   C  C   . ASP A 1 8   ? 4.656   -4.467  0.937   1.00 98.69 8   A 1 
ATOM   70   O  O   . ASP A 1 8   ? 4.437   -5.436  1.664   1.00 98.04 8   A 1 
ATOM   71   C  CB  . ASP A 1 8   ? 3.313   -2.999  2.548   1.00 98.51 8   A 1 
ATOM   72   C  CG  . ASP A 1 8   ? 2.764   -1.597  2.806   1.00 98.35 8   A 1 
ATOM   73   O  OD1 . ASP A 1 8   ? 3.524   -0.759  3.310   1.00 97.08 8   A 1 
ATOM   74   O  OD2 . ASP A 1 8   ? 1.580   -1.363  2.482   1.00 97.35 8   A 1 
ATOM   75   N  N   . ILE A 1 9   ? 5.414   -4.585  -0.162  1.00 98.52 9   A 1 
ATOM   76   C  CA  . ILE A 1 9   ? 6.073   -5.849  -0.491  1.00 98.46 9   A 1 
ATOM   77   C  C   . ILE A 1 9   ? 7.273   -6.124  0.405   1.00 98.33 9   A 1 
ATOM   78   O  O   . ILE A 1 9   ? 7.563   -7.288  0.652   1.00 97.64 9   A 1 
ATOM   79   C  CB  . ILE A 1 9   ? 6.450   -5.984  -1.986  1.00 98.25 9   A 1 
ATOM   80   C  CG1 . ILE A 1 9   ? 7.531   -4.979  -2.436  1.00 95.89 9   A 1 
ATOM   81   C  CG2 . ILE A 1 9   ? 5.183   -5.918  -2.846  1.00 94.45 9   A 1 
ATOM   82   C  CD1 . ILE A 1 9   ? 8.045   -5.215  -3.863  1.00 93.98 9   A 1 
ATOM   83   N  N   . HIS A 1 10  ? 7.980   -5.096  0.857   1.00 98.04 10  A 1 
ATOM   84   C  CA  . HIS A 1 10  ? 9.211   -5.166  1.654   1.00 97.72 10  A 1 
ATOM   85   C  C   . HIS A 1 10  ? 10.130  -6.323  1.233   1.00 97.60 10  A 1 
ATOM   86   O  O   . HIS A 1 10  ? 10.514  -7.182  2.025   1.00 96.64 10  A 1 
ATOM   87   C  CB  . HIS A 1 10  ? 8.862   -5.201  3.135   1.00 97.47 10  A 1 
ATOM   88   C  CG  . HIS A 1 10  ? 8.300   -3.908  3.653   1.00 97.56 10  A 1 
ATOM   89   N  ND1 . HIS A 1 10  ? 9.053   -2.809  4.052   1.00 96.17 10  A 1 
ATOM   90   C  CD2 . HIS A 1 10  ? 6.986   -3.632  3.875   1.00 96.58 10  A 1 
ATOM   91   C  CE1 . HIS A 1 10  ? 8.192   -1.901  4.524   1.00 96.32 10  A 1 
ATOM   92   N  NE2 . HIS A 1 10  ? 6.930   -2.362  4.438   1.00 96.49 10  A 1 
ATOM   93   N  N   . LEU A 1 11  ? 10.440  -6.392  -0.063  1.00 97.35 11  A 1 
ATOM   94   C  CA  . LEU A 1 11  ? 11.137  -7.541  -0.637  1.00 97.24 11  A 1 
ATOM   95   C  C   . LEU A 1 11  ? 12.569  -7.651  -0.096  1.00 97.06 11  A 1 
ATOM   96   O  O   . LEU A 1 11  ? 13.424  -6.805  -0.403  1.00 96.05 11  A 1 
ATOM   97   C  CB  . LEU A 1 11  ? 11.090  -7.444  -2.162  1.00 96.70 11  A 1 
ATOM   98   C  CG  . LEU A 1 11  ? 11.837  -8.577  -2.885  1.00 94.18 11  A 1 
ATOM   99   C  CD1 . LEU A 1 11  ? 11.257  -9.950  -2.577  1.00 90.92 11  A 1 
ATOM   100  C  CD2 . LEU A 1 11  ? 11.764  -8.361  -4.394  1.00 90.37 11  A 1 
ATOM   101  N  N   . ASP A 1 12  ? 12.868  -8.726  0.615   1.00 96.90 12  A 1 
ATOM   102  C  CA  . ASP A 1 12  ? 14.213  -9.031  1.075   1.00 96.65 12  A 1 
ATOM   103  C  C   . ASP A 1 12  ? 14.941  -9.979  0.106   1.00 96.64 12  A 1 
ATOM   104  O  O   . ASP A 1 12  ? 14.658  -11.185 0.078   1.00 96.02 12  A 1 
ATOM   105  C  CB  . ASP A 1 12  ? 14.198  -9.588  2.507   1.00 96.04 12  A 1 
ATOM   106  C  CG  . ASP A 1 12  ? 15.622  -9.709  3.072   1.00 95.43 12  A 1 
ATOM   107  O  OD1 . ASP A 1 12  ? 16.599  -9.349  2.372   1.00 94.17 12  A 1 
ATOM   108  O  OD2 . ASP A 1 12  ? 15.797  -10.112 4.232   1.00 93.44 12  A 1 
ATOM   109  N  N   . PRO A 1 13  ? 15.931  -9.494  -0.655  1.00 95.55 13  A 1 
ATOM   110  C  CA  . PRO A 1 13  ? 16.719  -10.347 -1.541  1.00 94.73 13  A 1 
ATOM   111  C  C   . PRO A 1 13  ? 17.643  -11.300 -0.779  1.00 94.94 13  A 1 
ATOM   112  O  O   . PRO A 1 13  ? 18.148  -12.259 -1.358  1.00 93.79 13  A 1 
ATOM   113  C  CB  . PRO A 1 13  ? 17.516  -9.368  -2.409  1.00 93.47 13  A 1 
ATOM   114  C  CG  . PRO A 1 13  ? 17.735  -8.187  -1.481  1.00 91.62 13  A 1 
ATOM   115  C  CD  . PRO A 1 13  ? 16.434  -8.125  -0.682  1.00 94.04 13  A 1 
ATOM   116  N  N   . MET A 1 14  ? 17.896  -11.059 0.505   1.00 95.19 14  A 1 
ATOM   117  C  CA  . MET A 1 14  ? 18.774  -11.873 1.340   1.00 95.03 14  A 1 
ATOM   118  C  C   . MET A 1 14  ? 18.032  -12.976 2.098   1.00 95.99 14  A 1 
ATOM   119  O  O   . MET A 1 14  ? 18.685  -13.799 2.753   1.00 95.51 14  A 1 
ATOM   120  C  CB  . MET A 1 14  ? 19.566  -10.978 2.308   1.00 93.93 14  A 1 
ATOM   121  C  CG  . MET A 1 14  ? 20.489  -10.004 1.557   1.00 90.54 14  A 1 
ATOM   122  S  SD  . MET A 1 14  ? 21.583  -8.990  2.599   1.00 84.14 14  A 1 
ATOM   123  C  CE  . MET A 1 14  ? 22.358  -10.241 3.640   1.00 72.99 14  A 1 
ATOM   124  N  N   . TYR A 1 15  ? 16.695  -13.049 1.991   1.00 95.89 15  A 1 
ATOM   125  C  CA  . TYR A 1 15  ? 15.912  -14.102 2.630   1.00 96.41 15  A 1 
ATOM   126  C  C   . TYR A 1 15  ? 16.435  -15.489 2.235   1.00 96.49 15  A 1 
ATOM   127  O  O   . TYR A 1 15  ? 16.510  -15.847 1.058   1.00 95.88 15  A 1 
ATOM   128  C  CB  . TYR A 1 15  ? 14.432  -13.960 2.276   1.00 96.60 15  A 1 
ATOM   129  C  CG  . TYR A 1 15  ? 13.553  -14.978 2.982   1.00 97.07 15  A 1 
ATOM   130  C  CD1 . TYR A 1 15  ? 13.508  -16.319 2.557   1.00 96.87 15  A 1 
ATOM   131  C  CD2 . TYR A 1 15  ? 12.793  -14.593 4.098   1.00 96.84 15  A 1 
ATOM   132  C  CE1 . TYR A 1 15  ? 12.729  -17.267 3.235   1.00 96.64 15  A 1 
ATOM   133  C  CE2 . TYR A 1 15  ? 11.995  -15.533 4.781   1.00 96.69 15  A 1 
ATOM   134  C  CZ  . TYR A 1 15  ? 11.974  -16.870 4.353   1.00 96.97 15  A 1 
ATOM   135  O  OH  . TYR A 1 15  ? 11.208  -17.788 5.017   1.00 96.61 15  A 1 
ATOM   136  N  N   . THR A 1 16  ? 16.740  -16.298 3.236   1.00 96.71 16  A 1 
ATOM   137  C  CA  . THR A 1 16  ? 17.294  -17.635 3.041   1.00 97.08 16  A 1 
ATOM   138  C  C   . THR A 1 16  ? 16.385  -18.692 3.656   1.00 97.40 16  A 1 
ATOM   139  O  O   . THR A 1 16  ? 16.136  -18.713 4.861   1.00 97.12 16  A 1 
ATOM   140  C  CB  . THR A 1 16  ? 18.724  -17.710 3.593   1.00 96.67 16  A 1 
ATOM   141  O  OG1 . THR A 1 16  ? 19.533  -16.780 2.909   1.00 93.28 16  A 1 
ATOM   142  C  CG2 . THR A 1 16  ? 19.364  -19.075 3.366   1.00 92.91 16  A 1 
ATOM   143  N  N   . VAL A 1 17  ? 15.899  -19.612 2.849   1.00 97.53 17  A 1 
ATOM   144  C  CA  . VAL A 1 17  ? 15.064  -20.731 3.312   1.00 97.68 17  A 1 
ATOM   145  C  C   . VAL A 1 17  ? 15.844  -21.595 4.310   1.00 97.77 17  A 1 
ATOM   146  O  O   . VAL A 1 17  ? 16.969  -21.997 4.038   1.00 96.93 17  A 1 
ATOM   147  C  CB  . VAL A 1 17  ? 14.570  -21.590 2.135   1.00 97.21 17  A 1 
ATOM   148  C  CG1 . VAL A 1 17  ? 13.690  -22.746 2.608   1.00 95.61 17  A 1 
ATOM   149  C  CG2 . VAL A 1 17  ? 13.749  -20.752 1.141   1.00 95.90 17  A 1 
ATOM   150  N  N   . GLY A 1 18  ? 15.234  -21.903 5.448   1.00 97.39 18  A 1 
ATOM   151  C  CA  . GLY A 1 18  ? 15.861  -22.690 6.509   1.00 97.33 18  A 1 
ATOM   152  C  C   . GLY A 1 18  ? 16.786  -21.903 7.437   1.00 97.64 18  A 1 
ATOM   153  O  O   . GLY A 1 18  ? 17.450  -22.511 8.280   1.00 96.63 18  A 1 
ATOM   154  N  N   . SER A 1 19  ? 16.831  -20.579 7.296   1.00 97.47 19  A 1 
ATOM   155  C  CA  . SER A 1 19  ? 17.507  -19.681 8.233   1.00 97.28 19  A 1 
ATOM   156  C  C   . SER A 1 19  ? 16.705  -19.489 9.528   1.00 97.29 19  A 1 
ATOM   157  O  O   . SER A 1 19  ? 15.609  -20.042 9.698   1.00 96.76 19  A 1 
ATOM   158  C  CB  . SER A 1 19  ? 17.790  -18.337 7.561   1.00 96.96 19  A 1 
ATOM   159  O  OG  . SER A 1 19  ? 16.573  -17.732 7.211   1.00 95.61 19  A 1 
ATOM   160  N  N   . ASP A 1 20  ? 17.288  -18.727 10.454  1.00 96.81 20  A 1 
ATOM   161  C  CA  . ASP A 1 20  ? 16.684  -18.398 11.736  1.00 96.82 20  A 1 
ATOM   162  C  C   . ASP A 1 20  ? 15.768  -17.164 11.619  1.00 96.57 20  A 1 
ATOM   163  O  O   . ASP A 1 20  ? 16.269  -16.075 11.329  1.00 95.98 20  A 1 
ATOM   164  C  CB  . ASP A 1 20  ? 17.806  -18.192 12.761  1.00 96.67 20  A 1 
ATOM   165  C  CG  . ASP A 1 20  ? 17.309  -18.022 14.194  1.00 96.40 20  A 1 
ATOM   166  O  OD1 . ASP A 1 20  ? 16.079  -17.927 14.397  1.00 95.03 20  A 1 
ATOM   167  O  OD2 . ASP A 1 20  ? 18.180  -18.035 15.092  1.00 94.82 20  A 1 
ATOM   168  N  N   . PRO A 1 21  ? 14.469  -17.283 11.888  1.00 96.13 21  A 1 
ATOM   169  C  CA  . PRO A 1 21  ? 13.563  -16.135 11.896  1.00 95.12 21  A 1 
ATOM   170  C  C   . PRO A 1 21  ? 13.953  -15.034 12.879  1.00 94.64 21  A 1 
ATOM   171  O  O   . PRO A 1 21  ? 13.721  -13.871 12.610  1.00 93.15 21  A 1 
ATOM   172  C  CB  . PRO A 1 21  ? 12.191  -16.712 12.245  1.00 94.42 21  A 1 
ATOM   173  C  CG  . PRO A 1 21  ? 12.282  -18.144 11.736  1.00 93.85 21  A 1 
ATOM   174  C  CD  . PRO A 1 21  ? 13.719  -18.514 12.058  1.00 95.56 21  A 1 
ATOM   175  N  N   . LEU A 1 22  ? 14.606  -15.379 13.987  1.00 95.05 22  A 1 
ATOM   176  C  CA  . LEU A 1 22  ? 15.117  -14.399 14.951  1.00 94.42 22  A 1 
ATOM   177  C  C   . LEU A 1 22  ? 16.336  -13.626 14.418  1.00 94.05 22  A 1 
ATOM   178  O  O   . LEU A 1 22  ? 16.727  -12.617 14.996  1.00 92.48 22  A 1 
ATOM   179  C  CB  . LEU A 1 22  ? 15.468  -15.100 16.271  1.00 94.02 22  A 1 
ATOM   180  C  CG  . LEU A 1 22  ? 14.286  -15.781 16.984  1.00 91.52 22  A 1 
ATOM   181  C  CD1 . LEU A 1 22  ? 14.793  -16.483 18.245  1.00 87.71 22  A 1 
ATOM   182  C  CD2 . LEU A 1 22  ? 13.211  -14.779 17.397  1.00 86.85 22  A 1 
ATOM   183  N  N   . LYS A 1 23  ? 16.918  -14.071 13.307  1.00 94.39 23  A 1 
ATOM   184  C  CA  . LYS A 1 23  ? 17.993  -13.404 12.565  1.00 94.41 23  A 1 
ATOM   185  C  C   . LYS A 1 23  ? 17.490  -12.874 11.222  1.00 94.50 23  A 1 
ATOM   186  O  O   . LYS A 1 23  ? 18.187  -12.956 10.215  1.00 93.60 23  A 1 
ATOM   187  C  CB  . LYS A 1 23  ? 19.193  -14.338 12.417  1.00 94.63 23  A 1 
ATOM   188  C  CG  . LYS A 1 23  ? 19.785  -14.721 13.774  1.00 93.76 23  A 1 
ATOM   189  C  CD  . LYS A 1 23  ? 21.088  -15.489 13.533  1.00 89.69 23  A 1 
ATOM   190  C  CE  . LYS A 1 23  ? 21.755  -15.812 14.864  1.00 84.74 23  A 1 
ATOM   191  N  NZ  . LYS A 1 23  ? 23.101  -16.364 14.630  1.00 75.36 23  A 1 
ATOM   192  N  N   . LEU A 1 24  ? 16.267  -12.361 11.200  1.00 94.94 24  A 1 
ATOM   193  C  CA  . LEU A 1 24  ? 15.631  -11.720 10.048  1.00 94.61 24  A 1 
ATOM   194  C  C   . LEU A 1 24  ? 15.487  -12.647 8.825   1.00 95.19 24  A 1 
ATOM   195  O  O   . LEU A 1 24  ? 15.387  -12.178 7.704   1.00 94.03 24  A 1 
ATOM   196  C  CB  . LEU A 1 24  ? 16.367  -10.408 9.708   1.00 93.26 24  A 1 
ATOM   197  C  CG  . LEU A 1 24  ? 16.589  -9.450  10.887  1.00 90.94 24  A 1 
ATOM   198  C  CD1 . LEU A 1 24  ? 17.438  -8.269  10.433  1.00 87.49 24  A 1 
ATOM   199  C  CD2 . LEU A 1 24  ? 15.270  -8.923  11.445  1.00 86.70 24  A 1 
ATOM   200  N  N   . CYS A 1 25  ? 15.499  -13.963 9.042   1.00 95.52 25  A 1 
ATOM   201  C  CA  . CYS A 1 25  ? 15.483  -14.961 7.975   1.00 95.72 25  A 1 
ATOM   202  C  C   . CYS A 1 25  ? 16.656  -14.846 6.983   1.00 95.82 25  A 1 
ATOM   203  O  O   . CYS A 1 25  ? 16.545  -15.305 5.848   1.00 95.05 25  A 1 
ATOM   204  C  CB  . CYS A 1 25  ? 14.115  -14.985 7.281   1.00 95.68 25  A 1 
ATOM   205  S  SG  . CYS A 1 25  ? 12.736  -15.366 8.380   1.00 95.40 25  A 1 
ATOM   206  N  N   . ARG A 1 26  ? 17.781  -14.271 7.398   1.00 95.59 26  A 1 
ATOM   207  C  CA  . ARG A 1 26  ? 18.978  -14.102 6.555   1.00 95.21 26  A 1 
ATOM   208  C  C   . ARG A 1 26  ? 20.116  -15.040 6.936   1.00 95.26 26  A 1 
ATOM   209  O  O   . ARG A 1 26  ? 20.899  -15.444 6.084   1.00 93.79 26  A 1 
ATOM   210  C  CB  . ARG A 1 26  ? 19.445  -12.647 6.639   1.00 94.16 26  A 1 
ATOM   211  C  CG  . ARG A 1 26  ? 18.438  -11.679 6.015   1.00 92.90 26  A 1 
ATOM   212  C  CD  . ARG A 1 26  ? 18.969  -10.255 6.103   1.00 91.05 26  A 1 
ATOM   213  N  NE  . ARG A 1 26  ? 18.175  -9.343  5.286   1.00 89.82 26  A 1 
ATOM   214  C  CZ  . ARG A 1 26  ? 18.411  -8.059  5.083   1.00 88.98 26  A 1 
ATOM   215  N  NH1 . ARG A 1 26  ? 19.378  -7.428  5.671   1.00 85.61 26  A 1 
ATOM   216  N  NH2 . ARG A 1 26  ? 17.671  -7.400  4.263   1.00 83.89 26  A 1 
ATOM   217  N  N   . GLU A 1 27  ? 20.209  -15.385 8.200   1.00 95.11 27  A 1 
ATOM   218  C  CA  . GLU A 1 27  ? 21.357  -16.076 8.781   1.00 95.28 27  A 1 
ATOM   219  C  C   . GLU A 1 27  ? 20.941  -17.230 9.687   1.00 96.25 27  A 1 
ATOM   220  O  O   . GLU A 1 27  ? 19.776  -17.414 10.043  1.00 95.62 27  A 1 
ATOM   221  C  CB  . GLU A 1 27  ? 22.216  -15.089 9.577   1.00 92.66 27  A 1 
ATOM   222  C  CG  . GLU A 1 27  ? 22.820  -13.959 8.740   1.00 84.88 27  A 1 
ATOM   223  C  CD  . GLU A 1 27  ? 23.742  -13.061 9.573   1.00 83.51 27  A 1 
ATOM   224  O  OE1 . GLU A 1 27  ? 23.918  -11.898 9.174   1.00 76.04 27  A 1 
ATOM   225  O  OE2 . GLU A 1 27  ? 24.268  -13.552 10.600  1.00 76.95 27  A 1 
ATOM   226  N  N   . GLY A 1 28  ? 21.936  -18.015 10.130  1.00 95.87 28  A 1 
ATOM   227  C  CA  . GLY A 1 28  ? 21.734  -19.101 11.074  1.00 96.55 28  A 1 
ATOM   228  C  C   . GLY A 1 28  ? 20.972  -20.285 10.485  1.00 97.39 28  A 1 
ATOM   229  O  O   . GLY A 1 28  ? 20.884  -20.479 9.278   1.00 96.19 28  A 1 
ATOM   230  N  N   . LYS A 1 29  ? 20.453  -21.132 11.379  1.00 97.08 29  A 1 
ATOM   231  C  CA  . LYS A 1 29  ? 19.648  -22.304 11.026  1.00 97.20 29  A 1 
ATOM   232  C  C   . LYS A 1 29  ? 18.345  -22.273 11.804  1.00 97.21 29  A 1 
ATOM   233  O  O   . LYS A 1 29  ? 18.360  -22.094 13.015  1.00 94.86 29  A 1 
ATOM   234  C  CB  . LYS A 1 29  ? 20.409  -23.609 11.318  1.00 96.19 29  A 1 
ATOM   235  C  CG  . LYS A 1 29  ? 21.599  -23.819 10.376  1.00 86.70 29  A 1 
ATOM   236  C  CD  . LYS A 1 29  ? 22.230  -25.192 10.634  1.00 79.46 29  A 1 
ATOM   237  C  CE  . LYS A 1 29  ? 23.416  -25.401 9.691   1.00 69.15 29  A 1 
ATOM   238  N  NZ  . LYS A 1 29  ? 24.075  -26.709 9.912   1.00 59.42 29  A 1 
ATOM   239  N  N   . GLY A 1 30  ? 17.246  -22.516 11.118  1.00 97.07 30  A 1 
ATOM   240  C  CA  . GLY A 1 30  ? 15.928  -22.463 11.706  1.00 96.78 30  A 1 
ATOM   241  C  C   . GLY A 1 30  ? 14.853  -22.960 10.749  1.00 97.05 30  A 1 
ATOM   242  O  O   . GLY A 1 30  ? 15.098  -23.793 9.884   1.00 95.64 30  A 1 
ATOM   243  N  N   . ASN A 1 31  ? 13.650  -22.443 10.937  1.00 96.50 31  A 1 
ATOM   244  C  CA  . ASN A 1 31  ? 12.450  -22.903 10.246  1.00 95.74 31  A 1 
ATOM   245  C  C   . ASN A 1 31  ? 11.867  -21.845 9.301   1.00 96.23 31  A 1 
ATOM   246  O  O   . ASN A 1 31  ? 10.656  -21.835 9.082   1.00 94.71 31  A 1 
ATOM   247  C  CB  . ASN A 1 31  ? 11.438  -23.378 11.292  1.00 92.93 31  A 1 
ATOM   248  C  CG  . ASN A 1 31  ? 11.880  -24.579 12.106  1.00 88.45 31  A 1 
ATOM   249  O  OD1 . ASN A 1 31  ? 12.771  -25.339 11.785  1.00 77.59 31  A 1 
ATOM   250  N  ND2 . ASN A 1 31  ? 11.216  -24.811 13.221  1.00 80.66 31  A 1 
ATOM   251  N  N   . ALA A 1 32  ? 12.685  -20.945 8.763   1.00 96.73 32  A 1 
ATOM   252  C  CA  . ALA A 1 32  ? 12.252  -19.982 7.760   1.00 96.90 32  A 1 
ATOM   253  C  C   . ALA A 1 32  ? 11.680  -20.716 6.539   1.00 97.00 32  A 1 
ATOM   254  O  O   . ALA A 1 32  ? 12.340  -21.560 5.921   1.00 96.39 32  A 1 
ATOM   255  C  CB  . ALA A 1 32  ? 13.413  -19.060 7.393   1.00 96.68 32  A 1 
ATOM   256  N  N   . GLY A 1 33  ? 10.419  -20.468 6.226   1.00 96.99 33  A 1 
ATOM   257  C  CA  . GLY A 1 33  ? 9.655   -21.192 5.228   1.00 96.78 33  A 1 
ATOM   258  C  C   . GLY A 1 33  ? 10.046  -20.830 3.794   1.00 97.24 33  A 1 
ATOM   259  O  O   . GLY A 1 33  ? 10.594  -19.768 3.536   1.00 96.88 33  A 1 
ATOM   260  N  N   . LYS A 1 34  ? 9.696   -21.693 2.840   1.00 97.18 34  A 1 
ATOM   261  C  CA  . LYS A 1 34  ? 9.983   -21.456 1.416   1.00 97.39 34  A 1 
ATOM   262  C  C   . LYS A 1 34  ? 9.432   -20.122 0.890   1.00 97.60 34  A 1 
ATOM   263  O  O   . LYS A 1 34  ? 10.031  -19.518 0.017   1.00 97.30 34  A 1 
ATOM   264  C  CB  . LYS A 1 34  ? 9.441   -22.632 0.578   1.00 96.90 34  A 1 
ATOM   265  C  CG  . LYS A 1 34  ? 9.740   -22.448 -0.923  1.00 94.49 34  A 1 
ATOM   266  C  CD  . LYS A 1 34  ? 9.242   -23.618 -1.764  1.00 91.49 34  A 1 
ATOM   267  C  CE  . LYS A 1 34  ? 9.515   -23.259 -3.237  1.00 85.93 34  A 1 
ATOM   268  N  NZ  . LYS A 1 34  ? 8.946   -24.238 -4.175  1.00 78.13 34  A 1 
ATOM   269  N  N   . TYR A 1 35  ? 8.252   -19.720 1.380   1.00 97.81 35  A 1 
ATOM   270  C  CA  . TYR A 1 35  ? 7.511   -18.559 0.887   1.00 98.00 35  A 1 
ATOM   271  C  C   . TYR A 1 35  ? 7.457   -17.405 1.889   1.00 98.08 35  A 1 
ATOM   272  O  O   . TYR A 1 35  ? 6.705   -16.465 1.671   1.00 97.12 35  A 1 
ATOM   273  C  CB  . TYR A 1 35  ? 6.107   -19.003 0.472   1.00 98.11 35  A 1 
ATOM   274  C  CG  . TYR A 1 35  ? 6.074   -19.971 -0.685  1.00 98.18 35  A 1 
ATOM   275  C  CD1 . TYR A 1 35  ? 6.340   -19.520 -1.990  1.00 97.67 35  A 1 
ATOM   276  C  CD2 . TYR A 1 35  ? 5.756   -21.323 -0.475  1.00 97.66 35  A 1 
ATOM   277  C  CE1 . TYR A 1 35  ? 6.275   -20.397 -3.076  1.00 97.29 35  A 1 
ATOM   278  C  CE2 . TYR A 1 35  ? 5.687   -22.217 -1.558  1.00 97.36 35  A 1 
ATOM   279  C  CZ  . TYR A 1 35  ? 5.946   -21.751 -2.859  1.00 97.50 35  A 1 
ATOM   280  O  OH  . TYR A 1 35  ? 5.880   -22.610 -3.922  1.00 96.67 35  A 1 
ATOM   281  N  N   . GLY A 1 36  ? 8.222   -17.470 2.967   1.00 97.63 36  A 1 
ATOM   282  C  CA  . GLY A 1 36  ? 8.232   -16.438 3.983   1.00 97.44 36  A 1 
ATOM   283  C  C   . GLY A 1 36  ? 8.094   -16.982 5.401   1.00 97.37 36  A 1 
ATOM   284  O  O   . GLY A 1 36  ? 7.975   -18.197 5.630   1.00 96.39 36  A 1 
ATOM   285  N  N   . ASP A 1 37  ? 8.127   -16.047 6.341   1.00 96.74 37  A 1 
ATOM   286  C  CA  . ASP A 1 37  ? 7.941   -16.274 7.768   1.00 96.66 37  A 1 
ATOM   287  C  C   . ASP A 1 37  ? 7.282   -15.038 8.377   1.00 96.54 37  A 1 
ATOM   288  O  O   . ASP A 1 37  ? 7.647   -13.927 8.016   1.00 95.62 37  A 1 
ATOM   289  C  CB  . ASP A 1 37  ? 9.312   -16.503 8.408   1.00 96.23 37  A 1 
ATOM   290  C  CG  . ASP A 1 37  ? 9.187   -17.135 9.776   1.00 95.56 37  A 1 
ATOM   291  O  OD1 . ASP A 1 37  ? 8.751   -16.496 10.757  1.00 92.92 37  A 1 
ATOM   292  O  OD2 . ASP A 1 37  ? 9.506   -18.340 9.873   1.00 92.53 37  A 1 
ATOM   293  N  N   . TYR A 1 38  ? 6.344   -15.215 9.300   1.00 95.76 38  A 1 
ATOM   294  C  CA  . TYR A 1 38  ? 5.629   -14.086 9.911   1.00 95.14 38  A 1 
ATOM   295  C  C   . TYR A 1 38  ? 6.506   -13.129 10.744  1.00 94.35 38  A 1 
ATOM   296  O  O   . TYR A 1 38  ? 6.025   -12.089 11.184  1.00 91.68 38  A 1 
ATOM   297  C  CB  . TYR A 1 38  ? 4.468   -14.624 10.755  1.00 94.88 38  A 1 
ATOM   298  C  CG  . TYR A 1 38  ? 3.359   -15.260 9.941   1.00 95.30 38  A 1 
ATOM   299  C  CD1 . TYR A 1 38  ? 2.626   -14.479 9.026   1.00 94.48 38  A 1 
ATOM   300  C  CD2 . TYR A 1 38  ? 3.027   -16.618 10.100  1.00 94.63 38  A 1 
ATOM   301  C  CE1 . TYR A 1 38  ? 1.579   -15.044 8.286   1.00 94.06 38  A 1 
ATOM   302  C  CE2 . TYR A 1 38  ? 1.979   -17.192 9.365   1.00 94.00 38  A 1 
ATOM   303  C  CZ  . TYR A 1 38  ? 1.260   -16.394 8.459   1.00 94.60 38  A 1 
ATOM   304  O  OH  . TYR A 1 38  ? 0.231   -16.945 7.736   1.00 93.37 38  A 1 
ATOM   305  N  N   . SER A 1 39  ? 7.756   -13.481 10.952  1.00 94.61 39  A 1 
ATOM   306  C  CA  . SER A 1 39  ? 8.742   -12.643 11.642  1.00 94.15 39  A 1 
ATOM   307  C  C   . SER A 1 39  ? 9.699   -11.922 10.687  1.00 94.46 39  A 1 
ATOM   308  O  O   . SER A 1 39  ? 10.615  -11.251 11.152  1.00 91.62 39  A 1 
ATOM   309  C  CB  . SER A 1 39  ? 9.557   -13.477 12.628  1.00 92.74 39  A 1 
ATOM   310  O  OG  . SER A 1 39  ? 8.721   -14.271 13.451  1.00 86.12 39  A 1 
ATOM   311  N  N   . CYS A 1 40  ? 9.539   -12.104 9.379   1.00 95.87 40  A 1 
ATOM   312  C  CA  . CYS A 1 40  ? 10.482  -11.626 8.374   1.00 96.16 40  A 1 
ATOM   313  C  C   . CYS A 1 40  ? 9.772   -10.919 7.220   1.00 96.35 40  A 1 
ATOM   314  O  O   . CYS A 1 40  ? 8.585   -11.130 6.988   1.00 95.44 40  A 1 
ATOM   315  C  CB  . CYS A 1 40  ? 11.290  -12.821 7.857   1.00 95.89 40  A 1 
ATOM   316  S  SG  . CYS A 1 40  ? 12.250  -13.658 9.145   1.00 95.37 40  A 1 
ATOM   317  N  N   . ASP A 1 41  ? 10.535  -10.128 6.463   1.00 96.52 41  A 1 
ATOM   318  C  CA  . ASP A 1 41  ? 10.068  -9.527  5.224   1.00 96.93 41  A 1 
ATOM   319  C  C   . ASP A 1 41  ? 9.888   -10.566 4.104   1.00 97.26 41  A 1 
ATOM   320  O  O   . ASP A 1 41  ? 10.393  -11.693 4.152   1.00 96.50 41  A 1 
ATOM   321  C  CB  . ASP A 1 41  ? 10.999  -8.388  4.797   1.00 96.44 41  A 1 
ATOM   322  C  CG  . ASP A 1 41  ? 10.799  -7.119  5.620   1.00 95.78 41  A 1 
ATOM   323  O  OD1 . ASP A 1 41  ? 9.682   -6.882  6.109   1.00 93.59 41  A 1 
ATOM   324  O  OD2 . ASP A 1 41  ? 11.771  -6.334  5.733   1.00 93.23 41  A 1 
ATOM   325  N  N   . ALA A 1 42  ? 9.140   -10.181 3.082   1.00 97.53 42  A 1 
ATOM   326  C  CA  . ALA A 1 42  ? 8.765   -11.059 1.988   1.00 97.70 42  A 1 
ATOM   327  C  C   . ALA A 1 42  ? 9.966   -11.485 1.135   1.00 97.77 42  A 1 
ATOM   328  O  O   . ALA A 1 42  ? 10.939  -10.760 0.946   1.00 97.14 42  A 1 
ATOM   329  C  CB  . ALA A 1 42  ? 7.684   -10.376 1.148   1.00 97.59 42  A 1 
ATOM   330  N  N   . ASN A 1 43  ? 9.877   -12.683 0.555   1.00 97.73 43  A 1 
ATOM   331  C  CA  . ASN A 1 43  ? 10.913  -13.214 -0.329  1.00 97.89 43  A 1 
ATOM   332  C  C   . ASN A 1 43  ? 10.459  -13.286 -1.792  1.00 98.11 43  A 1 
ATOM   333  O  O   . ASN A 1 43  ? 9.276   -13.302 -2.118  1.00 97.80 43  A 1 
ATOM   334  C  CB  . ASN A 1 43  ? 11.444  -14.543 0.226   1.00 97.11 43  A 1 
ATOM   335  C  CG  . ASN A 1 43  ? 10.539  -15.741 0.014   1.00 97.37 43  A 1 
ATOM   336  O  OD1 . ASN A 1 43  ? 9.516   -15.731 -0.634  1.00 93.77 43  A 1 
ATOM   337  N  ND2 . ASN A 1 43  ? 10.940  -16.880 0.527   1.00 94.03 43  A 1 
ATOM   338  N  N   . MET A 1 44  ? 11.428  -13.419 -2.689  1.00 98.10 44  A 1 
ATOM   339  C  CA  . MET A 1 44  ? 11.154  -13.467 -4.126  1.00 98.13 44  A 1 
ATOM   340  C  C   . MET A 1 44  ? 10.267  -14.653 -4.540  1.00 98.44 44  A 1 
ATOM   341  O  O   . MET A 1 44  ? 9.486   -14.546 -5.483  1.00 98.29 44  A 1 
ATOM   342  C  CB  . MET A 1 44  ? 12.482  -13.477 -4.899  1.00 97.63 44  A 1 
ATOM   343  C  CG  . MET A 1 44  ? 12.277  -13.205 -6.390  1.00 94.31 44  A 1 
ATOM   344  S  SD  . MET A 1 44  ? 11.593  -11.573 -6.749  1.00 91.41 44  A 1 
ATOM   345  C  CE  . MET A 1 44  ? 11.010  -11.812 -8.432  1.00 81.85 44  A 1 
ATOM   346  N  N   . ALA A 1 45  ? 10.347  -15.787 -3.842  1.00 98.32 45  A 1 
ATOM   347  C  CA  . ALA A 1 45  ? 9.511   -16.949 -4.159  1.00 98.40 45  A 1 
ATOM   348  C  C   . ALA A 1 45  ? 8.016   -16.661 -3.937  1.00 98.64 45  A 1 
ATOM   349  O  O   . ALA A 1 45  ? 7.178   -17.114 -4.725  1.00 98.40 45  A 1 
ATOM   350  C  CB  . ALA A 1 45  ? 9.981   -18.150 -3.326  1.00 98.18 45  A 1 
ATOM   351  N  N   . LEU A 1 46  ? 7.681   -15.902 -2.889  1.00 98.53 46  A 1 
ATOM   352  C  CA  . LEU A 1 46  ? 6.330   -15.420 -2.650  1.00 98.61 46  A 1 
ATOM   353  C  C   . LEU A 1 46  ? 5.892   -14.455 -3.756  1.00 98.71 46  A 1 
ATOM   354  O  O   . LEU A 1 46  ? 4.834   -14.663 -4.354  1.00 98.70 46  A 1 
ATOM   355  C  CB  . LEU A 1 46  ? 6.265   -14.773 -1.256  1.00 98.62 46  A 1 
ATOM   356  C  CG  . LEU A 1 46  ? 4.879   -14.197 -0.903  1.00 98.42 46  A 1 
ATOM   357  C  CD1 . LEU A 1 46  ? 3.850   -15.304 -0.699  1.00 98.00 46  A 1 
ATOM   358  C  CD2 . LEU A 1 46  ? 4.993   -13.373 0.370   1.00 97.94 46  A 1 
ATOM   359  N  N   . LEU A 1 47  ? 6.725   -13.459 -4.077  1.00 98.62 47  A 1 
ATOM   360  C  CA  . LEU A 1 47  ? 6.420   -12.463 -5.109  1.00 98.73 47  A 1 
ATOM   361  C  C   . LEU A 1 47  ? 6.235   -13.097 -6.490  1.00 98.79 47  A 1 
ATOM   362  O  O   . LEU A 1 47  ? 5.273   -12.788 -7.178  1.00 98.55 47  A 1 
ATOM   363  C  CB  . LEU A 1 47  ? 7.506   -11.371 -5.134  1.00 98.46 47  A 1 
ATOM   364  C  CG  . LEU A 1 47  ? 7.301   -10.175 -4.164  1.00 96.15 47  A 1 
ATOM   365  C  CD1 . LEU A 1 47  ? 6.012   -9.425  -4.492  1.00 91.74 47  A 1 
ATOM   366  C  CD2 . LEU A 1 47  ? 7.245   -10.578 -2.701  1.00 91.87 47  A 1 
ATOM   367  N  N   . ASP A 1 48  ? 7.074   -14.065 -6.868  1.00 98.67 48  A 1 
ATOM   368  C  CA  . ASP A 1 48  ? 6.898   -14.802 -8.121  1.00 98.59 48  A 1 
ATOM   369  C  C   . ASP A 1 48  ? 5.571   -15.579 -8.169  1.00 98.62 48  A 1 
ATOM   370  O  O   . ASP A 1 48  ? 4.946   -15.714 -9.224  1.00 98.52 48  A 1 
ATOM   371  C  CB  . ASP A 1 48  ? 8.054   -15.794 -8.316  1.00 98.21 48  A 1 
ATOM   372  C  CG  . ASP A 1 48  ? 9.309   -15.191 -8.929  1.00 93.95 48  A 1 
ATOM   373  O  OD1 . ASP A 1 48  ? 9.201   -14.177 -9.673  1.00 90.84 48  A 1 
ATOM   374  O  OD2 . ASP A 1 48  ? 10.373  -15.838 -8.782  1.00 89.92 48  A 1 
ATOM   375  N  N   . SER A 1 49  ? 5.118   -16.105 -7.026  1.00 98.67 49  A 1 
ATOM   376  C  CA  . SER A 1 49  ? 3.820   -16.765 -6.927  1.00 98.67 49  A 1 
ATOM   377  C  C   . SER A 1 49  ? 2.664   -15.769 -7.049  1.00 98.79 49  A 1 
ATOM   378  O  O   . SER A 1 49  ? 1.677   -16.065 -7.720  1.00 98.61 49  A 1 
ATOM   379  C  CB  . SER A 1 49  ? 3.717   -17.611 -5.656  1.00 98.27 49  A 1 
ATOM   380  O  OG  . SER A 1 49  ? 3.401   -16.858 -4.516  1.00 93.62 49  A 1 
ATOM   381  N  N   . LEU A 1 50  ? 2.829   -14.560 -6.494  1.00 98.78 50  A 1 
ATOM   382  C  CA  . LEU A 1 50  ? 1.852   -13.485 -6.579  1.00 98.89 50  A 1 
ATOM   383  C  C   . LEU A 1 50  ? 1.716   -12.960 -8.007  1.00 98.82 50  A 1 
ATOM   384  O  O   . LEU A 1 50  ? 0.603   -12.856 -8.514  1.00 98.80 50  A 1 
ATOM   385  C  CB  . LEU A 1 50  ? 2.238   -12.369 -5.596  1.00 98.81 50  A 1 
ATOM   386  C  CG  . LEU A 1 50  ? 1.286   -11.163 -5.640  1.00 98.60 50  A 1 
ATOM   387  C  CD1 . LEU A 1 50  ? -0.157  -11.540 -5.329  1.00 98.29 50  A 1 
ATOM   388  C  CD2 . LEU A 1 50  ? 1.752   -10.121 -4.625  1.00 98.24 50  A 1 
ATOM   389  N  N   . VAL A 1 51  ? 2.822   -12.706 -8.692  1.00 98.88 51  A 1 
ATOM   390  C  CA  . VAL A 1 51  ? 2.816   -12.267 -10.098 1.00 98.87 51  A 1 
ATOM   391  C  C   . VAL A 1 51  ? 2.037   -13.263 -10.963 1.00 98.85 51  A 1 
ATOM   392  O  O   . VAL A 1 51  ? 1.167   -12.873 -11.742 1.00 98.70 51  A 1 
ATOM   393  C  CB  . VAL A 1 51  ? 4.254   -12.100 -10.635 1.00 98.69 51  A 1 
ATOM   394  C  CG1 . VAL A 1 51  ? 4.281   -11.845 -12.145 1.00 98.15 51  A 1 
ATOM   395  C  CG2 . VAL A 1 51  ? 4.958   -10.924 -9.964  1.00 98.25 51  A 1 
ATOM   396  N  N   . LYS A 1 52  ? 2.299   -14.556 -10.793 1.00 98.78 52  A 1 
ATOM   397  C  CA  . LYS A 1 52  ? 1.567   -15.607 -11.517 1.00 98.70 52  A 1 
ATOM   398  C  C   . LYS A 1 52  ? 0.080   -15.595 -11.168 1.00 98.79 52  A 1 
ATOM   399  O  O   . LYS A 1 52  ? -0.743  -15.768 -12.065 1.00 98.50 52  A 1 
ATOM   400  C  CB  . LYS A 1 52  ? 2.171   -16.982 -11.213 1.00 98.44 52  A 1 
ATOM   401  C  CG  . LYS A 1 52  ? 3.537   -17.170 -11.896 1.00 92.74 52  A 1 
ATOM   402  C  CD  . LYS A 1 52  ? 4.188   -18.473 -11.427 1.00 88.43 52  A 1 
ATOM   403  C  CE  . LYS A 1 52  ? 5.591   -18.566 -12.009 1.00 76.89 52  A 1 
ATOM   404  N  NZ  . LYS A 1 52  ? 6.357   -19.721 -11.472 1.00 68.68 52  A 1 
ATOM   405  N  N   . PHE A 1 53  ? -0.268  -15.417 -9.896  1.00 98.77 53  A 1 
ATOM   406  C  CA  . PHE A 1 53  ? -1.651  -15.371 -9.442  1.00 98.81 53  A 1 
ATOM   407  C  C   . PHE A 1 53  ? -2.403  -14.184 -10.043 1.00 98.89 53  A 1 
ATOM   408  O  O   . PHE A 1 53  ? -3.468  -14.382 -10.623 1.00 98.70 53  A 1 
ATOM   409  C  CB  . PHE A 1 53  ? -1.693  -15.355 -7.912  1.00 98.79 53  A 1 
ATOM   410  C  CG  . PHE A 1 53  ? -3.106  -15.294 -7.377  1.00 98.76 53  A 1 
ATOM   411  C  CD1 . PHE A 1 53  ? -3.642  -14.067 -6.949  1.00 98.50 53  A 1 
ATOM   412  C  CD2 . PHE A 1 53  ? -3.901  -16.453 -7.348  1.00 98.51 53  A 1 
ATOM   413  C  CE1 . PHE A 1 53  ? -4.967  -14.000 -6.495  1.00 98.21 53  A 1 
ATOM   414  C  CE2 . PHE A 1 53  ? -5.222  -16.391 -6.896  1.00 98.19 53  A 1 
ATOM   415  C  CZ  . PHE A 1 53  ? -5.761  -15.167 -6.464  1.00 98.24 53  A 1 
ATOM   416  N  N   . ILE A 1 54  ? -1.841  -12.977 -9.961  1.00 98.82 54  A 1 
ATOM   417  C  CA  . ILE A 1 54  ? -2.441  -11.759 -10.505 1.00 98.82 54  A 1 
ATOM   418  C  C   . ILE A 1 54  ? -2.668  -11.907 -12.006 1.00 98.70 54  A 1 
ATOM   419  O  O   . ILE A 1 54  ? -3.799  -11.773 -12.460 1.00 98.62 54  A 1 
ATOM   420  C  CB  . ILE A 1 54  ? -1.592  -10.514 -10.162 1.00 98.86 54  A 1 
ATOM   421  C  CG1 . ILE A 1 54  ? -1.640  -10.241 -8.646  1.00 98.71 54  A 1 
ATOM   422  C  CG2 . ILE A 1 54  ? -2.096  -9.279  -10.941 1.00 98.73 54  A 1 
ATOM   423  C  CD1 . ILE A 1 54  ? -0.650  -9.168  -8.173  1.00 98.46 54  A 1 
ATOM   424  N  N   . LYS A 1 55  ? -1.635  -12.266 -12.781 1.00 98.64 55  A 1 
ATOM   425  C  CA  . LYS A 1 55  ? -1.753  -12.430 -14.235 1.00 98.49 55  A 1 
ATOM   426  C  C   . LYS A 1 55  ? -2.832  -13.449 -14.625 1.00 98.25 55  A 1 
ATOM   427  O  O   . LYS A 1 55  ? -3.506  -13.276 -15.624 1.00 97.44 55  A 1 
ATOM   428  C  CB  . LYS A 1 55  ? -0.394  -12.796 -14.861 1.00 97.97 55  A 1 
ATOM   429  C  CG  . LYS A 1 55  ? 0.616   -11.630 -14.783 1.00 96.36 55  A 1 
ATOM   430  C  CD  . LYS A 1 55  ? 1.991   -11.923 -15.416 1.00 93.90 55  A 1 
ATOM   431  C  CE  . LYS A 1 55  ? 1.962   -11.765 -16.941 1.00 89.94 55  A 1 
ATOM   432  N  NZ  . LYS A 1 55  ? 3.304   -11.483 -17.546 1.00 86.93 55  A 1 
ATOM   433  N  N   . ARG A 1 56  ? -3.010  -14.496 -13.812 1.00 98.48 56  A 1 
ATOM   434  C  CA  . ARG A 1 56  ? -3.996  -15.551 -14.069 1.00 98.27 56  A 1 
ATOM   435  C  C   . ARG A 1 56  ? -5.429  -15.174 -13.678 1.00 98.33 56  A 1 
ATOM   436  O  O   . ARG A 1 56  ? -6.356  -15.834 -14.130 1.00 97.50 56  A 1 
ATOM   437  C  CB  . ARG A 1 56  ? -3.543  -16.830 -13.352 1.00 97.56 56  A 1 
ATOM   438  C  CG  . ARG A 1 56  ? -4.010  -18.088 -14.077 1.00 86.60 56  A 1 
ATOM   439  C  CD  . ARG A 1 56  ? -3.482  -19.310 -13.338 1.00 85.30 56  A 1 
ATOM   440  N  NE  . ARG A 1 56  ? -3.694  -20.539 -14.108 1.00 75.43 56  A 1 
ATOM   441  C  CZ  . ARG A 1 56  ? -3.357  -21.760 -13.735 1.00 69.02 56  A 1 
ATOM   442  N  NH1 . ARG A 1 56  ? -2.804  -21.994 -12.577 1.00 62.00 56  A 1 
ATOM   443  N  NH2 . ARG A 1 56  ? -3.579  -22.779 -14.534 1.00 62.05 56  A 1 
ATOM   444  N  N   . ASN A 1 57  ? -5.593  -14.145 -12.838 1.00 98.40 57  A 1 
ATOM   445  C  CA  . ASN A 1 57  ? -6.877  -13.655 -12.333 1.00 98.37 57  A 1 
ATOM   446  C  C   . ASN A 1 57  ? -7.163  -12.219 -12.806 1.00 98.33 57  A 1 
ATOM   447  O  O   . ASN A 1 57  ? -7.889  -11.482 -12.139 1.00 97.59 57  A 1 
ATOM   448  C  CB  . ASN A 1 57  ? -6.941  -13.808 -10.806 1.00 98.33 57  A 1 
ATOM   449  C  CG  . ASN A 1 57  ? -6.937  -15.265 -10.369 1.00 97.62 57  A 1 
ATOM   450  O  OD1 . ASN A 1 57  ? -7.949  -15.932 -10.286 1.00 89.96 57  A 1 
ATOM   451  N  ND2 . ASN A 1 57  ? -5.777  -15.807 -10.091 1.00 89.87 57  A 1 
ATOM   452  N  N   . THR A 1 58  ? -6.579  -11.824 -13.930 1.00 98.35 58  A 1 
ATOM   453  C  CA  . THR A 1 58  ? -6.801  -10.526 -14.562 1.00 98.27 58  A 1 
ATOM   454  C  C   . THR A 1 58  ? -7.464  -10.721 -15.919 1.00 97.86 58  A 1 
ATOM   455  O  O   . THR A 1 58  ? -6.876  -11.317 -16.819 1.00 96.18 58  A 1 
ATOM   456  C  CB  . THR A 1 58  ? -5.491  -9.753  -14.716 1.00 98.01 58  A 1 
ATOM   457  O  OG1 . THR A 1 58  ? -4.916  -9.516  -13.449 1.00 95.44 58  A 1 
ATOM   458  C  CG2 . THR A 1 58  ? -5.712  -8.391  -15.361 1.00 96.29 58  A 1 
ATOM   459  N  N   . ASP A 1 59  ? -8.671  -10.179 -16.050 1.00 97.07 59  A 1 
ATOM   460  C  CA  . ASP A 1 59  ? -9.380  -10.087 -17.322 1.00 95.91 59  A 1 
ATOM   461  C  C   . ASP A 1 59  ? -8.876  -8.909  -18.165 1.00 96.00 59  A 1 
ATOM   462  O  O   . ASP A 1 59  ? -8.085  -8.080  -17.723 1.00 92.66 59  A 1 
ATOM   463  C  CB  . ASP A 1 59  ? -10.890 -9.989  -17.056 1.00 93.24 59  A 1 
ATOM   464  C  CG  . ASP A 1 59  ? -11.461 -11.287 -16.492 1.00 83.63 59  A 1 
ATOM   465  O  OD1 . ASP A 1 59  ? -11.032 -12.360 -16.968 1.00 78.07 59  A 1 
ATOM   466  O  OD2 . ASP A 1 59  ? -12.334 -11.199 -15.607 1.00 78.18 59  A 1 
ATOM   467  N  N   . VAL A 1 60  ? -9.364  -8.795  -19.402 1.00 95.04 60  A 1 
ATOM   468  C  CA  . VAL A 1 60  ? -8.928  -7.754  -20.346 1.00 94.40 60  A 1 
ATOM   469  C  C   . VAL A 1 60  ? -9.102  -6.332  -19.794 1.00 94.80 60  A 1 
ATOM   470  O  O   . VAL A 1 60  ? -8.240  -5.485  -19.991 1.00 91.96 60  A 1 
ATOM   471  C  CB  . VAL A 1 60  ? -9.646  -7.941  -21.703 1.00 92.45 60  A 1 
ATOM   472  C  CG1 . VAL A 1 60  ? -11.129 -7.571  -21.665 1.00 82.12 60  A 1 
ATOM   473  C  CG2 . VAL A 1 60  ? -8.945  -7.155  -22.810 1.00 82.92 60  A 1 
ATOM   474  N  N   . ASN A 1 61  ? -10.173 -6.102  -19.027 1.00 95.69 61  A 1 
ATOM   475  C  CA  . ASN A 1 61  ? -10.461 -4.818  -18.380 1.00 95.96 61  A 1 
ATOM   476  C  C   . ASN A 1 61  ? -9.921  -4.722  -16.935 1.00 97.09 61  A 1 
ATOM   477  O  O   . ASN A 1 61  ? -10.290 -3.815  -16.213 1.00 95.04 61  A 1 
ATOM   478  C  CB  . ASN A 1 61  ? -11.973 -4.546  -18.433 1.00 92.76 61  A 1 
ATOM   479  C  CG  . ASN A 1 61  ? -12.490 -4.341  -19.853 1.00 84.38 61  A 1 
ATOM   480  O  OD1 . ASN A 1 61  ? -11.768 -4.091  -20.796 1.00 73.44 61  A 1 
ATOM   481  N  ND2 . ASN A 1 61  ? -13.788 -4.443  -20.038 1.00 73.81 61  A 1 
ATOM   482  N  N   . GLY A 1 62  ? -9.077  -5.674  -16.519 1.00 97.13 62  A 1 
ATOM   483  C  CA  . GLY A 1 62  ? -8.485  -5.729  -15.180 1.00 97.80 62  A 1 
ATOM   484  C  C   . GLY A 1 62  ? -6.986  -5.443  -15.158 1.00 98.37 62  A 1 
ATOM   485  O  O   . GLY A 1 62  ? -6.362  -5.557  -14.102 1.00 97.89 62  A 1 
ATOM   486  N  N   . LYS A 1 63  ? -6.393  -5.080  -16.309 1.00 98.32 63  A 1 
ATOM   487  C  CA  . LYS A 1 63  ? -4.957  -4.775  -16.439 1.00 98.44 63  A 1 
ATOM   488  C  C   . LYS A 1 63  ? -4.614  -3.384  -15.875 1.00 98.52 63  A 1 
ATOM   489  O  O   . LYS A 1 63  ? -4.069  -2.527  -16.564 1.00 98.12 63  A 1 
ATOM   490  C  CB  . LYS A 1 63  ? -4.506  -4.931  -17.901 1.00 98.13 63  A 1 
ATOM   491  C  CG  . LYS A 1 63  ? -4.539  -6.369  -18.420 1.00 97.01 63  A 1 
ATOM   492  C  CD  . LYS A 1 63  ? -3.885  -6.393  -19.810 1.00 94.63 63  A 1 
ATOM   493  C  CE  . LYS A 1 63  ? -3.704  -7.789  -20.390 1.00 89.83 63  A 1 
ATOM   494  N  NZ  . LYS A 1 63  ? -2.851  -7.730  -21.617 1.00 82.51 63  A 1 
ATOM   495  N  N   . VAL A 1 64  ? -4.982  -3.166  -14.624 1.00 98.76 64  A 1 
ATOM   496  C  CA  . VAL A 1 64  ? -4.758  -1.920  -13.888 1.00 98.84 64  A 1 
ATOM   497  C  C   . VAL A 1 64  ? -4.229  -2.255  -12.500 1.00 98.80 64  A 1 
ATOM   498  O  O   . VAL A 1 64  ? -4.738  -3.163  -11.843 1.00 98.82 64  A 1 
ATOM   499  C  CB  . VAL A 1 64  ? -6.042  -1.069  -13.784 1.00 98.64 64  A 1 
ATOM   500  C  CG1 . VAL A 1 64  ? -5.754  0.296   -13.182 1.00 98.06 64  A 1 
ATOM   501  C  CG2 . VAL A 1 64  ? -6.700  -0.849  -15.152 1.00 98.04 64  A 1 
ATOM   502  N  N   . MET A 1 65  ? -3.200  -1.538  -12.047 1.00 98.80 65  A 1 
ATOM   503  C  CA  . MET A 1 65  ? -2.581  -1.781  -10.753 1.00 98.99 65  A 1 
ATOM   504  C  C   . MET A 1 65  ? -2.078  -0.490  -10.125 1.00 98.92 65  A 1 
ATOM   505  O  O   . MET A 1 65  ? -1.326  0.262   -10.748 1.00 98.85 65  A 1 
ATOM   506  C  CB  . MET A 1 65  ? -1.442  -2.794  -10.921 1.00 98.80 65  A 1 
ATOM   507  C  CG  . MET A 1 65  ? -0.729  -3.141  -9.610  1.00 98.19 65  A 1 
ATOM   508  S  SD  . MET A 1 65  ? 0.546   -4.428  -9.783  1.00 97.96 65  A 1 
ATOM   509  C  CE  . MET A 1 65  ? -0.497  -5.854  -10.143 1.00 94.76 65  A 1 
ATOM   510  N  N   . VAL A 1 66  ? -2.431  -0.283  -8.861  1.00 98.98 66  A 1 
ATOM   511  C  CA  . VAL A 1 66  ? -1.752  0.678   -7.999  1.00 98.82 66  A 1 
ATOM   512  C  C   . VAL A 1 66  ? -0.683  -0.061  -7.212  1.00 98.90 66  A 1 
ATOM   513  O  O   . VAL A 1 66  ? -0.976  -1.071  -6.573  1.00 98.74 66  A 1 
ATOM   514  C  CB  . VAL A 1 66  ? -2.731  1.397   -7.057  1.00 98.54 66  A 1 
ATOM   515  C  CG1 . VAL A 1 66  ? -2.010  2.385   -6.148  1.00 92.62 66  A 1 
ATOM   516  C  CG2 . VAL A 1 66  ? -3.774  2.179   -7.860  1.00 91.68 66  A 1 
ATOM   517  N  N   . TYR A 1 67  ? 0.554   0.444   -7.243  1.00 98.87 67  A 1 
ATOM   518  C  CA  . TYR A 1 67  ? 1.588   0.047   -6.300  1.00 98.77 67  A 1 
ATOM   519  C  C   . TYR A 1 67  ? 1.659   1.085   -5.180  1.00 98.78 67  A 1 
ATOM   520  O  O   . TYR A 1 67  ? 2.038   2.226   -5.413  1.00 98.22 67  A 1 
ATOM   521  C  CB  . TYR A 1 67  ? 2.932   -0.120  -7.022  1.00 98.58 67  A 1 
ATOM   522  C  CG  . TYR A 1 67  ? 3.969   -0.671  -6.071  1.00 97.79 67  A 1 
ATOM   523  C  CD1 . TYR A 1 67  ? 4.815   0.188   -5.336  1.00 95.78 67  A 1 
ATOM   524  C  CD2 . TYR A 1 67  ? 3.994   -2.053  -5.804  1.00 96.01 67  A 1 
ATOM   525  C  CE1 . TYR A 1 67  ? 5.653   -0.321  -4.343  1.00 94.06 67  A 1 
ATOM   526  C  CE2 . TYR A 1 67  ? 4.832   -2.569  -4.811  1.00 93.78 67  A 1 
ATOM   527  C  CZ  . TYR A 1 67  ? 5.647   -1.703  -4.064  1.00 93.15 67  A 1 
ATOM   528  O  OH  . TYR A 1 67  ? 6.417   -2.209  -3.054  1.00 90.62 67  A 1 
ATOM   529  N  N   . ASN A 1 68  ? 1.245   0.694   -3.965  1.00 98.49 68  A 1 
ATOM   530  C  CA  . ASN A 1 68  ? 0.933   1.629   -2.884  1.00 98.59 68  A 1 
ATOM   531  C  C   . ASN A 1 68  ? 2.118   1.951   -1.940  1.00 98.48 68  A 1 
ATOM   532  O  O   . ASN A 1 68  ? 1.886   2.378   -0.813  1.00 96.52 68  A 1 
ATOM   533  C  CB  . ASN A 1 68  ? -0.326  1.130   -2.143  1.00 97.93 68  A 1 
ATOM   534  C  CG  . ASN A 1 68  ? -1.453  2.140   -2.145  1.00 97.99 68  A 1 
ATOM   535  O  OD1 . ASN A 1 68  ? -2.479  1.946   -2.770  1.00 90.70 68  A 1 
ATOM   536  N  ND2 . ASN A 1 68  ? -1.313  3.242   -1.457  1.00 90.88 68  A 1 
ATOM   537  N  N   . GLY A 1 69  ? 3.358   1.764   -2.396  1.00 98.19 69  A 1 
ATOM   538  C  CA  . GLY A 1 69  ? 4.571   2.078   -1.646  1.00 98.13 69  A 1 
ATOM   539  C  C   . GLY A 1 69  ? 5.153   0.917   -0.839  1.00 98.13 69  A 1 
ATOM   540  O  O   . GLY A 1 69  ? 4.673   -0.215  -0.920  1.00 96.68 69  A 1 
ATOM   541  N  N   . ASP A 1 70  ? 6.214   1.230   -0.097  1.00 98.10 70  A 1 
ATOM   542  C  CA  . ASP A 1 70  ? 7.074   0.327   0.672   1.00 98.16 70  A 1 
ATOM   543  C  C   . ASP A 1 70  ? 7.602   -0.881  -0.120  1.00 98.13 70  A 1 
ATOM   544  O  O   . ASP A 1 70  ? 7.088   -1.998  -0.109  1.00 96.76 70  A 1 
ATOM   545  C  CB  . ASP A 1 70  ? 6.491   0.002   2.048   1.00 97.71 70  A 1 
ATOM   546  C  CG  . ASP A 1 70  ? 6.784   1.075   3.112   1.00 97.30 70  A 1 
ATOM   547  O  OD1 . ASP A 1 70  ? 7.430   2.103   2.791   1.00 95.43 70  A 1 
ATOM   548  O  OD2 . ASP A 1 70  ? 6.427   0.845   4.287   1.00 95.61 70  A 1 
ATOM   549  N  N   . ILE A 1 71  ? 8.691   -0.604  -0.831  1.00 97.85 71  A 1 
ATOM   550  C  CA  . ILE A 1 71  ? 9.457   -1.576  -1.612  1.00 97.71 71  A 1 
ATOM   551  C  C   . ILE A 1 71  ? 10.554  -2.205  -0.756  1.00 97.62 71  A 1 
ATOM   552  O  O   . ILE A 1 71  ? 10.800  -3.408  -0.825  1.00 97.04 71  A 1 
ATOM   553  C  CB  . ILE A 1 71  ? 10.071  -0.849  -2.832  1.00 97.37 71  A 1 
ATOM   554  C  CG1 . ILE A 1 71  ? 8.973   -0.373  -3.806  1.00 94.98 71  A 1 
ATOM   555  C  CG2 . ILE A 1 71  ? 11.080  -1.755  -3.556  1.00 94.17 71  A 1 
ATOM   556  C  CD1 . ILE A 1 71  ? 9.478   0.591   -4.893  1.00 93.26 71  A 1 
ATOM   557  N  N   . VAL A 1 72  ? 11.256  -1.365  0.005   1.00 96.80 72  A 1 
ATOM   558  C  CA  . VAL A 1 72  ? 12.520  -1.702  0.635   1.00 96.57 72  A 1 
ATOM   559  C  C   . VAL A 1 72  ? 12.276  -2.527  1.894   1.00 96.56 72  A 1 
ATOM   560  O  O   . VAL A 1 72  ? 11.480  -2.152  2.751   1.00 95.48 72  A 1 
ATOM   561  C  CB  . VAL A 1 72  ? 13.349  -0.443  0.942   1.00 95.47 72  A 1 
ATOM   562  C  CG1 . VAL A 1 72  ? 14.725  -0.792  1.515   1.00 93.12 72  A 1 
ATOM   563  C  CG2 . VAL A 1 72  ? 13.576  0.398   -0.313  1.00 93.83 72  A 1 
ATOM   564  N  N   . SER A 1 73  ? 13.021  -3.632  2.030   1.00 95.79 73  A 1 
ATOM   565  C  CA  . SER A 1 73  ? 13.025  -4.414  3.258   1.00 94.77 73  A 1 
ATOM   566  C  C   . SER A 1 73  ? 13.529  -3.579  4.435   1.00 93.31 73  A 1 
ATOM   567  O  O   . SER A 1 73  ? 14.564  -2.918  4.351   1.00 88.52 73  A 1 
ATOM   568  C  CB  . SER A 1 73  ? 13.883  -5.669  3.092   1.00 93.48 73  A 1 
ATOM   569  O  OG  . SER A 1 73  ? 14.047  -6.349  4.320   1.00 88.44 73  A 1 
ATOM   570  N  N   . ARG A 1 74  ? 12.830  -3.674  5.561   1.00 90.31 74  A 1 
ATOM   571  C  CA  . ARG A 1 74  ? 13.217  -3.049  6.832   1.00 86.03 74  A 1 
ATOM   572  C  C   . ARG A 1 74  ? 14.376  -3.761  7.514   1.00 84.45 74  A 1 
ATOM   573  O  O   . ARG A 1 74  ? 14.944  -3.250  8.475   1.00 77.17 74  A 1 
ATOM   574  C  CB  . ARG A 1 74  ? 12.000  -3.046  7.755   1.00 81.23 74  A 1 
ATOM   575  C  CG  . ARG A 1 74  ? 10.885  -2.154  7.205   1.00 73.77 74  A 1 
ATOM   576  C  CD  . ARG A 1 74  ? 9.611   -2.357  7.996   1.00 70.72 74  A 1 
ATOM   577  N  NE  . ARG A 1 74  ? 9.041   -3.665  7.671   1.00 69.36 74  A 1 
ATOM   578  C  CZ  . ARG A 1 74  ? 8.040   -4.254  8.274   1.00 67.05 74  A 1 
ATOM   579  N  NH1 . ARG A 1 74  ? 7.446   -3.712  9.301   1.00 60.27 74  A 1 
ATOM   580  N  NH2 . ARG A 1 74  ? 7.634   -5.390  7.825   1.00 60.41 74  A 1 
ATOM   581  N  N   . ALA A 1 75  ? 14.706  -4.967  7.047   1.00 81.59 75  A 1 
ATOM   582  C  CA  . ALA A 1 75  ? 15.709  -5.808  7.677   1.00 77.77 75  A 1 
ATOM   583  C  C   . ALA A 1 75  ? 17.115  -5.202  7.528   1.00 79.04 75  A 1 
ATOM   584  O  O   . ALA A 1 75  ? 17.656  -5.062  6.437   1.00 74.05 75  A 1 
ATOM   585  C  CB  . ALA A 1 75  ? 15.575  -7.223  7.111   1.00 71.81 75  A 1 
ATOM   586  N  N   . ILE A 1 76  ? 17.748  -4.932  8.663   1.00 76.80 76  A 1 
ATOM   587  C  CA  . ILE A 1 76  ? 19.153  -4.532  8.786   1.00 73.86 76  A 1 
ATOM   588  C  C   . ILE A 1 76  ? 20.025  -5.754  9.113   1.00 75.17 76  A 1 
ATOM   589  O  O   . ILE A 1 76  ? 19.502  -6.729  9.672   1.00 69.14 76  A 1 
ATOM   590  C  CB  . ILE A 1 76  ? 19.304  -3.384  9.811   1.00 67.45 76  A 1 
ATOM   591  C  CG1 . ILE A 1 76  ? 18.743  -3.775  11.203  1.00 61.56 76  A 1 
ATOM   592  C  CG2 . ILE A 1 76  ? 18.624  -2.118  9.262   1.00 59.78 76  A 1 
ATOM   593  C  CD1 . ILE A 1 76  ? 19.052  -2.743  12.299  1.00 55.66 76  A 1 
ATOM   594  N  N   . PRO A 1 77  ? 21.321  -5.808  8.823   1.00 74.28 77  A 1 
ATOM   595  C  CA  . PRO A 1 77  ? 22.182  -4.779  8.247   1.00 72.28 77  A 1 
ATOM   596  C  C   . PRO A 1 77  ? 22.008  -4.600  6.726   1.00 75.58 77  A 1 
ATOM   597  O  O   . PRO A 1 77  ? 21.235  -5.310  6.083   1.00 68.59 77  A 1 
ATOM   598  C  CB  . PRO A 1 77  ? 23.592  -5.219  8.618   1.00 63.81 77  A 1 
ATOM   599  C  CG  . PRO A 1 77  ? 23.496  -6.737  8.565   1.00 60.98 77  A 1 
ATOM   600  C  CD  . PRO A 1 77  ? 22.107  -6.991  9.130   1.00 65.62 77  A 1 
ATOM   601  N  N   . LYS A 1 78  ? 22.765  -3.684  6.145   1.00 78.84 78  A 1 
ATOM   602  C  CA  . LYS A 1 78  ? 22.811  -3.264  4.730   1.00 78.82 78  A 1 
ATOM   603  C  C   . LYS A 1 78  ? 21.686  -2.338  4.266   1.00 82.13 78  A 1 
ATOM   604  O  O   . LYS A 1 78  ? 21.633  -2.043  3.076   1.00 77.81 78  A 1 
ATOM   605  C  CB  . LYS A 1 78  ? 23.009  -4.420  3.732   1.00 72.85 78  A 1 
ATOM   606  C  CG  . LYS A 1 78  ? 24.254  -5.262  3.961   1.00 66.08 78  A 1 
ATOM   607  C  CD  . LYS A 1 78  ? 24.350  -6.277  2.814   1.00 61.46 78  A 1 
ATOM   608  C  CE  . LYS A 1 78  ? 25.622  -7.109  2.915   1.00 55.34 78  A 1 
ATOM   609  N  NZ  . LYS A 1 78  ? 25.703  -8.072  1.792   1.00 48.29 78  A 1 
ATOM   610  N  N   . TYR A 1 79  ? 20.872  -1.794  5.162   1.00 83.71 79  A 1 
ATOM   611  C  CA  . TYR A 1 79  ? 20.011  -0.679  4.787   1.00 85.28 79  A 1 
ATOM   612  C  C   . TYR A 1 79  ? 20.863  0.590   4.568   1.00 86.88 79  A 1 
ATOM   613  O  O   . TYR A 1 79  ? 21.391  1.163   5.520   1.00 84.80 79  A 1 
ATOM   614  C  CB  . TYR A 1 79  ? 18.919  -0.479  5.839   1.00 82.95 79  A 1 
ATOM   615  C  CG  . TYR A 1 79  ? 17.938  0.596   5.442   1.00 82.27 79  A 1 
ATOM   616  C  CD1 . TYR A 1 79  ? 18.018  1.880   6.004   1.00 78.96 79  A 1 
ATOM   617  C  CD2 . TYR A 1 79  ? 16.964  0.327   4.455   1.00 78.69 79  A 1 
ATOM   618  C  CE1 . TYR A 1 79  ? 17.127  2.886   5.600   1.00 74.73 79  A 1 
ATOM   619  C  CE2 . TYR A 1 79  ? 16.079  1.328   4.039   1.00 75.26 79  A 1 
ATOM   620  C  CZ  . TYR A 1 79  ? 16.174  2.607   4.614   1.00 77.35 79  A 1 
ATOM   621  O  OH  . TYR A 1 79  ? 15.316  3.592   4.198   1.00 74.08 79  A 1 
ATOM   622  N  N   . ASN A 1 80  ? 21.061  0.965   3.307   1.00 90.77 80  A 1 
ATOM   623  C  CA  . ASN A 1 80  ? 21.849  2.126   2.901   1.00 91.15 80  A 1 
ATOM   624  C  C   . ASN A 1 80  ? 21.342  2.666   1.554   1.00 92.25 80  A 1 
ATOM   625  O  O   . ASN A 1 80  ? 20.437  2.097   0.941   1.00 92.04 80  A 1 
ATOM   626  C  CB  . ASN A 1 80  ? 23.349  1.745   2.889   1.00 89.50 80  A 1 
ATOM   627  C  CG  . ASN A 1 80  ? 23.713  0.677   1.866   1.00 88.30 80  A 1 
ATOM   628  O  OD1 . ASN A 1 80  ? 23.268  0.664   0.735   1.00 83.87 80  A 1 
ATOM   629  N  ND2 . ASN A 1 80  ? 24.566  -0.252  2.222   1.00 83.41 80  A 1 
ATOM   630  N  N   . LEU A 1 81  ? 21.931  3.757   1.090   1.00 92.33 81  A 1 
ATOM   631  C  CA  . LEU A 1 81  ? 21.545  4.433   -0.152  1.00 92.96 81  A 1 
ATOM   632  C  C   . LEU A 1 81  ? 21.522  3.503   -1.371  1.00 93.90 81  A 1 
ATOM   633  O  O   . LEU A 1 81  ? 20.549  3.492   -2.124  1.00 93.63 81  A 1 
ATOM   634  C  CB  . LEU A 1 81  ? 22.546  5.594   -0.367  1.00 91.49 81  A 1 
ATOM   635  C  CG  . LEU A 1 81  ? 22.262  6.433   -1.618  1.00 87.52 81  A 1 
ATOM   636  C  CD1 . LEU A 1 81  ? 20.944  7.183   -1.469  1.00 82.27 81  A 1 
ATOM   637  C  CD2 . LEU A 1 81  ? 23.372  7.464   -1.822  1.00 81.42 81  A 1 
ATOM   638  N  N   . ASP A 1 82  ? 22.577  2.712   -1.560  1.00 93.92 82  A 1 
ATOM   639  C  CA  . ASP A 1 82  ? 22.693  1.836   -2.722  1.00 94.30 82  A 1 
ATOM   640  C  C   . ASP A 1 82  ? 21.711  0.672   -2.642  1.00 95.21 82  A 1 
ATOM   641  O  O   . ASP A 1 82  ? 21.145  0.268   -3.660  1.00 94.97 82  A 1 
ATOM   642  C  CB  . ASP A 1 82  ? 24.130  1.321   -2.850  1.00 93.61 82  A 1 
ATOM   643  C  CG  . ASP A 1 82  ? 25.126  2.424   -3.226  1.00 84.72 82  A 1 
ATOM   644  O  OD1 . ASP A 1 82  ? 24.704  3.400   -3.881  1.00 79.42 82  A 1 
ATOM   645  O  OD2 . ASP A 1 82  ? 26.300  2.264   -2.842  1.00 77.84 82  A 1 
ATOM   646  N  N   . TYR A 1 83  ? 21.443  0.186   -1.435  1.00 94.93 83  A 1 
ATOM   647  C  CA  . TYR A 1 83  ? 20.445  -0.842  -1.197  1.00 95.11 83  A 1 
ATOM   648  C  C   . TYR A 1 83  ? 19.032  -0.357  -1.541  1.00 95.88 83  A 1 
ATOM   649  O  O   . TYR A 1 83  ? 18.286  -1.067  -2.227  1.00 95.61 83  A 1 
ATOM   650  C  CB  . TYR A 1 83  ? 20.537  -1.307  0.257   1.00 94.27 83  A 1 
ATOM   651  C  CG  . TYR A 1 83  ? 19.652  -2.480  0.557   1.00 92.26 83  A 1 
ATOM   652  C  CD1 . TYR A 1 83  ? 18.354  -2.290  1.069   1.00 89.52 83  A 1 
ATOM   653  C  CD2 . TYR A 1 83  ? 20.114  -3.793  0.322   1.00 88.94 83  A 1 
ATOM   654  C  CE1 . TYR A 1 83  ? 17.532  -3.388  1.369   1.00 86.69 83  A 1 
ATOM   655  C  CE2 . TYR A 1 83  ? 19.308  -4.900  0.626   1.00 86.63 83  A 1 
ATOM   656  C  CZ  . TYR A 1 83  ? 18.021  -4.689  1.151   1.00 86.11 83  A 1 
ATOM   657  O  OH  . TYR A 1 83  ? 17.244  -5.764  1.478   1.00 82.98 83  A 1 
ATOM   658  N  N   . VAL A 1 84  ? 18.674  0.865   -1.148  1.00 96.05 84  A 1 
ATOM   659  C  CA  . VAL A 1 84  ? 17.400  1.495   -1.514  1.00 96.46 84  A 1 
ATOM   660  C  C   . VAL A 1 84  ? 17.267  1.621   -3.030  1.00 97.17 84  A 1 
ATOM   661  O  O   . VAL A 1 84  ? 16.276  1.180   -3.610  1.00 97.24 84  A 1 
ATOM   662  C  CB  . VAL A 1 84  ? 17.240  2.865   -0.821  1.00 96.12 84  A 1 
ATOM   663  C  CG1 . VAL A 1 84  ? 16.023  3.641   -1.329  1.00 95.08 84  A 1 
ATOM   664  C  CG2 . VAL A 1 84  ? 17.072  2.686   0.696   1.00 95.24 84  A 1 
ATOM   665  N  N   . LYS A 1 85  ? 18.296  2.151   -3.702  1.00 96.78 85  A 1 
ATOM   666  C  CA  . LYS A 1 85  ? 18.305  2.272   -5.164  1.00 97.11 85  A 1 
ATOM   667  C  C   . LYS A 1 85  ? 18.130  0.920   -5.856  1.00 97.49 85  A 1 
ATOM   668  O  O   . LYS A 1 85  ? 17.284  0.776   -6.731  1.00 97.57 85  A 1 
ATOM   669  C  CB  . LYS A 1 85  ? 19.604  2.940   -5.629  1.00 97.10 85  A 1 
ATOM   670  C  CG  . LYS A 1 85  ? 19.643  4.441   -5.309  1.00 95.90 85  A 1 
ATOM   671  C  CD  . LYS A 1 85  ? 20.984  5.004   -5.773  1.00 93.80 85  A 1 
ATOM   672  C  CE  . LYS A 1 85  ? 21.038  6.517   -5.572  1.00 88.80 85  A 1 
ATOM   673  N  NZ  . LYS A 1 85  ? 22.353  7.044   -6.007  1.00 82.10 85  A 1 
ATOM   674  N  N   . GLN A 1 86  ? 18.899  -0.091  -5.445  1.00 97.21 86  A 1 
ATOM   675  C  CA  . GLN A 1 86  ? 18.792  -1.445  -6.000  1.00 97.06 86  A 1 
ATOM   676  C  C   . GLN A 1 86  ? 17.407  -2.058  -5.771  1.00 97.37 86  A 1 
ATOM   677  O  O   . GLN A 1 86  ? 16.874  -2.704  -6.670  1.00 97.18 86  A 1 
ATOM   678  C  CB  . GLN A 1 86  ? 19.855  -2.344  -5.351  1.00 96.28 86  A 1 
ATOM   679  C  CG  . GLN A 1 86  ? 21.255  -2.117  -5.930  1.00 87.69 86  A 1 
ATOM   680  C  CD  . GLN A 1 86  ? 21.810  -3.317  -6.702  1.00 81.48 86  A 1 
ATOM   681  O  OE1 . GLN A 1 86  ? 21.297  -4.427  -6.682  1.00 73.82 86  A 1 
ATOM   682  N  NE2 . GLN A 1 86  ? 22.895  -3.134  -7.412  1.00 69.53 86  A 1 
ATOM   683  N  N   . SER A 1 87  ? 16.807  -1.821  -4.614  1.00 97.28 87  A 1 
ATOM   684  C  CA  . SER A 1 87  ? 15.462  -2.303  -4.301  1.00 97.33 87  A 1 
ATOM   685  C  C   . SER A 1 87  ? 14.421  -1.714  -5.252  1.00 97.81 87  A 1 
ATOM   686  O  O   . SER A 1 87  ? 13.598  -2.451  -5.798  1.00 97.69 87  A 1 
ATOM   687  C  CB  . SER A 1 87  ? 15.098  -1.986  -2.851  1.00 96.97 87  A 1 
ATOM   688  O  OG  . SER A 1 87  ? 16.010  -2.618  -1.969  1.00 92.48 87  A 1 
ATOM   689  N  N   . ILE A 1 88  ? 14.506  -0.411  -5.551  1.00 98.02 88  A 1 
ATOM   690  C  CA  . ILE A 1 88  ? 13.612  0.268   -6.496  1.00 98.25 88  A 1 
ATOM   691  C  C   . ILE A 1 88  ? 13.815  -0.252  -7.925  1.00 98.44 88  A 1 
ATOM   692  O  O   . ILE A 1 88  ? 12.844  -0.516  -8.634  1.00 98.34 88  A 1 
ATOM   693  C  CB  . ILE A 1 88  ? 13.793  1.796   -6.392  1.00 98.16 88  A 1 
ATOM   694  C  CG1 . ILE A 1 88  ? 13.331  2.278   -4.998  1.00 97.25 88  A 1 
ATOM   695  C  CG2 . ILE A 1 88  ? 13.003  2.535   -7.494  1.00 97.65 88  A 1 
ATOM   696  C  CD1 . ILE A 1 88  ? 13.751  3.710   -4.677  1.00 94.09 88  A 1 
ATOM   697  N  N   . VAL A 1 89  ? 15.057  -0.463  -8.343  1.00 98.50 89  A 1 
ATOM   698  C  CA  . VAL A 1 89  ? 15.365  -1.086  -9.643  1.00 98.56 89  A 1 
ATOM   699  C  C   . VAL A 1 89  ? 14.738  -2.479  -9.739  1.00 98.53 89  A 1 
ATOM   700  O  O   . VAL A 1 89  ? 14.065  -2.799  -10.727 1.00 98.30 89  A 1 
ATOM   701  C  CB  . VAL A 1 89  ? 16.887  -1.151  -9.882  1.00 98.49 89  A 1 
ATOM   702  C  CG1 . VAL A 1 89  ? 17.257  -1.972  -11.123 1.00 97.77 89  A 1 
ATOM   703  C  CG2 . VAL A 1 89  ? 17.476  0.245   -10.079 1.00 97.79 89  A 1 
ATOM   704  N  N   . ASN A 1 90  ? 14.927  -3.312  -8.676  1.00 97.70 90  A 1 
ATOM   705  C  CA  . ASN A 1 90  ? 14.410  -4.624  -8.624  1.00 97.56 90  A 1 
ATOM   706  C  C   . ASN A 1 90  ? 12.904  -4.676  -8.584  1.00 97.81 90  A 1 
ATOM   707  O  O   . ASN A 1 90  ? 12.300  -5.460  -9.247  1.00 97.17 90  A 1 
ATOM   708  C  CB  . ASN A 1 90  ? 15.066  -5.383  -7.471  1.00 96.64 90  A 1 
ATOM   709  C  CG  . ASN A 1 90  ? 16.443  -5.744  -7.689  1.00 95.16 90  A 1 
ATOM   710  O  OD1 . ASN A 1 90  ? 17.069  -5.451  -8.756  1.00 92.80 90  A 1 
ATOM   711  N  ND2 . ASN A 1 90  ? 17.168  -6.328  -7.075  1.00 91.76 90  A 1 
ATOM   712  N  N   . ALA A 1 91  ? 12.238  -3.782  -7.845  1.00 98.22 91  A 1 
ATOM   713  C  CA  . ALA A 1 91  ? 10.781  -3.675  -7.807  1.00 98.37 91  A 1 
ATOM   714  C  C   . ALA A 1 91  ? 10.206  -3.185  -9.139  1.00 98.58 91  A 1 
ATOM   715  O  O   . ALA A 1 91  ? 9.204   -3.719  -9.614  1.00 98.34 91  A 1 
ATOM   716  C  CB  . ALA A 1 91  ? 10.385  -2.738  -6.675  1.00 98.01 91  A 1 
ATOM   717  N  N   . THR A 1 92  ? 10.883  -2.253  -9.815  1.00 98.44 92  A 1 
ATOM   718  C  CA  . THR A 1 92  ? 10.508  -1.828  -11.165 1.00 98.55 92  A 1 
ATOM   719  C  C   . THR A 1 92  ? 10.553  -2.990  -12.151 1.00 98.51 92  A 1 
ATOM   720  O  O   . THR A 1 92  ? 9.638   -3.170  -12.949 1.00 98.37 92  A 1 
ATOM   721  C  CB  . THR A 1 92  ? 11.427  -0.701  -11.646 1.00 98.27 92  A 1 
ATOM   722  O  OG1 . THR A 1 92  ? 11.354  0.388   -10.773 1.00 96.17 92  A 1 
ATOM   723  C  CG2 . THR A 1 92  ? 11.015  -0.182  -13.019 1.00 96.38 92  A 1 
ATOM   724  N  N   . ALA A 1 93  ? 11.588  -3.841  -12.072 1.00 98.59 93  A 1 
ATOM   725  C  CA  . ALA A 1 93  ? 11.669  -5.050  -12.884 1.00 98.55 93  A 1 
ATOM   726  C  C   . ALA A 1 93  ? 10.550  -6.057  -12.562 1.00 98.64 93  A 1 
ATOM   727  O  O   . ALA A 1 93  ? 10.059  -6.740  -13.466 1.00 98.29 93  A 1 
ATOM   728  C  CB  . ALA A 1 93  ? 13.055  -5.673  -12.704 1.00 98.25 93  A 1 
ATOM   729  N  N   . LEU A 1 94  ? 10.114  -6.132  -11.300 1.00 98.50 94  A 1 
ATOM   730  C  CA  . LEU A 1 94  ? 8.962   -6.929  -10.892 1.00 98.51 94  A 1 
ATOM   731  C  C   . LEU A 1 94  ? 7.663   -6.392  -11.503 1.00 98.62 94  A 1 
ATOM   732  O  O   . LEU A 1 94  ? 6.918   -7.163  -12.105 1.00 98.46 94  A 1 
ATOM   733  C  CB  . LEU A 1 94  ? 8.905   -6.975  -9.352  1.00 98.13 94  A 1 
ATOM   734  C  CG  . LEU A 1 94  ? 7.787   -7.866  -8.796  1.00 96.05 94  A 1 
ATOM   735  C  CD1 . LEU A 1 94  ? 8.167   -9.342  -8.893  1.00 92.48 94  A 1 
ATOM   736  C  CD2 . LEU A 1 94  ? 7.538   -7.538  -7.326  1.00 91.94 94  A 1 
ATOM   737  N  N   . LEU A 1 95  ? 7.422   -5.087  -11.421 1.00 98.75 95  A 1 
ATOM   738  C  CA  . LEU A 1 95  ? 6.243   -4.433  -11.991 1.00 98.78 95  A 1 
ATOM   739  C  C   . LEU A 1 95  ? 6.194   -4.563  -13.519 1.00 98.71 95  A 1 
ATOM   740  O  O   . LEU A 1 95  ? 5.128   -4.816  -14.074 1.00 98.58 95  A 1 
ATOM   741  C  CB  . LEU A 1 95  ? 6.200   -2.961  -11.555 1.00 98.70 95  A 1 
ATOM   742  C  CG  . LEU A 1 95  ? 5.950   -2.733  -10.047 1.00 98.42 95  A 1 
ATOM   743  C  CD1 . LEU A 1 95  ? 6.040   -1.244  -9.736  1.00 98.01 95  A 1 
ATOM   744  C  CD2 . LEU A 1 95  ? 4.581   -3.244  -9.604  1.00 97.76 95  A 1 
ATOM   745  N  N   . LYS A 1 96  ? 7.341   -4.502  -14.201 1.00 98.70 96  A 1 
ATOM   746  C  CA  . LYS A 1 96  ? 7.432   -4.742  -15.647 1.00 98.69 96  A 1 
ATOM   747  C  C   . LYS A 1 96  ? 6.986   -6.142  -16.079 1.00 98.69 96  A 1 
ATOM   748  O  O   . LYS A 1 96  ? 6.690   -6.343  -17.249 1.00 98.25 96  A 1 
ATOM   749  C  CB  . LYS A 1 96  ? 8.865   -4.472  -16.135 1.00 98.46 96  A 1 
ATOM   750  C  CG  . LYS A 1 96  ? 9.157   -2.967  -16.253 1.00 95.95 96  A 1 
ATOM   751  C  CD  . LYS A 1 96  ? 10.619  -2.724  -16.635 1.00 91.02 96  A 1 
ATOM   752  C  CE  . LYS A 1 96  ? 10.878  -1.223  -16.715 1.00 83.29 96  A 1 
ATOM   753  N  NZ  . LYS A 1 96  ? 12.298  -0.892  -16.985 1.00 74.76 96  A 1 
ATOM   754  N  N   . LYS A 1 97  ? 6.886   -7.119  -15.170 1.00 98.74 97  A 1 
ATOM   755  C  CA  . LYS A 1 97  ? 6.322   -8.444  -15.485 1.00 98.64 97  A 1 
ATOM   756  C  C   . LYS A 1 97  ? 4.815   -8.383  -15.767 1.00 98.50 97  A 1 
ATOM   757  O  O   . LYS A 1 97  ? 4.288   -9.318  -16.378 1.00 98.01 97  A 1 
ATOM   758  C  CB  . LYS A 1 97  ? 6.604   -9.453  -14.359 1.00 98.51 97  A 1 
ATOM   759  C  CG  . LYS A 1 97  ? 8.103   -9.707  -14.106 1.00 97.65 97  A 1 
ATOM   760  C  CD  . LYS A 1 97  ? 8.282   -10.715 -12.957 1.00 94.50 97  A 1 
ATOM   761  C  CE  . LYS A 1 97  ? 9.760   -10.991 -12.668 1.00 90.45 97  A 1 
ATOM   762  N  NZ  . LYS A 1 97  ? 9.938   -11.941 -11.536 1.00 80.81 97  A 1 
ATOM   763  N  N   . PHE A 1 98  ? 4.121   -7.329  -15.343 1.00 98.66 98  A 1 
ATOM   764  C  CA  . PHE A 1 98  ? 2.724   -7.062  -15.670 1.00 98.50 98  A 1 
ATOM   765  C  C   . PHE A 1 98  ? 2.629   -6.315  -17.010 1.00 98.19 98  A 1 
ATOM   766  O  O   . PHE A 1 98  ? 2.364   -5.127  -17.071 1.00 97.14 98  A 1 
ATOM   767  C  CB  . PHE A 1 98  ? 2.050   -6.315  -14.513 1.00 98.52 98  A 1 
ATOM   768  C  CG  . PHE A 1 98  ? 2.108   -7.048  -13.187 1.00 98.65 98  A 1 
ATOM   769  C  CD1 . PHE A 1 98  ? 1.354   -8.206  -12.988 1.00 98.35 98  A 1 
ATOM   770  C  CD2 . PHE A 1 98  ? 2.942   -6.567  -12.160 1.00 98.36 98  A 1 
ATOM   771  C  CE1 . PHE A 1 98  ? 1.408   -8.882  -11.764 1.00 98.08 98  A 1 
ATOM   772  C  CE2 . PHE A 1 98  ? 3.000   -7.239  -10.932 1.00 98.11 98  A 1 
ATOM   773  C  CZ  . PHE A 1 98  ? 2.233   -8.397  -10.729 1.00 98.27 98  A 1 
ATOM   774  N  N   . GLU A 1 99  ? 2.894   -7.047  -18.093 1.00 97.21 99  A 1 
ATOM   775  C  CA  . GLU A 1 99  ? 2.835   -6.513  -19.448 1.00 96.05 99  A 1 
ATOM   776  C  C   . GLU A 1 99  ? 1.445   -5.961  -19.771 1.00 95.20 99  A 1 
ATOM   777  O  O   . GLU A 1 99  ? 0.426   -6.545  -19.411 1.00 89.54 99  A 1 
ATOM   778  C  CB  . GLU A 1 99  ? 3.221   -7.603  -20.455 1.00 93.54 99  A 1 
ATOM   779  C  CG  . GLU A 1 99  ? 4.696   -8.014  -20.317 1.00 82.70 99  A 1 
ATOM   780  C  CD  . GLU A 1 99  ? 5.045   -9.302  -21.070 1.00 77.56 99  A 1 
ATOM   781  O  OE1 . GLU A 1 99  ? 6.212   -9.716  -20.971 1.00 70.76 99  A 1 
ATOM   782  O  OE2 . GLU A 1 99  ? 4.128   -9.935  -21.641 1.00 71.15 99  A 1 
ATOM   783  N  N   . ASP A 1 100 ? 1.410   -4.826  -20.445 1.00 96.34 100 A 1 
ATOM   784  C  CA  . ASP A 1 100 ? 0.221   -4.067  -20.840 1.00 96.27 100 A 1 
ATOM   785  C  C   . ASP A 1 100 ? -0.656  -3.562  -19.687 1.00 97.27 100 A 1 
ATOM   786  O  O   . ASP A 1 100 ? -1.793  -3.137  -19.918 1.00 95.84 100 A 1 
ATOM   787  C  CB  . ASP A 1 100 ? -0.642  -4.829  -21.850 1.00 93.52 100 A 1 
ATOM   788  C  CG  . ASP A 1 100 ? 0.122   -5.523  -22.963 1.00 85.56 100 A 1 
ATOM   789  O  OD1 . ASP A 1 100 ? 1.053   -4.891  -23.498 1.00 78.15 100 A 1 
ATOM   790  O  OD2 . ASP A 1 100 ? -0.284  -6.668  -23.247 1.00 78.78 100 A 1 
ATOM   791  N  N   . PHE A 1 101 ? -0.181  -3.599  -18.439 1.00 98.29 101 A 1 
ATOM   792  C  CA  . PHE A 1 101 ? -0.907  -3.016  -17.318 1.00 98.46 101 A 1 
ATOM   793  C  C   . PHE A 1 101 ? -0.719  -1.498  -17.279 1.00 98.49 101 A 1 
ATOM   794  O  O   . PHE A 1 101 ? 0.386   -0.984  -17.456 1.00 98.07 101 A 1 
ATOM   795  C  CB  . PHE A 1 101 ? -0.493  -3.637  -15.975 1.00 98.50 101 A 1 
ATOM   796  C  CG  . PHE A 1 101 ? -1.131  -4.974  -15.648 1.00 98.54 101 A 1 
ATOM   797  C  CD1 . PHE A 1 101 ? -1.812  -5.142  -14.424 1.00 98.09 101 A 1 
ATOM   798  C  CD2 . PHE A 1 101 ? -1.032  -6.071  -16.521 1.00 98.08 101 A 1 
ATOM   799  C  CE1 . PHE A 1 101 ? -2.373  -6.375  -14.083 1.00 97.82 101 A 1 
ATOM   800  C  CE2 . PHE A 1 101 ? -1.599  -7.302  -16.187 1.00 97.92 101 A 1 
ATOM   801  C  CZ  . PHE A 1 101 ? -2.267  -7.466  -14.966 1.00 98.25 101 A 1 
ATOM   802  N  N   . PHE A 1 102 ? -1.795  -0.780  -16.948 1.00 98.63 102 A 1 
ATOM   803  C  CA  . PHE A 1 102 ? -1.702  0.590   -16.471 1.00 98.63 102 A 1 
ATOM   804  C  C   . PHE A 1 102 ? -1.276  0.561   -15.004 1.00 98.75 102 A 1 
ATOM   805  O  O   . PHE A 1 102 ? -2.061  0.184   -14.132 1.00 98.68 102 A 1 
ATOM   806  C  CB  . PHE A 1 102 ? -3.047  1.292   -16.676 1.00 98.60 102 A 1 
ATOM   807  C  CG  . PHE A 1 102 ? -3.029  2.747   -16.265 1.00 98.59 102 A 1 
ATOM   808  C  CD1 . PHE A 1 102 ? -3.730  3.180   -15.129 1.00 98.30 102 A 1 
ATOM   809  C  CD2 . PHE A 1 102 ? -2.294  3.679   -17.025 1.00 98.30 102 A 1 
ATOM   810  C  CE1 . PHE A 1 102 ? -3.723  4.533   -14.760 1.00 97.97 102 A 1 
ATOM   811  C  CE2 . PHE A 1 102 ? -2.276  5.032   -16.661 1.00 98.03 102 A 1 
ATOM   812  C  CZ  . PHE A 1 102 ? -2.994  5.462   -15.528 1.00 98.16 102 A 1 
ATOM   813  N  N   . ILE A 1 103 ? -0.015  0.887   -14.742 1.00 98.89 103 A 1 
ATOM   814  C  CA  . ILE A 1 103 ? 0.599   0.829   -13.412 1.00 98.80 103 A 1 
ATOM   815  C  C   . ILE A 1 103 ? 0.738   2.244   -12.857 1.00 98.92 103 A 1 
ATOM   816  O  O   . ILE A 1 103 ? 1.230   3.136   -13.542 1.00 98.81 103 A 1 
ATOM   817  C  CB  . ILE A 1 103 ? 1.935   0.054   -13.441 1.00 98.68 103 A 1 
ATOM   818  C  CG1 . ILE A 1 103 ? 1.670   -1.404  -13.892 1.00 96.61 103 A 1 
ATOM   819  C  CG2 . ILE A 1 103 ? 2.622   0.088   -12.064 1.00 98.13 103 A 1 
ATOM   820  C  CD1 . ILE A 1 103 ? 2.910   -2.297  -13.973 1.00 88.59 103 A 1 
ATOM   821  N  N   . ILE A 1 104 ? 0.323   2.421   -11.608 1.00 98.95 104 A 1 
ATOM   822  C  CA  . ILE A 1 104 ? 0.372   3.679   -10.867 1.00 98.96 104 A 1 
ATOM   823  C  C   . ILE A 1 104 ? 1.346   3.478   -9.698  1.00 98.91 104 A 1 
ATOM   824  O  O   . ILE A 1 104 ? 0.928   3.021   -8.626  1.00 98.84 104 A 1 
ATOM   825  C  CB  . ILE A 1 104 ? -1.051  4.061   -10.400 1.00 98.89 104 A 1 
ATOM   826  C  CG1 . ILE A 1 104 ? -2.070  4.139   -11.570 1.00 98.57 104 A 1 
ATOM   827  C  CG2 . ILE A 1 104 ? -1.024  5.409   -9.661  1.00 98.68 104 A 1 
ATOM   828  C  CD1 . ILE A 1 104 ? -3.520  4.011   -11.098 1.00 97.22 104 A 1 
ATOM   829  N  N   . PRO A 1 105 ? 2.650   3.728   -9.880  1.00 98.92 105 A 1 
ATOM   830  C  CA  . PRO A 1 105 ? 3.657   3.506   -8.841  1.00 98.87 105 A 1 
ATOM   831  C  C   . PRO A 1 105 ? 3.729   4.662   -7.850  1.00 98.89 105 A 1 
ATOM   832  O  O   . PRO A 1 105 ? 3.423   5.806   -8.175  1.00 98.61 105 A 1 
ATOM   833  C  CB  . PRO A 1 105 ? 4.962   3.325   -9.613  1.00 98.75 105 A 1 
ATOM   834  C  CG  . PRO A 1 105 ? 4.785   4.248   -10.819 1.00 98.21 105 A 1 
ATOM   835  C  CD  . PRO A 1 105 ? 3.295   4.134   -11.125 1.00 98.75 105 A 1 
ATOM   836  N  N   . MET A 1 106 ? 4.195   4.377   -6.621  1.00 98.76 106 A 1 
ATOM   837  C  CA  . MET A 1 106 ? 4.549   5.386   -5.624  1.00 98.63 106 A 1 
ATOM   838  C  C   . MET A 1 106 ? 5.674   4.884   -4.719  1.00 98.68 106 A 1 
ATOM   839  O  O   . MET A 1 106 ? 6.044   3.714   -4.769  1.00 98.13 106 A 1 
ATOM   840  C  CB  . MET A 1 106 ? 3.323   5.804   -4.799  1.00 96.97 106 A 1 
ATOM   841  C  CG  . MET A 1 106 ? 2.836   4.703   -3.846  1.00 92.76 106 A 1 
ATOM   842  S  SD  . MET A 1 106 ? 1.453   5.192   -2.773  1.00 94.29 106 A 1 
ATOM   843  C  CE  . MET A 1 106 ? 0.216   5.537   -4.028  1.00 89.03 106 A 1 
ATOM   844  N  N   . LEU A 1 107 ? 6.198   5.797   -3.896  1.00 98.65 107 A 1 
ATOM   845  C  CA  . LEU A 1 107 ? 7.183   5.497   -2.863  1.00 98.54 107 A 1 
ATOM   846  C  C   . LEU A 1 107 ? 6.515   5.475   -1.485  1.00 98.55 107 A 1 
ATOM   847  O  O   . LEU A 1 107 ? 5.662   6.313   -1.189  1.00 98.12 107 A 1 
ATOM   848  C  CB  . LEU A 1 107 ? 8.308   6.541   -2.910  1.00 98.21 107 A 1 
ATOM   849  C  CG  . LEU A 1 107 ? 9.126   6.568   -4.210  1.00 97.86 107 A 1 
ATOM   850  C  CD1 . LEU A 1 107 ? 10.102  7.740   -4.166  1.00 97.27 107 A 1 
ATOM   851  C  CD2 . LEU A 1 107 ? 9.916   5.282   -4.433  1.00 96.89 107 A 1 
ATOM   852  N  N   . GLY A 1 108 ? 6.946   4.549   -0.641  1.00 98.50 108 A 1 
ATOM   853  C  CA  . GLY A 1 108 ? 6.637   4.514   0.776   1.00 98.48 108 A 1 
ATOM   854  C  C   . GLY A 1 108 ? 7.730   5.153   1.635   1.00 98.12 108 A 1 
ATOM   855  O  O   . GLY A 1 108 ? 8.729   5.685   1.139   1.00 97.53 108 A 1 
ATOM   856  N  N   . ASN A 1 109 ? 7.547   5.124   2.958   1.00 98.09 109 A 1 
ATOM   857  C  CA  . ASN A 1 109 ? 8.480   5.727   3.911   1.00 97.66 109 A 1 
ATOM   858  C  C   . ASN A 1 109 ? 9.794   4.953   4.062   1.00 97.38 109 A 1 
ATOM   859  O  O   . ASN A 1 109 ? 10.782  5.501   4.562   1.00 96.47 109 A 1 
ATOM   860  C  CB  . ASN A 1 109 ? 7.775   5.930   5.261   1.00 97.38 109 A 1 
ATOM   861  C  CG  . ASN A 1 109 ? 7.341   4.622   5.893   1.00 97.30 109 A 1 
ATOM   862  O  OD1 . ASN A 1 109 ? 6.373   4.009   5.486   1.00 95.58 109 A 1 
ATOM   863  N  ND2 . ASN A 1 109 ? 8.053   4.144   6.891   1.00 95.09 109 A 1 
ATOM   864  N  N   . HIS A 1 110 ? 9.844   3.694   3.625   1.00 97.31 110 A 1 
ATOM   865  C  CA  . HIS A 1 110 ? 11.065  2.900   3.577   1.00 97.08 110 A 1 
ATOM   866  C  C   . HIS A 1 110 ? 11.849  3.070   2.272   1.00 97.01 110 A 1 
ATOM   867  O  O   . HIS A 1 110 ? 13.026  2.703   2.216   1.00 96.18 110 A 1 
ATOM   868  C  CB  . HIS A 1 110 ? 10.740  1.431   3.876   1.00 96.86 110 A 1 
ATOM   869  C  CG  . HIS A 1 110 ? 10.438  1.223   5.331   1.00 96.23 110 A 1 
ATOM   870  N  ND1 . HIS A 1 110 ? 11.381  1.144   6.330   1.00 90.08 110 A 1 
ATOM   871  C  CD2 . HIS A 1 110 ? 9.217   1.154   5.945   1.00 89.75 110 A 1 
ATOM   872  C  CE1 . HIS A 1 110 ? 10.745  1.035   7.503   1.00 90.18 110 A 1 
ATOM   873  N  NE2 . HIS A 1 110 ? 9.422   1.040   7.316   1.00 91.73 110 A 1 
ATOM   874  N  N   . ASP A 1 111 ? 11.255  3.696   1.261   1.00 97.36 111 A 1 
ATOM   875  C  CA  . ASP A 1 111 ? 11.836  3.814   -0.085  1.00 97.35 111 A 1 
ATOM   876  C  C   . ASP A 1 111 ? 12.761  5.026   -0.244  1.00 97.15 111 A 1 
ATOM   877  O  O   . ASP A 1 111 ? 12.900  5.612   -1.315  1.00 96.28 111 A 1 
ATOM   878  C  CB  . ASP A 1 111 ? 10.716  3.768   -1.128  1.00 97.58 111 A 1 
ATOM   879  C  CG  . ASP A 1 111 ? 9.869   2.502   -1.026  1.00 97.79 111 A 1 
ATOM   880  O  OD1 . ASP A 1 111 ? 10.381  1.449   -0.564  1.00 97.03 111 A 1 
ATOM   881  O  OD2 . ASP A 1 111 ? 8.685   2.553   -1.428  1.00 97.24 111 A 1 
ATOM   882  N  N   . VAL A 1 112 ? 13.424  5.416   0.849   1.00 96.43 112 A 1 
ATOM   883  C  CA  . VAL A 1 112 ? 14.402  6.506   0.909   1.00 96.15 112 A 1 
ATOM   884  C  C   . VAL A 1 112 ? 15.484  6.172   1.928   1.00 95.68 112 A 1 
ATOM   885  O  O   . VAL A 1 112 ? 15.290  5.347   2.825   1.00 94.89 112 A 1 
ATOM   886  C  CB  . VAL A 1 112 ? 13.694  7.841   1.214   1.00 95.94 112 A 1 
ATOM   887  C  CG1 . VAL A 1 112 ? 13.067  7.892   2.609   1.00 94.76 112 A 1 
ATOM   888  C  CG2 . VAL A 1 112 ? 14.629  9.049   1.050   1.00 94.88 112 A 1 
ATOM   889  N  N   . TYR A 1 113 ? 16.654  6.790   1.793   1.00 94.87 113 A 1 
ATOM   890  C  CA  . TYR A 1 113 ? 17.712  6.697   2.795   1.00 94.01 113 A 1 
ATOM   891  C  C   . TYR A 1 113 ? 18.115  8.087   3.302   1.00 93.46 113 A 1 
ATOM   892  O  O   . TYR A 1 113 ? 18.490  8.938   2.493   1.00 90.80 113 A 1 
ATOM   893  C  CB  . TYR A 1 113 ? 18.911  5.948   2.224   1.00 93.17 113 A 1 
ATOM   894  C  CG  . TYR A 1 113 ? 20.000  5.762   3.251   1.00 92.39 113 A 1 
ATOM   895  C  CD1 . TYR A 1 113 ? 21.077  6.684   3.344   1.00 90.71 113 A 1 
ATOM   896  C  CD2 . TYR A 1 113 ? 19.933  4.700   4.184   1.00 90.37 113 A 1 
ATOM   897  C  CE1 . TYR A 1 113 ? 22.057  6.541   4.325   1.00 88.42 113 A 1 
ATOM   898  C  CE2 . TYR A 1 113 ? 20.912  4.550   5.174   1.00 88.50 113 A 1 
ATOM   899  C  CZ  . TYR A 1 113 ? 21.977  5.469   5.236   1.00 88.15 113 A 1 
ATOM   900  O  OH  . TYR A 1 113 ? 22.938  5.322   6.213   1.00 85.49 113 A 1 
ATOM   901  N  N   . PRO A 1 114 ? 18.114  8.335   4.627   1.00 93.16 114 A 1 
ATOM   902  C  CA  . PRO A 1 114 ? 17.589  7.474   5.692   1.00 93.06 114 A 1 
ATOM   903  C  C   . PRO A 1 114 ? 16.072  7.276   5.597   1.00 93.69 114 A 1 
ATOM   904  O  O   . PRO A 1 114 ? 15.384  8.116   5.028   1.00 92.80 114 A 1 
ATOM   905  C  CB  . PRO A 1 114 ? 17.983  8.151   7.004   1.00 91.26 114 A 1 
ATOM   906  C  CG  . PRO A 1 114 ? 19.103  9.111   6.621   1.00 88.93 114 A 1 
ATOM   907  C  CD  . PRO A 1 114 ? 18.732  9.515   5.212   1.00 91.09 114 A 1 
ATOM   908  N  N   . ALA A 1 115 ? 15.560  6.210   6.188   1.00 93.82 115 A 1 
ATOM   909  C  CA  . ALA A 1 115 ? 14.122  5.939   6.208   1.00 94.33 115 A 1 
ATOM   910  C  C   . ALA A 1 115 ? 13.326  7.134   6.740   1.00 95.20 115 A 1 
ATOM   911  O  O   . ALA A 1 115 ? 13.806  7.881   7.604   1.00 94.18 115 A 1 
ATOM   912  C  CB  . ALA A 1 115 ? 13.826  4.678   7.030   1.00 93.04 115 A 1 
ATOM   913  N  N   . ASN A 1 116 ? 12.125  7.324   6.237   1.00 95.40 116 A 1 
ATOM   914  C  CA  . ASN A 1 116 ? 11.188  8.385   6.606   1.00 95.74 116 A 1 
ATOM   915  C  C   . ASN A 1 116 ? 11.620  9.811   6.229   1.00 96.00 116 A 1 
ATOM   916  O  O   . ASN A 1 116 ? 10.782  10.704  6.212   1.00 95.18 116 A 1 
ATOM   917  C  CB  . ASN A 1 116 ? 10.832  8.284   8.100   1.00 95.54 116 A 1 
ATOM   918  C  CG  . ASN A 1 116 ? 10.539  6.871   8.561   1.00 95.33 116 A 1 
ATOM   919  O  OD1 . ASN A 1 116 ? 9.873   6.099   7.908   1.00 91.78 116 A 1 
ATOM   920  N  ND2 . ASN A 1 116 ? 11.046  6.481   9.708   1.00 91.59 116 A 1 
ATOM   921  N  N   . GLN A 1 117 ? 12.883  10.051  5.926   1.00 95.56 117 A 1 
ATOM   922  C  CA  . GLN A 1 117 ? 13.434  11.395  5.699   1.00 95.01 117 A 1 
ATOM   923  C  C   . GLN A 1 117 ? 13.291  11.813  4.228   1.00 94.69 117 A 1 
ATOM   924  O  O   . GLN A 1 117 ? 14.271  11.962  3.499   1.00 92.47 117 A 1 
ATOM   925  C  CB  . GLN A 1 117 ? 14.886  11.478  6.197   1.00 94.47 117 A 1 
ATOM   926  C  CG  . GLN A 1 117 ? 15.126  10.951  7.620   1.00 93.49 117 A 1 
ATOM   927  C  CD  . GLN A 1 117 ? 14.129  11.481  8.649   1.00 93.39 117 A 1 
ATOM   928  O  OE1 . GLN A 1 117 ? 13.990  12.675  8.859   1.00 88.68 117 A 1 
ATOM   929  N  NE2 . GLN A 1 117 ? 13.419  10.616  9.323   1.00 87.45 117 A 1 
ATOM   930  N  N   . MET A 1 118 ? 12.053  11.997  3.782   1.00 94.59 118 A 1 
ATOM   931  C  CA  . MET A 1 118 ? 11.729  12.294  2.389   1.00 94.05 118 A 1 
ATOM   932  C  C   . MET A 1 118 ? 11.204  13.733  2.247   1.00 92.85 118 A 1 
ATOM   933  O  O   . MET A 1 118 ? 10.118  14.027  2.724   1.00 85.88 118 A 1 
ATOM   934  C  CB  . MET A 1 118 ? 10.725  11.250  1.897   1.00 92.06 118 A 1 
ATOM   935  C  CG  . MET A 1 118 ? 10.522  11.318  0.389   1.00 87.08 118 A 1 
ATOM   936  S  SD  . MET A 1 118 ? 9.301   10.133  -0.248  1.00 88.93 118 A 1 
ATOM   937  C  CE  . MET A 1 118 ? 10.168  8.572   -0.028  1.00 84.41 118 A 1 
ATOM   938  N  N   . ALA A 1 119 ? 11.987  14.611  1.630   1.00 90.68 119 A 1 
ATOM   939  C  CA  . ALA A 1 119 ? 11.600  15.980  1.261   1.00 89.34 119 A 1 
ATOM   940  C  C   . ALA A 1 119 ? 12.710  16.658  0.433   1.00 88.79 119 A 1 
ATOM   941  O  O   . ALA A 1 119 ? 13.370  16.027  -0.386  1.00 81.20 119 A 1 
ATOM   942  C  CB  . ALA A 1 119 ? 11.276  16.787  2.528   1.00 83.97 119 A 1 
ATOM   943  N  N   . ILE A 1 120 ? 12.938  17.941  0.668   1.00 83.80 120 A 1 
ATOM   944  C  CA  . ILE A 1 120 ? 13.890  18.793  -0.067  1.00 80.39 120 A 1 
ATOM   945  C  C   . ILE A 1 120 ? 15.304  18.209  -0.079  1.00 80.65 120 A 1 
ATOM   946  O  O   . ILE A 1 120 ? 15.930  18.122  -1.137  1.00 74.76 120 A 1 
ATOM   947  C  CB  . ILE A 1 120 ? 13.869  20.222  0.528   1.00 75.22 120 A 1 
ATOM   948  C  CG1 . ILE A 1 120 ? 12.467  20.853  0.353   1.00 67.54 120 A 1 
ATOM   949  C  CG2 . ILE A 1 120 ? 14.946  21.110  -0.129  1.00 66.82 120 A 1 
ATOM   950  C  CD1 . ILE A 1 120 ? 12.268  22.165  1.130   1.00 61.67 120 A 1 
ATOM   951  N  N   . ASN A 1 121 ? 15.812  17.747  1.063   1.00 80.62 121 A 1 
ATOM   952  C  CA  . ASN A 1 121 ? 17.176  17.203  1.169   1.00 77.71 121 A 1 
ATOM   953  C  C   . ASN A 1 121 ? 17.316  15.791  0.580   1.00 79.17 121 A 1 
ATOM   954  O  O   . ASN A 1 121 ? 18.413  15.240  0.563   1.00 74.05 121 A 1 
ATOM   955  C  CB  . ASN A 1 121 ? 17.620  17.250  2.637   1.00 73.71 121 A 1 
ATOM   956  C  CG  . ASN A 1 121 ? 17.742  18.662  3.182   1.00 66.71 121 A 1 
ATOM   957  O  OD1 . ASN A 1 121 ? 17.833  19.635  2.465   1.00 60.89 121 A 1 
ATOM   958  N  ND2 . ASN A 1 121 ? 17.758  18.810  4.484   1.00 59.88 121 A 1 
ATOM   959  N  N   . SER A 1 122 ? 16.238  15.196  0.105   1.00 82.59 122 A 1 
ATOM   960  C  CA  . SER A 1 122 ? 16.204  13.860  -0.478  1.00 80.58 122 A 1 
ATOM   961  C  C   . SER A 1 122 ? 15.541  13.836  -1.861  1.00 84.03 122 A 1 
ATOM   962  O  O   . SER A 1 122 ? 15.108  12.790  -2.313  1.00 79.84 122 A 1 
ATOM   963  C  CB  . SER A 1 122 ? 15.555  12.869  0.496   1.00 73.69 122 A 1 
ATOM   964  O  OG  . SER A 1 122 ? 14.312  13.359  0.945   1.00 68.71 122 A 1 
ATOM   965  N  N   . GLN A 1 123 ? 15.512  14.971  -2.574  1.00 88.14 123 A 1 
ATOM   966  C  CA  . GLN A 1 123 ? 14.962  15.044  -3.940  1.00 89.96 123 A 1 
ATOM   967  C  C   . GLN A 1 123 ? 15.621  14.064  -4.921  1.00 92.74 123 A 1 
ATOM   968  O  O   . GLN A 1 123 ? 15.004  13.678  -5.910  1.00 91.18 123 A 1 
ATOM   969  C  CB  . GLN A 1 123 ? 15.109  16.468  -4.478  1.00 86.34 123 A 1 
ATOM   970  C  CG  . GLN A 1 123 ? 14.015  17.395  -3.937  1.00 78.92 123 A 1 
ATOM   971  C  CD  . GLN A 1 123 ? 14.122  18.809  -4.501  1.00 75.12 123 A 1 
ATOM   972  O  OE1 . GLN A 1 123 ? 15.160  19.263  -4.957  1.00 69.39 123 A 1 
ATOM   973  N  NE2 . GLN A 1 123 ? 13.048  19.566  -4.476  1.00 65.92 123 A 1 
ATOM   974  N  N   . TRP A 1 124 ? 16.835  13.594  -4.619  1.00 94.01 124 A 1 
ATOM   975  C  CA  . TRP A 1 124 ? 17.482  12.540  -5.389  1.00 94.86 124 A 1 
ATOM   976  C  C   . TRP A 1 124 ? 16.601  11.286  -5.532  1.00 96.14 124 A 1 
ATOM   977  O  O   . TRP A 1 124 ? 16.662  10.632  -6.573  1.00 95.54 124 A 1 
ATOM   978  C  CB  . TRP A 1 124 ? 18.825  12.180  -4.737  1.00 93.42 124 A 1 
ATOM   979  C  CG  . TRP A 1 124 ? 18.713  11.442  -3.429  1.00 90.47 124 A 1 
ATOM   980  C  CD1 . TRP A 1 124 ? 18.744  11.999  -2.199  1.00 86.05 124 A 1 
ATOM   981  C  CD2 . TRP A 1 124 ? 18.481  10.013  -3.222  1.00 90.19 124 A 1 
ATOM   982  N  NE1 . TRP A 1 124 ? 18.533  11.020  -1.233  1.00 83.09 124 A 1 
ATOM   983  C  CE2 . TRP A 1 124 ? 18.348  9.791   -1.828  1.00 87.11 124 A 1 
ATOM   984  C  CE3 . TRP A 1 124 ? 18.349  8.904   -4.080  1.00 83.81 124 A 1 
ATOM   985  C  CZ2 . TRP A 1 124 ? 18.044  8.511   -1.296  1.00 83.61 124 A 1 
ATOM   986  C  CZ3 . TRP A 1 124 ? 18.055  7.625   -3.554  1.00 83.12 124 A 1 
ATOM   987  C  CH2 . TRP A 1 124 ? 17.894  7.440   -2.181  1.00 82.37 124 A 1 
ATOM   988  N  N   . ILE A 1 125 ? 15.775  10.959  -4.535  1.00 96.21 125 A 1 
ATOM   989  C  CA  . ILE A 1 125 ? 14.917  9.767   -4.598  1.00 96.74 125 A 1 
ATOM   990  C  C   . ILE A 1 125 ? 13.793  9.952   -5.603  1.00 97.69 125 A 1 
ATOM   991  O  O   . ILE A 1 125 ? 13.484  9.017   -6.337  1.00 97.56 125 A 1 
ATOM   992  C  CB  . ILE A 1 125 ? 14.386  9.360   -3.207  1.00 95.70 125 A 1 
ATOM   993  C  CG1 . ILE A 1 125 ? 13.831  7.921   -3.203  1.00 92.02 125 A 1 
ATOM   994  C  CG2 . ILE A 1 125 ? 13.291  10.294  -2.667  1.00 91.45 125 A 1 
ATOM   995  C  CD1 . ILE A 1 125 ? 14.855  6.866   -3.570  1.00 86.18 125 A 1 
ATOM   996  N  N   . PHE A 1 126 ? 13.224  11.155  -5.699  1.00 97.01 126 A 1 
ATOM   997  C  CA  . PHE A 1 126 ? 12.162  11.454  -6.649  1.00 97.56 126 A 1 
ATOM   998  C  C   . PHE A 1 126 ? 12.688  11.403  -8.082  1.00 97.80 126 A 1 
ATOM   999  O  O   . PHE A 1 126 ? 12.064  10.780  -8.938  1.00 97.63 126 A 1 
ATOM   1000 C  CB  . PHE A 1 126 ? 11.544  12.824  -6.350  1.00 97.38 126 A 1 
ATOM   1001 C  CG  . PHE A 1 126 ? 11.094  13.037  -4.930  1.00 97.35 126 A 1 
ATOM   1002 C  CD1 . PHE A 1 126 ? 10.379  12.045  -4.232  1.00 96.31 126 A 1 
ATOM   1003 C  CD2 . PHE A 1 126 ? 11.398  14.259  -4.279  1.00 96.16 126 A 1 
ATOM   1004 C  CE1 . PHE A 1 126 ? 9.982   12.258  -2.907  1.00 95.56 126 A 1 
ATOM   1005 C  CE2 . PHE A 1 126 ? 11.000  14.472  -2.959  1.00 95.48 126 A 1 
ATOM   1006 C  CZ  . PHE A 1 126 ? 10.296  13.467  -2.265  1.00 95.98 126 A 1 
ATOM   1007 N  N   . GLN A 1 127 ? 13.866  11.988  -8.329  1.00 97.31 127 A 1 
ATOM   1008 C  CA  . GLN A 1 127 ? 14.549  11.921  -9.620  1.00 97.49 127 A 1 
ATOM   1009 C  C   . GLN A 1 127 ? 14.845  10.467  -10.003 1.00 97.90 127 A 1 
ATOM   1010 O  O   . GLN A 1 127 ? 14.441  10.008  -11.072 1.00 97.81 127 A 1 
ATOM   1011 C  CB  . GLN A 1 127 ? 15.822  12.770  -9.536  1.00 96.57 127 A 1 
ATOM   1012 C  CG  . GLN A 1 127 ? 16.609  12.818  -10.851 1.00 89.05 127 A 1 
ATOM   1013 C  CD  . GLN A 1 127 ? 15.894  13.572  -11.973 1.00 81.82 127 A 1 
ATOM   1014 O  OE1 . GLN A 1 127 ? 15.114  14.493  -11.749 1.00 73.70 127 A 1 
ATOM   1015 N  NE2 . GLN A 1 127 ? 16.157  13.224  -13.209 1.00 69.05 127 A 1 
ATOM   1016 N  N   . PHE A 1 128 ? 15.493  9.722   -9.098  1.00 97.69 128 A 1 
ATOM   1017 C  CA  . PHE A 1 128 ? 15.871  8.336   -9.336  1.00 97.97 128 A 1 
ATOM   1018 C  C   . PHE A 1 128 ? 14.653  7.437   -9.566  1.00 98.26 128 A 1 
ATOM   1019 O  O   . PHE A 1 128 ? 14.614  6.671   -10.526 1.00 98.16 128 A 1 
ATOM   1020 C  CB  . PHE A 1 128 ? 16.711  7.833   -8.162  1.00 97.87 128 A 1 
ATOM   1021 C  CG  . PHE A 1 128 ? 17.172  6.397   -8.332  1.00 97.92 128 A 1 
ATOM   1022 C  CD1 . PHE A 1 128 ? 16.458  5.351   -7.745  1.00 97.46 128 A 1 
ATOM   1023 C  CD2 . PHE A 1 128 ? 18.294  6.122   -9.125  1.00 97.45 128 A 1 
ATOM   1024 C  CE1 . PHE A 1 128 ? 16.853  4.022   -7.951  1.00 96.93 128 A 1 
ATOM   1025 C  CE2 . PHE A 1 128 ? 18.707  4.793   -9.335  1.00 97.00 128 A 1 
ATOM   1026 C  CZ  . PHE A 1 128 ? 17.987  3.743   -8.748  1.00 97.11 128 A 1 
ATOM   1027 N  N   . ALA A 1 129 ? 13.640  7.524   -8.714  1.00 98.29 129 A 1 
ATOM   1028 C  CA  . ALA A 1 129 ? 12.443  6.704   -8.847  1.00 98.41 129 A 1 
ATOM   1029 C  C   . ALA A 1 129 ? 11.630  7.075   -10.089 1.00 98.67 129 A 1 
ATOM   1030 O  O   . ALA A 1 129 ? 11.136  6.173   -10.772 1.00 98.56 129 A 1 
ATOM   1031 C  CB  . ALA A 1 129 ? 11.620  6.793   -7.565  1.00 98.23 129 A 1 
ATOM   1032 N  N   . ALA A 1 130 ? 11.540  8.358   -10.447 1.00 98.53 130 A 1 
ATOM   1033 C  CA  . ALA A 1 130 ? 10.897  8.778   -11.683 1.00 98.57 130 A 1 
ATOM   1034 C  C   . ALA A 1 130 ? 11.583  8.193   -12.924 1.00 98.63 130 A 1 
ATOM   1035 O  O   . ALA A 1 130 ? 10.909  7.748   -13.852 1.00 98.57 130 A 1 
ATOM   1036 C  CB  . ALA A 1 130 ? 10.877  10.311  -11.756 1.00 98.35 130 A 1 
ATOM   1037 N  N   . GLU A 1 131 ? 12.922  8.122   -12.930 1.00 98.65 131 A 1 
ATOM   1038 C  CA  . GLU A 1 131 ? 13.687  7.471   -13.996 1.00 98.56 131 A 1 
ATOM   1039 C  C   . GLU A 1 131 ? 13.403  5.966   -14.074 1.00 98.79 131 A 1 
ATOM   1040 O  O   . GLU A 1 131 ? 13.218  5.425   -15.166 1.00 98.46 131 A 1 
ATOM   1041 C  CB  . GLU A 1 131 ? 15.185  7.721   -13.785 1.00 97.98 131 A 1 
ATOM   1042 C  CG  . GLU A 1 131 ? 15.576  9.165   -14.100 1.00 87.12 131 A 1 
ATOM   1043 C  CD  . GLU A 1 131 ? 16.989  9.540   -13.616 1.00 79.17 131 A 1 
ATOM   1044 O  OE1 . GLU A 1 131 ? 17.281  10.754  -13.633 1.00 72.98 131 A 1 
ATOM   1045 O  OE2 . GLU A 1 131 ? 17.750  8.630   -13.209 1.00 74.12 131 A 1 
ATOM   1046 N  N   . GLN A 1 132 ? 13.304  5.285   -12.931 1.00 98.72 132 A 1 
ATOM   1047 C  CA  . GLN A 1 132 ? 12.974  3.856   -12.908 1.00 98.76 132 A 1 
ATOM   1048 C  C   . GLN A 1 132 ? 11.519  3.604   -13.332 1.00 98.70 132 A 1 
ATOM   1049 O  O   . GLN A 1 132 ? 11.254  2.687   -14.115 1.00 98.58 132 A 1 
ATOM   1050 C  CB  . GLN A 1 132 ? 13.230  3.250   -11.525 1.00 98.66 132 A 1 
ATOM   1051 C  CG  . GLN A 1 132 ? 14.694  3.301   -11.042 1.00 97.79 132 A 1 
ATOM   1052 C  CD  . GLN A 1 132 ? 15.697  2.916   -12.119 1.00 96.91 132 A 1 
ATOM   1053 O  OE1 . GLN A 1 132 ? 15.706  1.806   -12.620 1.00 90.04 132 A 1 
ATOM   1054 N  NE2 . GLN A 1 132 ? 16.547  3.830   -12.517 1.00 88.24 132 A 1 
ATOM   1055 N  N   . PHE A 1 133 ? 10.576  4.420   -12.850 1.00 98.86 133 A 1 
ATOM   1056 C  CA  . PHE A 1 133 ? 9.146   4.289   -13.115 1.00 98.89 133 A 1 
ATOM   1057 C  C   . PHE A 1 133 ? 8.707   4.900   -14.454 1.00 98.86 133 A 1 
ATOM   1058 O  O   . PHE A 1 133 ? 7.559   4.701   -14.849 1.00 98.67 133 A 1 
ATOM   1059 C  CB  . PHE A 1 133 ? 8.345   4.882   -11.952 1.00 98.81 133 A 1 
ATOM   1060 C  CG  . PHE A 1 133 ? 8.543   4.249   -10.584 1.00 98.78 133 A 1 
ATOM   1061 C  CD1 . PHE A 1 133 ? 8.911   2.898   -10.434 1.00 98.44 133 A 1 
ATOM   1062 C  CD2 . PHE A 1 133 ? 8.295   5.020   -9.428  1.00 98.31 133 A 1 
ATOM   1063 C  CE1 . PHE A 1 133 ? 9.045   2.329   -9.168  1.00 97.98 133 A 1 
ATOM   1064 C  CE2 . PHE A 1 133 ? 8.426   4.453   -8.155  1.00 97.92 133 A 1 
ATOM   1065 C  CZ  . PHE A 1 133 ? 8.797   3.108   -8.019  1.00 98.09 133 A 1 
ATOM   1066 N  N   . ALA A 1 134 ? 9.591   5.593   -15.172 1.00 98.80 134 A 1 
ATOM   1067 C  CA  . ALA A 1 134 ? 9.296   6.259   -16.436 1.00 98.70 134 A 1 
ATOM   1068 C  C   . ALA A 1 134 ? 8.494   5.417   -17.451 1.00 98.79 134 A 1 
ATOM   1069 O  O   . ALA A 1 134 ? 7.587   5.969   -18.073 1.00 98.44 134 A 1 
ATOM   1070 C  CB  . ALA A 1 134 ? 10.603  6.775   -17.051 1.00 98.50 134 A 1 
ATOM   1071 N  N   . PRO A 1 135 ? 8.719   4.091   -17.605 1.00 98.62 135 A 1 
ATOM   1072 C  CA  . PRO A 1 135 ? 7.912   3.263   -18.506 1.00 98.57 135 A 1 
ATOM   1073 C  C   . PRO A 1 135 ? 6.422   3.187   -18.146 1.00 98.59 135 A 1 
ATOM   1074 O  O   . PRO A 1 135 ? 5.618   2.824   -19.002 1.00 98.06 135 A 1 
ATOM   1075 C  CB  . PRO A 1 135 ? 8.545   1.872   -18.449 1.00 97.90 135 A 1 
ATOM   1076 C  CG  . PRO A 1 135 ? 9.978   2.146   -18.023 1.00 96.07 135 A 1 
ATOM   1077 C  CD  . PRO A 1 135 ? 9.817   3.310   -17.063 1.00 98.10 135 A 1 
ATOM   1078 N  N   . PHE A 1 136 ? 6.045   3.520   -16.906 1.00 98.86 136 A 1 
ATOM   1079 C  CA  . PHE A 1 136 ? 4.665   3.497   -16.430 1.00 98.85 136 A 1 
ATOM   1080 C  C   . PHE A 1 136 ? 4.003   4.881   -16.436 1.00 98.84 136 A 1 
ATOM   1081 O  O   . PHE A 1 136 ? 2.783   4.984   -16.311 1.00 98.51 136 A 1 
ATOM   1082 C  CB  . PHE A 1 136 ? 4.638   2.913   -15.008 1.00 98.81 136 A 1 
ATOM   1083 C  CG  . PHE A 1 136 ? 5.415   1.628   -14.819 1.00 98.81 136 A 1 
ATOM   1084 C  CD1 . PHE A 1 136 ? 5.166   0.514   -15.634 1.00 98.57 136 A 1 
ATOM   1085 C  CD2 . PHE A 1 136 ? 6.404   1.546   -13.811 1.00 98.53 136 A 1 
ATOM   1086 C  CE1 . PHE A 1 136 ? 5.891   -0.674  -15.446 1.00 98.25 136 A 1 
ATOM   1087 C  CE2 . PHE A 1 136 ? 7.118   0.368   -13.622 1.00 98.24 136 A 1 
ATOM   1088 C  CZ  . PHE A 1 136 ? 6.865   -0.748  -14.438 1.00 98.37 136 A 1 
ATOM   1089 N  N   . LEU A 1 137 ? 4.788   5.939   -16.559 1.00 98.81 137 A 1 
ATOM   1090 C  CA  . LEU A 1 137 ? 4.362   7.315   -16.325 1.00 98.86 137 A 1 
ATOM   1091 C  C   . LEU A 1 137 ? 4.232   8.095   -17.637 1.00 98.78 137 A 1 
ATOM   1092 O  O   . LEU A 1 137 ? 5.021   7.936   -18.562 1.00 98.37 137 A 1 
ATOM   1093 C  CB  . LEU A 1 137 ? 5.352   7.996   -15.358 1.00 98.77 137 A 1 
ATOM   1094 C  CG  . LEU A 1 137 ? 5.478   7.348   -13.962 1.00 98.58 137 A 1 
ATOM   1095 C  CD1 . LEU A 1 137 ? 6.490   8.131   -13.128 1.00 98.31 137 A 1 
ATOM   1096 C  CD2 . LEU A 1 137 ? 4.155   7.318   -13.204 1.00 98.15 137 A 1 
ATOM   1097 N  N   . SER A 1 138 ? 3.253   9.004   -17.692 1.00 98.71 138 A 1 
ATOM   1098 C  CA  . SER A 1 138 ? 3.227   10.047  -18.712 1.00 98.68 138 A 1 
ATOM   1099 C  C   . SER A 1 138 ? 4.348   11.067  -18.466 1.00 98.69 138 A 1 
ATOM   1100 O  O   . SER A 1 138 ? 4.804   11.219  -17.330 1.00 98.43 138 A 1 
ATOM   1101 C  CB  . SER A 1 138 ? 1.865   10.746  -18.739 1.00 98.27 138 A 1 
ATOM   1102 O  OG  . SER A 1 138 ? 1.656   11.499  -17.562 1.00 97.11 138 A 1 
ATOM   1103 N  N   . GLN A 1 139 ? 4.739   11.830  -19.485 1.00 98.55 139 A 1 
ATOM   1104 C  CA  . GLN A 1 139 ? 5.784   12.843  -19.331 1.00 98.47 139 A 1 
ATOM   1105 C  C   . GLN A 1 139 ? 5.456   13.859  -18.225 1.00 98.51 139 A 1 
ATOM   1106 O  O   . GLN A 1 139 ? 6.301   14.173  -17.402 1.00 98.19 139 A 1 
ATOM   1107 C  CB  . GLN A 1 139 ? 6.018   13.550  -20.678 1.00 98.16 139 A 1 
ATOM   1108 C  CG  . GLN A 1 139 ? 7.240   14.485  -20.635 1.00 90.91 139 A 1 
ATOM   1109 C  CD  . GLN A 1 139 ? 8.543   13.728  -20.321 1.00 86.42 139 A 1 
ATOM   1110 O  OE1 . GLN A 1 139 ? 8.730   12.594  -20.743 1.00 80.10 139 A 1 
ATOM   1111 N  NE2 . GLN A 1 139 ? 9.443   14.310  -19.578 1.00 76.85 139 A 1 
ATOM   1112 N  N   . ASN A 1 140 ? 4.204   14.319  -18.144 1.00 98.50 140 A 1 
ATOM   1113 C  CA  . ASN A 1 140 ? 3.773   15.239  -17.085 1.00 98.35 140 A 1 
ATOM   1114 C  C   . ASN A 1 140 ? 3.861   14.594  -15.696 1.00 98.62 140 A 1 
ATOM   1115 O  O   . ASN A 1 140 ? 4.232   15.257  -14.731 1.00 98.29 140 A 1 
ATOM   1116 C  CB  . ASN A 1 140 ? 2.331   15.696  -17.361 1.00 97.52 140 A 1 
ATOM   1117 C  CG  . ASN A 1 140 ? 2.194   16.595  -18.576 1.00 85.37 140 A 1 
ATOM   1118 O  OD1 . ASN A 1 140 ? 3.138   17.025  -19.197 1.00 74.31 140 A 1 
ATOM   1119 N  ND2 . ASN A 1 140 ? 0.976   16.907  -18.959 1.00 75.00 140 A 1 
ATOM   1120 N  N   . ALA A 1 141 ? 3.546   13.300  -15.588 1.00 98.77 141 A 1 
ATOM   1121 C  CA  . ALA A 1 141 ? 3.671   12.566  -14.340 1.00 98.83 141 A 1 
ATOM   1122 C  C   . ALA A 1 141 ? 5.144   12.408  -13.923 1.00 98.81 141 A 1 
ATOM   1123 O  O   . ALA A 1 141 ? 5.444   12.572  -12.753 1.00 98.71 141 A 1 
ATOM   1124 C  CB  . ALA A 1 141 ? 2.961   11.222  -14.466 1.00 98.81 141 A 1 
ATOM   1125 N  N   . ILE A 1 142 ? 6.053   12.166  -14.880 1.00 98.75 142 A 1 
ATOM   1126 C  CA  . ILE A 1 142 ? 7.500   12.100  -14.616 1.00 98.70 142 A 1 
ATOM   1127 C  C   . ILE A 1 142 ? 8.000   13.424  -14.028 1.00 98.59 142 A 1 
ATOM   1128 O  O   . ILE A 1 142 ? 8.648   13.413  -12.987 1.00 98.28 142 A 1 
ATOM   1129 C  CB  . ILE A 1 142 ? 8.282   11.724  -15.905 1.00 98.67 142 A 1 
ATOM   1130 C  CG1 . ILE A 1 142 ? 7.962   10.276  -16.333 1.00 98.06 142 A 1 
ATOM   1131 C  CG2 . ILE A 1 142 ? 9.801   11.887  -15.706 1.00 98.09 142 A 1 
ATOM   1132 C  CD1 . ILE A 1 142 ? 8.426   9.923   -17.752 1.00 96.25 142 A 1 
ATOM   1133 N  N   . GLU A 1 143 ? 7.675   14.556  -14.644 1.00 98.46 143 A 1 
ATOM   1134 C  CA  . GLU A 1 143 ? 8.132   15.869  -14.163 1.00 98.20 143 A 1 
ATOM   1135 C  C   . GLU A 1 143 ? 7.556   16.199  -12.777 1.00 98.13 143 A 1 
ATOM   1136 O  O   . GLU A 1 143 ? 8.274   16.665  -11.894 1.00 97.61 143 A 1 
ATOM   1137 C  CB  . GLU A 1 143 ? 7.786   16.948  -15.190 1.00 98.00 143 A 1 
ATOM   1138 C  CG  . GLU A 1 143 ? 8.537   16.800  -16.529 1.00 92.83 143 A 1 
ATOM   1139 C  CD  . GLU A 1 143 ? 10.063  16.655  -16.352 1.00 86.95 143 A 1 
ATOM   1140 O  OE1 . GLU A 1 143 ? 10.650  15.707  -16.929 1.00 79.25 143 A 1 
ATOM   1141 O  OE2 . GLU A 1 143 ? 10.635  17.454  -15.593 1.00 81.67 143 A 1 
ATOM   1142 N  N   . SER A 1 144 ? 6.284   15.891  -12.541 1.00 98.16 144 A 1 
ATOM   1143 C  CA  . SER A 1 144 ? 5.673   16.080  -11.222 1.00 98.16 144 A 1 
ATOM   1144 C  C   . SER A 1 144 ? 6.286   15.151  -10.160 1.00 98.00 144 A 1 
ATOM   1145 O  O   . SER A 1 144 ? 6.569   15.587  -9.041  1.00 97.79 144 A 1 
ATOM   1146 C  CB  . SER A 1 144 ? 4.163   15.859  -11.329 1.00 98.22 144 A 1 
ATOM   1147 O  OG  . SER A 1 144 ? 3.503   16.319  -10.173 1.00 93.27 144 A 1 
ATOM   1148 N  N   . PHE A 1 145 ? 6.561   13.892  -10.516 1.00 98.48 145 A 1 
ATOM   1149 C  CA  . PHE A 1 145 ? 7.180   12.923  -9.622  1.00 98.45 145 A 1 
ATOM   1150 C  C   . PHE A 1 145 ? 8.582   13.370  -9.204  1.00 98.18 145 A 1 
ATOM   1151 O  O   . PHE A 1 145 ? 8.911   13.319  -8.023  1.00 97.84 145 A 1 
ATOM   1152 C  CB  . PHE A 1 145 ? 7.214   11.539  -10.286 1.00 98.44 145 A 1 
ATOM   1153 C  CG  . PHE A 1 145 ? 7.425   10.379  -9.322  1.00 98.50 145 A 1 
ATOM   1154 C  CD1 . PHE A 1 145 ? 8.627   10.242  -8.615  1.00 98.13 145 A 1 
ATOM   1155 C  CD2 . PHE A 1 145 ? 6.401   9.443   -9.112  1.00 98.05 145 A 1 
ATOM   1156 C  CE1 . PHE A 1 145 ? 8.791   9.202   -7.674  1.00 97.64 145 A 1 
ATOM   1157 C  CE2 . PHE A 1 145 ? 6.557   8.403   -8.189  1.00 97.66 145 A 1 
ATOM   1158 C  CZ  . PHE A 1 145 ? 7.751   8.290   -7.466  1.00 97.97 145 A 1 
ATOM   1159 N  N   . LYS A 1 146 ? 9.391   13.863  -10.158 1.00 97.95 146 A 1 
ATOM   1160 C  CA  . LYS A 1 146 ? 10.743  14.380  -9.884  1.00 97.64 146 A 1 
ATOM   1161 C  C   . LYS A 1 146 ? 10.748  15.523  -8.868  1.00 97.19 146 A 1 
ATOM   1162 O  O   . LYS A 1 146 ? 11.718  15.669  -8.127  1.00 96.51 146 A 1 
ATOM   1163 C  CB  . LYS A 1 146 ? 11.371  14.888  -11.189 1.00 97.54 146 A 1 
ATOM   1164 C  CG  . LYS A 1 146 ? 11.866  13.754  -12.099 1.00 95.99 146 A 1 
ATOM   1165 C  CD  . LYS A 1 146 ? 12.336  14.386  -13.405 1.00 93.93 146 A 1 
ATOM   1166 C  CE  . LYS A 1 146 ? 12.887  13.363  -14.380 1.00 88.66 146 A 1 
ATOM   1167 N  NZ  . LYS A 1 146 ? 13.177  14.037  -15.671 1.00 83.19 146 A 1 
ATOM   1168 N  N   . HIS A 1 147 ? 9.674   16.316  -8.815  1.00 97.13 147 A 1 
ATOM   1169 C  CA  . HIS A 1 147 ? 9.572   17.424  -7.869  1.00 96.80 147 A 1 
ATOM   1170 C  C   . HIS A 1 147 ? 9.324   16.949  -6.433  1.00 96.99 147 A 1 
ATOM   1171 O  O   . HIS A 1 147 ? 10.012  17.413  -5.514  1.00 96.02 147 A 1 
ATOM   1172 C  CB  . HIS A 1 147 ? 8.489   18.388  -8.348  1.00 96.25 147 A 1 
ATOM   1173 C  CG  . HIS A 1 147 ? 8.352   19.573  -7.430  1.00 92.65 147 A 1 
ATOM   1174 N  ND1 . HIS A 1 147 ? 9.316   20.529  -7.193  1.00 82.07 147 A 1 
ATOM   1175 C  CD2 . HIS A 1 147 ? 7.277   19.873  -6.622  1.00 82.56 147 A 1 
ATOM   1176 C  CE1 . HIS A 1 147 ? 8.832   21.377  -6.272  1.00 83.02 147 A 1 
ATOM   1177 N  NE2 . HIS A 1 147 ? 7.595   21.001  -5.905  1.00 84.80 147 A 1 
ATOM   1178 N  N   . GLY A 1 148 ? 8.374   16.027  -6.218  1.00 97.33 148 A 1 
ATOM   1179 C  CA  . GLY A 1 148 ? 7.949   15.671  -4.862  1.00 97.32 148 A 1 
ATOM   1180 C  C   . GLY A 1 148 ? 7.388   14.260  -4.671  1.00 97.83 148 A 1 
ATOM   1181 O  O   . GLY A 1 148 ? 6.868   13.956  -3.592  1.00 97.58 148 A 1 
ATOM   1182 N  N   . GLY A 1 149 ? 7.453   13.394  -5.677  1.00 97.94 149 A 1 
ATOM   1183 C  CA  . GLY A 1 149 ? 6.888   12.036  -5.600  1.00 98.05 149 A 1 
ATOM   1184 C  C   . GLY A 1 149 ? 5.362   11.979  -5.710  1.00 98.38 149 A 1 
ATOM   1185 O  O   . GLY A 1 149 ? 4.771   10.931  -5.452  1.00 98.25 149 A 1 
ATOM   1186 N  N   . TYR A 1 150 ? 4.723   13.073  -6.090  1.00 98.53 150 A 1 
ATOM   1187 C  CA  . TYR A 1 150 ? 3.284   13.166  -6.354  1.00 98.51 150 A 1 
ATOM   1188 C  C   . TYR A 1 150 ? 3.010   13.496  -7.821  1.00 98.61 150 A 1 
ATOM   1189 O  O   . TYR A 1 150 ? 3.812   14.153  -8.483  1.00 98.52 150 A 1 
ATOM   1190 C  CB  . TYR A 1 150 ? 2.633   14.180  -5.407  1.00 98.36 150 A 1 
ATOM   1191 C  CG  . TYR A 1 150 ? 3.152   15.595  -5.509  1.00 98.29 150 A 1 
ATOM   1192 C  CD1 . TYR A 1 150 ? 4.042   16.100  -4.532  1.00 97.85 150 A 1 
ATOM   1193 C  CD2 . TYR A 1 150 ? 2.740   16.440  -6.554  1.00 97.79 150 A 1 
ATOM   1194 C  CE1 . TYR A 1 150 ? 4.505   17.418  -4.600  1.00 97.43 150 A 1 
ATOM   1195 C  CE2 . TYR A 1 150 ? 3.202   17.767  -6.637  1.00 97.44 150 A 1 
ATOM   1196 C  CZ  . TYR A 1 150 ? 4.083   18.258  -5.653  1.00 97.53 150 A 1 
ATOM   1197 O  OH  . TYR A 1 150 ? 4.514   19.555  -5.721  1.00 96.73 150 A 1 
ATOM   1198 N  N   . TYR A 1 151 ? 1.876   13.045  -8.349  1.00 98.87 151 A 1 
ATOM   1199 C  CA  . TYR A 1 151 ? 1.528   13.251  -9.756  1.00 98.93 151 A 1 
ATOM   1200 C  C   . TYR A 1 151 ? 0.067   12.886  -10.048 1.00 98.98 151 A 1 
ATOM   1201 O  O   . TYR A 1 151 ? -0.647  12.342  -9.206  1.00 98.92 151 A 1 
ATOM   1202 C  CB  . TYR A 1 151 ? 2.468   12.420  -10.644 1.00 98.90 151 A 1 
ATOM   1203 C  CG  . TYR A 1 151 ? 2.345   10.918  -10.479 1.00 98.93 151 A 1 
ATOM   1204 C  CD1 . TYR A 1 151 ? 3.031   10.247  -9.437  1.00 98.85 151 A 1 
ATOM   1205 C  CD2 . TYR A 1 151 ? 1.552   10.176  -11.362 1.00 98.82 151 A 1 
ATOM   1206 C  CE1 . TYR A 1 151 ? 2.928   8.860   -9.292  1.00 98.79 151 A 1 
ATOM   1207 C  CE2 . TYR A 1 151 ? 1.438   8.779   -11.233 1.00 98.81 151 A 1 
ATOM   1208 C  CZ  . TYR A 1 151 ? 2.137   8.131   -10.191 1.00 98.88 151 A 1 
ATOM   1209 O  OH  . TYR A 1 151 ? 2.027   6.769   -10.064 1.00 98.78 151 A 1 
ATOM   1210 N  N   . THR A 1 152 ? -0.359  13.133  -11.279 1.00 98.95 152 A 1 
ATOM   1211 C  CA  . THR A 1 152 ? -1.633  12.647  -11.802 1.00 98.93 152 A 1 
ATOM   1212 C  C   . THR A 1 152 ? -1.436  11.922  -13.133 1.00 98.93 152 A 1 
ATOM   1213 O  O   . THR A 1 152 ? -0.543  12.266  -13.910 1.00 98.69 152 A 1 
ATOM   1214 C  CB  . THR A 1 152 ? -2.673  13.765  -11.977 1.00 98.68 152 A 1 
ATOM   1215 O  OG1 . THR A 1 152 ? -2.290  14.670  -12.980 1.00 96.34 152 A 1 
ATOM   1216 C  CG2 . THR A 1 152 ? -2.885  14.573  -10.701 1.00 96.84 152 A 1 
ATOM   1217 N  N   . MET A 1 153 ? -2.299  10.954  -13.423 1.00 98.87 153 A 1 
ATOM   1218 C  CA  . MET A 1 153 ? -2.419  10.339  -14.748 1.00 98.72 153 A 1 
ATOM   1219 C  C   . MET A 1 153 ? -3.883  10.032  -15.053 1.00 98.84 153 A 1 
ATOM   1220 O  O   . MET A 1 153 ? -4.573  9.487   -14.196 1.00 98.58 153 A 1 
ATOM   1221 C  CB  . MET A 1 153 ? -1.607  9.041   -14.853 1.00 98.05 153 A 1 
ATOM   1222 C  CG  . MET A 1 153 ? -0.095  9.270   -14.857 1.00 93.05 153 A 1 
ATOM   1223 S  SD  . MET A 1 153 ? 0.873   7.831   -15.392 1.00 95.36 153 A 1 
ATOM   1224 C  CE  . MET A 1 153 ? 0.412   6.599   -14.157 1.00 90.15 153 A 1 
ATOM   1225 N  N   . PRO A 1 154 ? -4.371  10.309  -16.273 1.00 98.61 154 A 1 
ATOM   1226 C  CA  . PRO A 1 154 ? -5.699  9.867   -16.665 1.00 98.57 154 A 1 
ATOM   1227 C  C   . PRO A 1 154 ? -5.736  8.348   -16.805 1.00 98.52 154 A 1 
ATOM   1228 O  O   . PRO A 1 154 ? -4.825  7.747   -17.388 1.00 98.19 154 A 1 
ATOM   1229 C  CB  . PRO A 1 154 ? -5.978  10.586  -17.985 1.00 97.90 154 A 1 
ATOM   1230 C  CG  . PRO A 1 154 ? -4.581  10.779  -18.584 1.00 94.98 154 A 1 
ATOM   1231 C  CD  . PRO A 1 154 ? -3.679  10.966  -17.369 1.00 97.99 154 A 1 
ATOM   1232 N  N   . PHE A 1 155 ? -6.796  7.712   -16.314 1.00 98.49 155 A 1 
ATOM   1233 C  CA  . PHE A 1 155 ? -7.034  6.305   -16.610 1.00 98.43 155 A 1 
ATOM   1234 C  C   . PHE A 1 155 ? -7.302  6.114   -18.106 1.00 98.15 155 A 1 
ATOM   1235 O  O   . PHE A 1 155 ? -7.970  6.949   -18.728 1.00 97.62 155 A 1 
ATOM   1236 C  CB  . PHE A 1 155 ? -8.197  5.769   -15.774 1.00 98.47 155 A 1 
ATOM   1237 C  CG  . PHE A 1 155 ? -7.852  5.447   -14.337 1.00 98.64 155 A 1 
ATOM   1238 C  CD1 . PHE A 1 155 ? -7.328  4.184   -13.998 1.00 98.44 155 A 1 
ATOM   1239 C  CD2 . PHE A 1 155 ? -8.049  6.409   -13.327 1.00 98.41 155 A 1 
ATOM   1240 C  CE1 . PHE A 1 155 ? -7.018  3.877   -12.663 1.00 98.26 155 A 1 
ATOM   1241 C  CE2 . PHE A 1 155 ? -7.740  6.106   -11.993 1.00 98.28 155 A 1 
ATOM   1242 C  CZ  . PHE A 1 155 ? -7.230  4.839   -11.665 1.00 98.47 155 A 1 
ATOM   1243 N  N   . PRO A 1 156 ? -6.835  5.012   -18.722 1.00 97.87 156 A 1 
ATOM   1244 C  CA  . PRO A 1 156 ? -7.049  4.745   -20.134 1.00 97.31 156 A 1 
ATOM   1245 C  C   . PRO A 1 156 ? -8.532  4.671   -20.514 1.00 97.16 156 A 1 
ATOM   1246 O  O   . PRO A 1 156 ? -9.301  3.906   -19.928 1.00 95.98 156 A 1 
ATOM   1247 C  CB  . PRO A 1 156 ? -6.328  3.422   -20.406 1.00 96.46 156 A 1 
ATOM   1248 C  CG  . PRO A 1 156 ? -5.250  3.369   -19.342 1.00 94.80 156 A 1 
ATOM   1249 C  CD  . PRO A 1 156 ? -5.919  4.037   -18.147 1.00 97.35 156 A 1 
ATOM   1250 N  N   . ALA A 1 157 ? -8.942  5.392   -21.553 1.00 94.91 157 A 1 
ATOM   1251 C  CA  . ALA A 1 157 ? -10.341 5.448   -21.993 1.00 93.73 157 A 1 
ATOM   1252 C  C   . ALA A 1 157 ? -10.911 4.072   -22.422 1.00 93.63 157 A 1 
ATOM   1253 O  O   . ALA A 1 157 ? -12.104 3.821   -22.268 1.00 90.59 157 A 1 
ATOM   1254 C  CB  . ALA A 1 157 ? -10.442 6.464   -23.131 1.00 91.36 157 A 1 
ATOM   1255 N  N   . HIS A 1 158 ? -10.058 3.170   -22.909 1.00 93.27 158 A 1 
ATOM   1256 C  CA  . HIS A 1 158 ? -10.461 1.825   -23.349 1.00 92.74 158 A 1 
ATOM   1257 C  C   . HIS A 1 158 ? -10.979 0.924   -22.213 1.00 93.84 158 A 1 
ATOM   1258 O  O   . HIS A 1 158 ? -11.557 -0.121  -22.491 1.00 92.03 158 A 1 
ATOM   1259 C  CB  . HIS A 1 158 ? -9.296  1.163   -24.102 1.00 90.71 158 A 1 
ATOM   1260 C  CG  . HIS A 1 158 ? -8.110  0.839   -23.231 1.00 87.45 158 A 1 
ATOM   1261 N  ND1 . HIS A 1 158 ? -6.890  1.488   -23.240 1.00 77.07 158 A 1 
ATOM   1262 C  CD2 . HIS A 1 158 ? -8.004  -0.172  -22.309 1.00 76.95 158 A 1 
ATOM   1263 C  CE1 . HIS A 1 158 ? -6.088  0.881   -22.362 1.00 75.87 158 A 1 
ATOM   1264 N  NE2 . HIS A 1 158 ? -6.728  -0.121  -21.771 1.00 77.78 158 A 1 
ATOM   1265 N  N   . LEU A 1 159 ? -10.831 1.333   -20.956 1.00 96.12 159 A 1 
ATOM   1266 C  CA  . LEU A 1 159 ? -11.376 0.620   -19.793 1.00 96.17 159 A 1 
ATOM   1267 C  C   . LEU A 1 159 ? -12.907 0.739   -19.657 1.00 95.65 159 A 1 
ATOM   1268 O  O   . LEU A 1 159 ? -13.494 0.200   -18.720 1.00 92.66 159 A 1 
ATOM   1269 C  CB  . LEU A 1 159 ? -10.667 1.114   -18.522 1.00 96.13 159 A 1 
ATOM   1270 C  CG  . LEU A 1 159 ? -9.152  0.834   -18.465 1.00 96.36 159 A 1 
ATOM   1271 C  CD1 . LEU A 1 159 ? -8.567  1.514   -17.223 1.00 95.70 159 A 1 
ATOM   1272 C  CD2 . LEU A 1 159 ? -8.845  -0.664  -18.388 1.00 95.63 159 A 1 
ATOM   1273 N  N   . GLY A 1 160 ? -13.566 1.447   -20.567 1.00 95.21 160 A 1 
ATOM   1274 C  CA  . GLY A 1 160 ? -15.022 1.635   -20.539 1.00 94.90 160 A 1 
ATOM   1275 C  C   . GLY A 1 160 ? -15.493 2.731   -19.582 1.00 95.64 160 A 1 
ATOM   1276 O  O   . GLY A 1 160 ? -16.651 2.748   -19.173 1.00 92.58 160 A 1 
ATOM   1277 N  N   . ILE A 1 161 ? -14.610 3.653   -19.238 1.00 96.23 161 A 1 
ATOM   1278 C  CA  . ILE A 1 161 ? -14.887 4.803   -18.374 1.00 96.17 161 A 1 
ATOM   1279 C  C   . ILE A 1 161 ? -15.863 5.752   -19.088 1.00 96.34 161 A 1 
ATOM   1280 O  O   . ILE A 1 161 ? -15.673 6.097   -20.250 1.00 94.49 161 A 1 
ATOM   1281 C  CB  . ILE A 1 161 ? -13.572 5.491   -17.966 1.00 93.77 161 A 1 
ATOM   1282 C  CG1 . ILE A 1 161 ? -12.670 4.512   -17.181 1.00 86.70 161 A 1 
ATOM   1283 C  CG2 . ILE A 1 161 ? -13.847 6.748   -17.125 1.00 85.09 161 A 1 
ATOM   1284 C  CD1 . ILE A 1 161 ? -11.231 5.022   -16.993 1.00 84.70 161 A 1 
ATOM   1285 N  N   . LYS A 1 162 ? -16.905 6.179   -18.362 1.00 95.99 162 A 1 
ATOM   1286 C  CA  . LYS A 1 162 ? -17.977 7.051   -18.884 1.00 95.97 162 A 1 
ATOM   1287 C  C   . LYS A 1 162 ? -17.792 8.524   -18.519 1.00 95.84 162 A 1 
ATOM   1288 O  O   . LYS A 1 162 ? -18.395 9.388   -19.149 1.00 92.80 162 A 1 
ATOM   1289 C  CB  . LYS A 1 162 ? -19.326 6.549   -18.353 1.00 94.82 162 A 1 
ATOM   1290 C  CG  . LYS A 1 162 ? -19.755 5.185   -18.912 1.00 92.06 162 A 1 
ATOM   1291 C  CD  . LYS A 1 162 ? -20.253 5.293   -20.361 1.00 83.99 162 A 1 
ATOM   1292 C  CE  . LYS A 1 162 ? -20.824 3.949   -20.810 1.00 78.15 162 A 1 
ATOM   1293 N  NZ  . LYS A 1 162 ? -21.396 4.040   -22.179 1.00 67.84 162 A 1 
ATOM   1294 N  N   . VAL A 1 163 ? -16.989 8.801   -17.508 1.00 95.92 163 A 1 
ATOM   1295 C  CA  . VAL A 1 163 ? -16.619 10.143  -17.051 1.00 96.18 163 A 1 
ATOM   1296 C  C   . VAL A 1 163 ? -15.096 10.176  -16.976 1.00 96.81 163 A 1 
ATOM   1297 O  O   . VAL A 1 163 ? -14.526 9.196   -16.492 1.00 95.67 163 A 1 
ATOM   1298 C  CB  . VAL A 1 163 ? -17.241 10.445  -15.669 1.00 93.86 163 A 1 
ATOM   1299 C  CG1 . VAL A 1 163 ? -16.855 11.831  -15.156 1.00 85.49 163 A 1 
ATOM   1300 C  CG2 . VAL A 1 163 ? -18.769 10.395  -15.729 1.00 86.05 163 A 1 
ATOM   1301 N  N   . PRO A 1 164 ? -14.418 11.257  -17.410 1.00 97.41 164 A 1 
ATOM   1302 C  CA  . PRO A 1 164 ? -12.966 11.345  -17.296 1.00 97.64 164 A 1 
ATOM   1303 C  C   . PRO A 1 164 ? -12.515 11.059  -15.859 1.00 97.96 164 A 1 
ATOM   1304 O  O   . PRO A 1 164 ? -12.904 11.762  -14.928 1.00 97.45 164 A 1 
ATOM   1305 C  CB  . PRO A 1 164 ? -12.595 12.752  -17.764 1.00 96.81 164 A 1 
ATOM   1306 C  CG  . PRO A 1 164 ? -13.743 13.136  -18.691 1.00 94.66 164 A 1 
ATOM   1307 C  CD  . PRO A 1 164 ? -14.947 12.448  -18.053 1.00 96.85 164 A 1 
ATOM   1308 N  N   . LEU A 1 165 ? -11.722 10.008  -15.696 1.00 98.28 165 A 1 
ATOM   1309 C  CA  . LEU A 1 165 ? -11.249 9.531   -14.399 1.00 98.37 165 A 1 
ATOM   1310 C  C   . LEU A 1 165 ? -9.729  9.612   -14.357 1.00 98.40 165 A 1 
ATOM   1311 O  O   . LEU A 1 165 ? -9.060  9.170   -15.282 1.00 98.37 165 A 1 
ATOM   1312 C  CB  . LEU A 1 165 ? -11.765 8.104   -14.163 1.00 98.30 165 A 1 
ATOM   1313 C  CG  . LEU A 1 165 ? -11.372 7.504   -12.798 1.00 97.94 165 A 1 
ATOM   1314 C  CD1 . LEU A 1 165 ? -12.052 8.228   -11.645 1.00 97.39 165 A 1 
ATOM   1315 C  CD2 . LEU A 1 165 ? -11.793 6.038   -12.739 1.00 97.40 165 A 1 
ATOM   1316 N  N   . ASN A 1 166 ? -9.196  10.139  -13.259 1.00 98.68 166 A 1 
ATOM   1317 C  CA  . ASN A 1 166 ? -7.770  10.349  -13.070 1.00 98.74 166 A 1 
ATOM   1318 C  C   . ASN A 1 166 ? -7.259  9.589   -11.843 1.00 98.87 166 A 1 
ATOM   1319 O  O   . ASN A 1 166 ? -7.917  9.571   -10.802 1.00 98.76 166 A 1 
ATOM   1320 C  CB  . ASN A 1 166 ? -7.489  11.853  -12.953 1.00 98.72 166 A 1 
ATOM   1321 C  CG  . ASN A 1 166 ? -7.927  12.614  -14.193 1.00 98.61 166 A 1 
ATOM   1322 O  OD1 . ASN A 1 166 ? -7.210  12.707  -15.167 1.00 94.44 166 A 1 
ATOM   1323 N  ND2 . ASN A 1 166 ? -9.123  13.168  -14.187 1.00 94.15 166 A 1 
ATOM   1324 N  N   . ALA A 1 167 ? -6.083  8.996   -11.962 1.00 98.85 167 A 1 
ATOM   1325 C  CA  . ALA A 1 167 ? -5.296  8.599   -10.803 1.00 98.99 167 A 1 
ATOM   1326 C  C   . ALA A 1 167 ? -4.567  9.832   -10.266 1.00 98.99 167 A 1 
ATOM   1327 O  O   . ALA A 1 167 ? -3.934  10.560  -11.031 1.00 98.87 167 A 1 
ATOM   1328 C  CB  . ALA A 1 167 ? -4.318  7.495   -11.207 1.00 98.82 167 A 1 
ATOM   1329 N  N   . VAL A 1 168 ? -4.661  10.065  -8.962  1.00 98.99 168 A 1 
ATOM   1330 C  CA  . VAL A 1 168 ? -3.949  11.132  -8.264  1.00 98.96 168 A 1 
ATOM   1331 C  C   . VAL A 1 168 ? -3.132  10.502  -7.153  1.00 98.92 168 A 1 
ATOM   1332 O  O   . VAL A 1 168 ? -3.693  9.944   -6.213  1.00 98.95 168 A 1 
ATOM   1333 C  CB  . VAL A 1 168 ? -4.912  12.193  -7.700  1.00 98.95 168 A 1 
ATOM   1334 C  CG1 . VAL A 1 168 ? -4.157  13.308  -6.981  1.00 98.79 168 A 1 
ATOM   1335 C  CG2 . VAL A 1 168 ? -5.756  12.816  -8.820  1.00 98.81 168 A 1 
ATOM   1336 N  N   . VAL A 1 169 ? -1.814  10.570  -7.259  1.00 98.95 169 A 1 
ATOM   1337 C  CA  . VAL A 1 169 ? -0.882  10.030  -6.262  1.00 98.91 169 A 1 
ATOM   1338 C  C   . VAL A 1 169 ? -0.378  11.172  -5.395  1.00 98.93 169 A 1 
ATOM   1339 O  O   . VAL A 1 169 ? 0.174   12.138  -5.904  1.00 98.88 169 A 1 
ATOM   1340 C  CB  . VAL A 1 169 ? 0.265   9.266   -6.930  1.00 98.93 169 A 1 
ATOM   1341 C  CG1 . VAL A 1 169 ? 1.315   8.804   -5.921  1.00 98.65 169 A 1 
ATOM   1342 C  CG2 . VAL A 1 169 ? -0.297  8.024   -7.644  1.00 98.66 169 A 1 
ATOM   1343 N  N   . LEU A 1 170 ? -0.568  11.041  -4.077  1.00 98.95 170 A 1 
ATOM   1344 C  CA  . LEU A 1 170 ? -0.019  11.946  -3.075  1.00 98.99 170 A 1 
ATOM   1345 C  C   . LEU A 1 170 ? 1.159   11.284  -2.358  1.00 98.94 170 A 1 
ATOM   1346 O  O   . LEU A 1 170 ? 1.096   10.113  -1.985  1.00 98.75 170 A 1 
ATOM   1347 C  CB  . LEU A 1 170 ? -1.101  12.359  -2.066  1.00 98.91 170 A 1 
ATOM   1348 C  CG  . LEU A 1 170 ? -2.283  13.152  -2.652  1.00 98.63 170 A 1 
ATOM   1349 C  CD1 . LEU A 1 170 ? -3.251  13.533  -1.527  1.00 98.23 170 A 1 
ATOM   1350 C  CD2 . LEU A 1 170 ? -1.833  14.440  -3.335  1.00 98.09 170 A 1 
ATOM   1351 N  N   . ASN A 1 171 ? 2.212   12.072  -2.099  1.00 98.70 171 A 1 
ATOM   1352 C  CA  . ASN A 1 171 ? 3.325   11.660  -1.255  1.00 98.57 171 A 1 
ATOM   1353 C  C   . ASN A 1 171 ? 3.061   12.073  0.197   1.00 98.50 171 A 1 
ATOM   1354 O  O   . ASN A 1 171 ? 3.471   13.140  0.646   1.00 98.10 171 A 1 
ATOM   1355 C  CB  . ASN A 1 171 ? 4.627   12.231  -1.821  1.00 98.31 171 A 1 
ATOM   1356 C  CG  . ASN A 1 171 ? 5.829   11.781  -1.015  1.00 98.08 171 A 1 
ATOM   1357 O  OD1 . ASN A 1 171 ? 5.745   10.990  -0.085  1.00 96.58 171 A 1 
ATOM   1358 N  ND2 . ASN A 1 171 ? 6.988   12.272  -1.361  1.00 95.65 171 A 1 
ATOM   1359 N  N   . THR A 1 172 ? 2.372   11.215  0.956   1.00 98.67 172 A 1 
ATOM   1360 C  CA  . THR A 1 172 ? 2.084   11.486  2.370   1.00 98.61 172 A 1 
ATOM   1361 C  C   . THR A 1 172 ? 3.245   11.162  3.304   1.00 98.57 172 A 1 
ATOM   1362 O  O   . THR A 1 172 ? 3.178   11.514  4.483   1.00 98.19 172 A 1 
ATOM   1363 C  CB  . THR A 1 172 ? 0.807   10.793  2.838   1.00 98.69 172 A 1 
ATOM   1364 O  OG1 . THR A 1 172 ? 0.849   9.425   2.514   1.00 98.24 172 A 1 
ATOM   1365 C  CG2 . THR A 1 172 ? -0.408  11.402  2.157   1.00 97.73 172 A 1 
ATOM   1366 N  N   . VAL A 1 173 ? 4.346   10.604  2.800   1.00 98.41 173 A 1 
ATOM   1367 C  CA  . VAL A 1 173 ? 5.599   10.496  3.568   1.00 98.28 173 A 1 
ATOM   1368 C  C   . VAL A 1 173 ? 6.123   11.886  3.953   1.00 98.06 173 A 1 
ATOM   1369 O  O   . VAL A 1 173 ? 6.745   12.044  5.000   1.00 97.50 173 A 1 
ATOM   1370 C  CB  . VAL A 1 173 ? 6.677   9.703   2.803   1.00 98.13 173 A 1 
ATOM   1371 C  CG1 . VAL A 1 173 ? 7.931   9.494   3.651   1.00 97.70 173 A 1 
ATOM   1372 C  CG2 . VAL A 1 173 ? 6.161   8.324   2.373   1.00 97.67 173 A 1 
ATOM   1373 N  N   . LEU A 1 174 ? 5.777   12.919  3.186   1.00 97.97 174 A 1 
ATOM   1374 C  CA  . LEU A 1 174 ? 6.053   14.314  3.529   1.00 97.79 174 A 1 
ATOM   1375 C  C   . LEU A 1 174 ? 5.377   14.757  4.835   1.00 97.65 174 A 1 
ATOM   1376 O  O   . LEU A 1 174 ? 5.858   15.671  5.494   1.00 97.23 174 A 1 
ATOM   1377 C  CB  . LEU A 1 174 ? 5.585   15.238  2.390   1.00 97.59 174 A 1 
ATOM   1378 C  CG  . LEU A 1 174 ? 6.248   14.997  1.017   1.00 97.26 174 A 1 
ATOM   1379 C  CD1 . LEU A 1 174 ? 5.687   15.993  0.007   1.00 96.75 174 A 1 
ATOM   1380 C  CD2 . LEU A 1 174 ? 7.763   15.156  1.072   1.00 96.59 174 A 1 
ATOM   1381 N  N   . TYR A 1 175 ? 4.285   14.094  5.214   1.00 98.09 175 A 1 
ATOM   1382 C  CA  . TYR A 1 175 ? 3.493   14.442  6.397   1.00 98.12 175 A 1 
ATOM   1383 C  C   . TYR A 1 175 ? 3.725   13.494  7.576   1.00 98.06 175 A 1 
ATOM   1384 O  O   . TYR A 1 175 ? 3.179   13.715  8.657   1.00 97.63 175 A 1 
ATOM   1385 C  CB  . TYR A 1 175 ? 2.008   14.481  6.010   1.00 98.16 175 A 1 
ATOM   1386 C  CG  . TYR A 1 175 ? 1.679   15.294  4.773   1.00 98.29 175 A 1 
ATOM   1387 C  CD1 . TYR A 1 175 ? 2.400   16.462  4.465   1.00 98.08 175 A 1 
ATOM   1388 C  CD2 . TYR A 1 175 ? 0.650   14.875  3.905   1.00 98.11 175 A 1 
ATOM   1389 C  CE1 . TYR A 1 175 ? 2.101   17.212  3.316   1.00 98.04 175 A 1 
ATOM   1390 C  CE2 . TYR A 1 175 ? 0.339   15.614  2.763   1.00 98.05 175 A 1 
ATOM   1391 C  CZ  . TYR A 1 175 ? 1.068   16.787  2.464   1.00 98.20 175 A 1 
ATOM   1392 O  OH  . TYR A 1 175 ? 0.775   17.525  1.359   1.00 97.92 175 A 1 
ATOM   1393 N  N   . TYR A 1 176 ? 4.519   12.449  7.387   1.00 98.14 176 A 1 
ATOM   1394 C  CA  . TYR A 1 176 ? 4.727   11.409  8.385   1.00 97.95 176 A 1 
ATOM   1395 C  C   . TYR A 1 176 ? 5.438   11.971  9.624   1.00 97.62 176 A 1 
ATOM   1396 O  O   . TYR A 1 176 ? 6.427   12.683  9.509   1.00 96.96 176 A 1 
ATOM   1397 C  CB  . TYR A 1 176 ? 5.519   10.255  7.752   1.00 97.80 176 A 1 
ATOM   1398 C  CG  . TYR A 1 176 ? 5.596   8.992   8.592   1.00 97.78 176 A 1 
ATOM   1399 C  CD1 . TYR A 1 176 ? 6.785   8.229   8.597   1.00 97.24 176 A 1 
ATOM   1400 C  CD2 . TYR A 1 176 ? 4.483   8.537   9.314   1.00 97.25 176 A 1 
ATOM   1401 C  CE1 . TYR A 1 176 ? 6.841   7.011   9.300   1.00 96.71 176 A 1 
ATOM   1402 C  CE2 . TYR A 1 176 ? 4.537   7.328   10.027  1.00 96.71 176 A 1 
ATOM   1403 C  CZ  . TYR A 1 176 ? 5.714   6.561   10.013  1.00 96.81 176 A 1 
ATOM   1404 O  OH  . TYR A 1 176 ? 5.746   5.366   10.684  1.00 96.03 176 A 1 
ATOM   1405 N  N   . ASN A 1 177 ? 4.964   11.607  10.813  1.00 97.51 177 A 1 
ATOM   1406 C  CA  . ASN A 1 177 ? 5.472   12.163  12.072  1.00 96.95 177 A 1 
ATOM   1407 C  C   . ASN A 1 177 ? 6.920   11.755  12.423  1.00 96.97 177 A 1 
ATOM   1408 O  O   . ASN A 1 177 ? 7.526   12.340  13.309  1.00 95.43 177 A 1 
ATOM   1409 C  CB  . ASN A 1 177 ? 4.469   11.854  13.198  1.00 95.52 177 A 1 
ATOM   1410 C  CG  . ASN A 1 177 ? 4.288   10.379  13.497  1.00 93.69 177 A 1 
ATOM   1411 O  OD1 . ASN A 1 177 ? 4.987   9.513   12.998  1.00 86.32 177 A 1 
ATOM   1412 N  ND2 . ASN A 1 177 ? 3.338   10.053  14.339  1.00 85.80 177 A 1 
ATOM   1413 N  N   . TYR A 1 178 ? 7.504   10.814  11.688  1.00 97.00 178 A 1 
ATOM   1414 C  CA  . TYR A 1 178 ? 8.933   10.488  11.760  1.00 96.65 178 A 1 
ATOM   1415 C  C   . TYR A 1 178 ? 9.790   11.227  10.717  1.00 96.62 178 A 1 
ATOM   1416 O  O   . TYR A 1 178 ? 11.016  11.110  10.734  1.00 95.02 178 A 1 
ATOM   1417 C  CB  . TYR A 1 178 ? 9.126   8.967   11.680  1.00 95.97 178 A 1 
ATOM   1418 C  CG  . TYR A 1 178 ? 8.584   8.222   12.873  1.00 94.68 178 A 1 
ATOM   1419 C  CD1 . TYR A 1 178 ? 9.346   8.118   14.052  1.00 91.21 178 A 1 
ATOM   1420 C  CD2 . TYR A 1 178 ? 7.302   7.647   12.834  1.00 91.01 178 A 1 
ATOM   1421 C  CE1 . TYR A 1 178 ? 8.844   7.436   15.173  1.00 89.36 178 A 1 
ATOM   1422 C  CE2 . TYR A 1 178 ? 6.782   6.960   13.953  1.00 89.42 178 A 1 
ATOM   1423 C  CZ  . TYR A 1 178 ? 7.561   6.869   15.116  1.00 89.83 178 A 1 
ATOM   1424 O  OH  . TYR A 1 178 ? 7.058   6.209   16.216  1.00 87.30 178 A 1 
ATOM   1425 N  N   . ASN A 1 179 ? 9.181   12.004  9.817   1.00 96.35 179 A 1 
ATOM   1426 C  CA  . ASN A 1 179 ? 9.901   12.784  8.812   1.00 96.30 179 A 1 
ATOM   1427 C  C   . ASN A 1 179 ? 10.363  14.125  9.396   1.00 96.11 179 A 1 
ATOM   1428 O  O   . ASN A 1 179 ? 9.641   15.116  9.405   1.00 95.29 179 A 1 
ATOM   1429 C  CB  . ASN A 1 179 ? 9.039   12.944  7.562   1.00 96.40 179 A 1 
ATOM   1430 C  CG  . ASN A 1 179 ? 9.799   13.600  6.426   1.00 96.68 179 A 1 
ATOM   1431 O  OD1 . ASN A 1 179 ? 10.908  14.100  6.561   1.00 95.37 179 A 1 
ATOM   1432 N  ND2 . ASN A 1 179 ? 9.212   13.591  5.244   1.00 95.16 179 A 1 
ATOM   1433 N  N   . LYS A 1 180 ? 11.616  14.167  9.849   1.00 95.45 180 A 1 
ATOM   1434 C  CA  . LYS A 1 180 ? 12.191  15.363  10.481  1.00 94.81 180 A 1 
ATOM   1435 C  C   . LYS A 1 180 ? 12.439  16.515  9.508   1.00 94.34 180 A 1 
ATOM   1436 O  O   . LYS A 1 180 ? 12.680  17.631  9.952   1.00 91.79 180 A 1 
ATOM   1437 C  CB  . LYS A 1 180 ? 13.486  14.997  11.218  1.00 94.09 180 A 1 
ATOM   1438 C  CG  . LYS A 1 180 ? 13.232  13.992  12.345  1.00 90.52 180 A 1 
ATOM   1439 C  CD  . LYS A 1 180 ? 14.518  13.750  13.132  1.00 82.25 180 A 1 
ATOM   1440 C  CE  . LYS A 1 180 ? 14.248  12.763  14.258  1.00 74.64 180 A 1 
ATOM   1441 N  NZ  . LYS A 1 180 ? 15.453  12.541  15.091  1.00 63.95 180 A 1 
ATOM   1442 N  N   . GLN A 1 181 ? 12.395  16.281  8.199   1.00 94.62 181 A 1 
ATOM   1443 C  CA  . GLN A 1 181 ? 12.629  17.332  7.202   1.00 93.69 181 A 1 
ATOM   1444 C  C   . GLN A 1 181 ? 11.425  18.261  7.015   1.00 93.36 181 A 1 
ATOM   1445 O  O   . GLN A 1 181 ? 11.562  19.311  6.382   1.00 90.02 181 A 1 
ATOM   1446 C  CB  . GLN A 1 181 ? 13.011  16.717  5.848   1.00 92.15 181 A 1 
ATOM   1447 C  CG  . GLN A 1 181 ? 14.296  15.882  5.885   1.00 88.41 181 A 1 
ATOM   1448 C  CD  . GLN A 1 181 ? 14.777  15.528  4.478   1.00 83.17 181 A 1 
ATOM   1449 O  OE1 . GLN A 1 181 ? 14.597  16.260  3.519   1.00 75.57 181 A 1 
ATOM   1450 N  NE2 . GLN A 1 181 ? 15.420  14.405  4.298   1.00 72.74 181 A 1 
ATOM   1451 N  N   . THR A 1 182 ? 10.256  17.889  7.519   1.00 94.87 182 A 1 
ATOM   1452 C  CA  . THR A 1 182 ? 9.004   18.580  7.225   1.00 94.67 182 A 1 
ATOM   1453 C  C   . THR A 1 182 ? 8.279   19.092  8.471   1.00 93.36 182 A 1 
ATOM   1454 O  O   . THR A 1 182 ? 7.197   19.652  8.332   1.00 90.42 182 A 1 
ATOM   1455 C  CB  . THR A 1 182 ? 8.071   17.677  6.401   1.00 94.53 182 A 1 
ATOM   1456 O  OG1 . THR A 1 182 ? 7.859   16.449  7.052   1.00 93.00 182 A 1 
ATOM   1457 C  CG2 . THR A 1 182 ? 8.662   17.369  5.029   1.00 92.91 182 A 1 
ATOM   1458 N  N   . MET A 1 183 ? 8.857   18.958  9.661   1.00 92.55 183 A 1 
ATOM   1459 C  CA  . MET A 1 183 ? 8.209   19.331  10.926  1.00 90.37 183 A 1 
ATOM   1460 C  C   . MET A 1 183 ? 7.701   20.771  10.965  1.00 88.55 183 A 1 
ATOM   1461 O  O   . MET A 1 183 ? 6.594   21.020  11.435  1.00 81.36 183 A 1 
ATOM   1462 C  CB  . MET A 1 183 ? 9.188   19.133  12.097  1.00 87.08 183 A 1 
ATOM   1463 C  CG  . MET A 1 183 ? 9.632   17.681  12.273  1.00 79.24 183 A 1 
ATOM   1464 S  SD  . MET A 1 183 ? 10.591  17.326  13.774  1.00 76.12 183 A 1 
ATOM   1465 C  CE  . MET A 1 183 ? 11.946  18.500  13.623  1.00 67.83 183 A 1 
ATOM   1466 N  N   . ASP A 1 184 ? 8.485   21.706  10.428  1.00 85.33 184 A 1 
ATOM   1467 C  CA  . ASP A 1 184 ? 8.210   23.145  10.498  1.00 83.13 184 A 1 
ATOM   1468 C  C   . ASP A 1 184 ? 7.579   23.702  9.216   1.00 83.69 184 A 1 
ATOM   1469 O  O   . ASP A 1 184 ? 7.378   24.909  9.077   1.00 74.67 184 A 1 
ATOM   1470 C  CB  . ASP A 1 184 ? 9.511   23.886  10.843  1.00 77.45 184 A 1 
ATOM   1471 C  CG  . ASP A 1 184 ? 10.164  23.381  12.126  1.00 68.97 184 A 1 
ATOM   1472 O  OD1 . ASP A 1 184 ? 9.437   23.162  13.119  1.00 61.93 184 A 1 
ATOM   1473 O  OD2 . ASP A 1 184 ? 11.394  23.182  12.095  1.00 63.14 184 A 1 
ATOM   1474 N  N   . SER A 1 185 ? 7.271   22.844  8.246   1.00 82.14 185 A 1 
ATOM   1475 C  CA  . SER A 1 185 ? 6.697   23.279  6.978   1.00 78.87 185 A 1 
ATOM   1476 C  C   . SER A 1 185 ? 5.175   23.383  7.072   1.00 81.82 185 A 1 
ATOM   1477 O  O   . SER A 1 185 ? 4.512   22.568  7.694   1.00 74.33 185 A 1 
ATOM   1478 C  CB  . SER A 1 185 ? 7.105   22.335  5.856   1.00 70.53 185 A 1 
ATOM   1479 O  OG  . SER A 1 185 ? 6.633   22.832  4.615   1.00 65.46 185 A 1 
ATOM   1480 N  N   . THR A 1 186 ? 4.608   24.376  6.392   1.00 87.98 186 A 1 
ATOM   1481 C  CA  . THR A 1 186 ? 3.151   24.521  6.287   1.00 89.42 186 A 1 
ATOM   1482 C  C   . THR A 1 186 ? 2.579   23.838  5.045   1.00 92.00 186 A 1 
ATOM   1483 O  O   . THR A 1 186 ? 1.419   23.439  5.051   1.00 88.64 186 A 1 
ATOM   1484 C  CB  . THR A 1 186 ? 2.760   25.998  6.282   1.00 84.12 186 A 1 
ATOM   1485 O  OG1 . THR A 1 186 ? 3.473   26.688  5.279   1.00 77.83 186 A 1 
ATOM   1486 C  CG2 . THR A 1 186 ? 3.077   26.667  7.619   1.00 76.07 186 A 1 
ATOM   1487 N  N   . ASP A 1 187 ? 3.383   23.703  3.985   1.00 95.53 187 A 1 
ATOM   1488 C  CA  . ASP A 1 187 ? 3.026   22.997  2.758   1.00 96.12 187 A 1 
ATOM   1489 C  C   . ASP A 1 187 ? 4.280   22.366  2.116   1.00 96.14 187 A 1 
ATOM   1490 O  O   . ASP A 1 187 ? 4.877   22.936  1.206   1.00 95.26 187 A 1 
ATOM   1491 C  CB  . ASP A 1 187 ? 2.296   23.940  1.789   1.00 96.23 187 A 1 
ATOM   1492 C  CG  . ASP A 1 187 ? 1.661   23.161  0.625   1.00 96.84 187 A 1 
ATOM   1493 O  OD1 . ASP A 1 187 ? 1.670   21.911  0.669   1.00 96.48 187 A 1 
ATOM   1494 O  OD2 . ASP A 1 187 ? 1.078   23.807  -0.263  1.00 96.49 187 A 1 
ATOM   1495 N  N   . PRO A 1 188 ? 4.732   21.203  2.608   1.00 96.23 188 A 1 
ATOM   1496 C  CA  . PRO A 1 188 ? 5.925   20.545  2.104   1.00 96.34 188 A 1 
ATOM   1497 C  C   . PRO A 1 188 ? 5.853   20.302  0.597   1.00 96.64 188 A 1 
ATOM   1498 O  O   . PRO A 1 188 ? 4.935   19.636  0.109   1.00 96.33 188 A 1 
ATOM   1499 C  CB  . PRO A 1 188 ? 6.041   19.236  2.886   1.00 95.64 188 A 1 
ATOM   1500 C  CG  . PRO A 1 188 ? 5.309   19.528  4.187   1.00 94.13 188 A 1 
ATOM   1501 C  CD  . PRO A 1 188 ? 4.192   20.471  3.746   1.00 95.90 188 A 1 
ATOM   1502 N  N   . LEU A 1 189 ? 6.824   20.842  -0.129  1.00 95.93 189 A 1 
ATOM   1503 C  CA  . LEU A 1 189 ? 6.941   20.765  -1.592  1.00 96.08 189 A 1 
ATOM   1504 C  C   . LEU A 1 189 ? 5.695   21.257  -2.358  1.00 96.37 189 A 1 
ATOM   1505 O  O   . LEU A 1 189 ? 5.493   20.875  -3.506  1.00 95.87 189 A 1 
ATOM   1506 C  CB  . LEU A 1 189 ? 7.404   19.359  -2.006  1.00 95.91 189 A 1 
ATOM   1507 C  CG  . LEU A 1 189 ? 8.763   18.919  -1.423  1.00 95.12 189 A 1 
ATOM   1508 C  CD1 . LEU A 1 189 ? 9.039   17.464  -1.803  1.00 93.77 189 A 1 
ATOM   1509 C  CD2 . LEU A 1 189 ? 9.911   19.769  -1.954  1.00 93.39 189 A 1 
ATOM   1510 N  N   . GLY A 1 190 ? 4.852   22.100  -1.735  1.00 96.42 190 A 1 
ATOM   1511 C  CA  . GLY A 1 190 ? 3.681   22.699  -2.369  1.00 96.61 190 A 1 
ATOM   1512 C  C   . GLY A 1 190 ? 2.537   21.716  -2.671  1.00 97.45 190 A 1 
ATOM   1513 O  O   . GLY A 1 190 ? 1.655   22.025  -3.474  1.00 97.40 190 A 1 
ATOM   1514 N  N   . GLN A 1 191 ? 2.548   20.519  -2.073  1.00 97.46 191 A 1 
ATOM   1515 C  CA  . GLN A 1 191 ? 1.606   19.455  -2.424  1.00 97.96 191 A 1 
ATOM   1516 C  C   . GLN A 1 191 ? 0.142   19.812  -2.139  1.00 98.41 191 A 1 
ATOM   1517 O  O   . GLN A 1 191 ? -0.725  19.465  -2.938  1.00 98.55 191 A 1 
ATOM   1518 C  CB  . GLN A 1 191 ? 2.002   18.153  -1.719  1.00 97.79 191 A 1 
ATOM   1519 C  CG  . GLN A 1 191 ? 1.105   16.981  -2.155  1.00 97.64 191 A 1 
ATOM   1520 C  CD  . GLN A 1 191 ? 1.580   15.638  -1.608  1.00 98.08 191 A 1 
ATOM   1521 O  OE1 . GLN A 1 191 ? 1.916   14.734  -2.347  1.00 93.48 191 A 1 
ATOM   1522 N  NE2 . GLN A 1 191 ? 1.591   15.451  -0.313  1.00 94.65 191 A 1 
ATOM   1523 N  N   . PHE A 1 192 ? -0.165  20.500  -1.035  1.00 98.34 192 A 1 
ATOM   1524 C  CA  . PHE A 1 192 ? -1.544  20.880  -0.727  1.00 98.43 192 A 1 
ATOM   1525 C  C   . PHE A 1 192 ? -2.113  21.882  -1.739  1.00 98.78 192 A 1 
ATOM   1526 O  O   . PHE A 1 192 ? -3.249  21.743  -2.172  1.00 98.69 192 A 1 
ATOM   1527 C  CB  . PHE A 1 192 ? -1.636  21.471  0.683   1.00 98.37 192 A 1 
ATOM   1528 C  CG  . PHE A 1 192 ? -1.606  20.458  1.807   1.00 98.33 192 A 1 
ATOM   1529 C  CD1 . PHE A 1 192 ? -2.661  19.537  1.951   1.00 97.95 192 A 1 
ATOM   1530 C  CD2 . PHE A 1 192 ? -0.554  20.454  2.733   1.00 97.94 192 A 1 
ATOM   1531 C  CE1 . PHE A 1 192 ? -2.662  18.617  3.009   1.00 97.66 192 A 1 
ATOM   1532 C  CE2 . PHE A 1 192 ? -0.550  19.534  3.796   1.00 97.61 192 A 1 
ATOM   1533 C  CZ  . PHE A 1 192 ? -1.603  18.615  3.930   1.00 97.77 192 A 1 
ATOM   1534 N  N   . GLU A 1 193 ? -1.311  22.877  -2.126  1.00 98.53 193 A 1 
ATOM   1535 C  CA  . GLU A 1 193 ? -1.722  23.894  -3.093  1.00 98.55 193 A 1 
ATOM   1536 C  C   . GLU A 1 193 ? -1.827  23.308  -4.508  1.00 98.74 193 A 1 
ATOM   1537 O  O   . GLU A 1 193 ? -2.794  23.562  -5.237  1.00 98.70 193 A 1 
ATOM   1538 C  CB  . GLU A 1 193 ? -0.740  25.064  -3.004  1.00 98.24 193 A 1 
ATOM   1539 C  CG  . GLU A 1 193 ? -1.273  26.307  -3.741  1.00 90.33 193 A 1 
ATOM   1540 C  CD  . GLU A 1 193 ? -0.502  27.588  -3.381  1.00 79.55 193 A 1 
ATOM   1541 O  OE1 . GLU A 1 193 ? -1.108  28.668  -3.523  1.00 73.33 193 A 1 
ATOM   1542 O  OE2 . GLU A 1 193 ? 0.666   27.480  -2.955  1.00 73.56 193 A 1 
ATOM   1543 N  N   . TRP A 1 194 ? -0.892  22.422  -4.876  1.00 98.66 194 A 1 
ATOM   1544 C  CA  . TRP A 1 194 ? -0.965  21.619  -6.098  1.00 98.86 194 A 1 
ATOM   1545 C  C   . TRP A 1 194 ? -2.229  20.759  -6.128  1.00 98.84 194 A 1 
ATOM   1546 O  O   . TRP A 1 194 ? -2.979  20.807  -7.103  1.00 98.87 194 A 1 
ATOM   1547 C  CB  . TRP A 1 194 ? 0.294   20.756  -6.208  1.00 98.82 194 A 1 
ATOM   1548 C  CG  . TRP A 1 194 ? 0.249   19.753  -7.312  1.00 98.83 194 A 1 
ATOM   1549 C  CD1 . TRP A 1 194 ? 0.598   19.980  -8.602  1.00 98.68 194 A 1 
ATOM   1550 C  CD2 . TRP A 1 194 ? -0.199  18.363  -7.245  1.00 98.81 194 A 1 
ATOM   1551 N  NE1 . TRP A 1 194 ? 0.412   18.825  -9.331  1.00 98.63 194 A 1 
ATOM   1552 C  CE2 . TRP A 1 194 ? -0.073  17.806  -8.551  1.00 98.73 194 A 1 
ATOM   1553 C  CE3 . TRP A 1 194 ? -0.678  17.531  -6.212  1.00 98.75 194 A 1 
ATOM   1554 C  CZ2 . TRP A 1 194 ? -0.408  16.454  -8.820  1.00 98.60 194 A 1 
ATOM   1555 C  CZ3 . TRP A 1 194 ? -1.017  16.193  -6.482  1.00 98.66 194 A 1 
ATOM   1556 C  CH2 . TRP A 1 194 ? -0.881  15.657  -7.770  1.00 98.61 194 A 1 
ATOM   1557 N  N   . PHE A 1 195 ? -2.522  20.026  -5.054  1.00 98.80 195 A 1 
ATOM   1558 C  CA  . PHE A 1 195 ? -3.703  19.164  -4.961  1.00 98.91 195 A 1 
ATOM   1559 C  C   . PHE A 1 195 ? -4.999  19.963  -5.110  1.00 98.94 195 A 1 
ATOM   1560 O  O   . PHE A 1 195 ? -5.872  19.583  -5.885  1.00 98.92 195 A 1 
ATOM   1561 C  CB  . PHE A 1 195 ? -3.683  18.413  -3.631  1.00 98.93 195 A 1 
ATOM   1562 C  CG  . PHE A 1 195 ? -4.853  17.470  -3.468  1.00 98.94 195 A 1 
ATOM   1563 C  CD1 . PHE A 1 195 ? -5.934  17.802  -2.622  1.00 98.83 195 A 1 
ATOM   1564 C  CD2 . PHE A 1 195 ? -4.873  16.249  -4.162  1.00 98.83 195 A 1 
ATOM   1565 C  CE1 . PHE A 1 195 ? -7.006  16.911  -2.461  1.00 98.74 195 A 1 
ATOM   1566 C  CE2 . PHE A 1 195 ? -5.943  15.355  -4.004  1.00 98.74 195 A 1 
ATOM   1567 C  CZ  . PHE A 1 195 ? -7.001  15.688  -3.151  1.00 98.82 195 A 1 
ATOM   1568 N  N   . LYS A 1 196 ? -5.093  21.114  -4.432  1.00 98.96 196 A 1 
ATOM   1569 C  CA  . LYS A 1 196 ? -6.234  22.024  -4.571  1.00 98.85 196 A 1 
ATOM   1570 C  C   . LYS A 1 196 ? -6.425  22.466  -6.019  1.00 98.96 196 A 1 
ATOM   1571 O  O   . LYS A 1 196 ? -7.530  22.403  -6.537  1.00 98.86 196 A 1 
ATOM   1572 C  CB  . LYS A 1 196 ? -6.042  23.231  -3.641  1.00 98.73 196 A 1 
ATOM   1573 C  CG  . LYS A 1 196 ? -7.276  24.136  -3.670  1.00 96.56 196 A 1 
ATOM   1574 C  CD  . LYS A 1 196 ? -7.079  25.395  -2.808  1.00 94.26 196 A 1 
ATOM   1575 C  CE  . LYS A 1 196 ? -8.339  26.259  -2.858  1.00 86.84 196 A 1 
ATOM   1576 N  NZ  . LYS A 1 196 ? -8.701  26.654  -4.246  1.00 79.09 196 A 1 
ATOM   1577 N  N   . THR A 1 197 ? -5.344  22.864  -6.688  1.00 98.97 197 A 1 
ATOM   1578 C  CA  . THR A 1 197 ? -5.383  23.305  -8.091  1.00 98.97 197 A 1 
ATOM   1579 C  C   . THR A 1 197 ? -5.863  22.193  -9.027  1.00 98.97 197 A 1 
ATOM   1580 O  O   . THR A 1 197 ? -6.726  22.422  -9.878  1.00 98.83 197 A 1 
ATOM   1581 C  CB  . THR A 1 197 ? -3.998  23.807  -8.521  1.00 98.74 197 A 1 
ATOM   1582 O  OG1 . THR A 1 197 ? -3.605  24.879  -7.696  1.00 96.16 197 A 1 
ATOM   1583 C  CG2 . THR A 1 197 ? -3.983  24.327  -9.957  1.00 95.47 197 A 1 
ATOM   1584 N  N   . VAL A 1 198 ? -5.357  20.971  -8.843  1.00 98.93 198 A 1 
ATOM   1585 C  CA  . VAL A 1 198 ? -5.767  19.790  -9.609  1.00 98.93 198 A 1 
ATOM   1586 C  C   . VAL A 1 198 ? -7.251  19.488  -9.393  1.00 98.97 198 A 1 
ATOM   1587 O  O   . VAL A 1 198 ? -7.999  19.329  -10.354 1.00 98.88 198 A 1 
ATOM   1588 C  CB  . VAL A 1 198 ? -4.882  18.580  -9.235  1.00 98.86 198 A 1 
ATOM   1589 C  CG1 . VAL A 1 198 ? -5.424  17.254  -9.773  1.00 98.43 198 A 1 
ATOM   1590 C  CG2 . VAL A 1 198 ? -3.465  18.759  -9.796  1.00 98.51 198 A 1 
ATOM   1591 N  N   . MET A 1 199 ? -7.703  19.447  -8.140  1.00 98.99 199 A 1 
ATOM   1592 C  CA  . MET A 1 199 ? -9.081  19.097  -7.789  1.00 98.91 199 A 1 
ATOM   1593 C  C   . MET A 1 199 ? -10.089 20.164  -8.207  1.00 98.97 199 A 1 
ATOM   1594 O  O   . MET A 1 199 ? -11.159 19.819  -8.722  1.00 98.85 199 A 1 
ATOM   1595 C  CB  . MET A 1 199 ? -9.171  18.820  -6.283  1.00 98.91 199 A 1 
ATOM   1596 C  CG  . MET A 1 199 ? -8.466  17.520  -5.896  1.00 98.46 199 A 1 
ATOM   1597 S  SD  . MET A 1 199 ? -9.276  16.040  -6.552  1.00 97.99 199 A 1 
ATOM   1598 C  CE  . MET A 1 199 ? -7.878  14.928  -6.538  1.00 94.98 199 A 1 
ATOM   1599 N  N   . ASP A 1 200 ? -9.750  21.439  -8.069  1.00 98.95 200 A 1 
ATOM   1600 C  CA  . ASP A 1 200 ? -10.571 22.537  -8.586  1.00 98.92 200 A 1 
ATOM   1601 C  C   . ASP A 1 200 ? -10.732 22.429  -10.114 1.00 98.91 200 A 1 
ATOM   1602 O  O   . ASP A 1 200 ? -11.832 22.598  -10.647 1.00 98.74 200 A 1 
ATOM   1603 C  CB  . ASP A 1 200 ? -9.950  23.904  -8.206  1.00 98.85 200 A 1 
ATOM   1604 C  CG  . ASP A 1 200 ? -10.150 24.323  -6.747  1.00 98.38 200 A 1 
ATOM   1605 O  OD1 . ASP A 1 200 ? -11.071 23.800  -6.083  1.00 96.89 200 A 1 
ATOM   1606 O  OD2 . ASP A 1 200 ? -9.434  25.257  -6.283  1.00 96.82 200 A 1 
ATOM   1607 N  N   . GLY A 1 201 ? -9.662  22.072  -10.811 1.00 98.97 201 A 1 
ATOM   1608 C  CA  . GLY A 1 201 ? -9.684  21.808  -12.248 1.00 98.83 201 A 1 
ATOM   1609 C  C   . GLY A 1 201 ? -10.602 20.643  -12.621 1.00 98.84 201 A 1 
ATOM   1610 O  O   . GLY A 1 201 ? -11.430 20.773  -13.532 1.00 98.66 201 A 1 
ATOM   1611 N  N   . TYR A 1 202 ? -10.515 19.534  -11.900 1.00 98.89 202 A 1 
ATOM   1612 C  CA  . TYR A 1 202 ? -11.374 18.373  -12.129 1.00 98.89 202 A 1 
ATOM   1613 C  C   . TYR A 1 202 ? -12.851 18.677  -11.854 1.00 98.88 202 A 1 
ATOM   1614 O  O   . TYR A 1 202 ? -13.695 18.381  -12.692 1.00 98.60 202 A 1 
ATOM   1615 C  CB  . TYR A 1 202 ? -10.906 17.186  -11.286 1.00 98.86 202 A 1 
ATOM   1616 C  CG  . TYR A 1 202 ? -9.566  16.570  -11.658 1.00 98.86 202 A 1 
ATOM   1617 C  CD1 . TYR A 1 202 ? -8.932  16.837  -12.892 1.00 98.69 202 A 1 
ATOM   1618 C  CD2 . TYR A 1 202 ? -8.958  15.675  -10.754 1.00 98.71 202 A 1 
ATOM   1619 C  CE1 . TYR A 1 202 ? -7.708  16.229  -13.219 1.00 98.63 202 A 1 
ATOM   1620 C  CE2 . TYR A 1 202 ? -7.739  15.062  -11.071 1.00 98.63 202 A 1 
ATOM   1621 C  CZ  . TYR A 1 202 ? -7.112  15.349  -12.302 1.00 98.72 202 A 1 
ATOM   1622 O  OH  . TYR A 1 202 ? -5.914  14.756  -12.603 1.00 98.44 202 A 1 
ATOM   1623 N  N   . ARG A 1 203 ? -13.144 19.340  -10.736 1.00 98.81 203 A 1 
ATOM   1624 C  CA  . ARG A 1 203 ? -14.508 19.773  -10.402 1.00 98.77 203 A 1 
ATOM   1625 C  C   . ARG A 1 203 ? -15.100 20.653  -11.505 1.00 98.78 203 A 1 
ATOM   1626 O  O   . ARG A 1 203 ? -16.204 20.399  -11.973 1.00 98.35 203 A 1 
ATOM   1627 C  CB  . ARG A 1 203 ? -14.491 20.489  -9.047  1.00 98.54 203 A 1 
ATOM   1628 C  CG  . ARG A 1 203 ? -15.891 20.965  -8.640  1.00 97.58 203 A 1 
ATOM   1629 C  CD  . ARG A 1 203 ? -15.841 21.674  -7.282  1.00 96.95 203 A 1 
ATOM   1630 N  NE  . ARG A 1 203 ? -15.734 20.720  -6.189  1.00 96.46 203 A 1 
ATOM   1631 C  CZ  . ARG A 1 203 ? -15.217 20.913  -4.989  1.00 97.23 203 A 1 
ATOM   1632 N  NH1 . ARG A 1 203 ? -14.622 22.026  -4.658  1.00 92.59 203 A 1 
ATOM   1633 N  NH2 . ARG A 1 203 ? -15.317 19.983  -4.092  1.00 92.48 203 A 1 
ATOM   1634 N  N   . LYS A 1 204 ? -14.347 21.653  -11.951 1.00 98.85 204 A 1 
ATOM   1635 C  CA  . LYS A 1 204 ? -14.796 22.605  -12.971 1.00 98.71 204 A 1 
ATOM   1636 C  C   . LYS A 1 204 ? -15.047 21.961  -14.341 1.00 98.76 204 A 1 
ATOM   1637 O  O   . LYS A 1 204 ? -15.875 22.451  -15.104 1.00 98.23 204 A 1 
ATOM   1638 C  CB  . LYS A 1 204 ? -13.758 23.733  -13.053 1.00 98.49 204 A 1 
ATOM   1639 C  CG  . LYS A 1 204 ? -14.242 24.933  -13.896 1.00 88.22 204 A 1 
ATOM   1640 C  CD  . LYS A 1 204 ? -13.198 26.039  -13.845 1.00 86.33 204 A 1 
ATOM   1641 C  CE  . LYS A 1 204 ? -13.696 27.274  -14.608 1.00 74.29 204 A 1 
ATOM   1642 N  NZ  . LYS A 1 204 ? -12.694 28.368  -14.565 1.00 66.15 204 A 1 
ATOM   1643 N  N   . THR A 1 205 ? -14.357 20.872  -14.647 1.00 98.54 205 A 1 
ATOM   1644 C  CA  . THR A 1 205 ? -14.451 20.157  -15.930 1.00 98.49 205 A 1 
ATOM   1645 C  C   . THR A 1 205 ? -15.265 18.853  -15.846 1.00 98.26 205 A 1 
ATOM   1646 O  O   . THR A 1 205 ? -15.347 18.130  -16.832 1.00 97.47 205 A 1 
ATOM   1647 C  CB  . THR A 1 205 ? -13.065 19.909  -16.531 1.00 98.22 205 A 1 
ATOM   1648 O  OG1 . THR A 1 205 ? -12.249 19.197  -15.635 1.00 97.02 205 A 1 
ATOM   1649 C  CG2 . THR A 1 205 ? -12.342 21.215  -16.862 1.00 96.47 205 A 1 
ATOM   1650 N  N   . GLY A 1 206 ? -15.869 18.551  -14.686 1.00 98.32 206 A 1 
ATOM   1651 C  CA  . GLY A 1 206 ? -16.671 17.339  -14.489 1.00 98.07 206 A 1 
ATOM   1652 C  C   . GLY A 1 206 ? -15.868 16.039  -14.479 1.00 98.03 206 A 1 
ATOM   1653 O  O   . GLY A 1 206 ? -16.418 14.972  -14.751 1.00 97.09 206 A 1 
ATOM   1654 N  N   . GLN A 1 207 ? -14.576 16.119  -14.195 1.00 98.20 207 A 1 
ATOM   1655 C  CA  . GLN A 1 207 ? -13.701 14.959  -14.048 1.00 98.22 207 A 1 
ATOM   1656 C  C   . GLN A 1 207 ? -13.782 14.386  -12.634 1.00 98.32 207 A 1 
ATOM   1657 O  O   . GLN A 1 207 ? -14.147 15.075  -11.681 1.00 98.06 207 A 1 
ATOM   1658 C  CB  . GLN A 1 207 ? -12.253 15.306  -14.402 1.00 98.12 207 A 1 
ATOM   1659 C  CG  . GLN A 1 207 ? -12.105 15.885  -15.812 1.00 97.38 207 A 1 
ATOM   1660 C  CD  . GLN A 1 207 ? -10.648 16.039  -16.217 1.00 97.26 207 A 1 
ATOM   1661 O  OE1 . GLN A 1 207 ? -9.878  15.095  -16.173 1.00 91.73 207 A 1 
ATOM   1662 N  NE2 . GLN A 1 207 ? -10.227 17.212  -16.621 1.00 91.61 207 A 1 
ATOM   1663 N  N   . ARG A 1 208 ? -13.403 13.122  -12.498 1.00 98.43 208 A 1 
ATOM   1664 C  CA  . ARG A 1 208 ? -13.327 12.433  -11.209 1.00 98.46 208 A 1 
ATOM   1665 C  C   . ARG A 1 208 ? -11.922 11.895  -10.951 1.00 98.65 208 A 1 
ATOM   1666 O  O   . ARG A 1 208 ? -11.092 11.822  -11.862 1.00 98.49 208 A 1 
ATOM   1667 C  CB  . ARG A 1 208 ? -14.388 11.331  -11.131 1.00 98.07 208 A 1 
ATOM   1668 C  CG  . ARG A 1 208 ? -15.802 11.919  -11.193 1.00 95.50 208 A 1 
ATOM   1669 C  CD  . ARG A 1 208 ? -16.821 10.863  -10.816 1.00 89.24 208 A 1 
ATOM   1670 N  NE  . ARG A 1 208 ? -18.191 11.373  -10.901 1.00 84.08 208 A 1 
ATOM   1671 C  CZ  . ARG A 1 208 ? -19.227 10.942  -10.205 1.00 77.09 208 A 1 
ATOM   1672 N  NH1 . ARG A 1 208 ? -19.127 9.986   -9.327  1.00 71.43 208 A 1 
ATOM   1673 N  NH2 . ARG A 1 208 ? -20.402 11.461  -10.388 1.00 74.70 208 A 1 
ATOM   1674 N  N   . ALA A 1 209 ? -11.675 11.497  -9.695  1.00 98.65 209 A 1 
ATOM   1675 C  CA  . ALA A 1 209 ? -10.382 10.994  -9.267  1.00 98.78 209 A 1 
ATOM   1676 C  C   . ALA A 1 209 ? -10.492 9.783   -8.341  1.00 98.83 209 A 1 
ATOM   1677 O  O   . ALA A 1 209 ? -11.386 9.702   -7.495  1.00 98.70 209 A 1 
ATOM   1678 C  CB  . ALA A 1 209 ? -9.598  12.138  -8.621  1.00 98.69 209 A 1 
ATOM   1679 N  N   . ILE A 1 210 ? -9.539  8.882   -8.473  1.00 98.81 210 A 1 
ATOM   1680 C  CA  . ILE A 1 210 ? -9.158  7.949   -7.419  1.00 98.95 210 A 1 
ATOM   1681 C  C   . ILE A 1 210 ? -7.826  8.450   -6.866  1.00 98.99 210 A 1 
ATOM   1682 O  O   . ILE A 1 210 ? -6.846  8.563   -7.609  1.00 98.92 210 A 1 
ATOM   1683 C  CB  . ILE A 1 210 ? -9.086  6.499   -7.940  1.00 98.83 210 A 1 
ATOM   1684 C  CG1 . ILE A 1 210 ? -10.489 6.044   -8.398  1.00 98.35 210 A 1 
ATOM   1685 C  CG2 . ILE A 1 210 ? -8.537  5.570   -6.849  1.00 98.58 210 A 1 
ATOM   1686 C  CD1 . ILE A 1 210 ? -10.503 4.693   -9.116  1.00 96.77 210 A 1 
ATOM   1687 N  N   . VAL A 1 211 ? -7.803  8.777   -5.585  1.00 98.92 211 A 1 
ATOM   1688 C  CA  . VAL A 1 211 ? -6.589  9.258   -4.912  1.00 98.98 211 A 1 
ATOM   1689 C  C   . VAL A 1 211 ? -5.868  8.067   -4.296  1.00 98.96 211 A 1 
ATOM   1690 O  O   . VAL A 1 211 ? -6.506  7.173   -3.746  1.00 98.92 211 A 1 
ATOM   1691 C  CB  . VAL A 1 211 ? -6.903  10.354  -3.884  1.00 98.93 211 A 1 
ATOM   1692 C  CG1 . VAL A 1 211 ? -5.625  10.921  -3.263  1.00 98.70 211 A 1 
ATOM   1693 C  CG2 . VAL A 1 211 ? -7.664  11.519  -4.528  1.00 98.70 211 A 1 
ATOM   1694 N  N   . SER A 1 212 ? -4.544  8.042   -4.380  1.00 98.90 212 A 1 
ATOM   1695 C  CA  . SER A 1 212 ? -3.734  7.035   -3.710  1.00 98.96 212 A 1 
ATOM   1696 C  C   . SER A 1 212 ? -2.582  7.691   -2.954  1.00 98.95 212 A 1 
ATOM   1697 O  O   . SER A 1 212 ? -2.003  8.672   -3.412  1.00 98.82 212 A 1 
ATOM   1698 C  CB  . SER A 1 212 ? -3.247  5.991   -4.708  1.00 98.64 212 A 1 
ATOM   1699 O  OG  . SER A 1 212 ? -2.756  4.875   -4.013  1.00 83.24 212 A 1 
ATOM   1700 N  N   . MET A 1 213 ? -2.272  7.153   -1.778  1.00 98.93 213 A 1 
ATOM   1701 C  CA  . MET A 1 213 ? -1.202  7.631   -0.904  1.00 98.90 213 A 1 
ATOM   1702 C  C   . MET A 1 213 ? -0.692  6.471   -0.055  1.00 98.95 213 A 1 
ATOM   1703 O  O   . MET A 1 213 ? -1.457  5.556   0.245   1.00 98.66 213 A 1 
ATOM   1704 C  CB  . MET A 1 213 ? -1.707  8.792   -0.034  1.00 98.50 213 A 1 
ATOM   1705 C  CG  . MET A 1 213 ? -2.869  8.410   0.897   1.00 97.66 213 A 1 
ATOM   1706 S  SD  . MET A 1 213 ? -3.703  9.809   1.691   1.00 98.01 213 A 1 
ATOM   1707 C  CE  . MET A 1 213 ? -4.524  10.531  0.271   1.00 95.46 213 A 1 
ATOM   1708 N  N   . HIS A 1 214 ? 0.583   6.503   0.346   1.00 98.85 214 A 1 
ATOM   1709 C  CA  . HIS A 1 214 ? 1.123   5.420   1.160   1.00 98.86 214 A 1 
ATOM   1710 C  C   . HIS A 1 214 ? 0.514   5.426   2.567   1.00 98.83 214 A 1 
ATOM   1711 O  O   . HIS A 1 214 ? -0.101  4.444   2.982   1.00 98.42 214 A 1 
ATOM   1712 C  CB  . HIS A 1 214 ? 2.651   5.498   1.177   1.00 98.78 214 A 1 
ATOM   1713 C  CG  . HIS A 1 214 ? 3.255   4.339   1.918   1.00 98.76 214 A 1 
ATOM   1714 N  ND1 . HIS A 1 214 ? 3.037   2.998   1.648   1.00 98.07 214 A 1 
ATOM   1715 C  CD2 . HIS A 1 214 ? 4.064   4.409   3.022   1.00 98.14 214 A 1 
ATOM   1716 C  CE1 . HIS A 1 214 ? 3.692   2.288   2.566   1.00 98.06 214 A 1 
ATOM   1717 N  NE2 . HIS A 1 214 ? 4.330   3.112   3.413   1.00 98.09 214 A 1 
ATOM   1718 N  N   . ILE A 1 215 ? 0.603   6.553   3.249   1.00 98.86 215 A 1 
ATOM   1719 C  CA  . ILE A 1 215 ? 0.168   6.723   4.635   1.00 98.81 215 A 1 
ATOM   1720 C  C   . ILE A 1 215 ? -1.165  7.482   4.666   1.00 98.85 215 A 1 
ATOM   1721 O  O   . ILE A 1 215 ? -1.217  8.671   4.342   1.00 98.65 215 A 1 
ATOM   1722 C  CB  . ILE A 1 215 ? 1.251   7.415   5.488   1.00 98.69 215 A 1 
ATOM   1723 C  CG1 . ILE A 1 215 ? 2.649   6.777   5.252   1.00 98.21 215 A 1 
ATOM   1724 C  CG2 . ILE A 1 215 ? 0.848   7.343   6.968   1.00 98.18 215 A 1 
ATOM   1725 C  CD1 . ILE A 1 215 ? 3.784   7.426   6.045   1.00 97.42 215 A 1 
ATOM   1726 N  N   . CYS A 1 216 ? -2.234  6.812   5.070   1.00 98.65 216 A 1 
ATOM   1727 C  CA  . CYS A 1 216 ? -3.520  7.442   5.299   1.00 98.53 216 A 1 
ATOM   1728 C  C   . CYS A 1 216 ? -3.487  8.330   6.558   1.00 98.52 216 A 1 
ATOM   1729 O  O   . CYS A 1 216 ? -2.773  8.018   7.514   1.00 97.61 216 A 1 
ATOM   1730 C  CB  . CYS A 1 216 ? -4.608  6.363   5.435   1.00 97.49 216 A 1 
ATOM   1731 S  SG  . CYS A 1 216 ? -5.823  6.284   4.084   1.00 92.86 216 A 1 
ATOM   1732 N  N   . PRO A 1 217 ? -4.290  9.414   6.628   1.00 98.53 217 A 1 
ATOM   1733 C  CA  . PRO A 1 217 ? -4.507  10.129  7.871   1.00 98.41 217 A 1 
ATOM   1734 C  C   . PRO A 1 217 ? -5.200  9.242   8.917   1.00 98.30 217 A 1 
ATOM   1735 O  O   . PRO A 1 217 ? -5.914  8.294   8.582   1.00 97.37 217 A 1 
ATOM   1736 C  CB  . PRO A 1 217 ? -5.350  11.349  7.501   1.00 97.68 217 A 1 
ATOM   1737 C  CG  . PRO A 1 217 ? -6.126  10.873  6.276   1.00 95.27 217 A 1 
ATOM   1738 C  CD  . PRO A 1 217 ? -5.133  9.952   5.577   1.00 98.06 217 A 1 
ATOM   1739 N  N   . GLY A 1 218 ? -5.002  9.580   10.185  1.00 98.09 218 A 1 
ATOM   1740 C  CA  . GLY A 1 218 ? -5.529  8.850   11.333  1.00 97.85 218 A 1 
ATOM   1741 C  C   . GLY A 1 218 ? -4.453  8.062   12.084  1.00 97.81 218 A 1 
ATOM   1742 O  O   . GLY A 1 218 ? -3.288  8.454   12.139  1.00 96.60 218 A 1 
ATOM   1743 N  N   . VAL A 1 219 ? -4.872  6.962   12.699  1.00 97.60 219 A 1 
ATOM   1744 C  CA  . VAL A 1 219 ? -4.061  6.163   13.630  1.00 97.33 219 A 1 
ATOM   1745 C  C   . VAL A 1 219 ? -3.952  4.712   13.164  1.00 97.59 219 A 1 
ATOM   1746 O  O   . VAL A 1 219 ? -4.758  4.239   12.367  1.00 96.63 219 A 1 
ATOM   1747 C  CB  . VAL A 1 219 ? -4.626  6.232   15.055  1.00 96.34 219 A 1 
ATOM   1748 C  CG1 . VAL A 1 219 ? -4.681  7.672   15.571  1.00 93.46 219 A 1 
ATOM   1749 C  CG2 . VAL A 1 219 ? -6.029  5.616   15.173  1.00 93.21 219 A 1 
ATOM   1750 N  N   . ALA A 1 220 ? -2.985  3.972   13.718  1.00 96.63 220 A 1 
ATOM   1751 C  CA  . ALA A 1 220 ? -2.926  2.521   13.571  1.00 96.30 220 A 1 
ATOM   1752 C  C   . ALA A 1 220 ? -3.693  1.856   14.720  1.00 96.06 220 A 1 
ATOM   1753 O  O   . ALA A 1 220 ? -3.238  1.859   15.861  1.00 93.68 220 A 1 
ATOM   1754 C  CB  . ALA A 1 220 ? -1.461  2.081   13.518  1.00 95.44 220 A 1 
ATOM   1755 N  N   . GLU A 1 221 ? -4.822  1.232   14.454  1.00 94.96 221 A 1 
ATOM   1756 C  CA  . GLU A 1 221 ? -5.740  0.698   15.468  1.00 94.10 221 A 1 
ATOM   1757 C  C   . GLU A 1 221 ? -5.108  -0.341  16.411  1.00 94.00 221 A 1 
ATOM   1758 O  O   . GLU A 1 221 ? -5.588  -0.548  17.521  1.00 91.44 221 A 1 
ATOM   1759 C  CB  . GLU A 1 221 ? -6.952  0.029   14.797  1.00 91.60 221 A 1 
ATOM   1760 C  CG  . GLU A 1 221 ? -7.823  0.946   13.959  1.00 88.40 221 A 1 
ATOM   1761 C  CD  . GLU A 1 221 ? -7.414  1.038   12.485  1.00 90.42 221 A 1 
ATOM   1762 O  OE1 . GLU A 1 221 ? -8.330  1.160   11.640  1.00 86.43 221 A 1 
ATOM   1763 O  OE2 . GLU A 1 221 ? -6.211  1.065   12.156  1.00 87.23 221 A 1 
ATOM   1764 N  N   . ARG A 1 222 ? -4.039  -1.005  15.966  1.00 93.16 222 A 1 
ATOM   1765 C  CA  . ARG A 1 222 ? -3.341  -2.015  16.769  1.00 91.98 222 A 1 
ATOM   1766 C  C   . ARG A 1 222 ? -2.592  -1.461  17.973  1.00 92.12 222 A 1 
ATOM   1767 O  O   . ARG A 1 222 ? -2.204  -2.236  18.843  1.00 90.13 222 A 1 
ATOM   1768 C  CB  . ARG A 1 222 ? -2.351  -2.793  15.892  1.00 89.54 222 A 1 
ATOM   1769 C  CG  . ARG A 1 222 ? -3.050  -3.722  14.911  1.00 83.01 222 A 1 
ATOM   1770 C  CD  . ARG A 1 222 ? -2.049  -4.444  14.020  1.00 82.70 222 A 1 
ATOM   1771 N  NE  . ARG A 1 222 ? -1.183  -5.371  14.779  1.00 79.41 222 A 1 
ATOM   1772 C  CZ  . ARG A 1 222 ? -0.312  -6.221  14.240  1.00 77.97 222 A 1 
ATOM   1773 N  NH1 . ARG A 1 222 ? -0.132  -6.280  12.957  1.00 72.13 222 A 1 
ATOM   1774 N  NH2 . ARG A 1 222 ? 0.377   -7.030  14.976  1.00 70.22 222 A 1 
ATOM   1775 N  N   . PHE A 1 223 ? -2.302  -0.167  17.986  1.00 93.80 223 A 1 
ATOM   1776 C  CA  . PHE A 1 223 ? -1.407  0.453   18.951  1.00 93.54 223 A 1 
ATOM   1777 C  C   . PHE A 1 223 ? -2.047  1.698   19.562  1.00 94.35 223 A 1 
ATOM   1778 O  O   . PHE A 1 223 ? -2.841  2.375   18.926  1.00 92.09 223 A 1 
ATOM   1779 C  CB  . PHE A 1 223 ? -0.078  0.796   18.273  1.00 91.84 223 A 1 
ATOM   1780 C  CG  . PHE A 1 223 ? 0.577   -0.366  17.544  1.00 89.89 223 A 1 
ATOM   1781 C  CD1 . PHE A 1 223 ? 1.127   -1.433  18.266  1.00 85.85 223 A 1 
ATOM   1782 C  CD2 . PHE A 1 223 ? 0.629   -0.385  16.141  1.00 85.21 223 A 1 
ATOM   1783 C  CE1 . PHE A 1 223 ? 1.738   -2.508  17.605  1.00 83.71 223 A 1 
ATOM   1784 C  CE2 . PHE A 1 223 ? 1.232   -1.459  15.467  1.00 82.98 223 A 1 
ATOM   1785 C  CZ  . PHE A 1 223 ? 1.790   -2.519  16.196  1.00 82.90 223 A 1 
ATOM   1786 N  N   . ASN A 1 224 ? -1.736  1.982   20.862  1.00 92.57 224 A 1 
ATOM   1787 C  CA  . ASN A 1 224 ? -2.058  3.197   21.505  1.00 93.34 224 A 1 
ATOM   1788 C  C   . ASN A 1 224 ? -1.047  4.241   21.131  1.00 92.84 224 A 1 
ATOM   1789 O  O   . ASN A 1 224 ? 0.090   3.964   20.920  1.00 89.41 224 A 1 
ATOM   1790 C  CB  . ASN A 1 224 ? -2.166  2.975   22.990  1.00 92.38 224 A 1 
ATOM   1791 C  CG  . ASN A 1 224 ? -3.203  2.073   23.376  1.00 90.62 224 A 1 
ATOM   1792 O  OD1 . ASN A 1 224 ? -4.252  1.948   22.700  1.00 86.24 224 A 1 
ATOM   1793 N  ND2 . ASN A 1 224 ? -3.357  1.450   24.236  1.00 86.98 224 A 1 
ATOM   1794 N  N   . TYR A 1 225 ? -1.425  5.516   21.051  1.00 92.32 225 A 1 
ATOM   1795 C  CA  . TYR A 1 225 ? -0.591  6.663   20.667  1.00 91.40 225 A 1 
ATOM   1796 C  C   . TYR A 1 225 ? 0.040   6.488   19.282  1.00 91.81 225 A 1 
ATOM   1797 O  O   . TYR A 1 225 ? 1.239   6.642   19.089  1.00 88.34 225 A 1 
ATOM   1798 C  CB  . TYR A 1 225 ? 0.439   6.964   21.756  1.00 89.99 225 A 1 
ATOM   1799 C  CG  . TYR A 1 225 ? -0.132  6.987   23.150  1.00 86.31 225 A 1 
ATOM   1800 C  CD1 . TYR A 1 225 ? -0.879  8.092   23.590  1.00 83.10 225 A 1 
ATOM   1801 C  CD2 . TYR A 1 225 ? 0.049   5.887   24.021  1.00 83.78 225 A 1 
ATOM   1802 C  CE1 . TYR A 1 225 ? -1.428  8.114   24.874  1.00 80.71 225 A 1 
ATOM   1803 C  CE2 . TYR A 1 225 ? -0.492  5.901   25.303  1.00 80.21 225 A 1 
ATOM   1804 C  CZ  . TYR A 1 225 ? -1.230  7.017   25.734  1.00 80.98 225 A 1 
ATOM   1805 O  OH  . TYR A 1 225 ? -1.767  7.040   26.996  1.00 76.21 225 A 1 
ATOM   1806 N  N   . SER A 1 226 ? -0.793  6.109   18.320  1.00 94.00 226 A 1 
ATOM   1807 C  CA  . SER A 1 226 ? -0.369  5.629   17.010  1.00 93.98 226 A 1 
ATOM   1808 C  C   . SER A 1 226 ? -0.704  6.578   15.864  1.00 95.12 226 A 1 
ATOM   1809 O  O   . SER A 1 226 ? -0.918  6.136   14.738  1.00 93.44 226 A 1 
ATOM   1810 C  CB  . SER A 1 226 ? -0.927  4.226   16.782  1.00 91.45 226 A 1 
ATOM   1811 O  OG  . SER A 1 226 ? -2.335  4.250   16.755  1.00 88.12 226 A 1 
ATOM   1812 N  N   . ASP A 1 227 ? -0.765  7.892   16.152  1.00 95.54 227 A 1 
ATOM   1813 C  CA  . ASP A 1 227 ? -0.894  8.927   15.129  1.00 95.90 227 A 1 
ATOM   1814 C  C   . ASP A 1 227 ? 0.211   8.765   14.083  1.00 96.72 227 A 1 
ATOM   1815 O  O   . ASP A 1 227 ? 1.388   8.647   14.420  1.00 95.34 227 A 1 
ATOM   1816 C  CB  . ASP A 1 227 ? -0.812  10.319  15.756  1.00 94.34 227 A 1 
ATOM   1817 C  CG  . ASP A 1 227 ? -1.895  10.499  16.811  1.00 89.10 227 A 1 
ATOM   1818 O  OD1 . ASP A 1 227 ? -3.053  10.751  16.417  1.00 82.34 227 A 1 
ATOM   1819 O  OD2 . ASP A 1 227 ? -1.568  10.308  18.011  1.00 82.64 227 A 1 
ATOM   1820 N  N   . GLN A 1 228 ? -0.173  8.746   12.803  1.00 97.65 228 A 1 
ATOM   1821 C  CA  . GLN A 1 228 ? 0.763   8.509   11.711  1.00 97.85 228 A 1 
ATOM   1822 C  C   . GLN A 1 228 ? 1.338   9.812   11.152  1.00 98.13 228 A 1 
ATOM   1823 O  O   . GLN A 1 228 ? 2.516   9.879   10.821  1.00 97.17 228 A 1 
ATOM   1824 C  CB  . GLN A 1 228 ? 0.078   7.700   10.606  1.00 97.43 228 A 1 
ATOM   1825 C  CG  . GLN A 1 228 ? -0.416  6.315   11.061  1.00 96.28 228 A 1 
ATOM   1826 C  CD  . GLN A 1 228 ? 0.709   5.487   11.675  1.00 95.94 228 A 1 
ATOM   1827 O  OE1 . GLN A 1 228 ? 1.658   5.105   11.015  1.00 88.43 228 A 1 
ATOM   1828 N  NE2 . GLN A 1 228 ? 0.656   5.216   12.953  1.00 87.46 228 A 1 
ATOM   1829 N  N   . LEU A 1 229 ? 0.519   10.842  11.059  1.00 98.07 229 A 1 
ATOM   1830 C  CA  . LEU A 1 229 ? 0.892   12.123  10.484  1.00 98.08 229 A 1 
ATOM   1831 C  C   . LEU A 1 229 ? 1.038   13.179  11.587  1.00 97.74 229 A 1 
ATOM   1832 O  O   . LEU A 1 229 ? 0.403   13.084  12.634  1.00 97.27 229 A 1 
ATOM   1833 C  CB  . LEU A 1 229 ? -0.138  12.540  9.419   1.00 98.23 229 A 1 
ATOM   1834 C  CG  . LEU A 1 229 ? -0.440  11.491  8.330   1.00 98.01 229 A 1 
ATOM   1835 C  CD1 . LEU A 1 229 ? -1.386  12.081  7.294   1.00 97.85 229 A 1 
ATOM   1836 C  CD2 . LEU A 1 229 ? 0.818   11.009  7.605   1.00 97.86 229 A 1 
ATOM   1837 N  N   . TYR A 1 230 ? 1.844   14.211  11.333  1.00 97.85 230 A 1 
ATOM   1838 C  CA  . TYR A 1 230 ? 1.818   15.389  12.192  1.00 97.64 230 A 1 
ATOM   1839 C  C   . TYR A 1 230 ? 0.396   15.970  12.234  1.00 97.71 230 A 1 
ATOM   1840 O  O   . TYR A 1 230 ? -0.227  16.068  11.175  1.00 97.48 230 A 1 
ATOM   1841 C  CB  . TYR A 1 230 ? 2.789   16.452  11.675  1.00 97.22 230 A 1 
ATOM   1842 C  CG  . TYR A 1 230 ? 4.249   16.088  11.826  1.00 96.92 230 A 1 
ATOM   1843 C  CD1 . TYR A 1 230 ? 4.826   16.012  13.111  1.00 95.93 230 A 1 
ATOM   1844 C  CD2 . TYR A 1 230 ? 5.049   15.855  10.690  1.00 96.12 230 A 1 
ATOM   1845 C  CE1 . TYR A 1 230 ? 6.186   15.694  13.267  1.00 95.23 230 A 1 
ATOM   1846 C  CE2 . TYR A 1 230 ? 6.406   15.537  10.833  1.00 95.22 230 A 1 
ATOM   1847 C  CZ  . TYR A 1 230 ? 6.964   15.458  12.122  1.00 95.39 230 A 1 
ATOM   1848 O  OH  . TYR A 1 230 ? 8.293   15.136  12.259  1.00 93.61 230 A 1 
ATOM   1849 N  N   . PRO A 1 231 ? -0.119  16.403  13.394  1.00 96.86 231 A 1 
ATOM   1850 C  CA  . PRO A 1 231 ? -1.509  16.848  13.534  1.00 96.46 231 A 1 
ATOM   1851 C  C   . PRO A 1 231 ? -1.918  17.914  12.518  1.00 96.92 231 A 1 
ATOM   1852 O  O   . PRO A 1 231 ? -2.959  17.797  11.868  1.00 96.57 231 A 1 
ATOM   1853 C  CB  . PRO A 1 231 ? -1.619  17.358  14.978  1.00 95.29 231 A 1 
ATOM   1854 C  CG  . PRO A 1 231 ? -0.589  16.519  15.727  1.00 92.44 231 A 1 
ATOM   1855 C  CD  . PRO A 1 231 ? 0.531   16.347  14.702  1.00 95.34 231 A 1 
ATOM   1856 N  N   . GLN A 1 232 ? -1.061  18.917  12.292  1.00 96.45 232 A 1 
ATOM   1857 C  CA  . GLN A 1 232 ? -1.325  19.991  11.335  1.00 96.29 232 A 1 
ATOM   1858 C  C   . GLN A 1 232 ? -1.463  19.502  9.882   1.00 97.13 232 A 1 
ATOM   1859 O  O   . GLN A 1 232 ? -2.187  20.118  9.097   1.00 96.70 232 A 1 
ATOM   1860 C  CB  . GLN A 1 232 ? -0.254  21.089  11.450  1.00 94.75 232 A 1 
ATOM   1861 C  CG  . GLN A 1 232 ? 1.186   20.727  11.035  1.00 89.35 232 A 1 
ATOM   1862 C  CD  . GLN A 1 232 ? 2.020   20.028  12.113  1.00 87.87 232 A 1 
ATOM   1863 O  OE1 . GLN A 1 232 ? 1.533   19.510  13.107  1.00 82.63 232 A 1 
ATOM   1864 N  NE2 . GLN A 1 232 ? 3.325   20.009  11.955  1.00 80.84 232 A 1 
ATOM   1865 N  N   . TYR A 1 233 ? -0.783  18.420  9.516   1.00 97.60 233 A 1 
ATOM   1866 C  CA  . TYR A 1 233 ? -0.924  17.820  8.188   1.00 98.06 233 A 1 
ATOM   1867 C  C   . TYR A 1 233 ? -2.088  16.842  8.126   1.00 98.24 233 A 1 
ATOM   1868 O  O   . TYR A 1 233 ? -2.790  16.822  7.117   1.00 98.16 233 A 1 
ATOM   1869 C  CB  . TYR A 1 233 ? 0.379   17.125  7.771   1.00 97.95 233 A 1 
ATOM   1870 C  CG  . TYR A 1 233 ? 1.598   18.014  7.715   1.00 97.89 233 A 1 
ATOM   1871 C  CD1 . TYR A 1 233 ? 1.547   19.314  7.177   1.00 97.34 233 A 1 
ATOM   1872 C  CD2 . TYR A 1 233 ? 2.824   17.514  8.196   1.00 97.36 233 A 1 
ATOM   1873 C  CE1 . TYR A 1 233 ? 2.695   20.112  7.132   1.00 96.92 233 A 1 
ATOM   1874 C  CE2 . TYR A 1 233 ? 3.984   18.301  8.155   1.00 96.92 233 A 1 
ATOM   1875 C  CZ  . TYR A 1 233 ? 3.907   19.599  7.625   1.00 97.05 233 A 1 
ATOM   1876 O  OH  . TYR A 1 233 ? 5.042   20.366  7.595   1.00 96.14 233 A 1 
ATOM   1877 N  N   . ASN A 1 234 ? -2.314  16.081  9.187   1.00 98.05 234 A 1 
ATOM   1878 C  CA  . ASN A 1 234 ? -3.440  15.163  9.292   1.00 98.10 234 A 1 
ATOM   1879 C  C   . ASN A 1 234 ? -4.757  15.892  9.031   1.00 98.35 234 A 1 
ATOM   1880 O  O   . ASN A 1 234 ? -5.490  15.532  8.105   1.00 98.38 234 A 1 
ATOM   1881 C  CB  . ASN A 1 234 ? -3.428  14.511  10.679  1.00 98.00 234 A 1 
ATOM   1882 C  CG  . ASN A 1 234 ? -4.519  13.465  10.776  1.00 97.91 234 A 1 
ATOM   1883 O  OD1 . ASN A 1 234 ? -4.348  12.341  10.331  1.00 95.87 234 A 1 
ATOM   1884 N  ND2 . ASN A 1 234 ? -5.674  13.815  11.299  1.00 95.93 234 A 1 
ATOM   1885 N  N   . ASP A 1 235 ? -5.019  16.947  9.793   1.00 97.85 235 A 1 
ATOM   1886 C  CA  . ASP A 1 235 ? -6.287  17.664  9.747   1.00 97.70 235 A 1 
ATOM   1887 C  C   . ASP A 1 235 ? -6.470  18.357  8.397   1.00 98.10 235 A 1 
ATOM   1888 O  O   . ASP A 1 235 ? -7.527  18.252  7.762   1.00 97.93 235 A 1 
ATOM   1889 C  CB  . ASP A 1 235 ? -6.353  18.657  10.914  1.00 96.73 235 A 1 
ATOM   1890 C  CG  . ASP A 1 235 ? -6.333  17.992  12.297  1.00 92.53 235 A 1 
ATOM   1891 O  OD1 . ASP A 1 235 ? -6.317  16.740  12.365  1.00 89.35 235 A 1 
ATOM   1892 O  OD2 . ASP A 1 235 ? -6.312  18.755  13.286  1.00 88.35 235 A 1 
ATOM   1893 N  N   . ARG A 1 236 ? -5.410  18.996  7.881   1.00 97.89 236 A 1 
ATOM   1894 C  CA  . ARG A 1 236 ? -5.427  19.631  6.561   1.00 98.08 236 A 1 
ATOM   1895 C  C   . ARG A 1 236 ? -5.640  18.616  5.434   1.00 98.40 236 A 1 
ATOM   1896 O  O   . ARG A 1 236 ? -6.336  18.926  4.464   1.00 98.41 236 A 1 
ATOM   1897 C  CB  . ARG A 1 236 ? -4.143  20.443  6.360   1.00 97.75 236 A 1 
ATOM   1898 C  CG  . ARG A 1 236 ? -4.205  21.316  5.097   1.00 96.04 236 A 1 
ATOM   1899 C  CD  . ARG A 1 236 ? -2.956  22.194  4.984   1.00 94.37 236 A 1 
ATOM   1900 N  NE  . ARG A 1 236 ? -3.001  23.070  3.804   1.00 92.57 236 A 1 
ATOM   1901 C  CZ  . ARG A 1 236 ? -2.028  23.869  3.375   1.00 90.63 236 A 1 
ATOM   1902 N  NH1 . ARG A 1 236 ? -0.896  23.979  4.012   1.00 88.68 236 A 1 
ATOM   1903 N  NH2 . ARG A 1 236 ? -2.176  24.581  2.297   1.00 87.15 236 A 1 
ATOM   1904 N  N   . LEU A 1 237 ? -5.064  17.410  5.534   1.00 98.50 237 A 1 
ATOM   1905 C  CA  . LEU A 1 237 ? -5.243  16.355  4.541   1.00 98.73 237 A 1 
ATOM   1906 C  C   . LEU A 1 237 ? -6.670  15.804  4.564   1.00 98.86 237 A 1 
ATOM   1907 O  O   . LEU A 1 237 ? -7.280  15.668  3.501   1.00 98.84 237 A 1 
ATOM   1908 C  CB  . LEU A 1 237 ? -4.191  15.259  4.764   1.00 98.77 237 A 1 
ATOM   1909 C  CG  . LEU A 1 237 ? -4.265  14.101  3.748   1.00 98.58 237 A 1 
ATOM   1910 C  CD1 . LEU A 1 237 ? -4.047  14.568  2.317   1.00 98.36 237 A 1 
ATOM   1911 C  CD2 . LEU A 1 237 ? -3.192  13.068  4.086   1.00 98.36 237 A 1 
ATOM   1912 N  N   . VAL A 1 238 ? -7.226  15.529  5.751   1.00 98.82 238 A 1 
ATOM   1913 C  CA  . VAL A 1 238 ? -8.618  15.095  5.905   1.00 98.86 238 A 1 
ATOM   1914 C  C   . VAL A 1 238 ? -9.571  16.120  5.302   1.00 98.81 238 A 1 
ATOM   1915 O  O   . VAL A 1 238 ? -10.402 15.776  4.460   1.00 98.84 238 A 1 
ATOM   1916 C  CB  . VAL A 1 238 ? -8.965  14.832  7.390   1.00 98.74 238 A 1 
ATOM   1917 C  CG1 . VAL A 1 238 ? -10.464 14.554  7.593   1.00 98.35 238 A 1 
ATOM   1918 C  CG2 . VAL A 1 238 ? -8.204  13.615  7.912   1.00 98.38 238 A 1 
ATOM   1919 N  N   . ASP A 1 239 ? -9.397  17.392  5.663   1.00 98.74 239 A 1 
ATOM   1920 C  CA  . ASP A 1 239 ? -10.188 18.490  5.125   1.00 98.70 239 A 1 
ATOM   1921 C  C   . ASP A 1 239 ? -10.063 18.607  3.605   1.00 98.87 239 A 1 
ATOM   1922 O  O   . ASP A 1 239 ? -11.074 18.746  2.916   1.00 98.65 239 A 1 
ATOM   1923 C  CB  . ASP A 1 239 ? -9.759  19.806  5.791   1.00 98.35 239 A 1 
ATOM   1924 C  CG  . ASP A 1 239 ? -10.587 20.190  7.013   1.00 95.77 239 A 1 
ATOM   1925 O  OD1 . ASP A 1 239 ? -11.326 19.340  7.547   1.00 93.37 239 A 1 
ATOM   1926 O  OD2 . ASP A 1 239 ? -10.611 21.417  7.282   1.00 92.74 239 A 1 
ATOM   1927 N  N   . SER A 1 240 ? -8.841  18.515  3.079   1.00 98.77 240 A 1 
ATOM   1928 C  CA  . SER A 1 240 ? -8.580  18.626  1.642   1.00 98.79 240 A 1 
ATOM   1929 C  C   . SER A 1 240 ? -9.224  17.489  0.852   1.00 98.88 240 A 1 
ATOM   1930 O  O   . SER A 1 240 ? -9.783  17.723  -0.213  1.00 98.64 240 A 1 
ATOM   1931 C  CB  . SER A 1 240 ? -7.074  18.634  1.347   1.00 98.32 240 A 1 
ATOM   1932 O  OG  . SER A 1 240 ? -6.454  19.741  1.959   1.00 93.63 240 A 1 
ATOM   1933 N  N   . LEU A 1 241 ? -9.185  16.262  1.367   1.00 98.88 241 A 1 
ATOM   1934 C  CA  . LEU A 1 241 ? -9.809  15.106  0.718   1.00 98.93 241 A 1 
ATOM   1935 C  C   . LEU A 1 241 ? -11.340 15.189  0.791   1.00 98.89 241 A 1 
ATOM   1936 O  O   . LEU A 1 241 ? -12.013 15.055  -0.228  1.00 98.79 241 A 1 
ATOM   1937 C  CB  . LEU A 1 241 ? -9.282  13.815  1.362   1.00 98.89 241 A 1 
ATOM   1938 C  CG  . LEU A 1 241 ? -7.791  13.538  1.082   1.00 98.77 241 A 1 
ATOM   1939 C  CD1 . LEU A 1 241 ? -7.296  12.416  1.995   1.00 98.57 241 A 1 
ATOM   1940 C  CD2 . LEU A 1 241 ? -7.540  13.121  -0.363  1.00 98.40 241 A 1 
ATOM   1941 N  N   . ALA A 1 242 ? -11.897 15.460  1.973   1.00 98.80 242 A 1 
ATOM   1942 C  CA  . ALA A 1 242 ? -13.344 15.533  2.160   1.00 98.85 242 A 1 
ATOM   1943 C  C   . ALA A 1 242 ? -13.994 16.696  1.377   1.00 98.82 242 A 1 
ATOM   1944 O  O   . ALA A 1 242 ? -15.107 16.543  0.869   1.00 98.54 242 A 1 
ATOM   1945 C  CB  . ALA A 1 242 ? -13.631 15.632  3.661   1.00 98.76 242 A 1 
ATOM   1946 N  N   . GLU A 1 243 ? -13.289 17.810  1.215   1.00 98.79 243 A 1 
ATOM   1947 C  CA  . GLU A 1 243 ? -13.746 18.983  0.456   1.00 98.67 243 A 1 
ATOM   1948 C  C   . GLU A 1 243 ? -14.070 18.645  -1.000  1.00 98.70 243 A 1 
ATOM   1949 O  O   . GLU A 1 243 ? -14.967 19.253  -1.588  1.00 98.31 243 A 1 
ATOM   1950 C  CB  . GLU A 1 243 ? -12.659 20.071  0.535   1.00 98.12 243 A 1 
ATOM   1951 C  CG  . GLU A 1 243 ? -13.038 21.418  -0.117  1.00 91.83 243 A 1 
ATOM   1952 C  CD  . GLU A 1 243 ? -14.298 22.040  0.508   1.00 88.15 243 A 1 
ATOM   1953 O  OE1 . GLU A 1 243 ? -15.112 22.608  -0.242  1.00 82.63 243 A 1 
ATOM   1954 O  OE2 . GLU A 1 243 ? -14.518 21.912  1.735   1.00 82.63 243 A 1 
ATOM   1955 N  N   . TYR A 1 244 ? -13.409 17.637  -1.565  1.00 98.89 244 A 1 
ATOM   1956 C  CA  . TYR A 1 244 ? -13.589 17.171  -2.937  1.00 98.86 244 A 1 
ATOM   1957 C  C   . TYR A 1 244 ? -14.338 15.840  -3.035  1.00 98.80 244 A 1 
ATOM   1958 O  O   . TYR A 1 244 ? -14.106 15.052  -3.947  1.00 98.53 244 A 1 
ATOM   1959 C  CB  . TYR A 1 244 ? -12.240 17.165  -3.661  1.00 98.84 244 A 1 
ATOM   1960 C  CG  . TYR A 1 244 ? -11.612 18.532  -3.782  1.00 98.84 244 A 1 
ATOM   1961 C  CD1 . TYR A 1 244 ? -12.078 19.457  -4.733  1.00 98.59 244 A 1 
ATOM   1962 C  CD2 . TYR A 1 244 ? -10.570 18.903  -2.917  1.00 98.60 244 A 1 
ATOM   1963 C  CE1 . TYR A 1 244 ? -11.520 20.742  -4.817  1.00 98.34 244 A 1 
ATOM   1964 C  CE2 . TYR A 1 244 ? -10.005 20.184  -2.990  1.00 98.37 244 A 1 
ATOM   1965 C  CZ  . TYR A 1 244 ? -10.482 21.103  -3.934  1.00 98.45 244 A 1 
ATOM   1966 O  OH  . TYR A 1 244 ? -9.943  22.354  -3.982  1.00 97.75 244 A 1 
ATOM   1967 N  N   . ASN A 1 245 ? -15.271 15.576  -2.115  1.00 98.79 245 A 1 
ATOM   1968 C  CA  . ASN A 1 245 ? -16.080 14.350  -2.107  1.00 98.51 245 A 1 
ATOM   1969 C  C   . ASN A 1 245 ? -16.954 14.155  -3.358  1.00 98.45 245 A 1 
ATOM   1970 O  O   . ASN A 1 245 ? -17.389 13.040  -3.639  1.00 97.70 245 A 1 
ATOM   1971 C  CB  . ASN A 1 245 ? -16.938 14.330  -0.840  1.00 98.20 245 A 1 
ATOM   1972 C  CG  . ASN A 1 245 ? -18.143 15.263  -0.905  1.00 97.84 245 A 1 
ATOM   1973 O  OD1 . ASN A 1 245 ? -18.061 16.436  -1.209  1.00 94.39 245 A 1 
ATOM   1974 N  ND2 . ASN A 1 245 ? -19.315 14.753  -0.637  1.00 93.52 245 A 1 
ATOM   1975 N  N   . ASP A 1 246 ? -17.220 15.224  -4.100  1.00 98.46 246 A 1 
ATOM   1976 C  CA  . ASP A 1 246 ? -17.910 15.215  -5.384  1.00 98.29 246 A 1 
ATOM   1977 C  C   . ASP A 1 246 ? -17.006 14.777  -6.550  1.00 98.39 246 A 1 
ATOM   1978 O  O   . ASP A 1 246 ? -17.504 14.359  -7.597  1.00 97.54 246 A 1 
ATOM   1979 C  CB  . ASP A 1 246 ? -18.508 16.611  -5.636  1.00 97.94 246 A 1 
ATOM   1980 C  CG  . ASP A 1 246 ? -17.461 17.732  -5.649  1.00 97.56 246 A 1 
ATOM   1981 O  OD1 . ASP A 1 246 ? -16.640 17.835  -4.709  1.00 96.15 246 A 1 
ATOM   1982 O  OD2 . ASP A 1 246 ? -17.476 18.575  -6.576  1.00 95.45 246 A 1 
ATOM   1983 N  N   . VAL A 1 247 ? -15.698 14.855  -6.374  1.00 98.59 247 A 1 
ATOM   1984 C  CA  . VAL A 1 247 ? -14.680 14.474  -7.361  1.00 98.75 247 A 1 
ATOM   1985 C  C   . VAL A 1 247 ? -14.080 13.103  -7.037  1.00 98.73 247 A 1 
ATOM   1986 O  O   . VAL A 1 247 ? -13.854 12.299  -7.938  1.00 98.53 247 A 1 
ATOM   1987 C  CB  . VAL A 1 247 ? -13.576 15.547  -7.433  1.00 98.68 247 A 1 
ATOM   1988 C  CG1 . VAL A 1 247 ? -12.485 15.200  -8.453  1.00 98.35 247 A 1 
ATOM   1989 C  CG2 . VAL A 1 247 ? -14.144 16.921  -7.813  1.00 98.34 247 A 1 
ATOM   1990 N  N   . ILE A 1 248 ? -13.803 12.828  -5.762  1.00 98.73 248 A 1 
ATOM   1991 C  CA  . ILE A 1 248 ? -13.056 11.661  -5.310  1.00 98.82 248 A 1 
ATOM   1992 C  C   . ILE A 1 248 ? -14.005 10.463  -5.123  1.00 98.76 248 A 1 
ATOM   1993 O  O   . ILE A 1 248 ? -14.870 10.461  -4.250  1.00 98.57 248 A 1 
ATOM   1994 C  CB  . ILE A 1 248 ? -12.254 11.969  -4.036  1.00 98.86 248 A 1 
ATOM   1995 C  CG1 . ILE A 1 248 ? -11.223 13.096  -4.304  1.00 98.73 248 A 1 
ATOM   1996 C  CG2 . ILE A 1 248 ? -11.538 10.707  -3.527  1.00 98.75 248 A 1 
ATOM   1997 C  CD1 . ILE A 1 248 ? -10.524 13.617  -3.046  1.00 98.66 248 A 1 
ATOM   1998 N  N   . LEU A 1 249 ? -13.782 9.405   -5.905  1.00 98.78 249 A 1 
ATOM   1999 C  CA  . LEU A 1 249 ? -14.517 8.136   -5.777  1.00 98.67 249 A 1 
ATOM   2000 C  C   . LEU A 1 249 ? -14.059 7.306   -4.575  1.00 98.63 249 A 1 
ATOM   2001 O  O   . LEU A 1 249 ? -14.823 6.500   -4.054  1.00 98.06 249 A 1 
ATOM   2002 C  CB  . LEU A 1 249 ? -14.359 7.309   -7.063  1.00 98.18 249 A 1 
ATOM   2003 C  CG  . LEU A 1 249 ? -14.809 7.989   -8.364  1.00 96.92 249 A 1 
ATOM   2004 C  CD1 . LEU A 1 249 ? -14.748 6.972   -9.495  1.00 95.63 249 A 1 
ATOM   2005 C  CD2 . LEU A 1 249 ? -16.229 8.540   -8.282  1.00 95.50 249 A 1 
ATOM   2006 N  N   . GLY A 1 250 ? -12.812 7.480   -4.159  1.00 98.74 250 A 1 
ATOM   2007 C  CA  . GLY A 1 250 ? -12.203 6.762   -3.045  1.00 98.80 250 A 1 
ATOM   2008 C  C   . GLY A 1 250 ? -10.709 7.064   -2.942  1.00 98.98 250 A 1 
ATOM   2009 O  O   . GLY A 1 250 ? -10.090 7.554   -3.890  1.00 98.84 250 A 1 
ATOM   2010 N  N   . VAL A 1 251 ? -10.145 6.739   -1.783  1.00 98.92 251 A 1 
ATOM   2011 C  CA  . VAL A 1 251 ? -8.718  6.865   -1.477  1.00 98.98 251 A 1 
ATOM   2012 C  C   . VAL A 1 251 ? -8.145  5.478   -1.206  1.00 98.99 251 A 1 
ATOM   2013 O  O   . VAL A 1 251 ? -8.762  4.681   -0.497  1.00 98.89 251 A 1 
ATOM   2014 C  CB  . VAL A 1 251 ? -8.491  7.808   -0.285  1.00 98.91 251 A 1 
ATOM   2015 C  CG1 . VAL A 1 251 ? -6.999  8.023   -0.015  1.00 98.70 251 A 1 
ATOM   2016 C  CG2 . VAL A 1 251 ? -9.126  9.186   -0.508  1.00 98.69 251 A 1 
ATOM   2017 N  N   . LEU A 1 252 ? -6.981  5.176   -1.768  1.00 98.95 252 A 1 
ATOM   2018 C  CA  . LEU A 1 252 ? -6.264  3.921   -1.548  1.00 98.95 252 A 1 
ATOM   2019 C  C   . LEU A 1 252 ? -4.993  4.196   -0.750  1.00 98.94 252 A 1 
ATOM   2020 O  O   . LEU A 1 252 ? -4.181  5.027   -1.153  1.00 98.75 252 A 1 
ATOM   2021 C  CB  . LEU A 1 252 ? -5.940  3.259   -2.898  1.00 98.87 252 A 1 
ATOM   2022 C  CG  . LEU A 1 252 ? -7.149  2.990   -3.807  1.00 97.67 252 A 1 
ATOM   2023 C  CD1 . LEU A 1 252 ? -6.683  2.258   -5.055  1.00 93.13 252 A 1 
ATOM   2024 C  CD2 . LEU A 1 252 ? -8.230  2.142   -3.136  1.00 93.12 252 A 1 
ATOM   2025 N  N   . CYS A 1 253 ? -4.819  3.479   0.358   1.00 98.93 253 A 1 
ATOM   2026 C  CA  . CYS A 1 253 ? -3.664  3.587   1.236   1.00 98.87 253 A 1 
ATOM   2027 C  C   . CYS A 1 253 ? -3.041  2.213   1.521   1.00 98.83 253 A 1 
ATOM   2028 O  O   . CYS A 1 253 ? -3.679  1.179   1.338   1.00 98.43 253 A 1 
ATOM   2029 C  CB  . CYS A 1 253 ? -4.076  4.270   2.551   1.00 98.61 253 A 1 
ATOM   2030 S  SG  . CYS A 1 253 ? -4.775  5.929   2.403   1.00 97.70 253 A 1 
ATOM   2031 N  N   . GLY A 1 254 ? -1.796  2.214   1.994   1.00 98.76 254 A 1 
ATOM   2032 C  CA  . GLY A 1 254 ? -1.077  1.044   2.496   1.00 98.65 254 A 1 
ATOM   2033 C  C   . GLY A 1 254 ? -0.549  1.299   3.910   1.00 98.57 254 A 1 
ATOM   2034 O  O   . GLY A 1 254 ? -1.296  1.742   4.781   1.00 97.77 254 A 1 
ATOM   2035 N  N   . HIS A 1 255 ? 0.741   1.052   4.113   1.00 98.33 255 A 1 
ATOM   2036 C  CA  . HIS A 1 255 ? 1.557   1.382   5.290   1.00 98.08 255 A 1 
ATOM   2037 C  C   . HIS A 1 255 ? 1.252   0.584   6.566   1.00 97.88 255 A 1 
ATOM   2038 O  O   . HIS A 1 255 ? 2.176   0.125   7.234   1.00 96.81 255 A 1 
ATOM   2039 C  CB  . HIS A 1 255 ? 1.500   2.890   5.547   1.00 97.71 255 A 1 
ATOM   2040 C  CG  . HIS A 1 255 ? 2.366   3.350   6.679   1.00 97.73 255 A 1 
ATOM   2041 N  ND1 . HIS A 1 255 ? 3.737   3.257   6.732   1.00 96.27 255 A 1 
ATOM   2042 C  CD2 . HIS A 1 255 ? 1.964   3.928   7.855   1.00 96.24 255 A 1 
ATOM   2043 C  CE1 . HIS A 1 255 ? 4.147   3.754   7.905   1.00 95.93 255 A 1 
ATOM   2044 N  NE2 . HIS A 1 255 ? 3.100   4.178   8.621   1.00 96.18 255 A 1 
ATOM   2045 N  N   . LEU A 1 256 ? -0.018  0.401   6.934   1.00 98.02 256 A 1 
ATOM   2046 C  CA  . LEU A 1 256 ? -0.373  -0.279  8.186   1.00 97.73 256 A 1 
ATOM   2047 C  C   . LEU A 1 256 ? -0.284  -1.805  8.109   1.00 97.29 256 A 1 
ATOM   2048 O  O   . LEU A 1 256 ? -0.347  -2.471  9.142   1.00 95.74 256 A 1 
ATOM   2049 C  CB  . LEU A 1 256 ? -1.762  0.174   8.663   1.00 97.66 256 A 1 
ATOM   2050 C  CG  . LEU A 1 256 ? -1.910  1.679   8.926   1.00 97.28 256 A 1 
ATOM   2051 C  CD1 . LEU A 1 256 ? -3.265  1.935   9.590   1.00 96.64 256 A 1 
ATOM   2052 C  CD2 . LEU A 1 256 ? -0.829  2.236   9.863   1.00 96.43 256 A 1 
ATOM   2053 N  N   . HIS A 1 257 ? -0.152  -2.362  6.910   1.00 97.50 257 A 1 
ATOM   2054 C  CA  . HIS A 1 257 ? -0.116  -3.798  6.600   1.00 97.44 257 A 1 
ATOM   2055 C  C   . HIS A 1 257 ? -1.405  -4.563  6.927   1.00 97.50 257 A 1 
ATOM   2056 O  O   . HIS A 1 257 ? -1.497  -5.763  6.684   1.00 96.39 257 A 1 
ATOM   2057 C  CB  . HIS A 1 257 ? 1.119   -4.442  7.249   1.00 97.18 257 A 1 
ATOM   2058 C  CG  . HIS A 1 257 ? 2.450   -3.944  6.770   1.00 97.27 257 A 1 
ATOM   2059 N  ND1 . HIS A 1 257 ? 3.628   -4.676  6.838   1.00 95.58 257 A 1 
ATOM   2060 C  CD2 . HIS A 1 257 ? 2.758   -2.759  6.179   1.00 95.41 257 A 1 
ATOM   2061 C  CE1 . HIS A 1 257 ? 4.590   -3.936  6.302   1.00 95.31 257 A 1 
ATOM   2062 N  NE2 . HIS A 1 257 ? 4.107   -2.769  5.888   1.00 95.60 257 A 1 
ATOM   2063 N  N   . THR A 1 258 ? -2.406  -3.874  7.453   1.00 97.36 258 A 1 
ATOM   2064 C  CA  . THR A 1 258 ? -3.679  -4.432  7.912   1.00 97.38 258 A 1 
ATOM   2065 C  C   . THR A 1 258 ? -4.835  -4.022  6.999   1.00 97.77 258 A 1 
ATOM   2066 O  O   . THR A 1 258 ? -4.789  -2.996  6.325   1.00 97.25 258 A 1 
ATOM   2067 C  CB  . THR A 1 258 ? -3.957  -4.017  9.359   1.00 96.38 258 A 1 
ATOM   2068 O  OG1 . THR A 1 258 ? -3.739  -2.634  9.552   1.00 93.38 258 A 1 
ATOM   2069 C  CG2 . THR A 1 258 ? -3.042  -4.761  10.325  1.00 92.55 258 A 1 
ATOM   2070 N  N   . ASP A 1 259 ? -5.882  -4.840  6.979   1.00 97.85 259 A 1 
ATOM   2071 C  CA  . ASP A 1 259 ? -7.102  -4.586  6.223   1.00 98.02 259 A 1 
ATOM   2072 C  C   . ASP A 1 259 ? -8.076  -3.754  7.067   1.00 97.96 259 A 1 
ATOM   2073 O  O   . ASP A 1 259 ? -8.707  -4.253  7.999   1.00 97.41 259 A 1 
ATOM   2074 C  CB  . ASP A 1 259 ? -7.700  -5.923  5.784   1.00 98.03 259 A 1 
ATOM   2075 C  CG  . ASP A 1 259 ? -8.985  -5.783  4.966   1.00 97.98 259 A 1 
ATOM   2076 O  OD1 . ASP A 1 259 ? -9.419  -4.656  4.649   1.00 97.02 259 A 1 
ATOM   2077 O  OD2 . ASP A 1 259 ? -9.524  -6.825  4.554   1.00 96.78 259 A 1 
ATOM   2078 N  N   . THR A 1 260 ? -8.181  -2.468  6.747   1.00 98.16 260 A 1 
ATOM   2079 C  CA  . THR A 1 260 ? -9.089  -1.558  7.447   1.00 98.19 260 A 1 
ATOM   2080 C  C   . THR A 1 260 ? -9.542  -0.416  6.537   1.00 98.42 260 A 1 
ATOM   2081 O  O   . THR A 1 260 ? -9.228  -0.375  5.347   1.00 98.28 260 A 1 
ATOM   2082 C  CB  . THR A 1 260 ? -8.446  -1.071  8.764   1.00 97.41 260 A 1 
ATOM   2083 O  OG1 . THR A 1 260 ? -9.395  -0.398  9.562   1.00 93.37 260 A 1 
ATOM   2084 C  CG2 . THR A 1 260 ? -7.254  -0.153  8.549   1.00 94.29 260 A 1 
ATOM   2085 N  N   . PHE A 1 261 ? -10.330 0.508   7.077   1.00 98.31 261 A 1 
ATOM   2086 C  CA  . PHE A 1 261 ? -10.870 1.641   6.345   1.00 98.36 261 A 1 
ATOM   2087 C  C   . PHE A 1 261 ? -10.919 2.910   7.207   1.00 98.36 261 A 1 
ATOM   2088 O  O   . PHE A 1 261 ? -10.837 2.865   8.435   1.00 97.86 261 A 1 
ATOM   2089 C  CB  . PHE A 1 261 ? -12.243 1.275   5.781   1.00 98.27 261 A 1 
ATOM   2090 C  CG  . PHE A 1 261 ? -13.300 0.978   6.830   1.00 98.27 261 A 1 
ATOM   2091 C  CD1 . PHE A 1 261 ? -13.493 -0.342  7.289   1.00 97.66 261 A 1 
ATOM   2092 C  CD2 . PHE A 1 261 ? -14.095 2.011   7.354   1.00 97.45 261 A 1 
ATOM   2093 C  CE1 . PHE A 1 261 ? -14.474 -0.626  8.254   1.00 96.85 261 A 1 
ATOM   2094 C  CE2 . PHE A 1 261 ? -15.076 1.736   8.319   1.00 96.91 261 A 1 
ATOM   2095 C  CZ  . PHE A 1 261 ? -15.272 0.417   8.769   1.00 97.12 261 A 1 
ATOM   2096 N  N   . ARG A 1 262 ? -11.084 4.048   6.546   1.00 98.63 262 A 1 
ATOM   2097 C  CA  . ARG A 1 262 ? -11.309 5.356   7.161   1.00 98.53 262 A 1 
ATOM   2098 C  C   . ARG A 1 262 ? -12.469 6.051   6.462   1.00 98.72 262 A 1 
ATOM   2099 O  O   . ARG A 1 262 ? -12.578 5.998   5.241   1.00 98.60 262 A 1 
ATOM   2100 C  CB  . ARG A 1 262 ? -10.042 6.231   7.060   1.00 98.12 262 A 1 
ATOM   2101 C  CG  . ARG A 1 262 ? -8.770  5.614   7.655   1.00 96.57 262 A 1 
ATOM   2102 C  CD  . ARG A 1 262 ? -8.780  5.634   9.177   1.00 94.64 262 A 1 
ATOM   2103 N  NE  . ARG A 1 262 ? -7.593  4.950   9.715   1.00 94.81 262 A 1 
ATOM   2104 C  CZ  . ARG A 1 262 ? -7.546  3.700   10.144  1.00 95.00 262 A 1 
ATOM   2105 N  NH1 . ARG A 1 262 ? -8.576  2.902   10.107  1.00 90.46 262 A 1 
ATOM   2106 N  NH2 . ARG A 1 262 ? -6.452  3.213   10.637  1.00 91.45 262 A 1 
ATOM   2107 N  N   . ILE A 1 263 ? -13.295 6.728   7.241   1.00 98.57 263 A 1 
ATOM   2108 C  CA  . ILE A 1 263 ? -14.308 7.658   6.737   1.00 98.63 263 A 1 
ATOM   2109 C  C   . ILE A 1 263 ? -13.780 9.063   7.014   1.00 98.68 263 A 1 
ATOM   2110 O  O   . ILE A 1 263 ? -13.846 9.549   8.142   1.00 98.40 263 A 1 
ATOM   2111 C  CB  . ILE A 1 263 ? -15.693 7.401   7.362   1.00 98.48 263 A 1 
ATOM   2112 C  CG1 . ILE A 1 263 ? -16.116 5.913   7.220   1.00 97.98 263 A 1 
ATOM   2113 C  CG2 . ILE A 1 263 ? -16.720 8.335   6.697   1.00 98.04 263 A 1 
ATOM   2114 C  CD1 . ILE A 1 263 ? -17.442 5.564   7.903   1.00 96.68 263 A 1 
ATOM   2115 N  N   . LEU A 1 264 ? -13.202 9.687   6.004   1.00 98.70 264 A 1 
ATOM   2116 C  CA  . LEU A 1 264 ? -12.636 11.030  6.094   1.00 98.76 264 A 1 
ATOM   2117 C  C   . LEU A 1 264 ? -13.772 12.041  5.940   1.00 98.73 264 A 1 
ATOM   2118 O  O   . LEU A 1 264 ? -14.496 12.001  4.950   1.00 98.45 264 A 1 
ATOM   2119 C  CB  . LEU A 1 264 ? -11.577 11.218  5.003   1.00 98.65 264 A 1 
ATOM   2120 C  CG  . LEU A 1 264 ? -10.467 10.151  4.982   1.00 97.91 264 A 1 
ATOM   2121 C  CD1 . LEU A 1 264 ? -9.492  10.451  3.855   1.00 96.36 264 A 1 
ATOM   2122 C  CD2 . LEU A 1 264 ? -9.687  10.103  6.297   1.00 96.05 264 A 1 
ATOM   2123 N  N   . SER A 1 265 ? -13.952 12.927  6.924   1.00 98.64 265 A 1 
ATOM   2124 C  CA  . SER A 1 265 ? -15.125 13.798  6.984   1.00 98.40 265 A 1 
ATOM   2125 C  C   . SER A 1 265 ? -14.759 15.251  7.279   1.00 98.54 265 A 1 
ATOM   2126 O  O   . SER A 1 265 ? -13.931 15.532  8.137   1.00 97.98 265 A 1 
ATOM   2127 C  CB  . SER A 1 265 ? -16.117 13.311  8.047   1.00 97.17 265 A 1 
ATOM   2128 O  OG  . SER A 1 265 ? -16.513 11.969  7.812   1.00 82.82 265 A 1 
ATOM   2129 N  N   . LYS A 1 266 ? -15.454 16.169  6.599   1.00 98.36 266 A 1 
ATOM   2130 C  CA  . LYS A 1 266 ? -15.484 17.601  6.890   1.00 98.12 266 A 1 
ATOM   2131 C  C   . LYS A 1 266 ? -16.940 18.059  6.885   1.00 98.00 266 A 1 
ATOM   2132 O  O   . LYS A 1 266 ? -17.542 18.259  5.829   1.00 96.66 266 A 1 
ATOM   2133 C  CB  . LYS A 1 266 ? -14.631 18.350  5.859   1.00 97.36 266 A 1 
ATOM   2134 C  CG  . LYS A 1 266 ? -14.547 19.857  6.163   1.00 95.15 266 A 1 
ATOM   2135 C  CD  . LYS A 1 266 ? -13.722 20.532  5.068   1.00 92.66 266 A 1 
ATOM   2136 C  CE  . LYS A 1 266 ? -13.515 22.026  5.368   1.00 87.24 266 A 1 
ATOM   2137 N  NZ  . LYS A 1 266 ? -12.659 22.622  4.321   1.00 79.78 266 A 1 
ATOM   2138 N  N   . GLY A 1 267 ? -17.531 18.167  8.078   1.00 97.15 267 A 1 
ATOM   2139 C  CA  . GLY A 1 267 ? -18.971 18.344  8.204   1.00 96.67 267 A 1 
ATOM   2140 C  C   . GLY A 1 267 ? -19.725 17.184  7.533   1.00 97.16 267 A 1 
ATOM   2141 O  O   . GLY A 1 267 ? -19.506 16.024  7.867   1.00 95.30 267 A 1 
ATOM   2142 N  N   . ASN A 1 268 ? -20.584 17.504  6.566   1.00 97.63 268 A 1 
ATOM   2143 C  CA  . ASN A 1 268 ? -21.357 16.502  5.828   1.00 97.42 268 A 1 
ATOM   2144 C  C   . ASN A 1 268 ? -20.615 15.923  4.609   1.00 97.99 268 A 1 
ATOM   2145 O  O   . ASN A 1 268 ? -21.106 14.978  3.996   1.00 96.64 268 A 1 
ATOM   2146 C  CB  . ASN A 1 268 ? -22.695 17.128  5.405   1.00 95.84 268 A 1 
ATOM   2147 C  CG  . ASN A 1 268 ? -23.583 17.473  6.597   1.00 87.51 268 A 1 
ATOM   2148 O  OD1 . ASN A 1 268 ? -23.431 16.981  7.691   1.00 76.08 268 A 1 
ATOM   2149 N  ND2 . ASN A 1 268 ? -24.549 18.341  6.396   1.00 77.14 268 A 1 
ATOM   2150 N  N   . LYS A 1 269 ? -19.457 16.480  4.239   1.00 98.58 269 A 1 
ATOM   2151 C  CA  . LYS A 1 269 ? -18.649 15.982  3.119   1.00 98.68 269 A 1 
ATOM   2152 C  C   . LYS A 1 269 ? -17.797 14.822  3.598   1.00 98.65 269 A 1 
ATOM   2153 O  O   . LYS A 1 269 ? -17.088 14.947  4.595   1.00 98.37 269 A 1 
ATOM   2154 C  CB  . LYS A 1 269 ? -17.773 17.100  2.541   1.00 98.38 269 A 1 
ATOM   2155 C  CG  . LYS A 1 269 ? -18.584 18.251  1.933   1.00 97.33 269 A 1 
ATOM   2156 C  CD  . LYS A 1 269 ? -17.623 19.261  1.292   1.00 94.91 269 A 1 
ATOM   2157 C  CE  . LYS A 1 269 ? -18.364 20.416  0.615   1.00 89.00 269 A 1 
ATOM   2158 N  NZ  . LYS A 1 269 ? -17.414 21.303  -0.084  1.00 82.07 269 A 1 
ATOM   2159 N  N   . LYS A 1 270 ? -17.883 13.681  2.895   1.00 98.72 270 A 1 
ATOM   2160 C  CA  . LYS A 1 270 ? -17.226 12.441  3.303   1.00 98.70 270 A 1 
ATOM   2161 C  C   . LYS A 1 270 ? -16.582 11.750  2.106   1.00 98.77 270 A 1 
ATOM   2162 O  O   . LYS A 1 270 ? -17.139 11.748  1.014   1.00 98.45 270 A 1 
ATOM   2163 C  CB  . LYS A 1 270 ? -18.235 11.500  3.984   1.00 98.51 270 A 1 
ATOM   2164 C  CG  . LYS A 1 270 ? -18.822 12.103  5.274   1.00 97.84 270 A 1 
ATOM   2165 C  CD  . LYS A 1 270 ? -19.892 11.188  5.872   1.00 96.43 270 A 1 
ATOM   2166 C  CE  . LYS A 1 270 ? -20.525 11.881  7.074   1.00 93.06 270 A 1 
ATOM   2167 N  NZ  . LYS A 1 270 ? -21.686 11.121  7.586   1.00 86.68 270 A 1 
ATOM   2168 N  N   . VAL A 1 271 ? -15.436 11.124  2.352   1.00 98.89 271 A 1 
ATOM   2169 C  CA  . VAL A 1 271 ? -14.691 10.316  1.389   1.00 98.81 271 A 1 
ATOM   2170 C  C   . VAL A 1 271 ? -14.244 9.027   2.069   1.00 98.80 271 A 1 
ATOM   2171 O  O   . VAL A 1 271 ? -13.820 9.046   3.221   1.00 98.61 271 A 1 
ATOM   2172 C  CB  . VAL A 1 271 ? -13.496 11.101  0.819   1.00 98.31 271 A 1 
ATOM   2173 C  CG1 . VAL A 1 271 ? -12.572 10.246  -0.039  1.00 93.05 271 A 1 
ATOM   2174 C  CG2 . VAL A 1 271 ? -13.974 12.262  -0.058  1.00 93.15 271 A 1 
ATOM   2175 N  N   . MET A 1 272 ? -14.341 7.910   1.359   1.00 98.81 272 A 1 
ATOM   2176 C  CA  . MET A 1 272 ? -13.811 6.635   1.843   1.00 98.85 272 A 1 
ATOM   2177 C  C   . MET A 1 272 ? -12.325 6.496   1.556   1.00 98.91 272 A 1 
ATOM   2178 O  O   . MET A 1 272 ? -11.897 6.728   0.425   1.00 98.80 272 A 1 
ATOM   2179 C  CB  . MET A 1 272 ? -14.553 5.455   1.205   1.00 98.72 272 A 1 
ATOM   2180 C  CG  . MET A 1 272 ? -15.931 5.231   1.829   1.00 97.36 272 A 1 
ATOM   2181 S  SD  . MET A 1 272 ? -15.956 5.044   3.629   1.00 98.09 272 A 1 
ATOM   2182 C  CE  . MET A 1 272 ? -14.795 3.690   3.873   1.00 96.36 272 A 1 
ATOM   2183 N  N   . ALA A 1 273 ? -11.566 6.034   2.543   1.00 98.84 273 A 1 
ATOM   2184 C  CA  . ALA A 1 273 ? -10.208 5.559   2.363   1.00 98.81 273 A 1 
ATOM   2185 C  C   . ALA A 1 273 ? -10.098 4.075   2.738   1.00 98.83 273 A 1 
ATOM   2186 O  O   . ALA A 1 273 ? -10.619 3.648   3.765   1.00 98.60 273 A 1 
ATOM   2187 C  CB  . ALA A 1 273 ? -9.237  6.440   3.137   1.00 98.81 273 A 1 
ATOM   2188 N  N   . PHE A 1 274 ? -9.418  3.313   1.907   1.00 98.87 274 A 1 
ATOM   2189 C  CA  . PHE A 1 274 ? -9.231  1.872   2.059   1.00 98.88 274 A 1 
ATOM   2190 C  C   . PHE A 1 274 ? -7.755  1.583   2.288   1.00 98.91 274 A 1 
ATOM   2191 O  O   . PHE A 1 274 ? -6.937  1.832   1.403   1.00 98.70 274 A 1 
ATOM   2192 C  CB  . PHE A 1 274 ? -9.734  1.147   0.806   1.00 98.83 274 A 1 
ATOM   2193 C  CG  . PHE A 1 274 ? -11.160 1.488   0.448   1.00 98.75 274 A 1 
ATOM   2194 C  CD1 . PHE A 1 274 ? -12.211 0.934   1.185   1.00 98.17 274 A 1 
ATOM   2195 C  CD2 . PHE A 1 274 ? -11.429 2.415   -0.573  1.00 98.14 274 A 1 
ATOM   2196 C  CE1 . PHE A 1 274 ? -13.531 1.306   0.906   1.00 97.51 274 A 1 
ATOM   2197 C  CE2 . PHE A 1 274 ? -12.746 2.795   -0.852  1.00 97.53 274 A 1 
ATOM   2198 C  CZ  . PHE A 1 274 ? -13.800 2.244   -0.103  1.00 97.77 274 A 1 
ATOM   2199 N  N   . ILE A 1 275 ? -7.428  1.054   3.456   1.00 98.73 275 A 1 
ATOM   2200 C  CA  . ILE A 1 275 ? -6.080  0.600   3.782   1.00 98.78 275 A 1 
ATOM   2201 C  C   . ILE A 1 275 ? -5.986  -0.864  3.353   1.00 98.63 275 A 1 
ATOM   2202 O  O   . ILE A 1 275 ? -6.659  -1.732  3.912   1.00 98.20 275 A 1 
ATOM   2203 C  CB  . ILE A 1 275 ? -5.749  0.847   5.260   1.00 98.48 275 A 1 
ATOM   2204 C  CG1 . ILE A 1 275 ? -5.824  2.362   5.559   1.00 97.51 275 A 1 
ATOM   2205 C  CG2 . ILE A 1 275 ? -4.355  0.304   5.585   1.00 97.60 275 A 1 
ATOM   2206 C  CD1 . ILE A 1 275 ? -5.802  2.714   7.042   1.00 92.66 275 A 1 
ATOM   2207 N  N   . GLY A 1 276 ? -5.217  -1.119  2.302   1.00 98.53 276 A 1 
ATOM   2208 C  CA  . GLY A 1 276 ? -5.036  -2.452  1.746   1.00 98.35 276 A 1 
ATOM   2209 C  C   . GLY A 1 276 ? -4.038  -3.274  2.563   1.00 98.23 276 A 1 
ATOM   2210 O  O   . GLY A 1 276 ? -3.006  -2.737  2.966   1.00 97.17 276 A 1 
ATOM   2211 N  N   . PRO A 1 277 ? -4.311  -4.569  2.787   1.00 98.37 277 A 1 
ATOM   2212 C  CA  . PRO A 1 277 ? -3.371  -5.441  3.485   1.00 98.20 277 A 1 
ATOM   2213 C  C   . PRO A 1 277 ? -2.098  -5.649  2.655   1.00 98.49 277 A 1 
ATOM   2214 O  O   . PRO A 1 277 ? -2.144  -5.725  1.424   1.00 97.92 277 A 1 
ATOM   2215 C  CB  . PRO A 1 277 ? -4.131  -6.745  3.722   1.00 97.51 277 A 1 
ATOM   2216 C  CG  . PRO A 1 277 ? -5.095  -6.794  2.540   1.00 96.41 277 A 1 
ATOM   2217 C  CD  . PRO A 1 277 ? -5.466  -5.337  2.332   1.00 97.58 277 A 1 
ATOM   2218 N  N   . SER A 1 278 ? -0.972  -5.785  3.341   1.00 98.28 278 A 1 
ATOM   2219 C  CA  . SER A 1 278 ? 0.341   -5.939  2.733   1.00 98.47 278 A 1 
ATOM   2220 C  C   . SER A 1 278 ? 0.572   -7.311  2.096   1.00 98.52 278 A 1 
ATOM   2221 O  O   . SER A 1 278 ? -0.045  -8.318  2.461   1.00 98.32 278 A 1 
ATOM   2222 C  CB  . SER A 1 278 ? 1.434   -5.677  3.777   1.00 97.80 278 A 1 
ATOM   2223 O  OG  . SER A 1 278 ? 1.349   -6.606  4.844   1.00 96.35 278 A 1 
ATOM   2224 N  N   . VAL A 1 279 ? 1.538   -7.369  1.186   1.00 98.40 279 A 1 
ATOM   2225 C  CA  . VAL A 1 279 ? 2.192   -8.632  0.823   1.00 98.44 279 A 1 
ATOM   2226 C  C   . VAL A 1 279 ? 3.152   -9.066  1.933   1.00 98.30 279 A 1 
ATOM   2227 O  O   . VAL A 1 279 ? 3.290   -10.268 2.178   1.00 97.56 279 A 1 
ATOM   2228 C  CB  . VAL A 1 279 ? 2.957   -8.494  -0.499  1.00 98.35 279 A 1 
ATOM   2229 C  CG1 . VAL A 1 279 ? 3.663   -9.795  -0.899  1.00 97.36 279 A 1 
ATOM   2230 C  CG2 . VAL A 1 279 ? 1.999   -8.124  -1.636  1.00 97.49 279 A 1 
ATOM   2231 N  N   . ASP A 1 280 ? 3.778   -8.116  2.605   1.00 98.10 280 A 1 
ATOM   2232 C  CA  . ASP A 1 280 ? 4.740   -8.379  3.669   1.00 97.80 280 A 1 
ATOM   2233 C  C   . ASP A 1 280 ? 4.106   -9.091  4.877   1.00 97.93 280 A 1 
ATOM   2234 O  O   . ASP A 1 280 ? 2.935   -8.917  5.205   1.00 96.59 280 A 1 
ATOM   2235 C  CB  . ASP A 1 280 ? 5.428   -7.080  4.102   1.00 97.00 280 A 1 
ATOM   2236 C  CG  . ASP A 1 280 ? 6.558   -7.356  5.099   1.00 96.49 280 A 1 
ATOM   2237 O  OD1 . ASP A 1 280 ? 7.212   -8.404  4.938   1.00 93.34 280 A 1 
ATOM   2238 O  OD2 . ASP A 1 280 ? 6.720   -6.578  6.060   1.00 93.05 280 A 1 
ATOM   2239 N  N   . THR A 1 281 ? 4.913   -9.911  5.537   1.00 96.67 281 A 1 
ATOM   2240 C  CA  . THR A 1 281 ? 4.515   -10.754 6.665   1.00 96.01 281 A 1 
ATOM   2241 C  C   . THR A 1 281 ? 5.035   -10.267 8.005   1.00 94.85 281 A 1 
ATOM   2242 O  O   . THR A 1 281 ? 4.571   -10.749 9.035   1.00 91.38 281 A 1 
ATOM   2243 C  CB  . THR A 1 281 ? 4.982   -12.194 6.437   1.00 95.38 281 A 1 
ATOM   2244 O  OG1 . THR A 1 281 ? 6.326   -12.256 6.033   1.00 92.33 281 A 1 
ATOM   2245 C  CG2 . THR A 1 281 ? 4.167   -12.870 5.357   1.00 92.62 281 A 1 
ATOM   2246 N  N   . TRP A 1 282 ? 5.942   -9.304  8.032   1.00 93.96 282 A 1 
ATOM   2247 C  CA  . TRP A 1 282 ? 6.680   -8.901  9.238   1.00 91.69 282 A 1 
ATOM   2248 C  C   . TRP A 1 282 ? 5.789   -8.561  10.432  1.00 90.00 282 A 1 
ATOM   2249 O  O   . TRP A 1 282 ? 6.089   -8.929  11.560  1.00 83.20 282 A 1 
ATOM   2250 C  CB  . TRP A 1 282 ? 7.533   -7.687  8.892   1.00 88.56 282 A 1 
ATOM   2251 C  CG  . TRP A 1 282 ? 8.358   -7.127  10.005  1.00 85.42 282 A 1 
ATOM   2252 C  CD1 . TRP A 1 282 ? 7.906   -6.424  11.061  1.00 76.24 282 A 1 
ATOM   2253 C  CD2 . TRP A 1 282 ? 9.808   -7.194  10.168  1.00 79.22 282 A 1 
ATOM   2254 N  NE1 . TRP A 1 282 ? 8.973   -6.047  11.875  1.00 72.23 282 A 1 
ATOM   2255 C  CE2 . TRP A 1 282 ? 10.151  -6.491  11.351  1.00 75.25 282 A 1 
ATOM   2256 C  CE3 . TRP A 1 282 ? 10.842  -7.760  9.407   1.00 68.87 282 A 1 
ATOM   2257 C  CZ2 . TRP A 1 282 ? 11.486  -6.355  11.767  1.00 72.11 282 A 1 
ATOM   2258 C  CZ3 . TRP A 1 282 ? 12.174  -7.621  9.821   1.00 65.99 282 A 1 
ATOM   2259 C  CH2 . TRP A 1 282 ? 12.491  -6.930  10.980  1.00 67.67 282 A 1 
ATOM   2260 N  N   . LEU A 1 283 ? 4.691   -7.859  10.210  1.00 89.93 283 A 1 
ATOM   2261 C  CA  . LEU A 1 283 ? 3.778   -7.471  11.293  1.00 88.38 283 A 1 
ATOM   2262 C  C   . LEU A 1 283 ? 2.779   -8.579  11.669  1.00 88.32 283 A 1 
ATOM   2263 O  O   . LEU A 1 283 ? 1.795   -8.313  12.367  1.00 83.63 283 A 1 
ATOM   2264 C  CB  . LEU A 1 283 ? 3.109   -6.127  10.973  1.00 85.79 283 A 1 
ATOM   2265 C  CG  . LEU A 1 283 ? 4.087   -4.944  10.850  1.00 82.20 283 A 1 
ATOM   2266 C  CD1 . LEU A 1 283 ? 3.301   -3.661  10.587  1.00 77.05 283 A 1 
ATOM   2267 C  CD2 . LEU A 1 283 ? 4.910   -4.724  12.121  1.00 76.82 283 A 1 
ATOM   2268 N  N   . GLY A 1 284 ? 3.032   -9.809  11.250  1.00 90.44 284 A 1 
ATOM   2269 C  CA  . GLY A 1 284 ? 2.170   -10.948 11.562  1.00 90.49 284 A 1 
ATOM   2270 C  C   . GLY A 1 284 ? 0.870   -10.938 10.771  1.00 91.97 284 A 1 
ATOM   2271 O  O   . GLY A 1 284 ? -0.192  -11.235 11.318  1.00 88.64 284 A 1 
ATOM   2272 N  N   . THR A 1 285 ? 0.950   -10.583 9.495   1.00 94.72 285 A 1 
ATOM   2273 C  CA  . THR A 1 285 ? -0.169  -10.643 8.552   1.00 95.22 285 A 1 
ATOM   2274 C  C   . THR A 1 285 ? 0.126   -11.641 7.443   1.00 96.26 285 A 1 
ATOM   2275 O  O   . THR A 1 285 ? 1.263   -11.773 6.979   1.00 95.31 285 A 1 
ATOM   2276 C  CB  . THR A 1 285 ? -0.495  -9.263  7.963   1.00 93.52 285 A 1 
ATOM   2277 O  OG1 . THR A 1 285 ? 0.657   -8.681  7.393   1.00 86.40 285 A 1 
ATOM   2278 C  CG2 . THR A 1 285 ? -1.007  -8.305  9.033   1.00 83.93 285 A 1 
ATOM   2279 N  N   . SER A 1 286 ? -0.894  -12.371 7.014   1.00 96.79 286 A 1 
ATOM   2280 C  CA  . SER A 1 286 ? -0.760  -13.248 5.854   1.00 97.20 286 A 1 
ATOM   2281 C  C   . SER A 1 286 ? -0.606  -12.398 4.591   1.00 97.88 286 A 1 
ATOM   2282 O  O   . SER A 1 286 ? -1.399  -11.480 4.405   1.00 97.62 286 A 1 
ATOM   2283 C  CB  . SER A 1 286 ? -1.970  -14.165 5.714   1.00 96.65 286 A 1 
ATOM   2284 O  OG  . SER A 1 286 ? -1.969  -15.115 6.764   1.00 93.44 286 A 1 
ATOM   2285 N  N   . PRO A 1 287 ? 0.355   -12.712 3.701   1.00 98.12 287 A 1 
ATOM   2286 C  CA  . PRO A 1 287 ? 0.487   -12.046 2.410   1.00 98.33 287 A 1 
ATOM   2287 C  C   . PRO A 1 287 ? -0.860  -11.904 1.706   1.00 98.45 287 A 1 
ATOM   2288 O  O   . PRO A 1 287 ? -1.597  -12.885 1.590   1.00 98.25 287 A 1 
ATOM   2289 C  CB  . PRO A 1 287 ? 1.423   -12.928 1.588   1.00 98.05 287 A 1 
ATOM   2290 C  CG  . PRO A 1 287 ? 2.297   -13.577 2.644   1.00 96.88 287 A 1 
ATOM   2291 C  CD  . PRO A 1 287 ? 1.374   -13.726 3.849   1.00 97.95 287 A 1 
ATOM   2292 N  N   . SER A 1 288 ? -1.162  -10.702 1.256   1.00 98.63 288 A 1 
ATOM   2293 C  CA  . SER A 1 288 ? -2.466  -10.370 0.712   1.00 98.74 288 A 1 
ATOM   2294 C  C   . SER A 1 288 ? -2.378  -9.512  -0.540  1.00 98.81 288 A 1 
ATOM   2295 O  O   . SER A 1 288 ? -1.417  -8.783  -0.766  1.00 98.73 288 A 1 
ATOM   2296 C  CB  . SER A 1 288 ? -3.333  -9.688  1.770   1.00 98.44 288 A 1 
ATOM   2297 O  OG  . SER A 1 288 ? -3.603  -10.591 2.820   1.00 95.86 288 A 1 
ATOM   2298 N  N   . ILE A 1 289 ? -3.416  -9.604  -1.371  1.00 98.85 289 A 1 
ATOM   2299 C  CA  . ILE A 1 289 ? -3.619  -8.749  -2.534  1.00 98.89 289 A 1 
ATOM   2300 C  C   . ILE A 1 289 ? -5.108  -8.440  -2.654  1.00 98.89 289 A 1 
ATOM   2301 O  O   . ILE A 1 289 ? -5.951  -9.313  -2.445  1.00 98.71 289 A 1 
ATOM   2302 C  CB  . ILE A 1 289 ? -3.030  -9.401  -3.800  1.00 98.62 289 A 1 
ATOM   2303 C  CG1 . ILE A 1 289 ? -3.059  -8.478  -5.036  1.00 97.39 289 A 1 
ATOM   2304 C  CG2 . ILE A 1 289 ? -3.719  -10.732 -4.154  1.00 97.86 289 A 1 
ATOM   2305 C  CD1 . ILE A 1 289 ? -2.088  -7.327  -4.959  1.00 97.10 289 A 1 
ATOM   2306 N  N   . ARG A 1 290 ? -5.436  -7.198  -3.011  1.00 98.95 290 A 1 
ATOM   2307 C  CA  . ARG A 1 290 ? -6.804  -6.733  -3.191  1.00 98.97 290 A 1 
ATOM   2308 C  C   . ARG A 1 290 ? -7.077  -6.390  -4.657  1.00 98.91 290 A 1 
ATOM   2309 O  O   . ARG A 1 290 ? -6.245  -5.792  -5.319  1.00 98.88 290 A 1 
ATOM   2310 C  CB  . ARG A 1 290 ? -7.070  -5.556  -2.238  1.00 98.67 290 A 1 
ATOM   2311 C  CG  . ARG A 1 290 ? -8.482  -4.983  -2.392  1.00 97.94 290 A 1 
ATOM   2312 C  CD  . ARG A 1 290 ? -8.767  -3.926  -1.330  1.00 97.46 290 A 1 
ATOM   2313 N  NE  . ARG A 1 290 ? -8.935  -4.529  -0.005  1.00 97.02 290 A 1 
ATOM   2314 C  CZ  . ARG A 1 290 ? -9.157  -3.882  1.128   1.00 97.58 290 A 1 
ATOM   2315 N  NH1 . ARG A 1 290 ? -9.218  -2.588  1.184   1.00 94.43 290 A 1 
ATOM   2316 N  NH2 . ARG A 1 290 ? -9.338  -4.535  2.226   1.00 94.75 290 A 1 
ATOM   2317 N  N   . LYS A 1 291 ? -8.270  -6.734  -5.118  1.00 98.89 291 A 1 
ATOM   2318 C  CA  . LYS A 1 291 ? -8.799  -6.322  -6.418  1.00 98.89 291 A 1 
ATOM   2319 C  C   . LYS A 1 291 ? -10.112 -5.581  -6.231  1.00 98.85 291 A 1 
ATOM   2320 O  O   . LYS A 1 291 ? -11.013 -6.086  -5.566  1.00 98.69 291 A 1 
ATOM   2321 C  CB  . LYS A 1 291 ? -8.956  -7.545  -7.326  1.00 98.61 291 A 1 
ATOM   2322 C  CG  . LYS A 1 291 ? -9.244  -7.130  -8.792  1.00 97.14 291 A 1 
ATOM   2323 C  CD  . LYS A 1 291 ? -9.239  -8.318  -9.767  1.00 95.49 291 A 1 
ATOM   2324 C  CE  . LYS A 1 291 ? -10.416 -9.275  -9.533  1.00 90.61 291 A 1 
ATOM   2325 N  NZ  . LYS A 1 291 ? -10.719 -10.064 -10.750 1.00 88.46 291 A 1 
ATOM   2326 N  N   . TYR A 1 292 ? -10.245 -4.396  -6.827  1.00 98.86 292 A 1 
ATOM   2327 C  CA  . TYR A 1 292 ? -11.457 -3.591  -6.831  1.00 98.83 292 A 1 
ATOM   2328 C  C   . TYR A 1 292 ? -12.230 -3.802  -8.135  1.00 98.89 292 A 1 
ATOM   2329 O  O   . TYR A 1 292 ? -11.617 -3.812  -9.195  1.00 98.62 292 A 1 
ATOM   2330 C  CB  . TYR A 1 292 ? -11.104 -2.104  -6.667  1.00 98.88 292 A 1 
ATOM   2331 C  CG  . TYR A 1 292 ? -10.454 -1.766  -5.340  1.00 98.89 292 A 1 
ATOM   2332 C  CD1 . TYR A 1 292 ? -11.235 -1.307  -4.260  1.00 98.75 292 A 1 
ATOM   2333 C  CD2 . TYR A 1 292 ? -9.061  -1.915  -5.167  1.00 98.73 292 A 1 
ATOM   2334 C  CE1 . TYR A 1 292 ? -10.643 -0.997  -3.027  1.00 98.63 292 A 1 
ATOM   2335 C  CE2 . TYR A 1 292 ? -8.461  -1.615  -3.925  1.00 98.63 292 A 1 
ATOM   2336 C  CZ  . TYR A 1 292 ? -9.262  -1.148  -2.863  1.00 98.73 292 A 1 
ATOM   2337 O  OH  . TYR A 1 292 ? -8.686  -0.856  -1.649  1.00 98.46 292 A 1 
ATOM   2338 N  N   . ASP A 1 293 ? -13.572 -3.897  -8.058  1.00 98.76 293 A 1 
ATOM   2339 C  CA  . ASP A 1 293 ? -14.454 -3.538  -9.168  1.00 98.69 293 A 1 
ATOM   2340 C  C   . ASP A 1 293 ? -14.735 -2.036  -9.059  1.00 98.63 293 A 1 
ATOM   2341 O  O   . ASP A 1 293 ? -15.502 -1.578  -8.208  1.00 98.39 293 A 1 
ATOM   2342 C  CB  . ASP A 1 293 ? -15.741 -4.380  -9.171  1.00 98.36 293 A 1 
ATOM   2343 C  CG  . ASP A 1 293 ? -16.715 -4.022  -10.320 1.00 97.36 293 A 1 
ATOM   2344 O  OD1 . ASP A 1 293 ? -16.465 -3.075  -11.094 1.00 95.58 293 A 1 
ATOM   2345 O  OD2 . ASP A 1 293 ? -17.786 -4.668  -10.431 1.00 94.37 293 A 1 
ATOM   2346 N  N   . VAL A 1 294 ? -14.069 -1.255  -9.896  1.00 98.50 294 A 1 
ATOM   2347 C  CA  . VAL A 1 294 ? -14.188 0.211   -9.908  1.00 98.58 294 A 1 
ATOM   2348 C  C   . VAL A 1 294 ? -15.493 0.640   -10.575 1.00 98.29 294 A 1 
ATOM   2349 O  O   . VAL A 1 294 ? -16.080 1.662   -10.215 1.00 97.46 294 A 1 
ATOM   2350 C  CB  . VAL A 1 294 ? -12.972 0.859   -10.602 1.00 98.39 294 A 1 
ATOM   2351 C  CG1 . VAL A 1 294 ? -13.051 2.380   -10.587 1.00 97.77 294 A 1 
ATOM   2352 C  CG2 . VAL A 1 294 ? -11.658 0.441   -9.926  1.00 97.92 294 A 1 
ATOM   2353 N  N   . GLY A 1 295 ? -15.976 -0.145  -11.534 1.00 97.66 295 A 1 
ATOM   2354 C  CA  . GLY A 1 295 ? -17.083 0.235   -12.397 1.00 97.22 295 A 1 
ATOM   2355 C  C   . GLY A 1 295 ? -16.639 1.180   -13.517 1.00 97.26 295 A 1 
ATOM   2356 O  O   . GLY A 1 295 ? -15.550 1.052   -14.066 1.00 95.43 295 A 1 
ATOM   2357 N  N   . ASN A 1 296 ? -17.510 2.113   -13.898 1.00 97.10 296 A 1 
ATOM   2358 C  CA  . ASN A 1 296 ? -17.322 2.982   -15.066 1.00 96.62 296 A 1 
ATOM   2359 C  C   . ASN A 1 296 ? -16.972 4.444   -14.721 1.00 96.66 296 A 1 
ATOM   2360 O  O   . ASN A 1 296 ? -17.044 5.313   -15.592 1.00 94.16 296 A 1 
ATOM   2361 C  CB  . ASN A 1 296 ? -18.573 2.867   -15.959 1.00 95.05 296 A 1 
ATOM   2362 C  CG  . ASN A 1 296 ? -19.828 3.414   -15.302 1.00 94.04 296 A 1 
ATOM   2363 O  OD1 . ASN A 1 296 ? -19.812 3.960   -14.214 1.00 89.86 296 A 1 
ATOM   2364 N  ND2 . ASN A 1 296 ? -20.968 3.282   -15.947 1.00 88.29 296 A 1 
ATOM   2365 N  N   . GLY A 1 297 ? -16.666 4.739   -13.462 1.00 96.00 297 A 1 
ATOM   2366 C  CA  . GLY A 1 297 ? -16.313 6.084   -12.989 1.00 95.90 297 A 1 
ATOM   2367 C  C   . GLY A 1 297 ? -17.504 7.018   -12.727 1.00 96.44 297 A 1 
ATOM   2368 O  O   . GLY A 1 297 ? -17.303 8.138   -12.272 1.00 94.29 297 A 1 
ATOM   2369 N  N   . GLN A 1 298 ? -18.757 6.587   -12.974 1.00 95.83 298 A 1 
ATOM   2370 C  CA  . GLN A 1 298 ? -19.941 7.433   -12.730 1.00 95.02 298 A 1 
ATOM   2371 C  C   . GLN A 1 298 ? -20.397 7.477   -11.269 1.00 94.27 298 A 1 
ATOM   2372 O  O   . GLN A 1 298 ? -21.172 8.360   -10.893 1.00 88.63 298 A 1 
ATOM   2373 C  CB  . GLN A 1 298 ? -21.109 6.974   -13.606 1.00 93.29 298 A 1 
ATOM   2374 C  CG  . GLN A 1 298 ? -20.862 7.251   -15.096 1.00 89.73 298 A 1 
ATOM   2375 C  CD  . GLN A 1 298 ? -22.075 6.919   -15.952 1.00 87.26 298 A 1 
ATOM   2376 O  OE1 . GLN A 1 298 ? -22.753 5.923   -15.764 1.00 79.13 298 A 1 
ATOM   2377 N  NE2 . GLN A 1 298 ? -22.391 7.733   -16.932 1.00 76.97 298 A 1 
ATOM   2378 N  N   . GLY A 1 299 ? -19.949 6.540   -10.436 1.00 95.01 299 A 1 
ATOM   2379 C  CA  . GLY A 1 299 ? -20.313 6.444   -9.031  1.00 95.45 299 A 1 
ATOM   2380 C  C   . GLY A 1 299 ? -19.149 5.920   -8.200  1.00 97.24 299 A 1 
ATOM   2381 O  O   . GLY A 1 299 ? -18.028 5.822   -8.695  1.00 96.17 299 A 1 
ATOM   2382 N  N   . TYR A 1 300 ? -19.436 5.587   -6.952  1.00 98.03 300 A 1 
ATOM   2383 C  CA  . TYR A 1 300 ? -18.468 4.911   -6.097  1.00 98.29 300 A 1 
ATOM   2384 C  C   . TYR A 1 300 ? -18.034 3.569   -6.700  1.00 98.45 300 A 1 
ATOM   2385 O  O   . TYR A 1 300 ? -18.745 2.983   -7.522  1.00 97.86 300 A 1 
ATOM   2386 C  CB  . TYR A 1 300 ? -19.072 4.723   -4.698  1.00 98.17 300 A 1 
ATOM   2387 C  CG  . TYR A 1 300 ? -19.345 6.034   -3.990  1.00 98.15 300 A 1 
ATOM   2388 C  CD1 . TYR A 1 300 ? -18.277 6.816   -3.515  1.00 97.22 300 A 1 
ATOM   2389 C  CD2 . TYR A 1 300 ? -20.670 6.494   -3.818  1.00 97.18 300 A 1 
ATOM   2390 C  CE1 . TYR A 1 300 ? -18.513 8.042   -2.874  1.00 96.46 300 A 1 
ATOM   2391 C  CE2 . TYR A 1 300 ? -20.921 7.724   -3.178  1.00 96.66 300 A 1 
ATOM   2392 C  CZ  . TYR A 1 300 ? -19.834 8.481   -2.709  1.00 97.10 300 A 1 
ATOM   2393 O  OH  . TYR A 1 300 ? -20.069 9.683   -2.073  1.00 95.93 300 A 1 
ATOM   2394 N  N   . MET A 1 301 ? -16.885 3.079   -6.278  1.00 98.49 301 A 1 
ATOM   2395 C  CA  . MET A 1 301 ? -16.454 1.720   -6.594  1.00 98.64 301 A 1 
ATOM   2396 C  C   . MET A 1 301 ? -17.471 0.720   -6.043  1.00 98.66 301 A 1 
ATOM   2397 O  O   . MET A 1 301 ? -18.076 0.956   -4.993  1.00 98.40 301 A 1 
ATOM   2398 C  CB  . MET A 1 301 ? -15.058 1.454   -6.033  1.00 98.54 301 A 1 
ATOM   2399 C  CG  . MET A 1 301 ? -13.985 2.359   -6.656  1.00 98.06 301 A 1 
ATOM   2400 S  SD  . MET A 1 301 ? -12.298 1.985   -6.104  1.00 97.57 301 A 1 
ATOM   2401 C  CE  . MET A 1 301 ? -12.334 2.705   -4.453  1.00 92.68 301 A 1 
ATOM   2402 N  N   . LYS A 1 302 ? -17.667 -0.404  -6.722  1.00 98.62 302 A 1 
ATOM   2403 C  CA  . LYS A 1 302 ? -18.747 -1.338  -6.385  1.00 98.41 302 A 1 
ATOM   2404 C  C   . LYS A 1 302 ? -18.389 -2.262  -5.233  1.00 98.56 302 A 1 
ATOM   2405 O  O   . LYS A 1 302 ? -19.143 -2.390  -4.281  1.00 97.82 302 A 1 
ATOM   2406 C  CB  . LYS A 1 302 ? -19.123 -2.167  -7.613  1.00 97.90 302 A 1 
ATOM   2407 C  CG  . LYS A 1 302 ? -19.685 -1.320  -8.755  1.00 94.24 302 A 1 
ATOM   2408 C  CD  . LYS A 1 302 ? -20.002 -2.285  -9.891  1.00 82.64 302 A 1 
ATOM   2409 C  CE  . LYS A 1 302 ? -20.492 -1.584  -11.135 1.00 75.85 302 A 1 
ATOM   2410 N  NZ  . LYS A 1 302 ? -20.493 -2.570  -12.232 1.00 62.89 302 A 1 
ATOM   2411 N  N   . GLU A 1 303 ? -17.256 -2.930  -5.348  1.00 98.50 303 A 1 
ATOM   2412 C  CA  . GLU A 1 303 ? -16.766 -3.844  -4.327  1.00 98.58 303 A 1 
ATOM   2413 C  C   . GLU A 1 303 ? -15.246 -4.000  -4.399  1.00 98.77 303 A 1 
ATOM   2414 O  O   . GLU A 1 303 ? -14.597 -3.572  -5.353  1.00 98.56 303 A 1 
ATOM   2415 C  CB  . GLU A 1 303 ? -17.482 -5.216  -4.398  1.00 96.98 303 A 1 
ATOM   2416 C  CG  . GLU A 1 303 ? -17.186 -6.083  -5.632  1.00 90.56 303 A 1 
ATOM   2417 C  CD  . GLU A 1 303 ? -17.689 -7.541  -5.491  1.00 89.63 303 A 1 
ATOM   2418 O  OE1 . GLU A 1 303 ? -17.724 -8.272  -6.506  1.00 83.18 303 A 1 
ATOM   2419 O  OE2 . GLU A 1 303 ? -17.947 -8.002  -4.361  1.00 83.83 303 A 1 
ATOM   2420 N  N   . PHE A 1 304 ? -14.682 -4.654  -3.391  1.00 98.77 304 A 1 
ATOM   2421 C  CA  . PHE A 1 304 ? -13.350 -5.232  -3.470  1.00 98.78 304 A 1 
ATOM   2422 C  C   . PHE A 1 304 ? -13.377 -6.708  -3.084  1.00 98.77 304 A 1 
ATOM   2423 O  O   . PHE A 1 304 ? -14.259 -7.171  -2.350  1.00 98.52 304 A 1 
ATOM   2424 C  CB  . PHE A 1 304 ? -12.343 -4.423  -2.640  1.00 98.67 304 A 1 
ATOM   2425 C  CG  . PHE A 1 304 ? -12.585 -4.451  -1.137  1.00 98.66 304 A 1 
ATOM   2426 C  CD1 . PHE A 1 304 ? -13.124 -3.326  -0.484  1.00 97.93 304 A 1 
ATOM   2427 C  CD2 . PHE A 1 304 ? -12.264 -5.587  -0.380  1.00 97.79 304 A 1 
ATOM   2428 C  CE1 . PHE A 1 304 ? -13.356 -3.345  0.902   1.00 97.14 304 A 1 
ATOM   2429 C  CE2 . PHE A 1 304 ? -12.502 -5.624  1.008   1.00 97.01 304 A 1 
ATOM   2430 C  CZ  . PHE A 1 304 ? -13.045 -4.499  1.641   1.00 97.59 304 A 1 
ATOM   2431 N  N   . LYS A 1 305 ? -12.386 -7.442  -3.554  1.00 98.78 305 A 1 
ATOM   2432 C  CA  . LYS A 1 305 ? -12.116 -8.831  -3.193  1.00 98.67 305 A 1 
ATOM   2433 C  C   . LYS A 1 305 ? -10.691 -8.946  -2.684  1.00 98.70 305 A 1 
ATOM   2434 O  O   . LYS A 1 305 ? -9.762  -8.502  -3.355  1.00 98.58 305 A 1 
ATOM   2435 C  CB  . LYS A 1 305 ? -12.354 -9.749  -4.398  1.00 98.47 305 A 1 
ATOM   2436 C  CG  . LYS A 1 305 ? -13.843 -9.799  -4.753  1.00 97.33 305 A 1 
ATOM   2437 C  CD  . LYS A 1 305 ? -14.139 -10.621 -6.008  1.00 94.90 305 A 1 
ATOM   2438 C  CE  . LYS A 1 305 ? -15.644 -10.462 -6.239  1.00 89.86 305 A 1 
ATOM   2439 N  NZ  . LYS A 1 305 ? -16.075 -10.735 -7.623  1.00 80.96 305 A 1 
ATOM   2440 N  N   . ASN A 1 306 ? -10.526 -9.567  -1.520  1.00 98.73 306 A 1 
ATOM   2441 C  CA  . ASN A 1 306 ? -9.223  -9.884  -0.969  1.00 98.78 306 A 1 
ATOM   2442 C  C   . ASN A 1 306 ? -8.865  -11.334 -1.266  1.00 98.69 306 A 1 
ATOM   2443 O  O   . ASN A 1 306 ? -9.692  -12.242 -1.189  1.00 98.25 306 A 1 
ATOM   2444 C  CB  . ASN A 1 306 ? -9.166  -9.599  0.533   1.00 98.37 306 A 1 
ATOM   2445 C  CG  . ASN A 1 306 ? -9.056  -8.123  0.867   1.00 96.95 306 A 1 
ATOM   2446 O  OD1 . ASN A 1 306 ? -9.079  -7.240  0.030   1.00 88.74 306 A 1 
ATOM   2447 N  ND2 . ASN A 1 306 ? -8.915  -7.827  2.138   1.00 87.83 306 A 1 
ATOM   2448 N  N   . TYR A 1 307 ? -7.595  -11.530 -1.567  1.00 98.68 307 A 1 
ATOM   2449 C  CA  . TYR A 1 307 ? -6.958  -12.822 -1.711  1.00 98.72 307 A 1 
ATOM   2450 C  C   . TYR A 1 307 ? -5.772  -12.870 -0.766  1.00 98.63 307 A 1 
ATOM   2451 O  O   . TYR A 1 307 ? -5.091  -11.866 -0.581  1.00 98.45 307 A 1 
ATOM   2452 C  CB  . TYR A 1 307 ? -6.532  -13.047 -3.158  1.00 98.75 307 A 1 
ATOM   2453 C  CG  . TYR A 1 307 ? -7.620  -12.839 -4.186  1.00 98.71 307 A 1 
ATOM   2454 C  CD1 . TYR A 1 307 ? -8.352  -13.932 -4.687  1.00 98.43 307 A 1 
ATOM   2455 C  CD2 . TYR A 1 307 ? -7.911  -11.545 -4.657  1.00 98.42 307 A 1 
ATOM   2456 C  CE1 . TYR A 1 307 ? -9.354  -13.738 -5.644  1.00 98.13 307 A 1 
ATOM   2457 C  CE2 . TYR A 1 307 ? -8.917  -11.339 -5.612  1.00 98.19 307 A 1 
ATOM   2458 C  CZ  . TYR A 1 307 ? -9.629  -12.442 -6.110  1.00 98.26 307 A 1 
ATOM   2459 O  OH  . TYR A 1 307 ? -10.603 -12.244 -7.061  1.00 97.67 307 A 1 
ATOM   2460 N  N   . HIS A 1 308 ? -5.510  -14.032 -0.182  1.00 98.32 308 A 1 
ATOM   2461 C  CA  . HIS A 1 308 ? -4.416  -14.193 0.765   1.00 98.25 308 A 1 
ATOM   2462 C  C   . HIS A 1 308 ? -3.624  -15.474 0.544   1.00 98.33 308 A 1 
ATOM   2463 O  O   . HIS A 1 308 ? -4.050  -16.403 -0.153  1.00 98.01 308 A 1 
ATOM   2464 C  CB  . HIS A 1 308 ? -4.927  -14.046 2.203   1.00 97.39 308 A 1 
ATOM   2465 C  CG  . HIS A 1 308 ? -5.811  -15.163 2.714   1.00 97.09 308 A 1 
ATOM   2466 N  ND1 . HIS A 1 308 ? -6.244  -15.283 4.023   1.00 90.42 308 A 1 
ATOM   2467 C  CD2 . HIS A 1 308 ? -6.349  -16.221 2.037   1.00 89.94 308 A 1 
ATOM   2468 C  CE1 . HIS A 1 308 ? -7.015  -16.366 4.120   1.00 91.51 308 A 1 
ATOM   2469 N  NE2 . HIS A 1 308 ? -7.102  -16.975 2.934   1.00 92.78 308 A 1 
ATOM   2470 N  N   . PHE A 1 309 ? -2.439  -15.516 1.154   1.00 98.12 309 A 1 
ATOM   2471 C  CA  . PHE A 1 309 ? -1.506  -16.631 1.131   1.00 97.94 309 A 1 
ATOM   2472 C  C   . PHE A 1 309 ? -1.140  -17.001 2.569   1.00 97.57 309 A 1 
ATOM   2473 O  O   . PHE A 1 309 ? -0.158  -16.526 3.127   1.00 96.39 309 A 1 
ATOM   2474 C  CB  . PHE A 1 309 ? -0.294  -16.232 0.287   1.00 97.99 309 A 1 
ATOM   2475 C  CG  . PHE A 1 309 ? 0.655   -17.352 -0.043  1.00 98.25 309 A 1 
ATOM   2476 C  CD1 . PHE A 1 309 ? 1.555   -17.854 0.916   1.00 97.88 309 A 1 
ATOM   2477 C  CD2 . PHE A 1 309 ? 0.686   -17.861 -1.353  1.00 97.88 309 A 1 
ATOM   2478 C  CE1 . PHE A 1 309 ? 2.478   -18.846 0.566   1.00 97.54 309 A 1 
ATOM   2479 C  CE2 . PHE A 1 309 ? 1.622   -18.845 -1.712  1.00 97.55 309 A 1 
ATOM   2480 C  CZ  . PHE A 1 309 ? 2.524   -19.336 -0.752  1.00 97.81 309 A 1 
ATOM   2481 N  N   . GLN A 1 310 ? -1.931  -17.876 3.189   1.00 96.95 310 A 1 
ATOM   2482 C  CA  . GLN A 1 310 ? -1.594  -18.348 4.529   1.00 96.43 310 A 1 
ATOM   2483 C  C   . GLN A 1 310 ? -0.337  -19.223 4.472   1.00 96.34 310 A 1 
ATOM   2484 O  O   . GLN A 1 310 ? -0.305  -20.261 3.801   1.00 95.32 310 A 1 
ATOM   2485 C  CB  . GLN A 1 310 ? -2.777  -19.092 5.152   1.00 95.49 310 A 1 
ATOM   2486 C  CG  . GLN A 1 310 ? -3.941  -18.152 5.484   1.00 93.15 310 A 1 
ATOM   2487 C  CD  . GLN A 1 310 ? -5.161  -18.899 6.019   1.00 92.05 310 A 1 
ATOM   2488 O  OE1 . GLN A 1 310 ? -5.562  -19.929 5.486   1.00 84.85 310 A 1 
ATOM   2489 N  NE2 . GLN A 1 310 ? -5.794  -18.415 7.055   1.00 83.02 310 A 1 
ATOM   2490 N  N   . LEU A 1 311 ? 0.717   -18.799 5.181   1.00 95.86 311 A 1 
ATOM   2491 C  CA  . LEU A 1 311 ? 1.945   -19.572 5.301   1.00 95.30 311 A 1 
ATOM   2492 C  C   . LEU A 1 311 ? 1.679   -20.860 6.078   1.00 94.05 311 A 1 
ATOM   2493 O  O   . LEU A 1 311 ? 0.933   -20.872 7.056   1.00 92.27 311 A 1 
ATOM   2494 C  CB  . LEU A 1 311 ? 3.047   -18.736 5.971   1.00 95.53 311 A 1 
ATOM   2495 C  CG  . LEU A 1 311 ? 3.477   -17.477 5.196   1.00 95.25 311 A 1 
ATOM   2496 C  CD1 . LEU A 1 311 ? 4.564   -16.762 5.985   1.00 94.32 311 A 1 
ATOM   2497 C  CD2 . LEU A 1 311 ? 4.027   -17.813 3.811   1.00 93.68 311 A 1 
ATOM   2498 N  N   . ARG A 1 312 ? 2.313   -21.949 5.652   1.00 93.44 312 A 1 
ATOM   2499 C  CA  . ARG A 1 312 ? 2.172   -23.230 6.352   1.00 92.04 312 A 1 
ATOM   2500 C  C   . ARG A 1 312 ? 2.695   -23.105 7.780   1.00 91.17 312 A 1 
ATOM   2501 O  O   . ARG A 1 312 ? 3.856   -22.744 7.948   1.00 88.87 312 A 1 
ATOM   2502 C  CB  . ARG A 1 312 ? 2.875   -24.339 5.568   1.00 91.11 312 A 1 
ATOM   2503 C  CG  . ARG A 1 312 ? 2.731   -25.685 6.276   1.00 87.86 312 A 1 
ATOM   2504 C  CD  . ARG A 1 312 ? 3.200   -26.840 5.394   1.00 85.16 312 A 1 
ATOM   2505 N  NE  . ARG A 1 312 ? 2.226   -27.123 4.340   1.00 82.37 312 A 1 
ATOM   2506 C  CZ  . ARG A 1 312 ? 2.444   -27.576 3.120   1.00 80.97 312 A 1 
ATOM   2507 N  NH1 . ARG A 1 312 ? 3.638   -27.851 2.695   1.00 71.04 312 A 1 
ATOM   2508 N  NH2 . ARG A 1 312 ? 1.438   -27.763 2.321   1.00 76.07 312 A 1 
ATOM   2509 N  N   . PRO A 1 313 ? 1.876   -23.486 8.803   1.00 89.26 313 A 1 
ATOM   2510 C  CA  . PRO A 1 313 ? 2.324   -23.471 10.188  1.00 87.03 313 A 1 
ATOM   2511 C  C   . PRO A 1 313 ? 3.587   -24.306 10.384  1.00 86.28 313 A 1 
ATOM   2512 O  O   . PRO A 1 313 ? 3.753   -25.380 9.784   1.00 82.13 313 A 1 
ATOM   2513 C  CB  . PRO A 1 313 ? 1.155   -24.014 11.019  1.00 84.05 313 A 1 
ATOM   2514 C  CG  . PRO A 1 313 ? -0.057  -23.687 10.162  1.00 82.90 313 A 1 
ATOM   2515 C  CD  . PRO A 1 313 ? 0.473   -23.846 8.737   1.00 86.27 313 A 1 
ATOM   2516 N  N   . LYS A 1 314 ? 4.489   -23.817 11.240  1.00 84.17 314 A 1 
ATOM   2517 C  CA  . LYS A 1 314 ? 5.672   -24.569 11.633  1.00 82.19 314 A 1 
ATOM   2518 C  C   . LYS A 1 314 ? 5.221   -25.819 12.383  1.00 79.51 314 A 1 
ATOM   2519 O  O   . LYS A 1 314 ? 4.385   -25.748 13.278  1.00 71.23 314 A 1 
ATOM   2520 C  CB  . LYS A 1 314 ? 6.615   -23.694 12.479  1.00 78.01 314 A 1 
ATOM   2521 C  CG  . LYS A 1 314 ? 7.198   -22.540 11.659  1.00 76.74 314 A 1 
ATOM   2522 C  CD  . LYS A 1 314 ? 8.079   -21.617 12.511  1.00 73.53 314 A 1 
ATOM   2523 C  CE  . LYS A 1 314 ? 8.545   -20.460 11.640  1.00 69.87 314 A 1 
ATOM   2524 N  NZ  . LYS A 1 314 ? 9.285   -19.407 12.376  1.00 64.67 314 A 1 
ATOM   2525 N  N   . LYS A 1 315 ? 5.766   -26.980 12.024  1.00 73.20 315 A 1 
ATOM   2526 C  CA  . LYS A 1 315 ? 5.506   -28.203 12.776  1.00 71.45 315 A 1 
ATOM   2527 C  C   . LYS A 1 315 ? 6.169   -28.074 14.138  1.00 70.44 315 A 1 
ATOM   2528 O  O   . LYS A 1 315 ? 7.388   -27.904 14.186  1.00 62.36 315 A 1 
ATOM   2529 C  CB  . LYS A 1 315 ? 5.998   -29.456 12.034  1.00 65.21 315 A 1 
ATOM   2530 C  CG  . LYS A 1 315 ? 5.131   -29.777 10.812  1.00 58.91 315 A 1 
ATOM   2531 C  CD  . LYS A 1 315 ? 5.514   -31.129 10.189  1.00 53.76 315 A 1 
ATOM   2532 C  CE  . LYS A 1 315 ? 4.561   -31.418 9.036   1.00 47.16 315 A 1 
ATOM   2533 N  NZ  . LYS A 1 315 ? 4.715   -32.790 8.494   1.00 42.58 315 A 1 
ATOM   2534 N  N   . ASP A 1 316 ? 5.391   -28.253 15.214  1.00 58.91 316 A 1 
ATOM   2535 C  CA  . ASP A 1 316 ? 5.961   -28.490 16.529  1.00 56.52 316 A 1 
ATOM   2536 C  C   . ASP A 1 316 ? 6.840   -29.730 16.467  1.00 54.90 316 A 1 
ATOM   2537 O  O   . ASP A 1 316 ? 6.383   -30.817 16.094  1.00 50.19 316 A 1 
ATOM   2538 C  CB  . ASP A 1 316 ? 4.860   -28.684 17.587  1.00 51.24 316 A 1 
ATOM   2539 C  CG  . ASP A 1 316 ? 4.377   -27.379 18.197  1.00 45.95 316 A 1 
ATOM   2540 O  OD1 . ASP A 1 316 ? 5.218   -26.455 18.281  1.00 43.14 316 A 1 
ATOM   2541 O  OD2 . ASP A 1 316 ? 3.192   -27.352 18.576  1.00 41.61 316 A 1 
ATOM   2542 N  N   . LYS A 1 317 ? 8.115   -29.590 16.846  1.00 52.28 317 A 1 
ATOM   2543 C  CA  . LYS A 1 317 ? 9.072   -30.713 16.856  1.00 52.09 317 A 1 
ATOM   2544 C  C   . LYS A 1 317 ? 8.636   -31.848 17.784  1.00 51.78 317 A 1 
ATOM   2545 O  O   . LYS A 1 317 ? 9.091   -32.966 17.601  1.00 48.46 317 A 1 
ATOM   2546 C  CB  . LYS A 1 317 ? 10.459  -30.229 17.293  1.00 48.25 317 A 1 
ATOM   2547 C  CG  . LYS A 1 317 ? 11.227  -29.470 16.205  1.00 44.05 317 A 1 
ATOM   2548 C  CD  . LYS A 1 317 ? 12.628  -29.153 16.725  1.00 40.78 317 A 1 
ATOM   2549 C  CE  . LYS A 1 317 ? 13.472  -28.437 15.681  1.00 35.64 317 A 1 
ATOM   2550 N  NZ  . LYS A 1 317 ? 14.809  -28.068 16.224  1.00 31.95 317 A 1 
ATOM   2551 N  N   . LEU A 1 318 ? 7.806   -31.544 18.778  1.00 46.98 318 A 1 
ATOM   2552 C  CA  . LEU A 1 318 ? 7.388   -32.496 19.810  1.00 45.32 318 A 1 
ATOM   2553 C  C   . LEU A 1 318 ? 6.344   -33.503 19.329  1.00 44.06 318 A 1 
ATOM   2554 O  O   . LEU A 1 318 ? 6.309   -34.622 19.840  1.00 40.45 318 A 1 
ATOM   2555 C  CB  . LEU A 1 318 ? 6.844   -31.720 21.008  1.00 42.06 318 A 1 
ATOM   2556 C  CG  . LEU A 1 318 ? 7.935   -31.046 21.854  1.00 39.25 318 A 1 
ATOM   2557 C  CD1 . LEU A 1 318 ? 7.295   -30.039 22.814  1.00 36.03 318 A 1 
ATOM   2558 C  CD2 . LEU A 1 318 ? 8.720   -32.068 22.681  1.00 38.22 318 A 1 
ATOM   2559 N  N   . LYS A 1 319 ? 5.485   -33.146 18.378  1.00 49.53 319 A 1 
ATOM   2560 C  CA  . LYS A 1 319 ? 4.523   -34.122 17.864  1.00 50.10 319 A 1 
ATOM   2561 C  C   . LYS A 1 319 ? 5.220   -35.043 16.859  1.00 49.10 319 A 1 
ATOM   2562 O  O   . LYS A 1 319 ? 5.893   -34.545 15.946  1.00 46.46 319 A 1 
ATOM   2563 C  CB  . LYS A 1 319 ? 3.262   -33.459 17.307  1.00 47.88 319 A 1 
ATOM   2564 C  CG  . LYS A 1 319 ? 2.396   -32.964 18.469  1.00 43.51 319 A 1 
ATOM   2565 C  CD  . LYS A 1 319 ? 1.052   -32.383 17.998  1.00 41.12 319 A 1 
ATOM   2566 C  CE  . LYS A 1 319 ? 0.262   -31.904 19.221  1.00 36.56 319 A 1 
ATOM   2567 N  NZ  . LYS A 1 319 ? -1.003  -31.227 18.858  1.00 33.25 319 A 1 
ATOM   2568 N  N   . PRO A 1 320 ? 5.080   -36.370 17.004  1.00 49.02 320 A 1 
ATOM   2569 C  CA  . PRO A 1 320 ? 5.712   -37.314 16.107  1.00 48.43 320 A 1 
ATOM   2570 C  C   . PRO A 1 320 ? 5.296   -37.020 14.664  1.00 50.05 320 A 1 
ATOM   2571 O  O   . PRO A 1 320 ? 4.169   -36.605 14.383  1.00 48.06 320 A 1 
ATOM   2572 C  CB  . PRO A 1 320 ? 5.299   -38.708 16.589  1.00 44.06 320 A 1 
ATOM   2573 C  CG  . PRO A 1 320 ? 4.058   -38.463 17.436  1.00 43.23 320 A 1 
ATOM   2574 C  CD  . PRO A 1 320 ? 4.262   -37.057 17.989  1.00 48.36 320 A 1 
ATOM   2575 N  N   . LYS A 1 321 ? 6.236   -37.238 13.736  1.00 50.13 321 A 1 
ATOM   2576 C  CA  . LYS A 1 321 ? 5.974   -37.177 12.300  1.00 50.27 321 A 1 
ATOM   2577 C  C   . LYS A 1 321 ? 4.999   -38.305 11.932  1.00 49.31 321 A 1 
ATOM   2578 O  O   . LYS A 1 321 ? 5.429   -39.334 11.433  1.00 46.45 321 A 1 
ATOM   2579 C  CB  . LYS A 1 321 ? 7.281   -37.323 11.488  1.00 47.92 321 A 1 
ATOM   2580 C  CG  . LYS A 1 321 ? 8.240   -36.134 11.527  1.00 44.66 321 A 1 
ATOM   2581 C  CD  . LYS A 1 321 ? 9.484   -36.486 10.684  1.00 42.41 321 A 1 
ATOM   2582 C  CE  . LYS A 1 321 ? 10.498  -35.356 10.672  1.00 37.41 321 A 1 
ATOM   2583 N  NZ  . LYS A 1 321 ? 11.753  -35.760 9.967   1.00 34.73 321 A 1 
ATOM   2584 N  N   . THR A 1 322 ? 3.721   -38.130 12.153  1.00 46.93 322 A 1 
ATOM   2585 C  CA  . THR A 1 322 ? 2.741   -38.960 11.465  1.00 47.06 322 A 1 
ATOM   2586 C  C   . THR A 1 322 ? 2.889   -38.670 9.975   1.00 46.48 322 A 1 
ATOM   2587 O  O   . THR A 1 322 ? 2.713   -37.552 9.506   1.00 43.86 322 A 1 
ATOM   2588 C  CB  . THR A 1 322 ? 1.313   -38.733 11.975  1.00 43.84 322 A 1 
ATOM   2589 O  OG1 . THR A 1 322 ? 1.068   -37.369 12.197  1.00 40.02 322 A 1 
ATOM   2590 C  CG2 . THR A 1 322 ? 1.097   -39.450 13.308  1.00 39.88 322 A 1 
ATOM   2591 N  N   . THR A 1 323 ? 3.315   -39.700 9.237   1.00 45.45 323 A 1 
ATOM   2592 C  CA  . THR A 1 323 ? 3.607   -39.679 7.798   1.00 46.03 323 A 1 
ATOM   2593 C  C   . THR A 1 323 ? 2.354   -39.560 6.928   1.00 45.91 323 A 1 
ATOM   2594 O  O   . THR A 1 323 ? 2.389   -39.895 5.753   1.00 43.69 323 A 1 
ATOM   2595 C  CB  . THR A 1 323 ? 4.360   -40.960 7.406   1.00 42.22 323 A 1 
ATOM   2596 O  OG1 . THR A 1 323 ? 3.787   -42.078 8.055   1.00 38.50 323 A 1 
ATOM   2597 C  CG2 . THR A 1 323 ? 5.836   -40.907 7.805   1.00 37.93 323 A 1 
ATOM   2598 N  N   . ILE A 1 324 ? 1.251   -39.113 7.485   1.00 46.68 324 A 1 
ATOM   2599 C  CA  . ILE A 1 324 ? 0.051   -38.847 6.707   1.00 47.27 324 A 1 
ATOM   2600 C  C   . ILE A 1 324 ? 0.460   -37.819 5.664   1.00 48.08 324 A 1 
ATOM   2601 O  O   . ILE A 1 324 ? 0.895   -36.721 6.016   1.00 45.37 324 A 1 
ATOM   2602 C  CB  . ILE A 1 324 ? -1.121  -38.389 7.605   1.00 43.56 324 A 1 
ATOM   2603 C  CG1 . ILE A 1 324 ? -1.420  -39.452 8.691   1.00 40.19 324 A 1 
ATOM   2604 C  CG2 . ILE A 1 324 ? -2.366  -38.139 6.732   1.00 40.67 324 A 1 
ATOM   2605 C  CD1 . ILE A 1 324 ? -2.516  -39.055 9.695   1.00 37.40 324 A 1 
ATOM   2606 N  N   . LYS A 1 325 ? 0.368   -38.201 4.385   1.00 48.65 325 A 1 
ATOM   2607 C  CA  . LYS A 1 325 ? 0.459   -37.275 3.257   1.00 48.63 325 A 1 
ATOM   2608 C  C   . LYS A 1 325 ? -0.537  -36.164 3.567   1.00 49.07 325 A 1 
ATOM   2609 O  O   . LYS A 1 325 ? -1.736  -36.390 3.423   1.00 46.61 325 A 1 
ATOM   2610 C  CB  . LYS A 1 325 ? 0.080   -37.951 1.926   1.00 45.13 325 A 1 
ATOM   2611 C  CG  . LYS A 1 325 ? 1.207   -38.733 1.266   1.00 40.46 325 A 1 
ATOM   2612 C  CD  . LYS A 1 325 ? 0.717   -39.332 -0.061  1.00 37.20 325 A 1 
ATOM   2613 C  CE  . LYS A 1 325 ? 1.839   -40.052 -0.807  1.00 32.49 325 A 1 
ATOM   2614 N  NZ  . LYS A 1 325 ? 1.369   -40.687 -2.065  1.00 28.24 325 A 1 
ATOM   2615 N  N   . GLN A 1 326 ? -0.058  -35.024 4.046   1.00 53.73 326 A 1 
ATOM   2616 C  CA  . GLN A 1 326 ? -0.942  -33.911 4.326   1.00 53.94 326 A 1 
ATOM   2617 C  C   . GLN A 1 326 ? -1.660  -33.623 3.010   1.00 54.36 326 A 1 
ATOM   2618 O  O   . GLN A 1 326 ? -0.970  -33.378 2.012   1.00 51.29 326 A 1 
ATOM   2619 C  CB  . GLN A 1 326 ? -0.175  -32.688 4.861   1.00 50.42 326 A 1 
ATOM   2620 C  CG  . GLN A 1 326 ? 0.173   -32.852 6.345   1.00 46.23 326 A 1 
ATOM   2621 C  CD  . GLN A 1 326 ? 0.874   -31.629 6.930   1.00 43.17 326 A 1 
ATOM   2622 O  OE1 . GLN A 1 326 ? 1.867   -31.134 6.418   1.00 41.58 326 A 1 
ATOM   2623 N  NE2 . GLN A 1 326 ? 0.407   -31.110 8.043   1.00 40.08 326 A 1 
ATOM   2624 N  N   . PRO A 1 327 ? -2.996  -33.746 2.958   1.00 53.16 327 A 1 
ATOM   2625 C  CA  . PRO A 1 327 ? -3.731  -33.329 1.790   1.00 53.36 327 A 1 
ATOM   2626 C  C   . PRO A 1 327 ? -3.377  -31.874 1.488   1.00 56.39 327 A 1 
ATOM   2627 O  O   . PRO A 1 327 ? -2.740  -31.199 2.312   1.00 53.42 327 A 1 
ATOM   2628 C  CB  . PRO A 1 327 ? -5.208  -33.545 2.139   1.00 47.68 327 A 1 
ATOM   2629 C  CG  . PRO A 1 327 ? -5.239  -33.531 3.657   1.00 45.86 327 A 1 
ATOM   2630 C  CD  . PRO A 1 327 ? -3.889  -34.083 4.051   1.00 49.58 327 A 1 
ATOM   2631 N  N   . SER A 1 328 ? -3.709  -31.381 0.308   1.00 62.10 328 A 1 
ATOM   2632 C  CA  . SER A 1 328 ? -3.443  -29.979 -0.003  1.00 64.86 328 A 1 
ATOM   2633 C  C   . SER A 1 328 ? -4.211  -29.096 0.978   1.00 69.83 328 A 1 
ATOM   2634 O  O   . SER A 1 328 ? -5.371  -28.771 0.745   1.00 64.93 328 A 1 
ATOM   2635 C  CB  . SER A 1 328 ? -3.794  -29.671 -1.466  1.00 57.05 328 A 1 
ATOM   2636 O  OG  . SER A 1 328 ? -5.168  -29.846 -1.731  1.00 50.02 328 A 1 
ATOM   2637 N  N   . ASP A 1 329 ? -3.563  -28.750 2.075   1.00 74.93 329 A 1 
ATOM   2638 C  CA  . ASP A 1 329 ? -4.116  -28.141 3.284   1.00 78.78 329 A 1 
ATOM   2639 C  C   . ASP A 1 329 ? -4.536  -26.674 3.097   1.00 83.57 329 A 1 
ATOM   2640 O  O   . ASP A 1 329 ? -4.976  -26.021 4.032   1.00 79.83 329 A 1 
ATOM   2641 C  CB  . ASP A 1 329 ? -3.077  -28.322 4.418   1.00 70.16 329 A 1 
ATOM   2642 C  CG  . ASP A 1 329 ? -1.643  -27.882 4.051   1.00 65.37 329 A 1 
ATOM   2643 O  OD1 . ASP A 1 329 ? -1.407  -27.335 2.954   1.00 60.82 329 A 1 
ATOM   2644 O  OD2 . ASP A 1 329 ? -0.700  -28.184 4.814   1.00 61.33 329 A 1 
ATOM   2645 N  N   . GLY A 1 330 ? -4.414  -26.163 1.865   1.00 85.04 330 A 1 
ATOM   2646 C  CA  . GLY A 1 330 ? -4.736  -24.779 1.532   1.00 89.06 330 A 1 
ATOM   2647 C  C   . GLY A 1 330 ? -3.657  -23.767 1.930   1.00 92.48 330 A 1 
ATOM   2648 O  O   . GLY A 1 330 ? -3.780  -22.605 1.553   1.00 90.49 330 A 1 
ATOM   2649 N  N   . PHE A 1 331 ? -2.602  -24.205 2.625   1.00 92.85 331 A 1 
ATOM   2650 C  CA  . PHE A 1 331 ? -1.451  -23.361 2.931   1.00 93.82 331 A 1 
ATOM   2651 C  C   . PHE A 1 331 ? -0.499  -23.236 1.741   1.00 94.63 331 A 1 
ATOM   2652 O  O   . PHE A 1 331 ? -0.475  -24.073 0.833   1.00 93.59 331 A 1 
ATOM   2653 C  CB  . PHE A 1 331 ? -0.715  -23.887 4.169   1.00 92.69 331 A 1 
ATOM   2654 C  CG  . PHE A 1 331 ? -1.557  -23.893 5.425   1.00 92.15 331 A 1 
ATOM   2655 C  CD1 . PHE A 1 331 ? -1.915  -22.676 6.031   1.00 89.95 331 A 1 
ATOM   2656 C  CD2 . PHE A 1 331 ? -1.983  -25.102 5.995   1.00 90.14 331 A 1 
ATOM   2657 C  CE1 . PHE A 1 331 ? -2.703  -22.664 7.192   1.00 89.03 331 A 1 
ATOM   2658 C  CE2 . PHE A 1 331 ? -2.769  -25.099 7.157   1.00 89.12 331 A 1 
ATOM   2659 C  CZ  . PHE A 1 331 ? -3.131  -23.879 7.758   1.00 89.29 331 A 1 
ATOM   2660 N  N   . ASN A 1 332 ? 0.325   -22.198 1.765   1.00 95.07 332 A 1 
ATOM   2661 C  CA  . ASN A 1 332 ? 1.300   -21.896 0.725   1.00 95.62 332 A 1 
ATOM   2662 C  C   . ASN A 1 332 ? 0.683   -21.787 -0.684  1.00 96.35 332 A 1 
ATOM   2663 O  O   . ASN A 1 332 ? 1.284   -22.222 -1.674  1.00 95.04 332 A 1 
ATOM   2664 C  CB  . ASN A 1 332 ? 2.480   -22.877 0.805   1.00 94.62 332 A 1 
ATOM   2665 C  CG  . ASN A 1 332 ? 3.339   -22.713 2.048   1.00 93.68 332 A 1 
ATOM   2666 O  OD1 . ASN A 1 332 ? 3.188   -21.838 2.862   1.00 89.51 332 A 1 
ATOM   2667 N  ND2 . ASN A 1 332 ? 4.327   -23.566 2.217   1.00 89.13 332 A 1 
ATOM   2668 N  N   . LYS A 1 333 ? -0.548  -21.247 -0.763  1.00 96.49 333 A 1 
ATOM   2669 C  CA  . LYS A 1 333 ? -1.274  -21.014 -2.009  1.00 96.63 333 A 1 
ATOM   2670 C  C   . LYS A 1 333 ? -2.104  -19.746 -1.898  1.00 97.57 333 A 1 
ATOM   2671 O  O   . LYS A 1 333 ? -2.767  -19.531 -0.885  1.00 96.88 333 A 1 
ATOM   2672 C  CB  . LYS A 1 333 ? -2.219  -22.191 -2.318  1.00 94.25 333 A 1 
ATOM   2673 C  CG  . LYS A 1 333 ? -1.461  -23.488 -2.620  1.00 85.01 333 A 1 
ATOM   2674 C  CD  . LYS A 1 333 ? -2.449  -24.616 -2.944  1.00 82.39 333 A 1 
ATOM   2675 C  CE  . LYS A 1 333 ? -1.671  -25.905 -3.160  1.00 70.88 333 A 1 
ATOM   2676 N  NZ  . LYS A 1 333 ? -2.589  -27.050 -3.345  1.00 63.41 333 A 1 
ATOM   2677 N  N   . TRP A 1 334 ? -2.113  -18.952 -2.960  1.00 97.82 334 A 1 
ATOM   2678 C  CA  . TRP A 1 334 ? -3.039  -17.846 -3.125  1.00 98.24 334 A 1 
ATOM   2679 C  C   . TRP A 1 334 ? -4.460  -18.381 -3.283  1.00 98.01 334 A 1 
ATOM   2680 O  O   . TRP A 1 334 ? -4.708  -19.280 -4.090  1.00 97.50 334 A 1 
ATOM   2681 C  CB  . TRP A 1 334 ? -2.630  -16.990 -4.323  1.00 98.37 334 A 1 
ATOM   2682 C  CG  . TRP A 1 334 ? -1.374  -16.213 -4.089  1.00 98.51 334 A 1 
ATOM   2683 C  CD1 . TRP A 1 334 ? -0.136  -16.528 -4.536  1.00 98.13 334 A 1 
ATOM   2684 C  CD2 . TRP A 1 334 ? -1.223  -15.008 -3.279  1.00 98.52 334 A 1 
ATOM   2685 N  NE1 . TRP A 1 334 ? 0.779   -15.609 -4.062  1.00 98.17 334 A 1 
ATOM   2686 C  CE2 . TRP A 1 334 ? 0.158   -14.663 -3.273  1.00 98.38 334 A 1 
ATOM   2687 C  CE3 . TRP A 1 334 ? -2.110  -14.193 -2.542  1.00 98.45 334 A 1 
ATOM   2688 C  CZ2 . TRP A 1 334 ? 0.648   -13.570 -2.535  1.00 98.27 334 A 1 
ATOM   2689 C  CZ3 . TRP A 1 334 ? -1.623  -13.094 -1.814  1.00 98.20 334 A 1 
ATOM   2690 C  CH2 . TRP A 1 334 ? -0.253  -12.790 -1.801  1.00 98.18 334 A 1 
ATOM   2691 N  N   . LYS A 1 335 ? -5.394  -17.832 -2.499  1.00 97.98 335 A 1 
ATOM   2692 C  CA  . LYS A 1 335 ? -6.813  -18.176 -2.546  1.00 97.51 335 A 1 
ATOM   2693 C  C   . LYS A 1 335 ? -7.659  -16.944 -2.230  1.00 98.00 335 A 1 
ATOM   2694 O  O   . LYS A 1 335 ? -7.182  -16.007 -1.602  1.00 97.70 335 A 1 
ATOM   2695 C  CB  . LYS A 1 335 ? -7.112  -19.363 -1.606  1.00 95.40 335 A 1 
ATOM   2696 C  CG  . LYS A 1 335 ? -6.687  -19.116 -0.155  1.00 89.44 335 A 1 
ATOM   2697 C  CD  . LYS A 1 335 ? -6.941  -20.329 0.751   1.00 87.23 335 A 1 
ATOM   2698 C  CE  . LYS A 1 335 ? -6.459  -19.958 2.148   1.00 77.55 335 A 1 
ATOM   2699 N  NZ  . LYS A 1 335 ? -6.670  -21.026 3.151   1.00 70.56 335 A 1 
ATOM   2700 N  N   . PHE A 1 336 ? -8.915  -16.984 -2.677  1.00 97.92 336 A 1 
ATOM   2701 C  CA  . PHE A 1 336 ? -9.911  -16.000 -2.277  1.00 97.90 336 A 1 
ATOM   2702 C  C   . PHE A 1 336 ? -10.076 -16.016 -0.754  1.00 97.85 336 A 1 
ATOM   2703 O  O   . PHE A 1 336 ? -10.192 -17.091 -0.161  1.00 97.23 336 A 1 
ATOM   2704 C  CB  . PHE A 1 336 ? -11.226 -16.326 -2.987  1.00 97.83 336 A 1 
ATOM   2705 C  CG  . PHE A 1 336 ? -12.368 -15.422 -2.601  1.00 97.95 336 A 1 
ATOM   2706 C  CD1 . PHE A 1 336 ? -13.377 -15.877 -1.733  1.00 97.43 336 A 1 
ATOM   2707 C  CD2 . PHE A 1 336 ? -12.439 -14.117 -3.120  1.00 97.41 336 A 1 
ATOM   2708 C  CE1 . PHE A 1 336 ? -14.456 -15.045 -1.403  1.00 96.89 336 A 1 
ATOM   2709 C  CE2 . PHE A 1 336 ? -13.514 -13.282 -2.787  1.00 96.95 336 A 1 
ATOM   2710 C  CZ  . PHE A 1 336 ? -14.525 -13.750 -1.938  1.00 97.12 336 A 1 
ATOM   2711 N  N   . ASN A 1 337 ? -10.065 -14.830 -0.140  1.00 97.96 337 A 1 
ATOM   2712 C  CA  . ASN A 1 337 ? -10.366 -14.668 1.275   1.00 97.72 337 A 1 
ATOM   2713 C  C   . ASN A 1 337 ? -11.834 -14.268 1.440   1.00 97.74 337 A 1 
ATOM   2714 O  O   . ASN A 1 337 ? -12.655 -15.106 1.810   1.00 96.73 337 A 1 
ATOM   2715 C  CB  . ASN A 1 337 ? -9.360  -13.684 1.930   1.00 97.06 337 A 1 
ATOM   2716 C  CG  . ASN A 1 337 ? -9.582  -13.632 3.431   1.00 95.99 337 A 1 
ATOM   2717 O  OD1 . ASN A 1 337 ? -10.365 -14.380 3.974   1.00 92.35 337 A 1 
ATOM   2718 N  ND2 . ASN A 1 337 ? -8.894  -12.777 4.143   1.00 91.23 337 A 1 
ATOM   2719 N  N   . TYR A 1 338 ? -12.175 -13.018 1.083   1.00 98.17 338 A 1 
ATOM   2720 C  CA  . TYR A 1 338 ? -13.541 -12.517 1.146   1.00 98.26 338 A 1 
ATOM   2721 C  C   . TYR A 1 338 ? -13.788 -11.391 0.133   1.00 98.45 338 A 1 
ATOM   2722 O  O   . TYR A 1 338 ? -12.855 -10.793 -0.396  1.00 98.35 338 A 1 
ATOM   2723 C  CB  . TYR A 1 338 ? -13.853 -12.063 2.583   1.00 98.00 338 A 1 
ATOM   2724 C  CG  . TYR A 1 338 ? -13.281 -10.708 2.949   1.00 98.19 338 A 1 
ATOM   2725 C  CD1 . TYR A 1 338 ? -11.965 -10.582 3.437   1.00 97.71 338 A 1 
ATOM   2726 C  CD2 . TYR A 1 338 ? -14.084 -9.568  2.802   1.00 97.78 338 A 1 
ATOM   2727 C  CE1 . TYR A 1 338 ? -11.459 -9.318  3.777   1.00 97.22 338 A 1 
ATOM   2728 C  CE2 . TYR A 1 338 ? -13.584 -8.301  3.131   1.00 97.44 338 A 1 
ATOM   2729 C  CZ  . TYR A 1 338 ? -12.275 -8.174  3.626   1.00 97.76 338 A 1 
ATOM   2730 O  OH  . TYR A 1 338 ? -11.813 -6.932  3.947   1.00 97.15 338 A 1 
ATOM   2731 N  N   . GLY A 1 339 ? -15.067 -11.093 -0.113  1.00 98.25 339 A 1 
ATOM   2732 C  CA  . GLY A 1 339 ? -15.501 -9.927  -0.876  1.00 98.30 339 A 1 
ATOM   2733 C  C   . GLY A 1 339 ? -16.296 -8.960  -0.000  1.00 98.43 339 A 1 
ATOM   2734 O  O   . GLY A 1 339 ? -17.101 -9.393  0.823   1.00 97.67 339 A 1 
ATOM   2735 N  N   . SER A 1 340 ? -16.136 -7.657  -0.189  1.00 98.33 340 A 1 
ATOM   2736 C  CA  . SER A 1 340 ? -16.819 -6.641  0.620   1.00 98.21 340 A 1 
ATOM   2737 C  C   . SER A 1 340 ? -18.347 -6.764  0.587   1.00 98.06 340 A 1 
ATOM   2738 O  O   . SER A 1 340 ? -19.008 -6.621  1.611   1.00 97.29 340 A 1 
ATOM   2739 C  CB  . SER A 1 340 ? -16.401 -5.239  0.164   1.00 98.05 340 A 1 
ATOM   2740 O  OG  . SER A 1 340 ? -16.703 -5.027  -1.206  1.00 97.66 340 A 1 
ATOM   2741 N  N   . SER A 1 341 ? -18.899 -7.079  -0.576  1.00 98.01 341 A 1 
ATOM   2742 C  CA  . SER A 1 341 ? -20.339 -7.283  -0.747  1.00 97.69 341 A 1 
ATOM   2743 C  C   . SER A 1 341 ? -20.825 -8.540  -0.028  1.00 97.49 341 A 1 
ATOM   2744 O  O   . SER A 1 341 ? -21.772 -8.478  0.756   1.00 95.91 341 A 1 
ATOM   2745 C  CB  . SER A 1 341 ? -20.659 -7.348  -2.238  1.00 96.78 341 A 1 
ATOM   2746 O  OG  . SER A 1 341 ? -22.044 -7.517  -2.449  1.00 82.69 341 A 1 
ATOM   2747 N  N   . SER A 1 342 ? -20.175 -9.682  -0.232  1.00 97.51 342 A 1 
ATOM   2748 C  CA  . SER A 1 342 ? -20.606 -10.953 0.341   1.00 97.09 342 A 1 
ATOM   2749 C  C   . SER A 1 342 ? -20.384 -11.049 1.851   1.00 97.26 342 A 1 
ATOM   2750 O  O   . SER A 1 342 ? -21.183 -11.657 2.549   1.00 95.53 342 A 1 
ATOM   2751 C  CB  . SER A 1 342 ? -19.913 -12.127 -0.353  1.00 95.47 342 A 1 
ATOM   2752 O  OG  . SER A 1 342 ? -18.509 -12.006 -0.311  1.00 85.95 342 A 1 
ATOM   2753 N  N   . GLU A 1 343 ? -19.310 -10.445 2.364   1.00 97.52 343 A 1 
ATOM   2754 C  CA  . GLU A 1 343 ? -18.929 -10.560 3.773   1.00 97.53 343 A 1 
ATOM   2755 C  C   . GLU A 1 343 ? -19.653 -9.548  4.667   1.00 97.58 343 A 1 
ATOM   2756 O  O   . GLU A 1 343 ? -20.119 -9.901  5.753   1.00 95.95 343 A 1 
ATOM   2757 C  CB  . GLU A 1 343 ? -17.413 -10.427 3.905   1.00 96.47 343 A 1 
ATOM   2758 C  CG  . GLU A 1 343 ? -16.868 -10.932 5.250   1.00 93.08 343 A 1 
ATOM   2759 C  CD  . GLU A 1 343 ? -17.130 -12.436 5.487   1.00 95.18 343 A 1 
ATOM   2760 O  OE1 . GLU A 1 343 ? -17.048 -12.867 6.652   1.00 91.25 343 A 1 
ATOM   2761 O  OE2 . GLU A 1 343 ? -17.468 -13.172 4.537   1.00 91.63 343 A 1 
ATOM   2762 N  N   . TYR A 1 344 ? -19.790 -8.310  4.184   1.00 98.07 344 A 1 
ATOM   2763 C  CA  . TYR A 1 344 ? -20.329 -7.200  4.972   1.00 98.07 344 A 1 
ATOM   2764 C  C   . TYR A 1 344 ? -21.692 -6.690  4.489   1.00 97.87 344 A 1 
ATOM   2765 O  O   . TYR A 1 344 ? -22.322 -5.873  5.168   1.00 96.13 344 A 1 
ATOM   2766 C  CB  . TYR A 1 344 ? -19.289 -6.076  5.017   1.00 97.83 344 A 1 
ATOM   2767 C  CG  . TYR A 1 344 ? -17.942 -6.472  5.597   1.00 98.03 344 A 1 
ATOM   2768 C  CD1 . TYR A 1 344 ? -17.865 -7.186  6.807   1.00 97.33 344 A 1 
ATOM   2769 C  CD2 . TYR A 1 344 ? -16.753 -6.099  4.941   1.00 97.39 344 A 1 
ATOM   2770 C  CE1 . TYR A 1 344 ? -16.619 -7.523  7.361   1.00 96.82 344 A 1 
ATOM   2771 C  CE2 . TYR A 1 344 ? -15.503 -6.425  5.492   1.00 96.92 344 A 1 
ATOM   2772 C  CZ  . TYR A 1 344 ? -15.440 -7.136  6.704   1.00 97.30 344 A 1 
ATOM   2773 O  OH  . TYR A 1 344 ? -14.224 -7.454  7.254   1.00 96.37 344 A 1 
ATOM   2774 N  N   . GLY A 1 345 ? -22.167 -7.174  3.351   1.00 96.70 345 A 1 
ATOM   2775 C  CA  . GLY A 1 345 ? -23.429 -6.721  2.762   1.00 96.38 345 A 1 
ATOM   2776 C  C   . GLY A 1 345 ? -23.364 -5.305  2.180   1.00 97.03 345 A 1 
ATOM   2777 O  O   . GLY A 1 345 ? -24.410 -4.667  2.037   1.00 94.93 345 A 1 
ATOM   2778 N  N   . LEU A 1 346 ? -22.174 -4.809  1.862   1.00 97.67 346 A 1 
ATOM   2779 C  CA  . LEU A 1 346 ? -21.977 -3.504  1.238   1.00 97.73 346 A 1 
ATOM   2780 C  C   . LEU A 1 346 ? -22.498 -3.538  -0.195  1.00 97.74 346 A 1 
ATOM   2781 O  O   . LEU A 1 346 ? -22.116 -4.405  -0.981  1.00 96.71 346 A 1 
ATOM   2782 C  CB  . LEU A 1 346 ? -20.488 -3.124  1.262   1.00 97.24 346 A 1 
ATOM   2783 C  CG  . LEU A 1 346 ? -19.873 -2.990  2.658   1.00 96.68 346 A 1 
ATOM   2784 C  CD1 . LEU A 1 346 ? -18.355 -2.862  2.556   1.00 95.62 346 A 1 
ATOM   2785 C  CD2 . LEU A 1 346 ? -20.401 -1.762  3.395   1.00 95.48 346 A 1 
ATOM   2786 N  N   . LYS A 1 347 ? -23.360 -2.565  -0.547  1.00 97.71 347 A 1 
ATOM   2787 C  CA  . LYS A 1 347 ? -23.904 -2.420  -1.908  1.00 97.59 347 A 1 
ATOM   2788 C  C   . LYS A 1 347 ? -22.928 -1.714  -2.848  1.00 97.89 347 A 1 
ATOM   2789 O  O   . LYS A 1 347 ? -22.963 -1.930  -4.050  1.00 96.50 347 A 1 
ATOM   2790 C  CB  . LYS A 1 347 ? -25.214 -1.641  -1.851  1.00 96.66 347 A 1 
ATOM   2791 C  CG  . LYS A 1 347 ? -26.285 -2.361  -1.035  1.00 92.08 347 A 1 
ATOM   2792 C  CD  . LYS A 1 347 ? -27.519 -1.473  -0.950  1.00 85.95 347 A 1 
ATOM   2793 C  CE  . LYS A 1 347 ? -28.560 -2.134  -0.048  1.00 77.29 347 A 1 
ATOM   2794 N  NZ  . LYS A 1 347 ? -29.663 -1.190  0.216   1.00 67.41 347 A 1 
ATOM   2795 N  N   . GLU A 1 348 ? -22.094 -0.862  -2.277  1.00 98.43 348 A 1 
ATOM   2796 C  CA  . GLU A 1 348 ? -21.034 -0.115  -2.941  1.00 98.42 348 A 1 
ATOM   2797 C  C   . GLU A 1 348 ? -19.998 0.331   -1.898  1.00 98.64 348 A 1 
ATOM   2798 O  O   . GLU A 1 348 ? -20.236 0.248   -0.685  1.00 98.47 348 A 1 
ATOM   2799 C  CB  . GLU A 1 348 ? -21.624 1.094   -3.695  1.00 97.72 348 A 1 
ATOM   2800 C  CG  . GLU A 1 348 ? -22.375 2.067   -2.770  1.00 96.22 348 A 1 
ATOM   2801 C  CD  . GLU A 1 348 ? -22.902 3.316   -3.479  1.00 96.32 348 A 1 
ATOM   2802 O  OE1 . GLU A 1 348 ? -23.249 4.265   -2.735  1.00 92.52 348 A 1 
ATOM   2803 O  OE2 . GLU A 1 348 ? -22.944 3.343   -4.725  1.00 93.64 348 A 1 
ATOM   2804 N  N   . LEU A 1 349 ? -18.861 0.829   -2.346  1.00 98.75 349 A 1 
ATOM   2805 C  CA  . LEU A 1 349 ? -17.795 1.327   -1.480  1.00 98.83 349 A 1 
ATOM   2806 C  C   . LEU A 1 349 ? -17.975 2.823   -1.189  1.00 98.76 349 A 1 
ATOM   2807 O  O   . LEU A 1 349 ? -17.108 3.650   -1.474  1.00 98.60 349 A 1 
ATOM   2808 C  CB  . LEU A 1 349 ? -16.427 0.973   -2.094  1.00 98.78 349 A 1 
ATOM   2809 C  CG  . LEU A 1 349 ? -16.179 -0.531  -2.333  1.00 98.56 349 A 1 
ATOM   2810 C  CD1 . LEU A 1 349 ? -14.777 -0.741  -2.889  1.00 98.36 349 A 1 
ATOM   2811 C  CD2 . LEU A 1 349 ? -16.304 -1.369  -1.055  1.00 98.26 349 A 1 
ATOM   2812 N  N   . SER A 1 350 ? -19.137 3.183   -0.631  1.00 98.71 350 A 1 
ATOM   2813 C  CA  . SER A 1 350 ? -19.482 4.568   -0.298  1.00 98.79 350 A 1 
ATOM   2814 C  C   . SER A 1 350 ? -19.396 4.852   1.206   1.00 98.75 350 A 1 
ATOM   2815 O  O   . SER A 1 350 ? -19.574 3.941   2.021   1.00 98.64 350 A 1 
ATOM   2816 C  CB  . SER A 1 350 ? -20.868 4.916   -0.841  1.00 98.53 350 A 1 
ATOM   2817 O  OG  . SER A 1 350 ? -21.900 4.233   -0.170  1.00 97.91 350 A 1 
ATOM   2818 N  N   . PRO A 1 351 ? -19.202 6.126   1.610   1.00 98.80 351 A 1 
ATOM   2819 C  CA  . PRO A 1 351 ? -19.214 6.514   3.018   1.00 98.78 351 A 1 
ATOM   2820 C  C   . PRO A 1 351 ? -20.478 6.059   3.746   1.00 98.70 351 A 1 
ATOM   2821 O  O   . PRO A 1 351 ? -20.402 5.547   4.857   1.00 98.48 351 A 1 
ATOM   2822 C  CB  . PRO A 1 351 ? -19.098 8.042   3.026   1.00 98.59 351 A 1 
ATOM   2823 C  CG  . PRO A 1 351 ? -18.348 8.344   1.736   1.00 97.89 351 A 1 
ATOM   2824 C  CD  . PRO A 1 351 ? -18.861 7.274   0.778   1.00 98.62 351 A 1 
ATOM   2825 N  N   . LYS A 1 352 ? -21.631 6.172   3.104   1.00 98.69 352 A 1 
ATOM   2826 C  CA  . LYS A 1 352 ? -22.921 5.780   3.679   1.00 98.42 352 A 1 
ATOM   2827 C  C   . LYS A 1 352 ? -22.981 4.289   4.011   1.00 98.58 352 A 1 
ATOM   2828 O  O   . LYS A 1 352 ? -23.446 3.927   5.094   1.00 98.32 352 A 1 
ATOM   2829 C  CB  . LYS A 1 352 ? -24.035 6.187   2.707   1.00 97.76 352 A 1 
ATOM   2830 C  CG  . LYS A 1 352 ? -25.417 5.903   3.299   1.00 87.25 352 A 1 
ATOM   2831 C  CD  . LYS A 1 352 ? -26.512 6.348   2.325   1.00 83.33 352 A 1 
ATOM   2832 C  CE  . LYS A 1 352 ? -27.875 6.034   2.923   1.00 69.53 352 A 1 
ATOM   2833 N  NZ  . LYS A 1 352 ? -28.967 6.422   2.009   1.00 63.14 352 A 1 
ATOM   2834 N  N   . GLU A 1 353 ? -22.524 3.420   3.113   1.00 98.63 353 A 1 
ATOM   2835 C  CA  . GLU A 1 353 ? -22.524 1.973   3.345   1.00 98.68 353 A 1 
ATOM   2836 C  C   . GLU A 1 353 ? -21.532 1.588   4.456   1.00 98.79 353 A 1 
ATOM   2837 O  O   . GLU A 1 353 ? -21.852 0.761   5.313   1.00 98.49 353 A 1 
ATOM   2838 C  CB  . GLU A 1 353 ? -22.227 1.223   2.041   1.00 98.56 353 A 1 
ATOM   2839 C  CG  . GLU A 1 353 ? -23.368 1.286   1.011   1.00 97.67 353 A 1 
ATOM   2840 C  CD  . GLU A 1 353 ? -24.615 0.482   1.410   1.00 97.69 353 A 1 
ATOM   2841 O  OE1 . GLU A 1 353 ? -25.731 1.029   1.327   1.00 95.37 353 A 1 
ATOM   2842 O  OE2 . GLU A 1 353 ? -24.483 -0.703  1.758   1.00 95.43 353 A 1 
ATOM   2843 N  N   . PHE A 1 354 ? -20.373 2.242   4.522   1.00 98.72 354 A 1 
ATOM   2844 C  CA  . PHE A 1 354 ? -19.402 2.005   5.589   1.00 98.70 354 A 1 
ATOM   2845 C  C   . PHE A 1 354 ? -19.831 2.578   6.944   1.00 98.77 354 A 1 
ATOM   2846 O  O   . PHE A 1 354 ? -19.548 1.969   7.972   1.00 98.43 354 A 1 
ATOM   2847 C  CB  . PHE A 1 354 ? -18.028 2.534   5.171   1.00 98.74 354 A 1 
ATOM   2848 C  CG  . PHE A 1 354 ? -17.236 1.527   4.367   1.00 98.74 354 A 1 
ATOM   2849 C  CD1 . PHE A 1 354 ? -16.414 0.592   5.019   1.00 98.41 354 A 1 
ATOM   2850 C  CD2 . PHE A 1 354 ? -17.341 1.497   2.968   1.00 98.38 354 A 1 
ATOM   2851 C  CE1 . PHE A 1 354 ? -15.700 -0.360  4.279   1.00 98.04 354 A 1 
ATOM   2852 C  CE2 . PHE A 1 354 ? -16.628 0.543   2.220   1.00 98.00 354 A 1 
ATOM   2853 C  CZ  . PHE A 1 354 ? -15.803 -0.384  2.877   1.00 98.22 354 A 1 
ATOM   2854 N  N   . GLU A 1 355 ? -20.590 3.678   6.985   1.00 98.69 355 A 1 
ATOM   2855 C  CA  . GLU A 1 355 ? -21.217 4.163   8.221   1.00 98.54 355 A 1 
ATOM   2856 C  C   . GLU A 1 355 ? -22.252 3.179   8.756   1.00 98.51 355 A 1 
ATOM   2857 O  O   . GLU A 1 355 ? -22.290 2.906   9.959   1.00 98.25 355 A 1 
ATOM   2858 C  CB  . GLU A 1 355 ? -21.886 5.521   7.988   1.00 98.28 355 A 1 
ATOM   2859 C  CG  . GLU A 1 355 ? -20.828 6.614   7.881   1.00 95.76 355 A 1 
ATOM   2860 C  CD  . GLU A 1 355 ? -21.403 8.003   7.677   1.00 94.48 355 A 1 
ATOM   2861 O  OE1 . GLU A 1 355 ? -20.661 8.954   8.002   1.00 88.46 355 A 1 
ATOM   2862 O  OE2 . GLU A 1 355 ? -22.545 8.210   7.213   1.00 89.44 355 A 1 
ATOM   2863 N  N   . ILE A 1 356 ? -23.049 2.592   7.870   1.00 98.58 356 A 1 
ATOM   2864 C  CA  . ILE A 1 356 ? -23.990 1.526   8.237   1.00 98.49 356 A 1 
ATOM   2865 C  C   . ILE A 1 356 ? -23.226 0.309   8.765   1.00 98.55 356 A 1 
ATOM   2866 O  O   . ILE A 1 356 ? -23.619 -0.256  9.781   1.00 98.32 356 A 1 
ATOM   2867 C  CB  . ILE A 1 356 ? -24.907 1.169   7.046   1.00 98.24 356 A 1 
ATOM   2868 C  CG1 . ILE A 1 356 ? -25.870 2.337   6.735   1.00 97.18 356 A 1 
ATOM   2869 C  CG2 . ILE A 1 356 ? -25.716 -0.118  7.328   1.00 97.16 356 A 1 
ATOM   2870 C  CD1 . ILE A 1 356 ? -26.547 2.228   5.355   1.00 94.49 356 A 1 
ATOM   2871 N  N   . LEU A 1 357 ? -22.137 -0.081  8.110   1.00 98.53 357 A 1 
ATOM   2872 C  CA  . LEU A 1 357 ? -21.296 -1.192  8.552   1.00 98.51 357 A 1 
ATOM   2873 C  C   . LEU A 1 357 ? -20.707 -0.936  9.943   1.00 98.58 357 A 1 
ATOM   2874 O  O   . LEU A 1 357 ? -20.831 -1.796  10.812  1.00 98.34 357 A 1 
ATOM   2875 C  CB  . LEU A 1 357 ? -20.199 -1.456  7.510   1.00 98.46 357 A 1 
ATOM   2876 C  CG  . LEU A 1 357 ? -19.234 -2.594  7.908   1.00 98.12 357 A 1 
ATOM   2877 C  CD1 . LEU A 1 357 ? -19.954 -3.928  8.052   1.00 97.52 357 A 1 
ATOM   2878 C  CD2 . LEU A 1 357 ? -18.142 -2.733  6.852   1.00 97.46 357 A 1 
ATOM   2879 N  N   . ALA A 1 358 ? -20.120 0.240   10.178  1.00 98.43 358 A 1 
ATOM   2880 C  CA  . ALA A 1 358 ? -19.554 0.612   11.469  1.00 98.10 358 A 1 
ATOM   2881 C  C   . ALA A 1 358 ? -20.619 0.577   12.581  1.00 98.21 358 A 1 
ATOM   2882 O  O   . ALA A 1 358 ? -20.421 -0.060  13.616  1.00 97.85 358 A 1 
ATOM   2883 C  CB  . ALA A 1 358 ? -18.907 1.995   11.341  1.00 97.66 358 A 1 
ATOM   2884 N  N   . ALA A 1 359 ? -21.791 1.140   12.326  1.00 98.48 359 A 1 
ATOM   2885 C  CA  . ALA A 1 359 ? -22.904 1.115   13.282  1.00 98.49 359 A 1 
ATOM   2886 C  C   . ALA A 1 359 ? -23.459 -0.298  13.537  1.00 98.48 359 A 1 
ATOM   2887 O  O   . ALA A 1 359 ? -23.991 -0.569  14.618  1.00 98.09 359 A 1 
ATOM   2888 C  CB  . ALA A 1 359 ? -24.003 2.039   12.751  1.00 98.22 359 A 1 
ATOM   2889 N  N   . ARG A 1 360 ? -23.368 -1.201  12.556  1.00 98.47 360 A 1 
ATOM   2890 C  CA  . ARG A 1 360 ? -23.721 -2.620  12.738  1.00 98.46 360 A 1 
ATOM   2891 C  C   . ARG A 1 360 ? -22.668 -3.336  13.578  1.00 98.40 360 A 1 
ATOM   2892 O  O   . ARG A 1 360 ? -23.056 -4.029  14.504  1.00 98.12 360 A 1 
ATOM   2893 C  CB  . ARG A 1 360 ? -23.906 -3.312  11.388  1.00 98.10 360 A 1 
ATOM   2894 C  CG  . ARG A 1 360 ? -25.228 -2.953  10.707  1.00 94.05 360 A 1 
ATOM   2895 C  CD  . ARG A 1 360 ? -25.291 -3.538  9.285   1.00 92.65 360 A 1 
ATOM   2896 N  NE  . ARG A 1 360 ? -25.261 -5.007  9.295   1.00 88.40 360 A 1 
ATOM   2897 C  CZ  . ARG A 1 360 ? -24.816 -5.810  8.327   1.00 86.19 360 A 1 
ATOM   2898 N  NH1 . ARG A 1 360 ? -24.389 -5.347  7.192   1.00 80.28 360 A 1 
ATOM   2899 N  NH2 . ARG A 1 360 ? -24.784 -7.100  8.504   1.00 78.67 360 A 1 
ATOM   2900 N  N   . MET A 1 361 ? -21.384 -3.140  13.298  1.00 98.35 361 A 1 
ATOM   2901 C  CA  . MET A 1 361 ? -20.291 -3.767  14.050  1.00 98.16 361 A 1 
ATOM   2902 C  C   . MET A 1 361 ? -20.267 -3.338  15.526  1.00 98.20 361 A 1 
ATOM   2903 O  O   . MET A 1 361 ? -19.978 -4.171  16.381  1.00 97.61 361 A 1 
ATOM   2904 C  CB  . MET A 1 361 ? -18.938 -3.454  13.405  1.00 97.32 361 A 1 
ATOM   2905 C  CG  . MET A 1 361 ? -18.762 -4.187  12.070  1.00 94.64 361 A 1 
ATOM   2906 S  SD  . MET A 1 361 ? -17.092 -4.113  11.351  1.00 94.04 361 A 1 
ATOM   2907 C  CE  . MET A 1 361 ? -16.830 -2.343  11.174  1.00 88.32 361 A 1 
ATOM   2908 N  N   . ASP A 1 362 ? -20.644 -2.108  15.825  1.00 97.92 362 A 1 
ATOM   2909 C  CA  . ASP A 1 362 ? -20.768 -1.612  17.201  1.00 97.81 362 A 1 
ATOM   2910 C  C   . ASP A 1 362 ? -21.816 -2.383  18.032  1.00 97.88 362 A 1 
ATOM   2911 O  O   . ASP A 1 362 ? -21.739 -2.450  19.261  1.00 97.06 362 A 1 
ATOM   2912 C  CB  . ASP A 1 362 ? -21.124 -0.115  17.127  1.00 97.24 362 A 1 
ATOM   2913 C  CG  . ASP A 1 362 ? -21.082 0.579   18.478  1.00 91.34 362 A 1 
ATOM   2914 O  OD1 . ASP A 1 362 ? -20.002 0.563   19.106  1.00 86.46 362 A 1 
ATOM   2915 O  OD2 . ASP A 1 362 ? -22.132 1.136   18.878  1.00 84.59 362 A 1 
ATOM   2916 N  N   . LYS A 1 363 ? -22.797 -2.998  17.364  1.00 98.03 363 A 1 
ATOM   2917 C  CA  . LYS A 1 363 ? -23.906 -3.736  17.998  1.00 97.93 363 A 1 
ATOM   2918 C  C   . LYS A 1 363 ? -23.849 -5.245  17.789  1.00 98.13 363 A 1 
ATOM   2919 O  O   . LYS A 1 363 ? -24.543 -5.980  18.487  1.00 97.10 363 A 1 
ATOM   2920 C  CB  . LYS A 1 363 ? -25.235 -3.184  17.472  1.00 97.20 363 A 1 
ATOM   2921 C  CG  . LYS A 1 363 ? -25.415 -1.705  17.828  1.00 92.23 363 A 1 
ATOM   2922 C  CD  . LYS A 1 363 ? -26.745 -1.191  17.288  1.00 84.34 363 A 1 
ATOM   2923 C  CE  . LYS A 1 363 ? -26.822 0.299   17.594  1.00 74.90 363 A 1 
ATOM   2924 N  NZ  . LYS A 1 363 ? -28.079 0.900   17.092  1.00 64.89 363 A 1 
ATOM   2925 N  N   . ASP A 1 364 ? -23.092 -5.708  16.820  1.00 98.09 364 A 1 
ATOM   2926 C  CA  . ASP A 1 364 ? -23.000 -7.104  16.409  1.00 98.10 364 A 1 
ATOM   2927 C  C   . ASP A 1 364 ? -21.547 -7.581  16.518  1.00 98.21 364 A 1 
ATOM   2928 O  O   . ASP A 1 364 ? -20.723 -7.396  15.628  1.00 97.85 364 A 1 
ATOM   2929 C  CB  . ASP A 1 364 ? -23.585 -7.263  14.993  1.00 97.72 364 A 1 
ATOM   2930 C  CG  . ASP A 1 364 ? -23.603 -8.710  14.504  1.00 97.24 364 A 1 
ATOM   2931 O  OD1 . ASP A 1 364 ? -22.952 -9.588  15.127  1.00 95.56 364 A 1 
ATOM   2932 O  OD2 . ASP A 1 364 ? -24.249 -8.949  13.454  1.00 94.68 364 A 1 
ATOM   2933 N  N   . LEU A 1 365 ? -21.267 -8.243  17.643  1.00 97.88 365 A 1 
ATOM   2934 C  CA  . LEU A 1 365 ? -19.948 -8.771  17.941  1.00 97.61 365 A 1 
ATOM   2935 C  C   . LEU A 1 365 ? -19.489 -9.822  16.918  1.00 97.51 365 A 1 
ATOM   2936 O  O   . LEU A 1 365 ? -18.295 -9.925  16.650  1.00 97.09 365 A 1 
ATOM   2937 C  CB  . LEU A 1 365 ? -19.962 -9.343  19.367  1.00 97.01 365 A 1 
ATOM   2938 C  CG  . LEU A 1 365 ? -18.592 -9.834  19.859  1.00 92.18 365 A 1 
ATOM   2939 C  CD1 . LEU A 1 365 ? -17.574 -8.708  19.954  1.00 89.12 365 A 1 
ATOM   2940 C  CD2 . LEU A 1 365 ? -18.748 -10.462 21.251  1.00 89.19 365 A 1 
ATOM   2941 N  N   . GLN A 1 366 ? -20.406 -10.611 16.341  1.00 97.75 366 A 1 
ATOM   2942 C  CA  . GLN A 1 366 ? -20.023 -11.593 15.327  1.00 97.30 366 A 1 
ATOM   2943 C  C   . GLN A 1 366 ? -19.548 -10.906 14.049  1.00 97.46 366 A 1 
ATOM   2944 O  O   . GLN A 1 366 ? -18.555 -11.332 13.462  1.00 96.72 366 A 1 
ATOM   2945 C  CB  . GLN A 1 366 ? -21.187 -12.535 14.997  1.00 96.91 366 A 1 
ATOM   2946 C  CG  . GLN A 1 366 ? -21.474 -13.521 16.128  1.00 85.70 366 A 1 
ATOM   2947 C  CD  . GLN A 1 366 ? -22.491 -14.594 15.716  1.00 78.59 366 A 1 
ATOM   2948 O  OE1 . GLN A 1 366 ? -23.148 -14.534 14.693  1.00 70.47 366 A 1 
ATOM   2949 N  NE2 . GLN A 1 366 ? -22.643 -15.634 16.497  1.00 68.52 366 A 1 
ATOM   2950 N  N   . LEU A 1 367 ? -20.224 -9.827  13.656  1.00 97.69 367 A 1 
ATOM   2951 C  CA  . LEU A 1 367 ? -19.811 -9.031  12.509  1.00 97.76 367 A 1 
ATOM   2952 C  C   . LEU A 1 367 ? -18.478 -8.316  12.765  1.00 97.89 367 A 1 
ATOM   2953 O  O   . LEU A 1 367 ? -17.606 -8.323  11.899  1.00 97.57 367 A 1 
ATOM   2954 C  CB  . LEU A 1 367 ? -20.936 -8.044  12.174  1.00 97.72 367 A 1 
ATOM   2955 C  CG  . LEU A 1 367 ? -20.685 -7.218  10.906  1.00 96.99 367 A 1 
ATOM   2956 C  CD1 . LEU A 1 367 ? -20.613 -8.085  9.654   1.00 96.13 367 A 1 
ATOM   2957 C  CD2 . LEU A 1 367 ? -21.826 -6.224  10.731  1.00 96.05 367 A 1 
ATOM   2958 N  N   . PHE A 1 368 ? -18.284 -7.756  13.961  1.00 97.67 368 A 1 
ATOM   2959 C  CA  . PHE A 1 368 ? -17.010 -7.170  14.354  1.00 97.46 368 A 1 
ATOM   2960 C  C   . PHE A 1 368 ? -15.881 -8.208  14.349  1.00 97.29 368 A 1 
ATOM   2961 O  O   . PHE A 1 368 ? -14.791 -7.937  13.837  1.00 96.93 368 A 1 
ATOM   2962 C  CB  . PHE A 1 368 ? -17.134 -6.512  15.727  1.00 96.89 368 A 1 
ATOM   2963 C  CG  . PHE A 1 368 ? -15.840 -5.862  16.165  1.00 96.26 368 A 1 
ATOM   2964 C  CD1 . PHE A 1 368 ? -14.961 -6.536  17.034  1.00 95.10 368 A 1 
ATOM   2965 C  CD2 . PHE A 1 368 ? -15.474 -4.612  15.647  1.00 94.99 368 A 1 
ATOM   2966 C  CE1 . PHE A 1 368 ? -13.731 -5.959  17.390  1.00 93.71 368 A 1 
ATOM   2967 C  CE2 . PHE A 1 368 ? -14.245 -4.024  16.002  1.00 93.70 368 A 1 
ATOM   2968 C  CZ  . PHE A 1 368 ? -13.378 -4.703  16.868  1.00 93.60 368 A 1 
ATOM   2969 N  N   . ASN A 1 369 ? -16.136 -9.416  14.856  1.00 96.85 369 A 1 
ATOM   2970 C  CA  . ASN A 1 369 ? -15.143 -10.489 14.860  1.00 96.32 369 A 1 
ATOM   2971 C  C   . ASN A 1 369 ? -14.735 -10.919 13.451  1.00 96.27 369 A 1 
ATOM   2972 O  O   . ASN A 1 369 ? -13.577 -11.256 13.247  1.00 95.96 369 A 1 
ATOM   2973 C  CB  . ASN A 1 369 ? -15.684 -11.682 15.661  1.00 96.10 369 A 1 
ATOM   2974 C  CG  . ASN A 1 369 ? -15.682 -11.455 17.163  1.00 93.18 369 A 1 
ATOM   2975 O  OD1 . ASN A 1 369 ? -15.047 -10.583 17.704  1.00 88.18 369 A 1 
ATOM   2976 N  ND2 . ASN A 1 369 ? -16.372 -12.301 17.888  1.00 87.38 369 A 1 
ATOM   2977 N  N   . LYS A 1 370 ? -15.640 -10.878 12.465  1.00 96.76 370 A 1 
ATOM   2978 C  CA  . LYS A 1 370 ? -15.277 -11.081 11.054  1.00 96.73 370 A 1 
ATOM   2979 C  C   . LYS A 1 370 ? -14.304 -10.009 10.579  1.00 97.14 370 A 1 
ATOM   2980 O  O   . LYS A 1 370 ? -13.253 -10.339 10.057  1.00 96.74 370 A 1 
ATOM   2981 C  CB  . LYS A 1 370 ? -16.513 -11.057 10.152  1.00 95.63 370 A 1 
ATOM   2982 C  CG  . LYS A 1 370 ? -17.370 -12.309 10.276  1.00 85.00 370 A 1 
ATOM   2983 C  CD  . LYS A 1 370 ? -18.570 -12.120 9.358   1.00 85.60 370 A 1 
ATOM   2984 C  CE  . LYS A 1 370 ? -19.313 -13.431 9.098   1.00 78.06 370 A 1 
ATOM   2985 N  NZ  . LYS A 1 370 ? -19.802 -13.425 7.707   1.00 73.63 370 A 1 
ATOM   2986 N  N   . TYR A 1 371 ? -14.625 -8.738  10.825  1.00 97.00 371 A 1 
ATOM   2987 C  CA  . TYR A 1 371 ? -13.726 -7.623  10.508  1.00 97.21 371 A 1 
ATOM   2988 C  C   . TYR A 1 371 ? -12.369 -7.796  11.203  1.00 97.12 371 A 1 
ATOM   2989 O  O   . TYR A 1 371 ? -11.337 -7.664  10.559  1.00 96.99 371 A 1 
ATOM   2990 C  CB  . TYR A 1 371 ? -14.396 -6.304  10.893  1.00 97.32 371 A 1 
ATOM   2991 C  CG  . TYR A 1 371 ? -13.427 -5.144  11.001  1.00 97.32 371 A 1 
ATOM   2992 C  CD1 . TYR A 1 371 ? -12.885 -4.797  12.258  1.00 96.86 371 A 1 
ATOM   2993 C  CD2 . TYR A 1 371 ? -13.000 -4.456  9.849   1.00 96.91 371 A 1 
ATOM   2994 C  CE1 . TYR A 1 371 ? -11.941 -3.774  12.362  1.00 96.34 371 A 1 
ATOM   2995 C  CE2 . TYR A 1 371 ? -12.053 -3.419  9.946   1.00 96.38 371 A 1 
ATOM   2996 C  CZ  . TYR A 1 371 ? -11.521 -3.085  11.209  1.00 96.59 371 A 1 
ATOM   2997 O  OH  . TYR A 1 371 ? -10.593 -2.093  11.322  1.00 95.65 371 A 1 
ATOM   2998 N  N   . HIS A 1 372 ? -12.360 -8.151  12.477  1.00 96.33 372 A 1 
ATOM   2999 C  CA  . HIS A 1 372 ? -11.134 -8.337  13.250  1.00 95.61 372 A 1 
ATOM   3000 C  C   . HIS A 1 372 ? -10.271 -9.499  12.733  1.00 95.66 372 A 1 
ATOM   3001 O  O   . HIS A 1 372 ? -9.044  -9.407  12.718  1.00 95.10 372 A 1 
ATOM   3002 C  CB  . HIS A 1 372 ? -11.504 -8.534  14.718  1.00 94.46 372 A 1 
ATOM   3003 C  CG  . HIS A 1 372 ? -10.300 -8.599  15.600  1.00 92.63 372 A 1 
ATOM   3004 N  ND1 . HIS A 1 372 ? -9.631  -9.742  15.995  1.00 84.22 372 A 1 
ATOM   3005 C  CD2 . HIS A 1 372 ? -9.617  -7.530  16.141  1.00 83.57 372 A 1 
ATOM   3006 C  CE1 . HIS A 1 372 ? -8.574  -9.367  16.743  1.00 83.82 372 A 1 
ATOM   3007 N  NE2 . HIS A 1 372 ? -8.543  -8.031  16.852  1.00 85.54 372 A 1 
ATOM   3008 N  N   . LEU A 1 373 ? -10.899 -10.589 12.280  1.00 96.23 373 A 1 
ATOM   3009 C  CA  . LEU A 1 373 ? -10.200 -11.700 11.644  1.00 96.11 373 A 1 
ATOM   3010 C  C   . LEU A 1 373 ? -9.546  -11.256 10.327  1.00 96.47 373 A 1 
ATOM   3011 O  O   . LEU A 1 373 ? -8.354  -11.493 10.104  1.00 95.78 373 A 1 
ATOM   3012 C  CB  . LEU A 1 373 ? -11.212 -12.841 11.436  1.00 95.40 373 A 1 
ATOM   3013 C  CG  . LEU A 1 373 ? -10.557 -14.156 10.980  1.00 87.72 373 A 1 
ATOM   3014 C  CD1 . LEU A 1 373 ? -9.813  -14.839 12.127  1.00 85.00 373 A 1 
ATOM   3015 C  CD2 . LEU A 1 373 ? -11.632 -15.118 10.469  1.00 84.33 373 A 1 
ATOM   3016 N  N   . HIS A 1 374 ? -10.308 -10.562 9.479   1.00 96.86 374 A 1 
ATOM   3017 C  CA  . HIS A 1 374 ? -9.833  -10.060 8.194   1.00 97.08 374 A 1 
ATOM   3018 C  C   . HIS A 1 374 ? -8.807  -8.931  8.334   1.00 97.05 374 A 1 
ATOM   3019 O  O   . HIS A 1 374 ? -7.903  -8.826  7.505   1.00 96.59 374 A 1 
ATOM   3020 C  CB  . HIS A 1 374 ? -11.028 -9.608  7.349   1.00 96.99 374 A 1 
ATOM   3021 C  CG  . HIS A 1 374 ? -11.950 -10.729 6.976   1.00 97.21 374 A 1 
ATOM   3022 N  ND1 . HIS A 1 374 ? -11.579 -12.021 6.637   1.00 94.05 374 A 1 
ATOM   3023 C  CD2 . HIS A 1 374 ? -13.319 -10.667 6.906   1.00 94.27 374 A 1 
ATOM   3024 C  CE1 . HIS A 1 374 ? -12.701 -12.710 6.381   1.00 95.24 374 A 1 
ATOM   3025 N  NE2 . HIS A 1 374 ? -13.769 -11.919 6.530   1.00 95.34 374 A 1 
ATOM   3026 N  N   . PHE A 1 375 ? -8.856  -8.155  9.412   1.00 96.30 375 A 1 
ATOM   3027 C  CA  . PHE A 1 375 ? -7.901  -7.094  9.735   1.00 95.75 375 A 1 
ATOM   3028 C  C   . PHE A 1 375 ? -6.446  -7.577  9.674   1.00 95.48 375 A 1 
ATOM   3029 O  O   . PHE A 1 375 ? -5.558  -6.839  9.254   1.00 94.61 375 A 1 
ATOM   3030 C  CB  . PHE A 1 375 ? -8.242  -6.554  11.125  1.00 95.43 375 A 1 
ATOM   3031 C  CG  . PHE A 1 375 ? -7.303  -5.483  11.629  1.00 95.69 375 A 1 
ATOM   3032 C  CD1 . PHE A 1 375 ? -6.269  -5.804  12.524  1.00 95.18 375 A 1 
ATOM   3033 C  CD2 . PHE A 1 375 ? -7.469  -4.153  11.207  1.00 95.27 375 A 1 
ATOM   3034 C  CE1 . PHE A 1 375 ? -5.412  -4.804  12.998  1.00 94.22 375 A 1 
ATOM   3035 C  CE2 . PHE A 1 375 ? -6.612  -3.149  11.683  1.00 94.32 375 A 1 
ATOM   3036 C  CZ  . PHE A 1 375 ? -5.584  -3.470  12.577  1.00 94.41 375 A 1 
ATOM   3037 N  N   . ARG A 1 376 ? -6.183  -8.832  10.048  1.00 95.32 376 A 1 
ATOM   3038 C  CA  . ARG A 1 376 ? -4.873  -9.493  9.940   1.00 94.70 376 A 1 
ATOM   3039 C  C   . ARG A 1 376 ? -4.833  -10.555 8.838   1.00 94.91 376 A 1 
ATOM   3040 O  O   . ARG A 1 376 ? -4.036  -11.498 8.920   1.00 93.02 376 A 1 
ATOM   3041 C  CB  . ARG A 1 376 ? -4.432  -10.046 11.295  1.00 92.82 376 A 1 
ATOM   3042 C  CG  . ARG A 1 376 ? -4.214  -8.925  12.315  1.00 87.07 376 A 1 
ATOM   3043 C  CD  . ARG A 1 376 ? -3.456  -9.475  13.523  1.00 85.18 376 A 1 
ATOM   3044 N  NE  . ARG A 1 376 ? -3.316  -8.457  14.563  1.00 80.32 376 A 1 
ATOM   3045 C  CZ  . ARG A 1 376 ? -2.568  -8.556  15.642  1.00 77.39 376 A 1 
ATOM   3046 N  NH1 . ARG A 1 376 ? -1.799  -9.591  15.860  1.00 70.42 376 A 1 
ATOM   3047 N  NH2 . ARG A 1 376 ? -2.608  -7.615  16.534  1.00 68.82 376 A 1 
ATOM   3048 N  N   . ALA A 1 377 ? -5.668  -10.427 7.837   1.00 95.59 377 A 1 
ATOM   3049 C  CA  . ALA A 1 377 ? -5.743  -11.340 6.700   1.00 95.72 377 A 1 
ATOM   3050 C  C   . ALA A 1 377 ? -5.907  -12.816 7.097   1.00 95.89 377 A 1 
ATOM   3051 O  O   . ALA A 1 377 ? -5.327  -13.718 6.494   1.00 93.71 377 A 1 
ATOM   3052 C  CB  . ALA A 1 377 ? -4.561  -11.067 5.773   1.00 94.97 377 A 1 
ATOM   3053 N  N   . ASP A 1 378 ? -6.696  -13.062 8.147   1.00 94.61 378 A 1 
ATOM   3054 C  CA  . ASP A 1 378 ? -7.004  -14.390 8.671   1.00 94.17 378 A 1 
ATOM   3055 C  C   . ASP A 1 378 ? -5.754  -15.191 9.085   1.00 93.48 378 A 1 
ATOM   3056 O  O   . ASP A 1 378 ? -5.682  -16.410 8.929   1.00 90.03 378 A 1 
ATOM   3057 C  CB  . ASP A 1 378 ? -7.898  -15.162 7.700   1.00 93.72 378 A 1 
ATOM   3058 C  CG  . ASP A 1 378 ? -9.171  -14.401 7.332   1.00 93.13 378 A 1 
ATOM   3059 O  OD1 . ASP A 1 378 ? -10.252 -14.885 7.706   1.00 88.58 378 A 1 
ATOM   3060 O  OD2 . ASP A 1 378 ? -9.073  -13.378 6.626   1.00 89.77 378 A 1 
ATOM   3061 N  N   . THR A 1 379 ? -4.734  -14.487 9.594   1.00 93.48 379 A 1 
ATOM   3062 C  CA  . THR A 1 379 ? -3.455  -15.105 9.940   1.00 91.94 379 A 1 
ATOM   3063 C  C   . THR A 1 379 ? -3.615  -16.066 11.121  1.00 89.67 379 A 1 
ATOM   3064 O  O   . THR A 1 379 ? -4.010  -15.656 12.212  1.00 86.06 379 A 1 
ATOM   3065 C  CB  . THR A 1 379 ? -2.390  -14.057 10.247  1.00 91.11 379 A 1 
ATOM   3066 O  OG1 . THR A 1 379 ? -2.195  -13.286 9.091   1.00 85.99 379 A 1 
ATOM   3067 C  CG2 . THR A 1 379 ? -1.047  -14.696 10.572  1.00 85.91 379 A 1 
ATOM   3068 N  N   . PRO A 1 380 ? -3.275  -17.358 10.954  1.00 86.70 380 A 1 
ATOM   3069 C  CA  . PRO A 1 380 ? -3.442  -18.329 12.021  1.00 82.68 380 A 1 
ATOM   3070 C  C   . PRO A 1 380 ? -2.589  -18.021 13.247  1.00 80.59 380 A 1 
ATOM   3071 O  O   . PRO A 1 380 ? -1.382  -17.833 13.136  1.00 72.91 380 A 1 
ATOM   3072 C  CB  . PRO A 1 380 ? -3.069  -19.688 11.411  1.00 79.17 380 A 1 
ATOM   3073 C  CG  . PRO A 1 380 ? -3.242  -19.471 9.909   1.00 79.04 380 A 1 
ATOM   3074 C  CD  . PRO A 1 380 ? -2.857  -18.008 9.729   1.00 82.69 380 A 1 
ATOM   3075 N  N   . GLY A 1 381 ? -3.202  -18.047 14.437  1.00 76.15 381 A 1 
ATOM   3076 C  CA  . GLY A 1 381 ? -2.500  -17.900 15.719  1.00 72.07 381 A 1 
ATOM   3077 C  C   . GLY A 1 381 ? -2.175  -16.467 16.134  1.00 69.36 381 A 1 
ATOM   3078 O  O   . GLY A 1 381 ? -1.607  -16.273 17.203  1.00 63.67 381 A 1 
ATOM   3079 N  N   . PHE A 1 382 ? -2.556  -15.470 15.328  1.00 69.17 382 A 1 
ATOM   3080 C  CA  . PHE A 1 382 ? -2.454  -14.061 15.685  1.00 64.61 382 A 1 
ATOM   3081 C  C   . PHE A 1 382 ? -3.834  -13.513 16.057  1.00 60.80 382 A 1 
ATOM   3082 O  O   . PHE A 1 382 ? -4.781  -13.641 15.290  1.00 55.41 382 A 1 
ATOM   3083 C  CB  . PHE A 1 382 ? -1.804  -13.277 14.546  1.00 60.48 382 A 1 
ATOM   3084 C  CG  . PHE A 1 382 ? -0.332  -13.602 14.348  1.00 58.25 382 A 1 
ATOM   3085 C  CD1 . PHE A 1 382 ? 0.659   -12.808 14.943  1.00 54.64 382 A 1 
ATOM   3086 C  CD2 . PHE A 1 382 ? 0.050   -14.705 13.572  1.00 52.87 382 A 1 
ATOM   3087 C  CE1 . PHE A 1 382 ? 2.017   -13.107 14.767  1.00 49.92 382 A 1 
ATOM   3088 C  CE2 . PHE A 1 382 ? 1.409   -15.017 13.392  1.00 49.78 382 A 1 
ATOM   3089 C  CZ  . PHE A 1 382 ? 2.389   -14.209 13.992  1.00 49.14 382 A 1 
ATOM   3090 N  N   . THR A 1 383 ? -3.919  -12.907 17.243  1.00 55.05 383 A 1 
ATOM   3091 C  CA  . THR A 1 383 ? -5.144  -12.291 17.770  1.00 52.55 383 A 1 
ATOM   3092 C  C   . THR A 1 383 ? -5.105  -10.779 17.635  1.00 48.86 383 A 1 
ATOM   3093 O  O   . THR A 1 383 ? -4.026  -10.183 17.820  1.00 44.56 383 A 1 
ATOM   3094 C  CB  . THR A 1 383 ? -5.373  -12.656 19.239  1.00 48.21 383 A 1 
ATOM   3095 O  OG1 . THR A 1 383 ? -4.215  -12.334 19.975  1.00 45.33 383 A 1 
ATOM   3096 C  CG2 . THR A 1 383 ? -5.665  -14.145 19.411  1.00 44.04 383 A 1 
ATOM   3097 O  OXT . THR A 1 383 ? -6.205  -10.222 17.362  1.00 43.55 383 A 1 
HETATM 3098 MG MG  . MG  B 2 .   ? 5.278   -1.046  5.026   1.00 95.27 1   B 1 
HETATM 3099 MG MG  . MG  C 3 .   ? 5.279   2.285   5.363   1.00 94.16 1   C 1 
HETATM 3100 C  C1  . NAG D 4 .   ? 18.330  -7.090  -6.862  1.00 94.90 1   D 1 
HETATM 3101 C  C2  . NAG D 4 .   ? 18.808  -7.456  -5.477  1.00 94.91 1   D 1 
HETATM 3102 C  C3  . NAG D 4 .   ? 20.087  -8.264  -5.566  1.00 93.93 1   D 1 
HETATM 3103 C  C4  . NAG D 4 .   ? 19.919  -9.448  -6.530  1.00 93.34 1   D 1 
HETATM 3104 C  C5  . NAG D 4 .   ? 19.410  -8.940  -7.876  1.00 93.88 1   D 1 
HETATM 3105 C  C6  . NAG D 4 .   ? 19.128  -10.054 -8.880  1.00 90.56 1   D 1 
HETATM 3106 C  C7  . NAG D 4 .   ? 18.126  -5.753  -3.861  1.00 94.07 1   D 1 
HETATM 3107 C  C8  . NAG D 4 .   ? 18.554  -4.617  -3.001  1.00 92.23 1   D 1 
HETATM 3108 N  N2  . NAG D 4 .   ? 19.050  -6.298  -4.651  1.00 93.63 1   D 1 
HETATM 3109 O  O3  . NAG D 4 .   ? 20.430  -8.733  -4.277  1.00 92.28 1   D 1 
HETATM 3110 O  O4  . NAG D 4 .   ? 21.169  -10.089 -6.723  1.00 92.31 1   D 1 
HETATM 3111 O  O5  . NAG D 4 .   ? 18.190  -8.225  -7.677  1.00 94.57 1   D 1 
HETATM 3112 O  O6  . NAG D 4 .   ? 18.174  -10.948 -8.386  1.00 86.85 1   D 1 
HETATM 3113 O  O7  . NAG D 4 .   ? 16.987  -6.166  -3.814  1.00 91.90 1   D 1 
HETATM 3114 C  C1  . NAG D 4 .   ? 21.246  -11.425 -6.303  1.00 89.74 2   D 1 
HETATM 3115 C  C2  . NAG D 4 .   ? 22.437  -12.106 -6.966  1.00 88.39 2   D 1 
HETATM 3116 C  C3  . NAG D 4 .   ? 22.592  -13.533 -6.470  1.00 85.02 2   D 1 
HETATM 3117 C  C4  . NAG D 4 .   ? 22.567  -13.591 -4.965  1.00 86.25 2   D 1 
HETATM 3118 C  C5  . NAG D 4 .   ? 21.363  -12.824 -4.437  1.00 85.55 2   D 1 
HETATM 3119 C  C6  . NAG D 4 .   ? 21.307  -12.743 -2.926  1.00 80.92 2   D 1 
HETATM 3120 C  C7  . NAG D 4 .   ? 22.946  -11.357 -9.252  1.00 87.77 2   D 1 
HETATM 3121 C  C8  . NAG D 4 .   ? 22.590  -11.468 -10.710 1.00 82.75 2   D 1 
HETATM 3122 N  N2  . NAG D 4 .   ? 22.269  -12.112 -8.423  1.00 87.33 2   D 1 
HETATM 3123 O  O3  . NAG D 4 .   ? 23.808  -14.054 -6.952  1.00 83.67 2   D 1 
HETATM 3124 O  O4  . NAG D 4 .   ? 22.439  -14.964 -4.600  1.00 83.23 2   D 1 
HETATM 3125 O  O5  . NAG D 4 .   ? 21.378  -11.491 -4.910  1.00 88.68 2   D 1 
HETATM 3126 O  O6  . NAG D 4 .   ? 22.405  -12.047 -2.425  1.00 77.61 2   D 1 
HETATM 3127 O  O7  . NAG D 4 .   ? 23.815  -10.595 -8.878  1.00 83.09 2   D 1 
HETATM 3128 C  C1  . MAN D 4 .   ? 23.293  -15.503 -3.771  1.00 81.13 3   D 1 
HETATM 3129 C  C2  . MAN D 4 .   ? 22.637  -16.756 -3.226  1.00 77.44 3   D 1 
HETATM 3130 C  C3  . MAN D 4 .   ? 23.523  -17.309 -2.113  1.00 70.48 3   D 1 
HETATM 3131 C  C4  . MAN D 4 .   ? 24.915  -17.554 -2.618  1.00 69.24 3   D 1 
HETATM 3132 C  C5  . MAN D 4 .   ? 25.483  -16.304 -3.269  1.00 70.87 3   D 1 
HETATM 3133 C  C6  . MAN D 4 .   ? 26.791  -16.602 -3.970  1.00 61.94 3   D 1 
HETATM 3134 O  O2  . MAN D 4 .   ? 22.471  -17.799 -4.205  1.00 74.41 3   D 1 
HETATM 3135 O  O3  . MAN D 4 .   ? 22.966  -18.495 -1.618  1.00 68.27 3   D 1 
HETATM 3136 O  O4  . MAN D 4 .   ? 25.756  -17.920 -1.548  1.00 64.19 3   D 1 
HETATM 3137 O  O5  . MAN D 4 .   ? 24.576  -15.806 -4.267  1.00 78.78 3   D 1 
HETATM 3138 O  O6  . MAN D 4 .   ? 27.198  -15.475 -4.686  1.00 58.02 3   D 1 
HETATM 3139 C  C1  . MAN D 4 .   ? 21.600  -17.655 -5.247  1.00 68.80 4   D 1 
HETATM 3140 C  C2  . MAN D 4 .   ? 20.823  -18.940 -5.643  1.00 64.18 4   D 1 
HETATM 3141 C  C3  . MAN D 4 .   ? 21.823  -20.002 -6.167  1.00 56.15 4   D 1 
HETATM 3142 C  C4  . MAN D 4 .   ? 22.660  -19.421 -7.294  1.00 53.08 4   D 1 
HETATM 3143 C  C5  . MAN D 4 .   ? 23.367  -18.180 -6.764  1.00 58.19 4   D 1 
HETATM 3144 C  C6  . MAN D 4 .   ? 24.259  -17.557 -7.800  1.00 46.13 4   D 1 
HETATM 3145 O  O2  . MAN D 4 .   ? 19.924  -18.685 -6.686  1.00 61.76 4   D 1 
HETATM 3146 O  O3  . MAN D 4 .   ? 21.096  -21.146 -6.632  1.00 50.92 4   D 1 
HETATM 3147 O  O4  . MAN D 4 .   ? 23.592  -20.384 -7.726  1.00 38.16 4   D 1 
HETATM 3148 O  O5  . MAN D 4 .   ? 22.379  -17.224 -6.334  1.00 64.61 4   D 1 
HETATM 3149 O  O6  . MAN D 4 .   ? 23.521  -16.821 -8.746  1.00 41.72 4   D 1 
HETATM 3150 C  C1  . MAN D 4 .   ? 18.604  -18.876 -6.269  1.00 63.93 5   D 1 
HETATM 3151 C  C2  . MAN D 4 .   ? 17.756  -19.272 -7.494  1.00 56.78 5   D 1 
HETATM 3152 C  C3  . MAN D 4 .   ? 17.791  -18.146 -8.524  1.00 59.51 5   D 1 
HETATM 3153 C  C4  . MAN D 4 .   ? 17.343  -16.828 -7.876  1.00 56.13 5   D 1 
HETATM 3154 C  C5  . MAN D 4 .   ? 18.185  -16.548 -6.612  1.00 63.66 5   D 1 
HETATM 3155 C  C6  . MAN D 4 .   ? 17.702  -15.331 -5.860  1.00 55.52 5   D 1 
HETATM 3156 O  O2  . MAN D 4 .   ? 16.407  -19.515 -7.121  1.00 51.53 5   D 1 
HETATM 3157 O  O3  . MAN D 4 .   ? 16.950  -18.448 -9.633  1.00 51.38 5   D 1 
HETATM 3158 O  O4  . MAN D 4 .   ? 17.510  -15.770 -8.803  1.00 52.02 5   D 1 
HETATM 3159 O  O5  . MAN D 4 .   ? 18.134  -17.666 -5.723  1.00 60.45 5   D 1 
HETATM 3160 O  O6  . MAN D 4 .   ? 18.593  -15.099 -4.779  1.00 51.51 5   D 1 
HETATM 3161 C  C1  . MAN D 4 .   ? 24.426  -16.364 -9.744  1.00 37.57 6   D 1 
HETATM 3162 C  C2  . MAN D 4 .   ? 23.801  -15.201 -10.532 1.00 50.18 6   D 1 
HETATM 3163 C  C3  . MAN D 4 .   ? 22.560  -15.744 -11.305 1.00 48.75 6   D 1 
HETATM 3164 C  C4  . MAN D 4 .   ? 22.961  -16.922 -12.203 1.00 41.52 6   D 1 
HETATM 3165 C  C5  . MAN D 4 .   ? 23.682  -17.978 -11.360 1.00 31.67 6   D 1 
HETATM 3166 C  C6  . MAN D 4 .   ? 24.268  -19.072 -12.230 1.00 12.66 6   D 1 
HETATM 3167 O  O2  . MAN D 4 .   ? 24.682  -14.690 -11.491 1.00 41.22 6   D 1 
HETATM 3168 O  O3  . MAN D 4 .   ? 21.996  -14.714 -12.103 1.00 47.01 6   D 1 
HETATM 3169 O  O4  . MAN D 4 .   ? 21.806  -17.466 -12.803 1.00 30.53 6   D 1 
HETATM 3170 O  O5  . MAN D 4 .   ? 24.783  -17.403 -10.634 1.00 37.47 6   D 1 
HETATM 3171 O  O6  . MAN D 4 .   ? 25.127  -18.468 -13.188 1.00 8.56  6   D 1 
HETATM 3172 C  C1  . MAN D 4 .   ? 25.558  -13.625 -11.074 1.00 32.04 7   D 1 
HETATM 3173 C  C2  . MAN D 4 .   ? 25.887  -12.806 -12.336 1.00 27.21 7   D 1 
HETATM 3174 C  C3  . MAN D 4 .   ? 26.749  -13.650 -13.284 1.00 17.49 7   D 1 
HETATM 3175 C  C4  . MAN D 4 .   ? 27.971  -14.201 -12.562 1.00 17.23 7   D 1 
HETATM 3176 C  C5  . MAN D 4 .   ? 27.549  -14.941 -11.285 1.00 21.89 7   D 1 
HETATM 3177 C  C6  . MAN D 4 .   ? 28.755  -15.371 -10.461 1.00 11.62 7   D 1 
HETATM 3178 O  O2  . MAN D 4 .   ? 26.611  -11.637 -11.979 1.00 23.48 7   D 1 
HETATM 3179 O  O3  . MAN D 4 .   ? 27.146  -12.872 -14.414 1.00 12.53 7   D 1 
HETATM 3180 O  O4  . MAN D 4 .   ? 28.670  -15.091 -13.414 1.00 8.46  7   D 1 
HETATM 3181 O  O5  . MAN D 4 .   ? 26.746  -14.097 -10.457 1.00 36.22 7   D 1 
HETATM 3182 O  O6  . MAN D 4 .   ? 28.321  -16.139 -9.351  1.00 11.61 7   D 1 
HETATM 3183 C  C1  . MAN D 4 .   ? 25.901  -19.333 -13.991 1.00 4.62  8   D 1 
HETATM 3184 C  C2  . MAN D 4 .   ? 26.878  -18.422 -14.758 1.00 3.90  8   D 1 
HETATM 3185 C  C3  . MAN D 4 .   ? 26.098  -17.515 -15.742 1.00 3.83  8   D 1 
HETATM 3186 C  C4  . MAN D 4 .   ? 25.166  -18.334 -16.627 1.00 3.53  8   D 1 
HETATM 3187 C  C5  . MAN D 4 .   ? 24.282  -19.251 -15.769 1.00 5.28  8   D 1 
HETATM 3188 C  C6  . MAN D 4 .   ? 23.452  -20.174 -16.628 1.00 3.59  8   D 1 
HETATM 3189 O  O2  . MAN D 4 .   ? 27.799  -19.217 -15.519 1.00 4.07  8   D 1 
HETATM 3190 O  O3  . MAN D 4 .   ? 26.984  -16.737 -16.521 1.00 4.97  8   D 1 
HETATM 3191 O  O4  . MAN D 4 .   ? 24.363  -17.470 -17.394 1.00 4.36  8   D 1 
HETATM 3192 O  O5  . MAN D 4 .   ? 25.078  -20.056 -14.893 1.00 5.64  8   D 1 
HETATM 3193 O  O6  . MAN D 4 .   ? 22.626  -20.978 -15.808 1.00 3.21  8   D 1 
HETATM 3194 C  C1  . NAG E 5 .   ? -4.044  0.670   25.121  1.00 85.70 1   E 1 
HETATM 3195 C  C2  . NAG E 5 .   ? -3.400  -0.353  26.015  1.00 83.53 1   E 1 
HETATM 3196 C  C3  . NAG E 5 .   ? -4.433  -1.240  26.663  1.00 80.13 1   E 1 
HETATM 3197 C  C4  . NAG E 5 .   ? -5.581  -0.427  27.273  1.00 79.39 1   E 1 
HETATM 3198 C  C5  . NAG E 5 .   ? -6.123  0.530   26.227  1.00 80.01 1   E 1 
HETATM 3199 C  C6  . NAG E 5 .   ? -7.248  1.432   26.736  1.00 70.64 1   E 1 
HETATM 3200 C  C7  . NAG E 5 .   ? -1.153  -1.075  25.393  1.00 76.27 1   E 1 
HETATM 3201 C  C8  . NAG E 5 .   ? -0.323  -2.013  24.560  1.00 68.97 1   E 1 
HETATM 3202 N  N2  . NAG E 5 .   ? -2.454  -1.161  25.273  1.00 78.91 1   E 1 
HETATM 3203 O  O3  . NAG E 5 .   ? -3.835  -2.010  27.675  1.00 75.07 1   E 1 
HETATM 3204 O  O4  . NAG E 5 .   ? -6.582  -1.328  27.716  1.00 78.98 1   E 1 
HETATM 3205 O  O5  . NAG E 5 .   ? -5.079  1.374   25.763  1.00 80.17 1   E 1 
HETATM 3206 O  O6  . NAG E 5 .   ? -6.797  2.229   27.806  1.00 65.90 1   E 1 
HETATM 3207 O  O7  . NAG E 5 .   ? -0.611  -0.264  26.146  1.00 70.28 1   E 1 
HETATM 3208 C  C1  . NAG E 5 .   ? -7.127  -1.040  29.001  1.00 79.05 2   E 1 
HETATM 3209 C  C2  . NAG E 5 .   ? -8.371  -1.883  29.182  1.00 72.90 2   E 1 
HETATM 3210 C  C3  . NAG E 5 .   ? -8.982  -1.714  30.562  1.00 65.10 2   E 1 
HETATM 3211 C  C4  . NAG E 5 .   ? -7.927  -1.808  31.644  1.00 57.78 2   E 1 
HETATM 3212 C  C5  . NAG E 5 .   ? -6.760  -0.908  31.302  1.00 66.81 2   E 1 
HETATM 3213 C  C6  . NAG E 5 .   ? -5.626  -0.962  32.283  1.00 42.37 2   E 1 
HETATM 3214 C  C7  . NAG E 5 .   ? -9.674  -2.250  27.142  1.00 69.28 2   E 1 
HETATM 3215 C  C8  . NAG E 5 .   ? -10.698 -1.676  26.226  1.00 63.42 2   E 1 
HETATM 3216 N  N2  . NAG E 5 .   ? -9.375  -1.517  28.195  1.00 71.53 2   E 1 
HETATM 3217 O  O3  . NAG E 5 .   ? -9.964  -2.701  30.759  1.00 62.02 2   E 1 
HETATM 3218 O  O4  . NAG E 5 .   ? -8.551  -1.356  32.841  1.00 40.37 2   E 1 
HETATM 3219 O  O5  . NAG E 5 .   ? -6.220  -1.276  30.031  1.00 73.47 2   E 1 
HETATM 3220 O  O6  . NAG E 5 .   ? -5.014  -2.227  32.268  1.00 34.51 2   E 1 
HETATM 3221 O  O7  . NAG E 5 .   ? -9.140  -3.309  26.927  1.00 66.43 2   E 1 
HETATM 3222 C  C1  . MAN E 5 .   ? -8.425  -2.016  33.937  1.00 7.72  3   E 1 
HETATM 3223 C  C2  . MAN E 5 .   ? -8.956  -1.130  35.045  1.00 5.05  3   E 1 
HETATM 3224 C  C3  . MAN E 5 .   ? -8.607  -1.815  36.348  1.00 3.76  3   E 1 
HETATM 3225 C  C4  . MAN E 5 .   ? -9.193  -3.217  36.393  1.00 2.89  3   E 1 
HETATM 3226 C  C5  . MAN E 5 .   ? -8.757  -4.018  35.187  1.00 5.08  3   E 1 
HETATM 3227 C  C6  . MAN E 5 .   ? -9.515  -5.331  35.078  1.00 3.55  3   E 1 
HETATM 3228 O  O2  . MAN E 5 .   ? -10.385 -0.983  35.022  1.00 6.23  3   E 1 
HETATM 3229 O  O3  . MAN E 5 .   ? -9.099  -1.027  37.410  1.00 2.91  3   E 1 
HETATM 3230 O  O4  . MAN E 5 .   ? -8.749  -3.856  37.564  1.00 3.16  3   E 1 
HETATM 3231 O  O5  . MAN E 5 .   ? -9.041  -3.288  33.993  1.00 7.75  3   E 1 
HETATM 3232 O  O6  . MAN E 5 .   ? -9.185  -5.995  33.885  1.00 4.37  3   E 1 
HETATM 3233 C  C1  . MAN E 5 .   ? -11.041 -0.217  34.078  1.00 4.23  4   E 1 
HETATM 3234 C  C2  . MAN E 5 .   ? -12.208 0.599   34.697  1.00 2.99  4   E 1 
HETATM 3235 C  C3  . MAN E 5 .   ? -13.333 -0.363  35.134  1.00 3.82  4   E 1 
HETATM 3236 C  C4  . MAN E 5 .   ? -13.751 -1.271  33.996  1.00 5.92  4   E 1 
HETATM 3237 C  C5  . MAN E 5 .   ? -12.516 -2.036  33.521  1.00 7.42  4   E 1 
HETATM 3238 C  C6  . MAN E 5 .   ? -12.848 -3.006  32.422  1.00 8.27  4   E 1 
HETATM 3239 O  O2  . MAN E 5 .   ? -12.763 1.445   33.730  1.00 6.00  4   E 1 
HETATM 3240 O  O3  . MAN E 5 .   ? -14.454 0.414   35.578  1.00 3.42  4   E 1 
HETATM 3241 O  O4  . MAN E 5 .   ? -14.735 -2.176  34.445  1.00 5.16  4   E 1 
HETATM 3242 O  O5  . MAN E 5 .   ? -11.538 -1.074  33.070  1.00 9.64  4   E 1 
HETATM 3243 O  O6  . MAN E 5 .   ? -13.219 -2.345  31.230  1.00 10.05 4   E 1 
HETATM 3244 C  C1  . MAN E 5 .   ? -12.503 2.766   34.010  1.00 3.49  5   E 1 
HETATM 3245 C  C2  . MAN E 5 .   ? -13.638 3.617   33.442  1.00 4.10  5   E 1 
HETATM 3246 C  C3  . MAN E 5 .   ? -13.694 3.436   31.917  1.00 6.40  5   E 1 
HETATM 3247 C  C4  . MAN E 5 .   ? -12.332 3.714   31.305  1.00 11.61 5   E 1 
HETATM 3248 C  C5  . MAN E 5 .   ? -11.255 2.868   31.988  1.00 13.36 5   E 1 
HETATM 3249 C  C6  . MAN E 5 .   ? -9.870  3.205   31.502  1.00 10.99 5   E 1 
HETATM 3250 O  O2  . MAN E 5 .   ? -13.440 4.990   33.742  1.00 3.59  5   E 1 
HETATM 3251 O  O3  . MAN E 5 .   ? -14.670 4.281   31.341  1.00 5.34  5   E 1 
HETATM 3252 O  O4  . MAN E 5 .   ? -12.376 3.422   29.929  1.00 12.41 5   E 1 
HETATM 3253 O  O5  . MAN E 5 .   ? -11.286 3.072   33.408  1.00 6.70  5   E 1 
HETATM 3254 O  O6  . MAN E 5 .   ? -8.964  2.252   32.038  1.00 6.42  5   E 1 
HETATM 3255 C  C1  . MAN E 5 .   ? -13.609 -3.330  30.290  1.00 16.38 6   E 1 
HETATM 3256 C  C2  . MAN E 5 .   ? -13.397 -2.764  28.871  1.00 26.85 6   E 1 
HETATM 3257 C  C3  . MAN E 5 .   ? -14.380 -1.571  28.678  1.00 23.02 6   E 1 
HETATM 3258 C  C4  . MAN E 5 .   ? -15.814 -2.011  28.917  1.00 27.22 6   E 1 
HETATM 3259 C  C5  . MAN E 5 .   ? -15.922 -2.662  30.305  1.00 16.35 6   E 1 
HETATM 3260 C  C6  . MAN E 5 .   ? -17.287 -3.282  30.508  1.00 13.26 6   E 1 
HETATM 3261 O  O2  . MAN E 5 .   ? -13.724 -3.719  27.895  1.00 38.31 6   E 1 
HETATM 3262 O  O3  . MAN E 5 .   ? -14.251 -1.061  27.373  1.00 29.03 6   E 1 
HETATM 3263 O  O4  . MAN E 5 .   ? -16.673 -0.885  28.860  1.00 19.78 6   E 1 
HETATM 3264 O  O5  . MAN E 5 .   ? -14.960 -3.727  30.436  1.00 28.23 6   E 1 
HETATM 3265 O  O6  . MAN E 5 .   ? -17.573 -4.151  29.418  1.00 18.30 6   E 1 
HETATM 3266 C  C1  . MAN E 5 .   ? -12.664 -4.629  27.535  1.00 33.17 7   E 1 
HETATM 3267 C  C2  . MAN E 5 .   ? -12.904 -5.014  26.071  1.00 28.88 7   E 1 
HETATM 3268 C  C3  . MAN E 5 .   ? -14.180 -5.868  25.979  1.00 36.82 7   E 1 
HETATM 3269 C  C4  . MAN E 5 .   ? -14.122 -7.047  26.935  1.00 26.87 7   E 1 
HETATM 3270 C  C5  . MAN E 5 .   ? -13.823 -6.567  28.355  1.00 28.04 7   E 1 
HETATM 3271 C  C6  . MAN E 5 .   ? -13.608 -7.721  29.315  1.00 13.99 7   E 1 
HETATM 3272 O  O2  . MAN E 5 .   ? -11.809 -5.792  25.609  1.00 29.36 7   E 1 
HETATM 3273 O  O3  . MAN E 5 .   ? -14.361 -6.323  24.654  1.00 29.38 7   E 1 
HETATM 3274 O  O4  . MAN E 5 .   ? -15.364 -7.726  26.938  1.00 28.33 7   E 1 
HETATM 3275 O  O5  . MAN E 5 .   ? -12.625 -5.776  28.381  1.00 37.32 7   E 1 
HETATM 3276 O  O6  . MAN E 5 .   ? -13.466 -7.222  30.636  1.00 9.98  7   E 1 
HETATM 3277 C  C1  . MAN E 5 .   ? -18.772 -4.886  29.495  1.00 14.81 8   E 1 
HETATM 3278 C  C2  . MAN E 5 .   ? -18.732 -5.910  28.342  1.00 19.19 8   E 1 
HETATM 3279 C  C3  . MAN E 5 .   ? -18.815 -5.162  27.004  1.00 30.17 8   E 1 
HETATM 3280 C  C4  . MAN E 5 .   ? -20.023 -4.238  26.963  1.00 22.23 8   E 1 
HETATM 3281 C  C5  . MAN E 5 .   ? -20.016 -3.305  28.186  1.00 25.06 8   E 1 
HETATM 3282 C  C6  . MAN E 5 .   ? -21.281 -2.459  28.240  1.00 15.60 8   E 1 
HETATM 3283 O  O2  . MAN E 5 .   ? -19.845 -6.811  28.439  1.00 16.90 8   E 1 
HETATM 3284 O  O3  . MAN E 5 .   ? -18.851 -6.092  25.932  1.00 21.62 8   E 1 
HETATM 3285 O  O4  . MAN E 5 .   ? -20.003 -3.453  25.789  1.00 25.41 8   E 1 
HETATM 3286 O  O5  . MAN E 5 .   ? -19.917 -4.065  29.393  1.00 24.13 8   E 1 
HETATM 3287 O  O6  . MAN E 5 .   ? -21.185 -1.535  29.315  1.00 9.77  8   E 1 
#
