# Supplementary material for: Theoretical Study of Sphingomyelinases from Entamoeba histolytica and Trichomonas vaginalis Sheds Light on the Evolution of Enzymes Needed for Survival and Colonization
Source: Pathogens. 2025 Jan 5;14(1):32. doi: 10.3390/pathogens14010032 (PMC11768322; doi:10.3390/pathogens14010032)
Supplement: Supplementary file 1 [file pathogens-14-00032-s001.zip › Supplementary structural Files/CIF files aSMase6/aSMase6 no loop/aSmase6 no loop Co/fold_smasa6nosigpeptnoloopnoctermco_model_0.cif]

# By using this file you agree to the legally binding terms of use found at alphafoldserver.com/output-terms
data_736c0299ecc5581c
#
_entry.id 736c0299ecc5581c
#
loop_
_atom_type.symbol
C  
CO 
N  
O  
S  
#
loop_
_audit_author.name
_audit_author.pdbx_ordinal
"Google DeepMind" 1 
"Isomorphic Labs" 2 
#
_audit_conform.dict_location https://raw.githubusercontent.com/ihmwg/ModelCIF/master/dist/mmcif_ma.dic
_audit_conform.dict_name     mmcif_ma.dic
_audit_conform.dict_version  1.4.5
#
loop_
_chem_comp.formula
_chem_comp.formula_weight
_chem_comp.id
_chem_comp.mon_nstd_flag
_chem_comp.name
_chem_comp.pdbx_smiles
_chem_comp.pdbx_synonyms
_chem_comp.type
"C3 H7 N O2"    89.093  ALA y ALANINE           C[C@H](N)C(O)=O                  ? "L-PEPTIDE LINKING" 
"C6 H15 N4 O2"  175.209 ARG y ARGININE          N[C@@H](CCCNC(N)=[NH2+])C(O)=O   ? "L-PEPTIDE LINKING" 
"C4 H8 N2 O3"   132.118 ASN y ASPARAGINE        N[C@@H](CC(N)=O)C(O)=O           ? "L-PEPTIDE LINKING" 
"C4 H7 N O4"    133.103 ASP y "ASPARTIC ACID"   N[C@@H](CC(O)=O)C(O)=O           ? "L-PEPTIDE LINKING" 
Co              58.933  CO  . "COBALT (II) ION" "[Co++]"                         ? NON-POLYMER         
"C3 H7 N O2 S"  121.158 CYS y CYSTEINE          N[C@@H](CS)C(O)=O                ? "L-PEPTIDE LINKING" 
"C5 H10 N2 O3"  146.144 GLN y GLUTAMINE         N[C@@H](CCC(N)=O)C(O)=O          ? "L-PEPTIDE LINKING" 
"C5 H9 N O4"    147.129 GLU y "GLUTAMIC ACID"   N[C@@H](CCC(O)=O)C(O)=O          ? "L-PEPTIDE LINKING" 
"C2 H5 N O2"    75.067  GLY y GLYCINE           NCC(O)=O                         ? "PEPTIDE LINKING"   
"C6 H10 N3 O2"  156.162 HIS y HISTIDINE         N[C@@H](Cc1c[nH]c[nH+]1)C(O)=O   ? "L-PEPTIDE LINKING" 
"C6 H13 N O2"   131.173 ILE y ISOLEUCINE        CC[C@H](C)[C@H](N)C(O)=O         ? "L-PEPTIDE LINKING" 
"C6 H13 N O2"   131.173 LEU y LEUCINE           CC(C)C[C@H](N)C(O)=O             ? "L-PEPTIDE LINKING" 
"C6 H15 N2 O2"  147.195 LYS y LYSINE            N[C@@H](CCCC[NH3+])C(O)=O        ? "L-PEPTIDE LINKING" 
"C5 H11 N O2 S" 149.211 MET y METHIONINE        CSCC[C@H](N)C(O)=O               ? "L-PEPTIDE LINKING" 
"C9 H11 N O2"   165.189 PHE y PHENYLALANINE     N[C@@H](Cc1ccccc1)C(O)=O         ? "L-PEPTIDE LINKING" 
"C5 H9 N O2"    115.130 PRO y PROLINE           OC(=O)[C@@H]1CCCN1               ? "L-PEPTIDE LINKING" 
"C3 H7 N O3"    105.093 SER y SERINE            N[C@@H](CO)C(O)=O                ? "L-PEPTIDE LINKING" 
"C4 H9 N O3"    119.119 THR y THREONINE         C[C@@H](O)[C@H](N)C(O)=O         ? "L-PEPTIDE LINKING" 
"C11 H12 N2 O2" 204.225 TRP y TRYPTOPHAN        N[C@@H](Cc1c[nH]c2ccccc12)C(O)=O ? "L-PEPTIDE LINKING" 
"C9 H11 N O3"   181.189 TYR y TYROSINE          N[C@@H](Cc1ccc(O)cc1)C(O)=O      ? "L-PEPTIDE LINKING" 
"C5 H11 N O2"   117.146 VAL y VALINE            CC(C)[C@H](N)C(O)=O              ? "L-PEPTIDE LINKING" 
#
_citation.book_publisher          ?
_citation.country                 UK
_citation.id                      primary
_citation.journal_full            Nature
_citation.journal_id_ASTM         NATUAS
_citation.journal_id_CSD          0006
_citation.journal_id_ISSN         0028-0836
_citation.journal_volume          ?
_citation.page_first              ?
_citation.page_last               ?
_citation.pdbx_database_id_DOI    ?
_citation.pdbx_database_id_PubMed ?
_citation.title                   "Accurate structure prediction of biomolecular interactions with AlphaFold 3"
_citation.year                    2024
#
loop_
_citation_author.citation_id
_citation_author.name
_citation_author.ordinal
primary "Google DeepMind" 1 
primary "Isomorphic Labs" 2 
#
loop_
_entity.id
_entity.pdbx_description
_entity.type
1 . polymer     
2 . non-polymer 
#
_entity_poly.entity_id      1
_entity_poly.pdbx_strand_id A
_entity_poly.type           polypeptide(L)
#
loop_
_entity_poly_seq.entity_id
_entity_poly_seq.hetero
_entity_poly_seq.mon_id
_entity_poly_seq.num
1 n PHE 1   
1 n GLU 2   
1 n MET 3   
1 n TRP 4   
1 n GLN 5   
1 n LEU 6   
1 n THR 7   
1 n ASP 8   
1 n ILE 9   
1 n HIS 10  
1 n LEU 11  
1 n ASP 12  
1 n PRO 13  
1 n MET 14  
1 n TYR 15  
1 n THR 16  
1 n VAL 17  
1 n GLY 18  
1 n SER 19  
1 n ASP 20  
1 n PRO 21  
1 n LEU 22  
1 n LYS 23  
1 n LEU 24  
1 n CYS 25  
1 n ARG 26  
1 n GLU 27  
1 n GLY 28  
1 n LYS 29  
1 n GLY 30  
1 n ASN 31  
1 n ALA 32  
1 n GLY 33  
1 n LYS 34  
1 n TYR 35  
1 n GLY 36  
1 n ASP 37  
1 n TYR 38  
1 n SER 39  
1 n CYS 40  
1 n ASP 41  
1 n ALA 42  
1 n ASN 43  
1 n MET 44  
1 n ALA 45  
1 n LEU 46  
1 n LEU 47  
1 n ASP 48  
1 n SER 49  
1 n LEU 50  
1 n VAL 51  
1 n LYS 52  
1 n PHE 53  
1 n ILE 54  
1 n LYS 55  
1 n ARG 56  
1 n ASN 57  
1 n THR 58  
1 n ASP 59  
1 n VAL 60  
1 n ASN 61  
1 n GLY 62  
1 n LYS 63  
1 n VAL 64  
1 n MET 65  
1 n VAL 66  
1 n TYR 67  
1 n ASN 68  
1 n GLY 69  
1 n ASP 70  
1 n ILE 71  
1 n VAL 72  
1 n SER 73  
1 n ARG 74  
1 n ALA 75  
1 n ILE 76  
1 n PRO 77  
1 n LYS 78  
1 n TYR 79  
1 n ASN 80  
1 n LEU 81  
1 n ASP 82  
1 n TYR 83  
1 n VAL 84  
1 n LYS 85  
1 n GLN 86  
1 n SER 87  
1 n ILE 88  
1 n VAL 89  
1 n ASN 90  
1 n ALA 91  
1 n THR 92  
1 n ALA 93  
1 n LEU 94  
1 n LEU 95  
1 n LYS 96  
1 n LYS 97  
1 n PHE 98  
1 n GLU 99  
1 n ASP 100 
1 n PHE 101 
1 n PHE 102 
1 n ILE 103 
1 n ILE 104 
1 n PRO 105 
1 n MET 106 
1 n LEU 107 
1 n GLY 108 
1 n ASN 109 
1 n HIS 110 
1 n ASP 111 
1 n VAL 112 
1 n TYR 113 
1 n PRO 114 
1 n ALA 115 
1 n ASN 116 
1 n GLN 117 
1 n MET 118 
1 n ALA 119 
1 n ILE 120 
1 n ASN 121 
1 n SER 122 
1 n GLN 123 
1 n TRP 124 
1 n ILE 125 
1 n PHE 126 
1 n GLN 127 
1 n PHE 128 
1 n ALA 129 
1 n ALA 130 
1 n GLU 131 
1 n GLN 132 
1 n PHE 133 
1 n ALA 134 
1 n PRO 135 
1 n PHE 136 
1 n LEU 137 
1 n SER 138 
1 n GLN 139 
1 n ASN 140 
1 n ALA 141 
1 n ILE 142 
1 n GLU 143 
1 n SER 144 
1 n PHE 145 
1 n LYS 146 
1 n HIS 147 
1 n GLY 148 
1 n GLY 149 
1 n TYR 150 
1 n TYR 151 
1 n THR 152 
1 n MET 153 
1 n PRO 154 
1 n PHE 155 
1 n PRO 156 
1 n ALA 157 
1 n HIS 158 
1 n LEU 159 
1 n GLY 160 
1 n ILE 161 
1 n LYS 162 
1 n VAL 163 
1 n PRO 164 
1 n LEU 165 
1 n ASN 166 
1 n ALA 167 
1 n VAL 168 
1 n VAL 169 
1 n LEU 170 
1 n ASN 171 
1 n THR 172 
1 n VAL 173 
1 n LEU 174 
1 n TYR 175 
1 n TYR 176 
1 n ASN 177 
1 n TYR 178 
1 n ASN 179 
1 n LYS 180 
1 n GLN 181 
1 n THR 182 
1 n MET 183 
1 n ASP 184 
1 n SER 185 
1 n THR 186 
1 n ASP 187 
1 n PRO 188 
1 n LEU 189 
1 n GLY 190 
1 n GLN 191 
1 n PHE 192 
1 n GLU 193 
1 n TRP 194 
1 n PHE 195 
1 n LYS 196 
1 n THR 197 
1 n VAL 198 
1 n MET 199 
1 n ASP 200 
1 n GLY 201 
1 n TYR 202 
1 n ARG 203 
1 n LYS 204 
1 n THR 205 
1 n GLY 206 
1 n GLN 207 
1 n ARG 208 
1 n ALA 209 
1 n ILE 210 
1 n VAL 211 
1 n SER 212 
1 n MET 213 
1 n HIS 214 
1 n ILE 215 
1 n CYS 216 
1 n PRO 217 
1 n GLY 218 
1 n VAL 219 
1 n ALA 220 
1 n GLU 221 
1 n ARG 222 
1 n PHE 223 
1 n ASN 224 
1 n TYR 225 
1 n SER 226 
1 n ASP 227 
1 n GLN 228 
1 n LEU 229 
1 n TYR 230 
1 n PRO 231 
1 n GLN 232 
1 n TYR 233 
1 n ASN 234 
1 n ASP 235 
1 n ARG 236 
1 n LEU 237 
1 n VAL 238 
1 n ASP 239 
1 n SER 240 
1 n LEU 241 
1 n ALA 242 
1 n GLU 243 
1 n TYR 244 
1 n ASN 245 
1 n ASP 246 
1 n VAL 247 
1 n ILE 248 
1 n LEU 249 
1 n GLY 250 
1 n VAL 251 
1 n LEU 252 
1 n CYS 253 
1 n GLY 254 
1 n HIS 255 
1 n LEU 256 
1 n HIS 257 
1 n THR 258 
1 n ASP 259 
1 n THR 260 
1 n PHE 261 
1 n ARG 262 
1 n ILE 263 
1 n LEU 264 
1 n SER 265 
1 n LYS 266 
1 n GLY 267 
1 n ASN 268 
1 n LYS 269 
1 n LYS 270 
1 n VAL 271 
1 n MET 272 
1 n ALA 273 
1 n PHE 274 
1 n ILE 275 
1 n GLY 276 
1 n PRO 277 
1 n SER 278 
1 n VAL 279 
1 n ASP 280 
1 n THR 281 
1 n TRP 282 
1 n LEU 283 
1 n GLY 284 
1 n THR 285 
1 n SER 286 
1 n PRO 287 
1 n SER 288 
1 n ILE 289 
1 n ARG 290 
1 n LYS 291 
1 n TYR 292 
1 n ASP 293 
1 n VAL 294 
1 n GLY 295 
1 n ASN 296 
1 n GLY 297 
1 n GLN 298 
1 n GLY 299 
1 n TYR 300 
1 n MET 301 
1 n LYS 302 
1 n GLU 303 
1 n PHE 304 
1 n LYS 305 
1 n ASN 306 
1 n TYR 307 
1 n PHE 308 
1 n ASN 309 
1 n TYR 310 
1 n GLY 311 
1 n SER 312 
1 n SER 313 
1 n SER 314 
1 n GLU 315 
1 n TYR 316 
1 n GLY 317 
1 n LEU 318 
1 n LYS 319 
1 n GLU 320 
1 n LEU 321 
1 n SER 322 
1 n PRO 323 
1 n LYS 324 
1 n GLU 325 
1 n PHE 326 
1 n GLU 327 
1 n ILE 328 
1 n LEU 329 
1 n ALA 330 
1 n ALA 331 
1 n ARG 332 
1 n MET 333 
1 n ASP 334 
1 n LYS 335 
1 n ASP 336 
1 n LEU 337 
1 n GLN 338 
1 n LEU 339 
1 n PHE 340 
1 n ASN 341 
1 n LYS 342 
1 n TYR 343 
1 n HIS 344 
1 n LEU 345 
1 n HIS 346 
1 n PHE 347 
1 n ARG 348 
1 n ALA 349 
1 n ASP 350 
1 n THR 351 
1 n PRO 352 
1 n GLY 353 
1 n PHE 354 
1 n THR 355 
#
_ma_data.content_type "model coordinates"
_ma_data.id           1
_ma_data.name         Model
#
_ma_model_list.data_id          1
_ma_model_list.model_group_id   1
_ma_model_list.model_group_name "AlphaFold-beta-20231127 (7a14c934-fe78-43c1-a552-7fb305b0ebd1 @ 2024-08-29 19:21:17)"
_ma_model_list.model_id         1
_ma_model_list.model_name       "Top ranked model"
_ma_model_list.model_type       "Ab initio model"
_ma_model_list.ordinal_id       1
#
loop_
_ma_protocol_step.method_type
_ma_protocol_step.ordinal_id
_ma_protocol_step.protocol_id
_ma_protocol_step.step_id
"coevolution MSA" 1 1 1 
"template search" 2 1 2 
modeling          3 1 3 
#
loop_
_ma_qa_metric.id
_ma_qa_metric.mode
_ma_qa_metric.name
_ma_qa_metric.software_group_id
_ma_qa_metric.type
1 global pLDDT 1 pLDDT 
2 local  pLDDT 1 pLDDT 
#
_ma_qa_metric_global.metric_id    1
_ma_qa_metric_global.metric_value 93.38
_ma_qa_metric_global.model_id     1
_ma_qa_metric_global.ordinal_id   1
#
_ma_software_group.group_id    1
_ma_software_group.ordinal_id  1
_ma_software_group.software_id 1
#
loop_
_ma_target_entity.data_id
_ma_target_entity.entity_id
_ma_target_entity.origin
1 1 . 
1 2 . 
#
loop_
_ma_target_entity_instance.asym_id
_ma_target_entity_instance.details
_ma_target_entity_instance.entity_id
A . 1 
B . 2 
#
loop_
_pdbx_data_usage.details
_pdbx_data_usage.id
_pdbx_data_usage.type
_pdbx_data_usage.url
;NON-COMMERCIAL USE ONLY, BY USING THIS FILE YOU AGREE TO THE TERMS OF USE FOUND
AT alphafoldserver.com/output-terms.
;
1 license    ? 
;THE INFORMATION IS NOT INTENDED FOR, HAS NOT BEEN VALIDATED FOR, AND IS NOT
APPROVED FOR CLINICAL USE. IT SHOULD NOT BE USED FOR CLINICAL PURPOSE OR RELIED
ON FOR MEDICAL OR OTHER PROFESSIONAL ADVICE. IT IS THEORETICAL MODELLING ONLY
AND CAUTION SHOULD BE EXERCISED IN ITS USE. IT IS PROVIDED "AS-IS" WITHOUT ANY
WARRANTY OF ANY KIND, WHETHER EXPRESSED OR IMPLIED. NO WARRANTY IS GIVEN THAT
USE OF THE INFORMATION SHALL NOT INFRINGE THE RIGHTS OF ANY THIRD PARTY.
;
2 disclaimer ? 
#
_pdbx_nonpoly_scheme.asym_id       B
_pdbx_nonpoly_scheme.auth_seq_num  1
_pdbx_nonpoly_scheme.entity_id     2
_pdbx_nonpoly_scheme.mon_id        CO
_pdbx_nonpoly_scheme.pdb_ins_code  .
_pdbx_nonpoly_scheme.pdb_seq_num   1
_pdbx_nonpoly_scheme.pdb_strand_id B
#
loop_
_pdbx_poly_seq_scheme.asym_id
_pdbx_poly_seq_scheme.auth_seq_num
_pdbx_poly_seq_scheme.entity_id
_pdbx_poly_seq_scheme.hetero
_pdbx_poly_seq_scheme.mon_id
_pdbx_poly_seq_scheme.pdb_ins_code
_pdbx_poly_seq_scheme.pdb_seq_num
_pdbx_poly_seq_scheme.pdb_strand_id
_pdbx_poly_seq_scheme.seq_id
A 1   1 n PHE . 1   A 1   
A 2   1 n GLU . 2   A 2   
A 3   1 n MET . 3   A 3   
A 4   1 n TRP . 4   A 4   
A 5   1 n GLN . 5   A 5   
A 6   1 n LEU . 6   A 6   
A 7   1 n THR . 7   A 7   
A 8   1 n ASP . 8   A 8   
A 9   1 n ILE . 9   A 9   
A 10  1 n HIS . 10  A 10  
A 11  1 n LEU . 11  A 11  
A 12  1 n ASP . 12  A 12  
A 13  1 n PRO . 13  A 13  
A 14  1 n MET . 14  A 14  
A 15  1 n TYR . 15  A 15  
A 16  1 n THR . 16  A 16  
A 17  1 n VAL . 17  A 17  
A 18  1 n GLY . 18  A 18  
A 19  1 n SER . 19  A 19  
A 20  1 n ASP . 20  A 20  
A 21  1 n PRO . 21  A 21  
A 22  1 n LEU . 22  A 22  
A 23  1 n LYS . 23  A 23  
A 24  1 n LEU . 24  A 24  
A 25  1 n CYS . 25  A 25  
A 26  1 n ARG . 26  A 26  
A 27  1 n GLU . 27  A 27  
A 28  1 n GLY . 28  A 28  
A 29  1 n LYS . 29  A 29  
A 30  1 n GLY . 30  A 30  
A 31  1 n ASN . 31  A 31  
A 32  1 n ALA . 32  A 32  
A 33  1 n GLY . 33  A 33  
A 34  1 n LYS . 34  A 34  
A 35  1 n TYR . 35  A 35  
A 36  1 n GLY . 36  A 36  
A 37  1 n ASP . 37  A 37  
A 38  1 n TYR . 38  A 38  
A 39  1 n SER . 39  A 39  
A 40  1 n CYS . 40  A 40  
A 41  1 n ASP . 41  A 41  
A 42  1 n ALA . 42  A 42  
A 43  1 n ASN . 43  A 43  
A 44  1 n MET . 44  A 44  
A 45  1 n ALA . 45  A 45  
A 46  1 n LEU . 46  A 46  
A 47  1 n LEU . 47  A 47  
A 48  1 n ASP . 48  A 48  
A 49  1 n SER . 49  A 49  
A 50  1 n LEU . 50  A 50  
A 51  1 n VAL . 51  A 51  
A 52  1 n LYS . 52  A 52  
A 53  1 n PHE . 53  A 53  
A 54  1 n ILE . 54  A 54  
A 55  1 n LYS . 55  A 55  
A 56  1 n ARG . 56  A 56  
A 57  1 n ASN . 57  A 57  
A 58  1 n THR . 58  A 58  
A 59  1 n ASP . 59  A 59  
A 60  1 n VAL . 60  A 60  
A 61  1 n ASN . 61  A 61  
A 62  1 n GLY . 62  A 62  
A 63  1 n LYS . 63  A 63  
A 64  1 n VAL . 64  A 64  
A 65  1 n MET . 65  A 65  
A 66  1 n VAL . 66  A 66  
A 67  1 n TYR . 67  A 67  
A 68  1 n ASN . 68  A 68  
A 69  1 n GLY . 69  A 69  
A 70  1 n ASP . 70  A 70  
A 71  1 n ILE . 71  A 71  
A 72  1 n VAL . 72  A 72  
A 73  1 n SER . 73  A 73  
A 74  1 n ARG . 74  A 74  
A 75  1 n ALA . 75  A 75  
A 76  1 n ILE . 76  A 76  
A 77  1 n PRO . 77  A 77  
A 78  1 n LYS . 78  A 78  
A 79  1 n TYR . 79  A 79  
A 80  1 n ASN . 80  A 80  
A 81  1 n LEU . 81  A 81  
A 82  1 n ASP . 82  A 82  
A 83  1 n TYR . 83  A 83  
A 84  1 n VAL . 84  A 84  
A 85  1 n LYS . 85  A 85  
A 86  1 n GLN . 86  A 86  
A 87  1 n SER . 87  A 87  
A 88  1 n ILE . 88  A 88  
A 89  1 n VAL . 89  A 89  
A 90  1 n ASN . 90  A 90  
A 91  1 n ALA . 91  A 91  
A 92  1 n THR . 92  A 92  
A 93  1 n ALA . 93  A 93  
A 94  1 n LEU . 94  A 94  
A 95  1 n LEU . 95  A 95  
A 96  1 n LYS . 96  A 96  
A 97  1 n LYS . 97  A 97  
A 98  1 n PHE . 98  A 98  
A 99  1 n GLU . 99  A 99  
A 100 1 n ASP . 100 A 100 
A 101 1 n PHE . 101 A 101 
A 102 1 n PHE . 102 A 102 
A 103 1 n ILE . 103 A 103 
A 104 1 n ILE . 104 A 104 
A 105 1 n PRO . 105 A 105 
A 106 1 n MET . 106 A 106 
A 107 1 n LEU . 107 A 107 
A 108 1 n GLY . 108 A 108 
A 109 1 n ASN . 109 A 109 
A 110 1 n HIS . 110 A 110 
A 111 1 n ASP . 111 A 111 
A 112 1 n VAL . 112 A 112 
A 113 1 n TYR . 113 A 113 
A 114 1 n PRO . 114 A 114 
A 115 1 n ALA . 115 A 115 
A 116 1 n ASN . 116 A 116 
A 117 1 n GLN . 117 A 117 
A 118 1 n MET . 118 A 118 
A 119 1 n ALA . 119 A 119 
A 120 1 n ILE . 120 A 120 
A 121 1 n ASN . 121 A 121 
A 122 1 n SER . 122 A 122 
A 123 1 n GLN . 123 A 123 
A 124 1 n TRP . 124 A 124 
A 125 1 n ILE . 125 A 125 
A 126 1 n PHE . 126 A 126 
A 127 1 n GLN . 127 A 127 
A 128 1 n PHE . 128 A 128 
A 129 1 n ALA . 129 A 129 
A 130 1 n ALA . 130 A 130 
A 131 1 n GLU . 131 A 131 
A 132 1 n GLN . 132 A 132 
A 133 1 n PHE . 133 A 133 
A 134 1 n ALA . 134 A 134 
A 135 1 n PRO . 135 A 135 
A 136 1 n PHE . 136 A 136 
A 137 1 n LEU . 137 A 137 
A 138 1 n SER . 138 A 138 
A 139 1 n GLN . 139 A 139 
A 140 1 n ASN . 140 A 140 
A 141 1 n ALA . 141 A 141 
A 142 1 n ILE . 142 A 142 
A 143 1 n GLU . 143 A 143 
A 144 1 n SER . 144 A 144 
A 145 1 n PHE . 145 A 145 
A 146 1 n LYS . 146 A 146 
A 147 1 n HIS . 147 A 147 
A 148 1 n GLY . 148 A 148 
A 149 1 n GLY . 149 A 149 
A 150 1 n TYR . 150 A 150 
A 151 1 n TYR . 151 A 151 
A 152 1 n THR . 152 A 152 
A 153 1 n MET . 153 A 153 
A 154 1 n PRO . 154 A 154 
A 155 1 n PHE . 155 A 155 
A 156 1 n PRO . 156 A 156 
A 157 1 n ALA . 157 A 157 
A 158 1 n HIS . 158 A 158 
A 159 1 n LEU . 159 A 159 
A 160 1 n GLY . 160 A 160 
A 161 1 n ILE . 161 A 161 
A 162 1 n LYS . 162 A 162 
A 163 1 n VAL . 163 A 163 
A 164 1 n PRO . 164 A 164 
A 165 1 n LEU . 165 A 165 
A 166 1 n ASN . 166 A 166 
A 167 1 n ALA . 167 A 167 
A 168 1 n VAL . 168 A 168 
A 169 1 n VAL . 169 A 169 
A 170 1 n LEU . 170 A 170 
A 171 1 n ASN . 171 A 171 
A 172 1 n THR . 172 A 172 
A 173 1 n VAL . 173 A 173 
A 174 1 n LEU . 174 A 174 
A 175 1 n TYR . 175 A 175 
A 176 1 n TYR . 176 A 176 
A 177 1 n ASN . 177 A 177 
A 178 1 n TYR . 178 A 178 
A 179 1 n ASN . 179 A 179 
A 180 1 n LYS . 180 A 180 
A 181 1 n GLN . 181 A 181 
A 182 1 n THR . 182 A 182 
A 183 1 n MET . 183 A 183 
A 184 1 n ASP . 184 A 184 
A 185 1 n SER . 185 A 185 
A 186 1 n THR . 186 A 186 
A 187 1 n ASP . 187 A 187 
A 188 1 n PRO . 188 A 188 
A 189 1 n LEU . 189 A 189 
A 190 1 n GLY . 190 A 190 
A 191 1 n GLN . 191 A 191 
A 192 1 n PHE . 192 A 192 
A 193 1 n GLU . 193 A 193 
A 194 1 n TRP . 194 A 194 
A 195 1 n PHE . 195 A 195 
A 196 1 n LYS . 196 A 196 
A 197 1 n THR . 197 A 197 
A 198 1 n VAL . 198 A 198 
A 199 1 n MET . 199 A 199 
A 200 1 n ASP . 200 A 200 
A 201 1 n GLY . 201 A 201 
A 202 1 n TYR . 202 A 202 
A 203 1 n ARG . 203 A 203 
A 204 1 n LYS . 204 A 204 
A 205 1 n THR . 205 A 205 
A 206 1 n GLY . 206 A 206 
A 207 1 n GLN . 207 A 207 
A 208 1 n ARG . 208 A 208 
A 209 1 n ALA . 209 A 209 
A 210 1 n ILE . 210 A 210 
A 211 1 n VAL . 211 A 211 
A 212 1 n SER . 212 A 212 
A 213 1 n MET . 213 A 213 
A 214 1 n HIS . 214 A 214 
A 215 1 n ILE . 215 A 215 
A 216 1 n CYS . 216 A 216 
A 217 1 n PRO . 217 A 217 
A 218 1 n GLY . 218 A 218 
A 219 1 n VAL . 219 A 219 
A 220 1 n ALA . 220 A 220 
A 221 1 n GLU . 221 A 221 
A 222 1 n ARG . 222 A 222 
A 223 1 n PHE . 223 A 223 
A 224 1 n ASN . 224 A 224 
A 225 1 n TYR . 225 A 225 
A 226 1 n SER . 226 A 226 
A 227 1 n ASP . 227 A 227 
A 228 1 n GLN . 228 A 228 
A 229 1 n LEU . 229 A 229 
A 230 1 n TYR . 230 A 230 
A 231 1 n PRO . 231 A 231 
A 232 1 n GLN . 232 A 232 
A 233 1 n TYR . 233 A 233 
A 234 1 n ASN . 234 A 234 
A 235 1 n ASP . 235 A 235 
A 236 1 n ARG . 236 A 236 
A 237 1 n LEU . 237 A 237 
A 238 1 n VAL . 238 A 238 
A 239 1 n ASP . 239 A 239 
A 240 1 n SER . 240 A 240 
A 241 1 n LEU . 241 A 241 
A 242 1 n ALA . 242 A 242 
A 243 1 n GLU . 243 A 243 
A 244 1 n TYR . 244 A 244 
A 245 1 n ASN . 245 A 245 
A 246 1 n ASP . 246 A 246 
A 247 1 n VAL . 247 A 247 
A 248 1 n ILE . 248 A 248 
A 249 1 n LEU . 249 A 249 
A 250 1 n GLY . 250 A 250 
A 251 1 n VAL . 251 A 251 
A 252 1 n LEU . 252 A 252 
A 253 1 n CYS . 253 A 253 
A 254 1 n GLY . 254 A 254 
A 255 1 n HIS . 255 A 255 
A 256 1 n LEU . 256 A 256 
A 257 1 n HIS . 257 A 257 
A 258 1 n THR . 258 A 258 
A 259 1 n ASP . 259 A 259 
A 260 1 n THR . 260 A 260 
A 261 1 n PHE . 261 A 261 
A 262 1 n ARG . 262 A 262 
A 263 1 n ILE . 263 A 263 
A 264 1 n LEU . 264 A 264 
A 265 1 n SER . 265 A 265 
A 266 1 n LYS . 266 A 266 
A 267 1 n GLY . 267 A 267 
A 268 1 n ASN . 268 A 268 
A 269 1 n LYS . 269 A 269 
A 270 1 n LYS . 270 A 270 
A 271 1 n VAL . 271 A 271 
A 272 1 n MET . 272 A 272 
A 273 1 n ALA . 273 A 273 
A 274 1 n PHE . 274 A 274 
A 275 1 n ILE . 275 A 275 
A 276 1 n GLY . 276 A 276 
A 277 1 n PRO . 277 A 277 
A 278 1 n SER . 278 A 278 
A 279 1 n VAL . 279 A 279 
A 280 1 n ASP . 280 A 280 
A 281 1 n THR . 281 A 281 
A 282 1 n TRP . 282 A 282 
A 283 1 n LEU . 283 A 283 
A 284 1 n GLY . 284 A 284 
A 285 1 n THR . 285 A 285 
A 286 1 n SER . 286 A 286 
A 287 1 n PRO . 287 A 287 
A 288 1 n SER . 288 A 288 
A 289 1 n ILE . 289 A 289 
A 290 1 n ARG . 290 A 290 
A 291 1 n LYS . 291 A 291 
A 292 1 n TYR . 292 A 292 
A 293 1 n ASP . 293 A 293 
A 294 1 n VAL . 294 A 294 
A 295 1 n GLY . 295 A 295 
A 296 1 n ASN . 296 A 296 
A 297 1 n GLY . 297 A 297 
A 298 1 n GLN . 298 A 298 
A 299 1 n GLY . 299 A 299 
A 300 1 n TYR . 300 A 300 
A 301 1 n MET . 301 A 301 
A 302 1 n LYS . 302 A 302 
A 303 1 n GLU . 303 A 303 
A 304 1 n PHE . 304 A 304 
A 305 1 n LYS . 305 A 305 
A 306 1 n ASN . 306 A 306 
A 307 1 n TYR . 307 A 307 
A 308 1 n PHE . 308 A 308 
A 309 1 n ASN . 309 A 309 
A 310 1 n TYR . 310 A 310 
A 311 1 n GLY . 311 A 311 
A 312 1 n SER . 312 A 312 
A 313 1 n SER . 313 A 313 
A 314 1 n SER . 314 A 314 
A 315 1 n GLU . 315 A 315 
A 316 1 n TYR . 316 A 316 
A 317 1 n GLY . 317 A 317 
A 318 1 n LEU . 318 A 318 
A 319 1 n LYS . 319 A 319 
A 320 1 n GLU . 320 A 320 
A 321 1 n LEU . 321 A 321 
A 322 1 n SER . 322 A 322 
A 323 1 n PRO . 323 A 323 
A 324 1 n LYS . 324 A 324 
A 325 1 n GLU . 325 A 325 
A 326 1 n PHE . 326 A 326 
A 327 1 n GLU . 327 A 327 
A 328 1 n ILE . 328 A 328 
A 329 1 n LEU . 329 A 329 
A 330 1 n ALA . 330 A 330 
A 331 1 n ALA . 331 A 331 
A 332 1 n ARG . 332 A 332 
A 333 1 n MET . 333 A 333 
A 334 1 n ASP . 334 A 334 
A 335 1 n LYS . 335 A 335 
A 336 1 n ASP . 336 A 336 
A 337 1 n LEU . 337 A 337 
A 338 1 n GLN . 338 A 338 
A 339 1 n LEU . 339 A 339 
A 340 1 n PHE . 340 A 340 
A 341 1 n ASN . 341 A 341 
A 342 1 n LYS . 342 A 342 
A 343 1 n TYR . 343 A 343 
A 344 1 n HIS . 344 A 344 
A 345 1 n LEU . 345 A 345 
A 346 1 n HIS . 346 A 346 
A 347 1 n PHE . 347 A 347 
A 348 1 n ARG . 348 A 348 
A 349 1 n ALA . 349 A 349 
A 350 1 n ASP . 350 A 350 
A 351 1 n THR . 351 A 351 
A 352 1 n PRO . 352 A 352 
A 353 1 n GLY . 353 A 353 
A 354 1 n PHE . 354 A 354 
A 355 1 n THR . 355 A 355 
#
_software.classification other
_software.date           ?
_software.description    "Structure prediction"
_software.name           AlphaFold
_software.pdbx_ordinal   1
_software.type           package
_software.version        "AlphaFold-beta-20231127 (7a14c934-fe78-43c1-a552-7fb305b0ebd1 @ 2024-08-29 19:21:17)"
#
loop_
_struct_asym.entity_id
_struct_asym.id
1 A 
2 B 
#
loop_
_atom_site.group_PDB
_atom_site.id
_atom_site.type_symbol
_atom_site.label_atom_id
_atom_site.label_alt_id
_atom_site.label_comp_id
_atom_site.label_asym_id
_atom_site.label_entity_id
_atom_site.label_seq_id
_atom_site.pdbx_PDB_ins_code
_atom_site.Cartn_x
_atom_site.Cartn_y
_atom_site.Cartn_z
_atom_site.occupancy
_atom_site.B_iso_or_equiv
_atom_site.auth_seq_id
_atom_site.auth_asym_id
_atom_site.pdbx_PDB_model_num
ATOM   1    N  N   . PHE A 1 1   ? -7.237  18.296  -3.571  1.00 96.60 1   A 1 
ATOM   2    C  CA  . PHE A 1 1   ? -5.807  18.103  -3.823  1.00 97.57 1   A 1 
ATOM   3    C  C   . PHE A 1 1   ? -5.562  16.769  -4.516  1.00 97.95 1   A 1 
ATOM   4    O  O   . PHE A 1 1   ? -6.476  15.938  -4.605  1.00 97.56 1   A 1 
ATOM   5    C  CB  . PHE A 1 1   ? -5.002  18.199  -2.524  1.00 96.96 1   A 1 
ATOM   6    C  CG  . PHE A 1 1   ? -5.232  17.060  -1.560  1.00 97.68 1   A 1 
ATOM   7    C  CD1 . PHE A 1 1   ? -4.388  15.953  -1.553  1.00 97.21 1   A 1 
ATOM   8    C  CD2 . PHE A 1 1   ? -6.261  17.103  -0.617  1.00 97.08 1   A 1 
ATOM   9    C  CE1 . PHE A 1 1   ? -4.571  14.911  -0.643  1.00 96.30 1   A 1 
ATOM   10   C  CE2 . PHE A 1 1   ? -6.452  16.071  0.286   1.00 96.33 1   A 1 
ATOM   11   C  CZ  . PHE A 1 1   ? -5.610  14.972  0.270   1.00 96.75 1   A 1 
ATOM   12   N  N   . GLU A 1 2   ? -4.356  16.562  -5.023  1.00 98.06 2   A 1 
ATOM   13   C  CA  . GLU A 1 2   ? -4.016  15.316  -5.681  1.00 98.19 2   A 1 
ATOM   14   C  C   . GLU A 1 2   ? -2.940  14.572  -4.881  1.00 98.37 2   A 1 
ATOM   15   O  O   . GLU A 1 2   ? -2.154  15.184  -4.157  1.00 98.13 2   A 1 
ATOM   16   C  CB  . GLU A 1 2   ? -3.546  15.571  -7.112  1.00 97.55 2   A 1 
ATOM   17   C  CG  . GLU A 1 2   ? -4.627  16.179  -7.996  1.00 93.98 2   A 1 
ATOM   18   C  CD  . GLU A 1 2   ? -4.195  16.354  -9.443  1.00 91.75 2   A 1 
ATOM   19   O  OE1 . GLU A 1 2   ? -3.007  16.671  -9.675  1.00 85.28 2   A 1 
ATOM   20   O  OE2 . GLU A 1 2   ? -5.043  16.176  -10.339 1.00 84.01 2   A 1 
ATOM   21   N  N   . MET A 1 3   ? -2.917  13.240  -5.034  1.00 98.51 3   A 1 
ATOM   22   C  CA  . MET A 1 3   ? -2.023  12.410  -4.240  1.00 98.68 3   A 1 
ATOM   23   C  C   . MET A 1 3   ? -1.500  11.224  -5.038  1.00 98.65 3   A 1 
ATOM   24   O  O   . MET A 1 3   ? -2.265  10.471  -5.627  1.00 98.60 3   A 1 
ATOM   25   C  CB  . MET A 1 3   ? -2.773  11.914  -2.997  1.00 98.45 3   A 1 
ATOM   26   C  CG  . MET A 1 3   ? -2.000  10.952  -2.114  1.00 97.81 3   A 1 
ATOM   27   S  SD  . MET A 1 3   ? -2.912  10.549  -0.599  1.00 96.98 3   A 1 
ATOM   28   C  CE  . MET A 1 3   ? -4.270  9.584   -1.268  1.00 90.94 3   A 1 
ATOM   29   N  N   . TRP A 1 4   ? -0.175  11.059  -5.051  1.00 98.72 4   A 1 
ATOM   30   C  CA  . TRP A 1 4   ? 0.452   9.945   -5.744  1.00 98.75 4   A 1 
ATOM   31   C  C   . TRP A 1 4   ? 0.475   8.694   -4.872  1.00 98.80 4   A 1 
ATOM   32   O  O   . TRP A 1 4   ? 0.555   8.785   -3.645  1.00 98.74 4   A 1 
ATOM   33   C  CB  . TRP A 1 4   ? 1.892   10.300  -6.127  1.00 98.69 4   A 1 
ATOM   34   C  CG  . TRP A 1 4   ? 2.016   11.397  -7.128  1.00 98.63 4   A 1 
ATOM   35   C  CD1 . TRP A 1 4   ? 2.147   12.735  -6.870  1.00 98.24 4   A 1 
ATOM   36   C  CD2 . TRP A 1 4   ? 2.030   11.264  -8.553  1.00 98.50 4   A 1 
ATOM   37   N  NE1 . TRP A 1 4   ? 2.240   13.444  -8.048  1.00 97.97 4   A 1 
ATOM   38   C  CE2 . TRP A 1 4   ? 2.171   12.560  -9.098  1.00 98.22 4   A 1 
ATOM   39   C  CE3 . TRP A 1 4   ? 1.936   10.168  -9.423  1.00 98.21 4   A 1 
ATOM   40   C  CZ2 . TRP A 1 4   ? 2.231   12.787  -10.472 1.00 97.77 4   A 1 
ATOM   41   C  CZ3 . TRP A 1 4   ? 1.989   10.405  -10.800 1.00 97.75 4   A 1 
ATOM   42   C  CH2 . TRP A 1 4   ? 2.130   11.699  -11.298 1.00 97.55 4   A 1 
ATOM   43   N  N   . GLN A 1 5   ? 0.412   7.519   -5.519  1.00 98.73 5   A 1 
ATOM   44   C  CA  . GLN A 1 5   ? 0.573   6.255   -4.823  1.00 98.61 5   A 1 
ATOM   45   C  C   . GLN A 1 5   ? 1.757   5.526   -5.454  1.00 98.68 5   A 1 
ATOM   46   O  O   . GLN A 1 5   ? 1.691   5.105   -6.608  1.00 98.30 5   A 1 
ATOM   47   C  CB  . GLN A 1 5   ? -0.687  5.392   -4.918  1.00 98.55 5   A 1 
ATOM   48   C  CG  . GLN A 1 5   ? -0.551  4.055   -4.179  1.00 98.25 5   A 1 
ATOM   49   C  CD  . GLN A 1 5   ? -1.781  3.176   -4.299  1.00 98.22 5   A 1 
ATOM   50   O  OE1 . GLN A 1 5   ? -2.595  3.336   -5.212  1.00 94.52 5   A 1 
ATOM   51   N  NE2 . GLN A 1 5   ? -1.926  2.225   -3.371  1.00 93.83 5   A 1 
ATOM   52   N  N   . LEU A 1 6   ? 2.829   5.396   -4.695  1.00 98.59 6   A 1 
ATOM   53   C  CA  . LEU A 1 6   ? 4.056   4.762   -5.152  1.00 98.41 6   A 1 
ATOM   54   C  C   . LEU A 1 6   ? 4.236   3.467   -4.367  1.00 98.49 6   A 1 
ATOM   55   O  O   . LEU A 1 6   ? 4.443   3.503   -3.155  1.00 97.70 6   A 1 
ATOM   56   C  CB  . LEU A 1 6   ? 5.236   5.709   -4.904  1.00 97.73 6   A 1 
ATOM   57   C  CG  . LEU A 1 6   ? 6.645   5.232   -5.243  1.00 95.94 6   A 1 
ATOM   58   C  CD1 . LEU A 1 6   ? 6.758   4.936   -6.731  1.00 94.29 6   A 1 
ATOM   59   C  CD2 . LEU A 1 6   ? 7.652   6.293   -4.828  1.00 93.95 6   A 1 
ATOM   60   N  N   . THR A 1 7   ? 4.157   2.326   -5.057  1.00 98.04 7   A 1 
ATOM   61   C  CA  . THR A 1 7   ? 4.207   1.054   -4.328  1.00 98.02 7   A 1 
ATOM   62   C  C   . THR A 1 7   ? 5.037   -0.028  -5.005  1.00 97.91 7   A 1 
ATOM   63   O  O   . THR A 1 7   ? 5.153   -0.064  -6.234  1.00 97.47 7   A 1 
ATOM   64   C  CB  . THR A 1 7   ? 2.779   0.522   -4.059  1.00 97.53 7   A 1 
ATOM   65   O  OG1 . THR A 1 7   ? 2.838   -0.571  -3.136  1.00 94.83 7   A 1 
ATOM   66   C  CG2 . THR A 1 7   ? 2.117   0.069   -5.352  1.00 95.59 7   A 1 
ATOM   67   N  N   . ASP A 1 8   ? 5.608   -0.910  -4.184  1.00 98.17 8   A 1 
ATOM   68   C  CA  . ASP A 1 8   ? 6.330   -2.084  -4.638  1.00 98.05 8   A 1 
ATOM   69   C  C   . ASP A 1 8   ? 7.401   -1.791  -5.685  1.00 97.95 8   A 1 
ATOM   70   O  O   . ASP A 1 8   ? 7.319   -2.234  -6.828  1.00 96.98 8   A 1 
ATOM   71   C  CB  . ASP A 1 8   ? 5.337   -3.128  -5.136  1.00 97.98 8   A 1 
ATOM   72   C  CG  . ASP A 1 8   ? 4.467   -3.658  -4.020  1.00 97.80 8   A 1 
ATOM   73   O  OD1 . ASP A 1 8   ? 4.910   -4.589  -3.308  1.00 95.74 8   A 1 
ATOM   74   O  OD2 . ASP A 1 8   ? 3.345   -3.136  -3.829  1.00 96.23 8   A 1 
ATOM   75   N  N   . ILE A 1 9   ? 8.392   -1.037  -5.266  1.00 97.80 9   A 1 
ATOM   76   C  CA  . ILE A 1 9   ? 9.500   -0.684  -6.141  1.00 97.55 9   A 1 
ATOM   77   C  C   . ILE A 1 9   ? 10.458  -1.856  -6.324  1.00 97.30 9   A 1 
ATOM   78   O  O   . ILE A 1 9   ? 10.855  -2.176  -7.443  1.00 96.07 9   A 1 
ATOM   79   C  CB  . ILE A 1 9   ? 10.272  0.526   -5.587  1.00 97.43 9   A 1 
ATOM   80   C  CG1 . ILE A 1 9   ? 9.355   1.760   -5.565  1.00 96.31 9   A 1 
ATOM   81   C  CG2 . ILE A 1 9   ? 11.514  0.796   -6.427  1.00 96.38 9   A 1 
ATOM   82   C  CD1 . ILE A 1 9   ? 9.973   2.963   -4.883  1.00 94.65 9   A 1 
ATOM   83   N  N   . HIS A 1 10  ? 10.824  -2.513  -5.218  1.00 97.32 10  A 1 
ATOM   84   C  CA  . HIS A 1 10  ? 11.773  -3.622  -5.240  1.00 97.04 10  A 1 
ATOM   85   C  C   . HIS A 1 10  ? 13.027  -3.261  -6.038  1.00 97.01 10  A 1 
ATOM   86   O  O   . HIS A 1 10  ? 13.369  -3.925  -7.020  1.00 95.65 10  A 1 
ATOM   87   C  CB  . HIS A 1 10  ? 11.121  -4.882  -5.814  1.00 96.81 10  A 1 
ATOM   88   C  CG  . HIS A 1 10  ? 10.003  -5.424  -4.978  1.00 97.10 10  A 1 
ATOM   89   N  ND1 . HIS A 1 10  ? 10.220  -6.199  -3.856  1.00 95.43 10  A 1 
ATOM   90   C  CD2 . HIS A 1 10  ? 8.659   -5.315  -5.098  1.00 95.89 10  A 1 
ATOM   91   C  CE1 . HIS A 1 10  ? 9.051   -6.542  -3.325  1.00 95.69 10  A 1 
ATOM   92   N  NE2 . HIS A 1 10  ? 8.093   -6.016  -4.058  1.00 96.04 10  A 1 
ATOM   93   N  N   . LEU A 1 11  ? 13.686  -2.206  -5.618  1.00 97.08 11  A 1 
ATOM   94   C  CA  . LEU A 1 11  ? 14.889  -1.722  -6.289  1.00 97.13 11  A 1 
ATOM   95   C  C   . LEU A 1 11  ? 16.051  -2.697  -6.171  1.00 97.09 11  A 1 
ATOM   96   O  O   . LEU A 1 11  ? 16.411  -3.116  -5.073  1.00 96.34 11  A 1 
ATOM   97   C  CB  . LEU A 1 11  ? 15.305  -0.369  -5.706  1.00 96.69 11  A 1 
ATOM   98   C  CG  . LEU A 1 11  ? 16.638  0.196   -6.200  1.00 96.29 11  A 1 
ATOM   99   C  CD1 . LEU A 1 11  ? 16.563  0.499   -7.689  1.00 95.10 11  A 1 
ATOM   100  C  CD2 . LEU A 1 11  ? 16.988  1.447   -5.406  1.00 94.87 11  A 1 
ATOM   101  N  N   . ASP A 1 12  ? 16.635  -3.050  -7.312  1.00 96.64 12  A 1 
ATOM   102  C  CA  . ASP A 1 12  ? 17.792  -3.926  -7.332  1.00 96.18 12  A 1 
ATOM   103  C  C   . ASP A 1 12  ? 19.038  -3.142  -7.744  1.00 96.04 12  A 1 
ATOM   104  O  O   . ASP A 1 12  ? 19.235  -2.858  -8.925  1.00 95.54 12  A 1 
ATOM   105  C  CB  . ASP A 1 12  ? 17.583  -5.094  -8.297  1.00 95.49 12  A 1 
ATOM   106  C  CG  . ASP A 1 12  ? 18.730  -6.083  -8.277  1.00 95.00 12  A 1 
ATOM   107  O  OD1 . ASP A 1 12  ? 19.653  -5.929  -7.446  1.00 93.85 12  A 1 
ATOM   108  O  OD2 . ASP A 1 12  ? 18.715  -7.036  -9.079  1.00 93.22 12  A 1 
ATOM   109  N  N   . PRO A 1 13  ? 19.894  -2.803  -6.788  1.00 94.67 13  A 1 
ATOM   110  C  CA  . PRO A 1 13  ? 21.115  -2.054  -7.103  1.00 93.21 13  A 1 
ATOM   111  C  C   . PRO A 1 13  ? 22.111  -2.866  -7.923  1.00 93.62 13  A 1 
ATOM   112  O  O   . PRO A 1 13  ? 23.062  -2.303  -8.469  1.00 92.50 13  A 1 
ATOM   113  C  CB  . PRO A 1 13  ? 21.668  -1.699  -5.720  1.00 91.51 13  A 1 
ATOM   114  C  CG  . PRO A 1 13  ? 21.156  -2.783  -4.837  1.00 89.33 13  A 1 
ATOM   115  C  CD  . PRO A 1 13  ? 19.767  -3.062  -5.344  1.00 92.75 13  A 1 
ATOM   116  N  N   . MET A 1 14  ? 21.903  -4.174  -8.016  1.00 93.69 14  A 1 
ATOM   117  C  CA  . MET A 1 14  ? 22.810  -5.041  -8.769  1.00 93.73 14  A 1 
ATOM   118  C  C   . MET A 1 14  ? 22.412  -5.210  -10.234 1.00 95.36 14  A 1 
ATOM   119  O  O   . MET A 1 14  ? 23.126  -5.853  -11.002 1.00 95.17 14  A 1 
ATOM   120  C  CB  . MET A 1 14  ? 22.898  -6.417  -8.105  1.00 91.95 14  A 1 
ATOM   121  C  CG  . MET A 1 14  ? 23.526  -6.397  -6.721  1.00 86.13 14  A 1 
ATOM   122  S  SD  . MET A 1 14  ? 23.581  -8.037  -5.959  1.00 78.44 14  A 1 
ATOM   123  C  CE  . MET A 1 14  ? 24.638  -8.920  -7.111  1.00 67.92 14  A 1 
ATOM   124  N  N   . TYR A 1 15  ? 21.270  -4.626  -10.634 1.00 94.85 15  A 1 
ATOM   125  C  CA  . TYR A 1 15  ? 20.803  -4.744  -12.012 1.00 95.42 15  A 1 
ATOM   126  C  C   . TYR A 1 15  ? 21.885  -4.275  -12.979 1.00 95.77 15  A 1 
ATOM   127  O  O   . TYR A 1 15  ? 22.473  -3.208  -12.806 1.00 95.26 15  A 1 
ATOM   128  C  CB  . TYR A 1 15  ? 19.531  -3.928  -12.215 1.00 95.68 15  A 1 
ATOM   129  C  CG  . TYR A 1 15  ? 18.901  -4.108  -13.585 1.00 96.76 15  A 1 
ATOM   130  C  CD1 . TYR A 1 15  ? 19.420  -3.477  -14.717 1.00 96.62 15  A 1 
ATOM   131  C  CD2 . TYR A 1 15  ? 17.776  -4.915  -13.752 1.00 96.65 15  A 1 
ATOM   132  C  CE1 . TYR A 1 15  ? 18.848  -3.657  -15.968 1.00 96.37 15  A 1 
ATOM   133  C  CE2 . TYR A 1 15  ? 17.193  -5.094  -14.998 1.00 96.43 15  A 1 
ATOM   134  C  CZ  . TYR A 1 15  ? 17.728  -4.467  -16.104 1.00 96.93 15  A 1 
ATOM   135  O  OH  . TYR A 1 15  ? 17.160  -4.632  -17.350 1.00 96.71 15  A 1 
ATOM   136  N  N   . THR A 1 16  ? 22.134  -5.085  -14.011 1.00 96.24 16  A 1 
ATOM   137  C  CA  . THR A 1 16  ? 23.160  -4.776  -14.997 1.00 96.76 16  A 1 
ATOM   138  C  C   . THR A 1 16  ? 22.589  -4.835  -16.417 1.00 97.30 16  A 1 
ATOM   139  O  O   . THR A 1 16  ? 22.085  -5.875  -16.846 1.00 97.07 16  A 1 
ATOM   140  C  CB  . THR A 1 16  ? 24.339  -5.763  -14.884 1.00 96.07 16  A 1 
ATOM   141  O  OG1 . THR A 1 16  ? 24.888  -5.709  -13.569 1.00 93.35 16  A 1 
ATOM   142  C  CG2 . THR A 1 16  ? 25.425  -5.421  -15.898 1.00 93.18 16  A 1 
ATOM   143  N  N   . VAL A 1 17  ? 22.661  -3.732  -17.135 1.00 97.33 17  A 1 
ATOM   144  C  CA  . VAL A 1 17  ? 22.185  -3.675  -18.515 1.00 97.46 17  A 1 
ATOM   145  C  C   . VAL A 1 17  ? 22.987  -4.644  -19.380 1.00 97.76 17  A 1 
ATOM   146  O  O   . VAL A 1 17  ? 24.212  -4.715  -19.270 1.00 97.15 17  A 1 
ATOM   147  C  CB  . VAL A 1 17  ? 22.306  -2.247  -19.092 1.00 96.94 17  A 1 
ATOM   148  C  CG1 . VAL A 1 17  ? 21.839  -2.221  -20.546 1.00 95.48 17  A 1 
ATOM   149  C  CG2 . VAL A 1 17  ? 21.481  -1.278  -18.249 1.00 95.91 17  A 1 
ATOM   150  N  N   . GLY A 1 18  ? 22.282  -5.395  -20.235 1.00 97.58 18  A 1 
ATOM   151  C  CA  . GLY A 1 18  ? 22.948  -6.342  -21.114 1.00 97.60 18  A 1 
ATOM   152  C  C   . GLY A 1 18  ? 23.213  -7.698  -20.486 1.00 98.12 18  A 1 
ATOM   153  O  O   . GLY A 1 18  ? 23.836  -8.556  -21.110 1.00 97.10 18  A 1 
ATOM   154  N  N   . SER A 1 19  ? 22.738  -7.894  -19.261 1.00 97.69 19  A 1 
ATOM   155  C  CA  . SER A 1 19  ? 22.907  -9.166  -18.577 1.00 97.27 19  A 1 
ATOM   156  C  C   . SER A 1 19  ? 21.781  -10.138 -18.947 1.00 97.49 19  A 1 
ATOM   157  O  O   . SER A 1 19  ? 20.922  -9.826  -19.772 1.00 96.98 19  A 1 
ATOM   158  C  CB  . SER A 1 19  ? 22.939  -8.957  -17.060 1.00 96.52 19  A 1 
ATOM   159  O  OG  . SER A 1 19  ? 21.728  -8.398  -16.601 1.00 95.25 19  A 1 
ATOM   160  N  N   . ASP A 1 20  ? 21.800  -11.320 -18.335 1.00 97.21 20  A 1 
ATOM   161  C  CA  . ASP A 1 20  ? 20.829  -12.366 -18.613 1.00 96.72 20  A 1 
ATOM   162  C  C   . ASP A 1 20  ? 19.603  -12.250 -17.696 1.00 96.29 20  A 1 
ATOM   163  O  O   . ASP A 1 20  ? 19.732  -12.392 -16.483 1.00 95.58 20  A 1 
ATOM   164  C  CB  . ASP A 1 20  ? 21.493  -13.736 -18.413 1.00 96.25 20  A 1 
ATOM   165  C  CG  . ASP A 1 20  ? 20.617  -14.894 -18.850 1.00 96.08 20  A 1 
ATOM   166  O  OD1 . ASP A 1 20  ? 19.436  -14.678 -19.195 1.00 94.79 20  A 1 
ATOM   167  O  OD2 . ASP A 1 20  ? 21.118  -16.036 -18.851 1.00 94.56 20  A 1 
ATOM   168  N  N   . PRO A 1 21  ? 18.419  -11.992 -18.275 1.00 96.62 21  A 1 
ATOM   169  C  CA  . PRO A 1 21  ? 17.198  -11.888 -17.469 1.00 95.20 21  A 1 
ATOM   170  C  C   . PRO A 1 21  ? 16.897  -13.150 -16.671 1.00 94.34 21  A 1 
ATOM   171  O  O   . PRO A 1 21  ? 16.268  -13.081 -15.616 1.00 92.91 21  A 1 
ATOM   172  C  CB  . PRO A 1 21  ? 16.111  -11.615 -18.515 1.00 94.65 21  A 1 
ATOM   173  C  CG  . PRO A 1 21  ? 16.842  -10.902 -19.607 1.00 94.52 21  A 1 
ATOM   174  C  CD  . PRO A 1 21  ? 18.160  -11.635 -19.687 1.00 96.18 21  A 1 
ATOM   175  N  N   . LEU A 1 22  ? 17.348  -14.303 -17.172 1.00 95.15 22  A 1 
ATOM   176  C  CA  . LEU A 1 22  ? 17.134  -15.562 -16.464 1.00 93.92 22  A 1 
ATOM   177  C  C   . LEU A 1 22  ? 18.060  -15.709 -15.268 1.00 93.36 22  A 1 
ATOM   178  O  O   . LEU A 1 22  ? 17.916  -16.624 -14.465 1.00 91.58 22  A 1 
ATOM   179  C  CB  . LEU A 1 22  ? 17.310  -16.751 -17.419 1.00 93.42 22  A 1 
ATOM   180  C  CG  . LEU A 1 22  ? 16.286  -16.843 -18.549 1.00 90.47 22  A 1 
ATOM   181  C  CD1 . LEU A 1 22  ? 16.579  -18.058 -19.421 1.00 86.82 22  A 1 
ATOM   182  C  CD2 . LEU A 1 22  ? 14.874  -16.918 -17.984 1.00 86.01 22  A 1 
ATOM   183  N  N   . LYS A 1 23  ? 19.014  -14.781 -15.157 1.00 93.89 23  A 1 
ATOM   184  C  CA  . LYS A 1 23  ? 19.918  -14.746 -14.011 1.00 93.84 23  A 1 
ATOM   185  C  C   . LYS A 1 23  ? 19.729  -13.441 -13.243 1.00 94.14 23  A 1 
ATOM   186  O  O   . LYS A 1 23  ? 20.694  -12.790 -12.831 1.00 92.98 23  A 1 
ATOM   187  C  CB  . LYS A 1 23  ? 21.373  -14.920 -14.460 1.00 93.86 23  A 1 
ATOM   188  C  CG  . LYS A 1 23  ? 21.661  -16.304 -15.006 1.00 92.83 23  A 1 
ATOM   189  C  CD  . LYS A 1 23  ? 23.142  -16.537 -15.211 1.00 88.65 23  A 1 
ATOM   190  C  CE  . LYS A 1 23  ? 23.415  -17.978 -15.618 1.00 83.90 23  A 1 
ATOM   191  N  NZ  . LYS A 1 23  ? 24.870  -18.275 -15.727 1.00 74.41 23  A 1 
ATOM   192  N  N   . LEU A 1 24  ? 18.436  -13.067 -13.070 1.00 94.13 24  A 1 
ATOM   193  C  CA  . LEU A 1 24  ? 18.039  -11.895 -12.297 1.00 93.80 24  A 1 
ATOM   194  C  C   . LEU A 1 24  ? 18.562  -10.564 -12.835 1.00 94.86 24  A 1 
ATOM   195  O  O   . LEU A 1 24  ? 18.569  -9.561  -12.131 1.00 93.89 24  A 1 
ATOM   196  C  CB  . LEU A 1 24  ? 18.457  -12.057 -10.828 1.00 92.02 24  A 1 
ATOM   197  C  CG  . LEU A 1 24  ? 17.960  -13.332 -10.131 1.00 89.35 24  A 1 
ATOM   198  C  CD1 . LEU A 1 24  ? 18.516  -13.398 -8.714  1.00 86.39 24  A 1 
ATOM   199  C  CD2 . LEU A 1 24  ? 16.444  -13.368 -10.121 1.00 85.09 24  A 1 
ATOM   200  N  N   . CYS A 1 25  ? 18.995  -10.561 -14.097 1.00 94.93 25  A 1 
ATOM   201  C  CA  . CYS A 1 25  ? 19.547  -9.352  -14.717 1.00 95.62 25  A 1 
ATOM   202  C  C   . CYS A 1 25  ? 20.757  -8.828  -13.952 1.00 95.82 25  A 1 
ATOM   203  O  O   . CYS A 1 25  ? 20.967  -7.616  -13.843 1.00 95.31 25  A 1 
ATOM   204  C  CB  . CYS A 1 25  ? 18.475  -8.252  -14.803 1.00 95.91 25  A 1 
ATOM   205  S  SG  . CYS A 1 25  ? 17.042  -8.652  -15.820 1.00 95.61 25  A 1 
ATOM   206  N  N   . ARG A 1 26  ? 21.560  -9.753  -13.427 1.00 95.86 26  A 1 
ATOM   207  C  CA  . ARG A 1 26  ? 22.733  -9.365  -12.649 1.00 95.12 26  A 1 
ATOM   208  C  C   . ARG A 1 26  ? 24.047  -9.871  -13.230 1.00 95.26 26  A 1 
ATOM   209  O  O   . ARG A 1 26  ? 25.095  -9.274  -13.021 1.00 94.11 26  A 1 
ATOM   210  C  CB  . ARG A 1 26  ? 22.597  -9.865  -11.211 1.00 93.93 26  A 1 
ATOM   211  C  CG  . ARG A 1 26  ? 21.455  -9.238  -10.443 1.00 92.64 26  A 1 
ATOM   212  C  CD  . ARG A 1 26  ? 21.267  -9.883  -9.087  1.00 90.55 26  A 1 
ATOM   213  N  NE  . ARG A 1 26  ? 20.156  -9.290  -8.353  1.00 88.47 26  A 1 
ATOM   214  C  CZ  . ARG A 1 26  ? 19.380  -9.941  -7.501  1.00 86.23 26  A 1 
ATOM   215  N  NH1 . ARG A 1 26  ? 19.587  -11.220 -7.263  1.00 83.17 26  A 1 
ATOM   216  N  NH2 . ARG A 1 26  ? 18.397  -9.311  -6.885  1.00 81.18 26  A 1 
ATOM   217  N  N   . GLU A 1 27  ? 23.988  -10.982 -13.953 1.00 95.70 27  A 1 
ATOM   218  C  CA  . GLU A 1 27  ? 25.194  -11.568 -14.516 1.00 95.48 27  A 1 
ATOM   219  C  C   . GLU A 1 27  ? 24.924  -12.218 -15.865 1.00 96.55 27  A 1 
ATOM   220  O  O   . GLU A 1 27  ? 23.781  -12.260 -16.327 1.00 95.44 27  A 1 
ATOM   221  C  CB  . GLU A 1 27  ? 25.772  -12.598 -13.543 1.00 92.38 27  A 1 
ATOM   222  C  CG  . GLU A 1 27  ? 24.824  -13.737 -13.202 1.00 86.88 27  A 1 
ATOM   223  C  CD  . GLU A 1 27  ? 25.338  -14.609 -12.077 1.00 86.03 27  A 1 
ATOM   224  O  OE1 . GLU A 1 27  ? 25.451  -15.831 -12.270 1.00 79.45 27  A 1 
ATOM   225  O  OE2 . GLU A 1 27  ? 25.641  -14.059 -11.008 1.00 79.12 27  A 1 
ATOM   226  N  N   . GLY A 1 28  ? 25.981  -12.722 -16.508 1.00 95.58 28  A 1 
ATOM   227  C  CA  . GLY A 1 28  ? 25.838  -13.345 -17.803 1.00 96.18 28  A 1 
ATOM   228  C  C   . GLY A 1 28  ? 25.638  -12.321 -18.911 1.00 97.47 28  A 1 
ATOM   229  O  O   . GLY A 1 28  ? 25.792  -11.121 -18.698 1.00 96.39 28  A 1 
ATOM   230  N  N   . LYS A 1 29  ? 25.273  -12.818 -20.096 1.00 97.16 29  A 1 
ATOM   231  C  CA  . LYS A 1 29  ? 25.030  -11.968 -21.251 1.00 97.34 29  A 1 
ATOM   232  C  C   . LYS A 1 29  ? 23.602  -12.174 -21.739 1.00 97.50 29  A 1 
ATOM   233  O  O   . LYS A 1 29  ? 23.120  -13.304 -21.795 1.00 95.19 29  A 1 
ATOM   234  C  CB  . LYS A 1 29  ? 25.998  -12.302 -22.383 1.00 95.87 29  A 1 
ATOM   235  C  CG  . LYS A 1 29  ? 27.469  -12.225 -22.001 1.00 85.72 29  A 1 
ATOM   236  C  CD  . LYS A 1 29  ? 27.897  -10.798 -21.712 1.00 79.13 29  A 1 
ATOM   237  C  CE  . LYS A 1 29  ? 29.387  -10.731 -21.405 1.00 69.05 29  A 1 
ATOM   238  N  NZ  . LYS A 1 29  ? 29.846  -9.349  -21.127 1.00 59.63 29  A 1 
ATOM   239  N  N   . GLY A 1 30  ? 22.929  -11.091 -22.089 1.00 97.35 30  A 1 
ATOM   240  C  CA  . GLY A 1 30  ? 21.563  -11.187 -22.558 1.00 97.19 30  A 1 
ATOM   241  C  C   . GLY A 1 30  ? 21.012  -9.842  -22.985 1.00 97.76 30  A 1 
ATOM   242  O  O   . GLY A 1 30  ? 21.770  -8.927  -23.302 1.00 96.54 30  A 1 
ATOM   243  N  N   . ASN A 1 31  ? 19.685  -9.727  -22.976 1.00 97.14 31  A 1 
ATOM   244  C  CA  . ASN A 1 31  ? 19.034  -8.513  -23.431 1.00 96.33 31  A 1 
ATOM   245  C  C   . ASN A 1 31  ? 18.351  -7.710  -22.321 1.00 97.13 31  A 1 
ATOM   246  O  O   . ASN A 1 31  ? 17.343  -7.048  -22.561 1.00 95.26 31  A 1 
ATOM   247  C  CB  . ASN A 1 31  ? 18.020  -8.851  -24.531 1.00 93.49 31  A 1 
ATOM   248  C  CG  . ASN A 1 31  ? 18.683  -9.381  -25.784 1.00 83.65 31  A 1 
ATOM   249  O  OD1 . ASN A 1 31  ? 19.704  -8.859  -26.229 1.00 72.72 31  A 1 
ATOM   250  N  ND2 . ASN A 1 31  ? 18.106  -10.424 -26.366 1.00 72.93 31  A 1 
ATOM   251  N  N   . ALA A 1 32  ? 18.880  -7.760  -21.113 1.00 96.44 32  A 1 
ATOM   252  C  CA  . ALA A 1 32  ? 18.345  -6.962  -20.016 1.00 96.53 32  A 1 
ATOM   253  C  C   . ALA A 1 32  ? 18.393  -5.499  -20.448 1.00 97.04 32  A 1 
ATOM   254  O  O   . ALA A 1 32  ? 19.460  -4.965  -20.746 1.00 96.45 32  A 1 
ATOM   255  C  CB  . ALA A 1 32  ? 19.168  -7.182  -18.754 1.00 96.27 32  A 1 
ATOM   256  N  N   . GLY A 1 33  ? 17.218  -4.848  -20.501 1.00 97.25 33  A 1 
ATOM   257  C  CA  . GLY A 1 33  ? 17.111  -3.497  -21.013 1.00 96.89 33  A 1 
ATOM   258  C  C   . GLY A 1 33  ? 17.573  -2.386  -20.086 1.00 97.43 33  A 1 
ATOM   259  O  O   . GLY A 1 33  ? 17.762  -2.589  -18.884 1.00 96.95 33  A 1 
ATOM   260  N  N   . LYS A 1 34  ? 17.739  -1.205  -20.664 1.00 97.39 34  A 1 
ATOM   261  C  CA  . LYS A 1 34  ? 18.171  -0.041  -19.904 1.00 97.26 34  A 1 
ATOM   262  C  C   . LYS A 1 34  ? 17.236  0.299   -18.748 1.00 97.44 34  A 1 
ATOM   263  O  O   . LYS A 1 34  ? 17.692  0.622   -17.654 1.00 96.82 34  A 1 
ATOM   264  C  CB  . LYS A 1 34  ? 18.284  1.182   -20.823 1.00 96.76 34  A 1 
ATOM   265  C  CG  . LYS A 1 34  ? 18.669  2.471   -20.099 1.00 93.48 34  A 1 
ATOM   266  C  CD  . LYS A 1 34  ? 18.771  3.642   -21.052 1.00 89.68 34  A 1 
ATOM   267  C  CE  . LYS A 1 34  ? 19.147  4.917   -20.317 1.00 83.79 34  A 1 
ATOM   268  N  NZ  . LYS A 1 34  ? 19.251  6.091   -21.233 1.00 75.35 34  A 1 
ATOM   269  N  N   . TYR A 1 35  ? 15.918  0.194   -18.997 1.00 97.20 35  A 1 
ATOM   270  C  CA  . TYR A 1 35  ? 14.931  0.550   -17.989 1.00 96.83 35  A 1 
ATOM   271  C  C   . TYR A 1 35  ? 14.285  -0.646  -17.297 1.00 96.79 35  A 1 
ATOM   272  O  O   . TYR A 1 35  ? 13.307  -0.491  -16.571 1.00 94.63 35  A 1 
ATOM   273  C  CB  . TYR A 1 35  ? 13.861  1.445   -18.605 1.00 96.48 35  A 1 
ATOM   274  C  CG  . TYR A 1 35  ? 14.397  2.779   -19.065 1.00 96.90 35  A 1 
ATOM   275  C  CD1 . TYR A 1 35  ? 14.736  3.762   -18.149 1.00 95.92 35  A 1 
ATOM   276  C  CD2 . TYR A 1 35  ? 14.587  3.044   -20.417 1.00 96.00 35  A 1 
ATOM   277  C  CE1 . TYR A 1 35  ? 15.249  4.980   -18.556 1.00 95.05 35  A 1 
ATOM   278  C  CE2 . TYR A 1 35  ? 15.099  4.262   -20.839 1.00 95.17 35  A 1 
ATOM   279  C  CZ  . TYR A 1 35  ? 15.430  5.229   -19.908 1.00 95.42 35  A 1 
ATOM   280  O  OH  . TYR A 1 35  ? 15.937  6.431   -20.308 1.00 93.84 35  A 1 
ATOM   281  N  N   . GLY A 1 36  ? 14.834  -1.837  -17.520 1.00 96.81 36  A 1 
ATOM   282  C  CA  . GLY A 1 36  ? 14.328  -3.015  -16.850 1.00 96.73 36  A 1 
ATOM   283  C  C   . GLY A 1 36  ? 13.984  -4.188  -17.748 1.00 97.19 36  A 1 
ATOM   284  O  O   . GLY A 1 36  ? 14.234  -4.161  -18.959 1.00 96.44 36  A 1 
ATOM   285  N  N   . ASP A 1 37  ? 13.408  -5.221  -17.133 1.00 96.34 37  A 1 
ATOM   286  C  CA  . ASP A 1 37  ? 13.011  -6.433  -17.835 1.00 96.29 37  A 1 
ATOM   287  C  C   . ASP A 1 37  ? 11.865  -7.056  -17.046 1.00 96.02 37  A 1 
ATOM   288  O  O   . ASP A 1 37  ? 11.854  -6.994  -15.822 1.00 94.96 37  A 1 
ATOM   289  C  CB  . ASP A 1 37  ? 14.182  -7.412  -17.933 1.00 95.69 37  A 1 
ATOM   290  C  CG  . ASP A 1 37  ? 13.871  -8.614  -18.801 1.00 95.49 37  A 1 
ATOM   291  O  OD1 . ASP A 1 37  ? 13.201  -9.544  -18.313 1.00 92.75 37  A 1 
ATOM   292  O  OD2 . ASP A 1 37  ? 14.293  -8.616  -19.977 1.00 92.54 37  A 1 
ATOM   293  N  N   . TYR A 1 38  ? 10.908  -7.658  -17.752 1.00 95.55 38  A 1 
ATOM   294  C  CA  . TYR A 1 38  ? 9.746   -8.238  -17.086 1.00 94.72 38  A 1 
ATOM   295  C  C   . TYR A 1 38  ? 10.063  -9.406  -16.151 1.00 93.95 38  A 1 
ATOM   296  O  O   . TYR A 1 38  ? 9.202   -9.853  -15.396 1.00 91.44 38  A 1 
ATOM   297  C  CB  . TYR A 1 38  ? 8.707   -8.681  -18.125 1.00 93.95 38  A 1 
ATOM   298  C  CG  . TYR A 1 38  ? 8.019   -7.526  -18.821 1.00 94.03 38  A 1 
ATOM   299  C  CD1 . TYR A 1 38  ? 7.334   -6.558  -18.095 1.00 92.98 38  A 1 
ATOM   300  C  CD2 . TYR A 1 38  ? 8.054   -7.403  -20.205 1.00 92.91 38  A 1 
ATOM   301  C  CE1 . TYR A 1 38  ? 6.695   -5.500  -18.729 1.00 92.00 38  A 1 
ATOM   302  C  CE2 . TYR A 1 38  ? 7.420   -6.349  -20.850 1.00 91.88 38  A 1 
ATOM   303  C  CZ  . TYR A 1 38  ? 6.744   -5.398  -20.109 1.00 92.57 38  A 1 
ATOM   304  O  OH  . TYR A 1 38  ? 6.111   -4.354  -20.743 1.00 90.44 38  A 1 
ATOM   305  N  N   . SER A 1 39  ? 11.278  -9.902  -16.214 1.00 94.10 39  A 1 
ATOM   306  C  CA  . SER A 1 39  ? 11.699  -10.998 -15.352 1.00 93.78 39  A 1 
ATOM   307  C  C   . SER A 1 39  ? 12.561  -10.533 -14.180 1.00 94.27 39  A 1 
ATOM   308  O  O   . SER A 1 39  ? 13.048  -11.349 -13.399 1.00 91.82 39  A 1 
ATOM   309  C  CB  . SER A 1 39  ? 12.475  -12.050 -16.156 1.00 92.15 39  A 1 
ATOM   310  O  OG  . SER A 1 39  ? 11.672  -12.623 -17.167 1.00 85.83 39  A 1 
ATOM   311  N  N   . CYS A 1 40  ? 12.737  -9.221  -14.067 1.00 95.26 40  A 1 
ATOM   312  C  CA  . CYS A 1 40  ? 13.633  -8.681  -13.054 1.00 95.67 40  A 1 
ATOM   313  C  C   . CYS A 1 40  ? 13.037  -7.527  -12.244 1.00 95.88 40  A 1 
ATOM   314  O  O   . CYS A 1 40  ? 12.060  -6.904  -12.655 1.00 94.97 40  A 1 
ATOM   315  C  CB  . CYS A 1 40  ? 14.926  -8.212  -13.724 1.00 95.65 40  A 1 
ATOM   316  S  SG  . CYS A 1 40  ? 15.816  -9.509  -14.612 1.00 95.19 40  A 1 
ATOM   317  N  N   . ASP A 1 41  ? 13.642  -7.251  -11.089 1.00 96.11 41  A 1 
ATOM   318  C  CA  . ASP A 1 41  ? 13.224  -6.133  -10.261 1.00 96.30 41  A 1 
ATOM   319  C  C   . ASP A 1 41  ? 13.684  -4.812  -10.871 1.00 96.78 41  A 1 
ATOM   320  O  O   . ASP A 1 41  ? 14.524  -4.782  -11.770 1.00 95.98 41  A 1 
ATOM   321  C  CB  . ASP A 1 41  ? 13.768  -6.282  -8.843  1.00 95.48 41  A 1 
ATOM   322  C  CG  . ASP A 1 41  ? 12.926  -7.219  -7.990  1.00 94.98 41  A 1 
ATOM   323  O  OD1 . ASP A 1 41  ? 11.699  -7.280  -8.198  1.00 92.65 41  A 1 
ATOM   324  O  OD2 . ASP A 1 41  ? 13.487  -7.883  -7.104  1.00 92.28 41  A 1 
ATOM   325  N  N   . ALA A 1 42  ? 13.118  -3.710  -10.382 1.00 96.84 42  A 1 
ATOM   326  C  CA  . ALA A 1 42  ? 13.387  -2.382  -10.907 1.00 96.91 42  A 1 
ATOM   327  C  C   . ALA A 1 42  ? 14.841  -1.932  -10.747 1.00 97.06 42  A 1 
ATOM   328  O  O   . ALA A 1 42  ? 15.508  -2.310  -9.783  1.00 96.48 42  A 1 
ATOM   329  C  CB  . ALA A 1 42  ? 12.452  -1.367  -10.255 1.00 96.46 42  A 1 
ATOM   330  N  N   . ASN A 1 43  ? 15.315  -1.128  -11.694 1.00 97.12 43  A 1 
ATOM   331  C  CA  . ASN A 1 43  ? 16.660  -0.576  -11.612 1.00 97.09 43  A 1 
ATOM   332  C  C   . ASN A 1 43  ? 16.637  0.936   -11.402 1.00 97.50 43  A 1 
ATOM   333  O  O   . ASN A 1 43  ? 15.574  1.565   -11.460 1.00 97.18 43  A 1 
ATOM   334  C  CB  . ASN A 1 43  ? 17.495  -0.951  -12.853 1.00 95.76 43  A 1 
ATOM   335  C  CG  . ASN A 1 43  ? 17.013  -0.278  -14.135 1.00 96.34 43  A 1 
ATOM   336  O  OD1 . ASN A 1 43  ? 16.096  0.531   -14.135 1.00 91.22 43  A 1 
ATOM   337  N  ND2 . ASN A 1 43  ? 17.668  -0.608  -15.242 1.00 91.55 43  A 1 
ATOM   338  N  N   . MET A 1 44  ? 17.793  1.520   -11.146 1.00 97.50 44  A 1 
ATOM   339  C  CA  . MET A 1 44  ? 17.867  2.943   -10.848 1.00 97.32 44  A 1 
ATOM   340  C  C   . MET A 1 44  ? 17.505  3.837   -12.040 1.00 97.70 44  A 1 
ATOM   341  O  O   . MET A 1 44  ? 16.950  4.916   -11.852 1.00 97.51 44  A 1 
ATOM   342  C  CB  . MET A 1 44  ? 19.252  3.311   -10.324 1.00 96.43 44  A 1 
ATOM   343  C  CG  . MET A 1 44  ? 19.357  4.742   -9.803  1.00 89.86 44  A 1 
ATOM   344  S  SD  . MET A 1 44  ? 18.134  5.112   -8.505  1.00 87.79 44  A 1 
ATOM   345  C  CE  . MET A 1 44  ? 18.702  4.046   -7.188  1.00 78.01 44  A 1 
ATOM   346  N  N   . ALA A 1 45  ? 17.821  3.400   -13.253 1.00 97.41 45  A 1 
ATOM   347  C  CA  . ALA A 1 45  ? 17.492  4.186   -14.445 1.00 97.62 45  A 1 
ATOM   348  C  C   . ALA A 1 45  ? 15.984  4.395   -14.532 1.00 97.93 45  A 1 
ATOM   349  O  O   . ALA A 1 45  ? 15.508  5.485   -14.851 1.00 97.55 45  A 1 
ATOM   350  C  CB  . ALA A 1 45  ? 18.007  3.485   -15.702 1.00 97.45 45  A 1 
ATOM   351  N  N   . LEU A 1 46  ? 15.227  3.345   -14.239 1.00 97.73 46  A 1 
ATOM   352  C  CA  . LEU A 1 46  ? 13.771  3.428   -14.237 1.00 97.61 46  A 1 
ATOM   353  C  C   . LEU A 1 46  ? 13.290  4.406   -13.165 1.00 97.92 46  A 1 
ATOM   354  O  O   . LEU A 1 46  ? 12.407  5.234   -13.421 1.00 97.91 46  A 1 
ATOM   355  C  CB  . LEU A 1 46  ? 13.151  2.044   -13.992 1.00 97.41 46  A 1 
ATOM   356  C  CG  . LEU A 1 46  ? 11.624  2.003   -13.854 1.00 96.70 46  A 1 
ATOM   357  C  CD1 . LEU A 1 46  ? 10.964  2.436   -15.155 1.00 95.66 46  A 1 
ATOM   358  C  CD2 . LEU A 1 46  ? 11.175  0.598   -13.474 1.00 95.54 46  A 1 
ATOM   359  N  N   . LEU A 1 47  ? 13.864  4.327   -11.980 1.00 97.94 47  A 1 
ATOM   360  C  CA  . LEU A 1 47  ? 13.465  5.213   -10.888 1.00 97.84 47  A 1 
ATOM   361  C  C   . LEU A 1 47  ? 13.809  6.669   -11.171 1.00 98.09 47  A 1 
ATOM   362  O  O   . LEU A 1 47  ? 13.044  7.566   -10.838 1.00 97.69 47  A 1 
ATOM   363  C  CB  . LEU A 1 47  ? 14.102  4.769   -9.575  1.00 97.20 47  A 1 
ATOM   364  C  CG  . LEU A 1 47  ? 13.625  3.420   -9.028  1.00 92.54 47  A 1 
ATOM   365  C  CD1 . LEU A 1 47  ? 14.179  3.198   -7.633  1.00 88.33 47  A 1 
ATOM   366  C  CD2 . LEU A 1 47  ? 12.107  3.355   -9.009  1.00 88.46 47  A 1 
ATOM   367  N  N   . ASP A 1 48  ? 14.961  6.916   -11.786 1.00 98.08 48  A 1 
ATOM   368  C  CA  . ASP A 1 48  ? 15.340  8.282   -12.143 1.00 97.87 48  A 1 
ATOM   369  C  C   . ASP A 1 48  ? 14.306  8.868   -13.106 1.00 97.90 48  A 1 
ATOM   370  O  O   . ASP A 1 48  ? 13.921  10.030  -12.985 1.00 97.64 48  A 1 
ATOM   371  C  CB  . ASP A 1 48  ? 16.729  8.316   -12.785 1.00 97.45 48  A 1 
ATOM   372  C  CG  . ASP A 1 48  ? 17.843  8.079   -11.775 1.00 93.41 48  A 1 
ATOM   373  O  OD1 . ASP A 1 48  ? 17.606  8.249   -10.559 1.00 90.11 48  A 1 
ATOM   374  O  OD2 . ASP A 1 48  ? 18.958  7.730   -12.204 1.00 89.59 48  A 1 
ATOM   375  N  N   . SER A 1 49  ? 13.868  8.064   -14.068 1.00 97.96 49  A 1 
ATOM   376  C  CA  . SER A 1 49  ? 12.854  8.489   -15.025 1.00 97.85 49  A 1 
ATOM   377  C  C   . SER A 1 49  ? 11.522  8.742   -14.312 1.00 98.05 49  A 1 
ATOM   378  O  O   . SER A 1 49  ? 10.826  9.719   -14.600 1.00 97.78 49  A 1 
ATOM   379  C  CB  . SER A 1 49  ? 12.668  7.429   -16.114 1.00 97.12 49  A 1 
ATOM   380  O  OG  . SER A 1 49  ? 11.680  7.814   -17.047 1.00 85.30 49  A 1 
ATOM   381  N  N   . LEU A 1 50  ? 11.178  7.869   -13.364 1.00 97.99 50  A 1 
ATOM   382  C  CA  . LEU A 1 50  ? 9.943   7.997   -12.605 1.00 97.87 50  A 1 
ATOM   383  C  C   . LEU A 1 50  ? 9.919   9.274   -11.771 1.00 98.14 50  A 1 
ATOM   384  O  O   . LEU A 1 50  ? 8.901   9.970   -11.718 1.00 98.12 50  A 1 
ATOM   385  C  CB  . LEU A 1 50  ? 9.760   6.773   -11.695 1.00 97.35 50  A 1 
ATOM   386  C  CG  . LEU A 1 50  ? 8.498   6.755   -10.822 1.00 94.70 50  A 1 
ATOM   387  C  CD1 . LEU A 1 50  ? 7.258   6.752   -11.697 1.00 90.83 50  A 1 
ATOM   388  C  CD2 . LEU A 1 50  ? 8.523   5.530   -9.917  1.00 90.25 50  A 1 
ATOM   389  N  N   . VAL A 1 51  ? 11.029  9.584   -11.124 1.00 98.19 51  A 1 
ATOM   390  C  CA  . VAL A 1 51  ? 11.127  10.799  -10.315 1.00 98.15 51  A 1 
ATOM   391  C  C   . VAL A 1 51  ? 10.857  12.034  -11.171 1.00 98.27 51  A 1 
ATOM   392  O  O   . VAL A 1 51  ? 10.095  12.919  -10.783 1.00 98.18 51  A 1 
ATOM   393  C  CB  . VAL A 1 51  ? 12.519  10.920  -9.646  1.00 98.01 51  A 1 
ATOM   394  C  CG1 . VAL A 1 51  ? 12.695  12.301  -9.020  1.00 97.34 51  A 1 
ATOM   395  C  CG2 . VAL A 1 51  ? 12.677  9.840   -8.593  1.00 97.45 51  A 1 
ATOM   396  N  N   . LYS A 1 52  ? 11.487  12.096  -12.345 1.00 98.28 52  A 1 
ATOM   397  C  CA  . LYS A 1 52  ? 11.297  13.220  -13.249 1.00 98.01 52  A 1 
ATOM   398  C  C   . LYS A 1 52  ? 9.842   13.326  -13.690 1.00 98.07 52  A 1 
ATOM   399  O  O   . LYS A 1 52  ? 9.271   14.415  -13.737 1.00 97.73 52  A 1 
ATOM   400  C  CB  . LYS A 1 52  ? 12.195  13.085  -14.480 1.00 97.80 52  A 1 
ATOM   401  C  CG  . LYS A 1 52  ? 13.677  13.222  -14.182 1.00 91.20 52  A 1 
ATOM   402  C  CD  . LYS A 1 52  ? 14.515  13.081  -15.446 1.00 88.44 52  A 1 
ATOM   403  C  CE  . LYS A 1 52  ? 15.990  13.213  -15.154 1.00 78.22 52  A 1 
ATOM   404  N  NZ  . LYS A 1 52  ? 16.827  13.048  -16.389 1.00 69.81 52  A 1 
ATOM   405  N  N   . PHE A 1 53  ? 9.233   12.187  -14.005 1.00 97.86 53  A 1 
ATOM   406  C  CA  . PHE A 1 53  ? 7.840   12.166  -14.438 1.00 97.70 53  A 1 
ATOM   407  C  C   . PHE A 1 53  ? 6.901   12.700  -13.360 1.00 97.98 53  A 1 
ATOM   408  O  O   . PHE A 1 53  ? 6.025   13.517  -13.638 1.00 97.83 53  A 1 
ATOM   409  C  CB  . PHE A 1 53  ? 7.406   10.756  -14.833 1.00 97.26 53  A 1 
ATOM   410  C  CG  . PHE A 1 53  ? 5.959   10.661  -15.220 1.00 97.01 53  A 1 
ATOM   411  C  CD1 . PHE A 1 53  ? 5.542   11.014  -16.499 1.00 96.20 53  A 1 
ATOM   412  C  CD2 . PHE A 1 53  ? 4.997   10.254  -14.305 1.00 96.30 53  A 1 
ATOM   413  C  CE1 . PHE A 1 53  ? 4.207   10.968  -16.860 1.00 95.14 53  A 1 
ATOM   414  C  CE2 . PHE A 1 53  ? 3.654   10.207  -14.650 1.00 95.15 53  A 1 
ATOM   415  C  CZ  . PHE A 1 53  ? 3.268   10.566  -15.928 1.00 94.96 53  A 1 
ATOM   416  N  N   . ILE A 1 54  ? 7.073   12.223  -12.137 1.00 97.80 54  A 1 
ATOM   417  C  CA  . ILE A 1 54  ? 6.220   12.659  -11.037 1.00 98.00 54  A 1 
ATOM   418  C  C   . ILE A 1 54  ? 6.321   14.164  -10.824 1.00 98.00 54  A 1 
ATOM   419  O  O   . ILE A 1 54  ? 5.306   14.854  -10.698 1.00 97.97 54  A 1 
ATOM   420  C  CB  . ILE A 1 54  ? 6.578   11.914  -9.726  1.00 98.24 54  A 1 
ATOM   421  C  CG1 . ILE A 1 54  ? 6.211   10.432  -9.857  1.00 98.00 54  A 1 
ATOM   422  C  CG2 . ILE A 1 54  ? 5.840   12.539  -8.544  1.00 97.95 54  A 1 
ATOM   423  C  CD1 . ILE A 1 54  ? 6.679   9.578   -8.685  1.00 97.48 54  A 1 
ATOM   424  N  N   . LYS A 1 55  ? 7.534   14.686  -10.799 1.00 98.00 55  A 1 
ATOM   425  C  CA  . LYS A 1 55  ? 7.734   16.119  -10.588 1.00 97.76 55  A 1 
ATOM   426  C  C   . LYS A 1 55  ? 7.133   16.963  -11.710 1.00 97.58 55  A 1 
ATOM   427  O  O   . LYS A 1 55  ? 6.567   18.024  -11.457 1.00 96.97 55  A 1 
ATOM   428  C  CB  . LYS A 1 55  ? 9.222   16.433  -10.429 1.00 97.41 55  A 1 
ATOM   429  C  CG  . LYS A 1 55  ? 9.817   15.904  -9.135  1.00 95.86 55  A 1 
ATOM   430  C  CD  . LYS A 1 55  ? 11.231  16.403  -8.918  1.00 93.70 55  A 1 
ATOM   431  C  CE  . LYS A 1 55  ? 11.759  15.978  -7.569  1.00 90.28 55  A 1 
ATOM   432  N  NZ  . LYS A 1 55  ? 13.102  16.543  -7.279  1.00 85.35 55  A 1 
ATOM   433  N  N   . ARG A 1 56  ? 7.244   16.487  -12.945 1.00 97.66 56  A 1 
ATOM   434  C  CA  . ARG A 1 56  ? 6.706   17.212  -14.092 1.00 97.26 56  A 1 
ATOM   435  C  C   . ARG A 1 56  ? 5.180   17.205  -14.119 1.00 97.20 56  A 1 
ATOM   436  O  O   . ARG A 1 56  ? 4.559   18.050  -14.763 1.00 96.30 56  A 1 
ATOM   437  C  CB  . ARG A 1 56  ? 7.234   16.614  -15.400 1.00 96.37 56  A 1 
ATOM   438  C  CG  . ARG A 1 56  ? 8.708   16.869  -15.642 1.00 85.68 56  A 1 
ATOM   439  C  CD  . ARG A 1 56  ? 9.197   16.132  -16.874 1.00 84.26 56  A 1 
ATOM   440  N  NE  . ARG A 1 56  ? 10.619  16.369  -17.128 1.00 76.02 56  A 1 
ATOM   441  C  CZ  . ARG A 1 56  ? 11.326  15.745  -18.052 1.00 70.39 56  A 1 
ATOM   442  N  NH1 . ARG A 1 56  ? 10.761  14.843  -18.833 1.00 63.19 56  A 1 
ATOM   443  N  NH2 . ARG A 1 56  ? 12.611  16.029  -18.204 1.00 62.69 56  A 1 
ATOM   444  N  N   . ASN A 1 57  ? 4.573   16.251  -13.416 1.00 97.33 57  A 1 
ATOM   445  C  CA  . ASN A 1 57  ? 3.125   16.113  -13.411 1.00 97.18 57  A 1 
ATOM   446  C  C   . ASN A 1 57  ? 2.489   16.398  -12.050 1.00 97.21 57  A 1 
ATOM   447  O  O   . ASN A 1 57  ? 1.420   15.889  -11.732 1.00 96.51 57  A 1 
ATOM   448  C  CB  . ASN A 1 57  ? 2.733   14.718  -13.905 1.00 96.75 57  A 1 
ATOM   449  C  CG  . ASN A 1 57  ? 2.990   14.536  -15.385 1.00 95.31 57  A 1 
ATOM   450  O  OD1 . ASN A 1 57  ? 2.166   14.896  -16.225 1.00 88.33 57  A 1 
ATOM   451  N  ND2 . ASN A 1 57  ? 4.154   13.994  -15.714 1.00 87.51 57  A 1 
ATOM   452  N  N   . THR A 1 58  ? 3.152   17.230  -11.258 1.00 97.46 58  A 1 
ATOM   453  C  CA  . THR A 1 58  ? 2.657   17.623  -9.951  1.00 97.36 58  A 1 
ATOM   454  C  C   . THR A 1 58  ? 2.537   19.142  -9.866  1.00 96.88 58  A 1 
ATOM   455  O  O   . THR A 1 58  ? 3.505   19.850  -10.102 1.00 95.23 58  A 1 
ATOM   456  C  CB  . THR A 1 58  ? 3.604   17.140  -8.839  1.00 97.18 58  A 1 
ATOM   457  O  OG1 . THR A 1 58  ? 3.690   15.713  -8.859  1.00 94.39 58  A 1 
ATOM   458  C  CG2 . THR A 1 58  ? 3.103   17.592  -7.466  1.00 95.23 58  A 1 
ATOM   459  N  N   . ASP A 1 59  ? 1.320   19.636  -9.541  1.00 95.56 59  A 1 
ATOM   460  C  CA  . ASP A 1 59  ? 1.156   21.070  -9.370  1.00 94.23 59  A 1 
ATOM   461  C  C   . ASP A 1 59  ? 1.284   21.451  -7.892  1.00 94.64 59  A 1 
ATOM   462  O  O   . ASP A 1 59  ? 1.618   20.609  -7.060  1.00 91.71 59  A 1 
ATOM   463  C  CB  . ASP A 1 59  ? -0.177  21.562  -9.953  1.00 90.66 59  A 1 
ATOM   464  C  CG  . ASP A 1 59  ? -1.394  20.898  -9.325  1.00 82.28 59  A 1 
ATOM   465  O  OD1 . ASP A 1 59  ? -1.306  20.457  -8.171  1.00 76.68 59  A 1 
ATOM   466  O  OD2 . ASP A 1 59  ? -2.443  20.844  -10.004 1.00 76.42 59  A 1 
ATOM   467  N  N   . VAL A 1 60  ? 1.013   22.719  -7.573  1.00 94.33 60  A 1 
ATOM   468  C  CA  . VAL A 1 60  ? 1.221   23.217  -6.219  1.00 93.61 60  A 1 
ATOM   469  C  C   . VAL A 1 60  ? 0.460   22.477  -5.127  1.00 94.34 60  A 1 
ATOM   470  O  O   . VAL A 1 60  ? 0.967   22.324  -4.020  1.00 92.21 60  A 1 
ATOM   471  C  CB  . VAL A 1 60  ? 0.897   24.730  -6.123  1.00 91.43 60  A 1 
ATOM   472  C  CG1 . VAL A 1 60  ? 1.892   25.517  -6.968  1.00 81.31 60  A 1 
ATOM   473  C  CG2 . VAL A 1 60  ? -0.527  24.998  -6.573  1.00 82.13 60  A 1 
ATOM   474  N  N   . ASN A 1 61  ? -0.754  22.007  -5.434  1.00 94.46 61  A 1 
ATOM   475  C  CA  . ASN A 1 61  ? -1.516  21.261  -4.428  1.00 94.89 61  A 1 
ATOM   476  C  C   . ASN A 1 61  ? -1.563  19.759  -4.730  1.00 95.99 61  A 1 
ATOM   477  O  O   . ASN A 1 61  ? -2.510  19.070  -4.355  1.00 93.58 61  A 1 
ATOM   478  C  CB  . ASN A 1 61  ? -2.927  21.834  -4.259  1.00 91.45 61  A 1 
ATOM   479  C  CG  . ASN A 1 61  ? -3.727  21.843  -5.545  1.00 84.52 61  A 1 
ATOM   480  O  OD1 . ASN A 1 61  ? -3.305  21.289  -6.555  1.00 75.10 61  A 1 
ATOM   481  N  ND2 . ASN A 1 61  ? -4.886  22.485  -5.509  1.00 74.73 61  A 1 
ATOM   482  N  N   . GLY A 1 62  ? -0.529  19.269  -5.417  1.00 96.22 62  A 1 
ATOM   483  C  CA  . GLY A 1 62  ? -0.428  17.853  -5.722  1.00 97.03 62  A 1 
ATOM   484  C  C   . GLY A 1 62  ? 0.817   17.221  -5.115  1.00 97.96 62  A 1 
ATOM   485  O  O   . GLY A 1 62  ? 1.162   16.088  -5.441  1.00 97.24 62  A 1 
ATOM   486  N  N   . LYS A 1 63  ? 1.488   17.964  -4.243  1.00 97.81 63  A 1 
ATOM   487  C  CA  . LYS A 1 63  ? 2.714   17.465  -3.613  1.00 98.02 63  A 1 
ATOM   488  C  C   . LYS A 1 63  ? 2.398   16.583  -2.408  1.00 98.22 63  A 1 
ATOM   489  O  O   . LYS A 1 63  ? 2.715   16.917  -1.260  1.00 97.95 63  A 1 
ATOM   490  C  CB  . LYS A 1 63  ? 3.615   18.633  -3.212  1.00 97.76 63  A 1 
ATOM   491  C  CG  . LYS A 1 63  ? 4.138   19.424  -4.398  1.00 96.69 63  A 1 
ATOM   492  C  CD  . LYS A 1 63  ? 5.054   20.557  -3.968  1.00 94.48 63  A 1 
ATOM   493  C  CE  . LYS A 1 63  ? 5.592   21.304  -5.171  1.00 89.60 63  A 1 
ATOM   494  N  NZ  . LYS A 1 63  ? 6.492   22.426  -4.770  1.00 82.23 63  A 1 
ATOM   495  N  N   . VAL A 1 64  ? 1.763   15.453  -2.697  1.00 98.68 64  A 1 
ATOM   496  C  CA  . VAL A 1 64  ? 1.367   14.495  -1.684  1.00 98.62 64  A 1 
ATOM   497  C  C   . VAL A 1 64  ? 1.648   13.099  -2.225  1.00 98.72 64  A 1 
ATOM   498  O  O   . VAL A 1 64  ? 1.394   12.818  -3.396  1.00 98.64 64  A 1 
ATOM   499  C  CB  . VAL A 1 64  ? -0.136  14.607  -1.352  1.00 98.55 64  A 1 
ATOM   500  C  CG1 . VAL A 1 64  ? -0.507  13.665  -0.211  1.00 98.00 64  A 1 
ATOM   501  C  CG2 . VAL A 1 64  ? -0.492  16.048  -0.985  1.00 98.03 64  A 1 
ATOM   502  N  N   . MET A 1 65  ? 2.189   12.220  -1.382  1.00 98.80 65  A 1 
ATOM   503  C  CA  . MET A 1 65  ? 2.535   10.880  -1.837  1.00 98.88 65  A 1 
ATOM   504  C  C   . MET A 1 65  ? 2.421   9.834   -0.744  1.00 98.80 65  A 1 
ATOM   505  O  O   . MET A 1 65  ? 2.937   10.010  0.357   1.00 98.78 65  A 1 
ATOM   506  C  CB  . MET A 1 65  ? 3.960   10.864  -2.391  1.00 98.55 65  A 1 
ATOM   507  C  CG  . MET A 1 65  ? 4.460   9.482   -2.807  1.00 97.27 65  A 1 
ATOM   508  S  SD  . MET A 1 65  ? 6.168   9.495   -3.375  1.00 96.47 65  A 1 
ATOM   509  C  CE  . MET A 1 65  ? 6.009   10.442  -4.889  1.00 90.35 65  A 1 
ATOM   510  N  N   . VAL A 1 66  ? 1.736   8.734   -1.072  1.00 98.85 66  A 1 
ATOM   511  C  CA  . VAL A 1 66  ? 1.702   7.575   -0.194  1.00 98.83 66  A 1 
ATOM   512  C  C   . VAL A 1 66  ? 2.751   6.616   -0.733  1.00 98.73 66  A 1 
ATOM   513  O  O   . VAL A 1 66  ? 2.686   6.203   -1.892  1.00 98.58 66  A 1 
ATOM   514  C  CB  . VAL A 1 66  ? 0.328   6.881   -0.205  1.00 98.57 66  A 1 
ATOM   515  C  CG1 . VAL A 1 66  ? 0.392   5.601   0.618   1.00 96.23 66  A 1 
ATOM   516  C  CG2 . VAL A 1 66  ? -0.737  7.807   0.359   1.00 96.23 66  A 1 
ATOM   517  N  N   . TYR A 1 67  ? 3.734   6.282   0.099   1.00 98.76 67  A 1 
ATOM   518  C  CA  . TYR A 1 67  ? 4.750   5.313   -0.278  1.00 98.67 67  A 1 
ATOM   519  C  C   . TYR A 1 67  ? 4.361   3.991   0.372   1.00 98.66 67  A 1 
ATOM   520  O  O   . TYR A 1 67  ? 4.466   3.823   1.587   1.00 98.25 67  A 1 
ATOM   521  C  CB  . TYR A 1 67  ? 6.139   5.772   0.196   1.00 98.35 67  A 1 
ATOM   522  C  CG  . TYR A 1 67  ? 7.180   4.691   0.075   1.00 97.98 67  A 1 
ATOM   523  C  CD1 . TYR A 1 67  ? 7.617   4.253   -1.170  1.00 96.94 67  A 1 
ATOM   524  C  CD2 . TYR A 1 67  ? 7.704   4.081   1.208   1.00 97.01 67  A 1 
ATOM   525  C  CE1 . TYR A 1 67  ? 8.548   3.233   -1.291  1.00 95.69 67  A 1 
ATOM   526  C  CE2 . TYR A 1 67  ? 8.635   3.058   1.101   1.00 95.70 67  A 1 
ATOM   527  C  CZ  . TYR A 1 67  ? 9.045   2.637   -0.147  1.00 95.54 67  A 1 
ATOM   528  O  OH  . TYR A 1 67  ? 9.958   1.613   -0.249  1.00 93.58 67  A 1 
ATOM   529  N  N   . ASN A 1 68  ? 3.892   3.038   -0.455  1.00 98.19 68  A 1 
ATOM   530  C  CA  . ASN A 1 68  ? 3.272   1.810   0.041   1.00 98.05 68  A 1 
ATOM   531  C  C   . ASN A 1 68  ? 4.193   0.636   0.372   1.00 98.08 68  A 1 
ATOM   532  O  O   . ASN A 1 68  ? 3.714   -0.490  0.522   1.00 95.67 68  A 1 
ATOM   533  C  CB  . ASN A 1 68  ? 2.189   1.351   -0.936  1.00 96.86 68  A 1 
ATOM   534  C  CG  . ASN A 1 68  ? 0.804   1.830   -0.558  1.00 96.66 68  A 1 
ATOM   535  O  OD1 . ASN A 1 68  ? 0.325   2.847   -1.065  1.00 89.80 68  A 1 
ATOM   536  N  ND2 . ASN A 1 68  ? 0.144   1.104   0.331   1.00 89.01 68  A 1 
ATOM   537  N  N   . GLY A 1 69  ? 5.495   0.878   0.488   1.00 97.88 69  A 1 
ATOM   538  C  CA  . GLY A 1 69  ? 6.402   -0.167  0.936   1.00 97.93 69  A 1 
ATOM   539  C  C   . GLY A 1 69  ? 6.987   -1.102  -0.112  1.00 98.12 69  A 1 
ATOM   540  O  O   . GLY A 1 69  ? 6.758   -0.950  -1.308  1.00 97.16 69  A 1 
ATOM   541  N  N   . ASP A 1 70  ? 7.755   -2.095  0.376   1.00 97.53 70  A 1 
ATOM   542  C  CA  . ASP A 1 70  ? 8.454   -3.089  -0.431  1.00 97.66 70  A 1 
ATOM   543  C  C   . ASP A 1 70  ? 9.546   -2.523  -1.340  1.00 97.51 70  A 1 
ATOM   544  O  O   . ASP A 1 70  ? 9.472   -2.600  -2.568  1.00 95.36 70  A 1 
ATOM   545  C  CB  . ASP A 1 70  ? 7.466   -3.951  -1.225  1.00 97.39 70  A 1 
ATOM   546  C  CG  . ASP A 1 70  ? 7.231   -5.302  -0.571  1.00 96.88 70  A 1 
ATOM   547  O  OD1 . ASP A 1 70  ? 7.694   -5.509  0.578   1.00 94.77 70  A 1 
ATOM   548  O  OD2 . ASP A 1 70  ? 6.599   -6.178  -1.202  1.00 95.11 70  A 1 
ATOM   549  N  N   . ILE A 1 71  ? 10.578  -2.000  -0.715  1.00 96.79 71  A 1 
ATOM   550  C  CA  . ILE A 1 71  ? 11.750  -1.517  -1.437  1.00 96.24 71  A 1 
ATOM   551  C  C   . ILE A 1 71  ? 12.739  -2.656  -1.698  1.00 96.34 71  A 1 
ATOM   552  O  O   . ILE A 1 71  ? 13.478  -2.641  -2.673  1.00 95.88 71  A 1 
ATOM   553  C  CB  . ILE A 1 71  ? 12.470  -0.395  -0.648  1.00 95.43 71  A 1 
ATOM   554  C  CG1 . ILE A 1 71  ? 13.646  0.174   -1.455  1.00 94.27 71  A 1 
ATOM   555  C  CG2 . ILE A 1 71  ? 12.974  -0.916  0.700   1.00 94.85 71  A 1 
ATOM   556  C  CD1 . ILE A 1 71  ? 13.228  0.927   -2.715  1.00 93.71 71  A 1 
ATOM   557  N  N   . VAL A 1 72  ? 12.748  -3.659  -0.820  1.00 95.70 72  A 1 
ATOM   558  C  CA  . VAL A 1 72  ? 13.735  -4.725  -0.886  1.00 95.29 72  A 1 
ATOM   559  C  C   . VAL A 1 72  ? 13.593  -5.630  -2.105  1.00 95.38 72  A 1 
ATOM   560  O  O   . VAL A 1 72  ? 12.511  -6.129  -2.411  1.00 94.75 72  A 1 
ATOM   561  C  CB  . VAL A 1 72  ? 13.711  -5.592  0.393   1.00 94.05 72  A 1 
ATOM   562  C  CG1 . VAL A 1 72  ? 14.782  -6.672  0.334   1.00 91.38 72  A 1 
ATOM   563  C  CG2 . VAL A 1 72  ? 13.917  -4.711  1.620   1.00 92.20 72  A 1 
ATOM   564  N  N   . SER A 1 73  ? 14.716  -5.842  -2.798  1.00 95.39 73  A 1 
ATOM   565  C  CA  . SER A 1 73  ? 14.770  -6.699  -3.973  1.00 94.26 73  A 1 
ATOM   566  C  C   . SER A 1 73  ? 15.177  -8.115  -3.566  1.00 93.40 73  A 1 
ATOM   567  O  O   . SER A 1 73  ? 15.345  -8.406  -2.387  1.00 90.26 73  A 1 
ATOM   568  C  CB  . SER A 1 73  ? 15.765  -6.135  -4.983  1.00 91.97 73  A 1 
ATOM   569  O  OG  . SER A 1 73  ? 15.797  -6.883  -6.179  1.00 83.13 73  A 1 
ATOM   570  N  N   . ARG A 1 74  ? 15.344  -8.994  -4.566  1.00 90.01 74  A 1 
ATOM   571  C  CA  . ARG A 1 74  ? 15.802  -10.358 -4.322  1.00 86.02 74  A 1 
ATOM   572  C  C   . ARG A 1 74  ? 17.308  -10.398 -4.542  1.00 85.46 74  A 1 
ATOM   573  O  O   . ARG A 1 74  ? 17.790  -10.039 -5.610  1.00 80.03 74  A 1 
ATOM   574  C  CB  . ARG A 1 74  ? 15.131  -11.350 -5.258  1.00 81.43 74  A 1 
ATOM   575  C  CG  . ARG A 1 74  ? 13.657  -11.630 -4.954  1.00 74.54 74  A 1 
ATOM   576  C  CD  . ARG A 1 74  ? 12.727  -10.529 -5.406  1.00 70.30 74  A 1 
ATOM   577  N  NE  . ARG A 1 74  ? 11.328  -10.869 -5.222  1.00 69.38 74  A 1 
ATOM   578  C  CZ  . ARG A 1 74  ? 10.310  -10.039 -5.438  1.00 66.06 74  A 1 
ATOM   579  N  NH1 . ARG A 1 74  ? 10.542  -8.799  -5.850  1.00 60.85 74  A 1 
ATOM   580  N  NH2 . ARG A 1 74  ? 9.073   -10.443 -5.238  1.00 59.39 74  A 1 
ATOM   581  N  N   . ALA A 1 75  ? 18.055  -10.845 -3.541  1.00 83.29 75  A 1 
ATOM   582  C  CA  . ALA A 1 75  ? 19.514  -10.860 -3.644  1.00 80.18 75  A 1 
ATOM   583  C  C   . ALA A 1 75  ? 20.138  -12.063 -2.945  1.00 82.44 75  A 1 
ATOM   584  O  O   . ALA A 1 75  ? 20.860  -11.924 -1.963  1.00 77.76 75  A 1 
ATOM   585  C  CB  . ALA A 1 75  ? 20.088  -9.567  -3.078  1.00 75.53 75  A 1 
ATOM   586  N  N   . ILE A 1 76  ? 19.861  -13.254 -3.472  1.00 80.33 76  A 1 
ATOM   587  C  CA  . ILE A 1 76  ? 20.445  -14.461 -2.916  1.00 77.07 76  A 1 
ATOM   588  C  C   . ILE A 1 76  ? 21.896  -14.552 -3.378  1.00 79.16 76  A 1 
ATOM   589  O  O   . ILE A 1 76  ? 22.174  -14.395 -4.570  1.00 73.80 76  A 1 
ATOM   590  C  CB  . ILE A 1 76  ? 19.680  -15.714 -3.395  1.00 70.17 76  A 1 
ATOM   591  C  CG1 . ILE A 1 76  ? 18.225  -15.653 -2.910  1.00 64.11 76  A 1 
ATOM   592  C  CG2 . ILE A 1 76  ? 20.365  -16.991 -2.904  1.00 62.49 76  A 1 
ATOM   593  C  CD1 . ILE A 1 76  ? 17.336  -16.727 -3.477  1.00 58.81 76  A 1 
ATOM   594  N  N   . PRO A 1 77  ? 22.825  -14.787 -2.464  1.00 79.46 77  A 1 
ATOM   595  C  CA  . PRO A 1 77  ? 22.664  -15.079 -1.034  1.00 77.86 77  A 1 
ATOM   596  C  C   . PRO A 1 77  ? 22.836  -13.854 -0.129  1.00 80.76 77  A 1 
ATOM   597  O  O   . PRO A 1 77  ? 23.045  -13.997 1.068   1.00 77.04 77  A 1 
ATOM   598  C  CB  . PRO A 1 77  ? 23.783  -16.090 -0.783  1.00 72.80 77  A 1 
ATOM   599  C  CG  . PRO A 1 77  ? 24.892  -15.568 -1.633  1.00 70.64 77  A 1 
ATOM   600  C  CD  . PRO A 1 77  ? 24.209  -15.045 -2.900  1.00 75.14 77  A 1 
ATOM   601  N  N   . LYS A 1 78  ? 22.753  -12.662 -0.698  1.00 83.91 78  A 1 
ATOM   602  C  CA  . LYS A 1 78  ? 22.966  -11.429 0.062   1.00 83.44 78  A 1 
ATOM   603  C  C   . LYS A 1 78  ? 21.741  -10.932 0.831   1.00 85.33 78  A 1 
ATOM   604  O  O   . LYS A 1 78  ? 21.816  -9.923  1.531   1.00 81.53 78  A 1 
ATOM   605  C  CB  . LYS A 1 78  ? 23.457  -10.319 -0.877  1.00 79.09 78  A 1 
ATOM   606  C  CG  . LYS A 1 78  ? 24.833  -10.579 -1.459  1.00 71.56 78  A 1 
ATOM   607  C  CD  . LYS A 1 78  ? 25.227  -9.481  -2.442  1.00 67.96 78  A 1 
ATOM   608  C  CE  . LYS A 1 78  ? 25.228  -8.122  -1.782  1.00 61.24 78  A 1 
ATOM   609  N  NZ  . LYS A 1 78  ? 25.607  -7.041  -2.737  1.00 53.00 78  A 1 
ATOM   610  N  N   . TYR A 1 79  ? 20.616  -11.636 0.700   1.00 86.93 79  A 1 
ATOM   611  C  CA  . TYR A 1 79  ? 19.402  -11.218 1.392   1.00 86.87 79  A 1 
ATOM   612  C  C   . TYR A 1 79  ? 19.535  -11.483 2.889   1.00 88.38 79  A 1 
ATOM   613  O  O   . TYR A 1 79  ? 19.222  -12.568 3.375   1.00 86.14 79  A 1 
ATOM   614  C  CB  . TYR A 1 79  ? 18.196  -11.957 0.813   1.00 83.73 79  A 1 
ATOM   615  C  CG  . TYR A 1 79  ? 16.856  -11.412 1.254   1.00 82.19 79  A 1 
ATOM   616  C  CD1 . TYR A 1 79  ? 16.422  -10.155 0.838   1.00 76.63 79  A 1 
ATOM   617  C  CD2 . TYR A 1 79  ? 16.012  -12.163 2.065   1.00 77.60 79  A 1 
ATOM   618  C  CE1 . TYR A 1 79  ? 15.199  -9.652  1.215   1.00 71.54 79  A 1 
ATOM   619  C  CE2 . TYR A 1 79  ? 14.772  -11.661 2.456   1.00 71.93 79  A 1 
ATOM   620  C  CZ  . TYR A 1 79  ? 14.373  -10.411 2.024   1.00 71.17 79  A 1 
ATOM   621  O  OH  . TYR A 1 79  ? 13.148  -9.920  2.404   1.00 66.24 79  A 1 
ATOM   622  N  N   . ASN A 1 80  ? 20.015  -10.474 3.609   1.00 91.37 80  A 1 
ATOM   623  C  CA  . ASN A 1 80  ? 20.226  -10.586 5.040   1.00 91.86 80  A 1 
ATOM   624  C  C   . ASN A 1 80  ? 19.890  -9.270  5.748   1.00 93.35 80  A 1 
ATOM   625  O  O   . ASN A 1 80  ? 19.384  -8.338  5.120   1.00 93.61 80  A 1 
ATOM   626  C  CB  . ASN A 1 80  ? 21.671  -11.013 5.333   1.00 90.12 80  A 1 
ATOM   627  C  CG  . ASN A 1 80  ? 22.691  -10.074 4.712   1.00 89.47 80  A 1 
ATOM   628  O  OD1 . ASN A 1 80  ? 22.450  -8.884  4.544   1.00 86.01 80  A 1 
ATOM   629  N  ND2 . ASN A 1 80  ? 23.871  -10.608 4.384   1.00 84.91 80  A 1 
ATOM   630  N  N   . LEU A 1 81  ? 20.163  -9.213  7.037   1.00 91.40 81  A 1 
ATOM   631  C  CA  . LEU A 1 81  ? 19.850  -8.032  7.841   1.00 92.35 81  A 1 
ATOM   632  C  C   . LEU A 1 81  ? 20.449  -6.742  7.285   1.00 93.81 81  A 1 
ATOM   633  O  O   . LEU A 1 81  ? 19.742  -5.748  7.121   1.00 93.99 81  A 1 
ATOM   634  C  CB  . LEU A 1 81  ? 20.321  -8.245  9.285   1.00 90.46 81  A 1 
ATOM   635  C  CG  . LEU A 1 81  ? 20.129  -7.075  10.253  1.00 87.41 81  A 1 
ATOM   636  C  CD1 . LEU A 1 81  ? 18.655  -6.721  10.350  1.00 82.15 81  A 1 
ATOM   637  C  CD2 . LEU A 1 81  ? 20.688  -7.428  11.619  1.00 81.83 81  A 1 
ATOM   638  N  N   . ASP A 1 82  ? 21.740  -6.763  6.995   1.00 93.84 82  A 1 
ATOM   639  C  CA  . ASP A 1 82  ? 22.406  -5.566  6.490   1.00 94.41 82  A 1 
ATOM   640  C  C   . ASP A 1 82  ? 21.866  -5.142  5.122   1.00 95.52 82  A 1 
ATOM   641  O  O   . ASP A 1 82  ? 21.761  -3.950  4.834   1.00 95.31 82  A 1 
ATOM   642  C  CB  . ASP A 1 82  ? 23.919  -5.776  6.408   1.00 93.57 82  A 1 
ATOM   643  C  CG  . ASP A 1 82  ? 24.573  -5.846  7.783   1.00 88.65 82  A 1 
ATOM   644  O  OD1 . ASP A 1 82  ? 23.983  -5.342  8.756   1.00 84.56 82  A 1 
ATOM   645  O  OD2 . ASP A 1 82  ? 25.681  -6.399  7.877   1.00 83.18 82  A 1 
ATOM   646  N  N   . TYR A 1 83  ? 21.523  -6.118  4.293   1.00 94.73 83  A 1 
ATOM   647  C  CA  . TYR A 1 83  ? 20.976  -5.833  2.969   1.00 95.12 83  A 1 
ATOM   648  C  C   . TYR A 1 83  ? 19.625  -5.127  3.090   1.00 95.97 83  A 1 
ATOM   649  O  O   . TYR A 1 83  ? 19.343  -4.171  2.363   1.00 95.81 83  A 1 
ATOM   650  C  CB  . TYR A 1 83  ? 20.829  -7.127  2.160   1.00 94.23 83  A 1 
ATOM   651  C  CG  . TYR A 1 83  ? 20.288  -6.912  0.764   1.00 92.65 83  A 1 
ATOM   652  C  CD1 . TYR A 1 83  ? 21.066  -6.311  -0.223  1.00 89.87 83  A 1 
ATOM   653  C  CD2 . TYR A 1 83  ? 18.997  -7.314  0.423   1.00 89.33 83  A 1 
ATOM   654  C  CE1 . TYR A 1 83  ? 20.576  -6.107  -1.508  1.00 86.95 83  A 1 
ATOM   655  C  CE2 . TYR A 1 83  ? 18.500  -7.116  -0.854  1.00 87.10 83  A 1 
ATOM   656  C  CZ  . TYR A 1 83  ? 19.293  -6.518  -1.815  1.00 86.64 83  A 1 
ATOM   657  O  OH  . TYR A 1 83  ? 18.803  -6.318  -3.093  1.00 83.58 83  A 1 
ATOM   658  N  N   . VAL A 1 84  ? 18.785  -5.606  4.001   1.00 95.86 84  A 1 
ATOM   659  C  CA  . VAL A 1 84  ? 17.479  -4.996  4.230   1.00 96.25 84  A 1 
ATOM   660  C  C   . VAL A 1 84  ? 17.637  -3.562  4.746   1.00 97.06 84  A 1 
ATOM   661  O  O   . VAL A 1 84  ? 16.954  -2.648  4.282   1.00 97.20 84  A 1 
ATOM   662  C  CB  . VAL A 1 84  ? 16.627  -5.824  5.213   1.00 95.91 84  A 1 
ATOM   663  C  CG1 . VAL A 1 84  ? 15.367  -5.066  5.609   1.00 94.78 84  A 1 
ATOM   664  C  CG2 . VAL A 1 84  ? 16.257  -7.162  4.580   1.00 94.96 84  A 1 
ATOM   665  N  N   . LYS A 1 85  ? 18.542  -3.370  5.695   1.00 96.68 85  A 1 
ATOM   666  C  CA  . LYS A 1 85  ? 18.779  -2.039  6.244   1.00 97.01 85  A 1 
ATOM   667  C  C   . LYS A 1 85  ? 19.236  -1.067  5.156   1.00 97.46 85  A 1 
ATOM   668  O  O   . LYS A 1 85  ? 18.746  0.056   5.064   1.00 97.46 85  A 1 
ATOM   669  C  CB  . LYS A 1 85  ? 19.825  -2.091  7.360   1.00 96.94 85  A 1 
ATOM   670  C  CG  . LYS A 1 85  ? 19.311  -2.683  8.668   1.00 95.47 85  A 1 
ATOM   671  C  CD  . LYS A 1 85  ? 20.367  -2.598  9.756   1.00 93.29 85  A 1 
ATOM   672  C  CE  . LYS A 1 85  ? 19.827  -3.068  11.102  1.00 88.34 85  A 1 
ATOM   673  N  NZ  . LYS A 1 85  ? 20.866  -2.985  12.166  1.00 81.45 85  A 1 
ATOM   674  N  N   . GLN A 1 86  ? 20.173  -1.511  4.319   1.00 96.91 86  A 1 
ATOM   675  C  CA  . GLN A 1 86  ? 20.668  -0.663  3.239   1.00 96.95 86  A 1 
ATOM   676  C  C   . GLN A 1 86  ? 19.557  -0.331  2.249   1.00 97.39 86  A 1 
ATOM   677  O  O   . GLN A 1 86  ? 19.504  0.774   1.705   1.00 97.29 86  A 1 
ATOM   678  C  CB  . GLN A 1 86  ? 21.832  -1.341  2.503   1.00 96.51 86  A 1 
ATOM   679  C  CG  . GLN A 1 86  ? 22.477  -0.457  1.435   1.00 92.22 86  A 1 
ATOM   680  C  CD  . GLN A 1 86  ? 23.029  0.834   2.016   1.00 89.68 86  A 1 
ATOM   681  O  OE1 . GLN A 1 86  ? 23.848  0.810   2.931   1.00 83.02 86  A 1 
ATOM   682  N  NE2 . GLN A 1 86  ? 22.582  1.959   1.482   1.00 79.48 86  A 1 
ATOM   683  N  N   . SER A 1 87  ? 18.656  -1.293  2.009   1.00 96.97 87  A 1 
ATOM   684  C  CA  . SER A 1 87  ? 17.535  -1.066  1.101   1.00 97.01 87  A 1 
ATOM   685  C  C   . SER A 1 87  ? 16.604  0.023   1.630   1.00 97.62 87  A 1 
ATOM   686  O  O   . SER A 1 87  ? 16.090  0.833   0.867   1.00 97.61 87  A 1 
ATOM   687  C  CB  . SER A 1 87  ? 16.756  -2.366  0.884   1.00 96.64 87  A 1 
ATOM   688  O  OG  . SER A 1 87  ? 17.552  -3.329  0.208   1.00 92.17 87  A 1 
ATOM   689  N  N   . ILE A 1 88  ? 16.387  0.039   2.940   1.00 97.93 88  A 1 
ATOM   690  C  CA  . ILE A 1 88  ? 15.544  1.056   3.550   1.00 98.18 88  A 1 
ATOM   691  C  C   . ILE A 1 88  ? 16.227  2.422   3.460   1.00 98.20 88  A 1 
ATOM   692  O  O   . ILE A 1 88  ? 15.571  3.442   3.253   1.00 98.14 88  A 1 
ATOM   693  C  CB  . ILE A 1 88  ? 15.215  0.704   5.017   1.00 97.82 88  A 1 
ATOM   694  C  CG1 . ILE A 1 88  ? 14.364  -0.576  5.047   1.00 95.96 88  A 1 
ATOM   695  C  CG2 . ILE A 1 88  ? 14.478  1.845   5.711   1.00 96.76 88  A 1 
ATOM   696  C  CD1 . ILE A 1 88  ? 14.111  -1.127  6.428   1.00 88.73 88  A 1 
ATOM   697  N  N   . VAL A 1 89  ? 17.548  2.433   3.595   1.00 98.34 89  A 1 
ATOM   698  C  CA  . VAL A 1 89  ? 18.315  3.664   3.418   1.00 98.38 89  A 1 
ATOM   699  C  C   . VAL A 1 89  ? 18.127  4.166   1.981   1.00 98.31 89  A 1 
ATOM   700  O  O   . VAL A 1 89  ? 17.958  5.367   1.741   1.00 98.12 89  A 1 
ATOM   701  C  CB  . VAL A 1 89  ? 19.819  3.444   3.700   1.00 98.20 89  A 1 
ATOM   702  C  CG1 . VAL A 1 89  ? 20.629  4.671   3.291   1.00 97.32 89  A 1 
ATOM   703  C  CG2 . VAL A 1 89  ? 20.027  3.142   5.180   1.00 97.36 89  A 1 
ATOM   704  N  N   . ASN A 1 90  ? 18.137  3.243   1.025   1.00 97.72 90  A 1 
ATOM   705  C  CA  . ASN A 1 90  ? 17.936  3.597   -0.377  1.00 97.39 90  A 1 
ATOM   706  C  C   . ASN A 1 90  ? 16.533  4.156   -0.613  1.00 97.73 90  A 1 
ATOM   707  O  O   . ASN A 1 90  ? 16.353  5.092   -1.398  1.00 97.49 90  A 1 
ATOM   708  C  CB  . ASN A 1 90  ? 18.159  2.381   -1.286  1.00 96.77 90  A 1 
ATOM   709  C  CG  . ASN A 1 90  ? 19.597  1.903   -1.268  1.00 95.19 90  A 1 
ATOM   710  O  OD1 . ASN A 1 90  ? 20.509  2.616   -0.851  1.00 90.56 90  A 1 
ATOM   711  N  ND2 . ASN A 1 90  ? 19.813  0.678   -1.730  1.00 89.32 90  A 1 
ATOM   712  N  N   . ALA A 1 91  ? 15.536  3.588   0.064   1.00 97.40 91  A 1 
ATOM   713  C  CA  . ALA A 1 91  ? 14.166  4.070   -0.047  1.00 97.49 91  A 1 
ATOM   714  C  C   . ALA A 1 91  ? 14.080  5.504   0.461   1.00 97.99 91  A 1 
ATOM   715  O  O   . ALA A 1 91  ? 13.442  6.360   -0.154  1.00 97.92 91  A 1 
ATOM   716  C  CB  . ALA A 1 91  ? 13.217  3.174   0.751   1.00 97.14 91  A 1 
ATOM   717  N  N   . THR A 1 92  ? 14.730  5.768   1.592   1.00 98.13 92  A 1 
ATOM   718  C  CA  . THR A 1 92  ? 14.743  7.108   2.170   1.00 98.18 92  A 1 
ATOM   719  C  C   . THR A 1 92  ? 15.414  8.101   1.230   1.00 98.20 92  A 1 
ATOM   720  O  O   . THR A 1 92  ? 14.935  9.224   1.048   1.00 98.05 92  A 1 
ATOM   721  C  CB  . THR A 1 92  ? 15.455  7.104   3.529   1.00 97.55 92  A 1 
ATOM   722  O  OG1 . THR A 1 92  ? 14.760  6.239   4.424   1.00 92.18 92  A 1 
ATOM   723  C  CG2 . THR A 1 92  ? 15.498  8.503   4.124   1.00 91.44 92  A 1 
ATOM   724  N  N   . ALA A 1 93  ? 16.516  7.689   0.608   1.00 98.37 93  A 1 
ATOM   725  C  CA  . ALA A 1 93  ? 17.223  8.546   -0.339  1.00 98.15 93  A 1 
ATOM   726  C  C   . ALA A 1 93  ? 16.308  8.905   -1.511  1.00 98.21 93  A 1 
ATOM   727  O  O   . ALA A 1 93  ? 16.310  10.042  -1.989  1.00 97.98 93  A 1 
ATOM   728  C  CB  . ALA A 1 93  ? 18.482  7.853   -0.839  1.00 97.84 93  A 1 
ATOM   729  N  N   . LEU A 1 94  ? 15.529  7.930   -1.972  1.00 98.13 94  A 1 
ATOM   730  C  CA  . LEU A 1 94  ? 14.582  8.161   -3.060  1.00 98.11 94  A 1 
ATOM   731  C  C   . LEU A 1 94  ? 13.496  9.143   -2.627  1.00 98.31 94  A 1 
ATOM   732  O  O   . LEU A 1 94  ? 13.183  10.094  -3.351  1.00 98.22 94  A 1 
ATOM   733  C  CB  . LEU A 1 94  ? 13.932  6.844   -3.493  1.00 97.70 94  A 1 
ATOM   734  C  CG  . LEU A 1 94  ? 12.807  6.970   -4.534  1.00 95.79 94  A 1 
ATOM   735  C  CD1 . LEU A 1 94  ? 13.373  7.452   -5.857  1.00 92.79 94  A 1 
ATOM   736  C  CD2 . LEU A 1 94  ? 12.111  5.626   -4.708  1.00 92.45 94  A 1 
ATOM   737  N  N   . LEU A 1 95  ? 12.924  8.930   -1.450  1.00 98.36 95  A 1 
ATOM   738  C  CA  . LEU A 1 95  ? 11.859  9.791   -0.957  1.00 98.37 95  A 1 
ATOM   739  C  C   . LEU A 1 95  ? 12.338  11.216  -0.694  1.00 98.40 95  A 1 
ATOM   740  O  O   . LEU A 1 95  ? 11.564  12.167  -0.802  1.00 98.23 95  A 1 
ATOM   741  C  CB  . LEU A 1 95  ? 11.225  9.194   0.300   1.00 98.37 95  A 1 
ATOM   742  C  CG  . LEU A 1 95  ? 10.511  7.854   0.088   1.00 98.04 95  A 1 
ATOM   743  C  CD1 . LEU A 1 95  ? 9.965   7.319   1.406   1.00 97.65 95  A 1 
ATOM   744  C  CD2 . LEU A 1 95  ? 9.390   8.007   -0.930  1.00 97.41 95  A 1 
ATOM   745  N  N   . LYS A 1 96  ? 13.623  11.374  -0.361  1.00 98.53 96  A 1 
ATOM   746  C  CA  . LYS A 1 96  ? 14.178  12.699  -0.127  1.00 98.49 96  A 1 
ATOM   747  C  C   . LYS A 1 96  ? 14.176  13.545  -1.401  1.00 98.48 96  A 1 
ATOM   748  O  O   . LYS A 1 96  ? 14.278  14.767  -1.337  1.00 97.95 96  A 1 
ATOM   749  C  CB  . LYS A 1 96  ? 15.594  12.606  0.450   1.00 98.11 96  A 1 
ATOM   750  C  CG  . LYS A 1 96  ? 15.622  12.266  1.929   1.00 93.62 96  A 1 
ATOM   751  C  CD  . LYS A 1 96  ? 17.038  12.220  2.476   1.00 88.46 96  A 1 
ATOM   752  C  CE  . LYS A 1 96  ? 17.053  11.956  3.972   1.00 81.09 96  A 1 
ATOM   753  N  NZ  . LYS A 1 96  ? 18.441  11.867  4.509   1.00 72.04 96  A 1 
ATOM   754  N  N   . LYS A 1 97  ? 14.045  12.887  -2.556  1.00 98.42 97  A 1 
ATOM   755  C  CA  . LYS A 1 97  ? 13.931  13.607  -3.821  1.00 98.10 97  A 1 
ATOM   756  C  C   . LYS A 1 97  ? 12.624  14.399  -3.832  1.00 98.12 97  A 1 
ATOM   757  O  O   . LYS A 1 97  ? 12.469  15.348  -4.601  1.00 97.48 97  A 1 
ATOM   758  C  CB  . LYS A 1 97  ? 13.930  12.631  -5.002  1.00 97.92 97  A 1 
ATOM   759  C  CG  . LYS A 1 97  ? 15.163  11.752  -5.129  1.00 96.30 97  A 1 
ATOM   760  C  CD  . LYS A 1 97  ? 16.377  12.538  -5.568  1.00 91.35 97  A 1 
ATOM   761  C  CE  . LYS A 1 97  ? 17.556  11.615  -5.843  1.00 87.03 97  A 1 
ATOM   762  N  NZ  . LYS A 1 97  ? 18.765  12.350  -6.307  1.00 77.54 97  A 1 
ATOM   763  N  N   . PHE A 1 98  ? 11.683  14.000  -2.976  1.00 98.35 98  A 1 
ATOM   764  C  CA  . PHE A 1 98  ? 10.385  14.646  -2.859  1.00 98.14 98  A 1 
ATOM   765  C  C   . PHE A 1 98  ? 10.188  15.259  -1.470  1.00 97.68 98  A 1 
ATOM   766  O  O   . PHE A 1 98  ? 9.077   15.259  -0.936  1.00 96.23 98  A 1 
ATOM   767  C  CB  . PHE A 1 98  ? 9.266   13.634  -3.111  1.00 98.07 98  A 1 
ATOM   768  C  CG  . PHE A 1 98  ? 9.394   12.870  -4.400  1.00 98.34 98  A 1 
ATOM   769  C  CD1 . PHE A 1 98  ? 9.000   13.439  -5.602  1.00 97.87 98  A 1 
ATOM   770  C  CD2 . PHE A 1 98  ? 9.896   11.580  -4.408  1.00 97.92 98  A 1 
ATOM   771  C  CE1 . PHE A 1 98  ? 9.112   12.743  -6.793  1.00 97.37 98  A 1 
ATOM   772  C  CE2 . PHE A 1 98  ? 10.007  10.869  -5.604  1.00 97.49 98  A 1 
ATOM   773  C  CZ  . PHE A 1 98  ? 9.615   11.449  -6.793  1.00 97.64 98  A 1 
ATOM   774  N  N   . GLU A 1 99  ? 11.251  15.773  -0.869  1.00 95.03 99  A 1 
ATOM   775  C  CA  . GLU A 1 99  ? 11.160  16.245  0.510   1.00 93.15 99  A 1 
ATOM   776  C  C   . GLU A 1 99  ? 10.256  17.465  0.706   1.00 93.52 99  A 1 
ATOM   777  O  O   . GLU A 1 99  ? 9.939   17.811  1.843   1.00 91.45 99  A 1 
ATOM   778  C  CB  . GLU A 1 99  ? 12.557  16.502  1.084   1.00 89.91 99  A 1 
ATOM   779  C  CG  . GLU A 1 99  ? 13.377  17.536  0.347   1.00 81.08 99  A 1 
ATOM   780  C  CD  . GLU A 1 99  ? 14.794  17.624  0.896   1.00 76.58 99  A 1 
ATOM   781  O  OE1 . GLU A 1 99  ? 15.104  16.948  1.905   1.00 71.03 99  A 1 
ATOM   782  O  OE2 . GLU A 1 99  ? 15.595  18.382  0.322   1.00 70.96 99  A 1 
ATOM   783  N  N   . ASP A 1 100 ? 9.828   18.110  -0.382  1.00 96.12 100 A 1 
ATOM   784  C  CA  . ASP A 1 100 ? 8.869   19.198  -0.277  1.00 96.15 100 A 1 
ATOM   785  C  C   . ASP A 1 100 ? 7.432   18.677  -0.411  1.00 97.16 100 A 1 
ATOM   786  O  O   . ASP A 1 100 ? 6.482   19.452  -0.423  1.00 96.29 100 A 1 
ATOM   787  C  CB  . ASP A 1 100 ? 9.148   20.287  -1.330  1.00 93.90 100 A 1 
ATOM   788  C  CG  . ASP A 1 100 ? 9.074   19.760  -2.749  1.00 90.70 100 A 1 
ATOM   789  O  OD1 . ASP A 1 100 ? 9.415   18.584  -2.975  1.00 87.03 100 A 1 
ATOM   790  O  OD2 . ASP A 1 100 ? 8.693   20.538  -3.650  1.00 86.89 100 A 1 
ATOM   791  N  N   . PHE A 1 101 ? 7.286   17.358  -0.501  1.00 98.07 101 A 1 
ATOM   792  C  CA  . PHE A 1 101 ? 5.978   16.698  -0.546  1.00 98.27 101 A 1 
ATOM   793  C  C   . PHE A 1 101 ? 5.557   16.305  0.869   1.00 98.27 101 A 1 
ATOM   794  O  O   . PHE A 1 101 ? 6.393   16.158  1.763   1.00 97.68 101 A 1 
ATOM   795  C  CB  . PHE A 1 101 ? 6.028   15.398  -1.365  1.00 98.30 101 A 1 
ATOM   796  C  CG  . PHE A 1 101 ? 5.974   15.564  -2.858  1.00 98.42 101 A 1 
ATOM   797  C  CD1 . PHE A 1 101 ? 6.742   16.504  -3.513  1.00 97.83 101 A 1 
ATOM   798  C  CD2 . PHE A 1 101 ? 5.179   14.706  -3.619  1.00 97.80 101 A 1 
ATOM   799  C  CE1 . PHE A 1 101 ? 6.718   16.615  -4.904  1.00 97.30 101 A 1 
ATOM   800  C  CE2 . PHE A 1 101 ? 5.152   14.804  -5.006  1.00 97.38 101 A 1 
ATOM   801  C  CZ  . PHE A 1 101 ? 5.919   15.758  -5.652  1.00 97.75 101 A 1 
ATOM   802  N  N   . PHE A 1 102 ? 4.254   16.108  1.057   1.00 98.54 102 A 1 
ATOM   803  C  CA  . PHE A 1 102 ? 3.739   15.494  2.274   1.00 98.53 102 A 1 
ATOM   804  C  C   . PHE A 1 102 ? 3.811   14.000  1.965   1.00 98.68 102 A 1 
ATOM   805  O  O   . PHE A 1 102 ? 3.057   13.482  1.142   1.00 98.59 102 A 1 
ATOM   806  C  CB  . PHE A 1 102 ? 2.296   15.926  2.534   1.00 98.47 102 A 1 
ATOM   807  C  CG  . PHE A 1 102 ? 1.672   15.267  3.734   1.00 98.49 102 A 1 
ATOM   808  C  CD1 . PHE A 1 102 ? 2.120   15.552  5.019   1.00 98.17 102 A 1 
ATOM   809  C  CD2 . PHE A 1 102 ? 0.629   14.359  3.582   1.00 98.17 102 A 1 
ATOM   810  C  CE1 . PHE A 1 102 ? 1.535   14.954  6.128   1.00 97.78 102 A 1 
ATOM   811  C  CE2 . PHE A 1 102 ? 0.039   13.759  4.686   1.00 97.84 102 A 1 
ATOM   812  C  CZ  . PHE A 1 102 ? 0.498   14.062  5.956   1.00 97.98 102 A 1 
ATOM   813  N  N   . ILE A 1 103 ? 4.755   13.311  2.600   1.00 98.79 103 A 1 
ATOM   814  C  CA  . ILE A 1 103 ? 5.008   11.904  2.306   1.00 98.70 103 A 1 
ATOM   815  C  C   . ILE A 1 103 ? 4.529   10.990  3.432   1.00 98.82 103 A 1 
ATOM   816  O  O   . ILE A 1 103 ? 4.766   11.261  4.610   1.00 98.73 103 A 1 
ATOM   817  C  CB  . ILE A 1 103 ? 6.509   11.664  2.050   1.00 98.58 103 A 1 
ATOM   818  C  CG1 . ILE A 1 103 ? 6.955   12.484  0.826   1.00 97.33 103 A 1 
ATOM   819  C  CG2 . ILE A 1 103 ? 6.806   10.186  1.834   1.00 97.93 103 A 1 
ATOM   820  C  CD1 . ILE A 1 103 ? 8.438   12.440  0.548   1.00 92.29 103 A 1 
ATOM   821  N  N   . ILE A 1 104 ? 3.843   9.913   3.049   1.00 98.86 104 A 1 
ATOM   822  C  CA  . ILE A 1 104 ? 3.302   8.944   3.991   1.00 98.89 104 A 1 
ATOM   823  C  C   . ILE A 1 104 ? 3.983   7.597   3.754   1.00 98.83 104 A 1 
ATOM   824  O  O   . ILE A 1 104 ? 3.523   6.798   2.939   1.00 98.78 104 A 1 
ATOM   825  C  CB  . ILE A 1 104 ? 1.778   8.803   3.791   1.00 98.81 104 A 1 
ATOM   826  C  CG1 . ILE A 1 104 ? 1.107   10.180  3.890   1.00 98.42 104 A 1 
ATOM   827  C  CG2 . ILE A 1 104 ? 1.173   7.840   4.813   1.00 98.52 104 A 1 
ATOM   828  C  CD1 . ILE A 1 104 ? -0.280  10.237  3.260   1.00 96.73 104 A 1 
ATOM   829  N  N   . PRO A 1 105 ? 5.102   7.327   4.440   1.00 98.80 105 A 1 
ATOM   830  C  CA  . PRO A 1 105 ? 5.867   6.096   4.233   1.00 98.78 105 A 1 
ATOM   831  C  C   . PRO A 1 105 ? 5.411   4.924   5.087   1.00 98.79 105 A 1 
ATOM   832  O  O   . PRO A 1 105 ? 4.796   5.105   6.138   1.00 98.50 105 A 1 
ATOM   833  C  CB  . PRO A 1 105 ? 7.285   6.527   4.607   1.00 98.58 105 A 1 
ATOM   834  C  CG  . PRO A 1 105 ? 7.048   7.469   5.748   1.00 98.12 105 A 1 
ATOM   835  C  CD  . PRO A 1 105 ? 5.809   8.253   5.342   1.00 98.64 105 A 1 
ATOM   836  N  N   . MET A 1 106 ? 5.718   3.705   4.622   1.00 98.55 106 A 1 
ATOM   837  C  CA  . MET A 1 106 ? 5.402   2.503   5.384   1.00 98.30 106 A 1 
ATOM   838  C  C   . MET A 1 106 ? 6.331   1.364   4.984   1.00 98.46 106 A 1 
ATOM   839  O  O   . MET A 1 106 ? 7.123   1.496   4.045   1.00 97.89 106 A 1 
ATOM   840  C  CB  . MET A 1 106 ? 3.942   2.086   5.166   1.00 96.55 106 A 1 
ATOM   841  C  CG  . MET A 1 106 ? 3.670   1.477   3.794   1.00 93.78 106 A 1 
ATOM   842  S  SD  . MET A 1 106 ? 1.913   1.135   3.507   1.00 95.91 106 A 1 
ATOM   843  C  CE  . MET A 1 106 ? 1.285   2.800   3.340   1.00 91.12 106 A 1 
ATOM   844  N  N   . LEU A 1 107 ? 6.227   0.250   5.707   1.00 98.46 107 A 1 
ATOM   845  C  CA  . LEU A 1 107 ? 7.024   -0.937  5.423   1.00 98.24 107 A 1 
ATOM   846  C  C   . LEU A 1 107 ? 6.177   -2.002  4.747   1.00 98.27 107 A 1 
ATOM   847  O  O   . LEU A 1 107 ? 4.995   -2.155  5.045   1.00 97.80 107 A 1 
ATOM   848  C  CB  . LEU A 1 107 ? 7.596   -1.515  6.715   1.00 97.78 107 A 1 
ATOM   849  C  CG  . LEU A 1 107 ? 8.615   -0.668  7.478   1.00 97.46 107 A 1 
ATOM   850  C  CD1 . LEU A 1 107 ? 8.853   -1.269  8.854   1.00 96.87 107 A 1 
ATOM   851  C  CD2 . LEU A 1 107 ? 9.910   -0.585  6.694   1.00 96.45 107 A 1 
ATOM   852  N  N   . GLY A 1 108 ? 6.795   -2.752  3.826   1.00 98.30 108 A 1 
ATOM   853  C  CA  . GLY A 1 108 ? 6.145   -3.883  3.185   1.00 98.19 108 A 1 
ATOM   854  C  C   . GLY A 1 108 ? 6.663   -5.173  3.811   1.00 97.92 108 A 1 
ATOM   855  O  O   . GLY A 1 108 ? 7.550   -5.145  4.665   1.00 97.44 108 A 1 
ATOM   856  N  N   . ASN A 1 109 ? 6.127   -6.317  3.386   1.00 97.78 109 A 1 
ATOM   857  C  CA  . ASN A 1 109 ? 6.520   -7.595  3.970   1.00 97.38 109 A 1 
ATOM   858  C  C   . ASN A 1 109 ? 7.954   -8.023  3.674   1.00 97.19 109 A 1 
ATOM   859  O  O   . ASN A 1 109 ? 8.505   -8.871  4.365   1.00 96.44 109 A 1 
ATOM   860  C  CB  . ASN A 1 109 ? 5.542   -8.707  3.556   1.00 97.11 109 A 1 
ATOM   861  C  CG  . ASN A 1 109 ? 5.449   -8.889  2.064   1.00 96.84 109 A 1 
ATOM   862  O  OD1 . ASN A 1 109 ? 4.952   -8.018  1.353   1.00 94.17 109 A 1 
ATOM   863  N  ND2 . ASN A 1 109 ? 5.925   -10.033 1.581   1.00 93.62 109 A 1 
ATOM   864  N  N   . HIS A 1 110 ? 8.556   -7.440  2.637   1.00 97.24 110 A 1 
ATOM   865  C  CA  . HIS A 1 110 ? 9.945   -7.747  2.320   1.00 96.85 110 A 1 
ATOM   866  C  C   . HIS A 1 110 ? 10.929  -6.820  3.032   1.00 96.94 110 A 1 
ATOM   867  O  O   . HIS A 1 110 ? 12.133  -7.049  3.010   1.00 96.24 110 A 1 
ATOM   868  C  CB  . HIS A 1 110 ? 10.185  -7.661  0.808   1.00 96.55 110 A 1 
ATOM   869  C  CG  . HIS A 1 110 ? 9.585   -8.786  0.032   1.00 95.91 110 A 1 
ATOM   870  N  ND1 . HIS A 1 110 ? 10.206  -10.010 -0.105  1.00 90.44 110 A 1 
ATOM   871  C  CD2 . HIS A 1 110 ? 8.425   -8.893  -0.641  1.00 90.07 110 A 1 
ATOM   872  C  CE1 . HIS A 1 110 ? 9.445   -10.812 -0.836  1.00 90.15 110 A 1 
ATOM   873  N  NE2 . HIS A 1 110 ? 8.361   -10.159 -1.169  1.00 91.62 110 A 1 
ATOM   874  N  N   . ASP A 1 111 ? 10.390  -5.783  3.679   1.00 96.96 111 A 1 
ATOM   875  C  CA  . ASP A 1 111 ? 11.234  -4.774  4.317   1.00 97.16 111 A 1 
ATOM   876  C  C   . ASP A 1 111 ? 11.657  -5.119  5.742   1.00 96.96 111 A 1 
ATOM   877  O  O   . ASP A 1 111 ? 11.754  -4.245  6.608   1.00 96.20 111 A 1 
ATOM   878  C  CB  . ASP A 1 111 ? 10.524  -3.420  4.278   1.00 97.31 111 A 1 
ATOM   879  C  CG  . ASP A 1 111 ? 10.190  -2.973  2.864   1.00 97.58 111 A 1 
ATOM   880  O  OD1 . ASP A 1 111 ? 10.902  -3.389  1.923   1.00 96.65 111 A 1 
ATOM   881  O  OD2 . ASP A 1 111 ? 9.222   -2.212  2.688   1.00 96.73 111 A 1 
ATOM   882  N  N   . VAL A 1 112 ? 11.929  -6.403  5.978   1.00 96.42 112 A 1 
ATOM   883  C  CA  . VAL A 1 112 ? 12.370  -6.885  7.279   1.00 95.97 112 A 1 
ATOM   884  C  C   . VAL A 1 112 ? 13.160  -8.172  7.071   1.00 95.38 112 A 1 
ATOM   885  O  O   . VAL A 1 112 ? 13.046  -8.811  6.015   1.00 94.97 112 A 1 
ATOM   886  C  CB  . VAL A 1 112 ? 11.168  -7.149  8.220   1.00 95.61 112 A 1 
ATOM   887  C  CG1 . VAL A 1 112 ? 10.300  -8.289  7.680   1.00 94.35 112 A 1 
ATOM   888  C  CG2 . VAL A 1 112 ? 11.642  -7.454  9.637   1.00 94.48 112 A 1 
ATOM   889  N  N   . TYR A 1 113 ? 14.001  -8.540  8.041   1.00 94.99 113 A 1 
ATOM   890  C  CA  . TYR A 1 113 ? 14.740  -9.790  7.961   1.00 93.93 113 A 1 
ATOM   891  C  C   . TYR A 1 113 ? 14.553  -10.588 9.246   1.00 93.29 113 A 1 
ATOM   892  O  O   . TYR A 1 113 ? 14.777  -10.061 10.332  1.00 91.08 113 A 1 
ATOM   893  C  CB  . TYR A 1 113 ? 16.234  -9.530  7.740   1.00 93.00 113 A 1 
ATOM   894  C  CG  . TYR A 1 113 ? 17.032  -10.810 7.692   1.00 92.11 113 A 1 
ATOM   895  C  CD1 . TYR A 1 113 ? 17.092  -11.571 6.527   1.00 90.29 113 A 1 
ATOM   896  C  CD2 . TYR A 1 113 ? 17.696  -11.287 8.822   1.00 89.93 113 A 1 
ATOM   897  C  CE1 . TYR A 1 113 ? 17.789  -12.764 6.482   1.00 87.44 113 A 1 
ATOM   898  C  CE2 . TYR A 1 113 ? 18.400  -12.487 8.785   1.00 87.65 113 A 1 
ATOM   899  C  CZ  . TYR A 1 113 ? 18.437  -13.216 7.615   1.00 87.06 113 A 1 
ATOM   900  O  OH  . TYR A 1 113 ? 19.135  -14.403 7.571   1.00 83.91 113 A 1 
ATOM   901  N  N   . PRO A 1 114 ? 14.167  -11.867 9.138   1.00 93.35 114 A 1 
ATOM   902  C  CA  . PRO A 1 114 ? 13.768  -12.563 7.909   1.00 93.36 114 A 1 
ATOM   903  C  C   . PRO A 1 114 ? 12.493  -11.977 7.315   1.00 93.96 114 A 1 
ATOM   904  O  O   . PRO A 1 114 ? 11.699  -11.369 8.025   1.00 93.24 114 A 1 
ATOM   905  C  CB  . PRO A 1 114 ? 13.528  -14.005 8.379   1.00 91.64 114 A 1 
ATOM   906  C  CG  . PRO A 1 114 ? 14.317  -14.134 9.633   1.00 89.53 114 A 1 
ATOM   907  C  CD  . PRO A 1 114 ? 14.189  -12.781 10.287  1.00 91.68 114 A 1 
ATOM   908  N  N   . ALA A 1 115 ? 12.306  -12.165 6.017   1.00 93.44 115 A 1 
ATOM   909  C  CA  . ALA A 1 115 ? 11.142  -11.626 5.330   1.00 93.91 115 A 1 
ATOM   910  C  C   . ALA A 1 115 ? 9.832   -12.059 5.990   1.00 94.50 115 A 1 
ATOM   911  O  O   . ALA A 1 115 ? 9.710   -13.190 6.471   1.00 93.87 115 A 1 
ATOM   912  C  CB  . ALA A 1 115 ? 11.143  -12.051 3.862   1.00 93.12 115 A 1 
ATOM   913  N  N   . ASN A 1 116 ? 8.863   -11.146 6.035   1.00 95.62 116 A 1 
ATOM   914  C  CA  . ASN A 1 116 ? 7.522   -11.389 6.575   1.00 95.72 116 A 1 
ATOM   915  C  C   . ASN A 1 116 ? 7.409   -11.443 8.090   1.00 95.83 116 A 1 
ATOM   916  O  O   . ASN A 1 116 ? 6.300   -11.392 8.627   1.00 95.01 116 A 1 
ATOM   917  C  CB  . ASN A 1 116 ? 6.918   -12.678 5.998   1.00 95.47 116 A 1 
ATOM   918  C  CG  . ASN A 1 116 ? 7.036   -12.764 4.489   1.00 95.26 116 A 1 
ATOM   919  O  OD1 . ASN A 1 116 ? 6.826   -11.788 3.770   1.00 92.05 116 A 1 
ATOM   920  N  ND2 . ASN A 1 116 ? 7.367   -13.951 3.986   1.00 91.35 116 A 1 
ATOM   921  N  N   . GLN A 1 117 ? 8.533   -11.551 8.781   1.00 95.35 117 A 1 
ATOM   922  C  CA  . GLN A 1 117 ? 8.508   -11.733 10.235  1.00 94.53 117 A 1 
ATOM   923  C  C   . GLN A 1 117 ? 8.589   -10.402 10.991  1.00 94.19 117 A 1 
ATOM   924  O  O   . GLN A 1 117 ? 9.657   -9.963  11.397  1.00 92.13 117 A 1 
ATOM   925  C  CB  . GLN A 1 117 ? 9.646   -12.657 10.667  1.00 93.74 117 A 1 
ATOM   926  C  CG  . GLN A 1 117 ? 9.766   -13.931 9.828   1.00 92.22 117 A 1 
ATOM   927  C  CD  . GLN A 1 117 ? 8.459   -14.703 9.734   1.00 91.92 117 A 1 
ATOM   928  O  OE1 . GLN A 1 117 ? 7.818   -14.982 10.747  1.00 87.15 117 A 1 
ATOM   929  N  NE2 . GLN A 1 117 ? 8.065   -15.050 8.512   1.00 85.16 117 A 1 
ATOM   930  N  N   . MET A 1 118 ? 7.431   -9.777  11.181  1.00 93.66 118 A 1 
ATOM   931  C  CA  . MET A 1 118 ? 7.338   -8.480  11.838  1.00 93.09 118 A 1 
ATOM   932  C  C   . MET A 1 118 ? 6.453   -8.546  13.083  1.00 91.79 118 A 1 
ATOM   933  O  O   . MET A 1 118 ? 5.275   -8.857  12.989  1.00 86.28 118 A 1 
ATOM   934  C  CB  . MET A 1 118 ? 6.749   -7.451  10.870  1.00 91.45 118 A 1 
ATOM   935  C  CG  . MET A 1 118 ? 7.669   -6.329  10.481  1.00 87.48 118 A 1 
ATOM   936  S  SD  . MET A 1 118 ? 6.845   -5.118  9.447   1.00 89.67 118 A 1 
ATOM   937  C  CE  . MET A 1 118 ? 7.896   -5.159  7.996   1.00 85.07 118 A 1 
ATOM   938  N  N   . ALA A 1 119 ? 7.034   -8.240  14.233  1.00 89.75 119 A 1 
ATOM   939  C  CA  . ALA A 1 119 ? 6.287   -8.184  15.490  1.00 87.22 119 A 1 
ATOM   940  C  C   . ALA A 1 119 ? 7.189   -7.629  16.597  1.00 86.17 119 A 1 
ATOM   941  O  O   . ALA A 1 119 ? 8.151   -6.917  16.313  1.00 76.36 119 A 1 
ATOM   942  C  CB  . ALA A 1 119 ? 5.751   -9.560  15.860  1.00 80.59 119 A 1 
ATOM   943  N  N   . ILE A 1 120 ? 6.878   -7.964  17.847  1.00 79.42 120 A 1 
ATOM   944  C  CA  . ILE A 1 120 ? 7.617   -7.407  18.969  1.00 75.35 120 A 1 
ATOM   945  C  C   . ILE A 1 120 ? 9.085   -7.830  19.010  1.00 76.25 120 A 1 
ATOM   946  O  O   . ILE A 1 120 ? 9.950   -7.049  19.423  1.00 69.77 120 A 1 
ATOM   947  C  CB  . ILE A 1 120 ? 6.927   -7.760  20.316  1.00 68.45 120 A 1 
ATOM   948  C  CG1 . ILE A 1 120 ? 7.541   -6.943  21.461  1.00 61.03 120 A 1 
ATOM   949  C  CG2 . ILE A 1 120 ? 7.036   -9.263  20.597  1.00 59.19 120 A 1 
ATOM   950  C  CD1 . ILE A 1 120 ? 7.322   -5.449  21.321  1.00 54.73 120 A 1 
ATOM   951  N  N   . ASN A 1 121 ? 9.390   -9.052  18.578  1.00 73.83 121 A 1 
ATOM   952  C  CA  . ASN A 1 121 ? 10.781  -9.508  18.596  1.00 71.53 121 A 1 
ATOM   953  C  C   . ASN A 1 121 ? 11.587  -9.027  17.397  1.00 74.86 121 A 1 
ATOM   954  O  O   . ASN A 1 121 ? 12.770  -9.341  17.267  1.00 71.10 121 A 1 
ATOM   955  C  CB  . ASN A 1 121 ? 10.860  -11.039 18.738  1.00 66.42 121 A 1 
ATOM   956  C  CG  . ASN A 1 121 ? 10.233  -11.773 17.570  1.00 60.40 121 A 1 
ATOM   957  O  OD1 . ASN A 1 121 ? 9.682   -11.152 16.668  1.00 54.99 121 A 1 
ATOM   958  N  ND2 . ASN A 1 121 ? 10.314  -13.092 17.598  1.00 53.61 121 A 1 
ATOM   959  N  N   . SER A 1 122 ? 10.947  -8.260  16.506  1.00 79.76 122 A 1 
ATOM   960  C  CA  . SER A 1 122 ? 11.650  -7.610  15.413  1.00 78.85 122 A 1 
ATOM   961  C  C   . SER A 1 122 ? 11.504  -6.099  15.571  1.00 82.61 122 A 1 
ATOM   962  O  O   . SER A 1 122 ? 11.395  -5.352  14.596  1.00 79.70 122 A 1 
ATOM   963  C  CB  . SER A 1 122 ? 11.120  -8.076  14.047  1.00 73.30 122 A 1 
ATOM   964  O  OG  . SER A 1 122 ? 9.714   -7.934  13.962  1.00 67.65 122 A 1 
ATOM   965  N  N   . GLN A 1 123 ? 11.496  -5.649  16.824  1.00 87.52 123 A 1 
ATOM   966  C  CA  . GLN A 1 123 ? 11.362  -4.234  17.171  1.00 88.68 123 A 1 
ATOM   967  C  C   . GLN A 1 123 ? 12.389  -3.374  16.449  1.00 91.93 123 A 1 
ATOM   968  O  O   . GLN A 1 123 ? 12.141  -2.198  16.158  1.00 90.82 123 A 1 
ATOM   969  C  CB  . GLN A 1 123 ? 11.527  -4.058  18.686  1.00 84.08 123 A 1 
ATOM   970  C  CG  . GLN A 1 123 ? 11.314  -2.630  19.201  1.00 73.40 123 A 1 
ATOM   971  C  CD  . GLN A 1 123 ? 9.857   -2.216  19.159  1.00 67.05 123 A 1 
ATOM   972  O  OE1 . GLN A 1 123 ? 8.960   -3.053  19.190  1.00 61.50 123 A 1 
ATOM   973  N  NE2 . GLN A 1 123 ? 9.625   -0.908  19.107  1.00 57.61 123 A 1 
ATOM   974  N  N   . TRP A 1 124 ? 13.543  -3.965  16.137  1.00 92.64 124 A 1 
ATOM   975  C  CA  . TRP A 1 124 ? 14.620  -3.243  15.472  1.00 93.65 124 A 1 
ATOM   976  C  C   . TRP A 1 124 ? 14.165  -2.591  14.158  1.00 95.22 124 A 1 
ATOM   977  O  O   . TRP A 1 124 ? 14.630  -1.501  13.821  1.00 94.93 124 A 1 
ATOM   978  C  CB  . TRP A 1 124 ? 15.808  -4.175  15.191  1.00 91.54 124 A 1 
ATOM   979  C  CG  . TRP A 1 124 ? 15.514  -5.235  14.170  1.00 87.91 124 A 1 
ATOM   980  C  CD1 . TRP A 1 124 ? 15.049  -6.497  14.392  1.00 83.84 124 A 1 
ATOM   981  C  CD2 . TRP A 1 124 ? 15.644  -5.103  12.739  1.00 88.25 124 A 1 
ATOM   982  N  NE1 . TRP A 1 124 ? 14.885  -7.160  13.211  1.00 79.10 124 A 1 
ATOM   983  C  CE2 . TRP A 1 124 ? 15.234  -6.335  12.173  1.00 84.62 124 A 1 
ATOM   984  C  CE3 . TRP A 1 124 ? 16.071  -4.070  11.900  1.00 79.67 124 A 1 
ATOM   985  C  CZ2 . TRP A 1 124 ? 15.233  -6.555  10.792  1.00 80.64 124 A 1 
ATOM   986  C  CZ3 . TRP A 1 124 ? 16.064  -4.296  10.524  1.00 80.64 124 A 1 
ATOM   987  C  CH2 . TRP A 1 124 ? 15.647  -5.521  9.991   1.00 79.57 124 A 1 
ATOM   988  N  N   . ILE A 1 125 ? 13.279  -3.251  13.430  1.00 94.22 125 A 1 
ATOM   989  C  CA  . ILE A 1 125 ? 12.856  -2.716  12.142  1.00 95.44 125 A 1 
ATOM   990  C  C   . ILE A 1 125 ? 12.015  -1.451  12.299  1.00 96.69 125 A 1 
ATOM   991  O  O   . ILE A 1 125 ? 12.124  -0.525  11.498  1.00 97.09 125 A 1 
ATOM   992  C  CB  . ILE A 1 125 ? 12.089  -3.768  11.283  1.00 94.47 125 A 1 
ATOM   993  C  CG1 . ILE A 1 125 ? 11.906  -3.246  9.859   1.00 91.55 125 A 1 
ATOM   994  C  CG2 . ILE A 1 125 ? 10.725  -4.100  11.900  1.00 92.05 125 A 1 
ATOM   995  C  CD1 . ILE A 1 125 ? 13.201  -2.942  9.142   1.00 88.29 125 A 1 
ATOM   996  N  N   . PHE A 1 126 ? 11.185  -1.401  13.340  1.00 96.61 126 A 1 
ATOM   997  C  CA  . PHE A 1 126 ? 10.359  -0.228  13.572  1.00 97.09 126 A 1 
ATOM   998  C  C   . PHE A 1 126 ? 11.212  0.954   14.015  1.00 97.40 126 A 1 
ATOM   999  O  O   . PHE A 1 126 ? 10.996  2.089   13.585  1.00 97.31 126 A 1 
ATOM   1000 C  CB  . PHE A 1 126 ? 9.280   -0.533  14.613  1.00 96.74 126 A 1 
ATOM   1001 C  CG  . PHE A 1 126 ? 8.436   -1.740  14.291  1.00 96.97 126 A 1 
ATOM   1002 C  CD1 . PHE A 1 126 ? 7.881   -1.901  13.025  1.00 95.89 126 A 1 
ATOM   1003 C  CD2 . PHE A 1 126 ? 8.209   -2.721  15.244  1.00 95.60 126 A 1 
ATOM   1004 C  CE1 . PHE A 1 126 ? 7.117   -3.016  12.717  1.00 94.83 126 A 1 
ATOM   1005 C  CE2 . PHE A 1 126 ? 7.443   -3.834  14.944  1.00 94.73 126 A 1 
ATOM   1006 C  CZ  . PHE A 1 126 ? 6.891   -3.989  13.679  1.00 95.32 126 A 1 
ATOM   1007 N  N   . GLN A 1 127 ? 12.186  0.684   14.876  1.00 96.94 127 A 1 
ATOM   1008 C  CA  . GLN A 1 127 ? 13.106  1.723   15.342  1.00 96.86 127 A 1 
ATOM   1009 C  C   . GLN A 1 127 ? 13.959  2.243   14.188  1.00 97.51 127 A 1 
ATOM   1010 O  O   . GLN A 1 127 ? 14.074  3.453   13.989  1.00 97.37 127 A 1 
ATOM   1011 C  CB  . GLN A 1 127 ? 14.012  1.165   16.449  1.00 95.66 127 A 1 
ATOM   1012 C  CG  . GLN A 1 127 ? 15.125  2.116   16.896  1.00 85.14 127 A 1 
ATOM   1013 C  CD  . GLN A 1 127 ? 14.596  3.351   17.597  1.00 79.13 127 A 1 
ATOM   1014 O  OE1 . GLN A 1 127 ? 13.575  3.301   18.274  1.00 72.21 127 A 1 
ATOM   1015 N  NE2 . GLN A 1 127 ? 15.305  4.457   17.454  1.00 67.47 127 A 1 
ATOM   1016 N  N   . PHE A 1 128 ? 14.537  1.318   13.417  1.00 97.35 128 A 1 
ATOM   1017 C  CA  . PHE A 1 128 ? 15.399  1.687   12.306  1.00 97.68 128 A 1 
ATOM   1018 C  C   . PHE A 1 128 ? 14.648  2.456   11.225  1.00 97.98 128 A 1 
ATOM   1019 O  O   . PHE A 1 128 ? 15.101  3.501   10.759  1.00 97.93 128 A 1 
ATOM   1020 C  CB  . PHE A 1 128 ? 16.047  0.445   11.692  1.00 97.47 128 A 1 
ATOM   1021 C  CG  . PHE A 1 128 ? 17.053  0.753   10.608  1.00 97.61 128 A 1 
ATOM   1022 C  CD1 . PHE A 1 128 ? 18.345  1.133   10.926  1.00 97.17 128 A 1 
ATOM   1023 C  CD2 . PHE A 1 128 ? 16.694  0.667   9.276   1.00 97.12 128 A 1 
ATOM   1024 C  CE1 . PHE A 1 128 ? 19.268  1.426   9.942   1.00 96.48 128 A 1 
ATOM   1025 C  CE2 . PHE A 1 128 ? 17.619  0.964   8.270   1.00 96.56 128 A 1 
ATOM   1026 C  CZ  . PHE A 1 128 ? 18.904  1.345   8.603   1.00 96.67 128 A 1 
ATOM   1027 N  N   . ALA A 1 129 ? 13.494  1.941   10.813  1.00 97.86 129 A 1 
ATOM   1028 C  CA  . ALA A 1 129 ? 12.706  2.595   9.777   1.00 97.91 129 A 1 
ATOM   1029 C  C   . ALA A 1 129 ? 12.189  3.955   10.236  1.00 98.39 129 A 1 
ATOM   1030 O  O   . ALA A 1 129 ? 12.141  4.903   9.453   1.00 98.34 129 A 1 
ATOM   1031 C  CB  . ALA A 1 129 ? 11.548  1.699   9.336   1.00 97.80 129 A 1 
ATOM   1032 N  N   . ALA A 1 130 ? 11.805  4.057   11.505  1.00 98.12 130 A 1 
ATOM   1033 C  CA  . ALA A 1 130 ? 11.331  5.325   12.042  1.00 98.15 130 A 1 
ATOM   1034 C  C   . ALA A 1 130 ? 12.444  6.367   11.969  1.00 98.30 130 A 1 
ATOM   1035 O  O   . ALA A 1 130 ? 12.194  7.536   11.643  1.00 98.27 130 A 1 
ATOM   1036 C  CB  . ALA A 1 130 ? 10.868  5.161   13.485  1.00 97.88 130 A 1 
ATOM   1037 N  N   . GLU A 1 131 ? 13.671  5.959   12.274  1.00 98.36 131 A 1 
ATOM   1038 C  CA  . GLU A 1 131 ? 14.822  6.854   12.209  1.00 98.29 131 A 1 
ATOM   1039 C  C   . GLU A 1 131 ? 15.089  7.298   10.766  1.00 98.49 131 A 1 
ATOM   1040 O  O   . GLU A 1 131 ? 15.394  8.457   10.505  1.00 98.19 131 A 1 
ATOM   1041 C  CB  . GLU A 1 131 ? 16.067  6.180   12.792  1.00 97.59 131 A 1 
ATOM   1042 C  CG  . GLU A 1 131 ? 15.983  5.952   14.290  1.00 86.81 131 A 1 
ATOM   1043 C  CD  . GLU A 1 131 ? 17.167  5.163   14.839  1.00 81.71 131 A 1 
ATOM   1044 O  OE1 . GLU A 1 131 ? 17.934  4.597   14.038  1.00 77.23 131 A 1 
ATOM   1045 O  OE2 . GLU A 1 131 ? 17.331  5.115   16.078  1.00 77.67 131 A 1 
ATOM   1046 N  N   . GLN A 1 132 ? 14.972  6.359   9.826   1.00 98.44 132 A 1 
ATOM   1047 C  CA  . GLN A 1 132 ? 15.198  6.675   8.419   1.00 98.56 132 A 1 
ATOM   1048 C  C   . GLN A 1 132 ? 14.093  7.563   7.850   1.00 98.61 132 A 1 
ATOM   1049 O  O   . GLN A 1 132 ? 14.375  8.522   7.123   1.00 98.45 132 A 1 
ATOM   1050 C  CB  . GLN A 1 132 ? 15.310  5.387   7.591   1.00 98.44 132 A 1 
ATOM   1051 C  CG  . GLN A 1 132 ? 16.545  4.550   7.904   1.00 96.88 132 A 1 
ATOM   1052 C  CD  . GLN A 1 132 ? 17.827  5.315   7.647   1.00 95.78 132 A 1 
ATOM   1053 O  OE1 . GLN A 1 132 ? 17.997  5.935   6.594   1.00 87.78 132 A 1 
ATOM   1054 N  NE2 . GLN A 1 132 ? 18.738  5.283   8.610   1.00 86.35 132 A 1 
ATOM   1055 N  N   . PHE A 1 133 ? 12.833  7.258   8.172   1.00 98.69 133 A 1 
ATOM   1056 C  CA  . PHE A 1 133 ? 11.701  8.014   7.661   1.00 98.68 133 A 1 
ATOM   1057 C  C   . PHE A 1 133 ? 11.408  9.292   8.453   1.00 98.66 133 A 1 
ATOM   1058 O  O   . PHE A 1 133 ? 10.498  10.046  8.100   1.00 98.46 133 A 1 
ATOM   1059 C  CB  . PHE A 1 133 ? 10.428  7.143   7.663   1.00 98.56 133 A 1 
ATOM   1060 C  CG  . PHE A 1 133 ? 10.481  5.963   6.717   1.00 98.56 133 A 1 
ATOM   1061 C  CD1 . PHE A 1 133 ? 11.184  6.025   5.520   1.00 98.06 133 A 1 
ATOM   1062 C  CD2 . PHE A 1 133 ? 9.781   4.798   7.016   1.00 97.90 133 A 1 
ATOM   1063 C  CE1 . PHE A 1 133 ? 11.207  4.945   4.650   1.00 97.42 133 A 1 
ATOM   1064 C  CE2 . PHE A 1 133 ? 9.793   3.722   6.144   1.00 97.34 133 A 1 
ATOM   1065 C  CZ  . PHE A 1 133 ? 10.506  3.795   4.964   1.00 97.61 133 A 1 
ATOM   1066 N  N   . ALA A 1 134 ? 12.163  9.540   9.511   1.00 98.61 134 A 1 
ATOM   1067 C  CA  . ALA A 1 134 ? 11.948  10.686  10.389  1.00 98.54 134 A 1 
ATOM   1068 C  C   . ALA A 1 134 ? 11.736  12.036  9.682   1.00 98.55 134 A 1 
ATOM   1069 O  O   . ALA A 1 134 ? 10.881  12.818  10.105  1.00 98.29 134 A 1 
ATOM   1070 C  CB  . ALA A 1 134 ? 13.080  10.793  11.406  1.00 98.22 134 A 1 
ATOM   1071 N  N   . PRO A 1 135 ? 12.491  12.328  8.614   1.00 98.41 135 A 1 
ATOM   1072 C  CA  . PRO A 1 135 ? 12.308  13.615  7.929   1.00 98.28 135 A 1 
ATOM   1073 C  C   . PRO A 1 135 ? 10.892  13.840  7.393   1.00 98.37 135 A 1 
ATOM   1074 O  O   . PRO A 1 135 ? 10.492  14.984  7.162   1.00 98.01 135 A 1 
ATOM   1075 C  CB  . PRO A 1 135 ? 13.321  13.559  6.775   1.00 97.62 135 A 1 
ATOM   1076 C  CG  . PRO A 1 135 ? 14.386  12.655  7.292   1.00 96.04 135 A 1 
ATOM   1077 C  CD  . PRO A 1 135 ? 13.623  11.586  8.031   1.00 97.91 135 A 1 
ATOM   1078 N  N   . PHE A 1 136 ? 10.142  12.750  7.198   1.00 98.66 136 A 1 
ATOM   1079 C  CA  . PHE A 1 136 ? 8.799   12.834  6.629   1.00 98.66 136 A 1 
ATOM   1080 C  C   . PHE A 1 136 ? 7.691   12.693  7.662   1.00 98.62 136 A 1 
ATOM   1081 O  O   . PHE A 1 136 ? 6.513   12.852  7.337   1.00 98.45 136 A 1 
ATOM   1082 C  CB  . PHE A 1 136 ? 8.623   11.747  5.563   1.00 98.62 136 A 1 
ATOM   1083 C  CG  . PHE A 1 136 ? 9.823   11.565  4.678   1.00 98.56 136 A 1 
ATOM   1084 C  CD1 . PHE A 1 136 ? 10.231  12.582  3.827   1.00 98.08 136 A 1 
ATOM   1085 C  CD2 . PHE A 1 136 ? 10.551  10.386  4.718   1.00 98.05 136 A 1 
ATOM   1086 C  CE1 . PHE A 1 136 ? 11.346  12.426  3.021   1.00 97.36 136 A 1 
ATOM   1087 C  CE2 . PHE A 1 136 ? 11.672  10.224  3.910   1.00 97.40 136 A 1 
ATOM   1088 C  CZ  . PHE A 1 136 ? 12.068  11.244  3.062   1.00 97.45 136 A 1 
ATOM   1089 N  N   . LEU A 1 137 ? 8.051   12.401  8.893   1.00 98.62 137 A 1 
ATOM   1090 C  CA  . LEU A 1 137 ? 7.068   12.122  9.933   1.00 98.67 137 A 1 
ATOM   1091 C  C   . LEU A 1 137 ? 7.012   13.178  11.035  1.00 98.59 137 A 1 
ATOM   1092 O  O   . LEU A 1 137 ? 8.017   13.802  11.360  1.00 98.19 137 A 1 
ATOM   1093 C  CB  . LEU A 1 137 ? 7.375   10.766  10.583  1.00 98.56 137 A 1 
ATOM   1094 C  CG  . LEU A 1 137 ? 7.432   9.541   9.665   1.00 98.37 137 A 1 
ATOM   1095 C  CD1 . LEU A 1 137 ? 7.912   8.325   10.447  1.00 98.10 137 A 1 
ATOM   1096 C  CD2 . LEU A 1 137 ? 6.059   9.275   9.060   1.00 97.91 137 A 1 
ATOM   1097 N  N   . SER A 1 138 ? 5.815   13.357  11.603  1.00 98.53 138 A 1 
ATOM   1098 C  CA  . SER A 1 138 ? 5.664   14.224  12.761  1.00 98.48 138 A 1 
ATOM   1099 C  C   . SER A 1 138 ? 6.252   13.470  13.953  1.00 98.55 138 A 1 
ATOM   1100 O  O   . SER A 1 138 ? 6.440   12.253  13.894  1.00 98.36 138 A 1 
ATOM   1101 C  CB  . SER A 1 138 ? 4.184   14.521  13.025  1.00 98.11 138 A 1 
ATOM   1102 O  OG  . SER A 1 138 ? 3.491   13.351  13.394  1.00 96.83 138 A 1 
ATOM   1103 N  N   . GLN A 1 139 ? 6.530   14.183  15.035  1.00 98.37 139 A 1 
ATOM   1104 C  CA  . GLN A 1 139 ? 7.101   13.528  16.215  1.00 98.26 139 A 1 
ATOM   1105 C  C   . GLN A 1 139 ? 6.176   12.444  16.759  1.00 98.32 139 A 1 
ATOM   1106 O  O   . GLN A 1 139 ? 6.631   11.372  17.151  1.00 97.95 139 A 1 
ATOM   1107 C  CB  . GLN A 1 139 ? 7.395   14.563  17.304  1.00 97.87 139 A 1 
ATOM   1108 C  CG  . GLN A 1 139 ? 8.107   13.973  18.520  1.00 89.25 139 A 1 
ATOM   1109 C  CD  . GLN A 1 139 ? 9.411   13.280  18.154  1.00 83.37 139 A 1 
ATOM   1110 O  OE1 . GLN A 1 139 ? 10.205  13.799  17.360  1.00 77.81 139 A 1 
ATOM   1111 N  NE2 . GLN A 1 139 ? 9.630   12.109  18.724  1.00 73.87 139 A 1 
ATOM   1112 N  N   . ASN A 1 140 ? 4.870   12.728  16.785  1.00 98.20 140 A 1 
ATOM   1113 C  CA  . ASN A 1 140 ? 3.911   11.732  17.263  1.00 98.17 140 A 1 
ATOM   1114 C  C   . ASN A 1 140 ? 3.904   10.501  16.366  1.00 98.43 140 A 1 
ATOM   1115 O  O   . ASN A 1 140 ? 3.800   9.370   16.850  1.00 98.14 140 A 1 
ATOM   1116 C  CB  . ASN A 1 140 ? 2.502   12.329  17.336  1.00 97.20 140 A 1 
ATOM   1117 C  CG  . ASN A 1 140 ? 2.344   13.311  18.479  1.00 84.02 140 A 1 
ATOM   1118 O  OD1 . ASN A 1 140 ? 3.115   13.297  19.443  1.00 74.44 140 A 1 
ATOM   1119 N  ND2 . ASN A 1 140 ? 1.339   14.170  18.386  1.00 74.15 140 A 1 
ATOM   1120 N  N   . ALA A 1 141 ? 4.017   10.710  15.051  1.00 98.59 141 A 1 
ATOM   1121 C  CA  . ALA A 1 141 ? 4.045   9.604   14.100  1.00 98.61 141 A 1 
ATOM   1122 C  C   . ALA A 1 141 ? 5.294   8.746   14.299  1.00 98.61 141 A 1 
ATOM   1123 O  O   . ALA A 1 141 ? 5.236   7.524   14.197  1.00 98.54 141 A 1 
ATOM   1124 C  CB  . ALA A 1 141 ? 3.974   10.129  12.676  1.00 98.69 141 A 1 
ATOM   1125 N  N   . ILE A 1 142 ? 6.417   9.403   14.582  1.00 98.69 142 A 1 
ATOM   1126 C  CA  . ILE A 1 142 ? 7.663   8.684   14.823  1.00 98.51 142 A 1 
ATOM   1127 C  C   . ILE A 1 142 ? 7.531   7.756   16.024  1.00 98.29 142 A 1 
ATOM   1128 O  O   . ILE A 1 142 ? 7.916   6.588   15.968  1.00 97.92 142 A 1 
ATOM   1129 C  CB  . ILE A 1 142 ? 8.841   9.668   15.056  1.00 98.47 142 A 1 
ATOM   1130 C  CG1 . ILE A 1 142 ? 9.178   10.394  13.759  1.00 97.80 142 A 1 
ATOM   1131 C  CG2 . ILE A 1 142 ? 10.067  8.929   15.588  1.00 97.74 142 A 1 
ATOM   1132 C  CD1 . ILE A 1 142 ? 10.190  11.519  13.918  1.00 96.03 142 A 1 
ATOM   1133 N  N   . GLU A 1 143 ? 6.977   8.267   17.115  1.00 98.17 143 A 1 
ATOM   1134 C  CA  . GLU A 1 143 ? 6.810   7.470   18.323  1.00 97.74 143 A 1 
ATOM   1135 C  C   . GLU A 1 143 ? 5.883   6.279   18.094  1.00 97.51 143 A 1 
ATOM   1136 O  O   . GLU A 1 143 ? 6.138   5.180   18.582  1.00 97.06 143 A 1 
ATOM   1137 C  CB  . GLU A 1 143 ? 6.278   8.338   19.466  1.00 97.45 143 A 1 
ATOM   1138 C  CG  . GLU A 1 143 ? 7.252   9.423   19.913  1.00 91.02 143 A 1 
ATOM   1139 C  CD  . GLU A 1 143 ? 8.608   8.860   20.306  1.00 84.83 143 A 1 
ATOM   1140 O  OE1 . GLU A 1 143 ? 8.641   7.848   21.037  1.00 78.33 143 A 1 
ATOM   1141 O  OE2 . GLU A 1 143 ? 9.633   9.424   19.881  1.00 78.99 143 A 1 
ATOM   1142 N  N   . SER A 1 144 ? 4.825   6.502   17.333  1.00 97.69 144 A 1 
ATOM   1143 C  CA  . SER A 1 144 ? 3.881   5.425   17.034  1.00 97.66 144 A 1 
ATOM   1144 C  C   . SER A 1 144 ? 4.531   4.384   16.112  1.00 97.54 144 A 1 
ATOM   1145 O  O   . SER A 1 144 ? 4.385   3.180   16.319  1.00 97.36 144 A 1 
ATOM   1146 C  CB  . SER A 1 144 ? 2.626   6.002   16.375  1.00 97.75 144 A 1 
ATOM   1147 O  OG  . SER A 1 144 ? 1.631   5.005   16.216  1.00 93.76 144 A 1 
ATOM   1148 N  N   . PHE A 1 145 ? 5.258   4.860   15.114  1.00 98.05 145 A 1 
ATOM   1149 C  CA  . PHE A 1 145 ? 5.952   3.984   14.164  1.00 98.06 145 A 1 
ATOM   1150 C  C   . PHE A 1 145 ? 6.919   3.057   14.902  1.00 97.77 145 A 1 
ATOM   1151 O  O   . PHE A 1 145 ? 7.004   1.866   14.598  1.00 97.36 145 A 1 
ATOM   1152 C  CB  . PHE A 1 145 ? 6.705   4.824   13.124  1.00 98.04 145 A 1 
ATOM   1153 C  CG  . PHE A 1 145 ? 7.044   4.077   11.856  1.00 98.24 145 A 1 
ATOM   1154 C  CD1 . PHE A 1 145 ? 7.920   3.004   11.864  1.00 97.84 145 A 1 
ATOM   1155 C  CD2 . PHE A 1 145 ? 6.493   4.457   10.632  1.00 97.69 145 A 1 
ATOM   1156 C  CE1 . PHE A 1 145 ? 8.231   2.313   10.700  1.00 97.31 145 A 1 
ATOM   1157 C  CE2 . PHE A 1 145 ? 6.806   3.785   9.465   1.00 97.22 145 A 1 
ATOM   1158 C  CZ  . PHE A 1 145 ? 7.677   2.706   9.498   1.00 97.71 145 A 1 
ATOM   1159 N  N   . LYS A 1 146 ? 7.639   3.614   15.873  1.00 97.55 146 A 1 
ATOM   1160 C  CA  . LYS A 1 146 ? 8.606   2.837   16.641  1.00 97.02 146 A 1 
ATOM   1161 C  C   . LYS A 1 146 ? 7.952   1.676   17.389  1.00 96.56 146 A 1 
ATOM   1162 O  O   . LYS A 1 146 ? 8.592   0.661   17.648  1.00 96.01 146 A 1 
ATOM   1163 C  CB  . LYS A 1 146 ? 9.347   3.734   17.639  1.00 96.89 146 A 1 
ATOM   1164 C  CG  . LYS A 1 146 ? 10.358  4.677   17.011  1.00 94.38 146 A 1 
ATOM   1165 C  CD  . LYS A 1 146 ? 11.034  5.529   18.074  1.00 92.48 146 A 1 
ATOM   1166 C  CE  . LYS A 1 146 ? 12.080  6.443   17.461  1.00 86.32 146 A 1 
ATOM   1167 N  NZ  . LYS A 1 146 ? 12.703  7.331   18.485  1.00 80.86 146 A 1 
ATOM   1168 N  N   . HIS A 1 147 ? 6.682   1.832   17.726  1.00 96.72 147 A 1 
ATOM   1169 C  CA  . HIS A 1 147 ? 5.977   0.784   18.464  1.00 96.34 147 A 1 
ATOM   1170 C  C   . HIS A 1 147 ? 5.596   -0.400  17.583  1.00 96.35 147 A 1 
ATOM   1171 O  O   . HIS A 1 147 ? 5.788   -1.554  17.970  1.00 95.30 147 A 1 
ATOM   1172 C  CB  . HIS A 1 147 ? 4.726   1.359   19.130  1.00 95.49 147 A 1 
ATOM   1173 C  CG  . HIS A 1 147 ? 3.984   0.354   19.957  1.00 89.27 147 A 1 
ATOM   1174 N  ND1 . HIS A 1 147 ? 2.803   -0.234  19.539  1.00 78.99 147 A 1 
ATOM   1175 C  CD2 . HIS A 1 147 ? 4.255   -0.196  21.163  1.00 78.53 147 A 1 
ATOM   1176 C  CE1 . HIS A 1 147 ? 2.388   -1.088  20.451  1.00 77.96 147 A 1 
ATOM   1177 N  NE2 . HIS A 1 147 ? 3.250   -1.076  21.445  1.00 79.85 147 A 1 
ATOM   1178 N  N   . GLY A 1 148 ? 5.050   -0.121  16.382  1.00 96.83 148 A 1 
ATOM   1179 C  CA  . GLY A 1 148 ? 4.595   -1.214  15.538  1.00 97.02 148 A 1 
ATOM   1180 C  C   . GLY A 1 148 ? 4.497   -0.931  14.049  1.00 97.52 148 A 1 
ATOM   1181 O  O   . GLY A 1 148 ? 3.959   -1.743  13.299  1.00 97.35 148 A 1 
ATOM   1182 N  N   . GLY A 1 149 ? 5.016   0.207   13.612  1.00 97.64 149 A 1 
ATOM   1183 C  CA  . GLY A 1 149 ? 4.982   0.541   12.196  1.00 97.85 149 A 1 
ATOM   1184 C  C   . GLY A 1 149 ? 3.684   1.171   11.723  1.00 98.28 149 A 1 
ATOM   1185 O  O   . GLY A 1 149 ? 3.479   1.354   10.517  1.00 98.13 149 A 1 
ATOM   1186 N  N   . TYR A 1 150 ? 2.805   1.521   12.660  1.00 98.34 150 A 1 
ATOM   1187 C  CA  . TYR A 1 150 ? 1.551   2.190   12.324  1.00 98.34 150 A 1 
ATOM   1188 C  C   . TYR A 1 150 ? 1.509   3.579   12.956  1.00 98.42 150 A 1 
ATOM   1189 O  O   . TYR A 1 150 ? 2.167   3.828   13.965  1.00 98.34 150 A 1 
ATOM   1190 C  CB  . TYR A 1 150 ? 0.346   1.355   12.768  1.00 98.12 150 A 1 
ATOM   1191 C  CG  . TYR A 1 150 ? 0.312   0.948   14.234  1.00 98.11 150 A 1 
ATOM   1192 C  CD1 . TYR A 1 150 ? -0.107  1.829   15.219  1.00 97.69 150 A 1 
ATOM   1193 C  CD2 . TYR A 1 150 ? 0.670   -0.343  14.615  1.00 97.57 150 A 1 
ATOM   1194 C  CE1 . TYR A 1 150 ? -0.169  1.444   16.552  1.00 97.16 150 A 1 
ATOM   1195 C  CE2 . TYR A 1 150 ? 0.618   -0.740  15.948  1.00 97.17 150 A 1 
ATOM   1196 C  CZ  . TYR A 1 150 ? 0.198   0.157   16.915  1.00 97.28 150 A 1 
ATOM   1197 O  OH  . TYR A 1 150 ? 0.135   -0.236  18.231  1.00 96.44 150 A 1 
ATOM   1198 N  N   . TYR A 1 151 ? 0.748   4.490   12.351  1.00 98.78 151 A 1 
ATOM   1199 C  CA  . TYR A 1 151 ? 0.709   5.871   12.829  1.00 98.82 151 A 1 
ATOM   1200 C  C   . TYR A 1 151 ? -0.345  6.696   12.090  1.00 98.98 151 A 1 
ATOM   1201 O  O   . TYR A 1 151 ? -0.979  6.214   11.157  1.00 98.90 151 A 1 
ATOM   1202 C  CB  . TYR A 1 151 ? 2.078   6.531   12.635  1.00 98.82 151 A 1 
ATOM   1203 C  CG  . TYR A 1 151 ? 2.486   6.678   11.176  1.00 98.87 151 A 1 
ATOM   1204 C  CD1 . TYR A 1 151 ? 3.121   5.632   10.503  1.00 98.79 151 A 1 
ATOM   1205 C  CD2 . TYR A 1 151 ? 2.231   7.851   10.472  1.00 98.74 151 A 1 
ATOM   1206 C  CE1 . TYR A 1 151 ? 3.487   5.763   9.166   1.00 98.70 151 A 1 
ATOM   1207 C  CE2 . TYR A 1 151 ? 2.596   7.990   9.133   1.00 98.72 151 A 1 
ATOM   1208 C  CZ  . TYR A 1 151 ? 3.223   6.942   8.486   1.00 98.82 151 A 1 
ATOM   1209 O  OH  . TYR A 1 151 ? 3.587   7.076   7.174   1.00 98.71 151 A 1 
ATOM   1210 N  N   . THR A 1 152 ? -0.516  7.937   12.529  1.00 98.95 152 A 1 
ATOM   1211 C  CA  . THR A 1 152 ? -1.404  8.878   11.862  1.00 98.94 152 A 1 
ATOM   1212 C  C   . THR A 1 152 ? -0.711  10.229  11.719  1.00 98.82 152 A 1 
ATOM   1213 O  O   . THR A 1 152 ? 0.180   10.565  12.512  1.00 98.69 152 A 1 
ATOM   1214 C  CB  . THR A 1 152 ? -2.727  9.115   12.630  1.00 98.69 152 A 1 
ATOM   1215 O  OG1 . THR A 1 152 ? -2.463  9.848   13.835  1.00 96.64 152 A 1 
ATOM   1216 C  CG2 . THR A 1 152 ? -3.395  7.797   12.976  1.00 96.70 152 A 1 
ATOM   1217 N  N   . MET A 1 153 ? -1.116  10.996  10.710  1.00 98.85 153 A 1 
ATOM   1218 C  CA  . MET A 1 153 ? -0.637  12.357  10.505  1.00 98.72 153 A 1 
ATOM   1219 C  C   . MET A 1 153 ? -1.746  13.139  9.818   1.00 98.71 153 A 1 
ATOM   1220 O  O   . MET A 1 153 ? -2.383  12.636  8.896   1.00 98.63 153 A 1 
ATOM   1221 C  CB  . MET A 1 153 ? 0.614   12.417  9.611   1.00 98.17 153 A 1 
ATOM   1222 C  CG  . MET A 1 153 ? 1.895   11.895  10.233  1.00 95.13 153 A 1 
ATOM   1223 S  SD  . MET A 1 153 ? 3.367   12.443  9.324   1.00 96.43 153 A 1 
ATOM   1224 C  CE  . MET A 1 153 ? 3.111   11.689  7.706   1.00 91.06 153 A 1 
ATOM   1225 N  N   . PRO A 1 154 ? -1.988  14.381  10.241  1.00 98.72 154 A 1 
ATOM   1226 C  CA  . PRO A 1 154 ? -3.018  15.177  9.577   1.00 98.58 154 A 1 
ATOM   1227 C  C   . PRO A 1 154 ? -2.496  15.685  8.228   1.00 98.51 154 A 1 
ATOM   1228 O  O   . PRO A 1 154 ? -1.328  16.050  8.108   1.00 98.27 154 A 1 
ATOM   1229 C  CB  . PRO A 1 154 ? -3.240  16.331  10.553  1.00 97.95 154 A 1 
ATOM   1230 C  CG  . PRO A 1 154 ? -1.905  16.491  11.214  1.00 95.49 154 A 1 
ATOM   1231 C  CD  . PRO A 1 154 ? -1.404  15.082  11.404  1.00 98.07 154 A 1 
ATOM   1232 N  N   . PHE A 1 155 ? -3.359  15.700  7.217   1.00 98.48 155 A 1 
ATOM   1233 C  CA  . PHE A 1 155 ? -2.979  16.266  5.929   1.00 98.30 155 A 1 
ATOM   1234 C  C   . PHE A 1 155 ? -2.840  17.777  6.114   1.00 98.18 155 A 1 
ATOM   1235 O  O   . PHE A 1 155 ? -3.611  18.381  6.866   1.00 97.60 155 A 1 
ATOM   1236 C  CB  . PHE A 1 155 ? -4.038  15.966  4.868   1.00 98.44 155 A 1 
ATOM   1237 C  CG  . PHE A 1 155 ? -3.962  14.576  4.283   1.00 98.62 155 A 1 
ATOM   1238 C  CD1 . PHE A 1 155 ? -3.131  14.314  3.202   1.00 98.42 155 A 1 
ATOM   1239 C  CD2 . PHE A 1 155 ? -4.715  13.546  4.816   1.00 98.36 155 A 1 
ATOM   1240 C  CE1 . PHE A 1 155 ? -3.059  13.039  2.656   1.00 98.16 155 A 1 
ATOM   1241 C  CE2 . PHE A 1 155 ? -4.644  12.265  4.272   1.00 98.16 155 A 1 
ATOM   1242 C  CZ  . PHE A 1 155 ? -3.817  12.013  3.189   1.00 98.39 155 A 1 
ATOM   1243 N  N   . PRO A 1 156 ? -1.874  18.414  5.449   1.00 97.85 156 A 1 
ATOM   1244 C  CA  . PRO A 1 156 ? -1.676  19.864  5.555   1.00 97.10 156 A 1 
ATOM   1245 C  C   . PRO A 1 156 ? -2.913  20.654  5.128   1.00 96.85 156 A 1 
ATOM   1246 O  O   . PRO A 1 156 ? -3.504  20.365  4.087   1.00 95.80 156 A 1 
ATOM   1247 C  CB  . PRO A 1 156 ? -0.501  20.116  4.607   1.00 96.22 156 A 1 
ATOM   1248 C  CG  . PRO A 1 156 ? 0.256   18.827  4.618   1.00 94.76 156 A 1 
ATOM   1249 C  CD  . PRO A 1 156 ? -0.831  17.781  4.633   1.00 97.27 156 A 1 
ATOM   1250 N  N   . ALA A 1 157 ? -3.285  21.645  5.921   1.00 94.21 157 A 1 
ATOM   1251 C  CA  . ALA A 1 157 ? -4.465  22.456  5.642   1.00 92.61 157 A 1 
ATOM   1252 C  C   . ALA A 1 157 ? -4.358  23.260  4.343   1.00 92.84 157 A 1 
ATOM   1253 O  O   . ALA A 1 157 ? -5.371  23.549  3.708   1.00 89.80 157 A 1 
ATOM   1254 C  CB  . ALA A 1 157 ? -4.746  23.394  6.812   1.00 89.61 157 A 1 
ATOM   1255 N  N   . HIS A 1 158 ? -3.142  23.604  3.947   1.00 91.95 158 A 1 
ATOM   1256 C  CA  . HIS A 1 158 ? -2.937  24.413  2.753   1.00 91.60 158 A 1 
ATOM   1257 C  C   . HIS A 1 158 ? -3.319  23.705  1.456   1.00 93.02 158 A 1 
ATOM   1258 O  O   . HIS A 1 158 ? -3.311  24.309  0.388   1.00 91.17 158 A 1 
ATOM   1259 C  CB  . HIS A 1 158 ? -1.481  24.912  2.672   1.00 88.78 158 A 1 
ATOM   1260 C  CG  . HIS A 1 158 ? -0.491  23.828  2.404   1.00 83.33 158 A 1 
ATOM   1261 N  ND1 . HIS A 1 158 ? -0.329  23.242  1.169   1.00 73.91 158 A 1 
ATOM   1262 C  CD2 . HIS A 1 158 ? 0.426   23.235  3.202   1.00 73.12 158 A 1 
ATOM   1263 C  CE1 . HIS A 1 158 ? 0.610   22.328  1.213   1.00 71.00 158 A 1 
ATOM   1264 N  NE2 . HIS A 1 158 ? 1.092   22.310  2.435   1.00 72.72 158 A 1 
ATOM   1265 N  N   . LEU A 1 159 ? -3.654  22.420  1.547   1.00 95.73 159 A 1 
ATOM   1266 C  CA  . LEU A 1 159 ? -4.061  21.647  0.379   1.00 95.76 159 A 1 
ATOM   1267 C  C   . LEU A 1 159 ? -5.502  21.950  -0.051  1.00 95.28 159 A 1 
ATOM   1268 O  O   . LEU A 1 159 ? -5.987  21.400  -1.041  1.00 92.29 159 A 1 
ATOM   1269 C  CB  . LEU A 1 159 ? -3.898  20.152  0.644   1.00 95.52 159 A 1 
ATOM   1270 C  CG  . LEU A 1 159 ? -2.464  19.650  0.837   1.00 95.83 159 A 1 
ATOM   1271 C  CD1 . LEU A 1 159 ? -2.476  18.192  1.277   1.00 95.36 159 A 1 
ATOM   1272 C  CD2 . LEU A 1 159 ? -1.674  19.817  -0.449  1.00 95.36 159 A 1 
ATOM   1273 N  N   . GLY A 1 160 ? -6.190  22.796  0.705   1.00 94.94 160 A 1 
ATOM   1274 C  CA  . GLY A 1 160 ? -7.559  23.149  0.366   1.00 94.53 160 A 1 
ATOM   1275 C  C   . GLY A 1 160 ? -8.585  22.236  1.008   1.00 95.44 160 A 1 
ATOM   1276 O  O   . GLY A 1 160 ? -9.723  22.149  0.550   1.00 92.77 160 A 1 
ATOM   1277 N  N   . ILE A 1 161 ? -8.193  21.565  2.073   1.00 95.74 161 A 1 
ATOM   1278 C  CA  . ILE A 1 161 ? -9.067  20.647  2.794   1.00 95.79 161 A 1 
ATOM   1279 C  C   . ILE A 1 161 ? -10.120 21.416  3.583   1.00 95.82 161 A 1 
ATOM   1280 O  O   . ILE A 1 161 ? -9.806  22.374  4.283   1.00 94.06 161 A 1 
ATOM   1281 C  CB  . ILE A 1 161 ? -8.234  19.764  3.743   1.00 93.68 161 A 1 
ATOM   1282 C  CG1 . ILE A 1 161 ? -7.287  18.885  2.920   1.00 86.61 161 A 1 
ATOM   1283 C  CG2 . ILE A 1 161 ? -9.136  18.902  4.617   1.00 85.12 161 A 1 
ATOM   1284 C  CD1 . ILE A 1 161 ? -6.201  18.215  3.726   1.00 85.28 161 A 1 
ATOM   1285 N  N   . LYS A 1 162 ? -11.385 20.978  3.463   1.00 96.16 162 A 1 
ATOM   1286 C  CA  . LYS A 1 162 ? -12.493 21.661  4.116   1.00 96.06 162 A 1 
ATOM   1287 C  C   . LYS A 1 162 ? -13.002 20.945  5.364   1.00 96.21 162 A 1 
ATOM   1288 O  O   . LYS A 1 162 ? -13.811 21.490  6.119   1.00 93.66 162 A 1 
ATOM   1289 C  CB  . LYS A 1 162 ? -13.642 21.850  3.129   1.00 94.89 162 A 1 
ATOM   1290 C  CG  . LYS A 1 162 ? -13.279 22.694  1.912   1.00 91.83 162 A 1 
ATOM   1291 C  CD  . LYS A 1 162 ? -12.808 24.086  2.326   1.00 83.29 162 A 1 
ATOM   1292 C  CE  . LYS A 1 162 ? -12.456 24.928  1.115   1.00 76.81 162 A 1 
ATOM   1293 N  NZ  . LYS A 1 162 ? -11.996 26.289  1.496   1.00 66.48 162 A 1 
ATOM   1294 N  N   . VAL A 1 163 ? -12.539 19.725  5.581   1.00 95.72 163 A 1 
ATOM   1295 C  CA  . VAL A 1 163 ? -12.872 18.942  6.759   1.00 95.98 163 A 1 
ATOM   1296 C  C   . VAL A 1 163 ? -11.555 18.341  7.239   1.00 96.72 163 A 1 
ATOM   1297 O  O   . VAL A 1 163 ? -10.780 17.862  6.422   1.00 95.59 163 A 1 
ATOM   1298 C  CB  . VAL A 1 163 ? -13.863 17.797  6.435   1.00 93.46 163 A 1 
ATOM   1299 C  CG1 . VAL A 1 163 ? -14.053 16.897  7.646   1.00 83.20 163 A 1 
ATOM   1300 C  CG2 . VAL A 1 163 ? -15.196 18.369  5.989   1.00 84.35 163 A 1 
ATOM   1301 N  N   . PRO A 1 164 ? -11.285 18.362  8.559   1.00 97.22 164 A 1 
ATOM   1302 C  CA  . PRO A 1 164 ? -10.031 17.789  9.053   1.00 97.30 164 A 1 
ATOM   1303 C  C   . PRO A 1 164 ? -9.823  16.387  8.490   1.00 97.89 164 A 1 
ATOM   1304 O  O   . PRO A 1 164 ? -10.648 15.495  8.703   1.00 97.56 164 A 1 
ATOM   1305 C  CB  . PRO A 1 164 ? -10.232 17.779  10.571  1.00 96.50 164 A 1 
ATOM   1306 C  CG  . PRO A 1 164 ? -11.108 18.961  10.805  1.00 94.52 164 A 1 
ATOM   1307 C  CD  . PRO A 1 164 ? -12.092 18.917  9.664   1.00 96.65 164 A 1 
ATOM   1308 N  N   . LEU A 1 165 ? -8.721  16.196  7.764   1.00 98.19 165 A 1 
ATOM   1309 C  CA  . LEU A 1 165 ? -8.443  14.926  7.110   1.00 98.36 165 A 1 
ATOM   1310 C  C   . LEU A 1 165 ? -7.113  14.362  7.581   1.00 98.54 165 A 1 
ATOM   1311 O  O   . LEU A 1 165 ? -6.120  15.080  7.676   1.00 98.47 165 A 1 
ATOM   1312 C  CB  . LEU A 1 165 ? -8.412  15.126  5.586   1.00 98.26 165 A 1 
ATOM   1313 C  CG  . LEU A 1 165 ? -8.158  13.899  4.716   1.00 97.85 165 A 1 
ATOM   1314 C  CD1 . LEU A 1 165 ? -9.290  12.899  4.864   1.00 97.27 165 A 1 
ATOM   1315 C  CD2 . LEU A 1 165 ? -8.014  14.322  3.256   1.00 97.21 165 A 1 
ATOM   1316 N  N   . ASN A 1 166 ? -7.097  13.066  7.881   1.00 98.75 166 A 1 
ATOM   1317 C  CA  . ASN A 1 166 ? -5.909  12.419  8.407   1.00 98.72 166 A 1 
ATOM   1318 C  C   . ASN A 1 166 ? -5.424  11.248  7.575   1.00 98.87 166 A 1 
ATOM   1319 O  O   . ASN A 1 166 ? -6.219  10.500  7.011   1.00 98.78 166 A 1 
ATOM   1320 C  CB  . ASN A 1 166 ? -6.174  11.923  9.829   1.00 98.70 166 A 1 
ATOM   1321 C  CG  . ASN A 1 166 ? -6.558  13.032  10.781  1.00 98.55 166 A 1 
ATOM   1322 O  OD1 . ASN A 1 166 ? -5.692  13.665  11.376  1.00 94.23 166 A 1 
ATOM   1323 N  ND2 . ASN A 1 166 ? -7.855  13.266  10.919  1.00 93.60 166 A 1 
ATOM   1324 N  N   . ALA A 1 167 ? -4.096  11.095  7.493   1.00 98.86 167 A 1 
ATOM   1325 C  CA  . ALA A 1 167 ? -3.495  9.927   6.874   1.00 98.89 167 A 1 
ATOM   1326 C  C   . ALA A 1 167 ? -3.331  8.912   7.997   1.00 98.99 167 A 1 
ATOM   1327 O  O   . ALA A 1 167 ? -2.774  9.229   9.042   1.00 98.88 167 A 1 
ATOM   1328 C  CB  . ALA A 1 167 ? -2.136  10.273  6.272   1.00 98.79 167 A 1 
ATOM   1329 N  N   . VAL A 1 168 ? -3.841  7.706   7.790   1.00 98.97 168 A 1 
ATOM   1330 C  CA  . VAL A 1 168 ? -3.725  6.645   8.787   1.00 98.97 168 A 1 
ATOM   1331 C  C   . VAL A 1 168 ? -3.039  5.445   8.143   1.00 98.91 168 A 1 
ATOM   1332 O  O   . VAL A 1 168 ? -3.515  4.916   7.143   1.00 98.91 168 A 1 
ATOM   1333 C  CB  . VAL A 1 168 ? -5.111  6.214   9.317   1.00 98.91 168 A 1 
ATOM   1334 C  CG1 . VAL A 1 168 ? -4.966  5.081   10.325  1.00 98.71 168 A 1 
ATOM   1335 C  CG2 . VAL A 1 168 ? -5.825  7.399   9.950   1.00 98.72 168 A 1 
ATOM   1336 N  N   . VAL A 1 169 ? -1.909  5.032   8.710   1.00 98.97 169 A 1 
ATOM   1337 C  CA  . VAL A 1 169 ? -1.163  3.891   8.186   1.00 98.94 169 A 1 
ATOM   1338 C  C   . VAL A 1 169 ? -1.300  2.690   9.109   1.00 98.93 169 A 1 
ATOM   1339 O  O   . VAL A 1 169 ? -1.021  2.787   10.304  1.00 98.82 169 A 1 
ATOM   1340 C  CB  . VAL A 1 169 ? 0.333   4.237   8.016   1.00 98.88 169 A 1 
ATOM   1341 C  CG1 . VAL A 1 169 ? 1.141   2.976   7.687   1.00 98.51 169 A 1 
ATOM   1342 C  CG2 . VAL A 1 169 ? 0.495   5.269   6.914   1.00 98.56 169 A 1 
ATOM   1343 N  N   . LEU A 1 170 ? -1.731  1.562   8.548   1.00 98.87 170 A 1 
ATOM   1344 C  CA  . LEU A 1 170 ? -1.825  0.319   9.295   1.00 98.85 170 A 1 
ATOM   1345 C  C   . LEU A 1 170 ? -0.726  -0.630  8.827   1.00 98.80 170 A 1 
ATOM   1346 O  O   . LEU A 1 170 ? -0.461  -0.742  7.634   1.00 98.68 170 A 1 
ATOM   1347 C  CB  . LEU A 1 170 ? -3.185  -0.352  9.079   1.00 98.85 170 A 1 
ATOM   1348 C  CG  . LEU A 1 170 ? -4.415  0.362   9.640   1.00 98.54 170 A 1 
ATOM   1349 C  CD1 . LEU A 1 170 ? -5.669  -0.450  9.334   1.00 98.25 170 A 1 
ATOM   1350 C  CD2 . LEU A 1 170 ? -4.269  0.578   11.137  1.00 98.04 170 A 1 
ATOM   1351 N  N   . ASN A 1 171 ? -0.090  -1.314  9.779   1.00 98.61 171 A 1 
ATOM   1352 C  CA  . ASN A 1 171 ? 0.927   -2.304  9.452   1.00 98.56 171 A 1 
ATOM   1353 C  C   . ASN A 1 171 ? 0.257   -3.671  9.341   1.00 98.43 171 A 1 
ATOM   1354 O  O   . ASN A 1 171 ? 0.165   -4.418  10.309  1.00 98.20 171 A 1 
ATOM   1355 C  CB  . ASN A 1 171 ? 2.015   -2.339  10.517  1.00 98.21 171 A 1 
ATOM   1356 C  CG  . ASN A 1 171 ? 3.088   -3.368  10.217  1.00 98.05 171 A 1 
ATOM   1357 O  OD1 . ASN A 1 171 ? 3.081   -3.998  9.157   1.00 96.54 171 A 1 
ATOM   1358 N  ND2 . ASN A 1 171 ? 4.013   -3.545  11.145  1.00 95.77 171 A 1 
ATOM   1359 N  N   . THR A 1 172 ? -0.212  -4.004  8.130   1.00 98.57 172 A 1 
ATOM   1360 C  CA  . THR A 1 172 ? -0.900  -5.272  7.931   1.00 98.62 172 A 1 
ATOM   1361 C  C   . THR A 1 172 ? 0.047   -6.442  7.704   1.00 98.57 172 A 1 
ATOM   1362 O  O   . THR A 1 172 ? -0.399  -7.580  7.563   1.00 98.30 172 A 1 
ATOM   1363 C  CB  . THR A 1 172 ? -1.917  -5.194  6.780   1.00 98.60 172 A 1 
ATOM   1364 O  OG1 . THR A 1 172 ? -1.282  -4.674  5.605   1.00 97.90 172 A 1 
ATOM   1365 C  CG2 . THR A 1 172 ? -3.073  -4.286  7.167   1.00 97.59 172 A 1 
ATOM   1366 N  N   . VAL A 1 173 ? 1.351   -6.174  7.686   1.00 98.34 173 A 1 
ATOM   1367 C  CA  . VAL A 1 173 ? 2.323   -7.267  7.624   1.00 98.08 173 A 1 
ATOM   1368 C  C   . VAL A 1 173 ? 2.182   -8.091  8.908   1.00 97.98 173 A 1 
ATOM   1369 O  O   . VAL A 1 173 ? 2.495   -9.275  8.938   1.00 97.71 173 A 1 
ATOM   1370 C  CB  . VAL A 1 173 ? 3.763   -6.748  7.481   1.00 97.90 173 A 1 
ATOM   1371 C  CG1 . VAL A 1 173 ? 4.760   -7.907  7.470   1.00 97.34 173 A 1 
ATOM   1372 C  CG2 . VAL A 1 173 ? 3.903   -5.941  6.196   1.00 97.44 173 A 1 
ATOM   1373 N  N   . LEU A 1 174 ? 1.668   -7.457  9.957   1.00 98.06 174 A 1 
ATOM   1374 C  CA  . LEU A 1 174 ? 1.409   -8.145  11.217  1.00 97.87 174 A 1 
ATOM   1375 C  C   . LEU A 1 174 ? 0.362   -9.242  11.044  1.00 97.96 174 A 1 
ATOM   1376 O  O   . LEU A 1 174 ? 0.320   -10.200 11.810  1.00 97.66 174 A 1 
ATOM   1377 C  CB  . LEU A 1 174 ? 0.928   -7.164  12.288  1.00 97.59 174 A 1 
ATOM   1378 C  CG  . LEU A 1 174 ? 1.888   -6.050  12.702  1.00 97.28 174 A 1 
ATOM   1379 C  CD1 . LEU A 1 174 ? 1.221   -5.149  13.740  1.00 96.93 174 A 1 
ATOM   1380 C  CD2 . LEU A 1 174 ? 3.177   -6.638  13.255  1.00 96.72 174 A 1 
ATOM   1381 N  N   . TYR A 1 175 ? -0.481  -9.093  10.016  1.00 98.17 175 A 1 
ATOM   1382 C  CA  . TYR A 1 175 ? -1.572  -10.038 9.780   1.00 98.23 175 A 1 
ATOM   1383 C  C   . TYR A 1 175 ? -1.301  -11.006 8.632   1.00 98.29 175 A 1 
ATOM   1384 O  O   . TYR A 1 175 ? -2.102  -11.911 8.376   1.00 98.03 175 A 1 
ATOM   1385 C  CB  . TYR A 1 175 ? -2.869  -9.276  9.492   1.00 98.23 175 A 1 
ATOM   1386 C  CG  . TYR A 1 175 ? -3.195  -8.185  10.495  1.00 98.36 175 A 1 
ATOM   1387 C  CD1 . TYR A 1 175 ? -2.932  -8.345  11.851  1.00 98.22 175 A 1 
ATOM   1388 C  CD2 . TYR A 1 175 ? -3.780  -6.987  10.079  1.00 98.21 175 A 1 
ATOM   1389 C  CE1 . TYR A 1 175 ? -3.228  -7.349  12.764  1.00 98.11 175 A 1 
ATOM   1390 C  CE2 . TYR A 1 175 ? -4.090  -5.991  10.987  1.00 98.12 175 A 1 
ATOM   1391 C  CZ  . TYR A 1 175 ? -3.814  -6.169  12.327  1.00 98.28 175 A 1 
ATOM   1392 O  OH  . TYR A 1 175 ? -4.120  -5.182  13.229  1.00 98.07 175 A 1 
ATOM   1393 N  N   . TYR A 1 176 ? -0.199  -10.835 7.938   1.00 97.91 176 A 1 
ATOM   1394 C  CA  . TYR A 1 176 ? 0.176   -11.669 6.796   1.00 97.79 176 A 1 
ATOM   1395 C  C   . TYR A 1 176 ? 0.299   -13.129 7.225   1.00 97.51 176 A 1 
ATOM   1396 O  O   . TYR A 1 176 ? 0.906   -13.425 8.246   1.00 97.30 176 A 1 
ATOM   1397 C  CB  . TYR A 1 176 ? 1.501   -11.162 6.228   1.00 97.49 176 A 1 
ATOM   1398 C  CG  . TYR A 1 176 ? 1.869   -11.662 4.846   1.00 97.44 176 A 1 
ATOM   1399 C  CD1 . TYR A 1 176 ? 0.901   -12.006 3.904   1.00 96.85 176 A 1 
ATOM   1400 C  CD2 . TYR A 1 176 ? 3.206   -11.740 4.465   1.00 96.87 176 A 1 
ATOM   1401 C  CE1 . TYR A 1 176 ? 1.258   -12.419 2.626   1.00 95.92 176 A 1 
ATOM   1402 C  CE2 . TYR A 1 176 ? 3.572   -12.148 3.187   1.00 96.11 176 A 1 
ATOM   1403 C  CZ  . TYR A 1 176 ? 2.596   -12.486 2.277   1.00 95.79 176 A 1 
ATOM   1404 O  OH  . TYR A 1 176 ? 2.960   -12.895 1.019   1.00 94.68 176 A 1 
ATOM   1405 N  N   . ASN A 1 177 ? -0.264  -14.043 6.432   1.00 98.03 177 A 1 
ATOM   1406 C  CA  . ASN A 1 177 ? -0.259  -15.449 6.833   1.00 97.56 177 A 1 
ATOM   1407 C  C   . ASN A 1 177 ? 1.092   -16.156 6.706   1.00 97.47 177 A 1 
ATOM   1408 O  O   . ASN A 1 177 ? 1.199   -17.341 6.995   1.00 96.27 177 A 1 
ATOM   1409 C  CB  . ASN A 1 177 ? -1.360  -16.243 6.104   1.00 96.32 177 A 1 
ATOM   1410 C  CG  . ASN A 1 177 ? -1.224  -16.220 4.605   1.00 95.03 177 A 1 
ATOM   1411 O  OD1 . ASN A 1 177 ? -0.159  -15.962 4.064   1.00 89.09 177 A 1 
ATOM   1412 N  ND2 . ASN A 1 177 ? -2.328  -16.509 3.924   1.00 88.15 177 A 1 
ATOM   1413 N  N   . TYR A 1 178 ? 2.123   -15.427 6.288   1.00 97.33 178 A 1 
ATOM   1414 C  CA  . TYR A 1 178 ? 3.482   -15.952 6.281   1.00 96.76 178 A 1 
ATOM   1415 C  C   . TYR A 1 178 ? 4.257   -15.421 7.488   1.00 96.53 178 A 1 
ATOM   1416 O  O   . TYR A 1 178 ? 5.419   -15.774 7.697   1.00 94.91 178 A 1 
ATOM   1417 C  CB  . TYR A 1 178 ? 4.226   -15.575 4.994   1.00 96.25 178 A 1 
ATOM   1418 C  CG  . TYR A 1 178 ? 3.753   -16.303 3.753   1.00 95.00 178 A 1 
ATOM   1419 C  CD1 . TYR A 1 178 ? 3.312   -17.618 3.817   1.00 91.58 178 A 1 
ATOM   1420 C  CD2 . TYR A 1 178 ? 3.771   -15.679 2.513   1.00 91.37 178 A 1 
ATOM   1421 C  CE1 . TYR A 1 178 ? 2.888   -18.289 2.671   1.00 89.40 178 A 1 
ATOM   1422 C  CE2 . TYR A 1 178 ? 3.359   -16.339 1.372   1.00 89.72 178 A 1 
ATOM   1423 C  CZ  . TYR A 1 178 ? 2.915   -17.646 1.453   1.00 89.76 178 A 1 
ATOM   1424 O  OH  . TYR A 1 178 ? 2.499   -18.304 0.320   1.00 87.42 178 A 1 
ATOM   1425 N  N   . ASN A 1 179 ? 3.610   -14.578 8.288   1.00 97.07 179 A 1 
ATOM   1426 C  CA  . ASN A 1 179 ? 4.226   -14.017 9.490   1.00 96.80 179 A 1 
ATOM   1427 C  C   . ASN A 1 179 ? 3.982   -14.969 10.661  1.00 96.64 179 A 1 
ATOM   1428 O  O   . ASN A 1 179 ? 2.914   -14.963 11.269  1.00 95.88 179 A 1 
ATOM   1429 C  CB  . ASN A 1 179 ? 3.634   -12.641 9.794   1.00 96.67 179 A 1 
ATOM   1430 C  CG  . ASN A 1 179 ? 4.332   -11.935 10.936  1.00 96.99 179 A 1 
ATOM   1431 O  OD1 . ASN A 1 179 ? 5.080   -12.543 11.708  1.00 95.67 179 A 1 
ATOM   1432 N  ND2 . ASN A 1 179 ? 4.088   -10.637 11.058  1.00 95.29 179 A 1 
ATOM   1433 N  N   . LYS A 1 180 ? 4.983   -15.792 10.964  1.00 95.86 180 A 1 
ATOM   1434 C  CA  . LYS A 1 180 ? 4.841   -16.796 12.013  1.00 94.92 180 A 1 
ATOM   1435 C  C   . LYS A 1 180 ? 4.833   -16.219 13.420  1.00 94.42 180 A 1 
ATOM   1436 O  O   . LYS A 1 180 ? 4.404   -16.882 14.362  1.00 91.95 180 A 1 
ATOM   1437 C  CB  . LYS A 1 180 ? 5.954   -17.845 11.894  1.00 93.85 180 A 1 
ATOM   1438 C  CG  . LYS A 1 180 ? 5.984   -18.564 10.552  1.00 88.93 180 A 1 
ATOM   1439 C  CD  . LYS A 1 180 ? 4.647   -19.227 10.247  1.00 82.47 180 A 1 
ATOM   1440 C  CE  . LYS A 1 180 ? 4.684   -19.978 8.933   1.00 74.00 180 A 1 
ATOM   1441 N  NZ  . LYS A 1 180 ? 3.368   -20.604 8.609   1.00 63.83 180 A 1 
ATOM   1442 N  N   . GLN A 1 181 ? 5.296   -14.989 13.581  1.00 94.70 181 A 1 
ATOM   1443 C  CA  . GLN A 1 181 ? 5.348   -14.361 14.893  1.00 93.65 181 A 1 
ATOM   1444 C  C   . GLN A 1 181 ? 3.972   -14.044 15.468  1.00 93.75 181 A 1 
ATOM   1445 O  O   . GLN A 1 181 ? 3.804   -13.990 16.682  1.00 90.85 181 A 1 
ATOM   1446 C  CB  . GLN A 1 181 ? 6.165   -13.070 14.845  1.00 91.93 181 A 1 
ATOM   1447 C  CG  . GLN A 1 181 ? 7.641   -13.253 14.532  1.00 88.23 181 A 1 
ATOM   1448 C  CD  . GLN A 1 181 ? 8.421   -11.976 14.729  1.00 83.87 181 A 1 
ATOM   1449 O  OE1 . GLN A 1 181 ? 7.964   -11.042 15.394  1.00 77.20 181 A 1 
ATOM   1450 N  NE2 . GLN A 1 181 ? 9.624   -11.914 14.159  1.00 73.54 181 A 1 
ATOM   1451 N  N   . THR A 1 182 ? 2.994   -13.827 14.595  1.00 95.08 182 A 1 
ATOM   1452 C  CA  . THR A 1 182 ? 1.683   -13.356 15.031  1.00 95.28 182 A 1 
ATOM   1453 C  C   . THR A 1 182 ? 0.547   -14.354 14.871  1.00 94.87 182 A 1 
ATOM   1454 O  O   . THR A 1 182 ? -0.612  -14.025 15.109  1.00 93.48 182 A 1 
ATOM   1455 C  CB  . THR A 1 182 ? 1.305   -12.078 14.263  1.00 95.18 182 A 1 
ATOM   1456 O  OG1 . THR A 1 182 ? 1.308   -12.357 12.856  1.00 93.99 182 A 1 
ATOM   1457 C  CG2 . THR A 1 182 ? 2.308   -10.974 14.550  1.00 93.98 182 A 1 
ATOM   1458 N  N   . MET A 1 183 ? 0.885   -15.584 14.497  1.00 94.38 183 A 1 
ATOM   1459 C  CA  . MET A 1 183 ? -0.121  -16.614 14.259  1.00 92.86 183 A 1 
ATOM   1460 C  C   . MET A 1 183 ? -1.087  -16.837 15.427  1.00 91.85 183 A 1 
ATOM   1461 O  O   . MET A 1 183 ? -2.284  -17.008 15.213  1.00 87.95 183 A 1 
ATOM   1462 C  CB  . MET A 1 183 ? 0.561   -17.944 13.909  1.00 90.07 183 A 1 
ATOM   1463 C  CG  . MET A 1 183 ? -0.410  -19.087 13.664  1.00 83.56 183 A 1 
ATOM   1464 S  SD  . MET A 1 183 ? 0.421   -20.645 13.298  1.00 80.36 183 A 1 
ATOM   1465 C  CE  . MET A 1 183 ? 1.254   -20.233 11.773  1.00 71.46 183 A 1 
ATOM   1466 N  N   . ASP A 1 184 ? -0.567  -16.828 16.648  1.00 92.33 184 A 1 
ATOM   1467 C  CA  . ASP A 1 184 ? -1.380  -17.130 17.819  1.00 90.82 184 A 1 
ATOM   1468 C  C   . ASP A 1 184 ? -1.847  -15.917 18.614  1.00 90.67 184 A 1 
ATOM   1469 O  O   . ASP A 1 184 ? -2.461  -16.059 19.673  1.00 85.28 184 A 1 
ATOM   1470 C  CB  . ASP A 1 184 ? -0.613  -18.074 18.750  1.00 87.93 184 A 1 
ATOM   1471 C  CG  . ASP A 1 184 ? -0.221  -19.365 18.076  1.00 81.85 184 A 1 
ATOM   1472 O  OD1 . ASP A 1 184 ? -1.048  -19.940 17.341  1.00 76.65 184 A 1 
ATOM   1473 O  OD2 . ASP A 1 184 ? 0.923   -19.819 18.284  1.00 76.67 184 A 1 
ATOM   1474 N  N   . SER A 1 185 ? -1.578  -14.722 18.101  1.00 92.32 185 A 1 
ATOM   1475 C  CA  . SER A 1 185 ? -1.965  -13.505 18.802  1.00 91.77 185 A 1 
ATOM   1476 C  C   . SER A 1 185 ? -3.433  -13.158 18.587  1.00 92.12 185 A 1 
ATOM   1477 O  O   . SER A 1 185 ? -4.057  -13.599 17.620  1.00 88.69 185 A 1 
ATOM   1478 C  CB  . SER A 1 185 ? -1.087  -12.338 18.357  1.00 88.83 185 A 1 
ATOM   1479 O  OG  . SER A 1 185 ? 0.275   -12.567 18.654  1.00 79.95 185 A 1 
ATOM   1480 N  N   . THR A 1 186 ? -3.983  -12.361 19.502  1.00 93.15 186 A 1 
ATOM   1481 C  CA  . THR A 1 186 ? -5.356  -11.893 19.385  1.00 93.41 186 A 1 
ATOM   1482 C  C   . THR A 1 186 ? -5.377  -10.525 18.717  1.00 94.51 186 A 1 
ATOM   1483 O  O   . THR A 1 186 ? -6.169  -10.276 17.809  1.00 90.72 186 A 1 
ATOM   1484 C  CB  . THR A 1 186 ? -6.031  -11.798 20.768  1.00 90.42 186 A 1 
ATOM   1485 O  OG1 . THR A 1 186 ? -6.076  -13.090 21.362  1.00 83.31 186 A 1 
ATOM   1486 C  CG2 . THR A 1 186 ? -7.445  -11.249 20.630  1.00 82.15 186 A 1 
ATOM   1487 N  N   . ASP A 1 187 ? -4.484  -9.639  19.171  1.00 96.44 187 A 1 
ATOM   1488 C  CA  . ASP A 1 187 ? -4.367  -8.294  18.619  1.00 97.04 187 A 1 
ATOM   1489 C  C   . ASP A 1 187 ? -2.890  -7.921  18.578  1.00 97.01 187 A 1 
ATOM   1490 O  O   . ASP A 1 187 ? -2.385  -7.258  19.486  1.00 96.31 187 A 1 
ATOM   1491 C  CB  . ASP A 1 187 ? -5.145  -7.300  19.488  1.00 96.87 187 A 1 
ATOM   1492 C  CG  . ASP A 1 187 ? -5.146  -5.900  18.899  1.00 97.42 187 A 1 
ATOM   1493 O  OD1 . ASP A 1 187 ? -4.710  -5.720  17.743  1.00 97.22 187 A 1 
ATOM   1494 O  OD2 . ASP A 1 187 ? -5.607  -4.960  19.595  1.00 97.12 187 A 1 
ATOM   1495 N  N   . PRO A 1 188 ? -2.169  -8.354  17.529  1.00 97.14 188 A 1 
ATOM   1496 C  CA  . PRO A 1 188 ? -0.735  -8.106  17.408  1.00 97.00 188 A 1 
ATOM   1497 C  C   . PRO A 1 188 ? -0.356  -6.645  17.610  1.00 97.02 188 A 1 
ATOM   1498 O  O   . PRO A 1 188 ? -0.832  -5.768  16.894  1.00 96.57 188 A 1 
ATOM   1499 C  CB  . PRO A 1 188 ? -0.417  -8.579  15.991  1.00 96.49 188 A 1 
ATOM   1500 C  CG  . PRO A 1 188 ? -1.422  -9.655  15.741  1.00 95.55 188 A 1 
ATOM   1501 C  CD  . PRO A 1 188 ? -2.678  -9.127  16.375  1.00 97.02 188 A 1 
ATOM   1502 N  N   . LEU A 1 189 ? 0.493   -6.408  18.617  1.00 96.81 189 A 1 
ATOM   1503 C  CA  . LEU A 1 189 ? 0.985   -5.075  18.959  1.00 96.55 189 A 1 
ATOM   1504 C  C   . LEU A 1 189 ? -0.131  -4.069  19.229  1.00 96.67 189 A 1 
ATOM   1505 O  O   . LEU A 1 189 ? 0.091   -2.857  19.148  1.00 95.82 189 A 1 
ATOM   1506 C  CB  . LEU A 1 189 ? 1.931   -4.558  17.867  1.00 96.02 189 A 1 
ATOM   1507 C  CG  . LEU A 1 189 ? 3.196   -5.392  17.667  1.00 95.03 189 A 1 
ATOM   1508 C  CD1 . LEU A 1 189 ? 4.082   -4.775  16.589  1.00 93.42 189 A 1 
ATOM   1509 C  CD2 . LEU A 1 189 ? 3.970   -5.502  18.978  1.00 92.86 189 A 1 
ATOM   1510 N  N   . GLY A 1 190 ? -1.326  -4.572  19.558  1.00 96.83 190 A 1 
ATOM   1511 C  CA  . GLY A 1 190 ? -2.445  -3.721  19.926  1.00 96.93 190 A 1 
ATOM   1512 C  C   . GLY A 1 190 ? -3.003  -2.834  18.825  1.00 97.68 190 A 1 
ATOM   1513 O  O   . GLY A 1 190 ? -3.679  -1.848  19.107  1.00 97.47 190 A 1 
ATOM   1514 N  N   . GLN A 1 191 ? -2.725  -3.185  17.572  1.00 97.55 191 A 1 
ATOM   1515 C  CA  . GLN A 1 191 ? -3.128  -2.328  16.454  1.00 97.96 191 A 1 
ATOM   1516 C  C   . GLN A 1 191 ? -4.636  -2.185  16.286  1.00 98.44 191 A 1 
ATOM   1517 O  O   . GLN A 1 191 ? -5.124  -1.095  15.986  1.00 98.53 191 A 1 
ATOM   1518 C  CB  . GLN A 1 191 ? -2.499  -2.797  15.146  1.00 97.44 191 A 1 
ATOM   1519 C  CG  . GLN A 1 191 ? -2.770  -1.854  13.983  1.00 97.10 191 A 1 
ATOM   1520 C  CD  . GLN A 1 191 ? -1.993  -2.198  12.724  1.00 97.85 191 A 1 
ATOM   1521 O  OE1 . GLN A 1 191 ? -1.369  -1.330  12.120  1.00 92.70 191 A 1 
ATOM   1522 N  NE2 . GLN A 1 191 ? -2.030  -3.463  12.342  1.00 93.63 191 A 1 
ATOM   1523 N  N   . PHE A 1 192 ? -5.397  -3.270  16.460  1.00 98.54 192 A 1 
ATOM   1524 C  CA  . PHE A 1 192 ? -6.843  -3.180  16.307  1.00 98.60 192 A 1 
ATOM   1525 C  C   . PHE A 1 192 ? -7.452  -2.248  17.350  1.00 98.79 192 A 1 
ATOM   1526 O  O   . PHE A 1 192 ? -8.300  -1.413  17.033  1.00 98.69 192 A 1 
ATOM   1527 C  CB  . PHE A 1 192 ? -7.498  -4.563  16.406  1.00 98.58 192 A 1 
ATOM   1528 C  CG  . PHE A 1 192 ? -7.374  -5.385  15.152  1.00 98.61 192 A 1 
ATOM   1529 C  CD1 . PHE A 1 192 ? -7.913  -4.943  13.954  1.00 98.29 192 A 1 
ATOM   1530 C  CD2 . PHE A 1 192 ? -6.727  -6.616  15.169  1.00 98.24 192 A 1 
ATOM   1531 C  CE1 . PHE A 1 192 ? -7.799  -5.697  12.790  1.00 97.96 192 A 1 
ATOM   1532 C  CE2 . PHE A 1 192 ? -6.615  -7.377  14.018  1.00 97.90 192 A 1 
ATOM   1533 C  CZ  . PHE A 1 192 ? -7.153  -6.919  12.821  1.00 98.08 192 A 1 
ATOM   1534 N  N   . GLU A 1 193 ? -7.023  -2.394  18.617  1.00 98.62 193 A 1 
ATOM   1535 C  CA  . GLU A 1 193 ? -7.515  -1.531  19.684  1.00 98.56 193 A 1 
ATOM   1536 C  C   . GLU A 1 193 ? -7.118  -0.081  19.421  1.00 98.74 193 A 1 
ATOM   1537 O  O   . GLU A 1 193 ? -7.920  0.840   19.606  1.00 98.62 193 A 1 
ATOM   1538 C  CB  . GLU A 1 193 ? -6.962  -1.985  21.041  1.00 98.23 193 A 1 
ATOM   1539 C  CG  . GLU A 1 193 ? -7.425  -1.132  22.214  1.00 88.32 193 A 1 
ATOM   1540 C  CD  . GLU A 1 193 ? -6.917  -1.646  23.552  1.00 79.45 193 A 1 
ATOM   1541 O  OE1 . GLU A 1 193 ? -5.951  -2.436  23.560  1.00 74.08 193 A 1 
ATOM   1542 O  OE2 . GLU A 1 193 ? -7.482  -1.252  24.589  1.00 73.66 193 A 1 
ATOM   1543 N  N   . TRP A 1 194 ? -5.886  0.120   18.978  1.00 98.57 194 A 1 
ATOM   1544 C  CA  . TRP A 1 194 ? -5.384  1.451   18.648  1.00 98.65 194 A 1 
ATOM   1545 C  C   . TRP A 1 194 ? -6.207  2.083   17.530  1.00 98.70 194 A 1 
ATOM   1546 O  O   . TRP A 1 194 ? -6.602  3.243   17.614  1.00 98.78 194 A 1 
ATOM   1547 C  CB  . TRP A 1 194 ? -3.910  1.358   18.230  1.00 98.64 194 A 1 
ATOM   1548 C  CG  . TRP A 1 194 ? -3.333  2.630   17.676  1.00 98.69 194 A 1 
ATOM   1549 C  CD1 . TRP A 1 194 ? -2.785  3.660   18.379  1.00 98.54 194 A 1 
ATOM   1550 C  CD2 . TRP A 1 194 ? -3.242  2.990   16.289  1.00 98.71 194 A 1 
ATOM   1551 N  NE1 . TRP A 1 194 ? -2.352  4.640   17.518  1.00 98.48 194 A 1 
ATOM   1552 C  CE2 . TRP A 1 194 ? -2.615  4.263   16.229  1.00 98.63 194 A 1 
ATOM   1553 C  CE3 . TRP A 1 194 ? -3.621  2.362   15.097  1.00 98.64 194 A 1 
ATOM   1554 C  CZ2 . TRP A 1 194 ? -2.363  4.916   15.016  1.00 98.53 194 A 1 
ATOM   1555 C  CZ3 . TRP A 1 194 ? -3.371  3.022   13.894  1.00 98.58 194 A 1 
ATOM   1556 C  CH2 . TRP A 1 194 ? -2.755  4.273   13.863  1.00 98.55 194 A 1 
ATOM   1557 N  N   . PHE A 1 195 ? -6.471  1.319   16.482  1.00 98.73 195 A 1 
ATOM   1558 C  CA  . PHE A 1 195 ? -7.236  1.808   15.339  1.00 98.80 195 A 1 
ATOM   1559 C  C   . PHE A 1 195 ? -8.642  2.223   15.753  1.00 98.91 195 A 1 
ATOM   1560 O  O   . PHE A 1 195 ? -9.144  3.258   15.319  1.00 98.89 195 A 1 
ATOM   1561 C  CB  . PHE A 1 195 ? -7.304  0.737   14.251  1.00 98.87 195 A 1 
ATOM   1562 C  CG  . PHE A 1 195 ? -8.002  1.181   12.998  1.00 98.90 195 A 1 
ATOM   1563 C  CD1 . PHE A 1 195 ? -7.420  2.109   12.147  1.00 98.79 195 A 1 
ATOM   1564 C  CD2 . PHE A 1 195 ? -9.249  0.668   12.658  1.00 98.80 195 A 1 
ATOM   1565 C  CE1 . PHE A 1 195 ? -8.057  2.523   10.982  1.00 98.67 195 A 1 
ATOM   1566 C  CE2 . PHE A 1 195 ? -9.894  1.072   11.503  1.00 98.67 195 A 1 
ATOM   1567 C  CZ  . PHE A 1 195 ? -9.303  2.000   10.656  1.00 98.75 195 A 1 
ATOM   1568 N  N   . LYS A 1 196 ? -9.272  1.413   16.596  1.00 98.86 196 A 1 
ATOM   1569 C  CA  . LYS A 1 196 ? -10.611 1.729   17.082  1.00 98.87 196 A 1 
ATOM   1570 C  C   . LYS A 1 196 ? -10.612 3.047   17.856  1.00 98.89 196 A 1 
ATOM   1571 O  O   . LYS A 1 196 ? -11.500 3.878   17.678  1.00 98.78 196 A 1 
ATOM   1572 C  CB  . LYS A 1 196 ? -11.139 0.611   17.984  1.00 98.61 196 A 1 
ATOM   1573 C  CG  . LYS A 1 196 ? -12.557 0.854   18.498  1.00 95.99 196 A 1 
ATOM   1574 C  CD  . LYS A 1 196 ? -13.048 -0.299  19.355  1.00 93.49 196 A 1 
ATOM   1575 C  CE  . LYS A 1 196 ? -14.499 -0.099  19.757  1.00 85.66 196 A 1 
ATOM   1576 N  NZ  . LYS A 1 196 ? -14.722 1.142   20.555  1.00 77.29 196 A 1 
ATOM   1577 N  N   . THR A 1 197 ? -9.607  3.228   18.705  1.00 98.88 197 A 1 
ATOM   1578 C  CA  . THR A 1 197 ? -9.486  4.457   19.492  1.00 98.87 197 A 1 
ATOM   1579 C  C   . THR A 1 197 ? -9.324  5.675   18.581  1.00 98.88 197 A 1 
ATOM   1580 O  O   . THR A 1 197 ? -9.975  6.703   18.785  1.00 98.78 197 A 1 
ATOM   1581 C  CB  . THR A 1 197 ? -8.289  4.371   20.452  1.00 98.64 197 A 1 
ATOM   1582 O  OG1 . THR A 1 197 ? -8.506  3.312   21.391  1.00 96.23 197 A 1 
ATOM   1583 C  CG2 . THR A 1 197 ? -8.108  5.677   21.216  1.00 95.60 197 A 1 
ATOM   1584 N  N   . VAL A 1 198 ? -8.468  5.549   17.572  1.00 98.81 198 A 1 
ATOM   1585 C  CA  . VAL A 1 198 ? -8.235  6.628   16.621  1.00 98.82 198 A 1 
ATOM   1586 C  C   . VAL A 1 198 ? -9.505  6.968   15.840  1.00 98.98 198 A 1 
ATOM   1587 O  O   . VAL A 1 198 ? -9.898  8.133   15.744  1.00 98.86 198 A 1 
ATOM   1588 C  CB  . VAL A 1 198 ? -7.108  6.262   15.632  1.00 98.78 198 A 1 
ATOM   1589 C  CG1 . VAL A 1 198 ? -7.048  7.262   14.482  1.00 98.30 198 A 1 
ATOM   1590 C  CG2 . VAL A 1 198 ? -5.770  6.216   16.358  1.00 98.36 198 A 1 
ATOM   1591 N  N   . MET A 1 199 ? -10.159 5.954   15.298  1.00 98.99 199 A 1 
ATOM   1592 C  CA  . MET A 1 199 ? -11.369 6.160   14.509  1.00 98.92 199 A 1 
ATOM   1593 C  C   . MET A 1 199 ? -12.515 6.720   15.341  1.00 98.98 199 A 1 
ATOM   1594 O  O   . MET A 1 199 ? -13.261 7.582   14.875  1.00 98.84 199 A 1 
ATOM   1595 C  CB  . MET A 1 199 ? -11.802 4.860   13.841  1.00 98.87 199 A 1 
ATOM   1596 C  CG  . MET A 1 199 ? -10.848 4.348   12.753  1.00 98.43 199 A 1 
ATOM   1597 S  SD  . MET A 1 199 ? -10.761 5.422   11.309  1.00 98.11 199 A 1 
ATOM   1598 C  CE  . MET A 1 199 ? -9.123  6.093   11.492  1.00 94.51 199 A 1 
ATOM   1599 N  N   . ASP A 1 200 ? -12.668 6.237   16.573  1.00 98.97 200 A 1 
ATOM   1600 C  CA  . ASP A 1 200 ? -13.702 6.759   17.454  1.00 98.81 200 A 1 
ATOM   1601 C  C   . ASP A 1 200 ? -13.472 8.249   17.695  1.00 98.81 200 A 1 
ATOM   1602 O  O   . ASP A 1 200 ? -14.414 9.040   17.703  1.00 98.71 200 A 1 
ATOM   1603 C  CB  . ASP A 1 200 ? -13.702 6.024   18.801  1.00 98.79 200 A 1 
ATOM   1604 C  CG  . ASP A 1 200 ? -14.364 4.652   18.720  1.00 98.19 200 A 1 
ATOM   1605 O  OD1 . ASP A 1 200 ? -15.060 4.374   17.725  1.00 96.62 200 A 1 
ATOM   1606 O  OD2 . ASP A 1 200 ? -14.200 3.869   19.673  1.00 96.60 200 A 1 
ATOM   1607 N  N   . GLY A 1 201 ? -12.213 8.618   17.878  1.00 98.85 201 A 1 
ATOM   1608 C  CA  . GLY A 1 201 ? -11.858 10.012  18.088  1.00 98.81 201 A 1 
ATOM   1609 C  C   . GLY A 1 201 ? -12.204 10.871  16.885  1.00 98.80 201 A 1 
ATOM   1610 O  O   . GLY A 1 201 ? -12.738 11.974  17.030  1.00 98.68 201 A 1 
ATOM   1611 N  N   . TYR A 1 202 ? -11.902 10.374  15.697  1.00 98.87 202 A 1 
ATOM   1612 C  CA  . TYR A 1 202 ? -12.214 11.104  14.472  1.00 98.85 202 A 1 
ATOM   1613 C  C   . TYR A 1 202 ? -13.723 11.267  14.296  1.00 98.75 202 A 1 
ATOM   1614 O  O   . TYR A 1 202 ? -14.204 12.339  13.931  1.00 98.56 202 A 1 
ATOM   1615 C  CB  . TYR A 1 202 ? -11.641 10.391  13.243  1.00 98.83 202 A 1 
ATOM   1616 C  CG  . TYR A 1 202 ? -10.124 10.403  13.140  1.00 98.85 202 A 1 
ATOM   1617 C  CD1 . TYR A 1 202 ? -9.346  11.267  13.898  1.00 98.69 202 A 1 
ATOM   1618 C  CD2 . TYR A 1 202 ? -9.478  9.546   12.253  1.00 98.70 202 A 1 
ATOM   1619 C  CE1 . TYR A 1 202 ? -7.962  11.274  13.781  1.00 98.62 202 A 1 
ATOM   1620 C  CE2 . TYR A 1 202 ? -8.096  9.549   12.129  1.00 98.62 202 A 1 
ATOM   1621 C  CZ  . TYR A 1 202 ? -7.344  10.417  12.895  1.00 98.72 202 A 1 
ATOM   1622 O  OH  . TYR A 1 202 ? -5.977  10.416  12.772  1.00 98.44 202 A 1 
ATOM   1623 N  N   . ARG A 1 203 ? -14.461 10.200  14.565  1.00 98.80 203 A 1 
ATOM   1624 C  CA  . ARG A 1 203 ? -15.920 10.241  14.440  1.00 98.75 203 A 1 
ATOM   1625 C  C   . ARG A 1 203 ? -16.521 11.281  15.389  1.00 98.66 203 A 1 
ATOM   1626 O  O   . ARG A 1 203 ? -17.393 12.055  14.991  1.00 98.28 203 A 1 
ATOM   1627 C  CB  . ARG A 1 203 ? -16.512 8.860   14.727  1.00 98.41 203 A 1 
ATOM   1628 C  CG  . ARG A 1 203 ? -18.038 8.827   14.754  1.00 97.29 203 A 1 
ATOM   1629 C  CD  . ARG A 1 203 ? -18.535 7.400   14.988  1.00 96.64 203 A 1 
ATOM   1630 N  NE  . ARG A 1 203 ? -18.429 6.576   13.789  1.00 95.61 203 A 1 
ATOM   1631 C  CZ  . ARG A 1 203 ? -18.449 5.242   13.795  1.00 96.67 203 A 1 
ATOM   1632 N  NH1 . ARG A 1 203 ? -18.527 4.580   14.944  1.00 90.76 203 A 1 
ATOM   1633 N  NH2 . ARG A 1 203 ? -18.366 4.577   12.653  1.00 90.94 203 A 1 
ATOM   1634 N  N   . LYS A 1 204 ? -16.051 11.297  16.634  1.00 98.79 204 A 1 
ATOM   1635 C  CA  . LYS A 1 204 ? -16.564 12.228  17.636  1.00 98.61 204 A 1 
ATOM   1636 C  C   . LYS A 1 204 ? -16.307 13.689  17.265  1.00 98.66 204 A 1 
ATOM   1637 O  O   . LYS A 1 204 ? -17.106 14.561  17.598  1.00 98.07 204 A 1 
ATOM   1638 C  CB  . LYS A 1 204 ? -15.926 11.950  18.999  1.00 98.35 204 A 1 
ATOM   1639 C  CG  . LYS A 1 204 ? -16.311 10.625  19.618  1.00 89.41 204 A 1 
ATOM   1640 C  CD  . LYS A 1 204 ? -15.549 10.392  20.922  1.00 86.88 204 A 1 
ATOM   1641 C  CE  . LYS A 1 204 ? -15.846 9.034   21.511  1.00 75.54 204 A 1 
ATOM   1642 N  NZ  . LYS A 1 204 ? -15.049 8.784   22.752  1.00 66.66 204 A 1 
ATOM   1643 N  N   . THR A 1 205 ? -15.204 13.944  16.583  1.00 98.41 205 A 1 
ATOM   1644 C  CA  . THR A 1 205 ? -14.814 15.308  16.247  1.00 98.29 205 A 1 
ATOM   1645 C  C   . THR A 1 205 ? -15.060 15.687  14.789  1.00 98.15 205 A 1 
ATOM   1646 O  O   . THR A 1 205 ? -14.638 16.749  14.336  1.00 97.42 205 A 1 
ATOM   1647 C  CB  . THR A 1 205 ? -13.329 15.543  16.589  1.00 98.05 205 A 1 
ATOM   1648 O  OG1 . THR A 1 205 ? -12.520 14.564  15.917  1.00 96.71 205 A 1 
ATOM   1649 C  CG2 . THR A 1 205 ? -13.104 15.423  18.087  1.00 96.00 205 A 1 
ATOM   1650 N  N   . GLY A 1 206 ? -15.752 14.817  14.051  1.00 98.23 206 A 1 
ATOM   1651 C  CA  . GLY A 1 206 ? -16.094 15.114  12.673  1.00 97.95 206 A 1 
ATOM   1652 C  C   . GLY A 1 206 ? -14.931 15.107  11.696  1.00 98.03 206 A 1 
ATOM   1653 O  O   . GLY A 1 206 ? -14.980 15.777  10.665  1.00 97.20 206 A 1 
ATOM   1654 N  N   . GLN A 1 207 ? -13.892 14.348  12.013  1.00 98.30 207 A 1 
ATOM   1655 C  CA  . GLN A 1 207 ? -12.729 14.243  11.141  1.00 98.43 207 A 1 
ATOM   1656 C  C   . GLN A 1 207 ? -12.890 13.092  10.155  1.00 98.51 207 A 1 
ATOM   1657 O  O   . GLN A 1 207 ? -13.742 12.221  10.327  1.00 98.36 207 A 1 
ATOM   1658 C  CB  . GLN A 1 207 ? -11.457 14.044  11.966  1.00 98.25 207 A 1 
ATOM   1659 C  CG  . GLN A 1 207 ? -11.186 15.148  12.974  1.00 97.66 207 A 1 
ATOM   1660 C  CD  . GLN A 1 207 ? -9.826  15.037  13.611  1.00 97.55 207 A 1 
ATOM   1661 O  OE1 . GLN A 1 207 ? -8.816  15.032  12.907  1.00 92.81 207 A 1 
ATOM   1662 N  NE2 . GLN A 1 207 ? -9.781  14.943  14.930  1.00 92.02 207 A 1 
ATOM   1663 N  N   . ARG A 1 208 ? -12.069 13.101  9.112   1.00 98.53 208 A 1 
ATOM   1664 C  CA  . ARG A 1 208 ? -12.099 12.054  8.102   1.00 98.56 208 A 1 
ATOM   1665 C  C   . ARG A 1 208 ? -10.708 11.441  7.982   1.00 98.79 208 A 1 
ATOM   1666 O  O   . ARG A 1 208 ? -9.730  11.977  8.507   1.00 98.57 208 A 1 
ATOM   1667 C  CB  . ARG A 1 208 ? -12.524 12.630  6.754   1.00 98.22 208 A 1 
ATOM   1668 C  CG  . ARG A 1 208 ? -13.910 13.266  6.741   1.00 95.84 208 A 1 
ATOM   1669 C  CD  . ARG A 1 208 ? -14.956 12.324  6.226   1.00 90.63 208 A 1 
ATOM   1670 N  NE  . ARG A 1 208 ? -16.196 13.014  5.885   1.00 84.56 208 A 1 
ATOM   1671 C  CZ  . ARG A 1 208 ? -17.192 13.232  6.717   1.00 77.35 208 A 1 
ATOM   1672 N  NH1 . ARG A 1 208 ? -17.106 12.808  7.967   1.00 71.97 208 A 1 
ATOM   1673 N  NH2 . ARG A 1 208 ? -18.274 13.881  6.309   1.00 74.33 208 A 1 
ATOM   1674 N  N   . ALA A 1 209 ? -10.620 10.306  7.266   1.00 98.76 209 A 1 
ATOM   1675 C  CA  . ALA A 1 209 ? -9.342  9.627   7.113   1.00 98.87 209 A 1 
ATOM   1676 C  C   . ALA A 1 209 ? -9.190  8.904   5.780   1.00 98.84 209 A 1 
ATOM   1677 O  O   . ALA A 1 209 ? -10.176 8.446   5.198   1.00 98.75 209 A 1 
ATOM   1678 C  CB  . ALA A 1 209 ? -9.144  8.630   8.248   1.00 98.75 209 A 1 
ATOM   1679 N  N   . ILE A 1 210 ? -7.955  8.851   5.314   1.00 98.82 210 A 1 
ATOM   1680 C  CA  . ILE A 1 210 ? -7.591  8.016   4.184   1.00 98.96 210 A 1 
ATOM   1681 C  C   . ILE A 1 210 ? -6.626  7.005   4.791   1.00 98.95 210 A 1 
ATOM   1682 O  O   . ILE A 1 210 ? -5.592  7.376   5.341   1.00 98.91 210 A 1 
ATOM   1683 C  CB  . ILE A 1 210 ? -6.912  8.807   3.058   1.00 98.82 210 A 1 
ATOM   1684 C  CG1 . ILE A 1 210 ? -7.929  9.748   2.403   1.00 98.34 210 A 1 
ATOM   1685 C  CG2 . ILE A 1 210 ? -6.328  7.848   2.015   1.00 98.53 210 A 1 
ATOM   1686 C  CD1 . ILE A 1 210 ? -7.354  10.646  1.322   1.00 96.67 210 A 1 
ATOM   1687 N  N   . VAL A 1 211 ? -6.994  5.726   4.719   1.00 98.93 211 A 1 
ATOM   1688 C  CA  . VAL A 1 211 ? -6.194  4.670   5.324   1.00 98.98 211 A 1 
ATOM   1689 C  C   . VAL A 1 211 ? -5.306  3.987   4.289   1.00 98.97 211 A 1 
ATOM   1690 O  O   . VAL A 1 211 ? -5.742  3.722   3.170   1.00 98.89 211 A 1 
ATOM   1691 C  CB  . VAL A 1 211 ? -7.110  3.614   5.992   1.00 98.90 211 A 1 
ATOM   1692 C  CG1 . VAL A 1 211 ? -6.271  2.532   6.678   1.00 98.67 211 A 1 
ATOM   1693 C  CG2 . VAL A 1 211 ? -8.034  4.284   7.001   1.00 98.66 211 A 1 
ATOM   1694 N  N   . SER A 1 212 ? -4.055  3.713   4.665   1.00 98.94 212 A 1 
ATOM   1695 C  CA  . SER A 1 212 ? -3.131  3.023   3.778   1.00 98.89 212 A 1 
ATOM   1696 C  C   . SER A 1 212 ? -2.495  1.839   4.498   1.00 98.95 212 A 1 
ATOM   1697 O  O   . SER A 1 212 ? -2.277  1.882   5.710   1.00 98.73 212 A 1 
ATOM   1698 C  CB  . SER A 1 212 ? -2.036  3.973   3.280   1.00 98.49 212 A 1 
ATOM   1699 O  OG  . SER A 1 212 ? -2.586  5.051   2.549   1.00 90.66 212 A 1 
ATOM   1700 N  N   . MET A 1 213 ? -2.203  0.772   3.751   1.00 98.80 213 A 1 
ATOM   1701 C  CA  . MET A 1 213 ? -1.597  -0.428  4.296   1.00 98.81 213 A 1 
ATOM   1702 C  C   . MET A 1 213 ? -0.939  -1.175  3.149   1.00 98.89 213 A 1 
ATOM   1703 O  O   . MET A 1 213 ? -1.327  -1.021  1.995   1.00 98.53 213 A 1 
ATOM   1704 C  CB  . MET A 1 213 ? -2.663  -1.311  4.963   1.00 98.27 213 A 1 
ATOM   1705 C  CG  . MET A 1 213 ? -3.750  -1.784  4.003   1.00 97.39 213 A 1 
ATOM   1706 S  SD  . MET A 1 213 ? -5.217  -2.436  4.828   1.00 97.77 213 A 1 
ATOM   1707 C  CE  . MET A 1 213 ? -5.897  -0.946  5.527   1.00 94.32 213 A 1 
ATOM   1708 N  N   . HIS A 1 214 ? 0.072   -1.985  3.461   1.00 98.69 214 A 1 
ATOM   1709 C  CA  . HIS A 1 214 ? 0.748   -2.693  2.387   1.00 98.56 214 A 1 
ATOM   1710 C  C   . HIS A 1 214 ? -0.109  -3.820  1.820   1.00 98.41 214 A 1 
ATOM   1711 O  O   . HIS A 1 214 ? -0.274  -3.938  0.606   1.00 97.87 214 A 1 
ATOM   1712 C  CB  . HIS A 1 214 ? 2.090   -3.255  2.853   1.00 98.37 214 A 1 
ATOM   1713 C  CG  . HIS A 1 214 ? 2.887   -3.859  1.734   1.00 98.34 214 A 1 
ATOM   1714 N  ND1 . HIS A 1 214 ? 3.345   -3.122  0.665   1.00 96.71 214 A 1 
ATOM   1715 C  CD2 . HIS A 1 214 ? 3.272   -5.138  1.503   1.00 96.81 214 A 1 
ATOM   1716 C  CE1 . HIS A 1 214 ? 3.981   -3.911  -0.179  1.00 96.91 214 A 1 
ATOM   1717 N  NE2 . HIS A 1 214 ? 3.952   -5.141  0.310   1.00 97.09 214 A 1 
ATOM   1718 N  N   . ILE A 1 215 ? -0.666  -4.643  2.710   1.00 98.79 215 A 1 
ATOM   1719 C  CA  . ILE A 1 215 ? -1.455  -5.797  2.288   1.00 98.63 215 A 1 
ATOM   1720 C  C   . ILE A 1 215 ? -2.942  -5.610  2.613   1.00 98.69 215 A 1 
ATOM   1721 O  O   . ILE A 1 215 ? -3.325  -5.524  3.779   1.00 98.58 215 A 1 
ATOM   1722 C  CB  . ILE A 1 215 ? -0.958  -7.096  2.961   1.00 98.55 215 A 1 
ATOM   1723 C  CG1 . ILE A 1 215 ? 0.561   -7.226  2.798   1.00 97.83 215 A 1 
ATOM   1724 C  CG2 . ILE A 1 215 ? -1.672  -8.306  2.362   1.00 97.69 215 A 1 
ATOM   1725 C  CD1 . ILE A 1 215 ? 1.158   -8.431  3.509   1.00 96.95 215 A 1 
ATOM   1726 N  N   . CYS A 1 216 ? -3.770  -5.561  1.579   1.00 98.58 216 A 1 
ATOM   1727 C  CA  . CYS A 1 216 ? -5.213  -5.434  1.734   1.00 98.32 216 A 1 
ATOM   1728 C  C   . CYS A 1 216 ? -5.812  -6.776  2.154   1.00 98.54 216 A 1 
ATOM   1729 O  O   . CYS A 1 216 ? -5.255  -7.830  1.849   1.00 97.83 216 A 1 
ATOM   1730 C  CB  . CYS A 1 216 ? -5.854  -5.017  0.407   1.00 97.05 216 A 1 
ATOM   1731 S  SG  . CYS A 1 216 ? -6.406  -3.302  0.255   1.00 93.13 216 A 1 
ATOM   1732 N  N   . PRO A 1 217 ? -6.957  -6.766  2.851   1.00 98.54 217 A 1 
ATOM   1733 C  CA  . PRO A 1 217 ? -7.637  -8.028  3.112   1.00 98.44 217 A 1 
ATOM   1734 C  C   . PRO A 1 217 ? -8.146  -8.573  1.781   1.00 98.33 217 A 1 
ATOM   1735 O  O   . PRO A 1 217 ? -8.345  -7.813  0.835   1.00 97.18 217 A 1 
ATOM   1736 C  CB  . PRO A 1 217 ? -8.787  -7.626  4.040   1.00 97.78 217 A 1 
ATOM   1737 C  CG  . PRO A 1 217 ? -9.018  -6.188  3.718   1.00 95.87 217 A 1 
ATOM   1738 C  CD  . PRO A 1 217 ? -7.655  -5.622  3.455   1.00 98.21 217 A 1 
ATOM   1739 N  N   . GLY A 1 218 ? -8.338  -9.896  1.700   1.00 97.65 218 A 1 
ATOM   1740 C  CA  . GLY A 1 218 ? -8.794  -10.503 0.464   1.00 97.29 218 A 1 
ATOM   1741 C  C   . GLY A 1 218 ? -7.838  -11.567 -0.044  1.00 97.60 218 A 1 
ATOM   1742 O  O   . GLY A 1 218 ? -7.064  -12.141 0.726   1.00 96.45 218 A 1 
ATOM   1743 N  N   . VAL A 1 219 ? -7.891  -11.822 -1.351  1.00 97.04 219 A 1 
ATOM   1744 C  CA  . VAL A 1 219 ? -7.099  -12.883 -1.958  1.00 96.84 219 A 1 
ATOM   1745 C  C   . VAL A 1 219 ? -6.195  -12.364 -3.080  1.00 96.97 219 A 1 
ATOM   1746 O  O   . VAL A 1 219 ? -6.317  -11.222 -3.505  1.00 96.17 219 A 1 
ATOM   1747 C  CB  . VAL A 1 219 ? -8.008  -13.994 -2.525  1.00 95.83 219 A 1 
ATOM   1748 C  CG1 . VAL A 1 219 ? -8.883  -14.575 -1.421  1.00 92.55 219 A 1 
ATOM   1749 C  CG2 . VAL A 1 219 ? -8.872  -13.440 -3.656  1.00 92.65 219 A 1 
ATOM   1750 N  N   . ALA A 1 220 ? -5.305  -13.246 -3.551  1.00 96.64 220 A 1 
ATOM   1751 C  CA  . ALA A 1 220 ? -4.443  -12.929 -4.679  1.00 96.24 220 A 1 
ATOM   1752 C  C   . ALA A 1 220 ? -4.967  -13.688 -5.893  1.00 96.19 220 A 1 
ATOM   1753 O  O   . ALA A 1 220 ? -4.766  -14.893 -6.012  1.00 94.53 220 A 1 
ATOM   1754 C  CB  . ALA A 1 220 ? -2.999  -13.325 -4.383  1.00 95.59 220 A 1 
ATOM   1755 N  N   . GLU A 1 221 ? -5.637  -12.981 -6.801  1.00 95.28 221 A 1 
ATOM   1756 C  CA  . GLU A 1 221 ? -6.261  -13.596 -7.966  1.00 93.71 221 A 1 
ATOM   1757 C  C   . GLU A 1 221 ? -5.284  -14.371 -8.845  1.00 93.54 221 A 1 
ATOM   1758 O  O   . GLU A 1 221 ? -5.632  -15.413 -9.395  1.00 90.80 221 A 1 
ATOM   1759 C  CB  . GLU A 1 221 ? -6.957  -12.528 -8.822  1.00 91.19 221 A 1 
ATOM   1760 C  CG  . GLU A 1 221 ? -8.173  -11.885 -8.172  1.00 87.50 221 A 1 
ATOM   1761 C  CD  . GLU A 1 221 ? -7.840  -10.635 -7.380  1.00 89.24 221 A 1 
ATOM   1762 O  OE1 . GLU A 1 221 ? -6.715  -10.506 -6.855  1.00 84.70 221 A 1 
ATOM   1763 O  OE2 . GLU A 1 221 ? -8.729  -9.755  -7.278  1.00 86.12 221 A 1 
ATOM   1764 N  N   . ARG A 1 222 ? -4.056  -13.866 -8.971  1.00 93.58 222 A 1 
ATOM   1765 C  CA  . ARG A 1 222 ? -3.062  -14.505 -9.826  1.00 91.85 222 A 1 
ATOM   1766 C  C   . ARG A 1 222 ? -2.468  -15.777 -9.226  1.00 91.60 222 A 1 
ATOM   1767 O  O   . ARG A 1 222 ? -1.835  -16.560 -9.933  1.00 89.45 222 A 1 
ATOM   1768 C  CB  . ARG A 1 222 ? -1.920  -13.535 -10.150 1.00 89.68 222 A 1 
ATOM   1769 C  CG  . ARG A 1 222 ? -2.322  -12.346 -11.006 1.00 83.32 222 A 1 
ATOM   1770 C  CD  . ARG A 1 222 ? -1.126  -11.455 -11.283 1.00 82.94 222 A 1 
ATOM   1771 N  NE  . ARG A 1 222 ? -0.111  -12.126 -12.088 1.00 80.86 222 A 1 
ATOM   1772 C  CZ  . ARG A 1 222 ? 1.105   -11.633 -12.325 1.00 79.37 222 A 1 
ATOM   1773 N  NH1 . ARG A 1 222 ? 1.461   -10.469 -11.809 1.00 75.11 222 A 1 
ATOM   1774 N  NH2 . ARG A 1 222 ? 1.958   -12.308 -13.082 1.00 70.84 222 A 1 
ATOM   1775 N  N   . PHE A 1 223 ? -2.671  -15.974 -7.941  1.00 93.20 223 A 1 
ATOM   1776 C  CA  . PHE A 1 223 ? -2.105  -17.132 -7.253  1.00 92.64 223 A 1 
ATOM   1777 C  C   . PHE A 1 223 ? -3.192  -18.009 -6.644  1.00 93.38 223 A 1 
ATOM   1778 O  O   . PHE A 1 223 ? -3.243  -18.219 -5.430  1.00 91.06 223 A 1 
ATOM   1779 C  CB  . PHE A 1 223 ? -1.100  -16.671 -6.204  1.00 91.36 223 A 1 
ATOM   1780 C  CG  . PHE A 1 223 ? 0.066   -15.914 -6.787  1.00 88.88 223 A 1 
ATOM   1781 C  CD1 . PHE A 1 223 ? -0.002  -14.540 -6.994  1.00 84.54 223 A 1 
ATOM   1782 C  CD2 . PHE A 1 223 ? 1.222   -16.584 -7.173  1.00 84.93 223 A 1 
ATOM   1783 C  CE1 . PHE A 1 223 ? 1.057   -13.843 -7.561  1.00 82.81 223 A 1 
ATOM   1784 C  CE2 . PHE A 1 223 ? 2.282   -15.895 -7.744  1.00 82.78 223 A 1 
ATOM   1785 C  CZ  . PHE A 1 223 ? 2.203   -14.518 -7.941  1.00 82.53 223 A 1 
ATOM   1786 N  N   . ASN A 1 224 ? -4.064  -18.529 -7.522  1.00 93.07 224 A 1 
ATOM   1787 C  CA  . ASN A 1 224 ? -5.150  -19.423 -7.140  1.00 93.24 224 A 1 
ATOM   1788 C  C   . ASN A 1 224 ? -6.068  -18.845 -6.069  1.00 94.44 224 A 1 
ATOM   1789 O  O   . ASN A 1 224 ? -6.604  -19.573 -5.228  1.00 91.68 224 A 1 
ATOM   1790 C  CB  . ASN A 1 224 ? -4.587  -20.771 -6.678  1.00 91.97 224 A 1 
ATOM   1791 C  CG  . ASN A 1 224 ? -3.804  -21.475 -7.771  1.00 84.45 224 A 1 
ATOM   1792 O  OD1 . ASN A 1 224 ? -2.674  -21.895 -7.566  1.00 76.92 224 A 1 
ATOM   1793 N  ND2 . ASN A 1 224 ? -4.420  -21.591 -8.944  1.00 74.10 224 A 1 
ATOM   1794 N  N   . TYR A 1 225 ? -6.257  -17.528 -6.128  1.00 94.12 225 A 1 
ATOM   1795 C  CA  . TYR A 1 225 ? -7.122  -16.831 -5.183  1.00 94.54 225 A 1 
ATOM   1796 C  C   . TYR A 1 225 ? -6.750  -17.157 -3.729  1.00 95.40 225 A 1 
ATOM   1797 O  O   . TYR A 1 225 ? -7.622  -17.320 -2.879  1.00 93.55 225 A 1 
ATOM   1798 C  CB  . TYR A 1 225 ? -8.591  -17.178 -5.453  1.00 93.26 225 A 1 
ATOM   1799 C  CG  . TYR A 1 225 ? -9.034  -16.796 -6.849  1.00 90.90 225 A 1 
ATOM   1800 C  CD1 . TYR A 1 225 ? -8.849  -17.662 -7.919  1.00 87.85 225 A 1 
ATOM   1801 C  CD2 . TYR A 1 225 ? -9.611  -15.552 -7.103  1.00 88.42 225 A 1 
ATOM   1802 C  CE1 . TYR A 1 225 ? -9.230  -17.304 -9.207  1.00 85.26 225 A 1 
ATOM   1803 C  CE2 . TYR A 1 225 ? -9.991  -15.186 -8.382  1.00 84.96 225 A 1 
ATOM   1804 C  CZ  . TYR A 1 225 ? -9.799  -16.066 -9.426  1.00 84.92 225 A 1 
ATOM   1805 O  OH  . TYR A 1 225 ? -10.177 -15.709 -10.708 1.00 81.32 225 A 1 
ATOM   1806 N  N   . SER A 1 226 ? -5.458  -17.241 -3.467  1.00 95.64 226 A 1 
ATOM   1807 C  CA  . SER A 1 226 ? -4.955  -17.581 -2.142  1.00 95.65 226 A 1 
ATOM   1808 C  C   . SER A 1 226 ? -5.142  -16.451 -1.133  1.00 96.41 226 A 1 
ATOM   1809 O  O   . SER A 1 226 ? -4.963  -15.277 -1.463  1.00 96.04 226 A 1 
ATOM   1810 C  CB  . SER A 1 226 ? -3.478  -17.959 -2.224  1.00 94.28 226 A 1 
ATOM   1811 O  OG  . SER A 1 226 ? -2.716  -16.911 -2.780  1.00 88.42 226 A 1 
ATOM   1812 N  N   . ASP A 1 227 ? -5.515  -16.826 0.101   1.00 96.84 227 A 1 
ATOM   1813 C  CA  . ASP A 1 227 ? -5.646  -15.855 1.174   1.00 96.83 227 A 1 
ATOM   1814 C  C   . ASP A 1 227 ? -4.306  -15.183 1.437   1.00 97.31 227 A 1 
ATOM   1815 O  O   . ASP A 1 227 ? -3.257  -15.812 1.318   1.00 96.49 227 A 1 
ATOM   1816 C  CB  . ASP A 1 227 ? -6.118  -16.527 2.464   1.00 95.64 227 A 1 
ATOM   1817 C  CG  . ASP A 1 227 ? -7.543  -17.053 2.371   1.00 91.58 227 A 1 
ATOM   1818 O  OD1 . ASP A 1 227 ? -8.340  -16.516 1.580   1.00 86.27 227 A 1 
ATOM   1819 O  OD2 . ASP A 1 227 ? -7.867  -18.003 3.110   1.00 86.17 227 A 1 
ATOM   1820 N  N   . GLN A 1 228 ? -4.350  -13.896 1.787   1.00 97.68 228 A 1 
ATOM   1821 C  CA  . GLN A 1 228 ? -3.130  -13.157 2.085   1.00 97.78 228 A 1 
ATOM   1822 C  C   . GLN A 1 228 ? -2.947  -12.946 3.586   1.00 98.10 228 A 1 
ATOM   1823 O  O   . GLN A 1 228 ? -1.829  -12.962 4.092   1.00 97.54 228 A 1 
ATOM   1824 C  CB  . GLN A 1 228 ? -3.142  -11.803 1.369   1.00 97.34 228 A 1 
ATOM   1825 C  CG  . GLN A 1 228 ? -3.150  -11.927 -0.144  1.00 96.29 228 A 1 
ATOM   1826 C  CD  . GLN A 1 228 ? -1.957  -12.710 -0.636  1.00 96.31 228 A 1 
ATOM   1827 O  OE1 . GLN A 1 228 ? -0.820  -12.239 -0.563  1.00 88.90 228 A 1 
ATOM   1828 N  NE2 . GLN A 1 228 ? -2.198  -13.925 -1.127  1.00 88.33 228 A 1 
ATOM   1829 N  N   . LEU A 1 229 ? -4.051  -12.758 4.296   1.00 98.25 229 A 1 
ATOM   1830 C  CA  . LEU A 1 229 ? -3.998  -12.564 5.739   1.00 98.27 229 A 1 
ATOM   1831 C  C   . LEU A 1 229 ? -4.555  -13.783 6.455   1.00 98.01 229 A 1 
ATOM   1832 O  O   . LEU A 1 229 ? -5.361  -14.528 5.892   1.00 97.69 229 A 1 
ATOM   1833 C  CB  . LEU A 1 229 ? -4.808  -11.325 6.137   1.00 98.32 229 A 1 
ATOM   1834 C  CG  . LEU A 1 229 ? -4.499  -10.018 5.385   1.00 98.05 229 A 1 
ATOM   1835 C  CD1 . LEU A 1 229 ? -5.369  -8.894  5.940   1.00 97.96 229 A 1 
ATOM   1836 C  CD2 . LEU A 1 229 ? -3.029  -9.668  5.507   1.00 97.91 229 A 1 
ATOM   1837 N  N   . TYR A 1 230 ? -4.130  -13.995 7.710   1.00 98.37 230 A 1 
ATOM   1838 C  CA  . TYR A 1 230 ? -4.726  -15.051 8.515   1.00 98.02 230 A 1 
ATOM   1839 C  C   . TYR A 1 230 ? -6.238  -14.775 8.555   1.00 98.10 230 A 1 
ATOM   1840 O  O   . TYR A 1 230 ? -6.642  -13.622 8.701   1.00 97.89 230 A 1 
ATOM   1841 C  CB  . TYR A 1 230 ? -4.174  -15.028 9.937   1.00 97.72 230 A 1 
ATOM   1842 C  CG  . TYR A 1 230 ? -2.759  -15.551 10.073  1.00 97.59 230 A 1 
ATOM   1843 C  CD1 . TYR A 1 230 ? -2.459  -16.889 9.839   1.00 96.75 230 A 1 
ATOM   1844 C  CD2 . TYR A 1 230 ? -1.718  -14.713 10.471  1.00 96.80 230 A 1 
ATOM   1845 C  CE1 . TYR A 1 230 ? -1.162  -17.377 9.978   1.00 96.02 230 A 1 
ATOM   1846 C  CE2 . TYR A 1 230 ? -0.423  -15.192 10.615  1.00 96.06 230 A 1 
ATOM   1847 C  CZ  . TYR A 1 230 ? -0.160  -16.523 10.371  1.00 96.20 230 A 1 
ATOM   1848 O  OH  . TYR A 1 230 ? 1.130   -16.999 10.521  1.00 94.63 230 A 1 
ATOM   1849 N  N   . PRO A 1 231 ? -7.069  -15.805 8.413   1.00 97.78 231 A 1 
ATOM   1850 C  CA  . PRO A 1 231 ? -8.527  -15.627 8.378   1.00 97.35 231 A 1 
ATOM   1851 C  C   . PRO A 1 231 ? -9.094  -14.763 9.501   1.00 97.63 231 A 1 
ATOM   1852 O  O   . PRO A 1 231 ? -9.936  -13.901 9.251   1.00 97.28 231 A 1 
ATOM   1853 C  CB  . PRO A 1 231 ? -9.049  -17.066 8.448   1.00 96.34 231 A 1 
ATOM   1854 C  CG  . PRO A 1 231 ? -7.989  -17.853 7.754   1.00 93.77 231 A 1 
ATOM   1855 C  CD  . PRO A 1 231 ? -6.699  -17.225 8.224   1.00 96.66 231 A 1 
ATOM   1856 N  N   . GLN A 1 232 ? -8.642  -14.994 10.740  1.00 97.29 232 A 1 
ATOM   1857 C  CA  . GLN A 1 232 ? -9.162  -14.239 11.867  1.00 97.06 232 A 1 
ATOM   1858 C  C   . GLN A 1 232 ? -8.822  -12.749 11.782  1.00 97.63 232 A 1 
ATOM   1859 O  O   . GLN A 1 232 ? -9.611  -11.906 12.190  1.00 97.39 232 A 1 
ATOM   1860 C  CB  . GLN A 1 232 ? -8.659  -14.824 13.199  1.00 95.83 232 A 1 
ATOM   1861 C  CG  . GLN A 1 232 ? -7.163  -14.697 13.453  1.00 90.30 232 A 1 
ATOM   1862 C  CD  . GLN A 1 232 ? -6.371  -15.886 12.938  1.00 89.85 232 A 1 
ATOM   1863 O  OE1 . GLN A 1 232 ? -6.767  -16.551 11.972  1.00 84.25 232 A 1 
ATOM   1864 N  NE2 . GLN A 1 232 ? -5.244  -16.165 13.592  1.00 82.20 232 A 1 
ATOM   1865 N  N   . TYR A 1 233 ? -7.641  -12.429 11.244  1.00 98.12 233 A 1 
ATOM   1866 C  CA  . TYR A 1 233 ? -7.254  -11.035 11.093  1.00 98.39 233 A 1 
ATOM   1867 C  C   . TYR A 1 233 ? -7.922  -10.410 9.881   1.00 98.42 233 A 1 
ATOM   1868 O  O   . TYR A 1 233 ? -8.303  -9.242  9.907   1.00 98.35 233 A 1 
ATOM   1869 C  CB  . TYR A 1 233 ? -5.728  -10.899 10.975  1.00 98.20 233 A 1 
ATOM   1870 C  CG  . TYR A 1 233 ? -4.967  -11.406 12.182  1.00 98.18 233 A 1 
ATOM   1871 C  CD1 . TYR A 1 233 ? -5.473  -11.256 13.466  1.00 97.57 233 A 1 
ATOM   1872 C  CD2 . TYR A 1 233 ? -3.730  -12.024 12.032  1.00 97.59 233 A 1 
ATOM   1873 C  CE1 . TYR A 1 233 ? -4.774  -11.725 14.574  1.00 97.11 233 A 1 
ATOM   1874 C  CE2 . TYR A 1 233 ? -3.029  -12.493 13.127  1.00 97.12 233 A 1 
ATOM   1875 C  CZ  . TYR A 1 233 ? -3.552  -12.345 14.397  1.00 97.24 233 A 1 
ATOM   1876 O  OH  . TYR A 1 233 ? -2.861  -12.813 15.479  1.00 96.14 233 A 1 
ATOM   1877 N  N   . ASN A 1 234 ? -8.070  -11.186 8.821   1.00 98.46 234 A 1 
ATOM   1878 C  CA  . ASN A 1 234 ? -8.739  -10.713 7.616   1.00 98.43 234 A 1 
ATOM   1879 C  C   . ASN A 1 234 ? -10.150 -10.242 7.931   1.00 98.59 234 A 1 
ATOM   1880 O  O   . ASN A 1 234 ? -10.541 -9.122  7.581   1.00 98.54 234 A 1 
ATOM   1881 C  CB  . ASN A 1 234 ? -8.790  -11.816 6.557   1.00 98.24 234 A 1 
ATOM   1882 C  CG  . ASN A 1 234 ? -9.341  -11.325 5.233   1.00 98.14 234 A 1 
ATOM   1883 O  OD1 . ASN A 1 234 ? -8.601  -10.832 4.382   1.00 94.61 234 A 1 
ATOM   1884 N  ND2 . ASN A 1 234 ? -10.647 -11.460 5.047   1.00 94.62 234 A 1 
ATOM   1885 N  N   . ASP A 1 235 ? -10.913 -11.091 8.600   1.00 98.18 235 A 1 
ATOM   1886 C  CA  . ASP A 1 235 ? -12.296 -10.774 8.933   1.00 97.93 235 A 1 
ATOM   1887 C  C   . ASP A 1 235 ? -12.392 -9.573  9.873   1.00 98.23 235 A 1 
ATOM   1888 O  O   . ASP A 1 235 ? -13.247 -8.701  9.684   1.00 97.95 235 A 1 
ATOM   1889 C  CB  . ASP A 1 235 ? -12.994 -11.981 9.557   1.00 97.06 235 A 1 
ATOM   1890 C  CG  . ASP A 1 235 ? -13.114 -13.150 8.588   1.00 92.97 235 A 1 
ATOM   1891 O  OD1 . ASP A 1 235 ? -12.920 -12.943 7.376   1.00 89.89 235 A 1 
ATOM   1892 O  OD2 . ASP A 1 235 ? -13.412 -14.270 9.045   1.00 89.21 235 A 1 
ATOM   1893 N  N   . ARG A 1 236 ? -11.526 -9.533  10.876  1.00 98.45 236 A 1 
ATOM   1894 C  CA  . ARG A 1 236 ? -11.547 -8.423  11.829  1.00 98.55 236 A 1 
ATOM   1895 C  C   . ARG A 1 236 ? -11.159 -7.109  11.144  1.00 98.61 236 A 1 
ATOM   1896 O  O   . ARG A 1 236 ? -11.717 -6.059  11.450  1.00 98.54 236 A 1 
ATOM   1897 C  CB  . ARG A 1 236 ? -10.615 -8.690  13.015  1.00 98.21 236 A 1 
ATOM   1898 C  CG  . ARG A 1 236 ? -10.670 -7.595  14.074  1.00 96.58 236 A 1 
ATOM   1899 C  CD  . ARG A 1 236 ? -9.795  -7.896  15.284  1.00 94.94 236 A 1 
ATOM   1900 N  NE  . ARG A 1 236 ? -10.257 -9.053  16.033  1.00 93.08 236 A 1 
ATOM   1901 C  CZ  . ARG A 1 236 ? -9.741  -9.451  17.195  1.00 90.75 236 A 1 
ATOM   1902 N  NH1 . ARG A 1 236 ? -8.741  -8.782  17.741  1.00 88.66 236 A 1 
ATOM   1903 N  NH2 . ARG A 1 236 ? -10.233 -10.522 17.800  1.00 86.43 236 A 1 
ATOM   1904 N  N   . LEU A 1 237 ? -10.198 -7.167  10.225  1.00 98.54 237 A 1 
ATOM   1905 C  CA  . LEU A 1 237 ? -9.765  -5.965  9.512   1.00 98.73 237 A 1 
ATOM   1906 C  C   . LEU A 1 237 ? -10.876 -5.428  8.624   1.00 98.76 237 A 1 
ATOM   1907 O  O   . LEU A 1 237 ? -11.119 -4.218  8.591   1.00 98.77 237 A 1 
ATOM   1908 C  CB  . LEU A 1 237 ? -8.512  -6.253  8.683   1.00 98.69 237 A 1 
ATOM   1909 C  CG  . LEU A 1 237 ? -7.929  -5.063  7.903   1.00 98.42 237 A 1 
ATOM   1910 C  CD1 . LEU A 1 237 ? -7.596  -3.922  8.855   1.00 98.16 237 A 1 
ATOM   1911 C  CD2 . LEU A 1 237 ? -6.691  -5.504  7.133   1.00 98.11 237 A 1 
ATOM   1912 N  N   . VAL A 1 238 ? -11.561 -6.320  7.908   1.00 98.73 238 A 1 
ATOM   1913 C  CA  . VAL A 1 238 ? -12.676 -5.899  7.065   1.00 98.76 238 A 1 
ATOM   1914 C  C   . VAL A 1 238 ? -13.751 -5.229  7.920   1.00 98.81 238 A 1 
ATOM   1915 O  O   . VAL A 1 238 ? -14.238 -4.152  7.578   1.00 98.73 238 A 1 
ATOM   1916 C  CB  . VAL A 1 238 ? -13.295 -7.092  6.292   1.00 98.63 238 A 1 
ATOM   1917 C  CG1 . VAL A 1 238 ? -14.583 -6.670  5.588   1.00 98.20 238 A 1 
ATOM   1918 C  CG2 . VAL A 1 238 ? -12.296 -7.626  5.278   1.00 98.23 238 A 1 
ATOM   1919 N  N   . ASP A 1 239 ? -14.108 -5.867  9.033   1.00 98.72 239 A 1 
ATOM   1920 C  CA  . ASP A 1 239 ? -15.113 -5.305  9.937   1.00 98.63 239 A 1 
ATOM   1921 C  C   . ASP A 1 239 ? -14.665 -3.963  10.503  1.00 98.76 239 A 1 
ATOM   1922 O  O   . ASP A 1 239 ? -15.454 -3.018  10.581  1.00 98.50 239 A 1 
ATOM   1923 C  CB  . ASP A 1 239 ? -15.407 -6.265  11.093  1.00 98.23 239 A 1 
ATOM   1924 C  CG  . ASP A 1 239 ? -16.245 -7.453  10.665  1.00 94.58 239 A 1 
ATOM   1925 O  OD1 . ASP A 1 239 ? -16.745 -7.474  9.521   1.00 91.82 239 A 1 
ATOM   1926 O  OD2 . ASP A 1 239 ? -16.415 -8.381  11.485  1.00 91.33 239 A 1 
ATOM   1927 N  N   . SER A 1 240 ? -13.396 -3.881  10.899  1.00 98.66 240 A 1 
ATOM   1928 C  CA  . SER A 1 240 ? -12.858 -2.656  11.483  1.00 98.59 240 A 1 
ATOM   1929 C  C   . SER A 1 240 ? -12.901 -1.487  10.505  1.00 98.79 240 A 1 
ATOM   1930 O  O   . SER A 1 240 ? -13.235 -0.366  10.883  1.00 98.52 240 A 1 
ATOM   1931 C  CB  . SER A 1 240 ? -11.417 -2.877  11.955  1.00 98.06 240 A 1 
ATOM   1932 O  OG  . SER A 1 240 ? -11.359 -3.817  13.016  1.00 93.29 240 A 1 
ATOM   1933 N  N   . LEU A 1 241 ? -12.558 -1.749  9.250   1.00 98.78 241 A 1 
ATOM   1934 C  CA  . LEU A 1 241 ? -12.566 -0.702  8.241   1.00 98.70 241 A 1 
ATOM   1935 C  C   . LEU A 1 241 ? -13.990 -0.296  7.856   1.00 98.89 241 A 1 
ATOM   1936 O  O   . LEU A 1 241 ? -14.318 0.892   7.818   1.00 98.71 241 A 1 
ATOM   1937 C  CB  . LEU A 1 241 ? -11.795 -1.154  6.998   1.00 98.78 241 A 1 
ATOM   1938 C  CG  . LEU A 1 241 ? -10.291 -1.365  7.215   1.00 98.61 241 A 1 
ATOM   1939 C  CD1 . LEU A 1 241 ? -9.669  -2.079  6.015   1.00 98.44 241 A 1 
ATOM   1940 C  CD2 . LEU A 1 241 ? -9.599  -0.022  7.436   1.00 98.24 241 A 1 
ATOM   1941 N  N   . ALA A 1 242 ? -14.845 -1.278  7.582   1.00 98.81 242 A 1 
ATOM   1942 C  CA  . ALA A 1 242 ? -16.217 -1.003  7.176   1.00 98.76 242 A 1 
ATOM   1943 C  C   . ALA A 1 242 ? -17.020 -0.295  8.266   1.00 98.71 242 A 1 
ATOM   1944 O  O   . ALA A 1 242 ? -17.889 0.527   7.970   1.00 98.44 242 A 1 
ATOM   1945 C  CB  . ALA A 1 242 ? -16.922 -2.297  6.763   1.00 98.60 242 A 1 
ATOM   1946 N  N   . GLU A 1 243 ? -16.724 -0.607  9.529   1.00 98.75 243 A 1 
ATOM   1947 C  CA  . GLU A 1 243 ? -17.418 -0.009  10.669  1.00 98.69 243 A 1 
ATOM   1948 C  C   . GLU A 1 243 ? -17.297 1.511   10.654  1.00 98.61 243 A 1 
ATOM   1949 O  O   . GLU A 1 243 ? -18.202 2.216   11.120  1.00 98.23 243 A 1 
ATOM   1950 C  CB  . GLU A 1 243 ? -16.854 -0.563  11.980  1.00 98.07 243 A 1 
ATOM   1951 C  CG  . GLU A 1 243 ? -17.411 0.087   13.246  1.00 92.94 243 A 1 
ATOM   1952 C  CD  . GLU A 1 243 ? -18.902 -0.150  13.418  1.00 89.54 243 A 1 
ATOM   1953 O  OE1 . GLU A 1 243 ? -19.405 -1.193  12.959  1.00 83.74 243 A 1 
ATOM   1954 O  OE2 . GLU A 1 243 ? -19.568 0.710   14.026  1.00 83.12 243 A 1 
ATOM   1955 N  N   . TYR A 1 244 ? -16.201 2.020   10.107  1.00 98.75 244 A 1 
ATOM   1956 C  CA  . TYR A 1 244 ? -15.968 3.453   10.059  1.00 98.85 244 A 1 
ATOM   1957 C  C   . TYR A 1 244 ? -16.098 4.031   8.651   1.00 98.72 244 A 1 
ATOM   1958 O  O   . TYR A 1 244 ? -15.325 4.899   8.241   1.00 98.52 244 A 1 
ATOM   1959 C  CB  . TYR A 1 244 ? -14.598 3.772   10.664  1.00 98.78 244 A 1 
ATOM   1960 C  CG  . TYR A 1 244 ? -14.537 3.419   12.138  1.00 98.78 244 A 1 
ATOM   1961 C  CD1 . TYR A 1 244 ? -15.071 4.265   13.098  1.00 98.50 244 A 1 
ATOM   1962 C  CD2 . TYR A 1 244 ? -13.993 2.210   12.559  1.00 98.53 244 A 1 
ATOM   1963 C  CE1 . TYR A 1 244 ? -15.065 3.935   14.447  1.00 98.23 244 A 1 
ATOM   1964 C  CE2 . TYR A 1 244 ? -13.985 1.865   13.900  1.00 98.27 244 A 1 
ATOM   1965 C  CZ  . TYR A 1 244 ? -14.520 2.726   14.842  1.00 98.32 244 A 1 
ATOM   1966 O  OH  . TYR A 1 244 ? -14.512 2.389   16.172  1.00 97.51 244 A 1 
ATOM   1967 N  N   . ASN A 1 245 ? -17.102 3.560   7.918   1.00 98.65 245 A 1 
ATOM   1968 C  CA  . ASN A 1 245 ? -17.355 4.046   6.568   1.00 98.52 245 A 1 
ATOM   1969 C  C   . ASN A 1 245 ? -17.764 5.518   6.539   1.00 98.36 245 A 1 
ATOM   1970 O  O   . ASN A 1 245 ? -17.709 6.161   5.505   1.00 97.64 245 A 1 
ATOM   1971 C  CB  . ASN A 1 245 ? -18.434 3.195   5.883   1.00 98.04 245 A 1 
ATOM   1972 C  CG  . ASN A 1 245 ? -19.808 3.399   6.477   1.00 97.48 245 A 1 
ATOM   1973 O  OD1 . ASN A 1 245 ? -19.983 3.379   7.695   1.00 93.51 245 A 1 
ATOM   1974 N  ND2 . ASN A 1 245 ? -20.800 3.594   5.617   1.00 92.43 245 A 1 
ATOM   1975 N  N   . ASP A 1 246 ? -18.190 6.035   7.697   1.00 98.47 246 A 1 
ATOM   1976 C  CA  . ASP A 1 246 ? -18.556 7.441   7.824   1.00 98.27 246 A 1 
ATOM   1977 C  C   . ASP A 1 246 ? -17.328 8.325   8.019   1.00 98.27 246 A 1 
ATOM   1978 O  O   . ASP A 1 246 ? -17.406 9.546   7.911   1.00 97.58 246 A 1 
ATOM   1979 C  CB  . ASP A 1 246 ? -19.534 7.635   8.990   1.00 97.79 246 A 1 
ATOM   1980 C  CG  . ASP A 1 246 ? -18.969 7.145   10.313  1.00 97.23 246 A 1 
ATOM   1981 O  OD1 . ASP A 1 246 ? -18.359 6.061   10.347  1.00 95.95 246 A 1 
ATOM   1982 O  OD2 . ASP A 1 246 ? -19.151 7.839   11.337  1.00 95.22 246 A 1 
ATOM   1983 N  N   . VAL A 1 247 ? -16.195 7.696   8.310   1.00 98.66 247 A 1 
ATOM   1984 C  CA  . VAL A 1 247 ? -14.939 8.408   8.539   1.00 98.78 247 A 1 
ATOM   1985 C  C   . VAL A 1 247 ? -13.943 8.196   7.400   1.00 98.74 247 A 1 
ATOM   1986 O  O   . VAL A 1 247 ? -13.263 9.131   6.965   1.00 98.55 247 A 1 
ATOM   1987 C  CB  . VAL A 1 247 ? -14.278 7.938   9.860   1.00 98.63 247 A 1 
ATOM   1988 C  CG1 . VAL A 1 247 ? -12.914 8.606   10.053  1.00 98.30 247 A 1 
ATOM   1989 C  CG2 . VAL A 1 247 ? -15.189 8.238   11.045  1.00 98.27 247 A 1 
ATOM   1990 N  N   . ILE A 1 248 ? -13.863 6.972   6.903   1.00 98.74 248 A 1 
ATOM   1991 C  CA  . ILE A 1 248 ? -12.884 6.597   5.888   1.00 98.72 248 A 1 
ATOM   1992 C  C   . ILE A 1 248 ? -13.336 6.904   4.464   1.00 98.68 248 A 1 
ATOM   1993 O  O   . ILE A 1 248 ? -14.340 6.369   3.990   1.00 98.47 248 A 1 
ATOM   1994 C  CB  . ILE A 1 248 ? -12.542 5.095   6.011   1.00 98.81 248 A 1 
ATOM   1995 C  CG1 . ILE A 1 248 ? -11.972 4.802   7.406   1.00 98.64 248 A 1 
ATOM   1996 C  CG2 . ILE A 1 248 ? -11.559 4.682   4.927   1.00 98.66 248 A 1 
ATOM   1997 C  CD1 . ILE A 1 248 ? -11.781 3.321   7.702   1.00 98.50 248 A 1 
ATOM   1998 N  N   . LEU A 1 249 ? -12.569 7.750   3.774   1.00 98.79 249 A 1 
ATOM   1999 C  CA  . LEU A 1 249 ? -12.872 8.111   2.390   1.00 98.58 249 A 1 
ATOM   2000 C  C   . LEU A 1 249 ? -12.429 7.029   1.419   1.00 98.61 249 A 1 
ATOM   2001 O  O   . LEU A 1 249 ? -12.975 6.901   0.327   1.00 98.01 249 A 1 
ATOM   2002 C  CB  . LEU A 1 249 ? -12.197 9.430   2.019   1.00 98.12 249 A 1 
ATOM   2003 C  CG  . LEU A 1 249 ? -12.509 10.641  2.901   1.00 97.00 249 A 1 
ATOM   2004 C  CD1 . LEU A 1 249 ? -11.858 11.884  2.312   1.00 95.92 249 A 1 
ATOM   2005 C  CD2 . LEU A 1 249 ? -14.012 10.835  3.037   1.00 95.69 249 A 1 
ATOM   2006 N  N   . GLY A 1 250 ? -11.427 6.254   1.817   1.00 98.74 250 A 1 
ATOM   2007 C  CA  . GLY A 1 250 ? -10.900 5.204   0.961   1.00 98.71 250 A 1 
ATOM   2008 C  C   . GLY A 1 250 ? -9.677  4.559   1.583   1.00 98.86 250 A 1 
ATOM   2009 O  O   . GLY A 1 250 ? -9.064  5.113   2.495   1.00 98.82 250 A 1 
ATOM   2010 N  N   . VAL A 1 251 ? -9.319  3.378   1.072   1.00 98.90 251 A 1 
ATOM   2011 C  CA  . VAL A 1 251 ? -8.158  2.634   1.549   1.00 98.96 251 A 1 
ATOM   2012 C  C   . VAL A 1 251 ? -7.210  2.386   0.380   1.00 98.95 251 A 1 
ATOM   2013 O  O   . VAL A 1 251 ? -7.648  2.042   -0.716  1.00 98.81 251 A 1 
ATOM   2014 C  CB  . VAL A 1 251 ? -8.587  1.273   2.152   1.00 98.86 251 A 1 
ATOM   2015 C  CG1 . VAL A 1 251 ? -7.365  0.501   2.650   1.00 98.60 251 A 1 
ATOM   2016 C  CG2 . VAL A 1 251 ? -9.585  1.486   3.288   1.00 98.59 251 A 1 
ATOM   2017 N  N   . LEU A 1 252 ? -5.912  2.576   0.609   1.00 98.96 252 A 1 
ATOM   2018 C  CA  . LEU A 1 252 ? -4.903  2.333   -0.419  1.00 98.95 252 A 1 
ATOM   2019 C  C   . LEU A 1 252 ? -3.988  1.186   -0.013  1.00 98.92 252 A 1 
ATOM   2020 O  O   . LEU A 1 252 ? -3.479  1.152   1.103   1.00 98.67 252 A 1 
ATOM   2021 C  CB  . LEU A 1 252 ? -4.063  3.592   -0.665  1.00 98.73 252 A 1 
ATOM   2022 C  CG  . LEU A 1 252 ? -4.630  4.663   -1.609  1.00 96.86 252 A 1 
ATOM   2023 C  CD1 . LEU A 1 252 ? -5.972  5.177   -1.117  1.00 91.82 252 A 1 
ATOM   2024 C  CD2 . LEU A 1 252 ? -3.642  5.811   -1.742  1.00 91.80 252 A 1 
ATOM   2025 N  N   . CYS A 1 253 ? -3.776  0.241   -0.941  1.00 98.72 253 A 1 
ATOM   2026 C  CA  . CYS A 1 253 ? -2.937  -0.924  -0.688  1.00 98.66 253 A 1 
ATOM   2027 C  C   . CYS A 1 253 ? -1.989  -1.195  -1.848  1.00 98.63 253 A 1 
ATOM   2028 O  O   . CYS A 1 253 ? -2.150  -0.654  -2.943  1.00 97.97 253 A 1 
ATOM   2029 C  CB  . CYS A 1 253 ? -3.793  -2.185  -0.489  1.00 98.00 253 A 1 
ATOM   2030 S  SG  . CYS A 1 253 ? -5.018  -2.155  0.823   1.00 96.59 253 A 1 
ATOM   2031 N  N   . GLY A 1 254 ? -1.004  -2.063  -1.606  1.00 98.47 254 A 1 
ATOM   2032 C  CA  . GLY A 1 254 ? -0.087  -2.510  -2.644  1.00 98.35 254 A 1 
ATOM   2033 C  C   . GLY A 1 254 ? 0.035   -4.020  -2.589  1.00 98.38 254 A 1 
ATOM   2034 O  O   . GLY A 1 254 ? -0.971  -4.720  -2.553  1.00 97.57 254 A 1 
ATOM   2035 N  N   . HIS A 1 255 ? 1.275   -4.528  -2.562  1.00 97.74 255 A 1 
ATOM   2036 C  CA  . HIS A 1 255 ? 1.580   -5.948  -2.352  1.00 97.76 255 A 1 
ATOM   2037 C  C   . HIS A 1 255 ? 1.328   -6.886  -3.531  1.00 97.68 255 A 1 
ATOM   2038 O  O   . HIS A 1 255 ? 2.179   -7.709  -3.854  1.00 96.06 255 A 1 
ATOM   2039 C  CB  . HIS A 1 255 ? 0.835   -6.469  -1.111  1.00 97.17 255 A 1 
ATOM   2040 C  CG  . HIS A 1 255 ? 1.102   -7.904  -0.798  1.00 97.47 255 A 1 
ATOM   2041 N  ND1 . HIS A 1 255 ? 2.352   -8.379  -0.509  1.00 95.81 255 A 1 
ATOM   2042 C  CD2 . HIS A 1 255 ? 0.266   -8.956  -0.711  1.00 95.43 255 A 1 
ATOM   2043 C  CE1 . HIS A 1 255 ? 2.287   -9.678  -0.261  1.00 95.20 255 A 1 
ATOM   2044 N  NE2 . HIS A 1 255 ? 1.027   -10.062 -0.379  1.00 95.59 255 A 1 
ATOM   2045 N  N   . LEU A 1 256 ? 0.160   -6.791  -4.168  1.00 97.91 256 A 1 
ATOM   2046 C  CA  . LEU A 1 256 ? -0.184  -7.726  -5.234  1.00 97.44 256 A 1 
ATOM   2047 C  C   . LEU A 1 256 ? 0.436   -7.399  -6.589  1.00 96.98 256 A 1 
ATOM   2048 O  O   . LEU A 1 256 ? 0.447   -8.236  -7.490  1.00 95.04 256 A 1 
ATOM   2049 C  CB  . LEU A 1 256 ? -1.700  -7.848  -5.380  1.00 97.30 256 A 1 
ATOM   2050 C  CG  . LEU A 1 256 ? -2.455  -8.385  -4.158  1.00 96.78 256 A 1 
ATOM   2051 C  CD1 . LEU A 1 256 ? -3.927  -8.573  -4.496  1.00 96.22 256 A 1 
ATOM   2052 C  CD2 . LEU A 1 256 ? -1.850  -9.704  -3.687  1.00 96.02 256 A 1 
ATOM   2053 N  N   . HIS A 1 257 ? 0.941   -6.171  -6.743  1.00 96.63 257 A 1 
ATOM   2054 C  CA  . HIS A 1 257 ? 1.571   -5.714  -7.987  1.00 96.20 257 A 1 
ATOM   2055 C  C   . HIS A 1 257 ? 0.589   -5.579  -9.154  1.00 96.14 257 A 1 
ATOM   2056 O  O   . HIS A 1 257 ? 1.000   -5.389  -10.289 1.00 94.44 257 A 1 
ATOM   2057 C  CB  . HIS A 1 257 ? 2.724   -6.643  -8.393  1.00 95.94 257 A 1 
ATOM   2058 C  CG  . HIS A 1 257 ? 3.882   -6.632  -7.440  1.00 96.35 257 A 1 
ATOM   2059 N  ND1 . HIS A 1 257 ? 5.190   -6.634  -7.875  1.00 94.22 257 A 1 
ATOM   2060 C  CD2 . HIS A 1 257 ? 3.937   -6.624  -6.097  1.00 94.02 257 A 1 
ATOM   2061 C  CE1 . HIS A 1 257 ? 5.996   -6.630  -6.834  1.00 93.83 257 A 1 
ATOM   2062 N  NE2 . HIS A 1 257 ? 5.259   -6.620  -5.740  1.00 94.48 257 A 1 
ATOM   2063 N  N   . THR A 1 258 ? -0.700  -5.681  -8.866  1.00 96.47 258 A 1 
ATOM   2064 C  CA  . THR A 1 258 ? -1.726  -5.572  -9.894  1.00 96.29 258 A 1 
ATOM   2065 C  C   . THR A 1 258 ? -2.716  -4.460  -9.576  1.00 96.75 258 A 1 
ATOM   2066 O  O   . THR A 1 258 ? -2.833  -4.016  -8.438  1.00 96.05 258 A 1 
ATOM   2067 C  CB  . THR A 1 258 ? -2.504  -6.893  -10.067 1.00 95.10 258 A 1 
ATOM   2068 O  OG1 . THR A 1 258 ? -2.903  -7.380  -8.779  1.00 91.25 258 A 1 
ATOM   2069 C  CG2 . THR A 1 258 ? -1.640  -7.927  -10.755 1.00 90.39 258 A 1 
ATOM   2070 N  N   . ASP A 1 259 ? -3.434  -4.006  -10.607 1.00 96.87 259 A 1 
ATOM   2071 C  CA  . ASP A 1 259 ? -4.423  -2.938  -10.479 1.00 97.02 259 A 1 
ATOM   2072 C  C   . ASP A 1 259 ? -5.802  -3.554  -10.264 1.00 96.96 259 A 1 
ATOM   2073 O  O   . ASP A 1 259 ? -6.414  -4.078  -11.185 1.00 96.32 259 A 1 
ATOM   2074 C  CB  . ASP A 1 259 ? -4.395  -2.088  -11.752 1.00 96.76 259 A 1 
ATOM   2075 C  CG  . ASP A 1 259 ? -5.543  -1.101  -11.847 1.00 96.68 259 A 1 
ATOM   2076 O  OD1 . ASP A 1 259 ? -6.313  -0.941  -10.876 1.00 95.28 259 A 1 
ATOM   2077 O  OD2 . ASP A 1 259 ? -5.670  -0.465  -12.917 1.00 94.89 259 A 1 
ATOM   2078 N  N   . THR A 1 260 ? -6.297  -3.494  -9.026  1.00 97.45 260 A 1 
ATOM   2079 C  CA  . THR A 1 260 ? -7.626  -4.013  -8.741  1.00 97.68 260 A 1 
ATOM   2080 C  C   . THR A 1 260 ? -8.219  -3.282  -7.542  1.00 98.00 260 A 1 
ATOM   2081 O  O   . THR A 1 260 ? -7.624  -2.344  -7.011  1.00 97.93 260 A 1 
ATOM   2082 C  CB  . THR A 1 260 ? -7.604  -5.541  -8.498  1.00 96.78 260 A 1 
ATOM   2083 O  OG1 . THR A 1 260 ? -8.941  -6.040  -8.450  1.00 91.93 260 A 1 
ATOM   2084 C  CG2 . THR A 1 260 ? -6.872  -5.886  -7.211  1.00 92.94 260 A 1 
ATOM   2085 N  N   . PHE A 1 261 ? -9.418  -3.704  -7.130  1.00 97.94 261 A 1 
ATOM   2086 C  CA  . PHE A 1 261 ? -10.095 -3.053  -6.014  1.00 98.08 261 A 1 
ATOM   2087 C  C   . PHE A 1 261 ? -10.848 -4.052  -5.150  1.00 98.16 261 A 1 
ATOM   2088 O  O   . PHE A 1 261 ? -11.088 -5.191  -5.557  1.00 97.85 261 A 1 
ATOM   2089 C  CB  . PHE A 1 261 ? -11.067 -1.983  -6.531  1.00 97.83 261 A 1 
ATOM   2090 C  CG  . PHE A 1 261 ? -12.177 -2.531  -7.394  1.00 97.77 261 A 1 
ATOM   2091 C  CD1 . PHE A 1 261 ? -12.007 -2.666  -8.769  1.00 96.96 261 A 1 
ATOM   2092 C  CD2 . PHE A 1 261 ? -13.386 -2.910  -6.843  1.00 96.74 261 A 1 
ATOM   2093 C  CE1 . PHE A 1 261 ? -13.029 -3.171  -9.571  1.00 95.76 261 A 1 
ATOM   2094 C  CE2 . PHE A 1 261 ? -14.414 -3.415  -7.634  1.00 95.80 261 A 1 
ATOM   2095 C  CZ  . PHE A 1 261 ? -14.235 -3.547  -9.001  1.00 95.83 261 A 1 
ATOM   2096 N  N   . ARG A 1 262 ? -11.230 -3.607  -3.951  1.00 98.42 262 A 1 
ATOM   2097 C  CA  . ARG A 1 262 ? -12.003 -4.417  -3.030  1.00 98.41 262 A 1 
ATOM   2098 C  C   . ARG A 1 262 ? -13.112 -3.552  -2.448  1.00 98.52 262 A 1 
ATOM   2099 O  O   . ARG A 1 262 ? -12.897 -2.382  -2.146  1.00 98.39 262 A 1 
ATOM   2100 C  CB  . ARG A 1 262 ? -11.127 -4.928  -1.878  1.00 98.04 262 A 1 
ATOM   2101 C  CG  . ARG A 1 262 ? -9.878  -5.696  -2.302  1.00 96.75 262 A 1 
ATOM   2102 C  CD  . ARG A 1 262 ? -10.209 -7.104  -2.745  1.00 95.36 262 A 1 
ATOM   2103 N  NE  . ARG A 1 262 ? -9.013  -7.866  -3.092  1.00 95.27 262 A 1 
ATOM   2104 C  CZ  . ARG A 1 262 ? -8.643  -8.188  -4.325  1.00 95.33 262 A 1 
ATOM   2105 N  NH1 . ARG A 1 262 ? -9.383  -7.813  -5.365  1.00 91.46 262 A 1 
ATOM   2106 N  NH2 . ARG A 1 262 ? -7.540  -8.879  -4.527  1.00 92.09 262 A 1 
ATOM   2107 N  N   . ILE A 1 263 ? -14.297 -4.142  -2.312  1.00 98.49 263 A 1 
ATOM   2108 C  CA  . ILE A 1 263 ? -15.393 -3.467  -1.644  1.00 98.43 263 A 1 
ATOM   2109 C  C   . ILE A 1 263 ? -15.526 -4.163  -0.294  1.00 98.45 263 A 1 
ATOM   2110 O  O   . ILE A 1 263 ? -16.024 -5.290  -0.212  1.00 98.13 263 A 1 
ATOM   2111 C  CB  . ILE A 1 263 ? -16.713 -3.576  -2.433  1.00 98.25 263 A 1 
ATOM   2112 C  CG1 . ILE A 1 263 ? -16.523 -3.022  -3.844  1.00 97.57 263 A 1 
ATOM   2113 C  CG2 . ILE A 1 263 ? -17.821 -2.818  -1.707  1.00 97.54 263 A 1 
ATOM   2114 C  CD1 . ILE A 1 263 ? -17.747 -3.160  -4.753  1.00 95.73 263 A 1 
ATOM   2115 N  N   . LEU A 1 264 ? -15.041 -3.504  0.762   1.00 98.63 264 A 1 
ATOM   2116 C  CA  . LEU A 1 264 ? -15.045 -4.078  2.096   1.00 98.66 264 A 1 
ATOM   2117 C  C   . LEU A 1 264 ? -16.370 -3.783  2.781   1.00 98.63 264 A 1 
ATOM   2118 O  O   . LEU A 1 264 ? -16.758 -2.622  2.913   1.00 98.38 264 A 1 
ATOM   2119 C  CB  . LEU A 1 264 ? -13.879 -3.505  2.904   1.00 98.54 264 A 1 
ATOM   2120 C  CG  . LEU A 1 264 ? -12.513 -3.575  2.209   1.00 98.09 264 A 1 
ATOM   2121 C  CD1 . LEU A 1 264 ? -11.443 -2.941  3.080   1.00 97.47 264 A 1 
ATOM   2122 C  CD2 . LEU A 1 264 ? -12.157 -5.020  1.879   1.00 97.16 264 A 1 
ATOM   2123 N  N   . SER A 1 265 ? -17.075 -4.844  3.218   1.00 98.44 265 A 1 
ATOM   2124 C  CA  . SER A 1 265 ? -18.415 -4.686  3.761   1.00 98.23 265 A 1 
ATOM   2125 C  C   . SER A 1 265 ? -18.653 -5.336  5.116   1.00 98.30 265 A 1 
ATOM   2126 O  O   . SER A 1 265 ? -18.114 -6.399  5.418   1.00 97.78 265 A 1 
ATOM   2127 C  CB  . SER A 1 265 ? -19.444 -5.243  2.773   1.00 96.77 265 A 1 
ATOM   2128 O  OG  . SER A 1 265 ? -19.306 -4.674  1.488   1.00 81.87 265 A 1 
ATOM   2129 N  N   . LYS A 1 266 ? -19.473 -4.671  5.922   1.00 98.07 266 A 1 
ATOM   2130 C  CA  . LYS A 1 266 ? -19.961 -5.200  7.188   1.00 97.70 266 A 1 
ATOM   2131 C  C   . LYS A 1 266 ? -21.420 -4.780  7.226   1.00 97.61 266 A 1 
ATOM   2132 O  O   . LYS A 1 266 ? -21.744 -3.638  7.531   1.00 96.60 266 A 1 
ATOM   2133 C  CB  . LYS A 1 266 ? -19.212 -4.611  8.378   1.00 96.90 266 A 1 
ATOM   2134 C  CG  . LYS A 1 266 ? -19.726 -5.117  9.716   1.00 94.62 266 A 1 
ATOM   2135 C  CD  . LYS A 1 266 ? -19.031 -4.442  10.898  1.00 91.63 266 A 1 
ATOM   2136 C  CE  . LYS A 1 266 ? -19.579 -4.927  12.214  1.00 86.10 266 A 1 
ATOM   2137 N  NZ  . LYS A 1 266 ? -18.949 -4.230  13.367  1.00 78.83 266 A 1 
ATOM   2138 N  N   . GLY A 1 267 ? -22.308 -5.710  6.878   1.00 96.78 267 A 1 
ATOM   2139 C  CA  . GLY A 1 267 ? -23.707 -5.366  6.765   1.00 96.29 267 A 1 
ATOM   2140 C  C   . GLY A 1 267 ? -23.874 -4.392  5.617   1.00 96.85 267 A 1 
ATOM   2141 O  O   . GLY A 1 267 ? -23.421 -4.652  4.508   1.00 95.25 267 A 1 
ATOM   2142 N  N   . ASN A 1 268 ? -24.500 -3.256  5.902   1.00 97.21 268 A 1 
ATOM   2143 C  CA  . ASN A 1 268 ? -24.693 -2.235  4.884   1.00 97.03 268 A 1 
ATOM   2144 C  C   . ASN A 1 268 ? -23.582 -1.190  4.863   1.00 97.65 268 A 1 
ATOM   2145 O  O   . ASN A 1 268 ? -23.587 -0.287  4.027   1.00 96.51 268 A 1 
ATOM   2146 C  CB  . ASN A 1 268 ? -26.048 -1.539  5.090   1.00 95.28 268 A 1 
ATOM   2147 C  CG  . ASN A 1 268 ? -27.214 -2.473  4.889   1.00 85.77 268 A 1 
ATOM   2148 O  OD1 . ASN A 1 268 ? -27.255 -3.245  3.930   1.00 75.76 268 A 1 
ATOM   2149 N  ND2 . ASN A 1 268 ? -28.189 -2.415  5.795   1.00 76.22 268 A 1 
ATOM   2150 N  N   . LYS A 1 269 ? -22.623 -1.319  5.777   1.00 98.28 269 A 1 
ATOM   2151 C  CA  . LYS A 1 269 ? -21.500 -0.390  5.832   1.00 98.47 269 A 1 
ATOM   2152 C  C   . LYS A 1 269 ? -20.404 -0.860  4.883   1.00 98.56 269 A 1 
ATOM   2153 O  O   . LYS A 1 269 ? -19.977 -2.014  4.941   1.00 98.26 269 A 1 
ATOM   2154 C  CB  . LYS A 1 269 ? -20.960 -0.289  7.257   1.00 98.15 269 A 1 
ATOM   2155 C  CG  . LYS A 1 269 ? -21.968 0.255   8.257   1.00 96.79 269 A 1 
ATOM   2156 C  CD  . LYS A 1 269 ? -21.376 0.355   9.647   1.00 94.41 269 A 1 
ATOM   2157 C  CE  . LYS A 1 269 ? -22.374 0.916   10.634  1.00 88.13 269 A 1 
ATOM   2158 N  NZ  . LYS A 1 269 ? -21.799 1.052   11.995  1.00 80.76 269 A 1 
ATOM   2159 N  N   . LYS A 1 270 ? -19.949 0.043   4.010   1.00 98.61 270 A 1 
ATOM   2160 C  CA  . LYS A 1 270 ? -18.968 -0.320  2.999   1.00 98.63 270 A 1 
ATOM   2161 C  C   . LYS A 1 270 ? -17.899 0.748   2.792   1.00 98.78 270 A 1 
ATOM   2162 O  O   . LYS A 1 270 ? -18.169 1.939   2.913   1.00 98.43 270 A 1 
ATOM   2163 C  CB  . LYS A 1 270 ? -19.674 -0.586  1.663   1.00 98.41 270 A 1 
ATOM   2164 C  CG  . LYS A 1 270 ? -20.754 -1.656  1.732   1.00 97.60 270 A 1 
ATOM   2165 C  CD  . LYS A 1 270 ? -21.573 -1.726  0.453   1.00 96.21 270 A 1 
ATOM   2166 C  CE  . LYS A 1 270 ? -22.683 -2.744  0.582   1.00 92.53 270 A 1 
ATOM   2167 N  NZ  . LYS A 1 270 ? -23.584 -2.759  -0.607  1.00 84.90 270 A 1 
ATOM   2168 N  N   . VAL A 1 271 ? -16.679 0.301   2.481   1.00 98.75 271 A 1 
ATOM   2169 C  CA  . VAL A 1 271 ? -15.582 1.208   2.138   1.00 98.70 271 A 1 
ATOM   2170 C  C   . VAL A 1 271 ? -14.828 0.628   0.942   1.00 98.73 271 A 1 
ATOM   2171 O  O   . VAL A 1 271 ? -14.812 -0.581  0.736   1.00 98.45 271 A 1 
ATOM   2172 C  CB  . VAL A 1 271 ? -14.581 1.423   3.299   1.00 98.03 271 A 1 
ATOM   2173 C  CG1 . VAL A 1 271 ? -15.267 2.100   4.475   1.00 91.94 271 A 1 
ATOM   2174 C  CG2 . VAL A 1 271 ? -13.969 0.101   3.721   1.00 91.57 271 A 1 
ATOM   2175 N  N   . MET A 1 272 ? -14.221 1.513   0.145   1.00 98.71 272 A 1 
ATOM   2176 C  CA  . MET A 1 272 ? -13.444 1.083   -0.995  1.00 98.75 272 A 1 
ATOM   2177 C  C   . MET A 1 272 ? -11.970 0.922   -0.644  1.00 98.82 272 A 1 
ATOM   2178 O  O   . MET A 1 272 ? -11.413 1.723   0.104   1.00 98.74 272 A 1 
ATOM   2179 C  CB  . MET A 1 272 ? -13.548 2.094   -2.144  1.00 98.61 272 A 1 
ATOM   2180 C  CG  . MET A 1 272 ? -14.894 2.119   -2.859  1.00 97.58 272 A 1 
ATOM   2181 S  SD  . MET A 1 272 ? -15.349 0.494   -3.511  1.00 98.05 272 A 1 
ATOM   2182 C  CE  . MET A 1 272 ? -13.924 0.099   -4.532  1.00 96.19 272 A 1 
ATOM   2183 N  N   . ALA A 1 273 ? -11.348 -0.110  -1.206  1.00 98.81 273 A 1 
ATOM   2184 C  CA  . ALA A 1 273 ? -9.913  -0.310  -1.073  1.00 98.84 273 A 1 
ATOM   2185 C  C   . ALA A 1 273 ? -9.340  -0.433  -2.481  1.00 98.74 273 A 1 
ATOM   2186 O  O   . ALA A 1 273 ? -9.873  -1.173  -3.311  1.00 98.54 273 A 1 
ATOM   2187 C  CB  . ALA A 1 273 ? -9.606  -1.556  -0.254  1.00 98.74 273 A 1 
ATOM   2188 N  N   . PHE A 1 274 ? -8.277  0.310   -2.755  1.00 98.76 274 A 1 
ATOM   2189 C  CA  . PHE A 1 274 ? -7.655  0.311   -4.061  1.00 98.75 274 A 1 
ATOM   2190 C  C   . PHE A 1 274 ? -6.259  -0.289  -4.006  1.00 98.70 274 A 1 
ATOM   2191 O  O   . PHE A 1 274 ? -5.390  0.216   -3.298  1.00 98.47 274 A 1 
ATOM   2192 C  CB  . PHE A 1 274 ? -7.585  1.744   -4.604  1.00 98.63 274 A 1 
ATOM   2193 C  CG  . PHE A 1 274 ? -8.915  2.439   -4.601  1.00 98.59 274 A 1 
ATOM   2194 C  CD1 . PHE A 1 274 ? -9.853  2.162   -5.585  1.00 98.07 274 A 1 
ATOM   2195 C  CD2 . PHE A 1 274 ? -9.245  3.341   -3.600  1.00 98.01 274 A 1 
ATOM   2196 C  CE1 . PHE A 1 274 ? -11.096 2.780   -5.581  1.00 97.46 274 A 1 
ATOM   2197 C  CE2 . PHE A 1 274 ? -10.486 3.959   -3.579  1.00 97.45 274 A 1 
ATOM   2198 C  CZ  . PHE A 1 274 ? -11.414 3.673   -4.573  1.00 97.61 274 A 1 
ATOM   2199 N  N   . ILE A 1 275 ? -6.058  -1.375  -4.741  1.00 98.43 275 A 1 
ATOM   2200 C  CA  . ILE A 1 275 ? -4.755  -2.010  -4.813  1.00 98.35 275 A 1 
ATOM   2201 C  C   . ILE A 1 275 ? -4.030  -1.434  -6.019  1.00 98.11 275 A 1 
ATOM   2202 O  O   . ILE A 1 275 ? -4.423  -1.672  -7.165  1.00 97.50 275 A 1 
ATOM   2203 C  CB  . ILE A 1 275 ? -4.889  -3.539  -4.921  1.00 98.13 275 A 1 
ATOM   2204 C  CG1 . ILE A 1 275 ? -5.604  -4.073  -3.675  1.00 97.10 275 A 1 
ATOM   2205 C  CG2 . ILE A 1 275 ? -3.516  -4.188  -5.074  1.00 97.25 275 A 1 
ATOM   2206 C  CD1 . ILE A 1 275 ? -5.913  -5.561  -3.708  1.00 92.53 275 A 1 
ATOM   2207 N  N   . GLY A 1 276 ? -2.996  -0.644  -5.757  1.00 97.91 276 A 1 
ATOM   2208 C  CA  . GLY A 1 276 ? -2.268  0.022   -6.816  1.00 97.77 276 A 1 
ATOM   2209 C  C   . GLY A 1 276 ? -1.248  -0.862  -7.507  1.00 97.70 276 A 1 
ATOM   2210 O  O   . GLY A 1 276 ? -0.626  -1.711  -6.883  1.00 96.80 276 A 1 
ATOM   2211 N  N   . PRO A 1 277 ? -1.070  -0.657  -8.824  1.00 97.25 277 A 1 
ATOM   2212 C  CA  . PRO A 1 277 ? -0.085  -1.433  -9.580  1.00 96.94 277 A 1 
ATOM   2213 C  C   . PRO A 1 277 ? 1.334   -1.049  -9.167  1.00 97.29 277 A 1 
ATOM   2214 O  O   . PRO A 1 277 ? 1.580   0.070   -8.720  1.00 96.64 277 A 1 
ATOM   2215 C  CB  . PRO A 1 277 ? -0.374  -1.034  -11.029 1.00 95.90 277 A 1 
ATOM   2216 C  CG  . PRO A 1 277 ? -0.871  0.367   -10.905 1.00 94.58 277 A 1 
ATOM   2217 C  CD  . PRO A 1 277 ? -1.746  0.342   -9.671  1.00 96.10 277 A 1 
ATOM   2218 N  N   . SER A 1 278 ? 2.259   -1.982  -9.330  1.00 97.18 278 A 1 
ATOM   2219 C  CA  . SER A 1 278 ? 3.638   -1.782  -8.896  1.00 97.27 278 A 1 
ATOM   2220 C  C   . SER A 1 278 ? 4.528   -1.054  -9.887  1.00 97.40 278 A 1 
ATOM   2221 O  O   . SER A 1 278 ? 4.260   -1.021  -11.089 1.00 97.14 278 A 1 
ATOM   2222 C  CB  . SER A 1 278 ? 4.275   -3.139  -8.589  1.00 96.63 278 A 1 
ATOM   2223 O  OG  . SER A 1 278 ? 4.345   -3.933  -9.763  1.00 94.38 278 A 1 
ATOM   2224 N  N   . VAL A 1 279 ? 5.584   -0.460  -9.357  1.00 97.50 279 A 1 
ATOM   2225 C  CA  . VAL A 1 279 ? 6.647   0.067   -10.191 1.00 97.30 279 A 1 
ATOM   2226 C  C   . VAL A 1 279 ? 7.458   -1.138  -10.667 1.00 97.11 279 A 1 
ATOM   2227 O  O   . VAL A 1 279 ? 7.928   -1.194  -11.802 1.00 96.36 279 A 1 
ATOM   2228 C  CB  . VAL A 1 279 ? 7.573   1.015   -9.399  1.00 97.10 279 A 1 
ATOM   2229 C  CG1 . VAL A 1 279 ? 8.811   1.374   -10.218 1.00 95.84 279 A 1 
ATOM   2230 C  CG2 . VAL A 1 279 ? 6.803   2.281   -9.015  1.00 96.16 279 A 1 
ATOM   2231 N  N   . ASP A 1 280 ? 7.602   -2.119  -9.783  1.00 96.42 280 A 1 
ATOM   2232 C  CA  . ASP A 1 280 ? 8.359   -3.334  -10.054 1.00 96.03 280 A 1 
ATOM   2233 C  C   . ASP A 1 280 ? 7.819   -4.137  -11.234 1.00 96.23 280 A 1 
ATOM   2234 O  O   . ASP A 1 280 ? 6.623   -4.134  -11.507 1.00 94.70 280 A 1 
ATOM   2235 C  CB  . ASP A 1 280 ? 8.357   -4.224  -8.808  1.00 94.32 280 A 1 
ATOM   2236 C  CG  . ASP A 1 280 ? 9.338   -5.381  -8.907  1.00 93.67 280 A 1 
ATOM   2237 O  OD1 . ASP A 1 280 ? 10.398  -5.212  -9.537  1.00 89.94 280 A 1 
ATOM   2238 O  OD2 . ASP A 1 280 ? 9.060   -6.449  -8.332  1.00 89.21 280 A 1 
ATOM   2239 N  N   . THR A 1 281 ? 8.713   -4.829  -11.930 1.00 95.39 281 A 1 
ATOM   2240 C  CA  . THR A 1 281 ? 8.358   -5.650  -13.088 1.00 94.43 281 A 1 
ATOM   2241 C  C   . THR A 1 281 ? 8.579   -7.136  -12.842 1.00 93.36 281 A 1 
ATOM   2242 O  O   . THR A 1 281 ? 8.332   -7.958  -13.719 1.00 90.53 281 A 1 
ATOM   2243 C  CB  . THR A 1 281 ? 9.175   -5.232  -14.313 1.00 93.81 281 A 1 
ATOM   2244 O  OG1 . THR A 1 281 ? 10.573  -5.178  -13.962 1.00 91.58 281 A 1 
ATOM   2245 C  CG2 . THR A 1 281 ? 8.740   -3.858  -14.809 1.00 91.60 281 A 1 
ATOM   2246 N  N   . TRP A 1 282 ? 9.035   -7.491  -11.641 1.00 93.29 282 A 1 
ATOM   2247 C  CA  . TRP A 1 282 ? 9.368   -8.866  -11.287 1.00 90.07 282 A 1 
ATOM   2248 C  C   . TRP A 1 282 ? 8.275   -9.887  -11.611 1.00 88.51 282 A 1 
ATOM   2249 O  O   . TRP A 1 282 ? 8.572   -10.991 -12.089 1.00 82.12 282 A 1 
ATOM   2250 C  CB  . TRP A 1 282 ? 9.707   -8.956  -9.798  1.00 86.21 282 A 1 
ATOM   2251 C  CG  . TRP A 1 282 ? 9.956   -10.344 -9.291  1.00 82.00 282 A 1 
ATOM   2252 C  CD1 . TRP A 1 282 ? 9.078   -11.144 -8.611  1.00 72.86 282 A 1 
ATOM   2253 C  CD2 . TRP A 1 282 ? 11.175  -11.108 -9.427  1.00 77.22 282 A 1 
ATOM   2254 N  NE1 . TRP A 1 282 ? 9.670   -12.349 -8.313  1.00 69.09 282 A 1 
ATOM   2255 C  CE2 . TRP A 1 282 ? 10.951  -12.354 -8.804  1.00 72.90 282 A 1 
ATOM   2256 C  CE3 . TRP A 1 282 ? 12.411  -10.840 -10.010 1.00 66.34 282 A 1 
ATOM   2257 C  CZ2 . TRP A 1 282 ? 11.943  -13.349 -8.753  1.00 67.84 282 A 1 
ATOM   2258 C  CZ3 . TRP A 1 282 ? 13.390  -11.829 -9.953  1.00 61.49 282 A 1 
ATOM   2259 C  CH2 . TRP A 1 282 ? 13.152  -13.065 -9.332  1.00 62.89 282 A 1 
ATOM   2260 N  N   . LEU A 1 283 ? 7.017   -9.533  -11.381 1.00 89.21 283 A 1 
ATOM   2261 C  CA  . LEU A 1 283 ? 5.915   -10.454 -11.625 1.00 87.58 283 A 1 
ATOM   2262 C  C   . LEU A 1 283 ? 5.317   -10.334 -13.024 1.00 88.04 283 A 1 
ATOM   2263 O  O   . LEU A 1 283 ? 4.210   -10.817 -13.285 1.00 84.24 283 A 1 
ATOM   2264 C  CB  . LEU A 1 283 ? 4.836   -10.278 -10.553 1.00 85.67 283 A 1 
ATOM   2265 C  CG  . LEU A 1 283 ? 5.288   -10.613 -9.130  1.00 83.36 283 A 1 
ATOM   2266 C  CD1 . LEU A 1 283 ? 4.147   -10.434 -8.139  1.00 80.08 283 A 1 
ATOM   2267 C  CD2 . LEU A 1 283 ? 5.838   -12.038 -9.068  1.00 79.63 283 A 1 
ATOM   2268 N  N   . GLY A 1 284 ? 6.047   -9.688  -13.926 1.00 90.72 284 A 1 
ATOM   2269 C  CA  . GLY A 1 284 ? 5.660   -9.658  -15.324 1.00 90.56 284 A 1 
ATOM   2270 C  C   . GLY A 1 284 ? 4.747   -8.545  -15.788 1.00 91.98 284 A 1 
ATOM   2271 O  O   . GLY A 1 284 ? 4.103   -8.668  -16.828 1.00 89.50 284 A 1 
ATOM   2272 N  N   . THR A 1 285 ? 4.676   -7.444  -15.028 1.00 93.24 285 A 1 
ATOM   2273 C  CA  . THR A 1 285 ? 3.829   -6.319  -15.408 1.00 93.61 285 A 1 
ATOM   2274 C  C   . THR A 1 285 ? 4.646   -5.055  -15.676 1.00 94.48 285 A 1 
ATOM   2275 O  O   . THR A 1 285 ? 5.740   -4.884  -15.136 1.00 93.43 285 A 1 
ATOM   2276 C  CB  . THR A 1 285 ? 2.779   -6.012  -14.320 1.00 92.11 285 A 1 
ATOM   2277 O  OG1 . THR A 1 285 ? 3.431   -5.857  -13.051 1.00 85.56 285 A 1 
ATOM   2278 C  CG2 . THR A 1 285 ? 1.763   -7.146  -14.227 1.00 85.02 285 A 1 
ATOM   2279 N  N   . SER A 1 286 ? 4.101   -4.174  -16.517 1.00 95.16 286 A 1 
ATOM   2280 C  CA  . SER A 1 286 ? 4.770   -2.929  -16.860 1.00 95.32 286 A 1 
ATOM   2281 C  C   . SER A 1 286 ? 4.828   -1.981  -15.657 1.00 96.06 286 A 1 
ATOM   2282 O  O   . SER A 1 286 ? 3.907   -1.963  -14.844 1.00 95.67 286 A 1 
ATOM   2283 C  CB  . SER A 1 286 ? 4.058   -2.242  -18.014 1.00 94.23 286 A 1 
ATOM   2284 O  OG  . SER A 1 286 ? 4.151   -3.011  -19.205 1.00 89.80 286 A 1 
ATOM   2285 N  N   . PRO A 1 287 ? 5.898   -1.190  -15.545 1.00 96.33 287 A 1 
ATOM   2286 C  CA  . PRO A 1 287 ? 6.019   -0.238  -14.438 1.00 96.62 287 A 1 
ATOM   2287 C  C   . PRO A 1 287 ? 4.838   0.722   -14.450 1.00 96.97 287 A 1 
ATOM   2288 O  O   . PRO A 1 287 ? 4.438   1.208   -15.509 1.00 96.16 287 A 1 
ATOM   2289 C  CB  . PRO A 1 287 ? 7.320   0.496   -14.743 1.00 95.83 287 A 1 
ATOM   2290 C  CG  . PRO A 1 287 ? 8.097   -0.454  -15.597 1.00 93.35 287 A 1 
ATOM   2291 C  CD  . PRO A 1 287 ? 7.059   -1.119  -16.454 1.00 95.84 287 A 1 
ATOM   2292 N  N   . SER A 1 288 ? 4.262   0.980   -13.272 1.00 97.33 288 A 1 
ATOM   2293 C  CA  . SER A 1 288 ? 3.083   1.830   -13.186 1.00 97.32 288 A 1 
ATOM   2294 C  C   . SER A 1 288 ? 3.125   2.773   -11.995 1.00 97.81 288 A 1 
ATOM   2295 O  O   . SER A 1 288 ? 3.748   2.486   -10.973 1.00 97.35 288 A 1 
ATOM   2296 C  CB  . SER A 1 288 ? 1.822   0.965   -13.091 1.00 96.24 288 A 1 
ATOM   2297 O  OG  . SER A 1 288 ? 1.729   0.051   -14.171 1.00 88.88 288 A 1 
ATOM   2298 N  N   . ILE A 1 289 ? 2.443   3.912   -12.149 1.00 97.58 289 A 1 
ATOM   2299 C  CA  . ILE A 1 289 ? 2.299   4.869   -11.068 1.00 97.59 289 A 1 
ATOM   2300 C  C   . ILE A 1 289 ? 0.889   5.439   -11.160 1.00 97.76 289 A 1 
ATOM   2301 O  O   . ILE A 1 289 ? 0.348   5.605   -12.257 1.00 97.44 289 A 1 
ATOM   2302 C  CB  . ILE A 1 289 ? 3.361   6.003   -11.158 1.00 96.46 289 A 1 
ATOM   2303 C  CG1 . ILE A 1 289 ? 3.281   6.912   -9.929  1.00 91.86 289 A 1 
ATOM   2304 C  CG2 . ILE A 1 289 ? 3.185   6.811   -12.441 1.00 91.96 289 A 1 
ATOM   2305 C  CD1 . ILE A 1 289 ? 3.847   6.306   -8.680  1.00 91.28 289 A 1 
ATOM   2306 N  N   . ARG A 1 290 ? 0.282   5.739   -10.004 1.00 98.19 290 A 1 
ATOM   2307 C  CA  . ARG A 1 290 ? -1.089  6.230   -9.959  1.00 98.27 290 A 1 
ATOM   2308 C  C   . ARG A 1 290 ? -1.191  7.557   -9.225  1.00 98.43 290 A 1 
ATOM   2309 O  O   . ARG A 1 290 ? -0.500  7.790   -8.237  1.00 98.31 290 A 1 
ATOM   2310 C  CB  . ARG A 1 290 ? -1.996  5.195   -9.290  1.00 97.37 290 A 1 
ATOM   2311 C  CG  . ARG A 1 290 ? -3.423  5.663   -9.042  1.00 95.88 290 A 1 
ATOM   2312 C  CD  . ARG A 1 290 ? -4.298  4.561   -8.472  1.00 95.68 290 A 1 
ATOM   2313 N  NE  . ARG A 1 290 ? -4.547  3.510   -9.442  1.00 95.00 290 A 1 
ATOM   2314 C  CZ  . ARG A 1 290 ? -5.362  2.484   -9.231  1.00 96.03 290 A 1 
ATOM   2315 N  NH1 . ARG A 1 290 ? -6.005  2.361   -8.074  1.00 91.79 290 A 1 
ATOM   2316 N  NH2 . ARG A 1 290 ? -5.545  1.559   -10.181 1.00 91.72 290 A 1 
ATOM   2317 N  N   . LYS A 1 291 ? -2.084  8.429   -9.718  1.00 98.36 291 A 1 
ATOM   2318 C  CA  . LYS A 1 291 ? -2.357  9.692   -9.047  1.00 98.25 291 A 1 
ATOM   2319 C  C   . LYS A 1 291 ? -3.853  9.833   -8.827  1.00 98.28 291 A 1 
ATOM   2320 O  O   . LYS A 1 291 ? -4.644  9.657   -9.747  1.00 97.99 291 A 1 
ATOM   2321 C  CB  . LYS A 1 291 ? -1.819  10.879  -9.852  1.00 97.69 291 A 1 
ATOM   2322 C  CG  . LYS A 1 291 ? -1.964  12.217  -9.124  1.00 96.16 291 A 1 
ATOM   2323 C  CD  . LYS A 1 291 ? -1.291  13.358  -9.882  1.00 94.47 291 A 1 
ATOM   2324 C  CE  . LYS A 1 291 ? -1.998  13.679  -11.180 1.00 89.25 291 A 1 
ATOM   2325 N  NZ  . LYS A 1 291 ? -1.414  14.876  -11.835 1.00 86.75 291 A 1 
ATOM   2326 N  N   . TYR A 1 292 ? -4.247  10.158  -7.586  1.00 98.46 292 A 1 
ATOM   2327 C  CA  . TYR A 1 292 ? -5.647  10.342  -7.227  1.00 98.51 292 A 1 
ATOM   2328 C  C   . TYR A 1 292 ? -6.026  11.809  -7.178  1.00 98.35 292 A 1 
ATOM   2329 O  O   . TYR A 1 292 ? -5.224  12.648  -6.751  1.00 98.13 292 A 1 
ATOM   2330 C  CB  . TYR A 1 292 ? -5.946  9.747   -5.853  1.00 98.57 292 A 1 
ATOM   2331 C  CG  . TYR A 1 292 ? -5.764  8.253   -5.734  1.00 98.66 292 A 1 
ATOM   2332 C  CD1 . TYR A 1 292 ? -4.500  7.695   -5.543  1.00 98.48 292 A 1 
ATOM   2333 C  CD2 . TYR A 1 292 ? -6.858  7.393   -5.794  1.00 98.45 292 A 1 
ATOM   2334 C  CE1 . TYR A 1 292 ? -4.336  6.325   -5.436  1.00 98.28 292 A 1 
ATOM   2335 C  CE2 . TYR A 1 292 ? -6.703  6.023   -5.682  1.00 98.28 292 A 1 
ATOM   2336 C  CZ  . TYR A 1 292 ? -5.442  5.489   -5.503  1.00 98.41 292 A 1 
ATOM   2337 O  OH  . TYR A 1 292 ? -5.277  4.128   -5.393  1.00 98.03 292 A 1 
ATOM   2338 N  N   . ASP A 1 293 ? -7.255  12.107  -7.621  1.00 98.26 293 A 1 
ATOM   2339 C  CA  . ASP A 1 293 ? -7.846  13.417  -7.403  1.00 98.15 293 A 1 
ATOM   2340 C  C   . ASP A 1 293 ? -8.674  13.201  -6.140  1.00 98.24 293 A 1 
ATOM   2341 O  O   . ASP A 1 293 ? -9.764  12.624  -6.182  1.00 97.90 293 A 1 
ATOM   2342 C  CB  . ASP A 1 293 ? -8.741  13.819  -8.577  1.00 97.51 293 A 1 
ATOM   2343 C  CG  . ASP A 1 293 ? -9.400  15.178  -8.371  1.00 96.04 293 A 1 
ATOM   2344 O  OD1 . ASP A 1 293 ? -9.352  15.715  -7.247  1.00 93.89 293 A 1 
ATOM   2345 O  OD2 . ASP A 1 293 ? -9.974  15.706  -9.346  1.00 92.61 293 A 1 
ATOM   2346 N  N   . VAL A 1 294 ? -8.144  13.622  -4.990  1.00 98.32 294 A 1 
ATOM   2347 C  CA  . VAL A 1 294 ? -8.785  13.379  -3.710  1.00 98.25 294 A 1 
ATOM   2348 C  C   . VAL A 1 294 ? -9.989  14.279  -3.458  1.00 98.07 294 A 1 
ATOM   2349 O  O   . VAL A 1 294 ? -11.008 13.840  -2.924  1.00 97.25 294 A 1 
ATOM   2350 C  CB  . VAL A 1 294 ? -7.781  13.544  -2.549  1.00 98.15 294 A 1 
ATOM   2351 C  CG1 . VAL A 1 294 ? -8.469  13.295  -1.210  1.00 97.54 294 A 1 
ATOM   2352 C  CG2 . VAL A 1 294 ? -6.611  12.590  -2.731  1.00 97.72 294 A 1 
ATOM   2353 N  N   . GLY A 1 295 ? -9.872  15.538  -3.865  1.00 97.56 295 A 1 
ATOM   2354 C  CA  . GLY A 1 295 ? -10.926 16.497  -3.588  1.00 97.04 295 A 1 
ATOM   2355 C  C   . GLY A 1 295 ? -10.597 17.265  -2.320  1.00 97.16 295 A 1 
ATOM   2356 O  O   . GLY A 1 295 ? -9.439  17.359  -1.925  1.00 95.47 295 A 1 
ATOM   2357 N  N   . ASN A 1 296 ? -11.631 17.824  -1.665  1.00 96.90 296 A 1 
ATOM   2358 C  CA  . ASN A 1 296 ? -11.412 18.640  -0.474  1.00 96.51 296 A 1 
ATOM   2359 C  C   . ASN A 1 296 ? -11.688 17.924  0.852   1.00 96.67 296 A 1 
ATOM   2360 O  O   . ASN A 1 296 ? -11.705 18.551  1.907   1.00 94.53 296 A 1 
ATOM   2361 C  CB  . ASN A 1 296 ? -12.248 19.921  -0.546  1.00 94.88 296 A 1 
ATOM   2362 C  CG  . ASN A 1 296 ? -13.738 19.651  -0.600  1.00 93.52 296 A 1 
ATOM   2363 O  OD1 . ASN A 1 296 ? -14.186 18.520  -0.395  1.00 89.40 296 A 1 
ATOM   2364 N  ND2 . ASN A 1 296 ? -14.520 20.691  -0.879  1.00 87.90 296 A 1 
ATOM   2365 N  N   . GLY A 1 297 ? -11.911 16.606  0.788   1.00 95.90 297 A 1 
ATOM   2366 C  CA  . GLY A 1 297 ? -12.131 15.827  1.996   1.00 95.92 297 A 1 
ATOM   2367 C  C   . GLY A 1 297 ? -13.563 15.757  2.480   1.00 96.54 297 A 1 
ATOM   2368 O  O   . GLY A 1 297 ? -13.859 15.069  3.457   1.00 95.01 297 A 1 
ATOM   2369 N  N   . GLN A 1 298 ? -14.478 16.464  1.804   1.00 96.02 298 A 1 
ATOM   2370 C  CA  . GLN A 1 298 ? -15.882 16.474  2.212   1.00 95.21 298 A 1 
ATOM   2371 C  C   . GLN A 1 298 ? -16.663 15.269  1.687   1.00 94.85 298 A 1 
ATOM   2372 O  O   . GLN A 1 298 ? -17.790 15.010  2.114   1.00 90.96 298 A 1 
ATOM   2373 C  CB  . GLN A 1 298 ? -16.560 17.764  1.755   1.00 93.65 298 A 1 
ATOM   2374 C  CG  . GLN A 1 298 ? -16.027 19.015  2.447   1.00 89.16 298 A 1 
ATOM   2375 C  CD  . GLN A 1 298 ? -16.768 20.271  2.026   1.00 86.72 298 A 1 
ATOM   2376 O  OE1 . GLN A 1 298 ? -16.935 20.541  0.834   1.00 78.86 298 A 1 
ATOM   2377 N  NE2 . GLN A 1 298 ? -17.212 21.037  3.003   1.00 76.07 298 A 1 
ATOM   2378 N  N   . GLY A 1 299 ? -16.066 14.522  0.757   1.00 95.23 299 A 1 
ATOM   2379 C  CA  . GLY A 1 299 ? -16.722 13.352  0.198   1.00 95.67 299 A 1 
ATOM   2380 C  C   . GLY A 1 299 ? -15.716 12.342  -0.308  1.00 97.10 299 A 1 
ATOM   2381 O  O   . GLY A 1 299 ? -14.530 12.431  0.001   1.00 96.21 299 A 1 
ATOM   2382 N  N   . TYR A 1 300 ? -16.192 11.377  -1.095  1.00 97.73 300 A 1 
ATOM   2383 C  CA  . TYR A 1 300 ? -15.324 10.358  -1.661  1.00 97.95 300 A 1 
ATOM   2384 C  C   . TYR A 1 300 ? -14.308 10.986  -2.612  1.00 98.15 300 A 1 
ATOM   2385 O  O   . TYR A 1 300 ? -14.524 12.079  -3.139  1.00 97.51 300 A 1 
ATOM   2386 C  CB  . TYR A 1 300 ? -16.138 9.317   -2.427  1.00 97.80 300 A 1 
ATOM   2387 C  CG  . TYR A 1 300 ? -17.064 8.506   -1.559  1.00 97.76 300 A 1 
ATOM   2388 C  CD1 . TYR A 1 300 ? -16.568 7.546   -0.688  1.00 96.60 300 A 1 
ATOM   2389 C  CD2 . TYR A 1 300 ? -18.442 8.693   -1.614  1.00 96.55 300 A 1 
ATOM   2390 C  CE1 . TYR A 1 300 ? -17.418 6.792   0.113   1.00 95.63 300 A 1 
ATOM   2391 C  CE2 . TYR A 1 300 ? -19.302 7.943   -0.824  1.00 95.88 300 A 1 
ATOM   2392 C  CZ  . TYR A 1 300 ? -18.779 6.996   0.037   1.00 96.36 300 A 1 
ATOM   2393 O  OH  . TYR A 1 300 ? -19.625 6.253   0.823   1.00 94.86 300 A 1 
ATOM   2394 N  N   . MET A 1 301 ? -13.206 10.284  -2.839  1.00 98.06 301 A 1 
ATOM   2395 C  CA  . MET A 1 301 ? -12.227 10.736  -3.814  1.00 98.11 301 A 1 
ATOM   2396 C  C   . MET A 1 301 ? -12.905 10.763  -5.182  1.00 98.28 301 A 1 
ATOM   2397 O  O   . MET A 1 301 ? -13.856 10.011  -5.433  1.00 98.07 301 A 1 
ATOM   2398 C  CB  . MET A 1 301 ? -11.011 9.813   -3.802  1.00 98.14 301 A 1 
ATOM   2399 C  CG  . MET A 1 301 ? -10.215 9.882   -2.500  1.00 97.72 301 A 1 
ATOM   2400 S  SD  . MET A 1 301 ? -8.654  8.976   -2.553  1.00 97.35 301 A 1 
ATOM   2401 C  CE  . MET A 1 301 ? -9.234  7.294   -2.418  1.00 92.61 301 A 1 
ATOM   2402 N  N   . LYS A 1 302 ? -12.435 11.646  -6.055  1.00 98.20 302 A 1 
ATOM   2403 C  CA  . LYS A 1 302 ? -13.113 11.874  -7.333  1.00 98.00 302 A 1 
ATOM   2404 C  C   . LYS A 1 302 ? -12.753 10.885  -8.431  1.00 98.08 302 A 1 
ATOM   2405 O  O   . LYS A 1 302 ? -13.629 10.336  -9.102  1.00 97.29 302 A 1 
ATOM   2406 C  CB  . LYS A 1 302 ? -12.830 13.303  -7.813  1.00 97.45 302 A 1 
ATOM   2407 C  CG  . LYS A 1 302 ? -13.057 14.371  -6.742  1.00 93.54 302 A 1 
ATOM   2408 C  CD  . LYS A 1 302 ? -14.455 14.266  -6.137  1.00 81.99 302 A 1 
ATOM   2409 C  CE  . LYS A 1 302 ? -14.639 15.274  -5.032  1.00 74.86 302 A 1 
ATOM   2410 N  NZ  . LYS A 1 302 ? -15.983 15.152  -4.382  1.00 63.28 302 A 1 
ATOM   2411 N  N   . GLU A 1 303 ? -11.474 10.658  -8.632  1.00 98.00 303 A 1 
ATOM   2412 C  CA  . GLU A 1 303 ? -11.010 9.743   -9.673  1.00 97.98 303 A 1 
ATOM   2413 C  C   . GLU A 1 303 ? -9.530  9.448   -9.487  1.00 98.26 303 A 1 
ATOM   2414 O  O   . GLU A 1 303 ? -8.876  10.048  -8.629  1.00 98.03 303 A 1 
ATOM   2415 C  CB  . GLU A 1 303 ? -11.225 10.345  -11.068 1.00 96.22 303 A 1 
ATOM   2416 C  CG  . GLU A 1 303 ? -10.315 11.533  -11.366 1.00 90.19 303 A 1 
ATOM   2417 C  CD  . GLU A 1 303 ? -10.370 11.969  -12.825 1.00 89.01 303 A 1 
ATOM   2418 O  OE1 . GLU A 1 303 ? -10.596 11.108  -13.703 1.00 82.80 303 A 1 
ATOM   2419 O  OE2 . GLU A 1 303 ? -10.164 13.173  -13.094 1.00 82.17 303 A 1 
ATOM   2420 N  N   . PHE A 1 304 ? -9.013  8.513   -10.276 1.00 98.05 304 A 1 
ATOM   2421 C  CA  . PHE A 1 304 ? -7.581  8.290   -10.321 1.00 97.98 304 A 1 
ATOM   2422 C  C   . PHE A 1 304 ? -7.140  8.140   -11.764 1.00 97.85 304 A 1 
ATOM   2423 O  O   . PHE A 1 304 ? -7.950  7.831   -12.652 1.00 97.36 304 A 1 
ATOM   2424 C  CB  . PHE A 1 304 ? -7.151  7.066   -9.480  1.00 97.70 304 A 1 
ATOM   2425 C  CG  . PHE A 1 304 ? -7.674  5.733   -9.980  1.00 97.85 304 A 1 
ATOM   2426 C  CD1 . PHE A 1 304 ? -7.173  5.157   -11.140 1.00 96.59 304 A 1 
ATOM   2427 C  CD2 . PHE A 1 304 ? -8.622  5.041   -9.247  1.00 96.17 304 A 1 
ATOM   2428 C  CE1 . PHE A 1 304 ? -7.636  3.916   -11.582 1.00 95.37 304 A 1 
ATOM   2429 C  CE2 . PHE A 1 304 ? -9.090  3.801   -9.683  1.00 95.18 304 A 1 
ATOM   2430 C  CZ  . PHE A 1 304 ? -8.599  3.238   -10.851 1.00 95.95 304 A 1 
ATOM   2431 N  N   . LYS A 1 305 ? -5.870  8.381   -12.011 1.00 97.59 305 A 1 
ATOM   2432 C  CA  . LYS A 1 305 ? -5.292  8.220   -13.329 1.00 97.16 305 A 1 
ATOM   2433 C  C   . LYS A 1 305 ? -4.061  7.340   -13.213 1.00 97.20 305 A 1 
ATOM   2434 O  O   . LYS A 1 305 ? -3.168  7.614   -12.410 1.00 96.70 305 A 1 
ATOM   2435 C  CB  . LYS A 1 305 ? -4.915  9.574   -13.930 1.00 96.24 305 A 1 
ATOM   2436 C  CG  . LYS A 1 305 ? -6.115  10.449  -14.263 1.00 90.32 305 A 1 
ATOM   2437 C  CD  . LYS A 1 305 ? -5.692  11.775  -14.890 1.00 85.48 305 A 1 
ATOM   2438 C  CE  . LYS A 1 305 ? -6.900  12.632  -15.227 1.00 77.22 305 A 1 
ATOM   2439 N  NZ  . LYS A 1 305 ? -6.502  13.946  -15.822 1.00 67.81 305 A 1 
ATOM   2440 N  N   . ASN A 1 306 ? -4.038  6.267   -14.006 1.00 96.43 306 A 1 
ATOM   2441 C  CA  . ASN A 1 306 ? -2.877  5.395   -14.069 1.00 95.39 306 A 1 
ATOM   2442 C  C   . ASN A 1 306 ? -2.014  5.825   -15.241 1.00 94.56 306 A 1 
ATOM   2443 O  O   . ASN A 1 306 ? -2.529  6.138   -16.321 1.00 90.77 306 A 1 
ATOM   2444 C  CB  . ASN A 1 306 ? -3.284  3.933   -14.274 1.00 93.36 306 A 1 
ATOM   2445 C  CG  . ASN A 1 306 ? -3.543  3.206   -12.974 1.00 89.06 306 A 1 
ATOM   2446 O  OD1 . ASN A 1 306 ? -3.400  3.766   -11.887 1.00 81.05 306 A 1 
ATOM   2447 N  ND2 . ASN A 1 306 ? -3.919  1.940   -13.078 1.00 80.55 306 A 1 
ATOM   2448 N  N   . TYR A 1 307 ? -0.709  5.836   -15.045 1.00 92.42 307 A 1 
ATOM   2449 C  CA  . TYR A 1 307 ? 0.204   6.171   -16.123 1.00 89.21 307 A 1 
ATOM   2450 C  C   . TYR A 1 307 ? 0.951   4.916   -16.532 1.00 84.09 307 A 1 
ATOM   2451 O  O   . TYR A 1 307 ? 1.577   4.261   -15.709 1.00 77.36 307 A 1 
ATOM   2452 C  CB  . TYR A 1 307 ? 1.159   7.276   -15.674 1.00 89.04 307 A 1 
ATOM   2453 C  CG  . TYR A 1 307 ? 0.432   8.549   -15.285 1.00 86.44 307 A 1 
ATOM   2454 C  CD1 . TYR A 1 307 ? -0.017  8.750   -13.986 1.00 82.10 307 A 1 
ATOM   2455 C  CD2 . TYR A 1 307 ? 0.181   9.540   -16.228 1.00 82.38 307 A 1 
ATOM   2456 C  CE1 . TYR A 1 307 ? -0.707  9.909   -13.632 1.00 78.29 307 A 1 
ATOM   2457 C  CE2 . TYR A 1 307 ? -0.502  10.700  -15.884 1.00 79.11 307 A 1 
ATOM   2458 C  CZ  . TYR A 1 307 ? -0.948  10.878  -14.591 1.00 80.70 307 A 1 
ATOM   2459 O  OH  . TYR A 1 307 ? -1.631  12.022  -14.242 1.00 77.06 307 A 1 
ATOM   2460 N  N   . PHE A 1 308 ? 0.840   4.576   -17.811 1.00 83.17 308 A 1 
ATOM   2461 C  CA  . PHE A 1 308 ? 0.298   5.436   -18.865 1.00 80.51 308 A 1 
ATOM   2462 C  C   . PHE A 1 308 ? -0.949  4.881   -19.559 1.00 80.45 308 A 1 
ATOM   2463 O  O   . PHE A 1 308 ? -1.227  5.205   -20.716 1.00 72.92 308 A 1 
ATOM   2464 C  CB  . PHE A 1 308 ? 1.373   5.665   -19.927 1.00 73.96 308 A 1 
ATOM   2465 C  CG  . PHE A 1 308 ? 2.609   6.327   -19.401 1.00 69.11 308 A 1 
ATOM   2466 C  CD1 . PHE A 1 308 ? 2.666   7.709   -19.292 1.00 64.08 308 A 1 
ATOM   2467 C  CD2 . PHE A 1 308 ? 3.693   5.570   -18.995 1.00 64.87 308 A 1 
ATOM   2468 C  CE1 . PHE A 1 308 ? 3.786   8.328   -18.780 1.00 56.97 308 A 1 
ATOM   2469 C  CE2 . PHE A 1 308 ? 4.828   6.186   -18.481 1.00 57.83 308 A 1 
ATOM   2470 C  CZ  . PHE A 1 308 ? 4.872   7.567   -18.376 1.00 55.44 308 A 1 
ATOM   2471 N  N   . ASN A 1 309 ? -1.721  4.070   -18.880 1.00 86.36 309 A 1 
ATOM   2472 C  CA  . ASN A 1 309 ? -2.817  3.374   -19.548 1.00 84.72 309 A 1 
ATOM   2473 C  C   . ASN A 1 309 ? -4.238  3.946   -19.494 1.00 86.20 309 A 1 
ATOM   2474 O  O   . ASN A 1 309 ? -4.920  3.952   -20.519 1.00 83.10 309 A 1 
ATOM   2475 C  CB  . ASN A 1 309 ? -2.827  1.888   -19.160 1.00 78.98 309 A 1 
ATOM   2476 C  CG  . ASN A 1 309 ? -2.825  1.668   -17.657 1.00 75.52 309 A 1 
ATOM   2477 O  OD1 . ASN A 1 309 ? -2.547  2.571   -16.875 1.00 67.05 309 A 1 
ATOM   2478 N  ND2 . ASN A 1 309 ? -3.137  0.436   -17.260 1.00 69.16 309 A 1 
ATOM   2479 N  N   . TYR A 1 310 ? -4.728  4.423   -18.323 1.00 90.88 310 A 1 
ATOM   2480 C  CA  . TYR A 1 310 ? -6.099  4.912   -18.278 1.00 93.05 310 A 1 
ATOM   2481 C  C   . TYR A 1 310 ? -6.447  5.736   -17.038 1.00 94.69 310 A 1 
ATOM   2482 O  O   . TYR A 1 310 ? -5.673  5.802   -16.086 1.00 94.42 310 A 1 
ATOM   2483 C  CB  . TYR A 1 310 ? -7.086  3.736   -18.354 1.00 91.96 310 A 1 
ATOM   2484 C  CG  . TYR A 1 310 ? -7.246  2.990   -17.042 1.00 91.89 310 A 1 
ATOM   2485 C  CD1 . TYR A 1 310 ? -6.293  2.071   -16.607 1.00 90.31 310 A 1 
ATOM   2486 C  CD2 . TYR A 1 310 ? -8.357  3.201   -16.230 1.00 90.20 310 A 1 
ATOM   2487 C  CE1 . TYR A 1 310 ? -6.435  1.393   -15.399 1.00 86.51 310 A 1 
ATOM   2488 C  CE2 . TYR A 1 310 ? -8.516  2.527   -15.023 1.00 88.68 310 A 1 
ATOM   2489 C  CZ  . TYR A 1 310 ? -7.556  1.628   -14.615 1.00 90.35 310 A 1 
ATOM   2490 O  OH  . TYR A 1 310 ? -7.711  0.963   -13.420 1.00 89.07 310 A 1 
ATOM   2491 N  N   . GLY A 1 311 ? -7.645  6.357   -17.093 1.00 94.66 311 A 1 
ATOM   2492 C  CA  . GLY A 1 311 ? -8.196  7.085   -15.973 1.00 94.92 311 A 1 
ATOM   2493 C  C   . GLY A 1 311 ? -9.522  6.443   -15.602 1.00 95.71 311 A 1 
ATOM   2494 O  O   . GLY A 1 311 ? -10.258 5.979   -16.473 1.00 94.61 311 A 1 
ATOM   2495 N  N   . SER A 1 312 ? -9.852  6.407   -14.304 1.00 95.40 312 A 1 
ATOM   2496 C  CA  . SER A 1 312 ? -11.067 5.747   -13.843 1.00 95.24 312 A 1 
ATOM   2497 C  C   . SER A 1 312 ? -12.347 6.354   -14.413 1.00 95.19 312 A 1 
ATOM   2498 O  O   . SER A 1 312 ? -13.288 5.643   -14.758 1.00 94.59 312 A 1 
ATOM   2499 C  CB  . SER A 1 312 ? -11.127 5.750   -12.316 1.00 95.55 312 A 1 
ATOM   2500 O  OG  . SER A 1 312 ? -11.153 7.067   -11.795 1.00 95.19 312 A 1 
ATOM   2501 N  N   . SER A 1 313 ? -12.384 7.672   -14.510 1.00 95.00 313 A 1 
ATOM   2502 C  CA  . SER A 1 313 ? -13.568 8.361   -15.017 1.00 93.95 313 A 1 
ATOM   2503 C  C   . SER A 1 313 ? -13.777 8.142   -16.514 1.00 93.98 313 A 1 
ATOM   2504 O  O   . SER A 1 313 ? -14.857 7.743   -16.947 1.00 92.94 313 A 1 
ATOM   2505 C  CB  . SER A 1 313 ? -13.475 9.861   -14.729 1.00 92.98 313 A 1 
ATOM   2506 O  OG  . SER A 1 313 ? -14.615 10.544  -15.225 1.00 80.89 313 A 1 
ATOM   2507 N  N   . SER A 1 314 ? -12.750 8.391   -17.302 1.00 94.11 314 A 1 
ATOM   2508 C  CA  . SER A 1 314 ? -12.855 8.251   -18.746 1.00 93.38 314 A 1 
ATOM   2509 C  C   . SER A 1 314 ? -13.042 6.806   -19.204 1.00 93.99 314 A 1 
ATOM   2510 O  O   . SER A 1 314 ? -13.756 6.540   -20.169 1.00 92.06 314 A 1 
ATOM   2511 C  CB  . SER A 1 314 ? -11.618 8.844   -19.433 1.00 90.98 314 A 1 
ATOM   2512 O  OG  . SER A 1 314 ? -10.441 8.176   -19.035 1.00 79.85 314 A 1 
ATOM   2513 N  N   . GLU A 1 315 ? -12.418 5.872   -18.501 1.00 93.93 315 A 1 
ATOM   2514 C  CA  . GLU A 1 315 ? -12.466 4.461   -18.898 1.00 93.82 315 A 1 
ATOM   2515 C  C   . GLU A 1 315 ? -13.723 3.730   -18.439 1.00 94.26 315 A 1 
ATOM   2516 O  O   . GLU A 1 315 ? -14.304 2.958   -19.199 1.00 92.22 315 A 1 
ATOM   2517 C  CB  . GLU A 1 315 ? -11.233 3.727   -18.377 1.00 91.84 315 A 1 
ATOM   2518 C  CG  . GLU A 1 315 ? -11.018 2.342   -18.981 1.00 86.30 315 A 1 
ATOM   2519 C  CD  . GLU A 1 315 ? -10.465 2.409   -20.397 1.00 88.29 315 A 1 
ATOM   2520 O  OE1 . GLU A 1 315 ? -10.536 3.481   -21.037 1.00 82.81 315 A 1 
ATOM   2521 O  OE2 . GLU A 1 315 ? -9.949  1.377   -20.877 1.00 82.87 315 A 1 
ATOM   2522 N  N   . TYR A 1 316 ? -14.146 3.967   -17.196 1.00 95.36 316 A 1 
ATOM   2523 C  CA  . TYR A 1 316 ? -15.279 3.242   -16.629 1.00 95.45 316 A 1 
ATOM   2524 C  C   . TYR A 1 316 ? -16.532 4.091   -16.404 1.00 95.65 316 A 1 
ATOM   2525 O  O   . TYR A 1 316 ? -17.591 3.562   -16.058 1.00 93.47 316 A 1 
ATOM   2526 C  CB  . TYR A 1 316 ? -14.876 2.597   -15.300 1.00 95.09 316 A 1 
ATOM   2527 C  CG  . TYR A 1 316 ? -13.738 1.598   -15.404 1.00 95.57 316 A 1 
ATOM   2528 C  CD1 . TYR A 1 316 ? -13.731 0.614   -16.391 1.00 94.16 316 A 1 
ATOM   2529 C  CD2 . TYR A 1 316 ? -12.686 1.619   -14.488 1.00 94.34 316 A 1 
ATOM   2530 C  CE1 . TYR A 1 316 ? -12.702 -0.313  -16.470 1.00 93.15 316 A 1 
ATOM   2531 C  CE2 . TYR A 1 316 ? -11.655 0.690   -14.561 1.00 93.40 316 A 1 
ATOM   2532 C  CZ  . TYR A 1 316 ? -11.665 -0.271  -15.550 1.00 94.19 316 A 1 
ATOM   2533 O  OH  . TYR A 1 316 ? -10.652 -1.189  -15.619 1.00 92.77 316 A 1 
ATOM   2534 N  N   . GLY A 1 317 ? -16.417 5.389   -16.595 1.00 94.01 317 A 1 
ATOM   2535 C  CA  . GLY A 1 317 ? -17.558 6.267   -16.399 1.00 93.97 317 A 1 
ATOM   2536 C  C   . GLY A 1 317 ? -17.924 6.468   -14.936 1.00 95.14 317 A 1 
ATOM   2537 O  O   . GLY A 1 317 ? -19.050 6.840   -14.618 1.00 93.03 317 A 1 
ATOM   2538 N  N   . LEU A 1 318 ? -16.977 6.227   -14.051 1.00 94.86 318 A 1 
ATOM   2539 C  CA  . LEU A 1 318 ? -17.201 6.377   -12.620 1.00 95.04 318 A 1 
ATOM   2540 C  C   . LEU A 1 318 ? -17.402 7.841   -12.240 1.00 95.33 318 A 1 
ATOM   2541 O  O   . LEU A 1 318 ? -16.612 8.700   -12.639 1.00 94.27 318 A 1 
ATOM   2542 C  CB  . LEU A 1 318 ? -16.027 5.802   -11.832 1.00 94.09 318 A 1 
ATOM   2543 C  CG  . LEU A 1 318 ? -15.744 4.306   -12.020 1.00 93.71 318 A 1 
ATOM   2544 C  CD1 . LEU A 1 318 ? -14.422 3.935   -11.365 1.00 91.49 318 A 1 
ATOM   2545 C  CD2 . LEU A 1 318 ? -16.879 3.479   -11.441 1.00 91.00 318 A 1 
ATOM   2546 N  N   . LYS A 1 319 ? -18.465 8.120   -11.481 1.00 96.21 319 A 1 
ATOM   2547 C  CA  . LYS A 1 319 ? -18.752 9.482   -11.042 1.00 95.98 319 A 1 
ATOM   2548 C  C   . LYS A 1 319 ? -17.852 9.880   -9.875  1.00 96.46 319 A 1 
ATOM   2549 O  O   . LYS A 1 319 ? -17.538 11.052  -9.696  1.00 94.88 319 A 1 
ATOM   2550 C  CB  . LYS A 1 319 ? -20.217 9.594   -10.613 1.00 94.71 319 A 1 
ATOM   2551 C  CG  . LYS A 1 319 ? -21.225 9.246   -11.692 1.00 90.28 319 A 1 
ATOM   2552 C  CD  . LYS A 1 319 ? -21.194 10.249  -12.831 1.00 83.92 319 A 1 
ATOM   2553 C  CE  . LYS A 1 319 ? -22.292 9.974   -13.833 1.00 76.79 319 A 1 
ATOM   2554 N  NZ  . LYS A 1 319 ? -22.307 10.968  -14.948 1.00 67.31 319 A 1 
ATOM   2555 N  N   . GLU A 1 320 ? -17.455 8.894   -9.096  1.00 97.60 320 A 1 
ATOM   2556 C  CA  . GLU A 1 320 ? -16.593 9.091   -7.944  1.00 97.81 320 A 1 
ATOM   2557 C  C   . GLU A 1 320 ? -16.044 7.733   -7.520  1.00 98.14 320 A 1 
ATOM   2558 O  O   . GLU A 1 320 ? -16.490 6.697   -8.027  1.00 97.93 320 A 1 
ATOM   2559 C  CB  . GLU A 1 320 ? -17.381 9.716   -6.779  1.00 96.85 320 A 1 
ATOM   2560 C  CG  . GLU A 1 320 ? -18.523 8.824   -6.297  1.00 95.10 320 A 1 
ATOM   2561 C  CD  . GLU A 1 320 ? -19.394 9.484   -5.240  1.00 95.21 320 A 1 
ATOM   2562 O  OE1 . GLU A 1 320 ? -19.162 10.673  -4.926  1.00 91.19 320 A 1 
ATOM   2563 O  OE2 . GLU A 1 320 ? -20.310 8.813   -4.742  1.00 91.46 320 A 1 
ATOM   2564 N  N   . LEU A 1 321 ? -15.081 7.719   -6.610  1.00 98.17 321 A 1 
ATOM   2565 C  CA  . LEU A 1 321 ? -14.499 6.465   -6.144  1.00 98.31 321 A 1 
ATOM   2566 C  C   . LEU A 1 321 ? -15.208 5.972   -4.887  1.00 98.45 321 A 1 
ATOM   2567 O  O   . LEU A 1 321 ? -14.626 5.897   -3.806  1.00 98.24 321 A 1 
ATOM   2568 C  CB  . LEU A 1 321 ? -12.996 6.652   -5.892  1.00 98.31 321 A 1 
ATOM   2569 C  CG  . LEU A 1 321 ? -12.188 7.127   -7.105  1.00 98.01 321 A 1 
ATOM   2570 C  CD1 . LEU A 1 321 ? -10.707 7.242   -6.757  1.00 97.70 321 A 1 
ATOM   2571 C  CD2 . LEU A 1 321 ? -12.387 6.177   -8.281  1.00 97.50 321 A 1 
ATOM   2572 N  N   . SER A 1 322 ? -16.487 5.630   -5.045  1.00 98.41 322 A 1 
ATOM   2573 C  CA  . SER A 1 322 ? -17.327 5.197   -3.938  1.00 98.45 322 A 1 
ATOM   2574 C  C   . SER A 1 322 ? -17.776 3.744   -4.086  1.00 98.45 322 A 1 
ATOM   2575 O  O   . SER A 1 322 ? -17.765 3.196   -5.192  1.00 98.37 322 A 1 
ATOM   2576 C  CB  . SER A 1 322 ? -18.569 6.082   -3.849  1.00 98.19 322 A 1 
ATOM   2577 O  OG  . SER A 1 322 ? -19.396 5.895   -4.978  1.00 97.60 322 A 1 
ATOM   2578 N  N   . PRO A 1 323 ? -18.190 3.105   -2.987  1.00 98.53 323 A 1 
ATOM   2579 C  CA  . PRO A 1 323 ? -18.707 1.736   -3.056  1.00 98.48 323 A 1 
ATOM   2580 C  C   . PRO A 1 323 ? -19.872 1.637   -4.036  1.00 98.31 323 A 1 
ATOM   2581 O  O   . PRO A 1 323 ? -19.980 0.665   -4.775  1.00 98.10 323 A 1 
ATOM   2582 C  CB  . PRO A 1 323 ? -19.147 1.454   -1.620  1.00 98.27 323 A 1 
ATOM   2583 C  CG  . PRO A 1 323 ? -18.206 2.269   -0.805  1.00 97.64 323 A 1 
ATOM   2584 C  CD  . PRO A 1 323 ? -18.069 3.560   -1.580  1.00 98.43 323 A 1 
ATOM   2585 N  N   . LYS A 1 324 ? -20.751 2.645   -4.047  1.00 98.25 324 A 1 
ATOM   2586 C  CA  . LYS A 1 324 ? -21.902 2.663   -4.942  1.00 97.92 324 A 1 
ATOM   2587 C  C   . LYS A 1 324 ? -21.479 2.566   -6.403  1.00 98.19 324 A 1 
ATOM   2588 O  O   . LYS A 1 324 ? -22.007 1.754   -7.164  1.00 97.71 324 A 1 
ATOM   2589 C  CB  . LYS A 1 324 ? -22.716 3.945   -4.730  1.00 97.26 324 A 1 
ATOM   2590 C  CG  . LYS A 1 324 ? -23.907 4.083   -5.672  1.00 87.02 324 A 1 
ATOM   2591 C  CD  . LYS A 1 324 ? -24.635 5.395   -5.433  1.00 82.76 324 A 1 
ATOM   2592 C  CE  . LYS A 1 324 ? -25.807 5.559   -6.387  1.00 69.54 324 A 1 
ATOM   2593 N  NZ  . LYS A 1 324 ? -26.528 6.855   -6.174  1.00 62.62 324 A 1 
ATOM   2594 N  N   . GLU A 1 325 ? -20.519 3.387   -6.801  1.00 98.11 325 A 1 
ATOM   2595 C  CA  . GLU A 1 325 ? -20.048 3.396   -8.180  1.00 98.07 325 A 1 
ATOM   2596 C  C   . GLU A 1 325 ? -19.337 2.100   -8.563  1.00 98.08 325 A 1 
ATOM   2597 O  O   . GLU A 1 325 ? -19.518 1.592   -9.672  1.00 97.70 325 A 1 
ATOM   2598 C  CB  . GLU A 1 325 ? -19.123 4.589   -8.420  1.00 97.97 325 A 1 
ATOM   2599 C  CG  . GLU A 1 325 ? -19.847 5.926   -8.450  1.00 96.80 325 A 1 
ATOM   2600 C  CD  . GLU A 1 325 ? -20.803 6.030   -9.619  1.00 96.69 325 A 1 
ATOM   2601 O  OE1 . GLU A 1 325 ? -20.338 5.975   -10.773 1.00 93.02 325 A 1 
ATOM   2602 O  OE2 . GLU A 1 325 ? -22.020 6.162   -9.382  1.00 93.17 325 A 1 
ATOM   2603 N  N   . PHE A 1 326 ? -18.542 1.554   -7.653  1.00 98.23 326 A 1 
ATOM   2604 C  CA  . PHE A 1 326 ? -17.830 0.326   -7.967  1.00 98.22 326 A 1 
ATOM   2605 C  C   . PHE A 1 326 ? -18.735 -0.902  -7.941  1.00 98.06 326 A 1 
ATOM   2606 O  O   . PHE A 1 326 ? -18.473 -1.882  -8.634  1.00 97.68 326 A 1 
ATOM   2607 C  CB  . PHE A 1 326 ? -16.623 0.141   -7.045  1.00 98.16 326 A 1 
ATOM   2608 C  CG  . PHE A 1 326 ? -15.410 0.892   -7.516  1.00 98.26 326 A 1 
ATOM   2609 C  CD1 . PHE A 1 326 ? -15.189 2.214   -7.144  1.00 97.76 326 A 1 
ATOM   2610 C  CD2 . PHE A 1 326 ? -14.498 0.282   -8.369  1.00 97.72 326 A 1 
ATOM   2611 C  CE1 . PHE A 1 326 ? -14.088 2.912   -7.617  1.00 97.19 326 A 1 
ATOM   2612 C  CE2 . PHE A 1 326 ? -13.388 0.976   -8.839  1.00 97.14 326 A 1 
ATOM   2613 C  CZ  . PHE A 1 326 ? -13.185 2.288   -8.459  1.00 97.41 326 A 1 
ATOM   2614 N  N   . GLU A 1 327 ? -19.807 -0.870  -7.164  1.00 98.17 327 A 1 
ATOM   2615 C  CA  . GLU A 1 327 ? -20.774 -1.963  -7.187  1.00 98.01 327 A 1 
ATOM   2616 C  C   . GLU A 1 327 ? -21.496 -1.969  -8.529  1.00 97.91 327 A 1 
ATOM   2617 O  O   . GLU A 1 327 ? -21.786 -3.028  -9.086  1.00 97.54 327 A 1 
ATOM   2618 C  CB  . GLU A 1 327 ? -21.777 -1.834  -6.038  1.00 97.78 327 A 1 
ATOM   2619 C  CG  . GLU A 1 327 ? -21.183 -2.179  -4.685  1.00 94.90 327 A 1 
ATOM   2620 C  CD  . GLU A 1 327 ? -22.212 -2.187  -3.572  1.00 93.37 327 A 1 
ATOM   2621 O  OE1 . GLU A 1 327 ? -23.194 -1.421  -3.661  1.00 88.19 327 A 1 
ATOM   2622 O  OE2 . GLU A 1 327 ? -22.041 -2.959  -2.612  1.00 88.39 327 A 1 
ATOM   2623 N  N   . ILE A 1 328 ? -21.783 -0.784  -9.047  1.00 97.69 328 A 1 
ATOM   2624 C  CA  . ILE A 1 328 ? -22.404 -0.659  -10.360 1.00 97.36 328 A 1 
ATOM   2625 C  C   . ILE A 1 328 ? -21.451 -1.189  -11.428 1.00 97.49 328 A 1 
ATOM   2626 O  O   . ILE A 1 328 ? -21.858 -1.922  -12.326 1.00 97.06 328 A 1 
ATOM   2627 C  CB  . ILE A 1 328 ? -22.772 0.811   -10.663 1.00 97.06 328 A 1 
ATOM   2628 C  CG1 . ILE A 1 328 ? -23.924 1.259   -9.759  1.00 95.51 328 A 1 
ATOM   2629 C  CG2 . ILE A 1 328 ? -23.156 0.980   -12.132 1.00 95.47 328 A 1 
ATOM   2630 C  CD1 . ILE A 1 328 ? -24.265 2.734   -9.871  1.00 92.29 328 A 1 
ATOM   2631 N  N   . LEU A 1 329 ? -20.176 -0.839  -11.313 1.00 97.21 329 A 1 
ATOM   2632 C  CA  . LEU A 1 329 ? -19.164 -1.308  -12.257 1.00 97.24 329 A 1 
ATOM   2633 C  C   . LEU A 1 329 ? -19.044 -2.836  -12.216 1.00 97.48 329 A 1 
ATOM   2634 O  O   . LEU A 1 329 ? -18.987 -3.485  -13.263 1.00 97.31 329 A 1 
ATOM   2635 C  CB  . LEU A 1 329 ? -17.805 -0.681  -11.957 1.00 97.17 329 A 1 
ATOM   2636 C  CG  . LEU A 1 329 ? -16.638 -1.135  -12.841 1.00 96.76 329 A 1 
ATOM   2637 C  CD1 . LEU A 1 329 ? -16.917 -0.802  -14.300 1.00 95.84 329 A 1 
ATOM   2638 C  CD2 . LEU A 1 329 ? -15.346 -0.480  -12.386 1.00 95.63 329 A 1 
ATOM   2639 N  N   . ALA A 1 330 ? -19.011 -3.400  -11.014 1.00 97.42 330 A 1 
ATOM   2640 C  CA  . ALA A 1 330 ? -18.899 -4.847  -10.860 1.00 97.03 330 A 1 
ATOM   2641 C  C   . ALA A 1 330 ? -20.108 -5.554  -11.482 1.00 97.20 330 A 1 
ATOM   2642 O  O   . ALA A 1 330 ? -19.960 -6.575  -12.155 1.00 96.87 330 A 1 
ATOM   2643 C  CB  . ALA A 1 330 ? -18.780 -5.210  -9.383  1.00 96.57 330 A 1 
ATOM   2644 N  N   . ALA A 1 331 ? -21.295 -5.003  -11.272 1.00 97.47 331 A 1 
ATOM   2645 C  CA  . ALA A 1 331 ? -22.515 -5.575  -11.835 1.00 97.49 331 A 1 
ATOM   2646 C  C   . ALA A 1 331 ? -22.483 -5.521  -13.358 1.00 97.66 331 A 1 
ATOM   2647 O  O   . ALA A 1 331 ? -22.919 -6.459  -14.030 1.00 97.15 331 A 1 
ATOM   2648 C  CB  . ALA A 1 331 ? -23.738 -4.834  -11.300 1.00 97.27 331 A 1 
ATOM   2649 N  N   . ARG A 1 332 ? -21.970 -4.428  -13.902 1.00 97.67 332 A 1 
ATOM   2650 C  CA  . ARG A 1 332 ? -21.853 -4.286  -15.346 1.00 97.49 332 A 1 
ATOM   2651 C  C   . ARG A 1 332 ? -20.900 -5.331  -15.924 1.00 97.64 332 A 1 
ATOM   2652 O  O   . ARG A 1 332 ? -21.174 -5.929  -16.957 1.00 97.29 332 A 1 
ATOM   2653 C  CB  . ARG A 1 332 ? -21.370 -2.877  -15.714 1.00 96.79 332 A 1 
ATOM   2654 C  CG  . ARG A 1 332 ? -22.398 -1.773  -15.494 1.00 90.85 332 A 1 
ATOM   2655 C  CD  . ARG A 1 332 ? -21.767 -0.404  -15.723 1.00 89.11 332 A 1 
ATOM   2656 N  NE  . ARG A 1 332 ? -21.206 -0.269  -17.063 1.00 84.31 332 A 1 
ATOM   2657 C  CZ  . ARG A 1 332 ? -20.255 0.590   -17.410 1.00 81.43 332 A 1 
ATOM   2658 N  NH1 . ARG A 1 332 ? -19.736 1.405   -16.504 1.00 75.52 332 A 1 
ATOM   2659 N  NH2 . ARG A 1 332 ? -19.811 0.629   -18.658 1.00 72.53 332 A 1 
ATOM   2660 N  N   . MET A 1 333 ? -19.783 -5.555  -15.250 1.00 97.28 333 A 1 
ATOM   2661 C  CA  . MET A 1 333 ? -18.806 -6.527  -15.723 1.00 96.78 333 A 1 
ATOM   2662 C  C   . MET A 1 333 ? -19.342 -7.956  -15.686 1.00 97.00 333 A 1 
ATOM   2663 O  O   . MET A 1 333 ? -18.944 -8.792  -16.494 1.00 96.37 333 A 1 
ATOM   2664 C  CB  . MET A 1 333 ? -17.511 -6.434  -14.913 1.00 95.80 333 A 1 
ATOM   2665 C  CG  . MET A 1 333 ? -16.733 -5.149  -15.172 1.00 93.25 333 A 1 
ATOM   2666 S  SD  . MET A 1 333 ? -15.048 -5.163  -14.483 1.00 92.45 333 A 1 
ATOM   2667 C  CE  . MET A 1 333 ? -15.393 -5.143  -12.727 1.00 85.18 333 A 1 
ATOM   2668 N  N   . ASP A 1 334 ? -20.250 -8.228  -14.757 1.00 96.70 334 A 1 
ATOM   2669 C  CA  . ASP A 1 334 ? -20.862 -9.550  -14.681 1.00 96.43 334 A 1 
ATOM   2670 C  C   . ASP A 1 334 ? -21.682 -9.859  -15.927 1.00 96.55 334 A 1 
ATOM   2671 O  O   . ASP A 1 334 ? -21.872 -11.027 -16.276 1.00 95.55 334 A 1 
ATOM   2672 C  CB  . ASP A 1 334 ? -21.779 -9.654  -13.450 1.00 95.76 334 A 1 
ATOM   2673 C  CG  . ASP A 1 334 ? -21.014 -9.928  -12.169 1.00 86.39 334 A 1 
ATOM   2674 O  OD1 . ASP A 1 334 ? -19.865 -10.397 -12.239 1.00 80.74 334 A 1 
ATOM   2675 O  OD2 . ASP A 1 334 ? -21.578 -9.681  -11.086 1.00 78.76 334 A 1 
ATOM   2676 N  N   . LYS A 1 335 ? -22.173 -8.813  -16.591 1.00 97.21 335 A 1 
ATOM   2677 C  CA  . LYS A 1 335 ? -23.031 -8.989  -17.762 1.00 97.14 335 A 1 
ATOM   2678 C  C   . LYS A 1 335 ? -22.383 -8.517  -19.062 1.00 97.31 335 A 1 
ATOM   2679 O  O   . LYS A 1 335 ? -22.990 -8.621  -20.126 1.00 95.77 335 A 1 
ATOM   2680 C  CB  . LYS A 1 335 ? -24.351 -8.245  -17.549 1.00 96.11 335 A 1 
ATOM   2681 C  CG  . LYS A 1 335 ? -25.164 -8.729  -16.362 1.00 90.00 335 A 1 
ATOM   2682 C  CD  . LYS A 1 335 ? -26.478 -7.962  -16.236 1.00 83.55 335 A 1 
ATOM   2683 C  CE  . LYS A 1 335 ? -27.364 -8.562  -15.158 1.00 74.02 335 A 1 
ATOM   2684 N  NZ  . LYS A 1 335 ? -26.711 -8.582  -13.828 1.00 64.31 335 A 1 
ATOM   2685 N  N   . ASP A 1 336 ? -21.169 -8.018  -18.986 1.00 96.69 336 A 1 
ATOM   2686 C  CA  . ASP A 1 336 ? -20.475 -7.486  -20.152 1.00 96.62 336 A 1 
ATOM   2687 C  C   . ASP A 1 336 ? -19.037 -8.000  -20.170 1.00 96.81 336 A 1 
ATOM   2688 O  O   . ASP A 1 336 ? -18.154 -7.420  -19.533 1.00 96.26 336 A 1 
ATOM   2689 C  CB  . ASP A 1 336 ? -20.503 -5.956  -20.109 1.00 95.88 336 A 1 
ATOM   2690 C  CG  . ASP A 1 336 ? -19.962 -5.319  -21.383 1.00 95.41 336 A 1 
ATOM   2691 O  OD1 . ASP A 1 336 ? -19.223 -5.978  -22.137 1.00 93.22 336 A 1 
ATOM   2692 O  OD2 . ASP A 1 336 ? -20.275 -4.131  -21.620 1.00 92.10 336 A 1 
ATOM   2693 N  N   . LEU A 1 337 ? -18.816 -9.087  -20.911 1.00 96.56 337 A 1 
ATOM   2694 C  CA  . LEU A 1 337 ? -17.494 -9.702  -20.970 1.00 96.11 337 A 1 
ATOM   2695 C  C   . LEU A 1 337 ? -16.426 -8.762  -21.531 1.00 95.94 337 A 1 
ATOM   2696 O  O   . LEU A 1 337 ? -15.278 -8.791  -21.088 1.00 95.56 337 A 1 
ATOM   2697 C  CB  . LEU A 1 337 ? -17.534 -10.993 -21.797 1.00 95.72 337 A 1 
ATOM   2698 C  CG  . LEU A 1 337 ? -16.246 -11.818 -21.830 1.00 89.96 337 A 1 
ATOM   2699 C  CD1 . LEU A 1 337 ? -15.828 -12.196 -20.420 1.00 86.24 337 A 1 
ATOM   2700 C  CD2 . LEU A 1 337 ? -16.445 -13.059 -22.686 1.00 86.31 337 A 1 
ATOM   2701 N  N   . GLN A 1 338 ? -16.802 -7.935  -22.504 1.00 96.19 338 A 1 
ATOM   2702 C  CA  . GLN A 1 338 ? -15.846 -7.004  -23.082 1.00 95.40 338 A 1 
ATOM   2703 C  C   . GLN A 1 338 ? -15.388 -5.981  -22.048 1.00 95.58 338 A 1 
ATOM   2704 O  O   . GLN A 1 338 ? -14.218 -5.605  -22.011 1.00 94.83 338 A 1 
ATOM   2705 C  CB  . GLN A 1 338 ? -16.453 -6.288  -24.296 1.00 95.05 338 A 1 
ATOM   2706 C  CG  . GLN A 1 338 ? -16.659 -7.191  -25.497 1.00 81.74 338 A 1 
ATOM   2707 C  CD  . GLN A 1 338 ? -17.105 -6.422  -26.727 1.00 75.07 338 A 1 
ATOM   2708 O  OE1 . GLN A 1 338 ? -17.823 -5.419  -26.630 1.00 68.11 338 A 1 
ATOM   2709 N  NE2 . GLN A 1 338 ? -16.688 -6.879  -27.901 1.00 65.25 338 A 1 
ATOM   2710 N  N   . LEU A 1 339 ? -16.317 -5.547  -21.198 1.00 95.49 339 A 1 
ATOM   2711 C  CA  . LEU A 1 339 ? -15.975 -4.606  -20.138 1.00 95.56 339 A 1 
ATOM   2712 C  C   . LEU A 1 339 ? -15.055 -5.274  -19.121 1.00 95.89 339 A 1 
ATOM   2713 O  O   . LEU A 1 339 ? -14.080 -4.680  -18.661 1.00 95.80 339 A 1 
ATOM   2714 C  CB  . LEU A 1 339 ? -17.232 -4.087  -19.441 1.00 95.49 339 A 1 
ATOM   2715 C  CG  . LEU A 1 339 ? -17.008 -3.086  -18.307 1.00 94.37 339 A 1 
ATOM   2716 C  CD1 . LEU A 1 339 ? -16.271 -1.853  -18.816 1.00 93.29 339 A 1 
ATOM   2717 C  CD2 . LEU A 1 339 ? -18.348 -2.691  -17.694 1.00 93.22 339 A 1 
ATOM   2718 N  N   . PHE A 1 340 ? -15.364 -6.524  -18.778 1.00 96.07 340 A 1 
ATOM   2719 C  CA  . PHE A 1 340 ? -14.508 -7.254  -17.851 1.00 95.57 340 A 1 
ATOM   2720 C  C   . PHE A 1 340 ? -13.115 -7.440  -18.432 1.00 95.16 340 A 1 
ATOM   2721 O  O   . PHE A 1 340 ? -12.113 -7.290  -17.736 1.00 95.31 340 A 1 
ATOM   2722 C  CB  . PHE A 1 340 ? -15.082 -8.627  -17.505 1.00 95.18 340 A 1 
ATOM   2723 C  CG  . PHE A 1 340 ? -14.139 -9.478  -16.701 1.00 94.19 340 A 1 
ATOM   2724 C  CD1 . PHE A 1 340 ? -13.973 -9.257  -15.341 1.00 92.56 340 A 1 
ATOM   2725 C  CD2 . PHE A 1 340 ? -13.367 -10.460 -17.314 1.00 92.62 340 A 1 
ATOM   2726 C  CE1 . PHE A 1 340 ? -13.071 -10.012 -14.601 1.00 90.61 340 A 1 
ATOM   2727 C  CE2 . PHE A 1 340 ? -12.459 -11.212 -16.578 1.00 90.64 340 A 1 
ATOM   2728 C  CZ  . PHE A 1 340 ? -12.315 -10.988 -15.218 1.00 89.87 340 A 1 
ATOM   2729 N  N   . ASN A 1 341 ? -13.050 -7.776  -19.729 1.00 94.76 341 A 1 
ATOM   2730 C  CA  . ASN A 1 341 ? -11.759 -7.965  -20.378 1.00 93.71 341 A 1 
ATOM   2731 C  C   . ASN A 1 341 ? -10.936 -6.676  -20.388 1.00 93.76 341 A 1 
ATOM   2732 O  O   . ASN A 1 341 ? -9.713  -6.719  -20.287 1.00 93.72 341 A 1 
ATOM   2733 C  CB  . ASN A 1 341 ? -11.943 -8.484  -21.809 1.00 93.38 341 A 1 
ATOM   2734 C  CG  . ASN A 1 341 ? -12.372 -9.939  -21.855 1.00 90.13 341 A 1 
ATOM   2735 O  OD1 . ASN A 1 341 ? -12.165 -10.686 -20.899 1.00 86.10 341 A 1 
ATOM   2736 N  ND2 . ASN A 1 341 ? -12.959 -10.347 -22.969 1.00 84.67 341 A 1 
ATOM   2737 N  N   . LYS A 1 342 ? -11.621 -5.539  -20.495 1.00 94.37 342 A 1 
ATOM   2738 C  CA  . LYS A 1 342 ? -10.942 -4.252  -20.438 1.00 94.23 342 A 1 
ATOM   2739 C  C   . LYS A 1 342 ? -10.333 -4.066  -19.042 1.00 94.83 342 A 1 
ATOM   2740 O  O   . LYS A 1 342 ? -9.171  -3.678  -18.904 1.00 94.43 342 A 1 
ATOM   2741 C  CB  . LYS A 1 342 ? -11.915 -3.109  -20.726 1.00 92.95 342 A 1 
ATOM   2742 C  CG  . LYS A 1 342 ? -11.277 -1.726  -20.644 1.00 84.48 342 A 1 
ATOM   2743 C  CD  . LYS A 1 342 ? -12.319 -0.627  -20.754 1.00 82.37 342 A 1 
ATOM   2744 C  CE  . LYS A 1 342 ? -12.961 -0.587  -22.116 1.00 73.31 342 A 1 
ATOM   2745 N  NZ  . LYS A 1 342 ? -13.933 0.539   -22.233 1.00 67.14 342 A 1 
ATOM   2746 N  N   . TYR A 1 343 ? -11.147 -4.359  -18.029 1.00 94.31 343 A 1 
ATOM   2747 C  CA  . TYR A 1 343 ? -10.671 -4.293  -16.643 1.00 94.41 343 A 1 
ATOM   2748 C  C   . TYR A 1 343 ? -9.486  -5.232  -16.442 1.00 94.41 343 A 1 
ATOM   2749 O  O   . TYR A 1 343 ? -8.495  -4.874  -15.809 1.00 94.95 343 A 1 
ATOM   2750 C  CB  . TYR A 1 343 ? -11.798 -4.653  -15.673 1.00 95.07 343 A 1 
ATOM   2751 C  CG  . TYR A 1 343 ? -11.313 -5.153  -14.331 1.00 95.07 343 A 1 
ATOM   2752 C  CD1 . TYR A 1 343 ? -10.930 -4.275  -13.323 1.00 94.11 343 A 1 
ATOM   2753 C  CD2 . TYR A 1 343 ? -11.215 -6.518  -14.087 1.00 94.47 343 A 1 
ATOM   2754 C  CE1 . TYR A 1 343 ? -10.471 -4.742  -12.103 1.00 93.19 343 A 1 
ATOM   2755 C  CE2 . TYR A 1 343 ? -10.752 -6.998  -12.871 1.00 93.25 343 A 1 
ATOM   2756 C  CZ  . TYR A 1 343 ? -10.380 -6.107  -11.884 1.00 93.16 343 A 1 
ATOM   2757 O  OH  . TYR A 1 343 ? -9.916  -6.582  -10.676 1.00 91.89 343 A 1 
ATOM   2758 N  N   . HIS A 1 344 ? -9.598  -6.444  -16.979 1.00 94.64 344 A 1 
ATOM   2759 C  CA  . HIS A 1 344 ? -8.549  -7.444  -16.810 1.00 93.70 344 A 1 
ATOM   2760 C  C   . HIS A 1 344 ? -7.249  -7.006  -17.479 1.00 93.57 344 A 1 
ATOM   2761 O  O   . HIS A 1 344 ? -6.159  -7.287  -16.985 1.00 93.32 344 A 1 
ATOM   2762 C  CB  . HIS A 1 344 ? -8.998  -8.792  -17.371 1.00 92.67 344 A 1 
ATOM   2763 C  CG  . HIS A 1 344 ? -8.165  -9.951  -16.915 1.00 88.75 344 A 1 
ATOM   2764 N  ND1 . HIS A 1 344 ? -7.892  -11.038 -17.717 1.00 77.41 344 A 1 
ATOM   2765 C  CD2 . HIS A 1 344 ? -7.539  -10.191 -15.742 1.00 76.65 344 A 1 
ATOM   2766 C  CE1 . HIS A 1 344 ? -7.151  -11.902 -17.056 1.00 77.26 344 A 1 
ATOM   2767 N  NE2 . HIS A 1 344 ? -6.909  -11.409 -15.857 1.00 78.93 344 A 1 
ATOM   2768 N  N   . LEU A 1 345 ? -7.369  -6.319  -18.613 1.00 93.92 345 A 1 
ATOM   2769 C  CA  . LEU A 1 345 ? -6.191  -5.790  -19.291 1.00 93.43 345 A 1 
ATOM   2770 C  C   . LEU A 1 345 ? -5.478  -4.779  -18.393 1.00 93.67 345 A 1 
ATOM   2771 O  O   . LEU A 1 345 ? -4.259  -4.815  -18.245 1.00 93.44 345 A 1 
ATOM   2772 C  CB  . LEU A 1 345 ? -6.590  -5.123  -20.613 1.00 92.58 345 A 1 
ATOM   2773 C  CG  . LEU A 1 345 ? -5.453  -4.524  -21.444 1.00 86.41 345 A 1 
ATOM   2774 C  CD1 . LEU A 1 345 ? -4.522  -5.628  -21.926 1.00 83.72 345 A 1 
ATOM   2775 C  CD2 . LEU A 1 345 ? -6.022  -3.745  -22.626 1.00 83.33 345 A 1 
ATOM   2776 N  N   . HIS A 1 346 ? -6.254  -3.881  -17.784 1.00 94.56 346 A 1 
ATOM   2777 C  CA  . HIS A 1 346 ? -5.676  -2.883  -16.895 1.00 94.26 346 A 1 
ATOM   2778 C  C   . HIS A 1 346 ? -5.145  -3.525  -15.606 1.00 94.55 346 A 1 
ATOM   2779 O  O   . HIS A 1 346 ? -4.163  -3.059  -15.035 1.00 94.19 346 A 1 
ATOM   2780 C  CB  . HIS A 1 346 ? -6.708  -1.809  -16.560 1.00 94.01 346 A 1 
ATOM   2781 C  CG  . HIS A 1 346 ? -7.181  -1.035  -17.759 1.00 93.84 346 A 1 
ATOM   2782 N  ND1 . HIS A 1 346 ? -6.347  -0.694  -18.797 1.00 89.87 346 A 1 
ATOM   2783 C  CD2 . HIS A 1 346 ? -8.398  -0.529  -18.070 1.00 89.15 346 A 1 
ATOM   2784 C  CE1 . HIS A 1 346 ? -7.033  -0.015  -19.710 1.00 91.14 346 A 1 
ATOM   2785 N  NE2 . HIS A 1 346 ? -8.276  0.096   -19.291 1.00 91.23 346 A 1 
ATOM   2786 N  N   . PHE A 1 347 ? -5.796  -4.594  -15.170 1.00 93.00 347 A 1 
ATOM   2787 C  CA  . PHE A 1 347 ? -5.354  -5.376  -14.020 1.00 91.25 347 A 1 
ATOM   2788 C  C   . PHE A 1 347 ? -3.891  -5.766  -14.214 1.00 90.46 347 A 1 
ATOM   2789 O  O   . PHE A 1 347 ? -3.107  -5.785  -13.263 1.00 91.08 347 A 1 
ATOM   2790 C  CB  . PHE A 1 347 ? -6.241  -6.626  -13.894 1.00 92.14 347 A 1 
ATOM   2791 C  CG  . PHE A 1 347 ? -5.763  -7.643  -12.890 1.00 93.07 347 A 1 
ATOM   2792 C  CD1 . PHE A 1 347 ? -6.115  -7.543  -11.548 1.00 92.89 347 A 1 
ATOM   2793 C  CD2 . PHE A 1 347 ? -5.012  -8.738  -13.295 1.00 93.41 347 A 1 
ATOM   2794 C  CE1 . PHE A 1 347 ? -5.710  -8.503  -10.626 1.00 91.64 347 A 1 
ATOM   2795 C  CE2 . PHE A 1 347 ? -4.600  -9.701  -12.385 1.00 91.96 347 A 1 
ATOM   2796 C  CZ  . PHE A 1 347 ? -4.951  -9.580  -11.056 1.00 91.83 347 A 1 
ATOM   2797 N  N   . ARG A 1 348 ? -3.531  -6.040  -15.476 1.00 92.91 348 A 1 
ATOM   2798 C  CA  . ARG A 1 348 ? -2.183  -6.463  -15.845 1.00 91.63 348 A 1 
ATOM   2799 C  C   . ARG A 1 348 ? -1.305  -5.309  -16.327 1.00 92.10 348 A 1 
ATOM   2800 O  O   . ARG A 1 348 ? -0.261  -5.528  -16.943 1.00 90.73 348 A 1 
ATOM   2801 C  CB  . ARG A 1 348 ? -2.270  -7.528  -16.945 1.00 89.41 348 A 1 
ATOM   2802 C  CG  . ARG A 1 348 ? -3.244  -8.659  -16.674 1.00 81.70 348 A 1 
ATOM   2803 C  CD  . ARG A 1 348 ? -3.150  -9.749  -17.731 1.00 78.97 348 A 1 
ATOM   2804 N  NE  . ARG A 1 348 ? -3.486  -9.270  -19.070 1.00 71.96 348 A 1 
ATOM   2805 C  CZ  . ARG A 1 348 ? -4.525  -9.671  -19.779 1.00 67.15 348 A 1 
ATOM   2806 N  NH1 . ARG A 1 348 ? -5.362  -10.571 -19.290 1.00 61.37 348 A 1 
ATOM   2807 N  NH2 . ARG A 1 348 ? -4.731  -9.180  -20.985 1.00 58.03 348 A 1 
ATOM   2808 N  N   . ALA A 1 349 ? -1.740  -4.081  -16.067 1.00 93.57 349 A 1 
ATOM   2809 C  CA  . ALA A 1 349 ? -1.016  -2.889  -16.515 1.00 93.10 349 A 1 
ATOM   2810 C  C   . ALA A 1 349 ? -0.820  -2.877  -18.029 1.00 93.56 349 A 1 
ATOM   2811 O  O   . ALA A 1 349 ? 0.194   -2.390  -18.532 1.00 91.60 349 A 1 
ATOM   2812 C  CB  . ALA A 1 349 ? 0.331   -2.766  -15.796 1.00 92.53 349 A 1 
ATOM   2813 N  N   . ASP A 1 350 ? -1.793  -3.432  -18.752 1.00 92.21 350 A 1 
ATOM   2814 C  CA  . ASP A 1 350 ? -1.769  -3.478  -20.214 1.00 91.55 350 A 1 
ATOM   2815 C  C   . ASP A 1 350 ? -0.496  -4.121  -20.770 1.00 90.96 350 A 1 
ATOM   2816 O  O   . ASP A 1 350 ? -0.048  -3.790  -21.866 1.00 87.66 350 A 1 
ATOM   2817 C  CB  . ASP A 1 350 ? -1.911  -2.069  -20.811 1.00 91.14 350 A 1 
ATOM   2818 C  CG  . ASP A 1 350 ? -3.209  -1.380  -20.416 1.00 90.66 350 A 1 
ATOM   2819 O  OD1 . ASP A 1 350 ? -3.927  -1.896  -19.529 1.00 87.21 350 A 1 
ATOM   2820 O  OD2 . ASP A 1 350 ? -3.517  -0.321  -21.000 1.00 87.48 350 A 1 
ATOM   2821 N  N   . THR A 1 351 ? 0.077   -5.036  -20.013 1.00 91.79 351 A 1 
ATOM   2822 C  CA  . THR A 1 351 ? 1.345   -5.650  -20.404 1.00 90.01 351 A 1 
ATOM   2823 C  C   . THR A 1 351 ? 1.187   -6.638  -21.561 1.00 87.99 351 A 1 
ATOM   2824 O  O   . THR A 1 351 ? 0.409   -7.586  -21.477 1.00 85.22 351 A 1 
ATOM   2825 C  CB  . THR A 1 351 ? 1.988   -6.372  -19.217 1.00 89.35 351 A 1 
ATOM   2826 O  OG1 . THR A 1 351 ? 2.115   -5.459  -18.125 1.00 85.68 351 A 1 
ATOM   2827 C  CG2 . THR A 1 351 ? 3.363   -6.888  -19.601 1.00 86.01 351 A 1 
ATOM   2828 N  N   . PRO A 1 352 ? 1.936   -6.429  -22.647 1.00 84.72 352 A 1 
ATOM   2829 C  CA  . PRO A 1 352 ? 1.890   -7.324  -23.806 1.00 80.66 352 A 1 
ATOM   2830 C  C   . PRO A 1 352 ? 2.339   -8.735  -23.458 1.00 78.86 352 A 1 
ATOM   2831 O  O   . PRO A 1 352 ? 3.330   -8.914  -22.749 1.00 71.94 352 A 1 
ATOM   2832 C  CB  . PRO A 1 352 ? 2.859   -6.673  -24.794 1.00 77.38 352 A 1 
ATOM   2833 C  CG  . PRO A 1 352 ? 2.882   -5.235  -24.398 1.00 76.92 352 A 1 
ATOM   2834 C  CD  . PRO A 1 352 ? 2.812   -5.274  -22.899 1.00 80.18 352 A 1 
ATOM   2835 N  N   . GLY A 1 353 ? 1.601   -9.747  -23.970 1.00 77.46 353 A 1 
ATOM   2836 C  CA  . GLY A 1 353 ? 1.988   -11.131 -23.772 1.00 73.46 353 A 1 
ATOM   2837 C  C   . GLY A 1 353 ? 1.803   -11.683 -22.369 1.00 71.87 353 A 1 
ATOM   2838 O  O   . GLY A 1 353 ? 2.281   -12.780 -22.068 1.00 65.64 353 A 1 
ATOM   2839 N  N   . PHE A 1 354 ? 1.116   -10.951 -21.521 1.00 67.76 354 A 1 
ATOM   2840 C  CA  . PHE A 1 354 ? 0.876   -11.379 -20.144 1.00 63.73 354 A 1 
ATOM   2841 C  C   . PHE A 1 354 ? 0.029   -12.652 -20.103 1.00 61.42 354 A 1 
ATOM   2842 O  O   . PHE A 1 354 ? -0.978  -12.761 -20.800 1.00 57.16 354 A 1 
ATOM   2843 C  CB  . PHE A 1 354 ? 0.165   -10.268 -19.371 1.00 60.35 354 A 1 
ATOM   2844 C  CG  . PHE A 1 354 ? 0.004   -10.550 -17.904 1.00 58.42 354 A 1 
ATOM   2845 C  CD1 . PHE A 1 354 ? 0.933   -10.074 -16.997 1.00 55.86 354 A 1 
ATOM   2846 C  CD2 . PHE A 1 354 ? -1.082  -11.266 -17.435 1.00 56.23 354 A 1 
ATOM   2847 C  CE1 . PHE A 1 354 ? 0.784   -10.311 -15.639 1.00 51.88 354 A 1 
ATOM   2848 C  CE2 . PHE A 1 354 ? -1.237  -11.512 -16.078 1.00 52.60 354 A 1 
ATOM   2849 C  CZ  . PHE A 1 354 ? -0.301  -11.031 -15.178 1.00 53.17 354 A 1 
ATOM   2850 N  N   . THR A 1 355 ? 0.441   -13.606 -19.293 1.00 54.96 355 A 1 
ATOM   2851 C  CA  . THR A 1 355 ? -0.305  -14.853 -19.133 1.00 54.36 355 A 1 
ATOM   2852 C  C   . THR A 1 355 ? -0.569  -15.116 -17.659 1.00 51.16 355 A 1 
ATOM   2853 O  O   . THR A 1 355 ? -1.567  -15.768 -17.326 1.00 46.87 355 A 1 
ATOM   2854 C  CB  . THR A 1 355 ? 0.452   -16.059 -19.717 1.00 49.86 355 A 1 
ATOM   2855 O  OG1 . THR A 1 355 ? 1.734   -16.151 -19.103 1.00 46.93 355 A 1 
ATOM   2856 C  CG2 . THR A 1 355 ? 0.635   -15.892 -21.215 1.00 45.20 355 A 1 
ATOM   2857 O  OXT . THR A 1 355 ? 0.202   -14.668 -16.819 1.00 45.76 355 A 1 
HETATM 2858 CO CO  . CO  B 2 .   ? 5.970   -6.382  -3.451  1.00 89.92 1   B 1 
#
