# Supplementary material for: Theoretical Study of Sphingomyelinases from Entamoeba histolytica and Trichomonas vaginalis Sheds Light on the Evolution of Enzymes Needed for Survival and Colonization
Source: Pathogens. 2025 Jan 5;14(1):32. doi: 10.3390/pathogens14010032 (PMC11768322; doi:10.3390/pathogens14010032)
Supplement: Supplementary file 1 [file pathogens-14-00032-s001.zip › Supplementary structural Files/CIF files aSMase6/aSMase6 no loop/aSmase6 no loop Co/fold_smasa6nosigpeptnoloopnoctermco_model_1.cif]

# By using this file you agree to the legally binding terms of use found at alphafoldserver.com/output-terms
data_736c0299ecc5581c
#
_entry.id 736c0299ecc5581c
#
loop_
_atom_type.symbol
C  
CO 
N  
O  
S  
#
loop_
_audit_author.name
_audit_author.pdbx_ordinal
"Google DeepMind" 1 
"Isomorphic Labs" 2 
#
_audit_conform.dict_location https://raw.githubusercontent.com/ihmwg/ModelCIF/master/dist/mmcif_ma.dic
_audit_conform.dict_name     mmcif_ma.dic
_audit_conform.dict_version  1.4.5
#
loop_
_chem_comp.formula
_chem_comp.formula_weight
_chem_comp.id
_chem_comp.mon_nstd_flag
_chem_comp.name
_chem_comp.pdbx_smiles
_chem_comp.pdbx_synonyms
_chem_comp.type
"C3 H7 N O2"    89.093  ALA y ALANINE           C[C@H](N)C(O)=O                  ? "L-PEPTIDE LINKING" 
"C6 H15 N4 O2"  175.209 ARG y ARGININE          N[C@@H](CCCNC(N)=[NH2+])C(O)=O   ? "L-PEPTIDE LINKING" 
"C4 H8 N2 O3"   132.118 ASN y ASPARAGINE        N[C@@H](CC(N)=O)C(O)=O           ? "L-PEPTIDE LINKING" 
"C4 H7 N O4"    133.103 ASP y "ASPARTIC ACID"   N[C@@H](CC(O)=O)C(O)=O           ? "L-PEPTIDE LINKING" 
Co              58.933  CO  . "COBALT (II) ION" "[Co++]"                         ? NON-POLYMER         
"C3 H7 N O2 S"  121.158 CYS y CYSTEINE          N[C@@H](CS)C(O)=O                ? "L-PEPTIDE LINKING" 
"C5 H10 N2 O3"  146.144 GLN y GLUTAMINE         N[C@@H](CCC(N)=O)C(O)=O          ? "L-PEPTIDE LINKING" 
"C5 H9 N O4"    147.129 GLU y "GLUTAMIC ACID"   N[C@@H](CCC(O)=O)C(O)=O          ? "L-PEPTIDE LINKING" 
"C2 H5 N O2"    75.067  GLY y GLYCINE           NCC(O)=O                         ? "PEPTIDE LINKING"   
"C6 H10 N3 O2"  156.162 HIS y HISTIDINE         N[C@@H](Cc1c[nH]c[nH+]1)C(O)=O   ? "L-PEPTIDE LINKING" 
"C6 H13 N O2"   131.173 ILE y ISOLEUCINE        CC[C@H](C)[C@H](N)C(O)=O         ? "L-PEPTIDE LINKING" 
"C6 H13 N O2"   131.173 LEU y LEUCINE           CC(C)C[C@H](N)C(O)=O             ? "L-PEPTIDE LINKING" 
"C6 H15 N2 O2"  147.195 LYS y LYSINE            N[C@@H](CCCC[NH3+])C(O)=O        ? "L-PEPTIDE LINKING" 
"C5 H11 N O2 S" 149.211 MET y METHIONINE        CSCC[C@H](N)C(O)=O               ? "L-PEPTIDE LINKING" 
"C9 H11 N O2"   165.189 PHE y PHENYLALANINE     N[C@@H](Cc1ccccc1)C(O)=O         ? "L-PEPTIDE LINKING" 
"C5 H9 N O2"    115.130 PRO y PROLINE           OC(=O)[C@@H]1CCCN1               ? "L-PEPTIDE LINKING" 
"C3 H7 N O3"    105.093 SER y SERINE            N[C@@H](CO)C(O)=O                ? "L-PEPTIDE LINKING" 
"C4 H9 N O3"    119.119 THR y THREONINE         C[C@@H](O)[C@H](N)C(O)=O         ? "L-PEPTIDE LINKING" 
"C11 H12 N2 O2" 204.225 TRP y TRYPTOPHAN        N[C@@H](Cc1c[nH]c2ccccc12)C(O)=O ? "L-PEPTIDE LINKING" 
"C9 H11 N O3"   181.189 TYR y TYROSINE          N[C@@H](Cc1ccc(O)cc1)C(O)=O      ? "L-PEPTIDE LINKING" 
"C5 H11 N O2"   117.146 VAL y VALINE            CC(C)[C@H](N)C(O)=O              ? "L-PEPTIDE LINKING" 
#
_citation.book_publisher          ?
_citation.country                 UK
_citation.id                      primary
_citation.journal_full            Nature
_citation.journal_id_ASTM         NATUAS
_citation.journal_id_CSD          0006
_citation.journal_id_ISSN         0028-0836
_citation.journal_volume          ?
_citation.page_first              ?
_citation.page_last               ?
_citation.pdbx_database_id_DOI    ?
_citation.pdbx_database_id_PubMed ?
_citation.title                   "Accurate structure prediction of biomolecular interactions with AlphaFold 3"
_citation.year                    2024
#
loop_
_citation_author.citation_id
_citation_author.name
_citation_author.ordinal
primary "Google DeepMind" 1 
primary "Isomorphic Labs" 2 
#
loop_
_entity.id
_entity.pdbx_description
_entity.type
1 . polymer     
2 . non-polymer 
#
_entity_poly.entity_id      1
_entity_poly.pdbx_strand_id A
_entity_poly.type           polypeptide(L)
#
loop_
_entity_poly_seq.entity_id
_entity_poly_seq.hetero
_entity_poly_seq.mon_id
_entity_poly_seq.num
1 n PHE 1   
1 n GLU 2   
1 n MET 3   
1 n TRP 4   
1 n GLN 5   
1 n LEU 6   
1 n THR 7   
1 n ASP 8   
1 n ILE 9   
1 n HIS 10  
1 n LEU 11  
1 n ASP 12  
1 n PRO 13  
1 n MET 14  
1 n TYR 15  
1 n THR 16  
1 n VAL 17  
1 n GLY 18  
1 n SER 19  
1 n ASP 20  
1 n PRO 21  
1 n LEU 22  
1 n LYS 23  
1 n LEU 24  
1 n CYS 25  
1 n ARG 26  
1 n GLU 27  
1 n GLY 28  
1 n LYS 29  
1 n GLY 30  
1 n ASN 31  
1 n ALA 32  
1 n GLY 33  
1 n LYS 34  
1 n TYR 35  
1 n GLY 36  
1 n ASP 37  
1 n TYR 38  
1 n SER 39  
1 n CYS 40  
1 n ASP 41  
1 n ALA 42  
1 n ASN 43  
1 n MET 44  
1 n ALA 45  
1 n LEU 46  
1 n LEU 47  
1 n ASP 48  
1 n SER 49  
1 n LEU 50  
1 n VAL 51  
1 n LYS 52  
1 n PHE 53  
1 n ILE 54  
1 n LYS 55  
1 n ARG 56  
1 n ASN 57  
1 n THR 58  
1 n ASP 59  
1 n VAL 60  
1 n ASN 61  
1 n GLY 62  
1 n LYS 63  
1 n VAL 64  
1 n MET 65  
1 n VAL 66  
1 n TYR 67  
1 n ASN 68  
1 n GLY 69  
1 n ASP 70  
1 n ILE 71  
1 n VAL 72  
1 n SER 73  
1 n ARG 74  
1 n ALA 75  
1 n ILE 76  
1 n PRO 77  
1 n LYS 78  
1 n TYR 79  
1 n ASN 80  
1 n LEU 81  
1 n ASP 82  
1 n TYR 83  
1 n VAL 84  
1 n LYS 85  
1 n GLN 86  
1 n SER 87  
1 n ILE 88  
1 n VAL 89  
1 n ASN 90  
1 n ALA 91  
1 n THR 92  
1 n ALA 93  
1 n LEU 94  
1 n LEU 95  
1 n LYS 96  
1 n LYS 97  
1 n PHE 98  
1 n GLU 99  
1 n ASP 100 
1 n PHE 101 
1 n PHE 102 
1 n ILE 103 
1 n ILE 104 
1 n PRO 105 
1 n MET 106 
1 n LEU 107 
1 n GLY 108 
1 n ASN 109 
1 n HIS 110 
1 n ASP 111 
1 n VAL 112 
1 n TYR 113 
1 n PRO 114 
1 n ALA 115 
1 n ASN 116 
1 n GLN 117 
1 n MET 118 
1 n ALA 119 
1 n ILE 120 
1 n ASN 121 
1 n SER 122 
1 n GLN 123 
1 n TRP 124 
1 n ILE 125 
1 n PHE 126 
1 n GLN 127 
1 n PHE 128 
1 n ALA 129 
1 n ALA 130 
1 n GLU 131 
1 n GLN 132 
1 n PHE 133 
1 n ALA 134 
1 n PRO 135 
1 n PHE 136 
1 n LEU 137 
1 n SER 138 
1 n GLN 139 
1 n ASN 140 
1 n ALA 141 
1 n ILE 142 
1 n GLU 143 
1 n SER 144 
1 n PHE 145 
1 n LYS 146 
1 n HIS 147 
1 n GLY 148 
1 n GLY 149 
1 n TYR 150 
1 n TYR 151 
1 n THR 152 
1 n MET 153 
1 n PRO 154 
1 n PHE 155 
1 n PRO 156 
1 n ALA 157 
1 n HIS 158 
1 n LEU 159 
1 n GLY 160 
1 n ILE 161 
1 n LYS 162 
1 n VAL 163 
1 n PRO 164 
1 n LEU 165 
1 n ASN 166 
1 n ALA 167 
1 n VAL 168 
1 n VAL 169 
1 n LEU 170 
1 n ASN 171 
1 n THR 172 
1 n VAL 173 
1 n LEU 174 
1 n TYR 175 
1 n TYR 176 
1 n ASN 177 
1 n TYR 178 
1 n ASN 179 
1 n LYS 180 
1 n GLN 181 
1 n THR 182 
1 n MET 183 
1 n ASP 184 
1 n SER 185 
1 n THR 186 
1 n ASP 187 
1 n PRO 188 
1 n LEU 189 
1 n GLY 190 
1 n GLN 191 
1 n PHE 192 
1 n GLU 193 
1 n TRP 194 
1 n PHE 195 
1 n LYS 196 
1 n THR 197 
1 n VAL 198 
1 n MET 199 
1 n ASP 200 
1 n GLY 201 
1 n TYR 202 
1 n ARG 203 
1 n LYS 204 
1 n THR 205 
1 n GLY 206 
1 n GLN 207 
1 n ARG 208 
1 n ALA 209 
1 n ILE 210 
1 n VAL 211 
1 n SER 212 
1 n MET 213 
1 n HIS 214 
1 n ILE 215 
1 n CYS 216 
1 n PRO 217 
1 n GLY 218 
1 n VAL 219 
1 n ALA 220 
1 n GLU 221 
1 n ARG 222 
1 n PHE 223 
1 n ASN 224 
1 n TYR 225 
1 n SER 226 
1 n ASP 227 
1 n GLN 228 
1 n LEU 229 
1 n TYR 230 
1 n PRO 231 
1 n GLN 232 
1 n TYR 233 
1 n ASN 234 
1 n ASP 235 
1 n ARG 236 
1 n LEU 237 
1 n VAL 238 
1 n ASP 239 
1 n SER 240 
1 n LEU 241 
1 n ALA 242 
1 n GLU 243 
1 n TYR 244 
1 n ASN 245 
1 n ASP 246 
1 n VAL 247 
1 n ILE 248 
1 n LEU 249 
1 n GLY 250 
1 n VAL 251 
1 n LEU 252 
1 n CYS 253 
1 n GLY 254 
1 n HIS 255 
1 n LEU 256 
1 n HIS 257 
1 n THR 258 
1 n ASP 259 
1 n THR 260 
1 n PHE 261 
1 n ARG 262 
1 n ILE 263 
1 n LEU 264 
1 n SER 265 
1 n LYS 266 
1 n GLY 267 
1 n ASN 268 
1 n LYS 269 
1 n LYS 270 
1 n VAL 271 
1 n MET 272 
1 n ALA 273 
1 n PHE 274 
1 n ILE 275 
1 n GLY 276 
1 n PRO 277 
1 n SER 278 
1 n VAL 279 
1 n ASP 280 
1 n THR 281 
1 n TRP 282 
1 n LEU 283 
1 n GLY 284 
1 n THR 285 
1 n SER 286 
1 n PRO 287 
1 n SER 288 
1 n ILE 289 
1 n ARG 290 
1 n LYS 291 
1 n TYR 292 
1 n ASP 293 
1 n VAL 294 
1 n GLY 295 
1 n ASN 296 
1 n GLY 297 
1 n GLN 298 
1 n GLY 299 
1 n TYR 300 
1 n MET 301 
1 n LYS 302 
1 n GLU 303 
1 n PHE 304 
1 n LYS 305 
1 n ASN 306 
1 n TYR 307 
1 n PHE 308 
1 n ASN 309 
1 n TYR 310 
1 n GLY 311 
1 n SER 312 
1 n SER 313 
1 n SER 314 
1 n GLU 315 
1 n TYR 316 
1 n GLY 317 
1 n LEU 318 
1 n LYS 319 
1 n GLU 320 
1 n LEU 321 
1 n SER 322 
1 n PRO 323 
1 n LYS 324 
1 n GLU 325 
1 n PHE 326 
1 n GLU 327 
1 n ILE 328 
1 n LEU 329 
1 n ALA 330 
1 n ALA 331 
1 n ARG 332 
1 n MET 333 
1 n ASP 334 
1 n LYS 335 
1 n ASP 336 
1 n LEU 337 
1 n GLN 338 
1 n LEU 339 
1 n PHE 340 
1 n ASN 341 
1 n LYS 342 
1 n TYR 343 
1 n HIS 344 
1 n LEU 345 
1 n HIS 346 
1 n PHE 347 
1 n ARG 348 
1 n ALA 349 
1 n ASP 350 
1 n THR 351 
1 n PRO 352 
1 n GLY 353 
1 n PHE 354 
1 n THR 355 
#
_ma_data.content_type "model coordinates"
_ma_data.id           1
_ma_data.name         Model
#
_ma_model_list.data_id          1
_ma_model_list.model_group_id   1
_ma_model_list.model_group_name "AlphaFold-beta-20231127 (7a14c934-fe78-43c1-a552-7fb305b0ebd1 @ 2024-08-29 19:21:17)"
_ma_model_list.model_id         1
_ma_model_list.model_name       "Top ranked model"
_ma_model_list.model_type       "Ab initio model"
_ma_model_list.ordinal_id       1
#
loop_
_ma_protocol_step.method_type
_ma_protocol_step.ordinal_id
_ma_protocol_step.protocol_id
_ma_protocol_step.step_id
"coevolution MSA" 1 1 1 
"template search" 2 1 2 
modeling          3 1 3 
#
loop_
_ma_qa_metric.id
_ma_qa_metric.mode
_ma_qa_metric.name
_ma_qa_metric.software_group_id
_ma_qa_metric.type
1 global pLDDT 1 pLDDT 
2 local  pLDDT 1 pLDDT 
#
_ma_qa_metric_global.metric_id    1
_ma_qa_metric_global.metric_value 93.19
_ma_qa_metric_global.model_id     1
_ma_qa_metric_global.ordinal_id   1
#
_ma_software_group.group_id    1
_ma_software_group.ordinal_id  1
_ma_software_group.software_id 1
#
loop_
_ma_target_entity.data_id
_ma_target_entity.entity_id
_ma_target_entity.origin
1 1 . 
1 2 . 
#
loop_
_ma_target_entity_instance.asym_id
_ma_target_entity_instance.details
_ma_target_entity_instance.entity_id
A . 1 
B . 2 
#
loop_
_pdbx_data_usage.details
_pdbx_data_usage.id
_pdbx_data_usage.type
_pdbx_data_usage.url
;NON-COMMERCIAL USE ONLY, BY USING THIS FILE YOU AGREE TO THE TERMS OF USE FOUND
AT alphafoldserver.com/output-terms.
;
1 license    ? 
;THE INFORMATION IS NOT INTENDED FOR, HAS NOT BEEN VALIDATED FOR, AND IS NOT
APPROVED FOR CLINICAL USE. IT SHOULD NOT BE USED FOR CLINICAL PURPOSE OR RELIED
ON FOR MEDICAL OR OTHER PROFESSIONAL ADVICE. IT IS THEORETICAL MODELLING ONLY
AND CAUTION SHOULD BE EXERCISED IN ITS USE. IT IS PROVIDED "AS-IS" WITHOUT ANY
WARRANTY OF ANY KIND, WHETHER EXPRESSED OR IMPLIED. NO WARRANTY IS GIVEN THAT
USE OF THE INFORMATION SHALL NOT INFRINGE THE RIGHTS OF ANY THIRD PARTY.
;
2 disclaimer ? 
#
_pdbx_nonpoly_scheme.asym_id       B
_pdbx_nonpoly_scheme.auth_seq_num  1
_pdbx_nonpoly_scheme.entity_id     2
_pdbx_nonpoly_scheme.mon_id        CO
_pdbx_nonpoly_scheme.pdb_ins_code  .
_pdbx_nonpoly_scheme.pdb_seq_num   1
_pdbx_nonpoly_scheme.pdb_strand_id B
#
loop_
_pdbx_poly_seq_scheme.asym_id
_pdbx_poly_seq_scheme.auth_seq_num
_pdbx_poly_seq_scheme.entity_id
_pdbx_poly_seq_scheme.hetero
_pdbx_poly_seq_scheme.mon_id
_pdbx_poly_seq_scheme.pdb_ins_code
_pdbx_poly_seq_scheme.pdb_seq_num
_pdbx_poly_seq_scheme.pdb_strand_id
_pdbx_poly_seq_scheme.seq_id
A 1   1 n PHE . 1   A 1   
A 2   1 n GLU . 2   A 2   
A 3   1 n MET . 3   A 3   
A 4   1 n TRP . 4   A 4   
A 5   1 n GLN . 5   A 5   
A 6   1 n LEU . 6   A 6   
A 7   1 n THR . 7   A 7   
A 8   1 n ASP . 8   A 8   
A 9   1 n ILE . 9   A 9   
A 10  1 n HIS . 10  A 10  
A 11  1 n LEU . 11  A 11  
A 12  1 n ASP . 12  A 12  
A 13  1 n PRO . 13  A 13  
A 14  1 n MET . 14  A 14  
A 15  1 n TYR . 15  A 15  
A 16  1 n THR . 16  A 16  
A 17  1 n VAL . 17  A 17  
A 18  1 n GLY . 18  A 18  
A 19  1 n SER . 19  A 19  
A 20  1 n ASP . 20  A 20  
A 21  1 n PRO . 21  A 21  
A 22  1 n LEU . 22  A 22  
A 23  1 n LYS . 23  A 23  
A 24  1 n LEU . 24  A 24  
A 25  1 n CYS . 25  A 25  
A 26  1 n ARG . 26  A 26  
A 27  1 n GLU . 27  A 27  
A 28  1 n GLY . 28  A 28  
A 29  1 n LYS . 29  A 29  
A 30  1 n GLY . 30  A 30  
A 31  1 n ASN . 31  A 31  
A 32  1 n ALA . 32  A 32  
A 33  1 n GLY . 33  A 33  
A 34  1 n LYS . 34  A 34  
A 35  1 n TYR . 35  A 35  
A 36  1 n GLY . 36  A 36  
A 37  1 n ASP . 37  A 37  
A 38  1 n TYR . 38  A 38  
A 39  1 n SER . 39  A 39  
A 40  1 n CYS . 40  A 40  
A 41  1 n ASP . 41  A 41  
A 42  1 n ALA . 42  A 42  
A 43  1 n ASN . 43  A 43  
A 44  1 n MET . 44  A 44  
A 45  1 n ALA . 45  A 45  
A 46  1 n LEU . 46  A 46  
A 47  1 n LEU . 47  A 47  
A 48  1 n ASP . 48  A 48  
A 49  1 n SER . 49  A 49  
A 50  1 n LEU . 50  A 50  
A 51  1 n VAL . 51  A 51  
A 52  1 n LYS . 52  A 52  
A 53  1 n PHE . 53  A 53  
A 54  1 n ILE . 54  A 54  
A 55  1 n LYS . 55  A 55  
A 56  1 n ARG . 56  A 56  
A 57  1 n ASN . 57  A 57  
A 58  1 n THR . 58  A 58  
A 59  1 n ASP . 59  A 59  
A 60  1 n VAL . 60  A 60  
A 61  1 n ASN . 61  A 61  
A 62  1 n GLY . 62  A 62  
A 63  1 n LYS . 63  A 63  
A 64  1 n VAL . 64  A 64  
A 65  1 n MET . 65  A 65  
A 66  1 n VAL . 66  A 66  
A 67  1 n TYR . 67  A 67  
A 68  1 n ASN . 68  A 68  
A 69  1 n GLY . 69  A 69  
A 70  1 n ASP . 70  A 70  
A 71  1 n ILE . 71  A 71  
A 72  1 n VAL . 72  A 72  
A 73  1 n SER . 73  A 73  
A 74  1 n ARG . 74  A 74  
A 75  1 n ALA . 75  A 75  
A 76  1 n ILE . 76  A 76  
A 77  1 n PRO . 77  A 77  
A 78  1 n LYS . 78  A 78  
A 79  1 n TYR . 79  A 79  
A 80  1 n ASN . 80  A 80  
A 81  1 n LEU . 81  A 81  
A 82  1 n ASP . 82  A 82  
A 83  1 n TYR . 83  A 83  
A 84  1 n VAL . 84  A 84  
A 85  1 n LYS . 85  A 85  
A 86  1 n GLN . 86  A 86  
A 87  1 n SER . 87  A 87  
A 88  1 n ILE . 88  A 88  
A 89  1 n VAL . 89  A 89  
A 90  1 n ASN . 90  A 90  
A 91  1 n ALA . 91  A 91  
A 92  1 n THR . 92  A 92  
A 93  1 n ALA . 93  A 93  
A 94  1 n LEU . 94  A 94  
A 95  1 n LEU . 95  A 95  
A 96  1 n LYS . 96  A 96  
A 97  1 n LYS . 97  A 97  
A 98  1 n PHE . 98  A 98  
A 99  1 n GLU . 99  A 99  
A 100 1 n ASP . 100 A 100 
A 101 1 n PHE . 101 A 101 
A 102 1 n PHE . 102 A 102 
A 103 1 n ILE . 103 A 103 
A 104 1 n ILE . 104 A 104 
A 105 1 n PRO . 105 A 105 
A 106 1 n MET . 106 A 106 
A 107 1 n LEU . 107 A 107 
A 108 1 n GLY . 108 A 108 
A 109 1 n ASN . 109 A 109 
A 110 1 n HIS . 110 A 110 
A 111 1 n ASP . 111 A 111 
A 112 1 n VAL . 112 A 112 
A 113 1 n TYR . 113 A 113 
A 114 1 n PRO . 114 A 114 
A 115 1 n ALA . 115 A 115 
A 116 1 n ASN . 116 A 116 
A 117 1 n GLN . 117 A 117 
A 118 1 n MET . 118 A 118 
A 119 1 n ALA . 119 A 119 
A 120 1 n ILE . 120 A 120 
A 121 1 n ASN . 121 A 121 
A 122 1 n SER . 122 A 122 
A 123 1 n GLN . 123 A 123 
A 124 1 n TRP . 124 A 124 
A 125 1 n ILE . 125 A 125 
A 126 1 n PHE . 126 A 126 
A 127 1 n GLN . 127 A 127 
A 128 1 n PHE . 128 A 128 
A 129 1 n ALA . 129 A 129 
A 130 1 n ALA . 130 A 130 
A 131 1 n GLU . 131 A 131 
A 132 1 n GLN . 132 A 132 
A 133 1 n PHE . 133 A 133 
A 134 1 n ALA . 134 A 134 
A 135 1 n PRO . 135 A 135 
A 136 1 n PHE . 136 A 136 
A 137 1 n LEU . 137 A 137 
A 138 1 n SER . 138 A 138 
A 139 1 n GLN . 139 A 139 
A 140 1 n ASN . 140 A 140 
A 141 1 n ALA . 141 A 141 
A 142 1 n ILE . 142 A 142 
A 143 1 n GLU . 143 A 143 
A 144 1 n SER . 144 A 144 
A 145 1 n PHE . 145 A 145 
A 146 1 n LYS . 146 A 146 
A 147 1 n HIS . 147 A 147 
A 148 1 n GLY . 148 A 148 
A 149 1 n GLY . 149 A 149 
A 150 1 n TYR . 150 A 150 
A 151 1 n TYR . 151 A 151 
A 152 1 n THR . 152 A 152 
A 153 1 n MET . 153 A 153 
A 154 1 n PRO . 154 A 154 
A 155 1 n PHE . 155 A 155 
A 156 1 n PRO . 156 A 156 
A 157 1 n ALA . 157 A 157 
A 158 1 n HIS . 158 A 158 
A 159 1 n LEU . 159 A 159 
A 160 1 n GLY . 160 A 160 
A 161 1 n ILE . 161 A 161 
A 162 1 n LYS . 162 A 162 
A 163 1 n VAL . 163 A 163 
A 164 1 n PRO . 164 A 164 
A 165 1 n LEU . 165 A 165 
A 166 1 n ASN . 166 A 166 
A 167 1 n ALA . 167 A 167 
A 168 1 n VAL . 168 A 168 
A 169 1 n VAL . 169 A 169 
A 170 1 n LEU . 170 A 170 
A 171 1 n ASN . 171 A 171 
A 172 1 n THR . 172 A 172 
A 173 1 n VAL . 173 A 173 
A 174 1 n LEU . 174 A 174 
A 175 1 n TYR . 175 A 175 
A 176 1 n TYR . 176 A 176 
A 177 1 n ASN . 177 A 177 
A 178 1 n TYR . 178 A 178 
A 179 1 n ASN . 179 A 179 
A 180 1 n LYS . 180 A 180 
A 181 1 n GLN . 181 A 181 
A 182 1 n THR . 182 A 182 
A 183 1 n MET . 183 A 183 
A 184 1 n ASP . 184 A 184 
A 185 1 n SER . 185 A 185 
A 186 1 n THR . 186 A 186 
A 187 1 n ASP . 187 A 187 
A 188 1 n PRO . 188 A 188 
A 189 1 n LEU . 189 A 189 
A 190 1 n GLY . 190 A 190 
A 191 1 n GLN . 191 A 191 
A 192 1 n PHE . 192 A 192 
A 193 1 n GLU . 193 A 193 
A 194 1 n TRP . 194 A 194 
A 195 1 n PHE . 195 A 195 
A 196 1 n LYS . 196 A 196 
A 197 1 n THR . 197 A 197 
A 198 1 n VAL . 198 A 198 
A 199 1 n MET . 199 A 199 
A 200 1 n ASP . 200 A 200 
A 201 1 n GLY . 201 A 201 
A 202 1 n TYR . 202 A 202 
A 203 1 n ARG . 203 A 203 
A 204 1 n LYS . 204 A 204 
A 205 1 n THR . 205 A 205 
A 206 1 n GLY . 206 A 206 
A 207 1 n GLN . 207 A 207 
A 208 1 n ARG . 208 A 208 
A 209 1 n ALA . 209 A 209 
A 210 1 n ILE . 210 A 210 
A 211 1 n VAL . 211 A 211 
A 212 1 n SER . 212 A 212 
A 213 1 n MET . 213 A 213 
A 214 1 n HIS . 214 A 214 
A 215 1 n ILE . 215 A 215 
A 216 1 n CYS . 216 A 216 
A 217 1 n PRO . 217 A 217 
A 218 1 n GLY . 218 A 218 
A 219 1 n VAL . 219 A 219 
A 220 1 n ALA . 220 A 220 
A 221 1 n GLU . 221 A 221 
A 222 1 n ARG . 222 A 222 
A 223 1 n PHE . 223 A 223 
A 224 1 n ASN . 224 A 224 
A 225 1 n TYR . 225 A 225 
A 226 1 n SER . 226 A 226 
A 227 1 n ASP . 227 A 227 
A 228 1 n GLN . 228 A 228 
A 229 1 n LEU . 229 A 229 
A 230 1 n TYR . 230 A 230 
A 231 1 n PRO . 231 A 231 
A 232 1 n GLN . 232 A 232 
A 233 1 n TYR . 233 A 233 
A 234 1 n ASN . 234 A 234 
A 235 1 n ASP . 235 A 235 
A 236 1 n ARG . 236 A 236 
A 237 1 n LEU . 237 A 237 
A 238 1 n VAL . 238 A 238 
A 239 1 n ASP . 239 A 239 
A 240 1 n SER . 240 A 240 
A 241 1 n LEU . 241 A 241 
A 242 1 n ALA . 242 A 242 
A 243 1 n GLU . 243 A 243 
A 244 1 n TYR . 244 A 244 
A 245 1 n ASN . 245 A 245 
A 246 1 n ASP . 246 A 246 
A 247 1 n VAL . 247 A 247 
A 248 1 n ILE . 248 A 248 
A 249 1 n LEU . 249 A 249 
A 250 1 n GLY . 250 A 250 
A 251 1 n VAL . 251 A 251 
A 252 1 n LEU . 252 A 252 
A 253 1 n CYS . 253 A 253 
A 254 1 n GLY . 254 A 254 
A 255 1 n HIS . 255 A 255 
A 256 1 n LEU . 256 A 256 
A 257 1 n HIS . 257 A 257 
A 258 1 n THR . 258 A 258 
A 259 1 n ASP . 259 A 259 
A 260 1 n THR . 260 A 260 
A 261 1 n PHE . 261 A 261 
A 262 1 n ARG . 262 A 262 
A 263 1 n ILE . 263 A 263 
A 264 1 n LEU . 264 A 264 
A 265 1 n SER . 265 A 265 
A 266 1 n LYS . 266 A 266 
A 267 1 n GLY . 267 A 267 
A 268 1 n ASN . 268 A 268 
A 269 1 n LYS . 269 A 269 
A 270 1 n LYS . 270 A 270 
A 271 1 n VAL . 271 A 271 
A 272 1 n MET . 272 A 272 
A 273 1 n ALA . 273 A 273 
A 274 1 n PHE . 274 A 274 
A 275 1 n ILE . 275 A 275 
A 276 1 n GLY . 276 A 276 
A 277 1 n PRO . 277 A 277 
A 278 1 n SER . 278 A 278 
A 279 1 n VAL . 279 A 279 
A 280 1 n ASP . 280 A 280 
A 281 1 n THR . 281 A 281 
A 282 1 n TRP . 282 A 282 
A 283 1 n LEU . 283 A 283 
A 284 1 n GLY . 284 A 284 
A 285 1 n THR . 285 A 285 
A 286 1 n SER . 286 A 286 
A 287 1 n PRO . 287 A 287 
A 288 1 n SER . 288 A 288 
A 289 1 n ILE . 289 A 289 
A 290 1 n ARG . 290 A 290 
A 291 1 n LYS . 291 A 291 
A 292 1 n TYR . 292 A 292 
A 293 1 n ASP . 293 A 293 
A 294 1 n VAL . 294 A 294 
A 295 1 n GLY . 295 A 295 
A 296 1 n ASN . 296 A 296 
A 297 1 n GLY . 297 A 297 
A 298 1 n GLN . 298 A 298 
A 299 1 n GLY . 299 A 299 
A 300 1 n TYR . 300 A 300 
A 301 1 n MET . 301 A 301 
A 302 1 n LYS . 302 A 302 
A 303 1 n GLU . 303 A 303 
A 304 1 n PHE . 304 A 304 
A 305 1 n LYS . 305 A 305 
A 306 1 n ASN . 306 A 306 
A 307 1 n TYR . 307 A 307 
A 308 1 n PHE . 308 A 308 
A 309 1 n ASN . 309 A 309 
A 310 1 n TYR . 310 A 310 
A 311 1 n GLY . 311 A 311 
A 312 1 n SER . 312 A 312 
A 313 1 n SER . 313 A 313 
A 314 1 n SER . 314 A 314 
A 315 1 n GLU . 315 A 315 
A 316 1 n TYR . 316 A 316 
A 317 1 n GLY . 317 A 317 
A 318 1 n LEU . 318 A 318 
A 319 1 n LYS . 319 A 319 
A 320 1 n GLU . 320 A 320 
A 321 1 n LEU . 321 A 321 
A 322 1 n SER . 322 A 322 
A 323 1 n PRO . 323 A 323 
A 324 1 n LYS . 324 A 324 
A 325 1 n GLU . 325 A 325 
A 326 1 n PHE . 326 A 326 
A 327 1 n GLU . 327 A 327 
A 328 1 n ILE . 328 A 328 
A 329 1 n LEU . 329 A 329 
A 330 1 n ALA . 330 A 330 
A 331 1 n ALA . 331 A 331 
A 332 1 n ARG . 332 A 332 
A 333 1 n MET . 333 A 333 
A 334 1 n ASP . 334 A 334 
A 335 1 n LYS . 335 A 335 
A 336 1 n ASP . 336 A 336 
A 337 1 n LEU . 337 A 337 
A 338 1 n GLN . 338 A 338 
A 339 1 n LEU . 339 A 339 
A 340 1 n PHE . 340 A 340 
A 341 1 n ASN . 341 A 341 
A 342 1 n LYS . 342 A 342 
A 343 1 n TYR . 343 A 343 
A 344 1 n HIS . 344 A 344 
A 345 1 n LEU . 345 A 345 
A 346 1 n HIS . 346 A 346 
A 347 1 n PHE . 347 A 347 
A 348 1 n ARG . 348 A 348 
A 349 1 n ALA . 349 A 349 
A 350 1 n ASP . 350 A 350 
A 351 1 n THR . 351 A 351 
A 352 1 n PRO . 352 A 352 
A 353 1 n GLY . 353 A 353 
A 354 1 n PHE . 354 A 354 
A 355 1 n THR . 355 A 355 
#
_software.classification other
_software.date           ?
_software.description    "Structure prediction"
_software.name           AlphaFold
_software.pdbx_ordinal   1
_software.type           package
_software.version        "AlphaFold-beta-20231127 (7a14c934-fe78-43c1-a552-7fb305b0ebd1 @ 2024-08-29 19:21:17)"
#
loop_
_struct_asym.entity_id
_struct_asym.id
1 A 
2 B 
#
loop_
_atom_site.group_PDB
_atom_site.id
_atom_site.type_symbol
_atom_site.label_atom_id
_atom_site.label_alt_id
_atom_site.label_comp_id
_atom_site.label_asym_id
_atom_site.label_entity_id
_atom_site.label_seq_id
_atom_site.pdbx_PDB_ins_code
_atom_site.Cartn_x
_atom_site.Cartn_y
_atom_site.Cartn_z
_atom_site.occupancy
_atom_site.B_iso_or_equiv
_atom_site.auth_seq_id
_atom_site.auth_asym_id
_atom_site.pdbx_PDB_model_num
ATOM   1    N  N   . PHE A 1 1   ? -3.249  -15.478 -12.168 1.00 96.34 1   A 1 
ATOM   2    C  CA  . PHE A 1 1   ? -2.847  -15.790 -10.799 1.00 97.47 1   A 1 
ATOM   3    C  C   . PHE A 1 1   ? -3.457  -14.801 -9.826  1.00 97.75 1   A 1 
ATOM   4    O  O   . PHE A 1 1   ? -4.024  -13.785 -10.237 1.00 97.37 1   A 1 
ATOM   5    C  CB  . PHE A 1 1   ? -1.317  -15.819 -10.665 1.00 96.71 1   A 1 
ATOM   6    C  CG  . PHE A 1 1   ? -0.660  -14.473 -10.847 1.00 97.50 1   A 1 
ATOM   7    C  CD1 . PHE A 1 1   ? -0.363  -13.987 -12.113 1.00 97.01 1   A 1 
ATOM   8    C  CD2 . PHE A 1 1   ? -0.293  -13.706 -9.745  1.00 96.86 1   A 1 
ATOM   9    C  CE1 . PHE A 1 1   ? 0.264   -12.760 -12.283 1.00 96.02 1   A 1 
ATOM   10   C  CE2 . PHE A 1 1   ? 0.334   -12.489 -9.905  1.00 96.05 1   A 1 
ATOM   11   C  CZ  . PHE A 1 1   ? 0.613   -12.008 -11.177 1.00 96.48 1   A 1 
ATOM   12   N  N   . GLU A 1 2   ? -3.371  -15.106 -8.532  1.00 98.06 2   A 1 
ATOM   13   C  CA  . GLU A 1 2   ? -3.892  -14.224 -7.503  1.00 98.09 2   A 1 
ATOM   14   C  C   . GLU A 1 2   ? -2.748  -13.636 -6.673  1.00 98.27 2   A 1 
ATOM   15   O  O   . GLU A 1 2   ? -1.683  -14.242 -6.548  1.00 98.05 2   A 1 
ATOM   16   C  CB  . GLU A 1 2   ? -4.880  -14.968 -6.600  1.00 97.51 2   A 1 
ATOM   17   C  CG  . GLU A 1 2   ? -6.154  -15.379 -7.311  1.00 93.89 2   A 1 
ATOM   18   C  CD  . GLU A 1 2   ? -7.152  -16.068 -6.384  1.00 91.83 2   A 1 
ATOM   19   O  OE1 . GLU A 1 2   ? -6.718  -16.912 -5.581  1.00 85.25 2   A 1 
ATOM   20   O  OE2 . GLU A 1 2   ? -8.349  -15.759 -6.474  1.00 84.20 2   A 1 
ATOM   21   N  N   . MET A 1 3   ? -2.995  -12.452 -6.101  1.00 98.42 3   A 1 
ATOM   22   C  CA  . MET A 1 3   ? -1.947  -11.729 -5.391  1.00 98.58 3   A 1 
ATOM   23   C  C   . MET A 1 3   ? -2.522  -10.982 -4.194  1.00 98.65 3   A 1 
ATOM   24   O  O   . MET A 1 3   ? -3.442  -10.182 -4.339  1.00 98.56 3   A 1 
ATOM   25   C  CB  . MET A 1 3   ? -1.237  -10.753 -6.336  1.00 98.34 3   A 1 
ATOM   26   C  CG  . MET A 1 3   ? -0.175  -9.893  -5.683  1.00 97.63 3   A 1 
ATOM   27   S  SD  . MET A 1 3   ? 0.744   -8.912  -6.898  1.00 96.79 3   A 1 
ATOM   28   C  CE  . MET A 1 3   ? -0.549  -7.812  -7.489  1.00 90.59 3   A 1 
ATOM   29   N  N   . TRP A 1 4   ? -1.969  -11.233 -3.005  1.00 98.74 4   A 1 
ATOM   30   C  CA  . TRP A 1 4   ? -2.389  -10.541 -1.796  1.00 98.75 4   A 1 
ATOM   31   C  C   . TRP A 1 4   ? -1.740  -9.165  -1.693  1.00 98.80 4   A 1 
ATOM   32   O  O   . TRP A 1 4   ? -0.621  -8.960  -2.163  1.00 98.71 4   A 1 
ATOM   33   C  CB  . TRP A 1 4   ? -2.016  -11.362 -0.558  1.00 98.65 4   A 1 
ATOM   34   C  CG  . TRP A 1 4   ? -2.743  -12.668 -0.449  1.00 98.59 4   A 1 
ATOM   35   C  CD1 . TRP A 1 4   ? -2.336  -13.879 -0.929  1.00 98.18 4   A 1 
ATOM   36   C  CD2 . TRP A 1 4   ? -3.998  -12.894 0.192   1.00 98.47 4   A 1 
ATOM   37   N  NE1 . TRP A 1 4   ? -3.266  -14.848 -0.629  1.00 97.91 4   A 1 
ATOM   38   C  CE2 . TRP A 1 4   ? -4.296  -14.270 0.057   1.00 98.18 4   A 1 
ATOM   39   C  CE3 . TRP A 1 4   ? -4.907  -12.068 0.870   1.00 98.16 4   A 1 
ATOM   40   C  CZ2 . TRP A 1 4   ? -5.460  -14.830 0.584   1.00 97.75 4   A 1 
ATOM   41   C  CZ3 . TRP A 1 4   ? -6.071  -12.635 1.390   1.00 97.69 4   A 1 
ATOM   42   C  CH2 . TRP A 1 4   ? -6.327  -13.995 1.239   1.00 97.50 4   A 1 
ATOM   43   N  N   . GLN A 1 5   ? -2.449  -8.222  -1.062  1.00 98.64 5   A 1 
ATOM   44   C  CA  . GLN A 1 5   ? -1.885  -6.923  -0.721  1.00 98.60 5   A 1 
ATOM   45   C  C   . GLN A 1 5   ? -1.956  -6.742  0.790   1.00 98.58 5   A 1 
ATOM   46   O  O   . GLN A 1 5   ? -3.044  -6.613  1.353   1.00 98.23 5   A 1 
ATOM   47   C  CB  . GLN A 1 5   ? -2.620  -5.786  -1.432  1.00 98.49 5   A 1 
ATOM   48   C  CG  . GLN A 1 5   ? -2.021  -4.412  -1.135  1.00 98.19 5   A 1 
ATOM   49   C  CD  . GLN A 1 5   ? -2.779  -3.280  -1.795  1.00 98.16 5   A 1 
ATOM   50   O  OE1 . GLN A 1 5   ? -3.944  -3.424  -2.172  1.00 94.47 5   A 1 
ATOM   51   N  NE2 . GLN A 1 5   ? -2.124  -2.122  -1.926  1.00 93.72 5   A 1 
ATOM   52   N  N   . LEU A 1 6   ? -0.806  -6.746  1.433   1.00 98.59 6   A 1 
ATOM   53   C  CA  . LEU A 1 6   ? -0.689  -6.627  2.878   1.00 98.33 6   A 1 
ATOM   54   C  C   . LEU A 1 6   ? -0.058  -5.277  3.186   1.00 98.39 6   A 1 
ATOM   55   O  O   . LEU A 1 6   ? 1.109   -5.051  2.869   1.00 97.51 6   A 1 
ATOM   56   C  CB  . LEU A 1 6   ? 0.176   -7.769  3.419   1.00 97.59 6   A 1 
ATOM   57   C  CG  . LEU A 1 6   ? 0.501   -7.792  4.909   1.00 95.81 6   A 1 
ATOM   58   C  CD1 . LEU A 1 6   ? -0.769  -7.915  5.735   1.00 94.09 6   A 1 
ATOM   59   C  CD2 . LEU A 1 6   ? 1.453   -8.939  5.213   1.00 93.78 6   A 1 
ATOM   60   N  N   . THR A 1 7   ? -0.825  -4.372  3.798   1.00 97.92 7   A 1 
ATOM   61   C  CA  . THR A 1 7   ? -0.318  -3.011  3.982   1.00 97.81 7   A 1 
ATOM   62   C  C   . THR A 1 7   ? -0.648  -2.420  5.349   1.00 97.71 7   A 1 
ATOM   63   O  O   . THR A 1 7   ? -1.682  -2.734  5.939   1.00 97.22 7   A 1 
ATOM   64   C  CB  . THR A 1 7   ? -0.829  -2.071  2.865   1.00 97.24 7   A 1 
ATOM   65   O  OG1 . THR A 1 7   ? -0.137  -0.821  2.927   1.00 94.22 7   A 1 
ATOM   66   C  CG2 . THR A 1 7   ? -2.327  -1.842  2.988   1.00 95.11 7   A 1 
ATOM   67   N  N   . ASP A 1 8   ? 0.262   -1.556  5.832   1.00 97.87 8   A 1 
ATOM   68   C  CA  . ASP A 1 8   ? 0.050   -0.761  7.031   1.00 97.85 8   A 1 
ATOM   69   C  C   . ASP A 1 8   ? -0.352  -1.596  8.242   1.00 97.75 8   A 1 
ATOM   70   O  O   . ASP A 1 8   ? -1.447  -1.460  8.787   1.00 96.67 8   A 1 
ATOM   71   C  CB  . ASP A 1 8   ? -0.965  0.344   6.746   1.00 97.74 8   A 1 
ATOM   72   C  CG  . ASP A 1 8   ? -0.451  1.327   5.725   1.00 97.53 8   A 1 
ATOM   73   O  OD1 . ASP A 1 8   ? -0.635  1.084   4.514   1.00 95.24 8   A 1 
ATOM   74   O  OD2 . ASP A 1 8   ? 0.161   2.342   6.133   1.00 95.81 8   A 1 
ATOM   75   N  N   . ILE A 1 9   ? 0.558   -2.461  8.649   1.00 97.53 9   A 1 
ATOM   76   C  CA  . ILE A 1 9   ? 0.321   -3.321  9.801   1.00 97.25 9   A 1 
ATOM   77   C  C   . ILE A 1 9   ? 0.482   -2.551  11.105  1.00 96.94 9   A 1 
ATOM   78   O  O   . ILE A 1 9   ? -0.359  -2.644  11.998  1.00 95.71 9   A 1 
ATOM   79   C  CB  . ILE A 1 9   ? 1.279   -4.531  9.790   1.00 97.14 9   A 1 
ATOM   80   C  CG1 . ILE A 1 9   ? 1.033   -5.392  8.548   1.00 96.02 9   A 1 
ATOM   81   C  CG2 . ILE A 1 9   ? 1.109   -5.352  11.063  1.00 96.12 9   A 1 
ATOM   82   C  CD1 . ILE A 1 9   ? 2.046   -6.501  8.369   1.00 94.33 9   A 1 
ATOM   83   N  N   . HIS A 1 10  ? 1.559   -1.763  11.211  1.00 96.91 10  A 1 
ATOM   84   C  CA  . HIS A 1 10  ? 1.874   -1.014  12.423  1.00 96.74 10  A 1 
ATOM   85   C  C   . HIS A 1 10  ? 1.793   -1.910  13.661  1.00 96.73 10  A 1 
ATOM   86   O  O   . HIS A 1 10  ? 1.039   -1.645  14.596  1.00 95.28 10  A 1 
ATOM   87   C  CB  . HIS A 1 10  ? 0.949   0.197   12.577  1.00 96.46 10  A 1 
ATOM   88   C  CG  . HIS A 1 10  ? 1.108   1.225   11.494  1.00 96.79 10  A 1 
ATOM   89   N  ND1 . HIS A 1 10  ? 2.118   2.165   11.505  1.00 95.01 10  A 1 
ATOM   90   C  CD2 . HIS A 1 10  ? 0.379   1.472   10.382  1.00 95.51 10  A 1 
ATOM   91   C  CE1 . HIS A 1 10  ? 1.997   2.948   10.440  1.00 95.31 10  A 1 
ATOM   92   N  NE2 . HIS A 1 10  ? 0.953   2.543   9.741   1.00 95.70 10  A 1 
ATOM   93   N  N   . LEU A 1 11  ? 2.583   -2.971  13.652  1.00 96.68 11  A 1 
ATOM   94   C  CA  . LEU A 1 11  ? 2.582   -3.946  14.739  1.00 96.64 11  A 1 
ATOM   95   C  C   . LEU A 1 11  ? 3.154   -3.346  16.019  1.00 96.59 11  A 1 
ATOM   96   O  O   . LEU A 1 11  ? 4.251   -2.806  16.020  1.00 95.79 11  A 1 
ATOM   97   C  CB  . LEU A 1 11  ? 3.399   -5.179  14.350  1.00 96.15 11  A 1 
ATOM   98   C  CG  . LEU A 1 11  ? 3.646   -6.195  15.462  1.00 95.69 11  A 1 
ATOM   99   C  CD1 . LEU A 1 11  ? 2.337   -6.814  15.926  1.00 94.32 11  A 1 
ATOM   100  C  CD2 . LEU A 1 11  ? 4.612   -7.270  14.992  1.00 94.06 11  A 1 
ATOM   101  N  N   . ASP A 1 12  ? 2.396   -3.465  17.110  1.00 96.24 12  A 1 
ATOM   102  C  CA  . ASP A 1 12  ? 2.846   -2.995  18.410  1.00 95.58 12  A 1 
ATOM   103  C  C   . ASP A 1 12  ? 3.170   -4.185  19.312  1.00 95.33 12  A 1 
ATOM   104  O  O   . ASP A 1 12  ? 2.263   -4.811  19.857  1.00 94.77 12  A 1 
ATOM   105  C  CB  . ASP A 1 12  ? 1.787   -2.115  19.075  1.00 94.77 12  A 1 
ATOM   106  C  CG  . ASP A 1 12  ? 2.276   -1.496  20.374  1.00 94.24 12  A 1 
ATOM   107  O  OD1 . ASP A 1 12  ? 3.452   -1.703  20.738  1.00 92.98 12  A 1 
ATOM   108  O  OD2 . ASP A 1 12  ? 1.485   -0.796  21.030  1.00 92.35 12  A 1 
ATOM   109  N  N   . PRO A 1 13  ? 4.452   -4.482  19.496  1.00 94.07 13  A 1 
ATOM   110  C  CA  . PRO A 1 13  ? 4.855   -5.594  20.365  1.00 92.43 13  A 1 
ATOM   111  C  C   . PRO A 1 13  ? 4.457   -5.371  21.820  1.00 92.84 13  A 1 
ATOM   112  O  O   . PRO A 1 13  ? 4.422   -6.321  22.596  1.00 91.61 13  A 1 
ATOM   113  C  CB  . PRO A 1 13  ? 6.379   -5.624  20.220  1.00 90.63 13  A 1 
ATOM   114  C  CG  . PRO A 1 13  ? 6.671   -4.898  18.944  1.00 88.48 13  A 1 
ATOM   115  C  CD  . PRO A 1 13  ? 5.609   -3.845  18.847  1.00 91.95 13  A 1 
ATOM   116  N  N   . MET A 1 14  ? 4.167   -4.122  22.186  1.00 92.89 14  A 1 
ATOM   117  C  CA  . MET A 1 14  ? 3.838   -3.784  23.566  1.00 92.94 14  A 1 
ATOM   118  C  C   . MET A 1 14  ? 2.351   -3.929  23.878  1.00 94.76 14  A 1 
ATOM   119  O  O   . MET A 1 14  ? 1.950   -3.779  25.037  1.00 94.53 14  A 1 
ATOM   120  C  CB  . MET A 1 14  ? 4.279   -2.345  23.880  1.00 91.02 14  A 1 
ATOM   121  C  CG  . MET A 1 14  ? 5.775   -2.115  23.735  1.00 85.03 14  A 1 
ATOM   122  S  SD  . MET A 1 14  ? 6.737   -3.108  24.889  1.00 77.47 14  A 1 
ATOM   123  C  CE  . MET A 1 14  ? 6.211   -2.435  26.462  1.00 67.13 14  A 1 
ATOM   124  N  N   . TYR A 1 15  ? 1.525   -4.222  22.865  1.00 94.05 15  A 1 
ATOM   125  C  CA  . TYR A 1 15  ? 0.091   -4.369  23.079  1.00 94.54 15  A 1 
ATOM   126  C  C   . TYR A 1 15  ? -0.192  -5.398  24.169  1.00 94.87 15  A 1 
ATOM   127  O  O   . TYR A 1 15  ? 0.341   -6.506  24.141  1.00 94.33 15  A 1 
ATOM   128  C  CB  . TYR A 1 15  ? -0.611  -4.768  21.787  1.00 94.75 15  A 1 
ATOM   129  C  CG  . TYR A 1 15  ? -2.130  -4.770  21.894  1.00 96.07 15  A 1 
ATOM   130  C  CD1 . TYR A 1 15  ? -2.819  -5.814  22.516  1.00 95.96 15  A 1 
ATOM   131  C  CD2 . TYR A 1 15  ? -2.885  -3.727  21.362  1.00 96.02 15  A 1 
ATOM   132  C  CE1 . TYR A 1 15  ? -4.192  -5.802  22.619  1.00 95.62 15  A 1 
ATOM   133  C  CE2 . TYR A 1 15  ? -4.264  -3.717  21.458  1.00 95.72 15  A 1 
ATOM   134  C  CZ  . TYR A 1 15  ? -4.919  -4.754  22.089  1.00 96.30 15  A 1 
ATOM   135  O  OH  . TYR A 1 15  ? -6.291  -4.753  22.186  1.00 95.99 15  A 1 
ATOM   136  N  N   . THR A 1 16  ? -1.037  -5.016  25.113  1.00 95.53 16  A 1 
ATOM   137  C  CA  . THR A 1 16  ? -1.359  -5.882  26.238  1.00 96.06 16  A 1 
ATOM   138  C  C   . THR A 1 16  ? -2.873  -6.023  26.374  1.00 96.70 16  A 1 
ATOM   139  O  O   . THR A 1 16  ? -3.582  -5.034  26.557  1.00 96.47 16  A 1 
ATOM   140  C  CB  . THR A 1 16  ? -0.777  -5.327  27.547  1.00 95.31 16  A 1 
ATOM   141  O  OG1 . THR A 1 16  ? 0.644   -5.196  27.424  1.00 92.37 16  A 1 
ATOM   142  C  CG2 . THR A 1 16  ? -1.100  -6.255  28.718  1.00 92.27 16  A 1 
ATOM   143  N  N   . VAL A 1 17  ? -3.371  -7.251  26.287  1.00 96.82 17  A 1 
ATOM   144  C  CA  . VAL A 1 17  ? -4.794  -7.518  26.455  1.00 97.06 17  A 1 
ATOM   145  C  C   . VAL A 1 17  ? -5.239  -7.101  27.856  1.00 97.36 17  A 1 
ATOM   146  O  O   . VAL A 1 17  ? -4.556  -7.397  28.843  1.00 96.70 17  A 1 
ATOM   147  C  CB  . VAL A 1 17  ? -5.118  -9.011  26.227  1.00 96.40 17  A 1 
ATOM   148  C  CG1 . VAL A 1 17  ? -6.600  -9.284  26.471  1.00 94.80 17  A 1 
ATOM   149  C  CG2 . VAL A 1 17  ? -4.722  -9.418  24.813  1.00 95.34 17  A 1 
ATOM   150  N  N   . GLY A 1 18  ? -6.370  -6.407  27.936  1.00 97.18 18  A 1 
ATOM   151  C  CA  . GLY A 1 18  ? -6.894  -5.965  29.213  1.00 97.24 18  A 1 
ATOM   152  C  C   . GLY A 1 18  ? -6.328  -4.643  29.691  1.00 97.84 18  A 1 
ATOM   153  O  O   . GLY A 1 18  ? -6.633  -4.196  30.796  1.00 96.65 18  A 1 
ATOM   154  N  N   . SER A 1 19  ? -5.501  -4.013  28.865  1.00 97.29 19  A 1 
ATOM   155  C  CA  . SER A 1 19  ? -4.928  -2.717  29.201  1.00 96.77 19  A 1 
ATOM   156  C  C   . SER A 1 19  ? -5.883  -1.594  28.805  1.00 96.89 19  A 1 
ATOM   157  O  O   . SER A 1 19  ? -6.997  -1.834  28.342  1.00 96.34 19  A 1 
ATOM   158  C  CB  . SER A 1 19  ? -3.579  -2.531  28.508  1.00 95.85 19  A 1 
ATOM   159  O  OG  . SER A 1 19  ? -3.720  -2.571  27.105  1.00 94.38 19  A 1 
ATOM   160  N  N   . ASP A 1 20  ? -5.441  -0.344  28.999  1.00 96.63 20  A 1 
ATOM   161  C  CA  . ASP A 1 20  ? -6.252  0.835   28.748  1.00 95.94 20  A 1 
ATOM   162  C  C   . ASP A 1 20  ? -6.039  1.356   27.324  1.00 95.39 20  A 1 
ATOM   163  O  O   . ASP A 1 20  ? -4.934  1.774   26.989  1.00 94.59 20  A 1 
ATOM   164  C  CB  . ASP A 1 20  ? -5.898  1.928   29.763  1.00 95.39 20  A 1 
ATOM   165  C  CG  . ASP A 1 20  ? -6.828  3.121   29.701  1.00 95.27 20  A 1 
ATOM   166  O  OD1 . ASP A 1 20  ? -7.679  3.192   28.791  1.00 93.90 20  A 1 
ATOM   167  O  OD2 . ASP A 1 20  ? -6.706  4.008   30.577  1.00 93.80 20  A 1 
ATOM   168  N  N   . PRO A 1 21  ? -7.084  1.336   26.478  1.00 95.93 21  A 1 
ATOM   169  C  CA  . PRO A 1 21  ? -6.958  1.857   25.111  1.00 94.20 21  A 1 
ATOM   170  C  C   . PRO A 1 21  ? -6.538  3.325   25.070  1.00 93.31 21  A 1 
ATOM   171  O  O   . PRO A 1 21  ? -5.903  3.749   24.107  1.00 91.78 21  A 1 
ATOM   172  C  CB  . PRO A 1 21  ? -8.368  1.674   24.536  1.00 93.51 21  A 1 
ATOM   173  C  CG  . PRO A 1 21  ? -8.930  0.521   25.297  1.00 93.50 21  A 1 
ATOM   174  C  CD  . PRO A 1 21  ? -8.401  0.692   26.699  1.00 95.44 21  A 1 
ATOM   175  N  N   . LEU A 1 22  ? -6.869  4.087   26.107  1.00 94.35 22  A 1 
ATOM   176  C  CA  . LEU A 1 22  ? -6.464  5.489   26.178  1.00 93.00 22  A 1 
ATOM   177  C  C   . LEU A 1 22  ? -4.978  5.624   26.483  1.00 92.46 22  A 1 
ATOM   178  O  O   . LEU A 1 22  ? -4.414  6.716   26.368  1.00 90.56 22  A 1 
ATOM   179  C  CB  . LEU A 1 22  ? -7.292  6.237   27.231  1.00 92.55 22  A 1 
ATOM   180  C  CG  . LEU A 1 22  ? -8.795  6.320   26.964  1.00 89.57 22  A 1 
ATOM   181  C  CD1 . LEU A 1 22  ? -9.494  7.081   28.076  1.00 85.87 22  A 1 
ATOM   182  C  CD2 . LEU A 1 22  ? -9.061  6.972   25.613  1.00 85.05 22  A 1 
ATOM   183  N  N   . LYS A 1 23  ? -4.346  4.523   26.853  1.00 92.79 23  A 1 
ATOM   184  C  CA  . LYS A 1 23  ? -2.902  4.484   27.082  1.00 92.81 23  A 1 
ATOM   185  C  C   . LYS A 1 23  ? -2.230  3.587   26.045  1.00 93.02 23  A 1 
ATOM   186  O  O   . LYS A 1 23  ? -1.299  2.835   26.354  1.00 91.78 23  A 1 
ATOM   187  C  CB  . LYS A 1 23  ? -2.594  4.023   28.505  1.00 92.74 23  A 1 
ATOM   188  C  CG  . LYS A 1 23  ? -3.126  4.966   29.571  1.00 91.90 23  A 1 
ATOM   189  C  CD  . LYS A 1 23  ? -2.739  4.526   30.975  1.00 87.59 23  A 1 
ATOM   190  C  CE  . LYS A 1 23  ? -3.252  5.503   32.015  1.00 82.91 23  A 1 
ATOM   191  N  NZ  . LYS A 1 23  ? -2.882  5.105   33.402  1.00 73.40 23  A 1 
ATOM   192  N  N   . LEU A 1 24  ? -2.738  3.663   24.800  1.00 93.11 24  A 1 
ATOM   193  C  CA  . LEU A 1 24  ? -2.188  2.953   23.656  1.00 92.80 24  A 1 
ATOM   194  C  C   . LEU A 1 24  ? -2.245  1.430   23.786  1.00 94.06 24  A 1 
ATOM   195  O  O   . LEU A 1 24  ? -1.528  0.713   23.102  1.00 93.01 24  A 1 
ATOM   196  C  CB  . LEU A 1 24  ? -0.750  3.396   23.362  1.00 90.94 24  A 1 
ATOM   197  C  CG  . LEU A 1 24  ? -0.538  4.897   23.120  1.00 88.17 24  A 1 
ATOM   198  C  CD1 . LEU A 1 24  ? 0.933   5.182   22.863  1.00 85.23 24  A 1 
ATOM   199  C  CD2 . LEU A 1 24  ? -1.393  5.370   21.956  1.00 83.91 24  A 1 
ATOM   200  N  N   . CYS A 1 25  ? -3.121  0.952   24.664  1.00 94.00 25  A 1 
ATOM   201  C  CA  . CYS A 1 25  ? -3.256  -0.486  24.916  1.00 94.84 25  A 1 
ATOM   202  C  C   . CYS A 1 25  ? -1.944  -1.112  25.386  1.00 95.13 25  A 1 
ATOM   203  O  O   . CYS A 1 25  ? -1.644  -2.266  25.066  1.00 94.58 25  A 1 
ATOM   204  C  CB  . CYS A 1 25  ? -3.764  -1.212  23.658  1.00 95.11 25  A 1 
ATOM   205  S  SG  . CYS A 1 25  ? -5.367  -0.663  23.057  1.00 94.71 25  A 1 
ATOM   206  N  N   . ARG A 1 26  ? -1.166  -0.347  26.156  1.00 95.16 26  A 1 
ATOM   207  C  CA  . ARG A 1 26  ? 0.132   -0.831  26.612  1.00 94.32 26  A 1 
ATOM   208  C  C   . ARG A 1 26  ? 0.228   -0.949  28.130  1.00 94.46 26  A 1 
ATOM   209  O  O   . ARG A 1 26  ? 0.993   -1.756  28.640  1.00 93.32 26  A 1 
ATOM   210  C  CB  . ARG A 1 26  ? 1.242   0.091   26.109  1.00 93.04 26  A 1 
ATOM   211  C  CG  . ARG A 1 26  ? 1.433   0.052   24.608  1.00 91.69 26  A 1 
ATOM   212  C  CD  . ARG A 1 26  ? 2.433   1.084   24.134  1.00 89.51 26  A 1 
ATOM   213  N  NE  . ARG A 1 26  ? 2.626   1.026   22.691  1.00 87.34 26  A 1 
ATOM   214  C  CZ  . ARG A 1 26  ? 3.214   1.961   21.966  1.00 84.91 26  A 1 
ATOM   215  N  NH1 . ARG A 1 26  ? 3.687   3.048   22.549  1.00 81.91 26  A 1 
ATOM   216  N  NH2 . ARG A 1 26  ? 3.336   1.813   20.661  1.00 79.64 26  A 1 
ATOM   217  N  N   . GLU A 1 27  ? -0.535  -0.138  28.845  1.00 94.90 27  A 1 
ATOM   218  C  CA  . GLU A 1 27  ? -0.475  -0.145  30.300  1.00 94.68 27  A 1 
ATOM   219  C  C   . GLU A 1 27  ? -1.833  0.163   30.907  1.00 95.95 27  A 1 
ATOM   220  O  O   . GLU A 1 27  ? -2.814  0.377   30.189  1.00 94.60 27  A 1 
ATOM   221  C  CB  . GLU A 1 27  ? 0.562   0.874   30.795  1.00 91.41 27  A 1 
ATOM   222  C  CG  . GLU A 1 27  ? 0.359   2.276   30.258  1.00 85.72 27  A 1 
ATOM   223  C  CD  . GLU A 1 27  ? 1.466   3.223   30.676  1.00 84.85 27  A 1 
ATOM   224  O  OE1 . GLU A 1 27  ? 1.860   3.179   31.860  1.00 78.24 27  A 1 
ATOM   225  O  OE2 . GLU A 1 27  ? 1.932   3.998   29.833  1.00 77.95 27  A 1 
ATOM   226  N  N   . GLY A 1 28  ? -1.893  0.172   32.230  1.00 94.98 28  A 1 
ATOM   227  C  CA  . GLY A 1 28  ? -3.139  0.401   32.921  1.00 95.58 28  A 1 
ATOM   228  C  C   . GLY A 1 28  ? -4.073  -0.785  32.767  1.00 97.07 28  A 1 
ATOM   229  O  O   . GLY A 1 28  ? -3.665  -1.866  32.350  1.00 95.91 28  A 1 
ATOM   230  N  N   . LYS A 1 29  ? -5.345  -0.567  33.114  1.00 96.76 29  A 1 
ATOM   231  C  CA  . LYS A 1 29  ? -6.351  -1.609  32.983  1.00 97.02 29  A 1 
ATOM   232  C  C   . LYS A 1 29  ? -7.577  -1.068  32.264  1.00 97.11 29  A 1 
ATOM   233  O  O   . LYS A 1 29  ? -8.010  0.051   32.513  1.00 94.58 29  A 1 
ATOM   234  C  CB  . LYS A 1 29  ? -6.747  -2.168  34.356  1.00 95.55 29  A 1 
ATOM   235  C  CG  . LYS A 1 29  ? -5.635  -2.938  35.041  1.00 85.44 29  A 1 
ATOM   236  C  CD  . LYS A 1 29  ? -6.124  -3.612  36.309  1.00 78.85 29  A 1 
ATOM   237  C  CE  . LYS A 1 29  ? -5.027  -4.452  36.940  1.00 68.95 29  A 1 
ATOM   238  N  NZ  . LYS A 1 29  ? -5.498  -5.171  38.156  1.00 59.56 29  A 1 
ATOM   239  N  N   . GLY A 1 30  ? -8.119  -1.869  31.360  1.00 97.05 30  A 1 
ATOM   240  C  CA  . GLY A 1 30  ? -9.277  -1.469  30.591  1.00 96.89 30  A 1 
ATOM   241  C  C   . GLY A 1 30  ? -9.796  -2.597  29.737  1.00 97.56 30  A 1 
ATOM   242  O  O   . GLY A 1 30  ? -9.675  -3.773  30.097  1.00 96.13 30  A 1 
ATOM   243  N  N   . ASN A 1 31  ? -10.372 -2.249  28.585  1.00 96.74 31  A 1 
ATOM   244  C  CA  . ASN A 1 31  ? -11.038 -3.220  27.736  1.00 95.94 31  A 1 
ATOM   245  C  C   . ASN A 1 31  ? -10.308 -3.503  26.429  1.00 96.71 31  A 1 
ATOM   246  O  O   . ASN A 1 31  ? -10.930 -3.876  25.439  1.00 94.68 31  A 1 
ATOM   247  C  CB  . ASN A 1 31  ? -12.469 -2.746  27.449  1.00 92.98 31  A 1 
ATOM   248  C  CG  . ASN A 1 31  ? -13.325 -2.694  28.695  1.00 82.95 31  A 1 
ATOM   249  O  OD1 . ASN A 1 31  ? -13.256 -3.576  29.550  1.00 72.04 31  A 1 
ATOM   250  N  ND2 . ASN A 1 31  ? -14.138 -1.651  28.811  1.00 72.34 31  A 1 
ATOM   251  N  N   . ALA A 1 32  ? -8.993  -3.322  26.398  1.00 95.81 32  A 1 
ATOM   252  C  CA  . ALA A 1 32  ? -8.210  -3.660  25.214  1.00 95.73 32  A 1 
ATOM   253  C  C   . ALA A 1 32  ? -8.456  -5.126  24.865  1.00 96.34 32  A 1 
ATOM   254  O  O   . ALA A 1 32  ? -8.189  -6.015  25.666  1.00 95.62 32  A 1 
ATOM   255  C  CB  . ALA A 1 32  ? -6.732  -3.398  25.461  1.00 95.30 32  A 1 
ATOM   256  N  N   . GLY A 1 33  ? -8.980  -5.369  23.658  1.00 96.65 33  A 1 
ATOM   257  C  CA  . GLY A 1 33  ? -9.414  -6.694  23.260  1.00 96.19 33  A 1 
ATOM   258  C  C   . GLY A 1 33  ? -8.299  -7.633  22.836  1.00 96.93 33  A 1 
ATOM   259  O  O   . GLY A 1 33  ? -7.168  -7.212  22.586  1.00 96.35 33  A 1 
ATOM   260  N  N   . LYS A 1 34  ? -8.644  -8.908  22.726  1.00 96.89 34  A 1 
ATOM   261  C  CA  . LYS A 1 34  ? -7.669  -9.927  22.341  1.00 96.76 34  A 1 
ATOM   262  C  C   . LYS A 1 34  ? -7.060  -9.654  20.969  1.00 97.01 34  A 1 
ATOM   263  O  O   . LYS A 1 34  ? -5.858  -9.838  20.769  1.00 96.25 34  A 1 
ATOM   264  C  CB  . LYS A 1 34  ? -8.320  -11.310 22.338  1.00 96.18 34  A 1 
ATOM   265  C  CG  . LYS A 1 34  ? -7.391  -12.433 21.896  1.00 92.72 34  A 1 
ATOM   266  C  CD  . LYS A 1 34  ? -8.084  -13.786 21.916  1.00 88.76 34  A 1 
ATOM   267  C  CE  . LYS A 1 34  ? -7.144  -14.887 21.478  1.00 82.76 34  A 1 
ATOM   268  N  NZ  . LYS A 1 34  ? -7.812  -16.227 21.471  1.00 74.32 34  A 1 
ATOM   269  N  N   . TYR A 1 35  ? -7.888  -9.177  20.019  1.00 96.62 35  A 1 
ATOM   270  C  CA  . TYR A 1 35  ? -7.444  -8.960  18.648  1.00 96.22 35  A 1 
ATOM   271  C  C   . TYR A 1 35  ? -7.255  -7.490  18.292  1.00 96.19 35  A 1 
ATOM   272  O  O   . TYR A 1 35  ? -7.081  -7.153  17.123  1.00 93.55 35  A 1 
ATOM   273  C  CB  . TYR A 1 35  ? -8.409  -9.627  17.667  1.00 95.78 35  A 1 
ATOM   274  C  CG  . TYR A 1 35  ? -8.471  -11.124 17.831  1.00 96.38 35  A 1 
ATOM   275  C  CD1 . TYR A 1 35  ? -7.430  -11.928 17.384  1.00 95.31 35  A 1 
ATOM   276  C  CD2 . TYR A 1 35  ? -9.563  -11.734 18.426  1.00 95.46 35  A 1 
ATOM   277  C  CE1 . TYR A 1 35  ? -7.475  -13.298 17.532  1.00 94.38 35  A 1 
ATOM   278  C  CE2 . TYR A 1 35  ? -9.615  -13.111 18.577  1.00 94.56 35  A 1 
ATOM   279  C  CZ  . TYR A 1 35  ? -8.567  -13.889 18.125  1.00 94.89 35  A 1 
ATOM   280  O  OH  . TYR A 1 35  ? -8.606  -15.245 18.275  1.00 93.21 35  A 1 
ATOM   281  N  N   . GLY A 1 36  ? -7.292  -6.621  19.294  1.00 96.20 36  A 1 
ATOM   282  C  CA  . GLY A 1 36  ? -7.021  -5.220  19.062  1.00 96.04 36  A 1 
ATOM   283  C  C   . GLY A 1 36  ? -8.075  -4.268  19.589  1.00 96.69 36  A 1 
ATOM   284  O  O   . GLY A 1 36  ? -9.016  -4.664  20.291  1.00 95.80 36  A 1 
ATOM   285  N  N   . ASP A 1 37  ? -7.906  -2.987  19.247  1.00 95.61 37  A 1 
ATOM   286  C  CA  . ASP A 1 37  ? -8.815  -1.924  19.646  1.00 95.49 37  A 1 
ATOM   287  C  C   . ASP A 1 37  ? -8.713  -0.814  18.605  1.00 95.23 37  A 1 
ATOM   288  O  O   . ASP A 1 37  ? -7.639  -0.578  18.059  1.00 93.97 37  A 1 
ATOM   289  C  CB  . ASP A 1 37  ? -8.457  -1.394  21.034  1.00 94.81 37  A 1 
ATOM   290  C  CG  . ASP A 1 37  ? -9.481  -0.411  21.569  1.00 94.63 37  A 1 
ATOM   291  O  OD1 . ASP A 1 37  ? -10.383 -0.857  22.297  1.00 91.62 37  A 1 
ATOM   292  O  OD2 . ASP A 1 37  ? -9.377  0.787   21.251  1.00 91.40 37  A 1 
ATOM   293  N  N   . TYR A 1 38  ? -9.828  -0.129  18.344  1.00 94.85 38  A 1 
ATOM   294  C  CA  . TYR A 1 38  ? -9.844  0.904   17.312  1.00 93.80 38  A 1 
ATOM   295  C  C   . TYR A 1 38  ? -8.977  2.117   17.657  1.00 92.85 38  A 1 
ATOM   296  O  O   . TYR A 1 38  ? -8.745  2.978   16.800  1.00 90.06 38  A 1 
ATOM   297  C  CB  . TYR A 1 38  ? -11.277 1.355   17.033  1.00 93.11 38  A 1 
ATOM   298  C  CG  . TYR A 1 38  ? -12.100 0.332   16.275  1.00 93.23 38  A 1 
ATOM   299  C  CD1 . TYR A 1 38  ? -11.687 -0.131  15.036  1.00 92.08 38  A 1 
ATOM   300  C  CD2 . TYR A 1 38  ? -13.284 -0.157  16.797  1.00 92.04 38  A 1 
ATOM   301  C  CE1 . TYR A 1 38  ? -12.440 -1.069  14.336  1.00 91.05 38  A 1 
ATOM   302  C  CE2 . TYR A 1 38  ? -14.043 -1.086  16.106  1.00 90.94 38  A 1 
ATOM   303  C  CZ  . TYR A 1 38  ? -13.617 -1.540  14.879  1.00 91.74 38  A 1 
ATOM   304  O  OH  . TYR A 1 38  ? -14.361 -2.460  14.185  1.00 89.42 38  A 1 
ATOM   305  N  N   . SER A 1 39  ? -8.513  2.206   18.886  1.00 93.22 39  A 1 
ATOM   306  C  CA  . SER A 1 39  ? -7.656  3.306   19.314  1.00 92.68 39  A 1 
ATOM   307  C  C   . SER A 1 39  ? -6.182  2.898   19.394  1.00 93.27 39  A 1 
ATOM   308  O  O   . SER A 1 39  ? -5.347  3.679   19.846  1.00 90.52 39  A 1 
ATOM   309  C  CB  . SER A 1 39  ? -8.106  3.845   20.674  1.00 90.90 39  A 1 
ATOM   310  O  OG  . SER A 1 39  ? -9.423  4.362   20.609  1.00 84.50 39  A 1 
ATOM   311  N  N   . CYS A 1 40  ? -5.878  1.687   18.944  1.00 94.36 40  A 1 
ATOM   312  C  CA  . CYS A 1 40  ? -4.528  1.152   19.092  1.00 94.87 40  A 1 
ATOM   313  C  C   . CYS A 1 40  ? -4.007  0.493   17.815  1.00 95.08 40  A 1 
ATOM   314  O  O   . CYS A 1 40  ? -4.773  0.137   16.926  1.00 94.13 40  A 1 
ATOM   315  C  CB  . CYS A 1 40  ? -4.497  0.134   20.239  1.00 94.84 40  A 1 
ATOM   316  S  SG  . CYS A 1 40  ? -4.965  0.822   21.844  1.00 94.32 40  A 1 
ATOM   317  N  N   . ASP A 1 41  ? -2.683  0.355   17.729  1.00 95.43 41  A 1 
ATOM   318  C  CA  . ASP A 1 41  ? -2.061  -0.345  16.620  1.00 95.61 41  A 1 
ATOM   319  C  C   . ASP A 1 41  ? -2.262  -1.856  16.750  1.00 96.18 41  A 1 
ATOM   320  O  O   . ASP A 1 41  ? -2.658  -2.355  17.797  1.00 95.27 41  A 1 
ATOM   321  C  CB  . ASP A 1 41  ? -0.577  -0.001  16.530  1.00 94.61 41  A 1 
ATOM   322  C  CG  . ASP A 1 41  ? -0.325  1.327   15.838  1.00 94.13 41  A 1 
ATOM   323  O  OD1 . ASP A 1 41  ? -1.094  1.676   14.919  1.00 91.61 41  A 1 
ATOM   324  O  OD2 . ASP A 1 41  ? 0.652   2.011   16.199  1.00 91.29 41  A 1 
ATOM   325  N  N   . ALA A 1 42  ? -1.975  -2.578  15.660  1.00 96.21 42  A 1 
ATOM   326  C  CA  . ALA A 1 42  ? -2.228  -4.006  15.587  1.00 96.33 42  A 1 
ATOM   327  C  C   . ALA A 1 42  ? -1.380  -4.808  16.578  1.00 96.56 42  A 1 
ATOM   328  O  O   . ALA A 1 42  ? -0.257  -4.425  16.903  1.00 95.93 42  A 1 
ATOM   329  C  CB  . ALA A 1 42  ? -1.988  -4.510  14.170  1.00 95.78 42  A 1 
ATOM   330  N  N   . ASN A 1 43  ? -1.928  -5.926  17.050  1.00 96.60 43  A 1 
ATOM   331  C  CA  . ASN A 1 43  ? -1.205  -6.797  17.965  1.00 96.49 43  A 1 
ATOM   332  C  C   . ASN A 1 43  ? -0.860  -8.140  17.333  1.00 97.03 43  A 1 
ATOM   333  O  O   . ASN A 1 43  ? -1.306  -8.452  16.223  1.00 96.66 43  A 1 
ATOM   334  C  CB  . ASN A 1 43  ? -1.992  -6.993  19.278  1.00 94.83 43  A 1 
ATOM   335  C  CG  . ASN A 1 43  ? -3.260  -7.808  19.097  1.00 95.58 43  A 1 
ATOM   336  O  OD1 . ASN A 1 43  ? -3.643  -8.174  17.990  1.00 90.00 43  A 1 
ATOM   337  N  ND2 . ASN A 1 43  ? -3.923  -8.106  20.208  1.00 90.64 43  A 1 
ATOM   338  N  N   . MET A 1 44  ? -0.056  -8.928  18.024  1.00 97.01 44  A 1 
ATOM   339  C  CA  . MET A 1 44  ? 0.434   -10.185 17.469  1.00 96.84 44  A 1 
ATOM   340  C  C   . MET A 1 44  ? -0.678  -11.216 17.284  1.00 97.34 44  A 1 
ATOM   341  O  O   . MET A 1 44  ? -0.642  -12.004 16.337  1.00 97.07 44  A 1 
ATOM   342  C  CB  . MET A 1 44  ? 1.532   -10.759 18.362  1.00 95.79 44  A 1 
ATOM   343  C  CG  . MET A 1 44  ? 2.390   -11.815 17.693  1.00 88.82 44  A 1 
ATOM   344  S  SD  . MET A 1 44  ? 3.322   -11.157 16.284  1.00 86.65 44  A 1 
ATOM   345  C  CE  . MET A 1 44  ? 2.738   -12.220 14.969  1.00 76.75 44  A 1 
ATOM   346  N  N   . ALA A 1 45  ? -1.670  -11.219 18.169  1.00 96.93 45  A 1 
ATOM   347  C  CA  . ALA A 1 45  ? -2.786  -12.149 18.057  1.00 97.11 45  A 1 
ATOM   348  C  C   . ALA A 1 45  ? -3.533  -11.940 16.744  1.00 97.64 45  A 1 
ATOM   349  O  O   . ALA A 1 45  ? -3.921  -12.898 16.071  1.00 97.16 45  A 1 
ATOM   350  C  CB  . ALA A 1 45  ? -3.735  -11.993 19.243  1.00 96.99 45  A 1 
ATOM   351  N  N   . LEU A 1 46  ? -3.734  -10.679 16.373  1.00 97.34 46  A 1 
ATOM   352  C  CA  . LEU A 1 46  ? -4.386  -10.343 15.109  1.00 97.23 46  A 1 
ATOM   353  C  C   . LEU A 1 46  ? -3.565  -10.856 13.928  1.00 97.60 46  A 1 
ATOM   354  O  O   . LEU A 1 46  ? -4.110  -11.419 12.978  1.00 97.61 46  A 1 
ATOM   355  C  CB  . LEU A 1 46  ? -4.590  -8.830  14.996  1.00 96.94 46  A 1 
ATOM   356  C  CG  . LEU A 1 46  ? -5.182  -8.331  13.672  1.00 96.12 46  A 1 
ATOM   357  C  CD1 . LEU A 1 46  ? -6.581  -8.882  13.465  1.00 94.94 46  A 1 
ATOM   358  C  CD2 . LEU A 1 46  ? -5.197  -6.805  13.640  1.00 94.79 46  A 1 
ATOM   359  N  N   . LEU A 1 47  ? -2.251  -10.671 13.982  1.00 97.73 47  A 1 
ATOM   360  C  CA  . LEU A 1 47  ? -1.385  -11.115 12.894  1.00 97.51 47  A 1 
ATOM   361  C  C   . LEU A 1 47  ? -1.342  -12.631 12.788  1.00 97.79 47  A 1 
ATOM   362  O  O   . LEU A 1 47  ? -1.306  -13.172 11.686  1.00 97.39 47  A 1 
ATOM   363  C  CB  . LEU A 1 47  ? 0.026   -10.554 13.068  1.00 96.77 47  A 1 
ATOM   364  C  CG  . LEU A 1 47  ? 0.164   -9.034  12.949  1.00 91.83 47  A 1 
ATOM   365  C  CD1 . LEU A 1 47  ? 1.629   -8.645  12.851  1.00 87.45 47  A 1 
ATOM   366  C  CD2 . LEU A 1 47  ? -0.604  -8.500  11.751  1.00 87.54 47  A 1 
ATOM   367  N  N   . ASP A 1 48  ? -1.343  -13.323 13.919  1.00 97.78 48  A 1 
ATOM   368  C  CA  . ASP A 1 48  ? -1.391  -14.783 13.903  1.00 97.57 48  A 1 
ATOM   369  C  C   . ASP A 1 48  ? -2.657  -15.263 13.195  1.00 97.60 48  A 1 
ATOM   370  O  O   . ASP A 1 48  ? -2.617  -16.194 12.390  1.00 97.29 48  A 1 
ATOM   371  C  CB  . ASP A 1 48  ? -1.338  -15.344 15.323  1.00 97.04 48  A 1 
ATOM   372  C  CG  . ASP A 1 48  ? 0.041   -15.213 15.954  1.00 92.58 48  A 1 
ATOM   373  O  OD1 . ASP A 1 48  ? 1.031   -15.052 15.211  1.00 89.02 48  A 1 
ATOM   374  O  OD2 . ASP A 1 48  ? 0.127   -15.290 17.197  1.00 88.40 48  A 1 
ATOM   375  N  N   . SER A 1 49  ? -3.775  -14.617 13.490  1.00 97.76 49  A 1 
ATOM   376  C  CA  . SER A 1 49  ? -5.045  -14.941 12.847  1.00 97.55 49  A 1 
ATOM   377  C  C   . SER A 1 49  ? -4.980  -14.631 11.348  1.00 97.85 49  A 1 
ATOM   378  O  O   . SER A 1 49  ? -5.475  -15.398 10.523  1.00 97.60 49  A 1 
ATOM   379  C  CB  . SER A 1 49  ? -6.185  -14.157 13.499  1.00 96.81 49  A 1 
ATOM   380  O  OG  . SER A 1 49  ? -7.425  -14.432 12.866  1.00 84.98 49  A 1 
ATOM   381  N  N   . LEU A 1 50  ? -4.355  -13.503 11.002  1.00 97.79 50  A 1 
ATOM   382  C  CA  . LEU A 1 50  ? -4.222  -13.091 9.615   1.00 97.77 50  A 1 
ATOM   383  C  C   . LEU A 1 50  ? -3.396  -14.084 8.806   1.00 98.04 50  A 1 
ATOM   384  O  O   . LEU A 1 50  ? -3.768  -14.444 7.685   1.00 97.98 50  A 1 
ATOM   385  C  CB  . LEU A 1 50  ? -3.589  -11.693 9.539   1.00 97.13 50  A 1 
ATOM   386  C  CG  . LEU A 1 50  ? -3.364  -11.121 8.133   1.00 94.40 50  A 1 
ATOM   387  C  CD1 . LEU A 1 50  ? -4.689  -10.940 7.417   1.00 90.40 50  A 1 
ATOM   388  C  CD2 . LEU A 1 50  ? -2.606  -9.803  8.220   1.00 89.83 50  A 1 
ATOM   389  N  N   . VAL A 1 51  ? -2.283  -14.525 9.359   1.00 98.09 51  A 1 
ATOM   390  C  CA  . VAL A 1 51  ? -1.426  -15.499 8.692   1.00 98.05 51  A 1 
ATOM   391  C  C   . VAL A 1 51  ? -2.204  -16.770 8.383   1.00 98.17 51  A 1 
ATOM   392  O  O   . VAL A 1 51  ? -2.149  -17.306 7.271   1.00 98.05 51  A 1 
ATOM   393  C  CB  . VAL A 1 51  ? -0.179  -15.829 9.544   1.00 97.83 51  A 1 
ATOM   394  C  CG1 . VAL A 1 51  ? 0.574   -17.024 8.965   1.00 97.05 51  A 1 
ATOM   395  C  CG2 . VAL A 1 51  ? 0.731   -14.613 9.628   1.00 97.18 51  A 1 
ATOM   396  N  N   . LYS A 1 52  ? -2.937  -17.268 9.379   1.00 98.18 52  A 1 
ATOM   397  C  CA  . LYS A 1 52  ? -3.731  -18.475 9.220   1.00 97.92 52  A 1 
ATOM   398  C  C   . LYS A 1 52  ? -4.778  -18.294 8.122   1.00 97.97 52  A 1 
ATOM   399  O  O   . LYS A 1 52  ? -4.985  -19.180 7.287   1.00 97.61 52  A 1 
ATOM   400  C  CB  . LYS A 1 52  ? -4.412  -18.841 10.543  1.00 97.69 52  A 1 
ATOM   401  C  CG  . LYS A 1 52  ? -5.268  -20.092 10.488  1.00 90.82 52  A 1 
ATOM   402  C  CD  . LYS A 1 52  ? -5.882  -20.402 11.844  1.00 88.11 52  A 1 
ATOM   403  C  CE  . LYS A 1 52  ? -6.754  -21.644 11.801  1.00 77.80 52  A 1 
ATOM   404  N  NZ  . LYS A 1 52  ? -7.355  -21.953 13.138  1.00 69.31 52  A 1 
ATOM   405  N  N   . PHE A 1 53  ? -5.427  -17.125 8.105   1.00 97.86 53  A 1 
ATOM   406  C  CA  . PHE A 1 53  ? -6.457  -16.838 7.112   1.00 97.63 53  A 1 
ATOM   407  C  C   . PHE A 1 53  ? -5.889  -16.799 5.694   1.00 97.88 53  A 1 
ATOM   408  O  O   . PHE A 1 53  ? -6.462  -17.370 4.767   1.00 97.74 53  A 1 
ATOM   409  C  CB  . PHE A 1 53  ? -7.160  -15.521 7.423   1.00 97.15 53  A 1 
ATOM   410  C  CG  . PHE A 1 53  ? -8.182  -15.134 6.394   1.00 96.87 53  A 1 
ATOM   411  C  CD1 . PHE A 1 53  ? -9.468  -15.650 6.437   1.00 96.03 53  A 1 
ATOM   412  C  CD2 . PHE A 1 53  ? -7.862  -14.255 5.364   1.00 96.12 53  A 1 
ATOM   413  C  CE1 . PHE A 1 53  ? -10.409 -15.312 5.487   1.00 94.88 53  A 1 
ATOM   414  C  CE2 . PHE A 1 53  ? -8.796  -13.911 4.404   1.00 94.90 53  A 1 
ATOM   415  C  CZ  . PHE A 1 53  ? -10.066 -14.438 4.466   1.00 94.67 53  A 1 
ATOM   416  N  N   . ILE A 1 54  ? -4.772  -16.104 5.516   1.00 97.70 54  A 1 
ATOM   417  C  CA  . ILE A 1 54  ? -4.158  -15.982 4.201   1.00 97.92 54  A 1 
ATOM   418  C  C   . ILE A 1 54  ? -3.782  -17.353 3.649   1.00 97.90 54  A 1 
ATOM   419  O  O   . ILE A 1 54  ? -4.085  -17.679 2.498   1.00 97.86 54  A 1 
ATOM   420  C  CB  . ILE A 1 54  ? -2.924  -15.060 4.240   1.00 98.16 54  A 1 
ATOM   421  C  CG1 . ILE A 1 54  ? -3.350  -13.618 4.516   1.00 97.90 54  A 1 
ATOM   422  C  CG2 . ILE A 1 54  ? -2.147  -15.144 2.926   1.00 97.86 54  A 1 
ATOM   423  C  CD1 . ILE A 1 54  ? -2.193  -12.658 4.723   1.00 97.34 54  A 1 
ATOM   424  N  N   . LYS A 1 55  ? -3.134  -18.166 4.466   1.00 97.90 55  A 1 
ATOM   425  C  CA  . LYS A 1 55  ? -2.717  -19.491 4.017   1.00 97.56 55  A 1 
ATOM   426  C  C   . LYS A 1 55  ? -3.917  -20.371 3.668   1.00 97.48 55  A 1 
ATOM   427  O  O   . LYS A 1 55  ? -3.886  -21.124 2.704   1.00 96.75 55  A 1 
ATOM   428  C  CB  . LYS A 1 55  ? -1.856  -20.165 5.084   1.00 97.22 55  A 1 
ATOM   429  C  CG  . LYS A 1 55  ? -0.481  -19.535 5.257   1.00 95.61 55  A 1 
ATOM   430  C  CD  . LYS A 1 55  ? 0.380   -20.316 6.230   1.00 93.44 55  A 1 
ATOM   431  C  CE  . LYS A 1 55  ? 1.776   -19.748 6.302   1.00 90.06 55  A 1 
ATOM   432  N  NZ  . LYS A 1 55  ? 2.657   -20.529 7.222   1.00 85.11 55  A 1 
ATOM   433  N  N   . ARG A 1 56  ? -4.991  -20.251 4.449   1.00 97.56 56  A 1 
ATOM   434  C  CA  . ARG A 1 56  ? -6.195  -21.035 4.222   1.00 97.16 56  A 1 
ATOM   435  C  C   . ARG A 1 56  ? -6.885  -20.643 2.919   1.00 97.11 56  A 1 
ATOM   436  O  O   . ARG A 1 56  ? -7.554  -21.462 2.285   1.00 96.17 56  A 1 
ATOM   437  C  CB  . ARG A 1 56  ? -7.166  -20.869 5.400   1.00 96.18 56  A 1 
ATOM   438  C  CG  . ARG A 1 56  ? -8.478  -21.619 5.253   1.00 85.07 56  A 1 
ATOM   439  C  CD  . ARG A 1 56  ? -9.373  -21.392 6.456   1.00 83.57 56  A 1 
ATOM   440  N  NE  . ARG A 1 56  ? -10.681 -22.026 6.309   1.00 75.03 56  A 1 
ATOM   441  C  CZ  . ARG A 1 56  ? -11.656 -21.957 7.203   1.00 69.27 56  A 1 
ATOM   442  N  NH1 . ARG A 1 56  ? -11.477 -21.285 8.325   1.00 62.23 56  A 1 
ATOM   443  N  NH2 . ARG A 1 56  ? -12.800 -22.566 6.977   1.00 61.55 56  A 1 
ATOM   444  N  N   . ASN A 1 57  ? -6.700  -19.394 2.493   1.00 97.20 57  A 1 
ATOM   445  C  CA  . ASN A 1 57  ? -7.380  -18.866 1.318   1.00 97.08 57  A 1 
ATOM   446  C  C   . ASN A 1 57  ? -6.443  -18.617 0.137   1.00 97.13 57  A 1 
ATOM   447  O  O   . ASN A 1 57  ? -6.710  -17.772 -0.711  1.00 96.49 57  A 1 
ATOM   448  C  CB  . ASN A 1 57  ? -8.139  -17.589 1.682   1.00 96.68 57  A 1 
ATOM   449  C  CG  . ASN A 1 57  ? -9.335  -17.863 2.563   1.00 95.13 57  A 1 
ATOM   450  O  OD1 . ASN A 1 57  ? -10.427 -18.161 2.077   1.00 88.18 57  A 1 
ATOM   451  N  ND2 . ASN A 1 57  ? -9.133  -17.771 3.865   1.00 87.29 57  A 1 
ATOM   452  N  N   . THR A 1 58  ? -5.351  -19.366 0.075   1.00 97.26 58  A 1 
ATOM   453  C  CA  . THR A 1 58  ? -4.391  -19.267 -1.016  1.00 97.26 58  A 1 
ATOM   454  C  C   . THR A 1 58  ? -4.276  -20.610 -1.730  1.00 96.68 58  A 1 
ATOM   455  O  O   . THR A 1 58  ? -4.012  -21.625 -1.100  1.00 95.02 58  A 1 
ATOM   456  C  CB  . THR A 1 58  ? -3.008  -18.856 -0.492  1.00 96.98 58  A 1 
ATOM   457  O  OG1 . THR A 1 58  ? -3.077  -17.564 0.108   1.00 93.99 58  A 1 
ATOM   458  C  CG2 . THR A 1 58  ? -1.990  -18.819 -1.634  1.00 94.88 58  A 1 
ATOM   459  N  N   . ASP A 1 59  ? -4.497  -20.600 -3.066  1.00 95.66 59  A 1 
ATOM   460  C  CA  . ASP A 1 59  ? -4.315  -21.822 -3.842  1.00 94.42 59  A 1 
ATOM   461  C  C   . ASP A 1 59  ? -2.922  -21.859 -4.458  1.00 94.52 59  A 1 
ATOM   462  O  O   . ASP A 1 59  ? -2.090  -20.988 -4.191  1.00 91.11 59  A 1 
ATOM   463  C  CB  . ASP A 1 59  ? -5.408  -21.973 -4.908  1.00 91.04 59  A 1 
ATOM   464  C  CG  . ASP A 1 59  ? -5.401  -20.857 -5.937  1.00 81.97 59  A 1 
ATOM   465  O  OD1 . ASP A 1 59  ? -4.340  -20.252 -6.174  1.00 76.68 59  A 1 
ATOM   466  O  OD2 . ASP A 1 59  ? -6.470  -20.597 -6.529  1.00 76.33 59  A 1 
ATOM   467  N  N   . VAL A 1 60  ? -2.657  -22.871 -5.292  1.00 94.21 60  A 1 
ATOM   468  C  CA  . VAL A 1 60  ? -1.323  -23.094 -5.829  1.00 93.54 60  A 1 
ATOM   469  C  C   . VAL A 1 60  ? -0.829  -21.915 -6.670  1.00 94.10 60  A 1 
ATOM   470  O  O   . VAL A 1 60  ? 0.372   -21.655 -6.734  1.00 92.00 60  A 1 
ATOM   471  C  CB  . VAL A 1 60  ? -1.280  -24.401 -6.662  1.00 91.32 60  A 1 
ATOM   472  C  CG1 . VAL A 1 60  ? -2.189  -24.292 -7.875  1.00 81.28 60  A 1 
ATOM   473  C  CG2 . VAL A 1 60  ? 0.148   -24.721 -7.072  1.00 82.12 60  A 1 
ATOM   474  N  N   . ASN A 1 61  ? -1.748  -21.175 -7.293  1.00 94.66 61  A 1 
ATOM   475  C  CA  . ASN A 1 61  ? -1.389  -20.029 -8.122  1.00 95.19 61  A 1 
ATOM   476  C  C   . ASN A 1 61  ? -1.653  -18.698 -7.425  1.00 96.29 61  A 1 
ATOM   477  O  O   . ASN A 1 61  ? -1.752  -17.657 -8.078  1.00 94.15 61  A 1 
ATOM   478  C  CB  . ASN A 1 61  ? -2.128  -20.086 -9.456  1.00 91.85 61  A 1 
ATOM   479  C  CG  . ASN A 1 61  ? -1.681  -21.238 -10.323 1.00 84.19 61  A 1 
ATOM   480  O  OD1 . ASN A 1 61  ? -0.491  -21.537 -10.410 1.00 74.84 61  A 1 
ATOM   481  N  ND2 . ASN A 1 61  ? -2.626  -21.900 -10.976 1.00 74.32 61  A 1 
ATOM   482  N  N   . GLY A 1 62  ? -1.772  -18.726 -6.093  1.00 96.10 62  A 1 
ATOM   483  C  CA  . GLY A 1 62  ? -2.056  -17.515 -5.331  1.00 96.92 62  A 1 
ATOM   484  C  C   . GLY A 1 62  ? -0.979  -17.161 -4.325  1.00 97.86 62  A 1 
ATOM   485  O  O   . GLY A 1 62  ? -1.182  -16.289 -3.486  1.00 97.10 62  A 1 
ATOM   486  N  N   . LYS A 1 63  ? 0.159   -17.851 -4.407  1.00 97.71 63  A 1 
ATOM   487  C  CA  . LYS A 1 63  ? 1.249   -17.616 -3.459  1.00 97.93 63  A 1 
ATOM   488  C  C   . LYS A 1 63  ? 2.093   -16.416 -3.889  1.00 98.11 63  A 1 
ATOM   489  O  O   . LYS A 1 63  ? 3.277   -16.534 -4.207  1.00 97.78 63  A 1 
ATOM   490  C  CB  . LYS A 1 63  ? 2.104   -18.870 -3.308  1.00 97.59 63  A 1 
ATOM   491  C  CG  . LYS A 1 63  ? 1.355   -20.032 -2.673  1.00 96.49 63  A 1 
ATOM   492  C  CD  . LYS A 1 63  ? 2.246   -21.244 -2.470  1.00 94.21 63  A 1 
ATOM   493  C  CE  . LYS A 1 63  ? 1.488   -22.365 -1.780  1.00 89.26 63  A 1 
ATOM   494  N  NZ  . LYS A 1 63  ? 2.347   -23.562 -1.544  1.00 81.70 63  A 1 
ATOM   495  N  N   . VAL A 1 64  ? 1.438   -15.258 -3.900  1.00 98.58 64  A 1 
ATOM   496  C  CA  . VAL A 1 64  ? 2.050   -14.003 -4.298  1.00 98.61 64  A 1 
ATOM   497  C  C   . VAL A 1 64  ? 1.570   -12.920 -3.340  1.00 98.70 64  A 1 
ATOM   498  O  O   . VAL A 1 64  ? 0.389   -12.879 -2.983  1.00 98.58 64  A 1 
ATOM   499  C  CB  . VAL A 1 64  ? 1.682   -13.609 -5.739  1.00 98.45 64  A 1 
ATOM   500  C  CG1 . VAL A 1 64  ? 2.439   -12.368 -6.176  1.00 97.82 64  A 1 
ATOM   501  C  CG2 . VAL A 1 64  ? 1.964   -14.763 -6.701  1.00 97.87 64  A 1 
ATOM   502  N  N   . MET A 1 65  ? 2.474   -12.040 -2.913  1.00 98.70 65  A 1 
ATOM   503  C  CA  . MET A 1 65  ? 2.108   -11.019 -1.940  1.00 98.78 65  A 1 
ATOM   504  C  C   . MET A 1 65  ? 2.901   -9.739  -2.122  1.00 98.83 65  A 1 
ATOM   505  O  O   . MET A 1 65  ? 4.130   -9.766  -2.164  1.00 98.73 65  A 1 
ATOM   506  C  CB  . MET A 1 65  ? 2.287   -11.542 -0.519  1.00 98.48 65  A 1 
ATOM   507  C  CG  . MET A 1 65  ? 2.003   -10.508 0.570   1.00 97.11 65  A 1 
ATOM   508  S  SD  . MET A 1 65  ? 2.253   -11.167 2.233   1.00 96.23 65  A 1 
ATOM   509  C  CE  . MET A 1 65  ? 0.945   -12.384 2.313   1.00 89.90 65  A 1 
ATOM   510  N  N   . VAL A 1 66  ? 2.185   -8.619  -2.222  1.00 98.75 66  A 1 
ATOM   511  C  CA  . VAL A 1 66  ? 2.811   -7.308  -2.142  1.00 98.70 66  A 1 
ATOM   512  C  C   . VAL A 1 66  ? 2.739   -6.851  -0.692  1.00 98.70 66  A 1 
ATOM   513  O  O   . VAL A 1 66  ? 1.656   -6.746  -0.123  1.00 98.51 66  A 1 
ATOM   514  C  CB  . VAL A 1 66  ? 2.114   -6.279  -3.046  1.00 98.50 66  A 1 
ATOM   515  C  CG1 . VAL A 1 66  ? 2.730   -4.900  -2.845  1.00 96.16 66  A 1 
ATOM   516  C  CG2 . VAL A 1 66  ? 2.220   -6.698  -4.501  1.00 96.15 66  A 1 
ATOM   517  N  N   . TYR A 1 67  ? 3.893   -6.604  -0.091  1.00 98.66 67  A 1 
ATOM   518  C  CA  . TYR A 1 67  ? 3.964   -6.088  1.270   1.00 98.57 67  A 1 
ATOM   519  C  C   . TYR A 1 67  ? 4.222   -4.586  1.191   1.00 98.56 67  A 1 
ATOM   520  O  O   . TYR A 1 67  ? 5.322   -4.152  0.851   1.00 98.13 67  A 1 
ATOM   521  C  CB  . TYR A 1 67  ? 5.061   -6.805  2.062   1.00 98.20 67  A 1 
ATOM   522  C  CG  . TYR A 1 67  ? 5.355   -6.155  3.389   1.00 97.76 67  A 1 
ATOM   523  C  CD1 . TYR A 1 67  ? 4.448   -6.249  4.440   1.00 96.56 67  A 1 
ATOM   524  C  CD2 . TYR A 1 67  ? 6.524   -5.444  3.591   1.00 96.65 67  A 1 
ATOM   525  C  CE1 . TYR A 1 67  ? 4.701   -5.641  5.654   1.00 95.18 67  A 1 
ATOM   526  C  CE2 . TYR A 1 67  ? 6.787   -4.832  4.807   1.00 95.19 67  A 1 
ATOM   527  C  CZ  . TYR A 1 67  ? 5.872   -4.935  5.829   1.00 94.99 67  A 1 
ATOM   528  O  OH  . TYR A 1 67  ? 6.124   -4.325  7.035   1.00 92.90 67  A 1 
ATOM   529  N  N   . ASN A 1 68  ? 3.187   -3.792  1.503   1.00 97.99 68  A 1 
ATOM   530  C  CA  . ASN A 1 68  ? 3.194   -2.361  1.199   1.00 97.95 68  A 1 
ATOM   531  C  C   . ASN A 1 68  ? 3.764   -1.449  2.291   1.00 97.98 68  A 1 
ATOM   532  O  O   . ASN A 1 68  ? 3.541   -0.240  2.256   1.00 95.34 68  A 1 
ATOM   533  C  CB  . ASN A 1 68  ? 1.775   -1.902  0.834   1.00 96.66 68  A 1 
ATOM   534  C  CG  . ASN A 1 68  ? 1.548   -1.853  -0.661  1.00 96.44 68  A 1 
ATOM   535  O  OD1 . ASN A 1 68  ? 1.081   -2.819  -1.264  1.00 89.35 68  A 1 
ATOM   536  N  ND2 . ASN A 1 68  ? 1.860   -0.722  -1.274  1.00 88.67 68  A 1 
ATOM   537  N  N   . GLY A 1 69  ? 4.488   -2.014  3.248   1.00 97.78 69  A 1 
ATOM   538  C  CA  . GLY A 1 69  ? 5.216   -1.203  4.215   1.00 97.64 69  A 1 
ATOM   539  C  C   . GLY A 1 69  ? 4.447   -0.759  5.452   1.00 97.92 69  A 1 
ATOM   540  O  O   . GLY A 1 69  ? 3.307   -1.157  5.675   1.00 96.80 69  A 1 
ATOM   541  N  N   . ASP A 1 70  ? 5.113   0.092   6.258   1.00 97.24 70  A 1 
ATOM   542  C  CA  . ASP A 1 70  ? 4.599   0.629   7.514   1.00 97.36 70  A 1 
ATOM   543  C  C   . ASP A 1 70  ? 4.363   -0.432  8.591   1.00 97.20 70  A 1 
ATOM   544  O  O   . ASP A 1 70  ? 3.237   -0.653  9.048   1.00 94.77 70  A 1 
ATOM   545  C  CB  . ASP A 1 70  ? 3.348   1.482   7.286   1.00 97.08 70  A 1 
ATOM   546  C  CG  . ASP A 1 70  ? 3.659   2.970   7.297   1.00 96.54 70  A 1 
ATOM   547  O  OD1 . ASP A 1 70  ? 4.860   3.338   7.285   1.00 94.22 70  A 1 
ATOM   548  O  OD2 . ASP A 1 70  ? 2.710   3.788   7.333   1.00 94.61 70  A 1 
ATOM   549  N  N   . ILE A 1 71  ? 5.444   -1.048  9.012   1.00 96.29 71  A 1 
ATOM   550  C  CA  . ILE A 1 71  ? 5.404   -1.996  10.121  1.00 95.51 71  A 1 
ATOM   551  C  C   . ILE A 1 71  ? 5.512   -1.278  11.466  1.00 95.72 71  A 1 
ATOM   552  O  O   . ILE A 1 71  ? 5.002   -1.755  12.478  1.00 95.17 71  A 1 
ATOM   553  C  CB  . ILE A 1 71  ? 6.549   -3.042  10.005  1.00 94.56 71  A 1 
ATOM   554  C  CG1 . ILE A 1 71  ? 6.435   -4.101  11.103  1.00 93.24 71  A 1 
ATOM   555  C  CG2 . ILE A 1 71  ? 7.915   -2.369  10.063  1.00 93.90 71  A 1 
ATOM   556  C  CD1 . ILE A 1 71  ? 5.220   -5.006  10.977  1.00 92.47 71  A 1 
ATOM   557  N  N   . VAL A 1 72  ? 6.174   -0.125  11.490  1.00 94.83 72  A 1 
ATOM   558  C  CA  . VAL A 1 72  ? 6.494   0.542   12.748  1.00 94.29 72  A 1 
ATOM   559  C  C   . VAL A 1 72  ? 5.251   1.130   13.420  1.00 94.38 72  A 1 
ATOM   560  O  O   . VAL A 1 72  ? 4.507   1.898   12.812  1.00 93.79 72  A 1 
ATOM   561  C  CB  . VAL A 1 72  ? 7.541   1.658   12.545  1.00 92.90 72  A 1 
ATOM   562  C  CG1 . VAL A 1 72  ? 7.851   2.351   13.866  1.00 89.99 72  A 1 
ATOM   563  C  CG2 . VAL A 1 72  ? 8.809   1.080   11.934  1.00 90.92 72  A 1 
ATOM   564  N  N   . SER A 1 73  ? 5.042   0.767   14.684  1.00 94.59 73  A 1 
ATOM   565  C  CA  . SER A 1 73  ? 3.949   1.312   15.478  1.00 93.16 73  A 1 
ATOM   566  C  C   . SER A 1 73  ? 4.378   2.623   16.123  1.00 92.40 73  A 1 
ATOM   567  O  O   . SER A 1 73  ? 5.565   2.961   16.147  1.00 89.09 73  A 1 
ATOM   568  C  CB  . SER A 1 73  ? 3.514   0.324   16.555  1.00 90.69 73  A 1 
ATOM   569  O  OG  . SER A 1 73  ? 4.521   0.153   17.533  1.00 81.71 73  A 1 
ATOM   570  N  N   . ARG A 1 74  ? 3.394   3.365   16.654  1.00 88.83 74  A 1 
ATOM   571  C  CA  . ARG A 1 74  ? 3.696   4.628   17.309  1.00 84.62 74  A 1 
ATOM   572  C  C   . ARG A 1 74  ? 4.137   4.371   18.741  1.00 84.06 74  A 1 
ATOM   573  O  O   . ARG A 1 74  ? 3.353   3.925   19.568  1.00 78.47 74  A 1 
ATOM   574  C  CB  . ARG A 1 74  ? 2.479   5.544   17.272  1.00 79.50 74  A 1 
ATOM   575  C  CG  . ARG A 1 74  ? 2.121   5.985   15.859  1.00 72.52 74  A 1 
ATOM   576  C  CD  . ARG A 1 74  ? 0.694   5.684   15.502  1.00 68.14 74  A 1 
ATOM   577  N  NE  . ARG A 1 74  ? 0.352   6.074   14.149  1.00 66.87 74  A 1 
ATOM   578  C  CZ  . ARG A 1 74  ? 0.021   5.230   13.180  1.00 63.29 74  A 1 
ATOM   579  N  NH1 . ARG A 1 74  ? -0.008  3.923   13.422  1.00 58.39 74  A 1 
ATOM   580  N  NH2 . ARG A 1 74  ? -0.289  5.688   11.980  1.00 56.85 74  A 1 
ATOM   581  N  N   . ALA A 1 75  ? 5.401   4.653   19.026  1.00 81.09 75  A 1 
ATOM   582  C  CA  . ALA A 1 75  ? 5.971   4.402   20.346  1.00 78.08 75  A 1 
ATOM   583  C  C   . ALA A 1 75  ? 6.735   5.626   20.842  1.00 80.50 75  A 1 
ATOM   584  O  O   . ALA A 1 75  ? 7.897   5.825   20.495  1.00 75.79 75  A 1 
ATOM   585  C  CB  . ALA A 1 75  ? 6.886   3.188   20.311  1.00 73.01 75  A 1 
ATOM   586  N  N   . ILE A 1 76  ? 6.066   6.430   21.650  1.00 78.41 76  A 1 
ATOM   587  C  CA  . ILE A 1 76  ? 6.685   7.620   22.236  1.00 75.17 76  A 1 
ATOM   588  C  C   . ILE A 1 76  ? 6.886   7.356   23.726  1.00 77.16 76  A 1 
ATOM   589  O  O   . ILE A 1 76  ? 5.934   6.977   24.410  1.00 71.56 76  A 1 
ATOM   590  C  CB  . ILE A 1 76  ? 5.805   8.869   22.035  1.00 68.24 76  A 1 
ATOM   591  C  CG1 . ILE A 1 76  ? 5.477   9.057   20.548  1.00 62.20 76  A 1 
ATOM   592  C  CG2 . ILE A 1 76  ? 6.481   10.108  22.606  1.00 60.57 76  A 1 
ATOM   593  C  CD1 . ILE A 1 76  ? 6.689   9.281   19.672  1.00 56.88 76  A 1 
ATOM   594  N  N   . PRO A 1 77  ? 8.090   7.545   24.236  1.00 77.36 77  A 1 
ATOM   595  C  CA  . PRO A 1 77  ? 9.280   8.121   23.608  1.00 75.36 77  A 1 
ATOM   596  C  C   . PRO A 1 77  ? 10.275  7.092   23.059  1.00 78.56 77  A 1 
ATOM   597  O  O   . PRO A 1 77  ? 11.408  7.448   22.746  1.00 74.79 77  A 1 
ATOM   598  C  CB  . PRO A 1 77  ? 9.922   8.900   24.759  1.00 69.90 77  A 1 
ATOM   599  C  CG  . PRO A 1 77  ? 9.644   8.024   25.942  1.00 68.04 77  A 1 
ATOM   600  C  CD  . PRO A 1 77  ? 8.286   7.392   25.695  1.00 72.71 77  A 1 
ATOM   601  N  N   . LYS A 1 78  ? 9.861   5.839   22.948  1.00 82.21 78  A 1 
ATOM   602  C  CA  . LYS A 1 78  ? 10.794  4.784   22.545  1.00 81.84 78  A 1 
ATOM   603  C  C   . LYS A 1 78  ? 11.054  4.729   21.035  1.00 84.02 78  A 1 
ATOM   604  O  O   . LYS A 1 78  ? 11.893  3.948   20.581  1.00 80.15 78  A 1 
ATOM   605  C  CB  . LYS A 1 78  ? 10.295  3.416   23.026  1.00 76.97 78  A 1 
ATOM   606  C  CG  . LYS A 1 78  ? 10.419  3.232   24.527  1.00 69.25 78  A 1 
ATOM   607  C  CD  . LYS A 1 78  ? 10.116  1.801   24.932  1.00 65.28 78  A 1 
ATOM   608  C  CE  . LYS A 1 78  ? 10.336  1.596   26.417  1.00 58.29 78  A 1 
ATOM   609  N  NZ  . LYS A 1 78  ? 10.092  0.183   26.832  1.00 50.50 78  A 1 
ATOM   610  N  N   . TYR A 1 79  ? 10.332  5.547   20.263  1.00 86.14 79  A 1 
ATOM   611  C  CA  . TYR A 1 79  ? 10.540  5.573   18.818  1.00 86.07 79  A 1 
ATOM   612  C  C   . TYR A 1 79  ? 11.940  6.119   18.520  1.00 87.28 79  A 1 
ATOM   613  O  O   . TYR A 1 79  ? 12.194  7.318   18.648  1.00 84.73 79  A 1 
ATOM   614  C  CB  . TYR A 1 79  ? 9.465   6.424   18.140  1.00 83.31 79  A 1 
ATOM   615  C  CG  . TYR A 1 79  ? 9.459   6.324   16.632  1.00 81.67 79  A 1 
ATOM   616  C  CD1 . TYR A 1 79  ? 8.684   5.370   15.981  1.00 76.31 79  A 1 
ATOM   617  C  CD2 . TYR A 1 79  ? 10.216  7.191   15.854  1.00 77.18 79  A 1 
ATOM   618  C  CE1 . TYR A 1 79  ? 8.665   5.273   14.605  1.00 71.47 79  A 1 
ATOM   619  C  CE2 . TYR A 1 79  ? 10.212  7.098   14.466  1.00 71.76 79  A 1 
ATOM   620  C  CZ  . TYR A 1 79  ? 9.431   6.141   13.856  1.00 71.06 79  A 1 
ATOM   621  O  OH  . TYR A 1 79  ? 9.420   6.050   12.484  1.00 66.42 79  A 1 
ATOM   622  N  N   . ASN A 1 80  ? 12.844  5.228   18.131  1.00 90.47 80  A 1 
ATOM   623  C  CA  . ASN A 1 80  ? 14.215  5.598   17.821  1.00 90.76 80  A 1 
ATOM   624  C  C   . ASN A 1 80  ? 14.793  4.623   16.794  1.00 92.35 80  A 1 
ATOM   625  O  O   . ASN A 1 80  ? 14.081  3.762   16.274  1.00 92.67 80  A 1 
ATOM   626  C  CB  . ASN A 1 80  ? 15.068  5.643   19.097  1.00 88.71 80  A 1 
ATOM   627  C  CG  . ASN A 1 80  ? 15.070  4.327   19.848  1.00 88.08 80  A 1 
ATOM   628  O  OD1 . ASN A 1 80  ? 14.925  3.252   19.277  1.00 84.50 80  A 1 
ATOM   629  N  ND2 . ASN A 1 80  ? 15.256  4.396   21.171  1.00 83.64 80  A 1 
ATOM   630  N  N   . LEU A 1 81  ? 16.063  4.775   16.491  1.00 90.61 81  A 1 
ATOM   631  C  CA  . LEU A 1 81  ? 16.698  3.960   15.463  1.00 91.55 81  A 1 
ATOM   632  C  C   . LEU A 1 81  ? 16.631  2.468   15.775  1.00 93.21 81  A 1 
ATOM   633  O  O   . LEU A 1 81  ? 16.306  1.660   14.899  1.00 93.40 81  A 1 
ATOM   634  C  CB  . LEU A 1 81  ? 18.155  4.411   15.262  1.00 89.31 81  A 1 
ATOM   635  C  CG  . LEU A 1 81  ? 18.934  3.777   14.115  1.00 85.16 81  A 1 
ATOM   636  C  CD1 . LEU A 1 81  ? 19.942  4.774   13.551  1.00 79.33 81  A 1 
ATOM   637  C  CD2 . LEU A 1 81  ? 19.655  2.521   14.575  1.00 79.06 81  A 1 
ATOM   638  N  N   . ASP A 1 82  ? 16.931  2.105   17.014  1.00 92.90 82  A 1 
ATOM   639  C  CA  . ASP A 1 82  ? 16.892  0.701   17.409  1.00 93.52 82  A 1 
ATOM   640  C  C   . ASP A 1 82  ? 15.474  0.138   17.332  1.00 94.83 82  A 1 
ATOM   641  O  O   . ASP A 1 82  ? 15.280  -1.018  16.939  1.00 94.65 82  A 1 
ATOM   642  C  CB  . ASP A 1 82  ? 17.448  0.518   18.824  1.00 92.58 82  A 1 
ATOM   643  C  CG  . ASP A 1 82  ? 18.952  0.699   18.894  1.00 87.36 82  A 1 
ATOM   644  O  OD1 . ASP A 1 82  ? 19.622  0.565   17.853  1.00 83.22 82  A 1 
ATOM   645  O  OD2 . ASP A 1 82  ? 19.464  0.976   19.993  1.00 81.85 82  A 1 
ATOM   646  N  N   . TYR A 1 83  ? 14.491  0.947   17.707  1.00 93.84 83  A 1 
ATOM   647  C  CA  . TYR A 1 83  ? 13.094  0.529   17.658  1.00 94.31 83  A 1 
ATOM   648  C  C   . TYR A 1 83  ? 12.662  0.259   16.218  1.00 95.27 83  A 1 
ATOM   649  O  O   . TYR A 1 83  ? 11.971  -0.734  15.943  1.00 95.17 83  A 1 
ATOM   650  C  CB  . TYR A 1 83  ? 12.201  1.600   18.294  1.00 93.44 83  A 1 
ATOM   651  C  CG  . TYR A 1 83  ? 10.736  1.229   18.343  1.00 91.86 83  A 1 
ATOM   652  C  CD1 . TYR A 1 83  ? 10.239  0.363   19.315  1.00 89.03 83  A 1 
ATOM   653  C  CD2 . TYR A 1 83  ? 9.830   1.754   17.425  1.00 88.50 83  A 1 
ATOM   654  C  CE1 . TYR A 1 83  ? 8.899   0.029   19.372  1.00 86.13 83  A 1 
ATOM   655  C  CE2 . TYR A 1 83  ? 8.487   1.413   17.461  1.00 86.25 83  A 1 
ATOM   656  C  CZ  . TYR A 1 83  ? 8.031   0.554   18.444  1.00 85.74 83  A 1 
ATOM   657  O  OH  . TYR A 1 83  ? 6.697   0.220   18.491  1.00 82.62 83  A 1 
ATOM   658  N  N   . VAL A 1 84  ? 13.055  1.125   15.306  1.00 95.26 84  A 1 
ATOM   659  C  CA  . VAL A 1 84  ? 12.734  0.946   13.894  1.00 95.75 84  A 1 
ATOM   660  C  C   . VAL A 1 84  ? 13.395  -0.318  13.346  1.00 96.56 84  A 1 
ATOM   661  O  O   . VAL A 1 84  ? 12.760  -1.109  12.652  1.00 96.73 84  A 1 
ATOM   662  C  CB  . VAL A 1 84  ? 13.151  2.171   13.056  1.00 95.39 84  A 1 
ATOM   663  C  CG1 . VAL A 1 84  ? 13.006  1.884   11.567  1.00 94.15 84  A 1 
ATOM   664  C  CG2 . VAL A 1 84  ? 12.311  3.388   13.444  1.00 94.38 84  A 1 
ATOM   665  N  N   . LYS A 1 85  ? 14.665  -0.523  13.670  1.00 96.28 85  A 1 
ATOM   666  C  CA  . LYS A 1 85  ? 15.377  -1.703  13.211  1.00 96.62 85  A 1 
ATOM   667  C  C   . LYS A 1 85  ? 14.687  -2.985  13.689  1.00 97.06 85  A 1 
ATOM   668  O  O   . LYS A 1 85  ? 14.497  -3.926  12.914  1.00 97.12 85  A 1 
ATOM   669  C  CB  . LYS A 1 85  ? 16.835  -1.687  13.690  1.00 96.58 85  A 1 
ATOM   670  C  CG  . LYS A 1 85  ? 17.732  -0.733  12.916  1.00 95.08 85  A 1 
ATOM   671  C  CD  . LYS A 1 85  ? 19.187  -0.903  13.320  1.00 92.89 85  A 1 
ATOM   672  C  CE  . LYS A 1 85  ? 20.115  -0.054  12.462  1.00 87.94 85  A 1 
ATOM   673  N  NZ  . LYS A 1 85  ? 21.539  -0.234  12.850  1.00 81.12 85  A 1 
ATOM   674  N  N   . GLN A 1 86  ? 14.313  -3.019  14.964  1.00 96.40 86  A 1 
ATOM   675  C  CA  . GLN A 1 86  ? 13.635  -4.190  15.511  1.00 96.45 86  A 1 
ATOM   676  C  C   . GLN A 1 86  ? 12.297  -4.419  14.816  1.00 96.89 86  A 1 
ATOM   677  O  O   . GLN A 1 86  ? 11.878  -5.555  14.597  1.00 96.85 86  A 1 
ATOM   678  C  CB  . GLN A 1 86  ? 13.422  -4.045  17.017  1.00 96.02 86  A 1 
ATOM   679  C  CG  . GLN A 1 86  ? 12.814  -5.286  17.665  1.00 91.46 86  A 1 
ATOM   680  C  CD  . GLN A 1 86  ? 13.680  -6.516  17.481  1.00 88.76 86  A 1 
ATOM   681  O  OE1 . GLN A 1 86  ? 14.854  -6.522  17.843  1.00 82.04 86  A 1 
ATOM   682  N  NE2 . GLN A 1 86  ? 13.097  -7.561  16.911  1.00 78.37 86  A 1 
ATOM   683  N  N   . SER A 1 87  ? 11.614  -3.320  14.459  1.00 96.57 87  A 1 
ATOM   684  C  CA  . SER A 1 87  ? 10.340  -3.413  13.756  1.00 96.51 87  A 1 
ATOM   685  C  C   . SER A 1 87  ? 10.518  -4.037  12.370  1.00 97.20 87  A 1 
ATOM   686  O  O   . SER A 1 87  ? 9.690   -4.837  11.933  1.00 97.20 87  A 1 
ATOM   687  C  CB  . SER A 1 87  ? 9.679   -2.045  13.647  1.00 96.04 87  A 1 
ATOM   688  O  OG  . SER A 1 87  ? 9.347   -1.534  14.929  1.00 91.15 87  A 1 
ATOM   689  N  N   . ILE A 1 88  ? 11.590  -3.671  11.677  1.00 97.52 88  A 1 
ATOM   690  C  CA  . ILE A 1 88  ? 11.883  -4.261  10.376  1.00 97.78 88  A 1 
ATOM   691  C  C   . ILE A 1 88  ? 12.181  -5.751  10.528  1.00 98.02 88  A 1 
ATOM   692  O  O   . ILE A 1 88  ? 11.762  -6.570  9.709   1.00 97.86 88  A 1 
ATOM   693  C  CB  . ILE A 1 88  ? 13.071  -3.557  9.683   1.00 97.47 88  A 1 
ATOM   694  C  CG1 . ILE A 1 88  ? 12.753  -2.068  9.464   1.00 95.44 88  A 1 
ATOM   695  C  CG2 . ILE A 1 88  ? 13.395  -4.224  8.353   1.00 96.24 88  A 1 
ATOM   696  C  CD1 . ILE A 1 88  ? 11.550  -1.814  8.594   1.00 87.93 88  A 1 
ATOM   697  N  N   . VAL A 1 89  ? 12.906  -6.108  11.596  1.00 98.10 89  A 1 
ATOM   698  C  CA  . VAL A 1 89  ? 13.151  -7.517  11.901  1.00 98.18 89  A 1 
ATOM   699  C  C   . VAL A 1 89  ? 11.832  -8.254  12.123  1.00 98.10 89  A 1 
ATOM   700  O  O   . VAL A 1 89  ? 11.641  -9.377  11.645  1.00 97.93 89  A 1 
ATOM   701  C  CB  . VAL A 1 89  ? 14.065  -7.671  13.141  1.00 97.99 89  A 1 
ATOM   702  C  CG1 . VAL A 1 89  ? 14.145  -9.130  13.572  1.00 96.99 89  A 1 
ATOM   703  C  CG2 . VAL A 1 89  ? 15.451  -7.127  12.842  1.00 97.04 89  A 1 
ATOM   704  N  N   . ASN A 1 90  ? 10.902  -7.614  12.829  1.00 97.42 90  A 1 
ATOM   705  C  CA  . ASN A 1 90  ? 9.587   -8.200  13.068  1.00 97.09 90  A 1 
ATOM   706  C  C   . ASN A 1 90  ? 8.812   -8.394  11.768  1.00 97.43 90  A 1 
ATOM   707  O  O   . ASN A 1 90  ? 8.132   -9.406  11.585  1.00 97.17 90  A 1 
ATOM   708  C  CB  . ASN A 1 90  ? 8.775   -7.327  14.036  1.00 96.32 90  A 1 
ATOM   709  C  CG  . ASN A 1 90  ? 9.377   -7.298  15.427  1.00 94.61 90  A 1 
ATOM   710  O  OD1 . ASN A 1 90  ? 10.201  -8.138  15.787  1.00 89.79 90  A 1 
ATOM   711  N  ND2 . ASN A 1 90  ? 8.959   -6.327  16.227  1.00 88.55 90  A 1 
ATOM   712  N  N   . ALA A 1 91  ? 8.906   -7.416  10.862  1.00 97.01 91  A 1 
ATOM   713  C  CA  . ALA A 1 91  ? 8.256   -7.520  9.564   1.00 97.19 91  A 1 
ATOM   714  C  C   . ALA A 1 91  ? 8.812   -8.712  8.783   1.00 97.79 91  A 1 
ATOM   715  O  O   . ALA A 1 91  ? 8.059   -9.490  8.189   1.00 97.67 91  A 1 
ATOM   716  C  CB  . ALA A 1 91  ? 8.443   -6.234  8.763   1.00 96.76 91  A 1 
ATOM   717  N  N   . THR A 1 92  ? 10.135  -8.856  8.795   1.00 97.90 92  A 1 
ATOM   718  C  CA  . THR A 1 92  ? 10.780  -9.955  8.096   1.00 97.88 92  A 1 
ATOM   719  C  C   . THR A 1 92  ? 10.360  -11.300 8.684   1.00 98.13 92  A 1 
ATOM   720  O  O   . THR A 1 92  ? 10.090  -12.252 7.947   1.00 97.86 92  A 1 
ATOM   721  C  CB  . THR A 1 92  ? 12.308  -9.807  8.152   1.00 97.28 92  A 1 
ATOM   722  O  OG1 . THR A 1 92  ? 12.682  -8.595  7.501   1.00 91.70 92  A 1 
ATOM   723  C  CG2 . THR A 1 92  ? 12.997  -10.975 7.458   1.00 90.98 92  A 1 
ATOM   724  N  N   . ALA A 1 93  ? 10.285  -11.377 10.003  1.00 98.17 93  A 1 
ATOM   725  C  CA  . ALA A 1 93  ? 9.850   -12.598 10.671  1.00 97.95 93  A 1 
ATOM   726  C  C   . ALA A 1 93  ? 8.431   -12.975 10.241  1.00 98.12 93  A 1 
ATOM   727  O  O   . ALA A 1 93  ? 8.131   -14.148 10.013  1.00 97.84 93  A 1 
ATOM   728  C  CB  . ALA A 1 93  ? 9.924   -12.434 12.181  1.00 97.62 93  A 1 
ATOM   729  N  N   . LEU A 1 94  ? 7.565   -11.969 10.119  1.00 97.93 94  A 1 
ATOM   730  C  CA  . LEU A 1 94  ? 6.199   -12.199 9.661   1.00 97.94 94  A 1 
ATOM   731  C  C   . LEU A 1 94  ? 6.184   -12.713 8.221   1.00 98.24 94  A 1 
ATOM   732  O  O   . LEU A 1 94  ? 5.517   -13.695 7.909   1.00 98.09 94  A 1 
ATOM   733  C  CB  . LEU A 1 94  ? 5.384   -10.908 9.756   1.00 97.46 94  A 1 
ATOM   734  C  CG  . LEU A 1 94  ? 3.971   -10.959 9.148   1.00 95.37 94  A 1 
ATOM   735  C  CD1 . LEU A 1 94  ? 3.085   -11.904 9.944   1.00 92.24 94  A 1 
ATOM   736  C  CD2 . LEU A 1 94  ? 3.362   -9.566  9.093   1.00 91.89 94  A 1 
ATOM   737  N  N   . LEU A 1 95  ? 6.934   -12.058 7.340   1.00 98.16 95  A 1 
ATOM   738  C  CA  . LEU A 1 95  ? 6.954   -12.434 5.936   1.00 98.27 95  A 1 
ATOM   739  C  C   . LEU A 1 95  ? 7.571   -13.814 5.716   1.00 98.24 95  A 1 
ATOM   740  O  O   . LEU A 1 95  ? 7.200   -14.519 4.775   1.00 98.11 95  A 1 
ATOM   741  C  CB  . LEU A 1 95  ? 7.694   -11.379 5.108   1.00 98.21 95  A 1 
ATOM   742  C  CG  . LEU A 1 95  ? 7.035   -9.999  5.081   1.00 97.87 95  A 1 
ATOM   743  C  CD1 . LEU A 1 95  ? 7.882   -9.000  4.302   1.00 97.41 95  A 1 
ATOM   744  C  CD2 . LEU A 1 95  ? 5.631   -10.084 4.490   1.00 97.14 95  A 1 
ATOM   745  N  N   . LYS A 1 96  ? 8.500   -14.210 6.587   1.00 98.42 96  A 1 
ATOM   746  C  CA  . LYS A 1 96  ? 9.121   -15.526 6.472   1.00 98.39 96  A 1 
ATOM   747  C  C   . LYS A 1 96  ? 8.121   -16.653 6.717   1.00 98.38 96  A 1 
ATOM   748  O  O   . LYS A 1 96  ? 8.357   -17.796 6.325   1.00 97.88 96  A 1 
ATOM   749  C  CB  . LYS A 1 96  ? 10.306  -15.649 7.440   1.00 97.99 96  A 1 
ATOM   750  C  CG  . LYS A 1 96  ? 11.564  -14.958 6.952   1.00 93.31 96  A 1 
ATOM   751  C  CD  . LYS A 1 96  ? 12.722  -15.134 7.924   1.00 88.14 96  A 1 
ATOM   752  C  CE  . LYS A 1 96  ? 14.000  -14.506 7.402   1.00 80.69 96  A 1 
ATOM   753  N  NZ  . LYS A 1 96  ? 15.127  -14.640 8.372   1.00 71.79 96  A 1 
ATOM   754  N  N   . LYS A 1 97  ? 6.992   -16.318 7.340   1.00 98.41 97  A 1 
ATOM   755  C  CA  . LYS A 1 97  ? 5.922   -17.298 7.513   1.00 98.23 97  A 1 
ATOM   756  C  C   . LYS A 1 97  ? 5.295   -17.649 6.162   1.00 98.22 97  A 1 
ATOM   757  O  O   . LYS A 1 97  ? 4.596   -18.659 6.035   1.00 97.59 97  A 1 
ATOM   758  C  CB  . LYS A 1 97  ? 4.850   -16.766 8.474   1.00 98.09 97  A 1 
ATOM   759  C  CG  . LYS A 1 97  ? 5.349   -16.537 9.897   1.00 96.62 97  A 1 
ATOM   760  C  CD  . LYS A 1 97  ? 4.253   -15.927 10.769  1.00 92.07 97  A 1 
ATOM   761  C  CE  . LYS A 1 97  ? 4.759   -15.639 12.175  1.00 87.90 97  A 1 
ATOM   762  N  NZ  . LYS A 1 97  ? 5.088   -16.872 12.949  1.00 78.41 97  A 1 
ATOM   763  N  N   . PHE A 1 98  ? 5.554   -16.818 5.150   1.00 98.35 98  A 1 
ATOM   764  C  CA  . PHE A 1 98  ? 5.101   -17.060 3.787   1.00 98.03 98  A 1 
ATOM   765  C  C   . PHE A 1 98  ? 6.301   -17.308 2.861   1.00 97.58 98  A 1 
ATOM   766  O  O   . PHE A 1 98  ? 6.333   -16.826 1.728   1.00 96.07 98  A 1 
ATOM   767  C  CB  . PHE A 1 98  ? 4.295   -15.867 3.265   1.00 97.97 98  A 1 
ATOM   768  C  CG  . PHE A 1 98  ? 3.137   -15.476 4.139   1.00 98.26 98  A 1 
ATOM   769  C  CD1 . PHE A 1 98  ? 1.930   -16.160 4.074   1.00 97.78 98  A 1 
ATOM   770  C  CD2 . PHE A 1 98  ? 3.250   -14.421 5.024   1.00 97.84 98  A 1 
ATOM   771  C  CE1 . PHE A 1 98  ? 0.867   -15.799 4.871   1.00 97.25 98  A 1 
ATOM   772  C  CE2 . PHE A 1 98  ? 2.172   -14.052 5.833   1.00 97.38 98  A 1 
ATOM   773  C  CZ  . PHE A 1 98  ? 0.984   -14.742 5.754   1.00 97.53 98  A 1 
ATOM   774  N  N   . GLU A 1 99  ? 7.289   -18.054 3.345   1.00 94.71 99  A 1 
ATOM   775  C  CA  . GLU A 1 99  ? 8.554   -18.182 2.625   1.00 92.55 99  A 1 
ATOM   776  C  C   . GLU A 1 99  ? 8.423   -18.865 1.260   1.00 92.84 99  A 1 
ATOM   777  O  O   . GLU A 1 99  ? 9.307   -18.729 0.422   1.00 90.17 99  A 1 
ATOM   778  C  CB  . GLU A 1 99  ? 9.580   -18.927 3.489   1.00 89.00 99  A 1 
ATOM   779  C  CG  . GLU A 1 99  ? 9.163   -20.328 3.896   1.00 79.55 99  A 1 
ATOM   780  C  CD  . GLU A 1 99  ? 10.205  -21.004 4.765   1.00 74.79 99  A 1 
ATOM   781  O  OE1 . GLU A 1 99  ? 11.272  -20.400 5.014   1.00 69.37 99  A 1 
ATOM   782  O  OE2 . GLU A 1 99  ? 9.962   -22.149 5.188   1.00 69.21 99  A 1 
ATOM   783  N  N   . ASP A 1 100 ? 7.322   -19.588 1.028   1.00 96.12 100 A 1 
ATOM   784  C  CA  . ASP A 1 100 ? 7.096   -20.211 -0.268  1.00 96.05 100 A 1 
ATOM   785  C  C   . ASP A 1 100 ? 6.297   -19.306 -1.207  1.00 97.06 100 A 1 
ATOM   786  O  O   . ASP A 1 100 ? 5.939   -19.711 -2.313  1.00 96.14 100 A 1 
ATOM   787  C  CB  . ASP A 1 100 ? 6.391   -21.567 -0.108  1.00 93.75 100 A 1 
ATOM   788  C  CG  . ASP A 1 100 ? 5.051   -21.449 0.590   1.00 90.24 100 A 1 
ATOM   789  O  OD1 . ASP A 1 100 ? 4.869   -20.512 1.391   1.00 86.54 100 A 1 
ATOM   790  O  OD2 . ASP A 1 100 ? 4.178   -22.310 0.346   1.00 86.54 100 A 1 
ATOM   791  N  N   . PHE A 1 101 ? 6.025   -18.066 -0.784  1.00 97.97 101 A 1 
ATOM   792  C  CA  . PHE A 1 101 ? 5.367   -17.060 -1.615  1.00 98.27 101 A 1 
ATOM   793  C  C   . PHE A 1 101 ? 6.400   -16.256 -2.399  1.00 98.17 101 A 1 
ATOM   794  O  O   . PHE A 1 101 ? 7.551   -16.125 -1.985  1.00 97.62 101 A 1 
ATOM   795  C  CB  . PHE A 1 101 ? 4.553   -16.073 -0.765  1.00 98.23 101 A 1 
ATOM   796  C  CG  . PHE A 1 101 ? 3.214   -16.576 -0.291  1.00 98.36 101 A 1 
ATOM   797  C  CD1 . PHE A 1 101 ? 3.066   -17.823 0.281   1.00 97.72 101 A 1 
ATOM   798  C  CD2 . PHE A 1 101 ? 2.092   -15.752 -0.379  1.00 97.68 101 A 1 
ATOM   799  C  CE1 . PHE A 1 101 ? 1.835   -18.265 0.737   1.00 97.14 101 A 1 
ATOM   800  C  CE2 . PHE A 1 101 ? 0.855   -16.181 0.081   1.00 97.23 101 A 1 
ATOM   801  C  CZ  . PHE A 1 101 ? 0.728   -17.441 0.639   1.00 97.64 101 A 1 
ATOM   802  N  N   . PHE A 1 102 ? 5.969   -15.694 -3.526  1.00 98.41 102 A 1 
ATOM   803  C  CA  . PHE A 1 102 ? 6.711   -14.640 -4.195  1.00 98.52 102 A 1 
ATOM   804  C  C   . PHE A 1 102 ? 6.325   -13.340 -3.503  1.00 98.68 102 A 1 
ATOM   805  O  O   . PHE A 1 102 ? 5.194   -12.864 -3.637  1.00 98.52 102 A 1 
ATOM   806  C  CB  . PHE A 1 102 ? 6.369   -14.603 -5.685  1.00 98.39 102 A 1 
ATOM   807  C  CG  . PHE A 1 102 ? 7.054   -13.504 -6.450  1.00 98.41 102 A 1 
ATOM   808  C  CD1 . PHE A 1 102 ? 8.421   -13.544 -6.677  1.00 98.06 102 A 1 
ATOM   809  C  CD2 . PHE A 1 102 ? 6.329   -12.429 -6.958  1.00 98.06 102 A 1 
ATOM   810  C  CE1 . PHE A 1 102 ? 9.056   -12.538 -7.390  1.00 97.64 102 A 1 
ATOM   811  C  CE2 . PHE A 1 102 ? 6.953   -11.423 -7.670  1.00 97.70 102 A 1 
ATOM   812  C  CZ  . PHE A 1 102 ? 8.315   -11.483 -7.881  1.00 97.86 102 A 1 
ATOM   813  N  N   . ILE A 1 103 ? 7.247   -12.771 -2.734  1.00 98.79 103 A 1 
ATOM   814  C  CA  . ILE A 1 103 ? 6.951   -11.617 -1.888  1.00 98.70 103 A 1 
ATOM   815  C  C   . ILE A 1 103 ? 7.641   -10.369 -2.419  1.00 98.82 103 A 1 
ATOM   816  O  O   . ILE A 1 103 ? 8.821   -10.404 -2.779  1.00 98.67 103 A 1 
ATOM   817  C  CB  . ILE A 1 103 ? 7.373   -11.880 -0.427  1.00 98.49 103 A 1 
ATOM   818  C  CG1 . ILE A 1 103 ? 6.566   -13.058 0.141   1.00 97.14 103 A 1 
ATOM   819  C  CG2 . ILE A 1 103 ? 7.185   -10.636 0.431   1.00 97.77 103 A 1 
ATOM   820  C  CD1 . ILE A 1 103 ? 6.945   -13.455 1.550   1.00 91.91 103 A 1 
ATOM   821  N  N   . ILE A 1 104 ? 6.889   -9.274  -2.479  1.00 98.76 104 A 1 
ATOM   822  C  CA  . ILE A 1 104 ? 7.381   -7.993  -2.977  1.00 98.89 104 A 1 
ATOM   823  C  C   . ILE A 1 104 ? 7.362   -6.986  -1.827  1.00 98.84 104 A 1 
ATOM   824  O  O   . ILE A 1 104 ? 6.352   -6.326  -1.594  1.00 98.72 104 A 1 
ATOM   825  C  CB  . ILE A 1 104 ? 6.496   -7.493  -4.142  1.00 98.75 104 A 1 
ATOM   826  C  CG1 . ILE A 1 104 ? 6.402   -8.563  -5.231  1.00 98.31 104 A 1 
ATOM   827  C  CG2 . ILE A 1 104 ? 7.032   -6.181  -4.714  1.00 98.43 104 A 1 
ATOM   828  C  CD1 . ILE A 1 104 ? 5.208   -8.389  -6.169  1.00 96.50 104 A 1 
ATOM   829  N  N   . PRO A 1 105 ? 8.463   -6.868  -1.077  1.00 98.74 105 A 1 
ATOM   830  C  CA  . PRO A 1 105 ? 8.495   -6.017  0.116   1.00 98.68 105 A 1 
ATOM   831  C  C   . PRO A 1 105 ? 8.907   -4.580  -0.179  1.00 98.69 105 A 1 
ATOM   832  O  O   . PRO A 1 105 ? 9.568   -4.302  -1.179  1.00 98.40 105 A 1 
ATOM   833  C  CB  . PRO A 1 105 ? 9.546   -6.701  0.986   1.00 98.46 105 A 1 
ATOM   834  C  CG  . PRO A 1 105 ? 10.519  -7.253  -0.001  1.00 97.92 105 A 1 
ATOM   835  C  CD  . PRO A 1 105 ? 9.696   -7.664  -1.209  1.00 98.54 105 A 1 
ATOM   836  N  N   . MET A 1 106 ? 8.506   -3.662  0.709   1.00 98.45 106 A 1 
ATOM   837  C  CA  . MET A 1 106 ? 8.914   -2.268  0.598   1.00 98.23 106 A 1 
ATOM   838  C  C   . MET A 1 106 ? 8.868   -1.595  1.966   1.00 98.36 106 A 1 
ATOM   839  O  O   . MET A 1 106 ? 8.444   -2.193  2.958   1.00 97.79 106 A 1 
ATOM   840  C  CB  . MET A 1 106 ? 8.007   -1.511  -0.389  1.00 96.22 106 A 1 
ATOM   841  C  CG  . MET A 1 106 ? 6.612   -1.227  0.147   1.00 93.35 106 A 1 
ATOM   842  S  SD  . MET A 1 106 ? 5.527   -0.475  -1.095  1.00 95.65 106 A 1 
ATOM   843  C  CE  . MET A 1 106 ? 5.326   -1.839  -2.226  1.00 90.70 106 A 1 
ATOM   844  N  N   . LEU A 1 107 ? 9.324   -0.346  2.013   1.00 98.36 107 A 1 
ATOM   845  C  CA  . LEU A 1 107 ? 9.317   0.457   3.231   1.00 98.12 107 A 1 
ATOM   846  C  C   . LEU A 1 107 ? 8.226   1.516   3.168   1.00 98.17 107 A 1 
ATOM   847  O  O   . LEU A 1 107 ? 7.955   2.079   2.109   1.00 97.73 107 A 1 
ATOM   848  C  CB  . LEU A 1 107 ? 10.662  1.139   3.434   1.00 97.67 107 A 1 
ATOM   849  C  CG  . LEU A 1 107 ? 11.872  0.245   3.700   1.00 97.34 107 A 1 
ATOM   850  C  CD1 . LEU A 1 107 ? 13.155  1.048   3.587   1.00 96.67 107 A 1 
ATOM   851  C  CD2 . LEU A 1 107 ? 11.753  -0.403  5.066   1.00 96.21 107 A 1 
ATOM   852  N  N   . GLY A 1 108 ? 7.598   1.789   4.316   1.00 98.21 108 A 1 
ATOM   853  C  CA  . GLY A 1 108 ? 6.659   2.883   4.444   1.00 98.09 108 A 1 
ATOM   854  C  C   . GLY A 1 108 ? 7.320   4.086   5.105   1.00 97.83 108 A 1 
ATOM   855  O  O   . GLY A 1 108 ? 8.483   4.034   5.499   1.00 97.29 108 A 1 
ATOM   856  N  N   . ASN A 1 109 ? 6.573   5.190   5.245   1.00 97.68 109 A 1 
ATOM   857  C  CA  . ASN A 1 109 ? 7.144   6.420   5.781   1.00 97.28 109 A 1 
ATOM   858  C  C   . ASN A 1 109 ? 7.468   6.350   7.268   1.00 97.09 109 A 1 
ATOM   859  O  O   . ASN A 1 109 ? 8.246   7.161   7.769   1.00 96.27 109 A 1 
ATOM   860  C  CB  . ASN A 1 109 ? 6.218   7.617   5.493   1.00 96.92 109 A 1 
ATOM   861  C  CG  . ASN A 1 109 ? 4.841   7.450   6.087   1.00 96.59 109 A 1 
ATOM   862  O  OD1 . ASN A 1 109 ? 4.051   6.632   5.622   1.00 93.75 109 A 1 
ATOM   863  N  ND2 . ASN A 1 109 ? 4.542   8.245   7.112   1.00 93.20 109 A 1 
ATOM   864  N  N   . HIS A 1 110 ? 6.889   5.390   7.979   1.00 97.00 110 A 1 
ATOM   865  C  CA  . HIS A 1 110 ? 7.206   5.201   9.390   1.00 96.65 110 A 1 
ATOM   866  C  C   . HIS A 1 110 ? 8.388   4.266   9.601   1.00 96.71 110 A 1 
ATOM   867  O  O   . HIS A 1 110 ? 8.902   4.148   10.706  1.00 95.92 110 A 1 
ATOM   868  C  CB  . HIS A 1 110 ? 5.995   4.674   10.158  1.00 96.25 110 A 1 
ATOM   869  C  CG  . HIS A 1 110 ? 4.885   5.666   10.316  1.00 95.56 110 A 1 
ATOM   870  N  ND1 . HIS A 1 110 ? 4.860   6.594   11.336  1.00 89.75 110 A 1 
ATOM   871  C  CD2 . HIS A 1 110 ? 3.782   5.895   9.584   1.00 89.36 110 A 1 
ATOM   872  C  CE1 . HIS A 1 110 ? 3.771   7.341   11.222  1.00 89.44 110 A 1 
ATOM   873  N  NE2 . HIS A 1 110 ? 3.103   6.941   10.165  1.00 90.98 110 A 1 
ATOM   874  N  N   . ASP A 1 111 ? 8.825   3.608   8.524   1.00 96.76 111 A 1 
ATOM   875  C  CA  . ASP A 1 111 ? 9.858   2.586   8.620   1.00 96.86 111 A 1 
ATOM   876  C  C   . ASP A 1 111 ? 11.271  3.163   8.522   1.00 96.76 111 A 1 
ATOM   877  O  O   . ASP A 1 111 ? 12.145  2.599   7.864   1.00 95.81 111 A 1 
ATOM   878  C  CB  . ASP A 1 111 ? 9.641   1.513   7.553   1.00 97.07 111 A 1 
ATOM   879  C  CG  . ASP A 1 111 ? 8.292   0.832   7.682   1.00 97.36 111 A 1 
ATOM   880  O  OD1 . ASP A 1 111 ? 7.733   0.827   8.799   1.00 96.30 111 A 1 
ATOM   881  O  OD2 . ASP A 1 111 ? 7.795   0.302   6.673   1.00 96.35 111 A 1 
ATOM   882  N  N   . VAL A 1 112 ? 11.491  4.289   9.197   1.00 96.21 112 A 1 
ATOM   883  C  CA  . VAL A 1 112 ? 12.788  4.965   9.200   1.00 95.77 112 A 1 
ATOM   884  C  C   . VAL A 1 112 ? 12.848  5.864   10.429  1.00 95.18 112 A 1 
ATOM   885  O  O   . VAL A 1 112 ? 11.815  6.207   11.012  1.00 94.79 112 A 1 
ATOM   886  C  CB  . VAL A 1 112 ? 12.996  5.789   7.911   1.00 95.62 112 A 1 
ATOM   887  C  CG1 . VAL A 1 112 ? 11.999  6.942   7.831   1.00 94.32 112 A 1 
ATOM   888  C  CG2 . VAL A 1 112 ? 14.435  6.305   7.815   1.00 94.44 112 A 1 
ATOM   889  N  N   . TYR A 1 113 ? 14.060  6.219   10.851  1.00 94.89 113 A 1 
ATOM   890  C  CA  . TYR A 1 113 ? 14.217  7.163   11.950  1.00 93.91 113 A 1 
ATOM   891  C  C   . TYR A 1 113 ? 15.156  8.296   11.551  1.00 93.39 113 A 1 
ATOM   892  O  O   . TYR A 1 113 ? 16.265  8.033   11.095  1.00 91.03 113 A 1 
ATOM   893  C  CB  . TYR A 1 113 ? 14.757  6.474   13.207  1.00 92.86 113 A 1 
ATOM   894  C  CG  . TYR A 1 113 ? 14.936  7.442   14.348  1.00 91.93 113 A 1 
ATOM   895  C  CD1 . TYR A 1 113 ? 13.856  7.804   15.144  1.00 89.96 113 A 1 
ATOM   896  C  CD2 . TYR A 1 113 ? 16.169  8.032   14.608  1.00 89.54 113 A 1 
ATOM   897  C  CE1 . TYR A 1 113 ? 13.996  8.710   16.177  1.00 86.98 113 A 1 
ATOM   898  C  CE2 . TYR A 1 113 ? 16.322  8.945   15.639  1.00 87.16 113 A 1 
ATOM   899  C  CZ  . TYR A 1 113 ? 15.234  9.276   16.415  1.00 86.58 113 A 1 
ATOM   900  O  OH  . TYR A 1 113 ? 15.375  10.175  17.449  1.00 83.38 113 A 1 
ATOM   901  N  N   . PRO A 1 114 ? 14.734  9.555   11.745  1.00 93.45 114 A 1 
ATOM   902  C  CA  . PRO A 1 114 ? 13.400  9.970   12.197  1.00 93.46 114 A 1 
ATOM   903  C  C   . PRO A 1 114 ? 12.325  9.658   11.165  1.00 94.06 114 A 1 
ATOM   904  O  O   . PRO A 1 114 ? 12.630  9.497   9.987   1.00 93.39 114 A 1 
ATOM   905  C  CB  . PRO A 1 114 ? 13.539  11.490  12.374  1.00 91.79 114 A 1 
ATOM   906  C  CG  . PRO A 1 114 ? 15.005  11.738  12.488  1.00 89.68 114 A 1 
ATOM   907  C  CD  . PRO A 1 114 ? 15.649  10.695  11.617  1.00 91.84 114 A 1 
ATOM   908  N  N   . ALA A 1 115 ? 11.081  9.575   11.619  1.00 93.42 115 A 1 
ATOM   909  C  CA  . ALA A 1 115 ? 9.974   9.239   10.732  1.00 93.91 115 A 1 
ATOM   910  C  C   . ALA A 1 115 ? 9.924   10.175  9.524   1.00 94.73 115 A 1 
ATOM   911  O  O   . ALA A 1 115 ? 10.174  11.374  9.647   1.00 94.11 115 A 1 
ATOM   912  C  CB  . ALA A 1 115 ? 8.652   9.292   11.487  1.00 92.79 115 A 1 
ATOM   913  N  N   . ASN A 1 116 ? 9.625   9.615   8.355   1.00 95.82 116 A 1 
ATOM   914  C  CA  . ASN A 1 116 ? 9.447   10.348  7.105   1.00 96.04 116 A 1 
ATOM   915  C  C   . ASN A 1 116 ? 10.739  10.821  6.445   1.00 96.21 116 A 1 
ATOM   916  O  O   . ASN A 1 116 ? 10.729  11.189  5.271   1.00 95.47 116 A 1 
ATOM   917  C  CB  . ASN A 1 116 ? 8.517   11.558  7.288   1.00 95.66 116 A 1 
ATOM   918  C  CG  . ASN A 1 116 ? 7.221   11.197  7.980   1.00 95.31 116 A 1 
ATOM   919  O  OD1 . ASN A 1 116 ? 6.610   10.169  7.702   1.00 91.91 116 A 1 
ATOM   920  N  ND2 . ASN A 1 116 ? 6.785   12.053  8.901   1.00 91.14 116 A 1 
ATOM   921  N  N   . GLN A 1 117 ? 11.839  10.811  7.173   1.00 95.95 117 A 1 
ATOM   922  C  CA  . GLN A 1 117 ? 13.099  11.371  6.671   1.00 95.32 117 A 1 
ATOM   923  C  C   . GLN A 1 117 ? 13.931  10.283  5.994   1.00 95.09 117 A 1 
ATOM   924  O  O   . GLN A 1 117 ? 14.851  9.718   6.580   1.00 93.29 117 A 1 
ATOM   925  C  CB  . GLN A 1 117 ? 13.886  12.026  7.802   1.00 94.79 117 A 1 
ATOM   926  C  CG  . GLN A 1 117 ? 13.045  12.957  8.679   1.00 93.61 117 A 1 
ATOM   927  C  CD  . GLN A 1 117 ? 12.269  13.985  7.872   1.00 93.54 117 A 1 
ATOM   928  O  OE1 . GLN A 1 117 ? 12.825  14.654  6.999   1.00 88.88 117 A 1 
ATOM   929  N  NE2 . GLN A 1 117 ? 10.976  14.097  8.153   1.00 87.28 117 A 1 
ATOM   930  N  N   . MET A 1 118 ? 13.587  9.995   4.740   1.00 94.66 118 A 1 
ATOM   931  C  CA  . MET A 1 118 ? 14.175  8.872   4.022   1.00 94.29 118 A 1 
ATOM   932  C  C   . MET A 1 118 ? 14.836  9.326   2.718   1.00 93.59 118 A 1 
ATOM   933  O  O   . MET A 1 118 ? 14.149  9.665   1.765   1.00 89.28 118 A 1 
ATOM   934  C  CB  . MET A 1 118 ? 13.101  7.818   3.736   1.00 92.56 118 A 1 
ATOM   935  C  CG  . MET A 1 118 ? 13.630  6.528   3.156   1.00 88.31 118 A 1 
ATOM   936  S  SD  . MET A 1 118 ? 12.325  5.325   2.813   1.00 90.47 118 A 1 
ATOM   937  C  CE  . MET A 1 118 ? 11.756  4.934   4.469   1.00 85.63 118 A 1 
ATOM   938  N  N   . ALA A 1 119 ? 16.163  9.319   2.703   1.00 92.65 119 A 1 
ATOM   939  C  CA  . ALA A 1 119 ? 16.931  9.632   1.503   1.00 91.02 119 A 1 
ATOM   940  C  C   . ALA A 1 119 ? 18.412  9.358   1.773   1.00 89.77 119 A 1 
ATOM   941  O  O   . ALA A 1 119 ? 18.762  8.395   2.441   1.00 81.59 119 A 1 
ATOM   942  C  CB  . ALA A 1 119 ? 16.699  11.067  1.060   1.00 86.40 119 A 1 
ATOM   943  N  N   . ILE A 1 120 ? 19.279  10.220  1.260   1.00 85.02 120 A 1 
ATOM   944  C  CA  . ILE A 1 120 ? 20.706  9.961   1.335   1.00 80.75 120 A 1 
ATOM   945  C  C   . ILE A 1 120 ? 21.248  10.011  2.764   1.00 80.95 120 A 1 
ATOM   946  O  O   . ILE A 1 120 ? 22.159  9.256   3.119   1.00 74.88 120 A 1 
ATOM   947  C  CB  . ILE A 1 120 ? 21.491  10.931  0.421   1.00 75.22 120 A 1 
ATOM   948  C  CG1 . ILE A 1 120 ? 22.948  10.492  0.281   1.00 67.13 120 A 1 
ATOM   949  C  CG2 . ILE A 1 120 ? 21.398  12.363  0.945   1.00 65.77 120 A 1 
ATOM   950  C  CD1 . ILE A 1 120 ? 23.708  11.223  -0.805  1.00 61.42 120 A 1 
ATOM   951  N  N   . ASN A 1 121 ? 20.680  10.875  3.605   1.00 79.90 121 A 1 
ATOM   952  C  CA  . ASN A 1 121 ? 21.152  11.005  4.982   1.00 76.70 121 A 1 
ATOM   953  C  C   . ASN A 1 121 ? 20.633  9.896   5.893   1.00 79.26 121 A 1 
ATOM   954  O  O   . ASN A 1 121 ? 21.032  9.796   7.048   1.00 75.74 121 A 1 
ATOM   955  C  CB  . ASN A 1 121 ? 20.765  12.376  5.553   1.00 74.17 121 A 1 
ATOM   956  C  CG  . ASN A 1 121 ? 21.483  13.516  4.863   1.00 68.87 121 A 1 
ATOM   957  O  OD1 . ASN A 1 121 ? 22.602  13.353  4.376   1.00 63.64 121 A 1 
ATOM   958  N  ND2 . ASN A 1 121 ? 20.842  14.674  4.822   1.00 62.37 121 A 1 
ATOM   959  N  N   . SER A 1 122 ? 19.742  9.064   5.364   1.00 82.86 122 A 1 
ATOM   960  C  CA  . SER A 1 122 ? 19.233  7.908   6.094   1.00 80.85 122 A 1 
ATOM   961  C  C   . SER A 1 122 ? 19.429  6.633   5.274   1.00 84.01 122 A 1 
ATOM   962  O  O   . SER A 1 122 ? 18.625  5.705   5.333   1.00 81.28 122 A 1 
ATOM   963  C  CB  . SER A 1 122 ? 17.756  8.103   6.449   1.00 75.80 122 A 1 
ATOM   964  O  OG  . SER A 1 122 ? 17.001  8.451   5.304   1.00 70.72 122 A 1 
ATOM   965  N  N   . GLN A 1 123 ? 20.510  6.593   4.502   1.00 89.51 123 A 1 
ATOM   966  C  CA  . GLN A 1 123 ? 20.791  5.468   3.608   1.00 90.48 123 A 1 
ATOM   967  C  C   . GLN A 1 123 ? 20.893  4.150   4.364   1.00 93.22 123 A 1 
ATOM   968  O  O   . GLN A 1 123 ? 20.676  3.071   3.807   1.00 91.84 123 A 1 
ATOM   969  C  CB  . GLN A 1 123 ? 22.075  5.727   2.823   1.00 86.65 123 A 1 
ATOM   970  C  CG  . GLN A 1 123 ? 22.312  4.784   1.633   1.00 75.72 123 A 1 
ATOM   971  C  CD  . GLN A 1 123 ? 23.001  3.505   2.028   1.00 69.77 123 A 1 
ATOM   972  O  OE1 . GLN A 1 123 ? 23.620  3.422   3.090   1.00 63.97 123 A 1 
ATOM   973  N  NE2 . GLN A 1 123 ? 22.893  2.492   1.172   1.00 59.86 123 A 1 
ATOM   974  N  N   . TRP A 1 124 ? 21.190  4.235   5.664   1.00 93.12 124 A 1 
ATOM   975  C  CA  . TRP A 1 124 ? 21.310  3.042   6.496   1.00 93.95 124 A 1 
ATOM   976  C  C   . TRP A 1 124 ? 20.053  2.172   6.424   1.00 95.52 124 A 1 
ATOM   977  O  O   . TRP A 1 124 ? 20.144  0.950   6.514   1.00 95.08 124 A 1 
ATOM   978  C  CB  . TRP A 1 124 ? 21.585  3.430   7.954   1.00 91.87 124 A 1 
ATOM   979  C  CG  . TRP A 1 124 ? 20.444  4.159   8.602   1.00 88.28 124 A 1 
ATOM   980  C  CD1 . TRP A 1 124 ? 20.256  5.509   8.665   1.00 84.27 124 A 1 
ATOM   981  C  CD2 . TRP A 1 124 ? 19.315  3.568   9.279   1.00 88.76 124 A 1 
ATOM   982  N  NE1 . TRP A 1 124 ? 19.093  5.793   9.328   1.00 79.82 124 A 1 
ATOM   983  C  CE2 . TRP A 1 124 ? 18.496  4.628   9.720   1.00 85.15 124 A 1 
ATOM   984  C  CE3 . TRP A 1 124 ? 18.942  2.256   9.558   1.00 80.56 124 A 1 
ATOM   985  C  CZ2 . TRP A 1 124 ? 17.304  4.408   10.414  1.00 81.15 124 A 1 
ATOM   986  C  CZ3 . TRP A 1 124 ? 17.755  2.040   10.252  1.00 80.89 124 A 1 
ATOM   987  C  CH2 . TRP A 1 124 ? 16.953  3.105   10.670  1.00 79.96 124 A 1 
ATOM   988  N  N   . ILE A 1 125 ? 18.890  2.793   6.259   1.00 94.30 125 A 1 
ATOM   989  C  CA  . ILE A 1 125 ? 17.647  2.029   6.253   1.00 95.44 125 A 1 
ATOM   990  C  C   . ILE A 1 125 ? 17.532  1.161   5.004   1.00 96.79 125 A 1 
ATOM   991  O  O   . ILE A 1 125 ? 17.001  0.056   5.056   1.00 97.04 125 A 1 
ATOM   992  C  CB  . ILE A 1 125 ? 16.397  2.943   6.391   1.00 94.38 125 A 1 
ATOM   993  C  CG1 . ILE A 1 125 ? 15.149  2.090   6.644   1.00 91.03 125 A 1 
ATOM   994  C  CG2 . ILE A 1 125 ? 16.197  3.821   5.154   1.00 91.44 125 A 1 
ATOM   995  C  CD1 . ILE A 1 125 ? 15.217  1.231   7.889   1.00 87.26 125 A 1 
ATOM   996  N  N   . PHE A 1 126 ? 18.055  1.641   3.873   1.00 96.54 126 A 1 
ATOM   997  C  CA  . PHE A 1 126 ? 18.014  0.858   2.644   1.00 96.99 126 A 1 
ATOM   998  C  C   . PHE A 1 126 ? 18.934  -0.348  2.747   1.00 97.42 126 A 1 
ATOM   999  O  O   . PHE A 1 126 ? 18.573  -1.456  2.342   1.00 97.27 126 A 1 
ATOM   1000 C  CB  . PHE A 1 126 ? 18.402  1.722   1.438   1.00 96.85 126 A 1 
ATOM   1001 C  CG  . PHE A 1 126 ? 17.580  2.971   1.281   1.00 97.18 126 A 1 
ATOM   1002 C  CD1 . PHE A 1 126 ? 16.199  2.937   1.419   1.00 96.10 126 A 1 
ATOM   1003 C  CD2 . PHE A 1 126 ? 18.185  4.182   0.989   1.00 95.85 126 A 1 
ATOM   1004 C  CE1 . PHE A 1 126 ? 15.441  4.083   1.276   1.00 95.14 126 A 1 
ATOM   1005 C  CE2 . PHE A 1 126 ? 17.434  5.336   0.846   1.00 95.09 126 A 1 
ATOM   1006 C  CZ  . PHE A 1 126 ? 16.062  5.289   0.990   1.00 95.74 126 A 1 
ATOM   1007 N  N   . GLN A 1 127 ? 20.122  -0.137  3.304   1.00 97.00 127 A 1 
ATOM   1008 C  CA  . GLN A 1 127 ? 21.074  -1.225  3.503   1.00 96.96 127 A 1 
ATOM   1009 C  C   . GLN A 1 127 ? 20.514  -2.261  4.471   1.00 97.54 127 A 1 
ATOM   1010 O  O   . GLN A 1 127 ? 20.528  -3.466  4.185   1.00 97.32 127 A 1 
ATOM   1011 C  CB  . GLN A 1 127 ? 22.402  -0.680  4.027   1.00 95.81 127 A 1 
ATOM   1012 C  CG  . GLN A 1 127 ? 23.451  -1.751  4.322   1.00 85.41 127 A 1 
ATOM   1013 C  CD  . GLN A 1 127 ? 24.055  -2.334  3.061   1.00 79.67 127 A 1 
ATOM   1014 O  OE1 . GLN A 1 127 ? 24.091  -1.680  2.018   1.00 72.53 127 A 1 
ATOM   1015 N  NE2 . GLN A 1 127 ? 24.535  -3.560  3.155   1.00 67.90 127 A 1 
ATOM   1016 N  N   . PHE A 1 128 ? 20.017  -1.787  5.617   1.00 97.25 128 A 1 
ATOM   1017 C  CA  . PHE A 1 128 ? 19.504  -2.681  6.647   1.00 97.48 128 A 1 
ATOM   1018 C  C   . PHE A 1 128 ? 18.279  -3.451  6.170   1.00 97.88 128 A 1 
ATOM   1019 O  O   . PHE A 1 128 ? 18.191  -4.674  6.340   1.00 97.79 128 A 1 
ATOM   1020 C  CB  . PHE A 1 128 ? 19.170  -1.895  7.916   1.00 97.22 128 A 1 
ATOM   1021 C  CG  . PHE A 1 128 ? 18.692  -2.762  9.052   1.00 97.33 128 A 1 
ATOM   1022 C  CD1 . PHE A 1 128 ? 19.595  -3.457  9.840   1.00 96.75 128 A 1 
ATOM   1023 C  CD2 . PHE A 1 128 ? 17.345  -2.884  9.337   1.00 96.69 128 A 1 
ATOM   1024 C  CE1 . PHE A 1 128 ? 19.167  -4.258  10.881  1.00 95.88 128 A 1 
ATOM   1025 C  CE2 . PHE A 1 128 ? 16.900  -3.683  10.382  1.00 96.00 128 A 1 
ATOM   1026 C  CZ  . PHE A 1 128 ? 17.817  -4.373  11.158  1.00 96.12 128 A 1 
ATOM   1027 N  N   . ALA A 1 129 ? 17.315  -2.757  5.574   1.00 97.66 129 A 1 
ATOM   1028 C  CA  . ALA A 1 129 ? 16.092  -3.400  5.104   1.00 97.82 129 A 1 
ATOM   1029 C  C   . ALA A 1 129 ? 16.377  -4.373  3.965   1.00 98.19 129 A 1 
ATOM   1030 O  O   . ALA A 1 129 ? 15.761  -5.438  3.891   1.00 98.24 129 A 1 
ATOM   1031 C  CB  . ALA A 1 129 ? 15.064  -2.354  4.679   1.00 97.60 129 A 1 
ATOM   1032 N  N   . ALA A 1 130 ? 17.301  -4.019  3.077   1.00 98.01 130 A 1 
ATOM   1033 C  CA  . ALA A 1 130 ? 17.673  -4.912  1.989   1.00 98.05 130 A 1 
ATOM   1034 C  C   . ALA A 1 130 ? 18.250  -6.212  2.540   1.00 98.20 130 A 1 
ATOM   1035 O  O   . ALA A 1 130 ? 17.971  -7.298  2.015   1.00 98.19 130 A 1 
ATOM   1036 C  CB  . ALA A 1 130 ? 18.675  -4.243  1.057   1.00 97.83 130 A 1 
ATOM   1037 N  N   . GLU A 1 131 ? 19.055  -6.110  3.591   1.00 98.36 131 A 1 
ATOM   1038 C  CA  . GLU A 1 131 ? 19.633  -7.288  4.226   1.00 98.19 131 A 1 
ATOM   1039 C  C   . GLU A 1 131 ? 18.550  -8.141  4.888   1.00 98.39 131 A 1 
ATOM   1040 O  O   . GLU A 1 131 ? 18.591  -9.374  4.827   1.00 98.06 131 A 1 
ATOM   1041 C  CB  . GLU A 1 131 ? 20.695  -6.875  5.242   1.00 97.42 131 A 1 
ATOM   1042 C  CG  . GLU A 1 131 ? 21.945  -6.285  4.606   1.00 86.48 131 A 1 
ATOM   1043 C  CD  . GLU A 1 131 ? 22.906  -5.676  5.616   1.00 81.29 131 A 1 
ATOM   1044 O  OE1 . GLU A 1 131 ? 22.556  -5.603  6.809   1.00 76.77 131 A 1 
ATOM   1045 O  OE2 . GLU A 1 131 ? 24.019  -5.269  5.214   1.00 77.19 131 A 1 
ATOM   1046 N  N   . GLN A 1 132 ? 17.577  -7.491  5.515   1.00 98.32 132 A 1 
ATOM   1047 C  CA  . GLN A 1 132 ? 16.478  -8.214  6.151   1.00 98.46 132 A 1 
ATOM   1048 C  C   . GLN A 1 132 ? 15.563  -8.866  5.114   1.00 98.50 132 A 1 
ATOM   1049 O  O   . GLN A 1 132 ? 15.161  -10.014 5.265   1.00 98.34 132 A 1 
ATOM   1050 C  CB  . GLN A 1 132 ? 15.670  -7.280  7.055   1.00 98.31 132 A 1 
ATOM   1051 C  CG  . GLN A 1 132 ? 16.437  -6.782  8.276   1.00 96.68 132 A 1 
ATOM   1052 C  CD  . GLN A 1 132 ? 16.860  -7.919  9.177   1.00 95.56 132 A 1 
ATOM   1053 O  OE1 . GLN A 1 132 ? 16.061  -8.791  9.518   1.00 87.61 132 A 1 
ATOM   1054 N  NE2 . GLN A 1 132 ? 18.130  -7.921  9.569   1.00 86.12 132 A 1 
ATOM   1055 N  N   . PHE A 1 133 ? 15.235  -8.124  4.044   1.00 98.59 133 A 1 
ATOM   1056 C  CA  . PHE A 1 133 ? 14.331  -8.607  3.002   1.00 98.58 133 A 1 
ATOM   1057 C  C   . PHE A 1 133 ? 15.028  -9.515  1.983   1.00 98.56 133 A 1 
ATOM   1058 O  O   . PHE A 1 133 ? 14.377  -10.024 1.068   1.00 98.38 133 A 1 
ATOM   1059 C  CB  . PHE A 1 133 ? 13.687  -7.431  2.254   1.00 98.50 133 A 1 
ATOM   1060 C  CG  . PHE A 1 133 ? 12.752  -6.595  3.102   1.00 98.49 133 A 1 
ATOM   1061 C  CD1 . PHE A 1 133 ? 12.048  -7.146  4.152   1.00 97.92 133 A 1 
ATOM   1062 C  CD2 . PHE A 1 133 ? 12.562  -5.252  2.806   1.00 97.74 133 A 1 
ATOM   1063 C  CE1 . PHE A 1 133 ? 11.181  -6.378  4.917   1.00 97.22 133 A 1 
ATOM   1064 C  CE2 . PHE A 1 133 ? 11.694  -4.480  3.556   1.00 97.14 133 A 1 
ATOM   1065 C  CZ  . PHE A 1 133 ? 11.004  -5.037  4.612   1.00 97.44 133 A 1 
ATOM   1066 N  N   . ALA A 1 134 ? 16.331  -9.714  2.121   1.00 98.53 134 A 1 
ATOM   1067 C  CA  . ALA A 1 134 ? 17.121  -10.461 1.153   1.00 98.53 134 A 1 
ATOM   1068 C  C   . ALA A 1 134 ? 16.539  -11.827 0.755   1.00 98.55 134 A 1 
ATOM   1069 O  O   . ALA A 1 134 ? 16.612  -12.194 -0.419  1.00 98.17 134 A 1 
ATOM   1070 C  CB  . ALA A 1 134 ? 18.555  -10.623 1.654   1.00 98.13 134 A 1 
ATOM   1071 N  N   . PRO A 1 135 ? 15.963  -12.591 1.695   1.00 98.34 135 A 1 
ATOM   1072 C  CA  . PRO A 1 135 ? 15.409  -13.896 1.312   1.00 98.18 135 A 1 
ATOM   1073 C  C   . PRO A 1 135 ? 14.305  -13.818 0.260   1.00 98.27 135 A 1 
ATOM   1074 O  O   . PRO A 1 135 ? 14.023  -14.814 -0.407  1.00 97.82 135 A 1 
ATOM   1075 C  CB  . PRO A 1 135 ? 14.850  -14.449 2.630   1.00 97.42 135 A 1 
ATOM   1076 C  CG  . PRO A 1 135 ? 15.664  -13.777 3.676   1.00 95.71 135 A 1 
ATOM   1077 C  CD  . PRO A 1 135 ? 15.903  -12.390 3.151   1.00 97.75 135 A 1 
ATOM   1078 N  N   . PHE A 1 136 ? 13.690  -12.632 0.101   1.00 98.56 136 A 1 
ATOM   1079 C  CA  . PHE A 1 136 ? 12.575  -12.465 -0.816  1.00 98.66 136 A 1 
ATOM   1080 C  C   . PHE A 1 136 ? 12.972  -11.768 -2.115  1.00 98.60 136 A 1 
ATOM   1081 O  O   . PHE A 1 136 ? 12.156  -11.658 -3.036  1.00 98.35 136 A 1 
ATOM   1082 C  CB  . PHE A 1 136 ? 11.456  -11.660 -0.146  1.00 98.55 136 A 1 
ATOM   1083 C  CG  . PHE A 1 136 ? 11.199  -12.052 1.276   1.00 98.48 136 A 1 
ATOM   1084 C  CD1 . PHE A 1 136 ? 10.732  -13.322 1.589   1.00 97.94 136 A 1 
ATOM   1085 C  CD2 . PHE A 1 136 ? 11.430  -11.156 2.309   1.00 97.91 136 A 1 
ATOM   1086 C  CE1 . PHE A 1 136 ? 10.501  -13.689 2.897   1.00 97.16 136 A 1 
ATOM   1087 C  CE2 . PHE A 1 136 ? 11.193  -11.523 3.631   1.00 97.20 136 A 1 
ATOM   1088 C  CZ  . PHE A 1 136 ? 10.736  -12.787 3.921   1.00 97.25 136 A 1 
ATOM   1089 N  N   . LEU A 1 137 ? 14.204  -11.305 -2.199  1.00 98.61 137 A 1 
ATOM   1090 C  CA  . LEU A 1 137 ? 14.648  -10.479 -3.319  1.00 98.57 137 A 1 
ATOM   1091 C  C   . LEU A 1 137 ? 15.694  -11.182 -4.185  1.00 98.49 137 A 1 
ATOM   1092 O  O   . LEU A 1 137 ? 16.509  -11.946 -3.685  1.00 98.12 137 A 1 
ATOM   1093 C  CB  . LEU A 1 137 ? 15.238  -9.166  -2.799  1.00 98.50 137 A 1 
ATOM   1094 C  CG  . LEU A 1 137 ? 14.326  -8.271  -1.951  1.00 98.29 137 A 1 
ATOM   1095 C  CD1 . LEU A 1 137 ? 15.104  -7.086  -1.402  1.00 97.99 137 A 1 
ATOM   1096 C  CD2 . LEU A 1 137 ? 13.135  -7.797  -2.775  1.00 97.79 137 A 1 
ATOM   1097 N  N   . SER A 1 138 ? 15.653  -10.891 -5.486  1.00 98.52 138 A 1 
ATOM   1098 C  CA  . SER A 1 138 ? 16.725  -11.312 -6.378  1.00 98.48 138 A 1 
ATOM   1099 C  C   . SER A 1 138 ? 17.970  -10.493 -6.060  1.00 98.55 138 A 1 
ATOM   1100 O  O   . SER A 1 138 ? 17.884  -9.439  -5.421  1.00 98.33 138 A 1 
ATOM   1101 C  CB  . SER A 1 138 ? 16.323  -11.103 -7.838  1.00 98.04 138 A 1 
ATOM   1102 O  OG  . SER A 1 138 ? 16.211  -9.727  -8.136  1.00 96.69 138 A 1 
ATOM   1103 N  N   . GLN A 1 139 ? 19.126  -10.959 -6.512  1.00 98.37 139 A 1 
ATOM   1104 C  CA  . GLN A 1 139 ? 20.366  -10.239 -6.230  1.00 98.26 139 A 1 
ATOM   1105 C  C   . GLN A 1 139 ? 20.342  -8.829  -6.817  1.00 98.33 139 A 1 
ATOM   1106 O  O   . GLN A 1 139 ? 20.791  -7.874  -6.181  1.00 97.96 139 A 1 
ATOM   1107 C  CB  . GLN A 1 139 ? 21.571  -11.008 -6.773  1.00 97.87 139 A 1 
ATOM   1108 C  CG  . GLN A 1 139 ? 22.907  -10.384 -6.390  1.00 89.22 139 A 1 
ATOM   1109 C  CD  . GLN A 1 139 ? 23.075  -10.243 -4.884  1.00 83.28 139 A 1 
ATOM   1110 O  OE1 . GLN A 1 139 ? 22.761  -11.166 -4.121  1.00 77.75 139 A 1 
ATOM   1111 N  NE2 . GLN A 1 139 ? 23.567  -9.096  -4.454  1.00 73.76 139 A 1 
ATOM   1112 N  N   . ASN A 1 140 ? 19.808  -8.696  -8.035  1.00 98.21 140 A 1 
ATOM   1113 C  CA  . ASN A 1 140 ? 19.697  -7.374  -8.653  1.00 98.07 140 A 1 
ATOM   1114 C  C   . ASN A 1 140 ? 18.762  -6.468  -7.858  1.00 98.41 140 A 1 
ATOM   1115 O  O   . ASN A 1 140 ? 19.023  -5.276  -7.699  1.00 98.13 140 A 1 
ATOM   1116 C  CB  . ASN A 1 140 ? 19.207  -7.498  -10.097 1.00 97.12 140 A 1 
ATOM   1117 C  CG  . ASN A 1 140 ? 20.273  -8.024  -11.028 1.00 83.97 140 A 1 
ATOM   1118 O  OD1 . ASN A 1 140 ? 21.470  -7.963  -10.728 1.00 74.42 140 A 1 
ATOM   1119 N  ND2 . ASN A 1 140 ? 19.853  -8.543  -12.173 1.00 74.00 140 A 1 
ATOM   1120 N  N   . ALA A 1 141 ? 17.664  -7.027  -7.343  1.00 98.49 141 A 1 
ATOM   1121 C  CA  . ALA A 1 141 ? 16.716  -6.264  -6.544  1.00 98.60 141 A 1 
ATOM   1122 C  C   . ALA A 1 141 ? 17.349  -5.804  -5.230  1.00 98.60 141 A 1 
ATOM   1123 O  O   . ALA A 1 141 ? 17.097  -4.697  -4.770  1.00 98.53 141 A 1 
ATOM   1124 C  CB  . ALA A 1 141 ? 15.460  -7.084  -6.272  1.00 98.67 141 A 1 
ATOM   1125 N  N   . ILE A 1 142 ? 18.170  -6.667  -4.639  1.00 98.59 142 A 1 
ATOM   1126 C  CA  . ILE A 1 142 ? 18.874  -6.314  -3.409  1.00 98.43 142 A 1 
ATOM   1127 C  C   . ILE A 1 142 ? 19.779  -5.105  -3.635  1.00 98.29 142 A 1 
ATOM   1128 O  O   . ILE A 1 142 ? 19.772  -4.154  -2.848  1.00 97.86 142 A 1 
ATOM   1129 C  CB  . ILE A 1 142 ? 19.709  -7.503  -2.879  1.00 98.39 142 A 1 
ATOM   1130 C  CG1 . ILE A 1 142 ? 18.789  -8.606  -2.369  1.00 97.70 142 A 1 
ATOM   1131 C  CG2 . ILE A 1 142 ? 20.663  -7.049  -1.777  1.00 97.64 142 A 1 
ATOM   1132 C  CD1 . ILE A 1 142 ? 19.505  -9.900  -2.017  1.00 95.91 142 A 1 
ATOM   1133 N  N   . GLU A 1 143 ? 20.554  -5.130  -4.707  1.00 98.17 143 A 1 
ATOM   1134 C  CA  . GLU A 1 143 ? 21.471  -4.036  -5.005  1.00 97.70 143 A 1 
ATOM   1135 C  C   . GLU A 1 143 ? 20.718  -2.733  -5.269  1.00 97.60 143 A 1 
ATOM   1136 O  O   . GLU A 1 143 ? 21.142  -1.661  -4.825  1.00 97.14 143 A 1 
ATOM   1137 C  CB  . GLU A 1 143 ? 22.365  -4.394  -6.187  1.00 97.47 143 A 1 
ATOM   1138 C  CG  . GLU A 1 143 ? 23.314  -5.552  -5.907  1.00 91.14 143 A 1 
ATOM   1139 C  CD  . GLU A 1 143 ? 24.202  -5.292  -4.699  1.00 85.04 143 A 1 
ATOM   1140 O  OE1 . GLU A 1 143 ? 24.740  -4.172  -4.587  1.00 78.53 143 A 1 
ATOM   1141 O  OE2 . GLU A 1 143 ? 24.354  -6.202  -3.865  1.00 79.11 143 A 1 
ATOM   1142 N  N   . SER A 1 144 ? 19.603  -2.829  -5.969  1.00 97.79 144 A 1 
ATOM   1143 C  CA  . SER A 1 144 ? 18.792  -1.649  -6.248  1.00 97.86 144 A 1 
ATOM   1144 C  C   . SER A 1 144 ? 18.153  -1.109  -4.971  1.00 97.71 144 A 1 
ATOM   1145 O  O   . SER A 1 144 ? 18.133  0.101   -4.732  1.00 97.59 144 A 1 
ATOM   1146 C  CB  . SER A 1 144 ? 17.716  -1.977  -7.285  1.00 97.90 144 A 1 
ATOM   1147 O  OG  . SER A 1 144 ? 17.023  -0.815  -7.692  1.00 94.36 144 A 1 
ATOM   1148 N  N   . PHE A 1 145 ? 17.646  -2.008  -4.141  1.00 98.15 145 A 1 
ATOM   1149 C  CA  . PHE A 1 145 ? 17.025  -1.642  -2.868  1.00 98.16 145 A 1 
ATOM   1150 C  C   . PHE A 1 145 ? 18.018  -0.883  -1.986  1.00 97.97 145 A 1 
ATOM   1151 O  O   . PHE A 1 145 ? 17.672  0.118   -1.359  1.00 97.55 145 A 1 
ATOM   1152 C  CB  . PHE A 1 145 ? 16.517  -2.895  -2.145  1.00 98.15 145 A 1 
ATOM   1153 C  CG  . PHE A 1 145 ? 15.486  -2.617  -1.085  1.00 98.32 145 A 1 
ATOM   1154 C  CD1 . PHE A 1 145 ? 15.796  -1.905  0.064   1.00 97.88 145 A 1 
ATOM   1155 C  CD2 . PHE A 1 145 ? 14.176  -3.092  -1.215  1.00 97.71 145 A 1 
ATOM   1156 C  CE1 . PHE A 1 145 ? 14.844  -1.648  1.044   1.00 97.31 145 A 1 
ATOM   1157 C  CE2 . PHE A 1 145 ? 13.227  -2.845  -0.244  1.00 97.22 145 A 1 
ATOM   1158 C  CZ  . PHE A 1 145 ? 13.563  -2.124  0.885   1.00 97.71 145 A 1 
ATOM   1159 N  N   . LYS A 1 146 ? 19.255  -1.373  -1.949  1.00 97.85 146 A 1 
ATOM   1160 C  CA  . LYS A 1 146 ? 20.293  -0.745  -1.134  1.00 97.31 146 A 1 
ATOM   1161 C  C   . LYS A 1 146 ? 20.554  0.696   -1.552  1.00 96.86 146 A 1 
ATOM   1162 O  O   . LYS A 1 146 ? 20.959  1.521   -0.732  1.00 96.27 146 A 1 
ATOM   1163 C  CB  . LYS A 1 146 ? 21.597  -1.548  -1.214  1.00 97.12 146 A 1 
ATOM   1164 C  CG  . LYS A 1 146 ? 21.581  -2.850  -0.439  1.00 94.65 146 A 1 
ATOM   1165 C  CD  . LYS A 1 146 ? 22.902  -3.587  -0.580  1.00 92.54 146 A 1 
ATOM   1166 C  CE  . LYS A 1 146 ? 22.919  -4.863  0.239   1.00 86.51 146 A 1 
ATOM   1167 N  NZ  . LYS A 1 146 ? 24.193  -5.620  0.069   1.00 80.96 146 A 1 
ATOM   1168 N  N   . HIS A 1 147 ? 20.311  1.002   -2.822  1.00 97.03 147 A 1 
ATOM   1169 C  CA  . HIS A 1 147 ? 20.543  2.354   -3.320  1.00 96.64 147 A 1 
ATOM   1170 C  C   . HIS A 1 147 ? 19.461  3.325   -2.871  1.00 96.75 147 A 1 
ATOM   1171 O  O   . HIS A 1 147 ? 19.761  4.419   -2.383  1.00 95.69 147 A 1 
ATOM   1172 C  CB  . HIS A 1 147 ? 20.647  2.350   -4.844  1.00 95.72 147 A 1 
ATOM   1173 C  CG  . HIS A 1 147 ? 20.813  3.725   -5.428  1.00 89.59 147 A 1 
ATOM   1174 N  ND1 . HIS A 1 147 ? 21.959  4.476   -5.259  1.00 78.62 147 A 1 
ATOM   1175 C  CD2 . HIS A 1 147 ? 19.974  4.497   -6.170  1.00 78.45 147 A 1 
ATOM   1176 C  CE1 . HIS A 1 147 ? 21.822  5.636   -5.870  1.00 77.31 147 A 1 
ATOM   1177 N  NE2 . HIS A 1 147 ? 20.630  5.664   -6.434  1.00 79.28 147 A 1 
ATOM   1178 N  N   . GLY A 1 148 ? 18.182  2.942   -3.022  1.00 97.12 148 A 1 
ATOM   1179 C  CA  . GLY A 1 148 ? 17.108  3.874   -2.718  1.00 97.23 148 A 1 
ATOM   1180 C  C   . GLY A 1 148 ? 15.770  3.263   -2.327  1.00 97.82 148 A 1 
ATOM   1181 O  O   . GLY A 1 148 ? 14.782  3.976   -2.202  1.00 97.64 148 A 1 
ATOM   1182 N  N   . GLY A 1 149 ? 15.731  1.949   -2.145  1.00 97.72 149 A 1 
ATOM   1183 C  CA  . GLY A 1 149 ? 14.500  1.285   -1.740  1.00 97.95 149 A 1 
ATOM   1184 C  C   . GLY A 1 149 ? 13.564  0.953   -2.889  1.00 98.38 149 A 1 
ATOM   1185 O  O   . GLY A 1 149 ? 12.431  0.519   -2.659  1.00 98.26 149 A 1 
ATOM   1186 N  N   . TYR A 1 150 ? 14.015  1.145   -4.125  1.00 98.34 150 A 1 
ATOM   1187 C  CA  . TYR A 1 150 ? 13.231  0.802   -5.309  1.00 98.43 150 A 1 
ATOM   1188 C  C   . TYR A 1 150 ? 13.916  -0.304  -6.105  1.00 98.54 150 A 1 
ATOM   1189 O  O   . TYR A 1 150 ? 15.134  -0.467  -6.031  1.00 98.39 150 A 1 
ATOM   1190 C  CB  . TYR A 1 150 ? 12.994  2.034   -6.192  1.00 98.26 150 A 1 
ATOM   1191 C  CG  . TYR A 1 150 ? 14.242  2.788   -6.634  1.00 98.29 150 A 1 
ATOM   1192 C  CD1 . TYR A 1 150 ? 15.000  2.353   -7.705  1.00 97.90 150 A 1 
ATOM   1193 C  CD2 . TYR A 1 150 ? 14.635  3.953   -5.982  1.00 97.80 150 A 1 
ATOM   1194 C  CE1 . TYR A 1 150 ? 16.124  3.050   -8.129  1.00 97.45 150 A 1 
ATOM   1195 C  CE2 . TYR A 1 150 ? 15.761  4.653   -6.389  1.00 97.46 150 A 1 
ATOM   1196 C  CZ  . TYR A 1 150 ? 16.502  4.200   -7.466  1.00 97.62 150 A 1 
ATOM   1197 O  OH  . TYR A 1 150 ? 17.614  4.897   -7.873  1.00 96.89 150 A 1 
ATOM   1198 N  N   . TYR A 1 151 ? 13.136  -1.077  -6.860  1.00 98.78 151 A 1 
ATOM   1199 C  CA  . TYR A 1 151 ? 13.680  -2.231  -7.568  1.00 98.82 151 A 1 
ATOM   1200 C  C   . TYR A 1 151 ? 12.635  -2.868  -8.480  1.00 98.98 151 A 1 
ATOM   1201 O  O   . TYR A 1 151 ? 11.467  -2.481  -8.461  1.00 98.89 151 A 1 
ATOM   1202 C  CB  . TYR A 1 151 ? 14.187  -3.278  -6.572  1.00 98.80 151 A 1 
ATOM   1203 C  CG  . TYR A 1 151 ? 13.093  -3.886  -5.709  1.00 98.86 151 A 1 
ATOM   1204 C  CD1 . TYR A 1 151 ? 12.697  -3.267  -4.528  1.00 98.77 151 A 1 
ATOM   1205 C  CD2 . TYR A 1 151 ? 12.464  -5.069  -6.073  1.00 98.71 151 A 1 
ATOM   1206 C  CE1 . TYR A 1 151 ? 11.696  -3.818  -3.737  1.00 98.67 151 A 1 
ATOM   1207 C  CE2 . TYR A 1 151 ? 11.459  -5.628  -5.288  1.00 98.68 151 A 1 
ATOM   1208 C  CZ  . TYR A 1 151 ? 11.083  -4.991  -4.121  1.00 98.79 151 A 1 
ATOM   1209 O  OH  . TYR A 1 151 ? 10.099  -5.544  -3.341  1.00 98.67 151 A 1 
ATOM   1210 N  N   . THR A 1 152 ? 13.068  -3.844  -9.265  1.00 98.85 152 A 1 
ATOM   1211 C  CA  . THR A 1 152 ? 12.165  -4.647  -10.081 1.00 98.80 152 A 1 
ATOM   1212 C  C   . THR A 1 152 ? 12.485  -6.130  -9.898  1.00 98.81 152 A 1 
ATOM   1213 O  O   . THR A 1 152 ? 13.626  -6.495  -9.597  1.00 98.65 152 A 1 
ATOM   1214 C  CB  . THR A 1 152 ? 12.267  -4.322  -11.583 1.00 98.66 152 A 1 
ATOM   1215 O  OG1 . THR A 1 152 ? 13.531  -4.764  -12.095 1.00 96.50 152 A 1 
ATOM   1216 C  CG2 . THR A 1 152 ? 12.131  -2.823  -11.821 1.00 96.55 152 A 1 
ATOM   1217 N  N   . MET A 1 153 ? 11.473  -6.974  -10.096 1.00 98.75 153 A 1 
ATOM   1218 C  CA  . MET A 1 153 ? 11.639  -8.416  -10.138 1.00 98.60 153 A 1 
ATOM   1219 C  C   . MET A 1 153 ? 10.602  -9.001  -11.090 1.00 98.74 153 A 1 
ATOM   1220 O  O   . MET A 1 153 ? 9.448   -8.582  -11.064 1.00 98.54 153 A 1 
ATOM   1221 C  CB  . MET A 1 153 ? 11.465  -9.068  -8.759  1.00 97.90 153 A 1 
ATOM   1222 C  CG  . MET A 1 153 ? 12.565  -8.771  -7.754  1.00 94.56 153 A 1 
ATOM   1223 S  SD  . MET A 1 153 ? 12.516  -9.897  -6.335  1.00 96.09 153 A 1 
ATOM   1224 C  CE  . MET A 1 153 ? 10.888  -9.564  -5.651  1.00 90.57 153 A 1 
ATOM   1225 N  N   . PRO A 1 154 ? 10.981  -9.970  -11.920 1.00 98.64 154 A 1 
ATOM   1226 C  CA  . PRO A 1 154 ? 9.991   -10.608 -12.781 1.00 98.48 154 A 1 
ATOM   1227 C  C   . PRO A 1 154 ? 9.082   -11.534 -11.978 1.00 98.51 154 A 1 
ATOM   1228 O  O   . PRO A 1 154 ? 9.548   -12.224 -11.065 1.00 98.18 154 A 1 
ATOM   1229 C  CB  . PRO A 1 154 ? 10.848  -11.411 -13.763 1.00 97.82 154 A 1 
ATOM   1230 C  CG  . PRO A 1 154 ? 12.101  -11.703 -13.003 1.00 95.29 154 A 1 
ATOM   1231 C  CD  . PRO A 1 154 ? 12.345  -10.507 -12.120 1.00 97.96 154 A 1 
ATOM   1232 N  N   . PHE A 1 155 ? 7.793   -11.534 -12.299 1.00 98.38 155 A 1 
ATOM   1233 C  CA  . PHE A 1 155 ? 6.888   -12.501 -11.693 1.00 98.20 155 A 1 
ATOM   1234 C  C   . PHE A 1 155 ? 7.274   -13.902 -12.167 1.00 97.98 155 A 1 
ATOM   1235 O  O   . PHE A 1 155 ? 7.652   -14.073 -13.326 1.00 97.44 155 A 1 
ATOM   1236 C  CB  . PHE A 1 155 ? 5.434   -12.200 -12.053 1.00 98.32 155 A 1 
ATOM   1237 C  CG  . PHE A 1 155 ? 4.821   -11.066 -11.264 1.00 98.55 155 A 1 
ATOM   1238 C  CD1 . PHE A 1 155 ? 4.222   -11.317 -10.043 1.00 98.30 155 A 1 
ATOM   1239 C  CD2 . PHE A 1 155 ? 4.850   -9.773  -11.747 1.00 98.23 155 A 1 
ATOM   1240 C  CE1 . PHE A 1 155 ? 3.653   -10.285 -9.311  1.00 98.01 155 A 1 
ATOM   1241 C  CE2 . PHE A 1 155 ? 4.288   -8.738  -11.016 1.00 98.00 155 A 1 
ATOM   1242 C  CZ  . PHE A 1 155 ? 3.689   -8.992  -9.802  1.00 98.28 155 A 1 
ATOM   1243 N  N   . PRO A 1 156 ? 7.206   -14.906 -11.290 1.00 97.65 156 A 1 
ATOM   1244 C  CA  . PRO A 1 156 ? 7.582   -16.272 -11.654 1.00 96.91 156 A 1 
ATOM   1245 C  C   . PRO A 1 156 ? 6.769   -16.822 -12.826 1.00 96.65 156 A 1 
ATOM   1246 O  O   . PRO A 1 156 ? 5.559   -16.603 -12.899 1.00 95.56 156 A 1 
ATOM   1247 C  CB  . PRO A 1 156 ? 7.292   -17.067 -10.376 1.00 95.97 156 A 1 
ATOM   1248 C  CG  . PRO A 1 156 ? 7.408   -16.057 -9.281  1.00 94.42 156 A 1 
ATOM   1249 C  CD  . PRO A 1 156 ? 6.865   -14.788 -9.869  1.00 97.08 156 A 1 
ATOM   1250 N  N   . ALA A 1 157 ? 7.429   -17.539 -13.727 1.00 94.02 157 A 1 
ATOM   1251 C  CA  . ALA A 1 157 ? 6.785   -18.072 -14.916 1.00 92.40 157 A 1 
ATOM   1252 C  C   . ALA A 1 157 ? 5.706   -19.103 -14.588 1.00 92.64 157 A 1 
ATOM   1253 O  O   . ALA A 1 157 ? 4.740   -19.251 -15.332 1.00 89.36 157 A 1 
ATOM   1254 C  CB  . ALA A 1 157 ? 7.829   -18.678 -15.846 1.00 89.32 157 A 1 
ATOM   1255 N  N   . HIS A 1 158 ? 5.855   -19.796 -13.463 1.00 91.55 158 A 1 
ATOM   1256 C  CA  . HIS A 1 158 ? 4.930   -20.865 -13.110 1.00 91.30 158 A 1 
ATOM   1257 C  C   . HIS A 1 158 ? 3.543   -20.347 -12.731 1.00 92.61 158 A 1 
ATOM   1258 O  O   . HIS A 1 158 ? 2.629   -21.136 -12.518 1.00 90.81 158 A 1 
ATOM   1259 C  CB  . HIS A 1 158 ? 5.499   -21.728 -11.970 1.00 88.35 158 A 1 
ATOM   1260 C  CG  . HIS A 1 158 ? 5.626   -20.997 -10.666 1.00 82.84 158 A 1 
ATOM   1261 N  ND1 . HIS A 1 158 ? 4.548   -20.676 -9.880  1.00 73.48 158 A 1 
ATOM   1262 C  CD2 . HIS A 1 158 ? 6.712   -20.558 -9.990  1.00 72.66 158 A 1 
ATOM   1263 C  CE1 . HIS A 1 158 ? 4.942   -20.052 -8.797  1.00 70.60 158 A 1 
ATOM   1264 N  NE2 . HIS A 1 158 ? 6.255   -19.974 -8.835  1.00 72.24 158 A 1 
ATOM   1265 N  N   . LEU A 1 159 ? 3.385   -19.023 -12.652 1.00 95.40 159 A 1 
ATOM   1266 C  CA  . LEU A 1 159 ? 2.093   -18.428 -12.328 1.00 95.36 159 A 1 
ATOM   1267 C  C   . LEU A 1 159 ? 1.134   -18.430 -13.515 1.00 94.78 159 A 1 
ATOM   1268 O  O   . LEU A 1 159 ? -0.035  -18.067 -13.370 1.00 91.50 159 A 1 
ATOM   1269 C  CB  . LEU A 1 159 ? 2.282   -17.006 -11.803 1.00 95.20 159 A 1 
ATOM   1270 C  CG  . LEU A 1 159 ? 3.023   -16.872 -10.470 1.00 95.60 159 A 1 
ATOM   1271 C  CD1 . LEU A 1 159 ? 3.272   -15.409 -10.143 1.00 95.12 159 A 1 
ATOM   1272 C  CD2 . LEU A 1 159 ? 2.241   -17.549 -9.358  1.00 95.12 159 A 1 
ATOM   1273 N  N   . GLY A 1 160 ? 1.618   -18.813 -14.684 1.00 94.40 160 A 1 
ATOM   1274 C  CA  . GLY A 1 160 ? 0.758   -18.918 -15.857 1.00 94.00 160 A 1 
ATOM   1275 C  C   . GLY A 1 160 ? 0.601   -17.634 -16.636 1.00 95.02 160 A 1 
ATOM   1276 O  O   . GLY A 1 160 ? -0.359  -17.477 -17.395 1.00 92.20 160 A 1 
ATOM   1277 N  N   . ILE A 1 161 ? 1.530   -16.709 -16.477 1.00 95.41 161 A 1 
ATOM   1278 C  CA  . ILE A 1 161 ? 1.485   -15.457 -17.227 1.00 95.49 161 A 1 
ATOM   1279 C  C   . ILE A 1 161 ? 1.767   -15.719 -18.701 1.00 95.60 161 A 1 
ATOM   1280 O  O   . ILE A 1 161 ? 2.522   -16.623 -19.052 1.00 93.80 161 A 1 
ATOM   1281 C  CB  . ILE A 1 161 ? 2.481   -14.423 -16.671 1.00 93.22 161 A 1 
ATOM   1282 C  CG1 . ILE A 1 161 ? 3.912   -14.956 -16.736 1.00 86.25 161 A 1 
ATOM   1283 C  CG2 . ILE A 1 161 ? 2.109   -14.051 -15.239 1.00 84.82 161 A 1 
ATOM   1284 C  CD1 . ILE A 1 161 ? 4.959   -13.960 -16.273 1.00 85.07 161 A 1 
ATOM   1285 N  N   . LYS A 1 162 ? 1.132   -14.915 -19.575 1.00 95.76 162 A 1 
ATOM   1286 C  CA  . LYS A 1 162 ? 1.233   -15.125 -21.012 1.00 95.56 162 A 1 
ATOM   1287 C  C   . LYS A 1 162 ? 2.138   -14.105 -21.700 1.00 95.53 162 A 1 
ATOM   1288 O  O   . LYS A 1 162 ? 2.460   -14.261 -22.877 1.00 92.66 162 A 1 
ATOM   1289 C  CB  . LYS A 1 162 ? -0.160  -15.102 -21.646 1.00 94.37 162 A 1 
ATOM   1290 C  CG  . LYS A 1 162 ? -1.094  -16.180 -21.121 1.00 91.42 162 A 1 
ATOM   1291 C  CD  . LYS A 1 162 ? -0.524  -17.573 -21.363 1.00 83.03 162 A 1 
ATOM   1292 C  CE  . LYS A 1 162 ? -1.471  -18.651 -20.877 1.00 76.56 162 A 1 
ATOM   1293 N  NZ  . LYS A 1 162 ? -0.922  -20.015 -21.086 1.00 66.41 162 A 1 
ATOM   1294 N  N   . VAL A 1 163 ? 2.520   -13.072 -20.975 1.00 95.21 163 A 1 
ATOM   1295 C  CA  . VAL A 1 163 ? 3.507   -12.112 -21.439 1.00 95.38 163 A 1 
ATOM   1296 C  C   . VAL A 1 163 ? 4.454   -11.835 -20.280 1.00 96.14 163 A 1 
ATOM   1297 O  O   . VAL A 1 163 ? 4.066   -11.989 -19.125 1.00 95.01 163 A 1 
ATOM   1298 C  CB  . VAL A 1 163 ? 2.861   -10.784 -21.917 1.00 92.55 163 A 1 
ATOM   1299 C  CG1 . VAL A 1 163 ? 1.920   -11.027 -23.078 1.00 82.54 163 A 1 
ATOM   1300 C  CG2 . VAL A 1 163 ? 2.133   -10.105 -20.765 1.00 83.68 163 A 1 
ATOM   1301 N  N   . PRO A 1 164 ? 5.702   -11.440 -20.563 1.00 96.93 164 A 1 
ATOM   1302 C  CA  . PRO A 1 164 ? 6.626   -11.140 -19.467 1.00 97.13 164 A 1 
ATOM   1303 C  C   . PRO A 1 164 ? 6.047   -10.052 -18.563 1.00 97.69 164 A 1 
ATOM   1304 O  O   . PRO A 1 164 ? 5.716   -8.961  -19.029 1.00 97.32 164 A 1 
ATOM   1305 C  CB  . PRO A 1 164 ? 7.884   -10.646 -20.193 1.00 96.19 164 A 1 
ATOM   1306 C  CG  . PRO A 1 164 ? 7.812   -11.289 -21.536 1.00 94.17 164 A 1 
ATOM   1307 C  CD  . PRO A 1 164 ? 6.348   -11.307 -21.883 1.00 96.37 164 A 1 
ATOM   1308 N  N   . LEU A 1 165 ? 5.918   -10.363 -17.273 1.00 98.19 165 A 1 
ATOM   1309 C  CA  . LEU A 1 165 ? 5.310   -9.454  -16.315 1.00 98.36 165 A 1 
ATOM   1310 C  C   . LEU A 1 165 ? 6.272   -9.198  -15.171 1.00 98.40 165 A 1 
ATOM   1311 O  O   . LEU A 1 165 ? 6.864   -10.129 -14.630 1.00 98.42 165 A 1 
ATOM   1312 C  CB  . LEU A 1 165 ? 3.997   -10.039 -15.781 1.00 98.16 165 A 1 
ATOM   1313 C  CG  . LEU A 1 165 ? 3.212   -9.190  -14.788 1.00 97.70 165 A 1 
ATOM   1314 C  CD1 . LEU A 1 165 ? 2.727   -7.908  -15.439 1.00 97.04 165 A 1 
ATOM   1315 C  CD2 . LEU A 1 165 ? 2.037   -9.981  -14.232 1.00 96.98 165 A 1 
ATOM   1316 N  N   . ASN A 1 166 ? 6.428   -7.928  -14.798 1.00 98.65 166 A 1 
ATOM   1317 C  CA  . ASN A 1 166 ? 7.384   -7.536  -13.786 1.00 98.70 166 A 1 
ATOM   1318 C  C   . ASN A 1 166 ? 6.751   -6.803  -12.617 1.00 98.87 166 A 1 
ATOM   1319 O  O   . ASN A 1 166 ? 5.839   -6.001  -12.798 1.00 98.74 166 A 1 
ATOM   1320 C  CB  . ASN A 1 166 ? 8.475   -6.654  -14.394 1.00 98.66 166 A 1 
ATOM   1321 C  CG  . ASN A 1 166 ? 9.230   -7.342  -15.504 1.00 98.49 166 A 1 
ATOM   1322 O  OD1 . ASN A 1 166 ? 10.209  -8.031  -15.253 1.00 93.95 166 A 1 
ATOM   1323 N  ND2 . ASN A 1 166 ? 8.778   -7.149  -16.736 1.00 93.27 166 A 1 
ATOM   1324 N  N   . ALA A 1 167 ? 7.245   -7.075  -11.406 1.00 98.86 167 A 1 
ATOM   1325 C  CA  . ALA A 1 167 ? 6.911   -6.275  -10.241 1.00 98.89 167 A 1 
ATOM   1326 C  C   . ALA A 1 167 ? 7.877   -5.101  -10.195 1.00 98.99 167 A 1 
ATOM   1327 O  O   . ALA A 1 167 ? 9.091   -5.288  -10.269 1.00 98.85 167 A 1 
ATOM   1328 C  CB  . ALA A 1 167 ? 7.018   -7.103  -8.968  1.00 98.75 167 A 1 
ATOM   1329 N  N   . VAL A 1 168 ? 7.340   -3.884  -10.093 1.00 98.97 168 A 1 
ATOM   1330 C  CA  . VAL A 1 168 ? 8.156   -2.682  -10.005 1.00 98.97 168 A 1 
ATOM   1331 C  C   . VAL A 1 168 ? 7.782   -1.931  -8.732  1.00 98.94 168 A 1 
ATOM   1332 O  O   . VAL A 1 168 ? 6.631   -1.552  -8.549  1.00 98.90 168 A 1 
ATOM   1333 C  CB  . VAL A 1 168 ? 7.954   -1.763  -11.227 1.00 98.90 168 A 1 
ATOM   1334 C  CG1 . VAL A 1 168 ? 8.788   -0.500  -11.087 1.00 98.68 168 A 1 
ATOM   1335 C  CG2 . VAL A 1 168 ? 8.306   -2.498  -12.512 1.00 98.69 168 A 1 
ATOM   1336 N  N   . VAL A 1 169 ? 8.755   -1.739  -7.847  1.00 98.97 169 A 1 
ATOM   1337 C  CA  . VAL A 1 169 ? 8.522   -1.036  -6.591  1.00 98.92 169 A 1 
ATOM   1338 C  C   . VAL A 1 169 ? 9.144   0.348   -6.644  1.00 98.93 169 A 1 
ATOM   1339 O  O   . VAL A 1 169 ? 10.334  0.484   -6.920  1.00 98.83 169 A 1 
ATOM   1340 C  CB  . VAL A 1 169 ? 9.087   -1.827  -5.394  1.00 98.86 169 A 1 
ATOM   1341 C  CG1 . VAL A 1 169 ? 9.058   -0.973  -4.124  1.00 98.47 169 A 1 
ATOM   1342 C  CG2 . VAL A 1 169 ? 8.298   -3.102  -5.197  1.00 98.53 169 A 1 
ATOM   1343 N  N   . LEU A 1 170 ? 8.334   1.371   -6.372  1.00 98.87 170 A 1 
ATOM   1344 C  CA  . LEU A 1 170 ? 8.815   2.738   -6.266  1.00 98.85 170 A 1 
ATOM   1345 C  C   . LEU A 1 170 ? 8.812   3.169   -4.804  1.00 98.83 170 A 1 
ATOM   1346 O  O   . LEU A 1 170 ? 7.863   2.907   -4.071  1.00 98.69 170 A 1 
ATOM   1347 C  CB  . LEU A 1 170 ? 7.944   3.697   -7.080  1.00 98.84 170 A 1 
ATOM   1348 C  CG  . LEU A 1 170 ? 7.964   3.521   -8.598  1.00 98.50 170 A 1 
ATOM   1349 C  CD1 . LEU A 1 170 ? 7.028   4.533   -9.259  1.00 98.21 170 A 1 
ATOM   1350 C  CD2 . LEU A 1 170 ? 9.379   3.678   -9.140  1.00 97.99 170 A 1 
ATOM   1351 N  N   . ASN A 1 171 ? 9.879   3.853   -4.385  1.00 98.71 171 A 1 
ATOM   1352 C  CA  . ASN A 1 171 ? 9.954   4.413   -3.044  1.00 98.56 171 A 1 
ATOM   1353 C  C   . ASN A 1 171 ? 9.415   5.837   -3.060  1.00 98.54 171 A 1 
ATOM   1354 O  O   . ASN A 1 171 ? 10.161  6.798   -3.253  1.00 98.30 171 A 1 
ATOM   1355 C  CB  . ASN A 1 171 ? 11.390  4.386   -2.530  1.00 98.32 171 A 1 
ATOM   1356 C  CG  . ASN A 1 171 ? 11.515  4.952   -1.125  1.00 98.21 171 A 1 
ATOM   1357 O  OD1 . ASN A 1 171 ? 10.516  5.283   -0.483  1.00 96.67 171 A 1 
ATOM   1358 N  ND2 . ASN A 1 171 ? 12.743  5.061   -0.645  1.00 95.97 171 A 1 
ATOM   1359 N  N   . THR A 1 172 ? 8.101   5.977   -2.856  1.00 98.67 172 A 1 
ATOM   1360 C  CA  . THR A 1 172 ? 7.484   7.297   -2.899  1.00 98.61 172 A 1 
ATOM   1361 C  C   . THR A 1 172 ? 7.588   8.046   -1.577  1.00 98.57 172 A 1 
ATOM   1362 O  O   . THR A 1 172 ? 7.164   9.195   -1.485  1.00 98.29 172 A 1 
ATOM   1363 C  CB  . THR A 1 172 ? 6.012   7.221   -3.341  1.00 98.57 172 A 1 
ATOM   1364 O  OG1 . THR A 1 172 ? 5.311   6.271   -2.541  1.00 97.80 172 A 1 
ATOM   1365 C  CG2 . THR A 1 172 ? 5.936   6.813   -4.808  1.00 97.46 172 A 1 
ATOM   1366 N  N   . VAL A 1 173 ? 8.161   7.414   -0.558  1.00 98.43 173 A 1 
ATOM   1367 C  CA  . VAL A 1 173 ? 8.476   8.133   0.674   1.00 98.18 173 A 1 
ATOM   1368 C  C   . VAL A 1 173 ? 9.485   9.239   0.365   1.00 98.08 173 A 1 
ATOM   1369 O  O   . VAL A 1 173 ? 9.533   10.263  1.042   1.00 97.85 173 A 1 
ATOM   1370 C  CB  . VAL A 1 173 ? 9.026   7.196   1.762   1.00 97.99 173 A 1 
ATOM   1371 C  CG1 . VAL A 1 173 ? 9.350   7.970   3.037   1.00 97.40 173 A 1 
ATOM   1372 C  CG2 . VAL A 1 173 ? 8.017   6.097   2.070   1.00 97.51 173 A 1 
ATOM   1373 N  N   . LEU A 1 174 ? 10.260  9.051   -0.701  1.00 98.16 174 A 1 
ATOM   1374 C  CA  . LEU A 1 174 ? 11.187  10.080  -1.162  1.00 98.07 174 A 1 
ATOM   1375 C  C   . LEU A 1 174 ? 10.460  11.356  -1.567  1.00 98.06 174 A 1 
ATOM   1376 O  O   . LEU A 1 174 ? 11.027  12.439  -1.537  1.00 97.82 174 A 1 
ATOM   1377 C  CB  . LEU A 1 174 ? 12.012  9.584   -2.349  1.00 97.81 174 A 1 
ATOM   1378 C  CG  . LEU A 1 174 ? 12.911  8.364   -2.106  1.00 97.48 174 A 1 
ATOM   1379 C  CD1 . LEU A 1 174 ? 13.628  7.979   -3.394  1.00 97.17 174 A 1 
ATOM   1380 C  CD2 . LEU A 1 174 ? 13.911  8.648   -0.999  1.00 96.94 174 A 1 
ATOM   1381 N  N   . TYR A 1 175 ? 9.177   11.218  -1.944  1.00 98.27 175 A 1 
ATOM   1382 C  CA  . TYR A 1 175 ? 8.394   12.342  -2.435  1.00 98.20 175 A 1 
ATOM   1383 C  C   . TYR A 1 175 ? 7.412   12.891  -1.401  1.00 98.39 175 A 1 
ATOM   1384 O  O   . TYR A 1 175 ? 6.736   13.893  -1.655  1.00 98.03 175 A 1 
ATOM   1385 C  CB  . TYR A 1 175 ? 7.619   11.935  -3.692  1.00 98.29 175 A 1 
ATOM   1386 C  CG  . TYR A 1 175 ? 8.464   11.262  -4.755  1.00 98.42 175 A 1 
ATOM   1387 C  CD1 . TYR A 1 175 ? 9.771   11.657  -4.986  1.00 98.27 175 A 1 
ATOM   1388 C  CD2 . TYR A 1 175 ? 7.943   10.234  -5.541  1.00 98.25 175 A 1 
ATOM   1389 C  CE1 . TYR A 1 175 ? 10.547  11.047  -5.960  1.00 98.16 175 A 1 
ATOM   1390 C  CE2 . TYR A 1 175 ? 8.701   9.624   -6.513  1.00 98.17 175 A 1 
ATOM   1391 C  CZ  . TYR A 1 175 ? 10.006  10.032  -6.727  1.00 98.36 175 A 1 
ATOM   1392 O  OH  . TYR A 1 175 ? 10.764  9.428   -7.693  1.00 98.17 175 A 1 
ATOM   1393 N  N   . TYR A 1 176 ? 7.316   12.251  -0.249  1.00 98.00 176 A 1 
ATOM   1394 C  CA  . TYR A 1 176 ? 6.395   12.643  0.812   1.00 97.89 176 A 1 
ATOM   1395 C  C   . TYR A 1 176 ? 6.692   14.061  1.282   1.00 97.64 176 A 1 
ATOM   1396 O  O   . TYR A 1 176 ? 7.845   14.418  1.499   1.00 97.41 176 A 1 
ATOM   1397 C  CB  . TYR A 1 176 ? 6.523   11.656  1.977   1.00 97.54 176 A 1 
ATOM   1398 C  CG  . TYR A 1 176 ? 5.415   11.690  3.007   1.00 97.40 176 A 1 
ATOM   1399 C  CD1 . TYR A 1 176 ? 4.116   12.075  2.682   1.00 96.66 176 A 1 
ATOM   1400 C  CD2 . TYR A 1 176 ? 5.665   11.296  4.317   1.00 96.66 176 A 1 
ATOM   1401 C  CE1 . TYR A 1 176 ? 3.110   12.073  3.633   1.00 95.64 176 A 1 
ATOM   1402 C  CE2 . TYR A 1 176 ? 4.662   11.283  5.270   1.00 95.78 176 A 1 
ATOM   1403 C  CZ  . TYR A 1 176 ? 3.385   11.675  4.928   1.00 95.50 176 A 1 
ATOM   1404 O  OH  . TYR A 1 176 ? 2.392   11.667  5.872   1.00 94.24 176 A 1 
ATOM   1405 N  N   . ASN A 1 177 ? 5.655   14.886  1.455   1.00 98.03 177 A 1 
ATOM   1406 C  CA  . ASN A 1 177 ? 5.884   16.293  1.791   1.00 97.56 177 A 1 
ATOM   1407 C  C   . ASN A 1 177 ? 6.295   16.526  3.245   1.00 97.47 177 A 1 
ATOM   1408 O  O   . ASN A 1 177 ? 6.521   17.662  3.645   1.00 96.34 177 A 1 
ATOM   1409 C  CB  . ASN A 1 177 ? 4.661   17.156  1.421   1.00 96.16 177 A 1 
ATOM   1410 C  CG  . ASN A 1 177 ? 3.387   16.717  2.105   1.00 94.80 177 A 1 
ATOM   1411 O  OD1 . ASN A 1 177 ? 3.408   15.965  3.066   1.00 88.63 177 A 1 
ATOM   1412 N  ND2 . ASN A 1 177 ? 2.268   17.211  1.591   1.00 87.74 177 A 1 
ATOM   1413 N  N   . TYR A 1 178 ? 6.411   15.460  4.028   1.00 97.41 178 A 1 
ATOM   1414 C  CA  . TYR A 1 178 ? 6.997   15.542  5.360   1.00 96.96 178 A 1 
ATOM   1415 C  C   . TYR A 1 178 ? 8.481   15.166  5.332   1.00 96.82 178 A 1 
ATOM   1416 O  O   . TYR A 1 178 ? 9.170   15.241  6.356   1.00 95.20 178 A 1 
ATOM   1417 C  CB  . TYR A 1 178 ? 6.274   14.623  6.350   1.00 96.30 178 A 1 
ATOM   1418 C  CG  . TYR A 1 178 ? 4.901   15.094  6.783   1.00 94.88 178 A 1 
ATOM   1419 C  CD1 . TYR A 1 178 ? 4.415   16.341  6.443   1.00 91.21 178 A 1 
ATOM   1420 C  CD2 . TYR A 1 178 ? 4.084   14.272  7.558   1.00 91.01 178 A 1 
ATOM   1421 C  CE1 . TYR A 1 178 ? 3.156   16.767  6.858   1.00 88.93 178 A 1 
ATOM   1422 C  CE2 . TYR A 1 178 ? 2.836   14.681  7.979   1.00 89.23 178 A 1 
ATOM   1423 C  CZ  . TYR A 1 178 ? 2.372   15.929  7.623   1.00 89.33 178 A 1 
ATOM   1424 O  OH  . TYR A 1 178 ? 1.127   16.345  8.031   1.00 87.02 178 A 1 
ATOM   1425 N  N   . ASN A 1 179 ? 8.981   14.761  4.163   1.00 97.17 179 A 1 
ATOM   1426 C  CA  . ASN A 1 179 ? 10.368  14.342  4.012   1.00 97.14 179 A 1 
ATOM   1427 C  C   . ASN A 1 179 ? 11.245  15.555  3.678   1.00 96.94 179 A 1 
ATOM   1428 O  O   . ASN A 1 179 ? 11.338  15.971  2.530   1.00 96.27 179 A 1 
ATOM   1429 C  CB  . ASN A 1 179 ? 10.487  13.285  2.916   1.00 97.01 179 A 1 
ATOM   1430 C  CG  . ASN A 1 179 ? 11.873  12.678  2.818   1.00 97.34 179 A 1 
ATOM   1431 O  OD1 . ASN A 1 179 ? 12.841  13.189  3.380   1.00 95.96 179 A 1 
ATOM   1432 N  ND2 . ASN A 1 179 ? 11.965  11.564  2.104   1.00 95.54 179 A 1 
ATOM   1433 N  N   . LYS A 1 180 ? 11.893  16.108  4.704   1.00 96.56 180 A 1 
ATOM   1434 C  CA  . LYS A 1 180 ? 12.664  17.334  4.530   1.00 95.83 180 A 1 
ATOM   1435 C  C   . LYS A 1 180 ? 13.972  17.107  3.781   1.00 95.43 180 A 1 
ATOM   1436 O  O   . LYS A 1 180 ? 14.586  18.056  3.303   1.00 93.08 180 A 1 
ATOM   1437 C  CB  . LYS A 1 180 ? 12.946  17.978  5.891   1.00 94.83 180 A 1 
ATOM   1438 C  CG  . LYS A 1 180 ? 11.686  18.432  6.618   1.00 89.97 180 A 1 
ATOM   1439 C  CD  . LYS A 1 180 ? 12.020  19.097  7.942   1.00 83.43 180 A 1 
ATOM   1440 C  CE  . LYS A 1 180 ? 10.764  19.565  8.662   1.00 75.06 180 A 1 
ATOM   1441 N  NZ  . LYS A 1 180 ? 11.070  20.227  9.962   1.00 64.62 180 A 1 
ATOM   1442 N  N   . GLN A 1 181 ? 14.395  15.856  3.659   1.00 95.52 181 A 1 
ATOM   1443 C  CA  . GLN A 1 181 ? 15.651  15.551  2.975   1.00 94.55 181 A 1 
ATOM   1444 C  C   . GLN A 1 181 ? 15.566  15.783  1.470   1.00 94.55 181 A 1 
ATOM   1445 O  O   . GLN A 1 181 ? 16.590  15.990  0.816   1.00 91.85 181 A 1 
ATOM   1446 C  CB  . GLN A 1 181 ? 16.075  14.105  3.231   1.00 93.00 181 A 1 
ATOM   1447 C  CG  . GLN A 1 181 ? 16.482  13.801  4.664   1.00 89.51 181 A 1 
ATOM   1448 C  CD  . GLN A 1 181 ? 17.204  12.475  4.782   1.00 85.63 181 A 1 
ATOM   1449 O  OE1 . GLN A 1 181 ? 17.976  12.103  3.896   1.00 78.89 181 A 1 
ATOM   1450 N  NE2 . GLN A 1 181 ? 16.967  11.760  5.873   1.00 75.22 181 A 1 
ATOM   1451 N  N   . THR A 1 182 ? 14.357  15.736  0.919   1.00 95.68 182 A 1 
ATOM   1452 C  CA  . THR A 1 182 ? 14.190  15.751  -0.533  1.00 95.68 182 A 1 
ATOM   1453 C  C   . THR A 1 182 ? 13.421  16.950  -1.066  1.00 95.07 182 A 1 
ATOM   1454 O  O   . THR A 1 182 ? 13.188  17.049  -2.267  1.00 93.53 182 A 1 
ATOM   1455 C  CB  . THR A 1 182 ? 13.471  14.477  -0.999  1.00 95.73 182 A 1 
ATOM   1456 O  OG1 . THR A 1 182 ? 12.201  14.387  -0.343  1.00 94.50 182 A 1 
ATOM   1457 C  CG2 . THR A 1 182 ? 14.294  13.244  -0.669  1.00 94.47 182 A 1 
ATOM   1458 N  N   . MET A 1 183 ? 13.036  17.879  -0.200  1.00 94.88 183 A 1 
ATOM   1459 C  CA  . MET A 1 183 ? 12.164  18.977  -0.602  1.00 93.16 183 A 1 
ATOM   1460 C  C   . MET A 1 183 ? 12.771  19.877  -1.676  1.00 92.25 183 A 1 
ATOM   1461 O  O   . MET A 1 183 ? 12.043  20.482  -2.451  1.00 88.67 183 A 1 
ATOM   1462 C  CB  . MET A 1 183 ? 11.761  19.813  0.623   1.00 90.42 183 A 1 
ATOM   1463 C  CG  . MET A 1 183 ? 12.917  20.451  1.363   1.00 84.23 183 A 1 
ATOM   1464 S  SD  . MET A 1 183 ? 12.360  21.323  2.860   1.00 80.89 183 A 1 
ATOM   1465 C  CE  . MET A 1 183 ? 11.268  22.548  2.139   1.00 72.00 183 A 1 
ATOM   1466 N  N   . ASP A 1 184 ? 14.097  19.948  -1.731  1.00 92.53 184 A 1 
ATOM   1467 C  CA  . ASP A 1 184 ? 14.771  20.821  -2.682  1.00 90.93 184 A 1 
ATOM   1468 C  C   . ASP A 1 184 ? 15.478  20.059  -3.798  1.00 90.87 184 A 1 
ATOM   1469 O  O   . ASP A 1 184 ? 16.249  20.641  -4.569  1.00 85.56 184 A 1 
ATOM   1470 C  CB  . ASP A 1 184 ? 15.775  21.715  -1.955  1.00 88.03 184 A 1 
ATOM   1471 C  CG  . ASP A 1 184 ? 15.109  22.678  -1.001  1.00 81.84 184 A 1 
ATOM   1472 O  OD1 . ASP A 1 184 ? 14.056  23.246  -1.355  1.00 76.47 184 A 1 
ATOM   1473 O  OD2 . ASP A 1 184 ? 15.641  22.883  0.108   1.00 76.56 184 A 1 
ATOM   1474 N  N   . SER A 1 185 ? 15.215  18.760  -3.910  1.00 92.42 185 A 1 
ATOM   1475 C  CA  . SER A 1 185 ? 15.808  17.949  -4.960  1.00 91.77 185 A 1 
ATOM   1476 C  C   . SER A 1 185 ? 14.951  18.001  -6.217  1.00 92.23 185 A 1 
ATOM   1477 O  O   . SER A 1 185 ? 13.814  18.468  -6.201  1.00 88.79 185 A 1 
ATOM   1478 C  CB  . SER A 1 185 ? 15.967  16.503  -4.492  1.00 88.72 185 A 1 
ATOM   1479 O  OG  . SER A 1 185 ? 16.814  16.414  -3.359  1.00 79.66 185 A 1 
ATOM   1480 N  N   . THR A 1 186 ? 15.508  17.518  -7.332  1.00 93.35 186 A 1 
ATOM   1481 C  CA  . THR A 1 186 ? 14.760  17.437  -8.582  1.00 93.54 186 A 1 
ATOM   1482 C  C   . THR A 1 186 ? 14.413  15.992  -8.919  1.00 94.60 186 A 1 
ATOM   1483 O  O   . THR A 1 186 ? 13.339  15.714  -9.428  1.00 90.95 186 A 1 
ATOM   1484 C  CB  . THR A 1 186 ? 15.551  18.059  -9.747  1.00 90.57 186 A 1 
ATOM   1485 O  OG1 . THR A 1 186 ? 16.844  17.450  -9.828  1.00 83.38 186 A 1 
ATOM   1486 C  CG2 . THR A 1 186 ? 15.716  19.558  -9.535  1.00 82.21 186 A 1 
ATOM   1487 N  N   . ASP A 1 187 ? 15.338  15.074  -8.628  1.00 96.53 187 A 1 
ATOM   1488 C  CA  . ASP A 1 187 ? 15.113  13.649  -8.843  1.00 97.24 187 A 1 
ATOM   1489 C  C   . ASP A 1 187 ? 15.788  12.865  -7.723  1.00 97.20 187 A 1 
ATOM   1490 O  O   . ASP A 1 187 ? 16.894  12.341  -7.904  1.00 96.62 187 A 1 
ATOM   1491 C  CB  . ASP A 1 187 ? 15.657  13.214  -10.206 1.00 97.08 187 A 1 
ATOM   1492 C  CG  . ASP A 1 187 ? 15.307  11.773  -10.532 1.00 97.63 187 A 1 
ATOM   1493 O  OD1 . ASP A 1 187 ? 14.497  11.161  -9.802  1.00 97.42 187 A 1 
ATOM   1494 O  OD2 . ASP A 1 187 ? 15.839  11.238  -11.540 1.00 97.32 187 A 1 
ATOM   1495 N  N   . PRO A 1 188 ? 15.155  12.790  -6.547  1.00 97.42 188 A 1 
ATOM   1496 C  CA  . PRO A 1 188 ? 15.762  12.158  -5.386  1.00 97.30 188 A 1 
ATOM   1497 C  C   . PRO A 1 188 ? 16.239  10.736  -5.669  1.00 97.42 188 A 1 
ATOM   1498 O  O   . PRO A 1 188 ? 15.450  9.884   -6.098  1.00 97.05 188 A 1 
ATOM   1499 C  CB  . PRO A 1 188 ? 14.632  12.161  -4.348  1.00 96.87 188 A 1 
ATOM   1500 C  CG  . PRO A 1 188 ? 13.796  13.332  -4.729  1.00 95.91 188 A 1 
ATOM   1501 C  CD  . PRO A 1 188 ? 13.828  13.360  -6.230  1.00 97.32 188 A 1 
ATOM   1502 N  N   . LEU A 1 189 ? 17.533  10.516  -5.455  1.00 97.11 189 A 1 
ATOM   1503 C  CA  . LEU A 1 189 ? 18.177  9.213   -5.644  1.00 96.95 189 A 1 
ATOM   1504 C  C   . LEU A 1 189 ? 17.996  8.656   -7.051  1.00 97.07 189 A 1 
ATOM   1505 O  O   . LEU A 1 189 ? 18.124  7.450   -7.273  1.00 96.44 189 A 1 
ATOM   1506 C  CB  . LEU A 1 189 ? 17.694  8.210   -4.589  1.00 96.57 189 A 1 
ATOM   1507 C  CG  . LEU A 1 189 ? 18.050  8.580   -3.150  1.00 95.62 189 A 1 
ATOM   1508 C  CD1 . LEU A 1 189 ? 17.503  7.541   -2.169  1.00 94.14 189 A 1 
ATOM   1509 C  CD2 . LEU A 1 189 ? 19.555  8.720   -2.978  1.00 93.65 189 A 1 
ATOM   1510 N  N   . GLY A 1 190 ? 17.690  9.541   -8.012  1.00 97.12 190 A 1 
ATOM   1511 C  CA  . GLY A 1 190 ? 17.620  9.165   -9.416  1.00 97.30 190 A 1 
ATOM   1512 C  C   . GLY A 1 190 ? 16.460  8.258   -9.796  1.00 97.88 190 A 1 
ATOM   1513 O  O   . GLY A 1 190 ? 16.497  7.613   -10.840 1.00 97.77 190 A 1 
ATOM   1514 N  N   . GLN A 1 191 ? 15.430  8.229   -8.961  1.00 97.85 191 A 1 
ATOM   1515 C  CA  . GLN A 1 191 ? 14.343  7.268   -9.175  1.00 98.16 191 A 1 
ATOM   1516 C  C   . GLN A 1 191 ? 13.529  7.539   -10.441 1.00 98.53 191 A 1 
ATOM   1517 O  O   . GLN A 1 191 ? 13.154  6.599   -11.143 1.00 98.59 191 A 1 
ATOM   1518 C  CB  . GLN A 1 191 ? 13.415  7.221   -7.965  1.00 97.74 191 A 1 
ATOM   1519 C  CG  . GLN A 1 191 ? 12.316  6.169   -8.092  1.00 97.41 191 A 1 
ATOM   1520 C  CD  . GLN A 1 191 ? 11.539  5.948   -6.807  1.00 98.12 191 A 1 
ATOM   1521 O  OE1 . GLN A 1 191 ? 11.405  4.824   -6.340  1.00 93.02 191 A 1 
ATOM   1522 N  NE2 . GLN A 1 191 ? 11.033  7.039   -6.242  1.00 94.12 191 A 1 
ATOM   1523 N  N   . PHE A 1 192 ? 13.242  8.805   -10.751 1.00 98.54 192 A 1 
ATOM   1524 C  CA  . PHE A 1 192 ? 12.471  9.117   -11.955 1.00 98.61 192 A 1 
ATOM   1525 C  C   . PHE A 1 192 ? 13.210  8.678   -13.214 1.00 98.79 192 A 1 
ATOM   1526 O  O   . PHE A 1 192 ? 12.628  8.072   -14.110 1.00 98.69 192 A 1 
ATOM   1527 C  CB  . PHE A 1 192 ? 12.146  10.611  -12.035 1.00 98.61 192 A 1 
ATOM   1528 C  CG  . PHE A 1 192 ? 10.998  11.033  -11.153 1.00 98.62 192 A 1 
ATOM   1529 C  CD1 . PHE A 1 192 ? 9.731   10.499  -11.329 1.00 98.29 192 A 1 
ATOM   1530 C  CD2 . PHE A 1 192 ? 11.182  11.979  -10.158 1.00 98.23 192 A 1 
ATOM   1531 C  CE1 . PHE A 1 192 ? 8.674   10.889  -10.521 1.00 97.93 192 A 1 
ATOM   1532 C  CE2 . PHE A 1 192 ? 10.126  12.377  -9.351  1.00 97.87 192 A 1 
ATOM   1533 C  CZ  . PHE A 1 192 ? 8.867   11.831  -9.530  1.00 98.05 192 A 1 
ATOM   1534 N  N   . GLU A 1 193 ? 14.511  8.996   -13.289 1.00 98.60 193 A 1 
ATOM   1535 C  CA  . GLU A 1 193 ? 15.321  8.604   -14.440 1.00 98.56 193 A 1 
ATOM   1536 C  C   . GLU A 1 193 ? 15.403  7.080   -14.538 1.00 98.70 193 A 1 
ATOM   1537 O  O   . GLU A 1 193 ? 15.293  6.509   -15.629 1.00 98.60 193 A 1 
ATOM   1538 C  CB  . GLU A 1 193 ? 16.724  9.203   -14.343 1.00 98.19 193 A 1 
ATOM   1539 C  CG  . GLU A 1 193 ? 17.617  8.894   -15.537 1.00 88.17 193 A 1 
ATOM   1540 C  CD  . GLU A 1 193 ? 18.987  9.539   -15.430 1.00 79.21 193 A 1 
ATOM   1541 O  OE1 . GLU A 1 193 ? 19.326  10.066  -14.351 1.00 73.78 193 A 1 
ATOM   1542 O  OE2 . GLU A 1 193 ? 19.734  9.514   -16.434 1.00 73.39 193 A 1 
ATOM   1543 N  N   . TRP A 1 194 ? 15.586  6.422   -13.408 1.00 98.57 194 A 1 
ATOM   1544 C  CA  . TRP A 1 194 ? 15.634  4.963   -13.349 1.00 98.75 194 A 1 
ATOM   1545 C  C   . TRP A 1 194 ? 14.328  4.352   -13.831 1.00 98.84 194 A 1 
ATOM   1546 O  O   . TRP A 1 194 ? 14.324  3.411   -14.632 1.00 98.80 194 A 1 
ATOM   1547 C  CB  . TRP A 1 194 ? 15.934  4.514   -11.908 1.00 98.68 194 A 1 
ATOM   1548 C  CG  . TRP A 1 194 ? 15.791  3.041   -11.669 1.00 98.72 194 A 1 
ATOM   1549 C  CD1 . TRP A 1 194 ? 16.743  2.083   -11.854 1.00 98.57 194 A 1 
ATOM   1550 C  CD2 . TRP A 1 194 ? 14.628  2.367   -11.172 1.00 98.73 194 A 1 
ATOM   1551 N  NE1 . TRP A 1 194 ? 16.244  0.849   -11.511 1.00 98.50 194 A 1 
ATOM   1552 C  CE2 . TRP A 1 194 ? 14.952  0.990   -11.085 1.00 98.65 194 A 1 
ATOM   1553 C  CE3 . TRP A 1 194 ? 13.348  2.787   -10.791 1.00 98.65 194 A 1 
ATOM   1554 C  CZ2 . TRP A 1 194 ? 14.036  0.035   -10.638 1.00 98.54 194 A 1 
ATOM   1555 C  CZ3 . TRP A 1 194 ? 12.443  1.828   -10.347 1.00 98.58 194 A 1 
ATOM   1556 C  CH2 . TRP A 1 194 ? 12.788  0.478   -10.273 1.00 98.55 194 A 1 
ATOM   1557 N  N   . PHE A 1 195 ? 13.203  4.887   -13.370 1.00 98.72 195 A 1 
ATOM   1558 C  CA  . PHE A 1 195 ? 11.890  4.378   -13.742 1.00 98.81 195 A 1 
ATOM   1559 C  C   . PHE A 1 195 ? 11.654  4.511   -15.243 1.00 98.93 195 A 1 
ATOM   1560 O  O   . PHE A 1 195 ? 11.137  3.589   -15.879 1.00 98.88 195 A 1 
ATOM   1561 C  CB  . PHE A 1 195 ? 10.795  5.117   -12.965 1.00 98.86 195 A 1 
ATOM   1562 C  CG  . PHE A 1 195 ? 9.410   4.610   -13.239 1.00 98.90 195 A 1 
ATOM   1563 C  CD1 . PHE A 1 195 ? 8.992   3.376   -12.769 1.00 98.78 195 A 1 
ATOM   1564 C  CD2 . PHE A 1 195 ? 8.506   5.375   -13.965 1.00 98.78 195 A 1 
ATOM   1565 C  CE1 . PHE A 1 195 ? 7.715   2.908   -13.010 1.00 98.65 195 A 1 
ATOM   1566 C  CE2 . PHE A 1 195 ? 7.229   4.917   -14.213 1.00 98.65 195 A 1 
ATOM   1567 C  CZ  . PHE A 1 195 ? 6.824   3.683   -13.737 1.00 98.74 195 A 1 
ATOM   1568 N  N   . LYS A 1 196 ? 12.041  5.648   -15.811 1.00 98.86 196 A 1 
ATOM   1569 C  CA  . LYS A 1 196 ? 11.899  5.864   -17.246 1.00 98.77 196 A 1 
ATOM   1570 C  C   . LYS A 1 196 ? 12.701  4.839   -18.036 1.00 98.89 196 A 1 
ATOM   1571 O  O   . LYS A 1 196 ? 12.214  4.284   -19.028 1.00 98.76 196 A 1 
ATOM   1572 C  CB  . LYS A 1 196 ? 12.333  7.278   -17.631 1.00 98.57 196 A 1 
ATOM   1573 C  CG  . LYS A 1 196 ? 12.319  7.546   -19.127 1.00 95.87 196 A 1 
ATOM   1574 C  CD  . LYS A 1 196 ? 12.681  8.993   -19.443 1.00 93.31 196 A 1 
ATOM   1575 C  CE  . LYS A 1 196 ? 12.856  9.197   -20.942 1.00 85.44 196 A 1 
ATOM   1576 N  NZ  . LYS A 1 196 ? 11.651  8.803   -21.727 1.00 77.08 196 A 1 
ATOM   1577 N  N   . THR A 1 197 ? 13.926  4.579   -17.601 1.00 98.88 197 A 1 
ATOM   1578 C  CA  . THR A 1 197 ? 14.785  3.600   -18.266 1.00 98.87 197 A 1 
ATOM   1579 C  C   . THR A 1 197 ? 14.159  2.203   -18.220 1.00 98.88 197 A 1 
ATOM   1580 O  O   . THR A 1 197 ? 14.127  1.496   -19.232 1.00 98.76 197 A 1 
ATOM   1581 C  CB  . THR A 1 197 ? 16.181  3.570   -17.618 1.00 98.62 197 A 1 
ATOM   1582 O  OG1 . THR A 1 197 ? 16.809  4.844   -17.781 1.00 96.13 197 A 1 
ATOM   1583 C  CG2 . THR A 1 197 ? 17.048  2.499   -18.253 1.00 95.47 197 A 1 
ATOM   1584 N  N   . VAL A 1 198 ? 13.643  1.828   -17.050 1.00 98.82 198 A 1 
ATOM   1585 C  CA  . VAL A 1 198 ? 13.001  0.528   -16.877 1.00 98.80 198 A 1 
ATOM   1586 C  C   . VAL A 1 198 ? 11.768  0.397   -17.775 1.00 98.98 198 A 1 
ATOM   1587 O  O   . VAL A 1 198 ? 11.612  -0.589  -18.495 1.00 98.84 198 A 1 
ATOM   1588 C  CB  . VAL A 1 198 ? 12.618  0.296   -15.400 1.00 98.75 198 A 1 
ATOM   1589 C  CG1 . VAL A 1 198 ? 11.692  -0.908  -15.266 1.00 98.24 198 A 1 
ATOM   1590 C  CG2 . VAL A 1 198 ? 13.862  0.120   -14.545 1.00 98.31 198 A 1 
ATOM   1591 N  N   . MET A 1 199 ? 10.904  1.401   -17.742 1.00 98.99 199 A 1 
ATOM   1592 C  CA  . MET A 1 199 ? 9.670   1.364   -18.513 1.00 98.92 199 A 1 
ATOM   1593 C  C   . MET A 1 199 ? 9.926   1.378   -20.018 1.00 98.98 199 A 1 
ATOM   1594 O  O   . MET A 1 199 ? 9.256   0.678   -20.769 1.00 98.81 199 A 1 
ATOM   1595 C  CB  . MET A 1 199 ? 8.764   2.533   -18.131 1.00 98.85 199 A 1 
ATOM   1596 C  CG  . MET A 1 199 ? 8.185   2.465   -16.716 1.00 98.39 199 A 1 
ATOM   1597 S  SD  . MET A 1 199 ? 6.999   1.129   -16.506 1.00 98.06 199 A 1 
ATOM   1598 C  CE  . MET A 1 199 ? 7.901   0.045   -15.419 1.00 94.35 199 A 1 
ATOM   1599 N  N   . ASP A 1 200 ? 10.886  2.184   -20.459 1.00 98.97 200 A 1 
ATOM   1600 C  CA  . ASP A 1 200 ? 11.257  2.211   -21.873 1.00 98.83 200 A 1 
ATOM   1601 C  C   . ASP A 1 200 ? 11.715  0.822   -22.324 1.00 98.84 200 A 1 
ATOM   1602 O  O   . ASP A 1 200 ? 11.365  0.368   -23.415 1.00 98.68 200 A 1 
ATOM   1603 C  CB  . ASP A 1 200 ? 12.365  3.225   -22.135 1.00 98.77 200 A 1 
ATOM   1604 C  CG  . ASP A 1 200 ? 11.855  4.665   -22.135 1.00 98.15 200 A 1 
ATOM   1605 O  OD1 . ASP A 1 200 ? 10.624  4.871   -22.186 1.00 96.54 200 A 1 
ATOM   1606 O  OD2 . ASP A 1 200 ? 12.694  5.585   -22.103 1.00 96.52 200 A 1 
ATOM   1607 N  N   . GLY A 1 201 ? 12.478  0.157   -21.475 1.00 98.85 201 A 1 
ATOM   1608 C  CA  . GLY A 1 201 ? 12.952  -1.186  -21.772 1.00 98.71 201 A 1 
ATOM   1609 C  C   . GLY A 1 201 ? 11.804  -2.176  -21.888 1.00 98.80 201 A 1 
ATOM   1610 O  O   . GLY A 1 201 ? 11.779  -3.003  -22.805 1.00 98.64 201 A 1 
ATOM   1611 N  N   . TYR A 1 202 ? 10.863  -2.102  -20.966 1.00 98.87 202 A 1 
ATOM   1612 C  CA  . TYR A 1 202 ? 9.697   -2.982  -21.001 1.00 98.85 202 A 1 
ATOM   1613 C  C   . TYR A 1 202 ? 8.867   -2.734  -22.260 1.00 98.75 202 A 1 
ATOM   1614 O  O   . TYR A 1 202 ? 8.425   -3.682  -22.921 1.00 98.51 202 A 1 
ATOM   1615 C  CB  . TYR A 1 202 ? 8.819   -2.785  -19.765 1.00 98.80 202 A 1 
ATOM   1616 C  CG  . TYR A 1 202 ? 9.421   -3.278  -18.462 1.00 98.83 202 A 1 
ATOM   1617 C  CD1 . TYR A 1 202 ? 10.520  -4.119  -18.442 1.00 98.65 202 A 1 
ATOM   1618 C  CD2 . TYR A 1 202 ? 8.853   -2.911  -17.248 1.00 98.66 202 A 1 
ATOM   1619 C  CE1 . TYR A 1 202 ? 11.054  -4.570  -17.247 1.00 98.57 202 A 1 
ATOM   1620 C  CE2 . TYR A 1 202 ? 9.382   -3.361  -16.046 1.00 98.57 202 A 1 
ATOM   1621 C  CZ  . TYR A 1 202 ? 10.478  -4.186  -16.057 1.00 98.69 202 A 1 
ATOM   1622 O  OH  . TYR A 1 202 ? 11.000  -4.632  -14.865 1.00 98.38 202 A 1 
ATOM   1623 N  N   . ARG A 1 203 ? 8.662   -1.469  -22.597 1.00 98.71 203 A 1 
ATOM   1624 C  CA  . ARG A 1 203 ? 7.840   -1.112  -23.755 1.00 98.65 203 A 1 
ATOM   1625 C  C   . ARG A 1 203 ? 8.422   -1.679  -25.047 1.00 98.56 203 A 1 
ATOM   1626 O  O   . ARG A 1 203 ? 7.701   -2.275  -25.846 1.00 98.16 203 A 1 
ATOM   1627 C  CB  . ARG A 1 203 ? 7.710   0.408   -23.860 1.00 98.35 203 A 1 
ATOM   1628 C  CG  . ARG A 1 203 ? 7.046   0.891   -25.146 1.00 97.25 203 A 1 
ATOM   1629 C  CD  . ARG A 1 203 ? 6.899   2.412   -25.134 1.00 96.60 203 A 1 
ATOM   1630 N  NE  . ARG A 1 203 ? 5.791   2.848   -24.287 1.00 95.59 203 A 1 
ATOM   1631 C  CZ  . ARG A 1 203 ? 5.672   4.082   -23.796 1.00 96.63 203 A 1 
ATOM   1632 N  NH1 . ARG A 1 203 ? 6.609   4.994   -24.034 1.00 90.84 203 A 1 
ATOM   1633 N  NH2 . ARG A 1 203 ? 4.618   4.394   -23.054 1.00 90.96 203 A 1 
ATOM   1634 N  N   . LYS A 1 204 ? 9.713   -1.501  -25.260 1.00 98.79 204 A 1 
ATOM   1635 C  CA  . LYS A 1 204 ? 10.315  -1.912  -26.524 1.00 98.64 204 A 1 
ATOM   1636 C  C   . LYS A 1 204 ? 10.476  -3.424  -26.634 1.00 98.56 204 A 1 
ATOM   1637 O  O   . LYS A 1 204 ? 10.679  -3.941  -27.738 1.00 97.93 204 A 1 
ATOM   1638 C  CB  . LYS A 1 204 ? 11.666  -1.216  -26.730 1.00 98.21 204 A 1 
ATOM   1639 C  CG  . LYS A 1 204 ? 12.763  -1.639  -25.783 1.00 88.50 204 A 1 
ATOM   1640 C  CD  . LYS A 1 204 ? 14.059  -0.867  -26.067 1.00 86.12 204 A 1 
ATOM   1641 C  CE  . LYS A 1 204 ? 15.173  -1.259  -25.132 1.00 74.47 204 A 1 
ATOM   1642 N  NZ  . LYS A 1 204 ? 16.408  -0.467  -25.391 1.00 65.61 204 A 1 
ATOM   1643 N  N   . THR A 1 205 ? 10.372  -4.134  -25.518 1.00 98.32 205 A 1 
ATOM   1644 C  CA  . THR A 1 205 ? 10.499  -5.593  -25.525 1.00 98.19 205 A 1 
ATOM   1645 C  C   . THR A 1 205 ? 9.169   -6.292  -25.265 1.00 98.05 205 A 1 
ATOM   1646 O  O   . THR A 1 205 ? 9.122   -7.513  -25.116 1.00 97.24 205 A 1 
ATOM   1647 C  CB  . THR A 1 205 ? 11.541  -6.078  -24.498 1.00 97.92 205 A 1 
ATOM   1648 O  OG1 . THR A 1 205 ? 11.193  -5.596  -23.194 1.00 96.46 205 A 1 
ATOM   1649 C  CG2 . THR A 1 205 ? 12.932  -5.580  -24.868 1.00 95.71 205 A 1 
ATOM   1650 N  N   . GLY A 1 206 ? 8.082   -5.523  -25.211 1.00 98.13 206 A 1 
ATOM   1651 C  CA  . GLY A 1 206 ? 6.749   -6.097  -25.064 1.00 97.85 206 A 1 
ATOM   1652 C  C   . GLY A 1 206 ? 6.444   -6.654  -23.693 1.00 97.80 206 A 1 
ATOM   1653 O  O   . GLY A 1 206 ? 5.584   -7.529  -23.553 1.00 97.05 206 A 1 
ATOM   1654 N  N   . GLN A 1 207 ? 7.129   -6.154  -22.677 1.00 98.20 207 A 1 
ATOM   1655 C  CA  . GLN A 1 207 ? 6.891   -6.594  -21.307 1.00 98.33 207 A 1 
ATOM   1656 C  C   . GLN A 1 207 ? 5.831   -5.722  -20.639 1.00 98.40 207 A 1 
ATOM   1657 O  O   . GLN A 1 207 ? 5.491   -4.648  -21.121 1.00 98.25 207 A 1 
ATOM   1658 C  CB  . GLN A 1 207 ? 8.186   -6.559  -20.495 1.00 98.09 207 A 1 
ATOM   1659 C  CG  . GLN A 1 207 ? 9.321   -7.365  -21.094 1.00 97.43 207 A 1 
ATOM   1660 C  CD  . GLN A 1 207 ? 10.495  -7.521  -20.153 1.00 97.28 207 A 1 
ATOM   1661 O  OE1 . GLN A 1 207 ? 10.325  -7.978  -19.027 1.00 92.37 207 A 1 
ATOM   1662 N  NE2 . GLN A 1 207 ? 11.682  -7.134  -20.604 1.00 91.46 207 A 1 
ATOM   1663 N  N   . ARG A 1 208 ? 5.299   -6.216  -19.526 1.00 98.41 208 A 1 
ATOM   1664 C  CA  . ARG A 1 208 ? 4.294   -5.490  -18.764 1.00 98.56 208 A 1 
ATOM   1665 C  C   . ARG A 1 208 ? 4.730   -5.371  -17.309 1.00 98.69 208 A 1 
ATOM   1666 O  O   . ARG A 1 208 ? 5.665   -6.040  -16.875 1.00 98.51 208 A 1 
ATOM   1667 C  CB  . ARG A 1 208 ? 2.936   -6.181  -18.860 1.00 98.09 208 A 1 
ATOM   1668 C  CG  . ARG A 1 208 ? 2.392   -6.283  -20.284 1.00 95.58 208 A 1 
ATOM   1669 C  CD  . ARG A 1 208 ? 2.023   -4.917  -20.832 1.00 90.26 208 A 1 
ATOM   1670 N  NE  . ARG A 1 208 ? 1.478   -4.988  -22.183 1.00 84.14 208 A 1 
ATOM   1671 C  CZ  . ARG A 1 208 ? 2.183   -4.863  -23.292 1.00 76.92 208 A 1 
ATOM   1672 N  NH1 . ARG A 1 208 ? 3.487   -4.658  -23.227 1.00 71.50 208 A 1 
ATOM   1673 N  NH2 . ARG A 1 208 ? 1.586   -4.956  -24.473 1.00 73.58 208 A 1 
ATOM   1674 N  N   . ALA A 1 209 ? 4.037   -4.520  -16.538 1.00 98.76 209 A 1 
ATOM   1675 C  CA  . ALA A 1 209 ? 4.418   -4.278  -15.159 1.00 98.77 209 A 1 
ATOM   1676 C  C   . ALA A 1 209 ? 3.225   -4.022  -14.248 1.00 98.81 209 A 1 
ATOM   1677 O  O   . ALA A 1 209 ? 2.220   -3.451  -14.673 1.00 98.67 209 A 1 
ATOM   1678 C  CB  . ALA A 1 209 ? 5.388   -3.104  -15.077 1.00 98.71 209 A 1 
ATOM   1679 N  N   . ILE A 1 210 ? 3.354   -4.456  -13.009 1.00 98.84 210 A 1 
ATOM   1680 C  CA  . ILE A 1 210 ? 2.474   -4.027  -11.934 1.00 98.86 210 A 1 
ATOM   1681 C  C   . ILE A 1 210 ? 3.341   -3.216  -10.981 1.00 98.95 210 A 1 
ATOM   1682 O  O   . ILE A 1 210 ? 4.339   -3.714  -10.467 1.00 98.88 210 A 1 
ATOM   1683 C  CB  . ILE A 1 210 ? 1.822   -5.219  -11.207 1.00 98.76 210 A 1 
ATOM   1684 C  CG1 . ILE A 1 210 ? 0.876   -5.949  -12.156 1.00 98.20 210 A 1 
ATOM   1685 C  CG2 . ILE A 1 210 ? 1.081   -4.740  -9.963  1.00 98.41 210 A 1 
ATOM   1686 C  CD1 . ILE A 1 210 ? 0.280   -7.217  -11.581 1.00 96.36 210 A 1 
ATOM   1687 N  N   . VAL A 1 211 ? 2.965   -1.952  -10.774 1.00 98.84 211 A 1 
ATOM   1688 C  CA  . VAL A 1 211 ? 3.762   -1.041  -9.957  1.00 98.98 211 A 1 
ATOM   1689 C  C   . VAL A 1 211 ? 3.187   -0.946  -8.553  1.00 98.97 211 A 1 
ATOM   1690 O  O   . VAL A 1 211 ? 1.967   -0.888  -8.378  1.00 98.86 211 A 1 
ATOM   1691 C  CB  . VAL A 1 211 ? 3.821   0.366   -10.592 1.00 98.88 211 A 1 
ATOM   1692 C  CG1 . VAL A 1 211 ? 4.697   1.301   -9.758  1.00 98.62 211 A 1 
ATOM   1693 C  CG2 . VAL A 1 211 ? 4.349   0.277   -12.016 1.00 98.62 211 A 1 
ATOM   1694 N  N   . SER A 1 212 ? 4.063   -0.953  -7.542  1.00 98.83 212 A 1 
ATOM   1695 C  CA  . SER A 1 212 ? 3.634   -0.807  -6.159  1.00 98.89 212 A 1 
ATOM   1696 C  C   . SER A 1 212 ? 4.439   0.296   -5.480  1.00 98.85 212 A 1 
ATOM   1697 O  O   . SER A 1 212 ? 5.614   0.496   -5.779  1.00 98.70 212 A 1 
ATOM   1698 C  CB  . SER A 1 212 ? 3.798   -2.117  -5.393  1.00 98.41 212 A 1 
ATOM   1699 O  OG  . SER A 1 212 ? 3.005   -3.148  -5.960  1.00 90.65 212 A 1 
ATOM   1700 N  N   . MET A 1 213 ? 3.800   1.018   -4.559  1.00 98.83 213 A 1 
ATOM   1701 C  CA  . MET A 1 213 ? 4.434   2.102   -3.827  1.00 98.80 213 A 1 
ATOM   1702 C  C   . MET A 1 213 ? 3.661   2.316   -2.537  1.00 98.89 213 A 1 
ATOM   1703 O  O   . MET A 1 213 ? 2.485   1.970   -2.443  1.00 98.47 213 A 1 
ATOM   1704 C  CB  . MET A 1 213 ? 4.439   3.386   -4.664  1.00 98.18 213 A 1 
ATOM   1705 C  CG  . MET A 1 213 ? 3.044   3.898   -5.015  1.00 97.25 213 A 1 
ATOM   1706 S  SD  . MET A 1 213 ? 3.045   5.148   -6.320  1.00 97.67 213 A 1 
ATOM   1707 C  CE  . MET A 1 213 ? 3.540   4.174   -7.723  1.00 94.06 213 A 1 
ATOM   1708 N  N   . HIS A 1 214 ? 4.312   2.896   -1.527  1.00 98.59 214 A 1 
ATOM   1709 C  CA  . HIS A 1 214 ? 3.607   3.090   -0.272  1.00 98.46 214 A 1 
ATOM   1710 C  C   . HIS A 1 214 ? 2.605   4.237   -0.354  1.00 98.33 214 A 1 
ATOM   1711 O  O   . HIS A 1 214 ? 1.442   4.086   0.011   1.00 97.68 214 A 1 
ATOM   1712 C  CB  . HIS A 1 214 ? 4.585   3.340   0.880   1.00 98.27 214 A 1 
ATOM   1713 C  CG  . HIS A 1 214 ? 3.905   3.408   2.217   1.00 98.25 214 A 1 
ATOM   1714 N  ND1 . HIS A 1 214 ? 3.214   2.348   2.756   1.00 96.40 214 A 1 
ATOM   1715 C  CD2 . HIS A 1 214 ? 3.776   4.434   3.100   1.00 96.56 214 A 1 
ATOM   1716 C  CE1 . HIS A 1 214 ? 2.702   2.706   3.920   1.00 96.62 214 A 1 
ATOM   1717 N  NE2 . HIS A 1 214 ? 3.030   3.960   4.149   1.00 96.84 214 A 1 
ATOM   1718 N  N   . ILE A 1 215 ? 3.055   5.391   -0.855  1.00 98.69 215 A 1 
ATOM   1719 C  CA  . ILE A 1 215 ? 2.217   6.582   -0.919  1.00 98.54 215 A 1 
ATOM   1720 C  C   . ILE A 1 215 ? 1.831   6.893   -2.369  1.00 98.69 215 A 1 
ATOM   1721 O  O   . ILE A 1 215 ? 2.693   7.197   -3.191  1.00 98.51 215 A 1 
ATOM   1722 C  CB  . ILE A 1 215 ? 2.915   7.801   -0.295  1.00 98.46 215 A 1 
ATOM   1723 C  CG1 . ILE A 1 215 ? 3.481   7.456   1.084   1.00 97.69 215 A 1 
ATOM   1724 C  CG2 . ILE A 1 215 ? 1.947   8.984   -0.203  1.00 97.53 215 A 1 
ATOM   1725 C  CD1 . ILE A 1 215 ? 4.236   8.589   1.753   1.00 96.76 215 A 1 
ATOM   1726 N  N   . CYS A 1 216 ? 0.546   6.824   -2.669  1.00 98.48 216 A 1 
ATOM   1727 C  CA  . CYS A 1 216 ? 0.031   7.131   -3.993  1.00 98.24 216 A 1 
ATOM   1728 C  C   . CYS A 1 216 ? 0.026   8.642   -4.230  1.00 98.42 216 A 1 
ATOM   1729 O  O   . CYS A 1 216 ? -0.049  9.426   -3.284  1.00 97.70 216 A 1 
ATOM   1730 C  CB  . CYS A 1 216 ? -1.404  6.608   -4.136  1.00 96.78 216 A 1 
ATOM   1731 S  SG  . CYS A 1 216 ? -1.631  5.210   -5.252  1.00 92.57 216 A 1 
ATOM   1732 N  N   . PRO A 1 217 ? 0.101   9.087   -5.492  1.00 98.40 217 A 1 
ATOM   1733 C  CA  . PRO A 1 217 ? -0.150  10.494  -5.785  1.00 98.32 217 A 1 
ATOM   1734 C  C   . PRO A 1 217 ? -1.572  10.866  -5.380  1.00 98.23 217 A 1 
ATOM   1735 O  O   . PRO A 1 217 ? -2.450  10.004  -5.339  1.00 96.99 217 A 1 
ATOM   1736 C  CB  . PRO A 1 217 ? 0.006   10.573  -7.309  1.00 97.61 217 A 1 
ATOM   1737 C  CG  . PRO A 1 217 ? 0.757   9.352   -7.696  1.00 95.58 217 A 1 
ATOM   1738 C  CD  . PRO A 1 217 ? 0.375   8.303   -6.698  1.00 98.08 217 A 1 
ATOM   1739 N  N   . GLY A 1 218 ? -1.792  12.148  -5.061  1.00 97.45 218 A 1 
ATOM   1740 C  CA  . GLY A 1 218 ? -3.116  12.613  -4.718  1.00 97.09 218 A 1 
ATOM   1741 C  C   . GLY A 1 218 ? -3.208  13.151  -3.301  1.00 97.54 218 A 1 
ATOM   1742 O  O   . GLY A 1 218 ? -2.210  13.598  -2.730  1.00 96.19 218 A 1 
ATOM   1743 N  N   . VAL A 1 219 ? -4.414  13.103  -2.748  1.00 96.80 219 A 1 
ATOM   1744 C  CA  . VAL A 1 219 ? -4.696  13.718  -1.459  1.00 96.50 219 A 1 
ATOM   1745 C  C   . VAL A 1 219 ? -5.231  12.700  -0.457  1.00 96.67 219 A 1 
ATOM   1746 O  O   . VAL A 1 219 ? -5.555  11.571  -0.818  1.00 95.94 219 A 1 
ATOM   1747 C  CB  . VAL A 1 219 ? -5.705  14.879  -1.599  1.00 95.51 219 A 1 
ATOM   1748 C  CG1 . VAL A 1 219 ? -5.166  15.942  -2.546  1.00 92.10 219 A 1 
ATOM   1749 C  CG2 . VAL A 1 219 ? -7.050  14.347  -2.094  1.00 92.26 219 A 1 
ATOM   1750 N  N   . ALA A 1 220 ? -5.321  13.132  0.810   1.00 96.20 220 A 1 
ATOM   1751 C  CA  . ALA A 1 220 ? -5.908  12.309  1.856   1.00 95.70 220 A 1 
ATOM   1752 C  C   . ALA A 1 220 ? -7.286  12.857  2.203   1.00 95.69 220 A 1 
ATOM   1753 O  O   . ALA A 1 220 ? -7.400  13.896  2.851   1.00 93.94 220 A 1 
ATOM   1754 C  CB  . ALA A 1 220 ? -5.016  12.293  3.094   1.00 94.97 220 A 1 
ATOM   1755 N  N   . GLU A 1 221 ? -8.335  12.158  1.772   1.00 95.18 221 A 1 
ATOM   1756 C  CA  . GLU A 1 221 ? -9.702  12.626  1.948   1.00 93.60 221 A 1 
ATOM   1757 C  C   . GLU A 1 221 ? -10.064 12.848  3.414   1.00 93.22 221 A 1 
ATOM   1758 O  O   . GLU A 1 221 ? -10.790 13.784  3.744   1.00 90.36 221 A 1 
ATOM   1759 C  CB  . GLU A 1 221 ? -10.689 11.635  1.326   1.00 91.12 221 A 1 
ATOM   1760 C  CG  . GLU A 1 221 ? -10.612 11.505  -0.186  1.00 87.35 221 A 1 
ATOM   1761 C  CD  . GLU A 1 221 ? -9.649  10.431  -0.650  1.00 89.11 221 A 1 
ATOM   1762 O  OE1 . GLU A 1 221 ? -8.656  10.146  0.043   1.00 84.50 221 A 1 
ATOM   1763 O  OE2 . GLU A 1 221 ? -9.890  9.856   -1.735  1.00 86.01 221 A 1 
ATOM   1764 N  N   . ARG A 1 222 ? -9.561  11.988  4.294   1.00 93.28 222 A 1 
ATOM   1765 C  CA  . ARG A 1 222 ? -9.902  12.066  5.712   1.00 91.15 222 A 1 
ATOM   1766 C  C   . ARG A 1 222 ? -9.246  13.249  6.412   1.00 90.73 222 A 1 
ATOM   1767 O  O   . ARG A 1 222 ? -9.671  13.645  7.501   1.00 88.30 222 A 1 
ATOM   1768 C  CB  . ARG A 1 222 ? -9.502  10.781  6.444   1.00 88.94 222 A 1 
ATOM   1769 C  CG  . ARG A 1 222 ? -10.294 9.555   6.052   1.00 82.44 222 A 1 
ATOM   1770 C  CD  . ARG A 1 222 ? -9.906  8.374   6.929   1.00 81.94 222 A 1 
ATOM   1771 N  NE  . ARG A 1 222 ? -10.267 8.580   8.327   1.00 79.79 222 A 1 
ATOM   1772 C  CZ  . ARG A 1 222 ? -9.860  7.798   9.325   1.00 78.04 222 A 1 
ATOM   1773 N  NH1 . ARG A 1 222 ? -9.065  6.768   9.083   1.00 73.95 222 A 1 
ATOM   1774 N  NH2 . ARG A 1 222 ? -10.246 8.057   10.565  1.00 69.42 222 A 1 
ATOM   1775 N  N   . PHE A 1 223 ? -8.220  13.818  5.799   1.00 92.52 223 A 1 
ATOM   1776 C  CA  . PHE A 1 223 ? -7.467  14.907  6.412   1.00 91.83 223 A 1 
ATOM   1777 C  C   . PHE A 1 223 ? -7.553  16.168  5.566   1.00 92.68 223 A 1 
ATOM   1778 O  O   . PHE A 1 223 ? -6.552  16.731  5.131   1.00 90.23 223 A 1 
ATOM   1779 C  CB  . PHE A 1 223 ? -6.024  14.468  6.648   1.00 90.29 223 A 1 
ATOM   1780 C  CG  . PHE A 1 223 ? -5.909  13.225  7.498   1.00 87.47 223 A 1 
ATOM   1781 C  CD1 . PHE A 1 223 ? -6.087  13.290  8.872   1.00 82.88 223 A 1 
ATOM   1782 C  CD2 . PHE A 1 223 ? -5.657  11.992  6.923   1.00 83.29 223 A 1 
ATOM   1783 C  CE1 . PHE A 1 223 ? -5.999  12.157  9.655   1.00 80.96 223 A 1 
ATOM   1784 C  CE2 . PHE A 1 223 ? -5.569  10.852  7.705   1.00 80.94 223 A 1 
ATOM   1785 C  CZ  . PHE A 1 223 ? -5.739  10.932  9.078   1.00 80.64 223 A 1 
ATOM   1786 N  N   . ASN A 1 224 ? -8.804  16.609  5.335   1.00 92.37 224 A 1 
ATOM   1787 C  CA  . ASN A 1 224 ? -9.108  17.831  4.603   1.00 92.70 224 A 1 
ATOM   1788 C  C   . ASN A 1 224 ? -8.498  17.851  3.203   1.00 94.03 224 A 1 
ATOM   1789 O  O   . ASN A 1 224 ? -8.070  18.892  2.702   1.00 91.20 224 A 1 
ATOM   1790 C  CB  . ASN A 1 224 ? -8.660  19.065  5.386   1.00 91.33 224 A 1 
ATOM   1791 C  CG  . ASN A 1 224 ? -9.352  20.340  4.940   1.00 83.69 224 A 1 
ATOM   1792 O  OD1 . ASN A 1 224 ? -10.493 20.299  4.473   1.00 76.27 224 A 1 
ATOM   1793 N  ND2 . ASN A 1 224 ? -8.670  21.476  5.087   1.00 73.44 224 A 1 
ATOM   1794 N  N   . TYR A 1 225 ? -8.470  16.675  2.572   1.00 93.54 225 A 1 
ATOM   1795 C  CA  . TYR A 1 225 ? -7.959  16.536  1.209   1.00 94.00 225 A 1 
ATOM   1796 C  C   . TYR A 1 225 ? -6.534  17.089  1.080   1.00 95.03 225 A 1 
ATOM   1797 O  O   . TYR A 1 225 ? -6.185  17.705  0.078   1.00 93.05 225 A 1 
ATOM   1798 C  CB  . TYR A 1 225 ? -8.899  17.218  0.213   1.00 92.78 225 A 1 
ATOM   1799 C  CG  . TYR A 1 225 ? -10.310 16.675  0.277   1.00 90.42 225 A 1 
ATOM   1800 C  CD1 . TYR A 1 225 ? -10.681 15.558  -0.462  1.00 87.45 225 A 1 
ATOM   1801 C  CD2 . TYR A 1 225 ? -11.269 17.261  1.097   1.00 88.10 225 A 1 
ATOM   1802 C  CE1 . TYR A 1 225 ? -11.964 15.044  -0.399  1.00 84.81 225 A 1 
ATOM   1803 C  CE2 . TYR A 1 225 ? -12.550 16.757  1.174   1.00 84.53 225 A 1 
ATOM   1804 C  CZ  . TYR A 1 225 ? -12.889 15.653  0.422   1.00 84.47 225 A 1 
ATOM   1805 O  OH  . TYR A 1 225 ? -14.168 15.141  0.487   1.00 80.87 225 A 1 
ATOM   1806 N  N   . SER A 1 226 ? -5.722  16.848  2.107   1.00 95.03 226 A 1 
ATOM   1807 C  CA  . SER A 1 226 ? -4.365  17.376  2.150   1.00 95.05 226 A 1 
ATOM   1808 C  C   . SER A 1 226 ? -3.437  16.655  1.175   1.00 95.82 226 A 1 
ATOM   1809 O  O   . SER A 1 226 ? -3.525  15.437  1.007   1.00 95.50 226 A 1 
ATOM   1810 C  CB  . SER A 1 226 ? -3.803  17.266  3.568   1.00 93.53 226 A 1 
ATOM   1811 O  OG  . SER A 1 226 ? -3.833  15.929  4.027   1.00 87.45 226 A 1 
ATOM   1812 N  N   . ASP A 1 227 ? -2.559  17.429  0.519   1.00 96.53 227 A 1 
ATOM   1813 C  CA  . ASP A 1 227 ? -1.552  16.857  -0.357  1.00 96.50 227 A 1 
ATOM   1814 C  C   . ASP A 1 227 ? -0.648  15.909  0.428   1.00 97.04 227 A 1 
ATOM   1815 O  O   . ASP A 1 227 ? -0.314  16.178  1.578   1.00 96.13 227 A 1 
ATOM   1816 C  CB  . ASP A 1 227 ? -0.694  17.947  -0.998  1.00 95.16 227 A 1 
ATOM   1817 C  CG  . ASP A 1 227 ? -1.480  18.831  -1.954  1.00 90.91 227 A 1 
ATOM   1818 O  OD1 . ASP A 1 227 ? -2.467  18.357  -2.541  1.00 85.49 227 A 1 
ATOM   1819 O  OD2 . ASP A 1 227 ? -1.095  20.005  -2.120  1.00 85.46 227 A 1 
ATOM   1820 N  N   . GLN A 1 228 ? -0.261  14.807  -0.207  1.00 97.48 228 A 1 
ATOM   1821 C  CA  . GLN A 1 228 ? 0.623   13.841  0.430   1.00 97.48 228 A 1 
ATOM   1822 C  C   . GLN A 1 228 ? 2.055   13.936  -0.099  1.00 98.03 228 A 1 
ATOM   1823 O  O   . GLN A 1 228 ? 3.012   13.753  0.646   1.00 97.33 228 A 1 
ATOM   1824 C  CB  . GLN A 1 228 ? 0.090   12.421  0.236   1.00 97.02 228 A 1 
ATOM   1825 C  CG  . GLN A 1 228 ? -1.255  12.195  0.891   1.00 95.83 228 A 1 
ATOM   1826 C  CD  . GLN A 1 228 ? -1.200  12.466  2.378   1.00 95.84 228 A 1 
ATOM   1827 O  OE1 . GLN A 1 228 ? -0.577  11.714  3.131   1.00 88.02 228 A 1 
ATOM   1828 N  NE2 . GLN A 1 228 ? -1.846  13.549  2.809   1.00 87.57 228 A 1 
ATOM   1829 N  N   . LEU A 1 229 ? 2.193   14.237  -1.387  1.00 98.15 229 A 1 
ATOM   1830 C  CA  . LEU A 1 229 ? 3.506   14.399  -1.994  1.00 98.17 229 A 1 
ATOM   1831 C  C   . LEU A 1 229 ? 3.769   15.871  -2.292  1.00 97.92 229 A 1 
ATOM   1832 O  O   . LEU A 1 229 ? 2.836   16.644  -2.486  1.00 97.50 229 A 1 
ATOM   1833 C  CB  . LEU A 1 229 ? 3.596   13.586  -3.289  1.00 98.21 229 A 1 
ATOM   1834 C  CG  . LEU A 1 229 ? 3.196   12.106  -3.203  1.00 97.93 229 A 1 
ATOM   1835 C  CD1 . LEU A 1 229 ? 3.382   11.439  -4.560  1.00 97.84 229 A 1 
ATOM   1836 C  CD2 . LEU A 1 229 ? 3.994   11.388  -2.135  1.00 97.79 229 A 1 
ATOM   1837 N  N   . TYR A 1 230 ? 5.054   16.261  -2.315  1.00 98.27 230 A 1 
ATOM   1838 C  CA  . TYR A 1 230 ? 5.396   17.589  -2.803  1.00 98.01 230 A 1 
ATOM   1839 C  C   . TYR A 1 230 ? 4.792   17.764  -4.198  1.00 98.03 230 A 1 
ATOM   1840 O  O   . TYR A 1 230 ? 4.839   16.834  -5.007  1.00 97.81 230 A 1 
ATOM   1841 C  CB  . TYR A 1 230 ? 6.913   17.762  -2.878  1.00 97.70 230 A 1 
ATOM   1842 C  CG  . TYR A 1 230 ? 7.609   17.891  -1.534  1.00 97.63 230 A 1 
ATOM   1843 C  CD1 . TYR A 1 230 ? 7.430   19.012  -0.737  1.00 96.76 230 A 1 
ATOM   1844 C  CD2 . TYR A 1 230 ? 8.473   16.902  -1.078  1.00 96.84 230 A 1 
ATOM   1845 C  CE1 . TYR A 1 230 ? 8.072   19.139  0.486   1.00 96.10 230 A 1 
ATOM   1846 C  CE2 . TYR A 1 230 ? 9.126   17.024  0.143   1.00 96.17 230 A 1 
ATOM   1847 C  CZ  . TYR A 1 230 ? 8.922   18.140  0.910   1.00 96.37 230 A 1 
ATOM   1848 O  OH  . TYR A 1 230 ? 9.568   18.260  2.122   1.00 94.88 230 A 1 
ATOM   1849 N  N   . PRO A 1 231 ? 4.217   18.942  -4.493  1.00 97.68 231 A 1 
ATOM   1850 C  CA  . PRO A 1 231 ? 3.530   19.142  -5.776  1.00 97.25 231 A 1 
ATOM   1851 C  C   . PRO A 1 231 ? 4.379   18.785  -6.992  1.00 97.50 231 A 1 
ATOM   1852 O  O   . PRO A 1 231 ? 3.872   18.170  -7.934  1.00 97.15 231 A 1 
ATOM   1853 C  CB  . PRO A 1 231 ? 3.194   20.638  -5.744  1.00 96.19 231 A 1 
ATOM   1854 C  CG  . PRO A 1 231 ? 3.036   20.948  -4.294  1.00 93.56 231 A 1 
ATOM   1855 C  CD  . PRO A 1 231 ? 4.068   20.105  -3.597  1.00 96.54 231 A 1 
ATOM   1856 N  N   . GLN A 1 232 ? 5.662   19.156  -6.985  1.00 97.19 232 A 1 
ATOM   1857 C  CA  . GLN A 1 232 ? 6.520   18.890  -8.131  1.00 96.96 232 A 1 
ATOM   1858 C  C   . GLN A 1 232 ? 6.721   17.388  -8.351  1.00 97.51 232 A 1 
ATOM   1859 O  O   . GLN A 1 232 ? 6.832   16.937  -9.489  1.00 97.29 232 A 1 
ATOM   1860 C  CB  . GLN A 1 232 ? 7.872   19.597  -7.981  1.00 95.68 232 A 1 
ATOM   1861 C  CG  . GLN A 1 232 ? 8.751   19.110  -6.831  1.00 90.03 232 A 1 
ATOM   1862 C  CD  . GLN A 1 232 ? 8.520   19.874  -5.540  1.00 89.61 232 A 1 
ATOM   1863 O  OE1 . GLN A 1 232 ? 7.421   20.376  -5.281  1.00 83.95 232 A 1 
ATOM   1864 N  NE2 . GLN A 1 232 ? 9.564   19.966  -4.717  1.00 81.90 232 A 1 
ATOM   1865 N  N   . TYR A 1 233 ? 6.769   16.621  -7.265  1.00 98.13 233 A 1 
ATOM   1866 C  CA  . TYR A 1 233 ? 6.919   15.171  -7.382  1.00 98.29 233 A 1 
ATOM   1867 C  C   . TYR A 1 233 ? 5.595   14.510  -7.705  1.00 98.41 233 A 1 
ATOM   1868 O  O   . TYR A 1 233 ? 5.547   13.553  -8.481  1.00 98.29 233 A 1 
ATOM   1869 C  CB  . TYR A 1 233 ? 7.509   14.578  -6.097  1.00 98.19 233 A 1 
ATOM   1870 C  CG  . TYR A 1 233 ? 8.873   15.120  -5.732  1.00 98.22 233 A 1 
ATOM   1871 C  CD1 . TYR A 1 233 ? 9.812   15.419  -6.711  1.00 97.61 233 A 1 
ATOM   1872 C  CD2 . TYR A 1 233 ? 9.229   15.324  -4.402  1.00 97.65 233 A 1 
ATOM   1873 C  CE1 . TYR A 1 233 ? 11.061  15.923  -6.377  1.00 97.21 233 A 1 
ATOM   1874 C  CE2 . TYR A 1 233 ? 10.466  15.822  -4.066  1.00 97.23 233 A 1 
ATOM   1875 C  CZ  . TYR A 1 233 ? 11.382  16.125  -5.046  1.00 97.39 233 A 1 
ATOM   1876 O  OH  . TYR A 1 233 ? 12.608  16.621  -4.713  1.00 96.38 233 A 1 
ATOM   1877 N  N   . ASN A 1 234 ? 4.518   15.010  -7.128  1.00 98.36 234 A 1 
ATOM   1878 C  CA  . ASN A 1 234 ? 3.190   14.479  -7.398  1.00 98.31 234 A 1 
ATOM   1879 C  C   . ASN A 1 234 ? 2.869   14.530  -8.884  1.00 98.49 234 A 1 
ATOM   1880 O  O   . ASN A 1 234 ? 2.493   13.522  -9.489  1.00 98.46 234 A 1 
ATOM   1881 C  CB  . ASN A 1 234 ? 2.130   15.249  -6.611  1.00 98.13 234 A 1 
ATOM   1882 C  CG  . ASN A 1 234 ? 0.745   14.651  -6.757  1.00 98.03 234 A 1 
ATOM   1883 O  OD1 . ASN A 1 234 ? 0.361   13.757  -6.003  1.00 94.45 234 A 1 
ATOM   1884 N  ND2 . ASN A 1 234 ? -0.014  15.139  -7.726  1.00 94.41 234 A 1 
ATOM   1885 N  N   . ASP A 1 235 ? 3.026   15.706  -9.477  1.00 98.18 235 A 1 
ATOM   1886 C  CA  . ASP A 1 235 ? 2.696   15.897  -10.886 1.00 97.81 235 A 1 
ATOM   1887 C  C   . ASP A 1 235 ? 3.593   15.054  -11.782 1.00 98.14 235 A 1 
ATOM   1888 O  O   . ASP A 1 235 ? 3.124   14.445  -12.749 1.00 97.85 235 A 1 
ATOM   1889 C  CB  . ASP A 1 235 ? 2.803   17.373  -11.266 1.00 96.88 235 A 1 
ATOM   1890 C  CG  . ASP A 1 235 ? 1.793   18.238  -10.523 1.00 92.55 235 A 1 
ATOM   1891 O  OD1 . ASP A 1 235 ? 0.868   17.678  -9.909  1.00 89.30 235 A 1 
ATOM   1892 O  OD2 . ASP A 1 235 ? 1.935   19.477  -10.561 1.00 88.63 235 A 1 
ATOM   1893 N  N   . ARG A 1 236 ? 4.881   15.015  -11.465 1.00 98.35 236 A 1 
ATOM   1894 C  CA  . ARG A 1 236 ? 5.826   14.248  -12.272 1.00 98.45 236 A 1 
ATOM   1895 C  C   . ARG A 1 236 ? 5.547   12.753  -12.166 1.00 98.64 236 A 1 
ATOM   1896 O  O   . ARG A 1 236 ? 5.677   12.017  -13.146 1.00 98.48 236 A 1 
ATOM   1897 C  CB  . ARG A 1 236 ? 7.262   14.551  -11.849 1.00 98.13 236 A 1 
ATOM   1898 C  CG  . ARG A 1 236 ? 8.315   13.971  -12.775 1.00 96.43 236 A 1 
ATOM   1899 C  CD  . ARG A 1 236 ? 9.708   14.444  -12.393 1.00 94.79 236 A 1 
ATOM   1900 N  NE  . ARG A 1 236 ? 10.728  13.932  -13.311 1.00 92.86 236 A 1 
ATOM   1901 C  CZ  . ARG A 1 236 ? 12.034  14.166  -13.187 1.00 90.54 236 A 1 
ATOM   1902 N  NH1 . ARG A 1 236 ? 12.489  14.896  -12.174 1.00 88.34 236 A 1 
ATOM   1903 N  NH2 . ARG A 1 236 ? 12.882  13.664  -14.066 1.00 86.08 236 A 1 
ATOM   1904 N  N   . LEU A 1 237 ? 5.155   12.296  -10.975 1.00 98.50 237 A 1 
ATOM   1905 C  CA  . LEU A 1 237 ? 4.851   10.878  -10.776 1.00 98.64 237 A 1 
ATOM   1906 C  C   . LEU A 1 237 ? 3.593   10.475  -11.535 1.00 98.76 237 A 1 
ATOM   1907 O  O   . LEU A 1 237 ? 3.561   9.414   -12.171 1.00 98.73 237 A 1 
ATOM   1908 C  CB  . LEU A 1 237 ? 4.695   10.571  -9.283  1.00 98.65 237 A 1 
ATOM   1909 C  CG  . LEU A 1 237 ? 4.407   9.112   -8.916  1.00 98.37 237 A 1 
ATOM   1910 C  CD1 . LEU A 1 237 ? 5.495   8.197   -9.463  1.00 98.08 237 A 1 
ATOM   1911 C  CD2 . LEU A 1 237 ? 4.286   8.960   -7.408  1.00 98.03 237 A 1 
ATOM   1912 N  N   . VAL A 1 238 ? 2.558   11.312  -11.483 1.00 98.72 238 A 1 
ATOM   1913 C  CA  . VAL A 1 238 ? 1.342   11.042  -12.243 1.00 98.76 238 A 1 
ATOM   1914 C  C   . VAL A 1 238 ? 1.659   10.940  -13.734 1.00 98.72 238 A 1 
ATOM   1915 O  O   . VAL A 1 238 ? 1.239   9.995   -14.400 1.00 98.66 238 A 1 
ATOM   1916 C  CB  . VAL A 1 238 ? 0.262   12.121  -12.001 1.00 98.54 238 A 1 
ATOM   1917 C  CG1 . VAL A 1 238 ? -0.910  11.938  -12.963 1.00 98.05 238 A 1 
ATOM   1918 C  CG2 . VAL A 1 238 ? -0.225  12.068  -10.560 1.00 98.09 238 A 1 
ATOM   1919 N  N   . ASP A 1 239 ? 2.411   11.917  -14.247 1.00 98.62 239 A 1 
ATOM   1920 C  CA  . ASP A 1 239 ? 2.794   11.908  -15.654 1.00 98.51 239 A 1 
ATOM   1921 C  C   . ASP A 1 239 ? 3.622   10.680  -15.999 1.00 98.66 239 A 1 
ATOM   1922 O  O   . ASP A 1 239 ? 3.421   10.053  -17.041 1.00 98.42 239 A 1 
ATOM   1923 C  CB  . ASP A 1 239 ? 3.586   13.173  -16.005 1.00 98.10 239 A 1 
ATOM   1924 C  CG  . ASP A 1 239 ? 2.704   14.406  -16.105 1.00 94.35 239 A 1 
ATOM   1925 O  OD1 . ASP A 1 239 ? 1.465   14.270  -16.046 1.00 91.52 239 A 1 
ATOM   1926 O  OD2 . ASP A 1 239 ? 3.253   15.514  -16.252 1.00 91.00 239 A 1 
ATOM   1927 N  N   . SER A 1 240 ? 4.560   10.324  -15.121 1.00 98.56 240 A 1 
ATOM   1928 C  CA  . SER A 1 240 ? 5.442   9.193   -15.356 1.00 98.49 240 A 1 
ATOM   1929 C  C   . SER A 1 240 ? 4.669   7.876   -15.431 1.00 98.69 240 A 1 
ATOM   1930 O  O   . SER A 1 240 ? 4.946   7.033   -16.280 1.00 98.44 240 A 1 
ATOM   1931 C  CB  . SER A 1 240 ? 6.511   9.099   -14.262 1.00 97.92 240 A 1 
ATOM   1932 O  OG  . SER A 1 240 ? 7.374   10.226  -14.286 1.00 92.74 240 A 1 
ATOM   1933 N  N   . LEU A 1 241 ? 3.697   7.708   -14.546 1.00 98.68 241 A 1 
ATOM   1934 C  CA  . LEU A 1 241 ? 2.907   6.482   -14.523 1.00 98.72 241 A 1 
ATOM   1935 C  C   . LEU A 1 241 ? 1.950   6.421   -15.710 1.00 98.79 241 A 1 
ATOM   1936 O  O   . LEU A 1 241 ? 1.869   5.407   -16.402 1.00 98.65 241 A 1 
ATOM   1937 C  CB  . LEU A 1 241 ? 2.135   6.378   -13.207 1.00 98.73 241 A 1 
ATOM   1938 C  CG  . LEU A 1 241 ? 2.997   6.178   -11.958 1.00 98.54 241 A 1 
ATOM   1939 C  CD1 . LEU A 1 241 ? 2.181   6.382   -10.688 1.00 98.35 241 A 1 
ATOM   1940 C  CD2 . LEU A 1 241 ? 3.621   4.786   -11.960 1.00 98.14 241 A 1 
ATOM   1941 N  N   . ALA A 1 242 ? 1.224   7.516   -15.962 1.00 98.71 242 A 1 
ATOM   1942 C  CA  . ALA A 1 242 ? 0.243   7.536   -17.043 1.00 98.76 242 A 1 
ATOM   1943 C  C   . ALA A 1 242 ? 0.900   7.388   -18.415 1.00 98.63 242 A 1 
ATOM   1944 O  O   . ALA A 1 242 ? 0.314   6.798   -19.326 1.00 98.35 242 A 1 
ATOM   1945 C  CB  . ALA A 1 242 ? -0.579  8.825   -16.988 1.00 98.53 242 A 1 
ATOM   1946 N  N   . GLU A 1 243 ? 2.120   7.905   -18.558 1.00 98.65 243 A 1 
ATOM   1947 C  CA  . GLU A 1 243 ? 2.850   7.844   -19.819 1.00 98.59 243 A 1 
ATOM   1948 C  C   . GLU A 1 243 ? 3.044   6.399   -20.275 1.00 98.62 243 A 1 
ATOM   1949 O  O   . GLU A 1 243 ? 3.101   6.117   -21.473 1.00 98.12 243 A 1 
ATOM   1950 C  CB  . GLU A 1 243 ? 4.203   8.544   -19.689 1.00 97.95 243 A 1 
ATOM   1951 C  CG  . GLU A 1 243 ? 5.116   8.407   -20.909 1.00 92.61 243 A 1 
ATOM   1952 C  CD  . GLU A 1 243 ? 4.552   9.103   -22.135 1.00 89.17 243 A 1 
ATOM   1953 O  OE1 . GLU A 1 243 ? 3.781   10.074  -21.982 1.00 83.35 243 A 1 
ATOM   1954 O  OE2 . GLU A 1 243 ? 4.884   8.676   -23.256 1.00 82.63 243 A 1 
ATOM   1955 N  N   . TYR A 1 244 ? 3.122   5.479   -19.323 1.00 98.75 244 A 1 
ATOM   1956 C  CA  . TYR A 1 244 ? 3.354   4.078   -19.626 1.00 98.75 244 A 1 
ATOM   1957 C  C   . TYR A 1 244 ? 2.104   3.231   -19.392 1.00 98.71 244 A 1 
ATOM   1958 O  O   . TYR A 1 244 ? 2.176   2.102   -18.884 1.00 98.44 244 A 1 
ATOM   1959 C  CB  . TYR A 1 244 ? 4.546   3.552   -18.820 1.00 98.74 244 A 1 
ATOM   1960 C  CG  . TYR A 1 244 ? 5.843   4.240   -19.213 1.00 98.75 244 A 1 
ATOM   1961 C  CD1 . TYR A 1 244 ? 6.541   3.835   -20.343 1.00 98.45 244 A 1 
ATOM   1962 C  CD2 . TYR A 1 244 ? 6.335   5.304   -18.483 1.00 98.47 244 A 1 
ATOM   1963 C  CE1 . TYR A 1 244 ? 7.712   4.471   -20.730 1.00 98.16 244 A 1 
ATOM   1964 C  CE2 . TYR A 1 244 ? 7.503   5.946   -18.859 1.00 98.20 244 A 1 
ATOM   1965 C  CZ  . TYR A 1 244 ? 8.185   5.531   -19.983 1.00 98.26 244 A 1 
ATOM   1966 O  OH  . TYR A 1 244 ? 9.343   6.158   -20.363 1.00 97.43 244 A 1 
ATOM   1967 N  N   . ASN A 1 245 ? 0.949   3.755   -19.775 1.00 98.65 245 A 1 
ATOM   1968 C  CA  . ASN A 1 245 ? -0.312  3.045   -19.632 1.00 98.42 245 A 1 
ATOM   1969 C  C   . ASN A 1 245 ? -0.366  1.788   -20.494 1.00 98.36 245 A 1 
ATOM   1970 O  O   . ASN A 1 245 ? -1.182  0.907   -20.262 1.00 97.50 245 A 1 
ATOM   1971 C  CB  . ASN A 1 245 ? -1.492  3.959   -19.960 1.00 97.93 245 A 1 
ATOM   1972 C  CG  . ASN A 1 245 ? -1.591  4.287   -21.435 1.00 97.39 245 A 1 
ATOM   1973 O  OD1 . ASN A 1 245 ? -0.604  4.665   -22.064 1.00 93.26 245 A 1 
ATOM   1974 N  ND2 . ASN A 1 245 ? -2.782  4.127   -21.999 1.00 92.28 245 A 1 
ATOM   1975 N  N   . ASP A 1 246 ? 0.497   1.725   -21.516 1.00 98.37 246 A 1 
ATOM   1976 C  CA  . ASP A 1 246 ? 0.585   0.551   -22.376 1.00 98.17 246 A 1 
ATOM   1977 C  C   . ASP A 1 246 ? 1.413   -0.559  -21.733 1.00 98.17 246 A 1 
ATOM   1978 O  O   . ASP A 1 246 ? 1.384   -1.705  -22.181 1.00 97.44 246 A 1 
ATOM   1979 C  CB  . ASP A 1 246 ? 1.180   0.927   -23.739 1.00 97.65 246 A 1 
ATOM   1980 C  CG  . ASP A 1 246 ? 2.558   1.573   -23.612 1.00 97.08 246 A 1 
ATOM   1981 O  OD1 . ASP A 1 246 ? 2.746   2.420   -22.722 1.00 95.75 246 A 1 
ATOM   1982 O  OD2 . ASP A 1 246 ? 3.447   1.233   -24.419 1.00 95.02 246 A 1 
ATOM   1983 N  N   . VAL A 1 247 ? 2.144   -0.212  -20.682 1.00 98.56 247 A 1 
ATOM   1984 C  CA  . VAL A 1 247 ? 3.002   -1.163  -19.975 1.00 98.68 247 A 1 
ATOM   1985 C  C   . VAL A 1 247 ? 2.429   -1.542  -18.610 1.00 98.60 247 A 1 
ATOM   1986 O  O   . VAL A 1 247 ? 2.456   -2.700  -18.209 1.00 98.44 247 A 1 
ATOM   1987 C  CB  . VAL A 1 247 ? 4.428   -0.587  -19.783 1.00 98.57 247 A 1 
ATOM   1988 C  CG1 . VAL A 1 247 ? 5.289   -1.526  -18.953 1.00 98.20 247 A 1 
ATOM   1989 C  CG2 . VAL A 1 247 ? 5.080   -0.310  -21.135 1.00 98.18 247 A 1 
ATOM   1990 N  N   . ILE A 1 248 ? 1.892   -0.553  -17.901 1.00 98.60 248 A 1 
ATOM   1991 C  CA  . ILE A 1 248 ? 1.443   -0.735  -16.524 1.00 98.71 248 A 1 
ATOM   1992 C  C   . ILE A 1 248 ? -0.000  -1.233  -16.456 1.00 98.58 248 A 1 
ATOM   1993 O  O   . ILE A 1 248 ? -0.923  -0.564  -16.922 1.00 98.28 248 A 1 
ATOM   1994 C  CB  . ILE A 1 248 ? 1.581   0.580   -15.730 1.00 98.75 248 A 1 
ATOM   1995 C  CG1 . ILE A 1 248 ? 3.043   1.032   -15.710 1.00 98.56 248 A 1 
ATOM   1996 C  CG2 . ILE A 1 248 ? 1.037   0.413   -14.314 1.00 98.59 248 A 1 
ATOM   1997 C  CD1 . ILE A 1 248 ? 3.262   2.413   -15.110 1.00 98.40 248 A 1 
ATOM   1998 N  N   . LEU A 1 249 ? -0.186  -2.403  -15.853 1.00 98.69 249 A 1 
ATOM   1999 C  CA  . LEU A 1 249 ? -1.512  -2.987  -15.708 1.00 98.48 249 A 1 
ATOM   2000 C  C   . LEU A 1 249 ? -2.274  -2.385  -14.537 1.00 98.44 249 A 1 
ATOM   2001 O  O   . LEU A 1 249 ? -3.509  -2.405  -14.514 1.00 97.74 249 A 1 
ATOM   2002 C  CB  . LEU A 1 249 ? -1.418  -4.508  -15.526 1.00 97.76 249 A 1 
ATOM   2003 C  CG  . LEU A 1 249 ? -0.651  -5.265  -16.611 1.00 96.44 249 A 1 
ATOM   2004 C  CD1 . LEU A 1 249 ? -0.743  -6.768  -16.350 1.00 95.19 249 A 1 
ATOM   2005 C  CD2 . LEU A 1 249 ? -1.183  -4.931  -17.991 1.00 94.99 249 A 1 
ATOM   2006 N  N   . GLY A 1 250 ? -1.553  -1.850  -13.560 1.00 98.62 250 A 1 
ATOM   2007 C  CA  . GLY A 1 250 ? -2.169  -1.273  -12.382 1.00 98.70 250 A 1 
ATOM   2008 C  C   . GLY A 1 250 ? -1.125  -0.878  -11.355 1.00 98.86 250 A 1 
ATOM   2009 O  O   . GLY A 1 250 ? 0.019   -1.329  -11.410 1.00 98.77 250 A 1 
ATOM   2010 N  N   . VAL A 1 251 ? -1.540  -0.031  -10.400 1.00 98.82 251 A 1 
ATOM   2011 C  CA  . VAL A 1 251 ? -0.670  0.444   -9.330  1.00 98.86 251 A 1 
ATOM   2012 C  C   . VAL A 1 251 ? -1.290  0.099   -7.983  1.00 98.85 251 A 1 
ATOM   2013 O  O   . VAL A 1 251 ? -2.499  0.262   -7.792  1.00 98.77 251 A 1 
ATOM   2014 C  CB  . VAL A 1 251 ? -0.452  1.965   -9.423  1.00 98.83 251 A 1 
ATOM   2015 C  CG1 . VAL A 1 251 ? 0.455   2.458   -8.299  1.00 98.55 251 A 1 
ATOM   2016 C  CG2 . VAL A 1 251 ? 0.131   2.344   -10.785 1.00 98.53 251 A 1 
ATOM   2017 N  N   . LEU A 1 252 ? -0.475  -0.388  -7.047  1.00 98.86 252 A 1 
ATOM   2018 C  CA  . LEU A 1 252 ? -0.939  -0.715  -5.701  1.00 98.85 252 A 1 
ATOM   2019 C  C   . LEU A 1 252 ? -0.288  0.213   -4.685  1.00 98.81 252 A 1 
ATOM   2020 O  O   . LEU A 1 252 ? 0.928   0.393   -4.688  1.00 98.61 252 A 1 
ATOM   2021 C  CB  . LEU A 1 252 ? -0.619  -2.169  -5.347  1.00 98.67 252 A 1 
ATOM   2022 C  CG  . LEU A 1 252 ? -1.597  -3.251  -5.813  1.00 96.72 252 A 1 
ATOM   2023 C  CD1 . LEU A 1 252 ? -1.777  -3.240  -7.321  1.00 91.76 252 A 1 
ATOM   2024 C  CD2 . LEU A 1 252 ? -1.132  -4.619  -5.345  1.00 91.74 252 A 1 
ATOM   2025 N  N   . CYS A 1 253 ? -1.108  0.804   -3.802  1.00 98.70 253 A 1 
ATOM   2026 C  CA  . CYS A 1 253 ? -0.635  1.732   -2.778  1.00 98.66 253 A 1 
ATOM   2027 C  C   . CYS A 1 253 ? -1.243  1.421   -1.419  1.00 98.60 253 A 1 
ATOM   2028 O  O   . CYS A 1 253 ? -2.242  0.710   -1.319  1.00 97.86 253 A 1 
ATOM   2029 C  CB  . CYS A 1 253 ? -1.000  3.178   -3.135  1.00 97.88 253 A 1 
ATOM   2030 S  SG  . CYS A 1 253 ? -0.424  3.788   -4.725  1.00 96.45 253 A 1 
ATOM   2031 N  N   . GLY A 1 254 ? -0.652  1.980   -0.368  1.00 98.37 254 A 1 
ATOM   2032 C  CA  . GLY A 1 254 ? -1.191  1.899   0.982   1.00 98.25 254 A 1 
ATOM   2033 C  C   . GLY A 1 254 ? -1.255  3.276   1.607   1.00 98.28 254 A 1 
ATOM   2034 O  O   . GLY A 1 254 ? -1.770  4.213   0.996   1.00 97.35 254 A 1 
ATOM   2035 N  N   . HIS A 1 255 ? -0.736  3.409   2.834   1.00 97.44 255 A 1 
ATOM   2036 C  CA  . HIS A 1 255 ? -0.521  4.689   3.517   1.00 97.46 255 A 1 
ATOM   2037 C  C   . HIS A 1 255 ? -1.769  5.333   4.118   1.00 97.38 255 A 1 
ATOM   2038 O  O   . HIS A 1 255 ? -1.742  5.787   5.260   1.00 95.62 255 A 1 
ATOM   2039 C  CB  . HIS A 1 255 ? 0.179   5.686   2.578   1.00 96.83 255 A 1 
ATOM   2040 C  CG  . HIS A 1 255 ? 0.428   7.027   3.199   1.00 97.19 255 A 1 
ATOM   2041 N  ND1 . HIS A 1 255 ? 1.203   7.193   4.317   1.00 95.48 255 A 1 
ATOM   2042 C  CD2 . HIS A 1 255 ? 0.009   8.255   2.843   1.00 95.00 255 A 1 
ATOM   2043 C  CE1 . HIS A 1 255 ? 1.261   8.475   4.633   1.00 94.75 255 A 1 
ATOM   2044 N  NE2 . HIS A 1 255 ? 0.537   9.146   3.748   1.00 95.17 255 A 1 
ATOM   2045 N  N   . LEU A 1 256 ? -2.873  5.389   3.372   1.00 97.72 256 A 1 
ATOM   2046 C  CA  . LEU A 1 256 ? -4.051  6.111   3.841   1.00 97.11 256 A 1 
ATOM   2047 C  C   . LEU A 1 256 ? -4.930  5.304   4.787   1.00 96.58 256 A 1 
ATOM   2048 O  O   . LEU A 1 256 ? -5.803  5.861   5.451   1.00 94.44 256 A 1 
ATOM   2049 C  CB  . LEU A 1 256 ? -4.887  6.611   2.655   1.00 96.96 256 A 1 
ATOM   2050 C  CG  . LEU A 1 256 ? -4.205  7.620   1.732   1.00 96.44 256 A 1 
ATOM   2051 C  CD1 . LEU A 1 256 ? -5.198  8.142   0.701   1.00 95.87 256 A 1 
ATOM   2052 C  CD2 . LEU A 1 256 ? -3.608  8.770   2.519   1.00 95.66 256 A 1 
ATOM   2053 N  N   . HIS A 1 257 ? -4.713  3.990   4.843   1.00 96.30 257 A 1 
ATOM   2054 C  CA  . HIS A 1 257 ? -5.461  3.079   5.729   1.00 95.94 257 A 1 
ATOM   2055 C  C   . HIS A 1 257 ? -6.925  2.923   5.339   1.00 95.73 257 A 1 
ATOM   2056 O  O   . HIS A 1 257 ? -7.699  2.319   6.077   1.00 93.99 257 A 1 
ATOM   2057 C  CB  . HIS A 1 257 ? -5.354  3.527   7.195   1.00 95.59 257 A 1 
ATOM   2058 C  CG  . HIS A 1 257 ? -3.971  3.422   7.768   1.00 96.03 257 A 1 
ATOM   2059 N  ND1 . HIS A 1 257 ? -3.741  2.948   9.038   1.00 93.70 257 A 1 
ATOM   2060 C  CD2 . HIS A 1 257 ? -2.765  3.720   7.256   1.00 93.49 257 A 1 
ATOM   2061 C  CE1 . HIS A 1 257 ? -2.448  2.968   9.289   1.00 93.31 257 A 1 
ATOM   2062 N  NE2 . HIS A 1 257 ? -1.833  3.430   8.212   1.00 94.00 257 A 1 
ATOM   2063 N  N   . THR A 1 258 ? -7.303  3.472   4.186   1.00 96.27 258 A 1 
ATOM   2064 C  CA  . THR A 1 258 ? -8.679  3.383   3.712   1.00 96.09 258 A 1 
ATOM   2065 C  C   . THR A 1 258 ? -8.727  2.769   2.320   1.00 96.45 258 A 1 
ATOM   2066 O  O   . THR A 1 258 ? -7.732  2.727   1.607   1.00 95.74 258 A 1 
ATOM   2067 C  CB  . THR A 1 258 ? -9.361  4.764   3.684   1.00 94.74 258 A 1 
ATOM   2068 O  OG1 . THR A 1 258 ? -8.494  5.714   3.063   1.00 90.72 258 A 1 
ATOM   2069 C  CG2 . THR A 1 258 ? -9.688  5.221   5.089   1.00 89.84 258 A 1 
ATOM   2070 N  N   . ASP A 1 259 ? -9.918  2.290   1.945   1.00 96.67 259 A 1 
ATOM   2071 C  CA  . ASP A 1 259 ? -10.136 1.604   0.673   1.00 96.82 259 A 1 
ATOM   2072 C  C   . ASP A 1 259 ? -10.635 2.605   -0.364  1.00 96.86 259 A 1 
ATOM   2073 O  O   . ASP A 1 259 ? -11.796 3.004   -0.345  1.00 96.15 259 A 1 
ATOM   2074 C  CB  . ASP A 1 259 ? -11.137 0.471   0.885   1.00 96.54 259 A 1 
ATOM   2075 C  CG  . ASP A 1 259 ? -11.600 -0.178  -0.407  1.00 96.47 259 A 1 
ATOM   2076 O  OD1 . ASP A 1 259 ? -11.065 0.128   -1.490  1.00 94.92 259 A 1 
ATOM   2077 O  OD2 . ASP A 1 259 ? -12.531 -1.015  -0.326  1.00 94.55 259 A 1 
ATOM   2078 N  N   . THR A 1 260 ? -9.762  3.019   -1.278  1.00 97.35 260 A 1 
ATOM   2079 C  CA  . THR A 1 260 ? -10.174 3.921   -2.347  1.00 97.58 260 A 1 
ATOM   2080 C  C   . THR A 1 260 ? -9.295  3.711   -3.574  1.00 97.93 260 A 1 
ATOM   2081 O  O   . THR A 1 260 ? -8.484  2.792   -3.626  1.00 97.83 260 A 1 
ATOM   2082 C  CB  . THR A 1 260 ? -10.156 5.395   -1.883  1.00 96.61 260 A 1 
ATOM   2083 O  OG1 . THR A 1 260 ? -10.779 6.215   -2.870  1.00 91.69 260 A 1 
ATOM   2084 C  CG2 . THR A 1 260 ? -8.738  5.872   -1.623  1.00 92.66 260 A 1 
ATOM   2085 N  N   . PHE A 1 261 ? -9.479  4.567   -4.584  1.00 97.81 261 A 1 
ATOM   2086 C  CA  . PHE A 1 261 ? -8.745  4.422   -5.834  1.00 97.98 261 A 1 
ATOM   2087 C  C   . PHE A 1 261 ? -8.391  5.776   -6.430  1.00 98.06 261 A 1 
ATOM   2088 O  O   . PHE A 1 261 ? -8.943  6.805   -6.039  1.00 97.74 261 A 1 
ATOM   2089 C  CB  . PHE A 1 261 ? -9.555  3.601   -6.845  1.00 97.71 261 A 1 
ATOM   2090 C  CG  . PHE A 1 261 ? -10.880 4.213   -7.217  1.00 97.68 261 A 1 
ATOM   2091 C  CD1 . PHE A 1 261 ? -10.976 5.103   -8.275  1.00 96.82 261 A 1 
ATOM   2092 C  CD2 . PHE A 1 261 ? -12.032 3.899   -6.510  1.00 96.59 261 A 1 
ATOM   2093 C  CE1 . PHE A 1 261 ? -12.193 5.672   -8.625  1.00 95.58 261 A 1 
ATOM   2094 C  CE2 . PHE A 1 261 ? -13.251 4.467   -6.847  1.00 95.62 261 A 1 
ATOM   2095 C  CZ  . PHE A 1 261 ? -13.331 5.352   -7.912  1.00 95.69 261 A 1 
ATOM   2096 N  N   . ARG A 1 262 ? -7.475  5.767   -7.394  1.00 98.32 262 A 1 
ATOM   2097 C  CA  . ARG A 1 262 ? -7.079  6.955   -8.124  1.00 98.33 262 A 1 
ATOM   2098 C  C   . ARG A 1 262 ? -7.027  6.625   -9.612  1.00 98.44 262 A 1 
ATOM   2099 O  O   . ARG A 1 262 ? -6.572  5.552   -9.996  1.00 98.29 262 A 1 
ATOM   2100 C  CB  . ARG A 1 262 ? -5.700  7.450   -7.675  1.00 97.92 262 A 1 
ATOM   2101 C  CG  . ARG A 1 262 ? -5.575  7.719   -6.175  1.00 96.55 262 A 1 
ATOM   2102 C  CD  . ARG A 1 262 ? -6.240  9.021   -5.780  1.00 95.09 262 A 1 
ATOM   2103 N  NE  . ARG A 1 262 ? -6.082  9.321   -4.360  1.00 95.03 262 A 1 
ATOM   2104 C  CZ  . ARG A 1 262 ? -7.028  9.177   -3.452  1.00 95.10 262 A 1 
ATOM   2105 N  NH1 . ARG A 1 262 ? -8.235  8.743   -3.791  1.00 91.04 262 A 1 
ATOM   2106 N  NH2 . ARG A 1 262 ? -6.785  9.477   -2.184  1.00 91.73 262 A 1 
ATOM   2107 N  N   . ILE A 1 263 ? -7.508  7.549   -10.437 1.00 98.39 263 A 1 
ATOM   2108 C  CA  . ILE A 1 263 ? -7.368  7.427   -11.881 1.00 98.30 263 A 1 
ATOM   2109 C  C   . ILE A 1 263 ? -6.287  8.419   -12.304 1.00 98.35 263 A 1 
ATOM   2110 O  O   . ILE A 1 263 ? -6.530  9.626   -12.360 1.00 98.04 263 A 1 
ATOM   2111 C  CB  . ILE A 1 263 ? -8.689  7.715   -12.619 1.00 98.16 263 A 1 
ATOM   2112 C  CG1 . ILE A 1 263 ? -9.811  6.830   -12.060 1.00 97.45 263 A 1 
ATOM   2113 C  CG2 . ILE A 1 263 ? -8.515  7.484   -14.113 1.00 97.40 263 A 1 
ATOM   2114 C  CD1 . ILE A 1 263 ? -11.182 7.113   -12.655 1.00 95.54 263 A 1 
ATOM   2115 N  N   . LEU A 1 264 ? -5.090  7.908   -12.546 1.00 98.50 264 A 1 
ATOM   2116 C  CA  . LEU A 1 264 ? -3.949  8.747   -12.890 1.00 98.56 264 A 1 
ATOM   2117 C  C   . LEU A 1 264 ? -3.953  9.018   -14.384 1.00 98.50 264 A 1 
ATOM   2118 O  O   . LEU A 1 264 ? -3.916  8.087   -15.186 1.00 98.29 264 A 1 
ATOM   2119 C  CB  . LEU A 1 264 ? -2.650  8.055   -12.474 1.00 98.46 264 A 1 
ATOM   2120 C  CG  . LEU A 1 264 ? -2.618  7.548   -11.024 1.00 97.99 264 A 1 
ATOM   2121 C  CD1 . LEU A 1 264 ? -1.302  6.834   -10.738 1.00 97.34 264 A 1 
ATOM   2122 C  CD2 . LEU A 1 264 ? -2.833  8.694   -10.044 1.00 97.01 264 A 1 
ATOM   2123 N  N   . SER A 1 265 ? -4.003  10.310  -14.770 1.00 98.30 265 A 1 
ATOM   2124 C  CA  . SER A 1 265 ? -4.200  10.680  -16.166 1.00 98.12 265 A 1 
ATOM   2125 C  C   . SER A 1 265 ? -3.166  11.669  -16.687 1.00 98.23 265 A 1 
ATOM   2126 O  O   . SER A 1 265 ? -2.735  12.576  -15.976 1.00 97.64 265 A 1 
ATOM   2127 C  CB  . SER A 1 265 ? -5.597  11.280  -16.365 1.00 96.62 265 A 1 
ATOM   2128 O  OG  . SER A 1 265 ? -6.613  10.391  -15.937 1.00 81.76 265 A 1 
ATOM   2129 N  N   . LYS A 1 266 ? -2.773  11.470  -17.942 1.00 97.97 266 A 1 
ATOM   2130 C  CA  . LYS A 1 266 ? -1.980  12.418  -18.693 1.00 97.51 266 A 1 
ATOM   2131 C  C   . LYS A 1 266 ? -2.580  12.467  -20.087 1.00 97.52 266 A 1 
ATOM   2132 O  O   . LYS A 1 266 ? -2.311  11.594  -20.915 1.00 96.37 266 A 1 
ATOM   2133 C  CB  . LYS A 1 266 ? -0.510  12.009  -18.746 1.00 96.68 266 A 1 
ATOM   2134 C  CG  . LYS A 1 266 ? 0.369   12.971  -19.524 1.00 94.21 266 A 1 
ATOM   2135 C  CD  . LYS A 1 266 ? 1.809   12.468  -19.627 1.00 91.12 266 A 1 
ATOM   2136 C  CE  . LYS A 1 266 ? 2.675   13.414  -20.424 1.00 85.37 266 A 1 
ATOM   2137 N  NZ  . LYS A 1 266 ? 4.058   12.891  -20.585 1.00 78.13 266 A 1 
ATOM   2138 N  N   . GLY A 1 267 ? -3.423  13.467  -20.335 1.00 96.58 267 A 1 
ATOM   2139 C  CA  . GLY A 1 267 ? -4.175  13.493  -21.571 1.00 96.09 267 A 1 
ATOM   2140 C  C   . GLY A 1 267 ? -5.130  12.320  -21.620 1.00 96.75 267 A 1 
ATOM   2141 O  O   . GLY A 1 267 ? -5.906  12.106  -20.689 1.00 95.09 267 A 1 
ATOM   2142 N  N   . ASN A 1 268 ? -5.048  11.537  -22.690 1.00 97.02 268 A 1 
ATOM   2143 C  CA  . ASN A 1 268 ? -5.901  10.365  -22.841 1.00 96.84 268 A 1 
ATOM   2144 C  C   . ASN A 1 268 ? -5.289  9.104   -22.243 1.00 97.55 268 A 1 
ATOM   2145 O  O   . ASN A 1 268 ? -5.927  8.057   -22.219 1.00 96.29 268 A 1 
ATOM   2146 C  CB  . ASN A 1 268 ? -6.222  10.132  -24.314 1.00 94.94 268 A 1 
ATOM   2147 C  CG  . ASN A 1 268 ? -7.074  11.231  -24.912 1.00 85.12 268 A 1 
ATOM   2148 O  OD1 . ASN A 1 268 ? -6.706  11.852  -25.906 1.00 75.17 268 A 1 
ATOM   2149 N  ND2 . ASN A 1 268 ? -8.223  11.478  -24.302 1.00 75.70 268 A 1 
ATOM   2150 N  N   . LYS A 1 269 ? -4.052  9.210   -21.758 1.00 98.18 269 A 1 
ATOM   2151 C  CA  . LYS A 1 269 ? -3.379  8.067   -21.162 1.00 98.37 269 A 1 
ATOM   2152 C  C   . LYS A 1 269 ? -3.747  7.956   -19.690 1.00 98.46 269 A 1 
ATOM   2153 O  O   . LYS A 1 269 ? -3.611  8.929   -18.935 1.00 98.15 269 A 1 
ATOM   2154 C  CB  . LYS A 1 269 ? -1.866  8.181   -21.322 1.00 98.03 269 A 1 
ATOM   2155 C  CG  . LYS A 1 269 ? -1.404  8.215   -22.771 1.00 96.63 269 A 1 
ATOM   2156 C  CD  . LYS A 1 269 ? 0.107   8.246   -22.877 1.00 94.24 269 A 1 
ATOM   2157 C  CE  . LYS A 1 269 ? 0.559   8.244   -24.323 1.00 87.97 269 A 1 
ATOM   2158 N  NZ  . LYS A 1 269 ? 2.037   8.193   -24.446 1.00 80.63 269 A 1 
ATOM   2159 N  N   . LYS A 1 270 ? -4.227  6.775   -19.271 1.00 98.62 270 A 1 
ATOM   2160 C  CA  . LYS A 1 270 ? -4.712  6.593   -17.913 1.00 98.63 270 A 1 
ATOM   2161 C  C   . LYS A 1 270 ? -4.225  5.291   -17.301 1.00 98.68 270 A 1 
ATOM   2162 O  O   . LYS A 1 270 ? -4.068  4.282   -17.992 1.00 98.32 270 A 1 
ATOM   2163 C  CB  . LYS A 1 270 ? -6.251  6.625   -17.890 1.00 98.33 270 A 1 
ATOM   2164 C  CG  . LYS A 1 270 ? -6.872  7.887   -18.467 1.00 97.45 270 A 1 
ATOM   2165 C  CD  . LYS A 1 270 ? -8.379  7.755   -18.575 1.00 96.04 270 A 1 
ATOM   2166 C  CE  . LYS A 1 270 ? -9.000  8.944   -19.284 1.00 92.23 270 A 1 
ATOM   2167 N  NZ  . LYS A 1 270 ? -8.870  10.204  -18.508 1.00 84.46 270 A 1 
ATOM   2168 N  N   . VAL A 1 271 ? -3.995  5.318   -15.989 1.00 98.75 271 A 1 
ATOM   2169 C  CA  . VAL A 1 271 ? -3.590  4.137   -15.226 1.00 98.70 271 A 1 
ATOM   2170 C  C   . VAL A 1 271 ? -4.358  4.119   -13.908 1.00 98.71 271 A 1 
ATOM   2171 O  O   . VAL A 1 271 ? -4.551  5.163   -13.284 1.00 98.39 271 A 1 
ATOM   2172 C  CB  . VAL A 1 271 ? -2.072  4.133   -14.939 1.00 97.98 271 A 1 
ATOM   2173 C  CG1 . VAL A 1 271 ? -1.712  3.044   -13.942 1.00 91.46 271 A 1 
ATOM   2174 C  CG2 . VAL A 1 271 ? -1.294  3.947   -16.230 1.00 91.03 271 A 1 
ATOM   2175 N  N   . MET A 1 272 ? -4.807  2.936   -13.491 1.00 98.63 272 A 1 
ATOM   2176 C  CA  . MET A 1 272 ? -5.497  2.798   -12.221 1.00 98.65 272 A 1 
ATOM   2177 C  C   . MET A 1 272 ? -4.527  2.595   -11.062 1.00 98.71 272 A 1 
ATOM   2178 O  O   . MET A 1 272 ? -3.560  1.842   -11.179 1.00 98.65 272 A 1 
ATOM   2179 C  CB  . MET A 1 272 ? -6.473  1.620   -12.239 1.00 98.47 272 A 1 
ATOM   2180 C  CG  . MET A 1 272 ? -7.734  1.858   -13.061 1.00 97.23 272 A 1 
ATOM   2181 S  SD  . MET A 1 272 ? -8.629  3.338   -12.541 1.00 97.84 272 A 1 
ATOM   2182 C  CE  . MET A 1 272 ? -8.891  3.016   -10.793 1.00 95.76 272 A 1 
ATOM   2183 N  N   . ALA A 1 273 ? -4.805  3.257   -9.938  1.00 98.74 273 A 1 
ATOM   2184 C  CA  . ALA A 1 273 ? -4.083  3.015   -8.699  1.00 98.71 273 A 1 
ATOM   2185 C  C   . ALA A 1 273 ? -5.079  2.627   -7.611  1.00 98.60 273 A 1 
ATOM   2186 O  O   . ALA A 1 273 ? -6.127  3.261   -7.469  1.00 98.46 273 A 1 
ATOM   2187 C  CB  . ALA A 1 273 ? -3.283  4.244   -8.293  1.00 98.67 273 A 1 
ATOM   2188 N  N   . PHE A 1 274 ? -4.753  1.588   -6.858  1.00 98.76 274 A 1 
ATOM   2189 C  CA  . PHE A 1 274 ? -5.636  1.068   -5.825  1.00 98.65 274 A 1 
ATOM   2190 C  C   . PHE A 1 274 ? -5.011  1.230   -4.458  1.00 98.62 274 A 1 
ATOM   2191 O  O   . PHE A 1 274 ? -3.934  0.689   -4.191  1.00 98.38 274 A 1 
ATOM   2192 C  CB  . PHE A 1 274 ? -5.959  -0.400  -6.099  1.00 98.56 274 A 1 
ATOM   2193 C  CG  . PHE A 1 274 ? -6.502  -0.639  -7.476  1.00 98.51 274 A 1 
ATOM   2194 C  CD1 . PHE A 1 274 ? -7.823  -0.350  -7.771  1.00 97.90 274 A 1 
ATOM   2195 C  CD2 . PHE A 1 274 ? -5.681  -1.117  -8.487  1.00 97.85 274 A 1 
ATOM   2196 C  CE1 . PHE A 1 274 ? -8.327  -0.548  -9.034  1.00 97.23 274 A 1 
ATOM   2197 C  CE2 . PHE A 1 274 ? -6.178  -1.310  -9.763  1.00 97.23 274 A 1 
ATOM   2198 C  CZ  . PHE A 1 274 ? -7.505  -1.030  -10.035 1.00 97.41 274 A 1 
ATOM   2199 N  N   . ILE A 1 275 ? -5.668  1.990   -3.596  1.00 98.30 275 A 1 
ATOM   2200 C  CA  . ILE A 1 275 ? -5.207  2.199   -2.231  1.00 98.25 275 A 1 
ATOM   2201 C  C   . ILE A 1 275 ? -5.860  1.154   -1.346  1.00 98.02 275 A 1 
ATOM   2202 O  O   . ILE A 1 275 ? -7.073  1.172   -1.136  1.00 97.35 275 A 1 
ATOM   2203 C  CB  . ILE A 1 275 ? -5.526  3.623   -1.754  1.00 97.98 275 A 1 
ATOM   2204 C  CG1 . ILE A 1 275 ? -4.811  4.638   -2.650  1.00 96.87 275 A 1 
ATOM   2205 C  CG2 . ILE A 1 275 ? -5.113  3.805   -0.297  1.00 97.03 275 A 1 
ATOM   2206 C  CD1 . ILE A 1 275 ? -5.219  6.077   -2.421  1.00 92.15 275 A 1 
ATOM   2207 N  N   . GLY A 1 276 ? -5.055  0.219   -0.857  1.00 97.74 276 A 1 
ATOM   2208 C  CA  . GLY A 1 276 ? -5.568  -0.881  -0.074  1.00 97.57 276 A 1 
ATOM   2209 C  C   . GLY A 1 276 ? -5.793  -0.526  1.380   1.00 97.54 276 A 1 
ATOM   2210 O  O   . GLY A 1 276 ? -5.024  0.239   1.963   1.00 96.56 276 A 1 
ATOM   2211 N  N   . PRO A 1 277 ? -6.863  -1.064  1.987   1.00 97.05 277 A 1 
ATOM   2212 C  CA  . PRO A 1 277 ? -7.145  -0.801  3.395   1.00 96.73 277 A 1 
ATOM   2213 C  C   . PRO A 1 277 ? -6.108  -1.469  4.294   1.00 97.09 277 A 1 
ATOM   2214 O  O   . PRO A 1 277 ? -5.505  -2.475  3.919   1.00 96.36 277 A 1 
ATOM   2215 C  CB  . PRO A 1 277 ? -8.526  -1.427  3.595   1.00 95.66 277 A 1 
ATOM   2216 C  CG  . PRO A 1 277 ? -8.571  -2.526  2.592   1.00 94.32 277 A 1 
ATOM   2217 C  CD  . PRO A 1 277 ? -7.831  -2.000  1.390   1.00 95.88 277 A 1 
ATOM   2218 N  N   . SER A 1 278 ? -5.923  -0.908  5.481   1.00 96.78 278 A 1 
ATOM   2219 C  CA  . SER A 1 278 ? -4.872  -1.352  6.380   1.00 96.87 278 A 1 
ATOM   2220 C  C   . SER A 1 278 ? -5.269  -2.547  7.246   1.00 97.01 278 A 1 
ATOM   2221 O  O   . SER A 1 278 ? -6.445  -2.792  7.498   1.00 96.78 278 A 1 
ATOM   2222 C  CB  . SER A 1 278 ? -4.460  -0.202  7.305   1.00 96.11 278 A 1 
ATOM   2223 O  OG  . SER A 1 278 ? -5.548  0.199   8.118   1.00 93.54 278 A 1 
ATOM   2224 N  N   . VAL A 1 279 ? -4.263  -3.281  7.689   1.00 97.21 279 A 1 
ATOM   2225 C  CA  . VAL A 1 279 ? -4.447  -4.232  8.770   1.00 96.92 279 A 1 
ATOM   2226 C  C   . VAL A 1 279 ? -4.621  -3.460  10.074  1.00 96.74 279 A 1 
ATOM   2227 O  O   . VAL A 1 279 ? -5.410  -3.846  10.947  1.00 95.86 279 A 1 
ATOM   2228 C  CB  . VAL A 1 279 ? -3.244  -5.186  8.888   1.00 96.69 279 A 1 
ATOM   2229 C  CG1 . VAL A 1 279 ? -3.354  -6.056  10.133  1.00 95.23 279 A 1 
ATOM   2230 C  CG2 . VAL A 1 279 ? -3.145  -6.057  7.640   1.00 95.64 279 A 1 
ATOM   2231 N  N   . ASP A 1 280 ? -3.896  -2.356  10.200  1.00 95.83 280 A 1 
ATOM   2232 C  CA  . ASP A 1 280 ? -3.903  -1.531  11.393  1.00 95.24 280 A 1 
ATOM   2233 C  C   . ASP A 1 280 ? -5.285  -0.964  11.721  1.00 95.52 280 A 1 
ATOM   2234 O  O   . ASP A 1 280 ? -6.084  -0.705  10.829  1.00 93.66 280 A 1 
ATOM   2235 C  CB  . ASP A 1 280 ? -2.915  -0.374  11.226  1.00 93.28 280 A 1 
ATOM   2236 C  CG  . ASP A 1 280 ? -2.678  0.393   12.518  1.00 92.54 280 A 1 
ATOM   2237 O  OD1 . ASP A 1 280 ? -2.719  -0.230  13.593  1.00 88.45 280 A 1 
ATOM   2238 O  OD2 . ASP A 1 280 ? -2.439  1.613   12.450  1.00 87.70 280 A 1 
ATOM   2239 N  N   . THR A 1 281 ? -5.543  -0.761  13.004  1.00 94.59 281 A 1 
ATOM   2240 C  CA  . THR A 1 281 ? -6.809  -0.204  13.483  1.00 93.44 281 A 1 
ATOM   2241 C  C   . THR A 1 281 ? -6.645  1.189   14.085  1.00 92.26 281 A 1 
ATOM   2242 O  O   . THR A 1 281 ? -7.624  1.788   14.527  1.00 89.07 281 A 1 
ATOM   2243 C  CB  . THR A 1 281 ? -7.435  -1.125  14.536  1.00 92.67 281 A 1 
ATOM   2244 O  OG1 . THR A 1 281 ? -6.452  -1.460  15.521  1.00 90.23 281 A 1 
ATOM   2245 C  CG2 . THR A 1 281 ? -7.944  -2.402  13.889  1.00 90.26 281 A 1 
ATOM   2246 N  N   . TRP A 1 282 ? -5.425  1.721   14.086  1.00 92.19 282 A 1 
ATOM   2247 C  CA  . TRP A 1 282 ? -5.100  2.987   14.730  1.00 88.67 282 A 1 
ATOM   2248 C  C   . TRP A 1 282 ? -6.008  4.140   14.307  1.00 87.03 282 A 1 
ATOM   2249 O  O   . TRP A 1 282 ? -6.405  4.967   15.143  1.00 80.38 282 A 1 
ATOM   2250 C  CB  . TRP A 1 282 ? -3.643  3.355   14.452  1.00 84.49 282 A 1 
ATOM   2251 C  CG  . TRP A 1 282 ? -3.248  4.727   14.918  1.00 80.20 282 A 1 
ATOM   2252 C  CD1 . TRP A 1 282 ? -3.114  5.855   14.163  1.00 70.89 282 A 1 
ATOM   2253 C  CD2 . TRP A 1 282 ? -2.938  5.124   16.273  1.00 75.27 282 A 1 
ATOM   2254 N  NE1 . TRP A 1 282 ? -2.736  6.918   14.942  1.00 67.31 282 A 1 
ATOM   2255 C  CE2 . TRP A 1 282 ? -2.619  6.498   16.240  1.00 70.92 282 A 1 
ATOM   2256 C  CE3 . TRP A 1 282 ? -2.889  4.437   17.479  1.00 64.68 282 A 1 
ATOM   2257 C  CZ2 . TRP A 1 282 ? -2.259  7.204   17.394  1.00 65.85 282 A 1 
ATOM   2258 C  CZ3 . TRP A 1 282 ? -2.537  5.147   18.624  1.00 59.91 282 A 1 
ATOM   2259 C  CH2 . TRP A 1 282 ? -2.225  6.509   18.577  1.00 61.22 282 A 1 
ATOM   2260 N  N   . LEU A 1 283 ? -6.355  4.213   13.027  1.00 87.82 283 A 1 
ATOM   2261 C  CA  . LEU A 1 283 ? -7.164  5.310   12.511  1.00 85.98 283 A 1 
ATOM   2262 C  C   . LEU A 1 283 ? -8.658  5.012   12.560  1.00 86.53 283 A 1 
ATOM   2263 O  O   . LEU A 1 283 ? -9.461  5.716   11.939  1.00 82.60 283 A 1 
ATOM   2264 C  CB  . LEU A 1 283 ? -6.729  5.682   11.091  1.00 83.73 283 A 1 
ATOM   2265 C  CG  . LEU A 1 283 ? -5.303  6.209   10.961  1.00 81.24 283 A 1 
ATOM   2266 C  CD1 . LEU A 1 283 ? -4.994  6.611   9.527   1.00 77.64 283 A 1 
ATOM   2267 C  CD2 . LEU A 1 283 ? -5.071  7.378   11.912  1.00 77.24 283 A 1 
ATOM   2268 N  N   . GLY A 1 284 ? -9.042  3.978   13.293  1.00 89.52 284 A 1 
ATOM   2269 C  CA  . GLY A 1 284 ? -10.440 3.720   13.574  1.00 89.16 284 A 1 
ATOM   2270 C  C   . GLY A 1 284 ? -11.167 2.830   12.587  1.00 90.78 284 A 1 
ATOM   2271 O  O   . GLY A 1 284 ? -12.393 2.861   12.517  1.00 88.04 284 A 1 
ATOM   2272 N  N   . THR A 1 285 ? -10.427 2.031   11.813  1.00 92.22 285 A 1 
ATOM   2273 C  CA  . THR A 1 285 ? -11.037 1.119   10.852  1.00 92.70 285 A 1 
ATOM   2274 C  C   . THR A 1 285 ? -10.762 -0.335  11.212  1.00 93.68 285 A 1 
ATOM   2275 O  O   . THR A 1 285 ? -9.754  -0.651  11.851  1.00 92.51 285 A 1 
ATOM   2276 C  CB  . THR A 1 285 ? -10.531 1.380   9.421   1.00 91.05 285 A 1 
ATOM   2277 O  OG1 . THR A 1 285 ? -9.100  1.319   9.397   1.00 84.27 285 A 1 
ATOM   2278 C  CG2 . THR A 1 285 ? -10.982 2.755   8.936   1.00 83.79 285 A 1 
ATOM   2279 N  N   . SER A 1 286 ? -11.671 -1.216  10.795  1.00 94.56 286 A 1 
ATOM   2280 C  CA  . SER A 1 286 ? -11.516 -2.637  11.052  1.00 94.84 286 A 1 
ATOM   2281 C  C   . SER A 1 286 ? -10.354 -3.210  10.236  1.00 95.66 286 A 1 
ATOM   2282 O  O   . SER A 1 286 ? -10.093 -2.744  9.129   1.00 95.26 286 A 1 
ATOM   2283 C  CB  . SER A 1 286 ? -12.800 -3.382  10.715  1.00 93.73 286 A 1 
ATOM   2284 O  OG  . SER A 1 286 ? -13.858 -2.999  11.584  1.00 89.11 286 A 1 
ATOM   2285 N  N   . PRO A 1 287 ? -9.656  -4.214  10.767  1.00 96.10 287 A 1 
ATOM   2286 C  CA  . PRO A 1 287 ? -8.542  -4.816  10.033  1.00 96.32 287 A 1 
ATOM   2287 C  C   . PRO A 1 287 ? -9.005  -5.382  8.705   1.00 96.77 287 A 1 
ATOM   2288 O  O   . PRO A 1 287 ? -10.088 -5.969  8.620   1.00 95.84 287 A 1 
ATOM   2289 C  CB  . PRO A 1 287 ? -8.063  -5.928  10.958  1.00 95.56 287 A 1 
ATOM   2290 C  CG  . PRO A 1 287 ? -8.585  -5.572  12.307  1.00 93.08 287 A 1 
ATOM   2291 C  CD  . PRO A 1 287 ? -9.883  -4.863  12.065  1.00 95.58 287 A 1 
ATOM   2292 N  N   . SER A 1 288 ? -8.189  -5.200  7.654   1.00 97.13 288 A 1 
ATOM   2293 C  CA  . SER A 1 288 ? -8.567  -5.639  6.319   1.00 97.14 288 A 1 
ATOM   2294 C  C   . SER A 1 288 ? -7.384  -6.241  5.576   1.00 97.72 288 A 1 
ATOM   2295 O  O   . SER A 1 288 ? -6.230  -5.884  5.811   1.00 97.19 288 A 1 
ATOM   2296 C  CB  . SER A 1 288 ? -9.126  -4.465  5.504   1.00 95.97 288 A 1 
ATOM   2297 O  OG  . SER A 1 288 ? -10.253 -3.888  6.140   1.00 88.48 288 A 1 
ATOM   2298 N  N   . ILE A 1 289 ? -7.700  -7.167  4.668   1.00 97.38 289 A 1 
ATOM   2299 C  CA  . ILE A 1 289 ? -6.707  -7.724  3.759   1.00 97.39 289 A 1 
ATOM   2300 C  C   . ILE A 1 289 ? -7.373  -7.884  2.399   1.00 97.66 289 A 1 
ATOM   2301 O  O   . ILE A 1 289 ? -8.568  -8.177  2.312   1.00 97.40 289 A 1 
ATOM   2302 C  CB  . ILE A 1 289 ? -6.152  -9.073  4.277   1.00 96.10 289 A 1 
ATOM   2303 C  CG1 . ILE A 1 289 ? -5.009  -9.566  3.389   1.00 91.29 289 A 1 
ATOM   2304 C  CG2 . ILE A 1 289 ? -7.264  -10.122 4.371   1.00 91.44 289 A 1 
ATOM   2305 C  CD1 . ILE A 1 289 ? -3.724  -8.805  3.570   1.00 90.67 289 A 1 
ATOM   2306 N  N   . ARG A 1 290 ? -6.600  -7.670  1.317   1.00 98.09 290 A 1 
ATOM   2307 C  CA  . ARG A 1 290 ? -7.141  -7.698  -0.034  1.00 98.27 290 A 1 
ATOM   2308 C  C   . ARG A 1 290 ? -6.408  -8.724  -0.894  1.00 98.41 290 A 1 
ATOM   2309 O  O   . ARG A 1 290 ? -5.197  -8.893  -0.781  1.00 98.25 290 A 1 
ATOM   2310 C  CB  . ARG A 1 290 ? -7.043  -6.312  -0.678  1.00 97.26 290 A 1 
ATOM   2311 C  CG  . ARG A 1 290 ? -7.415  -6.269  -2.155  1.00 95.73 290 A 1 
ATOM   2312 C  CD  . ARG A 1 290 ? -7.424  -4.851  -2.692  1.00 95.58 290 A 1 
ATOM   2313 N  NE  . ARG A 1 290 ? -8.523  -4.065  -2.151  1.00 94.88 290 A 1 
ATOM   2314 C  CZ  . ARG A 1 290 ? -8.799  -2.821  -2.518  1.00 95.93 290 A 1 
ATOM   2315 N  NH1 . ARG A 1 290 ? -8.054  -2.212  -3.434  1.00 91.66 290 A 1 
ATOM   2316 N  NH2 . ARG A 1 290 ? -9.827  -2.172  -1.970  1.00 91.51 290 A 1 
ATOM   2317 N  N   . LYS A 1 291 ? -7.169  -9.385  -1.771  1.00 98.26 291 A 1 
ATOM   2318 C  CA  . LYS A 1 291 ? -6.581  -10.302 -2.736  1.00 98.25 291 A 1 
ATOM   2319 C  C   . LYS A 1 291 ? -7.060  -9.957  -4.133  1.00 98.28 291 A 1 
ATOM   2320 O  O   . LYS A 1 291 ? -8.258  -9.799  -4.365  1.00 97.97 291 A 1 
ATOM   2321 C  CB  . LYS A 1 291 ? -6.923  -11.757 -2.398  1.00 97.58 291 A 1 
ATOM   2322 C  CG  . LYS A 1 291 ? -6.208  -12.777 -3.282  1.00 95.99 291 A 1 
ATOM   2323 C  CD  . LYS A 1 291 ? -6.441  -14.207 -2.798  1.00 94.30 291 A 1 
ATOM   2324 C  CE  . LYS A 1 291 ? -7.883  -14.639 -2.971  1.00 89.07 291 A 1 
ATOM   2325 N  NZ  . LYS A 1 291 ? -8.076  -16.068 -2.608  1.00 86.57 291 A 1 
ATOM   2326 N  N   . TYR A 1 292 ? -6.122  -9.831  -5.081  1.00 98.36 292 A 1 
ATOM   2327 C  CA  . TYR A 1 292 ? -6.429  -9.507  -6.464  1.00 98.42 292 A 1 
ATOM   2328 C  C   . TYR A 1 292 ? -6.443  -10.758 -7.331  1.00 98.35 292 A 1 
ATOM   2329 O  O   . TYR A 1 292 ? -5.610  -11.651 -7.152  1.00 98.09 292 A 1 
ATOM   2330 C  CB  . TYR A 1 292 ? -5.401  -8.545  -7.047  1.00 98.53 292 A 1 
ATOM   2331 C  CG  . TYR A 1 292 ? -5.377  -7.172  -6.403  1.00 98.62 292 A 1 
ATOM   2332 C  CD1 . TYR A 1 292 ? -4.678  -6.959  -5.219  1.00 98.42 292 A 1 
ATOM   2333 C  CD2 . TYR A 1 292 ? -6.041  -6.102  -6.979  1.00 98.38 292 A 1 
ATOM   2334 C  CE1 . TYR A 1 292 ? -4.653  -5.702  -4.633  1.00 98.20 292 A 1 
ATOM   2335 C  CE2 . TYR A 1 292 ? -6.018  -4.843  -6.398  1.00 98.20 292 A 1 
ATOM   2336 C  CZ  . TYR A 1 292 ? -5.326  -4.650  -5.223  1.00 98.35 292 A 1 
ATOM   2337 O  OH  . TYR A 1 292 ? -5.299  -3.407  -4.640  1.00 97.93 292 A 1 
ATOM   2338 N  N   . ASP A 1 293 ? -7.395  -10.812 -8.271  1.00 98.26 293 A 1 
ATOM   2339 C  CA  . ASP A 1 293 ? -7.321  -11.753 -9.375  1.00 98.05 293 A 1 
ATOM   2340 C  C   . ASP A 1 293 ? -6.608  -11.012 -10.497 1.00 98.13 293 A 1 
ATOM   2341 O  O   . ASP A 1 293 ? -7.202  -10.174 -11.176 1.00 97.79 293 A 1 
ATOM   2342 C  CB  . ASP A 1 293 ? -8.721  -12.200 -9.804  1.00 97.41 293 A 1 
ATOM   2343 C  CG  . ASP A 1 293 ? -8.695  -13.169 -10.973 1.00 95.86 293 A 1 
ATOM   2344 O  OD1 . ASP A 1 293 ? -7.611  -13.440 -11.526 1.00 93.59 293 A 1 
ATOM   2345 O  OD2 . ASP A 1 293 ? -9.785  -13.664 -11.347 1.00 92.34 293 A 1 
ATOM   2346 N  N   . VAL A 1 294 ? -5.321  -11.281 -10.676 1.00 98.20 294 A 1 
ATOM   2347 C  CA  . VAL A 1 294 ? -4.504  -10.538 -11.629 1.00 98.15 294 A 1 
ATOM   2348 C  C   . VAL A 1 294 ? -4.795  -10.957 -13.061 1.00 97.87 294 A 1 
ATOM   2349 O  O   . VAL A 1 294 ? -4.812  -10.129 -13.972 1.00 97.01 294 A 1 
ATOM   2350 C  CB  . VAL A 1 294 ? -3.000  -10.716 -11.325 1.00 97.99 294 A 1 
ATOM   2351 C  CG1 . VAL A 1 294 ? -2.155  -9.979  -12.354 1.00 97.29 294 A 1 
ATOM   2352 C  CG2 . VAL A 1 294 ? -2.690  -10.226 -9.914  1.00 97.52 294 A 1 
ATOM   2353 N  N   . GLY A 1 295 ? -5.046  -12.239 -13.264 1.00 97.36 295 A 1 
ATOM   2354 C  CA  . GLY A 1 295 ? -5.199  -12.772 -14.606 1.00 96.80 295 A 1 
ATOM   2355 C  C   . GLY A 1 295 ? -3.868  -13.267 -15.137 1.00 96.96 295 A 1 
ATOM   2356 O  O   . GLY A 1 295 ? -2.963  -13.582 -14.372 1.00 95.24 295 A 1 
ATOM   2357 N  N   . ASN A 1 296 ? -3.740  -13.307 -16.469 1.00 96.81 296 A 1 
ATOM   2358 C  CA  . ASN A 1 296 ? -2.544  -13.862 -17.090 1.00 96.40 296 A 1 
ATOM   2359 C  C   . ASN A 1 296 ? -1.560  -12.807 -17.595 1.00 96.47 296 A 1 
ATOM   2360 O  O   . ASN A 1 296 ? -0.596  -13.127 -18.283 1.00 94.45 296 A 1 
ATOM   2361 C  CB  . ASN A 1 296 ? -2.927  -14.805 -18.237 1.00 94.63 296 A 1 
ATOM   2362 C  CG  . ASN A 1 296 ? -3.697  -14.109 -19.341 1.00 93.08 296 A 1 
ATOM   2363 O  OD1 . ASN A 1 296 ? -3.800  -12.881 -19.376 1.00 88.72 296 A 1 
ATOM   2364 N  ND2 . ASN A 1 296 ? -4.250  -14.901 -20.264 1.00 87.37 296 A 1 
ATOM   2365 N  N   . GLY A 1 297 ? -1.818  -11.532 -17.262 1.00 95.71 297 A 1 
ATOM   2366 C  CA  . GLY A 1 297 ? -0.910  -10.459 -17.621 1.00 95.70 297 A 1 
ATOM   2367 C  C   . GLY A 1 297 ? -1.150  -9.844  -18.989 1.00 96.30 297 A 1 
ATOM   2368 O  O   . GLY A 1 297 ? -0.482  -8.883  -19.363 1.00 94.76 297 A 1 
ATOM   2369 N  N   . GLN A 1 298 ? -2.110  -10.386 -19.752 1.00 95.81 298 A 1 
ATOM   2370 C  CA  . GLN A 1 298 ? -2.389  -9.878  -21.093 1.00 95.03 298 A 1 
ATOM   2371 C  C   . GLN A 1 298 ? -3.289  -8.642  -21.088 1.00 94.65 298 A 1 
ATOM   2372 O  O   . GLN A 1 298 ? -3.412  -7.949  -22.099 1.00 90.78 298 A 1 
ATOM   2373 C  CB  . GLN A 1 298 ? -3.014  -10.974 -21.960 1.00 93.33 298 A 1 
ATOM   2374 C  CG  . GLN A 1 298 ? -2.066  -12.118 -22.289 1.00 88.75 298 A 1 
ATOM   2375 C  CD  . GLN A 1 298 ? -2.694  -13.155 -23.203 1.00 86.19 298 A 1 
ATOM   2376 O  OE1 . GLN A 1 298 ? -3.808  -13.610 -22.960 1.00 78.41 298 A 1 
ATOM   2377 N  NE2 . GLN A 1 298 ? -1.979  -13.521 -24.249 1.00 75.62 298 A 1 
ATOM   2378 N  N   . GLY A 1 299 ? -3.911  -8.364  -19.950 1.00 95.11 299 A 1 
ATOM   2379 C  CA  . GLY A 1 299 ? -4.781  -7.205  -19.829 1.00 95.57 299 A 1 
ATOM   2380 C  C   . GLY A 1 299 ? -4.837  -6.704  -18.406 1.00 97.00 299 A 1 
ATOM   2381 O  O   . GLY A 1 299 ? -4.010  -7.075  -17.572 1.00 96.11 299 A 1 
ATOM   2382 N  N   . TYR A 1 300 ? -5.829  -5.857  -18.121 1.00 97.63 300 A 1 
ATOM   2383 C  CA  . TYR A 1 300 ? -6.003  -5.329  -16.781 1.00 97.95 300 A 1 
ATOM   2384 C  C   . TYR A 1 300 ? -6.330  -6.446  -15.798 1.00 98.05 300 A 1 
ATOM   2385 O  O   . TYR A 1 300 ? -6.809  -7.519  -16.179 1.00 97.39 300 A 1 
ATOM   2386 C  CB  . TYR A 1 300 ? -7.128  -4.296  -16.753 1.00 97.72 300 A 1 
ATOM   2387 C  CG  . TYR A 1 300 ? -6.837  -3.056  -17.565 1.00 97.67 300 A 1 
ATOM   2388 C  CD1 . TYR A 1 300 ? -5.914  -2.121  -17.129 1.00 96.46 300 A 1 
ATOM   2389 C  CD2 . TYR A 1 300 ? -7.490  -2.822  -18.768 1.00 96.40 300 A 1 
ATOM   2390 C  CE1 . TYR A 1 300 ? -5.643  -0.982  -17.871 1.00 95.45 300 A 1 
ATOM   2391 C  CE2 . TYR A 1 300 ? -7.227  -1.694  -19.517 1.00 95.71 300 A 1 
ATOM   2392 C  CZ  . TYR A 1 300 ? -6.301  -0.770  -19.061 1.00 96.20 300 A 1 
ATOM   2393 O  OH  . TYR A 1 300 ? -6.039  0.352   -19.800 1.00 94.66 300 A 1 
ATOM   2394 N  N   . MET A 1 301 ? -6.067  -6.197  -14.522 1.00 97.96 301 A 1 
ATOM   2395 C  CA  . MET A 1 301 ? -6.465  -7.128  -13.479 1.00 98.10 301 A 1 
ATOM   2396 C  C   . MET A 1 301 ? -7.984  -7.290  -13.504 1.00 98.18 301 A 1 
ATOM   2397 O  O   . MET A 1 301 ? -8.712  -6.394  -13.946 1.00 97.98 301 A 1 
ATOM   2398 C  CB  . MET A 1 301 ? -5.971  -6.644  -12.117 1.00 98.04 301 A 1 
ATOM   2399 C  CG  . MET A 1 301 ? -4.450  -6.631  -11.995 1.00 97.59 301 A 1 
ATOM   2400 S  SD  . MET A 1 301 ? -3.865  -6.228  -10.336 1.00 97.24 301 A 1 
ATOM   2401 C  CE  . MET A 1 301 ? -4.224  -4.484  -10.258 1.00 92.27 301 A 1 
ATOM   2402 N  N   . LYS A 1 302 ? -8.462  -8.440  -13.044 1.00 98.24 302 A 1 
ATOM   2403 C  CA  . LYS A 1 302 ? -9.865  -8.799  -13.232 1.00 97.91 302 A 1 
ATOM   2404 C  C   . LYS A 1 302 ? -10.768 -8.294  -12.114 1.00 98.08 302 A 1 
ATOM   2405 O  O   . LYS A 1 302 ? -11.829 -7.720  -12.367 1.00 97.21 302 A 1 
ATOM   2406 C  CB  . LYS A 1 302 ? -10.000 -10.312 -13.381 1.00 97.35 302 A 1 
ATOM   2407 C  CG  . LYS A 1 302 ? -9.092  -10.905 -14.455 1.00 93.32 302 A 1 
ATOM   2408 C  CD  . LYS A 1 302 ? -9.274  -10.178 -15.789 1.00 81.56 302 A 1 
ATOM   2409 C  CE  . LYS A 1 302 ? -8.302  -10.673 -16.823 1.00 74.37 302 A 1 
ATOM   2410 N  NZ  . LYS A 1 302 ? -8.424  -9.912  -18.112 1.00 62.82 302 A 1 
ATOM   2411 N  N   . GLU A 1 303 ? -10.375 -8.513  -10.882 1.00 97.94 303 A 1 
ATOM   2412 C  CA  . GLU A 1 303 ? -11.158 -8.068  -9.735  1.00 97.88 303 A 1 
ATOM   2413 C  C   . GLU A 1 303 ? -10.317 -8.148  -8.472  1.00 98.26 303 A 1 
ATOM   2414 O  O   . GLU A 1 303 ? -9.209  -8.680  -8.490  1.00 97.99 303 A 1 
ATOM   2415 C  CB  . GLU A 1 303 ? -12.414 -8.940  -9.553  1.00 96.19 303 A 1 
ATOM   2416 C  CG  . GLU A 1 303 ? -12.109 -10.377 -9.154  1.00 90.31 303 A 1 
ATOM   2417 C  CD  . GLU A 1 303 ? -13.348 -11.144 -8.706  1.00 89.20 303 A 1 
ATOM   2418 O  OE1 . GLU A 1 303 ? -14.357 -10.502 -8.348  1.00 82.95 303 A 1 
ATOM   2419 O  OE2 . GLU A 1 303 ? -13.299 -12.393 -8.694  1.00 82.32 303 A 1 
ATOM   2420 N  N   . PHE A 1 304 ? -10.842 -7.580  -7.385  1.00 97.95 304 A 1 
ATOM   2421 C  CA  . PHE A 1 304 ? -10.256 -7.820  -6.080  1.00 97.88 304 A 1 
ATOM   2422 C  C   . PHE A 1 304 ? -11.332 -8.200  -5.083  1.00 97.75 304 A 1 
ATOM   2423 O  O   . PHE A 1 304 ? -12.520 -7.901  -5.274  1.00 97.28 304 A 1 
ATOM   2424 C  CB  . PHE A 1 304 ? -9.435  -6.612  -5.577  1.00 97.62 304 A 1 
ATOM   2425 C  CG  . PHE A 1 304 ? -10.243 -5.353  -5.362  1.00 97.81 304 A 1 
ATOM   2426 C  CD1 . PHE A 1 304 ? -11.105 -5.228  -4.283  1.00 96.49 304 A 1 
ATOM   2427 C  CD2 . PHE A 1 304 ? -10.088 -4.269  -6.212  1.00 96.06 304 A 1 
ATOM   2428 C  CE1 . PHE A 1 304 ? -11.831 -4.060  -4.075  1.00 95.24 304 A 1 
ATOM   2429 C  CE2 . PHE A 1 304 ? -10.807 -3.095  -6.005  1.00 95.04 304 A 1 
ATOM   2430 C  CZ  . PHE A 1 304 ? -11.682 -2.997  -4.939  1.00 95.89 304 A 1 
ATOM   2431 N  N   . LYS A 1 305 ? -10.924 -8.869  -4.025  1.00 97.59 305 A 1 
ATOM   2432 C  CA  . LYS A 1 305 ? -11.816 -9.244  -2.938  1.00 97.16 305 A 1 
ATOM   2433 C  C   . LYS A 1 305 ? -11.233 -8.742  -1.632  1.00 97.30 305 A 1 
ATOM   2434 O  O   . LYS A 1 305 ? -10.078 -9.043  -1.313  1.00 96.82 305 A 1 
ATOM   2435 C  CB  . LYS A 1 305 ? -12.013 -10.754 -2.884  1.00 96.23 305 A 1 
ATOM   2436 C  CG  . LYS A 1 305 ? -12.718 -11.338 -4.102  1.00 90.27 305 A 1 
ATOM   2437 C  CD  . LYS A 1 305 ? -12.849 -12.849 -4.000  1.00 85.31 305 A 1 
ATOM   2438 C  CE  . LYS A 1 305 ? -13.526 -13.435 -5.221  1.00 77.05 305 A 1 
ATOM   2439 N  NZ  . LYS A 1 305 ? -13.623 -14.930 -5.146  1.00 67.60 305 A 1 
ATOM   2440 N  N   . ASN A 1 306 ? -12.025 -7.957  -0.901  1.00 96.43 306 A 1 
ATOM   2441 C  CA  . ASN A 1 306 ? -11.634 -7.534  0.430   1.00 95.29 306 A 1 
ATOM   2442 C  C   . ASN A 1 306 ? -12.229 -8.481  1.449   1.00 94.46 306 A 1 
ATOM   2443 O  O   . ASN A 1 306 ? -13.391 -8.904  1.332   1.00 90.97 306 A 1 
ATOM   2444 C  CB  . ASN A 1 306 ? -12.113 -6.112  0.735   1.00 93.46 306 A 1 
ATOM   2445 C  CG  . ASN A 1 306 ? -11.211 -5.054  0.135   1.00 89.40 306 A 1 
ATOM   2446 O  OD1 . ASN A 1 306 ? -10.199 -5.363  -0.495  1.00 81.58 306 A 1 
ATOM   2447 N  ND2 . ASN A 1 306 ? -11.570 -3.800  0.333   1.00 81.02 306 A 1 
ATOM   2448 N  N   . TYR A 1 307 ? -11.464 -8.830  2.472   1.00 92.63 307 A 1 
ATOM   2449 C  CA  . TYR A 1 307 ? -11.953 -9.674  3.545   1.00 89.34 307 A 1 
ATOM   2450 C  C   . TYR A 1 307 ? -12.075 -8.839  4.810   1.00 83.79 307 A 1 
ATOM   2451 O  O   . TYR A 1 307 ? -11.122 -8.189  5.228   1.00 77.09 307 A 1 
ATOM   2452 C  CB  . TYR A 1 307 ? -11.018 -10.866 3.738   1.00 89.23 307 A 1 
ATOM   2453 C  CG  . TYR A 1 307 ? -10.920 -11.726 2.501   1.00 86.66 307 A 1 
ATOM   2454 C  CD1 . TYR A 1 307 ? -11.835 -12.739 2.262   1.00 82.51 307 A 1 
ATOM   2455 C  CD2 . TYR A 1 307 ? -9.913  -11.517 1.563   1.00 82.69 307 A 1 
ATOM   2456 C  CE1 . TYR A 1 307 ? -11.754 -13.537 1.124   1.00 78.66 307 A 1 
ATOM   2457 C  CE2 . TYR A 1 307 ? -9.822  -12.302 0.421   1.00 79.44 307 A 1 
ATOM   2458 C  CZ  . TYR A 1 307 ? -10.750 -13.309 0.210   1.00 81.06 307 A 1 
ATOM   2459 O  OH  . TYR A 1 307 ? -10.664 -14.089 -0.920  1.00 77.48 307 A 1 
ATOM   2460 N  N   . PHE A 1 308 ? -13.270 -8.825  5.373   1.00 83.17 308 A 1 
ATOM   2461 C  CA  . PHE A 1 308 ? -14.341 -9.778  5.090   1.00 80.54 308 A 1 
ATOM   2462 C  C   . PHE A 1 308 ? -15.603 -9.142  4.493   1.00 80.65 308 A 1 
ATOM   2463 O  O   . PHE A 1 308 ? -16.701 -9.674  4.630   1.00 73.27 308 A 1 
ATOM   2464 C  CB  . PHE A 1 308 ? -14.730 -10.513 6.377   1.00 73.89 308 A 1 
ATOM   2465 C  CG  . PHE A 1 308 ? -13.592 -11.221 7.039   1.00 68.93 308 A 1 
ATOM   2466 C  CD1 . PHE A 1 308 ? -13.257 -12.509 6.644   1.00 63.82 308 A 1 
ATOM   2467 C  CD2 . PHE A 1 308 ? -12.856 -10.611 8.037   1.00 64.61 308 A 1 
ATOM   2468 C  CE1 . PHE A 1 308 ? -12.196 -13.172 7.229   1.00 56.66 308 A 1 
ATOM   2469 C  CE2 . PHE A 1 308 ? -11.791 -11.267 8.633   1.00 57.52 308 A 1 
ATOM   2470 C  CZ  . PHE A 1 308 ? -11.465 -12.547 8.225   1.00 55.01 308 A 1 
ATOM   2471 N  N   . ASN A 1 309 ? -15.472 -8.020  3.812   1.00 86.66 309 A 1 
ATOM   2472 C  CA  . ASN A 1 309 ? -16.653 -7.242  3.444   1.00 84.92 309 A 1 
ATOM   2473 C  C   . ASN A 1 309 ? -17.185 -7.336  2.011   1.00 86.32 309 A 1 
ATOM   2474 O  O   . ASN A 1 309 ? -18.402 -7.425  1.830   1.00 83.10 309 A 1 
ATOM   2475 C  CB  . ASN A 1 309 ? -16.486 -5.780  3.867   1.00 79.34 309 A 1 
ATOM   2476 C  CG  . ASN A 1 309 ? -15.214 -5.148  3.326   1.00 75.76 309 A 1 
ATOM   2477 O  OD1 . ASN A 1 309 ? -14.287 -5.832  2.898   1.00 67.60 309 A 1 
ATOM   2478 N  ND2 . ASN A 1 309 ? -15.176 -3.818  3.353   1.00 69.63 309 A 1 
ATOM   2479 N  N   . TYR A 1 310 ? -16.331 -7.291  0.961   1.00 91.18 310 A 1 
ATOM   2480 C  CA  . TYR A 1 310 ? -16.884 -7.280  -0.394  1.00 93.25 310 A 1 
ATOM   2481 C  C   . TYR A 1 310 ? -15.858 -7.616  -1.480  1.00 94.79 310 A 1 
ATOM   2482 O  O   . TYR A 1 310 ? -14.657 -7.662  -1.225  1.00 94.49 310 A 1 
ATOM   2483 C  CB  . TYR A 1 310 ? -17.508 -5.916  -0.714  1.00 92.08 310 A 1 
ATOM   2484 C  CG  . TYR A 1 310 ? -16.495 -4.865  -1.118  1.00 92.01 310 A 1 
ATOM   2485 C  CD1 . TYR A 1 310 ? -15.721 -4.196  -0.178  1.00 90.52 310 A 1 
ATOM   2486 C  CD2 . TYR A 1 310 ? -16.328 -4.514  -2.457  1.00 90.40 310 A 1 
ATOM   2487 C  CE1 . TYR A 1 310 ? -14.801 -3.227  -0.550  1.00 86.71 310 A 1 
ATOM   2488 C  CE2 . TYR A 1 310 ? -15.411 -3.545  -2.848  1.00 88.86 310 A 1 
ATOM   2489 C  CZ  . TYR A 1 310 ? -14.654 -2.910  -1.890  1.00 90.42 310 A 1 
ATOM   2490 O  OH  . TYR A 1 310 ? -13.739 -1.952  -2.269  1.00 89.14 310 A 1 
ATOM   2491 N  N   . GLY A 1 311 ? -16.390 -7.841  -2.700  1.00 94.66 311 A 1 
ATOM   2492 C  CA  . GLY A 1 311 ? -15.575 -8.001  -3.888  1.00 94.93 311 A 1 
ATOM   2493 C  C   . GLY A 1 311 ? -15.944 -6.943  -4.914  1.00 95.71 311 A 1 
ATOM   2494 O  O   . GLY A 1 311 ? -17.106 -6.542  -5.008  1.00 94.65 311 A 1 
ATOM   2495 N  N   . SER A 1 312 ? -14.974 -6.483  -5.710  1.00 95.31 312 A 1 
ATOM   2496 C  CA  . SER A 1 312 ? -15.197 -5.394  -6.647  1.00 95.11 312 A 1 
ATOM   2497 C  C   . SER A 1 312 ? -16.225 -5.742  -7.724  1.00 95.09 312 A 1 
ATOM   2498 O  O   . SER A 1 312 ? -17.048 -4.908  -8.104  1.00 94.44 312 A 1 
ATOM   2499 C  CB  . SER A 1 312 ? -13.877 -4.975  -7.299  1.00 95.32 312 A 1 
ATOM   2500 O  OG  . SER A 1 312 ? -13.296 -6.037  -8.022  1.00 94.88 312 A 1 
ATOM   2501 N  N   . SER A 1 313 ? -16.181 -6.966  -8.213  1.00 94.74 313 A 1 
ATOM   2502 C  CA  . SER A 1 313 ? -17.088 -7.391  -9.275  1.00 93.75 313 A 1 
ATOM   2503 C  C   . SER A 1 313 ? -18.525 -7.509  -8.773  1.00 93.88 313 A 1 
ATOM   2504 O  O   . SER A 1 313 ? -19.447 -6.946  -9.367  1.00 92.82 313 A 1 
ATOM   2505 C  CB  . SER A 1 313 ? -16.637 -8.724  -9.866  1.00 92.63 313 A 1 
ATOM   2506 O  OG  . SER A 1 313 ? -17.532 -9.161  -10.872 1.00 80.45 313 A 1 
ATOM   2507 N  N   . SER A 1 314 ? -18.717 -8.221  -7.677  1.00 94.32 314 A 1 
ATOM   2508 C  CA  . SER A 1 314 ? -20.058 -8.456  -7.151  1.00 93.68 314 A 1 
ATOM   2509 C  C   . SER A 1 314 ? -20.696 -7.173  -6.614  1.00 94.39 314 A 1 
ATOM   2510 O  O   . SER A 1 314 ? -21.907 -6.984  -6.723  1.00 92.50 314 A 1 
ATOM   2511 C  CB  . SER A 1 314 ? -20.029 -9.514  -6.051  1.00 91.27 314 A 1 
ATOM   2512 O  OG  . SER A 1 314 ? -19.185 -9.127  -4.985  1.00 79.99 314 A 1 
ATOM   2513 N  N   . GLU A 1 315 ? -19.885 -6.282  -6.047  1.00 93.92 315 A 1 
ATOM   2514 C  CA  . GLU A 1 315 ? -20.418 -5.084  -5.396  1.00 93.80 315 A 1 
ATOM   2515 C  C   . GLU A 1 315 ? -20.667 -3.929  -6.361  1.00 94.36 315 A 1 
ATOM   2516 O  O   . GLU A 1 315 ? -21.671 -3.226  -6.238  1.00 92.40 315 A 1 
ATOM   2517 C  CB  . GLU A 1 315 ? -19.474 -4.632  -4.286  1.00 91.97 315 A 1 
ATOM   2518 C  CG  . GLU A 1 315 ? -20.116 -3.705  -3.260  1.00 86.50 315 A 1 
ATOM   2519 C  CD  . GLU A 1 315 ? -21.046 -4.453  -2.312  1.00 88.59 315 A 1 
ATOM   2520 O  OE1 . GLU A 1 315 ? -21.212 -3.976  -1.166  1.00 83.07 315 A 1 
ATOM   2521 O  OE2 . GLU A 1 315 ? -21.615 -5.501  -2.698  1.00 83.11 315 A 1 
ATOM   2522 N  N   . TYR A 1 316 ? -19.769 -3.725  -7.315  1.00 95.46 316 A 1 
ATOM   2523 C  CA  . TYR A 1 316 ? -19.854 -2.573  -8.214  1.00 95.55 316 A 1 
ATOM   2524 C  C   . TYR A 1 316 ? -20.156 -2.945  -9.669  1.00 95.75 316 A 1 
ATOM   2525 O  O   . TYR A 1 316 ? -20.386 -2.062  -10.496 1.00 93.60 316 A 1 
ATOM   2526 C  CB  . TYR A 1 316 ? -18.556 -1.762  -8.162  1.00 95.20 316 A 1 
ATOM   2527 C  CG  . TYR A 1 316 ? -18.222 -1.207  -6.793  1.00 95.67 316 A 1 
ATOM   2528 C  CD1 . TYR A 1 316 ? -19.178 -0.555  -6.032  1.00 94.29 316 A 1 
ATOM   2529 C  CD2 . TYR A 1 316 ? -16.933 -1.320  -6.281  1.00 94.45 316 A 1 
ATOM   2530 C  CE1 . TYR A 1 316 ? -18.869 -0.034  -4.788  1.00 93.29 316 A 1 
ATOM   2531 C  CE2 . TYR A 1 316 ? -16.613 -0.798  -5.038  1.00 93.53 316 A 1 
ATOM   2532 C  CZ  . TYR A 1 316 ? -17.576 -0.152  -4.291  1.00 94.34 316 A 1 
ATOM   2533 O  OH  . TYR A 1 316 ? -17.267 0.364   -3.068  1.00 92.96 316 A 1 
ATOM   2534 N  N   . GLY A 1 317 ? -20.148 -4.222  -9.984  1.00 94.10 317 A 1 
ATOM   2535 C  CA  . GLY A 1 317 ? -20.415 -4.663  -11.340 1.00 93.97 317 A 1 
ATOM   2536 C  C   . GLY A 1 317 ? -19.277 -4.383  -12.304 1.00 95.10 317 A 1 
ATOM   2537 O  O   . GLY A 1 317 ? -19.482 -4.338  -13.514 1.00 92.96 317 A 1 
ATOM   2538 N  N   . LEU A 1 318 ? -18.074 -4.194  -11.774 1.00 94.76 318 A 1 
ATOM   2539 C  CA  . LEU A 1 318 ? -16.904 -3.910  -12.590 1.00 94.92 318 A 1 
ATOM   2540 C  C   . LEU A 1 318 ? -16.526 -5.121  -13.431 1.00 95.21 318 A 1 
ATOM   2541 O  O   . LEU A 1 318 ? -16.432 -6.233  -12.918 1.00 94.09 318 A 1 
ATOM   2542 C  CB  . LEU A 1 318 ? -15.720 -3.503  -11.722 1.00 93.90 318 A 1 
ATOM   2543 C  CG  . LEU A 1 318 ? -15.918 -2.257  -10.852 1.00 93.55 318 A 1 
ATOM   2544 C  CD1 . LEU A 1 318 ? -14.771 -2.119  -9.856  1.00 91.28 318 A 1 
ATOM   2545 C  CD2 . LEU A 1 318 ? -16.030 -1.013  -11.709 1.00 90.76 318 A 1 
ATOM   2546 N  N   . LYS A 1 319 ? -16.331 -4.904  -14.743 1.00 96.13 319 A 1 
ATOM   2547 C  CA  . LYS A 1 319 ? -15.959 -5.997  -15.640 1.00 95.78 319 A 1 
ATOM   2548 C  C   . LYS A 1 319 ? -14.465 -6.300  -15.533 1.00 96.36 319 A 1 
ATOM   2549 O  O   . LYS A 1 319 ? -14.033 -7.419  -15.799 1.00 94.68 319 A 1 
ATOM   2550 C  CB  . LYS A 1 319 ? -16.322 -5.641  -17.080 1.00 94.41 319 A 1 
ATOM   2551 C  CG  . LYS A 1 319 ? -17.804 -5.413  -17.297 1.00 89.69 319 A 1 
ATOM   2552 C  CD  . LYS A 1 319 ? -18.111 -5.045  -18.731 1.00 83.12 319 A 1 
ATOM   2553 C  CE  . LYS A 1 319 ? -19.590 -4.815  -18.945 1.00 75.77 319 A 1 
ATOM   2554 N  NZ  . LYS A 1 319 ? -19.909 -4.445  -20.356 1.00 66.29 319 A 1 
ATOM   2555 N  N   . GLU A 1 320 ? -13.697 -5.304  -15.142 1.00 97.64 320 A 1 
ATOM   2556 C  CA  . GLU A 1 320 ? -12.269 -5.438  -14.928 1.00 97.70 320 A 1 
ATOM   2557 C  C   . GLU A 1 320 ? -11.786 -4.213  -14.156 1.00 98.10 320 A 1 
ATOM   2558 O  O   . GLU A 1 320 ? -12.542 -3.253  -13.974 1.00 97.87 320 A 1 
ATOM   2559 C  CB  . GLU A 1 320 ? -11.513 -5.546  -16.261 1.00 96.70 320 A 1 
ATOM   2560 C  CG  . GLU A 1 320 ? -11.657 -4.307  -17.134 1.00 94.80 320 A 1 
ATOM   2561 C  CD  . GLU A 1 320 ? -10.984 -4.450  -18.495 1.00 94.91 320 A 1 
ATOM   2562 O  OE1 . GLU A 1 320 ? -10.459 -5.547  -18.793 1.00 90.77 320 A 1 
ATOM   2563 O  OE2 . GLU A 1 320 ? -11.000 -3.479  -19.254 1.00 91.03 320 A 1 
ATOM   2564 N  N   . LEU A 1 321 ? -10.541 -4.239  -13.699 1.00 97.97 321 A 1 
ATOM   2565 C  CA  . LEU A 1 321 ? -9.992  -3.124  -12.929 1.00 98.23 321 A 1 
ATOM   2566 C  C   . LEU A 1 321 ? -9.267  -2.138  -13.846 1.00 98.35 321 A 1 
ATOM   2567 O  O   . LEU A 1 321 ? -8.057  -1.937  -13.753 1.00 98.11 321 A 1 
ATOM   2568 C  CB  . LEU A 1 321 ? -9.058  -3.646  -11.835 1.00 98.18 321 A 1 
ATOM   2569 C  CG  . LEU A 1 321 ? -9.697  -4.632  -10.847 1.00 97.87 321 A 1 
ATOM   2570 C  CD1 . LEU A 1 321 ? -8.692  -5.074  -9.788  1.00 97.51 321 A 1 
ATOM   2571 C  CD2 . LEU A 1 321 ? -10.927 -4.024  -10.196 1.00 97.28 321 A 1 
ATOM   2572 N  N   . SER A 1 322 ? -10.040 -1.509  -14.739 1.00 98.31 322 A 1 
ATOM   2573 C  CA  . SER A 1 322 ? -9.502  -0.607  -15.742 1.00 98.35 322 A 1 
ATOM   2574 C  C   . SER A 1 322 ? -9.964  0.829   -15.519 1.00 98.35 322 A 1 
ATOM   2575 O  O   . SER A 1 322 ? -10.986 1.064   -14.862 1.00 98.30 322 A 1 
ATOM   2576 C  CB  . SER A 1 322 ? -9.935  -1.055  -17.144 1.00 98.11 322 A 1 
ATOM   2577 O  OG  . SER A 1 322 ? -11.328 -0.916  -17.298 1.00 97.46 322 A 1 
ATOM   2578 N  N   . PRO A 1 323 ? -9.237  1.808   -16.058 1.00 98.52 323 A 1 
ATOM   2579 C  CA  . PRO A 1 323 ? -9.681  3.204   -15.975 1.00 98.38 323 A 1 
ATOM   2580 C  C   . PRO A 1 323 ? -11.089 3.394   -16.525 1.00 98.23 323 A 1 
ATOM   2581 O  O   . PRO A 1 323 ? -11.874 4.148   -15.953 1.00 98.00 323 A 1 
ATOM   2582 C  CB  . PRO A 1 323 ? -8.645  3.953   -16.822 1.00 98.16 323 A 1 
ATOM   2583 C  CG  . PRO A 1 323 ? -7.417  3.125   -16.702 1.00 97.52 323 A 1 
ATOM   2584 C  CD  . PRO A 1 323 ? -7.900  1.698   -16.686 1.00 98.34 323 A 1 
ATOM   2585 N  N   . LYS A 1 324 ? -11.419 2.727   -17.630 1.00 98.25 324 A 1 
ATOM   2586 C  CA  . LYS A 1 324 ? -12.740 2.839   -18.233 1.00 97.93 324 A 1 
ATOM   2587 C  C   . LYS A 1 324 ? -13.833 2.432   -17.251 1.00 98.09 324 A 1 
ATOM   2588 O  O   . LYS A 1 324 ? -14.828 3.146   -17.085 1.00 97.62 324 A 1 
ATOM   2589 C  CB  . LYS A 1 324 ? -12.824 1.970   -19.496 1.00 97.14 324 A 1 
ATOM   2590 C  CG  . LYS A 1 324 ? -14.198 1.966   -20.156 1.00 86.69 324 A 1 
ATOM   2591 C  CD  . LYS A 1 324 ? -14.218 1.054   -21.365 1.00 82.34 324 A 1 
ATOM   2592 C  CE  . LYS A 1 324 ? -15.594 1.012   -22.005 1.00 69.09 324 A 1 
ATOM   2593 N  NZ  . LYS A 1 324 ? -15.637 0.105   -23.185 1.00 62.10 324 A 1 
ATOM   2594 N  N   . GLU A 1 325 ? -13.655 1.300   -16.596 1.00 98.02 325 A 1 
ATOM   2595 C  CA  . GLU A 1 325 ? -14.651 0.797   -15.659 1.00 97.97 325 A 1 
ATOM   2596 C  C   . GLU A 1 325 ? -14.786 1.702   -14.434 1.00 97.98 325 A 1 
ATOM   2597 O  O   . GLU A 1 325 ? -15.894 1.942   -13.952 1.00 97.58 325 A 1 
ATOM   2598 C  CB  . GLU A 1 325 ? -14.308 -0.629  -15.233 1.00 97.86 325 A 1 
ATOM   2599 C  CG  . GLU A 1 325 ? -14.520 -1.666  -16.318 1.00 96.61 325 A 1 
ATOM   2600 C  CD  . GLU A 1 325 ? -15.984 -1.824  -16.672 1.00 96.54 325 A 1 
ATOM   2601 O  OE1 . GLU A 1 325 ? -16.769 -2.191  -15.779 1.00 92.61 325 A 1 
ATOM   2602 O  OE2 . GLU A 1 325 ? -16.347 -1.575  -17.840 1.00 92.79 325 A 1 
ATOM   2603 N  N   . PHE A 1 326 ? -13.671 2.216   -13.934 1.00 98.11 326 A 1 
ATOM   2604 C  CA  . PHE A 1 326 ? -13.727 3.060   -12.750 1.00 98.12 326 A 1 
ATOM   2605 C  C   . PHE A 1 326 ? -14.223 4.470   -13.063 1.00 97.96 326 A 1 
ATOM   2606 O  O   . PHE A 1 326 ? -14.809 5.121   -12.199 1.00 97.54 326 A 1 
ATOM   2607 C  CB  . PHE A 1 326 ? -12.367 3.092   -12.047 1.00 98.05 326 A 1 
ATOM   2608 C  CG  . PHE A 1 326 ? -12.169 1.936   -11.105 1.00 98.18 326 A 1 
ATOM   2609 C  CD1 . PHE A 1 326 ? -12.609 2.013   -9.792  1.00 97.62 326 A 1 
ATOM   2610 C  CD2 . PHE A 1 326 ? -11.571 0.768   -11.532 1.00 97.56 326 A 1 
ATOM   2611 C  CE1 . PHE A 1 326 ? -12.448 0.957   -8.929  1.00 96.98 326 A 1 
ATOM   2612 C  CE2 . PHE A 1 326 ? -11.409 -0.301  -10.671 1.00 96.93 326 A 1 
ATOM   2613 C  CZ  . PHE A 1 326 ? -11.848 -0.209  -9.365  1.00 97.25 326 A 1 
ATOM   2614 N  N   . GLU A 1 327 ? -14.018 4.953   -14.280 1.00 98.07 327 A 1 
ATOM   2615 C  CA  . GLU A 1 327 ? -14.608 6.218   -14.687 1.00 97.94 327 A 1 
ATOM   2616 C  C   . GLU A 1 327 ? -16.127 6.097   -14.744 1.00 97.80 327 A 1 
ATOM   2617 O  O   . GLU A 1 327 ? -16.851 7.017   -14.351 1.00 97.43 327 A 1 
ATOM   2618 C  CB  . GLU A 1 327 ? -14.050 6.668   -16.040 1.00 97.67 327 A 1 
ATOM   2619 C  CG  . GLU A 1 327 ? -12.637 7.220   -15.956 1.00 94.61 327 A 1 
ATOM   2620 C  CD  . GLU A 1 327 ? -12.116 7.730   -17.285 1.00 93.04 327 A 1 
ATOM   2621 O  OE1 . GLU A 1 327 ? -12.537 7.201   -18.335 1.00 87.80 327 A 1 
ATOM   2622 O  OE2 . GLU A 1 327 ? -11.296 8.666   -17.282 1.00 88.03 327 A 1 
ATOM   2623 N  N   . ILE A 1 328 ? -16.604 4.964   -15.220 1.00 97.59 328 A 1 
ATOM   2624 C  CA  . ILE A 1 328 ? -18.034 4.692   -15.231 1.00 97.26 328 A 1 
ATOM   2625 C  C   . ILE A 1 328 ? -18.570 4.631   -13.808 1.00 97.39 328 A 1 
ATOM   2626 O  O   . ILE A 1 328 ? -19.619 5.205   -13.498 1.00 96.91 328 A 1 
ATOM   2627 C  CB  . ILE A 1 328 ? -18.346 3.378   -15.977 1.00 96.92 328 A 1 
ATOM   2628 C  CG1 . ILE A 1 328 ? -18.060 3.538   -17.470 1.00 95.29 328 A 1 
ATOM   2629 C  CG2 . ILE A 1 328 ? -19.796 2.953   -15.754 1.00 95.26 328 A 1 
ATOM   2630 C  CD1 . ILE A 1 328 ? -18.173 2.251   -18.261 1.00 91.95 328 A 1 
ATOM   2631 N  N   . LEU A 1 329 ? -17.849 3.960   -12.922 1.00 97.13 329 A 1 
ATOM   2632 C  CA  . LEU A 1 329 ? -18.247 3.853   -11.523 1.00 97.01 329 A 1 
ATOM   2633 C  C   . LEU A 1 329 ? -18.297 5.226   -10.856 1.00 97.28 329 A 1 
ATOM   2634 O  O   . LEU A 1 329 ? -19.249 5.536   -10.133 1.00 97.16 329 A 1 
ATOM   2635 C  CB  . LEU A 1 329 ? -17.293 2.937   -10.752 1.00 97.03 329 A 1 
ATOM   2636 C  CG  . LEU A 1 329 ? -17.574 2.784   -9.260  1.00 96.61 329 A 1 
ATOM   2637 C  CD1 . LEU A 1 329 ? -18.955 2.189   -9.036  1.00 95.62 329 A 1 
ATOM   2638 C  CD2 . LEU A 1 329 ? -16.512 1.931   -8.592  1.00 95.39 329 A 1 
ATOM   2639 N  N   . ALA A 1 330 ? -17.282 6.055   -11.099 1.00 97.32 330 A 1 
ATOM   2640 C  CA  . ALA A 1 330 ? -17.237 7.387   -10.521 1.00 97.03 330 A 1 
ATOM   2641 C  C   . ALA A 1 330 ? -18.417 8.229   -10.997 1.00 97.14 330 A 1 
ATOM   2642 O  O   . ALA A 1 330 ? -19.040 8.953   -10.209 1.00 96.76 330 A 1 
ATOM   2643 C  CB  . ALA A 1 330 ? -15.918 8.073   -10.876 1.00 96.47 330 A 1 
ATOM   2644 N  N   . ALA A 1 331 ? -18.738 8.137   -12.277 1.00 97.37 331 A 1 
ATOM   2645 C  CA  . ALA A 1 331 ? -19.864 8.871   -12.840 1.00 97.39 331 A 1 
ATOM   2646 C  C   . ALA A 1 331 ? -21.177 8.401   -12.219 1.00 97.56 331 A 1 
ATOM   2647 O  O   . ALA A 1 331 ? -22.069 9.206   -11.937 1.00 96.99 331 A 1 
ATOM   2648 C  CB  . ALA A 1 331 ? -19.902 8.716   -14.350 1.00 97.11 331 A 1 
ATOM   2649 N  N   . ARG A 1 332 ? -21.313 7.100   -12.007 1.00 97.57 332 A 1 
ATOM   2650 C  CA  . ARG A 1 332 ? -22.505 6.540   -11.378 1.00 97.29 332 A 1 
ATOM   2651 C  C   . ARG A 1 332 ? -22.661 7.054   -9.952  1.00 97.52 332 A 1 
ATOM   2652 O  O   . ARG A 1 332 ? -23.753 7.444   -9.541  1.00 97.17 332 A 1 
ATOM   2653 C  CB  . ARG A 1 332 ? -22.451 5.010   -11.385 1.00 96.58 332 A 1 
ATOM   2654 C  CG  . ARG A 1 332 ? -22.653 4.369   -12.754 1.00 90.45 332 A 1 
ATOM   2655 C  CD  . ARG A 1 332 ? -22.459 2.861   -12.667 1.00 88.71 332 A 1 
ATOM   2656 N  NE  . ARG A 1 332 ? -23.385 2.243   -11.724 1.00 83.87 332 A 1 
ATOM   2657 C  CZ  . ARG A 1 332 ? -23.187 1.077   -11.118 1.00 81.00 332 A 1 
ATOM   2658 N  NH1 . ARG A 1 332 ? -22.082 0.388   -11.347 1.00 75.02 332 A 1 
ATOM   2659 N  NH2 . ARG A 1 332 ? -24.093 0.599   -10.273 1.00 72.05 332 A 1 
ATOM   2660 N  N   . MET A 1 333 ? -21.577 7.070   -9.193  1.00 97.18 333 A 1 
ATOM   2661 C  CA  . MET A 1 333 ? -21.629 7.515   -7.809  1.00 96.68 333 A 1 
ATOM   2662 C  C   . MET A 1 333 ? -21.969 9.002   -7.700  1.00 96.93 333 A 1 
ATOM   2663 O  O   . MET A 1 333 ? -22.556 9.436   -6.714  1.00 96.31 333 A 1 
ATOM   2664 C  CB  . MET A 1 333 ? -20.306 7.227   -7.093  1.00 95.63 333 A 1 
ATOM   2665 C  CG  . MET A 1 333 ? -20.050 5.745   -6.862  1.00 92.96 333 A 1 
ATOM   2666 S  SD  . MET A 1 333 ? -18.680 5.425   -5.716  1.00 92.20 333 A 1 
ATOM   2667 C  CE  . MET A 1 333 ? -17.302 6.146   -6.596  1.00 84.63 333 A 1 
ATOM   2668 N  N   . ASP A 1 334 ? -21.597 9.773   -8.715  1.00 96.54 334 A 1 
ATOM   2669 C  CA  . ASP A 1 334 ? -21.903 11.198  -8.731  1.00 96.22 334 A 1 
ATOM   2670 C  C   . ASP A 1 334 ? -23.402 11.447  -8.817  1.00 96.35 334 A 1 
ATOM   2671 O  O   . ASP A 1 334 ? -23.900 12.487  -8.388  1.00 95.42 334 A 1 
ATOM   2672 C  CB  . ASP A 1 334 ? -21.180 11.881  -9.897  1.00 95.57 334 A 1 
ATOM   2673 C  CG  . ASP A 1 334 ? -21.271 13.391  -9.832  1.00 86.48 334 A 1 
ATOM   2674 O  OD1 . ASP A 1 334 ? -20.807 13.973  -8.835  1.00 80.92 334 A 1 
ATOM   2675 O  OD2 . ASP A 1 334 ? -21.794 13.995  -10.785 1.00 78.94 334 A 1 
ATOM   2676 N  N   . LYS A 1 335 ? -24.140 10.480  -9.368  1.00 97.13 335 A 1 
ATOM   2677 C  CA  . LYS A 1 335 ? -25.586 10.599  -9.549  1.00 97.04 335 A 1 
ATOM   2678 C  C   . LYS A 1 335 ? -26.381 9.763   -8.560  1.00 97.24 335 A 1 
ATOM   2679 O  O   . LYS A 1 335 ? -27.566 10.018  -8.338  1.00 95.64 335 A 1 
ATOM   2680 C  CB  . LYS A 1 335 ? -25.980 10.170  -10.973 1.00 95.94 335 A 1 
ATOM   2681 C  CG  . LYS A 1 335 ? -25.356 10.974  -12.083 1.00 89.82 335 A 1 
ATOM   2682 C  CD  . LYS A 1 335 ? -25.799 10.427  -13.441 1.00 83.36 335 A 1 
ATOM   2683 C  CE  . LYS A 1 335 ? -25.208 11.214  -14.593 1.00 73.85 335 A 1 
ATOM   2684 N  NZ  . LYS A 1 335 ? -25.658 10.672  -15.901 1.00 64.26 335 A 1 
ATOM   2685 N  N   . ASP A 1 336 ? -25.752 8.772   -7.973  1.00 96.49 336 A 1 
ATOM   2686 C  CA  . ASP A 1 336 ? -26.424 7.780   -7.141  1.00 96.54 336 A 1 
ATOM   2687 C  C   . ASP A 1 336 ? -25.873 7.822   -5.722  1.00 96.71 336 A 1 
ATOM   2688 O  O   . ASP A 1 336 ? -24.827 7.243   -5.440  1.00 96.14 336 A 1 
ATOM   2689 C  CB  . ASP A 1 336 ? -26.252 6.392   -7.756  1.00 95.72 336 A 1 
ATOM   2690 C  CG  . ASP A 1 336 ? -27.090 5.329   -7.077  1.00 95.32 336 A 1 
ATOM   2691 O  OD1 . ASP A 1 336 ? -27.509 5.527   -5.916  1.00 93.11 336 A 1 
ATOM   2692 O  OD2 . ASP A 1 336 ? -27.330 4.280   -7.701  1.00 92.00 336 A 1 
ATOM   2693 N  N   . LEU A 1 337 ? -26.604 8.505   -4.827  1.00 96.56 337 A 1 
ATOM   2694 C  CA  . LEU A 1 337 ? -26.144 8.653   -3.450  1.00 96.14 337 A 1 
ATOM   2695 C  C   . LEU A 1 337 ? -26.043 7.316   -2.726  1.00 96.03 337 A 1 
ATOM   2696 O  O   . LEU A 1 337 ? -25.138 7.108   -1.919  1.00 95.75 337 A 1 
ATOM   2697 C  CB  . LEU A 1 337 ? -27.071 9.601   -2.677  1.00 95.75 337 A 1 
ATOM   2698 C  CG  . LEU A 1 337 ? -26.679 9.890   -1.226  1.00 90.01 337 A 1 
ATOM   2699 C  CD1 . LEU A 1 337 ? -25.287 10.489  -1.161  1.00 86.31 337 A 1 
ATOM   2700 C  CD2 . LEU A 1 337 ? -27.702 10.807  -0.570  1.00 86.41 337 A 1 
ATOM   2701 N  N   . GLN A 1 338 ? -26.979 6.404   -3.015  1.00 96.19 338 A 1 
ATOM   2702 C  CA  . GLN A 1 338 ? -26.944 5.095   -2.381  1.00 95.54 338 A 1 
ATOM   2703 C  C   . GLN A 1 338 ? -25.695 4.322   -2.784  1.00 95.68 338 A 1 
ATOM   2704 O  O   . GLN A 1 338 ? -25.088 3.632   -1.968  1.00 95.03 338 A 1 
ATOM   2705 C  CB  . GLN A 1 338 ? -28.202 4.291   -2.733  1.00 95.12 338 A 1 
ATOM   2706 C  CG  . GLN A 1 338 ? -29.469 4.836   -2.096  1.00 81.80 338 A 1 
ATOM   2707 C  CD  . GLN A 1 338 ? -30.671 3.926   -2.325  1.00 75.09 338 A 1 
ATOM   2708 O  OE1 . GLN A 1 338 ? -30.551 2.854   -2.914  1.00 68.05 338 A 1 
ATOM   2709 N  NE2 . GLN A 1 338 ? -31.834 4.358   -1.855  1.00 65.19 338 A 1 
ATOM   2710 N  N   . LEU A 1 339 ? -25.304 4.452   -4.049  1.00 95.49 339 A 1 
ATOM   2711 C  CA  . LEU A 1 339 ? -24.090 3.802   -4.526  1.00 95.56 339 A 1 
ATOM   2712 C  C   . LEU A 1 339 ? -22.860 4.425   -3.881  1.00 95.99 339 A 1 
ATOM   2713 O  O   . LEU A 1 339 ? -21.932 3.723   -3.482  1.00 95.94 339 A 1 
ATOM   2714 C  CB  . LEU A 1 339 ? -23.993 3.882   -6.050  1.00 95.44 339 A 1 
ATOM   2715 C  CG  . LEU A 1 339 ? -22.774 3.214   -6.678  1.00 94.23 339 A 1 
ATOM   2716 C  CD1 . LEU A 1 339 ? -22.732 1.735   -6.336  1.00 93.05 339 A 1 
ATOM   2717 C  CD2 . LEU A 1 339 ? -22.781 3.410   -8.192  1.00 93.06 339 A 1 
ATOM   2718 N  N   . PHE A 1 340 ? -22.853 5.752   -3.781  1.00 96.17 340 A 1 
ATOM   2719 C  CA  . PHE A 1 340 ? -21.739 6.423   -3.116  1.00 95.67 340 A 1 
ATOM   2720 C  C   . PHE A 1 340 ? -21.651 6.011   -1.649  1.00 95.36 340 A 1 
ATOM   2721 O  O   . PHE A 1 340 ? -20.562 5.792   -1.121  1.00 95.60 340 A 1 
ATOM   2722 C  CB  . PHE A 1 340 ? -21.853 7.942   -3.203  1.00 95.29 340 A 1 
ATOM   2723 C  CG  . PHE A 1 340 ? -20.799 8.657   -2.406  1.00 94.24 340 A 1 
ATOM   2724 C  CD1 . PHE A 1 340 ? -19.517 8.811   -2.914  1.00 92.59 340 A 1 
ATOM   2725 C  CD2 . PHE A 1 340 ? -21.073 9.152   -1.146  1.00 92.65 340 A 1 
ATOM   2726 C  CE1 . PHE A 1 340 ? -18.531 9.454   -2.179  1.00 90.53 340 A 1 
ATOM   2727 C  CE2 . PHE A 1 340 ? -20.097 9.792   -0.398  1.00 90.59 340 A 1 
ATOM   2728 C  CZ  . PHE A 1 340 ? -18.824 9.948   -0.921  1.00 89.73 340 A 1 
ATOM   2729 N  N   . ASN A 1 341 ? -22.811 5.913   -0.988  1.00 95.16 341 A 1 
ATOM   2730 C  CA  . ASN A 1 341 ? -22.828 5.507   0.410   1.00 94.21 341 A 1 
ATOM   2731 C  C   . ASN A 1 341 ? -22.284 4.088   0.579   1.00 94.26 341 A 1 
ATOM   2732 O  O   . ASN A 1 341 ? -21.624 3.790   1.575   1.00 94.27 341 A 1 
ATOM   2733 C  CB  . ASN A 1 341 ? -24.245 5.599   0.983   1.00 93.95 341 A 1 
ATOM   2734 C  CG  . ASN A 1 341 ? -24.683 7.027   1.233   1.00 90.73 341 A 1 
ATOM   2735 O  OD1 . ASN A 1 341 ? -23.857 7.939   1.283   1.00 86.59 341 A 1 
ATOM   2736 N  ND2 . ASN A 1 341 ? -25.977 7.234   1.399   1.00 85.20 341 A 1 
ATOM   2737 N  N   . LYS A 1 342 ? -22.554 3.225   -0.393  1.00 94.87 342 A 1 
ATOM   2738 C  CA  . LYS A 1 342 ? -21.999 1.876   -0.379  1.00 94.64 342 A 1 
ATOM   2739 C  C   . LYS A 1 342 ? -20.470 1.939   -0.475  1.00 95.24 342 A 1 
ATOM   2740 O  O   . LYS A 1 342 ? -19.765 1.273   0.279   1.00 94.73 342 A 1 
ATOM   2741 C  CB  . LYS A 1 342 ? -22.561 1.042   -1.528  1.00 93.33 342 A 1 
ATOM   2742 C  CG  . LYS A 1 342 ? -21.992 -0.368  -1.599  1.00 84.66 342 A 1 
ATOM   2743 C  CD  . LYS A 1 342 ? -22.394 -1.071  -2.879  1.00 82.59 342 A 1 
ATOM   2744 C  CE  . LYS A 1 342 ? -23.875 -1.372  -2.920  1.00 73.42 342 A 1 
ATOM   2745 N  NZ  . LYS A 1 342 ? -24.242 -2.155  -4.138  1.00 67.23 342 A 1 
ATOM   2746 N  N   . TYR A 1 343 ? -19.988 2.749   -1.419  1.00 94.22 343 A 1 
ATOM   2747 C  CA  . TYR A 1 343 ? -18.547 2.957   -1.559  1.00 94.02 343 A 1 
ATOM   2748 C  C   . TYR A 1 343 ? -17.942 3.502   -0.272  1.00 94.03 343 A 1 
ATOM   2749 O  O   . TYR A 1 343 ? -16.896 3.043   0.180   1.00 94.79 343 A 1 
ATOM   2750 C  CB  . TYR A 1 343 ? -18.249 3.899   -2.724  1.00 94.83 343 A 1 
ATOM   2751 C  CG  . TYR A 1 343 ? -16.919 4.609   -2.606  1.00 94.87 343 A 1 
ATOM   2752 C  CD1 . TYR A 1 343 ? -15.735 3.995   -2.998  1.00 93.93 343 A 1 
ATOM   2753 C  CD2 . TYR A 1 343 ? -16.844 5.896   -2.084  1.00 94.38 343 A 1 
ATOM   2754 C  CE1 . TYR A 1 343 ? -14.519 4.643   -2.880  1.00 92.87 343 A 1 
ATOM   2755 C  CE2 . TYR A 1 343 ? -15.635 6.551   -1.958  1.00 93.01 343 A 1 
ATOM   2756 C  CZ  . TYR A 1 343 ? -14.477 5.922   -2.356  1.00 92.74 343 A 1 
ATOM   2757 O  OH  . TYR A 1 343 ? -13.269 6.578   -2.234  1.00 91.28 343 A 1 
ATOM   2758 N  N   . HIS A 1 344 ? -18.605 4.493   0.330   1.00 94.63 344 A 1 
ATOM   2759 C  CA  . HIS A 1 344 ? -18.070 5.125   1.532   1.00 93.52 344 A 1 
ATOM   2760 C  C   . HIS A 1 344 ? -18.056 4.153   2.718   1.00 93.37 344 A 1 
ATOM   2761 O  O   . HIS A 1 344 ? -17.186 4.231   3.582   1.00 93.13 344 A 1 
ATOM   2762 C  CB  . HIS A 1 344 ? -18.875 6.372   1.892   1.00 92.49 344 A 1 
ATOM   2763 C  CG  . HIS A 1 344 ? -18.224 7.219   2.940   1.00 88.57 344 A 1 
ATOM   2764 N  ND1 . HIS A 1 344 ? -18.616 7.202   4.258   1.00 77.20 344 A 1 
ATOM   2765 C  CD2 . HIS A 1 344 ? -17.201 8.095   2.869   1.00 76.39 344 A 1 
ATOM   2766 C  CE1 . HIS A 1 344 ? -17.869 8.031   4.957   1.00 77.03 344 A 1 
ATOM   2767 N  NE2 . HIS A 1 344 ? -16.995 8.587   4.136   1.00 78.71 344 A 1 
ATOM   2768 N  N   . LEU A 1 345 ? -19.034 3.254   2.754   1.00 94.01 345 A 1 
ATOM   2769 C  CA  . LEU A 1 345 ? -19.046 2.212   3.776   1.00 93.34 345 A 1 
ATOM   2770 C  C   . LEU A 1 345 ? -17.806 1.335   3.655   1.00 93.57 345 A 1 
ATOM   2771 O  O   . LEU A 1 345 ? -17.133 1.047   4.641   1.00 93.32 345 A 1 
ATOM   2772 C  CB  . LEU A 1 345 ? -20.311 1.365   3.663   1.00 92.56 345 A 1 
ATOM   2773 C  CG  . LEU A 1 345 ? -20.469 0.238   4.682   1.00 86.38 345 A 1 
ATOM   2774 C  CD1 . LEU A 1 345 ? -20.656 0.812   6.076   1.00 83.44 345 A 1 
ATOM   2775 C  CD2 . LEU A 1 345 ? -21.646 -0.666  4.310   1.00 83.01 345 A 1 
ATOM   2776 N  N   . HIS A 1 346 ? -17.487 0.936   2.424   1.00 94.26 346 A 1 
ATOM   2777 C  CA  . HIS A 1 346 ? -16.314 0.098   2.197   1.00 93.86 346 A 1 
ATOM   2778 C  C   . HIS A 1 346 ? -15.018 0.899   2.346   1.00 94.15 346 A 1 
ATOM   2779 O  O   . HIS A 1 346 ? -13.988 0.348   2.752   1.00 93.94 346 A 1 
ATOM   2780 C  CB  . HIS A 1 346 ? -16.389 -0.545  0.813   1.00 93.61 346 A 1 
ATOM   2781 C  CG  . HIS A 1 346 ? -17.573 -1.446  0.636   1.00 93.52 346 A 1 
ATOM   2782 N  ND1 . HIS A 1 346 ? -18.053 -2.243  1.647   1.00 89.59 346 A 1 
ATOM   2783 C  CD2 . HIS A 1 346 ? -18.360 -1.681  -0.436  1.00 88.70 346 A 1 
ATOM   2784 C  CE1 . HIS A 1 346 ? -19.099 -2.930  1.209   1.00 90.96 346 A 1 
ATOM   2785 N  NE2 . HIS A 1 346 ? -19.303 -2.605  -0.051  1.00 91.05 346 A 1 
ATOM   2786 N  N   . PHE A 1 347 ? -15.071 2.188   2.022   1.00 92.22 347 A 1 
ATOM   2787 C  CA  . PHE A 1 347 ? -13.947 3.108   2.216   1.00 90.05 347 A 1 
ATOM   2788 C  C   . PHE A 1 347 ? -13.395 2.976   3.629   1.00 88.96 347 A 1 
ATOM   2789 O  O   . PHE A 1 347 ? -12.178 3.024   3.841   1.00 89.98 347 A 1 
ATOM   2790 C  CB  . PHE A 1 347 ? -14.416 4.538   1.932   1.00 91.19 347 A 1 
ATOM   2791 C  CG  . PHE A 1 347 ? -13.409 5.612   2.266   1.00 92.30 347 A 1 
ATOM   2792 C  CD1 . PHE A 1 347 ? -12.429 5.973   1.350   1.00 92.37 347 A 1 
ATOM   2793 C  CD2 . PHE A 1 347 ? -13.470 6.291   3.474   1.00 93.01 347 A 1 
ATOM   2794 C  CE1 . PHE A 1 347 ? -11.520 6.983   1.644   1.00 91.03 347 A 1 
ATOM   2795 C  CE2 . PHE A 1 347 ? -12.563 7.292   3.775   1.00 91.47 347 A 1 
ATOM   2796 C  CZ  . PHE A 1 347 ? -11.595 7.640   2.860   1.00 91.26 347 A 1 
ATOM   2797 N  N   . ARG A 1 348 ? -14.302 2.796   4.596   1.00 92.74 348 A 1 
ATOM   2798 C  CA  . ARG A 1 348 ? -13.933 2.708   6.002   1.00 91.31 348 A 1 
ATOM   2799 C  C   . ARG A 1 348 ? -13.975 1.271   6.529   1.00 91.61 348 A 1 
ATOM   2800 O  O   . ARG A 1 348 ? -14.109 1.048   7.735   1.00 90.33 348 A 1 
ATOM   2801 C  CB  . ARG A 1 348 ? -14.858 3.605   6.836   1.00 89.21 348 A 1 
ATOM   2802 C  CG  . ARG A 1 348 ? -16.285 3.100   6.930   1.00 81.53 348 A 1 
ATOM   2803 C  CD  . ARG A 1 348 ? -17.254 4.171   7.392   1.00 78.80 348 A 1 
ATOM   2804 N  NE  . ARG A 1 348 ? -18.494 3.605   7.904   1.00 71.72 348 A 1 
ATOM   2805 C  CZ  . ARG A 1 348 ? -19.670 4.226   7.896   1.00 66.94 348 A 1 
ATOM   2806 N  NH1 . ARG A 1 348 ? -19.782 5.437   7.386   1.00 61.15 348 A 1 
ATOM   2807 N  NH2 . ARG A 1 348 ? -20.729 3.626   8.397   1.00 57.83 348 A 1 
ATOM   2808 N  N   . ALA A 1 349 ? -13.878 0.313   5.629   1.00 93.17 349 A 1 
ATOM   2809 C  CA  . ALA A 1 349 ? -13.887 -1.106  5.996   1.00 92.54 349 A 1 
ATOM   2810 C  C   . ALA A 1 349 ? -15.138 -1.501  6.781   1.00 93.06 349 A 1 
ATOM   2811 O  O   . ALA A 1 349 ? -15.078 -2.318  7.702   1.00 91.05 349 A 1 
ATOM   2812 C  CB  . ALA A 1 349 ? -12.623 -1.474  6.777   1.00 91.94 349 A 1 
ATOM   2813 N  N   . ASP A 1 350 ? -16.268 -0.904  6.415   1.00 91.80 350 A 1 
ATOM   2814 C  CA  . ASP A 1 350 ? -17.568 -1.200  7.015   1.00 91.05 350 A 1 
ATOM   2815 C  C   . ASP A 1 350 ? -17.594 -0.981  8.529   1.00 90.56 350 A 1 
ATOM   2816 O  O   . ASP A 1 350 ? -18.379 -1.598  9.248   1.00 87.24 350 A 1 
ATOM   2817 C  CB  . ASP A 1 350 ? -17.993 -2.645  6.711   1.00 90.77 350 A 1 
ATOM   2818 C  CG  . ASP A 1 350 ? -18.201 -2.900  5.227   1.00 90.32 350 A 1 
ATOM   2819 O  OD1 . ASP A 1 350 ? -17.684 -2.124  4.399   1.00 86.83 350 A 1 
ATOM   2820 O  OD2 . ASP A 1 350 ? -18.880 -3.889  4.886   1.00 87.13 350 A 1 
ATOM   2821 N  N   . THR A 1 351 ? -16.747 -0.076  9.009   1.00 91.29 351 A 1 
ATOM   2822 C  CA  . THR A 1 351 ? -16.620 0.141   10.448  1.00 89.42 351 A 1 
ATOM   2823 C  C   . THR A 1 351 ? -17.719 1.071   10.968  1.00 87.59 351 A 1 
ATOM   2824 O  O   . THR A 1 351 ? -17.851 2.200   10.490  1.00 84.87 351 A 1 
ATOM   2825 C  CB  . THR A 1 351 ? -15.252 0.740   10.793  1.00 88.69 351 A 1 
ATOM   2826 O  OG1 . THR A 1 351 ? -14.223 -0.086  10.235  1.00 84.95 351 A 1 
ATOM   2827 C  CG2 . THR A 1 351 ? -15.079 0.824   12.296  1.00 85.37 351 A 1 
ATOM   2828 N  N   . PRO A 1 352 ? -18.504 0.622   11.952  1.00 84.53 352 A 1 
ATOM   2829 C  CA  . PRO A 1 352 ? -19.555 1.460   12.522  1.00 80.56 352 A 1 
ATOM   2830 C  C   . PRO A 1 352 ? -19.004 2.679   13.245  1.00 78.96 352 A 1 
ATOM   2831 O  O   . PRO A 1 352 ? -17.944 2.606   13.867  1.00 71.98 352 A 1 
ATOM   2832 C  CB  . PRO A 1 352 ? -20.248 0.523   13.517  1.00 77.09 352 A 1 
ATOM   2833 C  CG  . PRO A 1 352 ? -19.894 -0.855  13.069  1.00 76.73 352 A 1 
ATOM   2834 C  CD  . PRO A 1 352 ? -18.516 -0.733  12.500  1.00 80.22 352 A 1 
ATOM   2835 N  N   . GLY A 1 353 ? -19.732 3.816   13.156  1.00 77.56 353 A 1 
ATOM   2836 C  CA  . GLY A 1 353 ? -19.363 5.019   13.885  1.00 73.96 353 A 1 
ATOM   2837 C  C   . GLY A 1 353 ? -18.182 5.780   13.314  1.00 72.57 353 A 1 
ATOM   2838 O  O   . GLY A 1 353 ? -17.683 6.718   13.945  1.00 66.45 353 A 1 
ATOM   2839 N  N   . PHE A 1 354 ? -17.744 5.409   12.132  1.00 67.46 354 A 1 
ATOM   2840 C  CA  . PHE A 1 354 ? -16.589 6.035   11.489  1.00 63.91 354 A 1 
ATOM   2841 C  C   . PHE A 1 354 ? -16.874 7.489   11.106  1.00 61.61 354 A 1 
ATOM   2842 O  O   . PHE A 1 354 ? -17.919 7.793   10.530  1.00 57.53 354 A 1 
ATOM   2843 C  CB  . PHE A 1 354 ? -16.202 5.238   10.245  1.00 60.85 354 A 1 
ATOM   2844 C  CG  . PHE A 1 354 ? -15.005 5.775   9.505   1.00 58.97 354 A 1 
ATOM   2845 C  CD1 . PHE A 1 354 ? -13.735 5.328   9.817   1.00 56.69 354 A 1 
ATOM   2846 C  CD2 . PHE A 1 354 ? -15.159 6.697   8.490   1.00 56.78 354 A 1 
ATOM   2847 C  CE1 . PHE A 1 354 ? -12.633 5.797   9.127   1.00 52.47 354 A 1 
ATOM   2848 C  CE2 . PHE A 1 354 ? -14.057 7.179   7.797   1.00 53.27 354 A 1 
ATOM   2849 C  CZ  . PHE A 1 354 ? -12.794 6.732   8.115   1.00 54.05 354 A 1 
ATOM   2850 N  N   . THR A 1 355 ? -15.958 8.380   11.428  1.00 56.16 355 A 1 
ATOM   2851 C  CA  . THR A 1 355 ? -16.058 9.788   11.021  1.00 55.36 355 A 1 
ATOM   2852 C  C   . THR A 1 355 ? -14.738 10.247  10.436  1.00 52.16 355 A 1 
ATOM   2853 O  O   . THR A 1 355 ? -14.700 11.264  9.731   1.00 47.82 355 A 1 
ATOM   2854 C  CB  . THR A 1 355 ? -16.430 10.698  12.205  1.00 50.85 355 A 1 
ATOM   2855 O  OG1 . THR A 1 355 ? -15.458 10.551  13.235  1.00 47.77 355 A 1 
ATOM   2856 C  CG2 . THR A 1 355 ? -17.799 10.331  12.756  1.00 45.99 355 A 1 
ATOM   2857 O  OXT . THR A 1 355 ? -13.700 9.609   10.653  1.00 46.54 355 A 1 
HETATM 2858 CO CO  . CO  B 2 .   ? 0.514   3.636   7.789   1.00 89.51 1   B 1 
#
