# Supplementary material for: Theoretical Study of Sphingomyelinases from Entamoeba histolytica and Trichomonas vaginalis Sheds Light on the Evolution of Enzymes Needed for Survival and Colonization
Source: Pathogens. 2025 Jan 5;14(1):32. doi: 10.3390/pathogens14010032 (PMC11768322; doi:10.3390/pathogens14010032)
Supplement: Supplementary file 1 [file pathogens-14-00032-s001.zip › Supplementary structural Files/CIF files aSMase6/aSMase6 no loop/aSmase6 no loop Co/fold_smasa6nosigpeptnoloopnoctermco_model_2.cif]

# By using this file you agree to the legally binding terms of use found at alphafoldserver.com/output-terms
data_736c0299ecc5581c
#
_entry.id 736c0299ecc5581c
#
loop_
_atom_type.symbol
C  
CO 
N  
O  
S  
#
loop_
_audit_author.name
_audit_author.pdbx_ordinal
"Google DeepMind" 1 
"Isomorphic Labs" 2 
#
_audit_conform.dict_location https://raw.githubusercontent.com/ihmwg/ModelCIF/master/dist/mmcif_ma.dic
_audit_conform.dict_name     mmcif_ma.dic
_audit_conform.dict_version  1.4.5
#
loop_
_chem_comp.formula
_chem_comp.formula_weight
_chem_comp.id
_chem_comp.mon_nstd_flag
_chem_comp.name
_chem_comp.pdbx_smiles
_chem_comp.pdbx_synonyms
_chem_comp.type
"C3 H7 N O2"    89.093  ALA y ALANINE           C[C@H](N)C(O)=O                  ? "L-PEPTIDE LINKING" 
"C6 H15 N4 O2"  175.209 ARG y ARGININE          N[C@@H](CCCNC(N)=[NH2+])C(O)=O   ? "L-PEPTIDE LINKING" 
"C4 H8 N2 O3"   132.118 ASN y ASPARAGINE        N[C@@H](CC(N)=O)C(O)=O           ? "L-PEPTIDE LINKING" 
"C4 H7 N O4"    133.103 ASP y "ASPARTIC ACID"   N[C@@H](CC(O)=O)C(O)=O           ? "L-PEPTIDE LINKING" 
Co              58.933  CO  . "COBALT (II) ION" "[Co++]"                         ? NON-POLYMER         
"C3 H7 N O2 S"  121.158 CYS y CYSTEINE          N[C@@H](CS)C(O)=O                ? "L-PEPTIDE LINKING" 
"C5 H10 N2 O3"  146.144 GLN y GLUTAMINE         N[C@@H](CCC(N)=O)C(O)=O          ? "L-PEPTIDE LINKING" 
"C5 H9 N O4"    147.129 GLU y "GLUTAMIC ACID"   N[C@@H](CCC(O)=O)C(O)=O          ? "L-PEPTIDE LINKING" 
"C2 H5 N O2"    75.067  GLY y GLYCINE           NCC(O)=O                         ? "PEPTIDE LINKING"   
"C6 H10 N3 O2"  156.162 HIS y HISTIDINE         N[C@@H](Cc1c[nH]c[nH+]1)C(O)=O   ? "L-PEPTIDE LINKING" 
"C6 H13 N O2"   131.173 ILE y ISOLEUCINE        CC[C@H](C)[C@H](N)C(O)=O         ? "L-PEPTIDE LINKING" 
"C6 H13 N O2"   131.173 LEU y LEUCINE           CC(C)C[C@H](N)C(O)=O             ? "L-PEPTIDE LINKING" 
"C6 H15 N2 O2"  147.195 LYS y LYSINE            N[C@@H](CCCC[NH3+])C(O)=O        ? "L-PEPTIDE LINKING" 
"C5 H11 N O2 S" 149.211 MET y METHIONINE        CSCC[C@H](N)C(O)=O               ? "L-PEPTIDE LINKING" 
"C9 H11 N O2"   165.189 PHE y PHENYLALANINE     N[C@@H](Cc1ccccc1)C(O)=O         ? "L-PEPTIDE LINKING" 
"C5 H9 N O2"    115.130 PRO y PROLINE           OC(=O)[C@@H]1CCCN1               ? "L-PEPTIDE LINKING" 
"C3 H7 N O3"    105.093 SER y SERINE            N[C@@H](CO)C(O)=O                ? "L-PEPTIDE LINKING" 
"C4 H9 N O3"    119.119 THR y THREONINE         C[C@@H](O)[C@H](N)C(O)=O         ? "L-PEPTIDE LINKING" 
"C11 H12 N2 O2" 204.225 TRP y TRYPTOPHAN        N[C@@H](Cc1c[nH]c2ccccc12)C(O)=O ? "L-PEPTIDE LINKING" 
"C9 H11 N O3"   181.189 TYR y TYROSINE          N[C@@H](Cc1ccc(O)cc1)C(O)=O      ? "L-PEPTIDE LINKING" 
"C5 H11 N O2"   117.146 VAL y VALINE            CC(C)[C@H](N)C(O)=O              ? "L-PEPTIDE LINKING" 
#
_citation.book_publisher          ?
_citation.country                 UK
_citation.id                      primary
_citation.journal_full            Nature
_citation.journal_id_ASTM         NATUAS
_citation.journal_id_CSD          0006
_citation.journal_id_ISSN         0028-0836
_citation.journal_volume          ?
_citation.page_first              ?
_citation.page_last               ?
_citation.pdbx_database_id_DOI    ?
_citation.pdbx_database_id_PubMed ?
_citation.title                   "Accurate structure prediction of biomolecular interactions with AlphaFold 3"
_citation.year                    2024
#
loop_
_citation_author.citation_id
_citation_author.name
_citation_author.ordinal
primary "Google DeepMind" 1 
primary "Isomorphic Labs" 2 
#
loop_
_entity.id
_entity.pdbx_description
_entity.type
1 . polymer     
2 . non-polymer 
#
_entity_poly.entity_id      1
_entity_poly.pdbx_strand_id A
_entity_poly.type           polypeptide(L)
#
loop_
_entity_poly_seq.entity_id
_entity_poly_seq.hetero
_entity_poly_seq.mon_id
_entity_poly_seq.num
1 n PHE 1   
1 n GLU 2   
1 n MET 3   
1 n TRP 4   
1 n GLN 5   
1 n LEU 6   
1 n THR 7   
1 n ASP 8   
1 n ILE 9   
1 n HIS 10  
1 n LEU 11  
1 n ASP 12  
1 n PRO 13  
1 n MET 14  
1 n TYR 15  
1 n THR 16  
1 n VAL 17  
1 n GLY 18  
1 n SER 19  
1 n ASP 20  
1 n PRO 21  
1 n LEU 22  
1 n LYS 23  
1 n LEU 24  
1 n CYS 25  
1 n ARG 26  
1 n GLU 27  
1 n GLY 28  
1 n LYS 29  
1 n GLY 30  
1 n ASN 31  
1 n ALA 32  
1 n GLY 33  
1 n LYS 34  
1 n TYR 35  
1 n GLY 36  
1 n ASP 37  
1 n TYR 38  
1 n SER 39  
1 n CYS 40  
1 n ASP 41  
1 n ALA 42  
1 n ASN 43  
1 n MET 44  
1 n ALA 45  
1 n LEU 46  
1 n LEU 47  
1 n ASP 48  
1 n SER 49  
1 n LEU 50  
1 n VAL 51  
1 n LYS 52  
1 n PHE 53  
1 n ILE 54  
1 n LYS 55  
1 n ARG 56  
1 n ASN 57  
1 n THR 58  
1 n ASP 59  
1 n VAL 60  
1 n ASN 61  
1 n GLY 62  
1 n LYS 63  
1 n VAL 64  
1 n MET 65  
1 n VAL 66  
1 n TYR 67  
1 n ASN 68  
1 n GLY 69  
1 n ASP 70  
1 n ILE 71  
1 n VAL 72  
1 n SER 73  
1 n ARG 74  
1 n ALA 75  
1 n ILE 76  
1 n PRO 77  
1 n LYS 78  
1 n TYR 79  
1 n ASN 80  
1 n LEU 81  
1 n ASP 82  
1 n TYR 83  
1 n VAL 84  
1 n LYS 85  
1 n GLN 86  
1 n SER 87  
1 n ILE 88  
1 n VAL 89  
1 n ASN 90  
1 n ALA 91  
1 n THR 92  
1 n ALA 93  
1 n LEU 94  
1 n LEU 95  
1 n LYS 96  
1 n LYS 97  
1 n PHE 98  
1 n GLU 99  
1 n ASP 100 
1 n PHE 101 
1 n PHE 102 
1 n ILE 103 
1 n ILE 104 
1 n PRO 105 
1 n MET 106 
1 n LEU 107 
1 n GLY 108 
1 n ASN 109 
1 n HIS 110 
1 n ASP 111 
1 n VAL 112 
1 n TYR 113 
1 n PRO 114 
1 n ALA 115 
1 n ASN 116 
1 n GLN 117 
1 n MET 118 
1 n ALA 119 
1 n ILE 120 
1 n ASN 121 
1 n SER 122 
1 n GLN 123 
1 n TRP 124 
1 n ILE 125 
1 n PHE 126 
1 n GLN 127 
1 n PHE 128 
1 n ALA 129 
1 n ALA 130 
1 n GLU 131 
1 n GLN 132 
1 n PHE 133 
1 n ALA 134 
1 n PRO 135 
1 n PHE 136 
1 n LEU 137 
1 n SER 138 
1 n GLN 139 
1 n ASN 140 
1 n ALA 141 
1 n ILE 142 
1 n GLU 143 
1 n SER 144 
1 n PHE 145 
1 n LYS 146 
1 n HIS 147 
1 n GLY 148 
1 n GLY 149 
1 n TYR 150 
1 n TYR 151 
1 n THR 152 
1 n MET 153 
1 n PRO 154 
1 n PHE 155 
1 n PRO 156 
1 n ALA 157 
1 n HIS 158 
1 n LEU 159 
1 n GLY 160 
1 n ILE 161 
1 n LYS 162 
1 n VAL 163 
1 n PRO 164 
1 n LEU 165 
1 n ASN 166 
1 n ALA 167 
1 n VAL 168 
1 n VAL 169 
1 n LEU 170 
1 n ASN 171 
1 n THR 172 
1 n VAL 173 
1 n LEU 174 
1 n TYR 175 
1 n TYR 176 
1 n ASN 177 
1 n TYR 178 
1 n ASN 179 
1 n LYS 180 
1 n GLN 181 
1 n THR 182 
1 n MET 183 
1 n ASP 184 
1 n SER 185 
1 n THR 186 
1 n ASP 187 
1 n PRO 188 
1 n LEU 189 
1 n GLY 190 
1 n GLN 191 
1 n PHE 192 
1 n GLU 193 
1 n TRP 194 
1 n PHE 195 
1 n LYS 196 
1 n THR 197 
1 n VAL 198 
1 n MET 199 
1 n ASP 200 
1 n GLY 201 
1 n TYR 202 
1 n ARG 203 
1 n LYS 204 
1 n THR 205 
1 n GLY 206 
1 n GLN 207 
1 n ARG 208 
1 n ALA 209 
1 n ILE 210 
1 n VAL 211 
1 n SER 212 
1 n MET 213 
1 n HIS 214 
1 n ILE 215 
1 n CYS 216 
1 n PRO 217 
1 n GLY 218 
1 n VAL 219 
1 n ALA 220 
1 n GLU 221 
1 n ARG 222 
1 n PHE 223 
1 n ASN 224 
1 n TYR 225 
1 n SER 226 
1 n ASP 227 
1 n GLN 228 
1 n LEU 229 
1 n TYR 230 
1 n PRO 231 
1 n GLN 232 
1 n TYR 233 
1 n ASN 234 
1 n ASP 235 
1 n ARG 236 
1 n LEU 237 
1 n VAL 238 
1 n ASP 239 
1 n SER 240 
1 n LEU 241 
1 n ALA 242 
1 n GLU 243 
1 n TYR 244 
1 n ASN 245 
1 n ASP 246 
1 n VAL 247 
1 n ILE 248 
1 n LEU 249 
1 n GLY 250 
1 n VAL 251 
1 n LEU 252 
1 n CYS 253 
1 n GLY 254 
1 n HIS 255 
1 n LEU 256 
1 n HIS 257 
1 n THR 258 
1 n ASP 259 
1 n THR 260 
1 n PHE 261 
1 n ARG 262 
1 n ILE 263 
1 n LEU 264 
1 n SER 265 
1 n LYS 266 
1 n GLY 267 
1 n ASN 268 
1 n LYS 269 
1 n LYS 270 
1 n VAL 271 
1 n MET 272 
1 n ALA 273 
1 n PHE 274 
1 n ILE 275 
1 n GLY 276 
1 n PRO 277 
1 n SER 278 
1 n VAL 279 
1 n ASP 280 
1 n THR 281 
1 n TRP 282 
1 n LEU 283 
1 n GLY 284 
1 n THR 285 
1 n SER 286 
1 n PRO 287 
1 n SER 288 
1 n ILE 289 
1 n ARG 290 
1 n LYS 291 
1 n TYR 292 
1 n ASP 293 
1 n VAL 294 
1 n GLY 295 
1 n ASN 296 
1 n GLY 297 
1 n GLN 298 
1 n GLY 299 
1 n TYR 300 
1 n MET 301 
1 n LYS 302 
1 n GLU 303 
1 n PHE 304 
1 n LYS 305 
1 n ASN 306 
1 n TYR 307 
1 n PHE 308 
1 n ASN 309 
1 n TYR 310 
1 n GLY 311 
1 n SER 312 
1 n SER 313 
1 n SER 314 
1 n GLU 315 
1 n TYR 316 
1 n GLY 317 
1 n LEU 318 
1 n LYS 319 
1 n GLU 320 
1 n LEU 321 
1 n SER 322 
1 n PRO 323 
1 n LYS 324 
1 n GLU 325 
1 n PHE 326 
1 n GLU 327 
1 n ILE 328 
1 n LEU 329 
1 n ALA 330 
1 n ALA 331 
1 n ARG 332 
1 n MET 333 
1 n ASP 334 
1 n LYS 335 
1 n ASP 336 
1 n LEU 337 
1 n GLN 338 
1 n LEU 339 
1 n PHE 340 
1 n ASN 341 
1 n LYS 342 
1 n TYR 343 
1 n HIS 344 
1 n LEU 345 
1 n HIS 346 
1 n PHE 347 
1 n ARG 348 
1 n ALA 349 
1 n ASP 350 
1 n THR 351 
1 n PRO 352 
1 n GLY 353 
1 n PHE 354 
1 n THR 355 
#
_ma_data.content_type "model coordinates"
_ma_data.id           1
_ma_data.name         Model
#
_ma_model_list.data_id          1
_ma_model_list.model_group_id   1
_ma_model_list.model_group_name "AlphaFold-beta-20231127 (7a14c934-fe78-43c1-a552-7fb305b0ebd1 @ 2024-08-29 19:21:17)"
_ma_model_list.model_id         1
_ma_model_list.model_name       "Top ranked model"
_ma_model_list.model_type       "Ab initio model"
_ma_model_list.ordinal_id       1
#
loop_
_ma_protocol_step.method_type
_ma_protocol_step.ordinal_id
_ma_protocol_step.protocol_id
_ma_protocol_step.step_id
"coevolution MSA" 1 1 1 
"template search" 2 1 2 
modeling          3 1 3 
#
loop_
_ma_qa_metric.id
_ma_qa_metric.mode
_ma_qa_metric.name
_ma_qa_metric.software_group_id
_ma_qa_metric.type
1 global pLDDT 1 pLDDT 
2 local  pLDDT 1 pLDDT 
#
_ma_qa_metric_global.metric_id    1
_ma_qa_metric_global.metric_value 93.09
_ma_qa_metric_global.model_id     1
_ma_qa_metric_global.ordinal_id   1
#
_ma_software_group.group_id    1
_ma_software_group.ordinal_id  1
_ma_software_group.software_id 1
#
loop_
_ma_target_entity.data_id
_ma_target_entity.entity_id
_ma_target_entity.origin
1 1 . 
1 2 . 
#
loop_
_ma_target_entity_instance.asym_id
_ma_target_entity_instance.details
_ma_target_entity_instance.entity_id
A . 1 
B . 2 
#
loop_
_pdbx_data_usage.details
_pdbx_data_usage.id
_pdbx_data_usage.type
_pdbx_data_usage.url
;NON-COMMERCIAL USE ONLY, BY USING THIS FILE YOU AGREE TO THE TERMS OF USE FOUND
AT alphafoldserver.com/output-terms.
;
1 license    ? 
;THE INFORMATION IS NOT INTENDED FOR, HAS NOT BEEN VALIDATED FOR, AND IS NOT
APPROVED FOR CLINICAL USE. IT SHOULD NOT BE USED FOR CLINICAL PURPOSE OR RELIED
ON FOR MEDICAL OR OTHER PROFESSIONAL ADVICE. IT IS THEORETICAL MODELLING ONLY
AND CAUTION SHOULD BE EXERCISED IN ITS USE. IT IS PROVIDED "AS-IS" WITHOUT ANY
WARRANTY OF ANY KIND, WHETHER EXPRESSED OR IMPLIED. NO WARRANTY IS GIVEN THAT
USE OF THE INFORMATION SHALL NOT INFRINGE THE RIGHTS OF ANY THIRD PARTY.
;
2 disclaimer ? 
#
_pdbx_nonpoly_scheme.asym_id       B
_pdbx_nonpoly_scheme.auth_seq_num  1
_pdbx_nonpoly_scheme.entity_id     2
_pdbx_nonpoly_scheme.mon_id        CO
_pdbx_nonpoly_scheme.pdb_ins_code  .
_pdbx_nonpoly_scheme.pdb_seq_num   1
_pdbx_nonpoly_scheme.pdb_strand_id B
#
loop_
_pdbx_poly_seq_scheme.asym_id
_pdbx_poly_seq_scheme.auth_seq_num
_pdbx_poly_seq_scheme.entity_id
_pdbx_poly_seq_scheme.hetero
_pdbx_poly_seq_scheme.mon_id
_pdbx_poly_seq_scheme.pdb_ins_code
_pdbx_poly_seq_scheme.pdb_seq_num
_pdbx_poly_seq_scheme.pdb_strand_id
_pdbx_poly_seq_scheme.seq_id
A 1   1 n PHE . 1   A 1   
A 2   1 n GLU . 2   A 2   
A 3   1 n MET . 3   A 3   
A 4   1 n TRP . 4   A 4   
A 5   1 n GLN . 5   A 5   
A 6   1 n LEU . 6   A 6   
A 7   1 n THR . 7   A 7   
A 8   1 n ASP . 8   A 8   
A 9   1 n ILE . 9   A 9   
A 10  1 n HIS . 10  A 10  
A 11  1 n LEU . 11  A 11  
A 12  1 n ASP . 12  A 12  
A 13  1 n PRO . 13  A 13  
A 14  1 n MET . 14  A 14  
A 15  1 n TYR . 15  A 15  
A 16  1 n THR . 16  A 16  
A 17  1 n VAL . 17  A 17  
A 18  1 n GLY . 18  A 18  
A 19  1 n SER . 19  A 19  
A 20  1 n ASP . 20  A 20  
A 21  1 n PRO . 21  A 21  
A 22  1 n LEU . 22  A 22  
A 23  1 n LYS . 23  A 23  
A 24  1 n LEU . 24  A 24  
A 25  1 n CYS . 25  A 25  
A 26  1 n ARG . 26  A 26  
A 27  1 n GLU . 27  A 27  
A 28  1 n GLY . 28  A 28  
A 29  1 n LYS . 29  A 29  
A 30  1 n GLY . 30  A 30  
A 31  1 n ASN . 31  A 31  
A 32  1 n ALA . 32  A 32  
A 33  1 n GLY . 33  A 33  
A 34  1 n LYS . 34  A 34  
A 35  1 n TYR . 35  A 35  
A 36  1 n GLY . 36  A 36  
A 37  1 n ASP . 37  A 37  
A 38  1 n TYR . 38  A 38  
A 39  1 n SER . 39  A 39  
A 40  1 n CYS . 40  A 40  
A 41  1 n ASP . 41  A 41  
A 42  1 n ALA . 42  A 42  
A 43  1 n ASN . 43  A 43  
A 44  1 n MET . 44  A 44  
A 45  1 n ALA . 45  A 45  
A 46  1 n LEU . 46  A 46  
A 47  1 n LEU . 47  A 47  
A 48  1 n ASP . 48  A 48  
A 49  1 n SER . 49  A 49  
A 50  1 n LEU . 50  A 50  
A 51  1 n VAL . 51  A 51  
A 52  1 n LYS . 52  A 52  
A 53  1 n PHE . 53  A 53  
A 54  1 n ILE . 54  A 54  
A 55  1 n LYS . 55  A 55  
A 56  1 n ARG . 56  A 56  
A 57  1 n ASN . 57  A 57  
A 58  1 n THR . 58  A 58  
A 59  1 n ASP . 59  A 59  
A 60  1 n VAL . 60  A 60  
A 61  1 n ASN . 61  A 61  
A 62  1 n GLY . 62  A 62  
A 63  1 n LYS . 63  A 63  
A 64  1 n VAL . 64  A 64  
A 65  1 n MET . 65  A 65  
A 66  1 n VAL . 66  A 66  
A 67  1 n TYR . 67  A 67  
A 68  1 n ASN . 68  A 68  
A 69  1 n GLY . 69  A 69  
A 70  1 n ASP . 70  A 70  
A 71  1 n ILE . 71  A 71  
A 72  1 n VAL . 72  A 72  
A 73  1 n SER . 73  A 73  
A 74  1 n ARG . 74  A 74  
A 75  1 n ALA . 75  A 75  
A 76  1 n ILE . 76  A 76  
A 77  1 n PRO . 77  A 77  
A 78  1 n LYS . 78  A 78  
A 79  1 n TYR . 79  A 79  
A 80  1 n ASN . 80  A 80  
A 81  1 n LEU . 81  A 81  
A 82  1 n ASP . 82  A 82  
A 83  1 n TYR . 83  A 83  
A 84  1 n VAL . 84  A 84  
A 85  1 n LYS . 85  A 85  
A 86  1 n GLN . 86  A 86  
A 87  1 n SER . 87  A 87  
A 88  1 n ILE . 88  A 88  
A 89  1 n VAL . 89  A 89  
A 90  1 n ASN . 90  A 90  
A 91  1 n ALA . 91  A 91  
A 92  1 n THR . 92  A 92  
A 93  1 n ALA . 93  A 93  
A 94  1 n LEU . 94  A 94  
A 95  1 n LEU . 95  A 95  
A 96  1 n LYS . 96  A 96  
A 97  1 n LYS . 97  A 97  
A 98  1 n PHE . 98  A 98  
A 99  1 n GLU . 99  A 99  
A 100 1 n ASP . 100 A 100 
A 101 1 n PHE . 101 A 101 
A 102 1 n PHE . 102 A 102 
A 103 1 n ILE . 103 A 103 
A 104 1 n ILE . 104 A 104 
A 105 1 n PRO . 105 A 105 
A 106 1 n MET . 106 A 106 
A 107 1 n LEU . 107 A 107 
A 108 1 n GLY . 108 A 108 
A 109 1 n ASN . 109 A 109 
A 110 1 n HIS . 110 A 110 
A 111 1 n ASP . 111 A 111 
A 112 1 n VAL . 112 A 112 
A 113 1 n TYR . 113 A 113 
A 114 1 n PRO . 114 A 114 
A 115 1 n ALA . 115 A 115 
A 116 1 n ASN . 116 A 116 
A 117 1 n GLN . 117 A 117 
A 118 1 n MET . 118 A 118 
A 119 1 n ALA . 119 A 119 
A 120 1 n ILE . 120 A 120 
A 121 1 n ASN . 121 A 121 
A 122 1 n SER . 122 A 122 
A 123 1 n GLN . 123 A 123 
A 124 1 n TRP . 124 A 124 
A 125 1 n ILE . 125 A 125 
A 126 1 n PHE . 126 A 126 
A 127 1 n GLN . 127 A 127 
A 128 1 n PHE . 128 A 128 
A 129 1 n ALA . 129 A 129 
A 130 1 n ALA . 130 A 130 
A 131 1 n GLU . 131 A 131 
A 132 1 n GLN . 132 A 132 
A 133 1 n PHE . 133 A 133 
A 134 1 n ALA . 134 A 134 
A 135 1 n PRO . 135 A 135 
A 136 1 n PHE . 136 A 136 
A 137 1 n LEU . 137 A 137 
A 138 1 n SER . 138 A 138 
A 139 1 n GLN . 139 A 139 
A 140 1 n ASN . 140 A 140 
A 141 1 n ALA . 141 A 141 
A 142 1 n ILE . 142 A 142 
A 143 1 n GLU . 143 A 143 
A 144 1 n SER . 144 A 144 
A 145 1 n PHE . 145 A 145 
A 146 1 n LYS . 146 A 146 
A 147 1 n HIS . 147 A 147 
A 148 1 n GLY . 148 A 148 
A 149 1 n GLY . 149 A 149 
A 150 1 n TYR . 150 A 150 
A 151 1 n TYR . 151 A 151 
A 152 1 n THR . 152 A 152 
A 153 1 n MET . 153 A 153 
A 154 1 n PRO . 154 A 154 
A 155 1 n PHE . 155 A 155 
A 156 1 n PRO . 156 A 156 
A 157 1 n ALA . 157 A 157 
A 158 1 n HIS . 158 A 158 
A 159 1 n LEU . 159 A 159 
A 160 1 n GLY . 160 A 160 
A 161 1 n ILE . 161 A 161 
A 162 1 n LYS . 162 A 162 
A 163 1 n VAL . 163 A 163 
A 164 1 n PRO . 164 A 164 
A 165 1 n LEU . 165 A 165 
A 166 1 n ASN . 166 A 166 
A 167 1 n ALA . 167 A 167 
A 168 1 n VAL . 168 A 168 
A 169 1 n VAL . 169 A 169 
A 170 1 n LEU . 170 A 170 
A 171 1 n ASN . 171 A 171 
A 172 1 n THR . 172 A 172 
A 173 1 n VAL . 173 A 173 
A 174 1 n LEU . 174 A 174 
A 175 1 n TYR . 175 A 175 
A 176 1 n TYR . 176 A 176 
A 177 1 n ASN . 177 A 177 
A 178 1 n TYR . 178 A 178 
A 179 1 n ASN . 179 A 179 
A 180 1 n LYS . 180 A 180 
A 181 1 n GLN . 181 A 181 
A 182 1 n THR . 182 A 182 
A 183 1 n MET . 183 A 183 
A 184 1 n ASP . 184 A 184 
A 185 1 n SER . 185 A 185 
A 186 1 n THR . 186 A 186 
A 187 1 n ASP . 187 A 187 
A 188 1 n PRO . 188 A 188 
A 189 1 n LEU . 189 A 189 
A 190 1 n GLY . 190 A 190 
A 191 1 n GLN . 191 A 191 
A 192 1 n PHE . 192 A 192 
A 193 1 n GLU . 193 A 193 
A 194 1 n TRP . 194 A 194 
A 195 1 n PHE . 195 A 195 
A 196 1 n LYS . 196 A 196 
A 197 1 n THR . 197 A 197 
A 198 1 n VAL . 198 A 198 
A 199 1 n MET . 199 A 199 
A 200 1 n ASP . 200 A 200 
A 201 1 n GLY . 201 A 201 
A 202 1 n TYR . 202 A 202 
A 203 1 n ARG . 203 A 203 
A 204 1 n LYS . 204 A 204 
A 205 1 n THR . 205 A 205 
A 206 1 n GLY . 206 A 206 
A 207 1 n GLN . 207 A 207 
A 208 1 n ARG . 208 A 208 
A 209 1 n ALA . 209 A 209 
A 210 1 n ILE . 210 A 210 
A 211 1 n VAL . 211 A 211 
A 212 1 n SER . 212 A 212 
A 213 1 n MET . 213 A 213 
A 214 1 n HIS . 214 A 214 
A 215 1 n ILE . 215 A 215 
A 216 1 n CYS . 216 A 216 
A 217 1 n PRO . 217 A 217 
A 218 1 n GLY . 218 A 218 
A 219 1 n VAL . 219 A 219 
A 220 1 n ALA . 220 A 220 
A 221 1 n GLU . 221 A 221 
A 222 1 n ARG . 222 A 222 
A 223 1 n PHE . 223 A 223 
A 224 1 n ASN . 224 A 224 
A 225 1 n TYR . 225 A 225 
A 226 1 n SER . 226 A 226 
A 227 1 n ASP . 227 A 227 
A 228 1 n GLN . 228 A 228 
A 229 1 n LEU . 229 A 229 
A 230 1 n TYR . 230 A 230 
A 231 1 n PRO . 231 A 231 
A 232 1 n GLN . 232 A 232 
A 233 1 n TYR . 233 A 233 
A 234 1 n ASN . 234 A 234 
A 235 1 n ASP . 235 A 235 
A 236 1 n ARG . 236 A 236 
A 237 1 n LEU . 237 A 237 
A 238 1 n VAL . 238 A 238 
A 239 1 n ASP . 239 A 239 
A 240 1 n SER . 240 A 240 
A 241 1 n LEU . 241 A 241 
A 242 1 n ALA . 242 A 242 
A 243 1 n GLU . 243 A 243 
A 244 1 n TYR . 244 A 244 
A 245 1 n ASN . 245 A 245 
A 246 1 n ASP . 246 A 246 
A 247 1 n VAL . 247 A 247 
A 248 1 n ILE . 248 A 248 
A 249 1 n LEU . 249 A 249 
A 250 1 n GLY . 250 A 250 
A 251 1 n VAL . 251 A 251 
A 252 1 n LEU . 252 A 252 
A 253 1 n CYS . 253 A 253 
A 254 1 n GLY . 254 A 254 
A 255 1 n HIS . 255 A 255 
A 256 1 n LEU . 256 A 256 
A 257 1 n HIS . 257 A 257 
A 258 1 n THR . 258 A 258 
A 259 1 n ASP . 259 A 259 
A 260 1 n THR . 260 A 260 
A 261 1 n PHE . 261 A 261 
A 262 1 n ARG . 262 A 262 
A 263 1 n ILE . 263 A 263 
A 264 1 n LEU . 264 A 264 
A 265 1 n SER . 265 A 265 
A 266 1 n LYS . 266 A 266 
A 267 1 n GLY . 267 A 267 
A 268 1 n ASN . 268 A 268 
A 269 1 n LYS . 269 A 269 
A 270 1 n LYS . 270 A 270 
A 271 1 n VAL . 271 A 271 
A 272 1 n MET . 272 A 272 
A 273 1 n ALA . 273 A 273 
A 274 1 n PHE . 274 A 274 
A 275 1 n ILE . 275 A 275 
A 276 1 n GLY . 276 A 276 
A 277 1 n PRO . 277 A 277 
A 278 1 n SER . 278 A 278 
A 279 1 n VAL . 279 A 279 
A 280 1 n ASP . 280 A 280 
A 281 1 n THR . 281 A 281 
A 282 1 n TRP . 282 A 282 
A 283 1 n LEU . 283 A 283 
A 284 1 n GLY . 284 A 284 
A 285 1 n THR . 285 A 285 
A 286 1 n SER . 286 A 286 
A 287 1 n PRO . 287 A 287 
A 288 1 n SER . 288 A 288 
A 289 1 n ILE . 289 A 289 
A 290 1 n ARG . 290 A 290 
A 291 1 n LYS . 291 A 291 
A 292 1 n TYR . 292 A 292 
A 293 1 n ASP . 293 A 293 
A 294 1 n VAL . 294 A 294 
A 295 1 n GLY . 295 A 295 
A 296 1 n ASN . 296 A 296 
A 297 1 n GLY . 297 A 297 
A 298 1 n GLN . 298 A 298 
A 299 1 n GLY . 299 A 299 
A 300 1 n TYR . 300 A 300 
A 301 1 n MET . 301 A 301 
A 302 1 n LYS . 302 A 302 
A 303 1 n GLU . 303 A 303 
A 304 1 n PHE . 304 A 304 
A 305 1 n LYS . 305 A 305 
A 306 1 n ASN . 306 A 306 
A 307 1 n TYR . 307 A 307 
A 308 1 n PHE . 308 A 308 
A 309 1 n ASN . 309 A 309 
A 310 1 n TYR . 310 A 310 
A 311 1 n GLY . 311 A 311 
A 312 1 n SER . 312 A 312 
A 313 1 n SER . 313 A 313 
A 314 1 n SER . 314 A 314 
A 315 1 n GLU . 315 A 315 
A 316 1 n TYR . 316 A 316 
A 317 1 n GLY . 317 A 317 
A 318 1 n LEU . 318 A 318 
A 319 1 n LYS . 319 A 319 
A 320 1 n GLU . 320 A 320 
A 321 1 n LEU . 321 A 321 
A 322 1 n SER . 322 A 322 
A 323 1 n PRO . 323 A 323 
A 324 1 n LYS . 324 A 324 
A 325 1 n GLU . 325 A 325 
A 326 1 n PHE . 326 A 326 
A 327 1 n GLU . 327 A 327 
A 328 1 n ILE . 328 A 328 
A 329 1 n LEU . 329 A 329 
A 330 1 n ALA . 330 A 330 
A 331 1 n ALA . 331 A 331 
A 332 1 n ARG . 332 A 332 
A 333 1 n MET . 333 A 333 
A 334 1 n ASP . 334 A 334 
A 335 1 n LYS . 335 A 335 
A 336 1 n ASP . 336 A 336 
A 337 1 n LEU . 337 A 337 
A 338 1 n GLN . 338 A 338 
A 339 1 n LEU . 339 A 339 
A 340 1 n PHE . 340 A 340 
A 341 1 n ASN . 341 A 341 
A 342 1 n LYS . 342 A 342 
A 343 1 n TYR . 343 A 343 
A 344 1 n HIS . 344 A 344 
A 345 1 n LEU . 345 A 345 
A 346 1 n HIS . 346 A 346 
A 347 1 n PHE . 347 A 347 
A 348 1 n ARG . 348 A 348 
A 349 1 n ALA . 349 A 349 
A 350 1 n ASP . 350 A 350 
A 351 1 n THR . 351 A 351 
A 352 1 n PRO . 352 A 352 
A 353 1 n GLY . 353 A 353 
A 354 1 n PHE . 354 A 354 
A 355 1 n THR . 355 A 355 
#
_software.classification other
_software.date           ?
_software.description    "Structure prediction"
_software.name           AlphaFold
_software.pdbx_ordinal   1
_software.type           package
_software.version        "AlphaFold-beta-20231127 (7a14c934-fe78-43c1-a552-7fb305b0ebd1 @ 2024-08-29 19:21:17)"
#
loop_
_struct_asym.entity_id
_struct_asym.id
1 A 
2 B 
#
loop_
_atom_site.group_PDB
_atom_site.id
_atom_site.type_symbol
_atom_site.label_atom_id
_atom_site.label_alt_id
_atom_site.label_comp_id
_atom_site.label_asym_id
_atom_site.label_entity_id
_atom_site.label_seq_id
_atom_site.pdbx_PDB_ins_code
_atom_site.Cartn_x
_atom_site.Cartn_y
_atom_site.Cartn_z
_atom_site.occupancy
_atom_site.B_iso_or_equiv
_atom_site.auth_seq_id
_atom_site.auth_asym_id
_atom_site.pdbx_PDB_model_num
ATOM   1    N  N   . PHE A 1 1   ? -8.349  -2.567  18.284  1.00 96.44 1   A 1 
ATOM   2    C  CA  . PHE A 1 1   ? -7.396  -3.579  17.825  1.00 97.47 1   A 1 
ATOM   3    C  C   . PHE A 1 1   ? -6.297  -2.928  17.005  1.00 97.85 1   A 1 
ATOM   4    O  O   . PHE A 1 1   ? -6.379  -1.743  16.675  1.00 97.39 1   A 1 
ATOM   5    C  CB  . PHE A 1 1   ? -8.106  -4.681  17.025  1.00 96.68 1   A 1 
ATOM   6    C  CG  . PHE A 1 1   ? -8.638  -4.228  15.694  1.00 97.50 1   A 1 
ATOM   7    C  CD1 . PHE A 1 1   ? -9.875  -3.613  15.587  1.00 97.00 1   A 1 
ATOM   8    C  CD2 . PHE A 1 1   ? -7.917  -4.465  14.525  1.00 96.83 1   A 1 
ATOM   9    C  CE1 . PHE A 1 1   ? -10.379 -3.215  14.353  1.00 95.95 1   A 1 
ATOM   10   C  CE2 . PHE A 1 1   ? -8.412  -4.076  13.293  1.00 95.99 1   A 1 
ATOM   11   C  CZ  . PHE A 1 1   ? -9.643  -3.450  13.207  1.00 96.45 1   A 1 
ATOM   12   N  N   . GLU A 1 2   ? -5.248  -3.686  16.701  1.00 97.96 2   A 1 
ATOM   13   C  CA  . GLU A 1 2   ? -4.134  -3.195  15.909  1.00 98.09 2   A 1 
ATOM   14   C  C   . GLU A 1 2   ? -4.064  -3.938  14.580  1.00 98.27 2   A 1 
ATOM   15   O  O   . GLU A 1 2   ? -4.490  -5.095  14.472  1.00 98.02 2   A 1 
ATOM   16   C  CB  . GLU A 1 2   ? -2.822  -3.341  16.678  1.00 97.45 2   A 1 
ATOM   17   C  CG  . GLU A 1 2   ? -2.765  -2.502  17.939  1.00 93.80 2   A 1 
ATOM   18   C  CD  . GLU A 1 2   ? -1.445  -2.631  18.682  1.00 91.78 2   A 1 
ATOM   19   O  OE1 . GLU A 1 2   ? -0.872  -3.740  18.691  1.00 85.15 2   A 1 
ATOM   20   O  OE2 . GLU A 1 2   ? -0.989  -1.623  19.251  1.00 84.12 2   A 1 
ATOM   21   N  N   . MET A 1 3   ? -3.509  -3.272  13.556  1.00 98.42 3   A 1 
ATOM   22   C  CA  . MET A 1 3   ? -3.507  -3.821  12.209  1.00 98.58 3   A 1 
ATOM   23   C  C   . MET A 1 3   ? -2.227  -3.446  11.483  1.00 98.65 3   A 1 
ATOM   24   O  O   . MET A 1 3   ? -1.892  -2.274  11.368  1.00 98.52 3   A 1 
ATOM   25   C  CB  . MET A 1 3   ? -4.724  -3.315  11.429  1.00 98.30 3   A 1 
ATOM   26   C  CG  . MET A 1 3   ? -4.794  -3.789  9.988   1.00 97.56 3   A 1 
ATOM   27   S  SD  . MET A 1 3   ? -6.329  -3.263  9.185   1.00 96.70 3   A 1 
ATOM   28   C  CE  . MET A 1 3   ? -6.094  -1.482  9.146   1.00 90.43 3   A 1 
ATOM   29   N  N   . TRP A 1 4   ? -1.513  -4.455  10.972  1.00 98.74 4   A 1 
ATOM   30   C  CA  . TRP A 1 4   ? -0.297  -4.233  10.203  1.00 98.75 4   A 1 
ATOM   31   C  C   . TRP A 1 4   ? -0.620  -3.896  8.755   1.00 98.70 4   A 1 
ATOM   32   O  O   . TRP A 1 4   ? -1.615  -4.370  8.203   1.00 98.68 4   A 1 
ATOM   33   C  CB  . TRP A 1 4   ? 0.589   -5.474  10.242  1.00 98.60 4   A 1 
ATOM   34   C  CG  . TRP A 1 4   ? 1.116   -5.808  11.604  1.00 98.53 4   A 1 
ATOM   35   C  CD1 . TRP A 1 4   ? 0.549   -6.630  12.530  1.00 98.08 4   A 1 
ATOM   36   C  CD2 . TRP A 1 4   ? 2.331   -5.328  12.187  1.00 98.40 4   A 1 
ATOM   37   N  NE1 . TRP A 1 4   ? 1.328   -6.694  13.656  1.00 97.78 4   A 1 
ATOM   38   C  CE2 . TRP A 1 4   ? 2.435   -5.898  13.472  1.00 98.08 4   A 1 
ATOM   39   C  CE3 . TRP A 1 4   ? 3.345   -4.468  11.745  1.00 98.06 4   A 1 
ATOM   40   C  CZ2 . TRP A 1 4   ? 3.510   -5.643  14.317  1.00 97.61 4   A 1 
ATOM   41   C  CZ3 . TRP A 1 4   ? 4.421   -4.209  12.598  1.00 97.54 4   A 1 
ATOM   42   C  CH2 . TRP A 1 4   ? 4.485   -4.796  13.862  1.00 97.34 4   A 1 
ATOM   43   N  N   . GLN A 1 5   ? 0.234   -3.069  8.132   1.00 98.64 5   A 1 
ATOM   44   C  CA  . GLN A 1 5   ? 0.159   -2.807  6.703   1.00 98.50 5   A 1 
ATOM   45   C  C   . GLN A 1 5   ? 1.467   -3.249  6.061   1.00 98.58 5   A 1 
ATOM   46   O  O   . GLN A 1 5   ? 2.514   -2.647  6.291   1.00 98.13 5   A 1 
ATOM   47   C  CB  . GLN A 1 5   ? -0.096  -1.321  6.420   1.00 98.40 5   A 1 
ATOM   48   C  CG  . GLN A 1 5   ? -0.230  -1.015  4.932   1.00 98.08 5   A 1 
ATOM   49   C  CD  . GLN A 1 5   ? -0.424  0.458   4.648   1.00 98.10 5   A 1 
ATOM   50   O  OE1 . GLN A 1 5   ? -0.114  1.318   5.479   1.00 94.22 5   A 1 
ATOM   51   N  NE2 . GLN A 1 5   ? -0.939  0.776   3.455   1.00 93.56 5   A 1 
ATOM   52   N  N   . LEU A 1 6   ? 1.393   -4.300  5.267   1.00 98.49 6   A 1 
ATOM   53   C  CA  . LEU A 1 6   ? 2.545   -4.888  4.601   1.00 98.23 6   A 1 
ATOM   54   C  C   . LEU A 1 6   ? 2.404   -4.628  3.109   1.00 98.29 6   A 1 
ATOM   55   O  O   . LEU A 1 6   ? 1.531   -5.204  2.459   1.00 97.41 6   A 1 
ATOM   56   C  CB  . LEU A 1 6   ? 2.591   -6.395  4.894   1.00 97.45 6   A 1 
ATOM   57   C  CG  . LEU A 1 6   ? 3.692   -7.226  4.244   1.00 95.60 6   A 1 
ATOM   58   C  CD1 . LEU A 1 6   ? 5.067   -6.759  4.697   1.00 93.74 6   A 1 
ATOM   59   C  CD2 . LEU A 1 6   ? 3.490   -8.695  4.569   1.00 93.42 6   A 1 
ATOM   60   N  N   . THR A 1 7   ? 3.251   -3.750  2.565   1.00 97.82 7   A 1 
ATOM   61   C  CA  . THR A 1 7   ? 3.052   -3.328  1.178   1.00 97.71 7   A 1 
ATOM   62   C  C   . THR A 1 7   ? 4.346   -3.303  0.377   1.00 97.71 7   A 1 
ATOM   63   O  O   . THR A 1 7   ? 5.421   -3.018  0.914   1.00 97.14 7   A 1 
ATOM   64   C  CB  . THR A 1 7   ? 2.358   -1.951  1.106   1.00 97.17 7   A 1 
ATOM   65   O  OG1 . THR A 1 7   ? 1.976   -1.676  -0.246  1.00 94.05 7   A 1 
ATOM   66   C  CG2 . THR A 1 7   ? 3.275   -0.848  1.617   1.00 94.94 7   A 1 
ATOM   67   N  N   . ASP A 1 8   ? 4.225   -3.610  -0.921  1.00 97.87 8   A 1 
ATOM   68   C  CA  . ASP A 1 8   ? 5.304   -3.478  -1.885  1.00 97.85 8   A 1 
ATOM   69   C  C   . ASP A 1 8   ? 6.571   -4.208  -1.459  1.00 97.75 8   A 1 
ATOM   70   O  O   . ASP A 1 8   ? 7.624   -3.612  -1.253  1.00 96.56 8   A 1 
ATOM   71   C  CB  . ASP A 1 8   ? 5.578   -1.997  -2.169  1.00 97.72 8   A 1 
ATOM   72   C  CG  . ASP A 1 8   ? 4.411   -1.335  -2.862  1.00 97.50 8   A 1 
ATOM   73   O  OD1 . ASP A 1 8   ? 4.326   -1.429  -4.102  1.00 95.05 8   A 1 
ATOM   74   O  OD2 . ASP A 1 8   ? 3.567   -0.729  -2.167  1.00 95.67 8   A 1 
ATOM   75   N  N   . ILE A 1 9   ? 6.442   -5.518  -1.333  1.00 97.53 9   A 1 
ATOM   76   C  CA  . ILE A 1 9   ? 7.568   -6.355  -0.947  1.00 97.15 9   A 1 
ATOM   77   C  C   . ILE A 1 9   ? 8.553   -6.506  -2.102  1.00 96.94 9   A 1 
ATOM   78   O  O   . ILE A 1 9   ? 9.765   -6.360  -1.916  1.00 95.43 9   A 1 
ATOM   79   C  CB  . ILE A 1 9   ? 7.087   -7.739  -0.480  1.00 96.93 9   A 1 
ATOM   80   C  CG1 . ILE A 1 9   ? 6.207   -7.600  0.773   1.00 95.64 9   A 1 
ATOM   81   C  CG2 . ILE A 1 9   ? 8.274   -8.649  -0.210  1.00 95.82 9   A 1 
ATOM   82   C  CD1 . ILE A 1 9   ? 5.562   -8.896  1.206   1.00 93.66 9   A 1 
ATOM   83   N  N   . HIS A 1 10  ? 8.039   -6.798  -3.299  1.00 97.01 10  A 1 
ATOM   84   C  CA  . HIS A 1 10  ? 8.870   -7.044  -4.475  1.00 96.74 10  A 1 
ATOM   85   C  C   . HIS A 1 10  ? 9.986   -8.041  -4.157  1.00 96.73 10  A 1 
ATOM   86   O  O   . HIS A 1 10  ? 11.171  -7.749  -4.326  1.00 95.31 10  A 1 
ATOM   87   C  CB  . HIS A 1 10  ? 9.451   -5.744  -5.026  1.00 96.52 10  A 1 
ATOM   88   C  CG  . HIS A 1 10  ? 8.422   -4.783  -5.547  1.00 96.84 10  A 1 
ATOM   89   N  ND1 . HIS A 1 10  ? 7.876   -4.898  -6.808  1.00 94.94 10  A 1 
ATOM   90   C  CD2 . HIS A 1 10  ? 7.852   -3.694  -4.989  1.00 95.48 10  A 1 
ATOM   91   C  CE1 . HIS A 1 10  ? 7.009   -3.908  -7.002  1.00 95.28 10  A 1 
ATOM   92   N  NE2 . HIS A 1 10  ? 6.977   -3.167  -5.911  1.00 95.70 10  A 1 
ATOM   93   N  N   . LEU A 1 11  ? 9.594   -9.214  -3.693  1.00 96.68 11  A 1 
ATOM   94   C  CA  . LEU A 1 11  ? 10.547  -10.245 -3.300  1.00 96.64 11  A 1 
ATOM   95   C  C   . LEU A 1 11  ? 11.294  -10.791 -4.511  1.00 96.69 11  A 1 
ATOM   96   O  O   . LEU A 1 11  ? 10.676  -11.231 -5.479  1.00 95.87 11  A 1 
ATOM   97   C  CB  . LEU A 1 11  ? 9.831   -11.382 -2.583  1.00 96.15 11  A 1 
ATOM   98   C  CG  . LEU A 1 11  ? 10.679  -12.620 -2.278  1.00 95.70 11  A 1 
ATOM   99   C  CD1 . LEU A 1 11  ? 11.799  -12.276 -1.308  1.00 94.32 11  A 1 
ATOM   100  C  CD2 . LEU A 1 11  ? 9.807   -13.733 -1.721  1.00 94.05 11  A 1 
ATOM   101  N  N   . ASP A 1 12  ? 12.620  -10.765 -4.445  1.00 96.24 12  A 1 
ATOM   102  C  CA  . ASP A 1 12  ? 13.444  -11.306 -5.512  1.00 95.68 12  A 1 
ATOM   103  C  C   . ASP A 1 12  ? 14.103  -12.596 -5.049  1.00 95.43 12  A 1 
ATOM   104  O  O   . ASP A 1 12  ? 15.095  -12.562 -4.315  1.00 94.93 12  A 1 
ATOM   105  C  CB  . ASP A 1 12  ? 14.516  -10.299 -5.939  1.00 94.90 12  A 1 
ATOM   106  C  CG  . ASP A 1 12  ? 15.313  -10.774 -7.139  1.00 94.40 12  A 1 
ATOM   107  O  OD1 . ASP A 1 12  ? 15.007  -11.856 -7.680  1.00 93.17 12  A 1 
ATOM   108  O  OD2 . ASP A 1 12  ? 16.246  -10.057 -7.557  1.00 92.55 12  A 1 
ATOM   109  N  N   . PRO A 1 13  ? 13.596  -13.747 -5.477  1.00 94.17 13  A 1 
ATOM   110  C  CA  . PRO A 1 13  ? 14.197  -15.019 -5.080  1.00 92.53 13  A 1 
ATOM   111  C  C   . PRO A 1 13  ? 15.583  -15.233 -5.675  1.00 92.94 13  A 1 
ATOM   112  O  O   . PRO A 1 13  ? 16.293  -16.134 -5.238  1.00 91.66 13  A 1 
ATOM   113  C  CB  . PRO A 1 13  ? 13.201  -16.062 -5.613  1.00 90.66 13  A 1 
ATOM   114  C  CG  . PRO A 1 13  ? 12.503  -15.373 -6.735  1.00 88.49 13  A 1 
ATOM   115  C  CD  . PRO A 1 13  ? 12.416  -13.927 -6.344  1.00 92.00 13  A 1 
ATOM   116  N  N   . MET A 1 14  ? 15.972  -14.411 -6.651  1.00 92.99 14  A 1 
ATOM   117  C  CA  . MET A 1 14  ? 17.276  -14.545 -7.286  1.00 93.04 14  A 1 
ATOM   118  C  C   . MET A 1 14  ? 18.353  -13.699 -6.609  1.00 94.76 14  A 1 
ATOM   119  O  O   . MET A 1 14  ? 19.523  -13.746 -7.003  1.00 94.58 14  A 1 
ATOM   120  C  CB  . MET A 1 14  ? 17.195  -14.168 -8.768  1.00 91.09 14  A 1 
ATOM   121  C  CG  . MET A 1 14  ? 16.300  -15.080 -9.587  1.00 85.00 14  A 1 
ATOM   122  S  SD  . MET A 1 14  ? 16.313  -14.664 -11.346 1.00 77.47 14  A 1 
ATOM   123  C  CE  . MET A 1 14  ? 18.027  -14.952 -11.761 1.00 67.06 14  A 1 
ATOM   124  N  N   . TYR A 1 15  ? 17.977  -12.915 -5.581  1.00 94.15 15  A 1 
ATOM   125  C  CA  . TYR A 1 15  ? 18.939  -12.086 -4.868  1.00 94.74 15  A 1 
ATOM   126  C  C   . TYR A 1 15  ? 20.089  -12.947 -4.349  1.00 95.07 15  A 1 
ATOM   127  O  O   . TYR A 1 15  ? 19.866  -13.980 -3.721  1.00 94.60 15  A 1 
ATOM   128  C  CB  . TYR A 1 15  ? 18.274  -11.349 -3.718  1.00 95.05 15  A 1 
ATOM   129  C  CG  . TYR A 1 15  ? 19.182  -10.347 -3.022  1.00 96.27 15  A 1 
ATOM   130  C  CD1 . TYR A 1 15  ? 20.152  -10.756 -2.117  1.00 96.14 15  A 1 
ATOM   131  C  CD2 . TYR A 1 15  ? 19.057  -8.986  -3.265  1.00 96.17 15  A 1 
ATOM   132  C  CE1 . TYR A 1 15  ? 20.985  -9.849  -1.480  1.00 95.83 15  A 1 
ATOM   133  C  CE2 . TYR A 1 15  ? 19.876  -8.064  -2.633  1.00 95.91 15  A 1 
ATOM   134  C  CZ  . TYR A 1 15  ? 20.841  -8.494  -1.749  1.00 96.51 15  A 1 
ATOM   135  O  OH  . TYR A 1 15  ? 21.661  -7.595  -1.119  1.00 96.28 15  A 1 
ATOM   136  N  N   . THR A 1 16  ? 21.315  -12.497 -4.599  1.00 95.63 16  A 1 
ATOM   137  C  CA  . THR A 1 16  ? 22.500  -13.240 -4.216  1.00 96.16 16  A 1 
ATOM   138  C  C   . THR A 1 16  ? 23.434  -12.348 -3.402  1.00 96.80 16  A 1 
ATOM   139  O  O   . THR A 1 16  ? 23.884  -11.311 -3.891  1.00 96.60 16  A 1 
ATOM   140  C  CB  . THR A 1 16  ? 23.247  -13.784 -5.443  1.00 95.44 16  A 1 
ATOM   141  O  OG1 . THR A 1 16  ? 22.371  -14.615 -6.209  1.00 92.61 16  A 1 
ATOM   142  C  CG2 . THR A 1 16  ? 24.473  -14.581 -5.026  1.00 92.51 16  A 1 
ATOM   143  N  N   . VAL A 1 17  ? 23.718  -12.739 -2.172  1.00 96.82 17  A 1 
ATOM   144  C  CA  . VAL A 1 17  ? 24.635  -11.997 -1.320  1.00 97.06 17  A 1 
ATOM   145  C  C   . VAL A 1 17  ? 26.021  -11.961 -1.965  1.00 97.36 17  A 1 
ATOM   146  O  O   . VAL A 1 17  ? 26.506  -12.981 -2.468  1.00 96.69 17  A 1 
ATOM   147  C  CB  . VAL A 1 17  ? 24.721  -12.618 0.085   1.00 96.42 17  A 1 
ATOM   148  C  CG1 . VAL A 1 17  ? 25.731  -11.862 0.946   1.00 94.74 17  A 1 
ATOM   149  C  CG2 . VAL A 1 17  ? 23.347  -12.621 0.739   1.00 95.26 17  A 1 
ATOM   150  N  N   . GLY A 1 18  ? 26.646  -10.779 -1.958  1.00 97.18 18  A 1 
ATOM   151  C  CA  . GLY A 1 18  ? 27.967  -10.627 -2.534  1.00 97.24 18  A 1 
ATOM   152  C  C   . GLY A 1 18  ? 27.973  -10.371 -4.027  1.00 97.84 18  A 1 
ATOM   153  O  O   . GLY A 1 18  ? 29.035  -10.310 -4.639  1.00 96.69 18  A 1 
ATOM   154  N  N   . SER A 1 19  ? 26.791  -10.225 -4.619  1.00 97.19 19  A 1 
ATOM   155  C  CA  . SER A 1 19  ? 26.677  -9.942  -6.039  1.00 96.77 19  A 1 
ATOM   156  C  C   . SER A 1 19  ? 26.765  -8.437  -6.290  1.00 96.99 19  A 1 
ATOM   157  O  O   . SER A 1 19  ? 26.973  -7.646  -5.371  1.00 96.47 19  A 1 
ATOM   158  C  CB  . SER A 1 19  ? 25.365  -10.497 -6.593  1.00 95.98 19  A 1 
ATOM   159  O  OG  . SER A 1 19  ? 24.255  -9.891  -5.967  1.00 94.57 19  A 1 
ATOM   160  N  N   . ASP A 1 20  ? 26.621  -8.045  -7.566  1.00 96.73 20  A 1 
ATOM   161  C  CA  . ASP A 1 20  ? 26.758  -6.663  -7.990  1.00 96.14 20  A 1 
ATOM   162  C  C   . ASP A 1 20  ? 25.407  -5.951  -7.947  1.00 95.69 20  A 1 
ATOM   163  O  O   . ASP A 1 20  ? 24.501  -6.326  -8.685  1.00 94.90 20  A 1 
ATOM   164  C  CB  . ASP A 1 20  ? 27.331  -6.613  -9.411  1.00 95.61 20  A 1 
ATOM   165  C  CG  . ASP A 1 20  ? 27.687  -5.212  -9.866  1.00 95.50 20  A 1 
ATOM   166  O  OD1 . ASP A 1 20  ? 27.350  -4.237  -9.164  1.00 94.13 20  A 1 
ATOM   167  O  OD2 . ASP A 1 20  ? 28.313  -5.084  -10.938 1.00 94.00 20  A 1 
ATOM   168  N  N   . PRO A 1 21  ? 25.250  -4.925  -7.091  1.00 96.23 21  A 1 
ATOM   169  C  CA  . PRO A 1 21  ? 23.986  -4.178  -7.042  1.00 94.70 21  A 1 
ATOM   170  C  C   . PRO A 1 21  ? 23.604  -3.553  -8.374  1.00 93.81 21  A 1 
ATOM   171  O  O   . PRO A 1 21  ? 22.421  -3.362  -8.644  1.00 92.38 21  A 1 
ATOM   172  C  CB  . PRO A 1 21  ? 24.257  -3.105  -5.978  1.00 94.03 21  A 1 
ATOM   173  C  CG  . PRO A 1 21  ? 25.296  -3.708  -5.100  1.00 94.03 21  A 1 
ATOM   174  C  CD  . PRO A 1 21  ? 26.186  -4.492  -6.025  1.00 95.88 21  A 1 
ATOM   175  N  N   . LEU A 1 22  ? 24.586  -3.231  -9.215  1.00 94.85 22  A 1 
ATOM   176  C  CA  . LEU A 1 22  ? 24.307  -2.669  -10.529 1.00 93.50 22  A 1 
ATOM   177  C  C   . LEU A 1 22  ? 23.782  -3.725  -11.497 1.00 92.96 22  A 1 
ATOM   178  O  O   . LEU A 1 22  ? 23.327  -3.392  -12.596 1.00 91.11 22  A 1 
ATOM   179  C  CB  . LEU A 1 22  ? 25.556  -2.000  -11.111 1.00 93.11 22  A 1 
ATOM   180  C  CG  . LEU A 1 22  ? 26.086  -0.796  -10.334 1.00 90.21 22  A 1 
ATOM   181  C  CD1 . LEU A 1 22  ? 27.335  -0.234  -10.997 1.00 86.56 22  A 1 
ATOM   182  C  CD2 . LEU A 1 22  ? 25.012  0.275   -10.216 1.00 85.79 22  A 1 
ATOM   183  N  N   . LYS A 1 23  ? 23.842  -4.989  -11.095 1.00 93.39 23  A 1 
ATOM   184  C  CA  . LYS A 1 23  ? 23.291  -6.091  -11.876 1.00 93.31 23  A 1 
ATOM   185  C  C   . LYS A 1 23  ? 22.137  -6.746  -11.120 1.00 93.52 23  A 1 
ATOM   186  O  O   . LYS A 1 23  ? 22.007  -7.973  -11.086 1.00 92.27 23  A 1 
ATOM   187  C  CB  . LYS A 1 23  ? 24.382  -7.108  -12.217 1.00 93.31 23  A 1 
ATOM   188  C  CG  . LYS A 1 23  ? 25.493  -6.534  -13.086 1.00 92.38 23  A 1 
ATOM   189  C  CD  . LYS A 1 23  ? 26.525  -7.578  -13.460 1.00 88.11 23  A 1 
ATOM   190  C  CE  . LYS A 1 23  ? 27.597  -6.988  -14.359 1.00 83.36 23  A 1 
ATOM   191  N  NZ  . LYS A 1 23  ? 28.633  -7.985  -14.748 1.00 73.81 23  A 1 
ATOM   192  N  N   . LEU A 1 24  ? 21.298  -5.888  -10.496 1.00 93.61 24  A 1 
ATOM   193  C  CA  . LEU A 1 24  ? 20.088  -6.302  -9.789  1.00 93.30 24  A 1 
ATOM   194  C  C   . LEU A 1 24  ? 20.361  -7.204  -8.590  1.00 94.36 24  A 1 
ATOM   195  O  O   . LEU A 1 24  ? 19.463  -7.878  -8.103  1.00 93.27 24  A 1 
ATOM   196  C  CB  . LEU A 1 24  ? 19.102  -6.988  -10.742 1.00 91.42 24  A 1 
ATOM   197  C  CG  . LEU A 1 24  ? 18.644  -6.174  -11.957 1.00 88.72 24  A 1 
ATOM   198  C  CD1 . LEU A 1 24  ? 17.707  -7.007  -12.824 1.00 85.80 24  A 1 
ATOM   199  C  CD2 . LEU A 1 24  ? 17.972  -4.890  -11.514 1.00 84.52 24  A 1 
ATOM   200  N  N   . CYS A 1 25  ? 21.601  -7.199  -8.104  1.00 94.40 25  A 1 
ATOM   201  C  CA  . CYS A 1 25  ? 21.998  -8.070  -6.993  1.00 95.14 25  A 1 
ATOM   202  C  C   . CYS A 1 25  ? 21.762  -9.542  -7.312  1.00 95.43 25  A 1 
ATOM   203  O  O   . CYS A 1 25  ? 21.405  -10.332 -6.439  1.00 94.84 25  A 1 
ATOM   204  C  CB  . CYS A 1 25  ? 21.264  -7.683  -5.698  1.00 95.45 25  A 1 
ATOM   205  S  SG  . CYS A 1 25  ? 21.615  -6.024  -5.096  1.00 95.04 25  A 1 
ATOM   206  N  N   . ARG A 1 26  ? 21.970  -9.907  -8.576  1.00 95.36 26  A 1 
ATOM   207  C  CA  . ARG A 1 26  ? 21.751  -11.279 -9.011  1.00 94.62 26  A 1 
ATOM   208  C  C   . ARG A 1 26  ? 23.009  -11.925 -9.578  1.00 94.86 26  A 1 
ATOM   209  O  O   . ARG A 1 26  ? 23.183  -13.134 -9.478  1.00 93.72 26  A 1 
ATOM   210  C  CB  . ARG A 1 26  ? 20.641  -11.333 -10.062 1.00 93.34 26  A 1 
ATOM   211  C  CG  . ARG A 1 26  ? 19.279  -10.906 -9.556  1.00 91.97 26  A 1 
ATOM   212  C  CD  . ARG A 1 26  ? 18.261  -10.854 -10.680 1.00 89.82 26  A 1 
ATOM   213  N  NE  . ARG A 1 26  ? 16.932  -10.500 -10.194 1.00 87.71 26  A 1 
ATOM   214  C  CZ  . ARG A 1 26  ? 15.888  -10.257 -10.971 1.00 85.41 26  A 1 
ATOM   215  N  NH1 . ARG A 1 26  ? 16.009  -10.325 -12.286 1.00 82.42 26  A 1 
ATOM   216  N  NH2 . ARG A 1 26  ? 14.719  -9.945  -10.439 1.00 80.29 26  A 1 
ATOM   217  N  N   . GLU A 1 27  ? 23.873  -11.111 -10.175 1.00 95.10 27  A 1 
ATOM   218  C  CA  . GLU A 1 27  ? 25.055  -11.626 -10.855 1.00 94.88 27  A 1 
ATOM   219  C  C   . GLU A 1 27  ? 26.287  -10.810 -10.492 1.00 96.15 27  A 1 
ATOM   220  O  O   . GLU A 1 27  ? 26.194  -9.771  -9.830  1.00 94.89 27  A 1 
ATOM   221  C  CB  . GLU A 1 27  ? 24.857  -11.605 -12.374 1.00 91.63 27  A 1 
ATOM   222  C  CG  . GLU A 1 27  ? 23.640  -12.379 -12.855 1.00 85.99 27  A 1 
ATOM   223  C  CD  . GLU A 1 27  ? 23.419  -12.259 -14.346 1.00 85.08 27  A 1 
ATOM   224  O  OE1 . GLU A 1 27  ? 24.187  -11.533 -15.006 1.00 78.47 27  A 1 
ATOM   225  O  OE2 . GLU A 1 27  ? 22.474  -12.887 -14.858 1.00 78.19 27  A 1 
ATOM   226  N  N   . GLY A 1 28  ? 27.456  -11.268 -10.939 1.00 94.98 28  A 1 
ATOM   227  C  CA  . GLY A 1 28  ? 28.692  -10.555 -10.726 1.00 95.58 28  A 1 
ATOM   228  C  C   . GLY A 1 28  ? 29.155  -10.588 -9.282  1.00 97.07 28  A 1 
ATOM   229  O  O   . GLY A 1 28  ? 28.648  -11.365 -8.464  1.00 95.90 28  A 1 
ATOM   230  N  N   . LYS A 1 29  ? 30.127  -9.730  -8.972  1.00 96.86 29  A 1 
ATOM   231  C  CA  . LYS A 1 29  ? 30.677  -9.629  -7.628  1.00 97.02 29  A 1 
ATOM   232  C  C   . LYS A 1 29  ? 30.579  -8.189  -7.148  1.00 97.21 29  A 1 
ATOM   233  O  O   . LYS A 1 29  ? 30.873  -7.258  -7.897  1.00 94.81 29  A 1 
ATOM   234  C  CB  . LYS A 1 29  ? 32.144  -10.083 -7.605  1.00 95.58 29  A 1 
ATOM   235  C  CG  . LYS A 1 29  ? 32.348  -11.540 -7.994  1.00 85.38 29  A 1 
ATOM   236  C  CD  . LYS A 1 29  ? 31.710  -12.472 -6.977  1.00 78.74 29  A 1 
ATOM   237  C  CE  . LYS A 1 29  ? 31.954  -13.931 -7.343  1.00 68.86 29  A 1 
ATOM   238  N  NZ  . LYS A 1 29  ? 31.329  -14.865 -6.375  1.00 59.56 29  A 1 
ATOM   239  N  N   . GLY A 1 30  ? 30.170  -8.004  -5.898  1.00 97.05 30  A 1 
ATOM   240  C  CA  . GLY A 1 30  ? 30.027  -6.675  -5.342  1.00 96.89 30  A 1 
ATOM   241  C  C   . GLY A 1 30  ? 29.670  -6.714  -3.872  1.00 97.56 30  A 1 
ATOM   242  O  O   . GLY A 1 30  ? 29.975  -7.683  -3.174  1.00 96.17 30  A 1 
ATOM   243  N  N   . ASN A 1 31  ? 29.011  -5.650  -3.404  1.00 96.94 31  A 1 
ATOM   244  C  CA  . ASN A 1 31  ? 28.731  -5.480  -1.991  1.00 96.14 31  A 1 
ATOM   245  C  C   . ASN A 1 31  ? 27.266  -5.695  -1.636  1.00 96.91 31  A 1 
ATOM   246  O  O   . ASN A 1 31  ? 26.790  -5.165  -0.632  1.00 94.96 31  A 1 
ATOM   247  C  CB  . ASN A 1 31  ? 29.187  -4.091  -1.536  1.00 93.23 31  A 1 
ATOM   248  C  CG  . ASN A 1 31  ? 30.683  -3.912  -1.610  1.00 83.19 31  A 1 
ATOM   249  O  OD1 . ASN A 1 31  ? 31.442  -4.841  -1.336  1.00 72.21 31  A 1 
ATOM   250  N  ND2 . ASN A 1 31  ? 31.127  -2.717  -1.980  1.00 72.56 31  A 1 
ATOM   251  N  N   . ALA A 1 32  ? 26.532  -6.455  -2.437  1.00 95.91 32  A 1 
ATOM   252  C  CA  . ALA A 1 32  ? 25.143  -6.772  -2.123  1.00 95.83 32  A 1 
ATOM   253  C  C   . ALA A 1 32  ? 25.084  -7.410  -0.735  1.00 96.44 32  A 1 
ATOM   254  O  O   . ALA A 1 32  ? 25.689  -8.458  -0.500  1.00 95.77 32  A 1 
ATOM   255  C  CB  . ALA A 1 32  ? 24.555  -7.708  -3.169  1.00 95.55 32  A 1 
ATOM   256  N  N   . GLY A 1 33  ? 24.367  -6.763  0.195   1.00 96.85 33  A 1 
ATOM   257  C  CA  . GLY A 1 33  ? 24.377  -7.162  1.588   1.00 96.39 33  A 1 
ATOM   258  C  C   . GLY A 1 33  ? 23.454  -8.326  1.913   1.00 97.03 33  A 1 
ATOM   259  O  O   . GLY A 1 33  ? 22.602  -8.714  1.112   1.00 96.47 33  A 1 
ATOM   260  N  N   . LYS A 1 34  ? 23.621  -8.860  3.114   1.00 96.99 34  A 1 
ATOM   261  C  CA  . LYS A 1 34  ? 22.820  -9.997  3.555   1.00 96.86 34  A 1 
ATOM   262  C  C   . LYS A 1 34  ? 21.327  -9.681  3.555   1.00 97.11 34  A 1 
ATOM   263  O  O   . LYS A 1 34  ? 20.512  -10.512 3.156   1.00 96.33 34  A 1 
ATOM   264  C  CB  . LYS A 1 34  ? 23.251  -10.446 4.948   1.00 96.27 34  A 1 
ATOM   265  C  CG  . LYS A 1 34  ? 22.423  -11.597 5.517   1.00 92.61 34  A 1 
ATOM   266  C  CD  . LYS A 1 34  ? 22.902  -12.012 6.889   1.00 88.59 34  A 1 
ATOM   267  C  CE  . LYS A 1 34  ? 22.065  -13.153 7.437   1.00 82.34 34  A 1 
ATOM   268  N  NZ  . LYS A 1 34  ? 22.517  -13.583 8.798   1.00 73.85 34  A 1 
ATOM   269  N  N   . TYR A 1 35  ? 20.961  -8.452  3.987   1.00 96.82 35  A 1 
ATOM   270  C  CA  . TYR A 1 35  ? 19.567  -8.067  4.128   1.00 96.42 35  A 1 
ATOM   271  C  C   . TYR A 1 35  ? 19.080  -7.147  3.019   1.00 96.29 35  A 1 
ATOM   272  O  O   . TYR A 1 35  ? 17.978  -6.606  3.101   1.00 93.75 35  A 1 
ATOM   273  C  CB  . TYR A 1 35  ? 19.326  -7.423  5.493   1.00 95.92 35  A 1 
ATOM   274  C  CG  . TYR A 1 35  ? 19.556  -8.382  6.640   1.00 96.46 35  A 1 
ATOM   275  C  CD1 . TYR A 1 35  ? 18.620  -9.357  6.940   1.00 95.34 35  A 1 
ATOM   276  C  CD2 . TYR A 1 35  ? 20.702  -8.310  7.412   1.00 95.46 35  A 1 
ATOM   277  C  CE1 . TYR A 1 35  ? 18.816  -10.243 7.980   1.00 94.37 35  A 1 
ATOM   278  C  CE2 . TYR A 1 35  ? 20.911  -9.194  8.458   1.00 94.54 35  A 1 
ATOM   279  C  CZ  . TYR A 1 35  ? 19.964  -10.156 8.737   1.00 94.85 35  A 1 
ATOM   280  O  OH  . TYR A 1 35  ? 20.157  -11.036 9.766   1.00 93.17 35  A 1 
ATOM   281  N  N   . GLY A 1 36  ? 19.889  -6.966  1.977   1.00 96.40 36  A 1 
ATOM   282  C  CA  . GLY A 1 36  ? 19.460  -6.199  0.824   1.00 96.14 36  A 1 
ATOM   283  C  C   . GLY A 1 36  ? 20.414  -5.106  0.408   1.00 96.79 36  A 1 
ATOM   284  O  O   . GLY A 1 36  ? 21.534  -4.989  0.924   1.00 95.96 36  A 1 
ATOM   285  N  N   . ASP A 1 37  ? 19.953  -4.295  -0.551  1.00 95.91 37  A 1 
ATOM   286  C  CA  . ASP A 1 37  ? 20.718  -3.180  -1.084  1.00 95.79 37  A 1 
ATOM   287  C  C   . ASP A 1 37  ? 19.728  -2.159  -1.632  1.00 95.53 37  A 1 
ATOM   288  O  O   . ASP A 1 37  ? 18.680  -2.539  -2.156  1.00 94.26 37  A 1 
ATOM   289  C  CB  . ASP A 1 37  ? 21.669  -3.640  -2.188  1.00 95.08 37  A 1 
ATOM   290  C  CG  . ASP A 1 37  ? 22.606  -2.539  -2.644  1.00 94.91 37  A 1 
ATOM   291  O  OD1 . ASP A 1 37  ? 23.720  -2.460  -2.104  1.00 91.91 37  A 1 
ATOM   292  O  OD2 . ASP A 1 37  ? 22.218  -1.764  -3.540  1.00 91.71 37  A 1 
ATOM   293  N  N   . TYR A 1 38  ? 20.059  -0.874  -1.521  1.00 95.15 38  A 1 
ATOM   294  C  CA  . TYR A 1 38  ? 19.138  0.174   -1.946  1.00 94.20 38  A 1 
ATOM   295  C  C   . TYR A 1 38  ? 18.905  0.202   -3.456  1.00 93.35 38  A 1 
ATOM   296  O  O   . TYR A 1 38  ? 18.020  0.922   -3.931  1.00 90.65 38  A 1 
ATOM   297  C  CB  . TYR A 1 38  ? 19.631  1.541   -1.471  1.00 93.44 38  A 1 
ATOM   298  C  CG  . TYR A 1 38  ? 19.449  1.769   0.017   1.00 93.53 38  A 1 
ATOM   299  C  CD1 . TYR A 1 38  ? 18.184  1.719   0.591   1.00 92.32 38  A 1 
ATOM   300  C  CD2 . TYR A 1 38  ? 20.528  2.039   0.838   1.00 92.26 38  A 1 
ATOM   301  C  CE1 . TYR A 1 38  ? 18.009  1.933   1.951   1.00 91.26 38  A 1 
ATOM   302  C  CE2 . TYR A 1 38  ? 20.364  2.251   2.193   1.00 91.13 38  A 1 
ATOM   303  C  CZ  . TYR A 1 38  ? 19.103  2.198   2.749   1.00 91.94 38  A 1 
ATOM   304  O  OH  . TYR A 1 38  ? 18.929  2.410   4.090   1.00 89.62 38  A 1 
ATOM   305  N  N   . SER A 1 39  ? 19.689  -0.541  -4.210  1.00 93.62 39  A 1 
ATOM   306  C  CA  . SER A 1 39  ? 19.523  -0.617  -5.660  1.00 93.18 39  A 1 
ATOM   307  C  C   . SER A 1 39  ? 18.798  -1.892  -6.092  1.00 93.77 39  A 1 
ATOM   308  O  O   . SER A 1 39  ? 18.677  -2.153  -7.293  1.00 91.12 39  A 1 
ATOM   309  C  CB  . SER A 1 39  ? 20.878  -0.541  -6.361  1.00 91.47 39  A 1 
ATOM   310  O  OG  . SER A 1 39  ? 21.522  0.692   -6.105  1.00 85.10 39  A 1 
ATOM   311  N  N   . CYS A 1 40  ? 18.320  -2.665  -5.126  1.00 94.76 40  A 1 
ATOM   312  C  CA  . CYS A 1 40  ? 17.760  -3.974  -5.433  1.00 95.17 40  A 1 
ATOM   313  C  C   . CYS A 1 40  ? 16.455  -4.234  -4.686  1.00 95.48 40  A 1 
ATOM   314  O  O   . CYS A 1 40  ? 16.140  -3.578  -3.697  1.00 94.47 40  A 1 
ATOM   315  C  CB  . CYS A 1 40  ? 18.774  -5.068  -5.093  1.00 95.16 40  A 1 
ATOM   316  S  SG  . CYS A 1 40  ? 20.318  -4.935  -6.024  1.00 94.63 40  A 1 
ATOM   317  N  N   . ASP A 1 41  ? 15.691  -5.213  -5.177  1.00 95.63 41  A 1 
ATOM   318  C  CA  . ASP A 1 41  ? 14.459  -5.628  -4.532  1.00 95.81 41  A 1 
ATOM   319  C  C   . ASP A 1 41  ? 14.756  -6.459  -3.289  1.00 96.38 41  A 1 
ATOM   320  O  O   . ASP A 1 41  ? 15.880  -6.899  -3.058  1.00 95.46 41  A 1 
ATOM   321  C  CB  . ASP A 1 41  ? 13.581  -6.408  -5.504  1.00 94.85 41  A 1 
ATOM   322  C  CG  . ASP A 1 41  ? 12.824  -5.504  -6.463  1.00 94.33 41  A 1 
ATOM   323  O  OD1 . ASP A 1 41  ? 12.439  -4.390  -6.051  1.00 91.74 41  A 1 
ATOM   324  O  OD2 . ASP A 1 41  ? 12.608  -5.907  -7.617  1.00 91.41 41  A 1 
ATOM   325  N  N   . ALA A 1 42  ? 13.719  -6.672  -2.476  1.00 96.21 42  A 1 
ATOM   326  C  CA  . ALA A 1 42  ? 13.865  -7.347  -1.192  1.00 96.33 42  A 1 
ATOM   327  C  C   . ALA A 1 42  ? 14.278  -8.806  -1.347  1.00 96.66 42  A 1 
ATOM   328  O  O   . ALA A 1 42  ? 13.922  -9.460  -2.331  1.00 95.95 42  A 1 
ATOM   329  C  CB  . ALA A 1 42  ? 12.568  -7.247  -0.398  1.00 95.82 42  A 1 
ATOM   330  N  N   . ASN A 1 43  ? 15.023  -9.320  -0.369  1.00 96.60 43  A 1 
ATOM   331  C  CA  . ASN A 1 43  ? 15.422  -10.716 -0.364  1.00 96.59 43  A 1 
ATOM   332  C  C   . ASN A 1 43  ? 14.776  -11.482 0.786   1.00 97.03 43  A 1 
ATOM   333  O  O   . ASN A 1 43  ? 14.126  -10.897 1.659   1.00 96.75 43  A 1 
ATOM   334  C  CB  . ASN A 1 43  ? 16.956  -10.856 -0.344  1.00 94.91 43  A 1 
ATOM   335  C  CG  . ASN A 1 43  ? 17.581  -10.395 0.964   1.00 95.68 43  A 1 
ATOM   336  O  OD1 . ASN A 1 43  ? 16.903  -10.060 1.928   1.00 90.08 43  A 1 
ATOM   337  N  ND2 . ASN A 1 43  ? 18.914  -10.396 1.001   1.00 90.78 43  A 1 
ATOM   338  N  N   . MET A 1 44  ? 14.943  -12.799 0.785   1.00 97.11 44  A 1 
ATOM   339  C  CA  . MET A 1 44  ? 14.268  -13.633 1.772   1.00 96.94 44  A 1 
ATOM   340  C  C   . MET A 1 44  ? 14.815  -13.420 3.186   1.00 97.44 44  A 1 
ATOM   341  O  O   . MET A 1 44  ? 14.071  -13.527 4.162   1.00 97.15 44  A 1 
ATOM   342  C  CB  . MET A 1 44  ? 14.370  -15.109 1.391   1.00 95.96 44  A 1 
ATOM   343  C  CG  . MET A 1 44  ? 13.550  -16.030 2.279   1.00 89.30 44  A 1 
ATOM   344  S  SD  . MET A 1 44  ? 11.788  -15.632 2.255   1.00 87.17 44  A 1 
ATOM   345  C  CE  . MET A 1 44  ? 11.348  -16.144 0.597   1.00 77.37 44  A 1 
ATOM   346  N  N   . ALA A 1 45  ? 16.108  -13.127 3.316   1.00 97.03 45  A 1 
ATOM   347  C  CA  . ALA A 1 45  ? 16.694  -12.882 4.630   1.00 97.21 45  A 1 
ATOM   348  C  C   . ALA A 1 45  ? 16.000  -11.707 5.312   1.00 97.64 45  A 1 
ATOM   349  O  O   . ALA A 1 45  ? 15.707  -11.746 6.510   1.00 97.19 45  A 1 
ATOM   350  C  CB  . ALA A 1 45  ? 18.191  -12.623 4.503   1.00 97.08 45  A 1 
ATOM   351  N  N   . LEU A 1 46  ? 15.731  -10.649 4.549   1.00 97.34 46  A 1 
ATOM   352  C  CA  . LEU A 1 46  ? 15.010  -9.495  5.071   1.00 97.33 46  A 1 
ATOM   353  C  C   . LEU A 1 46  ? 13.604  -9.893  5.509   1.00 97.60 46  A 1 
ATOM   354  O  O   . LEU A 1 46  ? 13.151  -9.505  6.586   1.00 97.62 46  A 1 
ATOM   355  C  CB  . LEU A 1 46  ? 14.943  -8.385  4.017   1.00 97.01 46  A 1 
ATOM   356  C  CG  . LEU A 1 46  ? 14.106  -7.159  4.385   1.00 96.23 46  A 1 
ATOM   357  C  CD1 . LEU A 1 46  ? 14.706  -6.438  5.579   1.00 95.04 46  A 1 
ATOM   358  C  CD2 . LEU A 1 46  ? 13.985  -6.212  3.199   1.00 94.91 46  A 1 
ATOM   359  N  N   . LEU A 1 47  ? 12.911  -10.666 4.686   1.00 97.73 47  A 1 
ATOM   360  C  CA  . LEU A 1 47  ? 11.548  -11.074 5.016   1.00 97.51 47  A 1 
ATOM   361  C  C   . LEU A 1 47  ? 11.511  -11.984 6.234   1.00 97.79 47  A 1 
ATOM   362  O  O   . LEU A 1 47  ? 10.588  -11.895 7.040   1.00 97.33 47  A 1 
ATOM   363  C  CB  . LEU A 1 47  ? 10.892  -11.760 3.815   1.00 96.75 47  A 1 
ATOM   364  C  CG  . LEU A 1 47  ? 10.639  -10.876 2.595   1.00 91.81 47  A 1 
ATOM   365  C  CD1 . LEU A 1 47  ? 9.756   -11.606 1.594   1.00 87.43 47  A 1 
ATOM   366  C  CD2 . LEU A 1 47  ? 10.007  -9.553  2.988   1.00 87.55 47  A 1 
ATOM   367  N  N   . ASP A 1 48  ? 12.499  -12.860 6.377   1.00 97.78 48  A 1 
ATOM   368  C  CA  . ASP A 1 48  ? 12.563  -13.724 7.554   1.00 97.47 48  A 1 
ATOM   369  C  C   . ASP A 1 48  ? 12.672  -12.886 8.826   1.00 97.60 48  A 1 
ATOM   370  O  O   . ASP A 1 48  ? 12.009  -13.169 9.823   1.00 97.25 48  A 1 
ATOM   371  C  CB  . ASP A 1 48  ? 13.751  -14.686 7.455   1.00 96.99 48  A 1 
ATOM   372  C  CG  . ASP A 1 48  ? 13.511  -15.804 6.446   1.00 92.30 48  A 1 
ATOM   373  O  OD1 . ASP A 1 48  ? 12.344  -16.049 6.084   1.00 88.65 48  A 1 
ATOM   374  O  OD2 . ASP A 1 48  ? 14.501  -16.446 6.037   1.00 88.09 48  A 1 
ATOM   375  N  N   . SER A 1 49  ? 13.505  -11.847 8.795   1.00 97.66 49  A 1 
ATOM   376  C  CA  . SER A 1 49  ? 13.645  -10.967 9.950   1.00 97.55 49  A 1 
ATOM   377  C  C   . SER A 1 49  ? 12.355  -10.175 10.181  1.00 97.85 49  A 1 
ATOM   378  O  O   . SER A 1 49  ? 11.976  -9.916  11.327  1.00 97.50 49  A 1 
ATOM   379  C  CB  . SER A 1 49  ? 14.834  -10.017 9.770   1.00 96.65 49  A 1 
ATOM   380  O  OG  . SER A 1 49  ? 14.578  -9.046  8.775   1.00 84.44 49  A 1 
ATOM   381  N  N   . LEU A 1 50  ? 11.674  -9.800  9.101   1.00 97.69 50  A 1 
ATOM   382  C  CA  . LEU A 1 50  ? 10.423  -9.059  9.198   1.00 97.67 50  A 1 
ATOM   383  C  C   . LEU A 1 50  ? 9.326   -9.906  9.827   1.00 97.94 50  A 1 
ATOM   384  O  O   . LEU A 1 50  ? 8.589   -9.435  10.694  1.00 97.93 50  A 1 
ATOM   385  C  CB  . LEU A 1 50  ? 9.988   -8.566  7.811   1.00 97.00 50  A 1 
ATOM   386  C  CG  . LEU A 1 50  ? 8.665   -7.803  7.749   1.00 94.21 50  A 1 
ATOM   387  C  CD1 . LEU A 1 50  ? 8.744   -6.531  8.572   1.00 90.14 50  A 1 
ATOM   388  C  CD2 . LEU A 1 50  ? 8.313   -7.484  6.298   1.00 89.52 50  A 1 
ATOM   389  N  N   . VAL A 1 51  ? 9.213   -11.149 9.403   1.00 97.99 51  A 1 
ATOM   390  C  CA  . VAL A 1 51  ? 8.222   -12.066 9.970   1.00 97.95 51  A 1 
ATOM   391  C  C   . VAL A 1 51  ? 8.435   -12.204 11.473  1.00 98.07 51  A 1 
ATOM   392  O  O   . VAL A 1 51  ? 7.490   -12.128 12.265  1.00 97.98 51  A 1 
ATOM   393  C  CB  . VAL A 1 51  ? 8.285   -13.447 9.289   1.00 97.72 51  A 1 
ATOM   394  C  CG1 . VAL A 1 51  ? 7.448   -14.470 10.050  1.00 96.92 51  A 1 
ATOM   395  C  CG2 . VAL A 1 51  ? 7.814   -13.341 7.844   1.00 97.07 51  A 1 
ATOM   396  N  N   . LYS A 1 52  ? 9.692   -12.409 11.878  1.00 98.08 52  A 1 
ATOM   397  C  CA  . LYS A 1 52  ? 10.017  -12.546 13.294  1.00 97.82 52  A 1 
ATOM   398  C  C   . LYS A 1 52  ? 9.642   -11.279 14.057  1.00 97.97 52  A 1 
ATOM   399  O  O   . LYS A 1 52  ? 9.071   -11.343 15.153  1.00 97.51 52  A 1 
ATOM   400  C  CB  . LYS A 1 52  ? 11.504  -12.853 13.465  1.00 97.59 52  A 1 
ATOM   401  C  CG  . LYS A 1 52  ? 11.951  -12.953 14.922  1.00 90.67 52  A 1 
ATOM   402  C  CD  . LYS A 1 52  ? 13.428  -13.312 15.037  1.00 87.88 52  A 1 
ATOM   403  C  CE  . LYS A 1 52  ? 13.701  -14.714 14.552  1.00 77.53 52  A 1 
ATOM   404  N  NZ  . LYS A 1 52  ? 15.142  -15.106 14.740  1.00 68.98 52  A 1 
ATOM   405  N  N   . PHE A 1 53  ? 9.941   -10.114 13.479  1.00 97.66 53  A 1 
ATOM   406  C  CA  . PHE A 1 53  ? 9.633   -8.841  14.136  1.00 97.53 53  A 1 
ATOM   407  C  C   . PHE A 1 53  ? 8.131   -8.663  14.328  1.00 97.78 53  A 1 
ATOM   408  O  O   . PHE A 1 53  ? 7.674   -8.274  15.407  1.00 97.63 53  A 1 
ATOM   409  C  CB  . PHE A 1 53  ? 10.189  -7.670  13.344  1.00 97.02 53  A 1 
ATOM   410  C  CG  . PHE A 1 53  ? 9.792   -6.326  13.897  1.00 96.70 53  A 1 
ATOM   411  C  CD1 . PHE A 1 53  ? 10.483  -5.764  14.956  1.00 95.78 53  A 1 
ATOM   412  C  CD2 . PHE A 1 53  ? 8.708   -5.630  13.378  1.00 95.87 53  A 1 
ATOM   413  C  CE1 . PHE A 1 53  ? 10.112  -4.545  15.484  1.00 94.58 53  A 1 
ATOM   414  C  CE2 . PHE A 1 53  ? 8.329   -4.411  13.902  1.00 94.60 53  A 1 
ATOM   415  C  CZ  . PHE A 1 53  ? 9.032   -3.871  14.950  1.00 94.36 53  A 1 
ATOM   416  N  N   . ILE A 1 54  ? 7.353   -8.936  13.293  1.00 97.60 54  A 1 
ATOM   417  C  CA  . ILE A 1 54  ? 5.906   -8.777  13.372  1.00 97.82 54  A 1 
ATOM   418  C  C   . ILE A 1 54  ? 5.320   -9.679  14.452  1.00 97.80 54  A 1 
ATOM   419  O  O   . ILE A 1 54  ? 4.504   -9.245  15.266  1.00 97.71 54  A 1 
ATOM   420  C  CB  . ILE A 1 54  ? 5.240   -9.057  12.004  1.00 98.04 54  A 1 
ATOM   421  C  CG1 . ILE A 1 54  ? 5.633   -7.984  10.994  1.00 97.76 54  A 1 
ATOM   422  C  CG2 . ILE A 1 54  ? 3.719   -9.129  12.153  1.00 97.72 54  A 1 
ATOM   423  C  CD1 . ILE A 1 54  ? 5.175   -8.269  9.572   1.00 97.15 54  A 1 
ATOM   424  N  N   . LYS A 1 55  ? 5.741   -10.931 14.470  1.00 97.70 55  A 1 
ATOM   425  C  CA  . LYS A 1 55  ? 5.227   -11.874 15.459  1.00 97.46 55  A 1 
ATOM   426  C  C   . LYS A 1 55  ? 5.569   -11.436 16.881  1.00 97.28 55  A 1 
ATOM   427  O  O   . LYS A 1 55  ? 4.755   -11.584 17.796  1.00 96.57 55  A 1 
ATOM   428  C  CB  . LYS A 1 55  ? 5.777   -13.275 15.194  1.00 96.98 55  A 1 
ATOM   429  C  CG  . LYS A 1 55  ? 5.175   -13.952 13.969  1.00 95.20 55  A 1 
ATOM   430  C  CD  . LYS A 1 55  ? 5.803   -15.322 13.747  1.00 92.94 55  A 1 
ATOM   431  C  CE  . LYS A 1 55  ? 5.121   -16.057 12.607  1.00 89.35 55  A 1 
ATOM   432  N  NZ  . LYS A 1 55  ? 3.742   -16.466 12.942  1.00 84.20 55  A 1 
ATOM   433  N  N   . ARG A 1 56  ? 6.767   -10.886 17.074  1.00 97.46 56  A 1 
ATOM   434  C  CA  . ARG A 1 56  ? 7.201   -10.461 18.404  1.00 97.06 56  A 1 
ATOM   435  C  C   . ARG A 1 56  ? 6.496   -9.187  18.863  1.00 97.01 56  A 1 
ATOM   436  O  O   . ARG A 1 56  ? 6.474   -8.885  20.059  1.00 95.94 56  A 1 
ATOM   437  C  CB  . ARG A 1 56  ? 8.717   -10.236 18.424  1.00 96.07 56  A 1 
ATOM   438  C  CG  . ARG A 1 56  ? 9.535   -11.514 18.388  1.00 84.98 56  A 1 
ATOM   439  C  CD  . ARG A 1 56  ? 11.018  -11.218 18.356  1.00 83.52 56  A 1 
ATOM   440  N  NE  . ARG A 1 56  ? 11.826  -12.430 18.523  1.00 75.03 56  A 1 
ATOM   441  C  CZ  . ARG A 1 56  ? 13.148  -12.458 18.471  1.00 69.33 56  A 1 
ATOM   442  N  NH1 . ARG A 1 56  ? 13.834  -11.347 18.246  1.00 62.22 56  A 1 
ATOM   443  N  NH2 . ARG A 1 56  ? 13.788  -13.603 18.641  1.00 61.57 56  A 1 
ATOM   444  N  N   . ASN A 1 57  ? 5.917   -8.431  17.925  1.00 97.00 57  A 1 
ATOM   445  C  CA  . ASN A 1 57  ? 5.291   -7.156  18.238  1.00 96.88 57  A 1 
ATOM   446  C  C   . ASN A 1 57  ? 3.787   -7.164  17.978  1.00 97.03 57  A 1 
ATOM   447  O  O   . ASN A 1 57  ? 3.187   -6.127  17.708  1.00 96.22 57  A 1 
ATOM   448  C  CB  . ASN A 1 57  ? 5.968   -6.025  17.463  1.00 96.44 57  A 1 
ATOM   449  C  CG  . ASN A 1 57  ? 7.355   -5.725  17.983  1.00 94.78 57  A 1 
ATOM   450  O  OD1 . ASN A 1 57  ? 7.527   -4.926  18.905  1.00 87.45 57  A 1 
ATOM   451  N  ND2 . ASN A 1 57  ? 8.355   -6.367  17.397  1.00 86.58 57  A 1 
ATOM   452  N  N   . THR A 1 58  ? 3.171   -8.342  18.073  1.00 97.16 58  A 1 
ATOM   453  C  CA  . THR A 1 58  ? 1.737   -8.499  17.878  1.00 97.06 58  A 1 
ATOM   454  C  C   . THR A 1 58  ? 1.122   -9.088  19.142  1.00 96.58 58  A 1 
ATOM   455  O  O   . THR A 1 58  ? 1.542   -10.143 19.602  1.00 94.83 58  A 1 
ATOM   456  C  CB  . THR A 1 58  ? 1.442   -9.417  16.686  1.00 96.78 58  A 1 
ATOM   457  O  OG1 . THR A 1 58  ? 1.967   -8.835  15.492  1.00 93.60 58  A 1 
ATOM   458  C  CG2 . THR A 1 58  ? -0.061  -9.612  16.527  1.00 94.59 58  A 1 
ATOM   459  N  N   . ASP A 1 59  ? 0.116   -8.374  19.705  1.00 95.66 59  A 1 
ATOM   460  C  CA  . ASP A 1 59  ? -0.577  -8.900  20.876  1.00 94.32 59  A 1 
ATOM   461  C  C   . ASP A 1 59  ? -1.830  -9.665  20.462  1.00 94.52 59  A 1 
ATOM   462  O  O   . ASP A 1 59  ? -2.067  -9.889  19.269  1.00 90.96 59  A 1 
ATOM   463  C  CB  . ASP A 1 59  ? -0.904  -7.778  21.871  1.00 91.03 59  A 1 
ATOM   464  C  CG  . ASP A 1 59  ? -1.847  -6.726  21.311  1.00 81.80 59  A 1 
ATOM   465  O  OD1 . ASP A 1 59  ? -2.552  -7.001  20.328  1.00 76.54 59  A 1 
ATOM   466  O  OD2 . ASP A 1 59  ? -1.885  -5.612  21.879  1.00 76.19 59  A 1 
ATOM   467  N  N   . VAL A 1 60  ? -2.645  -10.067 21.440  1.00 94.01 60  A 1 
ATOM   468  C  CA  . VAL A 1 60  ? -3.797  -10.917 21.157  1.00 93.34 60  A 1 
ATOM   469  C  C   . VAL A 1 60  ? -4.805  -10.254 20.229  1.00 94.00 60  A 1 
ATOM   470  O  O   . VAL A 1 60  ? -5.498  -10.933 19.474  1.00 91.85 60  A 1 
ATOM   471  C  CB  . VAL A 1 60  ? -4.494  -11.352 22.461  1.00 91.04 60  A 1 
ATOM   472  C  CG1 . VAL A 1 60  ? -3.566  -12.245 23.278  1.00 80.90 60  A 1 
ATOM   473  C  CG2 . VAL A 1 60  ? -4.926  -10.139 23.271  1.00 81.69 60  A 1 
ATOM   474  N  N   . ASN A 1 61  ? -4.886  -8.920  20.265  1.00 94.56 61  A 1 
ATOM   475  C  CA  . ASN A 1 61  ? -5.811  -8.186  19.406  1.00 95.09 61  A 1 
ATOM   476  C  C   . ASN A 1 61  ? -5.091  -7.467  18.266  1.00 96.19 61  A 1 
ATOM   477  O  O   . ASN A 1 61  ? -5.605  -6.486  17.726  1.00 94.07 61  A 1 
ATOM   478  C  CB  . ASN A 1 61  ? -6.627  -7.189  20.231  1.00 91.82 61  A 1 
ATOM   479  C  CG  . ASN A 1 61  ? -7.671  -7.862  21.089  1.00 84.62 61  A 1 
ATOM   480  O  OD1 . ASN A 1 61  ? -8.262  -8.864  20.698  1.00 75.55 61  A 1 
ATOM   481  N  ND2 . ASN A 1 61  ? -7.918  -7.310  22.269  1.00 74.95 61  A 1 
ATOM   482  N  N   . GLY A 1 62  ? -3.909  -7.952  17.898  1.00 96.10 62  A 1 
ATOM   483  C  CA  . GLY A 1 62  ? -3.135  -7.339  16.831  1.00 96.82 62  A 1 
ATOM   484  C  C   . GLY A 1 62  ? -2.864  -8.263  15.656  1.00 97.86 62  A 1 
ATOM   485  O  O   . GLY A 1 62  ? -2.078  -7.929  14.774  1.00 97.02 62  A 1 
ATOM   486  N  N   . LYS A 1 63  ? -3.511  -9.433  15.656  1.00 97.61 63  A 1 
ATOM   487  C  CA  . LYS A 1 63  ? -3.294  -10.410 14.593  1.00 97.83 63  A 1 
ATOM   488  C  C   . LYS A 1 63  ? -4.154  -10.078 13.379  1.00 98.11 63  A 1 
ATOM   489  O  O   . LYS A 1 63  ? -5.049  -10.838 12.988  1.00 97.74 63  A 1 
ATOM   490  C  CB  . LYS A 1 63  ? -3.567  -11.826 15.101  1.00 97.52 63  A 1 
ATOM   491  C  CG  . LYS A 1 63  ? -2.597  -12.266 16.187  1.00 96.40 63  A 1 
ATOM   492  C  CD  . LYS A 1 63  ? -2.848  -13.701 16.616  1.00 94.09 63  A 1 
ATOM   493  C  CE  . LYS A 1 63  ? -1.838  -14.138 17.657  1.00 89.10 63  A 1 
ATOM   494  N  NZ  . LYS A 1 63  ? -2.038  -15.561 18.067  1.00 81.48 63  A 1 
ATOM   495  N  N   . VAL A 1 64  ? -3.869  -8.917  12.793  1.00 98.58 64  A 1 
ATOM   496  C  CA  . VAL A 1 64  ? -4.590  -8.407  11.639  1.00 98.61 64  A 1 
ATOM   497  C  C   . VAL A 1 64  ? -3.571  -7.796  10.688  1.00 98.60 64  A 1 
ATOM   498  O  O   . VAL A 1 64  ? -2.647  -7.106  11.118  1.00 98.54 64  A 1 
ATOM   499  C  CB  . VAL A 1 64  ? -5.630  -7.343  12.033  1.00 98.43 64  A 1 
ATOM   500  C  CG1 . VAL A 1 64  ? -6.451  -6.923  10.823  1.00 97.77 64  A 1 
ATOM   501  C  CG2 . VAL A 1 64  ? -6.542  -7.869  13.137  1.00 97.83 64  A 1 
ATOM   502  N  N   . MET A 1 65  ? -3.731  -8.052  9.387   1.00 98.70 65  A 1 
ATOM   503  C  CA  . MET A 1 65  ? -2.756  -7.562  8.419   1.00 98.78 65  A 1 
ATOM   504  C  C   . MET A 1 65  ? -3.406  -7.273  7.080   1.00 98.83 65  A 1 
ATOM   505  O  O   . MET A 1 65  ? -4.089  -8.128  6.512   1.00 98.72 65  A 1 
ATOM   506  C  CB  . MET A 1 65  ? -1.626  -8.571  8.233   1.00 98.40 65  A 1 
ATOM   507  C  CG  . MET A 1 65  ? -0.609  -8.179  7.165   1.00 96.92 65  A 1 
ATOM   508  S  SD  . MET A 1 65  ? 0.704   -9.399  6.975   1.00 95.97 65  A 1 
ATOM   509  C  CE  . MET A 1 65  ? 1.528   -9.244  8.559   1.00 89.48 65  A 1 
ATOM   510  N  N   . VAL A 1 66  ? -3.171  -6.058  6.570   1.00 98.75 66  A 1 
ATOM   511  C  CA  . VAL A 1 66  ? -3.495  -5.733  5.190   1.00 98.70 66  A 1 
ATOM   512  C  C   . VAL A 1 66  ? -2.253  -5.999  4.356   1.00 98.70 66  A 1 
ATOM   513  O  O   . VAL A 1 66  ? -1.199  -5.407  4.595   1.00 98.45 66  A 1 
ATOM   514  C  CB  . VAL A 1 66  ? -3.934  -4.273  5.027   1.00 98.47 66  A 1 
ATOM   515  C  CG1 . VAL A 1 66  ? -4.151  -3.951  3.556   1.00 96.13 66  A 1 
ATOM   516  C  CG2 . VAL A 1 66  ? -5.200  -4.007  5.822   1.00 96.11 66  A 1 
ATOM   517  N  N   . TYR A 1 67  ? -2.368  -6.901  3.388   1.00 98.66 67  A 1 
ATOM   518  C  CA  . TYR A 1 67  ? -1.292  -7.178  2.452   1.00 98.57 67  A 1 
ATOM   519  C  C   . TYR A 1 67  ? -1.578  -6.398  1.180   1.00 98.46 67  A 1 
ATOM   520  O  O   . TYR A 1 67  ? -2.481  -6.732  0.415   1.00 98.08 67  A 1 
ATOM   521  C  CB  . TYR A 1 67  ? -1.188  -8.684  2.185   1.00 98.16 67  A 1 
ATOM   522  C  CG  . TYR A 1 67  ? -0.300  -9.022  1.015   1.00 97.73 67  A 1 
ATOM   523  C  CD1 . TYR A 1 67  ? 1.080   -8.915  1.113   1.00 96.51 67  A 1 
ATOM   524  C  CD2 . TYR A 1 67  ? -0.842  -9.436  -0.191  1.00 96.62 67  A 1 
ATOM   525  C  CE1 . TYR A 1 67  ? 1.895   -9.207  0.042   1.00 95.15 67  A 1 
ATOM   526  C  CE2 . TYR A 1 67  ? -0.033  -9.728  -1.270  1.00 95.15 67  A 1 
ATOM   527  C  CZ  . TYR A 1 67  ? 1.332   -9.609  -1.151  1.00 94.97 67  A 1 
ATOM   528  O  OH  . TYR A 1 67  ? 2.137   -9.893  -2.227  1.00 92.88 67  A 1 
ATOM   529  N  N   . ASN A 1 68  ? -0.796  -5.324  0.947   1.00 97.99 68  A 1 
ATOM   530  C  CA  . ASN A 1 68  ? -1.150  -4.301  -0.033  1.00 97.95 68  A 1 
ATOM   531  C  C   . ASN A 1 68  ? -0.624  -4.548  -1.447  1.00 97.88 68  A 1 
ATOM   532  O  O   . ASN A 1 68  ? -0.649  -3.638  -2.276  1.00 95.28 68  A 1 
ATOM   533  C  CB  . ASN A 1 68  ? -0.669  -2.925  0.455   1.00 96.63 68  A 1 
ATOM   534  C  CG  . ASN A 1 68  ? -1.818  -2.036  0.895   1.00 96.50 68  A 1 
ATOM   535  O  OD1 . ASN A 1 68  ? -1.993  -1.767  2.090   1.00 89.54 68  A 1 
ATOM   536  N  ND2 . ASN A 1 68  ? -2.604  -1.563  -0.057  1.00 88.75 68  A 1 
ATOM   537  N  N   . GLY A 1 69  ? -0.166  -5.757  -1.746  1.00 97.68 69  A 1 
ATOM   538  C  CA  . GLY A 1 69  ? 0.191   -6.120  -3.103  1.00 97.64 69  A 1 
ATOM   539  C  C   . GLY A 1 69  ? 1.630   -5.839  -3.513  1.00 97.82 69  A 1 
ATOM   540  O  O   . GLY A 1 69  ? 2.448   -5.394  -2.717  1.00 96.79 69  A 1 
ATOM   541  N  N   . ASP A 1 70  ? 1.916   -6.115  -4.805  1.00 97.24 70  A 1 
ATOM   542  C  CA  . ASP A 1 70  ? 3.221   -5.949  -5.433  1.00 97.36 70  A 1 
ATOM   543  C  C   . ASP A 1 70  ? 4.298   -6.867  -4.843  1.00 97.20 70  A 1 
ATOM   544  O  O   . ASP A 1 70  ? 5.299   -6.419  -4.285  1.00 94.74 70  A 1 
ATOM   545  C  CB  . ASP A 1 70  ? 3.668   -4.481  -5.426  1.00 97.05 70  A 1 
ATOM   546  C  CG  . ASP A 1 70  ? 3.486   -3.823  -6.777  1.00 96.44 70  A 1 
ATOM   547  O  OD1 . ASP A 1 70  ? 2.854   -4.438  -7.671  1.00 94.04 70  A 1 
ATOM   548  O  OD2 . ASP A 1 70  ? 3.978   -2.687  -6.971  1.00 94.47 70  A 1 
ATOM   549  N  N   . ILE A 1 71  ? 4.092   -8.148  -5.021  1.00 96.29 71  A 1 
ATOM   550  C  CA  . ILE A 1 71  ? 5.085   -9.149  -4.647  1.00 95.51 71  A 1 
ATOM   551  C  C   . ILE A 1 71  ? 6.137   -9.323  -5.738  1.00 95.72 71  A 1 
ATOM   552  O  O   . ILE A 1 71  ? 7.276   -9.692  -5.468  1.00 95.21 71  A 1 
ATOM   553  C  CB  . ILE A 1 71  ? 4.413   -10.512 -4.347  1.00 94.48 71  A 1 
ATOM   554  C  CG1 . ILE A 1 71  ? 5.442   -11.532 -3.833  1.00 93.20 71  A 1 
ATOM   555  C  CG2 . ILE A 1 71  ? 3.710   -11.061 -5.592  1.00 93.87 71  A 1 
ATOM   556  C  CD1 . ILE A 1 71  ? 6.008   -11.196 -2.464  1.00 92.51 71  A 1 
ATOM   557  N  N   . VAL A 1 72  ? 5.767   -9.049  -6.993  1.00 95.13 72  A 1 
ATOM   558  C  CA  . VAL A 1 72  ? 6.631   -9.366  -8.120  1.00 94.59 72  A 1 
ATOM   559  C  C   . VAL A 1 72  ? 7.851   -8.449  -8.171  1.00 94.68 72  A 1 
ATOM   560  O  O   . VAL A 1 72  ? 7.725   -7.227  -8.103  1.00 94.07 72  A 1 
ATOM   561  C  CB  . VAL A 1 72  ? 5.864   -9.288  -9.457  1.00 93.32 72  A 1 
ATOM   562  C  CG1 . VAL A 1 72  ? 6.781   -9.614  -10.628 1.00 90.53 72  A 1 
ATOM   563  C  CG2 . VAL A 1 72  ? 4.669   -10.233 -9.434  1.00 91.44 72  A 1 
ATOM   564  N  N   . SER A 1 73  ? 9.033   -9.042  -8.299  1.00 94.89 73  A 1 
ATOM   565  C  CA  . SER A 1 73  ? 10.283  -8.299  -8.399  1.00 93.56 73  A 1 
ATOM   566  C  C   . SER A 1 73  ? 10.576  -7.932  -9.848  1.00 92.90 73  A 1 
ATOM   567  O  O   . SER A 1 73  ? 9.880   -8.367  -10.771 1.00 89.76 73  A 1 
ATOM   568  C  CB  . SER A 1 73  ? 11.436  -9.112  -7.821  1.00 91.10 73  A 1 
ATOM   569  O  OG  . SER A 1 73  ? 11.721  -10.239 -8.634  1.00 82.14 73  A 1 
ATOM   570  N  N   . ARG A 1 74  ? 11.641  -7.140  -10.049 1.00 89.53 74  A 1 
ATOM   571  C  CA  . ARG A 1 74  ? 12.053  -6.742  -11.391 1.00 85.42 74  A 1 
ATOM   572  C  C   . ARG A 1 74  ? 12.727  -7.934  -12.067 1.00 84.86 74  A 1 
ATOM   573  O  O   . ARG A 1 74  ? 13.644  -8.525  -11.515 1.00 79.36 74  A 1 
ATOM   574  C  CB  . ARG A 1 74  ? 13.015  -5.558  -11.341 1.00 80.85 74  A 1 
ATOM   575  C  CG  . ARG A 1 74  ? 12.740  -4.575  -10.212 1.00 74.16 74  A 1 
ATOM   576  C  CD  . ARG A 1 74  ? 11.436  -3.822  -10.401 1.00 70.01 74  A 1 
ATOM   577  N  NE  . ARG A 1 74  ? 10.956  -3.280  -9.146  1.00 69.14 74  A 1 
ATOM   578  C  CZ  . ARG A 1 74  ? 10.151  -2.223  -9.034  1.00 65.89 74  A 1 
ATOM   579  N  NH1 . ARG A 1 74  ? 9.746   -1.579  -10.120 1.00 60.70 74  A 1 
ATOM   580  N  NH2 . ARG A 1 74  ? 9.761   -1.812  -7.842  1.00 59.31 74  A 1 
ATOM   581  N  N   . ALA A 1 75  ? 12.255  -8.275  -13.264 1.00 82.49 75  A 1 
ATOM   582  C  CA  . ALA A 1 75  ? 12.757  -9.477  -13.925 1.00 79.38 75  A 1 
ATOM   583  C  C   . ALA A 1 75  ? 12.810  -9.352  -15.446 1.00 81.90 75  A 1 
ATOM   584  O  O   . ALA A 1 75  ? 12.837  -10.364 -16.150 1.00 77.36 75  A 1 
ATOM   585  C  CB  . ALA A 1 75  ? 11.905  -10.681 -13.537 1.00 74.62 75  A 1 
ATOM   586  N  N   . ILE A 1 76  ? 12.847  -8.126  -15.966 1.00 80.81 76  A 1 
ATOM   587  C  CA  . ILE A 1 76  ? 12.932  -7.939  -17.412 1.00 77.37 76  A 1 
ATOM   588  C  C   . ILE A 1 76  ? 14.306  -8.404  -17.884 1.00 78.36 76  A 1 
ATOM   589  O  O   . ILE A 1 76  ? 15.321  -7.984  -17.313 1.00 72.71 76  A 1 
ATOM   590  C  CB  . ILE A 1 76  ? 12.703  -6.462  -17.793 1.00 71.44 76  A 1 
ATOM   591  C  CG1 . ILE A 1 76  ? 11.304  -6.015  -17.354 1.00 65.12 76  A 1 
ATOM   592  C  CG2 . ILE A 1 76  ? 12.906  -6.254  -19.294 1.00 63.73 76  A 1 
ATOM   593  C  CD1 . ILE A 1 76  ? 11.062  -4.531  -17.499 1.00 60.15 76  A 1 
ATOM   594  N  N   . PRO A 1 77  ? 14.380  -9.248  -18.914 1.00 77.86 77  A 1 
ATOM   595  C  CA  . PRO A 1 77  ? 13.293  -9.755  -19.755 1.00 74.76 77  A 1 
ATOM   596  C  C   . PRO A 1 77  ? 12.706  -11.095 -19.293 1.00 78.16 77  A 1 
ATOM   597  O  O   . PRO A 1 77  ? 11.903  -11.690 -20.011 1.00 74.11 77  A 1 
ATOM   598  C  CB  . PRO A 1 77  ? 13.978  -9.929  -21.118 1.00 68.98 77  A 1 
ATOM   599  C  CG  . PRO A 1 77  ? 15.360  -10.354 -20.754 1.00 67.77 77  A 1 
ATOM   600  C  CD  . PRO A 1 77  ? 15.703  -9.618  -19.469 1.00 72.65 77  A 1 
ATOM   601  N  N   . LYS A 1 78  ? 13.081  -11.568 -18.113 1.00 80.91 78  A 1 
ATOM   602  C  CA  . LYS A 1 78  ? 12.584  -12.850 -17.616 1.00 80.54 78  A 1 
ATOM   603  C  C   . LYS A 1 78  ? 11.136  -12.762 -17.139 1.00 83.32 78  A 1 
ATOM   604  O  O   . LYS A 1 78  ? 10.469  -13.785 -16.951 1.00 79.35 78  A 1 
ATOM   605  C  CB  . LYS A 1 78  ? 13.475  -13.354 -16.478 1.00 75.00 78  A 1 
ATOM   606  C  CG  . LYS A 1 78  ? 14.912  -13.606 -16.899 1.00 67.24 78  A 1 
ATOM   607  C  CD  . LYS A 1 78  ? 15.772  -14.040 -15.728 1.00 62.88 78  A 1 
ATOM   608  C  CE  . LYS A 1 78  ? 17.207  -14.240 -16.150 1.00 55.74 78  A 1 
ATOM   609  N  NZ  . LYS A 1 78  ? 18.090  -14.606 -15.000 1.00 48.25 78  A 1 
ATOM   610  N  N   . TYR A 1 79  ? 10.647  -11.542 -16.940 1.00 85.74 79  A 1 
ATOM   611  C  CA  . TYR A 1 79  ? 9.287   -11.301 -16.484 1.00 85.97 79  A 1 
ATOM   612  C  C   . TYR A 1 79  ? 8.287   -11.908 -17.474 1.00 86.98 79  A 1 
ATOM   613  O  O   . TYR A 1 79  ? 8.214   -11.488 -18.631 1.00 84.38 79  A 1 
ATOM   614  C  CB  . TYR A 1 79  ? 9.067   -9.796  -16.345 1.00 83.54 79  A 1 
ATOM   615  C  CG  . TYR A 1 79  ? 7.780   -9.371  -15.671 1.00 82.16 79  A 1 
ATOM   616  C  CD1 . TYR A 1 79  ? 7.715   -9.201  -14.289 1.00 77.15 79  A 1 
ATOM   617  C  CD2 . TYR A 1 79  ? 6.638   -9.099  -16.415 1.00 78.06 79  A 1 
ATOM   618  C  CE1 . TYR A 1 79  ? 6.556   -8.783  -13.673 1.00 72.49 79  A 1 
ATOM   619  C  CE2 . TYR A 1 79  ? 5.466   -8.684  -15.800 1.00 72.90 79  A 1 
ATOM   620  C  CZ  . TYR A 1 79  ? 5.433   -8.531  -14.431 1.00 72.44 79  A 1 
ATOM   621  O  OH  . TYR A 1 79  ? 4.278   -8.116  -13.818 1.00 67.94 79  A 1 
ATOM   622  N  N   . ASN A 1 80  ? 7.530   -12.903 -17.022 1.00 90.57 80  A 1 
ATOM   623  C  CA  . ASN A 1 80  ? 6.539   -13.555 -17.861 1.00 90.86 80  A 1 
ATOM   624  C  C   . ASN A 1 80  ? 5.420   -14.140 -17.001 1.00 92.55 80  A 1 
ATOM   625  O  O   . ASN A 1 80  ? 5.408   -13.962 -15.777 1.00 92.77 80  A 1 
ATOM   626  C  CB  . ASN A 1 80  ? 7.190   -14.631 -18.747 1.00 88.81 80  A 1 
ATOM   627  C  CG  . ASN A 1 80  ? 7.906   -15.698 -17.943 1.00 88.15 80  A 1 
ATOM   628  O  OD1 . ASN A 1 80  ? 7.530   -16.034 -16.826 1.00 84.46 80  A 1 
ATOM   629  N  ND2 . ASN A 1 80  ? 8.964   -16.267 -18.528 1.00 83.63 80  A 1 
ATOM   630  N  N   . LEU A 1 81  ? 4.484   -14.806 -17.642 1.00 90.61 81  A 1 
ATOM   631  C  CA  . LEU A 1 81  ? 3.303   -15.320 -16.944 1.00 91.55 81  A 1 
ATOM   632  C  C   . LEU A 1 81  ? 3.673   -16.290 -15.825 1.00 93.21 81  A 1 
ATOM   633  O  O   . LEU A 1 81  ? 3.160   -16.183 -14.706 1.00 93.38 81  A 1 
ATOM   634  C  CB  . LEU A 1 81  ? 2.355   -15.977 -17.952 1.00 89.23 81  A 1 
ATOM   635  C  CG  . LEU A 1 81  ? 1.005   -16.476 -17.439 1.00 85.16 81  A 1 
ATOM   636  C  CD1 . LEU A 1 81  ? -0.029  -16.427 -18.558 1.00 79.25 81  A 1 
ATOM   637  C  CD2 . LEU A 1 81  ? 1.106   -17.899 -16.899 1.00 79.04 81  A 1 
ATOM   638  N  N   . ASP A 1 82  ? 4.552   -17.238 -16.118 1.00 92.90 82  A 1 
ATOM   639  C  CA  . ASP A 1 82  ? 4.943   -18.223 -15.117 1.00 93.52 82  A 1 
ATOM   640  C  C   . ASP A 1 82  ? 5.687   -17.573 -13.953 1.00 94.83 82  A 1 
ATOM   641  O  O   . ASP A 1 82  ? 5.533   -17.985 -12.801 1.00 94.61 82  A 1 
ATOM   642  C  CB  . ASP A 1 82  ? 5.807   -19.319 -15.745 1.00 92.54 82  A 1 
ATOM   643  C  CG  . ASP A 1 82  ? 5.006   -20.268 -16.622 1.00 87.20 82  A 1 
ATOM   644  O  OD1 . ASP A 1 82  ? 3.772   -20.340 -16.454 1.00 83.04 82  A 1 
ATOM   645  O  OD2 . ASP A 1 82  ? 5.613   -20.946 -17.468 1.00 81.66 82  A 1 
ATOM   646  N  N   . TYR A 1 83  ? 6.496   -16.556 -14.252 1.00 93.94 83  A 1 
ATOM   647  C  CA  . TYR A 1 83  ? 7.228   -15.841 -13.212 1.00 94.41 83  A 1 
ATOM   648  C  C   . TYR A 1 83  ? 6.270   -15.138 -12.261 1.00 95.37 83  A 1 
ATOM   649  O  O   . TYR A 1 83  ? 6.455   -15.167 -11.036 1.00 95.20 83  A 1 
ATOM   650  C  CB  . TYR A 1 83  ? 8.194   -14.831 -13.843 1.00 93.52 83  A 1 
ATOM   651  C  CG  . TYR A 1 83  ? 9.060   -14.092 -12.846 1.00 91.96 83  A 1 
ATOM   652  C  CD1 . TYR A 1 83  ? 10.220  -14.666 -12.335 1.00 89.10 83  A 1 
ATOM   653  C  CD2 . TYR A 1 83  ? 8.727   -12.812 -12.422 1.00 88.58 83  A 1 
ATOM   654  C  CE1 . TYR A 1 83  ? 11.015  -13.991 -11.424 1.00 86.17 83  A 1 
ATOM   655  C  CE2 . TYR A 1 83  ? 9.514   -12.130 -11.503 1.00 86.31 83  A 1 
ATOM   656  C  CZ  . TYR A 1 83  ? 10.657  -12.728 -11.017 1.00 85.81 83  A 1 
ATOM   657  O  OH  . TYR A 1 83  ? 11.451  -12.056 -10.111 1.00 82.71 83  A 1 
ATOM   658  N  N   . VAL A 1 84  ? 5.240   -14.510 -12.807 1.00 95.36 84  A 1 
ATOM   659  C  CA  . VAL A 1 84  ? 4.240   -13.841 -11.995 1.00 95.85 84  A 1 
ATOM   660  C  C   . VAL A 1 84  ? 3.489   -14.848 -11.129 1.00 96.56 84  A 1 
ATOM   661  O  O   . VAL A 1 84  ? 3.283   -14.629 -9.932  1.00 96.73 84  A 1 
ATOM   662  C  CB  . VAL A 1 84  ? 3.250   -13.032 -12.862 1.00 95.47 84  A 1 
ATOM   663  C  CG1 . VAL A 1 84  ? 2.090   -12.513 -12.021 1.00 94.22 84  A 1 
ATOM   664  C  CG2 . VAL A 1 84  ? 3.977   -11.871 -13.540 1.00 94.45 84  A 1 
ATOM   665  N  N   . LYS A 1 85  ? 3.083   -15.969 -11.722 1.00 96.28 85  A 1 
ATOM   666  C  CA  . LYS A 1 85  ? 2.366   -16.996 -10.971 1.00 96.62 85  A 1 
ATOM   667  C  C   . LYS A 1 85  ? 3.200   -17.501 -9.796  1.00 96.96 85  A 1 
ATOM   668  O  O   . LYS A 1 85  ? 2.698   -17.635 -8.678  1.00 97.08 85  A 1 
ATOM   669  C  CB  . LYS A 1 85  ? 1.981   -18.157 -11.883 1.00 96.54 85  A 1 
ATOM   670  C  CG  . LYS A 1 85  ? 0.814   -17.859 -12.815 1.00 94.99 85  A 1 
ATOM   671  C  CD  . LYS A 1 85  ? 0.366   -19.113 -13.551 1.00 92.75 85  A 1 
ATOM   672  C  CE  . LYS A 1 85  ? -0.887  -18.862 -14.379 1.00 87.75 85  A 1 
ATOM   673  N  NZ  . LYS A 1 85  ? -1.338  -20.096 -15.078 1.00 80.87 85  A 1 
ATOM   674  N  N   . GLN A 1 86  ? 4.482   -17.774 -10.042 1.00 96.40 86  A 1 
ATOM   675  C  CA  . GLN A 1 86  ? 5.353   -18.250 -8.979  1.00 96.45 86  A 1 
ATOM   676  C  C   . GLN A 1 86  ? 5.496   -17.201 -7.883  1.00 96.89 86  A 1 
ATOM   677  O  O   . GLN A 1 86  ? 5.589   -17.528 -6.693  1.00 96.82 86  A 1 
ATOM   678  C  CB  . GLN A 1 86  ? 6.731   -18.619 -9.526  1.00 96.01 86  A 1 
ATOM   679  C  CG  . GLN A 1 86  ? 7.663   -19.233 -8.480  1.00 91.49 86  A 1 
ATOM   680  C  CD  . GLN A 1 86  ? 7.097   -20.503 -7.885  1.00 88.80 86  A 1 
ATOM   681  O  OE1 . GLN A 1 86  ? 6.767   -21.442 -8.606  1.00 82.11 86  A 1 
ATOM   682  N  NE2 . GLN A 1 86  ? 6.987   -20.544 -6.567  1.00 78.41 86  A 1 
ATOM   683  N  N   . SER A 1 87  ? 5.511   -15.912 -8.273  1.00 96.47 87  A 1 
ATOM   684  C  CA  . SER A 1 87  ? 5.612   -14.831 -7.300  1.00 96.51 87  A 1 
ATOM   685  C  C   . SER A 1 87  ? 4.379   -14.789 -6.400  1.00 97.20 87  A 1 
ATOM   686  O  O   . SER A 1 87  ? 4.491   -14.547 -5.198  1.00 97.18 87  A 1 
ATOM   687  C  CB  . SER A 1 87  ? 5.802   -13.494 -8.010  1.00 96.07 87  A 1 
ATOM   688  O  OG  . SER A 1 87  ? 7.032   -13.463 -8.717  1.00 91.08 87  A 1 
ATOM   689  N  N   . ILE A 1 88  ? 3.199   -15.022 -6.968  1.00 97.42 88  A 1 
ATOM   690  C  CA  . ILE A 1 88  ? 1.980   -15.066 -6.167  1.00 97.78 88  A 1 
ATOM   691  C  C   . ILE A 1 88  ? 2.016   -16.250 -5.206  1.00 98.02 88  A 1 
ATOM   692  O  O   . ILE A 1 88  ? 1.591   -16.144 -4.057  1.00 97.83 88  A 1 
ATOM   693  C  CB  . ILE A 1 88  ? 0.721   -15.145 -7.069  1.00 97.40 88  A 1 
ATOM   694  C  CG1 . ILE A 1 88  ? 0.653   -13.937 -8.008  1.00 95.32 88  A 1 
ATOM   695  C  CG2 . ILE A 1 88  ? -0.542  -15.230 -6.218  1.00 96.18 88  A 1 
ATOM   696  C  CD1 . ILE A 1 88  ? 0.564   -12.609 -7.296  1.00 87.60 88  A 1 
ATOM   697  N  N   . VAL A 1 89  ? 2.545   -17.384 -5.674  1.00 98.00 89  A 1 
ATOM   698  C  CA  . VAL A 1 89  ? 2.741   -18.538 -4.804  1.00 98.08 89  A 1 
ATOM   699  C  C   . VAL A 1 89  ? 3.669   -18.175 -3.649  1.00 98.10 89  A 1 
ATOM   700  O  O   . VAL A 1 89  ? 3.424   -18.541 -2.486  1.00 97.88 89  A 1 
ATOM   701  C  CB  . VAL A 1 89  ? 3.299   -19.744 -5.587  1.00 97.93 89  A 1 
ATOM   702  C  CG1 . VAL A 1 89  ? 3.685   -20.872 -4.639  1.00 96.90 89  A 1 
ATOM   703  C  CG2 . VAL A 1 89  ? 2.282   -20.229 -6.604  1.00 96.96 89  A 1 
ATOM   704  N  N   . ASN A 1 90  ? 4.737   -17.440 -3.941  1.00 97.32 90  A 1 
ATOM   705  C  CA  . ASN A 1 90  ? 5.673   -17.004 -2.911  1.00 96.99 90  A 1 
ATOM   706  C  C   . ASN A 1 90  ? 4.999   -16.073 -1.905  1.00 97.43 90  A 1 
ATOM   707  O  O   . ASN A 1 90  ? 5.269   -16.145 -0.702  1.00 97.16 90  A 1 
ATOM   708  C  CB  . ASN A 1 90  ? 6.883   -16.306 -3.533  1.00 96.29 90  A 1 
ATOM   709  C  CG  . ASN A 1 90  ? 7.728   -17.251 -4.371  1.00 94.60 90  A 1 
ATOM   710  O  OD1 . ASN A 1 90  ? 7.607   -18.474 -4.264  1.00 89.75 90  A 1 
ATOM   711  N  ND2 . ASN A 1 90  ? 8.595   -16.690 -5.199  1.00 88.52 90  A 1 
ATOM   712  N  N   . ALA A 1 91  ? 4.133   -15.187 -2.389  1.00 96.91 91  A 1 
ATOM   713  C  CA  . ALA A 1 91  ? 3.386   -14.293 -1.514  1.00 97.09 91  A 1 
ATOM   714  C  C   . ALA A 1 91  ? 2.501   -15.095 -0.563  1.00 97.69 91  A 1 
ATOM   715  O  O   . ALA A 1 91  ? 2.444   -14.822 0.639   1.00 97.64 91  A 1 
ATOM   716  C  CB  . ALA A 1 91  ? 2.541   -13.323 -2.327  1.00 96.67 91  A 1 
ATOM   717  N  N   . THR A 1 92  ? 1.806   -16.099 -1.102  1.00 97.90 92  A 1 
ATOM   718  C  CA  . THR A 1 92  ? 0.938   -16.943 -0.292  1.00 97.88 92  A 1 
ATOM   719  C  C   . THR A 1 92  ? 1.743   -17.694 0.768   1.00 98.03 92  A 1 
ATOM   720  O  O   . THR A 1 92  ? 1.321   -17.792 1.923   1.00 97.85 92  A 1 
ATOM   721  C  CB  . THR A 1 92  ? 0.169   -17.928 -1.178  1.00 97.26 92  A 1 
ATOM   722  O  OG1 . THR A 1 92  ? -0.659  -17.189 -2.077  1.00 91.59 92  A 1 
ATOM   723  C  CG2 . THR A 1 92  ? -0.703  -18.843 -0.334  1.00 90.86 92  A 1 
ATOM   724  N  N   . ALA A 1 93  ? 2.905   -18.210 0.383   1.00 98.07 93  A 1 
ATOM   725  C  CA  . ALA A 1 93  ? 3.766   -18.909 1.328   1.00 97.95 93  A 1 
ATOM   726  C  C   . ALA A 1 93  ? 4.186   -17.985 2.467   1.00 98.12 93  A 1 
ATOM   727  O  O   . ALA A 1 93  ? 4.225   -18.394 3.632   1.00 97.81 93  A 1 
ATOM   728  C  CB  . ALA A 1 93  ? 4.992   -19.467 0.614   1.00 97.61 93  A 1 
ATOM   729  N  N   . LEU A 1 94  ? 4.491   -16.729 2.138   1.00 97.83 94  A 1 
ATOM   730  C  CA  . LEU A 1 94  ? 4.852   -15.745 3.153   1.00 97.84 94  A 1 
ATOM   731  C  C   . LEU A 1 94  ? 3.671   -15.473 4.085   1.00 98.14 94  A 1 
ATOM   732  O  O   . LEU A 1 94  ? 3.823   -15.470 5.304   1.00 98.05 94  A 1 
ATOM   733  C  CB  . LEU A 1 94  ? 5.306   -14.447 2.494   1.00 97.39 94  A 1 
ATOM   734  C  CG  . LEU A 1 94  ? 5.589   -13.278 3.448   1.00 95.24 94  A 1 
ATOM   735  C  CD1 . LEU A 1 94  ? 6.798   -13.572 4.309   1.00 92.09 94  A 1 
ATOM   736  C  CD2 . LEU A 1 94  ? 5.792   -11.983 2.658   1.00 91.73 94  A 1 
ATOM   737  N  N   . LEU A 1 95  ? 2.491   -15.250 3.518   1.00 98.06 95  A 1 
ATOM   738  C  CA  . LEU A 1 95  ? 1.317   -14.929 4.317   1.00 98.17 95  A 1 
ATOM   739  C  C   . LEU A 1 95  ? 0.885   -16.102 5.188   1.00 98.24 95  A 1 
ATOM   740  O  O   . LEU A 1 95  ? 0.333   -15.902 6.274   1.00 98.07 95  A 1 
ATOM   741  C  CB  . LEU A 1 95  ? 0.165   -14.481 3.416   1.00 98.17 95  A 1 
ATOM   742  C  CG  . LEU A 1 95  ? 0.414   -13.185 2.640   1.00 97.81 95  A 1 
ATOM   743  C  CD1 . LEU A 1 95  ? -0.755  -12.868 1.720   1.00 97.35 95  A 1 
ATOM   744  C  CD2 . LEU A 1 95  ? 0.679   -12.027 3.592   1.00 97.07 95  A 1 
ATOM   745  N  N   . LYS A 1 96  ? 1.148   -17.329 4.736   1.00 98.42 96  A 1 
ATOM   746  C  CA  . LYS A 1 96  ? 0.805   -18.504 5.525   1.00 98.39 96  A 1 
ATOM   747  C  C   . LYS A 1 96  ? 1.600   -18.575 6.822   1.00 98.38 96  A 1 
ATOM   748  O  O   . LYS A 1 96  ? 1.208   -19.263 7.760   1.00 97.86 96  A 1 
ATOM   749  C  CB  . LYS A 1 96  ? 1.026   -19.786 4.705   1.00 97.98 96  A 1 
ATOM   750  C  CG  . LYS A 1 96  ? -0.138  -20.126 3.795   1.00 93.24 96  A 1 
ATOM   751  C  CD  . LYS A 1 96  ? 0.114   -21.424 3.042   1.00 88.01 96  A 1 
ATOM   752  C  CE  . LYS A 1 96  ? -1.143  -21.907 2.339   1.00 80.54 96  A 1 
ATOM   753  N  NZ  . LYS A 1 96  ? -2.202  -22.305 3.303   1.00 71.58 96  A 1 
ATOM   754  N  N   . LYS A 1 97  ? 2.717   -17.851 6.889   1.00 98.31 97  A 1 
ATOM   755  C  CA  . LYS A 1 97  ? 3.470   -17.756 8.134   1.00 98.23 97  A 1 
ATOM   756  C  C   . LYS A 1 97  ? 2.691   -16.975 9.190   1.00 98.12 97  A 1 
ATOM   757  O  O   . LYS A 1 97  ? 3.029   -17.015 10.374  1.00 97.50 97  A 1 
ATOM   758  C  CB  . LYS A 1 97  ? 4.831   -17.114 7.892   1.00 98.04 97  A 1 
ATOM   759  C  CG  . LYS A 1 97  ? 5.726   -17.922 6.960   1.00 96.55 97  A 1 
ATOM   760  C  CD  . LYS A 1 97  ? 7.080   -17.268 6.757   1.00 91.97 97  A 1 
ATOM   761  C  CE  . LYS A 1 97  ? 7.963   -18.106 5.841   1.00 87.79 97  A 1 
ATOM   762  N  NZ  . LYS A 1 97  ? 9.307   -17.494 5.638   1.00 78.26 97  A 1 
ATOM   763  N  N   . PHE A 1 98  ? 1.635   -16.278 8.759   1.00 98.25 98  A 1 
ATOM   764  C  CA  . PHE A 1 98  ? 0.736   -15.564 9.648   1.00 97.93 98  A 1 
ATOM   765  C  C   . PHE A 1 98  ? -0.670  -16.184 9.584   1.00 97.48 98  A 1 
ATOM   766  O  O   . PHE A 1 98  ? -1.674  -15.471 9.586   1.00 95.85 98  A 1 
ATOM   767  C  CB  . PHE A 1 98  ? 0.661   -14.080 9.271   1.00 97.90 98  A 1 
ATOM   768  C  CG  . PHE A 1 98  ? 1.992   -13.387 9.236   1.00 98.19 98  A 1 
ATOM   769  C  CD1 . PHE A 1 98  ? 2.593   -12.946 10.402  1.00 97.68 98  A 1 
ATOM   770  C  CD2 . PHE A 1 98  ? 2.641   -13.171 8.036   1.00 97.73 98  A 1 
ATOM   771  C  CE1 . PHE A 1 98  ? 3.817   -12.303 10.379  1.00 97.12 98  A 1 
ATOM   772  C  CE2 . PHE A 1 98  ? 3.872   -12.518 7.998   1.00 97.26 98  A 1 
ATOM   773  C  CZ  . PHE A 1 98  ? 4.460   -12.088 9.171   1.00 97.41 98  A 1 
ATOM   774  N  N   . GLU A 1 99  ? -0.741  -17.509 9.531   1.00 94.51 99  A 1 
ATOM   775  C  CA  . GLU A 1 99  ? -2.016  -18.186 9.313   1.00 92.35 99  A 1 
ATOM   776  C  C   . GLU A 1 99  ? -3.022  -17.942 10.438  1.00 92.54 99  A 1 
ATOM   777  O  O   . GLU A 1 99  ? -4.222  -18.131 10.235  1.00 89.72 99  A 1 
ATOM   778  C  CB  . GLU A 1 99  ? -1.797  -19.689 9.129   1.00 88.67 99  A 1 
ATOM   779  C  CG  . GLU A 1 99  ? -1.105  -20.368 10.302  1.00 79.30 99  A 1 
ATOM   780  C  CD  . GLU A 1 99  ? -0.916  -21.852 10.083  1.00 74.43 99  A 1 
ATOM   781  O  OE1 . GLU A 1 99  ? -1.562  -22.412 9.166   1.00 69.03 99  A 1 
ATOM   782  O  OE2 . GLU A 1 99  ? -0.132  -22.467 10.827  1.00 68.88 99  A 1 
ATOM   783  N  N   . ASP A 1 100 ? -2.557  -17.524 11.620  1.00 95.92 100 A 1 
ATOM   784  C  CA  . ASP A 1 100 ? -3.449  -17.201 12.716  1.00 95.75 100 A 1 
ATOM   785  C  C   . ASP A 1 100 ? -3.886  -15.734 12.709  1.00 96.86 100 A 1 
ATOM   786  O  O   . ASP A 1 100 ? -4.575  -15.283 13.619  1.00 95.91 100 A 1 
ATOM   787  C  CB  . ASP A 1 100 ? -2.802  -17.558 14.067  1.00 93.09 100 A 1 
ATOM   788  C  CG  . ASP A 1 100 ? -1.471  -16.858 14.267  1.00 88.97 100 A 1 
ATOM   789  O  OD1 . ASP A 1 100 ? -0.788  -16.559 13.267  1.00 84.71 100 A 1 
ATOM   790  O  OD2 . ASP A 1 100 ? -1.094  -16.620 15.435  1.00 85.00 100 A 1 
ATOM   791  N  N   . PHE A 1 101 ? -3.483  -14.983 11.681  1.00 97.87 101 A 1 
ATOM   792  C  CA  . PHE A 1 101 ? -3.898  -13.595 11.492  1.00 98.17 101 A 1 
ATOM   793  C  C   . PHE A 1 101 ? -5.150  -13.522 10.621  1.00 98.17 101 A 1 
ATOM   794  O  O   . PHE A 1 101 ? -5.420  -14.410 9.809   1.00 97.55 101 A 1 
ATOM   795  C  CB  . PHE A 1 101 ? -2.799  -12.769 10.800  1.00 98.15 101 A 1 
ATOM   796  C  CG  . PHE A 1 101 ? -1.661  -12.335 11.690  1.00 98.29 101 A 1 
ATOM   797  C  CD1 . PHE A 1 101 ? -1.039  -13.211 12.555  1.00 97.62 101 A 1 
ATOM   798  C  CD2 . PHE A 1 101 ? -1.179  -11.032 11.615  1.00 97.58 101 A 1 
ATOM   799  C  CE1 . PHE A 1 101 ? 0.023   -12.806 13.347  1.00 97.01 101 A 1 
ATOM   800  C  CE2 . PHE A 1 101 ? -0.115  -10.621 12.398  1.00 97.10 101 A 1 
ATOM   801  C  CZ  . PHE A 1 101 ? 0.489   -11.503 13.267  1.00 97.52 101 A 1 
ATOM   802  N  N   . PHE A 1 102 ? -5.908  -12.438 10.778  1.00 98.41 102 A 1 
ATOM   803  C  CA  . PHE A 1 102 ? -6.924  -12.052 9.809   1.00 98.42 102 A 1 
ATOM   804  C  C   . PHE A 1 102 ? -6.204  -11.267 8.718   1.00 98.68 102 A 1 
ATOM   805  O  O   . PHE A 1 102 ? -5.743  -10.150 8.947   1.00 98.51 102 A 1 
ATOM   806  C  CB  . PHE A 1 102 ? -8.006  -11.207 10.477  1.00 98.37 102 A 1 
ATOM   807  C  CG  . PHE A 1 102 ? -9.083  -10.730 9.537   1.00 98.39 102 A 1 
ATOM   808  C  CD1 . PHE A 1 102 ? -9.998  -11.620 9.000   1.00 98.03 102 A 1 
ATOM   809  C  CD2 . PHE A 1 102 ? -9.179  -9.387  9.205   1.00 98.03 102 A 1 
ATOM   810  C  CE1 . PHE A 1 102 ? -10.995 -11.181 8.137   1.00 97.59 102 A 1 
ATOM   811  C  CE2 . PHE A 1 102 ? -10.171 -8.938  8.344   1.00 97.66 102 A 1 
ATOM   812  C  CZ  . PHE A 1 102 ? -11.073 -9.845  7.817   1.00 97.82 102 A 1 
ATOM   813  N  N   . ILE A 1 103 ? -6.077  -11.863 7.539   1.00 98.69 103 A 1 
ATOM   814  C  CA  . ILE A 1 103 ? -5.257  -11.302 6.471   1.00 98.70 103 A 1 
ATOM   815  C  C   . ILE A 1 103 ? -6.144  -10.812 5.333   1.00 98.72 103 A 1 
ATOM   816  O  O   . ILE A 1 103 ? -7.078  -11.503 4.910   1.00 98.66 103 A 1 
ATOM   817  C  CB  . ILE A 1 103 ? -4.242  -12.334 5.945   1.00 98.46 103 A 1 
ATOM   818  C  CG1 . ILE A 1 103 ? -3.265  -12.713 7.072   1.00 97.09 103 A 1 
ATOM   819  C  CG2 . ILE A 1 103 ? -3.484  -11.797 4.736   1.00 97.74 103 A 1 
ATOM   820  C  CD1 . ILE A 1 103 ? -2.283  -13.802 6.709   1.00 91.85 103 A 1 
ATOM   821  N  N   . ILE A 1 104 ? -5.844  -9.604  4.844   1.00 98.76 104 A 1 
ATOM   822  C  CA  . ILE A 1 104 ? -6.600  -8.964  3.774   1.00 98.79 104 A 1 
ATOM   823  C  C   . ILE A 1 104 ? -5.676  -8.801  2.567   1.00 98.84 104 A 1 
ATOM   824  O  O   . ILE A 1 104 ? -4.971  -7.799  2.457   1.00 98.70 104 A 1 
ATOM   825  C  CB  . ILE A 1 104 ? -7.132  -7.594  4.230   1.00 98.73 104 A 1 
ATOM   826  C  CG1 . ILE A 1 104 ? -7.954  -7.750  5.517   1.00 98.27 104 A 1 
ATOM   827  C  CG2 . ILE A 1 104 ? -7.968  -6.929  3.139   1.00 98.40 104 A 1 
ATOM   828  C  CD1 . ILE A 1 104 ? -8.074  -6.459  6.329   1.00 96.41 104 A 1 
ATOM   829  N  N   . PRO A 1 105 ? -5.636  -9.782  1.660   1.00 98.74 105 A 1 
ATOM   830  C  CA  . PRO A 1 105 ? -4.697  -9.750  0.537   1.00 98.68 105 A 1 
ATOM   831  C  C   . PRO A 1 105 ? -5.237  -9.031  -0.684  1.00 98.69 105 A 1 
ATOM   832  O  O   . PRO A 1 105 ? -6.452  -8.925  -0.873  1.00 98.38 105 A 1 
ATOM   833  C  CB  . PRO A 1 105 ? -4.487  -11.236 0.231   1.00 98.46 105 A 1 
ATOM   834  C  CG  . PRO A 1 105 ? -5.810  -11.849 0.554   1.00 97.94 105 A 1 
ATOM   835  C  CD  . PRO A 1 105 ? -6.356  -11.068 1.730   1.00 98.54 105 A 1 
ATOM   836  N  N   . MET A 1 106 ? -4.325  -8.530  -1.532  1.00 98.45 106 A 1 
ATOM   837  C  CA  . MET A 1 106 ? -4.717  -7.899  -2.785  1.00 98.23 106 A 1 
ATOM   838  C  C   . MET A 1 106 ? -3.580  -8.011  -3.798  1.00 98.36 106 A 1 
ATOM   839  O  O   . MET A 1 106 ? -2.486  -8.476  -3.480  1.00 97.75 106 A 1 
ATOM   840  C  CB  . MET A 1 106 ? -5.084  -6.423  -2.569  1.00 96.17 106 A 1 
ATOM   841  C  CG  . MET A 1 106 ? -3.879  -5.518  -2.340  1.00 93.29 106 A 1 
ATOM   842  S  SD  . MET A 1 106 ? -4.335  -3.799  -2.011  1.00 95.54 106 A 1 
ATOM   843  C  CE  . MET A 1 106 ? -5.120  -3.972  -0.418  1.00 90.42 106 A 1 
ATOM   844  N  N   . LEU A 1 107 ? -3.866  -7.584  -5.027  1.00 98.26 107 A 1 
ATOM   845  C  CA  . LEU A 1 107 ? -2.887  -7.572  -6.105  1.00 98.02 107 A 1 
ATOM   846  C  C   . LEU A 1 107 ? -2.421  -6.148  -6.383  1.00 98.17 107 A 1 
ATOM   847  O  O   . LEU A 1 107 ? -3.199  -5.206  -6.314  1.00 97.69 107 A 1 
ATOM   848  C  CB  . LEU A 1 107 ? -3.479  -8.158  -7.382  1.00 97.61 107 A 1 
ATOM   849  C  CG  . LEU A 1 107 ? -3.857  -9.640  -7.357  1.00 97.28 107 A 1 
ATOM   850  C  CD1 . LEU A 1 107 ? -4.681  -9.986  -8.587  1.00 96.59 107 A 1 
ATOM   851  C  CD2 . LEU A 1 107 ? -2.614  -10.499 -7.274  1.00 96.12 107 A 1 
ATOM   852  N  N   . GLY A 1 108 ? -1.128  -6.001  -6.704  1.00 98.11 108 A 1 
ATOM   853  C  CA  . GLY A 1 108 ? -0.584  -4.741  -7.164  1.00 97.99 108 A 1 
ATOM   854  C  C   . GLY A 1 108 ? -0.437  -4.727  -8.675  1.00 97.73 108 A 1 
ATOM   855  O  O   . GLY A 1 108 ? -0.735  -5.707  -9.356  1.00 97.29 108 A 1 
ATOM   856  N  N   . ASN A 1 109 ? 0.039   -3.606  -9.224  1.00 97.68 109 A 1 
ATOM   857  C  CA  . ASN A 1 109 ? 0.118   -3.452  -10.672 1.00 97.28 109 A 1 
ATOM   858  C  C   . ASN A 1 109 ? 1.201   -4.317  -11.312 1.00 97.09 109 A 1 
ATOM   859  O  O   . ASN A 1 109 ? 1.165   -4.555  -12.521 1.00 96.21 109 A 1 
ATOM   860  C  CB  . ASN A 1 109 ? 0.324   -1.978  -11.058 1.00 96.88 109 A 1 
ATOM   861  C  CG  . ASN A 1 109 ? 1.584   -1.385  -10.472 1.00 96.51 109 A 1 
ATOM   862  O  OD1 . ASN A 1 109 ? 1.665   -1.150  -9.267  1.00 93.56 109 A 1 
ATOM   863  N  ND2 . ASN A 1 109 ? 2.564   -1.120  -11.332 1.00 93.03 109 A 1 
ATOM   864  N  N   . HIS A 1 110 ? 2.162   -4.790  -10.518 1.00 97.10 110 A 1 
ATOM   865  C  CA  . HIS A 1 110 ? 3.175   -5.692  -11.043 1.00 96.65 110 A 1 
ATOM   866  C  C   . HIS A 1 110 ? 2.752   -7.154  -10.954 1.00 96.71 110 A 1 
ATOM   867  O  O   . HIS A 1 110 ? 3.415   -8.026  -11.518 1.00 95.90 110 A 1 
ATOM   868  C  CB  . HIS A 1 110 ? 4.506   -5.503  -10.300 1.00 96.25 110 A 1 
ATOM   869  C  CG  . HIS A 1 110 ? 5.206   -4.230  -10.633 1.00 95.57 110 A 1 
ATOM   870  N  ND1 . HIS A 1 110 ? 6.013   -4.087  -11.747 1.00 89.65 110 A 1 
ATOM   871  C  CD2 . HIS A 1 110 ? 5.233   -3.036  -10.019 1.00 89.32 110 A 1 
ATOM   872  C  CE1 . HIS A 1 110 ? 6.497   -2.854  -11.787 1.00 89.40 110 A 1 
ATOM   873  N  NE2 . HIS A 1 110 ? 6.037   -2.199  -10.753 1.00 90.98 110 A 1 
ATOM   874  N  N   . ASP A 1 111 ? 1.645   -7.417  -10.260 1.00 96.76 111 A 1 
ATOM   875  C  CA  . ASP A 1 111 ? 1.225   -8.789  -9.984  1.00 96.86 111 A 1 
ATOM   876  C  C   . ASP A 1 111 ? 0.357   -9.367  -11.096 1.00 96.66 111 A 1 
ATOM   877  O  O   . ASP A 1 111 ? -0.632  -10.062 -10.846 1.00 95.72 111 A 1 
ATOM   878  C  CB  . ASP A 1 111 ? 0.491   -8.847  -8.642  1.00 97.01 111 A 1 
ATOM   879  C  CG  . ASP A 1 111 ? 1.362   -8.399  -7.486  1.00 97.32 111 A 1 
ATOM   880  O  OD1 . ASP A 1 111 ? 2.604   -8.486  -7.603  1.00 96.19 111 A 1 
ATOM   881  O  OD2 . ASP A 1 111 ? 0.809   -7.965  -6.457  1.00 96.26 111 A 1 
ATOM   882  N  N   . VAL A 1 112 ? 0.739   -9.094  -12.351 1.00 96.21 112 A 1 
ATOM   883  C  CA  . VAL A 1 112 ? 0.020   -9.574  -13.521 1.00 95.67 112 A 1 
ATOM   884  C  C   . VAL A 1 112 ? 0.976   -9.555  -14.704 1.00 95.08 112 A 1 
ATOM   885  O  O   . VAL A 1 112 ? 1.988   -8.844  -14.688 1.00 94.63 112 A 1 
ATOM   886  C  CB  . VAL A 1 112 ? -1.232  -8.714  -13.815 1.00 95.46 112 A 1 
ATOM   887  C  CG1 . VAL A 1 112 ? -0.833  -7.291  -14.196 1.00 94.05 112 A 1 
ATOM   888  C  CG2 . VAL A 1 112 ? -2.097  -9.352  -14.898 1.00 94.21 112 A 1 
ATOM   889  N  N   . TYR A 1 113 ? 0.682   -10.361 -15.734 1.00 94.79 113 A 1 
ATOM   890  C  CA  . TYR A 1 113 ? 1.473   -10.337 -16.959 1.00 93.81 113 A 1 
ATOM   891  C  C   . TYR A 1 113 ? 0.564   -10.157 -18.163 1.00 93.09 113 A 1 
ATOM   892  O  O   . TYR A 1 113 ? -0.402  -10.901 -18.320 1.00 90.70 113 A 1 
ATOM   893  C  CB  . TYR A 1 113 ? 2.287   -11.618 -17.117 1.00 92.72 113 A 1 
ATOM   894  C  CG  . TYR A 1 113 ? 3.069   -11.635 -18.411 1.00 91.74 113 A 1 
ATOM   895  C  CD1 . TYR A 1 113 ? 4.291   -10.976 -18.508 1.00 89.76 113 A 1 
ATOM   896  C  CD2 . TYR A 1 113 ? 2.578   -12.265 -19.546 1.00 89.38 113 A 1 
ATOM   897  C  CE1 . TYR A 1 113 ? 5.001   -10.956 -19.690 1.00 86.74 113 A 1 
ATOM   898  C  CE2 . TYR A 1 113 ? 3.286   -12.249 -20.739 1.00 86.91 113 A 1 
ATOM   899  C  CZ  . TYR A 1 113 ? 4.492   -11.593 -20.795 1.00 86.35 113 A 1 
ATOM   900  O  OH  . TYR A 1 113 ? 5.205   -11.578 -21.973 1.00 83.18 113 A 1 
ATOM   901  N  N   . PRO A 1 114 ? 0.878   -9.197  -19.045 1.00 93.25 114 A 1 
ATOM   902  C  CA  . PRO A 1 114 ? 1.939   -8.187  -18.903 1.00 93.26 114 A 1 
ATOM   903  C  C   . PRO A 1 114 ? 1.672   -7.227  -17.754 1.00 93.86 114 A 1 
ATOM   904  O  O   . PRO A 1 114 ? 0.526   -7.058  -17.341 1.00 92.96 114 A 1 
ATOM   905  C  CB  . PRO A 1 114 ? 1.902   -7.439  -20.242 1.00 91.41 114 A 1 
ATOM   906  C  CG  . PRO A 1 114 ? 1.218   -8.364  -21.189 1.00 89.18 114 A 1 
ATOM   907  C  CD  . PRO A 1 114 ? 0.218   -9.115  -20.354 1.00 91.45 114 A 1 
ATOM   908  N  N   . ALA A 1 115 ? 2.728   -6.601  -17.261 1.00 92.92 115 A 1 
ATOM   909  C  CA  . ALA A 1 115 ? 2.605   -5.692  -16.126 1.00 93.41 115 A 1 
ATOM   910  C  C   . ALA A 1 115 ? 1.570   -4.603  -16.396 1.00 94.53 115 A 1 
ATOM   911  O  O   . ALA A 1 115 ? 1.468   -4.094  -17.511 1.00 93.74 115 A 1 
ATOM   912  C  CB  . ALA A 1 115 ? 3.952   -5.062  -15.798 1.00 91.98 115 A 1 
ATOM   913  N  N   . ASN A 1 116 ? 0.789   -4.265  -15.372 1.00 95.52 116 A 1 
ATOM   914  C  CA  . ASN A 1 116 ? -0.204  -3.198  -15.394 1.00 95.74 116 A 1 
ATOM   915  C  C   . ASN A 1 116 ? -1.484  -3.531  -16.161 1.00 96.11 116 A 1 
ATOM   916  O  O   . ASN A 1 116 ? -2.475  -2.815  -16.036 1.00 95.31 116 A 1 
ATOM   917  C  CB  . ASN A 1 116 ? 0.380   -1.892  -15.951 1.00 95.41 116 A 1 
ATOM   918  C  CG  . ASN A 1 116 ? 1.686   -1.508  -15.288 1.00 95.04 116 A 1 
ATOM   919  O  OD1 . ASN A 1 116 ? 1.846   -1.617  -14.075 1.00 91.52 116 A 1 
ATOM   920  N  ND2 . ASN A 1 116 ? 2.642   -1.042  -16.088 1.00 90.68 116 A 1 
ATOM   921  N  N   . GLN A 1 117 ? -1.467  -4.589  -16.953 1.00 95.75 117 A 1 
ATOM   922  C  CA  . GLN A 1 117 ? -2.602  -4.916  -17.824 1.00 95.02 117 A 1 
ATOM   923  C  C   . GLN A 1 117 ? -3.539  -5.882  -17.110 1.00 94.79 117 A 1 
ATOM   924  O  O   . GLN A 1 117 ? -3.451  -7.099  -17.261 1.00 92.90 117 A 1 
ATOM   925  C  CB  . GLN A 1 117 ? -2.108  -5.509  -19.141 1.00 94.46 117 A 1 
ATOM   926  C  CG  . GLN A 1 117 ? -0.974  -4.719  -19.791 1.00 93.23 117 A 1 
ATOM   927  C  CD  . GLN A 1 117 ? -1.293  -3.238  -19.929 1.00 93.13 117 A 1 
ATOM   928  O  OE1 . GLN A 1 117 ? -2.363  -2.869  -20.409 1.00 88.39 117 A 1 
ATOM   929  N  NE2 . GLN A 1 117 ? -0.366  -2.395  -19.492 1.00 86.73 117 A 1 
ATOM   930  N  N   . MET A 1 118 ? -4.454  -5.328  -16.325 1.00 94.36 118 A 1 
ATOM   931  C  CA  . MET A 1 118 ? -5.312  -6.125  -15.453 1.00 94.09 118 A 1 
ATOM   932  C  C   . MET A 1 118 ? -6.778  -5.742  -15.638 1.00 93.49 118 A 1 
ATOM   933  O  O   . MET A 1 118 ? -7.209  -4.694  -15.174 1.00 89.09 118 A 1 
ATOM   934  C  CB  . MET A 1 118 ? -4.897  -5.937  -13.992 1.00 92.30 118 A 1 
ATOM   935  C  CG  . MET A 1 118 ? -5.614  -6.843  -13.017 1.00 88.16 118 A 1 
ATOM   936  S  SD  . MET A 1 118 ? -5.142  -6.534  -11.296 1.00 90.18 118 A 1 
ATOM   937  C  CE  . MET A 1 118 ? -3.426  -7.033  -11.306 1.00 85.36 118 A 1 
ATOM   938  N  N   . ALA A 1 119 ? -7.528  -6.601  -16.319 1.00 92.35 119 A 1 
ATOM   939  C  CA  . ALA A 1 119 ? -8.967  -6.423  -16.483 1.00 90.72 119 A 1 
ATOM   940  C  C   . ALA A 1 119 ? -9.562  -7.657  -17.168 1.00 89.37 119 A 1 
ATOM   941  O  O   . ALA A 1 119 ? -9.180  -8.784  -16.864 1.00 81.23 119 A 1 
ATOM   942  C  CB  . ALA A 1 119 ? -9.278  -5.149  -17.267 1.00 86.17 119 A 1 
ATOM   943  N  N   . ILE A 1 120 ? -10.479 -7.438  -18.099 1.00 84.52 120 A 1 
ATOM   944  C  CA  . ILE A 1 120 ? -11.252 -8.541  -18.660 1.00 80.45 120 A 1 
ATOM   945  C  C   . ILE A 1 120 ? -10.401 -9.485  -19.507 1.00 80.85 120 A 1 
ATOM   946  O  O   . ILE A 1 120 ? -10.717 -10.675 -19.617 1.00 74.77 120 A 1 
ATOM   947  C  CB  . ILE A 1 120 ? -12.446 -8.006  -19.478 1.00 74.87 120 A 1 
ATOM   948  C  CG1 . ILE A 1 120 ? -13.440 -9.129  -19.786 1.00 66.69 120 A 1 
ATOM   949  C  CG2 . ILE A 1 120 ? -11.965 -7.332  -20.756 1.00 65.10 120 A 1 
ATOM   950  C  CD1 . ILE A 1 120 ? -14.772 -8.646  -20.298 1.00 60.75 120 A 1 
ATOM   951  N  N   . ASN A 1 121 ? -9.317  -8.987  -20.093 1.00 79.50 121 A 1 
ATOM   952  C  CA  . ASN A 1 121 ? -8.452  -9.825  -20.923 1.00 76.30 121 A 1 
ATOM   953  C  C   . ASN A 1 121 ? -7.344  -10.504 -20.124 1.00 78.86 121 A 1 
ATOM   954  O  O   . ASN A 1 121 ? -6.493  -11.179 -20.698 1.00 75.35 121 A 1 
ATOM   955  C  CB  . ASN A 1 121 ? -7.842  -9.001  -22.061 1.00 73.73 121 A 1 
ATOM   956  C  CG  . ASN A 1 121 ? -8.878  -8.562  -23.075 1.00 68.48 121 A 1 
ATOM   957  O  OD1 . ASN A 1 121 ? -9.882  -9.239  -23.288 1.00 63.18 121 A 1 
ATOM   958  N  ND2 . ASN A 1 121 ? -8.639  -7.419  -23.706 1.00 61.94 121 A 1 
ATOM   959  N  N   . SER A 1 122 ? -7.345  -10.328 -18.803 1.00 82.66 122 A 1 
ATOM   960  C  CA  . SER A 1 122 ? -6.381  -10.972 -17.939 1.00 80.75 122 A 1 
ATOM   961  C  C   . SER A 1 122 ? -7.070  -11.555 -16.704 1.00 83.91 122 A 1 
ATOM   962  O  O   . SER A 1 122 ? -6.540  -11.517 -15.593 1.00 81.43 122 A 1 
ATOM   963  C  CB  . SER A 1 122 ? -5.283  -9.990  -17.523 1.00 75.77 122 A 1 
ATOM   964  O  OG  . SER A 1 122 ? -5.840  -8.823  -16.941 1.00 70.65 122 A 1 
ATOM   965  N  N   . GLN A 1 123 ? -8.269  -12.115 -16.906 1.00 89.41 123 A 1 
ATOM   966  C  CA  . GLN A 1 123 ? -9.040  -12.663 -15.797 1.00 90.28 123 A 1 
ATOM   967  C  C   . GLN A 1 123 ? -8.337  -13.835 -15.124 1.00 93.02 123 A 1 
ATOM   968  O  O   . GLN A 1 123 ? -8.662  -14.183 -13.984 1.00 91.50 123 A 1 
ATOM   969  C  CB  . GLN A 1 123 ? -10.426 -13.096 -16.277 1.00 86.32 123 A 1 
ATOM   970  C  CG  . GLN A 1 123 ? -11.375 -11.940 -16.545 1.00 75.37 123 A 1 
ATOM   971  C  CD  . GLN A 1 123 ? -12.729 -12.396 -17.025 1.00 69.41 123 A 1 
ATOM   972  O  OE1 . GLN A 1 123 ? -12.850 -13.439 -17.666 1.00 63.60 123 A 1 
ATOM   973  N  NE2 . GLN A 1 123 ? -13.762 -11.612 -16.729 1.00 59.54 123 A 1 
ATOM   974  N  N   . TRP A 1 124 ? -7.363  -14.432 -15.813 1.00 92.82 124 A 1 
ATOM   975  C  CA  . TRP A 1 124 ? -6.620  -15.550 -15.249 1.00 93.65 124 A 1 
ATOM   976  C  C   . TRP A 1 124 ? -5.979  -15.164 -13.915 1.00 95.22 124 A 1 
ATOM   977  O  O   . TRP A 1 124 ? -5.866  -16.005 -13.018 1.00 94.90 124 A 1 
ATOM   978  C  CB  . TRP A 1 124 ? -5.543  -16.037 -16.228 1.00 91.66 124 A 1 
ATOM   979  C  CG  . TRP A 1 124 ? -4.448  -15.041 -16.464 1.00 88.24 124 A 1 
ATOM   980  C  CD1 . TRP A 1 124 ? -4.376  -14.112 -17.462 1.00 84.43 124 A 1 
ATOM   981  C  CD2 . TRP A 1 124 ? -3.252  -14.872 -15.678 1.00 88.73 124 A 1 
ATOM   982  N  NE1 . TRP A 1 124 ? -3.229  -13.379 -17.349 1.00 79.89 124 A 1 
ATOM   983  C  CE2 . TRP A 1 124 ? -2.517  -13.819 -16.260 1.00 85.16 124 A 1 
ATOM   984  C  CE3 . TRP A 1 124 ? -2.746  -15.522 -14.548 1.00 80.62 124 A 1 
ATOM   985  C  CZ2 . TRP A 1 124 ? -1.296  -13.386 -15.740 1.00 81.34 124 A 1 
ATOM   986  C  CZ3 . TRP A 1 124 ? -1.527  -15.081 -14.033 1.00 81.10 124 A 1 
ATOM   987  C  CH2 . TRP A 1 124 ? -0.825  -14.034 -14.625 1.00 80.17 124 A 1 
ATOM   988  N  N   . ILE A 1 125 ? -5.564  -13.914 -13.775 1.00 94.10 125 A 1 
ATOM   989  C  CA  . ILE A 1 125 ? -4.875  -13.505 -12.554 1.00 95.34 125 A 1 
ATOM   990  C  C   . ILE A 1 125 ? -5.834  -13.470 -11.372 1.00 96.69 125 A 1 
ATOM   991  O  O   . ILE A 1 125 ? -5.456  -13.797 -10.248 1.00 96.92 125 A 1 
ATOM   992  C  CB  . ILE A 1 125 ? -4.156  -12.138 -12.719 1.00 94.20 125 A 1 
ATOM   993  C  CG1 . ILE A 1 125 ? -3.273  -11.862 -11.500 1.00 90.75 125 A 1 
ATOM   994  C  CG2 . ILE A 1 125 ? -5.155  -10.997 -12.929 1.00 91.14 125 A 1 
ATOM   995  C  CD1 . ILE A 1 125 ? -2.197  -12.897 -11.263 1.00 86.90 125 A 1 
ATOM   996  N  N   . PHE A 1 126 ? -7.094  -13.089 -11.606 1.00 96.44 126 A 1 
ATOM   997  C  CA  . PHE A 1 126 ? -8.079  -13.062 -10.537 1.00 96.89 126 A 1 
ATOM   998  C  C   . PHE A 1 126 ? -8.405  -14.478 -10.079 1.00 97.32 126 A 1 
ATOM   999  O  O   . PHE A 1 126 ? -8.497  -14.752 -8.876  1.00 97.21 126 A 1 
ATOM   1000 C  CB  . PHE A 1 126 ? -9.357  -12.341 -10.984 1.00 96.70 126 A 1 
ATOM   1001 C  CG  . PHE A 1 126 ? -9.117  -10.951 -11.508 1.00 97.06 126 A 1 
ATOM   1002 C  CD1 . PHE A 1 126 ? -8.276  -10.068 -10.848 1.00 95.91 126 A 1 
ATOM   1003 C  CD2 . PHE A 1 126 ? -9.748  -10.525 -12.671 1.00 95.63 126 A 1 
ATOM   1004 C  CE1 . PHE A 1 126 ? -8.064  -8.792  -11.332 1.00 94.89 126 A 1 
ATOM   1005 C  CE2 . PHE A 1 126 ? -9.535  -9.250  -13.160 1.00 94.82 126 A 1 
ATOM   1006 C  CZ  . PHE A 1 126 ? -8.691  -8.384  -12.492 1.00 95.51 126 A 1 
ATOM   1007 N  N   . GLN A 1 127 ? -8.583  -15.392 -11.036 1.00 96.90 127 A 1 
ATOM   1008 C  CA  . GLN A 1 127 ? -8.854  -16.791 -10.711 1.00 96.86 127 A 1 
ATOM   1009 C  C   . GLN A 1 127 ? -7.683  -17.411 -9.969  1.00 97.44 127 A 1 
ATOM   1010 O  O   . GLN A 1 127 ? -7.857  -18.049 -8.925  1.00 97.25 127 A 1 
ATOM   1011 C  CB  . GLN A 1 127 ? -9.147  -17.576 -11.988 1.00 95.70 127 A 1 
ATOM   1012 C  CG  . GLN A 1 127 ? -9.319  -19.078 -11.774 1.00 85.23 127 A 1 
ATOM   1013 C  CD  . GLN A 1 127 ? -10.591 -19.427 -11.024 1.00 79.43 127 A 1 
ATOM   1014 O  OE1 . GLN A 1 127 ? -11.584 -18.701 -11.120 1.00 72.26 127 A 1 
ATOM   1015 N  NE2 . GLN A 1 127 ? -10.557 -20.520 -10.292 1.00 67.64 127 A 1 
ATOM   1016 N  N   . PHE A 1 128 ? -6.468  -17.208 -10.498 1.00 97.15 128 A 1 
ATOM   1017 C  CA  . PHE A 1 128 ? -5.279  -17.805 -9.914  1.00 97.38 128 A 1 
ATOM   1018 C  C   . PHE A 1 128 ? -5.007  -17.248 -8.520  1.00 97.88 128 A 1 
ATOM   1019 O  O   . PHE A 1 128 ? -4.752  -18.003 -7.576  1.00 97.78 128 A 1 
ATOM   1020 C  CB  . PHE A 1 128 ? -4.066  -17.588 -10.813 1.00 97.18 128 A 1 
ATOM   1021 C  CG  . PHE A 1 128 ? -2.805  -18.232 -10.309 1.00 97.30 128 A 1 
ATOM   1022 C  CD1 . PHE A 1 128 ? -2.563  -19.575 -10.533 1.00 96.73 128 A 1 
ATOM   1023 C  CD2 . PHE A 1 128 ? -1.865  -17.499 -9.604  1.00 96.67 128 A 1 
ATOM   1024 C  CE1 . PHE A 1 128 ? -1.409  -20.173 -10.064 1.00 95.87 128 A 1 
ATOM   1025 C  CE2 . PHE A 1 128 ? -0.703  -18.093 -9.129  1.00 95.98 128 A 1 
ATOM   1026 C  CZ  . PHE A 1 128 ? -0.474  -19.439 -9.360  1.00 96.10 128 A 1 
ATOM   1027 N  N   . ALA A 1 129 ? -5.043  -15.928 -8.370  1.00 97.56 129 A 1 
ATOM   1028 C  CA  . ALA A 1 129 ? -4.769  -15.304 -7.080  1.00 97.72 129 A 1 
ATOM   1029 C  C   . ALA A 1 129 ? -5.835  -15.663 -6.053  1.00 98.19 129 A 1 
ATOM   1030 O  O   . ALA A 1 129 ? -5.526  -15.858 -4.872  1.00 98.22 129 A 1 
ATOM   1031 C  CB  . ALA A 1 129 ? -4.649  -13.788 -7.235  1.00 97.54 129 A 1 
ATOM   1032 N  N   . ALA A 1 130 ? -7.094  -15.745 -6.477  1.00 97.91 130 A 1 
ATOM   1033 C  CA  . ALA A 1 130 ? -8.161  -16.142 -5.568  1.00 98.05 130 A 1 
ATOM   1034 C  C   . ALA A 1 130 ? -7.913  -17.543 -5.038  1.00 98.20 130 A 1 
ATOM   1035 O  O   . ALA A 1 130 ? -8.148  -17.816 -3.849  1.00 98.16 130 A 1 
ATOM   1036 C  CB  . ALA A 1 130 ? -9.516  -16.070 -6.270  1.00 97.76 130 A 1 
ATOM   1037 N  N   . GLU A 1 131 ? -7.445  -18.448 -5.901  1.00 98.26 131 A 1 
ATOM   1038 C  CA  . GLU A 1 131 ? -7.126  -19.808 -5.483  1.00 98.19 131 A 1 
ATOM   1039 C  C   . GLU A 1 131 ? -5.961  -19.820 -4.496  1.00 98.39 131 A 1 
ATOM   1040 O  O   . GLU A 1 131 ? -5.975  -20.563 -3.510  1.00 98.05 131 A 1 
ATOM   1041 C  CB  . GLU A 1 131 ? -6.803  -20.675 -6.701  1.00 97.36 131 A 1 
ATOM   1042 C  CG  . GLU A 1 131 ? -8.001  -20.941 -7.598  1.00 86.39 131 A 1 
ATOM   1043 C  CD  . GLU A 1 131 ? -7.629  -21.631 -8.901  1.00 81.19 131 A 1 
ATOM   1044 O  OE1 . GLU A 1 131 ? -6.421  -21.770 -9.181  1.00 76.58 131 A 1 
ATOM   1045 O  OE2 . GLU A 1 131 ? -8.547  -22.028 -9.647  1.00 76.89 131 A 1 
ATOM   1046 N  N   . GLN A 1 132 ? -4.947  -18.992 -4.743  1.00 98.32 132 A 1 
ATOM   1047 C  CA  . GLN A 1 132 ? -3.790  -18.927 -3.855  1.00 98.36 132 A 1 
ATOM   1048 C  C   . GLN A 1 132 ? -4.152  -18.284 -2.519  1.00 98.50 132 A 1 
ATOM   1049 O  O   . GLN A 1 132 ? -3.746  -18.771 -1.459  1.00 98.34 132 A 1 
ATOM   1050 C  CB  . GLN A 1 132 ? -2.651  -18.155 -4.523  1.00 98.30 132 A 1 
ATOM   1051 C  CG  . GLN A 1 132 ? -2.063  -18.855 -5.739  1.00 96.63 132 A 1 
ATOM   1052 C  CD  . GLN A 1 132 ? -1.490  -20.209 -5.396  1.00 95.53 132 A 1 
ATOM   1053 O  OE1 . GLN A 1 132 ? -0.737  -20.349 -4.433  1.00 87.63 132 A 1 
ATOM   1054 N  NE2 . GLN A 1 132 ? -1.845  -21.217 -6.178  1.00 86.17 132 A 1 
ATOM   1055 N  N   . PHE A 1 133 ? -4.926  -17.195 -2.551  1.00 98.59 133 A 1 
ATOM   1056 C  CA  . PHE A 1 133 ? -5.290  -16.459 -1.348  1.00 98.58 133 A 1 
ATOM   1057 C  C   . PHE A 1 133 ? -6.482  -17.078 -0.613  1.00 98.56 133 A 1 
ATOM   1058 O  O   . PHE A 1 133 ? -6.873  -16.590 0.451   1.00 98.36 133 A 1 
ATOM   1059 C  CB  . PHE A 1 133 ? -5.633  -15.000 -1.687  1.00 98.47 133 A 1 
ATOM   1060 C  CG  . PHE A 1 133 ? -4.460  -14.190 -2.204  1.00 98.47 133 A 1 
ATOM   1061 C  CD1 . PHE A 1 133 ? -3.167  -14.460 -1.788  1.00 97.87 133 A 1 
ATOM   1062 C  CD2 . PHE A 1 133 ? -4.670  -13.133 -3.076  1.00 97.68 133 A 1 
ATOM   1063 C  CE1 . PHE A 1 133 ? -2.100  -13.706 -2.251  1.00 97.15 133 A 1 
ATOM   1064 C  CE2 . PHE A 1 133 ? -3.611  -12.375 -3.533  1.00 97.07 133 A 1 
ATOM   1065 C  CZ  . PHE A 1 133 ? -2.329  -12.660 -3.128  1.00 97.39 133 A 1 
ATOM   1066 N  N   . ALA A 1 134 ? -7.060  -18.142 -1.156  1.00 98.53 134 A 1 
ATOM   1067 C  CA  . ALA A 1 134 ? -8.264  -18.748 -0.606  1.00 98.43 134 A 1 
ATOM   1068 C  C   . ALA A 1 134 ? -8.210  -19.030 0.904   1.00 98.55 134 A 1 
ATOM   1069 O  O   . ALA A 1 134 ? -9.218  -18.825 1.587   1.00 98.16 134 A 1 
ATOM   1070 C  CB  . ALA A 1 134 ? -8.613  -20.025 -1.373  1.00 98.11 134 A 1 
ATOM   1071 N  N   . PRO A 1 135 ? -7.084  -19.493 1.446   1.00 98.34 135 A 1 
ATOM   1072 C  CA  . PRO A 1 135 ? -7.043  -19.764 2.889   1.00 98.18 135 A 1 
ATOM   1073 C  C   . PRO A 1 135 ? -7.333  -18.545 3.756   1.00 98.27 135 A 1 
ATOM   1074 O  O   . PRO A 1 135 ? -7.698  -18.693 4.925   1.00 97.84 135 A 1 
ATOM   1075 C  CB  . PRO A 1 135 ? -5.612  -20.259 3.124   1.00 97.43 135 A 1 
ATOM   1076 C  CG  . PRO A 1 135 ? -5.194  -20.815 1.807   1.00 95.80 135 A 1 
ATOM   1077 C  CD  . PRO A 1 135 ? -5.834  -19.912 0.788   1.00 97.78 135 A 1 
ATOM   1078 N  N   . PHE A 1 136 ? -7.176  -17.333 3.195   1.00 98.56 136 A 1 
ATOM   1079 C  CA  . PHE A 1 136 ? -7.356  -16.099 3.951   1.00 98.66 136 A 1 
ATOM   1080 C  C   . PHE A 1 136 ? -8.694  -15.423 3.677   1.00 98.60 136 A 1 
ATOM   1081 O  O   . PHE A 1 136 ? -9.024  -14.428 4.321   1.00 98.34 136 A 1 
ATOM   1082 C  CB  . PHE A 1 136 ? -6.225  -15.119 3.630   1.00 98.53 136 A 1 
ATOM   1083 C  CG  . PHE A 1 136 ? -4.872  -15.754 3.560   1.00 98.46 136 A 1 
ATOM   1084 C  CD1 . PHE A 1 136 ? -4.296  -16.325 4.682   1.00 97.90 136 A 1 
ATOM   1085 C  CD2 . PHE A 1 136 ? -4.170  -15.793 2.364   1.00 97.86 136 A 1 
ATOM   1086 C  CE1 . PHE A 1 136 ? -3.047  -16.917 4.621   1.00 97.09 136 A 1 
ATOM   1087 C  CE2 . PHE A 1 136 ? -2.920  -16.386 2.292   1.00 97.14 136 A 1 
ATOM   1088 C  CZ  . PHE A 1 136 ? -2.361  -16.949 3.422   1.00 97.19 136 A 1 
ATOM   1089 N  N   . LEU A 1 137 ? -9.460  -15.948 2.738   1.00 98.51 137 A 1 
ATOM   1090 C  CA  . LEU A 1 137 ? -10.673 -15.288 2.263   1.00 98.57 137 A 1 
ATOM   1091 C  C   . LEU A 1 137 ? -11.929 -16.075 2.627   1.00 98.49 137 A 1 
ATOM   1092 O  O   . LEU A 1 137 ? -11.920 -17.301 2.656   1.00 98.05 137 A 1 
ATOM   1093 C  CB  . LEU A 1 137 ? -10.616 -15.106 0.749   1.00 98.46 137 A 1 
ATOM   1094 C  CG  . LEU A 1 137 ? -9.452  -14.288 0.182   1.00 98.24 137 A 1 
ATOM   1095 C  CD1 . LEU A 1 137 ? -9.476  -14.309 -1.340  1.00 97.93 137 A 1 
ATOM   1096 C  CD2 . LEU A 1 137 ? -9.504  -12.861 0.700   1.00 97.71 137 A 1 
ATOM   1097 N  N   . SER A 1 138 ? -13.008 -15.344 2.891   1.00 98.52 138 A 1 
ATOM   1098 C  CA  . SER A 1 138 ? -14.318 -15.960 3.039   1.00 98.38 138 A 1 
ATOM   1099 C  C   . SER A 1 138 ? -14.791 -16.455 1.677   1.00 98.45 138 A 1 
ATOM   1100 O  O   . SER A 1 138 ? -14.266 -16.042 0.638   1.00 98.27 138 A 1 
ATOM   1101 C  CB  . SER A 1 138 ? -15.325 -14.961 3.609   1.00 97.98 138 A 1 
ATOM   1102 O  OG  . SER A 1 138 ? -15.597 -13.937 2.676   1.00 96.64 138 A 1 
ATOM   1103 N  N   . GLN A 1 139 ? -15.796 -17.318 1.676   1.00 98.27 139 A 1 
ATOM   1104 C  CA  . GLN A 1 139 ? -16.305 -17.861 0.419   1.00 98.16 139 A 1 
ATOM   1105 C  C   . GLN A 1 139 ? -16.811 -16.749 -0.492  1.00 98.23 139 A 1 
ATOM   1106 O  O   . GLN A 1 139 ? -16.555 -16.751 -1.700  1.00 97.84 139 A 1 
ATOM   1107 C  CB  . GLN A 1 139 ? -17.416 -18.874 0.684   1.00 97.60 139 A 1 
ATOM   1108 C  CG  . GLN A 1 139 ? -17.882 -19.593 -0.570  1.00 88.33 139 A 1 
ATOM   1109 C  CD  . GLN A 1 139 ? -16.769 -20.390 -1.234  1.00 82.00 139 A 1 
ATOM   1110 O  OE1 . GLN A 1 139 ? -16.028 -21.107 -0.567  1.00 76.13 139 A 1 
ATOM   1111 N  NE2 . GLN A 1 139 ? -16.658 -20.259 -2.545  1.00 71.79 139 A 1 
ATOM   1112 N  N   . ASN A 1 140 ? -17.542 -15.786 0.079   1.00 98.11 140 A 1 
ATOM   1113 C  CA  . ASN A 1 140 ? -18.046 -14.668 -0.712  1.00 98.07 140 A 1 
ATOM   1114 C  C   . ASN A 1 140 ? -16.906 -13.817 -1.259  1.00 98.41 140 A 1 
ATOM   1115 O  O   . ASN A 1 140 ? -16.972 -13.343 -2.397  1.00 98.12 140 A 1 
ATOM   1116 C  CB  . ASN A 1 140 ? -18.992 -13.800 0.126   1.00 97.07 140 A 1 
ATOM   1117 C  CG  . ASN A 1 140 ? -20.326 -14.469 0.364   1.00 83.85 140 A 1 
ATOM   1118 O  OD1 . ASN A 1 140 ? -20.702 -15.413 -0.332  1.00 74.30 140 A 1 
ATOM   1119 N  ND2 . ASN A 1 140 ? -21.061 -13.979 1.357   1.00 73.87 140 A 1 
ATOM   1120 N  N   . ALA A 1 141 ? -15.856 -13.619 -0.464  1.00 98.49 141 A 1 
ATOM   1121 C  CA  . ALA A 1 141 ? -14.705 -12.835 -0.903  1.00 98.60 141 A 1 
ATOM   1122 C  C   . ALA A 1 141 ? -13.973 -13.533 -2.050  1.00 98.60 141 A 1 
ATOM   1123 O  O   . ALA A 1 141 ? -13.498 -12.873 -2.972  1.00 98.49 141 A 1 
ATOM   1124 C  CB  . ALA A 1 141 ? -13.755 -12.584 0.260   1.00 98.65 141 A 1 
ATOM   1125 N  N   . ILE A 1 142 ? -13.889 -14.859 -1.992  1.00 98.59 142 A 1 
ATOM   1126 C  CA  . ILE A 1 142 ? -13.256 -15.622 -3.063  1.00 98.43 142 A 1 
ATOM   1127 C  C   . ILE A 1 142 ? -13.988 -15.402 -4.378  1.00 98.19 142 A 1 
ATOM   1128 O  O   . ILE A 1 142 ? -13.366 -15.137 -5.416  1.00 97.80 142 A 1 
ATOM   1129 C  CB  . ILE A 1 142 ? -13.217 -17.128 -2.718  1.00 98.35 142 A 1 
ATOM   1130 C  CG1 . ILE A 1 142 ? -12.236 -17.383 -1.579  1.00 97.62 142 A 1 
ATOM   1131 C  CG2 . ILE A 1 142 ? -12.833 -17.953 -3.944  1.00 97.57 142 A 1 
ATOM   1132 C  CD1 . ILE A 1 142 ? -12.279 -18.799 -1.028  1.00 95.76 142 A 1 
ATOM   1133 N  N   . GLU A 1 143 ? -15.313 -15.509 -4.357  1.00 98.17 143 A 1 
ATOM   1134 C  CA  . GLU A 1 143 ? -16.098 -15.344 -5.576  1.00 97.70 143 A 1 
ATOM   1135 C  C   . GLU A 1 143 ? -15.981 -13.930 -6.127  1.00 97.60 143 A 1 
ATOM   1136 O  O   . GLU A 1 143 ? -15.891 -13.731 -7.345  1.00 97.12 143 A 1 
ATOM   1137 C  CB  . GLU A 1 143 ? -17.558 -15.711 -5.315  1.00 97.42 143 A 1 
ATOM   1138 C  CG  . GLU A 1 143 ? -17.761 -17.179 -4.957  1.00 90.94 143 A 1 
ATOM   1139 C  CD  . GLU A 1 143 ? -17.176 -18.106 -6.011  1.00 84.84 143 A 1 
ATOM   1140 O  OE1 . GLU A 1 143 ? -17.416 -17.873 -7.216  1.00 78.25 143 A 1 
ATOM   1141 O  OE2 . GLU A 1 143 ? -16.470 -19.059 -5.629  1.00 78.72 143 A 1 
ATOM   1142 N  N   . SER A 1 144 ? -15.964 -12.941 -5.244  1.00 97.79 144 A 1 
ATOM   1143 C  CA  . SER A 1 144 ? -15.815 -11.551 -5.675  1.00 97.86 144 A 1 
ATOM   1144 C  C   . SER A 1 144 ? -14.419 -11.311 -6.250  1.00 97.71 144 A 1 
ATOM   1145 O  O   . SER A 1 144 ? -14.264 -10.649 -7.283  1.00 97.54 144 A 1 
ATOM   1146 C  CB  . SER A 1 144 ? -16.087 -10.608 -4.508  1.00 97.88 144 A 1 
ATOM   1147 O  OG  . SER A 1 144 ? -16.129 -9.258  -4.935  1.00 94.22 144 A 1 
ATOM   1148 N  N   . PHE A 1 145 ? -13.408 -11.856 -5.598  1.00 98.15 145 A 1 
ATOM   1149 C  CA  . PHE A 1 145 ? -12.024 -11.723 -6.053  1.00 98.16 145 A 1 
ATOM   1150 C  C   . PHE A 1 145 ? -11.871 -12.294 -7.465  1.00 97.97 145 A 1 
ATOM   1151 O  O   . PHE A 1 145 ? -11.209 -11.702 -8.315  1.00 97.51 145 A 1 
ATOM   1152 C  CB  . PHE A 1 145 ? -11.077 -12.429 -5.081  1.00 98.12 145 A 1 
ATOM   1153 C  CG  . PHE A 1 145 ? -9.647  -11.960 -5.159  1.00 98.30 145 A 1 
ATOM   1154 C  CD1 . PHE A 1 145 ? -8.882  -12.182 -6.287  1.00 97.84 145 A 1 
ATOM   1155 C  CD2 . PHE A 1 145 ? -9.044  -11.307 -4.082  1.00 97.66 145 A 1 
ATOM   1156 C  CE1 . PHE A 1 145 ? -7.560  -11.751 -6.360  1.00 97.24 145 A 1 
ATOM   1157 C  CE2 . PHE A 1 145 ? -7.735  -10.880 -4.146  1.00 97.14 145 A 1 
ATOM   1158 C  CZ  . PHE A 1 145 ? -6.990  -11.101 -5.286  1.00 97.64 145 A 1 
ATOM   1159 N  N   . LYS A 1 146 ? -12.490 -13.442 -7.703  1.00 97.85 146 A 1 
ATOM   1160 C  CA  . LYS A 1 146 ? -12.409 -14.085 -9.008  1.00 97.31 146 A 1 
ATOM   1161 C  C   . LYS A 1 146 ? -12.971 -13.197 -10.115 1.00 96.86 146 A 1 
ATOM   1162 O  O   . LYS A 1 146 ? -12.537 -13.280 -11.264 1.00 96.25 146 A 1 
ATOM   1163 C  CB  . LYS A 1 146 ? -13.165 -15.422 -8.998  1.00 97.11 146 A 1 
ATOM   1164 C  CG  . LYS A 1 146 ? -12.469 -16.531 -8.232  1.00 94.62 146 A 1 
ATOM   1165 C  CD  . LYS A 1 146 ? -13.303 -17.803 -8.245  1.00 92.52 146 A 1 
ATOM   1166 C  CE  . LYS A 1 146 ? -12.610 -18.931 -7.512  1.00 86.52 146 A 1 
ATOM   1167 N  NZ  . LYS A 1 146 ? -13.462 -20.153 -7.450  1.00 80.97 146 A 1 
ATOM   1168 N  N   . HIS A 1 147 ? -13.931 -12.340 -9.771  1.00 97.03 147 A 1 
ATOM   1169 C  CA  . HIS A 1 147 ? -14.547 -11.467 -10.764 1.00 96.64 147 A 1 
ATOM   1170 C  C   . HIS A 1 147 ? -13.631 -10.314 -11.169 1.00 96.65 147 A 1 
ATOM   1171 O  O   . HIS A 1 147 ? -13.468 -10.041 -12.354 1.00 95.60 147 A 1 
ATOM   1172 C  CB  . HIS A 1 147 ? -15.872 -10.923 -10.235 1.00 95.76 147 A 1 
ATOM   1173 C  CG  . HIS A 1 147 ? -16.540 -9.967  -11.182 1.00 89.85 147 A 1 
ATOM   1174 N  ND1 . HIS A 1 147 ? -17.073 -10.360 -12.389 1.00 79.24 147 A 1 
ATOM   1175 C  CD2 . HIS A 1 147 ? -16.748 -8.625  -11.107 1.00 79.11 147 A 1 
ATOM   1176 C  CE1 . HIS A 1 147 ? -17.582 -9.314  -13.013 1.00 78.26 147 A 1 
ATOM   1177 N  NE2 . HIS A 1 147 ? -17.403 -8.255  -12.249 1.00 80.24 147 A 1 
ATOM   1178 N  N   . GLY A 1 148 ? -13.025 -9.635  -10.183 1.00 97.12 148 A 1 
ATOM   1179 C  CA  . GLY A 1 148 ? -12.241 -8.455  -10.512 1.00 97.23 148 A 1 
ATOM   1180 C  C   . GLY A 1 148 ? -11.150 -8.078  -9.522  1.00 97.82 148 A 1 
ATOM   1181 O  O   . GLY A 1 148 ? -10.546 -7.019  -9.652  1.00 97.61 148 A 1 
ATOM   1182 N  N   . GLY A 1 149 ? -10.893 -8.930  -8.531  1.00 97.72 149 A 1 
ATOM   1183 C  CA  . GLY A 1 149 ? -9.857  -8.647  -7.554  1.00 97.95 149 A 1 
ATOM   1184 C  C   . GLY A 1 149 ? -10.294 -7.732  -6.421  1.00 98.38 149 A 1 
ATOM   1185 O  O   . GLY A 1 149 ? -9.457  -7.287  -5.631  1.00 98.22 149 A 1 
ATOM   1186 N  N   . TYR A 1 150 ? -11.584 -7.442  -6.334  1.00 98.34 150 A 1 
ATOM   1187 C  CA  . TYR A 1 150 ? -12.138 -6.639  -5.252  1.00 98.43 150 A 1 
ATOM   1188 C  C   . TYR A 1 150 ? -13.118 -7.465  -4.424  1.00 98.54 150 A 1 
ATOM   1189 O  O   . TYR A 1 150 ? -13.707 -8.428  -4.926  1.00 98.36 150 A 1 
ATOM   1190 C  CB  . TYR A 1 150 ? -12.817 -5.371  -5.787  1.00 98.23 150 A 1 
ATOM   1191 C  CG  . TYR A 1 150 ? -13.918 -5.585  -6.811  1.00 98.26 150 A 1 
ATOM   1192 C  CD1 . TYR A 1 150 ? -15.203 -5.935  -6.420  1.00 97.83 150 A 1 
ATOM   1193 C  CD2 . TYR A 1 150 ? -13.678 -5.394  -8.166  1.00 97.73 150 A 1 
ATOM   1194 C  CE1 . TYR A 1 150 ? -16.223 -6.102  -7.353  1.00 97.35 150 A 1 
ATOM   1195 C  CE2 . TYR A 1 150 ? -14.687 -5.569  -9.108  1.00 97.36 150 A 1 
ATOM   1196 C  CZ  . TYR A 1 150 ? -15.959 -5.916  -8.694  1.00 97.55 150 A 1 
ATOM   1197 O  OH  . TYR A 1 150 ? -16.959 -6.083  -9.620  1.00 96.79 150 A 1 
ATOM   1198 N  N   . TYR A 1 151 ? -13.285 -7.102  -3.154  1.00 98.78 151 A 1 
ATOM   1199 C  CA  . TYR A 1 151 ? -14.114 -7.908  -2.254  1.00 98.82 151 A 1 
ATOM   1200 C  C   . TYR A 1 151 ? -14.284 -7.212  -0.905  1.00 98.88 151 A 1 
ATOM   1201 O  O   . TYR A 1 151 ? -13.657 -6.186  -0.637  1.00 98.88 151 A 1 
ATOM   1202 C  CB  . TYR A 1 151 ? -13.491 -9.292  -2.042  1.00 98.77 151 A 1 
ATOM   1203 C  CG  . TYR A 1 151 ? -12.146 -9.258  -1.329  1.00 98.84 151 A 1 
ATOM   1204 C  CD1 . TYR A 1 151 ? -10.968 -9.071  -2.042  1.00 98.72 151 A 1 
ATOM   1205 C  CD2 . TYR A 1 151 ? -12.062 -9.422  0.047   1.00 98.65 151 A 1 
ATOM   1206 C  CE1 . TYR A 1 151 ? -9.736  -9.043  -1.396  1.00 98.60 151 A 1 
ATOM   1207 C  CE2 . TYR A 1 151 ? -10.837 -9.393  0.709   1.00 98.63 151 A 1 
ATOM   1208 C  CZ  . TYR A 1 151 ? -9.677  -9.208  -0.025  1.00 98.77 151 A 1 
ATOM   1209 O  OH  . TYR A 1 151 ? -8.467  -9.188  0.619   1.00 98.63 151 A 1 
ATOM   1210 N  N   . THR A 1 152 ? -15.127 -7.788  -0.058  1.00 98.85 152 A 1 
ATOM   1211 C  CA  . THR A 1 152 ? -15.278 -7.343  1.319   1.00 98.80 152 A 1 
ATOM   1212 C  C   . THR A 1 152 ? -15.212 -8.541  2.257   1.00 98.81 152 A 1 
ATOM   1213 O  O   . THR A 1 152 ? -15.541 -9.672  1.867   1.00 98.65 152 A 1 
ATOM   1214 C  CB  . THR A 1 152 ? -16.609 -6.613  1.569   1.00 98.65 152 A 1 
ATOM   1215 O  OG1 . THR A 1 152 ? -17.697 -7.546  1.512   1.00 96.47 152 A 1 
ATOM   1216 C  CG2 . THR A 1 152 ? -16.829 -5.520  0.536   1.00 96.54 152 A 1 
ATOM   1217 N  N   . MET A 1 153 ? -14.792 -8.296  3.493   1.00 98.85 153 A 1 
ATOM   1218 C  CA  . MET A 1 153 ? -14.848 -9.278  4.565   1.00 98.70 153 A 1 
ATOM   1219 C  C   . MET A 1 153 ? -15.085 -8.546  5.878   1.00 98.74 153 A 1 
ATOM   1220 O  O   . MET A 1 153 ? -14.470 -7.510  6.123   1.00 98.57 153 A 1 
ATOM   1221 C  CB  . MET A 1 153 ? -13.553 -10.095 4.682   1.00 98.06 153 A 1 
ATOM   1222 C  CG  . MET A 1 153 ? -13.292 -11.066 3.544   1.00 94.87 153 A 1 
ATOM   1223 S  SD  . MET A 1 153 ? -12.008 -12.274 3.955   1.00 96.19 153 A 1 
ATOM   1224 C  CE  . MET A 1 153 ? -10.577 -11.213 4.247   1.00 90.59 153 A 1 
ATOM   1225 N  N   . PRO A 1 154 ? -15.945 -9.076  6.746   1.00 98.64 154 A 1 
ATOM   1226 C  CA  . PRO A 1 154 ? -16.115 -8.450  8.054   1.00 98.48 154 A 1 
ATOM   1227 C  C   . PRO A 1 154 ? -14.909 -8.725  8.952   1.00 98.41 154 A 1 
ATOM   1228 O  O   . PRO A 1 154 ? -14.367 -9.834  8.946   1.00 98.17 154 A 1 
ATOM   1229 C  CB  . PRO A 1 154 ? -17.364 -9.139  8.608   1.00 97.81 154 A 1 
ATOM   1230 C  CG  . PRO A 1 154 ? -17.379 -10.468 7.933   1.00 95.28 154 A 1 
ATOM   1231 C  CD  . PRO A 1 154 ? -16.809 -10.257 6.558   1.00 97.95 154 A 1 
ATOM   1232 N  N   . PHE A 1 155 ? -14.481 -7.720  9.704   1.00 98.38 155 A 1 
ATOM   1233 C  CA  . PHE A 1 155 ? -13.444 -7.940  10.700  1.00 98.20 155 A 1 
ATOM   1234 C  C   . PHE A 1 155 ? -13.993 -8.860  11.785  1.00 97.98 155 A 1 
ATOM   1235 O  O   . PHE A 1 155 ? -15.161 -8.741  12.160  1.00 97.41 155 A 1 
ATOM   1236 C  CB  . PHE A 1 155 ? -12.974 -6.620  11.310  1.00 98.32 155 A 1 
ATOM   1237 C  CG  . PHE A 1 155 ? -12.034 -5.833  10.433  1.00 98.55 155 A 1 
ATOM   1238 C  CD1 . PHE A 1 155 ? -10.668 -6.062  10.479  1.00 98.30 155 A 1 
ATOM   1239 C  CD2 . PHE A 1 155 ? -12.515 -4.867  9.566   1.00 98.23 155 A 1 
ATOM   1240 C  CE1 . PHE A 1 155 ? -9.798  -5.343  9.682   1.00 98.00 155 A 1 
ATOM   1241 C  CE2 . PHE A 1 155 ? -11.644 -4.144  8.761   1.00 98.00 155 A 1 
ATOM   1242 C  CZ  . PHE A 1 155 ? -10.284 -4.379  8.819   1.00 98.28 155 A 1 
ATOM   1243 N  N   . PRO A 1 156 ? -13.186 -9.782  12.301  1.00 97.65 156 A 1 
ATOM   1244 C  CA  . PRO A 1 156 ? -13.657 -10.711 13.337  1.00 97.01 156 A 1 
ATOM   1245 C  C   . PRO A 1 156 ? -14.154 -9.995  14.589  1.00 96.65 156 A 1 
ATOM   1246 O  O   . PRO A 1 156 ? -13.539 -9.027  15.049  1.00 95.49 156 A 1 
ATOM   1247 C  CB  . PRO A 1 156 ? -12.401 -11.544 13.649  1.00 95.98 156 A 1 
ATOM   1248 C  CG  . PRO A 1 156 ? -11.586 -11.468 12.396  1.00 94.44 156 A 1 
ATOM   1249 C  CD  . PRO A 1 156 ? -11.821 -10.087 11.859  1.00 97.09 156 A 1 
ATOM   1250 N  N   . ALA A 1 157 ? -15.245 -10.483 15.154  1.00 94.02 157 A 1 
ATOM   1251 C  CA  . ALA A 1 157 ? -15.860 -9.847  16.311  1.00 92.30 157 A 1 
ATOM   1252 C  C   . ALA A 1 157 ? -14.976 -9.907  17.548  1.00 92.54 157 A 1 
ATOM   1253 O  O   . ALA A 1 157 ? -15.063 -9.039  18.419  1.00 89.30 157 A 1 
ATOM   1254 C  CB  . ALA A 1 157 ? -17.216 -10.489 16.604  1.00 89.23 157 A 1 
ATOM   1255 N  N   . HIS A 1 158 ? -14.112 -10.912 17.637  1.00 91.55 158 A 1 
ATOM   1256 C  CA  . HIS A 1 158 ? -13.290 -11.107 18.828  1.00 91.10 158 A 1 
ATOM   1257 C  C   . HIS A 1 158 ? -12.225 -10.030 18.987  1.00 92.61 158 A 1 
ATOM   1258 O  O   . HIS A 1 158 ? -11.521 -10.005 19.997  1.00 90.70 158 A 1 
ATOM   1259 C  CB  . HIS A 1 158 ? -12.640 -12.496 18.817  1.00 88.09 158 A 1 
ATOM   1260 C  CG  . HIS A 1 158 ? -11.589 -12.667 17.762  1.00 82.49 158 A 1 
ATOM   1261 N  ND1 . HIS A 1 158 ? -11.794 -13.423 16.627  1.00 73.05 158 A 1 
ATOM   1262 C  CD2 . HIS A 1 158 ? -10.323 -12.205 17.672  1.00 72.25 158 A 1 
ATOM   1263 C  CE1 . HIS A 1 158 ? -10.703 -13.409 15.886  1.00 70.02 158 A 1 
ATOM   1264 N  NE2 . HIS A 1 158 ? -9.798  -12.679 16.498  1.00 71.71 158 A 1 
ATOM   1265 N  N   . LEU A 1 159 ? -12.108 -9.124  18.015  1.00 95.30 159 A 1 
ATOM   1266 C  CA  . LEU A 1 159 ? -11.134 -8.040  18.086  1.00 95.26 159 A 1 
ATOM   1267 C  C   . LEU A 1 159 ? -11.596 -6.892  18.990  1.00 94.88 159 A 1 
ATOM   1268 O  O   . LEU A 1 159 ? -10.873 -5.906  19.160  1.00 91.73 159 A 1 
ATOM   1269 C  CB  . LEU A 1 159 ? -10.828 -7.507  16.689  1.00 95.08 159 A 1 
ATOM   1270 C  CG  . LEU A 1 159 ? -10.137 -8.485  15.728  1.00 95.45 159 A 1 
ATOM   1271 C  CD1 . LEU A 1 159 ? -10.057 -7.887  14.331  1.00 94.98 159 A 1 
ATOM   1272 C  CD2 . LEU A 1 159 ? -8.752  -8.846  16.237  1.00 94.98 159 A 1 
ATOM   1273 N  N   . GLY A 1 160 ? -12.784 -6.995  19.558  1.00 94.50 160 A 1 
ATOM   1274 C  CA  . GLY A 1 160 ? -13.296 -5.960  20.435  1.00 94.20 160 A 1 
ATOM   1275 C  C   . GLY A 1 160 ? -13.987 -4.835  19.694  1.00 95.12 160 A 1 
ATOM   1276 O  O   . GLY A 1 160 ? -14.082 -3.714  20.198  1.00 92.39 160 A 1 
ATOM   1277 N  N   . ILE A 1 161 ? -14.478 -5.116  18.503  1.00 95.61 161 A 1 
ATOM   1278 C  CA  . ILE A 1 161 ? -15.154 -4.128  17.676  1.00 95.59 161 A 1 
ATOM   1279 C  C   . ILE A 1 161 ? -16.552 -3.861  18.214  1.00 95.70 161 A 1 
ATOM   1280 O  O   . ILE A 1 161 ? -17.308 -4.789  18.492  1.00 93.85 161 A 1 
ATOM   1281 C  CB  . ILE A 1 161 ? -15.216 -4.610  16.218  1.00 93.35 161 A 1 
ATOM   1282 C  CG1 . ILE A 1 161 ? -13.803 -4.754  15.653  1.00 86.12 161 A 1 
ATOM   1283 C  CG2 . ILE A 1 161 ? -16.042 -3.657  15.365  1.00 84.67 161 A 1 
ATOM   1284 C  CD1 . ILE A 1 161 ? -13.722 -5.563  14.378  1.00 84.68 161 A 1 
ATOM   1285 N  N   . LYS A 1 162 ? -16.897 -2.568  18.364  1.00 95.86 162 A 1 
ATOM   1286 C  CA  . LYS A 1 162 ? -18.170 -2.175  18.955  1.00 95.86 162 A 1 
ATOM   1287 C  C   . LYS A 1 162 ? -19.199 -1.751  17.908  1.00 95.93 162 A 1 
ATOM   1288 O  O   . LYS A 1 162 ? -20.383 -1.608  18.218  1.00 93.44 162 A 1 
ATOM   1289 C  CB  . LYS A 1 162 ? -17.958 -1.041  19.956  1.00 94.62 162 A 1 
ATOM   1290 C  CG  . LYS A 1 162 ? -17.038 -1.404  21.114  1.00 91.57 162 A 1 
ATOM   1291 C  CD  . LYS A 1 162 ? -17.575 -2.591  21.904  1.00 83.09 162 A 1 
ATOM   1292 C  CE  . LYS A 1 162 ? -16.679 -2.918  23.087  1.00 76.59 162 A 1 
ATOM   1293 N  NZ  . LYS A 1 162 ? -17.180 -4.082  23.855  1.00 66.28 162 A 1 
ATOM   1294 N  N   . VAL A 1 163 ? -18.754 -1.533  16.684  1.00 95.51 163 A 1 
ATOM   1295 C  CA  . VAL A 1 163 ? -19.624 -1.245  15.557  1.00 95.78 163 A 1 
ATOM   1296 C  C   . VAL A 1 163 ? -19.212 -2.186  14.433  1.00 96.64 163 A 1 
ATOM   1297 O  O   . VAL A 1 163 ? -18.019 -2.339  14.187  1.00 95.49 163 A 1 
ATOM   1298 C  CB  . VAL A 1 163 ? -19.491 0.217   15.091  1.00 93.24 163 A 1 
ATOM   1299 C  CG1 . VAL A 1 163 ? -20.297 0.457   13.821  1.00 82.84 163 A 1 
ATOM   1300 C  CG2 . VAL A 1 163 ? -19.932 1.165   16.191  1.00 84.00 163 A 1 
ATOM   1301 N  N   . PRO A 1 164 ? -20.171 -2.823  13.745  1.00 97.13 164 A 1 
ATOM   1302 C  CA  . PRO A 1 164 ? -19.796 -3.740  12.666  1.00 97.23 164 A 1 
ATOM   1303 C  C   . PRO A 1 164 ? -18.821 -3.073  11.699  1.00 97.79 164 A 1 
ATOM   1304 O  O   . PRO A 1 164 ? -19.120 -2.028  11.123  1.00 97.42 164 A 1 
ATOM   1305 C  CB  . PRO A 1 164 ? -21.136 -4.053  11.986  1.00 96.38 164 A 1 
ATOM   1306 C  CG  . PRO A 1 164 ? -22.133 -3.906  13.082  1.00 94.46 164 A 1 
ATOM   1307 C  CD  . PRO A 1 164 ? -21.636 -2.767  13.931  1.00 96.58 164 A 1 
ATOM   1308 N  N   . LEU A 1 165 ? -17.650 -3.683  11.538  1.00 98.19 165 A 1 
ATOM   1309 C  CA  . LEU A 1 165 ? -16.570 -3.105  10.752  1.00 98.36 165 A 1 
ATOM   1310 C  C   . LEU A 1 165 ? -16.161 -4.076  9.659   1.00 98.40 165 A 1 
ATOM   1311 O  O   . LEU A 1 165 ? -15.999 -5.273  9.910   1.00 98.42 165 A 1 
ATOM   1312 C  CB  . LEU A 1 165 ? -15.375 -2.773  11.643  1.00 98.17 165 A 1 
ATOM   1313 C  CG  . LEU A 1 165 ? -14.167 -2.126  10.980  1.00 97.73 165 A 1 
ATOM   1314 C  CD1 . LEU A 1 165 ? -14.515 -0.754  10.439  1.00 97.08 165 A 1 
ATOM   1315 C  CD2 . LEU A 1 165 ? -13.006 -2.027  11.962  1.00 97.03 165 A 1 
ATOM   1316 N  N   . ASN A 1 166 ? -15.981 -3.560  8.449   1.00 98.65 166 A 1 
ATOM   1317 C  CA  . ASN A 1 166 ? -15.675 -4.392  7.296   1.00 98.70 166 A 1 
ATOM   1318 C  C   . ASN A 1 166 ? -14.392 -3.966  6.607   1.00 98.87 166 A 1 
ATOM   1319 O  O   . ASN A 1 166 ? -14.099 -2.775  6.493   1.00 98.75 166 A 1 
ATOM   1320 C  CB  . ASN A 1 166 ? -16.822 -4.352  6.287   1.00 98.65 166 A 1 
ATOM   1321 C  CG  . ASN A 1 166 ? -18.132 -4.845  6.865   1.00 98.50 166 A 1 
ATOM   1322 O  OD1 . ASN A 1 166 ? -18.416 -6.034  6.827   1.00 93.91 166 A 1 
ATOM   1323 N  ND2 . ASN A 1 166 ? -18.920 -3.924  7.399   1.00 93.25 166 A 1 
ATOM   1324 N  N   . ALA A 1 167 ? -13.626 -4.952  6.142   1.00 98.86 167 A 1 
ATOM   1325 C  CA  . ALA A 1 167 ? -12.507 -4.702  5.247   1.00 98.89 167 A 1 
ATOM   1326 C  C   . ALA A 1 167 ? -13.047 -4.659  3.826   1.00 98.89 167 A 1 
ATOM   1327 O  O   . ALA A 1 167 ? -13.753 -5.572  3.402   1.00 98.84 167 A 1 
ATOM   1328 C  CB  . ALA A 1 167 ? -11.450 -5.786  5.384   1.00 98.74 167 A 1 
ATOM   1329 N  N   . VAL A 1 168 ? -12.738 -3.590  3.099   1.00 98.97 168 A 1 
ATOM   1330 C  CA  . VAL A 1 168 ? -13.162 -3.440  1.713   1.00 98.97 168 A 1 
ATOM   1331 C  C   . VAL A 1 168 ? -11.925 -3.238  0.856   1.00 98.94 168 A 1 
ATOM   1332 O  O   . VAL A 1 168 ? -11.167 -2.293  1.069   1.00 98.89 168 A 1 
ATOM   1333 C  CB  . VAL A 1 168 ? -14.131 -2.249  1.537   1.00 98.89 168 A 1 
ATOM   1334 C  CG1 . VAL A 1 168 ? -14.521 -2.099  0.076   1.00 98.65 168 A 1 
ATOM   1335 C  CG2 . VAL A 1 168 ? -15.361 -2.437  2.408   1.00 98.67 168 A 1 
ATOM   1336 N  N   . VAL A 1 169 ? -11.716 -4.124  -0.115  1.00 98.97 169 A 1 
ATOM   1337 C  CA  . VAL A 1 169 ? -10.569 -4.040  -1.006  1.00 98.92 169 A 1 
ATOM   1338 C  C   . VAL A 1 169 ? -11.023 -3.603  -2.387  1.00 98.93 169 A 1 
ATOM   1339 O  O   . VAL A 1 169 ? -11.906 -4.226  -2.981  1.00 98.81 169 A 1 
ATOM   1340 C  CB  . VAL A 1 169 ? -9.823  -5.384  -1.096  1.00 98.84 169 A 1 
ATOM   1341 C  CG1 . VAL A 1 169 ? -8.779  -5.354  -2.205  1.00 98.44 169 A 1 
ATOM   1342 C  CG2 . VAL A 1 169 ? -9.178  -5.708  0.238   1.00 98.50 169 A 1 
ATOM   1343 N  N   . LEU A 1 170 ? -10.426 -2.523  -2.893  1.00 98.87 170 A 1 
ATOM   1344 C  CA  . LEU A 1 170 ? -10.668 -2.059  -4.250  1.00 98.85 170 A 1 
ATOM   1345 C  C   . LEU A 1 170 ? -9.462  -2.373  -5.121  1.00 98.83 170 A 1 
ATOM   1346 O  O   . LEU A 1 170 ? -8.322  -2.172  -4.710  1.00 98.65 170 A 1 
ATOM   1347 C  CB  . LEU A 1 170 ? -10.937 -0.551  -4.277  1.00 98.82 170 A 1 
ATOM   1348 C  CG  . LEU A 1 170 ? -12.210 -0.067  -3.589  1.00 98.47 170 A 1 
ATOM   1349 C  CD1 . LEU A 1 170 ? -12.312 1.453   -3.688  1.00 98.16 170 A 1 
ATOM   1350 C  CD2 . LEU A 1 170 ? -13.434 -0.723  -4.205  1.00 97.92 170 A 1 
ATOM   1351 N  N   . ASN A 1 171 ? -9.723  -2.853  -6.336  1.00 98.61 171 A 1 
ATOM   1352 C  CA  . ASN A 1 171 ? -8.666  -3.112  -7.302  1.00 98.56 171 A 1 
ATOM   1353 C  C   . ASN A 1 171 ? -8.462  -1.865  -8.163  1.00 98.54 171 A 1 
ATOM   1354 O  O   . ASN A 1 171 ? -9.054  -1.725  -9.227  1.00 98.23 171 A 1 
ATOM   1355 C  CB  . ASN A 1 171 ? -9.008  -4.315  -8.173  1.00 98.27 171 A 1 
ATOM   1356 C  CG  . ASN A 1 171 ? -7.925  -4.620  -9.187  1.00 98.15 171 A 1 
ATOM   1357 O  OD1 . ASN A 1 171 ? -6.856  -4.004  -9.181  1.00 96.57 171 A 1 
ATOM   1358 N  ND2 . ASN A 1 171 ? -8.196  -5.573  -10.065 1.00 95.88 171 A 1 
ATOM   1359 N  N   . THR A 1 172 ? -7.610  -0.948  -7.688  1.00 98.57 172 A 1 
ATOM   1360 C  CA  . THR A 1 172 ? -7.387  0.292   -8.416  1.00 98.51 172 A 1 
ATOM   1361 C  C   . THR A 1 172 ? -6.366  0.143   -9.535  1.00 98.47 172 A 1 
ATOM   1362 O  O   . THR A 1 172 ? -6.116  1.100   -10.271 1.00 98.20 172 A 1 
ATOM   1363 C  CB  . THR A 1 172 ? -6.965  1.430   -7.472  1.00 98.52 172 A 1 
ATOM   1364 O  OG1 . THR A 1 172 ? -5.854  1.011   -6.672  1.00 97.70 172 A 1 
ATOM   1365 C  CG2 . THR A 1 172 ? -8.129  1.817   -6.571  1.00 97.36 172 A 1 
ATOM   1366 N  N   . VAL A 1 173 ? -5.785  -1.044  -9.692  1.00 98.33 173 A 1 
ATOM   1367 C  CA  . VAL A 1 173 ? -4.973  -1.309  -10.880 1.00 98.08 173 A 1 
ATOM   1368 C  C   . VAL A 1 173 ? -5.842  -1.191  -12.127 1.00 97.98 173 A 1 
ATOM   1369 O  O   . VAL A 1 173 ? -5.354  -0.865  -13.210 1.00 97.70 173 A 1 
ATOM   1370 C  CB  . VAL A 1 173 ? -4.310  -2.695  -10.812 1.00 97.89 173 A 1 
ATOM   1371 C  CG1 . VAL A 1 173 ? -3.458  -2.948  -12.050 1.00 97.25 173 A 1 
ATOM   1372 C  CG2 . VAL A 1 173 ? -3.447  -2.802  -9.565  1.00 97.39 173 A 1 
ATOM   1373 N  N   . LEU A 1 174 ? -7.147  -1.410  -11.971 1.00 98.16 174 A 1 
ATOM   1374 C  CA  . LEU A 1 174 ? -8.089  -1.222  -13.073 1.00 97.97 174 A 1 
ATOM   1375 C  C   . LEU A 1 174 ? -8.088  0.223   -13.570 1.00 97.96 174 A 1 
ATOM   1376 O  O   . LEU A 1 174 ? -8.421  0.480   -14.725 1.00 97.68 174 A 1 
ATOM   1377 C  CB  . LEU A 1 174 ? -9.507  -1.605  -12.647 1.00 97.70 174 A 1 
ATOM   1378 C  CG  . LEU A 1 174 ? -9.736  -3.055  -12.213 1.00 97.38 174 A 1 
ATOM   1379 C  CD1 . LEU A 1 174 ? -11.190 -3.255  -11.795 1.00 97.05 174 A 1 
ATOM   1380 C  CD2 . LEU A 1 174 ? -9.362  -4.015  -13.333 1.00 96.82 174 A 1 
ATOM   1381 N  N   . TYR A 1 175 ? -7.707  1.158   -12.693 1.00 98.17 175 A 1 
ATOM   1382 C  CA  . TYR A 1 175 ? -7.757  2.584   -13.014 1.00 98.20 175 A 1 
ATOM   1383 C  C   . TYR A 1 175 ? -6.390  3.170   -13.336 1.00 98.29 175 A 1 
ATOM   1384 O  O   . TYR A 1 175 ? -6.286  4.346   -13.695 1.00 97.91 175 A 1 
ATOM   1385 C  CB  . TYR A 1 175 ? -8.385  3.362   -11.857 1.00 98.21 175 A 1 
ATOM   1386 C  CG  . TYR A 1 175 ? -9.692  2.788   -11.351 1.00 98.36 175 A 1 
ATOM   1387 C  CD1 . TYR A 1 175 ? -10.614 2.228   -12.226 1.00 98.20 175 A 1 
ATOM   1388 C  CD2 . TYR A 1 175 ? -10.008 2.813   -9.997  1.00 98.18 175 A 1 
ATOM   1389 C  CE1 . TYR A 1 175 ? -11.811 1.700   -11.763 1.00 98.09 175 A 1 
ATOM   1390 C  CE2 . TYR A 1 175 ? -11.202 2.298   -9.529  1.00 98.10 175 A 1 
ATOM   1391 C  CZ  . TYR A 1 175 ? -12.103 1.739   -10.417 1.00 98.30 175 A 1 
ATOM   1392 O  OH  . TYR A 1 175 ? -13.283 1.228   -9.957  1.00 98.11 175 A 1 
ATOM   1393 N  N   . TYR A 1 176 ? -5.335  2.388   -13.211 1.00 97.90 176 A 1 
ATOM   1394 C  CA  . TYR A 1 176 ? -3.974  2.838   -13.445 1.00 97.79 176 A 1 
ATOM   1395 C  C   . TYR A 1 176 ? -3.808  3.305   -14.887 1.00 97.54 176 A 1 
ATOM   1396 O  O   . TYR A 1 176 ? -4.265  2.641   -15.813 1.00 97.27 176 A 1 
ATOM   1397 C  CB  . TYR A 1 176 ? -3.006  1.687   -13.146 1.00 97.46 176 A 1 
ATOM   1398 C  CG  . TYR A 1 176 ? -1.545  2.065   -13.001 1.00 97.30 176 A 1 
ATOM   1399 C  CD1 . TYR A 1 176 ? -1.149  3.295   -12.502 1.00 96.43 176 A 1 
ATOM   1400 C  CD2 . TYR A 1 176 ? -0.549  1.147   -13.341 1.00 96.43 176 A 1 
ATOM   1401 C  CE1 . TYR A 1 176 ? 0.187   3.613   -12.353 1.00 95.34 176 A 1 
ATOM   1402 C  CE2 . TYR A 1 176 ? 0.791   1.458   -13.190 1.00 95.47 176 A 1 
ATOM   1403 C  CZ  . TYR A 1 176 ? 1.153   2.686   -12.697 1.00 95.21 176 A 1 
ATOM   1404 O  OH  . TYR A 1 176 ? 2.482   2.995   -12.551 1.00 93.80 176 A 1 
ATOM   1405 N  N   . ASN A 1 177 ? -3.145  4.458   -15.092 1.00 97.93 177 A 1 
ATOM   1406 C  CA  . ASN A 1 177 ? -3.077  5.026   -16.430 1.00 97.36 177 A 1 
ATOM   1407 C  C   . ASN A 1 177 ? -2.083  4.321   -17.355 1.00 97.37 177 A 1 
ATOM   1408 O  O   . ASN A 1 177 ? -1.926  4.727   -18.508 1.00 96.14 177 A 1 
ATOM   1409 C  CB  . ASN A 1 177 ? -2.802  6.542   -16.378 1.00 95.93 177 A 1 
ATOM   1410 C  CG  . ASN A 1 177 ? -1.514  6.894   -15.668 1.00 94.52 177 A 1 
ATOM   1411 O  OD1 . ASN A 1 177 ? -0.646  6.052   -15.466 1.00 88.24 177 A 1 
ATOM   1412 N  ND2 . ASN A 1 177 ? -1.392  8.162   -15.295 1.00 87.46 177 A 1 
ATOM   1413 N  N   . TYR A 1 178 ? -1.432  3.269   -16.867 1.00 97.31 178 A 1 
ATOM   1414 C  CA  . TYR A 1 178 ? -0.648  2.389   -17.730 1.00 96.86 178 A 1 
ATOM   1415 C  C   . TYR A 1 178 ? -1.425  1.136   -18.120 1.00 96.72 178 A 1 
ATOM   1416 O  O   . TYR A 1 178 ? -0.910  0.276   -18.844 1.00 94.94 178 A 1 
ATOM   1417 C  CB  . TYR A 1 178 ? 0.675   1.997   -17.058 1.00 96.19 178 A 1 
ATOM   1418 C  CG  . TYR A 1 178 ? 1.717   3.086   -17.046 1.00 94.77 178 A 1 
ATOM   1419 C  CD1 . TYR A 1 178 ? 2.477   3.350   -18.170 1.00 91.06 178 A 1 
ATOM   1420 C  CD2 . TYR A 1 178 ? 1.933   3.859   -15.918 1.00 90.87 178 A 1 
ATOM   1421 C  CE1 . TYR A 1 178 ? 3.439   4.356   -18.165 1.00 88.78 178 A 1 
ATOM   1422 C  CE2 . TYR A 1 178 ? 2.881   4.863   -15.902 1.00 89.09 178 A 1 
ATOM   1423 C  CZ  . TYR A 1 178 ? 3.641   5.107   -17.032 1.00 89.18 178 A 1 
ATOM   1424 O  OH  . TYR A 1 178 ? 4.582   6.097   -17.022 1.00 86.91 178 A 1 
ATOM   1425 N  N   . ASN A 1 179 ? -2.667  1.023   -17.644 1.00 96.97 179 A 1 
ATOM   1426 C  CA  . ASN A 1 179 ? -3.512  -0.136  -17.927 1.00 96.94 179 A 1 
ATOM   1427 C  C   . ASN A 1 179 ? -4.299  0.111   -19.215 1.00 96.74 179 A 1 
ATOM   1428 O  O   . ASN A 1 179 ? -5.328  0.781   -19.210 1.00 96.02 179 A 1 
ATOM   1429 C  CB  . ASN A 1 179 ? -4.454  -0.397  -16.755 1.00 96.75 179 A 1 
ATOM   1430 C  CG  . ASN A 1 179 ? -5.245  -1.681  -16.905 1.00 97.11 179 A 1 
ATOM   1431 O  OD1 . ASN A 1 179 ? -5.322  -2.264  -17.988 1.00 95.67 179 A 1 
ATOM   1432 N  ND2 . ASN A 1 179 ? -5.840  -2.127  -15.806 1.00 95.24 179 A 1 
ATOM   1433 N  N   . LYS A 1 180 ? -3.805  -0.439  -20.331 1.00 96.46 180 A 1 
ATOM   1434 C  CA  . LYS A 1 180 ? -4.407  -0.184  -21.634 1.00 95.63 180 A 1 
ATOM   1435 C  C   . LYS A 1 180 ? -5.754  -0.877  -21.795 1.00 95.23 180 A 1 
ATOM   1436 O  O   . LYS A 1 180 ? -6.538  -0.510  -22.667 1.00 92.79 180 A 1 
ATOM   1437 C  CB  . LYS A 1 180 ? -3.462  -0.628  -22.751 1.00 94.57 180 A 1 
ATOM   1438 C  CG  . LYS A 1 180 ? -2.158  0.150   -22.799 1.00 89.64 180 A 1 
ATOM   1439 C  CD  . LYS A 1 180 ? -1.272  -0.318  -23.943 1.00 83.08 180 A 1 
ATOM   1440 C  CE  . LYS A 1 180 ? 0.024   0.462   -24.009 1.00 74.61 180 A 1 
ATOM   1441 N  NZ  . LYS A 1 180 ? 0.897   0.003   -25.128 1.00 64.22 180 A 1 
ATOM   1442 N  N   . GLN A 1 181 ? -6.044  -1.862  -20.950 1.00 95.42 181 A 1 
ATOM   1443 C  CA  . GLN A 1 181 ? -7.296  -2.605  -21.066 1.00 94.35 181 A 1 
ATOM   1444 C  C   . GLN A 1 181 ? -8.511  -1.773  -20.674 1.00 94.35 181 A 1 
ATOM   1445 O  O   . GLN A 1 181 ? -9.628  -2.081  -21.086 1.00 91.53 181 A 1 
ATOM   1446 C  CB  . GLN A 1 181 ? -7.266  -3.871  -20.201 1.00 92.71 181 A 1 
ATOM   1447 C  CG  . GLN A 1 181 ? -6.271  -4.925  -20.651 1.00 89.18 181 A 1 
ATOM   1448 C  CD  . GLN A 1 181 ? -6.509  -6.257  -19.972 1.00 85.24 181 A 1 
ATOM   1449 O  OE1 . GLN A 1 181 ? -7.652  -6.611  -19.668 1.00 78.47 181 A 1 
ATOM   1450 N  NE2 . GLN A 1 181 ? -5.441  -7.007  -19.725 1.00 74.78 181 A 1 
ATOM   1451 N  N   . THR A 1 182 ? -8.302  -0.722  -19.884 1.00 95.48 182 A 1 
ATOM   1452 C  CA  . THR A 1 182 ? -9.417  0.005   -19.292 1.00 95.48 182 A 1 
ATOM   1453 C  C   . THR A 1 182 ? -9.473  1.479   -19.669 1.00 94.87 182 A 1 
ATOM   1454 O  O   . THR A 1 182 ? -10.331 2.206   -19.179 1.00 93.26 182 A 1 
ATOM   1455 C  CB  . THR A 1 182 ? -9.362  -0.090  -17.761 1.00 95.56 182 A 1 
ATOM   1456 O  OG1 . THR A 1 182 ? -8.118  0.449   -17.295 1.00 94.24 182 A 1 
ATOM   1457 C  CG2 . THR A 1 182 ? -9.479  -1.539  -17.309 1.00 94.24 182 A 1 
ATOM   1458 N  N   . MET A 1 183 ? -8.584  1.934   -20.557 1.00 94.68 183 A 1 
ATOM   1459 C  CA  . MET A 1 183 ? -8.472  3.359   -20.843 1.00 93.06 183 A 1 
ATOM   1460 C  C   . MET A 1 183 ? -9.755  3.972   -21.391 1.00 92.05 183 A 1 
ATOM   1461 O  O   . MET A 1 183 ? -10.021 5.150   -21.152 1.00 88.49 183 A 1 
ATOM   1462 C  CB  . MET A 1 183 ? -7.317  3.612   -21.830 1.00 90.22 183 A 1 
ATOM   1463 C  CG  . MET A 1 183 ? -7.404  2.822   -23.122 1.00 84.14 183 A 1 
ATOM   1464 S  SD  . MET A 1 183 ? -6.033  3.218   -24.250 1.00 80.75 183 A 1 
ATOM   1465 C  CE  . MET A 1 183 ? -6.494  4.869   -24.757 1.00 71.88 183 A 1 
ATOM   1466 N  N   . ASP A 1 184 ? -10.561 3.190   -22.092 1.00 92.43 184 A 1 
ATOM   1467 C  CA  . ASP A 1 184 ? -11.781 3.699   -22.711 1.00 90.93 184 A 1 
ATOM   1468 C  C   . ASP A 1 184 ? -13.055 3.214   -22.024 1.00 90.67 184 A 1 
ATOM   1469 O  O   . ASP A 1 184 ? -14.155 3.437   -22.521 1.00 85.25 184 A 1 
ATOM   1470 C  CB  . ASP A 1 184 ? -11.823 3.318   -24.190 1.00 88.05 184 A 1 
ATOM   1471 C  CG  . ASP A 1 184 ? -10.729 3.974   -24.995 1.00 81.84 184 A 1 
ATOM   1472 O  OD1 . ASP A 1 184 ? -10.400 5.141   -24.724 1.00 76.47 184 A 1 
ATOM   1473 O  OD2 . ASP A 1 184 ? -10.193 3.321   -25.911 1.00 76.57 184 A 1 
ATOM   1474 N  N   . SER A 1 185 ? -12.913 2.565   -20.877 1.00 92.32 185 A 1 
ATOM   1475 C  CA  . SER A 1 185 ? -14.068 2.050   -20.156 1.00 91.57 185 A 1 
ATOM   1476 C  C   . SER A 1 185 ? -14.706 3.141   -19.305 1.00 91.93 185 A 1 
ATOM   1477 O  O   . SER A 1 185 ? -14.144 4.222   -19.111 1.00 88.50 185 A 1 
ATOM   1478 C  CB  . SER A 1 185 ? -13.663 0.867   -19.276 1.00 88.48 185 A 1 
ATOM   1479 O  OG  . SER A 1 185 ? -13.139 -0.195  -20.048 1.00 79.47 185 A 1 
ATOM   1480 N  N   . THR A 1 186 ? -15.897 2.846   -18.793 1.00 93.15 186 A 1 
ATOM   1481 C  CA  . THR A 1 186 ? -16.601 3.761   -17.911 1.00 93.34 186 A 1 
ATOM   1482 C  C   . THR A 1 186 ? -16.565 3.266   -16.472 1.00 94.40 186 A 1 
ATOM   1483 O  O   . THR A 1 186 ? -16.277 4.018   -15.553 1.00 90.59 186 A 1 
ATOM   1484 C  CB  . THR A 1 186 ? -18.065 3.943   -18.360 1.00 90.36 186 A 1 
ATOM   1485 O  OG1 . THR A 1 186 ? -18.099 4.407   -19.710 1.00 83.18 186 A 1 
ATOM   1486 C  CG2 . THR A 1 186 ? -18.775 4.940   -17.464 1.00 81.98 186 A 1 
ATOM   1487 N  N   . ASP A 1 187 ? -16.862 1.972   -16.287 1.00 96.43 187 A 1 
ATOM   1488 C  CA  . ASP A 1 187 ? -16.844 1.343   -14.973 1.00 97.14 187 A 1 
ATOM   1489 C  C   . ASP A 1 187 ? -16.227 -0.046  -15.114 1.00 97.20 187 A 1 
ATOM   1490 O  O   . ASP A 1 187 ? -16.947 -1.044  -15.170 1.00 96.51 187 A 1 
ATOM   1491 C  CB  . ASP A 1 187 ? -18.258 1.252   -14.405 1.00 96.99 187 A 1 
ATOM   1492 C  CG  . ASP A 1 187 ? -18.271 0.738   -12.974 1.00 97.55 187 A 1 
ATOM   1493 O  OD1 . ASP A 1 187 ? -17.180 0.609   -12.363 1.00 97.33 187 A 1 
ATOM   1494 O  OD2 . ASP A 1 187 ? -19.375 0.466   -12.445 1.00 97.24 187 A 1 
ATOM   1495 N  N   . PRO A 1 188 ? -14.891 -0.131  -15.188 1.00 97.32 188 A 1 
ATOM   1496 C  CA  . PRO A 1 188 ? -14.223 -1.406  -15.426 1.00 97.20 188 A 1 
ATOM   1497 C  C   . PRO A 1 188 ? -14.645 -2.478  -14.426 1.00 97.32 188 A 1 
ATOM   1498 O  O   . PRO A 1 188 ? -14.531 -2.281  -13.212 1.00 96.92 188 A 1 
ATOM   1499 C  CB  . PRO A 1 188 ? -12.740 -1.063  -15.278 1.00 96.75 188 A 1 
ATOM   1500 C  CG  . PRO A 1 188 ? -12.654 0.380   -15.644 1.00 95.79 188 A 1 
ATOM   1501 C  CD  . PRO A 1 188 ? -13.923 0.987   -15.119 1.00 97.24 188 A 1 
ATOM   1502 N  N   . LEU A 1 189 ? -15.158 -3.587  -14.966 1.00 97.11 189 A 1 
ATOM   1503 C  CA  . LEU A 1 189 ? -15.592 -4.740  -14.181 1.00 96.85 189 A 1 
ATOM   1504 C  C   . LEU A 1 189 ? -16.646 -4.387  -13.137 1.00 97.07 189 A 1 
ATOM   1505 O  O   . LEU A 1 189 ? -16.843 -5.124  -12.171 1.00 96.31 189 A 1 
ATOM   1506 C  CB  . LEU A 1 189 ? -14.398 -5.449  -13.542 1.00 96.46 189 A 1 
ATOM   1507 C  CG  . LEU A 1 189 ? -13.407 -6.055  -14.534 1.00 95.49 189 A 1 
ATOM   1508 C  CD1 . LEU A 1 189 ? -12.238 -6.723  -13.808 1.00 93.93 189 A 1 
ATOM   1509 C  CD2 . LEU A 1 189 ? -14.098 -7.055  -15.451 1.00 93.45 189 A 1 
ATOM   1510 N  N   . GLY A 1 190 ? -17.327 -3.246  -13.322 1.00 97.12 190 A 1 
ATOM   1511 C  CA  . GLY A 1 190 ? -18.447 -2.865  -12.479 1.00 97.30 190 A 1 
ATOM   1512 C  C   . GLY A 1 190 ? -18.077 -2.474  -11.055 1.00 97.98 190 A 1 
ATOM   1513 O  O   . GLY A 1 190 ? -18.941 -2.475  -10.177 1.00 97.75 190 A 1 
ATOM   1514 N  N   . GLN A 1 191 ? -16.815 -2.141  -10.823 1.00 97.85 191 A 1 
ATOM   1515 C  CA  . GLN A 1 191 ? -16.356 -1.911  -9.458  1.00 98.16 191 A 1 
ATOM   1516 C  C   . GLN A 1 191 ? -16.983 -0.683  -8.802  1.00 98.53 191 A 1 
ATOM   1517 O  O   . GLN A 1 191 ? -17.315 -0.718  -7.620  1.00 98.59 191 A 1 
ATOM   1518 C  CB  . GLN A 1 191 ? -14.829 -1.798  -9.411  1.00 97.67 191 A 1 
ATOM   1519 C  CG  . GLN A 1 191 ? -14.279 -1.646  -7.995  1.00 97.34 191 A 1 
ATOM   1520 C  CD  . GLN A 1 191 ? -12.766 -1.756  -7.920  1.00 98.09 191 A 1 
ATOM   1521 O  OE1 . GLN A 1 191 ? -12.238 -2.510  -7.116  1.00 92.88 191 A 1 
ATOM   1522 N  NE2 . GLN A 1 191 ? -12.086 -0.997  -8.771  1.00 94.07 191 A 1 
ATOM   1523 N  N   . PHE A 1 192 ? -17.155 0.415   -9.547  1.00 98.54 192 A 1 
ATOM   1524 C  CA  . PHE A 1 192 ? -17.754 1.612   -8.967  1.00 98.61 192 A 1 
ATOM   1525 C  C   . PHE A 1 192 ? -19.187 1.348   -8.517  1.00 98.79 192 A 1 
ATOM   1526 O  O   . PHE A 1 192 ? -19.586 1.730   -7.413  1.00 98.68 192 A 1 
ATOM   1527 C  CB  . PHE A 1 192 ? -17.720 2.777   -9.955  1.00 98.58 192 A 1 
ATOM   1528 C  CG  . PHE A 1 192 ? -16.380 3.451   -10.064 1.00 98.60 192 A 1 
ATOM   1529 C  CD1 . PHE A 1 192 ? -15.793 4.056   -8.962  1.00 98.25 192 A 1 
ATOM   1530 C  CD2 . PHE A 1 192 ? -15.702 3.491   -11.270 1.00 98.20 192 A 1 
ATOM   1531 C  CE1 . PHE A 1 192 ? -14.554 4.680   -9.059  1.00 97.89 192 A 1 
ATOM   1532 C  CE2 . PHE A 1 192 ? -14.471 4.118   -11.378 1.00 97.82 192 A 1 
ATOM   1533 C  CZ  . PHE A 1 192 ? -13.896 4.712   -10.271 1.00 98.01 192 A 1 
ATOM   1534 N  N   . GLU A 1 193 ? -19.981 0.693   -9.388  1.00 98.60 193 A 1 
ATOM   1535 C  CA  . GLU A 1 193 ? -21.362 0.370   -9.039  1.00 98.56 193 A 1 
ATOM   1536 C  C   . GLU A 1 193 ? -21.407 -0.581  -7.852  1.00 98.70 193 A 1 
ATOM   1537 O  O   . GLU A 1 193 ? -22.227 -0.418  -6.939  1.00 98.61 193 A 1 
ATOM   1538 C  CB  . GLU A 1 193 ? -22.086 -0.250  -10.239 1.00 98.19 193 A 1 
ATOM   1539 C  CG  . GLU A 1 193 ? -23.554 -0.555  -9.984  1.00 88.11 193 A 1 
ATOM   1540 C  CD  . GLU A 1 193 ? -24.255 -1.117  -11.208 1.00 79.06 193 A 1 
ATOM   1541 O  OE1 . GLU A 1 193 ? -23.565 -1.474  -12.185 1.00 73.60 193 A 1 
ATOM   1542 O  OE2 . GLU A 1 193 ? -25.502 -1.204  -11.189 1.00 73.12 193 A 1 
ATOM   1543 N  N   . TRP A 1 194 ? -20.522 -1.567  -7.844  1.00 98.57 194 A 1 
ATOM   1544 C  CA  . TRP A 1 194 ? -20.423 -2.515  -6.738  1.00 98.65 194 A 1 
ATOM   1545 C  C   . TRP A 1 194 ? -20.085 -1.796  -5.434  1.00 98.84 194 A 1 
ATOM   1546 O  O   . TRP A 1 194 ? -20.698 -2.052  -4.397  1.00 98.79 194 A 1 
ATOM   1547 C  CB  . TRP A 1 194 ? -19.361 -3.572  -7.064  1.00 98.66 194 A 1 
ATOM   1548 C  CG  . TRP A 1 194 ? -18.992 -4.471  -5.922  1.00 98.71 194 A 1 
ATOM   1549 C  CD1 . TRP A 1 194 ? -19.610 -5.627  -5.547  1.00 98.56 194 A 1 
ATOM   1550 C  CD2 . TRP A 1 194 ? -17.901 -4.294  -5.012  1.00 98.73 194 A 1 
ATOM   1551 N  NE1 . TRP A 1 194 ? -18.979 -6.180  -4.469  1.00 98.49 194 A 1 
ATOM   1552 C  CE2 . TRP A 1 194 ? -17.920 -5.381  -4.113  1.00 98.64 194 A 1 
ATOM   1553 C  CE3 . TRP A 1 194 ? -16.902 -3.324  -4.868  1.00 98.64 194 A 1 
ATOM   1554 C  CZ2 . TRP A 1 194 ? -16.985 -5.525  -3.087  1.00 98.53 194 A 1 
ATOM   1555 C  CZ3 . TRP A 1 194 ? -15.978 -3.463  -3.843  1.00 98.57 194 A 1 
ATOM   1556 C  CH2 . TRP A 1 194 ? -16.020 -4.552  -2.966  1.00 98.54 194 A 1 
ATOM   1557 N  N   . PHE A 1 195 ? -19.118 -0.895  -5.480  1.00 98.72 195 A 1 
ATOM   1558 C  CA  . PHE A 1 195 ? -18.691 -0.163  -4.292  1.00 98.81 195 A 1 
ATOM   1559 C  C   . PHE A 1 195 ? -19.823 0.683   -3.731  1.00 98.83 195 A 1 
ATOM   1560 O  O   . PHE A 1 195 ? -20.037 0.735   -2.519  1.00 98.87 195 A 1 
ATOM   1561 C  CB  . PHE A 1 195 ? -17.482 0.717   -4.619  1.00 98.85 195 A 1 
ATOM   1562 C  CG  . PHE A 1 195 ? -16.929 1.458   -3.440  1.00 98.89 195 A 1 
ATOM   1563 C  CD1 . PHE A 1 195 ? -16.214 0.800   -2.447  1.00 98.77 195 A 1 
ATOM   1564 C  CD2 . PHE A 1 195 ? -17.110 2.830   -3.324  1.00 98.77 195 A 1 
ATOM   1565 C  CE1 . PHE A 1 195 ? -15.695 1.486   -1.361  1.00 98.63 195 A 1 
ATOM   1566 C  CE2 . PHE A 1 195 ? -16.592 3.522   -2.239  1.00 98.63 195 A 1 
ATOM   1567 C  CZ  . PHE A 1 195 ? -15.888 2.852   -1.253  1.00 98.72 195 A 1 
ATOM   1568 N  N   . LYS A 1 196 ? -20.568 1.350   -4.615  1.00 98.86 196 A 1 
ATOM   1569 C  CA  . LYS A 1 196 ? -21.698 2.157   -4.180  1.00 98.77 196 A 1 
ATOM   1570 C  C   . LYS A 1 196 ? -22.748 1.295   -3.483  1.00 98.89 196 A 1 
ATOM   1571 O  O   . LYS A 1 196 ? -23.294 1.680   -2.442  1.00 98.74 196 A 1 
ATOM   1572 C  CB  . LYS A 1 196 ? -22.330 2.888   -5.370  1.00 98.54 196 A 1 
ATOM   1573 C  CG  . LYS A 1 196 ? -23.596 3.659   -5.019  1.00 95.77 196 A 1 
ATOM   1574 C  CD  . LYS A 1 196 ? -24.110 4.460   -6.210  1.00 93.18 196 A 1 
ATOM   1575 C  CE  . LYS A 1 196 ? -25.472 5.063   -5.908  1.00 85.24 196 A 1 
ATOM   1576 N  NZ  . LYS A 1 196 ? -25.480 5.905   -4.676  1.00 76.90 196 A 1 
ATOM   1577 N  N   . THR A 1 197 ? -23.031 0.127   -4.043  1.00 98.88 197 A 1 
ATOM   1578 C  CA  . THR A 1 197 ? -24.005 -0.788  -3.452  1.00 98.87 197 A 1 
ATOM   1579 C  C   . THR A 1 197 ? -23.553 -1.238  -2.062  1.00 98.88 197 A 1 
ATOM   1580 O  O   . THR A 1 197 ? -24.349 -1.246  -1.112  1.00 98.75 197 A 1 
ATOM   1581 C  CB  . THR A 1 197 ? -24.223 -2.012  -4.357  1.00 98.61 197 A 1 
ATOM   1582 O  OG1 . THR A 1 197 ? -24.767 -1.586  -5.610  1.00 96.08 197 A 1 
ATOM   1583 C  CG2 . THR A 1 197 ? -25.169 -3.006  -3.708  1.00 95.38 197 A 1 
ATOM   1584 N  N   . VAL A 1 198 ? -22.276 -1.586  -1.938  1.00 98.82 198 A 1 
ATOM   1585 C  CA  . VAL A 1 198 ? -21.725 -2.022  -0.661  1.00 98.80 198 A 1 
ATOM   1586 C  C   . VAL A 1 198 ? -21.797 -0.904  0.375   1.00 98.98 198 A 1 
ATOM   1587 O  O   . VAL A 1 198 ? -22.272 -1.105  1.499   1.00 98.84 198 A 1 
ATOM   1588 C  CB  . VAL A 1 198 ? -20.263 -2.500  -0.831  1.00 98.74 198 A 1 
ATOM   1589 C  CG1 . VAL A 1 198 ? -19.587 -2.670  0.518   1.00 98.23 198 A 1 
ATOM   1590 C  CG2 . VAL A 1 198 ? -20.230 -3.804  -1.620  1.00 98.29 198 A 1 
ATOM   1591 N  N   . MET A 1 199 ? -21.340 0.287   0.004   1.00 98.99 199 A 1 
ATOM   1592 C  CA  . MET A 1 199 ? -21.312 1.410   0.930   1.00 98.92 199 A 1 
ATOM   1593 C  C   . MET A 1 199 ? -22.718 1.853   1.333   1.00 98.98 199 A 1 
ATOM   1594 O  O   . MET A 1 199 ? -22.958 2.181   2.493   1.00 98.81 199 A 1 
ATOM   1595 C  CB  . MET A 1 199 ? -20.553 2.589   0.327   1.00 98.84 199 A 1 
ATOM   1596 C  CG  . MET A 1 199 ? -19.048 2.359   0.156   1.00 98.35 199 A 1 
ATOM   1597 S  SD  . MET A 1 199 ? -18.169 2.218   1.719   1.00 98.01 199 A 1 
ATOM   1598 C  CE  . MET A 1 199 ? -17.714 0.499   1.687   1.00 94.16 199 A 1 
ATOM   1599 N  N   . ASP A 1 200 ? -23.642 1.867   0.379   1.00 98.97 200 A 1 
ATOM   1600 C  CA  . ASP A 1 200 ? -25.032 2.199   0.688   1.00 98.83 200 A 1 
ATOM   1601 C  C   . ASP A 1 200 ? -25.585 1.223   1.726   1.00 98.84 200 A 1 
ATOM   1602 O  O   . ASP A 1 200 ? -26.281 1.624   2.661   1.00 98.68 200 A 1 
ATOM   1603 C  CB  . ASP A 1 200 ? -25.902 2.167   -0.566  1.00 98.76 200 A 1 
ATOM   1604 C  CG  . ASP A 1 200 ? -25.720 3.406   -1.443  1.00 98.11 200 A 1 
ATOM   1605 O  OD1 . ASP A 1 200 ? -25.125 4.395   -0.969  1.00 96.43 200 A 1 
ATOM   1606 O  OD2 . ASP A 1 200 ? -26.186 3.385   -2.596  1.00 96.40 200 A 1 
ATOM   1607 N  N   . GLY A 1 201 ? -25.271 -0.050  1.555   1.00 98.85 201 A 1 
ATOM   1608 C  CA  . GLY A 1 201 ? -25.715 -1.065  2.497   1.00 98.71 201 A 1 
ATOM   1609 C  C   . GLY A 1 201 ? -25.140 -0.847  3.884   1.00 98.80 201 A 1 
ATOM   1610 O  O   . GLY A 1 201 ? -25.846 -0.961  4.889   1.00 98.65 201 A 1 
ATOM   1611 N  N   . TYR A 1 202 ? -23.859 -0.526  3.952   1.00 98.87 202 A 1 
ATOM   1612 C  CA  . TYR A 1 202 ? -23.214 -0.261  5.238   1.00 98.85 202 A 1 
ATOM   1613 C  C   . TYR A 1 202 ? -23.837 0.962   5.914   1.00 98.75 202 A 1 
ATOM   1614 O  O   . TYR A 1 202 ? -24.118 0.948   7.115   1.00 98.51 202 A 1 
ATOM   1615 C  CB  . TYR A 1 202 ? -21.711 -0.036  5.062   1.00 98.80 202 A 1 
ATOM   1616 C  CG  . TYR A 1 202 ? -20.920 -1.267  4.664   1.00 98.83 202 A 1 
ATOM   1617 C  CD1 . TYR A 1 202 ? -21.458 -2.542  4.750   1.00 98.65 202 A 1 
ATOM   1618 C  CD2 . TYR A 1 202 ? -19.607 -1.144  4.222   1.00 98.66 202 A 1 
ATOM   1619 C  CE1 . TYR A 1 202 ? -20.722 -3.661  4.396   1.00 98.57 202 A 1 
ATOM   1620 C  CE2 . TYR A 1 202 ? -18.862 -2.260  3.871   1.00 98.56 202 A 1 
ATOM   1621 C  CZ  . TYR A 1 202 ? -19.420 -3.510  3.956   1.00 98.69 202 A 1 
ATOM   1622 O  OH  . TYR A 1 202 ? -18.685 -4.609  3.606   1.00 98.38 202 A 1 
ATOM   1623 N  N   . ARG A 1 203 ? -24.059 2.019   5.141   1.00 98.71 203 A 1 
ATOM   1624 C  CA  . ARG A 1 203 ? -24.648 3.243   5.685   1.00 98.65 203 A 1 
ATOM   1625 C  C   . ARG A 1 203 ? -26.033 2.976   6.260   1.00 98.66 203 A 1 
ATOM   1626 O  O   . ARG A 1 203 ? -26.362 3.443   7.349   1.00 98.20 203 A 1 
ATOM   1627 C  CB  . ARG A 1 203 ? -24.718 4.321   4.603   1.00 98.36 203 A 1 
ATOM   1628 C  CG  . ARG A 1 203 ? -25.470 5.582   5.021   1.00 97.28 203 A 1 
ATOM   1629 C  CD  . ARG A 1 203 ? -25.435 6.619   3.903   1.00 96.62 203 A 1 
ATOM   1630 N  NE  . ARG A 1 203 ? -24.134 7.282   3.799   1.00 95.60 203 A 1 
ATOM   1631 C  CZ  . ARG A 1 203 ? -23.715 7.938   2.719   1.00 96.64 203 A 1 
ATOM   1632 N  NH1 . ARG A 1 203 ? -24.474 7.992   1.635   1.00 90.84 203 A 1 
ATOM   1633 N  NH2 . ARG A 1 203 ? -22.527 8.526   2.726   1.00 90.95 203 A 1 
ATOM   1634 N  N   . LYS A 1 204 ? -26.846 2.225   5.535   1.00 98.79 204 A 1 
ATOM   1635 C  CA  . LYS A 1 204 ? -28.211 1.961   5.964   1.00 98.64 204 A 1 
ATOM   1636 C  C   . LYS A 1 204 ? -28.281 1.084   7.201   1.00 98.56 204 A 1 
ATOM   1637 O  O   . LYS A 1 204 ? -29.264 1.129   7.940   1.00 98.00 204 A 1 
ATOM   1638 C  CB  . LYS A 1 204 ? -29.007 1.304   4.821   1.00 98.29 204 A 1 
ATOM   1639 C  CG  . LYS A 1 204 ? -29.312 2.222   3.655   1.00 89.23 204 A 1 
ATOM   1640 C  CD  . LYS A 1 204 ? -30.162 1.510   2.600   1.00 86.65 204 A 1 
ATOM   1641 C  CE  . LYS A 1 204 ? -30.532 2.448   1.464   1.00 75.21 204 A 1 
ATOM   1642 N  NZ  . LYS A 1 204 ? -29.345 2.928   0.706   1.00 66.38 204 A 1 
ATOM   1643 N  N   . THR A 1 205 ? -27.248 0.286   7.441   1.00 98.42 205 A 1 
ATOM   1644 C  CA  . THR A 1 205 ? -27.244 -0.657  8.556   1.00 98.29 205 A 1 
ATOM   1645 C  C   . THR A 1 205 ? -26.267 -0.269  9.663   1.00 98.05 205 A 1 
ATOM   1646 O  O   . THR A 1 205 ? -26.036 -1.046  10.588  1.00 97.34 205 A 1 
ATOM   1647 C  CB  . THR A 1 205 ? -26.927 -2.084  8.072   1.00 98.00 205 A 1 
ATOM   1648 O  OG1 . THR A 1 205 ? -25.680 -2.086  7.366   1.00 96.62 205 A 1 
ATOM   1649 C  CG2 . THR A 1 205 ? -28.031 -2.589  7.143   1.00 95.91 205 A 1 
ATOM   1650 N  N   . GLY A 1 206 ? -25.693 0.934   9.578   1.00 98.13 206 A 1 
ATOM   1651 C  CA  . GLY A 1 206 ? -24.827 1.434   10.636  1.00 97.85 206 A 1 
ATOM   1652 C  C   . GLY A 1 206 ? -23.469 0.760   10.722  1.00 97.90 206 A 1 
ATOM   1653 O  O   . GLY A 1 206 ? -22.849 0.755   11.783  1.00 97.10 206 A 1 
ATOM   1654 N  N   . GLN A 1 207 ? -23.010 0.202   9.618   1.00 98.30 207 A 1 
ATOM   1655 C  CA  . GLN A 1 207 ? -21.710 -0.455  9.571   1.00 98.33 207 A 1 
ATOM   1656 C  C   . GLN A 1 207 ? -20.626 0.526   9.146   1.00 98.40 207 A 1 
ATOM   1657 O  O   . GLN A 1 207 ? -20.905 1.577   8.563   1.00 98.30 207 A 1 
ATOM   1658 C  CB  . GLN A 1 207 ? -21.736 -1.653  8.621   1.00 98.19 207 A 1 
ATOM   1659 C  CG  . GLN A 1 207 ? -22.804 -2.686  8.951   1.00 97.59 207 A 1 
ATOM   1660 C  CD  . GLN A 1 207 ? -22.663 -3.949  8.135   1.00 97.47 207 A 1 
ATOM   1661 O  OE1 . GLN A 1 207 ? -21.588 -4.539  8.094   1.00 92.61 207 A 1 
ATOM   1662 N  NE2 . GLN A 1 207 ? -23.742 -4.368  7.486   1.00 91.87 207 A 1 
ATOM   1663 N  N   . ARG A 1 208 ? -19.379 0.182   9.443   1.00 98.41 208 A 1 
ATOM   1664 C  CA  . ARG A 1 208 ? -18.231 0.996   9.073   1.00 98.56 208 A 1 
ATOM   1665 C  C   . ARG A 1 208 ? -17.284 0.176   8.206   1.00 98.69 208 A 1 
ATOM   1666 O  O   . ARG A 1 208 ? -17.422 -1.042  8.088   1.00 98.52 208 A 1 
ATOM   1667 C  CB  . ARG A 1 208 ? -17.493 1.493   10.316  1.00 98.14 208 A 1 
ATOM   1668 C  CG  . ARG A 1 208 ? -18.364 2.317   11.264  1.00 95.64 208 A 1 
ATOM   1669 C  CD  . ARG A 1 208 ? -18.576 3.730   10.747  1.00 90.41 208 A 1 
ATOM   1670 N  NE  . ARG A 1 208 ? -19.481 4.499   11.594  1.00 84.35 208 A 1 
ATOM   1671 C  CZ  . ARG A 1 208 ? -19.129 5.116   12.710  1.00 77.13 208 A 1 
ATOM   1672 N  NH1 . ARG A 1 208 ? -17.871 5.069   13.139  1.00 71.69 208 A 1 
ATOM   1673 N  NH2 . ARG A 1 208 ? -20.030 5.782   13.422  1.00 74.00 208 A 1 
ATOM   1674 N  N   . ALA A 1 209 ? -16.310 0.855   7.583   1.00 98.76 209 A 1 
ATOM   1675 C  CA  . ALA A 1 209 ? -15.381 0.187   6.685   1.00 98.87 209 A 1 
ATOM   1676 C  C   . ALA A 1 209 ? -13.989 0.790   6.751   1.00 98.81 209 A 1 
ATOM   1677 O  O   . ALA A 1 209 ? -13.833 1.996   6.964   1.00 98.69 209 A 1 
ATOM   1678 C  CB  . ALA A 1 209 ? -15.896 0.236   5.247   1.00 98.71 209 A 1 
ATOM   1679 N  N   . ILE A 1 210 ? -12.997 -0.058  6.590   1.00 98.84 210 A 1 
ATOM   1680 C  CA  . ILE A 1 210 ? -11.648 0.371   6.284   1.00 98.86 210 A 1 
ATOM   1681 C  C   . ILE A 1 210 ? -11.362 -0.095  4.864   1.00 98.95 210 A 1 
ATOM   1682 O  O   . ILE A 1 210 ? -11.445 -1.288  4.570   1.00 98.87 210 A 1 
ATOM   1683 C  CB  . ILE A 1 210 ? -10.620 -0.214  7.275   1.00 98.76 210 A 1 
ATOM   1684 C  CG1 . ILE A 1 210 ? -10.857 0.360   8.672   1.00 98.22 210 A 1 
ATOM   1685 C  CG2 . ILE A 1 210 ? -9.197  0.089   6.804   1.00 98.43 210 A 1 
ATOM   1686 C  CD1 . ILE A 1 210 ? -9.994  -0.259  9.758   1.00 96.42 210 A 1 
ATOM   1687 N  N   . VAL A 1 211 ? -11.065 0.858   3.979   1.00 98.84 211 A 1 
ATOM   1688 C  CA  . VAL A 1 211 ? -10.874 0.559   2.562   1.00 98.98 211 A 1 
ATOM   1689 C  C   . VAL A 1 211 ? -9.385  0.463   2.255   1.00 98.97 211 A 1 
ATOM   1690 O  O   . VAL A 1 211 ? -8.595  1.282   2.724   1.00 98.84 211 A 1 
ATOM   1691 C  CB  . VAL A 1 211 ? -11.531 1.629   1.676   1.00 98.86 211 A 1 
ATOM   1692 C  CG1 . VAL A 1 211 ? -11.359 1.289   0.195   1.00 98.59 211 A 1 
ATOM   1693 C  CG2 . VAL A 1 211 ? -13.008 1.766   2.016   1.00 98.59 211 A 1 
ATOM   1694 N  N   . SER A 1 212 ? -9.004  -0.543  1.468   1.00 98.83 212 A 1 
ATOM   1695 C  CA  . SER A 1 212 ? -7.619  -0.702  1.053   1.00 98.89 212 A 1 
ATOM   1696 C  C   . SER A 1 212 ? -7.542  -0.847  -0.458  1.00 98.85 212 A 1 
ATOM   1697 O  O   . SER A 1 212 ? -8.437  -1.412  -1.085  1.00 98.67 212 A 1 
ATOM   1698 C  CB  . SER A 1 212 ? -6.978  -1.916  1.728   1.00 98.36 212 A 1 
ATOM   1699 O  OG  . SER A 1 212 ? -6.984  -1.781  3.140   1.00 90.67 212 A 1 
ATOM   1700 N  N   . MET A 1 213 ? -6.460  -0.333  -1.054  1.00 98.83 213 A 1 
ATOM   1701 C  CA  . MET A 1 213 ? -6.244  -0.395  -2.484  1.00 98.70 213 A 1 
ATOM   1702 C  C   . MET A 1 213 ? -4.761  -0.241  -2.740  1.00 98.79 213 A 1 
ATOM   1703 O  O   . MET A 1 213 ? -4.033  0.333   -1.922  1.00 98.39 213 A 1 
ATOM   1704 C  CB  . MET A 1 213 ? -7.023  0.715   -3.201  1.00 98.10 213 A 1 
ATOM   1705 C  CG  . MET A 1 213 ? -6.598  2.123   -2.781  1.00 97.13 213 A 1 
ATOM   1706 S  SD  . MET A 1 213 ? -7.774  3.408   -3.263  1.00 97.57 213 A 1 
ATOM   1707 C  CE  . MET A 1 213 ? -9.161  3.004   -2.227  1.00 93.77 213 A 1 
ATOM   1708 N  N   . HIS A 1 214 ? -4.286  -0.757  -3.876  1.00 98.49 214 A 1 
ATOM   1709 C  CA  . HIS A 1 214 ? -2.856  -0.654  -4.135  1.00 98.36 214 A 1 
ATOM   1710 C  C   . HIS A 1 214 ? -2.460  0.764   -4.516  1.00 98.23 214 A 1 
ATOM   1711 O  O   . HIS A 1 214 ? -1.513  1.328   -3.965  1.00 97.56 214 A 1 
ATOM   1712 C  CB  . HIS A 1 214 ? -2.419  -1.627  -5.229  1.00 98.17 214 A 1 
ATOM   1713 C  CG  . HIS A 1 214 ? -0.933  -1.652  -5.422  1.00 98.14 214 A 1 
ATOM   1714 N  ND1 . HIS A 1 214 ? -0.060  -2.054  -4.435  1.00 96.15 214 A 1 
ATOM   1715 C  CD2 . HIS A 1 214 ? -0.163  -1.294  -6.478  1.00 96.32 214 A 1 
ATOM   1716 C  CE1 . HIS A 1 214 ? 1.178   -1.958  -4.876  1.00 96.42 214 A 1 
ATOM   1717 N  NE2 . HIS A 1 214 ? 1.137   -1.496  -6.111  1.00 96.66 214 A 1 
ATOM   1718 N  N   . ILE A 1 215 ? -3.195  1.358   -5.457  1.00 98.59 215 A 1 
ATOM   1719 C  CA  . ILE A 1 215 ? -2.861  2.684   -5.980  1.00 98.54 215 A 1 
ATOM   1720 C  C   . ILE A 1 215 ? -3.894  3.707   -5.522  1.00 98.59 215 A 1 
ATOM   1721 O  O   . ILE A 1 215 ? -5.064  3.627   -5.882  1.00 98.44 215 A 1 
ATOM   1722 C  CB  . ILE A 1 215 ? -2.780  2.684   -7.520  1.00 98.39 215 A 1 
ATOM   1723 C  CG1 . ILE A 1 215 ? -1.897  1.532   -8.016  1.00 97.57 215 A 1 
ATOM   1724 C  CG2 . ILE A 1 215 ? -2.260  4.027   -8.026  1.00 97.39 215 A 1 
ATOM   1725 C  CD1 . ILE A 1 215 ? -1.820  1.422   -9.527  1.00 96.58 215 A 1 
ATOM   1726 N  N   . CYS A 1 216 ? -3.465  4.677   -4.729  1.00 98.38 216 A 1 
ATOM   1727 C  CA  . CYS A 1 216 ? -4.320  5.762   -4.272  1.00 98.14 216 A 1 
ATOM   1728 C  C   . CYS A 1 216 ? -4.587  6.745   -5.410  1.00 98.42 216 A 1 
ATOM   1729 O  O   . CYS A 1 216 ? -3.770  6.895   -6.315  1.00 97.55 216 A 1 
ATOM   1730 C  CB  . CYS A 1 216 ? -3.646  6.518   -3.123  1.00 96.63 216 A 1 
ATOM   1731 S  SG  . CYS A 1 216 ? -4.260  6.197   -1.462  1.00 92.27 216 A 1 
ATOM   1732 N  N   . PRO A 1 217 ? -5.726  7.447   -5.387  1.00 98.40 217 A 1 
ATOM   1733 C  CA  . PRO A 1 217 ? -5.885  8.579   -6.288  1.00 98.22 217 A 1 
ATOM   1734 C  C   . PRO A 1 217 ? -4.887  9.674   -5.943  1.00 98.13 217 A 1 
ATOM   1735 O  O   . PRO A 1 217 ? -4.401  9.740   -4.810  1.00 96.85 217 A 1 
ATOM   1736 C  CB  . PRO A 1 217 ? -7.326  9.042   -6.031  1.00 97.52 217 A 1 
ATOM   1737 C  CG  . PRO A 1 217 ? -7.611  8.584   -4.644  1.00 95.53 217 A 1 
ATOM   1738 C  CD  . PRO A 1 217 ? -6.864  7.290   -4.475  1.00 98.02 217 A 1 
ATOM   1739 N  N   . GLY A 1 218 ? -4.570  10.531  -6.913  1.00 97.25 218 A 1 
ATOM   1740 C  CA  . GLY A 1 218 ? -3.612  11.590  -6.712  1.00 96.89 218 A 1 
ATOM   1741 C  C   . GLY A 1 218 ? -2.399  11.441  -7.609  1.00 97.34 218 A 1 
ATOM   1742 O  O   . GLY A 1 218 ? -2.446  10.759  -8.633  1.00 95.91 218 A 1 
ATOM   1743 N  N   . VAL A 1 219 ? -1.304  12.079  -7.206  1.00 96.60 219 A 1 
ATOM   1744 C  CA  . VAL A 1 219 ? -0.099  12.135  -8.023  1.00 96.30 219 A 1 
ATOM   1745 C  C   . VAL A 1 219 ? 1.079   11.511  -7.290  1.00 96.47 219 A 1 
ATOM   1746 O  O   . VAL A 1 219 ? 1.015   11.240  -6.091  1.00 95.70 219 A 1 
ATOM   1747 C  CB  . VAL A 1 219 ? 0.242   13.585  -8.420  1.00 95.17 219 A 1 
ATOM   1748 C  CG1 . VAL A 1 219 ? -0.901  14.203  -9.209  1.00 91.53 219 A 1 
ATOM   1749 C  CG2 . VAL A 1 219 ? 0.551   14.414  -7.176  1.00 91.77 219 A 1 
ATOM   1750 N  N   . ALA A 1 220 ? 2.172   11.296  -8.036  1.00 95.80 220 A 1 
ATOM   1751 C  CA  . ALA A 1 220 ? 3.408   10.776  -7.462  1.00 95.20 220 A 1 
ATOM   1752 C  C   . ALA A 1 220 ? 4.417   11.904  -7.357  1.00 95.19 220 A 1 
ATOM   1753 O  O   . ALA A 1 220 ? 4.975   12.342  -8.363  1.00 93.36 220 A 1 
ATOM   1754 C  CB  . ALA A 1 220 ? 3.957   9.640   -8.316  1.00 94.42 220 A 1 
ATOM   1755 N  N   . GLU A 1 221 ? 4.668   12.378  -6.138  1.00 94.88 221 A 1 
ATOM   1756 C  CA  . GLU A 1 221 ? 5.551   13.517  -5.915  1.00 93.10 221 A 1 
ATOM   1757 C  C   . GLU A 1 221 ? 6.960   13.275  -6.439  1.00 92.82 221 A 1 
ATOM   1758 O  O   . GLU A 1 221 ? 7.603   14.193  -6.946  1.00 89.80 221 A 1 
ATOM   1759 C  CB  . GLU A 1 221 ? 5.609   13.861  -4.426  1.00 90.57 221 A 1 
ATOM   1760 C  CG  . GLU A 1 221 ? 4.295   14.335  -3.825  1.00 86.67 221 A 1 
ATOM   1761 C  CD  . GLU A 1 221 ? 3.475   13.211  -3.230  1.00 88.39 221 A 1 
ATOM   1762 O  OE1 . GLU A 1 221 ? 3.515   12.072  -3.742  1.00 83.72 221 A 1 
ATOM   1763 O  OE2 . GLU A 1 221 ? 2.758   13.464  -2.233  1.00 85.31 221 A 1 
ATOM   1764 N  N   . ARG A 1 222 ? 7.449   12.042  -6.320  1.00 92.88 222 A 1 
ATOM   1765 C  CA  . ARG A 1 222 ? 8.808   11.721  -6.736  1.00 90.85 222 A 1 
ATOM   1766 C  C   . ARG A 1 222 ? 8.962   11.657  -8.244  1.00 90.43 222 A 1 
ATOM   1767 O  O   . ARG A 1 222 ? 10.087  11.685  -8.752  1.00 87.93 222 A 1 
ATOM   1768 C  CB  . ARG A 1 222 ? 9.252   10.377  -6.142  1.00 88.64 222 A 1 
ATOM   1769 C  CG  . ARG A 1 222 ? 9.416   10.363  -4.643  1.00 82.21 222 A 1 
ATOM   1770 C  CD  . ARG A 1 222 ? 9.822   8.981   -4.158  1.00 81.72 222 A 1 
ATOM   1771 N  NE  . ARG A 1 222 ? 11.159  8.607   -4.602  1.00 79.48 222 A 1 
ATOM   1772 C  CZ  . ARG A 1 222 ? 11.674  7.381   -4.478  1.00 77.69 222 A 1 
ATOM   1773 N  NH1 . ARG A 1 222 ? 10.943  6.410   -3.947  1.00 73.64 222 A 1 
ATOM   1774 N  NH2 . ARG A 1 222 ? 12.906  7.132   -4.905  1.00 68.99 222 A 1 
ATOM   1775 N  N   . PHE A 1 223 ? 7.861   11.572  -8.966  1.00 92.22 223 A 1 
ATOM   1776 C  CA  . PHE A 1 223 ? 7.892   11.402  -10.414 1.00 91.53 223 A 1 
ATOM   1777 C  C   . PHE A 1 223 ? 7.178   12.560  -11.104 1.00 92.48 223 A 1 
ATOM   1778 O  O   . PHE A 1 223 ? 6.219   12.375  -11.852 1.00 89.89 223 A 1 
ATOM   1779 C  CB  . PHE A 1 223 ? 7.297   10.047  -10.799 1.00 89.99 223 A 1 
ATOM   1780 C  CG  . PHE A 1 223 ? 7.985   8.878   -10.136 1.00 87.16 223 A 1 
ATOM   1781 C  CD1 . PHE A 1 223 ? 9.213   8.430   -10.592 1.00 82.53 223 A 1 
ATOM   1782 C  CD2 . PHE A 1 223 ? 7.411   8.253   -9.041  1.00 82.96 223 A 1 
ATOM   1783 C  CE1 . PHE A 1 223 ? 9.856   7.370   -9.978  1.00 80.56 223 A 1 
ATOM   1784 C  CE2 . PHE A 1 223 ? 8.053   7.191   -8.421  1.00 80.56 223 A 1 
ATOM   1785 C  CZ  . PHE A 1 223 ? 9.272   6.742   -8.893  1.00 80.23 223 A 1 
ATOM   1786 N  N   . ASN A 1 224 ? 7.676   13.776  -10.827 1.00 92.17 224 A 1 
ATOM   1787 C  CA  . ASN A 1 224 ? 7.191   15.002  -11.449 1.00 92.60 224 A 1 
ATOM   1788 C  C   . ASN A 1 224 ? 5.691   15.213  -11.236 1.00 93.93 224 A 1 
ATOM   1789 O  O   . ASN A 1 224 ? 4.989   15.752  -12.094 1.00 91.22 224 A 1 
ATOM   1790 C  CB  . ASN A 1 224 ? 7.514   15.021  -12.944 1.00 91.23 224 A 1 
ATOM   1791 C  CG  . ASN A 1 224 ? 7.498   16.416  -13.540 1.00 83.47 224 A 1 
ATOM   1792 O  OD1 . ASN A 1 224 ? 7.762   17.394  -12.842 1.00 76.06 224 A 1 
ATOM   1793 N  ND2 . ASN A 1 224 ? 7.196   16.510  -14.834 1.00 73.15 224 A 1 
ATOM   1794 N  N   . TYR A 1 225 ? 5.203   14.787  -10.074 1.00 93.44 225 A 1 
ATOM   1795 C  CA  . TYR A 1 225 ? 3.790   14.932  -9.715  1.00 93.90 225 A 1 
ATOM   1796 C  C   . TYR A 1 225 ? 2.876   14.339  -10.784 1.00 94.93 225 A 1 
ATOM   1797 O  O   . TYR A 1 225 ? 1.808   14.875  -11.074 1.00 92.75 225 A 1 
ATOM   1798 C  CB  . TYR A 1 225 ? 3.454   16.406  -9.458  1.00 92.71 225 A 1 
ATOM   1799 C  CG  . TYR A 1 225 ? 4.255   16.998  -8.320  1.00 90.30 225 A 1 
ATOM   1800 C  CD1 . TYR A 1 225 ? 3.824   16.886  -7.001  1.00 87.29 225 A 1 
ATOM   1801 C  CD2 . TYR A 1 225 ? 5.458   17.655  -8.553  1.00 88.06 225 A 1 
ATOM   1802 C  CE1 . TYR A 1 225 ? 4.554   17.412  -5.958  1.00 84.61 225 A 1 
ATOM   1803 C  CE2 . TYR A 1 225 ? 6.203   18.178  -7.514  1.00 84.35 225 A 1 
ATOM   1804 C  CZ  . TYR A 1 225 ? 5.743   18.058  -6.224  1.00 84.30 225 A 1 
ATOM   1805 O  OH  . TYR A 1 225 ? 6.474   18.579  -5.181  1.00 80.70 225 A 1 
ATOM   1806 N  N   . SER A 1 226 ? 3.299   13.218  -11.360 1.00 94.73 226 A 1 
ATOM   1807 C  CA  . SER A 1 226 ? 2.565   12.589  -12.446 1.00 94.55 226 A 1 
ATOM   1808 C  C   . SER A 1 226 ? 1.290   11.917  -11.950 1.00 95.42 226 A 1 
ATOM   1809 O  O   . SER A 1 226 ? 1.273   11.315  -10.873 1.00 95.07 226 A 1 
ATOM   1810 C  CB  . SER A 1 226 ? 3.449   11.564  -13.155 1.00 93.06 226 A 1 
ATOM   1811 O  OG  . SER A 1 226 ? 3.916   10.585  -12.250 1.00 86.78 226 A 1 
ATOM   1812 N  N   . ASP A 1 227 ? 0.213   12.041  -12.743 1.00 96.23 227 A 1 
ATOM   1813 C  CA  . ASP A 1 227 ? -1.019  11.333  -12.450 1.00 96.20 227 A 1 
ATOM   1814 C  C   . ASP A 1 227 ? -0.764  9.832   -12.418 1.00 96.84 227 A 1 
ATOM   1815 O  O   . ASP A 1 227 ? 0.011   9.310   -13.220 1.00 95.87 227 A 1 
ATOM   1816 C  CB  . ASP A 1 227 ? -2.092  11.637  -13.495 1.00 94.77 227 A 1 
ATOM   1817 C  CG  . ASP A 1 227 ? -2.576  13.078  -13.443 1.00 90.38 227 A 1 
ATOM   1818 O  OD1 . ASP A 1 227 ? -2.471  13.708  -12.378 1.00 84.85 227 A 1 
ATOM   1819 O  OD2 . ASP A 1 227 ? -3.066  13.566  -14.477 1.00 84.90 227 A 1 
ATOM   1820 N  N   . GLN A 1 228 ? -1.420  9.139   -11.487 1.00 97.18 228 A 1 
ATOM   1821 C  CA  . GLN A 1 228 ? -1.296  7.692   -11.391 1.00 97.28 228 A 1 
ATOM   1822 C  C   . GLN A 1 228 ? -2.498  6.977   -12.003 1.00 97.83 228 A 1 
ATOM   1823 O  O   . GLN A 1 228 ? -2.356  5.912   -12.599 1.00 97.06 228 A 1 
ATOM   1824 C  CB  . GLN A 1 228 ? -1.123  7.272   -9.934  1.00 96.75 228 A 1 
ATOM   1825 C  CG  . GLN A 1 228 ? 0.148   7.807   -9.305  1.00 95.55 228 A 1 
ATOM   1826 C  CD  . GLN A 1 228 ? 1.371   7.367   -10.067 1.00 95.68 228 A 1 
ATOM   1827 O  OE1 . GLN A 1 228 ? 1.738   6.190   -10.050 1.00 87.77 228 A 1 
ATOM   1828 N  NE2 . GLN A 1 228 ? 2.013   8.305   -10.767 1.00 87.30 228 A 1 
ATOM   1829 N  N   . LEU A 1 229 ? -3.677  7.567   -11.855 1.00 98.05 229 A 1 
ATOM   1830 C  CA  . LEU A 1 229 ? -4.891  6.996   -12.416 1.00 97.97 229 A 1 
ATOM   1831 C  C   . LEU A 1 229 ? -5.363  7.824   -13.604 1.00 97.72 229 A 1 
ATOM   1832 O  O   . LEU A 1 229 ? -5.076  9.017   -13.689 1.00 97.31 229 A 1 
ATOM   1833 C  CB  . LEU A 1 229 ? -5.995  6.943   -11.351 1.00 98.03 229 A 1 
ATOM   1834 C  CG  . LEU A 1 229 ? -5.628  6.300   -10.009 1.00 97.76 229 A 1 
ATOM   1835 C  CD1 . LEU A 1 229 ? -6.842  6.280   -9.088  1.00 97.66 229 A 1 
ATOM   1836 C  CD2 . LEU A 1 229 ? -5.080  4.901   -10.208 1.00 97.63 229 A 1 
ATOM   1837 N  N   . TYR A 1 230 ? -6.089  7.190   -14.532 1.00 98.17 230 A 1 
ATOM   1838 C  CA  . TYR A 1 230 ? -6.759  7.950   -15.581 1.00 97.91 230 A 1 
ATOM   1839 C  C   . TYR A 1 230 ? -7.619  9.032   -14.920 1.00 97.93 230 A 1 
ATOM   1840 O  O   . TYR A 1 230 ? -8.270  8.761   -13.908 1.00 97.69 230 A 1 
ATOM   1841 C  CB  . TYR A 1 230 ? -7.638  7.045   -16.430 1.00 97.56 230 A 1 
ATOM   1842 C  CG  . TYR A 1 230 ? -6.886  6.103   -17.353 1.00 97.48 230 A 1 
ATOM   1843 C  CD1 . TYR A 1 230 ? -6.184  6.574   -18.449 1.00 96.55 230 A 1 
ATOM   1844 C  CD2 . TYR A 1 230 ? -6.909  4.726   -17.140 1.00 96.63 230 A 1 
ATOM   1845 C  CE1 . TYR A 1 230 ? -5.501  5.713   -19.300 1.00 95.85 230 A 1 
ATOM   1846 C  CE2 . TYR A 1 230 ? -6.236  3.858   -17.988 1.00 95.92 230 A 1 
ATOM   1847 C  CZ  . TYR A 1 230 ? -5.539  4.358   -19.061 1.00 96.15 230 A 1 
ATOM   1848 O  OH  . TYR A 1 230 ? -4.876  3.490   -19.901 1.00 94.59 230 A 1 
ATOM   1849 N  N   . PRO A 1 231 ? -7.625  10.253  -15.461 1.00 97.58 231 A 1 
ATOM   1850 C  CA  . PRO A 1 231 ? -8.341  11.360  -14.808 1.00 97.15 231 A 1 
ATOM   1851 C  C   . PRO A 1 231 ? -9.798  11.048  -14.489 1.00 97.40 231 A 1 
ATOM   1852 O  O   . PRO A 1 231 ? -10.274 11.396  -13.402 1.00 97.05 231 A 1 
ATOM   1853 C  CB  . PRO A 1 231 ? -8.217  12.493  -15.830 1.00 96.05 231 A 1 
ATOM   1854 C  CG  . PRO A 1 231 ? -6.942  12.207  -16.547 1.00 93.38 231 A 1 
ATOM   1855 C  CD  . PRO A 1 231 ? -6.864  10.708  -16.642 1.00 96.41 231 A 1 
ATOM   1856 N  N   . GLN A 1 232 ? -10.512 10.403  -15.407 1.00 97.09 232 A 1 
ATOM   1857 C  CA  . GLN A 1 232 ? -11.921 10.122  -15.185 1.00 96.76 232 A 1 
ATOM   1858 C  C   . GLN A 1 232 ? -12.130 9.144   -14.026 1.00 97.41 232 A 1 
ATOM   1859 O  O   . GLN A 1 232 ? -13.117 9.244   -13.300 1.00 97.13 232 A 1 
ATOM   1860 C  CB  . GLN A 1 232 ? -12.588 9.594   -16.460 1.00 95.45 232 A 1 
ATOM   1861 C  CG  . GLN A 1 232 ? -12.122 8.218   -16.933 1.00 89.58 232 A 1 
ATOM   1862 C  CD  . GLN A 1 232 ? -10.928 8.283   -17.871 1.00 89.07 232 A 1 
ATOM   1863 O  OE1 . GLN A 1 232 ? -10.119 9.217   -17.808 1.00 83.38 232 A 1 
ATOM   1864 N  NE2 . GLN A 1 232 ? -10.810 7.287   -18.743 1.00 81.32 232 A 1 
ATOM   1865 N  N   . TYR A 1 233 ? -11.197 8.210   -13.852 1.00 98.03 233 A 1 
ATOM   1866 C  CA  . TYR A 1 233 ? -11.291 7.267   -12.745 1.00 98.29 233 A 1 
ATOM   1867 C  C   . TYR A 1 233 ? -10.819 7.906   -11.449 1.00 98.31 233 A 1 
ATOM   1868 O  O   . TYR A 1 233 ? -11.391 7.664   -10.382 1.00 98.23 233 A 1 
ATOM   1869 C  CB  . TYR A 1 233 ? -10.484 5.998   -13.030 1.00 98.09 233 A 1 
ATOM   1870 C  CG  . TYR A 1 233 ? -10.921 5.244   -14.265 1.00 98.11 233 A 1 
ATOM   1871 C  CD1 . TYR A 1 233 ? -12.260 5.182   -14.633 1.00 97.44 233 A 1 
ATOM   1872 C  CD2 . TYR A 1 233 ? -9.997  4.579   -15.067 1.00 97.48 233 A 1 
ATOM   1873 C  CE1 . TYR A 1 233 ? -12.661 4.497   -15.769 1.00 97.00 233 A 1 
ATOM   1874 C  CE2 . TYR A 1 233 ? -10.383 3.896   -16.189 1.00 97.02 233 A 1 
ATOM   1875 C  CZ  . TYR A 1 233 ? -11.721 3.851   -16.546 1.00 97.20 233 A 1 
ATOM   1876 O  OH  . TYR A 1 233 ? -12.105 3.177   -17.669 1.00 96.12 233 A 1 
ATOM   1877 N  N   . ASN A 1 234 ? -9.778  8.719   -11.528 1.00 98.26 234 A 1 
ATOM   1878 C  CA  . ASN A 1 234 ? -9.259  9.409   -10.356 1.00 98.21 234 A 1 
ATOM   1879 C  C   . ASN A 1 234 ? -10.341 10.244  -9.683  1.00 98.39 234 A 1 
ATOM   1880 O  O   . ASN A 1 234 ? -10.586 10.122  -8.479  1.00 98.41 234 A 1 
ATOM   1881 C  CB  . ASN A 1 234 ? -8.076  10.296  -10.735 1.00 98.03 234 A 1 
ATOM   1882 C  CG  . ASN A 1 234 ? -7.429  10.951  -9.535  1.00 97.94 234 A 1 
ATOM   1883 O  OD1 . ASN A 1 234 ? -6.523  10.389  -8.914  1.00 94.20 234 A 1 
ATOM   1884 N  ND2 . ASN A 1 234 ? -7.883  12.146  -9.190  1.00 94.19 234 A 1 
ATOM   1885 N  N   . ASP A 1 235 ? -10.997 11.093  -10.474 1.00 98.08 235 A 1 
ATOM   1886 C  CA  . ASP A 1 235 ? -12.006 11.993  -9.926  1.00 97.71 235 A 1 
ATOM   1887 C  C   . ASP A 1 235 ? -13.195 11.211  -9.382  1.00 98.14 235 A 1 
ATOM   1888 O  O   . ASP A 1 235 ? -13.731 11.538  -8.315  1.00 97.79 235 A 1 
ATOM   1889 C  CB  . ASP A 1 235 ? -12.465 12.990  -10.988 1.00 96.80 235 A 1 
ATOM   1890 C  CG  . ASP A 1 235 ? -11.347 13.915  -11.437 1.00 92.53 235 A 1 
ATOM   1891 O  OD1 . ASP A 1 235 ? -10.294 13.946  -10.765 1.00 89.25 235 A 1 
ATOM   1892 O  OD2 . ASP A 1 235 ? -11.521 14.611  -12.454 1.00 88.58 235 A 1 
ATOM   1893 N  N   . ARG A 1 236 ? -13.608 10.177  -10.102 1.00 98.35 236 A 1 
ATOM   1894 C  CA  . ARG A 1 236 ? -14.744 9.371   -9.662  1.00 98.45 236 A 1 
ATOM   1895 C  C   . ARG A 1 236 ? -14.409 8.614   -8.382  1.00 98.64 236 A 1 
ATOM   1896 O  O   . ARG A 1 236 ? -15.264 8.455   -7.505  1.00 98.46 236 A 1 
ATOM   1897 C  CB  . ARG A 1 236 ? -15.174 8.404   -10.763 1.00 98.09 236 A 1 
ATOM   1898 C  CG  . ARG A 1 236 ? -16.477 7.684   -10.468 1.00 96.35 236 A 1 
ATOM   1899 C  CD  . ARG A 1 236 ? -16.937 6.857   -11.663 1.00 94.65 236 A 1 
ATOM   1900 N  NE  . ARG A 1 236 ? -18.221 6.200   -11.416 1.00 92.69 236 A 1 
ATOM   1901 C  CZ  . ARG A 1 236 ? -18.830 5.385   -12.271 1.00 90.36 236 A 1 
ATOM   1902 N  NH1 . ARG A 1 236 ? -18.267 5.117   -13.445 1.00 88.15 236 A 1 
ATOM   1903 N  NH2 . ARG A 1 236 ? -19.992 4.844   -11.954 1.00 85.93 236 A 1 
ATOM   1904 N  N   . LEU A 1 237 ? -13.170 8.139   -8.264  1.00 98.40 237 A 1 
ATOM   1905 C  CA  . LEU A 1 237 ? -12.753 7.410   -7.070  1.00 98.64 237 A 1 
ATOM   1906 C  C   . LEU A 1 237 ? -12.706 8.325   -5.854  1.00 98.76 237 A 1 
ATOM   1907 O  O   . LEU A 1 237 ? -13.165 7.959   -4.775  1.00 98.71 237 A 1 
ATOM   1908 C  CB  . LEU A 1 237 ? -11.392 6.747   -7.299  1.00 98.61 237 A 1 
ATOM   1909 C  CG  . LEU A 1 237 ? -10.837 5.928   -6.126  1.00 98.32 237 A 1 
ATOM   1910 C  CD1 . LEU A 1 237 ? -11.801 4.824   -5.736  1.00 97.99 237 A 1 
ATOM   1911 C  CD2 . LEU A 1 237 ? -9.471  5.353   -6.484  1.00 97.94 237 A 1 
ATOM   1912 N  N   . VAL A 1 238 ? -12.158 9.535   -6.026  1.00 98.62 238 A 1 
ATOM   1913 C  CA  . VAL A 1 238 ? -12.136 10.501  -4.935  1.00 98.66 238 A 1 
ATOM   1914 C  C   . VAL A 1 238 ? -13.553 10.799  -4.466  1.00 98.72 238 A 1 
ATOM   1915 O  O   . VAL A 1 238 ? -13.844 10.771  -3.268  1.00 98.63 238 A 1 
ATOM   1916 C  CB  . VAL A 1 238 ? -11.423 11.810  -5.347  1.00 98.50 238 A 1 
ATOM   1917 C  CG1 . VAL A 1 238 ? -11.586 12.881  -4.272  1.00 97.97 238 A 1 
ATOM   1918 C  CG2 . VAL A 1 238 ? -9.946  11.540  -5.606  1.00 98.01 238 A 1 
ATOM   1919 N  N   . ASP A 1 239 ? -14.451 11.078  -5.417  1.00 98.62 239 A 1 
ATOM   1920 C  CA  . ASP A 1 239 ? -15.841 11.353  -5.083  1.00 98.51 239 A 1 
ATOM   1921 C  C   . ASP A 1 239 ? -16.495 10.163  -4.387  1.00 98.66 239 A 1 
ATOM   1922 O  O   . ASP A 1 239 ? -17.222 10.320  -3.412  1.00 98.40 239 A 1 
ATOM   1923 C  CB  . ASP A 1 239 ? -16.642 11.719  -6.335  1.00 98.05 239 A 1 
ATOM   1924 C  CG  . ASP A 1 239 ? -16.325 13.112  -6.843  1.00 94.10 239 A 1 
ATOM   1925 O  OD1 . ASP A 1 239 ? -15.615 13.865  -6.149  1.00 91.18 239 A 1 
ATOM   1926 O  OD2 . ASP A 1 239 ? -16.792 13.459  -7.945  1.00 90.67 239 A 1 
ATOM   1927 N  N   . SER A 1 240 ? -16.229 8.962   -4.903  1.00 98.56 240 A 1 
ATOM   1928 C  CA  . SER A 1 240 ? -16.834 7.751   -4.359  1.00 98.49 240 A 1 
ATOM   1929 C  C   . SER A 1 240 ? -16.398 7.512   -2.913  1.00 98.69 240 A 1 
ATOM   1930 O  O   . SER A 1 240 ? -17.209 7.119   -2.071  1.00 98.42 240 A 1 
ATOM   1931 C  CB  . SER A 1 240 ? -16.476 6.537   -5.213  1.00 97.90 240 A 1 
ATOM   1932 O  OG  . SER A 1 240 ? -17.035 6.648   -6.519  1.00 93.02 240 A 1 
ATOM   1933 N  N   . LEU A 1 241 ? -15.128 7.746   -2.622  1.00 98.68 241 A 1 
ATOM   1934 C  CA  . LEU A 1 241 ? -14.617 7.532   -1.277  1.00 98.62 241 A 1 
ATOM   1935 C  C   . LEU A 1 241 ? -15.105 8.619   -0.318  1.00 98.79 241 A 1 
ATOM   1936 O  O   . LEU A 1 241 ? -15.599 8.323   0.769   1.00 98.61 241 A 1 
ATOM   1937 C  CB  . LEU A 1 241 ? -13.088 7.480   -1.293  1.00 98.71 241 A 1 
ATOM   1938 C  CG  . LEU A 1 241 ? -12.482 6.280   -2.021  1.00 98.51 241 A 1 
ATOM   1939 C  CD1 . LEU A 1 241 ? -10.983 6.467   -2.240  1.00 98.29 241 A 1 
ATOM   1940 C  CD2 . LEU A 1 241 ? -12.743 4.994   -1.245  1.00 98.06 241 A 1 
ATOM   1941 N  N   . ALA A 1 242 ? -14.986 9.887   -0.729  1.00 98.71 242 A 1 
ATOM   1942 C  CA  . ALA A 1 242 ? -15.368 10.995  0.136   1.00 98.66 242 A 1 
ATOM   1943 C  C   . ALA A 1 242 ? -16.865 10.997  0.439   1.00 98.63 242 A 1 
ATOM   1944 O  O   . ALA A 1 242 ? -17.285 11.408  1.520   1.00 98.31 242 A 1 
ATOM   1945 C  CB  . ALA A 1 242 ? -14.953 12.323  -0.489  1.00 98.49 242 A 1 
ATOM   1946 N  N   . GLU A 1 243 ? -17.670 10.524  -0.512  1.00 98.65 243 A 1 
ATOM   1947 C  CA  . GLU A 1 243 ? -19.122 10.489  -0.354  1.00 98.59 243 A 1 
ATOM   1948 C  C   . GLU A 1 243 ? -19.520 9.674   0.872   1.00 98.62 243 A 1 
ATOM   1949 O  O   . GLU A 1 243 ? -20.551 9.942   1.500   1.00 98.12 243 A 1 
ATOM   1950 C  CB  . GLU A 1 243 ? -19.777 9.916   -1.609  1.00 97.97 243 A 1 
ATOM   1951 C  CG  . GLU A 1 243 ? -21.295 9.719   -1.505  1.00 92.67 243 A 1 
ATOM   1952 C  CD  . GLU A 1 243 ? -22.046 11.032  -1.398  1.00 89.24 243 A 1 
ATOM   1953 O  OE1 . GLU A 1 243 ? -21.544 12.062  -1.894  1.00 83.36 243 A 1 
ATOM   1954 O  OE2 . GLU A 1 243 ? -23.147 11.032  -0.813  1.00 82.69 243 A 1 
ATOM   1955 N  N   . TYR A 1 244 ? -18.707 8.680   1.218   1.00 98.75 244 A 1 
ATOM   1956 C  CA  . TYR A 1 244 ? -19.009 7.788   2.327   1.00 98.75 244 A 1 
ATOM   1957 C  C   . TYR A 1 244 ? -18.086 8.029   3.522   1.00 98.71 244 A 1 
ATOM   1958 O  O   . TYR A 1 244 ? -17.643 7.093   4.188   1.00 98.40 244 A 1 
ATOM   1959 C  CB  . TYR A 1 244 ? -18.959 6.331   1.858   1.00 98.72 244 A 1 
ATOM   1960 C  CG  . TYR A 1 244 ? -20.022 6.038   0.826   1.00 98.73 244 A 1 
ATOM   1961 C  CD1 . TYR A 1 244 ? -21.329 5.779   1.207   1.00 98.42 244 A 1 
ATOM   1962 C  CD2 . TYR A 1 244 ? -19.730 6.063   -0.528  1.00 98.45 244 A 1 
ATOM   1963 C  CE1 . TYR A 1 244 ? -22.319 5.537   0.270   1.00 98.12 244 A 1 
ATOM   1964 C  CE2 . TYR A 1 244 ? -20.709 5.830   -1.476  1.00 98.17 244 A 1 
ATOM   1965 C  CZ  . TYR A 1 244 ? -22.004 5.567   -1.071  1.00 98.23 244 A 1 
ATOM   1966 O  OH  . TYR A 1 244 ? -22.983 5.327   -2.007  1.00 97.39 244 A 1 
ATOM   1967 N  N   . ASN A 1 245 ? -17.815 9.304   3.811   1.00 98.65 245 A 1 
ATOM   1968 C  CA  . ASN A 1 245 ? -16.976 9.674   4.939   1.00 98.32 245 A 1 
ATOM   1969 C  C   . ASN A 1 245 ? -17.598 9.293   6.275   1.00 98.26 245 A 1 
ATOM   1970 O  O   . ASN A 1 245 ? -16.906 9.212   7.285   1.00 97.41 245 A 1 
ATOM   1971 C  CB  . ASN A 1 245 ? -16.667 11.175  4.917   1.00 97.71 245 A 1 
ATOM   1972 C  CG  . ASN A 1 245 ? -17.885 12.026  5.215   1.00 97.09 245 A 1 
ATOM   1973 O  OD1 . ASN A 1 245 ? -18.952 11.835  4.632   1.00 92.67 245 A 1 
ATOM   1974 N  ND2 . ASN A 1 245 ? -17.733 12.977  6.129   1.00 91.65 245 A 1 
ATOM   1975 N  N   . ASP A 1 246 ? -18.911 9.073   6.287   1.00 98.37 246 A 1 
ATOM   1976 C  CA  . ASP A 1 246 ? -19.612 8.628   7.485   1.00 98.07 246 A 1 
ATOM   1977 C  C   . ASP A 1 246 ? -19.450 7.133   7.718   1.00 98.17 246 A 1 
ATOM   1978 O  O   . ASP A 1 246 ? -19.727 6.640   8.808   1.00 97.47 246 A 1 
ATOM   1979 C  CB  . ASP A 1 246 ? -21.103 8.981   7.391   1.00 97.64 246 A 1 
ATOM   1980 C  CG  . ASP A 1 246 ? -21.761 8.393   6.151   1.00 97.07 246 A 1 
ATOM   1981 O  OD1 . ASP A 1 246 ? -21.159 8.449   5.062   1.00 95.73 246 A 1 
ATOM   1982 O  OD2 . ASP A 1 246 ? -22.894 7.877   6.266   1.00 94.98 246 A 1 
ATOM   1983 N  N   . VAL A 1 247 ? -18.993 6.412   6.699   1.00 98.56 247 A 1 
ATOM   1984 C  CA  . VAL A 1 247 ? -18.808 4.968   6.770   1.00 98.68 247 A 1 
ATOM   1985 C  C   . VAL A 1 247 ? -17.331 4.595   6.863   1.00 98.60 247 A 1 
ATOM   1986 O  O   . VAL A 1 247 ? -16.945 3.705   7.626   1.00 98.49 247 A 1 
ATOM   1987 C  CB  . VAL A 1 247 ? -19.436 4.268   5.545   1.00 98.57 247 A 1 
ATOM   1988 C  CG1 . VAL A 1 247 ? -19.163 2.769   5.573   1.00 98.21 247 A 1 
ATOM   1989 C  CG2 . VAL A 1 247 ? -20.936 4.545   5.487   1.00 98.18 247 A 1 
ATOM   1990 N  N   . ILE A 1 248 ? -16.494 5.283   6.098   1.00 98.60 248 A 1 
ATOM   1991 C  CA  . ILE A 1 248 ? -15.089 4.920   5.945   1.00 98.71 248 A 1 
ATOM   1992 C  C   . ILE A 1 248 ? -14.230 5.551   7.037   1.00 98.68 248 A 1 
ATOM   1993 O  O   . ILE A 1 248 ? -14.149 6.779   7.146   1.00 98.34 248 A 1 
ATOM   1994 C  CB  . ILE A 1 248 ? -14.567 5.331   4.554   1.00 98.75 248 A 1 
ATOM   1995 C  CG1 . ILE A 1 248 ? -15.361 4.602   3.465   1.00 98.54 248 A 1 
ATOM   1996 C  CG2 . ILE A 1 248 ? -13.079 5.047   4.433   1.00 98.58 248 A 1 
ATOM   1997 C  CD1 . ILE A 1 248 ? -15.060 5.084   2.051   1.00 98.37 248 A 1 
ATOM   1998 N  N   . LEU A 1 249 ? -13.571 4.713   7.829   1.00 98.69 249 A 1 
ATOM   1999 C  CA  . LEU A 1 249 ? -12.684 5.185   8.883   1.00 98.48 249 A 1 
ATOM   2000 C  C   . LEU A 1 249 ? -11.346 5.655   8.325   1.00 98.44 249 A 1 
ATOM   2001 O  O   . LEU A 1 249 ? -10.684 6.505   8.926   1.00 97.81 249 A 1 
ATOM   2002 C  CB  . LEU A 1 249 ? -12.445 4.090   9.924   1.00 97.99 249 A 1 
ATOM   2003 C  CG  . LEU A 1 249 ? -13.687 3.499   10.594  1.00 96.84 249 A 1 
ATOM   2004 C  CD1 . LEU A 1 249 ? -13.267 2.516   11.678  1.00 95.68 249 A 1 
ATOM   2005 C  CD2 . LEU A 1 249 ? -14.563 4.595   11.175  1.00 95.44 249 A 1 
ATOM   2006 N  N   . GLY A 1 250 ? -10.945 5.100   7.193   1.00 98.62 250 A 1 
ATOM   2007 C  CA  . GLY A 1 250 ? -9.675  5.449   6.578   1.00 98.70 250 A 1 
ATOM   2008 C  C   . GLY A 1 250 ? -9.409  4.574   5.375   1.00 98.86 250 A 1 
ATOM   2009 O  O   . GLY A 1 250 ? -10.033 3.523   5.199   1.00 98.77 250 A 1 
ATOM   2010 N  N   . VAL A 1 251 ? -8.458  5.012   4.545   1.00 98.82 251 A 1 
ATOM   2011 C  CA  . VAL A 1 251 ? -8.057  4.284   3.342   1.00 98.86 251 A 1 
ATOM   2012 C  C   . VAL A 1 251 ? -6.572  3.969   3.430   1.00 98.85 251 A 1 
ATOM   2013 O  O   . VAL A 1 251 ? -5.775  4.820   3.821   1.00 98.74 251 A 1 
ATOM   2014 C  CB  . VAL A 1 251 ? -8.338  5.119   2.069   1.00 98.80 251 A 1 
ATOM   2015 C  CG1 . VAL A 1 251 ? -7.908  4.362   0.818   1.00 98.49 251 A 1 
ATOM   2016 C  CG2 . VAL A 1 251 ? -9.815  5.490   1.987   1.00 98.48 251 A 1 
ATOM   2017 N  N   . LEU A 1 252 ? -6.202  2.743   3.074   1.00 98.86 252 A 1 
ATOM   2018 C  CA  . LEU A 1 252 ? -4.811  2.319   3.077   1.00 98.85 252 A 1 
ATOM   2019 C  C   . LEU A 1 252 ? -4.351  2.039   1.652   1.00 98.81 252 A 1 
ATOM   2020 O  O   . LEU A 1 252 ? -5.012  1.307   0.917   1.00 98.56 252 A 1 
ATOM   2021 C  CB  . LEU A 1 252 ? -4.607  1.074   3.939   1.00 98.64 252 A 1 
ATOM   2022 C  CG  . LEU A 1 252 ? -4.451  1.261   5.450   1.00 96.70 252 A 1 
ATOM   2023 C  CD1 . LEU A 1 252 ? -5.654  1.960   6.065   1.00 91.54 252 A 1 
ATOM   2024 C  CD2 . LEU A 1 252 ? -4.219  -0.080  6.127   1.00 91.55 252 A 1 
ATOM   2025 N  N   . CYS A 1 253 ? -3.210  2.622   1.269   1.00 98.60 253 A 1 
ATOM   2026 C  CA  . CYS A 1 253 ? -2.651  2.458   -0.071  1.00 98.56 253 A 1 
ATOM   2027 C  C   . CYS A 1 253 ? -1.166  2.123   -0.004  1.00 98.50 253 A 1 
ATOM   2028 O  O   . CYS A 1 253 ? -0.516  2.312   1.022   1.00 97.78 253 A 1 
ATOM   2029 C  CB  . CYS A 1 253 ? -2.804  3.733   -0.904  1.00 97.78 253 A 1 
ATOM   2030 S  SG  . CYS A 1 253 ? -4.474  4.365   -1.135  1.00 96.24 253 A 1 
ATOM   2031 N  N   . GLY A 1 254 ? -0.623  1.657   -1.128  1.00 98.37 254 A 1 
ATOM   2032 C  CA  . GLY A 1 254 ? 0.804   1.440   -1.281  1.00 98.15 254 A 1 
ATOM   2033 C  C   . GLY A 1 254 ? 1.296   2.071   -2.568  1.00 98.18 254 A 1 
ATOM   2034 O  O   . GLY A 1 254 ? 1.022   3.239   -2.831  1.00 97.22 254 A 1 
ATOM   2035 N  N   . HIS A 1 255 ? 2.018   1.301   -3.377  1.00 97.44 255 A 1 
ATOM   2036 C  CA  . HIS A 1 255 ? 2.408   1.653   -4.746  1.00 97.36 255 A 1 
ATOM   2037 C  C   . HIS A 1 255 ? 3.553   2.657   -4.847  1.00 97.28 255 A 1 
ATOM   2038 O  O   . HIS A 1 255 ? 4.482   2.451   -5.631  1.00 95.42 255 A 1 
ATOM   2039 C  CB  . HIS A 1 255 ? 1.191   2.168   -5.534  1.00 96.71 255 A 1 
ATOM   2040 C  CG  . HIS A 1 255 ? 1.501   2.571   -6.941  1.00 97.10 255 A 1 
ATOM   2041 N  ND1 . HIS A 1 255 ? 1.989   1.694   -7.873  1.00 95.19 255 A 1 
ATOM   2042 C  CD2 . HIS A 1 255 ? 1.381   3.756   -7.568  1.00 94.71 255 A 1 
ATOM   2043 C  CE1 . HIS A 1 255 ? 2.160   2.313   -9.025  1.00 94.44 255 A 1 
ATOM   2044 N  NE2 . HIS A 1 255 ? 1.796   3.580   -8.869  1.00 94.93 255 A 1 
ATOM   2045 N  N   . LEU A 1 256 ? 3.507   3.754   -4.085  1.00 97.62 256 A 1 
ATOM   2046 C  CA  . LEU A 1 256 ? 4.499   4.812   -4.241  1.00 97.01 256 A 1 
ATOM   2047 C  C   . LEU A 1 256 ? 5.795   4.542   -3.484  1.00 96.38 256 A 1 
ATOM   2048 O  O   . LEU A 1 256 ? 6.804   5.200   -3.734  1.00 93.91 256 A 1 
ATOM   2049 C  CB  . LEU A 1 256 ? 3.923   6.163   -3.811  1.00 96.75 256 A 1 
ATOM   2050 C  CG  . LEU A 1 256 ? 2.738   6.675   -4.620  1.00 96.20 256 A 1 
ATOM   2051 C  CD1 . LEU A 1 256 ? 2.367   8.081   -4.176  1.00 95.54 256 A 1 
ATOM   2052 C  CD2 . LEU A 1 256 ? 3.038   6.651   -6.106  1.00 95.30 256 A 1 
ATOM   2053 N  N   . HIS A 1 257 ? 5.776   3.591   -2.556  1.00 96.10 257 A 1 
ATOM   2054 C  CA  . HIS A 1 257 ? 6.945   3.188   -1.765  1.00 95.74 257 A 1 
ATOM   2055 C  C   . HIS A 1 257 ? 7.405   4.260   -0.779  1.00 95.53 257 A 1 
ATOM   2056 O  O   . HIS A 1 257 ? 8.452   4.119   -0.158  1.00 93.71 257 A 1 
ATOM   2057 C  CB  . HIS A 1 257 ? 8.125   2.791   -2.670  1.00 95.40 257 A 1 
ATOM   2058 C  CG  . HIS A 1 257 ? 7.879   1.552   -3.478  1.00 95.89 257 A 1 
ATOM   2059 N  ND1 . HIS A 1 257 ? 8.844   0.585   -3.651  1.00 93.35 257 A 1 
ATOM   2060 C  CD2 . HIS A 1 257 ? 6.798   1.122   -4.157  1.00 93.13 257 A 1 
ATOM   2061 C  CE1 . HIS A 1 257 ? 8.368   -0.383  -4.411  1.00 92.98 257 A 1 
ATOM   2062 N  NE2 . HIS A 1 257 ? 7.121   -0.078  -4.725  1.00 93.78 257 A 1 
ATOM   2063 N  N   . THR A 1 258 ? 6.619   5.334   -0.635  1.00 96.07 258 A 1 
ATOM   2064 C  CA  . THR A 1 258 ? 6.959   6.416   0.269   1.00 95.79 258 A 1 
ATOM   2065 C  C   . THR A 1 258 ? 5.853   6.630   1.302   1.00 96.35 258 A 1 
ATOM   2066 O  O   . THR A 1 258 ? 4.708   6.246   1.096   1.00 95.51 258 A 1 
ATOM   2067 C  CB  . THR A 1 258 ? 7.207   7.734   -0.485  1.00 94.43 258 A 1 
ATOM   2068 O  OG1 . THR A 1 258 ? 6.158   7.941   -1.437  1.00 90.19 258 A 1 
ATOM   2069 C  CG2 . THR A 1 258 ? 8.538   7.683   -1.202  1.00 89.24 258 A 1 
ATOM   2070 N  N   . ASP A 1 259 ? 6.224   7.258   2.419   1.00 96.47 259 A 1 
ATOM   2071 C  CA  . ASP A 1 259 ? 5.323   7.509   3.542   1.00 96.62 259 A 1 
ATOM   2072 C  C   . ASP A 1 259 ? 4.675   8.877   3.364   1.00 96.56 259 A 1 
ATOM   2073 O  O   . ASP A 1 259 ? 5.307   9.905   3.594   1.00 95.82 259 A 1 
ATOM   2074 C  CB  . ASP A 1 259 ? 6.118   7.421   4.847   1.00 96.23 259 A 1 
ATOM   2075 C  CG  . ASP A 1 259 ? 5.324   7.872   6.059   1.00 96.16 259 A 1 
ATOM   2076 O  OD1 . ASP A 1 259 ? 4.114   8.153   5.949   1.00 94.48 259 A 1 
ATOM   2077 O  OD2 . ASP A 1 259 ? 5.939   7.950   7.146   1.00 94.11 259 A 1 
ATOM   2078 N  N   . THR A 1 260 ? 3.408   8.904   2.954   1.00 97.15 260 A 1 
ATOM   2079 C  CA  . THR A 1 260 ? 2.691   10.163  2.828   1.00 97.38 260 A 1 
ATOM   2080 C  C   . THR A 1 260 ? 1.197   9.927   3.006   1.00 97.83 260 A 1 
ATOM   2081 O  O   . THR A 1 260 ? 0.761   8.822   3.329   1.00 97.68 260 A 1 
ATOM   2082 C  CB  . THR A 1 260 ? 2.994   10.861  1.483   1.00 96.39 260 A 1 
ATOM   2083 O  OG1 . THR A 1 260 ? 2.474   12.189  1.503   1.00 91.42 260 A 1 
ATOM   2084 C  CG2 . THR A 1 260 ? 2.408   10.083  0.319   1.00 92.36 260 A 1 
ATOM   2085 N  N   . PHE A 1 261 ? 0.406   10.991  2.810   1.00 97.71 261 A 1 
ATOM   2086 C  CA  . PHE A 1 261 ? -1.029  10.901  3.020   1.00 97.78 261 A 1 
ATOM   2087 C  C   . PHE A 1 261 ? -1.782  11.730  1.992   1.00 97.86 261 A 1 
ATOM   2088 O  O   . PHE A 1 261 ? -1.209  12.602  1.330   1.00 97.57 261 A 1 
ATOM   2089 C  CB  . PHE A 1 261 ? -1.404  11.354  4.442   1.00 97.50 261 A 1 
ATOM   2090 C  CG  . PHE A 1 261 ? -1.065  12.791  4.734   1.00 97.46 261 A 1 
ATOM   2091 C  CD1 . PHE A 1 261 ? 0.179   13.130  5.255   1.00 96.50 261 A 1 
ATOM   2092 C  CD2 . PHE A 1 261 ? -1.979  13.801  4.510   1.00 96.24 261 A 1 
ATOM   2093 C  CE1 . PHE A 1 261 ? 0.496   14.453  5.536   1.00 95.14 261 A 1 
ATOM   2094 C  CE2 . PHE A 1 261 ? -1.669  15.128  4.786   1.00 95.18 261 A 1 
ATOM   2095 C  CZ  . PHE A 1 261 ? -0.427  15.450  5.299   1.00 95.27 261 A 1 
ATOM   2096 N  N   . ARG A 1 262 ? -3.079  11.466  1.869   1.00 98.22 262 A 1 
ATOM   2097 C  CA  . ARG A 1 262 ? -3.964  12.220  1.005   1.00 98.23 262 A 1 
ATOM   2098 C  C   . ARG A 1 262 ? -5.238  12.541  1.771   1.00 98.44 262 A 1 
ATOM   2099 O  O   . ARG A 1 262 ? -5.754  11.708  2.517   1.00 98.20 262 A 1 
ATOM   2100 C  CB  . ARG A 1 262 ? -4.329  11.419  -0.252  1.00 97.75 262 A 1 
ATOM   2101 C  CG  . ARG A 1 262 ? -3.130  10.917  -1.058  1.00 96.29 262 A 1 
ATOM   2102 C  CD  . ARG A 1 262 ? -2.521  12.021  -1.892  1.00 94.79 262 A 1 
ATOM   2103 N  NE  . ARG A 1 262 ? -1.423  11.545  -2.728  1.00 94.70 262 A 1 
ATOM   2104 C  CZ  . ARG A 1 262 ? -0.136  11.743  -2.473  1.00 94.78 262 A 1 
ATOM   2105 N  NH1 . ARG A 1 262 ? 0.236   12.415  -1.396  1.00 90.48 262 A 1 
ATOM   2106 N  NH2 . ARG A 1 262 ? 0.781   11.267  -3.296  1.00 91.20 262 A 1 
ATOM   2107 N  N   . ILE A 1 263 ? -5.736  13.769  1.598   1.00 98.29 263 A 1 
ATOM   2108 C  CA  . ILE A 1 263 ? -7.037  14.147  2.130   1.00 98.20 263 A 1 
ATOM   2109 C  C   . ILE A 1 263 ? -8.001  14.172  0.954   1.00 98.35 263 A 1 
ATOM   2110 O  O   . ILE A 1 263 ? -7.976  15.094  0.139   1.00 97.96 263 A 1 
ATOM   2111 C  CB  . ILE A 1 263 ? -6.987  15.512  2.843   1.00 98.09 263 A 1 
ATOM   2112 C  CG1 . ILE A 1 263 ? -5.902  15.518  3.916   1.00 97.37 263 A 1 
ATOM   2113 C  CG2 . ILE A 1 263 ? -8.351  15.828  3.448   1.00 97.32 263 A 1 
ATOM   2114 C  CD1 . ILE A 1 263 ? -5.712  16.864  4.605   1.00 95.42 263 A 1 
ATOM   2115 N  N   . LEU A 1 264 ? -8.821  13.131  0.842   1.00 98.50 264 A 1 
ATOM   2116 C  CA  . LEU A 1 264 ? -9.744  12.990  -0.265  1.00 98.46 264 A 1 
ATOM   2117 C  C   . LEU A 1 264 ? -11.032 13.730  0.059   1.00 98.40 264 A 1 
ATOM   2118 O  O   . LEU A 1 264 ? -11.682 13.439  1.058   1.00 98.23 264 A 1 
ATOM   2119 C  CB  . LEU A 1 264 ? -10.031 11.510  -0.532  1.00 98.41 264 A 1 
ATOM   2120 C  CG  . LEU A 1 264 ? -8.791  10.618  -0.665  1.00 97.93 264 A 1 
ATOM   2121 C  CD1 . LEU A 1 264 ? -9.194  9.164   -0.869  1.00 97.23 264 A 1 
ATOM   2122 C  CD2 . LEU A 1 264 ? -7.900  11.097  -1.803  1.00 96.90 264 A 1 
ATOM   2123 N  N   . SER A 1 265 ? -11.409 14.706  -0.796  1.00 98.30 265 A 1 
ATOM   2124 C  CA  . SER A 1 265 ? -12.507 15.604  -0.482  1.00 98.02 265 A 1 
ATOM   2125 C  C   . SER A 1 265 ? -13.542 15.688  -1.592  1.00 98.23 265 A 1 
ATOM   2126 O  O   . SER A 1 265 ? -13.212 15.671  -2.784  1.00 97.58 265 A 1 
ATOM   2127 C  CB  . SER A 1 265 ? -11.985 17.017  -0.193  1.00 96.56 265 A 1 
ATOM   2128 O  OG  . SER A 1 265 ? -11.062 17.013  0.881   1.00 81.77 265 A 1 
ATOM   2129 N  N   . LYS A 1 266 ? -14.800 15.777  -1.192  1.00 97.87 266 A 1 
ATOM   2130 C  CA  . LYS A 1 266 ? -15.918 16.089  -2.070  1.00 97.51 266 A 1 
ATOM   2131 C  C   . LYS A 1 266 ? -16.785 17.079  -1.306  1.00 97.42 266 A 1 
ATOM   2132 O  O   . LYS A 1 266 ? -17.558 16.694  -0.434  1.00 96.32 266 A 1 
ATOM   2133 C  CB  . LYS A 1 266 ? -16.713 14.844  -2.446  1.00 96.63 266 A 1 
ATOM   2134 C  CG  . LYS A 1 266 ? -17.915 15.124  -3.333  1.00 94.22 266 A 1 
ATOM   2135 C  CD  . LYS A 1 266 ? -18.757 13.865  -3.565  1.00 91.16 266 A 1 
ATOM   2136 C  CE  . LYS A 1 266 ? -19.973 14.152  -4.407  1.00 85.45 266 A 1 
ATOM   2137 N  NZ  . LYS A 1 266 ? -20.831 12.950  -4.570  1.00 78.17 266 A 1 
ATOM   2138 N  N   . GLY A 1 267 ? -16.632 18.374  -1.624  1.00 96.58 267 A 1 
ATOM   2139 C  CA  . GLY A 1 267 ? -17.279 19.389  -0.826  1.00 95.99 267 A 1 
ATOM   2140 C  C   . GLY A 1 267 ? -16.699 19.378  0.570   1.00 96.65 267 A 1 
ATOM   2141 O  O   . GLY A 1 267 ? -15.481 19.425  0.748   1.00 95.03 267 A 1 
ATOM   2142 N  N   . ASN A 1 268 ? -17.568 19.290  1.574   1.00 96.92 268 A 1 
ATOM   2143 C  CA  . ASN A 1 268 ? -17.115 19.246  2.960   1.00 96.84 268 A 1 
ATOM   2144 C  C   . ASN A 1 268 ? -16.955 17.819  3.475   1.00 97.45 268 A 1 
ATOM   2145 O  O   . ASN A 1 268 ? -16.654 17.617  4.652   1.00 96.22 268 A 1 
ATOM   2146 C  CB  . ASN A 1 268 ? -18.079 20.025  3.863   1.00 94.91 268 A 1 
ATOM   2147 C  CG  . ASN A 1 268 ? -19.484 19.469  3.847   1.00 85.23 268 A 1 
ATOM   2148 O  OD1 . ASN A 1 268 ? -19.798 18.545  3.106   1.00 75.29 268 A 1 
ATOM   2149 N  ND2 . ASN A 1 268 ? -20.358 20.042  4.680   1.00 75.79 268 A 1 
ATOM   2150 N  N   . LYS A 1 269 ? -17.150 16.827  2.604   1.00 98.18 269 A 1 
ATOM   2151 C  CA  . LYS A 1 269 ? -16.969 15.432  2.972   1.00 98.37 269 A 1 
ATOM   2152 C  C   . LYS A 1 269 ? -15.526 15.027  2.712   1.00 98.46 269 A 1 
ATOM   2153 O  O   . LYS A 1 269 ? -15.017 15.209  1.602   1.00 98.12 269 A 1 
ATOM   2154 C  CB  . LYS A 1 269 ? -17.922 14.530  2.192   1.00 98.01 269 A 1 
ATOM   2155 C  CG  . LYS A 1 269 ? -19.392 14.817  2.451   1.00 96.58 269 A 1 
ATOM   2156 C  CD  . LYS A 1 269 ? -20.286 13.852  1.702   1.00 94.19 269 A 1 
ATOM   2157 C  CE  . LYS A 1 269 ? -21.745 14.118  1.973   1.00 87.89 269 A 1 
ATOM   2158 N  NZ  . LYS A 1 269 ? -22.633 13.143  1.293   1.00 80.51 269 A 1 
ATOM   2159 N  N   . LYS A 1 270 ? -14.861 14.485  3.734   1.00 98.52 270 A 1 
ATOM   2160 C  CA  . LYS A 1 270 ? -13.437 14.197  3.641   1.00 98.63 270 A 1 
ATOM   2161 C  C   . LYS A 1 270 ? -13.101 12.833  4.228   1.00 98.68 270 A 1 
ATOM   2162 O  O   . LYS A 1 270 ? -13.696 12.410  5.220   1.00 98.29 270 A 1 
ATOM   2163 C  CB  . LYS A 1 270 ? -12.628 15.285  4.353   1.00 98.28 270 A 1 
ATOM   2164 C  CG  . LYS A 1 270 ? -12.862 16.684  3.800   1.00 97.37 270 A 1 
ATOM   2165 C  CD  . LYS A 1 270 ? -12.249 17.757  4.677   1.00 95.94 270 A 1 
ATOM   2166 C  CE  . LYS A 1 270 ? -12.599 19.139  4.157   1.00 92.09 270 A 1 
ATOM   2167 N  NZ  . LYS A 1 270 ? -12.128 20.225  5.070   1.00 84.29 270 A 1 
ATOM   2168 N  N   . VAL A 1 271 ? -12.133 12.160  3.610   1.00 98.75 271 A 1 
ATOM   2169 C  CA  . VAL A 1 271 ? -11.647 10.858  4.062   1.00 98.70 271 A 1 
ATOM   2170 C  C   . VAL A 1 271 ? -10.121 10.860  3.992   1.00 98.71 271 A 1 
ATOM   2171 O  O   . VAL A 1 271 ? -9.543  11.393  3.047   1.00 98.34 271 A 1 
ATOM   2172 C  CB  . VAL A 1 271 ? -12.207 9.707   3.201   1.00 97.93 271 A 1 
ATOM   2173 C  CG1 . VAL A 1 271 ? -11.524 8.394   3.539   1.00 91.45 271 A 1 
ATOM   2174 C  CG2 . VAL A 1 271 ? -13.707 9.585   3.397   1.00 91.05 271 A 1 
ATOM   2175 N  N   . MET A 1 272 ? -9.480  10.276  4.999   1.00 98.63 272 A 1 
ATOM   2176 C  CA  . MET A 1 272 ? -8.030  10.158  4.997   1.00 98.65 272 A 1 
ATOM   2177 C  C   . MET A 1 272 ? -7.567  8.915   4.245   1.00 98.71 272 A 1 
ATOM   2178 O  O   . MET A 1 272 ? -8.141  7.842   4.394   1.00 98.63 272 A 1 
ATOM   2179 C  CB  . MET A 1 272 ? -7.477  10.092  6.425   1.00 98.44 272 A 1 
ATOM   2180 C  CG  . MET A 1 272 ? -7.481  11.422  7.161   1.00 97.18 272 A 1 
ATOM   2181 S  SD  . MET A 1 272 ? -6.598  12.709  6.260   1.00 97.77 272 A 1 
ATOM   2182 C  CE  . MET A 1 272 ? -4.988  11.959  6.030   1.00 95.60 272 A 1 
ATOM   2183 N  N   . ALA A 1 273 ? -6.509  9.079   3.444   1.00 98.74 273 A 1 
ATOM   2184 C  CA  . ALA A 1 273 ? -5.840  7.950   2.812   1.00 98.61 273 A 1 
ATOM   2185 C  C   . ALA A 1 273 ? -4.374  7.967   3.219   1.00 98.60 273 A 1 
ATOM   2186 O  O   . ALA A 1 273 ? -3.727  9.022   3.201   1.00 98.36 273 A 1 
ATOM   2187 C  CB  . ALA A 1 273 ? -5.983  8.007   1.298   1.00 98.61 273 A 1 
ATOM   2188 N  N   . PHE A 1 274 ? -3.852  6.810   3.590   1.00 98.66 274 A 1 
ATOM   2189 C  CA  . PHE A 1 274 ? -2.483  6.679   4.057   1.00 98.65 274 A 1 
ATOM   2190 C  C   . PHE A 1 274 ? -1.685  5.815   3.106   1.00 98.62 274 A 1 
ATOM   2191 O  O   . PHE A 1 274 ? -2.014  4.645   2.897   1.00 98.31 274 A 1 
ATOM   2192 C  CB  . PHE A 1 274 ? -2.460  6.094   5.466   1.00 98.49 274 A 1 
ATOM   2193 C  CG  . PHE A 1 274 ? -3.294  6.856   6.448   1.00 98.45 274 A 1 
ATOM   2194 C  CD1 . PHE A 1 274 ? -2.832  8.041   6.988   1.00 97.81 274 A 1 
ATOM   2195 C  CD2 . PHE A 1 274 ? -4.560  6.411   6.799   1.00 97.75 274 A 1 
ATOM   2196 C  CE1 . PHE A 1 274 ? -3.603  8.766   7.874   1.00 97.12 274 A 1 
ATOM   2197 C  CE2 . PHE A 1 274 ? -5.338  7.131   7.684   1.00 97.12 274 A 1 
ATOM   2198 C  CZ  . PHE A 1 274 ? -4.859  8.310   8.222   1.00 97.31 274 A 1 
ATOM   2199 N  N   . ILE A 1 275 ? -0.652  6.395   2.511   1.00 98.20 275 A 1 
ATOM   2200 C  CA  . ILE A 1 275 ? 0.233   5.668   1.617   1.00 98.05 275 A 1 
ATOM   2201 C  C   . ILE A 1 275 ? 1.381   5.125   2.451   1.00 97.82 275 A 1 
ATOM   2202 O  O   . ILE A 1 275 ? 2.218   5.883   2.953   1.00 97.16 275 A 1 
ATOM   2203 C  CB  . ILE A 1 275 ? 0.735   6.564   0.473   1.00 97.85 275 A 1 
ATOM   2204 C  CG1 . ILE A 1 275 ? -0.461  7.066   -0.339  1.00 96.69 275 A 1 
ATOM   2205 C  CG2 . ILE A 1 275 ? 1.714   5.805   -0.412  1.00 96.85 275 A 1 
ATOM   2206 C  CD1 . ILE A 1 275 ? -0.116  8.102   -1.391  1.00 91.78 275 A 1 
ATOM   2207 N  N   . GLY A 1 276 ? 1.404   3.809   2.629   1.00 97.64 276 A 1 
ATOM   2208 C  CA  . GLY A 1 276 ? 2.366   3.183   3.503   1.00 97.47 276 A 1 
ATOM   2209 C  C   . GLY A 1 276 ? 3.719   2.987   2.855   1.00 97.44 276 A 1 
ATOM   2210 O  O   . GLY A 1 276 ? 3.812   2.729   1.656   1.00 96.40 276 A 1 
ATOM   2211 N  N   . PRO A 1 277 ? 4.795   3.105   3.639   1.00 96.95 277 A 1 
ATOM   2212 C  CA  . PRO A 1 277 ? 6.144   2.882   3.114   1.00 96.63 277 A 1 
ATOM   2213 C  C   . PRO A 1 277 ? 6.362   1.413   2.765   1.00 96.99 277 A 1 
ATOM   2214 O  O   . PRO A 1 277 ? 5.756   0.530   3.369   1.00 96.24 277 A 1 
ATOM   2215 C  CB  . PRO A 1 277 ? 7.045   3.312   4.265   1.00 95.49 277 A 1 
ATOM   2216 C  CG  . PRO A 1 277 ? 6.222   3.050   5.483   1.00 94.06 277 A 1 
ATOM   2217 C  CD  . PRO A 1 277 ? 4.807   3.381   5.089   1.00 95.68 277 A 1 
ATOM   2218 N  N   . SER A 1 278 ? 7.226   1.167   1.800   1.00 96.68 278 A 1 
ATOM   2219 C  CA  . SER A 1 278 ? 7.425   -0.179  1.278   1.00 96.77 278 A 1 
ATOM   2220 C  C   . SER A 1 278 ? 8.431   -0.990  2.085   1.00 96.91 278 A 1 
ATOM   2221 O  O   . SER A 1 278 ? 9.308   -0.445  2.755   1.00 96.71 278 A 1 
ATOM   2222 C  CB  . SER A 1 278 ? 7.908   -0.106  -0.170  1.00 96.05 278 A 1 
ATOM   2223 O  OG  . SER A 1 278 ? 9.162   0.541   -0.259  1.00 93.49 278 A 1 
ATOM   2224 N  N   . VAL A 1 279 ? 8.283   -2.302  2.016   1.00 97.11 279 A 1 
ATOM   2225 C  CA  . VAL A 1 279 ? 9.343   -3.200  2.443   1.00 96.72 279 A 1 
ATOM   2226 C  C   . VAL A 1 279 ? 10.488  -3.130  1.439   1.00 96.64 279 A 1 
ATOM   2227 O  O   . VAL A 1 279 ? 11.668  -3.180  1.798   1.00 95.85 279 A 1 
ATOM   2228 C  CB  . VAL A 1 279 ? 8.835   -4.647  2.556   1.00 96.55 279 A 1 
ATOM   2229 C  CG1 . VAL A 1 279 ? 9.979   -5.617  2.830   1.00 95.04 279 A 1 
ATOM   2230 C  CG2 . VAL A 1 279 ? 7.775   -4.745  3.649   1.00 95.50 279 A 1 
ATOM   2231 N  N   . ASP A 1 280 ? 10.137  -2.992  0.163   1.00 95.93 280 A 1 
ATOM   2232 C  CA  . ASP A 1 280 ? 11.093  -2.962  -0.927  1.00 95.34 280 A 1 
ATOM   2233 C  C   . ASP A 1 280 ? 12.091  -1.811  -0.807  1.00 95.62 280 A 1 
ATOM   2234 O  O   . ASP A 1 280 ? 11.768  -0.752  -0.279  1.00 93.96 280 A 1 
ATOM   2235 C  CB  . ASP A 1 280 ? 10.352  -2.845  -2.256  1.00 93.48 280 A 1 
ATOM   2236 C  CG  . ASP A 1 280 ? 11.260  -3.044  -3.461  1.00 92.75 280 A 1 
ATOM   2237 O  OD1 . ASP A 1 280 ? 12.215  -3.829  -3.362  1.00 88.63 280 A 1 
ATOM   2238 O  OD2 . ASP A 1 280 ? 11.005  -2.416  -4.506  1.00 87.87 280 A 1 
ATOM   2239 N  N   . THR A 1 281 ? 13.298  -2.018  -1.314  1.00 94.99 281 A 1 
ATOM   2240 C  CA  . THR A 1 281 ? 14.358  -1.014  -1.291  1.00 93.94 281 A 1 
ATOM   2241 C  C   . THR A 1 281 ? 14.758  -0.547  -2.686  1.00 92.86 281 A 1 
ATOM   2242 O  O   . THR A 1 281 ? 15.629  0.313   -2.820  1.00 90.05 281 A 1 
ATOM   2243 C  CB  . THR A 1 281 ? 15.599  -1.558  -0.579  1.00 93.32 281 A 1 
ATOM   2244 O  OG1 . THR A 1 281 ? 15.946  -2.834  -1.139  1.00 91.02 281 A 1 
ATOM   2245 C  CG2 . THR A 1 281 ? 15.335  -1.720  0.904   1.00 91.07 281 A 1 
ATOM   2246 N  N   . TRP A 1 282 ? 14.132  -1.089  -3.731  1.00 93.29 282 A 1 
ATOM   2247 C  CA  . TRP A 1 282 ? 14.509  -0.816  -5.113  1.00 89.97 282 A 1 
ATOM   2248 C  C   . TRP A 1 282 ? 14.559  0.671   -5.444  1.00 88.13 282 A 1 
ATOM   2249 O  O   . TRP A 1 282 ? 15.449  1.130   -6.171  1.00 81.46 282 A 1 
ATOM   2250 C  CB  . TRP A 1 282 ? 13.537  -1.518  -6.072  1.00 86.51 282 A 1 
ATOM   2251 C  CG  . TRP A 1 282 ? 13.645  -1.079  -7.505  1.00 82.37 282 A 1 
ATOM   2252 C  CD1 . TRP A 1 282 ? 12.779  -0.263  -8.182  1.00 73.72 282 A 1 
ATOM   2253 C  CD2 . TRP A 1 282 ? 14.675  -1.440  -8.441  1.00 77.97 282 A 1 
ATOM   2254 N  NE1 . TRP A 1 282 ? 13.210  -0.088  -9.474  1.00 69.74 282 A 1 
ATOM   2255 C  CE2 . TRP A 1 282 ? 14.368  -0.801  -9.659  1.00 73.70 282 A 1 
ATOM   2256 C  CE3 . TRP A 1 282 ? 15.813  -2.238  -8.356  1.00 67.02 282 A 1 
ATOM   2257 C  CZ2 . TRP A 1 282 ? 15.177  -0.936  -10.801 1.00 69.15 282 A 1 
ATOM   2258 C  CZ3 . TRP A 1 282 ? 16.609  -2.367  -9.492  1.00 62.31 282 A 1 
ATOM   2259 C  CH2 . TRP A 1 282 ? 16.290  -1.722  -10.689 1.00 63.76 282 A 1 
ATOM   2260 N  N   . LEU A 1 283 ? 13.623  1.458   -4.913  1.00 88.62 283 A 1 
ATOM   2261 C  CA  . LEU A 1 283 ? 13.551  2.886   -5.212  1.00 86.68 283 A 1 
ATOM   2262 C  C   . LEU A 1 283 ? 14.339  3.736   -4.215  1.00 87.03 283 A 1 
ATOM   2263 O  O   . LEU A 1 283 ? 14.186  4.959   -4.181  1.00 83.18 283 A 1 
ATOM   2264 C  CB  . LEU A 1 283 ? 12.093  3.347   -5.288  1.00 84.64 283 A 1 
ATOM   2265 C  CG  . LEU A 1 283 ? 11.289  2.733   -6.422  1.00 82.28 283 A 1 
ATOM   2266 C  CD1 . LEU A 1 283 ? 9.857   3.251   -6.422  1.00 79.00 283 A 1 
ATOM   2267 C  CD2 . LEU A 1 283 ? 11.954  2.998   -7.769  1.00 78.56 283 A 1 
ATOM   2268 N  N   . GLY A 1 284 ? 15.174  3.099   -3.405  1.00 90.12 284 A 1 
ATOM   2269 C  CA  . GLY A 1 284 ? 16.137  3.815   -2.592  1.00 89.76 284 A 1 
ATOM   2270 C  C   . GLY A 1 284 ? 15.694  4.175   -1.190  1.00 91.18 284 A 1 
ATOM   2271 O  O   . GLY A 1 284 ? 16.244  5.096   -0.594  1.00 88.54 284 A 1 
ATOM   2272 N  N   . THR A 1 285 ? 14.704  3.461   -0.647  1.00 92.62 285 A 1 
ATOM   2273 C  CA  . THR A 1 285 ? 14.233  3.715   0.709   1.00 93.00 285 A 1 
ATOM   2274 C  C   . THR A 1 285 ? 14.480  2.514   1.609   1.00 93.88 285 A 1 
ATOM   2275 O  O   . THR A 1 285 ? 14.514  1.369   1.153   1.00 92.73 285 A 1 
ATOM   2276 C  CB  . THR A 1 285 ? 12.731  4.060   0.734   1.00 91.30 285 A 1 
ATOM   2277 O  OG1 . THR A 1 285 ? 11.994  3.034   0.051   1.00 84.27 285 A 1 
ATOM   2278 C  CG2 . THR A 1 285 ? 12.485  5.397   0.060   1.00 83.74 285 A 1 
ATOM   2279 N  N   . SER A 1 286 ? 14.660  2.789   2.900   1.00 94.56 286 A 1 
ATOM   2280 C  CA  . SER A 1 286 ? 14.891  1.730   3.872   1.00 94.74 286 A 1 
ATOM   2281 C  C   . SER A 1 286 ? 13.640  0.869   4.039   1.00 95.56 286 A 1 
ATOM   2282 O  O   . SER A 1 286 ? 12.521  1.380   3.954   1.00 95.14 286 A 1 
ATOM   2283 C  CB  . SER A 1 286 ? 15.294  2.321   5.220   1.00 93.55 286 A 1 
ATOM   2284 O  OG  . SER A 1 286 ? 16.542  2.986   5.135   1.00 88.79 286 A 1 
ATOM   2285 N  N   . PRO A 1 287 ? 13.803  -0.430  4.284   1.00 96.00 287 A 1 
ATOM   2286 C  CA  . PRO A 1 287 ? 12.641  -1.299  4.486   1.00 96.22 287 A 1 
ATOM   2287 C  C   . PRO A 1 287 ? 11.799  -0.800  5.653   1.00 96.67 287 A 1 
ATOM   2288 O  O   . PRO A 1 287 ? 12.338  -0.393  6.682   1.00 95.67 287 A 1 
ATOM   2289 C  CB  . PRO A 1 287 ? 13.259  -2.661  4.798   1.00 95.47 287 A 1 
ATOM   2290 C  CG  . PRO A 1 287 ? 14.649  -2.591  4.265   1.00 92.98 287 A 1 
ATOM   2291 C  CD  . PRO A 1 287 ? 15.079  -1.162  4.414   1.00 95.50 287 A 1 
ATOM   2292 N  N   . SER A 1 288 ? 10.475  -0.823  5.482   1.00 97.03 288 A 1 
ATOM   2293 C  CA  . SER A 1 288 ? 9.580   -0.280  6.489   1.00 97.04 288 A 1 
ATOM   2294 C  C   . SER A 1 288 ? 8.342   -1.147  6.654   1.00 97.62 288 A 1 
ATOM   2295 O  O   . SER A 1 288 ? 7.899   -1.815  5.718   1.00 97.02 288 A 1 
ATOM   2296 C  CB  . SER A 1 288 ? 9.151   1.144   6.115   1.00 95.76 288 A 1 
ATOM   2297 O  OG  . SER A 1 288 ? 10.276  1.992   5.928   1.00 87.93 288 A 1 
ATOM   2298 N  N   . ILE A 1 289 ? 7.786   -1.114  7.865   1.00 97.28 289 A 1 
ATOM   2299 C  CA  . ILE A 1 289 ? 6.515   -1.756  8.150   1.00 97.19 289 A 1 
ATOM   2300 C  C   . ILE A 1 289 ? 5.731   -0.840  9.076   1.00 97.56 289 A 1 
ATOM   2301 O  O   . ILE A 1 289 ? 6.312   -0.163  9.928   1.00 97.25 289 A 1 
ATOM   2302 C  CB  . ILE A 1 289 ? 6.714   -3.156  8.780   1.00 95.79 289 A 1 
ATOM   2303 C  CG1 . ILE A 1 289 ? 5.372   -3.881  8.928   1.00 90.60 289 A 1 
ATOM   2304 C  CG2 . ILE A 1 289 ? 7.433   -3.059  10.125  1.00 90.72 289 A 1 
ATOM   2305 C  CD1 . ILE A 1 289 ? 4.808   -4.399  7.641   1.00 90.06 289 A 1 
ATOM   2306 N  N   . ARG A 1 290 ? 4.403   -0.799  8.908   1.00 97.99 290 A 1 
ATOM   2307 C  CA  . ARG A 1 290 ? 3.549   0.094   9.675   1.00 98.17 290 A 1 
ATOM   2308 C  C   . ARG A 1 290 ? 2.488   -0.693  10.431  1.00 98.31 290 A 1 
ATOM   2309 O  O   . ARG A 1 290 ? 1.940   -1.665  9.921   1.00 98.15 290 A 1 
ATOM   2310 C  CB  . ARG A 1 290 ? 2.882   1.129   8.763   1.00 97.09 290 A 1 
ATOM   2311 C  CG  . ARG A 1 290 ? 1.839   2.005   9.447   1.00 95.48 290 A 1 
ATOM   2312 C  CD  . ARG A 1 290 ? 1.316   3.097   8.537   1.00 95.28 290 A 1 
ATOM   2313 N  NE  . ARG A 1 290 ? 2.317   4.131   8.286   1.00 94.52 290 A 1 
ATOM   2314 C  CZ  . ARG A 1 290 ? 2.077   5.251   7.618   1.00 95.61 290 A 1 
ATOM   2315 N  NH1 . ARG A 1 290 ? 0.865   5.492   7.123   1.00 91.17 290 A 1 
ATOM   2316 N  NH2 . ARG A 1 290 ? 3.050   6.142   7.429   1.00 91.01 290 A 1 
ATOM   2317 N  N   . LYS A 1 291 ? 2.191   -0.237  11.656  1.00 98.26 291 A 1 
ATOM   2318 C  CA  . LYS A 1 291 ? 1.104   -0.815  12.436  1.00 98.15 291 A 1 
ATOM   2319 C  C   . LYS A 1 291 ? 0.170   0.287   12.893  1.00 98.18 291 A 1 
ATOM   2320 O  O   . LYS A 1 291 ? 0.612   1.307   13.422  1.00 97.87 291 A 1 
ATOM   2321 C  CB  . LYS A 1 291 ? 1.638   -1.597  13.638  1.00 97.47 291 A 1 
ATOM   2322 C  CG  . LYS A 1 291 ? 0.553   -2.348  14.409  1.00 95.87 291 A 1 
ATOM   2323 C  CD  . LYS A 1 291 ? 1.142   -3.266  15.474  1.00 94.19 291 A 1 
ATOM   2324 C  CE  . LYS A 1 291 ? 1.781   -2.492  16.603  1.00 88.88 291 A 1 
ATOM   2325 N  NZ  . LYS A 1 291 ? 2.248   -3.391  17.687  1.00 86.40 291 A 1 
ATOM   2326 N  N   . TYR A 1 292 ? -1.132  0.089   12.682  1.00 98.36 292 A 1 
ATOM   2327 C  CA  . TYR A 1 292 ? -2.157  1.045   13.075  1.00 98.42 292 A 1 
ATOM   2328 C  C   . TYR A 1 292 ? -2.815  0.626   14.379  1.00 98.25 292 A 1 
ATOM   2329 O  O   . TYR A 1 292 ? -3.101  -0.554  14.581  1.00 98.01 292 A 1 
ATOM   2330 C  CB  . TYR A 1 292 ? -3.240  1.167   12.007  1.00 98.47 292 A 1 
ATOM   2331 C  CG  . TYR A 1 292 ? -2.766  1.706   10.679  1.00 98.58 292 A 1 
ATOM   2332 C  CD1 . TYR A 1 292 ? -2.167  0.873   9.742   1.00 98.37 292 A 1 
ATOM   2333 C  CD2 . TYR A 1 292 ? -2.926  3.050   10.354  1.00 98.32 292 A 1 
ATOM   2334 C  CE1 . TYR A 1 292 ? -1.733  1.370   8.520   1.00 98.13 292 A 1 
ATOM   2335 C  CE2 . TYR A 1 292 ? -2.494  3.549   9.140   1.00 98.13 292 A 1 
ATOM   2336 C  CZ  . TYR A 1 292 ? -1.897  2.708   8.227   1.00 98.30 292 A 1 
ATOM   2337 O  OH  . TYR A 1 292 ? -1.468  3.196   7.018   1.00 97.88 292 A 1 
ATOM   2338 N  N   . ASP A 1 293 ? -3.056  1.615   15.264  1.00 98.16 293 A 1 
ATOM   2339 C  CA  . ASP A 1 293 ? -3.973  1.428   16.380  1.00 97.95 293 A 1 
ATOM   2340 C  C   . ASP A 1 293 ? -5.344  1.831   15.870  1.00 98.03 293 A 1 
ATOM   2341 O  O   . ASP A 1 293 ? -5.655  3.021   15.749  1.00 97.72 293 A 1 
ATOM   2342 C  CB  . ASP A 1 293 ? -3.577  2.282   17.582  1.00 97.29 293 A 1 
ATOM   2343 C  CG  . ASP A 1 293 ? -2.264  1.843   18.204  1.00 95.69 293 A 1 
ATOM   2344 O  OD1 . ASP A 1 293 ? -1.675  0.852   17.732  1.00 93.33 293 A 1 
ATOM   2345 O  OD2 . ASP A 1 293 ? -1.823  2.496   19.175  1.00 92.06 293 A 1 
ATOM   2346 N  N   . VAL A 1 294 ? -6.174  0.843   15.522  1.00 98.20 294 A 1 
ATOM   2347 C  CA  . VAL A 1 294 ? -7.441  1.114   14.852  1.00 98.15 294 A 1 
ATOM   2348 C  C   . VAL A 1 294 ? -8.504  1.610   15.828  1.00 97.87 294 A 1 
ATOM   2349 O  O   . VAL A 1 294 ? -9.264  2.530   15.518  1.00 96.99 294 A 1 
ATOM   2350 C  CB  . VAL A 1 294 ? -7.953  -0.141  14.118  1.00 97.97 294 A 1 
ATOM   2351 C  CG1 . VAL A 1 294 ? -9.300  0.136   13.454  1.00 97.26 294 A 1 
ATOM   2352 C  CG2 . VAL A 1 294 ? -6.931  -0.587  13.079  1.00 97.51 294 A 1 
ATOM   2353 N  N   . GLY A 1 295 ? -8.549  1.031   17.016  1.00 97.36 295 A 1 
ATOM   2354 C  CA  . GLY A 1 295 ? -9.609  1.322   17.962  1.00 96.80 295 A 1 
ATOM   2355 C  C   . GLY A 1 295 ? -10.718 0.295   17.856  1.00 97.06 295 A 1 
ATOM   2356 O  O   . GLY A 1 295 ? -10.501 -0.824  17.402  1.00 95.23 295 A 1 
ATOM   2357 N  N   . ASN A 1 296 ? -11.932 0.681   18.272  1.00 96.81 296 A 1 
ATOM   2358 C  CA  . ASN A 1 296 ? -13.052 -0.251  18.321  1.00 96.30 296 A 1 
ATOM   2359 C  C   . ASN A 1 296 ? -14.068 -0.037  17.199  1.00 96.37 296 A 1 
ATOM   2360 O  O   . ASN A 1 296 ? -15.154 -0.615  17.227  1.00 94.34 296 A 1 
ATOM   2361 C  CB  . ASN A 1 296 ? -13.749 -0.186  19.677  1.00 94.64 296 A 1 
ATOM   2362 C  CG  . ASN A 1 296 ? -14.337 1.177   19.980  1.00 93.27 296 A 1 
ATOM   2363 O  OD1 . ASN A 1 296 ? -14.383 2.056   19.117  1.00 89.09 296 A 1 
ATOM   2364 N  ND2 . ASN A 1 296 ? -14.792 1.363   21.218  1.00 87.66 296 A 1 
ATOM   2365 N  N   . GLY A 1 297 ? -13.735 0.818   16.224  1.00 95.71 297 A 1 
ATOM   2366 C  CA  . GLY A 1 297 ? -14.593 1.038   15.081  1.00 95.70 297 A 1 
ATOM   2367 C  C   . GLY A 1 297 ? -15.611 2.150   15.247  1.00 96.30 297 A 1 
ATOM   2368 O  O   . GLY A 1 297 ? -16.329 2.477   14.305  1.00 94.80 297 A 1 
ATOM   2369 N  N   . GLN A 1 298 ? -15.688 2.749   16.443  1.00 95.91 298 A 1 
ATOM   2370 C  CA  . GLN A 1 298 ? -16.666 3.802   16.698  1.00 95.13 298 A 1 
ATOM   2371 C  C   . GLN A 1 298 ? -16.206 5.175   16.210  1.00 94.55 298 A 1 
ATOM   2372 O  O   . GLN A 1 298 ? -17.015 6.098   16.089  1.00 90.56 298 A 1 
ATOM   2373 C  CB  . GLN A 1 298 ? -17.000 3.868   18.192  1.00 93.44 298 A 1 
ATOM   2374 C  CG  . GLN A 1 298 ? -17.760 2.657   18.705  1.00 88.87 298 A 1 
ATOM   2375 C  CD  . GLN A 1 298 ? -18.130 2.780   20.173  1.00 86.37 298 A 1 
ATOM   2376 O  OE1 . GLN A 1 298 ? -17.334 3.262   20.983  1.00 78.54 298 A 1 
ATOM   2377 N  NE2 . GLN A 1 298 ? -19.323 2.337   20.517  1.00 75.77 298 A 1 
ATOM   2378 N  N   . GLY A 1 299 ? -14.917 5.324   15.931  1.00 94.91 299 A 1 
ATOM   2379 C  CA  . GLY A 1 299 ? -14.379 6.583   15.457  1.00 95.37 299 A 1 
ATOM   2380 C  C   . GLY A 1 299 ? -13.197 6.375   14.537  1.00 96.90 299 A 1 
ATOM   2381 O  O   . GLY A 1 299 ? -12.936 5.263   14.085  1.00 96.00 299 A 1 
ATOM   2382 N  N   . TYR A 1 300 ? -12.479 7.466   14.253  1.00 97.63 300 A 1 
ATOM   2383 C  CA  . TYR A 1 300 ? -11.291 7.385   13.420  1.00 97.85 300 A 1 
ATOM   2384 C  C   . TYR A 1 300 ? -10.225 6.527   14.078  1.00 98.05 300 A 1 
ATOM   2385 O  O   . TYR A 1 300 ? -10.216 6.337   15.296  1.00 97.35 300 A 1 
ATOM   2386 C  CB  . TYR A 1 300 ? -10.730 8.783   13.150  1.00 97.65 300 A 1 
ATOM   2387 C  CG  . TYR A 1 300 ? -11.627 9.659   12.312  1.00 97.59 300 A 1 
ATOM   2388 C  CD1 . TYR A 1 300 ? -11.769 9.433   10.955  1.00 96.32 300 A 1 
ATOM   2389 C  CD2 . TYR A 1 300 ? -12.328 10.706  12.884  1.00 96.25 300 A 1 
ATOM   2390 C  CE1 . TYR A 1 300 ? -12.593 10.239  10.177  1.00 95.26 300 A 1 
ATOM   2391 C  CE2 . TYR A 1 300 ? -13.153 11.517  12.119  1.00 95.54 300 A 1 
ATOM   2392 C  CZ  . TYR A 1 300 ? -13.279 11.277  10.768  1.00 96.04 300 A 1 
ATOM   2393 O  OH  . TYR A 1 300 ? -14.090 12.070  10.007  1.00 94.46 300 A 1 
ATOM   2394 N  N   . MET A 1 301 ? -9.311  6.004   13.269  1.00 97.96 301 A 1 
ATOM   2395 C  CA  . MET A 1 301 ? -8.167  5.295   13.805  1.00 98.00 301 A 1 
ATOM   2396 C  C   . MET A 1 301 ? -7.357  6.249   14.680  1.00 98.08 301 A 1 
ATOM   2397 O  O   . MET A 1 301 ? -7.394  7.469   14.504  1.00 97.88 301 A 1 
ATOM   2398 C  CB  . MET A 1 301 ? -7.319  4.709   12.677  1.00 97.96 301 A 1 
ATOM   2399 C  CG  . MET A 1 301 ? -8.054  3.655   11.859  1.00 97.51 301 A 1 
ATOM   2400 S  SD  . MET A 1 301 ? -7.001  2.783   10.683  1.00 97.14 301 A 1 
ATOM   2401 C  CE  . MET A 1 301 ? -6.744  4.045   9.453   1.00 91.97 301 A 1 
ATOM   2402 N  N   . LYS A 1 302 ? -6.623  5.685   15.646  1.00 98.04 302 A 1 
ATOM   2403 C  CA  . LYS A 1 302 ? -6.024  6.503   16.696  1.00 97.71 302 A 1 
ATOM   2404 C  C   . LYS A 1 302 ? -4.598  6.937   16.402  1.00 97.68 302 A 1 
ATOM   2405 O  O   . LYS A 1 302 ? -4.202  8.059   16.722  1.00 96.69 302 A 1 
ATOM   2406 C  CB  . LYS A 1 302 ? -6.056  5.739   18.023  1.00 97.08 302 A 1 
ATOM   2407 C  CG  . LYS A 1 302 ? -7.414  5.142   18.376  1.00 92.84 302 A 1 
ATOM   2408 C  CD  . LYS A 1 302 ? -8.512  6.197   18.354  1.00 81.05 302 A 1 
ATOM   2409 C  CE  . LYS A 1 302 ? -9.854  5.589   18.667  1.00 73.65 302 A 1 
ATOM   2410 N  NZ  . LYS A 1 302 ? -10.966 6.568   18.494  1.00 62.15 302 A 1 
ATOM   2411 N  N   . GLU A 1 303 ? -3.820  6.065   15.786  1.00 97.64 303 A 1 
ATOM   2412 C  CA  . GLU A 1 303 ? -2.376  6.274   15.693  1.00 97.48 303 A 1 
ATOM   2413 C  C   . GLU A 1 303 ? -1.786  5.262   14.725  1.00 97.96 303 A 1 
ATOM   2414 O  O   . GLU A 1 303 ? -2.375  4.199   14.503  1.00 97.63 303 A 1 
ATOM   2415 C  CB  . GLU A 1 303 ? -1.747  6.134   17.087  1.00 94.64 303 A 1 
ATOM   2416 C  CG  . GLU A 1 303 ? -0.259  5.769   17.140  1.00 87.12 303 A 1 
ATOM   2417 C  CD  . GLU A 1 303 ? 0.650   6.961   16.921  1.00 85.93 303 A 1 
ATOM   2418 O  OE1 . GLU A 1 303 ? 0.223   7.941   16.276  1.00 79.76 303 A 1 
ATOM   2419 O  OE2 . GLU A 1 303 ? 1.819   6.915   17.381  1.00 78.56 303 A 1 
ATOM   2420 N  N   . PHE A 1 304 ? -0.644  5.595   14.131  1.00 97.65 304 A 1 
ATOM   2421 C  CA  . PHE A 1 304 ? 0.149   4.577   13.476  1.00 97.68 304 A 1 
ATOM   2422 C  C   . PHE A 1 304 ? 1.599   4.683   13.922  1.00 97.55 304 A 1 
ATOM   2423 O  O   . PHE A 1 304 ? 2.066   5.751   14.341  1.00 96.93 304 A 1 
ATOM   2424 C  CB  . PHE A 1 304 ? 0.037   4.621   11.935  1.00 97.31 304 A 1 
ATOM   2425 C  CG  . PHE A 1 304 ? 0.597   5.871   11.291  1.00 97.47 304 A 1 
ATOM   2426 C  CD1 . PHE A 1 304 ? 1.971   6.082   11.206  1.00 95.93 304 A 1 
ATOM   2427 C  CD2 . PHE A 1 304 ? -0.244  6.800   10.713  1.00 95.47 304 A 1 
ATOM   2428 C  CE1 . PHE A 1 304 ? 2.483   7.222   10.593  1.00 94.55 304 A 1 
ATOM   2429 C  CE2 . PHE A 1 304 ? 0.260   7.940   10.095  1.00 94.39 304 A 1 
ATOM   2430 C  CZ  . PHE A 1 304 ? 1.626   8.148   10.039  1.00 95.22 304 A 1 
ATOM   2431 N  N   . LYS A 1 305 ? 2.300   3.577   13.859  1.00 97.29 305 A 1 
ATOM   2432 C  CA  . LYS A 1 305 ? 3.711   3.520   14.196  1.00 96.86 305 A 1 
ATOM   2433 C  C   . LYS A 1 305 ? 4.466   2.907   13.037  1.00 97.00 305 A 1 
ATOM   2434 O  O   . LYS A 1 305 ? 4.142   1.797   12.603  1.00 96.49 305 A 1 
ATOM   2435 C  CB  . LYS A 1 305 ? 3.945   2.712   15.470  1.00 95.84 305 A 1 
ATOM   2436 C  CG  . LYS A 1 305 ? 3.298   3.305   16.711  1.00 89.70 305 A 1 
ATOM   2437 C  CD  . LYS A 1 305 ? 3.607   2.460   17.945  1.00 84.73 305 A 1 
ATOM   2438 C  CE  . LYS A 1 305 ? 2.930   3.018   19.182  1.00 76.39 305 A 1 
ATOM   2439 N  NZ  . LYS A 1 305 ? 1.450   2.927   19.110  1.00 67.01 305 A 1 
ATOM   2440 N  N   . ASN A 1 306 ? 5.453   3.642   12.523  1.00 96.13 306 A 1 
ATOM   2441 C  CA  . ASN A 1 306 ? 6.359   3.098   11.530  1.00 94.99 306 A 1 
ATOM   2442 C  C   . ASN A 1 306 ? 7.575   2.531   12.234  1.00 94.16 306 A 1 
ATOM   2443 O  O   . ASN A 1 306 ? 8.108   3.142   13.168  1.00 90.57 306 A 1 
ATOM   2444 C  CB  . ASN A 1 306 ? 6.802   4.158   10.520  1.00 93.02 306 A 1 
ATOM   2445 C  CG  . ASN A 1 306 ? 5.743   4.478   9.500   1.00 88.73 306 A 1 
ATOM   2446 O  OD1 . ASN A 1 306 ? 4.727   3.787   9.391   1.00 80.78 306 A 1 
ATOM   2447 N  ND2 . ASN A 1 306 ? 5.971   5.529   8.729   1.00 80.22 306 A 1 
ATOM   2448 N  N   . TYR A 1 307 ? 8.030   1.375   11.792  1.00 92.33 307 A 1 
ATOM   2449 C  CA  . TYR A 1 307 ? 9.229   0.768   12.346  1.00 89.24 307 A 1 
ATOM   2450 C  C   . TYR A 1 307 ? 10.341  0.848   11.310  1.00 83.69 307 A 1 
ATOM   2451 O  O   . TYR A 1 307 ? 10.169  0.434   10.171  1.00 77.03 307 A 1 
ATOM   2452 C  CB  . TYR A 1 307 ? 8.943   -0.673  12.759  1.00 89.38 307 A 1 
ATOM   2453 C  CG  . TYR A 1 307 ? 7.857   -0.778  13.806  1.00 87.15 307 A 1 
ATOM   2454 C  CD1 . TYR A 1 307 ? 6.527   -0.906  13.443  1.00 83.20 307 A 1 
ATOM   2455 C  CD2 . TYR A 1 307 ? 8.165   -0.734  15.160  1.00 83.29 307 A 1 
ATOM   2456 C  CE1 . TYR A 1 307 ? 5.519   -0.992  14.404  1.00 79.57 307 A 1 
ATOM   2457 C  CE2 . TYR A 1 307 ? 7.175   -0.822  16.121  1.00 80.41 307 A 1 
ATOM   2458 C  CZ  . TYR A 1 307 ? 5.858   -0.948  15.744  1.00 82.13 307 A 1 
ATOM   2459 O  OH  . TYR A 1 307 ? 4.869   -1.036  16.695  1.00 79.07 307 A 1 
ATOM   2460 N  N   . PHE A 1 308 ? 11.464  1.447   11.716  1.00 83.07 308 A 1 
ATOM   2461 C  CA  . PHE A 1 308 ? 11.810  1.724   13.108  1.00 80.34 308 A 1 
ATOM   2462 C  C   . PHE A 1 308 ? 11.992  3.212   13.406  1.00 80.45 308 A 1 
ATOM   2463 O  O   . PHE A 1 308 ? 12.769  3.589   14.284  1.00 73.00 308 A 1 
ATOM   2464 C  CB  . PHE A 1 308 ? 13.101  0.985   13.467  1.00 73.67 308 A 1 
ATOM   2465 C  CG  . PHE A 1 308 ? 13.022  -0.493  13.274  1.00 68.65 308 A 1 
ATOM   2466 C  CD1 . PHE A 1 308 ? 12.489  -1.298  14.271  1.00 63.55 308 A 1 
ATOM   2467 C  CD2 . PHE A 1 308 ? 13.459  -1.077  12.104  1.00 64.33 308 A 1 
ATOM   2468 C  CE1 . PHE A 1 308 ? 12.388  -2.662  14.098  1.00 56.34 308 A 1 
ATOM   2469 C  CE2 . PHE A 1 308 ? 13.361  -2.445  11.917  1.00 57.19 308 A 1 
ATOM   2470 C  CZ  . PHE A 1 308 ? 12.829  -3.237  12.918  1.00 54.70 308 A 1 
ATOM   2471 N  N   . ASN A 1 309 ? 11.267  4.081   12.718  1.00 86.06 309 A 1 
ATOM   2472 C  CA  . ASN A 1 309 ? 11.557  5.511   12.796  1.00 84.02 309 A 1 
ATOM   2473 C  C   . ASN A 1 309 ? 10.638  6.374   13.666  1.00 85.42 309 A 1 
ATOM   2474 O  O   . ASN A 1 309 ? 11.144  7.183   14.443  1.00 82.04 309 A 1 
ATOM   2475 C  CB  . ASN A 1 309 ? 11.689  6.110   11.393  1.00 78.14 309 A 1 
ATOM   2476 C  CG  . ASN A 1 309 ? 10.517  5.788   10.485  1.00 74.47 309 A 1 
ATOM   2477 O  OD1 . ASN A 1 309 ? 9.700   4.916   10.778  1.00 66.10 309 A 1 
ATOM   2478 N  ND2 . ASN A 1 309 ? 10.436  6.502   9.364   1.00 68.29 309 A 1 
ATOM   2479 N  N   . TYR A 1 310 ? 9.287   6.264   13.565  1.00 90.38 310 A 1 
ATOM   2480 C  CA  . TYR A 1 310 ? 8.447   7.185   14.322  1.00 92.55 310 A 1 
ATOM   2481 C  C   . TYR A 1 310 ? 7.005   6.711   14.477  1.00 94.29 310 A 1 
ATOM   2482 O  O   . TYR A 1 310 ? 6.561   5.791   13.801  1.00 93.96 310 A 1 
ATOM   2483 C  CB  . TYR A 1 310 ? 8.445   8.577   13.673  1.00 91.24 310 A 1 
ATOM   2484 C  CG  . TYR A 1 310 ? 7.508   8.696   12.485  1.00 90.99 310 A 1 
ATOM   2485 C  CD1 . TYR A 1 310 ? 7.865   8.219   11.230  1.00 89.52 310 A 1 
ATOM   2486 C  CD2 . TYR A 1 310 ? 6.268   9.311   12.616  1.00 89.36 310 A 1 
ATOM   2487 C  CE1 . TYR A 1 310 ? 7.016   8.335   10.139  1.00 85.34 310 A 1 
ATOM   2488 C  CE2 . TYR A 1 310 ? 5.402   9.433   11.532  1.00 87.75 310 A 1 
ATOM   2489 C  CZ  . TYR A 1 310 ? 5.787   8.946   10.307  1.00 89.18 310 A 1 
ATOM   2490 O  OH  . TYR A 1 310 ? 4.930   9.069   9.229   1.00 87.75 310 A 1 
ATOM   2491 N  N   . GLY A 1 311 ? 6.286   7.403   15.394  1.00 93.96 311 A 1 
ATOM   2492 C  CA  . GLY A 1 311 ? 4.854   7.234   15.556  1.00 94.33 311 A 1 
ATOM   2493 C  C   . GLY A 1 311 ? 4.147   8.550   15.280  1.00 95.11 311 A 1 
ATOM   2494 O  O   . GLY A 1 311 ? 4.679   9.625   15.560  1.00 93.87 311 A 1 
ATOM   2495 N  N   . SER A 1 312 ? 2.925   8.489   14.739  1.00 94.71 312 A 1 
ATOM   2496 C  CA  . SER A 1 312 ? 2.225   9.689   14.310  1.00 94.31 312 A 1 
ATOM   2497 C  C   . SER A 1 312 ? 1.865   10.621  15.464  1.00 94.29 312 A 1 
ATOM   2498 O  O   . SER A 1 312 ? 1.918   11.848  15.326  1.00 93.61 312 A 1 
ATOM   2499 C  CB  . SER A 1 312 ? 0.958   9.315   13.533  1.00 94.61 312 A 1 
ATOM   2500 O  OG  . SER A 1 312 ? 0.048   8.594   14.337  1.00 94.16 312 A 1 
ATOM   2501 N  N   . SER A 1 313 ? 1.510   10.064  16.608  1.00 94.14 313 A 1 
ATOM   2502 C  CA  . SER A 1 313 ? 1.111   10.879  17.752  1.00 93.05 313 A 1 
ATOM   2503 C  C   . SER A 1 313 ? 2.299   11.620  18.357  1.00 93.18 313 A 1 
ATOM   2504 O  O   . SER A 1 313 ? 2.253   12.833  18.551  1.00 92.15 313 A 1 
ATOM   2505 C  CB  . SER A 1 313 ? 0.436   10.013  18.811  1.00 91.74 313 A 1 
ATOM   2506 O  OG  . SER A 1 313 ? 0.094   10.781  19.950  1.00 79.06 313 A 1 
ATOM   2507 N  N   . SER A 1 314 ? 3.367   10.898  18.645  1.00 93.52 314 A 1 
ATOM   2508 C  CA  . SER A 1 314 ? 4.532   11.500  19.285  1.00 92.88 314 A 1 
ATOM   2509 C  C   . SER A 1 314 ? 5.253   12.472  18.352  1.00 93.59 314 A 1 
ATOM   2510 O  O   . SER A 1 314 ? 5.799   13.475  18.806  1.00 91.59 314 A 1 
ATOM   2511 C  CB  . SER A 1 314 ? 5.502   10.418  19.760  1.00 90.46 314 A 1 
ATOM   2512 O  OG  . SER A 1 314 ? 5.941   9.614   18.685  1.00 79.28 314 A 1 
ATOM   2513 N  N   . GLU A 1 315 ? 5.242   12.185  17.055  1.00 93.22 315 A 1 
ATOM   2514 C  CA  . GLU A 1 315 ? 6.004   12.989  16.094  1.00 93.10 315 A 1 
ATOM   2515 C  C   . GLU A 1 315 ? 5.249   14.240  15.646  1.00 93.56 315 A 1 
ATOM   2516 O  O   . GLU A 1 315 ? 5.850   15.305  15.501  1.00 91.46 315 A 1 
ATOM   2517 C  CB  . GLU A 1 315 ? 6.377   12.149  14.876  1.00 91.06 315 A 1 
ATOM   2518 C  CG  . GLU A 1 315 ? 7.492   12.738  14.022  1.00 85.50 315 A 1 
ATOM   2519 C  CD  . GLU A 1 315 ? 8.865   12.560  14.674  1.00 87.63 315 A 1 
ATOM   2520 O  OE1 . GLU A 1 315 ? 8.970   12.597  15.917  1.00 82.06 315 A 1 
ATOM   2521 O  OE2 . GLU A 1 315 ? 9.848   12.389  13.925  1.00 82.16 315 A 1 
ATOM   2522 N  N   . TYR A 1 316 ? 3.938   14.116  15.425  1.00 94.66 316 A 1 
ATOM   2523 C  CA  . TYR A 1 316 ? 3.157   15.211  14.863  1.00 94.75 316 A 1 
ATOM   2524 C  C   . TYR A 1 316 ? 2.103   15.771  15.818  1.00 94.95 316 A 1 
ATOM   2525 O  O   . TYR A 1 316 ? 1.463   16.780  15.503  1.00 92.62 316 A 1 
ATOM   2526 C  CB  . TYR A 1 316 ? 2.470   14.758  13.566  1.00 94.40 316 A 1 
ATOM   2527 C  CG  . TYR A 1 316 ? 3.425   14.313  12.480  1.00 94.91 316 A 1 
ATOM   2528 C  CD1 . TYR A 1 316 ? 4.552   15.064  12.162  1.00 93.41 316 A 1 
ATOM   2529 C  CD2 . TYR A 1 316 ? 3.183   13.156  11.746  1.00 93.60 316 A 1 
ATOM   2530 C  CE1 . TYR A 1 316 ? 5.420   14.670  11.157  1.00 92.36 316 A 1 
ATOM   2531 C  CE2 . TYR A 1 316 ? 4.040   12.755  10.737  1.00 92.64 316 A 1 
ATOM   2532 C  CZ  . TYR A 1 316 ? 5.157   13.510  10.442  1.00 93.51 316 A 1 
ATOM   2533 O  OH  . TYR A 1 316 ? 6.007   13.119  9.449   1.00 92.04 316 A 1 
ATOM   2534 N  N   . GLY A 1 317 ? 1.909   15.149  16.959  1.00 93.20 317 A 1 
ATOM   2535 C  CA  . GLY A 1 317 ? 0.934   15.617  17.922  1.00 93.17 317 A 1 
ATOM   2536 C  C   . GLY A 1 317 ? -0.502  15.381  17.506  1.00 94.50 317 A 1 
ATOM   2537 O  O   . GLY A 1 317 ? -1.411  16.060  17.982  1.00 92.18 317 A 1 
ATOM   2538 N  N   . LEU A 1 318 ? -0.730  14.420  16.623  1.00 94.06 318 A 1 
ATOM   2539 C  CA  . LEU A 1 318 ? -2.064  14.122  16.124  1.00 94.22 318 A 1 
ATOM   2540 C  C   . LEU A 1 318 ? -2.895  13.426  17.196  1.00 94.41 318 A 1 
ATOM   2541 O  O   . LEU A 1 318 ? -2.438  12.467  17.813  1.00 93.19 318 A 1 
ATOM   2542 C  CB  . LEU A 1 318 ? -1.990  13.248  14.879  1.00 93.07 318 A 1 
ATOM   2543 C  CG  . LEU A 1 318 ? -1.171  13.801  13.706  1.00 92.78 318 A 1 
ATOM   2544 C  CD1 . LEU A 1 318 ? -1.013  12.751  12.624  1.00 90.34 318 A 1 
ATOM   2545 C  CD2 . LEU A 1 318 ? -1.817  15.058  13.151  1.00 89.81 318 A 1 
ATOM   2546 N  N   . LYS A 1 319 ? -4.120  13.925  17.425  1.00 95.53 319 A 1 
ATOM   2547 C  CA  . LYS A 1 319 ? -5.009  13.314  18.404  1.00 95.08 319 A 1 
ATOM   2548 C  C   . LYS A 1 319 ? -5.660  12.048  17.848  1.00 95.86 319 A 1 
ATOM   2549 O  O   . LYS A 1 319 ? -6.025  11.149  18.602  1.00 94.01 319 A 1 
ATOM   2550 C  CB  . LYS A 1 319 ? -6.095  14.308  18.832  1.00 93.37 319 A 1 
ATOM   2551 C  CG  . LYS A 1 319 ? -5.556  15.530  19.550  1.00 88.21 319 A 1 
ATOM   2552 C  CD  . LYS A 1 319 ? -6.691  16.445  19.980  1.00 81.30 319 A 1 
ATOM   2553 C  CE  . LYS A 1 319 ? -6.176  17.646  20.735  1.00 73.63 319 A 1 
ATOM   2554 N  NZ  . LYS A 1 319 ? -7.290  18.540  21.184  1.00 64.08 319 A 1 
ATOM   2555 N  N   . GLU A 1 320 ? -5.803  11.989  16.537  1.00 97.34 320 A 1 
ATOM   2556 C  CA  . GLU A 1 320 ? -6.387  10.849  15.845  1.00 97.50 320 A 1 
ATOM   2557 C  C   . GLU A 1 320 ? -6.032  10.964  14.366  1.00 97.90 320 A 1 
ATOM   2558 O  O   . GLU A 1 320 ? -5.515  11.992  13.918  1.00 97.66 320 A 1 
ATOM   2559 C  CB  . GLU A 1 320 ? -7.910  10.819  16.020  1.00 96.43 320 A 1 
ATOM   2560 C  CG  . GLU A 1 320 ? -8.601  12.038  15.434  1.00 94.51 320 A 1 
ATOM   2561 C  CD  . GLU A 1 320 ? -10.101 12.071  15.700  1.00 94.67 320 A 1 
ATOM   2562 O  OE1 . GLU A 1 320 ? -10.604 11.166  16.402  1.00 90.53 320 A 1 
ATOM   2563 O  OE2 . GLU A 1 320 ? -10.762 12.999  15.212  1.00 90.82 320 A 1 
ATOM   2564 N  N   . LEU A 1 321 ? -6.311  9.921   13.602  1.00 97.87 321 A 1 
ATOM   2565 C  CA  . LEU A 1 321 ? -6.003  9.912   12.176  1.00 98.13 321 A 1 
ATOM   2566 C  C   . LEU A 1 321 ? -7.211  10.376  11.367  1.00 98.25 321 A 1 
ATOM   2567 O  O   . LEU A 1 321 ? -7.783  9.633   10.568  1.00 98.03 321 A 1 
ATOM   2568 C  CB  . LEU A 1 321 ? -5.543  8.518   11.740  1.00 98.07 321 A 1 
ATOM   2569 C  CG  . LEU A 1 321 ? -4.315  7.977   12.487  1.00 97.75 321 A 1 
ATOM   2570 C  CD1 . LEU A 1 321 ? -3.924  6.597   11.960  1.00 97.36 321 A 1 
ATOM   2571 C  CD2 . LEU A 1 321 ? -3.149  8.943   12.389  1.00 97.13 321 A 1 
ATOM   2572 N  N   . SER A 1 322 ? -7.597  11.644  11.585  1.00 98.31 322 A 1 
ATOM   2573 C  CA  . SER A 1 322 ? -8.776  12.222  10.958  1.00 98.25 322 A 1 
ATOM   2574 C  C   . SER A 1 322 ? -8.391  13.303  9.955   1.00 98.25 322 A 1 
ATOM   2575 O  O   . SER A 1 322 ? -7.298  13.874  10.024  1.00 98.19 322 A 1 
ATOM   2576 C  CB  . SER A 1 322 ? -9.697  12.831  12.018  1.00 97.98 322 A 1 
ATOM   2577 O  OG  . SER A 1 322 ? -9.087  13.949  12.626  1.00 97.29 322 A 1 
ATOM   2578 N  N   . PRO A 1 323 ? -9.281  13.613  9.004   1.00 98.42 323 A 1 
ATOM   2579 C  CA  . PRO A 1 323 ? -9.014  14.704  8.058   1.00 98.28 323 A 1 
ATOM   2580 C  C   . PRO A 1 323 ? -8.712  16.017  8.764   1.00 98.13 323 A 1 
ATOM   2581 O  O   . PRO A 1 323 ? -7.824  16.754  8.334   1.00 97.86 323 A 1 
ATOM   2582 C  CB  . PRO A 1 323 ? -10.308 14.784  7.244   1.00 98.05 323 A 1 
ATOM   2583 C  CG  . PRO A 1 323 ? -10.860 13.405  7.287   1.00 97.37 323 A 1 
ATOM   2584 C  CD  . PRO A 1 323 ? -10.531 12.892  8.667   1.00 98.26 323 A 1 
ATOM   2585 N  N   . LYS A 1 324 ? -9.439  16.336  9.842   1.00 98.05 324 A 1 
ATOM   2586 C  CA  . LYS A 1 324 ? -9.232  17.588  10.551  1.00 97.73 324 A 1 
ATOM   2587 C  C   . LYS A 1 324 ? -7.815  17.681  11.112  1.00 97.99 324 A 1 
ATOM   2588 O  O   . LYS A 1 324 ? -7.156  18.718  10.984  1.00 97.43 324 A 1 
ATOM   2589 C  CB  . LYS A 1 324 ? -10.255 17.740  11.683  1.00 96.93 324 A 1 
ATOM   2590 C  CG  . LYS A 1 324 ? -10.117 19.026  12.489  1.00 86.32 324 A 1 
ATOM   2591 C  CD  . LYS A 1 324 ? -10.301 20.243  11.607  1.00 82.05 324 A 1 
ATOM   2592 C  CE  . LYS A 1 324 ? -10.240 21.531  12.408  1.00 68.79 324 A 1 
ATOM   2593 N  NZ  . LYS A 1 324 ? -10.418 22.741  11.550  1.00 61.81 324 A 1 
ATOM   2594 N  N   . GLU A 1 325 ? -7.342  16.610  11.720  1.00 97.92 325 A 1 
ATOM   2595 C  CA  . GLU A 1 325 ? -6.004  16.602  12.303  1.00 97.77 325 A 1 
ATOM   2596 C  C   . GLU A 1 325 ? -4.933  16.751  11.231  1.00 97.78 325 A 1 
ATOM   2597 O  O   . GLU A 1 325 ? -3.938  17.455  11.429  1.00 97.35 325 A 1 
ATOM   2598 C  CB  . GLU A 1 325 ? -5.785  15.324  13.112  1.00 97.64 325 A 1 
ATOM   2599 C  CG  . GLU A 1 325 ? -6.572  15.266  14.405  1.00 96.24 325 A 1 
ATOM   2600 C  CD  . GLU A 1 325 ? -6.097  16.298  15.408  1.00 96.18 325 A 1 
ATOM   2601 O  OE1 . GLU A 1 325 ? -4.918  16.238  15.808  1.00 92.06 325 A 1 
ATOM   2602 O  OE2 . GLU A 1 325 ? -6.903  17.172  15.783  1.00 92.21 325 A 1 
ATOM   2603 N  N   . PHE A 1 326 ? -5.117  16.100  10.086  1.00 98.01 326 A 1 
ATOM   2604 C  CA  . PHE A 1 326 ? -4.120  16.181  9.026   1.00 97.92 326 A 1 
ATOM   2605 C  C   . PHE A 1 326 ? -4.192  17.505  8.271   1.00 97.76 326 A 1 
ATOM   2606 O  O   . PHE A 1 326 ? -3.187  17.958  7.733   1.00 97.36 326 A 1 
ATOM   2607 C  CB  . PHE A 1 326 ? -4.244  14.985  8.082   1.00 97.88 326 A 1 
ATOM   2608 C  CG  . PHE A 1 326 ? -3.506  13.771  8.574   1.00 98.03 326 A 1 
ATOM   2609 C  CD1 . PHE A 1 326 ? -2.163  13.579  8.265   1.00 97.43 326 A 1 
ATOM   2610 C  CD2 . PHE A 1 326 ? -4.143  12.828  9.368   1.00 97.37 326 A 1 
ATOM   2611 C  CE1 . PHE A 1 326 ? -1.479  12.483  8.732   1.00 96.74 326 A 1 
ATOM   2612 C  CE2 . PHE A 1 326 ? -3.455  11.722  9.838   1.00 96.68 326 A 1 
ATOM   2613 C  CZ  . PHE A 1 326 ? -2.128  11.546  9.520   1.00 97.03 326 A 1 
ATOM   2614 N  N   . GLU A 1 327 ? -5.354  18.142  8.227   1.00 97.97 327 A 1 
ATOM   2615 C  CA  . GLU A 1 327 ? -5.457  19.491  7.677   1.00 97.74 327 A 1 
ATOM   2616 C  C   . GLU A 1 327 ? -4.658  20.461  8.531   1.00 97.60 327 A 1 
ATOM   2617 O  O   . GLU A 1 327 ? -3.965  21.351  8.018   1.00 97.28 327 A 1 
ATOM   2618 C  CB  . GLU A 1 327 ? -6.914  19.935  7.582   1.00 97.55 327 A 1 
ATOM   2619 C  CG  . GLU A 1 327 ? -7.681  19.280  6.452   1.00 94.42 327 A 1 
ATOM   2620 C  CD  . GLU A 1 327 ? -9.106  19.783  6.344   1.00 92.85 327 A 1 
ATOM   2621 O  OE1 . GLU A 1 327 ? -9.730  20.038  7.398   1.00 87.55 327 A 1 
ATOM   2622 O  OE2 . GLU A 1 327 ? -9.600  19.936  5.216   1.00 87.77 327 A 1 
ATOM   2623 N  N   . ILE A 1 328 ? -4.747  20.298  9.845   1.00 97.39 328 A 1 
ATOM   2624 C  CA  . ILE A 1 328 ? -3.973  21.119  10.765  1.00 97.06 328 A 1 
ATOM   2625 C  C   . ILE A 1 328 ? -2.480  20.870  10.562  1.00 97.19 328 A 1 
ATOM   2626 O  O   . ILE A 1 328 ? -1.686  21.810  10.525  1.00 96.67 328 A 1 
ATOM   2627 C  CB  . ILE A 1 328 ? -4.380  20.838  12.227  1.00 96.59 328 A 1 
ATOM   2628 C  CG1 . ILE A 1 328 ? -5.809  21.328  12.479  1.00 94.85 328 A 1 
ATOM   2629 C  CG2 . ILE A 1 328 ? -3.410  21.492  13.198  1.00 94.82 328 A 1 
ATOM   2630 C  CD1 . ILE A 1 328 ? -6.367  20.937  13.832  1.00 91.37 328 A 1 
ATOM   2631 N  N   . LEU A 1 329 ? -2.096  19.612  10.410  1.00 96.83 329 A 1 
ATOM   2632 C  CA  . LEU A 1 329 ? -0.700  19.265  10.191  1.00 96.81 329 A 1 
ATOM   2633 C  C   . LEU A 1 329 ? -0.172  19.884  8.898   1.00 97.08 329 A 1 
ATOM   2634 O  O   . LEU A 1 329 ? 0.926   20.447  8.872   1.00 96.99 329 A 1 
ATOM   2635 C  CB  . LEU A 1 329 ? -0.519  17.742  10.153  1.00 96.75 329 A 1 
ATOM   2636 C  CG  . LEU A 1 329 ? 0.892   17.246  9.855   1.00 96.28 329 A 1 
ATOM   2637 C  CD1 . LEU A 1 329 ? 1.870   17.725  10.918  1.00 95.22 329 A 1 
ATOM   2638 C  CD2 . LEU A 1 329 ? 0.914   15.728  9.756   1.00 94.98 329 A 1 
ATOM   2639 N  N   . ALA A 1 330 ? -0.953  19.792  7.817   1.00 97.12 330 A 1 
ATOM   2640 C  CA  . ALA A 1 330 ? -0.541  20.350  6.542   1.00 96.73 330 A 1 
ATOM   2641 C  C   . ALA A 1 330 ? -0.358  21.866  6.643   1.00 96.94 330 A 1 
ATOM   2642 O  O   . ALA A 1 330 ? 0.610   22.422  6.110   1.00 96.62 330 A 1 
ATOM   2643 C  CB  . ALA A 1 330 ? -1.567  20.011  5.461   1.00 96.25 330 A 1 
ATOM   2644 N  N   . ALA A 1 331 ? -1.272  22.538  7.328   1.00 97.17 331 A 1 
ATOM   2645 C  CA  . ALA A 1 331 ? -1.181  23.978  7.513   1.00 97.19 331 A 1 
ATOM   2646 C  C   . ALA A 1 331 ? 0.055   24.347  8.327   1.00 97.36 331 A 1 
ATOM   2647 O  O   . ALA A 1 331 ? 0.720   25.347  8.042   1.00 96.85 331 A 1 
ATOM   2648 C  CB  . ALA A 1 331 ? -2.444  24.512  8.183   1.00 96.95 331 A 1 
ATOM   2649 N  N   . ARG A 1 332 ? 0.367   23.552  9.339   1.00 97.37 332 A 1 
ATOM   2650 C  CA  . ARG A 1 332 ? 1.553   23.786  10.151  1.00 97.09 332 A 1 
ATOM   2651 C  C   . ARG A 1 332 ? 2.823   23.646  9.320   1.00 97.32 332 A 1 
ATOM   2652 O  O   . ARG A 1 332 ? 3.744   24.450  9.437   1.00 97.00 332 A 1 
ATOM   2653 C  CB  . ARG A 1 332 ? 1.584   22.817  11.338  1.00 96.36 332 A 1 
ATOM   2654 C  CG  . ARG A 1 332 ? 0.555   23.105  12.421  1.00 90.16 332 A 1 
ATOM   2655 C  CD  . ARG A 1 332 ? 0.494   21.967  13.428  1.00 88.45 332 A 1 
ATOM   2656 N  NE  . ARG A 1 332 ? 1.787   21.707  14.049  1.00 83.64 332 A 1 
ATOM   2657 C  CZ  . ARG A 1 332 ? 2.137   20.562  14.624  1.00 80.77 332 A 1 
ATOM   2658 N  NH1 . ARG A 1 332 ? 1.294   19.546  14.655  1.00 74.85 332 A 1 
ATOM   2659 N  NH2 . ARG A 1 332 ? 3.346   20.427  15.160  1.00 71.78 332 A 1 
ATOM   2660 N  N   . MET A 1 333 ? 2.874   22.635  8.460   1.00 96.88 333 A 1 
ATOM   2661 C  CA  . MET A 1 333 ? 4.058   22.402  7.643   1.00 96.38 333 A 1 
ATOM   2662 C  C   . MET A 1 333 ? 4.282   23.526  6.635   1.00 96.73 333 A 1 
ATOM   2663 O  O   . MET A 1 333 ? 5.423   23.816  6.274   1.00 96.10 333 A 1 
ATOM   2664 C  CB  . MET A 1 333 ? 3.968   21.055  6.926   1.00 95.41 333 A 1 
ATOM   2665 C  CG  . MET A 1 333 ? 4.090   19.859  7.866   1.00 92.72 333 A 1 
ATOM   2666 S  SD  . MET A 1 333 ? 4.323   18.278  6.999   1.00 91.96 333 A 1 
ATOM   2667 C  CE  . MET A 1 333 ? 2.783   18.134  6.108   1.00 84.27 333 A 1 
ATOM   2668 N  N   . ASP A 1 334 ? 3.201   24.151  6.188   1.00 96.44 334 A 1 
ATOM   2669 C  CA  . ASP A 1 334 ? 3.323   25.281  5.270   1.00 96.02 334 A 1 
ATOM   2670 C  C   . ASP A 1 334 ? 4.077   26.444  5.904   1.00 96.25 334 A 1 
ATOM   2671 O  O   . ASP A 1 334 ? 4.681   27.254  5.192   1.00 95.26 334 A 1 
ATOM   2672 C  CB  . ASP A 1 334 ? 1.940   25.765  4.830   1.00 95.43 334 A 1 
ATOM   2673 C  CG  . ASP A 1 334 ? 1.327   24.896  3.746   1.00 86.06 334 A 1 
ATOM   2674 O  OD1 . ASP A 1 334 ? 2.076   24.164  3.067   1.00 80.39 334 A 1 
ATOM   2675 O  OD2 . ASP A 1 334 ? 0.094   24.953  3.567   1.00 78.38 334 A 1 
ATOM   2676 N  N   . LYS A 1 335 ? 4.045   26.537  7.226   1.00 97.03 335 A 1 
ATOM   2677 C  CA  . LYS A 1 335 ? 4.626   27.670  7.939   1.00 96.94 335 A 1 
ATOM   2678 C  C   . LYS A 1 335 ? 5.799   27.279  8.829   1.00 97.14 335 A 1 
ATOM   2679 O  O   . LYS A 1 335 ? 6.362   28.124  9.518   1.00 95.42 335 A 1 
ATOM   2680 C  CB  . LYS A 1 335 ? 3.551   28.364  8.781   1.00 95.83 335 A 1 
ATOM   2681 C  CG  . LYS A 1 335 ? 2.351   28.843  7.995   1.00 89.65 335 A 1 
ATOM   2682 C  CD  . LYS A 1 335 ? 1.297   29.480  8.900   1.00 83.18 335 A 1 
ATOM   2683 C  CE  . LYS A 1 335 ? 0.123   30.003  8.086   1.00 73.64 335 A 1 
ATOM   2684 N  NZ  . LYS A 1 335 ? -0.538  28.933  7.301   1.00 64.04 335 A 1 
ATOM   2685 N  N   . ASP A 1 336 ? 6.170   26.016  8.812   1.00 96.29 336 A 1 
ATOM   2686 C  CA  . ASP A 1 336 ? 7.212   25.497  9.691   1.00 96.24 336 A 1 
ATOM   2687 C  C   . ASP A 1 336 ? 8.128   24.589  8.880   1.00 96.41 336 A 1 
ATOM   2688 O  O   . ASP A 1 336 ? 7.834   23.408  8.689   1.00 95.76 336 A 1 
ATOM   2689 C  CB  . ASP A 1 336 ? 6.590   24.745  10.870  1.00 95.28 336 A 1 
ATOM   2690 C  CG  . ASP A 1 336 ? 7.617   24.345  11.918  1.00 94.87 336 A 1 
ATOM   2691 O  OD1 . ASP A 1 336 ? 8.817   24.275  11.609  1.00 92.53 336 A 1 
ATOM   2692 O  OD2 . ASP A 1 336 ? 7.198   24.083  13.069  1.00 91.39 336 A 1 
ATOM   2693 N  N   . LEU A 1 337 ? 9.252   25.159  8.415   1.00 96.36 337 A 1 
ATOM   2694 C  CA  . LEU A 1 337 ? 10.160  24.406  7.559   1.00 95.84 337 A 1 
ATOM   2695 C  C   . LEU A 1 337 ? 10.759  23.205  8.278   1.00 95.73 337 A 1 
ATOM   2696 O  O   . LEU A 1 337 ? 10.944  22.143  7.675   1.00 95.41 337 A 1 
ATOM   2697 C  CB  . LEU A 1 337 ? 11.279  25.319  7.038   1.00 95.48 337 A 1 
ATOM   2698 C  CG  . LEU A 1 337 ? 12.281  24.674  6.079   1.00 89.67 337 A 1 
ATOM   2699 C  CD1 . LEU A 1 337 ? 11.564  24.100  4.866   1.00 85.96 337 A 1 
ATOM   2700 C  CD2 . LEU A 1 337 ? 13.340  25.680  5.657   1.00 86.14 337 A 1 
ATOM   2701 N  N   . GLN A 1 338 ? 11.061  23.361  9.567   1.00 95.89 338 A 1 
ATOM   2702 C  CA  . GLN A 1 338 ? 11.623  22.253  10.325  1.00 95.14 338 A 1 
ATOM   2703 C  C   . GLN A 1 338 ? 10.635  21.095  10.416  1.00 95.28 338 A 1 
ATOM   2704 O  O   . GLN A 1 338 ? 11.016  19.929  10.321  1.00 94.61 338 A 1 
ATOM   2705 C  CB  . GLN A 1 338 ? 12.038  22.706  11.726  1.00 94.82 338 A 1 
ATOM   2706 C  CG  . GLN A 1 338 ? 13.237  23.639  11.745  1.00 81.46 338 A 1 
ATOM   2707 C  CD  . GLN A 1 338 ? 13.768  23.885  13.146  1.00 74.70 338 A 1 
ATOM   2708 O  OE1 . GLN A 1 338 ? 13.490  23.128  14.075  1.00 67.66 338 A 1 
ATOM   2709 N  NE2 . GLN A 1 338 ? 14.553  24.945  13.304  1.00 64.85 338 A 1 
ATOM   2710 N  N   . LEU A 1 339 ? 9.357   21.424  10.579  1.00 95.09 339 A 1 
ATOM   2711 C  CA  . LEU A 1 339 ? 8.323   20.395  10.631  1.00 95.06 339 A 1 
ATOM   2712 C  C   . LEU A 1 339 ? 8.177   19.708  9.280   1.00 95.59 339 A 1 
ATOM   2713 O  O   . LEU A 1 339 ? 8.051   18.489  9.199   1.00 95.46 339 A 1 
ATOM   2714 C  CB  . LEU A 1 339 ? 6.991   20.986  11.072  1.00 94.86 339 A 1 
ATOM   2715 C  CG  . LEU A 1 339 ? 5.823   20.004  11.180  1.00 93.55 339 A 1 
ATOM   2716 C  CD1 . LEU A 1 339 ? 6.129   18.905  12.183  1.00 92.32 339 A 1 
ATOM   2717 C  CD2 . LEU A 1 339 ? 4.545   20.742  11.566  1.00 92.31 339 A 1 
ATOM   2718 N  N   . PHE A 1 340 ? 8.194   20.498  8.196   1.00 95.77 340 A 1 
ATOM   2719 C  CA  . PHE A 1 340 ? 8.128   19.905  6.862   1.00 95.27 340 A 1 
ATOM   2720 C  C   . PHE A 1 340 ? 9.329   19.011  6.594   1.00 94.96 340 A 1 
ATOM   2721 O  O   . PHE A 1 340 ? 9.194   17.928  6.021   1.00 95.22 340 A 1 
ATOM   2722 C  CB  . PHE A 1 340 ? 8.039   20.972  5.772   1.00 94.91 340 A 1 
ATOM   2723 C  CG  . PHE A 1 340 ? 8.123   20.396  4.384   1.00 93.91 340 A 1 
ATOM   2724 C  CD1 . PHE A 1 340 ? 7.015   19.812  3.798   1.00 92.26 340 A 1 
ATOM   2725 C  CD2 . PHE A 1 340 ? 9.315   20.408  3.683   1.00 92.36 340 A 1 
ATOM   2726 C  CE1 . PHE A 1 340 ? 7.085   19.263  2.531   1.00 90.22 340 A 1 
ATOM   2727 C  CE2 . PHE A 1 340 ? 9.399   19.860  2.414   1.00 90.28 340 A 1 
ATOM   2728 C  CZ  . PHE A 1 340 ? 8.279   19.288  1.840   1.00 89.40 340 A 1 
ATOM   2729 N  N   . ASN A 1 341 ? 10.521  19.476  7.001   1.00 94.76 341 A 1 
ATOM   2730 C  CA  . ASN A 1 341 ? 11.725  18.677  6.796   1.00 93.71 341 A 1 
ATOM   2731 C  C   . ASN A 1 341 ? 11.653  17.362  7.570   1.00 93.76 341 A 1 
ATOM   2732 O  O   . ASN A 1 341 ? 12.151  16.336  7.104   1.00 93.79 341 A 1 
ATOM   2733 C  CB  . ASN A 1 341 ? 12.971  19.471  7.203   1.00 93.54 341 A 1 
ATOM   2734 C  CG  . ASN A 1 341 ? 13.324  20.559  6.198   1.00 90.30 341 A 1 
ATOM   2735 O  OD1 . ASN A 1 341 ? 12.858  20.538  5.063   1.00 86.11 341 A 1 
ATOM   2736 N  ND2 . ASN A 1 341 ? 14.158  21.499  6.623   1.00 84.72 341 A 1 
ATOM   2737 N  N   . LYS A 1 342 ? 11.027  17.400  8.747   1.00 94.27 342 A 1 
ATOM   2738 C  CA  . LYS A 1 342 ? 10.812  16.176  9.517   1.00 94.04 342 A 1 
ATOM   2739 C  C   . LYS A 1 342 ? 9.896   15.225  8.744   1.00 94.64 342 A 1 
ATOM   2740 O  O   . LYS A 1 342 ? 10.178  14.032  8.623   1.00 94.12 342 A 1 
ATOM   2741 C  CB  . LYS A 1 342 ? 10.209  16.503  10.879  1.00 92.59 342 A 1 
ATOM   2742 C  CG  . LYS A 1 342 ? 9.894   15.271  11.720  1.00 83.87 342 A 1 
ATOM   2743 C  CD  . LYS A 1 342 ? 9.139   15.653  12.983  1.00 81.75 342 A 1 
ATOM   2744 C  CE  . LYS A 1 342 ? 9.992   16.491  13.914  1.00 72.64 342 A 1 
ATOM   2745 N  NZ  . LYS A 1 342 ? 9.274   16.797  15.186  1.00 66.47 342 A 1 
ATOM   2746 N  N   . TYR A 1 343 ? 8.797   15.779  8.218   1.00 93.52 343 A 1 
ATOM   2747 C  CA  . TYR A 1 343 ? 7.883   14.990  7.393   1.00 93.42 343 A 1 
ATOM   2748 C  C   . TYR A 1 343 ? 8.605   14.407  6.184   1.00 93.53 343 A 1 
ATOM   2749 O  O   . TYR A 1 343 ? 8.431   13.234  5.844   1.00 94.30 343 A 1 
ATOM   2750 C  CB  . TYR A 1 343 ? 6.697   15.842  6.943   1.00 94.30 343 A 1 
ATOM   2751 C  CG  . TYR A 1 343 ? 5.994   15.310  5.712   1.00 94.38 343 A 1 
ATOM   2752 C  CD1 . TYR A 1 343 ? 5.031   14.314  5.810   1.00 93.37 343 A 1 
ATOM   2753 C  CD2 . TYR A 1 343 ? 6.304   15.802  4.454   1.00 93.85 343 A 1 
ATOM   2754 C  CE1 . TYR A 1 343 ? 4.395   13.818  4.686   1.00 92.26 343 A 1 
ATOM   2755 C  CE2 . TYR A 1 343 ? 5.676   15.314  3.322   1.00 92.40 343 A 1 
ATOM   2756 C  CZ  . TYR A 1 343 ? 4.725   14.323  3.442   1.00 92.10 343 A 1 
ATOM   2757 O  OH  . TYR A 1 343 ? 4.101   13.835  2.317   1.00 90.63 343 A 1 
ATOM   2758 N  N   . HIS A 1 344 ? 9.423   15.225  5.520   1.00 94.23 344 A 1 
ATOM   2759 C  CA  . HIS A 1 344 ? 10.115  14.771  4.318   1.00 93.12 344 A 1 
ATOM   2760 C  C   . HIS A 1 344 ? 11.141  13.683  4.638   1.00 92.97 344 A 1 
ATOM   2761 O  O   . HIS A 1 344 ? 11.377  12.788  3.831   1.00 92.74 344 A 1 
ATOM   2762 C  CB  . HIS A 1 344 ? 10.801  15.946  3.616   1.00 92.13 344 A 1 
ATOM   2763 C  CG  . HIS A 1 344 ? 11.328  15.603  2.257   1.00 88.19 344 A 1 
ATOM   2764 N  ND1 . HIS A 1 344 ? 12.670  15.436  2.002   1.00 76.84 344 A 1 
ATOM   2765 C  CD2 . HIS A 1 344 ? 10.692  15.374  1.090   1.00 76.09 344 A 1 
ATOM   2766 C  CE1 . HIS A 1 344 ? 12.841  15.129  0.733   1.00 76.78 344 A 1 
ATOM   2767 N  NE2 . HIS A 1 344 ? 11.656  15.080  0.153   1.00 78.44 344 A 1 
ATOM   2768 N  N   . LEU A 1 345 ? 11.751  13.781  5.817   1.00 93.51 345 A 1 
ATOM   2769 C  CA  . LEU A 1 345 ? 12.654  12.721  6.263   1.00 92.84 345 A 1 
ATOM   2770 C  C   . LEU A 1 345 ? 11.909  11.401  6.386   1.00 93.07 345 A 1 
ATOM   2771 O  O   . LEU A 1 345 ? 12.376  10.358  5.915   1.00 92.81 345 A 1 
ATOM   2772 C  CB  . LEU A 1 345 ? 13.293  13.103  7.603   1.00 92.02 345 A 1 
ATOM   2773 C  CG  . LEU A 1 345 ? 14.278  12.098  8.200   1.00 85.71 345 A 1 
ATOM   2774 C  CD1 . LEU A 1 345 ? 15.520  11.983  7.324   1.00 82.77 345 A 1 
ATOM   2775 C  CD2 . LEU A 1 345 ? 14.652  12.497  9.623   1.00 82.41 345 A 1 
ATOM   2776 N  N   . HIS A 1 346 ? 10.727  11.439  7.004   1.00 93.86 346 A 1 
ATOM   2777 C  CA  . HIS A 1 346 ? 9.929   10.232  7.153   1.00 93.36 346 A 1 
ATOM   2778 C  C   . HIS A 1 346 ? 9.334   9.778   5.823   1.00 93.75 346 A 1 
ATOM   2779 O  O   . HIS A 1 346 ? 9.155   8.577   5.590   1.00 93.41 346 A 1 
ATOM   2780 C  CB  . HIS A 1 346 ? 8.826   10.455  8.187   1.00 93.12 346 A 1 
ATOM   2781 C  CG  . HIS A 1 346 ? 9.340   10.791  9.554   1.00 92.96 346 A 1 
ATOM   2782 N  ND1 . HIS A 1 346 ? 10.484  10.234  10.076  1.00 88.76 346 A 1 
ATOM   2783 C  CD2 . HIS A 1 346 ? 8.860   11.626  10.504  1.00 87.74 346 A 1 
ATOM   2784 C  CE1 . HIS A 1 346 ? 10.692  10.712  11.291  1.00 90.20 346 A 1 
ATOM   2785 N  NE2 . HIS A 1 346 ? 9.721   11.557  11.571  1.00 90.31 346 A 1 
ATOM   2786 N  N   . PHE A 1 347 ? 9.028   10.735  4.948   1.00 91.42 347 A 1 
ATOM   2787 C  CA  . PHE A 1 347 ? 8.558   10.446  3.591   1.00 89.05 347 A 1 
ATOM   2788 C  C   . PHE A 1 347 ? 9.479   9.438   2.912   1.00 87.96 347 A 1 
ATOM   2789 O  O   . PHE A 1 347 ? 9.016   8.536   2.208   1.00 89.08 347 A 1 
ATOM   2790 C  CB  . PHE A 1 347 ? 8.484   11.760  2.795   1.00 90.41 347 A 1 
ATOM   2791 C  CG  . PHE A 1 347 ? 8.182   11.592  1.331   1.00 91.53 347 A 1 
ATOM   2792 C  CD1 . PHE A 1 347 ? 6.874   11.478  0.874   1.00 91.74 347 A 1 
ATOM   2793 C  CD2 . PHE A 1 347 ? 9.208   11.587  0.389   1.00 92.43 347 A 1 
ATOM   2794 C  CE1 . PHE A 1 347 ? 6.589   11.351  -0.476  1.00 90.33 347 A 1 
ATOM   2795 C  CE2 . PHE A 1 347 ? 8.944   11.460  -0.960  1.00 90.84 347 A 1 
ATOM   2796 C  CZ  . PHE A 1 347 ? 7.631   11.339  -1.394  1.00 90.61 347 A 1 
ATOM   2797 N  N   . ARG A 1 348 ? 10.786  9.594   3.142   1.00 92.24 348 A 1 
ATOM   2798 C  CA  . ARG A 1 348 ? 11.785  8.721   2.534   1.00 90.71 348 A 1 
ATOM   2799 C  C   . ARG A 1 348 ? 12.320  7.681   3.520   1.00 91.11 348 A 1 
ATOM   2800 O  O   . ARG A 1 348 ? 13.440  7.188   3.369   1.00 89.82 348 A 1 
ATOM   2801 C  CB  . ARG A 1 348 ? 12.936  9.560   1.964   1.00 88.51 348 A 1 
ATOM   2802 C  CG  . ARG A 1 348 ? 13.691  10.399  2.983   1.00 80.81 348 A 1 
ATOM   2803 C  CD  . ARG A 1 348 ? 14.777  11.241  2.301   1.00 78.06 348 A 1 
ATOM   2804 N  NE  . ARG A 1 348 ? 15.709  11.847  3.247   1.00 71.01 348 A 1 
ATOM   2805 C  CZ  . ARG A 1 348 ? 15.680  13.116  3.630   1.00 66.18 348 A 1 
ATOM   2806 N  NH1 . ARG A 1 348 ? 14.744  13.929  3.173   1.00 60.52 348 A 1 
ATOM   2807 N  NH2 . ARG A 1 348 ? 16.574  13.563  4.488   1.00 57.14 348 A 1 
ATOM   2808 N  N   . ALA A 1 349 ? 11.521  7.350   4.525   1.00 92.67 349 A 1 
ATOM   2809 C  CA  . ALA A 1 349 ? 11.870  6.327   5.511   1.00 92.04 349 A 1 
ATOM   2810 C  C   . ALA A 1 349 ? 13.209  6.610   6.189   1.00 92.66 349 A 1 
ATOM   2811 O  O   . ALA A 1 349 ? 13.982  5.698   6.483   1.00 90.55 349 A 1 
ATOM   2812 C  CB  . ALA A 1 349 ? 11.877  4.936   4.875   1.00 91.34 349 A 1 
ATOM   2813 N  N   . ASP A 1 350 ? 13.475  7.897   6.428   1.00 91.50 350 A 1 
ATOM   2814 C  CA  . ASP A 1 350 ? 14.687  8.344   7.117   1.00 90.65 350 A 1 
ATOM   2815 C  C   . ASP A 1 350 ? 15.969  7.886   6.421   1.00 90.06 350 A 1 
ATOM   2816 O  O   . ASP A 1 350 ? 17.013  7.745   7.049   1.00 86.81 350 A 1 
ATOM   2817 C  CB  . ASP A 1 350 ? 14.702  7.868   8.571   1.00 90.35 350 A 1 
ATOM   2818 C  CG  . ASP A 1 350 ? 13.551  8.430   9.390   1.00 89.87 350 A 1 
ATOM   2819 O  OD1 . ASP A 1 350 ? 12.611  9.010   8.805   1.00 86.34 350 A 1 
ATOM   2820 O  OD2 . ASP A 1 350 ? 13.579  8.292   10.634  1.00 86.70 350 A 1 
ATOM   2821 N  N   . THR A 1 351 ? 15.893  7.664   5.117   1.00 91.09 351 A 1 
ATOM   2822 C  CA  . THR A 1 351 ? 17.028  7.127   4.371   1.00 89.12 351 A 1 
ATOM   2823 C  C   . THR A 1 351 ? 18.014  8.237   4.013   1.00 87.19 351 A 1 
ATOM   2824 O  O   . THR A 1 351 ? 17.642  9.207   3.345   1.00 84.48 351 A 1 
ATOM   2825 C  CB  . THR A 1 351 ? 16.572  6.432   3.091   1.00 88.33 351 A 1 
ATOM   2826 O  OG1 . THR A 1 351 ? 15.577  5.452   3.410   1.00 84.49 351 A 1 
ATOM   2827 C  CG2 . THR A 1 351 ? 17.746  5.759   2.408   1.00 84.89 351 A 1 
ATOM   2828 N  N   . PRO A 1 352 ? 19.275  8.119   4.431   1.00 84.23 352 A 1 
ATOM   2829 C  CA  . PRO A 1 352 ? 20.277  9.127   4.086   1.00 80.16 352 A 1 
ATOM   2830 C  C   . PRO A 1 352 ? 20.573  9.152   2.592   1.00 78.66 352 A 1 
ATOM   2831 O  O   . PRO A 1 352 ? 20.548  8.113   1.934   1.00 71.71 352 A 1 
ATOM   2832 C  CB  . PRO A 1 352 ? 21.518  8.685   4.869   1.00 76.71 352 A 1 
ATOM   2833 C  CG  . PRO A 1 352 ? 21.005  7.772   5.935   1.00 76.36 352 A 1 
ATOM   2834 C  CD  . PRO A 1 352 ? 19.813  7.094   5.337   1.00 79.79 352 A 1 
ATOM   2835 N  N   . GLY A 1 353 ? 20.855  10.351  2.052   1.00 77.36 353 A 1 
ATOM   2836 C  CA  . GLY A 1 353 ? 21.252  10.486  0.665   1.00 73.66 353 A 1 
ATOM   2837 C  C   . GLY A 1 353 ? 20.137  10.287  -0.342  1.00 72.27 353 A 1 
ATOM   2838 O  O   . GLY A 1 353 ? 20.399  10.131  -1.535  1.00 66.22 353 A 1 
ATOM   2839 N  N   . PHE A 1 354 ? 18.904  10.288  0.123   1.00 67.36 354 A 1 
ATOM   2840 C  CA  . PHE A 1 354 ? 17.738  10.099  -0.743  1.00 63.81 354 A 1 
ATOM   2841 C  C   . PHE A 1 354 ? 17.614  11.250  -1.733  1.00 61.51 354 A 1 
ATOM   2842 O  O   . PHE A 1 354 ? 17.702  12.421  -1.360  1.00 57.44 354 A 1 
ATOM   2843 C  CB  . PHE A 1 354 ? 16.476  9.996   0.110   1.00 60.79 354 A 1 
ATOM   2844 C  CG  . PHE A 1 354 ? 15.213  9.764   -0.669  1.00 58.84 354 A 1 
ATOM   2845 C  CD1 . PHE A 1 354 ? 14.815  8.483   -0.991  1.00 56.50 354 A 1 
ATOM   2846 C  CD2 . PHE A 1 354 ? 14.421  10.827  -1.049  1.00 56.63 354 A 1 
ATOM   2847 C  CE1 . PHE A 1 354 ? 13.641  8.260   -1.691  1.00 52.25 354 A 1 
ATOM   2848 C  CE2 . PHE A 1 354 ? 13.247  10.613  -1.755  1.00 53.07 354 A 1 
ATOM   2849 C  CZ  . PHE A 1 354 ? 12.853  9.330   -2.077  1.00 53.84 354 A 1 
ATOM   2850 N  N   . THR A 1 355 ? 17.424  10.915  -3.001  1.00 56.06 355 A 1 
ATOM   2851 C  CA  . THR A 1 355 ? 17.263  11.926  -4.041  1.00 55.36 355 A 1 
ATOM   2852 C  C   . THR A 1 355 ? 15.931  11.745  -4.758  1.00 52.06 355 A 1 
ATOM   2853 O  O   . THR A 1 355 ? 15.365  10.647  -4.757  1.00 47.85 355 A 1 
ATOM   2854 C  CB  . THR A 1 355 ? 18.397  11.865  -5.081  1.00 50.81 355 A 1 
ATOM   2855 O  OG1 . THR A 1 355 ? 18.417  10.569  -5.664  1.00 47.75 355 A 1 
ATOM   2856 C  CG2 . THR A 1 355 ? 19.734  12.144  -4.420  1.00 46.01 355 A 1 
ATOM   2857 O  OXT . THR A 1 355 ? 15.414  12.709  -5.329  1.00 46.60 355 A 1 
HETATM 2858 CO CO  . CO  B 2 .   ? 5.468   -1.410  -5.899  1.00 88.59 1   B 1 
#
