# Supplementary material for: Theoretical Study of Sphingomyelinases from Entamoeba histolytica and Trichomonas vaginalis Sheds Light on the Evolution of Enzymes Needed for Survival and Colonization
Source: Pathogens. 2025 Jan 5;14(1):32. doi: 10.3390/pathogens14010032 (PMC11768322; doi:10.3390/pathogens14010032)
Supplement: Supplementary file 1 [file pathogens-14-00032-s001.zip › Supplementary structural Files/CIF files aSMase6/aSMase6 no loop/aSmase6 no loop Co/fold_smasa6nosigpeptnoloopnoctermco_model_3.cif]

# By using this file you agree to the legally binding terms of use found at alphafoldserver.com/output-terms
data_736c0299ecc5581c
#
_entry.id 736c0299ecc5581c
#
loop_
_atom_type.symbol
C  
CO 
N  
O  
S  
#
loop_
_audit_author.name
_audit_author.pdbx_ordinal
"Google DeepMind" 1 
"Isomorphic Labs" 2 
#
_audit_conform.dict_location https://raw.githubusercontent.com/ihmwg/ModelCIF/master/dist/mmcif_ma.dic
_audit_conform.dict_name     mmcif_ma.dic
_audit_conform.dict_version  1.4.5
#
loop_
_chem_comp.formula
_chem_comp.formula_weight
_chem_comp.id
_chem_comp.mon_nstd_flag
_chem_comp.name
_chem_comp.pdbx_smiles
_chem_comp.pdbx_synonyms
_chem_comp.type
"C3 H7 N O2"    89.093  ALA y ALANINE           C[C@H](N)C(O)=O                  ? "L-PEPTIDE LINKING" 
"C6 H15 N4 O2"  175.209 ARG y ARGININE          N[C@@H](CCCNC(N)=[NH2+])C(O)=O   ? "L-PEPTIDE LINKING" 
"C4 H8 N2 O3"   132.118 ASN y ASPARAGINE        N[C@@H](CC(N)=O)C(O)=O           ? "L-PEPTIDE LINKING" 
"C4 H7 N O4"    133.103 ASP y "ASPARTIC ACID"   N[C@@H](CC(O)=O)C(O)=O           ? "L-PEPTIDE LINKING" 
Co              58.933  CO  . "COBALT (II) ION" "[Co++]"                         ? NON-POLYMER         
"C3 H7 N O2 S"  121.158 CYS y CYSTEINE          N[C@@H](CS)C(O)=O                ? "L-PEPTIDE LINKING" 
"C5 H10 N2 O3"  146.144 GLN y GLUTAMINE         N[C@@H](CCC(N)=O)C(O)=O          ? "L-PEPTIDE LINKING" 
"C5 H9 N O4"    147.129 GLU y "GLUTAMIC ACID"   N[C@@H](CCC(O)=O)C(O)=O          ? "L-PEPTIDE LINKING" 
"C2 H5 N O2"    75.067  GLY y GLYCINE           NCC(O)=O                         ? "PEPTIDE LINKING"   
"C6 H10 N3 O2"  156.162 HIS y HISTIDINE         N[C@@H](Cc1c[nH]c[nH+]1)C(O)=O   ? "L-PEPTIDE LINKING" 
"C6 H13 N O2"   131.173 ILE y ISOLEUCINE        CC[C@H](C)[C@H](N)C(O)=O         ? "L-PEPTIDE LINKING" 
"C6 H13 N O2"   131.173 LEU y LEUCINE           CC(C)C[C@H](N)C(O)=O             ? "L-PEPTIDE LINKING" 
"C6 H15 N2 O2"  147.195 LYS y LYSINE            N[C@@H](CCCC[NH3+])C(O)=O        ? "L-PEPTIDE LINKING" 
"C5 H11 N O2 S" 149.211 MET y METHIONINE        CSCC[C@H](N)C(O)=O               ? "L-PEPTIDE LINKING" 
"C9 H11 N O2"   165.189 PHE y PHENYLALANINE     N[C@@H](Cc1ccccc1)C(O)=O         ? "L-PEPTIDE LINKING" 
"C5 H9 N O2"    115.130 PRO y PROLINE           OC(=O)[C@@H]1CCCN1               ? "L-PEPTIDE LINKING" 
"C3 H7 N O3"    105.093 SER y SERINE            N[C@@H](CO)C(O)=O                ? "L-PEPTIDE LINKING" 
"C4 H9 N O3"    119.119 THR y THREONINE         C[C@@H](O)[C@H](N)C(O)=O         ? "L-PEPTIDE LINKING" 
"C11 H12 N2 O2" 204.225 TRP y TRYPTOPHAN        N[C@@H](Cc1c[nH]c2ccccc12)C(O)=O ? "L-PEPTIDE LINKING" 
"C9 H11 N O3"   181.189 TYR y TYROSINE          N[C@@H](Cc1ccc(O)cc1)C(O)=O      ? "L-PEPTIDE LINKING" 
"C5 H11 N O2"   117.146 VAL y VALINE            CC(C)[C@H](N)C(O)=O              ? "L-PEPTIDE LINKING" 
#
_citation.book_publisher          ?
_citation.country                 UK
_citation.id                      primary
_citation.journal_full            Nature
_citation.journal_id_ASTM         NATUAS
_citation.journal_id_CSD          0006
_citation.journal_id_ISSN         0028-0836
_citation.journal_volume          ?
_citation.page_first              ?
_citation.page_last               ?
_citation.pdbx_database_id_DOI    ?
_citation.pdbx_database_id_PubMed ?
_citation.title                   "Accurate structure prediction of biomolecular interactions with AlphaFold 3"
_citation.year                    2024
#
loop_
_citation_author.citation_id
_citation_author.name
_citation_author.ordinal
primary "Google DeepMind" 1 
primary "Isomorphic Labs" 2 
#
loop_
_entity.id
_entity.pdbx_description
_entity.type
1 . polymer     
2 . non-polymer 
#
_entity_poly.entity_id      1
_entity_poly.pdbx_strand_id A
_entity_poly.type           polypeptide(L)
#
loop_
_entity_poly_seq.entity_id
_entity_poly_seq.hetero
_entity_poly_seq.mon_id
_entity_poly_seq.num
1 n PHE 1   
1 n GLU 2   
1 n MET 3   
1 n TRP 4   
1 n GLN 5   
1 n LEU 6   
1 n THR 7   
1 n ASP 8   
1 n ILE 9   
1 n HIS 10  
1 n LEU 11  
1 n ASP 12  
1 n PRO 13  
1 n MET 14  
1 n TYR 15  
1 n THR 16  
1 n VAL 17  
1 n GLY 18  
1 n SER 19  
1 n ASP 20  
1 n PRO 21  
1 n LEU 22  
1 n LYS 23  
1 n LEU 24  
1 n CYS 25  
1 n ARG 26  
1 n GLU 27  
1 n GLY 28  
1 n LYS 29  
1 n GLY 30  
1 n ASN 31  
1 n ALA 32  
1 n GLY 33  
1 n LYS 34  
1 n TYR 35  
1 n GLY 36  
1 n ASP 37  
1 n TYR 38  
1 n SER 39  
1 n CYS 40  
1 n ASP 41  
1 n ALA 42  
1 n ASN 43  
1 n MET 44  
1 n ALA 45  
1 n LEU 46  
1 n LEU 47  
1 n ASP 48  
1 n SER 49  
1 n LEU 50  
1 n VAL 51  
1 n LYS 52  
1 n PHE 53  
1 n ILE 54  
1 n LYS 55  
1 n ARG 56  
1 n ASN 57  
1 n THR 58  
1 n ASP 59  
1 n VAL 60  
1 n ASN 61  
1 n GLY 62  
1 n LYS 63  
1 n VAL 64  
1 n MET 65  
1 n VAL 66  
1 n TYR 67  
1 n ASN 68  
1 n GLY 69  
1 n ASP 70  
1 n ILE 71  
1 n VAL 72  
1 n SER 73  
1 n ARG 74  
1 n ALA 75  
1 n ILE 76  
1 n PRO 77  
1 n LYS 78  
1 n TYR 79  
1 n ASN 80  
1 n LEU 81  
1 n ASP 82  
1 n TYR 83  
1 n VAL 84  
1 n LYS 85  
1 n GLN 86  
1 n SER 87  
1 n ILE 88  
1 n VAL 89  
1 n ASN 90  
1 n ALA 91  
1 n THR 92  
1 n ALA 93  
1 n LEU 94  
1 n LEU 95  
1 n LYS 96  
1 n LYS 97  
1 n PHE 98  
1 n GLU 99  
1 n ASP 100 
1 n PHE 101 
1 n PHE 102 
1 n ILE 103 
1 n ILE 104 
1 n PRO 105 
1 n MET 106 
1 n LEU 107 
1 n GLY 108 
1 n ASN 109 
1 n HIS 110 
1 n ASP 111 
1 n VAL 112 
1 n TYR 113 
1 n PRO 114 
1 n ALA 115 
1 n ASN 116 
1 n GLN 117 
1 n MET 118 
1 n ALA 119 
1 n ILE 120 
1 n ASN 121 
1 n SER 122 
1 n GLN 123 
1 n TRP 124 
1 n ILE 125 
1 n PHE 126 
1 n GLN 127 
1 n PHE 128 
1 n ALA 129 
1 n ALA 130 
1 n GLU 131 
1 n GLN 132 
1 n PHE 133 
1 n ALA 134 
1 n PRO 135 
1 n PHE 136 
1 n LEU 137 
1 n SER 138 
1 n GLN 139 
1 n ASN 140 
1 n ALA 141 
1 n ILE 142 
1 n GLU 143 
1 n SER 144 
1 n PHE 145 
1 n LYS 146 
1 n HIS 147 
1 n GLY 148 
1 n GLY 149 
1 n TYR 150 
1 n TYR 151 
1 n THR 152 
1 n MET 153 
1 n PRO 154 
1 n PHE 155 
1 n PRO 156 
1 n ALA 157 
1 n HIS 158 
1 n LEU 159 
1 n GLY 160 
1 n ILE 161 
1 n LYS 162 
1 n VAL 163 
1 n PRO 164 
1 n LEU 165 
1 n ASN 166 
1 n ALA 167 
1 n VAL 168 
1 n VAL 169 
1 n LEU 170 
1 n ASN 171 
1 n THR 172 
1 n VAL 173 
1 n LEU 174 
1 n TYR 175 
1 n TYR 176 
1 n ASN 177 
1 n TYR 178 
1 n ASN 179 
1 n LYS 180 
1 n GLN 181 
1 n THR 182 
1 n MET 183 
1 n ASP 184 
1 n SER 185 
1 n THR 186 
1 n ASP 187 
1 n PRO 188 
1 n LEU 189 
1 n GLY 190 
1 n GLN 191 
1 n PHE 192 
1 n GLU 193 
1 n TRP 194 
1 n PHE 195 
1 n LYS 196 
1 n THR 197 
1 n VAL 198 
1 n MET 199 
1 n ASP 200 
1 n GLY 201 
1 n TYR 202 
1 n ARG 203 
1 n LYS 204 
1 n THR 205 
1 n GLY 206 
1 n GLN 207 
1 n ARG 208 
1 n ALA 209 
1 n ILE 210 
1 n VAL 211 
1 n SER 212 
1 n MET 213 
1 n HIS 214 
1 n ILE 215 
1 n CYS 216 
1 n PRO 217 
1 n GLY 218 
1 n VAL 219 
1 n ALA 220 
1 n GLU 221 
1 n ARG 222 
1 n PHE 223 
1 n ASN 224 
1 n TYR 225 
1 n SER 226 
1 n ASP 227 
1 n GLN 228 
1 n LEU 229 
1 n TYR 230 
1 n PRO 231 
1 n GLN 232 
1 n TYR 233 
1 n ASN 234 
1 n ASP 235 
1 n ARG 236 
1 n LEU 237 
1 n VAL 238 
1 n ASP 239 
1 n SER 240 
1 n LEU 241 
1 n ALA 242 
1 n GLU 243 
1 n TYR 244 
1 n ASN 245 
1 n ASP 246 
1 n VAL 247 
1 n ILE 248 
1 n LEU 249 
1 n GLY 250 
1 n VAL 251 
1 n LEU 252 
1 n CYS 253 
1 n GLY 254 
1 n HIS 255 
1 n LEU 256 
1 n HIS 257 
1 n THR 258 
1 n ASP 259 
1 n THR 260 
1 n PHE 261 
1 n ARG 262 
1 n ILE 263 
1 n LEU 264 
1 n SER 265 
1 n LYS 266 
1 n GLY 267 
1 n ASN 268 
1 n LYS 269 
1 n LYS 270 
1 n VAL 271 
1 n MET 272 
1 n ALA 273 
1 n PHE 274 
1 n ILE 275 
1 n GLY 276 
1 n PRO 277 
1 n SER 278 
1 n VAL 279 
1 n ASP 280 
1 n THR 281 
1 n TRP 282 
1 n LEU 283 
1 n GLY 284 
1 n THR 285 
1 n SER 286 
1 n PRO 287 
1 n SER 288 
1 n ILE 289 
1 n ARG 290 
1 n LYS 291 
1 n TYR 292 
1 n ASP 293 
1 n VAL 294 
1 n GLY 295 
1 n ASN 296 
1 n GLY 297 
1 n GLN 298 
1 n GLY 299 
1 n TYR 300 
1 n MET 301 
1 n LYS 302 
1 n GLU 303 
1 n PHE 304 
1 n LYS 305 
1 n ASN 306 
1 n TYR 307 
1 n PHE 308 
1 n ASN 309 
1 n TYR 310 
1 n GLY 311 
1 n SER 312 
1 n SER 313 
1 n SER 314 
1 n GLU 315 
1 n TYR 316 
1 n GLY 317 
1 n LEU 318 
1 n LYS 319 
1 n GLU 320 
1 n LEU 321 
1 n SER 322 
1 n PRO 323 
1 n LYS 324 
1 n GLU 325 
1 n PHE 326 
1 n GLU 327 
1 n ILE 328 
1 n LEU 329 
1 n ALA 330 
1 n ALA 331 
1 n ARG 332 
1 n MET 333 
1 n ASP 334 
1 n LYS 335 
1 n ASP 336 
1 n LEU 337 
1 n GLN 338 
1 n LEU 339 
1 n PHE 340 
1 n ASN 341 
1 n LYS 342 
1 n TYR 343 
1 n HIS 344 
1 n LEU 345 
1 n HIS 346 
1 n PHE 347 
1 n ARG 348 
1 n ALA 349 
1 n ASP 350 
1 n THR 351 
1 n PRO 352 
1 n GLY 353 
1 n PHE 354 
1 n THR 355 
#
_ma_data.content_type "model coordinates"
_ma_data.id           1
_ma_data.name         Model
#
_ma_model_list.data_id          1
_ma_model_list.model_group_id   1
_ma_model_list.model_group_name "AlphaFold-beta-20231127 (7a14c934-fe78-43c1-a552-7fb305b0ebd1 @ 2024-08-29 19:21:17)"
_ma_model_list.model_id         1
_ma_model_list.model_name       "Top ranked model"
_ma_model_list.model_type       "Ab initio model"
_ma_model_list.ordinal_id       1
#
loop_
_ma_protocol_step.method_type
_ma_protocol_step.ordinal_id
_ma_protocol_step.protocol_id
_ma_protocol_step.step_id
"coevolution MSA" 1 1 1 
"template search" 2 1 2 
modeling          3 1 3 
#
loop_
_ma_qa_metric.id
_ma_qa_metric.mode
_ma_qa_metric.name
_ma_qa_metric.software_group_id
_ma_qa_metric.type
1 global pLDDT 1 pLDDT 
2 local  pLDDT 1 pLDDT 
#
_ma_qa_metric_global.metric_id    1
_ma_qa_metric_global.metric_value 93.09
_ma_qa_metric_global.model_id     1
_ma_qa_metric_global.ordinal_id   1
#
_ma_software_group.group_id    1
_ma_software_group.ordinal_id  1
_ma_software_group.software_id 1
#
loop_
_ma_target_entity.data_id
_ma_target_entity.entity_id
_ma_target_entity.origin
1 1 . 
1 2 . 
#
loop_
_ma_target_entity_instance.asym_id
_ma_target_entity_instance.details
_ma_target_entity_instance.entity_id
A . 1 
B . 2 
#
loop_
_pdbx_data_usage.details
_pdbx_data_usage.id
_pdbx_data_usage.type
_pdbx_data_usage.url
;NON-COMMERCIAL USE ONLY, BY USING THIS FILE YOU AGREE TO THE TERMS OF USE FOUND
AT alphafoldserver.com/output-terms.
;
1 license    ? 
;THE INFORMATION IS NOT INTENDED FOR, HAS NOT BEEN VALIDATED FOR, AND IS NOT
APPROVED FOR CLINICAL USE. IT SHOULD NOT BE USED FOR CLINICAL PURPOSE OR RELIED
ON FOR MEDICAL OR OTHER PROFESSIONAL ADVICE. IT IS THEORETICAL MODELLING ONLY
AND CAUTION SHOULD BE EXERCISED IN ITS USE. IT IS PROVIDED "AS-IS" WITHOUT ANY
WARRANTY OF ANY KIND, WHETHER EXPRESSED OR IMPLIED. NO WARRANTY IS GIVEN THAT
USE OF THE INFORMATION SHALL NOT INFRINGE THE RIGHTS OF ANY THIRD PARTY.
;
2 disclaimer ? 
#
_pdbx_nonpoly_scheme.asym_id       B
_pdbx_nonpoly_scheme.auth_seq_num  1
_pdbx_nonpoly_scheme.entity_id     2
_pdbx_nonpoly_scheme.mon_id        CO
_pdbx_nonpoly_scheme.pdb_ins_code  .
_pdbx_nonpoly_scheme.pdb_seq_num   1
_pdbx_nonpoly_scheme.pdb_strand_id B
#
loop_
_pdbx_poly_seq_scheme.asym_id
_pdbx_poly_seq_scheme.auth_seq_num
_pdbx_poly_seq_scheme.entity_id
_pdbx_poly_seq_scheme.hetero
_pdbx_poly_seq_scheme.mon_id
_pdbx_poly_seq_scheme.pdb_ins_code
_pdbx_poly_seq_scheme.pdb_seq_num
_pdbx_poly_seq_scheme.pdb_strand_id
_pdbx_poly_seq_scheme.seq_id
A 1   1 n PHE . 1   A 1   
A 2   1 n GLU . 2   A 2   
A 3   1 n MET . 3   A 3   
A 4   1 n TRP . 4   A 4   
A 5   1 n GLN . 5   A 5   
A 6   1 n LEU . 6   A 6   
A 7   1 n THR . 7   A 7   
A 8   1 n ASP . 8   A 8   
A 9   1 n ILE . 9   A 9   
A 10  1 n HIS . 10  A 10  
A 11  1 n LEU . 11  A 11  
A 12  1 n ASP . 12  A 12  
A 13  1 n PRO . 13  A 13  
A 14  1 n MET . 14  A 14  
A 15  1 n TYR . 15  A 15  
A 16  1 n THR . 16  A 16  
A 17  1 n VAL . 17  A 17  
A 18  1 n GLY . 18  A 18  
A 19  1 n SER . 19  A 19  
A 20  1 n ASP . 20  A 20  
A 21  1 n PRO . 21  A 21  
A 22  1 n LEU . 22  A 22  
A 23  1 n LYS . 23  A 23  
A 24  1 n LEU . 24  A 24  
A 25  1 n CYS . 25  A 25  
A 26  1 n ARG . 26  A 26  
A 27  1 n GLU . 27  A 27  
A 28  1 n GLY . 28  A 28  
A 29  1 n LYS . 29  A 29  
A 30  1 n GLY . 30  A 30  
A 31  1 n ASN . 31  A 31  
A 32  1 n ALA . 32  A 32  
A 33  1 n GLY . 33  A 33  
A 34  1 n LYS . 34  A 34  
A 35  1 n TYR . 35  A 35  
A 36  1 n GLY . 36  A 36  
A 37  1 n ASP . 37  A 37  
A 38  1 n TYR . 38  A 38  
A 39  1 n SER . 39  A 39  
A 40  1 n CYS . 40  A 40  
A 41  1 n ASP . 41  A 41  
A 42  1 n ALA . 42  A 42  
A 43  1 n ASN . 43  A 43  
A 44  1 n MET . 44  A 44  
A 45  1 n ALA . 45  A 45  
A 46  1 n LEU . 46  A 46  
A 47  1 n LEU . 47  A 47  
A 48  1 n ASP . 48  A 48  
A 49  1 n SER . 49  A 49  
A 50  1 n LEU . 50  A 50  
A 51  1 n VAL . 51  A 51  
A 52  1 n LYS . 52  A 52  
A 53  1 n PHE . 53  A 53  
A 54  1 n ILE . 54  A 54  
A 55  1 n LYS . 55  A 55  
A 56  1 n ARG . 56  A 56  
A 57  1 n ASN . 57  A 57  
A 58  1 n THR . 58  A 58  
A 59  1 n ASP . 59  A 59  
A 60  1 n VAL . 60  A 60  
A 61  1 n ASN . 61  A 61  
A 62  1 n GLY . 62  A 62  
A 63  1 n LYS . 63  A 63  
A 64  1 n VAL . 64  A 64  
A 65  1 n MET . 65  A 65  
A 66  1 n VAL . 66  A 66  
A 67  1 n TYR . 67  A 67  
A 68  1 n ASN . 68  A 68  
A 69  1 n GLY . 69  A 69  
A 70  1 n ASP . 70  A 70  
A 71  1 n ILE . 71  A 71  
A 72  1 n VAL . 72  A 72  
A 73  1 n SER . 73  A 73  
A 74  1 n ARG . 74  A 74  
A 75  1 n ALA . 75  A 75  
A 76  1 n ILE . 76  A 76  
A 77  1 n PRO . 77  A 77  
A 78  1 n LYS . 78  A 78  
A 79  1 n TYR . 79  A 79  
A 80  1 n ASN . 80  A 80  
A 81  1 n LEU . 81  A 81  
A 82  1 n ASP . 82  A 82  
A 83  1 n TYR . 83  A 83  
A 84  1 n VAL . 84  A 84  
A 85  1 n LYS . 85  A 85  
A 86  1 n GLN . 86  A 86  
A 87  1 n SER . 87  A 87  
A 88  1 n ILE . 88  A 88  
A 89  1 n VAL . 89  A 89  
A 90  1 n ASN . 90  A 90  
A 91  1 n ALA . 91  A 91  
A 92  1 n THR . 92  A 92  
A 93  1 n ALA . 93  A 93  
A 94  1 n LEU . 94  A 94  
A 95  1 n LEU . 95  A 95  
A 96  1 n LYS . 96  A 96  
A 97  1 n LYS . 97  A 97  
A 98  1 n PHE . 98  A 98  
A 99  1 n GLU . 99  A 99  
A 100 1 n ASP . 100 A 100 
A 101 1 n PHE . 101 A 101 
A 102 1 n PHE . 102 A 102 
A 103 1 n ILE . 103 A 103 
A 104 1 n ILE . 104 A 104 
A 105 1 n PRO . 105 A 105 
A 106 1 n MET . 106 A 106 
A 107 1 n LEU . 107 A 107 
A 108 1 n GLY . 108 A 108 
A 109 1 n ASN . 109 A 109 
A 110 1 n HIS . 110 A 110 
A 111 1 n ASP . 111 A 111 
A 112 1 n VAL . 112 A 112 
A 113 1 n TYR . 113 A 113 
A 114 1 n PRO . 114 A 114 
A 115 1 n ALA . 115 A 115 
A 116 1 n ASN . 116 A 116 
A 117 1 n GLN . 117 A 117 
A 118 1 n MET . 118 A 118 
A 119 1 n ALA . 119 A 119 
A 120 1 n ILE . 120 A 120 
A 121 1 n ASN . 121 A 121 
A 122 1 n SER . 122 A 122 
A 123 1 n GLN . 123 A 123 
A 124 1 n TRP . 124 A 124 
A 125 1 n ILE . 125 A 125 
A 126 1 n PHE . 126 A 126 
A 127 1 n GLN . 127 A 127 
A 128 1 n PHE . 128 A 128 
A 129 1 n ALA . 129 A 129 
A 130 1 n ALA . 130 A 130 
A 131 1 n GLU . 131 A 131 
A 132 1 n GLN . 132 A 132 
A 133 1 n PHE . 133 A 133 
A 134 1 n ALA . 134 A 134 
A 135 1 n PRO . 135 A 135 
A 136 1 n PHE . 136 A 136 
A 137 1 n LEU . 137 A 137 
A 138 1 n SER . 138 A 138 
A 139 1 n GLN . 139 A 139 
A 140 1 n ASN . 140 A 140 
A 141 1 n ALA . 141 A 141 
A 142 1 n ILE . 142 A 142 
A 143 1 n GLU . 143 A 143 
A 144 1 n SER . 144 A 144 
A 145 1 n PHE . 145 A 145 
A 146 1 n LYS . 146 A 146 
A 147 1 n HIS . 147 A 147 
A 148 1 n GLY . 148 A 148 
A 149 1 n GLY . 149 A 149 
A 150 1 n TYR . 150 A 150 
A 151 1 n TYR . 151 A 151 
A 152 1 n THR . 152 A 152 
A 153 1 n MET . 153 A 153 
A 154 1 n PRO . 154 A 154 
A 155 1 n PHE . 155 A 155 
A 156 1 n PRO . 156 A 156 
A 157 1 n ALA . 157 A 157 
A 158 1 n HIS . 158 A 158 
A 159 1 n LEU . 159 A 159 
A 160 1 n GLY . 160 A 160 
A 161 1 n ILE . 161 A 161 
A 162 1 n LYS . 162 A 162 
A 163 1 n VAL . 163 A 163 
A 164 1 n PRO . 164 A 164 
A 165 1 n LEU . 165 A 165 
A 166 1 n ASN . 166 A 166 
A 167 1 n ALA . 167 A 167 
A 168 1 n VAL . 168 A 168 
A 169 1 n VAL . 169 A 169 
A 170 1 n LEU . 170 A 170 
A 171 1 n ASN . 171 A 171 
A 172 1 n THR . 172 A 172 
A 173 1 n VAL . 173 A 173 
A 174 1 n LEU . 174 A 174 
A 175 1 n TYR . 175 A 175 
A 176 1 n TYR . 176 A 176 
A 177 1 n ASN . 177 A 177 
A 178 1 n TYR . 178 A 178 
A 179 1 n ASN . 179 A 179 
A 180 1 n LYS . 180 A 180 
A 181 1 n GLN . 181 A 181 
A 182 1 n THR . 182 A 182 
A 183 1 n MET . 183 A 183 
A 184 1 n ASP . 184 A 184 
A 185 1 n SER . 185 A 185 
A 186 1 n THR . 186 A 186 
A 187 1 n ASP . 187 A 187 
A 188 1 n PRO . 188 A 188 
A 189 1 n LEU . 189 A 189 
A 190 1 n GLY . 190 A 190 
A 191 1 n GLN . 191 A 191 
A 192 1 n PHE . 192 A 192 
A 193 1 n GLU . 193 A 193 
A 194 1 n TRP . 194 A 194 
A 195 1 n PHE . 195 A 195 
A 196 1 n LYS . 196 A 196 
A 197 1 n THR . 197 A 197 
A 198 1 n VAL . 198 A 198 
A 199 1 n MET . 199 A 199 
A 200 1 n ASP . 200 A 200 
A 201 1 n GLY . 201 A 201 
A 202 1 n TYR . 202 A 202 
A 203 1 n ARG . 203 A 203 
A 204 1 n LYS . 204 A 204 
A 205 1 n THR . 205 A 205 
A 206 1 n GLY . 206 A 206 
A 207 1 n GLN . 207 A 207 
A 208 1 n ARG . 208 A 208 
A 209 1 n ALA . 209 A 209 
A 210 1 n ILE . 210 A 210 
A 211 1 n VAL . 211 A 211 
A 212 1 n SER . 212 A 212 
A 213 1 n MET . 213 A 213 
A 214 1 n HIS . 214 A 214 
A 215 1 n ILE . 215 A 215 
A 216 1 n CYS . 216 A 216 
A 217 1 n PRO . 217 A 217 
A 218 1 n GLY . 218 A 218 
A 219 1 n VAL . 219 A 219 
A 220 1 n ALA . 220 A 220 
A 221 1 n GLU . 221 A 221 
A 222 1 n ARG . 222 A 222 
A 223 1 n PHE . 223 A 223 
A 224 1 n ASN . 224 A 224 
A 225 1 n TYR . 225 A 225 
A 226 1 n SER . 226 A 226 
A 227 1 n ASP . 227 A 227 
A 228 1 n GLN . 228 A 228 
A 229 1 n LEU . 229 A 229 
A 230 1 n TYR . 230 A 230 
A 231 1 n PRO . 231 A 231 
A 232 1 n GLN . 232 A 232 
A 233 1 n TYR . 233 A 233 
A 234 1 n ASN . 234 A 234 
A 235 1 n ASP . 235 A 235 
A 236 1 n ARG . 236 A 236 
A 237 1 n LEU . 237 A 237 
A 238 1 n VAL . 238 A 238 
A 239 1 n ASP . 239 A 239 
A 240 1 n SER . 240 A 240 
A 241 1 n LEU . 241 A 241 
A 242 1 n ALA . 242 A 242 
A 243 1 n GLU . 243 A 243 
A 244 1 n TYR . 244 A 244 
A 245 1 n ASN . 245 A 245 
A 246 1 n ASP . 246 A 246 
A 247 1 n VAL . 247 A 247 
A 248 1 n ILE . 248 A 248 
A 249 1 n LEU . 249 A 249 
A 250 1 n GLY . 250 A 250 
A 251 1 n VAL . 251 A 251 
A 252 1 n LEU . 252 A 252 
A 253 1 n CYS . 253 A 253 
A 254 1 n GLY . 254 A 254 
A 255 1 n HIS . 255 A 255 
A 256 1 n LEU . 256 A 256 
A 257 1 n HIS . 257 A 257 
A 258 1 n THR . 258 A 258 
A 259 1 n ASP . 259 A 259 
A 260 1 n THR . 260 A 260 
A 261 1 n PHE . 261 A 261 
A 262 1 n ARG . 262 A 262 
A 263 1 n ILE . 263 A 263 
A 264 1 n LEU . 264 A 264 
A 265 1 n SER . 265 A 265 
A 266 1 n LYS . 266 A 266 
A 267 1 n GLY . 267 A 267 
A 268 1 n ASN . 268 A 268 
A 269 1 n LYS . 269 A 269 
A 270 1 n LYS . 270 A 270 
A 271 1 n VAL . 271 A 271 
A 272 1 n MET . 272 A 272 
A 273 1 n ALA . 273 A 273 
A 274 1 n PHE . 274 A 274 
A 275 1 n ILE . 275 A 275 
A 276 1 n GLY . 276 A 276 
A 277 1 n PRO . 277 A 277 
A 278 1 n SER . 278 A 278 
A 279 1 n VAL . 279 A 279 
A 280 1 n ASP . 280 A 280 
A 281 1 n THR . 281 A 281 
A 282 1 n TRP . 282 A 282 
A 283 1 n LEU . 283 A 283 
A 284 1 n GLY . 284 A 284 
A 285 1 n THR . 285 A 285 
A 286 1 n SER . 286 A 286 
A 287 1 n PRO . 287 A 287 
A 288 1 n SER . 288 A 288 
A 289 1 n ILE . 289 A 289 
A 290 1 n ARG . 290 A 290 
A 291 1 n LYS . 291 A 291 
A 292 1 n TYR . 292 A 292 
A 293 1 n ASP . 293 A 293 
A 294 1 n VAL . 294 A 294 
A 295 1 n GLY . 295 A 295 
A 296 1 n ASN . 296 A 296 
A 297 1 n GLY . 297 A 297 
A 298 1 n GLN . 298 A 298 
A 299 1 n GLY . 299 A 299 
A 300 1 n TYR . 300 A 300 
A 301 1 n MET . 301 A 301 
A 302 1 n LYS . 302 A 302 
A 303 1 n GLU . 303 A 303 
A 304 1 n PHE . 304 A 304 
A 305 1 n LYS . 305 A 305 
A 306 1 n ASN . 306 A 306 
A 307 1 n TYR . 307 A 307 
A 308 1 n PHE . 308 A 308 
A 309 1 n ASN . 309 A 309 
A 310 1 n TYR . 310 A 310 
A 311 1 n GLY . 311 A 311 
A 312 1 n SER . 312 A 312 
A 313 1 n SER . 313 A 313 
A 314 1 n SER . 314 A 314 
A 315 1 n GLU . 315 A 315 
A 316 1 n TYR . 316 A 316 
A 317 1 n GLY . 317 A 317 
A 318 1 n LEU . 318 A 318 
A 319 1 n LYS . 319 A 319 
A 320 1 n GLU . 320 A 320 
A 321 1 n LEU . 321 A 321 
A 322 1 n SER . 322 A 322 
A 323 1 n PRO . 323 A 323 
A 324 1 n LYS . 324 A 324 
A 325 1 n GLU . 325 A 325 
A 326 1 n PHE . 326 A 326 
A 327 1 n GLU . 327 A 327 
A 328 1 n ILE . 328 A 328 
A 329 1 n LEU . 329 A 329 
A 330 1 n ALA . 330 A 330 
A 331 1 n ALA . 331 A 331 
A 332 1 n ARG . 332 A 332 
A 333 1 n MET . 333 A 333 
A 334 1 n ASP . 334 A 334 
A 335 1 n LYS . 335 A 335 
A 336 1 n ASP . 336 A 336 
A 337 1 n LEU . 337 A 337 
A 338 1 n GLN . 338 A 338 
A 339 1 n LEU . 339 A 339 
A 340 1 n PHE . 340 A 340 
A 341 1 n ASN . 341 A 341 
A 342 1 n LYS . 342 A 342 
A 343 1 n TYR . 343 A 343 
A 344 1 n HIS . 344 A 344 
A 345 1 n LEU . 345 A 345 
A 346 1 n HIS . 346 A 346 
A 347 1 n PHE . 347 A 347 
A 348 1 n ARG . 348 A 348 
A 349 1 n ALA . 349 A 349 
A 350 1 n ASP . 350 A 350 
A 351 1 n THR . 351 A 351 
A 352 1 n PRO . 352 A 352 
A 353 1 n GLY . 353 A 353 
A 354 1 n PHE . 354 A 354 
A 355 1 n THR . 355 A 355 
#
_software.classification other
_software.date           ?
_software.description    "Structure prediction"
_software.name           AlphaFold
_software.pdbx_ordinal   1
_software.type           package
_software.version        "AlphaFold-beta-20231127 (7a14c934-fe78-43c1-a552-7fb305b0ebd1 @ 2024-08-29 19:21:17)"
#
loop_
_struct_asym.entity_id
_struct_asym.id
1 A 
2 B 
#
loop_
_atom_site.group_PDB
_atom_site.id
_atom_site.type_symbol
_atom_site.label_atom_id
_atom_site.label_alt_id
_atom_site.label_comp_id
_atom_site.label_asym_id
_atom_site.label_entity_id
_atom_site.label_seq_id
_atom_site.pdbx_PDB_ins_code
_atom_site.Cartn_x
_atom_site.Cartn_y
_atom_site.Cartn_z
_atom_site.occupancy
_atom_site.B_iso_or_equiv
_atom_site.auth_seq_id
_atom_site.auth_asym_id
_atom_site.pdbx_PDB_model_num
ATOM   1    N  N   . PHE A 1 1   ? -14.013 13.337  2.693   1.00 96.30 1   A 1 
ATOM   2    C  CA  . PHE A 1 1   ? -13.076 13.653  1.620   1.00 97.38 1   A 1 
ATOM   3    C  C   . PHE A 1 1   ? -12.668 12.383  0.899   1.00 97.76 1   A 1 
ATOM   4    O  O   . PHE A 1 1   ? -12.960 11.267  1.356   1.00 97.34 1   A 1 
ATOM   5    C  CB  . PHE A 1 1   ? -11.846 14.399  2.155   1.00 96.69 1   A 1 
ATOM   6    C  CG  . PHE A 1 1   ? -10.959 13.567  3.046   1.00 97.49 1   A 1 
ATOM   7    C  CD1 . PHE A 1 1   ? -11.231 13.429  4.398   1.00 97.03 1   A 1 
ATOM   8    C  CD2 . PHE A 1 1   ? -9.817  12.951  2.534   1.00 96.88 1   A 1 
ATOM   9    C  CE1 . PHE A 1 1   ? -10.402 12.678  5.228   1.00 96.03 1   A 1 
ATOM   10   C  CE2 . PHE A 1 1   ? -8.990  12.205  3.353   1.00 96.06 1   A 1 
ATOM   11   C  CZ  . PHE A 1 1   ? -9.283  12.070  4.693   1.00 96.50 1   A 1 
ATOM   12   N  N   . GLU A 1 2   ? -12.024 12.531  -0.256  1.00 98.07 2   A 1 
ATOM   13   C  CA  . GLU A 1 2   ? -11.550 11.400  -1.033  1.00 98.08 2   A 1 
ATOM   14   C  C   . GLU A 1 2   ? -10.027 11.337  -1.013  1.00 98.29 2   A 1 
ATOM   15   O  O   . GLU A 1 2   ? -9.352  12.369  -0.876  1.00 98.06 2   A 1 
ATOM   16   C  CB  . GLU A 1 2   ? -12.062 11.477  -2.474  1.00 97.49 2   A 1 
ATOM   17   C  CG  . GLU A 1 2   ? -13.567 11.312  -2.593  1.00 93.84 2   A 1 
ATOM   18   C  CD  . GLU A 1 2   ? -14.048 11.322  -4.039  1.00 91.82 2   A 1 
ATOM   19   O  OE1 . GLU A 1 2   ? -13.536 12.149  -4.826  1.00 85.26 2   A 1 
ATOM   20   O  OE2 . GLU A 1 2   ? -14.923 10.503  -4.377  1.00 84.21 2   A 1 
ATOM   21   N  N   . MET A 1 3   ? -9.482  10.123  -1.163  1.00 98.44 3   A 1 
ATOM   22   C  CA  . MET A 1 3   ? -8.047  9.911   -1.038  1.00 98.55 3   A 1 
ATOM   23   C  C   . MET A 1 3   ? -7.580  8.840   -2.010  1.00 98.66 3   A 1 
ATOM   24   O  O   . MET A 1 3   ? -8.097  7.725   -2.010  1.00 98.57 3   A 1 
ATOM   25   C  CB  . MET A 1 3   ? -7.691  9.510   0.397   1.00 98.37 3   A 1 
ATOM   26   C  CG  . MET A 1 3   ? -6.222  9.196   0.623   1.00 97.68 3   A 1 
ATOM   27   S  SD  . MET A 1 3   ? -5.861  8.874   2.373   1.00 96.80 3   A 1 
ATOM   28   C  CE  . MET A 1 3   ? -6.766  7.345   2.619   1.00 90.58 3   A 1 
ATOM   29   N  N   . TRP A 1 4   ? -6.585  9.174   -2.832  1.00 98.72 4   A 1 
ATOM   30   C  CA  . TRP A 1 4   ? -6.003  8.223   -3.774  1.00 98.79 4   A 1 
ATOM   31   C  C   . TRP A 1 4   ? -4.976  7.334   -3.085  1.00 98.83 4   A 1 
ATOM   32   O  O   . TRP A 1 4   ? -4.294  7.758   -2.142  1.00 98.72 4   A 1 
ATOM   33   C  CB  . TRP A 1 4   ? -5.330  8.967   -4.933  1.00 98.66 4   A 1 
ATOM   34   C  CG  . TRP A 1 4   ? -6.276  9.738   -5.793  1.00 98.59 4   A 1 
ATOM   35   C  CD1 . TRP A 1 4   ? -6.638  11.050  -5.653  1.00 98.19 4   A 1 
ATOM   36   C  CD2 . TRP A 1 4   ? -6.986  9.254   -6.936  1.00 98.47 4   A 1 
ATOM   37   N  NE1 . TRP A 1 4   ? -7.527  11.410  -6.637  1.00 97.91 4   A 1 
ATOM   38   C  CE2 . TRP A 1 4   ? -7.759  10.325  -7.441  1.00 98.18 4   A 1 
ATOM   39   C  CE3 . TRP A 1 4   ? -7.043  8.015   -7.592  1.00 98.16 4   A 1 
ATOM   40   C  CZ2 . TRP A 1 4   ? -8.572  10.195  -8.569  1.00 97.73 4   A 1 
ATOM   41   C  CZ3 . TRP A 1 4   ? -7.860  7.887   -8.716  1.00 97.68 4   A 1 
ATOM   42   C  CH2 . TRP A 1 4   ? -8.608  8.970   -9.182  1.00 97.49 4   A 1 
ATOM   43   N  N   . GLN A 1 5   ? -4.850  6.091   -3.575  1.00 98.63 5   A 1 
ATOM   44   C  CA  . GLN A 1 5   ? -3.782  5.184   -3.154  1.00 98.64 5   A 1 
ATOM   45   C  C   . GLN A 1 5   ? -2.970  4.802   -4.384  1.00 98.57 5   A 1 
ATOM   46   O  O   . GLN A 1 5   ? -3.460  4.099   -5.266  1.00 98.24 5   A 1 
ATOM   47   C  CB  . GLN A 1 5   ? -4.338  3.937   -2.466  1.00 98.50 5   A 1 
ATOM   48   C  CG  . GLN A 1 5   ? -3.248  2.990   -1.971  1.00 98.19 5   A 1 
ATOM   49   C  CD  . GLN A 1 5   ? -3.798  1.703   -1.389  1.00 98.17 5   A 1 
ATOM   50   O  OE1 . GLN A 1 5   ? -4.947  1.335   -1.622  1.00 94.38 5   A 1 
ATOM   51   N  NE2 . GLN A 1 5   ? -2.959  0.992   -0.624  1.00 93.69 5   A 1 
ATOM   52   N  N   . LEU A 1 6   ? -1.734  5.269   -4.433  1.00 98.56 6   A 1 
ATOM   53   C  CA  . LEU A 1 6   ? -0.826  5.053   -5.552  1.00 98.33 6   A 1 
ATOM   54   C  C   . LEU A 1 6   ? 0.308   4.156   -5.069  1.00 98.39 6   A 1 
ATOM   55   O  O   . LEU A 1 6   ? 1.097   4.565   -4.216  1.00 97.61 6   A 1 
ATOM   56   C  CB  . LEU A 1 6   ? -0.286  6.398   -6.044  1.00 97.63 6   A 1 
ATOM   57   C  CG  . LEU A 1 6   ? 0.749   6.391   -7.169  1.00 95.82 6   A 1 
ATOM   58   C  CD1 . LEU A 1 6   ? 0.160   5.797   -8.441  1.00 94.09 6   A 1 
ATOM   59   C  CD2 . LEU A 1 6   ? 1.252   7.807   -7.420  1.00 93.78 6   A 1 
ATOM   60   N  N   . THR A 1 7   ? 0.391   2.935   -5.605  1.00 98.00 7   A 1 
ATOM   61   C  CA  . THR A 1 7   ? 1.362   1.986   -5.065  1.00 97.92 7   A 1 
ATOM   62   C  C   . THR A 1 7   ? 2.055   1.172   -6.152  1.00 97.92 7   A 1 
ATOM   63   O  O   . THR A 1 7   ? 1.471   0.894   -7.202  1.00 97.39 7   A 1 
ATOM   64   C  CB  . THR A 1 7   ? 0.710   1.045   -4.030  1.00 97.43 7   A 1 
ATOM   65   O  OG1 . THR A 1 7   ? 1.724   0.299   -3.348  1.00 94.57 7   A 1 
ATOM   66   C  CG2 . THR A 1 7   ? -0.275  0.094   -4.700  1.00 95.39 7   A 1 
ATOM   67   N  N   . ASP A 1 8   ? 3.312   0.802   -5.881  1.00 97.95 8   A 1 
ATOM   68   C  CA  . ASP A 1 8   ? 4.075   -0.136  -6.688  1.00 97.95 8   A 1 
ATOM   69   C  C   . ASP A 1 8   ? 4.133   0.261   -8.159  1.00 97.85 8   A 1 
ATOM   70   O  O   . ASP A 1 8   ? 3.641   -0.432  -9.044  1.00 96.80 8   A 1 
ATOM   71   C  CB  . ASP A 1 8   ? 3.518   -1.548  -6.507  1.00 97.81 8   A 1 
ATOM   72   C  CG  . ASP A 1 8   ? 3.738   -2.057  -5.102  1.00 97.60 8   A 1 
ATOM   73   O  OD1 . ASP A 1 8   ? 4.830   -2.594  -4.829  1.00 95.34 8   A 1 
ATOM   74   O  OD2 . ASP A 1 8   ? 2.827   -1.899  -4.262  1.00 95.89 8   A 1 
ATOM   75   N  N   . ILE A 1 9   ? 4.758   1.407   -8.403  1.00 97.60 9   A 1 
ATOM   76   C  CA  . ILE A 1 9   ? 4.911   1.910   -9.759  1.00 97.38 9   A 1 
ATOM   77   C  C   . ILE A 1 9   ? 5.997   1.146   -10.506 1.00 97.00 9   A 1 
ATOM   78   O  O   . ILE A 1 9   ? 5.804   0.739   -11.655 1.00 95.78 9   A 1 
ATOM   79   C  CB  . ILE A 1 9   ? 5.226   3.415   -9.749  1.00 97.23 9   A 1 
ATOM   80   C  CG1 . ILE A 1 9   ? 4.062   4.202   -9.132  1.00 96.14 9   A 1 
ATOM   81   C  CG2 . ILE A 1 9   ? 5.523   3.909   -11.162 1.00 96.26 9   A 1 
ATOM   82   C  CD1 . ILE A 1 9   ? 4.351   5.676   -8.943  1.00 94.47 9   A 1 
ATOM   83   N  N   . HIS A 1 10  ? 7.149   0.942   -9.860  1.00 97.04 10  A 1 
ATOM   84   C  CA  . HIS A 1 10  ? 8.297   0.274   -10.469 1.00 96.74 10  A 1 
ATOM   85   C  C   . HIS A 1 10  ? 8.611   0.865   -11.847 1.00 96.61 10  A 1 
ATOM   86   O  O   . HIS A 1 10  ? 8.634   0.164   -12.858 1.00 95.29 10  A 1 
ATOM   87   C  CB  . HIS A 1 10  ? 8.061   -1.233  -10.573 1.00 96.45 10  A 1 
ATOM   88   C  CG  . HIS A 1 10  ? 7.972   -1.928  -9.245  1.00 96.76 10  A 1 
ATOM   89   N  ND1 . HIS A 1 10  ? 9.084   -2.270  -8.510  1.00 95.05 10  A 1 
ATOM   90   C  CD2 . HIS A 1 10  ? 6.904   -2.347  -8.535  1.00 95.53 10  A 1 
ATOM   91   C  CE1 . HIS A 1 10  ? 8.700   -2.879  -7.390  1.00 95.33 10  A 1 
ATOM   92   N  NE2 . HIS A 1 10  ? 7.384   -2.938  -7.388  1.00 95.69 10  A 1 
ATOM   93   N  N   . LEU A 1 11  ? 8.840   2.167   -11.871 1.00 96.68 11  A 1 
ATOM   94   C  CA  . LEU A 1 11  ? 9.103   2.884   -13.119 1.00 96.60 11  A 1 
ATOM   95   C  C   . LEU A 1 11  ? 10.428  2.447   -13.731 1.00 96.57 11  A 1 
ATOM   96   O  O   . LEU A 1 11  ? 11.468  2.496   -13.078 1.00 95.75 11  A 1 
ATOM   97   C  CB  . LEU A 1 11  ? 9.122   4.390   -12.866 1.00 96.15 11  A 1 
ATOM   98   C  CG  . LEU A 1 11  ? 9.563   5.255   -14.051 1.00 95.73 11  A 1 
ATOM   99   C  CD1 . LEU A 1 11  ? 8.582   5.119   -15.207 1.00 94.44 11  A 1 
ATOM   100  C  CD2 . LEU A 1 11  ? 9.698   6.705   -13.623 1.00 94.16 11  A 1 
ATOM   101  N  N   . ASP A 1 12  ? 10.381  2.033   -15.001 1.00 95.90 12  A 1 
ATOM   102  C  CA  . ASP A 1 12  ? 11.582  1.634   -15.717 1.00 95.38 12  A 1 
ATOM   103  C  C   . ASP A 1 12  ? 11.959  2.707   -16.731 1.00 95.12 12  A 1 
ATOM   104  O  O   . ASP A 1 12  ? 11.343  2.802   -17.795 1.00 94.48 12  A 1 
ATOM   105  C  CB  . ASP A 1 12  ? 11.381  0.294   -16.428 1.00 94.49 12  A 1 
ATOM   106  C  CG  . ASP A 1 12  ? 12.658  -0.229  -17.057 1.00 93.96 12  A 1 
ATOM   107  O  OD1 . ASP A 1 12  ? 13.712  0.439   -16.938 1.00 92.71 12  A 1 
ATOM   108  O  OD2 . ASP A 1 12  ? 12.620  -1.316  -17.670 1.00 92.07 12  A 1 
ATOM   109  N  N   . PRO A 1 13  ? 12.983  3.514   -16.446 1.00 93.58 13  A 1 
ATOM   110  C  CA  . PRO A 1 13  ? 13.408  4.539   -17.403 1.00 91.92 13  A 1 
ATOM   111  C  C   . PRO A 1 13  ? 14.029  3.954   -18.661 1.00 92.32 13  A 1 
ATOM   112  O  O   . PRO A 1 13  ? 14.191  4.679   -19.642 1.00 91.16 13  A 1 
ATOM   113  C  CB  . PRO A 1 13  ? 14.432  5.355   -16.607 1.00 90.05 13  A 1 
ATOM   114  C  CG  . PRO A 1 13  ? 14.940  4.414   -15.565 1.00 87.92 13  A 1 
ATOM   115  C  CD  . PRO A 1 13  ? 13.787  3.525   -15.211 1.00 91.39 13  A 1 
ATOM   116  N  N   . MET A 1 14  ? 14.364  2.665   -18.651 1.00 92.19 14  A 1 
ATOM   117  C  CA  . MET A 1 14  ? 14.968  2.012   -19.805 1.00 92.30 14  A 1 
ATOM   118  C  C   . MET A 1 14  ? 13.933  1.411   -20.754 1.00 94.29 14  A 1 
ATOM   119  O  O   . MET A 1 14  ? 14.297  0.901   -21.816 1.00 94.21 14  A 1 
ATOM   120  C  CB  . MET A 1 14  ? 15.931  0.904   -19.354 1.00 90.38 14  A 1 
ATOM   121  C  CG  . MET A 1 14  ? 17.087  1.377   -18.479 1.00 84.40 14  A 1 
ATOM   122  S  SD  . MET A 1 14  ? 18.255  2.429   -19.350 1.00 76.82 14  A 1 
ATOM   123  C  CE  . MET A 1 14  ? 17.708  4.056   -18.857 1.00 66.59 14  A 1 
ATOM   124  N  N   . TYR A 1 15  ? 12.634  1.464   -20.395 1.00 93.69 15  A 1 
ATOM   125  C  CA  . TYR A 1 15  ? 11.586  0.899   -21.242 1.00 94.23 15  A 1 
ATOM   126  C  C   . TYR A 1 15  ? 11.636  1.515   -22.635 1.00 94.58 15  A 1 
ATOM   127  O  O   . TYR A 1 15  ? 11.700  2.741   -22.781 1.00 94.09 15  A 1 
ATOM   128  C  CB  . TYR A 1 15  ? 10.212  1.121   -20.623 1.00 94.59 15  A 1 
ATOM   129  C  CG  . TYR A 1 15  ? 9.089   0.414   -21.353 1.00 96.06 15  A 1 
ATOM   130  C  CD1 . TYR A 1 15  ? 8.556   0.920   -22.532 1.00 96.04 15  A 1 
ATOM   131  C  CD2 . TYR A 1 15  ? 8.548   -0.770  -20.865 1.00 96.13 15  A 1 
ATOM   132  C  CE1 . TYR A 1 15  ? 7.542   0.271   -23.206 1.00 95.78 15  A 1 
ATOM   133  C  CE2 . TYR A 1 15  ? 7.527   -1.425  -21.521 1.00 95.91 15  A 1 
ATOM   134  C  CZ  . TYR A 1 15  ? 7.021   -0.906  -22.698 1.00 96.49 15  A 1 
ATOM   135  O  OH  . TYR A 1 15  ? 6.005   -1.545  -23.360 1.00 96.27 15  A 1 
ATOM   136  N  N   . THR A 1 16  ? 11.596  0.659   -23.649 1.00 95.44 16  A 1 
ATOM   137  C  CA  . THR A 1 16  ? 11.688  1.097   -25.034 1.00 95.95 16  A 1 
ATOM   138  C  C   . THR A 1 16  ? 10.526  0.523   -25.838 1.00 96.74 16  A 1 
ATOM   139  O  O   . THR A 1 16  ? 10.372  -0.697  -25.932 1.00 96.49 16  A 1 
ATOM   140  C  CB  . THR A 1 16  ? 13.023  0.660   -25.666 1.00 95.23 16  A 1 
ATOM   141  O  OG1 . THR A 1 16  ? 14.112  1.192   -24.903 1.00 92.23 16  A 1 
ATOM   142  C  CG2 . THR A 1 16  ? 13.127  1.150   -27.101 1.00 92.08 16  A 1 
ATOM   143  N  N   . VAL A 1 17  ? 9.702   1.391   -26.416 1.00 96.91 17  A 1 
ATOM   144  C  CA  . VAL A 1 17  ? 8.588   0.957   -27.251 1.00 97.17 17  A 1 
ATOM   145  C  C   . VAL A 1 17  ? 9.122   0.191   -28.460 1.00 97.45 17  A 1 
ATOM   146  O  O   . VAL A 1 17  ? 10.094  0.614   -29.093 1.00 96.82 17  A 1 
ATOM   147  C  CB  . VAL A 1 17  ? 7.739   2.156   -27.716 1.00 96.54 17  A 1 
ATOM   148  C  CG1 . VAL A 1 17  ? 6.618   1.704   -28.645 1.00 94.98 17  A 1 
ATOM   149  C  CG2 . VAL A 1 17  ? 7.170   2.888   -26.503 1.00 95.49 17  A 1 
ATOM   150  N  N   . GLY A 1 18  ? 8.486   -0.940  -28.774 1.00 97.25 18  A 1 
ATOM   151  C  CA  . GLY A 1 18  ? 8.900   -1.757  -29.901 1.00 97.31 18  A 1 
ATOM   152  C  C   . GLY A 1 18  ? 10.016  -2.735  -29.589 1.00 97.83 18  A 1 
ATOM   153  O  O   . GLY A 1 18  ? 10.494  -3.427  -30.490 1.00 96.75 18  A 1 
ATOM   154  N  N   . SER A 1 19  ? 10.435  -2.798  -28.325 1.00 97.29 19  A 1 
ATOM   155  C  CA  . SER A 1 19  ? 11.468  -3.736  -27.905 1.00 96.86 19  A 1 
ATOM   156  C  C   . SER A 1 19  ? 10.854  -5.099  -27.591 1.00 96.98 19  A 1 
ATOM   157  O  O   . SER A 1 19  ? 9.649   -5.305  -27.746 1.00 96.48 19  A 1 
ATOM   158  C  CB  . SER A 1 19  ? 12.222  -3.191  -26.688 1.00 95.84 19  A 1 
ATOM   159  O  OG  . SER A 1 19  ? 11.349  -3.042  -25.585 1.00 94.31 19  A 1 
ATOM   160  N  N   . ASP A 1 20  ? 11.694  -6.040  -27.156 1.00 96.64 20  A 1 
ATOM   161  C  CA  . ASP A 1 20  ? 11.291  -7.409  -26.879 1.00 95.93 20  A 1 
ATOM   162  C  C   . ASP A 1 20  ? 10.852  -7.554  -25.423 1.00 95.49 20  A 1 
ATOM   163  O  O   . ASP A 1 20  ? 11.666  -7.376  -24.519 1.00 94.70 20  A 1 
ATOM   164  C  CB  . ASP A 1 20  ? 12.456  -8.362  -27.175 1.00 95.41 20  A 1 
ATOM   165  C  CG  . ASP A 1 20  ? 12.061  -9.825  -27.102 1.00 95.29 20  A 1 
ATOM   166  O  OD1 . ASP A 1 20  ? 10.930  -10.135 -26.685 1.00 93.93 20  A 1 
ATOM   167  O  OD2 . ASP A 1 20  ? 12.902  -10.679 -27.465 1.00 93.86 20  A 1 
ATOM   168  N  N   . PRO A 1 21  ? 9.573   -7.880  -25.168 1.00 96.00 21  A 1 
ATOM   169  C  CA  . PRO A 1 21  ? 9.111   -8.076  -23.787 1.00 94.41 21  A 1 
ATOM   170  C  C   . PRO A 1 21  ? 9.866   -9.176  -23.059 1.00 93.54 21  A 1 
ATOM   171  O  O   . PRO A 1 21  ? 9.980   -9.130  -21.833 1.00 92.03 21  A 1 
ATOM   172  C  CB  . PRO A 1 21  ? 7.633   -8.433  -23.958 1.00 93.68 21  A 1 
ATOM   173  C  CG  . PRO A 1 21  ? 7.234   -7.794  -25.248 1.00 93.76 21  A 1 
ATOM   174  C  CD  . PRO A 1 21  ? 8.448   -7.931  -26.134 1.00 95.64 21  A 1 
ATOM   175  N  N   . LEU A 1 22  ? 10.388  -10.163 -23.791 1.00 94.56 22  A 1 
ATOM   176  C  CA  . LEU A 1 22  ? 11.169  -11.228 -23.171 1.00 93.21 22  A 1 
ATOM   177  C  C   . LEU A 1 22  ? 12.558  -10.744 -22.764 1.00 92.56 22  A 1 
ATOM   178  O  O   . LEU A 1 22  ? 13.283  -11.455 -22.068 1.00 90.74 22  A 1 
ATOM   179  C  CB  . LEU A 1 22  ? 11.290  -12.423 -24.124 1.00 92.76 22  A 1 
ATOM   180  C  CG  . LEU A 1 22  ? 9.977   -13.110 -24.491 1.00 89.73 22  A 1 
ATOM   181  C  CD1 . LEU A 1 22  ? 10.220  -14.254 -25.459 1.00 86.02 22  A 1 
ATOM   182  C  CD2 . LEU A 1 22  ? 9.265   -13.608 -23.240 1.00 85.19 22  A 1 
ATOM   183  N  N   . LYS A 1 23  ? 12.922  -9.534  -23.179 1.00 92.86 23  A 1 
ATOM   184  C  CA  . LYS A 1 23  ? 14.169  -8.893  -22.775 1.00 92.71 23  A 1 
ATOM   185  C  C   . LYS A 1 23  ? 13.867  -7.638  -21.962 1.00 92.92 23  A 1 
ATOM   186  O  O   . LYS A 1 23  ? 14.502  -6.592  -22.140 1.00 91.68 23  A 1 
ATOM   187  C  CB  . LYS A 1 23  ? 15.040  -8.579  -23.990 1.00 92.68 23  A 1 
ATOM   188  C  CG  . LYS A 1 23  ? 15.474  -9.820  -24.760 1.00 91.83 23  A 1 
ATOM   189  C  CD  . LYS A 1 23  ? 16.397  -9.481  -25.914 1.00 87.52 23  A 1 
ATOM   190  C  CE  . LYS A 1 23  ? 16.868  -10.734 -26.632 1.00 82.83 23  A 1 
ATOM   191  N  NZ  . LYS A 1 23  ? 17.785  -10.434 -27.764 1.00 73.30 23  A 1 
ATOM   192  N  N   . LEU A 1 24  ? 12.864  -7.748  -21.070 1.00 93.01 24  A 1 
ATOM   193  C  CA  . LEU A 1 24  ? 12.473  -6.708  -20.125 1.00 92.71 24  A 1 
ATOM   194  C  C   . LEU A 1 24  ? 12.015  -5.409  -20.790 1.00 93.95 24  A 1 
ATOM   195  O  O   . LEU A 1 24  ? 11.993  -4.361  -20.158 1.00 92.89 24  A 1 
ATOM   196  C  CB  . LEU A 1 24  ? 13.599  -6.419  -19.131 1.00 90.75 24  A 1 
ATOM   197  C  CG  . LEU A 1 24  ? 14.095  -7.614  -18.316 1.00 87.94 24  A 1 
ATOM   198  C  CD1 . LEU A 1 24  ? 15.546  -7.929  -18.652 1.00 84.96 24  A 1 
ATOM   199  C  CD2 . LEU A 1 24  ? 13.935  -7.342  -16.825 1.00 83.59 24  A 1 
ATOM   200  N  N   . CYS A 1 25  ? 11.622  -5.492  -22.070 1.00 93.94 25  A 1 
ATOM   201  C  CA  . CYS A 1 25  ? 11.199  -4.309  -22.828 1.00 94.72 25  A 1 
ATOM   202  C  C   . CYS A 1 25  ? 12.285  -3.242  -22.875 1.00 95.02 25  A 1 
ATOM   203  O  O   . CYS A 1 25  ? 11.995  -2.040  -22.867 1.00 94.47 25  A 1 
ATOM   204  C  CB  . CYS A 1 25  ? 9.902   -3.725  -22.252 1.00 95.07 25  A 1 
ATOM   205  S  SG  . CYS A 1 25  ? 8.501   -4.852  -22.267 1.00 94.77 25  A 1 
ATOM   206  N  N   . ARG A 1 26  ? 13.553  -3.678  -22.928 1.00 94.96 26  A 1 
ATOM   207  C  CA  . ARG A 1 26  ? 14.667  -2.735  -22.928 1.00 94.14 26  A 1 
ATOM   208  C  C   . ARG A 1 26  ? 15.530  -2.834  -24.184 1.00 94.28 26  A 1 
ATOM   209  O  O   . ARG A 1 26  ? 16.189  -1.865  -24.551 1.00 93.10 26  A 1 
ATOM   210  C  CB  . ARG A 1 26  ? 15.545  -2.953  -21.699 1.00 92.69 26  A 1 
ATOM   211  C  CG  . ARG A 1 26  ? 14.854  -2.622  -20.392 1.00 91.25 26  A 1 
ATOM   212  C  CD  . ARG A 1 26  ? 15.697  -2.987  -19.192 1.00 89.00 26  A 1 
ATOM   213  N  NE  . ARG A 1 26  ? 15.017  -2.680  -17.936 1.00 86.86 26  A 1 
ATOM   214  C  CZ  . ARG A 1 26  ? 15.404  -3.095  -16.747 1.00 84.40 26  A 1 
ATOM   215  N  NH1 . ARG A 1 26  ? 16.483  -3.852  -16.623 1.00 81.40 26  A 1 
ATOM   216  N  NH2 . ARG A 1 26  ? 14.713  -2.768  -15.668 1.00 79.08 26  A 1 
ATOM   217  N  N   . GLU A 1 27  ? 15.529  -3.990  -24.837 1.00 94.83 27  A 1 
ATOM   218  C  CA  . GLU A 1 27  ? 16.366  -4.187  -26.009 1.00 94.55 27  A 1 
ATOM   219  C  C   . GLU A 1 27  ? 15.696  -5.140  -26.990 1.00 95.77 27  A 1 
ATOM   220  O  O   . GLU A 1 27  ? 14.614  -5.672  -26.719 1.00 94.48 27  A 1 
ATOM   221  C  CB  . GLU A 1 27  ? 17.745  -4.730  -25.601 1.00 91.16 27  A 1 
ATOM   222  C  CG  . GLU A 1 27  ? 17.700  -6.079  -24.912 1.00 85.46 27  A 1 
ATOM   223  C  CD  . GLU A 1 27  ? 19.069  -6.529  -24.448 1.00 84.44 27  A 1 
ATOM   224  O  OE1 . GLU A 1 27  ? 19.705  -5.795  -23.673 1.00 78.02 27  A 1 
ATOM   225  O  OE2 . GLU A 1 27  ? 19.513  -7.617  -24.869 1.00 77.54 27  A 1 
ATOM   226  N  N   . GLY A 1 28  ? 16.325  -5.351  -28.138 1.00 94.97 28  A 1 
ATOM   227  C  CA  . GLY A 1 28  ? 15.792  -6.224  -29.159 1.00 95.58 28  A 1 
ATOM   228  C  C   . GLY A 1 28  ? 14.599  -5.609  -29.870 1.00 97.09 28  A 1 
ATOM   229  O  O   . GLY A 1 28  ? 14.311  -4.418  -29.736 1.00 95.98 28  A 1 
ATOM   230  N  N   . LYS A 1 29  ? 13.890  -6.438  -30.650 1.00 96.87 29  A 1 
ATOM   231  C  CA  . LYS A 1 29  ? 12.714  -6.004  -31.382 1.00 97.04 29  A 1 
ATOM   232  C  C   . LYS A 1 29  ? 11.526  -6.880  -31.009 1.00 97.23 29  A 1 
ATOM   233  O  O   . LYS A 1 29  ? 11.650  -8.094  -30.893 1.00 94.71 29  A 1 
ATOM   234  C  CB  . LYS A 1 29  ? 12.947  -6.065  -32.897 1.00 95.59 29  A 1 
ATOM   235  C  CG  . LYS A 1 29  ? 13.980  -5.070  -33.405 1.00 85.58 29  A 1 
ATOM   236  C  CD  . LYS A 1 29  ? 14.104  -5.135  -34.913 1.00 78.99 29  A 1 
ATOM   237  C  CE  . LYS A 1 29  ? 15.089  -4.107  -35.447 1.00 69.15 29  A 1 
ATOM   238  N  NZ  . LYS A 1 29  ? 15.210  -4.151  -36.932 1.00 59.73 29  A 1 
ATOM   239  N  N   . GLY A 1 30  ? 10.367  -6.254  -30.816 1.00 97.18 30  A 1 
ATOM   240  C  CA  . GLY A 1 30  ? 9.169   -6.972  -30.452 1.00 96.98 30  A 1 
ATOM   241  C  C   . GLY A 1 30  ? 7.970   -6.051  -30.374 1.00 97.68 30  A 1 
ATOM   242  O  O   . GLY A 1 30  ? 7.948   -4.991  -31.004 1.00 96.30 30  A 1 
ATOM   243  N  N   . ASN A 1 31  ? 6.967   -6.451  -29.583 1.00 96.90 31  A 1 
ATOM   244  C  CA  . ASN A 1 31  ? 5.703   -5.736  -29.518 1.00 96.10 31  A 1 
ATOM   245  C  C   . ASN A 1 31  ? 5.493   -5.022  -28.184 1.00 96.93 31  A 1 
ATOM   246  O  O   . ASN A 1 31  ? 4.357   -4.853  -27.742 1.00 95.04 31  A 1 
ATOM   247  C  CB  . ASN A 1 31  ? 4.545   -6.701  -29.794 1.00 93.22 31  A 1 
ATOM   248  C  CG  . ASN A 1 31  ? 4.537   -7.201  -31.224 1.00 83.14 31  A 1 
ATOM   249  O  OD1 . ASN A 1 31  ? 4.888   -6.474  -32.149 1.00 72.18 31  A 1 
ATOM   250  N  ND2 . ASN A 1 31  ? 4.130   -8.449  -31.419 1.00 72.51 31  A 1 
ATOM   251  N  N   . ALA A 1 32  ? 6.573   -4.606  -27.534 1.00 96.00 32  A 1 
ATOM   252  C  CA  . ALA A 1 32  ? 6.454   -3.813  -26.312 1.00 96.02 32  A 1 
ATOM   253  C  C   . ALA A 1 32  ? 5.621   -2.572  -26.614 1.00 96.53 32  A 1 
ATOM   254  O  O   . ALA A 1 32  ? 5.987   -1.758  -27.461 1.00 95.94 32  A 1 
ATOM   255  C  CB  . ALA A 1 32  ? 7.829   -3.428  -25.787 1.00 95.67 32  A 1 
ATOM   256  N  N   . GLY A 1 33  ? 4.469   -2.437  -25.921 1.00 96.96 33  A 1 
ATOM   257  C  CA  . GLY A 1 33  ? 3.493   -1.421  -26.261 1.00 96.36 33  A 1 
ATOM   258  C  C   . GLY A 1 33  ? 3.843   -0.021  -25.784 1.00 97.02 33  A 1 
ATOM   259  O  O   . GLY A 1 33  ? 4.733   0.176   -24.950 1.00 96.53 33  A 1 
ATOM   260  N  N   . LYS A 1 34  ? 3.111   0.956   -26.315 1.00 97.07 34  A 1 
ATOM   261  C  CA  . LYS A 1 34  ? 3.336   2.347   -25.952 1.00 96.96 34  A 1 
ATOM   262  C  C   . LYS A 1 34  ? 3.150   2.583   -24.456 1.00 97.12 34  A 1 
ATOM   263  O  O   . LYS A 1 34  ? 3.910   3.340   -23.842 1.00 96.45 34  A 1 
ATOM   264  C  CB  . LYS A 1 34  ? 2.389   3.263   -26.737 1.00 96.38 34  A 1 
ATOM   265  C  CG  . LYS A 1 34  ? 2.511   4.744   -26.390 1.00 92.89 34  A 1 
ATOM   266  C  CD  . LYS A 1 34  ? 1.580   5.595   -27.223 1.00 88.89 34  A 1 
ATOM   267  C  CE  . LYS A 1 34  ? 1.708   7.062   -26.875 1.00 82.78 34  A 1 
ATOM   268  N  NZ  . LYS A 1 34  ? 0.794   7.923   -27.694 1.00 74.28 34  A 1 
ATOM   269  N  N   . TYR A 1 35  ? 2.141   1.920   -23.852 1.00 96.83 35  A 1 
ATOM   270  C  CA  . TYR A 1 35  ? 1.804   2.132   -22.450 1.00 96.42 35  A 1 
ATOM   271  C  C   . TYR A 1 35  ? 2.236   0.985   -21.541 1.00 96.36 35  A 1 
ATOM   272  O  O   . TYR A 1 35  ? 1.884   0.965   -20.363 1.00 94.01 35  A 1 
ATOM   273  C  CB  . TYR A 1 35  ? 0.305   2.389   -22.297 1.00 96.01 35  A 1 
ATOM   274  C  CG  . TYR A 1 35  ? -0.144  3.660   -22.990 1.00 96.55 35  A 1 
ATOM   275  C  CD1 . TYR A 1 35  ? 0.119   4.903   -22.433 1.00 95.46 35  A 1 
ATOM   276  C  CD2 . TYR A 1 35  ? -0.828  3.607   -24.202 1.00 95.60 35  A 1 
ATOM   277  C  CE1 . TYR A 1 35  ? -0.284  6.065   -23.062 1.00 94.54 35  A 1 
ATOM   278  C  CE2 . TYR A 1 35  ? -1.229  4.769   -24.837 1.00 94.69 35  A 1 
ATOM   279  C  CZ  . TYR A 1 35  ? -0.958  5.997   -24.259 1.00 95.02 35  A 1 
ATOM   280  O  OH  . TYR A 1 35  ? -1.356  7.149   -24.884 1.00 93.34 35  A 1 
ATOM   281  N  N   . GLY A 1 36  ? 3.002   0.027   -22.078 1.00 96.41 36  A 1 
ATOM   282  C  CA  . GLY A 1 36  ? 3.539   -1.039  -21.257 1.00 96.22 36  A 1 
ATOM   283  C  C   . GLY A 1 36  ? 3.320   -2.424  -21.824 1.00 96.88 36  A 1 
ATOM   284  O  O   . GLY A 1 36  ? 2.834   -2.601  -22.949 1.00 96.07 36  A 1 
ATOM   285  N  N   . ASP A 1 37  ? 3.698   -3.422  -21.020 1.00 95.90 37  A 1 
ATOM   286  C  CA  . ASP A 1 37  ? 3.565   -4.828  -21.373 1.00 95.67 37  A 1 
ATOM   287  C  C   . ASP A 1 37  ? 3.462   -5.616  -20.070 1.00 95.53 37  A 1 
ATOM   288  O  O   . ASP A 1 37  ? 4.104   -5.261  -19.084 1.00 94.27 37  A 1 
ATOM   289  C  CB  . ASP A 1 37  ? 4.765   -5.303  -22.195 1.00 95.08 37  A 1 
ATOM   290  C  CG  . ASP A 1 37  ? 4.569   -6.702  -22.757 1.00 94.95 37  A 1 
ATOM   291  O  OD1 . ASP A 1 37  ? 4.731   -7.674  -22.000 1.00 92.05 37  A 1 
ATOM   292  O  OD2 . ASP A 1 37  ? 4.245   -6.811  -23.956 1.00 91.90 37  A 1 
ATOM   293  N  N   . TYR A 1 38  ? 2.663   -6.688  -20.072 1.00 95.18 38  A 1 
ATOM   294  C  CA  . TYR A 1 38  ? 2.449   -7.462  -18.852 1.00 94.13 38  A 1 
ATOM   295  C  C   . TYR A 1 38  ? 3.713   -8.170  -18.358 1.00 93.25 38  A 1 
ATOM   296  O  O   . TYR A 1 38  ? 3.732   -8.688  -17.229 1.00 90.55 38  A 1 
ATOM   297  C  CB  . TYR A 1 38  ? 1.334   -8.494  -19.064 1.00 93.38 38  A 1 
ATOM   298  C  CG  . TYR A 1 38  ? -0.043  -7.881  -19.156 1.00 93.47 38  A 1 
ATOM   299  C  CD1 . TYR A 1 38  ? -0.560  -7.118  -18.116 1.00 92.34 38  A 1 
ATOM   300  C  CD2 . TYR A 1 38  ? -0.841  -8.085  -20.274 1.00 92.29 38  A 1 
ATOM   301  C  CE1 . TYR A 1 38  ? -1.827  -6.561  -18.194 1.00 91.32 38  A 1 
ATOM   302  C  CE2 . TYR A 1 38  ? -2.104  -7.532  -20.363 1.00 91.20 38  A 1 
ATOM   303  C  CZ  . TYR A 1 38  ? -2.595  -6.775  -19.324 1.00 91.97 38  A 1 
ATOM   304  O  OH  . TYR A 1 38  ? -3.852  -6.226  -19.399 1.00 89.69 38  A 1 
ATOM   305  N  N   . SER A 1 39  ? 4.755   -8.206  -19.163 1.00 93.41 39  A 1 
ATOM   306  C  CA  . SER A 1 39  ? 6.015   -8.824  -18.778 1.00 92.99 39  A 1 
ATOM   307  C  C   . SER A 1 39  ? 7.060   -7.794  -18.337 1.00 93.57 39  A 1 
ATOM   308  O  O   . SER A 1 39  ? 8.208   -8.155  -18.077 1.00 90.99 39  A 1 
ATOM   309  C  CB  . SER A 1 39  ? 6.585   -9.654  -19.931 1.00 91.29 39  A 1 
ATOM   310  O  OG  . SER A 1 39  ? 5.691   -10.686 -20.309 1.00 84.93 39  A 1 
ATOM   311  N  N   . CYS A 1 40  ? 6.660   -6.523  -18.248 1.00 94.48 40  A 1 
ATOM   312  C  CA  . CYS A 1 40  ? 7.620   -5.449  -18.006 1.00 94.95 40  A 1 
ATOM   313  C  C   . CYS A 1 40  ? 7.115   -4.456  -16.956 1.00 95.18 40  A 1 
ATOM   314  O  O   . CYS A 1 40  ? 5.925   -4.379  -16.675 1.00 94.25 40  A 1 
ATOM   315  C  CB  . CYS A 1 40  ? 7.926   -4.717  -19.312 1.00 94.97 40  A 1 
ATOM   316  S  SG  . CYS A 1 40  ? 8.645   -5.784  -20.590 1.00 94.49 40  A 1 
ATOM   317  N  N   . ASP A 1 41  ? 8.052   -3.699  -16.386 1.00 95.60 41  A 1 
ATOM   318  C  CA  . ASP A 1 41  ? 7.720   -2.646  -15.440 1.00 95.70 41  A 1 
ATOM   319  C  C   . ASP A 1 41  ? 7.138   -1.436  -16.167 1.00 96.28 41  A 1 
ATOM   320  O  O   . ASP A 1 41  ? 7.214   -1.320  -17.393 1.00 95.36 41  A 1 
ATOM   321  C  CB  . ASP A 1 41  ? 8.947   -2.249  -14.628 1.00 94.71 41  A 1 
ATOM   322  C  CG  . ASP A 1 41  ? 9.233   -3.208  -13.485 1.00 94.19 41  A 1 
ATOM   323  O  OD1 . ASP A 1 41  ? 8.267   -3.757  -12.915 1.00 91.74 41  A 1 
ATOM   324  O  OD2 . ASP A 1 41  ? 10.416  -3.400  -13.145 1.00 91.37 41  A 1 
ATOM   325  N  N   . ALA A 1 42  ? 6.547   -0.517  -15.393 1.00 96.30 42  A 1 
ATOM   326  C  CA  . ALA A 1 42  ? 5.830   0.622   -15.944 1.00 96.43 42  A 1 
ATOM   327  C  C   . ALA A 1 42  ? 6.760   1.602   -16.664 1.00 96.66 42  A 1 
ATOM   328  O  O   . ALA A 1 42  ? 7.937   1.720   -16.327 1.00 95.98 42  A 1 
ATOM   329  C  CB  . ALA A 1 42  ? 5.057   1.344   -14.846 1.00 95.91 42  A 1 
ATOM   330  N  N   . ASN A 1 43  ? 6.206   2.320   -17.653 1.00 96.72 43  A 1 
ATOM   331  C  CA  . ASN A 1 43  ? 6.969   3.326   -18.384 1.00 96.67 43  A 1 
ATOM   332  C  C   . ASN A 1 43  ? 6.393   4.723   -18.184 1.00 97.10 43  A 1 
ATOM   333  O  O   . ASN A 1 43  ? 5.329   4.894   -17.581 1.00 96.78 43  A 1 
ATOM   334  C  CB  . ASN A 1 43  ? 7.063   2.966   -19.880 1.00 95.03 43  A 1 
ATOM   335  C  CG  . ASN A 1 43  ? 5.726   3.072   -20.604 1.00 95.73 43  A 1 
ATOM   336  O  OD1 . ASN A 1 43  ? 4.705   3.435   -20.037 1.00 90.09 43  A 1 
ATOM   337  N  ND2 . ASN A 1 43  ? 5.745   2.764   -21.898 1.00 90.77 43  A 1 
ATOM   338  N  N   . MET A 1 44  ? 7.097   5.738   -18.677 1.00 97.22 44  A 1 
ATOM   339  C  CA  . MET A 1 44  ? 6.688   7.117   -18.456 1.00 97.01 44  A 1 
ATOM   340  C  C   . MET A 1 44  ? 5.390   7.475   -19.180 1.00 97.42 44  A 1 
ATOM   341  O  O   . MET A 1 44  ? 4.624   8.299   -18.690 1.00 97.22 44  A 1 
ATOM   342  C  CB  . MET A 1 44  ? 7.794   8.083   -18.880 1.00 96.04 44  A 1 
ATOM   343  C  CG  . MET A 1 44  ? 8.859   8.321   -17.823 1.00 89.21 44  A 1 
ATOM   344  S  SD  . MET A 1 44  ? 8.172   8.885   -16.242 1.00 87.01 44  A 1 
ATOM   345  C  CE  . MET A 1 44  ? 7.180   10.288  -16.743 1.00 77.07 44  A 1 
ATOM   346  N  N   . ALA A 1 45  ? 5.135   6.873   -20.345 1.00 97.10 45  A 1 
ATOM   347  C  CA  . ALA A 1 45  ? 3.903   7.146   -21.073 1.00 97.33 45  A 1 
ATOM   348  C  C   . ALA A 1 45  ? 2.694   6.758   -20.228 1.00 97.70 45  A 1 
ATOM   349  O  O   . ALA A 1 45  ? 1.687   7.482   -20.185 1.00 97.27 45  A 1 
ATOM   350  C  CB  . ALA A 1 45  ? 3.896   6.403   -22.402 1.00 97.16 45  A 1 
ATOM   351  N  N   . LEU A 1 46  ? 2.774   5.612   -19.552 1.00 97.40 46  A 1 
ATOM   352  C  CA  . LEU A 1 46  ? 1.707   5.169   -18.664 1.00 97.33 46  A 1 
ATOM   353  C  C   . LEU A 1 46  ? 1.528   6.149   -17.505 1.00 97.63 46  A 1 
ATOM   354  O  O   . LEU A 1 46  ? 0.397   6.502   -17.155 1.00 97.65 46  A 1 
ATOM   355  C  CB  . LEU A 1 46  ? 2.007   3.763   -18.128 1.00 97.09 46  A 1 
ATOM   356  C  CG  . LEU A 1 46  ? 1.010   3.205   -17.105 1.00 96.31 46  A 1 
ATOM   357  C  CD1 . LEU A 1 46  ? -0.365  3.044   -17.722 1.00 95.13 46  A 1 
ATOM   358  C  CD2 . LEU A 1 46  ? 1.510   1.878   -16.555 1.00 94.99 46  A 1 
ATOM   359  N  N   . LEU A 1 47  ? 2.627   6.608   -16.919 1.00 97.74 47  A 1 
ATOM   360  C  CA  . LEU A 1 47  ? 2.547   7.536   -15.792 1.00 97.60 47  A 1 
ATOM   361  C  C   . LEU A 1 47  ? 1.992   8.890   -16.217 1.00 97.86 47  A 1 
ATOM   362  O  O   . LEU A 1 47  ? 1.225   9.502   -15.474 1.00 97.44 47  A 1 
ATOM   363  C  CB  . LEU A 1 47  ? 3.914   7.702   -15.135 1.00 96.87 47  A 1 
ATOM   364  C  CG  . LEU A 1 47  ? 4.468   6.472   -14.420 1.00 92.00 47  A 1 
ATOM   365  C  CD1 . LEU A 1 47  ? 5.713   6.842   -13.622 1.00 87.69 47  A 1 
ATOM   366  C  CD2 . LEU A 1 47  ? 3.427   5.845   -13.513 1.00 87.74 47  A 1 
ATOM   367  N  N   . ASP A 1 48  ? 2.368   9.371   -17.397 1.00 97.88 48  A 1 
ATOM   368  C  CA  . ASP A 1 48  ? 1.820   10.626  -17.899 1.00 97.58 48  A 1 
ATOM   369  C  C   . ASP A 1 48  ? 0.306   10.530  -18.044 1.00 97.73 48  A 1 
ATOM   370  O  O   . ASP A 1 48  ? -0.426  11.456  -17.679 1.00 97.33 48  A 1 
ATOM   371  C  CB  . ASP A 1 48  ? 2.456   10.994  -19.243 1.00 97.09 48  A 1 
ATOM   372  C  CG  . ASP A 1 48  ? 3.906   11.436  -19.108 1.00 92.73 48  A 1 
ATOM   373  O  OD1 . ASP A 1 48  ? 4.317   11.822  -17.991 1.00 89.23 48  A 1 
ATOM   374  O  OD2 . ASP A 1 48  ? 4.629   11.404  -20.122 1.00 88.57 48  A 1 
ATOM   375  N  N   . SER A 1 49  ? -0.176  9.402   -18.565 1.00 97.76 49  A 1 
ATOM   376  C  CA  . SER A 1 49  ? -1.610  9.163   -18.695 1.00 97.67 49  A 1 
ATOM   377  C  C   . SER A 1 49  ? -2.268  9.090   -17.314 1.00 97.97 49  A 1 
ATOM   378  O  O   . SER A 1 49  ? -3.360  9.636   -17.103 1.00 97.61 49  A 1 
ATOM   379  C  CB  . SER A 1 49  ? -1.863  7.875   -19.477 1.00 96.85 49  A 1 
ATOM   380  O  OG  . SER A 1 49  ? -3.252  7.616   -19.606 1.00 84.92 49  A 1 
ATOM   381  N  N   . LEU A 1 50  ? -1.606  8.431   -16.367 1.00 97.77 50  A 1 
ATOM   382  C  CA  . LEU A 1 50  ? -2.126  8.284   -15.010 1.00 97.78 50  A 1 
ATOM   383  C  C   . LEU A 1 50  ? -2.264  9.628   -14.312 1.00 98.04 50  A 1 
ATOM   384  O  O   . LEU A 1 50  ? -3.273  9.891   -13.652 1.00 98.00 50  A 1 
ATOM   385  C  CB  . LEU A 1 50  ? -1.216  7.351   -14.201 1.00 97.14 50  A 1 
ATOM   386  C  CG  . LEU A 1 50  ? -1.603  7.122   -12.737 1.00 94.38 50  A 1 
ATOM   387  C  CD1 . LEU A 1 50  ? -2.945  6.421   -12.651 1.00 90.37 50  A 1 
ATOM   388  C  CD2 . LEU A 1 50  ? -0.526  6.311   -12.032 1.00 89.80 50  A 1 
ATOM   389  N  N   . VAL A 1 51  ? -1.269  10.485  -14.447 1.00 98.08 51  A 1 
ATOM   390  C  CA  . VAL A 1 51  ? -1.309  11.810  -13.831 1.00 98.06 51  A 1 
ATOM   391  C  C   . VAL A 1 51  ? -2.519  12.592  -14.335 1.00 98.16 51  A 1 
ATOM   392  O  O   . VAL A 1 51  ? -3.257  13.199  -13.555 1.00 98.07 51  A 1 
ATOM   393  C  CB  . VAL A 1 51  ? -0.004  12.589  -14.102 1.00 97.85 51  A 1 
ATOM   394  C  CG1 . VAL A 1 51  ? -0.153  14.054  -13.697 1.00 97.09 51  A 1 
ATOM   395  C  CG2 . VAL A 1 51  ? 1.149   11.947  -13.356 1.00 97.21 51  A 1 
ATOM   396  N  N   . LYS A 1 52  ? -2.732  12.590  -15.655 1.00 98.19 52  A 1 
ATOM   397  C  CA  . LYS A 1 52  ? -3.861  13.294  -16.238 1.00 98.03 52  A 1 
ATOM   398  C  C   . LYS A 1 52  ? -5.179  12.727  -15.728 1.00 98.09 52  A 1 
ATOM   399  O  O   . LYS A 1 52  ? -6.108  13.474  -15.407 1.00 97.65 52  A 1 
ATOM   400  C  CB  . LYS A 1 52  ? -3.809  13.214  -17.769 1.00 97.73 52  A 1 
ATOM   401  C  CG  . LYS A 1 52  ? -2.643  13.963  -18.392 1.00 91.00 52  A 1 
ATOM   402  C  CD  . LYS A 1 52  ? -2.622  13.815  -19.904 1.00 88.28 52  A 1 
ATOM   403  C  CE  . LYS A 1 52  ? -1.448  14.541  -20.520 1.00 77.95 52  A 1 
ATOM   404  N  NZ  . LYS A 1 52  ? -1.395  14.368  -22.011 1.00 69.40 52  A 1 
ATOM   405  N  N   . PHE A 1 53  ? -5.271  11.397  -15.618 1.00 97.88 53  A 1 
ATOM   406  C  CA  . PHE A 1 53  ? -6.492  10.753  -15.140 1.00 97.60 53  A 1 
ATOM   407  C  C   . PHE A 1 53  ? -6.808  11.161  -13.706 1.00 97.88 53  A 1 
ATOM   408  O  O   . PHE A 1 53  ? -7.948  11.503  -13.389 1.00 97.75 53  A 1 
ATOM   409  C  CB  . PHE A 1 53  ? -6.382  9.235   -15.234 1.00 97.18 53  A 1 
ATOM   410  C  CG  . PHE A 1 53  ? -7.562  8.511   -14.655 1.00 96.91 53  A 1 
ATOM   411  C  CD1 . PHE A 1 53  ? -8.709  8.317   -15.410 1.00 96.08 53  A 1 
ATOM   412  C  CD2 . PHE A 1 53  ? -7.551  8.048   -13.351 1.00 96.16 53  A 1 
ATOM   413  C  CE1 . PHE A 1 53  ? -9.809  7.665   -14.882 1.00 94.95 53  A 1 
ATOM   414  C  CE2 . PHE A 1 53  ? -8.643  7.400   -12.815 1.00 94.97 53  A 1 
ATOM   415  C  CZ  . PHE A 1 53  ? -9.770  7.210   -13.583 1.00 94.79 53  A 1 
ATOM   416  N  N   . ILE A 1 54  ? -5.805  11.119  -12.829 1.00 97.73 54  A 1 
ATOM   417  C  CA  . ILE A 1 54  ? -6.019  11.463  -11.428 1.00 97.93 54  A 1 
ATOM   418  C  C   . ILE A 1 54  ? -6.498  12.904  -11.297 1.00 97.90 54  A 1 
ATOM   419  O  O   . ILE A 1 54  ? -7.465  13.190  -10.584 1.00 97.83 54  A 1 
ATOM   420  C  CB  . ILE A 1 54  ? -4.734  11.240  -10.604 1.00 98.14 54  A 1 
ATOM   421  C  CG1 . ILE A 1 54  ? -4.413  9.745   -10.520 1.00 97.87 54  A 1 
ATOM   422  C  CG2 . ILE A 1 54  ? -4.880  11.834  -9.201  1.00 97.83 54  A 1 
ATOM   423  C  CD1 . ILE A 1 54  ? -3.071  9.431   -9.882  1.00 97.31 54  A 1 
ATOM   424  N  N   . LYS A 1 55  ? -5.848  13.828  -11.993 1.00 97.91 55  A 1 
ATOM   425  C  CA  . LYS A 1 55  ? -6.218  15.238  -11.899 1.00 97.55 55  A 1 
ATOM   426  C  C   . LYS A 1 55  ? -7.633  15.484  -12.414 1.00 97.46 55  A 1 
ATOM   427  O  O   . LYS A 1 55  ? -8.371  16.296  -11.848 1.00 96.77 55  A 1 
ATOM   428  C  CB  . LYS A 1 55  ? -5.215  16.103  -12.655 1.00 97.17 55  A 1 
ATOM   429  C  CG  . LYS A 1 55  ? -3.847  16.179  -11.981 1.00 95.47 55  A 1 
ATOM   430  C  CD  . LYS A 1 55  ? -2.944  17.189  -12.659 1.00 93.27 55  A 1 
ATOM   431  C  CE  . LYS A 1 55  ? -1.660  17.371  -11.888 1.00 89.79 55  A 1 
ATOM   432  N  NZ  . LYS A 1 55  ? -0.781  18.417  -12.487 1.00 84.78 55  A 1 
ATOM   433  N  N   . ARG A 1 56  ? -8.024  14.782  -13.477 1.00 97.69 56  A 1 
ATOM   434  C  CA  . ARG A 1 56  ? -9.355  14.965  -14.057 1.00 97.19 56  A 1 
ATOM   435  C  C   . ARG A 1 56  ? -10.451 14.349  -13.200 1.00 97.13 56  A 1 
ATOM   436  O  O   . ARG A 1 56  ? -11.625 14.676  -13.366 1.00 96.14 56  A 1 
ATOM   437  C  CB  . ARG A 1 56  ? -9.402  14.377  -15.469 1.00 96.30 56  A 1 
ATOM   438  C  CG  . ARG A 1 56  ? -8.590  15.160  -16.482 1.00 85.44 56  A 1 
ATOM   439  C  CD  . ARG A 1 56  ? -8.492  14.429  -17.806 1.00 84.03 56  A 1 
ATOM   440  N  NE  . ARG A 1 56  ? -7.670  15.167  -18.774 1.00 75.59 56  A 1 
ATOM   441  C  CZ  . ARG A 1 56  ? -7.282  14.685  -19.944 1.00 69.95 56  A 1 
ATOM   442  N  NH1 . ARG A 1 56  ? -7.632  13.468  -20.316 1.00 62.71 56  A 1 
ATOM   443  N  NH2 . ARG A 1 56  ? -6.541  15.431  -20.747 1.00 62.21 56  A 1 
ATOM   444  N  N   . ASN A 1 57  ? -10.086 13.457  -12.272 1.00 97.11 57  A 1 
ATOM   445  C  CA  . ASN A 1 57  ? -11.052 12.761  -11.429 1.00 96.97 57  A 1 
ATOM   446  C  C   . ASN A 1 57  ? -10.897 13.118  -9.953  1.00 97.11 57  A 1 
ATOM   447  O  O   . ASN A 1 57  ? -11.252 12.331  -9.072  1.00 96.34 57  A 1 
ATOM   448  C  CB  . ASN A 1 57  ? -10.940 11.251  -11.641 1.00 96.61 57  A 1 
ATOM   449  C  CG  . ASN A 1 57  ? -11.471 10.813  -12.982 1.00 95.09 57  A 1 
ATOM   450  O  OD1 . ASN A 1 57  ? -12.665 10.562  -13.147 1.00 87.83 57  A 1 
ATOM   451  N  ND2 . ASN A 1 57  ? -10.588 10.735  -13.968 1.00 86.99 57  A 1 
ATOM   452  N  N   . THR A 1 58  ? -10.382 14.316  -9.676  1.00 97.27 58  A 1 
ATOM   453  C  CA  . THR A 1 58  ? -10.193 14.806  -8.317  1.00 97.29 58  A 1 
ATOM   454  C  C   . THR A 1 58  ? -10.955 16.119  -8.146  1.00 96.65 58  A 1 
ATOM   455  O  O   . THR A 1 58  ? -10.746 17.057  -8.906  1.00 94.89 58  A 1 
ATOM   456  C  CB  . THR A 1 58  ? -8.713  15.027  -8.013  1.00 96.96 58  A 1 
ATOM   457  O  OG1 . THR A 1 58  ? -8.006  13.789  -8.119  1.00 94.00 58  A 1 
ATOM   458  C  CG2 . THR A 1 58  ? -8.534  15.592  -6.605  1.00 94.89 58  A 1 
ATOM   459  N  N   . ASP A 1 59  ? -11.857 16.166  -7.132  1.00 95.39 59  A 1 
ATOM   460  C  CA  . ASP A 1 59  ? -12.540 17.411  -6.830  1.00 94.10 59  A 1 
ATOM   461  C  C   . ASP A 1 59  ? -11.801 18.173  -5.732  1.00 94.43 59  A 1 
ATOM   462  O  O   . ASP A 1 59  ? -10.714 17.783  -5.317  1.00 91.14 59  A 1 
ATOM   463  C  CB  . ASP A 1 59  ? -14.012 17.168  -6.461  1.00 90.44 59  A 1 
ATOM   464  C  CG  . ASP A 1 59  ? -14.193 16.361  -5.183  1.00 81.64 59  A 1 
ATOM   465  O  OD1 . ASP A 1 59  ? -13.260 16.292  -4.368  1.00 75.94 59  A 1 
ATOM   466  O  OD2 . ASP A 1 59  ? -15.298 15.814  -4.989  1.00 75.79 59  A 1 
ATOM   467  N  N   . VAL A 1 60  ? -12.401 19.277  -5.252  1.00 94.21 60  A 1 
ATOM   468  C  CA  . VAL A 1 60  ? -11.712 20.167  -4.325  1.00 93.61 60  A 1 
ATOM   469  C  C   . VAL A 1 60  ? -11.342 19.463  -3.020  1.00 94.23 60  A 1 
ATOM   470  O  O   . VAL A 1 60  ? -10.330 19.788  -2.401  1.00 92.15 60  A 1 
ATOM   471  C  CB  . VAL A 1 60  ? -12.569 21.422  -4.038  1.00 91.45 60  A 1 
ATOM   472  C  CG1 . VAL A 1 60  ? -13.884 21.041  -3.375  1.00 81.46 60  A 1 
ATOM   473  C  CG2 . VAL A 1 60  ? -11.796 22.423  -3.199  1.00 82.26 60  A 1 
ATOM   474  N  N   . ASN A 1 61  ? -12.146 18.468  -2.600  1.00 94.79 61  A 1 
ATOM   475  C  CA  . ASN A 1 61  ? -11.884 17.739  -1.363  1.00 95.19 61  A 1 
ATOM   476  C  C   . ASN A 1 61  ? -11.295 16.357  -1.625  1.00 96.29 61  A 1 
ATOM   477  O  O   . ASN A 1 61  ? -11.350 15.480  -0.761  1.00 94.15 61  A 1 
ATOM   478  C  CB  . ASN A 1 61  ? -13.162 17.621  -0.534  1.00 91.95 61  A 1 
ATOM   479  C  CG  . ASN A 1 61  ? -13.586 18.946  0.070   1.00 84.44 61  A 1 
ATOM   480  O  OD1 . ASN A 1 61  ? -12.750 19.797  0.374   1.00 75.15 61  A 1 
ATOM   481  N  ND2 . ASN A 1 61  ? -14.885 19.131  0.239   1.00 74.51 61  A 1 
ATOM   482  N  N   . GLY A 1 62  ? -10.719 16.153  -2.819  1.00 96.11 62  A 1 
ATOM   483  C  CA  . GLY A 1 62  ? -10.110 14.882  -3.168  1.00 96.94 62  A 1 
ATOM   484  C  C   . GLY A 1 62  ? -8.617  14.970  -3.411  1.00 97.85 62  A 1 
ATOM   485  O  O   . GLY A 1 62  ? -8.013  14.019  -3.903  1.00 97.09 62  A 1 
ATOM   486  N  N   . LYS A 1 63  ? -8.023  16.121  -3.077  1.00 97.72 63  A 1 
ATOM   487  C  CA  . LYS A 1 63  ? -6.597  16.334  -3.320  1.00 97.91 63  A 1 
ATOM   488  C  C   . LYS A 1 63  ? -5.769  15.737  -2.181  1.00 98.10 63  A 1 
ATOM   489  O  O   . LYS A 1 63  ? -5.068  16.447  -1.445  1.00 97.80 63  A 1 
ATOM   490  C  CB  . LYS A 1 63  ? -6.302  17.823  -3.506  1.00 97.59 63  A 1 
ATOM   491  C  CG  . LYS A 1 63  ? -6.980  18.417  -4.726  1.00 96.47 63  A 1 
ATOM   492  C  CD  . LYS A 1 63  ? -6.615  19.885  -4.903  1.00 94.18 63  A 1 
ATOM   493  C  CE  . LYS A 1 63  ? -7.252  20.454  -6.158  1.00 89.24 63  A 1 
ATOM   494  N  NZ  . LYS A 1 63  ? -6.880  21.881  -6.374  1.00 81.71 63  A 1 
ATOM   495  N  N   . VAL A 1 64  ? -5.871  14.412  -2.051  1.00 98.55 64  A 1 
ATOM   496  C  CA  . VAL A 1 64  ? -5.182  13.662  -1.009  1.00 98.63 64  A 1 
ATOM   497  C  C   . VAL A 1 64  ? -4.658  12.375  -1.638  1.00 98.72 64  A 1 
ATOM   498  O  O   . VAL A 1 64  ? -5.356  11.732  -2.425  1.00 98.58 64  A 1 
ATOM   499  C  CB  . VAL A 1 64  ? -6.121  13.320  0.168   1.00 98.46 64  A 1 
ATOM   500  C  CG1 . VAL A 1 64  ? -5.346  12.646  1.288   1.00 97.84 64  A 1 
ATOM   501  C  CG2 . VAL A 1 64  ? -6.816  14.583  0.684   1.00 97.89 64  A 1 
ATOM   502  N  N   . MET A 1 65  ? -3.428  11.993  -1.297  1.00 98.72 65  A 1 
ATOM   503  C  CA  . MET A 1 65  ? -2.825  10.812  -1.907  1.00 98.79 65  A 1 
ATOM   504  C  C   . MET A 1 65  ? -1.865  10.122  -0.958  1.00 98.80 65  A 1 
ATOM   505  O  O   . MET A 1 65  ? -0.963  10.757  -0.407  1.00 98.74 65  A 1 
ATOM   506  C  CB  . MET A 1 65  ? -2.096  11.184  -3.199  1.00 98.48 65  A 1 
ATOM   507  C  CG  . MET A 1 65  ? -1.383  10.018  -3.873  1.00 97.12 65  A 1 
ATOM   508  S  SD  . MET A 1 65  ? -0.528  10.505  -5.389  1.00 96.21 65  A 1 
ATOM   509  C  CE  . MET A 1 65  ? -1.917  10.944  -6.427  1.00 89.93 65  A 1 
ATOM   510  N  N   . VAL A 1 66  ? -2.055  8.815   -0.782  1.00 98.76 66  A 1 
ATOM   511  C  CA  . VAL A 1 66  ? -1.068  7.971   -0.129  1.00 98.72 66  A 1 
ATOM   512  C  C   . VAL A 1 66  ? -0.190  7.368   -1.213  1.00 98.73 66  A 1 
ATOM   513  O  O   . VAL A 1 66  ? -0.685  6.704   -2.129  1.00 98.52 66  A 1 
ATOM   514  C  CB  . VAL A 1 66  ? -1.713  6.855   0.703   1.00 98.50 66  A 1 
ATOM   515  C  CG1 . VAL A 1 66  ? -0.641  5.947   1.295   1.00 96.10 66  A 1 
ATOM   516  C  CG2 . VAL A 1 66  ? -2.575  7.447   1.805   1.00 96.11 66  A 1 
ATOM   517  N  N   . TYR A 1 67  ? 1.112   7.614   -1.132  1.00 98.68 67  A 1 
ATOM   518  C  CA  . TYR A 1 67  ? 2.082   7.044   -2.059  1.00 98.55 67  A 1 
ATOM   519  C  C   . TYR A 1 67  ? 2.772   5.880   -1.368  1.00 98.55 67  A 1 
ATOM   520  O  O   . TYR A 1 67  ? 3.595   6.070   -0.472  1.00 98.15 67  A 1 
ATOM   521  C  CB  . TYR A 1 67  ? 3.086   8.111   -2.506  1.00 98.25 67  A 1 
ATOM   522  C  CG  . TYR A 1 67  ? 4.258   7.546   -3.264  1.00 97.83 67  A 1 
ATOM   523  C  CD1 . TYR A 1 67  ? 4.113   7.057   -4.551  1.00 96.67 67  A 1 
ATOM   524  C  CD2 . TYR A 1 67  ? 5.519   7.492   -2.680  1.00 96.77 67  A 1 
ATOM   525  C  CE1 . TYR A 1 67  ? 5.186   6.527   -5.243  1.00 95.34 67  A 1 
ATOM   526  C  CE2 . TYR A 1 67  ? 6.597   6.961   -3.362  1.00 95.35 67  A 1 
ATOM   527  C  CZ  . TYR A 1 67  ? 6.425   6.479   -4.639  1.00 95.18 67  A 1 
ATOM   528  O  OH  . TYR A 1 67  ? 7.494   5.944   -5.318  1.00 93.12 67  A 1 
ATOM   529  N  N   . ASN A 1 68  ? 2.415   4.645   -1.775  1.00 98.07 68  A 1 
ATOM   530  C  CA  . ASN A 1 68  ? 2.751   3.443   -1.017  1.00 97.97 68  A 1 
ATOM   531  C  C   . ASN A 1 68  ? 4.091   2.801   -1.372  1.00 97.96 68  A 1 
ATOM   532  O  O   . ASN A 1 68  ? 4.328   1.642   -1.016  1.00 95.49 68  A 1 
ATOM   533  C  CB  . ASN A 1 68  ? 1.628   2.411   -1.151  1.00 96.76 68  A 1 
ATOM   534  C  CG  . ASN A 1 68  ? 0.622   2.484   -0.020  1.00 96.56 68  A 1 
ATOM   535  O  OD1 . ASN A 1 68  ? -0.429  3.108   -0.146  1.00 89.60 68  A 1 
ATOM   536  N  ND2 . ASN A 1 68  ? 0.936   1.835   1.091   1.00 88.86 68  A 1 
ATOM   537  N  N   . GLY A 1 69  ? 4.973   3.519   -2.053  1.00 97.78 69  A 1 
ATOM   538  C  CA  . GLY A 1 69  ? 6.335   3.061   -2.255  1.00 97.72 69  A 1 
ATOM   539  C  C   . GLY A 1 69  ? 6.567   2.171   -3.470  1.00 97.90 69  A 1 
ATOM   540  O  O   . GLY A 1 69  ? 5.684   1.965   -4.296  1.00 96.90 69  A 1 
ATOM   541  N  N   . ASP A 1 70  ? 7.800   1.636   -3.555  1.00 97.21 70  A 1 
ATOM   542  C  CA  . ASP A 1 70  ? 8.283   0.778   -4.630  1.00 97.49 70  A 1 
ATOM   543  C  C   . ASP A 1 70  ? 8.310   1.473   -5.996  1.00 97.23 70  A 1 
ATOM   544  O  O   . ASP A 1 70  ? 7.654   1.055   -6.950  1.00 94.83 70  A 1 
ATOM   545  C  CB  . ASP A 1 70  ? 7.510   -0.543  -4.685  1.00 97.07 70  A 1 
ATOM   546  C  CG  . ASP A 1 70  ? 8.294   -1.689  -4.077  1.00 96.51 70  A 1 
ATOM   547  O  OD1 . ASP A 1 70  ? 9.332   -1.431  -3.411  1.00 94.33 70  A 1 
ATOM   548  O  OD2 . ASP A 1 70  ? 7.893   -2.861  -4.259  1.00 94.70 70  A 1 
ATOM   549  N  N   . ILE A 1 71  ? 9.108   2.514   -6.078  1.00 96.29 71  A 1 
ATOM   550  C  CA  . ILE A 1 71  ? 9.368   3.183   -7.344  1.00 95.51 71  A 1 
ATOM   551  C  C   . ILE A 1 71  ? 10.421  2.445   -8.164  1.00 95.70 71  A 1 
ATOM   552  O  O   . ILE A 1 71  ? 10.416  2.495   -9.391  1.00 95.26 71  A 1 
ATOM   553  C  CB  . ILE A 1 71  ? 9.813   4.648   -7.118  1.00 94.49 71  A 1 
ATOM   554  C  CG1 . ILE A 1 71  ? 9.974   5.402   -8.445  1.00 93.36 71  A 1 
ATOM   555  C  CG2 . ILE A 1 71  ? 11.128  4.702   -6.332  1.00 93.98 71  A 1 
ATOM   556  C  CD1 . ILE A 1 71  ? 8.672   5.615   -9.204  1.00 92.64 71  A 1 
ATOM   557  N  N   . VAL A 1 72  ? 11.347  1.742   -7.490  1.00 94.91 72  A 1 
ATOM   558  C  CA  . VAL A 1 72  ? 12.513  1.191   -8.167  1.00 94.25 72  A 1 
ATOM   559  C  C   . VAL A 1 72  ? 12.142  0.011   -9.053  1.00 94.38 72  A 1 
ATOM   560  O  O   . VAL A 1 72  ? 11.500  -0.943  -8.610  1.00 93.79 72  A 1 
ATOM   561  C  CB  . VAL A 1 72  ? 13.602  0.775   -7.163  1.00 92.97 72  A 1 
ATOM   562  C  CG1 . VAL A 1 72  ? 14.801  0.168   -7.883  1.00 90.39 72  A 1 
ATOM   563  C  CG2 . VAL A 1 72  ? 14.035  1.973   -6.323  1.00 91.26 72  A 1 
ATOM   564  N  N   . SER A 1 73  ? 12.552  0.077   -10.316 1.00 94.38 73  A 1 
ATOM   565  C  CA  . SER A 1 73  ? 12.338  -0.994  -11.275 1.00 92.85 73  A 1 
ATOM   566  C  C   . SER A 1 73  ? 13.400  -2.068  -11.118 1.00 91.80 73  A 1 
ATOM   567  O  O   . SER A 1 73  ? 14.426  -1.869  -10.466 1.00 88.18 73  A 1 
ATOM   568  C  CB  . SER A 1 73  ? 12.375  -0.434  -12.701 1.00 90.32 73  A 1 
ATOM   569  O  OG  . SER A 1 73  ? 12.173  -1.443  -13.670 1.00 81.37 73  A 1 
ATOM   570  N  N   . ARG A 1 74  ? 13.133  -3.240  -11.714 1.00 88.21 74  A 1 
ATOM   571  C  CA  . ARG A 1 74  ? 14.122  -4.305  -11.744 1.00 83.64 74  A 1 
ATOM   572  C  C   . ARG A 1 74  ? 15.177  -3.951  -12.782 1.00 82.59 74  A 1 
ATOM   573  O  O   . ARG A 1 74  ? 14.926  -4.010  -13.984 1.00 76.43 74  A 1 
ATOM   574  C  CB  . ARG A 1 74  ? 13.454  -5.630  -12.075 1.00 78.42 74  A 1 
ATOM   575  C  CG  . ARG A 1 74  ? 12.495  -6.106  -10.995 1.00 71.41 74  A 1 
ATOM   576  C  CD  . ARG A 1 74  ? 11.365  -6.936  -11.551 1.00 67.24 74  A 1 
ATOM   577  N  NE  . ARG A 1 74  ? 10.437  -7.377  -10.524 1.00 65.80 74  A 1 
ATOM   578  C  CZ  . ARG A 1 74  ? 9.444   -6.648  -10.032 1.00 62.45 74  A 1 
ATOM   579  N  NH1 . ARG A 1 74  ? 9.236   -5.419  -10.495 1.00 57.54 74  A 1 
ATOM   580  N  NH2 . ARG A 1 74  ? 8.654   -7.141  -9.095  1.00 56.08 74  A 1 
ATOM   581  N  N   . ALA A 1 75  ? 16.360  -3.560  -12.317 1.00 77.45 75  A 1 
ATOM   582  C  CA  . ALA A 1 75  ? 17.445  -3.128  -13.193 1.00 73.79 75  A 1 
ATOM   583  C  C   . ALA A 1 75  ? 18.615  -4.096  -13.070 1.00 76.34 75  A 1 
ATOM   584  O  O   . ALA A 1 75  ? 19.644  -3.785  -12.468 1.00 71.11 75  A 1 
ATOM   585  C  CB  . ALA A 1 75  ? 17.872  -1.708  -12.856 1.00 68.13 75  A 1 
ATOM   586  N  N   . ILE A 1 76  ? 18.446  -5.278  -13.649 1.00 75.24 76  A 1 
ATOM   587  C  CA  . ILE A 1 76  ? 19.476  -6.310  -13.598 1.00 71.57 76  A 1 
ATOM   588  C  C   . ILE A 1 76  ? 20.269  -6.261  -14.897 1.00 73.09 76  A 1 
ATOM   589  O  O   . ILE A 1 76  ? 19.678  -6.352  -15.972 1.00 66.65 76  A 1 
ATOM   590  C  CB  . ILE A 1 76  ? 18.843  -7.703  -13.404 1.00 64.39 76  A 1 
ATOM   591  C  CG1 . ILE A 1 76  ? 17.986  -7.728  -12.134 1.00 57.92 76  A 1 
ATOM   592  C  CG2 . ILE A 1 76  ? 19.922  -8.781  -13.364 1.00 56.22 76  A 1 
ATOM   593  C  CD1 . ILE A 1 76  ? 17.151  -8.978  -11.985 1.00 52.58 76  A 1 
ATOM   594  N  N   . PRO A 1 77  ? 21.589  -6.120  -14.823 1.00 72.35 77  A 1 
ATOM   595  C  CA  . PRO A 1 77  ? 22.446  -6.138  -13.629 1.00 70.17 77  A 1 
ATOM   596  C  C   . PRO A 1 77  ? 22.729  -4.767  -13.016 1.00 73.49 77  A 1 
ATOM   597  O  O   . PRO A 1 77  ? 23.383  -4.697  -11.977 1.00 69.56 77  A 1 
ATOM   598  C  CB  . PRO A 1 77  ? 23.750  -6.744  -14.166 1.00 64.15 77  A 1 
ATOM   599  C  CG  . PRO A 1 77  ? 23.824  -6.221  -15.559 1.00 62.70 77  A 1 
ATOM   600  C  CD  . PRO A 1 77  ? 22.390  -6.148  -16.062 1.00 67.17 77  A 1 
ATOM   601  N  N   . LYS A 1 78  ? 22.248  -3.683  -13.627 1.00 77.02 78  A 1 
ATOM   602  C  CA  . LYS A 1 78  ? 22.553  -2.339  -13.120 1.00 76.81 78  A 1 
ATOM   603  C  C   . LYS A 1 78  ? 21.574  -1.931  -12.016 1.00 79.93 78  A 1 
ATOM   604  O  O   . LYS A 1 78  ? 20.703  -1.074  -12.200 1.00 75.88 78  A 1 
ATOM   605  C  CB  . LYS A 1 78  ? 22.526  -1.320  -14.258 1.00 70.56 78  A 1 
ATOM   606  C  CG  . LYS A 1 78  ? 23.774  -1.342  -15.116 1.00 62.30 78  A 1 
ATOM   607  C  CD  . LYS A 1 78  ? 23.827  -0.127  -16.034 1.00 57.54 78  A 1 
ATOM   608  C  CE  . LYS A 1 78  ? 25.137  -0.073  -16.792 1.00 50.39 78  A 1 
ATOM   609  N  NZ  . LYS A 1 78  ? 25.241  1.154   -17.635 1.00 43.77 78  A 1 
ATOM   610  N  N   . TYR A 1 79  ? 21.733  -2.565  -10.850 1.00 83.14 79  A 1 
ATOM   611  C  CA  . TYR A 1 79  ? 20.970  -2.205  -9.662  1.00 83.56 79  A 1 
ATOM   612  C  C   . TYR A 1 79  ? 21.975  -1.805  -8.589  1.00 85.27 79  A 1 
ATOM   613  O  O   . TYR A 1 79  ? 22.574  -2.663  -7.938  1.00 82.90 79  A 1 
ATOM   614  C  CB  . TYR A 1 79  ? 20.095  -3.367  -9.210  1.00 80.75 79  A 1 
ATOM   615  C  CG  . TYR A 1 79  ? 19.093  -3.007  -8.136  1.00 79.44 79  A 1 
ATOM   616  C  CD1 . TYR A 1 79  ? 17.861  -2.447  -8.465  1.00 74.06 79  A 1 
ATOM   617  C  CD2 . TYR A 1 79  ? 19.360  -3.234  -6.798  1.00 75.19 79  A 1 
ATOM   618  C  CE1 . TYR A 1 79  ? 16.940  -2.125  -7.497  1.00 69.62 79  A 1 
ATOM   619  C  CE2 . TYR A 1 79  ? 18.443  -2.903  -5.812  1.00 69.91 79  A 1 
ATOM   620  C  CZ  . TYR A 1 79  ? 17.235  -2.348  -6.171  1.00 69.21 79  A 1 
ATOM   621  O  OH  . TYR A 1 79  ? 16.319  -2.024  -5.208  1.00 64.47 79  A 1 
ATOM   622  N  N   . ASN A 1 80  ? 22.189  -0.497  -8.426  1.00 89.36 80  A 1 
ATOM   623  C  CA  . ASN A 1 80  ? 23.189  0.000   -7.493  1.00 89.98 80  A 1 
ATOM   624  C  C   . ASN A 1 80  ? 22.680  1.239   -6.759  1.00 91.75 80  A 1 
ATOM   625  O  O   . ASN A 1 80  ? 21.525  1.656   -6.935  1.00 92.15 80  A 1 
ATOM   626  C  CB  . ASN A 1 80  ? 24.517  0.280   -8.219  1.00 87.78 80  A 1 
ATOM   627  C  CG  . ASN A 1 80  ? 24.377  1.305   -9.326  1.00 87.03 80  A 1 
ATOM   628  O  OD1 . ASN A 1 80  ? 23.483  2.141   -9.331  1.00 83.52 80  A 1 
ATOM   629  N  ND2 . ASN A 1 80  ? 25.296  1.258   -10.296 1.00 82.84 80  A 1 
ATOM   630  N  N   . LEU A 1 81  ? 23.536  1.811   -5.928  1.00 90.11 81  A 1 
ATOM   631  C  CA  . LEU A 1 81  ? 23.167  2.947   -5.092  1.00 91.15 81  A 1 
ATOM   632  C  C   . LEU A 1 81  ? 22.679  4.132   -5.921  1.00 92.82 81  A 1 
ATOM   633  O  O   . LEU A 1 81  ? 21.638  4.729   -5.611  1.00 93.05 81  A 1 
ATOM   634  C  CB  . LEU A 1 81  ? 24.356  3.357   -4.225  1.00 88.95 81  A 1 
ATOM   635  C  CG  . LEU A 1 81  ? 24.173  4.589   -3.346  1.00 85.25 81  A 1 
ATOM   636  C  CD1 . LEU A 1 81  ? 23.038  4.368   -2.364  1.00 79.60 81  A 1 
ATOM   637  C  CD2 . LEU A 1 81  ? 25.467  4.909   -2.603  1.00 79.38 81  A 1 
ATOM   638  N  N   . ASP A 1 82  ? 23.408  4.468   -6.983  1.00 92.24 82  A 1 
ATOM   639  C  CA  . ASP A 1 82  ? 23.044  5.616   -7.806  1.00 92.93 82  A 1 
ATOM   640  C  C   . ASP A 1 82  ? 21.708  5.393   -8.514  1.00 94.20 82  A 1 
ATOM   641  O  O   . ASP A 1 82  ? 20.919  6.326   -8.665  1.00 94.08 82  A 1 
ATOM   642  C  CB  . ASP A 1 82  ? 24.141  5.908   -8.831  1.00 91.88 82  A 1 
ATOM   643  C  CG  . ASP A 1 82  ? 25.405  6.467   -8.198  1.00 86.91 82  A 1 
ATOM   644  O  OD1 . ASP A 1 82  ? 25.318  7.049   -7.096  1.00 82.90 82  A 1 
ATOM   645  O  OD2 . ASP A 1 82  ? 26.481  6.329   -8.801  1.00 81.53 82  A 1 
ATOM   646  N  N   . TYR A 1 83  ? 21.457  4.157   -8.942  1.00 93.21 83  A 1 
ATOM   647  C  CA  . TYR A 1 83  ? 20.198  3.820   -9.599  1.00 93.73 83  A 1 
ATOM   648  C  C   . TYR A 1 83  ? 19.019  4.026   -8.652  1.00 94.75 83  A 1 
ATOM   649  O  O   . TYR A 1 83  ? 17.991  4.597   -9.031  1.00 94.66 83  A 1 
ATOM   650  C  CB  . TYR A 1 83  ? 20.232  2.376   -10.102 1.00 92.63 83  A 1 
ATOM   651  C  CG  . TYR A 1 83  ? 18.999  1.969   -10.885 1.00 90.91 83  A 1 
ATOM   652  C  CD1 . TYR A 1 83  ? 17.884  1.432   -10.245 1.00 88.08 83  A 1 
ATOM   653  C  CD2 . TYR A 1 83  ? 18.946  2.113   -12.265 1.00 87.54 83  A 1 
ATOM   654  C  CE1 . TYR A 1 83  ? 16.752  1.063   -10.951 1.00 85.04 83  A 1 
ATOM   655  C  CE2 . TYR A 1 83  ? 17.822  1.746   -12.984 1.00 85.13 83  A 1 
ATOM   656  C  CZ  . TYR A 1 83  ? 16.731  1.223   -12.323 1.00 84.40 83  A 1 
ATOM   657  O  OH  . TYR A 1 83  ? 15.604  0.852   -13.029 1.00 81.00 83  A 1 
ATOM   658  N  N   . VAL A 1 84  ? 19.161  3.567   -7.407  1.00 94.96 84  A 1 
ATOM   659  C  CA  . VAL A 1 84  ? 18.109  3.724   -6.416  1.00 95.45 84  A 1 
ATOM   660  C  C   . VAL A 1 84  ? 17.876  5.199   -6.107  1.00 96.28 84  A 1 
ATOM   661  O  O   . VAL A 1 84  ? 16.732  5.657   -6.059  1.00 96.52 84  A 1 
ATOM   662  C  CB  . VAL A 1 84  ? 18.436  2.944   -5.126  1.00 95.15 84  A 1 
ATOM   663  C  CG1 . VAL A 1 84  ? 17.438  3.274   -4.022  1.00 93.93 84  A 1 
ATOM   664  C  CG2 . VAL A 1 84  ? 18.439  1.441   -5.405  1.00 94.16 84  A 1 
ATOM   665  N  N   . LYS A 1 85  ? 18.950  5.958   -5.906  1.00 96.06 85  A 1 
ATOM   666  C  CA  . LYS A 1 85  ? 18.817  7.380   -5.613  1.00 96.44 85  A 1 
ATOM   667  C  C   . LYS A 1 85  ? 18.091  8.109   -6.740  1.00 96.85 85  A 1 
ATOM   668  O  O   . LYS A 1 85  ? 17.193  8.916   -6.490  1.00 96.99 85  A 1 
ATOM   669  C  CB  . LYS A 1 85  ? 20.190  8.005   -5.371  1.00 96.46 85  A 1 
ATOM   670  C  CG  . LYS A 1 85  ? 20.797  7.668   -4.016  1.00 94.96 85  A 1 
ATOM   671  C  CD  . LYS A 1 85  ? 22.084  8.445   -3.784  1.00 92.81 85  A 1 
ATOM   672  C  CE  . LYS A 1 85  ? 22.616  8.241   -2.368  1.00 87.84 85  A 1 
ATOM   673  N  NZ  . LYS A 1 85  ? 23.866  9.013   -2.138  1.00 81.03 85  A 1 
ATOM   674  N  N   . GLN A 1 86  ? 18.468  7.831   -7.989  1.00 96.02 86  A 1 
ATOM   675  C  CA  . GLN A 1 86  ? 17.816  8.468   -9.124  1.00 96.05 86  A 1 
ATOM   676  C  C   . GLN A 1 86  ? 16.339  8.088   -9.187  1.00 96.49 86  A 1 
ATOM   677  O  O   . GLN A 1 86  ? 15.487  8.903   -9.563  1.00 96.47 86  A 1 
ATOM   678  C  CB  . GLN A 1 86  ? 18.506  8.090   -10.435 1.00 95.54 86  A 1 
ATOM   679  C  CG  . GLN A 1 86  ? 17.946  8.824   -11.649 1.00 90.87 86  A 1 
ATOM   680  C  CD  . GLN A 1 86  ? 18.074  10.331  -11.527 1.00 87.92 86  A 1 
ATOM   681  O  OE1 . GLN A 1 86  ? 19.168  10.853  -11.311 1.00 81.16 86  A 1 
ATOM   682  N  NE2 . GLN A 1 86  ? 16.957  11.032  -11.650 1.00 77.26 86  A 1 
ATOM   683  N  N   . SER A 1 87  ? 16.012  6.843   -8.804  1.00 96.25 87  A 1 
ATOM   684  C  CA  . SER A 1 87  ? 14.624  6.396   -8.792  1.00 96.30 87  A 1 
ATOM   685  C  C   . SER A 1 87  ? 13.806  7.168   -7.763  1.00 97.03 87  A 1 
ATOM   686  O  O   . SER A 1 87  ? 12.650  7.525   -8.015  1.00 97.04 87  A 1 
ATOM   687  C  CB  . SER A 1 87  ? 14.549  4.892   -8.519  1.00 95.74 87  A 1 
ATOM   688  O  OG  . SER A 1 87  ? 15.162  4.152   -9.560  1.00 90.72 87  A 1 
ATOM   689  N  N   . ILE A 1 88  ? 14.387  7.445   -6.589  1.00 97.44 88  A 1 
ATOM   690  C  CA  . ILE A 1 88  ? 13.706  8.246   -5.578  1.00 97.78 88  A 1 
ATOM   691  C  C   . ILE A 1 88  ? 13.494  9.670   -6.085  1.00 98.04 88  A 1 
ATOM   692  O  O   . ILE A 1 88  ? 12.439  10.269  -5.859  1.00 97.85 88  A 1 
ATOM   693  C  CB  . ILE A 1 88  ? 14.495  8.256   -4.247  1.00 97.47 88  A 1 
ATOM   694  C  CG1 . ILE A 1 88  ? 14.688  6.829   -3.718  1.00 95.49 88  A 1 
ATOM   695  C  CG2 . ILE A 1 88  ? 13.781  9.115   -3.207  1.00 96.30 88  A 1 
ATOM   696  C  CD1 . ILE A 1 88  ? 13.398  6.093   -3.441  1.00 88.00 88  A 1 
ATOM   697  N  N   . VAL A 1 89  ? 14.487  10.214  -6.787  1.00 98.12 89  A 1 
ATOM   698  C  CA  . VAL A 1 89  ? 14.340  11.527  -7.413  1.00 98.15 89  A 1 
ATOM   699  C  C   . VAL A 1 89  ? 13.192  11.510  -8.416  1.00 98.11 89  A 1 
ATOM   700  O  O   . VAL A 1 89  ? 12.383  12.450  -8.483  1.00 97.89 89  A 1 
ATOM   701  C  CB  . VAL A 1 89  ? 15.654  11.970  -8.091  1.00 97.97 89  A 1 
ATOM   702  C  CG1 . VAL A 1 89  ? 15.443  13.239  -8.906  1.00 96.95 89  A 1 
ATOM   703  C  CG2 . VAL A 1 89  ? 16.741  12.181  -7.049  1.00 97.03 89  A 1 
ATOM   704  N  N   . ASN A 1 90  ? 13.086  10.431  -9.197  1.00 97.42 90  A 1 
ATOM   705  C  CA  . ASN A 1 90  ? 12.010  10.297  -10.171 1.00 96.96 90  A 1 
ATOM   706  C  C   . ASN A 1 90  ? 10.644  10.222  -9.485  1.00 97.41 90  A 1 
ATOM   707  O  O   . ASN A 1 90  ? 9.661   10.791  -9.975  1.00 97.17 90  A 1 
ATOM   708  C  CB  . ASN A 1 90  ? 12.223  9.053   -11.045 1.00 96.08 90  A 1 
ATOM   709  C  CG  . ASN A 1 90  ? 13.445  9.177   -11.933 1.00 94.22 90  A 1 
ATOM   710  O  OD1 . ASN A 1 90  ? 13.986  10.268  -12.133 1.00 89.39 90  A 1 
ATOM   711  N  ND2 . ASN A 1 90  ? 13.889  8.053   -12.484 1.00 88.04 90  A 1 
ATOM   712  N  N   . ALA A 1 91  ? 10.574  9.524   -8.355  1.00 97.03 91  A 1 
ATOM   713  C  CA  . ALA A 1 91  ? 9.335   9.451   -7.586  1.00 97.19 91  A 1 
ATOM   714  C  C   . ALA A 1 91  ? 8.928   10.837  -7.099  1.00 97.75 91  A 1 
ATOM   715  O  O   . ALA A 1 91  ? 7.760   11.223  -7.187  1.00 97.72 91  A 1 
ATOM   716  C  CB  . ALA A 1 91  ? 9.496   8.500   -6.398  1.00 96.81 91  A 1 
ATOM   717  N  N   . THR A 1 92  ? 9.893   11.596  -6.583  1.00 97.91 92  A 1 
ATOM   718  C  CA  . THR A 1 92  ? 9.627   12.949  -6.107  1.00 97.95 92  A 1 
ATOM   719  C  C   . THR A 1 92  ? 9.137   13.841  -7.240  1.00 98.10 92  A 1 
ATOM   720  O  O   . THR A 1 92  ? 8.191   14.615  -7.076  1.00 97.91 92  A 1 
ATOM   721  C  CB  . THR A 1 92  ? 10.876  13.545  -5.455  1.00 97.33 92  A 1 
ATOM   722  O  OG1 . THR A 1 92  ? 11.250  12.741  -4.334  1.00 91.78 92  A 1 
ATOM   723  C  CG2 . THR A 1 92  ? 10.616  14.972  -4.978  1.00 91.08 92  A 1 
ATOM   724  N  N   . ALA A 1 93  ? 9.769   13.739  -8.411  1.00 98.15 93  A 1 
ATOM   725  C  CA  . ALA A 1 93  ? 9.361   14.520  -9.571  1.00 98.08 93  A 1 
ATOM   726  C  C   . ALA A 1 93  ? 7.915   14.199  -9.955  1.00 98.11 93  A 1 
ATOM   727  O  O   . ALA A 1 93  ? 7.143   15.096  -10.305 1.00 97.86 93  A 1 
ATOM   728  C  CB  . ALA A 1 93  ? 10.300  14.256  -10.743 1.00 97.61 93  A 1 
ATOM   729  N  N   . LEU A 1 94  ? 7.538   12.919  -9.881  1.00 97.92 94  A 1 
ATOM   730  C  CA  . LEU A 1 94  ? 6.165   12.512  -10.160 1.00 97.91 94  A 1 
ATOM   731  C  C   . LEU A 1 94  ? 5.200   13.114  -9.142  1.00 98.23 94  A 1 
ATOM   732  O  O   . LEU A 1 94  ? 4.166   13.677  -9.513  1.00 98.13 94  A 1 
ATOM   733  C  CB  . LEU A 1 94  ? 6.055   10.986  -10.141 1.00 97.51 94  A 1 
ATOM   734  C  CG  . LEU A 1 94  ? 4.637   10.413  -10.266 1.00 95.48 94  A 1 
ATOM   735  C  CD1 . LEU A 1 94  ? 4.068   10.693  -11.648 1.00 92.35 94  A 1 
ATOM   736  C  CD2 . LEU A 1 94  ? 4.635   8.916   -9.979  1.00 91.98 94  A 1 
ATOM   737  N  N   . LEU A 1 95  ? 5.531   13.024  -7.853  1.00 98.17 95  A 1 
ATOM   738  C  CA  . LEU A 1 95  ? 4.649   13.525  -6.807  1.00 98.26 95  A 1 
ATOM   739  C  C   . LEU A 1 95  ? 4.513   15.042  -6.855  1.00 98.20 95  A 1 
ATOM   740  O  O   . LEU A 1 95  ? 3.466   15.585  -6.498  1.00 98.12 95  A 1 
ATOM   741  C  CB  . LEU A 1 95  ? 5.142   13.060  -5.430  1.00 98.24 95  A 1 
ATOM   742  C  CG  . LEU A 1 95  ? 5.116   11.549  -5.211  1.00 97.89 95  A 1 
ATOM   743  C  CD1 . LEU A 1 95  ? 5.692   11.185  -3.847  1.00 97.44 95  A 1 
ATOM   744  C  CD2 . LEU A 1 95  ? 3.698   11.000  -5.357  1.00 97.17 95  A 1 
ATOM   745  N  N   . LYS A 1 96  ? 5.562   15.743  -7.301  1.00 98.52 96  A 1 
ATOM   746  C  CA  . LYS A 1 96  ? 5.508   17.201  -7.400  1.00 98.35 96  A 1 
ATOM   747  C  C   . LYS A 1 96  ? 4.499   17.659  -8.445  1.00 98.36 96  A 1 
ATOM   748  O  O   . LYS A 1 96  ? 4.068   18.813  -8.423  1.00 97.90 96  A 1 
ATOM   749  C  CB  . LYS A 1 96  ? 6.898   17.769  -7.716  1.00 98.01 96  A 1 
ATOM   750  C  CG  . LYS A 1 96  ? 7.842   17.767  -6.524  1.00 93.39 96  A 1 
ATOM   751  C  CD  . LYS A 1 96  ? 9.213   18.329  -6.881  1.00 88.21 96  A 1 
ATOM   752  C  CE  . LYS A 1 96  ? 9.166   19.832  -7.078  1.00 80.74 96  A 1 
ATOM   753  N  NZ  . LYS A 1 96  ? 8.851   20.548  -5.825  1.00 71.77 96  A 1 
ATOM   754  N  N   . LYS A 1 97  ? 4.088   16.769  -9.349  1.00 98.43 97  A 1 
ATOM   755  C  CA  . LYS A 1 97  ? 3.024   17.081  -10.289 1.00 98.23 97  A 1 
ATOM   756  C  C   . LYS A 1 97  ? 1.679   17.210  -9.581  1.00 98.20 97  A 1 
ATOM   757  O  O   . LYS A 1 97  ? 0.718   17.728  -10.152 1.00 97.56 97  A 1 
ATOM   758  C  CB  . LYS A 1 97  ? 2.953   16.025  -11.390 1.00 98.09 97  A 1 
ATOM   759  C  CG  . LYS A 1 97  ? 4.220   15.957  -12.241 1.00 96.61 97  A 1 
ATOM   760  C  CD  . LYS A 1 97  ? 4.125   14.893  -13.319 1.00 92.03 97  A 1 
ATOM   761  C  CE  . LYS A 1 97  ? 5.397   14.854  -14.159 1.00 87.88 97  A 1 
ATOM   762  N  NZ  . LYS A 1 97  ? 5.352   13.806  -15.216 1.00 78.39 97  A 1 
ATOM   763  N  N   . PHE A 1 98  ? 1.602   16.751  -8.322  1.00 98.38 98  A 1 
ATOM   764  C  CA  . PHE A 1 98  ? 0.431   16.890  -7.471  1.00 98.01 98  A 1 
ATOM   765  C  C   . PHE A 1 98  ? 0.743   17.816  -6.291  1.00 97.57 98  A 1 
ATOM   766  O  O   . PHE A 1 98  ? 0.362   17.533  -5.152  1.00 95.99 98  A 1 
ATOM   767  C  CB  . PHE A 1 98  ? -0.040  15.525  -6.971  1.00 97.98 98  A 1 
ATOM   768  C  CG  . PHE A 1 98  ? -0.309  14.520  -8.058  1.00 98.27 98  A 1 
ATOM   769  C  CD1 . PHE A 1 98  ? -1.500  14.540  -8.761  1.00 97.81 98  A 1 
ATOM   770  C  CD2 . PHE A 1 98  ? 0.632   13.561  -8.375  1.00 97.86 98  A 1 
ATOM   771  C  CE1 . PHE A 1 98  ? -1.758  13.627  -9.760  1.00 97.29 98  A 1 
ATOM   772  C  CE2 . PHE A 1 98  ? 0.383   12.627  -9.382  1.00 97.42 98  A 1 
ATOM   773  C  CZ  . PHE A 1 98  ? -0.810  12.655  -10.068 1.00 97.56 98  A 1 
ATOM   774  N  N   . GLU A 1 99  ? 1.449   18.917  -6.553  1.00 94.80 99  A 1 
ATOM   775  C  CA  . GLU A 1 99  ? 1.968   19.757  -5.476  1.00 92.68 99  A 1 
ATOM   776  C  C   . GLU A 1 99  ? 0.868   20.395  -4.626  1.00 93.03 99  A 1 
ATOM   777  O  O   . GLU A 1 99  ? 1.134   20.803  -3.492  1.00 90.34 99  A 1 
ATOM   778  C  CB  . GLU A 1 99  ? 2.879   20.843  -6.055  1.00 89.04 99  A 1 
ATOM   779  C  CG  . GLU A 1 99  ? 2.209   21.751  -7.067  1.00 79.43 99  A 1 
ATOM   780  C  CD  . GLU A 1 99  ? 3.151   22.793  -7.638  1.00 74.54 99  A 1 
ATOM   781  O  OE1 . GLU A 1 99  ? 4.307   22.881  -7.163  1.00 69.19 99  A 1 
ATOM   782  O  OE2 . GLU A 1 99  ? 2.737   23.533  -8.545  1.00 68.97 99  A 1 
ATOM   783  N  N   . ASP A 1 100 ? -0.363  20.491  -5.143  1.00 96.30 100 A 1 
ATOM   784  C  CA  . ASP A 1 100 ? -1.471  21.029  -4.373  1.00 96.16 100 A 1 
ATOM   785  C  C   . ASP A 1 100 ? -2.241  19.940  -3.624  1.00 97.09 100 A 1 
ATOM   786  O  O   . ASP A 1 100 ? -3.283  20.218  -3.031  1.00 96.16 100 A 1 
ATOM   787  C  CB  . ASP A 1 100 ? -2.420  21.839  -5.273  1.00 94.01 100 A 1 
ATOM   788  C  CG  . ASP A 1 100 ? -2.983  21.005  -6.411  1.00 90.34 100 A 1 
ATOM   789  O  OD1 . ASP A 1 100 ? -2.340  20.015  -6.815  1.00 86.54 100 A 1 
ATOM   790  O  OD2 . ASP A 1 100 ? -4.073  21.358  -6.919  1.00 86.56 100 A 1 
ATOM   791  N  N   . PHE A 1 101 ? -1.746  18.696  -3.640  1.00 97.95 101 A 1 
ATOM   792  C  CA  . PHE A 1 101 ? -2.320  17.590  -2.882  1.00 98.29 101 A 1 
ATOM   793  C  C   . PHE A 1 101 ? -1.660  17.483  -1.508  1.00 98.28 101 A 1 
ATOM   794  O  O   . PHE A 1 101 ? -0.506  17.878  -1.319  1.00 97.65 101 A 1 
ATOM   795  C  CB  . PHE A 1 101 ? -2.115  16.247  -3.600  1.00 98.23 101 A 1 
ATOM   796  C  CG  . PHE A 1 101 ? -3.057  15.983  -4.753  1.00 98.36 101 A 1 
ATOM   797  C  CD1 . PHE A 1 101 ? -3.305  16.936  -5.722  1.00 97.74 101 A 1 
ATOM   798  C  CD2 . PHE A 1 101 ? -3.660  14.734  -4.887  1.00 97.71 101 A 1 
ATOM   799  C  CE1 . PHE A 1 101 ? -4.150  16.673  -6.791  1.00 97.19 101 A 1 
ATOM   800  C  CE2 . PHE A 1 101 ? -4.499  14.459  -5.950  1.00 97.28 101 A 1 
ATOM   801  C  CZ  . PHE A 1 101 ? -4.748  15.428  -6.903  1.00 97.66 101 A 1 
ATOM   802  N  N   . PHE A 1 102 ? -2.391  16.922  -0.544  1.00 98.43 102 A 1 
ATOM   803  C  CA  . PHE A 1 102 ? -1.808  16.441  0.692   1.00 98.41 102 A 1 
ATOM   804  C  C   . PHE A 1 102 ? -1.265  15.042  0.412   1.00 98.66 102 A 1 
ATOM   805  O  O   . PHE A 1 102 ? -2.031  14.102  0.191   1.00 98.53 102 A 1 
ATOM   806  C  CB  . PHE A 1 102 ? -2.850  16.416  1.812   1.00 98.39 102 A 1 
ATOM   807  C  CG  . PHE A 1 102 ? -2.336  15.884  3.126   1.00 98.42 102 A 1 
ATOM   808  C  CD1 . PHE A 1 102 ? -1.445  16.625  3.885   1.00 98.06 102 A 1 
ATOM   809  C  CD2 . PHE A 1 102 ? -2.761  14.654  3.605   1.00 98.06 102 A 1 
ATOM   810  C  CE1 . PHE A 1 102 ? -0.973  16.144  5.099   1.00 97.64 102 A 1 
ATOM   811  C  CE2 . PHE A 1 102 ? -2.298  14.167  4.819   1.00 97.70 102 A 1 
ATOM   812  C  CZ  . PHE A 1 102 ? -1.405  14.920  5.559   1.00 97.86 102 A 1 
ATOM   813  N  N   . ILE A 1 103 ? 0.059   14.910  0.371   1.00 98.79 103 A 1 
ATOM   814  C  CA  . ILE A 1 103 ? 0.713   13.685  -0.077  1.00 98.74 103 A 1 
ATOM   815  C  C   . ILE A 1 103 ? 1.390   12.994  1.104   1.00 98.83 103 A 1 
ATOM   816  O  O   . ILE A 1 103 ? 2.067   13.642  1.910   1.00 98.68 103 A 1 
ATOM   817  C  CB  . ILE A 1 103 ? 1.733   13.969  -1.190  1.00 98.49 103 A 1 
ATOM   818  C  CG1 . ILE A 1 103 ? 1.008   14.531  -2.422  1.00 97.16 103 A 1 
ATOM   819  C  CG2 . ILE A 1 103 ? 2.522   12.722  -1.558  1.00 97.79 103 A 1 
ATOM   820  C  CD1 . ILE A 1 103 ? 1.922   14.989  -3.534  1.00 91.97 103 A 1 
ATOM   821  N  N   . ILE A 1 104 ? 1.192   11.683  1.195   1.00 98.79 104 A 1 
ATOM   822  C  CA  . ILE A 1 104 ? 1.745   10.857  2.277   1.00 98.87 104 A 1 
ATOM   823  C  C   . ILE A 1 104 ? 2.717   9.861   1.654   1.00 98.80 104 A 1 
ATOM   824  O  O   . ILE A 1 104 ? 2.313   8.767   1.246   1.00 98.73 104 A 1 
ATOM   825  C  CB  . ILE A 1 104 ? 0.621   10.125  3.029   1.00 98.76 104 A 1 
ATOM   826  C  CG1 . ILE A 1 104 ? -0.419  11.128  3.537   1.00 98.32 104 A 1 
ATOM   827  C  CG2 . ILE A 1 104 ? 1.176   9.301   4.189   1.00 98.43 104 A 1 
ATOM   828  C  CD1 . ILE A 1 104 ? -1.791  10.516  3.806   1.00 96.48 104 A 1 
ATOM   829  N  N   . PRO A 1 105 ? 4.010   10.205  1.537   1.00 98.74 105 A 1 
ATOM   830  C  CA  . PRO A 1 105 ? 4.974   9.342   0.853   1.00 98.79 105 A 1 
ATOM   831  C  C   . PRO A 1 105 ? 5.632   8.334   1.777   1.00 98.67 105 A 1 
ATOM   832  O  O   . PRO A 1 105 ? 5.703   8.532   2.995   1.00 98.43 105 A 1 
ATOM   833  C  CB  . PRO A 1 105 ? 6.013   10.342  0.332   1.00 98.49 105 A 1 
ATOM   834  C  CG  . PRO A 1 105 ? 6.017   11.414  1.381   1.00 97.99 105 A 1 
ATOM   835  C  CD  . PRO A 1 105 ? 4.592   11.514  1.887   1.00 98.56 105 A 1 
ATOM   836  N  N   . MET A 1 106 ? 6.130   7.227   1.190   1.00 98.45 106 A 1 
ATOM   837  C  CA  . MET A 1 106 ? 6.861   6.227   1.949   1.00 98.22 106 A 1 
ATOM   838  C  C   . MET A 1 106 ? 7.814   5.471   1.028   1.00 98.35 106 A 1 
ATOM   839  O  O   . MET A 1 106 ? 7.812   5.674   -0.189  1.00 97.83 106 A 1 
ATOM   840  C  CB  . MET A 1 106 ? 5.908   5.236   2.643   1.00 96.18 106 A 1 
ATOM   841  C  CG  . MET A 1 106 ? 5.251   4.248   1.690   1.00 93.25 106 A 1 
ATOM   842  S  SD  . MET A 1 106 ? 4.031   3.183   2.502   1.00 95.59 106 A 1 
ATOM   843  C  CE  . MET A 1 106 ? 2.765   4.382   2.881   1.00 90.57 106 A 1 
ATOM   844  N  N   . LEU A 1 107 ? 8.630   4.606   1.629   1.00 98.37 107 A 1 
ATOM   845  C  CA  . LEU A 1 107 ? 9.565   3.765   0.893   1.00 98.10 107 A 1 
ATOM   846  C  C   . LEU A 1 107 ? 9.068   2.326   0.864   1.00 98.28 107 A 1 
ATOM   847  O  O   . LEU A 1 107 ? 8.498   1.832   1.841   1.00 97.80 107 A 1 
ATOM   848  C  CB  . LEU A 1 107 ? 10.946  3.801   1.539   1.00 97.76 107 A 1 
ATOM   849  C  CG  . LEU A 1 107 ? 11.689  5.136   1.512   1.00 97.43 107 A 1 
ATOM   850  C  CD1 . LEU A 1 107 ? 12.905  5.077   2.426   1.00 96.76 107 A 1 
ATOM   851  C  CD2 . LEU A 1 107 ? 12.090  5.488   0.096   1.00 96.31 107 A 1 
ATOM   852  N  N   . GLY A 1 108 ? 9.299   1.636   -0.259  1.00 98.23 108 A 1 
ATOM   853  C  CA  . GLY A 1 108 ? 9.052   0.219   -0.371  1.00 98.09 108 A 1 
ATOM   854  C  C   . GLY A 1 108 ? 10.333  -0.580  -0.228  1.00 97.84 108 A 1 
ATOM   855  O  O   . GLY A 1 108 ? 11.422  -0.018  -0.077  1.00 97.36 108 A 1 
ATOM   856  N  N   . ASN A 1 109 ? 10.223  -1.907  -0.292  1.00 97.68 109 A 1 
ATOM   857  C  CA  . ASN A 1 109 ? 11.383  -2.771  -0.057  1.00 97.15 109 A 1 
ATOM   858  C  C   . ASN A 1 109 ? 12.403  -2.719  -1.188  1.00 97.06 109 A 1 
ATOM   859  O  O   . ASN A 1 109 ? 13.561  -3.105  -0.993  1.00 96.22 109 A 1 
ATOM   860  C  CB  . ASN A 1 109 ? 10.943  -4.218  0.196   1.00 96.87 109 A 1 
ATOM   861  C  CG  . ASN A 1 109 ? 10.163  -4.808  -0.950  1.00 96.52 109 A 1 
ATOM   862  O  OD1 . ASN A 1 109 ? 9.023   -4.415  -1.208  1.00 93.71 109 A 1 
ATOM   863  N  ND2 . ASN A 1 109 ? 10.763  -5.770  -1.646  1.00 93.14 109 A 1 
ATOM   864  N  N   . HIS A 1 110 ? 11.998  -2.248  -2.375  1.00 97.04 110 A 1 
ATOM   865  C  CA  . HIS A 1 110 ? 12.943  -2.087  -3.475  1.00 96.55 110 A 1 
ATOM   866  C  C   . HIS A 1 110 ? 13.609  -0.719  -3.473  1.00 96.72 110 A 1 
ATOM   867  O  O   . HIS A 1 110 ? 14.547  -0.484  -4.233  1.00 95.92 110 A 1 
ATOM   868  C  CB  . HIS A 1 110 ? 12.250  -2.316  -4.821  1.00 96.18 110 A 1 
ATOM   869  C  CG  . HIS A 1 110 ? 11.872  -3.742  -5.073  1.00 95.50 110 A 1 
ATOM   870  N  ND1 . HIS A 1 110 ? 12.746  -4.660  -5.606  1.00 89.86 110 A 1 
ATOM   871  C  CD2 . HIS A 1 110 ? 10.726  -4.411  -4.854  1.00 89.47 110 A 1 
ATOM   872  C  CE1 . HIS A 1 110 ? 12.144  -5.836  -5.710  1.00 89.53 110 A 1 
ATOM   873  N  NE2 . HIS A 1 110 ? 10.919  -5.711  -5.258  1.00 90.99 110 A 1 
ATOM   874  N  N   . ASP A 1 111 ? 13.144  0.183   -2.605  1.00 96.79 111 A 1 
ATOM   875  C  CA  . ASP A 1 111 ? 13.601  1.567   -2.609  1.00 96.89 111 A 1 
ATOM   876  C  C   . ASP A 1 111 ? 14.842  1.771   -1.734  1.00 96.67 111 A 1 
ATOM   877  O  O   . ASP A 1 111 ? 14.976  2.782   -1.035  1.00 95.80 111 A 1 
ATOM   878  C  CB  . ASP A 1 111 ? 12.471  2.500   -2.173  1.00 97.04 111 A 1 
ATOM   879  C  CG  . ASP A 1 111 ? 11.265  2.421   -3.094  1.00 97.37 111 A 1 
ATOM   880  O  OD1 . ASP A 1 111 ? 11.439  2.051   -4.274  1.00 96.39 111 A 1 
ATOM   881  O  OD2 . ASP A 1 111 ? 10.148  2.738   -2.643  1.00 96.44 111 A 1 
ATOM   882  N  N   . VAL A 1 112 ? 15.760  0.798   -1.782  1.00 96.10 112 A 1 
ATOM   883  C  CA  . VAL A 1 112 ? 16.996  0.847   -1.008  1.00 95.69 112 A 1 
ATOM   884  C  C   . VAL A 1 112 ? 18.009  -0.050  -1.711  1.00 94.98 112 A 1 
ATOM   885  O  O   . VAL A 1 112 ? 17.639  -0.919  -2.507  1.00 94.59 112 A 1 
ATOM   886  C  CB  . VAL A 1 112 ? 16.778  0.387   0.453   1.00 95.49 112 A 1 
ATOM   887  C  CG1 . VAL A 1 112 ? 16.377  -1.086  0.505   1.00 94.22 112 A 1 
ATOM   888  C  CG2 . VAL A 1 112 ? 18.014  0.656   1.304   1.00 94.40 112 A 1 
ATOM   889  N  N   . TYR A 1 113 ? 19.310  0.183   -1.451  1.00 94.69 113 A 1 
ATOM   890  C  CA  . TYR A 1 113 ? 20.354  -0.675  -1.997  1.00 93.63 113 A 1 
ATOM   891  C  C   . TYR A 1 113 ? 21.245  -1.197  -0.880  1.00 92.96 113 A 1 
ATOM   892  O  O   . TYR A 1 113 ? 21.763  -0.402  -0.093  1.00 90.57 113 A 1 
ATOM   893  C  CB  . TYR A 1 113 ? 21.207  0.067   -3.030  1.00 92.53 113 A 1 
ATOM   894  C  CG  . TYR A 1 113 ? 22.328  -0.792  -3.550  1.00 91.57 113 A 1 
ATOM   895  C  CD1 . TYR A 1 113 ? 22.099  -1.732  -4.545  1.00 89.69 113 A 1 
ATOM   896  C  CD2 . TYR A 1 113 ? 23.617  -0.694  -3.029  1.00 89.30 113 A 1 
ATOM   897  C  CE1 . TYR A 1 113 ? 23.114  -2.541  -5.017  1.00 86.68 113 A 1 
ATOM   898  C  CE2 . TYR A 1 113 ? 24.642  -1.499  -3.496  1.00 86.82 113 A 1 
ATOM   899  C  CZ  . TYR A 1 113 ? 24.381  -2.419  -4.489  1.00 86.24 113 A 1 
ATOM   900  O  OH  . TYR A 1 113 ? 25.391  -3.219  -4.969  1.00 82.97 113 A 1 
ATOM   901  N  N   . PRO A 1 114 ? 21.456  -2.524  -0.810  1.00 93.19 114 A 1 
ATOM   902  C  CA  . PRO A 1 114 ? 20.788  -3.556  -1.608  1.00 93.08 114 A 1 
ATOM   903  C  C   . PRO A 1 114 ? 19.306  -3.664  -1.277  1.00 93.77 114 A 1 
ATOM   904  O  O   . PRO A 1 114 ? 18.878  -3.250  -0.205  1.00 93.03 114 A 1 
ATOM   905  C  CB  . PRO A 1 114 ? 21.520  -4.845  -1.216  1.00 91.33 114 A 1 
ATOM   906  C  CG  . PRO A 1 114 ? 22.811  -4.398  -0.614  1.00 89.18 114 A 1 
ATOM   907  C  CD  . PRO A 1 114 ? 22.497  -3.090  0.050   1.00 91.39 114 A 1 
ATOM   908  N  N   . ALA A 1 115 ? 18.537  -4.225  -2.208  1.00 93.13 115 A 1 
ATOM   909  C  CA  . ALA A 1 115 ? 17.100  -4.352  -2.020  1.00 93.52 115 A 1 
ATOM   910  C  C   . ALA A 1 115 ? 16.775  -5.089  -0.719  1.00 94.31 115 A 1 
ATOM   911  O  O   . ALA A 1 115 ? 17.482  -6.023  -0.331  1.00 93.74 115 A 1 
ATOM   912  C  CB  . ALA A 1 115 ? 16.471  -5.084  -3.201  1.00 92.44 115 A 1 
ATOM   913  N  N   . ASN A 1 116 ? 15.722  -4.643  -0.035  1.00 95.63 116 A 1 
ATOM   914  C  CA  . ASN A 1 116 ? 15.199  -5.244  1.187   1.00 95.74 116 A 1 
ATOM   915  C  C   . ASN A 1 116 ? 16.016  -4.957  2.442   1.00 96.00 116 A 1 
ATOM   916  O  O   . ASN A 1 116 ? 15.520  -5.174  3.552   1.00 95.23 116 A 1 
ATOM   917  C  CB  . ASN A 1 116 ? 15.027  -6.762  1.045   1.00 95.33 116 A 1 
ATOM   918  C  CG  . ASN A 1 116 ? 14.297  -7.160  -0.220  1.00 94.92 116 A 1 
ATOM   919  O  OD1 . ASN A 1 116 ? 13.308  -6.540  -0.606  1.00 91.53 116 A 1 
ATOM   920  N  ND2 . ASN A 1 116 ? 14.779  -8.209  -0.882  1.00 90.73 116 A 1 
ATOM   921  N  N   . GLN A 1 117 ? 17.239  -4.469  2.290   1.00 95.97 117 A 1 
ATOM   922  C  CA  . GLN A 1 117 ? 18.148  -4.307  3.428   1.00 95.20 117 A 1 
ATOM   923  C  C   . GLN A 1 117 ? 18.045  -2.881  3.979   1.00 95.08 117 A 1 
ATOM   924  O  O   . GLN A 1 117 ? 18.793  -1.990  3.584   1.00 93.26 117 A 1 
ATOM   925  C  CB  . GLN A 1 117 ? 19.582  -4.627  3.024   1.00 94.68 117 A 1 
ATOM   926  C  CG  . GLN A 1 117 ? 19.728  -5.929  2.227   1.00 93.46 117 A 1 
ATOM   927  C  CD  . GLN A 1 117 ? 19.061  -7.116  2.903   1.00 93.35 117 A 1 
ATOM   928  O  OE1 . GLN A 1 117 ? 19.246  -7.341  4.101   1.00 88.72 117 A 1 
ATOM   929  N  NE2 . GLN A 1 117 ? 18.277  -7.865  2.139   1.00 87.05 117 A 1 
ATOM   930  N  N   . MET A 1 118 ? 17.103  -2.676  4.900   1.00 94.69 118 A 1 
ATOM   931  C  CA  . MET A 1 118 ? 16.775  -1.336  5.375   1.00 94.49 118 A 1 
ATOM   932  C  C   . MET A 1 118 ? 16.741  -1.297  6.896   1.00 93.65 118 A 1 
ATOM   933  O  O   . MET A 1 118 ? 15.867  -1.888  7.516   1.00 89.36 118 A 1 
ATOM   934  C  CB  . MET A 1 118 ? 15.426  -0.893  4.803   1.00 92.76 118 A 1 
ATOM   935  C  CG  . MET A 1 118 ? 15.080  0.556   5.063   1.00 88.64 118 A 1 
ATOM   936  S  SD  . MET A 1 118 ? 13.472  1.027   4.385   1.00 90.77 118 A 1 
ATOM   937  C  CE  . MET A 1 118 ? 13.791  0.923   2.628   1.00 86.04 118 A 1 
ATOM   938  N  N   . ALA A 1 119 ? 17.712  -0.594  7.486   1.00 92.96 119 A 1 
ATOM   939  C  CA  . ALA A 1 119 ? 17.755  -0.335  8.921   1.00 91.40 119 A 1 
ATOM   940  C  C   . ALA A 1 119 ? 18.934  0.594   9.217   1.00 90.27 119 A 1 
ATOM   941  O  O   . ALA A 1 119 ? 19.182  1.535   8.474   1.00 82.08 119 A 1 
ATOM   942  C  CB  . ALA A 1 119 ? 17.848  -1.638  9.718   1.00 86.92 119 A 1 
ATOM   943  N  N   . ILE A 1 120 ? 19.665  0.327   10.303  1.00 85.31 120 A 1 
ATOM   944  C  CA  . ILE A 1 120 ? 20.710  1.245   10.738  1.00 81.15 120 A 1 
ATOM   945  C  C   . ILE A 1 120 ? 21.874  1.308   9.744   1.00 81.46 120 A 1 
ATOM   946  O  O   . ILE A 1 120 ? 22.464  2.372   9.536   1.00 75.60 120 A 1 
ATOM   947  C  CB  . ILE A 1 120 ? 21.224  0.872   12.150  1.00 75.79 120 A 1 
ATOM   948  C  CG1 . ILE A 1 120 ? 22.152  1.955   12.690  1.00 67.70 120 A 1 
ATOM   949  C  CG2 . ILE A 1 120 ? 21.902  -0.502  12.144  1.00 66.43 120 A 1 
ATOM   950  C  CD1 . ILE A 1 120 ? 21.470  3.295   12.905  1.00 62.05 120 A 1 
ATOM   951  N  N   . ASN A 1 121 ? 22.193  0.183   9.102   1.00 81.04 121 A 1 
ATOM   952  C  CA  . ASN A 1 121 ? 23.318  0.148   8.163   1.00 77.94 121 A 1 
ATOM   953  C  C   . ASN A 1 121 ? 22.965  0.744   6.804   1.00 80.25 121 A 1 
ATOM   954  O  O   . ASN A 1 121 ? 23.835  0.871   5.944   1.00 76.80 121 A 1 
ATOM   955  C  CB  . ASN A 1 121 ? 23.825  -1.285  7.994   1.00 75.65 121 A 1 
ATOM   956  C  CG  . ASN A 1 121 ? 24.445  -1.838  9.259   1.00 70.32 121 A 1 
ATOM   957  O  OD1 . ASN A 1 121 ? 24.964  -1.088  10.087  1.00 65.04 121 A 1 
ATOM   958  N  ND2 . ASN A 1 121 ? 24.395  -3.155  9.423   1.00 63.72 121 A 1 
ATOM   959  N  N   . SER A 1 122 ? 21.701  1.102   6.602   1.00 83.85 122 A 1 
ATOM   960  C  CA  . SER A 1 122 ? 21.262  1.777   5.391   1.00 81.97 122 A 1 
ATOM   961  C  C   . SER A 1 122 ? 20.571  3.095   5.738   1.00 84.90 122 A 1 
ATOM   962  O  O   . SER A 1 122 ? 19.651  3.534   5.046   1.00 82.27 122 A 1 
ATOM   963  C  CB  . SER A 1 122 ? 20.336  0.870   4.571   1.00 77.14 122 A 1 
ATOM   964  O  OG  . SER A 1 122 ? 19.281  0.371   5.371   1.00 71.88 122 A 1 
ATOM   965  N  N   . GLN A 1 123 ? 21.029  3.738   6.820   1.00 89.91 123 A 1 
ATOM   966  C  CA  . GLN A 1 123 ? 20.429  4.984   7.304   1.00 90.87 123 A 1 
ATOM   967  C  C   . GLN A 1 123 ? 20.402  6.061   6.224   1.00 93.54 123 A 1 
ATOM   968  O  O   . GLN A 1 123 ? 19.541  6.948   6.226   1.00 92.16 123 A 1 
ATOM   969  C  CB  . GLN A 1 123 ? 21.186  5.488   8.536   1.00 87.01 123 A 1 
ATOM   970  C  CG  . GLN A 1 123 ? 20.596  6.746   9.190   1.00 75.97 123 A 1 
ATOM   971  C  CD  . GLN A 1 123 ? 21.108  8.016   8.567   1.00 69.97 123 A 1 
ATOM   972  O  OE1 . GLN A 1 123 ? 22.162  8.034   7.926   1.00 64.15 123 A 1 
ATOM   973  N  NE2 . GLN A 1 123 ? 20.357  9.104   8.742   1.00 59.99 123 A 1 
ATOM   974  N  N   . TRP A 1 124 ? 21.335  5.973   5.275   1.00 93.30 124 A 1 
ATOM   975  C  CA  . TRP A 1 124 ? 21.415  6.955   4.197   1.00 94.18 124 A 1 
ATOM   976  C  C   . TRP A 1 124 ? 20.084  7.093   3.453   1.00 95.73 124 A 1 
ATOM   977  O  O   . TRP A 1 124 ? 19.756  8.185   2.981   1.00 95.33 124 A 1 
ATOM   978  C  CB  . TRP A 1 124 ? 22.518  6.561   3.204   1.00 92.20 124 A 1 
ATOM   979  C  CG  . TRP A 1 124 ? 22.236  5.275   2.484   1.00 88.72 124 A 1 
ATOM   980  C  CD1 . TRP A 1 124 ? 22.633  4.021   2.845   1.00 84.75 124 A 1 
ATOM   981  C  CD2 . TRP A 1 124 ? 21.473  5.117   1.273   1.00 89.19 124 A 1 
ATOM   982  N  NE1 . TRP A 1 124 ? 22.176  3.098   1.946   1.00 80.24 124 A 1 
ATOM   983  C  CE2 . TRP A 1 124 ? 21.456  3.736   0.968   1.00 85.60 124 A 1 
ATOM   984  C  CE3 . TRP A 1 124 ? 20.818  6.012   0.424   1.00 81.08 124 A 1 
ATOM   985  C  CZ2 . TRP A 1 124 ? 20.792  3.232   -0.152  1.00 81.74 124 A 1 
ATOM   986  C  CZ3 . TRP A 1 124 ? 20.157  5.500   -0.691  1.00 81.43 124 A 1 
ATOM   987  C  CH2 . TRP A 1 124 ? 20.148  4.129   -0.966  1.00 80.48 124 A 1 
ATOM   988  N  N   . ILE A 1 125 ? 19.319  6.005   3.333   1.00 94.43 125 A 1 
ATOM   989  C  CA  . ILE A 1 125 ? 18.084  6.065   2.556   1.00 95.53 125 A 1 
ATOM   990  C  C   . ILE A 1 125 ? 17.032  6.908   3.263   1.00 96.75 125 A 1 
ATOM   991  O  O   . ILE A 1 125 ? 16.257  7.607   2.613   1.00 97.15 125 A 1 
ATOM   992  C  CB  . ILE A 1 125 ? 17.532  4.653   2.227   1.00 94.62 125 A 1 
ATOM   993  C  CG1 . ILE A 1 125 ? 16.405  4.754   1.198   1.00 91.65 125 A 1 
ATOM   994  C  CG2 . ILE A 1 125 ? 17.030  3.933   3.492   1.00 92.08 125 A 1 
ATOM   995  C  CD1 . ILE A 1 125 ? 16.819  5.383   -0.122  1.00 88.23 125 A 1 
ATOM   996  N  N   . PHE A 1 126 ? 16.998  6.878   4.609   1.00 96.71 126 A 1 
ATOM   997  C  CA  . PHE A 1 126 ? 16.042  7.680   5.350   1.00 97.09 126 A 1 
ATOM   998  C  C   . PHE A 1 126 ? 16.370  9.163   5.218   1.00 97.41 126 A 1 
ATOM   999  O  O   . PHE A 1 126 ? 15.481  9.995   5.014   1.00 97.34 126 A 1 
ATOM   1000 C  CB  . PHE A 1 126 ? 16.012  7.269   6.823   1.00 96.93 126 A 1 
ATOM   1001 C  CG  . PHE A 1 126 ? 15.761  5.800   7.043   1.00 97.29 126 A 1 
ATOM   1002 C  CD1 . PHE A 1 126 ? 14.764  5.128   6.352   1.00 96.16 126 A 1 
ATOM   1003 C  CD2 . PHE A 1 126 ? 16.527  5.088   7.959   1.00 95.89 126 A 1 
ATOM   1004 C  CE1 . PHE A 1 126 ? 14.541  3.779   6.553   1.00 95.17 126 A 1 
ATOM   1005 C  CE2 . PHE A 1 126 ? 16.305  3.740   8.165   1.00 95.10 126 A 1 
ATOM   1006 C  CZ  . PHE A 1 126 ? 15.313  3.080   7.463   1.00 95.78 126 A 1 
ATOM   1007 N  N   . GLN A 1 127 ? 17.659  9.505   5.324   1.00 97.10 127 A 1 
ATOM   1008 C  CA  . GLN A 1 127 ? 18.092  10.889  5.166   1.00 97.07 127 A 1 
ATOM   1009 C  C   . GLN A 1 127 ? 17.824  11.382  3.750   1.00 97.64 127 A 1 
ATOM   1010 O  O   . GLN A 1 127 ? 17.270  12.468  3.554   1.00 97.43 127 A 1 
ATOM   1011 C  CB  . GLN A 1 127 ? 19.584  11.014  5.501   1.00 95.93 127 A 1 
ATOM   1012 C  CG  . GLN A 1 127 ? 20.171  12.396  5.231   1.00 85.57 127 A 1 
ATOM   1013 C  CD  . GLN A 1 127 ? 19.637  13.452  6.184   1.00 79.67 127 A 1 
ATOM   1014 O  OE1 . GLN A 1 127 ? 19.331  13.161  7.338   1.00 72.52 127 A 1 
ATOM   1015 N  NE2 . GLN A 1 127 ? 19.532  14.677  5.699   1.00 67.84 127 A 1 
ATOM   1016 N  N   . PHE A 1 128 ? 18.210  10.576  2.749   1.00 97.35 128 A 1 
ATOM   1017 C  CA  . PHE A 1 128 ? 18.063  10.975  1.360   1.00 97.57 128 A 1 
ATOM   1018 C  C   . PHE A 1 128 ? 16.598  11.119  0.970   1.00 97.97 128 A 1 
ATOM   1019 O  O   . PHE A 1 128 ? 16.196  12.113  0.360   1.00 97.88 128 A 1 
ATOM   1020 C  CB  . PHE A 1 128 ? 18.758  9.969   0.434   1.00 97.39 128 A 1 
ATOM   1021 C  CG  . PHE A 1 128 ? 18.700  10.339  -1.022  1.00 97.50 128 A 1 
ATOM   1022 C  CD1 . PHE A 1 128 ? 19.582  11.262  -1.549  1.00 96.94 128 A 1 
ATOM   1023 C  CD2 . PHE A 1 128 ? 17.761  9.761   -1.858  1.00 96.89 128 A 1 
ATOM   1024 C  CE1 . PHE A 1 128 ? 19.535  11.611  -2.884  1.00 96.12 128 A 1 
ATOM   1025 C  CE2 . PHE A 1 128 ? 17.709  10.107  -3.206  1.00 96.23 128 A 1 
ATOM   1026 C  CZ  . PHE A 1 128 ? 18.594  11.033  -3.716  1.00 96.35 128 A 1 
ATOM   1027 N  N   . ALA A 1 129 ? 15.774  10.133  1.322   1.00 97.79 129 A 1 
ATOM   1028 C  CA  . ALA A 1 129 ? 14.358  10.177  0.980   1.00 97.80 129 A 1 
ATOM   1029 C  C   . ALA A 1 129 ? 13.644  11.307  1.720   1.00 98.27 129 A 1 
ATOM   1030 O  O   . ALA A 1 129 ? 12.753  11.947  1.146   1.00 98.24 129 A 1 
ATOM   1031 C  CB  . ALA A 1 129 ? 13.692  8.831   1.272   1.00 97.67 129 A 1 
ATOM   1032 N  N   . ALA A 1 130 ? 14.017  11.561  2.972   1.00 98.00 130 A 1 
ATOM   1033 C  CA  . ALA A 1 130 ? 13.433  12.669  3.713   1.00 98.19 130 A 1 
ATOM   1034 C  C   . ALA A 1 130 ? 13.732  13.992  3.019   1.00 98.34 130 A 1 
ATOM   1035 O  O   . ALA A 1 130 ? 12.869  14.877  2.953   1.00 98.21 130 A 1 
ATOM   1036 C  CB  . ALA A 1 130 ? 13.948  12.690  5.149   1.00 97.86 130 A 1 
ATOM   1037 N  N   . GLU A 1 131 ? 14.960  14.144  2.505   1.00 98.38 131 A 1 
ATOM   1038 C  CA  . GLU A 1 131 ? 15.334  15.348  1.772   1.00 98.27 131 A 1 
ATOM   1039 C  C   . GLU A 1 131 ? 14.515  15.488  0.496   1.00 98.45 131 A 1 
ATOM   1040 O  O   . GLU A 1 131 ? 14.059  16.587  0.150   1.00 98.10 131 A 1 
ATOM   1041 C  CB  . GLU A 1 131 ? 16.828  15.327  1.451   1.00 97.49 131 A 1 
ATOM   1042 C  CG  . GLU A 1 131 ? 17.721  15.487  2.676   1.00 86.69 131 A 1 
ATOM   1043 C  CD  . GLU A 1 131 ? 19.193  15.229  2.375   1.00 81.48 131 A 1 
ATOM   1044 O  OE1 . GLU A 1 131 ? 19.506  14.777  1.257   1.00 76.96 131 A 1 
ATOM   1045 O  OE2 . GLU A 1 131 ? 20.034  15.479  3.261   1.00 77.36 131 A 1 
ATOM   1046 N  N   . GLN A 1 132 ? 14.305  14.381  -0.217  1.00 98.32 132 A 1 
ATOM   1047 C  CA  . GLN A 1 132 ? 13.539  14.413  -1.463  1.00 98.49 132 A 1 
ATOM   1048 C  C   . GLN A 1 132 ? 12.055  14.665  -1.198  1.00 98.54 132 A 1 
ATOM   1049 O  O   . GLN A 1 132 ? 11.423  15.457  -1.903  1.00 98.35 132 A 1 
ATOM   1050 C  CB  . GLN A 1 132 ? 13.728  13.108  -2.236  1.00 98.33 132 A 1 
ATOM   1051 C  CG  . GLN A 1 132 ? 15.147  12.880  -2.739  1.00 96.72 132 A 1 
ATOM   1052 C  CD  . GLN A 1 132 ? 15.605  13.980  -3.673  1.00 95.64 132 A 1 
ATOM   1053 O  OE1 . GLN A 1 132 ? 14.907  14.339  -4.624  1.00 87.75 132 A 1 
ATOM   1054 N  NE2 . GLN A 1 132 ? 16.777  14.534  -3.402  1.00 86.23 132 A 1 
ATOM   1055 N  N   . PHE A 1 133 ? 11.490  14.008  -0.180  1.00 98.55 133 A 1 
ATOM   1056 C  CA  . PHE A 1 133 ? 10.069  14.122  0.139   1.00 98.55 133 A 1 
ATOM   1057 C  C   . PHE A 1 133 ? 9.742   15.355  0.977   1.00 98.59 133 A 1 
ATOM   1058 O  O   . PHE A 1 133 ? 8.562   15.594  1.284   1.00 98.37 133 A 1 
ATOM   1059 C  CB  . PHE A 1 133 ? 9.580   12.866  0.882   1.00 98.50 133 A 1 
ATOM   1060 C  CG  . PHE A 1 133 ? 9.618   11.599  0.053   1.00 98.50 133 A 1 
ATOM   1061 C  CD1 . PHE A 1 133 ? 9.423   11.625  -1.320  1.00 97.92 133 A 1 
ATOM   1062 C  CD2 . PHE A 1 133 ? 9.812   10.368  0.669   1.00 97.74 133 A 1 
ATOM   1063 C  CE1 . PHE A 1 133 ? 9.445   10.458  -2.065  1.00 97.21 133 A 1 
ATOM   1064 C  CE2 . PHE A 1 133 ? 9.830   9.197   -0.071  1.00 97.13 133 A 1 
ATOM   1065 C  CZ  . PHE A 1 133 ? 9.646   9.243   -1.437  1.00 97.44 133 A 1 
ATOM   1066 N  N   . ALA A 1 134 ? 10.744  16.143  1.361   1.00 98.53 134 A 1 
ATOM   1067 C  CA  . ALA A 1 134 ? 10.566  17.280  2.256   1.00 98.53 134 A 1 
ATOM   1068 C  C   . ALA A 1 134 ? 9.430   18.233  1.862   1.00 98.58 134 A 1 
ATOM   1069 O  O   . ALA A 1 134 ? 8.711   18.713  2.745   1.00 98.16 134 A 1 
ATOM   1070 C  CB  . ALA A 1 134 ? 11.880  18.047  2.407   1.00 98.12 134 A 1 
ATOM   1071 N  N   . PRO A 1 135 ? 9.222   18.530  0.570   1.00 98.33 135 A 1 
ATOM   1072 C  CA  . PRO A 1 135 ? 8.134   19.450  0.212   1.00 98.16 135 A 1 
ATOM   1073 C  C   . PRO A 1 135 ? 6.752   18.961  0.628   1.00 98.39 135 A 1 
ATOM   1074 O  O   . PRO A 1 135 ? 5.824   19.770  0.732   1.00 97.85 135 A 1 
ATOM   1075 C  CB  . PRO A 1 135 ? 8.234   19.546  -1.317  1.00 97.43 135 A 1 
ATOM   1076 C  CG  . PRO A 1 135 ? 9.658   19.224  -1.607  1.00 95.67 135 A 1 
ATOM   1077 C  CD  . PRO A 1 135 ? 10.039  18.176  -0.603  1.00 97.75 135 A 1 
ATOM   1078 N  N   . PHE A 1 136 ? 6.595   17.645  0.875   1.00 98.57 136 A 1 
ATOM   1079 C  CA  . PHE A 1 136 ? 5.308   17.066  1.218   1.00 98.68 136 A 1 
ATOM   1080 C  C   . PHE A 1 136 ? 5.151   16.805  2.713   1.00 98.64 136 A 1 
ATOM   1081 O  O   . PHE A 1 136 ? 4.063   16.440  3.164   1.00 98.36 136 A 1 
ATOM   1082 C  CB  . PHE A 1 136 ? 5.113   15.745  0.466   1.00 98.55 136 A 1 
ATOM   1083 C  CG  . PHE A 1 136 ? 5.531   15.799  -0.979  1.00 98.48 136 A 1 
ATOM   1084 C  CD1 . PHE A 1 136 ? 4.876   16.627  -1.870  1.00 97.95 136 A 1 
ATOM   1085 C  CD2 . PHE A 1 136 ? 6.586   15.024  -1.434  1.00 97.91 136 A 1 
ATOM   1086 C  CE1 . PHE A 1 136 ? 5.261   16.689  -3.193  1.00 97.15 136 A 1 
ATOM   1087 C  CE2 . PHE A 1 136 ? 6.976   15.075  -2.765  1.00 97.20 136 A 1 
ATOM   1088 C  CZ  . PHE A 1 136 ? 6.317   15.912  -3.644  1.00 97.25 136 A 1 
ATOM   1089 N  N   . LEU A 1 137 ? 6.206   17.000  3.485   1.00 98.63 137 A 1 
ATOM   1090 C  CA  . LEU A 1 137 ? 6.234   16.600  4.890   1.00 98.57 137 A 1 
ATOM   1091 C  C   . LEU A 1 137 ? 6.325   17.807  5.820   1.00 98.48 137 A 1 
ATOM   1092 O  O   . LEU A 1 137 ? 6.948   18.813  5.502   1.00 98.11 137 A 1 
ATOM   1093 C  CB  . LEU A 1 137 ? 7.432   15.680  5.153   1.00 98.50 137 A 1 
ATOM   1094 C  CG  . LEU A 1 137 ? 7.493   14.375  4.345   1.00 98.28 137 A 1 
ATOM   1095 C  CD1 . LEU A 1 137 ? 8.796   13.638  4.633   1.00 97.99 137 A 1 
ATOM   1096 C  CD2 . LEU A 1 137 ? 6.294   13.496  4.660   1.00 97.78 137 A 1 
ATOM   1097 N  N   . SER A 1 138 ? 5.691   17.673  6.991   1.00 98.53 138 A 1 
ATOM   1098 C  CA  . SER A 1 138 ? 5.890   18.642  8.057   1.00 98.49 138 A 1 
ATOM   1099 C  C   . SER A 1 138 ? 7.299   18.484  8.618   1.00 98.55 138 A 1 
ATOM   1100 O  O   . SER A 1 138 ? 7.950   17.456  8.410   1.00 98.33 138 A 1 
ATOM   1101 C  CB  . SER A 1 138 ? 4.865   18.429  9.172   1.00 98.05 138 A 1 
ATOM   1102 O  OG  . SER A 1 138 ? 5.092   17.206  9.845   1.00 96.67 138 A 1 
ATOM   1103 N  N   . GLN A 1 139 ? 7.769   19.492  9.347   1.00 98.39 139 A 1 
ATOM   1104 C  CA  . GLN A 1 139 ? 9.113   19.429  9.918   1.00 98.28 139 A 1 
ATOM   1105 C  C   . GLN A 1 139 ? 9.258   18.240  10.864  1.00 98.34 139 A 1 
ATOM   1106 O  O   . GLN A 1 139 ? 10.278  17.549  10.859  1.00 97.97 139 A 1 
ATOM   1107 C  CB  . GLN A 1 139 ? 9.451   20.733  10.649  1.00 97.86 139 A 1 
ATOM   1108 C  CG  . GLN A 1 139 ? 10.887  20.781  11.156  1.00 89.26 139 A 1 
ATOM   1109 C  CD  . GLN A 1 139 ? 11.908  20.611  10.045  1.00 83.33 139 A 1 
ATOM   1110 O  OE1 . GLN A 1 139 ? 11.772  21.204  8.968   1.00 77.80 139 A 1 
ATOM   1111 N  NE2 . GLN A 1 139 ? 12.925  19.807  10.299  1.00 73.81 139 A 1 
ATOM   1112 N  N   . ASN A 1 140 ? 8.228   17.994  11.692  1.00 98.21 140 A 1 
ATOM   1113 C  CA  . ASN A 1 140 ? 8.265   16.853  12.598  1.00 98.08 140 A 1 
ATOM   1114 C  C   . ASN A 1 140 ? 8.308   15.536  11.828  1.00 98.41 140 A 1 
ATOM   1115 O  O   . ASN A 1 140 ? 9.011   14.601  12.219  1.00 98.17 140 A 1 
ATOM   1116 C  CB  . ASN A 1 140 ? 7.060   16.879  13.537  1.00 97.16 140 A 1 
ATOM   1117 C  CG  . ASN A 1 140 ? 7.165   17.961  14.597  1.00 83.89 140 A 1 
ATOM   1118 O  OD1 . ASN A 1 140 ? 8.251   18.489  14.857  1.00 74.38 140 A 1 
ATOM   1119 N  ND2 . ASN A 1 140 ? 6.039   18.286  15.221  1.00 74.04 140 A 1 
ATOM   1120 N  N   . ALA A 1 141 ? 7.558   15.452  10.726  1.00 98.47 141 A 1 
ATOM   1121 C  CA  . ALA A 1 141 ? 7.552   14.242  9.905   1.00 98.64 141 A 1 
ATOM   1122 C  C   . ALA A 1 141 ? 8.919   14.017  9.257   1.00 98.64 141 A 1 
ATOM   1123 O  O   . ALA A 1 141 ? 9.367   12.877  9.147   1.00 98.52 141 A 1 
ATOM   1124 C  CB  . ALA A 1 141 ? 6.465   14.333  8.843   1.00 98.66 141 A 1 
ATOM   1125 N  N   . ILE A 1 142 ? 9.574   15.098  8.834   1.00 98.67 142 A 1 
ATOM   1126 C  CA  . ILE A 1 142 ? 10.906  14.993  8.247   1.00 98.42 142 A 1 
ATOM   1127 C  C   . ILE A 1 142 ? 11.886  14.396  9.256   1.00 98.29 142 A 1 
ATOM   1128 O  O   . ILE A 1 142 ? 12.647  13.471  8.934   1.00 97.91 142 A 1 
ATOM   1129 C  CB  . ILE A 1 142 ? 11.402  16.364  7.758   1.00 98.41 142 A 1 
ATOM   1130 C  CG1 . ILE A 1 142 ? 10.603  16.819  6.544   1.00 97.69 142 A 1 
ATOM   1131 C  CG2 . ILE A 1 142 ? 12.897  16.317  7.423   1.00 97.64 142 A 1 
ATOM   1132 C  CD1 . ILE A 1 142 ? 10.866  18.259  6.122   1.00 95.84 142 A 1 
ATOM   1133 N  N   . GLU A 1 143 ? 11.875  14.907  10.482  1.00 98.18 143 A 1 
ATOM   1134 C  CA  . GLU A 1 143 ? 12.799  14.423  11.507  1.00 97.83 143 A 1 
ATOM   1135 C  C   . GLU A 1 143 ? 12.534  12.963  11.847  1.00 97.74 143 A 1 
ATOM   1136 O  O   . GLU A 1 143 ? 13.472  12.179  12.042  1.00 97.24 143 A 1 
ATOM   1137 C  CB  . GLU A 1 143 ? 12.712  15.298  12.752  1.00 97.51 143 A 1 
ATOM   1138 C  CG  . GLU A 1 143 ? 13.181  16.729  12.528  1.00 91.19 143 A 1 
ATOM   1139 C  CD  . GLU A 1 143 ? 14.600  16.789  11.988  1.00 85.26 143 A 1 
ATOM   1140 O  OE1 . GLU A 1 143 ? 15.475  16.078  12.530  1.00 78.70 143 A 1 
ATOM   1141 O  OE2 . GLU A 1 143 ? 14.837  17.531  11.011  1.00 79.17 143 A 1 
ATOM   1142 N  N   . SER A 1 144 ? 11.263  12.577  11.901  1.00 97.88 144 A 1 
ATOM   1143 C  CA  . SER A 1 144 ? 10.909  11.192  12.183  1.00 97.89 144 A 1 
ATOM   1144 C  C   . SER A 1 144 ? 11.315  10.275  11.025  1.00 97.84 144 A 1 
ATOM   1145 O  O   . SER A 1 144 ? 11.861  9.189   11.233  1.00 97.62 144 A 1 
ATOM   1146 C  CB  . SER A 1 144 ? 9.406   11.075  12.455  1.00 97.95 144 A 1 
ATOM   1147 O  OG  . SER A 1 144 ? 9.065   9.779   12.905  1.00 94.46 144 A 1 
ATOM   1148 N  N   . PHE A 1 145 ? 11.072  10.728  9.800   1.00 98.27 145 A 1 
ATOM   1149 C  CA  . PHE A 1 145 ? 11.437  9.966   8.606   1.00 98.28 145 A 1 
ATOM   1150 C  C   . PHE A 1 145 ? 12.946  9.707   8.576   1.00 97.96 145 A 1 
ATOM   1151 O  O   . PHE A 1 145 ? 13.382  8.598   8.249   1.00 97.59 145 A 1 
ATOM   1152 C  CB  . PHE A 1 145 ? 10.994  10.727  7.347   1.00 98.19 145 A 1 
ATOM   1153 C  CG  . PHE A 1 145 ? 10.878  9.863   6.114   1.00 98.35 145 A 1 
ATOM   1154 C  CD1 . PHE A 1 145 ? 11.995  9.270   5.545   1.00 97.91 145 A 1 
ATOM   1155 C  CD2 . PHE A 1 145 ? 9.646   9.654   5.499   1.00 97.74 145 A 1 
ATOM   1156 C  CE1 . PHE A 1 145 ? 11.890  8.480   4.412   1.00 97.32 145 A 1 
ATOM   1157 C  CE2 . PHE A 1 145 ? 9.538   8.873   4.367   1.00 97.23 145 A 1 
ATOM   1158 C  CZ  . PHE A 1 145 ? 10.663  8.285   3.819   1.00 97.72 145 A 1 
ATOM   1159 N  N   . LYS A 1 146 ? 13.732  10.725  8.922   1.00 97.99 146 A 1 
ATOM   1160 C  CA  . LYS A 1 146 ? 15.185  10.591  8.928   1.00 97.43 146 A 1 
ATOM   1161 C  C   . LYS A 1 146 ? 15.650  9.506   9.892   1.00 97.08 146 A 1 
ATOM   1162 O  O   . LYS A 1 146 ? 16.691  8.882   9.675   1.00 96.49 146 A 1 
ATOM   1163 C  CB  . LYS A 1 146 ? 15.847  11.924  9.306   1.00 97.26 146 A 1 
ATOM   1164 C  CG  . LYS A 1 146 ? 15.799  12.983  8.219   1.00 94.82 146 A 1 
ATOM   1165 C  CD  . LYS A 1 146 ? 16.424  14.282  8.702   1.00 92.74 146 A 1 
ATOM   1166 C  CE  . LYS A 1 146 ? 16.430  15.330  7.614   1.00 86.73 146 A 1 
ATOM   1167 N  NZ  . LYS A 1 146 ? 16.961  16.634  8.110   1.00 81.13 146 A 1 
ATOM   1168 N  N   . HIS A 1 147 ? 14.880  9.269   10.951  1.00 97.14 147 A 1 
ATOM   1169 C  CA  . HIS A 1 147 ? 15.257  8.271   11.946  1.00 96.73 147 A 1 
ATOM   1170 C  C   . HIS A 1 147 ? 15.030  6.849   11.443  1.00 96.86 147 A 1 
ATOM   1171 O  O   . HIS A 1 147 ? 15.908  5.995   11.586  1.00 95.88 147 A 1 
ATOM   1172 C  CB  . HIS A 1 147 ? 14.488  8.503   13.246  1.00 96.06 147 A 1 
ATOM   1173 C  CG  . HIS A 1 147 ? 14.792  7.486   14.305  1.00 90.59 147 A 1 
ATOM   1174 N  ND1 . HIS A 1 147 ? 16.024  7.393   14.918  1.00 80.23 147 A 1 
ATOM   1175 C  CD2 . HIS A 1 147 ? 14.027  6.510   14.860  1.00 80.28 147 A 1 
ATOM   1176 C  CE1 . HIS A 1 147 ? 16.007  6.413   15.798  1.00 79.65 147 A 1 
ATOM   1177 N  NE2 . HIS A 1 147 ? 14.804  5.871   15.786  1.00 81.54 147 A 1 
ATOM   1178 N  N   . GLY A 1 148 ? 13.849  6.577   10.852  1.00 97.34 148 A 1 
ATOM   1179 C  CA  . GLY A 1 148 ? 13.544  5.208   10.458  1.00 97.41 148 A 1 
ATOM   1180 C  C   . GLY A 1 148 ? 12.538  5.046   9.331   1.00 97.91 148 A 1 
ATOM   1181 O  O   . GLY A 1 148 ? 12.100  3.929   9.061   1.00 97.70 148 A 1 
ATOM   1182 N  N   . GLY A 1 149 ? 12.158  6.142   8.673   1.00 97.80 149 A 1 
ATOM   1183 C  CA  . GLY A 1 149 ? 11.214  6.060   7.570   1.00 98.07 149 A 1 
ATOM   1184 C  C   . GLY A 1 149 ? 9.758   6.013   7.996   1.00 98.38 149 A 1 
ATOM   1185 O  O   . GLY A 1 149 ? 8.879   5.764   7.160   1.00 98.29 149 A 1 
ATOM   1186 N  N   . TYR A 1 150 ? 9.482   6.252   9.280   1.00 98.41 150 A 1 
ATOM   1187 C  CA  . TYR A 1 150 ? 8.122   6.301   9.794   1.00 98.44 150 A 1 
ATOM   1188 C  C   . TYR A 1 150 ? 7.815   7.683   10.355  1.00 98.52 150 A 1 
ATOM   1189 O  O   . TYR A 1 150 ? 8.724   8.406   10.770  1.00 98.42 150 A 1 
ATOM   1190 C  CB  . TYR A 1 150 ? 7.895   5.221   10.861  1.00 98.30 150 A 1 
ATOM   1191 C  CG  . TYR A 1 150 ? 8.861   5.235   12.030  1.00 98.33 150 A 1 
ATOM   1192 C  CD1 . TYR A 1 150 ? 8.685   6.104   13.097  1.00 97.93 150 A 1 
ATOM   1193 C  CD2 . TYR A 1 150 ? 9.933   4.350   12.085  1.00 97.83 150 A 1 
ATOM   1194 C  CE1 . TYR A 1 150 ? 9.548   6.100   14.187  1.00 97.48 150 A 1 
ATOM   1195 C  CE2 . TYR A 1 150 ? 10.803  4.342   13.162  1.00 97.50 150 A 1 
ATOM   1196 C  CZ  . TYR A 1 150 ? 10.611  5.220   14.212  1.00 97.66 150 A 1 
ATOM   1197 O  OH  . TYR A 1 150 ? 11.462  5.208   15.286  1.00 96.93 150 A 1 
ATOM   1198 N  N   . TYR A 1 151 ? 6.530   8.065   10.371  1.00 98.79 151 A 1 
ATOM   1199 C  CA  . TYR A 1 151 ? 6.157   9.416   10.786  1.00 98.82 151 A 1 
ATOM   1200 C  C   . TYR A 1 151 ? 4.638   9.552   10.868  1.00 98.97 151 A 1 
ATOM   1201 O  O   . TYR A 1 151 ? 3.895   8.646   10.492  1.00 98.89 151 A 1 
ATOM   1202 C  CB  . TYR A 1 151 ? 6.710   10.455  9.802   1.00 98.79 151 A 1 
ATOM   1203 C  CG  . TYR A 1 151 ? 6.116   10.355  8.401   1.00 98.85 151 A 1 
ATOM   1204 C  CD1 . TYR A 1 151 ? 6.659   9.490   7.458   1.00 98.75 151 A 1 
ATOM   1205 C  CD2 . TYR A 1 151 ? 5.026   11.131  8.032   1.00 98.69 151 A 1 
ATOM   1206 C  CE1 . TYR A 1 151 ? 6.125   9.395   6.178   1.00 98.65 151 A 1 
ATOM   1207 C  CE2 . TYR A 1 151 ? 4.483   11.048  6.752   1.00 98.67 151 A 1 
ATOM   1208 C  CZ  . TYR A 1 151 ? 5.039   10.174  5.833   1.00 98.79 151 A 1 
ATOM   1209 O  OH  . TYR A 1 151 ? 4.511   10.100  4.574   1.00 98.66 151 A 1 
ATOM   1210 N  N   . THR A 1 152 ? 4.189   10.699  11.379  1.00 98.97 152 A 1 
ATOM   1211 C  CA  . THR A 1 152 ? 2.777   11.052  11.384  1.00 98.81 152 A 1 
ATOM   1212 C  C   . THR A 1 152 ? 2.604   12.471  10.849  1.00 98.80 152 A 1 
ATOM   1213 O  O   . THR A 1 152 ? 3.511   13.303  10.953  1.00 98.66 152 A 1 
ATOM   1214 C  CB  . THR A 1 152 ? 2.148   10.991  12.787  1.00 98.66 152 A 1 
ATOM   1215 O  OG1 . THR A 1 152 ? 2.654   12.056  13.598  1.00 96.45 152 A 1 
ATOM   1216 C  CG2 . THR A 1 152 ? 2.449   9.660   13.454  1.00 96.52 152 A 1 
ATOM   1217 N  N   . MET A 1 153 ? 1.428   12.743  10.278  1.00 98.87 153 A 1 
ATOM   1218 C  CA  . MET A 1 153 ? 1.019   14.086  9.890   1.00 98.62 153 A 1 
ATOM   1219 C  C   . MET A 1 153 ? -0.487  14.202  10.044  1.00 98.74 153 A 1 
ATOM   1220 O  O   . MET A 1 153 ? -1.217  13.286  9.663   1.00 98.56 153 A 1 
ATOM   1221 C  CB  . MET A 1 153 ? 1.391   14.415  8.435   1.00 98.00 153 A 1 
ATOM   1222 C  CG  . MET A 1 153 ? 2.879   14.588  8.171   1.00 94.72 153 A 1 
ATOM   1223 S  SD  . MET A 1 153 ? 3.201   15.379  6.573   1.00 96.15 153 A 1 
ATOM   1224 C  CE  . MET A 1 153 ? 2.456   14.214  5.429   1.00 90.58 153 A 1 
ATOM   1225 N  N   . PRO A 1 154 ? -0.989  15.320  10.568  1.00 98.61 154 A 1 
ATOM   1226 C  CA  . PRO A 1 154 ? -2.439  15.501  10.632  1.00 98.47 154 A 1 
ATOM   1227 C  C   . PRO A 1 154 ? -3.015  15.788  9.250   1.00 98.53 154 A 1 
ATOM   1228 O  O   . PRO A 1 154 ? -2.414  16.516  8.458   1.00 98.19 154 A 1 
ATOM   1229 C  CB  . PRO A 1 154 ? -2.599  16.713  11.550  1.00 97.85 154 A 1 
ATOM   1230 C  CG  . PRO A 1 154 ? -1.329  17.485  11.370  1.00 95.34 154 A 1 
ATOM   1231 C  CD  . PRO A 1 154 ? -0.248  16.460  11.142  1.00 97.99 154 A 1 
ATOM   1232 N  N   . PHE A 1 155 ? -4.174  15.206  8.955   1.00 98.39 155 A 1 
ATOM   1233 C  CA  . PHE A 1 155 ? -4.887  15.559  7.732   1.00 98.23 155 A 1 
ATOM   1234 C  C   . PHE A 1 155 ? -5.349  17.012  7.835   1.00 97.96 155 A 1 
ATOM   1235 O  O   . PHE A 1 155 ? -5.733  17.465  8.911   1.00 97.45 155 A 1 
ATOM   1236 C  CB  . PHE A 1 155 ? -6.082  14.636  7.510   1.00 98.35 155 A 1 
ATOM   1237 C  CG  . PHE A 1 155 ? -5.727  13.278  6.956   1.00 98.56 155 A 1 
ATOM   1238 C  CD1 . PHE A 1 155 ? -5.404  12.235  7.803   1.00 98.32 155 A 1 
ATOM   1239 C  CD2 . PHE A 1 155 ? -5.730  13.056  5.590   1.00 98.25 155 A 1 
ATOM   1240 C  CE1 . PHE A 1 155 ? -5.081  10.986  7.296   1.00 98.02 155 A 1 
ATOM   1241 C  CE2 . PHE A 1 155 ? -5.414  11.809  5.074   1.00 98.02 155 A 1 
ATOM   1242 C  CZ  . PHE A 1 155 ? -5.084  10.769  5.930   1.00 98.29 155 A 1 
ATOM   1243 N  N   . PRO A 1 156 ? -5.327  17.766  6.728   1.00 97.75 156 A 1 
ATOM   1244 C  CA  . PRO A 1 156 ? -5.747  19.174  6.757   1.00 97.04 156 A 1 
ATOM   1245 C  C   . PRO A 1 156 ? -7.204  19.332  7.176   1.00 96.65 156 A 1 
ATOM   1246 O  O   . PRO A 1 156 ? -8.073  18.580  6.727   1.00 95.57 156 A 1 
ATOM   1247 C  CB  . PRO A 1 156 ? -5.538  19.630  5.311   1.00 95.99 156 A 1 
ATOM   1248 C  CG  . PRO A 1 156 ? -4.507  18.701  4.762   1.00 94.49 156 A 1 
ATOM   1249 C  CD  . PRO A 1 156 ? -4.775  17.380  5.421   1.00 97.10 156 A 1 
ATOM   1250 N  N   . ALA A 1 157 ? -7.479  20.327  8.017   1.00 93.94 157 A 1 
ATOM   1251 C  CA  . ALA A 1 157 ? -8.820  20.547  8.545   1.00 92.20 157 A 1 
ATOM   1252 C  C   . ALA A 1 157 ? -9.814  20.960  7.459   1.00 92.42 157 A 1 
ATOM   1253 O  O   . ALA A 1 157 ? -11.012 20.703  7.582   1.00 89.23 157 A 1 
ATOM   1254 C  CB  . ALA A 1 157 ? -8.789  21.596  9.654   1.00 89.08 157 A 1 
ATOM   1255 N  N   . HIS A 1 158 ? -9.329  21.573  6.381   1.00 91.58 158 A 1 
ATOM   1256 C  CA  . HIS A 1 158 ? -10.211 22.082  5.343   1.00 91.22 158 A 1 
ATOM   1257 C  C   . HIS A 1 158 ? -10.882 20.970  4.536   1.00 92.51 158 A 1 
ATOM   1258 O  O   . HIS A 1 158 ? -11.731 21.247  3.690   1.00 90.64 158 A 1 
ATOM   1259 C  CB  . HIS A 1 158 ? -9.448  23.020  4.400   1.00 88.15 158 A 1 
ATOM   1260 C  CG  . HIS A 1 158 ? -8.362  22.348  3.606   1.00 82.66 158 A 1 
ATOM   1261 N  ND1 . HIS A 1 158 ? -8.622  21.534  2.526   1.00 73.21 158 A 1 
ATOM   1262 C  CD2 . HIS A 1 158 ? -7.021  22.382  3.720   1.00 72.49 158 A 1 
ATOM   1263 C  CE1 . HIS A 1 158 ? -7.498  21.080  2.021   1.00 70.28 158 A 1 
ATOM   1264 N  NE2 . HIS A 1 158 ? -6.508  21.585  2.729   1.00 71.92 158 A 1 
ATOM   1265 N  N   . LEU A 1 159 ? -10.526 19.713  4.804   1.00 95.34 159 A 1 
ATOM   1266 C  CA  . LEU A 1 159 ? -11.131 18.574  4.113   1.00 95.28 159 A 1 
ATOM   1267 C  C   . LEU A 1 159 ? -12.512 18.221  4.667   1.00 94.65 159 A 1 
ATOM   1268 O  O   . LEU A 1 159 ? -13.153 17.282  4.181   1.00 91.52 159 A 1 
ATOM   1269 C  CB  . LEU A 1 159 ? -10.209 17.356  4.195   1.00 95.12 159 A 1 
ATOM   1270 C  CG  . LEU A 1 159 ? -8.865  17.475  3.473   1.00 95.51 159 A 1 
ATOM   1271 C  CD1 . LEU A 1 159 ? -7.974  16.288  3.797   1.00 95.03 159 A 1 
ATOM   1272 C  CD2 . LEU A 1 159 ? -9.078  17.586  1.970   1.00 95.02 159 A 1 
ATOM   1273 N  N   . GLY A 1 160 ? -12.985 18.942  5.678   1.00 94.40 160 A 1 
ATOM   1274 C  CA  . GLY A 1 160 ? -14.294 18.680  6.260   1.00 94.02 160 A 1 
ATOM   1275 C  C   . GLY A 1 160 ? -14.270 17.622  7.342   1.00 95.13 160 A 1 
ATOM   1276 O  O   . GLY A 1 160 ? -15.293 16.995  7.624   1.00 92.27 160 A 1 
ATOM   1277 N  N   . ILE A 1 161 ? -13.120 17.414  7.957   1.00 95.53 161 A 1 
ATOM   1278 C  CA  . ILE A 1 161 ? -12.948 16.407  9.002   1.00 95.58 161 A 1 
ATOM   1279 C  C   . ILE A 1 161 ? -13.591 16.876  10.294  1.00 95.74 161 A 1 
ATOM   1280 O  O   . ILE A 1 161 ? -13.392 18.009  10.721  1.00 93.94 161 A 1 
ATOM   1281 C  CB  . ILE A 1 161 ? -11.455 16.106  9.205   1.00 93.51 161 A 1 
ATOM   1282 C  CG1 . ILE A 1 161 ? -10.862 15.499  7.934   1.00 86.53 161 A 1 
ATOM   1283 C  CG2 . ILE A 1 161 ? -11.239 15.186  10.395  1.00 84.96 161 A 1 
ATOM   1284 C  CD1 . ILE A 1 161 ? -9.350  15.518  7.877   1.00 85.16 161 A 1 
ATOM   1285 N  N   . LYS A 1 162 ? -14.378 15.979  10.929  1.00 95.88 162 A 1 
ATOM   1286 C  CA  . LYS A 1 162 ? -15.118 16.319  12.141  1.00 95.87 162 A 1 
ATOM   1287 C  C   . LYS A 1 162 ? -14.450 15.787  13.409  1.00 96.01 162 A 1 
ATOM   1288 O  O   . LYS A 1 162 ? -14.817 16.188  14.516  1.00 93.48 162 A 1 
ATOM   1289 C  CB  . LYS A 1 162 ? -16.549 15.787  12.047  1.00 94.63 162 A 1 
ATOM   1290 C  CG  . LYS A 1 162 ? -17.344 16.342  10.876  1.00 91.59 162 A 1 
ATOM   1291 C  CD  . LYS A 1 162 ? -17.472 17.858  10.959  1.00 83.13 162 A 1 
ATOM   1292 C  CE  . LYS A 1 162 ? -18.316 18.403  9.824   1.00 76.59 162 A 1 
ATOM   1293 N  NZ  . LYS A 1 162 ? -18.449 19.885  9.874   1.00 66.27 162 A 1 
ATOM   1294 N  N   . VAL A 1 163 ? -13.499 14.888  13.259  1.00 95.53 163 A 1 
ATOM   1295 C  CA  . VAL A 1 163 ? -12.698 14.370  14.361  1.00 95.76 163 A 1 
ATOM   1296 C  C   . VAL A 1 163 ? -11.239 14.483  13.927  1.00 96.62 163 A 1 
ATOM   1297 O  O   . VAL A 1 163 ? -10.927 14.128  12.799  1.00 95.50 163 A 1 
ATOM   1298 C  CB  . VAL A 1 163 ? -13.040 12.899  14.684  1.00 93.27 163 A 1 
ATOM   1299 C  CG1 . VAL A 1 163 ? -12.115 12.350  15.756  1.00 82.99 163 A 1 
ATOM   1300 C  CG2 . VAL A 1 163 ? -14.492 12.782  15.115  1.00 84.14 163 A 1 
ATOM   1301 N  N   . PRO A 1 164 ? -10.340 14.965  14.805  1.00 97.11 164 A 1 
ATOM   1302 C  CA  . PRO A 1 164 ? -8.932  15.075  14.408  1.00 97.20 164 A 1 
ATOM   1303 C  C   . PRO A 1 164 ? -8.420  13.756  13.838  1.00 97.78 164 A 1 
ATOM   1304 O  O   . PRO A 1 164 ? -8.474  12.716  14.503  1.00 97.44 164 A 1 
ATOM   1305 C  CB  . PRO A 1 164 ? -8.221  15.436  15.717  1.00 96.39 164 A 1 
ATOM   1306 C  CG  . PRO A 1 164 ? -9.261  16.157  16.505  1.00 94.46 164 A 1 
ATOM   1307 C  CD  . PRO A 1 164 ? -10.562 15.470  16.168  1.00 96.57 164 A 1 
ATOM   1308 N  N   . LEU A 1 165 ? -7.935  13.798  12.598  1.00 98.16 165 A 1 
ATOM   1309 C  CA  . LEU A 1 165 ? -7.530  12.606  11.867  1.00 98.38 165 A 1 
ATOM   1310 C  C   . LEU A 1 165 ? -6.082  12.737  11.444  1.00 98.42 165 A 1 
ATOM   1311 O  O   . LEU A 1 165 ? -5.669  13.786  10.952  1.00 98.43 165 A 1 
ATOM   1312 C  CB  . LEU A 1 165 ? -8.433  12.402  10.645  1.00 98.19 165 A 1 
ATOM   1313 C  CG  . LEU A 1 165 ? -8.166  11.179  9.776   1.00 97.76 165 A 1 
ATOM   1314 C  CD1 . LEU A 1 165 ? -8.440  9.903   10.547  1.00 97.13 165 A 1 
ATOM   1315 C  CD2 . LEU A 1 165 ? -9.006  11.229  8.509   1.00 97.07 165 A 1 
ATOM   1316 N  N   . ASN A 1 166 ? -5.315  11.663  11.622  1.00 98.65 166 A 1 
ATOM   1317 C  CA  . ASN A 1 166 ? -3.889  11.679  11.355  1.00 98.72 166 A 1 
ATOM   1318 C  C   . ASN A 1 166 ? -3.479  10.601  10.367  1.00 98.88 166 A 1 
ATOM   1319 O  O   . ASN A 1 166 ? -3.989  9.483   10.401  1.00 98.75 166 A 1 
ATOM   1320 C  CB  . ASN A 1 166 ? -3.093  11.504  12.649  1.00 98.67 166 A 1 
ATOM   1321 C  CG  . ASN A 1 166 ? -3.372  12.593  13.657  1.00 98.51 166 A 1 
ATOM   1322 O  OD1 . ASN A 1 166 ? -2.728  13.635  13.638  1.00 93.99 166 A 1 
ATOM   1323 N  ND2 . ASN A 1 166 ? -4.336  12.351  14.535  1.00 93.29 166 A 1 
ATOM   1324 N  N   . ALA A 1 167 ? -2.546  10.940  9.478   1.00 98.85 167 A 1 
ATOM   1325 C  CA  . ALA A 1 167 ? -1.868  9.950   8.653   1.00 98.86 167 A 1 
ATOM   1326 C  C   . ALA A 1 167 ? -0.697  9.402   9.447   1.00 98.99 167 A 1 
ATOM   1327 O  O   . ALA A 1 167 ? 0.114   10.159  9.976   1.00 98.85 167 A 1 
ATOM   1328 C  CB  . ALA A 1 167 ? -1.382  10.582  7.354   1.00 98.75 167 A 1 
ATOM   1329 N  N   . VAL A 1 168 ? -0.613  8.073   9.555   1.00 98.99 168 A 1 
ATOM   1330 C  CA  . VAL A 1 168 ? 0.478   7.404   10.263  1.00 98.95 168 A 1 
ATOM   1331 C  C   . VAL A 1 168 ? 1.138   6.438   9.294   1.00 98.92 168 A 1 
ATOM   1332 O  O   . VAL A 1 168 ? 0.489   5.541   8.770   1.00 98.90 168 A 1 
ATOM   1333 C  CB  . VAL A 1 168 ? -0.025  6.650   11.502  1.00 98.90 168 A 1 
ATOM   1334 C  CG1 . VAL A 1 168 ? 1.130   5.932   12.192  1.00 98.67 168 A 1 
ATOM   1335 C  CG2 . VAL A 1 168 ? -0.713  7.609   12.467  1.00 98.69 168 A 1 
ATOM   1336 N  N   . VAL A 1 169 ? 2.428   6.630   9.046   1.00 98.98 169 A 1 
ATOM   1337 C  CA  . VAL A 1 169 ? 3.187   5.768   8.143   1.00 98.90 169 A 1 
ATOM   1338 C  C   . VAL A 1 169 ? 4.119   4.880   8.956   1.00 98.91 169 A 1 
ATOM   1339 O  O   . VAL A 1 169 ? 4.925   5.378   9.745   1.00 98.82 169 A 1 
ATOM   1340 C  CB  . VAL A 1 169 ? 3.990   6.591   7.120   1.00 98.86 169 A 1 
ATOM   1341 C  CG1 . VAL A 1 169 ? 4.964   5.698   6.352   1.00 98.46 169 A 1 
ATOM   1342 C  CG2 . VAL A 1 169 ? 3.043   7.289   6.166   1.00 98.52 169 A 1 
ATOM   1343 N  N   . LEU A 1 170 ? 4.005   3.568   8.755   1.00 98.88 170 A 1 
ATOM   1344 C  CA  . LEU A 1 170 ? 4.907   2.604   9.355   1.00 98.85 170 A 1 
ATOM   1345 C  C   . LEU A 1 170 ? 5.854   2.055   8.295   1.00 98.82 170 A 1 
ATOM   1346 O  O   . LEU A 1 170 ? 5.433   1.731   7.182   1.00 98.68 170 A 1 
ATOM   1347 C  CB  . LEU A 1 170 ? 4.138   1.444   9.995   1.00 98.83 170 A 1 
ATOM   1348 C  CG  . LEU A 1 170 ? 3.254   1.787   11.193  1.00 98.50 170 A 1 
ATOM   1349 C  CD1 . LEU A 1 170 ? 2.555   0.531   11.709  1.00 98.21 170 A 1 
ATOM   1350 C  CD2 . LEU A 1 170 ? 4.078   2.433   12.300  1.00 97.98 170 A 1 
ATOM   1351 N  N   . ASN A 1 171 ? 7.135   1.938   8.643   1.00 98.61 171 A 1 
ATOM   1352 C  CA  . ASN A 1 171 ? 8.129   1.343   7.762   1.00 98.59 171 A 1 
ATOM   1353 C  C   . ASN A 1 171 ? 8.215   -0.153  8.042   1.00 98.52 171 A 1 
ATOM   1354 O  O   . ASN A 1 171 ? 9.030   -0.610  8.842   1.00 98.28 171 A 1 
ATOM   1355 C  CB  . ASN A 1 171 ? 9.486   2.005   7.955   1.00 98.31 171 A 1 
ATOM   1356 C  CG  . ASN A 1 171 ? 10.553  1.426   7.048   1.00 98.20 171 A 1 
ATOM   1357 O  OD1 . ASN A 1 171 ? 10.264  0.596   6.181   1.00 96.67 171 A 1 
ATOM   1358 N  ND2 . ASN A 1 171 ? 11.783  1.855   7.235   1.00 95.99 171 A 1 
ATOM   1359 N  N   . THR A 1 172 ? 7.348   -0.932  7.375   1.00 98.57 172 A 1 
ATOM   1360 C  CA  . THR A 1 172 ? 7.322   -2.370  7.605   1.00 98.50 172 A 1 
ATOM   1361 C  C   . THR A 1 172 ? 8.388   -3.115  6.812   1.00 98.47 172 A 1 
ATOM   1362 O  O   . THR A 1 172 ? 8.530   -4.326  6.968   1.00 98.24 172 A 1 
ATOM   1363 C  CB  . THR A 1 172 ? 5.939   -2.964  7.302   1.00 98.55 172 A 1 
ATOM   1364 O  OG1 . THR A 1 172 ? 5.508   -2.561  6.001   1.00 97.79 172 A 1 
ATOM   1365 C  CG2 . THR A 1 172 ? 4.928   -2.487  8.340   1.00 97.45 172 A 1 
ATOM   1366 N  N   . VAL A 1 173 ? 9.162   -2.407  5.984   1.00 98.30 173 A 1 
ATOM   1367 C  CA  . VAL A 1 173 ? 10.338  -3.027  5.373   1.00 98.17 173 A 1 
ATOM   1368 C  C   . VAL A 1 173 ? 11.319  -3.448  6.463   1.00 98.06 173 A 1 
ATOM   1369 O  O   . VAL A 1 173 ? 12.091  -4.392  6.285   1.00 97.76 173 A 1 
ATOM   1370 C  CB  . VAL A 1 173 ? 11.012  -2.078  4.367   1.00 97.95 173 A 1 
ATOM   1371 C  CG1 . VAL A 1 173 ? 12.220  -2.744  3.720   1.00 97.34 173 A 1 
ATOM   1372 C  CG2 . VAL A 1 173 ? 10.019  -1.646  3.299   1.00 97.46 173 A 1 
ATOM   1373 N  N   . LEU A 1 174 ? 11.267  -2.781  7.618   1.00 98.17 174 A 1 
ATOM   1374 C  CA  . LEU A 1 174 ? 12.080  -3.176  8.767   1.00 97.97 174 A 1 
ATOM   1375 C  C   . LEU A 1 174 ? 11.739  -4.591  9.234   1.00 98.05 174 A 1 
ATOM   1376 O  O   . LEU A 1 174 ? 12.580  -5.263  9.832   1.00 97.75 174 A 1 
ATOM   1377 C  CB  . LEU A 1 174 ? 11.880  -2.208  9.932   1.00 97.77 174 A 1 
ATOM   1378 C  CG  . LEU A 1 174 ? 12.269  -0.748  9.693   1.00 97.47 174 A 1 
ATOM   1379 C  CD1 . LEU A 1 174 ? 11.972  0.088   10.933  1.00 97.16 174 A 1 
ATOM   1380 C  CD2 . LEU A 1 174 ? 13.738  -0.636  9.312   1.00 96.94 174 A 1 
ATOM   1381 N  N   . TYR A 1 175 ? 10.517  -5.046  8.950   1.00 98.16 175 A 1 
ATOM   1382 C  CA  . TYR A 1 175 ? 10.038  -6.346  9.429   1.00 98.22 175 A 1 
ATOM   1383 C  C   . TYR A 1 175 ? 10.045  -7.416  8.335   1.00 98.27 175 A 1 
ATOM   1384 O  O   . TYR A 1 175 ? 9.741   -8.581  8.614   1.00 97.96 175 A 1 
ATOM   1385 C  CB  . TYR A 1 175 ? 8.621   -6.213  9.984   1.00 98.25 175 A 1 
ATOM   1386 C  CG  . TYR A 1 175 ? 8.449   -5.092  10.995  1.00 98.39 175 A 1 
ATOM   1387 C  CD1 . TYR A 1 175 ? 9.464   -4.756  11.878  1.00 98.24 175 A 1 
ATOM   1388 C  CD2 . TYR A 1 175 ? 7.257   -4.370  11.060  1.00 98.22 175 A 1 
ATOM   1389 C  CE1 . TYR A 1 175 ? 9.307   -3.733  12.797  1.00 98.14 175 A 1 
ATOM   1390 C  CE2 . TYR A 1 175 ? 7.085   -3.357  11.980  1.00 98.15 175 A 1 
ATOM   1391 C  CZ  . TYR A 1 175 ? 8.112   -3.034  12.848  1.00 98.34 175 A 1 
ATOM   1392 O  OH  . TYR A 1 175 ? 7.947   -2.028  13.760  1.00 98.16 175 A 1 
ATOM   1393 N  N   . TYR A 1 176 ? 10.378  -7.046  7.107   1.00 98.04 176 A 1 
ATOM   1394 C  CA  . TYR A 1 176 ? 10.367  -7.956  5.969   1.00 97.89 176 A 1 
ATOM   1395 C  C   . TYR A 1 176 ? 11.349  -9.104  6.200   1.00 97.60 176 A 1 
ATOM   1396 O  O   . TYR A 1 176 ? 12.484  -8.878  6.626   1.00 97.36 176 A 1 
ATOM   1397 C  CB  . TYR A 1 176 ? 10.738  -7.182  4.704   1.00 97.51 176 A 1 
ATOM   1398 C  CG  . TYR A 1 176 ? 10.442  -7.874  3.388   1.00 97.35 176 A 1 
ATOM   1399 C  CD1 . TYR A 1 176 ? 9.408   -8.793  3.248   1.00 96.56 176 A 1 
ATOM   1400 C  CD2 . TYR A 1 176 ? 11.188  -7.563  2.249   1.00 96.56 176 A 1 
ATOM   1401 C  CE1 . TYR A 1 176 ? 9.129   -9.393  2.030   1.00 95.50 176 A 1 
ATOM   1402 C  CE2 . TYR A 1 176 ? 10.919  -8.155  1.026   1.00 95.62 176 A 1 
ATOM   1403 C  CZ  . TYR A 1 176 ? 9.892   -9.066  0.925   1.00 95.35 176 A 1 
ATOM   1404 O  OH  . TYR A 1 176 ? 9.628   -9.649  -0.288  1.00 94.02 176 A 1 
ATOM   1405 N  N   . ASN A 1 177 ? 10.927  -10.343 5.904   1.00 97.93 177 A 1 
ATOM   1406 C  CA  . ASN A 1 177 ? 11.776  -11.485 6.214   1.00 97.37 177 A 1 
ATOM   1407 C  C   . ASN A 1 177 ? 12.954  -11.666 5.256   1.00 97.35 177 A 1 
ATOM   1408 O  O   . ASN A 1 177 ? 13.750  -12.590 5.429   1.00 96.18 177 A 1 
ATOM   1409 C  CB  . ASN A 1 177 ? 10.946  -12.785 6.314   1.00 95.92 177 A 1 
ATOM   1410 C  CG  . ASN A 1 177 ? 10.182  -13.103 5.049   1.00 94.51 177 A 1 
ATOM   1411 O  OD1 . ASN A 1 177 ? 10.480  -12.588 3.980   1.00 88.23 177 A 1 
ATOM   1412 N  ND2 . ASN A 1 177 ? 9.180   -13.964 5.182   1.00 87.45 177 A 1 
ATOM   1413 N  N   . TYR A 1 178 ? 13.089  -10.781 4.268   1.00 97.31 178 A 1 
ATOM   1414 C  CA  . TYR A 1 178 ? 14.294  -10.723 3.445   1.00 96.76 178 A 1 
ATOM   1415 C  C   . TYR A 1 178 ? 15.265  -9.653  3.942   1.00 96.61 178 A 1 
ATOM   1416 O  O   . TYR A 1 178 ? 16.357  -9.495  3.384   1.00 94.95 178 A 1 
ATOM   1417 C  CB  . TYR A 1 178 ? 13.942  -10.449 1.977   1.00 96.14 178 A 1 
ATOM   1418 C  CG  . TYR A 1 178 ? 13.277  -11.594 1.245   1.00 94.71 178 A 1 
ATOM   1419 C  CD1 . TYR A 1 178 ? 13.295  -12.886 1.746   1.00 91.05 178 A 1 
ATOM   1420 C  CD2 . TYR A 1 178 ? 12.639  -11.385 0.032   1.00 90.83 178 A 1 
ATOM   1421 C  CE1 . TYR A 1 178 ? 12.693  -13.934 1.067   1.00 88.73 178 A 1 
ATOM   1422 C  CE2 . TYR A 1 178 ? 12.035  -12.420 -0.662  1.00 89.03 178 A 1 
ATOM   1423 C  CZ  . TYR A 1 178 ? 12.064  -13.695 -0.139  1.00 89.14 178 A 1 
ATOM   1424 O  OH  . TYR A 1 178 ? 11.466  -14.731 -0.819  1.00 86.80 178 A 1 
ATOM   1425 N  N   . ASN A 1 179 ? 14.887  -8.923  4.991   1.00 97.19 179 A 1 
ATOM   1426 C  CA  . ASN A 1 179 ? 15.726  -7.868  5.555   1.00 97.12 179 A 1 
ATOM   1427 C  C   . ASN A 1 179 ? 16.669  -8.469  6.590   1.00 96.82 179 A 1 
ATOM   1428 O  O   . ASN A 1 179 ? 16.278  -8.736  7.726   1.00 96.23 179 A 1 
ATOM   1429 C  CB  . ASN A 1 179 ? 14.858  -6.778  6.179   1.00 96.99 179 A 1 
ATOM   1430 C  CG  . ASN A 1 179 ? 15.651  -5.573  6.638   1.00 97.31 179 A 1 
ATOM   1431 O  OD1 . ASN A 1 179 ? 16.879  -5.617  6.743   1.00 95.92 179 A 1 
ATOM   1432 N  ND2 . ASN A 1 179 ? 14.949  -4.481  6.911   1.00 95.50 179 A 1 
ATOM   1433 N  N   . LYS A 1 180 ? 17.934  -8.677  6.201   1.00 96.49 180 A 1 
ATOM   1434 C  CA  . LYS A 1 180 ? 18.890  -9.361  7.058   1.00 95.63 180 A 1 
ATOM   1435 C  C   . LYS A 1 180 ? 19.406  -8.464  8.180   1.00 95.31 180 A 1 
ATOM   1436 O  O   . LYS A 1 180 ? 20.033  -8.956  9.116   1.00 92.85 180 A 1 
ATOM   1437 C  CB  . LYS A 1 180 ? 20.062  -9.878  6.220   1.00 94.62 180 A 1 
ATOM   1438 C  CG  . LYS A 1 180 ? 19.651  -10.893 5.166   1.00 89.67 180 A 1 
ATOM   1439 C  CD  . LYS A 1 180 ? 20.835  -11.329 4.314   1.00 83.08 180 A 1 
ATOM   1440 C  CE  . LYS A 1 180 ? 20.410  -12.323 3.245   1.00 74.61 180 A 1 
ATOM   1441 N  NZ  . LYS A 1 180 ? 21.553  -12.725 2.367   1.00 64.22 180 A 1 
ATOM   1442 N  N   . GLN A 1 181 ? 19.134  -7.166  8.115   1.00 95.54 181 A 1 
ATOM   1443 C  CA  . GLN A 1 181 ? 19.628  -6.235  9.126   1.00 94.45 181 A 1 
ATOM   1444 C  C   . GLN A 1 181 ? 18.840  -6.299  10.425  1.00 94.45 181 A 1 
ATOM   1445 O  O   . GLN A 1 181 ? 19.332  -5.865  11.469  1.00 91.63 181 A 1 
ATOM   1446 C  CB  . GLN A 1 181 ? 19.595  -4.798  8.605   1.00 92.85 181 A 1 
ATOM   1447 C  CG  . GLN A 1 181 ? 20.528  -4.511  7.441   1.00 89.31 181 A 1 
ATOM   1448 C  CD  . GLN A 1 181 ? 20.668  -3.027  7.172   1.00 85.30 181 A 1 
ATOM   1449 O  OE1 . GLN A 1 181 ? 20.644  -2.219  8.105   1.00 78.57 181 A 1 
ATOM   1450 N  NE2 . GLN A 1 181 ? 20.816  -2.653  5.907   1.00 74.87 181 A 1 
ATOM   1451 N  N   . THR A 1 182 ? 17.613  -6.826  10.383  1.00 95.59 182 A 1 
ATOM   1452 C  CA  . THR A 1 182 ? 16.699  -6.707  11.515  1.00 95.66 182 A 1 
ATOM   1453 C  C   . THR A 1 182 ? 16.262  -8.039  12.109  1.00 95.08 182 A 1 
ATOM   1454 O  O   . THR A 1 182 ? 15.480  -8.060  13.059  1.00 93.52 182 A 1 
ATOM   1455 C  CB  . THR A 1 182 ? 15.442  -5.926  11.106  1.00 95.74 182 A 1 
ATOM   1456 O  OG1 . THR A 1 182 ? 14.814  -6.591  10.002  1.00 94.49 182 A 1 
ATOM   1457 C  CG2 . THR A 1 182 ? 15.806  -4.511  10.701  1.00 94.46 182 A 1 
ATOM   1458 N  N   . MET A 1 183 ? 16.774  -9.160  11.590  1.00 94.66 183 A 1 
ATOM   1459 C  CA  . MET A 1 183 ? 16.302  -10.479 12.008  1.00 93.06 183 A 1 
ATOM   1460 C  C   . MET A 1 183 ? 16.469  -10.717 13.510  1.00 92.05 183 A 1 
ATOM   1461 O  O   . MET A 1 183 ? 15.620  -11.352 14.133  1.00 88.20 183 A 1 
ATOM   1462 C  CB  . MET A 1 183 ? 17.046  -11.569 11.226  1.00 90.04 183 A 1 
ATOM   1463 C  CG  . MET A 1 183 ? 16.576  -12.976 11.529  1.00 83.28 183 A 1 
ATOM   1464 S  SD  . MET A 1 183 ? 17.440  -14.225 10.551  1.00 79.92 183 A 1 
ATOM   1465 C  CE  . MET A 1 183 ? 19.102  -14.027 11.168  1.00 70.98 183 A 1 
ATOM   1466 N  N   . ASP A 1 184 ? 17.540  -10.197 14.084  1.00 92.31 184 A 1 
ATOM   1467 C  CA  . ASP A 1 184 ? 17.869  -10.481 15.478  1.00 90.64 184 A 1 
ATOM   1468 C  C   . ASP A 1 184 ? 17.433  -9.384  16.446  1.00 90.56 184 A 1 
ATOM   1469 O  O   . ASP A 1 184 ? 17.774  -9.431  17.627  1.00 85.21 184 A 1 
ATOM   1470 C  CB  . ASP A 1 184 ? 19.376  -10.721 15.620  1.00 87.61 184 A 1 
ATOM   1471 C  CG  . ASP A 1 184 ? 19.846  -11.924 14.843  1.00 81.53 184 A 1 
ATOM   1472 O  OD1 . ASP A 1 184 ? 19.110  -12.927 14.785  1.00 76.03 184 A 1 
ATOM   1473 O  OD2 . ASP A 1 184 ? 20.961  -11.877 14.282  1.00 76.24 184 A 1 
ATOM   1474 N  N   . SER A 1 185 ? 16.675  -8.414  15.970  1.00 92.20 185 A 1 
ATOM   1475 C  CA  . SER A 1 185 ? 16.195  -7.330  16.822  1.00 91.67 185 A 1 
ATOM   1476 C  C   . SER A 1 185 ? 14.831  -7.674  17.406  1.00 92.04 185 A 1 
ATOM   1477 O  O   . SER A 1 185 ? 14.157  -8.607  16.954  1.00 88.60 185 A 1 
ATOM   1478 C  CB  . SER A 1 185 ? 16.113  -6.026  16.029  1.00 88.62 185 A 1 
ATOM   1479 O  OG  . SER A 1 185 ? 15.697  -4.943  16.842  1.00 79.54 185 A 1 
ATOM   1480 N  N   . THR A 1 186 ? 14.416  -6.921  18.433  1.00 93.09 186 A 1 
ATOM   1481 C  CA  . THR A 1 186 ? 13.078  -7.058  18.986  1.00 93.30 186 A 1 
ATOM   1482 C  C   . THR A 1 186 ? 12.194  -5.880  18.621  1.00 94.41 186 A 1 
ATOM   1483 O  O   . THR A 1 186 ? 10.979  -6.019  18.533  1.00 90.84 186 A 1 
ATOM   1484 C  CB  . THR A 1 186 ? 13.125  -7.193  20.523  1.00 90.16 186 A 1 
ATOM   1485 O  OG1 . THR A 1 186 ? 13.811  -6.071  21.080  1.00 82.93 186 A 1 
ATOM   1486 C  CG2 . THR A 1 186 ? 13.850  -8.478  20.920  1.00 81.74 186 A 1 
ATOM   1487 N  N   . ASP A 1 187 ? 12.807  -4.709  18.400  1.00 96.50 187 A 1 
ATOM   1488 C  CA  . ASP A 1 187 ? 12.064  -3.511  18.010  1.00 97.14 187 A 1 
ATOM   1489 C  C   . ASP A 1 187 ? 12.957  -2.643  17.120  1.00 97.21 187 A 1 
ATOM   1490 O  O   . ASP A 1 187 ? 13.525  -1.655  17.581  1.00 96.62 187 A 1 
ATOM   1491 C  CB  . ASP A 1 187 ? 11.619  -2.733  19.248  1.00 97.09 187 A 1 
ATOM   1492 C  CG  . ASP A 1 187 ? 10.690  -1.581  18.890  1.00 97.64 187 A 1 
ATOM   1493 O  OD1 . ASP A 1 187 ? 10.264  -1.481  17.720  1.00 97.42 187 A 1 
ATOM   1494 O  OD2 . ASP A 1 187 ? 10.369  -0.770  19.796  1.00 97.32 187 A 1 
ATOM   1495 N  N   . PRO A 1 188 ? 13.096  -3.016  15.834  1.00 97.41 188 A 1 
ATOM   1496 C  CA  . PRO A 1 188 ? 14.000  -2.298  14.942  1.00 97.31 188 A 1 
ATOM   1497 C  C   . PRO A 1 188 ? 13.701  -0.801  14.896  1.00 97.44 188 A 1 
ATOM   1498 O  O   . PRO A 1 188 ? 12.574  -0.396  14.607  1.00 97.01 188 A 1 
ATOM   1499 C  CB  . PRO A 1 188 ? 13.751  -2.959  13.587  1.00 96.87 188 A 1 
ATOM   1500 C  CG  . PRO A 1 188 ? 13.297  -4.339  13.924  1.00 95.90 188 A 1 
ATOM   1501 C  CD  . PRO A 1 188 ? 12.483  -4.178  15.176  1.00 97.33 188 A 1 
ATOM   1502 N  N   . LEU A 1 189 ? 14.722  -0.007  15.220  1.00 97.13 189 A 1 
ATOM   1503 C  CA  . LEU A 1 189 ? 14.660  1.454   15.208  1.00 96.97 189 A 1 
ATOM   1504 C  C   . LEU A 1 189 ? 13.549  2.006   16.097  1.00 97.19 189 A 1 
ATOM   1505 O  O   . LEU A 1 189 ? 13.117  3.147   15.919  1.00 96.47 189 A 1 
ATOM   1506 C  CB  . LEU A 1 189 ? 14.534  1.985   13.774  1.00 96.60 189 A 1 
ATOM   1507 C  CG  . LEU A 1 189 ? 15.732  1.671   12.875  1.00 95.67 189 A 1 
ATOM   1508 C  CD1 . LEU A 1 189 ? 15.503  2.199   11.457  1.00 94.22 189 A 1 
ATOM   1509 C  CD2 . LEU A 1 189 ? 17.014  2.251   13.451  1.00 93.75 189 A 1 
ATOM   1510 N  N   . GLY A 1 190 ? 13.079  1.198   17.063  1.00 97.24 190 A 1 
ATOM   1511 C  CA  . GLY A 1 190 ? 12.128  1.653   18.062  1.00 97.43 190 A 1 
ATOM   1512 C  C   . GLY A 1 190 ? 10.720  1.914   17.552  1.00 97.98 190 A 1 
ATOM   1513 O  O   . GLY A 1 190 ? 9.945   2.606   18.211  1.00 97.80 190 A 1 
ATOM   1514 N  N   . GLN A 1 191 ? 10.379  1.360   16.394  1.00 97.85 191 A 1 
ATOM   1515 C  CA  . GLN A 1 191 ? 9.101   1.702   15.761  1.00 98.17 191 A 1 
ATOM   1516 C  C   . GLN A 1 191 ? 7.893   1.225   16.559  1.00 98.54 191 A 1 
ATOM   1517 O  O   . GLN A 1 191 ? 6.891   1.937   16.639  1.00 98.60 191 A 1 
ATOM   1518 C  CB  . GLN A 1 191 ? 9.043   1.153   14.338  1.00 97.73 191 A 1 
ATOM   1519 C  CG  . GLN A 1 191 ? 7.774   1.553   13.591  1.00 97.41 191 A 1 
ATOM   1520 C  CD  . GLN A 1 191 ? 7.817   1.206   12.116  1.00 98.12 191 A 1 
ATOM   1521 O  OE1 . GLN A 1 191 ? 7.591   2.057   11.264  1.00 93.01 191 A 1 
ATOM   1522 N  NE2 . GLN A 1 191 ? 8.103   -0.059  11.820  1.00 94.13 191 A 1 
ATOM   1523 N  N   . PHE A 1 192 ? 7.949   0.021   17.152  1.00 98.51 192 A 1 
ATOM   1524 C  CA  . PHE A 1 192 ? 6.815   -0.478  17.922  1.00 98.62 192 A 1 
ATOM   1525 C  C   . PHE A 1 192 ? 6.537   0.410   19.134  1.00 98.77 192 A 1 
ATOM   1526 O  O   . PHE A 1 192 ? 5.385   0.764   19.406  1.00 98.70 192 A 1 
ATOM   1527 C  CB  . PHE A 1 192 ? 7.047   -1.922  18.381  1.00 98.61 192 A 1 
ATOM   1528 C  CG  . PHE A 1 192 ? 6.817   -2.946  17.297  1.00 98.62 192 A 1 
ATOM   1529 C  CD1 . PHE A 1 192 ? 5.578   -3.074  16.684  1.00 98.28 192 A 1 
ATOM   1530 C  CD2 . PHE A 1 192 ? 7.835   -3.798  16.897  1.00 98.23 192 A 1 
ATOM   1531 C  CE1 . PHE A 1 192 ? 5.364   -4.020  15.694  1.00 97.93 192 A 1 
ATOM   1532 C  CE2 . PHE A 1 192 ? 7.630   -4.746  15.915  1.00 97.86 192 A 1 
ATOM   1533 C  CZ  . PHE A 1 192 ? 6.393   -4.860  15.308  1.00 98.05 192 A 1 
ATOM   1534 N  N   . GLU A 1 193 ? 7.594   0.771   19.883  1.00 98.63 193 A 1 
ATOM   1535 C  CA  . GLU A 1 193 ? 7.429   1.641   21.048  1.00 98.55 193 A 1 
ATOM   1536 C  C   . GLU A 1 193 ? 6.928   3.019   20.620  1.00 98.73 193 A 1 
ATOM   1537 O  O   . GLU A 1 193 ? 6.061   3.608   21.275  1.00 98.62 193 A 1 
ATOM   1538 C  CB  . GLU A 1 193 ? 8.742   1.767   21.814  1.00 98.22 193 A 1 
ATOM   1539 C  CG  . GLU A 1 193 ? 9.175   0.483   22.505  1.00 88.27 193 A 1 
ATOM   1540 C  CD  . GLU A 1 193 ? 10.468  0.636   23.286  1.00 79.29 193 A 1 
ATOM   1541 O  OE1 . GLU A 1 193 ? 11.068  1.730   23.253  1.00 73.83 193 A 1 
ATOM   1542 O  OE2 . GLU A 1 193 ? 10.883  -0.347  23.932  1.00 73.41 193 A 1 
ATOM   1543 N  N   . TRP A 1 194 ? 7.452   3.539   19.516  1.00 98.57 194 A 1 
ATOM   1544 C  CA  . TRP A 1 194 ? 7.014   4.818   18.975  1.00 98.76 194 A 1 
ATOM   1545 C  C   . TRP A 1 194 ? 5.534   4.770   18.596  1.00 98.82 194 A 1 
ATOM   1546 O  O   . TRP A 1 194 ? 4.765   5.676   18.927  1.00 98.81 194 A 1 
ATOM   1547 C  CB  . TRP A 1 194 ? 7.870   5.182   17.751  1.00 98.69 194 A 1 
ATOM   1548 C  CG  . TRP A 1 194 ? 7.366   6.354   16.961  1.00 98.73 194 A 1 
ATOM   1549 C  CD1 . TRP A 1 194 ? 7.635   7.671   17.181  1.00 98.58 194 A 1 
ATOM   1550 C  CD2 . TRP A 1 194 ? 6.516   6.302   15.803  1.00 98.74 194 A 1 
ATOM   1551 N  NE1 . TRP A 1 194 ? 7.008   8.444   16.242  1.00 98.51 194 A 1 
ATOM   1552 C  CE2 . TRP A 1 194 ? 6.315   7.635   15.383  1.00 98.66 194 A 1 
ATOM   1553 C  CE3 . TRP A 1 194 ? 5.915   5.266   15.088  1.00 98.66 194 A 1 
ATOM   1554 C  CZ2 . TRP A 1 194 ? 5.530   7.955   14.269  1.00 98.54 194 A 1 
ATOM   1555 C  CZ3 . TRP A 1 194 ? 5.132   5.589   13.984  1.00 98.59 194 A 1 
ATOM   1556 C  CH2 . TRP A 1 194 ? 4.949   6.914   13.584  1.00 98.56 194 A 1 
ATOM   1557 N  N   . PHE A 1 195 ? 5.121   3.707   17.923  1.00 98.72 195 A 1 
ATOM   1558 C  CA  . PHE A 1 195 ? 3.736   3.551   17.498  1.00 98.84 195 A 1 
ATOM   1559 C  C   . PHE A 1 195 ? 2.796   3.506   18.687  1.00 98.90 195 A 1 
ATOM   1560 O  O   . PHE A 1 195 ? 1.723   4.121   18.677  1.00 98.88 195 A 1 
ATOM   1561 C  CB  . PHE A 1 195 ? 3.589   2.284   16.641  1.00 98.86 195 A 1 
ATOM   1562 C  CG  . PHE A 1 195 ? 2.213   2.079   16.086  1.00 98.90 195 A 1 
ATOM   1563 C  CD1 . PHE A 1 195 ? 1.738   2.856   15.039  1.00 98.78 195 A 1 
ATOM   1564 C  CD2 . PHE A 1 195 ? 1.385   1.083   16.584  1.00 98.78 195 A 1 
ATOM   1565 C  CE1 . PHE A 1 195 ? 0.474   2.660   14.511  1.00 98.65 195 A 1 
ATOM   1566 C  CE2 . PHE A 1 195 ? 0.119   0.879   16.068  1.00 98.65 195 A 1 
ATOM   1567 C  CZ  . PHE A 1 195 ? -0.344  1.665   15.023  1.00 98.73 195 A 1 
ATOM   1568 N  N   . LYS A 1 196 ? 3.189   2.784   19.741  1.00 98.85 196 A 1 
ATOM   1569 C  CA  . LYS A 1 196 ? 2.385   2.709   20.955  1.00 98.78 196 A 1 
ATOM   1570 C  C   . LYS A 1 196 ? 2.209   4.092   21.574  1.00 98.85 196 A 1 
ATOM   1571 O  O   . LYS A 1 196 ? 1.104   4.461   21.987  1.00 98.76 196 A 1 
ATOM   1572 C  CB  . LYS A 1 196 ? 3.019   1.759   21.970  1.00 98.57 196 A 1 
ATOM   1573 C  CG  . LYS A 1 196 ? 2.214   1.606   23.257  1.00 95.77 196 A 1 
ATOM   1574 C  CD  . LYS A 1 196 ? 2.883   0.636   24.215  1.00 93.17 196 A 1 
ATOM   1575 C  CE  . LYS A 1 196 ? 2.018   0.413   25.447  1.00 85.11 196 A 1 
ATOM   1576 N  NZ  . LYS A 1 196 ? 1.777   1.673   26.217  1.00 76.70 196 A 1 
ATOM   1577 N  N   . THR A 1 197 ? 3.295   4.858   21.652  1.00 98.88 197 A 1 
ATOM   1578 C  CA  . THR A 1 197 ? 3.234   6.209   22.214  1.00 98.88 197 A 1 
ATOM   1579 C  C   . THR A 1 197 ? 2.291   7.095   21.404  1.00 98.87 197 A 1 
ATOM   1580 O  O   . THR A 1 197 ? 1.466   7.820   21.968  1.00 98.76 197 A 1 
ATOM   1581 C  CB  . THR A 1 197 ? 4.643   6.827   22.260  1.00 98.62 197 A 1 
ATOM   1582 O  OG1 . THR A 1 197 ? 5.471   6.061   23.142  1.00 96.12 197 A 1 
ATOM   1583 C  CG2 . THR A 1 197 ? 4.585   8.264   22.746  1.00 95.49 197 A 1 
ATOM   1584 N  N   . VAL A 1 198 ? 2.402   7.030   20.069  1.00 98.84 198 A 1 
ATOM   1585 C  CA  . VAL A 1 198 ? 1.553   7.823   19.190  1.00 98.82 198 A 1 
ATOM   1586 C  C   . VAL A 1 198 ? 0.083   7.445   19.376  1.00 98.98 198 A 1 
ATOM   1587 O  O   . VAL A 1 198 ? -0.779  8.311   19.558  1.00 98.84 198 A 1 
ATOM   1588 C  CB  . VAL A 1 198 ? 1.977   7.637   17.718  1.00 98.75 198 A 1 
ATOM   1589 C  CG1 . VAL A 1 198 ? 0.928   8.197   16.768  1.00 98.24 198 A 1 
ATOM   1590 C  CG2 . VAL A 1 198 ? 3.331   8.304   17.473  1.00 98.31 198 A 1 
ATOM   1591 N  N   . MET A 1 199 ? -0.218  6.155   19.350  1.00 98.95 199 A 1 
ATOM   1592 C  CA  . MET A 1 199 ? -1.592  5.689   19.433  1.00 98.94 199 A 1 
ATOM   1593 C  C   . MET A 1 199 ? -2.200  5.947   20.806  1.00 98.95 199 A 1 
ATOM   1594 O  O   . MET A 1 199 ? -3.383  6.286   20.906  1.00 98.81 199 A 1 
ATOM   1595 C  CB  . MET A 1 199 ? -1.667  4.201   19.085  1.00 98.84 199 A 1 
ATOM   1596 C  CG  . MET A 1 199 ? -1.385  3.917   17.609  1.00 98.36 199 A 1 
ATOM   1597 S  SD  . MET A 1 199 ? -2.697  4.549   16.545  1.00 98.00 199 A 1 
ATOM   1598 C  CE  . MET A 1 199 ? -1.766  4.979   15.087  1.00 94.16 199 A 1 
ATOM   1599 N  N   . ASP A 1 200 ? -1.411  5.789   21.869  1.00 98.96 200 A 1 
ATOM   1600 C  CA  . ASP A 1 200 ? -1.892  6.119   23.204  1.00 98.82 200 A 1 
ATOM   1601 C  C   . ASP A 1 200 ? -2.288  7.590   23.276  1.00 98.83 200 A 1 
ATOM   1602 O  O   . ASP A 1 200 ? -3.305  7.947   23.873  1.00 98.68 200 A 1 
ATOM   1603 C  CB  . ASP A 1 200 ? -0.824  5.819   24.262  1.00 98.77 200 A 1 
ATOM   1604 C  CG  . ASP A 1 200 ? -0.710  4.326   24.570  1.00 98.15 200 A 1 
ATOM   1605 O  OD1 . ASP A 1 200 ? -1.607  3.558   24.176  1.00 96.54 200 A 1 
ATOM   1606 O  OD2 . ASP A 1 200 ? 0.276   3.946   25.225  1.00 96.53 200 A 1 
ATOM   1607 N  N   . GLY A 1 201 ? -1.483  8.448   22.653  1.00 98.85 201 A 1 
ATOM   1608 C  CA  . GLY A 1 201 ? -1.779  9.870   22.621  1.00 98.71 201 A 1 
ATOM   1609 C  C   . GLY A 1 201 ? -3.063  10.168  21.861  1.00 98.81 201 A 1 
ATOM   1610 O  O   . GLY A 1 201 ? -3.882  10.984  22.304  1.00 98.65 201 A 1 
ATOM   1611 N  N   . TYR A 1 202 ? -3.247  9.528   20.725  1.00 98.86 202 A 1 
ATOM   1612 C  CA  . TYR A 1 202 ? -4.460  9.716   19.937  1.00 98.87 202 A 1 
ATOM   1613 C  C   . TYR A 1 202 ? -5.691  9.245   20.708  1.00 98.76 202 A 1 
ATOM   1614 O  O   . TYR A 1 202 ? -6.718  9.925   20.727  1.00 98.51 202 A 1 
ATOM   1615 C  CB  . TYR A 1 202 ? -4.365  8.959   18.608  1.00 98.80 202 A 1 
ATOM   1616 C  CG  . TYR A 1 202 ? -3.374  9.528   17.612  1.00 98.83 202 A 1 
ATOM   1617 C  CD1 . TYR A 1 202 ? -2.808  10.786  17.773  1.00 98.65 202 A 1 
ATOM   1618 C  CD2 . TYR A 1 202 ? -3.019  8.798   16.480  1.00 98.66 202 A 1 
ATOM   1619 C  CE1 . TYR A 1 202 ? -1.911  11.296  16.851  1.00 98.57 202 A 1 
ATOM   1620 C  CE2 . TYR A 1 202 ? -2.124  9.302   15.552  1.00 98.57 202 A 1 
ATOM   1621 C  CZ  . TYR A 1 202 ? -1.573  10.547  15.739  1.00 98.69 202 A 1 
ATOM   1622 O  OH  . TYR A 1 202 ? -0.684  11.049  14.821  1.00 98.38 202 A 1 
ATOM   1623 N  N   . ARG A 1 203 ? -5.598  8.087   21.346  1.00 98.70 203 A 1 
ATOM   1624 C  CA  . ARG A 1 203 ? -6.719  7.546   22.125  1.00 98.65 203 A 1 
ATOM   1625 C  C   . ARG A 1 203 ? -7.094  8.499   23.257  1.00 98.69 203 A 1 
ATOM   1626 O  O   . ARG A 1 203 ? -8.271  8.775   23.478  1.00 98.20 203 A 1 
ATOM   1627 C  CB  . ARG A 1 203 ? -6.356  6.166   22.673  1.00 98.34 203 A 1 
ATOM   1628 C  CG  . ARG A 1 203 ? -7.391  5.582   23.632  1.00 97.21 203 A 1 
ATOM   1629 C  CD  . ARG A 1 203 ? -6.972  4.189   24.079  1.00 96.59 203 A 1 
ATOM   1630 N  NE  . ARG A 1 203 ? -7.187  3.185   23.038  1.00 95.62 203 A 1 
ATOM   1631 C  CZ  . ARG A 1 203 ? -6.575  2.002   22.996  1.00 96.68 203 A 1 
ATOM   1632 N  NH1 . ARG A 1 203 ? -5.669  1.687   23.917  1.00 90.95 203 A 1 
ATOM   1633 N  NH2 . ARG A 1 203 ? -6.855  1.151   22.019  1.00 91.03 203 A 1 
ATOM   1634 N  N   . LYS A 1 204 ? -6.085  9.011   23.972  1.00 98.77 204 A 1 
ATOM   1635 C  CA  . LYS A 1 204 ? -6.329  9.888   25.106  1.00 98.61 204 A 1 
ATOM   1636 C  C   . LYS A 1 204 ? -7.019  11.186  24.684  1.00 98.59 204 A 1 
ATOM   1637 O  O   . LYS A 1 204 ? -7.842  11.723  25.432  1.00 98.02 204 A 1 
ATOM   1638 C  CB  . LYS A 1 204 ? -5.002  10.208  25.818  1.00 98.30 204 A 1 
ATOM   1639 C  CG  . LYS A 1 204 ? -5.137  11.163  26.987  1.00 89.20 204 A 1 
ATOM   1640 C  CD  . LYS A 1 204 ? -3.777  11.494  27.598  1.00 86.67 204 A 1 
ATOM   1641 C  CE  . LYS A 1 204 ? -3.902  12.499  28.725  1.00 75.30 204 A 1 
ATOM   1642 N  NZ  . LYS A 1 204 ? -2.575  12.883  29.283  1.00 66.43 204 A 1 
ATOM   1643 N  N   . THR A 1 205 ? -6.705  11.676  23.491  1.00 98.40 205 A 1 
ATOM   1644 C  CA  . THR A 1 205 ? -7.208  12.966  23.027  1.00 98.29 205 A 1 
ATOM   1645 C  C   . THR A 1 205 ? -8.344  12.830  22.014  1.00 98.18 205 A 1 
ATOM   1646 O  O   . THR A 1 205 ? -8.774  13.827  21.428  1.00 97.37 205 A 1 
ATOM   1647 C  CB  . THR A 1 205 ? -6.080  13.808  22.419  1.00 97.99 205 A 1 
ATOM   1648 O  OG1 . THR A 1 205 ? -5.433  13.071  21.370  1.00 96.58 205 A 1 
ATOM   1649 C  CG2 . THR A 1 205 ? -5.047  14.160  23.490  1.00 95.84 205 A 1 
ATOM   1650 N  N   . GLY A 1 206 ? -8.842  11.608  21.802  1.00 98.11 206 A 1 
ATOM   1651 C  CA  . GLY A 1 206 ? -9.985  11.399  20.922  1.00 97.89 206 A 1 
ATOM   1652 C  C   . GLY A 1 206 ? -9.689  11.566  19.445  1.00 97.90 206 A 1 
ATOM   1653 O  O   . GLY A 1 206 ? -10.595 11.859  18.660  1.00 97.09 206 A 1 
ATOM   1654 N  N   . GLN A 1 207 ? -8.434  11.375  19.053  1.00 98.20 207 A 1 
ATOM   1655 C  CA  . GLN A 1 207 ? -8.036  11.483  17.653  1.00 98.33 207 A 1 
ATOM   1656 C  C   . GLN A 1 207 ? -8.145  10.128  16.960  1.00 98.42 207 A 1 
ATOM   1657 O  O   . GLN A 1 207 ? -8.195  9.082   17.601  1.00 98.30 207 A 1 
ATOM   1658 C  CB  . GLN A 1 207 ? -6.611  12.014  17.534  1.00 98.17 207 A 1 
ATOM   1659 C  CG  . GLN A 1 207 ? -6.380  13.349  18.233  1.00 97.56 207 A 1 
ATOM   1660 C  CD  . GLN A 1 207 ? -5.030  13.941  17.917  1.00 97.45 207 A 1 
ATOM   1661 O  OE1 . GLN A 1 207 ? -4.681  14.097  16.748  1.00 92.62 207 A 1 
ATOM   1662 N  NE2 . GLN A 1 207 ? -4.268  14.281  18.942  1.00 91.80 207 A 1 
ATOM   1663 N  N   . ARG A 1 208 ? -8.193  10.161  15.624  1.00 98.43 208 A 1 
ATOM   1664 C  CA  . ARG A 1 208 ? -8.263  8.952   14.819  1.00 98.59 208 A 1 
ATOM   1665 C  C   . ARG A 1 208 ? -7.078  8.906   13.866  1.00 98.67 208 A 1 
ATOM   1666 O  O   . ARG A 1 208 ? -6.361  9.893   13.684  1.00 98.53 208 A 1 
ATOM   1667 C  CB  . ARG A 1 208 ? -9.573  8.900   14.029  1.00 98.14 208 A 1 
ATOM   1668 C  CG  . ARG A 1 208 ? -10.826 8.986   14.901  1.00 95.65 208 A 1 
ATOM   1669 C  CD  . ARG A 1 208 ? -11.055 7.696   15.676  1.00 90.42 208 A 1 
ATOM   1670 N  NE  . ARG A 1 208 ? -12.149 7.822   16.639  1.00 84.36 208 A 1 
ATOM   1671 C  CZ  . ARG A 1 208 ? -13.433 7.707   16.333  1.00 77.13 208 A 1 
ATOM   1672 N  NH1 . ARG A 1 208 ? -13.822 7.461   15.092  1.00 71.69 208 A 1 
ATOM   1673 N  NH2 . ARG A 1 208 ? -14.352 7.851   17.281  1.00 74.01 208 A 1 
ATOM   1674 N  N   . ALA A 1 209 ? -6.862  7.738   13.241  1.00 98.79 209 A 1 
ATOM   1675 C  CA  . ALA A 1 209 ? -5.724  7.557   12.355  1.00 98.89 209 A 1 
ATOM   1676 C  C   . ALA A 1 209 ? -6.056  6.659   11.169  1.00 98.81 209 A 1 
ATOM   1677 O  O   . ALA A 1 209 ? -6.851  5.727   11.291  1.00 98.70 209 A 1 
ATOM   1678 C  CB  . ALA A 1 209 ? -4.535  6.972   13.117  1.00 98.71 209 A 1 
ATOM   1679 N  N   . ILE A 1 210 ? -5.458  6.970   10.037  1.00 98.80 210 A 1 
ATOM   1680 C  CA  . ILE A 1 210 ? -5.369  6.047   8.916   1.00 98.86 210 A 1 
ATOM   1681 C  C   . ILE A 1 210 ? -3.903  5.654   8.805   1.00 98.97 210 A 1 
ATOM   1682 O  O   . ILE A 1 210 ? -3.038  6.514   8.630   1.00 98.88 210 A 1 
ATOM   1683 C  CB  . ILE A 1 210 ? -5.873  6.684   7.608   1.00 98.77 210 A 1 
ATOM   1684 C  CG1 . ILE A 1 210 ? -7.374  6.964   7.713   1.00 98.25 210 A 1 
ATOM   1685 C  CG2 . ILE A 1 210 ? -5.578  5.768   6.420   1.00 98.45 210 A 1 
ATOM   1686 C  CD1 . ILE A 1 210 ? -7.946  7.733   6.535   1.00 96.55 210 A 1 
ATOM   1687 N  N   . VAL A 1 211 ? -3.624  4.354   8.950   1.00 98.93 211 A 1 
ATOM   1688 C  CA  . VAL A 1 211 ? -2.258  3.852   8.949   1.00 98.99 211 A 1 
ATOM   1689 C  C   . VAL A 1 211 ? -1.905  3.331   7.565   1.00 98.97 211 A 1 
ATOM   1690 O  O   . VAL A 1 211 ? -2.717  2.660   6.920   1.00 98.86 211 A 1 
ATOM   1691 C  CB  . VAL A 1 211 ? -2.073  2.744   10.005  1.00 98.87 211 A 1 
ATOM   1692 C  CG1 . VAL A 1 211 ? -0.626  2.247   10.025  1.00 98.61 211 A 1 
ATOM   1693 C  CG2 . VAL A 1 211 ? -2.481  3.246   11.384  1.00 98.60 211 A 1 
ATOM   1694 N  N   . SER A 1 212 ? -0.700  3.648   7.094   1.00 98.83 212 A 1 
ATOM   1695 C  CA  . SER A 1 212 ? -0.223  3.155   5.812   1.00 98.86 212 A 1 
ATOM   1696 C  C   . SER A 1 212 ? 1.143   2.508   5.976   1.00 98.86 212 A 1 
ATOM   1697 O  O   . SER A 1 212 ? 1.952   2.940   6.798   1.00 98.69 212 A 1 
ATOM   1698 C  CB  . SER A 1 212 ? -0.150  4.288   4.777   1.00 98.42 212 A 1 
ATOM   1699 O  OG  . SER A 1 212 ? -1.419  4.877   4.569   1.00 90.88 212 A 1 
ATOM   1700 N  N   . MET A 1 213 ? 1.402   1.458   5.195   1.00 98.81 213 A 1 
ATOM   1701 C  CA  . MET A 1 213 ? 2.658   0.736   5.242   1.00 98.73 213 A 1 
ATOM   1702 C  C   . MET A 1 213 ? 2.836   0.026   3.912   1.00 98.89 213 A 1 
ATOM   1703 O  O   . MET A 1 213 ? 1.858   -0.275  3.220   1.00 98.47 213 A 1 
ATOM   1704 C  CB  . MET A 1 213 ? 2.670   -0.281  6.394   1.00 98.14 213 A 1 
ATOM   1705 C  CG  . MET A 1 213 ? 1.589   -1.347  6.268   1.00 97.18 213 A 1 
ATOM   1706 S  SD  . MET A 1 213 ? 1.322   -2.288  7.792   1.00 97.61 213 A 1 
ATOM   1707 C  CE  . MET A 1 213 ? 0.610   -1.042  8.846   1.00 93.87 213 A 1 
ATOM   1708 N  N   . HIS A 1 214 ? 4.087   -0.248  3.536   1.00 98.59 214 A 1 
ATOM   1709 C  CA  . HIS A 1 214 ? 4.287   -0.903  2.249   1.00 98.48 214 A 1 
ATOM   1710 C  C   . HIS A 1 214 ? 3.875   -2.372  2.298   1.00 98.33 214 A 1 
ATOM   1711 O  O   . HIS A 1 214 ? 3.147   -2.851  1.432   1.00 97.64 214 A 1 
ATOM   1712 C  CB  . HIS A 1 214 ? 5.733   -0.778  1.785   1.00 98.23 214 A 1 
ATOM   1713 C  CG  . HIS A 1 214 ? 5.953   -1.337  0.408   1.00 98.19 214 A 1 
ATOM   1714 N  ND1 . HIS A 1 214 ? 5.346   -0.815  -0.708  1.00 96.27 214 A 1 
ATOM   1715 C  CD2 . HIS A 1 214 ? 6.685   -2.398  -0.022  1.00 96.43 214 A 1 
ATOM   1716 C  CE1 . HIS A 1 214 ? 5.698   -1.517  -1.774  1.00 96.52 214 A 1 
ATOM   1717 N  NE2 . HIS A 1 214 ? 6.506   -2.479  -1.378  1.00 96.75 214 A 1 
ATOM   1718 N  N   . ILE A 1 215 ? 4.336   -3.090  3.322   1.00 98.65 215 A 1 
ATOM   1719 C  CA  . ILE A 1 215 ? 4.105   -4.529  3.436   1.00 98.54 215 A 1 
ATOM   1720 C  C   . ILE A 1 215 ? 3.144   -4.804  4.594   1.00 98.55 215 A 1 
ATOM   1721 O  O   . ILE A 1 215 ? 3.473   -4.557  5.755   1.00 98.50 215 A 1 
ATOM   1722 C  CB  . ILE A 1 215 ? 5.415   -5.308  3.645   1.00 98.45 215 A 1 
ATOM   1723 C  CG1 . ILE A 1 215 ? 6.464   -4.885  2.613   1.00 97.66 215 A 1 
ATOM   1724 C  CG2 . ILE A 1 215 ? 5.152   -6.810  3.566   1.00 97.51 215 A 1 
ATOM   1725 C  CD1 . ILE A 1 215 ? 7.809   -5.573  2.777   1.00 96.70 215 A 1 
ATOM   1726 N  N   . CYS A 1 216 ? 1.967   -5.332  4.281   1.00 98.46 216 A 1 
ATOM   1727 C  CA  . CYS A 1 216 ? 0.990   -5.723  5.286   1.00 98.23 216 A 1 
ATOM   1728 C  C   . CYS A 1 216 ? 1.438   -7.003  5.990   1.00 98.44 216 A 1 
ATOM   1729 O  O   . CYS A 1 216 ? 2.126   -7.836  5.397   1.00 97.61 216 A 1 
ATOM   1730 C  CB  . CYS A 1 216 ? -0.372  -5.969  4.636   1.00 96.74 216 A 1 
ATOM   1731 S  SG  . CYS A 1 216 ? -1.632  -4.704  4.877   1.00 92.49 216 A 1 
ATOM   1732 N  N   . PRO A 1 217 ? 1.053   -7.206  7.253   1.00 98.44 217 A 1 
ATOM   1733 C  CA  . PRO A 1 217 ? 1.232   -8.524  7.853   1.00 98.22 217 A 1 
ATOM   1734 C  C   . PRO A 1 217 ? 0.369   -9.550  7.122   1.00 98.10 217 A 1 
ATOM   1735 O  O   . PRO A 1 217 ? -0.644  -9.201  6.522   1.00 96.86 217 A 1 
ATOM   1736 C  CB  . PRO A 1 217 ? 0.754   -8.323  9.300   1.00 97.57 217 A 1 
ATOM   1737 C  CG  . PRO A 1 217 ? -0.181  -7.167  9.227   1.00 95.61 217 A 1 
ATOM   1738 C  CD  . PRO A 1 217 ? 0.363   -6.271  8.149   1.00 98.05 217 A 1 
ATOM   1739 N  N   . GLY A 1 218 ? 0.790   -10.815 7.156   1.00 97.36 218 A 1 
ATOM   1740 C  CA  . GLY A 1 218 ? 0.082   -11.873 6.470   1.00 96.98 218 A 1 
ATOM   1741 C  C   . GLY A 1 218 ? 0.959   -12.585 5.460   1.00 97.40 218 A 1 
ATOM   1742 O  O   . GLY A 1 218 ? 2.182   -12.608 5.587   1.00 96.00 218 A 1 
ATOM   1743 N  N   . VAL A 1 219 ? 0.324   -13.159 4.442   1.00 96.70 219 A 1 
ATOM   1744 C  CA  . VAL A 1 219 ? 1.004   -14.001 3.475   1.00 96.44 219 A 1 
ATOM   1745 C  C   . VAL A 1 219 ? 0.769   -13.509 2.056   1.00 96.56 219 A 1 
ATOM   1746 O  O   . VAL A 1 219 ? -0.092  -12.663 1.813   1.00 95.76 219 A 1 
ATOM   1747 C  CB  . VAL A 1 219 ? 0.563   -15.478 3.597   1.00 95.25 219 A 1 
ATOM   1748 C  CG1 . VAL A 1 219 ? 0.840   -16.001 5.002   1.00 91.66 219 A 1 
ATOM   1749 C  CG2 . VAL A 1 219 ? -0.920  -15.614 3.251   1.00 91.87 219 A 1 
ATOM   1750 N  N   . ALA A 1 220 ? 1.547   -14.061 1.117   1.00 95.90 220 A 1 
ATOM   1751 C  CA  . ALA A 1 220 ? 1.381   -13.773 -0.302  1.00 95.34 220 A 1 
ATOM   1752 C  C   . ALA A 1 220 ? 0.731   -14.973 -0.974  1.00 95.35 220 A 1 
ATOM   1753 O  O   . ALA A 1 220 ? 1.377   -16.000 -1.190  1.00 93.49 220 A 1 
ATOM   1754 C  CB  . ALA A 1 220 ? 2.727   -13.458 -0.951  1.00 94.59 220 A 1 
ATOM   1755 N  N   . GLU A 1 221 ? -0.557  -14.843 -1.318  1.00 94.85 221 A 1 
ATOM   1756 C  CA  . GLU A 1 221 ? -1.323  -15.955 -1.871  1.00 93.24 221 A 1 
ATOM   1757 C  C   . GLU A 1 221 ? -0.720  -16.500 -3.161  1.00 92.91 221 A 1 
ATOM   1758 O  O   . GLU A 1 221 ? -0.746  -17.704 -3.404  1.00 89.96 221 A 1 
ATOM   1759 C  CB  . GLU A 1 221 ? -2.773  -15.530 -2.119  1.00 90.68 221 A 1 
ATOM   1760 C  CG  . GLU A 1 221 ? -3.564  -15.171 -0.873  1.00 86.82 221 A 1 
ATOM   1761 C  CD  . GLU A 1 221 ? -3.470  -13.701 -0.504  1.00 88.56 221 A 1 
ATOM   1762 O  OE1 . GLU A 1 221 ? -2.440  -13.049 -0.786  1.00 83.91 221 A 1 
ATOM   1763 O  OE2 . GLU A 1 221 ? -4.448  -13.182 0.086   1.00 85.47 221 A 1 
ATOM   1764 N  N   . ARG A 1 222 ? -0.179  -15.616 -3.997  1.00 92.98 222 A 1 
ATOM   1765 C  CA  . ARG A 1 222 ? 0.358   -16.022 -5.289  1.00 90.95 222 A 1 
ATOM   1766 C  C   . ARG A 1 222 ? 1.704   -16.717 -5.176  1.00 90.62 222 A 1 
ATOM   1767 O  O   . ARG A 1 222 ? 2.178   -17.316 -6.147  1.00 88.08 222 A 1 
ATOM   1768 C  CB  . ARG A 1 222 ? 0.488   -14.820 -6.229  1.00 88.56 222 A 1 
ATOM   1769 C  CG  . ARG A 1 222 ? -0.838  -14.211 -6.660  1.00 81.96 222 A 1 
ATOM   1770 C  CD  . ARG A 1 222 ? -0.623  -13.065 -7.630  1.00 81.43 222 A 1 
ATOM   1771 N  NE  . ARG A 1 222 ? -0.083  -13.510 -8.909  1.00 79.23 222 A 1 
ATOM   1772 C  CZ  . ARG A 1 222 ? 0.388   -12.692 -9.853  1.00 77.50 222 A 1 
ATOM   1773 N  NH1 . ARG A 1 222 ? 0.410   -11.385 -9.644  1.00 73.40 222 A 1 
ATOM   1774 N  NH2 . ARG A 1 222 ? 0.848   -13.190 -10.989 1.00 68.80 222 A 1 
ATOM   1775 N  N   . PHE A 1 223 ? 2.333   -16.652 -4.008  1.00 92.41 223 A 1 
ATOM   1776 C  CA  . PHE A 1 223 ? 3.658   -17.231 -3.797  1.00 91.81 223 A 1 
ATOM   1777 C  C   . PHE A 1 223 ? 3.602   -18.260 -2.680  1.00 92.69 223 A 1 
ATOM   1778 O  O   . PHE A 1 223 ? 4.301   -18.159 -1.662  1.00 90.20 223 A 1 
ATOM   1779 C  CB  . PHE A 1 223 ? 4.682   -16.135 -3.526  1.00 90.15 223 A 1 
ATOM   1780 C  CG  . PHE A 1 223 ? 4.812   -15.144 -4.655  1.00 87.32 223 A 1 
ATOM   1781 C  CD1 . PHE A 1 223 ? 5.581   -15.436 -5.772  1.00 82.74 223 A 1 
ATOM   1782 C  CD2 . PHE A 1 223 ? 4.142   -13.929 -4.615  1.00 83.10 223 A 1 
ATOM   1783 C  CE1 . PHE A 1 223 ? 5.694   -14.540 -6.816  1.00 80.79 223 A 1 
ATOM   1784 C  CE2 . PHE A 1 223 ? 4.248   -13.030 -5.666  1.00 80.77 223 A 1 
ATOM   1785 C  CZ  . PHE A 1 223 ? 5.027   -13.334 -6.766  1.00 80.46 223 A 1 
ATOM   1786 N  N   . ASN A 1 224 ? 2.741   -19.279 -2.880  1.00 92.28 224 A 1 
ATOM   1787 C  CA  . ASN A 1 224 ? 2.606   -20.412 -1.972  1.00 92.64 224 A 1 
ATOM   1788 C  C   . ASN A 1 224 ? 2.261   -19.984 -0.546  1.00 94.00 224 A 1 
ATOM   1789 O  O   . ASN A 1 224 ? 2.690   -20.601 0.432   1.00 91.23 224 A 1 
ATOM   1790 C  CB  . ASN A 1 224 ? 3.881   -21.268 -1.969  1.00 91.28 224 A 1 
ATOM   1791 C  CG  . ASN A 1 224 ? 3.649   -22.666 -1.421  1.00 83.56 224 A 1 
ATOM   1792 O  OD1 . ASN A 1 224 ? 2.559   -23.218 -1.545  1.00 76.03 224 A 1 
ATOM   1793 N  ND2 . ASN A 1 224 ? 4.687   -23.240 -0.814  1.00 73.25 224 A 1 
ATOM   1794 N  N   . TYR A 1 225 ? 1.469   -18.915 -0.437  1.00 93.44 225 A 1 
ATOM   1795 C  CA  . TYR A 1 225 ? 1.034   -18.400 0.865   1.00 93.91 225 A 1 
ATOM   1796 C  C   . TYR A 1 225 ? 2.228   -18.134 1.786   1.00 95.04 225 A 1 
ATOM   1797 O  O   . TYR A 1 225 ? 2.164   -18.370 2.996   1.00 92.90 225 A 1 
ATOM   1798 C  CB  . TYR A 1 225 ? 0.031   -19.357 1.522   1.00 92.73 225 A 1 
ATOM   1799 C  CG  . TYR A 1 225 ? -1.207  -19.564 0.677   1.00 90.33 225 A 1 
ATOM   1800 C  CD1 . TYR A 1 225 ? -2.298  -18.709 0.779   1.00 87.32 225 A 1 
ATOM   1801 C  CD2 . TYR A 1 225 ? -1.287  -20.613 -0.238  1.00 88.09 225 A 1 
ATOM   1802 C  CE1 . TYR A 1 225 ? -3.428  -18.891 0.007   1.00 84.69 225 A 1 
ATOM   1803 C  CE2 . TYR A 1 225 ? -2.407  -20.798 -1.017  1.00 84.42 225 A 1 
ATOM   1804 C  CZ  . TYR A 1 225 ? -3.474  -19.937 -0.887  1.00 84.36 225 A 1 
ATOM   1805 O  OH  . TYR A 1 225 ? -4.607  -20.115 -1.664  1.00 80.66 225 A 1 
ATOM   1806 N  N   . SER A 1 226 ? 3.322   -17.630 1.210   1.00 94.90 226 A 1 
ATOM   1807 C  CA  . SER A 1 226 ? 4.550   -17.410 1.962   1.00 94.75 226 A 1 
ATOM   1808 C  C   . SER A 1 226 ? 4.430   -16.217 2.901   1.00 95.60 226 A 1 
ATOM   1809 O  O   . SER A 1 226 ? 3.851   -15.187 2.543   1.00 95.23 226 A 1 
ATOM   1810 C  CB  . SER A 1 226 ? 5.718   -17.190 0.999   1.00 93.24 226 A 1 
ATOM   1811 O  OG  . SER A 1 226 ? 5.455   -16.116 0.117   1.00 86.93 226 A 1 
ATOM   1812 N  N   . ASP A 1 227 ? 4.974   -16.372 4.120   1.00 96.33 227 A 1 
ATOM   1813 C  CA  . ASP A 1 227 ? 5.039   -15.270 5.065   1.00 96.22 227 A 1 
ATOM   1814 C  C   . ASP A 1 227 ? 5.844   -14.120 4.476   1.00 96.83 227 A 1 
ATOM   1815 O  O   . ASP A 1 227 ? 6.840   -14.335 3.784   1.00 95.83 227 A 1 
ATOM   1816 C  CB  . ASP A 1 227 ? 5.672   -15.716 6.378   1.00 94.89 227 A 1 
ATOM   1817 C  CG  . ASP A 1 227 ? 4.820   -16.723 7.132   1.00 90.63 227 A 1 
ATOM   1818 O  OD1 . ASP A 1 227 ? 3.583   -16.615 7.088   1.00 85.07 227 A 1 
ATOM   1819 O  OD2 . ASP A 1 227 ? 5.399   -17.624 7.772   1.00 85.20 227 A 1 
ATOM   1820 N  N   . GLN A 1 228 ? 5.416   -12.891 4.756   1.00 97.28 228 A 1 
ATOM   1821 C  CA  . GLN A 1 228 ? 6.114   -11.709 4.264   1.00 97.36 228 A 1 
ATOM   1822 C  C   . GLN A 1 228 ? 6.973   -11.058 5.339   1.00 97.90 228 A 1 
ATOM   1823 O  O   . GLN A 1 228 ? 8.044   -10.525 5.039   1.00 97.21 228 A 1 
ATOM   1824 C  CB  . GLN A 1 228 ? 5.104   -10.694 3.722   1.00 96.86 228 A 1 
ATOM   1825 C  CG  . GLN A 1 228 ? 4.317   -11.213 2.535   1.00 95.67 228 A 1 
ATOM   1826 C  CD  . GLN A 1 228 ? 5.229   -11.646 1.414   1.00 95.72 228 A 1 
ATOM   1827 O  OE1 . GLN A 1 228 ? 5.862   -10.815 0.762   1.00 87.99 228 A 1 
ATOM   1828 N  NE2 . GLN A 1 228 ? 5.322   -12.951 1.190   1.00 87.42 228 A 1 
ATOM   1829 N  N   . LEU A 1 229 ? 6.522   -11.098 6.587   1.00 98.07 229 A 1 
ATOM   1830 C  CA  . LEU A 1 229 ? 7.267   -10.527 7.697   1.00 97.99 229 A 1 
ATOM   1831 C  C   . LEU A 1 229 ? 7.845   -11.638 8.567   1.00 97.84 229 A 1 
ATOM   1832 O  O   . LEU A 1 229 ? 7.295   -12.744 8.617   1.00 97.38 229 A 1 
ATOM   1833 C  CB  . LEU A 1 229 ? 6.365   -9.619  8.536   1.00 98.10 229 A 1 
ATOM   1834 C  CG  . LEU A 1 229 ? 5.573   -8.551  7.775   1.00 97.83 229 A 1 
ATOM   1835 C  CD1 . LEU A 1 229 ? 4.770   -7.697  8.751   1.00 97.75 229 A 1 
ATOM   1836 C  CD2 . LEU A 1 229 ? 6.493   -7.685  6.937   1.00 97.72 229 A 1 
ATOM   1837 N  N   . TYR A 1 230 ? 8.948   -11.345 9.263   1.00 98.15 230 A 1 
ATOM   1838 C  CA  . TYR A 1 230 ? 9.430   -12.267 10.286  1.00 97.93 230 A 1 
ATOM   1839 C  C   . TYR A 1 230 ? 8.287   -12.552 11.267  1.00 97.90 230 A 1 
ATOM   1840 O  O   . TYR A 1 230 ? 7.556   -11.630 11.639  1.00 97.71 230 A 1 
ATOM   1841 C  CB  . TYR A 1 230 ? 10.614  -11.677 11.040  1.00 97.56 230 A 1 
ATOM   1842 C  CG  . TYR A 1 230 ? 11.912  -11.621 10.255  1.00 97.50 230 A 1 
ATOM   1843 C  CD1 . TYR A 1 230 ? 12.575  -12.782 9.880   1.00 96.59 230 A 1 
ATOM   1844 C  CD2 . TYR A 1 230 ? 12.487  -10.403 9.902   1.00 96.68 230 A 1 
ATOM   1845 C  CE1 . TYR A 1 230 ? 13.765  -12.739 9.165   1.00 95.91 230 A 1 
ATOM   1846 C  CE2 . TYR A 1 230 ? 13.675  -10.350 9.196   1.00 95.99 230 A 1 
ATOM   1847 C  CZ  . TYR A 1 230 ? 14.309  -11.516 8.834   1.00 96.20 230 A 1 
ATOM   1848 O  OH  . TYR A 1 230 ? 15.489  -11.461 8.132   1.00 94.67 230 A 1 
ATOM   1849 N  N   . PRO A 1 231 ? 8.115   -13.809 11.692  1.00 97.59 231 A 1 
ATOM   1850 C  CA  . PRO A 1 231 ? 6.968   -14.158 12.542  1.00 97.08 231 A 1 
ATOM   1851 C  C   . PRO A 1 231 ? 6.848   -13.294 13.793  1.00 97.34 231 A 1 
ATOM   1852 O  O   . PRO A 1 231 ? 5.735   -12.892 14.152  1.00 96.99 231 A 1 
ATOM   1853 C  CB  . PRO A 1 231 ? 7.231   -15.632 12.894  1.00 95.99 231 A 1 
ATOM   1854 C  CG  . PRO A 1 231 ? 8.011   -16.148 11.735  1.00 93.37 231 A 1 
ATOM   1855 C  CD  . PRO A 1 231 ? 8.882   -15.005 11.293  1.00 96.36 231 A 1 
ATOM   1856 N  N   . GLN A 1 232 ? 7.970   -12.991 14.456  1.00 97.07 232 A 1 
ATOM   1857 C  CA  . GLN A 1 232 ? 7.921   -12.210 15.684  1.00 96.78 232 A 1 
ATOM   1858 C  C   . GLN A 1 232 ? 7.422   -10.785 15.428  1.00 97.41 232 A 1 
ATOM   1859 O  O   . GLN A 1 232 ? 6.759   -10.199 16.281  1.00 97.12 232 A 1 
ATOM   1860 C  CB  . GLN A 1 232 ? 9.295   -12.182 16.374  1.00 95.42 232 A 1 
ATOM   1861 C  CG  . GLN A 1 232 ? 10.405  -11.467 15.615  1.00 89.59 232 A 1 
ATOM   1862 C  CD  . GLN A 1 232 ? 11.180  -12.378 14.681  1.00 89.09 232 A 1 
ATOM   1863 O  OE1 . GLN A 1 232 ? 10.651  -13.375 14.173  1.00 83.45 232 A 1 
ATOM   1864 N  NE2 . GLN A 1 232 ? 12.447  -12.044 14.450  1.00 81.37 232 A 1 
ATOM   1865 N  N   . TYR A 1 233 ? 7.739   -10.232 14.254  1.00 98.04 233 A 1 
ATOM   1866 C  CA  . TYR A 1 233 ? 7.269   -8.894  13.914  1.00 98.17 233 A 1 
ATOM   1867 C  C   . TYR A 1 233 ? 5.841   -8.939  13.381  1.00 98.31 233 A 1 
ATOM   1868 O  O   . TYR A 1 233 ? 5.043   -8.050  13.677  1.00 98.23 233 A 1 
ATOM   1869 C  CB  . TYR A 1 233 ? 8.191   -8.240  12.880  1.00 98.10 233 A 1 
ATOM   1870 C  CG  . TYR A 1 233 ? 9.632   -8.112  13.332  1.00 98.13 233 A 1 
ATOM   1871 C  CD1 . TYR A 1 233 ? 9.947   -7.832  14.655  1.00 97.48 233 A 1 
ATOM   1872 C  CD2 . TYR A 1 233 ? 10.677  -8.268  12.431  1.00 97.53 233 A 1 
ATOM   1873 C  CE1 . TYR A 1 233 ? 11.261  -7.727  15.071  1.00 97.07 233 A 1 
ATOM   1874 C  CE2 . TYR A 1 233 ? 11.991  -8.157  12.834  1.00 97.09 233 A 1 
ATOM   1875 C  CZ  . TYR A 1 233 ? 12.285  -7.895  14.157  1.00 97.27 233 A 1 
ATOM   1876 O  OH  . TYR A 1 233 ? 13.584  -7.792  14.561  1.00 96.24 233 A 1 
ATOM   1877 N  N   . ASN A 1 234 ? 5.516   -9.971  12.608  1.00 98.26 234 A 1 
ATOM   1878 C  CA  . ASN A 1 234 ? 4.161   -10.125 12.087  1.00 98.20 234 A 1 
ATOM   1879 C  C   . ASN A 1 234 ? 3.139   -10.156 13.214  1.00 98.49 234 A 1 
ATOM   1880 O  O   . ASN A 1 234 ? 2.160   -9.400  13.204  1.00 98.42 234 A 1 
ATOM   1881 C  CB  . ASN A 1 234 ? 4.059   -11.400 11.253  1.00 98.04 234 A 1 
ATOM   1882 C  CG  . ASN A 1 234 ? 2.708   -11.544 10.577  1.00 97.95 234 A 1 
ATOM   1883 O  OD1 . ASN A 1 234 ? 2.487   -11.040 9.474   1.00 94.27 234 A 1 
ATOM   1884 N  ND2 . ASN A 1 234 ? 1.788   -12.234 11.231  1.00 94.29 234 A 1 
ATOM   1885 N  N   . ASP A 1 235 ? 3.369   -11.023 14.195  1.00 98.06 235 A 1 
ATOM   1886 C  CA  . ASP A 1 235 ? 2.421   -11.184 15.292  1.00 97.71 235 A 1 
ATOM   1887 C  C   . ASP A 1 235 ? 2.312   -9.901  16.111  1.00 98.12 235 A 1 
ATOM   1888 O  O   . ASP A 1 235 ? 1.212   -9.483  16.488  1.00 97.81 235 A 1 
ATOM   1889 C  CB  . ASP A 1 235 ? 2.837   -12.346 16.188  1.00 96.80 235 A 1 
ATOM   1890 C  CG  . ASP A 1 235 ? 2.773   -13.691 15.472  1.00 92.46 235 A 1 
ATOM   1891 O  OD1 . ASP A 1 235 ? 2.216   -13.745 14.355  1.00 89.21 235 A 1 
ATOM   1892 O  OD2 . ASP A 1 235 ? 3.282   -14.681 16.020  1.00 88.54 235 A 1 
ATOM   1893 N  N   . ARG A 1 236 ? 3.453   -9.267  16.389  1.00 98.37 236 A 1 
ATOM   1894 C  CA  . ARG A 1 236 ? 3.446   -8.040  17.179  1.00 98.49 236 A 1 
ATOM   1895 C  C   . ARG A 1 236 ? 2.761   -6.905  16.427  1.00 98.64 236 A 1 
ATOM   1896 O  O   . ARG A 1 236 ? 2.065   -6.085  17.039  1.00 98.47 236 A 1 
ATOM   1897 C  CB  . ARG A 1 236 ? 4.875   -7.644  17.571  1.00 98.10 236 A 1 
ATOM   1898 C  CG  . ARG A 1 236 ? 4.937   -6.505  18.569  1.00 96.42 236 A 1 
ATOM   1899 C  CD  . ARG A 1 236 ? 6.363   -6.268  19.054  1.00 94.77 236 A 1 
ATOM   1900 N  NE  . ARG A 1 236 ? 6.427   -5.204  20.062  1.00 92.83 236 A 1 
ATOM   1901 C  CZ  . ARG A 1 236 ? 7.546   -4.753  20.615  1.00 90.52 236 A 1 
ATOM   1902 N  NH1 . ARG A 1 236 ? 8.718   -5.273  20.265  1.00 88.34 236 A 1 
ATOM   1903 N  NH2 . ARG A 1 236 ? 7.499   -3.793  21.518  1.00 86.06 236 A 1 
ATOM   1904 N  N   . LEU A 1 237 ? 2.945   -6.844  15.106  1.00 98.44 237 A 1 
ATOM   1905 C  CA  . LEU A 1 237 ? 2.316   -5.798  14.304  1.00 98.61 237 A 1 
ATOM   1906 C  C   . LEU A 1 237 ? 0.806   -5.977  14.265  1.00 98.79 237 A 1 
ATOM   1907 O  O   . LEU A 1 237 ? 0.059   -5.003  14.414  1.00 98.72 237 A 1 
ATOM   1908 C  CB  . LEU A 1 237 ? 2.902   -5.794  12.885  1.00 98.63 237 A 1 
ATOM   1909 C  CG  . LEU A 1 237 ? 2.344   -4.734  11.938  1.00 98.35 237 A 1 
ATOM   1910 C  CD1 . LEU A 1 237 ? 2.540   -3.338  12.505  1.00 98.04 237 A 1 
ATOM   1911 C  CD2 . LEU A 1 237 ? 2.999   -4.855  10.564  1.00 97.99 237 A 1 
ATOM   1912 N  N   . VAL A 1 238 ? 0.337   -7.217  14.068  1.00 98.73 238 A 1 
ATOM   1913 C  CA  . VAL A 1 238 ? -1.102  -7.481  14.086  1.00 98.75 238 A 1 
ATOM   1914 C  C   . VAL A 1 238 ? -1.699  -7.063  15.424  1.00 98.70 238 A 1 
ATOM   1915 O  O   . VAL A 1 238 ? -2.715  -6.371  15.472  1.00 98.66 238 A 1 
ATOM   1916 C  CB  . VAL A 1 238 ? -1.405  -8.970  13.801  1.00 98.53 238 A 1 
ATOM   1917 C  CG1 . VAL A 1 238 ? -2.879  -9.277  14.022  1.00 98.02 238 A 1 
ATOM   1918 C  CG2 . VAL A 1 238 ? -1.005  -9.318  12.367  1.00 98.06 238 A 1 
ATOM   1919 N  N   . ASP A 1 239 ? -1.051  -7.478  16.527  1.00 98.61 239 A 1 
ATOM   1920 C  CA  . ASP A 1 239 ? -1.533  -7.123  17.856  1.00 98.51 239 A 1 
ATOM   1921 C  C   . ASP A 1 239 ? -1.525  -5.611  18.057  1.00 98.66 239 A 1 
ATOM   1922 O  O   . ASP A 1 239 ? -2.468  -5.042  18.615  1.00 98.43 239 A 1 
ATOM   1923 C  CB  . ASP A 1 239 ? -0.682  -7.792  18.942  1.00 98.11 239 A 1 
ATOM   1924 C  CG  . ASP A 1 239 ? -0.978  -9.271  19.089  1.00 94.35 239 A 1 
ATOM   1925 O  OD1 . ASP A 1 239 ? -1.934  -9.766  18.451  1.00 91.51 239 A 1 
ATOM   1926 O  OD2 . ASP A 1 239 ? -0.257  -9.945  19.844  1.00 90.99 239 A 1 
ATOM   1927 N  N   . SER A 1 240 ? -0.452  -4.951  17.608  1.00 98.59 240 A 1 
ATOM   1928 C  CA  . SER A 1 240 ? -0.312  -3.508  17.793  1.00 98.58 240 A 1 
ATOM   1929 C  C   . SER A 1 240 ? -1.410  -2.749  17.044  1.00 98.75 240 A 1 
ATOM   1930 O  O   . SER A 1 240 ? -1.964  -1.781  17.566  1.00 98.46 240 A 1 
ATOM   1931 C  CB  . SER A 1 240 ? 1.063   -3.035  17.319  1.00 97.94 240 A 1 
ATOM   1932 O  OG  . SER A 1 240 ? 2.099   -3.590  18.115  1.00 92.84 240 A 1 
ATOM   1933 N  N   . LEU A 1 241 ? -1.722  -3.180  15.831  1.00 98.67 241 A 1 
ATOM   1934 C  CA  . LEU A 1 241 ? -2.750  -2.511  15.036  1.00 98.71 241 A 1 
ATOM   1935 C  C   . LEU A 1 241 ? -4.140  -2.784  15.604  1.00 98.78 241 A 1 
ATOM   1936 O  O   . LEU A 1 241 ? -4.939  -1.861  15.786  1.00 98.64 241 A 1 
ATOM   1937 C  CB  . LEU A 1 241 ? -2.665  -2.961  13.575  1.00 98.73 241 A 1 
ATOM   1938 C  CG  . LEU A 1 241 ? -1.396  -2.523  12.836  1.00 98.54 241 A 1 
ATOM   1939 C  CD1 . LEU A 1 241 ? -1.252  -3.266  11.507  1.00 98.35 241 A 1 
ATOM   1940 C  CD2 . LEU A 1 241 ? -1.408  -1.020  12.591  1.00 98.12 241 A 1 
ATOM   1941 N  N   . ALA A 1 242 ? -4.444  -4.051  15.895  1.00 98.70 242 A 1 
ATOM   1942 C  CA  . ALA A 1 242 ? -5.768  -4.415  16.394  1.00 98.79 242 A 1 
ATOM   1943 C  C   . ALA A 1 242 ? -6.059  -3.800  17.760  1.00 98.62 242 A 1 
ATOM   1944 O  O   . ALA A 1 242 ? -7.206  -3.459  18.059  1.00 98.36 242 A 1 
ATOM   1945 C  CB  . ALA A 1 242 ? -5.914  -5.939  16.458  1.00 98.53 242 A 1 
ATOM   1946 N  N   . GLU A 1 243 ? -5.019  -3.631  18.587  1.00 98.65 243 A 1 
ATOM   1947 C  CA  . GLU A 1 243 ? -5.174  -3.061  19.920  1.00 98.55 243 A 1 
ATOM   1948 C  C   . GLU A 1 243 ? -5.779  -1.662  19.861  1.00 98.60 243 A 1 
ATOM   1949 O  O   . GLU A 1 243 ? -6.480  -1.243  20.783  1.00 98.15 243 A 1 
ATOM   1950 C  CB  . GLU A 1 243 ? -3.819  -3.028  20.640  1.00 97.99 243 A 1 
ATOM   1951 C  CG  . GLU A 1 243 ? -3.838  -2.334  22.006  1.00 92.65 243 A 1 
ATOM   1952 C  CD  . GLU A 1 243 ? -4.661  -3.092  23.036  1.00 89.21 243 A 1 
ATOM   1953 O  OE1 . GLU A 1 243 ? -4.829  -4.322  22.892  1.00 83.34 243 A 1 
ATOM   1954 O  OE2 . GLU A 1 243 ? -5.133  -2.450  23.991  1.00 82.64 243 A 1 
ATOM   1955 N  N   . TYR A 1 244 ? -5.524  -0.943  18.770  1.00 98.78 244 A 1 
ATOM   1956 C  CA  . TYR A 1 244 ? -6.004  0.423   18.609  1.00 98.76 244 A 1 
ATOM   1957 C  C   . TYR A 1 244 ? -7.123  0.509   17.576  1.00 98.74 244 A 1 
ATOM   1958 O  O   . TYR A 1 244 ? -7.203  1.454   16.787  1.00 98.45 244 A 1 
ATOM   1959 C  CB  . TYR A 1 244 ? -4.841  1.353   18.266  1.00 98.74 244 A 1 
ATOM   1960 C  CG  . TYR A 1 244 ? -3.831  1.438   19.395  1.00 98.75 244 A 1 
ATOM   1961 C  CD1 . TYR A 1 244 ? -4.072  2.247   20.497  1.00 98.44 244 A 1 
ATOM   1962 C  CD2 . TYR A 1 244 ? -2.670  0.676   19.384  1.00 98.47 244 A 1 
ATOM   1963 C  CE1 . TYR A 1 244 ? -3.172  2.312   21.550  1.00 98.15 244 A 1 
ATOM   1964 C  CE2 . TYR A 1 244 ? -1.771  0.733   20.428  1.00 98.20 244 A 1 
ATOM   1965 C  CZ  . TYR A 1 244 ? -2.022  1.554   21.514  1.00 98.26 244 A 1 
ATOM   1966 O  OH  . TYR A 1 244 ? -1.135  1.616   22.552  1.00 97.42 244 A 1 
ATOM   1967 N  N   . ASN A 1 245 ? -8.021  -0.481  17.593  1.00 98.68 245 A 1 
ATOM   1968 C  CA  . ASN A 1 245 ? -9.150  -0.508  16.670  1.00 98.44 245 A 1 
ATOM   1969 C  C   . ASN A 1 245 ? -10.112 0.652   16.898  1.00 98.35 245 A 1 
ATOM   1970 O  O   . ASN A 1 245 ? -10.894 0.988   16.013  1.00 97.54 245 A 1 
ATOM   1971 C  CB  . ASN A 1 245 ? -9.899  -1.836  16.776  1.00 97.94 245 A 1 
ATOM   1972 C  CG  . ASN A 1 245 ? -10.670 -1.965  18.073  1.00 97.37 245 A 1 
ATOM   1973 O  OD1 . ASN A 1 245 ? -10.119 -1.796  19.161  1.00 93.27 245 A 1 
ATOM   1974 N  ND2 . ASN A 1 245 ? -11.962 -2.262  17.967  1.00 92.23 245 A 1 
ATOM   1975 N  N   . ASP A 1 246 ? -10.069 1.262   18.085  1.00 98.48 246 A 1 
ATOM   1976 C  CA  . ASP A 1 246 ? -10.882 2.428   18.387  1.00 98.17 246 A 1 
ATOM   1977 C  C   . ASP A 1 246 ? -10.291 3.706   17.808  1.00 98.19 246 A 1 
ATOM   1978 O  O   . ASP A 1 246 ? -10.978 4.726   17.710  1.00 97.49 246 A 1 
ATOM   1979 C  CB  . ASP A 1 246 ? -11.053 2.580   19.904  1.00 97.68 246 A 1 
ATOM   1980 C  CG  . ASP A 1 246 ? -9.721  2.683   20.635  1.00 97.11 246 A 1 
ATOM   1981 O  OD1 . ASP A 1 246 ? -8.793  1.920   20.307  1.00 95.76 246 A 1 
ATOM   1982 O  OD2 . ASP A 1 246 ? -9.602  3.525   21.556  1.00 95.02 246 A 1 
ATOM   1983 N  N   . VAL A 1 247 ? -9.023  3.654   17.408  1.00 98.57 247 A 1 
ATOM   1984 C  CA  . VAL A 1 247 ? -8.318  4.806   16.838  1.00 98.69 247 A 1 
ATOM   1985 C  C   . VAL A 1 247 ? -8.173  4.676   15.322  1.00 98.61 247 A 1 
ATOM   1986 O  O   . VAL A 1 247 ? -8.343  5.653   14.585  1.00 98.49 247 A 1 
ATOM   1987 C  CB  . VAL A 1 247 ? -6.921  4.970   17.483  1.00 98.58 247 A 1 
ATOM   1988 C  CG1 . VAL A 1 247 ? -6.143  6.104   16.825  1.00 98.23 247 A 1 
ATOM   1989 C  CG2 . VAL A 1 247 ? -7.055  5.196   18.984  1.00 98.21 247 A 1 
ATOM   1990 N  N   . ILE A 1 248 ? -7.872  3.471   14.847  1.00 98.64 248 A 1 
ATOM   1991 C  CA  . ILE A 1 248 ? -7.520  3.246   13.450  1.00 98.73 248 A 1 
ATOM   1992 C  C   . ILE A 1 248 ? -8.767  2.996   12.600  1.00 98.66 248 A 1 
ATOM   1993 O  O   . ILE A 1 248 ? -9.501  2.031   12.827  1.00 98.36 248 A 1 
ATOM   1994 C  CB  . ILE A 1 248 ? -6.542  2.058   13.318  1.00 98.76 248 A 1 
ATOM   1995 C  CG1 . ILE A 1 248 ? -5.242  2.370   14.073  1.00 98.56 248 A 1 
ATOM   1996 C  CG2 . ILE A 1 248 ? -6.266  1.746   11.857  1.00 98.60 248 A 1 
ATOM   1997 C  CD1 . ILE A 1 248 ? -4.286  1.191   14.174  1.00 98.40 248 A 1 
ATOM   1998 N  N   . LEU A 1 249 ? -8.984  3.861   11.610  1.00 98.68 249 A 1 
ATOM   1999 C  CA  . LEU A 1 249 ? -10.111 3.709   10.694  1.00 98.45 249 A 1 
ATOM   2000 C  C   . LEU A 1 249 ? -9.835  2.662   9.626   1.00 98.50 249 A 1 
ATOM   2001 O  O   . LEU A 1 249 ? -10.769 2.089   9.058   1.00 97.84 249 A 1 
ATOM   2002 C  CB  . LEU A 1 249 ? -10.444 5.042   10.025  1.00 97.98 249 A 1 
ATOM   2003 C  CG  . LEU A 1 249 ? -10.754 6.222   10.953  1.00 96.80 249 A 1 
ATOM   2004 C  CD1 . LEU A 1 249 ? -11.176 7.430   10.131  1.00 95.64 249 A 1 
ATOM   2005 C  CD2 . LEU A 1 249 ? -11.830 5.849   11.957  1.00 95.41 249 A 1 
ATOM   2006 N  N   . GLY A 1 250 ? -8.562  2.415   9.335   1.00 98.64 250 A 1 
ATOM   2007 C  CA  . GLY A 1 250 ? -8.181  1.466   8.308   1.00 98.73 250 A 1 
ATOM   2008 C  C   . GLY A 1 250 ? -6.690  1.515   8.065   1.00 98.85 250 A 1 
ATOM   2009 O  O   . GLY A 1 250 ? -6.005  2.466   8.456   1.00 98.79 250 A 1 
ATOM   2010 N  N   . VAL A 1 251 ? -6.180  0.469   7.405   1.00 98.80 251 A 1 
ATOM   2011 C  CA  . VAL A 1 251 ? -4.766  0.346   7.063   1.00 98.85 251 A 1 
ATOM   2012 C  C   . VAL A 1 251 ? -4.646  0.196   5.552   1.00 98.86 251 A 1 
ATOM   2013 O  O   . VAL A 1 251 ? -5.418  -0.549  4.939   1.00 98.77 251 A 1 
ATOM   2014 C  CB  . VAL A 1 251 ? -4.123  -0.868  7.768   1.00 98.83 251 A 1 
ATOM   2015 C  CG1 . VAL A 1 251 ? -2.644  -0.985  7.407   1.00 98.54 251 A 1 
ATOM   2016 C  CG2 . VAL A 1 251 ? -4.300  -0.765  9.283   1.00 98.53 251 A 1 
ATOM   2017 N  N   . LEU A 1 252 ? -3.692  0.903   4.947   1.00 98.88 252 A 1 
ATOM   2018 C  CA  . LEU A 1 252 ? -3.441  0.804   3.514   1.00 98.85 252 A 1 
ATOM   2019 C  C   . LEU A 1 252 ? -2.069  0.197   3.269   1.00 98.82 252 A 1 
ATOM   2020 O  O   . LEU A 1 252 ? -1.079  0.633   3.857   1.00 98.62 252 A 1 
ATOM   2021 C  CB  . LEU A 1 252 ? -3.522  2.178   2.845   1.00 98.67 252 A 1 
ATOM   2022 C  CG  . LEU A 1 252 ? -4.808  2.986   3.055   1.00 96.73 252 A 1 
ATOM   2023 C  CD1 . LEU A 1 252 ? -4.781  4.245   2.206   1.00 91.54 252 A 1 
ATOM   2024 C  CD2 . LEU A 1 252 ? -6.035  2.155   2.729   1.00 91.59 252 A 1 
ATOM   2025 N  N   . CYS A 1 253 ? -2.009  -0.814  2.388   1.00 98.64 253 A 1 
ATOM   2026 C  CA  . CYS A 1 253 ? -0.770  -1.507  2.066   1.00 98.66 253 A 1 
ATOM   2027 C  C   . CYS A 1 253 ? -0.616  -1.672  0.559   1.00 98.50 253 A 1 
ATOM   2028 O  O   . CYS A 1 253 ? -1.580  -1.539  -0.200  1.00 97.85 253 A 1 
ATOM   2029 C  CB  . CYS A 1 253 ? -0.725  -2.900  2.696   1.00 97.84 253 A 1 
ATOM   2030 S  SG  . CYS A 1 253 ? -0.898  -2.977  4.486   1.00 96.33 253 A 1 
ATOM   2031 N  N   . GLY A 1 254 ? 0.599   -1.995  0.125   1.00 98.35 254 A 1 
ATOM   2032 C  CA  . GLY A 1 254 ? 0.881   -2.342  -1.259  1.00 98.28 254 A 1 
ATOM   2033 C  C   . GLY A 1 254 ? 1.643   -3.652  -1.327  1.00 98.26 254 A 1 
ATOM   2034 O  O   . GLY A 1 254 ? 1.231   -4.645  -0.726  1.00 97.31 254 A 1 
ATOM   2035 N  N   . HIS A 1 255 ? 2.757   -3.659  -2.074  1.00 97.43 255 A 1 
ATOM   2036 C  CA  . HIS A 1 255 ? 3.742   -4.746  -2.099  1.00 97.48 255 A 1 
ATOM   2037 C  C   . HIS A 1 255 ? 3.319   -5.972  -2.904  1.00 97.36 255 A 1 
ATOM   2038 O  O   . HIS A 1 255 ? 4.108   -6.484  -3.701  1.00 95.48 255 A 1 
ATOM   2039 C  CB  . HIS A 1 255 ? 4.116   -5.160  -0.665  1.00 96.76 255 A 1 
ATOM   2040 C  CG  . HIS A 1 255 ? 5.114   -6.276  -0.600  1.00 97.14 255 A 1 
ATOM   2041 N  ND1 . HIS A 1 255 ? 6.366   -6.186  -1.145  1.00 95.29 255 A 1 
ATOM   2042 C  CD2 . HIS A 1 255 ? 5.033   -7.490  -0.030  1.00 94.81 255 A 1 
ATOM   2043 C  CE1 . HIS A 1 255 ? 7.031   -7.307  -0.926  1.00 94.56 255 A 1 
ATOM   2044 N  NE2 . HIS A 1 255 ? 6.242   -8.126  -0.245  1.00 95.01 255 A 1 
ATOM   2045 N  N   . LEU A 1 256 ? 2.089   -6.468  -2.731  1.00 97.70 256 A 1 
ATOM   2046 C  CA  . LEU A 1 256 ? 1.688   -7.713  -3.369  1.00 97.12 256 A 1 
ATOM   2047 C  C   . LEU A 1 256 ? 1.219   -7.543  -4.812  1.00 96.46 256 A 1 
ATOM   2048 O  O   . LEU A 1 256 ? 1.102   -8.528  -5.542  1.00 94.26 256 A 1 
ATOM   2049 C  CB  . LEU A 1 256 ? 0.585   -8.408  -2.559  1.00 96.87 256 A 1 
ATOM   2050 C  CG  . LEU A 1 256 ? 0.976   -8.852  -1.151  1.00 96.32 256 A 1 
ATOM   2051 C  CD1 . LEU A 1 256 ? -0.158  -9.660  -0.523  1.00 95.72 256 A 1 
ATOM   2052 C  CD2 . LEU A 1 256 ? 2.254   -9.673  -1.165  1.00 95.48 256 A 1 
ATOM   2053 N  N   . HIS A 1 257 ? 0.950   -6.301  -5.230  1.00 96.21 257 A 1 
ATOM   2054 C  CA  . HIS A 1 257 ? 0.517   -5.973  -6.594  1.00 95.70 257 A 1 
ATOM   2055 C  C   . HIS A 1 257 ? -0.872  -6.503  -6.935  1.00 95.64 257 A 1 
ATOM   2056 O  O   . HIS A 1 257 ? -1.289  -6.439  -8.089  1.00 93.84 257 A 1 
ATOM   2057 C  CB  . HIS A 1 257 ? 1.532   -6.473  -7.633  1.00 95.44 257 A 1 
ATOM   2058 C  CG  . HIS A 1 257 ? 2.864   -5.789  -7.566  1.00 95.87 257 A 1 
ATOM   2059 N  ND1 . HIS A 1 257 ? 3.575   -5.441  -8.697  1.00 93.46 257 A 1 
ATOM   2060 C  CD2 . HIS A 1 257 ? 3.614   -5.384  -6.527  1.00 93.25 257 A 1 
ATOM   2061 C  CE1 . HIS A 1 257 ? 4.708   -4.865  -8.351  1.00 93.06 257 A 1 
ATOM   2062 N  NE2 . HIS A 1 257 ? 4.754   -4.817  -7.029  1.00 93.81 257 A 1 
ATOM   2063 N  N   . THR A 1 258 ? -1.591  -7.028  -5.942  1.00 96.19 258 A 1 
ATOM   2064 C  CA  . THR A 1 258 ? -2.925  -7.566  -6.150  1.00 95.89 258 A 1 
ATOM   2065 C  C   . THR A 1 258 ? -3.933  -6.880  -5.234  1.00 96.39 258 A 1 
ATOM   2066 O  O   . THR A 1 258 ? -3.581  -6.317  -4.209  1.00 95.62 258 A 1 
ATOM   2067 C  CB  . THR A 1 258 ? -2.971  -9.084  -5.909  1.00 94.54 258 A 1 
ATOM   2068 O  OG1 . THR A 1 258 ? -2.312  -9.390  -4.671  1.00 90.39 258 A 1 
ATOM   2069 C  CG2 . THR A 1 258 ? -2.284  -9.819  -7.042  1.00 89.47 258 A 1 
ATOM   2070 N  N   . ASP A 1 259 ? -5.212  -6.938  -5.628  1.00 96.57 259 A 1 
ATOM   2071 C  CA  . ASP A 1 259 ? -6.310  -6.306  -4.904  1.00 96.73 259 A 1 
ATOM   2072 C  C   . ASP A 1 259 ? -6.879  -7.302  -3.908  1.00 96.65 259 A 1 
ATOM   2073 O  O   . ASP A 1 259 ? -7.605  -8.226  -4.282  1.00 95.99 259 A 1 
ATOM   2074 C  CB  . ASP A 1 259 ? -7.369  -5.841  -5.909  1.00 96.39 259 A 1 
ATOM   2075 C  CG  . ASP A 1 259 ? -8.655  -5.372  -5.256  1.00 96.32 259 A 1 
ATOM   2076 O  OD1 . ASP A 1 259 ? -8.733  -5.272  -4.016  1.00 94.76 259 A 1 
ATOM   2077 O  OD2 . ASP A 1 259 ? -9.612  -5.089  -6.020  1.00 94.37 259 A 1 
ATOM   2078 N  N   . THR A 1 260 ? -6.558  -7.134  -2.623  1.00 97.29 260 A 1 
ATOM   2079 C  CA  . THR A 1 260 ? -7.105  -8.009  -1.594  1.00 97.47 260 A 1 
ATOM   2080 C  C   . THR A 1 260 ? -7.168  -7.263  -0.269  1.00 97.93 260 A 1 
ATOM   2081 O  O   . THR A 1 260 ? -6.906  -6.064  -0.195  1.00 97.78 260 A 1 
ATOM   2082 C  CB  . THR A 1 260 ? -6.300  -9.321  -1.472  1.00 96.49 260 A 1 
ATOM   2083 O  OG1 . THR A 1 260 ? -6.995  -10.234 -0.623  1.00 91.40 260 A 1 
ATOM   2084 C  CG2 . THR A 1 260 ? -4.903  -9.061  -0.935  1.00 92.42 260 A 1 
ATOM   2085 N  N   . PHE A 1 261 ? -7.551  -7.986  0.793   1.00 97.80 261 A 1 
ATOM   2086 C  CA  . PHE A 1 261 ? -7.719  -7.364  2.101   1.00 97.88 261 A 1 
ATOM   2087 C  C   . PHE A 1 261 ? -7.307  -8.319  3.207   1.00 97.96 261 A 1 
ATOM   2088 O  O   . PHE A 1 261 ? -7.181  -9.532  3.000   1.00 97.64 261 A 1 
ATOM   2089 C  CB  . PHE A 1 261 ? -9.173  -6.913  2.308   1.00 97.63 261 A 1 
ATOM   2090 C  CG  . PHE A 1 261 ? -10.175 -8.041  2.291   1.00 97.60 261 A 1 
ATOM   2091 C  CD1 . PHE A 1 261 ? -10.759 -8.446  1.100   1.00 96.75 261 A 1 
ATOM   2092 C  CD2 . PHE A 1 261 ? -10.541 -8.681  3.460   1.00 96.51 261 A 1 
ATOM   2093 C  CE1 . PHE A 1 261 ? -11.682 -9.479  1.080   1.00 95.49 261 A 1 
ATOM   2094 C  CE2 . PHE A 1 261 ? -11.465 -9.717  3.447   1.00 95.55 261 A 1 
ATOM   2095 C  CZ  . PHE A 1 261 ? -12.040 -10.118 2.252   1.00 95.59 261 A 1 
ATOM   2096 N  N   . ARG A 1 262 ? -7.096  -7.758  4.401   1.00 98.30 262 A 1 
ATOM   2097 C  CA  . ARG A 1 262 ? -6.786  -8.529  5.596   1.00 98.20 262 A 1 
ATOM   2098 C  C   . ARG A 1 262 ? -7.643  -8.012  6.745   1.00 98.42 262 A 1 
ATOM   2099 O  O   . ARG A 1 262 ? -7.839  -6.810  6.884   1.00 98.22 262 A 1 
ATOM   2100 C  CB  . ARG A 1 262 ? -5.311  -8.392  5.973   1.00 97.81 262 A 1 
ATOM   2101 C  CG  . ARG A 1 262 ? -4.324  -8.739  4.859   1.00 96.39 262 A 1 
ATOM   2102 C  CD  . ARG A 1 262 ? -4.208  -10.237 4.665   1.00 94.91 262 A 1 
ATOM   2103 N  NE  . ARG A 1 262 ? -3.226  -10.594 3.641   1.00 94.78 262 A 1 
ATOM   2104 C  CZ  . ARG A 1 262 ? -3.523  -11.030 2.423   1.00 94.86 262 A 1 
ATOM   2105 N  NH1 . ARG A 1 262 ? -4.789  -11.175 2.045   1.00 90.64 262 A 1 
ATOM   2106 N  NH2 . ARG A 1 262 ? -2.560  -11.320 1.572   1.00 91.33 262 A 1 
ATOM   2107 N  N   . ILE A 1 263 ? -8.160  -8.940  7.546   1.00 98.27 263 A 1 
ATOM   2108 C  CA  . ILE A 1 263 ? -8.845  -8.585  8.782   1.00 98.23 263 A 1 
ATOM   2109 C  C   . ILE A 1 263 ? -7.882  -8.891  9.921   1.00 98.29 263 A 1 
ATOM   2110 O  O   . ILE A 1 263 ? -7.655  -10.055 10.252  1.00 97.93 263 A 1 
ATOM   2111 C  CB  . ILE A 1 263 ? -10.167 -9.355  8.950   1.00 98.08 263 A 1 
ATOM   2112 C  CG1 . ILE A 1 263 ? -11.057 -9.165  7.713   1.00 97.36 263 A 1 
ATOM   2113 C  CG2 . ILE A 1 263 ? -10.892 -8.887  10.204  1.00 97.32 263 A 1 
ATOM   2114 C  CD1 . ILE A 1 263 ? -12.336 -9.992  7.731   1.00 95.39 263 A 1 
ATOM   2115 N  N   . LEU A 1 264 ? -7.287  -7.846  10.487  1.00 98.53 264 A 1 
ATOM   2116 C  CA  . LEU A 1 264 ? -6.285  -7.993  11.531  1.00 98.46 264 A 1 
ATOM   2117 C  C   . LEU A 1 264 ? -6.976  -8.022  12.885  1.00 98.54 264 A 1 
ATOM   2118 O  O   . LEU A 1 264 ? -7.675  -7.078  13.247  1.00 98.25 264 A 1 
ATOM   2119 C  CB  . LEU A 1 264 ? -5.279  -6.844  11.465  1.00 98.43 264 A 1 
ATOM   2120 C  CG  . LEU A 1 264 ? -4.662  -6.597  10.083  1.00 97.95 264 A 1 
ATOM   2121 C  CD1 . LEU A 1 264 ? -3.716  -5.401  10.124  1.00 97.27 264 A 1 
ATOM   2122 C  CD2 . LEU A 1 264 ? -3.934  -7.836  9.581   1.00 96.95 264 A 1 
ATOM   2123 N  N   . SER A 1 265 ? -6.788  -9.125  13.638  1.00 98.32 265 A 1 
ATOM   2124 C  CA  . SER A 1 265 ? -7.561  -9.359  14.851  1.00 98.12 265 A 1 
ATOM   2125 C  C   . SER A 1 265 ? -6.695  -9.675  16.062  1.00 98.21 265 A 1 
ATOM   2126 O  O   . SER A 1 265 ? -5.666  -10.349 15.955  1.00 97.63 265 A 1 
ATOM   2127 C  CB  . SER A 1 265 ? -8.550  -10.519 14.639  1.00 96.65 265 A 1 
ATOM   2128 O  OG  . SER A 1 265 ? -9.417  -10.268 13.552  1.00 81.83 265 A 1 
ATOM   2129 N  N   . LYS A 1 266 ? -7.119  -9.170  17.213  1.00 97.98 266 A 1 
ATOM   2130 C  CA  . LYS A 1 266 ? -6.580  -9.538  18.510  1.00 97.52 266 A 1 
ATOM   2131 C  C   . LYS A 1 266 ? -7.776  -9.711  19.428  1.00 97.54 266 A 1 
ATOM   2132 O  O   . LYS A 1 266 ? -8.327  -8.729  19.939  1.00 96.37 266 A 1 
ATOM   2133 C  CB  . LYS A 1 266 ? -5.624  -8.469  19.043  1.00 96.71 266 A 1 
ATOM   2134 C  CG  . LYS A 1 266 ? -5.028  -8.794  20.409  1.00 94.31 266 A 1 
ATOM   2135 C  CD  . LYS A 1 266 ? -4.202  -7.635  20.951  1.00 91.25 266 A 1 
ATOM   2136 C  CE  . LYS A 1 266 ? -3.637  -7.938  22.318  1.00 85.56 266 A 1 
ATOM   2137 N  NZ  . LYS A 1 266 ? -2.909  -6.774  22.881  1.00 78.30 266 A 1 
ATOM   2138 N  N   . GLY A 1 267 ? -8.210  -10.964 19.621  1.00 96.68 267 A 1 
ATOM   2139 C  CA  . GLY A 1 267 ? -9.445  -11.207 20.331  1.00 96.08 267 A 1 
ATOM   2140 C  C   . GLY A 1 267 ? -10.607 -10.618 19.557  1.00 96.79 267 A 1 
ATOM   2141 O  O   . GLY A 1 267 ? -10.779 -10.895 18.373  1.00 95.09 267 A 1 
ATOM   2142 N  N   . ASN A 1 268 ? -11.393 -9.771  20.225  1.00 97.03 268 A 1 
ATOM   2143 C  CA  . ASN A 1 268 ? -12.533 -9.127  19.587  1.00 96.84 268 A 1 
ATOM   2144 C  C   . ASN A 1 268 ? -12.177 -7.808  18.920  1.00 97.55 268 A 1 
ATOM   2145 O  O   . ASN A 1 268 ? -13.023 -7.203  18.263  1.00 96.26 268 A 1 
ATOM   2146 C  CB  . ASN A 1 268 ? -13.648 -8.900  20.610  1.00 94.93 268 A 1 
ATOM   2147 C  CG  . ASN A 1 268 ? -14.233 -10.194 21.132  1.00 85.11 268 A 1 
ATOM   2148 O  OD1 . ASN A 1 268 ? -14.313 -11.185 20.414  1.00 75.13 268 A 1 
ATOM   2149 N  ND2 . ASN A 1 268 ? -14.651 -10.194 22.394  1.00 75.70 268 A 1 
ATOM   2150 N  N   . LYS A 1 269 ? -10.934 -7.357  19.075  1.00 98.19 269 A 1 
ATOM   2151 C  CA  . LYS A 1 269 ? -10.493 -6.105  18.471  1.00 98.35 269 A 1 
ATOM   2152 C  C   . LYS A 1 269 ? -10.008 -6.371  17.053  1.00 98.45 269 A 1 
ATOM   2153 O  O   . LYS A 1 269 ? -9.160  -7.239  16.831  1.00 98.14 269 A 1 
ATOM   2154 C  CB  . LYS A 1 269 ? -9.391  -5.461  19.300  1.00 98.04 269 A 1 
ATOM   2155 C  CG  . LYS A 1 269 ? -9.826  -5.082  20.710  1.00 96.64 269 A 1 
ATOM   2156 C  CD  . LYS A 1 269 ? -8.701  -4.400  21.474  1.00 94.26 269 A 1 
ATOM   2157 C  CE  . LYS A 1 269 ? -9.151  -3.991  22.858  1.00 88.05 269 A 1 
ATOM   2158 N  NZ  . LYS A 1 269 ? -8.079  -3.276  23.601  1.00 80.68 269 A 1 
ATOM   2159 N  N   . LYS A 1 270 ? -10.545 -5.612  16.085  1.00 98.60 270 A 1 
ATOM   2160 C  CA  . LYS A 1 270 ? -10.248 -5.857  14.684  1.00 98.62 270 A 1 
ATOM   2161 C  C   . LYS A 1 270 ? -10.066 -4.553  13.915  1.00 98.66 270 A 1 
ATOM   2162 O  O   . LYS A 1 270 ? -10.727 -3.558  14.201  1.00 98.30 270 A 1 
ATOM   2163 C  CB  . LYS A 1 270 ? -11.375 -6.673  14.035  1.00 98.29 270 A 1 
ATOM   2164 C  CG  . LYS A 1 270 ? -11.596 -8.035  14.673  1.00 97.41 270 A 1 
ATOM   2165 C  CD  . LYS A 1 270 ? -12.905 -8.659  14.232  1.00 96.00 270 A 1 
ATOM   2166 C  CE  . LYS A 1 270 ? -13.156 -9.955  14.972  1.00 92.23 270 A 1 
ATOM   2167 N  NZ  . LYS A 1 270 ? -14.551 -10.451 14.780  1.00 84.53 270 A 1 
ATOM   2168 N  N   . VAL A 1 271 ? -9.162  -4.576  12.928  1.00 98.76 271 A 1 
ATOM   2169 C  CA  . VAL A 1 271 ? -9.000  -3.464  11.991  1.00 98.74 271 A 1 
ATOM   2170 C  C   . VAL A 1 271 ? -8.882  -4.029  10.583  1.00 98.71 271 A 1 
ATOM   2171 O  O   . VAL A 1 271 ? -8.429  -5.156  10.383  1.00 98.35 271 A 1 
ATOM   2172 C  CB  . VAL A 1 271 ? -7.769  -2.586  12.308  1.00 97.92 271 A 1 
ATOM   2173 C  CG1 . VAL A 1 271 ? -7.924  -1.905  13.656  1.00 91.70 271 A 1 
ATOM   2174 C  CG2 . VAL A 1 271 ? -6.495  -3.410  12.254  1.00 91.31 271 A 1 
ATOM   2175 N  N   . MET A 1 272 ? -9.305  -3.228  9.597   1.00 98.64 272 A 1 
ATOM   2176 C  CA  . MET A 1 272 ? -9.198  -3.620  8.199   1.00 98.66 272 A 1 
ATOM   2177 C  C   . MET A 1 272 ? -7.889  -3.134  7.589   1.00 98.72 272 A 1 
ATOM   2178 O  O   . MET A 1 272 ? -7.454  -2.010  7.850   1.00 98.65 272 A 1 
ATOM   2179 C  CB  . MET A 1 272 ? -10.357 -3.045  7.373   1.00 98.48 272 A 1 
ATOM   2180 C  CG  . MET A 1 272 ? -11.691 -3.740  7.598   1.00 97.24 272 A 1 
ATOM   2181 S  SD  . MET A 1 272 ? -11.595 -5.511  7.301   1.00 97.83 272 A 1 
ATOM   2182 C  CE  . MET A 1 272 ? -10.938 -5.571  5.637   1.00 95.73 272 A 1 
ATOM   2183 N  N   . ALA A 1 273 ? -7.277  -3.987  6.769   1.00 98.71 273 A 1 
ATOM   2184 C  CA  . ALA A 1 273 ? -6.137  -3.593  5.960   1.00 98.73 273 A 1 
ATOM   2185 C  C   . ALA A 1 273 ? -6.467  -3.859  4.492   1.00 98.61 273 A 1 
ATOM   2186 O  O   . ALA A 1 273 ? -6.968  -4.937  4.154   1.00 98.40 273 A 1 
ATOM   2187 C  CB  . ALA A 1 273 ? -4.882  -4.341  6.378   1.00 98.64 273 A 1 
ATOM   2188 N  N   . PHE A 1 274 ? -6.200  -2.880  3.643   1.00 98.65 274 A 1 
ATOM   2189 C  CA  . PHE A 1 274 ? -6.506  -2.960  2.219   1.00 98.66 274 A 1 
ATOM   2190 C  C   . PHE A 1 274 ? -5.219  -2.971  1.423   1.00 98.63 274 A 1 
ATOM   2191 O  O   . PHE A 1 274 ? -4.435  -2.022  1.484   1.00 98.37 274 A 1 
ATOM   2192 C  CB  . PHE A 1 274 ? -7.389  -1.792  1.797   1.00 98.54 274 A 1 
ATOM   2193 C  CG  . PHE A 1 274 ? -8.641  -1.667  2.612   1.00 98.50 274 A 1 
ATOM   2194 C  CD1 . PHE A 1 274 ? -9.721  -2.490  2.372   1.00 97.92 274 A 1 
ATOM   2195 C  CD2 . PHE A 1 274 ? -8.721  -0.745  3.646   1.00 97.86 274 A 1 
ATOM   2196 C  CE1 . PHE A 1 274 ? -10.872 -2.393  3.127   1.00 97.27 274 A 1 
ATOM   2197 C  CE2 . PHE A 1 274 ? -9.865  -0.643  4.413   1.00 97.27 274 A 1 
ATOM   2198 C  CZ  . PHE A 1 274 ? -10.945 -1.471  4.151   1.00 97.44 274 A 1 
ATOM   2199 N  N   . ILE A 1 275 ? -4.993  -4.051  0.679   1.00 98.34 275 A 1 
ATOM   2200 C  CA  . ILE A 1 275 ? -3.828  -4.166  -0.180  1.00 98.15 275 A 1 
ATOM   2201 C  C   . ILE A 1 275 ? -4.228  -3.684  -1.564  1.00 97.93 275 A 1 
ATOM   2202 O  O   . ILE A 1 275 ? -5.037  -4.321  -2.246  1.00 97.27 275 A 1 
ATOM   2203 C  CB  . ILE A 1 275 ? -3.303  -5.608  -0.210  1.00 97.93 275 A 1 
ATOM   2204 C  CG1 . ILE A 1 275 ? -2.879  -6.029  1.202   1.00 96.81 275 A 1 
ATOM   2205 C  CG2 . ILE A 1 275 ? -2.136  -5.737  -1.184  1.00 96.96 275 A 1 
ATOM   2206 C  CD1 . ILE A 1 275 ? -2.572  -7.500  1.357   1.00 91.99 275 A 1 
ATOM   2207 N  N   . GLY A 1 276 ? -3.689  -2.533  -1.962  1.00 97.72 276 A 1 
ATOM   2208 C  CA  . GLY A 1 276 ? -4.065  -1.919  -3.217  1.00 97.55 276 A 1 
ATOM   2209 C  C   . GLY A 1 276 ? -3.336  -2.513  -4.399  1.00 97.51 276 A 1 
ATOM   2210 O  O   . GLY A 1 276 ? -2.156  -2.858  -4.299  1.00 96.51 276 A 1 
ATOM   2211 N  N   . PRO A 1 277 ? -4.018  -2.632  -5.545  1.00 96.99 277 A 1 
ATOM   2212 C  CA  . PRO A 1 277 ? -3.370  -3.154  -6.753  1.00 96.60 277 A 1 
ATOM   2213 C  C   . PRO A 1 277 ? -2.341  -2.164  -7.294  1.00 97.09 277 A 1 
ATOM   2214 O  O   . PRO A 1 277 ? -2.433  -0.961  -7.056  1.00 96.39 277 A 1 
ATOM   2215 C  CB  . PRO A 1 277 ? -4.529  -3.326  -7.729  1.00 95.56 277 A 1 
ATOM   2216 C  CG  . PRO A 1 277 ? -5.510  -2.286  -7.304  1.00 94.17 277 A 1 
ATOM   2217 C  CD  . PRO A 1 277 ? -5.417  -2.237  -5.801  1.00 95.77 277 A 1 
ATOM   2218 N  N   . SER A 1 278 ? -1.369  -2.680  -8.026  1.00 96.86 278 A 1 
ATOM   2219 C  CA  . SER A 1 278 ? -0.231  -1.891  -8.475  1.00 96.95 278 A 1 
ATOM   2220 C  C   . SER A 1 278 ? -0.494  -1.137  -9.770  1.00 97.11 278 A 1 
ATOM   2221 O  O   . SER A 1 278 ? -1.344  -1.511  -10.575 1.00 96.89 278 A 1 
ATOM   2222 C  CB  . SER A 1 278 ? 0.980   -2.802  -8.673  1.00 96.26 278 A 1 
ATOM   2223 O  OG  . SER A 1 278 ? 0.717   -3.773  -9.673  1.00 93.80 278 A 1 
ATOM   2224 N  N   . VAL A 1 279 ? 0.255   -0.055  -9.959  1.00 97.32 279 A 1 
ATOM   2225 C  CA  . VAL A 1 279 ? 0.397   0.537   -11.281 1.00 97.03 279 A 1 
ATOM   2226 C  C   . VAL A 1 279 ? 1.228   -0.392  -12.158 1.00 96.82 279 A 1 
ATOM   2227 O  O   . VAL A 1 279 ? 0.964   -0.539  -13.359 1.00 96.02 279 A 1 
ATOM   2228 C  CB  . VAL A 1 279 ? 1.065   1.923   -11.192 1.00 96.81 279 A 1 
ATOM   2229 C  CG1 . VAL A 1 279 ? 1.367   2.477   -12.581 1.00 95.46 279 A 1 
ATOM   2230 C  CG2 . VAL A 1 279 ? 0.175   2.886   -10.417 1.00 95.83 279 A 1 
ATOM   2231 N  N   . ASP A 1 280 ? 2.224   -1.036  -11.556 1.00 96.13 280 A 1 
ATOM   2232 C  CA  . ASP A 1 280 ? 3.138   -1.914  -12.265 1.00 95.50 280 A 1 
ATOM   2233 C  C   . ASP A 1 280 ? 2.430   -3.088  -12.929 1.00 95.83 280 A 1 
ATOM   2234 O  O   . ASP A 1 280 ? 1.412   -3.576  -12.434 1.00 94.03 280 A 1 
ATOM   2235 C  CB  . ASP A 1 280 ? 4.195   -2.449  -11.301 1.00 93.70 280 A 1 
ATOM   2236 C  CG  . ASP A 1 280 ? 5.351   -3.138  -12.011 1.00 93.03 280 A 1 
ATOM   2237 O  OD1 . ASP A 1 280 ? 5.650   -2.768  -13.158 1.00 88.98 280 A 1 
ATOM   2238 O  OD2 . ASP A 1 280 ? 5.968   -4.031  -11.406 1.00 88.38 280 A 1 
ATOM   2239 N  N   . THR A 1 281 ? 2.974   -3.557  -14.049 1.00 94.87 281 A 1 
ATOM   2240 C  CA  . THR A 1 281 ? 2.422   -4.676  -14.806 1.00 93.72 281 A 1 
ATOM   2241 C  C   . THR A 1 281 ? 3.331   -5.904  -14.782 1.00 92.67 281 A 1 
ATOM   2242 O  O   . THR A 1 281 ? 2.980   -6.936  -15.350 1.00 89.80 281 A 1 
ATOM   2243 C  CB  . THR A 1 281 ? 2.184   -4.271  -16.260 1.00 93.09 281 A 1 
ATOM   2244 O  OG1 . THR A 1 281 ? 3.367   -3.654  -16.786 1.00 90.80 281 A 1 
ATOM   2245 C  CG2 . THR A 1 281 ? 1.028   -3.283  -16.360 1.00 90.86 281 A 1 
ATOM   2246 N  N   . TRP A 1 282 ? 4.484   -5.815  -14.119 1.00 93.09 282 A 1 
ATOM   2247 C  CA  . TRP A 1 282 ? 5.496   -6.865  -14.153 1.00 89.69 282 A 1 
ATOM   2248 C  C   . TRP A 1 282 ? 4.957   -8.231  -13.751 1.00 87.61 282 A 1 
ATOM   2249 O  O   . TRP A 1 282 ? 5.322   -9.256  -14.343 1.00 81.02 282 A 1 
ATOM   2250 C  CB  . TRP A 1 282 ? 6.670   -6.490  -13.242 1.00 86.30 282 A 1 
ATOM   2251 C  CG  . TRP A 1 282 ? 7.711   -7.561  -13.115 1.00 82.05 282 A 1 
ATOM   2252 C  CD1 . TRP A 1 282 ? 7.790   -8.515  -12.134 1.00 73.71 282 A 1 
ATOM   2253 C  CD2 . TRP A 1 282 ? 8.822   -7.803  -14.000 1.00 77.56 282 A 1 
ATOM   2254 N  NE1 . TRP A 1 282 ? 8.875   -9.326  -12.359 1.00 69.69 282 A 1 
ATOM   2255 C  CE2 . TRP A 1 282 ? 9.528   -8.911  -13.492 1.00 73.27 282 A 1 
ATOM   2256 C  CE3 . TRP A 1 282 ? 9.272   -7.166  -15.161 1.00 66.67 282 A 1 
ATOM   2257 C  CZ2 . TRP A 1 282 ? 10.678  -9.408  -14.121 1.00 68.88 282 A 1 
ATOM   2258 C  CZ3 . TRP A 1 282 ? 10.411  -7.672  -15.775 1.00 62.71 282 A 1 
ATOM   2259 C  CH2 . TRP A 1 282 ? 11.100  -8.776  -15.253 1.00 63.96 282 A 1 
ATOM   2260 N  N   . LEU A 1 283 ? 4.079   -8.286  -12.751 1.00 88.41 283 A 1 
ATOM   2261 C  CA  . LEU A 1 283 ? 3.544   -9.552  -12.259 1.00 86.25 283 A 1 
ATOM   2262 C  C   . LEU A 1 283 ? 2.283   -9.982  -13.001 1.00 86.72 283 A 1 
ATOM   2263 O  O   . LEU A 1 283 ? 1.561   -10.873 -12.541 1.00 82.71 283 A 1 
ATOM   2264 C  CB  . LEU A 1 283 ? 3.292   -9.477  -10.757 1.00 83.91 283 A 1 
ATOM   2265 C  CG  . LEU A 1 283 ? 4.543   -9.297  -9.893  1.00 81.27 283 A 1 
ATOM   2266 C  CD1 . LEU A 1 283 ? 4.194   -9.292  -8.414  1.00 77.84 283 A 1 
ATOM   2267 C  CD2 . LEU A 1 283 ? 5.573   -10.378 -10.207 1.00 77.33 283 A 1 
ATOM   2268 N  N   . GLY A 1 284 ? 2.010   -9.370  -14.143 1.00 89.83 284 A 1 
ATOM   2269 C  CA  . GLY A 1 284 ? 0.968   -9.840  -15.043 1.00 89.58 284 A 1 
ATOM   2270 C  C   . GLY A 1 284 ? -0.412  -9.276  -14.799 1.00 90.95 284 A 1 
ATOM   2271 O  O   . GLY A 1 284 ? -1.401  -9.890  -15.204 1.00 88.40 284 A 1 
ATOM   2272 N  N   . THR A 1 285 ? -0.508  -8.110  -14.139 1.00 92.72 285 A 1 
ATOM   2273 C  CA  . THR A 1 285 ? -1.789  -7.482  -13.859 1.00 93.04 285 A 1 
ATOM   2274 C  C   . THR A 1 285 ? -1.895  -6.133  -14.555 1.00 93.95 285 A 1 
ATOM   2275 O  O   . THR A 1 285 ? -0.891  -5.453  -14.795 1.00 92.79 285 A 1 
ATOM   2276 C  CB  . THR A 1 285 ? -2.013  -7.291  -12.352 1.00 91.34 285 A 1 
ATOM   2277 O  OG1 . THR A 1 285 ? -0.905  -6.583  -11.786 1.00 84.32 285 A 1 
ATOM   2278 C  CG2 . THR A 1 285 ? -2.154  -8.644  -11.664 1.00 83.83 285 A 1 
ATOM   2279 N  N   . SER A 1 286 ? -3.129  -5.742  -14.891 1.00 94.67 286 A 1 
ATOM   2280 C  CA  . SER A 1 286 ? -3.372  -4.473  -15.546 1.00 94.91 286 A 1 
ATOM   2281 C  C   . SER A 1 286 ? -3.079  -3.310  -14.604 1.00 95.66 286 A 1 
ATOM   2282 O  O   . SER A 1 286 ? -3.298  -3.423  -13.397 1.00 95.26 286 A 1 
ATOM   2283 C  CB  . SER A 1 286 ? -4.815  -4.394  -16.030 1.00 93.73 286 A 1 
ATOM   2284 O  OG  . SER A 1 286 ? -5.072  -5.351  -17.047 1.00 89.07 286 A 1 
ATOM   2285 N  N   . PRO A 1 287 ? -2.599  -2.181  -15.137 1.00 96.14 287 A 1 
ATOM   2286 C  CA  . PRO A 1 287 ? -2.330  -1.022  -14.284 1.00 96.34 287 A 1 
ATOM   2287 C  C   . PRO A 1 287 ? -3.592  -0.580  -13.556 1.00 96.76 287 A 1 
ATOM   2288 O  O   . PRO A 1 287 ? -4.672  -0.554  -14.149 1.00 95.83 287 A 1 
ATOM   2289 C  CB  . PRO A 1 287 ? -1.861  0.049   -15.264 1.00 95.57 287 A 1 
ATOM   2290 C  CG  . PRO A 1 287 ? -1.412  -0.700  -16.476 1.00 93.09 287 A 1 
ATOM   2291 C  CD  . PRO A 1 287 ? -2.288  -1.917  -16.549 1.00 95.60 287 A 1 
ATOM   2292 N  N   . SER A 1 288 ? -3.458  -0.246  -12.274 1.00 97.13 288 A 1 
ATOM   2293 C  CA  . SER A 1 288 ? -4.609  0.080   -11.447 1.00 97.11 288 A 1 
ATOM   2294 C  C   . SER A 1 288 ? -4.322  1.252   -10.527 1.00 97.60 288 A 1 
ATOM   2295 O  O   . SER A 1 288 ? -3.183  1.481   -10.116 1.00 97.14 288 A 1 
ATOM   2296 C  CB  . SER A 1 288 ? -5.025  -1.133  -10.607 1.00 95.87 288 A 1 
ATOM   2297 O  OG  . SER A 1 288 ? -5.314  -2.257  -11.425 1.00 88.20 288 A 1 
ATOM   2298 N  N   . ILE A 1 289 ? -5.386  1.994   -10.192 1.00 97.38 289 A 1 
ATOM   2299 C  CA  . ILE A 1 289 ? -5.310  3.062   -9.211  1.00 97.36 289 A 1 
ATOM   2300 C  C   . ILE A 1 289 ? -6.615  3.053   -8.424  1.00 97.69 289 A 1 
ATOM   2301 O  O   . ILE A 1 289 ? -7.682  2.793   -8.981  1.00 97.36 289 A 1 
ATOM   2302 C  CB  . ILE A 1 289 ? -5.053  4.434   -9.879  1.00 96.14 289 A 1 
ATOM   2303 C  CG1 . ILE A 1 289 ? -4.883  5.535   -8.828  1.00 91.43 289 A 1 
ATOM   2304 C  CG2 . ILE A 1 289 ? -6.181  4.792   -10.853 1.00 91.55 289 A 1 
ATOM   2305 C  CD1 . ILE A 1 289 ? -3.567  5.493   -8.118  1.00 90.90 289 A 1 
ATOM   2306 N  N   . ARG A 1 290 ? -6.539  3.327   -7.110  1.00 98.07 290 A 1 
ATOM   2307 C  CA  . ARG A 1 290 ? -7.690  3.257   -6.225  1.00 98.19 290 A 1 
ATOM   2308 C  C   . ARG A 1 290 ? -7.958  4.605   -5.571  1.00 98.41 290 A 1 
ATOM   2309 O  O   . ARG A 1 290 ? -7.031  5.328   -5.214  1.00 98.22 290 A 1 
ATOM   2310 C  CB  . ARG A 1 290 ? -7.480  2.179   -5.152  1.00 97.17 290 A 1 
ATOM   2311 C  CG  . ARG A 1 290 ? -8.566  2.116   -4.094  1.00 95.55 290 A 1 
ATOM   2312 C  CD  . ARG A 1 290 ? -8.424  0.877   -3.224  1.00 95.38 290 A 1 
ATOM   2313 N  NE  . ARG A 1 290 ? -8.736  -0.336  -3.963  1.00 94.65 290 A 1 
ATOM   2314 C  CZ  . ARG A 1 290 ? -8.711  -1.553  -3.441  1.00 95.73 290 A 1 
ATOM   2315 N  NH1 . ARG A 1 290 ? -8.370  -1.724  -2.168  1.00 91.35 290 A 1 
ATOM   2316 N  NH2 . ARG A 1 290 ? -9.012  -2.614  -4.189  1.00 91.21 290 A 1 
ATOM   2317 N  N   . LYS A 1 291 ? -9.250  4.924   -5.403  1.00 98.26 291 A 1 
ATOM   2318 C  CA  . LYS A 1 291 ? -9.649  6.128   -4.687  1.00 98.29 291 A 1 
ATOM   2319 C  C   . LYS A 1 291 ? -10.657 5.760   -3.617  1.00 98.27 291 A 1 
ATOM   2320 O  O   . LYS A 1 291 ? -11.646 5.077   -3.891  1.00 97.97 291 A 1 
ATOM   2321 C  CB  . LYS A 1 291 ? -10.235 7.173   -5.646  1.00 97.60 291 A 1 
ATOM   2322 C  CG  . LYS A 1 291 ? -10.535 8.513   -4.980  1.00 96.00 291 A 1 
ATOM   2323 C  CD  . LYS A 1 291 ? -10.976 9.563   -5.987  1.00 94.32 291 A 1 
ATOM   2324 C  CE  . LYS A 1 291 ? -12.332 9.259   -6.581  1.00 89.09 291 A 1 
ATOM   2325 N  NZ  . LYS A 1 291 ? -12.827 10.369  -7.434  1.00 86.63 291 A 1 
ATOM   2326 N  N   . TYR A 1 292 ? -10.420 6.221   -2.375  1.00 98.46 292 A 1 
ATOM   2327 C  CA  . TYR A 1 292 ? -11.295 5.958   -1.243  1.00 98.42 292 A 1 
ATOM   2328 C  C   . TYR A 1 292 ? -12.201 7.144   -0.973  1.00 98.38 292 A 1 
ATOM   2329 O  O   . TYR A 1 292 ? -11.768 8.291   -1.066  1.00 98.08 292 A 1 
ATOM   2330 C  CB  . TYR A 1 292 ? -10.487 5.667   0.027   1.00 98.53 292 A 1 
ATOM   2331 C  CG  . TYR A 1 292 ? -9.631  4.424   -0.036  1.00 98.62 292 A 1 
ATOM   2332 C  CD1 . TYR A 1 292 ? -8.392  4.438   -0.663  1.00 98.42 292 A 1 
ATOM   2333 C  CD2 . TYR A 1 292 ? -10.062 3.236   0.535   1.00 98.39 292 A 1 
ATOM   2334 C  CE1 . TYR A 1 292 ? -7.611  3.299   -0.715  1.00 98.21 292 A 1 
ATOM   2335 C  CE2 . TYR A 1 292 ? -9.287  2.093   0.487   1.00 98.21 292 A 1 
ATOM   2336 C  CZ  . TYR A 1 292 ? -8.065  2.123   -0.142  1.00 98.35 292 A 1 
ATOM   2337 O  OH  . TYR A 1 292 ? -7.289  0.994   -0.198  1.00 97.94 292 A 1 
ATOM   2338 N  N   . ASP A 1 293 ? -13.467 6.856   -0.636  1.00 98.29 293 A 1 
ATOM   2339 C  CA  . ASP A 1 293 ? -14.333 7.830   -0.004  1.00 98.06 293 A 1 
ATOM   2340 C  C   . ASP A 1 293 ? -14.114 7.661   1.498   1.00 98.12 293 A 1 
ATOM   2341 O  O   . ASP A 1 293 ? -14.643 6.733   2.111   1.00 97.81 293 A 1 
ATOM   2342 C  CB  . ASP A 1 293 ? -15.794 7.594   -0.393  1.00 97.41 293 A 1 
ATOM   2343 C  CG  . ASP A 1 293 ? -16.745 8.590   0.259   1.00 95.90 293 A 1 
ATOM   2344 O  OD1 . ASP A 1 293 ? -16.308 9.408   1.092   1.00 93.64 293 A 1 
ATOM   2345 O  OD2 . ASP A 1 293 ? -17.952 8.547   -0.075  1.00 92.37 293 A 1 
ATOM   2346 N  N   . VAL A 1 294 ? -13.313 8.549   2.095   1.00 98.24 294 A 1 
ATOM   2347 C  CA  . VAL A 1 294 ? -12.918 8.404   3.489   1.00 98.17 294 A 1 
ATOM   2348 C  C   . VAL A 1 294 ? -14.050 8.811   4.429   1.00 97.97 294 A 1 
ATOM   2349 O  O   . VAL A 1 294 ? -14.271 8.175   5.458   1.00 97.10 294 A 1 
ATOM   2350 C  CB  . VAL A 1 294 ? -11.655 9.232   3.793   1.00 98.03 294 A 1 
ATOM   2351 C  CG1 . VAL A 1 294 ? -11.274 9.117   5.269   1.00 97.35 294 A 1 
ATOM   2352 C  CG2 . VAL A 1 294 ? -10.503 8.774   2.909   1.00 97.58 294 A 1 
ATOM   2353 N  N   . GLY A 1 295 ? -14.782 9.854   4.069   1.00 97.38 295 A 1 
ATOM   2354 C  CA  . GLY A 1 295 ? -15.782 10.419  4.954   1.00 96.93 295 A 1 
ATOM   2355 C  C   . GLY A 1 295 ? -15.188 11.539  5.788   1.00 97.08 295 A 1 
ATOM   2356 O  O   . GLY A 1 295 ? -14.216 12.180  5.388   1.00 95.36 295 A 1 
ATOM   2357 N  N   . ASN A 1 296 ? -15.774 11.780  6.968   1.00 96.93 296 A 1 
ATOM   2358 C  CA  . ASN A 1 296 ? -15.380 12.918  7.798   1.00 96.40 296 A 1 
ATOM   2359 C  C   . ASN A 1 296 ? -14.571 12.515  9.033   1.00 96.58 296 A 1 
ATOM   2360 O  O   . ASN A 1 296 ? -14.334 13.350  9.907   1.00 94.45 296 A 1 
ATOM   2361 C  CB  . ASN A 1 296 ? -16.605 13.728  8.215   1.00 94.76 296 A 1 
ATOM   2362 C  CG  . ASN A 1 296 ? -17.589 12.934  9.045   1.00 93.30 296 A 1 
ATOM   2363 O  OD1 . ASN A 1 296 ? -17.296 11.826  9.490   1.00 89.14 296 A 1 
ATOM   2364 N  ND2 . ASN A 1 296 ? -18.783 13.495  9.253   1.00 87.67 296 A 1 
ATOM   2365 N  N   . GLY A 1 297 ? -14.165 11.250  9.119   1.00 95.80 297 A 1 
ATOM   2366 C  CA  . GLY A 1 297 ? -13.334 10.784  10.212  1.00 95.80 297 A 1 
ATOM   2367 C  C   . GLY A 1 297 ? -14.091 10.288  11.428  1.00 96.34 297 A 1 
ATOM   2368 O  O   . GLY A 1 297 ? -13.482 9.776   12.369  1.00 94.79 297 A 1 
ATOM   2369 N  N   . GLN A 1 298 ? -15.430 10.432  11.439  1.00 95.82 298 A 1 
ATOM   2370 C  CA  . GLN A 1 298 ? -16.232 10.002  12.581  1.00 95.01 298 A 1 
ATOM   2371 C  C   . GLN A 1 298 ? -16.460 8.492   12.605  1.00 94.58 298 A 1 
ATOM   2372 O  O   . GLN A 1 298 ? -16.825 7.930   13.641  1.00 90.50 298 A 1 
ATOM   2373 C  CB  . GLN A 1 298 ? -17.581 10.729  12.595  1.00 93.23 298 A 1 
ATOM   2374 C  CG  . GLN A 1 298 ? -17.475 12.213  12.914  1.00 88.70 298 A 1 
ATOM   2375 C  CD  . GLN A 1 298 ? -18.830 12.887  13.004  1.00 86.19 298 A 1 
ATOM   2376 O  OE1 . GLN A 1 298 ? -19.690 12.686  12.137  1.00 78.41 298 A 1 
ATOM   2377 N  NE2 . GLN A 1 298 ? -19.028 13.687  14.028  1.00 75.61 298 A 1 
ATOM   2378 N  N   . GLY A 1 299 ? -16.265 7.825   11.469  1.00 95.04 299 A 1 
ATOM   2379 C  CA  . GLY A 1 299 ? -16.445 6.388   11.386  1.00 95.47 299 A 1 
ATOM   2380 C  C   . GLY A 1 299 ? -15.513 5.776   10.367  1.00 97.04 299 A 1 
ATOM   2381 O  O   . GLY A 1 299 ? -14.551 6.409   9.929   1.00 96.09 299 A 1 
ATOM   2382 N  N   . TYR A 1 300 ? -15.794 4.531   9.994   1.00 97.61 300 A 1 
ATOM   2383 C  CA  . TYR A 1 300 ? -14.990 3.850   8.996   1.00 97.98 300 A 1 
ATOM   2384 C  C   . TYR A 1 300 ? -15.115 4.529   7.638   1.00 98.07 300 A 1 
ATOM   2385 O  O   . TYR A 1 300 ? -16.071 5.262   7.367   1.00 97.38 300 A 1 
ATOM   2386 C  CB  . TYR A 1 300 ? -15.419 2.384   8.876   1.00 97.72 300 A 1 
ATOM   2387 C  CG  . TYR A 1 300 ? -15.142 1.569   10.114  1.00 97.69 300 A 1 
ATOM   2388 C  CD1 . TYR A 1 300 ? -13.855 1.174   10.432  1.00 96.50 300 A 1 
ATOM   2389 C  CD2 . TYR A 1 300 ? -16.176 1.193   10.966  1.00 96.45 300 A 1 
ATOM   2390 C  CE1 . TYR A 1 300 ? -13.598 0.423   11.569  1.00 95.52 300 A 1 
ATOM   2391 C  CE2 . TYR A 1 300 ? -15.928 0.445   12.102  1.00 95.78 300 A 1 
ATOM   2392 C  CZ  . TYR A 1 300 ? -14.636 0.061   12.398  1.00 96.27 300 A 1 
ATOM   2393 O  OH  . TYR A 1 300 ? -14.382 -0.682  13.520  1.00 94.79 300 A 1 
ATOM   2394 N  N   . MET A 1 301 ? -14.139 4.284   6.779   1.00 97.97 301 A 1 
ATOM   2395 C  CA  . MET A 1 301 ? -14.218 4.747   5.403   1.00 98.04 301 A 1 
ATOM   2396 C  C   . MET A 1 301 ? -15.457 4.149   4.740   1.00 98.18 301 A 1 
ATOM   2397 O  O   . MET A 1 301 ? -15.920 3.068   5.119   1.00 97.96 301 A 1 
ATOM   2398 C  CB  . MET A 1 301 ? -12.946 4.388   4.648   1.00 98.00 301 A 1 
ATOM   2399 C  CG  . MET A 1 301 ? -11.698 5.086   5.178   1.00 97.55 301 A 1 
ATOM   2400 S  SD  . MET A 1 301 ? -10.226 4.797   4.174   1.00 97.20 301 A 1 
ATOM   2401 C  CE  . MET A 1 301 ? -9.832  3.117   4.630   1.00 92.16 301 A 1 
ATOM   2402 N  N   . LYS A 1 302 ? -16.002 4.859   3.749   1.00 98.14 302 A 1 
ATOM   2403 C  CA  . LYS A 1 302 ? -17.308 4.503   3.201   1.00 97.90 302 A 1 
ATOM   2404 C  C   . LYS A 1 302 ? -17.225 3.493   2.064   1.00 97.99 302 A 1 
ATOM   2405 O  O   . LYS A 1 302 ? -17.966 2.509   2.044   1.00 97.16 302 A 1 
ATOM   2406 C  CB  . LYS A 1 302 ? -18.026 5.767   2.730   1.00 97.33 302 A 1 
ATOM   2407 C  CG  . LYS A 1 302 ? -18.148 6.840   3.810   1.00 93.28 302 A 1 
ATOM   2408 C  CD  . LYS A 1 302 ? -18.783 6.267   5.074   1.00 81.63 302 A 1 
ATOM   2409 C  CE  . LYS A 1 302 ? -18.844 7.289   6.179   1.00 74.42 302 A 1 
ATOM   2410 N  NZ  . LYS A 1 302 ? -19.397 6.717   7.443   1.00 62.94 302 A 1 
ATOM   2411 N  N   . GLU A 1 303 ? -16.335 3.724   1.112   1.00 97.90 303 A 1 
ATOM   2412 C  CA  . GLU A 1 303 ? -16.170 2.823   -0.020  1.00 97.87 303 A 1 
ATOM   2413 C  C   . GLU A 1 303 ? -14.873 3.148   -0.734  1.00 98.15 303 A 1 
ATOM   2414 O  O   . GLU A 1 303 ? -14.214 4.149   -0.424  1.00 97.98 303 A 1 
ATOM   2415 C  CB  . GLU A 1 303 ? -17.341 2.930   -1.008  1.00 96.08 303 A 1 
ATOM   2416 C  CG  . GLU A 1 303 ? -17.436 4.293   -1.690  1.00 90.03 303 A 1 
ATOM   2417 C  CD  . GLU A 1 303 ? -18.439 4.307   -2.840  1.00 88.88 303 A 1 
ATOM   2418 O  OE1 . GLU A 1 303 ? -18.615 3.252   -3.488  1.00 82.60 303 A 1 
ATOM   2419 O  OE2 . GLU A 1 303 ? -19.038 5.370   -3.092  1.00 81.97 303 A 1 
ATOM   2420 N  N   . PHE A 1 304 ? -14.493 2.291   -1.686  1.00 97.89 304 A 1 
ATOM   2421 C  CA  . PHE A 1 304 ? -13.430 2.640   -2.610  1.00 97.76 304 A 1 
ATOM   2422 C  C   . PHE A 1 304 ? -13.866 2.326   -4.034  1.00 97.68 304 A 1 
ATOM   2423 O  O   . PHE A 1 304 ? -14.753 1.493   -4.267  1.00 97.10 304 A 1 
ATOM   2424 C  CB  . PHE A 1 304 ? -12.099 1.939   -2.271  1.00 97.48 304 A 1 
ATOM   2425 C  CG  . PHE A 1 304 ? -12.140 0.426   -2.351  1.00 97.67 304 A 1 
ATOM   2426 C  CD1 . PHE A 1 304 ? -12.148 -0.227  -3.575  1.00 96.25 304 A 1 
ATOM   2427 C  CD2 . PHE A 1 304 ? -12.114 -0.338  -1.196  1.00 95.81 304 A 1 
ATOM   2428 C  CE1 . PHE A 1 304 ? -12.169 -1.614  -3.649  1.00 94.94 304 A 1 
ATOM   2429 C  CE2 . PHE A 1 304 ? -12.134 -1.725  -1.260  1.00 94.76 304 A 1 
ATOM   2430 C  CZ  . PHE A 1 304 ? -12.161 -2.363  -2.487  1.00 95.61 304 A 1 
ATOM   2431 N  N   . LYS A 1 305 ? -13.255 3.014   -4.979  1.00 97.47 305 A 1 
ATOM   2432 C  CA  . LYS A 1 305 ? -13.426 2.741   -6.395  1.00 97.06 305 A 1 
ATOM   2433 C  C   . LYS A 1 305 ? -12.072 2.385   -6.966  1.00 97.21 305 A 1 
ATOM   2434 O  O   . LYS A 1 305 ? -11.108 3.134   -6.804  1.00 96.64 305 A 1 
ATOM   2435 C  CB  . LYS A 1 305 ? -14.034 3.931   -7.126  1.00 95.95 305 A 1 
ATOM   2436 C  CG  . LYS A 1 305 ? -15.469 4.236   -6.718  1.00 89.78 305 A 1 
ATOM   2437 C  CD  . LYS A 1 305 ? -16.044 5.411   -7.496  1.00 84.81 305 A 1 
ATOM   2438 C  CE  . LYS A 1 305 ? -17.478 5.689   -7.098  1.00 76.36 305 A 1 
ATOM   2439 N  NZ  . LYS A 1 305 ? -18.046 6.857   -7.840  1.00 67.00 305 A 1 
ATOM   2440 N  N   . ASN A 1 306 ? -12.001 1.221   -7.606  1.00 96.24 306 A 1 
ATOM   2441 C  CA  . ASN A 1 306 ? -10.767 0.757   -8.212  1.00 95.28 306 A 1 
ATOM   2442 C  C   . ASN A 1 306 ? -10.880 0.918   -9.716  1.00 94.77 306 A 1 
ATOM   2443 O  O   . ASN A 1 306 ? -11.767 0.334   -10.349 1.00 91.15 306 A 1 
ATOM   2444 C  CB  . ASN A 1 306 ? -10.505 -0.709  -7.840  1.00 92.90 306 A 1 
ATOM   2445 C  CG  . ASN A 1 306 ? -9.094  -1.147  -8.157  1.00 88.73 306 A 1 
ATOM   2446 O  OD1 . ASN A 1 306 ? -8.138  -0.417  -7.885  1.00 80.87 306 A 1 
ATOM   2447 N  ND2 . ASN A 1 306 ? -8.958  -2.339  -8.709  1.00 80.43 306 A 1 
ATOM   2448 N  N   . TYR A 1 307 ? -10.008 1.724   -10.310 1.00 92.53 307 A 1 
ATOM   2449 C  CA  . TYR A 1 307 ? -10.072 1.990   -11.733 1.00 89.62 307 A 1 
ATOM   2450 C  C   . TYR A 1 307 ? -9.206  0.993   -12.491 1.00 84.19 307 A 1 
ATOM   2451 O  O   . TYR A 1 307 ? -8.047  0.779   -12.143 1.00 77.83 307 A 1 
ATOM   2452 C  CB  . TYR A 1 307 ? -9.652  3.429   -12.024 1.00 89.74 307 A 1 
ATOM   2453 C  CG  . TYR A 1 307 ? -10.553 4.445   -11.357 1.00 87.40 307 A 1 
ATOM   2454 C  CD1 . TYR A 1 307 ? -11.735 4.844   -11.968 1.00 83.44 307 A 1 
ATOM   2455 C  CD2 . TYR A 1 307 ? -10.230 4.992   -10.126 1.00 83.42 307 A 1 
ATOM   2456 C  CE1 . TYR A 1 307 ? -12.574 5.768   -11.362 1.00 79.82 307 A 1 
ATOM   2457 C  CE2 . TYR A 1 307 ? -11.064 5.928   -9.514  1.00 80.71 307 A 1 
ATOM   2458 C  CZ  . TYR A 1 307 ? -12.231 6.302   -10.142 1.00 82.54 307 A 1 
ATOM   2459 O  OH  . TYR A 1 307 ? -13.063 7.226   -9.548  1.00 79.66 307 A 1 
ATOM   2460 N  N   . PHE A 1 308 ? -9.780  0.361   -13.503 1.00 83.35 308 A 1 
ATOM   2461 C  CA  . PHE A 1 308 ? -11.045 0.739   -14.132 1.00 80.30 308 A 1 
ATOM   2462 C  C   . PHE A 1 308 ? -12.127 -0.329  -13.995 1.00 80.26 308 A 1 
ATOM   2463 O  O   . PHE A 1 308 ? -13.034 -0.425  -14.830 1.00 72.77 308 A 1 
ATOM   2464 C  CB  . PHE A 1 308 ? -10.820 1.023   -15.620 1.00 73.68 308 A 1 
ATOM   2465 C  CG  . PHE A 1 308 ? -9.902  2.176   -15.878 1.00 68.75 308 A 1 
ATOM   2466 C  CD1 . PHE A 1 308 ? -10.398 3.473   -15.886 1.00 63.52 308 A 1 
ATOM   2467 C  CD2 . PHE A 1 308 ? -8.554  1.980   -16.101 1.00 64.34 308 A 1 
ATOM   2468 C  CE1 . PHE A 1 308 ? -9.568  4.549   -16.106 1.00 56.41 308 A 1 
ATOM   2469 C  CE2 . PHE A 1 308 ? -7.703  3.051   -16.317 1.00 57.27 308 A 1 
ATOM   2470 C  CZ  . PHE A 1 308 ? -8.216  4.336   -16.325 1.00 54.76 308 A 1 
ATOM   2471 N  N   . ASN A 1 309 ? -12.089 -1.122  -12.934 1.00 86.06 309 A 1 
ATOM   2472 C  CA  . ASN A 1 309 ? -12.952 -2.297  -12.854 1.00 84.23 309 A 1 
ATOM   2473 C  C   . ASN A 1 309 ? -14.193 -2.204  -11.966 1.00 85.82 309 A 1 
ATOM   2474 O  O   . ASN A 1 309 ? -15.266 -2.615  -12.410 1.00 82.42 309 A 1 
ATOM   2475 C  CB  . ASN A 1 309 ? -12.146 -3.563  -12.528 1.00 78.29 309 A 1 
ATOM   2476 C  CG  . ASN A 1 309 ? -11.020 -3.341  -11.527 1.00 74.51 309 A 1 
ATOM   2477 O  OD1 . ASN A 1 309 ? -10.668 -2.210  -11.180 1.00 65.99 309 A 1 
ATOM   2478 N  ND2 . ASN A 1 309 ? -10.440 -4.446  -11.061 1.00 68.42 309 A 1 
ATOM   2479 N  N   . TYR A 1 310 ? -14.111 -1.693  -10.714 1.00 90.47 310 A 1 
ATOM   2480 C  CA  . TYR A 1 310 ? -15.282 -1.774  -9.840  1.00 92.77 310 A 1 
ATOM   2481 C  C   . TYR A 1 310 ? -15.208 -0.828  -8.649  1.00 94.37 310 A 1 
ATOM   2482 O  O   . TYR A 1 310 ? -14.159 -0.268  -8.344  1.00 94.15 310 A 1 
ATOM   2483 C  CB  . TYR A 1 310 ? -15.474 -3.208  -9.328  1.00 91.54 310 A 1 
ATOM   2484 C  CG  . TYR A 1 310 ? -14.519 -3.584  -8.207  1.00 91.35 310 A 1 
ATOM   2485 C  CD1 . TYR A 1 310 ? -13.198 -3.930  -8.467  1.00 89.92 310 A 1 
ATOM   2486 C  CD2 . TYR A 1 310 ? -14.945 -3.605  -6.883  1.00 89.70 310 A 1 
ATOM   2487 C  CE1 . TYR A 1 310 ? -12.324 -4.274  -7.450  1.00 85.83 310 A 1 
ATOM   2488 C  CE2 . TYR A 1 310 ? -14.082 -3.948  -5.853  1.00 88.13 310 A 1 
ATOM   2489 C  CZ  . TYR A 1 310 ? -12.780 -4.284  -6.139  1.00 89.67 310 A 1 
ATOM   2490 O  OH  . TYR A 1 310 ? -11.920 -4.630  -5.117  1.00 88.33 310 A 1 
ATOM   2491 N  N   . GLY A 1 311 ? -16.375 -0.698  -7.978  1.00 94.39 311 A 1 
ATOM   2492 C  CA  . GLY A 1 311 ? -16.463 -0.026  -6.698  1.00 94.71 311 A 1 
ATOM   2493 C  C   . GLY A 1 311 ? -16.913 -1.002  -5.626  1.00 95.43 311 A 1 
ATOM   2494 O  O   . GLY A 1 311 ? -17.726 -1.895  -5.882  1.00 94.28 311 A 1 
ATOM   2495 N  N   . SER A 1 312 ? -16.406 -0.842  -4.400  1.00 95.14 312 A 1 
ATOM   2496 C  CA  . SER A 1 312 ? -16.669 -1.801  -3.338  1.00 94.92 312 A 1 
ATOM   2497 C  C   . SER A 1 312 ? -18.149 -1.866  -2.962  1.00 94.75 312 A 1 
ATOM   2498 O  O   . SER A 1 312 ? -18.677 -2.940  -2.664  1.00 94.13 312 A 1 
ATOM   2499 C  CB  . SER A 1 312 ? -15.828 -1.465  -2.101  1.00 95.13 312 A 1 
ATOM   2500 O  OG  . SER A 1 312 ? -16.130 -0.176  -1.602  1.00 94.69 312 A 1 
ATOM   2501 N  N   . SER A 1 313 ? -18.827 -0.726  -2.969  1.00 94.53 313 A 1 
ATOM   2502 C  CA  . SER A 1 313 ? -20.233 -0.682  -2.579  1.00 93.47 313 A 1 
ATOM   2503 C  C   . SER A 1 313 ? -21.120 -1.354  -3.628  1.00 93.57 313 A 1 
ATOM   2504 O  O   . SER A 1 313 ? -21.930 -2.222  -3.302  1.00 92.53 313 A 1 
ATOM   2505 C  CB  . SER A 1 313 ? -20.680 0.765   -2.360  1.00 92.36 313 A 1 
ATOM   2506 O  OG  . SER A 1 313 ? -22.060 0.826   -2.040  1.00 80.17 313 A 1 
ATOM   2507 N  N   . SER A 1 314 ? -20.963 -0.972  -4.887  1.00 93.90 314 A 1 
ATOM   2508 C  CA  . SER A 1 314 ? -21.813 -1.505  -5.949  1.00 93.28 314 A 1 
ATOM   2509 C  C   . SER A 1 314 ? -21.535 -2.978  -6.218  1.00 93.96 314 A 1 
ATOM   2510 O  O   . SER A 1 314 ? -22.449 -3.734  -6.558  1.00 91.99 314 A 1 
ATOM   2511 C  CB  . SER A 1 314 ? -21.622 -0.696  -7.236  1.00 90.91 314 A 1 
ATOM   2512 O  OG  . SER A 1 314 ? -20.279 -0.730  -7.667  1.00 79.67 314 A 1 
ATOM   2513 N  N   . GLU A 1 315 ? -20.287 -3.414  -6.053  1.00 93.54 315 A 1 
ATOM   2514 C  CA  . GLU A 1 315 ? -19.900 -4.779  -6.413  1.00 93.43 315 A 1 
ATOM   2515 C  C   . GLU A 1 315 ? -20.187 -5.788  -5.307  1.00 93.87 315 A 1 
ATOM   2516 O  O   . GLU A 1 315 ? -20.638 -6.903  -5.579  1.00 91.79 315 A 1 
ATOM   2517 C  CB  . GLU A 1 315 ? -18.416 -4.829  -6.781  1.00 91.33 315 A 1 
ATOM   2518 C  CG  . GLU A 1 315 ? -18.000 -6.082  -7.545  1.00 85.76 315 A 1 
ATOM   2519 C  CD  . GLU A 1 315 ? -18.484 -6.070  -8.992  1.00 87.87 315 A 1 
ATOM   2520 O  OE1 . GLU A 1 315 ? -19.386 -5.269  -9.343  1.00 82.28 315 A 1 
ATOM   2521 O  OE2 . GLU A 1 315 ? -17.962 -6.875  -9.790  1.00 82.35 315 A 1 
ATOM   2522 N  N   . TYR A 1 316 ? -19.934 -5.412  -4.046  1.00 95.09 316 A 1 
ATOM   2523 C  CA  . TYR A 1 316 ? -20.051 -6.341  -2.929  1.00 95.06 316 A 1 
ATOM   2524 C  C   . TYR A 1 316 ? -21.188 -6.005  -1.963  1.00 95.36 316 A 1 
ATOM   2525 O  O   . TYR A 1 316 ? -21.473 -6.788  -1.054  1.00 93.04 316 A 1 
ATOM   2526 C  CB  . TYR A 1 316 ? -18.733 -6.395  -2.141  1.00 94.76 316 A 1 
ATOM   2527 C  CG  . TYR A 1 316 ? -17.538 -6.865  -2.948  1.00 95.28 316 A 1 
ATOM   2528 C  CD1 . TYR A 1 316 ? -17.622 -7.966  -3.784  1.00 93.77 316 A 1 
ATOM   2529 C  CD2 . TYR A 1 316 ? -16.310 -6.207  -2.845  1.00 93.97 316 A 1 
ATOM   2530 C  CE1 . TYR A 1 316 ? -16.522 -8.400  -4.513  1.00 92.74 316 A 1 
ATOM   2531 C  CE2 . TYR A 1 316 ? -15.209 -6.638  -3.565  1.00 93.01 316 A 1 
ATOM   2532 C  CZ  . TYR A 1 316 ? -15.319 -7.735  -4.399  1.00 93.84 316 A 1 
ATOM   2533 O  OH  . TYR A 1 316 ? -14.234 -8.163  -5.106  1.00 92.39 316 A 1 
ATOM   2534 N  N   . GLY A 1 317 ? -21.834 -4.870  -2.149  1.00 93.52 317 A 1 
ATOM   2535 C  CA  . GLY A 1 317 ? -22.911 -4.467  -1.258  1.00 93.48 317 A 1 
ATOM   2536 C  C   . GLY A 1 317 ? -22.437 -4.037  0.116   1.00 94.73 317 A 1 
ATOM   2537 O  O   . GLY A 1 317 ? -23.206 -4.055  1.072   1.00 92.48 317 A 1 
ATOM   2538 N  N   . LEU A 1 318 ? -21.172 -3.640  0.227   1.00 94.49 318 A 1 
ATOM   2539 C  CA  . LEU A 1 318 ? -20.599 -3.229  1.496   1.00 94.60 318 A 1 
ATOM   2540 C  C   . LEU A 1 318 ? -21.197 -1.898  1.942   1.00 95.02 318 A 1 
ATOM   2541 O  O   . LEU A 1 318 ? -21.250 -0.943  1.170   1.00 93.90 318 A 1 
ATOM   2542 C  CB  . LEU A 1 318 ? -19.080 -3.100  1.394   1.00 93.60 318 A 1 
ATOM   2543 C  CG  . LEU A 1 318 ? -18.323 -4.378  1.027   1.00 93.32 318 A 1 
ATOM   2544 C  CD1 . LEU A 1 318 ? -16.873 -4.058  0.700   1.00 91.04 318 A 1 
ATOM   2545 C  CD2 . LEU A 1 318 ? -18.410 -5.394  2.144   1.00 90.54 318 A 1 
ATOM   2546 N  N   . LYS A 1 319 ? -21.667 -1.847  3.198   1.00 95.80 319 A 1 
ATOM   2547 C  CA  . LYS A 1 319 ? -22.235 -0.611  3.743   1.00 95.57 319 A 1 
ATOM   2548 C  C   . LYS A 1 319 ? -21.139 0.366   4.156   1.00 96.16 319 A 1 
ATOM   2549 O  O   . LYS A 1 319 ? -21.367 1.576   4.183   1.00 94.51 319 A 1 
ATOM   2550 C  CB  . LYS A 1 319 ? -23.137 -0.937  4.938   1.00 94.19 319 A 1 
ATOM   2551 C  CG  . LYS A 1 319 ? -24.298 -1.846  4.593   1.00 89.57 319 A 1 
ATOM   2552 C  CD  . LYS A 1 319 ? -25.115 -2.192  5.833   1.00 83.07 319 A 1 
ATOM   2553 C  CE  . LYS A 1 319 ? -26.259 -3.116  5.492   1.00 75.84 319 A 1 
ATOM   2554 N  NZ  . LYS A 1 319 ? -27.057 -3.496  6.699   1.00 66.35 319 A 1 
ATOM   2555 N  N   . GLU A 1 320 ? -19.976 -0.153  4.489   1.00 97.52 320 A 1 
ATOM   2556 C  CA  . GLU A 1 320 ? -18.810 0.631   4.861   1.00 97.63 320 A 1 
ATOM   2557 C  C   . GLU A 1 320 ? -17.593 -0.284  4.809   1.00 98.02 320 A 1 
ATOM   2558 O  O   . GLU A 1 320 ? -17.729 -1.505  4.667   1.00 97.82 320 A 1 
ATOM   2559 C  CB  . GLU A 1 320 ? -18.967 1.234   6.268   1.00 96.61 320 A 1 
ATOM   2560 C  CG  . GLU A 1 320 ? -19.089 0.172   7.354   1.00 94.67 320 A 1 
ATOM   2561 C  CD  . GLU A 1 320 ? -19.345 0.753   8.741   1.00 94.78 320 A 1 
ATOM   2562 O  OE1 . GLU A 1 320 ? -19.547 1.985   8.839   1.00 90.61 320 A 1 
ATOM   2563 O  OE2 . GLU A 1 320 ? -19.348 -0.018  9.702   1.00 90.93 320 A 1 
ATOM   2564 N  N   . LEU A 1 321 ? -16.402 0.286   4.928   1.00 97.96 321 A 1 
ATOM   2565 C  CA  . LEU A 1 321 ? -15.166 -0.492  4.886   1.00 98.22 321 A 1 
ATOM   2566 C  C   . LEU A 1 321 ? -14.729 -0.876  6.295   1.00 98.39 321 A 1 
ATOM   2567 O  O   . LEU A 1 321 ? -13.687 -0.449  6.791   1.00 98.11 321 A 1 
ATOM   2568 C  CB  . LEU A 1 321 ? -14.070 0.291   4.155   1.00 98.18 321 A 1 
ATOM   2569 C  CG  . LEU A 1 321 ? -14.402 0.683   2.709   1.00 97.87 321 A 1 
ATOM   2570 C  CD1 . LEU A 1 321 ? -13.238 1.437   2.066   1.00 97.51 321 A 1 
ATOM   2571 C  CD2 . LEU A 1 321 ? -14.768 -0.541  1.880   1.00 97.30 321 A 1 
ATOM   2572 N  N   . SER A 1 322 ? -15.552 -1.708  6.954   1.00 98.30 322 A 1 
ATOM   2573 C  CA  . SER A 1 322 ? -15.343 -2.091  8.340   1.00 98.28 322 A 1 
ATOM   2574 C  C   . SER A 1 322 ? -15.071 -3.587  8.469   1.00 98.36 322 A 1 
ATOM   2575 O  O   . SER A 1 322 ? -15.430 -4.370  7.581   1.00 98.25 322 A 1 
ATOM   2576 C  CB  . SER A 1 322 ? -16.568 -1.736  9.187   1.00 98.07 322 A 1 
ATOM   2577 O  OG  . SER A 1 322 ? -17.678 -2.525  8.813   1.00 97.43 322 A 1 
ATOM   2578 N  N   . PRO A 1 323 ? -14.442 -4.016  9.575   1.00 98.42 323 A 1 
ATOM   2579 C  CA  . PRO A 1 323 ? -14.248 -5.452  9.810   1.00 98.36 323 A 1 
ATOM   2580 C  C   . PRO A 1 323 ? -15.558 -6.231  9.763   1.00 98.12 323 A 1 
ATOM   2581 O  O   . PRO A 1 323 ? -15.597 -7.338  9.230   1.00 97.92 323 A 1 
ATOM   2582 C  CB  . PRO A 1 323 ? -13.612 -5.494  11.204  1.00 98.12 323 A 1 
ATOM   2583 C  CG  . PRO A 1 323 ? -12.892 -4.200  11.318  1.00 97.45 323 A 1 
ATOM   2584 C  CD  . PRO A 1 323 ? -13.775 -3.200  10.609  1.00 98.32 323 A 1 
ATOM   2585 N  N   . LYS A 1 324 ? -16.638 -5.665  10.312  1.00 98.19 324 A 1 
ATOM   2586 C  CA  . LYS A 1 324 ? -17.934 -6.335  10.320  1.00 97.84 324 A 1 
ATOM   2587 C  C   . LYS A 1 324 ? -18.399 -6.644  8.896   1.00 97.95 324 A 1 
ATOM   2588 O  O   . LYS A 1 324 ? -18.827 -7.763  8.598   1.00 97.52 324 A 1 
ATOM   2589 C  CB  . LYS A 1 324 ? -18.977 -5.476  11.038  1.00 97.01 324 A 1 
ATOM   2590 C  CG  . LYS A 1 324 ? -20.388 -6.052  11.007  1.00 86.21 324 A 1 
ATOM   2591 C  CD  . LYS A 1 324 ? -21.376 -5.119  11.676  1.00 81.91 324 A 1 
ATOM   2592 C  CE  . LYS A 1 324 ? -22.791 -5.656  11.597  1.00 68.57 324 A 1 
ATOM   2593 N  NZ  . LYS A 1 324 ? -23.783 -4.731  12.228  1.00 61.54 324 A 1 
ATOM   2594 N  N   . GLU A 1 325 ? -18.321 -5.663  8.012   1.00 98.02 325 A 1 
ATOM   2595 C  CA  . GLU A 1 325 ? -18.777 -5.834  6.640   1.00 97.98 325 A 1 
ATOM   2596 C  C   . GLU A 1 325 ? -17.906 -6.828  5.883   1.00 97.99 325 A 1 
ATOM   2597 O  O   . GLU A 1 325 ? -18.409 -7.638  5.103   1.00 97.51 325 A 1 
ATOM   2598 C  CB  . GLU A 1 325 ? -18.808 -4.491  5.917   1.00 97.82 325 A 1 
ATOM   2599 C  CG  . GLU A 1 325 ? -19.921 -3.570  6.387   1.00 96.54 325 A 1 
ATOM   2600 C  CD  . GLU A 1 325 ? -21.292 -4.120  6.048   1.00 96.46 325 A 1 
ATOM   2601 O  OE1 . GLU A 1 325 ? -21.577 -4.296  4.850   1.00 92.52 325 A 1 
ATOM   2602 O  OE2 . GLU A 1 325 ? -22.069 -4.385  6.979   1.00 92.73 325 A 1 
ATOM   2603 N  N   . PHE A 1 326 ? -16.593 -6.796  6.103   1.00 98.11 326 A 1 
ATOM   2604 C  CA  . PHE A 1 326 ? -15.700 -7.700  5.386   1.00 98.00 326 A 1 
ATOM   2605 C  C   . PHE A 1 326 ? -15.749 -9.121  5.948   1.00 97.89 326 A 1 
ATOM   2606 O  O   . PHE A 1 326 ? -15.510 -10.076 5.209   1.00 97.44 326 A 1 
ATOM   2607 C  CB  . PHE A 1 326 ? -14.274 -7.151  5.370   1.00 97.97 326 A 1 
ATOM   2608 C  CG  . PHE A 1 326 ? -14.036 -6.176  4.247   1.00 98.10 326 A 1 
ATOM   2609 C  CD1 . PHE A 1 326 ? -13.633 -6.627  2.998   1.00 97.53 326 A 1 
ATOM   2610 C  CD2 . PHE A 1 326 ? -14.240 -4.820  4.429   1.00 97.47 326 A 1 
ATOM   2611 C  CE1 . PHE A 1 326 ? -13.433 -5.745  1.960   1.00 96.87 326 A 1 
ATOM   2612 C  CE2 . PHE A 1 326 ? -14.041 -3.933  3.391   1.00 96.81 326 A 1 
ATOM   2613 C  CZ  . PHE A 1 326 ? -13.631 -4.389  2.153   1.00 97.14 326 A 1 
ATOM   2614 N  N   . GLU A 1 327 ? -16.060 -9.286  7.228   1.00 98.09 327 A 1 
ATOM   2615 C  CA  . GLU A 1 327 ? -16.290 -10.623 7.773   1.00 97.82 327 A 1 
ATOM   2616 C  C   . GLU A 1 327 ? -17.525 -11.245 7.134   1.00 97.73 327 A 1 
ATOM   2617 O  O   . GLU A 1 327 ? -17.542 -12.437 6.810   1.00 97.33 327 A 1 
ATOM   2618 C  CB  . GLU A 1 327 ? -16.437 -10.570 9.289   1.00 97.58 327 A 1 
ATOM   2619 C  CG  . GLU A 1 327 ? -15.111 -10.375 10.015  1.00 94.48 327 A 1 
ATOM   2620 C  CD  . GLU A 1 327 ? -15.255 -10.448 11.525  1.00 92.91 327 A 1 
ATOM   2621 O  OE1 . GLU A 1 327 ? -16.271 -9.951  12.056  1.00 87.62 327 A 1 
ATOM   2622 O  OE2 . GLU A 1 327 ? -14.350 -11.002 12.179  1.00 87.90 327 A 1 
ATOM   2623 N  N   . ILE A 1 328 ? -18.568 -10.439 6.938   1.00 97.55 328 A 1 
ATOM   2624 C  CA  . ILE A 1 328 ? -19.769 -10.906 6.256   1.00 97.17 328 A 1 
ATOM   2625 C  C   . ILE A 1 328 ? -19.440 -11.283 4.818   1.00 97.26 328 A 1 
ATOM   2626 O  O   . ILE A 1 328 ? -19.873 -12.327 4.319   1.00 96.81 328 A 1 
ATOM   2627 C  CB  . ILE A 1 328 ? -20.879 -9.834  6.307   1.00 96.83 328 A 1 
ATOM   2628 C  CG1 . ILE A 1 328 ? -21.386 -9.667  7.744   1.00 95.19 328 A 1 
ATOM   2629 C  CG2 . ILE A 1 328 ? -22.024 -10.188 5.370   1.00 95.16 328 A 1 
ATOM   2630 C  CD1 . ILE A 1 328 ? -22.335 -8.504  7.933   1.00 91.82 328 A 1 
ATOM   2631 N  N   . LEU A 1 329 ? -18.653 -10.443 4.136   1.00 97.13 329 A 1 
ATOM   2632 C  CA  . LEU A 1 329 ? -18.261 -10.714 2.756   1.00 97.02 329 A 1 
ATOM   2633 C  C   . LEU A 1 329 ? -17.461 -12.008 2.654   1.00 97.29 329 A 1 
ATOM   2634 O  O   . LEU A 1 329 ? -17.696 -12.831 1.765   1.00 97.11 329 A 1 
ATOM   2635 C  CB  . LEU A 1 329 ? -17.457 -9.548  2.187   1.00 96.92 329 A 1 
ATOM   2636 C  CG  . LEU A 1 329 ? -16.941 -9.722  0.755   1.00 96.47 329 A 1 
ATOM   2637 C  CD1 . LEU A 1 329 ? -18.104 -9.918  -0.212  1.00 95.45 329 A 1 
ATOM   2638 C  CD2 . LEU A 1 329 ? -16.094 -8.538  0.337   1.00 95.21 329 A 1 
ATOM   2639 N  N   . ALA A 1 330 ? -16.503 -12.205 3.567   1.00 97.20 330 A 1 
ATOM   2640 C  CA  . ALA A 1 330 ? -15.684 -13.412 3.561   1.00 96.80 330 A 1 
ATOM   2641 C  C   . ALA A 1 330 ? -16.544 -14.655 3.766   1.00 97.00 330 A 1 
ATOM   2642 O  O   . ALA A 1 330 ? -16.358 -15.675 3.094   1.00 96.69 330 A 1 
ATOM   2643 C  CB  . ALA A 1 330 ? -14.602 -13.319 4.632   1.00 96.35 330 A 1 
ATOM   2644 N  N   . ALA A 1 331 ? -17.500 -14.582 4.690   1.00 97.27 331 A 1 
ATOM   2645 C  CA  . ALA A 1 331 ? -18.398 -15.700 4.944   1.00 97.25 331 A 1 
ATOM   2646 C  C   . ALA A 1 331 ? -19.261 -15.992 3.721   1.00 97.49 331 A 1 
ATOM   2647 O  O   . ALA A 1 331 ? -19.525 -17.152 3.396   1.00 96.95 331 A 1 
ATOM   2648 C  CB  . ALA A 1 331 ? -19.268 -15.411 6.165   1.00 97.08 331 A 1 
ATOM   2649 N  N   . ARG A 1 332 ? -19.713 -14.947 3.034   1.00 97.58 332 A 1 
ATOM   2650 C  CA  . ARG A 1 332 ? -20.504 -15.116 1.821   1.00 97.36 332 A 1 
ATOM   2651 C  C   . ARG A 1 332 ? -19.685 -15.797 0.726   1.00 97.51 332 A 1 
ATOM   2652 O  O   . ARG A 1 332 ? -20.174 -16.709 0.058   1.00 97.18 332 A 1 
ATOM   2653 C  CB  . ARG A 1 332 ? -21.034 -13.763 1.332   1.00 96.54 332 A 1 
ATOM   2654 C  CG  . ARG A 1 332 ? -22.128 -13.160 2.201   1.00 90.25 332 A 1 
ATOM   2655 C  CD  . ARG A 1 332 ? -22.430 -11.723 1.771   1.00 88.45 332 A 1 
ATOM   2656 N  NE  . ARG A 1 332 ? -22.830 -11.645 0.369   1.00 83.54 332 A 1 
ATOM   2657 C  CZ  . ARG A 1 332 ? -22.720 -10.564 -0.392  1.00 80.60 332 A 1 
ATOM   2658 N  NH1 . ARG A 1 332 ? -22.205 -9.452  0.103   1.00 74.57 332 A 1 
ATOM   2659 N  NH2 . ARG A 1 332 ? -23.113 -10.598 -1.662  1.00 71.65 332 A 1 
ATOM   2660 N  N   . MET A 1 333 ? -18.444 -15.366 0.545   1.00 97.09 333 A 1 
ATOM   2661 C  CA  . MET A 1 333 ? -17.594 -15.940 -0.493  1.00 96.65 333 A 1 
ATOM   2662 C  C   . MET A 1 333 ? -17.274 -17.403 -0.220  1.00 97.01 333 A 1 
ATOM   2663 O  O   . MET A 1 333 ? -17.085 -18.184 -1.151  1.00 96.37 333 A 1 
ATOM   2664 C  CB  . MET A 1 333 ? -16.298 -15.137 -0.637  1.00 95.60 333 A 1 
ATOM   2665 C  CG  . MET A 1 333 ? -16.504 -13.752 -1.238  1.00 92.83 333 A 1 
ATOM   2666 S  SD  . MET A 1 333 ? -14.959 -12.939 -1.721  1.00 92.00 333 A 1 
ATOM   2667 C  CE  . MET A 1 333 ? -14.133 -12.777 -0.145  1.00 84.31 333 A 1 
ATOM   2668 N  N   . ASP A 1 334 ? -17.220 -17.776 1.058   1.00 96.53 334 A 1 
ATOM   2669 C  CA  . ASP A 1 334 ? -16.946 -19.159 1.419   1.00 96.20 334 A 1 
ATOM   2670 C  C   . ASP A 1 334 ? -18.080 -20.092 0.993   1.00 96.49 334 A 1 
ATOM   2671 O  O   . ASP A 1 334 ? -17.865 -21.294 0.827   1.00 95.55 334 A 1 
ATOM   2672 C  CB  . ASP A 1 334 ? -16.721 -19.268 2.930   1.00 95.64 334 A 1 
ATOM   2673 C  CG  . ASP A 1 334 ? -16.163 -20.621 3.344   1.00 86.53 334 A 1 
ATOM   2674 O  OD1 . ASP A 1 334 ? -15.101 -21.007 2.820   1.00 80.99 334 A 1 
ATOM   2675 O  OD2 . ASP A 1 334 ? -16.773 -21.277 4.206   1.00 78.98 334 A 1 
ATOM   2676 N  N   . LYS A 1 335 ? -19.273 -19.535 0.788   1.00 97.13 335 A 1 
ATOM   2677 C  CA  . LYS A 1 335 ? -20.453 -20.324 0.433   1.00 97.00 335 A 1 
ATOM   2678 C  C   . LYS A 1 335 ? -20.949 -20.053 -0.980  1.00 97.24 335 A 1 
ATOM   2679 O  O   . LYS A 1 335 ? -21.832 -20.762 -1.468  1.00 95.74 335 A 1 
ATOM   2680 C  CB  . LYS A 1 335 ? -21.584 -20.049 1.428   1.00 96.11 335 A 1 
ATOM   2681 C  CG  . LYS A 1 335 ? -21.251 -20.370 2.874   1.00 90.12 335 A 1 
ATOM   2682 C  CD  . LYS A 1 335 ? -22.429 -20.039 3.796   1.00 83.69 335 A 1 
ATOM   2683 C  CE  . LYS A 1 335 ? -22.127 -20.426 5.236   1.00 74.29 335 A 1 
ATOM   2684 N  NZ  . LYS A 1 335 ? -20.961 -19.682 5.788   1.00 64.69 335 A 1 
ATOM   2685 N  N   . ASP A 1 336 ? -20.400 -19.050 -1.645  1.00 96.56 336 A 1 
ATOM   2686 C  CA  . ASP A 1 336 ? -20.883 -18.599 -2.944  1.00 96.63 336 A 1 
ATOM   2687 C  C   . ASP A 1 336 ? -19.706 -18.527 -3.908  1.00 96.71 336 A 1 
ATOM   2688 O  O   . ASP A 1 336 ? -18.952 -17.551 -3.909  1.00 96.14 336 A 1 
ATOM   2689 C  CB  . ASP A 1 336 ? -21.571 -17.239 -2.811  1.00 95.74 336 A 1 
ATOM   2690 C  CG  . ASP A 1 336 ? -22.238 -16.776 -4.098  1.00 95.30 336 A 1 
ATOM   2691 O  OD1 . ASP A 1 336 ? -21.883 -17.267 -5.183  1.00 93.20 336 A 1 
ATOM   2692 O  OD2 . ASP A 1 336 ? -23.120 -15.897 -4.013  1.00 92.10 336 A 1 
ATOM   2693 N  N   . LEU A 1 337 ? -19.559 -19.572 -4.735  1.00 96.66 337 A 1 
ATOM   2694 C  CA  . LEU A 1 337 ? -18.423 -19.651 -5.648  1.00 96.22 337 A 1 
ATOM   2695 C  C   . LEU A 1 337 ? -18.428 -18.510 -6.665  1.00 96.00 337 A 1 
ATOM   2696 O  O   . LEU A 1 337 ? -17.375 -17.992 -7.031  1.00 95.71 337 A 1 
ATOM   2697 C  CB  . LEU A 1 337 ? -18.403 -21.002 -6.363  1.00 95.81 337 A 1 
ATOM   2698 C  CG  . LEU A 1 337 ? -17.232 -21.245 -7.312  1.00 90.12 337 A 1 
ATOM   2699 C  CD1 . LEU A 1 337 ? -15.912 -21.137 -6.574  1.00 86.45 337 A 1 
ATOM   2700 C  CD2 . LEU A 1 337 ? -17.365 -22.606 -7.991  1.00 86.56 337 A 1 
ATOM   2701 N  N   . GLN A 1 338 ? -19.619 -18.123 -7.132  1.00 96.16 338 A 1 
ATOM   2702 C  CA  . GLN A 1 338 ? -19.716 -17.039 -8.093  1.00 95.40 338 A 1 
ATOM   2703 C  C   . GLN A 1 338 ? -19.222 -15.729 -7.488  1.00 95.55 338 A 1 
ATOM   2704 O  O   . GLN A 1 338 ? -18.549 -14.938 -8.155  1.00 94.91 338 A 1 
ATOM   2705 C  CB  . GLN A 1 338 ? -21.156 -16.884 -8.601  1.00 95.08 338 A 1 
ATOM   2706 C  CG  . GLN A 1 338 ? -21.611 -18.012 -9.508  1.00 81.74 338 A 1 
ATOM   2707 C  CD  . GLN A 1 338 ? -23.003 -17.783 -10.067 1.00 75.01 338 A 1 
ATOM   2708 O  OE1 . GLN A 1 338 ? -23.745 -16.913 -9.596  1.00 67.99 338 A 1 
ATOM   2709 N  NE2 . GLN A 1 338 ? -23.369 -18.552 -11.083 1.00 65.11 338 A 1 
ATOM   2710 N  N   . LEU A 1 339 ? -19.554 -15.501 -6.218  1.00 95.45 339 A 1 
ATOM   2711 C  CA  . LEU A 1 339 ? -19.095 -14.300 -5.533  1.00 95.55 339 A 1 
ATOM   2712 C  C   . LEU A 1 339 ? -17.586 -14.342 -5.331  1.00 95.99 339 A 1 
ATOM   2713 O  O   . LEU A 1 339 ? -16.898 -13.338 -5.523  1.00 95.83 339 A 1 
ATOM   2714 C  CB  . LEU A 1 339 ? -19.806 -14.145 -4.193  1.00 95.36 339 A 1 
ATOM   2715 C  CG  . LEU A 1 339 ? -19.438 -12.900 -3.380  1.00 94.14 339 A 1 
ATOM   2716 C  CD1 . LEU A 1 339 ? -19.729 -11.627 -4.163  1.00 93.03 339 A 1 
ATOM   2717 C  CD2 . LEU A 1 339 ? -20.187 -12.894 -2.056  1.00 92.99 339 A 1 
ATOM   2718 N  N   . PHE A 1 340 ? -17.059 -15.511 -4.952  1.00 96.09 340 A 1 
ATOM   2719 C  CA  . PHE A 1 340 ? -15.607 -15.637 -4.812  1.00 95.56 340 A 1 
ATOM   2720 C  C   . PHE A 1 340 ? -14.909 -15.408 -6.143  1.00 95.26 340 A 1 
ATOM   2721 O  O   . PHE A 1 340 ? -13.865 -14.750 -6.198  1.00 95.45 340 A 1 
ATOM   2722 C  CB  . PHE A 1 340 ? -15.214 -17.007 -4.256  1.00 95.21 340 A 1 
ATOM   2723 C  CG  . PHE A 1 340 ? -13.727 -17.229 -4.249  1.00 94.15 340 A 1 
ATOM   2724 C  CD1 . PHE A 1 340 ? -12.938 -16.682 -3.245  1.00 92.49 340 A 1 
ATOM   2725 C  CD2 . PHE A 1 340 ? -13.109 -17.958 -5.255  1.00 92.61 340 A 1 
ATOM   2726 C  CE1 . PHE A 1 340 ? -11.561 -16.863 -3.239  1.00 90.52 340 A 1 
ATOM   2727 C  CE2 . PHE A 1 340 ? -11.733 -18.142 -5.256  1.00 90.59 340 A 1 
ATOM   2728 C  CZ  . PHE A 1 340 ? -10.970 -17.599 -4.246  1.00 89.74 340 A 1 
ATOM   2729 N  N   . ASN A 1 341 ? -15.466 -15.954 -7.223  1.00 94.96 341 A 1 
ATOM   2730 C  CA  . ASN A 1 341 ? -14.865 -15.773 -8.540  1.00 94.02 341 A 1 
ATOM   2731 C  C   . ASN A 1 341 ? -14.868 -14.301 -8.949  1.00 94.05 341 A 1 
ATOM   2732 O  O   . ASN A 1 341 ? -13.941 -13.843 -9.620  1.00 93.99 341 A 1 
ATOM   2733 C  CB  . ASN A 1 341 ? -15.603 -16.620 -9.583  1.00 93.69 341 A 1 
ATOM   2734 C  CG  . ASN A 1 341 ? -15.286 -18.101 -9.463  1.00 90.42 341 A 1 
ATOM   2735 O  OD1 . ASN A 1 341 ? -14.302 -18.483 -8.830  1.00 86.33 341 A 1 
ATOM   2736 N  ND2 . ASN A 1 341 ? -16.111 -18.932 -10.080 1.00 84.93 341 A 1 
ATOM   2737 N  N   . LYS A 1 342 ? -15.907 -13.567 -8.546  1.00 94.56 342 A 1 
ATOM   2738 C  CA  . LYS A 1 342 ? -15.945 -12.131 -8.797  1.00 94.33 342 A 1 
ATOM   2739 C  C   . LYS A 1 342 ? -14.803 -11.432 -8.050  1.00 94.91 342 A 1 
ATOM   2740 O  O   . LYS A 1 342 ? -14.084 -10.609 -8.620  1.00 94.47 342 A 1 
ATOM   2741 C  CB  . LYS A 1 342 ? -17.290 -11.544 -8.373  1.00 93.09 342 A 1 
ATOM   2742 C  CG  . LYS A 1 342 ? -17.408 -10.044 -8.595  1.00 84.42 342 A 1 
ATOM   2743 C  CD  . LYS A 1 342 ? -18.697 -9.493  -8.018  1.00 82.29 342 A 1 
ATOM   2744 C  CE  . LYS A 1 342 ? -19.913 -9.982  -8.778  1.00 73.11 342 A 1 
ATOM   2745 N  NZ  . LYS A 1 342 ? -21.161 -9.336  -8.284  1.00 66.93 342 A 1 
ATOM   2746 N  N   . TYR A 1 343 ? -14.641 -11.786 -6.769  1.00 94.11 343 A 1 
ATOM   2747 C  CA  . TYR A 1 343 ? -13.531 -11.251 -5.976  1.00 94.14 343 A 1 
ATOM   2748 C  C   . TYR A 1 343 ? -12.191 -11.605 -6.621  1.00 94.13 343 A 1 
ATOM   2749 O  O   . TYR A 1 343 ? -11.299 -10.762 -6.727  1.00 94.71 343 A 1 
ATOM   2750 C  CB  . TYR A 1 343 ? -13.588 -11.777 -4.545  1.00 94.80 343 A 1 
ATOM   2751 C  CG  . TYR A 1 343 ? -12.239 -11.792 -3.848  1.00 94.76 343 A 1 
ATOM   2752 C  CD1 . TYR A 1 343 ? -11.723 -10.648 -3.254  1.00 93.75 343 A 1 
ATOM   2753 C  CD2 . TYR A 1 343 ? -11.479 -12.952 -3.806  1.00 94.16 343 A 1 
ATOM   2754 C  CE1 . TYR A 1 343 ? -10.488 -10.664 -2.635  1.00 92.71 343 A 1 
ATOM   2755 C  CE2 . TYR A 1 343 ? -10.241 -12.975 -3.189  1.00 92.80 343 A 1 
ATOM   2756 C  CZ  . TYR A 1 343 ? -9.749  -11.831 -2.602  1.00 92.58 343 A 1 
ATOM   2757 O  OH  . TYR A 1 343 ? -8.519  -11.853 -1.992  1.00 91.14 343 A 1 
ATOM   2758 N  N   . HIS A 1 344 ? -12.042 -12.854 -7.057  1.00 94.50 344 A 1 
ATOM   2759 C  CA  . HIS A 1 344 ? -10.772 -13.298 -7.618  1.00 93.40 344 A 1 
ATOM   2760 C  C   . HIS A 1 344 ? -10.466 -12.601 -8.941  1.00 93.27 344 A 1 
ATOM   2761 O  O   . HIS A 1 344 ? -9.308  -12.367 -9.276  1.00 92.99 344 A 1 
ATOM   2762 C  CB  . HIS A 1 344 ? -10.766 -14.815 -7.804  1.00 92.37 344 A 1 
ATOM   2763 C  CG  . HIS A 1 344 ? -9.409  -15.380 -8.081  1.00 88.30 344 A 1 
ATOM   2764 N  ND1 . HIS A 1 344 ? -9.054  -15.914 -9.297  1.00 76.87 344 A 1 
ATOM   2765 C  CD2 . HIS A 1 344 ? -8.314  -15.478 -7.302  1.00 76.07 344 A 1 
ATOM   2766 C  CE1 . HIS A 1 344 ? -7.807  -16.328 -9.255  1.00 76.59 344 A 1 
ATOM   2767 N  NE2 . HIS A 1 344 ? -7.324  -16.073 -8.051  1.00 78.27 344 A 1 
ATOM   2768 N  N   . LEU A 1 345 ? -11.516 -12.277 -9.703  1.00 93.70 345 A 1 
ATOM   2769 C  CA  . LEU A 1 345 ? -11.339 -11.493 -10.922 1.00 93.03 345 A 1 
ATOM   2770 C  C   . LEU A 1 345 ? -10.745 -10.123 -10.594 1.00 93.29 345 A 1 
ATOM   2771 O  O   . LEU A 1 345 ? -9.793  -9.672  -11.235 1.00 92.99 345 A 1 
ATOM   2772 C  CB  . LEU A 1 345 ? -12.675 -11.334 -11.654 1.00 92.24 345 A 1 
ATOM   2773 C  CG  . LEU A 1 345 ? -12.651 -10.519 -12.944 1.00 85.91 345 A 1 
ATOM   2774 C  CD1 . LEU A 1 345 ? -11.845 -11.230 -14.019 1.00 83.06 345 A 1 
ATOM   2775 C  CD2 . LEU A 1 345 ? -14.070 -10.242 -13.430 1.00 82.60 345 A 1 
ATOM   2776 N  N   . HIS A 1 346 ? -11.290 -9.471  -9.567  1.00 94.19 346 A 1 
ATOM   2777 C  CA  . HIS A 1 346 ? -10.793 -8.161  -9.171  1.00 93.78 346 A 1 
ATOM   2778 C  C   . HIS A 1 346 ? -9.432  -8.257  -8.483  1.00 94.09 346 A 1 
ATOM   2779 O  O   . HIS A 1 346 ? -8.609  -7.339  -8.595  1.00 93.76 346 A 1 
ATOM   2780 C  CB  . HIS A 1 346 ? -11.810 -7.467  -8.264  1.00 93.47 346 A 1 
ATOM   2781 C  CG  . HIS A 1 346 ? -13.145 -7.247  -8.908  1.00 93.31 346 A 1 
ATOM   2782 N  ND1 . HIS A 1 346 ? -13.282 -6.896  -10.230 1.00 89.38 346 A 1 
ATOM   2783 C  CD2 . HIS A 1 346 ? -14.400 -7.340  -8.413  1.00 88.42 346 A 1 
ATOM   2784 C  CE1 . HIS A 1 346 ? -14.569 -6.770  -10.530 1.00 90.67 346 A 1 
ATOM   2785 N  NE2 . HIS A 1 346 ? -15.267 -7.037  -9.443  1.00 90.77 346 A 1 
ATOM   2786 N  N   . PHE A 1 347 ? -9.190  -9.362  -7.785  1.00 92.21 347 A 1 
ATOM   2787 C  CA  . PHE A 1 347 ? -7.890  -9.646  -7.170  1.00 90.18 347 A 1 
ATOM   2788 C  C   . PHE A 1 347 ? -6.765  -9.446  -8.177  1.00 88.99 347 A 1 
ATOM   2789 O  O   . PHE A 1 347 ? -5.700  -8.922  -7.842  1.00 89.90 347 A 1 
ATOM   2790 C  CB  . PHE A 1 347 ? -7.895  -11.080 -6.622  1.00 91.19 347 A 1 
ATOM   2791 C  CG  . PHE A 1 347 ? -6.556  -11.584 -6.143  1.00 92.20 347 A 1 
ATOM   2792 C  CD1 . PHE A 1 347 ? -6.114  -11.331 -4.849  1.00 92.23 347 A 1 
ATOM   2793 C  CD2 . PHE A 1 347 ? -5.747  -12.351 -6.984  1.00 92.83 347 A 1 
ATOM   2794 C  CE1 . PHE A 1 347 ? -4.897  -11.816 -4.399  1.00 90.87 347 A 1 
ATOM   2795 C  CE2 . PHE A 1 347 ? -4.529  -12.833 -6.539  1.00 91.25 347 A 1 
ATOM   2796 C  CZ  . PHE A 1 347 ? -4.104  -12.569 -5.256  1.00 91.02 347 A 1 
ATOM   2797 N  N   . ARG A 1 348 ? -7.013  -9.857  -9.429  1.00 92.61 348 A 1 
ATOM   2798 C  CA  . ARG A 1 348 ? -6.022  -9.758  -10.495 1.00 91.24 348 A 1 
ATOM   2799 C  C   . ARG A 1 348 ? -6.308  -8.599  -11.454 1.00 91.62 348 A 1 
ATOM   2800 O  O   . ARG A 1 348 ? -5.907  -8.633  -12.615 1.00 90.24 348 A 1 
ATOM   2801 C  CB  . ARG A 1 348 ? -5.944  -11.087 -11.256 1.00 89.04 348 A 1 
ATOM   2802 C  CG  . ARG A 1 348 ? -7.257  -11.540 -11.877 1.00 81.23 348 A 1 
ATOM   2803 C  CD  . ARG A 1 348 ? -7.111  -12.912 -12.535 1.00 78.44 348 A 1 
ATOM   2804 N  NE  . ARG A 1 348 ? -8.266  -13.301 -13.324 1.00 71.32 348 A 1 
ATOM   2805 C  CZ  . ARG A 1 348 ? -9.226  -14.119 -12.904 1.00 66.47 348 A 1 
ATOM   2806 N  NH1 . ARG A 1 348 ? -9.172  -14.632 -11.682 1.00 60.70 348 A 1 
ATOM   2807 N  NH2 . ARG A 1 348 ? -10.233 -14.410 -13.697 1.00 57.39 348 A 1 
ATOM   2808 N  N   . ALA A 1 349 ? -7.002  -7.577  -10.960 1.00 92.98 349 A 1 
ATOM   2809 C  CA  . ALA A 1 349 ? -7.283  -6.364  -11.730 1.00 92.34 349 A 1 
ATOM   2810 C  C   . ALA A 1 349 ? -7.991  -6.656  -13.053 1.00 92.88 349 A 1 
ATOM   2811 O  O   . ALA A 1 349 ? -7.766  -5.980  -14.058 1.00 90.86 349 A 1 
ATOM   2812 C  CB  . ALA A 1 349 ? -6.006  -5.556  -11.970 1.00 91.75 349 A 1 
ATOM   2813 N  N   . ASP A 1 350 ? -8.858  -7.677  -13.048 1.00 91.72 350 A 1 
ATOM   2814 C  CA  . ASP A 1 350 ? -9.646  -8.053  -14.220 1.00 90.96 350 A 1 
ATOM   2815 C  C   . ASP A 1 350 ? -8.776  -8.340  -15.448 1.00 90.38 350 A 1 
ATOM   2816 O  O   . ASP A 1 350 ? -9.226  -8.189  -16.588 1.00 87.10 350 A 1 
ATOM   2817 C  CB  . ASP A 1 350 ? -10.675 -6.974  -14.574 1.00 90.57 350 A 1 
ATOM   2818 C  CG  . ASP A 1 350 ? -11.727 -6.781  -13.487 1.00 90.13 350 A 1 
ATOM   2819 O  OD1 . ASP A 1 350 ? -11.510 -7.229  -12.344 1.00 86.62 350 A 1 
ATOM   2820 O  OD2 . ASP A 1 350 ? -12.782 -6.174  -13.782 1.00 86.94 350 A 1 
ATOM   2821 N  N   . THR A 1 351 ? -7.544  -8.772  -15.220 1.00 91.26 351 A 1 
ATOM   2822 C  CA  . THR A 1 351 ? -6.599  -8.952  -16.320 1.00 89.42 351 A 1 
ATOM   2823 C  C   . THR A 1 351 ? -6.984  -10.165 -17.166 1.00 87.36 351 A 1 
ATOM   2824 O  O   . THR A 1 351 ? -7.073  -11.281 -16.649 1.00 84.66 351 A 1 
ATOM   2825 C  CB  . THR A 1 351 ? -5.173  -9.130  -15.799 1.00 88.70 351 A 1 
ATOM   2826 O  OG1 . THR A 1 351 ? -4.841  -8.015  -14.966 1.00 84.92 351 A 1 
ATOM   2827 C  CG2 . THR A 1 351 ? -4.195  -9.211  -16.956 1.00 85.26 351 A 1 
ATOM   2828 N  N   . PRO A 1 352 ? -7.210  -9.978  -18.475 1.00 84.24 352 A 1 
ATOM   2829 C  CA  . PRO A 1 352 ? -7.567  -11.103 -19.338 1.00 80.19 352 A 1 
ATOM   2830 C  C   . PRO A 1 352 ? -6.464  -12.147 -19.394 1.00 78.45 352 A 1 
ATOM   2831 O  O   . PRO A 1 352 ? -5.285  -11.809 -19.527 1.00 71.49 352 A 1 
ATOM   2832 C  CB  . PRO A 1 352 ? -7.761  -10.448 -20.713 1.00 76.71 352 A 1 
ATOM   2833 C  CG  . PRO A 1 352 ? -8.042  -9.012  -20.422 1.00 76.24 352 A 1 
ATOM   2834 C  CD  . PRO A 1 352 ? -7.234  -8.696  -19.199 1.00 79.53 352 A 1 
ATOM   2835 N  N   . GLY A 1 353 ? -6.855  -13.431 -19.277 1.00 76.96 353 A 1 
ATOM   2836 C  CA  . GLY A 1 353 ? -5.906  -14.522 -19.393 1.00 73.06 353 A 1 
ATOM   2837 C  C   . GLY A 1 353 ? -5.120  -14.835 -18.129 1.00 71.27 353 A 1 
ATOM   2838 O  O   . GLY A 1 353 ? -4.340  -15.790 -18.115 1.00 65.16 353 A 1 
ATOM   2839 N  N   . PHE A 1 354 ? -5.309  -14.056 -17.078 1.00 66.39 354 A 1 
ATOM   2840 C  CA  . PHE A 1 354 ? -4.625  -14.292 -15.800 1.00 62.51 354 A 1 
ATOM   2841 C  C   . PHE A 1 354 ? -5.107  -15.609 -15.200 1.00 60.24 354 A 1 
ATOM   2842 O  O   . PHE A 1 354 ? -6.313  -15.870 -15.126 1.00 55.87 354 A 1 
ATOM   2843 C  CB  . PHE A 1 354 ? -4.902  -13.138 -14.845 1.00 59.03 354 A 1 
ATOM   2844 C  CG  . PHE A 1 354 ? -4.093  -13.173 -13.578 1.00 56.97 354 A 1 
ATOM   2845 C  CD1 . PHE A 1 354 ? -2.917  -12.460 -13.483 1.00 54.27 354 A 1 
ATOM   2846 C  CD2 . PHE A 1 354 ? -4.520  -13.897 -12.488 1.00 54.58 354 A 1 
ATOM   2847 C  CE1 . PHE A 1 354 ? -2.174  -12.476 -12.316 1.00 50.66 354 A 1 
ATOM   2848 C  CE2 . PHE A 1 354 ? -3.778  -13.927 -11.318 1.00 51.28 354 A 1 
ATOM   2849 C  CZ  . PHE A 1 354 ? -2.605  -13.209 -11.232 1.00 51.75 354 A 1 
ATOM   2850 N  N   . THR A 1 355 ? -4.168  -16.447 -14.780 1.00 53.67 355 A 1 
ATOM   2851 C  CA  . THR A 1 355 ? -4.520  -17.753 -14.207 1.00 52.95 355 A 1 
ATOM   2852 C  C   . THR A 1 355 ? -4.218  -17.797 -12.718 1.00 49.96 355 A 1 
ATOM   2853 O  O   . THR A 1 355 ? -4.920  -18.493 -11.976 1.00 45.72 355 A 1 
ATOM   2854 C  CB  . THR A 1 355 ? -3.747  -18.886 -14.909 1.00 48.71 355 A 1 
ATOM   2855 O  OG1 . THR A 1 355 ? -2.349  -18.622 -14.828 1.00 45.91 355 A 1 
ATOM   2856 C  CG2 . THR A 1 355 ? -4.145  -18.975 -16.373 1.00 44.19 355 A 1 
ATOM   2857 O  OXT . THR A 1 355 ? -3.290  -17.152 -12.260 1.00 44.60 355 A 1 
HETATM 2858 CO CO  . CO  B 2 .   ? 6.394   -3.835  -5.566  1.00 89.33 1   B 1 
#
