# Supplementary material for: Theoretical Study of Sphingomyelinases from Entamoeba histolytica and Trichomonas vaginalis Sheds Light on the Evolution of Enzymes Needed for Survival and Colonization
Source: Pathogens. 2025 Jan 5;14(1):32. doi: 10.3390/pathogens14010032 (PMC11768322; doi:10.3390/pathogens14010032)
Supplement: Supplementary file 1 [file pathogens-14-00032-s001.zip › Supplementary structural Files/CIF files aSMase6/aSMase6 no loop/aSmase6 no loop Co/fold_smasa6nosigpeptnoloopnoctermco_model_4.cif]

# By using this file you agree to the legally binding terms of use found at alphafoldserver.com/output-terms
data_736c0299ecc5581c
#
_entry.id 736c0299ecc5581c
#
loop_
_atom_type.symbol
C  
CO 
N  
O  
S  
#
loop_
_audit_author.name
_audit_author.pdbx_ordinal
"Google DeepMind" 1 
"Isomorphic Labs" 2 
#
_audit_conform.dict_location https://raw.githubusercontent.com/ihmwg/ModelCIF/master/dist/mmcif_ma.dic
_audit_conform.dict_name     mmcif_ma.dic
_audit_conform.dict_version  1.4.5
#
loop_
_chem_comp.formula
_chem_comp.formula_weight
_chem_comp.id
_chem_comp.mon_nstd_flag
_chem_comp.name
_chem_comp.pdbx_smiles
_chem_comp.pdbx_synonyms
_chem_comp.type
"C3 H7 N O2"    89.093  ALA y ALANINE           C[C@H](N)C(O)=O                  ? "L-PEPTIDE LINKING" 
"C6 H15 N4 O2"  175.209 ARG y ARGININE          N[C@@H](CCCNC(N)=[NH2+])C(O)=O   ? "L-PEPTIDE LINKING" 
"C4 H8 N2 O3"   132.118 ASN y ASPARAGINE        N[C@@H](CC(N)=O)C(O)=O           ? "L-PEPTIDE LINKING" 
"C4 H7 N O4"    133.103 ASP y "ASPARTIC ACID"   N[C@@H](CC(O)=O)C(O)=O           ? "L-PEPTIDE LINKING" 
Co              58.933  CO  . "COBALT (II) ION" "[Co++]"                         ? NON-POLYMER         
"C3 H7 N O2 S"  121.158 CYS y CYSTEINE          N[C@@H](CS)C(O)=O                ? "L-PEPTIDE LINKING" 
"C5 H10 N2 O3"  146.144 GLN y GLUTAMINE         N[C@@H](CCC(N)=O)C(O)=O          ? "L-PEPTIDE LINKING" 
"C5 H9 N O4"    147.129 GLU y "GLUTAMIC ACID"   N[C@@H](CCC(O)=O)C(O)=O          ? "L-PEPTIDE LINKING" 
"C2 H5 N O2"    75.067  GLY y GLYCINE           NCC(O)=O                         ? "PEPTIDE LINKING"   
"C6 H10 N3 O2"  156.162 HIS y HISTIDINE         N[C@@H](Cc1c[nH]c[nH+]1)C(O)=O   ? "L-PEPTIDE LINKING" 
"C6 H13 N O2"   131.173 ILE y ISOLEUCINE        CC[C@H](C)[C@H](N)C(O)=O         ? "L-PEPTIDE LINKING" 
"C6 H13 N O2"   131.173 LEU y LEUCINE           CC(C)C[C@H](N)C(O)=O             ? "L-PEPTIDE LINKING" 
"C6 H15 N2 O2"  147.195 LYS y LYSINE            N[C@@H](CCCC[NH3+])C(O)=O        ? "L-PEPTIDE LINKING" 
"C5 H11 N O2 S" 149.211 MET y METHIONINE        CSCC[C@H](N)C(O)=O               ? "L-PEPTIDE LINKING" 
"C9 H11 N O2"   165.189 PHE y PHENYLALANINE     N[C@@H](Cc1ccccc1)C(O)=O         ? "L-PEPTIDE LINKING" 
"C5 H9 N O2"    115.130 PRO y PROLINE           OC(=O)[C@@H]1CCCN1               ? "L-PEPTIDE LINKING" 
"C3 H7 N O3"    105.093 SER y SERINE            N[C@@H](CO)C(O)=O                ? "L-PEPTIDE LINKING" 
"C4 H9 N O3"    119.119 THR y THREONINE         C[C@@H](O)[C@H](N)C(O)=O         ? "L-PEPTIDE LINKING" 
"C11 H12 N2 O2" 204.225 TRP y TRYPTOPHAN        N[C@@H](Cc1c[nH]c2ccccc12)C(O)=O ? "L-PEPTIDE LINKING" 
"C9 H11 N O3"   181.189 TYR y TYROSINE          N[C@@H](Cc1ccc(O)cc1)C(O)=O      ? "L-PEPTIDE LINKING" 
"C5 H11 N O2"   117.146 VAL y VALINE            CC(C)[C@H](N)C(O)=O              ? "L-PEPTIDE LINKING" 
#
_citation.book_publisher          ?
_citation.country                 UK
_citation.id                      primary
_citation.journal_full            Nature
_citation.journal_id_ASTM         NATUAS
_citation.journal_id_CSD          0006
_citation.journal_id_ISSN         0028-0836
_citation.journal_volume          ?
_citation.page_first              ?
_citation.page_last               ?
_citation.pdbx_database_id_DOI    ?
_citation.pdbx_database_id_PubMed ?
_citation.title                   "Accurate structure prediction of biomolecular interactions with AlphaFold 3"
_citation.year                    2024
#
loop_
_citation_author.citation_id
_citation_author.name
_citation_author.ordinal
primary "Google DeepMind" 1 
primary "Isomorphic Labs" 2 
#
loop_
_entity.id
_entity.pdbx_description
_entity.type
1 . polymer     
2 . non-polymer 
#
_entity_poly.entity_id      1
_entity_poly.pdbx_strand_id A
_entity_poly.type           polypeptide(L)
#
loop_
_entity_poly_seq.entity_id
_entity_poly_seq.hetero
_entity_poly_seq.mon_id
_entity_poly_seq.num
1 n PHE 1   
1 n GLU 2   
1 n MET 3   
1 n TRP 4   
1 n GLN 5   
1 n LEU 6   
1 n THR 7   
1 n ASP 8   
1 n ILE 9   
1 n HIS 10  
1 n LEU 11  
1 n ASP 12  
1 n PRO 13  
1 n MET 14  
1 n TYR 15  
1 n THR 16  
1 n VAL 17  
1 n GLY 18  
1 n SER 19  
1 n ASP 20  
1 n PRO 21  
1 n LEU 22  
1 n LYS 23  
1 n LEU 24  
1 n CYS 25  
1 n ARG 26  
1 n GLU 27  
1 n GLY 28  
1 n LYS 29  
1 n GLY 30  
1 n ASN 31  
1 n ALA 32  
1 n GLY 33  
1 n LYS 34  
1 n TYR 35  
1 n GLY 36  
1 n ASP 37  
1 n TYR 38  
1 n SER 39  
1 n CYS 40  
1 n ASP 41  
1 n ALA 42  
1 n ASN 43  
1 n MET 44  
1 n ALA 45  
1 n LEU 46  
1 n LEU 47  
1 n ASP 48  
1 n SER 49  
1 n LEU 50  
1 n VAL 51  
1 n LYS 52  
1 n PHE 53  
1 n ILE 54  
1 n LYS 55  
1 n ARG 56  
1 n ASN 57  
1 n THR 58  
1 n ASP 59  
1 n VAL 60  
1 n ASN 61  
1 n GLY 62  
1 n LYS 63  
1 n VAL 64  
1 n MET 65  
1 n VAL 66  
1 n TYR 67  
1 n ASN 68  
1 n GLY 69  
1 n ASP 70  
1 n ILE 71  
1 n VAL 72  
1 n SER 73  
1 n ARG 74  
1 n ALA 75  
1 n ILE 76  
1 n PRO 77  
1 n LYS 78  
1 n TYR 79  
1 n ASN 80  
1 n LEU 81  
1 n ASP 82  
1 n TYR 83  
1 n VAL 84  
1 n LYS 85  
1 n GLN 86  
1 n SER 87  
1 n ILE 88  
1 n VAL 89  
1 n ASN 90  
1 n ALA 91  
1 n THR 92  
1 n ALA 93  
1 n LEU 94  
1 n LEU 95  
1 n LYS 96  
1 n LYS 97  
1 n PHE 98  
1 n GLU 99  
1 n ASP 100 
1 n PHE 101 
1 n PHE 102 
1 n ILE 103 
1 n ILE 104 
1 n PRO 105 
1 n MET 106 
1 n LEU 107 
1 n GLY 108 
1 n ASN 109 
1 n HIS 110 
1 n ASP 111 
1 n VAL 112 
1 n TYR 113 
1 n PRO 114 
1 n ALA 115 
1 n ASN 116 
1 n GLN 117 
1 n MET 118 
1 n ALA 119 
1 n ILE 120 
1 n ASN 121 
1 n SER 122 
1 n GLN 123 
1 n TRP 124 
1 n ILE 125 
1 n PHE 126 
1 n GLN 127 
1 n PHE 128 
1 n ALA 129 
1 n ALA 130 
1 n GLU 131 
1 n GLN 132 
1 n PHE 133 
1 n ALA 134 
1 n PRO 135 
1 n PHE 136 
1 n LEU 137 
1 n SER 138 
1 n GLN 139 
1 n ASN 140 
1 n ALA 141 
1 n ILE 142 
1 n GLU 143 
1 n SER 144 
1 n PHE 145 
1 n LYS 146 
1 n HIS 147 
1 n GLY 148 
1 n GLY 149 
1 n TYR 150 
1 n TYR 151 
1 n THR 152 
1 n MET 153 
1 n PRO 154 
1 n PHE 155 
1 n PRO 156 
1 n ALA 157 
1 n HIS 158 
1 n LEU 159 
1 n GLY 160 
1 n ILE 161 
1 n LYS 162 
1 n VAL 163 
1 n PRO 164 
1 n LEU 165 
1 n ASN 166 
1 n ALA 167 
1 n VAL 168 
1 n VAL 169 
1 n LEU 170 
1 n ASN 171 
1 n THR 172 
1 n VAL 173 
1 n LEU 174 
1 n TYR 175 
1 n TYR 176 
1 n ASN 177 
1 n TYR 178 
1 n ASN 179 
1 n LYS 180 
1 n GLN 181 
1 n THR 182 
1 n MET 183 
1 n ASP 184 
1 n SER 185 
1 n THR 186 
1 n ASP 187 
1 n PRO 188 
1 n LEU 189 
1 n GLY 190 
1 n GLN 191 
1 n PHE 192 
1 n GLU 193 
1 n TRP 194 
1 n PHE 195 
1 n LYS 196 
1 n THR 197 
1 n VAL 198 
1 n MET 199 
1 n ASP 200 
1 n GLY 201 
1 n TYR 202 
1 n ARG 203 
1 n LYS 204 
1 n THR 205 
1 n GLY 206 
1 n GLN 207 
1 n ARG 208 
1 n ALA 209 
1 n ILE 210 
1 n VAL 211 
1 n SER 212 
1 n MET 213 
1 n HIS 214 
1 n ILE 215 
1 n CYS 216 
1 n PRO 217 
1 n GLY 218 
1 n VAL 219 
1 n ALA 220 
1 n GLU 221 
1 n ARG 222 
1 n PHE 223 
1 n ASN 224 
1 n TYR 225 
1 n SER 226 
1 n ASP 227 
1 n GLN 228 
1 n LEU 229 
1 n TYR 230 
1 n PRO 231 
1 n GLN 232 
1 n TYR 233 
1 n ASN 234 
1 n ASP 235 
1 n ARG 236 
1 n LEU 237 
1 n VAL 238 
1 n ASP 239 
1 n SER 240 
1 n LEU 241 
1 n ALA 242 
1 n GLU 243 
1 n TYR 244 
1 n ASN 245 
1 n ASP 246 
1 n VAL 247 
1 n ILE 248 
1 n LEU 249 
1 n GLY 250 
1 n VAL 251 
1 n LEU 252 
1 n CYS 253 
1 n GLY 254 
1 n HIS 255 
1 n LEU 256 
1 n HIS 257 
1 n THR 258 
1 n ASP 259 
1 n THR 260 
1 n PHE 261 
1 n ARG 262 
1 n ILE 263 
1 n LEU 264 
1 n SER 265 
1 n LYS 266 
1 n GLY 267 
1 n ASN 268 
1 n LYS 269 
1 n LYS 270 
1 n VAL 271 
1 n MET 272 
1 n ALA 273 
1 n PHE 274 
1 n ILE 275 
1 n GLY 276 
1 n PRO 277 
1 n SER 278 
1 n VAL 279 
1 n ASP 280 
1 n THR 281 
1 n TRP 282 
1 n LEU 283 
1 n GLY 284 
1 n THR 285 
1 n SER 286 
1 n PRO 287 
1 n SER 288 
1 n ILE 289 
1 n ARG 290 
1 n LYS 291 
1 n TYR 292 
1 n ASP 293 
1 n VAL 294 
1 n GLY 295 
1 n ASN 296 
1 n GLY 297 
1 n GLN 298 
1 n GLY 299 
1 n TYR 300 
1 n MET 301 
1 n LYS 302 
1 n GLU 303 
1 n PHE 304 
1 n LYS 305 
1 n ASN 306 
1 n TYR 307 
1 n PHE 308 
1 n ASN 309 
1 n TYR 310 
1 n GLY 311 
1 n SER 312 
1 n SER 313 
1 n SER 314 
1 n GLU 315 
1 n TYR 316 
1 n GLY 317 
1 n LEU 318 
1 n LYS 319 
1 n GLU 320 
1 n LEU 321 
1 n SER 322 
1 n PRO 323 
1 n LYS 324 
1 n GLU 325 
1 n PHE 326 
1 n GLU 327 
1 n ILE 328 
1 n LEU 329 
1 n ALA 330 
1 n ALA 331 
1 n ARG 332 
1 n MET 333 
1 n ASP 334 
1 n LYS 335 
1 n ASP 336 
1 n LEU 337 
1 n GLN 338 
1 n LEU 339 
1 n PHE 340 
1 n ASN 341 
1 n LYS 342 
1 n TYR 343 
1 n HIS 344 
1 n LEU 345 
1 n HIS 346 
1 n PHE 347 
1 n ARG 348 
1 n ALA 349 
1 n ASP 350 
1 n THR 351 
1 n PRO 352 
1 n GLY 353 
1 n PHE 354 
1 n THR 355 
#
_ma_data.content_type "model coordinates"
_ma_data.id           1
_ma_data.name         Model
#
_ma_model_list.data_id          1
_ma_model_list.model_group_id   1
_ma_model_list.model_group_name "AlphaFold-beta-20231127 (7a14c934-fe78-43c1-a552-7fb305b0ebd1 @ 2024-08-29 19:21:17)"
_ma_model_list.model_id         1
_ma_model_list.model_name       "Top ranked model"
_ma_model_list.model_type       "Ab initio model"
_ma_model_list.ordinal_id       1
#
loop_
_ma_protocol_step.method_type
_ma_protocol_step.ordinal_id
_ma_protocol_step.protocol_id
_ma_protocol_step.step_id
"coevolution MSA" 1 1 1 
"template search" 2 1 2 
modeling          3 1 3 
#
loop_
_ma_qa_metric.id
_ma_qa_metric.mode
_ma_qa_metric.name
_ma_qa_metric.software_group_id
_ma_qa_metric.type
1 global pLDDT 1 pLDDT 
2 local  pLDDT 1 pLDDT 
#
_ma_qa_metric_global.metric_id    1
_ma_qa_metric_global.metric_value 92.75
_ma_qa_metric_global.model_id     1
_ma_qa_metric_global.ordinal_id   1
#
_ma_software_group.group_id    1
_ma_software_group.ordinal_id  1
_ma_software_group.software_id 1
#
loop_
_ma_target_entity.data_id
_ma_target_entity.entity_id
_ma_target_entity.origin
1 1 . 
1 2 . 
#
loop_
_ma_target_entity_instance.asym_id
_ma_target_entity_instance.details
_ma_target_entity_instance.entity_id
A . 1 
B . 2 
#
loop_
_pdbx_data_usage.details
_pdbx_data_usage.id
_pdbx_data_usage.type
_pdbx_data_usage.url
;NON-COMMERCIAL USE ONLY, BY USING THIS FILE YOU AGREE TO THE TERMS OF USE FOUND
AT alphafoldserver.com/output-terms.
;
1 license    ? 
;THE INFORMATION IS NOT INTENDED FOR, HAS NOT BEEN VALIDATED FOR, AND IS NOT
APPROVED FOR CLINICAL USE. IT SHOULD NOT BE USED FOR CLINICAL PURPOSE OR RELIED
ON FOR MEDICAL OR OTHER PROFESSIONAL ADVICE. IT IS THEORETICAL MODELLING ONLY
AND CAUTION SHOULD BE EXERCISED IN ITS USE. IT IS PROVIDED "AS-IS" WITHOUT ANY
WARRANTY OF ANY KIND, WHETHER EXPRESSED OR IMPLIED. NO WARRANTY IS GIVEN THAT
USE OF THE INFORMATION SHALL NOT INFRINGE THE RIGHTS OF ANY THIRD PARTY.
;
2 disclaimer ? 
#
_pdbx_nonpoly_scheme.asym_id       B
_pdbx_nonpoly_scheme.auth_seq_num  1
_pdbx_nonpoly_scheme.entity_id     2
_pdbx_nonpoly_scheme.mon_id        CO
_pdbx_nonpoly_scheme.pdb_ins_code  .
_pdbx_nonpoly_scheme.pdb_seq_num   1
_pdbx_nonpoly_scheme.pdb_strand_id B
#
loop_
_pdbx_poly_seq_scheme.asym_id
_pdbx_poly_seq_scheme.auth_seq_num
_pdbx_poly_seq_scheme.entity_id
_pdbx_poly_seq_scheme.hetero
_pdbx_poly_seq_scheme.mon_id
_pdbx_poly_seq_scheme.pdb_ins_code
_pdbx_poly_seq_scheme.pdb_seq_num
_pdbx_poly_seq_scheme.pdb_strand_id
_pdbx_poly_seq_scheme.seq_id
A 1   1 n PHE . 1   A 1   
A 2   1 n GLU . 2   A 2   
A 3   1 n MET . 3   A 3   
A 4   1 n TRP . 4   A 4   
A 5   1 n GLN . 5   A 5   
A 6   1 n LEU . 6   A 6   
A 7   1 n THR . 7   A 7   
A 8   1 n ASP . 8   A 8   
A 9   1 n ILE . 9   A 9   
A 10  1 n HIS . 10  A 10  
A 11  1 n LEU . 11  A 11  
A 12  1 n ASP . 12  A 12  
A 13  1 n PRO . 13  A 13  
A 14  1 n MET . 14  A 14  
A 15  1 n TYR . 15  A 15  
A 16  1 n THR . 16  A 16  
A 17  1 n VAL . 17  A 17  
A 18  1 n GLY . 18  A 18  
A 19  1 n SER . 19  A 19  
A 20  1 n ASP . 20  A 20  
A 21  1 n PRO . 21  A 21  
A 22  1 n LEU . 22  A 22  
A 23  1 n LYS . 23  A 23  
A 24  1 n LEU . 24  A 24  
A 25  1 n CYS . 25  A 25  
A 26  1 n ARG . 26  A 26  
A 27  1 n GLU . 27  A 27  
A 28  1 n GLY . 28  A 28  
A 29  1 n LYS . 29  A 29  
A 30  1 n GLY . 30  A 30  
A 31  1 n ASN . 31  A 31  
A 32  1 n ALA . 32  A 32  
A 33  1 n GLY . 33  A 33  
A 34  1 n LYS . 34  A 34  
A 35  1 n TYR . 35  A 35  
A 36  1 n GLY . 36  A 36  
A 37  1 n ASP . 37  A 37  
A 38  1 n TYR . 38  A 38  
A 39  1 n SER . 39  A 39  
A 40  1 n CYS . 40  A 40  
A 41  1 n ASP . 41  A 41  
A 42  1 n ALA . 42  A 42  
A 43  1 n ASN . 43  A 43  
A 44  1 n MET . 44  A 44  
A 45  1 n ALA . 45  A 45  
A 46  1 n LEU . 46  A 46  
A 47  1 n LEU . 47  A 47  
A 48  1 n ASP . 48  A 48  
A 49  1 n SER . 49  A 49  
A 50  1 n LEU . 50  A 50  
A 51  1 n VAL . 51  A 51  
A 52  1 n LYS . 52  A 52  
A 53  1 n PHE . 53  A 53  
A 54  1 n ILE . 54  A 54  
A 55  1 n LYS . 55  A 55  
A 56  1 n ARG . 56  A 56  
A 57  1 n ASN . 57  A 57  
A 58  1 n THR . 58  A 58  
A 59  1 n ASP . 59  A 59  
A 60  1 n VAL . 60  A 60  
A 61  1 n ASN . 61  A 61  
A 62  1 n GLY . 62  A 62  
A 63  1 n LYS . 63  A 63  
A 64  1 n VAL . 64  A 64  
A 65  1 n MET . 65  A 65  
A 66  1 n VAL . 66  A 66  
A 67  1 n TYR . 67  A 67  
A 68  1 n ASN . 68  A 68  
A 69  1 n GLY . 69  A 69  
A 70  1 n ASP . 70  A 70  
A 71  1 n ILE . 71  A 71  
A 72  1 n VAL . 72  A 72  
A 73  1 n SER . 73  A 73  
A 74  1 n ARG . 74  A 74  
A 75  1 n ALA . 75  A 75  
A 76  1 n ILE . 76  A 76  
A 77  1 n PRO . 77  A 77  
A 78  1 n LYS . 78  A 78  
A 79  1 n TYR . 79  A 79  
A 80  1 n ASN . 80  A 80  
A 81  1 n LEU . 81  A 81  
A 82  1 n ASP . 82  A 82  
A 83  1 n TYR . 83  A 83  
A 84  1 n VAL . 84  A 84  
A 85  1 n LYS . 85  A 85  
A 86  1 n GLN . 86  A 86  
A 87  1 n SER . 87  A 87  
A 88  1 n ILE . 88  A 88  
A 89  1 n VAL . 89  A 89  
A 90  1 n ASN . 90  A 90  
A 91  1 n ALA . 91  A 91  
A 92  1 n THR . 92  A 92  
A 93  1 n ALA . 93  A 93  
A 94  1 n LEU . 94  A 94  
A 95  1 n LEU . 95  A 95  
A 96  1 n LYS . 96  A 96  
A 97  1 n LYS . 97  A 97  
A 98  1 n PHE . 98  A 98  
A 99  1 n GLU . 99  A 99  
A 100 1 n ASP . 100 A 100 
A 101 1 n PHE . 101 A 101 
A 102 1 n PHE . 102 A 102 
A 103 1 n ILE . 103 A 103 
A 104 1 n ILE . 104 A 104 
A 105 1 n PRO . 105 A 105 
A 106 1 n MET . 106 A 106 
A 107 1 n LEU . 107 A 107 
A 108 1 n GLY . 108 A 108 
A 109 1 n ASN . 109 A 109 
A 110 1 n HIS . 110 A 110 
A 111 1 n ASP . 111 A 111 
A 112 1 n VAL . 112 A 112 
A 113 1 n TYR . 113 A 113 
A 114 1 n PRO . 114 A 114 
A 115 1 n ALA . 115 A 115 
A 116 1 n ASN . 116 A 116 
A 117 1 n GLN . 117 A 117 
A 118 1 n MET . 118 A 118 
A 119 1 n ALA . 119 A 119 
A 120 1 n ILE . 120 A 120 
A 121 1 n ASN . 121 A 121 
A 122 1 n SER . 122 A 122 
A 123 1 n GLN . 123 A 123 
A 124 1 n TRP . 124 A 124 
A 125 1 n ILE . 125 A 125 
A 126 1 n PHE . 126 A 126 
A 127 1 n GLN . 127 A 127 
A 128 1 n PHE . 128 A 128 
A 129 1 n ALA . 129 A 129 
A 130 1 n ALA . 130 A 130 
A 131 1 n GLU . 131 A 131 
A 132 1 n GLN . 132 A 132 
A 133 1 n PHE . 133 A 133 
A 134 1 n ALA . 134 A 134 
A 135 1 n PRO . 135 A 135 
A 136 1 n PHE . 136 A 136 
A 137 1 n LEU . 137 A 137 
A 138 1 n SER . 138 A 138 
A 139 1 n GLN . 139 A 139 
A 140 1 n ASN . 140 A 140 
A 141 1 n ALA . 141 A 141 
A 142 1 n ILE . 142 A 142 
A 143 1 n GLU . 143 A 143 
A 144 1 n SER . 144 A 144 
A 145 1 n PHE . 145 A 145 
A 146 1 n LYS . 146 A 146 
A 147 1 n HIS . 147 A 147 
A 148 1 n GLY . 148 A 148 
A 149 1 n GLY . 149 A 149 
A 150 1 n TYR . 150 A 150 
A 151 1 n TYR . 151 A 151 
A 152 1 n THR . 152 A 152 
A 153 1 n MET . 153 A 153 
A 154 1 n PRO . 154 A 154 
A 155 1 n PHE . 155 A 155 
A 156 1 n PRO . 156 A 156 
A 157 1 n ALA . 157 A 157 
A 158 1 n HIS . 158 A 158 
A 159 1 n LEU . 159 A 159 
A 160 1 n GLY . 160 A 160 
A 161 1 n ILE . 161 A 161 
A 162 1 n LYS . 162 A 162 
A 163 1 n VAL . 163 A 163 
A 164 1 n PRO . 164 A 164 
A 165 1 n LEU . 165 A 165 
A 166 1 n ASN . 166 A 166 
A 167 1 n ALA . 167 A 167 
A 168 1 n VAL . 168 A 168 
A 169 1 n VAL . 169 A 169 
A 170 1 n LEU . 170 A 170 
A 171 1 n ASN . 171 A 171 
A 172 1 n THR . 172 A 172 
A 173 1 n VAL . 173 A 173 
A 174 1 n LEU . 174 A 174 
A 175 1 n TYR . 175 A 175 
A 176 1 n TYR . 176 A 176 
A 177 1 n ASN . 177 A 177 
A 178 1 n TYR . 178 A 178 
A 179 1 n ASN . 179 A 179 
A 180 1 n LYS . 180 A 180 
A 181 1 n GLN . 181 A 181 
A 182 1 n THR . 182 A 182 
A 183 1 n MET . 183 A 183 
A 184 1 n ASP . 184 A 184 
A 185 1 n SER . 185 A 185 
A 186 1 n THR . 186 A 186 
A 187 1 n ASP . 187 A 187 
A 188 1 n PRO . 188 A 188 
A 189 1 n LEU . 189 A 189 
A 190 1 n GLY . 190 A 190 
A 191 1 n GLN . 191 A 191 
A 192 1 n PHE . 192 A 192 
A 193 1 n GLU . 193 A 193 
A 194 1 n TRP . 194 A 194 
A 195 1 n PHE . 195 A 195 
A 196 1 n LYS . 196 A 196 
A 197 1 n THR . 197 A 197 
A 198 1 n VAL . 198 A 198 
A 199 1 n MET . 199 A 199 
A 200 1 n ASP . 200 A 200 
A 201 1 n GLY . 201 A 201 
A 202 1 n TYR . 202 A 202 
A 203 1 n ARG . 203 A 203 
A 204 1 n LYS . 204 A 204 
A 205 1 n THR . 205 A 205 
A 206 1 n GLY . 206 A 206 
A 207 1 n GLN . 207 A 207 
A 208 1 n ARG . 208 A 208 
A 209 1 n ALA . 209 A 209 
A 210 1 n ILE . 210 A 210 
A 211 1 n VAL . 211 A 211 
A 212 1 n SER . 212 A 212 
A 213 1 n MET . 213 A 213 
A 214 1 n HIS . 214 A 214 
A 215 1 n ILE . 215 A 215 
A 216 1 n CYS . 216 A 216 
A 217 1 n PRO . 217 A 217 
A 218 1 n GLY . 218 A 218 
A 219 1 n VAL . 219 A 219 
A 220 1 n ALA . 220 A 220 
A 221 1 n GLU . 221 A 221 
A 222 1 n ARG . 222 A 222 
A 223 1 n PHE . 223 A 223 
A 224 1 n ASN . 224 A 224 
A 225 1 n TYR . 225 A 225 
A 226 1 n SER . 226 A 226 
A 227 1 n ASP . 227 A 227 
A 228 1 n GLN . 228 A 228 
A 229 1 n LEU . 229 A 229 
A 230 1 n TYR . 230 A 230 
A 231 1 n PRO . 231 A 231 
A 232 1 n GLN . 232 A 232 
A 233 1 n TYR . 233 A 233 
A 234 1 n ASN . 234 A 234 
A 235 1 n ASP . 235 A 235 
A 236 1 n ARG . 236 A 236 
A 237 1 n LEU . 237 A 237 
A 238 1 n VAL . 238 A 238 
A 239 1 n ASP . 239 A 239 
A 240 1 n SER . 240 A 240 
A 241 1 n LEU . 241 A 241 
A 242 1 n ALA . 242 A 242 
A 243 1 n GLU . 243 A 243 
A 244 1 n TYR . 244 A 244 
A 245 1 n ASN . 245 A 245 
A 246 1 n ASP . 246 A 246 
A 247 1 n VAL . 247 A 247 
A 248 1 n ILE . 248 A 248 
A 249 1 n LEU . 249 A 249 
A 250 1 n GLY . 250 A 250 
A 251 1 n VAL . 251 A 251 
A 252 1 n LEU . 252 A 252 
A 253 1 n CYS . 253 A 253 
A 254 1 n GLY . 254 A 254 
A 255 1 n HIS . 255 A 255 
A 256 1 n LEU . 256 A 256 
A 257 1 n HIS . 257 A 257 
A 258 1 n THR . 258 A 258 
A 259 1 n ASP . 259 A 259 
A 260 1 n THR . 260 A 260 
A 261 1 n PHE . 261 A 261 
A 262 1 n ARG . 262 A 262 
A 263 1 n ILE . 263 A 263 
A 264 1 n LEU . 264 A 264 
A 265 1 n SER . 265 A 265 
A 266 1 n LYS . 266 A 266 
A 267 1 n GLY . 267 A 267 
A 268 1 n ASN . 268 A 268 
A 269 1 n LYS . 269 A 269 
A 270 1 n LYS . 270 A 270 
A 271 1 n VAL . 271 A 271 
A 272 1 n MET . 272 A 272 
A 273 1 n ALA . 273 A 273 
A 274 1 n PHE . 274 A 274 
A 275 1 n ILE . 275 A 275 
A 276 1 n GLY . 276 A 276 
A 277 1 n PRO . 277 A 277 
A 278 1 n SER . 278 A 278 
A 279 1 n VAL . 279 A 279 
A 280 1 n ASP . 280 A 280 
A 281 1 n THR . 281 A 281 
A 282 1 n TRP . 282 A 282 
A 283 1 n LEU . 283 A 283 
A 284 1 n GLY . 284 A 284 
A 285 1 n THR . 285 A 285 
A 286 1 n SER . 286 A 286 
A 287 1 n PRO . 287 A 287 
A 288 1 n SER . 288 A 288 
A 289 1 n ILE . 289 A 289 
A 290 1 n ARG . 290 A 290 
A 291 1 n LYS . 291 A 291 
A 292 1 n TYR . 292 A 292 
A 293 1 n ASP . 293 A 293 
A 294 1 n VAL . 294 A 294 
A 295 1 n GLY . 295 A 295 
A 296 1 n ASN . 296 A 296 
A 297 1 n GLY . 297 A 297 
A 298 1 n GLN . 298 A 298 
A 299 1 n GLY . 299 A 299 
A 300 1 n TYR . 300 A 300 
A 301 1 n MET . 301 A 301 
A 302 1 n LYS . 302 A 302 
A 303 1 n GLU . 303 A 303 
A 304 1 n PHE . 304 A 304 
A 305 1 n LYS . 305 A 305 
A 306 1 n ASN . 306 A 306 
A 307 1 n TYR . 307 A 307 
A 308 1 n PHE . 308 A 308 
A 309 1 n ASN . 309 A 309 
A 310 1 n TYR . 310 A 310 
A 311 1 n GLY . 311 A 311 
A 312 1 n SER . 312 A 312 
A 313 1 n SER . 313 A 313 
A 314 1 n SER . 314 A 314 
A 315 1 n GLU . 315 A 315 
A 316 1 n TYR . 316 A 316 
A 317 1 n GLY . 317 A 317 
A 318 1 n LEU . 318 A 318 
A 319 1 n LYS . 319 A 319 
A 320 1 n GLU . 320 A 320 
A 321 1 n LEU . 321 A 321 
A 322 1 n SER . 322 A 322 
A 323 1 n PRO . 323 A 323 
A 324 1 n LYS . 324 A 324 
A 325 1 n GLU . 325 A 325 
A 326 1 n PHE . 326 A 326 
A 327 1 n GLU . 327 A 327 
A 328 1 n ILE . 328 A 328 
A 329 1 n LEU . 329 A 329 
A 330 1 n ALA . 330 A 330 
A 331 1 n ALA . 331 A 331 
A 332 1 n ARG . 332 A 332 
A 333 1 n MET . 333 A 333 
A 334 1 n ASP . 334 A 334 
A 335 1 n LYS . 335 A 335 
A 336 1 n ASP . 336 A 336 
A 337 1 n LEU . 337 A 337 
A 338 1 n GLN . 338 A 338 
A 339 1 n LEU . 339 A 339 
A 340 1 n PHE . 340 A 340 
A 341 1 n ASN . 341 A 341 
A 342 1 n LYS . 342 A 342 
A 343 1 n TYR . 343 A 343 
A 344 1 n HIS . 344 A 344 
A 345 1 n LEU . 345 A 345 
A 346 1 n HIS . 346 A 346 
A 347 1 n PHE . 347 A 347 
A 348 1 n ARG . 348 A 348 
A 349 1 n ALA . 349 A 349 
A 350 1 n ASP . 350 A 350 
A 351 1 n THR . 351 A 351 
A 352 1 n PRO . 352 A 352 
A 353 1 n GLY . 353 A 353 
A 354 1 n PHE . 354 A 354 
A 355 1 n THR . 355 A 355 
#
_software.classification other
_software.date           ?
_software.description    "Structure prediction"
_software.name           AlphaFold
_software.pdbx_ordinal   1
_software.type           package
_software.version        "AlphaFold-beta-20231127 (7a14c934-fe78-43c1-a552-7fb305b0ebd1 @ 2024-08-29 19:21:17)"
#
loop_
_struct_asym.entity_id
_struct_asym.id
1 A 
2 B 
#
loop_
_atom_site.group_PDB
_atom_site.id
_atom_site.type_symbol
_atom_site.label_atom_id
_atom_site.label_alt_id
_atom_site.label_comp_id
_atom_site.label_asym_id
_atom_site.label_entity_id
_atom_site.label_seq_id
_atom_site.pdbx_PDB_ins_code
_atom_site.Cartn_x
_atom_site.Cartn_y
_atom_site.Cartn_z
_atom_site.occupancy
_atom_site.B_iso_or_equiv
_atom_site.auth_seq_id
_atom_site.auth_asym_id
_atom_site.pdbx_PDB_model_num
ATOM   1    N  N   . PHE A 1 1   ? -6.992  -18.422 -1.084  1.00 95.90 1   A 1 
ATOM   2    C  CA  . PHE A 1 1   ? -5.549  -18.171 -1.030  1.00 97.07 1   A 1 
ATOM   3    C  C   . PHE A 1 1   ? -5.267  -16.897 -0.253  1.00 97.58 1   A 1 
ATOM   4    O  O   . PHE A 1 1   ? -6.187  -16.134 0.069   1.00 97.03 1   A 1 
ATOM   5    C  CB  . PHE A 1 1   ? -4.951  -18.102 -2.439  1.00 96.20 1   A 1 
ATOM   6    C  CG  . PHE A 1 1   ? -5.385  -16.898 -3.237  1.00 97.10 1   A 1 
ATOM   7    C  CD1 . PHE A 1 1   ? -6.579  -16.902 -3.944  1.00 96.59 1   A 1 
ATOM   8    C  CD2 . PHE A 1 1   ? -4.571  -15.765 -3.315  1.00 96.36 1   A 1 
ATOM   9    C  CE1 . PHE A 1 1   ? -6.973  -15.802 -4.698  1.00 95.33 1   A 1 
ATOM   10   C  CE2 . PHE A 1 1   ? -4.959  -14.668 -4.060  1.00 95.36 1   A 1 
ATOM   11   C  CZ  . PHE A 1 1   ? -6.157  -14.681 -4.753  1.00 95.82 1   A 1 
ATOM   12   N  N   . GLU A 1 2   ? -4.000  -16.672 0.086   1.00 97.76 2   A 1 
ATOM   13   C  CA  . GLU A 1 2   ? -3.588  -15.477 0.815   1.00 97.89 2   A 1 
ATOM   14   C  C   . GLU A 1 2   ? -2.749  -14.573 -0.090  1.00 98.09 2   A 1 
ATOM   15   O  O   . GLU A 1 2   ? -2.082  -15.045 -1.014  1.00 97.82 2   A 1 
ATOM   16   C  CB  . GLU A 1 2   ? -2.814  -15.847 2.078   1.00 97.22 2   A 1 
ATOM   17   C  CG  . GLU A 1 2   ? -3.658  -16.540 3.131   1.00 93.35 2   A 1 
ATOM   18   C  CD  . GLU A 1 2   ? -2.880  -16.848 4.402   1.00 91.33 2   A 1 
ATOM   19   O  OE1 . GLU A 1 2   ? -1.692  -17.210 4.303   1.00 84.58 2   A 1 
ATOM   20   O  OE2 . GLU A 1 2   ? -3.462  -16.712 5.499   1.00 83.57 2   A 1 
ATOM   21   N  N   . MET A 1 3   ? -2.769  -13.265 0.200   1.00 98.24 3   A 1 
ATOM   22   C  CA  . MET A 1 3   ? -2.117  -12.286 -0.653  1.00 98.48 3   A 1 
ATOM   23   C  C   . MET A 1 3   ? -1.547  -11.146 0.177   1.00 98.59 3   A 1 
ATOM   24   O  O   . MET A 1 3   ? -2.259  -10.520 0.954   1.00 98.39 3   A 1 
ATOM   25   C  CB  . MET A 1 3   ? -3.103  -11.740 -1.692  1.00 98.11 3   A 1 
ATOM   26   C  CG  . MET A 1 3   ? -2.538  -10.658 -2.601  1.00 97.31 3   A 1 
ATOM   27   S  SD  . MET A 1 3   ? -3.694  -10.211 -3.921  1.00 96.36 3   A 1 
ATOM   28   C  CE  . MET A 1 3   ? -5.032  -9.492  -2.963  1.00 89.67 3   A 1 
ATOM   29   N  N   . TRP A 1 4   ? -0.250  -10.868 0.006   1.00 98.62 4   A 1 
ATOM   30   C  CA  . TRP A 1 4   ? 0.412   -9.767  0.696   1.00 98.68 4   A 1 
ATOM   31   C  C   . TRP A 1 4   ? 0.172   -8.444  -0.024  1.00 98.73 4   A 1 
ATOM   32   O  O   . TRP A 1 4   ? 0.040   -8.407  -1.253  1.00 98.60 4   A 1 
ATOM   33   C  CB  . TRP A 1 4   ? 1.914   -10.023 0.793   1.00 98.53 4   A 1 
ATOM   34   C  CG  . TRP A 1 4   ? 2.278   -11.195 1.645   1.00 98.46 4   A 1 
ATOM   35   C  CD1 . TRP A 1 4   ? 2.457   -12.491 1.239   1.00 97.95 4   A 1 
ATOM   36   C  CD2 . TRP A 1 4   ? 2.520   -11.186 3.059   1.00 98.31 4   A 1 
ATOM   37   N  NE1 . TRP A 1 4   ? 2.791   -13.283 2.308   1.00 97.65 4   A 1 
ATOM   38   C  CE2 . TRP A 1 4   ? 2.835   -12.509 3.444   1.00 97.98 4   A 1 
ATOM   39   C  CE3 . TRP A 1 4   ? 2.499   -10.183 4.041   1.00 97.95 4   A 1 
ATOM   40   C  CZ2 . TRP A 1 4   ? 3.137   -12.852 4.758   1.00 97.50 4   A 1 
ATOM   41   C  CZ3 . TRP A 1 4   ? 2.797   -10.532 5.355   1.00 97.40 4   A 1 
ATOM   42   C  CH2 . TRP A 1 4   ? 3.104   -11.851 5.696   1.00 97.20 4   A 1 
ATOM   43   N  N   . GLN A 1 5   ? 0.121   -7.350  0.744   1.00 98.53 5   A 1 
ATOM   44   C  CA  . GLN A 1 5   ? 0.084   -6.001  0.191   1.00 98.44 5   A 1 
ATOM   45   C  C   . GLN A 1 5   ? 1.306   -5.243  0.710   1.00 98.35 5   A 1 
ATOM   46   O  O   . GLN A 1 5   ? 1.395   -4.937  1.898   1.00 97.90 5   A 1 
ATOM   47   C  CB  . GLN A 1 5   ? -1.197  -5.269  0.571   1.00 98.22 5   A 1 
ATOM   48   C  CG  . GLN A 1 5   ? -1.300  -3.874  -0.043  1.00 97.82 5   A 1 
ATOM   49   C  CD  . GLN A 1 5   ? -2.533  -3.117  0.403   1.00 97.89 5   A 1 
ATOM   50   O  OE1 . GLN A 1 5   ? -3.157  -3.440  1.412   1.00 93.86 5   A 1 
ATOM   51   N  NE2 . GLN A 1 5   ? -2.896  -2.074  -0.357  1.00 93.08 5   A 1 
ATOM   52   N  N   . LEU A 1 6   ? 2.232   -4.946  -0.190  1.00 98.25 6   A 1 
ATOM   53   C  CA  . LEU A 1 6   ? 3.478   -4.261  0.127   1.00 98.03 6   A 1 
ATOM   54   C  C   . LEU A 1 6   ? 3.428   -2.882  -0.515  1.00 98.18 6   A 1 
ATOM   55   O  O   . LEU A 1 6   ? 3.432   -2.768  -1.744  1.00 97.09 6   A 1 
ATOM   56   C  CB  . LEU A 1 6   ? 4.664   -5.073  -0.408  1.00 97.12 6   A 1 
ATOM   57   C  CG  . LEU A 1 6   ? 6.062   -4.488  -0.246  1.00 95.30 6   A 1 
ATOM   58   C  CD1 . LEU A 1 6   ? 6.406   -4.314  1.224   1.00 93.45 6   A 1 
ATOM   59   C  CD2 . LEU A 1 6   ? 7.081   -5.386  -0.931  1.00 93.08 6   A 1 
ATOM   60   N  N   . THR A 1 7   ? 3.366   -1.828  0.305   1.00 97.60 7   A 1 
ATOM   61   C  CA  . THR A 1 7   ? 3.145   -0.494  -0.249  1.00 97.52 7   A 1 
ATOM   62   C  C   . THR A 1 7   ? 4.004   0.573   0.430   1.00 97.52 7   A 1 
ATOM   63   O  O   . THR A 1 7   ? 4.328   0.466   1.616   1.00 96.88 7   A 1 
ATOM   64   C  CB  . THR A 1 7   ? 1.657   -0.100  -0.178  1.00 96.84 7   A 1 
ATOM   65   O  OG1 . THR A 1 7   ? 1.427   1.093   -0.929  1.00 93.53 7   A 1 
ATOM   66   C  CG2 . THR A 1 7   ? 1.210   0.109   1.260   1.00 94.44 7   A 1 
ATOM   67   N  N   . ASP A 1 8   ? 4.366   1.604   -0.361  1.00 97.58 8   A 1 
ATOM   68   C  CA  . ASP A 1 8   ? 5.012   2.814   0.131   1.00 97.56 8   A 1 
ATOM   69   C  C   . ASP A 1 8   ? 6.263   2.519   0.960   1.00 97.47 8   A 1 
ATOM   70   O  O   . ASP A 1 8   ? 6.340   2.826   2.146   1.00 96.08 8   A 1 
ATOM   71   C  CB  . ASP A 1 8   ? 4.006   3.662   0.907   1.00 97.39 8   A 1 
ATOM   72   C  CG  . ASP A 1 8   ? 2.882   4.144   0.018   1.00 97.15 8   A 1 
ATOM   73   O  OD1 . ASP A 1 8   ? 1.866   3.429   -0.103  1.00 94.47 8   A 1 
ATOM   74   O  OD2 . ASP A 1 8   ? 3.025   5.235   -0.574  1.00 95.14 8   A 1 
ATOM   75   N  N   . ILE A 1 9   ? 7.243   1.918   0.300   1.00 96.90 9   A 1 
ATOM   76   C  CA  . ILE A 1 9   ? 8.503   1.576   0.946   1.00 96.39 9   A 1 
ATOM   77   C  C   . ILE A 1 9   ? 9.378   2.816   1.122   1.00 96.00 9   A 1 
ATOM   78   O  O   . ILE A 1 9   ? 9.936   3.046   2.199   1.00 94.47 9   A 1 
ATOM   79   C  CB  . ILE A 1 9   ? 9.257   0.500   0.145   1.00 96.15 9   A 1 
ATOM   80   C  CG1 . ILE A 1 9   ? 8.440   -0.798  0.111   1.00 94.90 9   A 1 
ATOM   81   C  CG2 . ILE A 1 9   ? 10.637  0.257   0.744   1.00 94.92 9   A 1 
ATOM   82   C  CD1 . ILE A 1 9   ? 9.012   -1.857  -0.812  1.00 92.96 9   A 1 
ATOM   83   N  N   . HIS A 1 10  ? 9.509   3.627   0.065   1.00 96.24 10  A 1 
ATOM   84   C  CA  . HIS A 1 10  ? 10.370  4.805   0.054   1.00 95.84 10  A 1 
ATOM   85   C  C   . HIS A 1 10  ? 11.767  4.466   0.583   1.00 96.01 10  A 1 
ATOM   86   O  O   . HIS A 1 10  ? 12.241  5.043   1.561   1.00 94.37 10  A 1 
ATOM   87   C  CB  . HIS A 1 10  ? 9.746   5.952   0.859   1.00 95.61 10  A 1 
ATOM   88   C  CG  . HIS A 1 10  ? 8.456   6.455   0.281   1.00 96.04 10  A 1 
ATOM   89   N  ND1 . HIS A 1 10  ? 8.412   7.365   -0.758  1.00 93.99 10  A 1 
ATOM   90   C  CD2 . HIS A 1 10  ? 7.173   6.191   0.606   1.00 94.56 10  A 1 
ATOM   91   C  CE1 . HIS A 1 10  ? 7.144   7.639   -1.042  1.00 94.46 10  A 1 
ATOM   92   N  NE2 . HIS A 1 10  ? 6.375   6.932   -0.231  1.00 94.96 10  A 1 
ATOM   93   N  N   . LEU A 1 11  ? 12.420  3.524   -0.080  1.00 95.76 11  A 1 
ATOM   94   C  CA  . LEU A 1 11  ? 13.733  3.045   0.336   1.00 95.70 11  A 1 
ATOM   95   C  C   . LEU A 1 11  ? 14.798  4.117   0.142   1.00 95.75 11  A 1 
ATOM   96   O  O   . LEU A 1 11  ? 14.924  4.687   -0.939  1.00 94.85 11  A 1 
ATOM   97   C  CB  . LEU A 1 11  ? 14.114  1.794   -0.455  1.00 95.01 11  A 1 
ATOM   98   C  CG  . LEU A 1 11  ? 15.546  1.289   -0.264  1.00 94.69 11  A 1 
ATOM   99   C  CD1 . LEU A 1 11  ? 15.773  0.840   1.174   1.00 93.39 11  A 1 
ATOM   100  C  CD2 . LEU A 1 11  ? 15.848  0.161   -1.236  1.00 93.06 11  A 1 
ATOM   101  N  N   . ASP A 1 12  ? 15.572  4.379   1.197   1.00 95.20 12  A 1 
ATOM   102  C  CA  . ASP A 1 12  ? 16.703  5.288   1.123   1.00 94.55 12  A 1 
ATOM   103  C  C   . ASP A 1 12  ? 18.000  4.498   1.220   1.00 94.32 12  A 1 
ATOM   104  O  O   . ASP A 1 12  ? 18.406  4.102   2.319   1.00 93.60 12  A 1 
ATOM   105  C  CB  . ASP A 1 12  ? 16.643  6.342   2.234   1.00 93.69 12  A 1 
ATOM   106  C  CG  . ASP A 1 12  ? 17.762  7.361   2.124   1.00 93.23 12  A 1 
ATOM   107  O  OD1 . ASP A 1 12  ? 18.543  7.303   1.152   1.00 91.91 12  A 1 
ATOM   108  O  OD2 . ASP A 1 12  ? 17.866  8.227   3.014   1.00 91.33 12  A 1 
ATOM   109  N  N   . PRO A 1 13  ? 18.682  4.262   0.099   1.00 93.16 13  A 1 
ATOM   110  C  CA  . PRO A 1 13  ? 19.943  3.511   0.123   1.00 91.52 13  A 1 
ATOM   111  C  C   . PRO A 1 13  ? 21.049  4.221   0.893   1.00 92.02 13  A 1 
ATOM   112  O  O   . PRO A 1 13  ? 22.042  3.583   1.245   1.00 90.64 13  A 1 
ATOM   113  C  CB  . PRO A 1 13  ? 20.308  3.384   -1.362  1.00 89.59 13  A 1 
ATOM   114  C  CG  . PRO A 1 13  ? 19.026  3.615   -2.103  1.00 87.53 13  A 1 
ATOM   115  C  CD  . PRO A 1 13  ? 18.265  4.605   -1.272  1.00 90.99 13  A 1 
ATOM   116  N  N   . MET A 1 14  ? 20.894  5.524   1.153   1.00 91.77 14  A 1 
ATOM   117  C  CA  . MET A 1 14  ? 21.928  6.299   1.819   1.00 91.90 14  A 1 
ATOM   118  C  C   . MET A 1 14  ? 21.745  6.364   3.332   1.00 93.88 14  A 1 
ATOM   119  O  O   . MET A 1 14  ? 22.558  6.989   4.026   1.00 93.73 14  A 1 
ATOM   120  C  CB  . MET A 1 14  ? 21.981  7.724   1.246   1.00 89.73 14  A 1 
ATOM   121  C  CG  . MET A 1 14  ? 22.344  7.774   -0.226  1.00 83.64 14  A 1 
ATOM   122  S  SD  . MET A 1 14  ? 22.610  9.450   -0.835  1.00 76.05 14  A 1 
ATOM   123  C  CE  . MET A 1 14  ? 24.046  9.936   0.114   1.00 66.07 14  A 1 
ATOM   124  N  N   . TYR A 1 15  ? 20.694  5.721   3.858   1.00 92.75 15  A 1 
ATOM   125  C  CA  . TYR A 1 15  ? 20.462  5.707   5.305   1.00 93.23 15  A 1 
ATOM   126  C  C   . TYR A 1 15  ? 21.704  5.204   6.038   1.00 93.69 15  A 1 
ATOM   127  O  O   . TYR A 1 15  ? 22.260  4.161   5.688   1.00 92.98 15  A 1 
ATOM   128  C  CB  . TYR A 1 15  ? 19.260  4.839   5.649   1.00 93.34 15  A 1 
ATOM   129  C  CG  . TYR A 1 15  ? 18.867  4.877   7.116   1.00 95.27 15  A 1 
ATOM   130  C  CD1 . TYR A 1 15  ? 19.571  4.158   8.072   1.00 95.34 15  A 1 
ATOM   131  C  CD2 . TYR A 1 15  ? 17.781  5.634   7.545   1.00 95.48 15  A 1 
ATOM   132  C  CE1 . TYR A 1 15  ? 19.214  4.195   9.409   1.00 94.93 15  A 1 
ATOM   133  C  CE2 . TYR A 1 15  ? 17.416  5.675   8.875   1.00 95.13 15  A 1 
ATOM   134  C  CZ  . TYR A 1 15  ? 18.131  4.956   9.808   1.00 95.77 15  A 1 
ATOM   135  O  OH  . TYR A 1 15  ? 17.776  4.986   11.134  1.00 95.43 15  A 1 
ATOM   136  N  N   . THR A 1 16  ? 22.119  5.943   7.063   1.00 95.04 16  A 1 
ATOM   137  C  CA  . THR A 1 16  ? 23.327  5.624   7.809   1.00 95.47 16  A 1 
ATOM   138  C  C   . THR A 1 16  ? 23.012  5.523   9.299   1.00 96.24 16  A 1 
ATOM   139  O  O   . THR A 1 16  ? 22.526  6.483   9.903   1.00 95.94 16  A 1 
ATOM   140  C  CB  . THR A 1 16  ? 24.419  6.679   7.575   1.00 94.64 16  A 1 
ATOM   141  O  OG1 . THR A 1 16  ? 24.720  6.761   6.180   1.00 91.53 16  A 1 
ATOM   142  C  CG2 . THR A 1 16  ? 25.685  6.336   8.346   1.00 91.49 16  A 1 
ATOM   143  N  N   . VAL A 1 17  ? 23.279  4.365   9.896   1.00 96.51 17  A 1 
ATOM   144  C  CA  . VAL A 1 17  ? 23.062  4.163   11.324  1.00 96.66 17  A 1 
ATOM   145  C  C   . VAL A 1 17  ? 23.964  5.108   12.119  1.00 97.05 17  A 1 
ATOM   146  O  O   . VAL A 1 17  ? 25.144  5.262   11.804  1.00 96.20 17  A 1 
ATOM   147  C  CB  . VAL A 1 17  ? 23.332  2.701   11.729  1.00 95.86 17  A 1 
ATOM   148  C  CG1 . VAL A 1 17  ? 23.157  2.510   13.232  1.00 94.06 17  A 1 
ATOM   149  C  CG2 . VAL A 1 17  ? 22.411  1.765   10.959  1.00 94.74 17  A 1 
ATOM   150  N  N   . GLY A 1 18  ? 23.394  5.742   13.149  1.00 96.66 18  A 1 
ATOM   151  C  CA  . GLY A 1 18  ? 24.152  6.659   13.984  1.00 96.81 18  A 1 
ATOM   152  C  C   . GLY A 1 18  ? 24.246  8.066   13.440  1.00 97.53 18  A 1 
ATOM   153  O  O   . GLY A 1 18  ? 24.939  8.906   14.020  1.00 96.21 18  A 1 
ATOM   154  N  N   . SER A 1 19  ? 23.569  8.344   12.333  1.00 96.95 19  A 1 
ATOM   155  C  CA  . SER A 1 19  ? 23.551  9.675   11.744  1.00 96.49 19  A 1 
ATOM   156  C  C   . SER A 1 19  ? 22.471  10.537  12.402  1.00 96.58 19  A 1 
ATOM   157  O  O   . SER A 1 19  ? 21.779  10.104  13.324  1.00 96.04 19  A 1 
ATOM   158  C  CB  . SER A 1 19  ? 23.318  9.592   10.240  1.00 95.36 19  A 1 
ATOM   159  O  OG  . SER A 1 19  ? 22.062  9.005   9.951   1.00 93.77 19  A 1 
ATOM   160  N  N   . ASP A 1 20  ? 22.334  11.777  11.917  1.00 96.24 20  A 1 
ATOM   161  C  CA  . ASP A 1 20  ? 21.416  12.758  12.477  1.00 95.43 20  A 1 
ATOM   162  C  C   . ASP A 1 20  ? 20.054  12.661  11.785  1.00 94.87 20  A 1 
ATOM   163  O  O   . ASP A 1 20  ? 19.964  12.919  10.585  1.00 94.08 20  A 1 
ATOM   164  C  CB  . ASP A 1 20  ? 22.003  14.165  12.314  1.00 94.75 20  A 1 
ATOM   165  C  CG  . ASP A 1 20  ? 21.181  15.238  13.006  1.00 94.80 20  A 1 
ATOM   166  O  OD1 . ASP A 1 20  ? 20.106  14.934  13.562  1.00 93.37 20  A 1 
ATOM   167  O  OD2 . ASP A 1 20  ? 21.615  16.410  12.991  1.00 93.40 20  A 1 
ATOM   168  N  N   . PRO A 1 21  ? 18.982  12.312  12.512  1.00 95.50 21  A 1 
ATOM   169  C  CA  . PRO A 1 21  ? 17.647  12.260  11.912  1.00 93.61 21  A 1 
ATOM   170  C  C   . PRO A 1 21  ? 17.205  13.595  11.315  1.00 92.94 21  A 1 
ATOM   171  O  O   . PRO A 1 21  ? 16.431  13.610  10.359  1.00 91.32 21  A 1 
ATOM   172  C  CB  . PRO A 1 21  ? 16.744  11.848  13.080  1.00 92.62 21  A 1 
ATOM   173  C  CG  . PRO A 1 21  ? 17.643  11.085  13.989  1.00 92.89 21  A 1 
ATOM   174  C  CD  . PRO A 1 21  ? 18.974  11.789  13.899  1.00 95.11 21  A 1 
ATOM   175  N  N   . LEU A 1 22  ? 17.692  14.709  11.864  1.00 94.17 22  A 1 
ATOM   176  C  CA  . LEU A 1 22  ? 17.366  16.023  11.317  1.00 92.71 22  A 1 
ATOM   177  C  C   . LEU A 1 22  ? 18.072  16.275  9.989   1.00 92.05 22  A 1 
ATOM   178  O  O   . LEU A 1 22  ? 17.742  17.226  9.279   1.00 90.18 22  A 1 
ATOM   179  C  CB  . LEU A 1 22  ? 17.729  17.130  12.319  1.00 92.30 22  A 1 
ATOM   180  C  CG  . LEU A 1 22  ? 16.947  17.114  13.630  1.00 89.38 22  A 1 
ATOM   181  C  CD1 . LEU A 1 22  ? 17.425  18.219  14.553  1.00 85.71 22  A 1 
ATOM   182  C  CD2 . LEU A 1 22  ? 15.451  17.249  13.366  1.00 84.88 22  A 1 
ATOM   183  N  N   . LYS A 1 23  ? 19.038  15.425  9.641   1.00 92.26 23  A 1 
ATOM   184  C  CA  . LYS A 1 23  ? 19.720  15.474  8.352   1.00 92.11 23  A 1 
ATOM   185  C  C   . LYS A 1 23  ? 19.352  14.240  7.520   1.00 92.52 23  A 1 
ATOM   186  O  O   . LYS A 1 23  ? 20.190  13.675  6.809   1.00 91.20 23  A 1 
ATOM   187  C  CB  . LYS A 1 23  ? 21.226  15.598  8.537   1.00 92.02 23  A 1 
ATOM   188  C  CG  . LYS A 1 23  ? 21.646  16.888  9.235   1.00 91.30 23  A 1 
ATOM   189  C  CD  . LYS A 1 23  ? 23.146  17.025  9.331   1.00 86.90 23  A 1 
ATOM   190  C  CE  . LYS A 1 23  ? 23.533  18.337  9.998   1.00 82.25 23  A 1 
ATOM   191  N  NZ  . LYS A 1 23  ? 25.004  18.515  10.098  1.00 72.59 23  A 1 
ATOM   192  N  N   . LEU A 1 24  ? 18.079  13.821  7.632   1.00 92.41 24  A 1 
ATOM   193  C  CA  . LEU A 1 24  ? 17.498  12.744  6.838   1.00 92.11 24  A 1 
ATOM   194  C  C   . LEU A 1 24  ? 18.155  11.387  7.085   1.00 93.49 24  A 1 
ATOM   195  O  O   . LEU A 1 24  ? 18.072  10.491  6.248   1.00 92.44 24  A 1 
ATOM   196  C  CB  . LEU A 1 24  ? 17.528  13.085  5.344   1.00 90.04 24  A 1 
ATOM   197  C  CG  . LEU A 1 24  ? 16.939  14.446  4.956   1.00 87.08 24  A 1 
ATOM   198  C  CD1 . LEU A 1 24  ? 17.093  14.687  3.462   1.00 84.14 24  A 1 
ATOM   199  C  CD2 . LEU A 1 24  ? 15.481  14.537  5.377   1.00 82.80 24  A 1 
ATOM   200  N  N   . CYS A 1 25  ? 18.812  11.229  8.240   1.00 93.34 25  A 1 
ATOM   201  C  CA  . CYS A 1 25  ? 19.506  9.997   8.595   1.00 94.12 25  A 1 
ATOM   202  C  C   . CYS A 1 25  ? 20.587  9.625   7.584   1.00 94.42 25  A 1 
ATOM   203  O  O   . CYS A 1 25  ? 20.836  8.444   7.325   1.00 93.78 25  A 1 
ATOM   204  C  CB  . CYS A 1 25  ? 18.513  8.835   8.773   1.00 94.32 25  A 1 
ATOM   205  S  SG  . CYS A 1 25  ? 17.279  9.086   10.058  1.00 93.94 25  A 1 
ATOM   206  N  N   . ARG A 1 26  ? 21.235  10.642  7.004   1.00 94.46 26  A 1 
ATOM   207  C  CA  . ARG A 1 26  ? 22.278  10.407  6.015   1.00 93.54 26  A 1 
ATOM   208  C  C   . ARG A 1 26  ? 23.631  10.963  6.446   1.00 93.66 26  A 1 
ATOM   209  O  O   . ARG A 1 26  ? 24.666  10.400  6.106   1.00 92.35 26  A 1 
ATOM   210  C  CB  . ARG A 1 26  ? 21.889  11.034  4.674   1.00 92.08 26  A 1 
ATOM   211  C  CG  . ARG A 1 26  ? 20.666  10.415  4.028   1.00 90.63 26  A 1 
ATOM   212  C  CD  . ARG A 1 26  ? 20.359  11.069  2.696   1.00 88.27 26  A 1 
ATOM   213  N  NE  . ARG A 1 26  ? 19.213  10.452  2.036   1.00 86.14 26  A 1 
ATOM   214  C  CZ  . ARG A 1 26  ? 18.708  10.851  0.876   1.00 83.50 26  A 1 
ATOM   215  N  NH1 . ARG A 1 26  ? 19.242  11.872  0.229   1.00 80.59 26  A 1 
ATOM   216  N  NH2 . ARG A 1 26  ? 17.662  10.229  0.357   1.00 77.99 26  A 1 
ATOM   217  N  N   . GLU A 1 27  ? 23.626  12.071  7.191   1.00 94.63 27  A 1 
ATOM   218  C  CA  . GLU A 1 27  ? 24.850  12.763  7.556   1.00 94.18 27  A 1 
ATOM   219  C  C   . GLU A 1 27  ? 24.863  13.104  9.037   1.00 95.48 27  A 1 
ATOM   220  O  O   . GLU A 1 27  ? 23.875  12.898  9.753   1.00 93.86 27  A 1 
ATOM   221  C  CB  . GLU A 1 27  ? 25.006  14.048  6.732   1.00 90.66 27  A 1 
ATOM   222  C  CG  . GLU A 1 27  ? 25.032  13.823  5.226   1.00 84.81 27  A 1 
ATOM   223  C  CD  . GLU A 1 27  ? 25.104  15.118  4.443   1.00 83.91 27  A 1 
ATOM   224  O  OE1 . GLU A 1 27  ? 24.975  16.201  5.062   1.00 77.49 27  A 1 
ATOM   225  O  OE2 . GLU A 1 27  ? 25.287  15.057  3.211   1.00 77.07 27  A 1 
ATOM   226  N  N   . GLY A 1 28  ? 25.999  13.637  9.505   1.00 94.65 28  A 1 
ATOM   227  C  CA  . GLY A 1 28  ? 26.129  14.079  10.876  1.00 95.27 28  A 1 
ATOM   228  C  C   . GLY A 1 28  ? 26.166  12.928  11.867  1.00 96.86 28  A 1 
ATOM   229  O  O   . GLY A 1 28  ? 26.369  11.768  11.501  1.00 95.60 28  A 1 
ATOM   230  N  N   . LYS A 1 29  ? 25.960  13.271  13.148  1.00 96.55 29  A 1 
ATOM   231  C  CA  . LYS A 1 29  ? 25.985  12.294  14.230  1.00 96.74 29  A 1 
ATOM   232  C  C   . LYS A 1 29  ? 24.720  12.423  15.060  1.00 96.93 29  A 1 
ATOM   233  O  O   . LYS A 1 29  ? 24.317  13.522  15.423  1.00 94.17 29  A 1 
ATOM   234  C  CB  . LYS A 1 29  ? 27.228  12.491  15.101  1.00 95.14 29  A 1 
ATOM   235  C  CG  . LYS A 1 29  ? 27.387  11.462  16.206  1.00 84.90 29  A 1 
ATOM   236  C  CD  . LYS A 1 29  ? 28.664  11.683  16.994  1.00 78.30 29  A 1 
ATOM   237  C  CE  . LYS A 1 29  ? 28.826  10.648  18.100  1.00 68.50 29  A 1 
ATOM   238  N  NZ  . LYS A 1 29  ? 30.081  10.840  18.879  1.00 59.06 29  A 1 
ATOM   239  N  N   . GLY A 1 30  ? 24.087  11.297  15.346  1.00 96.77 30  A 1 
ATOM   240  C  CA  . GLY A 1 30  ? 22.868  11.275  16.128  1.00 96.48 30  A 1 
ATOM   241  C  C   . GLY A 1 30  ? 22.501  9.858   16.512  1.00 97.26 30  A 1 
ATOM   242  O  O   . GLY A 1 30  ? 23.368  8.990   16.629  1.00 95.66 30  A 1 
ATOM   243  N  N   . ASN A 1 31  ? 21.205  9.609   16.701  1.00 96.50 31  A 1 
ATOM   244  C  CA  . ASN A 1 31  ? 20.740  8.308   17.161  1.00 95.50 31  A 1 
ATOM   245  C  C   . ASN A 1 31  ? 19.842  7.612   16.147  1.00 96.43 31  A 1 
ATOM   246  O  O   . ASN A 1 31  ? 18.904  6.904   16.522  1.00 94.21 31  A 1 
ATOM   247  C  CB  . ASN A 1 31  ? 20.016  8.453   18.506  1.00 92.40 31  A 1 
ATOM   248  C  CG  . ASN A 1 31  ? 18.816  9.370   18.450  1.00 82.62 31  A 1 
ATOM   249  O  OD1 . ASN A 1 31  ? 18.610  10.085  17.477  1.00 71.65 31  A 1 
ATOM   250  N  ND2 . ASN A 1 31  ? 18.005  9.354   19.500  1.00 71.97 31  A 1 
ATOM   251  N  N   . ALA A 1 32  ? 20.105  7.802   14.854  1.00 95.40 32  A 1 
ATOM   252  C  CA  . ALA A 1 32  ? 19.390  7.077   13.810  1.00 95.22 32  A 1 
ATOM   253  C  C   . ALA A 1 32  ? 19.564  5.577   14.039  1.00 95.83 32  A 1 
ATOM   254  O  O   . ALA A 1 32  ? 20.686  5.075   14.077  1.00 95.05 32  A 1 
ATOM   255  C  CB  . ALA A 1 32  ? 19.901  7.480   12.433  1.00 94.91 32  A 1 
ATOM   256  N  N   . GLY A 1 33  ? 18.441  4.860   14.208  1.00 96.35 33  A 1 
ATOM   257  C  CA  . GLY A 1 33  ? 18.470  3.467   14.619  1.00 95.69 33  A 1 
ATOM   258  C  C   . GLY A 1 33  ? 18.829  2.490   13.513  1.00 96.42 33  A 1 
ATOM   259  O  O   . GLY A 1 33  ? 18.817  2.827   12.327  1.00 95.81 33  A 1 
ATOM   260  N  N   . LYS A 1 34  ? 19.128  1.260   13.922  1.00 96.48 34  A 1 
ATOM   261  C  CA  . LYS A 1 34  ? 19.512  0.219   12.968  1.00 96.39 34  A 1 
ATOM   262  C  C   . LYS A 1 34  ? 18.420  -0.058  11.942  1.00 96.52 34  A 1 
ATOM   263  O  O   . LYS A 1 34  ? 18.704  -0.230  10.754  1.00 95.67 34  A 1 
ATOM   264  C  CB  . LYS A 1 34  ? 19.857  -1.076  13.708  1.00 95.69 34  A 1 
ATOM   265  C  CG  . LYS A 1 34  ? 20.220  -2.242  12.794  1.00 92.09 34  A 1 
ATOM   266  C  CD  . LYS A 1 34  ? 20.565  -3.491  13.582  1.00 87.99 34  A 1 
ATOM   267  C  CE  . LYS A 1 34  ? 20.919  -4.640  12.653  1.00 81.89 34  A 1 
ATOM   268  N  NZ  . LYS A 1 34  ? 21.250  -5.890  13.405  1.00 73.37 34  A 1 
ATOM   269  N  N   . TYR A 1 35  ? 17.150  -0.081  12.397  1.00 96.13 35  A 1 
ATOM   270  C  CA  . TYR A 1 35  ? 16.031  -0.432  11.537  1.00 95.42 35  A 1 
ATOM   271  C  C   . TYR A 1 35  ? 15.199  0.768   11.101  1.00 95.38 35  A 1 
ATOM   272  O  O   . TYR A 1 35  ? 14.139  0.599   10.497  1.00 92.18 35  A 1 
ATOM   273  C  CB  . TYR A 1 35  ? 15.141  -1.476  12.224  1.00 94.91 35  A 1 
ATOM   274  C  CG  . TYR A 1 35  ? 15.848  -2.781  12.476  1.00 95.72 35  A 1 
ATOM   275  C  CD1 . TYR A 1 35  ? 16.118  -3.652  11.433  1.00 94.48 35  A 1 
ATOM   276  C  CD2 . TYR A 1 35  ? 16.248  -3.140  13.759  1.00 94.72 35  A 1 
ATOM   277  C  CE1 . TYR A 1 35  ? 16.770  -4.854  11.654  1.00 93.48 35  A 1 
ATOM   278  C  CE2 . TYR A 1 35  ? 16.901  -4.338  13.988  1.00 93.73 35  A 1 
ATOM   279  C  CZ  . TYR A 1 35  ? 17.159  -5.192  12.934  1.00 94.14 35  A 1 
ATOM   280  O  OH  . TYR A 1 35  ? 17.806  -6.381  13.152  1.00 92.31 35  A 1 
ATOM   281  N  N   . GLY A 1 36  ? 15.671  1.979   11.390  1.00 95.71 36  A 1 
ATOM   282  C  CA  . GLY A 1 36  ? 14.999  3.170   10.920  1.00 95.42 36  A 1 
ATOM   283  C  C   . GLY A 1 36  ? 14.803  4.234   11.986  1.00 96.26 36  A 1 
ATOM   284  O  O   . GLY A 1 36  ? 15.266  4.105   13.122  1.00 95.28 36  A 1 
ATOM   285  N  N   . ASP A 1 37  ? 14.105  5.303   11.582  1.00 95.00 37  A 1 
ATOM   286  C  CA  . ASP A 1 37  ? 13.791  6.426   12.449  1.00 94.78 37  A 1 
ATOM   287  C  C   . ASP A 1 37  ? 12.506  7.055   11.935  1.00 94.53 37  A 1 
ATOM   288  O  O   . ASP A 1 37  ? 12.287  7.107   10.723  1.00 92.96 37  A 1 
ATOM   289  C  CB  . ASP A 1 37  ? 14.934  7.455   12.447  1.00 94.03 37  A 1 
ATOM   290  C  CG  . ASP A 1 37  ? 14.750  8.541   13.493  1.00 94.04 37  A 1 
ATOM   291  O  OD1 . ASP A 1 37  ? 13.941  9.457   13.257  1.00 90.89 37  A 1 
ATOM   292  O  OD2 . ASP A 1 37  ? 15.411  8.460   14.543  1.00 90.78 37  A 1 
ATOM   293  N  N   . TYR A 1 38  ? 11.655  7.539   12.849  1.00 94.27 38  A 1 
ATOM   294  C  CA  . TYR A 1 38  ? 10.366  8.101   12.446  1.00 93.13 38  A 1 
ATOM   295  C  C   . TYR A 1 38  ? 10.498  9.390   11.632  1.00 92.16 38  A 1 
ATOM   296  O  O   . TYR A 1 38  ? 9.510   9.878   11.079  1.00 89.01 38  A 1 
ATOM   297  C  CB  . TYR A 1 38  ? 9.491   8.353   13.676  1.00 92.22 38  A 1 
ATOM   298  C  CG  . TYR A 1 38  ? 8.920   7.090   14.291  1.00 92.24 38  A 1 
ATOM   299  C  CD1 . TYR A 1 38  ? 8.124   6.233   13.546  1.00 90.92 38  A 1 
ATOM   300  C  CD2 . TYR A 1 38  ? 9.178   6.764   15.614  1.00 90.90 38  A 1 
ATOM   301  C  CE1 . TYR A 1 38  ? 7.597   5.078   14.106  1.00 89.73 38  A 1 
ATOM   302  C  CE2 . TYR A 1 38  ? 8.656   5.618   16.184  1.00 89.56 38  A 1 
ATOM   303  C  CZ  . TYR A 1 38  ? 7.867   4.776   15.427  1.00 90.54 38  A 1 
ATOM   304  O  OH  . TYR A 1 38  ? 7.343   3.637   15.986  1.00 87.82 38  A 1 
ATOM   305  N  N   . SER A 1 39  ? 11.691  9.947   11.559  1.00 92.41 39  A 1 
ATOM   306  C  CA  . SER A 1 39  ? 11.947  11.151  10.766  1.00 91.98 39  A 1 
ATOM   307  C  C   . SER A 1 39  ? 12.559  10.835  9.409   1.00 92.57 39  A 1 
ATOM   308  O  O   . SER A 1 39  ? 12.869  11.755  8.645   1.00 89.60 39  A 1 
ATOM   309  C  CB  . SER A 1 39  ? 12.868  12.106  11.529  1.00 90.15 39  A 1 
ATOM   310  O  OG  . SER A 1 39  ? 12.304  12.492  12.770  1.00 83.88 39  A 1 
ATOM   311  N  N   . CYS A 1 40  ? 12.723  9.556   9.086   1.00 93.59 40  A 1 
ATOM   312  C  CA  . CYS A 1 40  ? 13.462  9.158   7.895   1.00 94.06 40  A 1 
ATOM   313  C  C   . CYS A 1 40  ? 12.746  8.056   7.110   1.00 94.25 40  A 1 
ATOM   314  O  O   . CYS A 1 40  ? 11.916  7.332   7.644   1.00 93.06 40  A 1 
ATOM   315  C  CB  . CYS A 1 40  ? 14.866  8.690   8.283   1.00 93.94 40  A 1 
ATOM   316  S  SG  . CYS A 1 40  ? 15.857  9.959   9.105   1.00 93.50 40  A 1 
ATOM   317  N  N   . ASP A 1 41  ? 13.088  7.949   5.819   1.00 94.70 41  A 1 
ATOM   318  C  CA  . ASP A 1 41  ? 12.572  6.887   4.969   1.00 94.70 41  A 1 
ATOM   319  C  C   . ASP A 1 41  ? 13.188  5.541   5.348   1.00 95.29 41  A 1 
ATOM   320  O  O   . ASP A 1 41  ? 14.183  5.474   6.075   1.00 94.11 41  A 1 
ATOM   321  C  CB  . ASP A 1 41  ? 12.835  7.201   3.498   1.00 93.35 41  A 1 
ATOM   322  C  CG  . ASP A 1 41  ? 11.822  8.176   2.920   1.00 92.96 41  A 1 
ATOM   323  O  OD1 . ASP A 1 41  ? 10.646  8.142   3.333   1.00 90.27 41  A 1 
ATOM   324  O  OD2 . ASP A 1 41  ? 12.200  8.970   2.030   1.00 90.05 41  A 1 
ATOM   325  N  N   . ALA A 1 42  ? 12.592  4.457   4.838   1.00 95.10 42  A 1 
ATOM   326  C  CA  . ALA A 1 42  ? 12.991  3.106   5.196   1.00 95.13 42  A 1 
ATOM   327  C  C   . ALA A 1 42  ? 14.416  2.785   4.753   1.00 95.57 42  A 1 
ATOM   328  O  O   . ALA A 1 42  ? 14.889  3.284   3.727   1.00 94.79 42  A 1 
ATOM   329  C  CB  . ALA A 1 42  ? 12.016  2.097   4.601   1.00 94.30 42  A 1 
ATOM   330  N  N   . ASN A 1 43  ? 15.107  1.941   5.528   1.00 95.82 43  A 1 
ATOM   331  C  CA  . ASN A 1 43  ? 16.462  1.522   5.197   1.00 95.66 43  A 1 
ATOM   332  C  C   . ASN A 1 43  ? 16.519  0.056   4.793   1.00 96.30 43  A 1 
ATOM   333  O  O   . ASN A 1 43  ? 15.536  -0.684  4.919   1.00 96.07 43  A 1 
ATOM   334  C  CB  . ASN A 1 43  ? 17.437  1.830   6.348   1.00 93.58 43  A 1 
ATOM   335  C  CG  . ASN A 1 43  ? 17.201  0.956   7.578   1.00 94.63 43  A 1 
ATOM   336  O  OD1 . ASN A 1 43  ? 16.319  0.113   7.615   1.00 88.61 43  A 1 
ATOM   337  N  ND2 . ASN A 1 43  ? 18.027  1.170   8.600   1.00 89.70 43  A 1 
ATOM   338  N  N   . MET A 1 44  ? 17.674  -0.373  4.297   1.00 96.52 44  A 1 
ATOM   339  C  CA  . MET A 1 44  ? 17.804  -1.724  3.772   1.00 96.21 44  A 1 
ATOM   340  C  C   . MET A 1 44  ? 17.723  -2.789  4.863   1.00 96.82 44  A 1 
ATOM   341  O  O   . MET A 1 44  ? 17.231  -3.889  4.618   1.00 96.61 44  A 1 
ATOM   342  C  CB  . MET A 1 44  ? 19.120  -1.870  2.998   1.00 95.07 44  A 1 
ATOM   343  C  CG  . MET A 1 44  ? 19.171  -3.086  2.090   1.00 87.81 44  A 1 
ATOM   344  S  SD  . MET A 1 44  ? 17.921  -3.011  0.780   1.00 85.52 44  A 1 
ATOM   345  C  CE  . MET A 1 44  ? 17.321  -4.698  0.779   1.00 75.59 44  A 1 
ATOM   346  N  N   . ALA A 1 45  ? 18.202  -2.478  6.074   1.00 96.40 45  A 1 
ATOM   347  C  CA  . ALA A 1 45  ? 18.132  -3.431  7.185   1.00 96.63 45  A 1 
ATOM   348  C  C   . ALA A 1 45  ? 16.686  -3.784  7.496   1.00 97.10 45  A 1 
ATOM   349  O  O   . ALA A 1 45  ? 16.359  -4.949  7.766   1.00 96.70 45  A 1 
ATOM   350  C  CB  . ALA A 1 45  ? 18.827  -2.848  8.413   1.00 96.47 45  A 1 
ATOM   351  N  N   . LEU A 1 46  ? 15.801  -2.788  7.469   1.00 96.80 46  A 1 
ATOM   352  C  CA  . LEU A 1 46  ? 14.377  -3.019  7.684   1.00 96.73 46  A 1 
ATOM   353  C  C   . LEU A 1 46  ? 13.803  -3.915  6.596   1.00 97.13 46  A 1 
ATOM   354  O  O   . LEU A 1 46  ? 13.036  -4.842  6.879   1.00 97.18 46  A 1 
ATOM   355  C  CB  . LEU A 1 46  ? 13.620  -1.684  7.735   1.00 96.38 46  A 1 
ATOM   356  C  CG  . LEU A 1 46  ? 12.099  -1.776  7.867   1.00 95.44 46  A 1 
ATOM   357  C  CD1 . LEU A 1 46  ? 11.711  -2.428  9.187   1.00 94.07 46  A 1 
ATOM   358  C  CD2 . LEU A 1 46  ? 11.470  -0.389  7.763   1.00 93.92 46  A 1 
ATOM   359  N  N   . LEU A 1 47  ? 14.178  -3.665  5.339   1.00 97.34 47  A 1 
ATOM   360  C  CA  . LEU A 1 47  ? 13.669  -4.468  4.231   1.00 97.10 47  A 1 
ATOM   361  C  C   . LEU A 1 47  ? 14.188  -5.898  4.285   1.00 97.37 47  A 1 
ATOM   362  O  O   . LEU A 1 47  ? 13.450  -6.833  3.979   1.00 97.02 47  A 1 
ATOM   363  C  CB  . LEU A 1 47  ? 14.028  -3.818  2.890   1.00 96.27 47  A 1 
ATOM   364  C  CG  . LEU A 1 47  ? 13.337  -2.489  2.579   1.00 91.09 47  A 1 
ATOM   365  C  CD1 . LEU A 1 47  ? 13.610  -2.082  1.137   1.00 86.62 47  A 1 
ATOM   366  C  CD2 . LEU A 1 47  ? 11.841  -2.576  2.831   1.00 86.64 47  A 1 
ATOM   367  N  N   . ASP A 1 48  ? 15.443  -6.086  4.662   1.00 97.45 48  A 1 
ATOM   368  C  CA  . ASP A 1 48  ? 15.990  -7.432  4.813   1.00 97.16 48  A 1 
ATOM   369  C  C   . ASP A 1 48  ? 15.197  -8.214  5.859   1.00 97.33 48  A 1 
ATOM   370  O  O   . ASP A 1 48  ? 14.875  -9.390  5.667   1.00 96.91 48  A 1 
ATOM   371  C  CB  . ASP A 1 48  ? 17.470  -7.378  5.211   1.00 96.63 48  A 1 
ATOM   372  C  CG  . ASP A 1 48  ? 18.368  -6.954  4.057   1.00 92.10 48  A 1 
ATOM   373  O  OD1 . ASP A 1 48  ? 17.950  -7.083  2.887   1.00 88.42 48  A 1 
ATOM   374  O  OD2 . ASP A 1 48  ? 19.503  -6.510  4.332   1.00 87.74 48  A 1 
ATOM   375  N  N   . SER A 1 49  ? 14.868  -7.559  6.975   1.00 97.47 49  A 1 
ATOM   376  C  CA  . SER A 1 49  ? 14.059  -8.172  8.022   1.00 97.26 49  A 1 
ATOM   377  C  C   . SER A 1 49  ? 12.655  -8.476  7.498   1.00 97.69 49  A 1 
ATOM   378  O  O   . SER A 1 49  ? 12.090  -9.541  7.785   1.00 97.28 49  A 1 
ATOM   379  C  CB  . SER A 1 49  ? 13.989  -7.257  9.241   1.00 96.37 49  A 1 
ATOM   380  O  OG  . SER A 1 49  ? 13.197  -7.825  10.269  1.00 84.15 49  A 1 
ATOM   381  N  N   . LEU A 1 50  ? 12.087  -7.549  6.713   1.00 97.35 50  A 1 
ATOM   382  C  CA  . LEU A 1 50  ? 10.748  -7.720  6.157   1.00 97.35 50  A 1 
ATOM   383  C  C   . LEU A 1 50  ? 10.681  -8.900  5.199   1.00 97.74 50  A 1 
ATOM   384  O  O   . LEU A 1 50  ? 9.730   -9.685  5.231   1.00 97.74 50  A 1 
ATOM   385  C  CB  . LEU A 1 50  ? 10.311  -6.426  5.454   1.00 96.63 50  A 1 
ATOM   386  C  CG  . LEU A 1 50  ? 8.925   -6.438  4.803   1.00 93.68 50  A 1 
ATOM   387  C  CD1 . LEU A 1 50  ? 7.846   -6.647  5.853   1.00 89.46 50  A 1 
ATOM   388  C  CD2 . LEU A 1 50  ? 8.694   -5.142  4.044   1.00 88.79 50  A 1 
ATOM   389  N  N   . VAL A 1 51  ? 11.684  -9.042  4.341   1.00 97.65 51  A 1 
ATOM   390  C  CA  . VAL A 1 51  ? 11.733  -10.155 3.388   1.00 97.77 51  A 1 
ATOM   391  C  C   . VAL A 1 51  ? 11.724  -11.485 4.133   1.00 97.85 51  A 1 
ATOM   392  O  O   . VAL A 1 51  ? 10.971  -12.402 3.785   1.00 97.81 51  A 1 
ATOM   393  C  CB  . VAL A 1 51  ? 12.977  -10.053 2.478   1.00 97.50 51  A 1 
ATOM   394  C  CG1 . VAL A 1 51  ? 13.176  -11.341 1.687   1.00 96.60 51  A 1 
ATOM   395  C  CG2 . VAL A 1 51  ? 12.834  -8.869  1.535   1.00 96.78 51  A 1 
ATOM   396  N  N   . LYS A 1 52  ? 12.556  -11.603 5.173   1.00 97.97 52  A 1 
ATOM   397  C  CA  . LYS A 1 52  ? 12.614  -12.822 5.964   1.00 97.73 52  A 1 
ATOM   398  C  C   . LYS A 1 52  ? 11.270  -13.106 6.628   1.00 97.79 52  A 1 
ATOM   399  O  O   . LYS A 1 52  ? 10.801  -14.244 6.659   1.00 97.36 52  A 1 
ATOM   400  C  CB  . LYS A 1 52  ? 13.720  -12.724 7.022   1.00 97.44 52  A 1 
ATOM   401  C  CG  . LYS A 1 52  ? 15.126  -12.695 6.451   1.00 90.33 52  A 1 
ATOM   402  C  CD  . LYS A 1 52  ? 16.171  -12.532 7.543   1.00 87.60 52  A 1 
ATOM   403  C  CE  . LYS A 1 52  ? 17.569  -12.469 6.975   1.00 77.15 52  A 1 
ATOM   404  N  NZ  . LYS A 1 52  ? 18.608  -12.256 8.032   1.00 68.58 52  A 1 
ATOM   405  N  N   . PHE A 1 53  ? 10.628  -12.057 7.155   1.00 97.55 53  A 1 
ATOM   406  C  CA  . PHE A 1 53  ? 9.337   -12.216 7.822   1.00 97.40 53  A 1 
ATOM   407  C  C   . PHE A 1 53  ? 8.272   -12.726 6.856   1.00 97.68 53  A 1 
ATOM   408  O  O   . PHE A 1 53  ? 7.516   -13.652 7.177   1.00 97.55 53  A 1 
ATOM   409  C  CB  . PHE A 1 53  ? 8.882   -10.901 8.446   1.00 96.88 53  A 1 
ATOM   410  C  CG  . PHE A 1 53  ? 7.505   -10.975 9.048   1.00 96.58 53  A 1 
ATOM   411  C  CD1 . PHE A 1 53  ? 7.315   -11.464 10.333  1.00 95.66 53  A 1 
ATOM   412  C  CD2 . PHE A 1 53  ? 6.390   -10.569 8.331   1.00 95.76 53  A 1 
ATOM   413  C  CE1 . PHE A 1 53  ? 6.055   -11.544 10.890  1.00 94.45 53  A 1 
ATOM   414  C  CE2 . PHE A 1 53  ? 5.121   -10.652 8.875   1.00 94.47 53  A 1 
ATOM   415  C  CZ  . PHE A 1 53  ? 4.959   -11.140 10.153  1.00 94.23 53  A 1 
ATOM   416  N  N   . ILE A 1 54  ? 8.184   -12.122 5.672   1.00 97.53 54  A 1 
ATOM   417  C  CA  . ILE A 1 54  ? 7.185   -12.524 4.688   1.00 97.73 54  A 1 
ATOM   418  C  C   . ILE A 1 54  ? 7.374   -13.987 4.303   1.00 97.70 54  A 1 
ATOM   419  O  O   . ILE A 1 54  ? 6.411   -14.759 4.248   1.00 97.57 54  A 1 
ATOM   420  C  CB  . ILE A 1 54  ? 7.244   -11.619 3.437   1.00 97.92 54  A 1 
ATOM   421  C  CG1 . ILE A 1 54  ? 6.781   -10.202 3.788   1.00 97.62 54  A 1 
ATOM   422  C  CG2 . ILE A 1 54  ? 6.387   -12.194 2.307   1.00 97.58 54  A 1 
ATOM   423  C  CD1 . ILE A 1 54  ? 6.981   -9.186  2.675   1.00 96.97 54  A 1 
ATOM   424  N  N   . LYS A 1 55  ? 8.615   -14.392 4.051   1.00 97.71 55  A 1 
ATOM   425  C  CA  . LYS A 1 55  ? 8.882   -15.774 3.647   1.00 97.37 55  A 1 
ATOM   426  C  C   . LYS A 1 55  ? 8.536   -16.769 4.750   1.00 97.18 55  A 1 
ATOM   427  O  O   . LYS A 1 55  ? 8.012   -17.851 4.466   1.00 96.46 55  A 1 
ATOM   428  C  CB  . LYS A 1 55  ? 10.342  -15.920 3.219   1.00 96.87 55  A 1 
ATOM   429  C  CG  . LYS A 1 55  ? 10.662  -15.219 1.903   1.00 95.04 55  A 1 
ATOM   430  C  CD  . LYS A 1 55  ? 12.065  -15.521 1.422   1.00 92.77 55  A 1 
ATOM   431  C  CE  . LYS A 1 55  ? 12.313  -14.933 0.055   1.00 89.16 55  A 1 
ATOM   432  N  NZ  . LYS A 1 55  ? 13.658  -15.279 -0.491  1.00 83.97 55  A 1 
ATOM   433  N  N   . ARG A 1 56  ? 8.804   -16.410 6.009   1.00 97.35 56  A 1 
ATOM   434  C  CA  . ARG A 1 56  ? 8.484   -17.289 7.129   1.00 96.96 56  A 1 
ATOM   435  C  C   . ARG A 1 56  ? 6.981   -17.435 7.330   1.00 96.93 56  A 1 
ATOM   436  O  O   . ARG A 1 56  ? 6.517   -18.443 7.878   1.00 95.81 56  A 1 
ATOM   437  C  CB  . ARG A 1 56  ? 9.103   -16.763 8.436   1.00 95.95 56  A 1 
ATOM   438  C  CG  . ARG A 1 56  ? 10.604  -16.887 8.539   1.00 84.88 56  A 1 
ATOM   439  C  CD  . ARG A 1 56  ? 11.067  -16.323 9.865   1.00 83.39 56  A 1 
ATOM   440  N  NE  . ARG A 1 56  ? 12.481  -15.949 9.858   1.00 74.86 56  A 1 
ATOM   441  C  CZ  . ARG A 1 56  ? 13.011  -15.024 10.642  1.00 69.20 56  A 1 
ATOM   442  N  NH1 . ARG A 1 56  ? 12.250  -14.376 11.511  1.00 62.09 56  A 1 
ATOM   443  N  NH2 . ARG A 1 56  ? 14.302  -14.747 10.561  1.00 61.36 56  A 1 
ATOM   444  N  N   . ASN A 1 57  ? 6.204   -16.449 6.898   1.00 96.81 57  A 1 
ATOM   445  C  CA  . ASN A 1 57  ? 4.773   -16.407 7.145   1.00 96.68 57  A 1 
ATOM   446  C  C   . ASN A 1 57  ? 3.952   -16.597 5.870   1.00 96.81 57  A 1 
ATOM   447  O  O   . ASN A 1 57  ? 2.818   -16.123 5.777   1.00 96.03 57  A 1 
ATOM   448  C  CB  . ASN A 1 57  ? 4.390   -15.105 7.848   1.00 96.29 57  A 1 
ATOM   449  C  CG  . ASN A 1 57  ? 4.894   -15.052 9.273   1.00 94.57 57  A 1 
ATOM   450  O  OD1 . ASN A 1 57  ? 4.230   -15.517 10.199  1.00 87.18 57  A 1 
ATOM   451  N  ND2 . ASN A 1 57  ? 6.080   -14.498 9.457   1.00 86.34 57  A 1 
ATOM   452  N  N   . THR A 1 58  ? 4.516   -17.294 4.882   1.00 96.98 58  A 1 
ATOM   453  C  CA  . THR A 1 58  ? 3.839   -17.567 3.622   1.00 96.88 58  A 1 
ATOM   454  C  C   . THR A 1 58  ? 3.743   -19.071 3.399   1.00 96.36 58  A 1 
ATOM   455  O  O   . THR A 1 58  ? 4.762   -19.760 3.343   1.00 94.51 58  A 1 
ATOM   456  C  CB  . THR A 1 58  ? 4.573   -16.917 2.441   1.00 96.47 58  A 1 
ATOM   457  O  OG1 . THR A 1 58  ? 4.576   -15.501 2.603   1.00 93.12 58  A 1 
ATOM   458  C  CG2 . THR A 1 58  ? 3.886   -17.269 1.127   1.00 94.19 58  A 1 
ATOM   459  N  N   . ASP A 1 59  ? 2.496   -19.575 3.277   1.00 95.56 59  A 1 
ATOM   460  C  CA  . ASP A 1 59  ? 2.259   -20.971 2.941   1.00 94.30 59  A 1 
ATOM   461  C  C   . ASP A 1 59  ? 2.265   -21.152 1.427   1.00 94.53 59  A 1 
ATOM   462  O  O   . ASP A 1 59  ? 2.396   -20.192 0.671   1.00 91.17 59  A 1 
ATOM   463  C  CB  . ASP A 1 59  ? 0.932   -21.440 3.533   1.00 91.06 59  A 1 
ATOM   464  C  CG  . ASP A 1 59  ? 0.932   -21.442 5.051   1.00 81.85 59  A 1 
ATOM   465  O  OD1 . ASP A 1 59  ? 2.001   -21.687 5.639   1.00 76.79 59  A 1 
ATOM   466  O  OD2 . ASP A 1 59  ? -0.131  -21.199 5.652   1.00 76.40 59  A 1 
ATOM   467  N  N   . VAL A 1 60  ? 2.102   -22.401 0.965   1.00 93.81 60  A 1 
ATOM   468  C  CA  . VAL A 1 60  ? 2.168   -22.700 -0.456  1.00 93.01 60  A 1 
ATOM   469  C  C   . VAL A 1 60  ? 1.108   -21.925 -1.245  1.00 93.63 60  A 1 
ATOM   470  O  O   . VAL A 1 60  ? 1.345   -21.506 -2.376  1.00 91.58 60  A 1 
ATOM   471  C  CB  . VAL A 1 60  ? 2.021   -24.221 -0.709  1.00 90.85 60  A 1 
ATOM   472  C  CG1 . VAL A 1 60  ? 0.673   -24.730 -0.219  1.00 81.02 60  A 1 
ATOM   473  C  CG2 . VAL A 1 60  ? 2.228   -24.544 -2.177  1.00 81.88 60  A 1 
ATOM   474  N  N   . ASN A 1 61  ? -0.066  -21.700 -0.633  1.00 94.29 61  A 1 
ATOM   475  C  CA  . ASN A 1 61  ? -1.144  -20.955 -1.273  1.00 94.69 61  A 1 
ATOM   476  C  C   . ASN A 1 61  ? -1.141  -19.475 -0.894  1.00 95.99 61  A 1 
ATOM   477  O  O   . ASN A 1 61  ? -2.156  -18.789 -1.052  1.00 93.59 61  A 1 
ATOM   478  C  CB  . ASN A 1 61  ? -2.501  -21.581 -0.941  1.00 91.15 61  A 1 
ATOM   479  C  CG  . ASN A 1 61  ? -2.677  -22.945 -1.568  1.00 83.15 61  A 1 
ATOM   480  O  OD1 . ASN A 1 61  ? -2.193  -23.202 -2.671  1.00 73.81 61  A 1 
ATOM   481  N  ND2 . ASN A 1 61  ? -3.379  -23.833 -0.878  1.00 73.39 61  A 1 
ATOM   482  N  N   . GLY A 1 62  ? -0.008  -18.972 -0.388  1.00 95.51 62  A 1 
ATOM   483  C  CA  . GLY A 1 62  ? 0.112   -17.574 -0.003  1.00 96.44 62  A 1 
ATOM   484  C  C   . GLY A 1 62  ? 1.195   -16.828 -0.759  1.00 97.58 62  A 1 
ATOM   485  O  O   . GLY A 1 62  ? 1.540   -15.703 -0.392  1.00 96.67 62  A 1 
ATOM   486  N  N   . LYS A 1 63  ? 1.740   -17.445 -1.812  1.00 97.32 63  A 1 
ATOM   487  C  CA  . LYS A 1 63  ? 2.819   -16.836 -2.587  1.00 97.51 63  A 1 
ATOM   488  C  C   . LYS A 1 63  ? 2.249   -15.871 -3.629  1.00 97.80 63  A 1 
ATOM   489  O  O   . LYS A 1 63  ? 2.394   -16.063 -4.842  1.00 97.44 63  A 1 
ATOM   490  C  CB  . LYS A 1 63  ? 3.688   -17.914 -3.235  1.00 97.24 63  A 1 
ATOM   491  C  CG  . LYS A 1 63  ? 4.423   -18.775 -2.226  1.00 96.17 63  A 1 
ATOM   492  C  CD  . LYS A 1 63  ? 5.324   -19.788 -2.903  1.00 93.82 63  A 1 
ATOM   493  C  CE  . LYS A 1 63  ? 6.097   -20.598 -1.884  1.00 88.81 63  A 1 
ATOM   494  N  NZ  . LYS A 1 63  ? 7.029   -21.573 -2.526  1.00 81.09 63  A 1 
ATOM   495  N  N   . VAL A 1 64  ? 1.586   -14.828 -3.125  1.00 98.38 64  A 1 
ATOM   496  C  CA  . VAL A 1 64  ? 0.949   -13.811 -3.948  1.00 98.43 64  A 1 
ATOM   497  C  C   . VAL A 1 64  ? 1.216   -12.456 -3.304  1.00 98.52 64  A 1 
ATOM   498  O  O   . VAL A 1 64  ? 1.149   -12.321 -2.078  1.00 98.41 64  A 1 
ATOM   499  C  CB  . VAL A 1 64  ? -0.573  -14.038 -4.074  1.00 98.24 64  A 1 
ATOM   500  C  CG1 . VAL A 1 64  ? -1.190  -13.036 -5.039  1.00 97.48 64  A 1 
ATOM   501  C  CG2 . VAL A 1 64  ? -0.868  -15.463 -4.531  1.00 97.60 64  A 1 
ATOM   502  N  N   . MET A 1 65  ? 1.526   -11.446 -4.120  1.00 98.62 65  A 1 
ATOM   503  C  CA  . MET A 1 65  ? 1.862   -10.132 -3.579  1.00 98.75 65  A 1 
ATOM   504  C  C   . MET A 1 65  ? 1.450   -9.017  -4.525  1.00 98.70 65  A 1 
ATOM   505  O  O   . MET A 1 65  ? 1.797   -9.036  -5.707  1.00 98.64 65  A 1 
ATOM   506  C  CB  . MET A 1 65  ? 3.361   -10.034 -3.296  1.00 98.29 65  A 1 
ATOM   507  C  CG  . MET A 1 65  ? 3.811   -8.665  -2.783  1.00 96.80 65  A 1 
ATOM   508  S  SD  . MET A 1 65  ? 5.586   -8.584  -2.467  1.00 95.91 65  A 1 
ATOM   509  C  CE  . MET A 1 65  ? 5.730   -9.731  -1.096  1.00 89.41 65  A 1 
ATOM   510  N  N   . VAL A 1 66  ? 0.707   -8.047  -3.991  1.00 98.67 66  A 1 
ATOM   511  C  CA  . VAL A 1 66  ? 0.470   -6.793  -4.685  1.00 98.62 66  A 1 
ATOM   512  C  C   . VAL A 1 66  ? 1.528   -5.804  -4.215  1.00 98.63 66  A 1 
ATOM   513  O  O   . VAL A 1 66  ? 1.636   -5.519  -3.020  1.00 98.32 66  A 1 
ATOM   514  C  CB  . VAL A 1 66  ? -0.933  -6.230  -4.407  1.00 98.32 66  A 1 
ATOM   515  C  CG1 . VAL A 1 66  ? -1.098  -4.870  -5.076  1.00 95.69 66  A 1 
ATOM   516  C  CG2 . VAL A 1 66  ? -1.996  -7.195  -4.904  1.00 95.68 66  A 1 
ATOM   517  N  N   . TYR A 1 67  ? 2.327   -5.297  -5.149  1.00 98.58 67  A 1 
ATOM   518  C  CA  . TYR A 1 67  ? 3.330   -4.282  -4.855  1.00 98.49 67  A 1 
ATOM   519  C  C   . TYR A 1 67  ? 2.757   -2.929  -5.264  1.00 98.49 67  A 1 
ATOM   520  O  O   . TYR A 1 67  ? 2.642   -2.621  -6.454  1.00 97.99 67  A 1 
ATOM   521  C  CB  . TYR A 1 67  ? 4.637   -4.594  -5.588  1.00 97.99 67  A 1 
ATOM   522  C  CG  . TYR A 1 67  ? 5.627   -3.453  -5.552  1.00 97.50 67  A 1 
ATOM   523  C  CD1 . TYR A 1 67  ? 6.320   -3.145  -4.390  1.00 96.20 67  A 1 
ATOM   524  C  CD2 . TYR A 1 67  ? 5.858   -2.678  -6.676  1.00 96.31 67  A 1 
ATOM   525  C  CE1 . TYR A 1 67  ? 7.212   -2.094  -4.347  1.00 94.75 67  A 1 
ATOM   526  C  CE2 . TYR A 1 67  ? 6.745   -1.623  -6.646  1.00 94.72 67  A 1 
ATOM   527  C  CZ  . TYR A 1 67  ? 7.422   -1.331  -5.481  1.00 94.52 67  A 1 
ATOM   528  O  OH  . TYR A 1 67  ? 8.301   -0.278  -5.447  1.00 92.38 67  A 1 
ATOM   529  N  N   . ASN A 1 68  ? 2.375   -2.110  -4.260  1.00 97.78 68  A 1 
ATOM   530  C  CA  . ASN A 1 68  ? 1.551   -0.928  -4.483  1.00 97.79 68  A 1 
ATOM   531  C  C   . ASN A 1 68  ? 2.326   0.355   -4.789  1.00 97.77 68  A 1 
ATOM   532  O  O   . ASN A 1 68  ? 1.755   1.446   -4.699  1.00 94.89 68  A 1 
ATOM   533  C  CB  . ASN A 1 68  ? 0.624   -0.701  -3.286  1.00 96.38 68  A 1 
ATOM   534  C  CG  . ASN A 1 68  ? -0.757  -1.297  -3.488  1.00 96.23 68  A 1 
ATOM   535  O  OD1 . ASN A 1 68  ? -1.055  -2.385  -2.997  1.00 88.98 68  A 1 
ATOM   536  N  ND2 . ASN A 1 68  ? -1.609  -0.585  -4.203  1.00 88.37 68  A 1 
ATOM   537  N  N   . GLY A 1 69  ? 3.601   0.252   -5.149  1.00 97.48 69  A 1 
ATOM   538  C  CA  . GLY A 1 69  ? 4.353   1.403   -5.626  1.00 97.32 69  A 1 
ATOM   539  C  C   . GLY A 1 69  ? 5.027   2.255   -4.556  1.00 97.60 69  A 1 
ATOM   540  O  O   . GLY A 1 69  ? 5.028   1.914   -3.368  1.00 96.32 69  A 1 
ATOM   541  N  N   . ASP A 1 70  ? 5.602   3.389   -5.007  1.00 96.81 70  A 1 
ATOM   542  C  CA  . ASP A 1 70  ? 6.335   4.352   -4.188  1.00 96.98 70  A 1 
ATOM   543  C  C   . ASP A 1 70  ? 7.590   3.770   -3.541  1.00 96.63 70  A 1 
ATOM   544  O  O   . ASP A 1 70  ? 7.732   3.713   -2.321  1.00 93.86 70  A 1 
ATOM   545  C  CB  . ASP A 1 70  ? 5.423   5.022   -3.158  1.00 96.55 70  A 1 
ATOM   546  C  CG  . ASP A 1 70  ? 4.942   6.389   -3.620  1.00 95.81 70  A 1 
ATOM   547  O  OD1 . ASP A 1 70  ? 5.126   6.729   -4.815  1.00 93.39 70  A 1 
ATOM   548  O  OD2 . ASP A 1 70  ? 4.383   7.146   -2.792  1.00 93.82 70  A 1 
ATOM   549  N  N   . ILE A 1 71  ? 8.530   3.378   -4.385  1.00 95.55 71  A 1 
ATOM   550  C  CA  . ILE A 1 71  ? 9.849   2.941   -3.940  1.00 94.51 71  A 1 
ATOM   551  C  C   . ILE A 1 71  ? 10.779  4.133   -3.713  1.00 94.70 71  A 1 
ATOM   552  O  O   . ILE A 1 71  ? 11.679  4.072   -2.884  1.00 94.17 71  A 1 
ATOM   553  C  CB  . ILE A 1 71  ? 10.488  1.964   -4.956  1.00 93.13 71  A 1 
ATOM   554  C  CG1 . ILE A 1 71  ? 11.817  1.410   -4.441  1.00 92.03 71  A 1 
ATOM   555  C  CG2 . ILE A 1 71  ? 10.703  2.646   -6.316  1.00 92.84 71  A 1 
ATOM   556  C  CD1 . ILE A 1 71  ? 11.674  0.483   -3.241  1.00 91.27 71  A 1 
ATOM   557  N  N   . VAL A 1 72  ? 10.576  5.225   -4.455  1.00 93.91 72  A 1 
ATOM   558  C  CA  . VAL A 1 72  ? 11.513  6.339   -4.440  1.00 93.05 72  A 1 
ATOM   559  C  C   . VAL A 1 72  ? 11.485  7.052   -3.093  1.00 93.06 72  A 1 
ATOM   560  O  O   . VAL A 1 72  ? 10.421  7.420   -2.591  1.00 92.49 72  A 1 
ATOM   561  C  CB  . VAL A 1 72  ? 11.213  7.347   -5.565  1.00 91.52 72  A 1 
ATOM   562  C  CG1 . VAL A 1 72  ? 12.175  8.528   -5.512  1.00 88.59 72  A 1 
ATOM   563  C  CG2 . VAL A 1 72  ? 11.298  6.658   -6.925  1.00 89.75 72  A 1 
ATOM   564  N  N   . SER A 1 73  ? 12.666  7.253   -2.507  1.00 93.27 73  A 1 
ATOM   565  C  CA  . SER A 1 73  ? 12.794  7.987   -1.255  1.00 91.27 73  A 1 
ATOM   566  C  C   . SER A 1 73  ? 12.334  9.428   -1.447  1.00 89.90 73  A 1 
ATOM   567  O  O   . SER A 1 73  ? 12.693  10.075  -2.430  1.00 85.82 73  A 1 
ATOM   568  C  CB  . SER A 1 73  ? 14.234  7.965   -0.756  1.00 88.49 73  A 1 
ATOM   569  O  OG  . SER A 1 73  ? 14.394  8.775   0.393   1.00 79.55 73  A 1 
ATOM   570  N  N   . ARG A 1 74  ? 11.547  9.924   -0.493  1.00 86.41 74  A 1 
ATOM   571  C  CA  . ARG A 1 74  ? 11.033  11.289  -0.566  1.00 81.04 74  A 1 
ATOM   572  C  C   . ARG A 1 74  ? 12.083  12.308  -0.152  1.00 79.45 74  A 1 
ATOM   573  O  O   . ARG A 1 74  ? 12.004  13.478  -0.523  1.00 72.23 74  A 1 
ATOM   574  C  CB  . ARG A 1 74  ? 9.798   11.423  0.326   1.00 75.62 74  A 1 
ATOM   575  C  CG  . ARG A 1 74  ? 8.673   10.468  -0.014  1.00 68.83 74  A 1 
ATOM   576  C  CD  . ARG A 1 74  ? 7.518   10.586  0.973   1.00 65.57 74  A 1 
ATOM   577  N  NE  . ARG A 1 74  ? 6.896   11.899  0.911   1.00 63.75 74  A 1 
ATOM   578  C  CZ  . ARG A 1 74  ? 5.578   12.109  0.922   1.00 61.07 74  A 1 
ATOM   579  N  NH1 . ARG A 1 74  ? 4.746   11.077  0.987   1.00 56.37 74  A 1 
ATOM   580  N  NH2 . ARG A 1 74  ? 5.094   13.340  0.868   1.00 54.89 74  A 1 
ATOM   581  N  N   . ALA A 1 75  ? 13.076  11.865  0.629   1.00 72.96 75  A 1 
ATOM   582  C  CA  . ALA A 1 75  ? 14.091  12.755  1.178   1.00 69.47 75  A 1 
ATOM   583  C  C   . ALA A 1 75  ? 15.221  12.967  0.164   1.00 72.94 75  A 1 
ATOM   584  O  O   . ALA A 1 75  ? 15.888  12.019  -0.252  1.00 67.60 75  A 1 
ATOM   585  C  CB  . ALA A 1 75  ? 14.617  12.198  2.487   1.00 62.21 75  A 1 
ATOM   586  N  N   . ILE A 1 76  ? 15.441  14.218  -0.184  1.00 75.54 76  A 1 
ATOM   587  C  CA  . ILE A 1 76  ? 16.301  14.649  -1.285  1.00 72.35 76  A 1 
ATOM   588  C  C   . ILE A 1 76  ? 17.730  14.900  -0.790  1.00 74.06 76  A 1 
ATOM   589  O  O   . ILE A 1 76  ? 17.927  15.243  0.376   1.00 68.32 76  A 1 
ATOM   590  C  CB  . ILE A 1 76  ? 15.654  15.914  -1.891  1.00 65.79 76  A 1 
ATOM   591  C  CG1 . ILE A 1 76  ? 14.334  15.528  -2.598  1.00 59.35 76  A 1 
ATOM   592  C  CG2 . ILE A 1 76  ? 16.545  16.694  -2.846  1.00 57.83 76  A 1 
ATOM   593  C  CD1 . ILE A 1 76  ? 13.501  16.699  -3.023  1.00 54.23 76  A 1 
ATOM   594  N  N   . PRO A 1 77  ? 18.760  14.659  -1.573  1.00 74.98 77  A 1 
ATOM   595  C  CA  . PRO A 1 77  ? 19.325  15.682  -2.468  1.00 73.18 77  A 1 
ATOM   596  C  C   . PRO A 1 77  ? 19.446  15.285  -3.946  1.00 75.95 77  A 1 
ATOM   597  O  O   . PRO A 1 77  ? 19.676  16.167  -4.768  1.00 72.34 77  A 1 
ATOM   598  C  CB  . PRO A 1 77  ? 20.710  15.940  -1.878  1.00 68.37 77  A 1 
ATOM   599  C  CG  . PRO A 1 77  ? 21.088  14.653  -1.247  1.00 66.59 77  A 1 
ATOM   600  C  CD  . PRO A 1 77  ? 19.810  14.001  -0.789  1.00 70.38 77  A 1 
ATOM   601  N  N   . LYS A 1 78  ? 19.307  14.004  -4.300  1.00 77.92 78  A 1 
ATOM   602  C  CA  . LYS A 1 78  ? 19.627  13.563  -5.660  1.00 77.61 78  A 1 
ATOM   603  C  C   . LYS A 1 78  ? 18.388  13.154  -6.467  1.00 80.53 78  A 1 
ATOM   604  O  O   . LYS A 1 78  ? 18.427  12.206  -7.259  1.00 76.84 78  A 1 
ATOM   605  C  CB  . LYS A 1 78  ? 20.626  12.404  -5.620  1.00 72.13 78  A 1 
ATOM   606  C  CG  . LYS A 1 78  ? 21.957  12.782  -5.010  1.00 65.17 78  A 1 
ATOM   607  C  CD  . LYS A 1 78  ? 22.921  11.603  -5.011  1.00 61.48 78  A 1 
ATOM   608  C  CE  . LYS A 1 78  ? 24.253  11.993  -4.403  1.00 54.58 78  A 1 
ATOM   609  N  NZ  . LYS A 1 78  ? 25.207  10.850  -4.373  1.00 47.69 78  A 1 
ATOM   610  N  N   . TYR A 1 79  ? 17.273  13.879  -6.278  1.00 83.44 79  A 1 
ATOM   611  C  CA  . TYR A 1 79  ? 16.031  13.516  -6.952  1.00 83.69 79  A 1 
ATOM   612  C  C   . TYR A 1 79  ? 16.076  13.969  -8.417  1.00 85.16 79  A 1 
ATOM   613  O  O   . TYR A 1 79  ? 15.813  15.129  -8.732  1.00 82.88 79  A 1 
ATOM   614  C  CB  . TYR A 1 79  ? 14.838  14.135  -6.221  1.00 80.62 79  A 1 
ATOM   615  C  CG  . TYR A 1 79  ? 13.531  13.425  -6.506  1.00 78.80 79  A 1 
ATOM   616  C  CD1 . TYR A 1 79  ? 13.112  12.355  -5.714  1.00 73.40 79  A 1 
ATOM   617  C  CD2 . TYR A 1 79  ? 12.712  13.812  -7.557  1.00 74.30 79  A 1 
ATOM   618  C  CE1 . TYR A 1 79  ? 11.930  11.701  -5.960  1.00 68.79 79  A 1 
ATOM   619  C  CE2 . TYR A 1 79  ? 11.519  13.153  -7.820  1.00 68.88 79  A 1 
ATOM   620  C  CZ  . TYR A 1 79  ? 11.139  12.102  -7.014  1.00 67.84 79  A 1 
ATOM   621  O  OH  . TYR A 1 79  ? 9.953   11.444  -7.261  1.00 63.13 79  A 1 
ATOM   622  N  N   . ASN A 1 80  ? 16.434  13.045  -9.298  1.00 88.67 80  A 1 
ATOM   623  C  CA  . ASN A 1 80  ? 16.471  13.304  -10.727 1.00 89.15 80  A 1 
ATOM   624  C  C   . ASN A 1 80  ? 16.098  12.034  -11.499 1.00 90.98 80  A 1 
ATOM   625  O  O   . ASN A 1 80  ? 15.751  11.015  -10.895 1.00 91.30 80  A 1 
ATOM   626  C  CB  . ASN A 1 80  ? 17.851  13.843  -11.155 1.00 86.77 80  A 1 
ATOM   627  C  CG  . ASN A 1 80  ? 18.981  12.895  -10.806 1.00 85.89 80  A 1 
ATOM   628  O  OD1 . ASN A 1 80  ? 18.831  11.680  -10.802 1.00 82.28 80  A 1 
ATOM   629  N  ND2 . ASN A 1 80  ? 20.156  13.460  -10.525 1.00 82.05 80  A 1 
ATOM   630  N  N   . LEU A 1 81  ? 16.150  12.106  -12.818 1.00 89.21 81  A 1 
ATOM   631  C  CA  . LEU A 1 81  ? 15.724  10.991  -13.658 1.00 90.29 81  A 1 
ATOM   632  C  C   . LEU A 1 81  ? 16.523  9.719   -13.376 1.00 92.02 81  A 1 
ATOM   633  O  O   . LEU A 1 81  ? 15.951  8.633   -13.246 1.00 92.18 81  A 1 
ATOM   634  C  CB  . LEU A 1 81  ? 15.824  11.390  -15.134 1.00 87.98 81  A 1 
ATOM   635  C  CG  . LEU A 1 81  ? 15.366  10.368  -16.173 1.00 83.55 81  A 1 
ATOM   636  C  CD1 . LEU A 1 81  ? 14.762  11.076  -17.382 1.00 77.79 81  A 1 
ATOM   637  C  CD2 . LEU A 1 81  ? 16.524  9.481   -16.622 1.00 77.59 81  A 1 
ATOM   638  N  N   . ASP A 1 82  ? 17.843  9.844   -13.272 1.00 91.34 82  A 1 
ATOM   639  C  CA  . ASP A 1 82  ? 18.689  8.684   -13.021 1.00 91.93 82  A 1 
ATOM   640  C  C   . ASP A 1 82  ? 18.418  8.087   -11.643 1.00 93.30 82  A 1 
ATOM   641  O  O   . ASP A 1 82  ? 18.448  6.863   -11.478 1.00 93.24 82  A 1 
ATOM   642  C  CB  . ASP A 1 82  ? 20.168  9.063   -13.153 1.00 90.80 82  A 1 
ATOM   643  C  CG  . ASP A 1 82  ? 20.585  9.319   -14.589 1.00 85.49 82  A 1 
ATOM   644  O  OD1 . ASP A 1 82  ? 19.910  8.817   -15.512 1.00 81.55 82  A 1 
ATOM   645  O  OD2 . ASP A 1 82  ? 21.587  10.024  -14.797 1.00 80.25 82  A 1 
ATOM   646  N  N   . TYR A 1 83  ? 18.158  8.940   -10.659 1.00 92.31 83  A 1 
ATOM   647  C  CA  . TYR A 1 83  ? 17.858  8.485   -9.305  1.00 92.93 83  A 1 
ATOM   648  C  C   . TYR A 1 83  ? 16.557  7.676   -9.281  1.00 94.05 83  A 1 
ATOM   649  O  O   . TYR A 1 83  ? 16.475  6.633   -8.625  1.00 94.02 83  A 1 
ATOM   650  C  CB  . TYR A 1 83  ? 17.769  9.678   -8.354  1.00 91.71 83  A 1 
ATOM   651  C  CG  . TYR A 1 83  ? 17.441  9.319   -6.923  1.00 89.84 83  A 1 
ATOM   652  C  CD1 . TYR A 1 83  ? 18.385  8.729   -6.093  1.00 86.90 83  A 1 
ATOM   653  C  CD2 . TYR A 1 83  ? 16.181  9.573   -6.393  1.00 86.38 83  A 1 
ATOM   654  C  CE1 . TYR A 1 83  ? 18.096  8.407   -4.778  1.00 83.62 83  A 1 
ATOM   655  C  CE2 . TYR A 1 83  ? 15.873  9.249   -5.075  1.00 83.77 83  A 1 
ATOM   656  C  CZ  . TYR A 1 83  ? 16.837  8.665   -4.282  1.00 82.65 83  A 1 
ATOM   657  O  OH  . TYR A 1 83  ? 16.541  8.344   -2.976  1.00 78.92 83  A 1 
ATOM   658  N  N   . VAL A 1 84  ? 15.544  8.153   -9.999  1.00 94.29 84  A 1 
ATOM   659  C  CA  . VAL A 1 84  ? 14.276  7.441   -10.083 1.00 94.87 84  A 1 
ATOM   660  C  C   . VAL A 1 84  ? 14.462  6.093   -10.777 1.00 95.66 84  A 1 
ATOM   661  O  O   . VAL A 1 84  ? 13.957  5.070   -10.314 1.00 95.98 84  A 1 
ATOM   662  C  CB  . VAL A 1 84  ? 13.203  8.281   -10.806 1.00 94.49 84  A 1 
ATOM   663  C  CG1 . VAL A 1 84  ? 11.958  7.456   -11.083 1.00 93.21 84  A 1 
ATOM   664  C  CG2 . VAL A 1 84  ? 12.850  9.513   -9.971  1.00 93.47 84  A 1 
ATOM   665  N  N   . LYS A 1 85  ? 15.203  6.073   -11.881 1.00 95.37 85  A 1 
ATOM   666  C  CA  . LYS A 1 85  ? 15.458  4.828   -12.603 1.00 95.74 85  A 1 
ATOM   667  C  C   . LYS A 1 85  ? 16.149  3.806   -11.707 1.00 96.27 85  A 1 
ATOM   668  O  O   . LYS A 1 85  ? 15.764  2.637   -11.666 1.00 96.41 85  A 1 
ATOM   669  C  CB  . LYS A 1 85  ? 16.297  5.089   -13.856 1.00 95.75 85  A 1 
ATOM   670  C  CG  . LYS A 1 85  ? 15.521  5.709   -15.011 1.00 94.18 85  A 1 
ATOM   671  C  CD  . LYS A 1 85  ? 16.377  5.767   -16.267 1.00 91.95 85  A 1 
ATOM   672  C  CE  . LYS A 1 85  ? 15.569  6.239   -17.470 1.00 86.94 85  A 1 
ATOM   673  N  NZ  . LYS A 1 85  ? 16.399  6.280   -18.704 1.00 80.18 85  A 1 
ATOM   674  N  N   . GLN A 1 86  ? 17.182  4.247   -10.973 1.00 95.52 86  A 1 
ATOM   675  C  CA  . GLN A 1 86  ? 17.893  3.345   -10.079 1.00 95.69 86  A 1 
ATOM   676  C  C   . GLN A 1 86  ? 16.974  2.822   -8.981  1.00 96.09 86  A 1 
ATOM   677  O  O   . GLN A 1 86  ? 17.090  1.670   -8.550  1.00 96.09 86  A 1 
ATOM   678  C  CB  . GLN A 1 86  ? 19.106  4.048   -9.454  1.00 95.11 86  A 1 
ATOM   679  C  CG  . GLN A 1 86  ? 19.969  3.120   -8.604  1.00 90.25 86  A 1 
ATOM   680  C  CD  . GLN A 1 86  ? 20.521  1.951   -9.397  1.00 87.23 86  A 1 
ATOM   681  O  OE1 . GLN A 1 86  ? 21.181  2.147   -10.420 1.00 80.38 86  A 1 
ATOM   682  N  NE2 . GLN A 1 86  ? 20.250  0.742   -8.937  1.00 76.41 86  A 1 
ATOM   683  N  N   . SER A 1 87  ? 16.034  3.662   -8.519  1.00 95.79 87  A 1 
ATOM   684  C  CA  . SER A 1 87  ? 15.076  3.249   -7.500  1.00 95.80 87  A 1 
ATOM   685  C  C   . SER A 1 87  ? 14.153  2.152   -8.027  1.00 96.73 87  A 1 
ATOM   686  O  O   . SER A 1 87  ? 13.817  1.211   -7.306  1.00 96.66 87  A 1 
ATOM   687  C  CB  . SER A 1 87  ? 14.262  4.448   -7.012  1.00 95.19 87  A 1 
ATOM   688  O  OG  . SER A 1 87  ? 15.095  5.407   -6.381  1.00 89.61 87  A 1 
ATOM   689  N  N   . ILE A 1 88  ? 13.733  2.253   -9.295  1.00 97.04 88  A 1 
ATOM   690  C  CA  . ILE A 1 88  ? 12.920  1.213   -9.910  1.00 97.36 88  A 1 
ATOM   691  C  C   . ILE A 1 88  ? 13.716  -0.085  -10.026 1.00 97.64 88  A 1 
ATOM   692  O  O   . ILE A 1 88  ? 13.186  -1.177  -9.807  1.00 97.49 88  A 1 
ATOM   693  C  CB  . ILE A 1 88  ? 12.400  1.654   -11.300 1.00 97.01 88  A 1 
ATOM   694  C  CG1 . ILE A 1 88  ? 11.558  2.929   -11.184 1.00 94.84 88  A 1 
ATOM   695  C  CG2 . ILE A 1 88  ? 11.585  0.538   -11.951 1.00 95.65 88  A 1 
ATOM   696  C  CD1 . ILE A 1 88  ? 10.333  2.789   -10.311 1.00 86.72 88  A 1 
ATOM   697  N  N   . VAL A 1 89  ? 15.004  0.027   -10.353 1.00 97.82 89  A 1 
ATOM   698  C  CA  . VAL A 1 89  ? 15.889  -1.137  -10.374 1.00 97.86 89  A 1 
ATOM   699  C  C   . VAL A 1 89  ? 15.960  -1.768  -8.988  1.00 97.81 89  A 1 
ATOM   700  O  O   . VAL A 1 89  ? 15.924  -3.002  -8.840  1.00 97.58 89  A 1 
ATOM   701  C  CB  . VAL A 1 89  ? 17.302  -0.762  -10.877 1.00 97.67 89  A 1 
ATOM   702  C  CG1 . VAL A 1 89  ? 18.264  -1.929  -10.713 1.00 96.49 89  A 1 
ATOM   703  C  CG2 . VAL A 1 89  ? 17.242  -0.319  -12.329 1.00 96.58 89  A 1 
ATOM   704  N  N   . ASN A 1 90  ? 16.046  -0.940  -7.944  1.00 97.02 90  A 1 
ATOM   705  C  CA  . ASN A 1 90  ? 16.079  -1.424  -6.573  1.00 96.47 90  A 1 
ATOM   706  C  C   . ASN A 1 90  ? 14.776  -2.136  -6.201  1.00 96.91 90  A 1 
ATOM   707  O  O   . ASN A 1 90  ? 14.793  -3.160  -5.506  1.00 96.66 90  A 1 
ATOM   708  C  CB  . ASN A 1 90  ? 16.344  -0.277  -5.592  1.00 95.56 90  A 1 
ATOM   709  C  CG  . ASN A 1 90  ? 17.724  0.322   -5.762  1.00 93.61 90  A 1 
ATOM   710  O  OD1 . ASN A 1 90  ? 18.608  -0.262  -6.388  1.00 88.70 90  A 1 
ATOM   711  N  ND2 . ASN A 1 90  ? 17.928  1.509   -5.200  1.00 87.34 90  A 1 
ATOM   712  N  N   . ALA A 1 91  ? 13.641  -1.603  -6.653  1.00 96.43 91  A 1 
ATOM   713  C  CA  . ALA A 1 91  ? 12.352  -2.242  -6.418  1.00 96.58 91  A 1 
ATOM   714  C  C   . ALA A 1 91  ? 12.311  -3.614  -7.081  1.00 97.26 91  A 1 
ATOM   715  O  O   . ALA A 1 91  ? 11.852  -4.594  -6.482  1.00 97.25 91  A 1 
ATOM   716  C  CB  . ALA A 1 91  ? 11.217  -1.361  -6.953  1.00 96.10 91  A 1 
ATOM   717  N  N   . THR A 1 92  ? 12.799  -3.693  -8.322  1.00 97.51 92  A 1 
ATOM   718  C  CA  . THR A 1 92  ? 12.835  -4.960  -9.046  1.00 97.58 92  A 1 
ATOM   719  C  C   . THR A 1 92  ? 13.720  -5.976  -8.330  1.00 97.70 92  A 1 
ATOM   720  O  O   . THR A 1 92  ? 13.358  -7.146  -8.207  1.00 97.54 92  A 1 
ATOM   721  C  CB  . THR A 1 92  ? 13.327  -4.738  -10.480 1.00 96.81 92  A 1 
ATOM   722  O  OG1 . THR A 1 92  ? 12.439  -3.840  -11.149 1.00 90.71 92  A 1 
ATOM   723  C  CG2 . THR A 1 92  ? 13.378  -6.049  -11.251 1.00 90.02 92  A 1 
ATOM   724  N  N   . ALA A 1 93  ? 14.875  -5.531  -7.841  1.00 97.87 93  A 1 
ATOM   725  C  CA  . ALA A 1 93  ? 15.779  -6.407  -7.100  1.00 97.65 93  A 1 
ATOM   726  C  C   . ALA A 1 93  ? 15.104  -6.949  -5.842  1.00 97.91 93  A 1 
ATOM   727  O  O   . ALA A 1 93  ? 15.270  -8.120  -5.496  1.00 97.55 93  A 1 
ATOM   728  C  CB  . ALA A 1 93  ? 17.063  -5.661  -6.750  1.00 97.29 93  A 1 
ATOM   729  N  N   . LEU A 1 94  ? 14.339  -6.099  -5.157  1.00 97.62 94  A 1 
ATOM   730  C  CA  . LEU A 1 94  ? 13.595  -6.518  -3.979  1.00 97.61 94  A 1 
ATOM   731  C  C   . LEU A 1 94  ? 12.546  -7.566  -4.343  1.00 98.03 94  A 1 
ATOM   732  O  O   . LEU A 1 94  ? 12.444  -8.613  -3.691  1.00 97.86 94  A 1 
ATOM   733  C  CB  . LEU A 1 94  ? 12.929  -5.314  -3.313  1.00 97.05 94  A 1 
ATOM   734  C  CG  . LEU A 1 94  ? 11.969  -5.627  -2.153  1.00 94.71 94  A 1 
ATOM   735  C  CD1 . LEU A 1 94  ? 12.737  -6.186  -0.972  1.00 91.48 94  A 1 
ATOM   736  C  CD2 . LEU A 1 94  ? 11.200  -4.378  -1.753  1.00 91.08 94  A 1 
ATOM   737  N  N   . LEU A 1 95  ? 11.767  -7.313  -5.399  1.00 97.88 95  A 1 
ATOM   738  C  CA  . LEU A 1 95  ? 10.705  -8.226  -5.800  1.00 97.98 95  A 1 
ATOM   739  C  C   . LEU A 1 95  ? 11.259  -9.555  -6.296  1.00 98.00 95  A 1 
ATOM   740  O  O   . LEU A 1 95  ? 10.612  -10.596 -6.143  1.00 97.87 95  A 1 
ATOM   741  C  CB  . LEU A 1 95  ? 9.821   -7.571  -6.863  1.00 97.96 95  A 1 
ATOM   742  C  CG  . LEU A 1 95  ? 9.058   -6.330  -6.401  1.00 97.59 95  A 1 
ATOM   743  C  CD1 . LEU A 1 95  ? 8.265   -5.713  -7.550  1.00 97.04 95  A 1 
ATOM   744  C  CD2 . LEU A 1 95  ? 8.134   -6.662  -5.234  1.00 96.73 95  A 1 
ATOM   745  N  N   . LYS A 1 96  ? 12.461  -9.543  -6.889  1.00 98.32 96  A 1 
ATOM   746  C  CA  . LYS A 1 96  ? 13.080  -10.776 -7.364  1.00 98.19 96  A 1 
ATOM   747  C  C   . LYS A 1 96  ? 13.416  -11.726 -6.218  1.00 98.18 96  A 1 
ATOM   748  O  O   . LYS A 1 96  ? 13.599  -12.926 -6.439  1.00 97.69 96  A 1 
ATOM   749  C  CB  . LYS A 1 96  ? 14.338  -10.465 -8.182  1.00 97.81 96  A 1 
ATOM   750  C  CG  . LYS A 1 96  ? 14.046  -10.016 -9.604  1.00 92.83 96  A 1 
ATOM   751  C  CD  . LYS A 1 96  ? 15.321  -9.741  -10.381 1.00 87.59 96  A 1 
ATOM   752  C  CE  . LYS A 1 96  ? 15.029  -9.369  -11.824 1.00 80.11 96  A 1 
ATOM   753  N  NZ  . LYS A 1 96  ? 16.278  -9.029  -12.577 1.00 71.21 96  A 1 
ATOM   754  N  N   . LYS A 1 97  ? 13.486  -11.210 -4.989  1.00 98.23 97  A 1 
ATOM   755  C  CA  . LYS A 1 97  ? 13.677  -12.068 -3.824  1.00 98.03 97  A 1 
ATOM   756  C  C   . LYS A 1 97  ? 12.446  -12.927 -3.563  1.00 98.00 97  A 1 
ATOM   757  O  O   . LYS A 1 97  ? 12.511  -13.887 -2.786  1.00 97.25 97  A 1 
ATOM   758  C  CB  . LYS A 1 97  ? 14.020  -11.225 -2.588  1.00 97.88 97  A 1 
ATOM   759  C  CG  . LYS A 1 97  ? 15.329  -10.458 -2.737  1.00 96.31 97  A 1 
ATOM   760  C  CD  . LYS A 1 97  ? 15.663  -9.650  -1.495  1.00 91.57 97  A 1 
ATOM   761  C  CE  . LYS A 1 97  ? 16.980  -8.913  -1.666  1.00 87.32 97  A 1 
ATOM   762  N  NZ  . LYS A 1 97  ? 17.354  -8.117  -0.464  1.00 77.71 97  A 1 
ATOM   763  N  N   . PHE A 1 98  ? 11.324  -12.600 -4.215  1.00 98.15 98  A 1 
ATOM   764  C  CA  . PHE A 1 98  ? 10.098  -13.382 -4.165  1.00 97.71 98  A 1 
ATOM   765  C  C   . PHE A 1 98  ? 9.790   -13.964 -5.552  1.00 97.17 98  A 1 
ATOM   766  O  O   . PHE A 1 98  ? 8.652   -13.927 -6.015  1.00 95.54 98  A 1 
ATOM   767  C  CB  . PHE A 1 98  ? 8.932   -12.526 -3.676  1.00 97.70 98  A 1 
ATOM   768  C  CG  . PHE A 1 98  ? 9.173   -11.847 -2.357  1.00 98.05 98  A 1 
ATOM   769  C  CD1 . PHE A 1 98  ? 9.010   -12.533 -1.160  1.00 97.49 98  A 1 
ATOM   770  C  CD2 . PHE A 1 98  ? 9.572   -10.520 -2.306  1.00 97.57 98  A 1 
ATOM   771  C  CE1 . PHE A 1 98  ? 9.231   -11.918 0.052   1.00 96.90 98  A 1 
ATOM   772  C  CE2 . PHE A 1 98  ? 9.797   -9.894  -1.084  1.00 97.06 98  A 1 
ATOM   773  C  CZ  . PHE A 1 98  ? 9.627   -10.589 0.097   1.00 97.22 98  A 1 
ATOM   774  N  N   . GLU A 1 99  ? 10.818  -14.499 -6.219  1.00 94.40 99  A 1 
ATOM   775  C  CA  . GLU A 1 99  ? 10.691  -14.910 -7.613  1.00 92.27 99  A 1 
ATOM   776  C  C   . GLU A 1 99  ? 9.684   -16.044 -7.817  1.00 92.63 99  A 1 
ATOM   777  O  O   . GLU A 1 99  ? 9.196   -16.236 -8.931  1.00 89.85 99  A 1 
ATOM   778  C  CB  . GLU A 1 99  ? 12.062  -15.317 -8.158  1.00 88.53 99  A 1 
ATOM   779  C  CG  . GLU A 1 99  ? 12.717  -16.466 -7.408  1.00 78.84 99  A 1 
ATOM   780  C  CD  . GLU A 1 99  ? 14.107  -16.784 -7.931  1.00 73.98 99  A 1 
ATOM   781  O  OE1 . GLU A 1 99  ? 14.712  -15.923 -8.600  1.00 68.63 99  A 1 
ATOM   782  O  OE2 . GLU A 1 99  ? 14.584  -17.905 -7.675  1.00 68.46 99  A 1 
ATOM   783  N  N   . ASP A 1 100 ? 9.358   -16.800 -6.757  1.00 95.90 100 A 1 
ATOM   784  C  CA  . ASP A 1 100 ? 8.372   -17.867 -6.852  1.00 95.85 100 A 1 
ATOM   785  C  C   . ASP A 1 100 ? 6.964   -17.388 -6.486  1.00 96.86 100 A 1 
ATOM   786  O  O   . ASP A 1 100 ? 6.040   -18.197 -6.415  1.00 95.85 100 A 1 
ATOM   787  C  CB  . ASP A 1 100 ? 8.779   -19.060 -5.969  1.00 93.58 100 A 1 
ATOM   788  C  CG  . ASP A 1 100 ? 8.936   -18.669 -4.509  1.00 89.87 100 A 1 
ATOM   789  O  OD1 . ASP A 1 100 ? 9.257   -17.501 -4.226  1.00 86.03 100 A 1 
ATOM   790  O  OD2 . ASP A 1 100 ? 8.752   -19.550 -3.638  1.00 86.14 100 A 1 
ATOM   791  N  N   . PHE A 1 101 ? 6.784   -16.081 -6.266  1.00 97.77 101 A 1 
ATOM   792  C  CA  . PHE A 1 101 ? 5.474   -15.482 -6.002  1.00 98.05 101 A 1 
ATOM   793  C  C   . PHE A 1 101 ? 4.823   -15.024 -7.300  1.00 97.97 101 A 1 
ATOM   794  O  O   . PHE A 1 101 ? 5.502   -14.695 -8.278  1.00 97.34 101 A 1 
ATOM   795  C  CB  . PHE A 1 101 ? 5.594   -14.260 -5.077  1.00 98.00 101 A 1 
ATOM   796  C  CG  . PHE A 1 101 ? 5.780   -14.570 -3.611  1.00 98.18 101 A 1 
ATOM   797  C  CD1 . PHE A 1 101 ? 6.708   -15.495 -3.174  1.00 97.45 101 A 1 
ATOM   798  C  CD2 . PHE A 1 101 ? 5.038   -13.877 -2.660  1.00 97.42 101 A 1 
ATOM   799  C  CE1 . PHE A 1 101 ? 6.885   -15.748 -1.819  1.00 96.77 101 A 1 
ATOM   800  C  CE2 . PHE A 1 101 ? 5.212   -14.122 -1.303  1.00 96.89 101 A 1 
ATOM   801  C  CZ  . PHE A 1 101 ? 6.136   -15.055 -0.886  1.00 97.36 101 A 1 
ATOM   802  N  N   . PHE A 1 102 ? 3.490   -14.973 -7.301  1.00 98.23 102 A 1 
ATOM   803  C  CA  . PHE A 1 102 ? 2.740   -14.231 -8.314  1.00 98.31 102 A 1 
ATOM   804  C  C   . PHE A 1 102 ? 2.713   -12.776 -7.862  1.00 98.45 102 A 1 
ATOM   805  O  O   . PHE A 1 102 ? 2.077   -12.434 -6.865  1.00 98.38 102 A 1 
ATOM   806  C  CB  . PHE A 1 102 ? 1.329   -14.802 -8.455  1.00 98.20 102 A 1 
ATOM   807  C  CG  . PHE A 1 102 ? 0.473   -14.072 -9.461  1.00 98.25 102 A 1 
ATOM   808  C  CD1 . PHE A 1 102 ? 0.725   -14.184 -10.821 1.00 97.84 102 A 1 
ATOM   809  C  CD2 . PHE A 1 102 ? -0.582  -13.277 -9.042  1.00 97.85 102 A 1 
ATOM   810  C  CE1 . PHE A 1 102 ? -0.063  -13.516 -11.746 1.00 97.35 102 A 1 
ATOM   811  C  CE2 . PHE A 1 102 ? -1.381  -12.608 -9.961  1.00 97.42 102 A 1 
ATOM   812  C  CZ  . PHE A 1 102 ? -1.110  -12.736 -11.309 1.00 97.60 102 A 1 
ATOM   813  N  N   . ILE A 1 103 ? 3.431   -11.914 -8.575  1.00 98.57 103 A 1 
ATOM   814  C  CA  . ILE A 1 103 ? 3.644   -10.532 -8.159  1.00 98.64 103 A 1 
ATOM   815  C  C   . ILE A 1 103 ? 2.913   -9.581  -9.096  1.00 98.73 103 A 1 
ATOM   816  O  O   . ILE A 1 103 ? 2.968   -9.732  -10.323 1.00 98.57 103 A 1 
ATOM   817  C  CB  . ILE A 1 103 ? 5.148   -10.193 -8.110  1.00 98.32 103 A 1 
ATOM   818  C  CG1 . ILE A 1 103 ? 5.841   -11.066 -7.056  1.00 96.83 103 A 1 
ATOM   819  C  CG2 . ILE A 1 103 ? 5.370   -8.716  -7.812  1.00 97.51 103 A 1 
ATOM   820  C  CD1 . ILE A 1 103 ? 7.345   -10.919 -7.004  1.00 91.38 103 A 1 
ATOM   821  N  N   . ILE A 1 104 ? 2.222   -8.604  -8.508  1.00 98.68 104 A 1 
ATOM   822  C  CA  . ILE A 1 104 ? 1.447   -7.608  -9.241  1.00 98.78 104 A 1 
ATOM   823  C  C   . ILE A 1 104 ? 2.065   -6.238  -8.973  1.00 98.70 104 A 1 
ATOM   824  O  O   . ILE A 1 104 ? 1.716   -5.575  -7.997  1.00 98.61 104 A 1 
ATOM   825  C  CB  . ILE A 1 104 ? -0.035  -7.631  -8.806  1.00 98.65 104 A 1 
ATOM   826  C  CG1 . ILE A 1 104 ? -0.610  -9.046  -8.961  1.00 98.11 104 A 1 
ATOM   827  C  CG2 . ILE A 1 104 ? -0.859  -6.625  -9.601  1.00 98.26 104 A 1 
ATOM   828  C  CD1 . ILE A 1 104 ? -1.831  -9.306  -8.084  1.00 96.07 104 A 1 
ATOM   829  N  N   . PRO A 1 105 ? 3.013   -5.788  -9.814  1.00 98.64 105 A 1 
ATOM   830  C  CA  . PRO A 1 105 ? 3.730   -4.529  -9.560  1.00 98.59 105 A 1 
ATOM   831  C  C   . PRO A 1 105 ? 3.031   -3.315  -10.160 1.00 98.56 105 A 1 
ATOM   832  O  O   . PRO A 1 105 ? 2.253   -3.435  -11.101 1.00 98.26 105 A 1 
ATOM   833  C  CB  . PRO A 1 105 ? 5.075   -4.765  -10.245 1.00 98.33 105 A 1 
ATOM   834  C  CG  . PRO A 1 105 ? 4.727   -5.631  -11.415 1.00 97.76 105 A 1 
ATOM   835  C  CD  . PRO A 1 105 ? 3.589   -6.522  -10.954 1.00 98.43 105 A 1 
ATOM   836  N  N   . MET A 1 106 ? 3.320   -2.128  -9.596  1.00 98.36 106 A 1 
ATOM   837  C  CA  . MET A 1 106 ? 2.794   -0.885  -10.132 1.00 98.12 106 A 1 
ATOM   838  C  C   . MET A 1 106 ? 3.706   0.279   -9.752  1.00 98.28 106 A 1 
ATOM   839  O  O   . MET A 1 106 ? 4.665   0.111   -8.995  1.00 97.62 106 A 1 
ATOM   840  C  CB  . MET A 1 106 ? 1.366   -0.620  -9.630  1.00 95.87 106 A 1 
ATOM   841  C  CG  . MET A 1 106 ? 1.290   -0.208  -8.168  1.00 92.84 106 A 1 
ATOM   842  S  SD  . MET A 1 106 ? -0.409  -0.027  -7.568  1.00 95.23 106 A 1 
ATOM   843  C  CE  . MET A 1 106 ? -0.945  -1.732  -7.585  1.00 89.92 106 A 1 
ATOM   844  N  N   . LEU A 1 107 ? 3.396   1.462   -10.289 1.00 98.15 107 A 1 
ATOM   845  C  CA  . LEU A 1 107 ? 4.136   2.683   -10.000 1.00 97.90 107 A 1 
ATOM   846  C  C   . LEU A 1 107 ? 3.333   3.586   -9.073  1.00 98.05 107 A 1 
ATOM   847  O  O   . LEU A 1 107 ? 2.110   3.680   -9.185  1.00 97.57 107 A 1 
ATOM   848  C  CB  . LEU A 1 107 ? 4.447   3.446   -11.290 1.00 97.44 107 A 1 
ATOM   849  C  CG  . LEU A 1 107 ? 5.404   2.778   -12.283 1.00 97.07 107 A 1 
ATOM   850  C  CD1 . LEU A 1 107 ? 5.385   3.522   -13.605 1.00 96.32 107 A 1 
ATOM   851  C  CD2 . LEU A 1 107 ? 6.807   2.723   -11.706 1.00 95.81 107 A 1 
ATOM   852  N  N   . GLY A 1 108 ? 4.026   4.259   -8.155  1.00 98.03 108 A 1 
ATOM   853  C  CA  . GLY A 1 108 ? 3.433   5.294   -7.326  1.00 97.77 108 A 1 
ATOM   854  C  C   . GLY A 1 108 ? 3.753   6.681   -7.859  1.00 97.54 108 A 1 
ATOM   855  O  O   . GLY A 1 108 ? 4.469   6.836   -8.853  1.00 97.10 108 A 1 
ATOM   856  N  N   . ASN A 1 109 ? 3.228   7.723   -7.202  1.00 97.36 109 A 1 
ATOM   857  C  CA  . ASN A 1 109 ? 3.387   9.086   -7.697  1.00 96.99 109 A 1 
ATOM   858  C  C   . ASN A 1 109 ? 4.812   9.614   -7.544  1.00 96.79 109 A 1 
ATOM   859  O  O   . ASN A 1 109 ? 5.180   10.596  -8.191  1.00 95.89 109 A 1 
ATOM   860  C  CB  . ASN A 1 109 ? 2.393   10.035  -7.012  1.00 96.55 109 A 1 
ATOM   861  C  CG  . ASN A 1 109 ? 2.544   10.069  -5.510  1.00 96.16 109 A 1 
ATOM   862  O  OD1 . ASN A 1 109 ? 2.213   9.100   -4.822  1.00 93.25 109 A 1 
ATOM   863  N  ND2 . ASN A 1 109 ? 3.038   11.190  -4.989  1.00 92.73 109 A 1 
ATOM   864  N  N   . HIS A 1 110 ? 5.625   8.982   -6.687  1.00 96.74 110 A 1 
ATOM   865  C  CA  . HIS A 1 110 ? 7.022   9.377   -6.562  1.00 96.18 110 A 1 
ATOM   866  C  C   . HIS A 1 110 ? 7.936   8.608   -7.508  1.00 96.32 110 A 1 
ATOM   867  O  O   . HIS A 1 110 ? 9.113   8.943   -7.639  1.00 95.42 110 A 1 
ATOM   868  C  CB  . HIS A 1 110 ? 7.499   9.188   -5.116  1.00 95.77 110 A 1 
ATOM   869  C  CG  . HIS A 1 110 ? 6.919   10.178  -4.158  1.00 95.06 110 A 1 
ATOM   870  N  ND1 . HIS A 1 110 ? 7.457   11.431  -3.969  1.00 89.06 110 A 1 
ATOM   871  C  CD2 . HIS A 1 110 ? 5.837   10.114  -3.356  1.00 88.70 110 A 1 
ATOM   872  C  CE1 . HIS A 1 110 ? 6.731   12.092  -3.077  1.00 88.78 110 A 1 
ATOM   873  N  NE2 . HIS A 1 110 ? 5.743   11.318  -2.697  1.00 90.33 110 A 1 
ATOM   874  N  N   . ASP A 1 111 ? 7.389   7.604   -8.198  1.00 96.37 111 A 1 
ATOM   875  C  CA  . ASP A 1 111 ? 8.184   6.731   -9.054  1.00 96.48 111 A 1 
ATOM   876  C  C   . ASP A 1 111 ? 8.327   7.292   -10.469 1.00 96.27 111 A 1 
ATOM   877  O  O   . ASP A 1 111 ? 8.285   6.557   -11.463 1.00 95.26 111 A 1 
ATOM   878  C  CB  . ASP A 1 111 ? 7.582   5.325   -9.085  1.00 96.60 111 A 1 
ATOM   879  C  CG  . ASP A 1 111 ? 7.537   4.684   -7.704  1.00 96.96 111 A 1 
ATOM   880  O  OD1 . ASP A 1 111 ? 8.362   5.062   -6.844  1.00 95.81 111 A 1 
ATOM   881  O  OD2 . ASP A 1 111 ? 6.684   3.806   -7.484  1.00 95.88 111 A 1 
ATOM   882  N  N   . VAL A 1 112 ? 8.512   8.612   -10.575 1.00 95.60 112 A 1 
ATOM   883  C  CA  . VAL A 1 112 ? 8.665   9.303   -11.846 1.00 95.05 112 A 1 
ATOM   884  C  C   . VAL A 1 112 ? 9.403   10.613  -11.585 1.00 94.35 112 A 1 
ATOM   885  O  O   . VAL A 1 112 ? 9.430   11.106  -10.453 1.00 94.03 112 A 1 
ATOM   886  C  CB  . VAL A 1 112 ? 7.300   9.565   -12.525 1.00 94.85 112 A 1 
ATOM   887  C  CG1 . VAL A 1 112 ? 6.459   10.539  -11.697 1.00 93.44 112 A 1 
ATOM   888  C  CG2 . VAL A 1 112 ? 7.482   10.081  -13.949 1.00 93.71 112 A 1 
ATOM   889  N  N   . TYR A 1 113 ? 10.035  11.174  -12.628 1.00 94.28 113 A 1 
ATOM   890  C  CA  . TYR A 1 113 ? 10.691  12.475  -12.509 1.00 93.13 113 A 1 
ATOM   891  C  C   . TYR A 1 113 ? 10.218  13.402  -13.620 1.00 92.58 113 A 1 
ATOM   892  O  O   . TYR A 1 113 ? 10.276  13.039  -14.791 1.00 89.92 113 A 1 
ATOM   893  C  CB  . TYR A 1 113 ? 12.215  12.335  -12.564 1.00 91.89 113 A 1 
ATOM   894  C  CG  . TYR A 1 113 ? 12.906  13.671  -12.472 1.00 90.81 113 A 1 
ATOM   895  C  CD1 . TYR A 1 113 ? 13.105  14.282  -11.235 1.00 88.72 113 A 1 
ATOM   896  C  CD2 . TYR A 1 113 ? 13.335  14.344  -13.613 1.00 88.31 113 A 1 
ATOM   897  C  CE1 . TYR A 1 113 ? 13.722  15.515  -11.139 1.00 85.50 113 A 1 
ATOM   898  C  CE2 . TYR A 1 113 ? 13.950  15.581  -13.522 1.00 85.60 113 A 1 
ATOM   899  C  CZ  . TYR A 1 113 ? 14.145  16.155  -12.284 1.00 84.96 113 A 1 
ATOM   900  O  OH  . TYR A 1 113 ? 14.762  17.384  -12.185 1.00 81.36 113 A 1 
ATOM   901  N  N   . PRO A 1 114 ? 9.770   14.623  -13.270 1.00 92.69 114 A 1 
ATOM   902  C  CA  . PRO A 1 114 ? 9.549   15.109  -11.894 1.00 92.66 114 A 1 
ATOM   903  C  C   . PRO A 1 114 ? 8.423   14.360  -11.202 1.00 93.29 114 A 1 
ATOM   904  O  O   . PRO A 1 114 ? 7.567   13.771  -11.857 1.00 92.53 114 A 1 
ATOM   905  C  CB  . PRO A 1 114 ? 9.174   16.582  -12.097 1.00 90.95 114 A 1 
ATOM   906  C  CG  . PRO A 1 114 ? 9.662   16.934  -13.460 1.00 88.90 114 A 1 
ATOM   907  C  CD  . PRO A 1 114 ? 9.533   15.672  -14.264 1.00 91.12 114 A 1 
ATOM   908  N  N   . ALA A 1 115 ? 8.432   14.391  -9.866  1.00 92.73 115 A 1 
ATOM   909  C  CA  . ALA A 1 115 ? 7.421   13.685  -9.089  1.00 93.22 115 A 1 
ATOM   910  C  C   . ALA A 1 115 ? 6.012   14.102  -9.503  1.00 94.11 115 A 1 
ATOM   911  O  O   . ALA A 1 115 ? 5.763   15.267  -9.815  1.00 93.43 115 A 1 
ATOM   912  C  CB  . ALA A 1 115 ? 7.627   13.941  -7.597  1.00 91.91 115 A 1 
ATOM   913  N  N   . ASN A 1 116 ? 5.094   13.132  -9.532  1.00 95.43 116 A 1 
ATOM   914  C  CA  . ASN A 1 116 ? 3.671   13.331  -9.811  1.00 95.54 116 A 1 
ATOM   915  C  C   . ASN A 1 116 ? 3.343   13.585  -11.278 1.00 95.70 116 A 1 
ATOM   916  O  O   . ASN A 1 116 ? 2.175   13.488  -11.664 1.00 94.82 116 A 1 
ATOM   917  C  CB  . ASN A 1 116 ? 3.083   14.469  -8.966  1.00 95.05 116 A 1 
ATOM   918  C  CG  . ASN A 1 116 ? 3.444   14.357  -7.497  1.00 94.63 116 A 1 
ATOM   919  O  OD1 . ASN A 1 116 ? 3.415   13.277  -6.911  1.00 91.17 116 A 1 
ATOM   920  N  ND2 . ASN A 1 116 ? 3.793   15.481  -6.884  1.00 90.42 116 A 1 
ATOM   921  N  N   . GLN A 1 117 ? 4.328   13.906  -12.100 1.00 95.75 117 A 1 
ATOM   922  C  CA  . GLN A 1 117 ? 4.090   14.297  -13.490 1.00 94.90 117 A 1 
ATOM   923  C  C   . GLN A 1 117 ? 4.185   13.071  -14.403 1.00 94.77 117 A 1 
ATOM   924  O  O   . GLN A 1 117 ? 5.218   12.801  -15.013 1.00 92.79 117 A 1 
ATOM   925  C  CB  . GLN A 1 117 ? 5.082   15.370  -13.931 1.00 94.41 117 A 1 
ATOM   926  C  CG  . GLN A 1 117 ? 5.238   16.520  -12.934 1.00 93.19 117 A 1 
ATOM   927  C  CD  . GLN A 1 117 ? 3.907   17.149  -12.544 1.00 93.09 117 A 1 
ATOM   928  O  OE1 . GLN A 1 117 ? 3.096   17.482  -13.405 1.00 88.33 117 A 1 
ATOM   929  N  NE2 . GLN A 1 117 ? 3.687   17.299  -11.241 1.00 86.66 117 A 1 
ATOM   930  N  N   . MET A 1 118 ? 3.079   12.322  -14.491 1.00 94.47 118 A 1 
ATOM   931  C  CA  . MET A 1 118 ? 3.080   11.032  -15.167 1.00 94.19 118 A 1 
ATOM   932  C  C   . MET A 1 118 ? 1.999   10.972  -16.252 1.00 93.59 118 A 1 
ATOM   933  O  O   . MET A 1 118 ? 0.821   10.870  -15.945 1.00 89.17 118 A 1 
ATOM   934  C  CB  . MET A 1 118 ? 2.870   9.905   -14.152 1.00 92.43 118 A 1 
ATOM   935  C  CG  . MET A 1 118 ? 3.024   8.509   -14.726 1.00 88.31 118 A 1 
ATOM   936  S  SD  . MET A 1 118 ? 2.797   7.204   -13.500 1.00 90.39 118 A 1 
ATOM   937  C  CE  . MET A 1 118 ? 4.239   7.435   -12.471 1.00 85.59 118 A 1 
ATOM   938  N  N   . ALA A 1 119 ? 2.438   11.035  -17.508 1.00 92.68 119 A 1 
ATOM   939  C  CA  . ALA A 1 119 ? 1.563   10.835  -18.672 1.00 91.20 119 A 1 
ATOM   940  C  C   . ALA A 1 119 ? 2.415   10.838  -19.945 1.00 90.07 119 A 1 
ATOM   941  O  O   . ALA A 1 119 ? 3.415   10.132  -20.029 1.00 82.14 119 A 1 
ATOM   942  C  CB  . ALA A 1 119 ? 0.458   11.880  -18.727 1.00 86.76 119 A 1 
ATOM   943  N  N   . ILE A 1 120 ? 2.032   11.646  -20.928 1.00 85.21 120 A 1 
ATOM   944  C  CA  . ILE A 1 120 ? 2.686   11.614  -22.235 1.00 80.98 120 A 1 
ATOM   945  C  C   . ILE A 1 120 ? 4.144   12.058  -22.152 1.00 81.06 120 A 1 
ATOM   946  O  O   . ILE A 1 120 ? 5.030   11.418  -22.730 1.00 75.14 120 A 1 
ATOM   947  C  CB  . ILE A 1 120 ? 1.911   12.485  -23.250 1.00 75.80 120 A 1 
ATOM   948  C  CG1 . ILE A 1 120 ? 0.508   11.926  -23.466 1.00 68.02 120 A 1 
ATOM   949  C  CG2 . ILE A 1 120 ? 2.667   12.566  -24.574 1.00 66.81 120 A 1 
ATOM   950  C  CD1 . ILE A 1 120 ? -0.384  12.794  -24.329 1.00 62.58 120 A 1 
ATOM   951  N  N   . ASN A 1 121 ? 4.420   13.147  -21.438 1.00 80.54 121 A 1 
ATOM   952  C  CA  . ASN A 1 121 ? 5.781   13.686  -21.359 1.00 77.14 121 A 1 
ATOM   953  C  C   . ASN A 1 121 ? 6.701   12.828  -20.497 1.00 79.35 121 A 1 
ATOM   954  O  O   . ASN A 1 121 ? 7.908   13.069  -20.452 1.00 75.92 121 A 1 
ATOM   955  C  CB  . ASN A 1 121 ? 5.759   15.120  -20.825 1.00 74.68 121 A 1 
ATOM   956  C  CG  . ASN A 1 121 ? 5.106   16.093  -21.785 1.00 69.49 121 A 1 
ATOM   957  O  OD1 . ASN A 1 121 ? 4.986   15.810  -22.980 1.00 64.18 121 A 1 
ATOM   958  N  ND2 . ASN A 1 121 ? 4.678   17.233  -21.276 1.00 62.95 121 A 1 
ATOM   959  N  N   . SER A 1 122 ? 6.144   11.830  -19.808 1.00 82.59 122 A 1 
ATOM   960  C  CA  . SER A 1 122 ? 6.927   10.916  -18.990 1.00 80.35 122 A 1 
ATOM   961  C  C   . SER A 1 122 ? 6.723   9.465   -19.430 1.00 83.70 122 A 1 
ATOM   962  O  O   . SER A 1 122 ? 6.863   8.539   -18.638 1.00 80.93 122 A 1 
ATOM   963  C  CB  . SER A 1 122 ? 6.568   11.080  -17.514 1.00 75.14 122 A 1 
ATOM   964  O  OG  . SER A 1 122 ? 5.163   11.015  -17.323 1.00 70.24 122 A 1 
ATOM   965  N  N   . GLN A 1 123 ? 6.396   9.265   -20.718 1.00 89.41 123 A 1 
ATOM   966  C  CA  . GLN A 1 123 ? 6.149   7.921   -21.258 1.00 90.39 123 A 1 
ATOM   967  C  C   . GLN A 1 123 ? 7.341   7.000   -21.017 1.00 93.04 123 A 1 
ATOM   968  O  O   . GLN A 1 123 ? 7.187   5.777   -20.909 1.00 91.61 123 A 1 
ATOM   969  C  CB  . GLN A 1 123 ? 5.832   8.011   -22.748 1.00 86.62 123 A 1 
ATOM   970  C  CG  . GLN A 1 123 ? 5.277   6.715   -23.367 1.00 75.78 123 A 1 
ATOM   971  C  CD  . GLN A 1 123 ? 6.363   5.752   -23.778 1.00 69.99 123 A 1 
ATOM   972  O  OE1 . GLN A 1 123 ? 7.516   6.140   -23.989 1.00 64.21 123 A 1 
ATOM   973  N  NE2 . GLN A 1 123 ? 6.004   4.475   -23.889 1.00 60.10 123 A 1 
ATOM   974  N  N   . TRP A 1 124 ? 8.541   7.584   -20.891 1.00 92.80 124 A 1 
ATOM   975  C  CA  . TRP A 1 124 ? 9.747   6.805   -20.646 1.00 93.56 124 A 1 
ATOM   976  C  C   . TRP A 1 124 ? 9.613   5.933   -19.397 1.00 95.23 124 A 1 
ATOM   977  O  O   . TRP A 1 124 ? 10.194  4.843   -19.344 1.00 94.77 124 A 1 
ATOM   978  C  CB  . TRP A 1 124 ? 10.962  7.741   -20.491 1.00 91.33 124 A 1 
ATOM   979  C  CG  . TRP A 1 124 ? 10.868  8.648   -19.303 1.00 87.52 124 A 1 
ATOM   980  C  CD1 . TRP A 1 124 ? 10.363  9.911   -19.258 1.00 83.19 124 A 1 
ATOM   981  C  CD2 . TRP A 1 124 ? 11.302  8.345   -17.957 1.00 87.92 124 A 1 
ATOM   982  N  NE1 . TRP A 1 124 ? 10.443  10.420  -17.988 1.00 78.58 124 A 1 
ATOM   983  C  CE2 . TRP A 1 124 ? 11.014  9.483   -17.166 1.00 84.09 124 A 1 
ATOM   984  C  CE3 . TRP A 1 124 ? 11.904  7.238   -17.363 1.00 79.38 124 A 1 
ATOM   985  C  CZ2 . TRP A 1 124 ? 11.304  9.529   -15.799 1.00 79.93 124 A 1 
ATOM   986  C  CZ3 . TRP A 1 124 ? 12.195  7.290   -16.003 1.00 79.43 124 A 1 
ATOM   987  C  CH2 . TRP A 1 124 ? 11.891  8.419   -15.239 1.00 78.55 124 A 1 
ATOM   988  N  N   . ILE A 1 125 ? 8.859   6.378   -18.399 1.00 93.93 125 A 1 
ATOM   989  C  CA  . ILE A 1 125 ? 8.760   5.613   -17.155 1.00 95.03 125 A 1 
ATOM   990  C  C   . ILE A 1 125 ? 7.949   4.338   -17.359 1.00 96.46 125 A 1 
ATOM   991  O  O   . ILE A 1 125 ? 8.237   3.310   -16.752 1.00 96.75 125 A 1 
ATOM   992  C  CB  . ILE A 1 125 ? 8.164   6.460   -15.989 1.00 93.89 125 A 1 
ATOM   993  C  CG1 . ILE A 1 125 ? 8.361   5.729   -14.656 1.00 90.24 125 A 1 
ATOM   994  C  CG2 . ILE A 1 125 ? 6.675   6.753   -16.207 1.00 90.67 125 A 1 
ATOM   995  C  CD1 . ILE A 1 125 ? 9.811   5.470   -14.291 1.00 86.19 125 A 1 
ATOM   996  N  N   . PHE A 1 126 ? 6.934   4.375   -18.239 1.00 96.21 126 A 1 
ATOM   997  C  CA  . PHE A 1 126 ? 6.144   3.188   -18.515 1.00 96.75 126 A 1 
ATOM   998  C  C   . PHE A 1 126 ? 6.982   2.154   -19.252 1.00 97.21 126 A 1 
ATOM   999  O  O   . PHE A 1 126 ? 6.940   0.958   -18.934 1.00 97.11 126 A 1 
ATOM   1000 C  CB  . PHE A 1 126 ? 4.896   3.541   -19.336 1.00 96.62 126 A 1 
ATOM   1001 C  CG  . PHE A 1 126 ? 4.039   4.612   -18.718 1.00 97.03 126 A 1 
ATOM   1002 C  CD1 . PHE A 1 126 ? 3.747   4.609   -17.367 1.00 95.88 126 A 1 
ATOM   1003 C  CD2 . PHE A 1 126 ? 3.513   5.629   -19.505 1.00 95.59 126 A 1 
ATOM   1004 C  CE1 . PHE A 1 126 ? 2.959   5.595   -16.800 1.00 94.86 126 A 1 
ATOM   1005 C  CE2 . PHE A 1 126 ? 2.719   6.616   -18.951 1.00 94.78 126 A 1 
ATOM   1006 C  CZ  . PHE A 1 126 ? 2.445   6.606   -17.595 1.00 95.48 126 A 1 
ATOM   1007 N  N   . GLN A 1 127 ? 7.755   2.605   -20.247 1.00 96.80 127 A 1 
ATOM   1008 C  CA  . GLN A 1 127 ? 8.646   1.716   -20.993 1.00 96.76 127 A 1 
ATOM   1009 C  C   . GLN A 1 127 ? 9.707   1.119   -20.079 1.00 97.44 127 A 1 
ATOM   1010 O  O   . GLN A 1 127 ? 9.925   -0.096  -20.072 1.00 97.18 127 A 1 
ATOM   1011 C  CB  . GLN A 1 127 ? 9.301   2.480   -22.145 1.00 95.63 127 A 1 
ATOM   1012 C  CG  . GLN A 1 127 ? 10.344  1.677   -22.913 1.00 85.13 127 A 1 
ATOM   1013 C  CD  . GLN A 1 127 ? 9.719   0.582   -23.763 1.00 79.38 127 A 1 
ATOM   1014 O  OE1 . GLN A 1 127 ? 8.586   0.706   -24.220 1.00 72.24 127 A 1 
ATOM   1015 N  NE2 . GLN A 1 127 ? 10.466  -0.484  -23.977 1.00 67.63 127 A 1 
ATOM   1016 N  N   . PHE A 1 128 ? 10.363  1.976   -19.283 1.00 97.07 128 A 1 
ATOM   1017 C  CA  . PHE A 1 128 ? 11.443  1.530   -18.412 1.00 97.27 128 A 1 
ATOM   1018 C  C   . PHE A 1 128 ? 10.939  0.577   -17.332 1.00 97.66 128 A 1 
ATOM   1019 O  O   . PHE A 1 128 ? 11.532  -0.479  -17.100 1.00 97.61 128 A 1 
ATOM   1020 C  CB  . PHE A 1 128 ? 12.147  2.736   -17.779 1.00 97.01 128 A 1 
ATOM   1021 C  CG  . PHE A 1 128 ? 13.322  2.365   -16.912 1.00 97.13 128 A 1 
ATOM   1022 C  CD1 . PHE A 1 128 ? 14.551  2.077   -17.472 1.00 96.53 128 A 1 
ATOM   1023 C  CD2 . PHE A 1 128 ? 13.187  2.293   -15.536 1.00 96.47 128 A 1 
ATOM   1024 C  CE1 . PHE A 1 128 ? 15.634  1.732   -16.686 1.00 95.60 128 A 1 
ATOM   1025 C  CE2 . PHE A 1 128 ? 14.272  1.947   -14.730 1.00 95.72 128 A 1 
ATOM   1026 C  CZ  . PHE A 1 128 ? 15.493  1.665   -15.310 1.00 95.83 128 A 1 
ATOM   1027 N  N   . ALA A 1 129 ? 9.856   0.940   -16.655 1.00 97.38 129 A 1 
ATOM   1028 C  CA  . ALA A 1 129 ? 9.320   0.110   -15.583 1.00 97.50 129 A 1 
ATOM   1029 C  C   . ALA A 1 129 ? 8.787   -1.218  -16.130 1.00 97.96 129 A 1 
ATOM   1030 O  O   . ALA A 1 129 ? 8.937   -2.254  -15.475 1.00 98.06 129 A 1 
ATOM   1031 C  CB  . ALA A 1 129 ? 8.229   0.855   -14.820 1.00 97.31 129 A 1 
ATOM   1032 N  N   . ALA A 1 130 ? 8.170   -1.198  -17.310 1.00 97.80 130 A 1 
ATOM   1033 C  CA  . ALA A 1 130 ? 7.702   -2.427  -17.925 1.00 97.96 130 A 1 
ATOM   1034 C  C   . ALA A 1 130 ? 8.866   -3.373  -18.198 1.00 98.14 130 A 1 
ATOM   1035 O  O   . ALA A 1 130 ? 8.748   -4.590  -18.010 1.00 98.06 130 A 1 
ATOM   1036 C  CB  . ALA A 1 130 ? 6.945   -2.126  -19.216 1.00 97.62 130 A 1 
ATOM   1037 N  N   . GLU A 1 131 ? 10.000  -2.822  -18.647 1.00 98.25 131 A 1 
ATOM   1038 C  CA  . GLU A 1 131 ? 11.193  -3.631  -18.895 1.00 98.05 131 A 1 
ATOM   1039 C  C   . GLU A 1 131 ? 11.746  -4.201  -17.592 1.00 98.38 131 A 1 
ATOM   1040 O  O   . GLU A 1 131 ? 12.171  -5.361  -17.548 1.00 97.99 131 A 1 
ATOM   1041 C  CB  . GLU A 1 131 ? 12.253  -2.792  -19.612 1.00 97.32 131 A 1 
ATOM   1042 C  CG  . GLU A 1 131 ? 11.882  -2.443  -21.045 1.00 86.27 131 A 1 
ATOM   1043 C  CD  . GLU A 1 131 ? 12.825  -1.427  -21.679 1.00 81.04 131 A 1 
ATOM   1044 O  OE1 . GLU A 1 131 ? 13.692  -0.884  -20.959 1.00 76.49 131 A 1 
ATOM   1045 O  OE2 . GLU A 1 131 ? 12.699  -1.163  -22.893 1.00 76.95 131 A 1 
ATOM   1046 N  N   . GLN A 1 132 ? 11.741  -3.407  -16.522 1.00 98.22 132 A 1 
ATOM   1047 C  CA  . GLN A 1 132 ? 12.244  -3.870  -15.236 1.00 98.29 132 A 1 
ATOM   1048 C  C   . GLN A 1 132 ? 11.310  -4.908  -14.612 1.00 98.44 132 A 1 
ATOM   1049 O  O   . GLN A 1 132 ? 11.765  -5.920  -14.073 1.00 98.21 132 A 1 
ATOM   1050 C  CB  . GLN A 1 132 ? 12.437  -2.689  -14.276 1.00 98.18 132 A 1 
ATOM   1051 C  CG  . GLN A 1 132 ? 13.517  -1.706  -14.711 1.00 96.30 132 A 1 
ATOM   1052 C  CD  . GLN A 1 132 ? 14.869  -2.374  -14.853 1.00 95.13 132 A 1 
ATOM   1053 O  OE1 . GLN A 1 132 ? 15.325  -3.080  -13.948 1.00 87.01 132 A 1 
ATOM   1054 N  NE2 . GLN A 1 132 ? 15.517  -2.163  -15.990 1.00 85.43 132 A 1 
ATOM   1055 N  N   . PHE A 1 133 ? 9.991   -4.680  -14.691 1.00 98.38 133 A 1 
ATOM   1056 C  CA  . PHE A 1 133 ? 9.002   -5.573  -14.099 1.00 98.47 133 A 1 
ATOM   1057 C  C   . PHE A 1 133 ? 8.662   -6.763  -15.000 1.00 98.47 133 A 1 
ATOM   1058 O  O   . PHE A 1 133 ? 7.857   -7.621  -14.608 1.00 98.22 133 A 1 
ATOM   1059 C  CB  . PHE A 1 133 ? 7.701   -4.810  -13.782 1.00 98.35 133 A 1 
ATOM   1060 C  CG  . PHE A 1 133 ? 7.845   -3.758  -12.706 1.00 98.36 133 A 1 
ATOM   1061 C  CD1 . PHE A 1 133 ? 8.753   -3.905  -11.670 1.00 97.66 133 A 1 
ATOM   1062 C  CD2 . PHE A 1 133 ? 7.034   -2.629  -12.717 1.00 97.44 133 A 1 
ATOM   1063 C  CE1 . PHE A 1 133 ? 8.874   -2.944  -10.678 1.00 96.84 133 A 1 
ATOM   1064 C  CE2 . PHE A 1 133 ? 7.141   -1.665  -11.725 1.00 96.75 133 A 1 
ATOM   1065 C  CZ  . PHE A 1 133 ? 8.060   -1.822  -10.707 1.00 97.14 133 A 1 
ATOM   1066 N  N   . ALA A 1 134 ? 9.264   -6.845  -16.183 1.00 98.53 134 A 1 
ATOM   1067 C  CA  . ALA A 1 134 ? 8.945   -7.880  -17.163 1.00 98.43 134 A 1 
ATOM   1068 C  C   . ALA A 1 134 ? 8.961   -9.316  -16.611 1.00 98.45 134 A 1 
ATOM   1069 O  O   . ALA A 1 134 ? 8.111   -10.118 -16.996 1.00 98.04 134 A 1 
ATOM   1070 C  CB  . ALA A 1 134 ? 9.871   -7.764  -18.373 1.00 97.99 134 A 1 
ATOM   1071 N  N   . PRO A 1 135 ? 9.903   -9.673  -15.717 1.00 98.23 135 A 1 
ATOM   1072 C  CA  . PRO A 1 135 ? 9.903   -11.049 -15.188 1.00 98.08 135 A 1 
ATOM   1073 C  C   . PRO A 1 135 ? 8.620   -11.431 -14.453 1.00 98.18 135 A 1 
ATOM   1074 O  O   . PRO A 1 135 ? 8.343   -12.622 -14.291 1.00 97.69 135 A 1 
ATOM   1075 C  CB  . PRO A 1 135 ? 11.102  -11.064 -14.228 1.00 97.24 135 A 1 
ATOM   1076 C  CG  . PRO A 1 135 ? 12.001  -9.997  -14.744 1.00 95.44 135 A 1 
ATOM   1077 C  CD  . PRO A 1 135 ? 11.080  -8.919  -15.251 1.00 97.61 135 A 1 
ATOM   1078 N  N   . PHE A 1 136 ? 7.835   -10.432 -14.008 1.00 98.58 136 A 1 
ATOM   1079 C  CA  . PHE A 1 136 ? 6.622   -10.678 -13.232 1.00 98.56 136 A 1 
ATOM   1080 C  C   . PHE A 1 136 ? 5.350   -10.538 -14.066 1.00 98.54 136 A 1 
ATOM   1081 O  O   . PHE A 1 136 ? 4.259   -10.819 -13.562 1.00 98.23 136 A 1 
ATOM   1082 C  CB  . PHE A 1 136 ? 6.558   -9.718  -12.042 1.00 98.45 136 A 1 
ATOM   1083 C  CG  . PHE A 1 136 ? 7.869   -9.539  -11.330 1.00 98.38 136 A 1 
ATOM   1084 C  CD1 . PHE A 1 136 ? 8.467   -10.601 -10.678 1.00 97.77 136 A 1 
ATOM   1085 C  CD2 . PHE A 1 136 ? 8.501   -8.303  -11.329 1.00 97.74 136 A 1 
ATOM   1086 C  CE1 . PHE A 1 136 ? 9.681   -10.438 -10.024 1.00 96.91 136 A 1 
ATOM   1087 C  CE2 . PHE A 1 136 ? 9.715   -8.134  -10.676 1.00 96.97 136 A 1 
ATOM   1088 C  CZ  . PHE A 1 136 ? 10.302  -9.205  -10.027 1.00 97.02 136 A 1 
ATOM   1089 N  N   . LEU A 1 137 ? 5.469   -10.115 -15.314 1.00 98.53 137 A 1 
ATOM   1090 C  CA  . LEU A 1 137 ? 4.312   -9.757  -16.135 1.00 98.47 137 A 1 
ATOM   1091 C  C   . LEU A 1 137 ? 4.168   -10.678 -17.343 1.00 98.38 137 A 1 
ATOM   1092 O  O   . LEU A 1 137 ? 5.154   -11.153 -17.907 1.00 97.95 137 A 1 
ATOM   1093 C  CB  . LEU A 1 137 ? 4.445   -8.309  -16.628 1.00 98.37 137 A 1 
ATOM   1094 C  CG  . LEU A 1 137 ? 4.559   -7.218  -15.560 1.00 98.14 137 A 1 
ATOM   1095 C  CD1 . LEU A 1 137 ? 4.800   -5.859  -16.219 1.00 97.79 137 A 1 
ATOM   1096 C  CD2 . LEU A 1 137 ? 3.306   -7.173  -14.697 1.00 97.56 137 A 1 
ATOM   1097 N  N   . SER A 1 138 ? 2.909   -10.921 -17.738 1.00 98.43 138 A 1 
ATOM   1098 C  CA  . SER A 1 138 ? 2.637   -11.581 -19.005 1.00 98.39 138 A 1 
ATOM   1099 C  C   . SER A 1 138 ? 2.965   -10.631 -20.150 1.00 98.49 138 A 1 
ATOM   1100 O  O   . SER A 1 138 ? 3.072   -9.414  -19.953 1.00 98.24 138 A 1 
ATOM   1101 C  CB  . SER A 1 138 ? 1.165   -12.001 -19.087 1.00 97.90 138 A 1 
ATOM   1102 O  OG  . SER A 1 138 ? 0.320   -10.870 -19.145 1.00 96.45 138 A 1 
ATOM   1103 N  N   . GLN A 1 139 ? 3.118   -11.172 -21.354 1.00 98.28 139 A 1 
ATOM   1104 C  CA  . GLN A 1 139 ? 3.455   -10.335 -22.510 1.00 98.19 139 A 1 
ATOM   1105 C  C   . GLN A 1 139 ? 2.376   -9.283  -22.759 1.00 98.24 139 A 1 
ATOM   1106 O  O   . GLN A 1 139 ? 2.682   -8.129  -23.069 1.00 97.85 139 A 1 
ATOM   1107 C  CB  . GLN A 1 139 ? 3.652   -11.195 -23.756 1.00 97.71 139 A 1 
ATOM   1108 C  CG  . GLN A 1 139 ? 4.127   -10.399 -24.973 1.00 88.90 139 A 1 
ATOM   1109 C  CD  . GLN A 1 139 ? 5.441   -9.674  -24.719 1.00 82.95 139 A 1 
ATOM   1110 O  OE1 . GLN A 1 139 ? 6.359   -10.220 -24.101 1.00 77.43 139 A 1 
ATOM   1111 N  NE2 . GLN A 1 139 ? 5.529   -8.441  -25.192 1.00 73.43 139 A 1 
ATOM   1112 N  N   . ASN A 1 140 ? 1.095   -9.671  -22.614 1.00 98.11 140 A 1 
ATOM   1113 C  CA  . ASN A 1 140 ? 0.003   -8.716  -22.790 1.00 98.09 140 A 1 
ATOM   1114 C  C   . ASN A 1 140 ? 0.066   -7.615  -21.735 1.00 98.41 140 A 1 
ATOM   1115 O  O   . ASN A 1 140 ? -0.180  -6.442  -22.030 1.00 98.09 140 A 1 
ATOM   1116 C  CB  . ASN A 1 140 ? -1.349  -9.432  -22.720 1.00 97.04 140 A 1 
ATOM   1117 C  CG  . ASN A 1 140 ? -1.630  -10.261 -23.959 1.00 84.07 140 A 1 
ATOM   1118 O  OD1 . ASN A 1 140 ? -0.995  -10.085 -24.998 1.00 74.65 140 A 1 
ATOM   1119 N  ND2 . ASN A 1 140 ? -2.589  -11.174 -23.847 1.00 74.16 140 A 1 
ATOM   1120 N  N   . ALA A 1 141 ? 0.405   -7.974  -20.485 1.00 98.36 141 A 1 
ATOM   1121 C  CA  . ALA A 1 141 ? 0.522   -6.995  -19.414 1.00 98.54 141 A 1 
ATOM   1122 C  C   . ALA A 1 141 ? 1.683   -6.036  -19.673 1.00 98.54 141 A 1 
ATOM   1123 O  O   . ALA A 1 141 ? 1.579   -4.844  -19.386 1.00 98.43 141 A 1 
ATOM   1124 C  CB  . ALA A 1 141 ? 0.698   -7.698  -18.073 1.00 98.58 141 A 1 
ATOM   1125 N  N   . ILE A 1 142 ? 2.786   -6.550  -20.216 1.00 98.55 142 A 1 
ATOM   1126 C  CA  . ILE A 1 142 ? 3.934   -5.708  -20.553 1.00 98.42 142 A 1 
ATOM   1127 C  C   . ILE A 1 142 ? 3.540   -4.645  -21.570 1.00 98.16 142 A 1 
ATOM   1128 O  O   . ILE A 1 142 ? 3.850   -3.463  -21.410 1.00 97.79 142 A 1 
ATOM   1129 C  CB  . ILE A 1 142 ? 5.108   -6.566  -21.086 1.00 98.32 142 A 1 
ATOM   1130 C  CG1 . ILE A 1 142 ? 5.696   -7.408  -19.964 1.00 97.52 142 A 1 
ATOM   1131 C  CG2 . ILE A 1 142 ? 6.183   -5.678  -21.709 1.00 97.47 142 A 1 
ATOM   1132 C  CD1 . ILE A 1 142 ? 6.697   -8.458  -20.431 1.00 95.55 142 A 1 
ATOM   1133 N  N   . GLU A 1 143 ? 2.844   -5.049  -22.634 1.00 98.06 143 A 1 
ATOM   1134 C  CA  . GLU A 1 143 ? 2.450   -4.113  -23.682 1.00 97.63 143 A 1 
ATOM   1135 C  C   . GLU A 1 143 ? 1.475   -3.064  -23.150 1.00 97.54 143 A 1 
ATOM   1136 O  O   . GLU A 1 143 ? 1.566   -1.882  -23.508 1.00 97.08 143 A 1 
ATOM   1137 C  CB  . GLU A 1 143 ? 1.845   -4.869  -24.867 1.00 97.38 143 A 1 
ATOM   1138 C  CG  . GLU A 1 143 ? 2.841   -5.785  -25.576 1.00 90.98 143 A 1 
ATOM   1139 C  CD  . GLU A 1 143 ? 4.093   -5.040  -26.025 1.00 84.87 143 A 1 
ATOM   1140 O  OE1 . GLU A 1 143 ? 3.952   -3.950  -26.627 1.00 78.36 143 A 1 
ATOM   1141 O  OE2 . GLU A 1 143 ? 5.205   -5.542  -25.776 1.00 78.84 143 A 1 
ATOM   1142 N  N   . SER A 1 144 ? 0.561   -3.479  -22.288 1.00 97.79 144 A 1 
ATOM   1143 C  CA  . SER A 1 144 ? -0.391  -2.543  -21.688 1.00 97.78 144 A 1 
ATOM   1144 C  C   . SER A 1 144 ? 0.327   -1.573  -20.748 1.00 97.74 144 A 1 
ATOM   1145 O  O   . SER A 1 144 ? 0.060   -0.367  -20.754 1.00 97.49 144 A 1 
ATOM   1146 C  CB  . SER A 1 144 ? -1.485  -3.308  -20.950 1.00 97.83 144 A 1 
ATOM   1147 O  OG  . SER A 1 144 ? -2.517  -2.442  -20.523 1.00 94.07 144 A 1 
ATOM   1148 N  N   . PHE A 1 145 ? 1.253   -2.099  -19.939 1.00 98.15 145 A 1 
ATOM   1149 C  CA  . PHE A 1 145 ? 2.032   -1.284  -19.005 1.00 98.15 145 A 1 
ATOM   1150 C  C   . PHE A 1 145 ? 2.817   -0.208  -19.761 1.00 97.86 145 A 1 
ATOM   1151 O  O   . PHE A 1 145 ? 2.879   0.944   -19.325 1.00 97.43 145 A 1 
ATOM   1152 C  CB  . PHE A 1 145 ? 2.975   -2.177  -18.198 1.00 98.04 145 A 1 
ATOM   1153 C  CG  . PHE A 1 145 ? 3.464   -1.561  -16.911 1.00 98.23 145 A 1 
ATOM   1154 C  CD1 . PHE A 1 145 ? 4.284   -0.443  -16.907 1.00 97.71 145 A 1 
ATOM   1155 C  CD2 . PHE A 1 145 ? 3.115   -2.112  -15.677 1.00 97.51 145 A 1 
ATOM   1156 C  CE1 . PHE A 1 145 ? 4.733   0.123   -15.725 1.00 97.02 145 A 1 
ATOM   1157 C  CE2 . PHE A 1 145 ? 3.564   -1.557  -14.495 1.00 96.90 145 A 1 
ATOM   1158 C  CZ  . PHE A 1 145 ? 4.374   -0.437  -14.519 1.00 97.47 145 A 1 
ATOM   1159 N  N   . LYS A 1 146 ? 3.413   -0.585  -20.892 1.00 97.87 146 A 1 
ATOM   1160 C  CA  . LYS A 1 146 ? 4.204   0.350   -21.692 1.00 97.33 146 A 1 
ATOM   1161 C  C   . LYS A 1 146 ? 3.362   1.528   -22.174 1.00 96.97 146 A 1 
ATOM   1162 O  O   . LYS A 1 146 ? 3.891   2.624   -22.379 1.00 96.35 146 A 1 
ATOM   1163 C  CB  . LYS A 1 146 ? 4.817   -0.366  -22.902 1.00 97.13 146 A 1 
ATOM   1164 C  CG  . LYS A 1 146 ? 5.999   -1.260  -22.563 1.00 94.57 146 A 1 
ATOM   1165 C  CD  . LYS A 1 146 ? 6.515   -1.968  -23.808 1.00 92.48 146 A 1 
ATOM   1166 C  CE  . LYS A 1 146 ? 7.729   -2.821  -23.498 1.00 86.44 146 A 1 
ATOM   1167 N  NZ  . LYS A 1 146 ? 8.186   -3.586  -24.698 1.00 80.88 146 A 1 
ATOM   1168 N  N   . HIS A 1 147 ? 2.063   1.310   -22.347 1.00 97.04 147 A 1 
ATOM   1169 C  CA  . HIS A 1 147 ? 1.184   2.374   -22.830 1.00 96.63 147 A 1 
ATOM   1170 C  C   . HIS A 1 147 ? 0.871   3.396   -21.741 1.00 96.65 147 A 1 
ATOM   1171 O  O   . HIS A 1 147 ? 0.943   4.605   -21.985 1.00 95.69 147 A 1 
ATOM   1172 C  CB  . HIS A 1 147 ? -0.110  1.779   -23.384 1.00 95.86 147 A 1 
ATOM   1173 C  CG  . HIS A 1 147 ? -1.070  2.818   -23.886 1.00 90.32 147 A 1 
ATOM   1174 N  ND1 . HIS A 1 147 ? -0.821  3.595   -25.000 1.00 79.98 147 A 1 
ATOM   1175 C  CD2 . HIS A 1 147 ? -2.280  3.224   -23.418 1.00 80.00 147 A 1 
ATOM   1176 C  CE1 . HIS A 1 147 ? -1.831  4.420   -25.201 1.00 79.38 147 A 1 
ATOM   1177 N  NE2 . HIS A 1 147 ? -2.729  4.209   -24.257 1.00 81.24 147 A 1 
ATOM   1178 N  N   . GLY A 1 148 ? 0.525   2.928   -20.522 1.00 97.14 148 A 1 
ATOM   1179 C  CA  . GLY A 1 148 ? 0.110   3.863   -19.484 1.00 97.21 148 A 1 
ATOM   1180 C  C   . GLY A 1 148 ? 0.258   3.388   -18.049 1.00 97.71 148 A 1 
ATOM   1181 O  O   . GLY A 1 148 ? -0.230  4.048   -17.134 1.00 97.54 148 A 1 
ATOM   1182 N  N   . GLY A 1 149 ? 0.926   2.255   -17.833 1.00 97.60 149 A 1 
ATOM   1183 C  CA  . GLY A 1 149 ? 1.132   1.754   -16.482 1.00 97.86 149 A 1 
ATOM   1184 C  C   . GLY A 1 149 ? -0.038  0.968   -15.907 1.00 98.29 149 A 1 
ATOM   1185 O  O   . GLY A 1 149 ? -0.050  0.657   -14.715 1.00 98.17 149 A 1 
ATOM   1186 N  N   . TYR A 1 150 ? -1.026  0.644   -16.742 1.00 98.31 150 A 1 
ATOM   1187 C  CA  . TYR A 1 150 ? -2.172  -0.161  -16.331 1.00 98.34 150 A 1 
ATOM   1188 C  C   . TYR A 1 150 ? -2.215  -1.473  -17.116 1.00 98.42 150 A 1 
ATOM   1189 O  O   . TYR A 1 150 ? -1.705  -1.545  -18.239 1.00 98.34 150 A 1 
ATOM   1190 C  CB  . TYR A 1 150 ? -3.488  0.609   -16.496 1.00 98.19 150 A 1 
ATOM   1191 C  CG  . TYR A 1 150 ? -3.758  1.160   -17.886 1.00 98.23 150 A 1 
ATOM   1192 C  CD1 . TYR A 1 150 ? -4.276  0.358   -18.890 1.00 97.77 150 A 1 
ATOM   1193 C  CD2 . TYR A 1 150 ? -3.520  2.505   -18.184 1.00 97.66 150 A 1 
ATOM   1194 C  CE1 . TYR A 1 150 ? -4.553  0.864   -20.158 1.00 97.26 150 A 1 
ATOM   1195 C  CE2 . TYR A 1 150 ? -3.786  3.018   -19.448 1.00 97.29 150 A 1 
ATOM   1196 C  CZ  . TYR A 1 150 ? -4.307  2.195   -20.434 1.00 97.50 150 A 1 
ATOM   1197 O  OH  . TYR A 1 150 ? -4.572  2.704   -21.678 1.00 96.73 150 A 1 
ATOM   1198 N  N   . TYR A 1 151 ? -2.803  -2.516  -16.526 1.00 98.77 151 A 1 
ATOM   1199 C  CA  . TYR A 1 151 ? -2.795  -3.840  -17.151 1.00 98.72 151 A 1 
ATOM   1200 C  C   . TYR A 1 151 ? -3.679  -4.812  -16.374 1.00 98.85 151 A 1 
ATOM   1201 O  O   . TYR A 1 151 ? -4.181  -4.490  -15.296 1.00 98.85 151 A 1 
ATOM   1202 C  CB  . TYR A 1 151 ? -1.366  -4.387  -17.234 1.00 98.72 151 A 1 
ATOM   1203 C  CG  . TYR A 1 151 ? -0.730  -4.659  -15.877 1.00 98.80 151 A 1 
ATOM   1204 C  CD1 . TYR A 1 151 ? -0.074  -3.646  -15.183 1.00 98.68 151 A 1 
ATOM   1205 C  CD2 . TYR A 1 151 ? -0.781  -5.923  -15.304 1.00 98.60 151 A 1 
ATOM   1206 C  CE1 . TYR A 1 151 ? 0.516   -3.888  -13.945 1.00 98.53 151 A 1 
ATOM   1207 C  CE2 . TYR A 1 151 ? -0.194  -6.177  -14.070 1.00 98.56 151 A 1 
ATOM   1208 C  CZ  . TYR A 1 151 ? 0.449   -5.156  -13.396 1.00 98.72 151 A 1 
ATOM   1209 O  OH  . TYR A 1 151 ? 1.033   -5.408  -12.177 1.00 98.56 151 A 1 
ATOM   1210 N  N   . THR A 1 152 ? -3.859  -6.010  -16.927 1.00 98.87 152 A 1 
ATOM   1211 C  CA  . THR A 1 152 ? -4.543  -7.102  -16.245 1.00 98.81 152 A 1 
ATOM   1212 C  C   . THR A 1 152 ? -3.709  -8.377  -16.355 1.00 98.80 152 A 1 
ATOM   1213 O  O   . THR A 1 152 ? -2.954  -8.561  -17.314 1.00 98.58 152 A 1 
ATOM   1214 C  CB  . THR A 1 152 ? -5.940  -7.392  -16.820 1.00 98.59 152 A 1 
ATOM   1215 O  OG1 . THR A 1 152 ? -5.818  -7.944  -18.141 1.00 96.28 152 A 1 
ATOM   1216 C  CG2 . THR A 1 152 ? -6.771  -6.120  -16.885 1.00 96.33 152 A 1 
ATOM   1217 N  N   . MET A 1 153 ? -3.864  -9.263  -15.368 1.00 98.76 153 A 1 
ATOM   1218 C  CA  . MET A 1 153 ? -3.299  -10.609 -15.407 1.00 98.62 153 A 1 
ATOM   1219 C  C   . MET A 1 153 ? -4.227  -11.552 -14.654 1.00 98.64 153 A 1 
ATOM   1220 O  O   . MET A 1 153 ? -4.731  -11.201 -13.590 1.00 98.44 153 A 1 
ATOM   1221 C  CB  . MET A 1 153 ? -1.900  -10.674 -14.764 1.00 97.79 153 A 1 
ATOM   1222 C  CG  . MET A 1 153 ? -0.797  -9.984  -15.550 1.00 94.45 153 A 1 
ATOM   1223 S  SD  . MET A 1 153 ? 0.852   -10.452 -14.976 1.00 95.90 153 A 1 
ATOM   1224 C  CE  . MET A 1 153 ? 0.824   -9.887  -13.266 1.00 90.13 153 A 1 
ATOM   1225 N  N   . PRO A 1 154 ? -4.457  -12.765 -15.168 1.00 98.51 154 A 1 
ATOM   1226 C  CA  . PRO A 1 154 ? -5.258  -13.730 -14.419 1.00 98.35 154 A 1 
ATOM   1227 C  C   . PRO A 1 154 ? -4.477  -14.294 -13.235 1.00 98.33 154 A 1 
ATOM   1228 O  O   . PRO A 1 154 ? -3.273  -14.549 -13.343 1.00 97.99 154 A 1 
ATOM   1229 C  CB  . PRO A 1 154 ? -5.543  -14.822 -15.450 1.00 97.63 154 A 1 
ATOM   1230 C  CG  . PRO A 1 154 ? -4.396  -14.747 -16.399 1.00 95.06 154 A 1 
ATOM   1231 C  CD  . PRO A 1 154 ? -4.004  -13.290 -16.469 1.00 97.82 154 A 1 
ATOM   1232 N  N   . PHE A 1 155 ? -5.147  -14.467 -12.099 1.00 98.16 155 A 1 
ATOM   1233 C  CA  . PHE A 1 155 ? -4.527  -15.160 -10.978 1.00 98.03 155 A 1 
ATOM   1234 C  C   . PHE A 1 155 ? -4.294  -16.620 -11.357 1.00 97.78 155 A 1 
ATOM   1235 O  O   . PHE A 1 155 ? -5.114  -17.212 -12.060 1.00 97.07 155 A 1 
ATOM   1236 C  CB  . PHE A 1 155 ? -5.408  -15.072 -9.729  1.00 98.09 155 A 1 
ATOM   1237 C  CG  . PHE A 1 155 ? -5.330  -13.753 -9.002  1.00 98.38 155 A 1 
ATOM   1238 C  CD1 . PHE A 1 155 ? -6.183  -12.714 -9.342  1.00 98.07 155 A 1 
ATOM   1239 C  CD2 . PHE A 1 155 ? -4.415  -13.569 -7.987  1.00 97.97 155 A 1 
ATOM   1240 C  CE1 . PHE A 1 155 ? -6.117  -11.500 -8.672  1.00 97.68 155 A 1 
ATOM   1241 C  CE2 . PHE A 1 155 ? -4.347  -12.358 -7.311  1.00 97.68 155 A 1 
ATOM   1242 C  CZ  . PHE A 1 155 ? -5.195  -11.322 -7.656  1.00 98.05 155 A 1 
ATOM   1243 N  N   . PRO A 1 156 ? -3.186  -17.227 -10.914 1.00 97.49 156 A 1 
ATOM   1244 C  CA  . PRO A 1 156 ? -2.899  -18.624 -11.247 1.00 96.64 156 A 1 
ATOM   1245 C  C   . PRO A 1 156 ? -3.978  -19.576 -10.738 1.00 96.25 156 A 1 
ATOM   1246 O  O   . PRO A 1 156 ? -4.450  -19.444 -9.604  1.00 95.06 156 A 1 
ATOM   1247 C  CB  . PRO A 1 156 ? -1.560  -18.886 -10.536 1.00 95.57 156 A 1 
ATOM   1248 C  CG  . PRO A 1 156 ? -0.929  -17.539 -10.407 1.00 94.06 156 A 1 
ATOM   1249 C  CD  . PRO A 1 156 ? -2.077  -16.590 -10.186 1.00 96.79 156 A 1 
ATOM   1250 N  N   . ALA A 1 157 ? -4.357  -20.549 -11.566 1.00 93.44 157 A 1 
ATOM   1251 C  CA  . ALA A 1 157 ? -5.430  -21.478 -11.228 1.00 91.70 157 A 1 
ATOM   1252 C  C   . ALA A 1 157 ? -5.071  -22.379 -10.049 1.00 92.02 157 A 1 
ATOM   1253 O  O   . ALA A 1 157 ? -5.956  -22.829 -9.319  1.00 88.74 157 A 1 
ATOM   1254 C  CB  . ALA A 1 157 ? -5.784  -22.328 -12.443 1.00 88.58 157 A 1 
ATOM   1255 N  N   . HIS A 1 158 ? -3.774  -22.621 -9.826  1.00 90.77 158 A 1 
ATOM   1256 C  CA  . HIS A 1 158 ? -3.342  -23.543 -8.783  1.00 90.42 158 A 1 
ATOM   1257 C  C   . HIS A 1 158 ? -3.560  -22.991 -7.372  1.00 91.81 158 A 1 
ATOM   1258 O  O   . HIS A 1 158 ? -3.312  -23.696 -6.391  1.00 89.85 158 A 1 
ATOM   1259 C  CB  . HIS A 1 158 ? -1.866  -23.923 -8.968  1.00 87.21 158 A 1 
ATOM   1260 C  CG  . HIS A 1 158 ? -0.915  -22.767 -8.817  1.00 81.58 158 A 1 
ATOM   1261 N  ND1 . HIS A 1 158 ? -0.593  -22.220 -7.598  1.00 72.32 158 A 1 
ATOM   1262 C  CD2 . HIS A 1 158 ? -0.199  -22.074 -9.730  1.00 71.40 158 A 1 
ATOM   1263 C  CE1 . HIS A 1 158 ? 0.261   -21.229 -7.750  1.00 69.25 158 A 1 
ATOM   1264 N  NE2 . HIS A 1 158 ? 0.518   -21.124 -9.041  1.00 70.79 158 A 1 
ATOM   1265 N  N   . LEU A 1 159 ? -4.042  -21.747 -7.254  1.00 94.74 159 A 1 
ATOM   1266 C  CA  . LEU A 1 159 ? -4.309  -21.142 -5.949  1.00 94.68 159 A 1 
ATOM   1267 C  C   . LEU A 1 159 ? -5.633  -21.617 -5.345  1.00 94.09 159 A 1 
ATOM   1268 O  O   . LEU A 1 159 ? -5.989  -21.197 -4.239  1.00 90.68 159 A 1 
ATOM   1269 C  CB  . LEU A 1 159 ? -4.309  -19.618 -6.068  1.00 94.40 159 A 1 
ATOM   1270 C  CG  . LEU A 1 159 ? -2.963  -18.968 -6.420  1.00 94.85 159 A 1 
ATOM   1271 C  CD1 . LEU A 1 159 ? -3.144  -17.481 -6.693  1.00 94.38 159 A 1 
ATOM   1272 C  CD2 . LEU A 1 159 ? -1.955  -19.179 -5.292  1.00 94.39 159 A 1 
ATOM   1273 N  N   . GLY A 1 160 ? -6.366  -22.478 -6.040  1.00 93.70 160 A 1 
ATOM   1274 C  CA  . GLY A 1 160 ? -7.636  -22.979 -5.536  1.00 93.42 160 A 1 
ATOM   1275 C  C   . GLY A 1 160 ? -8.809  -22.071 -5.853  1.00 94.53 160 A 1 
ATOM   1276 O  O   . GLY A 1 160 ? -9.837  -22.122 -5.174  1.00 91.51 160 A 1 
ATOM   1277 N  N   . ILE A 1 161 ? -8.678  -21.254 -6.885  1.00 94.93 161 A 1 
ATOM   1278 C  CA  . ILE A 1 161 ? -9.722  -20.321 -7.292  1.00 94.86 161 A 1 
ATOM   1279 C  C   . ILE A 1 161 ? -10.838 -21.077 -8.006  1.00 95.04 161 A 1 
ATOM   1280 O  O   . ILE A 1 161 ? -10.577 -21.898 -8.884  1.00 93.03 161 A 1 
ATOM   1281 C  CB  . ILE A 1 161 ? -9.139  -19.232 -8.210  1.00 92.59 161 A 1 
ATOM   1282 C  CG1 . ILE A 1 161 ? -8.057  -18.444 -7.470  1.00 85.33 161 A 1 
ATOM   1283 C  CG2 . ILE A 1 161 ? -10.232 -18.299 -8.716  1.00 83.66 161 A 1 
ATOM   1284 C  CD1 . ILE A 1 161 ? -7.192  -17.586 -8.366  1.00 84.01 161 A 1 
ATOM   1285 N  N   . LYS A 1 162 ? -12.098 -20.795 -7.618  1.00 95.36 162 A 1 
ATOM   1286 C  CA  . LYS A 1 162 ? -13.244 -21.514 -8.171  1.00 95.29 162 A 1 
ATOM   1287 C  C   . LYS A 1 162 ? -14.019 -20.692 -9.202  1.00 95.51 162 A 1 
ATOM   1288 O  O   . LYS A 1 162 ? -14.916 -21.216 -9.863  1.00 92.74 162 A 1 
ATOM   1289 C  CB  . LYS A 1 162 ? -14.182 -21.968 -7.051  1.00 93.82 162 A 1 
ATOM   1290 C  CG  . LYS A 1 162 ? -13.579 -23.037 -6.154  1.00 90.53 162 A 1 
ATOM   1291 C  CD  . LYS A 1 162 ? -14.618 -23.639 -5.222  1.00 81.67 162 A 1 
ATOM   1292 C  CE  . LYS A 1 162 ? -14.036 -24.795 -4.429  1.00 74.95 162 A 1 
ATOM   1293 N  NZ  . LYS A 1 162 ? -15.055 -25.457 -3.570  1.00 64.83 162 A 1 
ATOM   1294 N  N   . VAL A 1 163 ? -13.681 -19.417 -9.339  1.00 94.93 163 A 1 
ATOM   1295 C  CA  . VAL A 1 163 ? -14.237 -18.551 -10.364 1.00 95.28 163 A 1 
ATOM   1296 C  C   . VAL A 1 163 ? -13.057 -17.830 -11.018 1.00 96.12 163 A 1 
ATOM   1297 O  O   . VAL A 1 163 ? -12.162 -17.389 -10.304 1.00 94.96 163 A 1 
ATOM   1298 C  CB  . VAL A 1 163 ? -15.219 -17.515 -9.774  1.00 92.54 163 A 1 
ATOM   1299 C  CG1 . VAL A 1 163 ? -15.718 -16.561 -10.850 1.00 82.01 163 A 1 
ATOM   1300 C  CG2 . VAL A 1 163 ? -16.388 -18.216 -9.104  1.00 83.32 163 A 1 
ATOM   1301 N  N   . PRO A 1 164 ? -13.034 -17.704 -12.362 1.00 96.61 164 A 1 
ATOM   1302 C  CA  . PRO A 1 164 ? -11.915 -17.002 -13.001 1.00 96.80 164 A 1 
ATOM   1303 C  C   . PRO A 1 164 ? -11.714 -15.621 -12.378 1.00 97.45 164 A 1 
ATOM   1304 O  O   . PRO A 1 164 ? -12.614 -14.782 -12.395 1.00 97.05 164 A 1 
ATOM   1305 C  CB  . PRO A 1 164 ? -12.358 -16.896 -14.466 1.00 95.93 164 A 1 
ATOM   1306 C  CG  . PRO A 1 164 ? -13.249 -18.074 -14.662 1.00 94.03 164 A 1 
ATOM   1307 C  CD  . PRO A 1 164 ? -13.982 -18.238 -13.353 1.00 96.18 164 A 1 
ATOM   1308 N  N   . LEU A 1 165 ? -10.521 -15.399 -11.814 1.00 97.85 165 A 1 
ATOM   1309 C  CA  . LEU A 1 165 ? -10.222 -14.193 -11.056 1.00 98.07 165 A 1 
ATOM   1310 C  C   . LEU A 1 165 ? -9.025  -13.490 -11.678 1.00 98.32 165 A 1 
ATOM   1311 O  O   . LEU A 1 165 ? -8.019  -14.128 -11.995 1.00 98.22 165 A 1 
ATOM   1312 C  CB  . LEU A 1 165 ? -9.939  -14.533 -9.591  1.00 97.91 165 A 1 
ATOM   1313 C  CG  . LEU A 1 165 ? -9.646  -13.372 -8.649  1.00 97.40 165 A 1 
ATOM   1314 C  CD1 . LEU A 1 165 ? -10.856 -12.465 -8.518  1.00 96.67 165 A 1 
ATOM   1315 C  CD2 . LEU A 1 165 ? -9.223  -13.891 -7.278  1.00 96.62 165 A 1 
ATOM   1316 N  N   . ASN A 1 166 ? -9.131  -12.172 -11.839 1.00 98.56 166 A 1 
ATOM   1317 C  CA  . ASN A 1 166 ? -8.107  -11.382 -12.501 1.00 98.62 166 A 1 
ATOM   1318 C  C   . ASN A 1 166 ? -7.572  -10.273 -11.612 1.00 98.75 166 A 1 
ATOM   1319 O  O   . ASN A 1 166 ? -8.320  -9.642  -10.866 1.00 98.63 166 A 1 
ATOM   1320 C  CB  . ASN A 1 166 ? -8.647  -10.772 -13.799 1.00 98.53 166 A 1 
ATOM   1321 C  CG  . ASN A 1 166 ? -9.100  -11.816 -14.790 1.00 98.34 166 A 1 
ATOM   1322 O  OD1 . ASN A 1 166 ? -8.306  -12.302 -15.588 1.00 93.67 166 A 1 
ATOM   1323 N  ND2 . ASN A 1 166 ? -10.376 -12.163 -14.743 1.00 92.95 166 A 1 
ATOM   1324 N  N   . ALA A 1 167 ? -6.260  -10.034 -11.696 1.00 98.78 167 A 1 
ATOM   1325 C  CA  . ALA A 1 167 ? -5.655  -8.847  -11.114 1.00 98.78 167 A 1 
ATOM   1326 C  C   . ALA A 1 167 ? -5.769  -7.718  -12.131 1.00 98.87 167 A 1 
ATOM   1327 O  O   . ALA A 1 167 ? -5.386  -7.883  -13.288 1.00 98.79 167 A 1 
ATOM   1328 C  CB  . ALA A 1 167 ? -4.194  -9.102  -10.765 1.00 98.64 167 A 1 
ATOM   1329 N  N   . VAL A 1 168 ? -6.318  -6.580  -11.710 1.00 98.88 168 A 1 
ATOM   1330 C  CA  . VAL A 1 168 ? -6.460  -5.407  -12.566 1.00 98.98 168 A 1 
ATOM   1331 C  C   . VAL A 1 168 ? -5.749  -4.244  -11.894 1.00 98.92 168 A 1 
ATOM   1332 O  O   . VAL A 1 168 ? -6.087  -3.870  -10.772 1.00 98.85 168 A 1 
ATOM   1333 C  CB  . VAL A 1 168 ? -7.936  -5.056  -12.816 1.00 98.84 168 A 1 
ATOM   1334 C  CG1 . VAL A 1 168 ? -8.048  -3.808  -13.681 1.00 98.57 168 A 1 
ATOM   1335 C  CG2 . VAL A 1 168 ? -8.659  -6.226  -13.470 1.00 98.60 168 A 1 
ATOM   1336 N  N   . VAL A 1 169 ? -4.759  -3.669  -12.574 1.00 98.85 169 A 1 
ATOM   1337 C  CA  . VAL A 1 169 ? -4.001  -2.542  -12.045 1.00 98.80 169 A 1 
ATOM   1338 C  C   . VAL A 1 169 ? -4.389  -1.276  -12.791 1.00 98.81 169 A 1 
ATOM   1339 O  O   . VAL A 1 169 ? -4.304  -1.222  -14.020 1.00 98.76 169 A 1 
ATOM   1340 C  CB  . VAL A 1 169 ? -2.482  -2.780  -12.158 1.00 98.78 169 A 1 
ATOM   1341 C  CG1 . VAL A 1 169 ? -1.703  -1.514  -11.824 1.00 98.29 169 A 1 
ATOM   1342 C  CG2 . VAL A 1 169 ? -2.072  -3.918  -11.238 1.00 98.37 169 A 1 
ATOM   1343 N  N   . LEU A 1 170 ? -4.807  -0.254  -12.039 1.00 98.88 170 A 1 
ATOM   1344 C  CA  . LEU A 1 170 ? -5.094  1.059   -12.590 1.00 98.89 170 A 1 
ATOM   1345 C  C   . LEU A 1 170 ? -4.006  2.044   -12.175 1.00 98.72 170 A 1 
ATOM   1346 O  O   . LEU A 1 170 ? -3.583  2.058   -11.025 1.00 98.60 170 A 1 
ATOM   1347 C  CB  . LEU A 1 170 ? -6.456  1.577   -12.108 1.00 98.77 170 A 1 
ATOM   1348 C  CG  . LEU A 1 170 ? -7.691  0.801   -12.569 1.00 98.39 170 A 1 
ATOM   1349 C  CD1 . LEU A 1 170 ? -8.956  1.434   -11.995 1.00 98.07 170 A 1 
ATOM   1350 C  CD2 . LEU A 1 170 ? -7.761  0.759   -14.089 1.00 97.81 170 A 1 
ATOM   1351 N  N   . ASN A 1 171 ? -3.566  2.876   -13.130 1.00 98.61 171 A 1 
ATOM   1352 C  CA  . ASN A 1 171 ? -2.592  3.922   -12.849 1.00 98.48 171 A 1 
ATOM   1353 C  C   . ASN A 1 171 ? -3.330  5.207   -12.481 1.00 98.42 171 A 1 
ATOM   1354 O  O   . ASN A 1 171 ? -3.617  6.048   -13.333 1.00 98.19 171 A 1 
ATOM   1355 C  CB  . ASN A 1 171 ? -1.686  4.145   -14.051 1.00 98.19 171 A 1 
ATOM   1356 C  CG  . ASN A 1 171 ? -0.643  5.216   -13.801 1.00 98.08 171 A 1 
ATOM   1357 O  OD1 . ASN A 1 171 ? -0.517  5.734   -12.686 1.00 96.42 171 A 1 
ATOM   1358 N  ND2 . ASN A 1 171 ? 0.121   5.551   -14.826 1.00 95.71 171 A 1 
ATOM   1359 N  N   . THR A 1 172 ? -3.648  5.362   -11.186 1.00 98.46 172 A 1 
ATOM   1360 C  CA  . THR A 1 172 ? -4.393  6.533   -10.740 1.00 98.40 172 A 1 
ATOM   1361 C  C   . THR A 1 172 ? -3.496  7.741   -10.504 1.00 98.35 172 A 1 
ATOM   1362 O  O   . THR A 1 172 ? -3.999  8.828   -10.197 1.00 98.12 172 A 1 
ATOM   1363 C  CB  . THR A 1 172 ? -5.205  6.233   -9.472  1.00 98.43 172 A 1 
ATOM   1364 O  OG1 . THR A 1 172 ? -4.360  5.649   -8.475  1.00 97.50 172 A 1 
ATOM   1365 C  CG2 . THR A 1 172 ? -6.337  5.276   -9.799  1.00 97.17 172 A 1 
ATOM   1366 N  N   . VAL A 1 173 ? -2.182  7.596   -10.679 1.00 98.30 173 A 1 
ATOM   1367 C  CA  . VAL A 1 173 ? -1.299  8.763   -10.689 1.00 98.09 173 A 1 
ATOM   1368 C  C   . VAL A 1 173 ? -1.684  9.682   -11.849 1.00 97.99 173 A 1 
ATOM   1369 O  O   . VAL A 1 173 ? -1.476  10.898  -11.785 1.00 97.67 173 A 1 
ATOM   1370 C  CB  . VAL A 1 173 ? 0.182   8.354   -10.785 1.00 97.81 173 A 1 
ATOM   1371 C  CG1 . VAL A 1 173 ? 1.088   9.576   -10.779 1.00 97.10 173 A 1 
ATOM   1372 C  CG2 . VAL A 1 173 ? 0.545   7.432   -9.626  1.00 97.25 173 A 1 
ATOM   1373 N  N   . LEU A 1 174 ? -2.289  9.121   -12.898 1.00 98.06 174 A 1 
ATOM   1374 C  CA  . LEU A 1 174 ? -2.803  9.911   -14.007 1.00 97.87 174 A 1 
ATOM   1375 C  C   . LEU A 1 174 ? -3.878  10.893  -13.551 1.00 97.98 174 A 1 
ATOM   1376 O  O   . LEU A 1 174 ? -4.105  11.919  -14.196 1.00 97.63 174 A 1 
ATOM   1377 C  CB  . LEU A 1 174 ? -3.374  9.011   -15.100 1.00 97.66 174 A 1 
ATOM   1378 C  CG  . LEU A 1 174 ? -2.407  8.029   -15.766 1.00 97.33 174 A 1 
ATOM   1379 C  CD1 . LEU A 1 174 ? -3.147  7.177   -16.796 1.00 96.99 174 A 1 
ATOM   1380 C  CD2 . LEU A 1 174 ? -1.249  8.768   -16.419 1.00 96.74 174 A 1 
ATOM   1381 N  N   . TYR A 1 175 ? -4.555  10.584  -12.435 1.00 98.16 175 A 1 
ATOM   1382 C  CA  . TYR A 1 175 ? -5.664  11.393  -11.943 1.00 98.12 175 A 1 
ATOM   1383 C  C   . TYR A 1 175 ? -5.285  12.266  -10.749 1.00 98.19 175 A 1 
ATOM   1384 O  O   . TYR A 1 175 ? -6.110  13.045  -10.269 1.00 97.81 175 A 1 
ATOM   1385 C  CB  . TYR A 1 175 ? -6.844  10.488  -11.554 1.00 98.15 175 A 1 
ATOM   1386 C  CG  . TYR A 1 175 ? -7.235  9.481   -12.617 1.00 98.31 175 A 1 
ATOM   1387 C  CD1 . TYR A 1 175 ? -7.181  9.800   -13.970 1.00 98.13 175 A 1 
ATOM   1388 C  CD2 . TYR A 1 175 ? -7.676  8.205   -12.266 1.00 98.10 175 A 1 
ATOM   1389 C  CE1 . TYR A 1 175 ? -7.545  8.883   -14.940 1.00 97.99 175 A 1 
ATOM   1390 C  CE2 . TYR A 1 175 ? -8.048  7.289   -13.224 1.00 98.02 175 A 1 
ATOM   1391 C  CZ  . TYR A 1 175 ? -7.977  7.624   -14.561 1.00 98.25 175 A 1 
ATOM   1392 O  OH  . TYR A 1 175 ? -8.344  6.713   -15.513 1.00 98.05 175 A 1 
ATOM   1393 N  N   . TYR A 1 176 ? -4.059  12.154  -10.261 1.00 97.94 176 A 1 
ATOM   1394 C  CA  . TYR A 1 176 ? -3.587  12.883  -9.093  1.00 97.65 176 A 1 
ATOM   1395 C  C   . TYR A 1 176 ? -3.628  14.387  -9.351  1.00 97.40 176 A 1 
ATOM   1396 O  O   . TYR A 1 176 ? -3.216  14.847  -10.417 1.00 97.12 176 A 1 
ATOM   1397 C  CB  . TYR A 1 176 ? -2.164  12.430  -8.762  1.00 97.25 176 A 1 
ATOM   1398 C  CG  . TYR A 1 176 ? -1.625  12.842  -7.400  1.00 97.00 176 A 1 
ATOM   1399 C  CD1 . TYR A 1 176 ? -2.463  13.007  -6.300  1.00 96.11 176 A 1 
ATOM   1400 C  CD2 . TYR A 1 176 ? -0.255  13.019  -7.216  1.00 96.09 176 A 1 
ATOM   1401 C  CE1 . TYR A 1 176 ? -1.951  13.354  -5.056  1.00 94.90 176 A 1 
ATOM   1402 C  CE2 . TYR A 1 176 ? 0.264   13.360  -5.974  1.00 95.03 176 A 1 
ATOM   1403 C  CZ  . TYR A 1 176 ? -0.585  13.529  -4.903  1.00 94.75 176 A 1 
ATOM   1404 O  OH  . TYR A 1 176 ? -0.074  13.869  -3.678  1.00 93.33 176 A 1 
ATOM   1405 N  N   . ASN A 1 177 ? -4.119  15.169  -8.378  1.00 97.93 177 A 1 
ATOM   1406 C  CA  . ASN A 1 177 ? -4.322  16.599  -8.612  1.00 97.29 177 A 1 
ATOM   1407 C  C   . ASN A 1 177 ? -3.026  17.420  -8.602  1.00 97.26 177 A 1 
ATOM   1408 O  O   . ASN A 1 177 ? -3.073  18.634  -8.799  1.00 96.03 177 A 1 
ATOM   1409 C  CB  . ASN A 1 177 ? -5.349  17.179  -7.622  1.00 95.74 177 A 1 
ATOM   1410 C  CG  . ASN A 1 177 ? -4.952  17.004  -6.171  1.00 94.28 177 A 1 
ATOM   1411 O  OD1 . ASN A 1 177 ? -3.802  16.734  -5.849  1.00 87.87 177 A 1 
ATOM   1412 N  ND2 . ASN A 1 177 ? -5.928  17.168  -5.285  1.00 87.10 177 A 1 
ATOM   1413 N  N   . TYR A 1 178 ? -1.879  16.766  -8.398  1.00 97.31 178 A 1 
ATOM   1414 C  CA  . TYR A 1 178 ? -0.587  17.416  -8.600  1.00 96.66 178 A 1 
ATOM   1415 C  C   . TYR A 1 178 ? 0.013   17.086  -9.969  1.00 96.51 178 A 1 
ATOM   1416 O  O   . TYR A 1 178 ? 1.096   17.574  -10.304 1.00 94.66 178 A 1 
ATOM   1417 C  CB  . TYR A 1 178 ? 0.401   17.017  -7.497  1.00 96.01 178 A 1 
ATOM   1418 C  CG  . TYR A 1 178 ? 0.127   17.662  -6.157  1.00 94.52 178 A 1 
ATOM   1419 C  CD1 . TYR A 1 178 ? 0.471   18.987  -5.927  1.00 90.75 178 A 1 
ATOM   1420 C  CD2 . TYR A 1 178 ? -0.467  16.955  -5.130  1.00 90.59 178 A 1 
ATOM   1421 C  CE1 . TYR A 1 178 ? 0.226   19.589  -4.698  1.00 88.47 178 A 1 
ATOM   1422 C  CE2 . TYR A 1 178 ? -0.720  17.543  -3.903  1.00 88.77 178 A 1 
ATOM   1423 C  CZ  . TYR A 1 178 ? -0.368  18.859  -3.689  1.00 88.86 178 A 1 
ATOM   1424 O  OH  . TYR A 1 178 ? -0.613  19.454  -2.479  1.00 86.56 178 A 1 
ATOM   1425 N  N   . ASN A 1 179 ? -0.687  16.269  -10.763 1.00 96.95 179 A 1 
ATOM   1426 C  CA  . ASN A 1 179 ? -0.219  15.865  -12.087 1.00 96.92 179 A 1 
ATOM   1427 C  C   . ASN A 1 179 ? -0.689  16.883  -13.122 1.00 96.62 179 A 1 
ATOM   1428 O  O   . ASN A 1 179 ? -1.820  16.825  -13.606 1.00 95.97 179 A 1 
ATOM   1429 C  CB  . ASN A 1 179 ? -0.730  14.467  -12.424 1.00 96.74 179 A 1 
ATOM   1430 C  CG  . ASN A 1 179 ? -0.147  13.911  -13.708 1.00 97.12 179 A 1 
ATOM   1431 O  OD1 . ASN A 1 179 ? 0.457   14.636  -14.503 1.00 95.62 179 A 1 
ATOM   1432 N  ND2 . ASN A 1 179 ? -0.317  12.610  -13.916 1.00 95.18 179 A 1 
ATOM   1433 N  N   . LYS A 1 180 ? 0.191   17.837  -13.475 1.00 96.59 180 A 1 
ATOM   1434 C  CA  . LYS A 1 180 ? -0.179  18.923  -14.380 1.00 95.73 180 A 1 
ATOM   1435 C  C   . LYS A 1 180 ? -0.354  18.456  -15.816 1.00 95.41 180 A 1 
ATOM   1436 O  O   . LYS A 1 180 ? -0.960  19.158  -16.626 1.00 92.91 180 A 1 
ATOM   1437 C  CB  . LYS A 1 180 ? 0.866   20.042  -14.311 1.00 94.70 180 A 1 
ATOM   1438 C  CG  . LYS A 1 180 ? 0.915   20.758  -12.971 1.00 89.74 180 A 1 
ATOM   1439 C  CD  . LYS A 1 180 ? 1.986   21.840  -12.956 1.00 83.20 180 A 1 
ATOM   1440 C  CE  . LYS A 1 180 ? 2.030   22.583  -11.631 1.00 74.73 180 A 1 
ATOM   1441 N  NZ  . LYS A 1 180 ? 0.817   23.407  -11.403 1.00 64.35 180 A 1 
ATOM   1442 N  N   . GLN A 1 181 ? 0.145   17.268  -16.152 1.00 95.54 181 A 1 
ATOM   1443 C  CA  . GLN A 1 181 ? 0.046   16.764  -17.519 1.00 94.48 181 A 1 
ATOM   1444 C  C   . GLN A 1 181 ? -1.382  16.380  -17.891 1.00 94.47 181 A 1 
ATOM   1445 O  O   . GLN A 1 181 ? -1.722  16.348  -19.078 1.00 91.48 181 A 1 
ATOM   1446 C  CB  . GLN A 1 181 ? 0.953   15.552  -17.720 1.00 92.79 181 A 1 
ATOM   1447 C  CG  . GLN A 1 181 ? 2.445   15.839  -17.631 1.00 89.20 181 A 1 
ATOM   1448 C  CD  . GLN A 1 181 ? 3.277   14.683  -18.145 1.00 85.20 181 A 1 
ATOM   1449 O  OE1 . GLN A 1 181 ? 2.972   14.109  -19.194 1.00 78.43 181 A 1 
ATOM   1450 N  NE2 . GLN A 1 181 ? 4.327   14.325  -17.416 1.00 74.74 181 A 1 
ATOM   1451 N  N   . THR A 1 182 ? -2.216  16.067  -16.901 1.00 95.46 182 A 1 
ATOM   1452 C  CA  . THR A 1 182 ? -3.541  15.505  -17.159 1.00 95.49 182 A 1 
ATOM   1453 C  C   . THR A 1 182 ? -4.681  16.387  -16.676 1.00 94.96 182 A 1 
ATOM   1454 O  O   . THR A 1 182 ? -5.841  15.990  -16.749 1.00 93.42 182 A 1 
ATOM   1455 C  CB  . THR A 1 182 ? -3.666  14.125  -16.494 1.00 95.51 182 A 1 
ATOM   1456 O  OG1 . THR A 1 182 ? -3.425  14.256  -15.083 1.00 94.13 182 A 1 
ATOM   1457 C  CG2 . THR A 1 182 ? -2.664  13.154  -17.085 1.00 94.10 182 A 1 
ATOM   1458 N  N   . MET A 1 183 ? -4.365  17.601  -16.216 1.00 94.77 183 A 1 
ATOM   1459 C  CA  . MET A 1 183 ? -5.350  18.476  -15.590 1.00 93.18 183 A 1 
ATOM   1460 C  C   . MET A 1 183 ? -6.562  18.749  -16.487 1.00 92.18 183 A 1 
ATOM   1461 O  O   . MET A 1 183 ? -7.695  18.775  -16.002 1.00 88.46 183 A 1 
ATOM   1462 C  CB  . MET A 1 183 ? -4.687  19.803  -15.197 1.00 90.37 183 A 1 
ATOM   1463 C  CG  . MET A 1 183 ? -5.600  20.786  -14.488 1.00 84.05 183 A 1 
ATOM   1464 S  SD  . MET A 1 183 ? -4.737  22.295  -13.989 1.00 80.68 183 A 1 
ATOM   1465 C  CE  . MET A 1 183 ? -4.265  22.951  -15.586 1.00 71.67 183 A 1 
ATOM   1466 N  N   . ASP A 1 184 ? -6.334  18.937  -17.777 1.00 92.71 184 A 1 
ATOM   1467 C  CA  . ASP A 1 184 ? -7.389  19.337  -18.694 1.00 91.24 184 A 1 
ATOM   1468 C  C   . ASP A 1 184 ? -7.836  18.214  -19.627 1.00 91.06 184 A 1 
ATOM   1469 O  O   . ASP A 1 184 ? -8.567  18.454  -20.592 1.00 85.75 184 A 1 
ATOM   1470 C  CB  . ASP A 1 184 ? -6.941  20.546  -19.519 1.00 88.35 184 A 1 
ATOM   1471 C  CG  . ASP A 1 184 ? -6.657  21.759  -18.664 1.00 81.99 184 A 1 
ATOM   1472 O  OD1 . ASP A 1 184 ? -7.456  22.040  -17.742 1.00 76.64 184 A 1 
ATOM   1473 O  OD2 . ASP A 1 184 ? -5.644  22.437  -18.908 1.00 76.70 184 A 1 
ATOM   1474 N  N   . SER A 1 185 ? -7.416  16.981  -19.354 1.00 92.40 185 A 1 
ATOM   1475 C  CA  . SER A 1 185 ? -7.806  15.841  -20.174 1.00 91.78 185 A 1 
ATOM   1476 C  C   . SER A 1 185 ? -9.176  15.323  -19.750 1.00 92.24 185 A 1 
ATOM   1477 O  O   . SER A 1 185 ? -9.698  15.676  -18.688 1.00 88.77 185 A 1 
ATOM   1478 C  CB  . SER A 1 185 ? -6.762  14.725  -20.074 1.00 88.79 185 A 1 
ATOM   1479 O  OG  . SER A 1 185 ? -5.496  15.166  -20.534 1.00 79.75 185 A 1 
ATOM   1480 N  N   . THR A 1 186 ? -9.776  14.473  -20.589 1.00 93.15 186 A 1 
ATOM   1481 C  CA  . THR A 1 186 ? -11.051 13.840  -20.261 1.00 93.40 186 A 1 
ATOM   1482 C  C   . THR A 1 186 ? -10.872 12.370  -19.916 1.00 94.51 186 A 1 
ATOM   1483 O  O   . THR A 1 186 ? -11.530 11.855  -19.019 1.00 90.91 186 A 1 
ATOM   1484 C  CB  . THR A 1 186 ? -12.046 13.977  -21.429 1.00 90.35 186 A 1 
ATOM   1485 O  OG1 . THR A 1 186 ? -11.462 13.451  -22.625 1.00 83.21 186 A 1 
ATOM   1486 C  CG2 . THR A 1 186 ? -12.414 15.440  -21.649 1.00 82.06 186 A 1 
ATOM   1487 N  N   . ASP A 1 187 ? -9.971  11.686  -20.635 1.00 96.30 187 A 1 
ATOM   1488 C  CA  . ASP A 1 187 ? -9.665  10.281  -20.371 1.00 97.04 187 A 1 
ATOM   1489 C  C   . ASP A 1 187 ? -8.174  10.056  -20.602 1.00 97.11 187 A 1 
ATOM   1490 O  O   . ASP A 1 187 ? -7.768  9.570   -21.662 1.00 96.43 187 A 1 
ATOM   1491 C  CB  . ASP A 1 187 ? -10.499 9.371   -21.278 1.00 96.87 187 A 1 
ATOM   1492 C  CG  . ASP A 1 187 ? -10.334 7.902   -20.915 1.00 97.45 187 A 1 
ATOM   1493 O  OD1 . ASP A 1 187 ? -9.711  7.593   -19.873 1.00 97.23 187 A 1 
ATOM   1494 O  OD2 . ASP A 1 187 ? -10.845 7.034   -21.673 1.00 97.11 187 A 1 
ATOM   1495 N  N   . PRO A 1 188 ? -7.326  10.425  -19.626 1.00 97.31 188 A 1 
ATOM   1496 C  CA  . PRO A 1 188 ? -5.875  10.341  -19.802 1.00 97.11 188 A 1 
ATOM   1497 C  C   . PRO A 1 188 ? -5.421  8.941   -20.203 1.00 97.24 188 A 1 
ATOM   1498 O  O   . PRO A 1 188 ? -5.708  7.964   -19.504 1.00 96.89 188 A 1 
ATOM   1499 C  CB  . PRO A 1 188 ? -5.328  10.736  -18.430 1.00 96.70 188 A 1 
ATOM   1500 C  CG  . PRO A 1 188 ? -6.387  11.616  -17.848 1.00 95.73 188 A 1 
ATOM   1501 C  CD  . PRO A 1 188 ? -7.678  11.028  -18.324 1.00 97.19 188 A 1 
ATOM   1502 N  N   . LEU A 1 189 ? -4.745  8.869   -21.351 1.00 97.13 189 A 1 
ATOM   1503 C  CA  . LEU A 1 189 ? -4.199  7.629   -21.899 1.00 96.85 189 A 1 
ATOM   1504 C  C   . LEU A 1 189 ? -5.262  6.547   -22.105 1.00 97.06 189 A 1 
ATOM   1505 O  O   . LEU A 1 189 ? -4.940  5.358   -22.185 1.00 96.33 189 A 1 
ATOM   1506 C  CB  . LEU A 1 189 ? -3.040  7.110   -21.051 1.00 96.46 189 A 1 
ATOM   1507 C  CG  . LEU A 1 189 ? -1.836  8.049   -20.960 1.00 95.50 189 A 1 
ATOM   1508 C  CD1 . LEU A 1 189 ? -0.734  7.448   -20.092 1.00 93.95 189 A 1 
ATOM   1509 C  CD2 . LEU A 1 189 ? -1.289  8.374   -22.346 1.00 93.48 189 A 1 
ATOM   1510 N  N   . GLY A 1 190 ? -6.540  6.950   -22.180 1.00 97.04 190 A 1 
ATOM   1511 C  CA  . GLY A 1 190 ? -7.630  6.041   -22.506 1.00 97.23 190 A 1 
ATOM   1512 C  C   . GLY A 1 190 ? -7.973  5.025   -21.431 1.00 97.89 190 A 1 
ATOM   1513 O  O   . GLY A 1 190 ? -8.626  4.020   -21.719 1.00 97.69 190 A 1 
ATOM   1514 N  N   . GLN A 1 191 ? -7.558  5.276   -20.193 1.00 97.75 191 A 1 
ATOM   1515 C  CA  . GLN A 1 191 ? -7.698  4.271   -19.141 1.00 98.06 191 A 1 
ATOM   1516 C  C   . GLN A 1 191 ? -9.156  3.987   -18.773 1.00 98.44 191 A 1 
ATOM   1517 O  O   . GLN A 1 191 ? -9.514  2.834   -18.526 1.00 98.55 191 A 1 
ATOM   1518 C  CB  . GLN A 1 191 ? -6.913  4.678   -17.900 1.00 97.59 191 A 1 
ATOM   1519 C  CG  . GLN A 1 191 ? -6.931  3.623   -16.798 1.00 97.20 191 A 1 
ATOM   1520 C  CD  . GLN A 1 191 ? -5.972  3.925   -15.660 1.00 98.03 191 A 1 
ATOM   1521 O  OE1 . GLN A 1 191 ? -5.161  3.082   -15.285 1.00 92.76 191 A 1 
ATOM   1522 N  NE2 . GLN A 1 191 ? -6.068  5.129   -15.112 1.00 93.85 191 A 1 
ATOM   1523 N  N   . PHE A 1 192 ? -10.016 5.010   -18.717 1.00 98.51 192 A 1 
ATOM   1524 C  CA  . PHE A 1 192 ? -11.415 4.795   -18.373 1.00 98.62 192 A 1 
ATOM   1525 C  C   . PHE A 1 192 ? -12.112 3.921   -19.417 1.00 98.79 192 A 1 
ATOM   1526 O  O   . PHE A 1 192 ? -12.843 2.986   -19.071 1.00 98.64 192 A 1 
ATOM   1527 C  CB  . PHE A 1 192 ? -12.164 6.121   -18.223 1.00 98.53 192 A 1 
ATOM   1528 C  CG  . PHE A 1 192 ? -11.913 6.825   -16.914 1.00 98.56 192 A 1 
ATOM   1529 C  CD1 . PHE A 1 192 ? -12.250 6.228   -15.710 1.00 98.18 192 A 1 
ATOM   1530 C  CD2 . PHE A 1 192 ? -11.348 8.092   -16.891 1.00 98.12 192 A 1 
ATOM   1531 C  CE1 . PHE A 1 192 ? -12.018 6.874   -14.505 1.00 97.79 192 A 1 
ATOM   1532 C  CE2 . PHE A 1 192 ? -11.121 8.743   -15.692 1.00 97.72 192 A 1 
ATOM   1533 C  CZ  . PHE A 1 192 ? -11.454 8.137   -14.487 1.00 97.94 192 A 1 
ATOM   1534 N  N   . GLU A 1 193 ? -11.892 4.230   -20.705 1.00 98.53 193 A 1 
ATOM   1535 C  CA  . GLU A 1 193 ? -12.494 3.442   -21.784 1.00 98.57 193 A 1 
ATOM   1536 C  C   . GLU A 1 193 ? -11.960 2.014   -21.763 1.00 98.63 193 A 1 
ATOM   1537 O  O   . GLU A 1 193 ? -12.712 1.049   -21.933 1.00 98.56 193 A 1 
ATOM   1538 C  CB  . GLU A 1 193 ? -12.211 4.098   -23.133 1.00 98.13 193 A 1 
ATOM   1539 C  CG  . GLU A 1 193 ? -12.896 3.425   -24.310 1.00 88.06 193 A 1 
ATOM   1540 C  CD  . GLU A 1 193 ? -12.628 4.141   -25.626 1.00 79.11 193 A 1 
ATOM   1541 O  OE1 . GLU A 1 193 ? -11.450 4.295   -25.997 1.00 73.62 193 A 1 
ATOM   1542 O  OE2 . GLU A 1 193 ? -13.607 4.558   -26.272 1.00 73.15 193 A 1 
ATOM   1543 N  N   . TRP A 1 194 ? -10.658 1.864   -21.534 1.00 98.49 194 A 1 
ATOM   1544 C  CA  . TRP A 1 194 ? -10.029 0.549   -21.425 1.00 98.67 194 A 1 
ATOM   1545 C  C   . TRP A 1 194 ? -10.622 -0.246  -20.270 1.00 98.72 194 A 1 
ATOM   1546 O  O   . TRP A 1 194 ? -10.950 -1.424  -20.420 1.00 98.76 194 A 1 
ATOM   1547 C  CB  . TRP A 1 194 ? -8.514  0.718   -21.239 1.00 98.61 194 A 1 
ATOM   1548 C  CG  . TRP A 1 194 ? -7.776  -0.542  -20.900 1.00 98.67 194 A 1 
ATOM   1549 C  CD1 . TRP A 1 194 ? -7.278  -1.461  -21.773 1.00 98.49 194 A 1 
ATOM   1550 C  CD2 . TRP A 1 194 ? -7.442  -1.015  -19.588 1.00 98.69 194 A 1 
ATOM   1551 N  NE1 . TRP A 1 194 ? -6.656  -2.472  -21.091 1.00 98.42 194 A 1 
ATOM   1552 C  CE2 . TRP A 1 194 ? -6.742  -2.227  -19.742 1.00 98.59 194 A 1 
ATOM   1553 C  CE3 . TRP A 1 194 ? -7.668  -0.519  -18.294 1.00 98.59 194 A 1 
ATOM   1554 C  CZ2 . TRP A 1 194 ? -6.256  -2.960  -18.654 1.00 98.47 194 A 1 
ATOM   1555 C  CZ3 . TRP A 1 194 ? -7.187  -1.253  -17.210 1.00 98.52 194 A 1 
ATOM   1556 C  CH2 . TRP A 1 194 ? -6.492  -2.453  -17.396 1.00 98.48 194 A 1 
ATOM   1557 N  N   . PHE A 1 195 ? -10.774 0.383   -19.107 1.00 98.72 195 A 1 
ATOM   1558 C  CA  . PHE A 1 195 ? -11.310 -0.280  -17.926 1.00 98.84 195 A 1 
ATOM   1559 C  C   . PHE A 1 195 ? -12.734 -0.762  -18.166 1.00 98.80 195 A 1 
ATOM   1560 O  O   . PHE A 1 195 ? -13.100 -1.879  -17.787 1.00 98.83 195 A 1 
ATOM   1561 C  CB  . PHE A 1 195 ? -11.260 0.666   -16.722 1.00 98.81 195 A 1 
ATOM   1562 C  CG  . PHE A 1 195 ? -11.752 0.055   -15.442 1.00 98.86 195 A 1 
ATOM   1563 C  CD1 . PHE A 1 195 ? -10.987 -0.882  -14.756 1.00 98.72 195 A 1 
ATOM   1564 C  CD2 . PHE A 1 195 ? -12.979 0.417   -14.904 1.00 98.72 195 A 1 
ATOM   1565 C  CE1 . PHE A 1 195 ? -11.435 -1.446  -13.570 1.00 98.55 195 A 1 
ATOM   1566 C  CE2 . PHE A 1 195 ? -13.436 -0.144  -13.722 1.00 98.54 195 A 1 
ATOM   1567 C  CZ  . PHE A 1 195 ? -12.664 -1.075  -13.054 1.00 98.66 195 A 1 
ATOM   1568 N  N   . LYS A 1 196 ? -13.558 0.075   -18.814 1.00 98.88 196 A 1 
ATOM   1569 C  CA  . LYS A 1 196 ? -14.929 -0.311  -19.128 1.00 98.77 196 A 1 
ATOM   1570 C  C   . LYS A 1 196 ? -14.958 -1.536  -20.042 1.00 98.88 196 A 1 
ATOM   1571 O  O   . LYS A 1 196 ? -15.746 -2.456  -19.828 1.00 98.70 196 A 1 
ATOM   1572 C  CB  . LYS A 1 196 ? -15.675 0.854   -19.790 1.00 98.50 196 A 1 
ATOM   1573 C  CG  . LYS A 1 196 ? -17.062 0.483   -20.308 1.00 95.63 196 A 1 
ATOM   1574 C  CD  . LYS A 1 196 ? -17.805 1.693   -20.846 1.00 93.01 196 A 1 
ATOM   1575 C  CE  . LYS A 1 196 ? -19.067 1.275   -21.580 1.00 85.03 196 A 1 
ATOM   1576 N  NZ  . LYS A 1 196 ? -19.967 0.401   -20.767 1.00 76.66 196 A 1 
ATOM   1577 N  N   . THR A 1 197 ? -14.094 -1.555  -21.051 1.00 98.86 197 A 1 
ATOM   1578 C  CA  . THR A 1 197 ? -14.021 -2.689  -21.973 1.00 98.77 197 A 1 
ATOM   1579 C  C   . THR A 1 197 ? -13.635 -3.969  -21.235 1.00 98.89 197 A 1 
ATOM   1580 O  O   . THR A 1 197 ? -14.240 -5.025  -21.449 1.00 98.72 197 A 1 
ATOM   1581 C  CB  . THR A 1 197 ? -13.014 -2.399  -23.099 1.00 98.56 197 A 1 
ATOM   1582 O  OG1 . THR A 1 197 ? -13.446 -1.258  -23.844 1.00 95.93 197 A 1 
ATOM   1583 C  CG2 . THR A 1 197 ? -12.888 -3.587  -24.031 1.00 95.19 197 A 1 
ATOM   1584 N  N   . VAL A 1 198 ? -12.638 -3.871  -20.345 1.00 98.84 198 A 1 
ATOM   1585 C  CA  . VAL A 1 198 ? -12.184 -5.020  -19.572 1.00 98.82 198 A 1 
ATOM   1586 C  C   . VAL A 1 198 ? -13.295 -5.534  -18.657 1.00 98.88 198 A 1 
ATOM   1587 O  O   . VAL A 1 198 ? -13.592 -6.738  -18.622 1.00 98.81 198 A 1 
ATOM   1588 C  CB  . VAL A 1 198 ? -10.926 -4.658  -18.745 1.00 98.70 198 A 1 
ATOM   1589 C  CG1 . VAL A 1 198 ? -10.620 -5.740  -17.718 1.00 98.13 198 A 1 
ATOM   1590 C  CG2 . VAL A 1 198 ? -9.733  -4.444  -19.668 1.00 98.20 198 A 1 
ATOM   1591 N  N   . MET A 1 199 ? -13.933 -4.636  -17.915 1.00 98.89 199 A 1 
ATOM   1592 C  CA  . MET A 1 199 ? -14.964 -5.022  -16.962 1.00 98.84 199 A 1 
ATOM   1593 C  C   . MET A 1 199 ? -16.200 -5.586  -17.660 1.00 98.85 199 A 1 
ATOM   1594 O  O   . MET A 1 199 ? -16.802 -6.547  -17.184 1.00 98.77 199 A 1 
ATOM   1595 C  CB  . MET A 1 199 ? -15.360 -3.835  -16.084 1.00 98.80 199 A 1 
ATOM   1596 C  CG  . MET A 1 199 ? -14.270 -3.368  -15.118 1.00 98.27 199 A 1 
ATOM   1597 S  SD  . MET A 1 199 ? -13.873 -4.585  -13.849 1.00 97.90 199 A 1 
ATOM   1598 C  CE  . MET A 1 199 ? -12.211 -5.014  -14.317 1.00 93.77 199 A 1 
ATOM   1599 N  N   . ASP A 1 200 ? -16.596 -4.985  -18.782 1.00 98.89 200 A 1 
ATOM   1600 C  CA  . ASP A 1 200 ? -17.718 -5.511  -19.556 1.00 98.82 200 A 1 
ATOM   1601 C  C   . ASP A 1 200 ? -17.432 -6.943  -20.004 1.00 98.83 200 A 1 
ATOM   1602 O  O   . ASP A 1 200 ? -18.304 -7.806  -19.963 1.00 98.63 200 A 1 
ATOM   1603 C  CB  . ASP A 1 200 ? -18.003 -4.632  -20.780 1.00 98.73 200 A 1 
ATOM   1604 C  CG  . ASP A 1 200 ? -18.730 -3.338  -20.425 1.00 98.05 200 A 1 
ATOM   1605 O  OD1 . ASP A 1 200 ? -19.260 -3.236  -19.299 1.00 96.33 200 A 1 
ATOM   1606 O  OD2 . ASP A 1 200 ? -18.775 -2.435  -21.280 1.00 96.33 200 A 1 
ATOM   1607 N  N   . GLY A 1 201 ? -16.196 -7.197  -20.422 1.00 98.89 201 A 1 
ATOM   1608 C  CA  . GLY A 1 201 ? -15.791 -8.534  -20.831 1.00 98.71 201 A 1 
ATOM   1609 C  C   . GLY A 1 201 ? -15.847 -9.522  -19.679 1.00 98.71 201 A 1 
ATOM   1610 O  O   . GLY A 1 201 ? -16.323 -10.654 -19.842 1.00 98.58 201 A 1 
ATOM   1611 N  N   . TYR A 1 202 ? -15.370 -9.117  -18.510 1.00 98.79 202 A 1 
ATOM   1612 C  CA  . TYR A 1 202 ? -15.410 -9.973  -17.328 1.00 98.79 202 A 1 
ATOM   1613 C  C   . TYR A 1 202 ? -16.848 -10.287 -16.925 1.00 98.67 202 A 1 
ATOM   1614 O  O   . TYR A 1 202 ? -17.186 -11.440 -16.630 1.00 98.39 202 A 1 
ATOM   1615 C  CB  . TYR A 1 202 ? -14.678 -9.316  -16.152 1.00 98.74 202 A 1 
ATOM   1616 C  CG  . TYR A 1 202 ? -13.175 -9.248  -16.284 1.00 98.78 202 A 1 
ATOM   1617 C  CD1 . TYR A 1 202 ? -12.489 -9.956  -17.260 1.00 98.56 202 A 1 
ATOM   1618 C  CD2 . TYR A 1 202 ? -12.424 -8.471  -15.401 1.00 98.57 202 A 1 
ATOM   1619 C  CE1 . TYR A 1 202 ? -11.109 -9.894  -17.366 1.00 98.47 202 A 1 
ATOM   1620 C  CE2 . TYR A 1 202 ? -11.043 -8.403  -15.499 1.00 98.46 202 A 1 
ATOM   1621 C  CZ  . TYR A 1 202 ? -10.392 -9.115  -16.479 1.00 98.61 202 A 1 
ATOM   1622 O  OH  . TYR A 1 202 ? -9.024  -9.047  -16.575 1.00 98.26 202 A 1 
ATOM   1623 N  N   . ARG A 1 203 ? -17.711 -9.272  -16.918 1.00 98.70 203 A 1 
ATOM   1624 C  CA  . ARG A 1 203 ? -19.116 -9.468  -16.558 1.00 98.68 203 A 1 
ATOM   1625 C  C   . ARG A 1 203 ? -19.788 -10.442 -17.518 1.00 98.57 203 A 1 
ATOM   1626 O  O   . ARG A 1 203 ? -20.528 -11.334 -17.100 1.00 98.04 203 A 1 
ATOM   1627 C  CB  . ARG A 1 203 ? -19.846 -8.124  -16.551 1.00 98.24 203 A 1 
ATOM   1628 C  CG  . ARG A 1 203 ? -21.359 -8.238  -16.357 1.00 97.09 203 A 1 
ATOM   1629 C  CD  . ARG A 1 203 ? -22.001 -6.852  -16.343 1.00 96.41 203 A 1 
ATOM   1630 N  NE  . ARG A 1 203 ? -21.766 -6.144  -15.092 1.00 95.37 203 A 1 
ATOM   1631 C  CZ  . ARG A 1 203 ? -21.849 -4.820  -14.949 1.00 96.47 203 A 1 
ATOM   1632 N  NH1 . ARG A 1 203 ? -22.124 -4.052  -15.995 1.00 90.43 203 A 1 
ATOM   1633 N  NH2 . ARG A 1 203 ? -21.634 -4.272  -13.763 1.00 90.51 203 A 1 
ATOM   1634 N  N   . LYS A 1 204 ? -19.536 -10.283 -18.814 1.00 98.69 204 A 1 
ATOM   1635 C  CA  . LYS A 1 204 ? -20.177 -11.107 -19.832 1.00 98.51 204 A 1 
ATOM   1636 C  C   . LYS A 1 204 ? -19.753 -12.565 -19.734 1.00 98.56 204 A 1 
ATOM   1637 O  O   . LYS A 1 204 ? -20.536 -13.467 -20.057 1.00 97.86 204 A 1 
ATOM   1638 C  CB  . LYS A 1 204 ? -19.857 -10.547 -21.224 1.00 98.20 204 A 1 
ATOM   1639 C  CG  . LYS A 1 204 ? -20.563 -11.259 -22.367 1.00 88.91 204 A 1 
ATOM   1640 C  CD  . LYS A 1 204 ? -20.270 -10.580 -23.705 1.00 86.31 204 A 1 
ATOM   1641 C  CE  . LYS A 1 204 ? -21.000 -11.252 -24.850 1.00 74.88 204 A 1 
ATOM   1642 N  NZ  . LYS A 1 204 ? -20.749 -10.574 -26.148 1.00 66.07 204 A 1 
ATOM   1643 N  N   . THR A 1 205 ? -18.521 -12.810 -19.277 1.00 98.20 205 A 1 
ATOM   1644 C  CA  . THR A 1 205 ? -17.969 -14.166 -19.230 1.00 98.06 205 A 1 
ATOM   1645 C  C   . THR A 1 205 ? -17.910 -14.732 -17.820 1.00 97.86 205 A 1 
ATOM   1646 O  O   . THR A 1 205 ? -17.344 -15.809 -17.608 1.00 97.04 205 A 1 
ATOM   1647 C  CB  . THR A 1 205 ? -16.562 -14.198 -19.854 1.00 97.82 205 A 1 
ATOM   1648 O  OG1 . THR A 1 205 ? -15.714 -13.255 -19.190 1.00 96.33 205 A 1 
ATOM   1649 C  CG2 . THR A 1 205 ? -16.628 -13.847 -21.336 1.00 95.57 205 A 1 
ATOM   1650 N  N   . GLY A 1 206 ? -18.508 -14.043 -16.841 1.00 97.91 206 A 1 
ATOM   1651 C  CA  . GLY A 1 206 ? -18.580 -14.555 -15.475 1.00 97.55 206 A 1 
ATOM   1652 C  C   . GLY A 1 206 ? -17.271 -14.530 -14.711 1.00 97.60 206 A 1 
ATOM   1653 O  O   . GLY A 1 206 ? -17.091 -15.285 -13.760 1.00 96.81 206 A 1 
ATOM   1654 N  N   . GLN A 1 207 ? -16.355 -13.656 -15.113 1.00 98.00 207 A 1 
ATOM   1655 C  CA  . GLN A 1 207 ? -15.075 -13.504 -14.427 1.00 98.13 207 A 1 
ATOM   1656 C  C   . GLN A 1 207 ? -15.173 -12.427 -13.352 1.00 98.22 207 A 1 
ATOM   1657 O  O   . GLN A 1 207 ? -16.070 -11.582 -13.373 1.00 98.05 207 A 1 
ATOM   1658 C  CB  . GLN A 1 207 ? -13.963 -13.153 -15.412 1.00 97.92 207 A 1 
ATOM   1659 C  CG  . GLN A 1 207 ? -13.813 -14.139 -16.563 1.00 97.25 207 A 1 
ATOM   1660 C  CD  . GLN A 1 207 ? -12.588 -13.873 -17.401 1.00 97.15 207 A 1 
ATOM   1661 O  OE1 . GLN A 1 207 ? -11.482 -13.789 -16.866 1.00 92.25 207 A 1 
ATOM   1662 N  NE2 . GLN A 1 207 ? -12.762 -13.740 -18.701 1.00 91.44 207 A 1 
ATOM   1663 N  N   . ARG A 1 208 ? -14.232 -12.463 -12.397 1.00 98.23 208 A 1 
ATOM   1664 C  CA  . ARG A 1 208 ? -14.192 -11.469 -11.335 1.00 98.26 208 A 1 
ATOM   1665 C  C   . ARG A 1 208 ? -12.799 -10.850 -11.248 1.00 98.57 208 A 1 
ATOM   1666 O  O   . ARG A 1 208 ? -11.864 -11.303 -11.907 1.00 98.29 208 A 1 
ATOM   1667 C  CB  . ARG A 1 208 ? -14.614 -12.093 -10.005 1.00 97.72 208 A 1 
ATOM   1668 C  CG  . ARG A 1 208 ? -16.067 -12.563 -10.021 1.00 94.69 208 A 1 
ATOM   1669 C  CD  . ARG A 1 208 ? -16.537 -13.078 -8.688  1.00 89.13 208 A 1 
ATOM   1670 N  NE  . ARG A 1 208 ? -17.924 -13.521 -8.755  1.00 82.95 208 A 1 
ATOM   1671 C  CZ  . ARG A 1 208 ? -18.604 -14.035 -7.732  1.00 75.84 208 A 1 
ATOM   1672 N  NH1 . ARG A 1 208 ? -18.030 -14.182 -6.552  1.00 70.07 208 A 1 
ATOM   1673 N  NH2 . ARG A 1 208 ? -19.861 -14.411 -7.901  1.00 71.58 208 A 1 
ATOM   1674 N  N   . ALA A 1 209 ? -12.678 -9.791  -10.432 1.00 98.69 209 A 1 
ATOM   1675 C  CA  . ALA A 1 209 ? -11.442 -9.027  -10.386 1.00 98.68 209 A 1 
ATOM   1676 C  C   . ALA A 1 209 ? -11.143 -8.484  -8.997  1.00 98.71 209 A 1 
ATOM   1677 O  O   . ALA A 1 209 ? -12.052 -8.155  -8.234  1.00 98.52 209 A 1 
ATOM   1678 C  CB  . ALA A 1 209 ? -11.491 -7.872  -11.386 1.00 98.57 209 A 1 
ATOM   1679 N  N   . ILE A 1 210 ? -9.858  -8.409  -8.689  1.00 98.70 210 A 1 
ATOM   1680 C  CA  . ILE A 1 210 ? -9.367  -7.596  -7.586  1.00 98.85 210 A 1 
ATOM   1681 C  C   . ILE A 1 210 ? -8.596  -6.444  -8.219  1.00 98.85 210 A 1 
ATOM   1682 O  O   . ILE A 1 210 ? -7.649  -6.667  -8.976  1.00 98.82 210 A 1 
ATOM   1683 C  CB  . ILE A 1 210 ? -8.468  -8.406  -6.635  1.00 98.67 210 A 1 
ATOM   1684 C  CG1 . ILE A 1 210 ? -9.301  -9.473  -5.920  1.00 98.03 210 A 1 
ATOM   1685 C  CG2 . ILE A 1 210 ? -7.790  -7.482  -5.624  1.00 98.27 210 A 1 
ATOM   1686 C  CD1 . ILE A 1 210 ? -8.488  -10.429 -5.068  1.00 96.05 210 A 1 
ATOM   1687 N  N   . VAL A 1 211 ? -9.035  -5.214  -7.940  1.00 98.83 211 A 1 
ATOM   1688 C  CA  . VAL A 1 211 ? -8.443  -4.026  -8.552  1.00 98.86 211 A 1 
ATOM   1689 C  C   . VAL A 1 211 ? -7.446  -3.403  -7.594  1.00 98.89 211 A 1 
ATOM   1690 O  O   . VAL A 1 211 ? -7.707  -3.295  -6.391  1.00 98.79 211 A 1 
ATOM   1691 C  CB  . VAL A 1 211 ? -9.533  -3.004  -8.936  1.00 98.82 211 A 1 
ATOM   1692 C  CG1 . VAL A 1 211 ? -8.910  -1.784  -9.618  1.00 98.51 211 A 1 
ATOM   1693 C  CG2 . VAL A 1 211 ? -10.571 -3.645  -9.846  1.00 98.51 211 A 1 
ATOM   1694 N  N   . SER A 1 212 ? -6.280  -2.989  -8.114  1.00 98.83 212 A 1 
ATOM   1695 C  CA  . SER A 1 212 ? -5.270  -2.325  -7.306  1.00 98.77 212 A 1 
ATOM   1696 C  C   . SER A 1 212 ? -4.857  -1.019  -7.971  1.00 98.85 212 A 1 
ATOM   1697 O  O   . SER A 1 212 ? -4.812  -0.917  -9.196  1.00 98.60 212 A 1 
ATOM   1698 C  CB  . SER A 1 212 ? -4.048  -3.220  -7.104  1.00 98.19 212 A 1 
ATOM   1699 O  OG  . SER A 1 212 ? -4.397  -4.420  -6.432  1.00 90.06 212 A 1 
ATOM   1700 N  N   . MET A 1 213 ? -4.550  -0.010  -7.152  1.00 98.81 213 A 1 
ATOM   1701 C  CA  . MET A 1 213 ? -4.132  1.296   -7.633  1.00 98.73 213 A 1 
ATOM   1702 C  C   . MET A 1 213 ? -3.345  1.968   -6.528  1.00 98.78 213 A 1 
ATOM   1703 O  O   . MET A 1 213 ? -3.504  1.646   -5.346  1.00 98.30 213 A 1 
ATOM   1704 C  CB  . MET A 1 213 ? -5.351  2.148   -8.018  1.00 97.96 213 A 1 
ATOM   1705 C  CG  . MET A 1 213 ? -6.300  2.413   -6.856  1.00 96.94 213 A 1 
ATOM   1706 S  SD  . MET A 1 213 ? -7.917  3.050   -7.375  1.00 97.45 213 A 1 
ATOM   1707 C  CE  . MET A 1 213 ? -8.607  1.622   -8.189  1.00 93.40 213 A 1 
ATOM   1708 N  N   . HIS A 1 214 ? -2.473  2.915   -6.894  1.00 98.46 214 A 1 
ATOM   1709 C  CA  . HIS A 1 214 ? -1.681  3.562   -5.858  1.00 98.25 214 A 1 
ATOM   1710 C  C   . HIS A 1 214 ? -2.516  4.544   -5.040  1.00 98.13 214 A 1 
ATOM   1711 O  O   . HIS A 1 214 ? -2.486  4.525   -3.809  1.00 97.35 214 A 1 
ATOM   1712 C  CB  . HIS A 1 214 ? -0.465  4.278   -6.454  1.00 98.04 214 A 1 
ATOM   1713 C  CG  . HIS A 1 214 ? 0.455   4.833   -5.409  1.00 97.99 214 A 1 
ATOM   1714 N  ND1 . HIS A 1 214 ? 1.120   4.038   -4.505  1.00 95.73 214 A 1 
ATOM   1715 C  CD2 . HIS A 1 214 ? 0.793   6.112   -5.110  1.00 95.94 214 A 1 
ATOM   1716 C  CE1 . HIS A 1 214 ? 1.836   4.798   -3.693  1.00 96.01 214 A 1 
ATOM   1717 N  NE2 . HIS A 1 214 ? 1.649   6.058   -4.041  1.00 96.30 214 A 1 
ATOM   1718 N  N   . ILE A 1 215 ? -3.277  5.404   -5.724  1.00 98.58 215 A 1 
ATOM   1719 C  CA  . ILE A 1 215 ? -4.054  6.457   -5.071  1.00 98.44 215 A 1 
ATOM   1720 C  C   . ILE A 1 215 ? -5.546  6.151   -5.184  1.00 98.49 215 A 1 
ATOM   1721 O  O   . ILE A 1 215 ? -6.103  6.148   -6.281  1.00 98.39 215 A 1 
ATOM   1722 C  CB  . ILE A 1 215 ? -3.755  7.842   -5.668  1.00 98.33 215 A 1 
ATOM   1723 C  CG1 . ILE A 1 215 ? -2.243  8.081   -5.755  1.00 97.46 215 A 1 
ATOM   1724 C  CG2 . ILE A 1 215 ? -4.430  8.936   -4.841  1.00 97.29 215 A 1 
ATOM   1725 C  CD1 . ILE A 1 215 ? -1.858  9.413   -6.382  1.00 96.46 215 A 1 
ATOM   1726 N  N   . CYS A 1 216 ? -6.201  5.902   -4.050  1.00 98.39 216 A 1 
ATOM   1727 C  CA  . CYS A 1 216 ? -7.634  5.684   -4.001  1.00 98.13 216 A 1 
ATOM   1728 C  C   . CYS A 1 216 ? -8.386  6.998   -4.218  1.00 98.34 216 A 1 
ATOM   1729 O  O   . CYS A 1 216 ? -7.875  8.075   -3.888  1.00 97.45 216 A 1 
ATOM   1730 C  CB  . CYS A 1 216 ? -8.044  5.111   -2.642  1.00 96.49 216 A 1 
ATOM   1731 S  SG  . CYS A 1 216 ? -8.395  3.340   -2.569  1.00 92.19 216 A 1 
ATOM   1732 N  N   . PRO A 1 217 ? -9.613  6.961   -4.760  1.00 98.44 217 A 1 
ATOM   1733 C  CA  . PRO A 1 217 ? -10.449 8.154   -4.732  1.00 98.12 217 A 1 
ATOM   1734 C  C   . PRO A 1 217 ? -10.804 8.514   -3.292  1.00 98.00 217 A 1 
ATOM   1735 O  O   . PRO A 1 217 ? -10.799 7.657   -2.408  1.00 96.68 217 A 1 
ATOM   1736 C  CB  . PRO A 1 217 ? -11.699 7.735   -5.520  1.00 97.47 217 A 1 
ATOM   1737 C  CG  . PRO A 1 217 ? -11.733 6.250   -5.399  1.00 95.49 217 A 1 
ATOM   1738 C  CD  . PRO A 1 217 ? -10.301 5.805   -5.348  1.00 98.00 217 A 1 
ATOM   1739 N  N   . GLY A 1 218 ? -11.098 9.799   -3.055  1.00 97.17 218 A 1 
ATOM   1740 C  CA  . GLY A 1 218 ? -11.423 10.280  -1.723  1.00 96.65 218 A 1 
ATOM   1741 C  C   . GLY A 1 218 ? -10.452 11.340  -1.247  1.00 97.10 218 A 1 
ATOM   1742 O  O   . GLY A 1 218 ? -9.839  12.045  -2.052  1.00 95.58 218 A 1 
ATOM   1743 N  N   . VAL A 1 219 ? -10.322 11.456  0.073   1.00 96.30 219 A 1 
ATOM   1744 C  CA  . VAL A 1 219 ? -9.555  12.529  0.688   1.00 96.04 219 A 1 
ATOM   1745 C  C   . VAL A 1 219 ? -8.453  11.971  1.583   1.00 96.27 219 A 1 
ATOM   1746 O  O   . VAL A 1 219 ? -8.429  10.778  1.895   1.00 95.45 219 A 1 
ATOM   1747 C  CB  . VAL A 1 219 ? -10.459 13.472  1.504   1.00 94.76 219 A 1 
ATOM   1748 C  CG1 . VAL A 1 219 ? -11.527 14.095  0.609   1.00 90.89 219 A 1 
ATOM   1749 C  CG2 . VAL A 1 219 ? -11.106 12.717  2.665   1.00 91.12 219 A 1 
ATOM   1750 N  N   . ALA A 1 220 ? -7.545  12.863  2.000   1.00 95.60 220 A 1 
ATOM   1751 C  CA  . ALA A 1 220 ? -6.506  12.520  2.967   1.00 95.04 220 A 1 
ATOM   1752 C  C   . ALA A 1 220 ? -6.882  13.129  4.310   1.00 94.95 220 A 1 
ATOM   1753 O  O   . ALA A 1 220 ? -6.693  14.325  4.539   1.00 93.20 220 A 1 
ATOM   1754 C  CB  . ALA A 1 220 ? -5.144  13.029  2.502   1.00 94.23 220 A 1 
ATOM   1755 N  N   . GLU A 1 221 ? -7.418  12.305  5.220   1.00 94.68 221 A 1 
ATOM   1756 C  CA  . GLU A 1 221 ? -7.903  12.776  6.515   1.00 92.94 221 A 1 
ATOM   1757 C  C   . GLU A 1 221 ? -6.819  13.513  7.299   1.00 92.51 221 A 1 
ATOM   1758 O  O   . GLU A 1 221 ? -7.091  14.498  7.979   1.00 89.66 221 A 1 
ATOM   1759 C  CB  . GLU A 1 221 ? -8.422  11.599  7.348   1.00 90.58 221 A 1 
ATOM   1760 C  CG  . GLU A 1 221 ? -9.633  10.882  6.779   1.00 86.89 221 A 1 
ATOM   1761 C  CD  . GLU A 1 221 ? -9.275  9.734   5.855   1.00 88.70 221 A 1 
ATOM   1762 O  OE1 . GLU A 1 221 ? -8.206  9.758   5.209   1.00 84.09 221 A 1 
ATOM   1763 O  OE2 . GLU A 1 221 ? -10.085 8.785   5.765   1.00 85.62 221 A 1 
ATOM   1764 N  N   . ARG A 1 222 ? -5.589  13.029  7.189   1.00 92.65 222 A 1 
ATOM   1765 C  CA  . ARG A 1 222 ? -4.481  13.588  7.955   1.00 90.59 222 A 1 
ATOM   1766 C  C   . ARG A 1 222 ? -4.073  14.970  7.466   1.00 90.12 222 A 1 
ATOM   1767 O  O   . ARG A 1 222 ? -3.491  15.754  8.220   1.00 87.56 222 A 1 
ATOM   1768 C  CB  . ARG A 1 222 ? -3.287  12.632  7.903   1.00 88.34 222 A 1 
ATOM   1769 C  CG  . ARG A 1 222 ? -2.140  13.009  8.826   1.00 81.82 222 A 1 
ATOM   1770 C  CD  . ARG A 1 222 ? -1.011  12.007  8.719   1.00 81.32 222 A 1 
ATOM   1771 N  NE  . ARG A 1 222 ? 0.106   12.351  9.607   1.00 79.05 222 A 1 
ATOM   1772 C  CZ  . ARG A 1 222 ? 1.235   11.666  9.689   1.00 77.24 222 A 1 
ATOM   1773 N  NH1 . ARG A 1 222 ? 1.423   10.600  8.927   1.00 73.12 222 A 1 
ATOM   1774 N  NH2 . ARG A 1 222 ? 2.182   12.051  10.530  1.00 68.40 222 A 1 
ATOM   1775 N  N   . PHE A 1 223 ? -4.384  15.284  6.210   1.00 92.01 223 A 1 
ATOM   1776 C  CA  . PHE A 1 223 ? -3.971  16.544  5.600   1.00 91.31 223 A 1 
ATOM   1777 C  C   . PHE A 1 223 ? -5.190  17.392  5.256   1.00 92.08 223 A 1 
ATOM   1778 O  O   . PHE A 1 223 ? -5.456  17.719  4.098   1.00 89.51 223 A 1 
ATOM   1779 C  CB  . PHE A 1 223 ? -3.096  16.274  4.372   1.00 89.74 223 A 1 
ATOM   1780 C  CG  . PHE A 1 223 ? -1.855  15.473  4.698   1.00 86.89 223 A 1 
ATOM   1781 C  CD1 . PHE A 1 223 ? -0.792  16.059  5.367   1.00 82.32 223 A 1 
ATOM   1782 C  CD2 . PHE A 1 223 ? -1.761  14.135  4.343   1.00 82.72 223 A 1 
ATOM   1783 C  CE1 . PHE A 1 223 ? 0.345   15.335  5.678   1.00 80.32 223 A 1 
ATOM   1784 C  CE2 . PHE A 1 223 ? -0.620  13.405  4.648   1.00 80.31 223 A 1 
ATOM   1785 C  CZ  . PHE A 1 223 ? 0.434   14.002  5.316   1.00 79.92 223 A 1 
ATOM   1786 N  N   . ASN A 1 224 ? -5.950  17.750  6.308   1.00 91.75 224 A 1 
ATOM   1787 C  CA  . ASN A 1 224 ? -7.108  18.632  6.219   1.00 92.14 224 A 1 
ATOM   1788 C  C   . ASN A 1 224 ? -8.166  18.118  5.238   1.00 93.40 224 A 1 
ATOM   1789 O  O   . ASN A 1 224 ? -8.851  18.899  4.573   1.00 90.58 224 A 1 
ATOM   1790 C  CB  . ASN A 1 224 ? -6.680  20.055  5.845   1.00 90.67 224 A 1 
ATOM   1791 C  CG  . ASN A 1 224 ? -7.720  21.104  6.193   1.00 82.98 224 A 1 
ATOM   1792 O  OD1 . ASN A 1 224 ? -8.481  20.937  7.138   1.00 75.74 224 A 1 
ATOM   1793 N  ND2 . ASN A 1 224 ? -7.743  22.190  5.428   1.00 72.84 224 A 1 
ATOM   1794 N  N   . TYR A 1 225 ? -8.299  16.793  5.163   1.00 93.04 225 A 1 
ATOM   1795 C  CA  . TYR A 1 225 ? -9.301  16.150  4.306   1.00 93.51 225 A 1 
ATOM   1796 C  C   . TYR A 1 225 ? -9.183  16.620  2.856   1.00 94.54 225 A 1 
ATOM   1797 O  O   . TYR A 1 225 ? -10.189 16.791  2.161   1.00 92.43 225 A 1 
ATOM   1798 C  CB  . TYR A 1 225 ? -10.711 16.386  4.858   1.00 92.29 225 A 1 
ATOM   1799 C  CG  . TYR A 1 225 ? -10.922 15.768  6.221   1.00 89.95 225 A 1 
ATOM   1800 C  CD1 . TYR A 1 225 ? -10.566 16.451  7.380   1.00 86.94 225 A 1 
ATOM   1801 C  CD2 . TYR A 1 225 ? -11.463 14.494  6.362   1.00 87.68 225 A 1 
ATOM   1802 C  CE1 . TYR A 1 225 ? -10.745 15.886  8.632   1.00 84.35 225 A 1 
ATOM   1803 C  CE2 . TYR A 1 225 ? -11.645 13.918  7.605   1.00 84.00 225 A 1 
ATOM   1804 C  CZ  . TYR A 1 225 ? -11.287 14.624  8.731   1.00 84.03 225 A 1 
ATOM   1805 O  OH  . TYR A 1 225 ? -11.467 14.059  9.981   1.00 80.40 225 A 1 
ATOM   1806 N  N   . SER A 1 226 ? -7.954  16.813  2.393   1.00 94.50 226 A 1 
ATOM   1807 C  CA  . SER A 1 226 ? -7.707  17.340  1.052   1.00 94.48 226 A 1 
ATOM   1808 C  C   . SER A 1 226 ? -7.983  16.292  -0.020  1.00 95.30 226 A 1 
ATOM   1809 O  O   . SER A 1 226 ? -7.654  15.115  0.145   1.00 95.05 226 A 1 
ATOM   1810 C  CB  . SER A 1 226 ? -6.265  17.827  0.943   1.00 93.01 226 A 1 
ATOM   1811 O  OG  . SER A 1 226 ? -5.346  16.799  1.268   1.00 86.81 226 A 1 
ATOM   1812 N  N   . ASP A 1 227 ? -8.610  16.740  -1.128  1.00 96.13 227 A 1 
ATOM   1813 C  CA  . ASP A 1 227 ? -8.820  15.867  -2.276  1.00 96.12 227 A 1 
ATOM   1814 C  C   . ASP A 1 227 ? -7.482  15.395  -2.828  1.00 96.73 227 A 1 
ATOM   1815 O  O   . ASP A 1 227 ? -6.511  16.152  -2.867  1.00 95.66 227 A 1 
ATOM   1816 C  CB  . ASP A 1 227 ? -9.592  16.593  -3.374  1.00 94.72 227 A 1 
ATOM   1817 C  CG  . ASP A 1 227 ? -11.035 16.892  -2.982  1.00 90.33 227 A 1 
ATOM   1818 O  OD1 . ASP A 1 227 ? -11.672 16.037  -2.347  1.00 84.78 227 A 1 
ATOM   1819 O  OD2 . ASP A 1 227 ? -11.518 17.988  -3.323  1.00 84.81 227 A 1 
ATOM   1820 N  N   . GLN A 1 228 ? -7.432  14.132  -3.255  1.00 97.09 228 A 1 
ATOM   1821 C  CA  . GLN A 1 228 ? -6.218  13.564  -3.821  1.00 97.19 228 A 1 
ATOM   1822 C  C   . GLN A 1 228 ? -6.253  13.519  -5.344  1.00 97.70 228 A 1 
ATOM   1823 O  O   . GLN A 1 228 ? -5.226  13.669  -6.001  1.00 97.01 228 A 1 
ATOM   1824 C  CB  . GLN A 1 228 ? -5.979  12.163  -3.263  1.00 96.63 228 A 1 
ATOM   1825 C  CG  . GLN A 1 228 ? -5.765  12.146  -1.760  1.00 95.35 228 A 1 
ATOM   1826 C  CD  . GLN A 1 228 ? -4.606  13.022  -1.350  1.00 95.41 228 A 1 
ATOM   1827 O  OE1 . GLN A 1 228 ? -3.445  12.694  -1.623  1.00 87.47 228 A 1 
ATOM   1828 N  NE2 . GLN A 1 228 ? -4.901  14.151  -0.716  1.00 86.94 228 A 1 
ATOM   1829 N  N   . LEU A 1 229 ? -7.438  13.315  -5.917  1.00 97.98 229 A 1 
ATOM   1830 C  CA  . LEU A 1 229 ? -7.613  13.279  -7.355  1.00 97.88 229 A 1 
ATOM   1831 C  C   . LEU A 1 229 ? -8.338  14.532  -7.831  1.00 97.64 229 A 1 
ATOM   1832 O  O   . LEU A 1 229 ? -9.097  15.145  -7.074  1.00 97.22 229 A 1 
ATOM   1833 C  CB  . LEU A 1 229 ? -8.405  12.031  -7.770  1.00 97.96 229 A 1 
ATOM   1834 C  CG  . LEU A 1 229 ? -7.901  10.683  -7.220  1.00 97.68 229 A 1 
ATOM   1835 C  CD1 . LEU A 1 229 ? -8.762  9.547   -7.762  1.00 97.57 229 A 1 
ATOM   1836 C  CD2 . LEU A 1 229 ? -6.441  10.467  -7.566  1.00 97.54 229 A 1 
ATOM   1837 N  N   . TYR A 1 230 ? -8.113  14.924  -9.097  1.00 98.18 230 A 1 
ATOM   1838 C  CA  . TYR A 1 230 ? -8.928  15.970  -9.695  1.00 97.83 230 A 1 
ATOM   1839 C  C   . TYR A 1 230 ? -10.405 15.565  -9.572  1.00 97.90 230 A 1 
ATOM   1840 O  O   . TYR A 1 230 ? -10.739 14.400  -9.780  1.00 97.65 230 A 1 
ATOM   1841 C  CB  . TYR A 1 230 ? -8.574  16.165  -11.167 1.00 97.50 230 A 1 
ATOM   1842 C  CG  . TYR A 1 230 ? -7.236  16.839  -11.408 1.00 97.46 230 A 1 
ATOM   1843 C  CD1 . TYR A 1 230 ? -7.031  18.173  -11.079 1.00 96.51 230 A 1 
ATOM   1844 C  CD2 . TYR A 1 230 ? -6.183  16.149  -11.996 1.00 96.60 230 A 1 
ATOM   1845 C  CE1 . TYR A 1 230 ? -5.813  18.799  -11.313 1.00 95.83 230 A 1 
ATOM   1846 C  CE2 . TYR A 1 230 ? -4.960  16.763  -12.245 1.00 95.92 230 A 1 
ATOM   1847 C  CZ  . TYR A 1 230 ? -4.787  18.086  -11.899 1.00 96.17 230 A 1 
ATOM   1848 O  OH  . TYR A 1 230 ? -3.577  18.702  -12.136 1.00 94.63 230 A 1 
ATOM   1849 N  N   . PRO A 1 231 ? -11.296 16.506  -9.228  1.00 97.59 231 A 1 
ATOM   1850 C  CA  . PRO A 1 231 ? -12.707 16.154  -8.979  1.00 97.07 231 A 1 
ATOM   1851 C  C   . PRO A 1 231 ? -13.360 15.375  -10.115 1.00 97.34 231 A 1 
ATOM   1852 O  O   . PRO A 1 231 ? -14.090 14.416  -9.859  1.00 96.99 231 A 1 
ATOM   1853 C  CB  . PRO A 1 231 ? -13.369 17.526  -8.779  1.00 95.95 231 A 1 
ATOM   1854 C  CG  . PRO A 1 231 ? -12.280 18.392  -8.234  1.00 93.28 231 A 1 
ATOM   1855 C  CD  . PRO A 1 231 ? -11.023 17.926  -8.926  1.00 96.33 231 A 1 
ATOM   1856 N  N   . GLN A 1 232 ? -13.102 15.760  -11.372 1.00 97.09 232 A 1 
ATOM   1857 C  CA  . GLN A 1 232 ? -13.729 15.090  -12.496 1.00 96.76 232 A 1 
ATOM   1858 C  C   . GLN A 1 232 ? -13.269 13.634  -12.624 1.00 97.41 232 A 1 
ATOM   1859 O  O   . GLN A 1 232 ? -14.041 12.776  -13.044 1.00 97.10 232 A 1 
ATOM   1860 C  CB  . GLN A 1 232 ? -13.472 15.858  -13.806 1.00 95.41 232 A 1 
ATOM   1861 C  CG  . GLN A 1 232 ? -12.023 15.878  -14.288 1.00 89.61 232 A 1 
ATOM   1862 C  CD  . GLN A 1 232 ? -11.223 17.047  -13.732 1.00 89.17 232 A 1 
ATOM   1863 O  OE1 . GLN A 1 232 ? -11.509 17.559  -12.643 1.00 83.47 232 A 1 
ATOM   1864 N  NE2 . GLN A 1 232 ? -10.206 17.473  -14.480 1.00 81.44 232 A 1 
ATOM   1865 N  N   . TYR A 1 233 ? -12.018 13.357  -12.259 1.00 97.94 233 A 1 
ATOM   1866 C  CA  . TYR A 1 233 ? -11.512 11.994  -12.303 1.00 98.18 233 A 1 
ATOM   1867 C  C   . TYR A 1 233 ? -11.954 11.208  -11.072 1.00 98.31 233 A 1 
ATOM   1868 O  O   . TYR A 1 233 ? -12.270 10.020  -11.173 1.00 98.16 233 A 1 
ATOM   1869 C  CB  . TYR A 1 233 ? -9.980  11.977  -12.413 1.00 98.04 233 A 1 
ATOM   1870 C  CG  . TYR A 1 233 ? -9.439  12.681  -13.636 1.00 98.10 233 A 1 
ATOM   1871 C  CD1 . TYR A 1 233 ? -10.103 12.613  -14.855 1.00 97.39 233 A 1 
ATOM   1872 C  CD2 . TYR A 1 233 ? -8.254  13.409  -13.577 1.00 97.44 233 A 1 
ATOM   1873 C  CE1 . TYR A 1 233 ? -9.612  13.265  -15.980 1.00 96.96 233 A 1 
ATOM   1874 C  CE2 . TYR A 1 233 ? -7.757  14.057  -14.686 1.00 96.99 233 A 1 
ATOM   1875 C  CZ  . TYR A 1 233 ? -8.432  13.989  -15.884 1.00 97.19 233 A 1 
ATOM   1876 O  OH  . TYR A 1 233 ? -7.944  14.640  -16.986 1.00 96.12 233 A 1 
ATOM   1877 N  N   . ASN A 1 234 ? -11.982 11.860  -9.918  1.00 98.25 234 A 1 
ATOM   1878 C  CA  . ASN A 1 234 ? -12.438 11.218  -8.690  1.00 98.10 234 A 1 
ATOM   1879 C  C   . ASN A 1 234 ? -13.848 10.667  -8.852  1.00 98.38 234 A 1 
ATOM   1880 O  O   . ASN A 1 234 ? -14.108 9.490   -8.581  1.00 98.35 234 A 1 
ATOM   1881 C  CB  . ASN A 1 234 ? -12.391 12.207  -7.524  1.00 97.93 234 A 1 
ATOM   1882 C  CG  . ASN A 1 234 ? -12.752 11.560  -6.202  1.00 97.84 234 A 1 
ATOM   1883 O  OD1 . ASN A 1 234 ? -11.885 11.025  -5.502  1.00 93.87 234 A 1 
ATOM   1884 N  ND2 . ASN A 1 234 ? -14.019 11.611  -5.841  1.00 93.83 234 A 1 
ATOM   1885 N  N   . ASP A 1 235 ? -14.772 11.524  -9.300  1.00 97.96 235 A 1 
ATOM   1886 C  CA  . ASP A 1 235 ? -16.169 11.127  -9.427  1.00 97.61 235 A 1 
ATOM   1887 C  C   . ASP A 1 235 ? -16.330 10.025  -10.473 1.00 98.02 235 A 1 
ATOM   1888 O  O   . ASP A 1 235 ? -17.081 9.065   -10.259 1.00 97.65 235 A 1 
ATOM   1889 C  CB  . ASP A 1 235 ? -17.032 12.334  -9.793  1.00 96.63 235 A 1 
ATOM   1890 C  CG  . ASP A 1 235 ? -17.036 13.405  -8.705  1.00 92.35 235 A 1 
ATOM   1891 O  OD1 . ASP A 1 235 ? -16.568 13.119  -7.587  1.00 89.00 235 A 1 
ATOM   1892 O  OD2 . ASP A 1 235 ? -17.507 14.523  -8.978  1.00 88.34 235 A 1 
ATOM   1893 N  N   . ARG A 1 236 ? -15.636 10.159  -11.598 1.00 98.26 236 A 1 
ATOM   1894 C  CA  . ARG A 1 236 ? -15.741 9.160   -12.659 1.00 98.35 236 A 1 
ATOM   1895 C  C   . ARG A 1 236 ? -15.148 7.825   -12.216 1.00 98.54 236 A 1 
ATOM   1896 O  O   . ARG A 1 236 ? -15.670 6.761   -12.569 1.00 98.39 236 A 1 
ATOM   1897 C  CB  . ARG A 1 236 ? -15.045 9.659   -13.927 1.00 98.03 236 A 1 
ATOM   1898 C  CG  . ARG A 1 236 ? -15.289 8.781   -15.143 1.00 96.29 236 A 1 
ATOM   1899 C  CD  . ARG A 1 236 ? -14.721 9.411   -16.410 1.00 94.62 236 A 1 
ATOM   1900 N  NE  . ARG A 1 236 ? -14.990 8.595   -17.593 1.00 92.69 236 A 1 
ATOM   1901 C  CZ  . ARG A 1 236 ? -14.571 8.882   -18.820 1.00 90.37 236 A 1 
ATOM   1902 N  NH1 . ARG A 1 236 ? -13.842 9.973   -19.038 1.00 88.17 236 A 1 
ATOM   1903 N  NH2 . ARG A 1 236 ? -14.865 8.083   -19.825 1.00 85.86 236 A 1 
ATOM   1904 N  N   . LEU A 1 237 ? -14.063 7.857   -11.433 1.00 98.34 237 A 1 
ATOM   1905 C  CA  . LEU A 1 237 ? -13.438 6.631   -10.949 1.00 98.51 237 A 1 
ATOM   1906 C  C   . LEU A 1 237 ? -14.343 5.913   -9.954  1.00 98.69 237 A 1 
ATOM   1907 O  O   . LEU A 1 237 ? -14.492 4.689   -10.021 1.00 98.65 237 A 1 
ATOM   1908 C  CB  . LEU A 1 237 ? -12.077 6.938   -10.317 1.00 98.53 237 A 1 
ATOM   1909 C  CG  . LEU A 1 237 ? -11.290 5.733   -9.784  1.00 98.22 237 A 1 
ATOM   1910 C  CD1 . LEU A 1 237 ? -11.042 4.720   -10.888 1.00 97.87 237 A 1 
ATOM   1911 C  CD2 . LEU A 1 237 ? -9.972  6.191   -9.172  1.00 97.81 237 A 1 
ATOM   1912 N  N   . VAL A 1 238 ? -14.960 6.664   -9.032  1.00 98.63 238 A 1 
ATOM   1913 C  CA  . VAL A 1 238 ? -15.898 6.070   -8.086  1.00 98.65 238 A 1 
ATOM   1914 C  C   . VAL A 1 238 ? -17.043 5.395   -8.835  1.00 98.60 238 A 1 
ATOM   1915 O  O   . VAL A 1 238 ? -17.391 4.246   -8.554  1.00 98.57 238 A 1 
ATOM   1916 C  CB  . VAL A 1 238 ? -16.446 7.123   -7.092  1.00 98.43 238 A 1 
ATOM   1917 C  CG1 . VAL A 1 238 ? -17.577 6.538   -6.249  1.00 97.87 238 A 1 
ATOM   1918 C  CG2 . VAL A 1 238 ? -15.323 7.621   -6.191  1.00 97.91 238 A 1 
ATOM   1919 N  N   . ASP A 1 239 ? -17.632 6.108   -9.808  1.00 98.61 239 A 1 
ATOM   1920 C  CA  . ASP A 1 239 ? -18.723 5.551   -10.594 1.00 98.41 239 A 1 
ATOM   1921 C  C   . ASP A 1 239 ? -18.270 4.320   -11.374 1.00 98.65 239 A 1 
ATOM   1922 O  O   . ASP A 1 239 ? -18.988 3.319   -11.451 1.00 98.34 239 A 1 
ATOM   1923 C  CB  . ASP A 1 239 ? -19.285 6.598   -11.561 1.00 98.00 239 A 1 
ATOM   1924 C  CG  . ASP A 1 239 ? -20.127 7.653   -10.861 1.00 94.11 239 A 1 
ATOM   1925 O  OD1 . ASP A 1 239 ? -20.414 7.501   -9.656  1.00 91.20 239 A 1 
ATOM   1926 O  OD2 . ASP A 1 239 ? -20.513 8.634   -11.527 1.00 90.70 239 A 1 
ATOM   1927 N  N   . SER A 1 240 ? -17.076 4.389   -11.962 1.00 98.46 240 A 1 
ATOM   1928 C  CA  . SER A 1 240 ? -16.559 3.294   -12.772 1.00 98.39 240 A 1 
ATOM   1929 C  C   . SER A 1 240 ? -16.344 2.034   -11.938 1.00 98.65 240 A 1 
ATOM   1930 O  O   . SER A 1 240 ? -16.641 0.922   -12.390 1.00 98.33 240 A 1 
ATOM   1931 C  CB  . SER A 1 240 ? -15.247 3.695   -13.448 1.00 97.77 240 A 1 
ATOM   1932 O  OG  . SER A 1 240 ? -15.444 4.750   -14.376 1.00 92.60 240 A 1 
ATOM   1933 N  N   . LEU A 1 241 ? -15.828 2.189   -10.720 1.00 98.56 241 A 1 
ATOM   1934 C  CA  . LEU A 1 241 ? -15.581 1.049   -9.849  1.00 98.61 241 A 1 
ATOM   1935 C  C   . LEU A 1 241 ? -16.894 0.482   -9.305  1.00 98.69 241 A 1 
ATOM   1936 O  O   . LEU A 1 241 ? -17.126 -0.730  -9.346  1.00 98.53 241 A 1 
ATOM   1937 C  CB  . LEU A 1 241 ? -14.650 1.447   -8.700  1.00 98.63 241 A 1 
ATOM   1938 C  CG  . LEU A 1 241 ? -13.220 1.801   -9.113  1.00 98.42 241 A 1 
ATOM   1939 C  CD1 . LEU A 1 241 ? -12.469 2.476   -7.965  1.00 98.18 241 A 1 
ATOM   1940 C  CD2 . LEU A 1 241 ? -12.460 0.559   -9.570  1.00 97.92 241 A 1 
ATOM   1941 N  N   . ALA A 1 242 ? -17.777 1.354   -8.791  1.00 98.70 242 A 1 
ATOM   1942 C  CA  . ALA A 1 242 ? -19.026 0.904   -8.198  1.00 98.69 242 A 1 
ATOM   1943 C  C   . ALA A 1 242 ? -19.947 0.242   -9.220  1.00 98.52 242 A 1 
ATOM   1944 O  O   . ALA A 1 242 ? -20.699 -0.676  -8.884  1.00 98.22 242 A 1 
ATOM   1945 C  CB  . ALA A 1 242 ? -19.746 2.081   -7.525  1.00 98.42 242 A 1 
ATOM   1946 N  N   . GLU A 1 243 ? -19.882 0.694   -10.480 1.00 98.57 243 A 1 
ATOM   1947 C  CA  . GLU A 1 243 ? -20.725 0.151   -11.546 1.00 98.47 243 A 1 
ATOM   1948 C  C   . GLU A 1 243 ? -20.492 -1.346  -11.723 1.00 98.50 243 A 1 
ATOM   1949 O  O   . GLU A 1 243 ? -21.402 -2.083  -12.121 1.00 98.02 243 A 1 
ATOM   1950 C  CB  . GLU A 1 243 ? -20.456 0.891   -12.860 1.00 97.85 243 A 1 
ATOM   1951 C  CG  . GLU A 1 243 ? -21.195 0.323   -14.076 1.00 92.35 243 A 1 
ATOM   1952 C  CD  . GLU A 1 243 ? -22.705 0.449   -13.949 1.00 88.88 243 A 1 
ATOM   1953 O  OE1 . GLU A 1 243 ? -23.179 1.399   -13.293 1.00 82.95 243 A 1 
ATOM   1954 O  OE2 . GLU A 1 243 ? -23.415 -0.407  -14.511 1.00 82.24 243 A 1 
ATOM   1955 N  N   . TYR A 1 244 ? -19.281 -1.811  -11.410 1.00 98.68 244 A 1 
ATOM   1956 C  CA  . TYR A 1 244 ? -18.917 -3.215  -11.583 1.00 98.65 244 A 1 
ATOM   1957 C  C   . TYR A 1 244 ? -18.778 -3.931  -10.233 1.00 98.64 244 A 1 
ATOM   1958 O  O   . TYR A 1 244 ? -17.886 -4.761  -10.040 1.00 98.29 244 A 1 
ATOM   1959 C  CB  . TYR A 1 244 ? -17.641 -3.332  -12.420 1.00 98.67 244 A 1 
ATOM   1960 C  CG  . TYR A 1 244 ? -17.835 -2.801  -13.827 1.00 98.69 244 A 1 
ATOM   1961 C  CD1 . TYR A 1 244 ? -18.453 -3.577  -14.797 1.00 98.35 244 A 1 
ATOM   1962 C  CD2 . TYR A 1 244 ? -17.433 -1.517  -14.167 1.00 98.39 244 A 1 
ATOM   1963 C  CE1 . TYR A 1 244 ? -18.656 -3.098  -16.081 1.00 98.04 244 A 1 
ATOM   1964 C  CE2 . TYR A 1 244 ? -17.639 -1.031  -15.448 1.00 98.10 244 A 1 
ATOM   1965 C  CZ  . TYR A 1 244 ? -18.247 -1.822  -16.399 1.00 98.16 244 A 1 
ATOM   1966 O  OH  . TYR A 1 244 ? -18.449 -1.343  -17.667 1.00 97.30 244 A 1 
ATOM   1967 N  N   . ASN A 1 245 ? -19.686 -3.626  -9.297  1.00 98.59 245 A 1 
ATOM   1968 C  CA  . ASN A 1 245 ? -19.671 -4.243  -7.979  1.00 98.34 245 A 1 
ATOM   1969 C  C   . ASN A 1 245 ? -19.949 -5.744  -8.039  1.00 98.18 245 A 1 
ATOM   1970 O  O   . ASN A 1 245 ? -19.643 -6.466  -7.091  1.00 97.32 245 A 1 
ATOM   1971 C  CB  . ASN A 1 245 ? -20.688 -3.561  -7.058  1.00 97.76 245 A 1 
ATOM   1972 C  CG  . ASN A 1 245 ? -22.122 -3.860  -7.442  1.00 97.20 245 A 1 
ATOM   1973 O  OD1 . ASN A 1 245 ? -22.501 -3.784  -8.608  1.00 92.80 245 A 1 
ATOM   1974 N  ND2 . ASN A 1 245 ? -22.940 -4.214  -6.454  1.00 91.87 245 A 1 
ATOM   1975 N  N   . ASP A 1 246 ? -20.527 -6.212  -9.136  1.00 98.25 246 A 1 
ATOM   1976 C  CA  . ASP A 1 246 ? -20.772 -7.631  -9.341  1.00 97.98 246 A 1 
ATOM   1977 C  C   . ASP A 1 246 ? -19.525 -8.364  -9.826  1.00 97.98 246 A 1 
ATOM   1978 O  O   . ASP A 1 246 ? -19.468 -9.593  -9.787  1.00 97.22 246 A 1 
ATOM   1979 C  CB  . ASP A 1 246 ? -21.925 -7.842  -10.338 1.00 97.46 246 A 1 
ATOM   1980 C  CG  . ASP A 1 246 ? -21.666 -7.157  -11.680 1.00 96.87 246 A 1 
ATOM   1981 O  OD1 . ASP A 1 246 ? -21.158 -6.022  -11.696 1.00 95.47 246 A 1 
ATOM   1982 O  OD2 . ASP A 1 246 ? -21.988 -7.763  -12.723 1.00 94.72 246 A 1 
ATOM   1983 N  N   . VAL A 1 247 ? -18.525 -7.609  -10.279 1.00 98.35 247 A 1 
ATOM   1984 C  CA  . VAL A 1 247 ? -17.274 -8.172  -10.782 1.00 98.59 247 A 1 
ATOM   1985 C  C   . VAL A 1 247 ? -16.138 -7.985  -9.775  1.00 98.51 247 A 1 
ATOM   1986 O  O   . VAL A 1 247 ? -15.319 -8.889  -9.564  1.00 98.27 247 A 1 
ATOM   1987 C  CB  . VAL A 1 247 ? -16.884 -7.522  -12.129 1.00 98.42 247 A 1 
ATOM   1988 C  CG1 . VAL A 1 247 ? -15.535 -8.040  -12.622 1.00 98.00 247 A 1 
ATOM   1989 C  CG2 . VAL A 1 247 ? -17.968 -7.767  -13.172 1.00 97.99 247 A 1 
ATOM   1990 N  N   . ILE A 1 248 ? -16.080 -6.827  -9.129  1.00 98.54 248 A 1 
ATOM   1991 C  CA  . ILE A 1 248 ? -14.961 -6.443  -8.282  1.00 98.63 248 A 1 
ATOM   1992 C  C   . ILE A 1 248 ? -15.164 -6.934  -6.850  1.00 98.48 248 A 1 
ATOM   1993 O  O   . ILE A 1 248 ? -16.117 -6.539  -6.173  1.00 98.11 248 A 1 
ATOM   1994 C  CB  . ILE A 1 248 ? -14.759 -4.913  -8.301  1.00 98.66 248 A 1 
ATOM   1995 C  CG1 . ILE A 1 248 ? -14.439 -4.444  -9.728  1.00 98.42 248 A 1 
ATOM   1996 C  CG2 . ILE A 1 248 ? -13.664 -4.502  -7.332  1.00 98.47 248 A 1 
ATOM   1997 C  CD1 . ILE A 1 248 ? -14.417 -2.932  -9.893  1.00 98.25 248 A 1 
ATOM   1998 N  N   . LEU A 1 249 ? -14.240 -7.776  -6.378  1.00 98.56 249 A 1 
ATOM   1999 C  CA  . LEU A 1 249 ? -14.292 -8.291  -5.013  1.00 98.29 249 A 1 
ATOM   2000 C  C   . LEU A 1 249 ? -13.755 -7.284  -4.005  1.00 98.30 249 A 1 
ATOM   2001 O  O   . LEU A 1 249 ? -14.103 -7.340  -2.824  1.00 97.53 249 A 1 
ATOM   2002 C  CB  . LEU A 1 249 ? -13.509 -9.596  -4.899  1.00 97.60 249 A 1 
ATOM   2003 C  CG  . LEU A 1 249 ? -13.917 -10.723 -5.847  1.00 96.30 249 A 1 
ATOM   2004 C  CD1 . LEU A 1 249 ? -13.113 -11.983 -5.542  1.00 95.01 249 A 1 
ATOM   2005 C  CD2 . LEU A 1 249 ? -15.407 -11.005 -5.755  1.00 94.81 249 A 1 
ATOM   2006 N  N   . GLY A 1 250 ? -12.896 -6.375  -4.449  1.00 98.54 250 A 1 
ATOM   2007 C  CA  . GLY A 1 250 ? -12.296 -5.383  -3.584  1.00 98.63 250 A 1 
ATOM   2008 C  C   . GLY A 1 250 ? -11.244 -4.582  -4.318  1.00 98.87 250 A 1 
ATOM   2009 O  O   . GLY A 1 250 ? -10.765 -4.984  -5.381  1.00 98.69 250 A 1 
ATOM   2010 N  N   . VAL A 1 251 ? -10.878 -3.432  -3.736  1.00 98.80 251 A 1 
ATOM   2011 C  CA  . VAL A 1 251 ? -9.867  -2.531  -4.293  1.00 98.87 251 A 1 
ATOM   2012 C  C   . VAL A 1 251 ? -8.764  -2.344  -3.266  1.00 98.85 251 A 1 
ATOM   2013 O  O   . VAL A 1 251 ? -9.044  -2.159  -2.073  1.00 98.69 251 A 1 
ATOM   2014 C  CB  . VAL A 1 251 ? -10.482 -1.166  -4.668  1.00 98.76 251 A 1 
ATOM   2015 C  CG1 . VAL A 1 251 ? -9.422  -0.241  -5.264  1.00 98.42 251 A 1 
ATOM   2016 C  CG2 . VAL A 1 251 ? -11.642 -1.347  -5.643  1.00 98.41 251 A 1 
ATOM   2017 N  N   . LEU A 1 252 ? -7.505  -2.387  -3.707  1.00 98.89 252 A 1 
ATOM   2018 C  CA  . LEU A 1 252 ? -6.364  -2.180  -2.830  1.00 98.85 252 A 1 
ATOM   2019 C  C   . LEU A 1 252 ? -5.626  -0.912  -3.228  1.00 98.82 252 A 1 
ATOM   2020 O  O   . LEU A 1 252 ? -5.316  -0.711  -4.407  1.00 98.52 252 A 1 
ATOM   2021 C  CB  . LEU A 1 252 ? -5.399  -3.369  -2.885  1.00 98.56 252 A 1 
ATOM   2022 C  CG  . LEU A 1 252 ? -5.984  -4.754  -2.607  1.00 96.47 252 A 1 
ATOM   2023 C  CD1 . LEU A 1 252 ? -4.874  -5.798  -2.576  1.00 91.19 252 A 1 
ATOM   2024 C  CD2 . LEU A 1 252 ? -6.763  -4.771  -1.307  1.00 91.21 252 A 1 
ATOM   2025 N  N   . CYS A 1 253 ? -5.338  -0.047  -2.239  1.00 98.64 253 A 1 
ATOM   2026 C  CA  . CYS A 1 253 ? -4.646  1.219   -2.462  1.00 98.47 253 A 1 
ATOM   2027 C  C   . CYS A 1 253 ? -3.542  1.432   -1.437  1.00 98.40 253 A 1 
ATOM   2028 O  O   . CYS A 1 253 ? -3.509  0.781   -0.390  1.00 97.60 253 A 1 
ATOM   2029 C  CB  . CYS A 1 253 ? -5.611  2.408   -2.378  1.00 97.68 253 A 1 
ATOM   2030 S  SG  . CYS A 1 253 ? -7.028  2.382   -3.487  1.00 96.19 253 A 1 
ATOM   2031 N  N   . GLY A 1 254 ? -2.650  2.377   -1.728  1.00 98.29 254 A 1 
ATOM   2032 C  CA  . GLY A 1 254 ? -1.628  2.819   -0.789  1.00 97.97 254 A 1 
ATOM   2033 C  C   . GLY A 1 254 ? -1.647  4.333   -0.670  1.00 98.05 254 A 1 
ATOM   2034 O  O   . GLY A 1 254 ? -2.699  4.926   -0.446  1.00 97.03 254 A 1 
ATOM   2035 N  N   . HIS A 1 255 ? -0.474  4.967   -0.816  1.00 97.23 255 A 1 
ATOM   2036 C  CA  . HIS A 1 255 ? -0.306  6.420   -0.961  1.00 97.15 255 A 1 
ATOM   2037 C  C   . HIS A 1 255 ? -0.429  7.213   0.340   1.00 97.06 255 A 1 
ATOM   2038 O  O   . HIS A 1 255 ? 0.388   8.095   0.601   1.00 95.15 255 A 1 
ATOM   2039 C  CB  . HIS A 1 255 ? -1.283  6.970   -2.010  1.00 96.46 255 A 1 
ATOM   2040 C  CG  . HIS A 1 255 ? -1.194  8.455   -2.198  1.00 96.85 255 A 1 
ATOM   2041 N  ND1 . HIS A 1 255 ? -0.048  9.078   -2.624  1.00 94.95 255 A 1 
ATOM   2042 C  CD2 . HIS A 1 255 ? -2.119  9.420   -2.033  1.00 94.40 255 A 1 
ATOM   2043 C  CE1 . HIS A 1 255 ? -0.263  10.386  -2.710  1.00 94.17 255 A 1 
ATOM   2044 N  NE2 . HIS A 1 255 ? -1.518  10.620  -2.356  1.00 94.61 255 A 1 
ATOM   2045 N  N   . LEU A 1 256 ? -1.442  6.933   1.169   1.00 97.50 256 A 1 
ATOM   2046 C  CA  . LEU A 1 256 ? -1.685  7.755   2.353   1.00 96.82 256 A 1 
ATOM   2047 C  C   . LEU A 1 256 ? -0.841  7.364   3.559   1.00 96.09 256 A 1 
ATOM   2048 O  O   . LEU A 1 256 ? -0.764  8.111   4.532   1.00 93.60 256 A 1 
ATOM   2049 C  CB  . LEU A 1 256 ? -3.173  7.723   2.737   1.00 96.54 256 A 1 
ATOM   2050 C  CG  . LEU A 1 256 ? -4.143  8.306   1.711   1.00 96.01 256 A 1 
ATOM   2051 C  CD1 . LEU A 1 256 ? -5.554  8.351   2.287   1.00 95.33 256 A 1 
ATOM   2052 C  CD2 . LEU A 1 256 ? -3.710  9.697   1.264   1.00 95.09 256 A 1 
ATOM   2053 N  N   . HIS A 1 257 ? -0.198  6.192   3.508   1.00 95.81 257 A 1 
ATOM   2054 C  CA  . HIS A 1 257 ? 0.668   5.681   4.579   1.00 95.20 257 A 1 
ATOM   2055 C  C   . HIS A 1 257 ? -0.097  5.362   5.865   1.00 95.14 257 A 1 
ATOM   2056 O  O   . HIS A 1 257 ? 0.513   5.110   6.902   1.00 93.12 257 A 1 
ATOM   2057 C  CB  . HIS A 1 257 ? 1.813   6.659   4.885   1.00 94.91 257 A 1 
ATOM   2058 C  CG  . HIS A 1 257 ? 2.789   6.831   3.758   1.00 95.38 257 A 1 
ATOM   2059 N  ND1 . HIS A 1 257 ? 4.149   6.915   3.970   1.00 92.59 257 A 1 
ATOM   2060 C  CD2 . HIS A 1 257 ? 2.614   6.929   2.429   1.00 92.39 257 A 1 
ATOM   2061 C  CE1 . HIS A 1 257 ? 4.762   7.068   2.814   1.00 92.15 257 A 1 
ATOM   2062 N  NE2 . HIS A 1 257 ? 3.849   7.075   1.858   1.00 93.01 257 A 1 
ATOM   2063 N  N   . THR A 1 258 ? -1.431  5.374   5.801   1.00 95.87 258 A 1 
ATOM   2064 C  CA  . THR A 1 258 ? -2.269  5.102   6.957   1.00 95.65 258 A 1 
ATOM   2065 C  C   . THR A 1 258 ? -3.246  3.974   6.655   1.00 96.16 258 A 1 
ATOM   2066 O  O   . THR A 1 258 ? -3.550  3.681   5.500   1.00 95.42 258 A 1 
ATOM   2067 C  CB  . THR A 1 258 ? -3.050  6.351   7.395   1.00 94.22 258 A 1 
ATOM   2068 O  OG1 . THR A 1 258 ? -3.660  6.963   6.251   1.00 89.88 258 A 1 
ATOM   2069 C  CG2 . THR A 1 258 ? -2.127  7.349   8.064   1.00 88.95 258 A 1 
ATOM   2070 N  N   . ASP A 1 259 ? -3.743  3.335   7.718   1.00 96.25 259 A 1 
ATOM   2071 C  CA  . ASP A 1 259 ? -4.654  2.191   7.620   1.00 96.53 259 A 1 
ATOM   2072 C  C   . ASP A 1 259 ? -6.092  2.688   7.673   1.00 96.47 259 A 1 
ATOM   2073 O  O   . ASP A 1 259 ? -6.591  3.063   8.734   1.00 95.77 259 A 1 
ATOM   2074 C  CB  . ASP A 1 259 ? -4.348  1.217   8.762   1.00 96.11 259 A 1 
ATOM   2075 C  CG  . ASP A 1 259 ? -5.353  0.080   8.866   1.00 96.06 259 A 1 
ATOM   2076 O  OD1 . ASP A 1 259 ? -6.235  -0.060  7.998   1.00 94.31 259 A 1 
ATOM   2077 O  OD2 . ASP A 1 259 ? -5.241  -0.692  9.847   1.00 93.95 259 A 1 
ATOM   2078 N  N   . THR A 1 260 ? -6.775  2.704   6.521   1.00 97.16 260 A 1 
ATOM   2079 C  CA  . THR A 1 260 ? -8.172  3.118   6.493   1.00 97.39 260 A 1 
ATOM   2080 C  C   . THR A 1 260 ? -8.890  2.442   5.322   1.00 97.83 260 A 1 
ATOM   2081 O  O   . THR A 1 260 ? -8.324  1.592   4.638   1.00 97.64 260 A 1 
ATOM   2082 C  CB  . THR A 1 260 ? -8.305  4.658   6.427   1.00 96.36 260 A 1 
ATOM   2083 O  OG1 . THR A 1 260 ? -9.670  5.032   6.614   1.00 91.27 260 A 1 
ATOM   2084 C  CG2 . THR A 1 260 ? -7.789  5.198   5.104   1.00 92.22 260 A 1 
ATOM   2085 N  N   . PHE A 1 261 ? -10.161 2.816   5.118   1.00 97.70 261 A 1 
ATOM   2086 C  CA  . PHE A 1 261 ? -10.977 2.195   4.074   1.00 97.76 261 A 1 
ATOM   2087 C  C   . PHE A 1 261 ? -11.902 3.223   3.431   1.00 97.88 261 A 1 
ATOM   2088 O  O   . PHE A 1 261 ? -12.132 4.307   3.977   1.00 97.56 261 A 1 
ATOM   2089 C  CB  . PHE A 1 261 ? -11.794 1.029   4.641   1.00 97.50 261 A 1 
ATOM   2090 C  CG  . PHE A 1 261 ? -12.779 1.427   5.716   1.00 97.45 261 A 1 
ATOM   2091 C  CD1 . PHE A 1 261 ? -14.072 1.798   5.393   1.00 96.48 261 A 1 
ATOM   2092 C  CD2 . PHE A 1 261 ? -12.410 1.407   7.053   1.00 96.20 261 A 1 
ATOM   2093 C  CE1 . PHE A 1 261 ? -14.983 2.163   6.376   1.00 95.10 261 A 1 
ATOM   2094 C  CE2 . PHE A 1 261 ? -13.313 1.771   8.045   1.00 95.13 261 A 1 
ATOM   2095 C  CZ  . PHE A 1 261 ? -14.601 2.145   7.704   1.00 95.22 261 A 1 
ATOM   2096 N  N   . ARG A 1 262 ? -12.436 2.864   2.262   1.00 98.20 262 A 1 
ATOM   2097 C  CA  . ARG A 1 262 ? -13.415 3.674   1.548   1.00 98.10 262 A 1 
ATOM   2098 C  C   . ARG A 1 262 ? -14.543 2.774   1.073   1.00 98.32 262 A 1 
ATOM   2099 O  O   . ARG A 1 262 ? -14.309 1.659   0.615   1.00 98.12 262 A 1 
ATOM   2100 C  CB  . ARG A 1 262 ? -12.784 4.372   0.340   1.00 97.68 262 A 1 
ATOM   2101 C  CG  . ARG A 1 262 ? -11.546 5.203   0.645   1.00 96.16 262 A 1 
ATOM   2102 C  CD  . ARG A 1 262 ? -11.904 6.525   1.294   1.00 94.60 262 A 1 
ATOM   2103 N  NE  . ARG A 1 262 ? -10.731 7.353   1.558   1.00 94.60 262 A 1 
ATOM   2104 C  CZ  . ARG A 1 262 ? -10.185 7.542   2.754   1.00 94.70 262 A 1 
ATOM   2105 N  NH1 . ARG A 1 262 ? -10.705 6.964   3.827   1.00 90.27 262 A 1 
ATOM   2106 N  NH2 . ARG A 1 262 ? -9.121  8.312   2.883   1.00 91.06 262 A 1 
ATOM   2107 N  N   . ILE A 1 263 ? -15.782 3.266   1.201   1.00 98.18 263 A 1 
ATOM   2108 C  CA  . ILE A 1 263 ? -16.939 2.594   0.628   1.00 98.23 263 A 1 
ATOM   2109 C  C   . ILE A 1 263 ? -17.336 3.388   -0.613  1.00 98.28 263 A 1 
ATOM   2110 O  O   . ILE A 1 263 ? -17.897 4.479   -0.510  1.00 97.84 263 A 1 
ATOM   2111 C  CB  . ILE A 1 263 ? -18.113 2.504   1.626   1.00 98.01 263 A 1 
ATOM   2112 C  CG1 . ILE A 1 263 ? -17.647 1.852   2.930   1.00 97.24 263 A 1 
ATOM   2113 C  CG2 . ILE A 1 263 ? -19.264 1.726   1.011   1.00 97.20 263 A 1 
ATOM   2114 C  CD1 . ILE A 1 263 ? -18.708 1.826   4.028   1.00 95.23 263 A 1 
ATOM   2115 N  N   . LEU A 1 264 ? -17.001 2.855   -1.789  1.00 98.43 264 A 1 
ATOM   2116 C  CA  . LEU A 1 264 ? -17.242 3.538   -3.052  1.00 98.38 264 A 1 
ATOM   2117 C  C   . LEU A 1 264 ? -18.634 3.168   -3.550  1.00 98.44 264 A 1 
ATOM   2118 O  O   . LEU A 1 264 ? -18.929 1.995   -3.755  1.00 98.13 264 A 1 
ATOM   2119 C  CB  . LEU A 1 264 ? -16.178 3.152   -4.074  1.00 98.33 264 A 1 
ATOM   2120 C  CG  . LEU A 1 264 ? -14.725 3.297   -3.592  1.00 97.84 264 A 1 
ATOM   2121 C  CD1 . LEU A 1 264 ? -13.755 2.836   -4.676  1.00 97.10 264 A 1 
ATOM   2122 C  CD2 . LEU A 1 264 ? -14.429 4.731   -3.180  1.00 96.77 264 A 1 
ATOM   2123 N  N   . SER A 1 265 ? -19.504 4.185   -3.750  1.00 98.22 265 A 1 
ATOM   2124 C  CA  . SER A 1 265 ? -20.917 3.942   -4.023  1.00 98.02 265 A 1 
ATOM   2125 C  C   . SER A 1 265 ? -21.425 4.688   -5.247  1.00 98.11 265 A 1 
ATOM   2126 O  O   . SER A 1 265 ? -21.032 5.829   -5.515  1.00 97.47 265 A 1 
ATOM   2127 C  CB  . SER A 1 265 ? -21.771 4.339   -2.815  1.00 96.46 265 A 1 
ATOM   2128 O  OG  . SER A 1 265 ? -21.376 3.642   -1.649  1.00 81.70 265 A 1 
ATOM   2129 N  N   . LYS A 1 266 ? -22.300 4.023   -5.996  1.00 97.76 266 A 1 
ATOM   2130 C  CA  . LYS A 1 266 ? -23.085 4.626   -7.062  1.00 97.42 266 A 1 
ATOM   2131 C  C   . LYS A 1 266 ? -24.496 4.083   -6.905  1.00 97.34 266 A 1 
ATOM   2132 O  O   . LYS A 1 266 ? -24.796 2.971   -7.349  1.00 96.17 266 A 1 
ATOM   2133 C  CB  . LYS A 1 266 ? -22.509 4.292   -8.435  1.00 96.50 266 A 1 
ATOM   2134 C  CG  . LYS A 1 266 ? -23.286 4.895   -9.601  1.00 94.10 266 A 1 
ATOM   2135 C  CD  . LYS A 1 266 ? -22.734 4.432   -10.945 1.00 91.03 266 A 1 
ATOM   2136 C  CE  . LYS A 1 266 ? -23.522 4.999   -12.102 1.00 85.39 266 A 1 
ATOM   2137 N  NZ  . LYS A 1 266 ? -23.046 4.465   -13.401 1.00 78.17 266 A 1 
ATOM   2138 N  N   . GLY A 1 267 ? -25.374 4.860   -6.248  1.00 96.48 267 A 1 
ATOM   2139 C  CA  . GLY A 1 267 ? -26.676 4.344   -5.884  1.00 95.89 267 A 1 
ATOM   2140 C  C   . GLY A 1 267 ? -26.518 3.216   -4.886  1.00 96.57 267 A 1 
ATOM   2141 O  O   . GLY A 1 267 ? -25.849 3.360   -3.864  1.00 94.91 267 A 1 
ATOM   2142 N  N   . ASN A 1 268 ? -27.122 2.068   -5.197  1.00 96.83 268 A 1 
ATOM   2143 C  CA  . ASN A 1 268 ? -27.023 0.898   -4.331  1.00 96.64 268 A 1 
ATOM   2144 C  C   . ASN A 1 268 ? -25.832 0.010   -4.672  1.00 97.47 268 A 1 
ATOM   2145 O  O   . ASN A 1 268 ? -25.584 -0.977  -3.984  1.00 96.09 268 A 1 
ATOM   2146 C  CB  . ASN A 1 268 ? -28.316 0.077   -4.412  1.00 94.70 268 A 1 
ATOM   2147 C  CG  . ASN A 1 268 ? -29.493 0.790   -3.790  1.00 84.77 268 A 1 
ATOM   2148 O  OD1 . ASN A 1 268 ? -29.349 1.542   -2.831  1.00 74.81 268 A 1 
ATOM   2149 N  ND2 . ASN A 1 268 ? -30.685 0.563   -4.334  1.00 75.40 268 A 1 
ATOM   2150 N  N   . LYS A 1 269 ? -25.086 0.348   -5.724  1.00 98.09 269 A 1 
ATOM   2151 C  CA  . LYS A 1 269 ? -23.907 -0.416  -6.105  1.00 98.25 269 A 1 
ATOM   2152 C  C   . LYS A 1 269 ? -22.707 0.064   -5.302  1.00 98.35 269 A 1 
ATOM   2153 O  O   . LYS A 1 269 ? -22.391 1.263   -5.302  1.00 98.02 269 A 1 
ATOM   2154 C  CB  . LYS A 1 269 ? -23.635 -0.281  -7.601  1.00 97.91 269 A 1 
ATOM   2155 C  CG  . LYS A 1 269 ? -24.753 -0.814  -8.484  1.00 96.43 269 A 1 
ATOM   2156 C  CD  . LYS A 1 269 ? -24.402 -0.693  -9.955  1.00 94.06 269 A 1 
ATOM   2157 C  CE  . LYS A 1 269 ? -25.495 -1.258  -10.829 1.00 87.79 269 A 1 
ATOM   2158 N  NZ  . LYS A 1 269 ? -25.140 -1.200  -12.271 1.00 80.46 269 A 1 
ATOM   2159 N  N   . LYS A 1 270 ? -22.031 -0.864  -4.607  1.00 98.50 270 A 1 
ATOM   2160 C  CA  . LYS A 1 270 ? -20.951 -0.502  -3.703  1.00 98.52 270 A 1 
ATOM   2161 C  C   . LYS A 1 270 ? -19.776 -1.466  -3.808  1.00 98.56 270 A 1 
ATOM   2162 O  O   . LYS A 1 270 ? -19.967 -2.662  -4.019  1.00 98.18 270 A 1 
ATOM   2163 C  CB  . LYS A 1 270 ? -21.458 -0.469  -2.254  1.00 98.20 270 A 1 
ATOM   2164 C  CG  . LYS A 1 270 ? -22.598 0.504   -2.013  1.00 97.26 270 A 1 
ATOM   2165 C  CD  . LYS A 1 270 ? -23.192 0.361   -0.622  1.00 95.84 270 A 1 
ATOM   2166 C  CE  . LYS A 1 270 ? -24.383 1.283   -0.451  1.00 92.00 270 A 1 
ATOM   2167 N  NZ  . LYS A 1 270 ? -25.073 1.078   0.860   1.00 84.23 270 A 1 
ATOM   2168 N  N   . VAL A 1 271 ? -18.558 -0.929  -3.664  1.00 98.65 271 A 1 
ATOM   2169 C  CA  . VAL A 1 271 ? -17.346 -1.745  -3.569  1.00 98.64 271 A 1 
ATOM   2170 C  C   . VAL A 1 271 ? -16.479 -1.211  -2.439  1.00 98.61 271 A 1 
ATOM   2171 O  O   . VAL A 1 271 ? -16.518 -0.022  -2.112  1.00 98.24 271 A 1 
ATOM   2172 C  CB  . VAL A 1 271 ? -16.541 -1.767  -4.885  1.00 97.76 271 A 1 
ATOM   2173 C  CG1 . VAL A 1 271 ? -17.338 -2.408  -6.006  1.00 91.33 271 A 1 
ATOM   2174 C  CG2 . VAL A 1 271 ? -16.101 -0.365  -5.270  1.00 90.87 271 A 1 
ATOM   2175 N  N   . MET A 1 272 ? -15.696 -2.105  -1.832  1.00 98.64 272 A 1 
ATOM   2176 C  CA  . MET A 1 272 ? -14.770 -1.718  -0.774  1.00 98.66 272 A 1 
ATOM   2177 C  C   . MET A 1 272 ? -13.394 -1.396  -1.341  1.00 98.62 272 A 1 
ATOM   2178 O  O   . MET A 1 272 ? -12.900 -2.087  -2.233  1.00 98.55 272 A 1 
ATOM   2179 C  CB  . MET A 1 272 ? -14.618 -2.836  0.263   1.00 98.34 272 A 1 
ATOM   2180 C  CG  . MET A 1 272 ? -15.822 -3.006  1.181   1.00 96.97 272 A 1 
ATOM   2181 S  SD  . MET A 1 272 ? -16.264 -1.486  2.042   1.00 97.67 272 A 1 
ATOM   2182 C  CE  . MET A 1 272 ? -14.724 -1.065  2.859   1.00 95.39 272 A 1 
ATOM   2183 N  N   . ALA A 1 273 ? -12.772 -0.346  -0.800  1.00 98.61 273 A 1 
ATOM   2184 C  CA  . ALA A 1 273 ? -11.384 -0.039  -1.087  1.00 98.63 273 A 1 
ATOM   2185 C  C   . ALA A 1 273 ? -10.610 0.004   0.226   1.00 98.51 273 A 1 
ATOM   2186 O  O   . ALA A 1 273 ? -11.066 0.602   1.204   1.00 98.29 273 A 1 
ATOM   2187 C  CB  . ALA A 1 273 ? -11.261 1.287   -1.834  1.00 98.54 273 A 1 
ATOM   2188 N  N   . PHE A 1 274 ? -9.447  -0.637  0.243   1.00 98.66 274 A 1 
ATOM   2189 C  CA  . PHE A 1 274 ? -8.629  -0.748  1.439   1.00 98.55 274 A 1 
ATOM   2190 C  C   . PHE A 1 274 ? -7.309  -0.033  1.231   1.00 98.53 274 A 1 
ATOM   2191 O  O   . PHE A 1 274 ? -6.548  -0.377  0.326   1.00 98.23 274 A 1 
ATOM   2192 C  CB  . PHE A 1 274 ? -8.396  -2.218  1.789   1.00 98.42 274 A 1 
ATOM   2193 C  CG  . PHE A 1 274 ? -9.657  -3.011  1.894   1.00 98.37 274 A 1 
ATOM   2194 C  CD1 . PHE A 1 274 ? -10.449 -2.928  3.025   1.00 97.66 274 A 1 
ATOM   2195 C  CD2 . PHE A 1 274 ? -10.073 -3.822  0.847   1.00 97.61 274 A 1 
ATOM   2196 C  CE1 . PHE A 1 274 ? -11.623 -3.640  3.125   1.00 96.92 274 A 1 
ATOM   2197 C  CE2 . PHE A 1 274 ? -11.252 -4.539  0.935   1.00 96.93 274 A 1 
ATOM   2198 C  CZ  . PHE A 1 274 ? -12.028 -4.449  2.082   1.00 97.14 274 A 1 
ATOM   2199 N  N   . ILE A 1 275 ? -7.045  0.976   2.059   1.00 98.24 275 A 1 
ATOM   2200 C  CA  . ILE A 1 275 ? -5.799  1.714   2.009   1.00 98.07 275 A 1 
ATOM   2201 C  C   . ILE A 1 275 ? -4.843  1.076   3.005   1.00 97.73 275 A 1 
ATOM   2202 O  O   . ILE A 1 275 ? -5.061  1.135   4.221   1.00 97.06 275 A 1 
ATOM   2203 C  CB  . ILE A 1 275 ? -6.019  3.204   2.308   1.00 97.79 275 A 1 
ATOM   2204 C  CG1 . ILE A 1 275 ? -6.954  3.801   1.246   1.00 96.63 275 A 1 
ATOM   2205 C  CG2 . ILE A 1 275 ? -4.696  3.950   2.346   1.00 96.78 275 A 1 
ATOM   2206 C  CD1 . ILE A 1 275 ? -7.411  5.217   1.537   1.00 91.72 275 A 1 
ATOM   2207 N  N   . GLY A 1 276 ? -3.801  0.428   2.488   1.00 97.52 276 A 1 
ATOM   2208 C  CA  . GLY A 1 276 ? -2.873  -0.301  3.325   1.00 97.26 276 A 1 
ATOM   2209 C  C   . GLY A 1 276 ? -1.823  0.584   3.959   1.00 97.21 276 A 1 
ATOM   2210 O  O   . GLY A 1 276 ? -1.366  1.553   3.353   1.00 96.18 276 A 1 
ATOM   2211 N  N   . PRO A 1 277 ? -1.416  0.274   5.201   1.00 96.75 277 A 1 
ATOM   2212 C  CA  . PRO A 1 277 ? -0.382  1.057   5.875   1.00 96.40 277 A 1 
ATOM   2213 C  C   . PRO A 1 277 ? 0.985   0.839   5.223   1.00 96.77 277 A 1 
ATOM   2214 O  O   . PRO A 1 277 ? 1.246   -0.203  4.631   1.00 95.93 277 A 1 
ATOM   2215 C  CB  . PRO A 1 277 ? -0.402  0.505   7.301   1.00 95.35 277 A 1 
ATOM   2216 C  CG  . PRO A 1 277 ? -0.872  -0.900  7.140   1.00 94.01 277 A 1 
ATOM   2217 C  CD  . PRO A 1 277 ? -1.880  -0.864  6.019   1.00 95.61 277 A 1 
ATOM   2218 N  N   . SER A 1 278 ? 1.852   1.835   5.355   1.00 96.46 278 A 1 
ATOM   2219 C  CA  . SER A 1 278 ? 3.128   1.843   4.662   1.00 96.48 278 A 1 
ATOM   2220 C  C   . SER A 1 278 ? 4.228   1.093   5.409   1.00 96.71 278 A 1 
ATOM   2221 O  O   . SER A 1 278 ? 4.168   0.903   6.626   1.00 96.43 278 A 1 
ATOM   2222 C  CB  . SER A 1 278 ? 3.589   3.289   4.445   1.00 95.60 278 A 1 
ATOM   2223 O  OG  . SER A 1 278 ? 3.795   3.946   5.679   1.00 92.61 278 A 1 
ATOM   2224 N  N   . VAL A 1 279 ? 5.236   0.669   4.657   1.00 96.72 279 A 1 
ATOM   2225 C  CA  . VAL A 1 279 ? 6.498   0.256   5.250   1.00 96.43 279 A 1 
ATOM   2226 C  C   . VAL A 1 279 ? 7.269   1.486   5.723   1.00 96.22 279 A 1 
ATOM   2227 O  O   . VAL A 1 279 ? 7.947   1.457   6.750   1.00 95.27 279 A 1 
ATOM   2228 C  CB  . VAL A 1 279 ? 7.349   -0.543  4.241   1.00 96.16 279 A 1 
ATOM   2229 C  CG1 . VAL A 1 279 ? 8.728   -0.860  4.807   1.00 94.56 279 A 1 
ATOM   2230 C  CG2 . VAL A 1 279 ? 6.626   -1.832  3.848   1.00 95.09 279 A 1 
ATOM   2231 N  N   . ASP A 1 280 ? 7.153   2.584   4.971   1.00 95.23 280 A 1 
ATOM   2232 C  CA  . ASP A 1 280 ? 7.869   3.818   5.252   1.00 94.40 280 A 1 
ATOM   2233 C  C   . ASP A 1 280 ? 7.526   4.398   6.623   1.00 94.73 280 A 1 
ATOM   2234 O  O   . ASP A 1 280 ? 6.410   4.239   7.116   1.00 92.64 280 A 1 
ATOM   2235 C  CB  . ASP A 1 280 ? 7.553   4.859   4.175   1.00 92.12 280 A 1 
ATOM   2236 C  CG  . ASP A 1 280 ? 8.456   6.082   4.250   1.00 91.50 280 A 1 
ATOM   2237 O  OD1 . ASP A 1 280 ? 9.603   5.946   4.718   1.00 87.29 280 A 1 
ATOM   2238 O  OD2 . ASP A 1 280 ? 8.020   7.171   3.839   1.00 86.65 280 A 1 
ATOM   2239 N  N   . THR A 1 281 ? 8.492   5.080   7.236   1.00 94.06 281 A 1 
ATOM   2240 C  CA  . THR A 1 281 ? 8.338   5.671   8.569   1.00 92.82 281 A 1 
ATOM   2241 C  C   . THR A 1 281 ? 8.438   7.190   8.570   1.00 91.86 281 A 1 
ATOM   2242 O  O   . THR A 1 281 ? 8.221   7.813   9.612   1.00 89.01 281 A 1 
ATOM   2243 C  CB  . THR A 1 281 ? 9.391   5.115   9.527   1.00 92.04 281 A 1 
ATOM   2244 O  OG1 . THR A 1 281 ? 10.694  5.263   8.942   1.00 89.84 281 A 1 
ATOM   2245 C  CG2 . THR A 1 281 ? 9.145   3.640   9.803   1.00 89.87 281 A 1 
ATOM   2246 N  N   . TRP A 1 282 ? 8.749   7.809   7.425   1.00 92.39 282 A 1 
ATOM   2247 C  CA  . TRP A 1 282 ? 9.063   9.236   7.386   1.00 89.17 282 A 1 
ATOM   2248 C  C   . TRP A 1 282 ? 7.907   10.126  7.851   1.00 87.11 282 A 1 
ATOM   2249 O  O   . TRP A 1 282 ? 8.142   11.218  8.386   1.00 81.61 282 A 1 
ATOM   2250 C  CB  . TRP A 1 282 ? 9.493   9.645   5.974   1.00 86.52 282 A 1 
ATOM   2251 C  CG  . TRP A 1 282 ? 10.206  10.969  5.916   1.00 82.96 282 A 1 
ATOM   2252 C  CD1 . TRP A 1 282 ? 11.033  11.499  6.863   1.00 76.28 282 A 1 
ATOM   2253 C  CD2 . TRP A 1 282 ? 10.182  11.924  4.833   1.00 79.43 282 A 1 
ATOM   2254 N  NE1 . TRP A 1 282 ? 11.515  12.718  6.450   1.00 71.97 282 A 1 
ATOM   2255 C  CE2 . TRP A 1 282 ? 11.008  12.995  5.207   1.00 75.34 282 A 1 
ATOM   2256 C  CE3 . TRP A 1 282 ? 9.539   11.953  3.597   1.00 68.80 282 A 1 
ATOM   2257 C  CZ2 . TRP A 1 282 ? 11.206  14.110  4.376   1.00 71.88 282 A 1 
ATOM   2258 C  CZ3 . TRP A 1 282 ? 9.738   13.056  2.780   1.00 66.21 282 A 1 
ATOM   2259 C  CH2 . TRP A 1 282 ? 10.556  14.118  3.172   1.00 67.15 282 A 1 
ATOM   2260 N  N   . LEU A 1 283 ? 6.675   9.685   7.685   1.00 88.21 283 A 1 
ATOM   2261 C  CA  . LEU A 1 283 ? 5.520   10.461  8.123   1.00 85.97 283 A 1 
ATOM   2262 C  C   . LEU A 1 283 ? 5.116   10.144  9.564   1.00 86.32 283 A 1 
ATOM   2263 O  O   . LEU A 1 283 ? 4.046   10.562  10.017  1.00 82.35 283 A 1 
ATOM   2264 C  CB  . LEU A 1 283 ? 4.334   10.242  7.178   1.00 83.62 283 A 1 
ATOM   2265 C  CG  . LEU A 1 283 ? 4.547   10.757  5.748   1.00 81.31 283 A 1 
ATOM   2266 C  CD1 . LEU A 1 283 ? 3.299   10.533  4.906   1.00 78.44 283 A 1 
ATOM   2267 C  CD2 . LEU A 1 283 ? 4.943   12.223  5.748   1.00 77.85 283 A 1 
ATOM   2268 N  N   . GLY A 1 284 ? 5.961   9.426   10.285  1.00 89.33 284 A 1 
ATOM   2269 C  CA  . GLY A 1 284 ? 5.777   9.229   11.713  1.00 88.96 284 A 1 
ATOM   2270 C  C   . GLY A 1 284 ? 4.960   8.028   12.110  1.00 90.49 284 A 1 
ATOM   2271 O  O   . GLY A 1 284 ? 4.423   7.988   13.218  1.00 87.79 284 A 1 
ATOM   2272 N  N   . THR A 1 285 ? 4.849   7.025   11.225  1.00 92.12 285 A 1 
ATOM   2273 C  CA  . THR A 1 285 ? 4.122   5.798   11.532  1.00 92.54 285 A 1 
ATOM   2274 C  C   . THR A 1 285 ? 5.069   4.602   11.560  1.00 93.36 285 A 1 
ATOM   2275 O  O   . THR A 1 285 ? 6.081   4.576   10.860  1.00 92.13 285 A 1 
ATOM   2276 C  CB  . THR A 1 285 ? 3.006   5.521   10.511  1.00 90.85 285 A 1 
ATOM   2277 O  OG1 . THR A 1 285 ? 3.547   5.543   9.184   1.00 83.77 285 A 1 
ATOM   2278 C  CG2 . THR A 1 285 ? 1.911   6.573   10.618  1.00 83.36 285 A 1 
ATOM   2279 N  N   . SER A 1 286 ? 4.727   3.612   12.392  1.00 94.17 286 A 1 
ATOM   2280 C  CA  . SER A 1 286 ? 5.519   2.401   12.478  1.00 94.31 286 A 1 
ATOM   2281 C  C   . SER A 1 286 ? 5.408   1.597   11.185  1.00 95.19 286 A 1 
ATOM   2282 O  O   . SER A 1 286 ? 4.343   1.573   10.559  1.00 94.75 286 A 1 
ATOM   2283 C  CB  . SER A 1 286 ? 5.065   1.546   13.657  1.00 93.06 286 A 1 
ATOM   2284 O  OG  . SER A 1 286 ? 5.322   2.199   14.888  1.00 88.07 286 A 1 
ATOM   2285 N  N   . PRO A 1 287 ? 6.485   0.930   10.754  1.00 95.74 287 A 1 
ATOM   2286 C  CA  . PRO A 1 287 ? 6.433   0.159   9.511   1.00 95.94 287 A 1 
ATOM   2287 C  C   . PRO A 1 287 ? 5.442   -0.986  9.617   1.00 96.38 287 A 1 
ATOM   2288 O  O   . PRO A 1 287 ? 5.341   -1.639  10.664  1.00 95.36 287 A 1 
ATOM   2289 C  CB  . PRO A 1 287 ? 7.860   -0.352  9.350   1.00 95.05 287 A 1 
ATOM   2290 C  CG  . PRO A 1 287 ? 8.428   -0.345  10.732  1.00 92.52 287 A 1 
ATOM   2291 C  CD  . PRO A 1 287 ? 7.787   0.822   11.429  1.00 95.05 287 A 1 
ATOM   2292 N  N   . SER A 1 288 ? 4.692   -1.227  8.531   1.00 96.83 288 A 1 
ATOM   2293 C  CA  . SER A 1 288 ? 3.620   -2.207  8.551   1.00 96.81 288 A 1 
ATOM   2294 C  C   . SER A 1 288 ? 3.575   -3.008  7.254   1.00 97.40 288 A 1 
ATOM   2295 O  O   . SER A 1 288 ? 3.977   -2.532  6.197   1.00 96.89 288 A 1 
ATOM   2296 C  CB  . SER A 1 288 ? 2.263   -1.522  8.761   1.00 95.59 288 A 1 
ATOM   2297 O  OG  . SER A 1 288 ? 2.253   -0.741  9.945   1.00 87.87 288 A 1 
ATOM   2298 N  N   . ILE A 1 289 ? 3.070   -4.238  7.361   1.00 97.05 289 A 1 
ATOM   2299 C  CA  . ILE A 1 289 ? 2.793   -5.084  6.198   1.00 97.05 289 A 1 
ATOM   2300 C  C   . ILE A 1 289 ? 1.464   -5.774  6.444   1.00 97.45 289 A 1 
ATOM   2301 O  O   . ILE A 1 289 ? 1.118   -6.100  7.586   1.00 97.08 289 A 1 
ATOM   2302 C  CB  . ILE A 1 289 ? 3.933   -6.104  5.961   1.00 95.76 289 A 1 
ATOM   2303 C  CG1 . ILE A 1 289 ? 3.692   -6.899  4.673   1.00 90.60 289 A 1 
ATOM   2304 C  CG2 . ILE A 1 289 ? 4.087   -7.046  7.157   1.00 90.74 289 A 1 
ATOM   2305 C  CD1 . ILE A 1 289 ? 3.964   -6.131  3.412   1.00 89.90 289 A 1 
ATOM   2306 N  N   . ARG A 1 290 ? 0.682   -5.992  5.361   1.00 97.87 290 A 1 
ATOM   2307 C  CA  . ARG A 1 290 ? -0.651  -6.563  5.474   1.00 98.06 290 A 1 
ATOM   2308 C  C   . ARG A 1 290 ? -0.768  -7.829  4.628   1.00 98.21 290 A 1 
ATOM   2309 O  O   . ARG A 1 290 ? -0.224  -7.907  3.526   1.00 98.03 290 A 1 
ATOM   2310 C  CB  . ARG A 1 290 ? -1.708  -5.542  5.039   1.00 96.96 290 A 1 
ATOM   2311 C  CG  . ARG A 1 290 ? -3.128  -6.092  4.962   1.00 95.32 290 A 1 
ATOM   2312 C  CD  . ARG A 1 290 ? -4.147  -5.005  4.655   1.00 95.13 290 A 1 
ATOM   2313 N  NE  . ARG A 1 290 ? -4.336  -4.094  5.780   1.00 94.39 290 A 1 
ATOM   2314 C  CZ  . ARG A 1 290 ? -5.223  -3.111  5.794   1.00 95.53 290 A 1 
ATOM   2315 N  NH1 . ARG A 1 290 ? -6.006  -2.893  4.741   1.00 90.98 290 A 1 
ATOM   2316 N  NH2 . ARG A 1 290 ? -5.336  -2.327  6.868   1.00 90.80 290 A 1 
ATOM   2317 N  N   . LYS A 1 291 ? -1.518  -8.806  5.152   1.00 98.16 291 A 1 
ATOM   2318 C  CA  . LYS A 1 291 ? -1.821  -10.020 4.411   1.00 98.05 291 A 1 
ATOM   2319 C  C   . LYS A 1 291 ? -3.323  -10.255 4.419   1.00 98.05 291 A 1 
ATOM   2320 O  O   . LYS A 1 291 ? -3.962  -10.194 5.473   1.00 97.77 291 A 1 
ATOM   2321 C  CB  . LYS A 1 291 ? -1.087  -11.231 4.988   1.00 97.31 291 A 1 
ATOM   2322 C  CG  . LYS A 1 291 ? -1.240  -12.504 4.153   1.00 95.69 291 A 1 
ATOM   2323 C  CD  . LYS A 1 291 ? -0.369  -13.639 4.670   1.00 94.06 291 A 1 
ATOM   2324 C  CE  . LYS A 1 291 ? -0.850  -14.164 6.010   1.00 88.78 291 A 1 
ATOM   2325 N  NZ  . LYS A 1 291 ? -0.126  -15.401 6.401   1.00 86.28 291 A 1 
ATOM   2326 N  N   . TYR A 1 292 ? -3.900  -10.531 3.238   1.00 98.28 292 A 1 
ATOM   2327 C  CA  . TYR A 1 292 ? -5.320  -10.794 3.082   1.00 98.32 292 A 1 
ATOM   2328 C  C   . TYR A 1 292 ? -5.586  -12.289 2.963   1.00 98.29 292 A 1 
ATOM   2329 O  O   . TYR A 1 292 ? -4.815  -13.009 2.318   1.00 97.88 292 A 1 
ATOM   2330 C  CB  . TYR A 1 292 ? -5.882  -10.111 1.831   1.00 98.39 292 A 1 
ATOM   2331 C  CG  . TYR A 1 292 ? -5.839  -8.599  1.862   1.00 98.51 292 A 1 
ATOM   2332 C  CD1 . TYR A 1 292 ? -4.677  -7.911  1.521   1.00 98.25 292 A 1 
ATOM   2333 C  CD2 . TYR A 1 292 ? -6.958  -7.857  2.214   1.00 98.20 292 A 1 
ATOM   2334 C  CE1 . TYR A 1 292 ? -4.637  -6.530  1.539   1.00 97.97 292 A 1 
ATOM   2335 C  CE2 . TYR A 1 292 ? -6.926  -6.473  2.233   1.00 97.97 292 A 1 
ATOM   2336 C  CZ  . TYR A 1 292 ? -5.766  -5.814  1.902   1.00 98.17 292 A 1 
ATOM   2337 O  OH  . TYR A 1 292 ? -5.721  -4.442  1.922   1.00 97.68 292 A 1 
ATOM   2338 N  N   . ASP A 1 293 ? -6.678  -12.747 3.591   1.00 98.05 293 A 1 
ATOM   2339 C  CA  . ASP A 1 293 ? -7.263  -14.044 3.281   1.00 97.86 293 A 1 
ATOM   2340 C  C   . ASP A 1 293 ? -8.305  -13.784 2.191   1.00 98.02 293 A 1 
ATOM   2341 O  O   . ASP A 1 293 ? -9.395  -13.286 2.473   1.00 97.59 293 A 1 
ATOM   2342 C  CB  . ASP A 1 293 ? -7.889  -14.665 4.525   1.00 97.18 293 A 1 
ATOM   2343 C  CG  . ASP A 1 293 ? -8.518  -16.028 4.254   1.00 95.52 293 A 1 
ATOM   2344 O  OD1 . ASP A 1 293 ? -8.553  -16.470 3.087   1.00 93.04 293 A 1 
ATOM   2345 O  OD2 . ASP A 1 293 ? -8.981  -16.664 5.228   1.00 91.76 293 A 1 
ATOM   2346 N  N   . VAL A 1 294 ? -7.964  -14.086 0.935   1.00 98.04 294 A 1 
ATOM   2347 C  CA  . VAL A 1 294 ? -8.819  -13.757 -0.199  1.00 97.98 294 A 1 
ATOM   2348 C  C   . VAL A 1 294 ? -9.977  -14.736 -0.313  1.00 97.55 294 A 1 
ATOM   2349 O  O   . VAL A 1 294 ? -11.105 -14.347 -0.637  1.00 96.59 294 A 1 
ATOM   2350 C  CB  . VAL A 1 294 ? -8.012  -13.737 -1.512  1.00 97.71 294 A 1 
ATOM   2351 C  CG1 . VAL A 1 294 ? -8.917  -13.429 -2.700  1.00 96.88 294 A 1 
ATOM   2352 C  CG2 . VAL A 1 294 ? -6.888  -12.707 -1.420  1.00 97.20 294 A 1 
ATOM   2353 N  N   . GLY A 1 295 ? -9.727  -16.005 -0.031  1.00 96.98 295 A 1 
ATOM   2354 C  CA  . GLY A 1 295 ? -10.719 -17.043 -0.250  1.00 96.43 295 A 1 
ATOM   2355 C  C   . GLY A 1 295 ? -10.567 -17.655 -1.633  1.00 96.65 295 A 1 
ATOM   2356 O  O   . GLY A 1 295 ? -9.484  -17.632 -2.219  1.00 94.72 295 A 1 
ATOM   2357 N  N   . ASN A 1 296 ? -11.670 -18.199 -2.169  1.00 96.33 296 A 1 
ATOM   2358 C  CA  . ASN A 1 296 ? -11.625 -18.918 -3.435  1.00 95.90 296 A 1 
ATOM   2359 C  C   . ASN A 1 296 ? -12.199 -18.123 -4.609  1.00 95.96 296 A 1 
ATOM   2360 O  O   . ASN A 1 296 ? -12.393 -18.667 -5.693  1.00 93.66 296 A 1 
ATOM   2361 C  CB  . ASN A 1 296 ? -12.353 -20.261 -3.314  1.00 93.86 296 A 1 
ATOM   2362 C  CG  . ASN A 1 296 ? -13.811 -20.116 -2.930  1.00 92.09 296 A 1 
ATOM   2363 O  OD1 . ASN A 1 296 ? -14.376 -19.020 -2.979  1.00 87.46 296 A 1 
ATOM   2364 N  ND2 . ASN A 1 296 ? -14.438 -21.226 -2.542  1.00 86.44 296 A 1 
ATOM   2365 N  N   . GLY A 1 297 ? -12.497 -16.830 -4.394  1.00 95.00 297 A 1 
ATOM   2366 C  CA  . GLY A 1 297 ? -12.999 -15.972 -5.452  1.00 95.00 297 A 1 
ATOM   2367 C  C   . GLY A 1 297 ? -14.501 -15.981 -5.632  1.00 95.74 297 A 1 
ATOM   2368 O  O   . GLY A 1 297 ? -15.030 -15.226 -6.451  1.00 93.94 297 A 1 
ATOM   2369 N  N   . GLN A 1 298 ? -15.226 -16.825 -4.879  1.00 95.02 298 A 1 
ATOM   2370 C  CA  . GLN A 1 298 ? -16.676 -16.917 -5.009  1.00 94.11 298 A 1 
ATOM   2371 C  C   . GLN A 1 298 ? -17.415 -15.820 -4.244  1.00 93.59 298 A 1 
ATOM   2372 O  O   . GLN A 1 298 ? -18.612 -15.608 -4.453  1.00 89.14 298 A 1 
ATOM   2373 C  CB  . GLN A 1 298 ? -17.172 -18.292 -4.546  1.00 92.23 298 A 1 
ATOM   2374 C  CG  . GLN A 1 298 ? -16.765 -19.430 -5.470  1.00 87.65 298 A 1 
ATOM   2375 C  CD  . GLN A 1 298 ? -17.362 -20.763 -5.049  1.00 85.15 298 A 1 
ATOM   2376 O  OE1 . GLN A 1 298 ? -17.286 -21.151 -3.875  1.00 77.55 298 A 1 
ATOM   2377 N  NE2 . GLN A 1 298 ? -17.958 -21.468 -5.990  1.00 74.82 298 A 1 
ATOM   2378 N  N   . GLY A 1 299 ? -16.726 -15.120 -3.350  1.00 94.14 299 A 1 
ATOM   2379 C  CA  . GLY A 1 299 ? -17.329 -14.054 -2.580  1.00 94.67 299 A 1 
ATOM   2380 C  C   . GLY A 1 299 ? -16.310 -12.994 -2.217  1.00 96.54 299 A 1 
ATOM   2381 O  O   . GLY A 1 299 ? -15.217 -12.947 -2.784  1.00 95.46 299 A 1 
ATOM   2382 N  N   . TYR A 1 300 ? -16.680 -12.136 -1.268  1.00 97.21 300 A 1 
ATOM   2383 C  CA  . TYR A 1 300 ? -15.766 -11.105 -0.789  1.00 97.58 300 A 1 
ATOM   2384 C  C   . TYR A 1 300 ? -14.567 -11.728 -0.082  1.00 97.78 300 A 1 
ATOM   2385 O  O   . TYR A 1 300 ? -14.619 -12.873 0.375   1.00 97.05 300 A 1 
ATOM   2386 C  CB  . TYR A 1 300 ? -16.491 -10.152 0.161   1.00 97.39 300 A 1 
ATOM   2387 C  CG  . TYR A 1 300 ? -17.588 -9.347  -0.491  1.00 97.41 300 A 1 
ATOM   2388 C  CD1 . TYR A 1 300 ? -17.287 -8.280  -1.327  1.00 96.07 300 A 1 
ATOM   2389 C  CD2 . TYR A 1 300 ? -18.924 -9.656  -0.273  1.00 96.02 300 A 1 
ATOM   2390 C  CE1 . TYR A 1 300 ? -18.290 -7.540  -1.934  1.00 95.03 300 A 1 
ATOM   2391 C  CE2 . TYR A 1 300 ? -19.932 -8.918  -0.870  1.00 95.31 300 A 1 
ATOM   2392 C  CZ  . TYR A 1 300 ? -19.609 -7.859  -1.702  1.00 95.87 300 A 1 
ATOM   2393 O  OH  . TYR A 1 300 ? -20.604 -7.132  -2.293  1.00 94.31 300 A 1 
ATOM   2394 N  N   . MET A 1 301 ? -13.488 -10.972 0.012   1.00 97.76 301 A 1 
ATOM   2395 C  CA  . MET A 1 301 ? -12.341 -11.400 0.794   1.00 97.84 301 A 1 
ATOM   2396 C  C   . MET A 1 301 ? -12.763 -11.589 2.251   1.00 97.99 301 A 1 
ATOM   2397 O  O   . MET A 1 301 ? -13.709 -10.956 2.728   1.00 97.78 301 A 1 
ATOM   2398 C  CB  . MET A 1 301 ? -11.202 -10.391 0.666   1.00 97.76 301 A 1 
ATOM   2399 C  CG  . MET A 1 301 ? -10.645 -10.274 -0.753  1.00 97.26 301 A 1 
ATOM   2400 S  SD  . MET A 1 301 ? -9.173  -9.239  -0.871  1.00 96.95 301 A 1 
ATOM   2401 C  CE  . MET A 1 301 ? -9.877  -7.610  -0.683  1.00 91.61 301 A 1 
ATOM   2402 N  N   . LYS A 1 302 ? -12.070 -12.484 2.960   1.00 98.04 302 A 1 
ATOM   2403 C  CA  . LYS A 1 302 ? -12.531 -12.923 4.276   1.00 97.70 302 A 1 
ATOM   2404 C  C   . LYS A 1 302 ? -12.041 -12.035 5.406   1.00 97.87 302 A 1 
ATOM   2405 O  O   . LYS A 1 302 ? -12.818 -11.618 6.265   1.00 96.93 302 A 1 
ATOM   2406 C  CB  . LYS A 1 302 ? -12.105 -14.374 4.512   1.00 97.12 302 A 1 
ATOM   2407 C  CG  . LYS A 1 302 ? -12.536 -15.334 3.403   1.00 92.88 302 A 1 
ATOM   2408 C  CD  . LYS A 1 302 ? -14.031 -15.227 3.131   1.00 81.08 302 A 1 
ATOM   2409 C  CE  . LYS A 1 302 ? -14.446 -16.104 1.979   1.00 73.83 302 A 1 
ATOM   2410 N  NZ  . LYS A 1 302 ? -15.901 -15.932 1.642   1.00 62.38 302 A 1 
ATOM   2411 N  N   . GLU A 1 303 ? -10.748 -11.738 5.432   1.00 97.90 303 A 1 
ATOM   2412 C  CA  . GLU A 1 303 ? -10.172 -10.893 6.478   1.00 97.76 303 A 1 
ATOM   2413 C  C   . GLU A 1 303 ? -8.798  -10.419 6.040   1.00 98.18 303 A 1 
ATOM   2414 O  O   . GLU A 1 303 ? -8.262  -10.870 5.030   1.00 97.88 303 A 1 
ATOM   2415 C  CB  . GLU A 1 303 ? -10.060 -11.648 7.810   1.00 95.93 303 A 1 
ATOM   2416 C  CG  . GLU A 1 303 ? -9.076  -12.816 7.771   1.00 89.54 303 A 1 
ATOM   2417 C  CD  . GLU A 1 303 ? -8.800  -13.408 9.155   1.00 88.37 303 A 1 
ATOM   2418 O  OE1 . GLU A 1 303 ? -9.215  -12.792 10.166  1.00 82.12 303 A 1 
ATOM   2419 O  OE2 . GLU A 1 303 ? -8.165  -14.481 9.233   1.00 81.40 303 A 1 
ATOM   2420 N  N   . PHE A 1 304 ? -8.232  -9.477  6.812   1.00 97.88 304 A 1 
ATOM   2421 C  CA  . PHE A 1 304 ? -6.832  -9.142  6.659   1.00 97.75 304 A 1 
ATOM   2422 C  C   . PHE A 1 304 ? -6.164  -9.112  8.028   1.00 97.66 304 A 1 
ATOM   2423 O  O   . PHE A 1 304 ? -6.829  -8.967  9.063   1.00 97.11 304 A 1 
ATOM   2424 C  CB  . PHE A 1 304 ? -6.622  -7.804  5.918   1.00 97.42 304 A 1 
ATOM   2425 C  CG  . PHE A 1 304 ? -7.175  -6.592  6.629   1.00 97.60 304 A 1 
ATOM   2426 C  CD1 . PHE A 1 304 ? -6.536  -6.058  7.740   1.00 96.10 304 A 1 
ATOM   2427 C  CD2 . PHE A 1 304 ? -8.310  -5.956  6.155   1.00 95.64 304 A 1 
ATOM   2428 C  CE1 . PHE A 1 304 ? -7.032  -4.929  8.383   1.00 94.73 304 A 1 
ATOM   2429 C  CE2 . PHE A 1 304 ? -8.814  -4.823  6.796   1.00 94.51 304 A 1 
ATOM   2430 C  CZ  . PHE A 1 304 ? -8.175  -4.314  7.911   1.00 95.45 304 A 1 
ATOM   2431 N  N   . LYS A 1 305 ? -4.851  -9.261  8.036   1.00 97.39 305 A 1 
ATOM   2432 C  CA  . LYS A 1 305 ? -4.053  -9.173  9.243   1.00 96.96 305 A 1 
ATOM   2433 C  C   . LYS A 1 305 ? -2.919  -8.193  9.006   1.00 97.11 305 A 1 
ATOM   2434 O  O   . LYS A 1 305 ? -2.166  -8.324  8.039   1.00 96.49 305 A 1 
ATOM   2435 C  CB  . LYS A 1 305 ? -3.498  -10.538 9.639   1.00 95.95 305 A 1 
ATOM   2436 C  CG  . LYS A 1 305 ? -4.567  -11.533 10.078  1.00 89.85 305 A 1 
ATOM   2437 C  CD  . LYS A 1 305 ? -3.965  -12.877 10.473  1.00 84.97 305 A 1 
ATOM   2438 C  CE  . LYS A 1 305 ? -5.038  -13.848 10.923  1.00 76.67 305 A 1 
ATOM   2439 N  NZ  . LYS A 1 305 ? -4.467  -15.189 11.280  1.00 67.30 305 A 1 
ATOM   2440 N  N   . ASN A 1 306 ? -2.822  -7.193  9.886   1.00 95.94 306 A 1 
ATOM   2441 C  CA  . ASN A 1 306 ? -1.691  -6.281  9.883   1.00 94.66 306 A 1 
ATOM   2442 C  C   . ASN A 1 306 ? -0.648  -6.783  10.871  1.00 93.68 306 A 1 
ATOM   2443 O  O   . ASN A 1 306 ? -0.980  -7.196  11.985  1.00 89.95 306 A 1 
ATOM   2444 C  CB  . ASN A 1 306 ? -2.111  -4.859  10.272  1.00 92.92 306 A 1 
ATOM   2445 C  CG  . ASN A 1 306 ? -2.865  -4.141  9.179   1.00 89.35 306 A 1 
ATOM   2446 O  OD1 . ASN A 1 306 ? -2.939  -4.609  8.042   1.00 81.64 306 A 1 
ATOM   2447 N  ND2 . ASN A 1 306 ? -3.419  -2.989  9.510   1.00 81.15 306 A 1 
ATOM   2448 N  N   . TYR A 1 307 ? 0.619   -6.734  10.474  1.00 92.23 307 A 1 
ATOM   2449 C  CA  . TYR A 1 307 ? 1.704   -7.121  11.352  1.00 88.52 307 A 1 
ATOM   2450 C  C   . TYR A 1 307 ? 2.445   -5.864  11.806  1.00 83.26 307 A 1 
ATOM   2451 O  O   . TYR A 1 307 ? 2.879   -5.071  10.980  1.00 76.29 307 A 1 
ATOM   2452 C  CB  . TYR A 1 307 ? 2.637   -8.099  10.638  1.00 88.12 307 A 1 
ATOM   2453 C  CG  . TYR A 1 307 ? 1.943   -9.380  10.221  1.00 85.38 307 A 1 
ATOM   2454 C  CD1 . TYR A 1 307 ? 1.286   -9.481  9.003   1.00 80.87 307 A 1 
ATOM   2455 C  CD2 . TYR A 1 307 ? 1.931   -10.486 11.062  1.00 81.28 307 A 1 
ATOM   2456 C  CE1 . TYR A 1 307 ? 0.641   -10.653 8.626   1.00 76.81 307 A 1 
ATOM   2457 C  CE2 . TYR A 1 307 ? 1.294   -11.668 10.695  1.00 77.59 307 A 1 
ATOM   2458 C  CZ  . TYR A 1 307 ? 0.651   -11.741 9.479   1.00 79.21 307 A 1 
ATOM   2459 O  OH  . TYR A 1 307 ? 0.017   -12.903 9.104   1.00 75.19 307 A 1 
ATOM   2460 N  N   . PHE A 1 308 ? 2.515   -5.672  13.131  1.00 82.69 308 A 1 
ATOM   2461 C  CA  . PHE A 1 308 ? 2.228   -6.692  14.141  1.00 80.20 308 A 1 
ATOM   2462 C  C   . PHE A 1 308 ? 1.068   -6.326  15.078  1.00 80.36 308 A 1 
ATOM   2463 O  O   . PHE A 1 308 ? 1.022   -6.795  16.221  1.00 72.90 308 A 1 
ATOM   2464 C  CB  . PHE A 1 308 ? 3.478   -6.931  14.995  1.00 73.74 308 A 1 
ATOM   2465 C  CG  . PHE A 1 308 ? 4.643   -7.470  14.230  1.00 68.93 308 A 1 
ATOM   2466 C  CD1 . PHE A 1 308 ? 4.759   -8.836  14.008  1.00 63.96 308 A 1 
ATOM   2467 C  CD2 . PHE A 1 308 ? 5.612   -6.623  13.721  1.00 64.66 308 A 1 
ATOM   2468 C  CE1 . PHE A 1 308 ? 5.821   -9.344  13.288  1.00 56.73 308 A 1 
ATOM   2469 C  CE2 . PHE A 1 308 ? 6.683   -7.120  12.996  1.00 57.52 308 A 1 
ATOM   2470 C  CZ  . PHE A 1 308 ? 6.784   -8.485  12.787  1.00 55.06 308 A 1 
ATOM   2471 N  N   . ASN A 1 309 ? 0.108   -5.525  14.622  1.00 86.47 309 A 1 
ATOM   2472 C  CA  . ASN A 1 309 ? -0.881  -4.984  15.552  1.00 84.53 309 A 1 
ATOM   2473 C  C   . ASN A 1 309 ? -2.240  -5.695  15.626  1.00 85.72 309 A 1 
ATOM   2474 O  O   . ASN A 1 309 ? -2.692  -5.989  16.734  1.00 82.34 309 A 1 
ATOM   2475 C  CB  . ASN A 1 309 ? -1.050  -3.471  15.365  1.00 79.14 309 A 1 
ATOM   2476 C  CG  . ASN A 1 309 ? -1.384  -3.064  13.937  1.00 75.70 309 A 1 
ATOM   2477 O  OD1 . ASN A 1 309 ? -1.196  -3.830  12.993  1.00 67.53 309 A 1 
ATOM   2478 N  ND2 . ASN A 1 309 ? -1.887  -1.842  13.784  1.00 69.55 309 A 1 
ATOM   2479 N  N   . TYR A 1 310 ? -2.936  -5.980  14.494  1.00 90.85 310 A 1 
ATOM   2480 C  CA  . TYR A 1 310 ? -4.283  -6.539  14.618  1.00 92.78 310 A 1 
ATOM   2481 C  C   . TYR A 1 310 ? -4.762  -7.249  13.355  1.00 94.48 310 A 1 
ATOM   2482 O  O   . TYR A 1 310 ? -4.168  -7.126  12.281  1.00 94.14 310 A 1 
ATOM   2483 C  CB  . TYR A 1 310 ? -5.294  -5.444  14.994  1.00 91.51 310 A 1 
ATOM   2484 C  CG  . TYR A 1 310 ? -5.738  -4.595  13.814  1.00 91.26 310 A 1 
ATOM   2485 C  CD1 . TYR A 1 310 ? -4.943  -3.565  13.318  1.00 89.80 310 A 1 
ATOM   2486 C  CD2 . TYR A 1 310 ? -6.969  -4.813  13.203  1.00 89.65 310 A 1 
ATOM   2487 C  CE1 . TYR A 1 310 ? -5.352  -2.787  12.249  1.00 85.81 310 A 1 
ATOM   2488 C  CE2 . TYR A 1 310 ? -7.395  -4.038  12.129  1.00 87.99 310 A 1 
ATOM   2489 C  CZ  . TYR A 1 310 ? -6.579  -3.027  11.657  1.00 89.45 310 A 1 
ATOM   2490 O  OH  . TYR A 1 310 ? -6.997  -2.258  10.596  1.00 88.00 310 A 1 
ATOM   2491 N  N   . GLY A 1 311 ? -5.882  -7.999  13.522  1.00 94.38 311 A 1 
ATOM   2492 C  CA  . GLY A 1 311 ? -6.603  -8.597  12.416  1.00 94.71 311 A 1 
ATOM   2493 C  C   . GLY A 1 311 ? -8.019  -8.052  12.344  1.00 95.53 311 A 1 
ATOM   2494 O  O   . GLY A 1 311 ? -8.629  -7.752  13.373  1.00 94.33 311 A 1 
ATOM   2495 N  N   . SER A 1 312 ? -8.569  -7.919  11.135  1.00 95.14 312 A 1 
ATOM   2496 C  CA  . SER A 1 312 ? -9.869  -7.282  10.949  1.00 94.82 312 A 1 
ATOM   2497 C  C   . SER A 1 312 ? -10.998 -8.060  11.622  1.00 94.66 312 A 1 
ATOM   2498 O  O   . SER A 1 312 ? -11.919 -7.466  12.188  1.00 93.96 312 A 1 
ATOM   2499 C  CB  . SER A 1 312 ? -10.167 -7.119  9.452   1.00 95.11 312 A 1 
ATOM   2500 O  OG  . SER A 1 312 ? -10.197 -8.366  8.789   1.00 94.63 312 A 1 
ATOM   2501 N  N   . SER A 1 313 ? -10.941 -9.376  11.570  1.00 94.53 313 A 1 
ATOM   2502 C  CA  . SER A 1 313 ? -11.999 -10.209 12.146  1.00 93.38 313 A 1 
ATOM   2503 C  C   . SER A 1 313 ? -11.979 -10.166 13.669  1.00 93.28 313 A 1 
ATOM   2504 O  O   . SER A 1 313 ? -13.006 -9.925  14.303  1.00 92.14 313 A 1 
ATOM   2505 C  CB  . SER A 1 313 ? -11.863 -11.647 11.657  1.00 92.24 313 A 1 
ATOM   2506 O  OG  . SER A 1 313 ? -12.867 -12.473 12.226  1.00 80.01 313 A 1 
ATOM   2507 N  N   . SER A 1 314 ? -10.819 -10.378 14.277  1.00 93.60 314 A 1 
ATOM   2508 C  CA  . SER A 1 314 ? -10.716 -10.445 15.726  1.00 92.88 314 A 1 
ATOM   2509 C  C   . SER A 1 314 ? -10.934 -9.080  16.380  1.00 93.48 314 A 1 
ATOM   2510 O  O   . SER A 1 314 ? -11.489 -8.997  17.482  1.00 91.48 314 A 1 
ATOM   2511 C  CB  . SER A 1 314 ? -9.349  -11.001 16.136  1.00 90.40 314 A 1 
ATOM   2512 O  OG  . SER A 1 314 ? -8.295  -10.214 15.627  1.00 79.09 314 A 1 
ATOM   2513 N  N   . GLU A 1 315 ? -10.523 -8.000  15.706  1.00 93.34 315 A 1 
ATOM   2514 C  CA  . GLU A 1 315 ? -10.575 -6.666  16.302  1.00 93.23 315 A 1 
ATOM   2515 C  C   . GLU A 1 315 ? -11.945 -6.005  16.142  1.00 93.58 315 A 1 
ATOM   2516 O  O   . GLU A 1 315 ? -12.440 -5.374  17.079  1.00 91.31 315 A 1 
ATOM   2517 C  CB  . GLU A 1 315 ? -9.496  -5.766  15.704  1.00 91.25 315 A 1 
ATOM   2518 C  CG  . GLU A 1 315 ? -9.304  -4.436  16.425  1.00 85.67 315 A 1 
ATOM   2519 C  CD  . GLU A 1 315 ? -8.585  -4.596  17.768  1.00 87.79 315 A 1 
ATOM   2520 O  OE1 . GLU A 1 315 ? -8.420  -5.743  18.244  1.00 82.23 315 A 1 
ATOM   2521 O  OE2 . GLU A 1 315 ? -8.185  -3.564  18.344  1.00 82.36 315 A 1 
ATOM   2522 N  N   . TYR A 1 316 ? -12.567 -6.137  14.967  1.00 94.67 316 A 1 
ATOM   2523 C  CA  . TYR A 1 316 ? -13.810 -5.430  14.665  1.00 94.57 316 A 1 
ATOM   2524 C  C   . TYR A 1 316 ? -15.018 -6.354  14.521  1.00 94.77 316 A 1 
ATOM   2525 O  O   . TYR A 1 316 ? -16.149 -5.870  14.389  1.00 92.26 316 A 1 
ATOM   2526 C  CB  . TYR A 1 316 ? -13.650 -4.604  13.382  1.00 94.22 316 A 1 
ATOM   2527 C  CG  . TYR A 1 316 ? -12.583 -3.527  13.457  1.00 94.77 316 A 1 
ATOM   2528 C  CD1 . TYR A 1 316 ? -12.521 -2.655  14.541  1.00 93.21 316 A 1 
ATOM   2529 C  CD2 . TYR A 1 316 ? -11.662 -3.370  12.429  1.00 93.42 316 A 1 
ATOM   2530 C  CE1 . TYR A 1 316 ? -11.556 -1.667  14.599  1.00 92.18 316 A 1 
ATOM   2531 C  CE2 . TYR A 1 316 ? -10.696 -2.382  12.480  1.00 92.45 316 A 1 
ATOM   2532 C  CZ  . TYR A 1 316 ? -10.643 -1.527  13.563  1.00 93.34 316 A 1 
ATOM   2533 O  OH  . TYR A 1 316 ? -9.690  -0.546  13.623  1.00 91.87 316 A 1 
ATOM   2534 N  N   . GLY A 1 317 ? -14.819 -7.655  14.550  1.00 92.72 317 A 1 
ATOM   2535 C  CA  . GLY A 1 317 ? -15.917 -8.598  14.409  1.00 92.56 317 A 1 
ATOM   2536 C  C   . GLY A 1 317 ? -16.453 -8.700  12.996  1.00 94.13 317 A 1 
ATOM   2537 O  O   . GLY A 1 317 ? -17.586 -9.136  12.792  1.00 91.83 317 A 1 
ATOM   2538 N  N   . LEU A 1 318 ? -15.660 -8.301  12.007  1.00 94.15 318 A 1 
ATOM   2539 C  CA  . LEU A 1 318 ? -16.077 -8.335  10.611  1.00 94.40 318 A 1 
ATOM   2540 C  C   . LEU A 1 318 ? -16.189 -9.781  10.131  1.00 94.62 318 A 1 
ATOM   2541 O  O   . LEU A 1 318 ? -15.254 -10.569 10.293  1.00 93.56 318 A 1 
ATOM   2542 C  CB  . LEU A 1 318 ? -15.095 -7.572  9.729   1.00 93.50 318 A 1 
ATOM   2543 C  CG  . LEU A 1 318 ? -14.917 -6.082  10.054  1.00 93.28 318 A 1 
ATOM   2544 C  CD1 . LEU A 1 318 ? -13.744 -5.503  9.273   1.00 90.98 318 A 1 
ATOM   2545 C  CD2 . LEU A 1 318 ? -16.189 -5.309  9.762   1.00 90.47 318 A 1 
ATOM   2546 N  N   . LYS A 1 319 ? -17.348 -10.128 9.543   1.00 95.70 319 A 1 
ATOM   2547 C  CA  . LYS A 1 319 ? -17.566 -11.479 9.025   1.00 95.36 319 A 1 
ATOM   2548 C  C   . LYS A 1 319 ? -16.864 -11.670 7.684   1.00 96.08 319 A 1 
ATOM   2549 O  O   . LYS A 1 319 ? -16.488 -12.785 7.327   1.00 94.26 319 A 1 
ATOM   2550 C  CB  . LYS A 1 319 ? -19.065 -11.754 8.877   1.00 93.81 319 A 1 
ATOM   2551 C  CG  . LYS A 1 319 ? -19.840 -11.630 10.183  1.00 88.87 319 A 1 
ATOM   2552 C  CD  . LYS A 1 319 ? -21.332 -11.792 9.948   1.00 82.23 319 A 1 
ATOM   2553 C  CE  . LYS A 1 319 ? -22.116 -11.615 11.226  1.00 74.75 319 A 1 
ATOM   2554 N  NZ  . LYS A 1 319 ? -23.590 -11.716 11.005  1.00 65.23 319 A 1 
ATOM   2555 N  N   . GLU A 1 320 ? -16.714 -10.591 6.945   1.00 97.32 320 A 1 
ATOM   2556 C  CA  . GLU A 1 320 ? -16.036 -10.581 5.658   1.00 97.53 320 A 1 
ATOM   2557 C  C   . GLU A 1 320 ? -15.699 -9.131  5.314   1.00 97.92 320 A 1 
ATOM   2558 O  O   . GLU A 1 320 ? -16.150 -8.203  5.993   1.00 97.68 320 A 1 
ATOM   2559 C  CB  . GLU A 1 320 ? -16.918 -11.195 4.555   1.00 96.42 320 A 1 
ATOM   2560 C  CG  . GLU A 1 320 ? -18.218 -10.426 4.346   1.00 94.48 320 A 1 
ATOM   2561 C  CD  . GLU A 1 320 ? -19.146 -11.087 3.330   1.00 94.69 320 A 1 
ATOM   2562 O  OE1 . GLU A 1 320 ? -18.817 -12.185 2.839   1.00 90.48 320 A 1 
ATOM   2563 O  OE2 . GLU A 1 320 ? -20.201 -10.499 3.044   1.00 90.78 320 A 1 
ATOM   2564 N  N   . LEU A 1 321 ? -14.902 -8.921  4.265   1.00 97.77 321 A 1 
ATOM   2565 C  CA  . LEU A 1 321 ? -14.497 -7.581  3.862   1.00 98.02 321 A 1 
ATOM   2566 C  C   . LEU A 1 321 ? -15.451 -7.028  2.806   1.00 98.25 321 A 1 
ATOM   2567 O  O   . LEU A 1 321 ? -15.077 -6.767  1.659   1.00 97.95 321 A 1 
ATOM   2568 C  CB  . LEU A 1 321 ? -13.046 -7.593  3.357   1.00 98.01 321 A 1 
ATOM   2569 C  CG  . LEU A 1 321 ? -12.010 -8.106  4.367   1.00 97.68 321 A 1 
ATOM   2570 C  CD1 . LEU A 1 321 ? -10.603 -8.057  3.780   1.00 97.28 321 A 1 
ATOM   2571 C  CD2 . LEU A 1 321 ? -12.078 -7.310  5.666   1.00 97.03 321 A 1 
ATOM   2572 N  N   . SER A 1 322 ? -16.720 -6.846  3.208   1.00 98.20 322 A 1 
ATOM   2573 C  CA  . SER A 1 322 ? -17.775 -6.413  2.315   1.00 98.28 322 A 1 
ATOM   2574 C  C   . SER A 1 322 ? -18.286 -5.019  2.678   1.00 98.27 322 A 1 
ATOM   2575 O  O   . SER A 1 322 ? -18.128 -4.570  3.823   1.00 98.18 322 A 1 
ATOM   2576 C  CB  . SER A 1 322 ? -18.952 -7.399  2.353   1.00 97.93 322 A 1 
ATOM   2577 O  OG  . SER A 1 322 ? -19.581 -7.376  3.614   1.00 97.23 322 A 1 
ATOM   2578 N  N   . PRO A 1 323 ? -18.920 -4.311  1.733   1.00 98.32 323 A 1 
ATOM   2579 C  CA  . PRO A 1 323 ? -19.518 -3.005  2.039   1.00 98.15 323 A 1 
ATOM   2580 C  C   . PRO A 1 323 ? -20.506 -3.080  3.199   1.00 98.02 323 A 1 
ATOM   2581 O  O   . PRO A 1 323 ? -20.535 -2.176  4.038   1.00 97.83 323 A 1 
ATOM   2582 C  CB  . PRO A 1 323 ? -20.210 -2.616  0.731   1.00 97.99 323 A 1 
ATOM   2583 C  CG  . PRO A 1 323 ? -19.420 -3.308  -0.326  1.00 97.28 323 A 1 
ATOM   2584 C  CD  . PRO A 1 323 ? -19.004 -4.620  0.287   1.00 98.21 323 A 1 
ATOM   2585 N  N   . LYS A 1 324 ? -21.312 -4.141  3.262   1.00 98.17 324 A 1 
ATOM   2586 C  CA  . LYS A 1 324 ? -22.299 -4.296  4.324   1.00 97.74 324 A 1 
ATOM   2587 C  C   . LYS A 1 324 ? -21.637 -4.319  5.701   1.00 97.96 324 A 1 
ATOM   2588 O  O   . LYS A 1 324 ? -22.082 -3.637  6.631   1.00 97.43 324 A 1 
ATOM   2589 C  CB  . LYS A 1 324 ? -23.117 -5.572  4.111   1.00 96.94 324 A 1 
ATOM   2590 C  CG  . LYS A 1 324 ? -24.179 -5.817  5.176   1.00 86.26 324 A 1 
ATOM   2591 C  CD  . LYS A 1 324 ? -24.961 -7.080  4.877   1.00 82.00 324 A 1 
ATOM   2592 C  CE  . LYS A 1 324 ? -26.024 -7.343  5.928   1.00 68.69 324 A 1 
ATOM   2593 N  NZ  . LYS A 1 324 ? -26.812 -8.583  5.640   1.00 61.70 324 A 1 
ATOM   2594 N  N   . GLU A 1 325 ? -20.565 -5.086  5.844   1.00 97.92 325 A 1 
ATOM   2595 C  CA  . GLU A 1 325 ? -19.877 -5.205  7.122   1.00 97.85 325 A 1 
ATOM   2596 C  C   . GLU A 1 325 ? -19.206 -3.895  7.520   1.00 97.89 325 A 1 
ATOM   2597 O  O   . GLU A 1 325 ? -19.220 -3.505  8.689   1.00 97.35 325 A 1 
ATOM   2598 C  CB  . GLU A 1 325 ? -18.854 -6.340  7.070   1.00 97.68 325 A 1 
ATOM   2599 C  CG  . GLU A 1 325 ? -19.481 -7.724  7.053   1.00 96.31 325 A 1 
ATOM   2600 C  CD  . GLU A 1 325 ? -20.205 -8.037  8.347   1.00 96.26 325 A 1 
ATOM   2601 O  OE1 . GLU A 1 325 ? -19.541 -8.091  9.400   1.00 92.15 325 A 1 
ATOM   2602 O  OE2 . GLU A 1 325 ? -21.437 -8.215  8.312   1.00 92.29 325 A 1 
ATOM   2603 N  N   . PHE A 1 326 ? -18.610 -3.184  6.555   1.00 98.01 326 A 1 
ATOM   2604 C  CA  . PHE A 1 326 ? -17.932 -1.930  6.870   1.00 97.90 326 A 1 
ATOM   2605 C  C   . PHE A 1 326 ? -18.918 -0.789  7.109   1.00 97.75 326 A 1 
ATOM   2606 O  O   . PHE A 1 326 ? -18.613 0.136   7.862   1.00 97.36 326 A 1 
ATOM   2607 C  CB  . PHE A 1 326 ? -16.923 -1.582  5.778   1.00 97.90 326 A 1 
ATOM   2608 C  CG  . PHE A 1 326 ? -15.589 -2.250  5.977   1.00 98.04 326 A 1 
ATOM   2609 C  CD1 . PHE A 1 326 ? -14.612 -1.650  6.765   1.00 97.45 326 A 1 
ATOM   2610 C  CD2 . PHE A 1 326 ? -15.312 -3.474  5.397   1.00 97.39 326 A 1 
ATOM   2611 C  CE1 . PHE A 1 326 ? -13.395 -2.257  6.969   1.00 96.77 326 A 1 
ATOM   2612 C  CE2 . PHE A 1 326 ? -14.092 -4.094  5.599   1.00 96.70 326 A 1 
ATOM   2613 C  CZ  . PHE A 1 326 ? -13.126 -3.485  6.379   1.00 97.05 326 A 1 
ATOM   2614 N  N   . GLU A 1 327 ? -20.099 -0.840  6.511   1.00 97.96 327 A 1 
ATOM   2615 C  CA  . GLU A 1 327 ? -21.150 0.132   6.828   1.00 97.72 327 A 1 
ATOM   2616 C  C   . GLU A 1 327 ? -21.614 -0.044  8.270   1.00 97.63 327 A 1 
ATOM   2617 O  O   . GLU A 1 327 ? -21.860 0.940   8.976   1.00 97.18 327 A 1 
ATOM   2618 C  CB  . GLU A 1 327 ? -22.320 -0.008  5.856   1.00 97.49 327 A 1 
ATOM   2619 C  CG  . GLU A 1 327 ? -22.031 0.563   4.475   1.00 94.30 327 A 1 
ATOM   2620 C  CD  . GLU A 1 327 ? -23.192 0.400   3.507   1.00 92.73 327 A 1 
ATOM   2621 O  OE1 . GLU A 1 327 ? -24.024 -0.504  3.714   1.00 87.41 327 A 1 
ATOM   2622 O  OE2 . GLU A 1 327 ? -23.262 1.183   2.547   1.00 87.66 327 A 1 
ATOM   2623 N  N   . ILE A 1 328 ? -21.732 -1.286  8.712   1.00 97.36 328 A 1 
ATOM   2624 C  CA  . ILE A 1 328 ? -22.079 -1.569  10.099  1.00 96.96 328 A 1 
ATOM   2625 C  C   . ILE A 1 328 ? -20.994 -1.047  11.031  1.00 96.99 328 A 1 
ATOM   2626 O  O   . ILE A 1 328 ? -21.283 -0.418  12.056  1.00 96.49 328 A 1 
ATOM   2627 C  CB  . ILE A 1 328 ? -22.307 -3.082  10.312  1.00 96.56 328 A 1 
ATOM   2628 C  CG1 . ILE A 1 328 ? -23.577 -3.534  9.582   1.00 94.83 328 A 1 
ATOM   2629 C  CG2 . ILE A 1 328 ? -22.398 -3.418  11.794  1.00 94.80 328 A 1 
ATOM   2630 C  CD1 . ILE A 1 328 ? -23.775 -5.034  9.546   1.00 91.36 328 A 1 
ATOM   2631 N  N   . LEU A 1 329 ? -19.734 -1.277  10.671  1.00 96.83 329 A 1 
ATOM   2632 C  CA  . LEU A 1 329 ? -18.612 -0.802  11.475  1.00 96.72 329 A 1 
ATOM   2633 C  C   . LEU A 1 329 ? -18.605 0.723   11.567  1.00 97.09 329 A 1 
ATOM   2634 O  O   . LEU A 1 329 ? -18.412 1.288   12.650  1.00 96.90 329 A 1 
ATOM   2635 C  CB  . LEU A 1 329 ? -17.285 -1.302  10.897  1.00 96.71 329 A 1 
ATOM   2636 C  CG  . LEU A 1 329 ? -16.020 -0.824  11.614  1.00 96.19 329 A 1 
ATOM   2637 C  CD1 . LEU A 1 329 ? -16.017 -1.290  13.063  1.00 95.15 329 A 1 
ATOM   2638 C  CD2 . LEU A 1 329 ? -14.776 -1.321  10.897  1.00 94.94 329 A 1 
ATOM   2639 N  N   . ALA A 1 330 ? -18.831 1.403   10.440  1.00 97.10 330 A 1 
ATOM   2640 C  CA  . ALA A 1 330 ? -18.845 2.862   10.420  1.00 96.70 330 A 1 
ATOM   2641 C  C   . ALA A 1 330 ? -19.970 3.406   11.297  1.00 96.90 330 A 1 
ATOM   2642 O  O   . ALA A 1 330 ? -19.783 4.380   12.034  1.00 96.50 330 A 1 
ATOM   2643 C  CB  . ALA A 1 330 ? -18.995 3.364   8.985   1.00 96.23 330 A 1 
ATOM   2644 N  N   . ALA A 1 331 ? -21.148 2.781   11.238  1.00 97.08 331 A 1 
ATOM   2645 C  CA  . ALA A 1 331 ? -22.282 3.196   12.057  1.00 96.98 331 A 1 
ATOM   2646 C  C   . ALA A 1 331 ? -21.983 3.002   13.540  1.00 97.15 331 A 1 
ATOM   2647 O  O   . ALA A 1 331 ? -22.362 3.829   14.374  1.00 96.55 331 A 1 
ATOM   2648 C  CB  . ALA A 1 331 ? -23.537 2.434   11.652  1.00 96.81 331 A 1 
ATOM   2649 N  N   . ARG A 1 332 ? -21.312 1.909   13.881  1.00 97.19 332 A 1 
ATOM   2650 C  CA  . ARG A 1 332 ? -20.930 1.655   15.267  1.00 96.97 332 A 1 
ATOM   2651 C  C   . ARG A 1 332 ? -19.953 2.709   15.771  1.00 97.11 332 A 1 
ATOM   2652 O  O   . ARG A 1 332 ? -20.102 3.226   16.882  1.00 96.75 332 A 1 
ATOM   2653 C  CB  . ARG A 1 332 ? -20.318 0.251   15.404  1.00 96.09 332 A 1 
ATOM   2654 C  CG  . ARG A 1 332 ? -21.317 -0.893  15.264  1.00 89.64 332 A 1 
ATOM   2655 C  CD  . ARG A 1 332 ? -20.593 -2.239  15.260  1.00 87.77 332 A 1 
ATOM   2656 N  NE  . ARG A 1 332 ? -19.815 -2.447  16.473  1.00 82.80 332 A 1 
ATOM   2657 C  CZ  . ARG A 1 332 ? -18.777 -3.278  16.580  1.00 79.76 332 A 1 
ATOM   2658 N  NH1 . ARG A 1 332 ? -18.379 -3.980  15.536  1.00 73.76 332 A 1 
ATOM   2659 N  NH2 . ARG A 1 332 ? -18.132 -3.394  17.735  1.00 70.73 332 A 1 
ATOM   2660 N  N   . MET A 1 333 ? -18.954 3.052   14.948  1.00 96.67 333 A 1 
ATOM   2661 C  CA  . MET A 1 333 ? -17.963 4.041   15.347  1.00 96.17 333 A 1 
ATOM   2662 C  C   . MET A 1 333 ? -18.578 5.428   15.522  1.00 96.41 333 A 1 
ATOM   2663 O  O   . MET A 1 333 ? -18.108 6.218   16.339  1.00 95.80 333 A 1 
ATOM   2664 C  CB  . MET A 1 333 ? -16.819 4.098   14.335  1.00 95.25 333 A 1 
ATOM   2665 C  CG  . MET A 1 333 ? -15.938 2.854   14.330  1.00 92.70 333 A 1 
ATOM   2666 S  SD  . MET A 1 333 ? -14.414 3.050   13.368  1.00 92.00 333 A 1 
ATOM   2667 C  CE  . MET A 1 333 ? -15.059 3.322   11.725  1.00 84.61 333 A 1 
ATOM   2668 N  N   . ASP A 1 334 ? -19.626 5.716   14.762  1.00 96.13 334 A 1 
ATOM   2669 C  CA  . ASP A 1 334 ? -20.303 7.005   14.868  1.00 95.80 334 A 1 
ATOM   2670 C  C   . ASP A 1 334 ? -20.977 7.175   16.227  1.00 95.88 334 A 1 
ATOM   2671 O  O   . ASP A 1 334 ? -21.203 8.298   16.680  1.00 94.91 334 A 1 
ATOM   2672 C  CB  . ASP A 1 334 ? -21.337 7.145   13.746  1.00 95.24 334 A 1 
ATOM   2673 C  CG  . ASP A 1 334 ? -21.872 8.559   13.612  1.00 86.16 334 A 1 
ATOM   2674 O  OD1 . ASP A 1 334 ? -21.058 9.489   13.460  1.00 80.55 334 A 1 
ATOM   2675 O  OD2 . ASP A 1 334 ? -23.102 8.735   13.655  1.00 78.64 334 A 1 
ATOM   2676 N  N   . LYS A 1 335 ? -21.304 6.056   16.883  1.00 96.73 335 A 1 
ATOM   2677 C  CA  . LYS A 1 335 ? -21.990 6.075   18.174  1.00 96.50 335 A 1 
ATOM   2678 C  C   . LYS A 1 335 ? -21.080 5.705   19.336  1.00 96.64 335 A 1 
ATOM   2679 O  O   . LYS A 1 335 ? -21.447 5.914   20.496  1.00 94.64 335 A 1 
ATOM   2680 C  CB  . LYS A 1 335 ? -23.186 5.116   18.148  1.00 95.46 335 A 1 
ATOM   2681 C  CG  . LYS A 1 335 ? -24.264 5.465   17.149  1.00 89.35 335 A 1 
ATOM   2682 C  CD  . LYS A 1 335 ? -25.402 4.446   17.195  1.00 83.03 335 A 1 
ATOM   2683 C  CE  . LYS A 1 335 ? -26.520 4.818   16.231  1.00 73.78 335 A 1 
ATOM   2684 N  NZ  . LYS A 1 335 ? -27.640 3.844   16.295  1.00 64.21 335 A 1 
ATOM   2685 N  N   . ASP A 1 336 ? -19.909 5.179   19.066  1.00 95.58 336 A 1 
ATOM   2686 C  CA  . ASP A 1 336 ? -19.014 4.638   20.083  1.00 95.33 336 A 1 
ATOM   2687 C  C   . ASP A 1 336 ? -17.632 5.259   19.923  1.00 95.61 336 A 1 
ATOM   2688 O  O   . ASP A 1 336 ? -16.833 4.818   19.097  1.00 95.10 336 A 1 
ATOM   2689 C  CB  . ASP A 1 336 ? -18.957 3.114   19.967  1.00 94.10 336 A 1 
ATOM   2690 C  CG  . ASP A 1 336 ? -18.185 2.457   21.106  1.00 93.54 336 A 1 
ATOM   2691 O  OD1 . ASP A 1 336 ? -17.411 3.146   21.798  1.00 91.04 336 A 1 
ATOM   2692 O  OD2 . ASP A 1 336 ? -18.355 1.240   21.300  1.00 89.81 336 A 1 
ATOM   2693 N  N   . LEU A 1 337 ? -17.348 6.283   20.734  1.00 95.98 337 A 1 
ATOM   2694 C  CA  . LEU A 1 337 ? -16.076 6.987   20.637  1.00 95.42 337 A 1 
ATOM   2695 C  C   . LEU A 1 337 ? -14.898 6.071   20.978  1.00 95.30 337 A 1 
ATOM   2696 O  O   . LEU A 1 337 ? -13.816 6.211   20.406  1.00 94.93 337 A 1 
ATOM   2697 C  CB  . LEU A 1 337 ? -16.078 8.210   21.562  1.00 94.94 337 A 1 
ATOM   2698 C  CG  . LEU A 1 337 ? -14.835 9.099   21.516  1.00 89.14 337 A 1 
ATOM   2699 C  CD1 . LEU A 1 337 ? -14.601 9.628   20.111  1.00 85.26 337 A 1 
ATOM   2700 C  CD2 . LEU A 1 337 ? -14.967 10.251  22.506  1.00 85.45 337 A 1 
ATOM   2701 N  N   . GLN A 1 338 ? -15.116 5.135   21.908  1.00 95.27 338 A 1 
ATOM   2702 C  CA  . GLN A 1 338 ? -14.057 4.198   22.278  1.00 94.40 338 A 1 
ATOM   2703 C  C   . GLN A 1 338 ? -13.674 3.328   21.084  1.00 94.68 338 A 1 
ATOM   2704 O  O   . GLN A 1 338 ? -12.491 3.066   20.848  1.00 94.00 338 A 1 
ATOM   2705 C  CB  . GLN A 1 338 ? -14.499 3.336   23.461  1.00 94.08 338 A 1 
ATOM   2706 C  CG  . GLN A 1 338 ? -13.417 2.404   23.979  1.00 81.06 338 A 1 
ATOM   2707 C  CD  . GLN A 1 338 ? -13.869 1.600   25.189  1.00 74.61 338 A 1 
ATOM   2708 O  OE1 . GLN A 1 338 ? -14.996 1.736   25.662  1.00 67.41 338 A 1 
ATOM   2709 N  NE2 . GLN A 1 338 ? -12.987 0.755   25.705  1.00 64.62 338 A 1 
ATOM   2710 N  N   . LEU A 1 339 ? -14.675 2.875   20.335  1.00 94.78 339 A 1 
ATOM   2711 C  CA  . LEU A 1 339 ? -14.425 2.073   19.143  1.00 94.97 339 A 1 
ATOM   2712 C  C   . LEU A 1 339 ? -13.741 2.899   18.061  1.00 95.38 339 A 1 
ATOM   2713 O  O   . LEU A 1 339 ? -12.818 2.427   17.400  1.00 95.32 339 A 1 
ATOM   2714 C  CB  . LEU A 1 339 ? -15.734 1.485   18.611  1.00 94.83 339 A 1 
ATOM   2715 C  CG  . LEU A 1 339 ? -15.621 0.608   17.361  1.00 93.55 339 A 1 
ATOM   2716 C  CD1 . LEU A 1 339 ? -14.731 -0.599  17.623  1.00 92.37 339 A 1 
ATOM   2717 C  CD2 . LEU A 1 339 ? -17.003 0.162   16.899  1.00 92.31 339 A 1 
ATOM   2718 N  N   . PHE A 1 340 ? -14.189 4.154   17.886  1.00 95.67 340 A 1 
ATOM   2719 C  CA  . PHE A 1 340 ? -13.539 5.029   16.916  1.00 95.18 340 A 1 
ATOM   2720 C  C   . PHE A 1 340 ? -12.080 5.279   17.285  1.00 94.78 340 A 1 
ATOM   2721 O  O   . PHE A 1 340 ? -11.204 5.284   16.418  1.00 94.96 340 A 1 
ATOM   2722 C  CB  . PHE A 1 340 ? -14.270 6.367   16.791  1.00 94.79 340 A 1 
ATOM   2723 C  CG  . PHE A 1 340 ? -13.563 7.346   15.893  1.00 93.82 340 A 1 
ATOM   2724 C  CD1 . PHE A 1 340 ? -13.692 7.259   14.517  1.00 92.13 340 A 1 
ATOM   2725 C  CD2 . PHE A 1 340 ? -12.749 8.335   16.421  1.00 92.22 340 A 1 
ATOM   2726 C  CE1 . PHE A 1 340 ? -13.030 8.152   13.682  1.00 90.18 340 A 1 
ATOM   2727 C  CE2 . PHE A 1 340 ? -12.079 9.231   15.593  1.00 90.20 340 A 1 
ATOM   2728 C  CZ  . PHE A 1 340 ? -12.227 9.133   14.223  1.00 89.46 340 A 1 
ATOM   2729 N  N   . ASN A 1 341 ? -11.814 5.493   18.580  1.00 94.46 341 A 1 
ATOM   2730 C  CA  . ASN A 1 341 ? -10.444 5.723   19.025  1.00 93.32 341 A 1 
ATOM   2731 C  C   . ASN A 1 341 ? -9.566  4.496   18.793  1.00 93.49 341 A 1 
ATOM   2732 O  O   . ASN A 1 341 ? -8.376  4.624   18.510  1.00 93.35 341 A 1 
ATOM   2733 C  CB  . ASN A 1 341 ? -10.428 6.126   20.505  1.00 92.94 341 A 1 
ATOM   2734 C  CG  . ASN A 1 341 ? -10.919 7.550   20.728  1.00 89.59 341 A 1 
ATOM   2735 O  OD1 . ASN A 1 341 ? -10.963 8.355   19.806  1.00 85.42 341 A 1 
ATOM   2736 N  ND2 . ASN A 1 341 ? -11.278 7.860   21.969  1.00 83.99 341 A 1 
ATOM   2737 N  N   . LYS A 1 342 ? -10.159 3.303   18.915  1.00 94.06 342 A 1 
ATOM   2738 C  CA  . LYS A 1 342 ? -9.439  2.074   18.595  1.00 93.83 342 A 1 
ATOM   2739 C  C   . LYS A 1 342 ? -9.075  2.044   17.112  1.00 94.41 342 A 1 
ATOM   2740 O  O   . LYS A 1 342 ? -7.936  1.739   16.743  1.00 94.00 342 A 1 
ATOM   2741 C  CB  . LYS A 1 342 ? -10.278 0.846   18.959  1.00 92.52 342 A 1 
ATOM   2742 C  CG  . LYS A 1 342 ? -9.608  -0.475  18.601  1.00 84.28 342 A 1 
ATOM   2743 C  CD  . LYS A 1 342 ? -10.545 -1.652  18.844  1.00 82.18 342 A 1 
ATOM   2744 C  CE  . LYS A 1 342 ? -10.808 -1.872  20.320  1.00 73.26 342 A 1 
ATOM   2745 N  NZ  . LYS A 1 342 ? -11.630 -3.095  20.551  1.00 67.13 342 A 1 
ATOM   2746 N  N   . TYR A 1 343 ? -10.057 2.379   16.266  1.00 94.01 343 A 1 
ATOM   2747 C  CA  . TYR A 1 343 ? -9.805  2.479   14.823  1.00 94.04 343 A 1 
ATOM   2748 C  C   . TYR A 1 343 ? -8.717  3.507   14.528  1.00 94.03 343 A 1 
ATOM   2749 O  O   . TYR A 1 343 ? -7.820  3.265   13.724  1.00 94.49 343 A 1 
ATOM   2750 C  CB  . TYR A 1 343 ? -11.092 2.830   14.076  1.00 94.72 343 A 1 
ATOM   2751 C  CG  . TYR A 1 343 ? -10.862 3.496   12.735  1.00 94.71 343 A 1 
ATOM   2752 C  CD1 . TYR A 1 343 ? -10.598 2.747   11.597  1.00 93.61 343 A 1 
ATOM   2753 C  CD2 . TYR A 1 343 ? -10.902 4.877   12.614  1.00 94.03 343 A 1 
ATOM   2754 C  CE1 . TYR A 1 343 ? -10.379 3.361   10.373  1.00 92.61 343 A 1 
ATOM   2755 C  CE2 . TYR A 1 343 ? -10.685 5.496   11.401  1.00 92.69 343 A 1 
ATOM   2756 C  CZ  . TYR A 1 343 ? -10.422 4.733   10.284  1.00 92.55 343 A 1 
ATOM   2757 O  OH  . TYR A 1 343 ? -10.203 5.349   9.068   1.00 91.13 343 A 1 
ATOM   2758 N  N   . HIS A 1 344 ? -8.790  4.670   15.188  1.00 94.40 344 A 1 
ATOM   2759 C  CA  . HIS A 1 344 ? -7.826  5.734   14.937  1.00 93.30 344 A 1 
ATOM   2760 C  C   . HIS A 1 344 ? -6.420  5.339   15.387  1.00 93.16 344 A 1 
ATOM   2761 O  O   . HIS A 1 344 ? -5.429  5.759   14.798  1.00 92.81 344 A 1 
ATOM   2762 C  CB  . HIS A 1 344 ? -8.263  7.023   15.632  1.00 92.16 344 A 1 
ATOM   2763 C  CG  . HIS A 1 344 ? -7.452  8.218   15.234  1.00 88.30 344 A 1 
ATOM   2764 N  ND1 . HIS A 1 344 ? -6.484  8.769   16.045  1.00 76.92 344 A 1 
ATOM   2765 C  CD2 . HIS A 1 344 ? -7.453  8.959   14.104  1.00 76.17 344 A 1 
ATOM   2766 C  CE1 . HIS A 1 344 ? -5.926  9.801   15.429  1.00 76.76 344 A 1 
ATOM   2767 N  NE2 . HIS A 1 344 ? -6.496  9.931   14.249  1.00 78.41 344 A 1 
ATOM   2768 N  N   . LEU A 1 345 ? -6.337  4.530   16.447  1.00 93.60 345 A 1 
ATOM   2769 C  CA  . LEU A 1 345 ? -5.050  3.996   16.876  1.00 93.03 345 A 1 
ATOM   2770 C  C   . LEU A 1 345 ? -4.439  3.121   15.783  1.00 93.19 345 A 1 
ATOM   2771 O  O   . LEU A 1 345 ? -3.256  3.238   15.466  1.00 92.88 345 A 1 
ATOM   2772 C  CB  . LEU A 1 345 ? -5.214  3.205   18.177  1.00 92.14 345 A 1 
ATOM   2773 C  CG  . LEU A 1 345 ? -3.937  2.619   18.785  1.00 85.86 345 A 1 
ATOM   2774 C  CD1 . LEU A 1 345 ? -3.014  3.728   19.265  1.00 82.89 345 A 1 
ATOM   2775 C  CD2 . LEU A 1 345 ? -4.273  1.670   19.929  1.00 82.47 345 A 1 
ATOM   2776 N  N   . HIS A 1 346 ? -5.259  2.247   15.182  1.00 93.95 346 A 1 
ATOM   2777 C  CA  . HIS A 1 346 ? -4.778  1.392   14.109  1.00 93.45 346 A 1 
ATOM   2778 C  C   . HIS A 1 346 ? -4.517  2.189   12.831  1.00 93.77 346 A 1 
ATOM   2779 O  O   . HIS A 1 346 ? -3.604  1.859   12.059  1.00 93.48 346 A 1 
ATOM   2780 C  CB  . HIS A 1 346 ? -5.784  0.266   13.841  1.00 93.19 346 A 1 
ATOM   2781 C  CG  . HIS A 1 346 ? -5.977  -0.658  15.006  1.00 92.95 346 A 1 
ATOM   2782 N  ND1 . HIS A 1 346 ? -4.947  -1.054  15.829  1.00 88.72 346 A 1 
ATOM   2783 C  CD2 . HIS A 1 346 ? -7.087  -1.273  15.473  1.00 87.73 346 A 1 
ATOM   2784 C  CE1 . HIS A 1 346 ? -5.412  -1.872  16.760  1.00 90.11 346 A 1 
ATOM   2785 N  NE2 . HIS A 1 346 ? -6.709  -2.019  16.569  1.00 90.19 346 A 1 
ATOM   2786 N  N   . PHE A 1 347 ? -5.312  3.232   12.601  1.00 92.11 347 A 1 
ATOM   2787 C  CA  . PHE A 1 347 ? -5.115  4.159   11.484  1.00 90.15 347 A 1 
ATOM   2788 C  C   . PHE A 1 347 ? -3.664  4.631   11.416  1.00 89.29 347 A 1 
ATOM   2789 O  O   . PHE A 1 347 ? -3.086  4.761   10.332  1.00 89.88 347 A 1 
ATOM   2790 C  CB  . PHE A 1 347 ? -6.082  5.342   11.644  1.00 91.18 347 A 1 
ATOM   2791 C  CG  . PHE A 1 347 ? -5.863  6.483   10.680  1.00 92.22 347 A 1 
ATOM   2792 C  CD1 . PHE A 1 347 ? -5.022  7.541   11.008  1.00 92.10 347 A 1 
ATOM   2793 C  CD2 . PHE A 1 347 ? -6.532  6.526   9.463   1.00 92.69 347 A 1 
ATOM   2794 C  CE1 . PHE A 1 347 ? -4.835  8.605   10.133  1.00 90.76 347 A 1 
ATOM   2795 C  CE2 . PHE A 1 347 ? -6.352  7.588   8.593   1.00 91.14 347 A 1 
ATOM   2796 C  CZ  . PHE A 1 347 ? -5.507  8.623   8.922   1.00 91.07 347 A 1 
ATOM   2797 N  N   . ARG A 1 348 ? -3.066  4.867   12.590  1.00 92.21 348 A 1 
ATOM   2798 C  CA  . ARG A 1 348 ? -1.694  5.356   12.683  1.00 90.84 348 A 1 
ATOM   2799 C  C   . ARG A 1 348 ? -0.703  4.242   13.047  1.00 91.12 348 A 1 
ATOM   2800 O  O   . ARG A 1 348 ? 0.376   4.516   13.576  1.00 89.66 348 A 1 
ATOM   2801 C  CB  . ARG A 1 348 ? -1.622  6.496   13.708  1.00 88.49 348 A 1 
ATOM   2802 C  CG  . ARG A 1 348 ? -1.881  6.057   15.136  1.00 80.70 348 A 1 
ATOM   2803 C  CD  . ARG A 1 348 ? -2.159  7.232   16.063  1.00 78.04 348 A 1 
ATOM   2804 N  NE  . ARG A 1 348 ? -2.066  6.859   17.467  1.00 71.05 348 A 1 
ATOM   2805 C  CZ  . ARG A 1 348 ? -2.644  7.511   18.464  1.00 66.20 348 A 1 
ATOM   2806 N  NH1 . ARG A 1 348 ? -3.374  8.592   18.229  1.00 60.48 348 A 1 
ATOM   2807 N  NH2 . ARG A 1 348 ? -2.493  7.088   19.704  1.00 57.16 348 A 1 
ATOM   2808 N  N   . ALA A 1 349 ? -1.075  2.996   12.772  1.00 92.57 349 A 1 
ATOM   2809 C  CA  . ALA A 1 349 ? -0.222  1.840   13.039  1.00 91.94 349 A 1 
ATOM   2810 C  C   . ALA A 1 349 ? 0.201   1.759   14.509  1.00 92.46 349 A 1 
ATOM   2811 O  O   . ALA A 1 349 ? 1.319   1.355   14.831  1.00 90.33 349 A 1 
ATOM   2812 C  CB  . ALA A 1 349 ? 1.004   1.835   12.123  1.00 91.28 349 A 1 
ATOM   2813 N  N   . ASP A 1 350 ? -0.709  2.150   15.403  1.00 91.32 350 A 1 
ATOM   2814 C  CA  . ASP A 1 350 ? -0.504  2.096   16.848  1.00 90.46 350 A 1 
ATOM   2815 C  C   . ASP A 1 350 ? 0.714   2.898   17.316  1.00 89.75 350 A 1 
ATOM   2816 O  O   . ASP A 1 350 ? 1.297   2.615   18.360  1.00 86.37 350 A 1 
ATOM   2817 C  CB  . ASP A 1 350 ? -0.378  0.650   17.340  1.00 90.11 350 A 1 
ATOM   2818 C  CG  . ASP A 1 350 ? -1.614  -0.189  17.041  1.00 89.69 350 A 1 
ATOM   2819 O  OD1 . ASP A 1 350 ? -2.597  0.346   16.485  1.00 85.99 350 A 1 
ATOM   2820 O  OD2 . ASP A 1 350 ? -1.607  -1.395  17.367  1.00 86.45 350 A 1 
ATOM   2821 N  N   . THR A 1 351 ? 1.094   3.917   16.542  1.00 90.58 351 A 1 
ATOM   2822 C  CA  . THR A 1 351 ? 2.315   4.668   16.825  1.00 88.62 351 A 1 
ATOM   2823 C  C   . THR A 1 351 ? 2.057   5.745   17.879  1.00 86.79 351 A 1 
ATOM   2824 O  O   . THR A 1 351 ? 1.207   6.615   17.681  1.00 84.05 351 A 1 
ATOM   2825 C  CB  . THR A 1 351 ? 2.861   5.324   15.554  1.00 87.71 351 A 1 
ATOM   2826 O  OG1 . THR A 1 351 ? 3.000   4.329   14.535  1.00 83.80 351 A 1 
ATOM   2827 C  CG2 . THR A 1 351 ? 4.213   5.958   15.834  1.00 84.19 351 A 1 
ATOM   2828 N  N   . PRO A 1 352 ? 2.785   5.726   19.007  1.00 83.84 352 A 1 
ATOM   2829 C  CA  . PRO A 1 352 ? 2.621   6.760   20.027  1.00 79.86 352 A 1 
ATOM   2830 C  C   . PRO A 1 352 ? 3.048   8.131   19.532  1.00 78.36 352 A 1 
ATOM   2831 O  O   . PRO A 1 352 ? 4.003   8.248   18.759  1.00 71.49 352 A 1 
ATOM   2832 C  CB  . PRO A 1 352 ? 3.549   6.293   21.165  1.00 76.43 352 A 1 
ATOM   2833 C  CG  . PRO A 1 352 ? 3.759   4.832   20.920  1.00 76.14 352 A 1 
ATOM   2834 C  CD  . PRO A 1 352 ? 3.720   4.672   19.430  1.00 79.54 352 A 1 
ATOM   2835 N  N   . GLY A 1 353 ? 2.323   9.183   19.968  1.00 76.78 353 A 1 
ATOM   2836 C  CA  . GLY A 1 353 ? 2.685   10.551  19.639  1.00 73.36 353 A 1 
ATOM   2837 C  C   . GLY A 1 353 ? 2.303   10.994  18.237  1.00 72.39 353 A 1 
ATOM   2838 O  O   . GLY A 1 353 ? 2.652   12.105  17.825  1.00 66.44 353 A 1 
ATOM   2839 N  N   . PHE A 1 354 ? 1.601   10.153  17.496  1.00 68.08 354 A 1 
ATOM   2840 C  CA  . PHE A 1 354 ? 1.160   10.470  16.137  1.00 64.71 354 A 1 
ATOM   2841 C  C   . PHE A 1 354 ? 0.176   11.640  16.143  1.00 62.54 354 A 1 
ATOM   2842 O  O   . PHE A 1 354 ? -0.761  11.679  16.948  1.00 58.42 354 A 1 
ATOM   2843 C  CB  . PHE A 1 354 ? 0.515   9.233   15.516  1.00 61.89 354 A 1 
ATOM   2844 C  CG  . PHE A 1 354 ? 0.003   9.422   14.112  1.00 59.99 354 A 1 
ATOM   2845 C  CD1 . PHE A 1 354 ? -1.244  9.971   13.879  1.00 57.93 354 A 1 
ATOM   2846 C  CD2 . PHE A 1 354 ? 0.755   9.000   13.035  1.00 57.76 354 A 1 
ATOM   2847 C  CE1 . PHE A 1 354 ? -1.731  10.122  12.590  1.00 53.37 354 A 1 
ATOM   2848 C  CE2 . PHE A 1 354 ? 0.279   9.141   11.744  1.00 54.16 354 A 1 
ATOM   2849 C  CZ  . PHE A 1 354 ? -0.966  9.707   11.518  1.00 55.11 354 A 1 
ATOM   2850 N  N   . THR A 1 355 ? 0.395   12.591  15.237  1.00 57.27 355 A 1 
ATOM   2851 C  CA  . THR A 1 355 ? -0.513  13.727  15.084  1.00 56.49 355 A 1 
ATOM   2852 C  C   . THR A 1 355 ? -0.977  13.829  13.636  1.00 53.09 355 A 1 
ATOM   2853 O  O   . THR A 1 355 ? -0.258  13.421  12.717  1.00 48.87 355 A 1 
ATOM   2854 C  CB  . THR A 1 355 ? 0.149   15.059  15.492  1.00 51.87 355 A 1 
ATOM   2855 O  OG1 . THR A 1 355 ? 1.335   15.234  14.732  1.00 48.63 355 A 1 
ATOM   2856 C  CG2 . THR A 1 355 ? 0.488   15.049  16.968  1.00 46.83 355 A 1 
ATOM   2857 O  OXT . THR A 1 355 ? -2.076  14.320  13.381  1.00 47.45 355 A 1 
HETATM 2858 CO CO  . CO  B 2 .   ? 4.147   7.128   -0.513  1.00 88.53 1   B 1 
#
