# Supplementary material for: Theoretical Study of Sphingomyelinases from Entamoeba histolytica and Trichomonas vaginalis Sheds Light on the Evolution of Enzymes Needed for Survival and Colonization
Source: Pathogens. 2025 Jan 5;14(1):32. doi: 10.3390/pathogens14010032 (PMC11768322; doi:10.3390/pathogens14010032)
Supplement: Supplementary file 1 [file pathogens-14-00032-s001.zip › Supplementary structural Files/CIF files aSMase6/aSMase6 no loop/aSmase6 no loop glycosilated/fold_sm6nosignoloopnoctermglyc_model_0.cif]

# By using this file you agree to the legally binding terms of use found at alphafoldserver.com/output-terms
data_7420b063cf54ed63
#
_entry.id 7420b063cf54ed63
#
loop_
_atom_type.symbol
C 
N 
O 
S 
#
loop_
_audit_author.name
_audit_author.pdbx_ordinal
"Google DeepMind" 1 
"Isomorphic Labs" 2 
#
_audit_conform.dict_location https://raw.githubusercontent.com/ihmwg/ModelCIF/master/dist/mmcif_ma.dic
_audit_conform.dict_name     mmcif_ma.dic
_audit_conform.dict_version  1.4.5
#
loop_
_chem_comp.formula
_chem_comp.formula_weight
_chem_comp.id
_chem_comp.mon_nstd_flag
_chem_comp.name
_chem_comp.pdbx_smiles
_chem_comp.pdbx_synonyms
_chem_comp.type
"C3 H7 N O2"    89.093  ALA y ALANINE                                  C[C@H](N)C(O)=O                                  ?                                     "L-PEPTIDE LINKING"           
"C6 H15 N4 O2"  175.209 ARG y ARGININE                                 N[C@@H](CCCNC(N)=[NH2+])C(O)=O                   ?                                     "L-PEPTIDE LINKING"           
"C4 H8 N2 O3"   132.118 ASN y ASPARAGINE                               N[C@@H](CC(N)=O)C(O)=O                           ?                                     "L-PEPTIDE LINKING"           
"C4 H7 N O4"    133.103 ASP y "ASPARTIC ACID"                          N[C@@H](CC(O)=O)C(O)=O                           ?                                     "L-PEPTIDE LINKING"           
"C3 H7 N O2 S"  121.158 CYS y CYSTEINE                                 N[C@@H](CS)C(O)=O                                ?                                     "L-PEPTIDE LINKING"           
"C5 H10 N2 O3"  146.144 GLN y GLUTAMINE                                N[C@@H](CCC(N)=O)C(O)=O                          ?                                     "L-PEPTIDE LINKING"           
"C5 H9 N O4"    147.129 GLU y "GLUTAMIC ACID"                          N[C@@H](CCC(O)=O)C(O)=O                          ?                                     "L-PEPTIDE LINKING"           
"C2 H5 N O2"    75.067  GLY y GLYCINE                                  NCC(O)=O                                         ?                                     "PEPTIDE LINKING"             
"C6 H10 N3 O2"  156.162 HIS y HISTIDINE                                N[C@@H](Cc1c[nH]c[nH+]1)C(O)=O                   ?                                     "L-PEPTIDE LINKING"           
"C6 H13 N O2"   131.173 ILE y ISOLEUCINE                               CC[C@H](C)[C@H](N)C(O)=O                         ?                                     "L-PEPTIDE LINKING"           
"C6 H13 N O2"   131.173 LEU y LEUCINE                                  CC(C)C[C@H](N)C(O)=O                             ?                                     "L-PEPTIDE LINKING"           
"C6 H15 N2 O2"  147.195 LYS y LYSINE                                   N[C@@H](CCCC[NH3+])C(O)=O                        ?                                     "L-PEPTIDE LINKING"           
"C6 H12 O6"     180.156 MAN y alpha-D-mannopyranose                    OC[C@H]1O[C@H](O)[C@@H](O)[C@@H](O)[C@@H]1O      "alpha-D-mannose; D-mannose; mannose" "D-saccharide, alpha linking" 
"C5 H11 N O2 S" 149.211 MET y METHIONINE                               CSCC[C@H](N)C(O)=O                               ?                                     "L-PEPTIDE LINKING"           
"C8 H15 N O6"   221.208 NAG y 2-acetamido-2-deoxy-beta-D-glucopyranose CC(=O)N[C@H]1[C@H](O)O[C@H](CO)[C@@H](O)[C@@H]1O 
;N-acetyl-beta-D-glucosamine; 2-acetamido-2-deoxy-beta-D-glucose; 2-acetamido-2-deoxy-D-glucose;
2-acetamido-2-deoxy-glucose; N-ACETYL-D-GLUCOSAMINE
;
"D-saccharide, beta linking"  
"C9 H11 N O2"   165.189 PHE y PHENYLALANINE                            N[C@@H](Cc1ccccc1)C(O)=O                         ?                                     "L-PEPTIDE LINKING"           
"C5 H9 N O2"    115.130 PRO y PROLINE                                  OC(=O)[C@@H]1CCCN1                               ?                                     "L-PEPTIDE LINKING"           
"C3 H7 N O3"    105.093 SER y SERINE                                   N[C@@H](CO)C(O)=O                                ?                                     "L-PEPTIDE LINKING"           
"C4 H9 N O3"    119.119 THR y THREONINE                                C[C@@H](O)[C@H](N)C(O)=O                         ?                                     "L-PEPTIDE LINKING"           
"C11 H12 N2 O2" 204.225 TRP y TRYPTOPHAN                               N[C@@H](Cc1c[nH]c2ccccc12)C(O)=O                 ?                                     "L-PEPTIDE LINKING"           
"C9 H11 N O3"   181.189 TYR y TYROSINE                                 N[C@@H](Cc1ccc(O)cc1)C(O)=O                      ?                                     "L-PEPTIDE LINKING"           
"C5 H11 N O2"   117.146 VAL y VALINE                                   CC(C)[C@H](N)C(O)=O                              ?                                     "L-PEPTIDE LINKING"           
#
_citation.book_publisher          ?
_citation.country                 UK
_citation.id                      primary
_citation.journal_full            Nature
_citation.journal_id_ASTM         NATUAS
_citation.journal_id_CSD          0006
_citation.journal_id_ISSN         0028-0836
_citation.journal_volume          ?
_citation.page_first              ?
_citation.page_last               ?
_citation.pdbx_database_id_DOI    ?
_citation.pdbx_database_id_PubMed ?
_citation.title                   "Accurate structure prediction of biomolecular interactions with AlphaFold 3"
_citation.year                    2024
#
loop_
_citation_author.citation_id
_citation_author.name
_citation_author.ordinal
primary "Google DeepMind" 1 
primary "Isomorphic Labs" 2 
#
loop_
_entity.id
_entity.pdbx_description
_entity.type
1 . polymer  
2 . branched 
3 . branched 
#
_entity_poly.entity_id      1
_entity_poly.pdbx_strand_id A
_entity_poly.type           polypeptide(L)
#
loop_
_entity_poly_seq.entity_id
_entity_poly_seq.hetero
_entity_poly_seq.mon_id
_entity_poly_seq.num
1 n PHE 1   
1 n GLU 2   
1 n MET 3   
1 n TRP 4   
1 n GLN 5   
1 n LEU 6   
1 n THR 7   
1 n ASP 8   
1 n ILE 9   
1 n HIS 10  
1 n LEU 11  
1 n ASP 12  
1 n PRO 13  
1 n MET 14  
1 n TYR 15  
1 n THR 16  
1 n VAL 17  
1 n GLY 18  
1 n SER 19  
1 n ASP 20  
1 n PRO 21  
1 n LEU 22  
1 n LYS 23  
1 n LEU 24  
1 n CYS 25  
1 n ARG 26  
1 n GLU 27  
1 n GLY 28  
1 n LYS 29  
1 n GLY 30  
1 n ASN 31  
1 n ALA 32  
1 n GLY 33  
1 n LYS 34  
1 n TYR 35  
1 n GLY 36  
1 n ASP 37  
1 n TYR 38  
1 n SER 39  
1 n CYS 40  
1 n ASP 41  
1 n ALA 42  
1 n ASN 43  
1 n MET 44  
1 n ALA 45  
1 n LEU 46  
1 n LEU 47  
1 n ASP 48  
1 n SER 49  
1 n LEU 50  
1 n VAL 51  
1 n LYS 52  
1 n PHE 53  
1 n ILE 54  
1 n LYS 55  
1 n ARG 56  
1 n ASN 57  
1 n THR 58  
1 n ASP 59  
1 n VAL 60  
1 n ASN 61  
1 n GLY 62  
1 n LYS 63  
1 n VAL 64  
1 n MET 65  
1 n VAL 66  
1 n TYR 67  
1 n ASN 68  
1 n GLY 69  
1 n ASP 70  
1 n ILE 71  
1 n VAL 72  
1 n SER 73  
1 n ARG 74  
1 n ALA 75  
1 n ILE 76  
1 n PRO 77  
1 n LYS 78  
1 n TYR 79  
1 n ASN 80  
1 n LEU 81  
1 n ASP 82  
1 n TYR 83  
1 n VAL 84  
1 n LYS 85  
1 n GLN 86  
1 n SER 87  
1 n ILE 88  
1 n VAL 89  
1 n ASN 90  
1 n ALA 91  
1 n THR 92  
1 n ALA 93  
1 n LEU 94  
1 n LEU 95  
1 n LYS 96  
1 n LYS 97  
1 n PHE 98  
1 n GLU 99  
1 n ASP 100 
1 n PHE 101 
1 n PHE 102 
1 n ILE 103 
1 n ILE 104 
1 n PRO 105 
1 n MET 106 
1 n LEU 107 
1 n GLY 108 
1 n ASN 109 
1 n HIS 110 
1 n ASP 111 
1 n VAL 112 
1 n TYR 113 
1 n PRO 114 
1 n ALA 115 
1 n ASN 116 
1 n GLN 117 
1 n MET 118 
1 n ALA 119 
1 n ILE 120 
1 n ASN 121 
1 n SER 122 
1 n GLN 123 
1 n TRP 124 
1 n ILE 125 
1 n PHE 126 
1 n GLN 127 
1 n PHE 128 
1 n ALA 129 
1 n ALA 130 
1 n GLU 131 
1 n GLN 132 
1 n PHE 133 
1 n ALA 134 
1 n PRO 135 
1 n PHE 136 
1 n LEU 137 
1 n SER 138 
1 n GLN 139 
1 n ASN 140 
1 n ALA 141 
1 n ILE 142 
1 n GLU 143 
1 n SER 144 
1 n PHE 145 
1 n LYS 146 
1 n HIS 147 
1 n GLY 148 
1 n GLY 149 
1 n TYR 150 
1 n TYR 151 
1 n THR 152 
1 n MET 153 
1 n PRO 154 
1 n PHE 155 
1 n PRO 156 
1 n ALA 157 
1 n HIS 158 
1 n LEU 159 
1 n GLY 160 
1 n ILE 161 
1 n LYS 162 
1 n VAL 163 
1 n PRO 164 
1 n LEU 165 
1 n ASN 166 
1 n ALA 167 
1 n VAL 168 
1 n VAL 169 
1 n LEU 170 
1 n ASN 171 
1 n THR 172 
1 n VAL 173 
1 n LEU 174 
1 n TYR 175 
1 n TYR 176 
1 n ASN 177 
1 n TYR 178 
1 n ASN 179 
1 n LYS 180 
1 n GLN 181 
1 n THR 182 
1 n MET 183 
1 n ASP 184 
1 n SER 185 
1 n THR 186 
1 n ASP 187 
1 n PRO 188 
1 n LEU 189 
1 n GLY 190 
1 n GLN 191 
1 n PHE 192 
1 n GLU 193 
1 n TRP 194 
1 n PHE 195 
1 n LYS 196 
1 n THR 197 
1 n VAL 198 
1 n MET 199 
1 n ASP 200 
1 n GLY 201 
1 n TYR 202 
1 n ARG 203 
1 n LYS 204 
1 n THR 205 
1 n GLY 206 
1 n GLN 207 
1 n ARG 208 
1 n ALA 209 
1 n ILE 210 
1 n VAL 211 
1 n SER 212 
1 n MET 213 
1 n HIS 214 
1 n ILE 215 
1 n CYS 216 
1 n PRO 217 
1 n GLY 218 
1 n VAL 219 
1 n ALA 220 
1 n GLU 221 
1 n ARG 222 
1 n PHE 223 
1 n ASN 224 
1 n TYR 225 
1 n SER 226 
1 n ASP 227 
1 n GLN 228 
1 n LEU 229 
1 n TYR 230 
1 n PRO 231 
1 n GLN 232 
1 n TYR 233 
1 n ASN 234 
1 n ASP 235 
1 n ARG 236 
1 n LEU 237 
1 n VAL 238 
1 n ASP 239 
1 n SER 240 
1 n LEU 241 
1 n ALA 242 
1 n GLU 243 
1 n TYR 244 
1 n ASN 245 
1 n ASP 246 
1 n VAL 247 
1 n ILE 248 
1 n LEU 249 
1 n GLY 250 
1 n VAL 251 
1 n LEU 252 
1 n CYS 253 
1 n GLY 254 
1 n HIS 255 
1 n LEU 256 
1 n HIS 257 
1 n THR 258 
1 n ASP 259 
1 n THR 260 
1 n PHE 261 
1 n ARG 262 
1 n ILE 263 
1 n LEU 264 
1 n SER 265 
1 n LYS 266 
1 n GLY 267 
1 n ASN 268 
1 n LYS 269 
1 n LYS 270 
1 n VAL 271 
1 n MET 272 
1 n ALA 273 
1 n PHE 274 
1 n ILE 275 
1 n GLY 276 
1 n PRO 277 
1 n SER 278 
1 n VAL 279 
1 n ASP 280 
1 n THR 281 
1 n TRP 282 
1 n LEU 283 
1 n GLY 284 
1 n THR 285 
1 n SER 286 
1 n PRO 287 
1 n SER 288 
1 n ILE 289 
1 n ARG 290 
1 n LYS 291 
1 n TYR 292 
1 n ASP 293 
1 n VAL 294 
1 n GLY 295 
1 n ASN 296 
1 n GLY 297 
1 n GLN 298 
1 n GLY 299 
1 n TYR 300 
1 n MET 301 
1 n LYS 302 
1 n GLU 303 
1 n PHE 304 
1 n LYS 305 
1 n ASN 306 
1 n TYR 307 
1 n PHE 308 
1 n ASN 309 
1 n TYR 310 
1 n GLY 311 
1 n SER 312 
1 n SER 313 
1 n SER 314 
1 n GLU 315 
1 n TYR 316 
1 n GLY 317 
1 n LEU 318 
1 n LYS 319 
1 n GLU 320 
1 n LEU 321 
1 n SER 322 
1 n PRO 323 
1 n LYS 324 
1 n GLU 325 
1 n PHE 326 
1 n GLU 327 
1 n ILE 328 
1 n LEU 329 
1 n ALA 330 
1 n ALA 331 
1 n ARG 332 
1 n MET 333 
1 n ASP 334 
1 n LYS 335 
1 n ASP 336 
1 n LEU 337 
1 n GLN 338 
1 n LEU 339 
1 n PHE 340 
1 n ASN 341 
1 n LYS 342 
1 n TYR 343 
1 n HIS 344 
1 n LEU 345 
1 n HIS 346 
1 n PHE 347 
1 n ARG 348 
1 n ALA 349 
1 n ASP 350 
1 n THR 351 
1 n PRO 352 
1 n GLY 353 
1 n PHE 354 
1 n THR 355 
#
_ma_data.content_type "model coordinates"
_ma_data.id           1
_ma_data.name         Model
#
_ma_model_list.data_id          1
_ma_model_list.model_group_id   1
_ma_model_list.model_group_name "AlphaFold-beta-20231127 (7a14c934-fe78-43c1-a552-7fb305b0ebd1 @ 2024-08-30 11:40:24)"
_ma_model_list.model_id         1
_ma_model_list.model_name       "Top ranked model"
_ma_model_list.model_type       "Ab initio model"
_ma_model_list.ordinal_id       1
#
loop_
_ma_protocol_step.method_type
_ma_protocol_step.ordinal_id
_ma_protocol_step.protocol_id
_ma_protocol_step.step_id
"coevolution MSA" 1 1 1 
"template search" 2 1 2 
modeling          3 1 3 
#
loop_
_ma_qa_metric.id
_ma_qa_metric.mode
_ma_qa_metric.name
_ma_qa_metric.software_group_id
_ma_qa_metric.type
1 global pLDDT 1 pLDDT 
2 local  pLDDT 1 pLDDT 
#
_ma_qa_metric_global.metric_id    1
_ma_qa_metric_global.metric_value 88.87
_ma_qa_metric_global.model_id     1
_ma_qa_metric_global.ordinal_id   1
#
_ma_software_group.group_id    1
_ma_software_group.ordinal_id  1
_ma_software_group.software_id 1
#
loop_
_ma_target_entity.data_id
_ma_target_entity.entity_id
_ma_target_entity.origin
1 1 . 
1 2 . 
1 3 . 
#
loop_
_ma_target_entity_instance.asym_id
_ma_target_entity_instance.details
_ma_target_entity_instance.entity_id
A . 1 
B . 2 
C . 3 
#
loop_
_pdbx_branch_scheme.asym_id
_pdbx_branch_scheme.auth_asym_id
_pdbx_branch_scheme.auth_seq_num
_pdbx_branch_scheme.entity_id
_pdbx_branch_scheme.hetero
_pdbx_branch_scheme.mon_id
_pdbx_branch_scheme.num
_pdbx_branch_scheme.pdb_asym_id
_pdbx_branch_scheme.pdb_ins_code
_pdbx_branch_scheme.pdb_seq_num
B B 1 2 n NAG 1 B . 1 
B B 2 2 n NAG 2 B . 2 
B B 3 2 n MAN 3 B . 3 
B B 4 2 n MAN 4 B . 4 
B B 5 2 n MAN 5 B . 5 
B B 6 2 n MAN 6 B . 6 
B B 7 2 n MAN 7 B . 7 
B B 8 2 n MAN 8 B . 8 
C C 1 3 n NAG 1 C . 1 
C C 2 3 n NAG 2 C . 2 
C C 3 3 n MAN 3 C . 3 
C C 4 3 n MAN 4 C . 4 
C C 5 3 n MAN 5 C . 5 
C C 6 3 n MAN 6 C . 6 
C C 7 3 n MAN 7 C . 7 
C C 8 3 n MAN 8 C . 8 
#
loop_
_pdbx_data_usage.details
_pdbx_data_usage.id
_pdbx_data_usage.type
_pdbx_data_usage.url
;NON-COMMERCIAL USE ONLY, BY USING THIS FILE YOU AGREE TO THE TERMS OF USE FOUND
AT alphafoldserver.com/output-terms.
;
1 license    ? 
;THE INFORMATION IS NOT INTENDED FOR, HAS NOT BEEN VALIDATED FOR, AND IS NOT
APPROVED FOR CLINICAL USE. IT SHOULD NOT BE USED FOR CLINICAL PURPOSE OR RELIED
ON FOR MEDICAL OR OTHER PROFESSIONAL ADVICE. IT IS THEORETICAL MODELLING ONLY
AND CAUTION SHOULD BE EXERCISED IN ITS USE. IT IS PROVIDED "AS-IS" WITHOUT ANY
WARRANTY OF ANY KIND, WHETHER EXPRESSED OR IMPLIED. NO WARRANTY IS GIVEN THAT
USE OF THE INFORMATION SHALL NOT INFRINGE THE RIGHTS OF ANY THIRD PARTY.
;
2 disclaimer ? 
#
loop_
_pdbx_poly_seq_scheme.asym_id
_pdbx_poly_seq_scheme.auth_seq_num
_pdbx_poly_seq_scheme.entity_id
_pdbx_poly_seq_scheme.hetero
_pdbx_poly_seq_scheme.mon_id
_pdbx_poly_seq_scheme.pdb_ins_code
_pdbx_poly_seq_scheme.pdb_seq_num
_pdbx_poly_seq_scheme.pdb_strand_id
_pdbx_poly_seq_scheme.seq_id
A 1   1 n PHE . 1   A 1   
A 2   1 n GLU . 2   A 2   
A 3   1 n MET . 3   A 3   
A 4   1 n TRP . 4   A 4   
A 5   1 n GLN . 5   A 5   
A 6   1 n LEU . 6   A 6   
A 7   1 n THR . 7   A 7   
A 8   1 n ASP . 8   A 8   
A 9   1 n ILE . 9   A 9   
A 10  1 n HIS . 10  A 10  
A 11  1 n LEU . 11  A 11  
A 12  1 n ASP . 12  A 12  
A 13  1 n PRO . 13  A 13  
A 14  1 n MET . 14  A 14  
A 15  1 n TYR . 15  A 15  
A 16  1 n THR . 16  A 16  
A 17  1 n VAL . 17  A 17  
A 18  1 n GLY . 18  A 18  
A 19  1 n SER . 19  A 19  
A 20  1 n ASP . 20  A 20  
A 21  1 n PRO . 21  A 21  
A 22  1 n LEU . 22  A 22  
A 23  1 n LYS . 23  A 23  
A 24  1 n LEU . 24  A 24  
A 25  1 n CYS . 25  A 25  
A 26  1 n ARG . 26  A 26  
A 27  1 n GLU . 27  A 27  
A 28  1 n GLY . 28  A 28  
A 29  1 n LYS . 29  A 29  
A 30  1 n GLY . 30  A 30  
A 31  1 n ASN . 31  A 31  
A 32  1 n ALA . 32  A 32  
A 33  1 n GLY . 33  A 33  
A 34  1 n LYS . 34  A 34  
A 35  1 n TYR . 35  A 35  
A 36  1 n GLY . 36  A 36  
A 37  1 n ASP . 37  A 37  
A 38  1 n TYR . 38  A 38  
A 39  1 n SER . 39  A 39  
A 40  1 n CYS . 40  A 40  
A 41  1 n ASP . 41  A 41  
A 42  1 n ALA . 42  A 42  
A 43  1 n ASN . 43  A 43  
A 44  1 n MET . 44  A 44  
A 45  1 n ALA . 45  A 45  
A 46  1 n LEU . 46  A 46  
A 47  1 n LEU . 47  A 47  
A 48  1 n ASP . 48  A 48  
A 49  1 n SER . 49  A 49  
A 50  1 n LEU . 50  A 50  
A 51  1 n VAL . 51  A 51  
A 52  1 n LYS . 52  A 52  
A 53  1 n PHE . 53  A 53  
A 54  1 n ILE . 54  A 54  
A 55  1 n LYS . 55  A 55  
A 56  1 n ARG . 56  A 56  
A 57  1 n ASN . 57  A 57  
A 58  1 n THR . 58  A 58  
A 59  1 n ASP . 59  A 59  
A 60  1 n VAL . 60  A 60  
A 61  1 n ASN . 61  A 61  
A 62  1 n GLY . 62  A 62  
A 63  1 n LYS . 63  A 63  
A 64  1 n VAL . 64  A 64  
A 65  1 n MET . 65  A 65  
A 66  1 n VAL . 66  A 66  
A 67  1 n TYR . 67  A 67  
A 68  1 n ASN . 68  A 68  
A 69  1 n GLY . 69  A 69  
A 70  1 n ASP . 70  A 70  
A 71  1 n ILE . 71  A 71  
A 72  1 n VAL . 72  A 72  
A 73  1 n SER . 73  A 73  
A 74  1 n ARG . 74  A 74  
A 75  1 n ALA . 75  A 75  
A 76  1 n ILE . 76  A 76  
A 77  1 n PRO . 77  A 77  
A 78  1 n LYS . 78  A 78  
A 79  1 n TYR . 79  A 79  
A 80  1 n ASN . 80  A 80  
A 81  1 n LEU . 81  A 81  
A 82  1 n ASP . 82  A 82  
A 83  1 n TYR . 83  A 83  
A 84  1 n VAL . 84  A 84  
A 85  1 n LYS . 85  A 85  
A 86  1 n GLN . 86  A 86  
A 87  1 n SER . 87  A 87  
A 88  1 n ILE . 88  A 88  
A 89  1 n VAL . 89  A 89  
A 90  1 n ASN . 90  A 90  
A 91  1 n ALA . 91  A 91  
A 92  1 n THR . 92  A 92  
A 93  1 n ALA . 93  A 93  
A 94  1 n LEU . 94  A 94  
A 95  1 n LEU . 95  A 95  
A 96  1 n LYS . 96  A 96  
A 97  1 n LYS . 97  A 97  
A 98  1 n PHE . 98  A 98  
A 99  1 n GLU . 99  A 99  
A 100 1 n ASP . 100 A 100 
A 101 1 n PHE . 101 A 101 
A 102 1 n PHE . 102 A 102 
A 103 1 n ILE . 103 A 103 
A 104 1 n ILE . 104 A 104 
A 105 1 n PRO . 105 A 105 
A 106 1 n MET . 106 A 106 
A 107 1 n LEU . 107 A 107 
A 108 1 n GLY . 108 A 108 
A 109 1 n ASN . 109 A 109 
A 110 1 n HIS . 110 A 110 
A 111 1 n ASP . 111 A 111 
A 112 1 n VAL . 112 A 112 
A 113 1 n TYR . 113 A 113 
A 114 1 n PRO . 114 A 114 
A 115 1 n ALA . 115 A 115 
A 116 1 n ASN . 116 A 116 
A 117 1 n GLN . 117 A 117 
A 118 1 n MET . 118 A 118 
A 119 1 n ALA . 119 A 119 
A 120 1 n ILE . 120 A 120 
A 121 1 n ASN . 121 A 121 
A 122 1 n SER . 122 A 122 
A 123 1 n GLN . 123 A 123 
A 124 1 n TRP . 124 A 124 
A 125 1 n ILE . 125 A 125 
A 126 1 n PHE . 126 A 126 
A 127 1 n GLN . 127 A 127 
A 128 1 n PHE . 128 A 128 
A 129 1 n ALA . 129 A 129 
A 130 1 n ALA . 130 A 130 
A 131 1 n GLU . 131 A 131 
A 132 1 n GLN . 132 A 132 
A 133 1 n PHE . 133 A 133 
A 134 1 n ALA . 134 A 134 
A 135 1 n PRO . 135 A 135 
A 136 1 n PHE . 136 A 136 
A 137 1 n LEU . 137 A 137 
A 138 1 n SER . 138 A 138 
A 139 1 n GLN . 139 A 139 
A 140 1 n ASN . 140 A 140 
A 141 1 n ALA . 141 A 141 
A 142 1 n ILE . 142 A 142 
A 143 1 n GLU . 143 A 143 
A 144 1 n SER . 144 A 144 
A 145 1 n PHE . 145 A 145 
A 146 1 n LYS . 146 A 146 
A 147 1 n HIS . 147 A 147 
A 148 1 n GLY . 148 A 148 
A 149 1 n GLY . 149 A 149 
A 150 1 n TYR . 150 A 150 
A 151 1 n TYR . 151 A 151 
A 152 1 n THR . 152 A 152 
A 153 1 n MET . 153 A 153 
A 154 1 n PRO . 154 A 154 
A 155 1 n PHE . 155 A 155 
A 156 1 n PRO . 156 A 156 
A 157 1 n ALA . 157 A 157 
A 158 1 n HIS . 158 A 158 
A 159 1 n LEU . 159 A 159 
A 160 1 n GLY . 160 A 160 
A 161 1 n ILE . 161 A 161 
A 162 1 n LYS . 162 A 162 
A 163 1 n VAL . 163 A 163 
A 164 1 n PRO . 164 A 164 
A 165 1 n LEU . 165 A 165 
A 166 1 n ASN . 166 A 166 
A 167 1 n ALA . 167 A 167 
A 168 1 n VAL . 168 A 168 
A 169 1 n VAL . 169 A 169 
A 170 1 n LEU . 170 A 170 
A 171 1 n ASN . 171 A 171 
A 172 1 n THR . 172 A 172 
A 173 1 n VAL . 173 A 173 
A 174 1 n LEU . 174 A 174 
A 175 1 n TYR . 175 A 175 
A 176 1 n TYR . 176 A 176 
A 177 1 n ASN . 177 A 177 
A 178 1 n TYR . 178 A 178 
A 179 1 n ASN . 179 A 179 
A 180 1 n LYS . 180 A 180 
A 181 1 n GLN . 181 A 181 
A 182 1 n THR . 182 A 182 
A 183 1 n MET . 183 A 183 
A 184 1 n ASP . 184 A 184 
A 185 1 n SER . 185 A 185 
A 186 1 n THR . 186 A 186 
A 187 1 n ASP . 187 A 187 
A 188 1 n PRO . 188 A 188 
A 189 1 n LEU . 189 A 189 
A 190 1 n GLY . 190 A 190 
A 191 1 n GLN . 191 A 191 
A 192 1 n PHE . 192 A 192 
A 193 1 n GLU . 193 A 193 
A 194 1 n TRP . 194 A 194 
A 195 1 n PHE . 195 A 195 
A 196 1 n LYS . 196 A 196 
A 197 1 n THR . 197 A 197 
A 198 1 n VAL . 198 A 198 
A 199 1 n MET . 199 A 199 
A 200 1 n ASP . 200 A 200 
A 201 1 n GLY . 201 A 201 
A 202 1 n TYR . 202 A 202 
A 203 1 n ARG . 203 A 203 
A 204 1 n LYS . 204 A 204 
A 205 1 n THR . 205 A 205 
A 206 1 n GLY . 206 A 206 
A 207 1 n GLN . 207 A 207 
A 208 1 n ARG . 208 A 208 
A 209 1 n ALA . 209 A 209 
A 210 1 n ILE . 210 A 210 
A 211 1 n VAL . 211 A 211 
A 212 1 n SER . 212 A 212 
A 213 1 n MET . 213 A 213 
A 214 1 n HIS . 214 A 214 
A 215 1 n ILE . 215 A 215 
A 216 1 n CYS . 216 A 216 
A 217 1 n PRO . 217 A 217 
A 218 1 n GLY . 218 A 218 
A 219 1 n VAL . 219 A 219 
A 220 1 n ALA . 220 A 220 
A 221 1 n GLU . 221 A 221 
A 222 1 n ARG . 222 A 222 
A 223 1 n PHE . 223 A 223 
A 224 1 n ASN . 224 A 224 
A 225 1 n TYR . 225 A 225 
A 226 1 n SER . 226 A 226 
A 227 1 n ASP . 227 A 227 
A 228 1 n GLN . 228 A 228 
A 229 1 n LEU . 229 A 229 
A 230 1 n TYR . 230 A 230 
A 231 1 n PRO . 231 A 231 
A 232 1 n GLN . 232 A 232 
A 233 1 n TYR . 233 A 233 
A 234 1 n ASN . 234 A 234 
A 235 1 n ASP . 235 A 235 
A 236 1 n ARG . 236 A 236 
A 237 1 n LEU . 237 A 237 
A 238 1 n VAL . 238 A 238 
A 239 1 n ASP . 239 A 239 
A 240 1 n SER . 240 A 240 
A 241 1 n LEU . 241 A 241 
A 242 1 n ALA . 242 A 242 
A 243 1 n GLU . 243 A 243 
A 244 1 n TYR . 244 A 244 
A 245 1 n ASN . 245 A 245 
A 246 1 n ASP . 246 A 246 
A 247 1 n VAL . 247 A 247 
A 248 1 n ILE . 248 A 248 
A 249 1 n LEU . 249 A 249 
A 250 1 n GLY . 250 A 250 
A 251 1 n VAL . 251 A 251 
A 252 1 n LEU . 252 A 252 
A 253 1 n CYS . 253 A 253 
A 254 1 n GLY . 254 A 254 
A 255 1 n HIS . 255 A 255 
A 256 1 n LEU . 256 A 256 
A 257 1 n HIS . 257 A 257 
A 258 1 n THR . 258 A 258 
A 259 1 n ASP . 259 A 259 
A 260 1 n THR . 260 A 260 
A 261 1 n PHE . 261 A 261 
A 262 1 n ARG . 262 A 262 
A 263 1 n ILE . 263 A 263 
A 264 1 n LEU . 264 A 264 
A 265 1 n SER . 265 A 265 
A 266 1 n LYS . 266 A 266 
A 267 1 n GLY . 267 A 267 
A 268 1 n ASN . 268 A 268 
A 269 1 n LYS . 269 A 269 
A 270 1 n LYS . 270 A 270 
A 271 1 n VAL . 271 A 271 
A 272 1 n MET . 272 A 272 
A 273 1 n ALA . 273 A 273 
A 274 1 n PHE . 274 A 274 
A 275 1 n ILE . 275 A 275 
A 276 1 n GLY . 276 A 276 
A 277 1 n PRO . 277 A 277 
A 278 1 n SER . 278 A 278 
A 279 1 n VAL . 279 A 279 
A 280 1 n ASP . 280 A 280 
A 281 1 n THR . 281 A 281 
A 282 1 n TRP . 282 A 282 
A 283 1 n LEU . 283 A 283 
A 284 1 n GLY . 284 A 284 
A 285 1 n THR . 285 A 285 
A 286 1 n SER . 286 A 286 
A 287 1 n PRO . 287 A 287 
A 288 1 n SER . 288 A 288 
A 289 1 n ILE . 289 A 289 
A 290 1 n ARG . 290 A 290 
A 291 1 n LYS . 291 A 291 
A 292 1 n TYR . 292 A 292 
A 293 1 n ASP . 293 A 293 
A 294 1 n VAL . 294 A 294 
A 295 1 n GLY . 295 A 295 
A 296 1 n ASN . 296 A 296 
A 297 1 n GLY . 297 A 297 
A 298 1 n GLN . 298 A 298 
A 299 1 n GLY . 299 A 299 
A 300 1 n TYR . 300 A 300 
A 301 1 n MET . 301 A 301 
A 302 1 n LYS . 302 A 302 
A 303 1 n GLU . 303 A 303 
A 304 1 n PHE . 304 A 304 
A 305 1 n LYS . 305 A 305 
A 306 1 n ASN . 306 A 306 
A 307 1 n TYR . 307 A 307 
A 308 1 n PHE . 308 A 308 
A 309 1 n ASN . 309 A 309 
A 310 1 n TYR . 310 A 310 
A 311 1 n GLY . 311 A 311 
A 312 1 n SER . 312 A 312 
A 313 1 n SER . 313 A 313 
A 314 1 n SER . 314 A 314 
A 315 1 n GLU . 315 A 315 
A 316 1 n TYR . 316 A 316 
A 317 1 n GLY . 317 A 317 
A 318 1 n LEU . 318 A 318 
A 319 1 n LYS . 319 A 319 
A 320 1 n GLU . 320 A 320 
A 321 1 n LEU . 321 A 321 
A 322 1 n SER . 322 A 322 
A 323 1 n PRO . 323 A 323 
A 324 1 n LYS . 324 A 324 
A 325 1 n GLU . 325 A 325 
A 326 1 n PHE . 326 A 326 
A 327 1 n GLU . 327 A 327 
A 328 1 n ILE . 328 A 328 
A 329 1 n LEU . 329 A 329 
A 330 1 n ALA . 330 A 330 
A 331 1 n ALA . 331 A 331 
A 332 1 n ARG . 332 A 332 
A 333 1 n MET . 333 A 333 
A 334 1 n ASP . 334 A 334 
A 335 1 n LYS . 335 A 335 
A 336 1 n ASP . 336 A 336 
A 337 1 n LEU . 337 A 337 
A 338 1 n GLN . 338 A 338 
A 339 1 n LEU . 339 A 339 
A 340 1 n PHE . 340 A 340 
A 341 1 n ASN . 341 A 341 
A 342 1 n LYS . 342 A 342 
A 343 1 n TYR . 343 A 343 
A 344 1 n HIS . 344 A 344 
A 345 1 n LEU . 345 A 345 
A 346 1 n HIS . 346 A 346 
A 347 1 n PHE . 347 A 347 
A 348 1 n ARG . 348 A 348 
A 349 1 n ALA . 349 A 349 
A 350 1 n ASP . 350 A 350 
A 351 1 n THR . 351 A 351 
A 352 1 n PRO . 352 A 352 
A 353 1 n GLY . 353 A 353 
A 354 1 n PHE . 354 A 354 
A 355 1 n THR . 355 A 355 
#
_software.classification other
_software.date           ?
_software.description    "Structure prediction"
_software.name           AlphaFold
_software.pdbx_ordinal   1
_software.type           package
_software.version        "AlphaFold-beta-20231127 (7a14c934-fe78-43c1-a552-7fb305b0ebd1 @ 2024-08-30 11:40:24)"
#
loop_
_struct_asym.entity_id
_struct_asym.id
1 A 
2 B 
3 C 
#
loop_
_struct_conn.conn_type_id
_struct_conn.id
_struct_conn.pdbx_ptnr1_PDB_ins_code
_struct_conn.pdbx_ptnr1_label_alt_id
_struct_conn.pdbx_ptnr2_PDB_ins_code
_struct_conn.pdbx_ptnr2_label_alt_id
_struct_conn.pdbx_role
_struct_conn.pdbx_value_order
_struct_conn.ptnr1_auth_asym_id
_struct_conn.ptnr1_auth_seq_id
_struct_conn.ptnr1_label_asym_id
_struct_conn.ptnr1_label_atom_id
_struct_conn.ptnr1_label_comp_id
_struct_conn.ptnr1_label_seq_id
_struct_conn.ptnr1_symmetry
_struct_conn.ptnr2_auth_asym_id
_struct_conn.ptnr2_auth_seq_id
_struct_conn.ptnr2_label_asym_id
_struct_conn.ptnr2_label_atom_id
_struct_conn.ptnr2_label_comp_id
_struct_conn.ptnr2_label_seq_id
_struct_conn.ptnr2_symmetry
covale covale1  ? ? ? ? ? ? B 1 B C1 NAG . 1_555 A 90  A ND2 ASN 90  1_555 
covale covale2  ? ? ? ? ? ? C 1 C C1 NAG . 1_555 A 224 A ND2 ASN 224 1_555 
covale covale3  ? ? ? ? ? ? B 1 B O4 NAG . 1_555 B 2   B C1  NAG .   1_555 
covale covale4  ? ? ? ? ? ? B 2 B O4 NAG . 1_555 B 3   B C1  MAN .   1_555 
covale covale5  ? ? ? ? ? ? B 3 B O2 MAN . 1_555 B 4   B C1  MAN .   1_555 
covale covale6  ? ? ? ? ? ? B 4 B O2 MAN . 1_555 B 5   B C1  MAN .   1_555 
covale covale7  ? ? ? ? ? ? B 4 B O6 MAN . 1_555 B 6   B C1  MAN .   1_555 
covale covale8  ? ? ? ? ? ? B 6 B O2 MAN . 1_555 B 7   B C1  MAN .   1_555 
covale covale9  ? ? ? ? ? ? B 6 B O6 MAN . 1_555 B 8   B C1  MAN .   1_555 
covale covale10 ? ? ? ? ? ? C 1 C O4 NAG . 1_555 C 2   C C1  NAG .   1_555 
covale covale11 ? ? ? ? ? ? C 2 C O4 NAG . 1_555 C 3   C C1  MAN .   1_555 
covale covale12 ? ? ? ? ? ? C 3 C O2 MAN . 1_555 C 4   C C1  MAN .   1_555 
covale covale13 ? ? ? ? ? ? C 4 C O2 MAN . 1_555 C 5   C C1  MAN .   1_555 
covale covale14 ? ? ? ? ? ? C 4 C O6 MAN . 1_555 C 6   C C1  MAN .   1_555 
covale covale15 ? ? ? ? ? ? C 6 C O2 MAN . 1_555 C 7   C C1  MAN .   1_555 
covale covale16 ? ? ? ? ? ? C 6 C O6 MAN . 1_555 C 8   C C1  MAN .   1_555 
#
_struct_conn_type.criteria  ?
_struct_conn_type.id        covale
_struct_conn_type.reference ?
#
loop_
_atom_site.group_PDB
_atom_site.id
_atom_site.type_symbol
_atom_site.label_atom_id
_atom_site.label_alt_id
_atom_site.label_comp_id
_atom_site.label_asym_id
_atom_site.label_entity_id
_atom_site.label_seq_id
_atom_site.pdbx_PDB_ins_code
_atom_site.Cartn_x
_atom_site.Cartn_y
_atom_site.Cartn_z
_atom_site.occupancy
_atom_site.B_iso_or_equiv
_atom_site.auth_seq_id
_atom_site.auth_asym_id
_atom_site.pdbx_PDB_model_num
ATOM   1    N N   . PHE A 1 1   ? 19.513  1.367   -6.726  1.00 95.34 1   A 1 
ATOM   2    C CA  . PHE A 1 1   ? 18.850  0.072   -6.680  1.00 96.68 1   A 1 
ATOM   3    C C   . PHE A 1 1   ? 17.431  0.195   -7.222  1.00 97.17 1   A 1 
ATOM   4    O O   . PHE A 1 1   ? 16.934  1.305   -7.436  1.00 96.49 1   A 1 
ATOM   5    C CB  . PHE A 1 1   ? 18.846  -0.508  -5.261  1.00 95.47 1   A 1 
ATOM   6    C CG  . PHE A 1 1   ? 17.981  0.253   -4.292  1.00 96.20 1   A 1 
ATOM   7    C CD1 . PHE A 1 1   ? 18.451  1.399   -3.656  1.00 95.65 1   A 1 
ATOM   8    C CD2 . PHE A 1 1   ? 16.699  -0.188  -3.980  1.00 95.23 1   A 1 
ATOM   9    C CE1 . PHE A 1 1   ? 17.669  2.083   -2.749  1.00 93.78 1   A 1 
ATOM   10   C CE2 . PHE A 1 1   ? 15.912  0.496   -3.074  1.00 93.86 1   A 1 
ATOM   11   C CZ  . PHE A 1 1   ? 16.395  1.633   -2.459  1.00 94.78 1   A 1 
ATOM   12   N N   . GLU A 1 2   ? 16.789  -0.943  -7.462  1.00 97.15 2   A 1 
ATOM   13   C CA  . GLU A 1 2   ? 15.419  -0.978  -7.964  1.00 97.25 2   A 1 
ATOM   14   C C   . GLU A 1 2   ? 14.490  -1.557  -6.897  1.00 97.65 2   A 1 
ATOM   15   O O   . GLU A 1 2   ? 14.907  -2.343  -6.049  1.00 97.27 2   A 1 
ATOM   16   C CB  . GLU A 1 2   ? 15.338  -1.791  -9.253  1.00 96.34 2   A 1 
ATOM   17   C CG  . GLU A 1 2   ? 16.073  -1.152  -10.423 1.00 92.26 2   A 1 
ATOM   18   C CD  . GLU A 1 2   ? 15.963  -1.970  -11.703 1.00 89.69 2   A 1 
ATOM   19   O OE1 . GLU A 1 2   ? 15.940  -3.209  -11.617 1.00 82.89 2   A 1 
ATOM   20   O OE2 . GLU A 1 2   ? 15.902  -1.358  -12.789 1.00 81.86 2   A 1 
ATOM   21   N N   . MET A 1 3   ? 13.209  -1.167  -6.976  1.00 97.92 3   A 1 
ATOM   22   C CA  . MET A 1 3   ? 12.251  -1.543  -5.942  1.00 98.17 3   A 1 
ATOM   23   C C   . MET A 1 3   ? 10.876  -1.755  -6.556  1.00 98.27 3   A 1 
ATOM   24   O O   . MET A 1 3   ? 10.346  -0.882  -7.227  1.00 98.01 3   A 1 
ATOM   25   C CB  . MET A 1 3   ? 12.187  -0.465  -4.853  1.00 97.92 3   A 1 
ATOM   26   C CG  . MET A 1 3   ? 11.174  -0.742  -3.762  1.00 97.26 3   A 1 
ATOM   27   S SD  . MET A 1 3   ? 11.261  0.480   -2.425  1.00 96.47 3   A 1 
ATOM   28   C CE  . MET A 1 3   ? 10.769  1.966   -3.308  1.00 90.30 3   A 1 
ATOM   29   N N   . TRP A 1 4   ? 10.292  -2.929  -6.304  1.00 98.21 4   A 1 
ATOM   30   C CA  . TRP A 1 4   ? 8.950   -3.245  -6.775  1.00 98.49 4   A 1 
ATOM   31   C C   . TRP A 1 4   ? 7.890   -2.656  -5.845  1.00 98.50 4   A 1 
ATOM   32   O O   . TRP A 1 4   ? 8.109   -2.509  -4.643  1.00 98.41 4   A 1 
ATOM   33   C CB  . TRP A 1 4   ? 8.755   -4.760  -6.859  1.00 98.20 4   A 1 
ATOM   34   C CG  . TRP A 1 4   ? 9.627   -5.441  -7.868  1.00 98.06 4   A 1 
ATOM   35   C CD1 . TRP A 1 4   ? 10.861  -5.976  -7.660  1.00 97.38 4   A 1 
ATOM   36   C CD2 . TRP A 1 4   ? 9.321   -5.669  -9.251  1.00 97.87 4   A 1 
ATOM   37   N NE1 . TRP A 1 4   ? 11.349  -6.524  -8.821  1.00 97.11 4   A 1 
ATOM   38   C CE2 . TRP A 1 4   ? 10.425  -6.349  -9.812  1.00 97.47 4   A 1 
ATOM   39   C CE3 . TRP A 1 4   ? 8.231   -5.365  -10.072 1.00 97.43 4   A 1 
ATOM   40   C CZ2 . TRP A 1 4   ? 10.454  -6.731  -11.153 1.00 96.90 4   A 1 
ATOM   41   C CZ3 . TRP A 1 4   ? 8.269   -5.746  -11.405 1.00 96.81 4   A 1 
ATOM   42   C CH2 . TRP A 1 4   ? 9.376   -6.420  -11.929 1.00 96.55 4   A 1 
ATOM   43   N N   . GLN A 1 5   ? 6.728   -2.329  -6.424  1.00 98.20 5   A 1 
ATOM   44   C CA  . GLN A 1 5   ? 5.554   -1.936  -5.646  1.00 98.12 5   A 1 
ATOM   45   C C   . GLN A 1 5   ? 4.412   -2.886  -5.990  1.00 97.99 5   A 1 
ATOM   46   O O   . GLN A 1 5   ? 3.897   -2.859  -7.103  1.00 97.30 5   A 1 
ATOM   47   C CB  . GLN A 1 5   ? 5.153   -0.491  -5.932  1.00 97.86 5   A 1 
ATOM   48   C CG  . GLN A 1 5   ? 3.973   -0.025  -5.085  1.00 97.40 5   A 1 
ATOM   49   C CD  . GLN A 1 5   ? 3.515   1.378   -5.429  1.00 97.56 5   A 1 
ATOM   50   O OE1 . GLN A 1 5   ? 3.851   1.919   -6.481  1.00 92.89 5   A 1 
ATOM   51   N NE2 . GLN A 1 5   ? 2.722   1.977   -4.534  1.00 92.05 5   A 1 
ATOM   52   N N   . LEU A 1 6   ? 4.026   -3.703  -5.024  1.00 98.27 6   A 1 
ATOM   53   C CA  . LEU A 1 6   ? 2.980   -4.701  -5.177  1.00 98.13 6   A 1 
ATOM   54   C C   . LEU A 1 6   ? 1.799   -4.287  -4.312  1.00 98.08 6   A 1 
ATOM   55   O O   . LEU A 1 6   ? 1.923   -4.229  -3.089  1.00 97.15 6   A 1 
ATOM   56   C CB  . LEU A 1 6   ? 3.504   -6.074  -4.756  1.00 97.69 6   A 1 
ATOM   57   C CG  . LEU A 1 6   ? 2.519   -7.242  -4.742  1.00 96.93 6   A 1 
ATOM   58   C CD1 . LEU A 1 6   ? 1.992   -7.521  -6.138  1.00 95.46 6   A 1 
ATOM   59   C CD2 . LEU A 1 6   ? 3.191   -8.485  -4.162  1.00 95.18 6   A 1 
ATOM   60   N N   . THR A 1 7   ? 0.651   -3.995  -4.939  1.00 97.34 7   A 1 
ATOM   61   C CA  . THR A 1 7   ? -0.452  -3.430  -4.175  1.00 97.10 7   A 1 
ATOM   62   C C   . THR A 1 7   ? -1.810  -3.939  -4.640  1.00 96.92 7   A 1 
ATOM   63   O O   . THR A 1 7   ? -2.006  -4.223  -5.825  1.00 95.93 7   A 1 
ATOM   64   C CB  . THR A 1 7   ? -0.426  -1.890  -4.218  1.00 96.29 7   A 1 
ATOM   65   O OG1 . THR A 1 7   ? -1.370  -1.360  -3.290  1.00 91.51 7   A 1 
ATOM   66   C CG2 . THR A 1 7   ? -0.737  -1.377  -5.620  1.00 92.42 7   A 1 
ATOM   67   N N   . ASP A 1 8   ? -2.742  -4.052  -3.683  1.00 97.18 8   A 1 
ATOM   68   C CA  . ASP A 1 8   ? -4.146  -4.336  -3.935  1.00 97.29 8   A 1 
ATOM   69   C C   . ASP A 1 8   ? -4.350  -5.599  -4.768  1.00 97.29 8   A 1 
ATOM   70   O O   . ASP A 1 8   ? -4.825  -5.564  -5.905  1.00 96.02 8   A 1 
ATOM   71   C CB  . ASP A 1 8   ? -4.825  -3.129  -4.576  1.00 96.84 8   A 1 
ATOM   72   C CG  . ASP A 1 8   ? -4.862  -1.941  -3.642  1.00 96.20 8   A 1 
ATOM   73   O OD1 . ASP A 1 8   ? -5.773  -1.877  -2.794  1.00 92.91 8   A 1 
ATOM   74   O OD2 . ASP A 1 8   ? -3.968  -1.077  -3.745  1.00 93.48 8   A 1 
ATOM   75   N N   . ILE A 1 9   ? -3.999  -6.728  -4.172  1.00 96.62 9   A 1 
ATOM   76   C CA  . ILE A 1 9   ? -4.151  -8.016  -4.831  1.00 96.15 9   A 1 
ATOM   77   C C   . ILE A 1 9   ? -5.603  -8.474  -4.800  1.00 95.70 9   A 1 
ATOM   78   O O   . ILE A 1 9   ? -6.152  -8.879  -5.830  1.00 94.03 9   A 1 
ATOM   79   C CB  . ILE A 1 9   ? -3.240  -9.077  -4.178  1.00 95.91 9   A 1 
ATOM   80   C CG1 . ILE A 1 9   ? -1.766  -8.681  -4.329  1.00 94.12 9   A 1 
ATOM   81   C CG2 . ILE A 1 9   ? -3.501  -10.447 -4.794  1.00 93.91 9   A 1 
ATOM   82   C CD1 . ILE A 1 9   ? -0.815  -9.590  -3.578  1.00 92.33 9   A 1 
ATOM   83   N N   . HIS A 1 10  ? -6.250  -8.403  -3.634  1.00 96.03 10  A 1 
ATOM   84   C CA  . HIS A 1 10  ? -7.624  -8.855  -3.440  1.00 95.62 10  A 1 
ATOM   85   C C   . HIS A 1 10  ? -7.827  -10.260 -4.013  1.00 95.61 10  A 1 
ATOM   86   O O   . HIS A 1 10  ? -8.651  -10.481 -4.904  1.00 93.89 10  A 1 
ATOM   87   C CB  . HIS A 1 10  ? -8.616  -7.870  -4.059  1.00 95.04 10  A 1 
ATOM   88   C CG  . HIS A 1 10  ? -8.640  -6.532  -3.382  1.00 95.02 10  A 1 
ATOM   89   N ND1 . HIS A 1 10  ? -9.325  -6.296  -2.214  1.00 91.24 10  A 1 
ATOM   90   C CD2 . HIS A 1 10  ? -8.060  -5.356  -3.716  1.00 91.92 10  A 1 
ATOM   91   C CE1 . HIS A 1 10  ? -9.173  -5.032  -1.850  1.00 92.31 10  A 1 
ATOM   92   N NE2 . HIS A 1 10  ? -8.409  -4.445  -2.752  1.00 92.71 10  A 1 
ATOM   93   N N   . LEU A 1 11  ? -7.062  -11.197 -3.484  1.00 95.57 11  A 1 
ATOM   94   C CA  . LEU A 1 11  ? -7.063  -12.566 -3.982  1.00 95.33 11  A 1 
ATOM   95   C C   . LEU A 1 11  ? -8.383  -13.271 -3.664  1.00 95.19 11  A 1 
ATOM   96   O O   . LEU A 1 11  ? -8.814  -13.303 -2.508  1.00 93.92 11  A 1 
ATOM   97   C CB  . LEU A 1 11  ? -5.908  -13.355 -3.376  1.00 94.40 11  A 1 
ATOM   98   C CG  . LEU A 1 11  ? -5.888  -14.861 -3.676  1.00 92.39 11  A 1 
ATOM   99   C CD1 . LEU A 1 11  ? -5.734  -15.102 -5.163  1.00 89.00 11  A 1 
ATOM   100  C CD2 . LEU A 1 11  ? -4.781  -15.537 -2.893  1.00 88.26 11  A 1 
ATOM   101  N N   . ASP A 1 12  ? -9.012  -13.836 -4.684  1.00 94.51 12  A 1 
ATOM   102  C CA  . ASP A 1 12  ? -10.207 -14.650 -4.505  1.00 94.19 12  A 1 
ATOM   103  C C   . ASP A 1 12  ? -9.834  -16.111 -4.706  1.00 94.10 12  A 1 
ATOM   104  O O   . ASP A 1 12  ? -9.648  -16.558 -5.842  1.00 93.26 12  A 1 
ATOM   105  C CB  . ASP A 1 12  ? -11.299 -14.243 -5.493  1.00 93.22 12  A 1 
ATOM   106  C CG  . ASP A 1 12  ? -12.600 -15.004 -5.257  1.00 92.39 12  A 1 
ATOM   107  O OD1 . ASP A 1 12  ? -12.636 -15.879 -4.372  1.00 90.38 12  A 1 
ATOM   108  O OD2 . ASP A 1 12  ? -13.586 -14.711 -5.957  1.00 89.56 12  A 1 
ATOM   109  N N   . PRO A 1 13  ? -9.733  -16.874 -3.633  1.00 92.88 13  A 1 
ATOM   110  C CA  . PRO A 1 13  ? -9.343  -18.278 -3.766  1.00 91.82 13  A 1 
ATOM   111  C C   . PRO A 1 13  ? -10.417 -19.137 -4.427  1.00 91.84 13  A 1 
ATOM   112  O O   . PRO A 1 13  ? -10.130 -20.273 -4.808  1.00 90.61 13  A 1 
ATOM   113  C CB  . PRO A 1 13  ? -9.108  -18.718 -2.313  1.00 90.50 13  A 1 
ATOM   114  C CG  . PRO A 1 13  ? -9.994  -17.825 -1.510  1.00 88.93 13  A 1 
ATOM   115  C CD  . PRO A 1 13  ? -9.977  -16.497 -2.229  1.00 91.52 13  A 1 
ATOM   116  N N   . MET A 1 14  ? -11.636 -18.619 -4.571  1.00 92.49 14  A 1 
ATOM   117  C CA  . MET A 1 14  ? -12.738 -19.388 -5.136  1.00 92.03 14  A 1 
ATOM   118  C C   . MET A 1 14  ? -12.974 -19.091 -6.611  1.00 93.25 14  A 1 
ATOM   119  O O   . MET A 1 14  ? -13.914 -19.629 -7.202  1.00 92.63 14  A 1 
ATOM   120  C CB  . MET A 1 14  ? -14.022 -19.123 -4.338  1.00 90.34 14  A 1 
ATOM   121  C CG  . MET A 1 14  ? -13.960 -19.625 -2.908  1.00 85.98 14  A 1 
ATOM   122  S SD  . MET A 1 14  ? -15.474 -19.302 -1.993  1.00 78.13 14  A 1 
ATOM   123  C CE  . MET A 1 14  ? -16.684 -20.158 -3.008  1.00 68.84 14  A 1 
ATOM   124  N N   . TYR A 1 15  ? -12.135 -18.240 -7.216  1.00 92.75 15  A 1 
ATOM   125  C CA  . TYR A 1 15  ? -12.275 -17.925 -8.634  1.00 93.64 15  A 1 
ATOM   126  C C   . TYR A 1 15  ? -12.285 -19.207 -9.460  1.00 93.65 15  A 1 
ATOM   127  O O   . TYR A 1 15  ? -11.426 -20.071 -9.292  1.00 92.39 15  A 1 
ATOM   128  C CB  . TYR A 1 15  ? -11.151 -17.010 -9.100  1.00 93.90 15  A 1 
ATOM   129  C CG  . TYR A 1 15  ? -11.300 -16.539 -10.532 1.00 95.14 15  A 1 
ATOM   130  C CD1 . TYR A 1 15  ? -10.953 -17.365 -11.600 1.00 94.89 15  A 1 
ATOM   131  C CD2 . TYR A 1 15  ? -11.778 -15.272 -10.822 1.00 95.06 15  A 1 
ATOM   132  C CE1 . TYR A 1 15  ? -11.096 -16.943 -12.905 1.00 94.65 15  A 1 
ATOM   133  C CE2 . TYR A 1 15  ? -11.912 -14.835 -12.132 1.00 94.83 15  A 1 
ATOM   134  C CZ  . TYR A 1 15  ? -11.574 -15.675 -13.171 1.00 95.59 15  A 1 
ATOM   135  O OH  . TYR A 1 15  ? -11.699 -15.253 -14.469 1.00 95.19 15  A 1 
ATOM   136  N N   . THR A 1 16  ? -13.257 -19.310 -10.367 1.00 94.90 16  A 1 
ATOM   137  C CA  . THR A 1 16  ? -13.427 -20.512 -11.179 1.00 95.39 16  A 1 
ATOM   138  C C   . THR A 1 16  ? -13.469 -20.129 -12.653 1.00 96.12 16  A 1 
ATOM   139  O O   . THR A 1 16  ? -14.319 -19.346 -13.076 1.00 95.86 16  A 1 
ATOM   140  C CB  . THR A 1 16  ? -14.710 -21.260 -10.795 1.00 94.72 16  A 1 
ATOM   141  O OG1 . THR A 1 16  ? -14.668 -21.613 -9.420  1.00 91.21 16  A 1 
ATOM   142  C CG2 . THR A 1 16  ? -14.867 -22.519 -11.638 1.00 91.01 16  A 1 
ATOM   143  N N   . VAL A 1 17  ? -12.558 -20.687 -13.433 1.00 96.81 17  A 1 
ATOM   144  C CA  . VAL A 1 17  ? -12.526 -20.439 -14.871 1.00 97.16 17  A 1 
ATOM   145  C C   . VAL A 1 17  ? -13.817 -20.948 -15.510 1.00 97.29 17  A 1 
ATOM   146  O O   . VAL A 1 17  ? -14.290 -22.039 -15.191 1.00 96.35 17  A 1 
ATOM   147  C CB  . VAL A 1 17  ? -11.308 -21.117 -15.520 1.00 96.61 17  A 1 
ATOM   148  C CG1 . VAL A 1 17  ? -11.309 -20.899 -17.023 1.00 94.41 17  A 1 
ATOM   149  C CG2 . VAL A 1 17  ? -10.027 -20.575 -14.906 1.00 94.78 17  A 1 
ATOM   150  N N   . GLY A 1 18  ? -14.388 -20.146 -16.410 1.00 97.06 18  A 1 
ATOM   151  C CA  . GLY A 1 18  ? -15.609 -20.526 -17.097 1.00 97.34 18  A 1 
ATOM   152  C C   . GLY A 1 18  ? -16.880 -20.222 -16.333 1.00 97.80 18  A 1 
ATOM   153  O O   . GLY A 1 18  ? -17.972 -20.568 -16.794 1.00 96.89 18  A 1 
ATOM   154  N N   . SER A 1 19  ? -16.756 -19.569 -15.177 1.00 96.88 19  A 1 
ATOM   155  C CA  . SER A 1 19  ? -17.912 -19.206 -14.378 1.00 96.48 19  A 1 
ATOM   156  C C   . SER A 1 19  ? -18.501 -17.877 -14.855 1.00 96.68 19  A 1 
ATOM   157  O O   . SER A 1 19  ? -18.022 -17.269 -15.816 1.00 96.18 19  A 1 
ATOM   158  C CB  . SER A 1 19  ? -17.540 -19.124 -12.901 1.00 95.72 19  A 1 
ATOM   159  O OG  . SER A 1 19  ? -16.570 -18.118 -12.678 1.00 93.21 19  A 1 
ATOM   160  N N   . ASP A 1 20  ? -19.564 -17.426 -14.174 1.00 95.92 20  A 1 
ATOM   161  C CA  . ASP A 1 20  ? -20.298 -16.222 -14.542 1.00 95.60 20  A 1 
ATOM   162  C C   . ASP A 1 20  ? -19.702 -15.005 -13.833 1.00 94.96 20  A 1 
ATOM   163  O O   . ASP A 1 20  ? -19.736 -14.938 -12.600 1.00 94.33 20  A 1 
ATOM   164  C CB  . ASP A 1 20  ? -21.772 -16.384 -14.169 1.00 95.45 20  A 1 
ATOM   165  C CG  . ASP A 1 20  ? -22.645 -15.254 -14.687 1.00 95.14 20  A 1 
ATOM   166  O OD1 . ASP A 1 20  ? -22.106 -14.256 -15.193 1.00 93.45 20  A 1 
ATOM   167  O OD2 . ASP A 1 20  ? -23.883 -15.372 -14.574 1.00 93.40 20  A 1 
ATOM   168  N N   . PRO A 1 21  ? -19.159 -14.031 -14.576 1.00 95.21 21  A 1 
ATOM   169  C CA  . PRO A 1 21  ? -18.616 -12.823 -13.946 1.00 93.61 21  A 1 
ATOM   170  C C   . PRO A 1 21  ? -19.643 -12.054 -13.127 1.00 92.72 21  A 1 
ATOM   171  O O   . PRO A 1 21  ? -19.275 -11.370 -12.168 1.00 91.20 21  A 1 
ATOM   172  C CB  . PRO A 1 21  ? -18.124 -11.995 -15.134 1.00 92.65 21  A 1 
ATOM   173  C CG  . PRO A 1 21  ? -17.817 -13.003 -16.188 1.00 92.58 21  A 1 
ATOM   174  C CD  . PRO A 1 21  ? -18.871 -14.065 -16.021 1.00 94.84 21  A 1 
ATOM   175  N N   . LEU A 1 22  ? -20.931 -12.155 -13.485 1.00 93.88 22  A 1 
ATOM   176  C CA  . LEU A 1 22  ? -21.979 -11.498 -12.714 1.00 92.62 22  A 1 
ATOM   177  C C   . LEU A 1 22  ? -22.223 -12.194 -11.383 1.00 92.08 22  A 1 
ATOM   178  O O   . LEU A 1 22  ? -22.928 -11.664 -10.526 1.00 90.28 22  A 1 
ATOM   179  C CB  . LEU A 1 22  ? -23.281 -11.447 -13.517 1.00 92.27 22  A 1 
ATOM   180  C CG  . LEU A 1 22  ? -23.235 -10.601 -14.789 1.00 89.07 22  A 1 
ATOM   181  C CD1 . LEU A 1 22  ? -24.574 -10.656 -15.521 1.00 84.74 22  A 1 
ATOM   182  C CD2 . LEU A 1 22  ? -22.860 -9.165  -14.470 1.00 84.05 22  A 1 
ATOM   183  N N   . LYS A 1 23  ? -21.646 -13.372 -11.205 1.00 92.09 23  A 1 
ATOM   184  C CA  . LYS A 1 23  ? -21.716 -14.108 -9.946  1.00 91.84 23  A 1 
ATOM   185  C C   . LYS A 1 23  ? -20.333 -14.214 -9.315  1.00 91.83 23  A 1 
ATOM   186  O O   . LYS A 1 23  ? -19.952 -15.251 -8.770  1.00 90.45 23  A 1 
ATOM   187  C CB  . LYS A 1 23  ? -22.334 -15.489 -10.164 1.00 91.87 23  A 1 
ATOM   188  C CG  . LYS A 1 23  ? -23.771 -15.440 -10.666 1.00 91.16 23  A 1 
ATOM   189  C CD  . LYS A 1 23  ? -24.384 -16.825 -10.791 1.00 86.00 23  A 1 
ATOM   190  C CE  . LYS A 1 23  ? -25.834 -16.739 -11.249 1.00 81.33 23  A 1 
ATOM   191  N NZ  . LYS A 1 23  ? -26.464 -18.078 -11.362 1.00 72.28 23  A 1 
ATOM   192  N N   . LEU A 1 24  ? -19.569 -13.115 -9.416  1.00 92.10 24  A 1 
ATOM   193  C CA  . LEU A 1 24  ? -18.256 -12.978 -8.797  1.00 91.71 24  A 1 
ATOM   194  C C   . LEU A 1 24  ? -17.225 -13.977 -9.337  1.00 92.56 24  A 1 
ATOM   195  O O   . LEU A 1 24  ? -16.209 -14.221 -8.699  1.00 91.30 24  A 1 
ATOM   196  C CB  . LEU A 1 24  ? -18.343 -13.102 -7.275  1.00 89.73 24  A 1 
ATOM   197  C CG  . LEU A 1 24  ? -19.263 -12.101 -6.566  1.00 86.54 24  A 1 
ATOM   198  C CD1 . LEU A 1 24  ? -19.310 -12.387 -5.074  1.00 82.53 24  A 1 
ATOM   199  C CD2 . LEU A 1 24  ? -18.798 -10.679 -6.824  1.00 81.56 24  A 1 
ATOM   200  N N   . CYS A 1 25  ? -17.487 -14.531 -10.526 1.00 93.03 25  A 1 
ATOM   201  C CA  . CYS A 1 25  ? -16.595 -15.527 -11.121 1.00 93.63 25  A 1 
ATOM   202  C C   . CYS A 1 25  ? -16.408 -16.739 -10.214 1.00 93.72 25  A 1 
ATOM   203  O O   . CYS A 1 25  ? -15.323 -17.328 -10.168 1.00 92.80 25  A 1 
ATOM   204  C CB  . CYS A 1 25  ? -15.233 -14.911 -11.463 1.00 93.78 25  A 1 
ATOM   205  S SG  . CYS A 1 25  ? -15.287 -13.560 -12.654 1.00 93.35 25  A 1 
ATOM   206  N N   . ARG A 1 26  ? -17.471 -17.114 -9.505  1.00 93.37 26  A 1 
ATOM   207  C CA  . ARG A 1 26  ? -17.378 -18.227 -8.565  1.00 92.44 26  A 1 
ATOM   208  C C   . ARG A 1 26  ? -18.330 -19.372 -8.892  1.00 92.66 26  A 1 
ATOM   209  O O   . ARG A 1 26  ? -18.066 -20.509 -8.508  1.00 90.74 26  A 1 
ATOM   210  C CB  . ARG A 1 26  ? -17.651 -17.743 -7.137  1.00 90.66 26  A 1 
ATOM   211  C CG  . ARG A 1 26  ? -16.618 -16.764 -6.628  1.00 88.35 26  A 1 
ATOM   212  C CD  . ARG A 1 26  ? -16.860 -16.383 -5.179  1.00 85.14 26  A 1 
ATOM   213  N NE  . ARG A 1 26  ? -15.831 -15.483 -4.684  1.00 82.00 26  A 1 
ATOM   214  C CZ  . ARG A 1 26  ? -15.747 -15.053 -3.437  1.00 79.02 26  A 1 
ATOM   215  N NH1 . ARG A 1 26  ? -16.644 -15.427 -2.535  1.00 75.19 26  A 1 
ATOM   216  N NH2 . ARG A 1 26  ? -14.770 -14.233 -3.080  1.00 72.84 26  A 1 
ATOM   217  N N   . GLU A 1 27  ? -19.423 -19.083 -9.603  1.00 93.22 27  A 1 
ATOM   218  C CA  . GLU A 1 27  ? -20.409 -20.100 -9.915  1.00 93.55 27  A 1 
ATOM   219  C C   . GLU A 1 27  ? -21.082 -19.792 -11.243 1.00 95.08 27  A 1 
ATOM   220  O O   . GLU A 1 27  ? -20.808 -18.767 -11.872 1.00 94.47 27  A 1 
ATOM   221  C CB  . GLU A 1 27  ? -21.457 -20.211 -8.801  1.00 90.46 27  A 1 
ATOM   222  C CG  . GLU A 1 27  ? -22.129 -18.891 -8.466  1.00 82.61 27  A 1 
ATOM   223  C CD  . GLU A 1 27  ? -23.103 -19.022 -7.305  1.00 80.90 27  A 1 
ATOM   224  O OE1 . GLU A 1 27  ? -23.942 -19.935 -7.342  1.00 74.76 27  A 1 
ATOM   225  O OE2 . GLU A 1 27  ? -23.008 -18.209 -6.370  1.00 74.60 27  A 1 
ATOM   226  N N   . GLY A 1 28  ? -21.959 -20.691 -11.670 1.00 94.35 28  A 1 
ATOM   227  C CA  . GLY A 1 28  ? -22.642 -20.526 -12.934 1.00 95.38 28  A 1 
ATOM   228  C C   . GLY A 1 28  ? -21.718 -20.775 -14.108 1.00 96.58 28  A 1 
ATOM   229  O O   . GLY A 1 28  ? -20.603 -21.282 -13.952 1.00 95.40 28  A 1 
ATOM   230  N N   . LYS A 1 29  ? -22.184 -20.393 -15.298 1.00 96.78 29  A 1 
ATOM   231  C CA  . LYS A 1 29  ? -21.414 -20.555 -16.522 1.00 97.20 29  A 1 
ATOM   232  C C   . LYS A 1 29  ? -21.291 -19.210 -17.227 1.00 97.43 29  A 1 
ATOM   233  O O   . LYS A 1 29  ? -22.264 -18.466 -17.332 1.00 95.44 29  A 1 
ATOM   234  C CB  . LYS A 1 29  ? -22.058 -21.582 -17.448 1.00 96.09 29  A 1 
ATOM   235  C CG  . LYS A 1 29  ? -22.075 -22.998 -16.896 1.00 85.56 29  A 1 
ATOM   236  C CD  . LYS A 1 29  ? -22.691 -23.968 -17.889 1.00 79.52 29  A 1 
ATOM   237  C CE  . LYS A 1 29  ? -22.685 -25.389 -17.353 1.00 69.66 29  A 1 
ATOM   238  N NZ  . LYS A 1 29  ? -23.289 -26.355 -18.319 1.00 59.98 29  A 1 
ATOM   239  N N   . GLY A 1 30  ? -20.094 -18.911 -17.712 1.00 97.18 30  A 1 
ATOM   240  C CA  . GLY A 1 30  ? -19.852 -17.658 -18.389 1.00 97.08 30  A 1 
ATOM   241  C C   . GLY A 1 30  ? -18.461 -17.586 -18.980 1.00 97.56 30  A 1 
ATOM   242  O O   . GLY A 1 30  ? -17.855 -18.609 -19.294 1.00 96.23 30  A 1 
ATOM   243  N N   . ASN A 1 31  ? -17.951 -16.358 -19.113 1.00 97.00 31  A 1 
ATOM   244  C CA  . ASN A 1 31  ? -16.702 -16.113 -19.811 1.00 96.44 31  A 1 
ATOM   245  C C   . ASN A 1 31  ? -15.544 -15.767 -18.875 1.00 96.91 31  A 1 
ATOM   246  O O   . ASN A 1 31  ? -14.576 -15.147 -19.300 1.00 95.16 31  A 1 
ATOM   247  C CB  . ASN A 1 31  ? -16.893 -14.989 -20.838 1.00 94.06 31  A 1 
ATOM   248  C CG  . ASN A 1 31  ? -17.898 -15.346 -21.904 1.00 84.35 31  A 1 
ATOM   249  O OD1 . ASN A 1 31  ? -17.955 -16.485 -22.365 1.00 71.48 31  A 1 
ATOM   250  N ND2 . ASN A 1 31  ? -18.705 -14.382 -22.302 1.00 72.51 31  A 1 
ATOM   251  N N   . ALA A 1 32  ? -15.632 -16.155 -17.607 1.00 95.82 32  A 1 
ATOM   252  C CA  . ALA A 1 32  ? -14.543 -15.903 -16.672 1.00 95.91 32  A 1 
ATOM   253  C C   . ALA A 1 32  ? -13.258 -16.531 -17.207 1.00 96.41 32  A 1 
ATOM   254  O O   . ALA A 1 32  ? -13.192 -17.741 -17.417 1.00 95.69 32  A 1 
ATOM   255  C CB  . ALA A 1 32  ? -14.884 -16.463 -15.296 1.00 95.43 32  A 1 
ATOM   256  N N   . GLY A 1 33  ? -12.232 -15.693 -17.429 1.00 96.79 33  A 1 
ATOM   257  C CA  . GLY A 1 33  ? -11.024 -16.130 -18.095 1.00 96.48 33  A 1 
ATOM   258  C C   . GLY A 1 33  ? -10.035 -16.852 -17.198 1.00 97.00 33  A 1 
ATOM   259  O O   . GLY A 1 33  ? -10.165 -16.871 -15.976 1.00 96.46 33  A 1 
ATOM   260  N N   . LYS A 1 34  ? -9.019  -17.426 -17.836 1.00 97.19 34  A 1 
ATOM   261  C CA  . LYS A 1 34  ? -8.005  -18.186 -17.114 1.00 97.29 34  A 1 
ATOM   262  C C   . LYS A 1 34  ? -7.265  -17.338 -16.092 1.00 97.22 34  A 1 
ATOM   263  O O   . LYS A 1 34  ? -6.986  -17.794 -14.976 1.00 96.21 34  A 1 
ATOM   264  C CB  . LYS A 1 34  ? -7.006  -18.791 -18.105 1.00 96.73 34  A 1 
ATOM   265  C CG  . LYS A 1 34  ? -5.866  -19.566 -17.463 1.00 91.98 34  A 1 
ATOM   266  C CD  . LYS A 1 34  ? -4.930  -20.139 -18.511 1.00 87.99 34  A 1 
ATOM   267  C CE  . LYS A 1 34  ? -3.791  -20.917 -17.884 1.00 80.62 34  A 1 
ATOM   268  N NZ  . LYS A 1 34  ? -2.876  -21.481 -18.908 1.00 71.56 34  A 1 
ATOM   269  N N   . TYR A 1 35  ? -6.954  -16.076 -16.455 1.00 97.00 35  A 1 
ATOM   270  C CA  . TYR A 1 35  ? -6.163  -15.190 -15.604 1.00 96.72 35  A 1 
ATOM   271  C C   . TYR A 1 35  ? -6.992  -14.079 -14.969 1.00 96.48 35  A 1 
ATOM   272  O O   . TYR A 1 35  ? -6.426  -13.144 -14.400 1.00 94.10 35  A 1 
ATOM   273  C CB  . TYR A 1 35  ? -4.998  -14.601 -16.391 1.00 96.44 35  A 1 
ATOM   274  C CG  . TYR A 1 35  ? -4.013  -15.645 -16.861 1.00 96.58 35  A 1 
ATOM   275  C CD1 . TYR A 1 35  ? -3.123  -16.228 -15.972 1.00 95.19 35  A 1 
ATOM   276  C CD2 . TYR A 1 35  ? -3.974  -16.038 -18.184 1.00 95.38 35  A 1 
ATOM   277  C CE1 . TYR A 1 35  ? -2.220  -17.188 -16.394 1.00 94.39 35  A 1 
ATOM   278  C CE2 . TYR A 1 35  ? -3.070  -16.996 -18.620 1.00 94.48 35  A 1 
ATOM   279  C CZ  . TYR A 1 35  ? -2.197  -17.568 -17.716 1.00 94.84 35  A 1 
ATOM   280  O OH  . TYR A 1 35  ? -1.302  -18.512 -18.133 1.00 93.17 35  A 1 
ATOM   281  N N   . GLY A 1 36  ? -8.318  -14.173 -15.053 1.00 96.02 36  A 1 
ATOM   282  C CA  . GLY A 1 36  ? -9.177  -13.219 -14.391 1.00 95.72 36  A 1 
ATOM   283  C C   . GLY A 1 36  ? -10.253 -12.633 -15.285 1.00 96.15 36  A 1 
ATOM   284  O O   . GLY A 1 36  ? -10.431 -13.039 -16.435 1.00 95.18 36  A 1 
ATOM   285  N N   . ASP A 1 37  ? -10.978 -11.661 -14.719 1.00 94.81 37  A 1 
ATOM   286  C CA  . ASP A 1 37  ? -12.036 -10.952 -15.414 1.00 94.66 37  A 1 
ATOM   287  C C   . ASP A 1 37  ? -12.133 -9.560  -14.815 1.00 94.33 37  A 1 
ATOM   288  O O   . ASP A 1 37  ? -11.925 -9.386  -13.618 1.00 93.03 37  A 1 
ATOM   289  C CB  . ASP A 1 37  ? -13.368 -11.692 -15.274 1.00 94.19 37  A 1 
ATOM   290  C CG  . ASP A 1 37  ? -14.455 -11.084 -16.134 1.00 93.70 37  A 1 
ATOM   291  O OD1 . ASP A 1 37  ? -14.639 -11.558 -17.274 1.00 90.72 37  A 1 
ATOM   292  O OD2 . ASP A 1 37  ? -15.129 -10.141 -15.675 1.00 90.53 37  A 1 
ATOM   293  N N   . TYR A 1 38  ? -12.456 -8.570  -15.659 1.00 93.65 38  A 1 
ATOM   294  C CA  . TYR A 1 38  ? -12.487 -7.188  -15.193 1.00 92.72 38  A 1 
ATOM   295  C C   . TYR A 1 38  ? -13.586 -6.916  -14.162 1.00 91.89 38  A 1 
ATOM   296  O O   . TYR A 1 38  ? -13.602 -5.848  -13.554 1.00 88.91 38  A 1 
ATOM   297  C CB  . TYR A 1 38  ? -12.642 -6.234  -16.379 1.00 91.85 38  A 1 
ATOM   298  C CG  . TYR A 1 38  ? -11.399 -6.128  -17.243 1.00 91.55 38  A 1 
ATOM   299  C CD1 . TYR A 1 38  ? -10.200 -5.686  -16.708 1.00 90.26 38  A 1 
ATOM   300  C CD2 . TYR A 1 38  ? -11.437 -6.466  -18.589 1.00 90.52 38  A 1 
ATOM   301  C CE1 . TYR A 1 38  ? -9.063  -5.585  -17.488 1.00 89.58 38  A 1 
ATOM   302  C CE2 . TYR A 1 38  ? -10.304 -6.361  -19.380 1.00 89.35 38  A 1 
ATOM   303  C CZ  . TYR A 1 38  ? -9.123  -5.922  -18.828 1.00 90.01 38  A 1 
ATOM   304  O OH  . TYR A 1 38  ? -8.000  -5.816  -19.602 1.00 87.69 38  A 1 
ATOM   305  N N   . SER A 1 39  ? -14.494 -7.858  -13.979 1.00 92.12 39  A 1 
ATOM   306  C CA  . SER A 1 39  ? -15.563 -7.722  -12.997 1.00 91.86 39  A 1 
ATOM   307  C C   . SER A 1 39  ? -15.302 -8.525  -11.733 1.00 92.29 39  A 1 
ATOM   308  O O   . SER A 1 39  ? -16.164 -8.590  -10.852 1.00 89.92 39  A 1 
ATOM   309  C CB  . SER A 1 39  ? -16.905 -8.146  -13.597 1.00 90.43 39  A 1 
ATOM   310  O OG  . SER A 1 39  ? -17.257 -7.327  -14.697 1.00 83.87 39  A 1 
ATOM   311  N N   . CYS A 1 40  ? -14.125 -9.131  -11.619 1.00 93.66 40  A 1 
ATOM   312  C CA  . CYS A 1 40  ? -13.824 -10.026 -10.515 1.00 94.17 40  A 1 
ATOM   313  C C   . CYS A 1 40  ? -12.448 -9.751  -9.916  1.00 94.49 40  A 1 
ATOM   314  O O   . CYS A 1 40  ? -11.590 -9.138  -10.543 1.00 93.38 40  A 1 
ATOM   315  C CB  . CYS A 1 40  ? -13.907 -11.481 -10.978 1.00 93.96 40  A 1 
ATOM   316  S SG  . CYS A 1 40  ? -15.541 -11.963 -11.590 1.00 93.27 40  A 1 
ATOM   317  N N   . ASP A 1 41  ? -12.258 -10.218 -8.684  1.00 94.40 41  A 1 
ATOM   318  C CA  . ASP A 1 41  ? -10.972 -10.096 -8.017  1.00 94.80 41  A 1 
ATOM   319  C C   . ASP A 1 41  ? -9.962  -11.083 -8.599  1.00 95.25 41  A 1 
ATOM   320  O O   . ASP A 1 41  ? -10.311 -12.004 -9.329  1.00 94.22 41  A 1 
ATOM   321  C CB  . ASP A 1 41  ? -11.129 -10.314 -6.512  1.00 93.81 41  A 1 
ATOM   322  C CG  . ASP A 1 41  ? -11.671 -9.091  -5.797  1.00 92.96 41  A 1 
ATOM   323  O OD1 . ASP A 1 41  ? -11.351 -7.968  -6.219  1.00 90.22 41  A 1 
ATOM   324  O OD2 . ASP A 1 41  ? -12.406 -9.265  -4.812  1.00 89.78 41  A 1 
ATOM   325  N N   . ALA A 1 42  ? -8.691  -10.876 -8.254  1.00 95.70 42  A 1 
ATOM   326  C CA  . ALA A 1 42  ? -7.600  -11.647 -8.827  1.00 95.91 42  A 1 
ATOM   327  C C   . ALA A 1 42  ? -7.671  -13.119 -8.426  1.00 95.86 42  A 1 
ATOM   328  O O   . ALA A 1 42  ? -8.106  -13.456 -7.326  1.00 94.54 42  A 1 
ATOM   329  C CB  . ALA A 1 42  ? -6.264  -11.056 -8.410  1.00 95.35 42  A 1 
ATOM   330  N N   . ASN A 1 43  ? -7.222  -13.991 -9.327  1.00 95.82 43  A 1 
ATOM   331  C CA  . ASN A 1 43  ? -7.195  -15.418 -9.056  1.00 95.68 43  A 1 
ATOM   332  C C   . ASN A 1 43  ? -5.769  -15.925 -8.851  1.00 96.14 43  A 1 
ATOM   333  O O   . ASN A 1 43  ? -4.797  -15.200 -9.062  1.00 95.32 43  A 1 
ATOM   334  C CB  . ASN A 1 43  ? -7.910  -16.203 -10.170 1.00 93.88 43  A 1 
ATOM   335  C CG  . ASN A 1 43  ? -7.164  -16.164 -11.490 1.00 94.62 43  A 1 
ATOM   336  O OD1 . ASN A 1 43  ? -6.155  -15.491 -11.649 1.00 88.05 43  A 1 
ATOM   337  N ND2 . ASN A 1 43  ? -7.665  -16.932 -12.456 1.00 89.63 43  A 1 
ATOM   338  N N   . MET A 1 44  ? -5.650  -17.162 -8.425  1.00 96.80 44  A 1 
ATOM   339  C CA  . MET A 1 44  ? -4.350  -17.729 -8.110  1.00 96.52 44  A 1 
ATOM   340  C C   . MET A 1 44  ? -3.473  -17.894 -9.345  1.00 97.02 44  A 1 
ATOM   341  O O   . MET A 1 44  ? -2.253  -17.732 -9.273  1.00 96.68 44  A 1 
ATOM   342  C CB  . MET A 1 44  ? -4.516  -19.080 -7.408  1.00 95.33 44  A 1 
ATOM   343  C CG  . MET A 1 44  ? -5.141  -18.983 -6.029  1.00 88.04 44  A 1 
ATOM   344  S SD  . MET A 1 44  ? -5.319  -20.591 -5.232  1.00 82.80 44  A 1 
ATOM   345  C CE  . MET A 1 44  ? -6.124  -20.120 -3.700  1.00 72.72 44  A 1 
ATOM   346  N N   . ALA A 1 45  ? -4.072  -18.213 -10.487 1.00 97.02 45  A 1 
ATOM   347  C CA  . ALA A 1 45  ? -3.300  -18.364 -11.719 1.00 97.24 45  A 1 
ATOM   348  C C   . ALA A 1 45  ? -2.586  -17.069 -12.075 1.00 97.50 45  A 1 
ATOM   349  O O   . ALA A 1 45  ? -1.425  -17.074 -12.497 1.00 96.81 45  A 1 
ATOM   350  C CB  . ALA A 1 45  ? -4.219  -18.807 -12.861 1.00 97.13 45  A 1 
ATOM   351  N N   . LEU A 1 46  ? -3.276  -15.941 -11.902 1.00 97.11 46  A 1 
ATOM   352  C CA  . LEU A 1 46  ? -2.681  -14.639 -12.159 1.00 97.13 46  A 1 
ATOM   353  C C   . LEU A 1 46  ? -1.507  -14.383 -11.223 1.00 97.21 46  A 1 
ATOM   354  O O   . LEU A 1 46  ? -0.449  -13.904 -11.655 1.00 97.01 46  A 1 
ATOM   355  C CB  . LEU A 1 46  ? -3.729  -13.535 -12.011 1.00 96.78 46  A 1 
ATOM   356  C CG  . LEU A 1 46  ? -3.219  -12.098 -12.150 1.00 95.94 46  A 1 
ATOM   357  C CD1 . LEU A 1 46  ? -2.667  -11.858 -13.543 1.00 94.48 46  A 1 
ATOM   358  C CD2 . LEU A 1 46  ? -4.331  -11.112 -11.826 1.00 94.28 46  A 1 
ATOM   359  N N   . LEU A 1 47  ? -1.673  -14.703 -9.952  1.00 97.30 47  A 1 
ATOM   360  C CA  . LEU A 1 47  ? -0.607  -14.482 -8.983  1.00 97.24 47  A 1 
ATOM   361  C C   . LEU A 1 47  ? 0.605   -15.356 -9.266  1.00 97.46 47  A 1 
ATOM   362  O O   . LEU A 1 47  ? 1.741   -14.899 -9.152  1.00 96.86 47  A 1 
ATOM   363  C CB  . LEU A 1 47  ? -1.112  -14.732 -7.561  1.00 96.39 47  A 1 
ATOM   364  C CG  . LEU A 1 47  ? -2.128  -13.735 -7.014  1.00 90.88 47  A 1 
ATOM   365  C CD1 . LEU A 1 47  ? -2.354  -13.976 -5.528  1.00 86.06 47  A 1 
ATOM   366  C CD2 . LEU A 1 47  ? -1.668  -12.309 -7.253  1.00 86.12 47  A 1 
ATOM   367  N N   . ASP A 1 48  ? 0.376   -16.603 -9.627  1.00 97.66 48  A 1 
ATOM   368  C CA  . ASP A 1 48  ? 1.482   -17.488 -9.973  1.00 97.45 48  A 1 
ATOM   369  C C   . ASP A 1 48  ? 2.279   -16.919 -11.138 1.00 97.50 48  A 1 
ATOM   370  O O   . ASP A 1 48  ? 3.509   -16.922 -11.134 1.00 97.06 48  A 1 
ATOM   371  C CB  . ASP A 1 48  ? 0.969   -18.889 -10.326 1.00 96.93 48  A 1 
ATOM   372  C CG  . ASP A 1 48  ? 0.440   -19.637 -9.114  1.00 91.06 48  A 1 
ATOM   373  O OD1 . ASP A 1 48  ? 0.788   -19.268 -7.974  1.00 86.74 48  A 1 
ATOM   374  O OD2 . ASP A 1 48  ? -0.318  -20.613 -9.310  1.00 85.51 48  A 1 
ATOM   375  N N   . SER A 1 49  ? 1.572   -16.410 -12.151 1.00 97.48 49  A 1 
ATOM   376  C CA  . SER A 1 49  ? 2.222   -15.794 -13.304 1.00 97.28 49  A 1 
ATOM   377  C C   . SER A 1 49  ? 2.981   -14.541 -12.890 1.00 97.36 49  A 1 
ATOM   378  O O   . SER A 1 49  ? 4.096   -14.291 -13.356 1.00 96.81 49  A 1 
ATOM   379  C CB  . SER A 1 49  ? 1.183   -15.461 -14.376 1.00 96.56 49  A 1 
ATOM   380  O OG  . SER A 1 49  ? 1.781   -14.847 -15.494 1.00 84.62 49  A 1 
ATOM   381  N N   . LEU A 1 50  ? 2.389   -13.741 -11.997 1.00 97.38 50  A 1 
ATOM   382  C CA  . LEU A 1 50  ? 3.008   -12.503 -11.552 1.00 97.26 50  A 1 
ATOM   383  C C   . LEU A 1 50  ? 4.292   -12.767 -10.774 1.00 97.53 50  A 1 
ATOM   384  O O   . LEU A 1 50  ? 5.298   -12.076 -10.970 1.00 97.33 50  A 1 
ATOM   385  C CB  . LEU A 1 50  ? 2.029   -11.703 -10.689 1.00 96.67 50  A 1 
ATOM   386  C CG  . LEU A 1 50  ? 2.554   -10.378 -10.129 1.00 94.85 50  A 1 
ATOM   387  C CD1 . LEU A 1 50  ? 2.912   -9.430  -11.260 1.00 91.41 50  A 1 
ATOM   388  C CD2 . LEU A 1 50  ? 1.525   -9.750  -9.201  1.00 90.79 50  A 1 
ATOM   389  N N   . VAL A 1 51  ? 4.275   -13.760 -9.897  1.00 97.66 51  A 1 
ATOM   390  C CA  . VAL A 1 51  ? 5.460   -14.103 -9.119  1.00 97.69 51  A 1 
ATOM   391  C C   . VAL A 1 51  ? 6.603   -14.481 -10.048 1.00 97.67 51  A 1 
ATOM   392  O O   . VAL A 1 51  ? 7.743   -14.023 -9.882  1.00 97.40 51  A 1 
ATOM   393  C CB  . VAL A 1 51  ? 5.161   -15.245 -8.131  1.00 97.37 51  A 1 
ATOM   394  C CG1 . VAL A 1 51  ? 6.444   -15.774 -7.509  1.00 96.11 51  A 1 
ATOM   395  C CG2 . VAL A 1 51  ? 4.203   -14.767 -7.047  1.00 96.33 51  A 1 
ATOM   396  N N   . LYS A 1 52  ? 6.312   -15.314 -11.045 1.00 97.76 52  A 1 
ATOM   397  C CA  . LYS A 1 52  ? 7.333   -15.718 -12.001 1.00 97.50 52  A 1 
ATOM   398  C C   . LYS A 1 52  ? 7.865   -14.516 -12.768 1.00 97.35 52  A 1 
ATOM   399  O O   . LYS A 1 52  ? 9.078   -14.393 -12.995 1.00 96.91 52  A 1 
ATOM   400  C CB  . LYS A 1 52  ? 6.771   -16.754 -12.977 1.00 97.38 52  A 1 
ATOM   401  C CG  . LYS A 1 52  ? 6.452   -18.102 -12.344 1.00 91.00 52  A 1 
ATOM   402  C CD  . LYS A 1 52  ? 5.910   -19.077 -13.371 1.00 87.14 52  A 1 
ATOM   403  C CE  . LYS A 1 52  ? 5.593   -20.419 -12.751 1.00 76.60 52  A 1 
ATOM   404  N NZ  . LYS A 1 52  ? 5.053   -21.390 -13.752 1.00 68.19 52  A 1 
ATOM   405  N N   . PHE A 1 53  ? 6.982   -13.595 -13.166 1.00 97.26 53  A 1 
ATOM   406  C CA  . PHE A 1 53  ? 7.389   -12.420 -13.913 1.00 96.90 53  A 1 
ATOM   407  C C   . PHE A 1 53  ? 8.328   -11.538 -13.091 1.00 97.16 53  A 1 
ATOM   408  O O   . PHE A 1 53  ? 9.367   -11.081 -13.580 1.00 96.89 53  A 1 
ATOM   409  C CB  . PHE A 1 53  ? 6.183   -11.611 -14.366 1.00 96.45 53  A 1 
ATOM   410  C CG  . PHE A 1 53  ? 6.537   -10.334 -15.075 1.00 96.11 53  A 1 
ATOM   411  C CD1 . PHE A 1 53  ? 6.818   -10.339 -16.431 1.00 95.06 53  A 1 
ATOM   412  C CD2 . PHE A 1 53  ? 6.616   -9.142  -14.384 1.00 95.06 53  A 1 
ATOM   413  C CE1 . PHE A 1 53  ? 7.160   -9.168  -17.086 1.00 93.84 53  A 1 
ATOM   414  C CE2 . PHE A 1 53  ? 6.962   -7.962  -15.034 1.00 93.79 53  A 1 
ATOM   415  C CZ  . PHE A 1 53  ? 7.236   -7.980  -16.385 1.00 93.84 53  A 1 
ATOM   416  N N   . ILE A 1 54  ? 7.959   -11.280 -11.836 1.00 97.20 54  A 1 
ATOM   417  C CA  . ILE A 1 54  ? 8.773   -10.431 -10.978 1.00 97.30 54  A 1 
ATOM   418  C C   . ILE A 1 54  ? 10.161  -11.038 -10.789 1.00 97.31 54  A 1 
ATOM   419  O O   . ILE A 1 54  ? 11.174  -10.347 -10.891 1.00 97.04 54  A 1 
ATOM   420  C CB  . ILE A 1 54  ? 8.081   -10.213 -9.614  1.00 97.62 54  A 1 
ATOM   421  C CG1 . ILE A 1 54  ? 6.821   -9.369  -9.795  1.00 97.22 54  A 1 
ATOM   422  C CG2 . ILE A 1 54  ? 9.039   -9.542  -8.627  1.00 97.25 54  A 1 
ATOM   423  C CD1 . ILE A 1 54  ? 5.984   -9.233  -8.536  1.00 96.50 54  A 1 
ATOM   424  N N   . LYS A 1 55  ? 10.211  -12.327 -10.517 1.00 97.31 55  A 1 
ATOM   425  C CA  . LYS A 1 55  ? 11.496  -12.993 -10.313 1.00 96.96 55  A 1 
ATOM   426  C C   . LYS A 1 55  ? 12.376  -12.923 -11.562 1.00 96.68 55  A 1 
ATOM   427  O O   . LYS A 1 55  ? 13.579  -12.713 -11.465 1.00 95.77 55  A 1 
ATOM   428  C CB  . LYS A 1 55  ? 11.286  -14.448 -9.895  1.00 96.45 55  A 1 
ATOM   429  C CG  . LYS A 1 55  ? 10.773  -14.619 -8.474  1.00 94.39 55  A 1 
ATOM   430  C CD  . LYS A 1 55  ? 10.741  -16.086 -8.080  1.00 91.93 55  A 1 
ATOM   431  C CE  . LYS A 1 55  ? 10.419  -16.261 -6.617  1.00 87.51 55  A 1 
ATOM   432  N NZ  . LYS A 1 55  ? 10.491  -17.688 -6.193  1.00 83.79 55  A 1 
ATOM   433  N N   . ARG A 1 56  ? 11.769  -13.094 -12.740 1.00 96.88 56  A 1 
ATOM   434  C CA  . ARG A 1 56  ? 12.519  -13.075 -13.989 1.00 96.36 56  A 1 
ATOM   435  C C   . ARG A 1 56  ? 13.004  -11.673 -14.352 1.00 96.34 56  A 1 
ATOM   436  O O   . ARG A 1 56  ? 13.946  -11.526 -15.134 1.00 95.17 56  A 1 
ATOM   437  C CB  . ARG A 1 56  ? 11.677  -13.640 -15.133 1.00 95.42 56  A 1 
ATOM   438  C CG  . ARG A 1 56  ? 11.500  -15.143 -15.095 1.00 84.42 56  A 1 
ATOM   439  C CD  . ARG A 1 56  ? 10.580  -15.625 -16.207 1.00 82.79 56  A 1 
ATOM   440  N NE  . ARG A 1 56  ? 11.022  -15.188 -17.522 1.00 74.35 56  A 1 
ATOM   441  C CZ  . ARG A 1 56  ? 11.921  -15.828 -18.265 1.00 68.87 56  A 1 
ATOM   442  N NH1 . ARG A 1 56  ? 12.472  -16.960 -17.828 1.00 61.94 56  A 1 
ATOM   443  N NH2 . ARG A 1 56  ? 12.259  -15.353 -19.451 1.00 61.51 56  A 1 
ATOM   444  N N   . ASN A 1 57  ? 12.374  -10.639 -13.786 1.00 96.32 57  A 1 
ATOM   445  C CA  . ASN A 1 57  ? 12.712  -9.256  -14.103 1.00 96.08 57  A 1 
ATOM   446  C C   . ASN A 1 57  ? 13.334  -8.523  -12.924 1.00 96.14 57  A 1 
ATOM   447  O O   . ASN A 1 57  ? 13.233  -7.299  -12.824 1.00 95.20 57  A 1 
ATOM   448  C CB  . ASN A 1 57  ? 11.478  -8.513  -14.619 1.00 95.80 57  A 1 
ATOM   449  C CG  . ASN A 1 57  ? 11.072  -8.960  -16.005 1.00 94.60 57  A 1 
ATOM   450  O OD1 . ASN A 1 57  ? 11.562  -8.443  -17.005 1.00 86.95 57  A 1 
ATOM   451  N ND2 . ASN A 1 57  ? 10.182  -9.937  -16.066 1.00 86.06 57  A 1 
ATOM   452  N N   . THR A 1 58  ? 13.981  -9.259  -12.040 1.00 96.38 58  A 1 
ATOM   453  C CA  . THR A 1 58  ? 14.673  -8.693  -10.892 1.00 96.26 58  A 1 
ATOM   454  C C   . THR A 1 58  ? 16.162  -8.995  -11.014 1.00 95.59 58  A 1 
ATOM   455  O O   . THR A 1 58  ? 16.554  -10.161 -11.101 1.00 93.56 58  A 1 
ATOM   456  C CB  . THR A 1 58  ? 14.137  -9.261  -9.579  1.00 95.95 58  A 1 
ATOM   457  O OG1 . THR A 1 58  ? 12.763  -8.911  -9.424  1.00 91.59 58  A 1 
ATOM   458  C CG2 . THR A 1 58  ? 14.931  -8.717  -8.396  1.00 92.77 58  A 1 
ATOM   459  N N   . ASP A 1 59  ? 16.986  -7.932  -11.027 1.00 94.75 59  A 1 
ATOM   460  C CA  . ASP A 1 59  ? 18.429  -8.132  -11.075 1.00 93.43 59  A 1 
ATOM   461  C C   . ASP A 1 59  ? 19.015  -8.135  -9.661  1.00 93.32 59  A 1 
ATOM   462  O O   . ASP A 1 59  ? 18.288  -8.109  -8.669  1.00 89.29 59  A 1 
ATOM   463  C CB  . ASP A 1 59  ? 19.098  -7.077  -11.955 1.00 90.06 59  A 1 
ATOM   464  C CG  . ASP A 1 59  ? 18.828  -5.652  -11.509 1.00 80.72 59  A 1 
ATOM   465  O OD1 . ASP A 1 59  ? 18.476  -5.449  -10.332 1.00 74.58 59  A 1 
ATOM   466  O OD2 . ASP A 1 59  ? 18.988  -4.734  -12.342 1.00 74.79 59  A 1 
ATOM   467  N N   . VAL A 1 60  ? 20.346  -8.156  -9.576  1.00 92.13 60  A 1 
ATOM   468  C CA  . VAL A 1 60  ? 21.019  -8.335  -8.295  1.00 91.42 60  A 1 
ATOM   469  C C   . VAL A 1 60  ? 20.666  -7.241  -7.295  1.00 92.22 60  A 1 
ATOM   470  O O   . VAL A 1 60  ? 20.551  -7.496  -6.103  1.00 89.42 60  A 1 
ATOM   471  C CB  . VAL A 1 60  ? 22.546  -8.421  -8.495  1.00 88.66 60  A 1 
ATOM   472  C CG1 . VAL A 1 60  ? 23.072  -7.163  -9.165  1.00 77.21 60  A 1 
ATOM   473  C CG2 . VAL A 1 60  ? 23.251  -8.671  -7.175  1.00 77.82 60  A 1 
ATOM   474  N N   . ASN A 1 61  ? 20.460  -6.009  -7.786  1.00 93.06 61  A 1 
ATOM   475  C CA  . ASN A 1 61  ? 20.129  -4.891  -6.910  1.00 93.99 61  A 1 
ATOM   476  C C   . ASN A 1 61  ? 18.656  -4.508  -6.982  1.00 95.26 61  A 1 
ATOM   477  O O   . ASN A 1 61  ? 18.283  -3.375  -6.663  1.00 92.59 61  A 1 
ATOM   478  C CB  . ASN A 1 61  ? 20.998  -3.678  -7.245  1.00 90.46 61  A 1 
ATOM   479  C CG  . ASN A 1 61  ? 22.430  -3.831  -6.776  1.00 83.80 61  A 1 
ATOM   480  O OD1 . ASN A 1 61  ? 22.706  -4.572  -5.833  1.00 72.95 61  A 1 
ATOM   481  N ND2 . ASN A 1 61  ? 23.350  -3.143  -7.433  1.00 72.74 61  A 1 
ATOM   482  N N   . GLY A 1 62  ? 17.797  -5.451  -7.387  1.00 94.81 62  A 1 
ATOM   483  C CA  . GLY A 1 62  ? 16.376  -5.191  -7.504  1.00 95.93 62  A 1 
ATOM   484  C C   . GLY A 1 62  ? 15.514  -6.020  -6.570  1.00 97.09 62  A 1 
ATOM   485  O O   . GLY A 1 62  ? 14.291  -6.027  -6.698  1.00 96.07 62  A 1 
ATOM   486  N N   . LYS A 1 63  ? 16.151  -6.733  -5.630  1.00 96.80 63  A 1 
ATOM   487  C CA  . LYS A 1 63  ? 15.422  -7.600  -4.709  1.00 97.13 63  A 1 
ATOM   488  C C   . LYS A 1 63  ? 14.880  -6.798  -3.530  1.00 97.50 63  A 1 
ATOM   489  O O   . LYS A 1 63  ? 15.222  -7.026  -2.370  1.00 97.03 63  A 1 
ATOM   490  C CB  . LYS A 1 63  ? 16.318  -8.743  -4.236  1.00 96.75 63  A 1 
ATOM   491  C CG  . LYS A 1 63  ? 16.749  -9.665  -5.358  1.00 95.37 63  A 1 
ATOM   492  C CD  . LYS A 1 63  ? 17.607  -10.807 -4.855  1.00 92.36 63  A 1 
ATOM   493  C CE  . LYS A 1 63  ? 18.008  -11.728 -5.992  1.00 87.36 63  A 1 
ATOM   494  N NZ  . LYS A 1 63  ? 18.858  -12.870 -5.523  1.00 79.09 63  A 1 
ATOM   495  N N   . VAL A 1 64  ? 14.018  -5.833  -3.861  1.00 98.09 64  A 1 
ATOM   496  C CA  . VAL A 1 64  ? 13.396  -4.952  -2.889  1.00 98.21 64  A 1 
ATOM   497  C C   . VAL A 1 64  ? 11.932  -4.790  -3.290  1.00 98.41 64  A 1 
ATOM   498  O O   . VAL A 1 64  ? 11.622  -4.647  -4.476  1.00 98.28 64  A 1 
ATOM   499  C CB  . VAL A 1 64  ? 14.077  -3.570  -2.839  1.00 97.97 64  A 1 
ATOM   500  C CG1 . VAL A 1 64  ? 13.477  -2.720  -1.731  1.00 96.75 64  A 1 
ATOM   501  C CG2 . VAL A 1 64  ? 15.576  -3.719  -2.643  1.00 96.89 64  A 1 
ATOM   502  N N   . MET A 1 65  ? 11.031  -4.811  -2.310  1.00 98.53 65  A 1 
ATOM   503  C CA  . MET A 1 65  ? 9.605   -4.748  -2.613  1.00 98.68 65  A 1 
ATOM   504  C C   . MET A 1 65  ? 8.828   -4.084  -1.489  1.00 98.71 65  A 1 
ATOM   505  O O   . MET A 1 65  ? 8.973   -4.445  -0.326  1.00 98.58 65  A 1 
ATOM   506  C CB  . MET A 1 65  ? 9.036   -6.146  -2.876  1.00 98.33 65  A 1 
ATOM   507  C CG  . MET A 1 65  ? 7.522   -6.180  -3.081  1.00 97.48 65  A 1 
ATOM   508  S SD  . MET A 1 65  ? 6.904   -7.835  -3.422  1.00 97.13 65  A 1 
ATOM   509  C CE  . MET A 1 65  ? 7.553   -8.096  -5.065  1.00 92.60 65  A 1 
ATOM   510  N N   . VAL A 1 66  ? 7.984   -3.118  -1.870  1.00 98.65 66  A 1 
ATOM   511  C CA  . VAL A 1 66  ? 6.982   -2.577  -0.968  1.00 98.62 66  A 1 
ATOM   512  C C   . VAL A 1 66  ? 5.678   -3.313  -1.240  1.00 98.61 66  A 1 
ATOM   513  O O   . VAL A 1 66  ? 5.184   -3.325  -2.366  1.00 98.25 66  A 1 
ATOM   514  C CB  . VAL A 1 66  ? 6.783   -1.065  -1.165  1.00 98.32 66  A 1 
ATOM   515  C CG1 . VAL A 1 66  ? 5.650   -0.566  -0.282  1.00 95.32 66  A 1 
ATOM   516  C CG2 . VAL A 1 66  ? 8.068   -0.322  -0.857  1.00 95.37 66  A 1 
ATOM   517  N N   . TYR A 1 67  ? 5.126   -3.941  -0.203  1.00 98.65 67  A 1 
ATOM   518  C CA  . TYR A 1 67  ? 3.848   -4.623  -0.299  1.00 98.55 67  A 1 
ATOM   519  C C   . TYR A 1 67  ? 2.786   -3.726  0.332   1.00 98.48 67  A 1 
ATOM   520  O O   . TYR A 1 67  ? 2.751   -3.555  1.552   1.00 97.82 67  A 1 
ATOM   521  C CB  . TYR A 1 67  ? 3.904   -5.986  0.389   1.00 98.11 67  A 1 
ATOM   522  C CG  . TYR A 1 67  ? 2.553   -6.642  0.545   1.00 97.68 67  A 1 
ATOM   523  C CD1 . TYR A 1 67  ? 1.875   -7.140  -0.552  1.00 96.25 67  A 1 
ATOM   524  C CD2 . TYR A 1 67  ? 1.956   -6.738  1.789   1.00 96.25 67  A 1 
ATOM   525  C CE1 . TYR A 1 67  ? 0.630   -7.728  -0.422  1.00 94.80 67  A 1 
ATOM   526  C CE2 . TYR A 1 67  ? 0.705   -7.328  1.935   1.00 94.66 67  A 1 
ATOM   527  C CZ  . TYR A 1 67  ? 0.048   -7.816  0.832   1.00 94.89 67  A 1 
ATOM   528  O OH  . TYR A 1 67  ? -1.180  -8.389  0.968   1.00 92.79 67  A 1 
ATOM   529  N N   . ASN A 1 68  ? 1.908   -3.151  -0.512  1.00 97.68 68  A 1 
ATOM   530  C CA  . ASN A 1 68  ? 1.020   -2.071  -0.091  1.00 97.68 68  A 1 
ATOM   531  C C   . ASN A 1 68  ? -0.338  -2.525  0.441   1.00 97.67 68  A 1 
ATOM   532  O O   . ASN A 1 68  ? -1.254  -1.715  0.559   1.00 94.60 68  A 1 
ATOM   533  C CB  . ASN A 1 68  ? 0.818   -1.068  -1.237  1.00 96.15 68  A 1 
ATOM   534  C CG  . ASN A 1 68  ? 1.844   0.048   -1.224  1.00 96.17 68  A 1 
ATOM   535  O OD1 . ASN A 1 68  ? 2.910   -0.062  -1.831  1.00 87.54 68  A 1 
ATOM   536  N ND2 . ASN A 1 68  ? 1.521   1.128   -0.536  1.00 87.43 68  A 1 
ATOM   537  N N   . GLY A 1 69  ? -0.489  -3.800  0.772   1.00 97.37 69  A 1 
ATOM   538  C CA  . GLY A 1 69  ? -1.669  -4.270  1.468   1.00 97.42 69  A 1 
ATOM   539  C C   . GLY A 1 69  ? -2.860  -4.636  0.600   1.00 97.51 69  A 1 
ATOM   540  O O   . GLY A 1 69  ? -2.778  -4.672  -0.626  1.00 96.01 69  A 1 
ATOM   541  N N   . ASP A 1 70  ? -3.996  -4.907  1.283   1.00 96.20 70  A 1 
ATOM   542  C CA  . ASP A 1 70  ? -5.270  -5.304  0.691   1.00 96.47 70  A 1 
ATOM   543  C C   . ASP A 1 70  ? -5.199  -6.642  -0.050  1.00 96.12 70  A 1 
ATOM   544  O O   . ASP A 1 70  ? -5.334  -6.712  -1.273  1.00 93.27 70  A 1 
ATOM   545  C CB  . ASP A 1 70  ? -5.852  -4.192  -0.191  1.00 95.90 70  A 1 
ATOM   546  C CG  . ASP A 1 70  ? -6.917  -3.395  0.545   1.00 94.91 70  A 1 
ATOM   547  O OD1 . ASP A 1 70  ? -7.042  -3.551  1.781   1.00 92.08 70  A 1 
ATOM   548  O OD2 . ASP A 1 70  ? -7.645  -2.619  -0.112  1.00 92.20 70  A 1 
ATOM   549  N N   . ILE A 1 71  ? -5.049  -7.698  0.729   1.00 95.47 71  A 1 
ATOM   550  C CA  . ILE A 1 71  ? -5.093  -9.057  0.206   1.00 94.80 71  A 1 
ATOM   551  C C   . ILE A 1 71  ? -6.525  -9.591  0.163   1.00 94.50 71  A 1 
ATOM   552  O O   . ILE A 1 71  ? -6.860  -10.424 -0.677  1.00 92.86 71  A 1 
ATOM   553  C CB  . ILE A 1 71  ? -4.201  -10.002 1.045   1.00 93.25 71  A 1 
ATOM   554  C CG1 . ILE A 1 71  ? -4.191  -11.415 0.473   1.00 91.43 71  A 1 
ATOM   555  C CG2 . ILE A 1 71  ? -4.658  -10.037 2.505   1.00 91.22 71  A 1 
ATOM   556  C CD1 . ILE A 1 71  ? -3.516  -11.517 -0.889  1.00 89.34 71  A 1 
ATOM   557  N N   . VAL A 1 72  ? -7.391  -9.104  1.062   1.00 92.32 72  A 1 
ATOM   558  C CA  . VAL A 1 72  ? -8.729  -9.665  1.205   1.00 91.27 72  A 1 
ATOM   559  C C   . VAL A 1 72  ? -9.595  -9.311  0.002   1.00 91.28 72  A 1 
ATOM   560  O O   . VAL A 1 72  ? -9.564  -8.187  -0.501  1.00 89.45 72  A 1 
ATOM   561  C CB  . VAL A 1 72  ? -9.394  -9.195  2.505   1.00 88.68 72  A 1 
ATOM   562  C CG1 . VAL A 1 72  ? -10.780 -9.807  2.658   1.00 84.86 72  A 1 
ATOM   563  C CG2 . VAL A 1 72  ? -8.526  -9.559  3.705   1.00 86.07 72  A 1 
ATOM   564  N N   . SER A 1 73  ? -10.380 -10.288 -0.456  1.00 91.49 73  A 1 
ATOM   565  C CA  . SER A 1 73  ? -11.222 -10.151 -1.635  1.00 89.79 73  A 1 
ATOM   566  C C   . SER A 1 73  ? -12.517 -9.401  -1.320  1.00 88.12 73  A 1 
ATOM   567  O O   . SER A 1 73  ? -12.641 -8.762  -0.270  1.00 82.40 73  A 1 
ATOM   568  C CB  . SER A 1 73  ? -11.523 -11.537 -2.213  1.00 86.96 73  A 1 
ATOM   569  O OG  . SER A 1 73  ? -12.247 -11.467 -3.423  1.00 79.00 73  A 1 
ATOM   570  N N   . ARG A 1 74  ? -13.493 -9.464  -2.240  1.00 83.94 74  A 1 
ATOM   571  C CA  . ARG A 1 74  ? -14.758 -8.771  -2.047  1.00 78.24 74  A 1 
ATOM   572  C C   . ARG A 1 74  ? -15.495 -9.296  -0.825  1.00 75.95 74  A 1 
ATOM   573  O O   . ARG A 1 74  ? -15.431 -10.480 -0.508  1.00 68.35 74  A 1 
ATOM   574  C CB  . ARG A 1 74  ? -15.661 -8.924  -3.278  1.00 73.12 74  A 1 
ATOM   575  C CG  . ARG A 1 74  ? -15.127 -8.304  -4.548  1.00 66.90 74  A 1 
ATOM   576  C CD  . ARG A 1 74  ? -14.838 -6.818  -4.368  1.00 64.45 74  A 1 
ATOM   577  N NE  . ARG A 1 74  ? -13.413 -6.552  -4.435  1.00 62.69 74  A 1 
ATOM   578  C CZ  . ARG A 1 74  ? -12.856 -5.342  -4.284  1.00 60.73 74  A 1 
ATOM   579  N NH1 . ARG A 1 74  ? -13.623 -4.295  -4.041  1.00 55.89 74  A 1 
ATOM   580  N NH2 . ARG A 1 74  ? -11.549 -5.201  -4.372  1.00 54.82 74  A 1 
ATOM   581  N N   . ALA A 1 75  ? -16.214 -8.399  -0.159  1.00 67.38 75  A 1 
ATOM   582  C CA  . ALA A 1 75  ? -16.966 -8.759  1.033   1.00 63.25 75  A 1 
ATOM   583  C C   . ALA A 1 75  ? -18.137 -9.667  0.673   1.00 66.12 75  A 1 
ATOM   584  O O   . ALA A 1 75  ? -19.026 -9.277  -0.084  1.00 60.08 75  A 1 
ATOM   585  C CB  . ALA A 1 75  ? -17.459 -7.502  1.745   1.00 54.27 75  A 1 
ATOM   586  N N   . ILE A 1 76  ? -18.129 -10.876 1.228   1.00 68.20 76  A 1 
ATOM   587  C CA  . ILE A 1 76  ? -19.234 -11.810 1.102   1.00 65.09 76  A 1 
ATOM   588  C C   . ILE A 1 76  ? -19.518 -12.382 2.492   1.00 66.78 76  A 1 
ATOM   589  O O   . ILE A 1 76  ? -18.675 -12.267 3.380   1.00 60.20 76  A 1 
ATOM   590  C CB  . ILE A 1 76  ? -18.923 -12.944 0.093   1.00 57.74 76  A 1 
ATOM   591  C CG1 . ILE A 1 76  ? -17.668 -13.707 0.501   1.00 51.31 76  A 1 
ATOM   592  C CG2 . ILE A 1 76  ? -18.770 -12.359 -1.312  1.00 49.88 76  A 1 
ATOM   593  C CD1 . ILE A 1 76  ? -17.374 -14.906 -0.374  1.00 46.59 76  A 1 
ATOM   594  N N   . PRO A 1 77  ? -20.692 -12.979 2.697   1.00 62.56 77  A 1 
ATOM   595  C CA  . PRO A 1 77  ? -21.087 -13.397 4.051   1.00 60.46 77  A 1 
ATOM   596  C C   . PRO A 1 77  ? -20.069 -14.241 4.799   1.00 63.99 77  A 1 
ATOM   597  O O   . PRO A 1 77  ? -19.941 -14.103 6.014   1.00 59.48 77  A 1 
ATOM   598  C CB  . PRO A 1 77  ? -22.385 -14.167 3.805   1.00 52.90 77  A 1 
ATOM   599  C CG  . PRO A 1 77  ? -22.974 -13.513 2.605   1.00 51.03 77  A 1 
ATOM   600  C CD  . PRO A 1 77  ? -21.796 -13.149 1.732   1.00 55.14 77  A 1 
ATOM   601  N N   . LYS A 1 78  ? -19.342 -15.107 4.112   1.00 70.90 78  A 1 
ATOM   602  C CA  . LYS A 1 78  ? -18.422 -16.008 4.797   1.00 71.04 78  A 1 
ATOM   603  C C   . LYS A 1 78  ? -17.094 -15.339 5.161   1.00 74.43 78  A 1 
ATOM   604  O O   . LYS A 1 78  ? -16.261 -15.959 5.822   1.00 70.37 78  A 1 
ATOM   605  C CB  . LYS A 1 78  ? -18.168 -17.265 3.968   1.00 65.01 78  A 1 
ATOM   606  C CG  . LYS A 1 78  ? -17.123 -17.117 2.883   1.00 57.08 78  A 1 
ATOM   607  C CD  . LYS A 1 78  ? -16.763 -18.479 2.300   1.00 51.97 78  A 1 
ATOM   608  C CE  . LYS A 1 78  ? -15.578 -18.404 1.376   1.00 45.27 78  A 1 
ATOM   609  N NZ  . LYS A 1 78  ? -15.145 -19.760 0.907   1.00 38.69 78  A 1 
ATOM   610  N N   . TYR A 1 79  ? -16.888 -14.087 4.735   1.00 76.11 79  A 1 
ATOM   611  C CA  . TYR A 1 79  ? -15.642 -13.389 5.036   1.00 76.88 79  A 1 
ATOM   612  C C   . TYR A 1 79  ? -15.696 -12.859 6.467   1.00 80.06 79  A 1 
ATOM   613  O O   . TYR A 1 79  ? -15.910 -11.675 6.715   1.00 78.01 79  A 1 
ATOM   614  C CB  . TYR A 1 79  ? -15.390 -12.249 4.050   1.00 71.92 79  A 1 
ATOM   615  C CG  . TYR A 1 79  ? -14.862 -12.703 2.696   1.00 67.57 79  A 1 
ATOM   616  C CD1 . TYR A 1 79  ? -14.910 -14.029 2.314   1.00 61.55 79  A 1 
ATOM   617  C CD2 . TYR A 1 79  ? -14.307 -11.790 1.810   1.00 62.14 79  A 1 
ATOM   618  C CE1 . TYR A 1 79  ? -14.434 -14.447 1.085   1.00 56.77 79  A 1 
ATOM   619  C CE2 . TYR A 1 79  ? -13.825 -12.192 0.573   1.00 56.90 79  A 1 
ATOM   620  C CZ  . TYR A 1 79  ? -13.889 -13.520 0.215   1.00 56.24 79  A 1 
ATOM   621  O OH  . TYR A 1 79  ? -13.417 -13.927 -1.004  1.00 49.97 79  A 1 
ATOM   622  N N   . ASN A 1 80  ? -15.493 -13.770 7.411   1.00 84.08 80  A 1 
ATOM   623  C CA  . ASN A 1 80  ? -15.517 -13.441 8.823   1.00 85.67 80  A 1 
ATOM   624  C C   . ASN A 1 80  ? -14.103 -13.212 9.339   1.00 87.66 80  A 1 
ATOM   625  O O   . ASN A 1 80  ? -13.151 -13.088 8.553   1.00 87.86 80  A 1 
ATOM   626  C CB  . ASN A 1 80  ? -16.227 -14.547 9.608   1.00 83.11 80  A 1 
ATOM   627  C CG  . ASN A 1 80  ? -15.608 -15.917 9.375   1.00 82.19 80  A 1 
ATOM   628  O OD1 . ASN A 1 80  ? -14.483 -16.039 8.903   1.00 77.64 80  A 1 
ATOM   629  N ND2 . ASN A 1 80  ? -16.354 -16.963 9.702   1.00 77.62 80  A 1 
ATOM   630  N N   . LEU A 1 81  ? -13.965 -13.139 10.657  1.00 87.64 81  A 1 
ATOM   631  C CA  . LEU A 1 81  ? -12.671 -12.884 11.280  1.00 88.87 81  A 1 
ATOM   632  C C   . LEU A 1 81  ? -11.626 -13.903 10.841  1.00 90.23 81  A 1 
ATOM   633  O O   . LEU A 1 81  ? -10.506 -13.529 10.460  1.00 90.35 81  A 1 
ATOM   634  C CB  . LEU A 1 81  ? -12.829 -12.906 12.802  1.00 87.22 81  A 1 
ATOM   635  C CG  . LEU A 1 81  ? -11.538 -12.753 13.615  1.00 83.71 81  A 1 
ATOM   636  C CD1 . LEU A 1 81  ? -10.940 -11.379 13.391  1.00 78.82 81  A 1 
ATOM   637  C CD2 . LEU A 1 81  ? -11.811 -12.984 15.086  1.00 78.86 81  A 1 
ATOM   638  N N   . ASP A 1 82  ? -11.987 -15.175 10.875  1.00 91.04 82  A 1 
ATOM   639  C CA  . ASP A 1 82  ? -11.031 -16.223 10.533  1.00 91.50 82  A 1 
ATOM   640  C C   . ASP A 1 82  ? -10.616 -16.154 9.071   1.00 92.51 82  A 1 
ATOM   641  O O   . ASP A 1 82  ? -9.469  -16.463 8.730   1.00 92.21 82  A 1 
ATOM   642  C CB  . ASP A 1 82  ? -11.622 -17.599 10.843  1.00 90.36 82  A 1 
ATOM   643  C CG  . ASP A 1 82  ? -11.724 -17.869 12.336  1.00 82.26 82  A 1 
ATOM   644  O OD1 . ASP A 1 82  ? -10.984 -17.231 13.110  1.00 76.42 82  A 1 
ATOM   645  O OD2 . ASP A 1 82  ? -12.541 -18.722 12.729  1.00 75.07 82  A 1 
ATOM   646  N N   . TYR A 1 83  ? -11.519 -15.732 8.193   1.00 91.92 83  A 1 
ATOM   647  C CA  . TYR A 1 83  ? -11.204 -15.629 6.775   1.00 92.10 83  A 1 
ATOM   648  C C   . TYR A 1 83  ? -10.185 -14.524 6.518   1.00 92.86 83  A 1 
ATOM   649  O O   . TYR A 1 83  ? -9.254  -14.685 5.724   1.00 92.49 83  A 1 
ATOM   650  C CB  . TYR A 1 83  ? -12.467 -15.387 5.962   1.00 90.89 83  A 1 
ATOM   651  C CG  . TYR A 1 83  ? -12.304 -15.732 4.496   1.00 88.70 83  A 1 
ATOM   652  C CD1 . TYR A 1 83  ? -11.759 -14.825 3.597   1.00 85.57 83  A 1 
ATOM   653  C CD2 . TYR A 1 83  ? -12.691 -16.972 4.001   1.00 85.02 83  A 1 
ATOM   654  C CE1 . TYR A 1 83  ? -11.597 -15.136 2.265   1.00 82.85 83  A 1 
ATOM   655  C CE2 . TYR A 1 83  ? -12.536 -17.296 2.669   1.00 82.72 83  A 1 
ATOM   656  C CZ  . TYR A 1 83  ? -11.988 -16.372 1.802   1.00 82.66 83  A 1 
ATOM   657  O OH  . TYR A 1 83  ? -11.831 -16.686 0.476   1.00 78.96 83  A 1 
ATOM   658  N N   . VAL A 1 84  ? -10.359 -13.390 7.203   1.00 93.57 84  A 1 
ATOM   659  C CA  . VAL A 1 84  ? -9.397  -12.293 7.074   1.00 94.17 84  A 1 
ATOM   660  C C   . VAL A 1 84  ? -8.031  -12.723 7.583   1.00 94.95 84  A 1 
ATOM   661  O O   . VAL A 1 84  ? -7.004  -12.450 6.955   1.00 95.03 84  A 1 
ATOM   662  C CB  . VAL A 1 84  ? -9.890  -11.040 7.829   1.00 93.55 84  A 1 
ATOM   663  C CG1 . VAL A 1 84  ? -8.808  -9.967  7.860   1.00 91.74 84  A 1 
ATOM   664  C CG2 . VAL A 1 84  ? -11.152 -10.496 7.173   1.00 92.03 84  A 1 
ATOM   665  N N   . LYS A 1 85  ? -8.007  -13.411 8.719   1.00 94.98 85  A 1 
ATOM   666  C CA  . LYS A 1 85  ? -6.741  -13.893 9.269   1.00 95.42 85  A 1 
ATOM   667  C C   . LYS A 1 85  ? -6.068  -14.858 8.297   1.00 95.95 85  A 1 
ATOM   668  O O   . LYS A 1 85  ? -4.858  -14.782 8.079   1.00 96.06 85  A 1 
ATOM   669  C CB  . LYS A 1 85  ? -6.978  -14.562 10.621  1.00 95.41 85  A 1 
ATOM   670  C CG  . LYS A 1 85  ? -7.417  -13.591 11.719  1.00 93.92 85  A 1 
ATOM   671  C CD  . LYS A 1 85  ? -7.750  -14.302 13.021  1.00 91.59 85  A 1 
ATOM   672  C CE  . LYS A 1 85  ? -6.516  -14.860 13.692  1.00 86.77 85  A 1 
ATOM   673  N NZ  . LYS A 1 85  ? -6.841  -15.468 15.018  1.00 80.19 85  A 1 
ATOM   674  N N   . GLN A 1 86  ? -6.848  -15.761 7.701   1.00 95.61 86  A 1 
ATOM   675  C CA  . GLN A 1 86  ? -6.298  -16.709 6.744   1.00 95.56 86  A 1 
ATOM   676  C C   . GLN A 1 86  ? -5.745  -15.998 5.513   1.00 95.98 86  A 1 
ATOM   677  O O   . GLN A 1 86  ? -4.733  -16.413 4.944   1.00 95.63 86  A 1 
ATOM   678  C CB  . GLN A 1 86  ? -7.356  -17.728 6.331   1.00 94.48 86  A 1 
ATOM   679  C CG  . GLN A 1 86  ? -6.824  -18.842 5.429   1.00 84.98 86  A 1 
ATOM   680  C CD  . GLN A 1 86  ? -5.732  -19.652 6.093   1.00 78.18 86  A 1 
ATOM   681  O OE1 . GLN A 1 86  ? -5.908  -20.164 7.192   1.00 70.97 86  A 1 
ATOM   682  N NE2 . GLN A 1 86  ? -4.595  -19.761 5.427   1.00 66.26 86  A 1 
ATOM   683  N N   . SER A 1 87  ? -6.413  -14.912 5.082   1.00 95.79 87  A 1 
ATOM   684  C CA  . SER A 1 87  ? -5.938  -14.135 3.944   1.00 95.82 87  A 1 
ATOM   685  C C   . SER A 1 87  ? -4.557  -13.538 4.224   1.00 96.51 87  A 1 
ATOM   686  O O   . SER A 1 87  ? -3.697  -13.514 3.346   1.00 96.36 87  A 1 
ATOM   687  C CB  . SER A 1 87  ? -6.926  -13.022 3.602   1.00 95.12 87  A 1 
ATOM   688  O OG  . SER A 1 87  ? -8.173  -13.554 3.181   1.00 88.37 87  A 1 
ATOM   689  N N   . ILE A 1 88  ? -4.350  -13.062 5.453   1.00 96.71 88  A 1 
ATOM   690  C CA  . ILE A 1 88  ? -3.066  -12.491 5.832   1.00 97.15 88  A 1 
ATOM   691  C C   . ILE A 1 88  ? -1.998  -13.573 5.892   1.00 97.44 88  A 1 
ATOM   692  O O   . ILE A 1 88  ? -0.860  -13.362 5.464   1.00 97.24 88  A 1 
ATOM   693  C CB  . ILE A 1 88  ? -3.180  -11.739 7.164   1.00 96.78 88  A 1 
ATOM   694  C CG1 . ILE A 1 88  ? -4.138  -10.552 7.011   1.00 94.73 88  A 1 
ATOM   695  C CG2 . ILE A 1 88  ? -1.816  -11.261 7.654   1.00 95.66 88  A 1 
ATOM   696  C CD1 . ILE A 1 88  ? -4.509  -9.872  8.315   1.00 87.23 88  A 1 
ATOM   697  N N   . VAL A 1 89  ? -2.353  -14.739 6.402   1.00 97.63 89  A 1 
ATOM   698  C CA  . VAL A 1 89  ? -1.439  -15.879 6.381   1.00 97.75 89  A 1 
ATOM   699  C C   . VAL A 1 89  ? -1.017  -16.184 4.954   1.00 97.72 89  A 1 
ATOM   700  O O   . VAL A 1 89  ? 0.164   -16.399 4.666   1.00 97.35 89  A 1 
ATOM   701  C CB  . VAL A 1 89  ? -2.091  -17.115 7.027   1.00 97.61 89  A 1 
ATOM   702  C CG1 . VAL A 1 89  ? -1.228  -18.357 6.808   1.00 96.14 89  A 1 
ATOM   703  C CG2 . VAL A 1 89  ? -2.321  -16.885 8.510   1.00 96.23 89  A 1 
ATOM   704  N N   . ASN A 1 90  ? -2.006  -16.191 4.026   1.00 96.71 90  A 1 
ATOM   705  C CA  . ASN A 1 90  ? -1.762  -16.462 2.667   1.00 96.35 90  A 1 
ATOM   706  C C   . ASN A 1 90  ? -0.945  -15.408 1.981   1.00 96.72 90  A 1 
ATOM   707  O O   . ASN A 1 90  ? -0.156  -15.682 1.139   1.00 95.79 90  A 1 
ATOM   708  C CB  . ASN A 1 90  ? -3.062  -16.751 1.941   1.00 95.19 90  A 1 
ATOM   709  C CG  . ASN A 1 90  ? -3.693  -17.970 2.337   1.00 93.09 90  A 1 
ATOM   710  O OD1 . ASN A 1 90  ? -3.317  -18.645 3.323   1.00 90.08 90  A 1 
ATOM   711  N ND2 . ASN A 1 90  ? -4.555  -18.529 1.934   1.00 89.50 90  A 1 
ATOM   712  N N   . ALA A 1 91  ? -1.126  -14.137 2.366   1.00 96.71 91  A 1 
ATOM   713  C CA  . ALA A 1 91  ? -0.323  -13.045 1.837   1.00 96.98 91  A 1 
ATOM   714  C C   . ALA A 1 91  ? 1.142   -13.223 2.222   1.00 97.57 91  A 1 
ATOM   715  O O   . ALA A 1 91  ? 2.045   -13.020 1.409   1.00 97.32 91  A 1 
ATOM   716  C CB  . ALA A 1 91  ? -0.846  -11.703 2.339   1.00 96.58 91  A 1 
ATOM   717  N N   . THR A 1 92  ? 1.378   -13.617 3.466   1.00 97.63 92  A 1 
ATOM   718  C CA  . THR A 1 92  ? 2.736   -13.853 3.936   1.00 97.68 92  A 1 
ATOM   719  C C   . THR A 1 92  ? 3.390   -14.994 3.159   1.00 97.82 92  A 1 
ATOM   720  O O   . THR A 1 92  ? 4.558   -14.910 2.775   1.00 97.51 92  A 1 
ATOM   721  C CB  . THR A 1 92  ? 2.743   -14.161 5.437   1.00 97.19 92  A 1 
ATOM   722  O OG1 . THR A 1 92  ? 2.209   -13.043 6.149   1.00 92.33 92  A 1 
ATOM   723  C CG2 . THR A 1 92  ? 4.156   -14.435 5.931   1.00 92.13 92  A 1 
ATOM   724  N N   . ALA A 1 93  ? 2.633   -16.064 2.906   1.00 97.85 93  A 1 
ATOM   725  C CA  . ALA A 1 93  ? 3.144   -17.184 2.129   1.00 97.69 93  A 1 
ATOM   726  C C   . ALA A 1 93  ? 3.536   -16.734 0.727   1.00 97.71 93  A 1 
ATOM   727  O O   . ALA A 1 93  ? 4.546   -17.180 0.186   1.00 97.13 93  A 1 
ATOM   728  C CB  . ALA A 1 93  ? 2.105   -18.297 2.074   1.00 97.18 93  A 1 
ATOM   729  N N   . LEU A 1 94  ? 2.739   -15.852 0.140   1.00 97.62 94  A 1 
ATOM   730  C CA  . LEU A 1 94  ? 3.052   -15.305 -1.174  1.00 97.64 94  A 1 
ATOM   731  C C   . LEU A 1 94  ? 4.357   -14.512 -1.136  1.00 97.90 94  A 1 
ATOM   732  O O   . LEU A 1 94  ? 5.232   -14.696 -1.991  1.00 97.70 94  A 1 
ATOM   733  C CB  . LEU A 1 94  ? 1.910   -14.408 -1.663  1.00 97.12 94  A 1 
ATOM   734  C CG  . LEU A 1 94  ? 2.171   -13.628 -2.956  1.00 95.16 94  A 1 
ATOM   735  C CD1 . LEU A 1 94  ? 2.218   -14.574 -4.137  1.00 92.18 94  A 1 
ATOM   736  C CD2 . LEU A 1 94  ? 1.106   -12.561 -3.157  1.00 91.52 94  A 1 
ATOM   737  N N   . LEU A 1 95  ? 4.509   -13.645 -0.147  1.00 97.95 95  A 1 
ATOM   738  C CA  . LEU A 1 95  ? 5.694   -12.808 -0.050  1.00 98.06 95  A 1 
ATOM   739  C C   . LEU A 1 95  ? 6.946   -13.637 0.217   1.00 98.12 95  A 1 
ATOM   740  O O   . LEU A 1 95  ? 8.040   -13.275 -0.232  1.00 97.91 95  A 1 
ATOM   741  C CB  . LEU A 1 95  ? 5.511   -11.759 1.045   1.00 98.07 95  A 1 
ATOM   742  C CG  . LEU A 1 95  ? 4.401   -10.733 0.787   1.00 97.71 95  A 1 
ATOM   743  C CD1 . LEU A 1 95  ? 4.226   -9.808  1.980   1.00 97.09 95  A 1 
ATOM   744  C CD2 . LEU A 1 95  ? 4.698   -9.931  -0.471  1.00 96.79 95  A 1 
ATOM   745  N N   . LYS A 1 96  ? 6.795   -14.747 0.924   1.00 98.21 96  A 1 
ATOM   746  C CA  . LYS A 1 96  ? 7.935   -15.607 1.210   1.00 98.19 96  A 1 
ATOM   747  C C   . LYS A 1 96  ? 8.519   -16.241 -0.052  1.00 97.95 96  A 1 
ATOM   748  O O   . LYS A 1 96  ? 9.647   -16.725 -0.028  1.00 97.39 96  A 1 
ATOM   749  C CB  . LYS A 1 96  ? 7.542   -16.706 2.198   1.00 97.91 96  A 1 
ATOM   750  C CG  . LYS A 1 96  ? 7.453   -16.238 3.642   1.00 94.94 96  A 1 
ATOM   751  C CD  . LYS A 1 96  ? 7.124   -17.393 4.572   1.00 90.26 96  A 1 
ATOM   752  C CE  . LYS A 1 96  ? 7.132   -16.962 6.023   1.00 83.21 96  A 1 
ATOM   753  N NZ  . LYS A 1 96  ? 6.801   -18.092 6.935   1.00 74.56 96  A 1 
ATOM   754  N N   . LYS A 1 97  ? 7.765   -16.225 -1.145  1.00 98.13 97  A 1 
ATOM   755  C CA  . LYS A 1 97  ? 8.272   -16.754 -2.407  1.00 97.72 97  A 1 
ATOM   756  C C   . LYS A 1 97  ? 9.398   -15.889 -2.954  1.00 97.71 97  A 1 
ATOM   757  O O   . LYS A 1 97  ? 10.198  -16.356 -3.770  1.00 96.89 97  A 1 
ATOM   758  C CB  . LYS A 1 97  ? 7.140   -16.872 -3.427  1.00 97.61 97  A 1 
ATOM   759  C CG  . LYS A 1 97  ? 6.085   -17.896 -3.046  1.00 96.45 97  A 1 
ATOM   760  C CD  . LYS A 1 97  ? 4.997   -17.997 -4.103  1.00 93.06 97  A 1 
ATOM   761  C CE  . LYS A 1 97  ? 3.969   -19.048 -3.725  1.00 89.43 97  A 1 
ATOM   762  N NZ  . LYS A 1 97  ? 2.895   -19.169 -4.756  1.00 80.78 97  A 1 
ATOM   763  N N   . PHE A 1 98  ? 9.479   -14.633 -2.533  1.00 97.98 98  A 1 
ATOM   764  C CA  . PHE A 1 98  ? 10.577  -13.744 -2.893  1.00 97.64 98  A 1 
ATOM   765  C C   . PHE A 1 98  ? 11.656  -13.858 -1.814  1.00 96.97 98  A 1 
ATOM   766  O O   . PHE A 1 98  ? 11.823  -12.977 -0.975  1.00 95.09 98  A 1 
ATOM   767  C CB  . PHE A 1 98  ? 10.075  -12.316 -3.054  1.00 97.63 98  A 1 
ATOM   768  C CG  . PHE A 1 98  ? 8.923   -12.186 -4.014  1.00 97.94 98  A 1 
ATOM   769  C CD1 . PHE A 1 98  ? 9.120   -12.265 -5.383  1.00 97.38 98  A 1 
ATOM   770  C CD2 . PHE A 1 98  ? 7.632   -12.002 -3.542  1.00 97.45 98  A 1 
ATOM   771  C CE1 . PHE A 1 98  ? 8.064   -12.157 -6.262  1.00 97.00 98  A 1 
ATOM   772  C CE2 . PHE A 1 98  ? 6.560   -11.888 -4.428  1.00 97.07 98  A 1 
ATOM   773  C CZ  . PHE A 1 98  ? 6.782   -11.965 -5.788  1.00 97.32 98  A 1 
ATOM   774  N N   . GLU A 1 99  ? 12.379  -14.985 -1.848  1.00 95.24 99  A 1 
ATOM   775  C CA  . GLU A 1 99  ? 13.170  -15.436 -0.710  1.00 93.19 99  A 1 
ATOM   776  C C   . GLU A 1 99  ? 14.246  -14.459 -0.265  1.00 92.11 99  A 1 
ATOM   777  O O   . GLU A 1 99  ? 14.448  -14.264 0.931   1.00 86.22 99  A 1 
ATOM   778  C CB  . GLU A 1 99  ? 13.805  -16.789 -1.044  1.00 89.85 99  A 1 
ATOM   779  C CG  . GLU A 1 99  ? 12.794  -17.903 -1.238  1.00 79.53 99  A 1 
ATOM   780  C CD  . GLU A 1 99  ? 13.442  -19.231 -1.599  1.00 74.59 99  A 1 
ATOM   781  O OE1 . GLU A 1 99  ? 13.184  -19.729 -2.694  1.00 67.85 99  A 1 
ATOM   782  O OE2 . GLU A 1 99  ? 14.217  -19.753 -0.768  1.00 67.54 99  A 1 
ATOM   783  N N   . ASP A 1 100 ? 14.952  -13.839 -1.212  1.00 94.14 100 A 1 
ATOM   784  C CA  . ASP A 1 100 ? 16.069  -12.973 -0.876  1.00 94.49 100 A 1 
ATOM   785  C C   . ASP A 1 100 ? 15.699  -11.489 -0.897  1.00 96.09 100 A 1 
ATOM   786  O O   . ASP A 1 100 ? 16.587  -10.634 -0.841  1.00 94.26 100 A 1 
ATOM   787  C CB  . ASP A 1 100 ? 17.237  -13.219 -1.828  1.00 90.98 100 A 1 
ATOM   788  C CG  . ASP A 1 100 ? 17.773  -14.636 -1.739  1.00 82.50 100 A 1 
ATOM   789  O OD1 . ASP A 1 100 ? 17.850  -15.172 -0.619  1.00 73.87 100 A 1 
ATOM   790  O OD2 . ASP A 1 100 ? 18.112  -15.209 -2.792  1.00 74.15 100 A 1 
ATOM   791  N N   . PHE A 1 101 ? 14.413  -11.177 -0.959  1.00 97.28 101 A 1 
ATOM   792  C CA  . PHE A 1 101 ? 13.960  -9.791  -1.081  1.00 97.78 101 A 1 
ATOM   793  C C   . PHE A 1 101 ? 13.942  -9.078  0.270   1.00 97.88 101 A 1 
ATOM   794  O O   . PHE A 1 101 ? 13.627  -9.677  1.301   1.00 97.13 101 A 1 
ATOM   795  C CB  . PHE A 1 101 ? 12.560  -9.723  -1.694  1.00 97.67 101 A 1 
ATOM   796  C CG  . PHE A 1 101 ? 12.524  -9.807  -3.193  1.00 97.77 101 A 1 
ATOM   797  C CD1 . PHE A 1 101 ? 13.127  -10.858 -3.871  1.00 96.79 101 A 1 
ATOM   798  C CD2 . PHE A 1 101 ? 11.859  -8.835  -3.936  1.00 96.74 101 A 1 
ATOM   799  C CE1 . PHE A 1 101 ? 13.082  -10.937 -5.246  1.00 96.20 101 A 1 
ATOM   800  C CE2 . PHE A 1 101 ? 11.810  -8.914  -5.316  1.00 96.36 101 A 1 
ATOM   801  C CZ  . PHE A 1 101 ? 12.417  -9.963  -5.975  1.00 97.19 101 A 1 
ATOM   802  N N   . PHE A 1 102 ? 14.265  -7.784  0.242   1.00 98.14 102 A 1 
ATOM   803  C CA  . PHE A 1 102 ? 13.963  -6.893  1.347   1.00 98.21 102 A 1 
ATOM   804  C C   . PHE A 1 102 ? 12.527  -6.431  1.169   1.00 98.57 102 A 1 
ATOM   805  O O   . PHE A 1 102 ? 12.224  -5.650  0.262   1.00 98.40 102 A 1 
ATOM   806  C CB  . PHE A 1 102 ? 14.934  -5.709  1.352   1.00 98.14 102 A 1 
ATOM   807  C CG  . PHE A 1 102 ? 14.680  -4.706  2.451   1.00 98.18 102 A 1 
ATOM   808  C CD1 . PHE A 1 102 ? 14.989  -5.011  3.767   1.00 97.76 102 A 1 
ATOM   809  C CD2 . PHE A 1 102 ? 14.136  -3.466  2.162   1.00 97.76 102 A 1 
ATOM   810  C CE1 . PHE A 1 102 ? 14.761  -4.097  4.773   1.00 97.36 102 A 1 
ATOM   811  C CE2 . PHE A 1 102 ? 13.908  -2.540  3.170   1.00 97.41 102 A 1 
ATOM   812  C CZ  . PHE A 1 102 ? 14.220  -2.859  4.478   1.00 97.66 102 A 1 
ATOM   813  N N   . ILE A 1 103 ? 11.627  -6.931  2.008   1.00 98.55 103 A 1 
ATOM   814  C CA  . ILE A 1 103 ? 10.191  -6.727  1.831   1.00 98.60 103 A 1 
ATOM   815  C C   . ILE A 1 103 ? 9.658   -5.800  2.910   1.00 98.74 103 A 1 
ATOM   816  O O   . ILE A 1 103 ? 9.975   -5.960  4.091   1.00 98.51 103 A 1 
ATOM   817  C CB  . ILE A 1 103 ? 9.436   -8.068  1.841   1.00 98.26 103 A 1 
ATOM   818  C CG1 . ILE A 1 103 ? 9.867   -8.906  0.630   1.00 96.08 103 A 1 
ATOM   819  C CG2 . ILE A 1 103 ? 7.929   -7.855  1.842   1.00 97.54 103 A 1 
ATOM   820  C CD1 . ILE A 1 103 ? 9.253   -10.287 0.565   1.00 89.99 103 A 1 
ATOM   821  N N   . ILE A 1 104 ? 8.846   -4.831  2.487   1.00 98.75 104 A 1 
ATOM   822  C CA  . ILE A 1 104 ? 8.265   -3.825  3.371   1.00 98.78 104 A 1 
ATOM   823  C C   . ILE A 1 104 ? 6.752   -4.016  3.371   1.00 98.72 104 A 1 
ATOM   824  O O   . ILE A 1 104 ? 6.055   -3.459  2.524   1.00 98.57 104 A 1 
ATOM   825  C CB  . ILE A 1 104 ? 8.636   -2.407  2.904   1.00 98.67 104 A 1 
ATOM   826  C CG1 . ILE A 1 104 ? 10.152  -2.268  2.776   1.00 98.10 104 A 1 
ATOM   827  C CG2 . ILE A 1 104 ? 8.079   -1.350  3.855   1.00 98.34 104 A 1 
ATOM   828  C CD1 . ILE A 1 104 ? 10.597  -1.145  1.849   1.00 96.54 104 A 1 
ATOM   829  N N   . PRO A 1 105 ? 6.208   -4.827  4.294   1.00 98.70 105 A 1 
ATOM   830  C CA  . PRO A 1 105 ? 4.777   -5.149  4.280   1.00 98.68 105 A 1 
ATOM   831  C C   . PRO A 1 105 ? 3.929   -4.151  5.063   1.00 98.59 105 A 1 
ATOM   832  O O   . PRO A 1 105 ? 4.431   -3.443  5.937   1.00 98.21 105 A 1 
ATOM   833  C CB  . PRO A 1 105 ? 4.740   -6.524  4.940   1.00 98.41 105 A 1 
ATOM   834  C CG  . PRO A 1 105 ? 5.856   -6.467  5.938   1.00 97.76 105 A 1 
ATOM   835  C CD  . PRO A 1 105 ? 6.929   -5.619  5.303   1.00 98.44 105 A 1 
ATOM   836  N N   . MET A 1 106 ? 2.630   -4.112  4.749   1.00 98.35 106 A 1 
ATOM   837  C CA  . MET A 1 106 ? 1.692   -3.279  5.479   1.00 98.11 106 A 1 
ATOM   838  C C   . MET A 1 106 ? 0.284   -3.844  5.343   1.00 98.28 106 A 1 
ATOM   839  O O   . MET A 1 106 ? 0.054   -4.797  4.594   1.00 97.42 106 A 1 
ATOM   840  C CB  . MET A 1 106 ? 1.729   -1.822  4.968   1.00 96.00 106 A 1 
ATOM   841  C CG  . MET A 1 106 ? 1.072   -1.636  3.608   1.00 92.70 106 A 1 
ATOM   842  S SD  . MET A 1 106 ? 1.202   0.058   2.992   1.00 94.77 106 A 1 
ATOM   843  C CE  . MET A 1 106 ? 2.964   0.156   2.703   1.00 89.79 106 A 1 
ATOM   844  N N   . LEU A 1 107 ? -0.651  -3.246  6.076   1.00 98.05 107 A 1 
ATOM   845  C CA  . LEU A 1 107 ? -2.056  -3.628  6.032   1.00 97.74 107 A 1 
ATOM   846  C C   . LEU A 1 107 ? -2.856  -2.610  5.235   1.00 97.76 107 A 1 
ATOM   847  O O   . LEU A 1 107 ? -2.602  -1.411  5.312   1.00 97.12 107 A 1 
ATOM   848  C CB  . LEU A 1 107 ? -2.631  -3.736  7.439   1.00 97.12 107 A 1 
ATOM   849  C CG  . LEU A 1 107 ? -2.089  -4.854  8.334   1.00 96.71 107 A 1 
ATOM   850  C CD1 . LEU A 1 107 ? -2.552  -4.648  9.769   1.00 95.72 107 A 1 
ATOM   851  C CD2 . LEU A 1 107 ? -2.519  -6.209  7.811   1.00 95.34 107 A 1 
ATOM   852  N N   . GLY A 1 108 ? -3.840  -3.095  4.472   1.00 97.70 108 A 1 
ATOM   853  C CA  . GLY A 1 108 ? -4.809  -2.244  3.815   1.00 97.48 108 A 1 
ATOM   854  C C   . GLY A 1 108 ? -6.113  -2.194  4.593   1.00 97.04 108 A 1 
ATOM   855  O O   . GLY A 1 108 ? -6.274  -2.864  5.615   1.00 96.35 108 A 1 
ATOM   856  N N   . ASN A 1 109 ? -7.077  -1.403  4.113   1.00 96.86 109 A 1 
ATOM   857  C CA  . ASN A 1 109 ? -8.319  -1.203  4.841   1.00 96.28 109 A 1 
ATOM   858  C C   . ASN A 1 109 ? -9.218  -2.436  4.825   1.00 95.86 109 A 1 
ATOM   859  O O   . ASN A 1 109 ? -10.131 -2.545  5.650   1.00 94.61 109 A 1 
ATOM   860  C CB  . ASN A 1 109 ? -9.077  0.014   4.299   1.00 95.87 109 A 1 
ATOM   861  C CG  . ASN A 1 109 ? -9.406  -0.104  2.828   1.00 95.65 109 A 1 
ATOM   862  O OD1 . ASN A 1 109 ? -8.528  -0.019  1.977   1.00 92.14 109 A 1 
ATOM   863  N ND2 . ASN A 1 109 ? -10.682 -0.296  2.523   1.00 91.60 109 A 1 
ATOM   864  N N   . HIS A 1 110 ? -8.981  -3.367  3.904   1.00 95.63 110 A 1 
ATOM   865  C CA  . HIS A 1 110 ? -9.738  -4.611  3.889   1.00 94.87 110 A 1 
ATOM   866  C C   . HIS A 1 110 ? -9.088  -5.707  4.722   1.00 94.83 110 A 1 
ATOM   867  O O   . HIS A 1 110 ? -9.679  -6.774  4.916   1.00 93.46 110 A 1 
ATOM   868  C CB  . HIS A 1 110 ? -9.918  -5.114  2.450   1.00 94.37 110 A 1 
ATOM   869  C CG  . HIS A 1 110 ? -10.897 -4.310  1.647   1.00 93.71 110 A 1 
ATOM   870  N ND1 . HIS A 1 110 ? -12.247 -4.555  1.652   1.00 87.11 110 A 1 
ATOM   871  C CD2 . HIS A 1 110 ? -10.712 -3.259  0.819   1.00 86.61 110 A 1 
ATOM   872  C CE1 . HIS A 1 110 ? -12.854 -3.694  0.861   1.00 87.09 110 A 1 
ATOM   873  N NE2 . HIS A 1 110 ? -11.946 -2.897  0.341   1.00 88.50 110 A 1 
ATOM   874  N N   . ASP A 1 111 ? -7.885  -5.441  5.232   1.00 95.38 111 A 1 
ATOM   875  C CA  . ASP A 1 111 ? -7.124  -6.457  5.945   1.00 95.58 111 A 1 
ATOM   876  C C   . ASP A 1 111 ? -7.444  -6.474  7.442   1.00 95.38 111 A 1 
ATOM   877  O O   . ASP A 1 111 ? -6.566  -6.686  8.283   1.00 94.03 111 A 1 
ATOM   878  C CB  . ASP A 1 111 ? -5.625  -6.252  5.718   1.00 95.73 111 A 1 
ATOM   879  C CG  . ASP A 1 111 ? -5.247  -6.396  4.253   1.00 96.06 111 A 1 
ATOM   880  O OD1 . ASP A 1 111 ? -5.941  -7.138  3.525   1.00 94.51 111 A 1 
ATOM   881  O OD2 . ASP A 1 111 ? -4.255  -5.761  3.826   1.00 94.86 111 A 1 
ATOM   882  N N   . VAL A 1 112 ? -8.720  -6.258  7.772   1.00 94.44 112 A 1 
ATOM   883  C CA  . VAL A 1 112 ? -9.204  -6.283  9.147   1.00 93.89 112 A 1 
ATOM   884  C C   . VAL A 1 112 ? -10.682 -6.638  9.099   1.00 93.25 112 A 1 
ATOM   885  O O   . VAL A 1 112 ? -11.341 -6.490  8.065   1.00 92.41 112 A 1 
ATOM   886  C CB  . VAL A 1 112 ? -8.981  -4.925  9.855   1.00 93.61 112 A 1 
ATOM   887  C CG1 . VAL A 1 112 ? -9.814  -3.832  9.200   1.00 91.33 112 A 1 
ATOM   888  C CG2 . VAL A 1 112 ? -9.288  -5.026  11.347  1.00 91.62 112 A 1 
ATOM   889  N N   . TYR A 1 113 ? -11.218 -7.138  10.224  1.00 91.96 113 A 1 
ATOM   890  C CA  . TYR A 1 113 ? -12.637 -7.466  10.296  1.00 91.04 113 A 1 
ATOM   891  C C   . TYR A 1 113 ? -13.262 -6.825  11.526  1.00 90.45 113 A 1 
ATOM   892  O O   . TYR A 1 113 ? -12.766 -7.023  12.637  1.00 87.62 113 A 1 
ATOM   893  C CB  . TYR A 1 113 ? -12.852 -8.976  10.332  1.00 89.74 113 A 1 
ATOM   894  C CG  . TYR A 1 113 ? -14.318 -9.357  10.296  1.00 88.23 113 A 1 
ATOM   895  C CD1 . TYR A 1 113 ? -14.987 -9.468  9.086   1.00 86.02 113 A 1 
ATOM   896  C CD2 . TYR A 1 113 ? -15.032 -9.577  11.465  1.00 85.63 113 A 1 
ATOM   897  C CE1 . TYR A 1 113 ? -16.322 -9.795  9.036   1.00 82.85 113 A 1 
ATOM   898  C CE2 . TYR A 1 113 ? -16.373 -9.904  11.424  1.00 82.69 113 A 1 
ATOM   899  C CZ  . TYR A 1 113 ? -17.018 -10.017 10.217  1.00 82.21 113 A 1 
ATOM   900  O OH  . TYR A 1 113 ? -18.341 -10.343 10.163  1.00 78.47 113 A 1 
ATOM   901  N N   . PRO A 1 114 ? -14.353 -6.070  11.349  1.00 90.28 114 A 1 
ATOM   902  C CA  . PRO A 1 114 ? -14.955 -5.690  10.071  1.00 90.27 114 A 1 
ATOM   903  C C   . PRO A 1 114 ? -14.045 -4.778  9.256   1.00 90.99 114 A 1 
ATOM   904  O O   . PRO A 1 114 ? -13.165 -4.129  9.808   1.00 89.80 114 A 1 
ATOM   905  C CB  . PRO A 1 114 ? -16.231 -4.950  10.474  1.00 88.03 114 A 1 
ATOM   906  C CG  . PRO A 1 114 ? -16.502 -5.361  11.881  1.00 85.50 114 A 1 
ATOM   907  C CD  . PRO A 1 114 ? -15.150 -5.588  12.486  1.00 87.87 114 A 1 
ATOM   908  N N   . ALA A 1 115 ? -14.271 -4.736  7.946   1.00 90.71 115 A 1 
ATOM   909  C CA  . ALA A 1 115 ? -13.435 -3.938  7.061   1.00 91.32 115 A 1 
ATOM   910  C C   . ALA A 1 115 ? -13.414 -2.475  7.499   1.00 92.21 115 A 1 
ATOM   911  O O   . ALA A 1 115 ? -14.414 -1.941  7.979   1.00 91.51 115 A 1 
ATOM   912  C CB  . ALA A 1 115 ? -13.931 -4.048  5.624   1.00 90.23 115 A 1 
ATOM   913  N N   . ASN A 1 116 ? -12.259 -1.832  7.351   1.00 93.83 116 A 1 
ATOM   914  C CA  . ASN A 1 116 ? -12.039 -0.418  7.628   1.00 94.31 116 A 1 
ATOM   915  C C   . ASN A 1 116 ? -11.913 -0.068  9.105   1.00 94.72 116 A 1 
ATOM   916  O O   . ASN A 1 116 ? -11.416 1.007   9.432   1.00 93.85 116 A 1 
ATOM   917  C CB  . ASN A 1 116 ? -13.133 0.462   7.000   1.00 94.10 116 A 1 
ATOM   918  C CG  . ASN A 1 116 ? -13.363 0.160   5.536   1.00 93.74 116 A 1 
ATOM   919  O OD1 . ASN A 1 116 ? -12.426 -0.076  4.781   1.00 90.25 116 A 1 
ATOM   920  N ND2 . ASN A 1 116 ? -14.620 0.168   5.125   1.00 89.89 116 A 1 
ATOM   921  N N   . GLN A 1 117 ? -12.350 -0.942  9.991   1.00 94.16 117 A 1 
ATOM   922  C CA  . GLN A 1 117 ? -12.416 -0.619  11.413  1.00 93.63 117 A 1 
ATOM   923  C C   . GLN A 1 117 ? -11.121 -1.037  12.112  1.00 93.28 117 A 1 
ATOM   924  O O   . GLN A 1 117 ? -11.031 -2.096  12.742  1.00 91.06 117 A 1 
ATOM   925  C CB  . GLN A 1 117 ? -13.631 -1.289  12.069  1.00 93.08 117 A 1 
ATOM   926  C CG  . GLN A 1 117 ? -14.933 -1.085  11.297  1.00 91.90 117 A 1 
ATOM   927  C CD  . GLN A 1 117 ? -15.189 0.369   10.958  1.00 91.89 117 A 1 
ATOM   928  O OE1 . GLN A 1 117 ? -15.072 1.259   11.808  1.00 87.15 117 A 1 
ATOM   929  N NE2 . GLN A 1 117 ? -15.532 0.631   9.692   1.00 85.79 117 A 1 
ATOM   930  N N   . MET A 1 118 ? -10.116 -0.182  12.009  1.00 92.65 118 A 1 
ATOM   931  C CA  . MET A 1 118 ? -8.776  -0.477  12.501  1.00 91.99 118 A 1 
ATOM   932  C C   . MET A 1 118 ? -8.355  0.584   13.510  1.00 90.35 118 A 1 
ATOM   933  O O   . MET A 1 118 ? -8.223  1.761   13.159  1.00 84.07 118 A 1 
ATOM   934  C CB  . MET A 1 118 ? -7.791  -0.533  11.339  1.00 90.26 118 A 1 
ATOM   935  C CG  . MET A 1 118 ? -6.419  -1.079  11.692  1.00 85.50 118 A 1 
ATOM   936  S SD  . MET A 1 118 ? -5.332  -1.188  10.249  1.00 87.24 118 A 1 
ATOM   937  C CE  . MET A 1 118 ? -6.142  -2.470  9.296   1.00 82.33 118 A 1 
ATOM   938  N N   . ALA A 1 119 ? -8.155  0.173   14.754  1.00 88.16 119 A 1 
ATOM   939  C CA  . ALA A 1 119 ? -7.766  1.092   15.823  1.00 85.93 119 A 1 
ATOM   940  C C   . ALA A 1 119 ? -7.279  0.287   17.021  1.00 85.29 119 A 1 
ATOM   941  O O   . ALA A 1 119 ? -7.039  -0.917  16.927  1.00 75.68 119 A 1 
ATOM   942  C CB  . ALA A 1 119 ? -8.937  1.990   16.208  1.00 79.10 119 A 1 
ATOM   943  N N   . ILE A 1 120 ? -7.140  0.968   18.171  1.00 77.51 120 A 1 
ATOM   944  C CA  . ILE A 1 120 ? -6.599  0.309   19.348  1.00 73.66 120 A 1 
ATOM   945  C C   . ILE A 1 120 ? -7.547  -0.766  19.879  1.00 74.55 120 A 1 
ATOM   946  O O   . ILE A 1 120 ? -7.108  -1.770  20.441  1.00 67.46 120 A 1 
ATOM   947  C CB  . ILE A 1 120 ? -6.264  1.339   20.453  1.00 66.71 120 A 1 
ATOM   948  C CG1 . ILE A 1 120 ? -5.444  0.690   21.565  1.00 59.83 120 A 1 
ATOM   949  C CG2 . ILE A 1 120 ? -7.543  1.963   21.006  1.00 58.80 120 A 1 
ATOM   950  C CD1 . ILE A 1 120 ? -4.835  1.678   22.531  1.00 53.87 120 A 1 
ATOM   951  N N   . ASN A 1 121 ? -8.857  -0.583  19.678  1.00 74.33 121 A 1 
ATOM   952  C CA  . ASN A 1 121 ? -9.818  -1.581  20.145  1.00 71.42 121 A 1 
ATOM   953  C C   . ASN A 1 121 ? -9.913  -2.771  19.195  1.00 74.19 121 A 1 
ATOM   954  O O   . ASN A 1 121 ? -10.645 -3.727  19.477  1.00 68.62 121 A 1 
ATOM   955  C CB  . ASN A 1 121 ? -11.196 -0.949  20.374  1.00 65.76 121 A 1 
ATOM   956  C CG  . ASN A 1 121 ? -11.794 -0.355  19.117  1.00 58.44 121 A 1 
ATOM   957  O OD1 . ASN A 1 121 ? -11.170 -0.342  18.059  1.00 52.44 121 A 1 
ATOM   958  N ND2 . ASN A 1 121 ? -13.008 0.158   19.237  1.00 51.75 121 A 1 
ATOM   959  N N   . SER A 1 122 ? -9.209  -2.727  18.078  1.00 77.29 122 A 1 
ATOM   960  C CA  . SER A 1 122 ? -9.061  -3.876  17.195  1.00 74.85 122 A 1 
ATOM   961  C C   . SER A 1 122 ? -7.571  -4.199  17.037  1.00 79.00 122 A 1 
ATOM   962  O O   . SER A 1 122 ? -7.125  -4.634  15.974  1.00 74.25 122 A 1 
ATOM   963  C CB  . SER A 1 122 ? -9.708  -3.616  15.839  1.00 67.16 122 A 1 
ATOM   964  O OG  . SER A 1 122 ? -9.166  -2.461  15.222  1.00 62.31 122 A 1 
ATOM   965  N N   . GLN A 1 123 ? -6.809  -3.988  18.099  1.00 84.92 123 A 1 
ATOM   966  C CA  . GLN A 1 123 ? -5.352  -4.096  18.039  1.00 86.35 123 A 1 
ATOM   967  C C   . GLN A 1 123 ? -4.880  -5.517  17.773  1.00 89.71 123 A 1 
ATOM   968  O O   . GLN A 1 123 ? -3.709  -5.738  17.456  1.00 88.04 123 A 1 
ATOM   969  C CB  . GLN A 1 123 ? -4.739  -3.572  19.339  1.00 81.82 123 A 1 
ATOM   970  C CG  . GLN A 1 123 ? -3.275  -3.163  19.220  1.00 72.49 123 A 1 
ATOM   971  C CD  . GLN A 1 123 ? -2.792  -2.396  20.430  1.00 66.54 123 A 1 
ATOM   972  O OE1 . GLN A 1 123 ? -3.349  -2.527  21.527  1.00 61.21 123 A 1 
ATOM   973  N NE2 . GLN A 1 123 ? -1.744  -1.596  20.250  1.00 57.83 123 A 1 
ATOM   974  N N   . TRP A 1 124 ? -5.794  -6.494  17.889  1.00 91.53 124 A 1 
ATOM   975  C CA  . TRP A 1 124 ? -5.469  -7.871  17.553  1.00 92.56 124 A 1 
ATOM   976  C C   . TRP A 1 124 ? -4.867  -7.966  16.150  1.00 94.11 124 A 1 
ATOM   977  O O   . TRP A 1 124 ? -3.996  -8.794  15.908  1.00 93.38 124 A 1 
ATOM   978  C CB  . TRP A 1 124 ? -6.724  -8.756  17.635  1.00 90.22 124 A 1 
ATOM   979  C CG  . TRP A 1 124 ? -7.751  -8.410  16.598  1.00 85.92 124 A 1 
ATOM   980  C CD1 . TRP A 1 124 ? -8.812  -7.568  16.738  1.00 80.30 124 A 1 
ATOM   981  C CD2 . TRP A 1 124 ? -7.810  -8.904  15.251  1.00 85.49 124 A 1 
ATOM   982  N NE1 . TRP A 1 124 ? -9.519  -7.495  15.568  1.00 76.64 124 A 1 
ATOM   983  C CE2 . TRP A 1 124 ? -8.927  -8.307  14.634  1.00 81.50 124 A 1 
ATOM   984  C CE3 . TRP A 1 124 ? -7.025  -9.802  14.504  1.00 77.15 124 A 1 
ATOM   985  C CZ2 . TRP A 1 124 ? -9.277  -8.566  13.311  1.00 77.41 124 A 1 
ATOM   986  C CZ3 . TRP A 1 124 ? -7.376  -10.055 13.181  1.00 76.95 124 A 1 
ATOM   987  C CH2 . TRP A 1 124 ? -8.490  -9.447  12.601  1.00 76.11 124 A 1 
ATOM   988  N N   . ILE A 1 125 ? -5.322  -7.116  15.235  1.00 93.91 125 A 1 
ATOM   989  C CA  . ILE A 1 125 ? -4.860  -7.197  13.850  1.00 94.83 125 A 1 
ATOM   990  C C   . ILE A 1 125 ? -3.391  -6.806  13.747  1.00 96.06 125 A 1 
ATOM   991  O O   . ILE A 1 125 ? -2.650  -7.378  12.941  1.00 96.11 125 A 1 
ATOM   992  C CB  . ILE A 1 125 ? -5.729  -6.327  12.915  1.00 93.68 125 A 1 
ATOM   993  C CG1 . ILE A 1 125 ? -5.375  -6.621  11.452  1.00 89.99 125 A 1 
ATOM   994  C CG2 . ILE A 1 125 ? -5.566  -4.834  13.216  1.00 89.78 125 A 1 
ATOM   995  C CD1 . ILE A 1 125 ? -5.607  -8.049  11.039  1.00 85.48 125 A 1 
ATOM   996  N N   . PHE A 1 126 ? -2.954  -5.845  14.564  1.00 95.73 126 A 1 
ATOM   997  C CA  . PHE A 1 126 ? -1.567  -5.412  14.515  1.00 96.27 126 A 1 
ATOM   998  C C   . PHE A 1 126 ? -0.649  -6.510  15.044  1.00 96.73 126 A 1 
ATOM   999  O O   . PHE A 1 126 ? 0.402   -6.786  14.457  1.00 96.46 126 A 1 
ATOM   1000 C CB  . PHE A 1 126 ? -1.376  -4.125  15.323  1.00 96.02 126 A 1 
ATOM   1001 C CG  . PHE A 1 126 ? -2.285  -3.009  14.913  1.00 96.17 126 A 1 
ATOM   1002 C CD1 . PHE A 1 126 ? -2.487  -2.703  13.573  1.00 94.60 126 A 1 
ATOM   1003 C CD2 . PHE A 1 126 ? -2.947  -2.250  15.870  1.00 94.41 126 A 1 
ATOM   1004 C CE1 . PHE A 1 126 ? -3.326  -1.680  13.196  1.00 93.70 126 A 1 
ATOM   1005 C CE2 . PHE A 1 126 ? -3.790  -1.225  15.498  1.00 93.49 126 A 1 
ATOM   1006 C CZ  . PHE A 1 126 ? -3.984  -0.929  14.159  1.00 94.52 126 A 1 
ATOM   1007 N N   . GLN A 1 127 ? -1.039  -7.135  16.138  1.00 96.12 127 A 1 
ATOM   1008 C CA  . GLN A 1 127 ? -0.233  -8.215  16.693  1.00 96.17 127 A 1 
ATOM   1009 C C   . GLN A 1 127 ? -0.214  -9.412  15.752  1.00 96.92 127 A 1 
ATOM   1010 O O   . GLN A 1 127 ? 0.849   -10.001 15.507  1.00 96.67 127 A 1 
ATOM   1011 C CB  . GLN A 1 127 ? -0.755  -8.626  18.069  1.00 94.90 127 A 1 
ATOM   1012 C CG  . GLN A 1 127 ? -0.011  -9.815  18.676  1.00 84.19 127 A 1 
ATOM   1013 C CD  . GLN A 1 127 ? -0.369  -10.071 20.126  1.00 77.55 127 A 1 
ATOM   1014 O OE1 . GLN A 1 127 ? -0.946  -9.209  20.789  1.00 70.11 127 A 1 
ATOM   1015 N NE2 . GLN A 1 127 ? -0.017  -11.246 20.625  1.00 65.56 127 A 1 
ATOM   1016 N N   . PHE A 1 128 ? -1.381  -9.773  15.220  1.00 96.79 128 A 1 
ATOM   1017 C CA  . PHE A 1 128 ? -1.466  -10.924 14.331  1.00 97.09 128 A 1 
ATOM   1018 C C   . PHE A 1 128 ? -0.643  -10.706 13.067  1.00 97.57 128 A 1 
ATOM   1019 O O   . PHE A 1 128 ? 0.140   -11.569 12.657  1.00 97.41 128 A 1 
ATOM   1020 C CB  . PHE A 1 128 ? -2.920  -11.218 13.965  1.00 96.92 128 A 1 
ATOM   1021 C CG  . PHE A 1 128 ? -3.082  -12.418 13.061  1.00 96.95 128 A 1 
ATOM   1022 C CD1 . PHE A 1 128 ? -3.074  -13.696 13.584  1.00 96.17 128 A 1 
ATOM   1023 C CD2 . PHE A 1 128 ? -3.236  -12.252 11.700  1.00 96.04 128 A 1 
ATOM   1024 C CE1 . PHE A 1 128 ? -3.215  -14.799 12.760  1.00 95.28 128 A 1 
ATOM   1025 C CE2 . PHE A 1 128 ? -3.381  -13.360 10.861  1.00 95.34 128 A 1 
ATOM   1026 C CZ  . PHE A 1 128 ? -3.369  -14.626 11.399  1.00 95.59 128 A 1 
ATOM   1027 N N   . ALA A 1 129 ? -0.809  -9.543  12.428  1.00 97.19 129 A 1 
ATOM   1028 C CA  . ALA A 1 129 ? -0.079  -9.248  11.203  1.00 97.40 129 A 1 
ATOM   1029 C C   . ALA A 1 129 ? 1.420   -9.138  11.462  1.00 98.08 129 A 1 
ATOM   1030 O O   . ALA A 1 129 ? 2.225   -9.585  10.643  1.00 98.00 129 A 1 
ATOM   1031 C CB  . ALA A 1 129 ? -0.608  -7.971  10.554  1.00 97.26 129 A 1 
ATOM   1032 N N   . ALA A 1 130 ? 1.802   -8.553  12.594  1.00 97.71 130 A 1 
ATOM   1033 C CA  . ALA A 1 130 ? 3.207   -8.461  12.949  1.00 98.05 130 A 1 
ATOM   1034 C C   . ALA A 1 130 ? 3.822   -9.844  13.092  1.00 98.21 130 A 1 
ATOM   1035 O O   . ALA A 1 130 ? 4.961   -10.073 12.673  1.00 98.14 130 A 1 
ATOM   1036 C CB  . ALA A 1 130 ? 3.387   -7.666  14.234  1.00 97.75 130 A 1 
ATOM   1037 N N   . GLU A 1 131 ? 3.072   -10.773 13.684  1.00 98.28 131 A 1 
ATOM   1038 C CA  . GLU A 1 131 ? 3.556   -12.139 13.835  1.00 98.17 131 A 1 
ATOM   1039 C C   . GLU A 1 131 ? 3.704   -12.825 12.481  1.00 98.37 131 A 1 
ATOM   1040 O O   . GLU A 1 131 ? 4.660   -13.561 12.247  1.00 98.07 131 A 1 
ATOM   1041 C CB  . GLU A 1 131 ? 2.598   -12.938 14.734  1.00 97.40 131 A 1 
ATOM   1042 C CG  . GLU A 1 131 ? 2.629   -12.495 16.190  1.00 87.03 131 A 1 
ATOM   1043 C CD  . GLU A 1 131 ? 1.539   -13.141 17.027  1.00 80.91 131 A 1 
ATOM   1044 O OE1 . GLU A 1 131 ? 0.673   -13.838 16.455  1.00 76.30 131 A 1 
ATOM   1045 O OE2 . GLU A 1 131 ? 1.539   -12.935 18.261  1.00 76.29 131 A 1 
ATOM   1046 N N   . GLN A 1 132 ? 2.761   -12.579 11.566  1.00 98.22 132 A 1 
ATOM   1047 C CA  . GLN A 1 132 ? 2.840   -13.172 10.236  1.00 98.37 132 A 1 
ATOM   1048 C C   . GLN A 1 132 ? 3.969   -12.552 9.417   1.00 98.40 132 A 1 
ATOM   1049 O O   . GLN A 1 132 ? 4.714   -13.263 8.739   1.00 98.15 132 A 1 
ATOM   1050 C CB  . GLN A 1 132 ? 1.502   -13.021 9.499   1.00 98.15 132 A 1 
ATOM   1051 C CG  . GLN A 1 132 ? 0.336   -13.732 10.176  1.00 96.64 132 A 1 
ATOM   1052 C CD  . GLN A 1 132 ? 0.611   -15.206 10.403  1.00 95.64 132 A 1 
ATOM   1053 O OE1 . GLN A 1 132 ? 1.074   -15.903 9.507   1.00 88.41 132 A 1 
ATOM   1054 N NE2 . GLN A 1 132 ? 0.338   -15.676 11.613  1.00 86.80 132 A 1 
ATOM   1055 N N   . PHE A 1 133 ? 4.107   -11.226 9.475   1.00 98.57 133 A 1 
ATOM   1056 C CA  . PHE A 1 133 ? 5.124   -10.513 8.708   1.00 98.57 133 A 1 
ATOM   1057 C C   . PHE A 1 133 ? 6.501   -10.555 9.371   1.00 98.66 133 A 1 
ATOM   1058 O O   . PHE A 1 133 ? 7.464   -10.011 8.811   1.00 98.32 133 A 1 
ATOM   1059 C CB  . PHE A 1 133 ? 4.713   -9.050  8.508   1.00 98.47 133 A 1 
ATOM   1060 C CG  . PHE A 1 133 ? 3.490   -8.859  7.641   1.00 98.40 133 A 1 
ATOM   1061 C CD1 . PHE A 1 133 ? 3.207   -9.722  6.602   1.00 97.69 133 A 1 
ATOM   1062 C CD2 . PHE A 1 133 ? 2.637   -7.781  7.858   1.00 97.47 133 A 1 
ATOM   1063 C CE1 . PHE A 1 133 ? 2.088   -9.540  5.802   1.00 96.95 133 A 1 
ATOM   1064 C CE2 . PHE A 1 133 ? 1.527   -7.585  7.066   1.00 96.84 133 A 1 
ATOM   1065 C CZ  . PHE A 1 133 ? 1.244   -8.466  6.035   1.00 97.19 133 A 1 
ATOM   1066 N N   . ALA A 1 134 ? 6.612   -11.174 10.535  1.00 98.61 134 A 1 
ATOM   1067 C CA  . ALA A 1 134 ? 7.847   -11.167 11.307  1.00 98.52 134 A 1 
ATOM   1068 C C   . ALA A 1 134 ? 9.097   -11.555 10.522  1.00 98.58 134 A 1 
ATOM   1069 O O   . ALA A 1 134 ? 10.152  -10.953 10.734  1.00 98.12 134 A 1 
ATOM   1070 C CB  . ALA A 1 134 ? 7.699   -12.072 12.531  1.00 98.19 134 A 1 
ATOM   1071 N N   . PRO A 1 135 ? 9.038   -12.533 9.604   1.00 98.41 135 A 1 
ATOM   1072 C CA  . PRO A 1 135 ? 10.251  -12.875 8.849   1.00 98.19 135 A 1 
ATOM   1073 C C   . PRO A 1 135 ? 10.831  -11.717 8.042   1.00 98.15 135 A 1 
ATOM   1074 O O   . PRO A 1 135 ? 12.014  -11.751 7.690   1.00 97.52 135 A 1 
ATOM   1075 C CB  . PRO A 1 135 ? 9.779   -13.999 7.911   1.00 97.40 135 A 1 
ATOM   1076 C CG  . PRO A 1 135 ? 8.625   -14.610 8.625   1.00 95.58 135 A 1 
ATOM   1077 C CD  . PRO A 1 135 ? 7.937   -13.458 9.301   1.00 97.70 135 A 1 
ATOM   1078 N N   . PHE A 1 136 ? 10.022  -10.687 7.752   1.00 98.56 136 A 1 
ATOM   1079 C CA  . PHE A 1 136 ? 10.466  -9.547  6.955   1.00 98.69 136 A 1 
ATOM   1080 C C   . PHE A 1 136 ? 10.835  -8.338  7.801   1.00 98.52 136 A 1 
ATOM   1081 O O   . PHE A 1 136 ? 11.361  -7.351  7.269   1.00 98.15 136 A 1 
ATOM   1082 C CB  . PHE A 1 136 ? 9.376   -9.143  5.954   1.00 98.51 136 A 1 
ATOM   1083 C CG  . PHE A 1 136 ? 8.729   -10.305 5.238   1.00 98.48 136 A 1 
ATOM   1084 C CD1 . PHE A 1 136 ? 9.479   -11.125 4.415   1.00 97.96 136 A 1 
ATOM   1085 C CD2 . PHE A 1 136 ? 7.389   -10.563 5.407   1.00 97.94 136 A 1 
ATOM   1086 C CE1 . PHE A 1 136 ? 8.886   -12.196 3.762   1.00 97.36 136 A 1 
ATOM   1087 C CE2 . PHE A 1 136 ? 6.791   -11.631 4.750   1.00 97.34 136 A 1 
ATOM   1088 C CZ  . PHE A 1 136 ? 7.540   -12.448 3.924   1.00 97.52 136 A 1 
ATOM   1089 N N   . LEU A 1 137 ? 10.571  -8.378  9.092   1.00 98.64 137 A 1 
ATOM   1090 C CA  . LEU A 1 137 ? 10.690  -7.214  9.953   1.00 98.57 137 A 1 
ATOM   1091 C C   . LEU A 1 137 ? 11.820  -7.362  10.962  1.00 98.49 137 A 1 
ATOM   1092 O O   . LEU A 1 137 ? 12.102  -8.457  11.448  1.00 97.97 137 A 1 
ATOM   1093 C CB  . LEU A 1 137 ? 9.371   -6.970  10.700  1.00 98.50 137 A 1 
ATOM   1094 C CG  . LEU A 1 137 ? 8.116   -6.773  9.850   1.00 98.21 137 A 1 
ATOM   1095 C CD1 . LEU A 1 137 ? 6.887   -6.656  10.739  1.00 97.81 137 A 1 
ATOM   1096 C CD2 . LEU A 1 137 ? 8.255   -5.547  8.959   1.00 97.60 137 A 1 
ATOM   1097 N N   . SER A 1 138 ? 12.455  -6.237  11.286  1.00 98.53 138 A 1 
ATOM   1098 C CA  . SER A 1 138 ? 13.378  -6.192  12.409  1.00 98.39 138 A 1 
ATOM   1099 C C   . SER A 1 138 ? 12.587  -6.263  13.707  1.00 98.45 138 A 1 
ATOM   1100 O O   . SER A 1 138 ? 11.377  -6.039  13.722  1.00 98.13 138 A 1 
ATOM   1101 C CB  . SER A 1 138 ? 14.204  -4.905  12.372  1.00 97.82 138 A 1 
ATOM   1102 O OG  . SER A 1 138 ? 13.386  -3.779  12.600  1.00 96.15 138 A 1 
ATOM   1103 N N   . GLN A 1 139 ? 13.276  -6.554  14.808  1.00 98.28 139 A 1 
ATOM   1104 C CA  . GLN A 1 139 ? 12.596  -6.660  16.095  1.00 98.07 139 A 1 
ATOM   1105 C C   . GLN A 1 139 ? 11.927  -5.338  16.475  1.00 98.14 139 A 1 
ATOM   1106 O O   . GLN A 1 139 ? 10.798  -5.326  16.973  1.00 97.65 139 A 1 
ATOM   1107 C CB  . GLN A 1 139 ? 13.581  -7.084  17.184  1.00 97.60 139 A 1 
ATOM   1108 C CG  . GLN A 1 139 ? 12.935  -7.268  18.557  1.00 89.15 139 A 1 
ATOM   1109 C CD  . GLN A 1 139 ? 11.832  -8.309  18.546  1.00 83.87 139 A 1 
ATOM   1110 O OE1 . GLN A 1 139 ? 11.931  -9.329  17.858  1.00 77.71 139 A 1 
ATOM   1111 N NE2 . GLN A 1 139 ? 10.772  -8.060  19.299  1.00 74.34 139 A 1 
ATOM   1112 N N   . ASN A 1 140 ? 12.619  -4.220  16.237  1.00 98.03 140 A 1 
ATOM   1113 C CA  . ASN A 1 140 ? 12.030  -2.916  16.531  1.00 97.85 140 A 1 
ATOM   1114 C C   . ASN A 1 140 ? 10.805  -2.655  15.664  1.00 98.23 140 A 1 
ATOM   1115 O O   . ASN A 1 140 ? 9.807   -2.091  16.131  1.00 97.77 140 A 1 
ATOM   1116 C CB  . ASN A 1 140 ? 13.069  -1.809  16.323  1.00 96.74 140 A 1 
ATOM   1117 C CG  . ASN A 1 140 ? 14.127  -1.793  17.408  1.00 83.14 140 A 1 
ATOM   1118 O OD1 . ASN A 1 140 ? 13.944  -2.369  18.479  1.00 71.39 140 A 1 
ATOM   1119 N ND2 . ASN A 1 140 ? 15.245  -1.133  17.131  1.00 71.91 140 A 1 
ATOM   1120 N N   . ALA A 1 141 ? 10.854  -3.064  14.399  1.00 98.45 141 A 1 
ATOM   1121 C CA  . ALA A 1 141 ? 9.720   -2.893  13.499  1.00 98.64 141 A 1 
ATOM   1122 C C   . ALA A 1 141 ? 8.536   -3.744  13.955  1.00 98.64 141 A 1 
ATOM   1123 O O   . ALA A 1 141 ? 7.385   -3.308  13.860  1.00 98.45 141 A 1 
ATOM   1124 C CB  . ALA A 1 141 ? 10.116  -3.245  12.070  1.00 98.62 141 A 1 
ATOM   1125 N N   . ILE A 1 142 ? 8.805   -4.947  14.437  1.00 98.58 142 A 1 
ATOM   1126 C CA  . ILE A 1 142 ? 7.751   -5.815  14.947  1.00 98.42 142 A 1 
ATOM   1127 C C   . ILE A 1 142 ? 7.026   -5.152  16.115  1.00 98.19 142 A 1 
ATOM   1128 O O   . ILE A 1 142 ? 5.794   -5.121  16.157  1.00 97.73 142 A 1 
ATOM   1129 C CB  . ILE A 1 142 ? 8.320   -7.189  15.374  1.00 98.39 142 A 1 
ATOM   1130 C CG1 . ILE A 1 142 ? 8.779   -7.976  14.149  1.00 97.62 142 A 1 
ATOM   1131 C CG2 . ILE A 1 142 ? 7.282   -7.985  16.164  1.00 97.60 142 A 1 
ATOM   1132 C CD1 . ILE A 1 142 ? 9.540   -9.249  14.481  1.00 95.56 142 A 1 
ATOM   1133 N N   . GLU A 1 143 ? 7.784   -4.611  17.063  1.00 98.08 143 A 1 
ATOM   1134 C CA  . GLU A 1 143 ? 7.180   -3.986  18.235  1.00 97.61 143 A 1 
ATOM   1135 C C   . GLU A 1 143 ? 6.368   -2.756  17.842  1.00 97.42 143 A 1 
ATOM   1136 O O   . GLU A 1 143 ? 5.280   -2.520  18.381  1.00 96.89 143 A 1 
ATOM   1137 C CB  . GLU A 1 143 ? 8.262   -3.622  19.253  1.00 97.35 143 A 1 
ATOM   1138 C CG  . GLU A 1 143 ? 8.988   -4.831  19.835  1.00 91.33 143 A 1 
ATOM   1139 C CD  . GLU A 1 143 ? 8.029   -5.819  20.485  1.00 85.30 143 A 1 
ATOM   1140 O OE1 . GLU A 1 143 ? 7.081   -5.368  21.163  1.00 78.30 143 A 1 
ATOM   1141 O OE2 . GLU A 1 143 ? 8.215   -7.035  20.301  1.00 79.12 143 A 1 
ATOM   1142 N N   . SER A 1 144 ? 6.876   -1.980  16.907  1.00 97.67 144 A 1 
ATOM   1143 C CA  . SER A 1 144 ? 6.149   -0.804  16.441  1.00 97.69 144 A 1 
ATOM   1144 C C   . SER A 1 144 ? 4.876   -1.210  15.690  1.00 97.50 144 A 1 
ATOM   1145 O O   . SER A 1 144 ? 3.812   -0.615  15.881  1.00 97.15 144 A 1 
ATOM   1146 C CB  . SER A 1 144 ? 7.046   0.060   15.548  1.00 97.70 144 A 1 
ATOM   1147 O OG  . SER A 1 144 ? 6.419   1.277   15.211  1.00 92.09 144 A 1 
ATOM   1148 N N   . PHE A 1 145 ? 4.987   -2.232  14.852  1.00 97.95 145 A 1 
ATOM   1149 C CA  . PHE A 1 145 ? 3.846   -2.750  14.107  1.00 97.99 145 A 1 
ATOM   1150 C C   . PHE A 1 145 ? 2.742   -3.209  15.053  1.00 97.57 145 A 1 
ATOM   1151 O O   . PHE A 1 145 ? 1.557   -2.938  14.829  1.00 96.92 145 A 1 
ATOM   1152 C CB  . PHE A 1 145 ? 4.292   -3.892  13.192  1.00 97.88 145 A 1 
ATOM   1153 C CG  . PHE A 1 145 ? 3.366   -4.159  12.027  1.00 98.04 145 A 1 
ATOM   1154 C CD1 . PHE A 1 145 ? 2.069   -4.602  12.231  1.00 97.45 145 A 1 
ATOM   1155 C CD2 . PHE A 1 145 ? 3.799   -3.979  10.723  1.00 97.30 145 A 1 
ATOM   1156 C CE1 . PHE A 1 145 ? 1.219   -4.840  11.165  1.00 96.84 145 A 1 
ATOM   1157 C CE2 . PHE A 1 145 ? 2.962   -4.222  9.655   1.00 96.75 145 A 1 
ATOM   1158 C CZ  . PHE A 1 145 ? 1.665   -4.652  9.873   1.00 97.31 145 A 1 
ATOM   1159 N N   . LYS A 1 146 ? 3.136   -3.897  16.120  1.00 97.27 146 A 1 
ATOM   1160 C CA  . LYS A 1 146 ? 2.166   -4.398  17.096  1.00 96.71 146 A 1 
ATOM   1161 C C   . LYS A 1 146 ? 1.380   -3.265  17.741  1.00 96.16 146 A 1 
ATOM   1162 O O   . LYS A 1 146 ? 0.229   -3.455  18.134  1.00 95.47 146 A 1 
ATOM   1163 C CB  . LYS A 1 146 ? 2.873   -5.211  18.180  1.00 96.61 146 A 1 
ATOM   1164 C CG  . LYS A 1 146 ? 3.323   -6.601  17.732  1.00 94.62 146 A 1 
ATOM   1165 C CD  . LYS A 1 146 ? 4.004   -7.342  18.874  1.00 92.58 146 A 1 
ATOM   1166 C CE  . LYS A 1 146 ? 4.402   -8.746  18.467  1.00 87.51 146 A 1 
ATOM   1167 N NZ  . LYS A 1 146 ? 5.098   -9.466  19.574  1.00 82.24 146 A 1 
ATOM   1168 N N   . HIS A 1 147 ? 1.984   -2.087  17.842  1.00 96.14 147 A 1 
ATOM   1169 C CA  . HIS A 1 147 ? 1.314   -0.959  18.479  1.00 95.94 147 A 1 
ATOM   1170 C C   . HIS A 1 147 ? 0.243   -0.353  17.574  1.00 95.95 147 A 1 
ATOM   1171 O O   . HIS A 1 147 ? -0.870  -0.082  18.029  1.00 94.84 147 A 1 
ATOM   1172 C CB  . HIS A 1 147 ? 2.332   0.106   18.882  1.00 95.18 147 A 1 
ATOM   1173 C CG  . HIS A 1 147 ? 1.697   1.321   19.492  1.00 88.60 147 A 1 
ATOM   1174 N ND1 . HIS A 1 147 ? 1.066   1.296   20.716  1.00 77.35 147 A 1 
ATOM   1175 C CD2 . HIS A 1 147 ? 1.596   2.591   19.045  1.00 77.50 147 A 1 
ATOM   1176 C CE1 . HIS A 1 147 ? 0.604   2.503   20.993  1.00 77.87 147 A 1 
ATOM   1177 N NE2 . HIS A 1 147 ? 0.913   3.307   19.999  1.00 79.48 147 A 1 
ATOM   1178 N N   . GLY A 1 148 ? 0.567   -0.135  16.292  1.00 96.61 148 A 1 
ATOM   1179 C CA  . GLY A 1 148 ? -0.369  0.543   15.417  1.00 96.74 148 A 1 
ATOM   1180 C C   . GLY A 1 148 ? -0.245  0.260   13.935  1.00 97.33 148 A 1 
ATOM   1181 O O   . GLY A 1 148 ? -0.907  0.908   13.132  1.00 97.10 148 A 1 
ATOM   1182 N N   . GLY A 1 149 ? 0.601   -0.697  13.553  1.00 97.32 149 A 1 
ATOM   1183 C CA  . GLY A 1 149 ? 0.768   -1.039  12.149  1.00 97.68 149 A 1 
ATOM   1184 C C   . GLY A 1 149 ? 1.725   -0.137  11.394  1.00 98.08 149 A 1 
ATOM   1185 O O   . GLY A 1 149 ? 1.802   -0.220  10.162  1.00 97.92 149 A 1 
ATOM   1186 N N   . TYR A 1 150 ? 2.459   0.715   12.092  1.00 98.13 150 A 1 
ATOM   1187 C CA  . TYR A 1 150 ? 3.462   1.586   11.483  1.00 98.24 150 A 1 
ATOM   1188 C C   . TYR A 1 150 ? 4.844   1.260   12.041  1.00 98.44 150 A 1 
ATOM   1189 O O   . TYR A 1 150 ? 4.967   0.762   13.165  1.00 98.24 150 A 1 
ATOM   1190 C CB  . TYR A 1 150 ? 3.119   3.062   11.700  1.00 98.04 150 A 1 
ATOM   1191 C CG  . TYR A 1 150 ? 2.901   3.479   13.144  1.00 98.02 150 A 1 
ATOM   1192 C CD1 . TYR A 1 150 ? 3.972   3.765   13.986  1.00 97.48 150 A 1 
ATOM   1193 C CD2 . TYR A 1 150 ? 1.618   3.627   13.661  1.00 97.40 150 A 1 
ATOM   1194 C CE1 . TYR A 1 150 ? 3.771   4.158   15.298  1.00 97.00 150 A 1 
ATOM   1195 C CE2 . TYR A 1 150 ? 1.405   4.027   14.972  1.00 97.03 150 A 1 
ATOM   1196 C CZ  . TYR A 1 150 ? 2.487   4.295   15.793  1.00 97.21 150 A 1 
ATOM   1197 O OH  . TYR A 1 150 ? 2.288   4.691   17.091  1.00 96.35 150 A 1 
ATOM   1198 N N   . TYR A 1 151 ? 5.884   1.541   11.262  1.00 98.65 151 A 1 
ATOM   1199 C CA  . TYR A 1 151 ? 7.235   1.172   11.659  1.00 98.81 151 A 1 
ATOM   1200 C C   . TYR A 1 151 ? 8.255   1.750   10.688  1.00 98.88 151 A 1 
ATOM   1201 O O   . TYR A 1 151 ? 7.901   2.319   9.649   1.00 98.83 151 A 1 
ATOM   1202 C CB  . TYR A 1 151 ? 7.380   -0.362  11.701  1.00 98.73 151 A 1 
ATOM   1203 C CG  . TYR A 1 151 ? 7.231   -1.027  10.349  1.00 98.79 151 A 1 
ATOM   1204 C CD1 . TYR A 1 151 ? 5.979   -1.370  9.843   1.00 98.61 151 A 1 
ATOM   1205 C CD2 . TYR A 1 151 ? 8.347   -1.314  9.564   1.00 98.49 151 A 1 
ATOM   1206 C CE1 . TYR A 1 151 ? 5.839   -1.975  8.617   1.00 98.46 151 A 1 
ATOM   1207 C CE2 . TYR A 1 151 ? 8.224   -1.926  8.324   1.00 98.49 151 A 1 
ATOM   1208 C CZ  . TYR A 1 151 ? 6.961   -2.254  7.852   1.00 98.72 151 A 1 
ATOM   1209 O OH  . TYR A 1 151 ? 6.833   -2.864  6.635   1.00 98.57 151 A 1 
ATOM   1210 N N   . THR A 1 152 ? 9.526   1.590   11.025  1.00 98.86 152 A 1 
ATOM   1211 C CA  . THR A 1 152 ? 10.632  1.951   10.136  1.00 98.80 152 A 1 
ATOM   1212 C C   . THR A 1 152 ? 11.629  0.803   10.063  1.00 98.82 152 A 1 
ATOM   1213 O O   . THR A 1 152 ? 11.762  0.019   11.014  1.00 98.47 152 A 1 
ATOM   1214 C CB  . THR A 1 152 ? 11.373  3.210   10.600  1.00 98.51 152 A 1 
ATOM   1215 O OG1 . THR A 1 152 ? 12.100  2.933   11.801  1.00 95.91 152 A 1 
ATOM   1216 C CG2 . THR A 1 152 ? 10.405  4.353   10.858  1.00 96.17 152 A 1 
ATOM   1217 N N   . MET A 1 153 ? 12.334  0.712   8.937   1.00 98.78 153 A 1 
ATOM   1218 C CA  . MET A 1 153 ? 13.443  -0.207  8.770   1.00 98.54 153 A 1 
ATOM   1219 C C   . MET A 1 153 ? 14.466  0.420   7.834   1.00 98.63 153 A 1 
ATOM   1220 O O   . MET A 1 153 ? 14.090  1.016   6.827   1.00 98.35 153 A 1 
ATOM   1221 C CB  . MET A 1 153 ? 13.004  -1.553  8.189   1.00 97.62 153 A 1 
ATOM   1222 C CG  . MET A 1 153 ? 12.185  -2.428  9.131   1.00 93.67 153 A 1 
ATOM   1223 S SD  . MET A 1 153 ? 12.097  -4.140  8.566   1.00 95.37 153 A 1 
ATOM   1224 C CE  . MET A 1 153 ? 11.340  -3.959  6.948   1.00 89.55 153 A 1 
ATOM   1225 N N   . PRO A 1 154 ? 15.755  0.292   8.129   1.00 98.41 154 A 1 
ATOM   1226 C CA  . PRO A 1 154 ? 16.765  0.805   7.204   1.00 98.27 154 A 1 
ATOM   1227 C C   . PRO A 1 154 ? 16.883  -0.081  5.968   1.00 98.21 154 A 1 
ATOM   1228 O O   . PRO A 1 154 ? 16.820  -1.311  6.077   1.00 97.81 154 A 1 
ATOM   1229 C CB  . PRO A 1 154 ? 18.049  0.766   8.033   1.00 97.40 154 A 1 
ATOM   1230 C CG  . PRO A 1 154 ? 17.821  -0.331  9.023   1.00 94.55 154 A 1 
ATOM   1231 C CD  . PRO A 1 154 ? 16.350  -0.309  9.336   1.00 97.58 154 A 1 
ATOM   1232 N N   . PHE A 1 155 ? 17.046  0.535   4.810   1.00 98.09 155 A 1 
ATOM   1233 C CA  . PHE A 1 155 ? 17.343  -0.230  3.606   1.00 97.90 155 A 1 
ATOM   1234 C C   . PHE A 1 155 ? 18.728  -0.854  3.741   1.00 97.68 155 A 1 
ATOM   1235 O O   . PHE A 1 155 ? 19.631  -0.249  4.324   1.00 96.86 155 A 1 
ATOM   1236 C CB  . PHE A 1 155 ? 17.293  0.663   2.369   1.00 98.02 155 A 1 
ATOM   1237 C CG  . PHE A 1 155 ? 15.900  0.960   1.876   1.00 98.30 155 A 1 
ATOM   1238 C CD1 . PHE A 1 155 ? 15.187  2.038   2.381   1.00 97.89 155 A 1 
ATOM   1239 C CD2 . PHE A 1 155 ? 15.308  0.161   0.920   1.00 97.83 155 A 1 
ATOM   1240 C CE1 . PHE A 1 155 ? 13.905  2.310   1.928   1.00 97.60 155 A 1 
ATOM   1241 C CE2 . PHE A 1 155 ? 14.028  0.428   0.459   1.00 97.59 155 A 1 
ATOM   1242 C CZ  . PHE A 1 155 ? 13.326  1.506   0.968   1.00 98.02 155 A 1 
ATOM   1243 N N   . PRO A 1 156 ? 18.931  -2.067  3.222   1.00 97.25 156 A 1 
ATOM   1244 C CA  . PRO A 1 156 ? 20.239  -2.727  3.312   1.00 96.54 156 A 1 
ATOM   1245 C C   . PRO A 1 156 ? 21.339  -1.897  2.653   1.00 96.28 156 A 1 
ATOM   1246 O O   . PRO A 1 156 ? 21.160  -1.376  1.551   1.00 94.88 156 A 1 
ATOM   1247 C CB  . PRO A 1 156 ? 20.022  -4.048  2.568   1.00 95.43 156 A 1 
ATOM   1248 C CG  . PRO A 1 156 ? 18.561  -4.306  2.688   1.00 93.88 156 A 1 
ATOM   1249 C CD  . PRO A 1 156 ? 17.914  -2.949  2.632   1.00 96.57 156 A 1 
ATOM   1250 N N   . ALA A 1 157 ? 22.471  -1.786  3.322   1.00 93.22 157 A 1 
ATOM   1251 C CA  . ALA A 1 157 ? 23.565  -0.962  2.838   1.00 91.60 157 A 1 
ATOM   1252 C C   . ALA A 1 157 ? 24.181  -1.499  1.554   1.00 91.63 157 A 1 
ATOM   1253 O O   . ALA A 1 157 ? 24.733  -0.735  0.763   1.00 88.22 157 A 1 
ATOM   1254 C CB  . ALA A 1 157 ? 24.639  -0.825  3.921   1.00 88.58 157 A 1 
ATOM   1255 N N   . HIS A 1 158 ? 24.090  -2.806  1.325   1.00 90.89 158 A 1 
ATOM   1256 C CA  . HIS A 1 158 ? 24.728  -3.420  0.164   1.00 90.34 158 A 1 
ATOM   1257 C C   . HIS A 1 158 ? 24.036  -3.078  -1.147  1.00 91.60 158 A 1 
ATOM   1258 O O   . HIS A 1 158 ? 24.489  -3.503  -2.211  1.00 89.55 158 A 1 
ATOM   1259 C CB  . HIS A 1 158 ? 24.795  -4.945  0.345   1.00 87.31 158 A 1 
ATOM   1260 C CG  . HIS A 1 158 ? 23.456  -5.615  0.355   1.00 82.24 158 A 1 
ATOM   1261 N ND1 . HIS A 1 158 ? 22.860  -6.061  1.513   1.00 71.70 158 A 1 
ATOM   1262 C CD2 . HIS A 1 158 ? 22.611  -5.929  -0.644  1.00 71.04 158 A 1 
ATOM   1263 C CE1 . HIS A 1 158 ? 21.701  -6.611  1.225   1.00 69.03 158 A 1 
ATOM   1264 N NE2 . HIS A 1 158 ? 21.515  -6.548  -0.076  1.00 70.50 158 A 1 
ATOM   1265 N N   . LEU A 1 159 ? 22.949  -2.302  -1.095  1.00 94.31 159 A 1 
ATOM   1266 C CA  . LEU A 1 159 ? 22.241  -1.895  -2.303  1.00 94.39 159 A 1 
ATOM   1267 C C   . LEU A 1 159 ? 22.929  -0.738  -3.027  1.00 93.65 159 A 1 
ATOM   1268 O O   . LEU A 1 159 ? 22.436  -0.272  -4.060  1.00 89.97 159 A 1 
ATOM   1269 C CB  . LEU A 1 159 ? 20.796  -1.512  -1.963  1.00 94.13 159 A 1 
ATOM   1270 C CG  . LEU A 1 159 ? 19.894  -2.642  -1.471  1.00 94.52 159 A 1 
ATOM   1271 C CD1 . LEU A 1 159 ? 18.551  -2.087  -1.003  1.00 93.70 159 A 1 
ATOM   1272 C CD2 . LEU A 1 159 ? 19.686  -3.683  -2.567  1.00 93.75 159 A 1 
ATOM   1273 N N   . GLY A 1 160 ? 24.045  -0.262  -2.506  1.00 93.32 160 A 1 
ATOM   1274 C CA  . GLY A 1 160 ? 24.758  0.840   -3.124  1.00 93.23 160 A 1 
ATOM   1275 C C   . GLY A 1 160 ? 24.276  2.201   -2.661  1.00 94.14 160 A 1 
ATOM   1276 O O   . GLY A 1 160 ? 24.474  3.205   -3.357  1.00 90.88 160 A 1 
ATOM   1277 N N   . ILE A 1 161 ? 23.649  2.259   -1.504  1.00 94.72 161 A 1 
ATOM   1278 C CA  . ILE A 1 161 ? 23.128  3.501   -0.948  1.00 94.77 161 A 1 
ATOM   1279 C C   . ILE A 1 161 ? 24.270  4.337   -0.392  1.00 94.82 161 A 1 
ATOM   1280 O O   . ILE A 1 161 ? 25.119  3.836   0.344   1.00 92.41 161 A 1 
ATOM   1281 C CB  . ILE A 1 161 ? 22.091  3.205   0.148   1.00 92.39 161 A 1 
ATOM   1282 C CG1 . ILE A 1 161 ? 20.904  2.449   -0.447  1.00 85.50 161 A 1 
ATOM   1283 C CG2 . ILE A 1 161 ? 21.631  4.485   0.818   1.00 83.45 161 A 1 
ATOM   1284 C CD1 . ILE A 1 161 ? 19.994  1.815   0.586   1.00 83.26 161 A 1 
ATOM   1285 N N   . LYS A 1 162 ? 24.293  5.629   -0.753  1.00 94.47 162 A 1 
ATOM   1286 C CA  . LYS A 1 162 ? 25.386  6.512   -0.354  1.00 94.58 162 A 1 
ATOM   1287 C C   . LYS A 1 162 ? 25.014  7.450   0.789   1.00 94.70 162 A 1 
ATOM   1288 O O   . LYS A 1 162 ? 25.851  8.229   1.253   1.00 91.38 162 A 1 
ATOM   1289 C CB  . LYS A 1 162 ? 25.886  7.319   -1.556  1.00 92.96 162 A 1 
ATOM   1290 C CG  . LYS A 1 162 ? 26.574  6.466   -2.608  1.00 89.99 162 A 1 
ATOM   1291 C CD  . LYS A 1 162 ? 27.322  7.318   -3.619  1.00 81.42 162 A 1 
ATOM   1292 C CE  . LYS A 1 162 ? 28.142  6.455   -4.559  1.00 75.21 162 A 1 
ATOM   1293 N NZ  . LYS A 1 162 ? 28.966  7.267   -5.496  1.00 65.22 162 A 1 
ATOM   1294 N N   . VAL A 1 163 ? 23.776  7.390   1.250   1.00 94.34 163 A 1 
ATOM   1295 C CA  . VAL A 1 163 ? 23.322  8.112   2.426   1.00 94.67 163 A 1 
ATOM   1296 C C   . VAL A 1 163 ? 22.327  7.203   3.139   1.00 95.53 163 A 1 
ATOM   1297 O O   . VAL A 1 163 ? 21.560  6.495   2.479   1.00 93.97 163 A 1 
ATOM   1298 C CB  . VAL A 1 163 ? 22.675  9.467   2.053   1.00 91.92 163 A 1 
ATOM   1299 C CG1 . VAL A 1 163 ? 21.462  9.263   1.162   1.00 82.79 163 A 1 
ATOM   1300 C CG2 . VAL A 1 163 ? 22.289  10.241  3.310   1.00 83.52 163 A 1 
ATOM   1301 N N   . PRO A 1 164 ? 22.329  7.177   4.473   1.00 96.54 164 A 1 
ATOM   1302 C CA  . PRO A 1 164 ? 21.403  6.288   5.185   1.00 96.73 164 A 1 
ATOM   1303 C C   . PRO A 1 164 ? 19.963  6.493   4.717   1.00 97.27 164 A 1 
ATOM   1304 O O   . PRO A 1 164 ? 19.428  7.600   4.797   1.00 96.61 164 A 1 
ATOM   1305 C CB  . PRO A 1 164 ? 21.581  6.688   6.650   1.00 95.52 164 A 1 
ATOM   1306 C CG  . PRO A 1 164 ? 22.983  7.186   6.721   1.00 93.39 164 A 1 
ATOM   1307 C CD  . PRO A 1 164 ? 23.220  7.893   5.418   1.00 95.74 164 A 1 
ATOM   1308 N N   . LEU A 1 165 ? 19.345  5.411   4.232   1.00 97.86 165 A 1 
ATOM   1309 C CA  . LEU A 1 165 ? 18.005  5.461   3.677   1.00 98.09 165 A 1 
ATOM   1310 C C   . LEU A 1 165 ? 17.107  4.508   4.442   1.00 98.21 165 A 1 
ATOM   1311 O O   . LEU A 1 165 ? 17.483  3.359   4.701   1.00 98.05 165 A 1 
ATOM   1312 C CB  . LEU A 1 165 ? 18.025  5.091   2.191   1.00 97.91 165 A 1 
ATOM   1313 C CG  . LEU A 1 165 ? 16.683  5.115   1.460   1.00 97.35 165 A 1 
ATOM   1314 C CD1 . LEU A 1 165 ? 16.114  6.521   1.422   1.00 96.51 165 A 1 
ATOM   1315 C CD2 . LEU A 1 165 ? 16.839  4.564   0.045   1.00 96.53 165 A 1 
ATOM   1316 N N   . ASN A 1 166 ? 15.916  4.975   4.804   1.00 98.49 166 A 1 
ATOM   1317 C CA  . ASN A 1 166 ? 15.002  4.212   5.632   1.00 98.62 166 A 1 
ATOM   1318 C C   . ASN A 1 166 ? 13.653  4.011   4.956   1.00 98.77 166 A 1 
ATOM   1319 O O   . ASN A 1 166 ? 13.136  4.917   4.295   1.00 98.59 166 A 1 
ATOM   1320 C CB  . ASN A 1 166 ? 14.789  4.891   6.985   1.00 98.49 166 A 1 
ATOM   1321 C CG  . ASN A 1 166 ? 16.078  5.052   7.761   1.00 98.32 166 A 1 
ATOM   1322 O OD1 . ASN A 1 166 ? 16.474  4.157   8.506   1.00 93.19 166 A 1 
ATOM   1323 N ND2 . ASN A 1 166 ? 16.730  6.194   7.594   1.00 92.66 166 A 1 
ATOM   1324 N N   . ALA A 1 167 ? 13.080  2.827   5.134   1.00 98.75 167 A 1 
ATOM   1325 C CA  . ALA A 1 167 ? 11.694  2.577   4.776   1.00 98.79 167 A 1 
ATOM   1326 C C   . ALA A 1 167 ? 10.825  2.975   5.954   1.00 98.88 167 A 1 
ATOM   1327 O O   . ALA A 1 167 ? 11.056  2.532   7.079   1.00 98.72 167 A 1 
ATOM   1328 C CB  . ALA A 1 167 ? 11.490  1.113   4.424   1.00 98.60 167 A 1 
ATOM   1329 N N   . VAL A 1 168 ? 9.833   3.831   5.707   1.00 98.87 168 A 1 
ATOM   1330 C CA  . VAL A 1 168 ? 8.910   4.280   6.742   1.00 98.89 168 A 1 
ATOM   1331 C C   . VAL A 1 168 ? 7.497   3.936   6.305   1.00 98.93 168 A 1 
ATOM   1332 O O   . VAL A 1 168 ? 7.047   4.373   5.249   1.00 98.82 168 A 1 
ATOM   1333 C CB  . VAL A 1 168 ? 9.029   5.795   6.990   1.00 98.81 168 A 1 
ATOM   1334 C CG1 . VAL A 1 168 ? 8.030   6.242   8.045   1.00 98.43 168 A 1 
ATOM   1335 C CG2 . VAL A 1 168 ? 10.452  6.153   7.412   1.00 98.48 168 A 1 
ATOM   1336 N N   . VAL A 1 169 ? 6.801   3.140   7.111   1.00 98.89 169 A 1 
ATOM   1337 C CA  . VAL A 1 169 ? 5.439   2.718   6.808   1.00 98.84 169 A 1 
ATOM   1338 C C   . VAL A 1 169 ? 4.475   3.430   7.744   1.00 98.80 169 A 1 
ATOM   1339 O O   . VAL A 1 169 ? 4.619   3.361   8.965   1.00 98.65 169 A 1 
ATOM   1340 C CB  . VAL A 1 169 ? 5.281   1.193   6.940   1.00 98.76 169 A 1 
ATOM   1341 C CG1 . VAL A 1 169 ? 3.810   0.794   6.856   1.00 98.07 169 A 1 
ATOM   1342 C CG2 . VAL A 1 169 ? 6.079   0.498   5.844   1.00 98.17 169 A 1 
ATOM   1343 N N   . LEU A 1 170 ? 3.485   4.112   7.160   1.00 98.86 170 A 1 
ATOM   1344 C CA  . LEU A 1 170 ? 2.415   4.741   7.917   1.00 98.78 170 A 1 
ATOM   1345 C C   . LEU A 1 170 ? 1.127   3.958   7.736   1.00 98.70 170 A 1 
ATOM   1346 O O   . LEU A 1 170 ? 0.802   3.523   6.636   1.00 98.40 170 A 1 
ATOM   1347 C CB  . LEU A 1 170 ? 2.198   6.190   7.473   1.00 98.75 170 A 1 
ATOM   1348 C CG  . LEU A 1 170 ? 3.354   7.157   7.710   1.00 98.37 170 A 1 
ATOM   1349 C CD1 . LEU A 1 170 ? 2.980   8.558   7.207   1.00 97.89 170 A 1 
ATOM   1350 C CD2 . LEU A 1 170 ? 3.713   7.214   9.181   1.00 97.69 170 A 1 
ATOM   1351 N N   . ASN A 1 171 ? 0.379   3.786   8.832   1.00 98.51 171 A 1 
ATOM   1352 C CA  . ASN A 1 171 ? -0.919  3.137   8.787   1.00 98.38 171 A 1 
ATOM   1353 C C   . ASN A 1 171 ? -2.000  4.202   8.607   1.00 98.22 171 A 1 
ATOM   1354 O O   . ASN A 1 171 ? -2.553  4.717   9.581   1.00 97.89 171 A 1 
ATOM   1355 C CB  . ASN A 1 171 ? -1.161  2.323   10.051  1.00 97.94 171 A 1 
ATOM   1356 C CG  . ASN A 1 171 ? -2.496  1.609   10.033  1.00 97.71 171 A 1 
ATOM   1357 O OD1 . ASN A 1 171 ? -3.220  1.642   9.037   1.00 96.01 171 A 1 
ATOM   1358 N ND2 . ASN A 1 171 ? -2.837  0.961   11.136  1.00 94.97 171 A 1 
ATOM   1359 N N   . THR A 1 172 ? -2.308  4.532   7.349   1.00 98.49 172 A 1 
ATOM   1360 C CA  . THR A 1 172 ? -3.302  5.560   7.074   1.00 98.40 172 A 1 
ATOM   1361 C C   . THR A 1 172 ? -4.722  5.017   7.096   1.00 98.28 172 A 1 
ATOM   1362 O O   . THR A 1 172 ? -5.673  5.790   6.952   1.00 97.81 172 A 1 
ATOM   1363 C CB  . THR A 1 172 ? -3.033  6.254   5.737   1.00 98.35 172 A 1 
ATOM   1364 O OG1 . THR A 1 172 ? -2.871  5.282   4.704   1.00 97.32 172 A 1 
ATOM   1365 C CG2 . THR A 1 172 ? -1.779  7.104   5.837   1.00 96.85 172 A 1 
ATOM   1366 N N   . VAL A 1 173 ? -4.896  3.715   7.306   1.00 98.11 173 A 1 
ATOM   1367 C CA  . VAL A 1 173 ? -6.234  3.176   7.552   1.00 97.86 173 A 1 
ATOM   1368 C C   . VAL A 1 173 ? -6.796  3.786   8.835   1.00 97.76 173 A 1 
ATOM   1369 O O   . VAL A 1 173 ? -8.013  3.916   8.987   1.00 97.25 173 A 1 
ATOM   1370 C CB  . VAL A 1 173 ? -6.216  1.642   7.642   1.00 97.57 173 A 1 
ATOM   1371 C CG1 . VAL A 1 173 ? -7.623  1.096   7.876   1.00 96.73 173 A 1 
ATOM   1372 C CG2 . VAL A 1 173 ? -5.633  1.047   6.364   1.00 96.74 173 A 1 
ATOM   1373 N N   . LEU A 1 174 ? -5.920  4.208   9.737   1.00 97.86 174 A 1 
ATOM   1374 C CA  . LEU A 1 174 ? -6.348  4.913   10.940  1.00 97.69 174 A 1 
ATOM   1375 C C   . LEU A 1 174 ? -7.060  6.218   10.604  1.00 97.67 174 A 1 
ATOM   1376 O O   . LEU A 1 174 ? -7.885  6.698   11.385  1.00 97.25 174 A 1 
ATOM   1377 C CB  . LEU A 1 174 ? -5.152  5.206   11.846  1.00 97.49 174 A 1 
ATOM   1378 C CG  . LEU A 1 174 ? -4.371  4.003   12.379  1.00 97.12 174 A 1 
ATOM   1379 C CD1 . LEU A 1 174 ? -3.188  4.473   13.212  1.00 96.52 174 A 1 
ATOM   1380 C CD2 . LEU A 1 174 ? -5.274  3.091   13.187  1.00 96.36 174 A 1 
ATOM   1381 N N   . TYR A 1 175 ? -6.753  6.791   9.440   1.00 98.06 175 A 1 
ATOM   1382 C CA  . TYR A 1 175 ? -7.311  8.083   9.041   1.00 98.11 175 A 1 
ATOM   1383 C C   . TYR A 1 175 ? -8.445  7.952   8.030   1.00 98.15 175 A 1 
ATOM   1384 O O   . TYR A 1 175 ? -9.059  8.958   7.659   1.00 97.64 175 A 1 
ATOM   1385 C CB  . TYR A 1 175 ? -6.215  8.967   8.454   1.00 98.14 175 A 1 
ATOM   1386 C CG  . TYR A 1 175 ? -4.970  9.085   9.309   1.00 98.30 175 A 1 
ATOM   1387 C CD1 . TYR A 1 175 ? -5.055  9.114   10.691  1.00 98.02 175 A 1 
ATOM   1388 C CD2 . TYR A 1 175 ? -3.706  9.172   8.728   1.00 98.05 175 A 1 
ATOM   1389 C CE1 . TYR A 1 175 ? -3.919  9.222   11.478  1.00 98.00 175 A 1 
ATOM   1390 C CE2 . TYR A 1 175 ? -2.570  9.282   9.501   1.00 97.99 175 A 1 
ATOM   1391 C CZ  . TYR A 1 175 ? -2.676  9.306   10.876  1.00 98.23 175 A 1 
ATOM   1392 O OH  . TYR A 1 175 ? -1.545  9.416   11.653  1.00 97.97 175 A 1 
ATOM   1393 N N   . TYR A 1 176 ? -8.732  6.751   7.571   1.00 98.02 176 A 1 
ATOM   1394 C CA  . TYR A 1 176 ? -9.749  6.500   6.553   1.00 97.99 176 A 1 
ATOM   1395 C C   . TYR A 1 176 ? -11.120 6.949   7.052   1.00 97.71 176 A 1 
ATOM   1396 O O   . TYR A 1 176 ? -11.503 6.652   8.186   1.00 97.21 176 A 1 
ATOM   1397 C CB  . TYR A 1 176 ? -9.765  5.008   6.213   1.00 97.64 176 A 1 
ATOM   1398 C CG  . TYR A 1 176 ? -10.499 4.633   4.938   1.00 97.39 176 A 1 
ATOM   1399 C CD1 . TYR A 1 176 ? -10.593 5.492   3.865   1.00 96.44 176 A 1 
ATOM   1400 C CD2 . TYR A 1 176 ? -11.068 3.369   4.815   1.00 96.32 176 A 1 
ATOM   1401 C CE1 . TYR A 1 176 ? -11.244 5.126   2.695   1.00 95.55 176 A 1 
ATOM   1402 C CE2 . TYR A 1 176 ? -11.716 2.981   3.658   1.00 95.53 176 A 1 
ATOM   1403 C CZ  . TYR A 1 176 ? -11.807 3.860   2.601   1.00 95.68 176 A 1 
ATOM   1404 O OH  . TYR A 1 176 ? -12.450 3.487   1.455   1.00 94.54 176 A 1 
ATOM   1405 N N   . ASN A 1 177 ? -11.880 7.657   6.210   1.00 97.64 177 A 1 
ATOM   1406 C CA  . ASN A 1 177 ? -13.151 8.224   6.665   1.00 97.07 177 A 1 
ATOM   1407 C C   . ASN A 1 177 ? -14.274 7.197   6.784   1.00 96.96 177 A 1 
ATOM   1408 O O   . ASN A 1 177 ? -15.384 7.552   7.160   1.00 95.56 177 A 1 
ATOM   1409 C CB  . ASN A 1 177 ? -13.576 9.413   5.784   1.00 95.75 177 A 1 
ATOM   1410 C CG  . ASN A 1 177 ? -13.719 9.054   4.326   1.00 94.36 177 A 1 
ATOM   1411 O OD1 . ASN A 1 177 ? -13.805 7.888   3.961   1.00 88.03 177 A 1 
ATOM   1412 N ND2 . ASN A 1 177 ? -13.743 10.076  3.479   1.00 87.45 177 A 1 
ATOM   1413 N N   . TYR A 1 178 ? -13.994 5.933   6.480   1.00 96.71 178 A 1 
ATOM   1414 C CA  . TYR A 1 178 ? -14.912 4.843   6.792   1.00 96.18 178 A 1 
ATOM   1415 C C   . TYR A 1 178 ? -14.533 4.130   8.089   1.00 96.12 178 A 1 
ATOM   1416 O O   . TYR A 1 178 ? -15.214 3.190   8.501   1.00 94.44 178 A 1 
ATOM   1417 C CB  . TYR A 1 178 ? -14.977 3.833   5.641   1.00 95.28 178 A 1 
ATOM   1418 C CG  . TYR A 1 178 ? -15.698 4.337   4.407   1.00 93.64 178 A 1 
ATOM   1419 C CD1 . TYR A 1 178 ? -17.072 4.475   4.401   1.00 89.28 178 A 1 
ATOM   1420 C CD2 . TYR A 1 178 ? -14.999 4.666   3.261   1.00 88.90 178 A 1 
ATOM   1421 C CE1 . TYR A 1 178 ? -17.743 4.934   3.277   1.00 87.01 178 A 1 
ATOM   1422 C CE2 . TYR A 1 178 ? -15.654 5.126   2.128   1.00 87.15 178 A 1 
ATOM   1423 C CZ  . TYR A 1 178 ? -17.027 5.255   2.140   1.00 87.99 178 A 1 
ATOM   1424 O OH  . TYR A 1 178 ? -17.683 5.710   1.024   1.00 85.13 178 A 1 
ATOM   1425 N N   . ASN A 1 179 ? -13.457 4.576   8.733   1.00 96.19 179 A 1 
ATOM   1426 C CA  . ASN A 1 179 ? -13.003 3.996   9.994   1.00 96.34 179 A 1 
ATOM   1427 C C   . ASN A 1 179 ? -13.684 4.733   11.143  1.00 96.11 179 A 1 
ATOM   1428 O O   . ASN A 1 179 ? -13.253 5.811   11.551  1.00 95.41 179 A 1 
ATOM   1429 C CB  . ASN A 1 179 ? -11.484 4.090   10.104  1.00 96.39 179 A 1 
ATOM   1430 C CG  . ASN A 1 179 ? -10.939 3.378   11.324  1.00 96.68 179 A 1 
ATOM   1431 O OD1 . ASN A 1 179 ? -11.681 2.995   12.229  1.00 95.32 179 A 1 
ATOM   1432 N ND2 . ASN A 1 179 ? -9.621  3.203   11.363  1.00 95.00 179 A 1 
ATOM   1433 N N   . LYS A 1 180 ? -14.748 4.136   11.678  1.00 95.55 180 A 1 
ATOM   1434 C CA  . LYS A 1 180 ? -15.529 4.780   12.723  1.00 94.91 180 A 1 
ATOM   1435 C C   . LYS A 1 180 ? -14.810 4.791   14.067  1.00 94.53 180 A 1 
ATOM   1436 O O   . LYS A 1 180 ? -15.222 5.505   14.983  1.00 92.45 180 A 1 
ATOM   1437 C CB  . LYS A 1 180 ? -16.887 4.081   12.878  1.00 94.26 180 A 1 
ATOM   1438 C CG  . LYS A 1 180 ? -17.766 4.153   11.641  1.00 89.73 180 A 1 
ATOM   1439 C CD  . LYS A 1 180 ? -19.096 3.455   11.871  1.00 81.52 180 A 1 
ATOM   1440 C CE  . LYS A 1 180 ? -19.991 3.543   10.653  1.00 72.95 180 A 1 
ATOM   1441 N NZ  . LYS A 1 180 ? -21.302 2.863   10.870  1.00 62.75 180 A 1 
ATOM   1442 N N   . GLN A 1 181 ? -13.732 4.029   14.186  1.00 94.60 181 A 1 
ATOM   1443 C CA  . GLN A 1 181 ? -13.053 3.880   15.468  1.00 93.68 181 A 1 
ATOM   1444 C C   . GLN A 1 181 ? -12.118 5.046   15.777  1.00 93.57 181 A 1 
ATOM   1445 O O   . GLN A 1 181 ? -11.694 5.201   16.926  1.00 90.34 181 A 1 
ATOM   1446 C CB  . GLN A 1 181 ? -12.259 2.567   15.495  1.00 92.34 181 A 1 
ATOM   1447 C CG  . GLN A 1 181 ? -13.077 1.345   15.081  1.00 88.26 181 A 1 
ATOM   1448 C CD  . GLN A 1 181 ? -14.347 1.200   15.887  1.00 81.11 181 A 1 
ATOM   1449 O OE1 . GLN A 1 181 ? -14.348 1.359   17.117  1.00 73.20 181 A 1 
ATOM   1450 N NE2 . GLN A 1 181 ? -15.448 0.910   15.207  1.00 69.99 181 A 1 
ATOM   1451 N N   . THR A 1 182 ? -11.793 5.861   14.778  1.00 95.27 182 A 1 
ATOM   1452 C CA  . THR A 1 182 ? -10.817 6.936   14.959  1.00 95.18 182 A 1 
ATOM   1453 C C   . THR A 1 182 ? -11.365 8.312   14.590  1.00 94.57 182 A 1 
ATOM   1454 O O   . THR A 1 182 ? -10.618 9.292   14.589  1.00 92.80 182 A 1 
ATOM   1455 C CB  . THR A 1 182 ? -9.559  6.676   14.114  1.00 95.02 182 A 1 
ATOM   1456 O OG1 . THR A 1 182 ? -9.933  6.542   12.736  1.00 93.56 182 A 1 
ATOM   1457 C CG2 . THR A 1 182 ? -8.866  5.400   14.568  1.00 93.43 182 A 1 
ATOM   1458 N N   . MET A 1 183 ? -12.663 8.414   14.304  1.00 93.95 183 A 1 
ATOM   1459 C CA  . MET A 1 183 ? -13.230 9.648   13.761  1.00 92.58 183 A 1 
ATOM   1460 C C   . MET A 1 183 ? -13.144 10.827  14.725  1.00 91.77 183 A 1 
ATOM   1461 O O   . MET A 1 183 ? -13.133 11.980  14.288  1.00 88.32 183 A 1 
ATOM   1462 C CB  . MET A 1 183 ? -14.685 9.412   13.361  1.00 90.19 183 A 1 
ATOM   1463 C CG  . MET A 1 183 ? -15.595 8.964   14.493  1.00 84.11 183 A 1 
ATOM   1464 S SD  . MET A 1 183 ? -17.263 8.547   13.921  1.00 80.19 183 A 1 
ATOM   1465 C CE  . MET A 1 183 ? -17.785 10.123  13.255  1.00 71.13 183 A 1 
ATOM   1466 N N   . ASP A 1 184 ? -13.066 10.557  16.020  1.00 92.30 184 A 1 
ATOM   1467 C CA  . ASP A 1 184 ? -13.084 11.623  17.026  1.00 91.23 184 A 1 
ATOM   1468 C C   . ASP A 1 184 ? -11.756 11.769  17.757  1.00 91.15 184 A 1 
ATOM   1469 O O   . ASP A 1 184 ? -11.680 12.454  18.775  1.00 86.86 184 A 1 
ATOM   1470 C CB  . ASP A 1 184 ? -14.204 11.370  18.039  1.00 89.02 184 A 1 
ATOM   1471 C CG  . ASP A 1 184 ? -14.047 10.049  18.771  1.00 84.51 184 A 1 
ATOM   1472 O OD1 . ASP A 1 184 ? -13.261 9.199   18.311  1.00 78.97 184 A 1 
ATOM   1473 O OD2 . ASP A 1 184 ? -14.714 9.863   19.807  1.00 78.96 184 A 1 
ATOM   1474 N N   . SER A 1 185 ? -10.701 11.153  17.239  1.00 92.02 185 A 1 
ATOM   1475 C CA  . SER A 1 185 ? -9.379  11.263  17.846  1.00 91.76 185 A 1 
ATOM   1476 C C   . SER A 1 185 ? -8.620  12.448  17.253  1.00 92.04 185 A 1 
ATOM   1477 O O   . SER A 1 185 ? -8.988  12.990  16.205  1.00 88.61 185 A 1 
ATOM   1478 C CB  . SER A 1 185 ? -8.589  9.972   17.632  1.00 88.89 185 A 1 
ATOM   1479 O OG  . SER A 1 185 ? -7.297  10.049  18.208  1.00 78.20 185 A 1 
ATOM   1480 N N   . THR A 1 186 ? -7.556  12.868  17.942  1.00 94.07 186 A 1 
ATOM   1481 C CA  . THR A 1 186 ? -6.686  13.923  17.427  1.00 93.91 186 A 1 
ATOM   1482 C C   . THR A 1 186 ? -5.402  13.357  16.853  1.00 94.64 186 A 1 
ATOM   1483 O O   . THR A 1 186 ? -4.844  13.913  15.913  1.00 90.47 186 A 1 
ATOM   1484 C CB  . THR A 1 186 ? -6.344  14.936  18.530  1.00 91.46 186 A 1 
ATOM   1485 O OG1 . THR A 1 186 ? -5.739  14.255  19.639  1.00 83.73 186 A 1 
ATOM   1486 C CG2 . THR A 1 186 ? -7.597  15.655  19.011  1.00 82.24 186 A 1 
ATOM   1487 N N   . ASP A 1 187 ? -4.925  12.240  17.414  1.00 96.03 187 A 1 
ATOM   1488 C CA  . ASP A 1 187 ? -3.715  11.576  16.941  1.00 96.71 187 A 1 
ATOM   1489 C C   . ASP A 1 187 ? -3.848  10.081  17.177  1.00 96.60 187 A 1 
ATOM   1490 O O   . ASP A 1 187 ? -3.300  9.550   18.149  1.00 95.77 187 A 1 
ATOM   1491 C CB  . ASP A 1 187 ? -2.482  12.131  17.659  1.00 96.68 187 A 1 
ATOM   1492 C CG  . ASP A 1 187 ? -1.182  11.585  17.078  1.00 97.32 187 A 1 
ATOM   1493 O OD1 . ASP A 1 187 ? -1.230  10.903  16.032  1.00 96.96 187 A 1 
ATOM   1494 O OD2 . ASP A 1 187 ? -0.114  11.840  17.672  1.00 96.95 187 A 1 
ATOM   1495 N N   . PRO A 1 188 ? -4.590  9.380   16.313  1.00 96.73 188 A 1 
ATOM   1496 C CA  . PRO A 1 188 ? -4.854  7.962   16.531  1.00 96.64 188 A 1 
ATOM   1497 C C   . PRO A 1 188 ? -3.575  7.149   16.722  1.00 96.84 188 A 1 
ATOM   1498 O O   . PRO A 1 188 ? -2.695  7.151   15.857  1.00 96.41 188 A 1 
ATOM   1499 C CB  . PRO A 1 188 ? -5.595  7.543   15.256  1.00 96.08 188 A 1 
ATOM   1500 C CG  . PRO A 1 188 ? -6.253  8.795   14.782  1.00 94.92 188 A 1 
ATOM   1501 C CD  . PRO A 1 188 ? -5.285  9.896   15.128  1.00 96.49 188 A 1 
ATOM   1502 N N   . LEU A 1 189 ? -3.492  6.497   17.877  1.00 96.34 189 A 1 
ATOM   1503 C CA  . LEU A 1 189 ? -2.369  5.634   18.235  1.00 96.26 189 A 1 
ATOM   1504 C C   . LEU A 1 189 ? -1.029  6.364   18.198  1.00 96.35 189 A 1 
ATOM   1505 O O   . LEU A 1 189 ? 0.025   5.739   18.093  1.00 95.67 189 A 1 
ATOM   1506 C CB  . LEU A 1 189 ? -2.323  4.378   17.358  1.00 95.88 189 A 1 
ATOM   1507 C CG  . LEU A 1 189 ? -3.265  3.247   17.806  1.00 94.86 189 A 1 
ATOM   1508 C CD1 . LEU A 1 189 ? -4.723  3.655   17.670  1.00 92.92 189 A 1 
ATOM   1509 C CD2 . LEU A 1 189 ? -3.013  1.973   17.010  1.00 92.62 189 A 1 
ATOM   1510 N N   . GLY A 1 190 ? -1.062  7.705   18.279  1.00 96.52 190 A 1 
ATOM   1511 C CA  . GLY A 1 190 ? 0.149   8.501   18.394  1.00 96.72 190 A 1 
ATOM   1512 C C   . GLY A 1 190 ? 1.018   8.539   17.156  1.00 97.47 190 A 1 
ATOM   1513 O O   . GLY A 1 190 ? 2.202   8.867   17.244  1.00 97.31 190 A 1 
ATOM   1514 N N   . GLN A 1 191 ? 0.444   8.221   15.993  1.00 97.48 191 A 1 
ATOM   1515 C CA  . GLN A 1 191 ? 1.253   8.085   14.782  1.00 97.98 191 A 1 
ATOM   1516 C C   . GLN A 1 191 ? 1.849   9.414   14.315  1.00 98.31 191 A 1 
ATOM   1517 O O   . GLN A 1 191 ? 2.995   9.452   13.870  1.00 98.44 191 A 1 
ATOM   1518 C CB  . GLN A 1 191 ? 0.441   7.449   13.659  1.00 97.63 191 A 1 
ATOM   1519 C CG  . GLN A 1 191 ? 1.258   7.196   12.391  1.00 97.37 191 A 1 
ATOM   1520 C CD  . GLN A 1 191 ? 0.521   6.367   11.368  1.00 97.85 191 A 1 
ATOM   1521 O OE1 . GLN A 1 191 ? 1.029   5.351   10.894  1.00 93.11 191 A 1 
ATOM   1522 N NE2 . GLN A 1 191 ? -0.682  6.801   11.013  1.00 94.33 191 A 1 
ATOM   1523 N N   . PHE A 1 192 ? 1.089   10.516  14.399  1.00 98.51 192 A 1 
ATOM   1524 C CA  . PHE A 1 192 ? 1.617   11.808  13.972  1.00 98.63 192 A 1 
ATOM   1525 C C   . PHE A 1 192 ? 2.814   12.218  14.817  1.00 98.78 192 A 1 
ATOM   1526 O O   . PHE A 1 192 ? 3.834   12.657  14.292  1.00 98.64 192 A 1 
ATOM   1527 C CB  . PHE A 1 192 ? 0.534   12.887  14.036  1.00 98.57 192 A 1 
ATOM   1528 C CG  . PHE A 1 192 ? -0.463  12.833  12.903  1.00 98.56 192 A 1 
ATOM   1529 C CD1 . PHE A 1 192 ? -0.050  12.982  11.593  1.00 98.14 192 A 1 
ATOM   1530 C CD2 . PHE A 1 192 ? -1.813  12.649  13.163  1.00 98.13 192 A 1 
ATOM   1531 C CE1 . PHE A 1 192 ? -0.959  12.935  10.546  1.00 97.86 192 A 1 
ATOM   1532 C CE2 . PHE A 1 192 ? -2.732  12.609  12.119  1.00 97.78 192 A 1 
ATOM   1533 C CZ  . PHE A 1 192 ? -2.302  12.746  10.816  1.00 98.02 192 A 1 
ATOM   1534 N N   . GLU A 1 193 ? 2.688   12.080  16.140  1.00 98.50 193 A 1 
ATOM   1535 C CA  . GLU A 1 193 ? 3.785   12.414  17.043  1.00 98.56 193 A 1 
ATOM   1536 C C   . GLU A 1 193 ? 4.990   11.516  16.778  1.00 98.74 193 A 1 
ATOM   1537 O O   . GLU A 1 193 ? 6.136   11.981  16.737  1.00 98.58 193 A 1 
ATOM   1538 C CB  . GLU A 1 193 ? 3.338   12.287  18.496  1.00 98.20 193 A 1 
ATOM   1539 C CG  . GLU A 1 193 ? 4.403   12.662  19.520  1.00 87.20 193 A 1 
ATOM   1540 C CD  . GLU A 1 193 ? 3.929   12.466  20.947  1.00 78.77 193 A 1 
ATOM   1541 O OE1 . GLU A 1 193 ? 3.413   11.378  21.264  1.00 73.24 193 A 1 
ATOM   1542 O OE2 . GLU A 1 193 ? 4.073   13.410  21.746  1.00 72.76 193 A 1 
ATOM   1543 N N   . TRP A 1 194 ? 4.736   10.236  16.593  1.00 98.59 194 A 1 
ATOM   1544 C CA  . TRP A 1 194 ? 5.792   9.274   16.292  1.00 98.68 194 A 1 
ATOM   1545 C C   . TRP A 1 194 ? 6.506   9.634   14.989  1.00 98.70 194 A 1 
ATOM   1546 O O   . TRP A 1 194 ? 7.734   9.611   14.922  1.00 98.71 194 A 1 
ATOM   1547 C CB  . TRP A 1 194 ? 5.199   7.865   16.209  1.00 98.59 194 A 1 
ATOM   1548 C CG  . TRP A 1 194 ? 6.127   6.819   15.664  1.00 98.62 194 A 1 
ATOM   1549 C CD1 . TRP A 1 194 ? 7.034   6.075   16.364  1.00 98.40 194 A 1 
ATOM   1550 C CD2 . TRP A 1 194 ? 6.228   6.388   14.299  1.00 98.64 194 A 1 
ATOM   1551 N NE1 . TRP A 1 194 ? 7.690   5.222   15.527  1.00 98.36 194 A 1 
ATOM   1552 C CE2 . TRP A 1 194 ? 7.217   5.385   14.248  1.00 98.53 194 A 1 
ATOM   1553 C CE3 . TRP A 1 194 ? 5.570   6.751   13.115  1.00 98.54 194 A 1 
ATOM   1554 C CZ2 . TRP A 1 194 ? 7.567   4.743   13.061  1.00 98.38 194 A 1 
ATOM   1555 C CZ3 . TRP A 1 194 ? 5.932   6.113   11.937  1.00 98.43 194 A 1 
ATOM   1556 C CH2 . TRP A 1 194 ? 6.909   5.123   11.921  1.00 98.38 194 A 1 
ATOM   1557 N N   . PHE A 1 195 ? 5.742   9.967   13.957  1.00 98.71 195 A 1 
ATOM   1558 C CA  . PHE A 1 195 ? 6.312   10.312  12.659  1.00 98.83 195 A 1 
ATOM   1559 C C   . PHE A 1 195 ? 7.196   11.547  12.756  1.00 98.83 195 A 1 
ATOM   1560 O O   . PHE A 1 195 ? 8.281   11.592  12.166  1.00 98.79 195 A 1 
ATOM   1561 C CB  . PHE A 1 195 ? 5.196   10.524  11.632  1.00 98.82 195 A 1 
ATOM   1562 C CG  . PHE A 1 195 ? 5.695   10.801  10.238  1.00 98.85 195 A 1 
ATOM   1563 C CD1 . PHE A 1 195 ? 6.250   9.793   9.464   1.00 98.63 195 A 1 
ATOM   1564 C CD2 . PHE A 1 195 ? 5.601   12.073  9.705   1.00 98.62 195 A 1 
ATOM   1565 C CE1 . PHE A 1 195 ? 6.698   10.041  8.195   1.00 98.43 195 A 1 
ATOM   1566 C CE2 . PHE A 1 195 ? 6.051   12.333  8.417   1.00 98.42 195 A 1 
ATOM   1567 C CZ  . PHE A 1 195 ? 6.605   11.319  7.660   1.00 98.62 195 A 1 
ATOM   1568 N N   . LYS A 1 196 ? 6.739   12.554  13.491  1.00 98.76 196 A 1 
ATOM   1569 C CA  . LYS A 1 196 ? 7.533   13.759  13.680  1.00 98.78 196 A 1 
ATOM   1570 C C   . LYS A 1 196 ? 8.856   13.449  14.363  1.00 98.79 196 A 1 
ATOM   1571 O O   . LYS A 1 196 ? 9.910   13.956  13.966  1.00 98.67 196 A 1 
ATOM   1572 C CB  . LYS A 1 196 ? 6.752   14.795  14.497  1.00 98.48 196 A 1 
ATOM   1573 C CG  . LYS A 1 196 ? 7.569   16.018  14.889  1.00 95.41 196 A 1 
ATOM   1574 C CD  . LYS A 1 196 ? 6.709   17.070  15.581  1.00 92.88 196 A 1 
ATOM   1575 C CE  . LYS A 1 196 ? 7.575   18.156  16.208  1.00 84.94 196 A 1 
ATOM   1576 N NZ  . LYS A 1 196 ? 8.545   18.752  15.254  1.00 76.98 196 A 1 
ATOM   1577 N N   . THR A 1 197 ? 8.815   12.608  15.389  1.00 98.85 197 A 1 
ATOM   1578 C CA  . THR A 1 197 ? 10.030  12.226  16.101  1.00 98.76 197 A 1 
ATOM   1579 C C   . THR A 1 197 ? 11.005  11.506  15.177  1.00 98.87 197 A 1 
ATOM   1580 O O   . THR A 1 197 ? 12.211  11.791  15.180  1.00 98.66 197 A 1 
ATOM   1581 C CB  . THR A 1 197 ? 9.682   11.333  17.304  1.00 98.55 197 A 1 
ATOM   1582 O OG1 . THR A 1 197 ? 8.878   12.067  18.225  1.00 95.28 197 A 1 
ATOM   1583 C CG2 . THR A 1 197 ? 10.950  10.857  18.007  1.00 94.42 197 A 1 
ATOM   1584 N N   . VAL A 1 198 ? 10.485  10.585  14.363  1.00 98.81 198 A 1 
ATOM   1585 C CA  . VAL A 1 198 ? 11.317  9.834   13.429  1.00 98.82 198 A 1 
ATOM   1586 C C   . VAL A 1 198 ? 11.950  10.770  12.400  1.00 98.86 198 A 1 
ATOM   1587 O O   . VAL A 1 198 ? 13.163  10.723  12.161  1.00 98.73 198 A 1 
ATOM   1588 C CB  . VAL A 1 198 ? 10.493  8.732   12.729  1.00 98.70 198 A 1 
ATOM   1589 C CG1 . VAL A 1 198 ? 11.262  8.147   11.550  1.00 98.00 198 A 1 
ATOM   1590 C CG2 . VAL A 1 198 ? 10.119  7.642   13.723  1.00 98.12 198 A 1 
ATOM   1591 N N   . MET A 1 199 ? 11.138  11.628  11.793  1.00 98.89 199 A 1 
ATOM   1592 C CA  . MET A 1 199 ? 11.631  12.517  10.752  1.00 98.82 199 A 1 
ATOM   1593 C C   . MET A 1 199 ? 12.619  13.545  11.298  1.00 98.85 199 A 1 
ATOM   1594 O O   . MET A 1 199 ? 13.609  13.858  10.638  1.00 98.69 199 A 1 
ATOM   1595 C CB  . MET A 1 199 ? 10.455  13.232  10.073  1.00 98.78 199 A 1 
ATOM   1596 C CG  . MET A 1 199 ? 9.572   12.321  9.240   1.00 98.21 199 A 1 
ATOM   1597 S SD  . MET A 1 199 ? 10.406  11.665  7.787   1.00 97.96 199 A 1 
ATOM   1598 C CE  . MET A 1 199 ? 10.335  9.916   8.123   1.00 94.64 199 A 1 
ATOM   1599 N N   . ASP A 1 200 ? 12.354  14.071  12.486  1.00 98.89 200 A 1 
ATOM   1600 C CA  . ASP A 1 200 ? 13.296  14.996  13.113  1.00 98.82 200 A 1 
ATOM   1601 C C   . ASP A 1 200 ? 14.653  14.328  13.318  1.00 98.83 200 A 1 
ATOM   1602 O O   . ASP A 1 200 ? 15.698  14.938  13.089  1.00 98.58 200 A 1 
ATOM   1603 C CB  . ASP A 1 200 ? 12.750  15.494  14.466  1.00 98.73 200 A 1 
ATOM   1604 C CG  . ASP A 1 200 ? 11.666  16.542  14.305  1.00 98.14 200 A 1 
ATOM   1605 O OD1 . ASP A 1 200 ? 11.516  17.101  13.202  1.00 96.30 200 A 1 
ATOM   1606 O OD2 . ASP A 1 200 ? 10.966  16.813  15.307  1.00 96.33 200 A 1 
ATOM   1607 N N   . GLY A 1 201 ? 14.628  13.070  13.737  1.00 98.76 201 A 1 
ATOM   1608 C CA  . GLY A 1 201 ? 15.859  12.322  13.920  1.00 98.72 201 A 1 
ATOM   1609 C C   . GLY A 1 201 ? 16.610  12.118  12.620  1.00 98.71 201 A 1 
ATOM   1610 O O   . GLY A 1 201 ? 17.836  12.258  12.569  1.00 98.40 201 A 1 
ATOM   1611 N N   . TYR A 1 202 ? 15.888  11.794  11.556  1.00 98.78 202 A 1 
ATOM   1612 C CA  . TYR A 1 202 ? 16.504  11.607  10.247  1.00 98.75 202 A 1 
ATOM   1613 C C   . TYR A 1 202 ? 17.129  12.907  9.746   1.00 98.69 202 A 1 
ATOM   1614 O O   . TYR A 1 202 ? 18.256  12.910  9.241   1.00 98.26 202 A 1 
ATOM   1615 C CB  . TYR A 1 202 ? 15.482  11.101  9.228   1.00 98.68 202 A 1 
ATOM   1616 C CG  . TYR A 1 202 ? 15.013  9.666   9.436   1.00 98.71 202 A 1 
ATOM   1617 C CD1 . TYR A 1 202 ? 15.687  8.805   10.294  1.00 98.39 202 A 1 
ATOM   1618 C CD2 . TYR A 1 202 ? 13.908  9.180   8.757   1.00 98.41 202 A 1 
ATOM   1619 C CE1 . TYR A 1 202 ? 15.262  7.496   10.478  1.00 98.30 202 A 1 
ATOM   1620 C CE2 . TYR A 1 202 ? 13.482  7.880   8.926   1.00 98.28 202 A 1 
ATOM   1621 C CZ  . TYR A 1 202 ? 14.153  7.040   9.791   1.00 98.51 202 A 1 
ATOM   1622 O OH  . TYR A 1 202 ? 13.728  5.742   9.958   1.00 98.11 202 A 1 
ATOM   1623 N N   . ARG A 1 203 ? 16.402  14.003  9.879   1.00 98.60 203 A 1 
ATOM   1624 C CA  . ARG A 1 203 ? 16.911  15.304  9.437   1.00 98.58 203 A 1 
ATOM   1625 C C   . ARG A 1 203 ? 18.183  15.671  10.201  1.00 98.46 203 A 1 
ATOM   1626 O O   . ARG A 1 203 ? 19.159  16.132  9.606   1.00 97.92 203 A 1 
ATOM   1627 C CB  . ARG A 1 203 ? 15.843  16.379  9.631   1.00 98.16 203 A 1 
ATOM   1628 C CG  . ARG A 1 203 ? 16.332  17.794  9.351   1.00 96.99 203 A 1 
ATOM   1629 C CD  . ARG A 1 203 ? 15.196  18.799  9.533   1.00 96.46 203 A 1 
ATOM   1630 N NE  . ARG A 1 203 ? 14.249  18.756  8.425   1.00 95.68 203 A 1 
ATOM   1631 C CZ  . ARG A 1 203 ? 13.005  19.243  8.482   1.00 96.68 203 A 1 
ATOM   1632 N NH1 . ARG A 1 203 ? 12.552  19.782  9.597   1.00 91.47 203 A 1 
ATOM   1633 N NH2 . ARG A 1 203 ? 12.220  19.185  7.411   1.00 91.34 203 A 1 
ATOM   1634 N N   . LYS A 1 204 ? 18.170  15.457  11.506  1.00 98.69 204 A 1 
ATOM   1635 C CA  . LYS A 1 204 ? 19.306  15.827  12.330  1.00 98.50 204 A 1 
ATOM   1636 C C   . LYS A 1 204 ? 20.550  15.019  11.992  1.00 98.46 204 A 1 
ATOM   1637 O O   . LYS A 1 204 ? 21.669  15.530  12.079  1.00 97.73 204 A 1 
ATOM   1638 C CB  . LYS A 1 204 ? 18.952  15.639  13.814  1.00 98.10 204 A 1 
ATOM   1639 C CG  . LYS A 1 204 ? 20.055  16.041  14.783  1.00 87.29 204 A 1 
ATOM   1640 C CD  . LYS A 1 204 ? 19.622  15.858  16.227  1.00 84.88 204 A 1 
ATOM   1641 C CE  . LYS A 1 204 ? 20.713  16.266  17.198  1.00 73.04 204 A 1 
ATOM   1642 N NZ  . LYS A 1 204 ? 20.293  16.087  18.610  1.00 64.90 204 A 1 
ATOM   1643 N N   . THR A 1 205 ? 20.363  13.774  11.578  1.00 98.23 205 A 1 
ATOM   1644 C CA  . THR A 1 205 ? 21.480  12.873  11.303  1.00 98.08 205 A 1 
ATOM   1645 C C   . THR A 1 205 ? 21.753  12.703  9.808   1.00 97.76 205 A 1 
ATOM   1646 O O   . THR A 1 205 ? 22.571  11.864  9.424   1.00 96.73 205 A 1 
ATOM   1647 C CB  . THR A 1 205 ? 21.236  11.495  11.932  1.00 97.66 205 A 1 
ATOM   1648 O OG1 . THR A 1 205 ? 19.991  10.966  11.470  1.00 95.90 205 A 1 
ATOM   1649 C CG2 . THR A 1 205 ? 21.200  11.613  13.453  1.00 95.10 205 A 1 
ATOM   1650 N N   . GLY A 1 206 ? 21.084  13.494  8.963   1.00 97.90 206 A 1 
ATOM   1651 C CA  . GLY A 1 206 ? 21.345  13.463  7.537   1.00 97.67 206 A 1 
ATOM   1652 C C   . GLY A 1 206 ? 20.861  12.212  6.829   1.00 97.64 206 A 1 
ATOM   1653 O O   . GLY A 1 206 ? 21.438  11.808  5.817   1.00 96.56 206 A 1 
ATOM   1654 N N   . GLN A 1 207 ? 19.803  11.593  7.343   1.00 98.04 207 A 1 
ATOM   1655 C CA  . GLN A 1 207 ? 19.237  10.394  6.741   1.00 98.02 207 A 1 
ATOM   1656 C C   . GLN A 1 207 ? 18.101  10.755  5.788   1.00 98.11 207 A 1 
ATOM   1657 O O   . GLN A 1 207 ? 17.585  11.869  5.799   1.00 97.68 207 A 1 
ATOM   1658 C CB  . GLN A 1 207 ? 18.734  9.428   7.821   1.00 97.69 207 A 1 
ATOM   1659 C CG  . GLN A 1 207 ? 19.786  9.057   8.853   1.00 96.70 207 A 1 
ATOM   1660 C CD  . GLN A 1 207 ? 19.329  7.938   9.764   1.00 96.46 207 A 1 
ATOM   1661 O OE1 . GLN A 1 207 ? 18.890  6.884   9.292   1.00 89.98 207 A 1 
ATOM   1662 N NE2 . GLN A 1 207 ? 19.443  8.140   11.071  1.00 89.34 207 A 1 
ATOM   1663 N N   . ARG A 1 208 ? 17.730  9.794   4.953   1.00 98.23 208 A 1 
ATOM   1664 C CA  . ARG A 1 208 ? 16.625  9.967   4.017   1.00 98.29 208 A 1 
ATOM   1665 C C   . ARG A 1 208 ? 15.592  8.870   4.245   1.00 98.48 208 A 1 
ATOM   1666 O O   . ARG A 1 208 ? 15.846  7.889   4.946   1.00 98.22 208 A 1 
ATOM   1667 C CB  . ARG A 1 208 ? 17.129  9.928   2.569   1.00 97.72 208 A 1 
ATOM   1668 C CG  . ARG A 1 208 ? 18.101  11.042  2.225   1.00 94.64 208 A 1 
ATOM   1669 C CD  . ARG A 1 208 ? 17.415  12.397  2.199   1.00 88.41 208 A 1 
ATOM   1670 N NE  . ARG A 1 208 ? 18.312  13.461  1.759   1.00 83.41 208 A 1 
ATOM   1671 C CZ  . ARG A 1 208 ? 19.102  14.167  2.550   1.00 76.61 208 A 1 
ATOM   1672 N NH1 . ARG A 1 208 ? 19.109  13.934  3.851   1.00 69.97 208 A 1 
ATOM   1673 N NH2 . ARG A 1 208 ? 19.893  15.108  2.042   1.00 73.09 208 A 1 
ATOM   1674 N N   . ALA A 1 209 ? 14.412  9.044   3.630   1.00 98.56 209 A 1 
ATOM   1675 C CA  . ALA A 1 209 ? 13.327  8.094   3.816   1.00 98.68 209 A 1 
ATOM   1676 C C   . ALA A 1 209 ? 12.472  7.962   2.567   1.00 98.72 209 A 1 
ATOM   1677 O O   . ALA A 1 209 ? 12.272  8.930   1.830   1.00 98.55 209 A 1 
ATOM   1678 C CB  . ALA A 1 209 ? 12.447  8.506   5.001   1.00 98.50 209 A 1 
ATOM   1679 N N   . ILE A 1 210 ? 11.993  6.758   2.345   1.00 98.61 210 A 1 
ATOM   1680 C CA  . ILE A 1 210 ? 10.916  6.510   1.406   1.00 98.77 210 A 1 
ATOM   1681 C C   . ILE A 1 210 ? 9.715   6.085   2.237   1.00 98.88 210 A 1 
ATOM   1682 O O   . ILE A 1 210 ? 9.774   5.084   2.958   1.00 98.77 210 A 1 
ATOM   1683 C CB  . ILE A 1 210 ? 11.283  5.430   0.374   1.00 98.59 210 A 1 
ATOM   1684 C CG1 . ILE A 1 210 ? 12.411  5.939   -0.524  1.00 97.80 210 A 1 
ATOM   1685 C CG2 . ILE A 1 210 ? 10.061  5.045   -0.458  1.00 98.14 210 A 1 
ATOM   1686 C CD1 . ILE A 1 210 ? 12.943  4.905   -1.504  1.00 95.81 210 A 1 
ATOM   1687 N N   . VAL A 1 211 ? 8.632   6.857   2.163   1.00 98.74 211 A 1 
ATOM   1688 C CA  . VAL A 1 211 ? 7.451   6.619   2.976   1.00 98.85 211 A 1 
ATOM   1689 C C   . VAL A 1 211 ? 6.421   5.833   2.174   1.00 98.85 211 A 1 
ATOM   1690 O O   . VAL A 1 211 ? 6.203   6.118   0.991   1.00 98.72 211 A 1 
ATOM   1691 C CB  . VAL A 1 211 ? 6.839   7.941   3.474   1.00 98.74 211 A 1 
ATOM   1692 C CG1 . VAL A 1 211 ? 5.612   7.676   4.343   1.00 98.21 211 A 1 
ATOM   1693 C CG2 . VAL A 1 211 ? 7.876   8.745   4.255   1.00 98.26 211 A 1 
ATOM   1694 N N   . SER A 1 212 ? 5.797   4.842   2.809   1.00 98.80 212 A 1 
ATOM   1695 C CA  . SER A 1 212 ? 4.760   4.052   2.165   1.00 98.88 212 A 1 
ATOM   1696 C C   . SER A 1 212 ? 3.524   4.012   3.049   1.00 98.86 212 A 1 
ATOM   1697 O O   . SER A 1 212 ? 3.619   4.010   4.275   1.00 98.58 212 A 1 
ATOM   1698 C CB  . SER A 1 212 ? 5.242   2.628   1.881   1.00 98.32 212 A 1 
ATOM   1699 O OG  . SER A 1 212 ? 6.370   2.631   1.023   1.00 90.61 212 A 1 
ATOM   1700 N N   . MET A 1 213 ? 2.346   3.990   2.420   1.00 98.74 213 A 1 
ATOM   1701 C CA  . MET A 1 213 ? 1.076   3.943   3.121   1.00 98.63 213 A 1 
ATOM   1702 C C   . MET A 1 213 ? 0.037   3.371   2.176   1.00 98.68 213 A 1 
ATOM   1703 O O   . MET A 1 213 ? 0.185   3.444   0.954   1.00 98.16 213 A 1 
ATOM   1704 C CB  . MET A 1 213 ? 0.654   5.346   3.594   1.00 97.86 213 A 1 
ATOM   1705 C CG  . MET A 1 213 ? 0.458   6.333   2.449   1.00 96.99 213 A 1 
ATOM   1706 S SD  . MET A 1 213 ? 0.350   8.049   2.995   1.00 97.51 213 A 1 
ATOM   1707 C CE  . MET A 1 213 ? 2.007   8.325   3.578   1.00 93.88 213 A 1 
ATOM   1708 N N   . HIS A 1 214 ? -1.022  2.786   2.736   1.00 98.58 214 A 1 
ATOM   1709 C CA  . HIS A 1 214 ? -2.032  2.201   1.864   1.00 98.56 214 A 1 
ATOM   1710 C C   . HIS A 1 214 ? -2.877  3.276   1.190   1.00 98.44 214 A 1 
ATOM   1711 O O   . HIS A 1 214 ? -3.082  3.244   -0.021  1.00 97.66 214 A 1 
ATOM   1712 C CB  . HIS A 1 214 ? -2.927  1.236   2.635   1.00 98.23 214 A 1 
ATOM   1713 C CG  . HIS A 1 214 ? -3.921  0.538   1.764   1.00 98.10 214 A 1 
ATOM   1714 N ND1 . HIS A 1 214 ? -3.552  -0.326  0.754   1.00 95.66 214 A 1 
ATOM   1715 C CD2 . HIS A 1 214 ? -5.272  0.597   1.723   1.00 95.83 214 A 1 
ATOM   1716 C CE1 . HIS A 1 214 ? -4.625  -0.778  0.140   1.00 96.10 214 A 1 
ATOM   1717 N NE2 . HIS A 1 214 ? -5.685  -0.227  0.709   1.00 96.26 214 A 1 
ATOM   1718 N N   . ILE A 1 215 ? -3.366  4.238   1.971   1.00 98.49 215 A 1 
ATOM   1719 C CA  . ILE A 1 215 ? -4.270  5.268   1.471   1.00 98.42 215 A 1 
ATOM   1720 C C   . ILE A 1 215 ? -3.567  6.622   1.466   1.00 98.48 215 A 1 
ATOM   1721 O O   . ILE A 1 215 ? -3.222  7.151   2.524   1.00 98.18 215 A 1 
ATOM   1722 C CB  . ILE A 1 215 ? -5.563  5.356   2.312   1.00 98.20 215 A 1 
ATOM   1723 C CG1 . ILE A 1 215 ? -6.172  3.961   2.503   1.00 97.25 215 A 1 
ATOM   1724 C CG2 . ILE A 1 215 ? -6.553  6.300   1.640   1.00 97.25 215 A 1 
ATOM   1725 C CD1 . ILE A 1 215 ? -7.402  3.945   3.391   1.00 96.09 215 A 1 
ATOM   1726 N N   . CYS A 1 216 ? -3.359  7.187   0.292   1.00 98.19 216 A 1 
ATOM   1727 C CA  . CYS A 1 216 ? -2.778  8.508   0.152   1.00 97.83 216 A 1 
ATOM   1728 C C   . CYS A 1 216 ? -3.783  9.576   0.572   1.00 98.02 216 A 1 
ATOM   1729 O O   . CYS A 1 216 ? -4.996  9.384   0.462   1.00 96.66 216 A 1 
ATOM   1730 C CB  . CYS A 1 216 ? -2.376  8.758   -1.303  1.00 96.14 216 A 1 
ATOM   1731 S SG  . CYS A 1 216 ? -0.595  8.722   -1.662  1.00 92.47 216 A 1 
ATOM   1732 N N   . PRO A 1 217 ? -3.316  10.731  1.061   1.00 98.21 217 A 1 
ATOM   1733 C CA  . PRO A 1 217 ? -4.222  11.865  1.219   1.00 98.03 217 A 1 
ATOM   1734 C C   . PRO A 1 217 ? -4.701  12.351  -0.147  1.00 97.74 217 A 1 
ATOM   1735 O O   . PRO A 1 217 ? -4.055  12.095  -1.160  1.00 96.35 217 A 1 
ATOM   1736 C CB  . PRO A 1 217 ? -3.360  12.918  1.913   1.00 97.27 217 A 1 
ATOM   1737 C CG  . PRO A 1 217 ? -1.962  12.573  1.514   1.00 95.11 217 A 1 
ATOM   1738 C CD  . PRO A 1 217 ? -1.935  11.078  1.410   1.00 97.71 217 A 1 
ATOM   1739 N N   . GLY A 1 218 ? -5.836  13.047  -0.162  1.00 97.08 218 A 1 
ATOM   1740 C CA  . GLY A 1 218 ? -6.410  13.528  -1.399  1.00 96.67 218 A 1 
ATOM   1741 C C   . GLY A 1 218 ? -7.752  12.880  -1.676  1.00 96.94 218 A 1 
ATOM   1742 O O   . GLY A 1 218 ? -8.394  12.329  -0.783  1.00 95.23 218 A 1 
ATOM   1743 N N   . VAL A 1 219 ? -8.177  12.958  -2.935  1.00 96.51 219 A 1 
ATOM   1744 C CA  . VAL A 1 219 ? -9.502  12.493  -3.339  1.00 96.12 219 A 1 
ATOM   1745 C C   . VAL A 1 219 ? -9.380  11.319  -4.297  1.00 96.08 219 A 1 
ATOM   1746 O O   . VAL A 1 219 ? -8.313  11.043  -4.846  1.00 94.72 219 A 1 
ATOM   1747 C CB  . VAL A 1 219 ? -10.322 13.617  -3.989  1.00 95.02 219 A 1 
ATOM   1748 C CG1 . VAL A 1 219 ? -10.509 14.771  -3.018  1.00 91.05 219 A 1 
ATOM   1749 C CG2 . VAL A 1 219 ? -9.653  14.091  -5.278  1.00 91.28 219 A 1 
ATOM   1750 N N   . ALA A 1 220 ? -10.511 10.629  -4.505  1.00 95.33 220 A 1 
ATOM   1751 C CA  . ALA A 1 220 ? -10.587 9.525   -5.452  1.00 94.64 220 A 1 
ATOM   1752 C C   . ALA A 1 220 ? -11.307 9.996   -6.702  1.00 94.57 220 A 1 
ATOM   1753 O O   . ALA A 1 220 ? -12.525 10.188  -6.686  1.00 92.51 220 A 1 
ATOM   1754 C CB  . ALA A 1 220 ? -11.299 8.332   -4.834  1.00 93.80 220 A 1 
ATOM   1755 N N   . GLU A 1 221 ? -10.574 10.173  -7.788  1.00 92.09 221 A 1 
ATOM   1756 C CA  . GLU A 1 221 ? -11.130 10.700  -9.026  1.00 90.42 221 A 1 
ATOM   1757 C C   . GLU A 1 221 ? -12.291 9.859   -9.547  1.00 90.43 221 A 1 
ATOM   1758 O O   . GLU A 1 221 ? -13.273 10.392  -10.061 1.00 87.61 221 A 1 
ATOM   1759 C CB  . GLU A 1 221 ? -10.043 10.793  -10.100 1.00 87.64 221 A 1 
ATOM   1760 C CG  . GLU A 1 221 ? -8.943  11.807  -9.826  1.00 83.00 221 A 1 
ATOM   1761 C CD  . GLU A 1 221 ? -7.787  11.240  -9.028  1.00 84.86 221 A 1 
ATOM   1762 O OE1 . GLU A 1 221 ? -7.966  10.231  -8.313  1.00 80.53 221 A 1 
ATOM   1763 O OE2 . GLU A 1 221 ? -6.685  11.811  -9.114  1.00 81.64 221 A 1 
ATOM   1764 N N   . ARG A 1 222 ? -12.176 8.539   -9.402  1.00 88.16 222 A 1 
ATOM   1765 C CA  . ARG A 1 222 ? -13.184 7.635   -9.947  1.00 86.18 222 A 1 
ATOM   1766 C C   . ARG A 1 222 ? -14.436 7.562   -9.093  1.00 86.23 222 A 1 
ATOM   1767 O O   . ARG A 1 222 ? -15.461 7.052   -9.547  1.00 84.01 222 A 1 
ATOM   1768 C CB  . ARG A 1 222 ? -12.600 6.229   -10.102 1.00 83.66 222 A 1 
ATOM   1769 C CG  . ARG A 1 222 ? -11.430 6.140   -11.056 1.00 77.24 222 A 1 
ATOM   1770 C CD  . ARG A 1 222 ? -10.967 4.703   -11.211 1.00 76.89 222 A 1 
ATOM   1771 N NE  . ARG A 1 222 ? -11.959 3.875   -11.880 1.00 74.07 222 A 1 
ATOM   1772 C CZ  . ARG A 1 222 ? -11.838 2.557   -12.056 1.00 72.31 222 A 1 
ATOM   1773 N NH1 . ARG A 1 222 ? -10.773 1.917   -11.604 1.00 68.10 222 A 1 
ATOM   1774 N NH2 . ARG A 1 222 ? -12.788 1.887   -12.683 1.00 64.22 222 A 1 
ATOM   1775 N N   . PHE A 1 223 ? -14.376 8.056   -7.862  1.00 88.71 223 A 1 
ATOM   1776 C CA  . PHE A 1 223 ? -15.504 7.988   -6.941  1.00 88.74 223 A 1 
ATOM   1777 C C   . PHE A 1 223 ? -15.971 9.389   -6.573  1.00 91.16 223 A 1 
ATOM   1778 O O   . PHE A 1 223 ? -16.066 9.756   -5.401  1.00 88.98 223 A 1 
ATOM   1779 C CB  . PHE A 1 223 ? -15.129 7.170   -5.709  1.00 86.05 223 A 1 
ATOM   1780 C CG  . PHE A 1 223 ? -14.665 5.777   -6.043  1.00 81.29 223 A 1 
ATOM   1781 C CD1 . PHE A 1 223 ? -15.576 4.808   -6.444  1.00 76.37 223 A 1 
ATOM   1782 C CD2 . PHE A 1 223 ? -13.328 5.438   -5.964  1.00 76.35 223 A 1 
ATOM   1783 C CE1 . PHE A 1 223 ? -15.169 3.530   -6.762  1.00 74.21 223 A 1 
ATOM   1784 C CE2 . PHE A 1 223 ? -12.906 4.157   -6.277  1.00 73.41 223 A 1 
ATOM   1785 C CZ  . PHE A 1 223 ? -13.821 3.195   -6.673  1.00 73.34 223 A 1 
ATOM   1786 N N   . ASN A 1 224 ? -16.331 10.164  -7.611  1.00 88.15 224 A 1 
ATOM   1787 C CA  . ASN A 1 224 ? -16.825 11.469  -7.563  1.00 91.32 224 A 1 
ATOM   1788 C C   . ASN A 1 224 ? -15.963 12.450  -6.830  1.00 92.53 224 A 1 
ATOM   1789 O O   . ASN A 1 224 ? -16.425 13.387  -6.203  1.00 90.25 224 A 1 
ATOM   1790 C CB  . ASN A 1 224 ? -18.242 11.484  -7.034  1.00 89.98 224 A 1 
ATOM   1791 C CG  . ASN A 1 224 ? -19.173 10.835  -7.866  1.00 86.70 224 A 1 
ATOM   1792 O OD1 . ASN A 1 224 ? -18.878 10.545  -9.040  1.00 81.30 224 A 1 
ATOM   1793 N ND2 . ASN A 1 224 ? -20.194 10.556  -7.755  1.00 83.16 224 A 1 
ATOM   1794 N N   . TYR A 1 225 ? -14.607 12.289  -6.937  1.00 92.22 225 A 1 
ATOM   1795 C CA  . TYR A 1 225 ? -13.616 13.129  -6.270  1.00 92.70 225 A 1 
ATOM   1796 C C   . TYR A 1 225 ? -13.859 13.172  -4.760  1.00 93.83 225 A 1 
ATOM   1797 O O   . TYR A 1 225 ? -13.713 14.218  -4.123  1.00 91.42 225 A 1 
ATOM   1798 C CB  . TYR A 1 225 ? -13.605 14.540  -6.869  1.00 91.22 225 A 1 
ATOM   1799 C CG  . TYR A 1 225 ? -13.225 14.550  -8.334  1.00 88.36 225 A 1 
ATOM   1800 C CD1 . TYR A 1 225 ? -11.891 14.559  -8.725  1.00 85.44 225 A 1 
ATOM   1801 C CD2 . TYR A 1 225 ? -14.199 14.543  -9.324  1.00 86.31 225 A 1 
ATOM   1802 C CE1 . TYR A 1 225 ? -11.535 14.561  -10.051 1.00 83.25 225 A 1 
ATOM   1803 C CE2 . TYR A 1 225 ? -13.845 14.547  -10.663 1.00 82.73 225 A 1 
ATOM   1804 C CZ  . TYR A 1 225 ? -12.514 14.559  -11.020 1.00 83.25 225 A 1 
ATOM   1805 O OH  . TYR A 1 225 ? -12.156 14.562  -12.354 1.00 78.55 225 A 1 
ATOM   1806 N N   . SER A 1 226 ? -14.212 12.023  -4.194  1.00 94.42 226 A 1 
ATOM   1807 C CA  . SER A 1 226 ? -14.555 11.932  -2.782  1.00 94.18 226 A 1 
ATOM   1808 C C   . SER A 1 226 ? -13.306 11.896  -1.911  1.00 94.92 226 A 1 
ATOM   1809 O O   . SER A 1 226 ? -12.294 11.292  -2.281  1.00 94.08 226 A 1 
ATOM   1810 C CB  . SER A 1 226 ? -15.398 10.695  -2.522  1.00 92.60 226 A 1 
ATOM   1811 O OG  . SER A 1 226 ? -14.728 9.527   -2.946  1.00 86.35 226 A 1 
ATOM   1812 N N   . ASP A 1 227 ? -13.379 12.550  -0.746  1.00 95.91 227 A 1 
ATOM   1813 C CA  . ASP A 1 227 ? -12.307 12.473  0.229   1.00 95.94 227 A 1 
ATOM   1814 C C   . ASP A 1 227 ? -12.138 11.038  0.699   1.00 96.52 227 A 1 
ATOM   1815 O O   . ASP A 1 227 ? -13.114 10.312  0.896   1.00 95.48 227 A 1 
ATOM   1816 C CB  . ASP A 1 227 ? -12.601 13.364  1.437   1.00 94.38 227 A 1 
ATOM   1817 C CG  . ASP A 1 227 ? -12.579 14.839  1.091   1.00 89.61 227 A 1 
ATOM   1818 O OD1 . ASP A 1 227 ? -11.775 15.243  0.227   1.00 84.53 227 A 1 
ATOM   1819 O OD2 . ASP A 1 227 ? -13.361 15.597  1.698   1.00 84.18 227 A 1 
ATOM   1820 N N   . GLN A 1 228 ? -10.879 10.625  0.878   1.00 96.96 228 A 1 
ATOM   1821 C CA  . GLN A 1 228 ? -10.581 9.289   1.368   1.00 97.17 228 A 1 
ATOM   1822 C C   . GLN A 1 228 ? -10.271 9.282   2.861   1.00 97.53 228 A 1 
ATOM   1823 O O   . GLN A 1 228 ? -10.581 8.322   3.557   1.00 96.49 228 A 1 
ATOM   1824 C CB  . GLN A 1 228 ? -9.410  8.691   0.585   1.00 96.49 228 A 1 
ATOM   1825 C CG  . GLN A 1 228 ? -9.692  8.528   -0.894  1.00 95.08 228 A 1 
ATOM   1826 C CD  . GLN A 1 228 ? -10.896 7.650   -1.133  1.00 94.57 228 A 1 
ATOM   1827 O OE1 . GLN A 1 228 ? -10.846 6.441   -0.919  1.00 86.29 228 A 1 
ATOM   1828 N NE2 . GLN A 1 228 ? -11.999 8.250   -1.552  1.00 86.01 228 A 1 
ATOM   1829 N N   . LEU A 1 229 ? -9.668  10.360  3.350   1.00 97.88 229 A 1 
ATOM   1830 C CA  . LEU A 1 229 ? -9.344  10.491  4.759   1.00 97.99 229 A 1 
ATOM   1831 C C   . LEU A 1 229 ? -10.243 11.534  5.405   1.00 97.70 229 A 1 
ATOM   1832 O O   . LEU A 1 229 ? -10.732 12.448  4.731   1.00 97.05 229 A 1 
ATOM   1833 C CB  . LEU A 1 229 ? -7.871  10.880  4.939   1.00 98.11 229 A 1 
ATOM   1834 C CG  . LEU A 1 229 ? -6.845  10.032  4.188   1.00 97.70 229 A 1 
ATOM   1835 C CD1 . LEU A 1 229 ? -5.435  10.521  4.493   1.00 97.34 229 A 1 
ATOM   1836 C CD2 . LEU A 1 229 ? -6.993  8.562   4.545   1.00 97.29 229 A 1 
ATOM   1837 N N   . TYR A 1 230 ? -10.470 11.410  6.711   1.00 98.06 230 A 1 
ATOM   1838 C CA  . TYR A 1 230 ? -11.146 12.475  7.442   1.00 97.91 230 A 1 
ATOM   1839 C C   . TYR A 1 230 ? -10.406 13.786  7.188   1.00 97.92 230 A 1 
ATOM   1840 O O   . TYR A 1 230 ? -9.173  13.807  7.185   1.00 97.51 230 A 1 
ATOM   1841 C CB  . TYR A 1 230 ? -11.175 12.176  8.933   1.00 97.53 230 A 1 
ATOM   1842 C CG  . TYR A 1 230 ? -12.134 11.083  9.337   1.00 97.32 230 A 1 
ATOM   1843 C CD1 . TYR A 1 230 ? -13.511 11.270  9.278   1.00 96.32 230 A 1 
ATOM   1844 C CD2 . TYR A 1 230 ? -11.669 9.862   9.814   1.00 96.48 230 A 1 
ATOM   1845 C CE1 . TYR A 1 230 ? -14.392 10.278  9.658   1.00 95.71 230 A 1 
ATOM   1846 C CE2 . TYR A 1 230 ? -12.547 8.858   10.205  1.00 95.71 230 A 1 
ATOM   1847 C CZ  . TYR A 1 230 ? -13.901 9.076   10.122  1.00 95.97 230 A 1 
ATOM   1848 O OH  . TYR A 1 230 ? -14.774 8.086   10.508  1.00 94.48 230 A 1 
ATOM   1849 N N   . PRO A 1 231 ? -11.126 14.889  6.974   1.00 97.59 231 A 1 
ATOM   1850 C CA  . PRO A 1 231 ? -10.471 16.156  6.621   1.00 97.05 231 A 1 
ATOM   1851 C C   . PRO A 1 231 ? -9.368  16.568  7.594   1.00 97.32 231 A 1 
ATOM   1852 O O   . PRO A 1 231 ? -8.306  17.030  7.152   1.00 96.97 231 A 1 
ATOM   1853 C CB  . PRO A 1 231 ? -11.624 17.162  6.632   1.00 95.96 231 A 1 
ATOM   1854 C CG  . PRO A 1 231 ? -12.825 16.347  6.265   1.00 93.48 231 A 1 
ATOM   1855 C CD  . PRO A 1 231 ? -12.600 15.008  6.911   1.00 96.28 231 A 1 
ATOM   1856 N N   . GLN A 1 232 ? -9.599  16.410  8.896   1.00 97.18 232 A 1 
ATOM   1857 C CA  . GLN A 1 232 ? -8.604  16.822  9.880   1.00 96.85 232 A 1 
ATOM   1858 C C   . GLN A 1 232 ? -7.329  15.988  9.776   1.00 97.54 232 A 1 
ATOM   1859 O O   . GLN A 1 232 ? -6.235  16.499  10.008  1.00 97.08 232 A 1 
ATOM   1860 C CB  . GLN A 1 232 ? -9.179  16.745  11.295  1.00 95.52 232 A 1 
ATOM   1861 C CG  . GLN A 1 232 ? -9.530  15.348  11.791  1.00 90.02 232 A 1 
ATOM   1862 C CD  . GLN A 1 232 ? -10.951 14.942  11.465  1.00 89.21 232 A 1 
ATOM   1863 O OE1 . GLN A 1 232 ? -11.545 15.420  10.484  1.00 83.74 232 A 1 
ATOM   1864 N NE2 . GLN A 1 232 ? -11.519 14.059  12.280  1.00 82.11 232 A 1 
ATOM   1865 N N   . TYR A 1 233 ? -7.459  14.711  9.430   1.00 98.02 233 A 1 
ATOM   1866 C CA  . TYR A 1 233 ? -6.291  13.857  9.266   1.00 98.26 233 A 1 
ATOM   1867 C C   . TYR A 1 233 ? -5.634  14.078  7.912   1.00 98.30 233 A 1 
ATOM   1868 O O   . TYR A 1 233 ? -4.409  14.045  7.806   1.00 98.15 233 A 1 
ATOM   1869 C CB  . TYR A 1 233 ? -6.666  12.386  9.425   1.00 98.08 233 A 1 
ATOM   1870 C CG  . TYR A 1 233 ? -7.255  12.038  10.782  1.00 98.00 233 A 1 
ATOM   1871 C CD1 . TYR A 1 233 ? -6.810  12.664  11.938  1.00 97.19 233 A 1 
ATOM   1872 C CD2 . TYR A 1 233 ? -8.243  11.075  10.901  1.00 97.27 233 A 1 
ATOM   1873 C CE1 . TYR A 1 233 ? -7.350  12.351  13.176  1.00 96.72 233 A 1 
ATOM   1874 C CE2 . TYR A 1 233 ? -8.786  10.749  12.131  1.00 96.72 233 A 1 
ATOM   1875 C CZ  . TYR A 1 233 ? -8.336  11.394  13.262  1.00 96.92 233 A 1 
ATOM   1876 O OH  . TYR A 1 233 ? -8.882  11.082  14.485  1.00 95.75 233 A 1 
ATOM   1877 N N   . ASN A 1 234 ? -6.440  14.307  6.886   1.00 98.29 234 A 1 
ATOM   1878 C CA  . ASN A 1 234 ? -5.913  14.568  5.551   1.00 98.22 234 A 1 
ATOM   1879 C C   . ASN A 1 234 ? -4.979  15.768  5.555   1.00 98.46 234 A 1 
ATOM   1880 O O   . ASN A 1 234 ? -3.841  15.682  5.091   1.00 98.37 234 A 1 
ATOM   1881 C CB  . ASN A 1 234 ? -7.062  14.792  4.571   1.00 98.03 234 A 1 
ATOM   1882 C CG  . ASN A 1 234 ? -6.578  14.939  3.139   1.00 97.90 234 A 1 
ATOM   1883 O OD1 . ASN A 1 234 ? -6.449  13.960  2.410   1.00 95.22 234 A 1 
ATOM   1884 N ND2 . ASN A 1 234 ? -6.314  16.170  2.725   1.00 95.19 234 A 1 
ATOM   1885 N N   . ASP A 1 235 ? -5.465  16.884  6.083   1.00 97.95 235 A 1 
ATOM   1886 C CA  . ASP A 1 235 ? -4.671  18.114  6.091   1.00 97.73 235 A 1 
ATOM   1887 C C   . ASP A 1 235 ? -3.410  17.942  6.925   1.00 98.10 235 A 1 
ATOM   1888 O O   . ASP A 1 235 ? -2.327  18.392  6.535   1.00 97.77 235 A 1 
ATOM   1889 C CB  . ASP A 1 235 ? -5.503  19.282  6.613   1.00 96.71 235 A 1 
ATOM   1890 C CG  . ASP A 1 235 ? -6.679  19.607  5.711   1.00 92.45 235 A 1 
ATOM   1891 O OD1 . ASP A 1 235 ? -6.710  19.121  4.563   1.00 88.99 235 A 1 
ATOM   1892 O OD2 . ASP A 1 235 ? -7.576  20.351  6.154   1.00 88.46 235 A 1 
ATOM   1893 N N   . ARG A 1 236 ? -3.544  17.301  8.080   1.00 98.18 236 A 1 
ATOM   1894 C CA  . ARG A 1 236 ? -2.396  17.117  8.959   1.00 98.39 236 A 1 
ATOM   1895 C C   . ARG A 1 236 ? -1.364  16.193  8.336   1.00 98.53 236 A 1 
ATOM   1896 O O   . ARG A 1 236 ? -0.157  16.395  8.497   1.00 98.38 236 A 1 
ATOM   1897 C CB  . ARG A 1 236 ? -2.860  16.579  10.319  1.00 97.97 236 A 1 
ATOM   1898 C CG  . ARG A 1 236 ? -1.773  16.583  11.383  1.00 95.94 236 A 1 
ATOM   1899 C CD  . ARG A 1 236 ? -2.340  16.227  12.747  1.00 94.25 236 A 1 
ATOM   1900 N NE  . ARG A 1 236 ? -1.320  16.248  13.793  1.00 92.12 236 A 1 
ATOM   1901 C CZ  . ARG A 1 236 ? -1.539  15.926  15.063  1.00 89.98 236 A 1 
ATOM   1902 N NH1 . ARG A 1 236 ? -2.753  15.552  15.455  1.00 87.63 236 A 1 
ATOM   1903 N NH2 . ARG A 1 236 ? -0.556  15.976  15.927  1.00 85.70 236 A 1 
ATOM   1904 N N   . LEU A 1 237 ? -1.819  15.167  7.607   1.00 98.41 237 A 1 
ATOM   1905 C CA  . LEU A 1 237 ? -0.905  14.239  6.955   1.00 98.61 237 A 1 
ATOM   1906 C C   . LEU A 1 237 ? -0.142  14.924  5.829   1.00 98.76 237 A 1 
ATOM   1907 O O   . LEU A 1 237 ? 1.068   14.738  5.683   1.00 98.64 237 A 1 
ATOM   1908 C CB  . LEU A 1 237 ? -1.667  13.022  6.425   1.00 98.59 237 A 1 
ATOM   1909 C CG  . LEU A 1 237 ? -0.828  11.963  5.713   1.00 98.27 237 A 1 
ATOM   1910 C CD1 . LEU A 1 237 ? 0.269   11.435  6.628   1.00 97.85 237 A 1 
ATOM   1911 C CD2 . LEU A 1 237 ? -1.711  10.830  5.229   1.00 97.87 237 A 1 
ATOM   1912 N N   . VAL A 1 238 ? -0.847  15.723  5.025   1.00 98.62 238 A 1 
ATOM   1913 C CA  . VAL A 1 238 ? -0.185  16.475  3.958   1.00 98.66 238 A 1 
ATOM   1914 C C   . VAL A 1 238 ? 0.887   17.386  4.547   1.00 98.61 238 A 1 
ATOM   1915 O O   . VAL A 1 238 ? 2.028   17.414  4.065   1.00 98.55 238 A 1 
ATOM   1916 C CB  . VAL A 1 238 ? -1.203  17.290  3.137   1.00 98.39 238 A 1 
ATOM   1917 C CG1 . VAL A 1 238 ? -0.486  18.224  2.168   1.00 97.60 238 A 1 
ATOM   1918 C CG2 . VAL A 1 238 ? -2.135  16.361  2.377   1.00 97.72 238 A 1 
ATOM   1919 N N   . ASP A 1 239 ? 0.531   18.123  5.592   1.00 98.50 239 A 1 
ATOM   1920 C CA  . ASP A 1 239 ? 1.485   19.015  6.236   1.00 98.43 239 A 1 
ATOM   1921 C C   . ASP A 1 239 ? 2.669   18.239  6.806   1.00 98.66 239 A 1 
ATOM   1922 O O   . ASP A 1 239 ? 3.822   18.659  6.674   1.00 98.39 239 A 1 
ATOM   1923 C CB  . ASP A 1 239 ? 0.810   19.817  7.354   1.00 97.93 239 A 1 
ATOM   1924 C CG  . ASP A 1 239 ? -0.126  20.891  6.827   1.00 94.53 239 A 1 
ATOM   1925 O OD1 . ASP A 1 239 ? -0.120  21.146  5.604   1.00 91.64 239 A 1 
ATOM   1926 O OD2 . ASP A 1 239 ? -0.856  21.482  7.643   1.00 91.15 239 A 1 
ATOM   1927 N N   . SER A 1 240 ? 2.387   17.098  7.435   1.00 98.55 240 A 1 
ATOM   1928 C CA  . SER A 1 240 ? 3.435   16.302  8.057   1.00 98.47 240 A 1 
ATOM   1929 C C   . SER A 1 240 ? 4.426   15.771  7.031   1.00 98.66 240 A 1 
ATOM   1930 O O   . SER A 1 240 ? 5.630   15.745  7.273   1.00 98.31 240 A 1 
ATOM   1931 C CB  . SER A 1 240 ? 2.821   15.136  8.844   1.00 97.97 240 A 1 
ATOM   1932 O OG  . SER A 1 240 ? 2.023   15.603  9.923   1.00 93.07 240 A 1 
ATOM   1933 N N   . LEU A 1 241 ? 3.918   15.335  5.882   1.00 98.65 241 A 1 
ATOM   1934 C CA  . LEU A 1 241 ? 4.791   14.804  4.836   1.00 98.64 241 A 1 
ATOM   1935 C C   . LEU A 1 241 ? 5.582   15.916  4.159   1.00 98.67 241 A 1 
ATOM   1936 O O   . LEU A 1 241 ? 6.798   15.807  3.992   1.00 98.48 241 A 1 
ATOM   1937 C CB  . LEU A 1 241 ? 3.960   14.031  3.809   1.00 98.69 241 A 1 
ATOM   1938 C CG  . LEU A 1 241 ? 3.313   12.738  4.316   1.00 98.50 241 A 1 
ATOM   1939 C CD1 . LEU A 1 241 ? 2.281   12.227  3.314   1.00 98.14 241 A 1 
ATOM   1940 C CD2 . LEU A 1 241 ? 4.365   11.674  4.575   1.00 97.96 241 A 1 
ATOM   1941 N N   . ALA A 1 242 ? 4.905   16.999  3.770   1.00 98.73 242 A 1 
ATOM   1942 C CA  . ALA A 1 242 ? 5.561   18.085  3.057   1.00 98.66 242 A 1 
ATOM   1943 C C   . ALA A 1 242 ? 6.615   18.776  3.919   1.00 98.51 242 A 1 
ATOM   1944 O O   . ALA A 1 242 ? 7.620   19.260  3.392   1.00 98.09 242 A 1 
ATOM   1945 C CB  . ALA A 1 242 ? 4.530   19.101  2.567   1.00 98.41 242 A 1 
ATOM   1946 N N   . GLU A 1 243 ? 6.394   18.808  5.225   1.00 98.58 243 A 1 
ATOM   1947 C CA  . GLU A 1 243 ? 7.327   19.454  6.151   1.00 98.45 243 A 1 
ATOM   1948 C C   . GLU A 1 243 ? 8.720   18.848  6.043   1.00 98.40 243 A 1 
ATOM   1949 O O   . GLU A 1 243 ? 9.722   19.534  6.259   1.00 97.85 243 A 1 
ATOM   1950 C CB  . GLU A 1 243 ? 6.804   19.344  7.586   1.00 97.64 243 A 1 
ATOM   1951 C CG  . GLU A 1 243 ? 7.768   19.863  8.654   1.00 91.80 243 A 1 
ATOM   1952 C CD  . GLU A 1 243 ? 8.006   21.357  8.556   1.00 88.54 243 A 1 
ATOM   1953 O OE1 . GLU A 1 243 ? 7.137   22.077  8.028   1.00 83.49 243 A 1 
ATOM   1954 O OE2 . GLU A 1 243 ? 9.069   21.818  9.012   1.00 82.64 243 A 1 
ATOM   1955 N N   . TYR A 1 244 ? 8.791   17.567  5.690   1.00 98.69 244 A 1 
ATOM   1956 C CA  . TYR A 1 244 ? 10.059  16.854  5.618   1.00 98.68 244 A 1 
ATOM   1957 C C   . TYR A 1 244 ? 10.440  16.523  4.173   1.00 98.60 244 A 1 
ATOM   1958 O O   . TYR A 1 244 ? 10.930  15.435  3.873   1.00 98.24 244 A 1 
ATOM   1959 C CB  . TYR A 1 244 ? 10.004  15.602  6.489   1.00 98.67 244 A 1 
ATOM   1960 C CG  . TYR A 1 244 ? 9.831   15.939  7.951   1.00 98.70 244 A 1 
ATOM   1961 C CD1 . TYR A 1 244 ? 10.915  16.324  8.728   1.00 98.37 244 A 1 
ATOM   1962 C CD2 . TYR A 1 244 ? 8.579   15.923  8.550   1.00 98.41 244 A 1 
ATOM   1963 C CE1 . TYR A 1 244 ? 10.769  16.668  10.063  1.00 98.12 244 A 1 
ATOM   1964 C CE2 . TYR A 1 244 ? 8.414   16.268  9.882   1.00 98.15 244 A 1 
ATOM   1965 C CZ  . TYR A 1 244 ? 9.513   16.632  10.635  1.00 98.27 244 A 1 
ATOM   1966 O OH  . TYR A 1 244 ? 9.360   16.977  11.954  1.00 97.52 244 A 1 
ATOM   1967 N N   . ASN A 1 245 ? 10.233  17.488  3.278   1.00 98.48 245 A 1 
ATOM   1968 C CA  . ASN A 1 245 ? 10.572  17.322  1.876   1.00 98.22 245 A 1 
ATOM   1969 C C   . ASN A 1 245 ? 12.071  17.158  1.664   1.00 98.07 245 A 1 
ATOM   1970 O O   . ASN A 1 245 ? 12.504  16.664  0.618   1.00 96.97 245 A 1 
ATOM   1971 C CB  . ASN A 1 245 ? 10.055  18.501  1.053   1.00 97.57 245 A 1 
ATOM   1972 C CG  . ASN A 1 245 ? 10.776  19.789  1.365   1.00 97.15 245 A 1 
ATOM   1973 O OD1 . ASN A 1 245 ? 11.010  20.125  2.523   1.00 92.52 245 A 1 
ATOM   1974 N ND2 . ASN A 1 245 ? 11.140  20.528  0.330   1.00 91.74 245 A 1 
ATOM   1975 N N   . ASP A 1 246 ? 12.875  17.588  2.638   1.00 98.15 246 A 1 
ATOM   1976 C CA  . ASP A 1 246 ? 14.320  17.429  2.577   1.00 97.85 246 A 1 
ATOM   1977 C C   . ASP A 1 246 ? 14.757  16.026  2.981   1.00 97.99 246 A 1 
ATOM   1978 O O   . ASP A 1 246 ? 15.891  15.632  2.716   1.00 97.00 246 A 1 
ATOM   1979 C CB  . ASP A 1 246 ? 15.007  18.472  3.468   1.00 97.24 246 A 1 
ATOM   1980 C CG  . ASP A 1 246 ? 14.552  18.380  4.917   1.00 96.53 246 A 1 
ATOM   1981 O OD1 . ASP A 1 246 ? 13.346  18.206  5.159   1.00 94.44 246 A 1 
ATOM   1982 O OD2 . ASP A 1 246 ? 15.406  18.498  5.822   1.00 93.85 246 A 1 
ATOM   1983 N N   . VAL A 1 247 ? 13.861  15.274  3.609   1.00 98.37 247 A 1 
ATOM   1984 C CA  . VAL A 1 247 ? 14.154  13.914  4.072   1.00 98.59 247 A 1 
ATOM   1985 C C   . VAL A 1 247 ? 13.496  12.873  3.172   1.00 98.51 247 A 1 
ATOM   1986 O O   . VAL A 1 247 ? 14.097  11.845  2.856   1.00 98.24 247 A 1 
ATOM   1987 C CB  . VAL A 1 247 ? 13.681  13.728  5.530   1.00 98.42 247 A 1 
ATOM   1988 C CG1 . VAL A 1 247 ? 13.898  12.284  5.984   1.00 97.79 247 A 1 
ATOM   1989 C CG2 . VAL A 1 247 ? 14.400  14.696  6.452   1.00 97.76 247 A 1 
ATOM   1990 N N   . ILE A 1 248 ? 12.273  13.138  2.752   1.00 98.51 248 A 1 
ATOM   1991 C CA  . ILE A 1 248 ? 11.459  12.156  2.039   1.00 98.62 248 A 1 
ATOM   1992 C C   . ILE A 1 248 ? 11.735  12.219  0.541   1.00 98.45 248 A 1 
ATOM   1993 O O   . ILE A 1 248 ? 11.504  13.241  -0.104  1.00 98.18 248 A 1 
ATOM   1994 C CB  . ILE A 1 248 ? 9.961   12.383  2.318   1.00 98.64 248 A 1 
ATOM   1995 C CG1 . ILE A 1 248 ? 9.677   12.222  3.812   1.00 98.34 248 A 1 
ATOM   1996 C CG2 . ILE A 1 248 ? 9.112   11.428  1.492   1.00 98.39 248 A 1 
ATOM   1997 C CD1 . ILE A 1 248 ? 8.264   12.594  4.220   1.00 98.15 248 A 1 
ATOM   1998 N N   . LEU A 1 249 ? 12.214  11.108  -0.017  1.00 98.47 249 A 1 
ATOM   1999 C CA  . LEU A 1 249 ? 12.469  11.013  -1.450  1.00 98.28 249 A 1 
ATOM   2000 C C   . LEU A 1 249 ? 11.192  10.809  -2.247  1.00 98.23 249 A 1 
ATOM   2001 O O   . LEU A 1 249 ? 11.131  11.153  -3.420  1.00 97.42 249 A 1 
ATOM   2002 C CB  . LEU A 1 249 ? 13.446  9.873   -1.744  1.00 97.81 249 A 1 
ATOM   2003 C CG  . LEU A 1 249 ? 14.797  9.920   -1.018  1.00 96.71 249 A 1 
ATOM   2004 C CD1 . LEU A 1 249 ? 15.680  8.782   -1.504  1.00 95.28 249 A 1 
ATOM   2005 C CD2 . LEU A 1 249 ? 15.479  11.257  -1.230  1.00 95.22 249 A 1 
ATOM   2006 N N   . GLY A 1 250 ? 10.171  10.237  -1.613  1.00 98.43 250 A 1 
ATOM   2007 C CA  . GLY A 1 250 ? 8.916   9.975   -2.276  1.00 98.52 250 A 1 
ATOM   2008 C C   . GLY A 1 250 ? 7.995   9.168   -1.385  1.00 98.76 250 A 1 
ATOM   2009 O O   . GLY A 1 250 ? 8.435   8.560   -0.402  1.00 98.56 250 A 1 
ATOM   2010 N N   . VAL A 1 251 ? 6.707   9.159   -1.740  1.00 98.61 251 A 1 
ATOM   2011 C CA  . VAL A 1 251 ? 5.683   8.426   -1.004  1.00 98.67 251 A 1 
ATOM   2012 C C   . VAL A 1 251 ? 5.026   7.429   -1.953  1.00 98.65 251 A 1 
ATOM   2013 O O   . VAL A 1 251 ? 4.709   7.769   -3.095  1.00 98.41 251 A 1 
ATOM   2014 C CB  . VAL A 1 251 ? 4.617   9.374   -0.421  1.00 98.58 251 A 1 
ATOM   2015 C CG1 . VAL A 1 251 ? 3.556   8.598   0.343   1.00 98.03 251 A 1 
ATOM   2016 C CG2 . VAL A 1 251 ? 5.274   10.421  0.479   1.00 98.03 251 A 1 
ATOM   2017 N N   . LEU A 1 252 ? 4.821   6.198   -1.482  1.00 98.77 252 A 1 
ATOM   2018 C CA  . LEU A 1 252 ? 4.166   5.159   -2.272  1.00 98.78 252 A 1 
ATOM   2019 C C   . LEU A 1 252 ? 2.836   4.791   -1.636  1.00 98.70 252 A 1 
ATOM   2020 O O   . LEU A 1 252 ? 2.770   4.513   -0.439  1.00 98.29 252 A 1 
ATOM   2021 C CB  . LEU A 1 252 ? 5.053   3.919   -2.386  1.00 98.48 252 A 1 
ATOM   2022 C CG  . LEU A 1 252 ? 6.469   4.130   -2.920  1.00 96.51 252 A 1 
ATOM   2023 C CD1 . LEU A 1 252 ? 7.169   2.792   -3.107  1.00 90.83 252 A 1 
ATOM   2024 C CD2 . LEU A 1 252 ? 6.460   4.901   -4.224  1.00 91.07 252 A 1 
ATOM   2025 N N   . CYS A 1 253 ? 1.771   4.779   -2.458  1.00 98.50 253 A 1 
ATOM   2026 C CA  . CYS A 1 253 ? 0.425   4.474   -1.993  1.00 98.46 253 A 1 
ATOM   2027 C C   . CYS A 1 253 ? -0.261  3.472   -2.919  1.00 98.33 253 A 1 
ATOM   2028 O O   . CYS A 1 253 ? 0.174   3.253   -4.051  1.00 97.13 253 A 1 
ATOM   2029 C CB  . CYS A 1 253 ? -0.445  5.739   -1.931  1.00 97.73 253 A 1 
ATOM   2030 S SG  . CYS A 1 253 ? 0.176   7.077   -0.906  1.00 96.33 253 A 1 
ATOM   2031 N N   . GLY A 1 254 ? -1.349  2.888   -2.434  1.00 97.98 254 A 1 
ATOM   2032 C CA  . GLY A 1 254 ? -2.196  2.021   -3.231  1.00 97.78 254 A 1 
ATOM   2033 C C   . GLY A 1 254 ? -3.653  2.442   -3.097  1.00 97.57 254 A 1 
ATOM   2034 O O   . GLY A 1 254 ? -3.973  3.621   -3.237  1.00 96.01 254 A 1 
ATOM   2035 N N   . HIS A 1 255 ? -4.535  1.478   -2.825  1.00 96.73 255 A 1 
ATOM   2036 C CA  . HIS A 1 255 ? -5.931  1.705   -2.441  1.00 96.38 255 A 1 
ATOM   2037 C C   . HIS A 1 255 ? -6.856  2.061   -3.600  1.00 96.27 255 A 1 
ATOM   2038 O O   . HIS A 1 255 ? -7.948  1.509   -3.707  1.00 93.65 255 A 1 
ATOM   2039 C CB  . HIS A 1 255 ? -6.025  2.779   -1.348  1.00 95.23 255 A 1 
ATOM   2040 C CG  . HIS A 1 255 ? -7.426  3.091   -0.919  1.00 95.36 255 A 1 
ATOM   2041 N ND1 . HIS A 1 255 ? -8.248  2.156   -0.343  1.00 92.59 255 A 1 
ATOM   2042 C CD2 . HIS A 1 255 ? -8.129  4.235   -0.975  1.00 91.79 255 A 1 
ATOM   2043 C CE1 . HIS A 1 255 ? -9.411  2.710   -0.060  1.00 91.65 255 A 1 
ATOM   2044 N NE2 . HIS A 1 255 ? -9.370  3.981   -0.437  1.00 92.11 255 A 1 
ATOM   2045 N N   . LEU A 1 256 ? -6.457  2.993   -4.471  1.00 96.01 256 A 1 
ATOM   2046 C CA  . LEU A 1 256 ? -7.352  3.472   -5.519  1.00 94.93 256 A 1 
ATOM   2047 C C   . LEU A 1 256 ? -7.385  2.566   -6.746  1.00 94.26 256 A 1 
ATOM   2048 O O   . LEU A 1 256 ? -8.266  2.717   -7.600  1.00 91.53 256 A 1 
ATOM   2049 C CB  . LEU A 1 256 ? -6.982  4.893   -5.941  1.00 94.39 256 A 1 
ATOM   2050 C CG  . LEU A 1 256 ? -7.107  5.969   -4.864  1.00 93.27 256 A 1 
ATOM   2051 C CD1 . LEU A 1 256 ? -6.838  7.346   -5.452  1.00 92.29 256 A 1 
ATOM   2052 C CD2 . LEU A 1 256 ? -8.477  5.932   -4.206  1.00 92.73 256 A 1 
ATOM   2053 N N   . HIS A 1 257 ? -6.431  1.644   -6.858  1.00 93.21 257 A 1 
ATOM   2054 C CA  . HIS A 1 257 ? -6.336  0.675   -7.952  1.00 93.11 257 A 1 
ATOM   2055 C C   . HIS A 1 257 ? -5.921  1.291   -9.283  1.00 93.61 257 A 1 
ATOM   2056 O O   . HIS A 1 257 ? -5.819  0.589   -10.284 1.00 91.39 257 A 1 
ATOM   2057 C CB  . HIS A 1 257 ? -7.655  -0.088  -8.139  1.00 92.19 257 A 1 
ATOM   2058 C CG  . HIS A 1 257 ? -8.009  -0.985  -6.993  1.00 92.75 257 A 1 
ATOM   2059 N ND1 . HIS A 1 257 ? -8.469  -2.272  -7.174  1.00 88.14 257 A 1 
ATOM   2060 C CD2 . HIS A 1 257 ? -7.974  -0.796  -5.657  1.00 87.48 257 A 1 
ATOM   2061 C CE1 . HIS A 1 257 ? -8.706  -2.825  -6.000  1.00 88.15 257 A 1 
ATOM   2062 N NE2 . HIS A 1 257 ? -8.411  -1.950  -5.063  1.00 89.07 257 A 1 
ATOM   2063 N N   . THR A 1 258 ? -5.670  2.604   -9.298  1.00 93.48 258 A 1 
ATOM   2064 C CA  . THR A 1 258 ? -5.328  3.306   -10.528 1.00 93.05 258 A 1 
ATOM   2065 C C   . THR A 1 258 ? -3.918  3.900   -10.456 1.00 93.77 258 A 1 
ATOM   2066 O O   . THR A 1 258 ? -3.324  4.007   -9.392  1.00 92.86 258 A 1 
ATOM   2067 C CB  . THR A 1 258 ? -6.331  4.436   -10.822 1.00 91.61 258 A 1 
ATOM   2068 O OG1 . THR A 1 258 ? -6.534  5.217   -9.641  1.00 87.01 258 A 1 
ATOM   2069 C CG2 . THR A 1 258 ? -7.657  3.851   -11.280 1.00 86.17 258 A 1 
ATOM   2070 N N   . ASP A 1 259 ? -3.406  4.284   -11.630 1.00 94.56 259 A 1 
ATOM   2071 C CA  . ASP A 1 259 ? -2.076  4.861   -11.768 1.00 94.93 259 A 1 
ATOM   2072 C C   . ASP A 1 259 ? -2.202  6.379   -11.777 1.00 94.96 259 A 1 
ATOM   2073 O O   . ASP A 1 259 ? -2.589  6.969   -12.789 1.00 94.01 259 A 1 
ATOM   2074 C CB  . ASP A 1 259 ? -1.428  4.339   -13.051 1.00 94.57 259 A 1 
ATOM   2075 C CG  . ASP A 1 259 ? -0.119  5.042   -13.396 1.00 94.57 259 A 1 
ATOM   2076 O OD1 . ASP A 1 259 ? 0.379   5.847   -12.587 1.00 92.64 259 A 1 
ATOM   2077 O OD2 . ASP A 1 259 ? 0.408   4.774   -14.493 1.00 92.41 259 A 1 
ATOM   2078 N N   . THR A 1 260 ? -1.882  7.022   -10.655 1.00 95.49 260 A 1 
ATOM   2079 C CA  . THR A 1 260 ? -1.932  8.469   -10.592 1.00 95.57 260 A 1 
ATOM   2080 C C   . THR A 1 260 ? -0.919  8.970   -9.559  1.00 96.32 260 A 1 
ATOM   2081 O O   . THR A 1 260 ? -0.152  8.188   -8.992  1.00 96.10 260 A 1 
ATOM   2082 C CB  . THR A 1 260 ? -3.350  8.984   -10.277 1.00 94.41 260 A 1 
ATOM   2083 O OG1 . THR A 1 260 ? -3.397  10.398  -10.432 1.00 88.22 260 A 1 
ATOM   2084 C CG2 . THR A 1 260 ? -3.770  8.600   -8.865  1.00 89.30 260 A 1 
ATOM   2085 N N   . PHE A 1 261 ? -0.904  10.284  -9.334  1.00 96.70 261 A 1 
ATOM   2086 C CA  . PHE A 1 261 ? 0.072   10.878  -8.438  1.00 96.85 261 A 1 
ATOM   2087 C C   . PHE A 1 261 ? -0.531  12.052  -7.683  1.00 97.09 261 A 1 
ATOM   2088 O O   . PHE A 1 261 ? -1.585  12.577  -8.053  1.00 96.48 261 A 1 
ATOM   2089 C CB  . PHE A 1 261 ? 1.320   11.336  -9.208  1.00 96.62 261 A 1 
ATOM   2090 C CG  . PHE A 1 261 ? 1.043   12.370  -10.260 1.00 96.64 261 A 1 
ATOM   2091 C CD1 . PHE A 1 261 ? 1.070   13.728  -9.951  1.00 95.22 261 A 1 
ATOM   2092 C CD2 . PHE A 1 261 ? 0.763   11.999  -11.568 1.00 94.98 261 A 1 
ATOM   2093 C CE1 . PHE A 1 261 ? 0.816   14.687  -10.923 1.00 93.77 261 A 1 
ATOM   2094 C CE2 . PHE A 1 261 ? 0.506   12.949  -12.540 1.00 93.85 261 A 1 
ATOM   2095 C CZ  . PHE A 1 261 ? 0.536   14.297  -12.224 1.00 94.34 261 A 1 
ATOM   2096 N N   . ARG A 1 262 ? 0.150   12.461  -6.618  1.00 97.83 262 A 1 
ATOM   2097 C CA  . ARG A 1 262 ? -0.235  13.615  -5.819  1.00 97.72 262 A 1 
ATOM   2098 C C   . ARG A 1 262 ? 1.009   14.456  -5.554  1.00 98.11 262 A 1 
ATOM   2099 O O   . ARG A 1 262 ? 2.076   13.917  -5.281  1.00 97.87 262 A 1 
ATOM   2100 C CB  . ARG A 1 262 ? -0.848  13.188  -4.481  1.00 97.09 262 A 1 
ATOM   2101 C CG  . ARG A 1 262 ? -2.022  12.225  -4.600  1.00 95.13 262 A 1 
ATOM   2102 C CD  . ARG A 1 262 ? -3.296  12.942  -5.012  1.00 92.84 262 A 1 
ATOM   2103 N NE  . ARG A 1 262 ? -4.435  12.037  -5.099  1.00 93.30 262 A 1 
ATOM   2104 C CZ  . ARG A 1 262 ? -4.946  11.568  -6.223  1.00 93.44 262 A 1 
ATOM   2105 N NH1 . ARG A 1 262 ? -4.431  11.910  -7.394  1.00 88.32 262 A 1 
ATOM   2106 N NH2 . ARG A 1 262 ? -5.988  10.754  -6.194  1.00 89.42 262 A 1 
ATOM   2107 N N   . ILE A 1 263 ? 0.849   15.771  -5.647  1.00 97.78 263 A 1 
ATOM   2108 C CA  . ILE A 1 263 ? 1.901   16.693  -5.248  1.00 97.94 263 A 1 
ATOM   2109 C C   . ILE A 1 263 ? 1.481   17.283  -3.908  1.00 98.06 263 A 1 
ATOM   2110 O O   . ILE A 1 263 ? 0.639   18.178  -3.846  1.00 97.50 263 A 1 
ATOM   2111 C CB  . ILE A 1 263 ? 2.127   17.797  -6.293  1.00 97.75 263 A 1 
ATOM   2112 C CG1 . ILE A 1 263 ? 2.389   17.174  -7.675  1.00 96.83 263 A 1 
ATOM   2113 C CG2 . ILE A 1 263 ? 3.296   18.683  -5.880  1.00 96.88 263 A 1 
ATOM   2114 C CD1 . ILE A 1 263 ? 2.528   18.185  -8.800  1.00 94.78 263 A 1 
ATOM   2115 N N   . LEU A 1 264 ? 2.040   16.750  -2.834  1.00 98.32 264 A 1 
ATOM   2116 C CA  . LEU A 1 264 ? 1.693   17.172  -1.484  1.00 98.36 264 A 1 
ATOM   2117 C C   . LEU A 1 264 ? 2.516   18.392  -1.116  1.00 98.31 264 A 1 
ATOM   2118 O O   . LEU A 1 264 ? 3.740   18.363  -1.197  1.00 97.88 264 A 1 
ATOM   2119 C CB  . LEU A 1 264 ? 1.952   16.035  -0.501  1.00 98.24 264 A 1 
ATOM   2120 C CG  . LEU A 1 264 ? 1.353   14.676  -0.883  1.00 97.71 264 A 1 
ATOM   2121 C CD1 . LEU A 1 264 ? 1.735   13.609  0.134   1.00 96.68 264 A 1 
ATOM   2122 C CD2 . LEU A 1 264 ? -0.162  14.765  -1.024  1.00 96.41 264 A 1 
ATOM   2123 N N   . SER A 1 265 ? 1.847   19.471  -0.708  1.00 98.11 265 A 1 
ATOM   2124 C CA  . SER A 1 265 ? 2.545   20.731  -0.480  1.00 97.70 265 A 1 
ATOM   2125 C C   . SER A 1 265 ? 2.105   21.423  0.797   1.00 97.92 265 A 1 
ATOM   2126 O O   . SER A 1 265 ? 0.942   21.337  1.209   1.00 96.96 265 A 1 
ATOM   2127 C CB  . SER A 1 265 ? 2.360   21.675  -1.665  1.00 96.04 265 A 1 
ATOM   2128 O OG  . SER A 1 265 ? 0.997   22.006  -1.848  1.00 81.20 265 A 1 
ATOM   2129 N N   . LYS A 1 266 ? 3.060   22.112  1.424   1.00 97.69 266 A 1 
ATOM   2130 C CA  . LYS A 1 266 ? 2.820   23.017  2.529   1.00 97.21 266 A 1 
ATOM   2131 C C   . LYS A 1 266 ? 3.713   24.218  2.295   1.00 97.12 266 A 1 
ATOM   2132 O O   . LYS A 1 266 ? 4.924   24.147  2.503   1.00 95.57 266 A 1 
ATOM   2133 C CB  . LYS A 1 266 ? 3.125   22.361  3.869   1.00 96.21 266 A 1 
ATOM   2134 C CG  . LYS A 1 266 ? 2.906   23.275  5.067   1.00 93.47 266 A 1 
ATOM   2135 C CD  . LYS A 1 266 ? 3.294   22.591  6.372   1.00 90.50 266 A 1 
ATOM   2136 C CE  . LYS A 1 266 ? 3.061   23.509  7.561   1.00 84.94 266 A 1 
ATOM   2137 N NZ  . LYS A 1 266 ? 3.471   22.867  8.838   1.00 77.37 266 A 1 
ATOM   2138 N N   . GLY A 1 267 ? 3.126   25.313  1.836   1.00 96.17 267 A 1 
ATOM   2139 C CA  . GLY A 1 267 ? 3.924   26.441  1.417   1.00 95.56 267 A 1 
ATOM   2140 C C   . GLY A 1 267 ? 4.747   26.063  0.200   1.00 96.28 267 A 1 
ATOM   2141 O O   . GLY A 1 267 ? 4.211   25.579  -0.793  1.00 94.07 267 A 1 
ATOM   2142 N N   . ASN A 1 268 ? 6.061   26.275  0.290   1.00 96.90 268 A 1 
ATOM   2143 C CA  . ASN A 1 268 ? 6.953   25.934  -0.802  1.00 96.60 268 A 1 
ATOM   2144 C C   . ASN A 1 268 ? 7.571   24.548  -0.633  1.00 97.37 268 A 1 
ATOM   2145 O O   . ASN A 1 268 ? 8.384   24.132  -1.462  1.00 95.82 268 A 1 
ATOM   2146 C CB  . ASN A 1 268 ? 8.066   26.983  -0.933  1.00 94.72 268 A 1 
ATOM   2147 C CG  . ASN A 1 268 ? 8.953   27.053  0.291   1.00 84.97 268 A 1 
ATOM   2148 O OD1 . ASN A 1 268 ? 8.592   26.583  1.361   1.00 73.36 268 A 1 
ATOM   2149 N ND2 . ASN A 1 268 ? 10.132  27.660  0.133   1.00 74.50 268 A 1 
ATOM   2150 N N   . LYS A 1 269 ? 7.189   23.824  0.415   1.00 97.96 269 A 1 
ATOM   2151 C CA  . LYS A 1 269 ? 7.696   22.479  0.657   1.00 98.16 269 A 1 
ATOM   2152 C C   . LYS A 1 269 ? 6.783   21.463  -0.010  1.00 98.36 269 A 1 
ATOM   2153 O O   . LYS A 1 269 ? 5.571   21.469  0.214   1.00 97.81 269 A 1 
ATOM   2154 C CB  . LYS A 1 269 ? 7.797   22.199  2.156   1.00 97.85 269 A 1 
ATOM   2155 C CG  . LYS A 1 269 ? 8.738   23.138  2.891   1.00 96.50 269 A 1 
ATOM   2156 C CD  . LYS A 1 269 ? 8.783   22.823  4.377   1.00 94.02 269 A 1 
ATOM   2157 C CE  . LYS A 1 269 ? 9.715   23.761  5.109   1.00 88.12 269 A 1 
ATOM   2158 N NZ  . LYS A 1 269 ? 9.777   23.469  6.562   1.00 80.95 269 A 1 
ATOM   2159 N N   . LYS A 1 270 ? 7.375   20.588  -0.829  1.00 98.30 270 A 1 
ATOM   2160 C CA  . LYS A 1 270 ? 6.582   19.664  -1.631  1.00 98.34 270 A 1 
ATOM   2161 C C   . LYS A 1 270 ? 7.189   18.264  -1.633  1.00 98.47 270 A 1 
ATOM   2162 O O   . LYS A 1 270 ? 8.413   18.111  -1.601  1.00 97.92 270 A 1 
ATOM   2163 C CB  . LYS A 1 270 ? 6.458   20.177  -3.070  1.00 98.00 270 A 1 
ATOM   2164 C CG  . LYS A 1 270 ? 5.774   21.527  -3.173  1.00 97.14 270 A 1 
ATOM   2165 C CD  . LYS A 1 270 ? 5.865   22.116  -4.566  1.00 95.67 270 A 1 
ATOM   2166 C CE  . LYS A 1 270 ? 5.258   23.507  -4.612  1.00 92.22 270 A 1 
ATOM   2167 N NZ  . LYS A 1 270 ? 5.458   24.174  -5.922  1.00 85.42 270 A 1 
ATOM   2168 N N   . VAL A 1 271 ? 6.318   17.268  -1.678  1.00 98.59 271 A 1 
ATOM   2169 C CA  . VAL A 1 271 ? 6.706   15.866  -1.727  1.00 98.54 271 A 1 
ATOM   2170 C C   . VAL A 1 271 ? 5.829   15.154  -2.749  1.00 98.53 271 A 1 
ATOM   2171 O O   . VAL A 1 271 ? 4.627   15.414  -2.826  1.00 98.01 271 A 1 
ATOM   2172 C CB  . VAL A 1 271 ? 6.573   15.182  -0.347  1.00 97.59 271 A 1 
ATOM   2173 C CG1 . VAL A 1 271 ? 6.710   13.671  -0.457  1.00 90.67 271 A 1 
ATOM   2174 C CG2 . VAL A 1 271 ? 7.618   15.727  0.616   1.00 90.54 271 A 1 
ATOM   2175 N N   . MET A 1 272 ? 6.427   14.257  -3.529  1.00 98.30 272 A 1 
ATOM   2176 C CA  . MET A 1 272 ? 5.672   13.459  -4.487  1.00 98.48 272 A 1 
ATOM   2177 C C   . MET A 1 272 ? 5.099   12.204  -3.838  1.00 98.52 272 A 1 
ATOM   2178 O O   . MET A 1 272 ? 5.786   11.524  -3.075  1.00 98.36 272 A 1 
ATOM   2179 C CB  . MET A 1 272 ? 6.544   13.042  -5.679  1.00 98.07 272 A 1 
ATOM   2180 C CG  . MET A 1 272 ? 6.827   14.157  -6.668  1.00 96.28 272 A 1 
ATOM   2181 S SD  . MET A 1 272 ? 5.323   14.930  -7.295  1.00 97.21 272 A 1 
ATOM   2182 C CE  . MET A 1 272 ? 4.428   13.518  -7.936  1.00 94.14 272 A 1 
ATOM   2183 N N   . ALA A 1 273 ? 3.846   11.900  -4.165  1.00 98.40 273 A 1 
ATOM   2184 C CA  . ALA A 1 273 ? 3.226   10.640  -3.781  1.00 98.32 273 A 1 
ATOM   2185 C C   . ALA A 1 273 ? 2.758   9.922   -5.038  1.00 98.13 273 A 1 
ATOM   2186 O O   . ALA A 1 273 ? 2.141   10.533  -5.914  1.00 97.60 273 A 1 
ATOM   2187 C CB  . ALA A 1 273 ? 2.065   10.867  -2.823  1.00 98.26 273 A 1 
ATOM   2188 N N   . PHE A 1 274 ? 3.052   8.633   -5.125  1.00 98.17 274 A 1 
ATOM   2189 C CA  . PHE A 1 274 ? 2.734   7.831   -6.294  1.00 98.29 274 A 1 
ATOM   2190 C C   . PHE A 1 274 ? 1.741   6.748   -5.923  1.00 98.30 274 A 1 
ATOM   2191 O O   . PHE A 1 274 ? 2.021   5.908   -5.060  1.00 98.01 274 A 1 
ATOM   2192 C CB  . PHE A 1 274 ? 4.002   7.214   -6.882  1.00 98.01 274 A 1 
ATOM   2193 C CG  . PHE A 1 274 ? 5.070   8.226   -7.178  1.00 97.96 274 A 1 
ATOM   2194 C CD1 . PHE A 1 274 ? 4.995   9.014   -8.314  1.00 97.00 274 A 1 
ATOM   2195 C CD2 . PHE A 1 274 ? 6.132   8.404   -6.303  1.00 96.97 274 A 1 
ATOM   2196 C CE1 . PHE A 1 274 ? 5.966   9.957   -8.583  1.00 96.32 274 A 1 
ATOM   2197 C CE2 . PHE A 1 274 ? 7.099   9.352   -6.567  1.00 96.29 274 A 1 
ATOM   2198 C CZ  . PHE A 1 274 ? 7.021   10.130  -7.708  1.00 96.70 274 A 1 
ATOM   2199 N N   . ILE A 1 275 ? 0.578   6.778   -6.557  1.00 97.64 275 A 1 
ATOM   2200 C CA  . ILE A 1 275 ? -0.456  5.771   -6.329  1.00 97.36 275 A 1 
ATOM   2201 C C   . ILE A 1 275 ? -0.282  4.695   -7.381  1.00 96.94 275 A 1 
ATOM   2202 O O   . ILE A 1 275 ? -0.502  4.930   -8.578  1.00 95.78 275 A 1 
ATOM   2203 C CB  . ILE A 1 275 ? -1.856  6.394   -6.378  1.00 97.08 275 A 1 
ATOM   2204 C CG1 . ILE A 1 275 ? -1.984  7.449   -5.270  1.00 95.56 275 A 1 
ATOM   2205 C CG2 . ILE A 1 275 ? -2.923  5.323   -6.237  1.00 95.49 275 A 1 
ATOM   2206 C CD1 . ILE A 1 275 ? -3.247  8.284   -5.340  1.00 90.06 275 A 1 
ATOM   2207 N N   . GLY A 1 276 ? 0.150   3.512   -6.950  1.00 96.81 276 A 1 
ATOM   2208 C CA  . GLY A 1 276 ? 0.444   2.434   -7.866  1.00 96.35 276 A 1 
ATOM   2209 C C   . GLY A 1 276 ? -0.797  1.668   -8.282  1.00 96.20 276 A 1 
ATOM   2210 O O   . GLY A 1 276 ? -1.693  1.440   -7.469  1.00 94.53 276 A 1 
ATOM   2211 N N   . PRO A 1 277 ? -0.867  1.256   -9.549  1.00 95.47 277 A 1 
ATOM   2212 C CA  . PRO A 1 277 ? -2.020  0.493   -10.028 1.00 94.90 277 A 1 
ATOM   2213 C C   . PRO A 1 277 ? -2.058  -0.904  -9.411  1.00 95.25 277 A 1 
ATOM   2214 O O   . PRO A 1 277 ? -1.020  -1.464  -9.048  1.00 94.13 277 A 1 
ATOM   2215 C CB  . PRO A 1 277 ? -1.806  0.428   -11.539 1.00 93.67 277 A 1 
ATOM   2216 C CG  . PRO A 1 277 ? -0.322  0.529   -11.700 1.00 92.09 277 A 1 
ATOM   2217 C CD  . PRO A 1 277 ? 0.136   1.466   -10.610 1.00 93.77 277 A 1 
ATOM   2218 N N   . SER A 1 278 ? -3.251  -1.455  -9.312  1.00 95.09 278 A 1 
ATOM   2219 C CA  . SER A 1 278 ? -3.479  -2.695  -8.595  1.00 95.39 278 A 1 
ATOM   2220 C C   . SER A 1 278 ? -3.172  -3.934  -9.421  1.00 95.42 278 A 1 
ATOM   2221 O O   . SER A 1 278 ? -3.192  -3.913  -10.650 1.00 94.79 278 A 1 
ATOM   2222 C CB  . SER A 1 278 ? -4.935  -2.767  -8.134  1.00 94.49 278 A 1 
ATOM   2223 O OG  . SER A 1 278 ? -5.813  -2.739  -9.247  1.00 92.22 278 A 1 
ATOM   2224 N N   . VAL A 1 279 ? -2.887  -5.025  -8.726  1.00 95.84 279 A 1 
ATOM   2225 C CA  . VAL A 1 279 ? -2.943  -6.343  -9.336  1.00 95.42 279 A 1 
ATOM   2226 C C   . VAL A 1 279 ? -4.401  -6.700  -9.621  1.00 95.21 279 A 1 
ATOM   2227 O O   . VAL A 1 279 ? -4.721  -7.292  -10.652 1.00 93.80 279 A 1 
ATOM   2228 C CB  . VAL A 1 279 ? -2.306  -7.406  -8.428  1.00 95.16 279 A 1 
ATOM   2229 C CG1 . VAL A 1 279 ? -2.475  -8.803  -9.017  1.00 93.18 279 A 1 
ATOM   2230 C CG2 . VAL A 1 279 ? -0.831  -7.098  -8.204  1.00 94.07 279 A 1 
ATOM   2231 N N   . ASP A 1 280 ? -5.283  -6.319  -8.703  1.00 95.30 280 A 1 
ATOM   2232 C CA  . ASP A 1 280 ? -6.706  -6.608  -8.801  1.00 94.73 280 A 1 
ATOM   2233 C C   . ASP A 1 280 ? -7.326  -6.022  -10.065 1.00 94.62 280 A 1 
ATOM   2234 O O   . ASP A 1 280 ? -6.937  -4.948  -10.531 1.00 92.27 280 A 1 
ATOM   2235 C CB  . ASP A 1 280 ? -7.425  -6.051  -7.573  1.00 92.88 280 A 1 
ATOM   2236 C CG  . ASP A 1 280 ? -8.867  -6.517  -7.469  1.00 92.01 280 A 1 
ATOM   2237 O OD1 . ASP A 1 280 ? -9.171  -7.623  -7.958  1.00 87.20 280 A 1 
ATOM   2238 O OD2 . ASP A 1 280 ? -9.687  -5.782  -6.893  1.00 87.31 280 A 1 
ATOM   2239 N N   . THR A 1 281 ? -8.309  -6.726  -10.623 1.00 93.09 281 A 1 
ATOM   2240 C CA  . THR A 1 281 ? -8.999  -6.311  -11.835 1.00 91.92 281 A 1 
ATOM   2241 C C   . THR A 1 281 ? -10.412 -5.802  -11.578 1.00 90.57 281 A 1 
ATOM   2242 O O   . THR A 1 281 ? -11.096 -5.387  -12.512 1.00 87.35 281 A 1 
ATOM   2243 C CB  . THR A 1 281 ? -9.078  -7.478  -12.832 1.00 91.27 281 A 1 
ATOM   2244 O OG1 . THR A 1 281 ? -9.588  -8.633  -12.165 1.00 88.63 281 A 1 
ATOM   2245 C CG2 . THR A 1 281 ? -7.701  -7.791  -13.387 1.00 88.43 281 A 1 
ATOM   2246 N N   . TRP A 1 282 ? -10.847 -5.802  -10.321 1.00 90.25 282 A 1 
ATOM   2247 C CA  . TRP A 1 282 ? -12.240 -5.520  -9.955  1.00 86.79 282 A 1 
ATOM   2248 C C   . TRP A 1 282 ? -12.749 -4.195  -10.503 1.00 84.62 282 A 1 
ATOM   2249 O O   . TRP A 1 282 ? -13.901 -4.104  -10.946 1.00 76.85 282 A 1 
ATOM   2250 C CB  . TRP A 1 282 ? -12.376 -5.533  -8.430  1.00 82.86 282 A 1 
ATOM   2251 C CG  . TRP A 1 282 ? -13.769 -5.274  -7.941  1.00 79.63 282 A 1 
ATOM   2252 C CD1 . TRP A 1 282 ? -14.295 -4.072  -7.560  1.00 70.28 282 A 1 
ATOM   2253 C CD2 . TRP A 1 282 ? -14.815 -6.241  -7.767  1.00 74.25 282 A 1 
ATOM   2254 N NE1 . TRP A 1 282 ? -15.610 -4.229  -7.165  1.00 67.28 282 A 1 
ATOM   2255 C CE2 . TRP A 1 282 ? -15.951 -5.555  -7.280  1.00 70.02 282 A 1 
ATOM   2256 C CE3 . TRP A 1 282 ? -14.893 -7.626  -7.973  1.00 64.62 282 A 1 
ATOM   2257 C CZ2 . TRP A 1 282 ? -17.148 -6.214  -6.999  1.00 66.19 282 A 1 
ATOM   2258 C CZ3 . TRP A 1 282 ? -16.089 -8.264  -7.690  1.00 60.34 282 A 1 
ATOM   2259 C CH2 . TRP A 1 282 ? -17.193 -7.563  -7.209  1.00 61.86 282 A 1 
ATOM   2260 N N   . LEU A 1 283 ? -11.925 -3.155  -10.492 1.00 84.60 283 A 1 
ATOM   2261 C CA  . LEU A 1 283 ? -12.351 -1.824  -10.922 1.00 82.48 283 A 1 
ATOM   2262 C C   . LEU A 1 283 ? -12.086 -1.574  -12.405 1.00 82.84 283 A 1 
ATOM   2263 O O   . LEU A 1 283 ? -11.988 -0.428  -12.841 1.00 78.42 283 A 1 
ATOM   2264 C CB  . LEU A 1 283 ? -11.685 -0.750  -10.068 1.00 78.72 283 A 1 
ATOM   2265 C CG  . LEU A 1 283 ? -12.052 -0.771  -8.587  1.00 74.97 283 A 1 
ATOM   2266 C CD1 . LEU A 1 283 ? -11.356 0.359   -7.836  1.00 70.35 283 A 1 
ATOM   2267 C CD2 . LEU A 1 283 ? -13.560 -0.689  -8.399  1.00 70.56 283 A 1 
ATOM   2268 N N   . GLY A 1 284 ? -11.975 -2.644  -13.178 1.00 85.13 284 A 1 
ATOM   2269 C CA  . GLY A 1 284 ? -11.818 -2.502  -14.615 1.00 85.08 284 A 1 
ATOM   2270 C C   . GLY A 1 284 ? -10.440 -2.032  -15.031 1.00 86.76 284 A 1 
ATOM   2271 O O   . GLY A 1 284 ? -10.311 -1.204  -15.928 1.00 84.21 284 A 1 
ATOM   2272 N N   . THR A 1 285 ? -9.409  -2.547  -14.378 1.00 88.71 285 A 1 
ATOM   2273 C CA  . THR A 1 285 ? -8.035  -2.232  -14.728 1.00 89.40 285 A 1 
ATOM   2274 C C   . THR A 1 285 ? -7.262  -3.521  -14.960 1.00 90.78 285 A 1 
ATOM   2275 O O   . THR A 1 285 ? -7.450  -4.508  -14.250 1.00 89.35 285 A 1 
ATOM   2276 C CB  . THR A 1 285 ? -7.334  -1.410  -13.637 1.00 87.15 285 A 1 
ATOM   2277 O OG1 . THR A 1 285 ? -7.441  -2.089  -12.375 1.00 78.17 285 A 1 
ATOM   2278 C CG2 . THR A 1 285 ? -7.969  -0.032  -13.519 1.00 76.60 285 A 1 
ATOM   2279 N N   . SER A 1 286 ? -6.390  -3.503  -15.965 1.00 91.76 286 A 1 
ATOM   2280 C CA  . SER A 1 286 ? -5.555  -4.657  -16.242 1.00 92.31 286 A 1 
ATOM   2281 C C   . SER A 1 286 ? -4.585  -4.888  -15.092 1.00 93.29 286 A 1 
ATOM   2282 O O   . SER A 1 286 ? -4.121  -3.933  -14.473 1.00 92.51 286 A 1 
ATOM   2283 C CB  . SER A 1 286 ? -4.779  -4.456  -17.538 1.00 90.91 286 A 1 
ATOM   2284 O OG  . SER A 1 286 ? -5.654  -4.405  -18.652 1.00 85.78 286 A 1 
ATOM   2285 N N   . PRO A 1 287 ? -4.268  -6.145  -14.776 1.00 93.71 287 A 1 
ATOM   2286 C CA  . PRO A 1 287 ? -3.320  -6.427  -13.698 1.00 94.22 287 A 1 
ATOM   2287 C C   . PRO A 1 287 ? -2.013  -5.684  -13.918 1.00 94.79 287 A 1 
ATOM   2288 O O   . PRO A 1 287 ? -1.478  -5.681  -15.032 1.00 93.40 287 A 1 
ATOM   2289 C CB  . PRO A 1 287 ? -3.121  -7.939  -13.776 1.00 93.16 287 A 1 
ATOM   2290 C CG  . PRO A 1 287 ? -4.344  -8.449  -14.465 1.00 90.87 287 A 1 
ATOM   2291 C CD  . PRO A 1 287 ? -4.743  -7.374  -15.434 1.00 93.06 287 A 1 
ATOM   2292 N N   . SER A 1 288 ? -1.506  -5.046  -12.869 1.00 95.51 288 A 1 
ATOM   2293 C CA  . SER A 1 288 ? -0.364  -4.169  -13.004 1.00 95.80 288 A 1 
ATOM   2294 C C   . SER A 1 288 ? 0.682   -4.431  -11.924 1.00 96.62 288 A 1 
ATOM   2295 O O   . SER A 1 288 ? 0.352   -4.811  -10.799 1.00 95.93 288 A 1 
ATOM   2296 C CB  . SER A 1 288 ? -0.794  -2.704  -12.940 1.00 94.62 288 A 1 
ATOM   2297 O OG  . SER A 1 288 ? -1.738  -2.409  -13.956 1.00 87.21 288 A 1 
ATOM   2298 N N   . ILE A 1 289 ? 1.939   -4.205  -12.286 1.00 96.27 289 A 1 
ATOM   2299 C CA  . ILE A 1 289 ? 3.042   -4.256  -11.338 1.00 96.45 289 A 1 
ATOM   2300 C C   . ILE A 1 289 ? 4.033   -3.163  -11.729 1.00 96.45 289 A 1 
ATOM   2301 O O   . ILE A 1 289 ? 4.286   -2.939  -12.914 1.00 96.03 289 A 1 
ATOM   2302 C CB  . ILE A 1 289 ? 3.710   -5.643  -11.317 1.00 95.77 289 A 1 
ATOM   2303 C CG1 . ILE A 1 289 ? 4.770   -5.718  -10.211 1.00 92.64 289 A 1 
ATOM   2304 C CG2 . ILE A 1 289 ? 4.317   -5.999  -12.680 1.00 93.53 289 A 1 
ATOM   2305 C CD1 . ILE A 1 289 ? 4.208   -5.731  -8.823  1.00 92.90 289 A 1 
ATOM   2306 N N   . ARG A 1 290 ? 4.578   -2.464  -10.719 1.00 97.09 290 A 1 
ATOM   2307 C CA  . ARG A 1 290 ? 5.444   -1.315  -10.953 1.00 97.25 290 A 1 
ATOM   2308 C C   . ARG A 1 290 ? 6.818   -1.547  -10.332 1.00 97.74 290 A 1 
ATOM   2309 O O   . ARG A 1 290 ? 6.933   -2.120  -9.254  1.00 97.42 290 A 1 
ATOM   2310 C CB  . ARG A 1 290 ? 4.809   -0.042  -10.374 1.00 95.80 290 A 1 
ATOM   2311 C CG  . ARG A 1 290 ? 5.716   1.185   -10.408 1.00 93.40 290 A 1 
ATOM   2312 C CD  . ARG A 1 290 ? 4.998   2.425   -9.920  1.00 92.94 290 A 1 
ATOM   2313 N NE  . ARG A 1 290 ? 4.011   2.903   -10.880 1.00 92.44 290 A 1 
ATOM   2314 C CZ  . ARG A 1 290 ? 3.331   4.036   -10.749 1.00 94.02 290 A 1 
ATOM   2315 N NH1 . ARG A 1 290 ? 3.523   4.804   -9.688  1.00 88.70 290 A 1 
ATOM   2316 N NH2 . ARG A 1 290 ? 2.453   4.398   -11.673 1.00 88.64 290 A 1 
ATOM   2317 N N   . LYS A 1 291 ? 7.846   -1.069  -11.033 1.00 97.45 291 A 1 
ATOM   2318 C CA  . LYS A 1 291 ? 9.203   -1.120  -10.512 1.00 97.39 291 A 1 
ATOM   2319 C C   . LYS A 1 291 ? 9.838   0.253   -10.617 1.00 97.37 291 A 1 
ATOM   2320 O O   . LYS A 1 291 ? 9.777   0.898   -11.664 1.00 96.81 291 A 1 
ATOM   2321 C CB  . LYS A 1 291 ? 10.046  -2.160  -11.251 1.00 96.39 291 A 1 
ATOM   2322 C CG  . LYS A 1 291 ? 11.422  -2.388  -10.633 1.00 94.37 291 A 1 
ATOM   2323 C CD  . LYS A 1 291 ? 12.147  -3.567  -11.263 1.00 92.78 291 A 1 
ATOM   2324 C CE  . LYS A 1 291 ? 12.537  -3.290  -12.697 1.00 87.77 291 A 1 
ATOM   2325 N NZ  . LYS A 1 291 ? 13.372  -4.389  -13.260 1.00 85.34 291 A 1 
ATOM   2326 N N   . TYR A 1 292 ? 10.461  0.708   -9.523  1.00 97.69 292 A 1 
ATOM   2327 C CA  . TYR A 1 292 ? 11.120  2.003   -9.463  1.00 97.62 292 A 1 
ATOM   2328 C C   . TYR A 1 292 ? 12.625  1.856   -9.608  1.00 97.58 292 A 1 
ATOM   2329 O O   . TYR A 1 292 ? 13.213  0.912   -9.078  1.00 97.04 292 A 1 
ATOM   2330 C CB  . TYR A 1 292 ? 10.835  2.710   -8.133  1.00 97.69 292 A 1 
ATOM   2331 C CG  . TYR A 1 292 ? 9.387   3.077   -7.904  1.00 97.91 292 A 1 
ATOM   2332 C CD1 . TYR A 1 292 ? 8.486   2.141   -7.423  1.00 97.24 292 A 1 
ATOM   2333 C CD2 . TYR A 1 292 ? 8.930   4.361   -8.158  1.00 97.23 292 A 1 
ATOM   2334 C CE1 . TYR A 1 292 ? 7.164   2.476   -7.212  1.00 96.95 292 A 1 
ATOM   2335 C CE2 . TYR A 1 292 ? 7.610   4.709   -7.946  1.00 96.98 292 A 1 
ATOM   2336 C CZ  . TYR A 1 292 ? 6.725   3.760   -7.471  1.00 97.54 292 A 1 
ATOM   2337 O OH  . TYR A 1 292 ? 5.410   4.098   -7.254  1.00 96.95 292 A 1 
ATOM   2338 N N   . ASP A 1 293 ? 13.237  2.792   -10.335 1.00 97.35 293 A 1 
ATOM   2339 C CA  . ASP A 1 293 ? 14.673  2.995   -10.285 1.00 97.29 293 A 1 
ATOM   2340 C C   . ASP A 1 293 ? 14.913  4.045   -9.205  1.00 97.42 293 A 1 
ATOM   2341 O O   . ASP A 1 293 ? 14.704  5.242   -9.427  1.00 97.02 293 A 1 
ATOM   2342 C CB  . ASP A 1 293 ? 15.209  3.459   -11.643 1.00 96.47 293 A 1 
ATOM   2343 C CG  . ASP A 1 293 ? 16.714  3.676   -11.642 1.00 94.39 293 A 1 
ATOM   2344 O OD1 . ASP A 1 293 ? 17.351  3.556   -10.580 1.00 91.43 293 A 1 
ATOM   2345 O OD2 . ASP A 1 293 ? 17.261  3.974   -12.727 1.00 90.03 293 A 1 
ATOM   2346 N N   . VAL A 1 294 ? 15.313  3.600   -8.019  1.00 97.53 294 A 1 
ATOM   2347 C CA  . VAL A 1 294 ? 15.406  4.486   -6.867  1.00 97.45 294 A 1 
ATOM   2348 C C   . VAL A 1 294 ? 16.661  5.341   -6.919  1.00 97.05 294 A 1 
ATOM   2349 O O   . VAL A 1 294 ? 16.632  6.527   -6.583  1.00 95.95 294 A 1 
ATOM   2350 C CB  . VAL A 1 294 ? 15.369  3.684   -5.550  1.00 97.31 294 A 1 
ATOM   2351 C CG1 . VAL A 1 294 ? 15.510  4.607   -4.347  1.00 96.11 294 A 1 
ATOM   2352 C CG2 . VAL A 1 294 ? 14.075  2.886   -5.461  1.00 96.58 294 A 1 
ATOM   2353 N N   . GLY A 1 295 ? 17.767  4.754   -7.352  1.00 96.48 295 A 1 
ATOM   2354 C CA  . GLY A 1 295 ? 19.047  5.436   -7.314  1.00 95.91 295 A 1 
ATOM   2355 C C   . GLY A 1 295 ? 19.813  5.092   -6.055  1.00 96.09 295 A 1 
ATOM   2356 O O   . GLY A 1 295 ? 19.602  4.041   -5.450  1.00 93.53 295 A 1 
ATOM   2357 N N   . ASN A 1 296 ? 20.706  5.993   -5.643  1.00 95.81 296 A 1 
ATOM   2358 C CA  . ASN A 1 296 ? 21.574  5.734   -4.495  1.00 95.54 296 A 1 
ATOM   2359 C C   . ASN A 1 296 ? 21.133  6.456   -3.226  1.00 95.56 296 A 1 
ATOM   2360 O O   . ASN A 1 296 ? 21.860  6.461   -2.236  1.00 92.86 296 A 1 
ATOM   2361 C CB  . ASN A 1 296 ? 23.022  6.112   -4.826  1.00 93.64 296 A 1 
ATOM   2362 C CG  . ASN A 1 296 ? 23.189  7.577   -5.179  1.00 91.96 296 A 1 
ATOM   2363 O OD1 . ASN A 1 296 ? 22.286  8.386   -4.990  1.00 86.50 296 A 1 
ATOM   2364 N ND2 . ASN A 1 296 ? 24.360  7.929   -5.698  1.00 85.88 296 A 1 
ATOM   2365 N N   . GLY A 1 297 ? 19.948  7.075   -3.250  1.00 94.90 297 A 1 
ATOM   2366 C CA  . GLY A 1 297 ? 19.401  7.726   -2.077  1.00 95.01 297 A 1 
ATOM   2367 C C   . GLY A 1 297 ? 19.817  9.167   -1.889  1.00 95.73 297 A 1 
ATOM   2368 O O   . GLY A 1 297 ? 19.347  9.824   -0.955  1.00 93.76 297 A 1 
ATOM   2369 N N   . GLN A 1 298 ? 20.695  9.692   -2.749  1.00 94.62 298 A 1 
ATOM   2370 C CA  . GLN A 1 298 ? 21.166  11.062  -2.612  1.00 93.94 298 A 1 
ATOM   2371 C C   . GLN A 1 298 ? 20.196  12.086  -3.196  1.00 93.47 298 A 1 
ATOM   2372 O O   . GLN A 1 298 ? 20.320  13.283  -2.925  1.00 89.24 298 A 1 
ATOM   2373 C CB  . GLN A 1 298 ? 22.541  11.223  -3.266  1.00 92.17 298 A 1 
ATOM   2374 C CG  . GLN A 1 298 ? 23.656  10.494  -2.530  1.00 88.18 298 A 1 
ATOM   2375 C CD  . GLN A 1 298 ? 25.018  10.759  -3.137  1.00 85.45 298 A 1 
ATOM   2376 O OE1 . GLN A 1 298 ? 25.190  10.676  -4.355  1.00 77.59 298 A 1 
ATOM   2377 N NE2 . GLN A 1 298 ? 25.996  11.067  -2.296  1.00 75.91 298 A 1 
ATOM   2378 N N   . GLY A 1 299 ? 19.235  11.632  -3.993  1.00 94.34 299 A 1 
ATOM   2379 C CA  . GLY A 1 299 ? 18.261  12.527  -4.592  1.00 94.97 299 A 1 
ATOM   2380 C C   . GLY A 1 299 ? 16.941  11.829  -4.819  1.00 96.53 299 A 1 
ATOM   2381 O O   . GLY A 1 299 ? 16.696  10.743  -4.291  1.00 95.24 299 A 1 
ATOM   2382 N N   . TYR A 1 300 ? 16.077  12.466  -5.614  1.00 97.14 300 A 1 
ATOM   2383 C CA  . TYR A 1 300 ? 14.789  11.877  -5.940  1.00 97.39 300 A 1 
ATOM   2384 C C   . TYR A 1 300 ? 14.971  10.581  -6.720  1.00 97.59 300 A 1 
ATOM   2385 O O   . TYR A 1 300 ? 16.001  10.352  -7.353  1.00 96.63 300 A 1 
ATOM   2386 C CB  . TYR A 1 300 ? 13.948  12.856  -6.757  1.00 97.13 300 A 1 
ATOM   2387 C CG  . TYR A 1 300 ? 13.548  14.102  -6.013  1.00 97.23 300 A 1 
ATOM   2388 C CD1 . TYR A 1 300 ? 12.579  14.064  -5.024  1.00 95.72 300 A 1 
ATOM   2389 C CD2 . TYR A 1 300 ? 14.145  15.326  -6.297  1.00 95.77 300 A 1 
ATOM   2390 C CE1 . TYR A 1 300 ? 12.207  15.203  -4.338  1.00 94.75 300 A 1 
ATOM   2391 C CE2 . TYR A 1 300 ? 13.778  16.475  -5.617  1.00 94.99 300 A 1 
ATOM   2392 C CZ  . TYR A 1 300 ? 12.809  16.405  -4.640  1.00 95.79 300 A 1 
ATOM   2393 O OH  . TYR A 1 300 ? 12.445  17.545  -3.964  1.00 94.21 300 A 1 
ATOM   2394 N N   . MET A 1 301 ? 13.951  9.732   -6.675  1.00 97.18 301 A 1 
ATOM   2395 C CA  . MET A 1 301 ? 13.952  8.533   -7.492  1.00 97.21 301 A 1 
ATOM   2396 C C   . MET A 1 301 ? 14.006  8.922   -8.971  1.00 97.37 301 A 1 
ATOM   2397 O O   . MET A 1 301 ? 13.563  10.010  -9.356  1.00 97.04 301 A 1 
ATOM   2398 C CB  . MET A 1 301 ? 12.718  7.684   -7.180  1.00 97.29 301 A 1 
ATOM   2399 C CG  . MET A 1 301 ? 12.700  7.154   -5.756  1.00 96.70 301 A 1 
ATOM   2400 S SD  . MET A 1 301 ? 11.331  6.010   -5.429  1.00 96.32 301 A 1 
ATOM   2401 C CE  . MET A 1 301 ? 9.947   7.137   -5.388  1.00 89.60 301 A 1 
ATOM   2402 N N   . LYS A 1 302 ? 14.547  8.025   -9.790  1.00 97.22 302 A 1 
ATOM   2403 C CA  . LYS A 1 302 ? 14.857  8.373   -11.170 1.00 96.71 302 A 1 
ATOM   2404 C C   . LYS A 1 302 ? 13.670  8.177   -12.102 1.00 96.85 302 A 1 
ATOM   2405 O O   . LYS A 1 302 ? 13.337  9.071   -12.885 1.00 95.64 302 A 1 
ATOM   2406 C CB  . LYS A 1 302 ? 16.055  7.546   -11.657 1.00 95.99 302 A 1 
ATOM   2407 C CG  . LYS A 1 302 ? 17.273  7.634   -10.747 1.00 90.80 302 A 1 
ATOM   2408 C CD  . LYS A 1 302 ? 17.685  9.086   -10.523 1.00 79.33 302 A 1 
ATOM   2409 C CE  . LYS A 1 302 ? 18.850  9.183   -9.570  1.00 71.83 302 A 1 
ATOM   2410 N NZ  . LYS A 1 302 ? 19.226  10.599  -9.286  1.00 61.56 302 A 1 
ATOM   2411 N N   . GLU A 1 303 ? 13.035  7.027   -12.032 1.00 96.64 303 A 1 
ATOM   2412 C CA  . GLU A 1 303 ? 11.895  6.725   -12.894 1.00 96.48 303 A 1 
ATOM   2413 C C   . GLU A 1 303 ? 11.168  5.503   -12.366 1.00 96.98 303 A 1 
ATOM   2414 O O   . GLU A 1 303 ? 11.654  4.822   -11.457 1.00 96.61 303 A 1 
ATOM   2415 C CB  . GLU A 1 303 ? 12.336  6.474   -14.344 1.00 94.09 303 A 1 
ATOM   2416 C CG  . GLU A 1 303 ? 13.225  5.246   -14.507 1.00 87.71 303 A 1 
ATOM   2417 C CD  . GLU A 1 303 ? 13.500  4.904   -15.961 1.00 86.18 303 A 1 
ATOM   2418 O OE1 . GLU A 1 303 ? 12.706  5.317   -16.835 1.00 79.90 303 A 1 
ATOM   2419 O OE2 . GLU A 1 303 ? 14.501  4.218   -16.233 1.00 79.51 303 A 1 
ATOM   2420 N N   . PHE A 1 304 ? 9.985   5.239   -12.923 1.00 96.45 304 A 1 
ATOM   2421 C CA  . PHE A 1 304 ? 9.312   3.977   -12.694 1.00 95.95 304 A 1 
ATOM   2422 C C   . PHE A 1 304 ? 8.857   3.392   -14.018 1.00 95.79 304 A 1 
ATOM   2423 O O   . PHE A 1 304 ? 8.715   4.098   -15.022 1.00 94.78 304 A 1 
ATOM   2424 C CB  . PHE A 1 304 ? 8.132   4.116   -11.714 1.00 95.42 304 A 1 
ATOM   2425 C CG  . PHE A 1 304 ? 7.012   5.002   -12.215 1.00 95.63 304 A 1 
ATOM   2426 C CD1 . PHE A 1 304 ? 6.110   4.556   -13.175 1.00 93.26 304 A 1 
ATOM   2427 C CD2 . PHE A 1 304 ? 6.834   6.274   -11.679 1.00 93.13 304 A 1 
ATOM   2428 C CE1 . PHE A 1 304 ? 5.080   5.365   -13.625 1.00 91.69 304 A 1 
ATOM   2429 C CE2 . PHE A 1 304 ? 5.796   7.094   -12.124 1.00 91.52 304 A 1 
ATOM   2430 C CZ  . PHE A 1 304 ? 4.925   6.630   -13.095 1.00 92.98 304 A 1 
ATOM   2431 N N   . LYS A 1 305 ? 8.626   2.086   -14.021 1.00 94.95 305 A 1 
ATOM   2432 C CA  . LYS A 1 305 ? 8.118   1.385   -15.189 1.00 94.39 305 A 1 
ATOM   2433 C C   . LYS A 1 305 ? 6.942   0.525   -14.769 1.00 94.22 305 A 1 
ATOM   2434 O O   . LYS A 1 305 ? 7.043   -0.263  -13.828 1.00 93.43 305 A 1 
ATOM   2435 C CB  . LYS A 1 305 ? 9.204   0.521   -15.828 1.00 93.38 305 A 1 
ATOM   2436 C CG  . LYS A 1 305 ? 10.336  1.326   -16.458 1.00 88.22 305 A 1 
ATOM   2437 C CD  . LYS A 1 305 ? 11.371  0.432   -17.120 1.00 83.01 305 A 1 
ATOM   2438 C CE  . LYS A 1 305 ? 12.471  1.253   -17.766 1.00 75.81 305 A 1 
ATOM   2439 N NZ  . LYS A 1 305 ? 13.507  0.400   -18.412 1.00 66.78 305 A 1 
ATOM   2440 N N   . ASN A 1 306 ? 5.815   0.705   -15.467 1.00 93.40 306 A 1 
ATOM   2441 C CA  . ASN A 1 306 ? 4.653   -0.142  -15.265 1.00 91.15 306 A 1 
ATOM   2442 C C   . ASN A 1 306 ? 4.650   -1.221  -16.333 1.00 88.98 306 A 1 
ATOM   2443 O O   . ASN A 1 306 ? 4.587   -0.922  -17.529 1.00 85.17 306 A 1 
ATOM   2444 C CB  . ASN A 1 306 ? 3.353   0.659   -15.335 1.00 89.61 306 A 1 
ATOM   2445 C CG  . ASN A 1 306 ? 3.146   1.544   -14.122 1.00 83.98 306 A 1 
ATOM   2446 O OD1 . ASN A 1 306 ? 3.770   1.353   -13.084 1.00 76.29 306 A 1 
ATOM   2447 N ND2 . ASN A 1 306 ? 2.254   2.514   -14.248 1.00 75.66 306 A 1 
ATOM   2448 N N   . TYR A 1 307 ? 4.703   -2.478  -15.916 1.00 84.90 307 A 1 
ATOM   2449 C CA  . TYR A 1 307 ? 4.664   -3.585  -16.858 1.00 80.42 307 A 1 
ATOM   2450 C C   . TYR A 1 307 ? 3.216   -3.985  -17.114 1.00 76.89 307 A 1 
ATOM   2451 O O   . TYR A 1 307 ? 2.444   -4.145  -16.177 1.00 70.51 307 A 1 
ATOM   2452 C CB  . TYR A 1 307 ? 5.476   -4.761  -16.308 1.00 79.02 307 A 1 
ATOM   2453 C CG  . TYR A 1 307 ? 6.949   -4.467  -16.156 1.00 75.63 307 A 1 
ATOM   2454 C CD1 . TYR A 1 307 ? 7.459   -3.884  -15.007 1.00 71.02 307 A 1 
ATOM   2455 C CD2 . TYR A 1 307 ? 7.843   -4.780  -17.176 1.00 70.40 307 A 1 
ATOM   2456 C CE1 . TYR A 1 307 ? 8.810   -3.610  -14.871 1.00 66.22 307 A 1 
ATOM   2457 C CE2 . TYR A 1 307 ? 9.199   -4.513  -17.048 1.00 66.07 307 A 1 
ATOM   2458 C CZ  . TYR A 1 307 ? 9.671   -3.934  -15.893 1.00 67.87 307 A 1 
ATOM   2459 O OH  . TYR A 1 307 ? 11.018  -3.669  -15.762 1.00 65.38 307 A 1 
ATOM   2460 N N   . PHE A 1 308 ? 2.826   -4.108  -18.373 1.00 71.47 308 A 1 
ATOM   2461 C CA  . PHE A 1 308 ? 3.650   -4.018  -19.581 1.00 67.84 308 A 1 
ATOM   2462 C C   . PHE A 1 308 ? 3.409   -2.701  -20.334 1.00 70.48 308 A 1 
ATOM   2463 O O   . PHE A 1 308 ? 3.468   -2.654  -21.565 1.00 64.77 308 A 1 
ATOM   2464 C CB  . PHE A 1 308 ? 3.307   -5.181  -20.518 1.00 60.36 308 A 1 
ATOM   2465 C CG  . PHE A 1 308 ? 3.605   -6.538  -19.961 1.00 56.52 308 A 1 
ATOM   2466 C CD1 . PHE A 1 308 ? 4.829   -7.140  -20.204 1.00 51.14 308 A 1 
ATOM   2467 C CD2 . PHE A 1 308 ? 2.671   -7.214  -19.203 1.00 52.09 308 A 1 
ATOM   2468 C CE1 . PHE A 1 308 ? 5.113   -8.388  -19.697 1.00 44.53 308 A 1 
ATOM   2469 C CE2 . PHE A 1 308 ? 2.944   -8.461  -18.680 1.00 45.38 308 A 1 
ATOM   2470 C CZ  . PHE A 1 308 ? 4.170   -9.055  -18.932 1.00 43.93 308 A 1 
ATOM   2471 N N   . ASN A 1 309 ? 3.150   -1.620  -19.602 1.00 80.68 309 A 1 
ATOM   2472 C CA  . ASN A 1 309 ? 2.588   -0.413  -20.202 1.00 79.60 309 A 1 
ATOM   2473 C C   . ASN A 1 309 ? 3.624   0.624   -20.645 1.00 82.23 309 A 1 
ATOM   2474 O O   . ASN A 1 309 ? 3.762   0.887   -21.840 1.00 77.53 309 A 1 
ATOM   2475 C CB  . ASN A 1 309 ? 1.587   0.230   -19.237 1.00 71.74 309 A 1 
ATOM   2476 C CG  . ASN A 1 309 ? 0.495   -0.730  -18.825 1.00 64.32 309 A 1 
ATOM   2477 O OD1 . ASN A 1 309 ? 0.278   -1.761  -19.460 1.00 57.75 309 A 1 
ATOM   2478 N ND2 . ASN A 1 309 ? -0.209  -0.395  -17.746 1.00 58.12 309 A 1 
ATOM   2479 N N   . TYR A 1 310 ? 4.333   1.251   -19.690 1.00 87.75 310 A 1 
ATOM   2480 C CA  . TYR A 1 310 ? 5.171   2.390   -20.029 1.00 89.56 310 A 1 
ATOM   2481 C C   . TYR A 1 310 ? 6.199   2.674   -18.939 1.00 91.26 310 A 1 
ATOM   2482 O O   . TYR A 1 310 ? 6.097   2.168   -17.818 1.00 89.97 310 A 1 
ATOM   2483 C CB  . TYR A 1 310 ? 4.326   3.645   -20.255 1.00 87.70 310 A 1 
ATOM   2484 C CG  . TYR A 1 310 ? 3.798   4.266   -18.969 1.00 85.67 310 A 1 
ATOM   2485 C CD1 . TYR A 1 310 ? 2.647   3.776   -18.357 1.00 85.28 310 A 1 
ATOM   2486 C CD2 . TYR A 1 310 ? 4.441   5.339   -18.386 1.00 83.05 310 A 1 
ATOM   2487 C CE1 . TYR A 1 310 ? 2.160   4.333   -17.189 1.00 78.25 310 A 1 
ATOM   2488 C CE2 . TYR A 1 310 ? 3.967   5.915   -17.210 1.00 81.62 310 A 1 
ATOM   2489 C CZ  . TYR A 1 310 ? 2.830   5.406   -16.612 1.00 82.94 310 A 1 
ATOM   2490 O OH  . TYR A 1 310 ? 2.357   5.976   -15.461 1.00 82.99 310 A 1 
ATOM   2491 N N   . GLY A 1 311 ? 7.184   3.516   -19.295 1.00 88.85 311 A 1 
ATOM   2492 C CA  . GLY A 1 311 ? 8.122   4.065   -18.338 1.00 89.70 311 A 1 
ATOM   2493 C C   . GLY A 1 311 ? 7.904   5.560   -18.202 1.00 90.74 311 A 1 
ATOM   2494 O O   . GLY A 1 311 ? 7.631   6.252   -19.184 1.00 89.61 311 A 1 
ATOM   2495 N N   . SER A 1 312 ? 8.037   6.084   -16.988 1.00 91.34 312 A 1 
ATOM   2496 C CA  . SER A 1 312 ? 7.749   7.491   -16.729 1.00 90.20 312 A 1 
ATOM   2497 C C   . SER A 1 312 ? 8.663   8.419   -17.519 1.00 90.96 312 A 1 
ATOM   2498 O O   . SER A 1 312 ? 8.238   9.482   -17.982 1.00 90.79 312 A 1 
ATOM   2499 C CB  . SER A 1 312 ? 7.871   7.786   -15.230 1.00 90.60 312 A 1 
ATOM   2500 O OG  . SER A 1 312 ? 9.176   7.508   -14.755 1.00 91.00 312 A 1 
ATOM   2501 N N   . SER A 1 313 ? 9.912   8.022   -17.691 1.00 88.40 313 A 1 
ATOM   2502 C CA  . SER A 1 313 ? 10.873  8.859   -18.401 1.00 86.16 313 A 1 
ATOM   2503 C C   . SER A 1 313 ? 10.571  8.907   -19.897 1.00 86.66 313 A 1 
ATOM   2504 O O   . SER A 1 313 ? 10.468  9.979   -20.484 1.00 87.46 313 A 1 
ATOM   2505 C CB  . SER A 1 313 ? 12.292  8.349   -18.167 1.00 85.44 313 A 1 
ATOM   2506 O OG  . SER A 1 313 ? 13.232  9.124   -18.884 1.00 74.04 313 A 1 
ATOM   2507 N N   . SER A 1 314 ? 10.420  7.746   -20.520 1.00 89.50 314 A 1 
ATOM   2508 C CA  . SER A 1 314 ? 10.217  7.694   -21.962 1.00 88.27 314 A 1 
ATOM   2509 C C   . SER A 1 314 ? 8.848   8.226   -22.371 1.00 88.97 314 A 1 
ATOM   2510 O O   . SER A 1 314 ? 8.703   8.827   -23.436 1.00 86.48 314 A 1 
ATOM   2511 C CB  . SER A 1 314 ? 10.388  6.259   -22.467 1.00 85.26 314 A 1 
ATOM   2512 O OG  . SER A 1 314 ? 9.469   5.383   -21.854 1.00 74.09 314 A 1 
ATOM   2513 N N   . GLU A 1 315 ? 7.839   8.030   -21.527 1.00 90.81 315 A 1 
ATOM   2514 C CA  . GLU A 1 315 ? 6.470   8.404   -21.881 1.00 90.93 315 A 1 
ATOM   2515 C C   . GLU A 1 315 ? 6.189   9.884   -21.650 1.00 92.06 315 A 1 
ATOM   2516 O O   . GLU A 1 315 ? 5.534   10.529  -22.467 1.00 89.13 315 A 1 
ATOM   2517 C CB  . GLU A 1 315 ? 5.466   7.561   -21.094 1.00 87.70 315 A 1 
ATOM   2518 C CG  . GLU A 1 315 ? 4.013   7.709   -21.545 1.00 82.50 315 A 1 
ATOM   2519 C CD  . GLU A 1 315 ? 3.727   6.957   -22.836 1.00 84.32 315 A 1 
ATOM   2520 O OE1 . GLU A 1 315 ? 4.670   6.648   -23.600 1.00 79.27 315 A 1 
ATOM   2521 O OE2 . GLU A 1 315 ? 2.536   6.671   -23.100 1.00 80.78 315 A 1 
ATOM   2522 N N   . TYR A 1 316 ? 6.684   10.438  -20.536 1.00 93.97 316 A 1 
ATOM   2523 C CA  . TYR A 1 316 ? 6.361   11.807  -20.155 1.00 94.06 316 A 1 
ATOM   2524 C C   . TYR A 1 316 ? 7.552   12.762  -20.232 1.00 94.38 316 A 1 
ATOM   2525 O O   . TYR A 1 316 ? 7.380   13.968  -20.061 1.00 91.36 316 A 1 
ATOM   2526 C CB  . TYR A 1 316 ? 5.791   11.835  -18.729 1.00 93.47 316 A 1 
ATOM   2527 C CG  . TYR A 1 316 ? 4.517   11.043  -18.553 1.00 93.81 316 A 1 
ATOM   2528 C CD1 . TYR A 1 316 ? 3.460   11.157  -19.448 1.00 92.04 316 A 1 
ATOM   2529 C CD2 . TYR A 1 316 ? 4.356   10.190  -17.470 1.00 92.24 316 A 1 
ATOM   2530 C CE1 . TYR A 1 316 ? 2.287   10.448  -19.276 1.00 91.22 316 A 1 
ATOM   2531 C CE2 . TYR A 1 316 ? 3.188   9.476   -17.291 1.00 91.47 316 A 1 
ATOM   2532 C CZ  . TYR A 1 316 ? 2.157   9.607   -18.195 1.00 92.75 316 A 1 
ATOM   2533 O OH  . TYR A 1 316 ? 0.996   8.899   -18.016 1.00 91.16 316 A 1 
ATOM   2534 N N   . GLY A 1 317 ? 8.734   12.246  -20.487 1.00 91.70 317 A 1 
ATOM   2535 C CA  . GLY A 1 317 ? 9.920   13.089  -20.545 1.00 92.08 317 A 1 
ATOM   2536 C C   . GLY A 1 317 ? 10.390  13.562  -19.183 1.00 93.73 317 A 1 
ATOM   2537 O O   . GLY A 1 317 ? 11.095  14.568  -19.091 1.00 90.95 317 A 1 
ATOM   2538 N N   . LEU A 1 318 ? 10.023  12.852  -18.129 1.00 93.55 318 A 1 
ATOM   2539 C CA  . LEU A 1 318 ? 10.404  13.222  -16.774 1.00 94.03 318 A 1 
ATOM   2540 C C   . LEU A 1 318 ? 11.887  12.943  -16.548 1.00 94.20 318 A 1 
ATOM   2541 O O   . LEU A 1 318 ? 12.370  11.846  -16.829 1.00 93.16 318 A 1 
ATOM   2542 C CB  . LEU A 1 318 ? 9.575   12.455  -15.748 1.00 93.13 318 A 1 
ATOM   2543 C CG  . LEU A 1 318 ? 8.064   12.695  -15.788 1.00 92.78 318 A 1 
ATOM   2544 C CD1 . LEU A 1 318 ? 7.333   11.660  -14.935 1.00 90.61 318 A 1 
ATOM   2545 C CD2 . LEU A 1 318 ? 7.735   14.104  -15.308 1.00 90.45 318 A 1 
ATOM   2546 N N   . LYS A 1 319 ? 12.606  13.949  -16.046 1.00 94.61 319 A 1 
ATOM   2547 C CA  . LYS A 1 319 ? 14.027  13.792  -15.757 1.00 94.38 319 A 1 
ATOM   2548 C C   . LYS A 1 319 ? 14.252  13.038  -14.453 1.00 95.19 319 A 1 
ATOM   2549 O O   . LYS A 1 319 ? 15.278  12.387  -14.277 1.00 93.42 319 A 1 
ATOM   2550 C CB  . LYS A 1 319 ? 14.712  15.159  -15.704 1.00 92.96 319 A 1 
ATOM   2551 C CG  . LYS A 1 319 ? 14.629  15.943  -17.001 1.00 88.52 319 A 1 
ATOM   2552 C CD  . LYS A 1 319 ? 15.288  17.307  -16.868 1.00 81.98 319 A 1 
ATOM   2553 C CE  . LYS A 1 319 ? 15.189  18.093  -18.168 1.00 74.49 319 A 1 
ATOM   2554 N NZ  . LYS A 1 319 ? 15.829  19.433  -18.054 1.00 65.29 319 A 1 
ATOM   2555 N N   . GLU A 1 320 ? 13.294  13.135  -13.547 1.00 96.52 320 A 1 
ATOM   2556 C CA  . GLU A 1 320 ? 13.324  12.441  -12.271 1.00 96.84 320 A 1 
ATOM   2557 C C   . GLU A 1 320 ? 11.922  12.496  -11.673 1.00 97.22 320 A 1 
ATOM   2558 O O   . GLU A 1 320 ? 11.043  13.198  -12.184 1.00 96.88 320 A 1 
ATOM   2559 C CB  . GLU A 1 320 ? 14.340  13.078  -11.313 1.00 95.58 320 A 1 
ATOM   2560 C CG  . GLU A 1 320 ? 14.004  14.524  -10.971 1.00 93.60 320 A 1 
ATOM   2561 C CD  . GLU A 1 320 ? 15.044  15.177  -10.078 1.00 94.23 320 A 1 
ATOM   2562 O OE1 . GLU A 1 320 ? 16.067  14.528  -9.752  1.00 89.88 320 A 1 
ATOM   2563 O OE2 . GLU A 1 320 ? 14.844  16.343  -9.701  1.00 90.89 320 A 1 
ATOM   2564 N N   . LEU A 1 321 ? 11.705  11.761  -10.591 1.00 97.18 321 A 1 
ATOM   2565 C CA  . LEU A 1 321 ? 10.393  11.715  -9.947  1.00 97.43 321 A 1 
ATOM   2566 C C   . LEU A 1 321 ? 10.310  12.764  -8.842  1.00 97.77 321 A 1 
ATOM   2567 O O   . LEU A 1 321 ? 10.186  12.448  -7.658  1.00 97.30 321 A 1 
ATOM   2568 C CB  . LEU A 1 321 ? 10.116  10.309  -9.410  1.00 97.44 321 A 1 
ATOM   2569 C CG  . LEU A 1 321 ? 10.144  9.189   -10.459 1.00 96.90 321 A 1 
ATOM   2570 C CD1 . LEU A 1 321 ? 9.817   7.844   -9.830  1.00 96.09 321 A 1 
ATOM   2571 C CD2 . LEU A 1 321 ? 9.196   9.495   -11.605 1.00 95.91 321 A 1 
ATOM   2572 N N   . SER A 1 322 ? 10.367  14.038  -9.247  1.00 97.54 322 A 1 
ATOM   2573 C CA  . SER A 1 322 ? 10.385  15.154  -8.317  1.00 97.55 322 A 1 
ATOM   2574 C C   . SER A 1 322 ? 9.130   16.010  -8.459  1.00 97.56 322 A 1 
ATOM   2575 O O   . SER A 1 322 ? 8.472   15.991  -9.505  1.00 97.56 322 A 1 
ATOM   2576 C CB  . SER A 1 322 ? 11.619  16.028  -8.552  1.00 97.32 322 A 1 
ATOM   2577 O OG  . SER A 1 322 ? 11.539  16.665  -9.811  1.00 96.49 322 A 1 
ATOM   2578 N N   . PRO A 1 323 ? 8.775   16.778  -7.420  1.00 98.01 323 A 1 
ATOM   2579 C CA  . PRO A 1 323 ? 7.641   17.704  -7.536  1.00 97.79 323 A 1 
ATOM   2580 C C   . PRO A 1 323 ? 7.787   18.663  -8.702  1.00 97.60 323 A 1 
ATOM   2581 O O   . PRO A 1 323 ? 6.806   18.948  -9.388  1.00 97.27 323 A 1 
ATOM   2582 C CB  . PRO A 1 323 ? 7.658   18.445  -6.193  1.00 97.49 323 A 1 
ATOM   2583 C CG  . PRO A 1 323 ? 8.285   17.478  -5.251  1.00 96.73 323 A 1 
ATOM   2584 C CD  . PRO A 1 323 ? 9.328   16.755  -6.058  1.00 97.87 323 A 1 
ATOM   2585 N N   . LYS A 1 324 ? 9.000   19.164  -8.945  1.00 97.76 324 A 1 
ATOM   2586 C CA  . LYS A 1 324 ? 9.224   20.100  -10.039 1.00 97.34 324 A 1 
ATOM   2587 C C   . LYS A 1 324 ? 8.860   19.477  -11.383 1.00 97.56 324 A 1 
ATOM   2588 O O   . LYS A 1 324 ? 8.174   20.098  -12.200 1.00 97.17 324 A 1 
ATOM   2589 C CB  . LYS A 1 324 ? 10.690  20.553  -10.051 1.00 96.43 324 A 1 
ATOM   2590 C CG  . LYS A 1 324 ? 11.040  21.496  -11.193 1.00 84.67 324 A 1 
ATOM   2591 C CD  . LYS A 1 324 ? 12.508  21.876  -11.157 1.00 79.92 324 A 1 
ATOM   2592 C CE  . LYS A 1 324 ? 12.871  22.787  -12.311 1.00 66.74 324 A 1 
ATOM   2593 N NZ  . LYS A 1 324 ? 14.312  23.168  -12.297 1.00 59.92 324 A 1 
ATOM   2594 N N   . GLU A 1 325 ? 9.306   18.255  -11.617 1.00 97.10 325 A 1 
ATOM   2595 C CA  . GLU A 1 325 ? 9.039   17.580  -12.882 1.00 97.05 325 A 1 
ATOM   2596 C C   . GLU A 1 325 ? 7.552   17.282  -13.055 1.00 97.15 325 A 1 
ATOM   2597 O O   . GLU A 1 325 ? 7.008   17.417  -14.157 1.00 96.63 325 A 1 
ATOM   2598 C CB  . GLU A 1 325 ? 9.858   16.289  -12.978 1.00 96.90 325 A 1 
ATOM   2599 C CG  . GLU A 1 325 ? 11.344  16.521  -13.190 1.00 95.38 325 A 1 
ATOM   2600 C CD  . GLU A 1 325 ? 11.628  17.146  -14.539 1.00 95.61 325 A 1 
ATOM   2601 O OE1 . GLU A 1 325 ? 11.297  16.522  -15.562 1.00 91.20 325 A 1 
ATOM   2602 O OE2 . GLU A 1 325 ? 12.184  18.263  -14.572 1.00 91.26 325 A 1 
ATOM   2603 N N   . PHE A 1 326 ? 6.874   16.893  -11.982 1.00 97.20 326 A 1 
ATOM   2604 C CA  . PHE A 1 326 ? 5.459   16.566  -12.094 1.00 97.10 326 A 1 
ATOM   2605 C C   . PHE A 1 326 ? 4.584   17.813  -12.171 1.00 97.18 326 A 1 
ATOM   2606 O O   . PHE A 1 326 ? 3.503   17.771  -12.751 1.00 96.42 326 A 1 
ATOM   2607 C CB  . PHE A 1 326 ? 5.033   15.657  -10.943 1.00 97.02 326 A 1 
ATOM   2608 C CG  . PHE A 1 326 ? 5.273   14.200  -11.220 1.00 97.24 326 A 1 
ATOM   2609 C CD1 . PHE A 1 326 ? 4.317   13.442  -11.869 1.00 95.92 326 A 1 
ATOM   2610 C CD2 . PHE A 1 326 ? 6.465   13.600  -10.865 1.00 95.84 326 A 1 
ATOM   2611 C CE1 . PHE A 1 326 ? 4.535   12.109  -12.144 1.00 94.93 326 A 1 
ATOM   2612 C CE2 . PHE A 1 326 ? 6.695   12.264  -11.141 1.00 94.72 326 A 1 
ATOM   2613 C CZ  . PHE A 1 326 ? 5.727   11.513  -11.778 1.00 95.72 326 A 1 
ATOM   2614 N N   . GLU A 1 327 ? 5.026   18.929  -11.602 1.00 97.46 327 A 1 
ATOM   2615 C CA  . GLU A 1 327 ? 4.328   20.192  -11.797 1.00 97.22 327 A 1 
ATOM   2616 C C   . GLU A 1 327 ? 4.390   20.604  -13.267 1.00 97.24 327 A 1 
ATOM   2617 O O   . GLU A 1 327 ? 3.406   21.087  -13.830 1.00 96.87 327 A 1 
ATOM   2618 C CB  . GLU A 1 327 ? 4.915   21.282  -10.908 1.00 97.00 327 A 1 
ATOM   2619 C CG  . GLU A 1 327 ? 4.527   21.148  -9.449  1.00 93.59 327 A 1 
ATOM   2620 C CD  . GLU A 1 327 ? 5.086   22.266  -8.582  1.00 92.17 327 A 1 
ATOM   2621 O OE1 . GLU A 1 327 ? 6.061   22.917  -9.009  1.00 86.10 327 A 1 
ATOM   2622 O OE2 . GLU A 1 327 ? 4.539   22.484  -7.480  1.00 86.68 327 A 1 
ATOM   2623 N N   . ILE A 1 328 ? 5.546   20.412  -13.880 1.00 96.88 328 A 1 
ATOM   2624 C CA  . ILE A 1 328 ? 5.701   20.689  -15.301 1.00 96.39 328 A 1 
ATOM   2625 C C   . ILE A 1 328 ? 4.795   19.779  -16.119 1.00 96.47 328 A 1 
ATOM   2626 O O   . ILE A 1 328 ? 4.120   20.219  -17.051 1.00 95.95 328 A 1 
ATOM   2627 C CB  . ILE A 1 328 ? 7.171   20.537  -15.737 1.00 96.04 328 A 1 
ATOM   2628 C CG1 . ILE A 1 328 ? 8.027   21.637  -15.098 1.00 94.66 328 A 1 
ATOM   2629 C CG2 . ILE A 1 328 ? 7.297   20.576  -17.255 1.00 94.75 328 A 1 
ATOM   2630 C CD1 . ILE A 1 328 ? 9.521   21.460  -15.319 1.00 91.48 328 A 1 
ATOM   2631 N N   . LEU A 1 329 ? 4.753   18.499  -15.759 1.00 96.12 329 A 1 
ATOM   2632 C CA  . LEU A 1 329 ? 3.905   17.539  -16.461 1.00 96.21 329 A 1 
ATOM   2633 C C   . LEU A 1 329 ? 2.432   17.913  -16.341 1.00 96.48 329 A 1 
ATOM   2634 O O   . LEU A 1 329 ? 1.698   17.878  -17.331 1.00 96.24 329 A 1 
ATOM   2635 C CB  . LEU A 1 329 ? 4.138   16.126  -15.913 1.00 96.12 329 A 1 
ATOM   2636 C CG  . LEU A 1 329 ? 3.254   15.039  -16.521 1.00 95.40 329 A 1 
ATOM   2637 C CD1 . LEU A 1 329 ? 3.485   14.927  -18.021 1.00 93.86 329 A 1 
ATOM   2638 C CD2 . LEU A 1 329 ? 3.512   13.692  -15.845 1.00 93.72 329 A 1 
ATOM   2639 N N   . ALA A 1 330 ? 1.994   18.275  -15.136 1.00 96.52 330 A 1 
ATOM   2640 C CA  . ALA A 1 330 ? 0.608   18.658  -14.919 1.00 96.00 330 A 1 
ATOM   2641 C C   . ALA A 1 330 ? 0.244   19.888  -15.744 1.00 96.34 330 A 1 
ATOM   2642 O O   . ALA A 1 330 ? -0.837  19.955  -16.342 1.00 95.90 330 A 1 
ATOM   2643 C CB  . ALA A 1 330 ? 0.352   18.913  -13.435 1.00 95.32 330 A 1 
ATOM   2644 N N   . ALA A 1 331 ? 1.135   20.859  -15.792 1.00 96.58 331 A 1 
ATOM   2645 C CA  . ALA A 1 331 ? 0.904   22.065  -16.580 1.00 96.66 331 A 1 
ATOM   2646 C C   . ALA A 1 331 ? 0.824   21.734  -18.063 1.00 96.99 331 A 1 
ATOM   2647 O O   . ALA A 1 331 ? -0.003  22.294  -18.790 1.00 96.40 331 A 1 
ATOM   2648 C CB  . ALA A 1 331 ? 2.001   23.090  -16.311 1.00 96.72 331 A 1 
ATOM   2649 N N   . ARG A 1 332 ? 1.677   20.830  -18.519 1.00 96.76 332 A 1 
ATOM   2650 C CA  . ARG A 1 332 ? 1.653   20.413  -19.922 1.00 96.67 332 A 1 
ATOM   2651 C C   . ARG A 1 332 ? 0.344   19.716  -20.265 1.00 96.70 332 A 1 
ATOM   2652 O O   . ARG A 1 332 ? -0.252  19.978  -21.309 1.00 96.41 332 A 1 
ATOM   2653 C CB  . ARG A 1 332 ? 2.844   19.498  -20.221 1.00 96.06 332 A 1 
ATOM   2654 C CG  . ARG A 1 332 ? 4.195   20.196  -20.246 1.00 89.44 332 A 1 
ATOM   2655 C CD  . ARG A 1 332 ? 5.326   19.178  -20.371 1.00 87.58 332 A 1 
ATOM   2656 N NE  . ARG A 1 332 ? 5.192   18.359  -21.567 1.00 81.19 332 A 1 
ATOM   2657 C CZ  . ARG A 1 332 ? 5.696   17.133  -21.708 1.00 77.49 332 A 1 
ATOM   2658 N NH1 . ARG A 1 332 ? 6.368   16.569  -20.721 1.00 72.11 332 A 1 
ATOM   2659 N NH2 . ARG A 1 332 ? 5.511   16.461  -22.842 1.00 68.24 332 A 1 
ATOM   2660 N N   . MET A 1 333 ? -0.114  18.835  -19.393 1.00 96.67 333 A 1 
ATOM   2661 C CA  . MET A 1 333 ? -1.351  18.101  -19.644 1.00 96.19 333 A 1 
ATOM   2662 C C   . MET A 1 333 ? -2.563  19.031  -19.656 1.00 96.42 333 A 1 
ATOM   2663 O O   . MET A 1 333 ? -3.544  18.770  -20.358 1.00 95.69 333 A 1 
ATOM   2664 C CB  . MET A 1 333 ? -1.545  16.997  -18.608 1.00 95.16 333 A 1 
ATOM   2665 C CG  . MET A 1 333 ? -0.540  15.853  -18.743 1.00 92.40 333 A 1 
ATOM   2666 S SD  . MET A 1 333 ? -0.965  14.405  -17.748 1.00 91.46 333 A 1 
ATOM   2667 C CE  . MET A 1 333 ? -0.917  15.079  -16.093 1.00 83.55 333 A 1 
ATOM   2668 N N   . ASP A 1 334 ? -2.502  20.107  -18.890 1.00 95.90 334 A 1 
ATOM   2669 C CA  . ASP A 1 334 ? -3.588  21.073  -18.864 1.00 95.84 334 A 1 
ATOM   2670 C C   . ASP A 1 334 ? -3.741  21.787  -20.200 1.00 95.99 334 A 1 
ATOM   2671 O O   . ASP A 1 334 ? -4.819  22.263  -20.544 1.00 95.25 334 A 1 
ATOM   2672 C CB  . ASP A 1 334 ? -3.367  22.093  -17.742 1.00 95.64 334 A 1 
ATOM   2673 C CG  . ASP A 1 334 ? -4.570  22.991  -17.512 1.00 89.70 334 A 1 
ATOM   2674 O OD1 . ASP A 1 334 ? -5.663  22.453  -17.266 1.00 84.00 334 A 1 
ATOM   2675 O OD2 . ASP A 1 334 ? -4.408  24.223  -17.578 1.00 82.52 334 A 1 
ATOM   2676 N N   . LYS A 1 335 ? -2.656  21.848  -20.973 1.00 96.62 335 A 1 
ATOM   2677 C CA  . LYS A 1 335 ? -2.646  22.534  -22.269 1.00 96.83 335 A 1 
ATOM   2678 C C   . LYS A 1 335 ? -2.636  21.564  -23.446 1.00 96.90 335 A 1 
ATOM   2679 O O   . LYS A 1 335 ? -2.898  21.978  -24.580 1.00 95.33 335 A 1 
ATOM   2680 C CB  . LYS A 1 335 ? -1.430  23.455  -22.368 1.00 96.02 335 A 1 
ATOM   2681 C CG  . LYS A 1 335 ? -1.367  24.538  -21.309 1.00 90.42 335 A 1 
ATOM   2682 C CD  . LYS A 1 335 ? -0.109  25.373  -21.466 1.00 83.65 335 A 1 
ATOM   2683 C CE  . LYS A 1 335 ? -0.032  26.468  -20.409 1.00 74.63 335 A 1 
ATOM   2684 N NZ  . LYS A 1 335 ? 1.203   27.284  -20.558 1.00 65.18 335 A 1 
ATOM   2685 N N   . ASP A 1 336 ? -2.350  20.308  -23.190 1.00 96.08 336 A 1 
ATOM   2686 C CA  . ASP A 1 336 ? -2.163  19.314  -24.243 1.00 95.80 336 A 1 
ATOM   2687 C C   . ASP A 1 336 ? -3.100  18.136  -23.975 1.00 95.84 336 A 1 
ATOM   2688 O O   . ASP A 1 336 ? -2.781  17.242  -23.188 1.00 95.12 336 A 1 
ATOM   2689 C CB  . ASP A 1 336 ? -0.702  18.867  -24.295 1.00 94.81 336 A 1 
ATOM   2690 C CG  . ASP A 1 336 ? -0.407  17.976  -25.487 1.00 94.01 336 A 1 
ATOM   2691 O OD1 . ASP A 1 336 ? -1.341  17.398  -26.081 1.00 91.22 336 A 1 
ATOM   2692 O OD2 . ASP A 1 336 ? 0.787   17.837  -25.837 1.00 90.26 336 A 1 
ATOM   2693 N N   . LEU A 1 337 ? -4.248  18.131  -24.646 1.00 95.39 337 A 1 
ATOM   2694 C CA  . LEU A 1 337 ? -5.244  17.081  -24.431 1.00 94.60 337 A 1 
ATOM   2695 C C   . LEU A 1 337 ? -4.698  15.713  -24.828 1.00 94.24 337 A 1 
ATOM   2696 O O   . LEU A 1 337 ? -5.025  14.703  -24.196 1.00 94.04 337 A 1 
ATOM   2697 C CB  . LEU A 1 337 ? -6.515  17.391  -25.217 1.00 94.19 337 A 1 
ATOM   2698 C CG  . LEU A 1 337 ? -7.661  16.395  -25.072 1.00 87.39 337 A 1 
ATOM   2699 C CD1 . LEU A 1 337 ? -8.087  16.270  -23.610 1.00 83.69 337 A 1 
ATOM   2700 C CD2 . LEU A 1 337 ? -8.847  16.802  -25.942 1.00 84.21 337 A 1 
ATOM   2701 N N   . GLN A 1 338 ? -3.871  15.664  -25.869 1.00 94.65 338 A 1 
ATOM   2702 C CA  . GLN A 1 338 ? -3.301  14.402  -26.308 1.00 93.73 338 A 1 
ATOM   2703 C C   . GLN A 1 338 ? -2.402  13.804  -25.226 1.00 93.88 338 A 1 
ATOM   2704 O O   . GLN A 1 338 ? -2.424  12.597  -24.988 1.00 93.34 338 A 1 
ATOM   2705 C CB  . GLN A 1 338 ? -2.513  14.602  -27.606 1.00 93.58 338 A 1 
ATOM   2706 C CG  . GLN A 1 338 ? -2.075  13.307  -28.272 1.00 81.05 338 A 1 
ATOM   2707 C CD  . GLN A 1 338 ? -1.406  13.542  -29.607 1.00 73.11 338 A 1 
ATOM   2708 O OE1 . GLN A 1 338 ? -0.781  14.581  -29.831 1.00 65.37 338 A 1 
ATOM   2709 N NE2 . GLN A 1 338 ? -1.524  12.582  -30.512 1.00 63.50 338 A 1 
ATOM   2710 N N   . LEU A 1 339 ? -1.631  14.668  -24.580 1.00 93.48 339 A 1 
ATOM   2711 C CA  . LEU A 1 339 ? -0.775  14.217  -23.487 1.00 93.95 339 A 1 
ATOM   2712 C C   . LEU A 1 339 ? -1.607  13.771  -22.290 1.00 94.45 339 A 1 
ATOM   2713 O O   . LEU A 1 339 ? -1.307  12.752  -21.664 1.00 94.34 339 A 1 
ATOM   2714 C CB  . LEU A 1 339 ? 0.190   15.330  -23.075 1.00 93.99 339 A 1 
ATOM   2715 C CG  . LEU A 1 339 ? 1.158   14.993  -21.937 1.00 92.52 339 A 1 
ATOM   2716 C CD1 . LEU A 1 339 ? 2.049   13.821  -22.316 1.00 91.07 339 A 1 
ATOM   2717 C CD2 . LEU A 1 339 ? 2.000   16.213  -21.589 1.00 91.39 339 A 1 
ATOM   2718 N N   . PHE A 1 340 ? -2.658  14.525  -21.981 1.00 94.18 340 A 1 
ATOM   2719 C CA  . PHE A 1 340 ? -3.542  14.129  -20.890 1.00 93.55 340 A 1 
ATOM   2720 C C   . PHE A 1 340 ? -4.185  12.784  -21.177 1.00 93.16 340 A 1 
ATOM   2721 O O   . PHE A 1 340 ? -4.344  11.947  -20.277 1.00 93.31 340 A 1 
ATOM   2722 C CB  . PHE A 1 340 ? -4.628  15.170  -20.643 1.00 93.01 340 A 1 
ATOM   2723 C CG  . PHE A 1 340 ? -5.640  14.735  -19.620 1.00 92.06 340 A 1 
ATOM   2724 C CD1 . PHE A 1 340 ? -5.373  14.839  -18.269 1.00 90.69 340 A 1 
ATOM   2725 C CD2 . PHE A 1 340 ? -6.851  14.204  -20.022 1.00 90.77 340 A 1 
ATOM   2726 C CE1 . PHE A 1 340 ? -6.294  14.428  -17.327 1.00 88.67 340 A 1 
ATOM   2727 C CE2 . PHE A 1 340 ? -7.790  13.784  -19.080 1.00 88.58 340 A 1 
ATOM   2728 C CZ  . PHE A 1 340 ? -7.504  13.905  -17.733 1.00 88.13 340 A 1 
ATOM   2729 N N   . ASN A 1 341 ? -4.570  12.552  -22.434 1.00 92.47 341 A 1 
ATOM   2730 C CA  . ASN A 1 341 ? -5.193  11.281  -22.797 1.00 91.30 341 A 1 
ATOM   2731 C C   . ASN A 1 341 ? -4.225  10.117  -22.641 1.00 91.09 341 A 1 
ATOM   2732 O O   . ASN A 1 341 ? -4.649  8.999   -22.344 1.00 91.27 341 A 1 
ATOM   2733 C CB  . ASN A 1 341 ? -5.741  11.352  -24.224 1.00 91.38 341 A 1 
ATOM   2734 C CG  . ASN A 1 341 ? -7.009  12.176  -24.328 1.00 87.72 341 A 1 
ATOM   2735 O OD1 . ASN A 1 341 ? -7.680  12.419  -23.327 1.00 83.00 341 A 1 
ATOM   2736 N ND2 . ASN A 1 341 ? -7.353  12.600  -25.538 1.00 82.03 341 A 1 
ATOM   2737 N N   . LYS A 1 342 ? -2.934  10.368  -22.843 1.00 92.65 342 A 1 
ATOM   2738 C CA  . LYS A 1 342 ? -1.929  9.344   -22.546 1.00 92.31 342 A 1 
ATOM   2739 C C   . LYS A 1 342 ? -1.972  8.987   -21.066 1.00 92.93 342 A 1 
ATOM   2740 O O   . LYS A 1 342 ? -2.015  7.817   -20.697 1.00 92.31 342 A 1 
ATOM   2741 C CB  . LYS A 1 342 ? -0.518  9.836   -22.907 1.00 90.79 342 A 1 
ATOM   2742 C CG  . LYS A 1 342 ? -0.173  9.767   -24.377 1.00 81.18 342 A 1 
ATOM   2743 C CD  . LYS A 1 342 ? 1.298   10.090  -24.569 1.00 79.99 342 A 1 
ATOM   2744 C CE  . LYS A 1 342 ? 1.714   9.982   -26.028 1.00 71.97 342 A 1 
ATOM   2745 N NZ  . LYS A 1 342 ? 3.168   10.243  -26.195 1.00 66.29 342 A 1 
ATOM   2746 N N   . TYR A 1 343 ? -1.960  10.017  -20.222 1.00 91.71 343 A 1 
ATOM   2747 C CA  . TYR A 1 343 ? -2.052  9.817   -18.783 1.00 91.73 343 A 1 
ATOM   2748 C C   . TYR A 1 343 ? -3.337  9.080   -18.420 1.00 91.51 343 A 1 
ATOM   2749 O O   . TYR A 1 343 ? -3.326  8.159   -17.605 1.00 92.12 343 A 1 
ATOM   2750 C CB  . TYR A 1 343 ? -1.970  11.154  -18.046 1.00 92.80 343 A 1 
ATOM   2751 C CG  . TYR A 1 343 ? -2.537  11.110  -16.640 1.00 93.22 343 A 1 
ATOM   2752 C CD1 . TYR A 1 343 ? -1.771  10.659  -15.573 1.00 92.42 343 A 1 
ATOM   2753 C CD2 . TYR A 1 343 ? -3.842  11.513  -16.389 1.00 92.92 343 A 1 
ATOM   2754 C CE1 . TYR A 1 343 ? -2.288  10.615  -14.299 1.00 91.60 343 A 1 
ATOM   2755 C CE2 . TYR A 1 343 ? -4.369  11.462  -15.112 1.00 91.67 343 A 1 
ATOM   2756 C CZ  . TYR A 1 343 ? -3.592  11.017  -14.072 1.00 91.90 343 A 1 
ATOM   2757 O OH  . TYR A 1 343 ? -4.113  10.972  -12.805 1.00 90.26 343 A 1 
ATOM   2758 N N   . HIS A 1 344 ? -4.452  9.487   -19.017 1.00 91.21 344 A 1 
ATOM   2759 C CA  . HIS A 1 344 ? -5.742  8.877   -18.700 1.00 89.70 344 A 1 
ATOM   2760 C C   . HIS A 1 344 ? -5.765  7.408   -19.100 1.00 89.06 344 A 1 
ATOM   2761 O O   . HIS A 1 344 ? -6.368  6.575   -18.420 1.00 89.10 344 A 1 
ATOM   2762 C CB  . HIS A 1 344 ? -6.869  9.647   -19.389 1.00 88.51 344 A 1 
ATOM   2763 C CG  . HIS A 1 344 ? -8.220  9.368   -18.823 1.00 85.61 344 A 1 
ATOM   2764 N ND1 . HIS A 1 344 ? -9.390  9.669   -19.496 1.00 75.82 344 A 1 
ATOM   2765 C CD2 . HIS A 1 344 ? -8.598  8.825   -17.641 1.00 75.37 344 A 1 
ATOM   2766 C CE1 . HIS A 1 344 ? -10.421 9.319   -18.754 1.00 75.74 344 A 1 
ATOM   2767 N NE2 . HIS A 1 344 ? -9.967  8.808   -17.630 1.00 77.15 344 A 1 
ATOM   2768 N N   . LEU A 1 345 ? -5.120  7.086   -20.221 1.00 90.81 345 A 1 
ATOM   2769 C CA  . LEU A 1 345 ? -4.998  5.690   -20.638 1.00 89.71 345 A 1 
ATOM   2770 C C   . LEU A 1 345 ? -4.240  4.879   -19.588 1.00 89.16 345 A 1 
ATOM   2771 O O   . LEU A 1 345 ? -4.682  3.804   -19.184 1.00 88.96 345 A 1 
ATOM   2772 C CB  . LEU A 1 345 ? -4.290  5.602   -21.986 1.00 89.32 345 A 1 
ATOM   2773 C CG  . LEU A 1 345 ? -4.024  4.199   -22.529 1.00 82.30 345 A 1 
ATOM   2774 C CD1 . LEU A 1 345 ? -5.329  3.502   -22.879 1.00 78.39 345 A 1 
ATOM   2775 C CD2 . LEU A 1 345 ? -3.095  4.251   -23.730 1.00 78.02 345 A 1 
ATOM   2776 N N   . HIS A 1 346 ? -3.108  5.404   -19.139 1.00 91.35 346 A 1 
ATOM   2777 C CA  . HIS A 1 346 ? -2.311  4.713   -18.135 1.00 90.99 346 A 1 
ATOM   2778 C C   . HIS A 1 346 ? -2.999  4.709   -16.775 1.00 91.38 346 A 1 
ATOM   2779 O O   . HIS A 1 346 ? -2.820  3.777   -15.984 1.00 91.00 346 A 1 
ATOM   2780 C CB  . HIS A 1 346 ? -0.926  5.353   -18.027 1.00 90.47 346 A 1 
ATOM   2781 C CG  . HIS A 1 346 ? -0.133  5.301   -19.301 1.00 90.90 346 A 1 
ATOM   2782 N ND1 . HIS A 1 346 ? -0.064  4.182   -20.091 1.00 86.82 346 A 1 
ATOM   2783 C CD2 . HIS A 1 346 ? 0.626   6.237   -19.909 1.00 85.61 346 A 1 
ATOM   2784 C CE1 . HIS A 1 346 ? 0.697   4.429   -21.140 1.00 88.44 346 A 1 
ATOM   2785 N NE2 . HIS A 1 346 ? 1.131   5.670   -21.050 1.00 88.22 346 A 1 
ATOM   2786 N N   . PHE A 1 347 ? -3.792  5.736   -16.500 1.00 90.71 347 A 1 
ATOM   2787 C CA  . PHE A 1 347 ? -4.589  5.812   -15.277 1.00 89.08 347 A 1 
ATOM   2788 C C   . PHE A 1 347 ? -5.414  4.545   -15.094 1.00 87.37 347 A 1 
ATOM   2789 O O   . PHE A 1 347 ? -5.564  4.050   -13.974 1.00 86.93 347 A 1 
ATOM   2790 C CB  . PHE A 1 347 ? -5.479  7.059   -15.336 1.00 89.51 347 A 1 
ATOM   2791 C CG  . PHE A 1 347 ? -6.429  7.221   -14.176 1.00 90.23 347 A 1 
ATOM   2792 C CD1 . PHE A 1 347 ? -5.985  7.730   -12.973 1.00 89.70 347 A 1 
ATOM   2793 C CD2 . PHE A 1 347 ? -7.768  6.887   -14.313 1.00 90.28 347 A 1 
ATOM   2794 C CE1 . PHE A 1 347 ? -6.866  7.899   -11.909 1.00 88.35 347 A 1 
ATOM   2795 C CE2 . PHE A 1 347 ? -8.645  7.051   -13.258 1.00 88.56 347 A 1 
ATOM   2796 C CZ  . PHE A 1 347 ? -8.195  7.556   -12.054 1.00 88.61 347 A 1 
ATOM   2797 N N   . ARG A 1 348 ? -5.932  4.004   -16.191 1.00 89.14 348 A 1 
ATOM   2798 C CA  . ARG A 1 348 ? -6.706  2.767   -16.185 1.00 87.84 348 A 1 
ATOM   2799 C C   . ARG A 1 348 ? -5.867  1.565   -16.614 1.00 88.13 348 A 1 
ATOM   2800 O O   . ARG A 1 348 ? -6.400  0.563   -17.087 1.00 85.36 348 A 1 
ATOM   2801 C CB  . ARG A 1 348 ? -7.939  2.895   -17.083 1.00 84.86 348 A 1 
ATOM   2802 C CG  . ARG A 1 348 ? -8.987  3.884   -16.610 1.00 78.53 348 A 1 
ATOM   2803 C CD  . ARG A 1 348 ? -9.692  3.403   -15.354 1.00 75.17 348 A 1 
ATOM   2804 N NE  . ARG A 1 348 ? -10.786 4.299   -14.961 1.00 70.60 348 A 1 
ATOM   2805 C CZ  . ARG A 1 348 ? -12.058 4.119   -15.281 1.00 65.84 348 A 1 
ATOM   2806 N NH1 . ARG A 1 348 ? -12.426 3.053   -15.981 1.00 61.56 348 A 1 
ATOM   2807 N NH2 . ARG A 1 348 ? -12.966 4.998   -14.897 1.00 57.54 348 A 1 
ATOM   2808 N N   . ALA A 1 349 ? -4.563  1.659   -16.464 1.00 89.77 349 A 1 
ATOM   2809 C CA  . ALA A 1 349 ? -3.656  0.565   -16.793 1.00 89.81 349 A 1 
ATOM   2810 C C   . ALA A 1 349 ? -3.828  0.093   -18.241 1.00 90.06 349 A 1 
ATOM   2811 O O   . ALA A 1 349 ? -3.797  -1.101  -18.536 1.00 86.93 349 A 1 
ATOM   2812 C CB  . ALA A 1 349 ? -3.830  -0.605  -15.822 1.00 88.62 349 A 1 
ATOM   2813 N N   . ASP A 1 350 ? -4.026  1.060   -19.143 1.00 87.51 350 A 1 
ATOM   2814 C CA  . ASP A 1 350 ? -4.154  0.803   -20.577 1.00 86.76 350 A 1 
ATOM   2815 C C   . ASP A 1 350 ? -5.312  -0.139  -20.899 1.00 85.66 350 A 1 
ATOM   2816 O O   . ASP A 1 350 ? -5.295  -0.837  -21.921 1.00 82.11 350 A 1 
ATOM   2817 C CB  . ASP A 1 350 ? -2.849  0.251   -21.154 1.00 85.97 350 A 1 
ATOM   2818 C CG  . ASP A 1 350 ? -1.718  1.266   -21.115 1.00 85.48 350 A 1 
ATOM   2819 O OD1 . ASP A 1 350 ? -1.763  2.182   -20.279 1.00 80.44 350 A 1 
ATOM   2820 O OD2 . ASP A 1 350 ? -0.781  1.139   -21.929 1.00 81.60 350 A 1 
ATOM   2821 N N   . THR A 1 351 ? -6.328  -0.155  -20.043 1.00 87.16 351 A 1 
ATOM   2822 C CA  . THR A 1 351 ? -7.475  -1.042  -20.242 1.00 84.24 351 A 1 
ATOM   2823 C C   . THR A 1 351 ? -8.484  -0.378  -21.183 1.00 81.27 351 A 1 
ATOM   2824 O O   . THR A 1 351 ? -8.975  0.714   -20.886 1.00 77.19 351 A 1 
ATOM   2825 C CB  . THR A 1 351 ? -8.160  -1.367  -18.915 1.00 82.58 351 A 1 
ATOM   2826 O OG1 . THR A 1 351 ? -7.193  -1.873  -17.994 1.00 77.49 351 A 1 
ATOM   2827 C CG2 . THR A 1 351 ? -9.252  -2.402  -19.132 1.00 77.49 351 A 1 
ATOM   2828 N N   . PRO A 1 352 ? -8.814  -1.019  -22.307 1.00 78.21 352 A 1 
ATOM   2829 C CA  . PRO A 1 352 ? -9.764  -0.409  -23.241 1.00 74.78 352 A 1 
ATOM   2830 C C   . PRO A 1 352 ? -11.192 -0.439  -22.724 1.00 73.36 352 A 1 
ATOM   2831 O O   . PRO A 1 352 ? -11.586 -1.357  -22.008 1.00 67.28 352 A 1 
ATOM   2832 C CB  . PRO A 1 352 ? -9.623  -1.279  -24.496 1.00 70.98 352 A 1 
ATOM   2833 C CG  . PRO A 1 352 ? -9.175  -2.606  -23.981 1.00 70.87 352 A 1 
ATOM   2834 C CD  . PRO A 1 352 ? -8.303  -2.306  -22.795 1.00 73.80 352 A 1 
ATOM   2835 N N   . GLY A 1 353 ? -11.968 0.584   -23.101 1.00 71.29 353 A 1 
ATOM   2836 C CA  . GLY A 1 353 ? -13.390 0.618   -22.809 1.00 67.88 353 A 1 
ATOM   2837 C C   . GLY A 1 353 ? -13.760 1.144   -21.437 1.00 65.56 353 A 1 
ATOM   2838 O O   . GLY A 1 353 ? -14.926 1.054   -21.042 1.00 61.08 353 A 1 
ATOM   2839 N N   . PHE A 1 354 ? -12.801 1.717   -20.709 1.00 64.27 354 A 1 
ATOM   2840 C CA  . PHE A 1 354 ? -13.062 2.232   -19.369 1.00 60.00 354 A 1 
ATOM   2841 C C   . PHE A 1 354 ? -12.720 3.717   -19.256 1.00 56.83 354 A 1 
ATOM   2842 O O   . PHE A 1 354 ? -12.212 4.177   -18.232 1.00 51.98 354 A 1 
ATOM   2843 C CB  . PHE A 1 354 ? -12.293 1.420   -18.320 1.00 56.22 354 A 1 
ATOM   2844 C CG  . PHE A 1 354 ? -12.794 0.017   -18.163 1.00 53.96 354 A 1 
ATOM   2845 C CD1 . PHE A 1 354 ? -13.844 -0.264  -17.312 1.00 50.12 354 A 1 
ATOM   2846 C CD2 . PHE A 1 354 ? -12.210 -1.026  -18.862 1.00 48.67 354 A 1 
ATOM   2847 C CE1 . PHE A 1 354 ? -14.310 -1.557  -17.159 1.00 45.80 354 A 1 
ATOM   2848 C CE2 . PHE A 1 354 ? -12.676 -2.321  -18.716 1.00 45.57 354 A 1 
ATOM   2849 C CZ  . PHE A 1 354 ? -13.728 -2.587  -17.864 1.00 44.44 354 A 1 
ATOM   2850 N N   . THR A 1 355 ? -13.007 4.471   -20.298 1.00 51.79 355 A 1 
ATOM   2851 C CA  . THR A 1 355 ? -12.738 5.904   -20.304 1.00 49.67 355 A 1 
ATOM   2852 C C   . THR A 1 355 ? -14.011 6.709   -20.020 1.00 46.87 355 A 1 
ATOM   2853 O O   . THR A 1 355 ? -15.116 6.186   -20.156 1.00 42.69 355 A 1 
ATOM   2854 C CB  . THR A 1 355 ? -12.148 6.358   -21.639 1.00 45.73 355 A 1 
ATOM   2855 O OG1 . THR A 1 355 ? -13.042 6.007   -22.680 1.00 42.83 355 A 1 
ATOM   2856 C CG2 . THR A 1 355 ? -10.798 5.699   -21.871 1.00 42.27 355 A 1 
ATOM   2857 O OXT . THR A 1 355 ? -13.895 7.894   -19.661 1.00 41.59 355 A 1 
HETATM 2858 C C1  . NAG B 2 .   ? -5.383  -19.617 1.754   1.00 92.52 1   B 1 
HETATM 2859 C C2  . NAG B 2 .   ? -6.730  -19.492 1.103   1.00 92.28 1   B 1 
HETATM 2860 C C3  . NAG B 2 .   ? -7.391  -20.841 0.975   1.00 91.36 1   B 1 
HETATM 2861 C C4  . NAG B 2 .   ? -6.427  -21.845 0.332   1.00 91.52 1   B 1 
HETATM 2862 C C5  . NAG B 2 .   ? -5.106  -21.865 1.087   1.00 91.89 1   B 1 
HETATM 2863 C C6  . NAG B 2 .   ? -4.085  -22.775 0.459   1.00 89.10 1   B 1 
HETATM 2864 C C7  . NAG B 2 .   ? -7.812  -17.348 1.535   1.00 90.96 1   B 1 
HETATM 2865 C C8  . NAG B 2 .   ? -8.750  -16.567 2.397   1.00 88.70 1   B 1 
HETATM 2866 N N2  . NAG B 2 .   ? -7.610  -18.617 1.859   1.00 90.33 1   B 1 
HETATM 2867 O O3  . NAG B 2 .   ? -8.563  -20.711 0.198   1.00 89.64 1   B 1 
HETATM 2868 O O4  . NAG B 2 .   ? -7.006  -23.136 0.412   1.00 90.58 1   B 1 
HETATM 2869 O O5  . NAG B 2 .   ? -4.576  -20.549 1.083   1.00 92.38 1   B 1 
HETATM 2870 O O6  . NAG B 2 .   ? -2.919  -22.782 1.219   1.00 83.07 1   B 1 
HETATM 2871 O O7  . NAG B 2 .   ? -7.269  -16.822 0.581   1.00 88.44 1   B 1 
HETATM 2872 C C1  . NAG B 2 .   ? -7.117  -23.780 -0.853  1.00 89.49 2   B 1 
HETATM 2873 C C2  . NAG B 2 .   ? -7.383  -25.267 -0.651  1.00 89.14 2   B 1 
HETATM 2874 C C3  . NAG B 2 .   ? -7.573  -25.944 -1.966  1.00 86.77 2   B 1 
HETATM 2875 C C4  . NAG B 2 .   ? -8.592  -25.220 -2.819  1.00 85.41 2   B 1 
HETATM 2876 C C5  . NAG B 2 .   ? -8.247  -23.742 -2.895  1.00 85.31 2   B 1 
HETATM 2877 C C6  . NAG B 2 .   ? -9.290  -22.944 -3.639  1.00 80.87 2   B 1 
HETATM 2878 C C7  . NAG B 2 .   ? -6.305  -26.108 1.379   1.00 87.07 2   B 1 
HETATM 2879 C C8  . NAG B 2 .   ? -5.079  -26.743 1.981   1.00 80.81 2   B 1 
HETATM 2880 N N2  . NAG B 2 .   ? -6.277  -25.879 0.090   1.00 87.23 2   B 1 
HETATM 2881 O O3  . NAG B 2 .   ? -7.978  -27.275 -1.737  1.00 85.29 2   B 1 
HETATM 2882 O O4  . NAG B 2 .   ? -8.552  -25.763 -4.132  1.00 84.61 2   B 1 
HETATM 2883 O O5  . NAG B 2 .   ? -8.162  -23.204 -1.603  1.00 87.41 2   B 1 
HETATM 2884 O O6  . NAG B 2 .   ? -10.518 -23.028 -2.984  1.00 79.05 2   B 1 
HETATM 2885 O O7  . NAG B 2 .   ? -7.259  -25.831 2.076   1.00 82.14 2   B 1 
HETATM 2886 C C1  . MAN B 2 .   ? -9.737  -26.248 -4.552  1.00 81.65 3   B 1 
HETATM 2887 C C2  . MAN B 2 .   ? -9.747  -26.302 -6.088  1.00 79.14 3   B 1 
HETATM 2888 C C3  . MAN B 2 .   ? -11.106 -26.786 -6.528  1.00 73.32 3   B 1 
HETATM 2889 C C4  . MAN B 2 .   ? -11.425 -28.107 -5.865  1.00 74.21 3   B 1 
HETATM 2890 C C5  . MAN B 2 .   ? -11.306 -27.970 -4.343  1.00 75.48 3   B 1 
HETATM 2891 C C6  . MAN B 2 .   ? -11.518 -29.276 -3.628  1.00 70.24 3   B 1 
HETATM 2892 O O2  . MAN B 2 .   ? -8.760  -27.201 -6.590  1.00 77.84 3   B 1 
HETATM 2893 O O3  . MAN B 2 .   ? -11.126 -26.921 -7.924  1.00 71.12 3   B 1 
HETATM 2894 O O4  . MAN B 2 .   ? -12.741 -28.491 -6.180  1.00 68.30 3   B 1 
HETATM 2895 O O5  . MAN B 2 .   ? -10.010 -27.513 -4.017  1.00 81.67 3   B 1 
HETATM 2896 O O6  . MAN B 2 .   ? -10.422 -30.114 -3.825  1.00 63.52 3   B 1 
HETATM 2897 C C1  . MAN B 2 .   ? -7.760  -26.568 -7.437  1.00 76.33 4   B 1 
HETATM 2898 C C2  . MAN B 2 .   ? -7.217  -27.524 -8.511  1.00 72.29 4   B 1 
HETATM 2899 C C3  . MAN B 2 .   ? -6.562  -28.719 -7.812  1.00 67.32 4   B 1 
HETATM 2900 C C4  . MAN B 2 .   ? -5.429  -28.226 -6.905  1.00 66.77 4   B 1 
HETATM 2901 C C5  . MAN B 2 .   ? -5.984  -27.209 -5.933  1.00 71.43 4   B 1 
HETATM 2902 C C6  . MAN B 2 .   ? -4.863  -26.547 -5.186  1.00 68.08 4   B 1 
HETATM 2903 O O2  . MAN B 2 .   ? -6.199  -26.907 -9.280  1.00 71.15 4   B 1 
HETATM 2904 O O3  . MAN B 2 .   ? -6.019  -29.608 -8.786  1.00 61.19 4   B 1 
HETATM 2905 O O4  . MAN B 2 .   ? -4.881  -29.320 -6.192  1.00 58.56 4   B 1 
HETATM 2906 O O5  . MAN B 2 .   ? -6.669  -26.152 -6.627  1.00 73.15 4   B 1 
HETATM 2907 O O6  . MAN B 2 .   ? -3.975  -25.988 -6.139  1.00 69.01 4   B 1 
HETATM 2908 C C1  . MAN B 2 .   ? -6.612  -26.133 -10.382 1.00 70.01 5   B 1 
HETATM 2909 C C2  . MAN B 2 .   ? -5.523  -26.242 -11.448 1.00 65.59 5   B 1 
HETATM 2910 C C3  . MAN B 2 .   ? -4.241  -25.567 -10.960 1.00 69.38 5   B 1 
HETATM 2911 C C4  . MAN B 2 .   ? -4.527  -24.127 -10.494 1.00 65.91 5   B 1 
HETATM 2912 C C5  . MAN B 2 .   ? -5.647  -24.142 -9.456  1.00 72.14 5   B 1 
HETATM 2913 C C6  . MAN B 2 .   ? -6.028  -22.732 -9.052  1.00 62.80 5   B 1 
HETATM 2914 O O2  . MAN B 2 .   ? -5.944  -25.599 -12.646 1.00 59.13 5   B 1 
HETATM 2915 O O3  . MAN B 2 .   ? -3.271  -25.545 -12.001 1.00 60.50 5   B 1 
HETATM 2916 O O4  . MAN B 2 .   ? -3.358  -23.571 -9.932  1.00 61.80 5   B 1 
HETATM 2917 O O5  . MAN B 2 .   ? -6.806  -24.786 -9.996  1.00 67.87 5   B 1 
HETATM 2918 O O6  . MAN B 2 .   ? -6.929  -22.815 -7.945  1.00 58.19 5   B 1 
HETATM 2919 C C1  . MAN B 2 .   ? -2.949  -25.270 -5.631  1.00 69.29 6   B 1 
HETATM 2920 C C2  . MAN B 2 .   ? -2.169  -24.601 -6.773  1.00 68.56 6   B 1 
HETATM 2921 C C3  . MAN B 2 .   ? -1.513  -25.689 -7.625  1.00 68.84 6   B 1 
HETATM 2922 C C4  . MAN B 2 .   ? -0.609  -26.547 -6.739  1.00 66.09 6   B 1 
HETATM 2923 C C5  . MAN B 2 .   ? -1.420  -27.110 -5.571  1.00 67.11 6   B 1 
HETATM 2924 C C6  . MAN B 2 .   ? -0.511  -27.798 -4.578  1.00 54.63 6   B 1 
HETATM 2925 O O2  . MAN B 2 .   ? -1.114  -23.820 -6.261  1.00 69.85 6   B 1 
HETATM 2926 O O3  . MAN B 2 .   ? -0.754  -25.099 -8.669  1.00 63.68 6   B 1 
HETATM 2927 O O4  . MAN B 2 .   ? -0.083  -27.611 -7.506  1.00 59.77 6   B 1 
HETATM 2928 O O5  . MAN B 2 .   ? -2.066  -26.055 -4.854  1.00 68.17 6   B 1 
HETATM 2929 O O6  . MAN B 2 .   ? 0.409   -26.842 -4.087  1.00 57.85 6   B 1 
HETATM 2930 C C1  . MAN B 2 .   ? -1.386  -22.459 -6.145  1.00 71.19 7   B 1 
HETATM 2931 C C2  . MAN B 2 .   ? -0.048  -21.763 -5.923  1.00 66.66 7   B 1 
HETATM 2932 C C3  . MAN B 2 .   ? 0.554   -22.205 -4.608  1.00 68.57 7   B 1 
HETATM 2933 C C4  . MAN B 2 .   ? -0.434  -21.979 -3.465  1.00 63.08 7   B 1 
HETATM 2934 C C5  . MAN B 2 .   ? -1.766  -22.642 -3.795  1.00 71.52 7   B 1 
HETATM 2935 C C6  . MAN B 2 .   ? -2.830  -22.311 -2.760  1.00 60.17 7   B 1 
HETATM 2936 O O2  . MAN B 2 .   ? -0.243  -20.355 -5.865  1.00 59.42 7   B 1 
HETATM 2937 O O3  . MAN B 2 .   ? 1.754   -21.509 -4.345  1.00 58.87 7   B 1 
HETATM 2938 O O4  . MAN B 2 .   ? 0.088   -22.511 -2.280  1.00 59.31 7   B 1 
HETATM 2939 O O5  . MAN B 2 .   ? -2.266  -22.199 -5.063  1.00 67.14 7   B 1 
HETATM 2940 O O6  . MAN B 2 .   ? -4.012  -23.051 -3.054  1.00 57.58 7   B 1 
HETATM 2941 C C1  . MAN B 2 .   ? 1.250   -27.290 -3.025  1.00 49.08 8   B 1 
HETATM 2942 C C2  . MAN B 2 .   ? 1.908   -26.017 -2.481  1.00 52.77 8   B 1 
HETATM 2943 C C3  . MAN B 2 .   ? 2.838   -25.431 -3.546  1.00 59.00 8   B 1 
HETATM 2944 C C4  . MAN B 2 .   ? 3.829   -26.479 -4.034  1.00 50.38 8   B 1 
HETATM 2945 C C5  . MAN B 2 .   ? 3.079   -27.739 -4.485  1.00 57.19 8   B 1 
HETATM 2946 C C6  . MAN B 2 .   ? 4.041   -28.842 -4.836  1.00 35.29 8   B 1 
HETATM 2947 O O2  . MAN B 2 .   ? 2.696   -26.314 -1.334  1.00 44.68 8   B 1 
HETATM 2948 O O3  . MAN B 2 .   ? 3.527   -24.299 -3.046  1.00 49.65 8   B 1 
HETATM 2949 O O4  . MAN B 2 .   ? 4.577   -25.976 -5.116  1.00 50.13 8   B 1 
HETATM 2950 O O5  . MAN B 2 .   ? 2.233   -28.219 -3.443  1.00 48.80 8   B 1 
HETATM 2951 O O6  . MAN B 2 .   ? 3.306   -29.961 -5.308  1.00 22.99 8   B 1 
HETATM 2952 C C1  . NAG C 3 .   ? -21.497 10.082  -8.016  1.00 75.44 1   C 1 
HETATM 2953 C C2  . NAG C 3 .   ? -22.255 9.140   -7.067  1.00 69.59 1   C 1 
HETATM 2954 C C3  . NAG C 3 .   ? -23.555 8.688   -7.681  1.00 65.68 1   C 1 
HETATM 2955 C C4  . NAG C 3 .   ? -24.353 9.864   -8.226  1.00 65.37 1   C 1 
HETATM 2956 C C5  . NAG C 3 .   ? -23.471 10.683  -9.158  1.00 67.33 1   C 1 
HETATM 2957 C C6  . NAG C 3 .   ? -24.189 11.905  -9.702  1.00 60.22 1   C 1 
HETATM 2958 C C7  . NAG C 3 .   ? -21.047 7.742   -5.520  1.00 64.04 1   C 1 
HETATM 2959 C C8  . NAG C 3 .   ? -20.269 6.477   -5.347  1.00 57.12 1   C 1 
HETATM 2960 N N2  . NAG C 3 .   ? -21.492 7.974   -6.732  1.00 65.94 1   C 1 
HETATM 2961 O O3  . NAG C 3 .   ? -24.321 8.010   -6.707  1.00 60.36 1   C 1 
HETATM 2962 O O4  . NAG C 3 .   ? -25.473 9.382   -8.928  1.00 65.51 1   C 1 
HETATM 2963 O O5  . NAG C 3 .   ? -22.306 11.119  -8.454  1.00 69.10 1   C 1 
HETATM 2964 O O6  . NAG C 3 .   ? -24.583 12.767  -8.652  1.00 56.81 1   C 1 
HETATM 2965 O O7  . NAG C 3 .   ? -21.243 8.500   -4.584  1.00 58.08 1   C 1 
HETATM 2966 C C1  . NAG C 3 .   ? -26.728 9.839   -8.374  1.00 57.78 2   C 1 
HETATM 2967 C C2  . NAG C 3 .   ? -27.816 9.681   -9.430  1.00 46.56 2   C 1 
HETATM 2968 C C3  . NAG C 3 .   ? -29.159 10.078  -8.875  1.00 41.19 2   C 1 
HETATM 2969 C C4  . NAG C 3 .   ? -29.435 9.368   -7.556  1.00 36.22 2   C 1 
HETATM 2970 C C5  . NAG C 3 .   ? -28.258 9.569   -6.615  1.00 52.23 2   C 1 
HETATM 2971 C C6  . NAG C 3 .   ? -28.424 8.848   -5.303  1.00 41.72 2   C 1 
HETATM 2972 C C7  . NAG C 3 .   ? -27.004 10.045  -11.709 1.00 44.61 2   C 1 
HETATM 2973 C C8  . NAG C 3 .   ? -26.735 11.042  -12.794 1.00 36.03 2   C 1 
HETATM 2974 N N2  . NAG C 3 .   ? -27.509 10.515  -10.590 1.00 48.06 2   C 1 
HETATM 2975 O O3  . NAG C 3 .   ? -30.161 9.764   -9.815  1.00 30.63 2   C 1 
HETATM 2976 O O4  . NAG C 3 .   ? -30.601 9.944   -6.965  1.00 25.98 2   C 1 
HETATM 2977 O O5  . NAG C 3 .   ? -27.085 9.106   -7.231  1.00 54.88 2   C 1 
HETATM 2978 O O6  . NAG C 3 .   ? -28.527 7.475   -5.522  1.00 37.68 2   C 1 
HETATM 2979 O O7  . NAG C 3 .   ? -26.766 8.868   -11.861 1.00 39.38 2   C 1 
HETATM 2980 C C1  . MAN C 3 .   ? -31.639 9.081   -6.764  1.00 8.78  3   C 1 
HETATM 2981 C C2  . MAN C 3 .   ? -32.614 9.616   -5.694  1.00 9.50  3   C 1 
HETATM 2982 C C3  . MAN C 3 .   ? -33.750 8.636   -5.567  1.00 5.14  3   C 1 
HETATM 2983 C C4  . MAN C 3 .   ? -34.365 8.374   -6.940  1.00 4.32  3   C 1 
HETATM 2984 C C5  . MAN C 3 .   ? -33.306 7.913   -7.926  1.00 5.57  3   C 1 
HETATM 2985 C C6  . MAN C 3 .   ? -33.817 7.731   -9.336  1.00 4.20  3   C 1 
HETATM 2986 O O2  . MAN C 3 .   ? -33.122 10.885  -6.108  1.00 5.54  3   C 1 
HETATM 2987 O O3  . MAN C 3 .   ? -34.708 9.130   -4.661  1.00 3.67  3   C 1 
HETATM 2988 O O4  . MAN C 3 .   ? -35.341 7.380   -6.819  1.00 4.91  3   C 1 
HETATM 2989 O O5  . MAN C 3 .   ? -32.281 8.899   -7.990  1.00 7.64  3   C 1 
HETATM 2990 O O6  . MAN C 3 .   ? -34.145 8.972   -9.891  1.00 4.79  3   C 1 
HETATM 2991 C C1  . MAN C 3 .   ? -33.006 11.869  -5.116  1.00 4.90  4   C 1 
HETATM 2992 C C2  . MAN C 3 .   ? -33.920 13.041  -5.457  1.00 3.56  4   C 1 
HETATM 2993 C C3  . MAN C 3 .   ? -33.428 13.691  -6.733  1.00 3.33  4   C 1 
HETATM 2994 C C4  . MAN C 3 .   ? -31.987 14.145  -6.551  1.00 6.00  4   C 1 
HETATM 2995 C C5  . MAN C 3 .   ? -31.130 12.961  -6.117  1.00 8.88  4   C 1 
HETATM 2996 C C6  . MAN C 3 .   ? -29.762 13.422  -5.732  1.00 8.23  4   C 1 
HETATM 2997 O O2  . MAN C 3 .   ? -33.842 14.033  -4.443  1.00 3.54  4   C 1 
HETATM 2998 O O3  . MAN C 3 .   ? -34.248 14.821  -7.028  1.00 3.07  4   C 1 
HETATM 2999 O O4  . MAN C 3 .   ? -31.498 14.666  -7.772  1.00 4.80  4   C 1 
HETATM 3000 O O5  . MAN C 3 .   ? -31.688 12.333  -4.973  1.00 6.91  4   C 1 
HETATM 3001 O O6  . MAN C 3 .   ? -29.895 14.308  -4.652  1.00 8.16  4   C 1 
HETATM 3002 C C1  . MAN C 3 .   ? -34.762 13.899  -3.375  1.00 3.39  5   C 1 
HETATM 3003 C C2  . MAN C 3 .   ? -34.941 15.286  -2.765  1.00 2.93  5   C 1 
HETATM 3004 C C3  . MAN C 3 .   ? -33.638 15.739  -2.128  1.00 2.22  5   C 1 
HETATM 3005 C C4  . MAN C 3 .   ? -33.125 14.707  -1.153  1.00 3.22  5   C 1 
HETATM 3006 C C5  . MAN C 3 .   ? -33.035 13.339  -1.830  1.00 3.86  5   C 1 
HETATM 3007 C C6  . MAN C 3 .   ? -32.651 12.254  -0.858  1.00 3.59  5   C 1 
HETATM 3008 O O2  . MAN C 3 .   ? -35.955 15.258  -1.771  1.00 3.54  5   C 1 
HETATM 3009 O O3  . MAN C 3 .   ? -33.834 16.984  -1.461  1.00 2.23  5   C 1 
HETATM 3010 O O4  . MAN C 3 .   ? -31.860 15.079  -0.672  1.00 3.60  5   C 1 
HETATM 3011 O O5  . MAN C 3 .   ? -34.299 12.993  -2.402  1.00 3.45  5   C 1 
HETATM 3012 O O6  . MAN C 3 .   ? -32.491 11.045  -1.553  1.00 3.03  5   C 1 
HETATM 3013 C C1  . MAN C 3 .   ? -28.737 14.755  -4.116  1.00 9.71  6   C 1 
HETATM 3014 C C2  . MAN C 3 .   ? -29.054 15.653  -2.912  1.00 8.60  6   C 1 
HETATM 3015 C C3  . MAN C 3 .   ? -29.805 16.877  -3.423  1.00 6.02  6   C 1 
HETATM 3016 C C4  . MAN C 3 .   ? -28.990 17.584  -4.493  1.00 7.49  6   C 1 
HETATM 3017 C C5  . MAN C 3 .   ? -28.639 16.601  -5.613  1.00 7.76  6   C 1 
HETATM 3018 C C6  . MAN C 3 .   ? -27.666 17.205  -6.584  1.00 6.32  6   C 1 
HETATM 3019 O O2  . MAN C 3 .   ? -27.871 16.133  -2.325  1.00 12.32 6   C 1 
HETATM 3020 O O3  . MAN C 3 .   ? -30.073 17.765  -2.346  1.00 4.87  6   C 1 
HETATM 3021 O O4  . MAN C 3 .   ? -29.745 18.644  -5.028  1.00 4.25  6   C 1 
HETATM 3022 O O5  . MAN C 3 .   ? -27.972 15.456  -5.061  1.00 12.34 6   C 1 
HETATM 3023 O O6  . MAN C 3 .   ? -26.500 17.565  -5.867  1.00 7.18  6   C 1 
HETATM 3024 C C1  . MAN C 3 .   ? -27.389 15.336  -1.253  1.00 11.33 7   C 1 
HETATM 3025 C C2  . MAN C 3 .   ? -26.514 16.231  -0.395  1.00 11.22 7   C 1 
HETATM 3026 C C3  . MAN C 3 .   ? -25.301 16.690  -1.204  1.00 11.77 7   C 1 
HETATM 3027 C C4  . MAN C 3 .   ? -24.563 15.492  -1.780  1.00 15.99 7   C 1 
HETATM 3028 C C5  . MAN C 3 .   ? -25.533 14.602  -2.561  1.00 17.59 7   C 1 
HETATM 3029 C C6  . MAN C 3 .   ? -24.890 13.319  -3.016  1.00 16.16 7   C 1 
HETATM 3030 O O2  . MAN C 3 .   ? -26.035 15.523  0.747   1.00 10.51 7   C 1 
HETATM 3031 O O3  . MAN C 3 .   ? -24.423 17.444  -0.390  1.00 10.39 7   C 1 
HETATM 3032 O O4  . MAN C 3 .   ? -23.542 15.937  -2.643  1.00 15.19 7   C 1 
HETATM 3033 O O5  . MAN C 3 .   ? -26.639 14.231  -1.725  1.00 16.69 7   C 1 
HETATM 3034 O O6  . MAN C 3 .   ? -25.813 12.575  -3.800  1.00 14.60 7   C 1 
HETATM 3035 C C1  . MAN C 3 .   ? -25.422 18.102  -6.651  1.00 7.71  8   C 1 
HETATM 3036 C C2  . MAN C 3 .   ? -24.232 18.194  -5.674  1.00 10.58 8   C 1 
HETATM 3037 C C3  . MAN C 3 .   ? -24.561 19.191  -4.577  1.00 7.71  8   C 1 
HETATM 3038 C C4  . MAN C 3 .   ? -24.959 20.534  -5.168  1.00 8.15  8   C 1 
HETATM 3039 C C5  . MAN C 3 .   ? -26.094 20.338  -6.177  1.00 7.07  8   C 1 
HETATM 3040 C C6  . MAN C 3 .   ? -26.429 21.640  -6.875  1.00 4.37  8   C 1 
HETATM 3041 O O2  . MAN C 3 .   ? -23.064 18.643  -6.360  1.00 11.49 8   C 1 
HETATM 3042 O O3  . MAN C 3 .   ? -23.460 19.346  -3.702  1.00 8.18  8   C 1 
HETATM 3043 O O4  . MAN C 3 .   ? -25.395 21.403  -4.155  1.00 5.43  8   C 1 
HETATM 3044 O O5  . MAN C 3 .   ? -25.731 19.384  -7.161  1.00 8.58  8   C 1 
HETATM 3045 O O6  . MAN C 3 .   ? -27.472 21.426  -7.803  1.00 2.91  8   C 1 
#
