# Supplementary material for: Theoretical Study of Sphingomyelinases from Entamoeba histolytica and Trichomonas vaginalis Sheds Light on the Evolution of Enzymes Needed for Survival and Colonization
Source: Pathogens. 2025 Jan 5;14(1):32. doi: 10.3390/pathogens14010032 (PMC11768322; doi:10.3390/pathogens14010032)
Supplement: Supplementary file 1 [file pathogens-14-00032-s001.zip › Supplementary structural Files/CIF files aSMase6/aSMase6 no loop/aSmase6 no loop glycosilated/fold_sm6nosignoloopnoctermglyc_model_1.cif]

# By using this file you agree to the legally binding terms of use found at alphafoldserver.com/output-terms
data_7420b063cf54ed63
#
_entry.id 7420b063cf54ed63
#
loop_
_atom_type.symbol
C 
N 
O 
S 
#
loop_
_audit_author.name
_audit_author.pdbx_ordinal
"Google DeepMind" 1 
"Isomorphic Labs" 2 
#
_audit_conform.dict_location https://raw.githubusercontent.com/ihmwg/ModelCIF/master/dist/mmcif_ma.dic
_audit_conform.dict_name     mmcif_ma.dic
_audit_conform.dict_version  1.4.5
#
loop_
_chem_comp.formula
_chem_comp.formula_weight
_chem_comp.id
_chem_comp.mon_nstd_flag
_chem_comp.name
_chem_comp.pdbx_smiles
_chem_comp.pdbx_synonyms
_chem_comp.type
"C3 H7 N O2"    89.093  ALA y ALANINE                                  C[C@H](N)C(O)=O                                  ?                                     "L-PEPTIDE LINKING"           
"C6 H15 N4 O2"  175.209 ARG y ARGININE                                 N[C@@H](CCCNC(N)=[NH2+])C(O)=O                   ?                                     "L-PEPTIDE LINKING"           
"C4 H8 N2 O3"   132.118 ASN y ASPARAGINE                               N[C@@H](CC(N)=O)C(O)=O                           ?                                     "L-PEPTIDE LINKING"           
"C4 H7 N O4"    133.103 ASP y "ASPARTIC ACID"                          N[C@@H](CC(O)=O)C(O)=O                           ?                                     "L-PEPTIDE LINKING"           
"C3 H7 N O2 S"  121.158 CYS y CYSTEINE                                 N[C@@H](CS)C(O)=O                                ?                                     "L-PEPTIDE LINKING"           
"C5 H10 N2 O3"  146.144 GLN y GLUTAMINE                                N[C@@H](CCC(N)=O)C(O)=O                          ?                                     "L-PEPTIDE LINKING"           
"C5 H9 N O4"    147.129 GLU y "GLUTAMIC ACID"                          N[C@@H](CCC(O)=O)C(O)=O                          ?                                     "L-PEPTIDE LINKING"           
"C2 H5 N O2"    75.067  GLY y GLYCINE                                  NCC(O)=O                                         ?                                     "PEPTIDE LINKING"             
"C6 H10 N3 O2"  156.162 HIS y HISTIDINE                                N[C@@H](Cc1c[nH]c[nH+]1)C(O)=O                   ?                                     "L-PEPTIDE LINKING"           
"C6 H13 N O2"   131.173 ILE y ISOLEUCINE                               CC[C@H](C)[C@H](N)C(O)=O                         ?                                     "L-PEPTIDE LINKING"           
"C6 H13 N O2"   131.173 LEU y LEUCINE                                  CC(C)C[C@H](N)C(O)=O                             ?                                     "L-PEPTIDE LINKING"           
"C6 H15 N2 O2"  147.195 LYS y LYSINE                                   N[C@@H](CCCC[NH3+])C(O)=O                        ?                                     "L-PEPTIDE LINKING"           
"C6 H12 O6"     180.156 MAN y alpha-D-mannopyranose                    OC[C@H]1O[C@H](O)[C@@H](O)[C@@H](O)[C@@H]1O      "alpha-D-mannose; D-mannose; mannose" "D-saccharide, alpha linking" 
"C5 H11 N O2 S" 149.211 MET y METHIONINE                               CSCC[C@H](N)C(O)=O                               ?                                     "L-PEPTIDE LINKING"           
"C8 H15 N O6"   221.208 NAG y 2-acetamido-2-deoxy-beta-D-glucopyranose CC(=O)N[C@H]1[C@H](O)O[C@H](CO)[C@@H](O)[C@@H]1O 
;N-acetyl-beta-D-glucosamine; 2-acetamido-2-deoxy-beta-D-glucose; 2-acetamido-2-deoxy-D-glucose;
2-acetamido-2-deoxy-glucose; N-ACETYL-D-GLUCOSAMINE
;
"D-saccharide, beta linking"  
"C9 H11 N O2"   165.189 PHE y PHENYLALANINE                            N[C@@H](Cc1ccccc1)C(O)=O                         ?                                     "L-PEPTIDE LINKING"           
"C5 H9 N O2"    115.130 PRO y PROLINE                                  OC(=O)[C@@H]1CCCN1                               ?                                     "L-PEPTIDE LINKING"           
"C3 H7 N O3"    105.093 SER y SERINE                                   N[C@@H](CO)C(O)=O                                ?                                     "L-PEPTIDE LINKING"           
"C4 H9 N O3"    119.119 THR y THREONINE                                C[C@@H](O)[C@H](N)C(O)=O                         ?                                     "L-PEPTIDE LINKING"           
"C11 H12 N2 O2" 204.225 TRP y TRYPTOPHAN                               N[C@@H](Cc1c[nH]c2ccccc12)C(O)=O                 ?                                     "L-PEPTIDE LINKING"           
"C9 H11 N O3"   181.189 TYR y TYROSINE                                 N[C@@H](Cc1ccc(O)cc1)C(O)=O                      ?                                     "L-PEPTIDE LINKING"           
"C5 H11 N O2"   117.146 VAL y VALINE                                   CC(C)[C@H](N)C(O)=O                              ?                                     "L-PEPTIDE LINKING"           
#
_citation.book_publisher          ?
_citation.country                 UK
_citation.id                      primary
_citation.journal_full            Nature
_citation.journal_id_ASTM         NATUAS
_citation.journal_id_CSD          0006
_citation.journal_id_ISSN         0028-0836
_citation.journal_volume          ?
_citation.page_first              ?
_citation.page_last               ?
_citation.pdbx_database_id_DOI    ?
_citation.pdbx_database_id_PubMed ?
_citation.title                   "Accurate structure prediction of biomolecular interactions with AlphaFold 3"
_citation.year                    2024
#
loop_
_citation_author.citation_id
_citation_author.name
_citation_author.ordinal
primary "Google DeepMind" 1 
primary "Isomorphic Labs" 2 
#
loop_
_entity.id
_entity.pdbx_description
_entity.type
1 . polymer  
2 . branched 
3 . branched 
#
_entity_poly.entity_id      1
_entity_poly.pdbx_strand_id A
_entity_poly.type           polypeptide(L)
#
loop_
_entity_poly_seq.entity_id
_entity_poly_seq.hetero
_entity_poly_seq.mon_id
_entity_poly_seq.num
1 n PHE 1   
1 n GLU 2   
1 n MET 3   
1 n TRP 4   
1 n GLN 5   
1 n LEU 6   
1 n THR 7   
1 n ASP 8   
1 n ILE 9   
1 n HIS 10  
1 n LEU 11  
1 n ASP 12  
1 n PRO 13  
1 n MET 14  
1 n TYR 15  
1 n THR 16  
1 n VAL 17  
1 n GLY 18  
1 n SER 19  
1 n ASP 20  
1 n PRO 21  
1 n LEU 22  
1 n LYS 23  
1 n LEU 24  
1 n CYS 25  
1 n ARG 26  
1 n GLU 27  
1 n GLY 28  
1 n LYS 29  
1 n GLY 30  
1 n ASN 31  
1 n ALA 32  
1 n GLY 33  
1 n LYS 34  
1 n TYR 35  
1 n GLY 36  
1 n ASP 37  
1 n TYR 38  
1 n SER 39  
1 n CYS 40  
1 n ASP 41  
1 n ALA 42  
1 n ASN 43  
1 n MET 44  
1 n ALA 45  
1 n LEU 46  
1 n LEU 47  
1 n ASP 48  
1 n SER 49  
1 n LEU 50  
1 n VAL 51  
1 n LYS 52  
1 n PHE 53  
1 n ILE 54  
1 n LYS 55  
1 n ARG 56  
1 n ASN 57  
1 n THR 58  
1 n ASP 59  
1 n VAL 60  
1 n ASN 61  
1 n GLY 62  
1 n LYS 63  
1 n VAL 64  
1 n MET 65  
1 n VAL 66  
1 n TYR 67  
1 n ASN 68  
1 n GLY 69  
1 n ASP 70  
1 n ILE 71  
1 n VAL 72  
1 n SER 73  
1 n ARG 74  
1 n ALA 75  
1 n ILE 76  
1 n PRO 77  
1 n LYS 78  
1 n TYR 79  
1 n ASN 80  
1 n LEU 81  
1 n ASP 82  
1 n TYR 83  
1 n VAL 84  
1 n LYS 85  
1 n GLN 86  
1 n SER 87  
1 n ILE 88  
1 n VAL 89  
1 n ASN 90  
1 n ALA 91  
1 n THR 92  
1 n ALA 93  
1 n LEU 94  
1 n LEU 95  
1 n LYS 96  
1 n LYS 97  
1 n PHE 98  
1 n GLU 99  
1 n ASP 100 
1 n PHE 101 
1 n PHE 102 
1 n ILE 103 
1 n ILE 104 
1 n PRO 105 
1 n MET 106 
1 n LEU 107 
1 n GLY 108 
1 n ASN 109 
1 n HIS 110 
1 n ASP 111 
1 n VAL 112 
1 n TYR 113 
1 n PRO 114 
1 n ALA 115 
1 n ASN 116 
1 n GLN 117 
1 n MET 118 
1 n ALA 119 
1 n ILE 120 
1 n ASN 121 
1 n SER 122 
1 n GLN 123 
1 n TRP 124 
1 n ILE 125 
1 n PHE 126 
1 n GLN 127 
1 n PHE 128 
1 n ALA 129 
1 n ALA 130 
1 n GLU 131 
1 n GLN 132 
1 n PHE 133 
1 n ALA 134 
1 n PRO 135 
1 n PHE 136 
1 n LEU 137 
1 n SER 138 
1 n GLN 139 
1 n ASN 140 
1 n ALA 141 
1 n ILE 142 
1 n GLU 143 
1 n SER 144 
1 n PHE 145 
1 n LYS 146 
1 n HIS 147 
1 n GLY 148 
1 n GLY 149 
1 n TYR 150 
1 n TYR 151 
1 n THR 152 
1 n MET 153 
1 n PRO 154 
1 n PHE 155 
1 n PRO 156 
1 n ALA 157 
1 n HIS 158 
1 n LEU 159 
1 n GLY 160 
1 n ILE 161 
1 n LYS 162 
1 n VAL 163 
1 n PRO 164 
1 n LEU 165 
1 n ASN 166 
1 n ALA 167 
1 n VAL 168 
1 n VAL 169 
1 n LEU 170 
1 n ASN 171 
1 n THR 172 
1 n VAL 173 
1 n LEU 174 
1 n TYR 175 
1 n TYR 176 
1 n ASN 177 
1 n TYR 178 
1 n ASN 179 
1 n LYS 180 
1 n GLN 181 
1 n THR 182 
1 n MET 183 
1 n ASP 184 
1 n SER 185 
1 n THR 186 
1 n ASP 187 
1 n PRO 188 
1 n LEU 189 
1 n GLY 190 
1 n GLN 191 
1 n PHE 192 
1 n GLU 193 
1 n TRP 194 
1 n PHE 195 
1 n LYS 196 
1 n THR 197 
1 n VAL 198 
1 n MET 199 
1 n ASP 200 
1 n GLY 201 
1 n TYR 202 
1 n ARG 203 
1 n LYS 204 
1 n THR 205 
1 n GLY 206 
1 n GLN 207 
1 n ARG 208 
1 n ALA 209 
1 n ILE 210 
1 n VAL 211 
1 n SER 212 
1 n MET 213 
1 n HIS 214 
1 n ILE 215 
1 n CYS 216 
1 n PRO 217 
1 n GLY 218 
1 n VAL 219 
1 n ALA 220 
1 n GLU 221 
1 n ARG 222 
1 n PHE 223 
1 n ASN 224 
1 n TYR 225 
1 n SER 226 
1 n ASP 227 
1 n GLN 228 
1 n LEU 229 
1 n TYR 230 
1 n PRO 231 
1 n GLN 232 
1 n TYR 233 
1 n ASN 234 
1 n ASP 235 
1 n ARG 236 
1 n LEU 237 
1 n VAL 238 
1 n ASP 239 
1 n SER 240 
1 n LEU 241 
1 n ALA 242 
1 n GLU 243 
1 n TYR 244 
1 n ASN 245 
1 n ASP 246 
1 n VAL 247 
1 n ILE 248 
1 n LEU 249 
1 n GLY 250 
1 n VAL 251 
1 n LEU 252 
1 n CYS 253 
1 n GLY 254 
1 n HIS 255 
1 n LEU 256 
1 n HIS 257 
1 n THR 258 
1 n ASP 259 
1 n THR 260 
1 n PHE 261 
1 n ARG 262 
1 n ILE 263 
1 n LEU 264 
1 n SER 265 
1 n LYS 266 
1 n GLY 267 
1 n ASN 268 
1 n LYS 269 
1 n LYS 270 
1 n VAL 271 
1 n MET 272 
1 n ALA 273 
1 n PHE 274 
1 n ILE 275 
1 n GLY 276 
1 n PRO 277 
1 n SER 278 
1 n VAL 279 
1 n ASP 280 
1 n THR 281 
1 n TRP 282 
1 n LEU 283 
1 n GLY 284 
1 n THR 285 
1 n SER 286 
1 n PRO 287 
1 n SER 288 
1 n ILE 289 
1 n ARG 290 
1 n LYS 291 
1 n TYR 292 
1 n ASP 293 
1 n VAL 294 
1 n GLY 295 
1 n ASN 296 
1 n GLY 297 
1 n GLN 298 
1 n GLY 299 
1 n TYR 300 
1 n MET 301 
1 n LYS 302 
1 n GLU 303 
1 n PHE 304 
1 n LYS 305 
1 n ASN 306 
1 n TYR 307 
1 n PHE 308 
1 n ASN 309 
1 n TYR 310 
1 n GLY 311 
1 n SER 312 
1 n SER 313 
1 n SER 314 
1 n GLU 315 
1 n TYR 316 
1 n GLY 317 
1 n LEU 318 
1 n LYS 319 
1 n GLU 320 
1 n LEU 321 
1 n SER 322 
1 n PRO 323 
1 n LYS 324 
1 n GLU 325 
1 n PHE 326 
1 n GLU 327 
1 n ILE 328 
1 n LEU 329 
1 n ALA 330 
1 n ALA 331 
1 n ARG 332 
1 n MET 333 
1 n ASP 334 
1 n LYS 335 
1 n ASP 336 
1 n LEU 337 
1 n GLN 338 
1 n LEU 339 
1 n PHE 340 
1 n ASN 341 
1 n LYS 342 
1 n TYR 343 
1 n HIS 344 
1 n LEU 345 
1 n HIS 346 
1 n PHE 347 
1 n ARG 348 
1 n ALA 349 
1 n ASP 350 
1 n THR 351 
1 n PRO 352 
1 n GLY 353 
1 n PHE 354 
1 n THR 355 
#
_ma_data.content_type "model coordinates"
_ma_data.id           1
_ma_data.name         Model
#
_ma_model_list.data_id          1
_ma_model_list.model_group_id   1
_ma_model_list.model_group_name "AlphaFold-beta-20231127 (7a14c934-fe78-43c1-a552-7fb305b0ebd1 @ 2024-08-30 11:40:24)"
_ma_model_list.model_id         1
_ma_model_list.model_name       "Top ranked model"
_ma_model_list.model_type       "Ab initio model"
_ma_model_list.ordinal_id       1
#
loop_
_ma_protocol_step.method_type
_ma_protocol_step.ordinal_id
_ma_protocol_step.protocol_id
_ma_protocol_step.step_id
"coevolution MSA" 1 1 1 
"template search" 2 1 2 
modeling          3 1 3 
#
loop_
_ma_qa_metric.id
_ma_qa_metric.mode
_ma_qa_metric.name
_ma_qa_metric.software_group_id
_ma_qa_metric.type
1 global pLDDT 1 pLDDT 
2 local  pLDDT 1 pLDDT 
#
_ma_qa_metric_global.metric_id    1
_ma_qa_metric_global.metric_value 89.69
_ma_qa_metric_global.model_id     1
_ma_qa_metric_global.ordinal_id   1
#
_ma_software_group.group_id    1
_ma_software_group.ordinal_id  1
_ma_software_group.software_id 1
#
loop_
_ma_target_entity.data_id
_ma_target_entity.entity_id
_ma_target_entity.origin
1 1 . 
1 2 . 
1 3 . 
#
loop_
_ma_target_entity_instance.asym_id
_ma_target_entity_instance.details
_ma_target_entity_instance.entity_id
A . 1 
B . 2 
C . 3 
#
loop_
_pdbx_branch_scheme.asym_id
_pdbx_branch_scheme.auth_asym_id
_pdbx_branch_scheme.auth_seq_num
_pdbx_branch_scheme.entity_id
_pdbx_branch_scheme.hetero
_pdbx_branch_scheme.mon_id
_pdbx_branch_scheme.num
_pdbx_branch_scheme.pdb_asym_id
_pdbx_branch_scheme.pdb_ins_code
_pdbx_branch_scheme.pdb_seq_num
B B 1 2 n NAG 1 B . 1 
B B 2 2 n NAG 2 B . 2 
B B 3 2 n MAN 3 B . 3 
B B 4 2 n MAN 4 B . 4 
B B 5 2 n MAN 5 B . 5 
B B 6 2 n MAN 6 B . 6 
B B 7 2 n MAN 7 B . 7 
B B 8 2 n MAN 8 B . 8 
C C 1 3 n NAG 1 C . 1 
C C 2 3 n NAG 2 C . 2 
C C 3 3 n MAN 3 C . 3 
C C 4 3 n MAN 4 C . 4 
C C 5 3 n MAN 5 C . 5 
C C 6 3 n MAN 6 C . 6 
C C 7 3 n MAN 7 C . 7 
C C 8 3 n MAN 8 C . 8 
#
loop_
_pdbx_data_usage.details
_pdbx_data_usage.id
_pdbx_data_usage.type
_pdbx_data_usage.url
;NON-COMMERCIAL USE ONLY, BY USING THIS FILE YOU AGREE TO THE TERMS OF USE FOUND
AT alphafoldserver.com/output-terms.
;
1 license    ? 
;THE INFORMATION IS NOT INTENDED FOR, HAS NOT BEEN VALIDATED FOR, AND IS NOT
APPROVED FOR CLINICAL USE. IT SHOULD NOT BE USED FOR CLINICAL PURPOSE OR RELIED
ON FOR MEDICAL OR OTHER PROFESSIONAL ADVICE. IT IS THEORETICAL MODELLING ONLY
AND CAUTION SHOULD BE EXERCISED IN ITS USE. IT IS PROVIDED "AS-IS" WITHOUT ANY
WARRANTY OF ANY KIND, WHETHER EXPRESSED OR IMPLIED. NO WARRANTY IS GIVEN THAT
USE OF THE INFORMATION SHALL NOT INFRINGE THE RIGHTS OF ANY THIRD PARTY.
;
2 disclaimer ? 
#
loop_
_pdbx_poly_seq_scheme.asym_id
_pdbx_poly_seq_scheme.auth_seq_num
_pdbx_poly_seq_scheme.entity_id
_pdbx_poly_seq_scheme.hetero
_pdbx_poly_seq_scheme.mon_id
_pdbx_poly_seq_scheme.pdb_ins_code
_pdbx_poly_seq_scheme.pdb_seq_num
_pdbx_poly_seq_scheme.pdb_strand_id
_pdbx_poly_seq_scheme.seq_id
A 1   1 n PHE . 1   A 1   
A 2   1 n GLU . 2   A 2   
A 3   1 n MET . 3   A 3   
A 4   1 n TRP . 4   A 4   
A 5   1 n GLN . 5   A 5   
A 6   1 n LEU . 6   A 6   
A 7   1 n THR . 7   A 7   
A 8   1 n ASP . 8   A 8   
A 9   1 n ILE . 9   A 9   
A 10  1 n HIS . 10  A 10  
A 11  1 n LEU . 11  A 11  
A 12  1 n ASP . 12  A 12  
A 13  1 n PRO . 13  A 13  
A 14  1 n MET . 14  A 14  
A 15  1 n TYR . 15  A 15  
A 16  1 n THR . 16  A 16  
A 17  1 n VAL . 17  A 17  
A 18  1 n GLY . 18  A 18  
A 19  1 n SER . 19  A 19  
A 20  1 n ASP . 20  A 20  
A 21  1 n PRO . 21  A 21  
A 22  1 n LEU . 22  A 22  
A 23  1 n LYS . 23  A 23  
A 24  1 n LEU . 24  A 24  
A 25  1 n CYS . 25  A 25  
A 26  1 n ARG . 26  A 26  
A 27  1 n GLU . 27  A 27  
A 28  1 n GLY . 28  A 28  
A 29  1 n LYS . 29  A 29  
A 30  1 n GLY . 30  A 30  
A 31  1 n ASN . 31  A 31  
A 32  1 n ALA . 32  A 32  
A 33  1 n GLY . 33  A 33  
A 34  1 n LYS . 34  A 34  
A 35  1 n TYR . 35  A 35  
A 36  1 n GLY . 36  A 36  
A 37  1 n ASP . 37  A 37  
A 38  1 n TYR . 38  A 38  
A 39  1 n SER . 39  A 39  
A 40  1 n CYS . 40  A 40  
A 41  1 n ASP . 41  A 41  
A 42  1 n ALA . 42  A 42  
A 43  1 n ASN . 43  A 43  
A 44  1 n MET . 44  A 44  
A 45  1 n ALA . 45  A 45  
A 46  1 n LEU . 46  A 46  
A 47  1 n LEU . 47  A 47  
A 48  1 n ASP . 48  A 48  
A 49  1 n SER . 49  A 49  
A 50  1 n LEU . 50  A 50  
A 51  1 n VAL . 51  A 51  
A 52  1 n LYS . 52  A 52  
A 53  1 n PHE . 53  A 53  
A 54  1 n ILE . 54  A 54  
A 55  1 n LYS . 55  A 55  
A 56  1 n ARG . 56  A 56  
A 57  1 n ASN . 57  A 57  
A 58  1 n THR . 58  A 58  
A 59  1 n ASP . 59  A 59  
A 60  1 n VAL . 60  A 60  
A 61  1 n ASN . 61  A 61  
A 62  1 n GLY . 62  A 62  
A 63  1 n LYS . 63  A 63  
A 64  1 n VAL . 64  A 64  
A 65  1 n MET . 65  A 65  
A 66  1 n VAL . 66  A 66  
A 67  1 n TYR . 67  A 67  
A 68  1 n ASN . 68  A 68  
A 69  1 n GLY . 69  A 69  
A 70  1 n ASP . 70  A 70  
A 71  1 n ILE . 71  A 71  
A 72  1 n VAL . 72  A 72  
A 73  1 n SER . 73  A 73  
A 74  1 n ARG . 74  A 74  
A 75  1 n ALA . 75  A 75  
A 76  1 n ILE . 76  A 76  
A 77  1 n PRO . 77  A 77  
A 78  1 n LYS . 78  A 78  
A 79  1 n TYR . 79  A 79  
A 80  1 n ASN . 80  A 80  
A 81  1 n LEU . 81  A 81  
A 82  1 n ASP . 82  A 82  
A 83  1 n TYR . 83  A 83  
A 84  1 n VAL . 84  A 84  
A 85  1 n LYS . 85  A 85  
A 86  1 n GLN . 86  A 86  
A 87  1 n SER . 87  A 87  
A 88  1 n ILE . 88  A 88  
A 89  1 n VAL . 89  A 89  
A 90  1 n ASN . 90  A 90  
A 91  1 n ALA . 91  A 91  
A 92  1 n THR . 92  A 92  
A 93  1 n ALA . 93  A 93  
A 94  1 n LEU . 94  A 94  
A 95  1 n LEU . 95  A 95  
A 96  1 n LYS . 96  A 96  
A 97  1 n LYS . 97  A 97  
A 98  1 n PHE . 98  A 98  
A 99  1 n GLU . 99  A 99  
A 100 1 n ASP . 100 A 100 
A 101 1 n PHE . 101 A 101 
A 102 1 n PHE . 102 A 102 
A 103 1 n ILE . 103 A 103 
A 104 1 n ILE . 104 A 104 
A 105 1 n PRO . 105 A 105 
A 106 1 n MET . 106 A 106 
A 107 1 n LEU . 107 A 107 
A 108 1 n GLY . 108 A 108 
A 109 1 n ASN . 109 A 109 
A 110 1 n HIS . 110 A 110 
A 111 1 n ASP . 111 A 111 
A 112 1 n VAL . 112 A 112 
A 113 1 n TYR . 113 A 113 
A 114 1 n PRO . 114 A 114 
A 115 1 n ALA . 115 A 115 
A 116 1 n ASN . 116 A 116 
A 117 1 n GLN . 117 A 117 
A 118 1 n MET . 118 A 118 
A 119 1 n ALA . 119 A 119 
A 120 1 n ILE . 120 A 120 
A 121 1 n ASN . 121 A 121 
A 122 1 n SER . 122 A 122 
A 123 1 n GLN . 123 A 123 
A 124 1 n TRP . 124 A 124 
A 125 1 n ILE . 125 A 125 
A 126 1 n PHE . 126 A 126 
A 127 1 n GLN . 127 A 127 
A 128 1 n PHE . 128 A 128 
A 129 1 n ALA . 129 A 129 
A 130 1 n ALA . 130 A 130 
A 131 1 n GLU . 131 A 131 
A 132 1 n GLN . 132 A 132 
A 133 1 n PHE . 133 A 133 
A 134 1 n ALA . 134 A 134 
A 135 1 n PRO . 135 A 135 
A 136 1 n PHE . 136 A 136 
A 137 1 n LEU . 137 A 137 
A 138 1 n SER . 138 A 138 
A 139 1 n GLN . 139 A 139 
A 140 1 n ASN . 140 A 140 
A 141 1 n ALA . 141 A 141 
A 142 1 n ILE . 142 A 142 
A 143 1 n GLU . 143 A 143 
A 144 1 n SER . 144 A 144 
A 145 1 n PHE . 145 A 145 
A 146 1 n LYS . 146 A 146 
A 147 1 n HIS . 147 A 147 
A 148 1 n GLY . 148 A 148 
A 149 1 n GLY . 149 A 149 
A 150 1 n TYR . 150 A 150 
A 151 1 n TYR . 151 A 151 
A 152 1 n THR . 152 A 152 
A 153 1 n MET . 153 A 153 
A 154 1 n PRO . 154 A 154 
A 155 1 n PHE . 155 A 155 
A 156 1 n PRO . 156 A 156 
A 157 1 n ALA . 157 A 157 
A 158 1 n HIS . 158 A 158 
A 159 1 n LEU . 159 A 159 
A 160 1 n GLY . 160 A 160 
A 161 1 n ILE . 161 A 161 
A 162 1 n LYS . 162 A 162 
A 163 1 n VAL . 163 A 163 
A 164 1 n PRO . 164 A 164 
A 165 1 n LEU . 165 A 165 
A 166 1 n ASN . 166 A 166 
A 167 1 n ALA . 167 A 167 
A 168 1 n VAL . 168 A 168 
A 169 1 n VAL . 169 A 169 
A 170 1 n LEU . 170 A 170 
A 171 1 n ASN . 171 A 171 
A 172 1 n THR . 172 A 172 
A 173 1 n VAL . 173 A 173 
A 174 1 n LEU . 174 A 174 
A 175 1 n TYR . 175 A 175 
A 176 1 n TYR . 176 A 176 
A 177 1 n ASN . 177 A 177 
A 178 1 n TYR . 178 A 178 
A 179 1 n ASN . 179 A 179 
A 180 1 n LYS . 180 A 180 
A 181 1 n GLN . 181 A 181 
A 182 1 n THR . 182 A 182 
A 183 1 n MET . 183 A 183 
A 184 1 n ASP . 184 A 184 
A 185 1 n SER . 185 A 185 
A 186 1 n THR . 186 A 186 
A 187 1 n ASP . 187 A 187 
A 188 1 n PRO . 188 A 188 
A 189 1 n LEU . 189 A 189 
A 190 1 n GLY . 190 A 190 
A 191 1 n GLN . 191 A 191 
A 192 1 n PHE . 192 A 192 
A 193 1 n GLU . 193 A 193 
A 194 1 n TRP . 194 A 194 
A 195 1 n PHE . 195 A 195 
A 196 1 n LYS . 196 A 196 
A 197 1 n THR . 197 A 197 
A 198 1 n VAL . 198 A 198 
A 199 1 n MET . 199 A 199 
A 200 1 n ASP . 200 A 200 
A 201 1 n GLY . 201 A 201 
A 202 1 n TYR . 202 A 202 
A 203 1 n ARG . 203 A 203 
A 204 1 n LYS . 204 A 204 
A 205 1 n THR . 205 A 205 
A 206 1 n GLY . 206 A 206 
A 207 1 n GLN . 207 A 207 
A 208 1 n ARG . 208 A 208 
A 209 1 n ALA . 209 A 209 
A 210 1 n ILE . 210 A 210 
A 211 1 n VAL . 211 A 211 
A 212 1 n SER . 212 A 212 
A 213 1 n MET . 213 A 213 
A 214 1 n HIS . 214 A 214 
A 215 1 n ILE . 215 A 215 
A 216 1 n CYS . 216 A 216 
A 217 1 n PRO . 217 A 217 
A 218 1 n GLY . 218 A 218 
A 219 1 n VAL . 219 A 219 
A 220 1 n ALA . 220 A 220 
A 221 1 n GLU . 221 A 221 
A 222 1 n ARG . 222 A 222 
A 223 1 n PHE . 223 A 223 
A 224 1 n ASN . 224 A 224 
A 225 1 n TYR . 225 A 225 
A 226 1 n SER . 226 A 226 
A 227 1 n ASP . 227 A 227 
A 228 1 n GLN . 228 A 228 
A 229 1 n LEU . 229 A 229 
A 230 1 n TYR . 230 A 230 
A 231 1 n PRO . 231 A 231 
A 232 1 n GLN . 232 A 232 
A 233 1 n TYR . 233 A 233 
A 234 1 n ASN . 234 A 234 
A 235 1 n ASP . 235 A 235 
A 236 1 n ARG . 236 A 236 
A 237 1 n LEU . 237 A 237 
A 238 1 n VAL . 238 A 238 
A 239 1 n ASP . 239 A 239 
A 240 1 n SER . 240 A 240 
A 241 1 n LEU . 241 A 241 
A 242 1 n ALA . 242 A 242 
A 243 1 n GLU . 243 A 243 
A 244 1 n TYR . 244 A 244 
A 245 1 n ASN . 245 A 245 
A 246 1 n ASP . 246 A 246 
A 247 1 n VAL . 247 A 247 
A 248 1 n ILE . 248 A 248 
A 249 1 n LEU . 249 A 249 
A 250 1 n GLY . 250 A 250 
A 251 1 n VAL . 251 A 251 
A 252 1 n LEU . 252 A 252 
A 253 1 n CYS . 253 A 253 
A 254 1 n GLY . 254 A 254 
A 255 1 n HIS . 255 A 255 
A 256 1 n LEU . 256 A 256 
A 257 1 n HIS . 257 A 257 
A 258 1 n THR . 258 A 258 
A 259 1 n ASP . 259 A 259 
A 260 1 n THR . 260 A 260 
A 261 1 n PHE . 261 A 261 
A 262 1 n ARG . 262 A 262 
A 263 1 n ILE . 263 A 263 
A 264 1 n LEU . 264 A 264 
A 265 1 n SER . 265 A 265 
A 266 1 n LYS . 266 A 266 
A 267 1 n GLY . 267 A 267 
A 268 1 n ASN . 268 A 268 
A 269 1 n LYS . 269 A 269 
A 270 1 n LYS . 270 A 270 
A 271 1 n VAL . 271 A 271 
A 272 1 n MET . 272 A 272 
A 273 1 n ALA . 273 A 273 
A 274 1 n PHE . 274 A 274 
A 275 1 n ILE . 275 A 275 
A 276 1 n GLY . 276 A 276 
A 277 1 n PRO . 277 A 277 
A 278 1 n SER . 278 A 278 
A 279 1 n VAL . 279 A 279 
A 280 1 n ASP . 280 A 280 
A 281 1 n THR . 281 A 281 
A 282 1 n TRP . 282 A 282 
A 283 1 n LEU . 283 A 283 
A 284 1 n GLY . 284 A 284 
A 285 1 n THR . 285 A 285 
A 286 1 n SER . 286 A 286 
A 287 1 n PRO . 287 A 287 
A 288 1 n SER . 288 A 288 
A 289 1 n ILE . 289 A 289 
A 290 1 n ARG . 290 A 290 
A 291 1 n LYS . 291 A 291 
A 292 1 n TYR . 292 A 292 
A 293 1 n ASP . 293 A 293 
A 294 1 n VAL . 294 A 294 
A 295 1 n GLY . 295 A 295 
A 296 1 n ASN . 296 A 296 
A 297 1 n GLY . 297 A 297 
A 298 1 n GLN . 298 A 298 
A 299 1 n GLY . 299 A 299 
A 300 1 n TYR . 300 A 300 
A 301 1 n MET . 301 A 301 
A 302 1 n LYS . 302 A 302 
A 303 1 n GLU . 303 A 303 
A 304 1 n PHE . 304 A 304 
A 305 1 n LYS . 305 A 305 
A 306 1 n ASN . 306 A 306 
A 307 1 n TYR . 307 A 307 
A 308 1 n PHE . 308 A 308 
A 309 1 n ASN . 309 A 309 
A 310 1 n TYR . 310 A 310 
A 311 1 n GLY . 311 A 311 
A 312 1 n SER . 312 A 312 
A 313 1 n SER . 313 A 313 
A 314 1 n SER . 314 A 314 
A 315 1 n GLU . 315 A 315 
A 316 1 n TYR . 316 A 316 
A 317 1 n GLY . 317 A 317 
A 318 1 n LEU . 318 A 318 
A 319 1 n LYS . 319 A 319 
A 320 1 n GLU . 320 A 320 
A 321 1 n LEU . 321 A 321 
A 322 1 n SER . 322 A 322 
A 323 1 n PRO . 323 A 323 
A 324 1 n LYS . 324 A 324 
A 325 1 n GLU . 325 A 325 
A 326 1 n PHE . 326 A 326 
A 327 1 n GLU . 327 A 327 
A 328 1 n ILE . 328 A 328 
A 329 1 n LEU . 329 A 329 
A 330 1 n ALA . 330 A 330 
A 331 1 n ALA . 331 A 331 
A 332 1 n ARG . 332 A 332 
A 333 1 n MET . 333 A 333 
A 334 1 n ASP . 334 A 334 
A 335 1 n LYS . 335 A 335 
A 336 1 n ASP . 336 A 336 
A 337 1 n LEU . 337 A 337 
A 338 1 n GLN . 338 A 338 
A 339 1 n LEU . 339 A 339 
A 340 1 n PHE . 340 A 340 
A 341 1 n ASN . 341 A 341 
A 342 1 n LYS . 342 A 342 
A 343 1 n TYR . 343 A 343 
A 344 1 n HIS . 344 A 344 
A 345 1 n LEU . 345 A 345 
A 346 1 n HIS . 346 A 346 
A 347 1 n PHE . 347 A 347 
A 348 1 n ARG . 348 A 348 
A 349 1 n ALA . 349 A 349 
A 350 1 n ASP . 350 A 350 
A 351 1 n THR . 351 A 351 
A 352 1 n PRO . 352 A 352 
A 353 1 n GLY . 353 A 353 
A 354 1 n PHE . 354 A 354 
A 355 1 n THR . 355 A 355 
#
_software.classification other
_software.date           ?
_software.description    "Structure prediction"
_software.name           AlphaFold
_software.pdbx_ordinal   1
_software.type           package
_software.version        "AlphaFold-beta-20231127 (7a14c934-fe78-43c1-a552-7fb305b0ebd1 @ 2024-08-30 11:40:24)"
#
loop_
_struct_asym.entity_id
_struct_asym.id
1 A 
2 B 
3 C 
#
loop_
_struct_conn.conn_type_id
_struct_conn.id
_struct_conn.pdbx_ptnr1_PDB_ins_code
_struct_conn.pdbx_ptnr1_label_alt_id
_struct_conn.pdbx_ptnr2_PDB_ins_code
_struct_conn.pdbx_ptnr2_label_alt_id
_struct_conn.pdbx_role
_struct_conn.pdbx_value_order
_struct_conn.ptnr1_auth_asym_id
_struct_conn.ptnr1_auth_seq_id
_struct_conn.ptnr1_label_asym_id
_struct_conn.ptnr1_label_atom_id
_struct_conn.ptnr1_label_comp_id
_struct_conn.ptnr1_label_seq_id
_struct_conn.ptnr1_symmetry
_struct_conn.ptnr2_auth_asym_id
_struct_conn.ptnr2_auth_seq_id
_struct_conn.ptnr2_label_asym_id
_struct_conn.ptnr2_label_atom_id
_struct_conn.ptnr2_label_comp_id
_struct_conn.ptnr2_label_seq_id
_struct_conn.ptnr2_symmetry
covale covale1  ? ? ? ? ? ? B 1 B C1 NAG . 1_555 A 90  A ND2 ASN 90  1_555 
covale covale2  ? ? ? ? ? ? C 1 C C1 NAG . 1_555 A 224 A ND2 ASN 224 1_555 
covale covale3  ? ? ? ? ? ? B 1 B O4 NAG . 1_555 B 2   B C1  NAG .   1_555 
covale covale4  ? ? ? ? ? ? B 2 B O4 NAG . 1_555 B 3   B C1  MAN .   1_555 
covale covale5  ? ? ? ? ? ? B 3 B O2 MAN . 1_555 B 4   B C1  MAN .   1_555 
covale covale6  ? ? ? ? ? ? B 4 B O2 MAN . 1_555 B 5   B C1  MAN .   1_555 
covale covale7  ? ? ? ? ? ? B 4 B O6 MAN . 1_555 B 6   B C1  MAN .   1_555 
covale covale8  ? ? ? ? ? ? B 6 B O2 MAN . 1_555 B 7   B C1  MAN .   1_555 
covale covale9  ? ? ? ? ? ? B 6 B O6 MAN . 1_555 B 8   B C1  MAN .   1_555 
covale covale10 ? ? ? ? ? ? C 1 C O4 NAG . 1_555 C 2   C C1  NAG .   1_555 
covale covale11 ? ? ? ? ? ? C 2 C O4 NAG . 1_555 C 3   C C1  MAN .   1_555 
covale covale12 ? ? ? ? ? ? C 3 C O2 MAN . 1_555 C 4   C C1  MAN .   1_555 
covale covale13 ? ? ? ? ? ? C 4 C O2 MAN . 1_555 C 5   C C1  MAN .   1_555 
covale covale14 ? ? ? ? ? ? C 4 C O6 MAN . 1_555 C 6   C C1  MAN .   1_555 
covale covale15 ? ? ? ? ? ? C 6 C O2 MAN . 1_555 C 7   C C1  MAN .   1_555 
covale covale16 ? ? ? ? ? ? C 6 C O6 MAN . 1_555 C 8   C C1  MAN .   1_555 
#
_struct_conn_type.criteria  ?
_struct_conn_type.id        covale
_struct_conn_type.reference ?
#
loop_
_atom_site.group_PDB
_atom_site.id
_atom_site.type_symbol
_atom_site.label_atom_id
_atom_site.label_alt_id
_atom_site.label_comp_id
_atom_site.label_asym_id
_atom_site.label_entity_id
_atom_site.label_seq_id
_atom_site.pdbx_PDB_ins_code
_atom_site.Cartn_x
_atom_site.Cartn_y
_atom_site.Cartn_z
_atom_site.occupancy
_atom_site.B_iso_or_equiv
_atom_site.auth_seq_id
_atom_site.auth_asym_id
_atom_site.pdbx_PDB_model_num
ATOM   1    N N   . PHE A 1 1   ? -14.883 15.338  0.349   1.00 95.62 1   A 1 
ATOM   2    C CA  . PHE A 1 1   ? -13.597 15.585  -0.294  1.00 96.87 1   A 1 
ATOM   3    C C   . PHE A 1 1   ? -13.073 14.312  -0.947  1.00 97.28 1   A 1 
ATOM   4    O O   . PHE A 1 1   ? -13.641 13.230  -0.747  1.00 96.70 1   A 1 
ATOM   5    C CB  . PHE A 1 1   ? -12.565 16.131  0.705   1.00 95.80 1   A 1 
ATOM   6    C CG  . PHE A 1 1   ? -12.145 15.137  1.756   1.00 96.50 1   A 1 
ATOM   7    C CD1 . PHE A 1 1   ? -12.914 14.924  2.902   1.00 95.96 1   A 1 
ATOM   8    C CD2 . PHE A 1 1   ? -10.948 14.433  1.632   1.00 95.64 1   A 1 
ATOM   9    C CE1 . PHE A 1 1   ? -12.516 14.036  3.886   1.00 94.31 1   A 1 
ATOM   10   C CE2 . PHE A 1 1   ? -10.538 13.540  2.608   1.00 94.40 1   A 1 
ATOM   11   C CZ  . PHE A 1 1   ? -11.326 13.337  3.736   1.00 95.21 1   A 1 
ATOM   12   N N   . GLU A 1 2   ? -12.022 14.432  -1.751  1.00 97.37 2   A 1 
ATOM   13   C CA  . GLU A 1 2   ? -11.428 13.284  -2.420  1.00 97.46 2   A 1 
ATOM   14   C C   . GLU A 1 2   ? -10.025 13.039  -1.872  1.00 97.76 2   A 1 
ATOM   15   O O   . GLU A 1 2   ? -9.346  13.965  -1.427  1.00 97.47 2   A 1 
ATOM   16   C CB  . GLU A 1 2   ? -11.381 13.513  -3.930  1.00 96.56 2   A 1 
ATOM   17   C CG  . GLU A 1 2   ? -12.763 13.659  -4.557  1.00 92.69 2   A 1 
ATOM   18   C CD  . GLU A 1 2   ? -12.716 13.775  -6.069  1.00 90.07 2   A 1 
ATOM   19   O OE1 . GLU A 1 2   ? -11.873 14.529  -6.584  1.00 83.42 2   A 1 
ATOM   20   O OE2 . GLU A 1 2   ? -13.529 13.113  -6.741  1.00 82.22 2   A 1 
ATOM   21   N N   . MET A 1 3   ? -9.596  11.773  -1.924  1.00 98.11 3   A 1 
ATOM   22   C CA  . MET A 1 3   ? -8.307  11.393  -1.363  1.00 98.38 3   A 1 
ATOM   23   C C   . MET A 1 3   ? -7.619  10.322  -2.203  1.00 98.46 3   A 1 
ATOM   24   O O   . MET A 1 3   ? -8.208  9.298   -2.521  1.00 98.21 3   A 1 
ATOM   25   C CB  . MET A 1 3   ? -8.514  10.877  0.069   1.00 98.16 3   A 1 
ATOM   26   C CG  . MET A 1 3   ? -7.269  10.337  0.740   1.00 97.53 3   A 1 
ATOM   27   S SD  . MET A 1 3   ? -7.572  9.921   2.485   1.00 96.78 3   A 1 
ATOM   28   C CE  . MET A 1 3   ? -8.672  8.518   2.305   1.00 90.97 3   A 1 
ATOM   29   N N   . TRP A 1 4   ? -6.361  10.573  -2.550  1.00 98.43 4   A 1 
ATOM   30   C CA  . TRP A 1 4   ? -5.578  9.627   -3.330  1.00 98.57 4   A 1 
ATOM   31   C C   . TRP A 1 4   ? -4.936  8.564   -2.432  1.00 98.63 4   A 1 
ATOM   32   O O   . TRP A 1 4   ? -4.645  8.824   -1.260  1.00 98.52 4   A 1 
ATOM   33   C CB  . TRP A 1 4   ? -4.452  10.350  -4.081  1.00 98.33 4   A 1 
ATOM   34   C CG  . TRP A 1 4   ? -4.926  11.316  -5.120  1.00 98.20 4   A 1 
ATOM   35   C CD1 . TRP A 1 4   ? -5.195  12.645  -4.949  1.00 97.58 4   A 1 
ATOM   36   C CD2 . TRP A 1 4   ? -5.173  11.031  -6.504  1.00 98.02 4   A 1 
ATOM   37   N NE1 . TRP A 1 4   ? -5.593  13.212  -6.138  1.00 97.31 4   A 1 
ATOM   38   C CE2 . TRP A 1 4   ? -5.591  12.237  -7.109  1.00 97.63 4   A 1 
ATOM   39   C CE3 . TRP A 1 4   ? -5.082  9.878   -7.290  1.00 97.60 4   A 1 
ATOM   40   C CZ2 . TRP A 1 4   ? -5.910  12.316  -8.470  1.00 97.07 4   A 1 
ATOM   41   C CZ3 . TRP A 1 4   ? -5.407  9.956   -8.643  1.00 97.04 4   A 1 
ATOM   42   C CH2 . TRP A 1 4   ? -5.814  11.175  -9.214  1.00 96.78 4   A 1 
ATOM   43   N N   . GLN A 1 5   ? -4.719  7.374   -3.000  1.00 98.43 5   A 1 
ATOM   44   C CA  . GLN A 1 5   ? -4.011  6.310   -2.296  1.00 98.34 5   A 1 
ATOM   45   C C   . GLN A 1 5   ? -2.845  5.907   -3.202  1.00 98.16 5   A 1 
ATOM   46   O O   . GLN A 1 5   ? -3.056  5.317   -4.261  1.00 97.55 5   A 1 
ATOM   47   C CB  . GLN A 1 5   ? -4.909  5.108   -2.031  1.00 98.11 5   A 1 
ATOM   48   C CG  . GLN A 1 5   ? -4.174  3.976   -1.315  1.00 97.72 5   A 1 
ATOM   49   C CD  . GLN A 1 5   ? -5.040  2.754   -1.081  1.00 97.79 5   A 1 
ATOM   50   O OE1 . GLN A 1 5   ? -6.050  2.550   -1.753  1.00 93.32 5   A 1 
ATOM   51   N NE2 . GLN A 1 5   ? -4.633  1.914   -0.126  1.00 92.50 5   A 1 
ATOM   52   N N   . LEU A 1 6   ? -1.633  6.239   -2.781  1.00 98.48 6   A 1 
ATOM   53   C CA  . LEU A 1 6   ? -0.420  5.952   -3.532  1.00 98.32 6   A 1 
ATOM   54   C C   . LEU A 1 6   ? 0.347   4.882   -2.771  1.00 98.28 6   A 1 
ATOM   55   O O   . LEU A 1 6   ? 0.784   5.110   -1.643  1.00 97.38 6   A 1 
ATOM   56   C CB  . LEU A 1 6   ? 0.419   7.233   -3.639  1.00 97.88 6   A 1 
ATOM   57   C CG  . LEU A 1 6   ? 1.783   7.151   -4.325  1.00 97.13 6   A 1 
ATOM   58   C CD1 . LEU A 1 6   ? 1.619   6.729   -5.776  1.00 95.91 6   A 1 
ATOM   59   C CD2 . LEU A 1 6   ? 2.464   8.514   -4.236  1.00 95.63 6   A 1 
ATOM   60   N N   . THR A 1 7   ? 0.517   3.706   -3.382  1.00 97.73 7   A 1 
ATOM   61   C CA  . THR A 1 7   ? 1.154   2.612   -2.657  1.00 97.63 7   A 1 
ATOM   62   C C   . THR A 1 7   ? 2.094   1.744   -3.476  1.00 97.34 7   A 1 
ATOM   63   O O   . THR A 1 7   ? 1.912   1.580   -4.690  1.00 96.51 7   A 1 
ATOM   64   C CB  . THR A 1 7   ? 0.074   1.707   -2.013  1.00 96.89 7   A 1 
ATOM   65   O OG1 . THR A 1 7   ? 0.684   0.775   -1.121  1.00 92.65 7   A 1 
ATOM   66   C CG2 . THR A 1 7   ? -0.715  0.953   -3.084  1.00 93.38 7   A 1 
ATOM   67   N N   . ASP A 1 8   ? 3.102   1.198   -2.800  1.00 97.68 8   A 1 
ATOM   68   C CA  . ASP A 1 8   ? 4.051   0.261   -3.375  1.00 97.76 8   A 1 
ATOM   69   C C   . ASP A 1 8   ? 4.681   0.718   -4.688  1.00 97.75 8   A 1 
ATOM   70   O O   . ASP A 1 8   ? 4.457   0.132   -5.747  1.00 96.57 8   A 1 
ATOM   71   C CB  . ASP A 1 8   ? 3.376   -1.098  -3.538  1.00 97.49 8   A 1 
ATOM   72   C CG  . ASP A 1 8   ? 2.972   -1.695  -2.207  1.00 97.04 8   A 1 
ATOM   73   O OD1 . ASP A 1 8   ? 3.829   -2.314  -1.545  1.00 94.08 8   A 1 
ATOM   74   O OD2 . ASP A 1 8   ? 1.800   -1.525  -1.800  1.00 94.58 8   A 1 
ATOM   75   N N   . ILE A 1 9   ? 5.486   1.764   -4.596  1.00 97.34 9   A 1 
ATOM   76   C CA  . ILE A 1 9   ? 6.166   2.311   -5.759  1.00 97.08 9   A 1 
ATOM   77   C C   . ILE A 1 9   ? 7.377   1.469   -6.155  1.00 96.64 9   A 1 
ATOM   78   O O   . ILE A 1 9   ? 7.540   1.128   -7.329  1.00 94.96 9   A 1 
ATOM   79   C CB  . ILE A 1 9   ? 6.619   3.764   -5.502  1.00 96.74 9   A 1 
ATOM   80   C CG1 . ILE A 1 9   ? 5.398   4.652   -5.233  1.00 94.93 9   A 1 
ATOM   81   C CG2 . ILE A 1 9   ? 7.408   4.289   -6.697  1.00 94.62 9   A 1 
ATOM   82   C CD1 . ILE A 1 9   ? 5.750   6.067   -4.810  1.00 93.15 9   A 1 
ATOM   83   N N   . HIS A 1 10  ? 8.229   1.122   -5.181  1.00 96.70 10  A 1 
ATOM   84   C CA  . HIS A 1 10  ? 9.456   0.365   -5.429  1.00 96.50 10  A 1 
ATOM   85   C C   . HIS A 1 10  ? 10.242  0.974   -6.588  1.00 96.42 10  A 1 
ATOM   86   O O   . HIS A 1 10  ? 10.480  0.337   -7.615  1.00 94.82 10  A 1 
ATOM   87   C CB  . HIS A 1 10  ? 9.123   -1.099  -5.729  1.00 96.06 10  A 1 
ATOM   88   C CG  . HIS A 1 10  ? 8.535   -1.840  -4.572  1.00 96.12 10  A 1 
ATOM   89   N ND1 . HIS A 1 10  ? 9.295   -2.346  -3.539  1.00 92.60 10  A 1 
ATOM   90   C CD2 . HIS A 1 10  ? 7.249   -2.156  -4.274  1.00 93.33 10  A 1 
ATOM   91   C CE1 . HIS A 1 10  ? 8.507   -2.943  -2.650  1.00 93.61 10  A 1 
ATOM   92   N NE2 . HIS A 1 10  ? 7.263   -2.841  -3.084  1.00 93.99 10  A 1 
ATOM   93   N N   . LEU A 1 11  ? 10.640  2.222   -6.412  1.00 96.59 11  A 1 
ATOM   94   C CA  . LEU A 1 11  ? 11.367  2.970   -7.429  1.00 96.31 11  A 1 
ATOM   95   C C   . LEU A 1 11  ? 12.800  2.492   -7.627  1.00 96.28 11  A 1 
ATOM   96   O O   . LEU A 1 11  ? 13.591  2.456   -6.686  1.00 95.12 11  A 1 
ATOM   97   C CB  . LEU A 1 11  ? 11.382  4.454   -7.066  1.00 95.48 11  A 1 
ATOM   98   C CG  . LEU A 1 11  ? 12.128  5.381   -8.032  1.00 93.40 11  A 1 
ATOM   99   C CD1 . LEU A 1 11  ? 11.464  5.341   -9.399  1.00 90.00 11  A 1 
ATOM   100  C CD2 . LEU A 1 11  ? 12.137  6.792   -7.472  1.00 89.32 11  A 1 
ATOM   101  N N   . ASP A 1 12  ? 13.132  2.143   -8.864  1.00 95.91 12  A 1 
ATOM   102  C CA  . ASP A 1 12  ? 14.487  1.723   -9.207  1.00 95.67 12  A 1 
ATOM   103  C C   . ASP A 1 12  ? 15.176  2.854   -9.971  1.00 95.50 12  A 1 
ATOM   104  O O   . ASP A 1 12  ? 14.846  3.106   -11.130 1.00 94.74 12  A 1 
ATOM   105  C CB  . ASP A 1 12  ? 14.457  0.459   -10.067 1.00 94.83 12  A 1 
ATOM   106  C CG  . ASP A 1 12  ? 15.851  -0.075  -10.366 1.00 93.99 12  A 1 
ATOM   107  O OD1 . ASP A 1 12  ? 16.843  0.554   -9.950  1.00 92.23 12  A 1 
ATOM   108  O OD2 . ASP A 1 12  ? 15.946  -1.132  -11.014 1.00 91.31 12  A 1 
ATOM   109  N N   . PRO A 1 13  ? 16.131  3.526   -9.346  1.00 94.47 13  A 1 
ATOM   110  C CA  . PRO A 1 13  ? 16.830  4.630   -10.003 1.00 93.44 13  A 1 
ATOM   111  C C   . PRO A 1 13  ? 17.767  4.183   -11.121 1.00 93.32 13  A 1 
ATOM   112  O O   . PRO A 1 13  ? 18.225  5.013   -11.908 1.00 92.10 13  A 1 
ATOM   113  C CB  . PRO A 1 13  ? 17.595  5.286   -8.852  1.00 92.23 13  A 1 
ATOM   114  C CG  . PRO A 1 13  ? 17.921  4.129   -7.965  1.00 90.56 13  A 1 
ATOM   115  C CD  . PRO A 1 13  ? 16.640  3.317   -7.973  1.00 93.08 13  A 1 
ATOM   116  N N   . MET A 1 14  ? 18.040  2.888   -11.200 1.00 94.05 14  A 1 
ATOM   117  C CA  . MET A 1 14  ? 18.956  2.377   -12.217 1.00 93.64 14  A 1 
ATOM   118  C C   . MET A 1 14  ? 18.270  1.762   -13.432 1.00 94.75 14  A 1 
ATOM   119  O O   . MET A 1 14  ? 18.942  1.229   -14.315 1.00 94.07 14  A 1 
ATOM   120  C CB  . MET A 1 14  ? 19.911  1.353   -11.592 1.00 92.02 14  A 1 
ATOM   121  C CG  . MET A 1 14  ? 20.809  1.951   -10.518 1.00 87.64 14  A 1 
ATOM   122  S SD  . MET A 1 14  ? 22.061  0.792   -9.935  1.00 79.64 14  A 1 
ATOM   123  C CE  . MET A 1 14  ? 21.042  -0.347  -8.995  1.00 69.91 14  A 1 
ATOM   124  N N   . TYR A 1 15  ? 16.940  1.854   -13.494 1.00 94.55 15  A 1 
ATOM   125  C CA  . TYR A 1 15  ? 16.206  1.310   -14.629 1.00 95.34 15  A 1 
ATOM   126  C C   . TYR A 1 15  ? 16.741  1.934   -15.919 1.00 95.45 15  A 1 
ATOM   127  O O   . TYR A 1 15  ? 16.886  3.150   -16.021 1.00 94.40 15  A 1 
ATOM   128  C CB  . TYR A 1 15  ? 14.710  1.601   -14.487 1.00 95.61 15  A 1 
ATOM   129  C CG  . TYR A 1 15  ? 13.863  1.004   -15.598 1.00 96.47 15  A 1 
ATOM   130  C CD1 . TYR A 1 15  ? 13.790  1.615   -16.852 1.00 96.08 15  A 1 
ATOM   131  C CD2 . TYR A 1 15  ? 13.142  -0.162  -15.394 1.00 96.10 15  A 1 
ATOM   132  C CE1 . TYR A 1 15  ? 13.033  1.066   -17.871 1.00 95.82 15  A 1 
ATOM   133  C CE2 . TYR A 1 15  ? 12.369  -0.721  -16.412 1.00 95.88 15  A 1 
ATOM   134  C CZ  . TYR A 1 15  ? 12.321  -0.104  -17.653 1.00 96.52 15  A 1 
ATOM   135  O OH  . TYR A 1 15  ? 11.559  -0.646  -18.661 1.00 96.13 15  A 1 
ATOM   136  N N   . THR A 1 16  ? 17.026  1.085   -16.906 1.00 96.24 16  A 1 
ATOM   137  C CA  . THR A 1 16  ? 17.568  1.546   -18.177 1.00 96.68 16  A 1 
ATOM   138  C C   . THR A 1 16  ? 16.719  1.069   -19.357 1.00 97.22 16  A 1 
ATOM   139  O O   . THR A 1 16  ? 16.511  -0.129  -19.539 1.00 96.92 16  A 1 
ATOM   140  C CB  . THR A 1 16  ? 19.010  1.034   -18.360 1.00 96.12 16  A 1 
ATOM   141  O OG1 . THR A 1 16  ? 19.817  1.496   -17.281 1.00 92.67 16  A 1 
ATOM   142  C CG2 . THR A 1 16  ? 19.601  1.532   -19.675 1.00 92.31 16  A 1 
ATOM   143  N N   . VAL A 1 17  ? 16.225  2.008   -20.147 1.00 97.30 17  A 1 
ATOM   144  C CA  . VAL A 1 17  ? 15.426  1.678   -21.317 1.00 97.58 17  A 1 
ATOM   145  C C   . VAL A 1 17  ? 16.259  0.862   -22.302 1.00 97.68 17  A 1 
ATOM   146  O O   . VAL A 1 17  ? 17.425  1.176   -22.537 1.00 96.84 17  A 1 
ATOM   147  C CB  . VAL A 1 17  ? 14.918  2.953   -22.017 1.00 97.05 17  A 1 
ATOM   148  C CG1 . VAL A 1 17  ? 14.125  2.601   -23.271 1.00 94.87 17  A 1 
ATOM   149  C CG2 . VAL A 1 17  ? 14.049  3.762   -21.065 1.00 95.15 17  A 1 
ATOM   150  N N   . GLY A 1 18  ? 15.655  -0.180  -22.859 1.00 97.37 18  A 1 
ATOM   151  C CA  . GLY A 1 18  ? 16.361  -1.015  -23.819 1.00 97.52 18  A 1 
ATOM   152  C C   . GLY A 1 18  ? 17.207  -2.114  -23.202 1.00 98.04 18  A 1 
ATOM   153  O O   . GLY A 1 18  ? 17.891  -2.846  -23.916 1.00 97.17 18  A 1 
ATOM   154  N N   . SER A 1 19  ? 17.173  -2.231  -21.881 1.00 97.45 19  A 1 
ATOM   155  C CA  . SER A 1 19  ? 17.936  -3.258  -21.192 1.00 97.37 19  A 1 
ATOM   156  C C   . SER A 1 19  ? 17.159  -4.576  -21.144 1.00 97.46 19  A 1 
ATOM   157  O O   . SER A 1 19  ? 16.046  -4.679  -21.667 1.00 97.03 19  A 1 
ATOM   158  C CB  . SER A 1 19  ? 18.282  -2.800  -19.774 1.00 96.73 19  A 1 
ATOM   159  O OG  . SER A 1 19  ? 17.118  -2.567  -19.014 1.00 94.63 19  A 1 
ATOM   160  N N   . ASP A 1 20  ? 17.765  -5.590  -20.526 1.00 96.83 20  A 1 
ATOM   161  C CA  . ASP A 1 20  ? 17.184  -6.921  -20.422 1.00 96.64 20  A 1 
ATOM   162  C C   . ASP A 1 20  ? 16.293  -7.068  -19.182 1.00 96.19 20  A 1 
ATOM   163  O O   . ASP A 1 20  ? 16.779  -6.971  -18.056 1.00 95.45 20  A 1 
ATOM   164  C CB  . ASP A 1 20  ? 18.317  -7.953  -20.378 1.00 96.39 20  A 1 
ATOM   165  C CG  . ASP A 1 20  ? 17.823  -9.388  -20.465 1.00 95.96 20  A 1 
ATOM   166  O OD1 . ASP A 1 20  ? 16.602  -9.621  -20.417 1.00 94.38 20  A 1 
ATOM   167  O OD2 . ASP A 1 20  ? 18.674  -10.292 -20.581 1.00 94.06 20  A 1 
ATOM   168  N N   . PRO A 1 21  ? 14.989  -7.313  -19.376 1.00 96.13 21  A 1 
ATOM   169  C CA  . PRO A 1 21  ? 14.071  -7.482  -18.249 1.00 94.82 21  A 1 
ATOM   170  C C   . PRO A 1 21  ? 14.478  -8.624  -17.321 1.00 93.94 21  A 1 
ATOM   171  O O   . PRO A 1 21  ? 14.197  -8.591  -16.123 1.00 92.49 21  A 1 
ATOM   172  C CB  . PRO A 1 21  ? 12.727  -7.759  -18.925 1.00 94.08 21  A 1 
ATOM   173  C CG  . PRO A 1 21  ? 12.830  -6.981  -20.200 1.00 93.83 21  A 1 
ATOM   174  C CD  . PRO A 1 21  ? 14.244  -7.270  -20.654 1.00 95.74 21  A 1 
ATOM   175  N N   . LEU A 1 22  ? 15.144  -9.634  -17.874 1.00 94.97 22  A 1 
ATOM   176  C CA  . LEU A 1 22  ? 15.594  -10.769 -17.074 1.00 93.70 22  A 1 
ATOM   177  C C   . LEU A 1 22  ? 16.768  -10.382 -16.181 1.00 93.08 22  A 1 
ATOM   178  O O   . LEU A 1 22  ? 17.155  -11.133 -15.290 1.00 91.26 22  A 1 
ATOM   179  C CB  . LEU A 1 22  ? 15.988  -11.945 -17.975 1.00 93.28 22  A 1 
ATOM   180  C CG  . LEU A 1 22  ? 14.835  -12.571 -18.764 1.00 90.11 22  A 1 
ATOM   181  C CD1 . LEU A 1 22  ? 15.358  -13.699 -19.649 1.00 85.76 22  A 1 
ATOM   182  C CD2 . LEU A 1 22  ? 13.773  -13.102 -17.812 1.00 85.07 22  A 1 
ATOM   183  N N   . LYS A 1 23  ? 17.324  -9.194  -16.421 1.00 93.58 23  A 1 
ATOM   184  C CA  . LYS A 1 23  ? 18.417  -8.669  -15.609 1.00 93.21 23  A 1 
ATOM   185  C C   . LYS A 1 23  ? 17.931  -7.431  -14.857 1.00 93.20 23  A 1 
ATOM   186  O O   . LYS A 1 23  ? 18.672  -6.460  -14.677 1.00 91.83 23  A 1 
ATOM   187  C CB  . LYS A 1 23  ? 19.629  -8.342  -16.488 1.00 93.31 23  A 1 
ATOM   188  C CG  . LYS A 1 23  ? 20.231  -9.572  -17.155 1.00 92.40 23  A 1 
ATOM   189  C CD  . LYS A 1 23  ? 21.454  -9.227  -17.987 1.00 87.36 23  A 1 
ATOM   190  C CE  . LYS A 1 23  ? 22.036  -10.477 -18.635 1.00 82.48 23  A 1 
ATOM   191  N NZ  . LYS A 1 23  ? 23.218  -10.178 -19.478 1.00 73.33 23  A 1 
ATOM   192  N N   . LEU A 1 24  ? 16.657  -7.480  -14.431 1.00 93.74 24  A 1 
ATOM   193  C CA  . LEU A 1 24  ? 16.021  -6.409  -13.672 1.00 93.22 24  A 1 
ATOM   194  C C   . LEU A 1 24  ? 15.984  -5.056  -14.384 1.00 93.97 24  A 1 
ATOM   195  O O   . LEU A 1 24  ? 15.899  -4.011  -13.751 1.00 92.71 24  A 1 
ATOM   196  C CB  . LEU A 1 24  ? 16.690  -6.256  -12.299 1.00 91.57 24  A 1 
ATOM   197  C CG  . LEU A 1 24  ? 16.697  -7.515  -11.420 1.00 88.67 24  A 1 
ATOM   198  C CD1 . LEU A 1 24  ? 17.407  -7.226  -10.107 1.00 84.87 24  A 1 
ATOM   199  C CD2 . LEU A 1 24  ? 15.269  -7.975  -11.163 1.00 84.00 24  A 1 
ATOM   200  N N   . CYS A 1 25  ? 16.043  -5.091  -15.724 1.00 94.71 25  A 1 
ATOM   201  C CA  . CYS A 1 25  ? 15.990  -3.872  -16.528 1.00 95.23 25  A 1 
ATOM   202  C C   . CYS A 1 25  ? 17.113  -2.890  -16.184 1.00 95.21 25  A 1 
ATOM   203  O O   . CYS A 1 25  ? 16.920  -1.673  -16.216 1.00 94.29 25  A 1 
ATOM   204  C CB  . CYS A 1 25  ? 14.636  -3.186  -16.359 1.00 95.32 25  A 1 
ATOM   205  S SG  . CYS A 1 25  ? 13.214  -4.154  -16.912 1.00 95.00 25  A 1 
ATOM   206  N N   . ARG A 1 26  ? 18.286  -3.433  -15.846 1.00 94.86 26  A 1 
ATOM   207  C CA  . ARG A 1 26  ? 19.427  -2.595  -15.493 1.00 94.04 26  A 1 
ATOM   208  C C   . ARG A 1 26  ? 20.637  -2.806  -16.396 1.00 94.25 26  A 1 
ATOM   209  O O   . ARG A 1 26  ? 21.442  -1.900  -16.577 1.00 92.49 26  A 1 
ATOM   210  C CB  . ARG A 1 26  ? 19.846  -2.861  -14.042 1.00 92.51 26  A 1 
ATOM   211  C CG  . ARG A 1 26  ? 18.799  -2.497  -13.011 1.00 90.37 26  A 1 
ATOM   212  C CD  . ARG A 1 26  ? 19.204  -2.942  -11.621 1.00 87.43 26  A 1 
ATOM   213  N NE  . ARG A 1 26  ? 18.195  -2.601  -10.629 1.00 84.35 26  A 1 
ATOM   214  C CZ  . ARG A 1 26  ? 18.135  -3.105  -9.406  1.00 81.78 26  A 1 
ATOM   215  N NH1 . ARG A 1 26  ? 19.044  -3.980  -8.998  1.00 77.58 26  A 1 
ATOM   216  N NH2 . ARG A 1 26  ? 17.171  -2.732  -8.576  1.00 75.64 26  A 1 
ATOM   217  N N   . GLU A 1 27  ? 20.737  -4.007  -16.964 1.00 94.44 27  A 1 
ATOM   218  C CA  . GLU A 1 27  ? 21.887  -4.355  -17.786 1.00 94.68 27  A 1 
ATOM   219  C C   . GLU A 1 27  ? 21.487  -5.081  -19.056 1.00 96.17 27  A 1 
ATOM   220  O O   . GLU A 1 27  ? 20.323  -5.456  -19.244 1.00 95.42 27  A 1 
ATOM   221  C CB  . GLU A 1 27  ? 22.848  -5.245  -16.991 1.00 91.75 27  A 1 
ATOM   222  C CG  . GLU A 1 27  ? 23.315  -4.648  -15.673 1.00 83.99 27  A 1 
ATOM   223  C CD  . GLU A 1 27  ? 24.115  -5.644  -14.848 1.00 82.27 27  A 1 
ATOM   224  O OE1 . GLU A 1 27  ? 24.512  -6.698  -15.389 1.00 75.95 27  A 1 
ATOM   225  O OE2 . GLU A 1 27  ? 24.337  -5.369  -13.654 1.00 75.78 27  A 1 
ATOM   226  N N   . GLY A 1 28  ? 22.473  -5.301  -19.932 1.00 95.16 28  A 1 
ATOM   227  C CA  . GLY A 1 28  ? 22.238  -6.033  -21.155 1.00 96.08 28  A 1 
ATOM   228  C C   . GLY A 1 28  ? 21.365  -5.315  -22.166 1.00 97.18 28  A 1 
ATOM   229  O O   . GLY A 1 28  ? 21.092  -4.118  -22.045 1.00 96.04 28  A 1 
ATOM   230  N N   . LYS A 1 29  ? 20.921  -6.074  -23.174 1.00 97.15 29  A 1 
ATOM   231  C CA  . LYS A 1 29  ? 20.079  -5.530  -24.234 1.00 97.43 29  A 1 
ATOM   232  C C   . LYS A 1 29  ? 18.781  -6.313  -24.292 1.00 97.62 29  A 1 
ATOM   233  O O   . LYS A 1 29  ? 18.782  -7.539  -24.232 1.00 95.73 29  A 1 
ATOM   234  C CB  . LYS A 1 29  ? 20.814  -5.613  -25.568 1.00 96.42 29  A 1 
ATOM   235  C CG  . LYS A 1 29  ? 20.056  -5.035  -26.747 1.00 85.83 29  A 1 
ATOM   236  C CD  . LYS A 1 29  ? 20.869  -5.141  -28.029 1.00 79.82 29  A 1 
ATOM   237  C CE  . LYS A 1 29  ? 20.118  -4.565  -29.212 1.00 69.91 29  A 1 
ATOM   238  N NZ  . LYS A 1 29  ? 20.908  -4.660  -30.476 1.00 60.13 29  A 1 
ATOM   239  N N   . GLY A 1 30  ? 17.666  -5.596  -24.385 1.00 97.37 30  A 1 
ATOM   240  C CA  . GLY A 1 30  ? 16.379  -6.243  -24.418 1.00 97.25 30  A 1 
ATOM   241  C C   . GLY A 1 30  ? 15.242  -5.292  -24.728 1.00 97.76 30  A 1 
ATOM   242  O O   . GLY A 1 30  ? 15.451  -4.246  -25.333 1.00 96.49 30  A 1 
ATOM   243  N N   . ASN A 1 31  ? 14.031  -5.666  -24.293 1.00 97.14 31  A 1 
ATOM   244  C CA  . ASN A 1 31  ? 12.844  -4.879  -24.586 1.00 96.53 31  A 1 
ATOM   245  C C   . ASN A 1 31  ? 12.305  -4.038  -23.429 1.00 97.13 31  A 1 
ATOM   246  O O   . ASN A 1 31  ? 11.129  -3.687  -23.420 1.00 95.37 31  A 1 
ATOM   247  C CB  . ASN A 1 31  ? 11.736  -5.807  -25.098 1.00 94.29 31  A 1 
ATOM   248  C CG  . ASN A 1 31  ? 12.141  -6.568  -26.338 1.00 84.61 31  A 1 
ATOM   249  O OD1 . ASN A 1 31  ? 12.758  -6.020  -27.248 1.00 71.79 31  A 1 
ATOM   250  N ND2 . ASN A 1 31  ? 11.798  -7.843  -26.382 1.00 72.83 31  A 1 
ATOM   251  N N   . ALA A 1 32  ? 13.149  -3.706  -22.465 1.00 96.60 32  A 1 
ATOM   252  C CA  . ALA A 1 32  ? 12.716  -2.878  -21.341 1.00 96.82 32  A 1 
ATOM   253  C C   . ALA A 1 32  ? 12.155  -1.573  -21.910 1.00 97.10 32  A 1 
ATOM   254  O O   . ALA A 1 32  ? 12.863  -0.830  -22.588 1.00 96.40 32  A 1 
ATOM   255  C CB  . ALA A 1 32  ? 13.889  -2.599  -20.411 1.00 96.39 32  A 1 
ATOM   256  N N   . GLY A 1 33  ? 10.873  -1.303  -21.638 1.00 97.17 33  A 1 
ATOM   257  C CA  . GLY A 1 33  ? 10.201  -0.137  -22.181 1.00 96.97 33  A 1 
ATOM   258  C C   . GLY A 1 33  ? 10.485  1.191   -21.499 1.00 97.40 33  A 1 
ATOM   259  O O   . GLY A 1 33  ? 11.077  1.245   -20.419 1.00 96.88 33  A 1 
ATOM   260  N N   . LYS A 1 34  ? 10.047  2.257   -22.144 1.00 97.55 34  A 1 
ATOM   261  C CA  . LYS A 1 34  ? 10.248  3.605   -21.627 1.00 97.56 34  A 1 
ATOM   262  C C   . LYS A 1 34  ? 9.615   3.821   -20.260 1.00 97.51 34  A 1 
ATOM   263  O O   . LYS A 1 34  ? 10.209  4.465   -19.393 1.00 96.59 34  A 1 
ATOM   264  C CB  . LYS A 1 34  ? 9.685   4.637   -22.607 1.00 97.11 34  A 1 
ATOM   265  C CG  . LYS A 1 34  ? 9.833   6.081   -22.147 1.00 92.60 34  A 1 
ATOM   266  C CD  . LYS A 1 34  ? 9.275   7.054   -23.165 1.00 88.81 34  A 1 
ATOM   267  C CE  . LYS A 1 34  ? 9.429   8.491   -22.699 1.00 81.79 34  A 1 
ATOM   268  N NZ  . LYS A 1 34  ? 8.878   9.457   -23.689 1.00 72.99 34  A 1 
ATOM   269  N N   . TYR A 1 35  ? 8.406   3.270   -20.059 1.00 97.44 35  A 1 
ATOM   270  C CA  . TYR A 1 35  ? 7.685   3.445   -18.801 1.00 97.11 35  A 1 
ATOM   271  C C   . TYR A 1 35  ? 7.684   2.224   -17.896 1.00 96.85 35  A 1 
ATOM   272  O O   . TYR A 1 35  ? 6.910   2.156   -16.936 1.00 94.61 35  A 1 
ATOM   273  C CB  . TYR A 1 35  ? 6.254   3.890   -19.092 1.00 96.92 35  A 1 
ATOM   274  C CG  . TYR A 1 35  ? 6.177   5.246   -19.752 1.00 96.96 35  A 1 
ATOM   275  C CD1 . TYR A 1 35  ? 6.410   6.403   -19.016 1.00 95.69 35  A 1 
ATOM   276  C CD2 . TYR A 1 35  ? 5.907   5.365   -21.107 1.00 95.78 35  A 1 
ATOM   277  C CE1 . TYR A 1 35  ? 6.373   7.656   -19.617 1.00 94.89 35  A 1 
ATOM   278  C CE2 . TYR A 1 35  ? 5.865   6.614   -21.715 1.00 94.97 35  A 1 
ATOM   279  C CZ  . TYR A 1 35  ? 6.102   7.757   -20.967 1.00 95.26 35  A 1 
ATOM   280  O OH  . TYR A 1 35  ? 6.059   8.994   -21.559 1.00 93.72 35  A 1 
ATOM   281  N N   . GLY A 1 36  ? 8.558   1.262   -18.187 1.00 96.34 36  A 1 
ATOM   282  C CA  . GLY A 1 36  ? 8.661   0.092   -17.346 1.00 96.14 36  A 1 
ATOM   283  C C   . GLY A 1 36  ? 8.501   -1.239  -18.049 1.00 96.59 36  A 1 
ATOM   284  O O   . GLY A 1 36  ? 8.410   -1.302  -19.281 1.00 95.62 36  A 1 
ATOM   285  N N   . ASP A 1 37  ? 8.473   -2.306  -17.251 1.00 95.42 37  A 1 
ATOM   286  C CA  . ASP A 1 37  ? 8.327   -3.661  -17.755 1.00 95.26 37  A 1 
ATOM   287  C C   . ASP A 1 37  ? 7.704   -4.489  -16.633 1.00 94.90 37  A 1 
ATOM   288  O O   . ASP A 1 37  ? 7.980   -4.249  -15.462 1.00 93.74 37  A 1 
ATOM   289  C CB  . ASP A 1 37  ? 9.688   -4.249  -18.132 1.00 94.88 37  A 1 
ATOM   290  C CG  . ASP A 1 37  ? 9.570   -5.583  -18.825 1.00 94.46 37  A 1 
ATOM   291  O OD1 . ASP A 1 37  ? 9.486   -5.592  -20.064 1.00 91.68 37  A 1 
ATOM   292  O OD2 . ASP A 1 37  ? 9.542   -6.617  -18.132 1.00 91.40 37  A 1 
ATOM   293  N N   . TYR A 1 38  ? 6.868   -5.460  -17.002 1.00 94.17 38  A 1 
ATOM   294  C CA  . TYR A 1 38  ? 6.199   -6.282  -16.002 1.00 93.33 38  A 1 
ATOM   295  C C   . TYR A 1 38  ? 7.125   -7.146  -15.150 1.00 92.75 38  A 1 
ATOM   296  O O   . TYR A 1 38  ? 6.687   -7.736  -14.162 1.00 90.25 38  A 1 
ATOM   297  C CB  . TYR A 1 38  ? 5.142   -7.168  -16.672 1.00 92.37 38  A 1 
ATOM   298  C CG  . TYR A 1 38  ? 3.934   -6.403  -17.178 1.00 91.98 38  A 1 
ATOM   299  C CD1 . TYR A 1 38  ? 3.183   -5.610  -16.312 1.00 90.62 38  A 1 
ATOM   300  C CD2 . TYR A 1 38  ? 3.535   -6.487  -18.510 1.00 90.80 38  A 1 
ATOM   301  C CE1 . TYR A 1 38  ? 2.072   -4.912  -16.760 1.00 89.84 38  A 1 
ATOM   302  C CE2 . TYR A 1 38  ? 2.419   -5.793  -18.969 1.00 89.57 38  A 1 
ATOM   303  C CZ  . TYR A 1 38  ? 1.692   -5.011  -18.096 1.00 90.20 38  A 1 
ATOM   304  O OH  . TYR A 1 38  ? 0.586   -4.324  -18.541 1.00 87.86 38  A 1 
ATOM   305  N N   . SER A 1 39  ? 8.385   -7.228  -15.527 1.00 92.91 39  A 1 
ATOM   306  C CA  . SER A 1 39  ? 9.355   -8.009  -14.766 1.00 92.77 39  A 1 
ATOM   307  C C   . SER A 1 39  ? 10.315  -7.118  -13.977 1.00 93.16 39  A 1 
ATOM   308  O O   . SER A 1 39  ? 11.305  -7.605  -13.425 1.00 91.07 39  A 1 
ATOM   309  C CB  . SER A 1 39  ? 10.160  -8.919  -15.693 1.00 91.45 39  A 1 
ATOM   310  O OG  . SER A 1 39  ? 9.322   -9.882  -16.314 1.00 85.01 39  A 1 
ATOM   311  N N   . CYS A 1 40  ? 10.021  -5.828  -13.920 1.00 94.79 40  A 1 
ATOM   312  C CA  . CYS A 1 40  ? 10.904  -4.887  -13.245 1.00 95.26 40  A 1 
ATOM   313  C C   . CYS A 1 40  ? 10.177  -3.875  -12.360 1.00 95.35 40  A 1 
ATOM   314  O O   . CYS A 1 40  ? 8.982   -3.641  -12.527 1.00 94.37 40  A 1 
ATOM   315  C CB  . CYS A 1 40  ? 11.727  -4.129  -14.292 1.00 95.08 40  A 1 
ATOM   316  S SG  . CYS A 1 40  ? 12.747  -5.188  -15.341 1.00 94.47 40  A 1 
ATOM   317  N N   . ASP A 1 41  ? 10.908  -3.283  -11.421 1.00 95.52 41  A 1 
ATOM   318  C CA  . ASP A 1 41  ? 10.343  -2.266  -10.549 1.00 95.94 41  A 1 
ATOM   319  C C   . ASP A 1 41  ? 10.141  -0.976  -11.342 1.00 96.28 41  A 1 
ATOM   320  O O   . ASP A 1 41  ? 10.701  -0.795  -12.420 1.00 95.30 41  A 1 
ATOM   321  C CB  . ASP A 1 41  ? 11.255  -2.009  -9.348  1.00 95.25 41  A 1 
ATOM   322  C CG  . ASP A 1 41  ? 11.068  -3.030  -8.241  1.00 94.54 41  A 1 
ATOM   323  O OD1 . ASP A 1 41  ? 9.935   -3.518  -8.068  1.00 92.06 41  A 1 
ATOM   324  O OD2 . ASP A 1 41  ? 12.043  -3.319  -7.536  1.00 91.64 41  A 1 
ATOM   325  N N   . ALA A 1 42  ? 9.325   -0.072  -10.787 1.00 96.43 42  A 1 
ATOM   326  C CA  . ALA A 1 42  ? 8.992   1.183   -11.438 1.00 96.60 42  A 1 
ATOM   327  C C   . ALA A 1 42  ? 10.202  2.077   -11.727 1.00 96.69 42  A 1 
ATOM   328  O O   . ALA A 1 42  ? 11.157  2.103   -10.959 1.00 95.49 42  A 1 
ATOM   329  C CB  . ALA A 1 42  ? 7.977   1.946   -10.594 1.00 96.17 42  A 1 
ATOM   330  N N   . ASN A 1 43  ? 10.135  2.807   -12.847 1.00 96.70 43  A 1 
ATOM   331  C CA  . ASN A 1 43  ? 11.205  3.720   -13.209 1.00 96.69 43  A 1 
ATOM   332  C C   . ASN A 1 43  ? 10.775  5.183   -13.034 1.00 97.04 43  A 1 
ATOM   333  O O   . ASN A 1 43  ? 9.601   5.465   -12.807 1.00 96.22 43  A 1 
ATOM   334  C CB  . ASN A 1 43  ? 11.701  3.461   -14.642 1.00 95.33 43  A 1 
ATOM   335  C CG  . ASN A 1 43  ? 10.681  3.823   -15.700 1.00 95.84 43  A 1 
ATOM   336  O OD1 . ASN A 1 43  ? 9.540   4.163   -15.417 1.00 90.02 43  A 1 
ATOM   337  N ND2 . ASN A 1 43  ? 11.114  3.772   -16.959 1.00 90.90 43  A 1 
ATOM   338  N N   . MET A 1 44  ? 11.724  6.086   -13.134 1.00 97.12 44  A 1 
ATOM   339  C CA  . MET A 1 44  ? 11.439  7.500   -12.942 1.00 96.80 44  A 1 
ATOM   340  C C   . MET A 1 44  ? 10.514  8.099   -14.004 1.00 97.30 44  A 1 
ATOM   341  O O   . MET A 1 44  ? 9.736   9.004   -13.708 1.00 96.95 44  A 1 
ATOM   342  C CB  . MET A 1 44  ? 12.739  8.311   -12.898 1.00 95.75 44  A 1 
ATOM   343  C CG  . MET A 1 44  ? 13.487  8.200   -11.578 1.00 88.62 44  A 1 
ATOM   344  S SD  . MET A 1 44  ? 12.501  8.773   -10.172 1.00 83.87 44  A 1 
ATOM   345  C CE  . MET A 1 44  ? 12.154  10.468  -10.636 1.00 73.62 44  A 1 
ATOM   346  N N   . ALA A 1 45  ? 10.594  7.611   -15.225 1.00 97.42 45  A 1 
ATOM   347  C CA  . ALA A 1 45  ? 9.725   8.113   -16.288 1.00 97.64 45  A 1 
ATOM   348  C C   . ALA A 1 45  ? 8.265   7.868   -15.920 1.00 97.70 45  A 1 
ATOM   349  O O   . ALA A 1 45  ? 7.405   8.728   -16.117 1.00 97.13 45  A 1 
ATOM   350  C CB  . ALA A 1 45  ? 10.065  7.431   -17.614 1.00 97.48 45  A 1 
ATOM   351  N N   . LEU A 1 46  ? 7.983   6.687   -15.374 1.00 97.52 46  A 1 
ATOM   352  C CA  . LEU A 1 46  ? 6.627   6.341   -14.960 1.00 97.40 46  A 1 
ATOM   353  C C   . LEU A 1 46  ? 6.177   7.252   -13.818 1.00 97.64 46  A 1 
ATOM   354  O O   . LEU A 1 46  ? 5.051   7.755   -13.825 1.00 97.31 46  A 1 
ATOM   355  C CB  . LEU A 1 46  ? 6.558   4.879   -14.518 1.00 97.11 46  A 1 
ATOM   356  C CG  . LEU A 1 46  ? 5.215   4.404   -13.949 1.00 96.29 46  A 1 
ATOM   357  C CD1 . LEU A 1 46  ? 4.136   4.506   -15.016 1.00 95.02 46  A 1 
ATOM   358  C CD2 . LEU A 1 46  ? 5.346   2.968   -13.458 1.00 94.79 46  A 1 
ATOM   359  N N   . LEU A 1 47  ? 7.057   7.471   -12.849 1.00 97.50 47  A 1 
ATOM   360  C CA  . LEU A 1 47  ? 6.727   8.332   -11.719 1.00 97.40 47  A 1 
ATOM   361  C C   . LEU A 1 47  ? 6.461   9.767   -12.145 1.00 97.66 47  A 1 
ATOM   362  O O   . LEU A 1 47  ? 5.524   10.400  -11.661 1.00 97.16 47  A 1 
ATOM   363  C CB  . LEU A 1 47  ? 7.835   8.322   -10.663 1.00 96.56 47  A 1 
ATOM   364  C CG  . LEU A 1 47  ? 7.783   7.238   -9.593  1.00 91.00 47  A 1 
ATOM   365  C CD1 . LEU A 1 47  ? 8.784   7.590   -8.501  1.00 86.25 47  A 1 
ATOM   366  C CD2 . LEU A 1 47  ? 6.387   7.145   -9.000  1.00 86.38 47  A 1 
ATOM   367  N N   . ASP A 1 48  ? 7.277   10.284  -13.053 1.00 97.75 48  A 1 
ATOM   368  C CA  . ASP A 1 48  ? 7.085   11.647  -13.532 1.00 97.68 48  A 1 
ATOM   369  C C   . ASP A 1 48  ? 5.715   11.785  -14.187 1.00 97.73 48  A 1 
ATOM   370  O O   . ASP A 1 48  ? 5.008   12.773  -13.987 1.00 97.35 48  A 1 
ATOM   371  C CB  . ASP A 1 48  ? 8.176   12.032  -14.539 1.00 97.17 48  A 1 
ATOM   372  C CG  . ASP A 1 48  ? 9.526   12.246  -13.882 1.00 91.11 48  A 1 
ATOM   373  O OD1 . ASP A 1 48  ? 9.584   12.450  -12.651 1.00 86.80 48  A 1 
ATOM   374  O OD2 . ASP A 1 48  ? 10.545  12.235  -14.614 1.00 85.65 48  A 1 
ATOM   375  N N   . SER A 1 49  ? 5.334   10.783  -14.966 1.00 97.65 49  A 1 
ATOM   376  C CA  . SER A 1 49  ? 4.039   10.780  -15.634 1.00 97.48 49  A 1 
ATOM   377  C C   . SER A 1 49  ? 2.918   10.700  -14.600 1.00 97.65 49  A 1 
ATOM   378  O O   . SER A 1 49  ? 1.895   11.378  -14.722 1.00 97.09 49  A 1 
ATOM   379  C CB  . SER A 1 49  ? 3.943   9.591   -16.599 1.00 96.73 49  A 1 
ATOM   380  O OG  . SER A 1 49  ? 2.698   9.567   -17.253 1.00 84.52 49  A 1 
ATOM   381  N N   . LEU A 1 50  ? 3.110   9.877   -13.571 1.00 97.67 50  A 1 
ATOM   382  C CA  . LEU A 1 50  ? 2.116   9.713   -12.519 1.00 97.55 50  A 1 
ATOM   383  C C   . LEU A 1 50  ? 1.899   11.003  -11.729 1.00 97.81 50  A 1 
ATOM   384  O O   . LEU A 1 50  ? 0.758   11.372  -11.439 1.00 97.68 50  A 1 
ATOM   385  C CB  . LEU A 1 50  ? 2.543   8.589   -11.563 1.00 97.04 50  A 1 
ATOM   386  C CG  . LEU A 1 50  ? 1.593   8.304   -10.388 1.00 95.19 50  A 1 
ATOM   387  C CD1 . LEU A 1 50  ? 0.245   7.853   -10.919 1.00 92.05 50  A 1 
ATOM   388  C CD2 . LEU A 1 50  ? 2.204   7.237   -9.497  1.00 91.41 50  A 1 
ATOM   389  N N   . VAL A 1 51  ? 2.985   11.685  -11.389 1.00 97.89 51  A 1 
ATOM   390  C CA  . VAL A 1 51  ? 2.883   12.935  -10.647 1.00 97.95 51  A 1 
ATOM   391  C C   . VAL A 1 51  ? 2.069   13.958  -11.438 1.00 97.95 51  A 1 
ATOM   392  O O   . VAL A 1 51  ? 1.180   14.621  -10.892 1.00 97.77 51  A 1 
ATOM   393  C CB  . VAL A 1 51  ? 4.282   13.512  -10.329 1.00 97.70 51  A 1 
ATOM   394  C CG1 . VAL A 1 51  ? 4.167   14.923  -9.763  1.00 96.60 51  A 1 
ATOM   395  C CG2 . VAL A 1 51  ? 4.999   12.613  -9.336  1.00 96.76 51  A 1 
ATOM   396  N N   . LYS A 1 52  ? 2.363   14.077  -12.723 1.00 97.97 52  A 1 
ATOM   397  C CA  . LYS A 1 52  ? 1.635   15.022  -13.569 1.00 97.70 52  A 1 
ATOM   398  C C   . LYS A 1 52  ? 0.161   14.643  -13.645 1.00 97.67 52  A 1 
ATOM   399  O O   . LYS A 1 52  ? -0.716  15.509  -13.572 1.00 97.18 52  A 1 
ATOM   400  C CB  . LYS A 1 52  ? 2.234   15.046  -14.981 1.00 97.60 52  A 1 
ATOM   401  C CG  . LYS A 1 52  ? 3.609   15.692  -15.069 1.00 91.31 52  A 1 
ATOM   402  C CD  . LYS A 1 52  ? 4.081   15.784  -16.513 1.00 87.53 52  A 1 
ATOM   403  C CE  . LYS A 1 52  ? 5.432   16.473  -16.620 1.00 76.82 52  A 1 
ATOM   404  N NZ  . LYS A 1 52  ? 6.524   15.708  -15.951 1.00 68.60 52  A 1 
ATOM   405  N N   . PHE A 1 53  ? -0.132  13.354  -13.775 1.00 97.48 53  A 1 
ATOM   406  C CA  . PHE A 1 53  ? -1.508  12.885  -13.854 1.00 97.20 53  A 1 
ATOM   407  C C   . PHE A 1 53  ? -2.297  13.235  -12.587 1.00 97.39 53  A 1 
ATOM   408  O O   . PHE A 1 53  ? -3.417  13.733  -12.665 1.00 97.14 53  A 1 
ATOM   409  C CB  . PHE A 1 53  ? -1.552  11.374  -14.067 1.00 96.66 53  A 1 
ATOM   410  C CG  . PHE A 1 53  ? -2.950  10.810  -14.074 1.00 96.31 53  A 1 
ATOM   411  C CD1 . PHE A 1 53  ? -3.743  10.904  -15.209 1.00 95.30 53  A 1 
ATOM   412  C CD2 . PHE A 1 53  ? -3.490  10.244  -12.928 1.00 95.30 53  A 1 
ATOM   413  C CE1 . PHE A 1 53  ? -5.050  10.435  -15.207 1.00 94.09 53  A 1 
ATOM   414  C CE2 . PHE A 1 53  ? -4.803  9.767   -12.918 1.00 94.03 53  A 1 
ATOM   415  C CZ  . PHE A 1 53  ? -5.579  9.867   -14.055 1.00 94.06 53  A 1 
ATOM   416  N N   . ILE A 1 54  ? -1.702  12.952  -11.431 1.00 97.52 54  A 1 
ATOM   417  C CA  . ILE A 1 54  ? -2.369  13.237  -10.167 1.00 97.74 54  A 1 
ATOM   418  C C   . ILE A 1 54  ? -2.671  14.729  -10.025 1.00 97.60 54  A 1 
ATOM   419  O O   . ILE A 1 54  ? -3.776  15.116  -9.652  1.00 97.44 54  A 1 
ATOM   420  C CB  . ILE A 1 54  ? -1.517  12.749  -8.972  1.00 97.90 54  A 1 
ATOM   421  C CG1 . ILE A 1 54  ? -1.466  11.215  -8.972  1.00 97.55 54  A 1 
ATOM   422  C CG2 . ILE A 1 54  ? -2.098  13.262  -7.651  1.00 97.54 54  A 1 
ATOM   423  C CD1 . ILE A 1 54  ? -0.534  10.619  -7.931  1.00 96.88 54  A 1 
ATOM   424  N N   . LYS A 1 55  ? -1.686  15.565  -10.327 1.00 97.62 55  A 1 
ATOM   425  C CA  . LYS A 1 55  ? -1.877  17.008  -10.227 1.00 97.39 55  A 1 
ATOM   426  C C   . LYS A 1 55  ? -2.981  17.515  -11.156 1.00 97.08 55  A 1 
ATOM   427  O O   . LYS A 1 55  ? -3.770  18.371  -10.778 1.00 96.23 55  A 1 
ATOM   428  C CB  . LYS A 1 55  ? -0.576  17.748  -10.537 1.00 96.92 55  A 1 
ATOM   429  C CG  . LYS A 1 55  ? 0.488   17.627  -9.453  1.00 94.97 55  A 1 
ATOM   430  C CD  . LYS A 1 55  ? 1.681   18.501  -9.774  1.00 92.57 55  A 1 
ATOM   431  C CE  . LYS A 1 55  ? 2.693   18.502  -8.654  1.00 88.09 55  A 1 
ATOM   432  N NZ  . LYS A 1 55  ? 3.830   19.428  -8.944  1.00 84.51 55  A 1 
ATOM   433  N N   . ARG A 1 56  ? -3.036  16.970  -12.369 1.00 97.25 56  A 1 
ATOM   434  C CA  . ARG A 1 56  ? -4.034  17.395  -13.346 1.00 96.77 56  A 1 
ATOM   435  C C   . ARG A 1 56  ? -5.438  16.902  -13.016 1.00 96.62 56  A 1 
ATOM   436  O O   . ARG A 1 56  ? -6.423  17.411  -13.551 1.00 95.45 56  A 1 
ATOM   437  C CB  . ARG A 1 56  ? -3.636  16.916  -14.739 1.00 95.76 56  A 1 
ATOM   438  C CG  . ARG A 1 56  ? -2.396  17.611  -15.280 1.00 84.79 56  A 1 
ATOM   439  C CD  . ARG A 1 56  ? -1.875  16.951  -16.545 1.00 83.15 56  A 1 
ATOM   440  N NE  . ARG A 1 56  ? -0.691  17.629  -17.058 1.00 74.67 56  A 1 
ATOM   441  C CZ  . ARG A 1 56  ? 0.090   17.153  -18.019 1.00 69.18 56  A 1 
ATOM   442  N NH1 . ARG A 1 56  ? -0.183  15.994  -18.598 1.00 62.12 56  A 1 
ATOM   443  N NH2 . ARG A 1 56  ? 1.145   17.845  -18.416 1.00 61.63 56  A 1 
ATOM   444  N N   . ASN A 1 57  ? -5.550  15.923  -12.132 1.00 96.60 57  A 1 
ATOM   445  C CA  . ASN A 1 57  ? -6.839  15.366  -11.757 1.00 96.39 57  A 1 
ATOM   446  C C   . ASN A 1 57  ? -7.189  15.625  -10.297 1.00 96.42 57  A 1 
ATOM   447  O O   . ASN A 1 57  ? -7.917  14.851  -9.675  1.00 95.42 57  A 1 
ATOM   448  C CB  . ASN A 1 57  ? -6.864  13.871  -12.070 1.00 96.01 57  A 1 
ATOM   449  C CG  . ASN A 1 57  ? -6.949  13.591  -13.558 1.00 94.76 57  A 1 
ATOM   450  O OD1 . ASN A 1 57  ? -8.030  13.596  -14.140 1.00 87.09 57  A 1 
ATOM   451  N ND2 . ASN A 1 57  ? -5.799  13.374  -14.181 1.00 86.22 57  A 1 
ATOM   452  N N   . THR A 1 58  ? -6.668  16.714  -9.759  1.00 96.69 58  A 1 
ATOM   453  C CA  . THR A 1 58  ? -6.923  17.102  -8.378  1.00 96.65 58  A 1 
ATOM   454  C C   . THR A 1 58  ? -7.388  18.554  -8.324  1.00 95.79 58  A 1 
ATOM   455  O O   . THR A 1 58  ? -6.752  19.428  -8.905  1.00 93.66 58  A 1 
ATOM   456  C CB  . THR A 1 58  ? -5.650  16.964  -7.528  1.00 96.44 58  A 1 
ATOM   457  O OG1 . THR A 1 58  ? -5.218  15.611  -7.498  1.00 92.51 58  A 1 
ATOM   458  C CG2 . THR A 1 58  ? -5.915  17.439  -6.097  1.00 93.60 58  A 1 
ATOM   459  N N   . ASP A 1 59  ? -8.517  18.798  -7.627  1.00 93.97 59  A 1 
ATOM   460  C CA  . ASP A 1 59  ? -8.964  20.173  -7.442  1.00 92.53 59  A 1 
ATOM   461  C C   . ASP A 1 59  ? -8.684  20.584  -5.999  1.00 93.04 59  A 1 
ATOM   462  O O   . ASP A 1 59  ? -8.063  19.839  -5.238  1.00 89.75 59  A 1 
ATOM   463  C CB  . ASP A 1 59  ? -10.450 20.349  -7.798  1.00 88.44 59  A 1 
ATOM   464  C CG  . ASP A 1 59  ? -11.387 19.495  -6.966  1.00 79.85 59  A 1 
ATOM   465  O OD1 . ASP A 1 59  ? -11.035 19.134  -5.829  1.00 73.15 59  A 1 
ATOM   466  O OD2 . ASP A 1 59  ? -12.503 19.217  -7.455  1.00 73.68 59  A 1 
ATOM   467  N N   . VAL A 1 60  ? -9.143  21.771  -5.614  1.00 91.81 60  A 1 
ATOM   468  C CA  . VAL A 1 60  ? -8.875  22.306  -4.283  1.00 91.22 60  A 1 
ATOM   469  C C   . VAL A 1 60  ? -9.320  21.392  -3.136  1.00 91.74 60  A 1 
ATOM   470  O O   . VAL A 1 60  ? -8.700  21.379  -2.077  1.00 89.36 60  A 1 
ATOM   471  C CB  . VAL A 1 60  ? -9.500  23.710  -4.113  1.00 88.95 60  A 1 
ATOM   472  C CG1 . VAL A 1 60  ? -11.017 23.622  -4.144  1.00 78.46 60  A 1 
ATOM   473  C CG2 . VAL A 1 60  ? -9.019  24.349  -2.823  1.00 79.15 60  A 1 
ATOM   474  N N   . ASN A 1 61  ? -10.378 20.607  -3.356  1.00 92.75 61  A 1 
ATOM   475  C CA  . ASN A 1 61  ? -10.875 19.713  -2.314  1.00 93.28 61  A 1 
ATOM   476  C C   . ASN A 1 61  ? -10.409 18.268  -2.498  1.00 94.89 61  A 1 
ATOM   477  O O   . ASN A 1 61  ? -10.984 17.342  -1.918  1.00 91.71 61  A 1 
ATOM   478  C CB  . ASN A 1 61  ? -12.395 19.765  -2.244  1.00 88.70 61  A 1 
ATOM   479  C CG  . ASN A 1 61  ? -12.902 21.108  -1.765  1.00 81.05 61  A 1 
ATOM   480  O OD1 . ASN A 1 61  ? -12.406 21.660  -0.784  1.00 69.38 61  A 1 
ATOM   481  N ND2 . ASN A 1 61  ? -13.896 21.648  -2.460  1.00 70.14 61  A 1 
ATOM   482  N N   . GLY A 1 62  ? -9.367  18.077  -3.309  1.00 94.73 62  A 1 
ATOM   483  C CA  . GLY A 1 62  ? -8.839  16.749  -3.541  1.00 96.02 62  A 1 
ATOM   484  C C   . GLY A 1 62  ? -7.352  16.638  -3.229  1.00 97.28 62  A 1 
ATOM   485  O O   . GLY A 1 62  ? -6.722  15.639  -3.562  1.00 96.40 62  A 1 
ATOM   486  N N   . LYS A 1 63  ? -6.804  17.677  -2.605  1.00 97.20 63  A 1 
ATOM   487  C CA  . LYS A 1 63  ? -5.379  17.689  -2.259  1.00 97.52 63  A 1 
ATOM   488  C C   . LYS A 1 63  ? -5.122  16.923  -0.962  1.00 97.80 63  A 1 
ATOM   489  O O   . LYS A 1 63  ? -4.665  17.475  0.036   1.00 97.38 63  A 1 
ATOM   490  C CB  . LYS A 1 63  ? -4.880  19.130  -2.140  1.00 97.19 63  A 1 
ATOM   491  C CG  . LYS A 1 63  ? -4.927  19.893  -3.447  1.00 95.90 63  A 1 
ATOM   492  C CD  . LYS A 1 63  ? -4.379  21.305  -3.294  1.00 93.13 63  A 1 
ATOM   493  C CE  . LYS A 1 63  ? -4.411  22.045  -4.620  1.00 88.29 63  A 1 
ATOM   494  N NZ  . LYS A 1 63  ? -3.870  23.434  -4.496  1.00 80.32 63  A 1 
ATOM   495  N N   . VAL A 1 64  ? -5.440  15.624  -1.006  1.00 98.39 64  A 1 
ATOM   496  C CA  . VAL A 1 64  ? -5.275  14.743  0.135   1.00 98.43 64  A 1 
ATOM   497  C C   . VAL A 1 64  ? -4.716  13.425  -0.394  1.00 98.54 64  A 1 
ATOM   498  O O   . VAL A 1 64  ? -5.134  12.942  -1.445  1.00 98.43 64  A 1 
ATOM   499  C CB  . VAL A 1 64  ? -6.627  14.467  0.830   1.00 98.21 64  A 1 
ATOM   500  C CG1 . VAL A 1 64  ? -6.408  13.644  2.090   1.00 97.21 64  A 1 
ATOM   501  C CG2 . VAL A 1 64  ? -7.315  15.781  1.176   1.00 97.27 64  A 1 
ATOM   502  N N   . MET A 1 65  ? -3.757  12.855  0.330   1.00 98.62 65  A 1 
ATOM   503  C CA  . MET A 1 65  ? -3.133  11.624  -0.132  1.00 98.78 65  A 1 
ATOM   504  C C   . MET A 1 65  ? -2.612  10.744  0.998   1.00 98.81 65  A 1 
ATOM   505  O O   . MET A 1 65  ? -1.954  11.229  1.911   1.00 98.66 65  A 1 
ATOM   506  C CB  . MET A 1 65  ? -1.979  11.948  -1.076  1.00 98.46 65  A 1 
ATOM   507  C CG  . MET A 1 65  ? -1.170  10.743  -1.553  1.00 97.66 65  A 1 
ATOM   508  S SD  . MET A 1 65  ? 0.221   11.211  -2.598  1.00 97.31 65  A 1 
ATOM   509  C CE  . MET A 1 65  ? -0.639  11.708  -4.087  1.00 93.11 65  A 1 
ATOM   510  N N   . VAL A 1 66  ? -2.919  9.446   0.895   1.00 98.77 66  A 1 
ATOM   511  C CA  . VAL A 1 66  ? -2.367  8.473   1.819   1.00 98.72 66  A 1 
ATOM   512  C C   . VAL A 1 66  ? -1.221  7.824   1.050   1.00 98.71 66  A 1 
ATOM   513  O O   . VAL A 1 66  ? -1.419  7.290   -0.042  1.00 98.36 66  A 1 
ATOM   514  C CB  . VAL A 1 66  ? -3.390  7.382   2.208   1.00 98.41 66  A 1 
ATOM   515  C CG1 . VAL A 1 66  ? -2.699  6.300   3.034   1.00 95.42 66  A 1 
ATOM   516  C CG2 . VAL A 1 66  ? -4.527  7.995   3.001   1.00 95.46 66  A 1 
ATOM   517  N N   . TYR A 1 67  ? -0.020  7.899   1.613   1.00 98.69 67  A 1 
ATOM   518  C CA  . TYR A 1 67  ? 1.153   7.286   1.005   1.00 98.57 67  A 1 
ATOM   519  C C   . TYR A 1 67  ? 1.401   5.991   1.778   1.00 98.59 67  A 1 
ATOM   520  O O   . TYR A 1 67  ? 1.862   6.022   2.922   1.00 97.91 67  A 1 
ATOM   521  C CB  . TYR A 1 67  ? 2.356   8.233   1.108   1.00 98.21 67  A 1 
ATOM   522  C CG  . TYR A 1 67  ? 3.665   7.587   0.717   1.00 97.81 67  A 1 
ATOM   523  C CD1 . TYR A 1 67  ? 3.908   7.204   -0.594  1.00 96.50 67  A 1 
ATOM   524  C CD2 . TYR A 1 67  ? 4.637   7.338   1.673   1.00 96.48 67  A 1 
ATOM   525  C CE1 . TYR A 1 67  ? 5.100   6.577   -0.944  1.00 95.09 67  A 1 
ATOM   526  C CE2 . TYR A 1 67  ? 5.834   6.712   1.338   1.00 94.97 67  A 1 
ATOM   527  C CZ  . TYR A 1 67  ? 6.062   6.332   0.026   1.00 95.15 67  A 1 
ATOM   528  O OH  . TYR A 1 67  ? 7.229   5.711   -0.303  1.00 93.11 67  A 1 
ATOM   529  N N   . ASN A 1 68  ? 1.073   4.853   1.151   1.00 97.88 68  A 1 
ATOM   530  C CA  . ASN A 1 68  ? 1.120   3.550   1.816   1.00 97.75 68  A 1 
ATOM   531  C C   . ASN A 1 68  ? 2.456   2.824   1.923   1.00 97.79 68  A 1 
ATOM   532  O O   . ASN A 1 68  ? 2.486   1.646   2.292   1.00 94.76 68  A 1 
ATOM   533  C CB  . ASN A 1 68  ? 0.080   2.614   1.193   1.00 96.32 68  A 1 
ATOM   534  C CG  . ASN A 1 68  ? -1.293  2.749   1.816   1.00 96.32 68  A 1 
ATOM   535  O OD1 . ASN A 1 68  ? -2.133  3.505   1.334   1.00 87.89 68  A 1 
ATOM   536  N ND2 . ASN A 1 68  ? -1.536  2.009   2.885   1.00 87.64 68  A 1 
ATOM   537  N N   . GLY A 1 69  ? 3.561   3.501   1.628   1.00 97.59 69  A 1 
ATOM   538  C CA  . GLY A 1 69  ? 4.865   2.896   1.828   1.00 97.50 69  A 1 
ATOM   539  C C   . GLY A 1 69  ? 5.451   2.041   0.720   1.00 97.70 69  A 1 
ATOM   540  O O   . GLY A 1 69  ? 4.897   1.934   -0.373  1.00 96.32 69  A 1 
ATOM   541  N N   . ASP A 1 70  ? 6.600   1.422   1.033   1.00 96.72 70  A 1 
ATOM   542  C CA  . ASP A 1 70  ? 7.375   0.580   0.130   1.00 97.07 70  A 1 
ATOM   543  C C   . ASP A 1 70  ? 7.944   1.312   -1.089  1.00 96.91 70  A 1 
ATOM   544  O O   . ASP A 1 70  ? 7.598   1.016   -2.237  1.00 94.57 70  A 1 
ATOM   545  C CB  . ASP A 1 70  ? 6.585   -0.664  -0.284  1.00 96.67 70  A 1 
ATOM   546  C CG  . ASP A 1 70  ? 6.969   -1.871  0.564   1.00 95.91 70  A 1 
ATOM   547  O OD1 . ASP A 1 70  ? 7.661   -1.699  1.590   1.00 93.08 70  A 1 
ATOM   548  O OD2 . ASP A 1 70  ? 6.594   -3.006  0.195   1.00 93.27 70  A 1 
ATOM   549  N N   . ILE A 1 71  ? 8.855   2.233   -0.823  1.00 96.45 71  A 1 
ATOM   550  C CA  . ILE A 1 71  ? 9.551   2.961   -1.867  1.00 96.01 71  A 1 
ATOM   551  C C   . ILE A 1 71  ? 10.785  2.190   -2.328  1.00 95.64 71  A 1 
ATOM   552  O O   . ILE A 1 71  ? 11.205  2.299   -3.481  1.00 94.34 71  A 1 
ATOM   553  C CB  . ILE A 1 71  ? 10.006  4.359   -1.367  1.00 94.87 71  A 1 
ATOM   554  C CG1 . ILE A 1 71  ? 10.720  5.140   -2.470  1.00 93.14 71  A 1 
ATOM   555  C CG2 . ILE A 1 71  ? 10.948  4.217   -0.161  1.00 93.07 71  A 1 
ATOM   556  C CD1 . ILE A 1 71  ? 9.820   5.538   -3.626  1.00 91.41 71  A 1 
ATOM   557  N N   . VAL A 1 72  ? 11.363  1.391   -1.430  1.00 94.40 72  A 1 
ATOM   558  C CA  . VAL A 1 72  ? 12.602  0.682   -1.717  1.00 93.66 72  A 1 
ATOM   559  C C   . VAL A 1 72  ? 12.497  -0.398  -2.791  1.00 93.58 72  A 1 
ATOM   560  O O   . VAL A 1 72  ? 11.656  -1.284  -2.733  1.00 91.93 72  A 1 
ATOM   561  C CB  . VAL A 1 72  ? 13.185  0.043   -0.435  1.00 91.78 72  A 1 
ATOM   562  C CG1 . VAL A 1 72  ? 14.530  -0.612  -0.736  1.00 87.73 72  A 1 
ATOM   563  C CG2 . VAL A 1 72  ? 13.353  1.101   0.649   1.00 88.69 72  A 1 
ATOM   564  N N   . SER A 1 73  ? 13.388  -0.295  -3.783  1.00 94.07 73  A 1 
ATOM   565  C CA  . SER A 1 73  ? 13.474  -1.248  -4.885  1.00 92.68 73  A 1 
ATOM   566  C C   . SER A 1 73  ? 14.401  -2.384  -4.486  1.00 91.43 73  A 1 
ATOM   567  O O   . SER A 1 73  ? 15.137  -2.283  -3.503  1.00 86.72 73  A 1 
ATOM   568  C CB  . SER A 1 73  ? 14.017  -0.554  -6.129  1.00 90.23 73  A 1 
ATOM   569  O OG  . SER A 1 73  ? 14.217  -1.453  -7.202  1.00 81.89 73  A 1 
ATOM   570  N N   . ARG A 1 74  ? 14.375  -3.476  -5.253  1.00 87.64 74  A 1 
ATOM   571  C CA  . ARG A 1 74  ? 15.264  -4.603  -4.985  1.00 83.03 74  A 1 
ATOM   572  C C   . ARG A 1 74  ? 16.597  -4.419  -5.705  1.00 81.86 74  A 1 
ATOM   573  O O   . ARG A 1 74  ? 16.839  -4.997  -6.753  1.00 75.40 74  A 1 
ATOM   574  C CB  . ARG A 1 74  ? 14.611  -5.919  -5.413  1.00 78.39 74  A 1 
ATOM   575  C CG  . ARG A 1 74  ? 13.735  -6.576  -4.358  1.00 72.27 74  A 1 
ATOM   576  C CD  . ARG A 1 74  ? 12.380  -5.916  -4.225  1.00 68.74 74  A 1 
ATOM   577  N NE  . ARG A 1 74  ? 11.569  -6.123  -5.418  1.00 67.73 74  A 1 
ATOM   578  C CZ  . ARG A 1 74  ? 10.320  -5.681  -5.556  1.00 64.90 74  A 1 
ATOM   579  N NH1 . ARG A 1 74  ? 9.747   -5.002  -4.572  1.00 59.42 74  A 1 
ATOM   580  N NH2 . ARG A 1 74  ? 9.656   -5.901  -6.679  1.00 58.70 74  A 1 
ATOM   581  N N   . ALA A 1 75  ? 17.485  -3.598  -5.119  1.00 79.47 75  A 1 
ATOM   582  C CA  . ALA A 1 75  ? 18.822  -3.381  -5.660  1.00 76.29 75  A 1 
ATOM   583  C C   . ALA A 1 75  ? 19.737  -4.357  -4.925  1.00 78.02 75  A 1 
ATOM   584  O O   . ALA A 1 75  ? 20.467  -3.973  -4.013  1.00 73.20 75  A 1 
ATOM   585  C CB  . ALA A 1 75  ? 19.263  -1.938  -5.424  1.00 70.72 75  A 1 
ATOM   586  N N   . ILE A 1 76  ? 19.674  -5.617  -5.324  1.00 76.64 76  A 1 
ATOM   587  C CA  . ILE A 1 76  ? 20.398  -6.699  -4.658  1.00 73.99 76  A 1 
ATOM   588  C C   . ILE A 1 76  ? 21.858  -6.438  -4.283  1.00 75.58 76  A 1 
ATOM   589  O O   . ILE A 1 76  ? 22.228  -6.618  -3.123  1.00 69.64 76  A 1 
ATOM   590  C CB  . ILE A 1 76  ? 20.299  -8.008  -5.479  1.00 67.45 76  A 1 
ATOM   591  C CG1 . ILE A 1 76  ? 18.842  -8.296  -5.839  1.00 60.87 76  A 1 
ATOM   592  C CG2 . ILE A 1 76  ? 20.884  -9.167  -4.681  1.00 58.96 76  A 1 
ATOM   593  C CD1 . ILE A 1 76  ? 17.921  -8.394  -4.649  1.00 55.23 76  A 1 
ATOM   594  N N   . PRO A 1 77  ? 22.706  -6.021  -5.235  1.00 75.08 77  A 1 
ATOM   595  C CA  . PRO A 1 77  ? 24.115  -5.784  -4.909  1.00 73.28 77  A 1 
ATOM   596  C C   . PRO A 1 77  ? 24.381  -4.676  -3.895  1.00 76.89 77  A 1 
ATOM   597  O O   . PRO A 1 77  ? 25.324  -4.757  -3.119  1.00 72.74 77  A 1 
ATOM   598  C CB  . PRO A 1 77  ? 24.745  -5.455  -6.262  1.00 67.21 77  A 1 
ATOM   599  C CG  . PRO A 1 77  ? 23.831  -6.089  -7.254  1.00 65.40 77  A 1 
ATOM   600  C CD  . PRO A 1 77  ? 22.465  -5.841  -6.671  1.00 69.18 77  A 1 
ATOM   601  N N   . LYS A 1 78  ? 23.539  -3.646  -3.888  1.00 80.24 78  A 1 
ATOM   602  C CA  . LYS A 1 78  ? 23.749  -2.503  -3.004  1.00 80.71 78  A 1 
ATOM   603  C C   . LYS A 1 78  ? 22.659  -2.309  -1.949  1.00 83.62 78  A 1 
ATOM   604  O O   . LYS A 1 78  ? 22.558  -1.248  -1.345  1.00 80.57 78  A 1 
ATOM   605  C CB  . LYS A 1 78  ? 23.879  -1.225  -3.834  1.00 76.32 78  A 1 
ATOM   606  C CG  . LYS A 1 78  ? 25.085  -1.209  -4.761  1.00 68.40 78  A 1 
ATOM   607  C CD  . LYS A 1 78  ? 25.146  0.073   -5.572  1.00 63.76 78  A 1 
ATOM   608  C CE  . LYS A 1 78  ? 25.299  1.290   -4.686  1.00 56.51 78  A 1 
ATOM   609  N NZ  . LYS A 1 78  ? 25.374  2.554   -5.477  1.00 48.43 78  A 1 
ATOM   610  N N   . TYR A 1 79  ? 21.848  -3.340  -1.716  1.00 84.13 79  A 1 
ATOM   611  C CA  . TYR A 1 79  ? 20.778  -3.232  -0.732  1.00 84.98 79  A 1 
ATOM   612  C C   . TYR A 1 79  ? 21.386  -3.215  0.671   1.00 86.77 79  A 1 
ATOM   613  O O   . TYR A 1 79  ? 21.791  -4.251  1.195   1.00 84.91 79  A 1 
ATOM   614  C CB  . TYR A 1 79  ? 19.808  -4.398  -0.873  1.00 81.85 79  A 1 
ATOM   615  C CG  . TYR A 1 79  ? 18.557  -4.258  -0.025  1.00 78.79 79  A 1 
ATOM   616  C CD1 . TYR A 1 79  ? 17.625  -3.265  -0.289  1.00 73.44 79  A 1 
ATOM   617  C CD2 . TYR A 1 79  ? 18.319  -5.119  1.034   1.00 74.54 79  A 1 
ATOM   618  C CE1 . TYR A 1 79  ? 16.483  -3.124  0.481   1.00 68.80 79  A 1 
ATOM   619  C CE2 . TYR A 1 79  ? 17.180  -4.990  1.815   1.00 69.12 79  A 1 
ATOM   620  C CZ  . TYR A 1 79  ? 16.259  -3.992  1.537   1.00 68.88 79  A 1 
ATOM   621  O OH  . TYR A 1 79  ? 15.127  -3.864  2.306   1.00 63.08 79  A 1 
ATOM   622  N N   . ASN A 1 80  ? 21.450  -2.029  1.253   1.00 89.56 80  A 1 
ATOM   623  C CA  . ASN A 1 80  ? 22.012  -1.861  2.585   1.00 90.18 80  A 1 
ATOM   624  C C   . ASN A 1 80  ? 21.349  -0.687  3.302   1.00 91.46 80  A 1 
ATOM   625  O O   . ASN A 1 80  ? 20.401  -0.088  2.778   1.00 91.35 80  A 1 
ATOM   626  C CB  . ASN A 1 80  ? 23.532  -1.657  2.499   1.00 88.39 80  A 1 
ATOM   627  C CG  . ASN A 1 80  ? 23.922  -0.506  1.590   1.00 87.75 80  A 1 
ATOM   628  O OD1 . ASN A 1 80  ? 23.224  0.500   1.486   1.00 83.16 80  A 1 
ATOM   629  N ND2 . ASN A 1 80  ? 25.054  -0.647  0.924   1.00 82.68 80  A 1 
ATOM   630  N N   . LEU A 1 81  ? 21.829  -0.374  4.493   1.00 90.20 81  A 1 
ATOM   631  C CA  . LEU A 1 81  ? 21.257  0.706   5.286   1.00 91.07 81  A 1 
ATOM   632  C C   . LEU A 1 81  ? 21.264  2.049   4.565   1.00 92.40 81  A 1 
ATOM   633  O O   . LEU A 1 81  ? 20.268  2.774   4.579   1.00 92.32 81  A 1 
ATOM   634  C CB  . LEU A 1 81  ? 21.978  0.795   6.633   1.00 89.03 81  A 1 
ATOM   635  C CG  . LEU A 1 81  ? 21.407  1.772   7.663   1.00 84.56 81  A 1 
ATOM   636  C CD1 . LEU A 1 81  ? 21.713  1.268   9.069   1.00 79.07 81  A 1 
ATOM   637  C CD2 . LEU A 1 81  ? 22.011  3.154   7.468   1.00 79.02 81  A 1 
ATOM   638  N N   . ASP A 1 82  ? 22.389  2.387   3.937   1.00 92.83 82  A 1 
ATOM   639  C CA  . ASP A 1 82  ? 22.480  3.659   3.227   1.00 93.33 82  A 1 
ATOM   640  C C   . ASP A 1 82  ? 21.519  3.732   2.046   1.00 94.34 82  A 1 
ATOM   641  O O   . ASP A 1 82  ? 20.924  4.778   1.785   1.00 93.94 82  A 1 
ATOM   642  C CB  . ASP A 1 82  ? 23.910  3.901   2.733   1.00 92.43 82  A 1 
ATOM   643  C CG  . ASP A 1 82  ? 24.869  4.252   3.859   1.00 83.84 82  A 1 
ATOM   644  O OD1 . ASP A 1 82  ? 24.400  4.693   4.931   1.00 78.08 82  A 1 
ATOM   645  O OD2 . ASP A 1 82  ? 26.091  4.109   3.669   1.00 76.68 82  A 1 
ATOM   646  N N   . TYR A 1 83  ? 21.351  2.620   1.345   1.00 93.91 83  A 1 
ATOM   647  C CA  . TYR A 1 83  ? 20.455  2.569   0.201   1.00 94.01 83  A 1 
ATOM   648  C C   . TYR A 1 83  ? 19.012  2.814   0.650   1.00 94.77 83  A 1 
ATOM   649  O O   . TYR A 1 83  ? 18.261  3.548   0.004   1.00 94.29 83  A 1 
ATOM   650  C CB  . TYR A 1 83  ? 20.557  1.208   -0.495  1.00 93.21 83  A 1 
ATOM   651  C CG  . TYR A 1 83  ? 19.740  1.109   -1.764  1.00 91.49 83  A 1 
ATOM   652  C CD1 . TYR A 1 83  ? 20.216  1.623   -2.971  1.00 88.66 83  A 1 
ATOM   653  C CD2 . TYR A 1 83  ? 18.487  0.504   -1.766  1.00 88.20 83  A 1 
ATOM   654  C CE1 . TYR A 1 83  ? 19.472  1.542   -4.139  1.00 86.28 83  A 1 
ATOM   655  C CE2 . TYR A 1 83  ? 17.730  0.419   -2.931  1.00 86.23 83  A 1 
ATOM   656  C CZ  . TYR A 1 83  ? 18.226  0.939   -4.114  1.00 86.52 83  A 1 
ATOM   657  O OH  . TYR A 1 83  ? 17.475  0.851   -5.263  1.00 83.36 83  A 1 
ATOM   658  N N   . VAL A 1 84  ? 18.634  2.195   1.767   1.00 95.09 84  A 1 
ATOM   659  C CA  . VAL A 1 84  ? 17.289  2.378   2.302   1.00 95.45 84  A 1 
ATOM   660  C C   . VAL A 1 84  ? 17.070  3.828   2.726   1.00 96.16 84  A 1 
ATOM   661  O O   . VAL A 1 84  ? 16.024  4.416   2.448   1.00 96.16 84  A 1 
ATOM   662  C CB  . VAL A 1 84  ? 17.027  1.434   3.500   1.00 94.94 84  A 1 
ATOM   663  C CG1 . VAL A 1 84  ? 15.704  1.779   4.179   1.00 93.35 84  A 1 
ATOM   664  C CG2 . VAL A 1 84  ? 17.002  -0.012  3.021   1.00 93.63 84  A 1 
ATOM   665  N N   . LYS A 1 85  ? 18.071  4.414   3.387   1.00 95.87 85  A 1 
ATOM   666  C CA  . LYS A 1 85  ? 17.966  5.809   3.812   1.00 96.24 85  A 1 
ATOM   667  C C   . LYS A 1 85  ? 17.775  6.733   2.608   1.00 96.78 85  A 1 
ATOM   668  O O   . LYS A 1 85  ? 16.939  7.628   2.635   1.00 96.74 85  A 1 
ATOM   669  C CB  . LYS A 1 85  ? 19.202  6.239   4.603   1.00 96.16 85  A 1 
ATOM   670  C CG  . LYS A 1 85  ? 19.246  5.712   6.029   1.00 94.66 85  A 1 
ATOM   671  C CD  . LYS A 1 85  ? 20.394  6.340   6.804   1.00 92.30 85  A 1 
ATOM   672  C CE  . LYS A 1 85  ? 20.369  5.948   8.266   1.00 87.42 85  A 1 
ATOM   673  N NZ  . LYS A 1 85  ? 21.468  6.606   9.030   1.00 80.79 85  A 1 
ATOM   674  N N   . GLN A 1 86  ? 18.550  6.501   1.551   1.00 96.52 86  A 1 
ATOM   675  C CA  . GLN A 1 86  ? 18.446  7.318   0.347   1.00 96.48 86  A 1 
ATOM   676  C C   . GLN A 1 86  ? 17.055  7.185   -0.266  1.00 96.76 86  A 1 
ATOM   677  O O   . GLN A 1 86  ? 16.498  8.154   -0.782  1.00 96.42 86  A 1 
ATOM   678  C CB  . GLN A 1 86  ? 19.496  6.908   -0.687  1.00 95.53 86  A 1 
ATOM   679  C CG  . GLN A 1 86  ? 20.922  7.299   -0.322  1.00 86.28 86  A 1 
ATOM   680  C CD  . GLN A 1 86  ? 21.916  6.901   -1.387  1.00 79.53 86  A 1 
ATOM   681  O OE1 . GLN A 1 86  ? 21.568  6.267   -2.386  1.00 72.19 86  A 1 
ATOM   682  N NE2 . GLN A 1 86  ? 23.170  7.281   -1.188  1.00 67.51 86  A 1 
ATOM   683  N N   . SER A 1 87  ? 16.493  5.982   -0.213  1.00 96.67 87  A 1 
ATOM   684  C CA  . SER A 1 87  ? 15.163  5.743   -0.763  1.00 96.71 87  A 1 
ATOM   685  C C   . SER A 1 87  ? 14.106  6.552   -0.006  1.00 97.22 87  A 1 
ATOM   686  O O   . SER A 1 87  ? 13.190  7.112   -0.616  1.00 97.05 87  A 1 
ATOM   687  C CB  . SER A 1 87  ? 14.812  4.256   -0.712  1.00 96.14 87  A 1 
ATOM   688  O OG  . SER A 1 87  ? 15.659  3.509   -1.572  1.00 90.05 87  A 1 
ATOM   689  N N   . ILE A 1 88  ? 14.243  6.625   1.315   1.00 97.33 88  A 1 
ATOM   690  C CA  . ILE A 1 88  ? 13.299  7.387   2.129   1.00 97.59 88  A 1 
ATOM   691  C C   . ILE A 1 88  ? 13.432  8.878   1.817   1.00 97.80 88  A 1 
ATOM   692  O O   . ILE A 1 88  ? 12.437  9.588   1.712   1.00 97.59 88  A 1 
ATOM   693  C CB  . ILE A 1 88  ? 13.534  7.151   3.636   1.00 97.15 88  A 1 
ATOM   694  C CG1 . ILE A 1 88  ? 13.352  5.671   3.979   1.00 95.09 88  A 1 
ATOM   695  C CG2 . ILE A 1 88  ? 12.579  8.010   4.472   1.00 96.04 88  A 1 
ATOM   696  C CD1 . ILE A 1 88  ? 11.981  5.121   3.653   1.00 87.51 88  A 1 
ATOM   697  N N   . VAL A 1 89  ? 14.657  9.341   1.654   1.00 97.92 89  A 1 
ATOM   698  C CA  . VAL A 1 89  ? 14.901  10.738  1.306   1.00 97.97 89  A 1 
ATOM   699  C C   . VAL A 1 89  ? 14.241  11.046  -0.036  1.00 97.90 89  A 1 
ATOM   700  O O   . VAL A 1 89  ? 13.583  12.077  -0.204  1.00 97.57 89  A 1 
ATOM   701  C CB  . VAL A 1 89  ? 16.412  11.038  1.214   1.00 97.84 89  A 1 
ATOM   702  C CG1 . VAL A 1 89  ? 16.648  12.423  0.607   1.00 96.46 89  A 1 
ATOM   703  C CG2 . VAL A 1 89  ? 17.040  10.965  2.593   1.00 96.53 89  A 1 
ATOM   704  N N   . ASN A 1 90  ? 14.418  10.118  -1.020  1.00 97.13 90  A 1 
ATOM   705  C CA  . ASN A 1 90  ? 13.857  10.272  -2.295  1.00 96.68 90  A 1 
ATOM   706  C C   . ASN A 1 90  ? 12.361  10.218  -2.310  1.00 97.04 90  A 1 
ATOM   707  O O   . ASN A 1 90  ? 11.716  10.888  -3.055  1.00 96.16 90  A 1 
ATOM   708  C CB  . ASN A 1 90  ? 14.490  9.294   -3.268  1.00 95.56 90  A 1 
ATOM   709  C CG  . ASN A 1 90  ? 15.843  9.597   -3.587  1.00 93.57 90  A 1 
ATOM   710  O OD1 . ASN A 1 90  ? 16.438  10.591  -3.090  1.00 90.74 90  A 1 
ATOM   711  N ND2 . ASN A 1 90  ? 16.576  9.141   -4.272  1.00 89.94 90  A 1 
ATOM   712  N N   . ALA A 1 91  ? 11.761  9.417   -1.439  1.00 97.03 91  A 1 
ATOM   713  C CA  . ALA A 1 91  ? 10.310  9.312   -1.335  1.00 97.27 91  A 1 
ATOM   714  C C   . ALA A 1 91  ? 9.767   10.653  -0.846  1.00 97.76 91  A 1 
ATOM   715  O O   . ALA A 1 91  ? 8.746   11.144  -1.334  1.00 97.53 91  A 1 
ATOM   716  C CB  . ALA A 1 91  ? 9.919   8.206   -0.361  1.00 96.84 91  A 1 
ATOM   717  N N   . THR A 1 92  ? 10.454  11.258  0.119   1.00 97.83 92  A 1 
ATOM   718  C CA  . THR A 1 92  ? 10.045  12.546  0.662   1.00 97.88 92  A 1 
ATOM   719  C C   . THR A 1 92  ? 10.097  13.621  -0.425  1.00 97.92 92  A 1 
ATOM   720  O O   . THR A 1 92  ? 9.194   14.452  -0.538  1.00 97.66 92  A 1 
ATOM   721  C CB  . THR A 1 92  ? 10.945  12.955  1.841   1.00 97.38 92  A 1 
ATOM   722  O OG1 . THR A 1 92  ? 10.780  12.014  2.903   1.00 92.47 92  A 1 
ATOM   723  C CG2 . THR A 1 92  ? 10.578  14.343  2.358   1.00 92.20 92  A 1 
ATOM   724  N N   . ALA A 1 93  ? 11.159  13.609  -1.232  1.00 98.06 93  A 1 
ATOM   725  C CA  . ALA A 1 93  ? 11.305  14.572  -2.317  1.00 97.86 93  A 1 
ATOM   726  C C   . ALA A 1 93  ? 10.152  14.424  -3.307  1.00 97.91 93  A 1 
ATOM   727  O O   . ALA A 1 93  ? 9.619   15.413  -3.806  1.00 97.36 93  A 1 
ATOM   728  C CB  . ALA A 1 93  ? 12.640  14.375  -3.024  1.00 97.40 93  A 1 
ATOM   729  N N   . LEU A 1 94  ? 9.760   13.178  -3.574  1.00 97.82 94  A 1 
ATOM   730  C CA  . LEU A 1 94  ? 8.647   12.908  -4.480  1.00 97.84 94  A 1 
ATOM   731  C C   . LEU A 1 94  ? 7.345   13.467  -3.911  1.00 98.11 94  A 1 
ATOM   732  O O   . LEU A 1 94  ? 6.595   14.155  -4.606  1.00 97.92 94  A 1 
ATOM   733  C CB  . LEU A 1 94  ? 8.500   11.396  -4.691  1.00 97.28 94  A 1 
ATOM   734  C CG  . LEU A 1 94  ? 7.243   10.940  -5.453  1.00 95.30 94  A 1 
ATOM   735  C CD1 . LEU A 1 94  ? 7.343   11.380  -6.904  1.00 92.39 94  A 1 
ATOM   736  C CD2 . LEU A 1 94  ? 7.110   9.430   -5.355  1.00 91.76 94  A 1 
ATOM   737  N N   . LEU A 1 95  ? 7.080   13.194  -2.645  1.00 98.18 95  A 1 
ATOM   738  C CA  . LEU A 1 95  ? 5.857   13.654  -2.001  1.00 98.28 95  A 1 
ATOM   739  C C   . LEU A 1 95  ? 5.775   15.180  -1.912  1.00 98.30 95  A 1 
ATOM   740  O O   . LEU A 1 95  ? 4.686   15.748  -1.982  1.00 98.12 95  A 1 
ATOM   741  C CB  . LEU A 1 95  ? 5.721   13.029  -0.612  1.00 98.23 95  A 1 
ATOM   742  C CG  . LEU A 1 95  ? 5.560   11.505  -0.608  1.00 97.87 95  A 1 
ATOM   743  C CD1 . LEU A 1 95  ? 5.554   10.969  0.818   1.00 97.28 95  A 1 
ATOM   744  C CD2 . LEU A 1 95  ? 4.270   11.112  -1.323  1.00 96.98 95  A 1 
ATOM   745  N N   . LYS A 1 96  ? 6.926   15.837  -1.767  1.00 98.40 96  A 1 
ATOM   746  C CA  . LYS A 1 96  ? 6.943   17.291  -1.681  1.00 98.25 96  A 1 
ATOM   747  C C   . LYS A 1 96  ? 6.529   17.954  -2.995  1.00 98.27 96  A 1 
ATOM   748  O O   . LYS A 1 96  ? 6.216   19.140  -3.027  1.00 97.69 96  A 1 
ATOM   749  C CB  . LYS A 1 96  ? 8.321   17.792  -1.244  1.00 98.10 96  A 1 
ATOM   750  C CG  . LYS A 1 96  ? 8.655   17.437  0.206   1.00 95.30 96  A 1 
ATOM   751  C CD  . LYS A 1 96  ? 10.007  17.982  0.647   1.00 90.73 96  A 1 
ATOM   752  C CE  . LYS A 1 96  ? 9.975   19.472  0.877   1.00 83.63 96  A 1 
ATOM   753  N NZ  . LYS A 1 96  ? 11.262  19.969  1.449   1.00 75.01 96  A 1 
ATOM   754  N N   . LYS A 1 97  ? 6.495   17.173  -4.079  1.00 98.31 97  A 1 
ATOM   755  C CA  . LYS A 1 97  ? 6.070   17.708  -5.369  1.00 98.13 97  A 1 
ATOM   756  C C   . LYS A 1 97  ? 4.561   17.972  -5.360  1.00 98.03 97  A 1 
ATOM   757  O O   . LYS A 1 97  ? 4.055   18.731  -6.179  1.00 97.26 97  A 1 
ATOM   758  C CB  . LYS A 1 97  ? 6.427   16.730  -6.496  1.00 97.96 97  A 1 
ATOM   759  C CG  . LYS A 1 97  ? 7.919   16.601  -6.724  1.00 96.87 97  A 1 
ATOM   760  C CD  . LYS A 1 97  ? 8.235   15.671  -7.887  1.00 93.59 97  A 1 
ATOM   761  C CE  . LYS A 1 97  ? 9.730   15.582  -8.130  1.00 89.84 97  A 1 
ATOM   762  N NZ  . LYS A 1 97  ? 10.062  14.684  -9.276  1.00 81.02 97  A 1 
ATOM   763  N N   . PHE A 1 98  ? 3.851   17.353  -4.424  1.00 98.38 98  A 1 
ATOM   764  C CA  . PHE A 1 98  ? 2.417   17.563  -4.285  1.00 98.12 98  A 1 
ATOM   765  C C   . PHE A 1 98  ? 2.208   18.707  -3.293  1.00 97.77 98  A 1 
ATOM   766  O O   . PHE A 1 98  ? 1.784   18.509  -2.149  1.00 96.38 98  A 1 
ATOM   767  C CB  . PHE A 1 98  ? 1.740   16.282  -3.794  1.00 98.06 98  A 1 
ATOM   768  C CG  . PHE A 1 98  ? 1.887   15.121  -4.747  1.00 98.26 98  A 1 
ATOM   769  C CD1 . PHE A 1 98  ? 1.227   15.127  -5.975  1.00 97.80 98  A 1 
ATOM   770  C CD2 . PHE A 1 98  ? 2.712   14.051  -4.441  1.00 97.84 98  A 1 
ATOM   771  C CE1 . PHE A 1 98  ? 1.384   14.086  -6.874  1.00 97.42 98  A 1 
ATOM   772  C CE2 . PHE A 1 98  ? 2.867   12.992  -5.343  1.00 97.46 98  A 1 
ATOM   773  C CZ  . PHE A 1 98  ? 2.204   13.011  -6.557  1.00 97.65 98  A 1 
ATOM   774  N N   . GLU A 1 99  ? 2.547   19.906  -3.742  1.00 96.53 99  A 1 
ATOM   775  C CA  . GLU A 1 99  ? 2.466   21.095  -2.909  1.00 95.15 99  A 1 
ATOM   776  C C   . GLU A 1 99  ? 1.058   21.351  -2.371  1.00 94.20 99  A 1 
ATOM   777  O O   . GLU A 1 99  ? 0.071   21.215  -3.090  1.00 89.29 99  A 1 
ATOM   778  C CB  . GLU A 1 99  ? 2.956   22.313  -3.695  1.00 92.76 99  A 1 
ATOM   779  C CG  . GLU A 1 99  ? 3.145   23.562  -2.841  1.00 82.30 99  A 1 
ATOM   780  C CD  . GLU A 1 99  ? 3.734   24.719  -3.634  1.00 77.61 99  A 1 
ATOM   781  O OE1 . GLU A 1 99  ? 4.091   24.514  -4.812  1.00 70.79 99  A 1 
ATOM   782  O OE2 . GLU A 1 99  ? 3.843   25.835  -3.073  1.00 70.73 99  A 1 
ATOM   783  N N   . ASP A 1 100 ? 0.991   21.690  -1.090  1.00 95.63 100 A 1 
ATOM   784  C CA  . ASP A 1 100 ? -0.260  21.985  -0.397  1.00 95.78 100 A 1 
ATOM   785  C C   . ASP A 1 100 ? -1.162  20.778  -0.147  1.00 96.75 100 A 1 
ATOM   786  O O   . ASP A 1 100 ? -2.288  20.930  0.328   1.00 95.16 100 A 1 
ATOM   787  C CB  . ASP A 1 100 ? -1.058  23.066  -1.143  1.00 93.26 100 A 1 
ATOM   788  C CG  . ASP A 1 100 ? -0.301  24.382  -1.235  1.00 85.60 100 A 1 
ATOM   789  O OD1 . ASP A 1 100 ? 0.352   24.773  -0.250  1.00 78.82 100 A 1 
ATOM   790  O OD2 . ASP A 1 100 ? -0.367  25.026  -2.299  1.00 78.49 100 A 1 
ATOM   791  N N   . PHE A 1 101 ? -0.682  19.581  -0.433  1.00 97.79 101 A 1 
ATOM   792  C CA  . PHE A 1 101 ? -1.457  18.369  -0.167  1.00 98.07 101 A 1 
ATOM   793  C C   . PHE A 1 101 ? -1.364  18.008  1.313   1.00 98.18 101 A 1 
ATOM   794  O O   . PHE A 1 101 ? -0.330  18.234  1.953   1.00 97.49 101 A 1 
ATOM   795  C CB  . PHE A 1 101 ? -0.912  17.176  -0.965  1.00 98.02 101 A 1 
ATOM   796  C CG  . PHE A 1 101 ? -1.511  16.999  -2.335  1.00 98.08 101 A 1 
ATOM   797  C CD1 . PHE A 1 101 ? -1.479  18.022  -3.270  1.00 97.26 101 A 1 
ATOM   798  C CD2 . PHE A 1 101 ? -2.064  15.769  -2.696  1.00 97.22 101 A 1 
ATOM   799  C CE1 . PHE A 1 101 ? -1.996  17.840  -4.544  1.00 96.71 101 A 1 
ATOM   800  C CE2 . PHE A 1 101 ? -2.576  15.578  -3.971  1.00 96.84 101 A 1 
ATOM   801  C CZ  . PHE A 1 101 ? -2.552  16.610  -4.901  1.00 97.53 101 A 1 
ATOM   802  N N   . PHE A 1 102 ? -2.441  17.441  1.853   1.00 98.20 102 A 1 
ATOM   803  C CA  . PHE A 1 102 ? -2.423  16.897  3.205   1.00 98.43 102 A 1 
ATOM   804  C C   . PHE A 1 102 ? -1.976  15.462  2.963   1.00 98.56 102 A 1 
ATOM   805  O O   . PHE A 1 102 ? -2.730  14.640  2.444   1.00 98.47 102 A 1 
ATOM   806  C CB  . PHE A 1 102 ? -3.824  16.924  3.826   1.00 98.27 102 A 1 
ATOM   807  C CG  . PHE A 1 102 ? -3.889  16.298  5.199   1.00 98.28 102 A 1 
ATOM   808  C CD1 . PHE A 1 102 ? -3.268  16.918  6.279   1.00 97.89 102 A 1 
ATOM   809  C CD2 . PHE A 1 102 ? -4.560  15.103  5.403   1.00 97.89 102 A 1 
ATOM   810  C CE1 . PHE A 1 102 ? -3.320  16.347  7.545   1.00 97.49 102 A 1 
ATOM   811  C CE2 . PHE A 1 102 ? -4.617  14.529  6.671   1.00 97.55 102 A 1 
ATOM   812  C CZ  . PHE A 1 102 ? -3.997  15.150  7.737   1.00 97.77 102 A 1 
ATOM   813  N N   . ILE A 1 103 ? -0.727  15.166  3.310   1.00 98.66 103 A 1 
ATOM   814  C CA  . ILE A 1 103 ? -0.143  13.853  3.056   1.00 98.74 103 A 1 
ATOM   815  C C   . ILE A 1 103 ? 0.004   13.019  4.327   1.00 98.71 103 A 1 
ATOM   816  O O   . ILE A 1 103 ? 0.464   13.512  5.354   1.00 98.60 103 A 1 
ATOM   817  C CB  . ILE A 1 103 ? 1.222   14.003  2.356   1.00 98.39 103 A 1 
ATOM   818  C CG1 . ILE A 1 103 ? 1.003   14.673  0.989   1.00 96.31 103 A 1 
ATOM   819  C CG2 . ILE A 1 103 ? 1.907   12.657  2.186   1.00 97.72 103 A 1 
ATOM   820  C CD1 . ILE A 1 103 ? 2.277   14.999  0.233   1.00 90.33 103 A 1 
ATOM   821  N N   . ILE A 1 104 ? -0.403  11.753  4.228   1.00 98.75 104 A 1 
ATOM   822  C CA  . ILE A 1 104 ? -0.348  10.811  5.345   1.00 98.79 104 A 1 
ATOM   823  C C   . ILE A 1 104 ? 0.658   9.719   4.994   1.00 98.71 104 A 1 
ATOM   824  O O   . ILE A 1 104 ? 0.308   8.723   4.365   1.00 98.64 104 A 1 
ATOM   825  C CB  . ILE A 1 104 ? -1.744  10.184  5.567   1.00 98.74 104 A 1 
ATOM   826  C CG1 . ILE A 1 104 ? -2.786  11.291  5.776   1.00 98.23 104 A 1 
ATOM   827  C CG2 . ILE A 1 104 ? -1.733  9.236   6.757   1.00 98.42 104 A 1 
ATOM   828  C CD1 . ILE A 1 104 ? -4.215  10.844  5.524   1.00 96.85 104 A 1 
ATOM   829  N N   . PRO A 1 105 ? 1.933   9.895   5.371   1.00 98.72 105 A 1 
ATOM   830  C CA  . PRO A 1 105 ? 2.987   8.937   5.032   1.00 98.78 105 A 1 
ATOM   831  C C   . PRO A 1 105 ? 3.153   7.790   6.021   1.00 98.65 105 A 1 
ATOM   832  O O   . PRO A 1 105 ? 2.749   7.882   7.178   1.00 98.34 105 A 1 
ATOM   833  C CB  . PRO A 1 105 ? 4.232   9.823   4.998   1.00 98.52 105 A 1 
ATOM   834  C CG  . PRO A 1 105 ? 3.982   10.765  6.142   1.00 97.96 105 A 1 
ATOM   835  C CD  . PRO A 1 105 ? 2.502   11.102  6.003   1.00 98.56 105 A 1 
ATOM   836  N N   . MET A 1 106 ? 3.759   6.698   5.548   1.00 98.45 106 A 1 
ATOM   837  C CA  . MET A 1 106 ? 4.039   5.549   6.396   1.00 98.31 106 A 1 
ATOM   838  C C   . MET A 1 106 ? 5.173   4.730   5.804   1.00 98.35 106 A 1 
ATOM   839  O O   . MET A 1 106 ? 5.634   5.000   4.694   1.00 97.64 106 A 1 
ATOM   840  C CB  . MET A 1 106 ? 2.792   4.659   6.554   1.00 96.35 106 A 1 
ATOM   841  C CG  . MET A 1 106 ? 2.440   3.868   5.304   1.00 93.29 106 A 1 
ATOM   842  S SD  . MET A 1 106 ? 0.953   2.858   5.508   1.00 95.29 106 A 1 
ATOM   843  C CE  . MET A 1 106 ? -0.300  4.133   5.563   1.00 90.66 106 A 1 
ATOM   844  N N   . LEU A 1 107 ? 5.630   3.739   6.562   1.00 98.27 107 A 1 
ATOM   845  C CA  . LEU A 1 107 ? 6.702   2.853   6.123   1.00 97.92 107 A 1 
ATOM   846  C C   . LEU A 1 107 ? 6.140   1.493   5.743   1.00 98.05 107 A 1 
ATOM   847  O O   . LEU A 1 107 ? 5.207   0.996   6.379   1.00 97.46 107 A 1 
ATOM   848  C CB  . LEU A 1 107 ? 7.731   2.672   7.236   1.00 97.48 107 A 1 
ATOM   849  C CG  . LEU A 1 107 ? 8.543   3.901   7.651   1.00 97.11 107 A 1 
ATOM   850  C CD1 . LEU A 1 107 ? 9.301   3.595   8.934   1.00 96.27 107 A 1 
ATOM   851  C CD2 . LEU A 1 107 ? 9.502   4.283   6.532   1.00 95.91 107 A 1 
ATOM   852  N N   . GLY A 1 108 ? 6.719   0.877   4.705   1.00 98.00 108 A 1 
ATOM   853  C CA  . GLY A 1 108 ? 6.339   -0.453  4.292   1.00 97.86 108 A 1 
ATOM   854  C C   . GLY A 1 108 ? 7.384   -1.433  4.808   1.00 97.51 108 A 1 
ATOM   855  O O   . GLY A 1 108 ? 8.387   -1.026  5.390   1.00 96.84 108 A 1 
ATOM   856  N N   . ASN A 1 109 ? 7.170   -2.734  4.603   1.00 97.57 109 A 1 
ATOM   857  C CA  . ASN A 1 109 ? 8.104   -3.738  5.094   1.00 97.07 109 A 1 
ATOM   858  C C   . ASN A 1 109 ? 9.480   -3.718  4.430   1.00 96.88 109 A 1 
ATOM   859  O O   . ASN A 1 109 ? 10.442  -4.265  4.974   1.00 95.77 109 A 1 
ATOM   860  C CB  . ASN A 1 109 ? 7.496   -5.147  5.003   1.00 96.79 109 A 1 
ATOM   861  C CG  . ASN A 1 109 ? 7.118   -5.534  3.597   1.00 96.69 109 A 1 
ATOM   862  O OD1 . ASN A 1 109 ? 6.195   -4.972  3.012   1.00 93.44 109 A 1 
ATOM   863  N ND2 . ASN A 1 109 ? 7.819   -6.518  3.051   1.00 92.89 109 A 1 
ATOM   864  N N   . HIS A 1 110 ? 9.581   -3.091  3.255   1.00 96.63 110 A 1 
ATOM   865  C CA  . HIS A 1 110 ? 10.871  -2.990  2.583   1.00 96.08 110 A 1 
ATOM   866  C C   . HIS A 1 110 ? 11.608  -1.705  2.955   1.00 96.03 110 A 1 
ATOM   867  O O   . HIS A 1 110 ? 12.778  -1.541  2.619   1.00 94.78 110 A 1 
ATOM   868  C CB  . HIS A 1 110 ? 10.690  -3.039  1.062   1.00 95.62 110 A 1 
ATOM   869  C CG  . HIS A 1 110 ? 10.364  -4.401  0.533   1.00 95.01 110 A 1 
ATOM   870  N ND1 . HIS A 1 110 ? 11.322  -5.363  0.318   1.00 88.60 110 A 1 
ATOM   871  C CD2 . HIS A 1 110 ? 9.187   -4.967  0.194   1.00 88.16 110 A 1 
ATOM   872  C CE1 . HIS A 1 110 ? 10.747  -6.464  -0.140  1.00 88.71 110 A 1 
ATOM   873  N NE2 . HIS A 1 110 ? 9.458   -6.253  -0.218  1.00 90.13 110 A 1 
ATOM   874  N N   . ASP A 1 111 ? 10.919  -0.806  3.657   1.00 96.45 111 A 1 
ATOM   875  C CA  . ASP A 1 111 ? 11.500  0.482   4.017   1.00 96.47 111 A 1 
ATOM   876  C C   . ASP A 1 111 ? 12.346  0.446   5.294   1.00 96.36 111 A 1 
ATOM   877  O O   . ASP A 1 111 ? 12.301  1.369   6.116   1.00 95.10 111 A 1 
ATOM   878  C CB  . ASP A 1 111 ? 10.400  1.537   4.131   1.00 96.73 111 A 1 
ATOM   879  C CG  . ASP A 1 111 ? 9.632   1.707   2.834   1.00 96.98 111 A 1 
ATOM   880  O OD1 . ASP A 1 111 ? 10.223  1.495   1.750   1.00 95.57 111 A 1 
ATOM   881  O OD2 . ASP A 1 111 ? 8.432   2.054   2.887   1.00 95.86 111 A 1 
ATOM   882  N N   . VAL A 1 112 ? 13.129  -0.612  5.444   1.00 95.51 112 A 1 
ATOM   883  C CA  . VAL A 1 112 ? 14.006  -0.785  6.599   1.00 95.17 112 A 1 
ATOM   884  C C   . VAL A 1 112 ? 15.084  -1.780  6.197   1.00 94.48 112 A 1 
ATOM   885  O O   . VAL A 1 112 ? 14.925  -2.527  5.230   1.00 93.75 112 A 1 
ATOM   886  C CB  . VAL A 1 112 ? 13.231  -1.318  7.832   1.00 94.89 112 A 1 
ATOM   887  C CG1 . VAL A 1 112 ? 12.697  -2.722  7.558   1.00 92.88 112 A 1 
ATOM   888  C CG2 . VAL A 1 112 ? 14.122  -1.314  9.071   1.00 92.99 112 A 1 
ATOM   889  N N   . TYR A 1 113 ? 16.216  -1.773  6.916   1.00 93.56 113 A 1 
ATOM   890  C CA  . TYR A 1 113 ? 17.280  -2.730  6.632   1.00 92.63 113 A 1 
ATOM   891  C C   . TYR A 1 113 ? 17.709  -3.416  7.918   1.00 92.16 113 A 1 
ATOM   892  O O   . TYR A 1 113 ? 18.032  -2.745  8.900   1.00 89.30 113 A 1 
ATOM   893  C CB  . TYR A 1 113 ? 18.487  -2.034  5.999   1.00 91.57 113 A 1 
ATOM   894  C CG  . TYR A 1 113 ? 19.586  -3.021  5.649   1.00 90.24 113 A 1 
ATOM   895  C CD1 . TYR A 1 113 ? 19.509  -3.775  4.479   1.00 87.93 113 A 1 
ATOM   896  C CD2 . TYR A 1 113 ? 20.651  -3.247  6.515   1.00 87.50 113 A 1 
ATOM   897  C CE1 . TYR A 1 113 ? 20.473  -4.727  4.183   1.00 84.93 113 A 1 
ATOM   898  C CE2 . TYR A 1 113 ? 21.618  -4.197  6.219   1.00 84.87 113 A 1 
ATOM   899  C CZ  . TYR A 1 113 ? 21.528  -4.940  5.054   1.00 84.48 113 A 1 
ATOM   900  O OH  . TYR A 1 113 ? 22.475  -5.876  4.758   1.00 81.09 113 A 1 
ATOM   901  N N   . PRO A 1 114 ? 17.738  -4.743  7.921   1.00 92.06 114 A 1 
ATOM   902  C CA  . PRO A 1 114 ? 17.290  -5.652  6.861   1.00 92.05 114 A 1 
ATOM   903  C C   . PRO A 1 114 ? 15.782  -5.552  6.657   1.00 92.76 114 A 1 
ATOM   904  O O   . PRO A 1 114 ? 15.056  -5.149  7.559   1.00 91.79 114 A 1 
ATOM   905  C CB  . PRO A 1 114 ? 17.682  -7.038  7.380   1.00 90.12 114 A 1 
ATOM   906  C CG  . PRO A 1 114 ? 18.797  -6.777  8.342   1.00 87.66 114 A 1 
ATOM   907  C CD  . PRO A 1 114 ? 18.371  -5.498  9.017   1.00 89.90 114 A 1 
ATOM   908  N N   . ALA A 1 115 ? 15.325  -5.933  5.472   1.00 92.73 115 A 1 
ATOM   909  C CA  . ALA A 1 115 ? 13.901  -5.861  5.154   1.00 93.40 115 A 1 
ATOM   910  C C   . ALA A 1 115 ? 13.056  -6.622  6.172   1.00 94.10 115 A 1 
ATOM   911  O O   . ALA A 1 115 ? 13.475  -7.663  6.687   1.00 93.36 115 A 1 
ATOM   912  C CB  . ALA A 1 115 ? 13.648  -6.410  3.754   1.00 92.51 115 A 1 
ATOM   913  N N   . ASN A 1 116 ? 11.867  -6.084  6.477   1.00 95.10 116 A 1 
ATOM   914  C CA  . ASN A 1 116 ? 10.900  -6.684  7.391   1.00 95.54 116 A 1 
ATOM   915  C C   . ASN A 1 116 ? 11.207  -6.594  8.877   1.00 95.73 116 A 1 
ATOM   916  O O   . ASN A 1 116 ? 10.314  -6.790  9.705   1.00 94.84 116 A 1 
ATOM   917  C CB  . ASN A 1 116 ? 10.663  -8.172  7.049   1.00 95.46 116 A 1 
ATOM   918  C CG  . ASN A 1 116 ? 10.386  -8.401  5.578   1.00 95.19 116 A 1 
ATOM   919  O OD1 . ASN A 1 116 ? 9.665   -7.645  4.941   1.00 91.67 116 A 1 
ATOM   920  N ND2 . ASN A 1 116 ? 10.957  -9.472  5.033   1.00 91.31 116 A 1 
ATOM   921  N N   . GLN A 1 117 ? 12.441  -6.306  9.223   1.00 95.16 117 A 1 
ATOM   922  C CA  . GLN A 1 117 ? 12.850  -6.322  10.633  1.00 94.63 117 A 1 
ATOM   923  C C   . GLN A 1 117 ? 12.676  -4.983  11.363  1.00 94.19 117 A 1 
ATOM   924  O O   . GLN A 1 117 ? 13.628  -4.231  11.556  1.00 92.12 117 A 1 
ATOM   925  C CB  . GLN A 1 117 ? 14.305  -6.795  10.736  1.00 94.17 117 A 1 
ATOM   926  C CG  . GLN A 1 117 ? 14.615  -8.056  9.923   1.00 93.21 117 A 1 
ATOM   927  C CD  . GLN A 1 117 ? 13.640  -9.193  10.181  1.00 93.22 117 A 1 
ATOM   928  O OE1 . GLN A 1 117 ? 13.334  -9.523  11.327  1.00 88.78 117 A 1 
ATOM   929  N NE2 . GLN A 1 117 ? 13.145  -9.805  9.102   1.00 87.60 117 A 1 
ATOM   930  N N   . MET A 1 118 ? 11.454  -4.713  11.796  1.00 93.39 118 A 1 
ATOM   931  C CA  . MET A 1 118 ? 11.159  -3.498  12.545  1.00 92.69 118 A 1 
ATOM   932  C C   . MET A 1 118 ? 10.776  -3.832  13.987  1.00 90.98 118 A 1 
ATOM   933  O O   . MET A 1 118 ? 9.903   -4.661  14.227  1.00 84.45 118 A 1 
ATOM   934  C CB  . MET A 1 118 ? 9.997   -2.721  11.916  1.00 90.94 118 A 1 
ATOM   935  C CG  . MET A 1 118 ? 10.332  -2.031  10.608  1.00 86.43 118 A 1 
ATOM   936  S SD  . MET A 1 118 ? 8.965   -0.970  10.102  1.00 88.57 118 A 1 
ATOM   937  C CE  . MET A 1 118 ? 9.524   -0.449  8.479   1.00 84.15 118 A 1 
ATOM   938  N N   . ALA A 1 119 ? 11.448  -3.173  14.926  1.00 88.65 119 A 1 
ATOM   939  C CA  . ALA A 1 119 ? 11.167  -3.372  16.350  1.00 86.74 119 A 1 
ATOM   940  C C   . ALA A 1 119 ? 11.977  -2.343  17.143  1.00 86.29 119 A 1 
ATOM   941  O O   . ALA A 1 119 ? 12.475  -1.369  16.588  1.00 76.98 119 A 1 
ATOM   942  C CB  . ALA A 1 119 ? 11.541  -4.787  16.778  1.00 79.89 119 A 1 
ATOM   943  N N   . ILE A 1 120 ? 12.099  -2.577  18.455  1.00 79.44 120 A 1 
ATOM   944  C CA  . ILE A 1 120 ? 12.830  -1.651  19.300  1.00 75.87 120 A 1 
ATOM   945  C C   . ILE A 1 120 ? 14.313  -1.570  18.937  1.00 76.26 120 A 1 
ATOM   946  O O   . ILE A 1 120 ? 14.956  -0.541  19.151  1.00 69.19 120 A 1 
ATOM   947  C CB  . ILE A 1 120 ? 12.667  -2.027  20.797  1.00 69.47 120 A 1 
ATOM   948  C CG1 . ILE A 1 120 ? 13.139  -0.887  21.689  1.00 62.22 120 A 1 
ATOM   949  C CG2 . ILE A 1 120 ? 13.433  -3.315  21.094  1.00 61.34 120 A 1 
ATOM   950  C CD1 . ILE A 1 120 ? 12.795  -1.072  23.153  1.00 56.33 120 A 1 
ATOM   951  N N   . ASN A 1 121 ? 14.851  -2.648  18.357  1.00 76.12 121 A 1 
ATOM   952  C CA  . ASN A 1 121 ? 16.262  -2.659  17.972  1.00 73.21 121 A 1 
ATOM   953  C C   . ASN A 1 121 ? 16.509  -2.019  16.601  1.00 75.78 121 A 1 
ATOM   954  O O   . ASN A 1 121 ? 17.653  -1.952  16.146  1.00 70.43 121 A 1 
ATOM   955  C CB  . ASN A 1 121 ? 16.833  -4.082  18.021  1.00 67.98 121 A 1 
ATOM   956  C CG  . ASN A 1 121 ? 16.246  -4.983  16.951  1.00 60.45 121 A 1 
ATOM   957  O OD1 . ASN A 1 121 ? 15.153  -4.742  16.447  1.00 54.36 121 A 1 
ATOM   958  N ND2 . ASN A 1 121 ? 16.973  -6.037  16.617  1.00 53.79 121 A 1 
ATOM   959  N N   . SER A 1 122 ? 15.455  -1.557  15.945  1.00 78.35 122 A 1 
ATOM   960  C CA  . SER A 1 122 ? 15.587  -0.867  14.663  1.00 76.16 122 A 1 
ATOM   961  C C   . SER A 1 122 ? 14.932  0.513   14.774  1.00 80.11 122 A 1 
ATOM   962  O O   . SER A 1 122 ? 14.345  1.017   13.817  1.00 75.67 122 A 1 
ATOM   963  C CB  . SER A 1 122 ? 14.953  -1.687  13.536  1.00 69.04 122 A 1 
ATOM   964  O OG  . SER A 1 122 ? 13.598  -1.986  13.799  1.00 64.07 122 A 1 
ATOM   965  N N   . GLN A 1 123 ? 15.036  1.114   15.954  1.00 85.93 123 A 1 
ATOM   966  C CA  . GLN A 1 123 ? 14.467  2.437   16.213  1.00 87.19 123 A 1 
ATOM   967  C C   . GLN A 1 123 ? 14.990  3.494   15.259  1.00 90.41 123 A 1 
ATOM   968  O O   . GLN A 1 123 ? 14.330  4.507   15.020  1.00 88.76 123 A 1 
ATOM   969  C CB  . GLN A 1 123 ? 14.781  2.856   17.648  1.00 82.43 123 A 1 
ATOM   970  C CG  . GLN A 1 123 ? 13.757  2.409   18.672  1.00 72.61 123 A 1 
ATOM   971  C CD  . GLN A 1 123 ? 12.503  3.248   18.640  1.00 66.36 123 A 1 
ATOM   972  O OE1 . GLN A 1 123 ? 12.567  4.478   18.588  1.00 60.90 123 A 1 
ATOM   973  N NE2 . GLN A 1 123 ? 11.347  2.590   18.671  1.00 57.54 123 A 1 
ATOM   974  N N   . TRP A 1 124 ? 16.179  3.258   14.698  1.00 91.42 124 A 1 
ATOM   975  C CA  . TRP A 1 124 ? 16.778  4.218   13.787  1.00 92.46 124 A 1 
ATOM   976  C C   . TRP A 1 124 ? 15.865  4.562   12.611  1.00 94.10 124 A 1 
ATOM   977  O O   . TRP A 1 124 ? 15.837  5.704   12.162  1.00 93.50 124 A 1 
ATOM   978  C CB  . TRP A 1 124 ? 18.125  3.696   13.253  1.00 90.19 124 A 1 
ATOM   979  C CG  . TRP A 1 124 ? 18.006  2.524   12.327  1.00 86.05 124 A 1 
ATOM   980  C CD1 . TRP A 1 124 ? 18.056  1.202   12.660  1.00 80.34 124 A 1 
ATOM   981  C CD2 . TRP A 1 124 ? 17.794  2.567   10.910  1.00 85.45 124 A 1 
ATOM   982  N NE1 . TRP A 1 124 ? 17.889  0.426   11.551  1.00 76.69 124 A 1 
ATOM   983  C CE2 . TRP A 1 124 ? 17.729  1.235   10.455  1.00 81.44 124 A 1 
ATOM   984  C CE3 . TRP A 1 124 ? 17.666  3.611   9.975   1.00 77.20 124 A 1 
ATOM   985  C CZ2 . TRP A 1 124 ? 17.519  0.913   9.109   1.00 77.15 124 A 1 
ATOM   986  C CZ3 . TRP A 1 124 ? 17.464  3.282   8.628   1.00 76.82 124 A 1 
ATOM   987  C CH2 . TRP A 1 124 ? 17.394  1.950   8.216   1.00 76.07 124 A 1 
ATOM   988  N N   . ILE A 1 125 ? 15.111  3.590   12.123  1.00 94.13 125 A 1 
ATOM   989  C CA  . ILE A 1 125 ? 14.248  3.845   10.977  1.00 95.03 125 A 1 
ATOM   990  C C   . ILE A 1 125 ? 13.071  4.752   11.337  1.00 96.29 125 A 1 
ATOM   991  O O   . ILE A 1 125 ? 12.660  5.587   10.531  1.00 96.27 125 A 1 
ATOM   992  C CB  . ILE A 1 125 ? 13.727  2.525   10.324  1.00 93.85 125 A 1 
ATOM   993  C CG1 . ILE A 1 125 ? 13.030  2.848   8.993   1.00 90.03 125 A 1 
ATOM   994  C CG2 . ILE A 1 125 ? 12.772  1.776   11.258  1.00 89.72 125 A 1 
ATOM   995  C CD1 . ILE A 1 125 ? 13.908  3.539   7.977   1.00 85.24 125 A 1 
ATOM   996  N N   . PHE A 1 126 ? 12.540  4.609   12.551  1.00 96.04 126 A 1 
ATOM   997  C CA  . PHE A 1 126 ? 11.430  5.448   12.975  1.00 96.58 126 A 1 
ATOM   998  C C   . PHE A 1 126 ? 11.900  6.885   13.166  1.00 97.04 126 A 1 
ATOM   999  O O   . PHE A 1 126 ? 11.219  7.835   12.782  1.00 96.77 126 A 1 
ATOM   1000 C CB  . PHE A 1 126 ? 10.807  4.912   14.268  1.00 96.37 126 A 1 
ATOM   1001 C CG  . PHE A 1 126 ? 10.353  3.487   14.180  1.00 96.44 126 A 1 
ATOM   1002 C CD1 . PHE A 1 126 ? 9.612   3.028   13.085  1.00 95.00 126 A 1 
ATOM   1003 C CD2 . PHE A 1 126 ? 10.656  2.578   15.190  1.00 94.80 126 A 1 
ATOM   1004 C CE1 . PHE A 1 126 ? 9.200   1.712   12.997  1.00 94.11 126 A 1 
ATOM   1005 C CE2 . PHE A 1 126 ? 10.241  1.259   15.114  1.00 93.93 126 A 1 
ATOM   1006 C CZ  . PHE A 1 126 ? 9.516   0.819   14.011  1.00 94.82 126 A 1 
ATOM   1007 N N   . GLN A 1 127 ? 13.070  7.034   13.761  1.00 96.21 127 A 1 
ATOM   1008 C CA  . GLN A 1 127 ? 13.645  8.361   13.986  1.00 96.36 127 A 1 
ATOM   1009 C C   . GLN A 1 127 ? 13.971  9.018   12.648  1.00 97.04 127 A 1 
ATOM   1010 O O   . GLN A 1 127 ? 13.607  10.170  12.404  1.00 96.84 127 A 1 
ATOM   1011 C CB  . GLN A 1 127 ? 14.922  8.243   14.833  1.00 95.22 127 A 1 
ATOM   1012 C CG  . GLN A 1 127 ? 15.671  9.566   15.024  1.00 84.74 127 A 1 
ATOM   1013 C CD  . GLN A 1 127 ? 14.947  10.531  15.948  1.00 78.29 127 A 1 
ATOM   1014 O OE1 . GLN A 1 127 ? 14.994  11.742  15.747  1.00 70.69 127 A 1 
ATOM   1015 N NE2 . GLN A 1 127 ? 14.305  9.996   16.971  1.00 66.33 127 A 1 
ATOM   1016 N N   . PHE A 1 128 ? 14.661  8.276   11.780  1.00 96.77 128 A 1 
ATOM   1017 C CA  . PHE A 1 128 ? 15.059  8.804   10.482  1.00 97.15 128 A 1 
ATOM   1018 C C   . PHE A 1 128 ? 13.858  9.164   9.606   1.00 97.67 128 A 1 
ATOM   1019 O O   . PHE A 1 128 ? 13.806  10.254  9.028   1.00 97.55 128 A 1 
ATOM   1020 C CB  . PHE A 1 128 ? 15.946  7.796   9.742   1.00 96.95 128 A 1 
ATOM   1021 C CG  . PHE A 1 128 ? 16.482  8.301   8.431   1.00 96.98 128 A 1 
ATOM   1022 C CD1 . PHE A 1 128 ? 17.575  9.152   8.400   1.00 96.28 128 A 1 
ATOM   1023 C CD2 . PHE A 1 128 ? 15.880  7.945   7.238   1.00 96.14 128 A 1 
ATOM   1024 C CE1 . PHE A 1 128 ? 18.064  9.642   7.195   1.00 95.43 128 A 1 
ATOM   1025 C CE2 . PHE A 1 128 ? 16.364  8.428   6.017   1.00 95.49 128 A 1 
ATOM   1026 C CZ  . PHE A 1 128 ? 17.457  9.278   6.002   1.00 95.71 128 A 1 
ATOM   1027 N N   . ALA A 1 129 ? 12.897  8.249   9.496   1.00 97.38 129 A 1 
ATOM   1028 C CA  . ALA A 1 129 ? 11.724  8.487   8.672   1.00 97.71 129 A 1 
ATOM   1029 C C   . ALA A 1 129 ? 10.883  9.647   9.210   1.00 98.27 129 A 1 
ATOM   1030 O O   . ALA A 1 129 ? 10.341  10.435  8.436   1.00 98.23 129 A 1 
ATOM   1031 C CB  . ALA A 1 129 ? 10.880  7.222   8.567   1.00 97.51 129 A 1 
ATOM   1032 N N   . ALA A 1 130 ? 10.783  9.754   10.531  1.00 97.93 130 A 1 
ATOM   1033 C CA  . ALA A 1 130 ? 10.021  10.843  11.134  1.00 98.17 130 A 1 
ATOM   1034 C C   . ALA A 1 130 ? 10.653  12.179  10.761  1.00 98.30 130 A 1 
ATOM   1035 O O   . ALA A 1 130 ? 9.958   13.151  10.482  1.00 98.28 130 A 1 
ATOM   1036 C CB  . ALA A 1 130 ? 9.975   10.694  12.653  1.00 97.89 130 A 1 
ATOM   1037 N N   . GLU A 1 131 ? 11.992  12.225  10.760  1.00 98.28 131 A 1 
ATOM   1038 C CA  . GLU A 1 131 ? 12.711  13.445  10.402  1.00 98.27 131 A 1 
ATOM   1039 C C   . GLU A 1 131 ? 12.496  13.795  8.934   1.00 98.46 131 A 1 
ATOM   1040 O O   . GLU A 1 131 ? 12.318  14.959  8.585   1.00 98.18 131 A 1 
ATOM   1041 C CB  . GLU A 1 131 ? 14.214  13.274  10.693  1.00 97.47 131 A 1 
ATOM   1042 C CG  . GLU A 1 131 ? 14.525  13.139  12.178  1.00 87.14 131 A 1 
ATOM   1043 C CD  . GLU A 1 131 ? 15.990  12.807  12.443  1.00 81.05 131 A 1 
ATOM   1044 O OE1 . GLU A 1 131 ? 16.708  12.414  11.497  1.00 76.37 131 A 1 
ATOM   1045 O OE2 . GLU A 1 131 ? 16.412  12.920  13.617  1.00 76.49 131 A 1 
ATOM   1046 N N   . GLN A 1 132 ? 12.498  12.784  8.068   1.00 98.41 132 A 1 
ATOM   1047 C CA  . GLN A 1 132 ? 12.298  13.016  6.644   1.00 98.48 132 A 1 
ATOM   1048 C C   . GLN A 1 132 ? 10.849  13.407  6.336   1.00 98.51 132 A 1 
ATOM   1049 O O   . GLN A 1 132 ? 10.600  14.320  5.548   1.00 98.33 132 A 1 
ATOM   1050 C CB  . GLN A 1 132 ? 12.679  11.769  5.834   1.00 98.30 132 A 1 
ATOM   1051 C CG  . GLN A 1 132 ? 14.162  11.405  5.912   1.00 96.85 132 A 1 
ATOM   1052 C CD  . GLN A 1 132 ? 15.058  12.547  5.478   1.00 95.85 132 A 1 
ATOM   1053 O OE1 . GLN A 1 132 ? 14.837  13.164  4.437   1.00 88.62 132 A 1 
ATOM   1054 N NE2 . GLN A 1 132 ? 16.074  12.836  6.276   1.00 87.09 132 A 1 
ATOM   1055 N N   . PHE A 1 133 ? 9.887   12.719  6.964   1.00 98.68 133 A 1 
ATOM   1056 C CA  . PHE A 1 133 ? 8.473   12.996  6.742   1.00 98.78 133 A 1 
ATOM   1057 C C   . PHE A 1 133 ? 7.953   14.199  7.535   1.00 98.79 133 A 1 
ATOM   1058 O O   . PHE A 1 133 ? 6.784   14.571  7.404   1.00 98.48 133 A 1 
ATOM   1059 C CB  . PHE A 1 133 ? 7.618   11.769  7.103   1.00 98.61 133 A 1 
ATOM   1060 C CG  . PHE A 1 133 ? 7.828   10.566  6.208   1.00 98.54 133 A 1 
ATOM   1061 C CD1 . PHE A 1 133 ? 8.112   10.713  4.858   1.00 97.96 133 A 1 
ATOM   1062 C CD2 . PHE A 1 133 ? 7.687   9.283   6.725   1.00 97.77 133 A 1 
ATOM   1063 C CE1 . PHE A 1 133 ? 8.275   9.599   4.037   1.00 97.28 133 A 1 
ATOM   1064 C CE2 . PHE A 1 133 ? 7.841   8.169   5.912   1.00 97.17 133 A 1 
ATOM   1065 C CZ  . PHE A 1 133 ? 8.135   8.316   4.564   1.00 97.43 133 A 1 
ATOM   1066 N N   . ALA A 1 134 ? 8.800   14.800  8.351   1.00 98.73 134 A 1 
ATOM   1067 C CA  . ALA A 1 134 ? 8.411   15.925  9.197   1.00 98.61 134 A 1 
ATOM   1068 C C   . ALA A 1 134 ? 7.586   17.023  8.506   1.00 98.67 134 A 1 
ATOM   1069 O O   . ALA A 1 134 ? 6.638   17.534  9.102   1.00 98.27 134 A 1 
ATOM   1070 C CB  . ALA A 1 134 ? 9.647   16.534  9.864   1.00 98.32 134 A 1 
ATOM   1071 N N   . PRO A 1 135 ? 7.922   17.393  7.264   1.00 98.52 135 A 1 
ATOM   1072 C CA  . PRO A 1 135 ? 7.140   18.438  6.586   1.00 98.28 135 A 1 
ATOM   1073 C C   . PRO A 1 135 ? 5.653   18.109  6.449   1.00 98.35 135 A 1 
ATOM   1074 O O   . PRO A 1 135 ? 4.828   19.018  6.284   1.00 97.73 135 A 1 
ATOM   1075 C CB  . PRO A 1 135 ? 7.814   18.542  5.217   1.00 97.62 135 A 1 
ATOM   1076 C CG  . PRO A 1 135 ? 9.227   18.160  5.498   1.00 95.90 135 A 1 
ATOM   1077 C CD  . PRO A 1 135 ? 9.079   16.997  6.449   1.00 97.89 135 A 1 
ATOM   1078 N N   . PHE A 1 136 ? 5.301   16.825  6.512   1.00 98.65 136 A 1 
ATOM   1079 C CA  . PHE A 1 136 ? 3.917   16.398  6.356   1.00 98.65 136 A 1 
ATOM   1080 C C   . PHE A 1 136 ? 3.217   16.083  7.681   1.00 98.63 136 A 1 
ATOM   1081 O O   . PHE A 1 136 ? 2.000   15.856  7.710   1.00 98.29 136 A 1 
ATOM   1082 C CB  . PHE A 1 136 ? 3.850   15.142  5.476   1.00 98.62 136 A 1 
ATOM   1083 C CG  . PHE A 1 136 ? 4.736   15.191  4.257   1.00 98.59 136 A 1 
ATOM   1084 C CD1 . PHE A 1 136 ? 4.526   16.156  3.278   1.00 98.14 136 A 1 
ATOM   1085 C CD2 . PHE A 1 136 ? 5.766   14.283  4.110   1.00 98.12 136 A 1 
ATOM   1086 C CE1 . PHE A 1 136 ? 5.355   16.212  2.159   1.00 97.60 136 A 1 
ATOM   1087 C CE2 . PHE A 1 136 ? 6.596   14.329  2.984   1.00 97.58 136 A 1 
ATOM   1088 C CZ  . PHE A 1 136 ? 6.383   15.297  2.006   1.00 97.76 136 A 1 
ATOM   1089 N N   . LEU A 1 137 ? 3.972   16.056  8.754   1.00 98.74 137 A 1 
ATOM   1090 C CA  . LEU A 1 137 ? 3.433   15.647  10.050  1.00 98.69 137 A 1 
ATOM   1091 C C   . LEU A 1 137 ? 3.294   16.764  11.081  1.00 98.58 137 A 1 
ATOM   1092 O O   . LEU A 1 137 ? 4.063   17.726  11.092  1.00 98.14 137 A 1 
ATOM   1093 C CB  . LEU A 1 137 ? 4.330   14.555  10.644  1.00 98.62 137 A 1 
ATOM   1094 C CG  . LEU A 1 137 ? 4.578   13.309  9.790   1.00 98.37 137 A 1 
ATOM   1095 C CD1 . LEU A 1 137 ? 5.635   12.430  10.448  1.00 98.02 137 A 1 
ATOM   1096 C CD2 . LEU A 1 137 ? 3.279   12.534  9.607   1.00 97.83 137 A 1 
ATOM   1097 N N   . SER A 1 138 ? 2.296   16.608  11.959  1.00 98.61 138 A 1 
ATOM   1098 C CA  . SER A 1 138 ? 2.118   17.536  13.067  1.00 98.47 138 A 1 
ATOM   1099 C C   . SER A 1 138 ? 3.187   17.167  14.091  1.00 98.55 138 A 1 
ATOM   1100 O O   . SER A 1 138 ? 3.769   16.083  14.029  1.00 98.25 138 A 1 
ATOM   1101 C CB  . SER A 1 138 ? 0.735   17.369  13.694  1.00 97.98 138 A 1 
ATOM   1102 O OG  . SER A 1 138 ? 0.591   16.094  14.282  1.00 96.47 138 A 1 
ATOM   1103 N N   . GLN A 1 139 ? 3.444   18.053  15.043  1.00 98.36 139 A 1 
ATOM   1104 C CA  . GLN A 1 139 ? 4.455   17.784  16.055  1.00 98.27 139 A 1 
ATOM   1105 C C   . GLN A 1 139 ? 4.115   16.537  16.877  1.00 98.20 139 A 1 
ATOM   1106 O O   . GLN A 1 139 ? 4.990   15.745  17.210  1.00 97.82 139 A 1 
ATOM   1107 C CB  . GLN A 1 139 ? 4.622   19.003  16.971  1.00 97.79 139 A 1 
ATOM   1108 C CG  . GLN A 1 139 ? 5.284   20.185  16.280  1.00 89.40 139 A 1 
ATOM   1109 C CD  . GLN A 1 139 ? 5.450   21.382  17.187  1.00 84.05 139 A 1 
ATOM   1110 O OE1 . GLN A 1 139 ? 5.328   21.284  18.412  1.00 77.92 139 A 1 
ATOM   1111 N NE2 . GLN A 1 139 ? 5.744   22.538  16.604  1.00 74.42 139 A 1 
ATOM   1112 N N   . ASN A 1 140 ? 2.832   16.364  17.200  1.00 98.10 140 A 1 
ATOM   1113 C CA  . ASN A 1 140 ? 2.418   15.189  17.956  1.00 97.96 140 A 1 
ATOM   1114 C C   . ASN A 1 140 ? 2.616   13.913  17.134  1.00 98.34 140 A 1 
ATOM   1115 O O   . ASN A 1 140 ? 3.020   12.872  17.664  1.00 97.94 140 A 1 
ATOM   1116 C CB  . ASN A 1 140 ? 0.950   15.296  18.386  1.00 96.95 140 A 1 
ATOM   1117 C CG  . ASN A 1 140 ? 0.741   16.308  19.500  1.00 83.36 140 A 1 
ATOM   1118 O OD1 . ASN A 1 140 ? 1.665   16.651  20.228  1.00 71.76 140 A 1 
ATOM   1119 N ND2 . ASN A 1 140 ? -0.491  16.783  19.637  1.00 72.29 140 A 1 
ATOM   1120 N N   . ALA A 1 141 ? 2.339   13.994  15.833  1.00 98.58 141 A 1 
ATOM   1121 C CA  . ALA A 1 141 ? 2.503   12.845  14.951  1.00 98.64 141 A 1 
ATOM   1122 C C   . ALA A 1 141 ? 3.980   12.459  14.847  1.00 98.60 141 A 1 
ATOM   1123 O O   . ALA A 1 141 ? 4.317   11.280  14.804  1.00 98.54 141 A 1 
ATOM   1124 C CB  . ALA A 1 141 ? 1.936   13.151  13.571  1.00 98.70 141 A 1 
ATOM   1125 N N   . ILE A 1 142 ? 4.853   13.458  14.807  1.00 98.65 142 A 1 
ATOM   1126 C CA  . ILE A 1 142 ? 6.289   13.203  14.724  1.00 98.51 142 A 1 
ATOM   1127 C C   . ILE A 1 142 ? 6.759   12.426  15.954  1.00 98.25 142 A 1 
ATOM   1128 O O   . ILE A 1 142 ? 7.499   11.451  15.839  1.00 97.84 142 A 1 
ATOM   1129 C CB  . ILE A 1 142 ? 7.079   14.532  14.615  1.00 98.49 142 A 1 
ATOM   1130 C CG1 . ILE A 1 142 ? 6.831   15.175  13.245  1.00 97.79 142 A 1 
ATOM   1131 C CG2 . ILE A 1 142 ? 8.580   14.291  14.814  1.00 97.76 142 A 1 
ATOM   1132 C CD1 . ILE A 1 142 ? 7.409   16.576  13.092  1.00 95.85 142 A 1 
ATOM   1133 N N   . GLU A 1 143 ? 6.322   12.859  17.136  1.00 98.15 143 A 1 
ATOM   1134 C CA  . GLU A 1 143 ? 6.706   12.199  18.379  1.00 97.84 143 A 1 
ATOM   1135 C C   . GLU A 1 143 ? 6.234   10.744  18.397  1.00 97.63 143 A 1 
ATOM   1136 O O   . GLU A 1 143 ? 6.975   9.846   18.792  1.00 97.09 143 A 1 
ATOM   1137 C CB  . GLU A 1 143 ? 6.131   12.950  19.581  1.00 97.48 143 A 1 
ATOM   1138 C CG  . GLU A 1 143 ? 6.543   12.365  20.929  1.00 91.19 143 A 1 
ATOM   1139 C CD  . GLU A 1 143 ? 5.983   13.155  22.108  1.00 84.74 143 A 1 
ATOM   1140 O OE1 . GLU A 1 143 ? 5.512   14.293  21.894  1.00 77.78 143 A 1 
ATOM   1141 O OE2 . GLU A 1 143 ? 6.023   12.635  23.239  1.00 78.33 143 A 1 
ATOM   1142 N N   . SER A 1 144 ? 5.008   10.528  17.956  1.00 97.78 144 A 1 
ATOM   1143 C CA  . SER A 1 144 ? 4.449   9.176   17.932  1.00 97.87 144 A 1 
ATOM   1144 C C   . SER A 1 144 ? 5.166   8.306   16.890  1.00 97.60 144 A 1 
ATOM   1145 O O   . SER A 1 144 ? 5.479   7.143   17.145  1.00 97.32 144 A 1 
ATOM   1146 C CB  . SER A 1 144 ? 2.950   9.239   17.622  1.00 97.86 144 A 1 
ATOM   1147 O OG  . SER A 1 144 ? 2.343   7.968   17.778  1.00 92.36 144 A 1 
ATOM   1148 N N   . PHE A 1 145 ? 5.436   8.889   15.730  1.00 98.07 145 A 1 
ATOM   1149 C CA  . PHE A 1 145 ? 6.125   8.175   14.649  1.00 98.07 145 A 1 
ATOM   1150 C C   . PHE A 1 145 ? 7.499   7.700   15.120  1.00 97.75 145 A 1 
ATOM   1151 O O   . PHE A 1 145 ? 7.906   6.563   14.843  1.00 97.18 145 A 1 
ATOM   1152 C CB  . PHE A 1 145 ? 6.262   9.086   13.425  1.00 98.06 145 A 1 
ATOM   1153 C CG  . PHE A 1 145 ? 6.522   8.352   12.126  1.00 98.18 145 A 1 
ATOM   1154 C CD1 . PHE A 1 145 ? 7.673   7.605   11.943  1.00 97.66 145 A 1 
ATOM   1155 C CD2 . PHE A 1 145 ? 5.610   8.422   11.080  1.00 97.52 145 A 1 
ATOM   1156 C CE1 . PHE A 1 145 ? 7.916   6.926   10.751  1.00 97.10 145 A 1 
ATOM   1157 C CE2 . PHE A 1 145 ? 5.841   7.757   9.886   1.00 97.02 145 A 1 
ATOM   1158 C CZ  . PHE A 1 145 ? 6.991   7.005   9.714   1.00 97.52 145 A 1 
ATOM   1159 N N   . LYS A 1 146 ? 8.204   8.572   15.834  1.00 97.55 146 A 1 
ATOM   1160 C CA  . LYS A 1 146 ? 9.537   8.233   16.326  1.00 96.91 146 A 1 
ATOM   1161 C C   . LYS A 1 146 ? 9.519   7.027   17.267  1.00 96.46 146 A 1 
ATOM   1162 O O   . LYS A 1 146 ? 10.498  6.290   17.352  1.00 95.73 146 A 1 
ATOM   1163 C CB  . LYS A 1 146 ? 10.166  9.428   17.057  1.00 96.84 146 A 1 
ATOM   1164 C CG  . LYS A 1 146 ? 10.618  10.553  16.137  1.00 94.94 146 A 1 
ATOM   1165 C CD  . LYS A 1 146 ? 11.256  11.688  16.925  1.00 92.86 146 A 1 
ATOM   1166 C CE  . LYS A 1 146 ? 11.775  12.774  16.005  1.00 87.81 146 A 1 
ATOM   1167 N NZ  . LYS A 1 146 ? 12.386  13.901  16.771  1.00 82.59 146 A 1 
ATOM   1168 N N   . HIS A 1 147 ? 8.403   6.832   17.953  1.00 96.41 147 A 1 
ATOM   1169 C CA  . HIS A 1 147 ? 8.292   5.717   18.886  1.00 96.11 147 A 1 
ATOM   1170 C C   . HIS A 1 147 ? 8.119   4.371   18.187  1.00 96.17 147 A 1 
ATOM   1171 O O   . HIS A 1 147 ? 8.796   3.400   18.532  1.00 95.13 147 A 1 
ATOM   1172 C CB  . HIS A 1 147 ? 7.133   5.949   19.858  1.00 95.45 147 A 1 
ATOM   1173 C CG  . HIS A 1 147 ? 6.991   4.869   20.885  1.00 88.92 147 A 1 
ATOM   1174 N ND1 . HIS A 1 147 ? 6.029   3.881   20.800  1.00 77.69 147 A 1 
ATOM   1175 C CD2 . HIS A 1 147 ? 7.702   4.595   21.994  1.00 77.92 147 A 1 
ATOM   1176 C CE1 . HIS A 1 147 ? 6.153   3.051   21.825  1.00 78.25 147 A 1 
ATOM   1177 N NE2 . HIS A 1 147 ? 7.164   3.465   22.559  1.00 79.96 147 A 1 
ATOM   1178 N N   . GLY A 1 148 ? 7.220   4.311   17.195  1.00 96.91 148 A 1 
ATOM   1179 C CA  . GLY A 1 148 ? 6.970   3.040   16.540  1.00 97.03 148 A 1 
ATOM   1180 C C   . GLY A 1 148 ? 6.439   3.080   15.117  1.00 97.54 148 A 1 
ATOM   1181 O O   . GLY A 1 148 ? 6.052   2.048   14.577  1.00 97.25 148 A 1 
ATOM   1182 N N   . GLY A 1 149 ? 6.428   4.263   14.506  1.00 97.64 149 A 1 
ATOM   1183 C CA  . GLY A 1 149 ? 5.947   4.378   13.132  1.00 97.78 149 A 1 
ATOM   1184 C C   . GLY A 1 149 ? 4.439   4.510   12.992  1.00 98.15 149 A 1 
ATOM   1185 O O   . GLY A 1 149 ? 3.915   4.459   11.879  1.00 98.04 149 A 1 
ATOM   1186 N N   . TYR A 1 150 ? 3.734   4.702   14.102  1.00 98.22 150 A 1 
ATOM   1187 C CA  . TYR A 1 150 ? 2.287   4.875   14.079  1.00 98.32 150 A 1 
ATOM   1188 C C   . TYR A 1 150 ? 1.931   6.248   14.650  1.00 98.52 150 A 1 
ATOM   1189 O O   . TYR A 1 150 ? 2.681   6.802   15.454  1.00 98.34 150 A 1 
ATOM   1190 C CB  . TYR A 1 150 ? 1.582   3.760   14.854  1.00 98.16 150 A 1 
ATOM   1191 C CG  . TYR A 1 150 ? 2.032   3.558   16.291  1.00 98.14 150 A 1 
ATOM   1192 C CD1 . TYR A 1 150 ? 1.547   4.368   17.320  1.00 97.65 150 A 1 
ATOM   1193 C CD2 . TYR A 1 150 ? 2.905   2.526   16.630  1.00 97.58 150 A 1 
ATOM   1194 C CE1 . TYR A 1 150 ? 1.933   4.164   18.640  1.00 97.22 150 A 1 
ATOM   1195 C CE2 . TYR A 1 150 ? 3.302   2.315   17.950  1.00 97.25 150 A 1 
ATOM   1196 C CZ  . TYR A 1 150 ? 2.808   3.134   18.954  1.00 97.40 150 A 1 
ATOM   1197 O OH  . TYR A 1 150 ? 3.185   2.920   20.256  1.00 96.60 150 A 1 
ATOM   1198 N N   . TYR A 1 151 ? 0.800   6.800   14.237  1.00 98.79 151 A 1 
ATOM   1199 C CA  . TYR A 1 151 ? 0.404   8.143   14.670  1.00 98.83 151 A 1 
ATOM   1200 C C   . TYR A 1 151 ? -1.001  8.502   14.204  1.00 98.95 151 A 1 
ATOM   1201 O O   . TYR A 1 151 ? -1.646  7.731   13.489  1.00 98.87 151 A 1 
ATOM   1202 C CB  . TYR A 1 151 ? 1.387   9.176   14.114  1.00 98.80 151 A 1 
ATOM   1203 C CG  . TYR A 1 151 ? 1.364   9.273   12.600  1.00 98.84 151 A 1 
ATOM   1204 C CD1 . TYR A 1 151 ? 2.112   8.393   11.803  1.00 98.72 151 A 1 
ATOM   1205 C CD2 . TYR A 1 151 ? 0.582   10.229  11.950  1.00 98.64 151 A 1 
ATOM   1206 C CE1 . TYR A 1 151 ? 2.080   8.464   10.417  1.00 98.62 151 A 1 
ATOM   1207 C CE2 . TYR A 1 151 ? 0.534   10.310  10.556  1.00 98.64 151 A 1 
ATOM   1208 C CZ  . TYR A 1 151 ? 1.287   9.422   9.798   1.00 98.79 151 A 1 
ATOM   1209 O OH  . TYR A 1 151 ? 1.249   9.509   8.430   1.00 98.67 151 A 1 
ATOM   1210 N N   . THR A 1 152 ? -1.462  9.675   14.597  1.00 98.85 152 A 1 
ATOM   1211 C CA  . THR A 1 152 ? -2.759  10.193  14.166  1.00 98.83 152 A 1 
ATOM   1212 C C   . THR A 1 152 ? -2.603  11.672  13.800  1.00 98.80 152 A 1 
ATOM   1213 O O   . THR A 1 152 ? -1.709  12.351  14.314  1.00 98.57 152 A 1 
ATOM   1214 C CB  . THR A 1 152 ? -3.851  10.102  15.260  1.00 98.59 152 A 1 
ATOM   1215 O OG1 . THR A 1 152 ? -3.562  11.025  16.316  1.00 96.17 152 A 1 
ATOM   1216 C CG2 . THR A 1 152 ? -3.933  8.698   15.828  1.00 96.46 152 A 1 
ATOM   1217 N N   . MET A 1 153 ? -3.472  12.141  12.916  1.00 98.77 153 A 1 
ATOM   1218 C CA  . MET A 1 153 ? -3.515  13.548  12.523  1.00 98.60 153 A 1 
ATOM   1219 C C   . MET A 1 153 ? -4.947  13.860  12.111  1.00 98.70 153 A 1 
ATOM   1220 O O   . MET A 1 153 ? -5.579  13.069  11.410  1.00 98.43 153 A 1 
ATOM   1221 C CB  . MET A 1 153 ? -2.600  13.860  11.334  1.00 97.91 153 A 1 
ATOM   1222 C CG  . MET A 1 153 ? -1.111  13.843  11.622  1.00 94.06 153 A 1 
ATOM   1223 S SD  . MET A 1 153 ? -0.164  14.709  10.343  1.00 95.68 153 A 1 
ATOM   1224 C CE  . MET A 1 153 ? -0.479  13.681  8.898   1.00 89.94 153 A 1 
ATOM   1225 N N   . PRO A 1 154 ? -5.476  15.011  12.524  1.00 98.54 154 A 1 
ATOM   1226 C CA  . PRO A 1 154 ? -6.833  15.354  12.118  1.00 98.36 154 A 1 
ATOM   1227 C C   . PRO A 1 154 ? -6.839  15.825  10.662  1.00 98.33 154 A 1 
ATOM   1228 O O   . PRO A 1 154 ? -5.908  16.504  10.222  1.00 97.87 154 A 1 
ATOM   1229 C CB  . PRO A 1 154 ? -7.202  16.487  13.083  1.00 97.51 154 A 1 
ATOM   1230 C CG  . PRO A 1 154 ? -5.882  17.152  13.340  1.00 94.62 154 A 1 
ATOM   1231 C CD  . PRO A 1 154 ? -4.924  15.990  13.479  1.00 97.67 154 A 1 
ATOM   1232 N N   . PHE A 1 155 ? -7.877  15.465  9.914   1.00 98.17 155 A 1 
ATOM   1233 C CA  . PHE A 1 155 ? -7.987  15.929  8.537   1.00 98.01 155 A 1 
ATOM   1234 C C   . PHE A 1 155 ? -8.305  17.422  8.598   1.00 97.68 155 A 1 
ATOM   1235 O O   . PHE A 1 155 ? -8.982  17.876  9.521   1.00 96.91 155 A 1 
ATOM   1236 C CB  . PHE A 1 155 ? -9.115  15.190  7.812   1.00 98.10 155 A 1 
ATOM   1237 C CG  . PHE A 1 155 ? -8.732  13.835  7.282   1.00 98.36 155 A 1 
ATOM   1238 C CD1 . PHE A 1 155 ? -8.146  13.711  6.023   1.00 98.00 155 A 1 
ATOM   1239 C CD2 . PHE A 1 155 ? -8.943  12.693  8.036   1.00 97.96 155 A 1 
ATOM   1240 C CE1 . PHE A 1 155 ? -7.788  12.460  5.525   1.00 97.75 155 A 1 
ATOM   1241 C CE2 . PHE A 1 155 ? -8.587  11.435  7.542   1.00 97.75 155 A 1 
ATOM   1242 C CZ  . PHE A 1 155 ? -8.014  11.323  6.291   1.00 98.11 155 A 1 
ATOM   1243 N N   . PRO A 1 156 ? -7.834  18.211  7.618   1.00 97.16 156 A 1 
ATOM   1244 C CA  . PRO A 1 156 ? -8.107  19.651  7.591   1.00 96.54 156 A 1 
ATOM   1245 C C   . PRO A 1 156 ? -9.610  19.942  7.562   1.00 96.37 156 A 1 
ATOM   1246 O O   . PRO A 1 156 ? -10.341 19.369  6.755   1.00 95.05 156 A 1 
ATOM   1247 C CB  . PRO A 1 156 ? -7.417  20.103  6.301   1.00 95.35 156 A 1 
ATOM   1248 C CG  . PRO A 1 156 ? -6.285  19.141  6.161   1.00 93.72 156 A 1 
ATOM   1249 C CD  . PRO A 1 156 ? -6.917  17.822  6.540   1.00 96.53 156 A 1 
ATOM   1250 N N   . ALA A 1 157 ? -10.059 20.824  8.431   1.00 93.32 157 A 1 
ATOM   1251 C CA  . ALA A 1 157 ? -11.475 21.163  8.517   1.00 91.84 157 A 1 
ATOM   1252 C C   . ALA A 1 157 ? -12.037 21.835  7.262   1.00 91.81 157 A 1 
ATOM   1253 O O   . ALA A 1 157 ? -13.227 21.718  6.975   1.00 88.61 157 A 1 
ATOM   1254 C CB  . ALA A 1 157 ? -11.722 22.060  9.734   1.00 88.86 157 A 1 
ATOM   1255 N N   . HIS A 1 158 ? -11.181 22.520  6.513   1.00 91.29 158 A 1 
ATOM   1256 C CA  . HIS A 1 158 ? -11.626 23.228  5.318   1.00 90.82 158 A 1 
ATOM   1257 C C   . HIS A 1 158 ? -12.065 22.320  4.165   1.00 92.12 158 A 1 
ATOM   1258 O O   . HIS A 1 158 ? -12.530 22.801  3.133   1.00 90.07 158 A 1 
ATOM   1259 C CB  . HIS A 1 158 ? -10.534 24.192  4.835   1.00 87.96 158 A 1 
ATOM   1260 C CG  . HIS A 1 158 ? -9.301  23.506  4.329   1.00 82.97 158 A 1 
ATOM   1261 N ND1 . HIS A 1 158 ? -9.243  22.865  3.115   1.00 72.20 158 A 1 
ATOM   1262 C CD2 . HIS A 1 158 ? -8.075  23.383  4.872   1.00 71.67 158 A 1 
ATOM   1263 C CE1 . HIS A 1 158 ? -8.048  22.357  2.934   1.00 69.69 158 A 1 
ATOM   1264 N NE2 . HIS A 1 158 ? -7.306  22.658  3.984   1.00 71.22 158 A 1 
ATOM   1265 N N   . LEU A 1 159 ? -11.932 21.007  4.345   1.00 94.71 159 A 1 
ATOM   1266 C CA  . LEU A 1 159 ? -12.322 20.052  3.310   1.00 94.77 159 A 1 
ATOM   1267 C C   . LEU A 1 159 ? -13.830 19.791  3.273   1.00 94.18 159 A 1 
ATOM   1268 O O   . LEU A 1 159 ? -14.311 18.997  2.466   1.00 90.64 159 A 1 
ATOM   1269 C CB  . LEU A 1 159 ? -11.576 18.730  3.508   1.00 94.51 159 A 1 
ATOM   1270 C CG  . LEU A 1 159 ? -10.062 18.770  3.315   1.00 94.76 159 A 1 
ATOM   1271 C CD1 . LEU A 1 159 ? -9.449  17.439  3.719   1.00 93.94 159 A 1 
ATOM   1272 C CD2 . LEU A 1 159 ? -9.729  19.082  1.857   1.00 93.98 159 A 1 
ATOM   1273 N N   . GLY A 1 160 ? -14.574 20.461  4.150   1.00 93.93 160 A 1 
ATOM   1274 C CA  . GLY A 1 160 ? -16.018 20.287  4.166   1.00 93.82 160 A 1 
ATOM   1275 C C   . GLY A 1 160 ? -16.463 19.149  5.076   1.00 94.60 160 A 1 
ATOM   1276 O O   . GLY A 1 160 ? -17.568 18.625  4.933   1.00 91.75 160 A 1 
ATOM   1277 N N   . ILE A 1 161 ? -15.611 18.769  6.013   1.00 95.13 161 A 1 
ATOM   1278 C CA  . ILE A 1 161 ? -15.905 17.699  6.953   1.00 95.15 161 A 1 
ATOM   1279 C C   . ILE A 1 161 ? -16.907 18.209  7.992   1.00 95.20 161 A 1 
ATOM   1280 O O   . ILE A 1 161 ? -16.722 19.278  8.560   1.00 92.96 161 A 1 
ATOM   1281 C CB  . ILE A 1 161 ? -14.608 17.235  7.649   1.00 93.02 161 A 1 
ATOM   1282 C CG1 . ILE A 1 161 ? -13.653 16.646  6.605   1.00 86.33 161 A 1 
ATOM   1283 C CG2 . ILE A 1 161 ? -14.911 16.217  8.736   1.00 84.20 161 A 1 
ATOM   1284 C CD1 . ILE A 1 161 ? -12.246 16.431  7.101   1.00 84.08 161 A 1 
ATOM   1285 N N   . LYS A 1 162 ? -17.966 17.418  8.230   1.00 95.05 162 A 1 
ATOM   1286 C CA  . LYS A 1 162 ? -19.017 17.836  9.156   1.00 95.18 162 A 1 
ATOM   1287 C C   . LYS A 1 162 ? -18.927 17.254  10.563  1.00 95.11 162 A 1 
ATOM   1288 O O   . LYS A 1 162 ? -19.671 17.659  11.457  1.00 91.90 162 A 1 
ATOM   1289 C CB  . LYS A 1 162 ? -20.391 17.555  8.553   1.00 93.71 162 A 1 
ATOM   1290 C CG  . LYS A 1 162 ? -20.663 18.397  7.310   1.00 90.80 162 A 1 
ATOM   1291 C CD  . LYS A 1 162 ? -22.122 18.365  6.914   1.00 82.46 162 A 1 
ATOM   1292 C CE  . LYS A 1 162 ? -22.396 19.344  5.786   1.00 76.36 162 A 1 
ATOM   1293 N NZ  . LYS A 1 162 ? -23.839 19.421  5.437   1.00 66.34 162 A 1 
ATOM   1294 N N   . VAL A 1 163 ? -18.007 16.309  10.759  1.00 94.40 163 A 1 
ATOM   1295 C CA  . VAL A 1 163 ? -17.746 15.757  12.086  1.00 94.87 163 A 1 
ATOM   1296 C C   . VAL A 1 163 ? -16.228 15.582  12.132  1.00 95.70 163 A 1 
ATOM   1297 O O   . VAL A 1 163 ? -15.604 15.324  11.099  1.00 94.28 163 A 1 
ATOM   1298 C CB  . VAL A 1 163 ? -18.425 14.383  12.333  1.00 91.95 163 A 1 
ATOM   1299 C CG1 . VAL A 1 163 ? -19.931 14.544  12.343  1.00 82.75 163 A 1 
ATOM   1300 C CG2 . VAL A 1 163 ? -17.999 13.376  11.273  1.00 83.32 163 A 1 
ATOM   1301 N N   . PRO A 1 164 ? -15.618 15.726  13.318  1.00 96.61 164 A 1 
ATOM   1302 C CA  . PRO A 1 164 ? -14.163 15.582  13.408  1.00 96.82 164 A 1 
ATOM   1303 C C   . PRO A 1 164 ? -13.709 14.251  12.799  1.00 97.45 164 A 1 
ATOM   1304 O O   . PRO A 1 164 ? -14.167 13.186  13.210  1.00 96.84 164 A 1 
ATOM   1305 C CB  . PRO A 1 164 ? -13.902 15.648  14.908  1.00 95.74 164 A 1 
ATOM   1306 C CG  . PRO A 1 164 ? -14.990 16.549  15.402  1.00 93.55 164 A 1 
ATOM   1307 C CD  . PRO A 1 164 ? -16.199 16.062  14.635  1.00 95.88 164 A 1 
ATOM   1308 N N   . LEU A 1 165 ? -12.812 14.330  11.820  1.00 97.99 165 A 1 
ATOM   1309 C CA  . LEU A 1 165 ? -12.313 13.141  11.138  1.00 98.15 165 A 1 
ATOM   1310 C C   . LEU A 1 165 ? -10.800 13.071  11.287  1.00 98.31 165 A 1 
ATOM   1311 O O   . LEU A 1 165 ? -10.104 14.064  11.081  1.00 98.15 165 A 1 
ATOM   1312 C CB  . LEU A 1 165 ? -12.695 13.175  9.656   1.00 98.04 165 A 1 
ATOM   1313 C CG  . LEU A 1 165 ? -12.264 11.986  8.801   1.00 97.53 165 A 1 
ATOM   1314 C CD1 . LEU A 1 165 ? -12.964 10.723  9.276   1.00 96.80 165 A 1 
ATOM   1315 C CD2 . LEU A 1 165 ? -12.595 12.255  7.336   1.00 96.81 165 A 1 
ATOM   1316 N N   . ASN A 1 166 ? -10.291 11.892  11.635  1.00 98.58 166 A 1 
ATOM   1317 C CA  . ASN A 1 166 ? -8.872  11.709  11.866  1.00 98.62 166 A 1 
ATOM   1318 C C   . ASN A 1 166 ? -8.230  10.644  10.990  1.00 98.77 166 A 1 
ATOM   1319 O O   . ASN A 1 166 ? -8.847  9.631   10.666  1.00 98.66 166 A 1 
ATOM   1320 C CB  . ASN A 1 166 ? -8.628  11.336  13.329  1.00 98.59 166 A 1 
ATOM   1321 C CG  . ASN A 1 166 ? -9.138  12.384  14.296  1.00 98.43 166 A 1 
ATOM   1322 O OD1 . ASN A 1 166 ? -8.427  13.333  14.606  1.00 93.62 166 A 1 
ATOM   1323 N ND2 . ASN A 1 166 ? -10.365 12.214  14.767  1.00 93.09 166 A 1 
ATOM   1324 N N   . ALA A 1 167 ? -6.976  10.886  10.616  1.00 98.77 167 A 1 
ATOM   1325 C CA  . ALA A 1 167 ? -6.196  9.909   9.880   1.00 98.89 167 A 1 
ATOM   1326 C C   . ALA A 1 167 ? -5.444  9.144   10.955  1.00 98.86 167 A 1 
ATOM   1327 O O   . ALA A 1 167 ? -4.782  9.741   11.808  1.00 98.79 167 A 1 
ATOM   1328 C CB  . ALA A 1 167 ? -5.205  10.605  8.950   1.00 98.68 167 A 1 
ATOM   1329 N N   . VAL A 1 168 ? -5.565  7.816   10.954  1.00 98.86 168 A 1 
ATOM   1330 C CA  . VAL A 1 168 ? -4.880  6.976   11.927  1.00 98.95 168 A 1 
ATOM   1331 C C   . VAL A 1 168 ? -3.997  5.997   11.167  1.00 98.90 168 A 1 
ATOM   1332 O O   . VAL A 1 168 ? -4.484  5.225   10.346  1.00 98.88 168 A 1 
ATOM   1333 C CB  . VAL A 1 168 ? -5.879  6.183   12.798  1.00 98.87 168 A 1 
ATOM   1334 C CG1 . VAL A 1 168 ? -5.132  5.281   13.774  1.00 98.57 168 A 1 
ATOM   1335 C CG2 . VAL A 1 168 ? -6.788  7.151   13.560  1.00 98.61 168 A 1 
ATOM   1336 N N   . VAL A 1 169 ? -2.696  6.045   11.433  1.00 98.97 169 A 1 
ATOM   1337 C CA  . VAL A 1 169 ? -1.751  5.156   10.769  1.00 98.94 169 A 1 
ATOM   1338 C C   . VAL A 1 169 ? -1.233  4.103   11.735  1.00 98.80 169 A 1 
ATOM   1339 O O   . VAL A 1 169 ? -0.733  4.425   12.812  1.00 98.74 169 A 1 
ATOM   1340 C CB  . VAL A 1 169 ? -0.556  5.947   10.196  1.00 98.83 169 A 1 
ATOM   1341 C CG1 . VAL A 1 169 ? 0.527   4.995   9.685   1.00 98.30 169 A 1 
ATOM   1342 C CG2 . VAL A 1 169 ? -1.026  6.849   9.065   1.00 98.36 169 A 1 
ATOM   1343 N N   . LEU A 1 170 ? -1.366  2.833   11.339  1.00 98.88 170 A 1 
ATOM   1344 C CA  . LEU A 1 170 ? -0.860  1.723   12.138  1.00 98.88 170 A 1 
ATOM   1345 C C   . LEU A 1 170 ? 0.344   1.115   11.434  1.00 98.84 170 A 1 
ATOM   1346 O O   . LEU A 1 170 ? 0.346   0.958   10.218  1.00 98.54 170 A 1 
ATOM   1347 C CB  . LEU A 1 170 ? -1.935  0.638   12.312  1.00 98.83 170 A 1 
ATOM   1348 C CG  . LEU A 1 170 ? -3.178  1.013   13.112  1.00 98.50 170 A 1 
ATOM   1349 C CD1 . LEU A 1 170 ? -4.119  -0.196  13.189  1.00 98.12 170 A 1 
ATOM   1350 C CD2 . LEU A 1 170 ? -2.788  1.455   14.514  1.00 97.96 170 A 1 
ATOM   1351 N N   . ASN A 1 171 ? 1.371   0.768   12.214  1.00 98.62 171 A 1 
ATOM   1352 C CA  . ASN A 1 171 ? 2.554   0.127   11.661  1.00 98.48 171 A 1 
ATOM   1353 C C   . ASN A 1 171 ? 2.370   -1.380  11.792  1.00 98.40 171 A 1 
ATOM   1354 O O   . ASN A 1 171 ? 2.779   -1.988  12.782  1.00 98.13 171 A 1 
ATOM   1355 C CB  . ASN A 1 171 ? 3.812   0.568   12.409  1.00 98.14 171 A 1 
ATOM   1356 C CG  . ASN A 1 171 ? 5.066   -0.091  11.862  1.00 97.93 171 A 1 
ATOM   1357 O OD1 . ASN A 1 171 ? 5.014   -0.826  10.878  1.00 96.39 171 A 1 
ATOM   1358 N ND2 . ASN A 1 171 ? 6.199   0.175   12.491  1.00 95.41 171 A 1 
ATOM   1359 N N   . THR A 1 172 ? 1.752   -1.995  10.779  1.00 98.57 172 A 1 
ATOM   1360 C CA  . THR A 1 172 ? 1.503   -3.431  10.826  1.00 98.54 172 A 1 
ATOM   1361 C C   . THR A 1 172 ? 2.711   -4.259  10.399  1.00 98.45 172 A 1 
ATOM   1362 O O   . THR A 1 172 ? 2.658   -5.491  10.436  1.00 98.15 172 A 1 
ATOM   1363 C CB  . THR A 1 172 ? 0.282   -3.823  9.977   1.00 98.53 172 A 1 
ATOM   1364 O OG1 . THR A 1 172 ? 0.395   -3.270  8.668   1.00 97.71 172 A 1 
ATOM   1365 C CG2 . THR A 1 172 ? -0.985  -3.305  10.639  1.00 97.20 172 A 1 
ATOM   1366 N N   . VAL A 1 173 ? 3.809   -3.603  10.035  1.00 98.41 173 A 1 
ATOM   1367 C CA  . VAL A 1 173 ? 5.034   -4.336  9.726   1.00 98.19 173 A 1 
ATOM   1368 C C   . VAL A 1 173 ? 5.499   -4.991  11.033  1.00 98.05 173 A 1 
ATOM   1369 O O   . VAL A 1 173 ? 6.187   -6.003  11.023  1.00 97.62 173 A 1 
ATOM   1370 C CB  . VAL A 1 173 ? 6.140   -3.411  9.180   1.00 97.90 173 A 1 
ATOM   1371 C CG1 . VAL A 1 173 ? 7.433   -4.192  8.946   1.00 97.21 173 A 1 
ATOM   1372 C CG2 . VAL A 1 173 ? 5.682   -2.770  7.870   1.00 97.21 173 A 1 
ATOM   1373 N N   . LEU A 1 174 ? 5.080   -4.423  12.154  1.00 98.05 174 A 1 
ATOM   1374 C CA  . LEU A 1 174 ? 5.403   -4.988  13.465  1.00 97.99 174 A 1 
ATOM   1375 C C   . LEU A 1 174 ? 4.775   -6.366  13.628  1.00 97.98 174 A 1 
ATOM   1376 O O   . LEU A 1 174 ? 5.267   -7.194  14.397  1.00 97.56 174 A 1 
ATOM   1377 C CB  . LEU A 1 174 ? 4.898   -4.075  14.590  1.00 97.73 174 A 1 
ATOM   1378 C CG  . LEU A 1 174 ? 5.500   -2.673  14.687  1.00 97.36 174 A 1 
ATOM   1379 C CD1 . LEU A 1 174 ? 4.832   -1.902  15.819  1.00 96.82 174 A 1 
ATOM   1380 C CD2 . LEU A 1 174 ? 7.004   -2.764  14.916  1.00 96.68 174 A 1 
ATOM   1381 N N   . TYR A 1 175 ? 3.687   -6.614  12.896  1.00 98.25 175 A 1 
ATOM   1382 C CA  . TYR A 1 175 ? 2.966   -7.886  12.997  1.00 98.33 175 A 1 
ATOM   1383 C C   . TYR A 1 175 ? 3.243   -8.854  11.853  1.00 98.38 175 A 1 
ATOM   1384 O O   . TYR A 1 175 ? 2.754   -9.990  11.867  1.00 98.00 175 A 1 
ATOM   1385 C CB  . TYR A 1 175 ? 1.462   -7.616  13.059  1.00 98.34 175 A 1 
ATOM   1386 C CG  . TYR A 1 175 ? 1.048   -6.556  14.064  1.00 98.44 175 A 1 
ATOM   1387 C CD1 . TYR A 1 175 ? 1.674   -6.457  15.300  1.00 98.21 175 A 1 
ATOM   1388 C CD2 . TYR A 1 175 ? 0.021   -5.652  13.768  1.00 98.23 175 A 1 
ATOM   1389 C CE1 . TYR A 1 175 ? 1.304   -5.485  16.221  1.00 98.17 175 A 1 
ATOM   1390 C CE2 . TYR A 1 175 ? -0.361  -4.685  14.681  1.00 98.17 175 A 1 
ATOM   1391 C CZ  . TYR A 1 175 ? 0.282   -4.593  15.906  1.00 98.35 175 A 1 
ATOM   1392 O OH  . TYR A 1 175 ? -0.100  -3.632  16.819  1.00 98.09 175 A 1 
ATOM   1393 N N   . TYR A 1 176 ? 4.011   -8.428  10.867  1.00 98.23 176 A 1 
ATOM   1394 C CA  . TYR A 1 176 ? 4.337   -9.245  9.702   1.00 98.27 176 A 1 
ATOM   1395 C C   . TYR A 1 176 ? 5.069   -10.515 10.133  1.00 98.04 176 A 1 
ATOM   1396 O O   . TYR A 1 176 ? 6.001   -10.456 10.934  1.00 97.60 176 A 1 
ATOM   1397 C CB  . TYR A 1 176 ? 5.221   -8.421  8.758   1.00 98.03 176 A 1 
ATOM   1398 C CG  . TYR A 1 176 ? 5.413   -8.980  7.363   1.00 97.90 176 A 1 
ATOM   1399 C CD1 . TYR A 1 176 ? 4.441   -9.751  6.738   1.00 97.14 176 A 1 
ATOM   1400 C CD2 . TYR A 1 176 ? 6.569   -8.677  6.653   1.00 97.06 176 A 1 
ATOM   1401 C CE1 . TYR A 1 176 ? 4.618   -10.213 5.437   1.00 96.47 176 A 1 
ATOM   1402 C CE2 . TYR A 1 176 ? 6.759   -9.130  5.351   1.00 96.46 176 A 1 
ATOM   1403 C CZ  . TYR A 1 176 ? 5.787   -9.899  4.747   1.00 96.64 176 A 1 
ATOM   1404 O OH  . TYR A 1 176 ? 5.970   -10.348 3.468   1.00 95.68 176 A 1 
ATOM   1405 N N   . ASN A 1 177 ? 4.652   -11.671 9.605   1.00 98.00 177 A 1 
ATOM   1406 C CA  . ASN A 1 177 ? 5.252   -12.930 10.035  1.00 97.65 177 A 1 
ATOM   1407 C C   . ASN A 1 177 ? 6.678   -13.176 9.540   1.00 97.56 177 A 1 
ATOM   1408 O O   . ASN A 1 177 ? 7.267   -14.215 9.832   1.00 96.24 177 A 1 
ATOM   1409 C CB  . ASN A 1 177 ? 4.343   -14.132 9.720   1.00 96.55 177 A 1 
ATOM   1410 C CG  . ASN A 1 177 ? 4.025   -14.275 8.255   1.00 95.48 177 A 1 
ATOM   1411 O OD1 . ASN A 1 177 ? 4.705   -13.726 7.399   1.00 89.62 177 A 1 
ATOM   1412 N ND2 . ASN A 1 177 ? 2.970   -15.027 7.961   1.00 88.72 177 A 1 
ATOM   1413 N N   . TYR A 1 178 ? 7.246   -12.222 8.811   1.00 97.41 178 A 1 
ATOM   1414 C CA  . TYR A 1 178 ? 8.643   -12.295 8.400   1.00 96.86 178 A 1 
ATOM   1415 C C   . TYR A 1 178 ? 9.482   -11.395 9.312   1.00 96.73 178 A 1 
ATOM   1416 O O   . TYR A 1 178 ? 10.706  -11.340 9.188   1.00 95.11 178 A 1 
ATOM   1417 C CB  . TYR A 1 178 ? 8.821   -11.853 6.942   1.00 96.06 178 A 1 
ATOM   1418 C CG  . TYR A 1 178 ? 8.518   -12.943 5.931   1.00 94.51 178 A 1 
ATOM   1419 C CD1 . TYR A 1 178 ? 9.433   -13.967 5.690   1.00 90.15 178 A 1 
ATOM   1420 C CD2 . TYR A 1 178 ? 7.319   -12.956 5.227   1.00 89.81 178 A 1 
ATOM   1421 C CE1 . TYR A 1 178 ? 9.164   -14.971 4.774   1.00 87.91 178 A 1 
ATOM   1422 C CE2 . TYR A 1 178 ? 7.040   -13.956 4.307   1.00 88.09 178 A 1 
ATOM   1423 C CZ  . TYR A 1 178 ? 7.963   -14.966 4.083   1.00 88.88 178 A 1 
ATOM   1424 O OH  . TYR A 1 178 ? 7.689   -15.959 3.177   1.00 86.17 178 A 1 
ATOM   1425 N N   . ASN A 1 179 ? 8.812   -10.700 10.241  1.00 96.85 179 A 1 
ATOM   1426 C CA  . ASN A 1 179 ? 9.493   -9.822  11.188  1.00 96.94 179 A 1 
ATOM   1427 C C   . ASN A 1 179 ? 9.848   -10.657 12.412  1.00 96.70 179 A 1 
ATOM   1428 O O   . ASN A 1 179 ? 9.038   -10.830 13.322  1.00 96.00 179 A 1 
ATOM   1429 C CB  . ASN A 1 179 ? 8.583   -8.656  11.583  1.00 96.90 179 A 1 
ATOM   1430 C CG  . ASN A 1 179 ? 9.284   -7.650  12.476  1.00 97.13 179 A 1 
ATOM   1431 O OD1 . ASN A 1 179 ? 10.357  -7.910  13.011  1.00 95.81 179 A 1 
ATOM   1432 N ND2 . ASN A 1 179 ? 8.660   -6.489  12.651  1.00 95.48 179 A 1 
ATOM   1433 N N   . LYS A 1 180 ? 11.076  -11.174 12.430  1.00 95.95 180 A 1 
ATOM   1434 C CA  . LYS A 1 180 ? 11.529  -12.030 13.518  1.00 95.31 180 A 1 
ATOM   1435 C C   . LYS A 1 180 ? 11.746  -11.304 14.837  1.00 94.93 180 A 1 
ATOM   1436 O O   . LYS A 1 180 ? 11.896  -11.933 15.880  1.00 92.99 180 A 1 
ATOM   1437 C CB  . LYS A 1 180 ? 12.818  -12.753 13.108  1.00 94.60 180 A 1 
ATOM   1438 C CG  . LYS A 1 180 ? 12.649  -13.644 11.886  1.00 89.95 180 A 1 
ATOM   1439 C CD  . LYS A 1 180 ? 13.957  -14.332 11.521  1.00 81.69 180 A 1 
ATOM   1440 C CE  . LYS A 1 180 ? 13.777  -15.231 10.311  1.00 72.98 180 A 1 
ATOM   1441 N NZ  . LYS A 1 180 ? 15.046  -15.917 9.935   1.00 62.77 180 A 1 
ATOM   1442 N N   . GLN A 1 181 ? 11.752  -9.981  14.794  1.00 95.01 181 A 1 
ATOM   1443 C CA  . GLN A 1 181 ? 11.993  -9.189  15.997  1.00 94.16 181 A 1 
ATOM   1444 C C   . GLN A 1 181 ? 10.786  -9.072  16.926  1.00 94.15 181 A 1 
ATOM   1445 O O   . GLN A 1 181 ? 10.932  -8.692  18.086  1.00 91.15 181 A 1 
ATOM   1446 C CB  . GLN A 1 181 ? 12.463  -7.782  15.606  1.00 92.84 181 A 1 
ATOM   1447 C CG  . GLN A 1 181 ? 13.645  -7.762  14.638  1.00 88.58 181 A 1 
ATOM   1448 C CD  . GLN A 1 181 ? 14.807  -8.591  15.133  1.00 81.24 181 A 1 
ATOM   1449 O OE1 . GLN A 1 181 ? 15.235  -8.463  16.286  1.00 73.39 181 A 1 
ATOM   1450 N NE2 . GLN A 1 181 ? 15.329  -9.450  14.263  1.00 70.04 181 A 1 
ATOM   1451 N N   . THR A 1 182 ? 9.600   -9.401  16.418  1.00 95.76 182 A 1 
ATOM   1452 C CA  . THR A 1 182 ? 8.383   -9.251  17.214  1.00 95.78 182 A 1 
ATOM   1453 C C   . THR A 1 182 ? 7.585   -10.539 17.414  1.00 95.17 182 A 1 
ATOM   1454 O O   . THR A 1 182 ? 6.513   -10.516 18.020  1.00 93.55 182 A 1 
ATOM   1455 C CB  . THR A 1 182 ? 7.446   -8.217  16.567  1.00 95.67 182 A 1 
ATOM   1456 O OG1 . THR A 1 182 ? 7.136   -8.629  15.225  1.00 94.44 182 A 1 
ATOM   1457 C CG2 . THR A 1 182 ? 8.107   -6.845  16.520  1.00 94.25 182 A 1 
ATOM   1458 N N   . MET A 1 183 ? 8.095   -11.655 16.922  1.00 94.45 183 A 1 
ATOM   1459 C CA  . MET A 1 183 ? 7.376   -12.923 16.994  1.00 93.09 183 A 1 
ATOM   1460 C C   . MET A 1 183 ? 7.001   -13.385 18.397  1.00 92.35 183 A 1 
ATOM   1461 O O   . MET A 1 183 ? 5.983   -14.056 18.573  1.00 88.99 183 A 1 
ATOM   1462 C CB  . MET A 1 183 ? 8.186   -14.026 16.297  1.00 90.79 183 A 1 
ATOM   1463 C CG  . MET A 1 183 ? 9.546   -14.298 16.907  1.00 84.71 183 A 1 
ATOM   1464 S SD  . MET A 1 183 ? 10.481  -15.537 15.965  1.00 80.83 183 A 1 
ATOM   1465 C CE  . MET A 1 183 ? 9.515   -17.004 16.302  1.00 71.73 183 A 1 
ATOM   1466 N N   . ASP A 1 184 ? 7.783   -13.004 19.392  1.00 92.61 184 A 1 
ATOM   1467 C CA  . ASP A 1 184 ? 7.508   -13.425 20.764  1.00 91.51 184 A 1 
ATOM   1468 C C   . ASP A 1 184 ? 6.940   -12.324 21.661  1.00 91.56 184 A 1 
ATOM   1469 O O   . ASP A 1 184 ? 6.829   -12.501 22.872  1.00 87.27 184 A 1 
ATOM   1470 C CB  . ASP A 1 184 ? 8.783   -13.984 21.407  1.00 89.33 184 A 1 
ATOM   1471 C CG  . ASP A 1 184 ? 9.306   -15.211 20.681  1.00 84.90 184 A 1 
ATOM   1472 O OD1 . ASP A 1 184 ? 8.500   -16.094 20.339  1.00 79.37 184 A 1 
ATOM   1473 O OD2 . ASP A 1 184 ? 10.530  -15.289 20.462  1.00 79.40 184 A 1 
ATOM   1474 N N   . SER A 1 185 ? 6.570   -11.201 21.073  1.00 92.60 185 A 1 
ATOM   1475 C CA  . SER A 1 185 ? 6.013   -10.092 21.842  1.00 92.48 185 A 1 
ATOM   1476 C C   . SER A 1 185 ? 4.504   -10.258 22.022  1.00 92.74 185 A 1 
ATOM   1477 O O   . SER A 1 185 ? 3.860   -11.039 21.323  1.00 89.56 185 A 1 
ATOM   1478 C CB  . SER A 1 185 ? 6.298   -8.764  21.135  1.00 89.88 185 A 1 
ATOM   1479 O OG  . SER A 1 185 ? 7.691   -8.525  21.033  1.00 79.37 185 A 1 
ATOM   1480 N N   . THR A 1 186 ? 3.953   -9.517  22.979  1.00 94.37 186 A 1 
ATOM   1481 C CA  . THR A 1 186 ? 2.519   -9.552  23.239  1.00 94.34 186 A 1 
ATOM   1482 C C   . THR A 1 186 ? 1.851   -8.350  22.568  1.00 95.02 186 A 1 
ATOM   1483 O O   . THR A 1 186 ? 0.829   -8.491  21.899  1.00 91.08 186 A 1 
ATOM   1484 C CB  . THR A 1 186 ? 2.222   -9.520  24.747  1.00 91.81 186 A 1 
ATOM   1485 O OG1 . THR A 1 186 ? 2.771   -10.693 25.360  1.00 84.16 186 A 1 
ATOM   1486 C CG2 . THR A 1 186 ? 0.725   -9.474  25.000  1.00 82.62 186 A 1 
ATOM   1487 N N   . ASP A 1 187 ? 2.452   -7.175  22.748  1.00 96.53 187 A 1 
ATOM   1488 C CA  . ASP A 1 187 ? 1.949   -5.938  22.156  1.00 97.12 187 A 1 
ATOM   1489 C C   . ASP A 1 187 ? 3.160   -5.118  21.704  1.00 97.04 187 A 1 
ATOM   1490 O O   . ASP A 1 187 ? 3.594   -4.209  22.413  1.00 96.34 187 A 1 
ATOM   1491 C CB  . ASP A 1 187 ? 1.125   -5.154  23.183  1.00 97.14 187 A 1 
ATOM   1492 C CG  . ASP A 1 187 ? 0.477   -3.915  22.579  1.00 97.69 187 A 1 
ATOM   1493 O OD1 . ASP A 1 187 ? 0.545   -3.739  21.344  1.00 97.34 187 A 1 
ATOM   1494 O OD2 . ASP A 1 187 ? -0.120  -3.129  23.343  1.00 97.33 187 A 1 
ATOM   1495 N N   . PRO A 1 188 ? 3.725   -5.452  20.538  1.00 97.14 188 A 1 
ATOM   1496 C CA  . PRO A 1 188 ? 4.905   -4.768  20.023  1.00 97.04 188 A 1 
ATOM   1497 C C   . PRO A 1 188 ? 4.810   -3.244  20.057  1.00 97.11 188 A 1 
ATOM   1498 O O   . PRO A 1 188 ? 3.916   -2.655  19.447  1.00 96.75 188 A 1 
ATOM   1499 C CB  . PRO A 1 188 ? 5.025   -5.301  18.594  1.00 96.53 188 A 1 
ATOM   1500 C CG  . PRO A 1 188 ? 4.454   -6.682  18.701  1.00 95.44 188 A 1 
ATOM   1501 C CD  . PRO A 1 188 ? 3.260   -6.487  19.601  1.00 96.88 188 A 1 
ATOM   1502 N N   . LEU A 1 189 ? 5.730   -2.633  20.799  1.00 96.63 189 A 1 
ATOM   1503 C CA  . LEU A 1 189 ? 5.810   -1.177  20.938  1.00 96.59 189 A 1 
ATOM   1504 C C   . LEU A 1 189 ? 4.510   -0.538  21.428  1.00 96.66 189 A 1 
ATOM   1505 O O   . LEU A 1 189 ? 4.277   0.656   21.214  1.00 96.01 189 A 1 
ATOM   1506 C CB  . LEU A 1 189 ? 6.273   -0.542  19.618  1.00 96.15 189 A 1 
ATOM   1507 C CG  . LEU A 1 189 ? 7.677   -0.970  19.168  1.00 95.13 189 A 1 
ATOM   1508 C CD1 . LEU A 1 189 ? 8.036   -0.311  17.844  1.00 93.27 189 A 1 
ATOM   1509 C CD2 . LEU A 1 189 ? 8.706   -0.604  20.232  1.00 92.98 189 A 1 
ATOM   1510 N N   . GLY A 1 190 ? 3.664   -1.341  22.104  1.00 96.80 190 A 1 
ATOM   1511 C CA  . GLY A 1 190 ? 2.437   -0.836  22.694  1.00 97.02 190 A 1 
ATOM   1512 C C   . GLY A 1 190 ? 1.366   -0.327  21.741  1.00 97.68 190 A 1 
ATOM   1513 O O   . GLY A 1 190 ? 0.475   0.424   22.153  1.00 97.53 190 A 1 
ATOM   1514 N N   . GLN A 1 191 ? 1.441   -0.726  20.482  1.00 97.69 191 A 1 
ATOM   1515 C CA  . GLN A 1 191 ? 0.502   -0.220  19.489  1.00 98.06 191 A 1 
ATOM   1516 C C   . GLN A 1 191 ? -0.963  -0.595  19.728  1.00 98.41 191 A 1 
ATOM   1517 O O   . GLN A 1 191 ? -1.848  0.226   19.514  1.00 98.54 191 A 1 
ATOM   1518 C CB  . GLN A 1 191 ? 0.920   -0.653  18.084  1.00 97.80 191 A 1 
ATOM   1519 C CG  . GLN A 1 191 ? 0.079   -0.004  16.978  1.00 97.53 191 A 1 
ATOM   1520 C CD  . GLN A 1 191 ? 0.613   -0.272  15.594  1.00 97.97 191 A 1 
ATOM   1521 O OE1 . GLN A 1 191 ? 0.848   0.652   14.821  1.00 93.17 191 A 1 
ATOM   1522 N NE2 . GLN A 1 191 ? 0.796   -1.539  15.261  1.00 94.41 191 A 1 
ATOM   1523 N N   . PHE A 1 192 ? -1.239  -1.826  20.165  1.00 98.61 192 A 1 
ATOM   1524 C CA  . PHE A 1 192 ? -2.619  -2.232  20.390  1.00 98.74 192 A 1 
ATOM   1525 C C   . PHE A 1 192 ? -3.280  -1.403  21.496  1.00 98.76 192 A 1 
ATOM   1526 O O   . PHE A 1 192 ? -4.398  -0.933  21.342  1.00 98.72 192 A 1 
ATOM   1527 C CB  . PHE A 1 192 ? -2.708  -3.720  20.737  1.00 98.67 192 A 1 
ATOM   1528 C CG  . PHE A 1 192 ? -2.601  -4.635  19.542  1.00 98.66 192 A 1 
ATOM   1529 C CD1 . PHE A 1 192 ? -3.526  -4.562  18.506  1.00 98.32 192 A 1 
ATOM   1530 C CD2 . PHE A 1 192 ? -1.582  -5.579  19.463  1.00 98.31 192 A 1 
ATOM   1531 C CE1 . PHE A 1 192 ? -3.433  -5.401  17.404  1.00 98.07 192 A 1 
ATOM   1532 C CE2 . PHE A 1 192 ? -1.485  -6.425  18.355  1.00 98.01 192 A 1 
ATOM   1533 C CZ  . PHE A 1 192 ? -2.411  -6.332  17.327  1.00 98.20 192 A 1 
ATOM   1534 N N   . GLU A 1 193 ? -2.585  -1.232  22.621  1.00 98.62 193 A 1 
ATOM   1535 C CA  . GLU A 1 193 ? -3.138  -0.441  23.713  1.00 98.66 193 A 1 
ATOM   1536 C C   . GLU A 1 193 ? -3.271  1.021   23.314  1.00 98.72 193 A 1 
ATOM   1537 O O   . GLU A 1 193 ? -4.245  1.691   23.670  1.00 98.64 193 A 1 
ATOM   1538 C CB  . GLU A 1 193 ? -2.266  -0.563  24.970  1.00 98.30 193 A 1 
ATOM   1539 C CG  . GLU A 1 193 ? -2.424  -1.897  25.692  1.00 87.60 193 A 1 
ATOM   1540 C CD  . GLU A 1 193 ? -3.860  -2.161  26.105  1.00 79.36 193 A 1 
ATOM   1541 O OE1 . GLU A 1 193 ? -4.533  -1.231  26.593  1.00 73.94 193 A 1 
ATOM   1542 O OE2 . GLU A 1 193 ? -4.325  -3.312  25.937  1.00 73.55 193 A 1 
ATOM   1543 N N   . TRP A 1 194 ? -2.298  1.523   22.555  1.00 98.67 194 A 1 
ATOM   1544 C CA  . TRP A 1 194 ? -2.336  2.898   22.068  1.00 98.75 194 A 1 
ATOM   1545 C C   . TRP A 1 194 ? -3.567  3.089   21.175  1.00 98.82 194 A 1 
ATOM   1546 O O   . TRP A 1 194 ? -4.297  4.073   21.310  1.00 98.76 194 A 1 
ATOM   1547 C CB  . TRP A 1 194 ? -1.060  3.203   21.271  1.00 98.67 194 A 1 
ATOM   1548 C CG  . TRP A 1 194 ? -1.095  4.494   20.511  1.00 98.69 194 A 1 
ATOM   1549 C CD1 . TRP A 1 194 ? -0.805  5.739   20.982  1.00 98.50 194 A 1 
ATOM   1550 C CD2 . TRP A 1 194 ? -1.445  4.655   19.129  1.00 98.70 194 A 1 
ATOM   1551 N NE1 . TRP A 1 194 ? -0.945  6.670   19.985  1.00 98.46 194 A 1 
ATOM   1552 C CE2 . TRP A 1 194 ? -1.340  6.041   18.830  1.00 98.60 194 A 1 
ATOM   1553 C CE3 . TRP A 1 194 ? -1.835  3.776   18.109  1.00 98.62 194 A 1 
ATOM   1554 C CZ2 . TRP A 1 194 ? -1.616  6.549   17.557  1.00 98.46 194 A 1 
ATOM   1555 C CZ3 . TRP A 1 194 ? -2.108  4.292   16.845  1.00 98.52 194 A 1 
ATOM   1556 C CH2 . TRP A 1 194 ? -1.993  5.657   16.584  1.00 98.47 194 A 1 
ATOM   1557 N N   . PHE A 1 195 ? -3.797  2.149   20.273  1.00 98.82 195 A 1 
ATOM   1558 C CA  . PHE A 1 195 ? -4.930  2.217   19.357  1.00 98.82 195 A 1 
ATOM   1559 C C   . PHE A 1 195 ? -6.250  2.216   20.121  1.00 98.91 195 A 1 
ATOM   1560 O O   . PHE A 1 195 ? -7.159  2.976   19.808  1.00 98.84 195 A 1 
ATOM   1561 C CB  . PHE A 1 195 ? -4.887  1.034   18.384  1.00 98.87 195 A 1 
ATOM   1562 C CG  . PHE A 1 195 ? -5.972  1.063   17.339  1.00 98.88 195 A 1 
ATOM   1563 C CD1 . PHE A 1 195 ? -5.963  2.018   16.327  1.00 98.71 195 A 1 
ATOM   1564 C CD2 . PHE A 1 195 ? -6.992  0.125   17.358  1.00 98.70 195 A 1 
ATOM   1565 C CE1 . PHE A 1 195 ? -6.950  2.042   15.362  1.00 98.54 195 A 1 
ATOM   1566 C CE2 . PHE A 1 195 ? -7.990  0.134   16.391  1.00 98.53 195 A 1 
ATOM   1567 C CZ  . PHE A 1 195 ? -7.969  1.098   15.388  1.00 98.69 195 A 1 
ATOM   1568 N N   . LYS A 1 196 ? -6.352  1.354   21.132  1.00 98.87 196 A 1 
ATOM   1569 C CA  . LYS A 1 196 ? -7.559  1.278   21.945  1.00 98.77 196 A 1 
ATOM   1570 C C   . LYS A 1 196 ? -7.842  2.621   22.622  1.00 98.85 196 A 1 
ATOM   1571 O O   . LYS A 1 196 ? -8.979  3.090   22.630  1.00 98.74 196 A 1 
ATOM   1572 C CB  . LYS A 1 196 ? -7.425  0.189   23.007  1.00 98.59 196 A 1 
ATOM   1573 C CG  . LYS A 1 196 ? -8.663  0.033   23.889  1.00 95.78 196 A 1 
ATOM   1574 C CD  . LYS A 1 196 ? -8.480  -1.100  24.899  1.00 93.32 196 A 1 
ATOM   1575 C CE  . LYS A 1 196 ? -9.731  -1.284  25.737  1.00 85.51 196 A 1 
ATOM   1576 N NZ  . LYS A 1 196 ? -10.083 -0.069  26.531  1.00 77.42 196 A 1 
ATOM   1577 N N   . THR A 1 197 ? -6.799  3.225   23.174  1.00 98.88 197 A 1 
ATOM   1578 C CA  . THR A 1 197 ? -6.938  4.512   23.855  1.00 98.88 197 A 1 
ATOM   1579 C C   . THR A 1 197 ? -7.410  5.596   22.881  1.00 98.85 197 A 1 
ATOM   1580 O O   . THR A 1 197 ? -8.316  6.376   23.198  1.00 98.71 197 A 1 
ATOM   1581 C CB  . THR A 1 197 ? -5.599  4.940   24.491  1.00 98.61 197 A 1 
ATOM   1582 O OG1 . THR A 1 197 ? -5.243  4.007   25.514  1.00 95.56 197 A 1 
ATOM   1583 C CG2 . THR A 1 197 ? -5.713  6.336   25.108  1.00 94.78 197 A 1 
ATOM   1584 N N   . VAL A 1 198 ? -6.794  5.631   21.700  1.00 98.82 198 A 1 
ATOM   1585 C CA  . VAL A 1 198 ? -7.158  6.612   20.681  1.00 98.83 198 A 1 
ATOM   1586 C C   . VAL A 1 198 ? -8.610  6.435   20.230  1.00 98.88 198 A 1 
ATOM   1587 O O   . VAL A 1 198 ? -9.383  7.395   20.195  1.00 98.79 198 A 1 
ATOM   1588 C CB  . VAL A 1 198 ? -6.219  6.505   19.457  1.00 98.76 198 A 1 
ATOM   1589 C CG1 . VAL A 1 198 ? -6.767  7.313   18.282  1.00 98.14 198 A 1 
ATOM   1590 C CG2 . VAL A 1 198 ? -4.823  6.988   19.826  1.00 98.24 198 A 1 
ATOM   1591 N N   . MET A 1 199 ? -8.978  5.205   19.901  1.00 98.97 199 A 1 
ATOM   1592 C CA  . MET A 1 199 ? -10.326 4.936   19.405  1.00 98.92 199 A 1 
ATOM   1593 C C   . MET A 1 199 ? -11.405 5.144   20.471  1.00 98.89 199 A 1 
ATOM   1594 O O   . MET A 1 199 ? -12.496 5.614   20.165  1.00 98.74 199 A 1 
ATOM   1595 C CB  . MET A 1 199 ? -10.401 3.522   18.826  1.00 98.83 199 A 1 
ATOM   1596 C CG  . MET A 1 199 ? -9.460  3.296   17.644  1.00 98.35 199 A 1 
ATOM   1597 S SD  . MET A 1 199 ? -9.666  4.495   16.305  1.00 98.09 199 A 1 
ATOM   1598 C CE  . MET A 1 199 ? -11.250 3.997   15.672  1.00 95.04 199 A 1 
ATOM   1599 N N   . ASP A 1 200 ? -11.099 4.798   21.724  1.00 98.99 200 A 1 
ATOM   1600 C CA  . ASP A 1 200 ? -12.055 5.025   22.807  1.00 98.82 200 A 1 
ATOM   1601 C C   . ASP A 1 200 ? -12.317 6.521   22.924  1.00 98.83 200 A 1 
ATOM   1602 O O   . ASP A 1 200 ? -13.447 6.951   23.145  1.00 98.63 200 A 1 
ATOM   1603 C CB  . ASP A 1 200 ? -11.515 4.497   24.144  1.00 98.77 200 A 1 
ATOM   1604 C CG  . ASP A 1 200 ? -11.650 2.989   24.280  1.00 98.22 200 A 1 
ATOM   1605 O OD1 . ASP A 1 200 ? -12.421 2.372   23.519  1.00 96.50 200 A 1 
ATOM   1606 O OD2 . ASP A 1 200 ? -10.992 2.423   25.184  1.00 96.52 200 A 1 
ATOM   1607 N N   . GLY A 1 201 ? -11.260 7.308   22.757  1.00 98.87 201 A 1 
ATOM   1608 C CA  . GLY A 1 201 ? -11.381 8.753   22.824  1.00 98.71 201 A 1 
ATOM   1609 C C   . GLY A 1 201 ? -12.252 9.297   21.705  1.00 98.72 201 A 1 
ATOM   1610 O O   . GLY A 1 201 ? -13.094 10.171  21.927  1.00 98.46 201 A 1 
ATOM   1611 N N   . TYR A 1 202 ? -12.059 8.775   20.504  1.00 98.76 202 A 1 
ATOM   1612 C CA  . TYR A 1 202 ? -12.846 9.218   19.356  1.00 98.78 202 A 1 
ATOM   1613 C C   . TYR A 1 202 ? -14.318 8.858   19.546  1.00 98.65 202 A 1 
ATOM   1614 O O   . TYR A 1 202 ? -15.206 9.673   19.285  1.00 98.34 202 A 1 
ATOM   1615 C CB  . TYR A 1 202 ? -12.339 8.576   18.061  1.00 98.73 202 A 1 
ATOM   1616 C CG  . TYR A 1 202 ? -10.973 9.059   17.583  1.00 98.76 202 A 1 
ATOM   1617 C CD1 . TYR A 1 202 ? -10.397 10.227  18.077  1.00 98.50 202 A 1 
ATOM   1618 C CD2 . TYR A 1 202 ? -10.283 8.343   16.611  1.00 98.51 202 A 1 
ATOM   1619 C CE1 . TYR A 1 202 ? -9.161  10.667  17.616  1.00 98.42 202 A 1 
ATOM   1620 C CE2 . TYR A 1 202 ? -9.053  8.773   16.144  1.00 98.41 202 A 1 
ATOM   1621 C CZ  . TYR A 1 202 ? -8.487  9.934   16.640  1.00 98.59 202 A 1 
ATOM   1622 O OH  . TYR A 1 202 ? -7.267  10.362  16.179  1.00 98.22 202 A 1 
ATOM   1623 N N   . ARG A 1 203 ? -14.576 7.645   20.010  1.00 98.70 203 A 1 
ATOM   1624 C CA  . ARG A 1 203 ? -15.951 7.193   20.232  1.00 98.66 203 A 1 
ATOM   1625 C C   . ARG A 1 203 ? -16.653 8.082   21.258  1.00 98.56 203 A 1 
ATOM   1626 O O   . ARG A 1 203 ? -17.800 8.490   21.049  1.00 98.00 203 A 1 
ATOM   1627 C CB  . ARG A 1 203 ? -15.952 5.735   20.710  1.00 98.24 203 A 1 
ATOM   1628 C CG  . ARG A 1 203 ? -17.321 5.238   21.172  1.00 97.12 203 A 1 
ATOM   1629 C CD  . ARG A 1 203 ? -17.238 3.772   21.590  1.00 96.61 203 A 1 
ATOM   1630 N NE  . ARG A 1 203 ? -17.178 2.881   20.443  1.00 95.91 203 A 1 
ATOM   1631 C CZ  . ARG A 1 203 ? -16.761 1.609   20.491  1.00 96.87 203 A 1 
ATOM   1632 N NH1 . ARG A 1 203 ? -16.326 1.095   21.626  1.00 91.90 203 A 1 
ATOM   1633 N NH2 . ARG A 1 203 ? -16.778 0.867   19.394  1.00 91.75 203 A 1 
ATOM   1634 N N   . LYS A 1 204 ? -15.972 8.359   22.355  1.00 98.67 204 A 1 
ATOM   1635 C CA  . LYS A 1 204 ? -16.551 9.162   23.422  1.00 98.50 204 A 1 
ATOM   1636 C C   . LYS A 1 204 ? -16.851 10.604  23.003  1.00 98.58 204 A 1 
ATOM   1637 O O   . LYS A 1 204 ? -17.810 11.207  23.497  1.00 97.81 204 A 1 
ATOM   1638 C CB  . LYS A 1 204 ? -15.613 9.166   24.640  1.00 98.17 204 A 1 
ATOM   1639 C CG  . LYS A 1 204 ? -16.186 9.871   25.864  1.00 87.44 204 A 1 
ATOM   1640 C CD  . LYS A 1 204 ? -15.255 9.738   27.063  1.00 85.20 204 A 1 
ATOM   1641 C CE  . LYS A 1 204 ? -15.852 10.389  28.298  1.00 73.47 204 A 1 
ATOM   1642 N NZ  . LYS A 1 204 ? -14.968 10.233  29.486  1.00 65.35 204 A 1 
ATOM   1643 N N   . THR A 1 205 ? -16.055 11.132  22.078  1.00 98.33 205 A 1 
ATOM   1644 C CA  . THR A 1 205 ? -16.227 12.516  21.632  1.00 98.15 205 A 1 
ATOM   1645 C C   . THR A 1 205 ? -16.898 12.649  20.265  1.00 97.99 205 A 1 
ATOM   1646 O O   . THR A 1 205 ? -16.966 13.747  19.704  1.00 96.88 205 A 1 
ATOM   1647 C CB  . THR A 1 205 ? -14.873 13.250  21.606  1.00 97.74 205 A 1 
ATOM   1648 O OG1 . THR A 1 205 ? -13.958 12.538  20.775  1.00 95.94 205 A 1 
ATOM   1649 C CG2 . THR A 1 205 ? -14.309 13.346  23.017  1.00 95.09 205 A 1 
ATOM   1650 N N   . GLY A 1 206 ? -17.419 11.536  19.735  1.00 98.04 206 A 1 
ATOM   1651 C CA  . GLY A 1 206 ? -18.114 11.574  18.461  1.00 97.77 206 A 1 
ATOM   1652 C C   . GLY A 1 206 ? -17.262 11.828  17.231  1.00 97.72 206 A 1 
ATOM   1653 O O   . GLY A 1 206 ? -17.751 12.341  16.222  1.00 96.74 206 A 1 
ATOM   1654 N N   . GLN A 1 207 ? -15.989 11.465  17.302  1.00 98.02 207 A 1 
ATOM   1655 C CA  . GLN A 1 207 ? -15.081 11.641  16.171  1.00 98.02 207 A 1 
ATOM   1656 C C   . GLN A 1 207 ? -15.046 10.382  15.314  1.00 98.11 207 A 1 
ATOM   1657 O O   . GLN A 1 207 ? -15.416 9.293   15.770  1.00 97.81 207 A 1 
ATOM   1658 C CB  . GLN A 1 207 ? -13.664 11.958  16.670  1.00 97.81 207 A 1 
ATOM   1659 C CG  . GLN A 1 207 ? -13.577 13.207  17.528  1.00 96.83 207 A 1 
ATOM   1660 C CD  . GLN A 1 207 ? -12.151 13.579  17.859  1.00 96.54 207 A 1 
ATOM   1661 O OE1 . GLN A 1 207 ? -11.332 13.791  16.955  1.00 90.08 207 A 1 
ATOM   1662 N NE2 . GLN A 1 207 ? -11.830 13.669  19.143  1.00 89.49 207 A 1 
ATOM   1663 N N   . ARG A 1 208 ? -14.619 10.530  14.063  1.00 98.30 208 A 1 
ATOM   1664 C CA  . ARG A 1 208 ? -14.522 9.399   13.144  1.00 98.37 208 A 1 
ATOM   1665 C C   . ARG A 1 208 ? -13.072 9.256   12.685  1.00 98.57 208 A 1 
ATOM   1666 O O   . ARG A 1 208 ? -12.245 10.142  12.908  1.00 98.33 208 A 1 
ATOM   1667 C CB  . ARG A 1 208 ? -15.433 9.612   11.925  1.00 97.87 208 A 1 
ATOM   1668 C CG  . ARG A 1 208 ? -16.919 9.738   12.261  1.00 95.01 208 A 1 
ATOM   1669 C CD  . ARG A 1 208 ? -17.453 8.478   12.942  1.00 88.83 208 A 1 
ATOM   1670 N NE  . ARG A 1 208 ? -18.867 8.613   13.308  1.00 83.94 208 A 1 
ATOM   1671 C CZ  . ARG A 1 208 ? -19.884 8.350   12.504  1.00 77.18 208 A 1 
ATOM   1672 N NH1 . ARG A 1 208 ? -19.664 7.917   11.273  1.00 70.61 208 A 1 
ATOM   1673 N NH2 . ARG A 1 208 ? -21.123 8.515   12.931  1.00 74.02 208 A 1 
ATOM   1674 N N   . ALA A 1 209 ? -12.775 8.123   12.042  1.00 98.68 209 A 1 
ATOM   1675 C CA  . ALA A 1 209 ? -11.411 7.866   11.599  1.00 98.77 209 A 1 
ATOM   1676 C C   . ALA A 1 209 ? -11.322 7.042   10.327  1.00 98.73 209 A 1 
ATOM   1677 O O   . ALA A 1 209 ? -12.198 6.216   10.039  1.00 98.63 209 A 1 
ATOM   1678 C CB  . ALA A 1 209 ? -10.631 7.160   12.705  1.00 98.60 209 A 1 
ATOM   1679 N N   . ILE A 1 210 ? -10.274 7.300   9.572   1.00 98.71 210 A 1 
ATOM   1680 C CA  . ILE A 1 210 ? -9.943  6.494   8.411   1.00 98.86 210 A 1 
ATOM   1681 C C   . ILE A 1 210 ? -8.583  5.929   8.797   1.00 98.89 210 A 1 
ATOM   1682 O O   . ILE A 1 210 ? -7.635  6.680   9.058   1.00 98.83 210 A 1 
ATOM   1683 C CB  . ILE A 1 210 ? -9.828  7.337   7.120   1.00 98.68 210 A 1 
ATOM   1684 C CG1 . ILE A 1 210 ? -11.227 7.809   6.703   1.00 97.97 210 A 1 
ATOM   1685 C CG2 . ILE A 1 210 ? -9.194  6.491   6.007   1.00 98.27 210 A 1 
ATOM   1686 C CD1 . ILE A 1 210 ? -11.247 8.705   5.476   1.00 96.09 210 A 1 
ATOM   1687 N N   . VAL A 1 211 ? -8.504  4.602   8.884   1.00 98.83 211 A 1 
ATOM   1688 C CA  . VAL A 1 211 ? -7.278  3.934   9.300   1.00 98.87 211 A 1 
ATOM   1689 C C   . VAL A 1 211 ? -6.485  3.448   8.096   1.00 98.88 211 A 1 
ATOM   1690 O O   . VAL A 1 211 ? -7.053  2.942   7.128   1.00 98.81 211 A 1 
ATOM   1691 C CB  . VAL A 1 211 ? -7.604  2.728   10.212  1.00 98.83 211 A 1 
ATOM   1692 C CG1 . VAL A 1 211 ? -6.318  2.054   10.688  1.00 98.41 211 A 1 
ATOM   1693 C CG2 . VAL A 1 211 ? -8.426  3.190   11.418  1.00 98.44 211 A 1 
ATOM   1694 N N   . SER A 1 212 ? -5.160  3.612   8.154   1.00 98.83 212 A 1 
ATOM   1695 C CA  . SER A 1 212 ? -4.292  3.165   7.075   1.00 98.88 212 A 1 
ATOM   1696 C C   . SER A 1 212 ? -3.141  2.336   7.651   1.00 98.87 212 A 1 
ATOM   1697 O O   . SER A 1 212 ? -2.667  2.596   8.755   1.00 98.69 212 A 1 
ATOM   1698 C CB  . SER A 1 212 ? -3.722  4.356   6.299   1.00 98.51 212 A 1 
ATOM   1699 O OG  . SER A 1 212 ? -4.756  5.115   5.700   1.00 91.65 212 A 1 
ATOM   1700 N N   . MET A 1 213 ? -2.710  1.329   6.893   1.00 98.83 213 A 1 
ATOM   1701 C CA  . MET A 1 213 ? -1.629  0.448   7.307   1.00 98.71 213 A 1 
ATOM   1702 C C   . MET A 1 213 ? -1.046  -0.180  6.052   1.00 98.78 213 A 1 
ATOM   1703 O O   . MET A 1 213 ? -1.728  -0.286  5.032   1.00 98.31 213 A 1 
ATOM   1704 C CB  . MET A 1 213 ? -2.159  -0.645  8.248   1.00 98.09 213 A 1 
ATOM   1705 C CG  . MET A 1 213 ? -3.227  -1.534  7.616   1.00 97.27 213 A 1 
ATOM   1706 S SD  . MET A 1 213 ? -4.102  -2.561  8.813   1.00 97.74 213 A 1 
ATOM   1707 C CE  . MET A 1 213 ? -5.063  -1.333  9.670   1.00 94.47 213 A 1 
ATOM   1708 N N   . HIS A 1 214 ? 0.216   -0.585  6.115   1.00 98.66 214 A 1 
ATOM   1709 C CA  . HIS A 1 214 ? 0.827   -1.173  4.932   1.00 98.65 214 A 1 
ATOM   1710 C C   . HIS A 1 214 ? 0.296   -2.584  4.667   1.00 98.50 214 A 1 
ATOM   1711 O O   . HIS A 1 214 ? -0.105  -2.897  3.549   1.00 97.93 214 A 1 
ATOM   1712 C CB  . HIS A 1 214 ? 2.348   -1.213  5.063   1.00 98.43 214 A 1 
ATOM   1713 C CG  . HIS A 1 214 ? 3.025   -1.678  3.809   1.00 98.33 214 A 1 
ATOM   1714 N ND1 . HIS A 1 214 ? 2.959   -0.982  2.623   1.00 96.24 214 A 1 
ATOM   1715 C CD2 . HIS A 1 214 ? 3.742   -2.796  3.547   1.00 96.33 214 A 1 
ATOM   1716 C CE1 . HIS A 1 214 ? 3.605   -1.644  1.683   1.00 96.63 214 A 1 
ATOM   1717 N NE2 . HIS A 1 214 ? 4.090   -2.746  2.216   1.00 96.76 214 A 1 
ATOM   1718 N N   . ILE A 1 215 ? 0.300   -3.416  5.702   1.00 98.66 215 A 1 
ATOM   1719 C CA  . ILE A 1 215 ? -0.135  -4.804  5.562   1.00 98.62 215 A 1 
ATOM   1720 C C   . ILE A 1 215 ? -1.478  -5.059  6.251   1.00 98.66 215 A 1 
ATOM   1721 O O   . ILE A 1 215 ? -1.590  -4.943  7.471   1.00 98.39 215 A 1 
ATOM   1722 C CB  . ILE A 1 215 ? 0.911   -5.776  6.140   1.00 98.45 215 A 1 
ATOM   1723 C CG1 . ILE A 1 215 ? 2.302   -5.443  5.586   1.00 97.64 215 A 1 
ATOM   1724 C CG2 . ILE A 1 215 ? 0.528   -7.215  5.808   1.00 97.66 215 A 1 
ATOM   1725 C CD1 . ILE A 1 215 ? 3.426   -6.278  6.180   1.00 96.68 215 A 1 
ATOM   1726 N N   . CYS A 1 216 ? -2.487  -5.419  5.472   1.00 98.45 216 A 1 
ATOM   1727 C CA  . CYS A 1 216 ? -3.811  -5.722  5.992   1.00 98.21 216 A 1 
ATOM   1728 C C   . CYS A 1 216 ? -3.810  -7.110  6.633   1.00 98.34 216 A 1 
ATOM   1729 O O   . CYS A 1 216 ? -3.012  -7.974  6.260   1.00 97.22 216 A 1 
ATOM   1730 C CB  . CYS A 1 216 ? -4.836  -5.720  4.857   1.00 96.73 216 A 1 
ATOM   1731 S SG  . CYS A 1 216 ? -5.998  -4.330  4.787   1.00 93.20 216 A 1 
ATOM   1732 N N   . PRO A 1 217 ? -4.713  -7.360  7.589   1.00 98.52 217 A 1 
ATOM   1733 C CA  . PRO A 1 217 ? -4.815  -8.706  8.146   1.00 98.34 217 A 1 
ATOM   1734 C C   . PRO A 1 217 ? -5.436  -9.589  7.060   1.00 98.10 217 A 1 
ATOM   1735 O O   . PRO A 1 217 ? -6.064  -9.084  6.129   1.00 97.01 217 A 1 
ATOM   1736 C CB  . PRO A 1 217 ? -5.742  -8.523  9.345   1.00 97.65 217 A 1 
ATOM   1737 C CG  . PRO A 1 217 ? -6.574  -7.340  8.968   1.00 95.55 217 A 1 
ATOM   1738 C CD  . PRO A 1 217 ? -5.597  -6.417  8.293   1.00 98.02 217 A 1 
ATOM   1739 N N   . GLY A 1 218 ? -5.255  -10.906 7.173   1.00 97.76 218 A 1 
ATOM   1740 C CA  . GLY A 1 218 ? -5.786  -11.812 6.168   1.00 97.36 218 A 1 
ATOM   1741 C C   . GLY A 1 218 ? -4.684  -12.575 5.457   1.00 97.64 218 A 1 
ATOM   1742 O O   . GLY A 1 218 ? -3.571  -12.704 5.965   1.00 96.21 218 A 1 
ATOM   1743 N N   . VAL A 1 219 ? -5.004  -13.087 4.271   1.00 97.44 219 A 1 
ATOM   1744 C CA  . VAL A 1 219 ? -4.065  -13.894 3.506   1.00 97.23 219 A 1 
ATOM   1745 C C   . VAL A 1 219 ? -3.784  -13.293 2.133   1.00 97.19 219 A 1 
ATOM   1746 O O   . VAL A 1 219 ? -4.475  -12.378 1.690   1.00 96.02 219 A 1 
ATOM   1747 C CB  . VAL A 1 219 ? -4.590  -15.326 3.314   1.00 96.34 219 A 1 
ATOM   1748 C CG1 . VAL A 1 219 ? -4.818  -15.987 4.667   1.00 93.17 219 A 1 
ATOM   1749 C CG2 . VAL A 1 219 ? -5.885  -15.313 2.502   1.00 93.26 219 A 1 
ATOM   1750 N N   . ALA A 1 220 ? -2.759  -13.838 1.459   1.00 96.63 220 A 1 
ATOM   1751 C CA  . ALA A 1 220 ? -2.417  -13.408 0.112   1.00 96.32 220 A 1 
ATOM   1752 C C   . ALA A 1 220 ? -2.991  -14.437 -0.855  1.00 96.29 220 A 1 
ATOM   1753 O O   . ALA A 1 220 ? -2.436  -15.524 -1.008  1.00 94.72 220 A 1 
ATOM   1754 C CB  . ALA A 1 220 ? -0.904  -13.312 -0.040  1.00 95.79 220 A 1 
ATOM   1755 N N   . GLU A 1 221 ? -4.105  -14.103 -1.491  1.00 94.57 221 A 1 
ATOM   1756 C CA  . GLU A 1 221 ? -4.783  -15.007 -2.414  1.00 93.41 221 A 1 
ATOM   1757 C C   . GLU A 1 221 ? -3.878  -15.535 -3.522  1.00 93.30 221 A 1 
ATOM   1758 O O   . GLU A 1 221 ? -3.968  -16.703 -3.906  1.00 90.89 221 A 1 
ATOM   1759 C CB  . GLU A 1 221 ? -5.997  -14.321 -3.057  1.00 91.08 221 A 1 
ATOM   1760 C CG  . GLU A 1 221 ? -7.094  -13.906 -2.093  1.00 87.24 221 A 1 
ATOM   1761 C CD  . GLU A 1 221 ? -6.934  -12.480 -1.593  1.00 89.06 221 A 1 
ATOM   1762 O OE1 . GLU A 1 221 ? -5.793  -12.020 -1.380  1.00 85.08 221 A 1 
ATOM   1763 O OE2 . GLU A 1 221 ? -7.971  -11.814 -1.405  1.00 86.09 221 A 1 
ATOM   1764 N N   . ARG A 1 222 ? -3.021  -14.665 -4.028  1.00 92.19 222 A 1 
ATOM   1765 C CA  . ARG A 1 222 ? -2.139  -15.037 -5.126  1.00 90.77 222 A 1 
ATOM   1766 C C   . ARG A 1 222 ? -1.040  -16.013 -4.728  1.00 90.81 222 A 1 
ATOM   1767 O O   . ARG A 1 222 ? -0.563  -16.795 -5.549  1.00 89.19 222 A 1 
ATOM   1768 C CB  . ARG A 1 222 ? -1.510  -13.788 -5.740  1.00 88.61 222 A 1 
ATOM   1769 C CG  . ARG A 1 222 ? -0.650  -14.070 -6.969  1.00 82.31 222 A 1 
ATOM   1770 C CD  . ARG A 1 222 ? -0.073  -12.789 -7.539  1.00 82.26 222 A 1 
ATOM   1771 N NE  . ARG A 1 222 ? 0.776   -13.059 -8.697  1.00 79.84 222 A 1 
ATOM   1772 C CZ  . ARG A 1 222 ? 1.427   -12.130 -9.392  1.00 79.06 222 A 1 
ATOM   1773 N NH1 . ARG A 1 222 ? 1.331   -10.853 -9.045  1.00 73.98 222 A 1 
ATOM   1774 N NH2 . ARG A 1 222 ? 2.165   -12.473 -10.421 1.00 70.91 222 A 1 
ATOM   1775 N N   . PHE A 1 223 ? -0.651  -15.988 -3.459  1.00 92.91 223 A 1 
ATOM   1776 C CA  . PHE A 1 223 ? 0.432   -16.837 -2.982  1.00 92.80 223 A 1 
ATOM   1777 C C   . PHE A 1 223 ? -0.038  -17.916 -2.005  1.00 93.99 223 A 1 
ATOM   1778 O O   . PHE A 1 223 ? 0.380   -17.962 -0.851  1.00 92.20 223 A 1 
ATOM   1779 C CB  . PHE A 1 223 ? 1.515   -15.964 -2.359  1.00 91.38 223 A 1 
ATOM   1780 C CG  . PHE A 1 223 ? 2.071   -14.935 -3.320  1.00 88.34 223 A 1 
ATOM   1781 C CD1 . PHE A 1 223 ? 2.869   -15.333 -4.388  1.00 84.27 223 A 1 
ATOM   1782 C CD2 . PHE A 1 223 ? 1.754   -13.591 -3.182  1.00 84.35 223 A 1 
ATOM   1783 C CE1 . PHE A 1 223 ? 3.346   -14.405 -5.305  1.00 82.95 223 A 1 
ATOM   1784 C CE2 . PHE A 1 223 ? 2.232   -12.654 -4.098  1.00 82.19 223 A 1 
ATOM   1785 C CZ  . PHE A 1 223 ? 3.032   -13.057 -5.163  1.00 82.47 223 A 1 
ATOM   1786 N N   . ASN A 1 224 ? -0.880  -18.891 -2.512  1.00 92.45 224 A 1 
ATOM   1787 C CA  . ASN A 1 224 ? -1.421  -19.974 -1.853  1.00 94.01 224 A 1 
ATOM   1788 C C   . ASN A 1 224 ? -2.136  -19.672 -0.570  1.00 94.81 224 A 1 
ATOM   1789 O O   . ASN A 1 224 ? -2.157  -20.435 0.368   1.00 92.77 224 A 1 
ATOM   1790 C CB  . ASN A 1 224 ? -0.377  -21.046 -1.625  1.00 92.83 224 A 1 
ATOM   1791 C CG  . ASN A 1 224 ? -0.789  -22.357 -1.837  1.00 89.66 224 A 1 
ATOM   1792 O OD1 . ASN A 1 224 ? -1.912  -22.636 -2.322  1.00 84.95 224 A 1 
ATOM   1793 N ND2 . ASN A 1 224 ? -0.317  -23.313 -1.714  1.00 85.96 224 A 1 
ATOM   1794 N N   . TYR A 1 225 ? -2.786  -18.482 -0.515  1.00 94.74 225 A 1 
ATOM   1795 C CA  . TYR A 1 225 ? -3.553  -18.045 0.649   1.00 94.91 225 A 1 
ATOM   1796 C C   . TYR A 1 225 ? -2.659  -18.033 1.888   1.00 95.72 225 A 1 
ATOM   1797 O O   . TYR A 1 225 ? -3.086  -18.412 2.983   1.00 93.76 225 A 1 
ATOM   1798 C CB  . TYR A 1 225 ? -4.756  -18.970 0.865   1.00 93.59 225 A 1 
ATOM   1799 C CG  . TYR A 1 225 ? -5.646  -19.054 -0.357  1.00 90.79 225 A 1 
ATOM   1800 C CD1 . TYR A 1 225 ? -6.572  -18.052 -0.632  1.00 87.99 225 A 1 
ATOM   1801 C CD2 . TYR A 1 225 ? -5.522  -20.114 -1.250  1.00 88.59 225 A 1 
ATOM   1802 C CE1 . TYR A 1 225 ? -7.361  -18.108 -1.771  1.00 85.82 225 A 1 
ATOM   1803 C CE2 . TYR A 1 225 ? -6.310  -20.170 -2.396  1.00 85.39 225 A 1 
ATOM   1804 C CZ  . TYR A 1 225 ? -7.221  -19.164 -2.650  1.00 85.66 225 A 1 
ATOM   1805 O OH  . TYR A 1 225 ? -8.002  -19.215 -3.794  1.00 81.10 225 A 1 
ATOM   1806 N N   . SER A 1 226 ? -1.416  -17.591 1.703   1.00 96.13 226 A 1 
ATOM   1807 C CA  . SER A 1 226 ? -0.444  -17.541 2.791   1.00 96.08 226 A 1 
ATOM   1808 C C   . SER A 1 226 ? -0.754  -16.437 3.800   1.00 96.53 226 A 1 
ATOM   1809 O O   . SER A 1 226 ? -1.138  -15.331 3.428   1.00 95.95 226 A 1 
ATOM   1810 C CB  . SER A 1 226 ? 0.956   -17.343 2.224   1.00 94.90 226 A 1 
ATOM   1811 O OG  . SER A 1 226 ? 1.024   -16.167 1.443   1.00 89.85 226 A 1 
ATOM   1812 N N   . ASP A 1 227 ? -0.587  -16.764 5.090   1.00 97.14 227 A 1 
ATOM   1813 C CA  . ASP A 1 227 ? -0.786  -15.783 6.147   1.00 97.00 227 A 1 
ATOM   1814 C C   . ASP A 1 227 ? 0.248   -14.680 5.992   1.00 97.53 227 A 1 
ATOM   1815 O O   . ASP A 1 227 ? 1.390   -14.936 5.612   1.00 96.71 227 A 1 
ATOM   1816 C CB  . ASP A 1 227 ? -0.617  -16.420 7.529   1.00 95.72 227 A 1 
ATOM   1817 C CG  . ASP A 1 227 ? -1.706  -17.424 7.848   1.00 91.38 227 A 1 
ATOM   1818 O OD1 . ASP A 1 227 ? -2.856  -17.227 7.416   1.00 86.70 227 A 1 
ATOM   1819 O OD2 . ASP A 1 227 ? -1.402  -18.403 8.560   1.00 86.11 227 A 1 
ATOM   1820 N N   . GLN A 1 228 ? -0.157  -13.445 6.293   1.00 97.75 228 A 1 
ATOM   1821 C CA  . GLN A 1 228 ? 0.748   -12.312 6.203   1.00 97.86 228 A 1 
ATOM   1822 C C   . GLN A 1 228 ? 1.194   -11.846 7.587   1.00 98.14 228 A 1 
ATOM   1823 O O   . GLN A 1 228 ? 2.328   -11.399 7.767   1.00 97.39 228 A 1 
ATOM   1824 C CB  . GLN A 1 228 ? 0.075   -11.155 5.452   1.00 97.42 228 A 1 
ATOM   1825 C CG  . GLN A 1 228 ? -0.265  -11.495 4.014   1.00 96.23 228 A 1 
ATOM   1826 C CD  . GLN A 1 228 ? 0.962   -11.915 3.236   1.00 95.79 228 A 1 
ATOM   1827 O OE1 . GLN A 1 228 ? 1.855   -11.106 2.993   1.00 88.14 228 A 1 
ATOM   1828 N NE2 . GLN A 1 228 ? 1.023   -13.180 2.851   1.00 87.89 228 A 1 
ATOM   1829 N N   . LEU A 1 229 ? 0.310   -11.958 8.560   1.00 98.38 229 A 1 
ATOM   1830 C CA  . LEU A 1 229 ? 0.630   -11.553 9.925   1.00 98.45 229 A 1 
ATOM   1831 C C   . LEU A 1 229 ? 0.688   -12.778 10.829  1.00 98.23 229 A 1 
ATOM   1832 O O   . LEU A 1 229 ? 0.070   -13.800 10.536  1.00 97.61 229 A 1 
ATOM   1833 C CB  . LEU A 1 229 ? -0.433  -10.584 10.454  1.00 98.48 229 A 1 
ATOM   1834 C CG  . LEU A 1 229 ? -0.774  -9.376  9.584   1.00 98.10 229 A 1 
ATOM   1835 C CD1 . LEU A 1 229 ? -1.815  -8.512  10.295  1.00 97.82 229 A 1 
ATOM   1836 C CD2 . LEU A 1 229 ? 0.477   -8.563  9.287   1.00 97.75 229 A 1 
ATOM   1837 N N   . TYR A 1 230 ? 1.423   -12.676 11.937  1.00 98.37 230 A 1 
ATOM   1838 C CA  . TYR A 1 230 ? 1.454   -13.768 12.898  1.00 98.22 230 A 1 
ATOM   1839 C C   . TYR A 1 230 ? 0.001   -13.977 13.349  1.00 98.24 230 A 1 
ATOM   1840 O O   . TYR A 1 230 ? -0.725  -12.997 13.544  1.00 97.84 230 A 1 
ATOM   1841 C CB  . TYR A 1 230 ? 2.311   -13.398 14.111  1.00 97.90 230 A 1 
ATOM   1842 C CG  . TYR A 1 230 ? 3.802   -13.438 13.850  1.00 97.72 230 A 1 
ATOM   1843 C CD1 . TYR A 1 230 ? 4.465   -14.655 13.667  1.00 96.88 230 A 1 
ATOM   1844 C CD2 . TYR A 1 230 ? 4.562   -12.268 13.809  1.00 97.01 230 A 1 
ATOM   1845 C CE1 . TYR A 1 230 ? 5.839   -14.702 13.442  1.00 96.31 230 A 1 
ATOM   1846 C CE2 . TYR A 1 230 ? 5.933   -12.307 13.586  1.00 96.33 230 A 1 
ATOM   1847 C CZ  . TYR A 1 230 ? 6.564   -13.522 13.404  1.00 96.51 230 A 1 
ATOM   1848 O OH  . TYR A 1 230 ? 7.925   -13.565 13.183  1.00 95.13 230 A 1 
ATOM   1849 N N   . PRO A 1 231 ? -0.440  -15.224 13.503  1.00 97.87 231 A 1 
ATOM   1850 C CA  . PRO A 1 231 ? -1.826  -15.522 13.886  1.00 97.48 231 A 1 
ATOM   1851 C C   . PRO A 1 231 ? -2.361  -14.721 15.066  1.00 97.64 231 A 1 
ATOM   1852 O O   . PRO A 1 231 ? -3.484  -14.193 15.003  1.00 97.29 231 A 1 
ATOM   1853 C CB  . PRO A 1 231 ? -1.788  -17.022 14.179  1.00 96.38 231 A 1 
ATOM   1854 C CG  . PRO A 1 231 ? -0.753  -17.522 13.225  1.00 93.84 231 A 1 
ATOM   1855 C CD  . PRO A 1 231 ? 0.327   -16.473 13.297  1.00 96.66 231 A 1 
ATOM   1856 N N   . GLN A 1 232 ? -1.585  -14.625 16.142  1.00 97.47 232 A 1 
ATOM   1857 C CA  . GLN A 1 232 ? -2.036  -13.903 17.325  1.00 97.25 232 A 1 
ATOM   1858 C C   . GLN A 1 232 ? -2.248  -12.415 17.056  1.00 97.84 232 A 1 
ATOM   1859 O O   . GLN A 1 232 ? -3.158  -11.807 17.608  1.00 97.42 232 A 1 
ATOM   1860 C CB  . GLN A 1 232 ? -1.054  -14.098 18.494  1.00 95.94 232 A 1 
ATOM   1861 C CG  . GLN A 1 232 ? 0.322   -13.473 18.312  1.00 90.59 232 A 1 
ATOM   1862 C CD  . GLN A 1 232 ? 1.320   -14.414 17.658  1.00 89.78 232 A 1 
ATOM   1863 O OE1 . GLN A 1 232 ? 0.949   -15.293 16.862  1.00 84.41 232 A 1 
ATOM   1864 N NE2 . GLN A 1 232 ? 2.593   -14.240 17.986  1.00 82.75 232 A 1 
ATOM   1865 N N   . TYR A 1 233 ? -1.414  -11.833 16.199  1.00 98.24 233 A 1 
ATOM   1866 C CA  . TYR A 1 233 ? -1.558  -10.417 15.871  1.00 98.38 233 A 1 
ATOM   1867 C C   . TYR A 1 233 ? -2.677  -10.208 14.860  1.00 98.54 233 A 1 
ATOM   1868 O O   . TYR A 1 233 ? -3.410  -9.227  14.943  1.00 98.36 233 A 1 
ATOM   1869 C CB  . TYR A 1 233 ? -0.250  -9.843  15.318  1.00 98.28 233 A 1 
ATOM   1870 C CG  . TYR A 1 233 ? 0.917   -9.912  16.284  1.00 98.21 233 A 1 
ATOM   1871 C CD1 . TYR A 1 233 ? 0.731   -9.755  17.658  1.00 97.52 233 A 1 
ATOM   1872 C CD2 . TYR A 1 233 ? 2.218   -10.119 15.814  1.00 97.58 233 A 1 
ATOM   1873 C CE1 . TYR A 1 233 ? 1.806   -9.821  18.541  1.00 97.10 233 A 1 
ATOM   1874 C CE2 . TYR A 1 233 ? 3.292   -10.181 16.688  1.00 97.10 233 A 1 
ATOM   1875 C CZ  . TYR A 1 233 ? 3.079   -10.039 18.041  1.00 97.27 233 A 1 
ATOM   1876 O OH  . TYR A 1 233 ? 4.149   -10.115 18.916  1.00 96.17 233 A 1 
ATOM   1877 N N   . ASN A 1 234 ? -2.813  -11.136 13.932  1.00 98.47 234 A 1 
ATOM   1878 C CA  . ASN A 1 234 ? -3.865  -11.054 12.923  1.00 98.44 234 A 1 
ATOM   1879 C C   . ASN A 1 234 ? -5.232  -11.013 13.596  1.00 98.68 234 A 1 
ATOM   1880 O O   . ASN A 1 234 ? -6.044  -10.132 13.316  1.00 98.57 234 A 1 
ATOM   1881 C CB  . ASN A 1 234 ? -3.793  -12.254 11.981  1.00 98.31 234 A 1 
ATOM   1882 C CG  . ASN A 1 234 ? -4.792  -12.150 10.844  1.00 98.20 234 A 1 
ATOM   1883 O OD1 . ASN A 1 234 ? -4.506  -11.554 9.806   1.00 95.69 234 A 1 
ATOM   1884 N ND2 . ASN A 1 234 ? -5.966  -12.732 11.029  1.00 95.69 234 A 1 
ATOM   1885 N N   . ASP A 1 235 ? -5.478  -11.980 14.481  1.00 98.27 235 A 1 
ATOM   1886 C CA  . ASP A 1 235 ? -6.764  -12.062 15.166  1.00 98.00 235 A 1 
ATOM   1887 C C   . ASP A 1 235 ? -7.027  -10.833 16.033  1.00 98.33 235 A 1 
ATOM   1888 O O   . ASP A 1 235 ? -8.144  -10.302 16.040  1.00 98.02 235 A 1 
ATOM   1889 C CB  . ASP A 1 235 ? -6.841  -13.325 16.024  1.00 97.03 235 A 1 
ATOM   1890 C CG  . ASP A 1 235 ? -6.793  -14.599 15.194  1.00 92.76 235 A 1 
ATOM   1891 O OD1 . ASP A 1 235 ? -6.990  -14.531 13.965  1.00 89.42 235 A 1 
ATOM   1892 O OD2 . ASP A 1 235 ? -6.562  -15.678 15.780  1.00 88.93 235 A 1 
ATOM   1893 N N   . ARG A 1 236 ? -6.013  -10.392 16.763  1.00 98.38 236 A 1 
ATOM   1894 C CA  . ARG A 1 236 ? -6.176  -9.234  17.630  1.00 98.45 236 A 1 
ATOM   1895 C C   . ARG A 1 236 ? -6.423  -7.962  16.819  1.00 98.61 236 A 1 
ATOM   1896 O O   . ARG A 1 236 ? -7.200  -7.101  17.233  1.00 98.53 236 A 1 
ATOM   1897 C CB  . ARG A 1 236 ? -4.945  -9.059  18.538  1.00 98.18 236 A 1 
ATOM   1898 C CG  . ARG A 1 236 ? -5.147  -8.019  19.625  1.00 96.28 236 A 1 
ATOM   1899 C CD  . ARG A 1 236 ? -3.993  -8.005  20.608  1.00 94.62 236 A 1 
ATOM   1900 N NE  . ARG A 1 236 ? -4.197  -7.046  21.686  1.00 92.60 236 A 1 
ATOM   1901 C CZ  . ARG A 1 236 ? -3.336  -6.795  22.660  1.00 90.60 236 A 1 
ATOM   1902 N NH1 . ARG A 1 236 ? -2.175  -7.444  22.700  1.00 88.27 236 A 1 
ATOM   1903 N NH2 . ARG A 1 236 ? -3.623  -5.904  23.585  1.00 86.45 236 A 1 
ATOM   1904 N N   . LEU A 1 237 ? -5.763  -7.842  15.661  1.00 98.62 237 A 1 
ATOM   1905 C CA  . LEU A 1 237 ? -5.942  -6.669  14.814  1.00 98.70 237 A 1 
ATOM   1906 C C   . LEU A 1 237 ? -7.350  -6.625  14.228  1.00 98.88 237 A 1 
ATOM   1907 O O   . LEU A 1 237 ? -7.992  -5.574  14.210  1.00 98.77 237 A 1 
ATOM   1908 C CB  . LEU A 1 237 ? -4.903  -6.649  13.687  1.00 98.73 237 A 1 
ATOM   1909 C CG  . LEU A 1 237 ? -4.969  -5.452  12.730  1.00 98.45 237 A 1 
ATOM   1910 C CD1 . LEU A 1 237 ? -4.831  -4.150  13.506  1.00 98.13 237 A 1 
ATOM   1911 C CD2 . LEU A 1 237 ? -3.867  -5.572  11.692  1.00 98.14 237 A 1 
ATOM   1912 N N   . VAL A 1 238 ? -7.840  -7.775  13.755  1.00 98.71 238 A 1 
ATOM   1913 C CA  . VAL A 1 238 ? -9.191  -7.836  13.204  1.00 98.77 238 A 1 
ATOM   1914 C C   . VAL A 1 238 ? -10.201 -7.444  14.280  1.00 98.80 238 A 1 
ATOM   1915 O O   . VAL A 1 238 ? -11.101 -6.633  14.035  1.00 98.69 238 A 1 
ATOM   1916 C CB  . VAL A 1 238 ? -9.519  -9.255  12.674  1.00 98.58 238 A 1 
ATOM   1917 C CG1 . VAL A 1 238 ? -11.002 -9.349  12.294  1.00 97.94 238 A 1 
ATOM   1918 C CG2 . VAL A 1 238 ? -8.664  -9.566  11.459  1.00 98.03 238 A 1 
ATOM   1919 N N   . ASP A 1 239 ? -10.050 -8.013  15.478  1.00 98.70 239 A 1 
ATOM   1920 C CA  . ASP A 1 239 ? -10.959 -7.698  16.580  1.00 98.61 239 A 1 
ATOM   1921 C C   . ASP A 1 239 ? -10.876 -6.221  16.955  1.00 98.75 239 A 1 
ATOM   1922 O O   . ASP A 1 239 ? -11.898 -5.578  17.197  1.00 98.51 239 A 1 
ATOM   1923 C CB  . ASP A 1 239 ? -10.632 -8.546  17.816  1.00 98.16 239 A 1 
ATOM   1924 C CG  . ASP A 1 239 ? -11.067 -9.994  17.677  1.00 95.18 239 A 1 
ATOM   1925 O OD1 . ASP A 1 239 ? -11.770 -10.325 16.703  1.00 92.47 239 A 1 
ATOM   1926 O OD2 . ASP A 1 239 ? -10.710 -10.797 18.561  1.00 92.00 239 A 1 
ATOM   1927 N N   . SER A 1 240 ? -9.656  -5.685  17.001  1.00 98.66 240 A 1 
ATOM   1928 C CA  . SER A 1 240 ? -9.453  -4.286  17.362  1.00 98.65 240 A 1 
ATOM   1929 C C   . SER A 1 240 ? -10.120 -3.329  16.378  1.00 98.78 240 A 1 
ATOM   1930 O O   . SER A 1 240 ? -10.717 -2.338  16.775  1.00 98.48 240 A 1 
ATOM   1931 C CB  . SER A 1 240 ? -7.959  -3.969  17.456  1.00 98.16 240 A 1 
ATOM   1932 O OG  . SER A 1 240 ? -7.342  -4.695  18.516  1.00 93.24 240 A 1 
ATOM   1933 N N   . LEU A 1 241 ? -10.000 -3.630  15.087  1.00 98.78 241 A 1 
ATOM   1934 C CA  . LEU A 1 241 ? -10.599 -2.778  14.066  1.00 98.81 241 A 1 
ATOM   1935 C C   . LEU A 1 241 ? -12.121 -2.902  14.049  1.00 98.77 241 A 1 
ATOM   1936 O O   . LEU A 1 241 ? -12.832 -1.895  14.039  1.00 98.64 241 A 1 
ATOM   1937 C CB  . LEU A 1 241 ? -10.021 -3.129  12.689  1.00 98.81 241 A 1 
ATOM   1938 C CG  . LEU A 1 241 ? -8.531  -2.805  12.506  1.00 98.64 241 A 1 
ATOM   1939 C CD1 . LEU A 1 241 ? -8.000  -3.452  11.231  1.00 98.39 241 A 1 
ATOM   1940 C CD2 . LEU A 1 241 ? -8.326  -1.294  12.454  1.00 98.23 241 A 1 
ATOM   1941 N N   . ALA A 1 242 ? -12.631 -4.138  14.058  1.00 98.84 242 A 1 
ATOM   1942 C CA  . ALA A 1 242 ? -14.074 -4.367  14.018  1.00 98.76 242 A 1 
ATOM   1943 C C   . ALA A 1 242 ? -14.790 -3.799  15.243  1.00 98.62 242 A 1 
ATOM   1944 O O   . ALA A 1 242 ? -15.929 -3.343  15.140  1.00 98.30 242 A 1 
ATOM   1945 C CB  . ALA A 1 242 ? -14.362 -5.859  13.885  1.00 98.59 242 A 1 
ATOM   1946 N N   . GLU A 1 243 ? -14.121 -3.819  16.384  1.00 98.67 243 A 1 
ATOM   1947 C CA  . GLU A 1 243 ? -14.694 -3.310  17.630  1.00 98.59 243 A 1 
ATOM   1948 C C   . GLU A 1 243 ? -15.108 -1.851  17.503  1.00 98.53 243 A 1 
ATOM   1949 O O   . GLU A 1 243 ? -16.060 -1.410  18.157  1.00 98.03 243 A 1 
ATOM   1950 C CB  . GLU A 1 243 ? -13.676 -3.464  18.772  1.00 97.86 243 A 1 
ATOM   1951 C CG  . GLU A 1 243 ? -14.100 -2.863  20.119  1.00 92.18 243 A 1 
ATOM   1952 C CD  . GLU A 1 243 ? -15.331 -3.534  20.703  1.00 88.93 243 A 1 
ATOM   1953 O OE1 . GLU A 1 243 ? -15.605 -4.699  20.369  1.00 83.99 243 A 1 
ATOM   1954 O OE2 . GLU A 1 243 ? -16.024 -2.887  21.517  1.00 83.24 243 A 1 
ATOM   1955 N N   . TYR A 1 244 ? -14.417 -1.101  16.648  1.00 98.75 244 A 1 
ATOM   1956 C CA  . TYR A 1 244 ? -14.718 0.308   16.458  1.00 98.78 244 A 1 
ATOM   1957 C C   . TYR A 1 244 ? -15.377 0.601   15.111  1.00 98.72 244 A 1 
ATOM   1958 O O   . TYR A 1 244 ? -15.076 1.606   14.458  1.00 98.36 244 A 1 
ATOM   1959 C CB  . TYR A 1 244 ? -13.429 1.129   16.641  1.00 98.74 244 A 1 
ATOM   1960 C CG  . TYR A 1 244 ? -12.887 1.016   18.041  1.00 98.77 244 A 1 
ATOM   1961 C CD1 . TYR A 1 244 ? -13.427 1.765   19.088  1.00 98.48 244 A 1 
ATOM   1962 C CD2 . TYR A 1 244 ? -11.860 0.117   18.349  1.00 98.52 244 A 1 
ATOM   1963 C CE1 . TYR A 1 244 ? -12.973 1.621   20.399  1.00 98.26 244 A 1 
ATOM   1964 C CE2 . TYR A 1 244 ? -11.398 -0.029  19.657  1.00 98.28 244 A 1 
ATOM   1965 C CZ  . TYR A 1 244 ? -11.954 0.724   20.676  1.00 98.38 244 A 1 
ATOM   1966 O OH  . TYR A 1 244 ? -11.512 0.569   21.962  1.00 97.67 244 A 1 
ATOM   1967 N N   . ASN A 1 245 ? -16.294 -0.275  14.707  1.00 98.67 245 A 1 
ATOM   1968 C CA  . ASN A 1 245 ? -17.008 -0.114  13.452  1.00 98.32 245 A 1 
ATOM   1969 C C   . ASN A 1 245 ? -17.874 1.153   13.429  1.00 98.26 245 A 1 
ATOM   1970 O O   . ASN A 1 245 ? -18.250 1.625   12.356  1.00 97.22 245 A 1 
ATOM   1971 C CB  . ASN A 1 245 ? -17.882 -1.346  13.174  1.00 97.86 245 A 1 
ATOM   1972 C CG  . ASN A 1 245 ? -19.030 -1.485  14.155  1.00 97.44 245 A 1 
ATOM   1973 O OD1 . ASN A 1 245 ? -18.840 -1.383  15.363  1.00 93.18 245 A 1 
ATOM   1974 N ND2 . ASN A 1 245 ? -20.217 -1.726  13.634  1.00 92.30 245 A 1 
ATOM   1975 N N   . ASP A 1 246 ? -18.186 1.681   14.606  1.00 98.29 246 A 1 
ATOM   1976 C CA  . ASP A 1 246 ? -18.978 2.901   14.712  1.00 97.98 246 A 1 
ATOM   1977 C C   . ASP A 1 246 ? -18.117 4.150   14.543  1.00 98.09 246 A 1 
ATOM   1978 O O   . ASP A 1 246 ? -18.637 5.248   14.369  1.00 97.21 246 A 1 
ATOM   1979 C CB  . ASP A 1 246 ? -19.703 2.944   16.071  1.00 97.40 246 A 1 
ATOM   1980 C CG  . ASP A 1 246 ? -18.735 2.887   17.241  1.00 96.65 246 A 1 
ATOM   1981 O OD1 . ASP A 1 246 ? -17.804 2.057   17.220  1.00 94.61 246 A 1 
ATOM   1982 O OD2 . ASP A 1 246 ? -18.922 3.662   18.208  1.00 94.02 246 A 1 
ATOM   1983 N N   . VAL A 1 247 ? -16.805 3.974   14.588  1.00 98.48 247 A 1 
ATOM   1984 C CA  . VAL A 1 247 ? -15.858 5.088   14.457  1.00 98.58 247 A 1 
ATOM   1985 C C   . VAL A 1 247 ? -15.117 5.061   13.126  1.00 98.63 247 A 1 
ATOM   1986 O O   . VAL A 1 247 ? -14.911 6.100   12.491  1.00 98.36 247 A 1 
ATOM   1987 C CB  . VAL A 1 247 ? -14.818 5.056   15.603  1.00 98.51 247 A 1 
ATOM   1988 C CG1 . VAL A 1 247 ? -13.795 6.176   15.427  1.00 97.94 247 A 1 
ATOM   1989 C CG2 . VAL A 1 247 ? -15.511 5.177   16.951  1.00 97.91 247 A 1 
ATOM   1990 N N   . ILE A 1 248 ? -14.707 3.874   12.700  1.00 98.61 248 A 1 
ATOM   1991 C CA  . ILE A 1 248 ? -13.918 3.710   11.479  1.00 98.72 248 A 1 
ATOM   1992 C C   . ILE A 1 248 ? -14.751 3.690   10.197  1.00 98.69 248 A 1 
ATOM   1993 O O   . ILE A 1 248 ? -15.610 2.828   10.014  1.00 98.36 248 A 1 
ATOM   1994 C CB  . ILE A 1 248 ? -13.079 2.414   11.566  1.00 98.73 248 A 1 
ATOM   1995 C CG1 . ILE A 1 248 ? -12.158 2.475   12.792  1.00 98.49 248 A 1 
ATOM   1996 C CG2 . ILE A 1 248 ? -12.274 2.217   10.292  1.00 98.53 248 A 1 
ATOM   1997 C CD1 . ILE A 1 248 ? -11.414 1.183   13.074  1.00 98.34 248 A 1 
ATOM   1998 N N   . LEU A 1 249 ? -14.471 4.642   9.309   1.00 98.66 249 A 1 
ATOM   1999 C CA  . LEU A 1 249 ? -15.175 4.731   8.032   1.00 98.48 249 A 1 
ATOM   2000 C C   . LEU A 1 249 ? -14.632 3.725   7.028   1.00 98.44 249 A 1 
ATOM   2001 O O   . LEU A 1 249 ? -15.323 3.315   6.105   1.00 97.71 249 A 1 
ATOM   2002 C CB  . LEU A 1 249 ? -15.060 6.143   7.448   1.00 98.03 249 A 1 
ATOM   2003 C CG  . LEU A 1 249 ? -15.562 7.301   8.331   1.00 96.98 249 A 1 
ATOM   2004 C CD1 . LEU A 1 249 ? -15.479 8.597   7.541   1.00 95.68 249 A 1 
ATOM   2005 C CD2 . LEU A 1 249 ? -16.986 7.033   8.780   1.00 95.59 249 A 1 
ATOM   2006 N N   . GLY A 1 250 ? -13.373 3.332   7.218   1.00 98.61 250 A 1 
ATOM   2007 C CA  . GLY A 1 250 ? -12.742 2.392   6.311   1.00 98.63 250 A 1 
ATOM   2008 C C   . GLY A 1 250 ? -11.261 2.255   6.609   1.00 98.86 250 A 1 
ATOM   2009 O O   . GLY A 1 250 ? -10.681 3.092   7.302   1.00 98.68 250 A 1 
ATOM   2010 N N   . VAL A 1 251 ? -10.653 1.195   6.080   1.00 98.82 251 A 1 
ATOM   2011 C CA  . VAL A 1 251 ? -9.234  0.927   6.266   1.00 98.87 251 A 1 
ATOM   2012 C C   . VAL A 1 251 ? -8.570  0.848   4.895   1.00 98.86 251 A 1 
ATOM   2013 O O   . VAL A 1 251 ? -9.115  0.232   3.978   1.00 98.62 251 A 1 
ATOM   2014 C CB  . VAL A 1 251 ? -9.013  -0.409  7.015   1.00 98.74 251 A 1 
ATOM   2015 C CG1 . VAL A 1 251 ? -7.519  -0.674  7.199   1.00 98.33 251 A 1 
ATOM   2016 C CG2 . VAL A 1 251 ? -9.718  -0.380  8.364   1.00 98.33 251 A 1 
ATOM   2017 N N   . LEU A 1 252 ? -7.400  1.476   4.756   1.00 98.87 252 A 1 
ATOM   2018 C CA  . LEU A 1 252 ? -6.664  1.446   3.501   1.00 98.88 252 A 1 
ATOM   2019 C C   . LEU A 1 252 ? -5.343  0.696   3.685   1.00 98.80 252 A 1 
ATOM   2020 O O   . LEU A 1 252 ? -4.595  0.973   4.626   1.00 98.51 252 A 1 
ATOM   2021 C CB  . LEU A 1 252 ? -6.372  2.868   3.005   1.00 98.65 252 A 1 
ATOM   2022 C CG  . LEU A 1 252 ? -7.576  3.803   2.850   1.00 96.90 252 A 1 
ATOM   2023 C CD1 . LEU A 1 252 ? -7.118  5.118   2.231   1.00 91.65 252 A 1 
ATOM   2024 C CD2 . LEU A 1 252 ? -8.644  3.169   1.986   1.00 91.76 252 A 1 
ATOM   2025 N N   . CYS A 1 253 ? -5.074  -0.258  2.781   1.00 98.63 253 A 1 
ATOM   2026 C CA  . CYS A 1 253 ? -3.861  -1.067  2.849   1.00 98.55 253 A 1 
ATOM   2027 C C   . CYS A 1 253 ? -3.181  -1.186  1.492   1.00 98.43 253 A 1 
ATOM   2028 O O   . CYS A 1 253 ? -3.765  -0.862  0.461   1.00 97.40 253 A 1 
ATOM   2029 C CB  . CYS A 1 253 ? -4.193  -2.490  3.320   1.00 97.98 253 A 1 
ATOM   2030 S SG  . CYS A 1 253 ? -5.031  -2.677  4.895   1.00 96.79 253 A 1 
ATOM   2031 N N   . GLY A 1 254 ? -1.940  -1.664  1.500   1.00 98.39 254 A 1 
ATOM   2032 C CA  . GLY A 1 254 ? -1.191  -1.911  0.282   1.00 98.05 254 A 1 
ATOM   2033 C C   . GLY A 1 254 ? -0.547  -3.286  0.386   1.00 97.98 254 A 1 
ATOM   2034 O O   . GLY A 1 254 ? -1.213  -4.252  0.741   1.00 96.66 254 A 1 
ATOM   2035 N N   . HIS A 1 255 ? 0.760   -3.370  0.109   1.00 97.41 255 A 1 
ATOM   2036 C CA  . HIS A 1 255 ? 1.563   -4.580  0.278   1.00 97.15 255 A 1 
ATOM   2037 C C   . HIS A 1 255 ? 1.376   -5.707  -0.737  1.00 97.08 255 A 1 
ATOM   2038 O O   . HIS A 1 255 ? 2.356   -6.234  -1.254  1.00 94.86 255 A 1 
ATOM   2039 C CB  . HIS A 1 255 ? 1.363   -5.137  1.697   1.00 96.29 255 A 1 
ATOM   2040 C CG  . HIS A 1 255 ? 2.157   -6.364  1.992   1.00 96.51 255 A 1 
ATOM   2041 N ND1 . HIS A 1 255 ? 3.529   -6.385  1.971   1.00 93.75 255 A 1 
ATOM   2042 C CD2 . HIS A 1 255 ? 1.762   -7.610  2.331   1.00 93.26 255 A 1 
ATOM   2043 C CE1 . HIS A 1 255 ? 3.954   -7.599  2.279   1.00 93.19 255 A 1 
ATOM   2044 N NE2 . HIS A 1 255 ? 2.904   -8.370  2.503   1.00 93.66 255 A 1 
ATOM   2045 N N   . LEU A 1 256 ? 0.136   -6.095  -1.020  1.00 96.84 256 A 1 
ATOM   2046 C CA  . LEU A 1 256 ? -0.109  -7.213  -1.922  1.00 96.14 256 A 1 
ATOM   2047 C C   . LEU A 1 256 ? 0.003   -6.885  -3.404  1.00 95.49 256 A 1 
ATOM   2048 O O   . LEU A 1 256 ? 0.097   -7.791  -4.238  1.00 93.02 256 A 1 
ATOM   2049 C CB  . LEU A 1 256 ? -1.478  -7.840  -1.639  1.00 95.77 256 A 1 
ATOM   2050 C CG  . LEU A 1 256 ? -1.679  -8.418  -0.240  1.00 94.91 256 A 1 
ATOM   2051 C CD1 . LEU A 1 256 ? -3.044  -9.095  -0.149  1.00 93.98 256 A 1 
ATOM   2052 C CD2 . LEU A 1 256 ? -0.578  -9.425  0.084   1.00 94.23 256 A 1 
ATOM   2053 N N   . HIS A 1 257 ? -0.002  -5.590  -3.748  1.00 94.74 257 A 1 
ATOM   2054 C CA  . HIS A 1 257 ? 0.114   -5.113  -5.130  1.00 94.62 257 A 1 
ATOM   2055 C C   . HIS A 1 257 ? -1.129  -5.383  -5.981  1.00 94.74 257 A 1 
ATOM   2056 O O   . HIS A 1 257 ? -1.191  -4.979  -7.135  1.00 92.49 257 A 1 
ATOM   2057 C CB  . HIS A 1 257 ? 1.335   -5.725  -5.824  1.00 93.93 257 A 1 
ATOM   2058 C CG  . HIS A 1 257 ? 2.653   -5.277  -5.252  1.00 94.40 257 A 1 
ATOM   2059 N ND1 . HIS A 1 257 ? 3.698   -4.852  -6.041  1.00 90.20 257 A 1 
ATOM   2060 C CD2 . HIS A 1 257 ? 3.089   -5.174  -3.983  1.00 89.75 257 A 1 
ATOM   2061 C CE1 . HIS A 1 257 ? 4.718   -4.521  -5.284  1.00 90.10 257 A 1 
ATOM   2062 N NE2 . HIS A 1 257 ? 4.380   -4.704  -4.027  1.00 90.94 257 A 1 
ATOM   2063 N N   . THR A 1 258 ? -2.122  -6.059  -5.399  1.00 94.69 258 A 1 
ATOM   2064 C CA  . THR A 1 258 ? -3.343  -6.389  -6.116  1.00 94.48 258 A 1 
ATOM   2065 C C   . THR A 1 258 ? -4.533  -5.580  -5.605  1.00 95.05 258 A 1 
ATOM   2066 O O   . THR A 1 258 ? -4.478  -4.963  -4.544  1.00 94.05 258 A 1 
ATOM   2067 C CB  . THR A 1 258 ? -3.671  -7.889  -5.979  1.00 93.00 258 A 1 
ATOM   2068 O OG1 . THR A 1 258 ? -3.564  -8.283  -4.602  1.00 88.46 258 A 1 
ATOM   2069 C CG2 . THR A 1 258 ? -2.700  -8.717  -6.810  1.00 87.52 258 A 1 
ATOM   2070 N N   . ASP A 1 259 ? -5.618  -5.585  -6.383  1.00 95.55 259 A 1 
ATOM   2071 C CA  . ASP A 1 259 ? -6.835  -4.846  -6.057  1.00 95.92 259 A 1 
ATOM   2072 C C   . ASP A 1 259 ? -7.846  -5.802  -5.430  1.00 95.88 259 A 1 
ATOM   2073 O O   . ASP A 1 259 ? -8.465  -6.607  -6.126  1.00 95.15 259 A 1 
ATOM   2074 C CB  . ASP A 1 259 ? -7.391  -4.224  -7.339  1.00 95.60 259 A 1 
ATOM   2075 C CG  . ASP A 1 259 ? -8.758  -3.567  -7.157  1.00 95.52 259 A 1 
ATOM   2076 O OD1 . ASP A 1 259 ? -9.281  -3.539  -6.028  1.00 93.95 259 A 1 
ATOM   2077 O OD2 . ASP A 1 259 ? -9.296  -3.081  -8.172  1.00 93.62 259 A 1 
ATOM   2078 N N   . THR A 1 260 ? -8.023  -5.713  -4.119  1.00 96.35 260 A 1 
ATOM   2079 C CA  . THR A 1 260 ? -8.983  -6.570  -3.439  1.00 96.48 260 A 1 
ATOM   2080 C C   . THR A 1 260 ? -9.467  -5.896  -2.155  1.00 97.13 260 A 1 
ATOM   2081 O O   . THR A 1 260 ? -9.134  -4.744  -1.882  1.00 96.89 260 A 1 
ATOM   2082 C CB  . THR A 1 260 ? -8.390  -7.966  -3.131  1.00 95.48 260 A 1 
ATOM   2083 O OG1 . THR A 1 260 ? -9.422  -8.833  -2.665  1.00 89.95 260 A 1 
ATOM   2084 C CG2 . THR A 1 260 ? -7.273  -7.881  -2.104  1.00 90.95 260 A 1 
ATOM   2085 N N   . PHE A 1 261 ? -10.276 -6.613  -1.373  1.00 97.44 261 A 1 
ATOM   2086 C CA  . PHE A 1 261 ? -10.832 -6.047  -0.153  1.00 97.59 261 A 1 
ATOM   2087 C C   . PHE A 1 261 ? -10.987 -7.105  0.932   1.00 97.66 261 A 1 
ATOM   2088 O O   . PHE A 1 261 ? -10.881 -8.304  0.672   1.00 97.14 261 A 1 
ATOM   2089 C CB  . PHE A 1 261 ? -12.190 -5.402  -0.442  1.00 97.35 261 A 1 
ATOM   2090 C CG  . PHE A 1 261 ? -13.223 -6.366  -0.970  1.00 97.33 261 A 1 
ATOM   2091 C CD1 . PHE A 1 261 ? -14.023 -7.100  -0.102  1.00 96.23 261 A 1 
ATOM   2092 C CD2 . PHE A 1 261 ? -13.402 -6.534  -2.343  1.00 96.01 261 A 1 
ATOM   2093 C CE1 . PHE A 1 261 ? -14.976 -8.001  -0.586  1.00 95.04 261 A 1 
ATOM   2094 C CE2 . PHE A 1 261 ? -14.351 -7.426  -2.834  1.00 95.11 261 A 1 
ATOM   2095 C CZ  . PHE A 1 261 ? -15.140 -8.156  -1.956  1.00 95.43 261 A 1 
ATOM   2096 N N   . ARG A 1 262 ? -11.248 -6.645  2.153   1.00 98.20 262 A 1 
ATOM   2097 C CA  . ARG A 1 262 ? -11.449 -7.519  3.297   1.00 98.21 262 A 1 
ATOM   2098 C C   . ARG A 1 262 ? -12.633 -6.993  4.091   1.00 98.42 262 A 1 
ATOM   2099 O O   . ARG A 1 262 ? -12.778 -5.788  4.267   1.00 98.23 262 A 1 
ATOM   2100 C CB  . ARG A 1 262 ? -10.213 -7.518  4.211   1.00 97.77 262 A 1 
ATOM   2101 C CG  . ARG A 1 262 ? -8.907  -7.886  3.526   1.00 96.25 262 A 1 
ATOM   2102 C CD  . ARG A 1 262 ? -8.754  -9.386  3.376   1.00 94.36 262 A 1 
ATOM   2103 N NE  . ARG A 1 262 ? -7.507  -9.753  2.711   1.00 94.69 262 A 1 
ATOM   2104 C CZ  . ARG A 1 262 ? -7.395  -10.074 1.434   1.00 94.85 262 A 1 
ATOM   2105 N NH1 . ARG A 1 262 ? -8.454  -10.071 0.644   1.00 90.71 262 A 1 
ATOM   2106 N NH2 . ARG A 1 262 ? -6.217  -10.401 0.923   1.00 91.48 262 A 1 
ATOM   2107 N N   . ILE A 1 263 ? -13.478 -7.903  4.557   1.00 98.16 263 A 1 
ATOM   2108 C CA  . ILE A 1 263 ? -14.583 -7.534  5.426   1.00 98.21 263 A 1 
ATOM   2109 C C   . ILE A 1 263 ? -14.148 -8.054  6.791   1.00 98.38 263 A 1 
ATOM   2110 O O   . ILE A 1 263 ? -14.259 -9.245  7.078   1.00 97.93 263 A 1 
ATOM   2111 C CB  . ILE A 1 263 ? -15.911 -8.197  4.998   1.00 98.09 263 A 1 
ATOM   2112 C CG1 . ILE A 1 263 ? -16.243 -7.798  3.549   1.00 97.27 263 A 1 
ATOM   2113 C CG2 . ILE A 1 263 ? -17.035 -7.753  5.932   1.00 97.33 263 A 1 
ATOM   2114 C CD1 . ILE A 1 263 ? -17.503 -8.448  2.992   1.00 95.39 263 A 1 
ATOM   2115 N N   . LEU A 1 264 ? -13.601 -7.160  7.607   1.00 98.53 264 A 1 
ATOM   2116 C CA  . LEU A 1 264 ? -13.103 -7.519  8.929   1.00 98.55 264 A 1 
ATOM   2117 C C   . LEU A 1 264 ? -14.259 -7.584  9.914   1.00 98.50 264 A 1 
ATOM   2118 O O   . LEU A 1 264 ? -14.970 -6.600  10.108  1.00 98.18 264 A 1 
ATOM   2119 C CB  . LEU A 1 264 ? -12.074 -6.478  9.376   1.00 98.49 264 A 1 
ATOM   2120 C CG  . LEU A 1 264 ? -10.957 -6.208  8.353   1.00 98.03 264 A 1 
ATOM   2121 C CD1 . LEU A 1 264 ? -10.023 -5.120  8.868   1.00 97.22 264 A 1 
ATOM   2122 C CD2 . LEU A 1 264 ? -10.179 -7.486  8.065   1.00 96.97 264 A 1 
ATOM   2123 N N   . SER A 1 265 ? -14.451 -8.758  10.537  1.00 98.32 265 A 1 
ATOM   2124 C CA  . SER A 1 265 ? -15.593 -8.965  11.417  1.00 98.03 265 A 1 
ATOM   2125 C C   . SER A 1 265 ? -15.294 -9.529  12.798  1.00 98.13 265 A 1 
ATOM   2126 O O   . SER A 1 265 ? -14.380 -10.340 12.966  1.00 97.38 265 A 1 
ATOM   2127 C CB  . SER A 1 265 ? -16.601 -9.900  10.739  1.00 96.39 265 A 1 
ATOM   2128 O OG  . SER A 1 265 ? -16.942 -9.463  9.440   1.00 81.35 265 A 1 
ATOM   2129 N N   . LYS A 1 266 ? -16.076 -9.083  13.768  1.00 97.96 266 A 1 
ATOM   2130 C CA  . LYS A 1 266 ? -16.036 -9.596  15.127  1.00 97.50 266 A 1 
ATOM   2131 C C   . LYS A 1 266 ? -17.511 -9.663  15.505  1.00 97.44 266 A 1 
ATOM   2132 O O   . LYS A 1 266 ? -18.118 -8.655  15.858  1.00 96.00 266 A 1 
ATOM   2133 C CB  . LYS A 1 266 ? -15.291 -8.671  16.085  1.00 96.59 266 A 1 
ATOM   2134 C CG  . LYS A 1 266 ? -15.247 -9.208  17.512  1.00 93.85 266 A 1 
ATOM   2135 C CD  . LYS A 1 266 ? -14.522 -8.270  18.460  1.00 90.96 266 A 1 
ATOM   2136 C CE  . LYS A 1 266 ? -14.496 -8.847  19.867  1.00 85.46 266 A 1 
ATOM   2137 N NZ  . LYS A 1 266 ? -13.822 -7.932  20.829  1.00 77.89 266 A 1 
ATOM   2138 N N   . GLY A 1 267 ? -18.096 -10.851 15.382  1.00 96.59 267 A 1 
ATOM   2139 C CA  . GLY A 1 267 ? -19.515 -10.989 15.627  1.00 95.98 267 A 1 
ATOM   2140 C C   . GLY A 1 267 ? -20.238 -10.249 14.514  1.00 96.57 267 A 1 
ATOM   2141 O O   . GLY A 1 267 ? -19.968 -10.477 13.337  1.00 94.44 267 A 1 
ATOM   2142 N N   . ASN A 1 268 ? -21.137 -9.342  14.892  1.00 97.02 268 A 1 
ATOM   2143 C CA  . ASN A 1 268 ? -21.862 -8.557  13.902  1.00 96.82 268 A 1 
ATOM   2144 C C   . ASN A 1 268 ? -21.207 -7.207  13.605  1.00 97.45 268 A 1 
ATOM   2145 O O   . ASN A 1 268 ? -21.699 -6.450  12.772  1.00 96.01 268 A 1 
ATOM   2146 C CB  . ASN A 1 268 ? -23.308 -8.325  14.362  1.00 94.93 268 A 1 
ATOM   2147 C CG  . ASN A 1 268 ? -24.127 -9.601  14.349  1.00 85.36 268 A 1 
ATOM   2148 O OD1 . ASN A 1 268 ? -24.057 -10.392 13.406  1.00 73.86 268 A 1 
ATOM   2149 N ND2 . ASN A 1 268 ? -24.916 -9.806  15.395  1.00 74.96 268 A 1 
ATOM   2150 N N   . LYS A 1 269 ? -20.083 -6.919  14.267  1.00 98.19 269 A 1 
ATOM   2151 C CA  . LYS A 1 269 ? -19.374 -5.671  14.026  1.00 98.38 269 A 1 
ATOM   2152 C C   . LYS A 1 269 ? -18.442 -5.871  12.841  1.00 98.49 269 A 1 
ATOM   2153 O O   . LYS A 1 269 ? -17.624 -6.790  12.829  1.00 98.03 269 A 1 
ATOM   2154 C CB  . LYS A 1 269 ? -18.566 -5.264  15.262  1.00 98.01 269 A 1 
ATOM   2155 C CG  . LYS A 1 269 ? -19.431 -4.934  16.470  1.00 96.71 269 A 1 
ATOM   2156 C CD  . LYS A 1 269 ? -18.590 -4.444  17.633  1.00 94.25 269 A 1 
ATOM   2157 C CE  . LYS A 1 269 ? -19.451 -4.071  18.817  1.00 88.32 269 A 1 
ATOM   2158 N NZ  . LYS A 1 269 ? -18.648 -3.528  19.943  1.00 81.18 269 A 1 
ATOM   2159 N N   . LYS A 1 270 ? -18.585 -5.006  11.825  1.00 98.51 270 A 1 
ATOM   2160 C CA  . LYS A 1 270 ? -17.793 -5.144  10.608  1.00 98.50 270 A 1 
ATOM   2161 C C   . LYS A 1 270 ? -17.175 -3.834  10.134  1.00 98.58 270 A 1 
ATOM   2162 O O   . LYS A 1 270 ? -17.746 -2.760  10.320  1.00 98.13 270 A 1 
ATOM   2163 C CB  . LYS A 1 270 ? -18.677 -5.708  9.485   1.00 98.22 270 A 1 
ATOM   2164 C CG  . LYS A 1 270 ? -19.373 -7.018  9.823   1.00 97.42 270 A 1 
ATOM   2165 C CD  . LYS A 1 270 ? -20.408 -7.378  8.765   1.00 96.03 270 A 1 
ATOM   2166 C CE  . LYS A 1 270 ? -21.199 -8.614  9.142   1.00 92.68 270 A 1 
ATOM   2167 N NZ  . LYS A 1 270 ? -20.369 -9.841  9.160   1.00 86.04 270 A 1 
ATOM   2168 N N   . VAL A 1 271 ? -16.006 -3.942  9.518   1.00 98.69 271 A 1 
ATOM   2169 C CA  . VAL A 1 271 ? -15.290 -2.798  8.967   1.00 98.60 271 A 1 
ATOM   2170 C C   . VAL A 1 271 ? -14.699 -3.205  7.621   1.00 98.71 271 A 1 
ATOM   2171 O O   . VAL A 1 271 ? -14.206 -4.322  7.467   1.00 98.26 271 A 1 
ATOM   2172 C CB  . VAL A 1 271 ? -14.140 -2.338  9.904   1.00 97.88 271 A 1 
ATOM   2173 C CG1 . VAL A 1 271 ? -13.236 -1.337  9.201   1.00 91.23 271 A 1 
ATOM   2174 C CG2 . VAL A 1 271 ? -14.721 -1.709  11.165  1.00 91.15 271 A 1 
ATOM   2175 N N   . MET A 1 272 ? -14.759 -2.296  6.645   1.00 98.61 272 A 1 
ATOM   2176 C CA  . MET A 1 272 ? -14.185 -2.572  5.332   1.00 98.67 272 A 1 
ATOM   2177 C C   . MET A 1 272 ? -12.716 -2.174  5.262   1.00 98.72 272 A 1 
ATOM   2178 O O   . MET A 1 272 ? -12.319 -1.131  5.777   1.00 98.56 272 A 1 
ATOM   2179 C CB  . MET A 1 272 ? -14.935 -1.805  4.235   1.00 98.39 272 A 1 
ATOM   2180 C CG  . MET A 1 272 ? -16.305 -2.362  3.882   1.00 96.98 272 A 1 
ATOM   2181 S SD  . MET A 1 272 ? -16.238 -4.107  3.404   1.00 97.66 272 A 1 
ATOM   2182 C CE  . MET A 1 272 ? -15.070 -4.074  2.047   1.00 95.18 272 A 1 
ATOM   2183 N N   . ALA A 1 273 ? -11.918 -3.016  4.602   1.00 98.62 273 A 1 
ATOM   2184 C CA  . ALA A 1 273 ? -10.509 -2.722  4.368   1.00 98.63 273 A 1 
ATOM   2185 C C   . ALA A 1 273 ? -10.294 -2.846  2.865   1.00 98.40 273 A 1 
ATOM   2186 O O   . ALA A 1 273 ? -10.718 -3.822  2.244   1.00 98.05 273 A 1 
ATOM   2187 C CB  . ALA A 1 273 ? -9.615  -3.696  5.123   1.00 98.53 273 A 1 
ATOM   2188 N N   . PHE A 1 274 ? -9.656  -1.844  2.276   1.00 98.45 274 A 1 
ATOM   2189 C CA  . PHE A 1 274 ? -9.401  -1.825  0.848   1.00 98.45 274 A 1 
ATOM   2190 C C   . PHE A 1 274 ? -7.917  -1.928  0.550   1.00 98.53 274 A 1 
ATOM   2191 O O   . PHE A 1 274 ? -7.128  -1.095  0.995   1.00 98.26 274 A 1 
ATOM   2192 C CB  . PHE A 1 274 ? -9.959  -0.537  0.245   1.00 98.29 274 A 1 
ATOM   2193 C CG  . PHE A 1 274 ? -11.411 -0.307  0.567   1.00 98.23 274 A 1 
ATOM   2194 C CD1 . PHE A 1 274 ? -12.398 -1.015  -0.098  1.00 97.44 274 A 1 
ATOM   2195 C CD2 . PHE A 1 274 ? -11.778 0.573   1.581   1.00 97.42 274 A 1 
ATOM   2196 C CE1 . PHE A 1 274 ? -13.737 -0.850  0.227   1.00 96.83 274 A 1 
ATOM   2197 C CE2 . PHE A 1 274 ? -13.111 0.740   1.918   1.00 96.81 274 A 1 
ATOM   2198 C CZ  . PHE A 1 274 ? -14.096 0.029   1.244   1.00 97.14 274 A 1 
ATOM   2199 N N   . ILE A 1 275 ? -7.538  -2.959  -0.199  1.00 98.04 275 A 1 
ATOM   2200 C CA  . ILE A 1 275 ? -6.148  -3.154  -0.577  1.00 97.85 275 A 1 
ATOM   2201 C C   . ILE A 1 275 ? -5.974  -2.527  -1.955  1.00 97.43 275 A 1 
ATOM   2202 O O   . ILE A 1 275 ? -6.528  -3.019  -2.945  1.00 96.42 275 A 1 
ATOM   2203 C CB  . ILE A 1 275 ? -5.784  -4.648  -0.598  1.00 97.60 275 A 1 
ATOM   2204 C CG1 . ILE A 1 275 ? -5.941  -5.214  0.822   1.00 96.22 275 A 1 
ATOM   2205 C CG2 . ILE A 1 275 ? -4.357  -4.842  -1.095  1.00 96.23 275 A 1 
ATOM   2206 C CD1 . ILE A 1 275 ? -5.793  -6.718  0.923   1.00 91.00 275 A 1 
ATOM   2207 N N   . GLY A 1 276 ? -5.224  -1.428  -2.011  1.00 97.22 276 A 1 
ATOM   2208 C CA  . GLY A 1 276 ? -5.018  -0.726  -3.259  1.00 96.85 276 A 1 
ATOM   2209 C C   . GLY A 1 276 ? -3.929  -1.327  -4.125  1.00 96.61 276 A 1 
ATOM   2210 O O   . GLY A 1 276 ? -2.896  -1.764  -3.619  1.00 95.11 276 A 1 
ATOM   2211 N N   . PRO A 1 277 ? -4.144  -1.356  -5.447  1.00 96.15 277 A 1 
ATOM   2212 C CA  . PRO A 1 277 ? -3.146  -1.896  -6.368  1.00 95.72 277 A 1 
ATOM   2213 C C   . PRO A 1 277 ? -1.914  -0.999  -6.424  1.00 95.98 277 A 1 
ATOM   2214 O O   . PRO A 1 277 ? -1.999  0.212   -6.201  1.00 95.06 277 A 1 
ATOM   2215 C CB  . PRO A 1 277 ? -3.894  -1.946  -7.702  1.00 94.63 277 A 1 
ATOM   2216 C CG  . PRO A 1 277 ? -4.851  -0.802  -7.593  1.00 93.15 277 A 1 
ATOM   2217 C CD  . PRO A 1 277 ? -5.349  -0.890  -6.171  1.00 94.72 277 A 1 
ATOM   2218 N N   . SER A 1 278 ? -0.774  -1.596  -6.712  1.00 95.85 278 A 1 
ATOM   2219 C CA  . SER A 1 278 ? 0.505   -0.897  -6.722  1.00 96.07 278 A 1 
ATOM   2220 C C   . SER A 1 278 ? 0.832   -0.075  -7.953  1.00 96.24 278 A 1 
ATOM   2221 O O   . SER A 1 278 ? 0.246   -0.248  -9.025  1.00 95.48 278 A 1 
ATOM   2222 C CB  . SER A 1 278 ? 1.621   -1.918  -6.532  1.00 95.38 278 A 1 
ATOM   2223 O OG  . SER A 1 278 ? 1.664   -2.809  -7.639  1.00 93.30 278 A 1 
ATOM   2224 N N   . VAL A 1 279 ? 1.792   0.828   -7.775  1.00 96.73 279 A 1 
ATOM   2225 C CA  . VAL A 1 279 ? 2.359   1.566   -8.893  1.00 96.40 279 A 1 
ATOM   2226 C C   . VAL A 1 279 ? 3.368   0.604   -9.517  1.00 96.12 279 A 1 
ATOM   2227 O O   . VAL A 1 279 ? 3.510   0.530   -10.735 1.00 94.81 279 A 1 
ATOM   2228 C CB  . VAL A 1 279 ? 3.107   2.829   -8.415  1.00 96.24 279 A 1 
ATOM   2229 C CG1 . VAL A 1 279 ? 3.891   3.449   -9.574  1.00 94.53 279 A 1 
ATOM   2230 C CG2 . VAL A 1 279 ? 2.110   3.843   -7.859  1.00 94.90 279 A 1 
ATOM   2231 N N   . ASP A 1 280 ? 4.054   -0.148  -8.662  1.00 96.12 280 A 1 
ATOM   2232 C CA  . ASP A 1 280 ? 5.066   -1.113  -9.080  1.00 95.70 280 A 1 
ATOM   2233 C C   . ASP A 1 280 ? 4.537   -2.160  -10.056 1.00 95.50 280 A 1 
ATOM   2234 O O   . ASP A 1 280 ? 3.400   -2.610  -9.950  1.00 93.65 280 A 1 
ATOM   2235 C CB  . ASP A 1 280 ? 5.638   -1.825  -7.847  1.00 94.45 280 A 1 
ATOM   2236 C CG  . ASP A 1 280 ? 6.866   -2.666  -8.164  1.00 93.73 280 A 1 
ATOM   2237 O OD1 . ASP A 1 280 ? 7.601   -2.314  -9.104  1.00 89.57 280 A 1 
ATOM   2238 O OD2 . ASP A 1 280 ? 7.106   -3.661  -7.451  1.00 89.42 280 A 1 
ATOM   2239 N N   . THR A 1 281 ? 5.370   -2.535  -11.023 1.00 94.15 281 A 1 
ATOM   2240 C CA  . THR A 1 281 ? 5.015   -3.499  -12.053 1.00 93.43 281 A 1 
ATOM   2241 C C   . THR A 1 281 ? 5.752   -4.831  -11.921 1.00 92.28 281 A 1 
ATOM   2242 O O   . THR A 1 281 ? 5.487   -5.759  -12.679 1.00 89.16 281 A 1 
ATOM   2243 C CB  . THR A 1 281 ? 5.314   -2.927  -13.447 1.00 92.75 281 A 1 
ATOM   2244 O OG1 . THR A 1 281 ? 6.658   -2.437  -13.486 1.00 90.31 281 A 1 
ATOM   2245 C CG2 . THR A 1 281 ? 4.365   -1.783  -13.767 1.00 89.99 281 A 1 
ATOM   2246 N N   . TRP A 1 282 ? 6.670   -4.924  -10.965 1.00 92.76 282 A 1 
ATOM   2247 C CA  . TRP A 1 282 ? 7.490   -6.123  -10.767 1.00 90.48 282 A 1 
ATOM   2248 C C   . TRP A 1 282 ? 6.729   -7.448  -10.726 1.00 88.62 282 A 1 
ATOM   2249 O O   . TRP A 1 282 ? 7.169   -8.442  -11.315 1.00 81.88 282 A 1 
ATOM   2250 C CB  . TRP A 1 282 ? 8.317   -5.981  -9.482  1.00 87.88 282 A 1 
ATOM   2251 C CG  . TRP A 1 282 ? 8.946   -7.258  -9.013  1.00 85.25 282 A 1 
ATOM   2252 C CD1 . TRP A 1 282 ? 8.647   -7.943  -7.870  1.00 77.20 282 A 1 
ATOM   2253 C CD2 . TRP A 1 282 ? 9.966   -8.030  -9.679  1.00 80.67 282 A 1 
ATOM   2254 N NE1 . TRP A 1 282 ? 9.421   -9.086  -7.776  1.00 73.56 282 A 1 
ATOM   2255 C CE2 . TRP A 1 282 ? 10.233  -9.162  -8.878  1.00 76.96 282 A 1 
ATOM   2256 C CE3 . TRP A 1 282 ? 10.673  -7.861  -10.879 1.00 70.82 282 A 1 
ATOM   2257 C CZ2 . TRP A 1 282 ? 11.189  -10.118 -9.243  1.00 73.82 282 A 1 
ATOM   2258 C CZ3 . TRP A 1 282 ? 11.614  -8.824  -11.229 1.00 66.54 282 A 1 
ATOM   2259 C CH2 . TRP A 1 282 ? 11.862  -9.928  -10.418 1.00 68.49 282 A 1 
ATOM   2260 N N   . LEU A 1 283 ? 5.583   -7.480  -10.050 1.00 88.62 283 A 1 
ATOM   2261 C CA  . LEU A 1 283 ? 4.810   -8.713  -9.938  1.00 87.05 283 A 1 
ATOM   2262 C C   . LEU A 1 283 ? 3.857   -8.947  -11.101 1.00 87.10 283 A 1 
ATOM   2263 O O   . LEU A 1 283 ? 2.908   -9.731  -10.996 1.00 83.25 283 A 1 
ATOM   2264 C CB  . LEU A 1 283 ? 4.055   -8.744  -8.606  1.00 84.42 283 A 1 
ATOM   2265 C CG  . LEU A 1 283 ? 4.939   -8.770  -7.358  1.00 81.65 283 A 1 
ATOM   2266 C CD1 . LEU A 1 283 ? 4.074   -8.784  -6.100  1.00 76.86 283 A 1 
ATOM   2267 C CD2 . LEU A 1 283 ? 5.862   -9.983  -7.386  1.00 77.09 283 A 1 
ATOM   2268 N N   . GLY A 1 284 ? 4.099   -8.266  -12.213 1.00 89.10 284 A 1 
ATOM   2269 C CA  . GLY A 1 284 ? 3.290   -8.487  -13.393 1.00 89.16 284 A 1 
ATOM   2270 C C   . GLY A 1 284 ? 1.919   -7.830  -13.392 1.00 90.08 284 A 1 
ATOM   2271 O O   . GLY A 1 284 ? 0.959   -8.406  -13.899 1.00 87.65 284 A 1 
ATOM   2272 N N   . THR A 1 285 ? 1.826   -6.640  -12.824 1.00 91.41 285 A 1 
ATOM   2273 C CA  . THR A 1 285 ? 0.562   -5.906  -12.802 1.00 91.61 285 A 1 
ATOM   2274 C C   . THR A 1 285 ? 0.786   -4.509  -13.370 1.00 92.26 285 A 1 
ATOM   2275 O O   . THR A 1 285 ? 1.854   -3.928  -13.208 1.00 90.89 285 A 1 
ATOM   2276 C CB  . THR A 1 285 ? -0.004  -5.775  -11.369 1.00 89.85 285 A 1 
ATOM   2277 O OG1 . THR A 1 285 ? 0.989   -5.215  -10.500 1.00 81.05 285 A 1 
ATOM   2278 C CG2 . THR A 1 285 ? -0.417  -7.137  -10.843 1.00 79.34 285 A 1 
ATOM   2279 N N   . SER A 1 286 ? -0.233  -3.981  -14.051 1.00 92.87 286 A 1 
ATOM   2280 C CA  . SER A 1 286 ? -0.133  -2.651  -14.632 1.00 93.10 286 A 1 
ATOM   2281 C C   . SER A 1 286 ? -0.082  -1.606  -13.515 1.00 93.85 286 A 1 
ATOM   2282 O O   . SER A 1 286 ? -0.738  -1.768  -12.486 1.00 93.17 286 A 1 
ATOM   2283 C CB  . SER A 1 286 ? -1.327  -2.377  -15.532 1.00 91.79 286 A 1 
ATOM   2284 O OG  . SER A 1 286 ? -1.292  -3.203  -16.681 1.00 86.47 286 A 1 
ATOM   2285 N N   . PRO A 1 287 ? 0.688   -0.529  -13.707 1.00 94.34 287 A 1 
ATOM   2286 C CA  . PRO A 1 287 ? 0.773   0.502   -12.678 1.00 94.74 287 A 1 
ATOM   2287 C C   . PRO A 1 287 ? -0.604  1.110   -12.434 1.00 95.15 287 A 1 
ATOM   2288 O O   . PRO A 1 287 ? -1.363  1.342   -13.378 1.00 93.91 287 A 1 
ATOM   2289 C CB  . PRO A 1 287 ? 1.768   1.508   -13.264 1.00 93.87 287 A 1 
ATOM   2290 C CG  . PRO A 1 287 ? 1.639   1.312   -14.742 1.00 91.47 287 A 1 
ATOM   2291 C CD  . PRO A 1 287 ? 1.489   -0.182  -14.892 1.00 93.71 287 A 1 
ATOM   2292 N N   . SER A 1 288 ? -0.932  1.341   -11.161 1.00 95.82 288 A 1 
ATOM   2293 C CA  . SER A 1 288 ? -2.250  1.836   -10.801 1.00 96.14 288 A 1 
ATOM   2294 C C   . SER A 1 288 ? -2.216  2.970   -9.782  1.00 96.80 288 A 1 
ATOM   2295 O O   . SER A 1 288 ? -1.285  3.080   -8.988  1.00 96.13 288 A 1 
ATOM   2296 C CB  . SER A 1 288 ? -3.094  0.697   -10.231 1.00 94.97 288 A 1 
ATOM   2297 O OG  . SER A 1 288 ? -3.136  -0.415  -11.110 1.00 87.39 288 A 1 
ATOM   2298 N N   . ILE A 1 289 ? -3.254  3.806   -9.822  1.00 96.57 289 A 1 
ATOM   2299 C CA  . ILE A 1 289 ? -3.413  4.874   -8.846  1.00 96.68 289 A 1 
ATOM   2300 C C   . ILE A 1 289 ? -4.903  4.969   -8.553  1.00 96.75 289 A 1 
ATOM   2301 O O   . ILE A 1 289 ? -5.734  4.907   -9.462  1.00 96.34 289 A 1 
ATOM   2302 C CB  . ILE A 1 289 ? -2.866  6.227   -9.376  1.00 95.93 289 A 1 
ATOM   2303 C CG1 . ILE A 1 289 ? -2.970  7.302   -8.279  1.00 92.78 289 A 1 
ATOM   2304 C CG2 . ILE A 1 289 ? -3.594  6.672   -10.635 1.00 93.57 289 A 1 
ATOM   2305 C CD1 . ILE A 1 289 ? -2.076  7.067   -7.091  1.00 93.09 289 A 1 
ATOM   2306 N N   . ARG A 1 290 ? -5.246  5.096   -7.266  1.00 97.29 290 A 1 
ATOM   2307 C CA  . ARG A 1 290 ? -6.641  5.121   -6.840  1.00 97.47 290 A 1 
ATOM   2308 C C   . ARG A 1 290 ? -7.020  6.423   -6.148  1.00 97.82 290 A 1 
ATOM   2309 O O   . ARG A 1 290 ? -6.219  7.005   -5.415  1.00 97.61 290 A 1 
ATOM   2310 C CB  . ARG A 1 290 ? -6.903  3.935   -5.905  1.00 96.17 290 A 1 
ATOM   2311 C CG  . ARG A 1 290 ? -8.268  3.924   -5.234  1.00 93.78 290 A 1 
ATOM   2312 C CD  . ARG A 1 290 ? -8.482  2.670   -4.414  1.00 93.35 290 A 1 
ATOM   2313 N NE  . ARG A 1 290 ? -8.637  1.482   -5.248  1.00 92.99 290 A 1 
ATOM   2314 C CZ  . ARG A 1 290 ? -8.920  0.272   -4.785  1.00 94.52 290 A 1 
ATOM   2315 N NH1 . ARG A 1 290 ? -9.079  0.078   -3.481  1.00 89.41 290 A 1 
ATOM   2316 N NH2 . ARG A 1 290 ? -9.054  -0.749  -5.626  1.00 89.50 290 A 1 
ATOM   2317 N N   . LYS A 1 291 ? -8.255  6.860   -6.384  1.00 97.68 291 A 1 
ATOM   2318 C CA  . LYS A 1 291 ? -8.768  8.045   -5.711  1.00 97.55 291 A 1 
ATOM   2319 C C   . LYS A 1 291 ? -10.145 7.734   -5.134  1.00 97.56 291 A 1 
ATOM   2320 O O   . LYS A 1 291 ? -10.994 7.149   -5.807  1.00 97.16 291 A 1 
ATOM   2321 C CB  . LYS A 1 291 ? -8.851  9.243   -6.656  1.00 96.76 291 A 1 
ATOM   2322 C CG  . LYS A 1 291 ? -9.194  10.552  -5.937  1.00 94.75 291 A 1 
ATOM   2323 C CD  . LYS A 1 291 ? -9.052  11.777  -6.830  1.00 93.11 291 A 1 
ATOM   2324 C CE  . LYS A 1 291 ? -10.102 11.819  -7.907  1.00 88.06 291 A 1 
ATOM   2325 N NZ  . LYS A 1 291 ? -10.039 13.102  -8.673  1.00 85.69 291 A 1 
ATOM   2326 N N   . TYR A 1 292 ? -10.353 8.121   -3.873  1.00 97.87 292 A 1 
ATOM   2327 C CA  . TYR A 1 292 ? -11.613 7.891   -3.185  1.00 97.94 292 A 1 
ATOM   2328 C C   . TYR A 1 292 ? -12.443 9.157   -3.089  1.00 97.79 292 A 1 
ATOM   2329 O O   . TYR A 1 292 ? -11.899 10.248  -2.928  1.00 97.32 292 A 1 
ATOM   2330 C CB  . TYR A 1 292 ? -11.385 7.393   -1.758  1.00 97.95 292 A 1 
ATOM   2331 C CG  . TYR A 1 292 ? -10.686 6.060   -1.629  1.00 98.13 292 A 1 
ATOM   2332 C CD1 . TYR A 1 292 ? -9.308  5.965   -1.749  1.00 97.64 292 A 1 
ATOM   2333 C CD2 . TYR A 1 292 ? -11.417 4.898   -1.374  1.00 97.65 292 A 1 
ATOM   2334 C CE1 . TYR A 1 292 ? -8.663  4.733   -1.633  1.00 97.42 292 A 1 
ATOM   2335 C CE2 . TYR A 1 292 ? -10.781 3.669   -1.249  1.00 97.44 292 A 1 
ATOM   2336 C CZ  . TYR A 1 292 ? -9.404  3.591   -1.378  1.00 97.81 292 A 1 
ATOM   2337 O OH  . TYR A 1 292 ? -8.778  2.369   -1.261  1.00 97.25 292 A 1 
ATOM   2338 N N   . ASP A 1 293 ? -13.774 8.996   -3.178  1.00 97.65 293 A 1 
ATOM   2339 C CA  . ASP A 1 293 ? -14.707 10.083  -2.913  1.00 97.46 293 A 1 
ATOM   2340 C C   . ASP A 1 293 ? -15.068 9.777   -1.462  1.00 97.62 293 A 1 
ATOM   2341 O O   . ASP A 1 293 ? -15.872 8.875   -1.188  1.00 97.26 293 A 1 
ATOM   2342 C CB  . ASP A 1 293 ? -15.940 9.990   -3.816  1.00 96.77 293 A 1 
ATOM   2343 C CG  . ASP A 1 293 ? -16.961 11.082  -3.508  1.00 94.81 293 A 1 
ATOM   2344 O OD1 . ASP A 1 293 ? -16.813 11.779  -2.491  1.00 92.06 293 A 1 
ATOM   2345 O OD2 . ASP A 1 293 ? -17.922 11.215  -4.294  1.00 90.59 293 A 1 
ATOM   2346 N N   . VAL A 1 294 ? -14.457 10.488  -0.534  1.00 97.84 294 A 1 
ATOM   2347 C CA  . VAL A 1 294 ? -14.653 10.243  0.889   1.00 97.77 294 A 1 
ATOM   2348 C C   . VAL A 1 294 ? -15.989 10.739  1.426   1.00 97.49 294 A 1 
ATOM   2349 O O   . VAL A 1 294 ? -16.640 10.062  2.227   1.00 96.41 294 A 1 
ATOM   2350 C CB  . VAL A 1 294 ? -13.518 10.877  1.720   1.00 97.67 294 A 1 
ATOM   2351 C CG1 . VAL A 1 294 ? -13.734 10.614  3.208   1.00 96.72 294 A 1 
ATOM   2352 C CG2 . VAL A 1 294 ? -12.176 10.311  1.276   1.00 97.04 294 A 1 
ATOM   2353 N N   . GLY A 1 295 ? -16.401 11.910  0.975   1.00 96.75 295 A 1 
ATOM   2354 C CA  . GLY A 1 295 ? -17.635 12.486  1.485   1.00 96.32 295 A 1 
ATOM   2355 C C   . GLY A 1 295 ? -17.327 13.485  2.584   1.00 96.35 295 A 1 
ATOM   2356 O O   . GLY A 1 295 ? -16.232 14.056  2.630   1.00 93.98 295 A 1 
ATOM   2357 N N   . ASN A 1 296 ? -18.277 13.700  3.495   1.00 96.24 296 A 1 
ATOM   2358 C CA  . ASN A 1 296 ? -18.099 14.677  4.568   1.00 95.91 296 A 1 
ATOM   2359 C C   . ASN A 1 296 ? -17.755 14.084  5.938   1.00 96.08 296 A 1 
ATOM   2360 O O   . ASN A 1 296 ? -17.732 14.803  6.936   1.00 93.70 296 A 1 
ATOM   2361 C CB  . ASN A 1 296 ? -19.349 15.551  4.702   1.00 94.19 296 A 1 
ATOM   2362 C CG  . ASN A 1 296 ? -20.596 14.747  5.015   1.00 92.56 296 A 1 
ATOM   2363 O OD1 . ASN A 1 296 ? -20.526 13.598  5.442   1.00 87.22 296 A 1 
ATOM   2364 N ND2 . ASN A 1 296 ? -21.762 15.354  4.800   1.00 86.32 296 A 1 
ATOM   2365 N N   . GLY A 1 297 ? -17.503 12.783  5.982   1.00 95.41 297 A 1 
ATOM   2366 C CA  . GLY A 1 297 ? -17.125 12.142  7.228   1.00 95.61 297 A 1 
ATOM   2367 C C   . GLY A 1 297 ? -18.269 11.658  8.106   1.00 96.00 297 A 1 
ATOM   2368 O O   . GLY A 1 297 ? -18.030 11.033  9.138   1.00 94.23 297 A 1 
ATOM   2369 N N   . GLN A 1 298 ? -19.511 11.923  7.706   1.00 94.80 298 A 1 
ATOM   2370 C CA  . GLN A 1 298 ? -20.655 11.502  8.505   1.00 94.12 298 A 1 
ATOM   2371 C C   . GLN A 1 298 ? -21.053 10.049  8.245   1.00 93.87 298 A 1 
ATOM   2372 O O   . GLN A 1 298 ? -21.797 9.450   9.026   1.00 89.88 298 A 1 
ATOM   2373 C CB  . GLN A 1 298 ? -21.855 12.417  8.234   1.00 92.21 298 A 1 
ATOM   2374 C CG  . GLN A 1 298 ? -21.664 13.845  8.720   1.00 88.10 298 A 1 
ATOM   2375 C CD  . GLN A 1 298 ? -22.912 14.677  8.565   1.00 85.15 298 A 1 
ATOM   2376 O OE1 . GLN A 1 298 ? -23.479 14.772  7.475   1.00 77.54 298 A 1 
ATOM   2377 N NE2 . GLN A 1 298 ? -23.359 15.298  9.652   1.00 75.50 298 A 1 
ATOM   2378 N N   . GLY A 1 299 ? -20.566 9.485   7.141   1.00 94.84 299 A 1 
ATOM   2379 C CA  . GLY A 1 299 ? -20.887 8.111   6.809   1.00 95.36 299 A 1 
ATOM   2380 C C   . GLY A 1 299 ? -19.751 7.423   6.082   1.00 96.81 299 A 1 
ATOM   2381 O O   . GLY A 1 299 ? -18.628 7.937   6.049   1.00 95.68 299 A 1 
ATOM   2382 N N   . TYR A 1 300 ? -20.031 6.259   5.497   1.00 97.52 300 A 1 
ATOM   2383 C CA  . TYR A 1 300 ? -19.022 5.523   4.755   1.00 97.75 300 A 1 
ATOM   2384 C C   . TYR A 1 300 ? -18.576 6.303   3.525   1.00 97.95 300 A 1 
ATOM   2385 O O   . TYR A 1 300 ? -19.295 7.172   3.034   1.00 97.16 300 A 1 
ATOM   2386 C CB  . TYR A 1 300 ? -19.587 4.167   4.305   1.00 97.57 300 A 1 
ATOM   2387 C CG  . TYR A 1 300 ? -19.891 3.226   5.438   1.00 97.59 300 A 1 
ATOM   2388 C CD1 . TYR A 1 300 ? -18.861 2.612   6.148   1.00 96.28 300 A 1 
ATOM   2389 C CD2 . TYR A 1 300 ? -21.205 2.947   5.807   1.00 96.30 300 A 1 
ATOM   2390 C CE1 . TYR A 1 300 ? -19.131 1.746   7.199   1.00 95.38 300 A 1 
ATOM   2391 C CE2 . TYR A 1 300 ? -21.489 2.077   6.859   1.00 95.58 300 A 1 
ATOM   2392 C CZ  . TYR A 1 300 ? -20.443 1.482   7.547   1.00 96.28 300 A 1 
ATOM   2393 O OH  . TYR A 1 300 ? -20.716 0.620   8.586   1.00 94.78 300 A 1 
ATOM   2394 N N   . MET A 1 301 ? -17.391 5.985   3.022   1.00 97.78 301 A 1 
ATOM   2395 C CA  . MET A 1 301 ? -16.899 6.620   1.820   1.00 97.80 301 A 1 
ATOM   2396 C C   . MET A 1 301 ? -17.855 6.255   0.681   1.00 97.98 301 A 1 
ATOM   2397 O O   . MET A 1 301 ? -18.510 5.203   0.728   1.00 97.62 301 A 1 
ATOM   2398 C CB  . MET A 1 301 ? -15.470 6.154   1.524   1.00 97.83 301 A 1 
ATOM   2399 C CG  . MET A 1 301 ? -14.472 6.621   2.569   1.00 97.24 301 A 1 
ATOM   2400 S SD  . MET A 1 301 ? -12.751 6.258   2.142   1.00 96.77 301 A 1 
ATOM   2401 C CE  . MET A 1 301 ? -12.676 4.524   2.546   1.00 90.66 301 A 1 
ATOM   2402 N N   . LYS A 1 302 ? -17.935 7.116   -0.327  1.00 97.62 302 A 1 
ATOM   2403 C CA  . LYS A 1 302 ? -18.895 6.925   -1.407  1.00 97.34 302 A 1 
ATOM   2404 C C   . LYS A 1 302 ? -18.470 5.941   -2.487  1.00 97.36 302 A 1 
ATOM   2405 O O   . LYS A 1 302 ? -19.227 5.032   -2.837  1.00 96.27 302 A 1 
ATOM   2406 C CB  . LYS A 1 302 ? -19.223 8.282   -2.042  1.00 96.62 302 A 1 
ATOM   2407 C CG  . LYS A 1 302 ? -19.639 9.348   -1.033  1.00 91.78 302 A 1 
ATOM   2408 C CD  . LYS A 1 302 ? -20.798 8.869   -0.168  1.00 80.23 302 A 1 
ATOM   2409 C CE  . LYS A 1 302 ? -21.159 9.893   0.887   1.00 72.77 302 A 1 
ATOM   2410 N NZ  . LYS A 1 302 ? -22.268 9.425   1.767   1.00 62.09 302 A 1 
ATOM   2411 N N   . GLU A 1 303 ? -17.276 6.105   -3.005  1.00 97.00 303 A 1 
ATOM   2412 C CA  . GLU A 1 303 ? -16.766 5.212   -4.041  1.00 96.89 303 A 1 
ATOM   2413 C C   . GLU A 1 303 ? -15.286 5.457   -4.274  1.00 97.38 303 A 1 
ATOM   2414 O O   . GLU A 1 303 ? -14.708 6.385   -3.697  1.00 97.04 303 A 1 
ATOM   2415 C CB  . GLU A 1 303 ? -17.521 5.412   -5.366  1.00 94.61 303 A 1 
ATOM   2416 C CG  . GLU A 1 303 ? -17.135 6.689   -6.115  1.00 88.69 303 A 1 
ATOM   2417 C CD  . GLU A 1 303 ? -17.592 6.679   -7.568  1.00 87.31 303 A 1 
ATOM   2418 O OE1 . GLU A 1 303 ? -17.712 5.579   -8.156  1.00 81.57 303 A 1 
ATOM   2419 O OE2 . GLU A 1 303 ? -17.822 7.762   -8.130  1.00 80.75 303 A 1 
ATOM   2420 N N   . PHE A 1 304 ? -14.677 4.617   -5.090  1.00 97.19 304 A 1 
ATOM   2421 C CA  . PHE A 1 304 ? -13.292 4.817   -5.478  1.00 96.85 304 A 1 
ATOM   2422 C C   . PHE A 1 304 ? -13.178 4.597   -6.978  1.00 96.79 304 A 1 
ATOM   2423 O O   . PHE A 1 304 ? -14.032 3.942   -7.595  1.00 95.78 304 A 1 
ATOM   2424 C CB  . PHE A 1 304 ? -12.323 3.903   -4.706  1.00 96.44 304 A 1 
ATOM   2425 C CG  . PHE A 1 304 ? -12.474 2.424   -5.009  1.00 96.61 304 A 1 
ATOM   2426 C CD1 . PHE A 1 304 ? -12.062 1.881   -6.229  1.00 94.67 304 A 1 
ATOM   2427 C CD2 . PHE A 1 304 ? -12.982 1.558   -4.039  1.00 94.56 304 A 1 
ATOM   2428 C CE1 . PHE A 1 304 ? -12.179 0.520   -6.491  1.00 93.30 304 A 1 
ATOM   2429 C CE2 . PHE A 1 304 ? -13.104 0.191   -4.291  1.00 93.17 304 A 1 
ATOM   2430 C CZ  . PHE A 1 304 ? -12.702 -0.326  -5.523  1.00 94.34 304 A 1 
ATOM   2431 N N   . LYS A 1 305 ? -12.134 5.147   -7.567  1.00 95.96 305 A 1 
ATOM   2432 C CA  . LYS A 1 305 ? -11.871 4.985   -8.985  1.00 95.47 305 A 1 
ATOM   2433 C C   . LYS A 1 305 ? -10.411 4.624   -9.171  1.00 95.32 305 A 1 
ATOM   2434 O O   . LYS A 1 305 ? -9.528  5.288   -8.627  1.00 94.49 305 A 1 
ATOM   2435 C CB  . LYS A 1 305 ? -12.168 6.283   -9.747  1.00 94.45 305 A 1 
ATOM   2436 C CG  . LYS A 1 305 ? -13.631 6.682   -9.796  1.00 89.37 305 A 1 
ATOM   2437 C CD  . LYS A 1 305 ? -13.835 7.912   -10.683 1.00 84.15 305 A 1 
ATOM   2438 C CE  . LYS A 1 305 ? -15.290 8.324   -10.786 1.00 76.92 305 A 1 
ATOM   2439 N NZ  . LYS A 1 305 ? -15.828 8.817   -9.492  1.00 67.85 305 A 1 
ATOM   2440 N N   . ASN A 1 306 ? -10.164 3.554   -9.932  1.00 94.23 306 A 1 
ATOM   2441 C CA  . ASN A 1 306 ? -8.806  3.191   -10.294 1.00 92.48 306 A 1 
ATOM   2442 C C   . ASN A 1 306 ? -8.680  3.737   -11.707 1.00 90.27 306 A 1 
ATOM   2443 O O   . ASN A 1 306 ? -9.320  3.242   -12.631 1.00 86.08 306 A 1 
ATOM   2444 C CB  . ASN A 1 306 ? -8.610  1.671   -10.305 1.00 90.95 306 A 1 
ATOM   2445 C CG  . ASN A 1 306 ? -8.531  1.090   -8.909  1.00 85.68 306 A 1 
ATOM   2446 O OD1 . ASN A 1 306 ? -8.299  1.800   -7.931  1.00 77.67 306 A 1 
ATOM   2447 N ND2 . ASN A 1 306 ? -8.703  -0.216  -8.807  1.00 77.19 306 A 1 
ATOM   2448 N N   . TYR A 1 307 ? -7.894  4.787   -11.874 1.00 85.20 307 A 1 
ATOM   2449 C CA  . TYR A 1 307 ? -7.779  5.425   -13.179 1.00 81.13 307 A 1 
ATOM   2450 C C   . TYR A 1 307 ? -7.249  4.491   -14.260 1.00 78.05 307 A 1 
ATOM   2451 O O   . TYR A 1 307 ? -6.362  3.688   -14.018 1.00 71.87 307 A 1 
ATOM   2452 C CB  . TYR A 1 307 ? -6.946  6.698   -13.074 1.00 79.80 307 A 1 
ATOM   2453 C CG  . TYR A 1 307 ? -7.729  7.827   -12.446 1.00 76.36 307 A 1 
ATOM   2454 C CD1 . TYR A 1 307 ? -7.872  7.936   -11.064 1.00 71.77 307 A 1 
ATOM   2455 C CD2 . TYR A 1 307 ? -8.391  8.760   -13.246 1.00 71.22 307 A 1 
ATOM   2456 C CE1 . TYR A 1 307 ? -8.643  8.938   -10.496 1.00 67.03 307 A 1 
ATOM   2457 C CE2 . TYR A 1 307 ? -9.163  9.767   -12.686 1.00 66.97 307 A 1 
ATOM   2458 C CZ  . TYR A 1 307 ? -9.278  9.856   -11.312 1.00 68.79 307 A 1 
ATOM   2459 O OH  . TYR A 1 307 ? -10.048 10.860  -10.758 1.00 66.36 307 A 1 
ATOM   2460 N N   . PHE A 1 308 ? -7.845  4.616   -15.460 1.00 73.27 308 A 1 
ATOM   2461 C CA  . PHE A 1 308 ? -7.536  3.787   -16.612 1.00 69.82 308 A 1 
ATOM   2462 C C   . PHE A 1 308 ? -7.992  2.351   -16.359 1.00 72.25 308 A 1 
ATOM   2463 O O   . PHE A 1 308 ? -7.556  1.426   -17.036 1.00 66.67 308 A 1 
ATOM   2464 C CB  . PHE A 1 308 ? -6.043  3.801   -16.938 1.00 62.66 308 A 1 
ATOM   2465 C CG  . PHE A 1 308 ? -5.472  5.187   -17.085 1.00 58.56 308 A 1 
ATOM   2466 C CD1 . PHE A 1 308 ? -6.006  6.077   -18.006 1.00 53.08 308 A 1 
ATOM   2467 C CD2 . PHE A 1 308 ? -4.407  5.596   -16.300 1.00 53.97 308 A 1 
ATOM   2468 C CE1 . PHE A 1 308 ? -5.482  7.361   -18.145 1.00 46.61 308 A 1 
ATOM   2469 C CE2 . PHE A 1 308 ? -3.875  6.873   -16.428 1.00 47.19 308 A 1 
ATOM   2470 C CZ  . PHE A 1 308 ? -4.409  7.757   -17.351 1.00 45.62 308 A 1 
ATOM   2471 N N   . ASN A 1 309 ? -8.869  2.193   -15.372 1.00 81.09 309 A 1 
ATOM   2472 C CA  . ASN A 1 309 ? -9.341  0.866   -14.980 1.00 80.42 309 A 1 
ATOM   2473 C C   . ASN A 1 309 ? -10.864 0.867   -14.804 1.00 83.24 309 A 1 
ATOM   2474 O O   . ASN A 1 309 ? -11.597 0.558   -15.745 1.00 78.73 309 A 1 
ATOM   2475 C CB  . ASN A 1 309 ? -8.633  0.434   -13.692 1.00 72.64 309 A 1 
ATOM   2476 C CG  . ASN A 1 309 ? -8.481  -1.067  -13.589 1.00 65.05 309 A 1 
ATOM   2477 O OD1 . ASN A 1 309 ? -9.384  -1.807  -13.959 1.00 58.14 309 A 1 
ATOM   2478 N ND2 . ASN A 1 309 ? -7.341  -1.515  -13.072 1.00 58.59 309 A 1 
ATOM   2479 N N   . TYR A 1 310 ? -11.342 1.197   -13.584 1.00 89.18 310 A 1 
ATOM   2480 C CA  . TYR A 1 310 ? -12.773 1.208   -13.325 1.00 91.28 310 A 1 
ATOM   2481 C C   . TYR A 1 310 ? -13.154 2.010   -12.087 1.00 92.88 310 A 1 
ATOM   2482 O O   . TYR A 1 310 ? -12.287 2.413   -11.305 1.00 91.83 310 A 1 
ATOM   2483 C CB  . TYR A 1 310 ? -13.289 -0.226  -13.145 1.00 89.71 310 A 1 
ATOM   2484 C CG  . TYR A 1 310 ? -12.898 -0.847  -11.809 1.00 88.53 310 A 1 
ATOM   2485 C CD1 . TYR A 1 310 ? -11.615 -1.367  -11.603 1.00 87.71 310 A 1 
ATOM   2486 C CD2 . TYR A 1 310 ? -13.803 -0.890  -10.755 1.00 86.55 310 A 1 
ATOM   2487 C CE1 . TYR A 1 310 ? -11.251 -1.913  -10.383 1.00 82.52 310 A 1 
ATOM   2488 C CE2 . TYR A 1 310 ? -13.446 -1.434  -9.523  1.00 85.23 310 A 1 
ATOM   2489 C CZ  . TYR A 1 310 ? -12.173 -1.950  -9.339  1.00 86.61 310 A 1 
ATOM   2490 O OH  . TYR A 1 310 ? -11.825 -2.493  -8.128  1.00 86.18 310 A 1 
ATOM   2491 N N   . GLY A 1 311 ? -14.467 2.219   -11.924 1.00 91.67 311 A 1 
ATOM   2492 C CA  . GLY A 1 311 ? -15.007 2.890   -10.765 1.00 92.31 311 A 1 
ATOM   2493 C C   . GLY A 1 311 ? -15.858 1.882   -10.014 1.00 93.23 311 A 1 
ATOM   2494 O O   . GLY A 1 311 ? -16.587 1.102   -10.632 1.00 92.06 311 A 1 
ATOM   2495 N N   . SER A 1 312 ? -15.788 1.865   -8.682  1.00 93.62 312 A 1 
ATOM   2496 C CA  . SER A 1 312 ? -16.535 0.901   -7.883  1.00 92.83 312 A 1 
ATOM   2497 C C   . SER A 1 312 ? -18.046 0.977   -8.080  1.00 93.39 312 A 1 
ATOM   2498 O O   . SER A 1 312 ? -18.732 -0.045  -8.089  1.00 92.98 312 A 1 
ATOM   2499 C CB  . SER A 1 312 ? -16.191 1.069   -6.397  1.00 92.93 312 A 1 
ATOM   2500 O OG  . SER A 1 312 ? -16.536 2.359   -5.928  1.00 92.96 312 A 1 
ATOM   2501 N N   . SER A 1 313 ? -18.559 2.184   -8.232  1.00 91.34 313 A 1 
ATOM   2502 C CA  . SER A 1 313 ? -19.995 2.372   -8.405  1.00 89.58 313 A 1 
ATOM   2503 C C   . SER A 1 313 ? -20.495 1.875   -9.757  1.00 89.78 313 A 1 
ATOM   2504 O O   . SER A 1 313 ? -21.422 1.074   -9.832  1.00 90.06 313 A 1 
ATOM   2505 C CB  . SER A 1 313 ? -20.361 3.846   -8.232  1.00 88.92 313 A 1 
ATOM   2506 O OG  . SER A 1 313 ? -21.749 4.043   -8.419  1.00 76.51 313 A 1 
ATOM   2507 N N   . SER A 1 314 ? -19.874 2.340   -10.839 1.00 91.94 314 A 1 
ATOM   2508 C CA  . SER A 1 314 ? -20.288 1.953   -12.180 1.00 90.98 314 A 1 
ATOM   2509 C C   . SER A 1 314 ? -20.042 0.475   -12.485 1.00 91.57 314 A 1 
ATOM   2510 O O   . SER A 1 314 ? -20.834 -0.161  -13.181 1.00 89.46 314 A 1 
ATOM   2511 C CB  . SER A 1 314 ? -19.589 2.820   -13.231 1.00 88.27 314 A 1 
ATOM   2512 O OG  . SER A 1 314 ? -18.189 2.657   -13.172 1.00 76.76 314 A 1 
ATOM   2513 N N   . GLU A 1 315 ? -18.957 -0.069  -11.965 1.00 93.20 315 A 1 
ATOM   2514 C CA  . GLU A 1 315 ? -18.591 -1.458  -12.251 1.00 93.32 315 A 1 
ATOM   2515 C C   . GLU A 1 315 ? -19.361 -2.490  -11.424 1.00 94.09 315 A 1 
ATOM   2516 O O   . GLU A 1 315 ? -19.779 -3.519  -11.954 1.00 91.86 315 A 1 
ATOM   2517 C CB  . GLU A 1 315 ? -17.093 -1.666  -12.036 1.00 90.97 315 A 1 
ATOM   2518 C CG  . GLU A 1 315 ? -16.544 -2.968  -12.613 1.00 85.99 315 A 1 
ATOM   2519 C CD  . GLU A 1 315 ? -16.374 -2.904  -14.121 1.00 88.04 315 A 1 
ATOM   2520 O OE1 . GLU A 1 315 ? -17.029 -2.069  -14.785 1.00 83.14 315 A 1 
ATOM   2521 O OE2 . GLU A 1 315 ? -15.558 -3.694  -14.659 1.00 84.02 315 A 1 
ATOM   2522 N N   . TYR A 1 316 ? -19.557 -2.210  -10.137 1.00 95.35 316 A 1 
ATOM   2523 C CA  . TYR A 1 316 ? -20.204 -3.169  -9.248  1.00 95.55 316 A 1 
ATOM   2524 C C   . TYR A 1 316 ? -21.579 -2.761  -8.723  1.00 95.65 316 A 1 
ATOM   2525 O O   . TYR A 1 316 ? -22.258 -3.563  -8.072  1.00 93.23 316 A 1 
ATOM   2526 C CB  . TYR A 1 316 ? -19.288 -3.466  -8.055  1.00 95.04 316 A 1 
ATOM   2527 C CG  . TYR A 1 316 ? -17.918 -3.993  -8.428  1.00 95.38 316 A 1 
ATOM   2528 C CD1 . TYR A 1 316 ? -17.766 -5.018  -9.361  1.00 93.96 316 A 1 
ATOM   2529 C CD2 . TYR A 1 316 ? -16.773 -3.494  -7.813  1.00 94.21 316 A 1 
ATOM   2530 C CE1 . TYR A 1 316 ? -16.510 -5.523  -9.681  1.00 93.26 316 A 1 
ATOM   2531 C CE2 . TYR A 1 316 ? -15.515 -3.993  -8.121  1.00 93.39 316 A 1 
ATOM   2532 C CZ  . TYR A 1 316 ? -15.390 -5.008  -9.059  1.00 94.34 316 A 1 
ATOM   2533 O OH  . TYR A 1 316 ? -14.147 -5.513  -9.367  1.00 92.91 316 A 1 
ATOM   2534 N N   . GLY A 1 317 ? -21.988 -1.543  -8.996  1.00 93.71 317 A 1 
ATOM   2535 C CA  . GLY A 1 317 ? -23.283 -1.083  -8.524  1.00 93.89 317 A 1 
ATOM   2536 C C   . GLY A 1 317 ? -23.316 -0.780  -7.036  1.00 95.13 317 A 1 
ATOM   2537 O O   . GLY A 1 317 ? -24.383 -0.739  -6.426  1.00 92.81 317 A 1 
ATOM   2538 N N   . LEU A 1 318 ? -22.147 -0.546  -6.450  1.00 95.25 318 A 1 
ATOM   2539 C CA  . LEU A 1 318 ? -22.049 -0.243  -5.026  1.00 95.52 318 A 1 
ATOM   2540 C C   . LEU A 1 318 ? -22.614 1.149   -4.731  1.00 95.63 318 A 1 
ATOM   2541 O O   . LEU A 1 318 ? -22.261 2.119   -5.393  1.00 94.60 318 A 1 
ATOM   2542 C CB  . LEU A 1 318 ? -20.586 -0.303  -4.574  1.00 94.84 318 A 1 
ATOM   2543 C CG  . LEU A 1 318 ? -19.905 -1.670  -4.695  1.00 94.39 318 A 1 
ATOM   2544 C CD1 . LEU A 1 318 ? -18.394 -1.518  -4.521  1.00 92.33 318 A 1 
ATOM   2545 C CD2 . LEU A 1 318 ? -20.461 -2.624  -3.649  1.00 92.20 318 A 1 
ATOM   2546 N N   . LYS A 1 319 ? -23.503 1.222   -3.732  1.00 95.83 319 A 1 
ATOM   2547 C CA  . LYS A 1 319 ? -24.105 2.498   -3.353  1.00 95.58 319 A 1 
ATOM   2548 C C   . LYS A 1 319 ? -23.163 3.291   -2.447  1.00 96.17 319 A 1 
ATOM   2549 O O   . LYS A 1 319 ? -23.248 4.512   -2.375  1.00 94.54 319 A 1 
ATOM   2550 C CB  . LYS A 1 319 ? -25.444 2.254   -2.654  1.00 94.35 319 A 1 
ATOM   2551 C CG  . LYS A 1 319 ? -26.477 1.575   -3.540  1.00 90.01 319 A 1 
ATOM   2552 C CD  . LYS A 1 319 ? -27.785 1.354   -2.803  1.00 83.63 319 A 1 
ATOM   2553 C CE  . LYS A 1 319 ? -28.812 0.678   -3.704  1.00 76.10 319 A 1 
ATOM   2554 N NZ  . LYS A 1 319 ? -30.100 0.442   -3.001  1.00 66.92 319 A 1 
ATOM   2555 N N   . GLU A 1 320 ? -22.287 2.576   -1.760  1.00 97.32 320 A 1 
ATOM   2556 C CA  . GLU A 1 320 ? -21.289 3.177   -0.881  1.00 97.51 320 A 1 
ATOM   2557 C C   . GLU A 1 320 ? -20.276 2.093   -0.527  1.00 97.93 320 A 1 
ATOM   2558 O O   . GLU A 1 320 ? -20.506 0.908   -0.794  1.00 97.59 320 A 1 
ATOM   2559 C CB  . GLU A 1 320 ? -21.938 3.734   0.397   1.00 96.51 320 A 1 
ATOM   2560 C CG  . GLU A 1 320 ? -22.606 2.661   1.250   1.00 94.85 320 A 1 
ATOM   2561 C CD  . GLU A 1 320 ? -23.272 3.234   2.498   1.00 95.16 320 A 1 
ATOM   2562 O OE1 . GLU A 1 320 ? -23.328 4.476   2.638   1.00 91.29 320 A 1 
ATOM   2563 O OE2 . GLU A 1 320 ? -23.738 2.443   3.331   1.00 92.02 320 A 1 
ATOM   2564 N N   . LEU A 1 321 ? -19.153 2.488   0.054   1.00 97.99 321 A 1 
ATOM   2565 C CA  . LEU A 1 321 ? -18.117 1.527   0.415   1.00 98.14 321 A 1 
ATOM   2566 C C   . LEU A 1 321 ? -18.310 1.014   1.837   1.00 98.27 321 A 1 
ATOM   2567 O O   . LEU A 1 321 ? -17.491 1.253   2.726   1.00 97.90 321 A 1 
ATOM   2568 C CB  . LEU A 1 321 ? -16.733 2.186   0.250   1.00 98.08 321 A 1 
ATOM   2569 C CG  . LEU A 1 321 ? -16.449 2.726   -1.152  1.00 97.64 321 A 1 
ATOM   2570 C CD1 . LEU A 1 321 ? -15.050 3.339   -1.220  1.00 97.08 321 A 1 
ATOM   2571 C CD2 . LEU A 1 321 ? -16.584 1.617   -2.187  1.00 96.93 321 A 1 
ATOM   2572 N N   . SER A 1 322 ? -19.408 0.279   2.044   1.00 98.13 322 A 1 
ATOM   2573 C CA  . SER A 1 322 ? -19.758 -0.256  3.353   1.00 98.17 322 A 1 
ATOM   2574 C C   . SER A 1 322 ? -19.741 -1.779  3.388   1.00 98.19 322 A 1 
ATOM   2575 O O   . SER A 1 322 ? -19.818 -2.430  2.346   1.00 98.08 322 A 1 
ATOM   2576 C CB  . SER A 1 322 ? -21.164 0.218   3.741   1.00 97.93 322 A 1 
ATOM   2577 O OG  . SER A 1 322 ? -22.133 -0.356  2.880   1.00 97.27 322 A 1 
ATOM   2578 N N   . PRO A 1 323 ? -19.645 -2.364  4.582   1.00 98.43 323 A 1 
ATOM   2579 C CA  . PRO A 1 323 ? -19.669 -3.825  4.703   1.00 98.29 323 A 1 
ATOM   2580 C C   . PRO A 1 323 ? -20.931 -4.412  4.076   1.00 98.11 323 A 1 
ATOM   2581 O O   . PRO A 1 323 ? -20.879 -5.448  3.420   1.00 97.85 323 A 1 
ATOM   2582 C CB  . PRO A 1 323 ? -19.620 -4.049  6.217   1.00 98.09 323 A 1 
ATOM   2583 C CG  . PRO A 1 323 ? -18.806 -2.895  6.697   1.00 97.36 323 A 1 
ATOM   2584 C CD  . PRO A 1 323 ? -19.348 -1.735  5.880   1.00 98.26 323 A 1 
ATOM   2585 N N   . LYS A 1 324 ? -22.072 -3.745  4.277   1.00 98.17 324 A 1 
ATOM   2586 C CA  . LYS A 1 324 ? -23.337 -4.212  3.735   1.00 97.81 324 A 1 
ATOM   2587 C C   . LYS A 1 324 ? -23.284 -4.332  2.213   1.00 97.98 324 A 1 
ATOM   2588 O O   . LYS A 1 324 ? -23.687 -5.352  1.647   1.00 97.64 324 A 1 
ATOM   2589 C CB  . LYS A 1 324 ? -24.475 -3.263  4.132   1.00 96.99 324 A 1 
ATOM   2590 C CG  . LYS A 1 324 ? -25.832 -3.650  3.556   1.00 85.60 324 A 1 
ATOM   2591 C CD  . LYS A 1 324 ? -26.903 -2.644  3.950   1.00 80.97 324 A 1 
ATOM   2592 C CE  . LYS A 1 324 ? -28.247 -3.007  3.350   1.00 67.75 324 A 1 
ATOM   2593 N NZ  . LYS A 1 324 ? -29.307 -2.020  3.703   1.00 60.95 324 A 1 
ATOM   2594 N N   . GLU A 1 325 ? -22.797 -3.294  1.552   1.00 97.84 325 A 1 
ATOM   2595 C CA  . GLU A 1 325 ? -22.710 -3.294  0.093   1.00 97.89 325 A 1 
ATOM   2596 C C   . GLU A 1 325 ? -21.735 -4.349  -0.429  1.00 97.89 325 A 1 
ATOM   2597 O O   . GLU A 1 325 ? -22.005 -5.007  -1.436  1.00 97.47 325 A 1 
ATOM   2598 C CB  . GLU A 1 325 ? -22.309 -1.908  -0.418  1.00 97.74 325 A 1 
ATOM   2599 C CG  . GLU A 1 325 ? -23.399 -0.863  -0.282  1.00 96.58 325 A 1 
ATOM   2600 C CD  . GLU A 1 325 ? -24.610 -1.191  -1.140  1.00 96.63 325 A 1 
ATOM   2601 O OE1 . GLU A 1 325 ? -24.458 -1.266  -2.372  1.00 93.15 325 A 1 
ATOM   2602 O OE2 . GLU A 1 325 ? -25.707 -1.364  -0.579  1.00 93.12 325 A 1 
ATOM   2603 N N   . PHE A 1 326 ? -20.612 -4.526  0.255   1.00 98.00 326 A 1 
ATOM   2604 C CA  . PHE A 1 326 ? -19.644 -5.516  -0.196  1.00 97.92 326 A 1 
ATOM   2605 C C   . PHE A 1 326 ? -20.091 -6.950  0.091   1.00 97.85 326 A 1 
ATOM   2606 O O   . PHE A 1 326 ? -19.715 -7.867  -0.634  1.00 97.28 326 A 1 
ATOM   2607 C CB  . PHE A 1 326 ? -18.271 -5.226  0.402   1.00 97.84 326 A 1 
ATOM   2608 C CG  . PHE A 1 326 ? -17.475 -4.231  -0.405  1.00 97.93 326 A 1 
ATOM   2609 C CD1 . PHE A 1 326 ? -16.705 -4.655  -1.485  1.00 97.05 326 A 1 
ATOM   2610 C CD2 . PHE A 1 326 ? -17.549 -2.871  -0.130  1.00 96.99 326 A 1 
ATOM   2611 C CE1 . PHE A 1 326 ? -16.018 -3.742  -2.271  1.00 96.32 326 A 1 
ATOM   2612 C CE2 . PHE A 1 326 ? -16.866 -1.955  -0.919  1.00 96.16 326 A 1 
ATOM   2613 C CZ  . PHE A 1 326 ? -16.097 -2.385  -1.990  1.00 96.78 326 A 1 
ATOM   2614 N N   . GLU A 1 327 ? -20.897 -7.156  1.129   1.00 98.05 327 A 1 
ATOM   2615 C CA  . GLU A 1 327 ? -21.416 -8.493  1.401   1.00 97.80 327 A 1 
ATOM   2616 C C   . GLU A 1 327 ? -22.425 -8.841  0.302   1.00 97.83 327 A 1 
ATOM   2617 O O   . GLU A 1 327 ? -22.506 -9.987  -0.141  1.00 97.47 327 A 1 
ATOM   2618 C CB  . GLU A 1 327 ? -22.071 -8.562  2.782   1.00 97.60 327 A 1 
ATOM   2619 C CG  . GLU A 1 327 ? -21.057 -8.501  3.916   1.00 94.56 327 A 1 
ATOM   2620 C CD  . GLU A 1 327 ? -21.670 -8.770  5.277   1.00 93.07 327 A 1 
ATOM   2621 O OE1 . GLU A 1 327 ? -22.852 -8.414  5.478   1.00 87.42 327 A 1 
ATOM   2622 O OE2 . GLU A 1 327 ? -20.965 -9.335  6.144   1.00 87.81 327 A 1 
ATOM   2623 N N   . ILE A 1 328 ? -23.180 -7.850  -0.139  1.00 97.67 328 A 1 
ATOM   2624 C CA  . ILE A 1 328 ? -24.140 -8.048  -1.221  1.00 97.39 328 A 1 
ATOM   2625 C C   . ILE A 1 328 ? -23.371 -8.375  -2.498  1.00 97.45 328 A 1 
ATOM   2626 O O   . ILE A 1 328 ? -23.741 -9.275  -3.250  1.00 97.05 328 A 1 
ATOM   2627 C CB  . ILE A 1 328 ? -25.013 -6.792  -1.438  1.00 97.07 328 A 1 
ATOM   2628 C CG1 . ILE A 1 328 ? -25.977 -6.620  -0.254  1.00 95.85 328 A 1 
ATOM   2629 C CG2 . ILE A 1 328 ? -25.788 -6.888  -2.747  1.00 95.84 328 A 1 
ATOM   2630 C CD1 . ILE A 1 328 ? -26.786 -5.331  -0.292  1.00 92.99 328 A 1 
ATOM   2631 N N   . LEU A 1 329 ? -22.281 -7.646  -2.739  1.00 97.30 329 A 1 
ATOM   2632 C CA  . LEU A 1 329 ? -21.448 -7.881  -3.915  1.00 97.32 329 A 1 
ATOM   2633 C C   . LEU A 1 329 ? -20.862 -9.291  -3.902  1.00 97.49 329 A 1 
ATOM   2634 O O   . LEU A 1 329 ? -20.871 -9.982  -4.922  1.00 97.22 329 A 1 
ATOM   2635 C CB  . LEU A 1 329 ? -20.313 -6.849  -3.986  1.00 97.25 329 A 1 
ATOM   2636 C CG  . LEU A 1 329 ? -19.329 -7.025  -5.145  1.00 96.73 329 A 1 
ATOM   2637 C CD1 . LEU A 1 329 ? -20.060 -6.911  -6.478  1.00 95.56 329 A 1 
ATOM   2638 C CD2 . LEU A 1 329 ? -18.226 -5.966  -5.062  1.00 95.40 329 A 1 
ATOM   2639 N N   . ALA A 1 330 ? -20.363 -9.722  -2.747  1.00 97.44 330 A 1 
ATOM   2640 C CA  . ALA A 1 330 ? -19.783 -11.054 -2.618  1.00 97.01 330 A 1 
ATOM   2641 C C   . ALA A 1 330 ? -20.833 -12.126 -2.913  1.00 97.20 330 A 1 
ATOM   2642 O O   . ALA A 1 330 ? -20.553 -13.118 -3.591  1.00 96.78 330 A 1 
ATOM   2643 C CB  . ALA A 1 330 ? -19.205 -11.243 -1.219  1.00 96.26 330 A 1 
ATOM   2644 N N   . ALA A 1 331 ? -22.039 -11.930 -2.410  1.00 97.57 331 A 1 
ATOM   2645 C CA  . ALA A 1 331 ? -23.124 -12.876 -2.634  1.00 97.68 331 A 1 
ATOM   2646 C C   . ALA A 1 331 ? -23.482 -12.931 -4.118  1.00 97.86 331 A 1 
ATOM   2647 O O   . ALA A 1 331 ? -23.760 -14.003 -4.660  1.00 97.31 331 A 1 
ATOM   2648 C CB  . ALA A 1 331 ? -24.348 -12.482 -1.803  1.00 97.49 331 A 1 
ATOM   2649 N N   . ARG A 1 332 ? -23.473 -11.784 -4.774  1.00 97.69 332 A 1 
ATOM   2650 C CA  . ARG A 1 332 ? -23.776 -11.721 -6.205  1.00 97.59 332 A 1 
ATOM   2651 C C   . ARG A 1 332 ? -22.703 -12.451 -7.010  1.00 97.60 332 A 1 
ATOM   2652 O O   . ARG A 1 332 ? -23.017 -13.197 -7.934  1.00 97.30 332 A 1 
ATOM   2653 C CB  . ARG A 1 332 ? -23.874 -10.264 -6.669  1.00 97.07 332 A 1 
ATOM   2654 C CG  . ARG A 1 332 ? -25.108 -9.517  -6.167  1.00 91.19 332 A 1 
ATOM   2655 C CD  . ARG A 1 332 ? -25.037 -8.038  -6.570  1.00 89.25 332 A 1 
ATOM   2656 N NE  . ARG A 1 332 ? -24.923 -7.869  -8.005  1.00 83.07 332 A 1 
ATOM   2657 C CZ  . ARG A 1 332 ? -24.343 -6.832  -8.606  1.00 79.63 332 A 1 
ATOM   2658 N NH1 . ARG A 1 332 ? -23.808 -5.860  -7.889  1.00 73.96 332 A 1 
ATOM   2659 N NH2 . ARG A 1 332 ? -24.278 -6.774  -9.930  1.00 70.67 332 A 1 
ATOM   2660 N N   . MET A 1 333 ? -21.442 -12.238 -6.650  1.00 97.46 333 A 1 
ATOM   2661 C CA  . MET A 1 333 ? -20.330 -12.883 -7.350  1.00 97.07 333 A 1 
ATOM   2662 C C   . MET A 1 333 ? -20.390 -14.401 -7.215  1.00 97.32 333 A 1 
ATOM   2663 O O   . MET A 1 333 ? -19.992 -15.130 -8.124  1.00 96.63 333 A 1 
ATOM   2664 C CB  . MET A 1 333 ? -18.985 -12.379 -6.811  1.00 96.13 333 A 1 
ATOM   2665 C CG  . MET A 1 333 ? -18.667 -10.941 -7.180  1.00 93.58 333 A 1 
ATOM   2666 S SD  . MET A 1 333 ? -17.088 -10.408 -6.474  1.00 92.69 333 A 1 
ATOM   2667 C CE  . MET A 1 333 ? -16.902 -8.810  -7.266  1.00 85.72 333 A 1 
ATOM   2668 N N   . ASP A 1 334 ? -20.902 -14.876 -6.088  1.00 96.81 334 A 1 
ATOM   2669 C CA  . ASP A 1 334 ? -21.006 -16.309 -5.847  1.00 96.80 334 A 1 
ATOM   2670 C C   . ASP A 1 334 ? -21.991 -16.972 -6.811  1.00 96.95 334 A 1 
ATOM   2671 O O   . ASP A 1 334 ? -21.887 -18.165 -7.094  1.00 96.18 334 A 1 
ATOM   2672 C CB  . ASP A 1 334 ? -21.447 -16.563 -4.397  1.00 96.39 334 A 1 
ATOM   2673 C CG  . ASP A 1 334 ? -21.394 -18.034 -4.018  1.00 90.26 334 A 1 
ATOM   2674 O OD1 . ASP A 1 334 ? -20.306 -18.629 -4.115  1.00 84.63 334 A 1 
ATOM   2675 O OD2 . ASP A 1 334 ? -22.443 -18.580 -3.621  1.00 82.97 334 A 1 
ATOM   2676 N N   . LYS A 1 335 ? -22.924 -16.181 -7.322  1.00 97.34 335 A 1 
ATOM   2677 C CA  . LYS A 1 335 ? -23.936 -16.699 -8.247  1.00 97.40 335 A 1 
ATOM   2678 C C   . LYS A 1 335 ? -23.753 -16.217 -9.683  1.00 97.52 335 A 1 
ATOM   2679 O O   . LYS A 1 335 ? -24.390 -16.741 -10.600 1.00 96.17 335 A 1 
ATOM   2680 C CB  . LYS A 1 335 ? -25.331 -16.304 -7.764  1.00 96.61 335 A 1 
ATOM   2681 C CG  . LYS A 1 335 ? -25.726 -16.881 -6.419  1.00 91.22 335 A 1 
ATOM   2682 C CD  . LYS A 1 335 ? -27.155 -16.488 -6.055  1.00 84.51 335 A 1 
ATOM   2683 C CE  . LYS A 1 335 ? -27.584 -17.120 -4.745  1.00 75.67 335 A 1 
ATOM   2684 N NZ  . LYS A 1 335 ? -28.995 -16.769 -4.404  1.00 66.25 335 A 1 
ATOM   2685 N N   . ASP A 1 336 ? -22.899 -15.242 -9.884  1.00 97.18 336 A 1 
ATOM   2686 C CA  . ASP A 1 336 ? -22.674 -14.658 -11.202 1.00 97.02 336 A 1 
ATOM   2687 C C   . ASP A 1 336 ? -21.188 -14.729 -11.558 1.00 97.04 336 A 1 
ATOM   2688 O O   . ASP A 1 336 ? -20.408 -13.867 -11.164 1.00 96.44 336 A 1 
ATOM   2689 C CB  . ASP A 1 336 ? -23.162 -13.202 -11.201 1.00 96.30 336 A 1 
ATOM   2690 C CG  . ASP A 1 336 ? -23.148 -12.572 -12.579 1.00 95.52 336 A 1 
ATOM   2691 O OD1 . ASP A 1 336 ? -22.415 -13.042 -13.472 1.00 93.02 336 A 1 
ATOM   2692 O OD2 . ASP A 1 336 ? -23.876 -11.570 -12.772 1.00 91.98 336 A 1 
ATOM   2693 N N   . LEU A 1 337 ? -20.819 -15.752 -12.314 1.00 96.37 337 A 1 
ATOM   2694 C CA  . LEU A 1 337 ? -19.420 -15.939 -12.690 1.00 95.81 337 A 1 
ATOM   2695 C C   . LEU A 1 337 ? -18.866 -14.798 -13.535 1.00 95.41 337 A 1 
ATOM   2696 O O   . LEU A 1 337 ? -17.693 -14.446 -13.413 1.00 95.04 337 A 1 
ATOM   2697 C CB  . LEU A 1 337 ? -19.248 -17.268 -13.439 1.00 95.20 337 A 1 
ATOM   2698 C CG  . LEU A 1 337 ? -17.812 -17.683 -13.777 1.00 88.97 337 A 1 
ATOM   2699 C CD1 . LEU A 1 337 ? -16.985 -17.774 -12.498 1.00 85.29 337 A 1 
ATOM   2700 C CD2 . LEU A 1 337 ? -17.815 -19.019 -14.504 1.00 85.66 337 A 1 
ATOM   2701 N N   . GLN A 1 338 ? -19.703 -14.214 -14.389 1.00 95.85 338 A 1 
ATOM   2702 C CA  . GLN A 1 338 ? -19.250 -13.103 -15.216 1.00 95.01 338 A 1 
ATOM   2703 C C   . GLN A 1 338 ? -18.870 -11.903 -14.341 1.00 95.16 338 A 1 
ATOM   2704 O O   . GLN A 1 338 ? -17.892 -11.211 -14.618 1.00 94.46 338 A 1 
ATOM   2705 C CB  . GLN A 1 338 ? -20.324 -12.700 -16.228 1.00 94.70 338 A 1 
ATOM   2706 C CG  . GLN A 1 338 ? -20.550 -13.732 -17.327 1.00 82.24 338 A 1 
ATOM   2707 C CD  . GLN A 1 338 ? -21.510 -13.249 -18.395 1.00 74.75 338 A 1 
ATOM   2708 O OE1 . GLN A 1 338 ? -22.070 -12.157 -18.304 1.00 66.78 338 A 1 
ATOM   2709 N NE2 . GLN A 1 338 ? -21.714 -14.069 -19.422 1.00 64.86 338 A 1 
ATOM   2710 N N   . LEU A 1 339 ? -19.658 -11.687 -13.297 1.00 95.18 339 A 1 
ATOM   2711 C CA  . LEU A 1 339 ? -19.373 -10.588 -12.374 1.00 95.47 339 A 1 
ATOM   2712 C C   . LEU A 1 339 ? -18.086 -10.879 -11.604 1.00 95.65 339 A 1 
ATOM   2713 O O   . LEU A 1 339 ? -17.244 -9.996  -11.423 1.00 95.47 339 A 1 
ATOM   2714 C CB  . LEU A 1 339 ? -20.531 -10.385 -11.398 1.00 95.54 339 A 1 
ATOM   2715 C CG  . LEU A 1 339 ? -20.351 -9.272  -10.354 1.00 94.56 339 A 1 
ATOM   2716 C CD1 . LEU A 1 339 ? -20.164 -7.930  -11.048 1.00 93.30 339 A 1 
ATOM   2717 C CD2 . LEU A 1 339 ? -21.571 -9.235  -9.443  1.00 93.37 339 A 1 
ATOM   2718 N N   . PHE A 1 340 ? -17.944 -12.122 -11.152 1.00 95.37 340 A 1 
ATOM   2719 C CA  . PHE A 1 340 ? -16.734 -12.496 -10.431 1.00 94.79 340 A 1 
ATOM   2720 C C   . PHE A 1 340 ? -15.511 -12.338 -11.321 1.00 94.39 340 A 1 
ATOM   2721 O O   . PHE A 1 340 ? -14.446 -11.894 -10.873 1.00 94.26 340 A 1 
ATOM   2722 C CB  . PHE A 1 340 ? -16.793 -13.938 -9.935  1.00 94.36 340 A 1 
ATOM   2723 C CG  . PHE A 1 340 ? -15.520 -14.398 -9.276  1.00 93.59 340 A 1 
ATOM   2724 C CD1 . PHE A 1 340 ? -15.204 -13.994 -7.982  1.00 92.21 340 A 1 
ATOM   2725 C CD2 . PHE A 1 340 ? -14.609 -15.176 -9.976  1.00 92.28 340 A 1 
ATOM   2726 C CE1 . PHE A 1 340 ? -14.001 -14.364 -7.391  1.00 90.56 340 A 1 
ATOM   2727 C CE2 . PHE A 1 340 ? -13.398 -15.554 -9.386  1.00 90.54 340 A 1 
ATOM   2728 C CZ  . PHE A 1 340 ? -13.103 -15.144 -8.096  1.00 90.19 340 A 1 
ATOM   2729 N N   . ASN A 1 341 ? -15.650 -12.698 -12.601 1.00 93.67 341 A 1 
ATOM   2730 C CA  . ASN A 1 341 ? -14.534 -12.582 -13.528 1.00 92.62 341 A 1 
ATOM   2731 C C   . ASN A 1 341 ? -14.114 -11.126 -13.727 1.00 92.45 341 A 1 
ATOM   2732 O O   . ASN A 1 341 ? -12.941 -10.849 -13.977 1.00 92.24 341 A 1 
ATOM   2733 C CB  . ASN A 1 341 ? -14.871 -13.236 -14.872 1.00 92.53 341 A 1 
ATOM   2734 C CG  . ASN A 1 341 ? -14.855 -14.755 -14.807 1.00 89.11 341 A 1 
ATOM   2735 O OD1 . ASN A 1 341 ? -14.269 -15.338 -13.897 1.00 84.32 341 A 1 
ATOM   2736 N ND2 . ASN A 1 341 ? -15.479 -15.399 -15.789 1.00 83.32 341 A 1 
ATOM   2737 N N   . LYS A 1 342 ? -15.057 -10.206 -13.600 1.00 93.56 342 A 1 
ATOM   2738 C CA  . LYS A 1 342 ? -14.729 -8.788  -13.701 1.00 93.24 342 A 1 
ATOM   2739 C C   . LYS A 1 342 ? -13.829 -8.432  -12.521 1.00 93.74 342 A 1 
ATOM   2740 O O   . LYS A 1 342 ? -12.797 -7.780  -12.689 1.00 93.16 342 A 1 
ATOM   2741 C CB  . LYS A 1 342 ? -15.989 -7.912  -13.631 1.00 91.89 342 A 1 
ATOM   2742 C CG  . LYS A 1 342 ? -16.746 -7.770  -14.932 1.00 82.51 342 A 1 
ATOM   2743 C CD  . LYS A 1 342 ? -17.831 -6.722  -14.787 1.00 81.52 342 A 1 
ATOM   2744 C CE  . LYS A 1 342 ? -18.563 -6.472  -16.093 1.00 73.72 342 A 1 
ATOM   2745 N NZ  . LYS A 1 342 ? -19.578 -5.396  -15.944 1.00 68.33 342 A 1 
ATOM   2746 N N   . TYR A 1 343 ? -14.229 -8.869  -11.334 1.00 93.43 343 A 1 
ATOM   2747 C CA  . TYR A 1 343 ? -13.441 -8.623  -10.129 1.00 93.71 343 A 1 
ATOM   2748 C C   . TYR A 1 343 ? -12.056 -9.246  -10.270 1.00 93.53 343 A 1 
ATOM   2749 O O   . TYR A 1 343 ? -11.048 -8.630  -9.940  1.00 93.70 343 A 1 
ATOM   2750 C CB  . TYR A 1 343 ? -14.147 -9.208  -8.901  1.00 94.39 343 A 1 
ATOM   2751 C CG  . TYR A 1 343 ? -13.217 -9.433  -7.719  1.00 94.64 343 A 1 
ATOM   2752 C CD1 . TYR A 1 343 ? -12.851 -8.376  -6.883  1.00 93.78 343 A 1 
ATOM   2753 C CD2 . TYR A 1 343 ? -12.677 -10.693 -7.478  1.00 94.13 343 A 1 
ATOM   2754 C CE1 . TYR A 1 343 ? -11.969 -8.579  -5.834  1.00 93.18 343 A 1 
ATOM   2755 C CE2 . TYR A 1 343 ? -11.789 -10.895 -6.438  1.00 93.22 343 A 1 
ATOM   2756 C CZ  . TYR A 1 343 ? -11.437 -9.845  -5.610  1.00 93.64 343 A 1 
ATOM   2757 O OH  . TYR A 1 343 ? -10.553 -10.050 -4.579  1.00 92.32 343 A 1 
ATOM   2758 N N   . HIS A 1 344 ? -12.011 -10.484 -10.760 1.00 92.60 344 A 1 
ATOM   2759 C CA  . HIS A 1 344 ? -10.742 -11.188 -10.898 1.00 91.54 344 A 1 
ATOM   2760 C C   . HIS A 1 344 ? -9.815  -10.468 -11.876 1.00 91.35 344 A 1 
ATOM   2761 O O   . HIS A 1 344 ? -8.599  -10.441 -11.689 1.00 90.93 344 A 1 
ATOM   2762 C CB  . HIS A 1 344 ? -10.973 -12.627 -11.365 1.00 90.28 344 A 1 
ATOM   2763 C CG  . HIS A 1 344 ? -9.762  -13.493 -11.295 1.00 87.39 344 A 1 
ATOM   2764 N ND1 . HIS A 1 344 ? -9.148  -13.822 -10.104 1.00 77.26 344 A 1 
ATOM   2765 C CD2 . HIS A 1 344 ? -9.033  -14.092 -12.267 1.00 76.74 344 A 1 
ATOM   2766 C CE1 . HIS A 1 344 ? -8.099  -14.585 -10.349 1.00 77.30 344 A 1 
ATOM   2767 N NE2 . HIS A 1 344 ? -8.004  -14.759 -11.648 1.00 78.92 344 A 1 
ATOM   2768 N N   . LEU A 1 345 ? -10.398 -9.898  -12.927 1.00 92.12 345 A 1 
ATOM   2769 C CA  . LEU A 1 345 ? -9.614  -9.144  -13.899 1.00 91.32 345 A 1 
ATOM   2770 C C   . LEU A 1 345 ? -9.023  -7.898  -13.233 1.00 91.09 345 A 1 
ATOM   2771 O O   . LEU A 1 345 ? -7.833  -7.605  -13.378 1.00 90.33 345 A 1 
ATOM   2772 C CB  . LEU A 1 345 ? -10.487 -8.732  -15.084 1.00 90.69 345 A 1 
ATOM   2773 C CG  . LEU A 1 345 ? -9.801  -7.926  -16.196 1.00 83.73 345 A 1 
ATOM   2774 C CD1 . LEU A 1 345 ? -8.748  -8.792  -16.881 1.00 79.85 345 A 1 
ATOM   2775 C CD2 . LEU A 1 345 ? -10.834 -7.444  -17.206 1.00 79.27 345 A 1 
ATOM   2776 N N   . HIS A 1 346 ? -9.850  -7.174  -12.477 1.00 93.28 346 A 1 
ATOM   2777 C CA  . HIS A 1 346 ? -9.391  -5.970  -11.795 1.00 93.18 346 A 1 
ATOM   2778 C C   . HIS A 1 346 ? -8.408  -6.307  -10.673 1.00 93.35 346 A 1 
ATOM   2779 O O   . HIS A 1 346 ? -7.518  -5.512  -10.365 1.00 92.74 346 A 1 
ATOM   2780 C CB  . HIS A 1 346 ? -10.583 -5.180  -11.237 1.00 92.94 346 A 1 
ATOM   2781 C CG  . HIS A 1 346 ? -11.527 -4.687  -12.294 1.00 93.23 346 A 1 
ATOM   2782 N ND1 . HIS A 1 346 ? -11.099 -4.138  -13.479 1.00 89.00 346 A 1 
ATOM   2783 C CD2 . HIS A 1 346 ? -12.876 -4.657  -12.328 1.00 88.71 346 A 1 
ATOM   2784 C CE1 . HIS A 1 346 ? -12.145 -3.794  -14.207 1.00 90.40 346 A 1 
ATOM   2785 N NE2 . HIS A 1 346 ? -13.238 -4.097  -13.531 1.00 90.28 346 A 1 
ATOM   2786 N N   . PHE A 1 347 ? -8.568  -7.475  -10.083 1.00 93.12 347 A 1 
ATOM   2787 C CA  . PHE A 1 347 ? -7.662  -7.950  -9.033  1.00 92.48 347 A 1 
ATOM   2788 C C   . PHE A 1 347 ? -6.231  -7.898  -9.563  1.00 91.37 347 A 1 
ATOM   2789 O O   . PHE A 1 347 ? -5.296  -7.579  -8.828  1.00 90.07 347 A 1 
ATOM   2790 C CB  . PHE A 1 347 ? -8.039  -9.384  -8.648  1.00 92.61 347 A 1 
ATOM   2791 C CG  . PHE A 1 347 ? -7.053  -10.069 -7.731  1.00 92.95 347 A 1 
ATOM   2792 C CD1 . PHE A 1 347 ? -7.082  -9.827  -6.362  1.00 92.11 347 A 1 
ATOM   2793 C CD2 . PHE A 1 347 ? -6.131  -10.971 -8.237  1.00 92.39 347 A 1 
ATOM   2794 C CE1 . PHE A 1 347 ? -6.191  -10.474 -5.508  1.00 90.99 347 A 1 
ATOM   2795 C CE2 . PHE A 1 347 ? -5.233  -11.615 -7.392  1.00 91.08 347 A 1 
ATOM   2796 C CZ  . PHE A 1 347 ? -5.260  -11.371 -6.028  1.00 91.30 347 A 1 
ATOM   2797 N N   . ARG A 1 348 ? -6.081  -8.206  -10.854 1.00 90.21 348 A 1 
ATOM   2798 C CA  . ARG A 1 348 ? -4.778  -8.216  -11.510 1.00 89.13 348 A 1 
ATOM   2799 C C   . ARG A 1 348 ? -4.515  -6.928  -12.288 1.00 89.20 348 A 1 
ATOM   2800 O O   . ARG A 1 348 ? -3.698  -6.899  -13.207 1.00 86.43 348 A 1 
ATOM   2801 C CB  . ARG A 1 348 ? -4.686  -9.425  -12.454 1.00 86.14 348 A 1 
ATOM   2802 C CG  . ARG A 1 348 ? -4.817  -10.768 -11.756 1.00 79.25 348 A 1 
ATOM   2803 C CD  . ARG A 1 348 ? -4.794  -11.919 -12.755 1.00 76.30 348 A 1 
ATOM   2804 N NE  . ARG A 1 348 ? -5.987  -11.925 -13.600 1.00 72.47 348 A 1 
ATOM   2805 C CZ  . ARG A 1 348 ? -6.202  -12.788 -14.590 1.00 68.46 348 A 1 
ATOM   2806 N NH1 . ARG A 1 348 ? -5.308  -13.720 -14.881 1.00 63.79 348 A 1 
ATOM   2807 N NH2 . ARG A 1 348 ? -7.320  -12.711 -15.298 1.00 60.06 348 A 1 
ATOM   2808 N N   . ALA A 1 349 ? -5.223  -5.864  -11.941 1.00 90.99 349 A 1 
ATOM   2809 C CA  . ALA A 1 349 ? -5.077  -4.576  -12.618 1.00 90.71 349 A 1 
ATOM   2810 C C   . ALA A 1 349 ? -5.266  -4.730  -14.133 1.00 90.67 349 A 1 
ATOM   2811 O O   . ALA A 1 349 ? -4.537  -4.152  -14.934 1.00 87.07 349 A 1 
ATOM   2812 C CB  . ALA A 1 349 ? -3.720  -3.952  -12.307 1.00 89.52 349 A 1 
ATOM   2813 N N   . ASP A 1 350 ? -6.257  -5.546  -14.508 1.00 88.22 350 A 1 
ATOM   2814 C CA  . ASP A 1 350 ? -6.590  -5.801  -15.909 1.00 87.46 350 A 1 
ATOM   2815 C C   . ASP A 1 350 ? -5.391  -6.311  -16.711 1.00 86.45 350 A 1 
ATOM   2816 O O   . ASP A 1 350 ? -5.279  -6.047  -17.911 1.00 82.64 350 A 1 
ATOM   2817 C CB  . ASP A 1 350 ? -7.153  -4.532  -16.565 1.00 86.61 350 A 1 
ATOM   2818 C CG  . ASP A 1 350 ? -8.527  -4.168  -16.026 1.00 86.15 350 A 1 
ATOM   2819 O OD1 . ASP A 1 350 ? -8.856  -4.557  -14.895 1.00 80.86 350 A 1 
ATOM   2820 O OD2 . ASP A 1 350 ? -9.278  -3.476  -16.750 1.00 81.88 350 A 1 
ATOM   2821 N N   . THR A 1 351 ? -4.506  -7.046  -16.051 1.00 87.77 351 A 1 
ATOM   2822 C CA  . THR A 1 351 ? -3.307  -7.569  -16.702 1.00 84.71 351 A 1 
ATOM   2823 C C   . THR A 1 351 ? -3.309  -9.097  -16.700 1.00 80.85 351 A 1 
ATOM   2824 O O   . THR A 1 351 ? -2.928  -9.729  -15.716 1.00 76.00 351 A 1 
ATOM   2825 C CB  . THR A 1 351 ? -2.046  -7.080  -15.984 1.00 83.45 351 A 1 
ATOM   2826 O OG1 . THR A 1 351 ? -2.095  -5.656  -15.855 1.00 78.41 351 A 1 
ATOM   2827 C CG2 . THR A 1 351 ? -0.804  -7.475  -16.771 1.00 78.37 351 A 1 
ATOM   2828 N N   . PRO A 1 352 ? -3.742  -9.721  -17.816 1.00 73.43 352 A 1 
ATOM   2829 C CA  . PRO A 1 352 ? -3.762  -11.171 -17.900 1.00 69.85 352 A 1 
ATOM   2830 C C   . PRO A 1 352 ? -2.370  -11.774 -17.994 1.00 69.37 352 A 1 
ATOM   2831 O O   . PRO A 1 352 ? -1.452  -11.143 -18.516 1.00 63.62 352 A 1 
ATOM   2832 C CB  . PRO A 1 352 ? -4.584  -11.436 -19.162 1.00 64.90 352 A 1 
ATOM   2833 C CG  . PRO A 1 352 ? -4.276  -10.258 -20.026 1.00 64.22 352 A 1 
ATOM   2834 C CD  . PRO A 1 352 ? -4.276  -9.108  -19.042 1.00 67.38 352 A 1 
ATOM   2835 N N   . GLY A 1 353 ? -2.222  -12.994 -17.487 1.00 68.06 353 A 1 
ATOM   2836 C CA  . GLY A 1 353 ? -0.951  -13.687 -17.557 1.00 64.99 353 A 1 
ATOM   2837 C C   . GLY A 1 353 ? 0.180   -13.064 -16.771 1.00 63.69 353 A 1 
ATOM   2838 O O   . GLY A 1 353 ? 1.333   -13.123 -17.193 1.00 59.40 353 A 1 
ATOM   2839 N N   . PHE A 1 354 ? -0.143  -12.470 -15.624 1.00 63.99 354 A 1 
ATOM   2840 C CA  . PHE A 1 354 ? 0.898   -11.859 -14.816 1.00 59.84 354 A 1 
ATOM   2841 C C   . PHE A 1 354 ? 1.794   -12.904 -14.147 1.00 56.94 354 A 1 
ATOM   2842 O O   . PHE A 1 354 ? 1.398   -14.054 -13.951 1.00 52.29 354 A 1 
ATOM   2843 C CB  . PHE A 1 354 ? 0.338   -10.840 -13.811 1.00 56.20 354 A 1 
ATOM   2844 C CG  . PHE A 1 354 ? -0.591  -11.411 -12.748 1.00 54.50 354 A 1 
ATOM   2845 C CD1 . PHE A 1 354 ? -0.860  -12.754 -12.635 1.00 50.56 354 A 1 
ATOM   2846 C CD2 . PHE A 1 354 ? -1.189  -10.534 -11.840 1.00 49.64 354 A 1 
ATOM   2847 C CE1 . PHE A 1 354 ? -1.702  -13.240 -11.623 1.00 46.49 354 A 1 
ATOM   2848 C CE2 . PHE A 1 354 ? -2.030  -11.005 -10.844 1.00 46.35 354 A 1 
ATOM   2849 C CZ  . PHE A 1 354 ? -2.286  -12.356 -10.735 1.00 45.29 354 A 1 
ATOM   2850 N N   . THR A 1 355 ? 3.010   -12.491 -13.824 1.00 52.55 355 A 1 
ATOM   2851 C CA  . THR A 1 355 ? 4.007   -13.387 -13.237 1.00 50.18 355 A 1 
ATOM   2852 C C   . THR A 1 355 ? 4.481   -12.870 -11.884 1.00 46.96 355 A 1 
ATOM   2853 O O   . THR A 1 355 ? 4.660   -11.650 -11.736 1.00 42.99 355 A 1 
ATOM   2854 C CB  . THR A 1 355 ? 5.213   -13.539 -14.163 1.00 45.50 355 A 1 
ATOM   2855 O OG1 . THR A 1 355 ? 4.790   -14.036 -15.426 1.00 42.90 355 A 1 
ATOM   2856 C CG2 . THR A 1 355 ? 6.216   -14.518 -13.575 1.00 42.31 355 A 1 
ATOM   2857 O OXT . THR A 1 355 ? 4.684   -13.683 -10.974 1.00 42.11 355 A 1 
HETATM 2858 C C1  . NAG B 2 .   ? 17.760  9.087   -5.048  1.00 93.27 1   B 1 
HETATM 2859 C C2  . NAG B 2 .   ? 18.298  7.840   -5.706  1.00 93.18 1   B 1 
HETATM 2860 C C3  . NAG B 2 .   ? 19.583  8.143   -6.425  1.00 92.33 1   B 1 
HETATM 2861 C C4  . NAG B 2 .   ? 19.396  9.362   -7.360  1.00 91.93 1   B 1 
HETATM 2862 C C5  . NAG B 2 .   ? 18.812  10.534  -6.587  1.00 92.13 1   B 1 
HETATM 2863 C C6  . NAG B 2 .   ? 18.512  11.735  -7.455  1.00 88.55 1   B 1 
HETATM 2864 C C7  . NAG B 2 .   ? 17.704  5.817   -4.496  1.00 91.98 1   B 1 
HETATM 2865 C C8  . NAG B 2 .   ? 18.105  4.792   -3.490  1.00 89.86 1   B 1 
HETATM 2866 N N2  . NAG B 2 .   ? 18.552  6.801   -4.720  1.00 91.21 1   B 1 
HETATM 2867 O O3  . NAG B 2 .   ? 19.987  7.008   -7.160  1.00 90.64 1   B 1 
HETATM 2868 O O4  . NAG B 2 .   ? 20.665  9.753   -7.843  1.00 91.03 1   B 1 
HETATM 2869 O O5  . NAG B 2 .   ? 17.580  10.115  -6.009  1.00 92.74 1   B 1 
HETATM 2870 O O6  . NAG B 2 .   ? 17.653  11.394  -8.524  1.00 83.98 1   B 1 
HETATM 2871 O O7  . NAG B 2 .   ? 16.632  5.733   -5.080  1.00 89.13 1   B 1 
HETATM 2872 C C1  . NAG B 2 .   ? 20.851  9.689   -9.247  1.00 88.86 2   B 1 
HETATM 2873 C C2  . NAG B 2 .   ? 22.080  10.526  -9.611  1.00 87.96 2   B 1 
HETATM 2874 C C3  . NAG B 2 .   ? 22.420  10.385  -11.058 1.00 84.22 2   B 1 
HETATM 2875 C C4  . NAG B 2 .   ? 22.506  8.927   -11.450 1.00 84.34 2   B 1 
HETATM 2876 C C5  . NAG B 2 .   ? 21.219  8.219   -11.038 1.00 83.18 2   B 1 
HETATM 2877 C C6  . NAG B 2 .   ? 21.241  6.740   -11.345 1.00 79.08 2   B 1 
HETATM 2878 C C7  . NAG B 2 .   ? 22.302  12.551  -8.260  1.00 85.36 2   B 1 
HETATM 2879 C C8  . NAG B 2 .   ? 21.940  14.004  -8.094  1.00 79.05 2   B 1 
HETATM 2880 N N2  . NAG B 2 .   ? 21.807  11.930  -9.305  1.00 85.76 2   B 1 
HETATM 2881 O O3  . NAG B 2 .   ? 23.647  11.018  -11.297 1.00 81.95 2   B 1 
HETATM 2882 O O4  . NAG B 2 .   ? 22.644  8.884   -12.855 1.00 82.25 2   B 1 
HETATM 2883 O O5  . NAG B 2 .   ? 21.049  8.347   -9.642  1.00 86.85 2   B 1 
HETATM 2884 O O6  . NAG B 2 .   ? 22.272  6.115   -10.648 1.00 76.65 2   B 1 
HETATM 2885 O O7  . NAG B 2 .   ? 23.012  11.998  -7.441  1.00 79.91 2   B 1 
HETATM 2886 C C1  . MAN B 2 .   ? 23.802  8.251   -13.304 1.00 80.28 3   B 1 
HETATM 2887 C C2  . MAN B 2 .   ? 23.696  8.133   -14.814 1.00 75.71 3   B 1 
HETATM 2888 C C3  . MAN B 2 .   ? 24.880  7.311   -15.317 1.00 69.25 3   B 1 
HETATM 2889 C C4  . MAN B 2 .   ? 26.168  7.973   -14.881 1.00 68.33 3   B 1 
HETATM 2890 C C5  . MAN B 2 .   ? 26.170  8.174   -13.365 1.00 70.08 3   B 1 
HETATM 2891 C C6  . MAN B 2 .   ? 27.367  8.996   -12.945 1.00 62.60 3   B 1 
HETATM 2892 O O2  . MAN B 2 .   ? 23.756  9.449   -15.345 1.00 72.89 3   B 1 
HETATM 2893 O O3  . MAN B 2 .   ? 24.836  7.219   -16.724 1.00 66.66 3   B 1 
HETATM 2894 O O4  . MAN B 2 .   ? 27.262  7.160   -15.235 1.00 65.16 3   B 1 
HETATM 2895 O O5  . MAN B 2 .   ? 25.001  8.908   -12.972 1.00 77.54 3   B 1 
HETATM 2896 O O6  . MAN B 2 .   ? 27.315  9.237   -11.562 1.00 58.17 3   B 1 
HETATM 2897 C C1  . MAN B 2 .   ? 22.955  9.771   -16.431 1.00 70.09 4   B 1 
HETATM 2898 C C2  . MAN B 2 .   ? 23.493  11.094  -17.019 1.00 62.28 4   B 1 
HETATM 2899 C C3  . MAN B 2 .   ? 23.224  12.224  -16.024 1.00 58.83 4   B 1 
HETATM 2900 C C4  . MAN B 2 .   ? 21.728  12.325  -15.764 1.00 61.07 4   B 1 
HETATM 2901 C C5  . MAN B 2 .   ? 21.214  10.963  -15.276 1.00 67.45 4   B 1 
HETATM 2902 C C6  . MAN B 2 .   ? 19.710  10.985  -15.225 1.00 65.05 4   B 1 
HETATM 2903 O O2  . MAN B 2 .   ? 22.789  11.417  -18.216 1.00 57.62 4   B 1 
HETATM 2904 O O3  . MAN B 2 .   ? 23.692  13.473  -16.572 1.00 51.34 4   B 1 
HETATM 2905 O O4  . MAN B 2 .   ? 21.496  13.302  -14.768 1.00 55.15 4   B 1 
HETATM 2906 O O5  . MAN B 2 .   ? 21.575  9.910   -16.192 1.00 69.06 4   B 1 
HETATM 2907 O O6  . MAN B 2 .   ? 19.209  11.300  -16.516 1.00 65.95 4   B 1 
HETATM 2908 C C1  . MAN B 2 .   ? 23.389  10.984  -19.391 1.00 51.47 5   B 1 
HETATM 2909 C C2  . MAN B 2 .   ? 22.863  11.866  -20.518 1.00 48.18 5   B 1 
HETATM 2910 C C3  . MAN B 2 .   ? 21.371  11.629  -20.709 1.00 53.54 5   B 1 
HETATM 2911 C C4  . MAN B 2 .   ? 21.089  10.153  -20.911 1.00 48.35 5   B 1 
HETATM 2912 C C5  . MAN B 2 .   ? 21.702  9.342   -19.757 1.00 57.77 5   B 1 
HETATM 2913 C C6  . MAN B 2 .   ? 21.553  7.848   -19.994 1.00 44.88 5   B 1 
HETATM 2914 O O2  . MAN B 2 .   ? 23.547  11.554  -21.727 1.00 39.40 5   B 1 
HETATM 2915 O O3  . MAN B 2 .   ? 20.888  12.365  -21.831 1.00 42.81 5   B 1 
HETATM 2916 O O4  . MAN B 2 .   ? 19.691  9.943   -20.978 1.00 49.81 5   B 1 
HETATM 2917 O O5  . MAN B 2 .   ? 23.094  9.626   -19.656 1.00 52.82 5   B 1 
HETATM 2918 O O6  . MAN B 2 .   ? 22.057  7.158   -18.864 1.00 42.69 5   B 1 
HETATM 2919 C C1  . MAN B 2 .   ? 17.855  11.398  -16.669 1.00 67.89 6   B 1 
HETATM 2920 C C2  . MAN B 2 .   ? 17.486  11.510  -18.162 1.00 66.41 6   B 1 
HETATM 2921 C C3  . MAN B 2 .   ? 18.007  12.857  -18.686 1.00 66.91 6   B 1 
HETATM 2922 C C4  . MAN B 2 .   ? 17.438  14.005  -17.861 1.00 64.76 6   B 1 
HETATM 2923 C C5  . MAN B 2 .   ? 17.788  13.775  -16.381 1.00 65.28 6   B 1 
HETATM 2924 C C6  . MAN B 2 .   ? 17.113  14.807  -15.501 1.00 56.78 6   B 1 
HETATM 2925 O O2  . MAN B 2 .   ? 16.089  11.516  -18.352 1.00 67.14 6   B 1 
HETATM 2926 O O3  . MAN B 2 .   ? 17.639  13.030  -20.058 1.00 60.52 6   B 1 
HETATM 2927 O O4  . MAN B 2 .   ? 18.013  15.229  -18.284 1.00 58.08 6   B 1 
HETATM 2928 O O5  . MAN B 2 .   ? 17.299  12.486  -15.959 1.00 66.78 6   B 1 
HETATM 2929 O O6  . MAN B 2 .   ? 15.699  14.753  -15.698 1.00 57.82 6   B 1 
HETATM 2930 C C1  . MAN B 2 .   ? 15.457  10.244  -18.327 1.00 68.84 7   B 1 
HETATM 2931 C C2  . MAN B 2 .   ? 14.197  10.353  -19.182 1.00 66.13 7   B 1 
HETATM 2932 C C3  . MAN B 2 .   ? 13.206  11.318  -18.515 1.00 70.06 7   B 1 
HETATM 2933 C C4  . MAN B 2 .   ? 12.955  10.908  -17.060 1.00 65.12 7   B 1 
HETATM 2934 C C5  . MAN B 2 .   ? 14.287  10.795  -16.329 1.00 72.16 7   B 1 
HETATM 2935 C C6  . MAN B 2 .   ? 14.108  10.267  -14.920 1.00 60.12 7   B 1 
HETATM 2936 O O2  . MAN B 2 .   ? 13.568  9.081   -19.295 1.00 57.44 7   B 1 
HETATM 2937 O O3  . MAN B 2 .   ? 11.976  11.344  -19.218 1.00 59.47 7   B 1 
HETATM 2938 O O4  . MAN B 2 .   ? 12.158  11.888  -16.435 1.00 61.23 7   B 1 
HETATM 2939 O O5  . MAN B 2 .   ? 15.141  9.854   -17.012 1.00 66.61 7   B 1 
HETATM 2940 O O6  . MAN B 2 .   ? 15.369  10.274  -14.248 1.00 55.05 7   B 1 
HETATM 2941 C C1  . MAN B 2 .   ? 14.917  15.680  -14.943 1.00 54.02 8   B 1 
HETATM 2942 C C2  . MAN B 2 .   ? 13.451  15.320  -15.241 1.00 56.48 8   B 1 
HETATM 2943 C C3  . MAN B 2 .   ? 13.112  15.614  -16.713 1.00 60.97 8   B 1 
HETATM 2944 C C4  . MAN B 2 .   ? 13.499  17.039  -17.068 1.00 52.11 8   B 1 
HETATM 2945 C C5  . MAN B 2 .   ? 14.983  17.284  -16.708 1.00 60.83 8   B 1 
HETATM 2946 C C6  . MAN B 2 .   ? 15.407  18.715  -16.961 1.00 38.68 8   B 1 
HETATM 2947 O O2  . MAN B 2 .   ? 12.579  16.091  -14.417 1.00 49.86 8   B 1 
HETATM 2948 O O3  . MAN B 2 .   ? 11.746  15.384  -16.969 1.00 51.08 8   B 1 
HETATM 2949 O O4  . MAN B 2 .   ? 13.320  17.247  -18.455 1.00 49.88 8   B 1 
HETATM 2950 O O5  . MAN B 2 .   ? 15.193  17.018  -15.321 1.00 55.95 8   B 1 
HETATM 2951 O O6  . MAN B 2 .   ? 14.745  19.598  -16.097 1.00 32.45 8   B 1 
HETATM 2952 C C1  . NAG C 3 .   ? -0.015  -24.684 -1.802  1.00 80.20 1   C 1 
HETATM 2953 C C2  . NAG C 3 .   ? 1.372   -25.321 -1.818  1.00 75.21 1   C 1 
HETATM 2954 C C3  . NAG C 3 .   ? 1.264   -26.816 -2.111  1.00 71.69 1   C 1 
HETATM 2955 C C4  . NAG C 3 .   ? 0.235   -27.494 -1.195  1.00 69.81 1   C 1 
HETATM 2956 C C5  . NAG C 3 .   ? -1.086  -26.749 -1.246  1.00 70.46 1   C 1 
HETATM 2957 C C6  . NAG C 3 .   ? -2.112  -27.346 -0.292  1.00 63.22 1   C 1 
HETATM 2958 C C7  . NAG C 3 .   ? 3.262   -23.977 -2.523  1.00 71.73 1   C 1 
HETATM 2959 C C8  . NAG C 3 .   ? 4.045   -23.449 -3.684  1.00 63.62 1   C 1 
HETATM 2960 N N2  . NAG C 3 .   ? 2.211   -24.715 -2.826  1.00 72.64 1   C 1 
HETATM 2961 O O3  . NAG C 3 .   ? 2.532   -27.418 -1.922  1.00 66.68 1   C 1 
HETATM 2962 O O4  . NAG C 3 .   ? 0.034   -28.821 -1.656  1.00 69.86 1   C 1 
HETATM 2963 O O5  . NAG C 3 .   ? -0.876  -25.390 -0.891  1.00 74.29 1   C 1 
HETATM 2964 O O6  . NAG C 3 .   ? -1.635  -27.333 1.045   1.00 58.34 1   C 1 
HETATM 2965 O O7  . NAG C 3 .   ? 3.589   -23.737 -1.373  1.00 64.17 1   C 1 
HETATM 2966 C C1  . NAG C 3 .   ? 0.482   -29.869 -0.776  1.00 62.23 2   C 1 
HETATM 2967 C C2  . NAG C 3 .   ? -0.176  -31.180 -1.142  1.00 50.85 2   C 1 
HETATM 2968 C C3  . NAG C 3 .   ? 0.400   -32.321 -0.351  1.00 42.83 2   C 1 
HETATM 2969 C C4  . NAG C 3 .   ? 1.918   -32.304 -0.390  1.00 35.83 2   C 1 
HETATM 2970 C C5  . NAG C 3 .   ? 2.408   -30.933 0.020   1.00 55.32 2   C 1 
HETATM 2971 C C6  . NAG C 3 .   ? 3.911   -30.795 0.002   1.00 40.36 2   C 1 
HETATM 2972 C C7  . NAG C 3 .   ? -2.513  -30.945 -1.787  1.00 50.14 2   C 1 
HETATM 2973 C C8  . NAG C 3 .   ? -3.939  -30.872 -1.322  1.00 37.48 2   C 1 
HETATM 2974 N N2  . NAG C 3 .   ? -1.606  -31.116 -0.860  1.00 53.15 2   C 1 
HETATM 2975 O O3  . NAG C 3 .   ? -0.071  -33.544 -0.856  1.00 35.45 2   C 1 
HETATM 2976 O O4  . NAG C 3 .   ? 2.374   -33.277 0.541   1.00 29.16 2   C 1 
HETATM 2977 O O5  . NAG C 3 .   ? 1.876   -29.980 -0.880  1.00 57.67 2   C 1 
HETATM 2978 O O6  . NAG C 3 .   ? 4.412   -31.001 -1.283  1.00 28.76 2   C 1 
HETATM 2979 O O7  . NAG C 3 .   ? -2.229  -30.859 -2.964  1.00 37.31 2   C 1 
HETATM 2980 C C1  . MAN C 3 .   ? 3.272   -34.205 0.115   1.00 7.98  3   C 1 
HETATM 2981 C C2  . MAN C 3 .   ? 3.794   -34.951 1.352   1.00 8.43  3   C 1 
HETATM 2982 C C3  . MAN C 3 .   ? 4.855   -35.918 0.880   1.00 3.67  3   C 1 
HETATM 2983 C C4  . MAN C 3 .   ? 4.284   -36.834 -0.194  1.00 3.20  3   C 1 
HETATM 2984 C C5  . MAN C 3 .   ? 3.678   -36.016 -1.339  1.00 4.30  3   C 1 
HETATM 2985 C C6  . MAN C 3 .   ? 2.954   -36.892 -2.332  1.00 3.21  3   C 1 
HETATM 2986 O O2  . MAN C 3 .   ? 2.703   -35.662 1.916   1.00 5.00  3   C 1 
HETATM 2987 O O3  . MAN C 3 .   ? 5.318   -36.661 1.987   1.00 3.51  3   C 1 
HETATM 2988 O O4  . MAN C 3 .   ? 5.313   -37.640 -0.700  1.00 4.51  3   C 1 
HETATM 2989 O O5  . MAN C 3 .   ? 2.719   -35.116 -0.806  1.00 6.66  3   C 1 
HETATM 2990 O O6  . MAN C 3 .   ? 2.423   -36.125 -3.372  1.00 3.66  3   C 1 
HETATM 2991 C C1  . MAN C 3 .   ? 2.577   -35.598 3.300   1.00 5.13  4   C 1 
HETATM 2992 C C2  . MAN C 3 .   ? 1.604   -36.707 3.715   1.00 3.20  4   C 1 
HETATM 2993 C C3  . MAN C 3 .   ? 0.212   -36.370 3.175   1.00 3.12  4   C 1 
HETATM 2994 C C4  . MAN C 3 .   ? -0.227  -35.007 3.699   1.00 6.71  4   C 1 
HETATM 2995 C C5  . MAN C 3 .   ? 0.814   -33.964 3.330   1.00 10.96 4   C 1 
HETATM 2996 C C6  . MAN C 3 .   ? 0.506   -32.644 3.998   1.00 10.10 4   C 1 
HETATM 2997 O O2  . MAN C 3 .   ? 1.491   -36.764 5.127   1.00 3.29  4   C 1 
HETATM 2998 O O3  . MAN C 3 .   ? -0.710  -37.365 3.590   1.00 2.96  4   C 1 
HETATM 2999 O O4  . MAN C 3 .   ? -1.474  -34.668 3.122   1.00 5.80  4   C 1 
HETATM 3000 O O5  . MAN C 3 .   ? 2.119   -34.354 3.796   1.00 7.00  4   C 1 
HETATM 3001 O O6  . MAN C 3 .   ? 0.482   -32.828 5.401   1.00 8.04  4   C 1 
HETATM 3002 C C1  . MAN C 3 .   ? 2.363   -37.668 5.784   1.00 2.86  5   C 1 
HETATM 3003 C C2  . MAN C 3 .   ? 1.684   -38.032 7.099   1.00 2.77  5   C 1 
HETATM 3004 C C3  . MAN C 3 .   ? 1.588   -36.804 7.999   1.00 2.28  5   C 1 
HETATM 3005 C C4  . MAN C 3 .   ? 2.949   -36.150 8.171   1.00 3.23  5   C 1 
HETATM 3006 C C5  . MAN C 3 .   ? 3.566   -35.852 6.799   1.00 3.23  5   C 1 
HETATM 3007 C C6  . MAN C 3 .   ? 4.971   -35.318 6.915   1.00 2.93  5   C 1 
HETATM 3008 O O2  . MAN C 3 .   ? 2.437   -39.057 7.765   1.00 3.59  5   C 1 
HETATM 3009 O O3  . MAN C 3 .   ? 1.065   -37.169 9.279   1.00 2.09  5   C 1 
HETATM 3010 O O4  . MAN C 3 .   ? 2.821   -34.951 8.905   1.00 3.00  5   C 1 
HETATM 3011 O O5  . MAN C 3 .   ? 3.623   -37.067 6.021   1.00 2.81  5   C 1 
HETATM 3012 O O6  . MAN C 3 .   ? 5.430   -34.907 5.647   1.00 2.35  5   C 1 
HETATM 3013 C C1  . MAN C 3 .   ? 0.200   -31.697 6.143   1.00 9.92  6   C 1 
HETATM 3014 C C2  . MAN C 3 .   ? 0.403   -32.013 7.639   1.00 9.13  6   C 1 
HETATM 3015 C C3  . MAN C 3 .   ? -0.635  -33.070 8.054   1.00 6.12  6   C 1 
HETATM 3016 C C4  . MAN C 3 .   ? -2.050  -32.562 7.743   1.00 7.54  6   C 1 
HETATM 3017 C C5  . MAN C 3 .   ? -2.152  -32.196 6.260   1.00 7.52  6   C 1 
HETATM 3018 C C6  . MAN C 3 .   ? -3.468  -31.527 5.948   1.00 6.89  6   C 1 
HETATM 3019 O O2  . MAN C 3 .   ? 0.154   -30.877 8.431   1.00 12.65 6   C 1 
HETATM 3020 O O3  . MAN C 3 .   ? -0.515  -33.345 9.432   1.00 4.75  6   C 1 
HETATM 3021 O O4  . MAN C 3 .   ? -2.978  -33.590 8.031   1.00 4.17  6   C 1 
HETATM 3022 O O5  . MAN C 3 .   ? -1.122  -31.243 5.924   1.00 13.03 6   C 1 
HETATM 3023 O O6  . MAN C 3 .   ? -3.601  -30.390 6.781   1.00 8.08  6   C 1 
HETATM 3024 C C1  . MAN C 3 .   ? 1.249   -29.996 8.611   1.00 11.09 7   C 1 
HETATM 3025 C C2  . MAN C 3 .   ? 1.019   -29.265 9.930   1.00 13.12 7   C 1 
HETATM 3026 C C3  . MAN C 3 .   ? -0.233  -28.377 9.808   1.00 12.28 7   C 1 
HETATM 3027 C C4  . MAN C 3 .   ? -0.129  -27.448 8.593   1.00 16.56 7   C 1 
HETATM 3028 C C5  . MAN C 3 .   ? 0.168   -28.268 7.338   1.00 18.84 7   C 1 
HETATM 3029 C C6  . MAN C 3 .   ? 0.436   -27.394 6.143   1.00 17.97 7   C 1 
HETATM 3030 O O2  . MAN C 3 .   ? 2.135   -28.434 10.225  1.00 11.91 7   C 1 
HETATM 3031 O O3  . MAN C 3 .   ? -0.400  -27.611 10.983  1.00 11.54 7   C 1 
HETATM 3032 O O4  . MAN C 3 .   ? -1.338  -26.761 8.429   1.00 16.62 7   C 1 
HETATM 3033 O O5  . MAN C 3 .   ? 1.354   -29.074 7.541   1.00 16.71 7   C 1 
HETATM 3034 O O6  . MAN C 3 .   ? 0.626   -28.189 4.982   1.00 14.43 7   C 1 
HETATM 3035 C C1  . MAN C 3 .   ? -4.786  -29.596 6.601   1.00 9.10  8   C 1 
HETATM 3036 C C2  . MAN C 3 .   ? -4.580  -28.332 7.472   1.00 12.31 8   C 1 
HETATM 3037 C C3  . MAN C 3 .   ? -4.558  -28.738 8.958   1.00 10.75 8   C 1 
HETATM 3038 C C4  . MAN C 3 .   ? -5.797  -29.533 9.313   1.00 10.11 8   C 1 
HETATM 3039 C C5  . MAN C 3 .   ? -5.963  -30.724 8.354   1.00 7.68  8   C 1 
HETATM 3040 C C6  . MAN C 3 .   ? -7.271  -31.446 8.601   1.00 4.81  8   C 1 
HETATM 3041 O O2  . MAN C 3 .   ? -5.664  -27.432 7.272   1.00 13.86 8   C 1 
HETATM 3042 O O3  . MAN C 3 .   ? -4.444  -27.594 9.782   1.00 11.23 8   C 1 
HETATM 3043 O O4  . MAN C 3 .   ? -5.690  -30.023 10.636  1.00 6.61  8   C 1 
HETATM 3044 O O5  . MAN C 3 .   ? -5.959  -30.284 6.996   1.00 10.31 8   C 1 
HETATM 3045 O O6  . MAN C 3 .   ? -7.421  -32.518 7.670   1.00 3.20  8   C 1 
#
