# Supplementary material for: Theoretical Study of Sphingomyelinases from Entamoeba histolytica and Trichomonas vaginalis Sheds Light on the Evolution of Enzymes Needed for Survival and Colonization
Source: Pathogens. 2025 Jan 5;14(1):32. doi: 10.3390/pathogens14010032 (PMC11768322; doi:10.3390/pathogens14010032)
Supplement: Supplementary file 1 [file pathogens-14-00032-s001.zip › Supplementary structural Files/CIF files aSMase6/aSMase6 no loop/aSmase6 no loop glycosilated/fold_sm6nosignoloopnoctermglyc_model_2.cif]

# By using this file you agree to the legally binding terms of use found at alphafoldserver.com/output-terms
data_7420b063cf54ed63
#
_entry.id 7420b063cf54ed63
#
loop_
_atom_type.symbol
C 
N 
O 
S 
#
loop_
_audit_author.name
_audit_author.pdbx_ordinal
"Google DeepMind" 1 
"Isomorphic Labs" 2 
#
_audit_conform.dict_location https://raw.githubusercontent.com/ihmwg/ModelCIF/master/dist/mmcif_ma.dic
_audit_conform.dict_name     mmcif_ma.dic
_audit_conform.dict_version  1.4.5
#
loop_
_chem_comp.formula
_chem_comp.formula_weight
_chem_comp.id
_chem_comp.mon_nstd_flag
_chem_comp.name
_chem_comp.pdbx_smiles
_chem_comp.pdbx_synonyms
_chem_comp.type
"C3 H7 N O2"    89.093  ALA y ALANINE                                  C[C@H](N)C(O)=O                                  ?                                     "L-PEPTIDE LINKING"           
"C6 H15 N4 O2"  175.209 ARG y ARGININE                                 N[C@@H](CCCNC(N)=[NH2+])C(O)=O                   ?                                     "L-PEPTIDE LINKING"           
"C4 H8 N2 O3"   132.118 ASN y ASPARAGINE                               N[C@@H](CC(N)=O)C(O)=O                           ?                                     "L-PEPTIDE LINKING"           
"C4 H7 N O4"    133.103 ASP y "ASPARTIC ACID"                          N[C@@H](CC(O)=O)C(O)=O                           ?                                     "L-PEPTIDE LINKING"           
"C3 H7 N O2 S"  121.158 CYS y CYSTEINE                                 N[C@@H](CS)C(O)=O                                ?                                     "L-PEPTIDE LINKING"           
"C5 H10 N2 O3"  146.144 GLN y GLUTAMINE                                N[C@@H](CCC(N)=O)C(O)=O                          ?                                     "L-PEPTIDE LINKING"           
"C5 H9 N O4"    147.129 GLU y "GLUTAMIC ACID"                          N[C@@H](CCC(O)=O)C(O)=O                          ?                                     "L-PEPTIDE LINKING"           
"C2 H5 N O2"    75.067  GLY y GLYCINE                                  NCC(O)=O                                         ?                                     "PEPTIDE LINKING"             
"C6 H10 N3 O2"  156.162 HIS y HISTIDINE                                N[C@@H](Cc1c[nH]c[nH+]1)C(O)=O                   ?                                     "L-PEPTIDE LINKING"           
"C6 H13 N O2"   131.173 ILE y ISOLEUCINE                               CC[C@H](C)[C@H](N)C(O)=O                         ?                                     "L-PEPTIDE LINKING"           
"C6 H13 N O2"   131.173 LEU y LEUCINE                                  CC(C)C[C@H](N)C(O)=O                             ?                                     "L-PEPTIDE LINKING"           
"C6 H15 N2 O2"  147.195 LYS y LYSINE                                   N[C@@H](CCCC[NH3+])C(O)=O                        ?                                     "L-PEPTIDE LINKING"           
"C6 H12 O6"     180.156 MAN y alpha-D-mannopyranose                    OC[C@H]1O[C@H](O)[C@@H](O)[C@@H](O)[C@@H]1O      "alpha-D-mannose; D-mannose; mannose" "D-saccharide, alpha linking" 
"C5 H11 N O2 S" 149.211 MET y METHIONINE                               CSCC[C@H](N)C(O)=O                               ?                                     "L-PEPTIDE LINKING"           
"C8 H15 N O6"   221.208 NAG y 2-acetamido-2-deoxy-beta-D-glucopyranose CC(=O)N[C@H]1[C@H](O)O[C@H](CO)[C@@H](O)[C@@H]1O 
;N-acetyl-beta-D-glucosamine; 2-acetamido-2-deoxy-beta-D-glucose; 2-acetamido-2-deoxy-D-glucose;
2-acetamido-2-deoxy-glucose; N-ACETYL-D-GLUCOSAMINE
;
"D-saccharide, beta linking"  
"C9 H11 N O2"   165.189 PHE y PHENYLALANINE                            N[C@@H](Cc1ccccc1)C(O)=O                         ?                                     "L-PEPTIDE LINKING"           
"C5 H9 N O2"    115.130 PRO y PROLINE                                  OC(=O)[C@@H]1CCCN1                               ?                                     "L-PEPTIDE LINKING"           
"C3 H7 N O3"    105.093 SER y SERINE                                   N[C@@H](CO)C(O)=O                                ?                                     "L-PEPTIDE LINKING"           
"C4 H9 N O3"    119.119 THR y THREONINE                                C[C@@H](O)[C@H](N)C(O)=O                         ?                                     "L-PEPTIDE LINKING"           
"C11 H12 N2 O2" 204.225 TRP y TRYPTOPHAN                               N[C@@H](Cc1c[nH]c2ccccc12)C(O)=O                 ?                                     "L-PEPTIDE LINKING"           
"C9 H11 N O3"   181.189 TYR y TYROSINE                                 N[C@@H](Cc1ccc(O)cc1)C(O)=O                      ?                                     "L-PEPTIDE LINKING"           
"C5 H11 N O2"   117.146 VAL y VALINE                                   CC(C)[C@H](N)C(O)=O                              ?                                     "L-PEPTIDE LINKING"           
#
_citation.book_publisher          ?
_citation.country                 UK
_citation.id                      primary
_citation.journal_full            Nature
_citation.journal_id_ASTM         NATUAS
_citation.journal_id_CSD          0006
_citation.journal_id_ISSN         0028-0836
_citation.journal_volume          ?
_citation.page_first              ?
_citation.page_last               ?
_citation.pdbx_database_id_DOI    ?
_citation.pdbx_database_id_PubMed ?
_citation.title                   "Accurate structure prediction of biomolecular interactions with AlphaFold 3"
_citation.year                    2024
#
loop_
_citation_author.citation_id
_citation_author.name
_citation_author.ordinal
primary "Google DeepMind" 1 
primary "Isomorphic Labs" 2 
#
loop_
_entity.id
_entity.pdbx_description
_entity.type
1 . polymer  
2 . branched 
3 . branched 
#
_entity_poly.entity_id      1
_entity_poly.pdbx_strand_id A
_entity_poly.type           polypeptide(L)
#
loop_
_entity_poly_seq.entity_id
_entity_poly_seq.hetero
_entity_poly_seq.mon_id
_entity_poly_seq.num
1 n PHE 1   
1 n GLU 2   
1 n MET 3   
1 n TRP 4   
1 n GLN 5   
1 n LEU 6   
1 n THR 7   
1 n ASP 8   
1 n ILE 9   
1 n HIS 10  
1 n LEU 11  
1 n ASP 12  
1 n PRO 13  
1 n MET 14  
1 n TYR 15  
1 n THR 16  
1 n VAL 17  
1 n GLY 18  
1 n SER 19  
1 n ASP 20  
1 n PRO 21  
1 n LEU 22  
1 n LYS 23  
1 n LEU 24  
1 n CYS 25  
1 n ARG 26  
1 n GLU 27  
1 n GLY 28  
1 n LYS 29  
1 n GLY 30  
1 n ASN 31  
1 n ALA 32  
1 n GLY 33  
1 n LYS 34  
1 n TYR 35  
1 n GLY 36  
1 n ASP 37  
1 n TYR 38  
1 n SER 39  
1 n CYS 40  
1 n ASP 41  
1 n ALA 42  
1 n ASN 43  
1 n MET 44  
1 n ALA 45  
1 n LEU 46  
1 n LEU 47  
1 n ASP 48  
1 n SER 49  
1 n LEU 50  
1 n VAL 51  
1 n LYS 52  
1 n PHE 53  
1 n ILE 54  
1 n LYS 55  
1 n ARG 56  
1 n ASN 57  
1 n THR 58  
1 n ASP 59  
1 n VAL 60  
1 n ASN 61  
1 n GLY 62  
1 n LYS 63  
1 n VAL 64  
1 n MET 65  
1 n VAL 66  
1 n TYR 67  
1 n ASN 68  
1 n GLY 69  
1 n ASP 70  
1 n ILE 71  
1 n VAL 72  
1 n SER 73  
1 n ARG 74  
1 n ALA 75  
1 n ILE 76  
1 n PRO 77  
1 n LYS 78  
1 n TYR 79  
1 n ASN 80  
1 n LEU 81  
1 n ASP 82  
1 n TYR 83  
1 n VAL 84  
1 n LYS 85  
1 n GLN 86  
1 n SER 87  
1 n ILE 88  
1 n VAL 89  
1 n ASN 90  
1 n ALA 91  
1 n THR 92  
1 n ALA 93  
1 n LEU 94  
1 n LEU 95  
1 n LYS 96  
1 n LYS 97  
1 n PHE 98  
1 n GLU 99  
1 n ASP 100 
1 n PHE 101 
1 n PHE 102 
1 n ILE 103 
1 n ILE 104 
1 n PRO 105 
1 n MET 106 
1 n LEU 107 
1 n GLY 108 
1 n ASN 109 
1 n HIS 110 
1 n ASP 111 
1 n VAL 112 
1 n TYR 113 
1 n PRO 114 
1 n ALA 115 
1 n ASN 116 
1 n GLN 117 
1 n MET 118 
1 n ALA 119 
1 n ILE 120 
1 n ASN 121 
1 n SER 122 
1 n GLN 123 
1 n TRP 124 
1 n ILE 125 
1 n PHE 126 
1 n GLN 127 
1 n PHE 128 
1 n ALA 129 
1 n ALA 130 
1 n GLU 131 
1 n GLN 132 
1 n PHE 133 
1 n ALA 134 
1 n PRO 135 
1 n PHE 136 
1 n LEU 137 
1 n SER 138 
1 n GLN 139 
1 n ASN 140 
1 n ALA 141 
1 n ILE 142 
1 n GLU 143 
1 n SER 144 
1 n PHE 145 
1 n LYS 146 
1 n HIS 147 
1 n GLY 148 
1 n GLY 149 
1 n TYR 150 
1 n TYR 151 
1 n THR 152 
1 n MET 153 
1 n PRO 154 
1 n PHE 155 
1 n PRO 156 
1 n ALA 157 
1 n HIS 158 
1 n LEU 159 
1 n GLY 160 
1 n ILE 161 
1 n LYS 162 
1 n VAL 163 
1 n PRO 164 
1 n LEU 165 
1 n ASN 166 
1 n ALA 167 
1 n VAL 168 
1 n VAL 169 
1 n LEU 170 
1 n ASN 171 
1 n THR 172 
1 n VAL 173 
1 n LEU 174 
1 n TYR 175 
1 n TYR 176 
1 n ASN 177 
1 n TYR 178 
1 n ASN 179 
1 n LYS 180 
1 n GLN 181 
1 n THR 182 
1 n MET 183 
1 n ASP 184 
1 n SER 185 
1 n THR 186 
1 n ASP 187 
1 n PRO 188 
1 n LEU 189 
1 n GLY 190 
1 n GLN 191 
1 n PHE 192 
1 n GLU 193 
1 n TRP 194 
1 n PHE 195 
1 n LYS 196 
1 n THR 197 
1 n VAL 198 
1 n MET 199 
1 n ASP 200 
1 n GLY 201 
1 n TYR 202 
1 n ARG 203 
1 n LYS 204 
1 n THR 205 
1 n GLY 206 
1 n GLN 207 
1 n ARG 208 
1 n ALA 209 
1 n ILE 210 
1 n VAL 211 
1 n SER 212 
1 n MET 213 
1 n HIS 214 
1 n ILE 215 
1 n CYS 216 
1 n PRO 217 
1 n GLY 218 
1 n VAL 219 
1 n ALA 220 
1 n GLU 221 
1 n ARG 222 
1 n PHE 223 
1 n ASN 224 
1 n TYR 225 
1 n SER 226 
1 n ASP 227 
1 n GLN 228 
1 n LEU 229 
1 n TYR 230 
1 n PRO 231 
1 n GLN 232 
1 n TYR 233 
1 n ASN 234 
1 n ASP 235 
1 n ARG 236 
1 n LEU 237 
1 n VAL 238 
1 n ASP 239 
1 n SER 240 
1 n LEU 241 
1 n ALA 242 
1 n GLU 243 
1 n TYR 244 
1 n ASN 245 
1 n ASP 246 
1 n VAL 247 
1 n ILE 248 
1 n LEU 249 
1 n GLY 250 
1 n VAL 251 
1 n LEU 252 
1 n CYS 253 
1 n GLY 254 
1 n HIS 255 
1 n LEU 256 
1 n HIS 257 
1 n THR 258 
1 n ASP 259 
1 n THR 260 
1 n PHE 261 
1 n ARG 262 
1 n ILE 263 
1 n LEU 264 
1 n SER 265 
1 n LYS 266 
1 n GLY 267 
1 n ASN 268 
1 n LYS 269 
1 n LYS 270 
1 n VAL 271 
1 n MET 272 
1 n ALA 273 
1 n PHE 274 
1 n ILE 275 
1 n GLY 276 
1 n PRO 277 
1 n SER 278 
1 n VAL 279 
1 n ASP 280 
1 n THR 281 
1 n TRP 282 
1 n LEU 283 
1 n GLY 284 
1 n THR 285 
1 n SER 286 
1 n PRO 287 
1 n SER 288 
1 n ILE 289 
1 n ARG 290 
1 n LYS 291 
1 n TYR 292 
1 n ASP 293 
1 n VAL 294 
1 n GLY 295 
1 n ASN 296 
1 n GLY 297 
1 n GLN 298 
1 n GLY 299 
1 n TYR 300 
1 n MET 301 
1 n LYS 302 
1 n GLU 303 
1 n PHE 304 
1 n LYS 305 
1 n ASN 306 
1 n TYR 307 
1 n PHE 308 
1 n ASN 309 
1 n TYR 310 
1 n GLY 311 
1 n SER 312 
1 n SER 313 
1 n SER 314 
1 n GLU 315 
1 n TYR 316 
1 n GLY 317 
1 n LEU 318 
1 n LYS 319 
1 n GLU 320 
1 n LEU 321 
1 n SER 322 
1 n PRO 323 
1 n LYS 324 
1 n GLU 325 
1 n PHE 326 
1 n GLU 327 
1 n ILE 328 
1 n LEU 329 
1 n ALA 330 
1 n ALA 331 
1 n ARG 332 
1 n MET 333 
1 n ASP 334 
1 n LYS 335 
1 n ASP 336 
1 n LEU 337 
1 n GLN 338 
1 n LEU 339 
1 n PHE 340 
1 n ASN 341 
1 n LYS 342 
1 n TYR 343 
1 n HIS 344 
1 n LEU 345 
1 n HIS 346 
1 n PHE 347 
1 n ARG 348 
1 n ALA 349 
1 n ASP 350 
1 n THR 351 
1 n PRO 352 
1 n GLY 353 
1 n PHE 354 
1 n THR 355 
#
_ma_data.content_type "model coordinates"
_ma_data.id           1
_ma_data.name         Model
#
_ma_model_list.data_id          1
_ma_model_list.model_group_id   1
_ma_model_list.model_group_name "AlphaFold-beta-20231127 (7a14c934-fe78-43c1-a552-7fb305b0ebd1 @ 2024-08-30 11:40:24)"
_ma_model_list.model_id         1
_ma_model_list.model_name       "Top ranked model"
_ma_model_list.model_type       "Ab initio model"
_ma_model_list.ordinal_id       1
#
loop_
_ma_protocol_step.method_type
_ma_protocol_step.ordinal_id
_ma_protocol_step.protocol_id
_ma_protocol_step.step_id
"coevolution MSA" 1 1 1 
"template search" 2 1 2 
modeling          3 1 3 
#
loop_
_ma_qa_metric.id
_ma_qa_metric.mode
_ma_qa_metric.name
_ma_qa_metric.software_group_id
_ma_qa_metric.type
1 global pLDDT 1 pLDDT 
2 local  pLDDT 1 pLDDT 
#
_ma_qa_metric_global.metric_id    1
_ma_qa_metric_global.metric_value 88.81
_ma_qa_metric_global.model_id     1
_ma_qa_metric_global.ordinal_id   1
#
_ma_software_group.group_id    1
_ma_software_group.ordinal_id  1
_ma_software_group.software_id 1
#
loop_
_ma_target_entity.data_id
_ma_target_entity.entity_id
_ma_target_entity.origin
1 1 . 
1 2 . 
1 3 . 
#
loop_
_ma_target_entity_instance.asym_id
_ma_target_entity_instance.details
_ma_target_entity_instance.entity_id
A . 1 
B . 2 
C . 3 
#
loop_
_pdbx_branch_scheme.asym_id
_pdbx_branch_scheme.auth_asym_id
_pdbx_branch_scheme.auth_seq_num
_pdbx_branch_scheme.entity_id
_pdbx_branch_scheme.hetero
_pdbx_branch_scheme.mon_id
_pdbx_branch_scheme.num
_pdbx_branch_scheme.pdb_asym_id
_pdbx_branch_scheme.pdb_ins_code
_pdbx_branch_scheme.pdb_seq_num
B B 1 2 n NAG 1 B . 1 
B B 2 2 n NAG 2 B . 2 
B B 3 2 n MAN 3 B . 3 
B B 4 2 n MAN 4 B . 4 
B B 5 2 n MAN 5 B . 5 
B B 6 2 n MAN 6 B . 6 
B B 7 2 n MAN 7 B . 7 
B B 8 2 n MAN 8 B . 8 
C C 1 3 n NAG 1 C . 1 
C C 2 3 n NAG 2 C . 2 
C C 3 3 n MAN 3 C . 3 
C C 4 3 n MAN 4 C . 4 
C C 5 3 n MAN 5 C . 5 
C C 6 3 n MAN 6 C . 6 
C C 7 3 n MAN 7 C . 7 
C C 8 3 n MAN 8 C . 8 
#
loop_
_pdbx_data_usage.details
_pdbx_data_usage.id
_pdbx_data_usage.type
_pdbx_data_usage.url
;NON-COMMERCIAL USE ONLY, BY USING THIS FILE YOU AGREE TO THE TERMS OF USE FOUND
AT alphafoldserver.com/output-terms.
;
1 license    ? 
;THE INFORMATION IS NOT INTENDED FOR, HAS NOT BEEN VALIDATED FOR, AND IS NOT
APPROVED FOR CLINICAL USE. IT SHOULD NOT BE USED FOR CLINICAL PURPOSE OR RELIED
ON FOR MEDICAL OR OTHER PROFESSIONAL ADVICE. IT IS THEORETICAL MODELLING ONLY
AND CAUTION SHOULD BE EXERCISED IN ITS USE. IT IS PROVIDED "AS-IS" WITHOUT ANY
WARRANTY OF ANY KIND, WHETHER EXPRESSED OR IMPLIED. NO WARRANTY IS GIVEN THAT
USE OF THE INFORMATION SHALL NOT INFRINGE THE RIGHTS OF ANY THIRD PARTY.
;
2 disclaimer ? 
#
loop_
_pdbx_poly_seq_scheme.asym_id
_pdbx_poly_seq_scheme.auth_seq_num
_pdbx_poly_seq_scheme.entity_id
_pdbx_poly_seq_scheme.hetero
_pdbx_poly_seq_scheme.mon_id
_pdbx_poly_seq_scheme.pdb_ins_code
_pdbx_poly_seq_scheme.pdb_seq_num
_pdbx_poly_seq_scheme.pdb_strand_id
_pdbx_poly_seq_scheme.seq_id
A 1   1 n PHE . 1   A 1   
A 2   1 n GLU . 2   A 2   
A 3   1 n MET . 3   A 3   
A 4   1 n TRP . 4   A 4   
A 5   1 n GLN . 5   A 5   
A 6   1 n LEU . 6   A 6   
A 7   1 n THR . 7   A 7   
A 8   1 n ASP . 8   A 8   
A 9   1 n ILE . 9   A 9   
A 10  1 n HIS . 10  A 10  
A 11  1 n LEU . 11  A 11  
A 12  1 n ASP . 12  A 12  
A 13  1 n PRO . 13  A 13  
A 14  1 n MET . 14  A 14  
A 15  1 n TYR . 15  A 15  
A 16  1 n THR . 16  A 16  
A 17  1 n VAL . 17  A 17  
A 18  1 n GLY . 18  A 18  
A 19  1 n SER . 19  A 19  
A 20  1 n ASP . 20  A 20  
A 21  1 n PRO . 21  A 21  
A 22  1 n LEU . 22  A 22  
A 23  1 n LYS . 23  A 23  
A 24  1 n LEU . 24  A 24  
A 25  1 n CYS . 25  A 25  
A 26  1 n ARG . 26  A 26  
A 27  1 n GLU . 27  A 27  
A 28  1 n GLY . 28  A 28  
A 29  1 n LYS . 29  A 29  
A 30  1 n GLY . 30  A 30  
A 31  1 n ASN . 31  A 31  
A 32  1 n ALA . 32  A 32  
A 33  1 n GLY . 33  A 33  
A 34  1 n LYS . 34  A 34  
A 35  1 n TYR . 35  A 35  
A 36  1 n GLY . 36  A 36  
A 37  1 n ASP . 37  A 37  
A 38  1 n TYR . 38  A 38  
A 39  1 n SER . 39  A 39  
A 40  1 n CYS . 40  A 40  
A 41  1 n ASP . 41  A 41  
A 42  1 n ALA . 42  A 42  
A 43  1 n ASN . 43  A 43  
A 44  1 n MET . 44  A 44  
A 45  1 n ALA . 45  A 45  
A 46  1 n LEU . 46  A 46  
A 47  1 n LEU . 47  A 47  
A 48  1 n ASP . 48  A 48  
A 49  1 n SER . 49  A 49  
A 50  1 n LEU . 50  A 50  
A 51  1 n VAL . 51  A 51  
A 52  1 n LYS . 52  A 52  
A 53  1 n PHE . 53  A 53  
A 54  1 n ILE . 54  A 54  
A 55  1 n LYS . 55  A 55  
A 56  1 n ARG . 56  A 56  
A 57  1 n ASN . 57  A 57  
A 58  1 n THR . 58  A 58  
A 59  1 n ASP . 59  A 59  
A 60  1 n VAL . 60  A 60  
A 61  1 n ASN . 61  A 61  
A 62  1 n GLY . 62  A 62  
A 63  1 n LYS . 63  A 63  
A 64  1 n VAL . 64  A 64  
A 65  1 n MET . 65  A 65  
A 66  1 n VAL . 66  A 66  
A 67  1 n TYR . 67  A 67  
A 68  1 n ASN . 68  A 68  
A 69  1 n GLY . 69  A 69  
A 70  1 n ASP . 70  A 70  
A 71  1 n ILE . 71  A 71  
A 72  1 n VAL . 72  A 72  
A 73  1 n SER . 73  A 73  
A 74  1 n ARG . 74  A 74  
A 75  1 n ALA . 75  A 75  
A 76  1 n ILE . 76  A 76  
A 77  1 n PRO . 77  A 77  
A 78  1 n LYS . 78  A 78  
A 79  1 n TYR . 79  A 79  
A 80  1 n ASN . 80  A 80  
A 81  1 n LEU . 81  A 81  
A 82  1 n ASP . 82  A 82  
A 83  1 n TYR . 83  A 83  
A 84  1 n VAL . 84  A 84  
A 85  1 n LYS . 85  A 85  
A 86  1 n GLN . 86  A 86  
A 87  1 n SER . 87  A 87  
A 88  1 n ILE . 88  A 88  
A 89  1 n VAL . 89  A 89  
A 90  1 n ASN . 90  A 90  
A 91  1 n ALA . 91  A 91  
A 92  1 n THR . 92  A 92  
A 93  1 n ALA . 93  A 93  
A 94  1 n LEU . 94  A 94  
A 95  1 n LEU . 95  A 95  
A 96  1 n LYS . 96  A 96  
A 97  1 n LYS . 97  A 97  
A 98  1 n PHE . 98  A 98  
A 99  1 n GLU . 99  A 99  
A 100 1 n ASP . 100 A 100 
A 101 1 n PHE . 101 A 101 
A 102 1 n PHE . 102 A 102 
A 103 1 n ILE . 103 A 103 
A 104 1 n ILE . 104 A 104 
A 105 1 n PRO . 105 A 105 
A 106 1 n MET . 106 A 106 
A 107 1 n LEU . 107 A 107 
A 108 1 n GLY . 108 A 108 
A 109 1 n ASN . 109 A 109 
A 110 1 n HIS . 110 A 110 
A 111 1 n ASP . 111 A 111 
A 112 1 n VAL . 112 A 112 
A 113 1 n TYR . 113 A 113 
A 114 1 n PRO . 114 A 114 
A 115 1 n ALA . 115 A 115 
A 116 1 n ASN . 116 A 116 
A 117 1 n GLN . 117 A 117 
A 118 1 n MET . 118 A 118 
A 119 1 n ALA . 119 A 119 
A 120 1 n ILE . 120 A 120 
A 121 1 n ASN . 121 A 121 
A 122 1 n SER . 122 A 122 
A 123 1 n GLN . 123 A 123 
A 124 1 n TRP . 124 A 124 
A 125 1 n ILE . 125 A 125 
A 126 1 n PHE . 126 A 126 
A 127 1 n GLN . 127 A 127 
A 128 1 n PHE . 128 A 128 
A 129 1 n ALA . 129 A 129 
A 130 1 n ALA . 130 A 130 
A 131 1 n GLU . 131 A 131 
A 132 1 n GLN . 132 A 132 
A 133 1 n PHE . 133 A 133 
A 134 1 n ALA . 134 A 134 
A 135 1 n PRO . 135 A 135 
A 136 1 n PHE . 136 A 136 
A 137 1 n LEU . 137 A 137 
A 138 1 n SER . 138 A 138 
A 139 1 n GLN . 139 A 139 
A 140 1 n ASN . 140 A 140 
A 141 1 n ALA . 141 A 141 
A 142 1 n ILE . 142 A 142 
A 143 1 n GLU . 143 A 143 
A 144 1 n SER . 144 A 144 
A 145 1 n PHE . 145 A 145 
A 146 1 n LYS . 146 A 146 
A 147 1 n HIS . 147 A 147 
A 148 1 n GLY . 148 A 148 
A 149 1 n GLY . 149 A 149 
A 150 1 n TYR . 150 A 150 
A 151 1 n TYR . 151 A 151 
A 152 1 n THR . 152 A 152 
A 153 1 n MET . 153 A 153 
A 154 1 n PRO . 154 A 154 
A 155 1 n PHE . 155 A 155 
A 156 1 n PRO . 156 A 156 
A 157 1 n ALA . 157 A 157 
A 158 1 n HIS . 158 A 158 
A 159 1 n LEU . 159 A 159 
A 160 1 n GLY . 160 A 160 
A 161 1 n ILE . 161 A 161 
A 162 1 n LYS . 162 A 162 
A 163 1 n VAL . 163 A 163 
A 164 1 n PRO . 164 A 164 
A 165 1 n LEU . 165 A 165 
A 166 1 n ASN . 166 A 166 
A 167 1 n ALA . 167 A 167 
A 168 1 n VAL . 168 A 168 
A 169 1 n VAL . 169 A 169 
A 170 1 n LEU . 170 A 170 
A 171 1 n ASN . 171 A 171 
A 172 1 n THR . 172 A 172 
A 173 1 n VAL . 173 A 173 
A 174 1 n LEU . 174 A 174 
A 175 1 n TYR . 175 A 175 
A 176 1 n TYR . 176 A 176 
A 177 1 n ASN . 177 A 177 
A 178 1 n TYR . 178 A 178 
A 179 1 n ASN . 179 A 179 
A 180 1 n LYS . 180 A 180 
A 181 1 n GLN . 181 A 181 
A 182 1 n THR . 182 A 182 
A 183 1 n MET . 183 A 183 
A 184 1 n ASP . 184 A 184 
A 185 1 n SER . 185 A 185 
A 186 1 n THR . 186 A 186 
A 187 1 n ASP . 187 A 187 
A 188 1 n PRO . 188 A 188 
A 189 1 n LEU . 189 A 189 
A 190 1 n GLY . 190 A 190 
A 191 1 n GLN . 191 A 191 
A 192 1 n PHE . 192 A 192 
A 193 1 n GLU . 193 A 193 
A 194 1 n TRP . 194 A 194 
A 195 1 n PHE . 195 A 195 
A 196 1 n LYS . 196 A 196 
A 197 1 n THR . 197 A 197 
A 198 1 n VAL . 198 A 198 
A 199 1 n MET . 199 A 199 
A 200 1 n ASP . 200 A 200 
A 201 1 n GLY . 201 A 201 
A 202 1 n TYR . 202 A 202 
A 203 1 n ARG . 203 A 203 
A 204 1 n LYS . 204 A 204 
A 205 1 n THR . 205 A 205 
A 206 1 n GLY . 206 A 206 
A 207 1 n GLN . 207 A 207 
A 208 1 n ARG . 208 A 208 
A 209 1 n ALA . 209 A 209 
A 210 1 n ILE . 210 A 210 
A 211 1 n VAL . 211 A 211 
A 212 1 n SER . 212 A 212 
A 213 1 n MET . 213 A 213 
A 214 1 n HIS . 214 A 214 
A 215 1 n ILE . 215 A 215 
A 216 1 n CYS . 216 A 216 
A 217 1 n PRO . 217 A 217 
A 218 1 n GLY . 218 A 218 
A 219 1 n VAL . 219 A 219 
A 220 1 n ALA . 220 A 220 
A 221 1 n GLU . 221 A 221 
A 222 1 n ARG . 222 A 222 
A 223 1 n PHE . 223 A 223 
A 224 1 n ASN . 224 A 224 
A 225 1 n TYR . 225 A 225 
A 226 1 n SER . 226 A 226 
A 227 1 n ASP . 227 A 227 
A 228 1 n GLN . 228 A 228 
A 229 1 n LEU . 229 A 229 
A 230 1 n TYR . 230 A 230 
A 231 1 n PRO . 231 A 231 
A 232 1 n GLN . 232 A 232 
A 233 1 n TYR . 233 A 233 
A 234 1 n ASN . 234 A 234 
A 235 1 n ASP . 235 A 235 
A 236 1 n ARG . 236 A 236 
A 237 1 n LEU . 237 A 237 
A 238 1 n VAL . 238 A 238 
A 239 1 n ASP . 239 A 239 
A 240 1 n SER . 240 A 240 
A 241 1 n LEU . 241 A 241 
A 242 1 n ALA . 242 A 242 
A 243 1 n GLU . 243 A 243 
A 244 1 n TYR . 244 A 244 
A 245 1 n ASN . 245 A 245 
A 246 1 n ASP . 246 A 246 
A 247 1 n VAL . 247 A 247 
A 248 1 n ILE . 248 A 248 
A 249 1 n LEU . 249 A 249 
A 250 1 n GLY . 250 A 250 
A 251 1 n VAL . 251 A 251 
A 252 1 n LEU . 252 A 252 
A 253 1 n CYS . 253 A 253 
A 254 1 n GLY . 254 A 254 
A 255 1 n HIS . 255 A 255 
A 256 1 n LEU . 256 A 256 
A 257 1 n HIS . 257 A 257 
A 258 1 n THR . 258 A 258 
A 259 1 n ASP . 259 A 259 
A 260 1 n THR . 260 A 260 
A 261 1 n PHE . 261 A 261 
A 262 1 n ARG . 262 A 262 
A 263 1 n ILE . 263 A 263 
A 264 1 n LEU . 264 A 264 
A 265 1 n SER . 265 A 265 
A 266 1 n LYS . 266 A 266 
A 267 1 n GLY . 267 A 267 
A 268 1 n ASN . 268 A 268 
A 269 1 n LYS . 269 A 269 
A 270 1 n LYS . 270 A 270 
A 271 1 n VAL . 271 A 271 
A 272 1 n MET . 272 A 272 
A 273 1 n ALA . 273 A 273 
A 274 1 n PHE . 274 A 274 
A 275 1 n ILE . 275 A 275 
A 276 1 n GLY . 276 A 276 
A 277 1 n PRO . 277 A 277 
A 278 1 n SER . 278 A 278 
A 279 1 n VAL . 279 A 279 
A 280 1 n ASP . 280 A 280 
A 281 1 n THR . 281 A 281 
A 282 1 n TRP . 282 A 282 
A 283 1 n LEU . 283 A 283 
A 284 1 n GLY . 284 A 284 
A 285 1 n THR . 285 A 285 
A 286 1 n SER . 286 A 286 
A 287 1 n PRO . 287 A 287 
A 288 1 n SER . 288 A 288 
A 289 1 n ILE . 289 A 289 
A 290 1 n ARG . 290 A 290 
A 291 1 n LYS . 291 A 291 
A 292 1 n TYR . 292 A 292 
A 293 1 n ASP . 293 A 293 
A 294 1 n VAL . 294 A 294 
A 295 1 n GLY . 295 A 295 
A 296 1 n ASN . 296 A 296 
A 297 1 n GLY . 297 A 297 
A 298 1 n GLN . 298 A 298 
A 299 1 n GLY . 299 A 299 
A 300 1 n TYR . 300 A 300 
A 301 1 n MET . 301 A 301 
A 302 1 n LYS . 302 A 302 
A 303 1 n GLU . 303 A 303 
A 304 1 n PHE . 304 A 304 
A 305 1 n LYS . 305 A 305 
A 306 1 n ASN . 306 A 306 
A 307 1 n TYR . 307 A 307 
A 308 1 n PHE . 308 A 308 
A 309 1 n ASN . 309 A 309 
A 310 1 n TYR . 310 A 310 
A 311 1 n GLY . 311 A 311 
A 312 1 n SER . 312 A 312 
A 313 1 n SER . 313 A 313 
A 314 1 n SER . 314 A 314 
A 315 1 n GLU . 315 A 315 
A 316 1 n TYR . 316 A 316 
A 317 1 n GLY . 317 A 317 
A 318 1 n LEU . 318 A 318 
A 319 1 n LYS . 319 A 319 
A 320 1 n GLU . 320 A 320 
A 321 1 n LEU . 321 A 321 
A 322 1 n SER . 322 A 322 
A 323 1 n PRO . 323 A 323 
A 324 1 n LYS . 324 A 324 
A 325 1 n GLU . 325 A 325 
A 326 1 n PHE . 326 A 326 
A 327 1 n GLU . 327 A 327 
A 328 1 n ILE . 328 A 328 
A 329 1 n LEU . 329 A 329 
A 330 1 n ALA . 330 A 330 
A 331 1 n ALA . 331 A 331 
A 332 1 n ARG . 332 A 332 
A 333 1 n MET . 333 A 333 
A 334 1 n ASP . 334 A 334 
A 335 1 n LYS . 335 A 335 
A 336 1 n ASP . 336 A 336 
A 337 1 n LEU . 337 A 337 
A 338 1 n GLN . 338 A 338 
A 339 1 n LEU . 339 A 339 
A 340 1 n PHE . 340 A 340 
A 341 1 n ASN . 341 A 341 
A 342 1 n LYS . 342 A 342 
A 343 1 n TYR . 343 A 343 
A 344 1 n HIS . 344 A 344 
A 345 1 n LEU . 345 A 345 
A 346 1 n HIS . 346 A 346 
A 347 1 n PHE . 347 A 347 
A 348 1 n ARG . 348 A 348 
A 349 1 n ALA . 349 A 349 
A 350 1 n ASP . 350 A 350 
A 351 1 n THR . 351 A 351 
A 352 1 n PRO . 352 A 352 
A 353 1 n GLY . 353 A 353 
A 354 1 n PHE . 354 A 354 
A 355 1 n THR . 355 A 355 
#
_software.classification other
_software.date           ?
_software.description    "Structure prediction"
_software.name           AlphaFold
_software.pdbx_ordinal   1
_software.type           package
_software.version        "AlphaFold-beta-20231127 (7a14c934-fe78-43c1-a552-7fb305b0ebd1 @ 2024-08-30 11:40:24)"
#
loop_
_struct_asym.entity_id
_struct_asym.id
1 A 
2 B 
3 C 
#
loop_
_struct_conn.conn_type_id
_struct_conn.id
_struct_conn.pdbx_ptnr1_PDB_ins_code
_struct_conn.pdbx_ptnr1_label_alt_id
_struct_conn.pdbx_ptnr2_PDB_ins_code
_struct_conn.pdbx_ptnr2_label_alt_id
_struct_conn.pdbx_role
_struct_conn.pdbx_value_order
_struct_conn.ptnr1_auth_asym_id
_struct_conn.ptnr1_auth_seq_id
_struct_conn.ptnr1_label_asym_id
_struct_conn.ptnr1_label_atom_id
_struct_conn.ptnr1_label_comp_id
_struct_conn.ptnr1_label_seq_id
_struct_conn.ptnr1_symmetry
_struct_conn.ptnr2_auth_asym_id
_struct_conn.ptnr2_auth_seq_id
_struct_conn.ptnr2_label_asym_id
_struct_conn.ptnr2_label_atom_id
_struct_conn.ptnr2_label_comp_id
_struct_conn.ptnr2_label_seq_id
_struct_conn.ptnr2_symmetry
covale covale1  ? ? ? ? ? ? B 1 B C1 NAG . 1_555 A 90  A ND2 ASN 90  1_555 
covale covale2  ? ? ? ? ? ? C 1 C C1 NAG . 1_555 A 224 A ND2 ASN 224 1_555 
covale covale3  ? ? ? ? ? ? B 1 B O4 NAG . 1_555 B 2   B C1  NAG .   1_555 
covale covale4  ? ? ? ? ? ? B 2 B O4 NAG . 1_555 B 3   B C1  MAN .   1_555 
covale covale5  ? ? ? ? ? ? B 3 B O2 MAN . 1_555 B 4   B C1  MAN .   1_555 
covale covale6  ? ? ? ? ? ? B 4 B O2 MAN . 1_555 B 5   B C1  MAN .   1_555 
covale covale7  ? ? ? ? ? ? B 4 B O6 MAN . 1_555 B 6   B C1  MAN .   1_555 
covale covale8  ? ? ? ? ? ? B 6 B O2 MAN . 1_555 B 7   B C1  MAN .   1_555 
covale covale9  ? ? ? ? ? ? B 6 B O6 MAN . 1_555 B 8   B C1  MAN .   1_555 
covale covale10 ? ? ? ? ? ? C 1 C O4 NAG . 1_555 C 2   C C1  NAG .   1_555 
covale covale11 ? ? ? ? ? ? C 2 C O4 NAG . 1_555 C 3   C C1  MAN .   1_555 
covale covale12 ? ? ? ? ? ? C 3 C O2 MAN . 1_555 C 4   C C1  MAN .   1_555 
covale covale13 ? ? ? ? ? ? C 4 C O2 MAN . 1_555 C 5   C C1  MAN .   1_555 
covale covale14 ? ? ? ? ? ? C 4 C O6 MAN . 1_555 C 6   C C1  MAN .   1_555 
covale covale15 ? ? ? ? ? ? C 6 C O2 MAN . 1_555 C 7   C C1  MAN .   1_555 
covale covale16 ? ? ? ? ? ? C 6 C O6 MAN . 1_555 C 8   C C1  MAN .   1_555 
#
_struct_conn_type.criteria  ?
_struct_conn_type.id        covale
_struct_conn_type.reference ?
#
loop_
_atom_site.group_PDB
_atom_site.id
_atom_site.type_symbol
_atom_site.label_atom_id
_atom_site.label_alt_id
_atom_site.label_comp_id
_atom_site.label_asym_id
_atom_site.label_entity_id
_atom_site.label_seq_id
_atom_site.pdbx_PDB_ins_code
_atom_site.Cartn_x
_atom_site.Cartn_y
_atom_site.Cartn_z
_atom_site.occupancy
_atom_site.B_iso_or_equiv
_atom_site.auth_seq_id
_atom_site.auth_asym_id
_atom_site.pdbx_PDB_model_num
ATOM   1    N N   . PHE A 1 1   ? 1.036   13.501  -15.595 1.00 95.12 1   A 1 
ATOM   2    C CA  . PHE A 1 1   ? 1.333   13.971  -14.241 1.00 96.57 1   A 1 
ATOM   3    C C   . PHE A 1 1   ? 2.071   12.892  -13.459 1.00 97.08 1   A 1 
ATOM   4    O O   . PHE A 1 1   ? 2.181   11.747  -13.923 1.00 96.35 1   A 1 
ATOM   5    C CB  . PHE A 1 1   ? 0.055   14.400  -13.508 1.00 95.27 1   A 1 
ATOM   6    C CG  . PHE A 1 1   ? -0.875  13.264  -13.170 1.00 95.97 1   A 1 
ATOM   7    C CD1 . PHE A 1 1   ? -1.772  12.765  -14.103 1.00 95.41 1   A 1 
ATOM   8    C CD2 . PHE A 1 1   ? -0.880  12.712  -11.888 1.00 94.93 1   A 1 
ATOM   9    C CE1 . PHE A 1 1   ? -2.644  11.739  -13.783 1.00 93.32 1   A 1 
ATOM   10   C CE2 . PHE A 1 1   ? -1.746  11.688  -11.564 1.00 93.42 1   A 1 
ATOM   11   C CZ  . PHE A 1 1   ? -2.631  11.203  -12.514 1.00 94.42 1   A 1 
ATOM   12   N N   . GLU A 1 2   ? 2.596   13.248  -12.286 1.00 96.97 2   A 1 
ATOM   13   C CA  . GLU A 1 2   ? 3.314   12.314  -11.441 1.00 97.06 2   A 1 
ATOM   14   C C   . GLU A 1 2   ? 2.554   12.105  -10.125 1.00 97.46 2   A 1 
ATOM   15   O O   . GLU A 1 2   ? 1.818   12.984  -9.673  1.00 97.06 2   A 1 
ATOM   16   C CB  . GLU A 1 2   ? 4.735   12.804  -11.173 1.00 96.07 2   A 1 
ATOM   17   C CG  . GLU A 1 2   ? 5.604   12.816  -12.418 1.00 91.71 2   A 1 
ATOM   18   C CD  . GLU A 1 2   ? 7.028   13.279  -12.141 1.00 89.16 2   A 1 
ATOM   19   O OE1 . GLU A 1 2   ? 7.212   14.134  -11.261 1.00 82.06 2   A 1 
ATOM   20   O OE2 . GLU A 1 2   ? 7.953   12.780  -12.812 1.00 81.23 2   A 1 
ATOM   21   N N   . MET A 1 3   ? 2.771   10.934  -9.510  1.00 97.81 3   A 1 
ATOM   22   C CA  . MET A 1 3   ? 2.013   10.559  -8.325  1.00 98.08 3   A 1 
ATOM   23   C C   . MET A 1 3   ? 2.881   9.760   -7.359  1.00 98.16 3   A 1 
ATOM   24   O O   . MET A 1 3   ? 3.461   8.748   -7.734  1.00 97.83 3   A 1 
ATOM   25   C CB  . MET A 1 3   ? 0.777   9.740   -8.722  1.00 97.74 3   A 1 
ATOM   26   C CG  . MET A 1 3   ? -0.041  9.229   -7.558  1.00 97.11 3   A 1 
ATOM   27   S SD  . MET A 1 3   ? -1.568  8.414   -8.104  1.00 96.27 3   A 1 
ATOM   28   C CE  . MET A 1 3   ? -0.904  6.987   -8.968  1.00 89.53 3   A 1 
ATOM   29   N N   . TRP A 1 4   ? 2.954   10.214  -6.106  1.00 98.23 4   A 1 
ATOM   30   C CA  . TRP A 1 4   ? 3.702   9.515   -5.072  1.00 98.37 4   A 1 
ATOM   31   C C   . TRP A 1 4   ? 2.882   8.371   -4.475  1.00 98.53 4   A 1 
ATOM   32   O O   . TRP A 1 4   ? 1.650   8.434   -4.425  1.00 98.29 4   A 1 
ATOM   33   C CB  . TRP A 1 4   ? 4.096   10.482  -3.950  1.00 98.13 4   A 1 
ATOM   34   C CG  . TRP A 1 4   ? 5.038   11.555  -4.379  1.00 98.00 4   A 1 
ATOM   35   C CD1 . TRP A 1 4   ? 4.722   12.802  -4.849  1.00 97.26 4   A 1 
ATOM   36   C CD2 . TRP A 1 4   ? 6.476   11.501  -4.369  1.00 97.80 4   A 1 
ATOM   37   N NE1 . TRP A 1 4   ? 5.858   13.513  -5.129  1.00 96.98 4   A 1 
ATOM   38   C CE2 . TRP A 1 4   ? 6.951   12.740  -4.846  1.00 97.39 4   A 1 
ATOM   39   C CE3 . TRP A 1 4   ? 7.404   10.520  -4.007  1.00 97.34 4   A 1 
ATOM   40   C CZ2 . TRP A 1 4   ? 8.315   13.024  -4.965  1.00 96.83 4   A 1 
ATOM   41   C CZ3 . TRP A 1 4   ? 8.760   10.802  -4.133  1.00 96.67 4   A 1 
ATOM   42   C CH2 . TRP A 1 4   ? 9.196   12.042  -4.607  1.00 96.42 4   A 1 
ATOM   43   N N   . GLN A 1 5   ? 3.584   7.317   -4.017  1.00 98.03 5   A 1 
ATOM   44   C CA  . GLN A 1 5   ? 2.947   6.241   -3.260  1.00 97.94 5   A 1 
ATOM   45   C C   . GLN A 1 5   ? 3.646   6.132   -1.905  1.00 97.76 5   A 1 
ATOM   46   O O   . GLN A 1 5   ? 4.801   5.737   -1.834  1.00 96.99 5   A 1 
ATOM   47   C CB  . GLN A 1 5   ? 3.026   4.915   -4.007  1.00 97.60 5   A 1 
ATOM   48   C CG  . GLN A 1 5   ? 2.327   3.776   -3.264  1.00 97.05 5   A 1 
ATOM   49   C CD  . GLN A 1 5   ? 2.487   2.433   -3.954  1.00 97.27 5   A 1 
ATOM   50   O OE1 . GLN A 1 5   ? 3.379   2.237   -4.779  1.00 92.49 5   A 1 
ATOM   51   N NE2 . GLN A 1 5   ? 1.619   1.482   -3.604  1.00 91.48 5   A 1 
ATOM   52   N N   . LEU A 1 6   ? 2.926   6.474   -0.856  1.00 98.08 6   A 1 
ATOM   53   C CA  . LEU A 1 6   ? 3.436   6.469   0.510   1.00 97.82 6   A 1 
ATOM   54   C C   . LEU A 1 6   ? 2.717   5.363   1.275   1.00 97.78 6   A 1 
ATOM   55   O O   . LEU A 1 6   ? 1.502   5.435   1.469   1.00 96.67 6   A 1 
ATOM   56   C CB  . LEU A 1 6   ? 3.178   7.831   1.157   1.00 97.37 6   A 1 
ATOM   57   C CG  . LEU A 1 6   ? 3.553   8.012   2.627   1.00 96.61 6   A 1 
ATOM   58   C CD1 . LEU A 1 6   ? 5.042   7.831   2.835   1.00 94.83 6   A 1 
ATOM   59   C CD2 . LEU A 1 6   ? 3.103   9.391   3.107   1.00 94.57 6   A 1 
ATOM   60   N N   . THR A 1 7   ? 3.455   4.344   1.713   1.00 96.93 7   A 1 
ATOM   61   C CA  . THR A 1 7   ? 2.798   3.179   2.298   1.00 96.83 7   A 1 
ATOM   62   C C   . THR A 1 7   ? 3.547   2.581   3.482   1.00 96.64 7   A 1 
ATOM   63   O O   . THR A 1 7   ? 4.779   2.622   3.531   1.00 95.60 7   A 1 
ATOM   64   C CB  . THR A 1 7   ? 2.549   2.092   1.229   1.00 95.75 7   A 1 
ATOM   65   O OG1 . THR A 1 7   ? 1.714   1.070   1.768   1.00 90.54 7   A 1 
ATOM   66   C CG2 . THR A 1 7   ? 3.859   1.491   0.746   1.00 91.33 7   A 1 
ATOM   67   N N   . ASP A 1 8   ? 2.781   2.042   4.429   1.00 96.78 8   A 1 
ATOM   68   C CA  . ASP A 1 8   ? 3.296   1.264   5.552   1.00 96.96 8   A 1 
ATOM   69   C C   . ASP A 1 8   ? 4.373   2.004   6.343   1.00 97.05 8   A 1 
ATOM   70   O O   . ASP A 1 8   ? 5.529   1.597   6.395   1.00 95.67 8   A 1 
ATOM   71   C CB  . ASP A 1 8   ? 3.797   -0.089  5.066   1.00 96.51 8   A 1 
ATOM   72   C CG  . ASP A 1 8   ? 2.671   -0.938  4.516   1.00 95.78 8   A 1 
ATOM   73   O OD1 . ASP A 1 8   ? 1.942   -1.551  5.315   1.00 92.06 8   A 1 
ATOM   74   O OD2 . ASP A 1 8   ? 2.503   -0.977  3.278   1.00 92.72 8   A 1 
ATOM   75   N N   . ILE A 1 9   ? 3.954   3.098   6.971   1.00 96.24 9   A 1 
ATOM   76   C CA  . ILE A 1 9   ? 4.861   3.919   7.767   1.00 95.78 9   A 1 
ATOM   77   C C   . ILE A 1 9   ? 5.148   3.271   9.115   1.00 95.34 9   A 1 
ATOM   78   O O   . ILE A 1 9   ? 6.303   3.175   9.531   1.00 93.57 9   A 1 
ATOM   79   C CB  . ILE A 1 9   ? 4.280   5.329   7.971   1.00 95.58 9   A 1 
ATOM   80   C CG1 . ILE A 1 9   ? 4.114   6.035   6.619   1.00 93.75 9   A 1 
ATOM   81   C CG2 . ILE A 1 9   ? 5.176   6.146   8.897   1.00 93.40 9   A 1 
ATOM   82   C CD1 . ILE A 1 9   ? 3.385   7.361   6.705   1.00 91.98 9   A 1 
ATOM   83   N N   . HIS A 1 10  ? 4.108   2.809   9.807   1.00 95.60 10  A 1 
ATOM   84   C CA  . HIS A 1 10  ? 4.222   2.226   11.140  1.00 95.40 10  A 1 
ATOM   85   C C   . HIS A 1 10  ? 5.067   3.102   12.062  1.00 95.42 10  A 1 
ATOM   86   O O   . HIS A 1 10  ? 6.124   2.695   12.551  1.00 93.57 10  A 1 
ATOM   87   C CB  . HIS A 1 10  ? 4.790   0.813   11.068  1.00 94.74 10  A 1 
ATOM   88   C CG  . HIS A 1 10  ? 3.915   -0.161  10.333  1.00 94.79 10  A 1 
ATOM   89   N ND1 . HIS A 1 10  ? 2.845   -0.786  10.914  1.00 90.53 10  A 1 
ATOM   90   C CD2 . HIS A 1 10  ? 3.966   -0.606  9.055   1.00 91.26 10  A 1 
ATOM   91   C CE1 . HIS A 1 10  ? 2.259   -1.586  10.035  1.00 91.85 10  A 1 
ATOM   92   N NE2 . HIS A 1 10  ? 2.922   -1.494  8.903   1.00 92.32 10  A 1 
ATOM   93   N N   . LEU A 1 11  ? 4.589   4.315   12.286  1.00 95.79 11  A 1 
ATOM   94   C CA  . LEU A 1 11  ? 5.327   5.318   13.044  1.00 95.61 11  A 1 
ATOM   95   C C   . LEU A 1 11  ? 5.327   5.018   14.540  1.00 95.48 11  A 1 
ATOM   96   O O   . LEU A 1 11  ? 4.264   4.862   15.150  1.00 94.14 11  A 1 
ATOM   97   C CB  . LEU A 1 11  ? 4.736   6.707   12.804  1.00 94.56 11  A 1 
ATOM   98   C CG  . LEU A 1 11  ? 5.333   7.851   13.626  1.00 92.34 11  A 1 
ATOM   99   C CD1 . LEU A 1 11  ? 6.802   8.029   13.301  1.00 88.68 11  A 1 
ATOM   100  C CD2 . LEU A 1 11  ? 4.558   9.131   13.390  1.00 88.01 11  A 1 
ATOM   101  N N   . ASP A 1 12  ? 6.511   4.967   15.131  1.00 94.71 12  A 1 
ATOM   102  C CA  . ASP A 1 12  ? 6.658   4.841   16.573  1.00 94.37 12  A 1 
ATOM   103  C C   . ASP A 1 12  ? 7.076   6.185   17.149  1.00 94.30 12  A 1 
ATOM   104  O O   . ASP A 1 12  ? 8.227   6.596   16.989  1.00 93.52 12  A 1 
ATOM   105  C CB  . ASP A 1 12  ? 7.690   3.772   16.925  1.00 93.42 12  A 1 
ATOM   106  C CG  . ASP A 1 12  ? 7.803   3.536   18.424  1.00 92.52 12  A 1 
ATOM   107  O OD1 . ASP A 1 12  ? 7.116   4.230   19.203  1.00 90.45 12  A 1 
ATOM   108  O OD2 . ASP A 1 12  ? 8.578   2.649   18.825  1.00 89.57 12  A 1 
ATOM   109  N N   . PRO A 1 13  ? 6.175   6.875   17.837  1.00 93.37 13  A 1 
ATOM   110  C CA  . PRO A 1 13  ? 6.488   8.199   18.368  1.00 92.34 13  A 1 
ATOM   111  C C   . PRO A 1 13  ? 7.502   8.163   19.505  1.00 92.42 13  A 1 
ATOM   112  O O   . PRO A 1 13  ? 8.042   9.202   19.876  1.00 91.13 13  A 1 
ATOM   113  C CB  . PRO A 1 13  ? 5.131   8.714   18.851  1.00 91.08 13  A 1 
ATOM   114  C CG  . PRO A 1 13  ? 4.369   7.483   19.193  1.00 89.61 13  A 1 
ATOM   115  C CD  . PRO A 1 13  ? 4.797   6.470   18.160  1.00 92.21 13  A 1 
ATOM   116  N N   . MET A 1 14  ? 7.763   6.982   20.057  1.00 92.85 14  A 1 
ATOM   117  C CA  . MET A 1 14  ? 8.649   6.857   21.208  1.00 92.44 14  A 1 
ATOM   118  C C   . MET A 1 14  ? 10.058  6.403   20.829  1.00 93.65 14  A 1 
ATOM   119  O O   . MET A 1 14  ? 10.894  6.182   21.709  1.00 93.03 14  A 1 
ATOM   120  C CB  . MET A 1 14  ? 8.058   5.898   22.239  1.00 90.75 14  A 1 
ATOM   121  C CG  . MET A 1 14  ? 6.774   6.402   22.858  1.00 86.20 14  A 1 
ATOM   122  S SD  . MET A 1 14  ? 6.229   5.390   24.236  1.00 78.30 14  A 1 
ATOM   123  C CE  . MET A 1 14  ? 7.589   5.594   25.381  1.00 68.90 14  A 1 
ATOM   124  N N   . TYR A 1 15  ? 10.328  6.272   19.530  1.00 93.25 15  A 1 
ATOM   125  C CA  . TYR A 1 15  ? 11.663  5.892   19.074  1.00 94.04 15  A 1 
ATOM   126  C C   . TYR A 1 15  ? 12.709  6.829   19.684  1.00 94.25 15  A 1 
ATOM   127  O O   . TYR A 1 15  ? 12.562  8.047   19.631  1.00 92.78 15  A 1 
ATOM   128  C CB  . TYR A 1 15  ? 11.743  5.932   17.554  1.00 94.15 15  A 1 
ATOM   129  C CG  . TYR A 1 15  ? 13.066  5.433   16.998  1.00 95.38 15  A 1 
ATOM   130  C CD1 . TYR A 1 15  ? 14.197  6.242   17.002  1.00 94.88 15  A 1 
ATOM   131  C CD2 . TYR A 1 15  ? 13.173  4.163   16.451  1.00 95.05 15  A 1 
ATOM   132  C CE1 . TYR A 1 15  ? 15.403  5.788   16.499  1.00 94.53 15  A 1 
ATOM   133  C CE2 . TYR A 1 15  ? 14.378  3.703   15.936  1.00 94.68 15  A 1 
ATOM   134  C CZ  . TYR A 1 15  ? 15.492  4.513   15.965  1.00 95.54 15  A 1 
ATOM   135  O OH  . TYR A 1 15  ? 16.689  4.075   15.456  1.00 94.98 15  A 1 
ATOM   136  N N   . THR A 1 16  ? 13.755  6.242   20.248  1.00 94.94 16  A 1 
ATOM   137  C CA  . THR A 1 16  ? 14.799  7.014   20.916  1.00 95.48 16  A 1 
ATOM   138  C C   . THR A 1 16  ? 16.170  6.686   20.322  1.00 96.12 16  A 1 
ATOM   139  O O   . THR A 1 16  ? 16.596  5.529   20.354  1.00 95.88 16  A 1 
ATOM   140  C CB  . THR A 1 16  ? 14.806  6.737   22.422  1.00 94.88 16  A 1 
ATOM   141  O OG1 . THR A 1 16  ? 13.533  7.056   22.977  1.00 91.18 16  A 1 
ATOM   142  C CG2 . THR A 1 16  ? 15.883  7.563   23.116  1.00 91.02 16  A 1 
ATOM   143  N N   . VAL A 1 17  ? 16.843  7.685   19.793  1.00 96.60 17  A 1 
ATOM   144  C CA  . VAL A 1 17  ? 18.181  7.501   19.238  1.00 96.98 17  A 1 
ATOM   145  C C   . VAL A 1 17  ? 19.136  7.030   20.331  1.00 97.08 17  A 1 
ATOM   146  O O   . VAL A 1 17  ? 19.113  7.549   21.443  1.00 96.19 17  A 1 
ATOM   147  C CB  . VAL A 1 17  ? 18.695  8.800   18.604  1.00 96.37 17  A 1 
ATOM   148  C CG1 . VAL A 1 17  ? 20.121  8.618   18.090  1.00 94.04 17  A 1 
ATOM   149  C CG2 . VAL A 1 17  ? 17.779  9.234   17.468  1.00 94.46 17  A 1 
ATOM   150  N N   . GLY A 1 18  ? 19.966  6.044   20.006  1.00 96.87 18  A 1 
ATOM   151  C CA  . GLY A 1 18  ? 20.935  5.526   20.956  1.00 97.02 18  A 1 
ATOM   152  C C   . GLY A 1 18  ? 20.390  4.464   21.886  1.00 97.64 18  A 1 
ATOM   153  O O   . GLY A 1 18  ? 21.101  3.982   22.765  1.00 96.57 18  A 1 
ATOM   154  N N   . SER A 1 19  ? 19.131  4.093   21.702  1.00 96.85 19  A 1 
ATOM   155  C CA  . SER A 1 19  ? 18.508  3.063   22.519  1.00 96.67 19  A 1 
ATOM   156  C C   . SER A 1 19  ? 18.833  1.670   21.982  1.00 96.76 19  A 1 
ATOM   157  O O   . SER A 1 19  ? 19.559  1.522   20.995  1.00 96.25 19  A 1 
ATOM   158  C CB  . SER A 1 19  ? 16.996  3.269   22.585  1.00 95.98 19  A 1 
ATOM   159  O OG  . SER A 1 19  ? 16.420  3.159   21.300  1.00 93.55 19  A 1 
ATOM   160  N N   . ASP A 1 20  ? 18.291  0.644   22.642  1.00 95.63 20  A 1 
ATOM   161  C CA  . ASP A 1 20  ? 18.550  -0.749  22.307  1.00 95.24 20  A 1 
ATOM   162  C C   . ASP A 1 20  ? 17.536  -1.256  21.276  1.00 94.59 20  A 1 
ATOM   163  O O   . ASP A 1 20  ? 16.339  -1.319  21.578  1.00 93.96 20  A 1 
ATOM   164  C CB  . ASP A 1 20  ? 18.478  -1.599  23.578  1.00 95.08 20  A 1 
ATOM   165  C CG  . ASP A 1 20  ? 18.890  -3.044  23.352  1.00 94.72 20  A 1 
ATOM   166  O OD1 . ASP A 1 20  ? 19.144  -3.434  22.202  1.00 92.88 20  A 1 
ATOM   167  O OD2 . ASP A 1 20  ? 18.957  -3.794  24.350  1.00 92.95 20  A 1 
ATOM   168  N N   . PRO A 1 21  ? 17.976  -1.618  20.070  1.00 94.83 21  A 1 
ATOM   169  C CA  . PRO A 1 21  ? 17.057  -2.147  19.053  1.00 93.02 21  A 1 
ATOM   170  C C   . PRO A 1 21  ? 16.316  -3.400  19.511  1.00 92.14 21  A 1 
ATOM   171  O O   . PRO A 1 21  ? 15.209  -3.660  19.051  1.00 90.47 21  A 1 
ATOM   172  C CB  . PRO A 1 21  ? 17.979  -2.459  17.871  1.00 91.84 21  A 1 
ATOM   173  C CG  . PRO A 1 21  ? 19.112  -1.503  18.029  1.00 92.02 21  A 1 
ATOM   174  C CD  . PRO A 1 21  ? 19.330  -1.414  19.519  1.00 94.53 21  A 1 
ATOM   175  N N   . LEU A 1 22  ? 16.914  -4.175  20.428  1.00 93.57 22  A 1 
ATOM   176  C CA  . LEU A 1 22  ? 16.255  -5.363  20.957  1.00 92.10 22  A 1 
ATOM   177  C C   . LEU A 1 22  ? 15.158  -5.006  21.949  1.00 91.48 22  A 1 
ATOM   178  O O   . LEU A 1 22  ? 14.385  -5.870  22.359  1.00 89.59 22  A 1 
ATOM   179  C CB  . LEU A 1 22  ? 17.276  -6.294  21.618  1.00 91.75 22  A 1 
ATOM   180  C CG  . LEU A 1 22  ? 18.334  -6.879  20.682  1.00 88.46 22  A 1 
ATOM   181  C CD1 . LEU A 1 22  ? 19.296  -7.771  21.454  1.00 83.96 22  A 1 
ATOM   182  C CD2 . LEU A 1 22  ? 17.677  -7.655  19.554  1.00 83.31 22  A 1 
ATOM   183  N N   . LYS A 1 23  ? 15.084  -3.730  22.329  1.00 91.68 23  A 1 
ATOM   184  C CA  . LYS A 1 23  ? 14.023  -3.233  23.190  1.00 91.41 23  A 1 
ATOM   185  C C   . LYS A 1 23  ? 13.160  -2.228  22.429  1.00 91.50 23  A 1 
ATOM   186  O O   . LYS A 1 23  ? 12.744  -1.202  22.973  1.00 89.96 23  A 1 
ATOM   187  C CB  . LYS A 1 23  ? 14.600  -2.609  24.469  1.00 91.50 23  A 1 
ATOM   188  C CG  . LYS A 1 23  ? 15.296  -3.611  25.370  1.00 90.93 23  A 1 
ATOM   189  C CD  . LYS A 1 23  ? 15.794  -2.955  26.651  1.00 85.74 23  A 1 
ATOM   190  C CE  . LYS A 1 23  ? 16.432  -3.976  27.577  1.00 81.02 23  A 1 
ATOM   191  N NZ  . LYS A 1 23  ? 15.489  -5.030  28.005  1.00 71.83 23  A 1 
ATOM   192  N N   . LEU A 1 24  ? 12.910  -2.536  21.156  1.00 91.64 24  A 1 
ATOM   193  C CA  . LEU A 1 24  ? 12.021  -1.764  20.288  1.00 91.12 24  A 1 
ATOM   194  C C   . LEU A 1 24  ? 12.516  -0.338  20.031  1.00 92.27 24  A 1 
ATOM   195  O O   . LEU A 1 24  ? 11.748  0.521   19.621  1.00 90.86 24  A 1 
ATOM   196  C CB  . LEU A 1 24  ? 10.598  -1.717  20.858  1.00 88.92 24  A 1 
ATOM   197  C CG  . LEU A 1 24  ? 9.958   -3.073  21.174  1.00 85.41 24  A 1 
ATOM   198  C CD1 . LEU A 1 24  ? 8.574   -2.879  21.769  1.00 81.28 24  A 1 
ATOM   199  C CD2 . LEU A 1 24  ? 9.884   -3.928  19.917  1.00 80.37 24  A 1 
ATOM   200  N N   . CYS A 1 25  ? 13.803  -0.100  20.270  1.00 92.51 25  A 1 
ATOM   201  C CA  . CYS A 1 25  ? 14.394  1.225   20.095  1.00 93.43 25  A 1 
ATOM   202  C C   . CYS A 1 25  ? 13.709  2.280   20.966  1.00 93.61 25  A 1 
ATOM   203  O O   . CYS A 1 25  ? 13.604  3.443   20.575  1.00 92.54 25  A 1 
ATOM   204  C CB  . CYS A 1 25  ? 14.343  1.655   18.623  1.00 93.45 25  A 1 
ATOM   205  S SG  . CYS A 1 25  ? 15.265  0.590   17.494  1.00 92.93 25  A 1 
ATOM   206  N N   . ARG A 1 26  ? 13.253  1.871   22.152  1.00 93.36 26  A 1 
ATOM   207  C CA  . ARG A 1 26  ? 12.541  2.787   23.043  1.00 92.44 26  A 1 
ATOM   208  C C   . ARG A 1 26  ? 13.272  3.030   24.358  1.00 92.55 26  A 1 
ATOM   209  O O   . ARG A 1 26  ? 13.051  4.048   25.007  1.00 90.38 26  A 1 
ATOM   210  C CB  . ARG A 1 26  ? 11.137  2.256   23.336  1.00 90.68 26  A 1 
ATOM   211  C CG  . ARG A 1 26  ? 10.221  2.253   22.136  1.00 88.39 26  A 1 
ATOM   212  C CD  . ARG A 1 26  ? 8.848   1.694   22.486  1.00 85.20 26  A 1 
ATOM   213  N NE  . ARG A 1 26  ? 7.930   1.766   21.362  1.00 81.93 26  A 1 
ATOM   214  C CZ  . ARG A 1 26  ? 6.698   1.287   21.367  1.00 78.84 26  A 1 
ATOM   215  N NH1 . ARG A 1 26  ? 6.222   0.688   22.444  1.00 74.96 26  A 1 
ATOM   216  N NH2 . ARG A 1 26  ? 5.936   1.403   20.295  1.00 72.35 26  A 1 
ATOM   217  N N   . GLU A 1 27  ? 14.129  2.099   24.748  1.00 93.14 27  A 1 
ATOM   218  C CA  . GLU A 1 27  ? 14.817  2.204   26.023  1.00 93.38 27  A 1 
ATOM   219  C C   . GLU A 1 27  ? 16.162  1.493   25.968  1.00 94.97 27  A 1 
ATOM   220  O O   . GLU A 1 27  ? 16.522  0.893   24.947  1.00 94.19 27  A 1 
ATOM   221  C CB  . GLU A 1 27  ? 13.957  1.623   27.152  1.00 90.26 27  A 1 
ATOM   222  C CG  . GLU A 1 27  ? 13.534  0.189   26.918  1.00 82.26 27  A 1 
ATOM   223  C CD  . GLU A 1 27  ? 12.566  -0.306  27.987  1.00 80.53 27  A 1 
ATOM   224  O OE1 . GLU A 1 27  ? 13.021  -0.898  28.971  1.00 74.18 27  A 1 
ATOM   225  O OE2 . GLU A 1 27  ? 11.362  -0.076  27.809  1.00 74.30 27  A 1 
ATOM   226  N N   . GLY A 1 28  ? 16.919  1.582   27.071  1.00 93.96 28  A 1 
ATOM   227  C CA  . GLY A 1 28  ? 18.219  0.963   27.131  1.00 95.08 28  A 1 
ATOM   228  C C   . GLY A 1 28  ? 19.249  1.740   26.330  1.00 96.48 28  A 1 
ATOM   229  O O   . GLY A 1 28  ? 18.996  2.860   25.887  1.00 95.07 28  A 1 
ATOM   230  N N   . LYS A 1 29  ? 20.407  1.128   26.143  1.00 96.35 29  A 1 
ATOM   231  C CA  . LYS A 1 29  ? 21.501  1.748   25.403  1.00 96.83 29  A 1 
ATOM   232  C C   . LYS A 1 29  ? 21.936  0.827   24.273  1.00 97.02 29  A 1 
ATOM   233  O O   . LYS A 1 29  ? 22.140  -0.368  24.483  1.00 94.71 29  A 1 
ATOM   234  C CB  . LYS A 1 29  ? 22.678  2.038   26.341  1.00 95.76 29  A 1 
ATOM   235  C CG  . LYS A 1 29  ? 23.880  2.664   25.666  1.00 85.10 29  A 1 
ATOM   236  C CD  . LYS A 1 29  ? 24.996  2.928   26.662  1.00 78.93 29  A 1 
ATOM   237  C CE  . LYS A 1 29  ? 26.240  3.481   25.982  1.00 68.96 29  A 1 
ATOM   238  N NZ  . LYS A 1 29  ? 25.969  4.765   25.279  1.00 59.21 29  A 1 
ATOM   239  N N   . GLY A 1 30  ? 22.063  1.389   23.080  1.00 96.77 30  A 1 
ATOM   240  C CA  . GLY A 1 30  ? 22.454  0.600   21.934  1.00 96.65 30  A 1 
ATOM   241  C C   . GLY A 1 30  ? 22.743  1.455   20.719  1.00 97.26 30  A 1 
ATOM   242  O O   . GLY A 1 30  ? 23.079  2.630   20.845  1.00 95.77 30  A 1 
ATOM   243  N N   . ASN A 1 31  ? 22.592  0.858   19.545  1.00 96.74 31  A 1 
ATOM   244  C CA  . ASN A 1 31  ? 22.982  1.499   18.299  1.00 96.13 31  A 1 
ATOM   245  C C   . ASN A 1 31  ? 21.808  1.989   17.460  1.00 96.83 31  A 1 
ATOM   246  O O   . ASN A 1 31  ? 21.940  2.179   16.256  1.00 94.81 31  A 1 
ATOM   247  C CB  . ASN A 1 31  ? 23.843  0.541   17.472  1.00 93.76 31  A 1 
ATOM   248  C CG  . ASN A 1 31  ? 25.167  0.230   18.135  1.00 83.96 31  A 1 
ATOM   249  O OD1 . ASN A 1 31  ? 25.787  1.094   18.741  1.00 71.20 31  A 1 
ATOM   250  N ND2 . ASN A 1 31  ? 25.594  -1.015  18.034  1.00 72.22 31  A 1 
ATOM   251  N N   . ALA A 1 32  ? 20.653  2.192   18.080  1.00 95.60 32  A 1 
ATOM   252  C CA  . ALA A 1 32  ? 19.497  2.724   17.360  1.00 95.72 32  A 1 
ATOM   253  C C   . ALA A 1 32  ? 19.881  4.042   16.698  1.00 96.20 32  A 1 
ATOM   254  O O   . ALA A 1 32  ? 20.277  4.993   17.371  1.00 95.46 32  A 1 
ATOM   255  C CB  . ALA A 1 32  ? 18.325  2.920   18.314  1.00 95.28 32  A 1 
ATOM   256  N N   . GLY A 1 33  ? 19.783  4.095   15.372  1.00 96.37 33  A 1 
ATOM   257  C CA  . GLY A 1 33  ? 20.269  5.221   14.607  1.00 96.07 33  A 1 
ATOM   258  C C   . GLY A 1 33  ? 19.327  6.408   14.546  1.00 96.70 33  A 1 
ATOM   259  O O   . GLY A 1 33  ? 18.161  6.319   14.928  1.00 96.08 33  A 1 
ATOM   260  N N   . LYS A 1 34  ? 19.837  7.516   14.029  1.00 96.85 34  A 1 
ATOM   261  C CA  . LYS A 1 34  ? 19.057  8.745   13.923  1.00 96.86 34  A 1 
ATOM   262  C C   . LYS A 1 34  ? 17.800  8.560   13.079  1.00 96.81 34  A 1 
ATOM   263  O O   . LYS A 1 34  ? 16.738  9.077   13.424  1.00 95.85 34  A 1 
ATOM   264  C CB  . LYS A 1 34  ? 19.913  9.868   13.329  1.00 96.43 34  A 1 
ATOM   265  C CG  . LYS A 1 34  ? 19.162  11.175  13.121  1.00 91.72 34  A 1 
ATOM   266  C CD  . LYS A 1 34  ? 20.060  12.253  12.535  1.00 87.53 34  A 1 
ATOM   267  C CE  . LYS A 1 34  ? 19.307  13.548  12.334  1.00 80.27 34  A 1 
ATOM   268  N NZ  . LYS A 1 34  ? 20.171  14.612  11.752  1.00 71.25 34  A 1 
ATOM   269  N N   . TYR A 1 35  ? 17.923  7.803   11.981  1.00 96.74 35  A 1 
ATOM   270  C CA  . TYR A 1 35  ? 16.820  7.635   11.040  1.00 96.41 35  A 1 
ATOM   271  C C   . TYR A 1 35  ? 16.160  6.267   11.111  1.00 96.25 35  A 1 
ATOM   272  O O   . TYR A 1 35  ? 15.339  5.929   10.262  1.00 93.75 35  A 1 
ATOM   273  C CB  . TYR A 1 35  ? 17.295  7.918   9.610   1.00 96.10 35  A 1 
ATOM   274  C CG  . TYR A 1 35  ? 17.774  9.337   9.412   1.00 96.33 35  A 1 
ATOM   275  C CD1 . TYR A 1 35  ? 16.867  10.389  9.406   1.00 94.82 35  A 1 
ATOM   276  C CD2 . TYR A 1 35  ? 19.109  9.621   9.229   1.00 95.12 35  A 1 
ATOM   277  C CE1 . TYR A 1 35  ? 17.294  11.688  9.227   1.00 94.04 35  A 1 
ATOM   278  C CE2 . TYR A 1 35  ? 19.547  10.921  9.045   1.00 94.13 35  A 1 
ATOM   279  C CZ  . TYR A 1 35  ? 18.632  11.954  9.046   1.00 94.57 35  A 1 
ATOM   280  O OH  . TYR A 1 35  ? 19.054  13.247  8.862   1.00 92.76 35  A 1 
ATOM   281  N N   . GLY A 1 36  ? 16.499  5.481   12.128  1.00 95.84 36  A 1 
ATOM   282  C CA  . GLY A 1 36  ? 15.840  4.202   12.322  1.00 95.64 36  A 1 
ATOM   283  C C   . GLY A 1 36  ? 16.783  3.030   12.495  1.00 96.09 36  A 1 
ATOM   284  O O   . GLY A 1 36  ? 18.002  3.190   12.592  1.00 94.97 36  A 1 
ATOM   285  N N   . ASP A 1 37  ? 16.187  1.844   12.547  1.00 94.72 37  A 1 
ATOM   286  C CA  . ASP A 1 37  ? 16.913  0.593   12.713  1.00 94.46 37  A 1 
ATOM   287  C C   . ASP A 1 37  ? 16.086  -0.508  12.073  1.00 93.90 37  A 1 
ATOM   288  O O   . ASP A 1 37  ? 14.855  -0.485  12.144  1.00 92.32 37  A 1 
ATOM   289  C CB  . ASP A 1 37  ? 17.140  0.296   14.196  1.00 93.96 37  A 1 
ATOM   290  C CG  . ASP A 1 37  ? 18.070  -0.877  14.414  1.00 93.33 37  A 1 
ATOM   291  O OD1 . ASP A 1 37  ? 17.605  -2.034  14.292  1.00 90.12 37  A 1 
ATOM   292  O OD2 . ASP A 1 37  ? 19.257  -0.652  14.704  1.00 90.00 37  A 1 
ATOM   293  N N   . TYR A 1 38  ? 16.753  -1.485  11.454  1.00 93.27 38  A 1 
ATOM   294  C CA  . TYR A 1 38  ? 16.038  -2.550  10.750  1.00 92.13 38  A 1 
ATOM   295  C C   . TYR A 1 38  ? 15.207  -3.442  11.673  1.00 91.15 38  A 1 
ATOM   296  O O   . TYR A 1 38  ? 14.408  -4.250  11.191  1.00 87.71 38  A 1 
ATOM   297  C CB  . TYR A 1 38  ? 17.022  -3.408  9.950   1.00 91.04 38  A 1 
ATOM   298  C CG  . TYR A 1 38  ? 17.625  -2.697  8.752   1.00 90.47 38  A 1 
ATOM   299  C CD1 . TYR A 1 38  ? 16.815  -2.229  7.731   1.00 88.87 38  A 1 
ATOM   300  C CD2 . TYR A 1 38  ? 18.994  -2.502  8.651   1.00 89.18 38  A 1 
ATOM   301  C CE1 . TYR A 1 38  ? 17.355  -1.575  6.635   1.00 88.11 38  A 1 
ATOM   302  C CE2 . TYR A 1 38  ? 19.546  -1.860  7.554   1.00 87.76 38  A 1 
ATOM   303  C CZ  . TYR A 1 38  ? 18.720  -1.399  6.554   1.00 88.84 38  A 1 
ATOM   304  O OH  . TYR A 1 38  ? 19.260  -0.762  5.464   1.00 86.15 38  A 1 
ATOM   305  N N   . SER A 1 39  ? 15.390  -3.305  12.971  1.00 91.51 39  A 1 
ATOM   306  C CA  . SER A 1 39  ? 14.628  -4.077  13.948  1.00 91.07 39  A 1 
ATOM   307  C C   . SER A 1 39  ? 13.491  -3.271  14.569  1.00 91.56 39  A 1 
ATOM   308  O O   . SER A 1 39  ? 12.800  -3.767  15.464  1.00 88.65 39  A 1 
ATOM   309  C CB  . SER A 1 39  ? 15.546  -4.600  15.057  1.00 89.50 39  A 1 
ATOM   310  O OG  . SER A 1 39  ? 16.531  -5.472  14.536  1.00 82.90 39  A 1 
ATOM   311  N N   . CYS A 1 40  ? 13.294  -2.042  14.107  1.00 93.19 40  A 1 
ATOM   312  C CA  . CYS A 1 40  ? 12.320  -1.146  14.714  1.00 93.66 40  A 1 
ATOM   313  C C   . CYS A 1 40  ? 11.439  -0.456  13.682  1.00 93.95 40  A 1 
ATOM   314  O O   . CYS A 1 40  ? 11.791  -0.363  12.509  1.00 92.65 40  A 1 
ATOM   315  C CB  . CYS A 1 40  ? 13.035  -0.097  15.569  1.00 93.37 40  A 1 
ATOM   316  S SG  . CYS A 1 40  ? 13.993  -0.794  16.937  1.00 92.59 40  A 1 
ATOM   317  N N   . ASP A 1 41  ? 10.277  0.031   14.136  1.00 94.02 41  A 1 
ATOM   318  C CA  . ASP A 1 41  ? 9.395   0.804   13.280  1.00 94.44 41  A 1 
ATOM   319  C C   . ASP A 1 41  ? 9.953   2.202   13.041  1.00 94.98 41  A 1 
ATOM   320  O O   . ASP A 1 41  ? 10.884  2.636   13.718  1.00 93.77 41  A 1 
ATOM   321  C CB  . ASP A 1 41  ? 7.992   0.875   13.878  1.00 93.26 41  A 1 
ATOM   322  C CG  . ASP A 1 41  ? 7.171   -0.374  13.605  1.00 92.38 41  A 1 
ATOM   323  O OD1 . ASP A 1 41  ? 7.362   -0.987  12.543  1.00 89.26 41  A 1 
ATOM   324  O OD2 . ASP A 1 41  ? 6.333   -0.725  14.451  1.00 88.89 41  A 1 
ATOM   325  N N   . ALA A 1 42  ? 9.379   2.908   12.075  1.00 95.33 42  A 1 
ATOM   326  C CA  . ALA A 1 42  ? 9.880   4.202   11.642  1.00 95.60 42  A 1 
ATOM   327  C C   . ALA A 1 42  ? 9.800   5.256   12.751  1.00 95.79 42  A 1 
ATOM   328  O O   . ALA A 1 42  ? 8.907   5.216   13.597  1.00 94.46 42  A 1 
ATOM   329  C CB  . ALA A 1 42  ? 9.124   4.677   10.413  1.00 95.04 42  A 1 
ATOM   330  N N   . ASN A 1 43  ? 10.730  6.211   12.727  1.00 95.50 43  A 1 
ATOM   331  C CA  . ASN A 1 43  ? 10.752  7.289   13.705  1.00 95.39 43  A 1 
ATOM   332  C C   . ASN A 1 43  ? 10.423  8.638   13.070  1.00 96.04 43  A 1 
ATOM   333  O O   . ASN A 1 43  ? 10.335  8.767   11.854  1.00 95.12 43  A 1 
ATOM   334  C CB  . ASN A 1 43  ? 12.102  7.340   14.436  1.00 93.40 43  A 1 
ATOM   335  C CG  . ASN A 1 43  ? 13.240  7.801   13.552  1.00 94.32 43  A 1 
ATOM   336  O OD1 . ASN A 1 43  ? 13.121  7.888   12.337  1.00 87.34 43  A 1 
ATOM   337  N ND2 . ASN A 1 43  ? 14.372  8.115   14.181  1.00 89.11 43  A 1 
ATOM   338  N N   . MET A 1 44  ? 10.239  9.637   13.913  1.00 96.72 44  A 1 
ATOM   339  C CA  . MET A 1 44  ? 9.852   10.965  13.434  1.00 96.30 44  A 1 
ATOM   340  C C   . MET A 1 44  ? 10.936  11.622  12.592  1.00 96.90 44  A 1 
ATOM   341  O O   . MET A 1 44  ? 10.638  12.326  11.629  1.00 96.56 44  A 1 
ATOM   342  C CB  . MET A 1 44  ? 9.490   11.867  14.615  1.00 95.13 44  A 1 
ATOM   343  C CG  . MET A 1 44  ? 8.197   11.486  15.304  1.00 87.73 44  A 1 
ATOM   344  S SD  . MET A 1 44  ? 7.769   12.628  16.636  1.00 82.56 44  A 1 
ATOM   345  C CE  . MET A 1 44  ? 6.222   11.923  17.213  1.00 72.59 44  A 1 
ATOM   346  N N   . ALA A 1 45  ? 12.201  11.409  12.942  1.00 96.62 45  A 1 
ATOM   347  C CA  . ALA A 1 45  ? 13.300  11.996  12.191  1.00 96.94 45  A 1 
ATOM   348  C C   . ALA A 1 45  ? 13.279  11.525  10.743  1.00 97.20 45  A 1 
ATOM   349  O O   . ALA A 1 45  ? 13.501  12.306  9.812   1.00 96.51 45  A 1 
ATOM   350  C CB  . ALA A 1 45  ? 14.636  11.659  12.847  1.00 96.75 45  A 1 
ATOM   351  N N   . LEU A 1 46  ? 13.010  10.239  10.545  1.00 96.92 46  A 1 
ATOM   352  C CA  . LEU A 1 46  ? 12.911  9.678   9.206   1.00 96.90 46  A 1 
ATOM   353  C C   . LEU A 1 46  ? 11.773  10.329  8.433   1.00 97.14 46  A 1 
ATOM   354  O O   . LEU A 1 46  ? 11.933  10.689  7.263   1.00 96.84 46  A 1 
ATOM   355  C CB  . LEU A 1 46  ? 12.710  8.163   9.271   1.00 96.60 46  A 1 
ATOM   356  C CG  . LEU A 1 46  ? 12.488  7.456   7.930   1.00 95.67 46  A 1 
ATOM   357  C CD1 . LEU A 1 46  ? 13.703  7.600   7.038   1.00 94.07 46  A 1 
ATOM   358  C CD2 . LEU A 1 46  ? 12.151  5.989   8.157   1.00 93.93 46  A 1 
ATOM   359  N N   . LEU A 1 47  ? 10.624  10.494  9.079   1.00 97.20 47  A 1 
ATOM   360  C CA  . LEU A 1 47  ? 9.477   11.103  8.420   1.00 97.10 47  A 1 
ATOM   361  C C   . LEU A 1 47  ? 9.724   12.566  8.091   1.00 97.36 47  A 1 
ATOM   362  O O   . LEU A 1 47  ? 9.320   13.036  7.029   1.00 96.79 47  A 1 
ATOM   363  C CB  . LEU A 1 47  ? 8.216   10.958  9.280   1.00 96.31 47  A 1 
ATOM   364  C CG  . LEU A 1 47  ? 7.656   9.549   9.418   1.00 90.75 47  A 1 
ATOM   365  C CD1 . LEU A 1 47  ? 6.276   9.601   10.057  1.00 85.76 47  A 1 
ATOM   366  C CD2 . LEU A 1 47  ? 7.589   8.848   8.073   1.00 85.79 47  A 1 
ATOM   367  N N   . ASP A 1 48  ? 10.378  13.295  8.989   1.00 97.55 48  A 1 
ATOM   368  C CA  . ASP A 1 48  ? 10.727  14.685  8.718   1.00 97.38 48  A 1 
ATOM   369  C C   . ASP A 1 48  ? 11.585  14.785  7.464   1.00 97.43 48  A 1 
ATOM   370  O O   . ASP A 1 48  ? 11.360  15.633  6.601   1.00 96.99 48  A 1 
ATOM   371  C CB  . ASP A 1 48  ? 11.470  15.301  9.910   1.00 96.87 48  A 1 
ATOM   372  C CG  . ASP A 1 48  ? 10.555  15.578  11.089  1.00 90.73 48  A 1 
ATOM   373  O OD1 . ASP A 1 48  ? 9.321   15.595  10.911  1.00 86.21 48  A 1 
ATOM   374  O OD2 . ASP A 1 48  ? 11.086  15.790  12.201  1.00 84.97 48  A 1 
ATOM   375  N N   . SER A 1 49  ? 12.573  13.895  7.361   1.00 97.25 49  A 1 
ATOM   376  C CA  . SER A 1 49  ? 13.449  13.855  6.191   1.00 97.08 49  A 1 
ATOM   377  C C   . SER A 1 49  ? 12.662  13.487  4.940   1.00 97.25 49  A 1 
ATOM   378  O O   . SER A 1 49  ? 12.862  14.064  3.873   1.00 96.64 49  A 1 
ATOM   379  C CB  . SER A 1 49  ? 14.584  12.855  6.417   1.00 96.38 49  A 1 
ATOM   380  O OG  . SER A 1 49  ? 15.418  12.768  5.289   1.00 84.25 49  A 1 
ATOM   381  N N   . LEU A 1 50  ? 11.749  12.517  5.067   1.00 97.27 50  A 1 
ATOM   382  C CA  . LEU A 1 50  ? 10.952  12.057  3.942   1.00 97.05 50  A 1 
ATOM   383  C C   . LEU A 1 50  ? 10.027  13.148  3.415   1.00 97.41 50  A 1 
ATOM   384  O O   . LEU A 1 50  ? 9.932   13.355  2.203   1.00 97.23 50  A 1 
ATOM   385  C CB  . LEU A 1 50  ? 10.140  10.826  4.344   1.00 96.49 50  A 1 
ATOM   386  C CG  . LEU A 1 50  ? 9.253   10.214  3.247   1.00 94.61 50  A 1 
ATOM   387  C CD1 . LEU A 1 50  ? 10.107  9.752   2.084   1.00 91.11 50  A 1 
ATOM   388  C CD2 . LEU A 1 50  ? 8.438   9.064   3.812   1.00 90.44 50  A 1 
ATOM   389  N N   . VAL A 1 51  ? 9.351   13.844  4.317   1.00 97.59 51  A 1 
ATOM   390  C CA  . VAL A 1 51  ? 8.461   14.931  3.924   1.00 97.55 51  A 1 
ATOM   391  C C   . VAL A 1 51  ? 9.243   16.000  3.167   1.00 97.65 51  A 1 
ATOM   392  O O   . VAL A 1 51  ? 8.813   16.477  2.114   1.00 97.37 51  A 1 
ATOM   393  C CB  . VAL A 1 51  ? 7.759   15.548  5.150   1.00 97.32 51  A 1 
ATOM   394  C CG1 . VAL A 1 51  ? 7.035   16.836  4.772   1.00 96.01 51  A 1 
ATOM   395  C CG2 . VAL A 1 51  ? 6.781   14.551  5.757   1.00 96.24 51  A 1 
ATOM   396  N N   . LYS A 1 52  ? 10.405  16.372  3.704   1.00 97.77 52  A 1 
ATOM   397  C CA  . LYS A 1 52  ? 11.250  17.372  3.075   1.00 97.50 52  A 1 
ATOM   398  C C   . LYS A 1 52  ? 11.673  16.928  1.679   1.00 97.47 52  A 1 
ATOM   399  O O   . LYS A 1 52  ? 11.646  17.709  0.727   1.00 96.90 52  A 1 
ATOM   400  C CB  . LYS A 1 52  ? 12.485  17.643  3.945   1.00 97.26 52  A 1 
ATOM   401  C CG  . LYS A 1 52  ? 13.393  18.735  3.440   1.00 90.19 52  A 1 
ATOM   402  C CD  . LYS A 1 52  ? 14.539  18.977  4.403   1.00 86.30 52  A 1 
ATOM   403  C CE  . LYS A 1 52  ? 15.459  20.078  3.922   1.00 75.00 52  A 1 
ATOM   404  N NZ  . LYS A 1 52  ? 16.582  20.320  4.876   1.00 66.36 52  A 1 
ATOM   405  N N   . PHE A 1 53  ? 12.044  15.656  1.546   1.00 97.18 53  A 1 
ATOM   406  C CA  . PHE A 1 53  ? 12.467  15.113  0.257   1.00 96.80 53  A 1 
ATOM   407  C C   . PHE A 1 53  ? 11.335  15.146  -0.765  1.00 97.09 53  A 1 
ATOM   408  O O   . PHE A 1 53  ? 11.530  15.575  -1.909  1.00 96.79 53  A 1 
ATOM   409  C CB  . PHE A 1 53  ? 12.980  13.686  0.417   1.00 96.31 53  A 1 
ATOM   410  C CG  . PHE A 1 53  ? 13.284  13.012  -0.898  1.00 95.96 53  A 1 
ATOM   411  C CD1 . PHE A 1 53  ? 14.490  13.225  -1.535  1.00 94.86 53  A 1 
ATOM   412  C CD2 . PHE A 1 53  ? 12.351  12.185  -1.498  1.00 94.85 53  A 1 
ATOM   413  C CE1 . PHE A 1 53  ? 14.769  12.621  -2.743  1.00 93.60 53  A 1 
ATOM   414  C CE2 . PHE A 1 53  ? 12.626  11.578  -2.715  1.00 93.54 53  A 1 
ATOM   415  C CZ  . PHE A 1 53  ? 13.836  11.795  -3.334  1.00 93.65 53  A 1 
ATOM   416  N N   . ILE A 1 54  ? 10.154  14.672  -0.372  1.00 97.02 54  A 1 
ATOM   417  C CA  . ILE A 1 54  ? 9.021   14.611  -1.283  1.00 97.24 54  A 1 
ATOM   418  C C   . ILE A 1 54  ? 8.655   16.008  -1.792  1.00 97.10 54  A 1 
ATOM   419  O O   . ILE A 1 54  ? 8.477   16.214  -2.995  1.00 96.93 54  A 1 
ATOM   420  C CB  . ILE A 1 54  ? 7.801   13.950  -0.613  1.00 97.53 54  A 1 
ATOM   421  C CG1 . ILE A 1 54  ? 8.075   12.466  -0.372  1.00 97.12 54  A 1 
ATOM   422  C CG2 . ILE A 1 54  ? 6.546   14.129  -1.472  1.00 97.16 54  A 1 
ATOM   423  C CD1 . ILE A 1 54  ? 7.000   11.758  0.439   1.00 96.39 54  A 1 
ATOM   424  N N   . LYS A 1 55  ? 8.551   16.960  -0.881  1.00 97.32 55  A 1 
ATOM   425  C CA  . LYS A 1 55  ? 8.164   18.315  -1.266  1.00 96.89 55  A 1 
ATOM   426  C C   . LYS A 1 55  ? 9.220   18.951  -2.166  1.00 96.68 55  A 1 
ATOM   427  O O   . LYS A 1 55  ? 8.895   19.691  -3.087  1.00 95.71 55  A 1 
ATOM   428  C CB  . LYS A 1 55  ? 7.920   19.163  -0.021  1.00 96.44 55  A 1 
ATOM   429  C CG  . LYS A 1 55  ? 6.756   18.663  0.837   1.00 94.61 55  A 1 
ATOM   430  C CD  . LYS A 1 55  ? 6.579   19.463  2.111   1.00 92.32 55  A 1 
ATOM   431  C CE  . LYS A 1 55  ? 5.913   20.791  1.849   1.00 88.09 55  A 1 
ATOM   432  N NZ  . LYS A 1 55  ? 5.583   21.504  3.119   1.00 84.48 55  A 1 
ATOM   433  N N   . ARG A 1 56  ? 10.488  18.647  -1.917  1.00 96.95 56  A 1 
ATOM   434  C CA  . ARG A 1 56  ? 11.582  19.199  -2.708  1.00 96.47 56  A 1 
ATOM   435  C C   . ARG A 1 56  ? 11.622  18.605  -4.113  1.00 96.32 56  A 1 
ATOM   436  O O   . ARG A 1 56  ? 12.085  19.248  -5.056  1.00 95.08 56  A 1 
ATOM   437  C CB  . ARG A 1 56  ? 12.917  18.959  -1.995  1.00 95.43 56  A 1 
ATOM   438  C CG  . ARG A 1 56  ? 14.127  19.529  -2.710  1.00 84.50 56  A 1 
ATOM   439  C CD  . ARG A 1 56  ? 15.344  19.507  -1.808  1.00 82.87 56  A 1 
ATOM   440  N NE  . ARG A 1 56  ? 16.523  20.039  -2.461  1.00 74.31 56  A 1 
ATOM   441  C CZ  . ARG A 1 56  ? 17.607  20.475  -1.828  1.00 68.87 56  A 1 
ATOM   442  N NH1 . ARG A 1 56  ? 17.662  20.442  -0.503  1.00 61.92 56  A 1 
ATOM   443  N NH2 . ARG A 1 56  ? 18.636  20.937  -2.515  1.00 61.22 56  A 1 
ATOM   444  N N   . ASN A 1 57  ? 11.109  17.387  -4.259  1.00 96.00 57  A 1 
ATOM   445  C CA  . ASN A 1 57  ? 11.146  16.679  -5.533  1.00 95.69 57  A 1 
ATOM   446  C C   . ASN A 1 57  ? 9.777   16.568  -6.192  1.00 95.82 57  A 1 
ATOM   447  O O   . ASN A 1 57  ? 9.510   15.625  -6.943  1.00 94.73 57  A 1 
ATOM   448  C CB  . ASN A 1 57  ? 11.776  15.297  -5.351  1.00 95.30 57  A 1 
ATOM   449  C CG  . ASN A 1 57  ? 13.264  15.375  -5.083  1.00 93.86 57  A 1 
ATOM   450  O OD1 . ASN A 1 57  ? 14.065  15.408  -6.009  1.00 86.03 57  A 1 
ATOM   451  N ND2 . ASN A 1 57  ? 13.626  15.418  -3.811  1.00 85.02 57  A 1 
ATOM   452  N N   . THR A 1 58  ? 8.909   17.525  -5.923  1.00 96.29 58  A 1 
ATOM   453  C CA  . THR A 1 58  ? 7.572   17.577  -6.506  1.00 96.25 58  A 1 
ATOM   454  C C   . THR A 1 58  ? 7.399   18.875  -7.284  1.00 95.49 58  A 1 
ATOM   455  O O   . THR A 1 58  ? 7.596   19.954  -6.734  1.00 93.39 58  A 1 
ATOM   456  C CB  . THR A 1 58  ? 6.494   17.487  -5.424  1.00 95.99 58  A 1 
ATOM   457  O OG1 . THR A 1 58  ? 6.592   16.235  -4.743  1.00 91.69 58  A 1 
ATOM   458  C CG2 . THR A 1 58  ? 5.105   17.614  -6.036  1.00 92.77 58  A 1 
ATOM   459  N N   . ASP A 1 59  ? 7.046   18.758  -8.569  1.00 94.37 59  A 1 
ATOM   460  C CA  . ASP A 1 59  ? 6.731   19.946  -9.348  1.00 93.23 59  A 1 
ATOM   461  C C   . ASP A 1 59  ? 5.223   20.197  -9.349  1.00 93.64 59  A 1 
ATOM   462  O O   . ASP A 1 59  ? 4.473   19.492  -8.675  1.00 90.57 59  A 1 
ATOM   463  C CB  . ASP A 1 59  ? 7.283   19.842  -10.776 1.00 89.49 59  A 1 
ATOM   464  C CG  . ASP A 1 59  ? 6.710   18.678  -11.562 1.00 81.10 59  A 1 
ATOM   465  O OD1 . ASP A 1 59  ? 5.530   18.328  -11.366 1.00 74.83 59  A 1 
ATOM   466  O OD2 . ASP A 1 59  ? 7.446   18.119  -12.412 1.00 75.03 59  A 1 
ATOM   467  N N   . VAL A 1 60  ? 4.783   21.200  -10.111 1.00 92.81 60  A 1 
ATOM   468  C CA  . VAL A 1 60  ? 3.393   21.623  -10.061 1.00 92.32 60  A 1 
ATOM   469  C C   . VAL A 1 60  ? 2.424   20.504  -10.467 1.00 93.14 60  A 1 
ATOM   470  O O   . VAL A 1 60  ? 1.303   20.445  -9.978  1.00 90.83 60  A 1 
ATOM   471  C CB  . VAL A 1 60  ? 3.163   22.872  -10.949 1.00 90.19 60  A 1 
ATOM   472  C CG1 . VAL A 1 60  ? 3.413   22.549  -12.415 1.00 79.44 60  A 1 
ATOM   473  C CG2 . VAL A 1 60  ? 1.767   23.432  -10.742 1.00 80.03 60  A 1 
ATOM   474  N N   . ASN A 1 61  ? 2.874   19.605  -11.344 1.00 93.55 61  A 1 
ATOM   475  C CA  . ASN A 1 61  ? 2.032   18.500  -11.795 1.00 94.28 61  A 1 
ATOM   476  C C   . ASN A 1 61  ? 2.367   17.184  -11.090 1.00 95.49 61  A 1 
ATOM   477  O O   . ASN A 1 61  ? 2.009   16.105  -11.566 1.00 92.72 61  A 1 
ATOM   478  C CB  . ASN A 1 61  ? 2.145   18.322  -13.308 1.00 90.96 61  A 1 
ATOM   479  C CG  . ASN A 1 61  ? 1.456   19.433  -14.082 1.00 84.31 61  A 1 
ATOM   480  O OD1 . ASN A 1 61  ? 0.410   19.930  -13.661 1.00 73.80 61  A 1 
ATOM   481  N ND2 . ASN A 1 61  ? 2.034   19.827  -15.200 1.00 73.46 61  A 1 
ATOM   482  N N   . GLY A 1 62  ? 3.057   17.283  -9.951  1.00 94.83 62  A 1 
ATOM   483  C CA  . GLY A 1 62  ? 3.407   16.109  -9.175  1.00 95.92 62  A 1 
ATOM   484  C C   . GLY A 1 62  ? 2.809   16.114  -7.776  1.00 97.18 62  A 1 
ATOM   485  O O   . GLY A 1 62  ? 3.147   15.265  -6.951  1.00 96.09 62  A 1 
ATOM   486  N N   . LYS A 1 63  ? 1.925   17.072  -7.510  1.00 96.60 63  A 1 
ATOM   487  C CA  . LYS A 1 63  ? 1.305   17.198  -6.195  1.00 97.02 63  A 1 
ATOM   488  C C   . LYS A 1 63  ? 0.127   16.231  -6.057  1.00 97.40 63  A 1 
ATOM   489  O O   . LYS A 1 63  ? -1.027  16.631  -5.875  1.00 96.91 63  A 1 
ATOM   490  C CB  . LYS A 1 63  ? 0.859   18.636  -5.943  1.00 96.74 63  A 1 
ATOM   491  C CG  . LYS A 1 63  ? 2.010   19.617  -5.849  1.00 95.58 63  A 1 
ATOM   492  C CD  . LYS A 1 63  ? 1.529   21.026  -5.545  1.00 92.74 63  A 1 
ATOM   493  C CE  . LYS A 1 63  ? 2.689   21.987  -5.414  1.00 87.94 63  A 1 
ATOM   494  N NZ  . LYS A 1 63  ? 2.230   23.374  -5.091  1.00 79.77 63  A 1 
ATOM   495  N N   . VAL A 1 64  ? 0.449   14.943  -6.161  1.00 97.99 64  A 1 
ATOM   496  C CA  . VAL A 1 64  ? -0.530  13.873  -6.088  1.00 98.13 64  A 1 
ATOM   497  C C   . VAL A 1 64  ? 0.078   12.747  -5.266  1.00 98.34 64  A 1 
ATOM   498  O O   . VAL A 1 64  ? 1.255   12.419  -5.416  1.00 98.19 64  A 1 
ATOM   499  C CB  . VAL A 1 64  ? -0.907  13.338  -7.483  1.00 97.82 64  A 1 
ATOM   500  C CG1 . VAL A 1 64  ? -2.009  12.302  -7.383  1.00 96.44 64  A 1 
ATOM   501  C CG2 . VAL A 1 64  ? -1.330  14.483  -8.396  1.00 96.63 64  A 1 
ATOM   502  N N   . MET A 1 65  ? -0.717  12.146  -4.382  1.00 98.52 65  A 1 
ATOM   503  C CA  . MET A 1 65  ? -0.196  11.101  -3.508  1.00 98.68 65  A 1 
ATOM   504  C C   . MET A 1 65  ? -1.267  10.084  -3.132  1.00 98.71 65  A 1 
ATOM   505  O O   . MET A 1 65  ? -2.346  10.458  -2.691  1.00 98.48 65  A 1 
ATOM   506  C CB  . MET A 1 65  ? 0.402   11.701  -2.239  1.00 98.23 65  A 1 
ATOM   507  C CG  . MET A 1 65  ? 0.860   10.668  -1.208  1.00 97.35 65  A 1 
ATOM   508  S SD  . MET A 1 65  ? 1.592   11.414  0.257   1.00 97.03 65  A 1 
ATOM   509  C CE  . MET A 1 65  ? 3.114   12.058  -0.434  1.00 92.18 65  A 1 
ATOM   510  N N   . VAL A 1 66  ? -0.936  8.805   -3.309  1.00 98.67 66  A 1 
ATOM   511  C CA  . VAL A 1 66  ? -1.727  7.732   -2.747  1.00 98.52 66  A 1 
ATOM   512  C C   . VAL A 1 66  ? -1.111  7.354   -1.406  1.00 98.51 66  A 1 
ATOM   513  O O   . VAL A 1 66  ? 0.066   6.998   -1.336  1.00 98.07 66  A 1 
ATOM   514  C CB  . VAL A 1 66  ? -1.769  6.498   -3.663  1.00 98.13 66  A 1 
ATOM   515  C CG1 . VAL A 1 66  ? -2.495  5.350   -2.973  1.00 94.68 66  A 1 
ATOM   516  C CG2 . VAL A 1 66  ? -2.443  6.842   -4.981  1.00 94.74 66  A 1 
ATOM   517  N N   . TYR A 1 67  ? -1.898  7.467   -0.343  1.00 98.59 67  A 1 
ATOM   518  C CA  . TYR A 1 67  ? -1.463  7.067   0.986   1.00 98.37 67  A 1 
ATOM   519  C C   . TYR A 1 67  ? -2.063  5.698   1.290   1.00 98.29 67  A 1 
ATOM   520  O O   . TYR A 1 67  ? -3.269  5.571   1.486   1.00 97.59 67  A 1 
ATOM   521  C CB  . TYR A 1 67  ? -1.879  8.108   2.029   1.00 97.93 67  A 1 
ATOM   522  C CG  . TYR A 1 67  ? -1.713  7.627   3.449   1.00 97.49 67  A 1 
ATOM   523  C CD1 . TYR A 1 67  ? -0.454  7.436   3.992   1.00 95.88 67  A 1 
ATOM   524  C CD2 . TYR A 1 67  ? -2.818  7.353   4.235   1.00 95.91 67  A 1 
ATOM   525  C CE1 . TYR A 1 67  ? -0.294  6.979   5.285   1.00 94.34 67  A 1 
ATOM   526  C CE2 . TYR A 1 67  ? -2.673  6.892   5.541   1.00 94.22 67  A 1 
ATOM   527  C CZ  . TYR A 1 67  ? -1.410  6.706   6.058   1.00 94.54 67  A 1 
ATOM   528  O OH  . TYR A 1 67  ? -1.257  6.249   7.329   1.00 92.46 67  A 1 
ATOM   529  N N   . ASN A 1 68  ? -1.204  4.657   1.321   1.00 97.38 68  A 1 
ATOM   530  C CA  . ASN A 1 68  ? -1.661  3.268   1.321   1.00 97.35 68  A 1 
ATOM   531  C C   . ASN A 1 68  ? -1.910  2.663   2.703   1.00 97.39 68  A 1 
ATOM   532  O O   . ASN A 1 68  ? -2.069  1.449   2.816   1.00 93.86 68  A 1 
ATOM   533  C CB  . ASN A 1 68  ? -0.677  2.386   0.543   1.00 95.65 68  A 1 
ATOM   534  C CG  . ASN A 1 68  ? -1.096  2.165   -0.893  1.00 95.83 68  A 1 
ATOM   535  O OD1 . ASN A 1 68  ? -0.565  2.793   -1.814  1.00 87.03 68  A 1 
ATOM   536  N ND2 . ASN A 1 68  ? -2.036  1.263   -1.097  1.00 86.97 68  A 1 
ATOM   537  N N   . GLY A 1 69  ? -1.956  3.480   3.746   1.00 96.99 69  A 1 
ATOM   538  C CA  . GLY A 1 69  ? -2.359  3.005   5.058   1.00 96.90 69  A 1 
ATOM   539  C C   . GLY A 1 69  ? -1.258  2.439   5.944   1.00 97.20 69  A 1 
ATOM   540  O O   . GLY A 1 69  ? -0.075  2.476   5.599   1.00 95.55 69  A 1 
ATOM   541  N N   . ASP A 1 70  ? -1.684  1.920   7.110   1.00 95.82 70  A 1 
ATOM   542  C CA  . ASP A 1 70  ? -0.826  1.352   8.142   1.00 96.27 70  A 1 
ATOM   543  C C   . ASP A 1 70  ? 0.139   2.368   8.765   1.00 96.11 70  A 1 
ATOM   544  O O   . ASP A 1 70  ? 1.359   2.214   8.711   1.00 93.62 70  A 1 
ATOM   545  C CB  . ASP A 1 70  ? -0.088  0.108   7.638   1.00 95.74 70  A 1 
ATOM   546  C CG  . ASP A 1 70  ? -0.809  -1.173  8.042   1.00 94.63 70  A 1 
ATOM   547  O OD1 . ASP A 1 70  ? -1.954  -1.090  8.530   1.00 91.56 70  A 1 
ATOM   548  O OD2 . ASP A 1 70  ? -0.224  -2.267  7.880   1.00 91.70 70  A 1 
ATOM   549  N N   . ILE A 1 71  ? -0.436  3.371   9.403   1.00 95.35 71  A 1 
ATOM   550  C CA  . ILE A 1 71  ? 0.318   4.327   10.191  1.00 94.61 71  A 1 
ATOM   551  C C   . ILE A 1 71  ? 0.694   3.744   11.553  1.00 94.24 71  A 1 
ATOM   552  O O   . ILE A 1 71  ? 1.732   4.081   12.120  1.00 92.74 71  A 1 
ATOM   553  C CB  . ILE A 1 71  ? -0.473  5.640   10.402  1.00 93.26 71  A 1 
ATOM   554  C CG1 . ILE A 1 71  ? 0.343   6.662   11.196  1.00 91.50 71  A 1 
ATOM   555  C CG2 . ILE A 1 71  ? -1.809  5.375   11.102  1.00 91.56 71  A 1 
ATOM   556  C CD1 . ILE A 1 71  ? 1.557   7.187   10.464  1.00 89.83 71  A 1 
ATOM   557  N N   . VAL A 1 72  ? -0.151  2.847   12.073  1.00 92.70 72  A 1 
ATOM   558  C CA  . VAL A 1 72  ? 0.018   2.354   13.439  1.00 91.66 72  A 1 
ATOM   559  C C   . VAL A 1 72  ? 1.267   1.481   13.557  1.00 91.58 72  A 1 
ATOM   560  O O   . VAL A 1 72  ? 1.464   0.554   12.772  1.00 90.09 72  A 1 
ATOM   561  C CB  . VAL A 1 72  ? -1.210  1.568   13.913  1.00 89.26 72  A 1 
ATOM   562  C CG1 . VAL A 1 72  ? -1.017  1.073   15.340  1.00 84.90 72  A 1 
ATOM   563  C CG2 . VAL A 1 72  ? -2.464  2.429   13.814  1.00 86.24 72  A 1 
ATOM   564  N N   . SER A 1 73  ? 2.094   1.771   14.563  1.00 92.17 73  A 1 
ATOM   565  C CA  . SER A 1 73  ? 3.260   0.955   14.853  1.00 90.28 73  A 1 
ATOM   566  C C   . SER A 1 73  ? 2.839   -0.468  15.202  1.00 88.73 73  A 1 
ATOM   567  O O   . SER A 1 73  ? 1.830   -0.667  15.880  1.00 83.87 73  A 1 
ATOM   568  C CB  . SER A 1 73  ? 4.068   1.543   16.010  1.00 87.42 73  A 1 
ATOM   569  O OG  . SER A 1 73  ? 5.100   0.657   16.420  1.00 79.46 73  A 1 
ATOM   570  N N   . ARG A 1 74  ? 3.611   -1.451  14.738  1.00 85.54 74  A 1 
ATOM   571  C CA  . ARG A 1 74  ? 3.306   -2.846  15.028  1.00 80.23 74  A 1 
ATOM   572  C C   . ARG A 1 74  ? 3.850   -3.287  16.383  1.00 78.36 74  A 1 
ATOM   573  O O   . ARG A 1 74  ? 3.626   -4.421  16.801  1.00 70.94 74  A 1 
ATOM   574  C CB  . ARG A 1 74  ? 3.845   -3.743  13.917  1.00 75.14 74  A 1 
ATOM   575  C CG  . ARG A 1 74  ? 3.099   -3.598  12.601  1.00 68.88 74  A 1 
ATOM   576  C CD  . ARG A 1 74  ? 3.705   -4.465  11.519  1.00 65.97 74  A 1 
ATOM   577  N NE  . ARG A 1 74  ? 5.030   -4.007  11.148  1.00 64.56 74  A 1 
ATOM   578  C CZ  . ARG A 1 74  ? 5.849   -4.670  10.331  1.00 62.22 74  A 1 
ATOM   579  N NH1 . ARG A 1 74  ? 5.470   -5.829  9.821   1.00 57.19 74  A 1 
ATOM   580  N NH2 . ARG A 1 74  ? 7.041   -4.169  10.039  1.00 56.20 74  A 1 
ATOM   581  N N   . ALA A 1 75  ? 4.557   -2.396  17.076  1.00 75.27 75  A 1 
ATOM   582  C CA  . ALA A 1 75  ? 5.056   -2.698  18.407  1.00 71.39 75  A 1 
ATOM   583  C C   . ALA A 1 75  ? 3.888   -2.942  19.357  1.00 72.72 75  A 1 
ATOM   584  O O   . ALA A 1 75  ? 2.994   -2.105  19.475  1.00 67.26 75  A 1 
ATOM   585  C CB  . ALA A 1 75  ? 5.947   -1.574  18.913  1.00 64.75 75  A 1 
ATOM   586  N N   . ILE A 1 76  ? 3.908   -4.073  20.042  1.00 70.74 76  A 1 
ATOM   587  C CA  . ILE A 1 76  ? 2.769   -4.534  20.848  1.00 68.29 76  A 1 
ATOM   588  C C   . ILE A 1 76  ? 2.434   -3.684  22.087  1.00 70.28 76  A 1 
ATOM   589  O O   . ILE A 1 76  ? 1.259   -3.431  22.338  1.00 64.13 76  A 1 
ATOM   590  C CB  . ILE A 1 76  ? 2.973   -6.013  21.261  1.00 61.10 76  A 1 
ATOM   591  C CG1 . ILE A 1 76  ? 3.067   -6.898  20.019  1.00 54.92 76  A 1 
ATOM   592  C CG2 . ILE A 1 76  ? 1.847   -6.484  22.168  1.00 53.38 76  A 1 
ATOM   593  C CD1 . ILE A 1 76  ? 3.404   -8.340  20.323  1.00 49.88 76  A 1 
ATOM   594  N N   . PRO A 1 77  ? 3.433   -3.245  22.861  1.00 70.48 77  A 1 
ATOM   595  C CA  . PRO A 1 77  ? 3.157   -2.650  24.180  1.00 68.78 77  A 1 
ATOM   596  C C   . PRO A 1 77  ? 2.056   -1.600  24.260  1.00 72.49 77  A 1 
ATOM   597  O O   . PRO A 1 77  ? 1.271   -1.627  25.210  1.00 68.58 77  A 1 
ATOM   598  C CB  . PRO A 1 77  ? 4.504   -2.046  24.570  1.00 62.73 77  A 1 
ATOM   599  C CG  . PRO A 1 77  ? 5.491   -2.954  23.943  1.00 60.91 77  A 1 
ATOM   600  C CD  . PRO A 1 77  ? 4.881   -3.357  22.616  1.00 64.35 77  A 1 
ATOM   601  N N   . LYS A 1 78  ? 1.960   -0.679  23.309  1.00 74.64 78  A 1 
ATOM   602  C CA  . LYS A 1 78  ? 1.013   0.423   23.409  1.00 75.61 78  A 1 
ATOM   603  C C   . LYS A 1 78  ? -0.216  0.264   22.519  1.00 78.62 78  A 1 
ATOM   604  O O   . LYS A 1 78  ? -1.028  1.177   22.413  1.00 76.25 78  A 1 
ATOM   605  C CB  . LYS A 1 78  ? 1.702   1.761   23.085  1.00 71.83 78  A 1 
ATOM   606  C CG  . LYS A 1 78  ? 2.686   2.204   24.144  1.00 65.39 78  A 1 
ATOM   607  C CD  . LYS A 1 78  ? 3.184   3.602   23.854  1.00 61.60 78  A 1 
ATOM   608  C CE  . LYS A 1 78  ? 4.115   4.076   24.959  1.00 55.53 78  A 1 
ATOM   609  N NZ  . LYS A 1 78  ? 3.436   4.182   26.278  1.00 48.33 78  A 1 
ATOM   610  N N   . TYR A 1 79  ? -0.368  -0.893  21.890  1.00 81.73 79  A 1 
ATOM   611  C CA  . TYR A 1 79  ? -1.465  -1.084  20.940  1.00 82.98 79  A 1 
ATOM   612  C C   . TYR A 1 79  ? -2.807  -1.187  21.659  1.00 85.17 79  A 1 
ATOM   613  O O   . TYR A 1 79  ? -3.091  -2.173  22.334  1.00 83.46 79  A 1 
ATOM   614  C CB  . TYR A 1 79  ? -1.219  -2.319  20.079  1.00 79.88 79  A 1 
ATOM   615  C CG  . TYR A 1 79  ? -2.223  -2.467  18.948  1.00 76.97 79  A 1 
ATOM   616  C CD1 . TYR A 1 79  ? -2.126  -1.691  17.807  1.00 71.79 79  A 1 
ATOM   617  C CD2 . TYR A 1 79  ? -3.261  -3.382  19.040  1.00 72.84 79  A 1 
ATOM   618  C CE1 . TYR A 1 79  ? -3.035  -1.812  16.778  1.00 67.30 79  A 1 
ATOM   619  C CE2 . TYR A 1 79  ? -4.180  -3.514  18.014  1.00 67.51 79  A 1 
ATOM   620  C CZ  . TYR A 1 79  ? -4.071  -2.726  16.882  1.00 67.19 79  A 1 
ATOM   621  O OH  . TYR A 1 79  ? -4.977  -2.852  15.860  1.00 61.44 79  A 1 
ATOM   622  N N   . ASN A 1 80  ? -3.633  -0.159  21.508  1.00 87.86 80  A 1 
ATOM   623  C CA  . ASN A 1 80  ? -4.979  -0.141  22.065  1.00 88.78 80  A 1 
ATOM   624  C C   . ASN A 1 80  ? -5.824  0.868   21.296  1.00 90.16 80  A 1 
ATOM   625  O O   . ASN A 1 80  ? -5.326  1.515   20.365  1.00 90.18 80  A 1 
ATOM   626  C CB  . ASN A 1 80  ? -4.950  0.173   23.568  1.00 86.74 80  A 1 
ATOM   627  C CG  . ASN A 1 80  ? -4.230  1.473   23.884  1.00 86.20 80  A 1 
ATOM   628  O OD1 . ASN A 1 80  ? -4.499  2.513   23.288  1.00 81.74 80  A 1 
ATOM   629  N ND2 . ASN A 1 80  ? -3.308  1.418   24.831  1.00 81.38 80  A 1 
ATOM   630  N N   . LEU A 1 81  ? -7.085  0.997   21.671  1.00 89.40 81  A 1 
ATOM   631  C CA  . LEU A 1 81  ? -8.022  1.847   20.943  1.00 90.37 81  A 1 
ATOM   632  C C   . LEU A 1 81  ? -7.552  3.301   20.862  1.00 91.60 81  A 1 
ATOM   633  O O   . LEU A 1 81  ? -7.542  3.895   19.778  1.00 91.56 81  A 1 
ATOM   634  C CB  . LEU A 1 81  ? -9.410  1.774   21.584  1.00 88.78 81  A 1 
ATOM   635  C CG  . LEU A 1 81  ? -10.486 2.667   20.977  1.00 85.17 81  A 1 
ATOM   636  C CD1 . LEU A 1 81  ? -10.691 2.330   19.508  1.00 79.99 81  A 1 
ATOM   637  C CD2 . LEU A 1 81  ? -11.788 2.523   21.743  1.00 80.12 81  A 1 
ATOM   638  N N   . ASP A 1 82  ? -7.179  3.875   21.993  1.00 91.93 82  A 1 
ATOM   639  C CA  . ASP A 1 82  ? -6.749  5.270   22.019  1.00 92.53 82  A 1 
ATOM   640  C C   . ASP A 1 82  ? -5.487  5.486   21.201  1.00 93.54 82  A 1 
ATOM   641  O O   . ASP A 1 82  ? -5.333  6.501   20.516  1.00 93.10 82  A 1 
ATOM   642  C CB  . ASP A 1 82  ? -6.517  5.731   23.464  1.00 91.58 82  A 1 
ATOM   643  C CG  . ASP A 1 82  ? -7.808  5.856   24.255  1.00 83.49 82  A 1 
ATOM   644  O OD1 . ASP A 1 82  ? -8.872  6.014   23.634  1.00 77.21 82  A 1 
ATOM   645  O OD2 . ASP A 1 82  ? -7.743  5.798   25.498  1.00 75.73 82  A 1 
ATOM   646  N N   . TYR A 1 83  ? -4.578  4.526   21.247  1.00 92.91 83  A 1 
ATOM   647  C CA  . TYR A 1 83  ? -3.334  4.592   20.490  1.00 93.11 83  A 1 
ATOM   648  C C   . TYR A 1 83  ? -3.607  4.590   18.990  1.00 93.87 83  A 1 
ATOM   649  O O   . TYR A 1 83  ? -3.002  5.359   18.233  1.00 93.50 83  A 1 
ATOM   650  C CB  . TYR A 1 83  ? -2.423  3.429   20.879  1.00 91.95 83  A 1 
ATOM   651  C CG  . TYR A 1 83  ? -1.065  3.444   20.218  1.00 89.73 83  A 1 
ATOM   652  C CD1 . TYR A 1 83  ? -0.043  4.268   20.686  1.00 86.47 83  A 1 
ATOM   653  C CD2 . TYR A 1 83  ? -0.785  2.629   19.133  1.00 85.97 83  A 1 
ATOM   654  C CE1 . TYR A 1 83  ? 1.204   4.277   20.097  1.00 83.80 83  A 1 
ATOM   655  C CE2 . TYR A 1 83  ? 0.463   2.634   18.529  1.00 83.71 83  A 1 
ATOM   656  C CZ  . TYR A 1 83  ? 1.450   3.459   19.017  1.00 83.89 83  A 1 
ATOM   657  O OH  . TYR A 1 83  ? 2.685   3.465   18.419  1.00 80.45 83  A 1 
ATOM   658  N N   . VAL A 1 84  ? -4.520  3.720   18.556  1.00 94.49 84  A 1 
ATOM   659  C CA  . VAL A 1 84  ? -4.883  3.645   17.146  1.00 94.85 84  A 1 
ATOM   660  C C   . VAL A 1 84  ? -5.522  4.946   16.672  1.00 95.66 84  A 1 
ATOM   661  O O   . VAL A 1 84  ? -5.172  5.477   15.617  1.00 95.76 84  A 1 
ATOM   662  C CB  . VAL A 1 84  ? -5.835  2.453   16.877  1.00 94.30 84  A 1 
ATOM   663  C CG1 . VAL A 1 84  ? -6.395  2.518   15.457  1.00 92.41 84  A 1 
ATOM   664  C CG2 . VAL A 1 84  ? -5.091  1.142   17.088  1.00 92.66 84  A 1 
ATOM   665  N N   . LYS A 1 85  ? -6.456  5.476   17.460  1.00 95.47 85  A 1 
ATOM   666  C CA  . LYS A 1 85  ? -7.116  6.726   17.103  1.00 95.84 85  A 1 
ATOM   667  C C   . LYS A 1 85  ? -6.105  7.869   16.987  1.00 96.38 85  A 1 
ATOM   668  O O   . LYS A 1 85  ? -6.143  8.639   16.035  1.00 96.39 85  A 1 
ATOM   669  C CB  . LYS A 1 85  ? -8.195  7.083   18.129  1.00 95.91 85  A 1 
ATOM   670  C CG  . LYS A 1 85  ? -9.459  6.244   18.009  1.00 94.48 85  A 1 
ATOM   671  C CD  . LYS A 1 85  ? -10.551 6.766   18.931  1.00 92.20 85  A 1 
ATOM   672  C CE  . LYS A 1 85  ? -11.866 6.051   18.719  1.00 87.33 85  A 1 
ATOM   673  N NZ  . LYS A 1 85  ? -12.934 6.589   19.603  1.00 80.71 85  A 1 
ATOM   674  N N   . GLN A 1 86  ? -5.203  7.972   17.958  1.00 96.32 86  A 1 
ATOM   675  C CA  . GLN A 1 86  ? -4.204  9.033   17.939  1.00 96.18 86  A 1 
ATOM   676  C C   . GLN A 1 86  ? -3.259  8.885   16.752  1.00 96.46 86  A 1 
ATOM   677  O O   . GLN A 1 86  ? -2.813  9.875   16.176  1.00 96.20 86  A 1 
ATOM   678  C CB  . GLN A 1 86  ? -3.409  9.049   19.247  1.00 95.20 86  A 1 
ATOM   679  C CG  . GLN A 1 86  ? -2.456  10.239  19.362  1.00 85.76 86  A 1 
ATOM   680  C CD  . GLN A 1 86  ? -3.173  11.567  19.272  1.00 79.06 86  A 1 
ATOM   681  O OE1 . GLN A 1 86  ? -4.146  11.805  19.979  1.00 71.66 86  A 1 
ATOM   682  N NE2 . GLN A 1 86  ? -2.695  12.431  18.394  1.00 67.14 86  A 1 
ATOM   683  N N   . SER A 1 87  ? -2.950  7.640   16.376  1.00 96.07 87  A 1 
ATOM   684  C CA  . SER A 1 87  ? -2.098  7.387   15.216  1.00 96.11 87  A 1 
ATOM   685  C C   . SER A 1 87  ? -2.741  7.916   13.942  1.00 96.72 87  A 1 
ATOM   686  O O   . SER A 1 87  ? -2.063  8.484   13.081  1.00 96.63 87  A 1 
ATOM   687  C CB  . SER A 1 87  ? -1.810  5.891   15.072  1.00 95.71 87  A 1 
ATOM   688  O OG  . SER A 1 87  ? -1.010  5.418   16.142  1.00 89.92 87  A 1 
ATOM   689  N N   . ILE A 1 88  ? -4.060  7.742   13.818  1.00 96.93 88  A 1 
ATOM   690  C CA  . ILE A 1 88  ? -4.771  8.226   12.644  1.00 97.29 88  A 1 
ATOM   691  C C   . ILE A 1 88  ? -4.824  9.750   12.639  1.00 97.50 88  A 1 
ATOM   692  O O   . ILE A 1 88  ? -4.674  10.379  11.589  1.00 97.25 88  A 1 
ATOM   693  C CB  . ILE A 1 88  ? -6.188  7.619   12.578  1.00 96.93 88  A 1 
ATOM   694  C CG1 . ILE A 1 88  ? -6.083  6.105   12.376  1.00 94.86 88  A 1 
ATOM   695  C CG2 . ILE A 1 88  ? -7.009  8.248   11.457  1.00 95.80 88  A 1 
ATOM   696  C CD1 . ILE A 1 88  ? -7.392  5.361   12.523  1.00 87.56 88  A 1 
ATOM   697  N N   . VAL A 1 89  ? -5.023  10.349  13.799  1.00 97.72 89  A 1 
ATOM   698  C CA  . VAL A 1 89  ? -4.944  11.804  13.926  1.00 97.77 89  A 1 
ATOM   699  C C   . VAL A 1 89  ? -3.585  12.298  13.443  1.00 97.70 89  A 1 
ATOM   700  O O   . VAL A 1 89  ? -3.487  13.276  12.695  1.00 97.35 89  A 1 
ATOM   701  C CB  . VAL A 1 89  ? -5.184  12.252  15.379  1.00 97.65 89  A 1 
ATOM   702  C CG1 . VAL A 1 89  ? -4.876  13.733  15.544  1.00 96.11 89  A 1 
ATOM   703  C CG2 . VAL A 1 89  ? -6.615  11.956  15.795  1.00 96.21 89  A 1 
ATOM   704  N N   . ASN A 1 90  ? -2.509  11.595  13.872  1.00 96.83 90  A 1 
ATOM   705  C CA  . ASN A 1 90  ? -1.195  11.938  13.506  1.00 96.48 90  A 1 
ATOM   706  C C   . ASN A 1 90  ? -0.886  11.714  12.064  1.00 96.74 90  A 1 
ATOM   707  O O   . ASN A 1 90  ? -0.139  12.434  11.467  1.00 95.74 90  A 1 
ATOM   708  C CB  . ASN A 1 90  ? -0.198  11.247  14.425  1.00 95.28 90  A 1 
ATOM   709  C CG  . ASN A 1 90  ? -0.195  11.760  15.754  1.00 93.18 90  A 1 
ATOM   710  O OD1 . ASN A 1 90  ? -1.037  12.614  16.147  1.00 90.15 90  A 1 
ATOM   711  N ND2 . ASN A 1 90  ? 0.464   11.571  16.619  1.00 89.51 90  A 1 
ATOM   712  N N   . ALA A 1 91  ? -1.490  10.698  11.448  1.00 96.73 91  A 1 
ATOM   713  C CA  . ALA A 1 91  ? -1.348  10.451  10.022  1.00 96.87 91  A 1 
ATOM   714  C C   . ALA A 1 91  ? -1.918  11.622  9.231   1.00 97.46 91  A 1 
ATOM   715  O O   . ALA A 1 91  ? -1.324  12.071  8.247   1.00 97.20 91  A 1 
ATOM   716  C CB  . ALA A 1 91  ? -2.050  9.155   9.630   1.00 96.46 91  A 1 
ATOM   717  N N   . THR A 1 92  ? -3.067  12.134  9.669   1.00 97.53 92  A 1 
ATOM   718  C CA  . THR A 1 92  ? -3.680  13.282  9.022   1.00 97.58 92  A 1 
ATOM   719  C C   . THR A 1 92  ? -2.788  14.510  9.115   1.00 97.72 92  A 1 
ATOM   720  O O   . THR A 1 92  ? -2.617  15.240  8.132   1.00 97.39 92  A 1 
ATOM   721  C CB  . THR A 1 92  ? -5.058  13.582  9.644   1.00 97.06 92  A 1 
ATOM   722  O OG1 . THR A 1 92  ? -5.925  12.464  9.437   1.00 91.86 92  A 1 
ATOM   723  C CG2 . THR A 1 92  ? -5.681  14.818  9.006   1.00 91.57 92  A 1 
ATOM   724  N N   . ALA A 1 93  ? -2.198  14.741  10.283  1.00 97.86 93  A 1 
ATOM   725  C CA  . ALA A 1 93  ? -1.283  15.855  10.475  1.00 97.66 93  A 1 
ATOM   726  C C   . ALA A 1 93  ? -0.078  15.741  9.538   1.00 97.71 93  A 1 
ATOM   727  O O   . ALA A 1 93  ? 0.370   16.732  8.974   1.00 97.11 93  A 1 
ATOM   728  C CB  . ALA A 1 93  ? -0.829  15.929  11.926  1.00 97.23 93  A 1 
ATOM   729  N N   . LEU A 1 94  ? 0.424   14.522  9.376   1.00 97.52 94  A 1 
ATOM   730  C CA  . LEU A 1 94  ? 1.528   14.275  8.460   1.00 97.54 94  A 1 
ATOM   731  C C   . LEU A 1 94  ? 1.135   14.610  7.024   1.00 97.91 94  A 1 
ATOM   732  O O   . LEU A 1 94  ? 1.859   15.314  6.321   1.00 97.66 94  A 1 
ATOM   733  C CB  . LEU A 1 94  ? 1.968   12.812  8.550   1.00 97.01 94  A 1 
ATOM   734  C CG  . LEU A 1 94  ? 3.027   12.368  7.530   1.00 94.99 94  A 1 
ATOM   735  C CD1 . LEU A 1 94  ? 4.371   12.978  7.874   1.00 91.98 94  A 1 
ATOM   736  C CD2 . LEU A 1 94  ? 3.118   10.848  7.486   1.00 91.35 94  A 1 
ATOM   737  N N   . LEU A 1 95  ? -0.020  14.131  6.594   1.00 97.88 95  A 1 
ATOM   738  C CA  . LEU A 1 95  ? -0.469  14.342  5.227   1.00 97.98 95  A 1 
ATOM   739  C C   . LEU A 1 95  ? -0.762  15.817  4.946   1.00 98.00 95  A 1 
ATOM   740  O O   . LEU A 1 95  ? -0.586  16.281  3.815   1.00 97.84 95  A 1 
ATOM   741  C CB  . LEU A 1 95  ? -1.702  13.483  4.929   1.00 98.01 95  A 1 
ATOM   742  C CG  . LEU A 1 95  ? -1.451  11.975  4.959   1.00 97.62 95  A 1 
ATOM   743  C CD1 . LEU A 1 95  ? -2.760  11.204  4.799   1.00 96.89 95  A 1 
ATOM   744  C CD2 . LEU A 1 95  ? -0.458  11.569  3.878   1.00 96.59 95  A 1 
ATOM   745  N N   . LYS A 1 96  ? -1.194  16.549  5.964   1.00 98.20 96  A 1 
ATOM   746  C CA  . LYS A 1 96  ? -1.463  17.969  5.806   1.00 98.15 96  A 1 
ATOM   747  C C   . LYS A 1 96  ? -0.206  18.772  5.480   1.00 97.97 96  A 1 
ATOM   748  O O   . LYS A 1 96  ? -0.291  19.887  4.970   1.00 97.39 96  A 1 
ATOM   749  C CB  . LYS A 1 96  ? -2.118  18.541  7.065   1.00 97.92 96  A 1 
ATOM   750  C CG  . LYS A 1 96  ? -3.600  18.227  7.196   1.00 94.91 96  A 1 
ATOM   751  C CD  . LYS A 1 96  ? -4.183  18.865  8.446   1.00 90.29 96  A 1 
ATOM   752  C CE  . LYS A 1 96  ? -5.677  18.635  8.555   1.00 83.20 96  A 1 
ATOM   753  N NZ  . LYS A 1 96  ? -6.240  19.230  9.798   1.00 74.59 96  A 1 
ATOM   754  N N   . LYS A 1 97  ? 0.960   18.204  5.761   1.00 98.11 97  A 1 
ATOM   755  C CA  . LYS A 1 97  ? 2.221   18.870  5.453   1.00 97.73 97  A 1 
ATOM   756  C C   . LYS A 1 97  ? 2.441   18.975  3.942   1.00 97.63 97  A 1 
ATOM   757  O O   . LYS A 1 97  ? 3.201   19.824  3.482   1.00 96.85 97  A 1 
ATOM   758  C CB  . LYS A 1 97  ? 3.394   18.132  6.102   1.00 97.61 97  A 1 
ATOM   759  C CG  . LYS A 1 97  ? 3.381   18.158  7.616   1.00 96.47 97  A 1 
ATOM   760  C CD  . LYS A 1 97  ? 4.569   17.401  8.196   1.00 93.02 97  A 1 
ATOM   761  C CE  . LYS A 1 97  ? 4.535   17.402  9.712   1.00 89.38 97  A 1 
ATOM   762  N NZ  . LYS A 1 97  ? 4.635   18.782  10.290  1.00 80.64 97  A 1 
ATOM   763  N N   . PHE A 1 98  ? 1.785   18.109  3.176   1.00 98.08 98  A 1 
ATOM   764  C CA  . PHE A 1 98  ? 1.864   18.156  1.721   1.00 97.82 98  A 1 
ATOM   765  C C   . PHE A 1 98  ? 0.800   19.121  1.194   1.00 97.47 98  A 1 
ATOM   766  O O   . PHE A 1 98  ? -0.246  18.716  0.686   1.00 96.16 98  A 1 
ATOM   767  C CB  . PHE A 1 98  ? 1.704   16.760  1.132   1.00 97.79 98  A 1 
ATOM   768  C CG  . PHE A 1 98  ? 2.739   15.780  1.623   1.00 98.05 98  A 1 
ATOM   769  C CD1 . PHE A 1 98  ? 4.059   15.891  1.214   1.00 97.45 98  A 1 
ATOM   770  C CD2 . PHE A 1 98  ? 2.398   14.780  2.512   1.00 97.52 98  A 1 
ATOM   771  C CE1 . PHE A 1 98  ? 5.016   15.013  1.676   1.00 97.01 98  A 1 
ATOM   772  C CE2 . PHE A 1 98  ? 3.358   13.887  2.974   1.00 97.07 98  A 1 
ATOM   773  C CZ  . PHE A 1 98  ? 4.666   14.004  2.555   1.00 97.35 98  A 1 
ATOM   774  N N   . GLU A 1 99  ? 1.084   20.405  1.343   1.00 96.23 99  A 1 
ATOM   775  C CA  . GLU A 1 99  ? 0.135   21.449  1.028   1.00 94.85 99  A 1 
ATOM   776  C C   . GLU A 1 99  ? -0.237  21.446  -0.454  1.00 94.00 99  A 1 
ATOM   777  O O   . GLU A 1 99  ? 0.627   21.318  -1.318  1.00 89.11 99  A 1 
ATOM   778  C CB  . GLU A 1 99  ? 0.708   22.808  1.422   1.00 92.35 99  A 1 
ATOM   779  C CG  . GLU A 1 99  ? 1.025   22.929  2.908   1.00 82.00 99  A 1 
ATOM   780  C CD  . GLU A 1 99  ? 1.703   24.232  3.270   1.00 77.34 99  A 1 
ATOM   781  O OE1 . GLU A 1 99  ? 2.026   25.006  2.350   1.00 70.44 99  A 1 
ATOM   782  O OE2 . GLU A 1 99  ? 1.925   24.474  4.475   1.00 70.42 99  A 1 
ATOM   783  N N   . ASP A 1 100 ? -1.535  21.556  -0.715  1.00 95.43 100 A 1 
ATOM   784  C CA  . ASP A 1 100 ? -2.075  21.629  -2.069  1.00 95.68 100 A 1 
ATOM   785  C C   . ASP A 1 100 ? -1.978  20.314  -2.841  1.00 96.75 100 A 1 
ATOM   786  O O   . ASP A 1 100 ? -2.263  20.283  -4.041  1.00 95.04 100 A 1 
ATOM   787  C CB  . ASP A 1 100 ? -1.395  22.748  -2.872  1.00 93.22 100 A 1 
ATOM   788  C CG  . ASP A 1 100 ? -1.569  24.107  -2.224  1.00 85.65 100 A 1 
ATOM   789  O OD1 . ASP A 1 100 ? -2.671  24.405  -1.739  1.00 79.00 100 A 1 
ATOM   790  O OD2 . ASP A 1 100 ? -0.590  24.883  -2.199  1.00 78.60 100 A 1 
ATOM   791  N N   . PHE A 1 101 ? -1.588  19.232  -2.179  1.00 97.49 101 A 1 
ATOM   792  C CA  . PHE A 1 101 ? -1.566  17.915  -2.816  1.00 97.87 101 A 1 
ATOM   793  C C   . PHE A 1 101 ? -2.979  17.354  -2.957  1.00 97.98 101 A 1 
ATOM   794  O O   . PHE A 1 101 ? -3.838  17.569  -2.102  1.00 97.17 101 A 1 
ATOM   795  C CB  . PHE A 1 101 ? -0.739  16.915  -1.999  1.00 97.72 101 A 1 
ATOM   796  C CG  . PHE A 1 101 ? 0.738   16.914  -2.318  1.00 97.82 101 A 1 
ATOM   797  C CD1 . PHE A 1 101 ? 1.480   18.082  -2.282  1.00 96.73 101 A 1 
ATOM   798  C CD2 . PHE A 1 101 ? 1.388   15.721  -2.612  1.00 96.66 101 A 1 
ATOM   799  C CE1 . PHE A 1 101 ? 2.834   18.071  -2.551  1.00 96.00 101 A 1 
ATOM   800  C CE2 . PHE A 1 101 ? 2.750   15.701  -2.877  1.00 96.19 101 A 1 
ATOM   801  C CZ  . PHE A 1 101 ? 3.477   16.877  -2.845  1.00 97.16 101 A 1 
ATOM   802  N N   . PHE A 1 102 ? -3.212  16.610  -4.040  1.00 98.10 102 A 1 
ATOM   803  C CA  . PHE A 1 102 ? -4.385  15.747  -4.153  1.00 98.23 102 A 1 
ATOM   804  C C   . PHE A 1 102 ? -4.028  14.431  -3.491  1.00 98.56 102 A 1 
ATOM   805  O O   . PHE A 1 102 ? -3.215  13.664  -4.012  1.00 98.36 102 A 1 
ATOM   806  C CB  . PHE A 1 102 ? -4.760  15.547  -5.623  1.00 98.13 102 A 1 
ATOM   807  C CG  . PHE A 1 102 ? -5.940  14.641  -5.837  1.00 98.17 102 A 1 
ATOM   808  C CD1 . PHE A 1 102 ? -7.213  15.052  -5.488  1.00 97.72 102 A 1 
ATOM   809  C CD2 . PHE A 1 102 ? -5.772  13.385  -6.402  1.00 97.71 102 A 1 
ATOM   810  C CE1 . PHE A 1 102 ? -8.302  14.226  -5.682  1.00 97.27 102 A 1 
ATOM   811  C CE2 . PHE A 1 102 ? -6.862  12.548  -6.604  1.00 97.32 102 A 1 
ATOM   812  C CZ  . PHE A 1 102 ? -8.131  12.973  -6.245  1.00 97.60 102 A 1 
ATOM   813  N N   . ILE A 1 103 ? -4.601  14.169  -2.320  1.00 98.56 103 A 1 
ATOM   814  C CA  . ILE A 1 103 ? -4.218  13.023  -1.499  1.00 98.54 103 A 1 
ATOM   815  C C   . ILE A 1 103 ? -5.339  11.994  -1.465  1.00 98.61 103 A 1 
ATOM   816  O O   . ILE A 1 103 ? -6.507  12.335  -1.282  1.00 98.42 103 A 1 
ATOM   817  C CB  . ILE A 1 103 ? -3.843  13.468  -0.076  1.00 98.16 103 A 1 
ATOM   818  C CG1 . ILE A 1 103 ? -2.586  14.350  -0.131  1.00 95.93 103 A 1 
ATOM   819  C CG2 . ILE A 1 103 ? -3.617  12.270  0.838   1.00 97.43 103 A 1 
ATOM   820  C CD1 . ILE A 1 103 ? -2.157  14.927  1.199   1.00 89.90 103 A 1 
ATOM   821  N N   . ILE A 1 104 ? -4.966  10.733  -1.650  1.00 98.65 104 A 1 
ATOM   822  C CA  . ILE A 1 104 ? -5.904  9.612   -1.674  1.00 98.69 104 A 1 
ATOM   823  C C   . ILE A 1 104 ? -5.601  8.713   -0.486  1.00 98.61 104 A 1 
ATOM   824  O O   . ILE A 1 104 ? -4.776  7.803   -0.585  1.00 98.44 104 A 1 
ATOM   825  C CB  . ILE A 1 104 ? -5.773  8.825   -2.993  1.00 98.57 104 A 1 
ATOM   826  C CG1 . ILE A 1 104 ? -5.931  9.765   -4.187  1.00 97.92 104 A 1 
ATOM   827  C CG2 . ILE A 1 104 ? -6.797  7.693   -3.064  1.00 98.21 104 A 1 
ATOM   828  C CD1 . ILE A 1 104 ? -5.336  9.220   -5.482  1.00 96.28 104 A 1 
ATOM   829  N N   . PRO A 1 105 ? -6.242  8.947   0.673   1.00 98.62 105 A 1 
ATOM   830  C CA  . PRO A 1 105 ? -5.936  8.190   1.891   1.00 98.58 105 A 1 
ATOM   831  C C   . PRO A 1 105 ? -6.750  6.910   2.030   1.00 98.45 105 A 1 
ATOM   832  O O   . PRO A 1 105 ? -7.821  6.775   1.445   1.00 98.07 105 A 1 
ATOM   833  C CB  . PRO A 1 105 ? -6.301  9.176   2.996   1.00 98.32 105 A 1 
ATOM   834  C CG  . PRO A 1 105 ? -7.460  9.931   2.424   1.00 97.66 105 A 1 
ATOM   835  C CD  . PRO A 1 105 ? -7.175  10.051  0.945   1.00 98.37 105 A 1 
ATOM   836  N N   . MET A 1 106 ? -6.228  5.969   2.835   1.00 98.25 106 A 1 
ATOM   837  C CA  . MET A 1 106 ? -6.947  4.736   3.125   1.00 98.01 106 A 1 
ATOM   838  C C   . MET A 1 106 ? -6.478  4.165   4.459   1.00 98.15 106 A 1 
ATOM   839  O O   . MET A 1 106 ? -5.528  4.668   5.061   1.00 97.30 106 A 1 
ATOM   840  C CB  . MET A 1 106 ? -6.742  3.697   2.011   1.00 95.75 106 A 1 
ATOM   841  C CG  . MET A 1 106 ? -5.365  3.045   2.022   1.00 92.66 106 A 1 
ATOM   842  S SD  . MET A 1 106 ? -5.106  1.910   0.637   1.00 94.72 106 A 1 
ATOM   843  C CE  . MET A 1 106 ? -5.095  3.059   -0.725  1.00 89.57 106 A 1 
ATOM   844  N N   . LEU A 1 107 ? -7.158  3.111   4.907   1.00 97.97 107 A 1 
ATOM   845  C CA  . LEU A 1 107 ? -6.806  2.415   6.134   1.00 97.62 107 A 1 
ATOM   846  C C   . LEU A 1 107 ? -6.114  1.094   5.822   1.00 97.65 107 A 1 
ATOM   847  O O   . LEU A 1 107 ? -6.478  0.400   4.874   1.00 97.05 107 A 1 
ATOM   848  C CB  . LEU A 1 107 ? -8.052  2.141   6.974   1.00 97.14 107 A 1 
ATOM   849  C CG  . LEU A 1 107 ? -8.783  3.355   7.547   1.00 96.82 107 A 1 
ATOM   850  C CD1 . LEU A 1 107 ? -10.139 2.928   8.110   1.00 95.77 107 A 1 
ATOM   851  C CD2 . LEU A 1 107 ? -7.937  4.032   8.609   1.00 95.42 107 A 1 
ATOM   852  N N   . GLY A 1 108 ? -5.106  0.746   6.627   1.00 97.60 108 A 1 
ATOM   853  C CA  . GLY A 1 108 ? -4.476  -0.557  6.567   1.00 97.36 108 A 1 
ATOM   854  C C   . GLY A 1 108 ? -5.012  -1.469  7.655   1.00 97.01 108 A 1 
ATOM   855  O O   . GLY A 1 108 ? -5.844  -1.066  8.469   1.00 96.33 108 A 1 
ATOM   856  N N   . ASN A 1 109 ? -4.541  -2.718  7.689   1.00 96.97 109 A 1 
ATOM   857  C CA  . ASN A 1 109 ? -5.076  -3.699  8.622   1.00 96.37 109 A 1 
ATOM   858  C C   . ASN A 1 109 ? -4.689  -3.425  10.071  1.00 96.08 109 A 1 
ATOM   859  O O   . ASN A 1 109 ? -5.317  -3.964  10.989  1.00 94.70 109 A 1 
ATOM   860  C CB  . ASN A 1 109 ? -4.661  -5.119  8.220   1.00 95.94 109 A 1 
ATOM   861  C CG  . ASN A 1 109 ? -3.166  -5.306  8.163   1.00 95.76 109 A 1 
ATOM   862  O OD1 . ASN A 1 109 ? -2.496  -4.779  7.288   1.00 91.83 109 A 1 
ATOM   863  N ND2 . ASN A 1 109 ? -2.635  -6.075  9.100   1.00 91.36 109 A 1 
ATOM   864  N N   . HIS A 1 110 ? -3.669  -2.594  10.300  1.00 96.03 110 A 1 
ATOM   865  C CA  . HIS A 1 110 ? -3.298  -2.213  11.657  1.00 95.28 110 A 1 
ATOM   866  C C   . HIS A 1 110 ? -4.001  -0.951  12.129  1.00 95.33 110 A 1 
ATOM   867  O O   . HIS A 1 110 ? -3.901  -0.584  13.301  1.00 93.86 110 A 1 
ATOM   868  C CB  . HIS A 1 110 ? -1.782  -2.033  11.767  1.00 94.73 110 A 1 
ATOM   869  C CG  . HIS A 1 110 ? -1.007  -3.314  11.692  1.00 94.03 110 A 1 
ATOM   870  N ND1 . HIS A 1 110 ? -0.770  -4.102  12.788  1.00 87.14 110 A 1 
ATOM   871  C CD2 . HIS A 1 110 ? -0.435  -3.945  10.646  1.00 86.64 110 A 1 
ATOM   872  C CE1 . HIS A 1 110 ? -0.076  -5.163  12.424  1.00 87.20 110 A 1 
ATOM   873  N NE2 . HIS A 1 110 ? 0.131   -5.096  11.133  1.00 88.65 110 A 1 
ATOM   874  N N   . ASP A 1 111 ? -4.723  -0.293  11.221  1.00 95.65 111 A 1 
ATOM   875  C CA  . ASP A 1 111 ? -5.356  0.984   11.528  1.00 95.87 111 A 1 
ATOM   876  C C   . ASP A 1 111 ? -6.756  0.806   12.120  1.00 95.86 111 A 1 
ATOM   877  O O   . ASP A 1 111 ? -7.692  1.542   11.800  1.00 94.46 111 A 1 
ATOM   878  C CB  . ASP A 1 111 ? -5.409  1.865   10.279  1.00 96.05 111 A 1 
ATOM   879  C CG  . ASP A 1 111 ? -4.028  2.189   9.745   1.00 96.35 111 A 1 
ATOM   880  O OD1 . ASP A 1 111 ? -3.072  2.244   10.549  1.00 94.51 111 A 1 
ATOM   881  O OD2 . ASP A 1 111 ? -3.889  2.381   8.516   1.00 94.88 111 A 1 
ATOM   882  N N   . VAL A 1 112 ? -6.898  -0.184  13.001  1.00 95.01 112 A 1 
ATOM   883  C CA  . VAL A 1 112 ? -8.160  -0.494  13.666  1.00 94.47 112 A 1 
ATOM   884  C C   . VAL A 1 112 ? -7.841  -1.256  14.938  1.00 93.88 112 A 1 
ATOM   885  O O   . VAL A 1 112 ? -6.760  -1.829  15.079  1.00 92.99 112 A 1 
ATOM   886  C CB  . VAL A 1 112 ? -9.099  -1.317  12.757  1.00 94.15 112 A 1 
ATOM   887  C CG1 . VAL A 1 112 ? -8.498  -2.687  12.466  1.00 91.55 112 A 1 
ATOM   888  C CG2 . VAL A 1 112 ? -10.491 -1.463  13.383  1.00 91.87 112 A 1 
ATOM   889  N N   . TYR A 1 113 ? -8.778  -1.246  15.895  1.00 93.06 113 A 1 
ATOM   890  C CA  . TYR A 1 113 ? -8.609  -2.019  17.117  1.00 92.23 113 A 1 
ATOM   891  C C   . TYR A 1 113 ? -9.854  -2.849  17.396  1.00 91.56 113 A 1 
ATOM   892  O O   . TYR A 1 113 ? -10.955 -2.297  17.429  1.00 88.50 113 A 1 
ATOM   893  C CB  . TYR A 1 113 ? -8.310  -1.113  18.312  1.00 91.08 113 A 1 
ATOM   894  C CG  . TYR A 1 113 ? -8.050  -1.898  19.577  1.00 89.73 113 A 1 
ATOM   895  C CD1 . TYR A 1 113 ? -6.792  -2.422  19.836  1.00 87.32 113 A 1 
ATOM   896  C CD2 . TYR A 1 113 ? -9.063  -2.132  20.500  1.00 87.03 113 A 1 
ATOM   897  C CE1 . TYR A 1 113 ? -6.552  -3.159  20.978  1.00 84.23 113 A 1 
ATOM   898  C CE2 . TYR A 1 113 ? -8.827  -2.872  21.645  1.00 84.18 113 A 1 
ATOM   899  C CZ  . TYR A 1 113 ? -7.573  -3.382  21.885  1.00 83.87 113 A 1 
ATOM   900  O OH  . TYR A 1 113 ? -7.325  -4.105  23.011  1.00 80.50 113 A 1 
ATOM   901  N N   . PRO A 1 114 ? -9.703  -4.158  17.615  1.00 91.66 114 A 1 
ATOM   902  C CA  . PRO A 1 114 ? -8.463  -4.929  17.509  1.00 91.55 114 A 1 
ATOM   903  C C   . PRO A 1 114 ? -7.937  -4.996  16.081  1.00 92.16 114 A 1 
ATOM   904  O O   . PRO A 1 114 ? -8.691  -4.793  15.134  1.00 90.75 114 A 1 
ATOM   905  C CB  . PRO A 1 114 ? -8.867  -6.326  17.992  1.00 89.41 114 A 1 
ATOM   906  C CG  . PRO A 1 114 ? -10.112 -6.128  18.783  1.00 86.98 114 A 1 
ATOM   907  C CD  . PRO A 1 114 ? -10.814 -4.985  18.109  1.00 89.28 114 A 1 
ATOM   908  N N   . ALA A 1 115 ? -6.659  -5.288  15.945  1.00 91.93 115 A 1 
ATOM   909  C CA  . ALA A 1 115 ? -6.028  -5.337  14.632  1.00 92.50 115 A 1 
ATOM   910  C C   . ALA A 1 115 ? -6.750  -6.298  13.691  1.00 93.30 115 A 1 
ATOM   911  O O   . ALA A 1 115 ? -7.227  -7.347  14.105  1.00 92.17 115 A 1 
ATOM   912  C CB  . ALA A 1 115 ? -4.565  -5.741  14.764  1.00 91.21 115 A 1 
ATOM   913  N N   . ASN A 1 116 ? -6.842  -5.907  12.416  1.00 94.40 116 A 1 
ATOM   914  C CA  . ASN A 1 116 ? -7.395  -6.724  11.340  1.00 94.74 116 A 1 
ATOM   915  C C   . ASN A 1 116 ? -8.911  -6.832  11.310  1.00 95.03 116 A 1 
ATOM   916  O O   . ASN A 1 116 ? -9.477  -7.298  10.324  1.00 93.77 116 A 1 
ATOM   917  C CB  . ASN A 1 116 ? -6.805  -8.143  11.347  1.00 94.55 116 A 1 
ATOM   918  C CG  . ASN A 1 116 ? -5.292  -8.150  11.394  1.00 94.25 116 A 1 
ATOM   919  O OD1 . ASN A 1 116 ? -4.638  -7.356  10.742  1.00 90.29 116 A 1 
ATOM   920  N ND2 . ASN A 1 116 ? -4.731  -9.063  12.177  1.00 90.03 116 A 1 
ATOM   921  N N   . GLN A 1 117 ? -9.577  -6.414  12.381  1.00 94.36 117 A 1 
ATOM   922  C CA  . GLN A 1 117 ? -11.014 -6.654  12.515  1.00 93.73 117 A 1 
ATOM   923  C C   . GLN A 1 117 ? -11.837 -5.464  12.012  1.00 93.49 117 A 1 
ATOM   924  O O   . GLN A 1 117 ? -12.153 -4.544  12.769  1.00 90.98 117 A 1 
ATOM   925  C CB  . GLN A 1 117 ? -11.370 -6.979  13.966  1.00 93.13 117 A 1 
ATOM   926  C CG  . GLN A 1 117 ? -10.472 -8.028  14.616  1.00 91.94 117 A 1 
ATOM   927  C CD  . GLN A 1 117 ? -10.374 -9.308  13.799  1.00 91.86 117 A 1 
ATOM   928  O OE1 . GLN A 1 117 ? -11.384 -9.852  13.338  1.00 86.56 117 A 1 
ATOM   929  N NE2 . GLN A 1 117 ? -9.152  -9.801  13.615  1.00 85.33 117 A 1 
ATOM   930  N N   . MET A 1 118 ? -12.188 -5.493  10.737  1.00 92.69 118 A 1 
ATOM   931  C CA  . MET A 1 118 ? -13.003 -4.453  10.124  1.00 92.09 118 A 1 
ATOM   932  C C   . MET A 1 118 ? -14.265 -5.045  9.497   1.00 90.68 118 A 1 
ATOM   933  O O   . MET A 1 118 ? -14.172 -5.944  8.665   1.00 84.65 118 A 1 
ATOM   934  C CB  . MET A 1 118 ? -12.237 -3.703  9.037   1.00 90.48 118 A 1 
ATOM   935  C CG  . MET A 1 118 ? -11.129 -2.788  9.532   1.00 86.18 118 A 1 
ATOM   936  S SD  . MET A 1 118 ? -10.492 -1.795  8.171   1.00 88.21 118 A 1 
ATOM   937  C CE  . MET A 1 118 ? -9.096  -0.985  8.954   1.00 83.57 118 A 1 
ATOM   938  N N   . ALA A 1 119 ? -15.406 -4.535  9.899   1.00 88.45 119 A 1 
ATOM   939  C CA  . ALA A 1 119 ? -16.686 -4.888  9.291   1.00 86.74 119 A 1 
ATOM   940  C C   . ALA A 1 119 ? -17.786 -4.032  9.910   1.00 86.49 119 A 1 
ATOM   941  O O   . ALA A 1 119 ? -17.532 -2.914  10.349  1.00 77.37 119 A 1 
ATOM   942  C CB  . ALA A 1 119 ? -16.983 -6.380  9.458   1.00 80.21 119 A 1 
ATOM   943  N N   . ILE A 1 120 ? -19.010 -4.565  9.959   1.00 79.74 120 A 1 
ATOM   944  C CA  . ILE A 1 120 ? -20.149 -3.775  10.400  1.00 76.07 120 A 1 
ATOM   945  C C   . ILE A 1 120 ? -20.041 -3.347  11.865  1.00 76.46 120 A 1 
ATOM   946  O O   . ILE A 1 120 ? -20.392 -2.213  12.212  1.00 69.43 120 A 1 
ATOM   947  C CB  . ILE A 1 120 ? -21.481 -4.552  10.162  1.00 69.96 120 A 1 
ATOM   948  C CG1 . ILE A 1 120 ? -22.681 -3.665  10.488  1.00 62.69 120 A 1 
ATOM   949  C CG2 . ILE A 1 120 ? -21.507 -5.852  10.974  1.00 61.87 120 A 1 
ATOM   950  C CD1 . ILE A 1 120 ? -22.838 -2.487  9.543   1.00 56.88 120 A 1 
ATOM   951  N N   . ASN A 1 121 ? -19.535 -4.228  12.738  1.00 76.02 121 A 1 
ATOM   952  C CA  . ASN A 1 121 ? -19.468 -3.900  14.160  1.00 73.01 121 A 1 
ATOM   953  C C   . ASN A 1 121 ? -18.207 -3.126  14.534  1.00 75.78 121 A 1 
ATOM   954  O O   . ASN A 1 121 ? -17.989 -2.827  15.707  1.00 70.35 121 A 1 
ATOM   955  C CB  . ASN A 1 121 ? -19.622 -5.157  15.019  1.00 67.70 121 A 1 
ATOM   956  C CG  . ASN A 1 121 ? -18.507 -6.155  14.832  1.00 60.12 121 A 1 
ATOM   957  O OD1 . ASN A 1 121 ? -17.540 -5.894  14.123  1.00 53.92 121 A 1 
ATOM   958  N ND2 . ASN A 1 121 ? -18.633 -7.307  15.471  1.00 53.43 121 A 1 
ATOM   959  N N   . SER A 1 122 ? -17.366 -2.809  13.555  1.00 78.85 122 A 1 
ATOM   960  C CA  . SER A 1 122 ? -16.221 -1.931  13.767  1.00 76.66 122 A 1 
ATOM   961  C C   . SER A 1 122 ? -16.328 -0.709  12.855  1.00 80.61 122 A 1 
ATOM   962  O O   . SER A 1 122 ? -15.327 -0.083  12.517  1.00 76.35 122 A 1 
ATOM   963  C CB  . SER A 1 122 ? -14.910 -2.673  13.532  1.00 69.69 122 A 1 
ATOM   964  O OG  . SER A 1 122 ? -14.884 -3.279  12.250  1.00 64.67 122 A 1 
ATOM   965  N N   . GLN A 1 123 ? -17.555 -0.361  12.474  1.00 85.63 123 A 1 
ATOM   966  C CA  . GLN A 1 123 ? -17.785 0.736   11.531  1.00 86.79 123 A 1 
ATOM   967  C C   . GLN A 1 123 ? -17.346 2.079   12.110  1.00 90.11 123 A 1 
ATOM   968  O O   . GLN A 1 123 ? -17.192 3.055   11.372  1.00 88.47 123 A 1 
ATOM   969  C CB  . GLN A 1 123 ? -19.260 0.779   11.130  1.00 82.21 123 A 1 
ATOM   970  C CG  . GLN A 1 123 ? -19.530 1.510   9.815   1.00 72.85 123 A 1 
ATOM   971  C CD  . GLN A 1 123 ? -20.920 1.231   9.275   1.00 66.79 123 A 1 
ATOM   972  O OE1 . GLN A 1 123 ? -21.815 0.825   10.014  1.00 61.41 123 A 1 
ATOM   973  N NE2 . GLN A 1 123 ? -21.098 1.449   7.977   1.00 57.91 123 A 1 
ATOM   974  N N   . TRP A 1 124 ? -17.147 2.131   13.429  1.00 92.02 124 A 1 
ATOM   975  C CA  . TRP A 1 124 ? -16.648 3.340   14.073  1.00 93.16 124 A 1 
ATOM   976  C C   . TRP A 1 124 ? -15.339 3.810   13.443  1.00 94.70 124 A 1 
ATOM   977  O O   . TRP A 1 124 ? -15.078 5.011   13.382  1.00 94.00 124 A 1 
ATOM   978  C CB  . TRP A 1 124 ? -16.442 3.104   15.581  1.00 91.07 124 A 1 
ATOM   979  C CG  . TRP A 1 124 ? -15.382 2.084   15.883  1.00 87.01 124 A 1 
ATOM   980  C CD1 . TRP A 1 124 ? -15.558 0.753   16.108  1.00 81.53 124 A 1 
ATOM   981  C CD2 . TRP A 1 124 ? -13.969 2.321   15.992  1.00 86.82 124 A 1 
ATOM   982  N NE1 . TRP A 1 124 ? -14.355 0.143   16.341  1.00 77.88 124 A 1 
ATOM   983  C CE2 . TRP A 1 124 ? -13.354 1.084   16.274  1.00 82.90 124 A 1 
ATOM   984  C CE3 . TRP A 1 124 ? -13.163 3.467   15.883  1.00 78.84 124 A 1 
ATOM   985  C CZ2 . TRP A 1 124 ? -11.978 0.953   16.442  1.00 79.11 124 A 1 
ATOM   986  C CZ3 . TRP A 1 124 ? -11.780 3.330   16.050  1.00 78.42 124 A 1 
ATOM   987  C CH2 . TRP A 1 124 ? -11.211 2.088   16.330  1.00 77.59 124 A 1 
ATOM   988  N N   . ILE A 1 125 ? -14.524 2.874   12.975  1.00 94.13 125 A 1 
ATOM   989  C CA  . ILE A 1 125 ? -13.233 3.248   12.412  1.00 95.13 125 A 1 
ATOM   990  C C   . ILE A 1 125 ? -13.403 4.000   11.093  1.00 96.19 125 A 1 
ATOM   991  O O   . ILE A 1 125 ? -12.623 4.907   10.782  1.00 96.30 125 A 1 
ATOM   992  C CB  . ILE A 1 125 ? -12.306 2.015   12.214  1.00 94.12 125 A 1 
ATOM   993  C CG1 . ILE A 1 125 ? -10.871 2.481   11.922  1.00 90.83 125 A 1 
ATOM   994  C CG2 . ILE A 1 125 ? -12.811 1.104   11.092  1.00 90.69 125 A 1 
ATOM   995  C CD1 . ILE A 1 125 ? -10.253 3.295   13.021  1.00 86.63 125 A 1 
ATOM   996  N N   . PHE A 1 126 ? -14.419 3.647   10.320  1.00 96.04 126 A 1 
ATOM   997  C CA  . PHE A 1 126 ? -14.669 4.318   9.058   1.00 96.48 126 A 1 
ATOM   998  C C   . PHE A 1 126 ? -15.195 5.734   9.304   1.00 96.84 126 A 1 
ATOM   999  O O   . PHE A 1 126 ? -14.797 6.677   8.619   1.00 96.55 126 A 1 
ATOM   1000 C CB  . PHE A 1 126 ? -15.657 3.521   8.206   1.00 96.10 126 A 1 
ATOM   1001 C CG  . PHE A 1 126 ? -15.278 2.081   8.022   1.00 96.30 126 A 1 
ATOM   1002 C CD1 . PHE A 1 126 ? -13.982 1.712   7.690   1.00 94.52 126 A 1 
ATOM   1003 C CD2 . PHE A 1 126 ? -16.226 1.072   8.184   1.00 94.35 126 A 1 
ATOM   1004 C CE1 . PHE A 1 126 ? -13.625 0.391   7.531   1.00 93.57 126 A 1 
ATOM   1005 C CE2 . PHE A 1 126 ? -15.883 -0.254  8.021   1.00 93.36 126 A 1 
ATOM   1006 C CZ  . PHE A 1 126 ? -14.576 -0.605  7.696   1.00 94.51 126 A 1 
ATOM   1007 N N   . GLN A 1 127 ? -16.072 5.869   10.284  1.00 96.41 127 A 1 
ATOM   1008 C CA  . GLN A 1 127 ? -16.586 7.183   10.664  1.00 96.46 127 A 1 
ATOM   1009 C C   . GLN A 1 127 ? -15.453 8.072   11.166  1.00 97.14 127 A 1 
ATOM   1010 O O   . GLN A 1 127 ? -15.312 9.222   10.734  1.00 96.91 127 A 1 
ATOM   1011 C CB  . GLN A 1 127 ? -17.660 7.030   11.744  1.00 95.41 127 A 1 
ATOM   1012 C CG  . GLN A 1 127 ? -18.186 8.356   12.302  1.00 84.88 127 A 1 
ATOM   1013 C CD  . GLN A 1 127 ? -19.156 9.043   11.363  1.00 78.50 127 A 1 
ATOM   1014 O OE1 . GLN A 1 127 ? -19.858 8.381   10.591  1.00 70.94 127 A 1 
ATOM   1015 N NE2 . GLN A 1 127 ? -19.204 10.369  11.434  1.00 66.55 127 A 1 
ATOM   1016 N N   . PHE A 1 128 ? -14.644 7.537   12.070  1.00 96.77 128 A 1 
ATOM   1017 C CA  . PHE A 1 128 ? -13.556 8.298   12.668  1.00 97.15 128 A 1 
ATOM   1018 C C   . PHE A 1 128 ? -12.516 8.709   11.624  1.00 97.67 128 A 1 
ATOM   1019 O O   . PHE A 1 128 ? -12.109 9.867   11.553  1.00 97.46 128 A 1 
ATOM   1020 C CB  . PHE A 1 128 ? -12.886 7.497   13.785  1.00 97.00 128 A 1 
ATOM   1021 C CG  . PHE A 1 128 ? -11.769 8.228   14.485  1.00 97.05 128 A 1 
ATOM   1022 C CD1 . PHE A 1 128 ? -12.047 9.140   15.487  1.00 96.23 128 A 1 
ATOM   1023 C CD2 . PHE A 1 128 ? -10.453 8.012   14.125  1.00 96.09 128 A 1 
ATOM   1024 C CE1 . PHE A 1 128 ? -11.024 9.817   16.125  1.00 95.32 128 A 1 
ATOM   1025 C CE2 . PHE A 1 128 ? -9.418  8.690   14.768  1.00 95.39 128 A 1 
ATOM   1026 C CZ  . PHE A 1 128 ? -9.707  9.595   15.764  1.00 95.70 128 A 1 
ATOM   1027 N N   . ALA A 1 129 ? -12.075 7.750   10.812  1.00 97.08 129 A 1 
ATOM   1028 C CA  . ALA A 1 129 ? -11.062 8.026   9.801   1.00 97.41 129 A 1 
ATOM   1029 C C   . ALA A 1 129 ? -11.579 8.991   8.740   1.00 97.97 129 A 1 
ATOM   1030 O O   . ALA A 1 129 ? -10.839 9.850   8.264   1.00 97.99 129 A 1 
ATOM   1031 C CB  . ALA A 1 129 ? -10.572 6.730   9.161   1.00 97.18 129 A 1 
ATOM   1032 N N   . ALA A 1 130 ? -12.841 8.852   8.355   1.00 97.73 130 A 1 
ATOM   1033 C CA  . ALA A 1 130 ? -13.434 9.760   7.388   1.00 97.97 130 A 1 
ATOM   1034 C C   . ALA A 1 130 ? -13.421 11.190  7.906   1.00 98.20 130 A 1 
ATOM   1035 O O   . ALA A 1 130 ? -13.150 12.133  7.159   1.00 98.15 130 A 1 
ATOM   1036 C CB  . ALA A 1 130 ? -14.864 9.335   7.052   1.00 97.71 130 A 1 
ATOM   1037 N N   . GLU A 1 131 ? -13.715 11.357  9.199   1.00 98.28 131 A 1 
ATOM   1038 C CA  . GLU A 1 131 ? -13.689 12.677  9.816   1.00 98.17 131 A 1 
ATOM   1039 C C   . GLU A 1 131 ? -12.279 13.255  9.846   1.00 98.36 131 A 1 
ATOM   1040 O O   . GLU A 1 131 ? -12.074 14.442  9.606   1.00 98.07 131 A 1 
ATOM   1041 C CB  . GLU A 1 131 ? -14.269 12.607  11.234  1.00 97.37 131 A 1 
ATOM   1042 C CG  . GLU A 1 131 ? -15.763 12.325  11.259  1.00 86.96 131 A 1 
ATOM   1043 C CD  . GLU A 1 131 ? -16.291 12.020  12.654  1.00 80.84 131 A 1 
ATOM   1044 O OE1 . GLU A 1 131 ? -15.471 11.890  13.595  1.00 76.15 131 A 1 
ATOM   1045 O OE2 . GLU A 1 131 ? -17.526 11.896  12.808  1.00 76.28 131 A 1 
ATOM   1046 N N   . GLN A 1 132 ? -11.287 12.411  10.117  1.00 98.21 132 A 1 
ATOM   1047 C CA  . GLN A 1 132 ? -9.903  12.862  10.146  1.00 98.38 132 A 1 
ATOM   1048 C C   . GLN A 1 132 ? -9.387  13.180  8.744   1.00 98.41 132 A 1 
ATOM   1049 O O   . GLN A 1 132 ? -8.734  14.197  8.528   1.00 98.16 132 A 1 
ATOM   1050 C CB  . GLN A 1 132 ? -9.004  11.815  10.809  1.00 98.16 132 A 1 
ATOM   1051 C CG  . GLN A 1 132 ? -9.319  11.566  12.280  1.00 96.61 132 A 1 
ATOM   1052 C CD  . GLN A 1 132 ? -9.254  12.829  13.108  1.00 95.67 132 A 1 
ATOM   1053 O OE1 . GLN A 1 132 ? -8.322  13.618  12.977  1.00 88.27 132 A 1 
ATOM   1054 N NE2 . GLN A 1 132 ? -10.248 13.026  13.955  1.00 86.81 132 A 1 
ATOM   1055 N N   . PHE A 1 133 ? -9.702  12.315  7.773   1.00 98.58 133 A 1 
ATOM   1056 C CA  . PHE A 1 133 ? -9.241  12.486  6.396   1.00 98.58 133 A 1 
ATOM   1057 C C   . PHE A 1 133 ? -10.084 13.479  5.599   1.00 98.59 133 A 1 
ATOM   1058 O O   . PHE A 1 133 ? -9.782  13.743  4.427   1.00 98.27 133 A 1 
ATOM   1059 C CB  . PHE A 1 133 ? -9.241  11.141  5.662   1.00 98.49 133 A 1 
ATOM   1060 C CG  . PHE A 1 133 ? -8.224  10.145  6.176   1.00 98.44 133 A 1 
ATOM   1061 C CD1 . PHE A 1 133 ? -7.016  10.561  6.715   1.00 97.70 133 A 1 
ATOM   1062 C CD2 . PHE A 1 133 ? -8.473  8.776   6.095   1.00 97.46 133 A 1 
ATOM   1063 C CE1 . PHE A 1 133 ? -6.083  9.642   7.176   1.00 96.92 133 A 1 
ATOM   1064 C CE2 . PHE A 1 133 ? -7.553  7.864   6.549   1.00 96.79 133 A 1 
ATOM   1065 C CZ  . PHE A 1 133 ? -6.347  8.286   7.091   1.00 97.23 133 A 1 
ATOM   1066 N N   . ALA A 1 134 ? -11.129 14.021  6.204   1.00 98.63 134 A 1 
ATOM   1067 C CA  . ALA A 1 134 ? -12.069 14.898  5.518   1.00 98.51 134 A 1 
ATOM   1068 C C   . ALA A 1 134 ? -11.429 16.020  4.686   1.00 98.57 134 A 1 
ATOM   1069 O O   . ALA A 1 134 ? -11.910 16.305  3.589   1.00 98.08 134 A 1 
ATOM   1070 C CB  . ALA A 1 134 ? -13.062 15.491  6.521   1.00 98.14 134 A 1 
ATOM   1071 N N   . PRO A 1 135 ? -10.354 16.659  5.162   1.00 98.42 135 A 1 
ATOM   1072 C CA  . PRO A 1 135 ? -9.739  17.727  4.363   1.00 98.18 135 A 1 
ATOM   1073 C C   . PRO A 1 135 ? -9.254  17.274  2.989   1.00 98.25 135 A 1 
ATOM   1074 O O   . PRO A 1 135 ? -9.084  18.111  2.095   1.00 97.52 135 A 1 
ATOM   1075 C CB  . PRO A 1 135 ? -8.557  18.180  5.228   1.00 97.46 135 A 1 
ATOM   1076 C CG  . PRO A 1 135 ? -8.968  17.852  6.621   1.00 95.71 135 A 1 
ATOM   1077 C CD  . PRO A 1 135 ? -9.724  16.559  6.495   1.00 97.78 135 A 1 
ATOM   1078 N N   . PHE A 1 136 ? -9.047  15.960  2.802   1.00 98.55 136 A 1 
ATOM   1079 C CA  . PHE A 1 136 ? -8.537  15.434  1.543   1.00 98.55 136 A 1 
ATOM   1080 C C   . PHE A 1 136 ? -9.628  14.825  0.665   1.00 98.53 136 A 1 
ATOM   1081 O O   . PHE A 1 136 ? -9.364  14.458  -0.486  1.00 98.06 136 A 1 
ATOM   1082 C CB  . PHE A 1 136 ? -7.468  14.371  1.804   1.00 98.48 136 A 1 
ATOM   1083 C CG  . PHE A 1 136 ? -6.480  14.740  2.883   1.00 98.47 136 A 1 
ATOM   1084 C CD1 . PHE A 1 136 ? -5.638  15.823  2.716   1.00 97.90 136 A 1 
ATOM   1085 C CD2 . PHE A 1 136 ? -6.414  14.006  4.050   1.00 97.88 136 A 1 
ATOM   1086 C CE1 . PHE A 1 136 ? -4.737  16.174  3.710   1.00 97.29 136 A 1 
ATOM   1087 C CE2 . PHE A 1 136 ? -5.504  14.346  5.046   1.00 97.27 136 A 1 
ATOM   1088 C CZ  . PHE A 1 136 ? -4.665  15.435  4.871   1.00 97.51 136 A 1 
ATOM   1089 N N   . LEU A 1 137 ? -10.828 14.712  1.184   1.00 98.54 137 A 1 
ATOM   1090 C CA  . LEU A 1 137 ? -11.894 13.976  0.517   1.00 98.59 137 A 1 
ATOM   1091 C C   . LEU A 1 137 ? -13.017 14.891  0.032   1.00 98.38 137 A 1 
ATOM   1092 O O   . LEU A 1 137 ? -13.327 15.896  0.665   1.00 97.86 137 A 1 
ATOM   1093 C CB  . LEU A 1 137 ? -12.476 12.921  1.460   1.00 98.43 137 A 1 
ATOM   1094 C CG  . LEU A 1 137 ? -11.509 11.875  2.017   1.00 98.15 137 A 1 
ATOM   1095 C CD1 . LEU A 1 137 ? -12.215 10.991  3.039   1.00 97.67 137 A 1 
ATOM   1096 C CD2 . LEU A 1 137 ? -10.930 11.029  0.895   1.00 97.45 137 A 1 
ATOM   1097 N N   . SER A 1 138 ? -13.631 14.510  -1.088  1.00 98.41 138 A 1 
ATOM   1098 C CA  . SER A 1 138 ? -14.858 15.145  -1.525  1.00 98.37 138 A 1 
ATOM   1099 C C   . SER A 1 138 ? -15.985 14.726  -0.592  1.00 98.45 138 A 1 
ATOM   1100 O O   . SER A 1 138 ? -15.864 13.737  0.136   1.00 98.10 138 A 1 
ATOM   1101 C CB  . SER A 1 138 ? -15.198 14.746  -2.960  1.00 97.78 138 A 1 
ATOM   1102 O OG  . SER A 1 138 ? -15.539 13.377  -3.034  1.00 96.18 138 A 1 
ATOM   1103 N N   . GLN A 1 139 ? -17.100 15.458  -0.617  1.00 98.26 139 A 1 
ATOM   1104 C CA  . GLN A 1 139 ? -18.219 15.128  0.256   1.00 98.07 139 A 1 
ATOM   1105 C C   . GLN A 1 139 ? -18.750 13.724  -0.031  1.00 98.10 139 A 1 
ATOM   1106 O O   . GLN A 1 139 ? -19.073 12.972  0.885   1.00 97.62 139 A 1 
ATOM   1107 C CB  . GLN A 1 139 ? -19.342 16.156  0.111   1.00 97.58 139 A 1 
ATOM   1108 C CG  . GLN A 1 139 ? -20.477 15.960  1.104   1.00 88.97 139 A 1 
ATOM   1109 C CD  . GLN A 1 139 ? -20.004 16.023  2.544   1.00 83.48 139 A 1 
ATOM   1110 O OE1 . GLN A 1 139 ? -19.213 16.894  2.917   1.00 77.36 139 A 1 
ATOM   1111 N NE2 . GLN A 1 139 ? -20.480 15.103  3.365   1.00 73.97 139 A 1 
ATOM   1112 N N   . ASN A 1 140 ? -18.852 13.373  -1.320  1.00 98.00 140 A 1 
ATOM   1113 C CA  . ASN A 1 140 ? -19.307 12.042  -1.690  1.00 97.76 140 A 1 
ATOM   1114 C C   . ASN A 1 140 ? -18.347 10.960  -1.192  1.00 98.24 140 A 1 
ATOM   1115 O O   . ASN A 1 140 ? -18.766 9.899   -0.737  1.00 97.72 140 A 1 
ATOM   1116 C CB  . ASN A 1 140 ? -19.478 11.926  -3.206  1.00 96.65 140 A 1 
ATOM   1117 C CG  . ASN A 1 140 ? -20.700 12.664  -3.717  1.00 83.14 140 A 1 
ATOM   1118 O OD1 . ASN A 1 140 ? -21.564 13.068  -2.945  1.00 71.43 140 A 1 
ATOM   1119 N ND2 . ASN A 1 140 ? -20.778 12.837  -5.026  1.00 71.82 140 A 1 
ATOM   1120 N N   . ALA A 1 141 ? -17.040 11.234  -1.277  1.00 98.38 141 A 1 
ATOM   1121 C CA  . ALA A 1 141 ? -16.032 10.289  -0.807  1.00 98.54 141 A 1 
ATOM   1122 C C   . ALA A 1 141 ? -16.125 10.107  0.708   1.00 98.50 141 A 1 
ATOM   1123 O O   . ALA A 1 141 ? -15.948 8.994   1.209   1.00 98.36 141 A 1 
ATOM   1124 C CB  . ALA A 1 141 ? -14.639 10.753  -1.210  1.00 98.53 141 A 1 
ATOM   1125 N N   . ILE A 1 142 ? -16.388 11.185  1.424   1.00 98.55 142 A 1 
ATOM   1126 C CA  . ILE A 1 142 ? -16.547 11.116  2.871   1.00 98.41 142 A 1 
ATOM   1127 C C   . ILE A 1 142 ? -17.694 10.171  3.247   1.00 98.15 142 A 1 
ATOM   1128 O O   . ILE A 1 142 ? -17.540 9.312   4.107   1.00 97.75 142 A 1 
ATOM   1129 C CB  . ILE A 1 142 ? -16.794 12.513  3.477   1.00 98.37 142 A 1 
ATOM   1130 C CG1 . ILE A 1 142 ? -15.526 13.368  3.375   1.00 97.55 142 A 1 
ATOM   1131 C CG2 . ILE A 1 142 ? -17.238 12.410  4.935   1.00 97.53 142 A 1 
ATOM   1132 C CD1 . ILE A 1 142 ? -15.728 14.825  3.747   1.00 95.53 142 A 1 
ATOM   1133 N N   . GLU A 1 143 ? -18.831 10.334  2.586   1.00 98.05 143 A 1 
ATOM   1134 C CA  . GLU A 1 143 ? -19.995 9.508   2.892   1.00 97.74 143 A 1 
ATOM   1135 C C   . GLU A 1 143 ? -19.738 8.039   2.571   1.00 97.53 143 A 1 
ATOM   1136 O O   . GLU A 1 143 ? -20.143 7.145   3.320   1.00 96.97 143 A 1 
ATOM   1137 C CB  . GLU A 1 143 ? -21.222 10.019  2.141   1.00 97.40 143 A 1 
ATOM   1138 C CG  . GLU A 1 143 ? -21.659 11.416  2.559   1.00 91.23 143 A 1 
ATOM   1139 C CD  . GLU A 1 143 ? -21.907 11.519  4.059   1.00 85.15 143 A 1 
ATOM   1140 O OE1 . GLU A 1 143 ? -22.513 10.585  4.623   1.00 78.14 143 A 1 
ATOM   1141 O OE2 . GLU A 1 143 ? -21.484 12.522  4.670   1.00 78.99 143 A 1 
ATOM   1142 N N   . SER A 1 144 ? -19.056 7.784   1.463   1.00 97.68 144 A 1 
ATOM   1143 C CA  . SER A 1 144 ? -18.729 6.409   1.082   1.00 97.67 144 A 1 
ATOM   1144 C C   . SER A 1 144 ? -17.719 5.799   2.062   1.00 97.50 144 A 1 
ATOM   1145 O O   . SER A 1 144 ? -17.862 4.646   2.479   1.00 97.20 144 A 1 
ATOM   1146 C CB  . SER A 1 144 ? -18.185 6.368   -0.343  1.00 97.68 144 A 1 
ATOM   1147 O OG  . SER A 1 144 ? -18.022 5.037   -0.797  1.00 91.96 144 A 1 
ATOM   1148 N N   . PHE A 1 145 ? -16.725 6.582   2.441   1.00 97.97 145 A 1 
ATOM   1149 C CA  . PHE A 1 145 ? -15.708 6.143   3.394   1.00 97.97 145 A 1 
ATOM   1150 C C   . PHE A 1 145 ? -16.358 5.744   4.718   1.00 97.65 145 A 1 
ATOM   1151 O O   . PHE A 1 145 ? -16.000 4.718   5.318   1.00 97.05 145 A 1 
ATOM   1152 C CB  . PHE A 1 145 ? -14.672 7.257   3.611   1.00 97.96 145 A 1 
ATOM   1153 C CG  . PHE A 1 145 ? -13.350 6.771   4.161   1.00 98.11 145 A 1 
ATOM   1154 C CD1 . PHE A 1 145 ? -13.262 6.175   5.403   1.00 97.46 145 A 1 
ATOM   1155 C CD2 . PHE A 1 145 ? -12.176 6.939   3.430   1.00 97.26 145 A 1 
ATOM   1156 C CE1 . PHE A 1 145 ? -12.045 5.733   5.906   1.00 96.77 145 A 1 
ATOM   1157 C CE2 . PHE A 1 145 ? -10.962 6.512   3.927   1.00 96.64 145 A 1 
ATOM   1158 C CZ  . PHE A 1 145 ? -10.889 5.902   5.167   1.00 97.28 145 A 1 
ATOM   1159 N N   . LYS A 1 146 ? -17.316 6.547   5.164   1.00 97.55 146 A 1 
ATOM   1160 C CA  . LYS A 1 146 ? -18.008 6.281   6.428   1.00 97.01 146 A 1 
ATOM   1161 C C   . LYS A 1 146 ? -18.720 4.930   6.413   1.00 96.46 146 A 1 
ATOM   1162 O O   . LYS A 1 146 ? -18.875 4.293   7.460   1.00 95.78 146 A 1 
ATOM   1163 C CB  . LYS A 1 146 ? -19.024 7.388   6.731   1.00 96.86 146 A 1 
ATOM   1164 C CG  . LYS A 1 146 ? -18.414 8.700   7.203   1.00 94.82 146 A 1 
ATOM   1165 C CD  . LYS A 1 146 ? -19.489 9.748   7.438   1.00 92.79 146 A 1 
ATOM   1166 C CE  . LYS A 1 146 ? -18.900 11.047  7.947   1.00 87.69 146 A 1 
ATOM   1167 N NZ  . LYS A 1 146 ? -19.956 12.099  8.128   1.00 82.41 146 A 1 
ATOM   1168 N N   . HIS A 1 147 ? -19.141 4.485   5.235   1.00 96.41 147 A 1 
ATOM   1169 C CA  . HIS A 1 147 ? -19.864 3.224   5.128   1.00 96.11 147 A 1 
ATOM   1170 C C   . HIS A 1 147 ? -18.938 2.016   5.275   1.00 96.27 147 A 1 
ATOM   1171 O O   . HIS A 1 147 ? -19.240 1.091   6.027   1.00 95.10 147 A 1 
ATOM   1172 C CB  . HIS A 1 147 ? -20.617 3.150   3.802   1.00 95.38 147 A 1 
ATOM   1173 C CG  . HIS A 1 147 ? -21.332 1.848   3.604   1.00 88.92 147 A 1 
ATOM   1174 N ND1 . HIS A 1 147 ? -22.435 1.487   4.342   1.00 77.63 147 A 1 
ATOM   1175 C CD2 . HIS A 1 147 ? -21.101 0.820   2.753   1.00 77.81 147 A 1 
ATOM   1176 C CE1 . HIS A 1 147 ? -22.849 0.292   3.957   1.00 77.94 147 A 1 
ATOM   1177 N NE2 . HIS A 1 147 ? -22.059 -0.133  2.992   1.00 79.57 147 A 1 
ATOM   1178 N N   . GLY A 1 148 ? -17.800 2.026   4.555   1.00 96.81 148 A 1 
ATOM   1179 C CA  . GLY A 1 148 ? -16.945 0.851   4.558   1.00 96.93 148 A 1 
ATOM   1180 C C   . GLY A 1 148 ? -15.469 1.087   4.277   1.00 97.54 148 A 1 
ATOM   1181 O O   . GLY A 1 148 ? -14.721 0.134   4.112   1.00 97.14 148 A 1 
ATOM   1182 N N   . GLY A 1 149 ? -15.055 2.349   4.214   1.00 97.44 149 A 1 
ATOM   1183 C CA  . GLY A 1 149 ? -13.651 2.662   3.974   1.00 97.68 149 A 1 
ATOM   1184 C C   . GLY A 1 149 ? -13.250 2.641   2.512   1.00 98.15 149 A 1 
ATOM   1185 O O   . GLY A 1 149 ? -12.061 2.695   2.194   1.00 97.92 149 A 1 
ATOM   1186 N N   . TYR A 1 150 ? -14.220 2.557   1.614   1.00 98.12 150 A 1 
ATOM   1187 C CA  . TYR A 1 150 ? -13.973 2.600   0.173   1.00 98.22 150 A 1 
ATOM   1188 C C   . TYR A 1 150 ? -14.676 3.799   -0.452  1.00 98.42 150 A 1 
ATOM   1189 O O   . TYR A 1 150 ? -15.679 4.282   0.081   1.00 98.19 150 A 1 
ATOM   1190 C CB  . TYR A 1 150 ? -14.413 1.296   -0.507  1.00 98.04 150 A 1 
ATOM   1191 C CG  . TYR A 1 150 ? -15.859 0.888   -0.274  1.00 98.04 150 A 1 
ATOM   1192 C CD1 . TYR A 1 150 ? -16.890 1.445   -1.014  1.00 97.42 150 A 1 
ATOM   1193 C CD2 . TYR A 1 150 ? -16.184 -0.092  0.662   1.00 97.34 150 A 1 
ATOM   1194 C CE1 . TYR A 1 150 ? -18.211 1.062   -0.814  1.00 96.90 150 A 1 
ATOM   1195 C CE2 . TYR A 1 150 ? -17.499 -0.485  0.870   1.00 96.94 150 A 1 
ATOM   1196 C CZ  . TYR A 1 150 ? -18.512 0.094   0.124   1.00 97.22 150 A 1 
ATOM   1197 O OH  . TYR A 1 150 ? -19.815 -0.292  0.323   1.00 96.36 150 A 1 
ATOM   1198 N N   . TYR A 1 151 ? -14.156 4.289   -1.576  1.00 98.59 151 A 1 
ATOM   1199 C CA  . TYR A 1 151 ? -14.693 5.506   -2.181  1.00 98.73 151 A 1 
ATOM   1200 C C   . TYR A 1 151 ? -14.037 5.769   -3.536  1.00 98.85 151 A 1 
ATOM   1201 O O   . TYR A 1 151 ? -13.096 5.071   -3.936  1.00 98.78 151 A 1 
ATOM   1202 C CB  . TYR A 1 151 ? -14.460 6.707   -1.258  1.00 98.61 151 A 1 
ATOM   1203 C CG  . TYR A 1 151 ? -12.998 7.049   -1.050  1.00 98.70 151 A 1 
ATOM   1204 C CD1 . TYR A 1 151 ? -12.248 6.418   -0.062  1.00 98.44 151 A 1 
ATOM   1205 C CD2 . TYR A 1 151 ? -12.362 8.006   -1.844  1.00 98.26 151 A 1 
ATOM   1206 C CE1 . TYR A 1 151 ? -10.919 6.725   0.136   1.00 98.21 151 A 1 
ATOM   1207 C CE2 . TYR A 1 151 ? -11.023 8.325   -1.654  1.00 98.25 151 A 1 
ATOM   1208 C CZ  . TYR A 1 151 ? -10.307 7.679   -0.661  1.00 98.60 151 A 1 
ATOM   1209 O OH  . TYR A 1 151 ? -8.987  8.000   -0.469  1.00 98.42 151 A 1 
ATOM   1210 N N   . THR A 1 152 ? -14.537 6.777   -4.231  1.00 98.85 152 A 1 
ATOM   1211 C CA  . THR A 1 152 ? -13.931 7.251   -5.470  1.00 98.73 152 A 1 
ATOM   1212 C C   . THR A 1 152 ? -13.801 8.769   -5.444  1.00 98.70 152 A 1 
ATOM   1213 O O   . THR A 1 152 ? -14.581 9.454   -4.771  1.00 98.36 152 A 1 
ATOM   1214 C CB  . THR A 1 152 ? -14.749 6.856   -6.717  1.00 98.41 152 A 1 
ATOM   1215 O OG1 . THR A 1 152 ? -15.971 7.599   -6.748  1.00 95.64 152 A 1 
ATOM   1216 C CG2 . THR A 1 152 ? -15.068 5.373   -6.716  1.00 95.88 152 A 1 
ATOM   1217 N N   . MET A 1 153 ? -12.818 9.284   -6.177  1.00 98.67 153 A 1 
ATOM   1218 C CA  . MET A 1 153 ? -12.659 10.715  -6.399  1.00 98.50 153 A 1 
ATOM   1219 C C   . MET A 1 153 ? -12.049 10.932  -7.774  1.00 98.60 153 A 1 
ATOM   1220 O O   . MET A 1 153 ? -11.110 10.233  -8.149  1.00 98.30 153 A 1 
ATOM   1221 C CB  . MET A 1 153 ? -11.751 11.375  -5.351  1.00 97.42 153 A 1 
ATOM   1222 C CG  . MET A 1 153 ? -12.333 11.472  -3.950  1.00 93.55 153 A 1 
ATOM   1223 S SD  . MET A 1 153 ? -11.414 12.621  -2.902  1.00 95.35 153 A 1 
ATOM   1224 C CE  . MET A 1 153 ? -9.785  11.863  -2.850  1.00 89.31 153 A 1 
ATOM   1225 N N   . PRO A 1 154 ? -12.545 11.907  -8.537  1.00 98.44 154 A 1 
ATOM   1226 C CA  . PRO A 1 154 ? -11.920 12.211  -9.825  1.00 98.16 154 A 1 
ATOM   1227 C C   . PRO A 1 154 ? -10.579 12.916  -9.624  1.00 98.23 154 A 1 
ATOM   1228 O O   . PRO A 1 154 ? -10.446 13.759  -8.728  1.00 97.76 154 A 1 
ATOM   1229 C CB  . PRO A 1 154 ? -12.930 13.134  -10.499 1.00 97.33 154 A 1 
ATOM   1230 C CG  . PRO A 1 154 ? -13.647 13.795  -9.366  1.00 94.45 154 A 1 
ATOM   1231 C CD  . PRO A 1 154 ? -13.719 12.765  -8.275  1.00 97.52 154 A 1 
ATOM   1232 N N   . PHE A 1 155 ? -9.587  12.567  -10.435 1.00 98.07 155 A 1 
ATOM   1233 C CA  . PHE A 1 155 ? -8.322  13.291  -10.409 1.00 97.91 155 A 1 
ATOM   1234 C C   . PHE A 1 155 ? -8.557  14.721  -10.898 1.00 97.58 155 A 1 
ATOM   1235 O O   . PHE A 1 155 ? -9.378  14.939  -11.793 1.00 96.79 155 A 1 
ATOM   1236 C CB  . PHE A 1 155 ? -7.277  12.596  -11.279 1.00 97.96 155 A 1 
ATOM   1237 C CG  . PHE A 1 155 ? -6.632  11.393  -10.638 1.00 98.25 155 A 1 
ATOM   1238 C CD1 . PHE A 1 155 ? -5.496  11.546  -9.846  1.00 97.77 155 A 1 
ATOM   1239 C CD2 . PHE A 1 155 ? -7.154  10.130  -10.819 1.00 97.68 155 A 1 
ATOM   1240 C CE1 . PHE A 1 155 ? -4.898  10.442  -9.254  1.00 97.41 155 A 1 
ATOM   1241 C CE2 . PHE A 1 155 ? -6.557  9.020   -10.226 1.00 97.39 155 A 1 
ATOM   1242 C CZ  . PHE A 1 155 ? -5.434  9.183   -9.445  1.00 97.90 155 A 1 
ATOM   1243 N N   . PRO A 1 156 ? -7.859  15.702  -10.320 1.00 97.26 156 A 1 
ATOM   1244 C CA  . PRO A 1 156 ? -8.044  17.107  -10.712 1.00 96.64 156 A 1 
ATOM   1245 C C   . PRO A 1 156 ? -7.748  17.353  -12.187 1.00 96.37 156 A 1 
ATOM   1246 O O   . PRO A 1 156 ? -6.788  16.806  -12.734 1.00 95.04 156 A 1 
ATOM   1247 C CB  . PRO A 1 156 ? -7.039  17.850  -9.828  1.00 95.51 156 A 1 
ATOM   1248 C CG  . PRO A 1 156 ? -6.861  16.966  -8.643  1.00 93.98 156 A 1 
ATOM   1249 C CD  . PRO A 1 156 ? -6.947  15.564  -9.181  1.00 96.67 156 A 1 
ATOM   1250 N N   . ALA A 1 157 ? -8.555  18.184  -12.816 1.00 93.52 157 A 1 
ATOM   1251 C CA  . ALA A 1 157 ? -8.425  18.456  -14.242 1.00 92.04 157 A 1 
ATOM   1252 C C   . ALA A 1 157 ? -7.128  19.185  -14.584 1.00 92.11 157 A 1 
ATOM   1253 O O   . ALA A 1 157 ? -6.601  19.032  -15.688 1.00 88.83 157 A 1 
ATOM   1254 C CB  . ALA A 1 157 ? -9.622  19.264  -14.731 1.00 89.03 157 A 1 
ATOM   1255 N N   . HIS A 1 158 ? -6.593  19.966  -13.652 1.00 91.49 158 A 1 
ATOM   1256 C CA  . HIS A 1 158 ? -5.420  20.781  -13.921 1.00 91.12 158 A 1 
ATOM   1257 C C   . HIS A 1 158 ? -4.142  19.967  -14.084 1.00 92.32 158 A 1 
ATOM   1258 O O   . HIS A 1 158 ? -3.080  20.517  -14.388 1.00 90.42 158 A 1 
ATOM   1259 C CB  . HIS A 1 158 ? -5.226  21.836  -12.822 1.00 88.34 158 A 1 
ATOM   1260 C CG  . HIS A 1 158 ? -4.799  21.267  -11.500 1.00 83.66 158 A 1 
ATOM   1261 N ND1 . HIS A 1 158 ? -5.667  21.107  -10.450 1.00 73.43 158 A 1 
ATOM   1262 C CD2 . HIS A 1 158 ? -3.603  20.839  -11.061 1.00 72.44 158 A 1 
ATOM   1263 C CE1 . HIS A 1 158 ? -5.019  20.597  -9.420  1.00 70.90 158 A 1 
ATOM   1264 N NE2 . HIS A 1 158 ? -3.766  20.420  -9.761  1.00 72.38 158 A 1 
ATOM   1265 N N   . LEU A 1 159 ? -4.223  18.639  -13.896 1.00 94.61 159 A 1 
ATOM   1266 C CA  . LEU A 1 159 ? -3.063  17.764  -14.025 1.00 94.57 159 A 1 
ATOM   1267 C C   . LEU A 1 159 ? -2.732  17.421  -15.481 1.00 94.08 159 A 1 
ATOM   1268 O O   . LEU A 1 159 ? -1.772  16.703  -15.750 1.00 90.53 159 A 1 
ATOM   1269 C CB  . LEU A 1 159 ? -3.269  16.486  -13.221 1.00 94.33 159 A 1 
ATOM   1270 C CG  . LEU A 1 159 ? -3.375  16.651  -11.703 1.00 94.64 159 A 1 
ATOM   1271 C CD1 . LEU A 1 159 ? -3.741  15.323  -11.044 1.00 93.79 159 A 1 
ATOM   1272 C CD2 . LEU A 1 159 ? -2.070  17.186  -11.127 1.00 93.86 159 A 1 
ATOM   1273 N N   . GLY A 1 160 ? -3.529  17.909  -16.416 1.00 93.53 160 A 1 
ATOM   1274 C CA  . GLY A 1 160 ? -3.283  17.641  -17.822 1.00 93.42 160 A 1 
ATOM   1275 C C   . GLY A 1 160 ? -3.857  16.312  -18.283 1.00 94.30 160 A 1 
ATOM   1276 O O   . GLY A 1 160 ? -3.390  15.733  -19.270 1.00 91.21 160 A 1 
ATOM   1277 N N   . ILE A 1 161 ? -4.863  15.819  -17.583 1.00 94.93 161 A 1 
ATOM   1278 C CA  . ILE A 1 161 ? -5.521  14.561  -17.922 1.00 94.95 161 A 1 
ATOM   1279 C C   . ILE A 1 161 ? -6.361  14.742  -19.180 1.00 95.00 161 A 1 
ATOM   1280 O O   . ILE A 1 161 ? -7.101  15.711  -19.310 1.00 92.75 161 A 1 
ATOM   1281 C CB  . ILE A 1 161 ? -6.397  14.081  -16.750 1.00 92.51 161 A 1 
ATOM   1282 C CG1 . ILE A 1 161 ? -5.519  13.762  -15.543 1.00 85.61 161 A 1 
ATOM   1283 C CG2 . ILE A 1 161 ? -7.230  12.876  -17.145 1.00 83.55 161 A 1 
ATOM   1284 C CD1 . ILE A 1 161 ? -6.279  13.627  -14.246 1.00 83.41 161 A 1 
ATOM   1285 N N   . LYS A 1 162 ? -6.226  13.782  -20.127 1.00 94.35 162 A 1 
ATOM   1286 C CA  . LYS A 1 162 ? -6.886  13.895  -21.427 1.00 94.68 162 A 1 
ATOM   1287 C C   . LYS A 1 162 ? -8.151  13.048  -21.543 1.00 94.71 162 A 1 
ATOM   1288 O O   . LYS A 1 162 ? -8.939  13.239  -22.467 1.00 91.62 162 A 1 
ATOM   1289 C CB  . LYS A 1 162 ? -5.908  13.527  -22.545 1.00 93.30 162 A 1 
ATOM   1290 C CG  . LYS A 1 162 ? -4.697  14.448  -22.625 1.00 90.74 162 A 1 
ATOM   1291 C CD  . LYS A 1 162 ? -5.118  15.901  -22.820 1.00 82.90 162 A 1 
ATOM   1292 C CE  . LYS A 1 162 ? -3.906  16.811  -22.929 1.00 77.10 162 A 1 
ATOM   1293 N NZ  . LYS A 1 162 ? -4.295  18.240  -23.100 1.00 67.03 162 A 1 
ATOM   1294 N N   . VAL A 1 163 ? -8.326  12.104  -20.628 1.00 94.70 163 A 1 
ATOM   1295 C CA  . VAL A 1 163 ? -9.575  11.363  -20.511 1.00 94.97 163 A 1 
ATOM   1296 C C   . VAL A 1 163 ? -9.967  11.368  -19.042 1.00 95.60 163 A 1 
ATOM   1297 O O   . VAL A 1 163 ? -9.094  11.403  -18.171 1.00 94.05 163 A 1 
ATOM   1298 C CB  . VAL A 1 163 ? -9.456  9.908   -21.021 1.00 92.33 163 A 1 
ATOM   1299 C CG1 . VAL A 1 163 ? -9.051  9.885   -22.486 1.00 83.18 163 A 1 
ATOM   1300 C CG2 . VAL A 1 163 ? -8.466  9.123   -20.178 1.00 84.06 163 A 1 
ATOM   1301 N N   . PRO A 1 164 ? -11.273 11.339  -18.730 1.00 96.51 164 A 1 
ATOM   1302 C CA  . PRO A 1 164 ? -11.689 11.344  -17.324 1.00 96.62 164 A 1 
ATOM   1303 C C   . PRO A 1 164 ? -11.025 10.205  -16.551 1.00 97.25 164 A 1 
ATOM   1304 O O   . PRO A 1 164 ? -11.136 9.045   -16.936 1.00 96.54 164 A 1 
ATOM   1305 C CB  . PRO A 1 164 ? -13.206 11.152  -17.401 1.00 95.49 164 A 1 
ATOM   1306 C CG  . PRO A 1 164 ? -13.576 11.711  -18.740 1.00 93.45 164 A 1 
ATOM   1307 C CD  . PRO A 1 164 ? -12.437 11.347  -19.646 1.00 95.81 164 A 1 
ATOM   1308 N N   . LEU A 1 165 ? -10.324 10.552  -15.470 1.00 97.79 165 A 1 
ATOM   1309 C CA  . LEU A 1 165 ? -9.574  9.586   -14.682 1.00 98.05 165 A 1 
ATOM   1310 C C   . LEU A 1 165 ? -9.980  9.681   -13.226 1.00 98.11 165 A 1 
ATOM   1311 O O   . LEU A 1 165 ? -10.064 10.776  -12.669 1.00 97.99 165 A 1 
ATOM   1312 C CB  . LEU A 1 165 ? -8.065  9.831   -14.828 1.00 97.82 165 A 1 
ATOM   1313 C CG  . LEU A 1 165 ? -7.136  8.877   -14.081 1.00 97.21 165 A 1 
ATOM   1314 C CD1 . LEU A 1 165 ? -7.267  7.465   -14.609 1.00 96.28 165 A 1 
ATOM   1315 C CD2 . LEU A 1 165 ? -5.687  9.351   -14.192 1.00 96.29 165 A 1 
ATOM   1316 N N   . ASN A 1 166 ? -10.233 8.527   -12.604 1.00 98.48 166 A 1 
ATOM   1317 C CA  . ASN A 1 166 ? -10.724 8.483   -11.240 1.00 98.52 166 A 1 
ATOM   1318 C C   . ASN A 1 166 ? -9.811  7.680   -10.321 1.00 98.67 166 A 1 
ATOM   1319 O O   . ASN A 1 166 ? -9.254  6.659   -10.724 1.00 98.54 166 A 1 
ATOM   1320 C CB  . ASN A 1 166 ? -12.130 7.888   -11.196 1.00 98.44 166 A 1 
ATOM   1321 C CG  . ASN A 1 166 ? -13.135 8.697   -11.985 1.00 98.26 166 A 1 
ATOM   1322 O OD1 . ASN A 1 166 ? -13.736 9.630   -11.462 1.00 92.99 166 A 1 
ATOM   1323 N ND2 . ASN A 1 166 ? -13.319 8.340   -13.250 1.00 92.37 166 A 1 
ATOM   1324 N N   . ALA A 1 167 ? -9.674  8.148   -9.085  1.00 98.67 167 A 1 
ATOM   1325 C CA  . ALA A 1 167 ? -9.045  7.367   -8.031  1.00 98.69 167 A 1 
ATOM   1326 C C   . ALA A 1 167 ? -10.120 6.510   -7.383  1.00 98.76 167 A 1 
ATOM   1327 O O   . ALA A 1 167 ? -11.169 7.013   -6.989  1.00 98.65 167 A 1 
ATOM   1328 C CB  . ALA A 1 167 ? -8.398  8.281   -7.000  1.00 98.51 167 A 1 
ATOM   1329 N N   . VAL A 1 168 ? -9.876  5.204   -7.290  1.00 98.76 168 A 1 
ATOM   1330 C CA  . VAL A 1 168 ? -10.813 4.279   -6.673  1.00 98.85 168 A 1 
ATOM   1331 C C   . VAL A 1 168 ? -10.089 3.543   -5.550  1.00 98.80 168 A 1 
ATOM   1332 O O   . VAL A 1 168 ? -9.079  2.886   -5.786  1.00 98.76 168 A 1 
ATOM   1333 C CB  . VAL A 1 168 ? -11.367 3.262   -7.690  1.00 98.74 168 A 1 
ATOM   1334 C CG1 . VAL A 1 168 ? -12.307 2.279   -7.003  1.00 98.27 168 A 1 
ATOM   1335 C CG2 . VAL A 1 168 ? -12.084 3.989   -8.828  1.00 98.35 168 A 1 
ATOM   1336 N N   . VAL A 1 169 ? -10.609 3.652   -4.331  1.00 98.87 169 A 1 
ATOM   1337 C CA  . VAL A 1 169 ? -10.015 2.999   -3.173  1.00 98.84 169 A 1 
ATOM   1338 C C   . VAL A 1 169 ? -10.895 1.841   -2.723  1.00 98.70 169 A 1 
ATOM   1339 O O   . VAL A 1 169 ? -12.083 2.024   -2.464  1.00 98.56 169 A 1 
ATOM   1340 C CB  . VAL A 1 169 ? -9.815  3.988   -2.010  1.00 98.70 169 A 1 
ATOM   1341 C CG1 . VAL A 1 169 ? -9.408  3.255   -0.738  1.00 97.94 169 A 1 
ATOM   1342 C CG2 . VAL A 1 169 ? -8.758  5.018   -2.380  1.00 98.04 169 A 1 
ATOM   1343 N N   . LEU A 1 170 ? -10.297 0.651   -2.637  1.00 98.78 170 A 1 
ATOM   1344 C CA  . LEU A 1 170 ? -10.975 -0.527  -2.108  1.00 98.78 170 A 1 
ATOM   1345 C C   . LEU A 1 170 ? -10.433 -0.864  -0.727  1.00 98.64 170 A 1 
ATOM   1346 O O   . LEU A 1 170 ? -9.227  -0.805  -0.495  1.00 98.24 170 A 1 
ATOM   1347 C CB  . LEU A 1 170 ? -10.789 -1.731  -3.036  1.00 98.65 170 A 1 
ATOM   1348 C CG  . LEU A 1 170 ? -11.410 -1.632  -4.429  1.00 98.23 170 A 1 
ATOM   1349 C CD1 . LEU A 1 170 ? -11.110 -2.895  -5.234  1.00 97.64 170 A 1 
ATOM   1350 C CD2 . LEU A 1 170 ? -12.910 -1.416  -4.330  1.00 97.41 170 A 1 
ATOM   1351 N N   . ASN A 1 171 ? -11.336 -1.225  0.182   1.00 98.42 171 A 1 
ATOM   1352 C CA  . ASN A 1 171 ? -10.940 -1.673  1.512   1.00 98.28 171 A 1 
ATOM   1353 C C   . ASN A 1 171 ? -10.797 -3.191  1.516   1.00 98.20 171 A 1 
ATOM   1354 O O   . ASN A 1 171 ? -11.747 -3.918  1.816   1.00 97.83 171 A 1 
ATOM   1355 C CB  . ASN A 1 171 ? -11.957 -1.227  2.557   1.00 97.85 171 A 1 
ATOM   1356 C CG  . ASN A 1 171 ? -11.577 -1.658  3.961   1.00 97.66 171 A 1 
ATOM   1357 O OD1 . ASN A 1 171 ? -10.490 -2.196  4.182   1.00 95.81 171 A 1 
ATOM   1358 N ND2 . ASN A 1 171 ? -12.462 -1.428  4.912   1.00 94.77 171 A 1 
ATOM   1359 N N   . THR A 1 172 ? -9.596  -3.677  1.183   1.00 98.27 172 A 1 
ATOM   1360 C CA  . THR A 1 172 ? -9.370  -5.117  1.119   1.00 98.24 172 A 1 
ATOM   1361 C C   . THR A 1 172 ? -9.055  -5.722  2.478   1.00 98.05 172 A 1 
ATOM   1362 O O   . THR A 1 172 ? -8.911  -6.940  2.593   1.00 97.61 172 A 1 
ATOM   1363 C CB  . THR A 1 172 ? -8.255  -5.472  0.127   1.00 98.16 172 A 1 
ATOM   1364 O OG1 . THR A 1 172 ? -7.094  -4.690  0.393   1.00 96.96 172 A 1 
ATOM   1365 C CG2 . THR A 1 172 ? -8.727  -5.210  -1.295  1.00 96.55 172 A 1 
ATOM   1366 N N   . VAL A 1 173 ? -8.979  -4.896  3.521   1.00 98.11 173 A 1 
ATOM   1367 C CA  . VAL A 1 173 ? -8.896  -5.436  4.881   1.00 97.79 173 A 1 
ATOM   1368 C C   . VAL A 1 173 ? -10.153 -6.242  5.188   1.00 97.65 173 A 1 
ATOM   1369 O O   . VAL A 1 173 ? -10.124 -7.171  5.996   1.00 97.13 173 A 1 
ATOM   1370 C CB  . VAL A 1 173 ? -8.691  -4.322  5.922   1.00 97.51 173 A 1 
ATOM   1371 C CG1 . VAL A 1 173 ? -8.603  -4.905  7.334   1.00 96.58 173 A 1 
ATOM   1372 C CG2 . VAL A 1 173 ? -7.429  -3.523  5.607   1.00 96.58 173 A 1 
ATOM   1373 N N   . LEU A 1 174 ? -11.250 -5.922  4.511   1.00 97.85 174 A 1 
ATOM   1374 C CA  . LEU A 1 174 ? -12.481 -6.692  4.642   1.00 97.69 174 A 1 
ATOM   1375 C C   . LEU A 1 174 ? -12.293 -8.141  4.201   1.00 97.68 174 A 1 
ATOM   1376 O O   . LEU A 1 174 ? -13.010 -9.029  4.646   1.00 97.14 174 A 1 
ATOM   1377 C CB  . LEU A 1 174 ? -13.612 -6.062  3.816   1.00 97.44 174 A 1 
ATOM   1378 C CG  . LEU A 1 174 ? -14.043 -4.643  4.202   1.00 97.05 174 A 1 
ATOM   1379 C CD1 . LEU A 1 174 ? -15.130 -4.148  3.253   1.00 96.37 174 A 1 
ATOM   1380 C CD2 . LEU A 1 174 ? -14.530 -4.598  5.642   1.00 96.19 174 A 1 
ATOM   1381 N N   . TYR A 1 175 ? -11.309 -8.369  3.321   1.00 97.95 175 A 1 
ATOM   1382 C CA  . TYR A 1 175 ? -11.078 -9.698  2.755   1.00 98.03 175 A 1 
ATOM   1383 C C   . TYR A 1 175 ? -9.880  -10.412 3.372   1.00 98.08 175 A 1 
ATOM   1384 O O   . TYR A 1 175 ? -9.608  -11.570 3.040   1.00 97.53 175 A 1 
ATOM   1385 C CB  . TYR A 1 175 ? -10.883 -9.598  1.242   1.00 98.10 175 A 1 
ATOM   1386 C CG  . TYR A 1 175 ? -11.941 -8.780  0.519   1.00 98.26 175 A 1 
ATOM   1387 C CD1 . TYR A 1 175 ? -13.270 -8.838  0.910   1.00 97.91 175 A 1 
ATOM   1388 C CD2 . TYR A 1 175 ? -11.608 -7.969  -0.554  1.00 97.93 175 A 1 
ATOM   1389 C CE1 . TYR A 1 175 ? -14.241 -8.103  0.256   1.00 97.85 175 A 1 
ATOM   1390 C CE2 . TYR A 1 175 ? -12.570 -7.233  -1.220  1.00 97.84 175 A 1 
ATOM   1391 C CZ  . TYR A 1 175 ? -13.886 -7.295  -0.811  1.00 98.16 175 A 1 
ATOM   1392 O OH  . TYR A 1 175 ? -14.851 -6.560  -1.474  1.00 97.86 175 A 1 
ATOM   1393 N N   . TYR A 1 176 ? -9.157  -9.739  4.252   1.00 97.93 176 A 1 
ATOM   1394 C CA  . TYR A 1 176 ? -7.961  -10.286 4.886   1.00 97.87 176 A 1 
ATOM   1395 C C   . TYR A 1 176 ? -8.309  -11.542 5.678   1.00 97.54 176 A 1 
ATOM   1396 O O   . TYR A 1 176 ? -9.299  -11.563 6.421   1.00 97.01 176 A 1 
ATOM   1397 C CB  . TYR A 1 176 ? -7.348  -9.224  5.802   1.00 97.55 176 A 1 
ATOM   1398 C CG  . TYR A 1 176 ? -5.945  -9.502  6.292   1.00 97.30 176 A 1 
ATOM   1399 C CD1 . TYR A 1 176 ? -5.025  -10.201 5.532   1.00 96.17 176 A 1 
ATOM   1400 C CD2 . TYR A 1 176 ? -5.532  -9.013  7.527   1.00 96.04 176 A 1 
ATOM   1401 C CE1 . TYR A 1 176 ? -3.727  -10.421 5.984   1.00 95.21 176 A 1 
ATOM   1402 C CE2 . TYR A 1 176 ? -4.242  -9.221  7.994   1.00 95.19 176 A 1 
ATOM   1403 C CZ  . TYR A 1 176 ? -3.348  -9.928  7.225   1.00 95.48 176 A 1 
ATOM   1404 O OH  . TYR A 1 176 ? -2.074  -10.140 7.681   1.00 94.37 176 A 1 
ATOM   1405 N N   . ASN A 1 177 ? -7.505  -12.606 5.556   1.00 97.60 177 A 1 
ATOM   1406 C CA  . ASN A 1 177 ? -7.857  -13.881 6.188   1.00 96.95 177 A 1 
ATOM   1407 C C   . ASN A 1 177 ? -7.633  -13.906 7.700   1.00 96.96 177 A 1 
ATOM   1408 O O   . ASN A 1 177 ? -7.879  -14.924 8.340   1.00 95.48 177 A 1 
ATOM   1409 C CB  . ASN A 1 177 ? -7.145  -15.060 5.498   1.00 95.59 177 A 1 
ATOM   1410 C CG  . ASN A 1 177 ? -5.644  -14.948 5.520   1.00 94.22 177 A 1 
ATOM   1411 O OD1 . ASN A 1 177 ? -5.072  -14.181 6.285   1.00 87.70 177 A 1 
ATOM   1412 N ND2 . ASN A 1 177 ? -4.988  -15.731 4.668   1.00 87.19 177 A 1 
ATOM   1413 N N   . TYR A 1 178 ? -7.180  -12.789 8.273   1.00 96.91 178 A 1 
ATOM   1414 C CA  . TYR A 1 178 ? -7.142  -12.636 9.724   1.00 96.26 178 A 1 
ATOM   1415 C C   . TYR A 1 178 ? -8.322  -11.814 10.233  1.00 96.23 178 A 1 
ATOM   1416 O O   . TYR A 1 178 ? -8.453  -11.588 11.442  1.00 94.27 178 A 1 
ATOM   1417 C CB  . TYR A 1 178 ? -5.829  -11.990 10.176  1.00 95.52 178 A 1 
ATOM   1418 C CG  . TYR A 1 178 ? -4.636  -12.927 10.138  1.00 93.90 178 A 1 
ATOM   1419 C CD1 . TYR A 1 178 ? -4.410  -13.826 11.168  1.00 89.50 178 A 1 
ATOM   1420 C CD2 . TYR A 1 178 ? -3.750  -12.910 9.076   1.00 89.22 178 A 1 
ATOM   1421 C CE1 . TYR A 1 178 ? -3.322  -14.684 11.141  1.00 87.31 178 A 1 
ATOM   1422 C CE2 . TYR A 1 178 ? -2.661  -13.769 9.038   1.00 87.45 178 A 1 
ATOM   1423 C CZ  . TYR A 1 178 ? -2.452  -14.653 10.075  1.00 88.31 178 A 1 
ATOM   1424 O OH  . TYR A 1 178 ? -1.376  -15.504 10.045  1.00 85.67 178 A 1 
ATOM   1425 N N   . ASN A 1 179 ? -9.184  -11.367 9.322   1.00 96.15 179 A 1 
ATOM   1426 C CA  . ASN A 1 179 ? -10.376 -10.606 9.682   1.00 96.24 179 A 1 
ATOM   1427 C C   . ASN A 1 179 ? -11.521 -11.575 9.963   1.00 96.00 179 A 1 
ATOM   1428 O O   . ASN A 1 179 ? -12.205 -12.037 9.054   1.00 95.25 179 A 1 
ATOM   1429 C CB  . ASN A 1 179 ? -10.752 -9.639  8.557   1.00 96.25 179 A 1 
ATOM   1430 C CG  . ASN A 1 179 ? -11.908 -8.727  8.926   1.00 96.57 179 A 1 
ATOM   1431 O OD1 . ASN A 1 179 ? -12.591 -8.935  9.924   1.00 94.97 179 A 1 
ATOM   1432 N ND2 . ASN A 1 179 ? -12.132 -7.707  8.103   1.00 94.58 179 A 1 
ATOM   1433 N N   . LYS A 1 180 ? -11.735 -11.883 11.246  1.00 95.55 180 A 1 
ATOM   1434 C CA  . LYS A 1 180 ? -12.719 -12.889 11.632  1.00 94.81 180 A 1 
ATOM   1435 C C   . LYS A 1 180 ? -14.153 -12.395 11.477  1.00 94.43 180 A 1 
ATOM   1436 O O   . LYS A 1 180 ? -15.089 -13.191 11.505  1.00 92.28 180 A 1 
ATOM   1437 C CB  . LYS A 1 180 ? -12.475 -13.341 13.079  1.00 94.36 180 A 1 
ATOM   1438 C CG  . LYS A 1 180 ? -11.116 -13.984 13.292  1.00 89.85 180 A 1 
ATOM   1439 C CD  . LYS A 1 180 ? -10.938 -14.453 14.728  1.00 81.87 180 A 1 
ATOM   1440 C CE  . LYS A 1 180 ? -9.549  -15.026 14.947  1.00 73.43 180 A 1 
ATOM   1441 N NZ  . LYS A 1 180 ? -9.241  -16.149 14.016  1.00 63.13 180 A 1 
ATOM   1442 N N   . GLN A 1 181 ? -14.329 -11.093 11.294  1.00 94.61 181 A 1 
ATOM   1443 C CA  . GLN A 1 181 ? -15.673 -10.533 11.174  1.00 93.56 181 A 1 
ATOM   1444 C C   . GLN A 1 181 ? -16.308 -10.835 9.820   1.00 93.45 181 A 1 
ATOM   1445 O O   . GLN A 1 181 ? -17.534 -10.756 9.682   1.00 90.05 181 A 1 
ATOM   1446 C CB  . GLN A 1 181 ? -15.643 -9.018  11.389  1.00 92.35 181 A 1 
ATOM   1447 C CG  . GLN A 1 181 ? -15.213 -8.595  12.791  1.00 88.38 181 A 1 
ATOM   1448 C CD  . GLN A 1 181 ? -15.413 -7.114  13.032  1.00 81.40 181 A 1 
ATOM   1449 O OE1 . GLN A 1 181 ? -16.046 -6.413  12.233  1.00 73.43 181 A 1 
ATOM   1450 N NE2 . GLN A 1 181 ? -14.887 -6.619  14.148  1.00 70.27 181 A 1 
ATOM   1451 N N   . THR A 1 182 ? -15.500 -11.178 8.825   1.00 95.06 182 A 1 
ATOM   1452 C CA  . THR A 1 182 ? -16.004 -11.342 7.463   1.00 94.98 182 A 1 
ATOM   1453 C C   . THR A 1 182 ? -15.803 -12.745 6.891   1.00 94.47 182 A 1 
ATOM   1454 O O   . THR A 1 182 ? -16.134 -12.997 5.733   1.00 92.76 182 A 1 
ATOM   1455 C CB  . THR A 1 182 ? -15.329 -10.341 6.508   1.00 94.91 182 A 1 
ATOM   1456 O OG1 . THR A 1 182 ? -13.906 -10.526 6.550   1.00 93.31 182 A 1 
ATOM   1457 C CG2 . THR A 1 182 ? -15.648 -8.906  6.920   1.00 93.10 182 A 1 
ATOM   1458 N N   . MET A 1 183 ? -15.298 -13.675 7.697   1.00 93.65 183 A 1 
ATOM   1459 C CA  . MET A 1 183 ? -14.936 -15.002 7.198   1.00 92.09 183 A 1 
ATOM   1460 C C   . MET A 1 183 ? -16.127 -15.784 6.648   1.00 91.25 183 A 1 
ATOM   1461 O O   . MET A 1 183 ? -15.953 -16.619 5.756   1.00 87.69 183 A 1 
ATOM   1462 C CB  . MET A 1 183 ? -14.251 -15.813 8.299   1.00 89.82 183 A 1 
ATOM   1463 C CG  . MET A 1 183 ? -15.045 -15.951 9.585   1.00 83.65 183 A 1 
ATOM   1464 S SD  . MET A 1 183 ? -14.130 -16.830 10.876  1.00 79.54 183 A 1 
ATOM   1465 C CE  . MET A 1 183 ? -14.104 -18.479 10.193  1.00 70.37 183 A 1 
ATOM   1466 N N   . ASP A 1 184 ? -17.318 -15.494 7.133   1.00 91.81 184 A 1 
ATOM   1467 C CA  . ASP A 1 184 ? -18.515 -16.227 6.711   1.00 90.71 184 A 1 
ATOM   1468 C C   . ASP A 1 184 ? -19.475 -15.370 5.890   1.00 90.86 184 A 1 
ATOM   1469 O O   . ASP A 1 184 ? -20.624 -15.747 5.672   1.00 86.55 184 A 1 
ATOM   1470 C CB  . ASP A 1 184 ? -19.249 -16.795 7.930   1.00 88.48 184 A 1 
ATOM   1471 C CG  . ASP A 1 184 ? -18.424 -17.825 8.676   1.00 83.93 184 A 1 
ATOM   1472 O OD1 . ASP A 1 184 ? -17.771 -18.653 8.022   1.00 78.31 184 A 1 
ATOM   1473 O OD2 . ASP A 1 184 ? -18.436 -17.802 9.926   1.00 78.41 184 A 1 
ATOM   1474 N N   . SER A 1 185 ? -19.008 -14.228 5.420   1.00 91.90 185 A 1 
ATOM   1475 C CA  . SER A 1 185 ? -19.826 -13.341 4.604   1.00 91.88 185 A 1 
ATOM   1476 C C   . SER A 1 185 ? -19.651 -13.667 3.118   1.00 92.24 185 A 1 
ATOM   1477 O O   . SER A 1 185 ? -18.813 -14.489 2.743   1.00 88.94 185 A 1 
ATOM   1478 C CB  . SER A 1 185 ? -19.458 -11.879 4.865   1.00 89.07 185 A 1 
ATOM   1479 O OG  . SER A 1 185 ? -19.659 -11.533 6.222   1.00 78.46 185 A 1 
ATOM   1480 N N   . THR A 1 186 ? -20.454 -13.023 2.279   1.00 93.97 186 A 1 
ATOM   1481 C CA  . THR A 1 186 ? -20.355 -13.210 0.834   1.00 93.94 186 A 1 
ATOM   1482 C C   . THR A 1 186 ? -19.881 -11.942 0.141   1.00 94.62 186 A 1 
ATOM   1483 O O   . THR A 1 186 ? -19.019 -11.988 -0.728  1.00 90.75 186 A 1 
ATOM   1484 C CB  . THR A 1 186 ? -21.709 -13.641 0.236   1.00 91.36 186 A 1 
ATOM   1485 O OG1 . THR A 1 186 ? -22.717 -12.693 0.595   1.00 83.73 186 A 1 
ATOM   1486 C CG2 . THR A 1 186 ? -22.102 -15.017 0.751   1.00 82.26 186 A 1 
ATOM   1487 N N   . ASP A 1 187 ? -20.443 -10.791 0.526   1.00 95.93 187 A 1 
ATOM   1488 C CA  . ASP A 1 187 ? -20.041 -9.499  -0.016  1.00 96.62 187 A 1 
ATOM   1489 C C   . ASP A 1 187 ? -19.972 -8.485  1.122   1.00 96.74 187 A 1 
ATOM   1490 O O   . ASP A 1 187 ? -20.897 -7.689  1.304   1.00 95.70 187 A 1 
ATOM   1491 C CB  . ASP A 1 187 ? -21.025 -9.037  -1.091  1.00 96.55 187 A 1 
ATOM   1492 C CG  . ASP A 1 187 ? -20.555 -7.774  -1.805  1.00 97.20 187 A 1 
ATOM   1493 O OD1 . ASP A 1 187 ? -19.406 -7.350  -1.576  1.00 96.81 187 A 1 
ATOM   1494 O OD2 . ASP A 1 187 ? -21.333 -7.221  -2.600  1.00 96.74 187 A 1 
ATOM   1495 N N   . PRO A 1 188 ? -18.900 -8.519  1.914   1.00 96.84 188 A 1 
ATOM   1496 C CA  . PRO A 1 188 ? -18.786 -7.662  3.092   1.00 96.74 188 A 1 
ATOM   1497 C C   . PRO A 1 188 ? -19.008 -6.188  2.763   1.00 96.91 188 A 1 
ATOM   1498 O O   . PRO A 1 188 ? -18.320 -5.623  1.912   1.00 96.46 188 A 1 
ATOM   1499 C CB  . PRO A 1 188 ? -17.360 -7.912  3.576   1.00 96.12 188 A 1 
ATOM   1500 C CG  . PRO A 1 188 ? -17.051 -9.302  3.115   1.00 95.02 188 A 1 
ATOM   1501 C CD  . PRO A 1 188 ? -17.741 -9.419  1.779   1.00 96.56 188 A 1 
ATOM   1502 N N   . LEU A 1 189 ? -19.992 -5.593  3.435   1.00 96.53 189 A 1 
ATOM   1503 C CA  . LEU A 1 189 ? -20.342 -4.180  3.285   1.00 96.49 189 A 1 
ATOM   1504 C C   . LEU A 1 189 ? -20.656 -3.793  1.838   1.00 96.66 189 A 1 
ATOM   1505 O O   . LEU A 1 189 ? -20.589 -2.620  1.477   1.00 95.81 189 A 1 
ATOM   1506 C CB  . LEU A 1 189 ? -19.234 -3.286  3.859   1.00 96.14 189 A 1 
ATOM   1507 C CG  . LEU A 1 189 ? -19.049 -3.411  5.376   1.00 95.08 189 A 1 
ATOM   1508 C CD1 . LEU A 1 189 ? -17.880 -2.563  5.856   1.00 93.00 189 A 1 
ATOM   1509 C CD2 . LEU A 1 189 ? -20.323 -3.019  6.112   1.00 92.75 189 A 1 
ATOM   1510 N N   . GLY A 1 190 ? -21.006 -4.789  1.012   1.00 96.70 190 A 1 
ATOM   1511 C CA  . GLY A 1 190 ? -21.470 -4.546  -0.341  1.00 96.92 190 A 1 
ATOM   1512 C C   . GLY A 1 190 ? -20.419 -4.015  -1.304  1.00 97.68 190 A 1 
ATOM   1513 O O   . GLY A 1 190 ? -20.761 -3.447  -2.343  1.00 97.40 190 A 1 
ATOM   1514 N N   . GLN A 1 191 ? -19.146 -4.206  -0.976  1.00 97.59 191 A 1 
ATOM   1515 C CA  . GLN A 1 191 ? -18.077 -3.590  -1.766  1.00 97.96 191 A 1 
ATOM   1516 C C   . GLN A 1 191 ? -17.967 -4.148  -3.186  1.00 98.41 191 A 1 
ATOM   1517 O O   . GLN A 1 191 ? -17.739 -3.394  -4.129  1.00 98.45 191 A 1 
ATOM   1518 C CB  . GLN A 1 191 ? -16.730 -3.718  -1.051  1.00 97.58 191 A 1 
ATOM   1519 C CG  . GLN A 1 191 ? -15.589 -3.003  -1.777  1.00 97.21 191 A 1 
ATOM   1520 C CD  . GLN A 1 191 ? -14.317 -2.950  -0.968  1.00 97.80 191 A 1 
ATOM   1521 O OE1 . GLN A 1 191 ? -13.727 -1.883  -0.791  1.00 92.86 191 A 1 
ATOM   1522 N NE2 . GLN A 1 191 ? -13.870 -4.099  -0.488  1.00 93.99 191 A 1 
ATOM   1523 N N   . PHE A 1 192 ? -18.121 -5.463  -3.362  1.00 98.41 192 A 1 
ATOM   1524 C CA  . PHE A 1 192 ? -18.031 -6.048  -4.699  1.00 98.64 192 A 1 
ATOM   1525 C C   . PHE A 1 192 ? -19.123 -5.497  -5.615  1.00 98.66 192 A 1 
ATOM   1526 O O   . PHE A 1 192 ? -18.859 -5.121  -6.755  1.00 98.58 192 A 1 
ATOM   1527 C CB  . PHE A 1 192 ? -18.127 -7.572  -4.639  1.00 98.50 192 A 1 
ATOM   1528 C CG  . PHE A 1 192 ? -16.847 -8.250  -4.211  1.00 98.50 192 A 1 
ATOM   1529 C CD1 . PHE A 1 192 ? -15.687 -8.108  -4.961  1.00 98.01 192 A 1 
ATOM   1530 C CD2 . PHE A 1 192 ? -16.812 -9.042  -3.076  1.00 97.99 192 A 1 
ATOM   1531 C CE1 . PHE A 1 192 ? -14.514 -8.736  -4.579  1.00 97.70 192 A 1 
ATOM   1532 C CE2 . PHE A 1 192 ? -15.636 -9.673  -2.688  1.00 97.61 192 A 1 
ATOM   1533 C CZ  . PHE A 1 192 ? -14.494 -9.515  -3.435  1.00 97.90 192 A 1 
ATOM   1534 N N   . GLU A 1 193 ? -20.361 -5.467  -5.111  1.00 98.52 193 A 1 
ATOM   1535 C CA  . GLU A 1 193 ? -21.482 -4.951  -5.896  1.00 98.56 193 A 1 
ATOM   1536 C C   . GLU A 1 193 ? -21.290 -3.468  -6.201  1.00 98.62 193 A 1 
ATOM   1537 O O   . GLU A 1 193 ? -21.557 -3.013  -7.318  1.00 98.54 193 A 1 
ATOM   1538 C CB  . GLU A 1 193 ? -22.799 -5.190  -5.155  1.00 98.15 193 A 1 
ATOM   1539 C CG  . GLU A 1 193 ? -24.038 -4.902  -5.983  1.00 87.07 193 A 1 
ATOM   1540 C CD  . GLU A 1 193 ? -25.318 -5.309  -5.271  1.00 78.53 193 A 1 
ATOM   1541 O OE1 . GLU A 1 193 ? -25.535 -4.843  -4.139  1.00 72.83 193 A 1 
ATOM   1542 O OE2 . GLU A 1 193 ? -26.085 -6.095  -5.849  1.00 72.46 193 A 1 
ATOM   1543 N N   . TRP A 1 194 ? -20.829 -2.713  -5.212  1.00 98.47 194 A 1 
ATOM   1544 C CA  . TRP A 1 194 ? -20.543 -1.295  -5.382  1.00 98.55 194 A 1 
ATOM   1545 C C   . TRP A 1 194 ? -19.471 -1.077  -6.453  1.00 98.72 194 A 1 
ATOM   1546 O O   . TRP A 1 194 ? -19.613 -0.218  -7.322  1.00 98.67 194 A 1 
ATOM   1547 C CB  . TRP A 1 194 ? -20.095 -0.691  -4.050  1.00 98.53 194 A 1 
ATOM   1548 C CG  . TRP A 1 194 ? -19.555 0.711   -4.137  1.00 98.55 194 A 1 
ATOM   1549 C CD1 . TRP A 1 194 ? -20.268 1.868   -4.082  1.00 98.31 194 A 1 
ATOM   1550 C CD2 . TRP A 1 194 ? -18.180 1.094   -4.272  1.00 98.59 194 A 1 
ATOM   1551 N NE1 . TRP A 1 194 ? -19.435 2.946   -4.182  1.00 98.26 194 A 1 
ATOM   1552 C CE2 . TRP A 1 194 ? -18.140 2.505   -4.294  1.00 98.46 194 A 1 
ATOM   1553 C CE3 . TRP A 1 194 ? -16.975 0.381   -4.370  1.00 98.47 194 A 1 
ATOM   1554 C CZ2 . TRP A 1 194 ? -16.940 3.215   -4.421  1.00 98.29 194 A 1 
ATOM   1555 C CZ3 . TRP A 1 194 ? -15.789 1.099   -4.497  1.00 98.34 194 A 1 
ATOM   1556 C CH2 . TRP A 1 194 ? -15.781 2.492   -4.519  1.00 98.29 194 A 1 
ATOM   1557 N N   . PHE A 1 195 ? -18.408 -1.867  -6.390  1.00 98.62 195 A 1 
ATOM   1558 C CA  . PHE A 1 195 ? -17.305 -1.751  -7.350  1.00 98.72 195 A 1 
ATOM   1559 C C   . PHE A 1 195 ? -17.786 -2.022  -8.772  1.00 98.81 195 A 1 
ATOM   1560 O O   . PHE A 1 195 ? -17.405 -1.320  -9.705  1.00 98.72 195 A 1 
ATOM   1561 C CB  . PHE A 1 195 ? -16.177 -2.710  -6.970  1.00 98.75 195 A 1 
ATOM   1562 C CG  . PHE A 1 195 ? -14.964 -2.603  -7.856  1.00 98.79 195 A 1 
ATOM   1563 C CD1 . PHE A 1 195 ? -14.124 -1.504  -7.777  1.00 98.50 195 A 1 
ATOM   1564 C CD2 . PHE A 1 195 ? -14.659 -3.609  -8.754  1.00 98.48 195 A 1 
ATOM   1565 C CE1 . PHE A 1 195 ? -13.007 -1.403  -8.579  1.00 98.24 195 A 1 
ATOM   1566 C CE2 . PHE A 1 195 ? -13.538 -3.521  -9.564  1.00 98.22 195 A 1 
ATOM   1567 C CZ  . PHE A 1 195 ? -12.707 -2.411  -9.478  1.00 98.49 195 A 1 
ATOM   1568 N N   . LYS A 1 196 ? -18.622 -3.049  -8.929  1.00 98.77 196 A 1 
ATOM   1569 C CA  . LYS A 1 196 ? -19.174 -3.372  -10.237 1.00 98.67 196 A 1 
ATOM   1570 C C   . LYS A 1 196 ? -19.990 -2.215  -10.795 1.00 98.75 196 A 1 
ATOM   1571 O O   . LYS A 1 196 ? -19.874 -1.861  -11.975 1.00 98.61 196 A 1 
ATOM   1572 C CB  . LYS A 1 196 ? -20.047 -4.626  -10.162 1.00 98.41 196 A 1 
ATOM   1573 C CG  . LYS A 1 196 ? -20.597 -5.075  -11.514 1.00 95.15 196 A 1 
ATOM   1574 C CD  . LYS A 1 196 ? -21.474 -6.320  -11.371 1.00 92.59 196 A 1 
ATOM   1575 C CE  . LYS A 1 196 ? -21.888 -6.845  -12.732 1.00 84.44 196 A 1 
ATOM   1576 N NZ  . LYS A 1 196 ? -22.631 -5.845  -13.542 1.00 76.44 196 A 1 
ATOM   1577 N N   . THR A 1 197 ? -20.808 -1.606  -9.949  1.00 98.88 197 A 1 
ATOM   1578 C CA  . THR A 1 197 ? -21.630 -0.469  -10.361 1.00 98.78 197 A 1 
ATOM   1579 C C   . THR A 1 197 ? -20.761 0.705   -10.799 1.00 98.85 197 A 1 
ATOM   1580 O O   . THR A 1 197 ? -21.022 1.333   -11.837 1.00 98.61 197 A 1 
ATOM   1581 C CB  . THR A 1 197 ? -22.563 -0.032  -9.217  1.00 98.49 197 A 1 
ATOM   1582 O OG1 . THR A 1 197 ? -23.463 -1.100  -8.905  1.00 95.14 197 A 1 
ATOM   1583 C CG2 . THR A 1 197 ? -23.368 1.205   -9.612  1.00 94.24 197 A 1 
ATOM   1584 N N   . VAL A 1 198 ? -19.717 0.996   -10.024 1.00 98.72 198 A 1 
ATOM   1585 C CA  . VAL A 1 198 ? -18.807 2.091   -10.340 1.00 98.73 198 A 1 
ATOM   1586 C C   . VAL A 1 198 ? -18.090 1.837   -11.667 1.00 98.88 198 A 1 
ATOM   1587 O O   . VAL A 1 198 ? -18.050 2.705   -12.543 1.00 98.68 198 A 1 
ATOM   1588 C CB  . VAL A 1 198 ? -17.779 2.297   -9.204  1.00 98.64 198 A 1 
ATOM   1589 C CG1 . VAL A 1 198 ? -16.656 3.225   -9.650  1.00 97.85 198 A 1 
ATOM   1590 C CG2 . VAL A 1 198 ? -18.467 2.845   -7.962  1.00 97.99 198 A 1 
ATOM   1591 N N   . MET A 1 199 ? -17.531 0.639   -11.823 1.00 98.87 199 A 1 
ATOM   1592 C CA  . MET A 1 199 ? -16.775 0.309   -13.020 1.00 98.82 199 A 1 
ATOM   1593 C C   . MET A 1 199 ? -17.654 0.258   -14.270 1.00 98.89 199 A 1 
ATOM   1594 O O   . MET A 1 199 ? -17.240 0.692   -15.338 1.00 98.60 199 A 1 
ATOM   1595 C CB  . MET A 1 199 ? -16.045 -1.022  -12.833 1.00 98.71 199 A 1 
ATOM   1596 C CG  . MET A 1 199 ? -14.918 -0.976  -11.808 1.00 98.09 199 A 1 
ATOM   1597 S SD  . MET A 1 199 ? -13.530 0.041   -12.346 1.00 97.84 199 A 1 
ATOM   1598 C CE  . MET A 1 199 ? -13.399 1.176   -10.977 1.00 94.14 199 A 1 
ATOM   1599 N N   . ASP A 1 200 ? -18.854 -0.280  -14.134 1.00 98.89 200 A 1 
ATOM   1600 C CA  . ASP A 1 200 ? -19.799 -0.288  -15.251 1.00 98.82 200 A 1 
ATOM   1601 C C   . ASP A 1 200 ? -20.095 1.134   -15.710 1.00 98.73 200 A 1 
ATOM   1602 O O   . ASP A 1 200 ? -20.167 1.407   -16.911 1.00 98.49 200 A 1 
ATOM   1603 C CB  . ASP A 1 200 ? -21.111 -0.987  -14.854 1.00 98.67 200 A 1 
ATOM   1604 C CG  . ASP A 1 200 ? -20.994 -2.500  -14.846 1.00 98.00 200 A 1 
ATOM   1605 O OD1 . ASP A 1 200 ? -20.006 -3.036  -15.392 1.00 96.05 200 A 1 
ATOM   1606 O OD2 . ASP A 1 200 ? -21.907 -3.157  -14.299 1.00 96.10 200 A 1 
ATOM   1607 N N   . GLY A 1 201 ? -20.246 2.042   -14.755 1.00 98.77 201 A 1 
ATOM   1608 C CA  . GLY A 1 201 ? -20.480 3.438   -15.063 1.00 98.61 201 A 1 
ATOM   1609 C C   . GLY A 1 201 ? -19.311 4.071   -15.795 1.00 98.62 201 A 1 
ATOM   1610 O O   . GLY A 1 201 ? -19.496 4.807   -16.772 1.00 98.32 201 A 1 
ATOM   1611 N N   . TYR A 1 202 ? -18.104 3.787   -15.348 1.00 98.66 202 A 1 
ATOM   1612 C CA  . TYR A 1 202 ? -16.901 4.315   -15.989 1.00 98.68 202 A 1 
ATOM   1613 C C   . TYR A 1 202 ? -16.775 3.786   -17.417 1.00 98.55 202 A 1 
ATOM   1614 O O   . TYR A 1 202 ? -16.476 4.534   -18.344 1.00 98.15 202 A 1 
ATOM   1615 C CB  . TYR A 1 202 ? -15.648 3.950   -15.194 1.00 98.63 202 A 1 
ATOM   1616 C CG  . TYR A 1 202 ? -15.494 4.666   -13.859 1.00 98.67 202 A 1 
ATOM   1617 C CD1 . TYR A 1 202 ? -16.259 5.783   -13.543 1.00 98.30 202 A 1 
ATOM   1618 C CD2 . TYR A 1 202 ? -14.559 4.230   -12.932 1.00 98.31 202 A 1 
ATOM   1619 C CE1 . TYR A 1 202 ? -16.109 6.438   -12.327 1.00 98.18 202 A 1 
ATOM   1620 C CE2 . TYR A 1 202 ? -14.401 4.876   -11.720 1.00 98.17 202 A 1 
ATOM   1621 C CZ  . TYR A 1 202 ? -15.174 5.980   -11.418 1.00 98.45 202 A 1 
ATOM   1622 O OH  . TYR A 1 202 ? -15.019 6.620   -10.212 1.00 98.01 202 A 1 
ATOM   1623 N N   . ARG A 1 203 ? -17.006 2.486   -17.589 1.00 98.60 203 A 1 
ATOM   1624 C CA  . ARG A 1 203 ? -16.917 1.872   -18.917 1.00 98.46 203 A 1 
ATOM   1625 C C   . ARG A 1 203 ? -17.928 2.506   -19.875 1.00 98.36 203 A 1 
ATOM   1626 O O   . ARG A 1 203 ? -17.599 2.815   -21.020 1.00 97.77 203 A 1 
ATOM   1627 C CB  . ARG A 1 203 ? -17.156 0.363   -18.816 1.00 98.03 203 A 1 
ATOM   1628 C CG  . ARG A 1 203 ? -17.253 -0.337  -20.165 1.00 96.84 203 A 1 
ATOM   1629 C CD  . ARG A 1 203 ? -17.447 -1.839  -19.966 1.00 96.29 203 A 1 
ATOM   1630 N NE  . ARG A 1 203 ? -16.210 -2.509  -19.582 1.00 95.43 203 A 1 
ATOM   1631 C CZ  . ARG A 1 203 ? -16.158 -3.709  -18.995 1.00 96.44 203 A 1 
ATOM   1632 N NH1 . ARG A 1 203 ? -17.268 -4.365  -18.701 1.00 91.11 203 A 1 
ATOM   1633 N NH2 . ARG A 1 203 ? -14.980 -4.253  -18.707 1.00 91.01 203 A 1 
ATOM   1634 N N   . LYS A 1 204 ? -19.141 2.702   -19.393 1.00 98.57 204 A 1 
ATOM   1635 C CA  . LYS A 1 204 ? -20.208 3.240   -20.228 1.00 98.40 204 A 1 
ATOM   1636 C C   . LYS A 1 204 ? -19.924 4.673   -20.670 1.00 98.38 204 A 1 
ATOM   1637 O O   . LYS A 1 204 ? -20.321 5.083   -21.766 1.00 97.58 204 A 1 
ATOM   1638 C CB  . LYS A 1 204 ? -21.543 3.174   -19.477 1.00 97.99 204 A 1 
ATOM   1639 C CG  . LYS A 1 204 ? -22.751 3.635   -20.290 1.00 87.16 204 A 1 
ATOM   1640 C CD  . LYS A 1 204 ? -24.042 3.457   -19.502 1.00 84.69 204 A 1 
ATOM   1641 C CE  . LYS A 1 204 ? -25.256 3.880   -20.312 1.00 72.76 204 A 1 
ATOM   1642 N NZ  . LYS A 1 204 ? -26.522 3.680   -19.565 1.00 64.74 204 A 1 
ATOM   1643 N N   . THR A 1 205 ? -19.220 5.429   -19.834 1.00 98.23 205 A 1 
ATOM   1644 C CA  . THR A 1 205 ? -18.959 6.841   -20.103 1.00 97.95 205 A 1 
ATOM   1645 C C   . THR A 1 205 ? -17.524 7.111   -20.553 1.00 97.79 205 A 1 
ATOM   1646 O O   . THR A 1 205 ? -17.108 8.262   -20.675 1.00 96.58 205 A 1 
ATOM   1647 C CB  . THR A 1 205 ? -19.276 7.701   -18.866 1.00 97.53 205 A 1 
ATOM   1648 O OG1 . THR A 1 205 ? -18.530 7.219   -17.744 1.00 95.58 205 A 1 
ATOM   1649 C CG2 . THR A 1 205 ? -20.759 7.643   -18.551 1.00 94.69 205 A 1 
ATOM   1650 N N   . GLY A 1 206 ? -16.754 6.042   -20.806 1.00 97.84 206 A 1 
ATOM   1651 C CA  . GLY A 1 206 ? -15.409 6.187   -21.323 1.00 97.47 206 A 1 
ATOM   1652 C C   . GLY A 1 206 ? -14.396 6.730   -20.321 1.00 97.52 206 A 1 
ATOM   1653 O O   . GLY A 1 206 ? -13.394 7.336   -20.709 1.00 96.39 206 A 1 
ATOM   1654 N N   . GLN A 1 207 ? -14.646 6.505   -19.041 1.00 97.92 207 A 1 
ATOM   1655 C CA  . GLN A 1 207 ? -13.741 6.953   -17.988 1.00 97.92 207 A 1 
ATOM   1656 C C   . GLN A 1 207 ? -12.719 5.873   -17.648 1.00 98.01 207 A 1 
ATOM   1657 O O   . GLN A 1 207 ? -12.929 4.692   -17.934 1.00 97.59 207 A 1 
ATOM   1658 C CB  . GLN A 1 207 ? -14.524 7.350   -16.731 1.00 97.54 207 A 1 
ATOM   1659 C CG  . GLN A 1 207 ? -15.587 8.404   -16.969 1.00 96.44 207 A 1 
ATOM   1660 C CD  . GLN A 1 207 ? -16.191 8.926   -15.685 1.00 96.19 207 A 1 
ATOM   1661 O OE1 . GLN A 1 207 ? -15.461 9.336   -14.771 1.00 89.41 207 A 1 
ATOM   1662 N NE2 . GLN A 1 207 ? -17.510 8.922   -15.591 1.00 88.67 207 A 1 
ATOM   1663 N N   . ARG A 1 208 ? -11.612 6.293   -17.044 1.00 98.10 208 A 1 
ATOM   1664 C CA  . ARG A 1 208 ? -10.557 5.377   -16.620 1.00 98.27 208 A 1 
ATOM   1665 C C   . ARG A 1 208 ? -10.382 5.463   -15.109 1.00 98.47 208 A 1 
ATOM   1666 O O   . ARG A 1 208 ? -10.899 6.369   -14.459 1.00 98.17 208 A 1 
ATOM   1667 C CB  . ARG A 1 208 ? -9.234  5.715   -17.317 1.00 97.66 208 A 1 
ATOM   1668 C CG  . ARG A 1 208 ? -9.330  5.780   -18.832 1.00 94.53 208 A 1 
ATOM   1669 C CD  . ARG A 1 208 ? -9.328  4.394   -19.464 1.00 88.29 208 A 1 
ATOM   1670 N NE  . ARG A 1 208 ? -9.535  4.453   -20.906 1.00 83.16 208 A 1 
ATOM   1671 C CZ  . ARG A 1 208 ? -8.602  4.748   -21.795 1.00 76.28 208 A 1 
ATOM   1672 N NH1 . ARG A 1 208 ? -7.367  5.003   -21.408 1.00 69.60 208 A 1 
ATOM   1673 N NH2 . ARG A 1 208 ? -8.891  4.791   -23.095 1.00 72.66 208 A 1 
ATOM   1674 N N   . ALA A 1 209 ? -9.637  4.500   -14.551 1.00 98.48 209 A 1 
ATOM   1675 C CA  . ALA A 1 209 ? -9.444  4.457   -13.110 1.00 98.57 209 A 1 
ATOM   1676 C C   . ALA A 1 209 ? -8.069  3.933   -12.730 1.00 98.63 209 A 1 
ATOM   1677 O O   . ALA A 1 209 ? -7.504  3.078   -13.414 1.00 98.45 209 A 1 
ATOM   1678 C CB  . ALA A 1 209 ? -10.521 3.594   -12.453 1.00 98.39 209 A 1 
ATOM   1679 N N   . ILE A 1 210 ? -7.539  4.475   -11.647 1.00 98.61 210 A 1 
ATOM   1680 C CA  . ILE A 1 210 ? -6.407  3.888   -10.963 1.00 98.66 210 A 1 
ATOM   1681 C C   . ILE A 1 210 ? -6.924  3.408   -9.619  1.00 98.79 210 A 1 
ATOM   1682 O O   . ILE A 1 210 ? -7.443  4.203   -8.827  1.00 98.69 210 A 1 
ATOM   1683 C CB  . ILE A 1 210 ? -5.252  4.896   -10.781 1.00 98.49 210 A 1 
ATOM   1684 C CG1 . ILE A 1 210 ? -4.667  5.262   -12.143 1.00 97.64 210 A 1 
ATOM   1685 C CG2 . ILE A 1 210 ? -4.170  4.317   -9.872  1.00 98.00 210 A 1 
ATOM   1686 C CD1 . ILE A 1 210 ? -3.607  6.348   -12.102 1.00 95.56 210 A 1 
ATOM   1687 N N   . VAL A 1 211 ? -6.811  2.098   -9.367  1.00 98.63 211 A 1 
ATOM   1688 C CA  . VAL A 1 211 ? -7.359  1.493   -8.163  1.00 98.77 211 A 1 
ATOM   1689 C C   . VAL A 1 211 ? -6.261  1.330   -7.115  1.00 98.78 211 A 1 
ATOM   1690 O O   . VAL A 1 211 ? -5.133  0.959   -7.447  1.00 98.61 211 A 1 
ATOM   1691 C CB  . VAL A 1 211 ? -7.996  0.122   -8.470  1.00 98.64 211 A 1 
ATOM   1692 C CG1 . VAL A 1 211 ? -8.588  -0.498  -7.205  1.00 97.98 211 A 1 
ATOM   1693 C CG2 . VAL A 1 211 ? -9.075  0.272   -9.543  1.00 98.04 211 A 1 
ATOM   1694 N N   . SER A 1 212 ? -6.584  1.624   -5.852  1.00 98.73 212 A 1 
ATOM   1695 C CA  . SER A 1 212 ? -5.641  1.448   -4.762  1.00 98.78 212 A 1 
ATOM   1696 C C   . SER A 1 212 ? -6.289  0.644   -3.638  1.00 98.77 212 A 1 
ATOM   1697 O O   . SER A 1 212 ? -7.488  0.744   -3.400  1.00 98.43 212 A 1 
ATOM   1698 C CB  . SER A 1 212 ? -5.163  2.799   -4.223  1.00 98.18 212 A 1 
ATOM   1699 O OG  . SER A 1 212 ? -4.504  3.548   -5.231  1.00 91.16 212 A 1 
ATOM   1700 N N   . MET A 1 213 ? -5.479  -0.166  -2.951  1.00 98.63 213 A 1 
ATOM   1701 C CA  . MET A 1 213 ? -5.945  -0.992  -1.850  1.00 98.51 213 A 1 
ATOM   1702 C C   . MET A 1 213 ? -4.748  -1.323  -0.973  1.00 98.58 213 A 1 
ATOM   1703 O O   . MET A 1 213 ? -3.607  -1.305  -1.430  1.00 97.90 213 A 1 
ATOM   1704 C CB  . MET A 1 213 ? -6.593  -2.281  -2.380  1.00 97.55 213 A 1 
ATOM   1705 C CG  . MET A 1 213 ? -5.634  -3.164  -3.174  1.00 96.69 213 A 1 
ATOM   1706 S SD  . MET A 1 213 ? -6.464  -4.460  -4.118  1.00 97.33 213 A 1 
ATOM   1707 C CE  . MET A 1 213 ? -7.305  -3.500  -5.352  1.00 93.21 213 A 1 
ATOM   1708 N N   . HIS A 1 214 ? -5.006  -1.636  0.296   1.00 98.36 214 A 1 
ATOM   1709 C CA  . HIS A 1 214 ? -3.884  -1.932  1.181   1.00 98.35 214 A 1 
ATOM   1710 C C   . HIS A 1 214 ? -3.292  -3.305  0.887   1.00 98.20 214 A 1 
ATOM   1711 O O   . HIS A 1 214 ? -2.086  -3.456  0.748   1.00 97.37 214 A 1 
ATOM   1712 C CB  . HIS A 1 214 ? -4.297  -1.841  2.642   1.00 98.00 214 A 1 
ATOM   1713 C CG  . HIS A 1 214 ? -3.144  -2.018  3.582   1.00 97.87 214 A 1 
ATOM   1714 N ND1 . HIS A 1 214 ? -2.089  -1.139  3.647   1.00 95.02 214 A 1 
ATOM   1715 C CD2 . HIS A 1 214 ? -2.871  -2.993  4.481   1.00 95.20 214 A 1 
ATOM   1716 C CE1 . HIS A 1 214 ? -1.218  -1.551  4.542   1.00 95.60 214 A 1 
ATOM   1717 N NE2 . HIS A 1 214 ? -1.664  -2.677  5.067   1.00 95.84 214 A 1 
ATOM   1718 N N   . ILE A 1 215 ? -4.157  -4.319  0.788   1.00 98.26 215 A 1 
ATOM   1719 C CA  . ILE A 1 215 ? -3.713  -5.704  0.604   1.00 98.22 215 A 1 
ATOM   1720 C C   . ILE A 1 215 ? -4.080  -6.202  -0.794  1.00 98.26 215 A 1 
ATOM   1721 O O   . ILE A 1 215 ? -5.261  -6.330  -1.120  1.00 97.92 215 A 1 
ATOM   1722 C CB  . ILE A 1 215 ? -4.321  -6.645  1.660   1.00 97.97 215 A 1 
ATOM   1723 C CG1 . ILE A 1 215 ? -4.128  -6.069  3.068   1.00 96.86 215 A 1 
ATOM   1724 C CG2 . ILE A 1 215 ? -3.698  -8.029  1.548   1.00 96.84 215 A 1 
ATOM   1725 C CD1 . ILE A 1 215 ? -4.786  -6.884  4.169   1.00 95.68 215 A 1 
ATOM   1726 N N   . CYS A 1 216 ? -3.083  -6.492  -1.604  1.00 97.95 216 A 1 
ATOM   1727 C CA  . CYS A 1 216 ? -3.288  -7.050  -2.933  1.00 97.71 216 A 1 
ATOM   1728 C C   . CYS A 1 216 ? -3.733  -8.506  -2.839  1.00 97.84 216 A 1 
ATOM   1729 O O   . CYS A 1 216 ? -3.373  -9.214  -1.896  1.00 96.38 216 A 1 
ATOM   1730 C CB  . CYS A 1 216 ? -1.990  -6.982  -3.736  1.00 95.92 216 A 1 
ATOM   1731 S SG  . CYS A 1 216 ? -1.920  -5.740  -5.053  1.00 92.34 216 A 1 
ATOM   1732 N N   . PRO A 1 217 ? -4.511  -8.995  -3.815  1.00 98.12 217 A 1 
ATOM   1733 C CA  . PRO A 1 217 ? -4.730  -10.439 -3.900  1.00 97.84 217 A 1 
ATOM   1734 C C   . PRO A 1 217 ? -3.424  -11.146 -4.241  1.00 97.60 217 A 1 
ATOM   1735 O O   . PRO A 1 217 ? -2.514  -10.523 -4.793  1.00 96.18 217 A 1 
ATOM   1736 C CB  . PRO A 1 217 ? -5.751  -10.572 -5.034  1.00 97.13 217 A 1 
ATOM   1737 C CG  . PRO A 1 217 ? -5.544  -9.353  -5.868  1.00 94.99 217 A 1 
ATOM   1738 C CD  . PRO A 1 217 ? -5.161  -8.269  -4.907  1.00 97.57 217 A 1 
ATOM   1739 N N   . GLY A 1 218 ? -3.334  -12.427 -3.914  1.00 96.76 218 A 1 
ATOM   1740 C CA  . GLY A 1 218 ? -2.126  -13.191 -4.149  1.00 96.36 218 A 1 
ATOM   1741 C C   . GLY A 1 218 ? -1.511  -13.683 -2.854  1.00 96.74 218 A 1 
ATOM   1742 O O   . GLY A 1 218 ? -2.183  -13.781 -1.830  1.00 94.98 218 A 1 
ATOM   1743 N N   . VAL A 1 219 ? -0.222  -13.992 -2.914  1.00 96.24 219 A 1 
ATOM   1744 C CA  . VAL A 1 219 ? 0.474   -14.598 -1.785  1.00 95.83 219 A 1 
ATOM   1745 C C   . VAL A 1 219 ? 1.638   -13.726 -1.331  1.00 95.79 219 A 1 
ATOM   1746 O O   . VAL A 1 219 ? 2.047   -12.794 -2.020  1.00 94.47 219 A 1 
ATOM   1747 C CB  . VAL A 1 219 ? 0.991   -16.001 -2.128  1.00 94.77 219 A 1 
ATOM   1748 C CG1 . VAL A 1 219 ? -0.160  -16.920 -2.511  1.00 90.65 219 A 1 
ATOM   1749 C CG2 . VAL A 1 219 ? 2.021   -15.931 -3.254  1.00 90.88 219 A 1 
ATOM   1750 N N   . ALA A 1 220 ? 2.177   -14.049 -0.142  1.00 95.13 220 A 1 
ATOM   1751 C CA  . ALA A 1 220 ? 3.346   -13.364 0.386   1.00 94.42 220 A 1 
ATOM   1752 C C   . ALA A 1 220 ? 4.565   -14.251 0.212   1.00 94.39 220 A 1 
ATOM   1753 O O   . ALA A 1 220 ? 4.720   -15.250 0.914   1.00 92.36 220 A 1 
ATOM   1754 C CB  . ALA A 1 220 ? 3.140   -13.019 1.854   1.00 93.64 220 A 1 
ATOM   1755 N N   . GLU A 1 221 ? 5.445   -13.885 -0.710  1.00 92.57 221 A 1 
ATOM   1756 C CA  . GLU A 1 221 ? 6.611   -14.695 -1.041  1.00 90.91 221 A 1 
ATOM   1757 C C   . GLU A 1 221 ? 7.503   -14.958 0.166   1.00 90.90 221 A 1 
ATOM   1758 O O   . GLU A 1 221 ? 8.052   -16.048 0.313   1.00 87.92 221 A 1 
ATOM   1759 C CB  . GLU A 1 221 ? 7.433   -14.031 -2.145  1.00 88.48 221 A 1 
ATOM   1760 C CG  . GLU A 1 221 ? 6.757   -13.952 -3.507  1.00 84.08 221 A 1 
ATOM   1761 C CD  . GLU A 1 221 ? 5.938   -12.691 -3.697  1.00 86.01 221 A 1 
ATOM   1762 O OE1 . GLU A 1 221 ? 5.454   -12.110 -2.706  1.00 81.61 221 A 1 
ATOM   1763 O OE2 . GLU A 1 221 ? 5.773   -12.278 -4.867  1.00 82.96 221 A 1 
ATOM   1764 N N   . ARG A 1 222 ? 7.650   -13.947 1.030   1.00 89.39 222 A 1 
ATOM   1765 C CA  . ARG A 1 222 ? 8.544   -14.068 2.177   1.00 87.27 222 A 1 
ATOM   1766 C C   . ARG A 1 222 ? 7.966   -14.929 3.291   1.00 87.31 222 A 1 
ATOM   1767 O O   . ARG A 1 222 ? 8.691   -15.327 4.204   1.00 85.07 222 A 1 
ATOM   1768 C CB  . ARG A 1 222 ? 8.886   -12.684 2.736   1.00 84.74 222 A 1 
ATOM   1769 C CG  . ARG A 1 222 ? 9.749   -11.837 1.832   1.00 78.12 222 A 1 
ATOM   1770 C CD  . ARG A 1 222 ? 10.048  -10.486 2.458   1.00 77.70 222 A 1 
ATOM   1771 N NE  . ARG A 1 222 ? 10.866  -10.601 3.661   1.00 74.72 222 A 1 
ATOM   1772 C CZ  . ARG A 1 222 ? 11.135  -9.585  4.486   1.00 73.02 222 A 1 
ATOM   1773 N NH1 . ARG A 1 222 ? 10.638  -8.380  4.250   1.00 68.66 222 A 1 
ATOM   1774 N NH2 . ARG A 1 222 ? 11.897  -9.784  5.550   1.00 64.64 222 A 1 
ATOM   1775 N N   . PHE A 1 223 ? 6.674   -15.214 3.232   1.00 90.01 223 A 1 
ATOM   1776 C CA  . PHE A 1 223 ? 6.000   -15.975 4.289   1.00 89.70 223 A 1 
ATOM   1777 C C   . PHE A 1 223 ? 5.381   -17.247 3.734   1.00 91.89 223 A 1 
ATOM   1778 O O   . PHE A 1 223 ? 4.186   -17.502 3.885   1.00 89.47 223 A 1 
ATOM   1779 C CB  . PHE A 1 223 ? 4.964   -15.098 4.982   1.00 87.15 223 A 1 
ATOM   1780 C CG  . PHE A 1 223 ? 5.546   -13.837 5.566   1.00 82.35 223 A 1 
ATOM   1781 C CD1 . PHE A 1 223 ? 6.264   -13.879 6.756   1.00 76.74 223 A 1 
ATOM   1782 C CD2 . PHE A 1 223 ? 5.385   -12.621 4.930   1.00 77.07 223 A 1 
ATOM   1783 C CE1 . PHE A 1 223 ? 6.811   -12.730 7.298   1.00 74.85 223 A 1 
ATOM   1784 C CE2 . PHE A 1 223 ? 5.929   -11.467 5.464   1.00 74.13 223 A 1 
ATOM   1785 C CZ  . PHE A 1 223 ? 6.645   -11.509 6.657   1.00 74.04 223 A 1 
ATOM   1786 N N   . ASN A 1 224 ? 6.244   -18.145 3.128   1.00 88.65 224 A 1 
ATOM   1787 C CA  . ASN A 1 224 ? 5.931   -19.369 2.553   1.00 91.51 224 A 1 
ATOM   1788 C C   . ASN A 1 224 ? 4.830   -19.360 1.537   1.00 92.81 224 A 1 
ATOM   1789 O O   . ASN A 1 224 ? 4.062   -20.297 1.378   1.00 90.36 224 A 1 
ATOM   1790 C CB  . ASN A 1 224 ? 5.672   -20.422 3.609   1.00 90.19 224 A 1 
ATOM   1791 C CG  . ASN A 1 224 ? 6.801   -21.177 3.949   1.00 86.53 224 A 1 
ATOM   1792 O OD1 . ASN A 1 224 ? 7.943   -20.879 3.525   1.00 80.91 224 A 1 
ATOM   1793 N ND2 . ASN A 1 224 ? 6.955   -22.062 4.534   1.00 82.62 224 A 1 
ATOM   1794 N N   . TYR A 1 225 ? 4.752   -18.244 0.766   1.00 92.24 225 A 1 
ATOM   1795 C CA  . TYR A 1 225 ? 3.741   -18.070 -0.268  1.00 92.51 225 A 1 
ATOM   1796 C C   . TYR A 1 225 ? 2.338   -18.204 0.322   1.00 93.62 225 A 1 
ATOM   1797 O O   . TYR A 1 225 ? 1.444   -18.786 -0.288  1.00 91.04 225 A 1 
ATOM   1798 C CB  . TYR A 1 225 ? 3.952   -19.066 -1.413  1.00 91.13 225 A 1 
ATOM   1799 C CG  . TYR A 1 225 ? 5.324   -18.947 -2.038  1.00 88.22 225 A 1 
ATOM   1800 C CD1 . TYR A 1 225 ? 5.577   -18.002 -3.030  1.00 85.33 225 A 1 
ATOM   1801 C CD2 . TYR A 1 225 ? 6.371   -19.760 -1.626  1.00 86.44 225 A 1 
ATOM   1802 C CE1 . TYR A 1 225 ? 6.828   -17.882 -3.596  1.00 83.26 225 A 1 
ATOM   1803 C CE2 . TYR A 1 225 ? 7.633   -19.640 -2.191  1.00 82.70 225 A 1 
ATOM   1804 C CZ  . TYR A 1 225 ? 7.848   -18.704 -3.174  1.00 83.38 225 A 1 
ATOM   1805 O OH  . TYR A 1 225 ? 9.101   -18.581 -3.742  1.00 78.65 225 A 1 
ATOM   1806 N N   . SER A 1 226 ? 2.160   -17.655 1.523   1.00 94.13 226 A 1 
ATOM   1807 C CA  . SER A 1 226 ? 0.906   -17.762 2.254   1.00 93.88 226 A 1 
ATOM   1808 C C   . SER A 1 226 ? -0.164  -16.848 1.663   1.00 94.53 226 A 1 
ATOM   1809 O O   . SER A 1 226 ? 0.120   -15.717 1.272   1.00 93.76 226 A 1 
ATOM   1810 C CB  . SER A 1 226 ? 1.113   -17.433 3.727   1.00 92.40 226 A 1 
ATOM   1811 O OG  . SER A 1 226 ? 1.699   -16.155 3.882   1.00 86.38 226 A 1 
ATOM   1812 N N   . ASP A 1 227 ? -1.399  -17.358 1.599   1.00 95.84 227 A 1 
ATOM   1813 C CA  . ASP A 1 227 ? -2.531  -16.552 1.177   1.00 95.60 227 A 1 
ATOM   1814 C C   . ASP A 1 227 ? -2.708  -15.367 2.113   1.00 96.33 227 A 1 
ATOM   1815 O O   . ASP A 1 227 ? -2.530  -15.493 3.326   1.00 95.11 227 A 1 
ATOM   1816 C CB  . ASP A 1 227 ? -3.825  -17.369 1.163   1.00 94.16 227 A 1 
ATOM   1817 C CG  . ASP A 1 227 ? -3.810  -18.464 0.116   1.00 89.36 227 A 1 
ATOM   1818 O OD1 . ASP A 1 227 ? -3.077  -18.346 -0.878  1.00 84.07 227 A 1 
ATOM   1819 O OD2 . ASP A 1 227 ? -4.556  -19.453 0.294   1.00 83.93 227 A 1 
ATOM   1820 N N   . GLN A 1 228 ? -3.062  -14.210 1.544   1.00 96.75 228 A 1 
ATOM   1821 C CA  . GLN A 1 228 ? -3.322  -13.024 2.344   1.00 96.86 228 A 1 
ATOM   1822 C C   . GLN A 1 228 ? -4.817  -12.770 2.495   1.00 97.34 228 A 1 
ATOM   1823 O O   . GLN A 1 228 ? -5.264  -12.293 3.538   1.00 96.10 228 A 1 
ATOM   1824 C CB  . GLN A 1 228 ? -2.639  -11.802 1.722   1.00 96.20 228 A 1 
ATOM   1825 C CG  . GLN A 1 228 ? -1.130  -11.915 1.660   1.00 94.83 228 A 1 
ATOM   1826 C CD  . GLN A 1 228 ? -0.537  -12.133 3.037   1.00 94.44 228 A 1 
ATOM   1827 O OE1 . GLN A 1 228 ? -0.570  -11.248 3.877   1.00 85.94 228 A 1 
ATOM   1828 N NE2 . GLN A 1 228 ? -0.006  -13.321 3.275   1.00 85.80 228 A 1 
ATOM   1829 N N   . LEU A 1 229 ? -5.587  -13.095 1.469   1.00 97.68 229 A 1 
ATOM   1830 C CA  . LEU A 1 229 ? -7.033  -12.933 1.506   1.00 97.75 229 A 1 
ATOM   1831 C C   . LEU A 1 229 ? -7.716  -14.293 1.601   1.00 97.43 229 A 1 
ATOM   1832 O O   . LEU A 1 229 ? -7.154  -15.301 1.171   1.00 96.75 229 A 1 
ATOM   1833 C CB  . LEU A 1 229 ? -7.521  -12.193 0.258   1.00 97.87 229 A 1 
ATOM   1834 C CG  . LEU A 1 229 ? -6.811  -10.882 -0.088  1.00 97.43 229 A 1 
ATOM   1835 C CD1 . LEU A 1 229 ? -7.437  -10.258 -1.329  1.00 96.94 229 A 1 
ATOM   1836 C CD2 . LEU A 1 229 ? -6.863  -9.912  1.085   1.00 96.94 229 A 1 
ATOM   1837 N N   . TYR A 1 230 ? -8.923  -14.324 2.164   1.00 98.07 230 A 1 
ATOM   1838 C CA  . TYR A 1 230 ? -9.721  -15.540 2.108   1.00 97.82 230 A 1 
ATOM   1839 C C   . TYR A 1 230 ? -9.837  -15.974 0.647   1.00 97.84 230 A 1 
ATOM   1840 O O   . TYR A 1 230 ? -10.050 -15.130 -0.230  1.00 97.33 230 A 1 
ATOM   1841 C CB  . TYR A 1 230 ? -11.116 -15.306 2.688   1.00 97.42 230 A 1 
ATOM   1842 C CG  . TYR A 1 230 ? -11.158 -15.183 4.192   1.00 97.22 230 A 1 
ATOM   1843 C CD1 . TYR A 1 230 ? -10.931 -16.278 5.011   1.00 96.14 230 A 1 
ATOM   1844 C CD2 . TYR A 1 230 ? -11.457 -13.967 4.805   1.00 96.37 230 A 1 
ATOM   1845 C CE1 . TYR A 1 230 ? -10.980 -16.174 6.397   1.00 95.55 230 A 1 
ATOM   1846 C CE2 . TYR A 1 230 ? -11.515 -13.851 6.182   1.00 95.58 230 A 1 
ATOM   1847 C CZ  . TYR A 1 230 ? -11.277 -14.953 6.966   1.00 95.88 230 A 1 
ATOM   1848 O OH  . TYR A 1 230 ? -11.331 -14.842 8.339   1.00 94.28 230 A 1 
ATOM   1849 N N   . PRO A 1 231 ? -9.696  -17.269 0.354   1.00 97.47 231 A 1 
ATOM   1850 C CA  . PRO A 1 231 ? -9.695  -17.747 -1.036  1.00 96.88 231 A 1 
ATOM   1851 C C   . PRO A 1 231 ? -10.894 -17.270 -1.852  1.00 97.14 231 A 1 
ATOM   1852 O O   . PRO A 1 231 ? -10.726 -16.874 -3.013  1.00 96.75 231 A 1 
ATOM   1853 C CB  . PRO A 1 231 ? -9.698  -19.270 -0.882  1.00 95.80 231 A 1 
ATOM   1854 C CG  . PRO A 1 231 ? -8.987  -19.505 0.409   1.00 93.41 231 A 1 
ATOM   1855 C CD  . PRO A 1 231 ? -9.405  -18.371 1.306   1.00 96.20 231 A 1 
ATOM   1856 N N   . GLN A 1 232 ? -12.095 -17.299 -1.268  1.00 96.97 232 A 1 
ATOM   1857 C CA  . GLN A 1 232 ? -13.290 -16.897 -2.001  1.00 96.65 232 A 1 
ATOM   1858 C C   . GLN A 1 232 ? -13.265 -15.412 -2.365  1.00 97.44 232 A 1 
ATOM   1859 O O   . GLN A 1 232 ? -13.738 -15.027 -3.432  1.00 96.94 232 A 1 
ATOM   1860 C CB  . GLN A 1 232 ? -14.556 -17.235 -1.201  1.00 95.31 232 A 1 
ATOM   1861 C CG  . GLN A 1 232 ? -14.741 -16.468 0.102   1.00 89.71 232 A 1 
ATOM   1862 C CD  . GLN A 1 232 ? -14.098 -17.159 1.288   1.00 88.88 232 A 1 
ATOM   1863 O OE1 . GLN A 1 232 ? -13.137 -17.929 1.143   1.00 83.45 232 A 1 
ATOM   1864 N NE2 . GLN A 1 232 ? -14.628 -16.894 2.483   1.00 81.78 232 A 1 
ATOM   1865 N N   . TYR A 1 233 ? -12.704 -14.582 -1.486  1.00 97.84 233 A 1 
ATOM   1866 C CA  . TYR A 1 233 ? -12.593 -13.160 -1.771  1.00 98.18 233 A 1 
ATOM   1867 C C   . TYR A 1 233 ? -11.439 -12.876 -2.720  1.00 98.24 233 A 1 
ATOM   1868 O O   . TYR A 1 233 ? -11.542 -12.006 -3.586  1.00 98.00 233 A 1 
ATOM   1869 C CB  . TYR A 1 233 ? -12.417 -12.351 -0.479  1.00 97.98 233 A 1 
ATOM   1870 C CG  . TYR A 1 233 ? -13.578 -12.470 0.492   1.00 97.92 233 A 1 
ATOM   1871 C CD1 . TYR A 1 233 ? -14.887 -12.563 0.037   1.00 96.98 233 A 1 
ATOM   1872 C CD2 . TYR A 1 233 ? -13.352 -12.480 1.862   1.00 97.07 233 A 1 
ATOM   1873 C CE1 . TYR A 1 233 ? -15.945 -12.676 0.927   1.00 96.49 233 A 1 
ATOM   1874 C CE2 . TYR A 1 233 ? -14.404 -12.588 2.756   1.00 96.48 233 A 1 
ATOM   1875 C CZ  . TYR A 1 233 ? -15.692 -12.685 2.285   1.00 96.78 233 A 1 
ATOM   1876 O OH  . TYR A 1 233 ? -16.738 -12.804 3.171   1.00 95.55 233 A 1 
ATOM   1877 N N   . ASN A 1 234 ? -10.349 -13.603 -2.560  1.00 98.17 234 A 1 
ATOM   1878 C CA  . ASN A 1 234 ? -9.195  -13.459 -3.437  1.00 98.14 234 A 1 
ATOM   1879 C C   . ASN A 1 234 ? -9.581  -13.680 -4.889  1.00 98.38 234 A 1 
ATOM   1880 O O   . ASN A 1 234 ? -9.305  -12.845 -5.754  1.00 98.27 234 A 1 
ATOM   1881 C CB  . ASN A 1 234 ? -8.087  -14.430 -3.032  1.00 97.85 234 A 1 
ATOM   1882 C CG  . ASN A 1 234 ? -6.821  -14.238 -3.837  1.00 97.75 234 A 1 
ATOM   1883 O OD1 . ASN A 1 234 ? -5.945  -13.464 -3.458  1.00 94.87 234 A 1 
ATOM   1884 N ND2 . ASN A 1 234 ? -6.712  -14.948 -4.953  1.00 94.81 234 A 1 
ATOM   1885 N N   . ASP A 1 235 ? -10.227 -14.813 -5.154  1.00 97.87 235 A 1 
ATOM   1886 C CA  . ASP A 1 235 ? -10.604 -15.156 -6.522  1.00 97.60 235 A 1 
ATOM   1887 C C   . ASP A 1 235 ? -11.598 -14.155 -7.095  1.00 98.03 235 A 1 
ATOM   1888 O O   . ASP A 1 235 ? -11.481 -13.744 -8.251  1.00 97.69 235 A 1 
ATOM   1889 C CB  . ASP A 1 235 ? -11.185 -16.571 -6.573  1.00 96.55 235 A 1 
ATOM   1890 C CG  . ASP A 1 235 ? -10.170 -17.637 -6.205  1.00 91.96 235 A 1 
ATOM   1891 O OD1 . ASP A 1 235 ? -8.963  -17.319 -6.136  1.00 88.29 235 A 1 
ATOM   1892 O OD2 . ASP A 1 235 ? -10.574 -18.791 -5.981  1.00 87.87 235 A 1 
ATOM   1893 N N   . ARG A 1 236 ? -12.568 -13.749 -6.286  1.00 98.08 236 A 1 
ATOM   1894 C CA  . ARG A 1 236 ? -13.573 -12.797 -6.748  1.00 98.25 236 A 1 
ATOM   1895 C C   . ARG A 1 236 ? -12.958 -11.431 -7.022  1.00 98.41 236 A 1 
ATOM   1896 O O   . ARG A 1 236 ? -13.354 -10.750 -7.970  1.00 98.26 236 A 1 
ATOM   1897 C CB  . ARG A 1 236 ? -14.710 -12.685 -5.725  1.00 97.83 236 A 1 
ATOM   1898 C CG  . ARG A 1 236 ? -15.903 -11.889 -6.226  1.00 95.65 236 A 1 
ATOM   1899 C CD  . ARG A 1 236 ? -17.060 -11.932 -5.241  1.00 93.93 236 A 1 
ATOM   1900 N NE  . ARG A 1 236 ? -18.234 -11.218 -5.731  1.00 91.76 236 A 1 
ATOM   1901 C CZ  . ARG A 1 236 ? -19.366 -11.059 -5.053  1.00 89.56 236 A 1 
ATOM   1902 N NH1 . ARG A 1 236 ? -19.482 -11.564 -3.830  1.00 87.17 236 A 1 
ATOM   1903 N NH2 . ARG A 1 236 ? -20.363 -10.401 -5.594  1.00 85.20 236 A 1 
ATOM   1904 N N   . LEU A 1 237 ? -11.993 -11.025 -6.198  1.00 98.22 237 A 1 
ATOM   1905 C CA  . LEU A 1 237 ? -11.336 -9.738  -6.377  1.00 98.40 237 A 1 
ATOM   1906 C C   . LEU A 1 237 ? -10.494 -9.723  -7.649  1.00 98.58 237 A 1 
ATOM   1907 O O   . LEU A 1 237 ? -10.520 -8.756  -8.414  1.00 98.50 237 A 1 
ATOM   1908 C CB  . LEU A 1 237 ? -10.472 -9.395  -5.162  1.00 98.43 237 A 1 
ATOM   1909 C CG  . LEU A 1 237 ? -9.737  -8.056  -5.217  1.00 98.04 237 A 1 
ATOM   1910 C CD1 . LEU A 1 237 ? -10.715 -6.908  -5.395  1.00 97.48 237 A 1 
ATOM   1911 C CD2 . LEU A 1 237 ? -8.901  -7.862  -3.961  1.00 97.51 237 A 1 
ATOM   1912 N N   . VAL A 1 238 ? -9.747  -10.807 -7.891  1.00 98.51 238 A 1 
ATOM   1913 C CA  . VAL A 1 238 ? -8.962  -10.915 -9.115  1.00 98.57 238 A 1 
ATOM   1914 C C   . VAL A 1 238 ? -9.871  -10.817 -10.337 1.00 98.50 238 A 1 
ATOM   1915 O O   . VAL A 1 238 ? -9.593  -10.059 -11.272 1.00 98.41 238 A 1 
ATOM   1916 C CB  . VAL A 1 238 ? -8.150  -12.233 -9.156  1.00 98.22 238 A 1 
ATOM   1917 C CG1 . VAL A 1 238 ? -7.503  -12.423 -10.525 1.00 97.32 238 A 1 
ATOM   1918 C CG2 . VAL A 1 238 ? -7.089  -12.226 -8.071  1.00 97.45 238 A 1 
ATOM   1919 N N   . ASP A 1 239 ? -10.966 -11.576 -10.324 1.00 98.50 239 A 1 
ATOM   1920 C CA  . ASP A 1 239 ? -11.924 -11.539 -11.429 1.00 98.31 239 A 1 
ATOM   1921 C C   . ASP A 1 239 ? -12.520 -10.145 -11.597 1.00 98.55 239 A 1 
ATOM   1922 O O   . ASP A 1 239 ? -12.661 -9.655  -12.717 1.00 98.26 239 A 1 
ATOM   1923 C CB  . ASP A 1 239 ? -13.046 -12.555 -11.208 1.00 97.79 239 A 1 
ATOM   1924 C CG  . ASP A 1 239 ? -12.601 -13.991 -11.448 1.00 94.21 239 A 1 
ATOM   1925 O OD1 . ASP A 1 239 ? -11.484 -14.198 -11.962 1.00 91.14 239 A 1 
ATOM   1926 O OD2 . ASP A 1 239 ? -13.384 -14.907 -11.130 1.00 90.77 239 A 1 
ATOM   1927 N N   . SER A 1 240 ? -12.871 -9.507  -10.474 1.00 98.46 240 A 1 
ATOM   1928 C CA  . SER A 1 240 ? -13.493 -8.191  -10.515 1.00 98.35 240 A 1 
ATOM   1929 C C   . SER A 1 240 ? -12.565 -7.141  -11.116 1.00 98.58 240 A 1 
ATOM   1930 O O   . SER A 1 240 ? -12.997 -6.296  -11.893 1.00 98.17 240 A 1 
ATOM   1931 C CB  . SER A 1 240 ? -13.918 -7.751  -9.111  1.00 97.79 240 A 1 
ATOM   1932 O OG  . SER A 1 240 ? -14.932 -8.608  -8.592  1.00 92.66 240 A 1 
ATOM   1933 N N   . LEU A 1 241 ? -11.286 -7.203  -10.764 1.00 98.48 241 A 1 
ATOM   1934 C CA  . LEU A 1 241 ? -10.319 -6.242  -11.281 1.00 98.41 241 A 1 
ATOM   1935 C C   . LEU A 1 241 ? -10.005 -6.512  -12.752 1.00 98.47 241 A 1 
ATOM   1936 O O   . LEU A 1 241 ? -10.017 -5.599  -13.574 1.00 98.29 241 A 1 
ATOM   1937 C CB  . LEU A 1 241 ? -9.036  -6.275  -10.440 1.00 98.55 241 A 1 
ATOM   1938 C CG  . LEU A 1 241 ? -9.185  -5.785  -8.998  1.00 98.33 241 A 1 
ATOM   1939 C CD1 . LEU A 1 241 ? -7.951  -6.138  -8.179  1.00 97.85 241 A 1 
ATOM   1940 C CD2 . LEU A 1 241 ? -9.434  -4.283  -8.962  1.00 97.65 241 A 1 
ATOM   1941 N N   . ALA A 1 242 ? -9.718  -7.769  -13.085 1.00 98.64 242 A 1 
ATOM   1942 C CA  . ALA A 1 242 ? -9.345  -8.123  -14.447 1.00 98.46 242 A 1 
ATOM   1943 C C   . ALA A 1 242 ? -10.483 -7.876  -15.436 1.00 98.32 242 A 1 
ATOM   1944 O O   . ALA A 1 242 ? -10.235 -7.537  -16.594 1.00 97.88 242 A 1 
ATOM   1945 C CB  . ALA A 1 242 ? -8.901  -9.585  -14.515 1.00 98.24 242 A 1 
ATOM   1946 N N   . GLU A 1 243 ? -11.721 -8.040  -14.984 1.00 98.57 243 A 1 
ATOM   1947 C CA  . GLU A 1 243 ? -12.897 -7.839  -15.829 1.00 98.39 243 A 1 
ATOM   1948 C C   . GLU A 1 243 ? -12.926 -6.437  -16.419 1.00 98.43 243 A 1 
ATOM   1949 O O   . GLU A 1 243 ? -13.428 -6.229  -17.527 1.00 97.76 243 A 1 
ATOM   1950 C CB  . GLU A 1 243 ? -14.178 -8.108  -15.028 1.00 97.54 243 A 1 
ATOM   1951 C CG  . GLU A 1 243 ? -15.480 -7.727  -15.742 1.00 91.53 243 A 1 
ATOM   1952 C CD  . GLU A 1 243 ? -15.734 -8.575  -16.983 1.00 88.19 243 A 1 
ATOM   1953 O OE1 . GLU A 1 243 ? -15.220 -9.707  -17.065 1.00 82.94 243 A 1 
ATOM   1954 O OE2 . GLU A 1 243 ? -16.462 -8.101  -17.872 1.00 82.24 243 A 1 
ATOM   1955 N N   . TYR A 1 244 ? -12.364 -5.472  -15.689 1.00 98.65 244 A 1 
ATOM   1956 C CA  . TYR A 1 244 ? -12.375 -4.083  -16.118 1.00 98.68 244 A 1 
ATOM   1957 C C   . TYR A 1 244 ? -10.982 -3.603  -16.548 1.00 98.52 244 A 1 
ATOM   1958 O O   . TYR A 1 244 ? -10.574 -2.478  -16.256 1.00 98.12 244 A 1 
ATOM   1959 C CB  . TYR A 1 244 ? -12.960 -3.196  -15.020 1.00 98.60 244 A 1 
ATOM   1960 C CG  . TYR A 1 244 ? -14.408 -3.522  -14.750 1.00 98.65 244 A 1 
ATOM   1961 C CD1 . TYR A 1 244 ? -15.418 -3.009  -15.558 1.00 98.28 244 A 1 
ATOM   1962 C CD2 . TYR A 1 244 ? -14.773 -4.363  -13.713 1.00 98.33 244 A 1 
ATOM   1963 C CE1 . TYR A 1 244 ? -16.748 -3.322  -15.339 1.00 98.01 244 A 1 
ATOM   1964 C CE2 . TYR A 1 244 ? -16.104 -4.686  -13.485 1.00 98.05 244 A 1 
ATOM   1965 C CZ  . TYR A 1 244 ? -17.088 -4.163  -14.300 1.00 98.19 244 A 1 
ATOM   1966 O OH  . TYR A 1 244 ? -18.402 -4.483  -14.076 1.00 97.40 244 A 1 
ATOM   1967 N N   . ASN A 1 245 ? -10.266 -4.468  -17.256 1.00 98.37 245 A 1 
ATOM   1968 C CA  . ASN A 1 245 ? -8.933  -4.139  -17.751 1.00 98.02 245 A 1 
ATOM   1969 C C   . ASN A 1 245 ? -8.952  -2.994  -18.753 1.00 97.96 245 A 1 
ATOM   1970 O O   . ASN A 1 245 ? -7.924  -2.356  -18.994 1.00 96.78 245 A 1 
ATOM   1971 C CB  . ASN A 1 245 ? -8.266  -5.367  -18.373 1.00 97.39 245 A 1 
ATOM   1972 C CG  . ASN A 1 245 ? -8.920  -5.804  -19.666 1.00 96.96 245 A 1 
ATOM   1973 O OD1 . ASN A 1 245 ? -10.134 -5.902  -19.756 1.00 92.02 245 A 1 
ATOM   1974 N ND2 . ASN A 1 245 ? -8.103  -6.062  -20.674 1.00 91.35 245 A 1 
ATOM   1975 N N   . ASP A 1 246 ? -10.114 -2.738  -19.355 1.00 97.99 246 A 1 
ATOM   1976 C CA  . ASP A 1 246 ? -10.274 -1.628  -20.286 1.00 97.68 246 A 1 
ATOM   1977 C C   . ASP A 1 246 ? -10.448 -0.300  -19.556 1.00 97.89 246 A 1 
ATOM   1978 O O   . ASP A 1 246 ? -10.260 0.760   -20.141 1.00 96.89 246 A 1 
ATOM   1979 C CB  . ASP A 1 246 ? -11.473 -1.878  -21.216 1.00 97.02 246 A 1 
ATOM   1980 C CG  . ASP A 1 246 ? -12.769 -2.089  -20.444 1.00 96.25 246 A 1 
ATOM   1981 O OD1 . ASP A 1 246 ? -12.764 -2.824  -19.444 1.00 94.07 246 A 1 
ATOM   1982 O OD2 . ASP A 1 246 ? -13.809 -1.521  -20.859 1.00 93.48 246 A 1 
ATOM   1983 N N   . VAL A 1 247 ? -10.798 -0.362  -18.279 1.00 98.28 247 A 1 
ATOM   1984 C CA  . VAL A 1 247 ? -11.017 0.830   -17.460 1.00 98.38 247 A 1 
ATOM   1985 C C   . VAL A 1 247 ? -9.825  1.106   -16.544 1.00 98.43 247 A 1 
ATOM   1986 O O   . VAL A 1 247 ? -9.410  2.249   -16.368 1.00 98.07 247 A 1 
ATOM   1987 C CB  . VAL A 1 247 ? -12.305 0.673   -16.605 1.00 98.28 247 A 1 
ATOM   1988 C CG1 . VAL A 1 247 ? -12.475 1.866   -15.670 1.00 97.55 247 A 1 
ATOM   1989 C CG2 . VAL A 1 247 ? -13.519 0.516   -17.503 1.00 97.52 247 A 1 
ATOM   1990 N N   . ILE A 1 248 ? -9.269  0.047   -15.959 1.00 98.31 248 A 1 
ATOM   1991 C CA  . ILE A 1 248 ? -8.237  0.171   -14.932 1.00 98.42 248 A 1 
ATOM   1992 C C   . ILE A 1 248 ? -6.840  0.262   -15.548 1.00 98.39 248 A 1 
ATOM   1993 O O   . ILE A 1 248 ? -6.390  -0.667  -16.214 1.00 97.95 248 A 1 
ATOM   1994 C CB  . ILE A 1 248 ? -8.309  -1.012  -13.950 1.00 98.51 248 A 1 
ATOM   1995 C CG1 . ILE A 1 248 ? -9.667  -1.030  -13.250 1.00 98.15 248 A 1 
ATOM   1996 C CG2 . ILE A 1 248 ? -7.172  -0.934  -12.936 1.00 98.22 248 A 1 
ATOM   1997 C CD1 . ILE A 1 248 ? -9.909  -2.259  -12.392 1.00 97.93 248 A 1 
ATOM   1998 N N   . LEU A 1 249 ? -6.154  1.375   -15.292 1.00 98.46 249 A 1 
ATOM   1999 C CA  . LEU A 1 249 ? -4.801  1.580   -15.795 1.00 98.18 249 A 1 
ATOM   2000 C C   . LEU A 1 249 ? -3.770  0.852   -14.940 1.00 98.14 249 A 1 
ATOM   2001 O O   . LEU A 1 249 ? -2.682  0.535   -15.419 1.00 97.17 249 A 1 
ATOM   2002 C CB  . LEU A 1 249 ? -4.469  3.069   -15.850 1.00 97.63 249 A 1 
ATOM   2003 C CG  . LEU A 1 249 ? -5.392  3.950   -16.697 1.00 96.47 249 A 1 
ATOM   2004 C CD1 . LEU A 1 249 ? -4.877  5.383   -16.721 1.00 94.94 249 A 1 
ATOM   2005 C CD2 . LEU A 1 249 ? -5.523  3.401   -18.106 1.00 94.90 249 A 1 
ATOM   2006 N N   . GLY A 1 250 ? -4.098  0.597   -13.687 1.00 98.21 250 A 1 
ATOM   2007 C CA  . GLY A 1 250 ? -3.182  -0.064  -12.777 1.00 98.33 250 A 1 
ATOM   2008 C C   . GLY A 1 250 ? -3.739  -0.088  -11.369 1.00 98.66 250 A 1 
ATOM   2009 O O   . GLY A 1 250 ? -4.661  0.660   -11.037 1.00 98.43 250 A 1 
ATOM   2010 N N   . VAL A 1 251 ? -3.148  -0.956  -10.532 1.00 98.52 251 A 1 
ATOM   2011 C CA  . VAL A 1 251 ? -3.546  -1.107  -9.134  1.00 98.57 251 A 1 
ATOM   2012 C C   . VAL A 1 251 ? -2.333  -0.859  -8.247  1.00 98.56 251 A 1 
ATOM   2013 O O   . VAL A 1 251 ? -1.239  -1.343  -8.547  1.00 98.22 251 A 1 
ATOM   2014 C CB  . VAL A 1 251 ? -4.112  -2.517  -8.861  1.00 98.44 251 A 1 
ATOM   2015 C CG1 . VAL A 1 251 ? -4.537  -2.659  -7.408  1.00 97.80 251 A 1 
ATOM   2016 C CG2 . VAL A 1 251 ? -5.283  -2.811  -9.795  1.00 97.82 251 A 1 
ATOM   2017 N N   . LEU A 1 252 ? -2.517  -0.102  -7.165  1.00 98.57 252 A 1 
ATOM   2018 C CA  . LEU A 1 252 ? -1.451  0.171   -6.213  1.00 98.68 252 A 1 
ATOM   2019 C C   . LEU A 1 252 ? -1.766  -0.472  -4.871  1.00 98.60 252 A 1 
ATOM   2020 O O   . LEU A 1 252 ? -2.866  -0.305  -4.337  1.00 98.10 252 A 1 
ATOM   2021 C CB  . LEU A 1 252 ? -1.240  1.679   -6.032  1.00 98.33 252 A 1 
ATOM   2022 C CG  . LEU A 1 252 ? -0.367  2.401   -7.060  1.00 96.26 252 A 1 
ATOM   2023 C CD1 . LEU A 1 252 ? -0.926  2.289   -8.462  1.00 90.40 252 A 1 
ATOM   2024 C CD2 . LEU A 1 252 ? -0.203  3.867   -6.677  1.00 90.56 252 A 1 
ATOM   2025 N N   . CYS A 1 253 ? -0.793  -1.211  -4.321  1.00 98.43 253 A 1 
ATOM   2026 C CA  . CYS A 1 253 ? -0.959  -1.919  -3.050  1.00 98.25 253 A 1 
ATOM   2027 C C   . CYS A 1 253 ? 0.228   -1.687  -2.124  1.00 98.13 253 A 1 
ATOM   2028 O O   . CYS A 1 253 ? 1.291   -1.244  -2.556  1.00 96.76 253 A 1 
ATOM   2029 C CB  . CYS A 1 253 ? -1.092  -3.428  -3.279  1.00 97.49 253 A 1 
ATOM   2030 S SG  . CYS A 1 253 ? -2.434  -3.956  -4.361  1.00 96.07 253 A 1 
ATOM   2031 N N   . GLY A 1 254 ? 0.043   -2.014  -0.845  1.00 97.79 254 A 1 
ATOM   2032 C CA  . GLY A 1 254 ? 1.117   -1.994  0.133   1.00 97.35 254 A 1 
ATOM   2033 C C   . GLY A 1 254 ? 1.152   -3.303  0.902   1.00 97.28 254 A 1 
ATOM   2034 O O   . GLY A 1 254 ? 1.123   -4.376  0.302   1.00 95.42 254 A 1 
ATOM   2035 N N   . HIS A 1 255 ? 1.207   -3.215  2.232   1.00 96.21 255 A 1 
ATOM   2036 C CA  . HIS A 1 255 ? 1.035   -4.348  3.153   1.00 96.05 255 A 1 
ATOM   2037 C C   . HIS A 1 255 ? 2.249   -5.271  3.286   1.00 96.08 255 A 1 
ATOM   2038 O O   . HIS A 1 255 ? 2.633   -5.620  4.395   1.00 93.05 255 A 1 
ATOM   2039 C CB  . HIS A 1 255 ? -0.206  -5.166  2.767   1.00 94.83 255 A 1 
ATOM   2040 C CG  . HIS A 1 255 ? -0.454  -6.348  3.645   1.00 95.11 255 A 1 
ATOM   2041 N ND1 . HIS A 1 255 ? -0.707  -6.236  4.995   1.00 92.21 255 A 1 
ATOM   2042 C CD2 . HIS A 1 255 ? -0.505  -7.667  3.365   1.00 91.24 255 A 1 
ATOM   2043 C CE1 . HIS A 1 255 ? -0.899  -7.444  5.510   1.00 91.32 255 A 1 
ATOM   2044 N NE2 . HIS A 1 255 ? -0.783  -8.330  4.542   1.00 91.79 255 A 1 
ATOM   2045 N N   . LEU A 1 256 ? 2.854   -5.685  2.172   1.00 95.74 256 A 1 
ATOM   2046 C CA  . LEU A 1 256 ? 3.928   -6.677  2.225   1.00 94.34 256 A 1 
ATOM   2047 C C   . LEU A 1 256 ? 5.297   -6.075  2.519   1.00 93.69 256 A 1 
ATOM   2048 O O   . LEU A 1 256 ? 6.235   -6.808  2.838   1.00 90.53 256 A 1 
ATOM   2049 C CB  . LEU A 1 256 ? 3.985   -7.481  0.924   1.00 93.61 256 A 1 
ATOM   2050 C CG  . LEU A 1 256 ? 2.760   -8.338  0.604   1.00 92.15 256 A 1 
ATOM   2051 C CD1 . LEU A 1 256 ? 3.010   -9.167  -0.653  1.00 91.12 256 A 1 
ATOM   2052 C CD2 . LEU A 1 256 ? 2.412   -9.242  1.770   1.00 91.71 256 A 1 
ATOM   2053 N N   . HIS A 1 257 ? 5.427   -4.749  2.397   1.00 91.84 257 A 1 
ATOM   2054 C CA  . HIS A 1 257 ? 6.664   -4.015  2.693   1.00 91.72 257 A 1 
ATOM   2055 C C   . HIS A 1 257 ? 7.770   -4.235  1.667   1.00 92.64 257 A 1 
ATOM   2056 O O   . HIS A 1 257 ? 8.852   -3.662  1.792   1.00 89.97 257 A 1 
ATOM   2057 C CB  . HIS A 1 257 ? 7.183   -4.357  4.097   1.00 90.62 257 A 1 
ATOM   2058 C CG  . HIS A 1 257 ? 6.302   -3.872  5.206   1.00 91.54 257 A 1 
ATOM   2059 N ND1 . HIS A 1 257 ? 6.762   -3.062  6.216   1.00 86.07 257 A 1 
ATOM   2060 C CD2 . HIS A 1 257 ? 4.994   -4.072  5.456   1.00 85.18 257 A 1 
ATOM   2061 C CE1 . HIS A 1 257 ? 5.774   -2.795  7.048   1.00 86.34 257 A 1 
ATOM   2062 N NE2 . HIS A 1 257 ? 4.689   -3.396  6.611   1.00 87.41 257 A 1 
ATOM   2063 N N   . THR A 1 258 ? 7.513   -5.055  0.655   1.00 92.59 258 A 1 
ATOM   2064 C CA  . THR A 1 258 ? 8.505   -5.356  -0.370  1.00 91.98 258 A 1 
ATOM   2065 C C   . THR A 1 258 ? 8.104   -4.765  -1.718  1.00 92.95 258 A 1 
ATOM   2066 O O   . THR A 1 258 ? 6.966   -4.364  -1.931  1.00 91.60 258 A 1 
ATOM   2067 C CB  . THR A 1 258 ? 8.697   -6.877  -0.527  1.00 90.16 258 A 1 
ATOM   2068 O OG1 . THR A 1 258 ? 7.420   -7.517  -0.618  1.00 85.17 258 A 1 
ATOM   2069 C CG2 . THR A 1 258 ? 9.459   -7.434  0.666   1.00 84.18 258 A 1 
ATOM   2070 N N   . ASP A 1 259 ? 9.082   -4.714  -2.630  1.00 93.85 259 A 1 
ATOM   2071 C CA  . ASP A 1 259 ? 8.894   -4.176  -3.975  1.00 94.42 259 A 1 
ATOM   2072 C C   . ASP A 1 259 ? 8.636   -5.335  -4.929  1.00 94.48 259 A 1 
ATOM   2073 O O   . ASP A 1 259 ? 9.567   -6.044  -5.321  1.00 93.52 259 A 1 
ATOM   2074 C CB  . ASP A 1 259 ? 10.139  -3.380  -4.375  1.00 94.01 259 A 1 
ATOM   2075 C CG  . ASP A 1 259 ? 10.128  -2.924  -5.827  1.00 94.02 259 A 1 
ATOM   2076 O OD1 . ASP A 1 259 ? 9.140   -3.174  -6.548  1.00 91.88 259 A 1 
ATOM   2077 O OD2 . ASP A 1 259 ? 11.128  -2.311  -6.241  1.00 91.68 259 A 1 
ATOM   2078 N N   . THR A 1 260 ? 7.380   -5.545  -5.301  1.00 94.95 260 A 1 
ATOM   2079 C CA  . THR A 1 260 ? 7.050   -6.605  -6.235  1.00 95.18 260 A 1 
ATOM   2080 C C   . THR A 1 260 ? 5.781   -6.246  -7.006  1.00 95.83 260 A 1 
ATOM   2081 O O   . THR A 1 260 ? 5.264   -5.134  -6.890  1.00 95.57 260 A 1 
ATOM   2082 C CB  . THR A 1 260 ? 6.904   -7.972  -5.526  1.00 93.80 260 A 1 
ATOM   2083 O OG1 . THR A 1 260 ? 6.787   -9.011  -6.496  1.00 86.92 260 A 1 
ATOM   2084 C CG2 . THR A 1 260 ? 5.701   -7.985  -4.598  1.00 88.03 260 A 1 
ATOM   2085 N N   . PHE A 1 261 ? 5.286   -7.189  -7.813  1.00 96.24 261 A 1 
ATOM   2086 C CA  . PHE A 1 261 ? 4.128   -6.919  -8.650  1.00 96.39 261 A 1 
ATOM   2087 C C   . PHE A 1 261 ? 3.265   -8.162  -8.811  1.00 96.56 261 A 1 
ATOM   2088 O O   . PHE A 1 261 ? 3.703   -9.277  -8.525  1.00 96.00 261 A 1 
ATOM   2089 C CB  . PHE A 1 261 ? 4.561   -6.394  -10.029 1.00 95.99 261 A 1 
ATOM   2090 C CG  . PHE A 1 261 ? 5.380   -7.381  -10.820 1.00 96.07 261 A 1 
ATOM   2091 C CD1 . PHE A 1 261 ? 6.767   -7.406  -10.702 1.00 94.25 261 A 1 
ATOM   2092 C CD2 . PHE A 1 261 ? 4.777   -8.268  -11.694 1.00 94.00 261 A 1 
ATOM   2093 C CE1 . PHE A 1 261 ? 7.527   -8.311  -11.432 1.00 92.56 261 A 1 
ATOM   2094 C CE2 . PHE A 1 261 ? 5.527   -9.174  -12.426 1.00 92.64 261 A 1 
ATOM   2095 C CZ  . PHE A 1 261 ? 6.911   -9.193  -12.301 1.00 93.37 261 A 1 
ATOM   2096 N N   . ARG A 1 262 ? 2.042   -7.959  -9.283  1.00 97.60 262 A 1 
ATOM   2097 C CA  . ARG A 1 262 ? 1.112   -9.039  -9.578  1.00 97.51 262 A 1 
ATOM   2098 C C   . ARG A 1 262 ? 0.487   -8.788  -10.940 1.00 97.92 262 A 1 
ATOM   2099 O O   . ARG A 1 262 ? 0.160   -7.658  -11.278 1.00 97.65 262 A 1 
ATOM   2100 C CB  . ARG A 1 262 ? 0.006   -9.107  -8.526  1.00 96.79 262 A 1 
ATOM   2101 C CG  . ARG A 1 262 ? 0.494   -9.217  -7.084  1.00 94.71 262 A 1 
ATOM   2102 C CD  . ARG A 1 262 ? 0.928   -10.626 -6.749  1.00 92.22 262 A 1 
ATOM   2103 N NE  . ARG A 1 262 ? 1.403   -10.753 -5.373  1.00 92.84 262 A 1 
ATOM   2104 C CZ  . ARG A 1 262 ? 2.671   -10.828 -5.011  1.00 93.01 262 A 1 
ATOM   2105 N NH1 . ARG A 1 262 ? 3.632   -10.783 -5.923  1.00 87.58 262 A 1 
ATOM   2106 N NH2 . ARG A 1 262 ? 2.997   -10.951 -3.733  1.00 88.80 262 A 1 
ATOM   2107 N N   . ILE A 1 263 ? 0.340   -9.856  -11.716 1.00 97.56 263 A 1 
ATOM   2108 C CA  . ILE A 1 263 ? -0.408  -9.793  -12.963 1.00 97.61 263 A 1 
ATOM   2109 C C   . ILE A 1 263 ? -1.738  -10.487 -12.709 1.00 97.78 263 A 1 
ATOM   2110 O O   . ILE A 1 263 ? -1.807  -11.716 -12.628 1.00 97.12 263 A 1 
ATOM   2111 C CB  . ILE A 1 263 ? 0.342   -10.464 -14.130 1.00 97.45 263 A 1 
ATOM   2112 C CG1 . ILE A 1 263 ? 1.749   -9.863  -14.262 1.00 96.47 263 A 1 
ATOM   2113 C CG2 . ILE A 1 263 ? -0.440  -10.297 -15.427 1.00 96.51 263 A 1 
ATOM   2114 C CD1 . ILE A 1 263 ? 2.610   -10.527 -15.322 1.00 94.37 263 A 1 
ATOM   2115 N N   . LEU A 1 264 ? -2.795  -9.696  -12.538 1.00 98.13 264 A 1 
ATOM   2116 C CA  . LEU A 1 264 ? -4.101  -10.219 -12.198 1.00 98.15 264 A 1 
ATOM   2117 C C   . LEU A 1 264 ? -4.860  -10.557 -13.473 1.00 98.10 264 A 1 
ATOM   2118 O O   . LEU A 1 264 ? -5.074  -9.695  -14.318 1.00 97.63 264 A 1 
ATOM   2119 C CB  . LEU A 1 264 ? -4.878  -9.188  -11.381 1.00 98.06 264 A 1 
ATOM   2120 C CG  . LEU A 1 264 ? -4.134  -8.631  -10.158 1.00 97.50 264 A 1 
ATOM   2121 C CD1 . LEU A 1 264 ? -4.962  -7.570  -9.455  1.00 96.30 264 A 1 
ATOM   2122 C CD2 . LEU A 1 264 ? -3.761  -9.753  -9.195  1.00 96.03 264 A 1 
ATOM   2123 N N   . SER A 1 265 ? -5.255  -11.838 -13.614 1.00 97.92 265 A 1 
ATOM   2124 C CA  . SER A 1 265 ? -5.794  -12.331 -14.877 1.00 97.53 265 A 1 
ATOM   2125 C C   . SER A 1 265 ? -7.142  -13.017 -14.741 1.00 97.73 265 A 1 
ATOM   2126 O O   . SER A 1 265 ? -7.392  -13.734 -13.769 1.00 96.75 265 A 1 
ATOM   2127 C CB  . SER A 1 265 ? -4.810  -13.302 -15.536 1.00 95.51 265 A 1 
ATOM   2128 O OG  . SER A 1 265 ? -3.537  -12.713 -15.714 1.00 80.22 265 A 1 
ATOM   2129 N N   . LYS A 1 266 ? -7.997  -12.789 -15.725 1.00 97.46 266 A 1 
ATOM   2130 C CA  . LYS A 1 266 ? -9.234  -13.523 -15.901 1.00 97.00 266 A 1 
ATOM   2131 C C   . LYS A 1 266 ? -9.328  -13.852 -17.381 1.00 96.84 266 A 1 
ATOM   2132 O O   . LYS A 1 266 ? -9.722  -13.009 -18.192 1.00 95.29 266 A 1 
ATOM   2133 C CB  . LYS A 1 266 ? -10.446 -12.703 -15.459 1.00 95.98 266 A 1 
ATOM   2134 C CG  . LYS A 1 266 ? -11.780 -13.412 -15.636 1.00 93.25 266 A 1 
ATOM   2135 C CD  . LYS A 1 266 ? -12.952 -12.499 -15.282 1.00 90.26 266 A 1 
ATOM   2136 C CE  . LYS A 1 266 ? -14.280 -13.193 -15.489 1.00 84.70 266 A 1 
ATOM   2137 N NZ  . LYS A 1 266 ? -15.427 -12.283 -15.223 1.00 77.19 266 A 1 
ATOM   2138 N N   . GLY A 1 267 ? -8.933  -15.069 -17.741 1.00 96.09 267 A 1 
ATOM   2139 C CA  . GLY A 1 267 ? -8.820  -15.408 -19.141 1.00 95.38 267 A 1 
ATOM   2140 C C   . GLY A 1 267 ? -7.733  -14.560 -19.777 1.00 96.07 267 A 1 
ATOM   2141 O O   . GLY A 1 267 ? -6.601  -14.526 -19.302 1.00 93.90 267 A 1 
ATOM   2142 N N   . ASN A 1 268 ? -8.090  -13.848 -20.848 1.00 96.72 268 A 1 
ATOM   2143 C CA  . ASN A 1 268 ? -7.144  -12.982 -21.536 1.00 96.52 268 A 1 
ATOM   2144 C C   . ASN A 1 268 ? -7.158  -11.558 -20.991 1.00 97.15 268 A 1 
ATOM   2145 O O   . ASN A 1 268 ? -6.343  -10.728 -21.405 1.00 95.64 268 A 1 
ATOM   2146 C CB  . ASN A 1 268 ? -7.447  -12.958 -23.036 1.00 94.58 268 A 1 
ATOM   2147 C CG  . ASN A 1 268 ? -7.198  -14.298 -23.697 1.00 84.92 268 A 1 
ATOM   2148 O OD1 . ASN A 1 268 ? -6.262  -15.013 -23.342 1.00 73.54 268 A 1 
ATOM   2149 N ND2 . ASN A 1 268 ? -8.039  -14.648 -24.668 1.00 74.53 268 A 1 
ATOM   2150 N N   . LYS A 1 269 ? -8.061  -11.266 -20.053 1.00 97.79 269 A 1 
ATOM   2151 C CA  . LYS A 1 269 ? -8.140  -9.935  -19.460 1.00 97.98 269 A 1 
ATOM   2152 C C   . LYS A 1 269 ? -7.167  -9.833  -18.298 1.00 98.19 269 A 1 
ATOM   2153 O O   . LYS A 1 269 ? -7.189  -10.667 -17.389 1.00 97.59 269 A 1 
ATOM   2154 C CB  . LYS A 1 269 ? -9.563  -9.637  -18.990 1.00 97.64 269 A 1 
ATOM   2155 C CG  . LYS A 1 269 ? -10.591 -9.637  -20.114 1.00 96.21 269 A 1 
ATOM   2156 C CD  . LYS A 1 269 ? -11.978 -9.299  -19.592 1.00 93.70 269 A 1 
ATOM   2157 C CE  . LYS A 1 269 ? -12.995 -9.277  -20.708 1.00 87.66 269 A 1 
ATOM   2158 N NZ  . LYS A 1 269 ? -14.356 -8.920  -20.218 1.00 80.45 269 A 1 
ATOM   2159 N N   . LYS A 1 270 ? -6.314  -8.797  -18.324 1.00 98.11 270 A 1 
ATOM   2160 C CA  . LYS A 1 270 ? -5.256  -8.667  -17.330 1.00 98.10 270 A 1 
ATOM   2161 C C   . LYS A 1 270 ? -5.076  -7.224  -16.874 1.00 98.28 270 A 1 
ATOM   2162 O O   . LYS A 1 270 ? -5.239  -6.294  -17.664 1.00 97.65 270 A 1 
ATOM   2163 C CB  . LYS A 1 270 ? -3.932  -9.199  -17.893 1.00 97.66 270 A 1 
ATOM   2164 C CG  . LYS A 1 270 ? -3.991  -10.658 -18.318 1.00 96.76 270 A 1 
ATOM   2165 C CD  . LYS A 1 270 ? -2.756  -11.073 -19.102 1.00 95.31 270 A 1 
ATOM   2166 C CE  . LYS A 1 270 ? -2.881  -12.501 -19.590 1.00 91.82 270 A 1 
ATOM   2167 N NZ  . LYS A 1 270 ? -1.759  -12.913 -20.467 1.00 84.95 270 A 1 
ATOM   2168 N N   . VAL A 1 271 ? -4.728  -7.049  -15.597 1.00 98.49 271 A 1 
ATOM   2169 C CA  . VAL A 1 271 ? -4.359  -5.746  -15.056 1.00 98.40 271 A 1 
ATOM   2170 C C   . VAL A 1 271 ? -3.119  -5.890  -14.191 1.00 98.41 271 A 1 
ATOM   2171 O O   . VAL A 1 271 ? -2.876  -6.954  -13.609 1.00 97.87 271 A 1 
ATOM   2172 C CB  . VAL A 1 271 ? -5.495  -5.099  -14.228 1.00 97.47 271 A 1 
ATOM   2173 C CG1 . VAL A 1 271 ? -6.704  -4.812  -15.097 1.00 91.30 271 A 1 
ATOM   2174 C CG2 . VAL A 1 271 ? -5.873  -5.989  -13.052 1.00 90.94 271 A 1 
ATOM   2175 N N   . MET A 1 272 ? -2.324  -4.830  -14.113 1.00 98.11 272 A 1 
ATOM   2176 C CA  . MET A 1 272 ? -1.131  -4.823  -13.281 1.00 98.27 272 A 1 
ATOM   2177 C C   . MET A 1 272 ? -1.441  -4.313  -11.880 1.00 98.32 272 A 1 
ATOM   2178 O O   . MET A 1 272 ? -2.192  -3.354  -11.708 1.00 98.16 272 A 1 
ATOM   2179 C CB  . MET A 1 272 ? -0.030  -3.948  -13.895 1.00 97.80 272 A 1 
ATOM   2180 C CG  . MET A 1 272 ? 0.650   -4.554  -15.109 1.00 95.97 272 A 1 
ATOM   2181 S SD  . MET A 1 272 ? 1.341   -6.183  -14.767 1.00 96.98 272 A 1 
ATOM   2182 C CE  . MET A 1 272 ? 2.442   -5.842  -13.397 1.00 93.47 272 A 1 
ATOM   2183 N N   . ALA A 1 273 ? -0.828  -4.950  -10.876 1.00 98.12 273 A 1 
ATOM   2184 C CA  . ALA A 1 273 ? -0.858  -4.455  -9.514  1.00 98.03 273 A 1 
ATOM   2185 C C   . ALA A 1 273 ? 0.571   -4.292  -9.026  1.00 97.80 273 A 1 
ATOM   2186 O O   . ALA A 1 273 ? 1.402   -5.181  -9.211  1.00 97.20 273 A 1 
ATOM   2187 C CB  . ALA A 1 273 ? -1.634  -5.405  -8.605  1.00 97.98 273 A 1 
ATOM   2188 N N   . PHE A 1 274 ? 0.867   -3.148  -8.416  1.00 97.95 274 A 1 
ATOM   2189 C CA  . PHE A 1 274 ? 2.206   -2.828  -7.949  1.00 97.95 274 A 1 
ATOM   2190 C C   . PHE A 1 274 ? 2.222   -2.735  -6.434  1.00 98.13 274 A 1 
ATOM   2191 O O   . PHE A 1 274 ? 1.516   -1.909  -5.851  1.00 97.75 274 A 1 
ATOM   2192 C CB  . PHE A 1 274 ? 2.684   -1.519  -8.575  1.00 97.68 274 A 1 
ATOM   2193 C CG  . PHE A 1 274 ? 2.594   -1.508  -10.071 1.00 97.64 274 A 1 
ATOM   2194 C CD1 . PHE A 1 274 ? 3.545   -2.169  -10.831 1.00 96.42 274 A 1 
ATOM   2195 C CD2 . PHE A 1 274 ? 1.541   -0.875  -10.709 1.00 96.42 274 A 1 
ATOM   2196 C CE1 . PHE A 1 274 ? 3.461   -2.177  -12.211 1.00 95.67 274 A 1 
ATOM   2197 C CE2 . PHE A 1 274 ? 1.452   -0.889  -12.091 1.00 95.64 274 A 1 
ATOM   2198 C CZ  . PHE A 1 274 ? 2.410   -1.535  -12.844 1.00 96.18 274 A 1 
ATOM   2199 N N   . ILE A 1 275 ? 3.019   -3.583  -5.803  1.00 97.34 275 A 1 
ATOM   2200 C CA  . ILE A 1 275 ? 3.169   -3.570  -4.360  1.00 97.05 275 A 1 
ATOM   2201 C C   . ILE A 1 275 ? 4.364   -2.685  -4.025  1.00 96.63 275 A 1 
ATOM   2202 O O   . ILE A 1 275 ? 5.509   -3.036  -4.327  1.00 95.45 275 A 1 
ATOM   2203 C CB  . ILE A 1 275 ? 3.342   -4.988  -3.799  1.00 96.84 275 A 1 
ATOM   2204 C CG1 . ILE A 1 275 ? 2.097   -5.823  -4.126  1.00 95.29 275 A 1 
ATOM   2205 C CG2 . ILE A 1 275 ? 3.592   -4.952  -2.301  1.00 95.14 275 A 1 
ATOM   2206 C CD1 . ILE A 1 275 ? 2.225   -7.296  -3.806  1.00 89.83 275 A 1 
ATOM   2207 N N   . GLY A 1 276 ? 4.090   -1.535  -3.432  1.00 96.42 276 A 1 
ATOM   2208 C CA  . GLY A 1 276 ? 5.129   -0.570  -3.138  1.00 95.95 276 A 1 
ATOM   2209 C C   . GLY A 1 276 ? 5.861   -0.889  -1.844  1.00 95.91 276 A 1 
ATOM   2210 O O   . GLY A 1 276 ? 5.246   -1.294  -0.864  1.00 94.14 276 A 1 
ATOM   2211 N N   . PRO A 1 277 ? 7.193   -0.707  -1.836  1.00 95.05 277 A 1 
ATOM   2212 C CA  . PRO A 1 277 ? 7.983   -0.962  -0.625  1.00 94.52 277 A 1 
ATOM   2213 C C   . PRO A 1 277 ? 7.657   0.056   0.468   1.00 94.78 277 A 1 
ATOM   2214 O O   . PRO A 1 277 ? 7.247   1.183   0.186   1.00 93.54 277 A 1 
ATOM   2215 C CB  . PRO A 1 277 ? 9.427   -0.818  -1.108  1.00 93.39 277 A 1 
ATOM   2216 C CG  . PRO A 1 277 ? 9.328   0.113   -2.270  1.00 91.88 277 A 1 
ATOM   2217 C CD  . PRO A 1 277 ? 8.030   -0.224  -2.950  1.00 93.56 277 A 1 
ATOM   2218 N N   . SER A 1 278 ? 7.862   -0.354  1.710   1.00 94.65 278 A 1 
ATOM   2219 C CA  . SER A 1 278 ? 7.434   0.420   2.866   1.00 94.97 278 A 1 
ATOM   2220 C C   . SER A 1 278 ? 8.410   1.515   3.278   1.00 95.04 278 A 1 
ATOM   2221 O O   . SER A 1 278 ? 9.601   1.460   2.980   1.00 94.33 278 A 1 
ATOM   2222 C CB  . SER A 1 278 ? 7.222   -0.513  4.055   1.00 94.05 278 A 1 
ATOM   2223 O OG  . SER A 1 278 ? 8.432   -1.171  4.390   1.00 91.65 278 A 1 
ATOM   2224 N N   . VAL A 1 279 ? 7.884   2.510   3.980   1.00 95.33 279 A 1 
ATOM   2225 C CA  . VAL A 1 279 ? 8.720   3.426   4.741   1.00 94.80 279 A 1 
ATOM   2226 C C   . VAL A 1 279 ? 9.293   2.682   5.947   1.00 94.72 279 A 1 
ATOM   2227 O O   . VAL A 1 279 ? 10.454  2.865   6.318   1.00 93.22 279 A 1 
ATOM   2228 C CB  . VAL A 1 279 ? 7.915   4.649   5.217   1.00 94.55 279 A 1 
ATOM   2229 C CG1 . VAL A 1 279 ? 8.765   5.536   6.127   1.00 92.30 279 A 1 
ATOM   2230 C CG2 . VAL A 1 279 ? 7.409   5.449   4.025   1.00 93.22 279 A 1 
ATOM   2231 N N   . ASP A 1 280 ? 8.478   1.821   6.539   1.00 94.62 280 A 1 
ATOM   2232 C CA  . ASP A 1 280 ? 8.862   1.053   7.715   1.00 94.00 280 A 1 
ATOM   2233 C C   . ASP A 1 280 ? 10.080  0.173   7.467   1.00 94.00 280 A 1 
ATOM   2234 O O   . ASP A 1 280 ? 10.286  -0.325  6.360   1.00 91.60 280 A 1 
ATOM   2235 C CB  . ASP A 1 280 ? 7.690   0.170   8.162   1.00 91.92 280 A 1 
ATOM   2236 C CG  . ASP A 1 280 ? 7.933   -0.500  9.504   1.00 91.01 280 A 1 
ATOM   2237 O OD1 . ASP A 1 280 ? 8.627   0.098   10.345  1.00 85.65 280 A 1 
ATOM   2238 O OD2 . ASP A 1 280 ? 7.407   -1.612  9.714   1.00 85.79 280 A 1 
ATOM   2239 N N   . THR A 1 281 ? 10.895  -0.019  8.504   1.00 92.25 281 A 1 
ATOM   2240 C CA  . THR A 1 281 ? 12.136  -0.788  8.408   1.00 90.93 281 A 1 
ATOM   2241 C C   . THR A 1 281 ? 12.092  -2.099  9.188   1.00 89.68 281 A 1 
ATOM   2242 O O   . THR A 1 281 ? 13.022  -2.899  9.101   1.00 86.49 281 A 1 
ATOM   2243 C CB  . THR A 1 281 ? 13.318  0.036   8.932   1.00 90.09 281 A 1 
ATOM   2244 O OG1 . THR A 1 281 ? 12.992  0.566   10.220  1.00 87.39 281 A 1 
ATOM   2245 C CG2 . THR A 1 281 ? 13.628  1.182   7.986   1.00 86.98 281 A 1 
ATOM   2246 N N   . TRP A 1 282 ? 11.020  -2.330  9.926   1.00 90.56 282 A 1 
ATOM   2247 C CA  . TRP A 1 282 ? 10.927  -3.461  10.860  1.00 86.88 282 A 1 
ATOM   2248 C C   . TRP A 1 282 ? 11.261  -4.803  10.216  1.00 84.42 282 A 1 
ATOM   2249 O O   . TRP A 1 282 ? 11.970  -5.627  10.809  1.00 76.65 282 A 1 
ATOM   2250 C CB  . TRP A 1 282 ? 9.528   -3.519  11.470  1.00 83.40 282 A 1 
ATOM   2251 C CG  . TRP A 1 282 ? 9.359   -4.541  12.562  1.00 80.32 282 A 1 
ATOM   2252 C CD1 . TRP A 1 282 ? 9.312   -5.896  12.427  1.00 71.22 282 A 1 
ATOM   2253 C CD2 . TRP A 1 282 ? 9.195   -4.278  13.969  1.00 75.67 282 A 1 
ATOM   2254 N NE1 . TRP A 1 282 ? 9.140   -6.500  13.657  1.00 68.26 282 A 1 
ATOM   2255 C CE2 . TRP A 1 282 ? 9.068   -5.527  14.615  1.00 71.45 282 A 1 
ATOM   2256 C CE3 . TRP A 1 282 ? 9.153   -3.103  14.734  1.00 66.08 282 A 1 
ATOM   2257 C CZ2 . TRP A 1 282 ? 8.891   -5.626  15.999  1.00 68.38 282 A 1 
ATOM   2258 C CZ3 . TRP A 1 282 ? 8.976   -3.224  16.100  1.00 61.40 282 A 1 
ATOM   2259 C CH2 . TRP A 1 282 ? 8.851   -4.466  16.719  1.00 63.15 282 A 1 
ATOM   2260 N N   . LEU A 1 283 ? 10.775  -5.052  9.016   1.00 84.82 283 A 1 
ATOM   2261 C CA  . LEU A 1 283 ? 10.967  -6.346  8.358   1.00 82.45 283 A 1 
ATOM   2262 C C   . LEU A 1 283 ? 12.283  -6.450  7.602   1.00 82.90 283 A 1 
ATOM   2263 O O   . LEU A 1 283 ? 12.459  -7.321  6.748   1.00 78.68 283 A 1 
ATOM   2264 C CB  . LEU A 1 283 ? 9.789   -6.647  7.426   1.00 78.69 283 A 1 
ATOM   2265 C CG  . LEU A 1 283 ? 8.451   -6.869  8.120   1.00 74.88 283 A 1 
ATOM   2266 C CD1 . LEU A 1 283 ? 7.350   -7.144  7.104   1.00 70.56 283 A 1 
ATOM   2267 C CD2 . LEU A 1 283 ? 8.545   -8.012  9.121   1.00 70.56 283 A 1 
ATOM   2268 N N   . GLY A 1 284 ? 13.226  -5.560  7.914   1.00 84.50 284 A 1 
ATOM   2269 C CA  . GLY A 1 284 ? 14.552  -5.655  7.344   1.00 84.56 284 A 1 
ATOM   2270 C C   . GLY A 1 284 ? 14.661  -5.100  5.937   1.00 86.48 284 A 1 
ATOM   2271 O O   . GLY A 1 284 ? 15.367  -5.664  5.104   1.00 83.78 284 A 1 
ATOM   2272 N N   . THR A 1 285 ? 13.953  -4.017  5.673   1.00 88.51 285 A 1 
ATOM   2273 C CA  . THR A 1 285 ? 14.040  -3.332  4.392   1.00 89.11 285 A 1 
ATOM   2274 C C   . THR A 1 285 ? 14.331  -1.852  4.609   1.00 90.26 285 A 1 
ATOM   2275 O O   . THR A 1 285 ? 13.876  -1.257  5.581   1.00 88.80 285 A 1 
ATOM   2276 C CB  . THR A 1 285 ? 12.746  -3.479  3.572   1.00 86.98 285 A 1 
ATOM   2277 O OG1 . THR A 1 285 ? 11.620  -3.099  4.372   1.00 78.24 285 A 1 
ATOM   2278 C CG2 . THR A 1 285 ? 12.570  -4.915  3.110   1.00 76.82 285 A 1 
ATOM   2279 N N   . SER A 1 286 ? 15.102  -1.268  3.693   1.00 91.27 286 A 1 
ATOM   2280 C CA  . SER A 1 286 ? 15.445  0.139   3.789   1.00 91.80 286 A 1 
ATOM   2281 C C   . SER A 1 286 ? 14.219  1.017   3.532   1.00 92.85 286 A 1 
ATOM   2282 O O   . SER A 1 286 ? 13.349  0.638   2.747   1.00 92.04 286 A 1 
ATOM   2283 C CB  . SER A 1 286 ? 16.545  0.489   2.791   1.00 90.43 286 A 1 
ATOM   2284 O OG  . SER A 1 286 ? 17.753  -0.165  3.118   1.00 85.42 286 A 1 
ATOM   2285 N N   . PRO A 1 287 ? 14.129  2.182   4.180   1.00 93.34 287 A 1 
ATOM   2286 C CA  . PRO A 1 287 ? 12.997  3.078   3.955   1.00 93.84 287 A 1 
ATOM   2287 C C   . PRO A 1 287 ? 12.866  3.425   2.483   1.00 94.45 287 A 1 
ATOM   2288 O O   . PRO A 1 287 ? 13.871  3.694   1.818   1.00 92.96 287 A 1 
ATOM   2289 C CB  . PRO A 1 287 ? 13.345  4.318   4.782   1.00 92.67 287 A 1 
ATOM   2290 C CG  . PRO A 1 287 ? 14.343  3.846   5.784   1.00 90.42 287 A 1 
ATOM   2291 C CD  . PRO A 1 287 ? 15.117  2.761   5.111   1.00 92.62 287 A 1 
ATOM   2292 N N   . SER A 1 288 ? 11.641  3.409   1.974   1.00 95.22 288 A 1 
ATOM   2293 C CA  . SER A 1 288 ? 11.417  3.590   0.554   1.00 95.54 288 A 1 
ATOM   2294 C C   . SER A 1 288 ? 10.277  4.558   0.272   1.00 96.30 288 A 1 
ATOM   2295 O O   . SER A 1 288 ? 9.309   4.636   1.026   1.00 95.58 288 A 1 
ATOM   2296 C CB  . SER A 1 288 ? 11.114  2.250   -0.116  1.00 94.28 288 A 1 
ATOM   2297 O OG  . SER A 1 288 ? 12.170  1.329   0.092   1.00 86.89 288 A 1 
ATOM   2298 N N   . ILE A 1 289 ? 10.404  5.282   -0.837  1.00 95.87 289 A 1 
ATOM   2299 C CA  . ILE A 1 289 ? 9.327   6.119   -1.342  1.00 96.18 289 A 1 
ATOM   2300 C C   . ILE A 1 289 ? 9.334   6.017   -2.857  1.00 96.15 289 A 1 
ATOM   2301 O O   . ILE A 1 289 ? 10.399  6.042   -3.485  1.00 95.74 289 A 1 
ATOM   2302 C CB  . ILE A 1 289 ? 9.468   7.582   -0.873  1.00 95.33 289 A 1 
ATOM   2303 C CG1 . ILE A 1 289 ? 8.254   8.408   -1.313  1.00 91.97 289 A 1 
ATOM   2304 C CG2 . ILE A 1 289 ? 10.768  8.216   -1.370  1.00 92.81 289 A 1 
ATOM   2305 C CD1 . ILE A 1 289 ? 6.969   8.053   -0.622  1.00 92.17 289 A 1 
ATOM   2306 N N   . ARG A 1 290 ? 8.142   5.893   -3.454  1.00 96.79 290 A 1 
ATOM   2307 C CA  . ARG A 1 290 ? 8.016   5.655   -4.884  1.00 96.97 290 A 1 
ATOM   2308 C C   . ARG A 1 290 ? 7.227   6.775   -5.558  1.00 97.52 290 A 1 
ATOM   2309 O O   . ARG A 1 290 ? 6.262   7.293   -4.990  1.00 97.20 290 A 1 
ATOM   2310 C CB  . ARG A 1 290 ? 7.335   4.303   -5.139  1.00 95.47 290 A 1 
ATOM   2311 C CG  . ARG A 1 290 ? 6.996   4.021   -6.593  1.00 93.01 290 A 1 
ATOM   2312 C CD  . ARG A 1 290 ? 6.539   2.584   -6.787  1.00 92.49 290 A 1 
ATOM   2313 N NE  . ARG A 1 290 ? 7.638   1.635   -6.617  1.00 91.93 290 A 1 
ATOM   2314 C CZ  . ARG A 1 290 ? 7.536   0.333   -6.831  1.00 93.62 290 A 1 
ATOM   2315 N NH1 . ARG A 1 290 ? 6.382   -0.195  -7.213  1.00 87.98 290 A 1 
ATOM   2316 N NH2 . ARG A 1 290 ? 8.589   -0.453  -6.654  1.00 87.76 290 A 1 
ATOM   2317 N N   . LYS A 1 291 ? 7.636   7.128   -6.772  1.00 97.08 291 A 1 
ATOM   2318 C CA  . LYS A 1 291 ? 6.888   8.089   -7.567  1.00 97.05 291 A 1 
ATOM   2319 C C   . LYS A 1 291 ? 6.632   7.520   -8.953  1.00 96.86 291 A 1 
ATOM   2320 O O   . LYS A 1 291 ? 7.540   7.002   -9.600  1.00 96.33 291 A 1 
ATOM   2321 C CB  . LYS A 1 291 ? 7.628   9.423   -7.670  1.00 95.98 291 A 1 
ATOM   2322 C CG  . LYS A 1 291 ? 6.816   10.522  -8.356  1.00 93.90 291 A 1 
ATOM   2323 C CD  . LYS A 1 291 ? 7.472   11.891  -8.227  1.00 92.40 291 A 1 
ATOM   2324 C CE  . LYS A 1 291 ? 8.749   11.991  -9.022  1.00 87.22 291 A 1 
ATOM   2325 N NZ  . LYS A 1 291 ? 9.294   13.377  -9.003  1.00 84.74 291 A 1 
ATOM   2326 N N   . TYR A 1 292 ? 5.384   7.615   -9.410  1.00 97.37 292 A 1 
ATOM   2327 C CA  . TYR A 1 292 ? 4.977   7.128   -10.721 1.00 97.34 292 A 1 
ATOM   2328 C C   . TYR A 1 292 ? 4.890   8.269   -11.722 1.00 97.39 292 A 1 
ATOM   2329 O O   . TYR A 1 292 ? 4.429   9.361   -11.388 1.00 96.72 292 A 1 
ATOM   2330 C CB  . TYR A 1 292 ? 3.606   6.442   -10.657 1.00 97.39 292 A 1 
ATOM   2331 C CG  . TYR A 1 292 ? 3.568   5.184   -9.826  1.00 97.65 292 A 1 
ATOM   2332 C CD1 . TYR A 1 292 ? 3.446   5.239   -8.448  1.00 96.75 292 A 1 
ATOM   2333 C CD2 . TYR A 1 292 ? 3.634   3.930   -10.425 1.00 96.74 292 A 1 
ATOM   2334 C CE1 . TYR A 1 292 ? 3.402   4.083   -7.688  1.00 96.39 292 A 1 
ATOM   2335 C CE2 . TYR A 1 292 ? 3.590   2.769   -9.677  1.00 96.43 292 A 1 
ATOM   2336 C CZ  . TYR A 1 292 ? 3.477   2.852   -8.305  1.00 97.20 292 A 1 
ATOM   2337 O OH  . TYR A 1 292 ? 3.436   1.703   -7.550  1.00 96.54 292 A 1 
ATOM   2338 N N   . ASP A 1 293 ? 5.342   8.007   -12.950 1.00 97.15 293 A 1 
ATOM   2339 C CA  . ASP A 1 293 ? 5.029   8.860   -14.086 1.00 96.96 293 A 1 
ATOM   2340 C C   . ASP A 1 293 ? 3.737   8.292   -14.673 1.00 97.22 293 A 1 
ATOM   2341 O O   . ASP A 1 293 ? 3.757   7.282   -15.379 1.00 96.71 293 A 1 
ATOM   2342 C CB  . ASP A 1 293 ? 6.157   8.846   -15.109 1.00 96.19 293 A 1 
ATOM   2343 C CG  . ASP A 1 293 ? 5.891   9.754   -16.304 1.00 94.05 293 A 1 
ATOM   2344 O OD1 . ASP A 1 293 ? 4.764   10.259  -16.443 1.00 90.94 293 A 1 
ATOM   2345 O OD2 . ASP A 1 293 ? 6.822   9.954   -17.107 1.00 89.54 293 A 1 
ATOM   2346 N N   . VAL A 1 294 ? 2.617   8.915   -14.349 1.00 97.34 294 A 1 
ATOM   2347 C CA  . VAL A 1 294 ? 1.312   8.377   -14.728 1.00 97.27 294 A 1 
ATOM   2348 C C   . VAL A 1 294 ? 1.002   8.638   -16.195 1.00 96.89 294 A 1 
ATOM   2349 O O   . VAL A 1 294 ? 0.448   7.784   -16.892 1.00 95.56 294 A 1 
ATOM   2350 C CB  . VAL A 1 294 ? 0.194   8.966   -13.850 1.00 97.09 294 A 1 
ATOM   2351 C CG1 . VAL A 1 294 ? -1.167  8.432   -14.280 1.00 95.74 294 A 1 
ATOM   2352 C CG2 . VAL A 1 294 ? 0.455   8.644   -12.383 1.00 96.31 294 A 1 
ATOM   2353 N N   . GLY A 1 295 ? 1.381   9.809   -16.678 1.00 96.15 295 A 1 
ATOM   2354 C CA  . GLY A 1 295 ? 1.010   10.224  -18.016 1.00 95.72 295 A 1 
ATOM   2355 C C   . GLY A 1 295 ? -0.276  11.027  -17.988 1.00 95.85 295 A 1 
ATOM   2356 O O   . GLY A 1 295 ? -0.610  11.643  -16.975 1.00 93.27 295 A 1 
ATOM   2357 N N   . ASN A 1 296 ? -1.019  11.008  -19.089 1.00 95.64 296 A 1 
ATOM   2358 C CA  . ASN A 1 296 ? -2.228  11.818  -19.207 1.00 95.41 296 A 1 
ATOM   2359 C C   . ASN A 1 296 ? -3.516  11.004  -19.138 1.00 95.38 296 A 1 
ATOM   2360 O O   . ASN A 1 296 ? -4.595  11.522  -19.423 1.00 92.62 296 A 1 
ATOM   2361 C CB  . ASN A 1 296 ? -2.199  12.637  -20.500 1.00 93.55 296 A 1 
ATOM   2362 C CG  . ASN A 1 296 ? -2.112  11.778  -21.744 1.00 91.94 296 A 1 
ATOM   2363 O OD1 . ASN A 1 296 ? -2.304  10.561  -21.691 1.00 86.54 296 A 1 
ATOM   2364 N ND2 . ASN A 1 296 ? -1.814  12.403  -22.877 1.00 85.90 296 A 1 
ATOM   2365 N N   . GLY A 1 297 ? -3.407  9.725   -18.788 1.00 94.71 297 A 1 
ATOM   2366 C CA  . GLY A 1 297 ? -4.574  8.872   -18.625 1.00 94.71 297 A 1 
ATOM   2367 C C   . GLY A 1 297 ? -5.039  8.173   -19.881 1.00 95.40 297 A 1 
ATOM   2368 O O   . GLY A 1 297 ? -5.968  7.368   -19.841 1.00 93.39 297 A 1 
ATOM   2369 N N   . GLN A 1 298 ? -4.403  8.457   -21.022 1.00 94.10 298 A 1 
ATOM   2370 C CA  . GLN A 1 298 ? -4.807  7.854   -22.288 1.00 93.32 298 A 1 
ATOM   2371 C C   . GLN A 1 298 ? -4.289  6.432   -22.455 1.00 92.87 298 A 1 
ATOM   2372 O O   . GLN A 1 298 ? -4.792  5.673   -23.287 1.00 88.48 298 A 1 
ATOM   2373 C CB  . GLN A 1 298 ? -4.341  8.718   -23.468 1.00 91.52 298 A 1 
ATOM   2374 C CG  . GLN A 1 298 ? -5.064  10.056  -23.578 1.00 87.56 298 A 1 
ATOM   2375 C CD  . GLN A 1 298 ? -4.613  10.865  -24.772 1.00 84.90 298 A 1 
ATOM   2376 O OE1 . GLN A 1 298 ? -3.444  10.839  -25.151 1.00 77.07 298 A 1 
ATOM   2377 N NE2 . GLN A 1 298 ? -5.539  11.598  -25.377 1.00 75.43 298 A 1 
ATOM   2378 N N   . GLY A 1 299 ? -3.274  6.057   -21.677 1.00 93.54 299 A 1 
ATOM   2379 C CA  . GLY A 1 299 ? -2.713  4.723   -21.740 1.00 94.26 299 A 1 
ATOM   2380 C C   . GLY A 1 299 ? -2.201  4.276   -20.388 1.00 96.11 299 A 1 
ATOM   2381 O O   . GLY A 1 299 ? -2.490  4.901   -19.363 1.00 94.66 299 A 1 
ATOM   2382 N N   . TYR A 1 300 ? -1.426  3.191   -20.383 1.00 96.62 300 A 1 
ATOM   2383 C CA  . TYR A 1 300 ? -0.835  2.698   -19.149 1.00 96.95 300 A 1 
ATOM   2384 C C   . TYR A 1 300 ? 0.148   3.714   -18.578 1.00 97.15 300 A 1 
ATOM   2385 O O   . TYR A 1 300 ? 0.664   4.571   -19.296 1.00 96.10 300 A 1 
ATOM   2386 C CB  . TYR A 1 300 ? -0.117  1.372   -19.392 1.00 96.67 300 A 1 
ATOM   2387 C CG  . TYR A 1 300 ? -1.033  0.227   -19.757 1.00 96.87 300 A 1 
ATOM   2388 C CD1 . TYR A 1 300 ? -1.843  -0.366  -18.802 1.00 95.20 300 A 1 
ATOM   2389 C CD2 . TYR A 1 300 ? -1.091  -0.253  -21.060 1.00 95.28 300 A 1 
ATOM   2390 C CE1 . TYR A 1 300 ? -2.686  -1.407  -19.126 1.00 94.21 300 A 1 
ATOM   2391 C CE2 . TYR A 1 300 ? -1.934  -1.300  -21.395 1.00 94.48 300 A 1 
ATOM   2392 C CZ  . TYR A 1 300 ? -2.726  -1.873  -20.423 1.00 95.39 300 A 1 
ATOM   2393 O OH  . TYR A 1 300 ? -3.564  -2.913  -20.749 1.00 93.74 300 A 1 
ATOM   2394 N N   . MET A 1 301 ? 0.403   3.614   -17.284 1.00 96.78 301 A 1 
ATOM   2395 C CA  . MET A 1 301 ? 1.417   4.444   -16.653 1.00 96.80 301 A 1 
ATOM   2396 C C   . MET A 1 301 ? 2.771   4.177   -17.308 1.00 96.88 301 A 1 
ATOM   2397 O O   . MET A 1 301 ? 3.029   3.082   -17.816 1.00 96.56 301 A 1 
ATOM   2398 C CB  . MET A 1 301 ? 1.459   4.187   -15.149 1.00 96.90 301 A 1 
ATOM   2399 C CG  . MET A 1 301 ? 0.186   4.606   -14.428 1.00 96.30 301 A 1 
ATOM   2400 S SD  . MET A 1 301 ? 0.297   4.475   -12.631 1.00 95.98 301 A 1 
ATOM   2401 C CE  . MET A 1 301 ? 0.148   2.721   -12.401 1.00 88.60 301 A 1 
ATOM   2402 N N   . LYS A 1 302 ? 3.644   5.184   -17.302 1.00 96.82 302 A 1 
ATOM   2403 C CA  . LYS A 1 302 ? 4.889   5.116   -18.062 1.00 96.24 302 A 1 
ATOM   2404 C C   . LYS A 1 302 ? 5.984   4.372   -17.324 1.00 96.26 302 A 1 
ATOM   2405 O O   . LYS A 1 302 ? 6.600   3.456   -17.872 1.00 94.83 302 A 1 
ATOM   2406 C CB  . LYS A 1 302 ? 5.360   6.535   -18.415 1.00 95.40 302 A 1 
ATOM   2407 C CG  . LYS A 1 302 ? 4.294   7.399   -19.084 1.00 89.94 302 A 1 
ATOM   2408 C CD  . LYS A 1 302 ? 3.769   6.738   -20.349 1.00 78.44 302 A 1 
ATOM   2409 C CE  . LYS A 1 302 ? 2.705   7.599   -20.999 1.00 70.69 302 A 1 
ATOM   2410 N NZ  . LYS A 1 302 ? 2.155   6.967   -22.239 1.00 60.61 302 A 1 
ATOM   2411 N N   . GLU A 1 303 ? 6.241   4.753   -16.089 1.00 95.90 303 A 1 
ATOM   2412 C CA  . GLU A 1 303 ? 7.277   4.124   -15.279 1.00 95.69 303 A 1 
ATOM   2413 C C   . GLU A 1 303 ? 7.119   4.541   -13.827 1.00 96.38 303 A 1 
ATOM   2414 O O   . GLU A 1 303 ? 6.303   5.411   -13.504 1.00 96.04 303 A 1 
ATOM   2415 C CB  . GLU A 1 303 ? 8.685   4.500   -15.768 1.00 92.97 303 A 1 
ATOM   2416 C CG  . GLU A 1 303 ? 9.025   5.974   -15.571 1.00 86.40 303 A 1 
ATOM   2417 C CD  . GLU A 1 303 ? 10.492  6.277   -15.843 1.00 85.07 303 A 1 
ATOM   2418 O OE1 . GLU A 1 303 ? 11.340  5.401   -15.571 1.00 78.89 303 A 1 
ATOM   2419 O OE2 . GLU A 1 303 ? 10.791  7.384   -16.319 1.00 78.26 303 A 1 
ATOM   2420 N N   . PHE A 1 304 ? 7.901   3.904   -12.942 1.00 95.99 304 A 1 
ATOM   2421 C CA  . PHE A 1 304 ? 8.026   4.392   -11.587 1.00 95.25 304 A 1 
ATOM   2422 C C   . PHE A 1 304 ? 9.491   4.477   -11.199 1.00 95.09 304 A 1 
ATOM   2423 O O   . PHE A 1 304 ? 10.349  3.825   -11.807 1.00 93.99 304 A 1 
ATOM   2424 C CB  . PHE A 1 304 ? 7.241   3.528   -10.577 1.00 94.70 304 A 1 
ATOM   2425 C CG  . PHE A 1 304 ? 7.699   2.090   -10.497 1.00 94.89 304 A 1 
ATOM   2426 C CD1 . PHE A 1 304 ? 8.878   1.741   -9.842  1.00 92.32 304 A 1 
ATOM   2427 C CD2 . PHE A 1 304 ? 6.928   1.074   -11.044 1.00 92.19 304 A 1 
ATOM   2428 C CE1 . PHE A 1 304 ? 9.293   0.428   -9.759  1.00 90.71 304 A 1 
ATOM   2429 C CE2 . PHE A 1 304 ? 7.335   -0.251  -10.963 1.00 90.52 304 A 1 
ATOM   2430 C CZ  . PHE A 1 304 ? 8.513   -0.574  -10.320 1.00 92.09 304 A 1 
ATOM   2431 N N   . LYS A 1 305 ? 9.779   5.287   -10.196 1.00 94.26 305 A 1 
ATOM   2432 C CA  . LYS A 1 305 ? 11.122  5.418   -9.648  1.00 93.57 305 A 1 
ATOM   2433 C C   . LYS A 1 305 ? 11.048  5.219   -8.149  1.00 93.52 305 A 1 
ATOM   2434 O O   . LYS A 1 305 ? 10.251  5.861   -7.471  1.00 92.88 305 A 1 
ATOM   2435 C CB  . LYS A 1 305 ? 11.725  6.782   -9.988  1.00 92.52 305 A 1 
ATOM   2436 C CG  . LYS A 1 305 ? 11.977  6.986   -11.470 1.00 87.32 305 A 1 
ATOM   2437 C CD  . LYS A 1 305 ? 12.598  8.350   -11.754 1.00 82.20 305 A 1 
ATOM   2438 C CE  . LYS A 1 305 ? 12.861  8.534   -13.237 1.00 74.96 305 A 1 
ATOM   2439 N NZ  . LYS A 1 305 ? 13.451  9.862   -13.539 1.00 66.00 305 A 1 
ATOM   2440 N N   . ASN A 1 306 ? 11.884  4.319   -7.644  1.00 92.43 306 A 1 
ATOM   2441 C CA  . ASN A 1 306 ? 11.978  4.080   -6.210  1.00 90.18 306 A 1 
ATOM   2442 C C   . ASN A 1 306 ? 13.246  4.755   -5.712  1.00 88.17 306 A 1 
ATOM   2443 O O   . ASN A 1 306 ? 14.352  4.307   -6.000  1.00 84.68 306 A 1 
ATOM   2444 C CB  . ASN A 1 306 ? 11.998  2.582   -5.916  1.00 88.56 306 A 1 
ATOM   2445 C CG  . ASN A 1 306 ? 11.679  2.271   -4.473  1.00 82.93 306 A 1 
ATOM   2446 O OD1 . ASN A 1 306 ? 10.707  2.780   -3.920  1.00 75.36 306 A 1 
ATOM   2447 N ND2 . ASN A 1 306 ? 12.484  1.419   -3.864  1.00 74.66 306 A 1 
ATOM   2448 N N   . TYR A 1 307 ? 13.098  5.844   -4.966  1.00 83.40 307 A 1 
ATOM   2449 C CA  . TYR A 1 307 ? 14.244  6.681   -4.620  1.00 79.03 307 A 1 
ATOM   2450 C C   . TYR A 1 307 ? 15.079  6.087   -3.502  1.00 75.35 307 A 1 
ATOM   2451 O O   . TYR A 1 307 ? 14.542  5.607   -2.512  1.00 69.29 307 A 1 
ATOM   2452 C CB  . TYR A 1 307 ? 13.752  8.082   -4.245  1.00 77.89 307 A 1 
ATOM   2453 C CG  . TYR A 1 307 ? 13.225  8.868   -5.421  1.00 75.03 307 A 1 
ATOM   2454 C CD1 . TYR A 1 307 ? 11.903  8.776   -5.820  1.00 70.63 307 A 1 
ATOM   2455 C CD2 . TYR A 1 307 ? 14.070  9.699   -6.152  1.00 69.83 307 A 1 
ATOM   2456 C CE1 . TYR A 1 307 ? 11.422  9.489   -6.901  1.00 65.93 307 A 1 
ATOM   2457 C CE2 . TYR A 1 307 ? 13.597  10.420  -7.234  1.00 65.83 307 A 1 
ATOM   2458 C CZ  . TYR A 1 307 ? 12.275  10.316  -7.606  1.00 68.02 307 A 1 
ATOM   2459 O OH  . TYR A 1 307 ? 11.800  11.030  -8.686  1.00 65.71 307 A 1 
ATOM   2460 N N   . PHE A 1 308 ? 16.398  6.108   -3.664  1.00 69.87 308 A 1 
ATOM   2461 C CA  . PHE A 1 308 ? 17.134  6.564   -4.842  1.00 66.42 308 A 1 
ATOM   2462 C C   . PHE A 1 308 ? 17.660  5.374   -5.666  1.00 69.65 308 A 1 
ATOM   2463 O O   . PHE A 1 308 ? 18.662  5.477   -6.377  1.00 63.73 308 A 1 
ATOM   2464 C CB  . PHE A 1 308 ? 18.339  7.412   -4.410  1.00 58.20 308 A 1 
ATOM   2465 C CG  . PHE A 1 308 ? 17.985  8.741   -3.826  1.00 53.81 308 A 1 
ATOM   2466 C CD1 . PHE A 1 308 ? 17.629  9.793   -4.649  1.00 48.19 308 A 1 
ATOM   2467 C CD2 . PHE A 1 308 ? 18.032  8.941   -2.465  1.00 48.79 308 A 1 
ATOM   2468 C CE1 . PHE A 1 308 ? 17.308  11.025  -4.122  1.00 41.68 308 A 1 
ATOM   2469 C CE2 . PHE A 1 308 ? 17.718  10.174  -1.919  1.00 42.50 308 A 1 
ATOM   2470 C CZ  . PHE A 1 308 ? 17.357  11.222  -2.746  1.00 40.97 308 A 1 
ATOM   2471 N N   . ASN A 1 309 ? 16.992  4.245   -5.559  1.00 80.99 309 A 1 
ATOM   2472 C CA  . ASN A 1 309 ? 17.540  2.973   -6.014  1.00 79.72 309 A 1 
ATOM   2473 C C   . ASN A 1 309 ? 17.501  2.744   -7.524  1.00 81.94 309 A 1 
ATOM   2474 O O   . ASN A 1 309 ? 18.530  2.429   -8.129  1.00 77.42 309 A 1 
ATOM   2475 C CB  . ASN A 1 309 ? 16.826  1.824   -5.296  1.00 72.55 309 A 1 
ATOM   2476 C CG  . ASN A 1 309 ? 16.898  1.950   -3.790  1.00 65.44 309 A 1 
ATOM   2477 O OD1 . ASN A 1 309 ? 17.795  2.601   -3.258  1.00 59.29 309 A 1 
ATOM   2478 N ND2 . ASN A 1 309 ? 15.945  1.326   -3.101  1.00 59.38 309 A 1 
ATOM   2479 N N   . TYR A 1 310 ? 16.317  2.856   -8.143  1.00 87.08 310 A 1 
ATOM   2480 C CA  . TYR A 1 310 ? 16.205  2.534   -9.559  1.00 88.58 310 A 1 
ATOM   2481 C C   . TYR A 1 310 ? 14.905  3.058   -10.163 1.00 90.28 310 A 1 
ATOM   2482 O O   . TYR A 1 310 ? 13.970  3.417   -9.443  1.00 88.88 310 A 1 
ATOM   2483 C CB  . TYR A 1 310 ? 16.287  1.020   -9.784  1.00 86.44 310 A 1 
ATOM   2484 C CG  . TYR A 1 310 ? 14.997  0.278   -9.473  1.00 84.13 310 A 1 
ATOM   2485 C CD1 . TYR A 1 310 ? 14.645  -0.050  -8.169  1.00 83.60 310 A 1 
ATOM   2486 C CD2 . TYR A 1 310 ? 14.140  -0.099  -10.496 1.00 81.19 310 A 1 
ATOM   2487 C CE1 . TYR A 1 310 ? 13.470  -0.721  -7.887  1.00 75.90 310 A 1 
ATOM   2488 C CE2 . TYR A 1 310 ? 12.952  -0.779  -10.228 1.00 79.58 310 A 1 
ATOM   2489 C CZ  . TYR A 1 310 ? 12.624  -1.092  -8.922  1.00 80.91 310 A 1 
ATOM   2490 O OH  . TYR A 1 310 ? 11.463  -1.763  -8.656  1.00 80.94 310 A 1 
ATOM   2491 N N   . GLY A 1 311 ? 14.874  3.077   -11.496 1.00 87.97 311 A 1 
ATOM   2492 C CA  . GLY A 1 311 ? 13.667  3.346   -12.244 1.00 88.71 311 A 1 
ATOM   2493 C C   . GLY A 1 311 ? 13.277  2.117   -13.038 1.00 89.63 311 A 1 
ATOM   2494 O O   . GLY A 1 311 ? 14.145  1.397   -13.547 1.00 88.51 311 A 1 
ATOM   2495 N N   . SER A 1 312 ? 11.981  1.843   -13.161 1.00 90.22 312 A 1 
ATOM   2496 C CA  . SER A 1 312 ? 11.509  0.627   -13.814 1.00 88.73 312 A 1 
ATOM   2497 C C   . SER A 1 312 ? 11.941  0.546   -15.277 1.00 89.59 312 A 1 
ATOM   2498 O O   . SER A 1 312 ? 12.244  -0.532  -15.789 1.00 89.46 312 A 1 
ATOM   2499 C CB  . SER A 1 312 ? 9.983   0.525   -13.705 1.00 89.21 312 A 1 
ATOM   2500 O OG  . SER A 1 312 ? 9.350   1.632   -14.319 1.00 89.66 312 A 1 
ATOM   2501 N N   . SER A 1 313 ? 11.964  1.689   -15.947 1.00 87.44 313 A 1 
ATOM   2502 C CA  . SER A 1 313 ? 12.329  1.716   -17.359 1.00 85.18 313 A 1 
ATOM   2503 C C   . SER A 1 313 ? 13.810  1.430   -17.569 1.00 86.08 313 A 1 
ATOM   2504 O O   . SER A 1 313 ? 14.180  0.549   -18.347 1.00 86.69 313 A 1 
ATOM   2505 C CB  . SER A 1 313 ? 11.959  3.062   -17.977 1.00 84.01 313 A 1 
ATOM   2506 O OG  . SER A 1 313 ? 12.327  3.108   -19.343 1.00 72.06 313 A 1 
ATOM   2507 N N   . SER A 1 314 ? 14.669  2.163   -16.866 1.00 88.54 314 A 1 
ATOM   2508 C CA  . SER A 1 314 ? 16.102  2.021   -17.059 1.00 87.38 314 A 1 
ATOM   2509 C C   . SER A 1 314 ? 16.628  0.677   -16.553 1.00 88.07 314 A 1 
ATOM   2510 O O   . SER A 1 314 ? 17.547  0.104   -17.135 1.00 85.55 314 A 1 
ATOM   2511 C CB  . SER A 1 314 ? 16.854  3.164   -16.361 1.00 84.30 314 A 1 
ATOM   2512 O OG  . SER A 1 314 ? 16.580  3.183   -14.976 1.00 73.20 314 A 1 
ATOM   2513 N N   . GLU A 1 315 ? 16.039  0.158   -15.484 1.00 89.50 315 A 1 
ATOM   2514 C CA  . GLU A 1 315 ? 16.537  -1.070  -14.859 1.00 89.72 315 A 1 
ATOM   2515 C C   . GLU A 1 315 ? 16.086  -2.328  -15.594 1.00 90.99 315 A 1 
ATOM   2516 O O   . GLU A 1 315 ? 16.860  -3.270  -15.748 1.00 87.79 315 A 1 
ATOM   2517 C CB  . GLU A 1 315 ? 16.094  -1.139  -13.400 1.00 86.40 315 A 1 
ATOM   2518 C CG  . GLU A 1 315 ? 16.780  -2.226  -12.580 1.00 81.38 315 A 1 
ATOM   2519 C CD  . GLU A 1 315 ? 18.198  -1.846  -12.186 1.00 83.22 315 A 1 
ATOM   2520 O OE1 . GLU A 1 315 ? 18.910  -1.193  -12.981 1.00 78.25 315 A 1 
ATOM   2521 O OE2 . GLU A 1 315 ? 18.627  -2.212  -11.066 1.00 80.17 315 A 1 
ATOM   2522 N N   . TYR A 1 316 ? 14.833  -2.348  -16.057 1.00 92.95 316 A 1 
ATOM   2523 C CA  . TYR A 1 316 ? 14.255  -3.552  -16.642 1.00 93.05 316 A 1 
ATOM   2524 C C   . TYR A 1 316 ? 13.974  -3.439  -18.138 1.00 93.35 316 A 1 
ATOM   2525 O O   . TYR A 1 316 ? 13.625  -4.431  -18.783 1.00 89.89 316 A 1 
ATOM   2526 C CB  . TYR A 1 316 ? 12.955  -3.922  -15.920 1.00 92.34 316 A 1 
ATOM   2527 C CG  . TYR A 1 316 ? 13.119  -4.193  -14.442 1.00 92.68 316 A 1 
ATOM   2528 C CD1 . TYR A 1 316 ? 14.131  -5.017  -13.964 1.00 90.62 316 A 1 
ATOM   2529 C CD2 . TYR A 1 316 ? 12.230  -3.653  -13.522 1.00 90.72 316 A 1 
ATOM   2530 C CE1 . TYR A 1 316 ? 14.267  -5.273  -12.614 1.00 89.73 316 A 1 
ATOM   2531 C CE2 . TYR A 1 316 ? 12.359  -3.908  -12.168 1.00 90.08 316 A 1 
ATOM   2532 C CZ  . TYR A 1 316 ? 13.377  -4.717  -11.722 1.00 91.64 316 A 1 
ATOM   2533 O OH  . TYR A 1 316 ? 13.508  -4.980  -10.374 1.00 89.89 316 A 1 
ATOM   2534 N N   . GLY A 1 317 ? 14.113  -2.253  -18.692 1.00 90.61 317 A 1 
ATOM   2535 C CA  . GLY A 1 317 ? 13.844  -2.050  -20.106 1.00 90.99 317 A 1 
ATOM   2536 C C   . GLY A 1 317 ? 12.362  -2.042  -20.441 1.00 92.63 317 A 1 
ATOM   2537 O O   . GLY A 1 317 ? 11.987  -2.282  -21.588 1.00 89.66 317 A 1 
ATOM   2538 N N   . LEU A 1 318 ? 11.528  -1.762  -19.453 1.00 92.65 318 A 1 
ATOM   2539 C CA  . LEU A 1 318 ? 10.083  -1.732  -19.656 1.00 92.92 318 A 1 
ATOM   2540 C C   . LEU A 1 318 ? 9.676   -0.515  -20.477 1.00 93.43 318 A 1 
ATOM   2541 O O   . LEU A 1 318 ? 10.119  0.598   -20.212 1.00 92.06 318 A 1 
ATOM   2542 C CB  . LEU A 1 318 ? 9.357   -1.703  -18.309 1.00 91.56 318 A 1 
ATOM   2543 C CG  . LEU A 1 318 ? 9.551   -2.916  -17.400 1.00 91.09 318 A 1 
ATOM   2544 C CD1 . LEU A 1 318 ? 9.062   -2.611  -15.985 1.00 88.53 318 A 1 
ATOM   2545 C CD2 . LEU A 1 318 ? 8.827   -4.127  -17.964 1.00 88.49 318 A 1 
ATOM   2546 N N   . LYS A 1 319 ? 8.831   -0.740  -21.485 1.00 93.33 319 A 1 
ATOM   2547 C CA  . LYS A 1 319 ? 8.340   0.353   -22.320 1.00 93.18 319 A 1 
ATOM   2548 C C   . LYS A 1 319 ? 7.230   1.127   -21.609 1.00 94.17 319 A 1 
ATOM   2549 O O   . LYS A 1 319 ? 7.051   2.325   -21.829 1.00 92.39 319 A 1 
ATOM   2550 C CB  . LYS A 1 319 ? 7.832   -0.180  -23.660 1.00 91.71 319 A 1 
ATOM   2551 C CG  . LYS A 1 319 ? 8.897   -0.831  -24.523 1.00 87.41 319 A 1 
ATOM   2552 C CD  . LYS A 1 319 ? 8.320   -1.231  -25.882 1.00 80.92 319 A 1 
ATOM   2553 C CE  . LYS A 1 319 ? 9.391   -1.835  -26.784 1.00 73.55 319 A 1 
ATOM   2554 N NZ  . LYS A 1 319 ? 9.926   -3.107  -26.250 1.00 64.39 319 A 1 
ATOM   2555 N N   . GLU A 1 320 ? 6.484   0.428   -20.767 1.00 95.92 320 A 1 
ATOM   2556 C CA  . GLU A 1 320 ? 5.396   1.008   -20.001 1.00 96.21 320 A 1 
ATOM   2557 C C   . GLU A 1 320 ? 5.012   0.029   -18.892 1.00 96.73 320 A 1 
ATOM   2558 O O   . GLU A 1 320 ? 5.503   -1.105  -18.858 1.00 96.32 320 A 1 
ATOM   2559 C CB  . GLU A 1 320 ? 4.176   1.293   -20.896 1.00 94.81 320 A 1 
ATOM   2560 C CG  . GLU A 1 320 ? 3.602   0.027   -21.522 1.00 92.48 320 A 1 
ATOM   2561 C CD  . GLU A 1 320 ? 2.460   0.305   -22.485 1.00 93.27 320 A 1 
ATOM   2562 O OE1 . GLU A 1 320 ? 2.137   1.488   -22.727 1.00 88.58 320 A 1 
ATOM   2563 O OE2 . GLU A 1 320 ? 1.886   -0.669  -23.008 1.00 89.76 320 A 1 
ATOM   2564 N N   . LEU A 1 321 ? 4.143   0.445   -17.987 1.00 96.59 321 A 1 
ATOM   2565 C CA  . LEU A 1 321 ? 3.726   -0.406  -16.874 1.00 97.04 321 A 1 
ATOM   2566 C C   . LEU A 1 321 ? 2.460   -1.181  -17.234 1.00 97.37 321 A 1 
ATOM   2567 O O   . LEU A 1 321 ? 1.402   -1.004  -16.630 1.00 96.96 321 A 1 
ATOM   2568 C CB  . LEU A 1 321 ? 3.522   0.435   -15.610 1.00 97.06 321 A 1 
ATOM   2569 C CG  . LEU A 1 321 ? 4.750   1.225   -15.146 1.00 96.47 321 A 1 
ATOM   2570 C CD1 . LEU A 1 321 ? 4.450   1.999   -13.866 1.00 95.51 321 A 1 
ATOM   2571 C CD2 . LEU A 1 321 ? 5.946   0.307   -14.939 1.00 95.32 321 A 1 
ATOM   2572 N N   . SER A 1 322 ? 2.589   -2.066  -18.230 1.00 97.13 322 A 1 
ATOM   2573 C CA  . SER A 1 322 ? 1.464   -2.835  -18.739 1.00 97.07 322 A 1 
ATOM   2574 C C   . SER A 1 322 ? 1.626   -4.328  -18.465 1.00 97.09 322 A 1 
ATOM   2575 O O   . SER A 1 322 ? 2.746   -4.805  -18.266 1.00 97.08 322 A 1 
ATOM   2576 C CB  . SER A 1 322 ? 1.317   -2.617  -20.251 1.00 96.82 322 A 1 
ATOM   2577 O OG  . SER A 1 322 ? 2.418   -3.173  -20.940 1.00 95.87 322 A 1 
ATOM   2578 N N   . PRO A 1 323 ? 0.528   -5.086  -18.455 1.00 97.63 323 A 1 
ATOM   2579 C CA  . PRO A 1 323 ? 0.621   -6.543  -18.301 1.00 97.19 323 A 1 
ATOM   2580 C C   . PRO A 1 323 ? 1.528   -7.178  -19.343 1.00 97.11 323 A 1 
ATOM   2581 O O   . PRO A 1 323 ? 2.293   -8.083  -19.018 1.00 96.74 323 A 1 
ATOM   2582 C CB  . PRO A 1 323 ? -0.833  -7.011  -18.470 1.00 96.91 323 A 1 
ATOM   2583 C CG  . PRO A 1 323 ? -1.643  -5.844  -18.021 1.00 96.17 323 A 1 
ATOM   2584 C CD  . PRO A 1 323 ? -0.878  -4.634  -18.479 1.00 97.46 323 A 1 
ATOM   2585 N N   . LYS A 1 324 ? 1.459   -6.713  -20.592 1.00 97.37 324 A 1 
ATOM   2586 C CA  . LYS A 1 324 ? 2.290   -7.258  -21.665 1.00 96.91 324 A 1 
ATOM   2587 C C   . LYS A 1 324 ? 3.771   -7.120  -21.339 1.00 97.28 324 A 1 
ATOM   2588 O O   . LYS A 1 324 ? 4.541   -8.072  -21.481 1.00 96.78 324 A 1 
ATOM   2589 C CB  . LYS A 1 324 ? 1.971   -6.563  -22.992 1.00 95.96 324 A 1 
ATOM   2590 C CG  . LYS A 1 324 ? 2.818   -7.040  -24.159 1.00 83.99 324 A 1 
ATOM   2591 C CD  . LYS A 1 324 ? 2.448   -6.301  -25.437 1.00 79.11 324 A 1 
ATOM   2592 C CE  . LYS A 1 324 ? 3.299   -6.751  -26.612 1.00 65.91 324 A 1 
ATOM   2593 N NZ  . LYS A 1 324 ? 2.947   -6.039  -27.875 1.00 59.12 324 A 1 
ATOM   2594 N N   . GLU A 1 325 ? 4.182   -5.932  -20.905 1.00 96.54 325 A 1 
ATOM   2595 C CA  . GLU A 1 325 ? 5.586   -5.676  -20.596 1.00 96.49 325 A 1 
ATOM   2596 C C   . GLU A 1 325 ? 6.054   -6.496  -19.397 1.00 96.59 325 A 1 
ATOM   2597 O O   . GLU A 1 325 ? 7.179   -7.004  -19.388 1.00 96.02 325 A 1 
ATOM   2598 C CB  . GLU A 1 325 ? 5.812   -4.188  -20.347 1.00 96.27 325 A 1 
ATOM   2599 C CG  . GLU A 1 325 ? 5.733   -3.336  -21.603 1.00 94.55 325 A 1 
ATOM   2600 C CD  . GLU A 1 325 ? 6.863   -3.639  -22.565 1.00 94.97 325 A 1 
ATOM   2601 O OE1 . GLU A 1 325 ? 8.032   -3.459  -22.180 1.00 90.02 325 A 1 
ATOM   2602 O OE2 . GLU A 1 325 ? 6.582   -4.057  -23.703 1.00 90.22 325 A 1 
ATOM   2603 N N   . PHE A 1 326 ? 5.210   -6.647  -18.385 1.00 96.60 326 A 1 
ATOM   2604 C CA  . PHE A 1 326 ? 5.614   -7.392  -17.198 1.00 96.52 326 A 1 
ATOM   2605 C C   . PHE A 1 326 ? 5.583   -8.899  -17.422 1.00 96.45 326 A 1 
ATOM   2606 O O   . PHE A 1 326 ? 6.349   -9.631  -16.792 1.00 95.72 326 A 1 
ATOM   2607 C CB  . PHE A 1 326 ? 4.759   -6.991  -15.999 1.00 96.36 326 A 1 
ATOM   2608 C CG  . PHE A 1 326 ? 5.285   -5.783  -15.273 1.00 96.70 326 A 1 
ATOM   2609 C CD1 . PHE A 1 326 ? 6.231   -5.932  -14.266 1.00 95.07 326 A 1 
ATOM   2610 C CD2 . PHE A 1 326 ? 4.865   -4.512  -15.615 1.00 94.97 326 A 1 
ATOM   2611 C CE1 . PHE A 1 326 ? 6.740   -4.823  -13.610 1.00 93.96 326 A 1 
ATOM   2612 C CE2 . PHE A 1 326 ? 5.376   -3.406  -14.961 1.00 93.73 326 A 1 
ATOM   2613 C CZ  . PHE A 1 326 ? 6.308   -3.555  -13.956 1.00 94.99 326 A 1 
ATOM   2614 N N   . GLU A 1 327 ? 4.741   -9.390  -18.317 1.00 96.95 327 A 1 
ATOM   2615 C CA  . GLU A 1 327 ? 4.783   -10.800 -18.687 1.00 96.60 327 A 1 
ATOM   2616 C C   . GLU A 1 327 ? 6.094   -11.109 -19.406 1.00 96.63 327 A 1 
ATOM   2617 O O   . GLU A 1 327 ? 6.707   -12.154 -19.183 1.00 96.35 327 A 1 
ATOM   2618 C CB  . GLU A 1 327 ? 3.585   -11.170 -19.566 1.00 96.44 327 A 1 
ATOM   2619 C CG  . GLU A 1 327 ? 2.284   -11.283 -18.793 1.00 92.74 327 A 1 
ATOM   2620 C CD  . GLU A 1 327 ? 1.166   -11.896 -19.615 1.00 91.43 327 A 1 
ATOM   2621 O OE1 . GLU A 1 327 ? 1.111   -11.630 -20.832 1.00 85.08 327 A 1 
ATOM   2622 O OE2 . GLU A 1 327 ? 0.354   -12.652 -19.039 1.00 85.85 327 A 1 
ATOM   2623 N N   . ILE A 1 328 ? 6.524   -10.193 -20.262 1.00 96.07 328 A 1 
ATOM   2624 C CA  . ILE A 1 328 ? 7.800   -10.334 -20.939 1.00 95.59 328 A 1 
ATOM   2625 C C   . ILE A 1 328 ? 8.941   -10.310 -19.923 1.00 95.65 328 A 1 
ATOM   2626 O O   . ILE A 1 328 ? 9.869   -11.123 -19.997 1.00 95.22 328 A 1 
ATOM   2627 C CB  . ILE A 1 328 ? 7.994   -9.226  -22.000 1.00 95.29 328 A 1 
ATOM   2628 C CG1 . ILE A 1 328 ? 7.013   -9.424  -23.155 1.00 93.89 328 A 1 
ATOM   2629 C CG2 . ILE A 1 328 ? 9.429   -9.209  -22.512 1.00 94.08 328 A 1 
ATOM   2630 C CD1 . ILE A 1 328 ? 6.997   -8.288  -24.154 1.00 90.72 328 A 1 
ATOM   2631 N N   . LEU A 1 329 ? 8.863   -9.396  -18.963 1.00 95.20 329 A 1 
ATOM   2632 C CA  . LEU A 1 329 ? 9.890   -9.295  -17.926 1.00 95.22 329 A 1 
ATOM   2633 C C   . LEU A 1 329 ? 9.971   -10.573 -17.097 1.00 95.59 329 A 1 
ATOM   2634 O O   . LEU A 1 329 ? 11.057  -11.076 -16.823 1.00 95.42 329 A 1 
ATOM   2635 C CB  . LEU A 1 329 ? 9.602   -8.100  -17.008 1.00 95.22 329 A 1 
ATOM   2636 C CG  . LEU A 1 329 ? 10.566  -7.926  -15.833 1.00 94.27 329 A 1 
ATOM   2637 C CD1 . LEU A 1 329 ? 11.986  -7.712  -16.331 1.00 92.45 329 A 1 
ATOM   2638 C CD2 . LEU A 1 329 ? 10.135  -6.764  -14.944 1.00 92.31 329 A 1 
ATOM   2639 N N   . ALA A 1 330 ? 8.815   -11.115 -16.699 1.00 95.74 330 A 1 
ATOM   2640 C CA  . ALA A 1 330 ? 8.784   -12.338 -15.909 1.00 95.01 330 A 1 
ATOM   2641 C C   . ALA A 1 330 ? 9.409   -13.501 -16.673 1.00 95.30 330 A 1 
ATOM   2642 O O   . ALA A 1 330 ? 10.180  -14.288 -16.110 1.00 95.06 330 A 1 
ATOM   2643 C CB  . ALA A 1 330 ? 7.347   -12.675 -15.513 1.00 94.28 330 A 1 
ATOM   2644 N N   . ALA A 1 331 ? 9.099   -13.610 -17.948 1.00 95.67 331 A 1 
ATOM   2645 C CA  . ALA A 1 331 ? 9.664   -14.663 -18.786 1.00 95.78 331 A 1 
ATOM   2646 C C   . ALA A 1 331 ? 11.175  -14.498 -18.921 1.00 96.26 331 A 1 
ATOM   2647 O O   . ALA A 1 331 ? 11.919  -15.480 -18.905 1.00 95.70 331 A 1 
ATOM   2648 C CB  . ALA A 1 331 ? 8.995   -14.668 -20.155 1.00 96.00 331 A 1 
ATOM   2649 N N   . ARG A 1 332 ? 11.630  -13.259 -19.066 1.00 96.19 332 A 1 
ATOM   2650 C CA  . ARG A 1 332 ? 13.061  -12.982 -19.169 1.00 96.19 332 A 1 
ATOM   2651 C C   . ARG A 1 332 ? 13.791  -13.361 -17.891 1.00 96.20 332 A 1 
ATOM   2652 O O   . ARG A 1 332 ? 14.862  -13.966 -17.931 1.00 96.01 332 A 1 
ATOM   2653 C CB  . ARG A 1 332 ? 13.299  -11.502 -19.502 1.00 95.73 332 A 1 
ATOM   2654 C CG  . ARG A 1 332 ? 12.930  -11.095 -20.921 1.00 88.97 332 A 1 
ATOM   2655 C CD  . ARG A 1 332 ? 13.084  -9.590  -21.099 1.00 87.12 332 A 1 
ATOM   2656 N NE  . ARG A 1 332 ? 14.441  -9.137  -20.808 1.00 80.47 332 A 1 
ATOM   2657 C CZ  . ARG A 1 332 ? 14.757  -7.924  -20.358 1.00 76.68 332 A 1 
ATOM   2658 N NH1 . ARG A 1 332 ? 13.818  -7.028  -20.142 1.00 71.35 332 A 1 
ATOM   2659 N NH2 . ARG A 1 332 ? 16.031  -7.611  -20.117 1.00 67.13 332 A 1 
ATOM   2660 N N   . MET A 1 333 ? 13.217  -13.018 -16.738 1.00 96.16 333 A 1 
ATOM   2661 C CA  . MET A 1 333 ? 13.846  -13.322 -15.454 1.00 95.47 333 A 1 
ATOM   2662 C C   . MET A 1 333 ? 13.947  -14.824 -15.220 1.00 95.82 333 A 1 
ATOM   2663 O O   . MET A 1 333 ? 14.866  -15.288 -14.541 1.00 95.03 333 A 1 
ATOM   2664 C CB  . MET A 1 333 ? 13.090  -12.656 -14.305 1.00 94.57 333 A 1 
ATOM   2665 C CG  . MET A 1 333 ? 13.241  -11.135 -14.274 1.00 91.67 333 A 1 
ATOM   2666 S SD  . MET A 1 333 ? 12.634  -10.387 -12.737 1.00 90.65 333 A 1 
ATOM   2667 C CE  . MET A 1 333 ? 10.903  -10.817 -12.783 1.00 82.12 333 A 1 
ATOM   2668 N N   . ASP A 1 334 ? 13.016  -15.572 -15.780 1.00 95.21 334 A 1 
ATOM   2669 C CA  . ASP A 1 334 ? 13.035  -17.024 -15.638 1.00 95.10 334 A 1 
ATOM   2670 C C   . ASP A 1 334 ? 14.228  -17.645 -16.364 1.00 95.15 334 A 1 
ATOM   2671 O O   . ASP A 1 334 ? 14.663  -18.747 -16.033 1.00 94.53 334 A 1 
ATOM   2672 C CB  . ASP A 1 334 ? 11.729  -17.623 -16.171 1.00 95.06 334 A 1 
ATOM   2673 C CG  . ASP A 1 334 ? 11.597  -19.105 -15.867 1.00 88.70 334 A 1 
ATOM   2674 O OD1 . ASP A 1 334 ? 11.682  -19.472 -14.680 1.00 82.75 334 A 1 
ATOM   2675 O OD2 . ASP A 1 334 ? 11.410  -19.887 -16.815 1.00 81.29 334 A 1 
ATOM   2676 N N   . LYS A 1 335 ? 14.769  -16.926 -17.342 1.00 96.04 335 A 1 
ATOM   2677 C CA  . LYS A 1 335 ? 15.879  -17.417 -18.159 1.00 96.30 335 A 1 
ATOM   2678 C C   . LYS A 1 335 ? 17.183  -16.690 -17.888 1.00 96.42 335 A 1 
ATOM   2679 O O   . LYS A 1 335 ? 18.251  -17.156 -18.295 1.00 94.64 335 A 1 
ATOM   2680 C CB  . LYS A 1 335 ? 15.525  -17.307 -19.647 1.00 95.51 335 A 1 
ATOM   2681 C CG  . LYS A 1 335 ? 14.250  -18.019 -20.059 1.00 89.90 335 A 1 
ATOM   2682 C CD  . LYS A 1 335 ? 14.430  -19.524 -20.048 1.00 82.98 335 A 1 
ATOM   2683 C CE  . LYS A 1 335 ? 15.341  -19.976 -21.166 1.00 74.00 335 A 1 
ATOM   2684 N NZ  . LYS A 1 335 ? 15.464  -21.465 -21.237 1.00 64.62 335 A 1 
ATOM   2685 N N   . ASP A 1 336 ? 17.128  -15.563 -17.206 1.00 95.28 336 A 1 
ATOM   2686 C CA  . ASP A 1 336 ? 18.274  -14.681 -17.003 1.00 95.02 336 A 1 
ATOM   2687 C C   . ASP A 1 336 ? 18.468  -14.422 -15.511 1.00 94.94 336 A 1 
ATOM   2688 O O   . ASP A 1 336 ? 17.772  -13.589 -14.926 1.00 94.21 336 A 1 
ATOM   2689 C CB  . ASP A 1 336 ? 18.067  -13.368 -17.767 1.00 93.91 336 A 1 
ATOM   2690 C CG  . ASP A 1 336 ? 19.287  -12.468 -17.740 1.00 93.11 336 A 1 
ATOM   2691 O OD1 . ASP A 1 336 ? 20.170  -12.644 -16.876 1.00 90.14 336 A 1 
ATOM   2692 O OD2 . ASP A 1 336 ? 19.364  -11.556 -18.596 1.00 89.26 336 A 1 
ATOM   2693 N N   . LEU A 1 337 ? 19.409  -15.139 -14.904 1.00 94.77 337 A 1 
ATOM   2694 C CA  . LEU A 1 337 ? 19.642  -15.028 -13.466 1.00 93.91 337 A 1 
ATOM   2695 C C   . LEU A 1 337 ? 20.107  -13.634 -13.061 1.00 93.41 337 A 1 
ATOM   2696 O O   . LEU A 1 337 ? 19.734  -13.129 -12.002 1.00 93.50 337 A 1 
ATOM   2697 C CB  . LEU A 1 337 ? 20.649  -16.073 -13.001 1.00 93.53 337 A 1 
ATOM   2698 C CG  . LEU A 1 337 ? 20.934  -16.123 -11.502 1.00 86.23 337 A 1 
ATOM   2699 C CD1 . LEU A 1 337 ? 19.654  -16.356 -10.717 1.00 82.15 337 A 1 
ATOM   2700 C CD2 . LEU A 1 337 ? 21.967  -17.195 -11.181 1.00 82.98 337 A 1 
ATOM   2701 N N   . GLN A 1 338 ? 20.930  -13.000 -13.904 1.00 93.85 338 A 1 
ATOM   2702 C CA  . GLN A 1 338 ? 21.409  -11.659 -13.602 1.00 92.91 338 A 1 
ATOM   2703 C C   . GLN A 1 338 ? 20.250  -10.664 -13.541 1.00 93.06 338 A 1 
ATOM   2704 O O   . GLN A 1 338 ? 20.229  -9.779  -12.685 1.00 92.75 338 A 1 
ATOM   2705 C CB  . GLN A 1 338 ? 22.434  -11.206 -14.639 1.00 93.04 338 A 1 
ATOM   2706 C CG  . GLN A 1 338 ? 23.785  -11.898 -14.521 1.00 80.64 338 A 1 
ATOM   2707 C CD  . GLN A 1 338 ? 24.804  -11.347 -15.492 1.00 72.44 338 A 1 
ATOM   2708 O OE1 . GLN A 1 338 ? 24.519  -11.182 -16.676 1.00 64.81 338 A 1 
ATOM   2709 N NE2 . GLN A 1 338 ? 26.000  -11.065 -14.996 1.00 63.13 338 A 1 
ATOM   2710 N N   . LEU A 1 339 ? 19.303  -10.829 -14.441 1.00 92.88 339 A 1 
ATOM   2711 C CA  . LEU A 1 339 ? 18.130  -9.964  -14.448 1.00 93.27 339 A 1 
ATOM   2712 C C   . LEU A 1 339 ? 17.260  -10.231 -13.222 1.00 93.95 339 A 1 
ATOM   2713 O O   . LEU A 1 339 ? 16.772  -9.296  -12.579 1.00 93.87 339 A 1 
ATOM   2714 C CB  . LEU A 1 339 ? 17.317  -10.170 -15.726 1.00 93.24 339 A 1 
ATOM   2715 C CG  . LEU A 1 339 ? 16.062  -9.309  -15.871 1.00 91.35 339 A 1 
ATOM   2716 C CD1 . LEU A 1 339 ? 16.418  -7.830  -15.849 1.00 89.74 339 A 1 
ATOM   2717 C CD2 . LEU A 1 339 ? 15.332  -9.665  -17.160 1.00 90.28 339 A 1 
ATOM   2718 N N   . PHE A 1 340 ? 17.073  -11.505 -12.887 1.00 93.67 340 A 1 
ATOM   2719 C CA  . PHE A 1 340 ? 16.310  -11.838 -11.695 1.00 92.99 340 A 1 
ATOM   2720 C C   . PHE A 1 340 ? 16.969  -11.276 -10.446 1.00 92.49 340 A 1 
ATOM   2721 O O   . PHE A 1 340 ? 16.289  -10.809 -9.522  1.00 92.82 340 A 1 
ATOM   2722 C CB  . PHE A 1 340 ? 16.133  -13.350 -11.543 1.00 92.64 340 A 1 
ATOM   2723 C CG  . PHE A 1 340 ? 15.458  -13.744 -10.265 1.00 91.79 340 A 1 
ATOM   2724 C CD1 . PHE A 1 340 ? 14.081  -13.679 -10.145 1.00 90.43 340 A 1 
ATOM   2725 C CD2 . PHE A 1 340 ? 16.202  -14.152 -9.168  1.00 90.58 340 A 1 
ATOM   2726 C CE1 . PHE A 1 340 ? 13.449  -14.026 -8.965  1.00 88.36 340 A 1 
ATOM   2727 C CE2 . PHE A 1 340 ? 15.580  -14.498 -7.976  1.00 88.27 340 A 1 
ATOM   2728 C CZ  . PHE A 1 340 ? 14.203  -14.433 -7.879  1.00 87.88 340 A 1 
ATOM   2729 N N   . ASN A 1 341 ? 18.310  -11.325 -10.404 1.00 91.87 341 A 1 
ATOM   2730 C CA  . ASN A 1 341 ? 19.036  -10.802 -9.249  1.00 90.52 341 A 1 
ATOM   2731 C C   . ASN A 1 341 ? 18.810  -9.307  -9.072  1.00 90.25 341 A 1 
ATOM   2732 O O   . ASN A 1 341 ? 18.790  -8.812  -7.940  1.00 90.82 341 A 1 
ATOM   2733 C CB  . ASN A 1 341 ? 20.529  -11.106 -9.374  1.00 90.71 341 A 1 
ATOM   2734 C CG  . ASN A 1 341 ? 20.849  -12.561 -9.096  1.00 86.82 341 A 1 
ATOM   2735 O OD1 . ASN A 1 341 ? 20.041  -13.288 -8.523  1.00 82.10 341 A 1 
ATOM   2736 N ND2 . ASN A 1 341 ? 22.047  -12.993 -9.490  1.00 80.90 341 A 1 
ATOM   2737 N N   . LYS A 1 342 ? 18.632  -8.577  -10.159 1.00 91.96 342 A 1 
ATOM   2738 C CA  . LYS A 1 342 ? 18.276  -7.164  -10.078 1.00 91.64 342 A 1 
ATOM   2739 C C   . LYS A 1 342 ? 16.931  -7.014  -9.371  1.00 92.44 342 A 1 
ATOM   2740 O O   . LYS A 1 342 ? 16.787  -6.212  -8.450  1.00 91.78 342 A 1 
ATOM   2741 C CB  . LYS A 1 342 ? 18.178  -6.529  -11.474 1.00 90.04 342 A 1 
ATOM   2742 C CG  . LYS A 1 342 ? 19.509  -6.275  -12.151 1.00 80.82 342 A 1 
ATOM   2743 C CD  . LYS A 1 342 ? 19.280  -5.534  -13.456 1.00 79.74 342 A 1 
ATOM   2744 C CE  . LYS A 1 342 ? 20.577  -5.220  -14.169 1.00 71.63 342 A 1 
ATOM   2745 N NZ  . LYS A 1 342 ? 20.337  -4.465  -15.421 1.00 65.90 342 A 1 
ATOM   2746 N N   . TYR A 1 343 ? 15.961  -7.795  -9.818  1.00 90.93 343 A 1 
ATOM   2747 C CA  . TYR A 1 343 ? 14.626  -7.772  -9.212  1.00 90.91 343 A 1 
ATOM   2748 C C   . TYR A 1 343 ? 14.703  -8.128  -7.733  1.00 90.73 343 A 1 
ATOM   2749 O O   . TYR A 1 343 ? 14.084  -7.471  -6.896  1.00 91.53 343 A 1 
ATOM   2750 C CB  . TYR A 1 343 ? 13.691  -8.730  -9.945  1.00 92.18 343 A 1 
ATOM   2751 C CG  . TYR A 1 343 ? 12.445  -9.093  -9.153  1.00 92.56 343 A 1 
ATOM   2752 C CD1 . TYR A 1 343 ? 11.345  -8.243  -9.125  1.00 91.61 343 A 1 
ATOM   2753 C CD2 . TYR A 1 343 ? 12.381  -10.279 -8.436  1.00 92.22 343 A 1 
ATOM   2754 C CE1 . TYR A 1 343 ? 10.223  -8.569  -8.403  1.00 90.71 343 A 1 
ATOM   2755 C CE2 . TYR A 1 343 ? 11.260  -10.601 -7.707  1.00 90.75 343 A 1 
ATOM   2756 C CZ  . TYR A 1 343 ? 10.178  -9.750  -7.690  1.00 91.06 343 A 1 
ATOM   2757 O OH  . TYR A 1 343 ? 9.056   -10.076 -6.966  1.00 89.30 343 A 1 
ATOM   2758 N N   . HIS A 1 344 ? 15.457  -9.166  -7.399  1.00 90.80 344 A 1 
ATOM   2759 C CA  . HIS A 1 344 ? 15.535  -9.617  -6.015  1.00 89.24 344 A 1 
ATOM   2760 C C   . HIS A 1 344 ? 16.208  -8.575  -5.127  1.00 88.55 344 A 1 
ATOM   2761 O O   . HIS A 1 344 ? 15.840  -8.408  -3.963  1.00 88.78 344 A 1 
ATOM   2762 C CB  . HIS A 1 344 ? 16.279  -10.950 -5.931  1.00 88.15 344 A 1 
ATOM   2763 C CG  . HIS A 1 344 ? 16.141  -11.639 -4.617  1.00 85.27 344 A 1 
ATOM   2764 N ND1 . HIS A 1 344 ? 14.934  -12.105 -4.146  1.00 75.32 344 A 1 
ATOM   2765 C CD2 . HIS A 1 344 ? 17.051  -11.948 -3.665  1.00 74.93 344 A 1 
ATOM   2766 C CE1 . HIS A 1 344 ? 15.107  -12.664 -2.962  1.00 75.34 344 A 1 
ATOM   2767 N NE2 . HIS A 1 344 ? 16.383  -12.575 -2.651  1.00 76.71 344 A 1 
ATOM   2768 N N   . LEU A 1 345 ? 17.211  -7.895  -5.674  1.00 89.92 345 A 1 
ATOM   2769 C CA  . LEU A 1 345 ? 17.864  -6.803  -4.952  1.00 88.72 345 A 1 
ATOM   2770 C C   . LEU A 1 345 ? 16.852  -5.720  -4.582  1.00 88.39 345 A 1 
ATOM   2771 O O   . LEU A 1 345 ? 16.781  -5.282  -3.433  1.00 88.33 345 A 1 
ATOM   2772 C CB  . LEU A 1 345 ? 18.981  -6.207  -5.801  1.00 88.38 345 A 1 
ATOM   2773 C CG  . LEU A 1 345 ? 19.695  -4.975  -5.240  1.00 81.16 345 A 1 
ATOM   2774 C CD1 . LEU A 1 345 ? 20.548  -5.358  -4.042  1.00 77.12 345 A 1 
ATOM   2775 C CD2 . LEU A 1 345 ? 20.551  -4.312  -6.318  1.00 77.02 345 A 1 
ATOM   2776 N N   . HIS A 1 346 ? 16.057  -5.301  -5.556  1.00 90.68 346 A 1 
ATOM   2777 C CA  . HIS A 1 346 ? 15.088  -4.247  -5.325  1.00 90.18 346 A 1 
ATOM   2778 C C   . HIS A 1 346 ? 13.883  -4.735  -4.518  1.00 90.65 346 A 1 
ATOM   2779 O O   . HIS A 1 346 ? 13.242  -3.948  -3.816  1.00 90.32 346 A 1 
ATOM   2780 C CB  . HIS A 1 346 ? 14.635  -3.654  -6.659  1.00 89.72 346 A 1 
ATOM   2781 C CG  . HIS A 1 346 ? 15.759  -3.079  -7.469  1.00 90.06 346 A 1 
ATOM   2782 N ND1 . HIS A 1 346 ? 16.716  -2.252  -6.932  1.00 85.53 346 A 1 
ATOM   2783 C CD2 . HIS A 1 346 ? 16.076  -3.221  -8.773  1.00 84.05 346 A 1 
ATOM   2784 C CE1 . HIS A 1 346 ? 17.579  -1.903  -7.874  1.00 87.42 346 A 1 
ATOM   2785 N NE2 . HIS A 1 346 ? 17.210  -2.485  -8.995  1.00 87.15 346 A 1 
ATOM   2786 N N   . PHE A 1 347 ? 13.586  -6.019  -4.612  1.00 89.82 347 A 1 
ATOM   2787 C CA  . PHE A 1 347 ? 12.534  -6.642  -3.807  1.00 87.98 347 A 1 
ATOM   2788 C C   . PHE A 1 347 ? 12.730  -6.317  -2.328  1.00 86.27 347 A 1 
ATOM   2789 O O   . PHE A 1 347 ? 11.769  -6.058  -1.609  1.00 85.81 347 A 1 
ATOM   2790 C CB  . PHE A 1 347 ? 12.534  -8.154  -4.049  1.00 88.64 347 A 1 
ATOM   2791 C CG  . PHE A 1 347 ? 11.555  -8.932  -3.196  1.00 89.44 347 A 1 
ATOM   2792 C CD1 . PHE A 1 347 ? 10.217  -8.999  -3.545  1.00 88.85 347 A 1 
ATOM   2793 C CD2 . PHE A 1 347 ? 11.987  -9.610  -2.070  1.00 89.49 347 A 1 
ATOM   2794 C CE1 . PHE A 1 347 ? 9.318   -9.723  -2.774  1.00 87.54 347 A 1 
ATOM   2795 C CE2 . PHE A 1 347 ? 11.102  -10.335 -1.296  1.00 87.67 347 A 1 
ATOM   2796 C CZ  . PHE A 1 347 ? 9.766   -10.391 -1.646  1.00 87.92 347 A 1 
ATOM   2797 N N   . ARG A 1 348 ? 13.987  -6.305  -1.891  1.00 88.31 348 A 1 
ATOM   2798 C CA  . ARG A 1 348 ? 14.342  -5.989  -0.507  1.00 87.03 348 A 1 
ATOM   2799 C C   . ARG A 1 348 ? 14.806  -4.540  -0.355  1.00 87.60 348 A 1 
ATOM   2800 O O   . ARG A 1 348 ? 15.493  -4.196  0.611   1.00 84.87 348 A 1 
ATOM   2801 C CB  . ARG A 1 348 ? 15.432  -6.933  -0.001  1.00 83.68 348 A 1 
ATOM   2802 C CG  . ARG A 1 348 ? 15.000  -8.366  0.217   1.00 77.23 348 A 1 
ATOM   2803 C CD  . ARG A 1 348 ? 14.006  -8.488  1.364   1.00 73.97 348 A 1 
ATOM   2804 N NE  . ARG A 1 348 ? 13.850  -9.881  1.793   1.00 69.51 348 A 1 
ATOM   2805 C CZ  . ARG A 1 348 ? 14.526  -10.435 2.785   1.00 64.83 348 A 1 
ATOM   2806 N NH1 . ARG A 1 348 ? 15.397  -9.714  3.476   1.00 60.77 348 A 1 
ATOM   2807 N NH2 . ARG A 1 348 ? 14.331  -11.702 3.084   1.00 56.62 348 A 1 
ATOM   2808 N N   . ALA A 1 349 ? 14.451  -3.692  -1.297  1.00 89.29 349 A 1 
ATOM   2809 C CA  . ALA A 1 349 ? 14.794  -2.272  -1.246  1.00 89.41 349 A 1 
ATOM   2810 C C   . ALA A 1 349 ? 16.303  -2.038  -1.120  1.00 89.87 349 A 1 
ATOM   2811 O O   . ALA A 1 349 ? 16.751  -1.127  -0.427  1.00 86.86 349 A 1 
ATOM   2812 C CB  . ALA A 1 349 ? 14.049  -1.575  -0.108  1.00 88.38 349 A 1 
ATOM   2813 N N   . ASP A 1 350 ? 17.071  -2.888  -1.792  1.00 86.72 350 A 1 
ATOM   2814 C CA  . ASP A 1 350 ? 18.531  -2.768  -1.835  1.00 86.16 350 A 1 
ATOM   2815 C C   . ASP A 1 350 ? 19.167  -2.801  -0.441  1.00 84.95 350 A 1 
ATOM   2816 O O   . ASP A 1 350 ? 20.233  -2.218  -0.222  1.00 81.79 350 A 1 
ATOM   2817 C CB  . ASP A 1 350 ? 18.956  -1.496  -2.569  1.00 85.53 350 A 1 
ATOM   2818 C CG  . ASP A 1 350 ? 18.549  -1.488  -4.026  1.00 85.03 350 A 1 
ATOM   2819 O OD1 . ASP A 1 350 ? 17.561  -2.163  -4.384  1.00 80.17 350 A 1 
ATOM   2820 O OD2 . ASP A 1 350 ? 19.205  -0.794  -4.824  1.00 81.38 350 A 1 
ATOM   2821 N N   . THR A 1 351 ? 18.522  -3.483  0.501   1.00 86.67 351 A 1 
ATOM   2822 C CA  . THR A 1 351 ? 19.012  -3.517  1.877   1.00 83.91 351 A 1 
ATOM   2823 C C   . THR A 1 351 ? 20.327  -4.298  1.971   1.00 81.65 351 A 1 
ATOM   2824 O O   . THR A 1 351 ? 20.375  -5.468  1.578   1.00 78.57 351 A 1 
ATOM   2825 C CB  . THR A 1 351 ? 17.981  -4.150  2.816   1.00 81.93 351 A 1 
ATOM   2826 O OG1 . THR A 1 351 ? 16.756  -3.426  2.718   1.00 77.15 351 A 1 
ATOM   2827 C CG2 . THR A 1 351 ? 18.485  -4.109  4.251   1.00 77.21 351 A 1 
ATOM   2828 N N   . PRO A 1 352 ? 21.389  -3.676  2.495   1.00 80.93 352 A 1 
ATOM   2829 C CA  . PRO A 1 352 ? 22.666  -4.367  2.613   1.00 78.25 352 A 1 
ATOM   2830 C C   . PRO A 1 352 ? 22.590  -5.614  3.471   1.00 76.67 352 A 1 
ATOM   2831 O O   . PRO A 1 352 ? 21.947  -5.605  4.520   1.00 70.78 352 A 1 
ATOM   2832 C CB  . PRO A 1 352 ? 23.571  -3.313  3.268   1.00 74.95 352 A 1 
ATOM   2833 C CG  . PRO A 1 352 ? 22.947  -2.002  2.914   1.00 75.10 352 A 1 
ATOM   2834 C CD  . PRO A 1 352 ? 21.468  -2.274  2.915   1.00 78.66 352 A 1 
ATOM   2835 N N   . GLY A 1 353 ? 23.235  -6.691  3.011   1.00 72.16 353 A 1 
ATOM   2836 C CA  . GLY A 1 353 ? 23.313  -7.919  3.780   1.00 68.49 353 A 1 
ATOM   2837 C C   . GLY A 1 353 ? 22.170  -8.889  3.558   1.00 65.89 353 A 1 
ATOM   2838 O O   . GLY A 1 353 ? 22.201  -10.007 4.073   1.00 61.57 353 A 1 
ATOM   2839 N N   . PHE A 1 354 ? 21.155  -8.483  2.802   1.00 66.29 354 A 1 
ATOM   2840 C CA  . PHE A 1 354 ? 19.989  -9.326  2.579   1.00 61.44 354 A 1 
ATOM   2841 C C   . PHE A 1 354 ? 19.747  -9.630  1.101   1.00 58.04 354 A 1 
ATOM   2842 O O   . PHE A 1 354 ? 18.796  -10.345 0.763   1.00 53.00 354 A 1 
ATOM   2843 C CB  . PHE A 1 354 ? 18.741  -8.684  3.185   1.00 57.41 354 A 1 
ATOM   2844 C CG  . PHE A 1 354 ? 18.795  -8.581  4.678   1.00 54.87 354 A 1 
ATOM   2845 C CD1 . PHE A 1 354 ? 18.432  -9.659  5.466   1.00 50.73 354 A 1 
ATOM   2846 C CD2 . PHE A 1 354 ? 19.206  -7.413  5.294   1.00 49.39 354 A 1 
ATOM   2847 C CE1 . PHE A 1 354 ? 18.478  -9.578  6.848   1.00 46.17 354 A 1 
ATOM   2848 C CE2 . PHE A 1 354 ? 19.263  -7.327  6.678   1.00 46.02 354 A 1 
ATOM   2849 C CZ  . PHE A 1 354 ? 18.896  -8.411  7.454   1.00 44.75 354 A 1 
ATOM   2850 N N   . THR A 1 355 ? 20.580  -9.114  0.242   1.00 50.55 355 A 1 
ATOM   2851 C CA  . THR A 1 355 ? 20.445  -9.341  -1.199  1.00 48.88 355 A 1 
ATOM   2852 C C   . THR A 1 355 ? 21.792  -9.630  -1.840  1.00 46.26 355 A 1 
ATOM   2853 O O   . THR A 1 355 ? 21.840  -10.112 -2.976  1.00 42.55 355 A 1 
ATOM   2854 C CB  . THR A 1 355 ? 19.811  -8.136  -1.893  1.00 44.94 355 A 1 
ATOM   2855 O OG1 . THR A 1 355 ? 20.598  -6.981  -1.625  1.00 42.57 355 A 1 
ATOM   2856 C CG2 . THR A 1 355 ? 18.393  -7.901  -1.381  1.00 42.06 355 A 1 
ATOM   2857 O OXT . THR A 1 355 ? 22.839  -9.362  -1.226  1.00 41.87 355 A 1 
HETATM 2858 C C1  . NAG B 2 .   ? 1.008   11.799  17.862  1.00 93.28 1   B 1 
HETATM 2859 C C2  . NAG B 2 .   ? 1.766   10.780  18.662  1.00 92.99 1   B 1 
HETATM 2860 C C3  . NAG B 2 .   ? 2.222   11.395  19.965  1.00 92.10 1   B 1 
HETATM 2861 C C4  . NAG B 2 .   ? 2.958   12.719  19.701  1.00 92.18 1   B 1 
HETATM 2862 C C5  . NAG B 2 .   ? 2.114   13.622  18.838  1.00 92.67 1   B 1 
HETATM 2863 C C6  . NAG B 2 .   ? 2.818   14.908  18.461  1.00 89.99 1   B 1 
HETATM 2864 C C7  . NAG B 2 .   ? 0.997   8.515   18.199  1.00 91.84 1   B 1 
HETATM 2865 C C8  . NAG B 2 .   ? 0.135   7.373   18.623  1.00 89.80 1   B 1 
HETATM 2866 N N2  . NAG B 2 .   ? 0.959   9.610   18.950  1.00 91.26 1   B 1 
HETATM 2867 O O3  . NAG B 2 .   ? 3.062   10.487  20.640  1.00 90.48 1   B 1 
HETATM 2868 O O4  . NAG B 2 .   ? 3.190   13.365  20.939  1.00 91.38 1   B 1 
HETATM 2869 O O5  . NAG B 2 .   ? 1.783   12.945  17.642  1.00 93.07 1   B 1 
HETATM 2870 O O6  . NAG B 2 .   ? 4.023   14.633  17.778  1.00 85.44 1   B 1 
HETATM 2871 O O7  . NAG B 2 .   ? 1.705   8.421   17.212  1.00 89.34 1   B 1 
HETATM 2872 C C1  . NAG B 2 .   ? 4.549   13.641  21.186  1.00 90.20 2   B 1 
HETATM 2873 C C2  . NAG B 2 .   ? 4.653   14.690  22.290  1.00 89.64 2   B 1 
HETATM 2874 C C3  . NAG B 2 .   ? 6.088   14.965  22.612  1.00 87.34 2   B 1 
HETATM 2875 C C4  . NAG B 2 .   ? 6.815   13.669  22.892  1.00 86.75 2   B 1 
HETATM 2876 C C5  . NAG B 2 .   ? 6.589   12.683  21.756  1.00 86.64 2   B 1 
HETATM 2877 C C6  . NAG B 2 .   ? 7.203   11.334  22.020  1.00 82.74 2   B 1 
HETATM 2878 C C7  . NAG B 2 .   ? 2.791   16.239  22.263  1.00 87.51 2   B 1 
HETATM 2879 C C8  . NAG B 2 .   ? 2.258   17.543  21.761  1.00 82.13 2   B 1 
HETATM 2880 N N2  . NAG B 2 .   ? 3.996   15.924  21.882  1.00 87.64 2   B 1 
HETATM 2881 O O3  . NAG B 2 .   ? 6.148   15.814  23.720  1.00 85.71 2   B 1 
HETATM 2882 O O4  . NAG B 2 .   ? 8.204   13.938  22.975  1.00 85.53 2   B 1 
HETATM 2883 O O5  . NAG B 2 .   ? 5.215   12.468  21.578  1.00 88.64 2   B 1 
HETATM 2884 O O6  . NAG B 2 .   ? 6.663   10.767  23.161  1.00 80.63 2   B 1 
HETATM 2885 O O7  . NAG B 2 .   ? 2.125   15.526  22.985  1.00 82.90 2   B 1 
HETATM 2886 C C1  . MAN B 2 .   ? 8.685   13.801  24.232  1.00 83.47 3   B 1 
HETATM 2887 C C2  . MAN B 2 .   ? 10.169  13.438  24.205  1.00 81.21 3   B 1 
HETATM 2888 C C3  . MAN B 2 .   ? 10.627  13.266  25.624  1.00 75.80 3   B 1 
HETATM 2889 C C4  . MAN B 2 .   ? 10.358  14.527  26.408  1.00 74.97 3   B 1 
HETATM 2890 C C5  . MAN B 2 .   ? 8.876   14.900  26.306  1.00 75.52 3   B 1 
HETATM 2891 C C6  . MAN B 2 .   ? 8.566   16.219  26.967  1.00 67.83 3   B 1 
HETATM 2892 O O2  . MAN B 2 .   ? 10.958  14.451  23.611  1.00 79.47 3   B 1 
HETATM 2893 O O3  . MAN B 2 .   ? 12.000  12.965  25.637  1.00 72.72 3   B 1 
HETATM 2894 O O4  . MAN B 2 .   ? 10.669  14.324  27.754  1.00 68.51 3   B 1 
HETATM 2895 O O5  . MAN B 2 .   ? 8.505   15.009  24.945  1.00 81.98 3   B 1 
HETATM 2896 O O6  . MAN B 2 .   ? 8.893   17.286  26.113  1.00 63.35 3   B 1 
HETATM 2897 C C1  . MAN B 2 .   ? 11.463  14.153  22.335  1.00 78.27 4   B 1 
HETATM 2898 C C2  . MAN B 2 .   ? 12.886  14.646  22.126  1.00 74.72 4   B 1 
HETATM 2899 C C3  . MAN B 2 .   ? 12.925  16.174  22.228  1.00 70.43 4   B 1 
HETATM 2900 C C4  . MAN B 2 .   ? 11.961  16.772  21.194  1.00 69.42 4   B 1 
HETATM 2901 C C5  . MAN B 2 .   ? 10.574  16.199  21.443  1.00 74.03 4   B 1 
HETATM 2902 C C6  . MAN B 2 .   ? 9.604   16.684  20.394  1.00 69.44 4   B 1 
HETATM 2903 O O2  . MAN B 2 .   ? 13.360  14.337  20.830  1.00 74.08 4   B 1 
HETATM 2904 O O3  . MAN B 2 .   ? 14.248  16.638  21.954  1.00 63.71 4   B 1 
HETATM 2905 O O4  . MAN B 2 .   ? 11.943  18.172  21.356  1.00 63.04 4   B 1 
HETATM 2906 O O5  . MAN B 2 .   ? 10.623  14.770  21.378  1.00 75.27 4   B 1 
HETATM 2907 O O6  . MAN B 2 .   ? 10.056  16.250  19.130  1.00 71.67 4   B 1 
HETATM 2908 C C1  . MAN B 2 .   ? 13.901  13.056  20.705  1.00 74.26 5   B 1 
HETATM 2909 C C2  . MAN B 2 .   ? 15.028  13.111  19.678  1.00 71.00 5   B 1 
HETATM 2910 C C3  . MAN B 2 .   ? 14.460  13.491  18.311  1.00 75.17 5   B 1 
HETATM 2911 C C4  . MAN B 2 .   ? 13.301  12.568  17.933  1.00 71.27 5   B 1 
HETATM 2912 C C5  . MAN B 2 .   ? 12.264  12.548  19.061  1.00 77.45 5   B 1 
HETATM 2913 C C6  . MAN B 2 .   ? 11.163  11.554  18.786  1.00 67.52 5   B 1 
HETATM 2914 O O2  . MAN B 2 .   ? 15.639  11.834  19.567  1.00 64.47 5   B 1 
HETATM 2915 O O3  . MAN B 2 .   ? 15.478  13.410  17.314  1.00 67.29 5   B 1 
HETATM 2916 O O4  . MAN B 2 .   ? 12.695  13.018  16.727  1.00 67.32 5   B 1 
HETATM 2917 O O5  . MAN B 2 .   ? 12.884  12.179  20.290  1.00 72.39 5   B 1 
HETATM 2918 O O6  . MAN B 2 .   ? 10.188  11.671  19.824  1.00 63.16 5   B 1 
HETATM 2919 C C1  . MAN B 2 .   ? 9.282   16.760  18.082  1.00 70.86 6   B 1 
HETATM 2920 C C2  . MAN B 2 .   ? 9.773   16.085  16.796  1.00 69.11 6   B 1 
HETATM 2921 C C3  . MAN B 2 .   ? 11.211  16.528  16.531  1.00 71.25 6   B 1 
HETATM 2922 C C4  . MAN B 2 .   ? 11.254  18.058  16.427  1.00 67.36 6   B 1 
HETATM 2923 C C5  . MAN B 2 .   ? 10.674  18.653  17.704  1.00 69.49 6   B 1 
HETATM 2924 C C6  . MAN B 2 .   ? 10.545  20.158  17.579  1.00 60.96 6   B 1 
HETATM 2925 O O2  . MAN B 2 .   ? 9.023   16.488  15.690  1.00 70.63 6   B 1 
HETATM 2926 O O3  . MAN B 2 .   ? 11.677  15.956  15.314  1.00 64.47 6   B 1 
HETATM 2927 O O4  . MAN B 2 .   ? 12.593  18.480  16.263  1.00 62.73 6   B 1 
HETATM 2928 O O5  . MAN B 2 .   ? 9.356   18.154  17.944  1.00 69.81 6   B 1 
HETATM 2929 O O6  . MAN B 2 .   ? 9.706   20.441  16.476  1.00 60.98 6   B 1 
HETATM 2930 C C1  . MAN B 2 .   ? 7.770   15.884  15.541  1.00 69.26 7   B 1 
HETATM 2931 C C2  . MAN B 2 .   ? 7.449   15.894  14.055  1.00 65.15 7   B 1 
HETATM 2932 C C3  . MAN B 2 .   ? 7.261   17.321  13.564  1.00 67.71 7   B 1 
HETATM 2933 C C4  . MAN B 2 .   ? 6.232   18.050  14.431  1.00 61.61 7   B 1 
HETATM 2934 C C5  . MAN B 2 .   ? 6.654   17.951  15.886  1.00 69.33 7   B 1 
HETATM 2935 C C6  . MAN B 2 .   ? 5.658   18.612  16.847  1.00 54.50 7   B 1 
HETATM 2936 O O2  . MAN B 2 .   ? 6.236   15.186  13.793  1.00 57.67 7   B 1 
HETATM 2937 O O3  . MAN B 2 .   ? 6.843   17.351  12.220  1.00 57.99 7   B 1 
HETATM 2938 O O4  . MAN B 2 .   ? 6.148   19.397  14.048  1.00 57.18 7   B 1 
HETATM 2939 O O5  . MAN B 2 .   ? 6.773   16.579  16.283  1.00 64.89 7   B 1 
HETATM 2940 O O6  . MAN B 2 .   ? 4.457   17.902  16.833  1.00 51.19 7   B 1 
HETATM 2941 C C1  . MAN B 2 .   ? 9.376   21.809  16.311  1.00 53.18 8   B 1 
HETATM 2942 C C2  . MAN B 2 .   ? 8.348   21.861  15.179  1.00 53.57 8   B 1 
HETATM 2943 C C3  . MAN B 2 .   ? 9.008   21.422  13.871  1.00 60.68 8   B 1 
HETATM 2944 C C4  . MAN B 2 .   ? 10.254  22.236  13.608  1.00 52.52 8   B 1 
HETATM 2945 C C5  . MAN B 2 .   ? 11.183  22.177  14.823  1.00 60.54 8   B 1 
HETATM 2946 C C6  . MAN B 2 .   ? 12.384  23.087  14.638  1.00 43.63 8   B 1 
HETATM 2947 O O2  . MAN B 2 .   ? 7.858   23.187  15.007  1.00 43.24 8   B 1 
HETATM 2948 O O3  . MAN B 2 .   ? 8.106   21.523  12.787  1.00 50.07 8   B 1 
HETATM 2949 O O4  . MAN B 2 .   ? 10.932  21.729  12.472  1.00 51.80 8   B 1 
HETATM 2950 O O5  . MAN B 2 .   ? 10.502  22.604  15.990  1.00 52.34 8   B 1 
HETATM 2951 O O6  . MAN B 2 .   ? 13.222  22.993  15.778  1.00 34.67 8   B 1 
HETATM 2952 C C1  . NAG C 3 .   ? 7.564   -23.198 5.059   1.00 78.32 1   C 1 
HETATM 2953 C C2  . NAG C 3 .   ? 7.277   -23.872 6.371   1.00 73.87 1   C 1 
HETATM 2954 C C3  . NAG C 3 .   ? 8.205   -25.053 6.598   1.00 70.63 1   C 1 
HETATM 2955 C C4  . NAG C 3 .   ? 8.206   -25.996 5.377   1.00 70.70 1   C 1 
HETATM 2956 C C5  . NAG C 3 .   ? 8.496   -25.202 4.123   1.00 71.78 1   C 1 
HETATM 2957 C C6  . NAG C 3 .   ? 8.447   -26.075 2.862   1.00 64.24 1   C 1 
HETATM 2958 C C7  . NAG C 3 .   ? 6.373   -22.509 8.158   1.00 69.78 1   C 1 
HETATM 2959 C C8  . NAG C 3 .   ? 6.692   -21.565 9.277   1.00 62.64 1   C 1 
HETATM 2960 N N2  . NAG C 3 .   ? 7.404   -22.935 7.474   1.00 71.02 1   C 1 
HETATM 2961 O O3  . NAG C 3 .   ? 7.797   -25.772 7.747   1.00 65.87 1   C 1 
HETATM 2962 O O4  . NAG C 3 .   ? 9.207   -26.985 5.558   1.00 68.49 1   C 1 
HETATM 2963 O O5  . NAG C 3 .   ? 7.536   -24.171 3.994   1.00 73.28 1   C 1 
HETATM 2964 O O6  . NAG C 3 .   ? 7.194   -26.695 2.732   1.00 59.06 1   C 1 
HETATM 2965 O O7  . NAG C 3 .   ? 5.228   -22.853 7.926   1.00 62.73 1   C 1 
HETATM 2966 C C1  . NAG C 3 .   ? 8.715   -28.353 5.627   1.00 54.13 2   C 1 
HETATM 2967 C C2  . NAG C 3 .   ? 9.856   -29.294 5.295   1.00 39.11 2   C 1 
HETATM 2968 C C3  . NAG C 3 .   ? 9.414   -30.728 5.481   1.00 36.23 2   C 1 
HETATM 2969 C C4  . NAG C 3 .   ? 8.820   -30.911 6.857   1.00 30.64 2   C 1 
HETATM 2970 C C5  . NAG C 3 .   ? 7.717   -29.901 7.074   1.00 45.20 2   C 1 
HETATM 2971 C C6  . NAG C 3 .   ? 7.134   -29.979 8.458   1.00 35.06 2   C 1 
HETATM 2972 C C7  . NAG C 3 .   ? 11.417  -28.426 3.654   1.00 47.99 2   C 1 
HETATM 2973 C C8  . NAG C 3 .   ? 11.764  -28.309 2.203   1.00 38.18 2   C 1 
HETATM 2974 N N2  . NAG C 3 .   ? 10.325  -29.101 3.940   1.00 49.04 2   C 1 
HETATM 2975 O O3  . NAG C 3 .   ? 10.521  -31.577 5.330   1.00 31.10 2   C 1 
HETATM 2976 O O4  . NAG C 3 .   ? 8.258   -32.205 6.981   1.00 23.10 2   C 1 
HETATM 2977 O O5  . NAG C 3 .   ? 8.251   -28.605 6.912   1.00 46.96 2   C 1 
HETATM 2978 O O6  . NAG C 3 .   ? 6.058   -29.108 8.581   1.00 28.90 2   C 1 
HETATM 2979 O O7  . NAG C 3 .   ? 12.109  -27.913 4.510   1.00 37.82 2   C 1 
HETATM 2980 C C1  . MAN C 3 .   ? 9.027   -32.902 7.829   1.00 6.15  3   C 1 
HETATM 2981 C C2  . MAN C 3 .   ? 8.187   -33.785 8.755   1.00 6.75  3   C 1 
HETATM 2982 C C3  . MAN C 3 .   ? 9.155   -34.457 9.711   1.00 4.14  3   C 1 
HETATM 2983 C C4  . MAN C 3 .   ? 10.211  -35.203 8.940   1.00 3.74  3   C 1 
HETATM 2984 C C5  . MAN C 3 .   ? 10.915  -34.289 7.947   1.00 4.13  3   C 1 
HETATM 2985 C C6  . MAN C 3 .   ? 11.873  -35.001 7.031   1.00 3.50  3   C 1 
HETATM 2986 O O2  . MAN C 3 .   ? 7.521   -34.815 8.058   1.00 4.44  3   C 1 
HETATM 2987 O O3  . MAN C 3 .   ? 8.434   -35.300 10.561  1.00 3.75  3   C 1 
HETATM 2988 O O4  . MAN C 3 .   ? 11.164  -35.701 9.832   1.00 4.35  3   C 1 
HETATM 2989 O O5  . MAN C 3 .   ? 9.939   -33.661 7.108   1.00 5.01  3   C 1 
HETATM 2990 O O6  . MAN C 3 .   ? 11.161  -35.816 6.135   1.00 3.85  3   C 1 
HETATM 2991 C C1  . MAN C 3 .   ? 6.164   -34.656 7.844   1.00 4.26  4   C 1 
HETATM 2992 C C2  . MAN C 3 .   ? 5.452   -35.874 8.360   1.00 2.88  4   C 1 
HETATM 2993 C C3  . MAN C 3 .   ? 5.895   -37.069 7.538   1.00 3.26  4   C 1 
HETATM 2994 C C4  . MAN C 3 .   ? 5.609   -36.822 6.060   1.00 3.53  4   C 1 
HETATM 2995 C C5  . MAN C 3 .   ? 6.277   -35.547 5.631   1.00 4.39  4   C 1 
HETATM 2996 C C6  . MAN C 3 .   ? 5.879   -35.192 4.228   1.00 3.08  4   C 1 
HETATM 2997 O O2  . MAN C 3 .   ? 4.055   -35.774 8.167   1.00 3.38  4   C 1 
HETATM 2998 O O3  . MAN C 3 .   ? 5.179   -38.225 7.972   1.00 2.89  4   C 1 
HETATM 2999 O O4  . MAN C 3 .   ? 6.104   -37.917 5.313   1.00 2.58  4   C 1 
HETATM 3000 O O5  . MAN C 3 .   ? 5.867   -34.468 6.475   1.00 4.19  4   C 1 
HETATM 3001 O O6  . MAN C 3 .   ? 4.470   -35.110 4.161   1.00 3.40  4   C 1 
HETATM 3002 C C1  . MAN C 3 .   ? 3.414   -35.002 9.061   1.00 3.75  5   C 1 
HETATM 3003 C C2  . MAN C 3 .   ? 2.040   -35.613 9.297   1.00 3.11  5   C 1 
HETATM 3004 C C3  . MAN C 3 .   ? 1.221   -35.572 8.006   1.00 2.91  5   C 1 
HETATM 3005 C C4  . MAN C 3 .   ? 1.184   -34.153 7.443   1.00 4.37  5   C 1 
HETATM 3006 C C5  . MAN C 3 .   ? 2.587   -33.625 7.284   1.00 5.61  5   C 1 
HETATM 3007 C C6  . MAN C 3 .   ? 2.600   -32.193 6.834   1.00 5.50  5   C 1 
HETATM 3008 O O2  . MAN C 3 .   ? 1.349   -34.891 10.304  1.00 3.24  5   C 1 
HETATM 3009 O O3  . MAN C 3 .   ? -0.099  -36.044 8.250   1.00 2.58  5   C 1 
HETATM 3010 O O4  . MAN C 3 .   ? 0.525   -34.170 6.192   1.00 3.75  5   C 1 
HETATM 3011 O O5  . MAN C 3 .   ? 3.290   -33.703 8.534   1.00 4.50  5   C 1 
HETATM 3012 O O6  . MAN C 3 .   ? 3.937   -31.771 6.630   1.00 4.46  5   C 1 
HETATM 3013 C C1  . MAN C 3 .   ? 3.977   -34.941 2.863   1.00 3.93  6   C 1 
HETATM 3014 C C2  . MAN C 3 .   ? 2.451   -34.793 2.985   1.00 4.27  6   C 1 
HETATM 3015 C C3  . MAN C 3 .   ? 1.894   -36.118 3.479   1.00 3.28  6   C 1 
HETATM 3016 C C4  . MAN C 3 .   ? 2.284   -37.230 2.532   1.00 3.44  6   C 1 
HETATM 3017 C C5  . MAN C 3 .   ? 3.804   -37.260 2.377   1.00 3.55  6   C 1 
HETATM 3018 C C6  . MAN C 3 .   ? 4.230   -38.224 1.301   1.00 2.62  6   C 1 
HETATM 3019 O O2  . MAN C 3 .   ? 1.848   -34.567 1.741   1.00 5.37  6   C 1 
HETATM 3020 O O3  . MAN C 3 .   ? 0.481   -36.042 3.591   1.00 2.78  6   C 1 
HETATM 3021 O O4  . MAN C 3 .   ? 1.847   -38.469 3.042   1.00 2.33  6   C 1 
HETATM 3022 O O5  . MAN C 3 .   ? 4.286   -35.974 1.972   1.00 4.22  6   C 1 
HETATM 3023 O O6  . MAN C 3 .   ? 3.615   -37.828 0.083   1.00 2.44  6   C 1 
HETATM 3024 C C1  . MAN C 3 .   ? 1.822   -33.229 1.306   1.00 4.68  7   C 1 
HETATM 3025 C C2  . MAN C 3 .   ? 0.564   -33.063 0.470   1.00 3.94  7   C 1 
HETATM 3026 C C3  . MAN C 3 .   ? 0.682   -33.911 -0.804  1.00 3.06  7   C 1 
HETATM 3027 C C4  . MAN C 3 .   ? 1.968   -33.583 -1.552  1.00 3.89  7   C 1 
HETATM 3028 C C5  . MAN C 3 .   ? 3.171   -33.712 -0.615  1.00 4.09  7   C 1 
HETATM 3029 C C6  . MAN C 3 .   ? 4.434   -33.252 -1.288  1.00 3.85  7   C 1 
HETATM 3030 O O2  . MAN C 3 .   ? 0.418   -31.706 0.074   1.00 4.42  7   C 1 
HETATM 3031 O O3  . MAN C 3 .   ? -0.434  -33.703 -1.648  1.00 2.68  7   C 1 
HETATM 3032 O O4  . MAN C 3 .   ? 2.130   -34.470 -2.633  1.00 2.82  7   C 1 
HETATM 3033 O O5  . MAN C 3 .   ? 2.975   -32.894 0.542   1.00 5.00  7   C 1 
HETATM 3034 O O6  . MAN C 3 .   ? 5.531   -33.448 -0.406  1.00 2.98  7   C 1 
HETATM 3035 C C1  . MAN C 3 .   ? 3.969   -38.603 -1.035  1.00 2.59  8   C 1 
HETATM 3036 C C2  . MAN C 3 .   ? 3.324   -37.900 -2.237  1.00 2.27  8   C 1 
HETATM 3037 C C3  . MAN C 3 .   ? 1.801   -37.978 -2.119  1.00 1.99  8   C 1 
HETATM 3038 C C4  . MAN C 3 .   ? 1.354   -39.418 -1.947  1.00 2.27  8   C 1 
HETATM 3039 C C5  . MAN C 3 .   ? 2.088   -40.060 -0.765  1.00 2.48  8   C 1 
HETATM 3040 C C6  . MAN C 3 .   ? 1.754   -41.527 -0.627  1.00 2.20  8   C 1 
HETATM 3041 O O2  . MAN C 3 .   ? 3.733   -38.522 -3.445  1.00 2.47  8   C 1 
HETATM 3042 O O3  . MAN C 3 .   ? 1.201   -37.409 -3.261  1.00 1.87  8   C 1 
HETATM 3043 O O4  . MAN C 3 .   ? -0.030  -39.471 -1.702  1.00 1.98  8   C 1 
HETATM 3044 O O5  . MAN C 3 .   ? 3.497   -39.935 -0.936  1.00 2.62  8   C 1 
HETATM 3045 O O6  . MAN C 3 .   ? 2.460   -42.063 0.466   1.00 1.85  8   C 1 
#
