# Supplementary material for: Theoretical Study of Sphingomyelinases from Entamoeba histolytica and Trichomonas vaginalis Sheds Light on the Evolution of Enzymes Needed for Survival and Colonization
Source: Pathogens. 2025 Jan 5;14(1):32. doi: 10.3390/pathogens14010032 (PMC11768322; doi:10.3390/pathogens14010032)
Supplement: Supplementary file 1 [file pathogens-14-00032-s001.zip › Supplementary structural Files/CIF files aSMase6/aSMase6 no loop/aSmase6 no loop glycosilated/fold_sm6nosignoloopnoctermglyc_model_3.cif]

# By using this file you agree to the legally binding terms of use found at alphafoldserver.com/output-terms
data_7420b063cf54ed63
#
_entry.id 7420b063cf54ed63
#
loop_
_atom_type.symbol
C 
N 
O 
S 
#
loop_
_audit_author.name
_audit_author.pdbx_ordinal
"Google DeepMind" 1 
"Isomorphic Labs" 2 
#
_audit_conform.dict_location https://raw.githubusercontent.com/ihmwg/ModelCIF/master/dist/mmcif_ma.dic
_audit_conform.dict_name     mmcif_ma.dic
_audit_conform.dict_version  1.4.5
#
loop_
_chem_comp.formula
_chem_comp.formula_weight
_chem_comp.id
_chem_comp.mon_nstd_flag
_chem_comp.name
_chem_comp.pdbx_smiles
_chem_comp.pdbx_synonyms
_chem_comp.type
"C3 H7 N O2"    89.093  ALA y ALANINE                                  C[C@H](N)C(O)=O                                  ?                                     "L-PEPTIDE LINKING"           
"C6 H15 N4 O2"  175.209 ARG y ARGININE                                 N[C@@H](CCCNC(N)=[NH2+])C(O)=O                   ?                                     "L-PEPTIDE LINKING"           
"C4 H8 N2 O3"   132.118 ASN y ASPARAGINE                               N[C@@H](CC(N)=O)C(O)=O                           ?                                     "L-PEPTIDE LINKING"           
"C4 H7 N O4"    133.103 ASP y "ASPARTIC ACID"                          N[C@@H](CC(O)=O)C(O)=O                           ?                                     "L-PEPTIDE LINKING"           
"C3 H7 N O2 S"  121.158 CYS y CYSTEINE                                 N[C@@H](CS)C(O)=O                                ?                                     "L-PEPTIDE LINKING"           
"C5 H10 N2 O3"  146.144 GLN y GLUTAMINE                                N[C@@H](CCC(N)=O)C(O)=O                          ?                                     "L-PEPTIDE LINKING"           
"C5 H9 N O4"    147.129 GLU y "GLUTAMIC ACID"                          N[C@@H](CCC(O)=O)C(O)=O                          ?                                     "L-PEPTIDE LINKING"           
"C2 H5 N O2"    75.067  GLY y GLYCINE                                  NCC(O)=O                                         ?                                     "PEPTIDE LINKING"             
"C6 H10 N3 O2"  156.162 HIS y HISTIDINE                                N[C@@H](Cc1c[nH]c[nH+]1)C(O)=O                   ?                                     "L-PEPTIDE LINKING"           
"C6 H13 N O2"   131.173 ILE y ISOLEUCINE                               CC[C@H](C)[C@H](N)C(O)=O                         ?                                     "L-PEPTIDE LINKING"           
"C6 H13 N O2"   131.173 LEU y LEUCINE                                  CC(C)C[C@H](N)C(O)=O                             ?                                     "L-PEPTIDE LINKING"           
"C6 H15 N2 O2"  147.195 LYS y LYSINE                                   N[C@@H](CCCC[NH3+])C(O)=O                        ?                                     "L-PEPTIDE LINKING"           
"C6 H12 O6"     180.156 MAN y alpha-D-mannopyranose                    OC[C@H]1O[C@H](O)[C@@H](O)[C@@H](O)[C@@H]1O      "alpha-D-mannose; D-mannose; mannose" "D-saccharide, alpha linking" 
"C5 H11 N O2 S" 149.211 MET y METHIONINE                               CSCC[C@H](N)C(O)=O                               ?                                     "L-PEPTIDE LINKING"           
"C8 H15 N O6"   221.208 NAG y 2-acetamido-2-deoxy-beta-D-glucopyranose CC(=O)N[C@H]1[C@H](O)O[C@H](CO)[C@@H](O)[C@@H]1O 
;N-acetyl-beta-D-glucosamine; 2-acetamido-2-deoxy-beta-D-glucose; 2-acetamido-2-deoxy-D-glucose;
2-acetamido-2-deoxy-glucose; N-ACETYL-D-GLUCOSAMINE
;
"D-saccharide, beta linking"  
"C9 H11 N O2"   165.189 PHE y PHENYLALANINE                            N[C@@H](Cc1ccccc1)C(O)=O                         ?                                     "L-PEPTIDE LINKING"           
"C5 H9 N O2"    115.130 PRO y PROLINE                                  OC(=O)[C@@H]1CCCN1                               ?                                     "L-PEPTIDE LINKING"           
"C3 H7 N O3"    105.093 SER y SERINE                                   N[C@@H](CO)C(O)=O                                ?                                     "L-PEPTIDE LINKING"           
"C4 H9 N O3"    119.119 THR y THREONINE                                C[C@@H](O)[C@H](N)C(O)=O                         ?                                     "L-PEPTIDE LINKING"           
"C11 H12 N2 O2" 204.225 TRP y TRYPTOPHAN                               N[C@@H](Cc1c[nH]c2ccccc12)C(O)=O                 ?                                     "L-PEPTIDE LINKING"           
"C9 H11 N O3"   181.189 TYR y TYROSINE                                 N[C@@H](Cc1ccc(O)cc1)C(O)=O                      ?                                     "L-PEPTIDE LINKING"           
"C5 H11 N O2"   117.146 VAL y VALINE                                   CC(C)[C@H](N)C(O)=O                              ?                                     "L-PEPTIDE LINKING"           
#
_citation.book_publisher          ?
_citation.country                 UK
_citation.id                      primary
_citation.journal_full            Nature
_citation.journal_id_ASTM         NATUAS
_citation.journal_id_CSD          0006
_citation.journal_id_ISSN         0028-0836
_citation.journal_volume          ?
_citation.page_first              ?
_citation.page_last               ?
_citation.pdbx_database_id_DOI    ?
_citation.pdbx_database_id_PubMed ?
_citation.title                   "Accurate structure prediction of biomolecular interactions with AlphaFold 3"
_citation.year                    2024
#
loop_
_citation_author.citation_id
_citation_author.name
_citation_author.ordinal
primary "Google DeepMind" 1 
primary "Isomorphic Labs" 2 
#
loop_
_entity.id
_entity.pdbx_description
_entity.type
1 . polymer  
2 . branched 
3 . branched 
#
_entity_poly.entity_id      1
_entity_poly.pdbx_strand_id A
_entity_poly.type           polypeptide(L)
#
loop_
_entity_poly_seq.entity_id
_entity_poly_seq.hetero
_entity_poly_seq.mon_id
_entity_poly_seq.num
1 n PHE 1   
1 n GLU 2   
1 n MET 3   
1 n TRP 4   
1 n GLN 5   
1 n LEU 6   
1 n THR 7   
1 n ASP 8   
1 n ILE 9   
1 n HIS 10  
1 n LEU 11  
1 n ASP 12  
1 n PRO 13  
1 n MET 14  
1 n TYR 15  
1 n THR 16  
1 n VAL 17  
1 n GLY 18  
1 n SER 19  
1 n ASP 20  
1 n PRO 21  
1 n LEU 22  
1 n LYS 23  
1 n LEU 24  
1 n CYS 25  
1 n ARG 26  
1 n GLU 27  
1 n GLY 28  
1 n LYS 29  
1 n GLY 30  
1 n ASN 31  
1 n ALA 32  
1 n GLY 33  
1 n LYS 34  
1 n TYR 35  
1 n GLY 36  
1 n ASP 37  
1 n TYR 38  
1 n SER 39  
1 n CYS 40  
1 n ASP 41  
1 n ALA 42  
1 n ASN 43  
1 n MET 44  
1 n ALA 45  
1 n LEU 46  
1 n LEU 47  
1 n ASP 48  
1 n SER 49  
1 n LEU 50  
1 n VAL 51  
1 n LYS 52  
1 n PHE 53  
1 n ILE 54  
1 n LYS 55  
1 n ARG 56  
1 n ASN 57  
1 n THR 58  
1 n ASP 59  
1 n VAL 60  
1 n ASN 61  
1 n GLY 62  
1 n LYS 63  
1 n VAL 64  
1 n MET 65  
1 n VAL 66  
1 n TYR 67  
1 n ASN 68  
1 n GLY 69  
1 n ASP 70  
1 n ILE 71  
1 n VAL 72  
1 n SER 73  
1 n ARG 74  
1 n ALA 75  
1 n ILE 76  
1 n PRO 77  
1 n LYS 78  
1 n TYR 79  
1 n ASN 80  
1 n LEU 81  
1 n ASP 82  
1 n TYR 83  
1 n VAL 84  
1 n LYS 85  
1 n GLN 86  
1 n SER 87  
1 n ILE 88  
1 n VAL 89  
1 n ASN 90  
1 n ALA 91  
1 n THR 92  
1 n ALA 93  
1 n LEU 94  
1 n LEU 95  
1 n LYS 96  
1 n LYS 97  
1 n PHE 98  
1 n GLU 99  
1 n ASP 100 
1 n PHE 101 
1 n PHE 102 
1 n ILE 103 
1 n ILE 104 
1 n PRO 105 
1 n MET 106 
1 n LEU 107 
1 n GLY 108 
1 n ASN 109 
1 n HIS 110 
1 n ASP 111 
1 n VAL 112 
1 n TYR 113 
1 n PRO 114 
1 n ALA 115 
1 n ASN 116 
1 n GLN 117 
1 n MET 118 
1 n ALA 119 
1 n ILE 120 
1 n ASN 121 
1 n SER 122 
1 n GLN 123 
1 n TRP 124 
1 n ILE 125 
1 n PHE 126 
1 n GLN 127 
1 n PHE 128 
1 n ALA 129 
1 n ALA 130 
1 n GLU 131 
1 n GLN 132 
1 n PHE 133 
1 n ALA 134 
1 n PRO 135 
1 n PHE 136 
1 n LEU 137 
1 n SER 138 
1 n GLN 139 
1 n ASN 140 
1 n ALA 141 
1 n ILE 142 
1 n GLU 143 
1 n SER 144 
1 n PHE 145 
1 n LYS 146 
1 n HIS 147 
1 n GLY 148 
1 n GLY 149 
1 n TYR 150 
1 n TYR 151 
1 n THR 152 
1 n MET 153 
1 n PRO 154 
1 n PHE 155 
1 n PRO 156 
1 n ALA 157 
1 n HIS 158 
1 n LEU 159 
1 n GLY 160 
1 n ILE 161 
1 n LYS 162 
1 n VAL 163 
1 n PRO 164 
1 n LEU 165 
1 n ASN 166 
1 n ALA 167 
1 n VAL 168 
1 n VAL 169 
1 n LEU 170 
1 n ASN 171 
1 n THR 172 
1 n VAL 173 
1 n LEU 174 
1 n TYR 175 
1 n TYR 176 
1 n ASN 177 
1 n TYR 178 
1 n ASN 179 
1 n LYS 180 
1 n GLN 181 
1 n THR 182 
1 n MET 183 
1 n ASP 184 
1 n SER 185 
1 n THR 186 
1 n ASP 187 
1 n PRO 188 
1 n LEU 189 
1 n GLY 190 
1 n GLN 191 
1 n PHE 192 
1 n GLU 193 
1 n TRP 194 
1 n PHE 195 
1 n LYS 196 
1 n THR 197 
1 n VAL 198 
1 n MET 199 
1 n ASP 200 
1 n GLY 201 
1 n TYR 202 
1 n ARG 203 
1 n LYS 204 
1 n THR 205 
1 n GLY 206 
1 n GLN 207 
1 n ARG 208 
1 n ALA 209 
1 n ILE 210 
1 n VAL 211 
1 n SER 212 
1 n MET 213 
1 n HIS 214 
1 n ILE 215 
1 n CYS 216 
1 n PRO 217 
1 n GLY 218 
1 n VAL 219 
1 n ALA 220 
1 n GLU 221 
1 n ARG 222 
1 n PHE 223 
1 n ASN 224 
1 n TYR 225 
1 n SER 226 
1 n ASP 227 
1 n GLN 228 
1 n LEU 229 
1 n TYR 230 
1 n PRO 231 
1 n GLN 232 
1 n TYR 233 
1 n ASN 234 
1 n ASP 235 
1 n ARG 236 
1 n LEU 237 
1 n VAL 238 
1 n ASP 239 
1 n SER 240 
1 n LEU 241 
1 n ALA 242 
1 n GLU 243 
1 n TYR 244 
1 n ASN 245 
1 n ASP 246 
1 n VAL 247 
1 n ILE 248 
1 n LEU 249 
1 n GLY 250 
1 n VAL 251 
1 n LEU 252 
1 n CYS 253 
1 n GLY 254 
1 n HIS 255 
1 n LEU 256 
1 n HIS 257 
1 n THR 258 
1 n ASP 259 
1 n THR 260 
1 n PHE 261 
1 n ARG 262 
1 n ILE 263 
1 n LEU 264 
1 n SER 265 
1 n LYS 266 
1 n GLY 267 
1 n ASN 268 
1 n LYS 269 
1 n LYS 270 
1 n VAL 271 
1 n MET 272 
1 n ALA 273 
1 n PHE 274 
1 n ILE 275 
1 n GLY 276 
1 n PRO 277 
1 n SER 278 
1 n VAL 279 
1 n ASP 280 
1 n THR 281 
1 n TRP 282 
1 n LEU 283 
1 n GLY 284 
1 n THR 285 
1 n SER 286 
1 n PRO 287 
1 n SER 288 
1 n ILE 289 
1 n ARG 290 
1 n LYS 291 
1 n TYR 292 
1 n ASP 293 
1 n VAL 294 
1 n GLY 295 
1 n ASN 296 
1 n GLY 297 
1 n GLN 298 
1 n GLY 299 
1 n TYR 300 
1 n MET 301 
1 n LYS 302 
1 n GLU 303 
1 n PHE 304 
1 n LYS 305 
1 n ASN 306 
1 n TYR 307 
1 n PHE 308 
1 n ASN 309 
1 n TYR 310 
1 n GLY 311 
1 n SER 312 
1 n SER 313 
1 n SER 314 
1 n GLU 315 
1 n TYR 316 
1 n GLY 317 
1 n LEU 318 
1 n LYS 319 
1 n GLU 320 
1 n LEU 321 
1 n SER 322 
1 n PRO 323 
1 n LYS 324 
1 n GLU 325 
1 n PHE 326 
1 n GLU 327 
1 n ILE 328 
1 n LEU 329 
1 n ALA 330 
1 n ALA 331 
1 n ARG 332 
1 n MET 333 
1 n ASP 334 
1 n LYS 335 
1 n ASP 336 
1 n LEU 337 
1 n GLN 338 
1 n LEU 339 
1 n PHE 340 
1 n ASN 341 
1 n LYS 342 
1 n TYR 343 
1 n HIS 344 
1 n LEU 345 
1 n HIS 346 
1 n PHE 347 
1 n ARG 348 
1 n ALA 349 
1 n ASP 350 
1 n THR 351 
1 n PRO 352 
1 n GLY 353 
1 n PHE 354 
1 n THR 355 
#
_ma_data.content_type "model coordinates"
_ma_data.id           1
_ma_data.name         Model
#
_ma_model_list.data_id          1
_ma_model_list.model_group_id   1
_ma_model_list.model_group_name "AlphaFold-beta-20231127 (7a14c934-fe78-43c1-a552-7fb305b0ebd1 @ 2024-08-30 11:40:24)"
_ma_model_list.model_id         1
_ma_model_list.model_name       "Top ranked model"
_ma_model_list.model_type       "Ab initio model"
_ma_model_list.ordinal_id       1
#
loop_
_ma_protocol_step.method_type
_ma_protocol_step.ordinal_id
_ma_protocol_step.protocol_id
_ma_protocol_step.step_id
"coevolution MSA" 1 1 1 
"template search" 2 1 2 
modeling          3 1 3 
#
loop_
_ma_qa_metric.id
_ma_qa_metric.mode
_ma_qa_metric.name
_ma_qa_metric.software_group_id
_ma_qa_metric.type
1 global pLDDT 1 pLDDT 
2 local  pLDDT 1 pLDDT 
#
_ma_qa_metric_global.metric_id    1
_ma_qa_metric_global.metric_value 88.93
_ma_qa_metric_global.model_id     1
_ma_qa_metric_global.ordinal_id   1
#
_ma_software_group.group_id    1
_ma_software_group.ordinal_id  1
_ma_software_group.software_id 1
#
loop_
_ma_target_entity.data_id
_ma_target_entity.entity_id
_ma_target_entity.origin
1 1 . 
1 2 . 
1 3 . 
#
loop_
_ma_target_entity_instance.asym_id
_ma_target_entity_instance.details
_ma_target_entity_instance.entity_id
A . 1 
B . 2 
C . 3 
#
loop_
_pdbx_branch_scheme.asym_id
_pdbx_branch_scheme.auth_asym_id
_pdbx_branch_scheme.auth_seq_num
_pdbx_branch_scheme.entity_id
_pdbx_branch_scheme.hetero
_pdbx_branch_scheme.mon_id
_pdbx_branch_scheme.num
_pdbx_branch_scheme.pdb_asym_id
_pdbx_branch_scheme.pdb_ins_code
_pdbx_branch_scheme.pdb_seq_num
B B 1 2 n NAG 1 B . 1 
B B 2 2 n NAG 2 B . 2 
B B 3 2 n MAN 3 B . 3 
B B 4 2 n MAN 4 B . 4 
B B 5 2 n MAN 5 B . 5 
B B 6 2 n MAN 6 B . 6 
B B 7 2 n MAN 7 B . 7 
B B 8 2 n MAN 8 B . 8 
C C 1 3 n NAG 1 C . 1 
C C 2 3 n NAG 2 C . 2 
C C 3 3 n MAN 3 C . 3 
C C 4 3 n MAN 4 C . 4 
C C 5 3 n MAN 5 C . 5 
C C 6 3 n MAN 6 C . 6 
C C 7 3 n MAN 7 C . 7 
C C 8 3 n MAN 8 C . 8 
#
loop_
_pdbx_data_usage.details
_pdbx_data_usage.id
_pdbx_data_usage.type
_pdbx_data_usage.url
;NON-COMMERCIAL USE ONLY, BY USING THIS FILE YOU AGREE TO THE TERMS OF USE FOUND
AT alphafoldserver.com/output-terms.
;
1 license    ? 
;THE INFORMATION IS NOT INTENDED FOR, HAS NOT BEEN VALIDATED FOR, AND IS NOT
APPROVED FOR CLINICAL USE. IT SHOULD NOT BE USED FOR CLINICAL PURPOSE OR RELIED
ON FOR MEDICAL OR OTHER PROFESSIONAL ADVICE. IT IS THEORETICAL MODELLING ONLY
AND CAUTION SHOULD BE EXERCISED IN ITS USE. IT IS PROVIDED "AS-IS" WITHOUT ANY
WARRANTY OF ANY KIND, WHETHER EXPRESSED OR IMPLIED. NO WARRANTY IS GIVEN THAT
USE OF THE INFORMATION SHALL NOT INFRINGE THE RIGHTS OF ANY THIRD PARTY.
;
2 disclaimer ? 
#
loop_
_pdbx_poly_seq_scheme.asym_id
_pdbx_poly_seq_scheme.auth_seq_num
_pdbx_poly_seq_scheme.entity_id
_pdbx_poly_seq_scheme.hetero
_pdbx_poly_seq_scheme.mon_id
_pdbx_poly_seq_scheme.pdb_ins_code
_pdbx_poly_seq_scheme.pdb_seq_num
_pdbx_poly_seq_scheme.pdb_strand_id
_pdbx_poly_seq_scheme.seq_id
A 1   1 n PHE . 1   A 1   
A 2   1 n GLU . 2   A 2   
A 3   1 n MET . 3   A 3   
A 4   1 n TRP . 4   A 4   
A 5   1 n GLN . 5   A 5   
A 6   1 n LEU . 6   A 6   
A 7   1 n THR . 7   A 7   
A 8   1 n ASP . 8   A 8   
A 9   1 n ILE . 9   A 9   
A 10  1 n HIS . 10  A 10  
A 11  1 n LEU . 11  A 11  
A 12  1 n ASP . 12  A 12  
A 13  1 n PRO . 13  A 13  
A 14  1 n MET . 14  A 14  
A 15  1 n TYR . 15  A 15  
A 16  1 n THR . 16  A 16  
A 17  1 n VAL . 17  A 17  
A 18  1 n GLY . 18  A 18  
A 19  1 n SER . 19  A 19  
A 20  1 n ASP . 20  A 20  
A 21  1 n PRO . 21  A 21  
A 22  1 n LEU . 22  A 22  
A 23  1 n LYS . 23  A 23  
A 24  1 n LEU . 24  A 24  
A 25  1 n CYS . 25  A 25  
A 26  1 n ARG . 26  A 26  
A 27  1 n GLU . 27  A 27  
A 28  1 n GLY . 28  A 28  
A 29  1 n LYS . 29  A 29  
A 30  1 n GLY . 30  A 30  
A 31  1 n ASN . 31  A 31  
A 32  1 n ALA . 32  A 32  
A 33  1 n GLY . 33  A 33  
A 34  1 n LYS . 34  A 34  
A 35  1 n TYR . 35  A 35  
A 36  1 n GLY . 36  A 36  
A 37  1 n ASP . 37  A 37  
A 38  1 n TYR . 38  A 38  
A 39  1 n SER . 39  A 39  
A 40  1 n CYS . 40  A 40  
A 41  1 n ASP . 41  A 41  
A 42  1 n ALA . 42  A 42  
A 43  1 n ASN . 43  A 43  
A 44  1 n MET . 44  A 44  
A 45  1 n ALA . 45  A 45  
A 46  1 n LEU . 46  A 46  
A 47  1 n LEU . 47  A 47  
A 48  1 n ASP . 48  A 48  
A 49  1 n SER . 49  A 49  
A 50  1 n LEU . 50  A 50  
A 51  1 n VAL . 51  A 51  
A 52  1 n LYS . 52  A 52  
A 53  1 n PHE . 53  A 53  
A 54  1 n ILE . 54  A 54  
A 55  1 n LYS . 55  A 55  
A 56  1 n ARG . 56  A 56  
A 57  1 n ASN . 57  A 57  
A 58  1 n THR . 58  A 58  
A 59  1 n ASP . 59  A 59  
A 60  1 n VAL . 60  A 60  
A 61  1 n ASN . 61  A 61  
A 62  1 n GLY . 62  A 62  
A 63  1 n LYS . 63  A 63  
A 64  1 n VAL . 64  A 64  
A 65  1 n MET . 65  A 65  
A 66  1 n VAL . 66  A 66  
A 67  1 n TYR . 67  A 67  
A 68  1 n ASN . 68  A 68  
A 69  1 n GLY . 69  A 69  
A 70  1 n ASP . 70  A 70  
A 71  1 n ILE . 71  A 71  
A 72  1 n VAL . 72  A 72  
A 73  1 n SER . 73  A 73  
A 74  1 n ARG . 74  A 74  
A 75  1 n ALA . 75  A 75  
A 76  1 n ILE . 76  A 76  
A 77  1 n PRO . 77  A 77  
A 78  1 n LYS . 78  A 78  
A 79  1 n TYR . 79  A 79  
A 80  1 n ASN . 80  A 80  
A 81  1 n LEU . 81  A 81  
A 82  1 n ASP . 82  A 82  
A 83  1 n TYR . 83  A 83  
A 84  1 n VAL . 84  A 84  
A 85  1 n LYS . 85  A 85  
A 86  1 n GLN . 86  A 86  
A 87  1 n SER . 87  A 87  
A 88  1 n ILE . 88  A 88  
A 89  1 n VAL . 89  A 89  
A 90  1 n ASN . 90  A 90  
A 91  1 n ALA . 91  A 91  
A 92  1 n THR . 92  A 92  
A 93  1 n ALA . 93  A 93  
A 94  1 n LEU . 94  A 94  
A 95  1 n LEU . 95  A 95  
A 96  1 n LYS . 96  A 96  
A 97  1 n LYS . 97  A 97  
A 98  1 n PHE . 98  A 98  
A 99  1 n GLU . 99  A 99  
A 100 1 n ASP . 100 A 100 
A 101 1 n PHE . 101 A 101 
A 102 1 n PHE . 102 A 102 
A 103 1 n ILE . 103 A 103 
A 104 1 n ILE . 104 A 104 
A 105 1 n PRO . 105 A 105 
A 106 1 n MET . 106 A 106 
A 107 1 n LEU . 107 A 107 
A 108 1 n GLY . 108 A 108 
A 109 1 n ASN . 109 A 109 
A 110 1 n HIS . 110 A 110 
A 111 1 n ASP . 111 A 111 
A 112 1 n VAL . 112 A 112 
A 113 1 n TYR . 113 A 113 
A 114 1 n PRO . 114 A 114 
A 115 1 n ALA . 115 A 115 
A 116 1 n ASN . 116 A 116 
A 117 1 n GLN . 117 A 117 
A 118 1 n MET . 118 A 118 
A 119 1 n ALA . 119 A 119 
A 120 1 n ILE . 120 A 120 
A 121 1 n ASN . 121 A 121 
A 122 1 n SER . 122 A 122 
A 123 1 n GLN . 123 A 123 
A 124 1 n TRP . 124 A 124 
A 125 1 n ILE . 125 A 125 
A 126 1 n PHE . 126 A 126 
A 127 1 n GLN . 127 A 127 
A 128 1 n PHE . 128 A 128 
A 129 1 n ALA . 129 A 129 
A 130 1 n ALA . 130 A 130 
A 131 1 n GLU . 131 A 131 
A 132 1 n GLN . 132 A 132 
A 133 1 n PHE . 133 A 133 
A 134 1 n ALA . 134 A 134 
A 135 1 n PRO . 135 A 135 
A 136 1 n PHE . 136 A 136 
A 137 1 n LEU . 137 A 137 
A 138 1 n SER . 138 A 138 
A 139 1 n GLN . 139 A 139 
A 140 1 n ASN . 140 A 140 
A 141 1 n ALA . 141 A 141 
A 142 1 n ILE . 142 A 142 
A 143 1 n GLU . 143 A 143 
A 144 1 n SER . 144 A 144 
A 145 1 n PHE . 145 A 145 
A 146 1 n LYS . 146 A 146 
A 147 1 n HIS . 147 A 147 
A 148 1 n GLY . 148 A 148 
A 149 1 n GLY . 149 A 149 
A 150 1 n TYR . 150 A 150 
A 151 1 n TYR . 151 A 151 
A 152 1 n THR . 152 A 152 
A 153 1 n MET . 153 A 153 
A 154 1 n PRO . 154 A 154 
A 155 1 n PHE . 155 A 155 
A 156 1 n PRO . 156 A 156 
A 157 1 n ALA . 157 A 157 
A 158 1 n HIS . 158 A 158 
A 159 1 n LEU . 159 A 159 
A 160 1 n GLY . 160 A 160 
A 161 1 n ILE . 161 A 161 
A 162 1 n LYS . 162 A 162 
A 163 1 n VAL . 163 A 163 
A 164 1 n PRO . 164 A 164 
A 165 1 n LEU . 165 A 165 
A 166 1 n ASN . 166 A 166 
A 167 1 n ALA . 167 A 167 
A 168 1 n VAL . 168 A 168 
A 169 1 n VAL . 169 A 169 
A 170 1 n LEU . 170 A 170 
A 171 1 n ASN . 171 A 171 
A 172 1 n THR . 172 A 172 
A 173 1 n VAL . 173 A 173 
A 174 1 n LEU . 174 A 174 
A 175 1 n TYR . 175 A 175 
A 176 1 n TYR . 176 A 176 
A 177 1 n ASN . 177 A 177 
A 178 1 n TYR . 178 A 178 
A 179 1 n ASN . 179 A 179 
A 180 1 n LYS . 180 A 180 
A 181 1 n GLN . 181 A 181 
A 182 1 n THR . 182 A 182 
A 183 1 n MET . 183 A 183 
A 184 1 n ASP . 184 A 184 
A 185 1 n SER . 185 A 185 
A 186 1 n THR . 186 A 186 
A 187 1 n ASP . 187 A 187 
A 188 1 n PRO . 188 A 188 
A 189 1 n LEU . 189 A 189 
A 190 1 n GLY . 190 A 190 
A 191 1 n GLN . 191 A 191 
A 192 1 n PHE . 192 A 192 
A 193 1 n GLU . 193 A 193 
A 194 1 n TRP . 194 A 194 
A 195 1 n PHE . 195 A 195 
A 196 1 n LYS . 196 A 196 
A 197 1 n THR . 197 A 197 
A 198 1 n VAL . 198 A 198 
A 199 1 n MET . 199 A 199 
A 200 1 n ASP . 200 A 200 
A 201 1 n GLY . 201 A 201 
A 202 1 n TYR . 202 A 202 
A 203 1 n ARG . 203 A 203 
A 204 1 n LYS . 204 A 204 
A 205 1 n THR . 205 A 205 
A 206 1 n GLY . 206 A 206 
A 207 1 n GLN . 207 A 207 
A 208 1 n ARG . 208 A 208 
A 209 1 n ALA . 209 A 209 
A 210 1 n ILE . 210 A 210 
A 211 1 n VAL . 211 A 211 
A 212 1 n SER . 212 A 212 
A 213 1 n MET . 213 A 213 
A 214 1 n HIS . 214 A 214 
A 215 1 n ILE . 215 A 215 
A 216 1 n CYS . 216 A 216 
A 217 1 n PRO . 217 A 217 
A 218 1 n GLY . 218 A 218 
A 219 1 n VAL . 219 A 219 
A 220 1 n ALA . 220 A 220 
A 221 1 n GLU . 221 A 221 
A 222 1 n ARG . 222 A 222 
A 223 1 n PHE . 223 A 223 
A 224 1 n ASN . 224 A 224 
A 225 1 n TYR . 225 A 225 
A 226 1 n SER . 226 A 226 
A 227 1 n ASP . 227 A 227 
A 228 1 n GLN . 228 A 228 
A 229 1 n LEU . 229 A 229 
A 230 1 n TYR . 230 A 230 
A 231 1 n PRO . 231 A 231 
A 232 1 n GLN . 232 A 232 
A 233 1 n TYR . 233 A 233 
A 234 1 n ASN . 234 A 234 
A 235 1 n ASP . 235 A 235 
A 236 1 n ARG . 236 A 236 
A 237 1 n LEU . 237 A 237 
A 238 1 n VAL . 238 A 238 
A 239 1 n ASP . 239 A 239 
A 240 1 n SER . 240 A 240 
A 241 1 n LEU . 241 A 241 
A 242 1 n ALA . 242 A 242 
A 243 1 n GLU . 243 A 243 
A 244 1 n TYR . 244 A 244 
A 245 1 n ASN . 245 A 245 
A 246 1 n ASP . 246 A 246 
A 247 1 n VAL . 247 A 247 
A 248 1 n ILE . 248 A 248 
A 249 1 n LEU . 249 A 249 
A 250 1 n GLY . 250 A 250 
A 251 1 n VAL . 251 A 251 
A 252 1 n LEU . 252 A 252 
A 253 1 n CYS . 253 A 253 
A 254 1 n GLY . 254 A 254 
A 255 1 n HIS . 255 A 255 
A 256 1 n LEU . 256 A 256 
A 257 1 n HIS . 257 A 257 
A 258 1 n THR . 258 A 258 
A 259 1 n ASP . 259 A 259 
A 260 1 n THR . 260 A 260 
A 261 1 n PHE . 261 A 261 
A 262 1 n ARG . 262 A 262 
A 263 1 n ILE . 263 A 263 
A 264 1 n LEU . 264 A 264 
A 265 1 n SER . 265 A 265 
A 266 1 n LYS . 266 A 266 
A 267 1 n GLY . 267 A 267 
A 268 1 n ASN . 268 A 268 
A 269 1 n LYS . 269 A 269 
A 270 1 n LYS . 270 A 270 
A 271 1 n VAL . 271 A 271 
A 272 1 n MET . 272 A 272 
A 273 1 n ALA . 273 A 273 
A 274 1 n PHE . 274 A 274 
A 275 1 n ILE . 275 A 275 
A 276 1 n GLY . 276 A 276 
A 277 1 n PRO . 277 A 277 
A 278 1 n SER . 278 A 278 
A 279 1 n VAL . 279 A 279 
A 280 1 n ASP . 280 A 280 
A 281 1 n THR . 281 A 281 
A 282 1 n TRP . 282 A 282 
A 283 1 n LEU . 283 A 283 
A 284 1 n GLY . 284 A 284 
A 285 1 n THR . 285 A 285 
A 286 1 n SER . 286 A 286 
A 287 1 n PRO . 287 A 287 
A 288 1 n SER . 288 A 288 
A 289 1 n ILE . 289 A 289 
A 290 1 n ARG . 290 A 290 
A 291 1 n LYS . 291 A 291 
A 292 1 n TYR . 292 A 292 
A 293 1 n ASP . 293 A 293 
A 294 1 n VAL . 294 A 294 
A 295 1 n GLY . 295 A 295 
A 296 1 n ASN . 296 A 296 
A 297 1 n GLY . 297 A 297 
A 298 1 n GLN . 298 A 298 
A 299 1 n GLY . 299 A 299 
A 300 1 n TYR . 300 A 300 
A 301 1 n MET . 301 A 301 
A 302 1 n LYS . 302 A 302 
A 303 1 n GLU . 303 A 303 
A 304 1 n PHE . 304 A 304 
A 305 1 n LYS . 305 A 305 
A 306 1 n ASN . 306 A 306 
A 307 1 n TYR . 307 A 307 
A 308 1 n PHE . 308 A 308 
A 309 1 n ASN . 309 A 309 
A 310 1 n TYR . 310 A 310 
A 311 1 n GLY . 311 A 311 
A 312 1 n SER . 312 A 312 
A 313 1 n SER . 313 A 313 
A 314 1 n SER . 314 A 314 
A 315 1 n GLU . 315 A 315 
A 316 1 n TYR . 316 A 316 
A 317 1 n GLY . 317 A 317 
A 318 1 n LEU . 318 A 318 
A 319 1 n LYS . 319 A 319 
A 320 1 n GLU . 320 A 320 
A 321 1 n LEU . 321 A 321 
A 322 1 n SER . 322 A 322 
A 323 1 n PRO . 323 A 323 
A 324 1 n LYS . 324 A 324 
A 325 1 n GLU . 325 A 325 
A 326 1 n PHE . 326 A 326 
A 327 1 n GLU . 327 A 327 
A 328 1 n ILE . 328 A 328 
A 329 1 n LEU . 329 A 329 
A 330 1 n ALA . 330 A 330 
A 331 1 n ALA . 331 A 331 
A 332 1 n ARG . 332 A 332 
A 333 1 n MET . 333 A 333 
A 334 1 n ASP . 334 A 334 
A 335 1 n LYS . 335 A 335 
A 336 1 n ASP . 336 A 336 
A 337 1 n LEU . 337 A 337 
A 338 1 n GLN . 338 A 338 
A 339 1 n LEU . 339 A 339 
A 340 1 n PHE . 340 A 340 
A 341 1 n ASN . 341 A 341 
A 342 1 n LYS . 342 A 342 
A 343 1 n TYR . 343 A 343 
A 344 1 n HIS . 344 A 344 
A 345 1 n LEU . 345 A 345 
A 346 1 n HIS . 346 A 346 
A 347 1 n PHE . 347 A 347 
A 348 1 n ARG . 348 A 348 
A 349 1 n ALA . 349 A 349 
A 350 1 n ASP . 350 A 350 
A 351 1 n THR . 351 A 351 
A 352 1 n PRO . 352 A 352 
A 353 1 n GLY . 353 A 353 
A 354 1 n PHE . 354 A 354 
A 355 1 n THR . 355 A 355 
#
_software.classification other
_software.date           ?
_software.description    "Structure prediction"
_software.name           AlphaFold
_software.pdbx_ordinal   1
_software.type           package
_software.version        "AlphaFold-beta-20231127 (7a14c934-fe78-43c1-a552-7fb305b0ebd1 @ 2024-08-30 11:40:24)"
#
loop_
_struct_asym.entity_id
_struct_asym.id
1 A 
2 B 
3 C 
#
loop_
_struct_conn.conn_type_id
_struct_conn.id
_struct_conn.pdbx_ptnr1_PDB_ins_code
_struct_conn.pdbx_ptnr1_label_alt_id
_struct_conn.pdbx_ptnr2_PDB_ins_code
_struct_conn.pdbx_ptnr2_label_alt_id
_struct_conn.pdbx_role
_struct_conn.pdbx_value_order
_struct_conn.ptnr1_auth_asym_id
_struct_conn.ptnr1_auth_seq_id
_struct_conn.ptnr1_label_asym_id
_struct_conn.ptnr1_label_atom_id
_struct_conn.ptnr1_label_comp_id
_struct_conn.ptnr1_label_seq_id
_struct_conn.ptnr1_symmetry
_struct_conn.ptnr2_auth_asym_id
_struct_conn.ptnr2_auth_seq_id
_struct_conn.ptnr2_label_asym_id
_struct_conn.ptnr2_label_atom_id
_struct_conn.ptnr2_label_comp_id
_struct_conn.ptnr2_label_seq_id
_struct_conn.ptnr2_symmetry
covale covale1  ? ? ? ? ? ? B 1 B C1 NAG . 1_555 A 90  A ND2 ASN 90  1_555 
covale covale2  ? ? ? ? ? ? C 1 C C1 NAG . 1_555 A 224 A ND2 ASN 224 1_555 
covale covale3  ? ? ? ? ? ? B 1 B O4 NAG . 1_555 B 2   B C1  NAG .   1_555 
covale covale4  ? ? ? ? ? ? B 2 B O4 NAG . 1_555 B 3   B C1  MAN .   1_555 
covale covale5  ? ? ? ? ? ? B 3 B O2 MAN . 1_555 B 4   B C1  MAN .   1_555 
covale covale6  ? ? ? ? ? ? B 4 B O2 MAN . 1_555 B 5   B C1  MAN .   1_555 
covale covale7  ? ? ? ? ? ? B 4 B O6 MAN . 1_555 B 6   B C1  MAN .   1_555 
covale covale8  ? ? ? ? ? ? B 6 B O2 MAN . 1_555 B 7   B C1  MAN .   1_555 
covale covale9  ? ? ? ? ? ? B 6 B O6 MAN . 1_555 B 8   B C1  MAN .   1_555 
covale covale10 ? ? ? ? ? ? C 1 C O4 NAG . 1_555 C 2   C C1  NAG .   1_555 
covale covale11 ? ? ? ? ? ? C 2 C O4 NAG . 1_555 C 3   C C1  MAN .   1_555 
covale covale12 ? ? ? ? ? ? C 3 C O2 MAN . 1_555 C 4   C C1  MAN .   1_555 
covale covale13 ? ? ? ? ? ? C 4 C O2 MAN . 1_555 C 5   C C1  MAN .   1_555 
covale covale14 ? ? ? ? ? ? C 4 C O6 MAN . 1_555 C 6   C C1  MAN .   1_555 
covale covale15 ? ? ? ? ? ? C 6 C O2 MAN . 1_555 C 7   C C1  MAN .   1_555 
covale covale16 ? ? ? ? ? ? C 6 C O6 MAN . 1_555 C 8   C C1  MAN .   1_555 
#
_struct_conn_type.criteria  ?
_struct_conn_type.id        covale
_struct_conn_type.reference ?
#
loop_
_atom_site.group_PDB
_atom_site.id
_atom_site.type_symbol
_atom_site.label_atom_id
_atom_site.label_alt_id
_atom_site.label_comp_id
_atom_site.label_asym_id
_atom_site.label_entity_id
_atom_site.label_seq_id
_atom_site.pdbx_PDB_ins_code
_atom_site.Cartn_x
_atom_site.Cartn_y
_atom_site.Cartn_z
_atom_site.occupancy
_atom_site.B_iso_or_equiv
_atom_site.auth_seq_id
_atom_site.auth_asym_id
_atom_site.pdbx_PDB_model_num
ATOM   1    N N   . PHE A 1 1   ? -0.117  -21.267 1.433   1.00 95.22 1   A 1 
ATOM   2    C CA  . PHE A 1 1   ? -0.832  -20.655 0.320   1.00 96.68 1   A 1 
ATOM   3    C C   . PHE A 1 1   ? -0.050  -19.482 -0.253  1.00 97.17 1   A 1 
ATOM   4    O O   . PHE A 1 1   ? 0.946   -19.049 0.344   1.00 96.39 1   A 1 
ATOM   5    C CB  . PHE A 1 1   ? -2.235  -20.211 0.745   1.00 95.49 1   A 1 
ATOM   6    C CG  . PHE A 1 1   ? -2.245  -19.052 1.709   1.00 96.25 1   A 1 
ATOM   7    C CD1 . PHE A 1 1   ? -2.060  -19.252 3.078   1.00 95.67 1   A 1 
ATOM   8    C CD2 . PHE A 1 1   ? -2.469  -17.753 1.259   1.00 95.25 1   A 1 
ATOM   9    C CE1 . PHE A 1 1   ? -2.092  -18.194 3.974   1.00 93.85 1   A 1 
ATOM   10   C CE2 . PHE A 1 1   ? -2.504  -16.688 2.148   1.00 93.89 1   A 1 
ATOM   11   C CZ  . PHE A 1 1   ? -2.311  -16.911 3.501   1.00 94.91 1   A 1 
ATOM   12   N N   . GLU A 1 2   ? -0.471  -18.977 -1.406  1.00 96.98 2   A 1 
ATOM   13   C CA  . GLU A 1 2   ? 0.174   -17.840 -2.031  1.00 97.05 2   A 1 
ATOM   14   C C   . GLU A 1 2   ? -0.766  -16.640 -2.047  1.00 97.45 2   A 1 
ATOM   15   O O   . GLU A 1 2   ? -1.989  -16.793 -2.051  1.00 97.07 2   A 1 
ATOM   16   C CB  . GLU A 1 2   ? 0.623   -18.187 -3.451  1.00 96.05 2   A 1 
ATOM   17   C CG  . GLU A 1 2   ? 1.691   -19.276 -3.503  1.00 91.73 2   A 1 
ATOM   18   C CD  . GLU A 1 2   ? 2.163   -19.568 -4.915  1.00 89.11 2   A 1 
ATOM   19   O OE1 . GLU A 1 2   ? 1.324   -19.595 -5.831  1.00 82.05 2   A 1 
ATOM   20   O OE2 . GLU A 1 2   ? 3.382   -19.766 -5.102  1.00 81.14 2   A 1 
ATOM   21   N N   . MET A 1 3   ? -0.183  -15.431 -2.079  1.00 97.81 3   A 1 
ATOM   22   C CA  . MET A 1 3   ? -0.975  -14.211 -1.998  1.00 98.05 3   A 1 
ATOM   23   C C   . MET A 1 3   ? -0.378  -13.102 -2.854  1.00 98.16 3   A 1 
ATOM   24   O O   . MET A 1 3   ? 0.797   -12.769 -2.728  1.00 97.83 3   A 1 
ATOM   25   C CB  . MET A 1 3   ? -1.071  -13.755 -0.536  1.00 97.73 3   A 1 
ATOM   26   C CG  . MET A 1 3   ? -1.813  -12.452 -0.327  1.00 97.05 3   A 1 
ATOM   27   S SD  . MET A 1 3   ? -2.062  -12.086 1.431   1.00 96.20 3   A 1 
ATOM   28   C CE  . MET A 1 3   ? -0.370  -11.848 1.973   1.00 89.68 3   A 1 
ATOM   29   N N   . TRP A 1 4   ? -1.197  -12.528 -3.726  1.00 98.13 4   A 1 
ATOM   30   C CA  . TRP A 1 4   ? -0.772  -11.427 -4.579  1.00 98.39 4   A 1 
ATOM   31   C C   . TRP A 1 4   ? -0.844  -10.088 -3.843  1.00 98.53 4   A 1 
ATOM   32   O O   . TRP A 1 4   ? -1.658  -9.918  -2.937  1.00 98.33 4   A 1 
ATOM   33   C CB  . TRP A 1 4   ? -1.643  -11.350 -5.832  1.00 98.08 4   A 1 
ATOM   34   C CG  . TRP A 1 4   ? -1.539  -12.530 -6.737  1.00 97.93 4   A 1 
ATOM   35   C CD1 . TRP A 1 4   ? -2.298  -13.665 -6.707  1.00 97.16 4   A 1 
ATOM   36   C CD2 . TRP A 1 4   ? -0.623  -12.693 -7.832  1.00 97.72 4   A 1 
ATOM   37   N NE1 . TRP A 1 4   ? -1.914  -14.526 -7.706  1.00 96.86 4   A 1 
ATOM   38   C CE2 . TRP A 1 4   ? -0.892  -13.958 -8.410  1.00 97.28 4   A 1 
ATOM   39   C CE3 . TRP A 1 4   ? 0.392   -11.907 -8.383  1.00 97.23 4   A 1 
ATOM   40   C CZ2 . TRP A 1 4   ? -0.175  -14.436 -9.514  1.00 96.70 4   A 1 
ATOM   41   C CZ3 . TRP A 1 4   ? 1.106   -12.387 -9.477  1.00 96.55 4   A 1 
ATOM   42   C CH2 . TRP A 1 4   ? 0.815   -13.639 -10.027 1.00 96.27 4   A 1 
ATOM   43   N N   . GLN A 1 5   ? 0.019   -9.151  -4.244  1.00 98.03 5   A 1 
ATOM   44   C CA  . GLN A 1 5   ? -0.042  -7.789  -3.730  1.00 97.94 5   A 1 
ATOM   45   C C   . GLN A 1 5   ? -0.159  -6.839  -4.921  1.00 97.77 5   A 1 
ATOM   46   O O   . GLN A 1 5   ? 0.782   -6.691  -5.693  1.00 97.02 5   A 1 
ATOM   47   C CB  . GLN A 1 5   ? 1.194   -7.445  -2.903  1.00 97.58 5   A 1 
ATOM   48   C CG  . GLN A 1 5   ? 1.142   -6.033  -2.321  1.00 97.04 5   A 1 
ATOM   49   C CD  . GLN A 1 5   ? 2.390   -5.664  -1.543  1.00 97.27 5   A 1 
ATOM   50   O OE1 . GLN A 1 5   ? 3.454   -6.275  -1.710  1.00 92.47 5   A 1 
ATOM   51   N NE2 . GLN A 1 5   ? 2.287   -4.642  -0.696  1.00 91.47 5   A 1 
ATOM   52   N N   . LEU A 1 6   ? -1.315  -6.211  -5.052  1.00 98.09 6   A 1 
ATOM   53   C CA  . LEU A 1 6   ? -1.602  -5.284  -6.141  1.00 97.92 6   A 1 
ATOM   54   C C   . LEU A 1 6   ? -1.703  -3.885  -5.554  1.00 97.85 6   A 1 
ATOM   55   O O   . LEU A 1 6   ? -2.597  -3.611  -4.744  1.00 96.88 6   A 1 
ATOM   56   C CB  . LEU A 1 6   ? -2.921  -5.681  -6.810  1.00 97.47 6   A 1 
ATOM   57   C CG  . LEU A 1 6   ? -3.470  -4.773  -7.908  1.00 96.70 6   A 1 
ATOM   58   C CD1 . LEU A 1 6   ? -2.514  -4.728  -9.089  1.00 95.01 6   A 1 
ATOM   59   C CD2 . LEU A 1 6   ? -4.842  -5.278  -8.350  1.00 94.73 6   A 1 
ATOM   60   N N   . THR A 1 7   ? -0.806  -2.993  -5.950  1.00 97.13 7   A 1 
ATOM   61   C CA  . THR A 1 7   ? -0.771  -1.676  -5.314  1.00 96.93 7   A 1 
ATOM   62   C C   . THR A 1 7   ? -0.440  -0.527  -6.261  1.00 96.74 7   A 1 
ATOM   63   O O   . THR A 1 7   ? 0.271   -0.708  -7.252  1.00 95.65 7   A 1 
ATOM   64   C CB  . THR A 1 7   ? 0.234   -1.666  -4.142  1.00 96.10 7   A 1 
ATOM   65   O OG1 . THR A 1 7   ? 0.069   -0.473  -3.376  1.00 91.17 7   A 1 
ATOM   66   C CG2 . THR A 1 7   ? 1.670   -1.763  -4.644  1.00 92.02 7   A 1 
ATOM   67   N N   . ASP A 1 8   ? -0.978  0.654   -5.930  1.00 96.89 8   A 1 
ATOM   68   C CA  . ASP A 1 8   ? -0.683  1.900   -6.622  1.00 96.97 8   A 1 
ATOM   69   C C   . ASP A 1 8   ? -0.841  1.818   -8.138  1.00 97.06 8   A 1 
ATOM   70   O O   . ASP A 1 8   ? 0.124   1.940   -8.891  1.00 95.63 8   A 1 
ATOM   71   C CB  . ASP A 1 8   ? 0.714   2.379   -6.243  1.00 96.56 8   A 1 
ATOM   72   C CG  . ASP A 1 8   ? 0.820   2.696   -4.767  1.00 95.84 8   A 1 
ATOM   73   O OD1 . ASP A 1 8   ? 0.391   3.795   -4.360  1.00 92.42 8   A 1 
ATOM   74   O OD2 . ASP A 1 8   ? 1.321   1.840   -4.006  1.00 93.03 8   A 1 
ATOM   75   N N   . ILE A 1 9   ? -2.075  1.633   -8.564  1.00 96.24 9   A 1 
ATOM   76   C CA  . ILE A 1 9   ? -2.392  1.551   -9.980  1.00 95.78 9   A 1 
ATOM   77   C C   . ILE A 1 9   ? -2.407  2.937   -10.629 1.00 95.44 9   A 1 
ATOM   78   O O   . ILE A 1 9   ? -1.824  3.133   -11.692 1.00 93.46 9   A 1 
ATOM   79   C CB  . ILE A 1 9   ? -3.749  0.858   -10.207 1.00 95.39 9   A 1 
ATOM   80   C CG1 . ILE A 1 9   ? -3.708  -0.578  -9.666  1.00 93.46 9   A 1 
ATOM   81   C CG2 . ILE A 1 9   ? -4.107  0.866   -11.686 1.00 93.04 9   A 1 
ATOM   82   C CD1 . ILE A 1 9   ? -5.044  -1.288  -9.705  1.00 91.67 9   A 1 
ATOM   83   N N   . HIS A 1 10  ? -3.075  3.894   -9.979  1.00 95.60 10  A 1 
ATOM   84   C CA  . HIS A 1 10  ? -3.241  5.242   -10.516 1.00 95.40 10  A 1 
ATOM   85   C C   . HIS A 1 10  ? -3.700  5.197   -11.967 1.00 95.52 10  A 1 
ATOM   86   O O   . HIS A 1 10  ? -3.030  5.695   -12.873 1.00 93.64 10  A 1 
ATOM   87   C CB  . HIS A 1 10  ? -1.941  6.038   -10.388 1.00 94.80 10  A 1 
ATOM   88   C CG  . HIS A 1 10  ? -1.524  6.305   -8.973  1.00 94.83 10  A 1 
ATOM   89   N ND1 . HIS A 1 10  ? -2.079  7.301   -8.211  1.00 90.70 10  A 1 
ATOM   90   C CD2 . HIS A 1 10  ? -0.609  5.696   -8.186  1.00 91.37 10  A 1 
ATOM   91   C CE1 . HIS A 1 10  ? -1.526  7.306   -7.003  1.00 91.96 10  A 1 
ATOM   92   N NE2 . HIS A 1 10  ? -0.633  6.331   -6.974  1.00 92.40 10  A 1 
ATOM   93   N N   . LEU A 1 11  ? -4.854  4.590   -12.177 1.00 95.69 11  A 1 
ATOM   94   C CA  . LEU A 1 11  ? -5.404  4.389   -13.510 1.00 95.41 11  A 1 
ATOM   95   C C   . LEU A 1 11  ? -5.869  5.685   -14.166 1.00 95.36 11  A 1 
ATOM   96   O O   . LEU A 1 11  ? -6.683  6.422   -13.605 1.00 94.09 11  A 1 
ATOM   97   C CB  . LEU A 1 11  ? -6.577  3.413   -13.450 1.00 94.42 11  A 1 
ATOM   98   C CG  . LEU A 1 11  ? -7.322  3.178   -14.767 1.00 92.24 11  A 1 
ATOM   99   C CD1 . LEU A 1 11  ? -6.396  2.548   -15.790 1.00 88.73 11  A 1 
ATOM   100  C CD2 . LEU A 1 11  ? -8.540  2.303   -14.522 1.00 87.97 11  A 1 
ATOM   101  N N   . ASP A 1 12  ? -5.352  5.949   -15.353 1.00 94.91 12  A 1 
ATOM   102  C CA  . ASP A 1 12  ? -5.788  7.082   -16.152 1.00 94.65 12  A 1 
ATOM   103  C C   . ASP A 1 12  ? -6.632  6.557   -17.311 1.00 94.60 12  A 1 
ATOM   104  O O   . ASP A 1 12  ? -6.092  6.015   -18.275 1.00 93.81 12  A 1 
ATOM   105  C CB  . ASP A 1 12  ? -4.590  7.866   -16.686 1.00 93.76 12  A 1 
ATOM   106  C CG  . ASP A 1 12  ? -5.013  9.112   -17.460 1.00 92.91 12  A 1 
ATOM   107  O OD1 . ASP A 1 12  ? -6.223  9.354   -17.601 1.00 90.96 12  A 1 
ATOM   108  O OD2 . ASP A 1 12  ? -4.119  9.846   -17.921 1.00 90.09 12  A 1 
ATOM   109  N N   . PRO A 1 13  ? -7.944  6.726   -17.235 1.00 93.47 13  A 1 
ATOM   110  C CA  . PRO A 1 13  ? -8.828  6.217   -18.288 1.00 92.44 13  A 1 
ATOM   111  C C   . PRO A 1 13  ? -8.681  6.958   -19.605 1.00 92.42 13  A 1 
ATOM   112  O O   . PRO A 1 13  ? -9.163  6.490   -20.635 1.00 91.26 13  A 1 
ATOM   113  C CB  . PRO A 1 13  ? -10.224 6.411   -17.689 1.00 91.16 13  A 1 
ATOM   114  C CG  . PRO A 1 13  ? -10.069 7.594   -16.796 1.00 89.64 13  A 1 
ATOM   115  C CD  . PRO A 1 13  ? -8.704  7.405   -16.175 1.00 92.21 13  A 1 
ATOM   116  N N   . MET A 1 14  ? -8.016  8.106   -19.580 1.00 93.19 14  A 1 
ATOM   117  C CA  . MET A 1 14  ? -7.862  8.910   -20.785 1.00 92.64 14  A 1 
ATOM   118  C C   . MET A 1 14  ? -6.511  8.738   -21.471 1.00 93.89 14  A 1 
ATOM   119  O O   . MET A 1 14  ? -6.216  9.432   -22.442 1.00 93.28 14  A 1 
ATOM   120  C CB  . MET A 1 14  ? -8.102  10.390  -20.466 1.00 90.94 14  A 1 
ATOM   121  C CG  . MET A 1 14  ? -9.537  10.697  -20.066 1.00 86.43 14  A 1 
ATOM   122  S SD  . MET A 1 14  ? -9.858  12.450  -19.843 1.00 78.38 14  A 1 
ATOM   123  C CE  . MET A 1 14  ? -8.965  12.755  -18.320 1.00 68.93 14  A 1 
ATOM   124  N N   . TYR A 1 15  ? -5.699  7.795   -20.972 1.00 93.25 15  A 1 
ATOM   125  C CA  . TYR A 1 15  ? -4.409  7.513   -21.593 1.00 94.14 15  A 1 
ATOM   126  C C   . TYR A 1 15  ? -4.608  7.191   -23.073 1.00 94.27 15  A 1 
ATOM   127  O O   . TYR A 1 15  ? -5.444  6.358   -23.423 1.00 92.86 15  A 1 
ATOM   128  C CB  . TYR A 1 15  ? -3.709  6.356   -20.896 1.00 94.21 15  A 1 
ATOM   129  C CG  . TYR A 1 15  ? -2.318  6.069   -21.424 1.00 95.37 15  A 1 
ATOM   130  C CD1 . TYR A 1 15  ? -2.128  5.375   -22.616 1.00 94.88 15  A 1 
ATOM   131  C CD2 . TYR A 1 15  ? -1.191  6.484   -20.727 1.00 95.05 15  A 1 
ATOM   132  C CE1 . TYR A 1 15  ? -0.859  5.117   -23.105 1.00 94.53 15  A 1 
ATOM   133  C CE2 . TYR A 1 15  ? 0.089   6.229   -21.201 1.00 94.67 15  A 1 
ATOM   134  C CZ  . TYR A 1 15  ? 0.252   5.546   -22.397 1.00 95.49 15  A 1 
ATOM   135  O OH  . TYR A 1 15  ? 1.511   5.285   -22.876 1.00 94.94 15  A 1 
ATOM   136  N N   . THR A 1 16  ? -3.830  7.842   -23.924 1.00 95.24 16  A 1 
ATOM   137  C CA  . THR A 1 16  ? -3.958  7.653   -25.362 1.00 95.76 16  A 1 
ATOM   138  C C   . THR A 1 16  ? -2.622  7.245   -25.985 1.00 96.32 16  A 1 
ATOM   139  O O   . THR A 1 16  ? -1.633  7.958   -25.870 1.00 96.10 16  A 1 
ATOM   140  C CB  . THR A 1 16  ? -4.459  8.939   -26.042 1.00 95.15 16  A 1 
ATOM   141  O OG1 . THR A 1 16  ? -5.704  9.328   -25.480 1.00 91.54 16  A 1 
ATOM   142  C CG2 . THR A 1 16  ? -4.620  8.732   -27.541 1.00 91.32 16  A 1 
ATOM   143  N N   . VAL A 1 17  ? -2.608  6.099   -26.640 1.00 96.80 17  A 1 
ATOM   144  C CA  . VAL A 1 17  ? -1.406  5.615   -27.315 1.00 97.05 17  A 1 
ATOM   145  C C   . VAL A 1 17  ? -1.002  6.589   -28.425 1.00 97.26 17  A 1 
ATOM   146  O O   . VAL A 1 17  ? -1.845  7.063   -29.175 1.00 96.36 17  A 1 
ATOM   147  C CB  . VAL A 1 17  ? -1.633  4.219   -27.921 1.00 96.50 17  A 1 
ATOM   148  C CG1 . VAL A 1 17  ? -0.389  3.749   -28.662 1.00 94.27 17  A 1 
ATOM   149  C CG2 . VAL A 1 17  ? -1.996  3.227   -26.825 1.00 94.66 17  A 1 
ATOM   150  N N   . GLY A 1 18  ? 0.295   6.880   -28.511 1.00 96.95 18  A 1 
ATOM   151  C CA  . GLY A 1 18  ? 0.790   7.784   -29.530 1.00 97.22 18  A 1 
ATOM   152  C C   . GLY A 1 18  ? 0.703   9.257   -29.162 1.00 97.84 18  A 1 
ATOM   153  O O   . GLY A 1 18  ? 1.017   10.124  -29.968 1.00 96.83 18  A 1 
ATOM   154  N N   . SER A 1 19  ? 0.269   9.538   -27.936 1.00 97.18 19  A 1 
ATOM   155  C CA  . SER A 1 19  ? 0.173   10.913  -27.461 1.00 96.88 19  A 1 
ATOM   156  C C   . SER A 1 19  ? 1.515   11.392  -26.903 1.00 96.99 19  A 1 
ATOM   157  O O   . SER A 1 19  ? 2.503   10.658  -26.905 1.00 96.51 19  A 1 
ATOM   158  C CB  . SER A 1 19  ? -0.916  11.030  -26.397 1.00 96.26 19  A 1 
ATOM   159  O OG  . SER A 1 19  ? -0.613  10.241  -25.272 1.00 93.93 19  A 1 
ATOM   160  N N   . ASP A 1 20  ? 1.536   12.638  -26.420 1.00 96.13 20  A 1 
ATOM   161  C CA  . ASP A 1 20  ? 2.742   13.259  -25.888 1.00 95.84 20  A 1 
ATOM   162  C C   . ASP A 1 20  ? 2.896   12.983  -24.388 1.00 95.18 20  A 1 
ATOM   163  O O   . ASP A 1 20  ? 2.062   13.427  -23.593 1.00 94.50 20  A 1 
ATOM   164  C CB  . ASP A 1 20  ? 2.686   14.771  -26.143 1.00 95.58 20  A 1 
ATOM   165  C CG  . ASP A 1 20  ? 3.992   15.483  -25.798 1.00 95.18 20  A 1 
ATOM   166  O OD1 . ASP A 1 20  ? 4.891   14.850  -25.227 1.00 93.43 20  A 1 
ATOM   167  O OD2 . ASP A 1 20  ? 4.092   16.683  -26.110 1.00 93.37 20  A 1 
ATOM   168  N N   . PRO A 1 21  ? 3.953   12.270  -23.990 1.00 95.33 21  A 1 
ATOM   169  C CA  . PRO A 1 21  ? 4.201   11.985  -22.568 1.00 93.62 21  A 1 
ATOM   170  C C   . PRO A 1 21  ? 4.329   13.251  -21.723 1.00 92.84 21  A 1 
ATOM   171  O O   . PRO A 1 21  ? 4.006   13.240  -20.539 1.00 91.19 21  A 1 
ATOM   172  C CB  . PRO A 1 21  ? 5.506   11.192  -22.586 1.00 92.50 21  A 1 
ATOM   173  C CG  . PRO A 1 21  ? 5.488   10.511  -23.915 1.00 92.54 21  A 1 
ATOM   174  C CD  . PRO A 1 21  ? 4.911   11.548  -24.850 1.00 94.90 21  A 1 
ATOM   175  N N   . LEU A 1 22  ? 4.804   14.335  -22.326 1.00 94.05 22  A 1 
ATOM   176  C CA  . LEU A 1 22  ? 4.935   15.602  -21.617 1.00 92.70 22  A 1 
ATOM   177  C C   . LEU A 1 22  ? 3.579   16.251  -21.379 1.00 92.18 22  A 1 
ATOM   178  O O   . LEU A 1 22  ? 3.464   17.207  -20.615 1.00 90.30 22  A 1 
ATOM   179  C CB  . LEU A 1 22  ? 5.845   16.561  -22.396 1.00 92.29 22  A 1 
ATOM   180  C CG  . LEU A 1 22  ? 7.307   16.121  -22.536 1.00 88.93 22  A 1 
ATOM   181  C CD1 . LEU A 1 22  ? 8.087   17.138  -23.359 1.00 84.42 22  A 1 
ATOM   182  C CD2 . LEU A 1 22  ? 7.943   15.944  -21.170 1.00 83.73 22  A 1 
ATOM   183  N N   . LYS A 1 23  ? 2.554   15.720  -22.023 1.00 92.59 23  A 1 
ATOM   184  C CA  . LYS A 1 23  ? 1.184   16.190  -21.828 1.00 92.41 23  A 1 
ATOM   185  C C   . LYS A 1 23  ? 0.338   15.092  -21.178 1.00 92.40 23  A 1 
ATOM   186  O O   . LYS A 1 23  ? -0.832  14.897  -21.511 1.00 91.04 23  A 1 
ATOM   187  C CB  . LYS A 1 23  ? 0.573   16.633  -23.160 1.00 92.44 23  A 1 
ATOM   188  C CG  . LYS A 1 23  ? 1.267   17.836  -23.774 1.00 91.68 23  A 1 
ATOM   189  C CD  . LYS A 1 23  ? 0.568   18.322  -25.031 1.00 86.50 23  A 1 
ATOM   190  C CE  . LYS A 1 23  ? 1.256   19.560  -25.596 1.00 81.60 23  A 1 
ATOM   191  N NZ  . LYS A 1 23  ? 0.578   20.073  -26.811 1.00 72.42 23  A 1 
ATOM   192  N N   . LEU A 1 24  ? 0.975   14.365  -20.241 1.00 92.64 24  A 1 
ATOM   193  C CA  . LEU A 1 24  ? 0.326   13.329  -19.454 1.00 92.12 24  A 1 
ATOM   194  C C   . LEU A 1 24  ? -0.201  12.148  -20.279 1.00 93.06 24  A 1 
ATOM   195  O O   . LEU A 1 24  ? -1.054  11.400  -19.823 1.00 91.69 24  A 1 
ATOM   196  C CB  . LEU A 1 24  ? -0.815  13.916  -18.620 1.00 90.18 24  A 1 
ATOM   197  C CG  . LEU A 1 24  ? -0.454  15.118  -17.739 1.00 86.94 24  A 1 
ATOM   198  C CD1 . LEU A 1 24  ? -1.679  15.594  -16.971 1.00 82.88 24  A 1 
ATOM   199  C CD2 . LEU A 1 24  ? 0.666   14.751  -16.781 1.00 81.91 24  A 1 
ATOM   200  N N   . CYS A 1 25  ? 0.336   11.986  -21.490 1.00 93.41 25  A 1 
ATOM   201  C CA  . CYS A 1 25  ? -0.089  10.904  -22.375 1.00 94.03 25  A 1 
ATOM   202  C C   . CYS A 1 25  ? -1.586  10.953  -22.683 1.00 94.11 25  A 1 
ATOM   203  O O   . CYS A 1 25  ? -2.231  9.911   -22.815 1.00 93.04 25  A 1 
ATOM   204  C CB  . CYS A 1 25  ? 0.279   9.546   -21.774 1.00 94.01 25  A 1 
ATOM   205  S SG  . CYS A 1 25  ? 2.036   9.270   -21.496 1.00 93.53 25  A 1 
ATOM   206  N N   . ARG A 1 26  ? -2.127  12.162  -22.786 1.00 93.99 26  A 1 
ATOM   207  C CA  . ARG A 1 26  ? -3.557  12.324  -23.039 1.00 93.14 26  A 1 
ATOM   208  C C   . ARG A 1 26  ? -3.866  13.054  -24.340 1.00 93.26 26  A 1 
ATOM   209  O O   . ARG A 1 26  ? -4.934  12.870  -24.920 1.00 91.25 26  A 1 
ATOM   210  C CB  . ARG A 1 26  ? -4.220  13.064  -21.876 1.00 91.34 26  A 1 
ATOM   211  C CG  . ARG A 1 26  ? -4.209  12.299  -20.575 1.00 89.07 26  A 1 
ATOM   212  C CD  . ARG A 1 26  ? -4.802  13.110  -19.445 1.00 85.86 26  A 1 
ATOM   213  N NE  . ARG A 1 26  ? -4.807  12.368  -18.197 1.00 82.65 26  A 1 
ATOM   214  C CZ  . ARG A 1 26  ? -5.083  12.892  -17.014 1.00 79.67 26  A 1 
ATOM   215  N NH1 . ARG A 1 26  ? -5.388  14.175  -16.903 1.00 75.68 26  A 1 
ATOM   216  N NH2 . ARG A 1 26  ? -5.055  12.134  -15.930 1.00 73.36 26  A 1 
ATOM   217  N N   . GLU A 1 27  ? -2.931  13.879  -24.795 1.00 93.64 27  A 1 
ATOM   218  C CA  . GLU A 1 27  ? -3.152  14.653  -26.005 1.00 93.96 27  A 1 
ATOM   219  C C   . GLU A 1 27  ? -1.835  14.904  -26.735 1.00 95.46 27  A 1 
ATOM   220  O O   . GLU A 1 27  ? -0.771  14.487  -26.277 1.00 94.84 27  A 1 
ATOM   221  C CB  . GLU A 1 27  ? -3.831  15.980  -25.671 1.00 90.80 27  A 1 
ATOM   222  C CG  . GLU A 1 27  ? -3.073  16.816  -24.648 1.00 82.92 27  A 1 
ATOM   223  C CD  . GLU A 1 27  ? -3.828  18.078  -24.251 1.00 81.22 27  A 1 
ATOM   224  O OE1 . GLU A 1 27  ? -5.003  18.219  -24.651 1.00 74.88 27  A 1 
ATOM   225  O OE2 . GLU A 1 27  ? -3.251  18.914  -23.537 1.00 74.84 27  A 1 
ATOM   226  N N   . GLY A 1 28  ? -1.917  15.572  -27.877 1.00 94.69 28  A 1 
ATOM   227  C CA  . GLY A 1 28  ? -0.741  15.832  -28.678 1.00 95.59 28  A 1 
ATOM   228  C C   . GLY A 1 28  ? -0.256  14.569  -29.364 1.00 96.87 28  A 1 
ATOM   229  O O   . GLY A 1 28  ? -0.959  13.558  -29.398 1.00 95.57 28  A 1 
ATOM   230  N N   . LYS A 1 29  ? 0.959   14.637  -29.911 1.00 96.77 29  A 1 
ATOM   231  C CA  . LYS A 1 29  ? 1.546   13.486  -30.585 1.00 97.13 29  A 1 
ATOM   232  C C   . LYS A 1 29  ? 2.932   13.193  -30.026 1.00 97.32 29  A 1 
ATOM   233  O O   . LYS A 1 29  ? 3.732   14.105  -29.814 1.00 95.20 29  A 1 
ATOM   234  C CB  . LYS A 1 29  ? 1.628   13.740  -32.091 1.00 96.07 29  A 1 
ATOM   235  C CG  . LYS A 1 29  ? 0.276   13.878  -32.773 1.00 85.48 29  A 1 
ATOM   236  C CD  . LYS A 1 29  ? 0.423   14.060  -34.270 1.00 79.34 29  A 1 
ATOM   237  C CE  . LYS A 1 29  ? -0.936  14.165  -34.943 1.00 69.42 29  A 1 
ATOM   238  N NZ  . LYS A 1 29  ? -0.819  14.331  -36.422 1.00 59.69 29  A 1 
ATOM   239  N N   . GLY A 1 30  ? 3.211   11.917  -29.783 1.00 97.08 30  A 1 
ATOM   240  C CA  . GLY A 1 30  ? 4.486   11.516  -29.240 1.00 96.99 30  A 1 
ATOM   241  C C   . GLY A 1 30  ? 4.659   10.014  -29.230 1.00 97.58 30  A 1 
ATOM   242  O O   . GLY A 1 30  ? 4.043   9.312   -30.033 1.00 96.14 30  A 1 
ATOM   243  N N   . ASN A 1 31  ? 5.488   9.523   -28.313 1.00 96.94 31  A 1 
ATOM   244  C CA  . ASN A 1 31  ? 5.810   8.109   -28.259 1.00 96.43 31  A 1 
ATOM   245  C C   . ASN A 1 31  ? 5.172   7.365   -27.088 1.00 96.93 31  A 1 
ATOM   246  O O   . ASN A 1 31  ? 5.704   6.361   -26.622 1.00 95.04 31  A 1 
ATOM   247  C CB  . ASN A 1 31  ? 7.331   7.924   -28.223 1.00 94.05 31  A 1 
ATOM   248  C CG  . ASN A 1 31  ? 8.007   8.446   -29.465 1.00 84.30 31  A 1 
ATOM   249  O OD1 . ASN A 1 31  ? 7.497   8.303   -30.574 1.00 71.37 31  A 1 
ATOM   250  N ND2 . ASN A 1 31  ? 9.165   9.065   -29.293 1.00 72.51 31  A 1 
ATOM   251  N N   . ALA A 1 32  ? 4.032   7.839   -26.603 1.00 95.90 32  A 1 
ATOM   252  C CA  . ALA A 1 32  ? 3.319   7.157   -25.530 1.00 96.02 32  A 1 
ATOM   253  C C   . ALA A 1 32  ? 3.013   5.730   -25.986 1.00 96.40 32  A 1 
ATOM   254  O O   . ALA A 1 32  ? 2.327   5.522   -26.986 1.00 95.70 32  A 1 
ATOM   255  C CB  . ALA A 1 32  ? 2.035   7.897   -25.189 1.00 95.56 32  A 1 
ATOM   256  N N   . GLY A 1 33  ? 3.543   4.742   -25.256 1.00 96.58 33  A 1 
ATOM   257  C CA  . GLY A 1 33  ? 3.423   3.348   -25.640 1.00 96.29 33  A 1 
ATOM   258  C C   . GLY A 1 33  ? 2.074   2.712   -25.385 1.00 96.80 33  A 1 
ATOM   259  O O   . GLY A 1 33  ? 1.232   3.260   -24.671 1.00 96.24 33  A 1 
ATOM   260  N N   . LYS A 1 34  ? 1.881   1.532   -25.945 1.00 96.88 34  A 1 
ATOM   261  C CA  . LYS A 1 34  ? 0.635   0.797   -25.790 1.00 96.97 34  A 1 
ATOM   262  C C   . LYS A 1 34  ? 0.337   0.460   -24.337 1.00 96.91 34  A 1 
ATOM   263  O O   . LYS A 1 34  ? -0.812  0.543   -23.895 1.00 95.85 34  A 1 
ATOM   264  C CB  . LYS A 1 34  ? 0.671   -0.498  -26.611 1.00 96.43 34  A 1 
ATOM   265  C CG  . LYS A 1 34  ? -0.581  -1.352  -26.470 1.00 91.65 34  A 1 
ATOM   266  C CD  . LYS A 1 34  ? -0.501  -2.614  -27.314 1.00 87.50 34  A 1 
ATOM   267  C CE  . LYS A 1 34  ? -1.754  -3.454  -27.167 1.00 80.20 34  A 1 
ATOM   268  N NZ  . LYS A 1 34  ? -1.696  -4.693  -27.986 1.00 71.21 34  A 1 
ATOM   269  N N   . TYR A 1 35  ? 1.392   0.091   -23.584 1.00 96.74 35  A 1 
ATOM   270  C CA  . TYR A 1 35  ? 1.222   -0.326  -22.195 1.00 96.41 35  A 1 
ATOM   271  C C   . TYR A 1 35  ? 1.678   0.717   -21.176 1.00 96.19 35  A 1 
ATOM   272  O O   . TYR A 1 35  ? 1.779   0.417   -19.987 1.00 93.74 35  A 1 
ATOM   273  C CB  . TYR A 1 35  ? 1.952   -1.647  -21.958 1.00 96.07 35  A 1 
ATOM   274  C CG  . TYR A 1 35  ? 1.409   -2.786  -22.789 1.00 96.26 35  A 1 
ATOM   275  C CD1 . TYR A 1 35  ? 0.169   -3.338  -22.509 1.00 94.80 35  A 1 
ATOM   276  C CD2 . TYR A 1 35  ? 2.130   -3.293  -23.858 1.00 95.05 35  A 1 
ATOM   277  C CE1 . TYR A 1 35  ? -0.344  -4.376  -23.273 1.00 93.99 35  A 1 
ATOM   278  C CE2 . TYR A 1 35  ? 1.628   -4.330  -24.625 1.00 94.09 35  A 1 
ATOM   279  C CZ  . TYR A 1 35  ? 0.392   -4.871  -24.330 1.00 94.50 35  A 1 
ATOM   280  O OH  . TYR A 1 35  ? -0.115  -5.897  -25.087 1.00 92.79 35  A 1 
ATOM   281  N N   . GLY A 1 36  ? 1.945   1.935   -21.635 1.00 95.94 36  A 1 
ATOM   282  C CA  . GLY A 1 36  ? 2.305   2.999   -20.725 1.00 95.74 36  A 1 
ATOM   283  C C   . GLY A 1 36  ? 3.549   3.783   -21.081 1.00 96.17 36  A 1 
ATOM   284  O O   . GLY A 1 36  ? 4.154   3.578   -22.138 1.00 95.14 36  A 1 
ATOM   285  N N   . ASP A 1 37  ? 3.927   4.696   -20.187 1.00 94.72 37  A 1 
ATOM   286  C CA  . ASP A 1 37  ? 5.110   5.525   -20.340 1.00 94.58 37  A 1 
ATOM   287  C C   . ASP A 1 37  ? 5.595   5.892   -18.943 1.00 94.20 37  A 1 
ATOM   288  O O   . ASP A 1 37  ? 4.785   6.081   -18.038 1.00 92.76 37  A 1 
ATOM   289  C CB  . ASP A 1 37  ? 4.784   6.787   -21.137 1.00 94.09 37  A 1 
ATOM   290  C CG  . ASP A 1 37  ? 6.026   7.589   -21.472 1.00 93.50 37  A 1 
ATOM   291  O OD1 . ASP A 1 37  ? 6.597   7.368   -22.554 1.00 90.37 37  A 1 
ATOM   292  O OD2 . ASP A 1 37  ? 6.429   8.437   -20.651 1.00 90.21 37  A 1 
ATOM   293  N N   . TYR A 1 38  ? 6.918   6.004   -18.782 1.00 93.69 38  A 1 
ATOM   294  C CA  . TYR A 1 38  ? 7.488   6.280   -17.466 1.00 92.73 38  A 1 
ATOM   295  C C   . TYR A 1 38  ? 7.156   7.670   -16.914 1.00 91.79 38  A 1 
ATOM   296  O O   . TYR A 1 38  ? 7.466   7.964   -15.759 1.00 88.49 38  A 1 
ATOM   297  C CB  . TYR A 1 38  ? 9.006   6.082   -17.500 1.00 91.77 38  A 1 
ATOM   298  C CG  . TYR A 1 38  ? 9.420   4.634   -17.685 1.00 91.45 38  A 1 
ATOM   299  C CD1 . TYR A 1 38  ? 9.052   3.671   -16.748 1.00 90.05 38  A 1 
ATOM   300  C CD2 . TYR A 1 38  ? 10.158  4.236   -18.789 1.00 90.34 38  A 1 
ATOM   301  C CE1 . TYR A 1 38  ? 9.421   2.343   -16.911 1.00 89.38 38  A 1 
ATOM   302  C CE2 . TYR A 1 38  ? 10.535  2.910   -18.963 1.00 89.11 38  A 1 
ATOM   303  C CZ  . TYR A 1 38  ? 10.164  1.970   -18.022 1.00 89.98 38  A 1 
ATOM   304  O OH  . TYR A 1 38  ? 10.531  0.658   -18.180 1.00 87.58 38  A 1 
ATOM   305  N N   . SER A 1 39  ? 6.540   8.506   -17.728 1.00 92.21 39  A 1 
ATOM   306  C CA  . SER A 1 39  ? 6.140   9.839   -17.292 1.00 91.78 39  A 1 
ATOM   307  C C   . SER A 1 39  ? 4.632   9.953   -17.089 1.00 92.19 39  A 1 
ATOM   308  O O   . SER A 1 39  ? 4.116   11.036  -16.809 1.00 89.43 39  A 1 
ATOM   309  C CB  . SER A 1 39  ? 6.590   10.896  -18.309 1.00 90.18 39  A 1 
ATOM   310  O OG  . SER A 1 39  ? 8.000   10.929  -18.421 1.00 83.55 39  A 1 
ATOM   311  N N   . CYS A 1 40  ? 3.932   8.831   -17.207 1.00 93.79 40  A 1 
ATOM   312  C CA  . CYS A 1 40  ? 2.474   8.837   -17.129 1.00 94.16 40  A 1 
ATOM   313  C C   . CYS A 1 40  ? 1.907   7.748   -16.224 1.00 94.36 40  A 1 
ATOM   314  O O   . CYS A 1 40  ? 2.580   6.763   -15.922 1.00 93.08 40  A 1 
ATOM   315  C CB  . CYS A 1 40  ? 1.890   8.687   -18.532 1.00 93.89 40  A 1 
ATOM   316  S SG  . CYS A 1 40  ? 2.380   9.990   -19.687 1.00 93.17 40  A 1 
ATOM   317  N N   . ASP A 1 41  ? 0.663   7.943   -15.792 1.00 94.62 41  A 1 
ATOM   318  C CA  . ASP A 1 41  ? -0.031  6.947   -14.985 1.00 94.94 41  A 1 
ATOM   319  C C   . ASP A 1 41  ? -0.446  5.759   -15.851 1.00 95.45 41  A 1 
ATOM   320  O O   . ASP A 1 41  ? -0.451  5.836   -17.074 1.00 94.28 41  A 1 
ATOM   321  C CB  . ASP A 1 41  ? -1.245  7.559   -14.297 1.00 93.82 41  A 1 
ATOM   322  C CG  . ASP A 1 41  ? -0.883  8.373   -13.069 1.00 92.87 41  A 1 
ATOM   323  O OD1 . ASP A 1 41  ? 0.115   8.032   -12.404 1.00 89.82 41  A 1 
ATOM   324  O OD2 . ASP A 1 41  ? -1.603  9.335   -12.761 1.00 89.37 41  A 1 
ATOM   325  N N   . ALA A 1 42  ? -0.802  4.656   -15.187 1.00 95.63 42  A 1 
ATOM   326  C CA  . ALA A 1 42  ? -1.156  3.416   -15.863 1.00 95.80 42  A 1 
ATOM   327  C C   . ALA A 1 42  ? -2.396  3.530   -16.748 1.00 95.86 42  A 1 
ATOM   328  O O   . ALA A 1 42  ? -3.296  4.318   -16.470 1.00 94.59 42  A 1 
ATOM   329  C CB  . ALA A 1 42  ? -1.345  2.303   -14.843 1.00 95.22 42  A 1 
ATOM   330  N N   . ASN A 1 43  ? -2.430  2.730   -17.818 1.00 95.70 43  A 1 
ATOM   331  C CA  . ASN A 1 43  ? -3.578  2.703   -18.716 1.00 95.57 43  A 1 
ATOM   332  C C   . ASN A 1 43  ? -4.328  1.375   -18.648 1.00 96.04 43  A 1 
ATOM   333  O O   . ASN A 1 43  ? -3.857  0.417   -18.043 1.00 95.19 43  A 1 
ATOM   334  C CB  . ASN A 1 43  ? -3.148  3.005   -20.160 1.00 93.61 43  A 1 
ATOM   335  C CG  . ASN A 1 43  ? -2.294  1.913   -20.761 1.00 94.39 43  A 1 
ATOM   336  O OD1 . ASN A 1 43  ? -1.787  1.033   -20.077 1.00 87.49 43  A 1 
ATOM   337  N ND2 . ASN A 1 43  ? -2.137  1.960   -22.087 1.00 89.21 43  A 1 
ATOM   338  N N   . MET A 1 44  ? -5.485  1.336   -19.273 1.00 96.72 44  A 1 
ATOM   339  C CA  . MET A 1 44  ? -6.332  0.145   -19.213 1.00 96.40 44  A 1 
ATOM   340  C C   . MET A 1 44  ? -5.712  -1.063  -19.920 1.00 96.90 44  A 1 
ATOM   341  O O   . MET A 1 44  ? -5.902  -2.201  -19.488 1.00 96.59 44  A 1 
ATOM   342  C CB  . MET A 1 44  ? -7.709  0.438   -19.812 1.00 95.27 44  A 1 
ATOM   343  C CG  . MET A 1 44  ? -8.722  -0.679  -19.596 1.00 88.02 44  A 1 
ATOM   344  S SD  . MET A 1 44  ? -9.019  -1.032  -17.839 1.00 82.88 44  A 1 
ATOM   345  C CE  . MET A 1 44  ? -9.851  0.477   -17.316 1.00 72.85 44  A 1 
ATOM   346  N N   . ALA A 1 45  ? -4.980  -0.833  -20.991 1.00 96.82 45  A 1 
ATOM   347  C CA  . ALA A 1 45  ? -4.336  -1.923  -21.720 1.00 97.04 45  A 1 
ATOM   348  C C   . ALA A 1 45  ? -3.373  -2.678  -20.814 1.00 97.30 45  A 1 
ATOM   349  O O   . ALA A 1 45  ? -3.302  -3.908  -20.845 1.00 96.57 45  A 1 
ATOM   350  C CB  . ALA A 1 45  ? -3.603  -1.379  -22.947 1.00 96.91 45  A 1 
ATOM   351  N N   . LEU A 1 46  ? -2.636  -1.940  -19.994 1.00 97.02 46  A 1 
ATOM   352  C CA  . LEU A 1 46  ? -1.709  -2.534  -19.045 1.00 96.90 46  A 1 
ATOM   353  C C   . LEU A 1 46  ? -2.456  -3.384  -18.018 1.00 97.14 46  A 1 
ATOM   354  O O   . LEU A 1 46  ? -2.036  -4.499  -17.697 1.00 96.84 46  A 1 
ATOM   355  C CB  . LEU A 1 46  ? -0.898  -1.453  -18.332 1.00 96.60 46  A 1 
ATOM   356  C CG  . LEU A 1 46  ? 0.050   -1.931  -17.226 1.00 95.68 46  A 1 
ATOM   357  C CD1 . LEU A 1 46  ? 1.107   -2.856  -17.801 1.00 94.13 46  A 1 
ATOM   358  C CD2 . LEU A 1 46  ? 0.694   -0.733  -16.545 1.00 93.95 46  A 1 
ATOM   359  N N   . LEU A 1 47  ? -3.573  -2.863  -17.516 1.00 97.20 47  A 1 
ATOM   360  C CA  . LEU A 1 47  ? -4.365  -3.588  -16.533 1.00 97.10 47  A 1 
ATOM   361  C C   . LEU A 1 47  ? -4.978  -4.858  -17.115 1.00 97.37 47  A 1 
ATOM   362  O O   . LEU A 1 47  ? -5.016  -5.886  -16.446 1.00 96.73 47  A 1 
ATOM   363  C CB  . LEU A 1 47  ? -5.469  -2.692  -15.956 1.00 96.19 47  A 1 
ATOM   364  C CG  . LEU A 1 47  ? -4.995  -1.525  -15.089 1.00 90.58 47  A 1 
ATOM   365  C CD1 . LEU A 1 47  ? -6.201  -0.841  -14.452 1.00 85.68 47  A 1 
ATOM   366  C CD2 . LEU A 1 47  ? -4.040  -2.011  -14.016 1.00 85.66 47  A 1 
ATOM   367  N N   . ASP A 1 48  ? -5.454  -4.784  -18.347 1.00 97.56 48  A 1 
ATOM   368  C CA  . ASP A 1 48  ? -6.012  -5.968  -19.001 1.00 97.35 48  A 1 
ATOM   369  C C   . ASP A 1 48  ? -4.957  -7.067  -19.097 1.00 97.43 48  A 1 
ATOM   370  O O   . ASP A 1 48  ? -5.232  -8.234  -18.838 1.00 96.93 48  A 1 
ATOM   371  C CB  . ASP A 1 48  ? -6.525  -5.619  -20.405 1.00 96.85 48  A 1 
ATOM   372  C CG  . ASP A 1 48  ? -7.783  -4.771  -20.372 1.00 90.86 48  A 1 
ATOM   373  O OD1 . ASP A 1 48  ? -8.488  -4.771  -19.344 1.00 86.34 48  A 1 
ATOM   374  O OD2 . ASP A 1 48  ? -8.078  -4.113  -21.393 1.00 85.13 48  A 1 
ATOM   375  N N   . SER A 1 49  ? -3.738  -6.680  -19.456 1.00 97.28 49  A 1 
ATOM   376  C CA  . SER A 1 49  ? -2.626  -7.616  -19.554 1.00 96.99 49  A 1 
ATOM   377  C C   . SER A 1 49  ? -2.279  -8.183  -18.180 1.00 97.18 49  A 1 
ATOM   378  O O   . SER A 1 49  ? -2.011  -9.376  -18.035 1.00 96.57 49  A 1 
ATOM   379  C CB  . SER A 1 49  ? -1.399  -6.933  -20.161 1.00 96.20 49  A 1 
ATOM   380  O OG  . SER A 1 49  ? -0.306  -7.815  -20.235 1.00 83.73 49  A 1 
ATOM   381  N N   . LEU A 1 50  ? -2.296  -7.321  -17.163 1.00 97.15 50  A 1 
ATOM   382  C CA  . LEU A 1 50  ? -1.976  -7.728  -15.803 1.00 97.09 50  A 1 
ATOM   383  C C   . LEU A 1 50  ? -2.989  -8.726  -15.243 1.00 97.41 50  A 1 
ATOM   384  O O   . LEU A 1 50  ? -2.613  -9.723  -14.628 1.00 97.22 50  A 1 
ATOM   385  C CB  . LEU A 1 50  ? -1.896  -6.500  -14.892 1.00 96.47 50  A 1 
ATOM   386  C CG  . LEU A 1 50  ? -1.533  -6.779  -13.426 1.00 94.58 50  A 1 
ATOM   387  C CD1 . LEU A 1 50  ? -0.167  -7.425  -13.338 1.00 91.11 50  A 1 
ATOM   388  C CD2 . LEU A 1 50  ? -1.564  -5.480  -12.634 1.00 90.43 50  A 1 
ATOM   389  N N   . VAL A 1 51  ? -4.272  -8.460  -15.460 1.00 97.59 51  A 1 
ATOM   390  C CA  . VAL A 1 51  ? -5.321  -9.352  -14.998 1.00 97.55 51  A 1 
ATOM   391  C C   . VAL A 1 51  ? -5.148  -10.740 -15.605 1.00 97.68 51  A 1 
ATOM   392  O O   . VAL A 1 51  ? -5.241  -11.759 -14.915 1.00 97.37 51  A 1 
ATOM   393  C CB  . VAL A 1 51  ? -6.724  -8.803  -15.352 1.00 97.32 51  A 1 
ATOM   394  C CG1 . VAL A 1 51  ? -7.803  -9.849  -15.085 1.00 96.01 51  A 1 
ATOM   395  C CG2 . VAL A 1 51  ? -7.006  -7.545  -14.552 1.00 96.24 51  A 1 
ATOM   396  N N   . LYS A 1 52  ? -4.882  -10.782 -16.913 1.00 97.86 52  A 1 
ATOM   397  C CA  . LYS A 1 52  ? -4.676  -12.039 -17.618 1.00 97.50 52  A 1 
ATOM   398  C C   . LYS A 1 52  ? -3.474  -12.789 -17.051 1.00 97.49 52  A 1 
ATOM   399  O O   . LYS A 1 52  ? -3.522  -14.006 -16.854 1.00 96.88 52  A 1 
ATOM   400  C CB  . LYS A 1 52  ? -4.485  -11.782 -19.112 1.00 97.38 52  A 1 
ATOM   401  C CG  . LYS A 1 52  ? -4.343  -13.041 -19.958 1.00 90.97 52  A 1 
ATOM   402  C CD  . LYS A 1 52  ? -4.222  -12.703 -21.428 1.00 87.22 52  A 1 
ATOM   403  C CE  . LYS A 1 52  ? -4.087  -13.953 -22.278 1.00 76.48 52  A 1 
ATOM   404  N NZ  . LYS A 1 52  ? -3.973  -13.627 -23.734 1.00 68.07 52  A 1 
ATOM   405  N N   . PHE A 1 53  ? -2.395  -12.066 -16.779 1.00 97.06 53  A 1 
ATOM   406  C CA  . PHE A 1 53  ? -1.180  -12.657 -16.226 1.00 96.70 53  A 1 
ATOM   407  C C   . PHE A 1 53  ? -1.420  -13.266 -14.840 1.00 96.98 53  A 1 
ATOM   408  O O   . PHE A 1 53  ? -1.013  -14.394 -14.567 1.00 96.72 53  A 1 
ATOM   409  C CB  . PHE A 1 53  ? -0.062  -11.622 -16.145 1.00 96.18 53  A 1 
ATOM   410  C CG  . PHE A 1 53  ? 1.196   -12.145 -15.498 1.00 95.78 53  A 1 
ATOM   411  C CD1 . PHE A 1 53  ? 2.139   -12.832 -16.248 1.00 94.65 53  A 1 
ATOM   412  C CD2 . PHE A 1 53  ? 1.423   -11.970 -14.145 1.00 94.62 53  A 1 
ATOM   413  C CE1 . PHE A 1 53  ? 3.287   -13.332 -15.660 1.00 93.32 53  A 1 
ATOM   414  C CE2 . PHE A 1 53  ? 2.574   -12.467 -13.546 1.00 93.26 53  A 1 
ATOM   415  C CZ  . PHE A 1 53  ? 3.505   -13.151 -14.304 1.00 93.32 53  A 1 
ATOM   416  N N   . ILE A 1 54  ? -2.070  -12.498 -13.970 1.00 97.02 54  A 1 
ATOM   417  C CA  . ILE A 1 54  ? -2.337  -12.957 -12.614 1.00 97.24 54  A 1 
ATOM   418  C C   . ILE A 1 54  ? -3.181  -14.229 -12.615 1.00 97.10 54  A 1 
ATOM   419  O O   . ILE A 1 54  ? -2.871  -15.188 -11.916 1.00 96.90 54  A 1 
ATOM   420  C CB  . ILE A 1 54  ? -3.032  -11.854 -11.780 1.00 97.50 54  A 1 
ATOM   421  C CG1 . ILE A 1 54  ? -2.070  -10.693 -11.541 1.00 97.08 54  A 1 
ATOM   422  C CG2 . ILE A 1 54  ? -3.530  -12.423 -10.446 1.00 97.11 54  A 1 
ATOM   423  C CD1 . ILE A 1 54  ? -2.700  -9.491  -10.858 1.00 96.34 54  A 1 
ATOM   424  N N   . LYS A 1 55  ? -4.243  -14.227 -13.399 1.00 97.32 55  A 1 
ATOM   425  C CA  . LYS A 1 55  ? -5.122  -15.386 -13.477 1.00 96.97 55  A 1 
ATOM   426  C C   . LYS A 1 55  ? -4.383  -16.629 -13.973 1.00 96.67 55  A 1 
ATOM   427  O O   . LYS A 1 55  ? -4.571  -17.724 -13.463 1.00 95.78 55  A 1 
ATOM   428  C CB  . LYS A 1 55  ? -6.314  -15.103 -14.392 1.00 96.54 55  A 1 
ATOM   429  C CG  . LYS A 1 55  ? -7.359  -14.176 -13.791 1.00 94.64 55  A 1 
ATOM   430  C CD  . LYS A 1 55  ? -8.566  -14.063 -14.703 1.00 92.29 55  A 1 
ATOM   431  C CE  . LYS A 1 55  ? -9.681  -13.286 -14.052 1.00 87.86 55  A 1 
ATOM   432  N NZ  . LYS A 1 55  ? -10.903 -13.236 -14.917 1.00 84.17 55  A 1 
ATOM   433  N N   . ARG A 1 56  ? -3.522  -16.447 -14.973 1.00 96.89 56  A 1 
ATOM   434  C CA  . ARG A 1 56  ? -2.780  -17.555 -15.552 1.00 96.39 56  A 1 
ATOM   435  C C   . ARG A 1 56  ? -1.740  -18.120 -14.590 1.00 96.32 56  A 1 
ATOM   436  O O   . ARG A 1 56  ? -1.374  -19.295 -14.683 1.00 95.06 56  A 1 
ATOM   437  C CB  . ARG A 1 56  ? -2.106  -17.126 -16.855 1.00 95.33 56  A 1 
ATOM   438  C CG  . ARG A 1 56  ? -1.440  -18.262 -17.609 1.00 84.28 56  A 1 
ATOM   439  C CD  . ARG A 1 56  ? -0.876  -17.798 -18.945 1.00 82.58 56  A 1 
ATOM   440  N NE  . ARG A 1 56  ? -0.293  -18.897 -19.703 1.00 74.18 56  A 1 
ATOM   441  C CZ  . ARG A 1 56  ? 0.251   -18.781 -20.908 1.00 68.77 56  A 1 
ATOM   442  N NH1 . ARG A 1 56  ? 0.295   -17.602 -21.508 1.00 61.79 56  A 1 
ATOM   443  N NH2 . ARG A 1 56  ? 0.753   -19.837 -21.507 1.00 61.14 56  A 1 
ATOM   444  N N   . ASN A 1 57  ? -1.279  -17.297 -13.660 1.00 96.10 57  A 1 
ATOM   445  C CA  . ASN A 1 57  ? -0.241  -17.707 -12.717 1.00 95.87 57  A 1 
ATOM   446  C C   . ASN A 1 57  ? -0.766  -17.903 -11.298 1.00 95.92 57  A 1 
ATOM   447  O O   . ASN A 1 57  ? -0.027  -17.747 -10.324 1.00 94.94 57  A 1 
ATOM   448  C CB  . ASN A 1 57  ? 0.909   -16.700 -12.728 1.00 95.47 57  A 1 
ATOM   449  C CG  . ASN A 1 57  ? 1.711   -16.759 -14.013 1.00 94.00 57  A 1 
ATOM   450  O OD1 . ASN A 1 57  ? 2.623   -17.570 -14.150 1.00 86.12 57  A 1 
ATOM   451  N ND2 . ASN A 1 57  ? 1.367   -15.902 -14.958 1.00 85.17 57  A 1 
ATOM   452  N N   . THR A 1 58  ? -2.037  -18.252 -11.178 1.00 96.28 58  A 1 
ATOM   453  C CA  . THR A 1 58  ? -2.654  -18.492 -9.886  1.00 96.26 58  A 1 
ATOM   454  C C   . THR A 1 58  ? -3.224  -19.911 -9.800  1.00 95.56 58  A 1 
ATOM   455  O O   . THR A 1 58  ? -4.066  -20.291 -10.611 1.00 93.72 58  A 1 
ATOM   456  C CB  . THR A 1 58  ? -3.787  -17.494 -9.611  1.00 95.93 58  A 1 
ATOM   457  O OG1 . THR A 1 58  ? -3.265  -16.169 -9.557  1.00 91.48 58  A 1 
ATOM   458  C CG2 . THR A 1 58  ? -4.476  -17.806 -8.289  1.00 92.65 58  A 1 
ATOM   459  N N   . ASP A 1 59  ? -2.751  -20.677 -8.812  1.00 94.89 59  A 1 
ATOM   460  C CA  . ASP A 1 59  ? -3.284  -22.007 -8.562  1.00 93.73 59  A 1 
ATOM   461  C C   . ASP A 1 59  ? -4.453  -21.901 -7.578  1.00 93.94 59  A 1 
ATOM   462  O O   . ASP A 1 59  ? -4.753  -20.818 -7.078  1.00 90.45 59  A 1 
ATOM   463  C CB  . ASP A 1 59  ? -2.197  -22.922 -7.993  1.00 90.49 59  A 1 
ATOM   464  C CG  . ASP A 1 59  ? -1.110  -23.233 -9.009  1.00 81.60 59  A 1 
ATOM   465  O OD1 . ASP A 1 59  ? -1.439  -23.436 -10.199 1.00 75.74 59  A 1 
ATOM   466  O OD2 . ASP A 1 59  ? 0.073   -23.282 -8.620  1.00 75.71 59  A 1 
ATOM   467  N N   . VAL A 1 60  ? -5.106  -23.033 -7.305  1.00 92.91 60  A 1 
ATOM   468  C CA  . VAL A 1 60  ? -6.276  -23.047 -6.439  1.00 92.32 60  A 1 
ATOM   469  C C   . VAL A 1 60  ? -5.989  -22.481 -5.043  1.00 93.04 60  A 1 
ATOM   470  O O   . VAL A 1 60  ? -6.842  -21.848 -4.438  1.00 90.66 60  A 1 
ATOM   471  C CB  . VAL A 1 60  ? -6.856  -24.476 -6.306  1.00 90.20 60  A 1 
ATOM   472  C CG1 . VAL A 1 60  ? -5.860  -25.402 -5.636  1.00 79.42 60  A 1 
ATOM   473  C CG2 . VAL A 1 60  ? -8.168  -24.451 -5.544  1.00 80.08 60  A 1 
ATOM   474  N N   . ASN A 1 61  ? -4.764  -22.699 -4.548  1.00 93.46 61  A 1 
ATOM   475  C CA  . ASN A 1 61  ? -4.373  -22.201 -3.234  1.00 94.15 61  A 1 
ATOM   476  C C   . ASN A 1 61  ? -3.680  -20.839 -3.301  1.00 95.35 61  A 1 
ATOM   477  O O   . ASN A 1 61  ? -3.026  -20.421 -2.345  1.00 92.64 61  A 1 
ATOM   478  C CB  . ASN A 1 61  ? -3.464  -23.215 -2.526  1.00 90.76 61  A 1 
ATOM   479  C CG  . ASN A 1 61  ? -2.136  -23.405 -3.238  1.00 83.83 61  A 1 
ATOM   480  O OD1 . ASN A 1 61  ? -2.020  -23.148 -4.436  1.00 73.20 61  A 1 
ATOM   481  N ND2 . ASN A 1 61  ? -1.133  -23.863 -2.507  1.00 73.00 61  A 1 
ATOM   482  N N   . GLY A 1 62  ? -3.814  -20.156 -4.440  1.00 94.73 62  A 1 
ATOM   483  C CA  . GLY A 1 62  ? -3.197  -18.854 -4.617  1.00 95.82 62  A 1 
ATOM   484  C C   . GLY A 1 62  ? -4.193  -17.753 -4.931  1.00 97.05 62  A 1 
ATOM   485  O O   . GLY A 1 62  ? -3.802  -16.644 -5.299  1.00 96.01 62  A 1 
ATOM   486  N N   . LYS A 1 63  ? -5.483  -18.062 -4.801  1.00 96.60 63  A 1 
ATOM   487  C CA  . LYS A 1 63  ? -6.534  -17.083 -5.078  1.00 97.02 63  A 1 
ATOM   488  C C   . LYS A 1 63  ? -6.746  -16.155 -3.886  1.00 97.40 63  A 1 
ATOM   489  O O   . LYS A 1 63  ? -7.815  -16.117 -3.276  1.00 96.92 63  A 1 
ATOM   490  C CB  . LYS A 1 63  ? -7.837  -17.797 -5.453  1.00 96.73 63  A 1 
ATOM   491  C CG  . LYS A 1 63  ? -7.738  -18.570 -6.749  1.00 95.52 63  A 1 
ATOM   492  C CD  . LYS A 1 63  ? -9.065  -19.207 -7.132  1.00 92.63 63  A 1 
ATOM   493  C CE  . LYS A 1 63  ? -8.959  -19.945 -8.451  1.00 87.78 63  A 1 
ATOM   494  N NZ  . LYS A 1 63  ? -10.254 -20.568 -8.857  1.00 79.50 63  A 1 
ATOM   495  N N   . VAL A 1 64  ? -5.692  -15.408 -3.566  1.00 97.98 64  A 1 
ATOM   496  C CA  . VAL A 1 64  ? -5.700  -14.469 -2.462  1.00 98.13 64  A 1 
ATOM   497  C C   . VAL A 1 64  ? -4.983  -13.202 -2.930  1.00 98.34 64  A 1 
ATOM   498  O O   . VAL A 1 64  ? -3.956  -13.275 -3.605  1.00 98.17 64  A 1 
ATOM   499  C CB  . VAL A 1 64  ? -4.968  -15.032 -1.229  1.00 97.84 64  A 1 
ATOM   500  C CG1 . VAL A 1 64  ? -5.079  -14.073 -0.057  1.00 96.47 64  A 1 
ATOM   501  C CG2 . VAL A 1 64  ? -5.542  -16.389 -0.852  1.00 96.66 64  A 1 
ATOM   502  N N   . MET A 1 65  ? -5.523  -12.041 -2.573  1.00 98.52 65  A 1 
ATOM   503  C CA  . MET A 1 65  ? -4.926  -10.787 -3.021  1.00 98.69 65  A 1 
ATOM   504  C C   . MET A 1 65  ? -5.149  -9.639  -2.053  1.00 98.71 65  A 1 
ATOM   505  O O   . MET A 1 65  ? -6.269  -9.399  -1.606  1.00 98.48 65  A 1 
ATOM   506  C CB  . MET A 1 65  ? -5.473  -10.398 -4.398  1.00 98.21 65  A 1 
ATOM   507  C CG  . MET A 1 65  ? -4.995  -9.038  -4.901  1.00 97.33 65  A 1 
ATOM   508  S SD  . MET A 1 65  ? -5.679  -8.594  -6.507  1.00 96.99 65  A 1 
ATOM   509  C CE  . MET A 1 65  ? -4.803  -9.731  -7.566  1.00 92.17 65  A 1 
ATOM   510  N N   . VAL A 1 66  ? -4.061  -8.932  -1.750  1.00 98.67 66  A 1 
ATOM   511  C CA  . VAL A 1 66  ? -4.151  -7.693  -0.999  1.00 98.52 66  A 1 
ATOM   512  C C   . VAL A 1 66  ? -4.153  -6.562  -2.019  1.00 98.51 66  A 1 
ATOM   513  O O   . VAL A 1 66  ? -3.229  -6.440  -2.826  1.00 98.12 66  A 1 
ATOM   514  C CB  . VAL A 1 66  ? -2.964  -7.505  -0.037  1.00 98.19 66  A 1 
ATOM   515  C CG1 . VAL A 1 66  ? -3.035  -6.137  0.623   1.00 94.98 66  A 1 
ATOM   516  C CG2 . VAL A 1 66  ? -2.965  -8.596  1.017   1.00 95.00 66  A 1 
ATOM   517  N N   . TYR A 1 67  ? -5.204  -5.750  -2.001  1.00 98.57 67  A 1 
ATOM   518  C CA  . TYR A 1 67  ? -5.292  -4.587  -2.870  1.00 98.48 67  A 1 
ATOM   519  C C   . TYR A 1 67  ? -4.909  -3.365  -2.043  1.00 98.39 67  A 1 
ATOM   520  O O   . TYR A 1 67  ? -5.674  -2.927  -1.181  1.00 97.73 67  A 1 
ATOM   521  C CB  . TYR A 1 67  ? -6.699  -4.446  -3.447  1.00 98.05 67  A 1 
ATOM   522  C CG  . TYR A 1 67  ? -6.932  -3.138  -4.161  1.00 97.62 67  A 1 
ATOM   523  C CD1 . TYR A 1 67  ? -6.303  -2.867  -5.370  1.00 96.15 67  A 1 
ATOM   524  C CD2 . TYR A 1 67  ? -7.748  -2.165  -3.611  1.00 96.18 67  A 1 
ATOM   525  C CE1 . TYR A 1 67  ? -6.489  -1.655  -6.011  1.00 94.71 67  A 1 
ATOM   526  C CE2 . TYR A 1 67  ? -7.945  -0.943  -4.248  1.00 94.57 67  A 1 
ATOM   527  C CZ  . TYR A 1 67  ? -7.312  -0.689  -5.448  1.00 94.82 67  A 1 
ATOM   528  O OH  . TYR A 1 67  ? -7.494  0.506   -6.073  1.00 92.74 67  A 1 
ATOM   529  N N   . ASN A 1 68  ? -3.707  -2.822  -2.295  1.00 97.49 68  A 1 
ATOM   530  C CA  . ASN A 1 68  ? -3.119  -1.793  -1.440  1.00 97.48 68  A 1 
ATOM   531  C C   . ASN A 1 68  ? -3.507  -0.341  -1.717  1.00 97.46 68  A 1 
ATOM   532  O O   . ASN A 1 68  ? -2.888  0.575   -1.188  1.00 94.25 68  A 1 
ATOM   533  C CB  . ASN A 1 68  ? -1.592  -1.925  -1.440  1.00 95.77 68  A 1 
ATOM   534  C CG  . ASN A 1 68  ? -1.077  -2.823  -0.342  1.00 95.82 68  A 1 
ATOM   535  O OD1 . ASN A 1 68  ? -0.857  -4.017  -0.547  1.00 87.07 68  A 1 
ATOM   536  N ND2 . ASN A 1 68  ? -0.875  -2.258  0.837   1.00 87.02 68  A 1 
ATOM   537  N N   . GLY A 1 69  ? -4.542  -0.119  -2.527  1.00 97.18 69  A 1 
ATOM   538  C CA  . GLY A 1 69  ? -5.052  1.224   -2.718  1.00 97.20 69  A 1 
ATOM   539  C C   . GLY A 1 69  ? -4.422  2.078   -3.795  1.00 97.30 69  A 1 
ATOM   540  O O   . GLY A 1 69  ? -3.555  1.630   -4.547  1.00 95.73 69  A 1 
ATOM   541  N N   . ASP A 1 70  ? -4.873  3.348   -3.854  1.00 96.12 70  A 1 
ATOM   542  C CA  . ASP A 1 70  ? -4.452  4.350   -4.828  1.00 96.36 70  A 1 
ATOM   543  C C   . ASP A 1 70  ? -4.794  4.009   -6.278  1.00 96.21 70  A 1 
ATOM   544  O O   . ASP A 1 70  ? -3.913  3.783   -7.110  1.00 93.42 70  A 1 
ATOM   545  C CB  . ASP A 1 70  ? -2.961  4.684   -4.666  1.00 95.87 70  A 1 
ATOM   546  C CG  . ASP A 1 70  ? -2.755  5.930   -3.815  1.00 94.82 70  A 1 
ATOM   547  O OD1 . ASP A 1 70  ? -3.736  6.405   -3.194  1.00 91.84 70  A 1 
ATOM   548  O OD2 . ASP A 1 70  ? -1.626  6.449   -3.772  1.00 92.03 70  A 1 
ATOM   549  N N   . ILE A 1 71  ? -6.080  4.027   -6.572  1.00 95.46 71  A 1 
ATOM   550  C CA  . ILE A 1 71  ? -6.574  3.829   -7.925  1.00 94.81 71  A 1 
ATOM   551  C C   . ILE A 1 71  ? -6.619  5.153   -8.693  1.00 94.54 71  A 1 
ATOM   552  O O   . ILE A 1 71  ? -6.480  5.175   -9.912  1.00 92.92 71  A 1 
ATOM   553  C CB  . ILE A 1 71  ? -7.988  3.200   -7.914  1.00 93.43 71  A 1 
ATOM   554  C CG1 . ILE A 1 71  ? -8.496  2.947   -9.336  1.00 91.63 71  A 1 
ATOM   555  C CG2 . ILE A 1 71  ? -8.979  4.106   -7.179  1.00 91.55 71  A 1 
ATOM   556  C CD1 . ILE A 1 71  ? -7.702  1.885   -10.082 1.00 89.74 71  A 1 
ATOM   557  N N   . VAL A 1 72  ? -6.809  6.255   -7.967  1.00 92.50 72  A 1 
ATOM   558  C CA  . VAL A 1 72  ? -6.989  7.562   -8.599  1.00 91.57 72  A 1 
ATOM   559  C C   . VAL A 1 72  ? -5.730  8.070   -9.293  1.00 91.56 72  A 1 
ATOM   560  O O   . VAL A 1 72  ? -4.639  8.047   -8.723  1.00 89.90 72  A 1 
ATOM   561  C CB  . VAL A 1 72  ? -7.467  8.616   -7.579  1.00 89.16 72  A 1 
ATOM   562  C CG1 . VAL A 1 72  ? -7.695  9.958   -8.265  1.00 84.68 72  A 1 
ATOM   563  C CG2 . VAL A 1 72  ? -8.745  8.155   -6.892  1.00 85.91 72  A 1 
ATOM   564  N N   . SER A 1 73  ? -5.894  8.535   -10.531 1.00 91.48 73  A 1 
ATOM   565  C CA  . SER A 1 73  ? -4.802  9.116   -11.304 1.00 89.59 73  A 1 
ATOM   566  C C   . SER A 1 73  ? -4.300  10.379  -10.613 1.00 87.93 73  A 1 
ATOM   567  O O   . SER A 1 73  ? -5.077  11.109  -10.001 1.00 82.48 73  A 1 
ATOM   568  C CB  . SER A 1 73  ? -5.264  9.435   -12.727 1.00 86.52 73  A 1 
ATOM   569  O OG  . SER A 1 73  ? -4.195  9.891   -13.535 1.00 78.17 73  A 1 
ATOM   570  N N   . ARG A 1 74  ? -3.002  10.644  -10.722 1.00 84.24 74  A 1 
ATOM   571  C CA  . ARG A 1 74  ? -2.349  11.685  -9.921  1.00 78.93 74  A 1 
ATOM   572  C C   . ARG A 1 74  ? -2.623  13.141  -10.295 1.00 77.29 74  A 1 
ATOM   573  O O   . ARG A 1 74  ? -2.837  13.973  -9.416  1.00 69.75 74  A 1 
ATOM   574  C CB  . ARG A 1 74  ? -0.847  11.447  -9.917  1.00 73.42 74  A 1 
ATOM   575  C CG  . ARG A 1 74  ? -0.467  10.079  -9.390  1.00 66.76 74  A 1 
ATOM   576  C CD  . ARG A 1 74  ? 0.735   10.164  -8.482  1.00 63.90 74  A 1 
ATOM   577  N NE  . ARG A 1 74  ? 1.969   9.856   -9.166  1.00 62.19 74  A 1 
ATOM   578  C CZ  . ARG A 1 74  ? 3.168   10.186  -8.707  1.00 59.53 74  A 1 
ATOM   579  N NH1 . ARG A 1 74  ? 3.279   10.882  -7.587  1.00 55.08 74  A 1 
ATOM   580  N NH2 . ARG A 1 74  ? 4.244   9.834   -9.363  1.00 53.81 74  A 1 
ATOM   581  N N   . ALA A 1 75  ? -2.587  13.456  -11.578 1.00 72.29 75  A 1 
ATOM   582  C CA  . ALA A 1 75  ? -2.749  14.837  -12.009 1.00 68.55 75  A 1 
ATOM   583  C C   . ALA A 1 75  ? -3.844  14.966  -13.049 1.00 71.12 75  A 1 
ATOM   584  O O   . ALA A 1 75  ? -3.674  14.542  -14.191 1.00 65.45 75  A 1 
ATOM   585  C CB  . ALA A 1 75  ? -1.431  15.381  -12.548 1.00 60.62 75  A 1 
ATOM   586  N N   . ILE A 1 76  ? -4.967  15.561  -12.646 1.00 71.94 76  A 1 
ATOM   587  C CA  . ILE A 1 76  ? -6.093  15.715  -13.557 1.00 69.16 76  A 1 
ATOM   588  C C   . ILE A 1 76  ? -6.873  17.004  -13.297 1.00 71.27 76  A 1 
ATOM   589  O O   . ILE A 1 76  ? -7.214  17.310  -12.155 1.00 65.36 76  A 1 
ATOM   590  C CB  . ILE A 1 76  ? -7.066  14.520  -13.447 1.00 62.52 76  A 1 
ATOM   591  C CG1 . ILE A 1 76  ? -7.462  14.274  -11.997 1.00 56.51 76  A 1 
ATOM   592  C CG2 . ILE A 1 76  ? -6.442  13.276  -14.047 1.00 55.43 76  A 1 
ATOM   593  C CD1 . ILE A 1 76  ? -8.486  13.185  -11.820 1.00 52.29 76  A 1 
ATOM   594  N N   . PRO A 1 77  ? -7.173  17.767  -14.353 1.00 70.25 77  A 1 
ATOM   595  C CA  . PRO A 1 77  ? -8.015  18.954  -14.209 1.00 68.16 77  A 1 
ATOM   596  C C   . PRO A 1 77  ? -9.412  18.570  -13.743 1.00 72.15 77  A 1 
ATOM   597  O O   . PRO A 1 77  ? -10.081 19.341  -13.057 1.00 67.83 77  A 1 
ATOM   598  C CB  . PRO A 1 77  ? -8.044  19.539  -15.626 1.00 61.11 77  A 1 
ATOM   599  C CG  . PRO A 1 77  ? -6.791  19.033  -16.259 1.00 59.19 77  A 1 
ATOM   600  C CD  . PRO A 1 77  ? -6.633  17.637  -15.713 1.00 63.03 77  A 1 
ATOM   601  N N   . LYS A 1 78  ? -9.834  17.375  -14.117 1.00 75.64 78  A 1 
ATOM   602  C CA  . LYS A 1 78  ? -11.166 16.852  -13.821 1.00 76.31 78  A 1 
ATOM   603  C C   . LYS A 1 78  ? -11.310 16.363  -12.377 1.00 79.72 78  A 1 
ATOM   604  O O   . LYS A 1 78  ? -12.395 15.965  -11.953 1.00 76.59 78  A 1 
ATOM   605  C CB  . LYS A 1 78  ? -11.487 15.718  -14.803 1.00 71.32 78  A 1 
ATOM   606  C CG  . LYS A 1 78  ? -12.905 15.183  -14.752 1.00 63.67 78  A 1 
ATOM   607  C CD  . LYS A 1 78  ? -13.092 14.087  -15.783 1.00 59.17 78  A 1 
ATOM   608  C CE  . LYS A 1 78  ? -14.493 13.519  -15.770 1.00 52.31 78  A 1 
ATOM   609  N NZ  . LYS A 1 78  ? -14.663 12.432  -16.783 1.00 45.14 78  A 1 
ATOM   610  N N   . TYR A 1 79  ? -10.218 16.399  -11.622 1.00 81.23 79  A 1 
ATOM   611  C CA  . TYR A 1 79  ? -10.203 15.882  -10.249 1.00 82.16 79  A 1 
ATOM   612  C C   . TYR A 1 79  ? -11.266 16.543  -9.362  1.00 84.58 79  A 1 
ATOM   613  O O   . TYR A 1 79  ? -11.190 17.732  -9.060  1.00 82.79 79  A 1 
ATOM   614  C CB  . TYR A 1 79  ? -8.823  16.077  -9.636  1.00 78.29 79  A 1 
ATOM   615  C CG  . TYR A 1 79  ? -8.626  15.440  -8.276  1.00 74.74 79  A 1 
ATOM   616  C CD1 . TYR A 1 79  ? -8.638  14.060  -8.122  1.00 69.22 79  A 1 
ATOM   617  C CD2 . TYR A 1 79  ? -8.400  16.225  -7.157  1.00 70.04 79  A 1 
ATOM   618  C CE1 . TYR A 1 79  ? -8.448  13.474  -6.888  1.00 64.44 79  A 1 
ATOM   619  C CE2 . TYR A 1 79  ? -8.206  15.648  -5.913  1.00 64.63 79  A 1 
ATOM   620  C CZ  . TYR A 1 79  ? -8.227  14.270  -5.779  1.00 63.95 79  A 1 
ATOM   621  O OH  . TYR A 1 79  ? -8.030  13.697  -4.550  1.00 58.04 79  A 1 
ATOM   622  N N   . ASN A 1 80  ? -12.241 15.757  -8.953  1.00 87.18 80  A 1 
ATOM   623  C CA  . ASN A 1 80  ? -13.303 16.226  -8.076  1.00 88.18 80  A 1 
ATOM   624  C C   . ASN A 1 80  ? -13.965 15.041  -7.377  1.00 89.68 80  A 1 
ATOM   625  O O   . ASN A 1 80  ? -13.535 13.894  -7.544  1.00 89.57 80  A 1 
ATOM   626  C CB  . ASN A 1 80  ? -14.335 17.046  -8.867  1.00 85.91 80  A 1 
ATOM   627  C CG  . ASN A 1 80  ? -14.922 16.276  -10.036 1.00 85.00 80  A 1 
ATOM   628  O OD1 . ASN A 1 80  ? -15.230 15.089  -9.940  1.00 80.54 80  A 1 
ATOM   629  N ND2 . ASN A 1 80  ? -15.100 16.959  -11.157 1.00 80.47 80  A 1 
ATOM   630  N N   . LEU A 1 81  ? -14.994 15.315  -6.591  1.00 88.80 81  A 1 
ATOM   631  C CA  . LEU A 1 81  ? -15.682 14.285  -5.821  1.00 89.85 81  A 1 
ATOM   632  C C   . LEU A 1 81  ? -16.217 13.151  -6.694  1.00 91.30 81  A 1 
ATOM   633  O O   . LEU A 1 81  ? -15.999 11.974  -6.397  1.00 91.33 81  A 1 
ATOM   634  C CB  . LEU A 1 81  ? -16.824 14.913  -5.028  1.00 88.11 81  A 1 
ATOM   635  C CG  . LEU A 1 81  ? -17.660 13.956  -4.170  1.00 84.34 81  A 1 
ATOM   636  C CD1 . LEU A 1 81  ? -16.775 13.300  -3.122  1.00 79.03 81  A 1 
ATOM   637  C CD2 . LEU A 1 81  ? -18.797 14.707  -3.505  1.00 79.15 81  A 1 
ATOM   638  N N   . ASP A 1 82  ? -16.903 13.500  -7.772  1.00 91.73 82  A 1 
ATOM   639  C CA  . ASP A 1 82  ? -17.487 12.497  -8.653  1.00 92.33 82  A 1 
ATOM   640  C C   . ASP A 1 82  ? -16.419 11.629  -9.319  1.00 93.34 82  A 1 
ATOM   641  O O   . ASP A 1 82  ? -16.603 10.423  -9.484  1.00 93.00 82  A 1 
ATOM   642  C CB  . ASP A 1 82  ? -18.349 13.163  -9.729  1.00 91.35 82  A 1 
ATOM   643  C CG  . ASP A 1 82  ? -19.631 13.749  -9.170  1.00 83.08 82  A 1 
ATOM   644  O OD1 . ASP A 1 82  ? -20.082 13.293  -8.100  1.00 77.28 82  A 1 
ATOM   645  O OD2 . ASP A 1 82  ? -20.196 14.663  -9.802  1.00 75.81 82  A 1 
ATOM   646  N N   . TYR A 1 83  ? -15.297 12.243  -9.689  1.00 92.71 83  A 1 
ATOM   647  C CA  . TYR A 1 83  ? -14.210 11.516  -10.325 1.00 92.91 83  A 1 
ATOM   648  C C   . TYR A 1 83  ? -13.613 10.475  -9.373  1.00 93.65 83  A 1 
ATOM   649  O O   . TYR A 1 83  ? -13.347 9.337   -9.768  1.00 93.32 83  A 1 
ATOM   650  C CB  . TYR A 1 83  ? -13.124 12.478  -10.797 1.00 91.95 83  A 1 
ATOM   651  C CG  . TYR A 1 83  ? -12.033 11.807  -11.597 1.00 89.97 83  A 1 
ATOM   652  C CD1 . TYR A 1 83  ? -12.146 11.648  -12.981 1.00 87.04 83  A 1 
ATOM   653  C CD2 . TYR A 1 83  ? -10.882 11.315  -10.980 1.00 86.59 83  A 1 
ATOM   654  C CE1 . TYR A 1 83  ? -11.157 11.026  -13.720 1.00 84.55 83  A 1 
ATOM   655  C CE2 . TYR A 1 83  ? -9.890  10.688  -11.713 1.00 84.48 83  A 1 
ATOM   656  C CZ  . TYR A 1 83  ? -10.026 10.546  -13.080 1.00 84.59 83  A 1 
ATOM   657  O OH  . TYR A 1 83  ? -9.039  9.924   -13.806 1.00 81.07 83  A 1 
ATOM   658  N N   . VAL A 1 84  ? -13.405 10.883  -8.125  1.00 94.26 84  A 1 
ATOM   659  C CA  . VAL A 1 84  ? -12.855 9.968   -7.127  1.00 94.68 84  A 1 
ATOM   660  C C   . VAL A 1 84  ? -13.810 8.810   -6.865  1.00 95.46 84  A 1 
ATOM   661  O O   . VAL A 1 84  ? -13.389 7.656   -6.793  1.00 95.46 84  A 1 
ATOM   662  C CB  . VAL A 1 84  ? -12.550 10.705  -5.801  1.00 94.15 84  A 1 
ATOM   663  C CG1 . VAL A 1 84  ? -12.153 9.709   -4.712  1.00 92.34 84  A 1 
ATOM   664  C CG2 . VAL A 1 84  ? -11.430 11.717  -6.014  1.00 92.63 84  A 1 
ATOM   665  N N   . LYS A 1 85  ? -15.103 9.118   -6.734  1.00 95.46 85  A 1 
ATOM   666  C CA  . LYS A 1 85  ? -16.104 8.075   -6.519  1.00 95.84 85  A 1 
ATOM   667  C C   . LYS A 1 85  ? -16.107 7.076   -7.675  1.00 96.29 85  A 1 
ATOM   668  O O   . LYS A 1 85  ? -16.145 5.868   -7.456  1.00 96.34 85  A 1 
ATOM   669  C CB  . LYS A 1 85  ? -17.495 8.686   -6.361  1.00 95.89 85  A 1 
ATOM   670  C CG  . LYS A 1 85  ? -17.743 9.346   -5.013  1.00 94.46 85  A 1 
ATOM   671  C CD  . LYS A 1 85  ? -19.193 9.781   -4.877  1.00 92.16 85  A 1 
ATOM   672  C CE  . LYS A 1 85  ? -19.496 10.322  -3.496  1.00 87.33 85  A 1 
ATOM   673  N NZ  . LYS A 1 85  ? -20.922 10.723  -3.354  1.00 80.79 85  A 1 
ATOM   674  N N   . GLN A 1 86  ? -16.072 7.585   -8.899  1.00 96.12 86  A 1 
ATOM   675  C CA  . GLN A 1 86  ? -16.068 6.729   -10.077 1.00 95.98 86  A 1 
ATOM   676  C C   . GLN A 1 86  ? -14.814 5.857   -10.121 1.00 96.36 86  A 1 
ATOM   677  O O   . GLN A 1 86  ? -14.863 4.713   -10.575 1.00 96.03 86  A 1 
ATOM   678  C CB  . GLN A 1 86  ? -16.171 7.556   -11.355 1.00 95.06 86  A 1 
ATOM   679  C CG  . GLN A 1 86  ? -16.359 6.718   -12.621 1.00 85.58 86  A 1 
ATOM   680  C CD  . GLN A 1 86  ? -17.630 5.895   -12.579 1.00 78.79 86  A 1 
ATOM   681  O OE1 . GLN A 1 86  ? -18.717 6.427   -12.399 1.00 71.39 86  A 1 
ATOM   682  N NE2 . GLN A 1 86  ? -17.489 4.589   -12.749 1.00 66.93 86  A 1 
ATOM   683  N N   . SER A 1 87  ? -13.689 6.395   -9.647  1.00 96.07 87  A 1 
ATOM   684  C CA  . SER A 1 87  ? -12.442 5.637   -9.595  1.00 96.11 87  A 1 
ATOM   685  C C   . SER A 1 87  ? -12.570 4.440   -8.659  1.00 96.72 87  A 1 
ATOM   686  O O   . SER A 1 87  ? -12.083 3.351   -8.960  1.00 96.57 87  A 1 
ATOM   687  C CB  . SER A 1 87  ? -11.282 6.529   -9.146  1.00 95.54 87  A 1 
ATOM   688  O OG  . SER A 1 87  ? -11.013 7.538   -10.105 1.00 88.92 87  A 1 
ATOM   689  N N   . ILE A 1 88  ? -13.235 4.639   -7.517  1.00 96.93 88  A 1 
ATOM   690  C CA  . ILE A 1 88  ? -13.455 3.566   -6.568  1.00 97.27 88  A 1 
ATOM   691  C C   . ILE A 1 88  ? -14.376 2.506   -7.169  1.00 97.50 88  A 1 
ATOM   692  O O   . ILE A 1 88  ? -14.156 1.310   -7.006  1.00 97.30 88  A 1 
ATOM   693  C CB  . ILE A 1 88  ? -14.069 4.083   -5.248  1.00 96.81 88  A 1 
ATOM   694  C CG1 . ILE A 1 88  ? -13.146 5.127   -4.611  1.00 94.68 88  A 1 
ATOM   695  C CG2 . ILE A 1 88  ? -14.309 2.929   -4.274  1.00 95.63 88  A 1 
ATOM   696  C CD1 . ILE A 1 88  ? -11.762 4.618   -4.285  1.00 87.03 88  A 1 
ATOM   697  N N   . VAL A 1 89  ? -15.406 2.955   -7.873  1.00 97.72 89  A 1 
ATOM   698  C CA  . VAL A 1 89  ? -16.310 2.042   -8.567  1.00 97.88 89  A 1 
ATOM   699  C C   . VAL A 1 89  ? -15.532 1.198   -9.568  1.00 97.80 89  A 1 
ATOM   700  O O   . VAL A 1 89  ? -15.712 -0.024  -9.650  1.00 97.47 89  A 1 
ATOM   701  C CB  . VAL A 1 89  ? -17.429 2.811   -9.302  1.00 97.73 89  A 1 
ATOM   702  C CG1 . VAL A 1 89  ? -18.231 1.868   -10.192 1.00 96.29 89  A 1 
ATOM   703  C CG2 . VAL A 1 89  ? -18.340 3.493   -8.300  1.00 96.37 89  A 1 
ATOM   704  N N   . ASN A 1 90  ? -14.633 1.858   -10.340 1.00 96.83 90  A 1 
ATOM   705  C CA  . ASN A 1 90  ? -13.844 1.202   -11.299 1.00 96.46 90  A 1 
ATOM   706  C C   . ASN A 1 90  ? -12.848 0.247   -10.713 1.00 96.84 90  A 1 
ATOM   707  O O   . ASN A 1 90  ? -12.571 -0.777  -11.253 1.00 95.88 90  A 1 
ATOM   708  C CB  . ASN A 1 90  ? -13.190 2.214   -12.229 1.00 95.35 90  A 1 
ATOM   709  C CG  . ASN A 1 90  ? -14.116 2.859   -13.118 1.00 93.30 90  A 1 
ATOM   710  O OD1 . ASN A 1 90  ? -15.357 2.650   -13.083 1.00 90.30 90  A 1 
ATOM   711  N ND2 . ASN A 1 90  ? -13.975 3.564   -13.953 1.00 89.66 90  A 1 
ATOM   712  N N   . ALA A 1 91  ? -12.292 0.569   -9.546  1.00 96.73 91  A 1 
ATOM   713  C CA  . ALA A 1 91  ? -11.367 -0.307  -8.844  1.00 96.99 91  A 1 
ATOM   714  C C   . ALA A 1 91  ? -12.086 -1.588  -8.427  1.00 97.55 91  A 1 
ATOM   715  O O   . ALA A 1 91  ? -11.551 -2.690  -8.560  1.00 97.33 91  A 1 
ATOM   716  C CB  . ALA A 1 91  ? -10.788 0.394   -7.620  1.00 96.56 91  A 1 
ATOM   717  N N   . THR A 1 92  ? -13.313 -1.439  -7.933  1.00 97.63 92  A 1 
ATOM   718  C CA  . THR A 1 92  ? -14.113 -2.584  -7.523  1.00 97.69 92  A 1 
ATOM   719  C C   . THR A 1 92  ? -14.427 -3.491  -8.708  1.00 97.82 92  A 1 
ATOM   720  O O   . THR A 1 92  ? -14.350 -4.714  -8.605  1.00 97.50 92  A 1 
ATOM   721  C CB  . THR A 1 92  ? -15.432 -2.127  -6.866  1.00 97.14 92  A 1 
ATOM   722  O OG1 . THR A 1 92  ? -15.139 -1.347  -5.707  1.00 92.17 92  A 1 
ATOM   723  C CG2 . THR A 1 92  ? -16.277 -3.322  -6.461  1.00 91.93 92  A 1 
ATOM   724  N N   . ALA A 1 93  ? -14.756 -2.885  -9.852  1.00 97.97 93  A 1 
ATOM   725  C CA  . ALA A 1 93  ? -15.030 -3.642  -11.066 1.00 97.78 93  A 1 
ATOM   726  C C   . ALA A 1 93  ? -13.804 -4.448  -11.487 1.00 97.81 93  A 1 
ATOM   727  O O   . ALA A 1 93  ? -13.920 -5.591  -11.923 1.00 97.23 93  A 1 
ATOM   728  C CB  . ALA A 1 93  ? -15.462 -2.700  -12.185 1.00 97.30 93  A 1 
ATOM   729  N N   . LEU A 1 94  ? -12.627 -3.845  -11.342 1.00 97.72 94  A 1 
ATOM   730  C CA  . LEU A 1 94  ? -11.378 -4.525  -11.658 1.00 97.64 94  A 1 
ATOM   731  C C   . LEU A 1 94  ? -11.167 -5.730  -10.747 1.00 98.01 94  A 1 
ATOM   732  O O   . LEU A 1 94  ? -10.846 -6.824  -11.213 1.00 97.80 94  A 1 
ATOM   733  C CB  . LEU A 1 94  ? -10.202 -3.558  -11.507 1.00 97.19 94  A 1 
ATOM   734  C CG  . LEU A 1 94  ? -8.800  -4.172  -11.648 1.00 95.22 94  A 1 
ATOM   735  C CD1 . LEU A 1 94  ? -8.580  -4.631  -13.077 1.00 92.27 94  A 1 
ATOM   736  C CD2 . LEU A 1 94  ? -7.735  -3.157  -11.244 1.00 91.65 94  A 1 
ATOM   737  N N   . LEU A 1 95  ? -11.369 -5.542  -9.451  1.00 97.98 95  A 1 
ATOM   738  C CA  . LEU A 1 95  ? -11.169 -6.610  -8.477  1.00 98.05 95  A 1 
ATOM   739  C C   . LEU A 1 95  ? -12.161 -7.756  -8.670  1.00 98.10 95  A 1 
ATOM   740  O O   . LEU A 1 95  ? -11.834 -8.913  -8.402  1.00 97.92 95  A 1 
ATOM   741  C CB  . LEU A 1 95  ? -11.259 -6.056  -7.055  1.00 98.06 95  A 1 
ATOM   742  C CG  . LEU A 1 95  ? -10.173 -5.048  -6.682  1.00 97.68 95  A 1 
ATOM   743  C CD1 . LEU A 1 95  ? -10.420 -4.476  -5.291  1.00 96.99 95  A 1 
ATOM   744  C CD2 . LEU A 1 95  ? -8.799  -5.707  -6.741  1.00 96.67 95  A 1 
ATOM   745  N N   . LYS A 1 96  ? -13.360 -7.433  -9.131  1.00 98.30 96  A 1 
ATOM   746  C CA  . LYS A 1 96  ? -14.376 -8.454  -9.367  1.00 98.19 96  A 1 
ATOM   747  C C   . LYS A 1 96  ? -13.980 -9.421  -10.481 1.00 98.07 96  A 1 
ATOM   748  O O   . LYS A 1 96  ? -14.526 -10.513 -10.590 1.00 97.48 96  A 1 
ATOM   749  C CB  . LYS A 1 96  ? -15.724 -7.812  -9.707  1.00 97.96 96  A 1 
ATOM   750  C CG  . LYS A 1 96  ? -16.462 -7.239  -8.505  1.00 94.97 96  A 1 
ATOM   751  C CD  . LYS A 1 96  ? -17.810 -6.678  -8.906  1.00 90.32 96  A 1 
ATOM   752  C CE  . LYS A 1 96  ? -18.588 -6.170  -7.706  1.00 83.29 96  A 1 
ATOM   753  N NZ  . LYS A 1 96  ? -19.907 -5.606  -8.100  1.00 74.65 96  A 1 
ATOM   754  N N   . LYS A 1 97  ? -13.015 -9.023  -11.307 1.00 98.11 97  A 1 
ATOM   755  C CA  . LYS A 1 97  ? -12.538 -9.884  -12.385 1.00 97.83 97  A 1 
ATOM   756  C C   . LYS A 1 97  ? -11.766 -11.082 -11.835 1.00 97.83 97  A 1 
ATOM   757  O O   . LYS A 1 97  ? -11.602 -12.088 -12.521 1.00 96.98 97  A 1 
ATOM   758  C CB  . LYS A 1 97  ? -11.670 -9.094  -13.363 1.00 97.69 97  A 1 
ATOM   759  C CG  . LYS A 1 97  ? -12.438 -8.032  -14.132 1.00 96.55 97  A 1 
ATOM   760  C CD  . LYS A 1 97  ? -11.566 -7.327  -15.152 1.00 93.11 97  A 1 
ATOM   761  C CE  . LYS A 1 97  ? -12.365 -6.313  -15.949 1.00 89.46 97  A 1 
ATOM   762  N NZ  . LYS A 1 97  ? -11.537 -5.635  -16.990 1.00 80.69 97  A 1 
ATOM   763  N N   . PHE A 1 98  ? -11.287 -10.974 -10.602 1.00 98.17 98  A 1 
ATOM   764  C CA  . PHE A 1 98  ? -10.596 -12.072 -9.945  1.00 97.82 98  A 1 
ATOM   765  C C   . PHE A 1 98  ? -11.615 -12.915 -9.165  1.00 97.46 98  A 1 
ATOM   766  O O   . PHE A 1 98  ? -11.663 -12.887 -7.934  1.00 96.03 98  A 1 
ATOM   767  C CB  . PHE A 1 98  ? -9.508  -11.532 -9.021  1.00 97.81 98  A 1 
ATOM   768  C CG  . PHE A 1 98  ? -8.461  -10.718 -9.726  1.00 98.06 98  A 1 
ATOM   769  C CD1 . PHE A 1 98  ? -7.537  -11.324 -10.562 1.00 97.48 98  A 1 
ATOM   770  C CD2 . PHE A 1 98  ? -8.427  -9.340  -9.585  1.00 97.55 98  A 1 
ATOM   771  C CE1 . PHE A 1 98  ? -6.583  -10.575 -11.235 1.00 97.04 98  A 1 
ATOM   772  C CE2 . PHE A 1 98  ? -7.471  -8.582  -10.256 1.00 97.10 98  A 1 
ATOM   773  C CZ  . PHE A 1 98  ? -6.549  -9.198  -11.082 1.00 97.35 98  A 1 
ATOM   774  N N   . GLU A 1 99  ? -12.432 -13.644 -9.908  1.00 96.23 99  A 1 
ATOM   775  C CA  . GLU A 1 99  ? -13.496 -14.446 -9.323  1.00 94.76 99  A 1 
ATOM   776  C C   . GLU A 1 99  ? -12.950 -15.524 -8.389  1.00 93.90 99  A 1 
ATOM   777  O O   . GLU A 1 99  ? -11.928 -16.148 -8.675  1.00 88.92 99  A 1 
ATOM   778  C CB  . GLU A 1 99  ? -14.340 -15.082 -10.426 1.00 92.30 99  A 1 
ATOM   779  C CG  . GLU A 1 99  ? -15.045 -14.065 -11.314 1.00 81.65 99  A 1 
ATOM   780  C CD  . GLU A 1 99  ? -15.869 -14.710 -12.413 1.00 76.85 99  A 1 
ATOM   781  O OE1 . GLU A 1 99  ? -15.666 -15.910 -12.686 1.00 69.95 99  A 1 
ATOM   782  O OE2 . GLU A 1 99  ? -16.723 -14.014 -13.009 1.00 70.04 99  A 1 
ATOM   783  N N   . ASP A 1 100 ? -13.635 -15.714 -7.264  1.00 95.33 100 A 1 
ATOM   784  C CA  . ASP A 1 100 ? -13.271 -16.704 -6.255  1.00 95.65 100 A 1 
ATOM   785  C C   . ASP A 1 100 ? -12.035 -16.339 -5.440  1.00 96.66 100 A 1 
ATOM   786  O O   . ASP A 1 100 ? -11.593 -17.114 -4.598  1.00 95.02 100 A 1 
ATOM   787  C CB  . ASP A 1 100 ? -13.071 -18.090 -6.893  1.00 93.07 100 A 1 
ATOM   788  C CG  . ASP A 1 100 ? -14.313 -18.566 -7.633  1.00 85.20 100 A 1 
ATOM   789  O OD1 . ASP A 1 100 ? -15.430 -18.388 -7.113  1.00 78.38 100 A 1 
ATOM   790  O OD2 . ASP A 1 100 ? -14.162 -19.129 -8.733  1.00 78.04 100 A 1 
ATOM   791  N N   . PHE A 1 101 ? -11.472 -15.161 -5.673  1.00 97.49 101 A 1 
ATOM   792  C CA  . PHE A 1 101 ? -10.327 -14.692 -4.892  1.00 97.89 101 A 1 
ATOM   793  C C   . PHE A 1 101 ? -10.781 -14.168 -3.535  1.00 97.95 101 A 1 
ATOM   794  O O   . PHE A 1 101 ? -11.854 -13.573 -3.412  1.00 97.20 101 A 1 
ATOM   795  C CB  . PHE A 1 101 ? -9.587  -13.565 -5.609  1.00 97.79 101 A 1 
ATOM   796  C CG  . PHE A 1 101 ? -8.526  -14.020 -6.576  1.00 97.89 101 A 1 
ATOM   797  C CD1 . PHE A 1 101 ? -8.837  -14.862 -7.636  1.00 96.92 101 A 1 
ATOM   798  C CD2 . PHE A 1 101 ? -7.214  -13.569 -6.446  1.00 96.86 101 A 1 
ATOM   799  C CE1 . PHE A 1 101 ? -7.859  -15.259 -8.537  1.00 96.28 101 A 1 
ATOM   800  C CE2 . PHE A 1 101 ? -6.231  -13.958 -7.348  1.00 96.44 101 A 1 
ATOM   801  C CZ  . PHE A 1 101 ? -6.556  -14.803 -8.398  1.00 97.31 101 A 1 
ATOM   802  N N   . PHE A 1 102 ? -9.946  -14.377 -2.517  1.00 98.10 102 A 1 
ATOM   803  C CA  . PHE A 1 102 ? -10.138 -13.733 -1.226  1.00 98.33 102 A 1 
ATOM   804  C C   . PHE A 1 102 ? -9.442  -12.387 -1.343  1.00 98.57 102 A 1 
ATOM   805  O O   . PHE A 1 102 ? -8.215  -12.308 -1.351  1.00 98.36 102 A 1 
ATOM   806  C CB  . PHE A 1 102 ? -9.519  -14.576 -0.105  1.00 98.15 102 A 1 
ATOM   807  C CG  . PHE A 1 102 ? -9.645  -13.961 1.267   1.00 98.19 102 A 1 
ATOM   808  C CD1 . PHE A 1 102 ? -10.890 -13.844 1.874   1.00 97.75 102 A 1 
ATOM   809  C CD2 . PHE A 1 102 ? -8.521  -13.509 1.946   1.00 97.74 102 A 1 
ATOM   810  C CE1 . PHE A 1 102 ? -11.012 -13.289 3.133   1.00 97.31 102 A 1 
ATOM   811  C CE2 . PHE A 1 102 ? -8.637  -12.946 3.211   1.00 97.36 102 A 1 
ATOM   812  C CZ  . PHE A 1 102 ? -9.880  -12.842 3.804   1.00 97.63 102 A 1 
ATOM   813  N N   . ILE A 1 103 ? -10.232 -11.317 -1.467  1.00 98.55 103 A 1 
ATOM   814  C CA  . ILE A 1 103 ? -9.702  -9.971  -1.695  1.00 98.54 103 A 1 
ATOM   815  C C   . ILE A 1 103 ? -9.664  -9.158  -0.409  1.00 98.61 103 A 1 
ATOM   816  O O   . ILE A 1 103 ? -10.629 -9.142  0.352   1.00 98.44 103 A 1 
ATOM   817  C CB  . ILE A 1 103 ? -10.552 -9.211  -2.738  1.00 98.10 103 A 1 
ATOM   818  C CG1 . ILE A 1 103 ? -10.663 -10.003 -4.051  1.00 95.78 103 A 1 
ATOM   819  C CG2 . ILE A 1 103 ? -9.974  -7.830  -3.003  1.00 97.34 103 A 1 
ATOM   820  C CD1 . ILE A 1 103 ? -9.361  -10.135 -4.805  1.00 89.56 103 A 1 
ATOM   821  N N   . ILE A 1 104 ? -8.538  -8.490  -0.170  1.00 98.67 104 A 1 
ATOM   822  C CA  . ILE A 1 104 ? -8.364  -7.631  0.991   1.00 98.66 104 A 1 
ATOM   823  C C   . ILE A 1 104 ? -8.147  -6.201  0.505   1.00 98.61 104 A 1 
ATOM   824  O O   . ILE A 1 104 ? -7.009  -5.785  0.275   1.00 98.51 104 A 1 
ATOM   825  C CB  . ILE A 1 104 ? -7.151  -8.094  1.829   1.00 98.61 104 A 1 
ATOM   826  C CG1 . ILE A 1 104 ? -7.300  -9.568  2.193   1.00 97.98 104 A 1 
ATOM   827  C CG2 . ILE A 1 104 ? -7.011  -7.251  3.094   1.00 98.25 104 A 1 
ATOM   828  C CD1 . ILE A 1 104 ? -6.007  -10.216 2.685   1.00 96.35 104 A 1 
ATOM   829  N N   . PRO A 1 105 ? -9.232  -5.429  0.316   1.00 98.62 105 A 1 
ATOM   830  C CA  . PRO A 1 105 ? -9.141  -4.076  -0.239  1.00 98.56 105 A 1 
ATOM   831  C C   . PRO A 1 105 ? -8.886  -2.987  0.800   1.00 98.56 105 A 1 
ATOM   832  O O   . PRO A 1 105 ? -9.168  -3.166  1.981   1.00 98.16 105 A 1 
ATOM   833  C CB  . PRO A 1 105 ? -10.510 -3.891  -0.882  1.00 98.35 105 A 1 
ATOM   834  C CG  . PRO A 1 105 ? -11.422 -4.620  0.059   1.00 97.69 105 A 1 
ATOM   835  C CD  . PRO A 1 105 ? -10.634 -5.844  0.472   1.00 98.39 105 A 1 
ATOM   836  N N   . MET A 1 106 ? -8.347  -1.850  0.341   1.00 98.38 106 A 1 
ATOM   837  C CA  . MET A 1 106 ? -8.120  -0.705  1.209   1.00 98.11 106 A 1 
ATOM   838  C C   . MET A 1 106 ? -8.079  0.580   0.387   1.00 98.27 106 A 1 
ATOM   839  O O   . MET A 1 106 ? -8.112  0.547   -0.843  1.00 97.43 106 A 1 
ATOM   840  C CB  . MET A 1 106 ? -6.809  -0.859  1.995   1.00 95.81 106 A 1 
ATOM   841  C CG  . MET A 1 106 ? -5.554  -0.683  1.150   1.00 92.61 106 A 1 
ATOM   842  S SD  . MET A 1 106 ? -4.035  -0.951  2.087   1.00 94.70 106 A 1 
ATOM   843  C CE  . MET A 1 106 ? -4.122  -2.717  2.352   1.00 89.61 106 A 1 
ATOM   844  N N   . LEU A 1 107 ? -8.014  1.714   1.088   1.00 98.05 107 A 1 
ATOM   845  C CA  . LEU A 1 107 ? -7.928  3.021   0.451   1.00 97.72 107 A 1 
ATOM   846  C C   . LEU A 1 107 ? -6.514  3.583   0.544   1.00 97.76 107 A 1 
ATOM   847  O O   . LEU A 1 107 ? -5.830  3.389   1.546   1.00 97.16 107 A 1 
ATOM   848  C CB  . LEU A 1 107 ? -8.901  3.999   1.103   1.00 97.17 107 A 1 
ATOM   849  C CG  . LEU A 1 107 ? -10.396 3.715   0.946   1.00 96.80 107 A 1 
ATOM   850  C CD1 . LEU A 1 107 ? -11.191 4.615   1.882   1.00 95.74 107 A 1 
ATOM   851  C CD2 . LEU A 1 107 ? -10.821 3.921   -0.492  1.00 95.38 107 A 1 
ATOM   852  N N   . GLY A 1 108 ? -6.090  4.288   -0.503  1.00 97.70 108 A 1 
ATOM   853  C CA  . GLY A 1 108 ? -4.823  4.997   -0.499  1.00 97.46 108 A 1 
ATOM   854  C C   . GLY A 1 108 ? -5.069  6.474   -0.273  1.00 97.11 108 A 1 
ATOM   855  O O   . GLY A 1 108 ? -6.212  6.917   -0.188  1.00 96.49 108 A 1 
ATOM   856  N N   . ASN A 1 109 ? -4.002  7.266   -0.174  1.00 97.05 109 A 1 
ATOM   857  C CA  . ASN A 1 109 ? -4.128  8.688   0.110   1.00 96.46 109 A 1 
ATOM   858  C C   . ASN A 1 109 ? -4.738  9.499   -1.033  1.00 96.26 109 A 1 
ATOM   859  O O   . ASN A 1 109 ? -5.212  10.615  -0.819  1.00 94.95 109 A 1 
ATOM   860  C CB  . ASN A 1 109 ? -2.780  9.290   0.522   1.00 96.06 109 A 1 
ATOM   861  C CG  . ASN A 1 109 ? -1.714  9.121   -0.526  1.00 95.90 109 A 1 
ATOM   862  O OD1 . ASN A 1 109 ? -1.248  8.022   -0.787  1.00 92.13 109 A 1 
ATOM   863  N ND2 . ASN A 1 109 ? -1.304  10.231  -1.132  1.00 91.62 109 A 1 
ATOM   864  N N   . HIS A 1 110 ? -4.728  8.943   -2.239  1.00 96.13 110 A 1 
ATOM   865  C CA  . HIS A 1 110 ? -5.350  9.621   -3.375  1.00 95.48 110 A 1 
ATOM   866  C C   . HIS A 1 110 ? -6.809  9.227   -3.551  1.00 95.53 110 A 1 
ATOM   867  O O   . HIS A 1 110 ? -7.528  9.833   -4.345  1.00 94.12 110 A 1 
ATOM   868  C CB  . HIS A 1 110 ? -4.581  9.319   -4.663  1.00 94.91 110 A 1 
ATOM   869  C CG  . HIS A 1 110 ? -3.245  9.999   -4.752  1.00 94.19 110 A 1 
ATOM   870  N ND1 . HIS A 1 110 ? -3.104  11.298  -5.155  1.00 87.28 110 A 1 
ATOM   871  C CD2 . HIS A 1 110 ? -2.005  9.553   -4.476  1.00 86.79 110 A 1 
ATOM   872  C CE1 . HIS A 1 110 ? -1.817  11.627  -5.131  1.00 87.30 110 A 1 
ATOM   873  N NE2 . HIS A 1 110 ? -1.139  10.591  -4.721  1.00 88.78 110 A 1 
ATOM   874  N N   . ASP A 1 111 ? -7.244  8.214   -2.802  1.00 95.89 111 A 1 
ATOM   875  C CA  . ASP A 1 111 ? -8.607  7.705   -2.938  1.00 95.95 111 A 1 
ATOM   876  C C   . ASP A 1 111 ? -9.617  8.473   -2.089  1.00 95.86 111 A 1 
ATOM   877  O O   . ASP A 1 111 ? -10.503 7.891   -1.455  1.00 94.62 111 A 1 
ATOM   878  C CB  . ASP A 1 111 ? -8.646  6.215   -2.589  1.00 96.16 111 A 1 
ATOM   879  C CG  . ASP A 1 111 ? -7.738  5.389   -3.481  1.00 96.45 111 A 1 
ATOM   880  O OD1 . ASP A 1 111 ? -7.534  5.779   -4.651  1.00 94.73 111 A 1 
ATOM   881  O OD2 . ASP A 1 111 ? -7.227  4.350   -3.018  1.00 95.06 111 A 1 
ATOM   882  N N   . VAL A 1 112 ? -9.495  9.798   -2.086  1.00 95.01 112 A 1 
ATOM   883  C CA  . VAL A 1 112 ? -10.386 10.673  -1.337  1.00 94.55 112 A 1 
ATOM   884  C C   . VAL A 1 112 ? -10.301 12.072  -1.937  1.00 93.86 112 A 1 
ATOM   885  O O   . VAL A 1 112 ? -9.339  12.408  -2.624  1.00 93.06 112 A 1 
ATOM   886  C CB  . VAL A 1 112 ? -10.003 10.714  0.166   1.00 94.33 112 A 1 
ATOM   887  C CG1 . VAL A 1 112 ? -8.617  11.323  0.345   1.00 92.07 112 A 1 
ATOM   888  C CG2 . VAL A 1 112 ? -11.041 11.502  0.965   1.00 92.32 112 A 1 
ATOM   889  N N   . TYR A 1 113 ? -11.338 12.883  -1.707  1.00 93.19 113 A 1 
ATOM   890  C CA  . TYR A 1 113 ? -11.323 14.263  -2.183  1.00 92.23 113 A 1 
ATOM   891  C C   . TYR A 1 113 ? -11.663 15.220  -1.047  1.00 91.67 113 A 1 
ATOM   892  O O   . TYR A 1 113 ? -12.696 15.059  -0.401  1.00 88.79 113 A 1 
ATOM   893  C CB  . TYR A 1 113 ? -12.321 14.450  -3.323  1.00 91.04 113 A 1 
ATOM   894  C CG  . TYR A 1 113 ? -12.325 15.860  -3.874  1.00 89.58 113 A 1 
ATOM   895  C CD1 . TYR A 1 113 ? -11.368 16.258  -4.794  1.00 87.18 113 A 1 
ATOM   896  C CD2 . TYR A 1 113 ? -13.264 16.797  -3.449  1.00 86.82 113 A 1 
ATOM   897  C CE1 . TYR A 1 113 ? -11.348 17.550  -5.285  1.00 84.08 113 A 1 
ATOM   898  C CE2 . TYR A 1 113 ? -13.245 18.091  -3.932  1.00 83.99 113 A 1 
ATOM   899  C CZ  . TYR A 1 113 ? -12.286 18.471  -4.850  1.00 83.62 113 A 1 
ATOM   900  O OH  . TYR A 1 113 ? -12.262 19.745  -5.333  1.00 80.10 113 A 1 
ATOM   901  N N   . PRO A 1 114 ? -10.817 16.219  -0.803  1.00 91.47 114 A 1 
ATOM   902  C CA  . PRO A 1 114 ? -9.511  16.452  -1.442  1.00 91.49 114 A 1 
ATOM   903  C C   . PRO A 1 114 ? -8.500  15.375  -1.083  1.00 92.17 114 A 1 
ATOM   904  O O   . PRO A 1 114 ? -8.640  14.708  -0.060  1.00 91.04 114 A 1 
ATOM   905  C CB  . PRO A 1 114 ? -9.078  17.806  -0.886  1.00 89.49 114 A 1 
ATOM   906  C CG  . PRO A 1 114 ? -10.337 18.460  -0.428  1.00 87.15 114 A 1 
ATOM   907  C CD  . PRO A 1 114 ? -11.172 17.324  0.089   1.00 89.40 114 A 1 
ATOM   908  N N   . ALA A 1 115 ? -7.485  15.217  -1.911  1.00 92.13 115 A 1 
ATOM   909  C CA  . ALA A 1 115 ? -6.461  14.202  -1.688  1.00 92.60 115 A 1 
ATOM   910  C C   . ALA A 1 115 ? -5.809  14.349  -0.314  1.00 93.50 115 A 1 
ATOM   911  O O   . ALA A 1 115 ? -5.601  15.461  0.166   1.00 92.55 115 A 1 
ATOM   912  C CB  . ALA A 1 115 ? -5.402  14.271  -2.776  1.00 91.53 115 A 1 
ATOM   913  N N   . ASN A 1 116 ? -5.507  13.212  0.323   1.00 94.50 116 A 1 
ATOM   914  C CA  . ASN A 1 116 ? -4.830  13.148  1.613   1.00 94.94 116 A 1 
ATOM   915  C C   . ASN A 1 116 ? -5.683  13.513  2.829   1.00 95.23 116 A 1 
ATOM   916  O O   . ASN A 1 116 ? -5.336  13.156  3.954   1.00 94.21 116 A 1 
ATOM   917  C CB  . ASN A 1 116 ? -3.559  14.015  1.625   1.00 94.67 116 A 1 
ATOM   918  C CG  . ASN A 1 116 ? -2.649  13.742  0.446   1.00 94.33 116 A 1 
ATOM   919  O OD1 . ASN A 1 116 ? -2.473  12.601  0.035   1.00 90.54 116 A 1 
ATOM   920  N ND2 . ASN A 1 116 ? -2.063  14.797  -0.104  1.00 90.18 116 A 1 
ATOM   921  N N   . GLN A 1 117 ? -6.776  14.222  2.613   1.00 94.79 117 A 1 
ATOM   922  C CA  . GLN A 1 117 ? -7.594  14.714  3.721   1.00 94.23 117 A 1 
ATOM   923  C C   . GLN A 1 117 ? -8.653  13.696  4.126   1.00 93.86 117 A 1 
ATOM   924  O O   . GLN A 1 117 ? -9.803  13.747  3.686   1.00 91.81 117 A 1 
ATOM   925  C CB  . GLN A 1 117 ? -8.250  16.046  3.336   1.00 93.69 117 A 1 
ATOM   926  C CG  . GLN A 1 117 ? -7.282  17.056  2.720   1.00 92.59 117 A 1 
ATOM   927  C CD  . GLN A 1 117 ? -6.027  17.254  3.549   1.00 92.60 117 A 1 
ATOM   928  O OE1 . GLN A 1 117 ? -6.090  17.472  4.760   1.00 87.90 117 A 1 
ATOM   929  N NE2 . GLN A 1 117 ? -4.871  17.156  2.898   1.00 86.65 117 A 1 
ATOM   930  N N   . MET A 1 118 ? -8.262  12.775  4.999   1.00 93.46 118 A 1 
ATOM   931  C CA  . MET A 1 118 ? -9.121  11.655  5.365   1.00 92.96 118 A 1 
ATOM   932  C C   . MET A 1 118 ? -9.362  11.552  6.871   1.00 91.88 118 A 1 
ATOM   933  O O   . MET A 1 118 ? -8.459  11.185  7.620   1.00 86.43 118 A 1 
ATOM   934  C CB  . MET A 1 118 ? -8.506  10.356  4.844   1.00 91.22 118 A 1 
ATOM   935  C CG  . MET A 1 118 ? -9.396  9.138   4.924   1.00 86.45 118 A 1 
ATOM   936  S SD  . MET A 1 118 ? -8.624  7.654   4.233   1.00 88.46 118 A 1 
ATOM   937  C CE  . MET A 1 118 ? -8.615  8.050   2.486   1.00 83.84 118 A 1 
ATOM   938  N N   . ALA A 1 119 ? -10.567 11.895  7.294   1.00 89.96 119 A 1 
ATOM   939  C CA  . ALA A 1 119 ? -10.983 11.774  8.694   1.00 88.14 119 A 1 
ATOM   940  C C   . ALA A 1 119 ? -12.443 12.218  8.860   1.00 86.89 119 A 1 
ATOM   941  O O   . ALA A 1 119 ? -13.323 11.741  8.154   1.00 77.69 119 A 1 
ATOM   942  C CB  . ALA A 1 119 ? -10.066 12.571  9.610   1.00 82.69 119 A 1 
ATOM   943  N N   . ILE A 1 120 ? -12.675 13.143  9.788   1.00 80.14 120 A 1 
ATOM   944  C CA  . ILE A 1 120 ? -14.031 13.607  10.083  1.00 75.95 120 A 1 
ATOM   945  C C   . ILE A 1 120 ? -14.735 14.239  8.890   1.00 76.46 120 A 1 
ATOM   946  O O   . ILE A 1 120 ? -15.872 13.884  8.565   1.00 69.17 120 A 1 
ATOM   947  C CB  . ILE A 1 120 ? -14.028 14.607  11.260  1.00 69.15 120 A 1 
ATOM   948  C CG1 . ILE A 1 120 ? -13.474 13.952  12.519  1.00 61.62 120 A 1 
ATOM   949  C CG2 . ILE A 1 120 ? -15.438 15.141  11.510  1.00 60.24 120 A 1 
ATOM   950  C CD1 . ILE A 1 120 ? -13.309 14.903  13.693  1.00 55.09 120 A 1 
ATOM   951  N N   . ASN A 1 121 ? -14.060 15.171  8.228   1.00 75.82 121 A 1 
ATOM   952  C CA  . ASN A 1 121 ? -14.670 15.887  7.111   1.00 72.91 121 A 1 
ATOM   953  C C   . ASN A 1 121 ? -14.755 15.059  5.828   1.00 75.58 121 A 1 
ATOM   954  O O   . ASN A 1 121 ? -15.287 15.519  4.822   1.00 70.39 121 A 1 
ATOM   955  C CB  . ASN A 1 121 ? -13.914 17.193  6.839   1.00 67.88 121 A 1 
ATOM   956  C CG  . ASN A 1 121 ? -14.057 18.190  7.968   1.00 60.51 121 A 1 
ATOM   957  O OD1 . ASN A 1 121 ? -15.006 18.136  8.746   1.00 54.78 121 A 1 
ATOM   958  N ND2 . ASN A 1 121 ? -13.109 19.110  8.062   1.00 53.99 121 A 1 
ATOM   959  N N   . SER A 1 122 ? -14.218 13.843  5.867   1.00 77.89 122 A 1 
ATOM   960  C CA  . SER A 1 122 ? -14.266 12.959  4.708   1.00 75.68 122 A 1 
ATOM   961  C C   . SER A 1 122 ? -14.874 11.600  5.070   1.00 79.71 122 A 1 
ATOM   962  O O   . SER A 1 122 ? -14.561 10.578  4.456   1.00 75.37 122 A 1 
ATOM   963  C CB  . SER A 1 122 ? -12.865 12.770  4.131   1.00 68.58 122 A 1 
ATOM   964  O OG  . SER A 1 122 ? -11.966 12.288  5.112   1.00 63.88 122 A 1 
ATOM   965  N N   . GLN A 1 123 ? -15.755 11.595  6.067   1.00 86.23 123 A 1 
ATOM   966  C CA  . GLN A 1 123 ? -16.400 10.367  6.528   1.00 87.36 123 A 1 
ATOM   967  C C   . GLN A 1 123 ? -17.122 9.656   5.390   1.00 90.61 123 A 1 
ATOM   968  O O   . GLN A 1 123 ? -17.280 8.434   5.404   1.00 89.00 123 A 1 
ATOM   969  C CB  . GLN A 1 123 ? -17.395 10.687  7.644   1.00 82.70 123 A 1 
ATOM   970  C CG  . GLN A 1 123 ? -17.937 9.463   8.386   1.00 72.85 123 A 1 
ATOM   971  C CD  . GLN A 1 123 ? -16.877 8.798   9.235   1.00 66.56 123 A 1 
ATOM   972  O OE1 . GLN A 1 123 ? -15.958 9.452   9.743   1.00 60.94 123 A 1 
ATOM   973  N NE2 . GLN A 1 123 ? -16.995 7.485   9.412   1.00 57.49 123 A 1 
ATOM   974  N N   . TRP A 1 124 ? -17.544 10.426  4.390   1.00 91.32 124 A 1 
ATOM   975  C CA  . TRP A 1 124 ? -18.249 9.879   3.238   1.00 92.46 124 A 1 
ATOM   976  C C   . TRP A 1 124 ? -17.450 8.794   2.520   1.00 94.20 124 A 1 
ATOM   977  O O   . TRP A 1 124 ? -18.036 7.849   1.988   1.00 93.59 124 A 1 
ATOM   978  C CB  . TRP A 1 124 ? -18.592 11.003  2.242   1.00 90.13 124 A 1 
ATOM   979  C CG  . TRP A 1 124 ? -17.375 11.614  1.603   1.00 86.17 124 A 1 
ATOM   980  C CD1 . TRP A 1 124 ? -16.685 12.702  2.029   1.00 80.78 124 A 1 
ATOM   981  C CD2 . TRP A 1 124 ? -16.707 11.149  0.421   1.00 85.81 124 A 1 
ATOM   982  N NE1 . TRP A 1 124 ? -15.621 12.948  1.199   1.00 77.16 124 A 1 
ATOM   983  C CE2 . TRP A 1 124 ? -15.604 12.004  0.200   1.00 81.93 124 A 1 
ATOM   984  C CE3 . TRP A 1 124 ? -16.932 10.094  -0.481  1.00 77.93 124 A 1 
ATOM   985  C CZ2 . TRP A 1 124 ? -14.735 11.840  -0.878  1.00 78.07 124 A 1 
ATOM   986  C CZ3 . TRP A 1 124 ? -16.054 9.927   -1.553  1.00 77.72 124 A 1 
ATOM   987  C CH2 . TRP A 1 124 ? -14.973 10.788  -1.740  1.00 76.87 124 A 1 
ATOM   988  N N   . ILE A 1 125 ? -16.137 8.922   2.505   1.00 93.73 125 A 1 
ATOM   989  C CA  . ILE A 1 125 ? -15.313 7.970   1.758   1.00 94.93 125 A 1 
ATOM   990  C C   . ILE A 1 125 ? -15.349 6.574   2.381   1.00 96.08 125 A 1 
ATOM   991  O O   . ILE A 1 125 ? -15.309 5.571   1.665   1.00 96.22 125 A 1 
ATOM   992  C CB  . ILE A 1 125 ? -13.843 8.451   1.616   1.00 93.94 125 A 1 
ATOM   993  C CG1 . ILE A 1 125 ? -13.108 7.571   0.596   1.00 90.58 125 A 1 
ATOM   994  C CG2 . ILE A 1 125 ? -13.112 8.433   2.963   1.00 90.48 125 A 1 
ATOM   995  C CD1 . ILE A 1 125 ? -13.717 7.570   -0.783  1.00 86.44 125 A 1 
ATOM   996  N N   . PHE A 1 126 ? -15.428 6.503   3.710   1.00 96.04 126 A 1 
ATOM   997  C CA  . PHE A 1 126 ? -15.481 5.215   4.377   1.00 96.45 126 A 1 
ATOM   998  C C   . PHE A 1 126 ? -16.822 4.519   4.100   1.00 96.94 126 A 1 
ATOM   999  O O   . PHE A 1 126 ? -16.861 3.312   3.862   1.00 96.58 126 A 1 
ATOM   1000 C CB  . PHE A 1 126 ? -15.276 5.373   5.887   1.00 96.23 126 A 1 
ATOM   1001 C CG  . PHE A 1 126 ? -14.016 6.108   6.250   1.00 96.41 126 A 1 
ATOM   1002 C CD1 . PHE A 1 126 ? -12.797 5.766   5.672   1.00 94.78 126 A 1 
ATOM   1003 C CD2 . PHE A 1 126 ? -14.041 7.138   7.182   1.00 94.62 126 A 1 
ATOM   1004 C CE1 . PHE A 1 126 ? -11.638 6.446   6.000   1.00 93.91 126 A 1 
ATOM   1005 C CE2 . PHE A 1 126 ? -12.891 7.820   7.519   1.00 93.70 126 A 1 
ATOM   1006 C CZ  . PHE A 1 126 ? -11.675 7.480   6.933   1.00 94.77 126 A 1 
ATOM   1007 N N   . GLN A 1 127 ? -17.891 5.290   4.123   1.00 96.41 127 A 1 
ATOM   1008 C CA  . GLN A 1 127 ? -19.219 4.765   3.827   1.00 96.48 127 A 1 
ATOM   1009 C C   . GLN A 1 127 ? -19.294 4.295   2.373   1.00 97.14 127 A 1 
ATOM   1010 O O   . GLN A 1 127 ? -19.737 3.178   2.090   1.00 96.87 127 A 1 
ATOM   1011 C CB  . GLN A 1 127 ? -20.282 5.837   4.074   1.00 95.33 127 A 1 
ATOM   1012 C CG  . GLN A 1 127 ? -20.434 6.260   5.534   1.00 84.81 127 A 1 
ATOM   1013 C CD  . GLN A 1 127 ? -21.136 5.208   6.377   1.00 78.46 127 A 1 
ATOM   1014 O OE1 . GLN A 1 127 ? -21.992 4.477   5.890   1.00 70.88 127 A 1 
ATOM   1015 N NE2 . GLN A 1 127 ? -20.787 5.153   7.661   1.00 66.52 127 A 1 
ATOM   1016 N N   . PHE A 1 128 ? -18.849 5.154   1.466   1.00 96.86 128 A 1 
ATOM   1017 C CA  . PHE A 1 128 ? -18.911 4.852   0.042   1.00 97.15 128 A 1 
ATOM   1018 C C   . PHE A 1 128 ? -18.039 3.655   -0.333  1.00 97.66 128 A 1 
ATOM   1019 O O   . PHE A 1 128 ? -18.483 2.739   -1.025  1.00 97.47 128 A 1 
ATOM   1020 C CB  . PHE A 1 128 ? -18.501 6.073   -0.784  1.00 96.99 128 A 1 
ATOM   1021 C CG  . PHE A 1 128 ? -18.643 5.881   -2.270  1.00 97.02 128 A 1 
ATOM   1022 C CD1 . PHE A 1 128 ? -19.876 6.016   -2.886  1.00 96.22 128 A 1 
ATOM   1023 C CD2 . PHE A 1 128 ? -17.543 5.557   -3.048  1.00 96.08 128 A 1 
ATOM   1024 C CE1 . PHE A 1 128 ? -20.015 5.825   -4.250  1.00 95.31 128 A 1 
ATOM   1025 C CE2 . PHE A 1 128 ? -17.673 5.367   -4.421  1.00 95.37 128 A 1 
ATOM   1026 C CZ  . PHE A 1 128 ? -18.911 5.503   -5.022  1.00 95.63 128 A 1 
ATOM   1027 N N   . ALA A 1 129 ? -16.783 3.667   0.116   1.00 97.25 129 A 1 
ATOM   1028 C CA  . ALA A 1 129 ? -15.857 2.588   -0.202  1.00 97.51 129 A 1 
ATOM   1029 C C   . ALA A 1 129 ? -16.307 1.260   0.396   1.00 98.07 129 A 1 
ATOM   1030 O O   . ALA A 1 129 ? -16.162 0.210   -0.232  1.00 98.06 129 A 1 
ATOM   1031 C CB  . ALA A 1 129 ? -14.449 2.939   0.270   1.00 97.32 129 A 1 
ATOM   1032 N N   . ALA A 1 130 ? -16.847 1.299   1.608   1.00 97.83 130 A 1 
ATOM   1033 C CA  . ALA A 1 130 ? -17.345 0.087   2.246   1.00 98.08 130 A 1 
ATOM   1034 C C   . ALA A 1 130 ? -18.467 -0.529  1.415   1.00 98.20 130 A 1 
ATOM   1035 O O   . ALA A 1 130 ? -18.541 -1.751  1.267   1.00 98.16 130 A 1 
ATOM   1036 C CB  . ALA A 1 130 ? -17.846 0.389   3.656   1.00 97.77 130 A 1 
ATOM   1037 N N   . GLU A 1 131 ? -19.341 0.316   0.868   1.00 98.27 131 A 1 
ATOM   1038 C CA  . GLU A 1 131 ? -20.440 -0.151  0.029   1.00 98.19 131 A 1 
ATOM   1039 C C   . GLU A 1 131 ? -19.924 -0.748  -1.275  1.00 98.37 131 A 1 
ATOM   1040 O O   . GLU A 1 131 ? -20.433 -1.754  -1.753  1.00 98.08 131 A 1 
ATOM   1041 C CB  . GLU A 1 131 ? -21.408 1.003   -0.264  1.00 97.42 131 A 1 
ATOM   1042 C CG  . GLU A 1 131 ? -22.172 1.483   0.961   1.00 87.13 131 A 1 
ATOM   1043 C CD  . GLU A 1 131 ? -23.011 2.724   0.691   1.00 80.99 131 A 1 
ATOM   1044 O OE1 . GLU A 1 131 ? -22.940 3.266   -0.435  1.00 76.28 131 A 1 
ATOM   1045 O OE2 . GLU A 1 131 ? -23.733 3.160   1.613   1.00 76.47 131 A 1 
ATOM   1046 N N   . GLN A 1 132 ? -18.898 -0.132  -1.851  1.00 98.31 132 A 1 
ATOM   1047 C CA  . GLN A 1 132 ? -18.317 -0.631  -3.095  1.00 98.37 132 A 1 
ATOM   1048 C C   . GLN A 1 132 ? -17.546 -1.930  -2.880  1.00 98.41 132 A 1 
ATOM   1049 O O   . GLN A 1 132 ? -17.658 -2.870  -3.665  1.00 98.18 132 A 1 
ATOM   1050 C CB  . GLN A 1 132 ? -17.406 0.426   -3.731  1.00 98.17 132 A 1 
ATOM   1051 C CG  . GLN A 1 132 ? -18.129 1.693   -4.171  1.00 96.57 132 A 1 
ATOM   1052 C CD  . GLN A 1 132 ? -19.251 1.411   -5.150  1.00 95.59 132 A 1 
ATOM   1053 O OE1 . GLN A 1 132 ? -19.083 0.647   -6.091  1.00 88.17 132 A 1 
ATOM   1054 N NE2 . GLN A 1 132 ? -20.405 2.019   -4.929  1.00 86.67 132 A 1 
ATOM   1055 N N   . PHE A 1 133 ? -16.751 -1.991  -1.802  1.00 98.57 133 A 1 
ATOM   1056 C CA  . PHE A 1 133 ? -15.945 -3.171  -1.495  1.00 98.57 133 A 1 
ATOM   1057 C C   . PHE A 1 133 ? -16.741 -4.285  -0.808  1.00 98.67 133 A 1 
ATOM   1058 O O   . PHE A 1 133 ? -16.198 -5.360  -0.543  1.00 98.31 133 A 1 
ATOM   1059 C CB  . PHE A 1 133 ? -14.757 -2.790  -0.598  1.00 98.49 133 A 1 
ATOM   1060 C CG  . PHE A 1 133 ? -13.736 -1.891  -1.254  1.00 98.44 133 A 1 
ATOM   1061 C CD1 . PHE A 1 133 ? -13.458 -1.992  -2.611  1.00 97.70 133 A 1 
ATOM   1062 C CD2 . PHE A 1 133 ? -13.030 -0.963  -0.499  1.00 97.46 133 A 1 
ATOM   1063 C CE1 . PHE A 1 133 ? -12.502 -1.176  -3.205  1.00 96.93 133 A 1 
ATOM   1064 C CE2 . PHE A 1 133 ? -12.076 -0.150  -1.078  1.00 96.81 133 A 1 
ATOM   1065 C CZ  . PHE A 1 133 ? -11.805 -0.251  -2.436  1.00 97.23 133 A 1 
ATOM   1066 N N   . ALA A 1 134 ? -18.017 -4.035  -0.515  1.00 98.63 134 A 1 
ATOM   1067 C CA  . ALA A 1 134 ? -18.859 -4.974  0.207   1.00 98.51 134 A 1 
ATOM   1068 C C   . ALA A 1 134 ? -18.805 -6.429  -0.285  1.00 98.58 134 A 1 
ATOM   1069 O O   . ALA A 1 134 ? -18.791 -7.345  0.537   1.00 98.13 134 A 1 
ATOM   1070 C CB  . ALA A 1 134 ? -20.305 -4.479  0.213   1.00 98.16 134 A 1 
ATOM   1071 N N   . PRO A 1 135 ? -18.772 -6.664  -1.601  1.00 98.42 135 A 1 
ATOM   1072 C CA  . PRO A 1 135 ? -18.704 -8.049  -2.094  1.00 98.17 135 A 1 
ATOM   1073 C C   . PRO A 1 135 ? -17.494 -8.828  -1.583  1.00 98.26 135 A 1 
ATOM   1074 O O   . PRO A 1 135 ? -17.518 -10.065 -1.578  1.00 97.56 135 A 1 
ATOM   1075 C CB  . PRO A 1 135 ? -18.642 -7.879  -3.615  1.00 97.44 135 A 1 
ATOM   1076 C CG  . PRO A 1 135 ? -19.348 -6.586  -3.856  1.00 95.66 135 A 1 
ATOM   1077 C CD  . PRO A 1 135 ? -18.906 -5.711  -2.716  1.00 97.75 135 A 1 
ATOM   1078 N N   . PHE A 1 136 ? -16.440 -8.131  -1.155  1.00 98.67 136 A 1 
ATOM   1079 C CA  . PHE A 1 136 ? -15.218 -8.775  -0.691  1.00 98.68 136 A 1 
ATOM   1080 C C   . PHE A 1 136 ? -15.110 -8.837  0.836   1.00 98.53 136 A 1 
ATOM   1081 O O   . PHE A 1 136 ? -14.207 -9.488  1.368   1.00 98.14 136 A 1 
ATOM   1082 C CB  . PHE A 1 136 ? -13.993 -8.038  -1.242  1.00 98.51 136 A 1 
ATOM   1083 C CG  . PHE A 1 136 ? -14.082 -7.683  -2.702  1.00 98.49 136 A 1 
ATOM   1084 C CD1 . PHE A 1 136 ? -14.159 -8.675  -3.664  1.00 97.95 136 A 1 
ATOM   1085 C CD2 . PHE A 1 136 ? -14.099 -6.359  -3.099  1.00 97.93 136 A 1 
ATOM   1086 C CE1 . PHE A 1 136 ? -14.253 -8.349  -5.013  1.00 97.35 136 A 1 
ATOM   1087 C CE2 . PHE A 1 136 ? -14.184 -6.021  -4.448  1.00 97.33 136 A 1 
ATOM   1088 C CZ  . PHE A 1 136 ? -14.261 -7.022  -5.406  1.00 97.55 136 A 1 
ATOM   1089 N N   . LEU A 1 137 ? -16.003 -8.161  1.524   1.00 98.64 137 A 1 
ATOM   1090 C CA  . LEU A 1 137 ? -15.900 -8.008  2.973   1.00 98.57 137 A 1 
ATOM   1091 C C   . LEU A 1 137 ? -16.968 -8.775  3.754   1.00 98.49 137 A 1 
ATOM   1092 O O   . LEU A 1 137 ? -18.094 -8.948  3.291   1.00 97.93 137 A 1 
ATOM   1093 C CB  . LEU A 1 137 ? -15.981 -6.527  3.346   1.00 98.48 137 A 1 
ATOM   1094 C CG  . LEU A 1 137 ? -14.963 -5.584  2.692   1.00 98.20 137 A 1 
ATOM   1095 C CD1 . LEU A 1 137 ? -15.282 -4.140  3.053   1.00 97.75 137 A 1 
ATOM   1096 C CD2 . LEU A 1 137 ? -13.552 -5.942  3.127   1.00 97.53 137 A 1 
ATOM   1097 N N   . SER A 1 138 ? -16.595 -9.210  4.961   1.00 98.51 138 A 1 
ATOM   1098 C CA  . SER A 1 138 ? -17.555 -9.809  5.877   1.00 98.36 138 A 1 
ATOM   1099 C C   . SER A 1 138 ? -18.398 -8.675  6.458   1.00 98.49 138 A 1 
ATOM   1100 O O   . SER A 1 138 ? -18.027 -7.506  6.361   1.00 98.11 138 A 1 
ATOM   1101 C CB  . SER A 1 138 ? -16.832 -10.547 7.004   1.00 97.81 138 A 1 
ATOM   1102 O OG  . SER A 1 138 ? -16.101 -9.649  7.807   1.00 96.17 138 A 1 
ATOM   1103 N N   . GLN A 1 139 ? -19.524 -9.018  7.079   1.00 98.27 139 A 1 
ATOM   1104 C CA  . GLN A 1 139 ? -20.399 -8.007  7.667   1.00 98.08 139 A 1 
ATOM   1105 C C   . GLN A 1 139 ? -19.671 -7.181  8.727   1.00 98.10 139 A 1 
ATOM   1106 O O   . GLN A 1 139 ? -19.813 -5.959  8.781   1.00 97.66 139 A 1 
ATOM   1107 C CB  . GLN A 1 139 ? -21.638 -8.660  8.274   1.00 97.62 139 A 1 
ATOM   1108 C CG  . GLN A 1 139 ? -22.666 -9.104  7.242   1.00 88.90 139 A 1 
ATOM   1109 C CD  . GLN A 1 139 ? -23.228 -7.942  6.447   1.00 83.44 139 A 1 
ATOM   1110 O OE1 . GLN A 1 139 ? -23.378 -6.837  6.959   1.00 77.22 139 A 1 
ATOM   1111 N NE2 . GLN A 1 139 ? -23.548 -8.184  5.189   1.00 73.57 139 A 1 
ATOM   1112 N N   . ASN A 1 140 ? -18.887 -7.853  9.574   1.00 98.00 140 A 1 
ATOM   1113 C CA  . ASN A 1 140 ? -18.131 -7.148  10.599  1.00 97.85 140 A 1 
ATOM   1114 C C   . ASN A 1 140 ? -17.086 -6.219  9.984   1.00 98.24 140 A 1 
ATOM   1115 O O   . ASN A 1 140 ? -16.861 -5.106  10.475  1.00 97.82 140 A 1 
ATOM   1116 C CB  . ASN A 1 140 ? -17.444 -8.141  11.543  1.00 96.74 140 A 1 
ATOM   1117 C CG  . ASN A 1 140 ? -18.427 -8.853  12.447  1.00 83.08 140 A 1 
ATOM   1118 O OD1 . ASN A 1 140 ? -19.524 -8.369  12.703  1.00 71.44 140 A 1 
ATOM   1119 N ND2 . ASN A 1 140 ? -18.030 -10.024 12.943  1.00 71.90 140 A 1 
ATOM   1120 N N   . ALA A 1 141 ? -16.446 -6.667  8.906   1.00 98.38 141 A 1 
ATOM   1121 C CA  . ALA A 1 141 ? -15.451 -5.859  8.215   1.00 98.54 141 A 1 
ATOM   1122 C C   . ALA A 1 141 ? -16.093 -4.614  7.593   1.00 98.60 141 A 1 
ATOM   1123 O O   . ALA A 1 141 ? -15.501 -3.537  7.613   1.00 98.43 141 A 1 
ATOM   1124 C CB  . ALA A 1 141 ? -14.739 -6.683  7.149   1.00 98.59 141 A 1 
ATOM   1125 N N   . ILE A 1 142 ? -17.286 -4.778  7.049   1.00 98.57 142 A 1 
ATOM   1126 C CA  . ILE A 1 142 ? -18.012 -3.656  6.457   1.00 98.41 142 A 1 
ATOM   1127 C C   . ILE A 1 142 ? -18.296 -2.576  7.500   1.00 98.29 142 A 1 
ATOM   1128 O O   . ILE A 1 142 ? -18.066 -1.398  7.263   1.00 97.80 142 A 1 
ATOM   1129 C CB  . ILE A 1 142 ? -19.344 -4.126  5.819   1.00 98.41 142 A 1 
ATOM   1130 C CG1 . ILE A 1 142 ? -19.060 -4.980  4.581   1.00 97.60 142 A 1 
ATOM   1131 C CG2 . ILE A 1 142 ? -20.214 -2.924  5.441   1.00 97.59 142 A 1 
ATOM   1132 C CD1 . ILE A 1 142 ? -20.291 -5.642  3.984   1.00 95.52 142 A 1 
ATOM   1133 N N   . GLU A 1 143 ? -18.795 -2.992  8.660   1.00 98.08 143 A 1 
ATOM   1134 C CA  . GLU A 1 143 ? -19.115 -2.045  9.723   1.00 97.64 143 A 1 
ATOM   1135 C C   . GLU A 1 143 ? -17.864 -1.330  10.228  1.00 97.53 143 A 1 
ATOM   1136 O O   . GLU A 1 143 ? -17.895 -0.124  10.498  1.00 96.92 143 A 1 
ATOM   1137 C CB  . GLU A 1 143 ? -19.820 -2.758  10.876  1.00 97.30 143 A 1 
ATOM   1138 C CG  . GLU A 1 143 ? -21.197 -3.310  10.510  1.00 91.03 143 A 1 
ATOM   1139 C CD  . GLU A 1 143 ? -22.111 -2.230  9.952   1.00 84.77 143 A 1 
ATOM   1140 O OE1 . GLU A 1 143 ? -22.169 -1.134  10.550  1.00 77.65 143 A 1 
ATOM   1141 O OE2 . GLU A 1 143 ? -22.766 -2.476  8.921   1.00 78.37 143 A 1 
ATOM   1142 N N   . SER A 1 144 ? -16.773 -2.062  10.351  1.00 97.67 144 A 1 
ATOM   1143 C CA  . SER A 1 144 ? -15.516 -1.471  10.800  1.00 97.79 144 A 1 
ATOM   1144 C C   . SER A 1 144 ? -14.970 -0.500  9.749   1.00 97.50 144 A 1 
ATOM   1145 O O   . SER A 1 144 ? -14.501 0.591   10.082  1.00 97.22 144 A 1 
ATOM   1146 C CB  . SER A 1 144 ? -14.492 -2.570  11.091  1.00 97.73 144 A 1 
ATOM   1147 O OG  . SER A 1 144 ? -13.310 -2.032  11.664  1.00 92.24 144 A 1 
ATOM   1148 N N   . PHE A 1 145 ? -15.052 -0.894  8.494   1.00 98.07 145 A 1 
ATOM   1149 C CA  . PHE A 1 145 ? -14.590 -0.060  7.381   1.00 98.08 145 A 1 
ATOM   1150 C C   . PHE A 1 145 ? -15.347 1.267   7.355   1.00 97.66 145 A 1 
ATOM   1151 O O   . PHE A 1 145 ? -14.759 2.333   7.144   1.00 97.07 145 A 1 
ATOM   1152 C CB  . PHE A 1 145 ? -14.760 -0.803  6.057   1.00 97.97 145 A 1 
ATOM   1153 C CG  . PHE A 1 145 ? -13.896 -0.273  4.930   1.00 98.12 145 A 1 
ATOM   1154 C CD1 . PHE A 1 145 ? -14.049 1.017   4.460   1.00 97.50 145 A 1 
ATOM   1155 C CD2 . PHE A 1 145 ? -12.933 -1.082  4.338   1.00 97.33 145 A 1 
ATOM   1156 C CE1 . PHE A 1 145 ? -13.254 1.505   3.428   1.00 96.86 145 A 1 
ATOM   1157 C CE2 . PHE A 1 145 ? -12.137 -0.605  3.312   1.00 96.75 145 A 1 
ATOM   1158 C CZ  . PHE A 1 145 ? -12.291 0.695   2.849   1.00 97.35 145 A 1 
ATOM   1159 N N   . LYS A 1 146 ? -16.663 1.196   7.577   1.00 97.59 146 A 1 
ATOM   1160 C CA  . LYS A 1 146 ? -17.503 2.388   7.567   1.00 97.01 146 A 1 
ATOM   1161 C C   . LYS A 1 146 ? -17.091 3.398   8.639   1.00 96.47 146 A 1 
ATOM   1162 O O   . LYS A 1 146 ? -17.300 4.598   8.480   1.00 95.82 146 A 1 
ATOM   1163 C CB  . LYS A 1 146 ? -18.975 2.013   7.769   1.00 96.85 146 A 1 
ATOM   1164 C CG  . LYS A 1 146 ? -19.631 1.388   6.543   1.00 94.85 146 A 1 
ATOM   1165 C CD  . LYS A 1 146 ? -21.098 1.074   6.807   1.00 92.78 146 A 1 
ATOM   1166 C CE  . LYS A 1 146 ? -21.778 0.519   5.565   1.00 87.71 146 A 1 
ATOM   1167 N NZ  . LYS A 1 146 ? -23.207 0.179   5.823   1.00 82.38 146 A 1 
ATOM   1168 N N   . HIS A 1 147 ? -16.498 2.898   9.719   1.00 96.31 147 A 1 
ATOM   1169 C CA  . HIS A 1 147 ? -16.082 3.774   10.807  1.00 96.01 147 A 1 
ATOM   1170 C C   . HIS A 1 147 ? -14.811 4.557   10.467  1.00 96.06 147 A 1 
ATOM   1171 O O   . HIS A 1 147 ? -14.761 5.773   10.643  1.00 95.05 147 A 1 
ATOM   1172 C CB  . HIS A 1 147 ? -15.862 2.970   12.090  1.00 95.31 147 A 1 
ATOM   1173 C CG  . HIS A 1 147 ? -15.402 3.808   13.243  1.00 88.94 147 A 1 
ATOM   1174 N ND1 . HIS A 1 147 ? -16.206 4.757   13.840  1.00 77.68 147 A 1 
ATOM   1175 C CD2 . HIS A 1 147 ? -14.224 3.855   13.908  1.00 78.05 147 A 1 
ATOM   1176 C CE1 . HIS A 1 147 ? -15.542 5.349   14.819  1.00 78.42 147 A 1 
ATOM   1177 N NE2 . HIS A 1 147 ? -14.335 4.818   14.878  1.00 80.02 147 A 1 
ATOM   1178 N N   . GLY A 1 148 ? -13.784 3.852   9.963   1.00 96.81 148 A 1 
ATOM   1179 C CA  . GLY A 1 148 ? -12.514 4.520   9.706   1.00 96.93 148 A 1 
ATOM   1180 C C   . GLY A 1 148 ? -11.639 3.941   8.608   1.00 97.54 148 A 1 
ATOM   1181 O O   . GLY A 1 148 ? -10.500 4.359   8.449   1.00 97.22 148 A 1 
ATOM   1182 N N   . GLY A 1 149 ? -12.161 2.978   7.856   1.00 97.44 149 A 1 
ATOM   1183 C CA  . GLY A 1 149 ? -11.397 2.394   6.764   1.00 97.67 149 A 1 
ATOM   1184 C C   . GLY A 1 149 ? -10.450 1.278   7.186   1.00 98.17 149 A 1 
ATOM   1185 O O   . GLY A 1 149 ? -9.610  0.839   6.396   1.00 97.94 149 A 1 
ATOM   1186 N N   . TYR A 1 150 ? -10.573 0.814   8.422   1.00 98.12 150 A 1 
ATOM   1187 C CA  . TYR A 1 150 ? -9.766  -0.293  8.926   1.00 98.22 150 A 1 
ATOM   1188 C C   . TYR A 1 150 ? -10.668 -1.458  9.341   1.00 98.42 150 A 1 
ATOM   1189 O O   . TYR A 1 150 ? -11.832 -1.253  9.683   1.00 98.23 150 A 1 
ATOM   1190 C CB  . TYR A 1 150 ? -8.882  0.151   10.097  1.00 98.05 150 A 1 
ATOM   1191 C CG  . TYR A 1 150 ? -9.614  0.823   11.254  1.00 98.06 150 A 1 
ATOM   1192 C CD1 . TYR A 1 150 ? -10.273 0.074   12.218  1.00 97.50 150 A 1 
ATOM   1193 C CD2 . TYR A 1 150 ? -9.601  2.214   11.396  1.00 97.43 150 A 1 
ATOM   1194 C CE1 . TYR A 1 150 ? -10.926 0.685   13.288  1.00 97.04 150 A 1 
ATOM   1195 C CE2 . TYR A 1 150 ? -10.248 2.834   12.461  1.00 97.08 150 A 1 
ATOM   1196 C CZ  . TYR A 1 150 ? -10.907 2.066   13.408  1.00 97.30 150 A 1 
ATOM   1197 O OH  . TYR A 1 150 ? -11.541 2.672   14.466  1.00 96.47 150 A 1 
ATOM   1198 N N   . TYR A 1 151 ? -10.130 -2.675  9.306   1.00 98.67 151 A 1 
ATOM   1199 C CA  . TYR A 1 151 ? -10.937 -3.858  9.599   1.00 98.73 151 A 1 
ATOM   1200 C C   . TYR A 1 151 ? -10.083 -5.120  9.686   1.00 98.89 151 A 1 
ATOM   1201 O O   . TYR A 1 151 ? -8.878  -5.092  9.424   1.00 98.81 151 A 1 
ATOM   1202 C CB  . TYR A 1 151 ? -12.000 -4.045  8.509   1.00 98.67 151 A 1 
ATOM   1203 C CG  . TYR A 1 151 ? -11.410 -4.356  7.145   1.00 98.74 151 A 1 
ATOM   1204 C CD1 . TYR A 1 151 ? -10.987 -3.332  6.287   1.00 98.53 151 A 1 
ATOM   1205 C CD2 . TYR A 1 151 ? -11.266 -5.673  6.712   1.00 98.38 151 A 1 
ATOM   1206 C CE1 . TYR A 1 151 ? -10.443 -3.611  5.046   1.00 98.34 151 A 1 
ATOM   1207 C CE2 . TYR A 1 151 ? -10.720 -5.972  5.462   1.00 98.37 151 A 1 
ATOM   1208 C CZ  . TYR A 1 151 ? -10.313 -4.933  4.636   1.00 98.66 151 A 1 
ATOM   1209 O OH  . TYR A 1 151 ? -9.777  -5.220  3.401   1.00 98.51 151 A 1 
ATOM   1210 N N   . THR A 1 152 ? -10.718 -6.226  10.045  1.00 98.88 152 A 1 
ATOM   1211 C CA  . THR A 1 152 ? -10.065 -7.527  10.063  1.00 98.83 152 A 1 
ATOM   1212 C C   . THR A 1 152 ? -10.974 -8.571  9.411   1.00 98.70 152 A 1 
ATOM   1213 O O   . THR A 1 152 ? -12.203 -8.423  9.413   1.00 98.43 152 A 1 
ATOM   1214 C CB  . THR A 1 152 ? -9.746  -8.023  11.491  1.00 98.45 152 A 1 
ATOM   1215 O OG1 . THR A 1 152 ? -10.956 -8.316  12.190  1.00 95.71 152 A 1 
ATOM   1216 C CG2 . THR A 1 152 ? -8.965  -6.968  12.265  1.00 95.99 152 A 1 
ATOM   1217 N N   . MET A 1 153 ? -10.364 -9.613  8.857   1.00 98.76 153 A 1 
ATOM   1218 C CA  . MET A 1 153 ? -11.079 -10.752 8.303   1.00 98.50 153 A 1 
ATOM   1219 C C   . MET A 1 153 ? -10.204 -11.987 8.432   1.00 98.60 153 A 1 
ATOM   1220 O O   . MET A 1 153 ? -9.002  -11.920 8.173   1.00 98.31 153 A 1 
ATOM   1221 C CB  . MET A 1 153 ? -11.423 -10.557 6.818   1.00 97.53 153 A 1 
ATOM   1222 C CG  . MET A 1 153 ? -12.500 -9.525  6.522   1.00 93.50 153 A 1 
ATOM   1223 S SD  . MET A 1 153 ? -13.163 -9.695  4.848   1.00 95.28 153 A 1 
ATOM   1224 C CE  . MET A 1 153 ? -11.696 -9.427  3.839   1.00 89.32 153 A 1 
ATOM   1225 N N   . PRO A 1 154 ? -10.775 -13.123 8.824   1.00 98.44 154 A 1 
ATOM   1226 C CA  . PRO A 1 154 ? -9.983  -14.344 8.893   1.00 98.27 154 A 1 
ATOM   1227 C C   . PRO A 1 154 ? -9.701  -14.890 7.494   1.00 98.23 154 A 1 
ATOM   1228 O O   . PRO A 1 154 ? -10.567 -14.819 6.615   1.00 97.78 154 A 1 
ATOM   1229 C CB  . PRO A 1 154 ? -10.886 -15.296 9.684   1.00 97.36 154 A 1 
ATOM   1230 C CG  . PRO A 1 154 ? -12.265 -14.840 9.346   1.00 94.45 154 A 1 
ATOM   1231 C CD  . PRO A 1 154 ? -12.160 -13.339 9.277   1.00 97.54 154 A 1 
ATOM   1232 N N   . PHE A 1 155 ? -8.497  -15.403 7.279   1.00 98.07 155 A 1 
ATOM   1233 C CA  . PHE A 1 155 ? -8.185  -16.040 6.005   1.00 97.91 155 A 1 
ATOM   1234 C C   . PHE A 1 155 ? -9.008  -17.325 5.902   1.00 97.56 155 A 1 
ATOM   1235 O O   . PHE A 1 155 ? -9.222  -18.004 6.910   1.00 96.81 155 A 1 
ATOM   1236 C CB  . PHE A 1 155 ? -6.692  -16.365 5.908   1.00 97.97 155 A 1 
ATOM   1237 C CG  . PHE A 1 155 ? -5.825  -15.190 5.533   1.00 98.26 155 A 1 
ATOM   1238 C CD1 . PHE A 1 155 ? -5.610  -14.866 4.196   1.00 97.79 155 A 1 
ATOM   1239 C CD2 . PHE A 1 155 ? -5.234  -14.408 6.512   1.00 97.71 155 A 1 
ATOM   1240 C CE1 . PHE A 1 155 ? -4.812  -13.785 3.848   1.00 97.45 155 A 1 
ATOM   1241 C CE2 . PHE A 1 155 ? -4.436  -13.323 6.168   1.00 97.44 155 A 1 
ATOM   1242 C CZ  . PHE A 1 155 ? -4.225  -13.012 4.839   1.00 97.93 155 A 1 
ATOM   1243 N N   . PRO A 1 156 ? -9.487  -17.680 4.703   1.00 97.25 156 A 1 
ATOM   1244 C CA  . PRO A 1 156 ? -10.274 -18.896 4.500   1.00 96.64 156 A 1 
ATOM   1245 C C   . PRO A 1 156 ? -9.548  -20.157 4.963   1.00 96.38 156 A 1 
ATOM   1246 O O   . PRO A 1 156 ? -8.347  -20.305 4.727   1.00 95.04 156 A 1 
ATOM   1247 C CB  . PRO A 1 156 ? -10.500 -18.913 2.981   1.00 95.50 156 A 1 
ATOM   1248 C CG  . PRO A 1 156 ? -10.470 -17.473 2.607   1.00 93.92 156 A 1 
ATOM   1249 C CD  . PRO A 1 156 ? -9.382  -16.886 3.471   1.00 96.64 156 A 1 
ATOM   1250 N N   . ALA A 1 157 ? -10.267 -21.048 5.608   1.00 93.42 157 A 1 
ATOM   1251 C CA  . ALA A 1 157 ? -9.689  -22.273 6.150   1.00 91.94 157 A 1 
ATOM   1252 C C   . ALA A 1 157 ? -9.167  -23.231 5.082   1.00 92.01 157 A 1 
ATOM   1253 O O   . ALA A 1 157 ? -8.250  -24.006 5.333   1.00 88.72 157 A 1 
ATOM   1254 C CB  . ALA A 1 157 ? -10.709 -22.985 7.039   1.00 88.92 157 A 1 
ATOM   1255 N N   . HIS A 1 158 ? -9.744  -23.178 3.887   1.00 91.45 158 A 1 
ATOM   1256 C CA  . HIS A 1 158 ? -9.375  -24.105 2.817   1.00 91.12 158 A 1 
ATOM   1257 C C   . HIS A 1 158 ? -7.987  -23.840 2.235   1.00 92.32 158 A 1 
ATOM   1258 O O   . HIS A 1 158 ? -7.530  -24.577 1.360   1.00 90.41 158 A 1 
ATOM   1259 C CB  . HIS A 1 158 ? -10.422 -24.089 1.702   1.00 88.33 158 A 1 
ATOM   1260 C CG  . HIS A 1 158 ? -10.449 -22.816 0.908   1.00 83.58 158 A 1 
ATOM   1261 N ND1 . HIS A 1 158 ? -11.386 -21.826 1.111   1.00 73.25 158 A 1 
ATOM   1262 C CD2 . HIS A 1 158 ? -9.662  -22.376 -0.096  1.00 72.35 158 A 1 
ATOM   1263 C CE1 . HIS A 1 158 ? -11.169 -20.834 0.276   1.00 70.74 158 A 1 
ATOM   1264 N NE2 . HIS A 1 158 ? -10.131 -21.135 -0.473  1.00 72.21 158 A 1 
ATOM   1265 N N   . LEU A 1 159 ? -7.308  -22.797 2.710   1.00 94.61 159 A 1 
ATOM   1266 C CA  . LEU A 1 159 ? -5.981  -22.456 2.216   1.00 94.67 159 A 1 
ATOM   1267 C C   . LEU A 1 159 ? -4.863  -23.301 2.828   1.00 93.99 159 A 1 
ATOM   1268 O O   . LEU A 1 159 ? -3.685  -23.108 2.524   1.00 90.46 159 A 1 
ATOM   1269 C CB  . LEU A 1 159 ? -5.697  -20.965 2.448   1.00 94.38 159 A 1 
ATOM   1270 C CG  . LEU A 1 159 ? -6.582  -19.980 1.681   1.00 94.70 159 A 1 
ATOM   1271 C CD1 . LEU A 1 159 ? -6.293  -18.553 2.120   1.00 93.87 159 A 1 
ATOM   1272 C CD2 . LEU A 1 159 ? -6.357  -20.127 0.177   1.00 93.92 159 A 1 
ATOM   1273 N N   . GLY A 1 160 ? -5.226  -24.237 3.699   1.00 93.63 160 A 1 
ATOM   1274 C CA  . GLY A 1 160 ? -4.232  -25.105 4.314   1.00 93.52 160 A 1 
ATOM   1275 C C   . GLY A 1 160 ? -3.530  -24.467 5.500   1.00 94.40 160 A 1 
ATOM   1276 O O   . GLY A 1 160 ? -2.400  -24.827 5.834   1.00 91.27 160 A 1 
ATOM   1277 N N   . ILE A 1 161 ? -4.198  -23.531 6.143   1.00 94.93 161 A 1 
ATOM   1278 C CA  . ILE A 1 161 ? -3.650  -22.822 7.299   1.00 94.95 161 A 1 
ATOM   1279 C C   . ILE A 1 161 ? -3.696  -23.707 8.541   1.00 95.10 161 A 1 
ATOM   1280 O O   . ILE A 1 161 ? -4.731  -24.296 8.851   1.00 92.77 161 A 1 
ATOM   1281 C CB  . ILE A 1 161 ? -4.429  -21.515 7.552   1.00 92.54 161 A 1 
ATOM   1282 C CG1 . ILE A 1 161 ? -4.324  -20.601 6.330   1.00 85.58 161 A 1 
ATOM   1283 C CG2 . ILE A 1 161 ? -3.900  -20.811 8.790   1.00 83.56 161 A 1 
ATOM   1284 C CD1 . ILE A 1 161 ? -5.266  -19.425 6.351   1.00 83.32 161 A 1 
ATOM   1285 N N   . LYS A 1 162 ? -2.560  -23.804 9.250   1.00 94.59 162 A 1 
ATOM   1286 C CA  . LYS A 1 162 ? -2.457  -24.662 10.424  1.00 94.76 162 A 1 
ATOM   1287 C C   . LYS A 1 162 ? -2.703  -23.926 11.735  1.00 94.91 162 A 1 
ATOM   1288 O O   . LYS A 1 162 ? -2.941  -24.545 12.775  1.00 91.87 162 A 1 
ATOM   1289 C CB  . LYS A 1 162 ? -1.071  -25.326 10.464  1.00 93.44 162 A 1 
ATOM   1290 C CG  . LYS A 1 162 ? -0.774  -26.214 9.271   1.00 90.80 162 A 1 
ATOM   1291 C CD  . LYS A 1 162 ? -1.742  -27.393 9.189   1.00 82.88 162 A 1 
ATOM   1292 C CE  . LYS A 1 162 ? -1.391  -28.305 8.029   1.00 77.08 162 A 1 
ATOM   1293 N NZ  . LYS A 1 162 ? -2.310  -29.477 7.942   1.00 67.00 162 A 1 
ATOM   1294 N N   . VAL A 1 163 ? -2.632  -22.602 11.684  1.00 94.90 163 A 1 
ATOM   1295 C CA  . VAL A 1 163 ? -2.892  -21.760 12.845  1.00 95.16 163 A 1 
ATOM   1296 C C   . VAL A 1 163 ? -3.850  -20.655 12.396  1.00 95.90 163 A 1 
ATOM   1297 O O   . VAL A 1 163 ? -3.655  -20.090 11.320  1.00 94.43 163 A 1 
ATOM   1298 C CB  . VAL A 1 163 ? -1.595  -21.115 13.384  1.00 92.56 163 A 1 
ATOM   1299 C CG1 . VAL A 1 163 ? -1.911  -20.174 14.536  1.00 83.23 163 A 1 
ATOM   1300 C CG2 . VAL A 1 163 ? -0.621  -22.197 13.830  1.00 84.04 163 A 1 
ATOM   1301 N N   . PRO A 1 164 ? -4.874  -20.337 13.198  1.00 96.71 164 A 1 
ATOM   1302 C CA  . PRO A 1 164 ? -5.821  -19.282 12.817  1.00 96.82 164 A 1 
ATOM   1303 C C   . PRO A 1 164 ? -5.085  -18.017 12.369  1.00 97.38 164 A 1 
ATOM   1304 O O   . PRO A 1 164 ? -4.337  -17.423 13.144  1.00 96.67 164 A 1 
ATOM   1305 C CB  . PRO A 1 164 ? -6.618  -19.049 14.098  1.00 95.76 164 A 1 
ATOM   1306 C CG  . PRO A 1 164 ? -6.629  -20.390 14.745  1.00 93.78 164 A 1 
ATOM   1307 C CD  . PRO A 1 164 ? -5.244  -20.932 14.499  1.00 96.02 164 A 1 
ATOM   1308 N N   . LEU A 1 165 ? -5.310  -17.630 11.118  1.00 97.86 165 A 1 
ATOM   1309 C CA  . LEU A 1 165 ? -4.623  -16.484 10.532  1.00 98.05 165 A 1 
ATOM   1310 C C   . LEU A 1 165 ? -5.617  -15.425 10.092  1.00 98.21 165 A 1 
ATOM   1311 O O   . LEU A 1 165 ? -6.631  -15.736 9.466   1.00 98.02 165 A 1 
ATOM   1312 C CB  . LEU A 1 165 ? -3.772  -16.942 9.341   1.00 97.87 165 A 1 
ATOM   1313 C CG  . LEU A 1 165 ? -2.928  -15.887 8.634   1.00 97.26 165 A 1 
ATOM   1314 C CD1 . LEU A 1 165 ? -1.870  -15.340 9.572   1.00 96.37 165 A 1 
ATOM   1315 C CD2 . LEU A 1 165 ? -2.276  -16.487 7.387   1.00 96.38 165 A 1 
ATOM   1316 N N   . ASN A 1 166 ? -5.321  -14.167 10.412  1.00 98.47 166 A 1 
ATOM   1317 C CA  . ASN A 1 166 ? -6.219  -13.067 10.108  1.00 98.52 166 A 1 
ATOM   1318 C C   . ASN A 1 166 ? -5.580  -11.986 9.238   1.00 98.79 166 A 1 
ATOM   1319 O O   . ASN A 1 166 ? -4.395  -11.689 9.373   1.00 98.55 166 A 1 
ATOM   1320 C CB  . ASN A 1 166 ? -6.723  -12.424 11.398  1.00 98.47 166 A 1 
ATOM   1321 C CG  . ASN A 1 166 ? -7.474  -13.392 12.280  1.00 98.30 166 A 1 
ATOM   1322 O OD1 . ASN A 1 166 ? -8.677  -13.579 12.123  1.00 93.06 166 A 1 
ATOM   1323 N ND2 . ASN A 1 166 ? -6.770  -14.005 13.218  1.00 92.43 166 A 1 
ATOM   1324 N N   . ALA A 1 167 ? -6.386  -11.406 8.352   1.00 98.66 167 A 1 
ATOM   1325 C CA  . ALA A 1 167 ? -5.964  -10.249 7.578   1.00 98.77 167 A 1 
ATOM   1326 C C   . ALA A 1 167 ? -6.377  -9.021  8.380   1.00 98.86 167 A 1 
ATOM   1327 O O   . ALA A 1 167 ? -7.527  -8.901  8.791   1.00 98.68 167 A 1 
ATOM   1328 C CB  . ALA A 1 167 ? -6.642  -10.243 6.216   1.00 98.54 167 A 1 
ATOM   1329 N N   . VAL A 1 168 ? -5.419  -8.128  8.635   1.00 98.86 168 A 1 
ATOM   1330 C CA  . VAL A 1 168 ? -5.694  -6.900  9.378   1.00 98.85 168 A 1 
ATOM   1331 C C   . VAL A 1 168 ? -5.298  -5.707  8.518   1.00 98.80 168 A 1 
ATOM   1332 O O   . VAL A 1 168 ? -4.148  -5.586  8.112   1.00 98.79 168 A 1 
ATOM   1333 C CB  . VAL A 1 168 ? -4.910  -6.858  10.699  1.00 98.77 168 A 1 
ATOM   1334 C CG1 . VAL A 1 168 ? -5.184  -5.556  11.442  1.00 98.34 168 A 1 
ATOM   1335 C CG2 . VAL A 1 168 ? -5.284  -8.056  11.576  1.00 98.40 168 A 1 
ATOM   1336 N N   . VAL A 1 169 ? -6.258  -4.834  8.243   1.00 98.86 169 A 1 
ATOM   1337 C CA  . VAL A 1 169 ? -6.006  -3.647  7.434   1.00 98.84 169 A 1 
ATOM   1338 C C   . VAL A 1 169 ? -6.033  -2.393  8.296   1.00 98.80 169 A 1 
ATOM   1339 O O   . VAL A 1 169 ? -7.009  -2.136  8.997   1.00 98.61 169 A 1 
ATOM   1340 C CB  . VAL A 1 169 ? -7.043  -3.513  6.303   1.00 98.72 169 A 1 
ATOM   1341 C CG1 . VAL A 1 169 ? -6.898  -2.169  5.592   1.00 97.98 169 A 1 
ATOM   1342 C CG2 . VAL A 1 169 ? -6.874  -4.646  5.304   1.00 98.07 169 A 1 
ATOM   1343 N N   . LEU A 1 170 ? -4.945  -1.622  8.233   1.00 98.77 170 A 1 
ATOM   1344 C CA  . LEU A 1 170 ? -4.862  -0.352  8.939   1.00 98.78 170 A 1 
ATOM   1345 C C   . LEU A 1 170 ? -4.949  0.801   7.946   1.00 98.64 170 A 1 
ATOM   1346 O O   . LEU A 1 170 ? -4.356  0.753   6.877   1.00 98.36 170 A 1 
ATOM   1347 C CB  . LEU A 1 170 ? -3.547  -0.245  9.718   1.00 98.70 170 A 1 
ATOM   1348 C CG  . LEU A 1 170 ? -3.338  -1.231  10.866  1.00 98.30 170 A 1 
ATOM   1349 C CD1 . LEU A 1 170 ? -1.976  -0.990  11.523  1.00 97.77 170 A 1 
ATOM   1350 C CD2 . LEU A 1 170 ? -4.448  -1.084  11.900  1.00 97.55 170 A 1 
ATOM   1351 N N   . ASN A 1 171 ? -5.698  1.840   8.314   1.00 98.52 171 A 1 
ATOM   1352 C CA  . ASN A 1 171 ? -5.802  3.034   7.487   1.00 98.39 171 A 1 
ATOM   1353 C C   . ASN A 1 171 ? -4.743  4.041   7.933   1.00 98.30 171 A 1 
ATOM   1354 O O   . ASN A 1 171 ? -5.001  4.903   8.771   1.00 97.93 171 A 1 
ATOM   1355 C CB  . ASN A 1 171 ? -7.192  3.643   7.597   1.00 97.97 171 A 1 
ATOM   1356 C CG  . ASN A 1 171 ? -7.352  4.883   6.738   1.00 97.77 171 A 1 
ATOM   1357 O OD1 . ASN A 1 171 ? -6.454  5.252   5.989   1.00 96.00 171 A 1 
ATOM   1358 N ND2 . ASN A 1 171 ? -8.500  5.526   6.836   1.00 94.94 171 A 1 
ATOM   1359 N N   . THR A 1 172 ? -3.538  3.925   7.368   1.00 98.38 172 A 1 
ATOM   1360 C CA  . THR A 1 172 ? -2.441  4.808   7.757   1.00 98.34 172 A 1 
ATOM   1361 C C   . THR A 1 172 ? -2.483  6.153   7.045   1.00 98.26 172 A 1 
ATOM   1362 O O   . THR A 1 172 ? -1.648  7.016   7.315   1.00 97.76 172 A 1 
ATOM   1363 C CB  . THR A 1 172 ? -1.069  4.146   7.533   1.00 98.29 172 A 1 
ATOM   1364 O OG1 . THR A 1 172 ? -0.985  3.642   6.200   1.00 97.18 172 A 1 
ATOM   1365 C CG2 . THR A 1 172 ? -0.883  3.007   8.515   1.00 96.72 172 A 1 
ATOM   1366 N N   . VAL A 1 173 ? -3.454  6.350   6.162   1.00 98.21 173 A 1 
ATOM   1367 C CA  . VAL A 1 173 ? -3.654  7.666   5.556   1.00 97.97 173 A 1 
ATOM   1368 C C   . VAL A 1 173 ? -4.040  8.644   6.668   1.00 97.77 173 A 1 
ATOM   1369 O O   . VAL A 1 173 ? -3.796  9.843   6.571   1.00 97.27 173 A 1 
ATOM   1370 C CB  . VAL A 1 173 ? -4.744  7.643   4.469   1.00 97.63 173 A 1 
ATOM   1371 C CG1 . VAL A 1 173 ? -4.953  9.042   3.890   1.00 96.76 173 A 1 
ATOM   1372 C CG2 . VAL A 1 173 ? -4.345  6.675   3.357   1.00 96.77 173 A 1 
ATOM   1373 N N   . LEU A 1 174 ? -4.612  8.117   7.747   1.00 97.99 174 A 1 
ATOM   1374 C CA  . LEU A 1 174 ? -4.948  8.925   8.911   1.00 97.79 174 A 1 
ATOM   1375 C C   . LEU A 1 174 ? -3.702  9.529   9.549   1.00 97.78 174 A 1 
ATOM   1376 O O   . LEU A 1 174 ? -3.770  10.565  10.206  1.00 97.26 174 A 1 
ATOM   1377 C CB  . LEU A 1 174 ? -5.693  8.082   9.959   1.00 97.55 174 A 1 
ATOM   1378 C CG  . LEU A 1 174 ? -7.041  7.485   9.550   1.00 97.16 174 A 1 
ATOM   1379 C CD1 . LEU A 1 174 ? -7.604  6.640   10.686  1.00 96.54 174 A 1 
ATOM   1380 C CD2 . LEU A 1 174 ? -8.018  8.587   9.175   1.00 96.36 174 A 1 
ATOM   1381 N N   . TYR A 1 175 ? -2.555  8.875   9.344   1.00 98.19 175 A 1 
ATOM   1382 C CA  . TYR A 1 175 ? -1.300  9.312   9.947   1.00 98.13 175 A 1 
ATOM   1383 C C   . TYR A 1 175 ? -0.384  10.059  8.977   1.00 98.15 175 A 1 
ATOM   1384 O O   . TYR A 1 175 ? 0.672   10.556  9.379   1.00 97.69 175 A 1 
ATOM   1385 C CB  . TYR A 1 175 ? -0.544  8.112   10.518  1.00 98.19 175 A 1 
ATOM   1386 C CG  . TYR A 1 175 ? -1.374  7.207   11.409  1.00 98.33 175 A 1 
ATOM   1387 C CD1 . TYR A 1 175 ? -2.330  7.727   12.273  1.00 98.03 175 A 1 
ATOM   1388 C CD2 . TYR A 1 175 ? -1.183  5.823   11.401  1.00 98.05 175 A 1 
ATOM   1389 C CE1 . TYR A 1 175 ? -3.077  6.908   13.094  1.00 97.99 175 A 1 
ATOM   1390 C CE2 . TYR A 1 175 ? -1.920  4.994   12.220  1.00 97.98 175 A 1 
ATOM   1391 C CZ  . TYR A 1 175 ? -2.874  5.539   13.064  1.00 98.25 175 A 1 
ATOM   1392 O OH  . TYR A 1 175 ? -3.616  4.712   13.886  1.00 97.97 175 A 1 
ATOM   1393 N N   . TYR A 1 176 ? -0.765  10.140  7.722   1.00 98.13 176 A 1 
ATOM   1394 C CA  . TYR A 1 176 ? 0.030   10.795  6.685   1.00 97.98 176 A 1 
ATOM   1395 C C   . TYR A 1 176 ? 0.263   12.264  7.034   1.00 97.84 176 A 1 
ATOM   1396 O O   . TYR A 1 176 ? -0.668  12.971  7.417   1.00 97.28 176 A 1 
ATOM   1397 C CB  . TYR A 1 176 ? -0.691  10.676  5.341   1.00 97.74 176 A 1 
ATOM   1398 C CG  . TYR A 1 176 ? 0.136   10.995  4.117   1.00 97.52 176 A 1 
ATOM   1399 C CD1 . TYR A 1 176 ? 1.500   10.755  4.072   1.00 96.48 176 A 1 
ATOM   1400 C CD2 . TYR A 1 176 ? -0.482  11.500  2.978   1.00 96.35 176 A 1 
ATOM   1401 C CE1 . TYR A 1 176 ? 2.238   11.026  2.930   1.00 95.59 176 A 1 
ATOM   1402 C CE2 . TYR A 1 176 ? 0.249   11.776  1.827   1.00 95.57 176 A 1 
ATOM   1403 C CZ  . TYR A 1 176 ? 1.607   11.540  1.805   1.00 95.84 176 A 1 
ATOM   1404 O OH  . TYR A 1 176 ? 2.326   11.803  0.670   1.00 94.74 176 A 1 
ATOM   1405 N N   . ASN A 1 177 ? 1.508   12.737  6.907   1.00 97.80 177 A 1 
ATOM   1406 C CA  . ASN A 1 177 ? 1.829   14.100  7.329   1.00 97.25 177 A 1 
ATOM   1407 C C   . ASN A 1 177 ? 1.304   15.197  6.404   1.00 97.17 177 A 1 
ATOM   1408 O O   . ASN A 1 177 ? 1.529   16.377  6.658   1.00 95.77 177 A 1 
ATOM   1409 C CB  . ASN A 1 177 ? 3.346   14.264  7.567   1.00 95.97 177 A 1 
ATOM   1410 C CG  . ASN A 1 177 ? 4.176   13.960  6.347   1.00 94.70 177 A 1 
ATOM   1411 O OD1 . ASN A 1 177 ? 3.684   13.937  5.227   1.00 88.35 177 A 1 
ATOM   1412 N ND2 . ASN A 1 177 ? 5.465   13.728  6.569   1.00 87.70 177 A 1 
ATOM   1413 N N   . TYR A 1 178 ? 0.597   14.812  5.353   1.00 97.11 178 A 1 
ATOM   1414 C CA  . TYR A 1 178 ? -0.084  15.771  4.497   1.00 96.57 178 A 1 
ATOM   1415 C C   . TYR A 1 178 ? -1.580  15.804  4.804   1.00 96.53 178 A 1 
ATOM   1416 O O   . TYR A 1 178 ? -2.338  16.554  4.192   1.00 94.75 178 A 1 
ATOM   1417 C CB  . TYR A 1 178 ? 0.133   15.447  3.018   1.00 95.74 178 A 1 
ATOM   1418 C CG  . TYR A 1 178 ? 1.506   15.829  2.498   1.00 94.12 178 A 1 
ATOM   1419 C CD1 . TYR A 1 178 ? 1.826   17.155  2.245   1.00 89.66 178 A 1 
ATOM   1420 C CD2 . TYR A 1 178 ? 2.473   14.868  2.269   1.00 89.33 178 A 1 
ATOM   1421 C CE1 . TYR A 1 178 ? 3.085   17.516  1.778   1.00 87.42 178 A 1 
ATOM   1422 C CE2 . TYR A 1 178 ? 3.734   15.210  1.803   1.00 87.57 178 A 1 
ATOM   1423 C CZ  . TYR A 1 178 ? 4.032   16.541  1.554   1.00 88.41 178 A 1 
ATOM   1424 O OH  . TYR A 1 178 ? 5.280   16.890  1.092   1.00 85.74 178 A 1 
ATOM   1425 N N   . ASN A 1 179 ? -2.000  14.987  5.775   1.00 96.36 179 A 1 
ATOM   1426 C CA  . ASN A 1 179 ? -3.397  14.930  6.192   1.00 96.54 179 A 1 
ATOM   1427 C C   . ASN A 1 179 ? -3.641  15.957  7.298   1.00 96.20 179 A 1 
ATOM   1428 O O   . ASN A 1 179 ? -3.359  15.702  8.468   1.00 95.50 179 A 1 
ATOM   1429 C CB  . ASN A 1 179 ? -3.748  13.524  6.677   1.00 96.47 179 A 1 
ATOM   1430 C CG  . ASN A 1 179 ? -5.222  13.351  6.987   1.00 96.79 179 A 1 
ATOM   1431 O OD1 . ASN A 1 179 ? -5.976  14.324  7.072   1.00 95.30 179 A 1 
ATOM   1432 N ND2 . ASN A 1 179 ? -5.648  12.107  7.159   1.00 94.91 179 A 1 
ATOM   1433 N N   . LYS A 1 180 ? -4.174  17.109  6.923   1.00 95.88 180 A 1 
ATOM   1434 C CA  . LYS A 1 180 ? -4.413  18.188  7.872   1.00 95.21 180 A 1 
ATOM   1435 C C   . LYS A 1 180 ? -5.558  17.889  8.833   1.00 94.83 180 A 1 
ATOM   1436 O O   . LYS A 1 180 ? -5.683  18.540  9.871   1.00 92.61 180 A 1 
ATOM   1437 C CB  . LYS A 1 180 ? -4.712  19.498  7.123   1.00 94.64 180 A 1 
ATOM   1438 C CG  . LYS A 1 180 ? -3.627  19.930  6.146   1.00 90.13 180 A 1 
ATOM   1439 C CD  . LYS A 1 180 ? -2.323  20.229  6.861   1.00 82.08 180 A 1 
ATOM   1440 C CE  . LYS A 1 180 ? -1.275  20.735  5.888   1.00 73.42 180 A 1 
ATOM   1441 N NZ  . LYS A 1 180 ? 0.011   21.057  6.574   1.00 63.07 180 A 1 
ATOM   1442 N N   . GLN A 1 181 ? -6.381  16.913  8.503   1.00 94.81 181 A 1 
ATOM   1443 C CA  . GLN A 1 181 ? -7.538  16.567  9.321   1.00 93.85 181 A 1 
ATOM   1444 C C   . GLN A 1 181 ? -7.160  15.912  10.647  1.00 93.67 181 A 1 
ATOM   1445 O O   . GLN A 1 181 ? -7.941  15.933  11.598  1.00 90.44 181 A 1 
ATOM   1446 C CB  . GLN A 1 181 ? -8.466  15.628  8.541   1.00 92.54 181 A 1 
ATOM   1447 C CG  . GLN A 1 181 ? -9.045  16.227  7.264   1.00 88.63 181 A 1 
ATOM   1448 C CD  . GLN A 1 181 ? -10.000 17.365  7.534   1.00 81.86 181 A 1 
ATOM   1449 O OE1 . GLN A 1 181 ? -10.794 17.319  8.469   1.00 74.03 181 A 1 
ATOM   1450 N NE2 . GLN A 1 181 ? -9.915  18.403  6.714   1.00 70.73 181 A 1 
ATOM   1451 N N   . THR A 1 182 ? -5.964  15.321  10.713  1.00 95.37 182 A 1 
ATOM   1452 C CA  . THR A 1 182 ? -5.570  14.540  11.882  1.00 95.28 182 A 1 
ATOM   1453 C C   . THR A 1 182 ? -4.304  15.038  12.581  1.00 94.66 182 A 1 
ATOM   1454 O O   . THR A 1 182 ? -3.825  14.400  13.520  1.00 93.00 182 A 1 
ATOM   1455 C CB  . THR A 1 182 ? -5.345  13.069  11.495  1.00 95.22 182 A 1 
ATOM   1456 O OG1 . THR A 1 182 ? -4.339  12.995  10.468  1.00 93.74 182 A 1 
ATOM   1457 C CG2 . THR A 1 182 ? -6.628  12.451  10.963  1.00 93.59 182 A 1 
ATOM   1458 N N   . MET A 1 183 ? -3.766  16.171  12.147  1.00 94.16 183 A 1 
ATOM   1459 C CA  . MET A 1 183 ? -2.495  16.664  12.670  1.00 92.58 183 A 1 
ATOM   1460 C C   . MET A 1 183 ? -2.504  16.954  14.169  1.00 91.65 183 A 1 
ATOM   1461 O O   . MET A 1 183 ? -1.459  16.863  14.822  1.00 87.94 183 A 1 
ATOM   1462 C CB  . MET A 1 183 ? -2.068  17.927  11.906  1.00 90.28 183 A 1 
ATOM   1463 C CG  . MET A 1 183 ? -3.023  19.099  12.006  1.00 84.09 183 A 1 
ATOM   1464 S SD  . MET A 1 183 ? -2.497  20.512  11.019  1.00 80.07 183 A 1 
ATOM   1465 C CE  . MET A 1 183 ? -0.983  20.966  11.867  1.00 70.91 183 A 1 
ATOM   1466 N N   . ASP A 1 184 ? -3.670  17.269  14.720  1.00 92.01 184 A 1 
ATOM   1467 C CA  . ASP A 1 184 ? -3.772  17.610  16.139  1.00 90.81 184 A 1 
ATOM   1468 C C   . ASP A 1 184 ? -4.438  16.528  16.982  1.00 90.99 184 A 1 
ATOM   1469 O O   . ASP A 1 184 ? -4.713  16.730  18.160  1.00 86.56 184 A 1 
ATOM   1470 C CB  . ASP A 1 184 ? -4.531  18.930  16.311  1.00 88.54 184 A 1 
ATOM   1471 C CG  . ASP A 1 184 ? -3.804  20.106  15.695  1.00 83.96 184 A 1 
ATOM   1472 O OD1 . ASP A 1 184 ? -2.569  20.189  15.830  1.00 78.29 184 A 1 
ATOM   1473 O OD2 . ASP A 1 184 ? -4.474  20.959  15.077  1.00 78.45 184 A 1 
ATOM   1474 N N   . SER A 1 185 ? -4.674  15.377  16.387  1.00 91.90 185 A 1 
ATOM   1475 C CA  . SER A 1 185 ? -5.303  14.268  17.102  1.00 91.88 185 A 1 
ATOM   1476 C C   . SER A 1 185 ? -4.246  13.406  17.791  1.00 92.24 185 A 1 
ATOM   1477 O O   . SER A 1 185 ? -3.050  13.527  17.513  1.00 88.86 185 A 1 
ATOM   1478 C CB  . SER A 1 185 ? -6.119  13.412  16.138  1.00 89.11 185 A 1 
ATOM   1479 O OG  . SER A 1 185 ? -6.815  12.385  16.817  1.00 78.53 185 A 1 
ATOM   1480 N N   . THR A 1 186 ? -4.683  12.552  18.714  1.00 93.98 186 A 1 
ATOM   1481 C CA  . THR A 1 186 ? -3.775  11.640  19.401  1.00 93.84 186 A 1 
ATOM   1482 C C   . THR A 1 186 ? -4.015  10.200  18.957  1.00 94.52 186 A 1 
ATOM   1483 O O   . THR A 1 186 ? -3.090  9.401   18.892  1.00 90.55 186 A 1 
ATOM   1484 C CB  . THR A 1 186 ? -3.939  11.724  20.934  1.00 91.16 186 A 1 
ATOM   1485 O OG1 . THR A 1 186 ? -5.296  11.455  21.285  1.00 83.48 186 A 1 
ATOM   1486 C CG2 . THR A 1 186 ? -3.553  13.111  21.432  1.00 81.97 186 A 1 
ATOM   1487 N N   . ASP A 1 187 ? -5.269  9.875   18.653  1.00 95.83 187 A 1 
ATOM   1488 C CA  . ASP A 1 187 ? -5.640  8.549   18.161  1.00 96.62 187 A 1 
ATOM   1489 C C   . ASP A 1 187 ? -6.778  8.697   17.154  1.00 96.64 187 A 1 
ATOM   1490 O O   . ASP A 1 187 ? -7.944  8.454   17.488  1.00 95.82 187 A 1 
ATOM   1491 C CB  . ASP A 1 187 ? -6.066  7.652   19.323  1.00 96.62 187 A 1 
ATOM   1492 C CG  . ASP A 1 187 ? -6.308  6.214   18.876  1.00 97.26 187 A 1 
ATOM   1493 O OD1 . ASP A 1 187 ? -5.977  5.877   17.724  1.00 96.92 187 A 1 
ATOM   1494 O OD2 . ASP A 1 187 ? -6.821  5.421   19.689  1.00 96.88 187 A 1 
ATOM   1495 N N   . PRO A 1 188 ? -6.460  9.118   15.930  1.00 96.94 188 A 1 
ATOM   1496 C CA  . PRO A 1 188 ? -7.465  9.371   14.900  1.00 96.84 188 A 1 
ATOM   1497 C C   . PRO A 1 188 ? -8.430  8.204   14.709  1.00 97.01 188 A 1 
ATOM   1498 O O   . PRO A 1 188 ? -8.009  7.092   14.389  1.00 96.52 188 A 1 
ATOM   1499 C CB  . PRO A 1 188 ? -6.631  9.624   13.645  1.00 96.23 188 A 1 
ATOM   1500 C CG  . PRO A 1 188 ? -5.349  10.190  14.170  1.00 95.10 188 A 1 
ATOM   1501 C CD  . PRO A 1 188 ? -5.101  9.405   15.431  1.00 96.65 188 A 1 
ATOM   1502 N N   . LEU A 1 189 ? -9.718  8.490   14.935  1.00 96.43 189 A 1 
ATOM   1503 C CA  . LEU A 1 189 ? -10.792 7.506   14.770  1.00 96.36 189 A 1 
ATOM   1504 C C   . LEU A 1 189 ? -10.578 6.242   15.605  1.00 96.57 189 A 1 
ATOM   1505 O O   . LEU A 1 189 ? -11.143 5.187   15.301  1.00 95.79 189 A 1 
ATOM   1506 C CB  . LEU A 1 189 ? -10.977 7.160   13.292  1.00 96.03 189 A 1 
ATOM   1507 C CG  . LEU A 1 189 ? -11.416 8.340   12.410  1.00 95.05 189 A 1 
ATOM   1508 C CD1 . LEU A 1 189 ? -11.531 7.923   10.954  1.00 93.16 189 A 1 
ATOM   1509 C CD2 . LEU A 1 189 ? -12.749 8.905   12.901  1.00 92.88 189 A 1 
ATOM   1510 N N   . GLY A 1 190 ? -9.767  6.350   16.669  1.00 96.50 190 A 1 
ATOM   1511 C CA  . GLY A 1 190 ? -9.571  5.264   17.618  1.00 96.72 190 A 1 
ATOM   1512 C C   . GLY A 1 190 ? -8.841  4.038   17.093  1.00 97.47 190 A 1 
ATOM   1513 O O   . GLY A 1 190 ? -8.960  2.953   17.667  1.00 97.26 190 A 1 
ATOM   1514 N N   . GLN A 1 191 ? -8.085  4.202   16.018  1.00 97.38 191 A 1 
ATOM   1515 C CA  . GLN A 1 191 ? -7.437  3.053   15.381  1.00 97.86 191 A 1 
ATOM   1516 C C   . GLN A 1 191 ? -6.363  2.381   16.240  1.00 98.31 191 A 1 
ATOM   1517 O O   . GLN A 1 191 ? -6.270  1.158   16.264  1.00 98.40 191 A 1 
ATOM   1518 C CB  . GLN A 1 191 ? -6.839  3.450   14.027  1.00 97.61 191 A 1 
ATOM   1519 C CG  . GLN A 1 191 ? -6.276  2.261   13.245  1.00 97.36 191 A 1 
ATOM   1520 C CD  . GLN A 1 191 ? -5.900  2.607   11.826  1.00 97.87 191 A 1 
ATOM   1521 O OE1 . GLN A 1 191 ? -6.307  1.925   10.886  1.00 93.35 191 A 1 
ATOM   1522 N NE2 . GLN A 1 191 ? -5.113  3.661   11.662  1.00 94.60 191 A 1 
ATOM   1523 N N   . PHE A 1 192 ? -5.546  3.164   16.955  1.00 98.51 192 A 1 
ATOM   1524 C CA  . PHE A 1 192 ? -4.512  2.583   17.801  1.00 98.64 192 A 1 
ATOM   1525 C C   . PHE A 1 192 ? -5.121  1.727   18.915  1.00 98.78 192 A 1 
ATOM   1526 O O   . PHE A 1 192 ? -4.673  0.615   19.173  1.00 98.59 192 A 1 
ATOM   1527 C CB  . PHE A 1 192 ? -3.623  3.670   18.415  1.00 98.54 192 A 1 
ATOM   1528 C CG  . PHE A 1 192 ? -2.581  4.220   17.469  1.00 98.53 192 A 1 
ATOM   1529 C CD1 . PHE A 1 192 ? -1.609  3.393   16.932  1.00 98.09 192 A 1 
ATOM   1530 C CD2 . PHE A 1 192 ? -2.579  5.564   17.132  1.00 98.07 192 A 1 
ATOM   1531 C CE1 . PHE A 1 192 ? -0.645  3.893   16.066  1.00 97.79 192 A 1 
ATOM   1532 C CE2 . PHE A 1 192 ? -1.614  6.074   16.263  1.00 97.70 192 A 1 
ATOM   1533 C CZ  . PHE A 1 192 ? -0.653  5.235   15.728  1.00 97.96 192 A 1 
ATOM   1534 N N   . GLU A 1 193 ? -6.145  2.260   19.573  1.00 98.52 193 A 1 
ATOM   1535 C CA  . GLU A 1 193 ? -6.836  1.534   20.641  1.00 98.57 193 A 1 
ATOM   1536 C C   . GLU A 1 193 ? -7.479  0.265   20.089  1.00 98.62 193 A 1 
ATOM   1537 O O   . GLU A 1 193 ? -7.398  -0.807  20.698  1.00 98.53 193 A 1 
ATOM   1538 C CB  . GLU A 1 193 ? -7.897  2.424   21.288  1.00 98.11 193 A 1 
ATOM   1539 C CG  . GLU A 1 193 ? -8.675  1.755   22.413  1.00 86.88 193 A 1 
ATOM   1540 C CD  . GLU A 1 193 ? -9.717  2.676   23.022  1.00 78.19 193 A 1 
ATOM   1541 O OE1 . GLU A 1 193 ? -10.440 3.351   22.262  1.00 72.58 193 A 1 
ATOM   1542 O OE2 . GLU A 1 193 ? -9.808  2.715   24.258  1.00 72.05 193 A 1 
ATOM   1543 N N   . TRP A 1 194 ? -8.105  0.395   18.931  1.00 98.45 194 A 1 
ATOM   1544 C CA  . TRP A 1 194 ? -8.739  -0.737  18.257  1.00 98.69 194 A 1 
ATOM   1545 C C   . TRP A 1 194 ? -7.715  -1.819  17.913  1.00 98.72 194 A 1 
ATOM   1546 O O   . TRP A 1 194 ? -7.946  -3.008  18.145  1.00 98.68 194 A 1 
ATOM   1547 C CB  . TRP A 1 194 ? -9.448  -0.254  16.988  1.00 98.55 194 A 1 
ATOM   1548 C CG  . TRP A 1 194 ? -9.959  -1.349  16.094  1.00 98.58 194 A 1 
ATOM   1549 C CD1 . TRP A 1 194 ? -11.146 -1.996  16.176  1.00 98.36 194 A 1 
ATOM   1550 C CD2 . TRP A 1 194 ? -9.277  -1.901  14.956  1.00 98.61 194 A 1 
ATOM   1551 N NE1 . TRP A 1 194 ? -11.262 -2.920  15.175  1.00 98.32 194 A 1 
ATOM   1552 C CE2 . TRP A 1 194 ? -10.125 -2.887  14.407  1.00 98.51 194 A 1 
ATOM   1553 C CE3 . TRP A 1 194 ? -8.037  -1.655  14.352  1.00 98.52 194 A 1 
ATOM   1554 C CZ2 . TRP A 1 194 ? -9.768  -3.628  13.274  1.00 98.36 194 A 1 
ATOM   1555 C CZ3 . TRP A 1 194 ? -7.690  -2.401  13.232  1.00 98.40 194 A 1 
ATOM   1556 C CH2 . TRP A 1 194 ? -8.555  -3.371  12.709  1.00 98.35 194 A 1 
ATOM   1557 N N   . PHE A 1 195 ? -6.581  -1.409  17.365  1.00 98.62 195 A 1 
ATOM   1558 C CA  . PHE A 1 195 ? -5.521  -2.339  16.973  1.00 98.82 195 A 1 
ATOM   1559 C C   . PHE A 1 195 ? -4.986  -3.112  18.172  1.00 98.81 195 A 1 
ATOM   1560 O O   . PHE A 1 195 ? -4.762  -4.320  18.095  1.00 98.76 195 A 1 
ATOM   1561 C CB  . PHE A 1 195 ? -4.381  -1.582  16.287  1.00 98.78 195 A 1 
ATOM   1562 C CG  . PHE A 1 195 ? -3.295  -2.470  15.754  1.00 98.81 195 A 1 
ATOM   1563 C CD1 . PHE A 1 195 ? -3.512  -3.273  14.639  1.00 98.55 195 A 1 
ATOM   1564 C CD2 . PHE A 1 195 ? -2.048  -2.504  16.359  1.00 98.53 195 A 1 
ATOM   1565 C CE1 . PHE A 1 195 ? -2.517  -4.087  14.141  1.00 98.32 195 A 1 
ATOM   1566 C CE2 . PHE A 1 195 ? -1.040  -3.316  15.866  1.00 98.30 195 A 1 
ATOM   1567 C CZ  . PHE A 1 195 ? -1.272  -4.115  14.756  1.00 98.54 195 A 1 
ATOM   1568 N N   . LYS A 1 196 ? -4.781  -2.407  19.283  1.00 98.77 196 A 1 
ATOM   1569 C CA  . LYS A 1 196 ? -4.302  -3.049  20.503  1.00 98.65 196 A 1 
ATOM   1570 C C   . LYS A 1 196 ? -5.283  -4.106  20.999  1.00 98.79 196 A 1 
ATOM   1571 O O   . LYS A 1 196 ? -4.879  -5.207  21.384  1.00 98.65 196 A 1 
ATOM   1572 C CB  . LYS A 1 196 ? -4.068  -2.003  21.600  1.00 98.44 196 A 1 
ATOM   1573 C CG  . LYS A 1 196 ? -3.675  -2.601  22.949  1.00 95.31 196 A 1 
ATOM   1574 C CD  . LYS A 1 196 ? -3.364  -1.509  23.974  1.00 92.77 196 A 1 
ATOM   1575 C CE  . LYS A 1 196 ? -3.171  -2.109  25.355  1.00 84.74 196 A 1 
ATOM   1576 N NZ  . LYS A 1 196 ? -2.135  -3.174  25.399  1.00 76.76 196 A 1 
ATOM   1577 N N   . THR A 1 197 ? -6.564  -3.778  20.967  1.00 98.85 197 A 1 
ATOM   1578 C CA  . THR A 1 197 ? -7.600  -4.708  21.393  1.00 98.78 197 A 1 
ATOM   1579 C C   . THR A 1 197 ? -7.615  -5.966  20.517  1.00 98.86 197 A 1 
ATOM   1580 O O   . THR A 1 197 ? -7.697  -7.086  21.020  1.00 98.64 197 A 1 
ATOM   1581 C CB  . THR A 1 197 ? -8.993  -4.043  21.356  1.00 98.51 197 A 1 
ATOM   1582 O OG1 . THR A 1 197 ? -9.026  -2.950  22.274  1.00 95.20 197 A 1 
ATOM   1583 C CG2 . THR A 1 197 ? -10.086 -5.042  21.725  1.00 94.28 197 A 1 
ATOM   1584 N N   . VAL A 1 198 ? -7.518  -5.760  19.209  1.00 98.82 198 A 1 
ATOM   1585 C CA  . VAL A 1 198 ? -7.503  -6.865  18.256  1.00 98.83 198 A 1 
ATOM   1586 C C   . VAL A 1 198 ? -6.288  -7.767  18.466  1.00 98.88 198 A 1 
ATOM   1587 O O   . VAL A 1 198 ? -6.413  -8.992  18.558  1.00 98.72 198 A 1 
ATOM   1588 C CB  . VAL A 1 198 ? -7.524  -6.351  16.800  1.00 98.67 198 A 1 
ATOM   1589 C CG1 . VAL A 1 198 ? -7.234  -7.479  15.821  1.00 97.92 198 A 1 
ATOM   1590 C CG2 . VAL A 1 198 ? -8.866  -5.707  16.483  1.00 98.05 198 A 1 
ATOM   1591 N N   . MET A 1 199 ? -5.110  -7.159  18.560  1.00 98.87 199 A 1 
ATOM   1592 C CA  . MET A 1 199 ? -3.874  -7.918  18.714  1.00 98.82 199 A 1 
ATOM   1593 C C   . MET A 1 199 ? -3.796  -8.641  20.062  1.00 98.89 199 A 1 
ATOM   1594 O O   . MET A 1 199 ? -3.298  -9.760  20.121  1.00 98.65 199 A 1 
ATOM   1595 C CB  . MET A 1 199 ? -2.666  -6.995  18.539  1.00 98.75 199 A 1 
ATOM   1596 C CG  . MET A 1 199 ? -2.476  -6.515  17.110  1.00 98.15 199 A 1 
ATOM   1597 S SD  . MET A 1 199 ? -2.037  -7.861  15.991  1.00 97.88 199 A 1 
ATOM   1598 C CE  . MET A 1 199 ? -2.899  -7.365  14.507  1.00 94.36 199 A 1 
ATOM   1599 N N   . ASP A 1 200 ? -4.269  -8.004  21.120  1.00 98.88 200 A 1 
ATOM   1600 C CA  . ASP A 1 200 ? -4.302  -8.656  22.429  1.00 98.82 200 A 1 
ATOM   1601 C C   . ASP A 1 200 ? -5.174  -9.907  22.361  1.00 98.83 200 A 1 
ATOM   1602 O O   . ASP A 1 200 ? -4.839  -10.940 22.936  1.00 98.54 200 A 1 
ATOM   1603 C CB  . ASP A 1 200 ? -4.854  -7.700  23.505  1.00 98.70 200 A 1 
ATOM   1604 C CG  . ASP A 1 200 ? -3.829  -6.669  23.955  1.00 98.07 200 A 1 
ATOM   1605 O OD1 . ASP A 1 200 ? -2.623  -6.848  23.680  1.00 96.21 200 A 1 
ATOM   1606 O OD2 . ASP A 1 200 ? -4.238  -5.686  24.607  1.00 96.25 200 A 1 
ATOM   1607 N N   . GLY A 1 201 ? -6.282  -9.799  21.639  1.00 98.75 201 A 1 
ATOM   1608 C CA  . GLY A 1 201 ? -7.181  -10.928 21.462  1.00 98.61 201 A 1 
ATOM   1609 C C   . GLY A 1 201 ? -6.526  -12.069 20.698  1.00 98.72 201 A 1 
ATOM   1610 O O   . GLY A 1 201 ? -6.663  -13.236 21.072  1.00 98.36 201 A 1 
ATOM   1611 N N   . TYR A 1 202 ? -5.812  -11.736 19.643  1.00 98.76 202 A 1 
ATOM   1612 C CA  . TYR A 1 202 ? -5.120  -12.747 18.847  1.00 98.67 202 A 1 
ATOM   1613 C C   . TYR A 1 202 ? -4.035  -13.443 19.665  1.00 98.55 202 A 1 
ATOM   1614 O O   . TYR A 1 202 ? -3.911  -14.663 19.635  1.00 98.21 202 A 1 
ATOM   1615 C CB  . TYR A 1 202 ? -4.489  -12.117 17.594  1.00 98.66 202 A 1 
ATOM   1616 C CG  . TYR A 1 202 ? -5.474  -11.642 16.536  1.00 98.69 202 A 1 
ATOM   1617 C CD1 . TYR A 1 202 ? -6.805  -12.050 16.551  1.00 98.34 202 A 1 
ATOM   1618 C CD2 . TYR A 1 202 ? -5.057  -10.806 15.513  1.00 98.35 202 A 1 
ATOM   1619 C CE1 . TYR A 1 202 ? -7.698  -11.627 15.575  1.00 98.24 202 A 1 
ATOM   1620 C CE2 . TYR A 1 202 ? -5.934  -10.384 14.533  1.00 98.23 202 A 1 
ATOM   1621 C CZ  . TYR A 1 202 ? -7.254  -10.787 14.562  1.00 98.49 202 A 1 
ATOM   1622 O OH  . TYR A 1 202 ? -8.129  -10.364 13.593  1.00 98.07 202 A 1 
ATOM   1623 N N   . ARG A 1 203 ? -3.252  -12.664 20.399  1.00 98.60 203 A 1 
ATOM   1624 C CA  . ARG A 1 203 ? -2.183  -13.213 21.236  1.00 98.56 203 A 1 
ATOM   1625 C C   . ARG A 1 203 ? -2.756  -14.160 22.286  1.00 98.36 203 A 1 
ATOM   1626 O O   . ARG A 1 203 ? -2.228  -15.252 22.509  1.00 97.83 203 A 1 
ATOM   1627 C CB  . ARG A 1 203 ? -1.409  -12.081 21.923  1.00 98.05 203 A 1 
ATOM   1628 C CG  . ARG A 1 203 ? -0.413  -12.555 22.969  1.00 96.86 203 A 1 
ATOM   1629 C CD  . ARG A 1 203 ? 0.333   -11.365 23.574  1.00 96.36 203 A 1 
ATOM   1630 N NE  . ARG A 1 203 ? 1.332   -10.832 22.653  1.00 95.57 203 A 1 
ATOM   1631 C CZ  . ARG A 1 203 ? 1.894   -9.622  22.772  1.00 96.56 203 A 1 
ATOM   1632 N NH1 . ARG A 1 203 ? 1.531   -8.811  23.745  1.00 91.43 203 A 1 
ATOM   1633 N NH2 . ARG A 1 203 ? 2.819   -9.237  21.902  1.00 91.35 203 A 1 
ATOM   1634 N N   . LYS A 1 204 ? -3.833  -13.738 22.920  1.00 98.58 204 A 1 
ATOM   1635 C CA  . LYS A 1 204 ? -4.453  -14.524 23.978  1.00 98.40 204 A 1 
ATOM   1636 C C   . LYS A 1 204 ? -5.012  -15.859 23.478  1.00 98.48 204 A 1 
ATOM   1637 O O   . LYS A 1 204 ? -5.009  -16.849 24.207  1.00 97.66 204 A 1 
ATOM   1638 C CB  . LYS A 1 204 ? -5.578  -13.708 24.638  1.00 98.03 204 A 1 
ATOM   1639 C CG  . LYS A 1 204 ? -6.249  -14.395 25.818  1.00 87.15 204 A 1 
ATOM   1640 C CD  . LYS A 1 204 ? -7.313  -13.503 26.434  1.00 84.75 204 A 1 
ATOM   1641 C CE  . LYS A 1 204 ? -7.982  -14.167 27.623  1.00 72.88 204 A 1 
ATOM   1642 N NZ  . LYS A 1 204 ? -9.018  -13.300 28.237  1.00 64.74 204 A 1 
ATOM   1643 N N   . THR A 1 205 ? -5.461  -15.874 22.224  1.00 98.23 205 A 1 
ATOM   1644 C CA  . THR A 1 205 ? -6.070  -17.074 21.651  1.00 98.05 205 A 1 
ATOM   1645 C C   . THR A 1 205 ? -5.149  -17.819 20.683  1.00 97.87 205 A 1 
ATOM   1646 O O   . THR A 1 205 ? -5.576  -18.754 20.003  1.00 96.72 205 A 1 
ATOM   1647 C CB  . THR A 1 205 ? -7.385  -16.730 20.933  1.00 97.62 205 A 1 
ATOM   1648 O OG1 . THR A 1 205 ? -7.152  -15.729 19.941  1.00 95.75 205 A 1 
ATOM   1649 C CG2 . THR A 1 205 ? -8.411  -16.215 21.934  1.00 94.87 205 A 1 
ATOM   1650 N N   . GLY A 1 206 ? -3.878  -17.409 20.614  1.00 97.84 206 A 1 
ATOM   1651 C CA  . GLY A 1 206 ? -2.906  -18.093 19.773  1.00 97.57 206 A 1 
ATOM   1652 C C   . GLY A 1 206 ? -3.113  -17.921 18.275  1.00 97.62 206 A 1 
ATOM   1653 O O   . GLY A 1 206 ? -2.733  -18.793 17.490  1.00 96.48 206 A 1 
ATOM   1654 N N   . GLN A 1 207 ? -3.696  -16.804 17.887  1.00 98.02 207 A 1 
ATOM   1655 C CA  . GLN A 1 207 ? -3.915  -16.513 16.474  1.00 98.02 207 A 1 
ATOM   1656 C C   . GLN A 1 207 ? -2.755  -15.711 15.892  1.00 98.11 207 A 1 
ATOM   1657 O O   . GLN A 1 207 ? -1.939  -15.156 16.628  1.00 97.69 207 A 1 
ATOM   1658 C CB  . GLN A 1 207 ? -5.232  -15.746 16.277  1.00 97.63 207 A 1 
ATOM   1659 C CG  . GLN A 1 207 ? -6.454  -16.468 16.813  1.00 96.55 207 A 1 
ATOM   1660 C CD  . GLN A 1 207 ? -7.746  -15.774 16.447  1.00 96.29 207 A 1 
ATOM   1661 O OE1 . GLN A 1 207 ? -8.013  -15.535 15.267  1.00 89.56 207 A 1 
ATOM   1662 N NE2 . GLN A 1 207 ? -8.561  -15.453 17.437  1.00 88.85 207 A 1 
ATOM   1663 N N   . ARG A 1 208 ? -2.689  -15.662 14.568  1.00 98.20 208 A 1 
ATOM   1664 C CA  . ARG A 1 208 ? -1.649  -14.902 13.881  1.00 98.28 208 A 1 
ATOM   1665 C C   . ARG A 1 208 ? -2.295  -13.889 12.941  1.00 98.47 208 A 1 
ATOM   1666 O O   . ARG A 1 208 ? -3.497  -13.948 12.674  1.00 98.18 208 A 1 
ATOM   1667 C CB  . ARG A 1 208 ? -0.739  -15.844 13.087  1.00 97.71 208 A 1 
ATOM   1668 C CG  . ARG A 1 208 ? 0.002   -16.863 13.939  1.00 94.63 208 A 1 
ATOM   1669 C CD  . ARG A 1 208 ? 1.073   -16.196 14.791  1.00 88.38 208 A 1 
ATOM   1670 N NE  . ARG A 1 208 ? 1.841   -17.174 15.570  1.00 83.29 208 A 1 
ATOM   1671 C CZ  . ARG A 1 208 ? 1.505   -17.629 16.760  1.00 76.46 208 A 1 
ATOM   1672 N NH1 . ARG A 1 208 ? 0.406   -17.190 17.352  1.00 69.79 208 A 1 
ATOM   1673 N NH2 . ARG A 1 208 ? 2.268   -18.525 17.378  1.00 72.89 208 A 1 
ATOM   1674 N N   . ALA A 1 209 ? -1.475  -12.959 12.425  1.00 98.56 209 A 1 
ATOM   1675 C CA  . ALA A 1 209 ? -1.996  -11.922 11.545  1.00 98.69 209 A 1 
ATOM   1676 C C   . ALA A 1 209 ? -0.996  -11.461 10.499  1.00 98.63 209 A 1 
ATOM   1677 O O   . ALA A 1 209 ? 0.216   -11.467 10.730  1.00 98.49 209 A 1 
ATOM   1678 C CB  . ALA A 1 209 ? -2.460  -10.723 12.369  1.00 98.44 209 A 1 
ATOM   1679 N N   . ILE A 1 210 ? -1.522  -11.103 9.354   1.00 98.61 210 A 1 
ATOM   1680 C CA  . ILE A 1 210 ? -0.753  -10.423 8.332   1.00 98.78 210 A 1 
ATOM   1681 C C   . ILE A 1 210 ? -1.381  -9.039  8.228   1.00 98.89 210 A 1 
ATOM   1682 O O   . ILE A 1 210 ? -2.568  -8.915  7.920   1.00 98.73 210 A 1 
ATOM   1683 C CB  . ILE A 1 210 ? -0.816  -11.150 6.970   1.00 98.53 210 A 1 
ATOM   1684 C CG1 . ILE A 1 210 ? -0.082  -12.488 7.069   1.00 97.69 210 A 1 
ATOM   1685 C CG2 . ILE A 1 210 ? -0.187  -10.281 5.880   1.00 98.04 210 A 1 
ATOM   1686 C CD1 . ILE A 1 210 ? -0.138  -13.330 5.808   1.00 95.60 210 A 1 
ATOM   1687 N N   . VAL A 1 211 ? -0.590  -8.013  8.520   1.00 98.73 211 A 1 
ATOM   1688 C CA  . VAL A 1 211 ? -1.090  -6.641  8.531   1.00 98.76 211 A 1 
ATOM   1689 C C   . VAL A 1 211 ? -0.789  -5.937  7.222   1.00 98.79 211 A 1 
ATOM   1690 O O   . VAL A 1 211 ? 0.305   -6.079  6.667   1.00 98.65 211 A 1 
ATOM   1691 C CB  . VAL A 1 211 ? -0.469  -5.848  9.699   1.00 98.68 211 A 1 
ATOM   1692 C CG1 . VAL A 1 211 ? -1.031  -4.430  9.743   1.00 98.07 211 A 1 
ATOM   1693 C CG2 . VAL A 1 211 ? -0.736  -6.556  11.025  1.00 98.13 211 A 1 
ATOM   1694 N N   . SER A 1 212 ? -1.765  -5.182  6.713   1.00 98.73 212 A 1 
ATOM   1695 C CA  . SER A 1 212 ? -1.577  -4.417  5.489   1.00 98.79 212 A 1 
ATOM   1696 C C   . SER A 1 212 ? -1.990  -2.966  5.703   1.00 98.79 212 A 1 
ATOM   1697 O O   . SER A 1 212 ? -2.903  -2.678  6.468   1.00 98.50 212 A 1 
ATOM   1698 C CB  . SER A 1 212 ? -2.384  -5.028  4.339   1.00 98.20 212 A 1 
ATOM   1699 O OG  . SER A 1 212 ? -1.962  -6.347  4.055   1.00 90.94 212 A 1 
ATOM   1700 N N   . MET A 1 213 ? -1.298  -2.051  5.026   1.00 98.73 213 A 1 
ATOM   1701 C CA  . MET A 1 213 ? -1.571  -0.628  5.127   1.00 98.61 213 A 1 
ATOM   1702 C C   . MET A 1 213 ? -1.021  0.042   3.881   1.00 98.65 213 A 1 
ATOM   1703 O O   . MET A 1 213 ? -0.110  -0.476  3.238   1.00 98.05 213 A 1 
ATOM   1704 C CB  . MET A 1 213 ? -0.910  -0.044  6.380   1.00 97.62 213 A 1 
ATOM   1705 C CG  . MET A 1 213 ? 0.614   -0.189  6.389   1.00 96.71 213 A 1 
ATOM   1706 S SD  . MET A 1 213 ? 1.365   0.145   7.996   1.00 97.31 213 A 1 
ATOM   1707 C CE  . MET A 1 213 ? 0.819   -1.270  8.924   1.00 93.25 213 A 1 
ATOM   1708 N N   . HIS A 1 214 ? -1.577  1.199   3.531   1.00 98.57 214 A 1 
ATOM   1709 C CA  . HIS A 1 214 ? -1.103  1.871   2.328   1.00 98.49 214 A 1 
ATOM   1710 C C   . HIS A 1 214 ? 0.271   2.497   2.534   1.00 98.30 214 A 1 
ATOM   1711 O O   . HIS A 1 214 ? 1.175   2.311   1.725   1.00 97.53 214 A 1 
ATOM   1712 C CB  . HIS A 1 214 ? -2.093  2.943   1.871   1.00 98.14 214 A 1 
ATOM   1713 C CG  . HIS A 1 214 ? -1.706  3.583   0.577   1.00 98.00 214 A 1 
ATOM   1714 N ND1 . HIS A 1 214 ? -1.633  2.890   -0.608  1.00 95.40 214 A 1 
ATOM   1715 C CD2 . HIS A 1 214 ? -1.333  4.855   0.284   1.00 95.57 214 A 1 
ATOM   1716 C CE1 . HIS A 1 214 ? -1.241  3.696   -1.576  1.00 95.89 214 A 1 
ATOM   1717 N NE2 . HIS A 1 214 ? -1.053  4.894   -1.058  1.00 96.10 214 A 1 
ATOM   1718 N N   . ILE A 1 215 ? 0.431   3.231   3.639   1.00 98.39 215 A 1 
ATOM   1719 C CA  . ILE A 1 215 ? 1.683   3.934   3.928   1.00 98.32 215 A 1 
ATOM   1720 C C   . ILE A 1 215 ? 2.410   3.307   5.114   1.00 98.37 215 A 1 
ATOM   1721 O O   . ILE A 1 215 ? 1.907   3.325   6.237   1.00 98.05 215 A 1 
ATOM   1722 C CB  . ILE A 1 215 ? 1.437   5.428   4.213   1.00 98.09 215 A 1 
ATOM   1723 C CG1 . ILE A 1 215 ? 0.548   6.042   3.125   1.00 97.07 215 A 1 
ATOM   1724 C CG2 . ILE A 1 215 ? 2.765   6.167   4.302   1.00 97.09 215 A 1 
ATOM   1725 C CD1 . ILE A 1 215 ? 0.164   7.488   3.373   1.00 95.93 215 A 1 
ATOM   1726 N N   . CYS A 1 216 ? 3.598   2.773   4.872   1.00 98.07 216 A 1 
ATOM   1727 C CA  . CYS A 1 216 ? 4.421   2.176   5.914   1.00 97.81 216 A 1 
ATOM   1728 C C   . CYS A 1 216 ? 5.072   3.250   6.779   1.00 97.94 216 A 1 
ATOM   1729 O O   . CYS A 1 216 ? 5.283   4.376   6.324   1.00 96.55 216 A 1 
ATOM   1730 C CB  . CYS A 1 216 ? 5.530   1.329   5.278   1.00 96.03 216 A 1 
ATOM   1731 S SG  . CYS A 1 216 ? 5.372   -0.466  5.456   1.00 92.31 216 A 1 
ATOM   1732 N N   . PRO A 1 217 ? 5.410   2.929   8.041   1.00 98.22 217 A 1 
ATOM   1733 C CA  . PRO A 1 217 ? 6.210   3.848   8.841   1.00 97.94 217 A 1 
ATOM   1734 C C   . PRO A 1 217 ? 7.592   3.971   8.193   1.00 97.70 217 A 1 
ATOM   1735 O O   . PRO A 1 217 ? 8.010   3.066   7.472   1.00 96.30 217 A 1 
ATOM   1736 C CB  . PRO A 1 217 ? 6.315   3.154   10.200  1.00 97.08 217 A 1 
ATOM   1737 C CG  . PRO A 1 217 ? 5.198   2.171   10.218  1.00 94.69 217 A 1 
ATOM   1738 C CD  . PRO A 1 217 ? 5.048   1.727   8.798   1.00 97.56 217 A 1 
ATOM   1739 N N   . GLY A 1 218 ? 8.296   5.062   8.459   1.00 96.95 218 A 1 
ATOM   1740 C CA  . GLY A 1 218 ? 9.626   5.235   7.902   1.00 96.67 218 A 1 
ATOM   1741 C C   . GLY A 1 218 ? 9.723   6.416   6.963   1.00 96.94 218 A 1 
ATOM   1742 O O   . GLY A 1 218 ? 8.924   7.352   7.032   1.00 95.28 218 A 1 
ATOM   1743 N N   . VAL A 1 219 ? 10.719  6.374   6.081   1.00 96.54 219 A 1 
ATOM   1744 C CA  . VAL A 1 219 ? 11.006  7.487   5.189   1.00 96.13 219 A 1 
ATOM   1745 C C   . VAL A 1 219 ? 10.974  7.071   3.722   1.00 96.16 219 A 1 
ATOM   1746 O O   . VAL A 1 219 ? 10.933  5.887   3.403   1.00 95.00 219 A 1 
ATOM   1747 C CB  . VAL A 1 219 ? 12.385  8.098   5.501   1.00 95.18 219 A 1 
ATOM   1748 C CG1 . VAL A 1 219 ? 12.422  8.599   6.937   1.00 91.33 219 A 1 
ATOM   1749 C CG2 . VAL A 1 219 ? 13.486  7.068   5.262   1.00 91.56 219 A 1 
ATOM   1750 N N   . ALA A 1 220 ? 11.006  8.078   2.837   1.00 95.43 220 A 1 
ATOM   1751 C CA  . ALA A 1 220 ? 11.061  7.839   1.402   1.00 94.92 220 A 1 
ATOM   1752 C C   . ALA A 1 220 ? 12.476  8.099   0.912   1.00 94.79 220 A 1 
ATOM   1753 O O   . ALA A 1 220 ? 12.910  9.248   0.842   1.00 93.07 220 A 1 
ATOM   1754 C CB  . ALA A 1 220 ? 10.062  8.729   0.675   1.00 94.29 220 A 1 
ATOM   1755 N N   . GLU A 1 221 ? 13.202  7.045   0.574   1.00 93.27 221 A 1 
ATOM   1756 C CA  . GLU A 1 221 ? 14.599  7.147   0.160   1.00 91.71 221 A 1 
ATOM   1757 C C   . GLU A 1 221 ? 14.810  8.067   -1.043  1.00 91.60 221 A 1 
ATOM   1758 O O   . GLU A 1 221 ? 15.793  8.794   -1.105  1.00 88.77 221 A 1 
ATOM   1759 C CB  . GLU A 1 221 ? 15.171  5.763   -0.161  1.00 89.14 221 A 1 
ATOM   1760 C CG  . GLU A 1 221 ? 15.296  4.818   1.021   1.00 84.75 221 A 1 
ATOM   1761 C CD  . GLU A 1 221 ? 14.061  3.971   1.247   1.00 86.74 221 A 1 
ATOM   1762 O OE1 . GLU A 1 221 ? 12.936  4.409   0.918   1.00 82.38 221 A 1 
ATOM   1763 O OE2 . GLU A 1 221 ? 14.213  2.849   1.768   1.00 83.56 221 A 1 
ATOM   1764 N N   . ARG A 1 222 ? 13.871  8.018   -1.990  1.00 90.16 222 A 1 
ATOM   1765 C CA  . ARG A 1 222 ? 14.006  8.806   -3.211  1.00 88.35 222 A 1 
ATOM   1766 C C   . ARG A 1 222 ? 13.697  10.286  -3.015  1.00 88.41 222 A 1 
ATOM   1767 O O   . ARG A 1 222 ? 14.002  11.107  -3.873  1.00 86.36 222 A 1 
ATOM   1768 C CB  . ARG A 1 222 ? 13.102  8.245   -4.313  1.00 85.97 222 A 1 
ATOM   1769 C CG  . ARG A 1 222 ? 13.463  6.850   -4.777  1.00 79.41 222 A 1 
ATOM   1770 C CD  . ARG A 1 222 ? 12.524  6.369   -5.865  1.00 79.17 222 A 1 
ATOM   1771 N NE  . ARG A 1 222 ? 12.668  7.132   -7.100  1.00 76.44 222 A 1 
ATOM   1772 C CZ  . ARG A 1 222 ? 11.866  7.005   -8.157  1.00 75.05 222 A 1 
ATOM   1773 N NH1 . ARG A 1 222 ? 10.845  6.158   -8.127  1.00 70.39 222 A 1 
ATOM   1774 N NH2 . ARG A 1 222 ? 12.079  7.725   -9.243  1.00 66.68 222 A 1 
ATOM   1775 N N   . PHE A 1 223 ? 13.092  10.623  -1.884  1.00 91.11 223 A 1 
ATOM   1776 C CA  . PHE A 1 223 ? 12.709  12.006  -1.618  1.00 90.90 223 A 1 
ATOM   1777 C C   . PHE A 1 223 ? 13.346  12.528  -0.337  1.00 92.67 223 A 1 
ATOM   1778 O O   . PHE A 1 223 ? 12.666  12.984  0.582   1.00 90.39 223 A 1 
ATOM   1779 C CB  . PHE A 1 223 ? 11.186  12.115  -1.571  1.00 88.92 223 A 1 
ATOM   1780 C CG  . PHE A 1 223 ? 10.519  11.663  -2.843  1.00 84.62 223 A 1 
ATOM   1781 C CD1 . PHE A 1 223 ? 10.537  12.470  -3.972  1.00 79.35 223 A 1 
ATOM   1782 C CD2 . PHE A 1 223 ? 9.902   10.422  -2.914  1.00 79.66 223 A 1 
ATOM   1783 C CE1 . PHE A 1 223 ? 9.945   12.055  -5.158  1.00 77.70 223 A 1 
ATOM   1784 C CE2 . PHE A 1 223 ? 9.315   9.992   -4.094  1.00 76.91 223 A 1 
ATOM   1785 C CZ  . PHE A 1 223 ? 9.323   10.812  -5.222  1.00 77.09 223 A 1 
ATOM   1786 N N   . ASN A 1 224 ? 14.730  12.536  -0.296  1.00 89.78 224 A 1 
ATOM   1787 C CA  . ASN A 1 224 ? 15.546  12.983  0.716   1.00 92.21 224 A 1 
ATOM   1788 C C   . ASN A 1 224 ? 15.321  12.372  2.066   1.00 93.21 224 A 1 
ATOM   1789 O O   . ASN A 1 224 ? 15.493  12.969  3.111   1.00 90.72 224 A 1 
ATOM   1790 C CB  . ASN A 1 224 ? 15.503  14.494  0.806   1.00 90.78 224 A 1 
ATOM   1791 C CG  . ASN A 1 224 ? 16.718  15.154  0.933   1.00 87.02 224 A 1 
ATOM   1792 O OD1 . ASN A 1 224 ? 17.848  14.574  0.823   1.00 81.24 224 A 1 
ATOM   1793 N ND2 . ASN A 1 224 ? 16.986  16.178  1.087   1.00 83.16 224 A 1 
ATOM   1794 N N   . TYR A 1 225 ? 14.910  11.089  2.058   1.00 92.94 225 A 1 
ATOM   1795 C CA  . TYR A 1 225 ? 14.626  10.354  3.285   1.00 93.11 225 A 1 
ATOM   1796 C C   . TYR A 1 225 ? 13.580  11.100  4.117   1.00 94.22 225 A 1 
ATOM   1797 O O   . TYR A 1 225 ? 13.689  11.186  5.345   1.00 91.84 225 A 1 
ATOM   1798 C CB  . TYR A 1 225 ? 15.912  10.143  4.096   1.00 91.74 225 A 1 
ATOM   1799 C CG  . TYR A 1 225 ? 16.976  9.390   3.323   1.00 88.92 225 A 1 
ATOM   1800 C CD1 . TYR A 1 225 ? 16.972  7.997   3.275   1.00 86.13 225 A 1 
ATOM   1801 C CD2 . TYR A 1 225 ? 17.963  10.071  2.622   1.00 87.09 225 A 1 
ATOM   1802 C CE1 . TYR A 1 225 ? 17.923  7.307   2.557   1.00 84.00 225 A 1 
ATOM   1803 C CE2 . TYR A 1 225 ? 18.922  9.379   1.892   1.00 83.49 225 A 1 
ATOM   1804 C CZ  . TYR A 1 225 ? 18.900  8.000   1.863   1.00 84.06 225 A 1 
ATOM   1805 O OH  . TYR A 1 225 ? 19.852  7.308   1.140   1.00 79.28 225 A 1 
ATOM   1806 N N   . SER A 1 226 ? 12.580  11.642  3.436   1.00 94.63 226 A 1 
ATOM   1807 C CA  . SER A 1 226 ? 11.536  12.429  4.082   1.00 94.27 226 A 1 
ATOM   1808 C C   . SER A 1 226 ? 10.544  11.560  4.843   1.00 95.03 226 A 1 
ATOM   1809 O O   . SER A 1 226 ? 10.171  10.476  4.390   1.00 94.26 226 A 1 
ATOM   1810 C CB  . SER A 1 226 ? 10.795  13.266  3.047   1.00 92.83 226 A 1 
ATOM   1811 O OG  . SER A 1 226 ? 10.232  12.443  2.044   1.00 86.83 226 A 1 
ATOM   1812 N N   . ASP A 1 227 ? 10.125  12.044  6.022   1.00 95.94 227 A 1 
ATOM   1813 C CA  . ASP A 1 227 ? 9.109   11.356  6.803   1.00 95.80 227 A 1 
ATOM   1814 C C   . ASP A 1 227 ? 7.807   11.308  6.021   1.00 96.53 227 A 1 
ATOM   1815 O O   . ASP A 1 227 ? 7.454   12.268  5.332   1.00 95.42 227 A 1 
ATOM   1816 C CB  . ASP A 1 227 ? 8.862   12.070  8.133   1.00 94.20 227 A 1 
ATOM   1817 C CG  . ASP A 1 227 ? 10.061  12.014  9.056   1.00 89.18 227 A 1 
ATOM   1818 O OD1 . ASP A 1 227 ? 10.783  10.998  9.049   1.00 83.99 227 A 1 
ATOM   1819 O OD2 . ASP A 1 227 ? 10.274  12.991  9.804   1.00 83.76 227 A 1 
ATOM   1820 N N   . GLN A 1 228 ? 7.092   10.184  6.125   1.00 96.96 228 A 1 
ATOM   1821 C CA  . GLN A 1 228 ? 5.818   10.034  5.451   1.00 97.06 228 A 1 
ATOM   1822 C C   . GLN A 1 228 ? 4.652   10.202  6.422   1.00 97.64 228 A 1 
ATOM   1823 O O   . GLN A 1 228 ? 3.598   10.713  6.060   1.00 96.54 228 A 1 
ATOM   1824 C CB  . GLN A 1 228 ? 5.735   8.666   4.769   1.00 96.49 228 A 1 
ATOM   1825 C CG  . GLN A 1 228 ? 6.785   8.467   3.690   1.00 95.12 228 A 1 
ATOM   1826 C CD  . GLN A 1 228 ? 6.692   9.536   2.624   1.00 94.72 228 A 1 
ATOM   1827 O OE1 . GLN A 1 228 ? 5.716   9.597   1.886   1.00 86.43 228 A 1 
ATOM   1828 N NE2 . GLN A 1 228 ? 7.703   10.391  2.546   1.00 86.29 228 A 1 
ATOM   1829 N N   . LEU A 1 229 ? 4.860   9.789   7.665   1.00 97.87 229 A 1 
ATOM   1830 C CA  . LEU A 1 229 ? 3.842   9.931   8.698   1.00 97.99 229 A 1 
ATOM   1831 C C   . LEU A 1 229 ? 4.257   11.014  9.688   1.00 97.73 229 A 1 
ATOM   1832 O O   . LEU A 1 229 ? 5.439   11.305  9.837   1.00 97.03 229 A 1 
ATOM   1833 C CB  . LEU A 1 229 ? 3.648   8.604   9.439   1.00 98.12 229 A 1 
ATOM   1834 C CG  . LEU A 1 229 ? 3.398   7.360   8.585   1.00 97.71 229 A 1 
ATOM   1835 C CD1 . LEU A 1 229 ? 3.193   6.149   9.486   1.00 97.31 229 A 1 
ATOM   1836 C CD2 . LEU A 1 229 ? 2.197   7.563   7.672   1.00 97.26 229 A 1 
ATOM   1837 N N   . TYR A 1 230 ? 3.279   11.612  10.375  1.00 98.15 230 A 1 
ATOM   1838 C CA  . TYR A 1 230 ? 3.597   12.541  11.451  1.00 97.92 230 A 1 
ATOM   1839 C C   . TYR A 1 230 ? 4.487   11.791  12.445  1.00 97.94 230 A 1 
ATOM   1840 O O   . TYR A 1 230 ? 4.220   10.620  12.745  1.00 97.46 230 A 1 
ATOM   1841 C CB  . TYR A 1 230 ? 2.330   13.022  12.154  1.00 97.55 230 A 1 
ATOM   1842 C CG  . TYR A 1 230 ? 1.531   14.037  11.370  1.00 97.37 230 A 1 
ATOM   1843 C CD1 . TYR A 1 230 ? 1.996   15.338  11.189  1.00 96.37 230 A 1 
ATOM   1844 C CD2 . TYR A 1 230 ? 0.282   13.715  10.838  1.00 96.55 230 A 1 
ATOM   1845 C CE1 . TYR A 1 230 ? 1.258   16.278  10.487  1.00 95.79 230 A 1 
ATOM   1846 C CE2 . TYR A 1 230 ? -0.469  14.651  10.140  1.00 95.82 230 A 1 
ATOM   1847 C CZ  . TYR A 1 230 ? 0.024   15.924  9.968   1.00 96.09 230 A 1 
ATOM   1848 O OH  . TYR A 1 230 ? -0.716  16.861  9.272   1.00 94.62 230 A 1 
ATOM   1849 N N   . PRO A 1 231 ? 5.544   12.418  12.959  1.00 97.46 231 A 1 
ATOM   1850 C CA  . PRO A 1 231 ? 6.493   11.760  13.867  1.00 96.98 231 A 1 
ATOM   1851 C C   . PRO A 1 231 ? 5.840   11.007  15.025  1.00 97.24 231 A 1 
ATOM   1852 O O   . PRO A 1 231 ? 6.229   9.882   15.328  1.00 96.76 231 A 1 
ATOM   1853 C CB  . PRO A 1 231 ? 7.361   12.916  14.363  1.00 95.84 231 A 1 
ATOM   1854 C CG  . PRO A 1 231 ? 7.369   13.868  13.214  1.00 93.38 231 A 1 
ATOM   1855 C CD  . PRO A 1 231 ? 5.963   13.815  12.673  1.00 96.22 231 A 1 
ATOM   1856 N N   . GLN A 1 232 ? 4.850   11.631  15.665  1.00 97.09 232 A 1 
ATOM   1857 C CA  . GLN A 1 232 ? 4.192   10.999  16.807  1.00 96.65 232 A 1 
ATOM   1858 C C   . GLN A 1 232 ? 3.426   9.738   16.407  1.00 97.44 232 A 1 
ATOM   1859 O O   . GLN A 1 232 ? 3.376   8.776   17.167  1.00 96.98 232 A 1 
ATOM   1860 C CB  . GLN A 1 232 ? 3.254   11.992  17.512  1.00 95.31 232 A 1 
ATOM   1861 C CG  . GLN A 1 232 ? 2.059   12.463  16.700  1.00 89.67 232 A 1 
ATOM   1862 C CD  . GLN A 1 232 ? 2.353   13.714  15.891  1.00 88.77 232 A 1 
ATOM   1863 O OE1 . GLN A 1 232 ? 3.490   13.952  15.466  1.00 83.35 232 A 1 
ATOM   1864 N NE2 . GLN A 1 232 ? 1.323   14.523  15.665  1.00 81.61 232 A 1 
ATOM   1865 N N   . TYR A 1 233 ? 2.831   9.754   15.218  1.00 97.94 233 A 1 
ATOM   1866 C CA  . TYR A 1 233 ? 2.112   8.577   14.739  1.00 98.15 233 A 1 
ATOM   1867 C C   . TYR A 1 233 ? 3.077   7.513   14.236  1.00 98.34 233 A 1 
ATOM   1868 O O   . TYR A 1 233 ? 2.847   6.319   14.438  1.00 98.10 233 A 1 
ATOM   1869 C CB  . TYR A 1 233 ? 1.129   8.950   13.617  1.00 98.05 233 A 1 
ATOM   1870 C CG  . TYR A 1 233 ? 0.040   9.920   14.042  1.00 98.00 233 A 1 
ATOM   1871 C CD1 . TYR A 1 233 ? -0.493  9.887   15.325  1.00 97.15 233 A 1 
ATOM   1872 C CD2 . TYR A 1 233 ? -0.462  10.853  13.142  1.00 97.24 233 A 1 
ATOM   1873 C CE1 . TYR A 1 233 ? -1.493  10.779  15.710  1.00 96.69 233 A 1 
ATOM   1874 C CE2 . TYR A 1 233 ? -1.461  11.737  13.514  1.00 96.69 233 A 1 
ATOM   1875 C CZ  . TYR A 1 233 ? -1.970  11.697  14.800  1.00 96.96 233 A 1 
ATOM   1876 O OH  . TYR A 1 233 ? -2.955  12.582  15.174  1.00 95.80 233 A 1 
ATOM   1877 N N   . ASN A 1 234 ? 4.153   7.944   13.596  1.00 98.27 234 A 1 
ATOM   1878 C CA  . ASN A 1 234 ? 5.168   7.027   13.097  1.00 98.24 234 A 1 
ATOM   1879 C C   . ASN A 1 234 ? 5.744   6.177   14.223  1.00 98.36 234 A 1 
ATOM   1880 O O   . ASN A 1 234 ? 5.764   4.952   14.140  1.00 98.34 234 A 1 
ATOM   1881 C CB  . ASN A 1 234 ? 6.295   7.799   12.408  1.00 97.96 234 A 1 
ATOM   1882 C CG  . ASN A 1 234 ? 7.322   6.880   11.771  1.00 97.85 234 A 1 
ATOM   1883 O OD1 . ASN A 1 234 ? 7.178   6.475   10.618  1.00 95.08 234 A 1 
ATOM   1884 N ND2 . ASN A 1 234 ? 8.363   6.546   12.519  1.00 95.05 234 A 1 
ATOM   1885 N N   . ASP A 1 235 ? 6.209   6.849   15.278  1.00 97.98 235 A 1 
ATOM   1886 C CA  . ASP A 1 235 ? 6.812   6.148   16.406  1.00 97.70 235 A 1 
ATOM   1887 C C   . ASP A 1 235 ? 5.819   5.223   17.098  1.00 98.03 235 A 1 
ATOM   1888 O O   . ASP A 1 235 ? 6.152   4.098   17.465  1.00 97.73 235 A 1 
ATOM   1889 C CB  . ASP A 1 235 ? 7.378   7.148   17.416  1.00 96.63 235 A 1 
ATOM   1890 C CG  . ASP A 1 235 ? 8.518   7.981   16.833  1.00 92.10 235 A 1 
ATOM   1891 O OD1 . ASP A 1 235 ? 9.070   7.597   15.784  1.00 88.49 235 A 1 
ATOM   1892 O OD2 . ASP A 1 235 ? 8.853   9.022   17.431  1.00 88.09 235 A 1 
ATOM   1893 N N   . ARG A 1 236 ? 4.594   5.708   17.280  1.00 98.19 236 A 1 
ATOM   1894 C CA  . ARG A 1 236 ? 3.571   4.914   17.942  1.00 98.27 236 A 1 
ATOM   1895 C C   . ARG A 1 236 ? 3.191   3.687   17.117  1.00 98.51 236 A 1 
ATOM   1896 O O   . ARG A 1 236 ? 2.944   2.610   17.659  1.00 98.33 236 A 1 
ATOM   1897 C CB  . ARG A 1 236 ? 2.330   5.767   18.226  1.00 97.91 236 A 1 
ATOM   1898 C CG  . ARG A 1 236 ? 1.300   5.081   19.115  1.00 95.82 236 A 1 
ATOM   1899 C CD  . ARG A 1 236 ? 0.165   6.026   19.479  1.00 94.12 236 A 1 
ATOM   1900 N NE  . ARG A 1 236 ? -0.797  5.409   20.383  1.00 92.02 236 A 1 
ATOM   1901 C CZ  . ARG A 1 236 ? -1.899  5.997   20.830  1.00 89.89 236 A 1 
ATOM   1902 N NH1 . ARG A 1 236 ? -2.191  7.237   20.453  1.00 87.52 236 A 1 
ATOM   1903 N NH2 . ARG A 1 236 ? -2.704  5.353   21.649  1.00 85.58 236 A 1 
ATOM   1904 N N   . LEU A 1 237 ? 3.149   3.846   15.790  1.00 98.42 237 A 1 
ATOM   1905 C CA  . LEU A 1 237 ? 2.807   2.740   14.905  1.00 98.50 237 A 1 
ATOM   1906 C C   . LEU A 1 237 ? 3.906   1.686   14.894  1.00 98.66 237 A 1 
ATOM   1907 O O   . LEU A 1 237 ? 3.624   0.485   14.935  1.00 98.59 237 A 1 
ATOM   1908 C CB  . LEU A 1 237 ? 2.548   3.252   13.479  1.00 98.54 237 A 1 
ATOM   1909 C CG  . LEU A 1 237 ? 2.132   2.196   12.450  1.00 98.19 237 A 1 
ATOM   1910 C CD1 . LEU A 1 237 ? 0.891   1.451   12.916  1.00 97.74 237 A 1 
ATOM   1911 C CD2 . LEU A 1 237 ? 1.875   2.864   11.105  1.00 97.74 237 A 1 
ATOM   1912 N N   . VAL A 1 238 ? 5.165   2.127   14.846  1.00 98.61 238 A 1 
ATOM   1913 C CA  . VAL A 1 238 ? 6.292   1.194   14.894  1.00 98.56 238 A 1 
ATOM   1914 C C   . VAL A 1 238 ? 6.248   0.381   16.184  1.00 98.60 238 A 1 
ATOM   1915 O O   . VAL A 1 238 ? 6.378   -0.848  16.158  1.00 98.49 238 A 1 
ATOM   1916 C CB  . VAL A 1 238 ? 7.650   1.935   14.794  1.00 98.32 238 A 1 
ATOM   1917 C CG1 . VAL A 1 238 ? 8.805   0.972   15.063  1.00 97.50 238 A 1 
ATOM   1918 C CG2 . VAL A 1 238 ? 7.808   2.550   13.416  1.00 97.61 238 A 1 
ATOM   1919 N N   . ASP A 1 239 ? 6.051   1.072   17.311  1.00 98.50 239 A 1 
ATOM   1920 C CA  . ASP A 1 239 ? 5.965   0.394   18.603  1.00 98.41 239 A 1 
ATOM   1921 C C   . ASP A 1 239 ? 4.785   -0.573  18.650  1.00 98.55 239 A 1 
ATOM   1922 O O   . ASP A 1 239 ? 4.907   -1.691  19.153  1.00 98.31 239 A 1 
ATOM   1923 C CB  . ASP A 1 239 ? 5.827   1.410   19.747  1.00 97.87 239 A 1 
ATOM   1924 C CG  . ASP A 1 239 ? 7.126   2.146   20.041  1.00 94.55 239 A 1 
ATOM   1925 O OD1 . ASP A 1 239 ? 8.182   1.747   19.506  1.00 91.59 239 A 1 
ATOM   1926 O OD2 . ASP A 1 239 ? 7.084   3.113   20.819  1.00 91.17 239 A 1 
ATOM   1927 N N   . SER A 1 240 ? 3.641   -0.138  18.118  1.00 98.48 240 A 1 
ATOM   1928 C CA  . SER A 1 240 ? 2.439   -0.957  18.118  1.00 98.47 240 A 1 
ATOM   1929 C C   . SER A 1 240 ? 2.625   -2.241  17.314  1.00 98.69 240 A 1 
ATOM   1930 O O   . SER A 1 240 ? 2.185   -3.310  17.728  1.00 98.23 240 A 1 
ATOM   1931 C CB  . SER A 1 240 ? 1.249   -0.168  17.561  1.00 97.85 240 A 1 
ATOM   1932 O OG  . SER A 1 240 ? 0.928   0.935   18.398  1.00 92.57 240 A 1 
ATOM   1933 N N   . LEU A 1 241 ? 3.273   -2.134  16.160  1.00 98.57 241 A 1 
ATOM   1934 C CA  . LEU A 1 241 ? 3.500   -3.298  15.312  1.00 98.51 241 A 1 
ATOM   1935 C C   . LEU A 1 241 ? 4.549   -4.235  15.909  1.00 98.58 241 A 1 
ATOM   1936 O O   . LEU A 1 241 ? 4.330   -5.447  15.994  1.00 98.38 241 A 1 
ATOM   1937 C CB  . LEU A 1 241 ? 3.922   -2.850  13.904  1.00 98.62 241 A 1 
ATOM   1938 C CG  . LEU A 1 241 ? 2.854   -2.109  13.093  1.00 98.42 241 A 1 
ATOM   1939 C CD1 . LEU A 1 241 ? 3.462   -1.470  11.856  1.00 98.00 241 A 1 
ATOM   1940 C CD2 . LEU A 1 241 ? 1.738   -3.072  12.694  1.00 97.81 241 A 1 
ATOM   1941 N N   . ALA A 1 242 ? 5.685   -3.683  16.335  1.00 98.64 242 A 1 
ATOM   1942 C CA  . ALA A 1 242 ? 6.768   -4.483  16.890  1.00 98.56 242 A 1 
ATOM   1943 C C   . ALA A 1 242 ? 6.361   -5.200  18.177  1.00 98.42 242 A 1 
ATOM   1944 O O   . ALA A 1 242 ? 6.823   -6.313  18.440  1.00 97.95 242 A 1 
ATOM   1945 C CB  . ALA A 1 242 ? 7.998   -3.614  17.137  1.00 98.31 242 A 1 
ATOM   1946 N N   . GLU A 1 243 ? 5.502   -4.565  18.960  1.00 98.58 243 A 1 
ATOM   1947 C CA  . GLU A 1 243 ? 5.039   -5.131  20.227  1.00 98.37 243 A 1 
ATOM   1948 C C   . GLU A 1 243 ? 4.375   -6.487  20.021  1.00 98.43 243 A 1 
ATOM   1949 O O   . GLU A 1 243 ? 4.430   -7.356  20.890  1.00 97.79 243 A 1 
ATOM   1950 C CB  . GLU A 1 243 ? 4.065   -4.169  20.910  1.00 97.56 243 A 1 
ATOM   1951 C CG  . GLU A 1 243 ? 3.407   -4.702  22.191  1.00 91.56 243 A 1 
ATOM   1952 C CD  . GLU A 1 243 ? 4.405   -4.963  23.300  1.00 88.16 243 A 1 
ATOM   1953 O OE1 . GLU A 1 243 ? 5.472   -4.319  23.320  1.00 82.97 243 A 1 
ATOM   1954 O OE2 . GLU A 1 243 ? 4.121   -5.808  24.165  1.00 82.19 243 A 1 
ATOM   1955 N N   . TYR A 1 244 ? 3.764   -6.674  18.860  1.00 98.65 244 A 1 
ATOM   1956 C CA  . TYR A 1 244 ? 3.064   -7.915  18.555  1.00 98.69 244 A 1 
ATOM   1957 C C   . TYR A 1 244 ? 3.798   -8.764  17.516  1.00 98.62 244 A 1 
ATOM   1958 O O   . TYR A 1 244 ? 3.180   -9.367  16.629  1.00 98.19 244 A 1 
ATOM   1959 C CB  . TYR A 1 244 ? 1.633   -7.603  18.113  1.00 98.64 244 A 1 
ATOM   1960 C CG  . TYR A 1 244 ? 0.822   -6.950  19.204  1.00 98.68 244 A 1 
ATOM   1961 C CD1 . TYR A 1 244 ? 0.251   -7.707  20.227  1.00 98.33 244 A 1 
ATOM   1962 C CD2 . TYR A 1 244 ? 0.651   -5.570  19.248  1.00 98.38 244 A 1 
ATOM   1963 C CE1 . TYR A 1 244 ? -0.466  -7.114  21.257  1.00 98.08 244 A 1 
ATOM   1964 C CE2 . TYR A 1 244 ? -0.062  -4.968  20.273  1.00 98.11 244 A 1 
ATOM   1965 C CZ  . TYR A 1 244 ? -0.621  -5.741  21.278  1.00 98.23 244 A 1 
ATOM   1966 O OH  . TYR A 1 244 ? -1.324  -5.148  22.293  1.00 97.47 244 A 1 
ATOM   1967 N N   . ASN A 1 245 ? 5.122   -8.821  17.636  1.00 98.48 245 A 1 
ATOM   1968 C CA  . ASN A 1 245 ? 5.944   -9.611  16.729  1.00 98.12 245 A 1 
ATOM   1969 C C   . ASN A 1 245 ? 5.664   -11.109 16.835  1.00 97.95 245 A 1 
ATOM   1970 O O   . ASN A 1 245 ? 6.004   -11.874 15.935  1.00 96.88 245 A 1 
ATOM   1971 C CB  . ASN A 1 245 ? 7.431   -9.341  16.978  1.00 97.44 245 A 1 
ATOM   1972 C CG  . ASN A 1 245 ? 7.912   -9.887  18.305  1.00 97.02 245 A 1 
ATOM   1973 O OD1 . ASN A 1 245 ? 7.287   -9.684  19.334  1.00 92.30 245 A 1 
ATOM   1974 N ND2 . ASN A 1 245 ? 9.035   -10.587 18.279  1.00 91.52 245 A 1 
ATOM   1975 N N   . ASP A 1 246 ? 5.063   -11.517 17.946  1.00 98.07 246 A 1 
ATOM   1976 C CA  . ASP A 1 246 ? 4.685   -12.906 18.151  1.00 97.79 246 A 1 
ATOM   1977 C C   . ASP A 1 246 ? 3.378   -13.245 17.441  1.00 97.88 246 A 1 
ATOM   1978 O O   . ASP A 1 246 ? 3.040   -14.416 17.265  1.00 96.98 246 A 1 
ATOM   1979 C CB  . ASP A 1 246 ? 4.566   -13.218 19.653  1.00 97.11 246 A 1 
ATOM   1980 C CG  . ASP A 1 246 ? 3.555   -12.319 20.345  1.00 96.37 246 A 1 
ATOM   1981 O OD1 . ASP A 1 246 ? 3.549   -11.101 20.092  1.00 94.26 246 A 1 
ATOM   1982 O OD2 . ASP A 1 246 ? 2.760   -12.836 21.166  1.00 93.66 246 A 1 
ATOM   1983 N N   . VAL A 1 247 ? 2.653   -12.220 17.037  1.00 98.27 247 A 1 
ATOM   1984 C CA  . VAL A 1 247 ? 1.370   -12.387 16.349  1.00 98.48 247 A 1 
ATOM   1985 C C   . VAL A 1 247 ? 1.484   -12.076 14.855  1.00 98.43 247 A 1 
ATOM   1986 O O   . VAL A 1 247 ? 0.914   -12.780 14.018  1.00 98.15 247 A 1 
ATOM   1987 C CB  . VAL A 1 247 ? 0.287   -11.464 16.964  1.00 98.35 247 A 1 
ATOM   1988 C CG1 . VAL A 1 247 ? -1.015  -11.557 16.178  1.00 97.68 247 A 1 
ATOM   1989 C CG2 . VAL A 1 247 ? 0.058   -11.826 18.426  1.00 97.64 247 A 1 
ATOM   1990 N N   . ILE A 1 248 ? 2.231   -11.036 14.525  1.00 98.41 248 A 1 
ATOM   1991 C CA  . ILE A 1 248 ? 2.340   -10.556 13.151  1.00 98.52 248 A 1 
ATOM   1992 C C   . ILE A 1 248 ? 3.420   -11.280 12.346  1.00 98.46 248 A 1 
ATOM   1993 O O   . ILE A 1 248 ? 4.599   -11.231 12.693  1.00 98.06 248 A 1 
ATOM   1994 C CB  . ILE A 1 248 ? 2.614   -9.039  13.132  1.00 98.58 248 A 1 
ATOM   1995 C CG1 . ILE A 1 248 ? 1.478   -8.293  13.842  1.00 98.24 248 A 1 
ATOM   1996 C CG2 . ILE A 1 248 ? 2.779   -8.540  11.701  1.00 98.31 248 A 1 
ATOM   1997 C CD1 . ILE A 1 248 ? 1.729   -6.805  14.033  1.00 98.05 248 A 1 
ATOM   1998 N N   . LEU A 1 249 ? 3.003   -11.941 11.275  1.00 98.49 249 A 1 
ATOM   1999 C CA  . LEU A 1 249 ? 3.925   -12.656 10.402  1.00 98.26 249 A 1 
ATOM   2000 C C   . LEU A 1 249 ? 4.650   -11.710 9.456   1.00 98.24 249 A 1 
ATOM   2001 O O   . LEU A 1 249 ? 5.751   -11.995 8.995   1.00 97.29 249 A 1 
ATOM   2002 C CB  . LEU A 1 249 ? 3.192   -13.728 9.597   1.00 97.73 249 A 1 
ATOM   2003 C CG  . LEU A 1 249 ? 2.419   -14.779 10.404  1.00 96.61 249 A 1 
ATOM   2004 C CD1 . LEU A 1 249 ? 1.823   -15.814 9.457   1.00 95.15 249 A 1 
ATOM   2005 C CD2 . LEU A 1 249 ? 3.316   -15.446 11.426  1.00 95.08 249 A 1 
ATOM   2006 N N   . GLY A 1 250 ? 4.020   -10.574 9.157   1.00 98.31 250 A 1 
ATOM   2007 C CA  . GLY A 1 250 ? 4.599   -9.605  8.248   1.00 98.43 250 A 1 
ATOM   2008 C C   . GLY A 1 250 ? 3.634   -8.466  7.964   1.00 98.67 250 A 1 
ATOM   2009 O O   . GLY A 1 250 ? 2.435   -8.579  8.223   1.00 98.48 250 A 1 
ATOM   2010 N N   . VAL A 1 251 ? 4.174   -7.367  7.429   1.00 98.62 251 A 1 
ATOM   2011 C CA  . VAL A 1 251 ? 3.380   -6.195  7.082   1.00 98.65 251 A 1 
ATOM   2012 C C   . VAL A 1 251 ? 3.561   -5.885  5.600   1.00 98.65 251 A 1 
ATOM   2013 O O   . VAL A 1 251 ? 4.679   -5.932  5.082   1.00 98.33 251 A 1 
ATOM   2014 C CB  . VAL A 1 251 ? 3.814   -4.964  7.915   1.00 98.50 251 A 1 
ATOM   2015 C CG1 . VAL A 1 251 ? 2.971   -3.747  7.549   1.00 97.91 251 A 1 
ATOM   2016 C CG2 . VAL A 1 251 ? 3.700   -5.266  9.404   1.00 97.92 251 A 1 
ATOM   2017 N N   . LEU A 1 252 ? 2.456   -5.580  4.915   1.00 98.67 252 A 1 
ATOM   2018 C CA  . LEU A 1 252 ? 2.504   -5.230  3.501   1.00 98.65 252 A 1 
ATOM   2019 C C   . LEU A 1 252 ? 2.091   -3.780  3.295   1.00 98.70 252 A 1 
ATOM   2020 O O   . LEU A 1 252 ? 1.066   -3.344  3.814   1.00 98.21 252 A 1 
ATOM   2021 C CB  . LEU A 1 252 ? 1.593   -6.150  2.685   1.00 98.38 252 A 1 
ATOM   2022 C CG  . LEU A 1 252 ? 1.824   -7.657  2.815   1.00 96.31 252 A 1 
ATOM   2023 C CD1 . LEU A 1 252 ? 0.907   -8.412  1.863   1.00 90.51 252 A 1 
ATOM   2024 C CD2 . LEU A 1 252 ? 3.274   -8.008  2.534   1.00 90.70 252 A 1 
ATOM   2025 N N   . CYS A 1 253 ? 2.901   -3.038  2.522   1.00 98.43 253 A 1 
ATOM   2026 C CA  . CYS A 1 253 ? 2.636   -1.626  2.254   1.00 98.36 253 A 1 
ATOM   2027 C C   . CYS A 1 253 ? 2.820   -1.287  0.781   1.00 98.13 253 A 1 
ATOM   2028 O O   . CYS A 1 253 ? 3.388   -2.060  0.019   1.00 96.89 253 A 1 
ATOM   2029 C CB  . CYS A 1 253 ? 3.591   -0.733  3.067   1.00 97.57 253 A 1 
ATOM   2030 S SG  . CYS A 1 253 ? 3.596   -0.962  4.851   1.00 96.13 253 A 1 
ATOM   2031 N N   . GLY A 1 254 ? 2.344   -0.106  0.391   1.00 97.89 254 A 1 
ATOM   2032 C CA  . GLY A 1 254 ? 2.536   0.409   -0.953  1.00 97.56 254 A 1 
ATOM   2033 C C   . GLY A 1 254 ? 3.019   1.850   -0.877  1.00 97.48 254 A 1 
ATOM   2034 O O   . GLY A 1 254 ? 3.956   2.147   -0.140  1.00 95.79 254 A 1 
ATOM   2035 N N   . HIS A 1 255 ? 2.367   2.744   -1.619  1.00 96.41 255 A 1 
ATOM   2036 C CA  . HIS A 1 255 ? 2.577   4.195   -1.544  1.00 96.25 255 A 1 
ATOM   2037 C C   . HIS A 1 255 ? 3.861   4.733   -2.181  1.00 96.16 255 A 1 
ATOM   2038 O O   . HIS A 1 255 ? 3.818   5.719   -2.909  1.00 93.25 255 A 1 
ATOM   2039 C CB  . HIS A 1 255 ? 2.507   4.657   -0.077  1.00 95.03 255 A 1 
ATOM   2040 C CG  . HIS A 1 255 ? 2.700   6.130   0.109   1.00 95.30 255 A 1 
ATOM   2041 N ND1 . HIS A 1 255 ? 1.852   7.066   -0.423  1.00 92.42 255 A 1 
ATOM   2042 C CD2 . HIS A 1 255 ? 3.643   6.819   0.782   1.00 91.51 255 A 1 
ATOM   2043 C CE1 . HIS A 1 255 ? 2.263   8.275   -0.094  1.00 91.57 255 A 1 
ATOM   2044 N NE2 . HIS A 1 255 ? 3.353   8.157   0.644   1.00 92.04 255 A 1 
ATOM   2045 N N   . LEU A 1 256 ? 5.006   4.105   -1.907  1.00 95.74 256 A 1 
ATOM   2046 C CA  . LEU A 1 256 ? 6.276   4.626   -2.401  1.00 94.44 256 A 1 
ATOM   2047 C C   . LEU A 1 256 ? 6.591   4.247   -3.847  1.00 93.68 256 A 1 
ATOM   2048 O O   . LEU A 1 256 ? 7.493   4.812   -4.460  1.00 90.63 256 A 1 
ATOM   2049 C CB  . LEU A 1 256 ? 7.430   4.189   -1.492  1.00 93.64 256 A 1 
ATOM   2050 C CG  . LEU A 1 256 ? 7.372   4.687   -0.046  1.00 92.18 256 A 1 
ATOM   2051 C CD1 . LEU A 1 256 ? 8.644   4.289   0.696   1.00 91.18 256 A 1 
ATOM   2052 C CD2 . LEU A 1 256 ? 7.188   6.193   -0.000  1.00 91.84 256 A 1 
ATOM   2053 N N   . HIS A 1 257 ? 5.842   3.282   -4.395  1.00 92.54 257 A 1 
ATOM   2054 C CA  . HIS A 1 257 ? 5.997   2.828   -5.781  1.00 92.42 257 A 1 
ATOM   2055 C C   . HIS A 1 257 ? 7.286   2.046   -6.039  1.00 93.04 257 A 1 
ATOM   2056 O O   . HIS A 1 257 ? 7.538   1.620   -7.160  1.00 90.59 257 A 1 
ATOM   2057 C CB  . HIS A 1 257 ? 5.916   4.010   -6.758  1.00 91.23 257 A 1 
ATOM   2058 C CG  . HIS A 1 257 ? 4.572   4.676   -6.800  1.00 91.95 257 A 1 
ATOM   2059 N ND1 . HIS A 1 257 ? 3.917   4.939   -7.983  1.00 86.85 257 A 1 
ATOM   2060 C CD2 . HIS A 1 257 ? 3.758   5.116   -5.822  1.00 85.91 257 A 1 
ATOM   2061 C CE1 . HIS A 1 257 ? 2.765   5.528   -7.727  1.00 86.94 257 A 1 
ATOM   2062 N NE2 . HIS A 1 257 ? 2.639   5.647   -6.422  1.00 87.93 257 A 1 
ATOM   2063 N N   . THR A 1 258 ? 8.098   1.857   -4.997  1.00 93.18 258 A 1 
ATOM   2064 C CA  . THR A 1 258 ? 9.375   1.164   -5.141  1.00 92.77 258 A 1 
ATOM   2065 C C   . THR A 1 258 ? 9.393   -0.154  -4.357  1.00 93.49 258 A 1 
ATOM   2066 O O   . THR A 1 258 ? 8.565   -0.394  -3.491  1.00 92.48 258 A 1 
ATOM   2067 C CB  . THR A 1 258 ? 10.546  2.043   -4.660  1.00 91.36 258 A 1 
ATOM   2068 O OG1 . THR A 1 258 ? 10.234  2.606   -3.382  1.00 86.76 258 A 1 
ATOM   2069 C CG2 . THR A 1 258 ? 10.796  3.165   -5.652  1.00 85.90 258 A 1 
ATOM   2070 N N   . ASP A 1 259 ? 10.377  -0.997  -4.687  1.00 94.38 259 A 1 
ATOM   2071 C CA  . ASP A 1 259 ? 10.556  -2.295  -4.039  1.00 94.72 259 A 1 
ATOM   2072 C C   . ASP A 1 259 ? 11.581  -2.154  -2.922  1.00 94.75 259 A 1 
ATOM   2073 O O   . ASP A 1 259 ? 12.786  -2.079  -3.176  1.00 93.85 259 A 1 
ATOM   2074 C CB  . ASP A 1 259 ? 11.016  -3.314  -5.085  1.00 94.27 259 A 1 
ATOM   2075 C CG  . ASP A 1 259 ? 11.404  -4.661  -4.487  1.00 94.20 259 A 1 
ATOM   2076 O OD1 . ASP A 1 259 ? 11.271  -4.852  -3.264  1.00 92.12 259 A 1 
ATOM   2077 O OD2 . ASP A 1 259 ? 11.844  -5.526  -5.265  1.00 91.87 259 A 1 
ATOM   2078 N N   . THR A 1 260 ? 11.117  -2.124  -1.676  1.00 95.29 260 A 1 
ATOM   2079 C CA  . THR A 1 260 ? 12.032  -2.020  -0.544  1.00 95.49 260 A 1 
ATOM   2080 C C   . THR A 1 260 ? 11.393  -2.640  0.701   1.00 96.23 260 A 1 
ATOM   2081 O O   . THR A 1 260 ? 10.300  -3.201  0.645   1.00 95.90 260 A 1 
ATOM   2082 C CB  . THR A 1 260 ? 12.444  -0.558  -0.265  1.00 94.14 260 A 1 
ATOM   2083 O OG1 . THR A 1 260 ? 13.486  -0.527  0.700   1.00 87.49 260 A 1 
ATOM   2084 C CG2 . THR A 1 260 ? 11.262  0.267   0.213   1.00 88.58 260 A 1 
ATOM   2085 N N   . PHE A 1 261 ? 12.102  -2.550  1.828   1.00 96.64 261 A 1 
ATOM   2086 C CA  . PHE A 1 261 ? 11.622  -3.157  3.061   1.00 96.86 261 A 1 
ATOM   2087 C C   . PHE A 1 261 ? 11.962  -2.312  4.278   1.00 96.95 261 A 1 
ATOM   2088 O O   . PHE A 1 261 ? 12.795  -1.407  4.212   1.00 96.40 261 A 1 
ATOM   2089 C CB  . PHE A 1 261 ? 12.206  -4.564  3.227   1.00 96.52 261 A 1 
ATOM   2090 C CG  . PHE A 1 261 ? 13.709  -4.581  3.327   1.00 96.55 261 A 1 
ATOM   2091 C CD1 . PHE A 1 261 ? 14.492  -4.677  2.177   1.00 94.96 261 A 1 
ATOM   2092 C CD2 . PHE A 1 261 ? 14.348  -4.519  4.560   1.00 94.72 261 A 1 
ATOM   2093 C CE1 . PHE A 1 261 ? 15.884  -4.695  2.263   1.00 93.44 261 A 1 
ATOM   2094 C CE2 . PHE A 1 261 ? 15.731  -4.535  4.647   1.00 93.51 261 A 1 
ATOM   2095 C CZ  . PHE A 1 261 ? 16.508  -4.627  3.499   1.00 94.08 261 A 1 
ATOM   2096 N N   . ARG A 1 262 ? 11.313  -2.620  5.398   1.00 97.80 262 A 1 
ATOM   2097 C CA  . ARG A 1 262 ? 11.560  -1.953  6.666   1.00 97.71 262 A 1 
ATOM   2098 C C   . ARG A 1 262 ? 11.635  -2.997  7.769   1.00 98.12 262 A 1 
ATOM   2099 O O   . ARG A 1 262 ? 10.859  -3.947  7.784   1.00 97.81 262 A 1 
ATOM   2100 C CB  . ARG A 1 262 ? 10.439  -0.969  6.994   1.00 97.11 262 A 1 
ATOM   2101 C CG  . ARG A 1 262 ? 10.139  0.065   5.913   1.00 95.18 262 A 1 
ATOM   2102 C CD  . ARG A 1 262 ? 11.150  1.194   5.917   1.00 92.94 262 A 1 
ATOM   2103 N NE  . ARG A 1 262 ? 10.881  2.192   4.887   1.00 93.35 262 A 1 
ATOM   2104 C CZ  . ARG A 1 262 ? 11.542  2.311   3.749   1.00 93.50 262 A 1 
ATOM   2105 N NH1 . ARG A 1 262 ? 12.542  1.491   3.461   1.00 88.42 262 A 1 
ATOM   2106 N NH2 . ARG A 1 262 ? 11.218  3.258   2.887   1.00 89.53 262 A 1 
ATOM   2107 N N   . ILE A 1 263 ? 12.594  -2.819  8.679   1.00 97.78 263 A 1 
ATOM   2108 C CA  . ILE A 1 263 ? 12.680  -3.664  9.862   1.00 97.81 263 A 1 
ATOM   2109 C C   . ILE A 1 263 ? 12.182  -2.807  11.019  1.00 97.98 263 A 1 
ATOM   2110 O O   . ILE A 1 263 ? 12.891  -1.931  11.506  1.00 97.39 263 A 1 
ATOM   2111 C CB  . ILE A 1 263 ? 14.125  -4.136  10.132  1.00 97.66 263 A 1 
ATOM   2112 C CG1 . ILE A 1 263 ? 14.676  -4.858  8.893   1.00 96.73 263 A 1 
ATOM   2113 C CG2 . ILE A 1 263 ? 14.153  -5.062  11.340  1.00 96.77 263 A 1 
ATOM   2114 C CD1 . ILE A 1 263 ? 16.132  -5.289  9.018   1.00 94.67 263 A 1 
ATOM   2115 N N   . LEU A 1 264 ? 10.944  -3.045  11.436  1.00 98.23 264 A 1 
ATOM   2116 C CA  . LEU A 1 264 ? 10.325  -2.266  12.494  1.00 98.29 264 A 1 
ATOM   2117 C C   . LEU A 1 264 ? 10.684  -2.864  13.849  1.00 98.20 264 A 1 
ATOM   2118 O O   . LEU A 1 264 ? 10.411  -4.037  14.106  1.00 97.77 264 A 1 
ATOM   2119 C CB  . LEU A 1 264 ? 8.804   -2.254  12.302  1.00 98.19 264 A 1 
ATOM   2120 C CG  . LEU A 1 264 ? 8.331   -1.834  10.900  1.00 97.64 264 A 1 
ATOM   2121 C CD1 . LEU A 1 264 ? 6.814   -1.895  10.810  1.00 96.57 264 A 1 
ATOM   2122 C CD2 . LEU A 1 264 ? 8.831   -0.432  10.564  1.00 96.30 264 A 1 
ATOM   2123 N N   . SER A 1 265 ? 11.307  -2.049  14.725  1.00 98.02 265 A 1 
ATOM   2124 C CA  . SER A 1 265 ? 11.838  -2.555  15.982  1.00 97.63 265 A 1 
ATOM   2125 C C   . SER A 1 265 ? 11.404  -1.787  17.224  1.00 97.83 265 A 1 
ATOM   2126 O O   . SER A 1 265 ? 11.224  -0.570  17.186  1.00 96.88 265 A 1 
ATOM   2127 C CB  . SER A 1 265 ? 13.364  -2.581  15.937  1.00 95.82 265 A 1 
ATOM   2128 O OG  . SER A 1 265 ? 13.843  -3.305  14.818  1.00 80.54 265 A 1 
ATOM   2129 N N   . LYS A 1 266 ? 11.246  -2.518  18.313  1.00 97.55 266 A 1 
ATOM   2130 C CA  . LYS A 1 266 ? 11.013  -1.969  19.633  1.00 97.10 266 A 1 
ATOM   2131 C C   . LYS A 1 266 ? 11.802  -2.858  20.576  1.00 96.94 266 A 1 
ATOM   2132 O O   . LYS A 1 266 ? 11.348  -3.938  20.961  1.00 95.33 266 A 1 
ATOM   2133 C CB  . LYS A 1 266 ? 9.531   -1.982  19.999  1.00 96.00 266 A 1 
ATOM   2134 C CG  . LYS A 1 266 ? 9.240   -1.430  21.391  1.00 93.08 266 A 1 
ATOM   2135 C CD  . LYS A 1 266 ? 7.763   -1.542  21.750  1.00 90.04 266 A 1 
ATOM   2136 C CE  . LYS A 1 266 ? 7.499   -1.021  23.147  1.00 84.34 266 A 1 
ATOM   2137 N NZ  . LYS A 1 266 ? 6.067   -1.174  23.533  1.00 76.83 266 A 1 
ATOM   2138 N N   . GLY A 1 267 ? 13.017  -2.421  20.922  1.00 96.07 267 A 1 
ATOM   2139 C CA  . GLY A 1 267 ? 13.897  -3.263  21.706  1.00 95.39 267 A 1 
ATOM   2140 C C   . GLY A 1 267 ? 14.315  -4.451  20.855  1.00 96.06 267 A 1 
ATOM   2141 O O   . GLY A 1 267 ? 14.794  -4.278  19.738  1.00 93.83 267 A 1 
ATOM   2142 N N   . ASN A 1 268 ? 14.113  -5.659  21.388  1.00 96.62 268 A 1 
ATOM   2143 C CA  . ASN A 1 268 ? 14.444  -6.872  20.648  1.00 96.42 268 A 1 
ATOM   2144 C C   . ASN A 1 268 ? 13.262  -7.414  19.849  1.00 97.09 268 A 1 
ATOM   2145 O O   . ASN A 1 268 ? 13.395  -8.406  19.134  1.00 95.53 268 A 1 
ATOM   2146 C CB  . ASN A 1 268 ? 14.960  -7.953  21.602  1.00 94.28 268 A 1 
ATOM   2147 C CG  . ASN A 1 268 ? 16.303  -7.592  22.207  1.00 84.25 268 A 1 
ATOM   2148 O OD1 . ASN A 1 268 ? 17.162  -7.010  21.554  1.00 72.60 268 A 1 
ATOM   2149 N ND2 . ASN A 1 268 ? 16.495  -7.953  23.473  1.00 73.86 268 A 1 
ATOM   2150 N N   . LYS A 1 269 ? 12.113  -6.755  19.964  1.00 97.79 269 A 1 
ATOM   2151 C CA  . LYS A 1 269 ? 10.928  -7.173  19.221  1.00 98.09 269 A 1 
ATOM   2152 C C   . LYS A 1 269 ? 10.950  -6.540  17.835  1.00 98.26 269 A 1 
ATOM   2153 O O   . LYS A 1 269 ? 11.072  -5.324  17.705  1.00 97.69 269 A 1 
ATOM   2154 C CB  . LYS A 1 269 ? 9.656   -6.766  19.963  1.00 97.71 269 A 1 
ATOM   2155 C CG  . LYS A 1 269 ? 9.504   -7.436  21.320  1.00 96.30 269 A 1 
ATOM   2156 C CD  . LYS A 1 269 ? 8.200   -7.045  21.986  1.00 93.80 269 A 1 
ATOM   2157 C CE  . LYS A 1 269 ? 8.032   -7.727  23.322  1.00 87.84 269 A 1 
ATOM   2158 N NZ  . LYS A 1 269 ? 6.741   -7.390  23.968  1.00 80.62 269 A 1 
ATOM   2159 N N   . LYS A 1 270 ? 10.848  -7.381  16.807  1.00 98.21 270 A 1 
ATOM   2160 C CA  . LYS A 1 270 ? 10.945  -6.902  15.432  1.00 98.20 270 A 1 
ATOM   2161 C C   . LYS A 1 270 ? 9.938   -7.557  14.500  1.00 98.36 270 A 1 
ATOM   2162 O O   . LYS A 1 270 ? 9.597   -8.720  14.665  1.00 97.77 270 A 1 
ATOM   2163 C CB  . LYS A 1 270 ? 12.363  -7.146  14.904  1.00 97.83 270 A 1 
ATOM   2164 C CG  . LYS A 1 270 ? 13.460  -6.507  15.746  1.00 96.95 270 A 1 
ATOM   2165 C CD  . LYS A 1 270 ? 14.846  -6.931  15.294  1.00 95.50 270 A 1 
ATOM   2166 C CE  . LYS A 1 270 ? 15.911  -6.331  16.192  1.00 92.06 270 A 1 
ATOM   2167 N NZ  . LYS A 1 270 ? 17.285  -6.787  15.841  1.00 85.19 270 A 1 
ATOM   2168 N N   . VAL A 1 271 ? 9.473   -6.786  13.511  1.00 98.45 271 A 1 
ATOM   2169 C CA  . VAL A 1 271 ? 8.596   -7.303  12.464  1.00 98.40 271 A 1 
ATOM   2170 C C   . VAL A 1 271 ? 9.051   -6.752  11.118  1.00 98.51 271 A 1 
ATOM   2171 O O   . VAL A 1 271 ? 9.624   -5.661  11.048  1.00 97.97 271 A 1 
ATOM   2172 C CB  . VAL A 1 271 ? 7.113   -6.927  12.685  1.00 97.49 271 A 1 
ATOM   2173 C CG1 . VAL A 1 271 ? 6.581   -7.572  13.954  1.00 91.38 271 A 1 
ATOM   2174 C CG2 . VAL A 1 271 ? 6.944   -5.416  12.737  1.00 91.12 271 A 1 
ATOM   2175 N N   . MET A 1 272 ? 8.819   -7.519  10.062  1.00 98.21 272 A 1 
ATOM   2176 C CA  . MET A 1 272 ? 9.174   -7.087  8.721   1.00 98.36 272 A 1 
ATOM   2177 C C   . MET A 1 272 ? 8.014   -6.387  8.033   1.00 98.42 272 A 1 
ATOM   2178 O O   . MET A 1 272 ? 6.865   -6.808  8.153   1.00 98.25 272 A 1 
ATOM   2179 C CB  . MET A 1 272 ? 9.609   -8.275  7.854   1.00 97.94 272 A 1 
ATOM   2180 C CG  . MET A 1 272 ? 10.984  -8.833  8.193   1.00 96.14 272 A 1 
ATOM   2181 S SD  . MET A 1 272 ? 12.279  -7.576  8.117   1.00 97.12 272 A 1 
ATOM   2182 C CE  . MET A 1 272 ? 12.099  -6.963  6.442   1.00 93.91 272 A 1 
ATOM   2183 N N   . ALA A 1 273 ? 8.335   -5.317  7.307   1.00 98.32 273 A 1 
ATOM   2184 C CA  . ALA A 1 273 ? 7.358   -4.633  6.477   1.00 98.23 273 A 1 
ATOM   2185 C C   . ALA A 1 273 ? 7.901   -4.609  5.054   1.00 98.00 273 A 1 
ATOM   2186 O O   . ALA A 1 273 ? 9.062   -4.268  4.828   1.00 97.45 273 A 1 
ATOM   2187 C CB  . ALA A 1 273 ? 7.109   -3.218  6.983   1.00 98.15 273 A 1 
ATOM   2188 N N   . PHE A 1 274 ? 7.065   -4.982  4.097   1.00 98.05 274 A 1 
ATOM   2189 C CA  . PHE A 1 274 ? 7.462   -5.045  2.701   1.00 98.08 274 A 1 
ATOM   2190 C C   . PHE A 1 274 ? 6.701   -4.031  1.872   1.00 98.23 274 A 1 
ATOM   2191 O O   . PHE A 1 274 ? 5.472   -4.054  1.827   1.00 97.82 274 A 1 
ATOM   2192 C CB  . PHE A 1 274 ? 7.238   -6.454  2.157   1.00 97.80 274 A 1 
ATOM   2193 C CG  . PHE A 1 274 ? 7.896   -7.521  2.977   1.00 97.76 274 A 1 
ATOM   2194 C CD1 . PHE A 1 274 ? 9.262   -7.754  2.862   1.00 96.65 274 A 1 
ATOM   2195 C CD2 . PHE A 1 274 ? 7.166   -8.267  3.892   1.00 96.64 274 A 1 
ATOM   2196 C CE1 . PHE A 1 274 ? 9.880   -8.721  3.630   1.00 95.93 274 A 1 
ATOM   2197 C CE2 . PHE A 1 274 ? 7.783   -9.231  4.670   1.00 95.90 274 A 1 
ATOM   2198 C CZ  . PHE A 1 274 ? 9.146   -9.461  4.540   1.00 96.39 274 A 1 
ATOM   2199 N N   . ILE A 1 275 ? 7.433   -3.136  1.226   1.00 97.44 275 A 1 
ATOM   2200 C CA  . ILE A 1 275 ? 6.833   -2.136  0.366   1.00 97.28 275 A 1 
ATOM   2201 C C   . ILE A 1 275 ? 6.862   -2.666  -1.060  1.00 96.73 275 A 1 
ATOM   2202 O O   . ILE A 1 275 ? 7.931   -2.820  -1.660  1.00 95.54 275 A 1 
ATOM   2203 C CB  . ILE A 1 275 ? 7.581   -0.796  0.466   1.00 96.97 275 A 1 
ATOM   2204 C CG1 . ILE A 1 275 ? 7.486   -0.275  1.908   1.00 95.45 275 A 1 
ATOM   2205 C CG2 . ILE A 1 275 ? 7.005   0.220   -0.506  1.00 95.36 275 A 1 
ATOM   2206 C CD1 . ILE A 1 275 ? 8.362   0.921   2.210   1.00 90.00 275 A 1 
ATOM   2207 N N   . GLY A 1 276 ? 5.684   -2.979  -1.589  1.00 96.42 276 A 1 
ATOM   2208 C CA  . GLY A 1 276 ? 5.582   -3.549  -2.915  1.00 95.97 276 A 1 
ATOM   2209 C C   . GLY A 1 276 ? 5.646   -2.504  -4.015  1.00 95.91 276 A 1 
ATOM   2210 O O   . GLY A 1 276 ? 5.086   -1.422  -3.878  1.00 94.08 276 A 1 
ATOM   2211 N N   . PRO A 1 277 ? 6.346   -2.821  -5.114  1.00 94.99 277 A 1 
ATOM   2212 C CA  . PRO A 1 277 ? 6.444   -1.896  -6.245  1.00 94.42 277 A 1 
ATOM   2213 C C   . PRO A 1 277 ? 5.092   -1.709  -6.923  1.00 94.75 277 A 1 
ATOM   2214 O O   . PRO A 1 277 ? 4.248   -2.608  -6.907  1.00 93.55 277 A 1 
ATOM   2215 C CB  . PRO A 1 277 ? 7.452   -2.578  -7.170  1.00 93.13 277 A 1 
ATOM   2216 C CG  . PRO A 1 277 ? 7.280   -4.034  -6.873  1.00 91.50 277 A 1 
ATOM   2217 C CD  . PRO A 1 277 ? 7.061   -4.083  -5.384  1.00 93.25 277 A 1 
ATOM   2218 N N   . SER A 1 278 ? 4.891   -0.544  -7.504  1.00 94.66 278 A 1 
ATOM   2219 C CA  . SER A 1 278 ? 3.613   -0.165  -8.083  1.00 94.88 278 A 1 
ATOM   2220 C C   . SER A 1 278 ? 3.345   -0.709  -9.479  1.00 94.94 278 A 1 
ATOM   2221 O O   . SER A 1 278 ? 4.257   -1.111  -10.201 1.00 94.23 278 A 1 
ATOM   2222 C CB  . SER A 1 278 ? 3.524   1.362   -8.144  1.00 94.01 278 A 1 
ATOM   2223 O OG  . SER A 1 278 ? 4.537   1.883   -8.991  1.00 91.72 278 A 1 
ATOM   2224 N N   . VAL A 1 279 ? 2.070   -0.715  -9.842  1.00 95.33 279 A 1 
ATOM   2225 C CA  . VAL A 1 279 ? 1.680   -0.951  -11.221 1.00 94.70 279 A 1 
ATOM   2226 C C   . VAL A 1 279 ? 1.960   0.345   -11.983 1.00 94.62 279 A 1 
ATOM   2227 O O   . VAL A 1 279 ? 2.399   0.326   -13.134 1.00 92.83 279 A 1 
ATOM   2228 C CB  . VAL A 1 279 ? 0.181   -1.289  -11.332 1.00 94.40 279 A 1 
ATOM   2229 C CG1 . VAL A 1 279 ? -0.248  -1.358  -12.798 1.00 92.13 279 A 1 
ATOM   2230 C CG2 . VAL A 1 279 ? -0.114  -2.609  -10.637 1.00 93.18 279 A 1 
ATOM   2231 N N   . ASP A 1 280 ? 1.726   1.469   -11.318 1.00 94.72 280 A 1 
ATOM   2232 C CA  . ASP A 1 280 ? 1.935   2.788   -11.894 1.00 94.00 280 A 1 
ATOM   2233 C C   . ASP A 1 280 ? 3.383   3.013   -12.332 1.00 94.00 280 A 1 
ATOM   2234 O O   . ASP A 1 280 ? 4.318   2.493   -11.726 1.00 91.20 280 A 1 
ATOM   2235 C CB  . ASP A 1 280 ? 1.549   3.871   -10.881 1.00 91.80 280 A 1 
ATOM   2236 C CG  . ASP A 1 280 ? 1.508   5.261   -11.485 1.00 90.98 280 A 1 
ATOM   2237 O OD1 . ASP A 1 280 ? 1.059   5.388   -12.636 1.00 85.58 280 A 1 
ATOM   2238 O OD2 . ASP A 1 280 ? 1.911   6.225   -10.803 1.00 85.79 280 A 1 
ATOM   2239 N N   . THR A 1 281 ? 3.570   3.783   -13.395 1.00 92.16 281 A 1 
ATOM   2240 C CA  . THR A 1 281 ? 4.890   4.032   -13.968 1.00 90.83 281 A 1 
ATOM   2241 C C   . THR A 1 281 ? 5.356   5.478   -13.835 1.00 89.66 281 A 1 
ATOM   2242 O O   . THR A 1 281 ? 6.482   5.804   -14.202 1.00 86.35 281 A 1 
ATOM   2243 C CB  . THR A 1 281 ? 4.906   3.671   -15.461 1.00 89.85 281 A 1 
ATOM   2244 O OG1 . THR A 1 281 ? 3.819   4.322   -16.122 1.00 87.13 281 A 1 
ATOM   2245 C CG2 . THR A 1 281 ? 4.761   2.172   -15.643 1.00 86.75 281 A 1 
ATOM   2246 N N   . TRP A 1 282 ? 4.513   6.342   -13.294 1.00 90.29 282 A 1 
ATOM   2247 C CA  . TRP A 1 282 ? 4.779   7.776   -13.207 1.00 86.67 282 A 1 
ATOM   2248 C C   . TRP A 1 282 ? 6.152   8.136   -12.629 1.00 84.32 282 A 1 
ATOM   2249 O O   . TRP A 1 282 ? 6.858   8.989   -13.173 1.00 76.34 282 A 1 
ATOM   2250 C CB  . TRP A 1 282 ? 3.694   8.463   -12.376 1.00 82.94 282 A 1 
ATOM   2251 C CG  . TRP A 1 282 ? 3.805   9.961   -12.343 1.00 79.78 282 A 1 
ATOM   2252 C CD1 . TRP A 1 282 ? 4.729   10.709  -11.674 1.00 70.49 282 A 1 
ATOM   2253 C CD2 . TRP A 1 282 ? 2.944   10.908  -13.001 1.00 74.91 282 A 1 
ATOM   2254 N NE1 . TRP A 1 282 ? 4.514   12.053  -11.881 1.00 67.55 282 A 1 
ATOM   2255 C CE2 . TRP A 1 282 ? 3.417   12.201  -12.680 1.00 70.63 282 A 1 
ATOM   2256 C CE3 . TRP A 1 282 ? 1.812   10.777  -13.816 1.00 65.29 282 A 1 
ATOM   2257 C CZ2 . TRP A 1 282 ? 2.795   13.359  -13.169 1.00 67.28 282 A 1 
ATOM   2258 C CZ3 . TRP A 1 282 ? 1.207   11.932  -14.281 1.00 60.60 282 A 1 
ATOM   2259 C CH2 . TRP A 1 282 ? 1.694   13.196  -13.966 1.00 62.23 282 A 1 
ATOM   2260 N N   . LEU A 1 283 ? 6.542   7.487   -11.538 1.00 84.62 283 A 1 
ATOM   2261 C CA  . LEU A 1 283 ? 7.796   7.811   -10.865 1.00 82.38 283 A 1 
ATOM   2262 C C   . LEU A 1 283 ? 9.027   7.189   -11.517 1.00 82.90 283 A 1 
ATOM   2263 O O   . LEU A 1 283 ? 10.118  7.205   -10.948 1.00 78.51 283 A 1 
ATOM   2264 C CB  . LEU A 1 283 ? 7.721   7.411   -9.390  1.00 78.43 283 A 1 
ATOM   2265 C CG  . LEU A 1 283 ? 6.689   8.162   -8.552  1.00 74.46 283 A 1 
ATOM   2266 C CD1 . LEU A 1 283 ? 6.715   7.675   -7.112  1.00 69.90 283 A 1 
ATOM   2267 C CD2 . LEU A 1 283 ? 6.945   9.658   -8.614  1.00 69.98 283 A 1 
ATOM   2268 N N   . GLY A 1 284 ? 8.857   6.636   -12.714 1.00 85.20 284 A 1 
ATOM   2269 C CA  . GLY A 1 284 ? 9.980   6.054   -13.424 1.00 85.16 284 A 1 
ATOM   2270 C C   . GLY A 1 284 ? 10.286  4.631   -12.993 1.00 87.06 284 A 1 
ATOM   2271 O O   . GLY A 1 284 ? 11.438  4.290   -12.740 1.00 84.42 284 A 1 
ATOM   2272 N N   . THR A 1 285 ? 9.253   3.805   -12.901 1.00 89.01 285 A 1 
ATOM   2273 C CA  . THR A 1 285 ? 9.425   2.400   -12.556 1.00 89.71 285 A 1 
ATOM   2274 C C   . THR A 1 285 ? 8.594   1.542   -13.494 1.00 90.99 285 A 1 
ATOM   2275 O O   . THR A 1 285 ? 7.512   1.948   -13.924 1.00 89.38 285 A 1 
ATOM   2276 C CB  . THR A 1 285 ? 8.995   2.105   -11.106 1.00 87.57 285 A 1 
ATOM   2277 O OG1 . THR A 1 285 ? 7.637   2.537   -10.901 1.00 78.42 285 A 1 
ATOM   2278 C CG2 . THR A 1 285 ? 9.899   2.820   -10.124 1.00 76.91 285 A 1 
ATOM   2279 N N   . SER A 1 286 ? 9.112   0.357   -13.819 1.00 91.45 286 A 1 
ATOM   2280 C CA  . SER A 1 286 ? 8.376   -0.571  -14.662 1.00 92.00 286 A 1 
ATOM   2281 C C   . SER A 1 286 ? 7.177   -1.110  -13.887 1.00 92.85 286 A 1 
ATOM   2282 O O   . SER A 1 286 ? 7.270   -1.331  -12.683 1.00 92.04 286 A 1 
ATOM   2283 C CB  . SER A 1 286 ? 9.269   -1.726  -15.103 1.00 90.60 286 A 1 
ATOM   2284 O OG  . SER A 1 286 ? 10.291  -1.273  -15.970 1.00 85.64 286 A 1 
ATOM   2285 N N   . PRO A 1 287 ? 6.042   -1.323  -14.564 1.00 93.34 287 A 1 
ATOM   2286 C CA  . PRO A 1 287 ? 4.864   -1.856  -13.877 1.00 93.74 287 A 1 
ATOM   2287 C C   . PRO A 1 287 ? 5.183   -3.196  -13.239 1.00 94.39 287 A 1 
ATOM   2288 O O   . PRO A 1 287 ? 5.836   -4.041  -13.869 1.00 92.79 287 A 1 
ATOM   2289 C CB  . PRO A 1 287 ? 3.823   -1.976  -14.995 1.00 92.61 287 A 1 
ATOM   2290 C CG  . PRO A 1 287 ? 4.636   -2.068  -16.248 1.00 90.42 287 A 1 
ATOM   2291 C CD  . PRO A 1 287 ? 5.809   -1.166  -16.006 1.00 92.63 287 A 1 
ATOM   2292 N N   . SER A 1 288 ? 4.749   -3.394  -12.003 1.00 95.02 288 A 1 
ATOM   2293 C CA  . SER A 1 288 ? 5.130   -4.572  -11.248 1.00 95.34 288 A 1 
ATOM   2294 C C   . SER A 1 288 ? 3.962   -5.249  -10.543 1.00 96.10 288 A 1 
ATOM   2295 O O   . SER A 1 288 ? 2.958   -4.615  -10.219 1.00 95.41 288 A 1 
ATOM   2296 C CB  . SER A 1 288 ? 6.186   -4.204  -10.208 1.00 94.06 288 A 1 
ATOM   2297 O OG  . SER A 1 288 ? 7.293   -3.546  -10.802 1.00 86.43 288 A 1 
ATOM   2298 N N   . ILE A 1 289 ? 4.120   -6.545  -10.304 1.00 95.65 289 A 1 
ATOM   2299 C CA  . ILE A 1 289 ? 3.163   -7.309  -9.523  1.00 95.95 289 A 1 
ATOM   2300 C C   . ILE A 1 289 ? 3.948   -8.324  -8.705  1.00 96.06 289 A 1 
ATOM   2301 O O   . ILE A 1 289 ? 4.878   -8.951  -9.204  1.00 95.58 289 A 1 
ATOM   2302 C CB  . ILE A 1 289 ? 2.117   -8.014  -10.422 1.00 95.18 289 A 1 
ATOM   2303 C CG1 . ILE A 1 289 ? 1.055   -8.702  -9.559  1.00 91.82 289 A 1 
ATOM   2304 C CG2 . ILE A 1 289 ? 2.779   -9.011  -11.373 1.00 92.62 289 A 1 
ATOM   2305 C CD1 . ILE A 1 289 ? 0.164   -7.760  -8.794  1.00 92.05 289 A 1 
ATOM   2306 N N   . ARG A 1 290 ? 3.571   -8.488  -7.429  1.00 96.65 290 A 1 
ATOM   2307 C CA  . ARG A 1 290 ? 4.293   -9.362  -6.515  1.00 96.96 290 A 1 
ATOM   2308 C C   . ARG A 1 290 ? 3.396   -10.469 -5.974  1.00 97.42 290 A 1 
ATOM   2309 O O   . ARG A 1 290 ? 2.214   -10.254 -5.712  1.00 97.11 290 A 1 
ATOM   2310 C CB  . ARG A 1 290 ? 4.876   -8.547  -5.359  1.00 95.38 290 A 1 
ATOM   2311 C CG  . ARG A 1 290 ? 5.475   -9.379  -4.227  1.00 92.91 290 A 1 
ATOM   2312 C CD  . ARG A 1 290 ? 6.126   -8.510  -3.168  1.00 92.42 290 A 1 
ATOM   2313 N NE  . ARG A 1 290 ? 7.367   -7.901  -3.635  1.00 91.94 290 A 1 
ATOM   2314 C CZ  . ARG A 1 290 ? 8.180   -7.168  -2.877  1.00 93.65 290 A 1 
ATOM   2315 N NH1 . ARG A 1 290 ? 7.872   -6.943  -1.608  1.00 88.09 290 A 1 
ATOM   2316 N NH2 . ARG A 1 290 ? 9.286   -6.664  -3.387  1.00 87.98 290 A 1 
ATOM   2317 N N   . LYS A 1 291 ? 3.984   -11.653 -5.799  1.00 97.17 291 A 1 
ATOM   2318 C CA  . LYS A 1 291 ? 3.269   -12.761 -5.178  1.00 97.09 291 A 1 
ATOM   2319 C C   . LYS A 1 291 ? 4.103   -13.350 -4.053  1.00 97.06 291 A 1 
ATOM   2320 O O   . LYS A 1 291 ? 5.292   -13.615 -4.220  1.00 96.50 291 A 1 
ATOM   2321 C CB  . LYS A 1 291 ? 2.924   -13.842 -6.203  1.00 96.08 291 A 1 
ATOM   2322 C CG  . LYS A 1 291 ? 2.014   -14.937 -5.644  1.00 94.00 291 A 1 
ATOM   2323 C CD  . LYS A 1 291 ? 1.517   -15.886 -6.726  1.00 92.47 291 A 1 
ATOM   2324 C CE  . LYS A 1 291 ? 2.627   -16.739 -7.291  1.00 87.36 291 A 1 
ATOM   2325 N NZ  . LYS A 1 291 ? 2.101   -17.753 -8.248  1.00 84.87 291 A 1 
ATOM   2326 N N   . TYR A 1 292 ? 3.475   -13.547 -2.899  1.00 97.39 292 A 1 
ATOM   2327 C CA  . TYR A 1 292 ? 4.139   -14.105 -1.725  1.00 97.34 292 A 1 
ATOM   2328 C C   . TYR A 1 292 ? 3.814   -15.583 -1.547  1.00 97.39 292 A 1 
ATOM   2329 O O   . TYR A 1 292 ? 2.684   -16.008 -1.792  1.00 96.72 292 A 1 
ATOM   2330 C CB  . TYR A 1 292 ? 3.718   -13.381 -0.448  1.00 97.40 292 A 1 
ATOM   2331 C CG  . TYR A 1 292 ? 4.099   -11.919 -0.385  1.00 97.67 292 A 1 
ATOM   2332 C CD1 . TYR A 1 292 ? 3.338   -10.951 -1.031  1.00 96.83 292 A 1 
ATOM   2333 C CD2 . TYR A 1 292 ? 5.213   -11.505 0.334   1.00 96.82 292 A 1 
ATOM   2334 C CE1 . TYR A 1 292 ? 3.689   -9.610  -0.972  1.00 96.48 292 A 1 
ATOM   2335 C CE2 . TYR A 1 292 ? 5.574   -10.167 0.406   1.00 96.52 292 A 1 
ATOM   2336 C CZ  . TYR A 1 292 ? 4.801   -9.222  -0.250  1.00 97.25 292 A 1 
ATOM   2337 O OH  . TYR A 1 292 ? 5.153   -7.889  -0.184  1.00 96.63 292 A 1 
ATOM   2338 N N   . ASP A 1 293 ? 4.819   -16.360 -1.119  1.00 97.16 293 A 1 
ATOM   2339 C CA  . ASP A 1 293 ? 4.607   -17.719 -0.664  1.00 96.95 293 A 1 
ATOM   2340 C C   . ASP A 1 293 ? 4.455   -17.559 0.845   1.00 97.22 293 A 1 
ATOM   2341 O O   . ASP A 1 293 ? 5.444   -17.430 1.571   1.00 96.77 293 A 1 
ATOM   2342 C CB  . ASP A 1 293 ? 5.800   -18.611 -1.007  1.00 96.21 293 A 1 
ATOM   2343 C CG  . ASP A 1 293 ? 5.599   -20.053 -0.549  1.00 94.05 293 A 1 
ATOM   2344 O OD1 . ASP A 1 293 ? 4.636   -20.334 0.184   1.00 90.95 293 A 1 
ATOM   2345 O OD2 . ASP A 1 293 ? 6.425   -20.903 -0.933  1.00 89.52 293 A 1 
ATOM   2346 N N   . VAL A 1 294 ? 3.221   -17.523 1.318   1.00 97.34 294 A 1 
ATOM   2347 C CA  . VAL A 1 294 ? 2.936   -17.254 2.725   1.00 97.36 294 A 1 
ATOM   2348 C C   . VAL A 1 294 ? 3.258   -18.438 3.625   1.00 96.98 294 A 1 
ATOM   2349 O O   . VAL A 1 294 ? 3.808   -18.276 4.719   1.00 95.73 294 A 1 
ATOM   2350 C CB  . VAL A 1 294 ? 1.466   -16.851 2.927   1.00 97.17 294 A 1 
ATOM   2351 C CG1 . VAL A 1 294 ? 1.182   -16.585 4.404   1.00 95.88 294 A 1 
ATOM   2352 C CG2 . VAL A 1 294 ? 1.144   -15.614 2.098   1.00 96.40 294 A 1 
ATOM   2353 N N   . GLY A 1 295 ? 2.919   -19.636 3.165   1.00 96.28 295 A 1 
ATOM   2354 C CA  . GLY A 1 295 ? 3.097   -20.820 3.986   1.00 95.72 295 A 1 
ATOM   2355 C C   . GLY A 1 295 ? 1.797   -21.187 4.673   1.00 95.89 295 A 1 
ATOM   2356 O O   . GLY A 1 295 ? 0.714   -20.827 4.209   1.00 93.34 295 A 1 
ATOM   2357 N N   . ASN A 1 296 ? 1.891   -21.897 5.801   1.00 95.74 296 A 1 
ATOM   2358 C CA  . ASN A 1 296 ? 0.707   -22.356 6.508   1.00 95.51 296 A 1 
ATOM   2359 C C   . ASN A 1 296 ? 0.363   -21.546 7.757   1.00 95.59 296 A 1 
ATOM   2360 O O   . ASN A 1 296 ? -0.514  -21.933 8.532   1.00 92.87 296 A 1 
ATOM   2361 C CB  . ASN A 1 296 ? 0.850   -23.839 6.883   1.00 93.55 296 A 1 
ATOM   2362 C CG  . ASN A 1 296 ? 2.035   -24.101 7.792   1.00 91.78 296 A 1 
ATOM   2363 O OD1 . ASN A 1 296 ? 2.658   -23.183 8.313   1.00 86.23 296 A 1 
ATOM   2364 N ND2 . ASN A 1 296 ? 2.355   -25.377 7.981   1.00 85.64 296 A 1 
ATOM   2365 N N   . GLY A 1 297 ? 1.072   -20.433 7.965   1.00 94.81 297 A 1 
ATOM   2366 C CA  . GLY A 1 297 ? 0.794   -19.553 9.089   1.00 94.91 297 A 1 
ATOM   2367 C C   . GLY A 1 297 ? 1.499   -19.902 10.386  1.00 95.60 297 A 1 
ATOM   2368 O O   . GLY A 1 297 ? 1.333   -19.206 11.387  1.00 93.61 297 A 1 
ATOM   2369 N N   . GLN A 1 298 ? 2.296   -20.979 10.387  1.00 94.40 298 A 1 
ATOM   2370 C CA  . GLN A 1 298 ? 3.010   -21.388 11.593  1.00 93.72 298 A 1 
ATOM   2371 C C   . GLN A 1 298 ? 4.316   -20.625 11.793  1.00 93.25 298 A 1 
ATOM   2372 O O   . GLN A 1 298 ? 4.910   -20.663 12.868  1.00 88.95 298 A 1 
ATOM   2373 C CB  . GLN A 1 298 ? 3.290   -22.896 11.561  1.00 91.98 298 A 1 
ATOM   2374 C CG  . GLN A 1 298 ? 2.041   -23.759 11.663  1.00 87.95 298 A 1 
ATOM   2375 C CD  . GLN A 1 298 ? 2.363   -25.236 11.742  1.00 85.23 298 A 1 
ATOM   2376 O OE1 . GLN A 1 298 ? 3.177   -25.747 10.970  1.00 77.35 298 A 1 
ATOM   2377 N NE2 . GLN A 1 298 ? 1.724   -25.934 12.672  1.00 75.67 298 A 1 
ATOM   2378 N N   . GLY A 1 299 ? 4.769   -19.935 10.751  1.00 94.04 299 A 1 
ATOM   2379 C CA  . GLY A 1 299 ? 6.001   -19.166 10.838  1.00 94.68 299 A 1 
ATOM   2380 C C   . GLY A 1 299 ? 5.994   -17.987 9.890   1.00 96.31 299 A 1 
ATOM   2381 O O   . GLY A 1 299 ? 4.949   -17.616 9.357   1.00 94.92 299 A 1 
ATOM   2382 N N   . TYR A 1 300 ? 7.167   -17.391 9.676   1.00 96.92 300 A 1 
ATOM   2383 C CA  . TYR A 1 300 ? 7.294   -16.273 8.753   1.00 97.15 300 A 1 
ATOM   2384 C C   . TYR A 1 300 ? 6.983   -16.711 7.326   1.00 97.38 300 A 1 
ATOM   2385 O O   . TYR A 1 300 ? 7.070   -17.892 6.999   1.00 96.38 300 A 1 
ATOM   2386 C CB  . TYR A 1 300 ? 8.706   -15.689 8.808   1.00 96.89 300 A 1 
ATOM   2387 C CG  . TYR A 1 300 ? 9.055   -15.027 10.116  1.00 97.00 300 A 1 
ATOM   2388 C CD1 . TYR A 1 300 ? 8.529   -13.784 10.448  1.00 95.35 300 A 1 
ATOM   2389 C CD2 . TYR A 1 300 ? 9.910   -15.645 11.027  1.00 95.39 300 A 1 
ATOM   2390 C CE1 . TYR A 1 300 ? 8.843   -13.170 11.650  1.00 94.30 300 A 1 
ATOM   2391 C CE2 . TYR A 1 300 ? 10.237  -15.033 12.234  1.00 94.56 300 A 1 
ATOM   2392 C CZ  . TYR A 1 300 ? 9.700   -13.796 12.536  1.00 95.42 300 A 1 
ATOM   2393 O OH  . TYR A 1 300 ? 10.017  -13.189 13.727  1.00 93.74 300 A 1 
ATOM   2394 N N   . MET A 1 301 ? 6.623   -15.752 6.487   1.00 96.98 301 A 1 
ATOM   2395 C CA  . MET A 1 301 ? 6.398   -16.043 5.081   1.00 97.00 301 A 1 
ATOM   2396 C C   . MET A 1 301 ? 7.713   -16.552 4.480   1.00 97.09 301 A 1 
ATOM   2397 O O   . MET A 1 301 ? 8.804   -16.173 4.927   1.00 96.77 301 A 1 
ATOM   2398 C CB  . MET A 1 301 ? 5.899   -14.792 4.352   1.00 97.06 301 A 1 
ATOM   2399 C CG  . MET A 1 301 ? 4.525   -14.331 4.828   1.00 96.42 301 A 1 
ATOM   2400 S SD  . MET A 1 301 ? 3.853   -12.957 3.864   1.00 96.06 301 A 1 
ATOM   2401 C CE  . MET A 1 301 ? 4.821   -11.598 4.491   1.00 88.89 301 A 1 
ATOM   2402 N N   . LYS A 1 302 ? 7.606   -17.404 3.471   1.00 96.92 302 A 1 
ATOM   2403 C CA  . LYS A 1 302 ? 8.788   -18.062 2.918   1.00 96.44 302 A 1 
ATOM   2404 C C   . LYS A 1 302 ? 9.577   -17.210 1.938   1.00 96.49 302 A 1 
ATOM   2405 O O   . LYS A 1 302 ? 10.795  -17.077 2.057   1.00 95.18 302 A 1 
ATOM   2406 C CB  . LYS A 1 302 ? 8.369   -19.377 2.258   1.00 95.65 302 A 1 
ATOM   2407 C CG  . LYS A 1 302 ? 7.722   -20.364 3.213   1.00 90.35 302 A 1 
ATOM   2408 C CD  . LYS A 1 302 ? 7.348   -21.656 2.503   1.00 78.92 302 A 1 
ATOM   2409 C CE  . LYS A 1 302 ? 6.735   -22.656 3.459   1.00 71.39 302 A 1 
ATOM   2410 N NZ  . LYS A 1 302 ? 6.379   -23.932 2.780   1.00 61.25 302 A 1 
ATOM   2411 N N   . GLU A 1 303 ? 8.896   -16.633 0.970   1.00 96.10 303 A 1 
ATOM   2412 C CA  . GLU A 1 303 ? 9.561   -15.819 -0.045  1.00 95.97 303 A 1 
ATOM   2413 C C   . GLU A 1 303 ? 8.538   -15.008 -0.835  1.00 96.55 303 A 1 
ATOM   2414 O O   . GLU A 1 303 ? 7.330   -15.161 -0.642  1.00 96.24 303 A 1 
ATOM   2415 C CB  . GLU A 1 303 ? 10.348  -16.703 -1.020  1.00 93.52 303 A 1 
ATOM   2416 C CG  . GLU A 1 303 ? 9.463   -17.592 -1.898  1.00 86.92 303 A 1 
ATOM   2417 C CD  . GLU A 1 303 ? 10.251  -18.342 -2.964  1.00 85.40 303 A 1 
ATOM   2418 O OE1 . GLU A 1 303 ? 11.267  -17.796 -3.446  1.00 79.04 303 A 1 
ATOM   2419 O OE2 . GLU A 1 303 ? 9.851   -19.459 -3.326  1.00 78.71 303 A 1 
ATOM   2420 N N   . PHE A 1 304 ? 9.036   -14.131 -1.705  1.00 96.07 304 A 1 
ATOM   2421 C CA  . PHE A 1 304 ? 8.173   -13.442 -2.645  1.00 95.59 304 A 1 
ATOM   2422 C C   . PHE A 1 304 ? 8.829   -13.423 -4.018  1.00 95.37 304 A 1 
ATOM   2423 O O   . PHE A 1 304 ? 10.047  -13.595 -4.146  1.00 94.29 304 A 1 
ATOM   2424 C CB  . PHE A 1 304 ? 7.835   -12.013 -2.182  1.00 94.94 304 A 1 
ATOM   2425 C CG  . PHE A 1 304 ? 9.023   -11.080 -2.112  1.00 95.11 304 A 1 
ATOM   2426 C CD1 . PHE A 1 304 ? 9.600   -10.554 -3.269  1.00 92.55 304 A 1 
ATOM   2427 C CD2 . PHE A 1 304 ? 9.538   -10.684 -0.881  1.00 92.40 304 A 1 
ATOM   2428 C CE1 . PHE A 1 304 ? 10.682  -9.680  -3.206  1.00 90.86 304 A 1 
ATOM   2429 C CE2 . PHE A 1 304 ? 10.613  -9.807  -0.802  1.00 90.67 304 A 1 
ATOM   2430 C CZ  . PHE A 1 304 ? 11.186  -9.306  -1.968  1.00 92.24 304 A 1 
ATOM   2431 N N   . LYS A 1 305 ? 8.019   -13.227 -5.038  1.00 94.36 305 A 1 
ATOM   2432 C CA  . LYS A 1 305 ? 8.503   -13.124 -6.407  1.00 93.75 305 A 1 
ATOM   2433 C C   . LYS A 1 305 ? 7.909   -11.894 -7.064  1.00 93.62 305 A 1 
ATOM   2434 O O   . LYS A 1 305 ? 6.694   -11.713 -7.071  1.00 92.83 305 A 1 
ATOM   2435 C CB  . LYS A 1 305 ? 8.124   -14.368 -7.218  1.00 92.77 305 A 1 
ATOM   2436 C CG  . LYS A 1 305 ? 8.851   -15.638 -6.812  1.00 87.47 305 A 1 
ATOM   2437 C CD  . LYS A 1 305 ? 8.470   -16.808 -7.718  1.00 82.34 305 A 1 
ATOM   2438 C CE  . LYS A 1 305 ? 9.223   -18.071 -7.345  1.00 75.01 305 A 1 
ATOM   2439 N NZ  . LYS A 1 305 ? 8.856   -19.213 -8.231  1.00 65.98 305 A 1 
ATOM   2440 N N   . ASN A 1 306 ? 8.789   -11.038 -7.594  1.00 92.23 306 A 1 
ATOM   2441 C CA  . ASN A 1 306 ? 8.343   -9.939  -8.423  1.00 89.75 306 A 1 
ATOM   2442 C C   . ASN A 1 306 ? 8.427   -10.465 -9.842  1.00 87.59 306 A 1 
ATOM   2443 O O   . ASN A 1 306 ? 9.523   -10.682 -10.365 1.00 83.62 306 A 1 
ATOM   2444 C CB  . ASN A 1 306 ? 9.237   -8.710  -8.256  1.00 88.05 306 A 1 
ATOM   2445 C CG  . ASN A 1 306 ? 8.978   -7.982  -6.952  1.00 82.59 306 A 1 
ATOM   2446 O OD1 . ASN A 1 306 ? 7.973   -8.207  -6.286  1.00 74.90 306 A 1 
ATOM   2447 N ND2 . ASN A 1 306 ? 9.893   -7.094  -6.587  1.00 74.32 306 A 1 
ATOM   2448 N N   . TYR A 1 307 ? 7.292   -10.718 -10.452 1.00 83.00 307 A 1 
ATOM   2449 C CA  . TYR A 1 307 ? 7.278   -11.407 -11.731 1.00 78.83 307 A 1 
ATOM   2450 C C   . TYR A 1 307 ? 7.991   -10.661 -12.849 1.00 75.99 307 A 1 
ATOM   2451 O O   . TYR A 1 307 ? 7.880   -9.445  -12.963 1.00 70.06 307 A 1 
ATOM   2452 C CB  . TYR A 1 307 ? 5.852   -11.803 -12.114 1.00 77.01 307 A 1 
ATOM   2453 C CG  . TYR A 1 307 ? 5.450   -13.100 -11.456 1.00 73.79 307 A 1 
ATOM   2454 C CD1 . TYR A 1 307 ? 4.964   -13.127 -10.154 1.00 69.23 307 A 1 
ATOM   2455 C CD2 . TYR A 1 307 ? 5.633   -14.311 -12.117 1.00 68.60 307 A 1 
ATOM   2456 C CE1 . TYR A 1 307 ? 4.647   -14.325 -9.531  1.00 64.35 307 A 1 
ATOM   2457 C CE2 . TYR A 1 307 ? 5.314   -15.513 -11.503 1.00 64.21 307 A 1 
ATOM   2458 C CZ  . TYR A 1 307 ? 4.824   -15.512 -10.219 1.00 65.96 307 A 1 
ATOM   2459 O OH  . TYR A 1 307 ? 4.511   -16.709 -9.606  1.00 63.27 307 A 1 
ATOM   2460 N N   . PHE A 1 308 ? 8.750   -11.434 -13.619 1.00 70.88 308 A 1 
ATOM   2461 C CA  . PHE A 1 308 ? 9.656   -11.033 -14.688 1.00 67.32 308 A 1 
ATOM   2462 C C   . PHE A 1 308 ? 10.967  -10.461 -14.138 1.00 70.08 308 A 1 
ATOM   2463 O O   . PHE A 1 308 ? 11.939  -10.290 -14.877 1.00 64.45 308 A 1 
ATOM   2464 C CB  . PHE A 1 308 ? 8.974   -10.125 -15.732 1.00 59.85 308 A 1 
ATOM   2465 C CG  . PHE A 1 308 ? 9.218   -8.640  -15.575 1.00 56.14 308 A 1 
ATOM   2466 C CD1 . PHE A 1 308 ? 10.429  -8.075  -15.965 1.00 50.87 308 A 1 
ATOM   2467 C CD2 . PHE A 1 308 ? 8.228   -7.803  -15.087 1.00 51.83 308 A 1 
ATOM   2468 C CE1 . PHE A 1 308 ? 10.646  -6.699  -15.853 1.00 44.48 308 A 1 
ATOM   2469 C CE2 . PHE A 1 308 ? 8.434   -6.431  -14.974 1.00 45.30 308 A 1 
ATOM   2470 C CZ  . PHE A 1 308 ? 9.644   -5.878  -15.352 1.00 43.85 308 A 1 
ATOM   2471 N N   . ASN A 1 309 ? 11.016  -10.216 -12.845 1.00 80.07 309 A 1 
ATOM   2472 C CA  . ASN A 1 309 ? 12.210  -9.643  -12.217 1.00 78.92 309 A 1 
ATOM   2473 C C   . ASN A 1 309 ? 13.052  -10.659 -11.439 1.00 81.54 309 A 1 
ATOM   2474 O O   . ASN A 1 309 ? 14.111  -11.077 -11.900 1.00 76.93 309 A 1 
ATOM   2475 C CB  . ASN A 1 309 ? 11.827  -8.485  -11.287 1.00 71.29 309 A 1 
ATOM   2476 C CG  . ASN A 1 309 ? 11.294  -7.285  -12.035 1.00 64.08 309 A 1 
ATOM   2477 O OD1 . ASN A 1 309 ? 10.878  -7.383  -13.190 1.00 57.84 309 A 1 
ATOM   2478 N ND2 . ASN A 1 309 ? 11.286  -6.130  -11.370 1.00 58.01 309 A 1 
ATOM   2479 N N   . TYR A 1 310 ? 12.590  -11.027 -10.236 1.00 86.49 310 A 1 
ATOM   2480 C CA  . TYR A 1 310 ? 13.364  -11.907 -9.371  1.00 88.16 310 A 1 
ATOM   2481 C C   . TYR A 1 310 ? 12.541  -12.527 -8.247  1.00 90.07 310 A 1 
ATOM   2482 O O   . TYR A 1 310 ? 11.406  -12.117 -7.992  1.00 88.47 310 A 1 
ATOM   2483 C CB  . TYR A 1 310 ? 14.534  -11.131 -8.748  1.00 86.02 310 A 1 
ATOM   2484 C CG  . TYR A 1 310 ? 14.099  -10.194 -7.625  1.00 83.66 310 A 1 
ATOM   2485 C CD1 . TYR A 1 310 ? 13.535  -8.948  -7.900  1.00 83.29 310 A 1 
ATOM   2486 C CD2 . TYR A 1 310 ? 14.255  -10.567 -6.300  1.00 80.88 310 A 1 
ATOM   2487 C CE1 . TYR A 1 310 ? 13.135  -8.100  -6.879  1.00 75.55 310 A 1 
ATOM   2488 C CE2 . TYR A 1 310 ? 13.856  -9.725  -5.262  1.00 79.42 310 A 1 
ATOM   2489 C CZ  . TYR A 1 310 ? 13.297  -8.488  -5.552  1.00 80.71 310 A 1 
ATOM   2490 O OH  . TYR A 1 310 ? 12.914  -7.653  -4.536  1.00 80.89 310 A 1 
ATOM   2491 N N   . GLY A 1 311 ? 13.157  -13.510 -7.572  1.00 87.88 311 A 1 
ATOM   2492 C CA  . GLY A 1 311 ? 12.589  -14.109 -6.379  1.00 88.61 311 A 1 
ATOM   2493 C C   . GLY A 1 311 ? 13.509  -13.793 -5.213  1.00 89.73 311 A 1 
ATOM   2494 O O   . GLY A 1 311 ? 14.732  -13.815 -5.357  1.00 88.58 311 A 1 
ATOM   2495 N N   . SER A 1 312 ? 12.946  -13.496 -4.048  1.00 90.12 312 A 1 
ATOM   2496 C CA  . SER A 1 312 ? 13.739  -13.106 -2.888  1.00 88.63 312 A 1 
ATOM   2497 C C   . SER A 1 312 ? 14.722  -14.189 -2.435  1.00 89.57 312 A 1 
ATOM   2498 O O   . SER A 1 312 ? 15.828  -13.894 -1.992  1.00 89.51 312 A 1 
ATOM   2499 C CB  . SER A 1 312 ? 12.819  -12.719 -1.723  1.00 89.02 312 A 1 
ATOM   2500 O OG  . SER A 1 312 ? 12.003  -13.800 -1.332  1.00 89.56 312 A 1 
ATOM   2501 N N   . SER A 1 313 ? 14.302  -15.431 -2.554  1.00 87.24 313 A 1 
ATOM   2502 C CA  . SER A 1 313 ? 15.144  -16.545 -2.123  1.00 84.96 313 A 1 
ATOM   2503 C C   . SER A 1 313 ? 16.351  -16.747 -3.035  1.00 85.66 313 A 1 
ATOM   2504 O O   . SER A 1 313 ? 17.489  -16.798 -2.572  1.00 86.52 313 A 1 
ATOM   2505 C CB  . SER A 1 313 ? 14.322  -17.837 -2.063  1.00 83.94 313 A 1 
ATOM   2506 O OG  . SER A 1 313 ? 15.128  -18.926 -1.660  1.00 72.44 313 A 1 
ATOM   2507 N N   . SER A 1 314 ? 16.117  -16.847 -4.339  1.00 88.84 314 A 1 
ATOM   2508 C CA  . SER A 1 314 ? 17.192  -17.092 -5.292  1.00 87.59 314 A 1 
ATOM   2509 C C   . SER A 1 314 ? 18.128  -15.897 -5.444  1.00 88.35 314 A 1 
ATOM   2510 O O   . SER A 1 314 ? 19.333  -16.066 -5.648  1.00 85.84 314 A 1 
ATOM   2511 C CB  . SER A 1 314 ? 16.614  -17.471 -6.660  1.00 84.59 314 A 1 
ATOM   2512 O OG  . SER A 1 314 ? 15.809  -16.441 -7.184  1.00 73.48 314 A 1 
ATOM   2513 N N   . GLU A 1 315 ? 17.588  -14.694 -5.346  1.00 90.10 315 A 1 
ATOM   2514 C CA  . GLU A 1 315 ? 18.373  -13.479 -5.562  1.00 90.32 315 A 1 
ATOM   2515 C C   . GLU A 1 315 ? 19.220  -13.076 -4.356  1.00 91.48 315 A 1 
ATOM   2516 O O   . GLU A 1 315 ? 20.367  -12.671 -4.508  1.00 88.45 315 A 1 
ATOM   2517 C CB  . GLU A 1 315 ? 17.453  -12.317 -5.950  1.00 86.89 315 A 1 
ATOM   2518 C CG  . GLU A 1 315 ? 18.188  -11.069 -6.468  1.00 81.72 315 A 1 
ATOM   2519 C CD  . GLU A 1 315 ? 18.680  -11.243 -7.892  1.00 83.51 315 A 1 
ATOM   2520 O OE1 . GLU A 1 315 ? 18.903  -12.389 -8.343  1.00 78.58 315 A 1 
ATOM   2521 O OE2 . GLU A 1 315 ? 18.853  -10.215 -8.586  1.00 80.32 315 A 1 
ATOM   2522 N N   . TYR A 1 316 ? 18.647  -13.192 -3.155  1.00 93.37 316 A 1 
ATOM   2523 C CA  . TYR A 1 316 ? 19.331  -12.735 -1.947  1.00 93.58 316 A 1 
ATOM   2524 C C   . TYR A 1 316 ? 19.750  -13.860 -0.998  1.00 93.89 316 A 1 
ATOM   2525 O O   . TYR A 1 316 ? 20.451  -13.615 -0.011  1.00 90.59 316 A 1 
ATOM   2526 C CB  . TYR A 1 316 ? 18.439  -11.747 -1.181  1.00 92.87 316 A 1 
ATOM   2527 C CG  . TYR A 1 316 ? 18.064  -10.506 -1.977  1.00 93.20 316 A 1 
ATOM   2528 C CD1 . TYR A 1 316 ? 19.021  -9.771  -2.659  1.00 91.28 316 A 1 
ATOM   2529 C CD2 . TYR A 1 316 ? 16.746  -10.056 -2.000  1.00 91.45 316 A 1 
ATOM   2530 C CE1 . TYR A 1 316 ? 18.681  -8.623  -3.360  1.00 90.43 316 A 1 
ATOM   2531 C CE2 . TYR A 1 316 ? 16.399  -8.910  -2.698  1.00 90.72 316 A 1 
ATOM   2532 C CZ  . TYR A 1 316 ? 17.373  -8.193  -3.378  1.00 92.15 316 A 1 
ATOM   2533 O OH  . TYR A 1 316 ? 17.031  -7.053  -4.065  1.00 90.48 316 A 1 
ATOM   2534 N N   . GLY A 1 317 ? 19.344  -15.071 -1.287  1.00 91.11 317 A 1 
ATOM   2535 C CA  . GLY A 1 317 ? 19.692  -16.200 -0.430  1.00 91.48 317 A 1 
ATOM   2536 C C   . GLY A 1 317 ? 18.926  -16.206 0.885   1.00 93.13 317 A 1 
ATOM   2537 O O   . GLY A 1 317 ? 19.378  -16.795 1.864   1.00 90.20 317 A 1 
ATOM   2538 N N   . LEU A 1 318 ? 17.780  -15.554 0.907   1.00 92.97 318 A 1 
ATOM   2539 C CA  . LEU A 1 318 ? 16.956  -15.479 2.108   1.00 93.42 318 A 1 
ATOM   2540 C C   . LEU A 1 318 ? 16.283  -16.820 2.395   1.00 93.73 318 A 1 
ATOM   2541 O O   . LEU A 1 318 ? 15.673  -17.414 1.513   1.00 92.60 318 A 1 
ATOM   2542 C CB  . LEU A 1 318 ? 15.882  -14.396 1.956   1.00 92.31 318 A 1 
ATOM   2543 C CG  . LEU A 1 318 ? 16.388  -12.965 1.762   1.00 91.87 318 A 1 
ATOM   2544 C CD1 . LEU A 1 318 ? 15.235  -12.046 1.356   1.00 89.57 318 A 1 
ATOM   2545 C CD2 . LEU A 1 318 ? 17.041  -12.460 3.040   1.00 89.47 318 A 1 
ATOM   2546 N N   . LYS A 1 319 ? 16.419  -17.298 3.640   1.00 93.93 319 A 1 
ATOM   2547 C CA  . LYS A 1 319 ? 15.805  -18.560 4.040   1.00 93.78 319 A 1 
ATOM   2548 C C   . LYS A 1 319 ? 14.310  -18.380 4.291   1.00 94.69 319 A 1 
ATOM   2549 O O   . LYS A 1 319 ? 13.525  -19.309 4.122   1.00 92.91 319 A 1 
ATOM   2550 C CB  . LYS A 1 319 ? 16.487  -19.105 5.296   1.00 92.28 319 A 1 
ATOM   2551 C CG  . LYS A 1 319 ? 17.970  -19.410 5.116   1.00 87.75 319 A 1 
ATOM   2552 C CD  . LYS A 1 319 ? 18.587  -19.924 6.404   1.00 81.19 319 A 1 
ATOM   2553 C CE  . LYS A 1 319 ? 20.064  -20.224 6.223   1.00 73.70 319 A 1 
ATOM   2554 N NZ  . LYS A 1 319 ? 20.688  -20.723 7.481   1.00 64.49 319 A 1 
ATOM   2555 N N   . GLU A 1 320 ? 13.945  -17.177 4.699   1.00 96.22 320 A 1 
ATOM   2556 C CA  . GLU A 1 320 ? 12.552  -16.820 4.953   1.00 96.51 320 A 1 
ATOM   2557 C C   . GLU A 1 320 ? 12.453  -15.298 5.042   1.00 97.03 320 A 1 
ATOM   2558 O O   . GLU A 1 320 ? 13.470  -14.605 5.070   1.00 96.57 320 A 1 
ATOM   2559 C CB  . GLU A 1 320 ? 12.063  -17.452 6.263   1.00 95.12 320 A 1 
ATOM   2560 C CG  . GLU A 1 320 ? 12.843  -16.979 7.487   1.00 92.77 320 A 1 
ATOM   2561 C CD  . GLU A 1 320 ? 12.390  -17.653 8.771   1.00 93.47 320 A 1 
ATOM   2562 O OE1 . GLU A 1 320 ? 11.540  -18.572 8.719   1.00 88.88 320 A 1 
ATOM   2563 O OE2 . GLU A 1 320 ? 12.882  -17.261 9.845   1.00 90.00 320 A 1 
ATOM   2564 N N   . LEU A 1 321 ? 11.239  -14.775 5.077   1.00 96.76 321 A 1 
ATOM   2565 C CA  . LEU A 1 321 ? 11.034  -13.331 5.154   1.00 97.24 321 A 1 
ATOM   2566 C C   . LEU A 1 321 ? 10.939  -12.872 6.607   1.00 97.59 321 A 1 
ATOM   2567 O O   . LEU A 1 321 ? 9.905   -12.367 7.049   1.00 97.10 321 A 1 
ATOM   2568 C CB  . LEU A 1 321 ? 9.784   -12.938 4.363   1.00 97.21 321 A 1 
ATOM   2569 C CG  . LEU A 1 321 ? 9.791   -13.347 2.886   1.00 96.64 321 A 1 
ATOM   2570 C CD1 . LEU A 1 321 ? 8.517   -12.869 2.188   1.00 95.77 321 A 1 
ATOM   2571 C CD2 . LEU A 1 321 ? 11.020  -12.798 2.178   1.00 95.58 321 A 1 
ATOM   2572 N N   . SER A 1 322 ? 12.043  -13.040 7.344   1.00 97.33 322 A 1 
ATOM   2573 C CA  . SER A 1 322 ? 12.100  -12.700 8.756   1.00 97.28 322 A 1 
ATOM   2574 C C   . SER A 1 322 ? 13.044  -11.532 9.036   1.00 97.26 322 A 1 
ATOM   2575 O O   . SER A 1 322 ? 13.933  -11.245 8.232   1.00 97.30 322 A 1 
ATOM   2576 C CB  . SER A 1 322 ? 12.563  -13.919 9.570   1.00 97.04 322 A 1 
ATOM   2577 O OG  . SER A 1 322 ? 13.907  -14.232 9.269   1.00 96.14 322 A 1 
ATOM   2578 N N   . PRO A 1 323 ? 12.877  -10.859 10.178  1.00 97.83 323 A 1 
ATOM   2579 C CA  . PRO A 1 323 ? 13.781  -9.773  10.561  1.00 97.59 323 A 1 
ATOM   2580 C C   . PRO A 1 323 ? 15.239  -10.217 10.585  1.00 97.41 323 A 1 
ATOM   2581 O O   . PRO A 1 323 ? 16.117  -9.481  10.139  1.00 97.03 323 A 1 
ATOM   2582 C CB  . PRO A 1 323 ? 13.287  -9.377  11.953  1.00 97.24 323 A 1 
ATOM   2583 C CG  . PRO A 1 323 ? 11.833  -9.691  11.909  1.00 96.50 323 A 1 
ATOM   2584 C CD  . PRO A 1 323 ? 11.753  -10.979 11.125  1.00 97.69 323 A 1 
ATOM   2585 N N   . LYS A 1 324 ? 15.500  -11.416 11.104  1.00 97.56 324 A 1 
ATOM   2586 C CA  . LYS A 1 324 ? 16.856  -11.933 11.186  1.00 97.11 324 A 1 
ATOM   2587 C C   . LYS A 1 324 ? 17.507  -12.048 9.812   1.00 97.35 324 A 1 
ATOM   2588 O O   . LYS A 1 324 ? 18.652  -11.634 9.618   1.00 96.93 324 A 1 
ATOM   2589 C CB  . LYS A 1 324 ? 16.868  -13.306 11.872  1.00 96.19 324 A 1 
ATOM   2590 C CG  . LYS A 1 324 ? 18.256  -13.919 12.009  1.00 84.36 324 A 1 
ATOM   2591 C CD  . LYS A 1 324 ? 18.208  -15.263 12.702  1.00 79.66 324 A 1 
ATOM   2592 C CE  . LYS A 1 324 ? 19.589  -15.871 12.833  1.00 66.52 324 A 1 
ATOM   2593 N NZ  . LYS A 1 324 ? 19.563  -17.197 13.510  1.00 59.75 324 A 1 
ATOM   2594 N N   . GLU A 1 325 ? 16.783  -12.600 8.856   1.00 96.84 325 A 1 
ATOM   2595 C CA  . GLU A 1 325 ? 17.300  -12.774 7.505   1.00 96.76 325 A 1 
ATOM   2596 C C   . GLU A 1 325 ? 17.556  -11.435 6.811   1.00 96.86 325 A 1 
ATOM   2597 O O   . GLU A 1 325 ? 18.547  -11.265 6.107   1.00 96.32 325 A 1 
ATOM   2598 C CB  . GLU A 1 325 ? 16.344  -13.629 6.668   1.00 96.57 325 A 1 
ATOM   2599 C CG  . GLU A 1 325 ? 16.333  -15.098 7.043   1.00 94.94 325 A 1 
ATOM   2600 C CD  . GLU A 1 325 ? 17.666  -15.760 6.756   1.00 95.25 325 A 1 
ATOM   2601 O OE1 . GLU A 1 325 ? 18.059  -15.823 5.579   1.00 90.59 325 A 1 
ATOM   2602 O OE2 . GLU A 1 325 ? 18.325  -16.226 7.711   1.00 90.70 325 A 1 
ATOM   2603 N N   . PHE A 1 326 ? 16.670  -10.469 7.023   1.00 97.00 326 A 1 
ATOM   2604 C CA  . PHE A 1 326 ? 16.840  -9.168  6.390   1.00 96.82 326 A 1 
ATOM   2605 C C   . PHE A 1 326 ? 17.907  -8.318  7.067   1.00 96.88 326 A 1 
ATOM   2606 O O   . PHE A 1 326 ? 18.532  -7.481  6.428   1.00 96.19 326 A 1 
ATOM   2607 C CB  . PHE A 1 326 ? 15.504  -8.431  6.320   1.00 96.74 326 A 1 
ATOM   2608 C CG  . PHE A 1 326 ? 14.685  -8.806  5.110   1.00 97.00 326 A 1 
ATOM   2609 C CD1 . PHE A 1 326 ? 14.866  -8.139  3.906   1.00 95.53 326 A 1 
ATOM   2610 C CD2 . PHE A 1 326 ? 13.774  -9.845  5.167   1.00 95.43 326 A 1 
ATOM   2611 C CE1 . PHE A 1 326 ? 14.141  -8.497  2.783   1.00 94.49 326 A 1 
ATOM   2612 C CE2 . PHE A 1 326 ? 13.048  -10.211 4.043   1.00 94.27 326 A 1 
ATOM   2613 C CZ  . PHE A 1 326 ? 13.228  -9.534  2.847   1.00 95.40 326 A 1 
ATOM   2614 N N   . GLU A 1 327 ? 18.150  -8.534  8.360   1.00 97.26 327 A 1 
ATOM   2615 C CA  . GLU A 1 327 ? 19.248  -7.858  9.042   1.00 97.00 327 A 1 
ATOM   2616 C C   . GLU A 1 327 ? 20.575  -8.369  8.478   1.00 96.93 327 A 1 
ATOM   2617 O O   . GLU A 1 327 ? 21.518  -7.602  8.280   1.00 96.69 327 A 1 
ATOM   2618 C CB  . GLU A 1 327 ? 19.189  -8.096  10.551  1.00 96.79 327 A 1 
ATOM   2619 C CG  . GLU A 1 327 ? 18.083  -7.316  11.244  1.00 93.25 327 A 1 
ATOM   2620 C CD  . GLU A 1 327 ? 18.094  -7.500  12.751  1.00 91.86 327 A 1 
ATOM   2621 O OE1 . GLU A 1 327 ? 18.476  -8.587  13.217  1.00 85.72 327 A 1 
ATOM   2622 O OE2 . GLU A 1 327 ? 17.711  -6.545  13.461  1.00 86.37 327 A 1 
ATOM   2623 N N   . ILE A 1 328 ? 20.637  -9.664  8.218   1.00 96.57 328 A 1 
ATOM   2624 C CA  . ILE A 1 328 ? 21.818  -10.263 7.607   1.00 96.08 328 A 1 
ATOM   2625 C C   . ILE A 1 328 ? 22.016  -9.710  6.201   1.00 96.15 328 A 1 
ATOM   2626 O O   . ILE A 1 328 ? 23.137  -9.379  5.805   1.00 95.68 328 A 1 
ATOM   2627 C CB  . ILE A 1 328 ? 21.696  -11.807 7.560   1.00 95.71 328 A 1 
ATOM   2628 C CG1 . ILE A 1 328 ? 21.750  -12.382 8.976   1.00 94.31 328 A 1 
ATOM   2629 C CG2 . ILE A 1 328 ? 22.804  -12.411 6.701   1.00 94.44 328 A 1 
ATOM   2630 C CD1 . ILE A 1 328 ? 21.497  -13.877 9.053   1.00 91.11 328 A 1 
ATOM   2631 N N   . LEU A 1 329 ? 20.930  -9.600  5.445   1.00 95.70 329 A 1 
ATOM   2632 C CA  . LEU A 1 329 ? 20.993  -9.058  4.088   1.00 95.82 329 A 1 
ATOM   2633 C C   . LEU A 1 329 ? 21.486  -7.617  4.087   1.00 96.05 329 A 1 
ATOM   2634 O O   . LEU A 1 329 ? 22.337  -7.243  3.274   1.00 95.93 329 A 1 
ATOM   2635 C CB  . LEU A 1 329 ? 19.617  -9.133  3.419   1.00 95.75 329 A 1 
ATOM   2636 C CG  . LEU A 1 329 ? 19.532  -8.534  2.007   1.00 94.91 329 A 1 
ATOM   2637 C CD1 . LEU A 1 329 ? 20.481  -9.256  1.068   1.00 93.20 329 A 1 
ATOM   2638 C CD2 . LEU A 1 329 ? 18.103  -8.618  1.482   1.00 93.09 329 A 1 
ATOM   2639 N N   . ALA A 1 330 ? 20.968  -6.801  5.004   1.00 96.14 330 A 1 
ATOM   2640 C CA  . ALA A 1 330 ? 21.377  -5.405  5.109   1.00 95.51 330 A 1 
ATOM   2641 C C   . ALA A 1 330 ? 22.868  -5.295  5.427   1.00 95.80 330 A 1 
ATOM   2642 O O   . ALA A 1 330 ? 23.579  -4.465  4.849   1.00 95.58 330 A 1 
ATOM   2643 C CB  . ALA A 1 330 ? 20.553  -4.691  6.176   1.00 94.91 330 A 1 
ATOM   2644 N N   . ALA A 1 331 ? 23.347  -6.132  6.330   1.00 96.27 331 A 1 
ATOM   2645 C CA  . ALA A 1 331 ? 24.755  -6.146  6.700   1.00 96.39 331 A 1 
ATOM   2646 C C   . ALA A 1 331 ? 25.624  -6.563  5.514   1.00 96.66 331 A 1 
ATOM   2647 O O   . ALA A 1 331 ? 26.710  -6.016  5.303   1.00 96.08 331 A 1 
ATOM   2648 C CB  . ALA A 1 331 ? 24.982  -7.079  7.888   1.00 96.41 331 A 1 
ATOM   2649 N N   . ARG A 1 332 ? 25.152  -7.537  4.754   1.00 96.45 332 A 1 
ATOM   2650 C CA  . ARG A 1 332 ? 25.878  -8.002  3.568   1.00 96.38 332 A 1 
ATOM   2651 C C   . ARG A 1 332 ? 25.990  -6.898  2.516   1.00 96.50 332 A 1 
ATOM   2652 O O   . ARG A 1 332 ? 27.049  -6.688  1.938   1.00 96.22 332 A 1 
ATOM   2653 C CB  . ARG A 1 332 ? 25.188  -9.231  2.971   1.00 95.88 332 A 1 
ATOM   2654 C CG  . ARG A 1 332 ? 25.339  -10.508 3.789   1.00 89.26 332 A 1 
ATOM   2655 C CD  . ARG A 1 332 ? 24.471  -11.615 3.204   1.00 87.39 332 A 1 
ATOM   2656 N NE  . ARG A 1 332 ? 24.802  -11.903 1.817   1.00 80.88 332 A 1 
ATOM   2657 C CZ  . ARG A 1 332 ? 23.980  -12.480 0.938   1.00 77.12 332 A 1 
ATOM   2658 N NH1 . ARG A 1 332 ? 22.764  -12.834 1.297   1.00 71.76 332 A 1 
ATOM   2659 N NH2 . ARG A 1 332 ? 24.377  -12.692 -0.311  1.00 67.71 332 A 1 
ATOM   2660 N N   . MET A 1 333 ? 24.888  -6.197  2.275   1.00 96.47 333 A 1 
ATOM   2661 C CA  . MET A 1 333 ? 24.876  -5.131  1.272   1.00 95.85 333 A 1 
ATOM   2662 C C   . MET A 1 333 ? 25.782  -3.966  1.665   1.00 96.22 333 A 1 
ATOM   2663 O O   . MET A 1 333 ? 26.307  -3.267  0.799   1.00 95.43 333 A 1 
ATOM   2664 C CB  . MET A 1 333 ? 23.449  -4.625  1.033   1.00 94.96 333 A 1 
ATOM   2665 C CG  . MET A 1 333 ? 22.555  -5.638  0.332   1.00 92.21 333 A 1 
ATOM   2666 S SD  . MET A 1 333 ? 20.991  -4.942  -0.258  1.00 91.29 333 A 1 
ATOM   2667 C CE  . MET A 1 333 ? 20.195  -4.508  1.283   1.00 83.11 333 A 1 
ATOM   2668 N N   . ASP A 1 334 ? 25.963  -3.769  2.961   1.00 95.61 334 A 1 
ATOM   2669 C CA  . ASP A 1 334 ? 26.832  -2.704  3.448   1.00 95.40 334 A 1 
ATOM   2670 C C   . ASP A 1 334 ? 28.296  -2.969  3.100   1.00 95.45 334 A 1 
ATOM   2671 O O   . ASP A 1 334 ? 29.108  -2.048  3.020   1.00 94.80 334 A 1 
ATOM   2672 C CB  . ASP A 1 334 ? 26.681  -2.547  4.968   1.00 95.30 334 A 1 
ATOM   2673 C CG  . ASP A 1 334 ? 27.386  -1.317  5.511   1.00 88.95 334 A 1 
ATOM   2674 O OD1 . ASP A 1 334 ? 27.086  -0.204  5.026   1.00 83.06 334 A 1 
ATOM   2675 O OD2 . ASP A 1 334 ? 28.233  -1.460  6.409   1.00 81.58 334 A 1 
ATOM   2676 N N   . LYS A 1 335 ? 28.630  -4.240  2.874   1.00 96.34 335 A 1 
ATOM   2677 C CA  . LYS A 1 335 ? 30.002  -4.639  2.556   1.00 96.50 335 A 1 
ATOM   2678 C C   . LYS A 1 335 ? 30.176  -5.091  1.109   1.00 96.72 335 A 1 
ATOM   2679 O O   . LYS A 1 335 ? 31.301  -5.166  0.612   1.00 94.91 335 A 1 
ATOM   2680 C CB  . LYS A 1 335 ? 30.443  -5.778  3.482   1.00 95.70 335 A 1 
ATOM   2681 C CG  . LYS A 1 335 ? 30.457  -5.429  4.960   1.00 90.14 335 A 1 
ATOM   2682 C CD  . LYS A 1 335 ? 30.910  -6.622  5.791   1.00 83.32 335 A 1 
ATOM   2683 C CE  . LYS A 1 335 ? 30.957  -6.278  7.272   1.00 74.43 335 A 1 
ATOM   2684 N NZ  . LYS A 1 335 ? 31.406  -7.441  8.089   1.00 65.01 335 A 1 
ATOM   2685 N N   . ASP A 1 336 ? 29.082  -5.366  0.433   1.00 95.45 336 A 1 
ATOM   2686 C CA  . ASP A 1 336 ? 29.116  -5.890  -0.933  1.00 95.22 336 A 1 
ATOM   2687 C C   . ASP A 1 336 ? 28.352  -4.966  -1.876  1.00 95.24 336 A 1 
ATOM   2688 O O   . ASP A 1 336 ? 27.121  -5.015  -1.944  1.00 94.56 336 A 1 
ATOM   2689 C CB  . ASP A 1 336 ? 28.514  -7.299  -0.946  1.00 94.17 336 A 1 
ATOM   2690 C CG  . ASP A 1 336 ? 28.694  -7.996  -2.280  1.00 93.39 336 A 1 
ATOM   2691 O OD1 . ASP A 1 336 ? 28.918  -7.326  -3.309  1.00 90.49 336 A 1 
ATOM   2692 O OD2 . ASP A 1 336 ? 28.601  -9.245  -2.303  1.00 89.61 336 A 1 
ATOM   2693 N N   . LEU A 1 337 ? 29.084  -4.135  -2.606  1.00 94.85 337 A 1 
ATOM   2694 C CA  . LEU A 1 337 ? 28.465  -3.173  -3.517  1.00 94.11 337 A 1 
ATOM   2695 C C   . LEU A 1 337 ? 27.682  -3.849  -4.642  1.00 93.71 337 A 1 
ATOM   2696 O O   . LEU A 1 337 ? 26.639  -3.353  -5.068  1.00 93.79 337 A 1 
ATOM   2697 C CB  . LEU A 1 337 ? 29.522  -2.242  -4.108  1.00 93.85 337 A 1 
ATOM   2698 C CG  . LEU A 1 337 ? 29.014  -1.123  -5.019  1.00 86.80 337 A 1 
ATOM   2699 C CD1 . LEU A 1 337 ? 28.007  -0.249  -4.277  1.00 82.99 337 A 1 
ATOM   2700 C CD2 . LEU A 1 337 ? 30.178  -0.277  -5.530  1.00 83.72 337 A 1 
ATOM   2701 N N   . GLN A 1 338 ? 28.195  -4.988  -5.124  1.00 94.08 338 A 1 
ATOM   2702 C CA  . GLN A 1 338 ? 27.502  -5.708  -6.182  1.00 93.11 338 A 1 
ATOM   2703 C C   . GLN A 1 338 ? 26.138  -6.202  -5.707  1.00 93.35 338 A 1 
ATOM   2704 O O   . GLN A 1 338 ? 25.162  -6.165  -6.457  1.00 93.12 338 A 1 
ATOM   2705 C CB  . GLN A 1 338 ? 28.341  -6.895  -6.671  1.00 93.28 338 A 1 
ATOM   2706 C CG  . GLN A 1 338 ? 29.573  -6.487  -7.474  1.00 80.93 338 A 1 
ATOM   2707 C CD  . GLN A 1 338 ? 30.279  -7.676  -8.089  1.00 72.84 338 A 1 
ATOM   2708 O OE1 . GLN A 1 338 ? 30.095  -8.817  -7.658  1.00 65.15 338 A 1 
ATOM   2709 N NE2 . GLN A 1 338 ? 31.099  -7.429  -9.099  1.00 63.42 338 A 1 
ATOM   2710 N N   . LEU A 1 339 ? 26.092  -6.654  -4.460  1.00 92.88 339 A 1 
ATOM   2711 C CA  . LEU A 1 339 ? 24.831  -7.103  -3.879  1.00 93.36 339 A 1 
ATOM   2712 C C   . LEU A 1 339 ? 23.875  -5.933  -3.685  1.00 94.05 339 A 1 
ATOM   2713 O O   . LEU A 1 339 ? 22.684  -6.040  -3.966  1.00 94.07 339 A 1 
ATOM   2714 C CB  . LEU A 1 339 ? 25.074  -7.808  -2.540  1.00 93.42 339 A 1 
ATOM   2715 C CG  . LEU A 1 339 ? 23.832  -8.350  -1.832  1.00 91.72 339 A 1 
ATOM   2716 C CD1 . LEU A 1 339 ? 23.114  -9.364  -2.718  1.00 90.13 339 A 1 
ATOM   2717 C CD2 . LEU A 1 339 ? 24.229  -8.996  -0.511  1.00 90.64 339 A 1 
ATOM   2718 N N   . PHE A 1 340 ? 24.424  -4.815  -3.209  1.00 93.89 340 A 1 
ATOM   2719 C CA  . PHE A 1 340 ? 23.599  -3.622  -3.050  1.00 93.18 340 A 1 
ATOM   2720 C C   . PHE A 1 340 ? 23.035  -3.166  -4.389  1.00 92.69 340 A 1 
ATOM   2721 O O   . PHE A 1 340 ? 21.886  -2.731  -4.484  1.00 93.08 340 A 1 
ATOM   2722 C CB  . PHE A 1 340 ? 24.384  -2.473  -2.422  1.00 92.90 340 A 1 
ATOM   2723 C CG  . PHE A 1 340 ? 23.612  -1.186  -2.370  1.00 92.12 340 A 1 
ATOM   2724 C CD1 . PHE A 1 340 ? 22.654  -0.966  -1.385  1.00 90.83 340 A 1 
ATOM   2725 C CD2 . PHE A 1 340 ? 23.810  -0.198  -3.328  1.00 91.02 340 A 1 
ATOM   2726 C CE1 . PHE A 1 340 ? 21.917  0.205   -1.350  1.00 88.85 340 A 1 
ATOM   2727 C CE2 . PHE A 1 340 ? 23.073  0.985   -3.304  1.00 88.80 340 A 1 
ATOM   2728 C CZ  . PHE A 1 340 ? 22.126  1.184   -2.311  1.00 88.40 340 A 1 
ATOM   2729 N N   . ASN A 1 341 ? 23.861  -3.253  -5.438  1.00 92.25 341 A 1 
ATOM   2730 C CA  . ASN A 1 341 ? 23.421  -2.842  -6.764  1.00 91.02 341 A 1 
ATOM   2731 C C   . ASN A 1 341 ? 22.281  -3.718  -7.287  1.00 90.76 341 A 1 
ATOM   2732 O O   . ASN A 1 341 ? 21.442  -3.256  -8.051  1.00 91.33 341 A 1 
ATOM   2733 C CB  . ASN A 1 341 ? 24.594  -2.840  -7.748  1.00 91.26 341 A 1 
ATOM   2734 C CG  . ASN A 1 341 ? 25.538  -1.671  -7.532  1.00 87.43 341 A 1 
ATOM   2735 O OD1 . ASN A 1 341 ? 25.180  -0.681  -6.898  1.00 82.66 341 A 1 
ATOM   2736 N ND2 . ASN A 1 341 ? 26.750  -1.772  -8.075  1.00 81.56 341 A 1 
ATOM   2737 N N   . LYS A 1 342 ? 22.249  -4.981  -6.860  1.00 92.66 342 A 1 
ATOM   2738 C CA  . LYS A 1 342 ? 21.136  -5.857  -7.211  1.00 92.34 342 A 1 
ATOM   2739 C C   . LYS A 1 342 ? 19.865  -5.321  -6.561  1.00 93.04 342 A 1 
ATOM   2740 O O   . LYS A 1 342 ? 18.823  -5.204  -7.204  1.00 92.29 342 A 1 
ATOM   2741 C CB  . LYS A 1 342 ? 21.380  -7.291  -6.725  1.00 90.67 342 A 1 
ATOM   2742 C CG  . LYS A 1 342 ? 22.384  -8.075  -7.540  1.00 80.98 342 A 1 
ATOM   2743 C CD  . LYS A 1 342 ? 22.431  -9.514  -7.060  1.00 79.89 342 A 1 
ATOM   2744 C CE  . LYS A 1 342 ? 23.399  -10.349 -7.883  1.00 71.69 342 A 1 
ATOM   2745 N NZ  . LYS A 1 342 ? 23.419  -11.760 -7.431  1.00 66.00 342 A 1 
ATOM   2746 N N   . TYR A 1 343 ? 19.975  -4.988  -5.277  1.00 91.43 343 A 1 
ATOM   2747 C CA  . TYR A 1 343 ? 18.854  -4.407  -4.543  1.00 91.31 343 A 1 
ATOM   2748 C C   . TYR A 1 343 ? 18.414  -3.098  -5.194  1.00 91.23 343 A 1 
ATOM   2749 O O   . TYR A 1 343 ? 17.226  -2.849  -5.360  1.00 92.12 343 A 1 
ATOM   2750 C CB  . TYR A 1 343 ? 19.233  -4.170  -3.079  1.00 92.65 343 A 1 
ATOM   2751 C CG  . TYR A 1 343 ? 18.315  -3.198  -2.365  1.00 93.14 343 A 1 
ATOM   2752 C CD1 . TYR A 1 343 ? 17.080  -3.612  -1.859  1.00 92.36 343 A 1 
ATOM   2753 C CD2 . TYR A 1 343 ? 18.670  -1.861  -2.214  1.00 92.93 343 A 1 
ATOM   2754 C CE1 . TYR A 1 343 ? 16.240  -2.720  -1.225  1.00 91.55 343 A 1 
ATOM   2755 C CE2 . TYR A 1 343 ? 17.829  -0.968  -1.588  1.00 91.60 343 A 1 
ATOM   2756 C CZ  . TYR A 1 343 ? 16.619  -1.396  -1.090  1.00 91.86 343 A 1 
ATOM   2757 O OH  . TYR A 1 343 ? 15.784  -0.501  -0.463  1.00 90.19 343 A 1 
ATOM   2758 N N   . HIS A 1 344 ? 19.386  -2.265  -5.553  1.00 91.10 344 A 1 
ATOM   2759 C CA  . HIS A 1 344 ? 19.094  -0.972  -6.168  1.00 89.54 344 A 1 
ATOM   2760 C C   . HIS A 1 344 ? 18.348  -1.145  -7.491  1.00 88.86 344 A 1 
ATOM   2761 O O   . HIS A 1 344 ? 17.424  -0.396  -7.801  1.00 89.19 344 A 1 
ATOM   2762 C CB  . HIS A 1 344 ? 20.387  -0.185  -6.387  1.00 88.55 344 A 1 
ATOM   2763 C CG  . HIS A 1 344 ? 20.176  1.176   -6.958  1.00 85.58 344 A 1 
ATOM   2764 N ND1 . HIS A 1 344 ? 20.303  1.457   -8.298  1.00 75.42 344 A 1 
ATOM   2765 C CD2 . HIS A 1 344 ? 19.842  2.346   -6.371  1.00 75.08 344 A 1 
ATOM   2766 C CE1 . HIS A 1 344 ? 20.050  2.736   -8.517  1.00 75.47 344 A 1 
ATOM   2767 N NE2 . HIS A 1 344 ? 19.769  3.293   -7.359  1.00 76.91 344 A 1 
ATOM   2768 N N   . LEU A 1 345 ? 18.776  -2.140  -8.272  1.00 90.62 345 A 1 
ATOM   2769 C CA  . LEU A 1 345 ? 18.117  -2.451  -9.531  1.00 89.42 345 A 1 
ATOM   2770 C C   . LEU A 1 345 ? 16.650  -2.821  -9.295  1.00 88.76 345 A 1 
ATOM   2771 O O   . LEU A 1 345 ? 15.749  -2.302  -9.959  1.00 88.83 345 A 1 
ATOM   2772 C CB  . LEU A 1 345 ? 18.832  -3.600  -10.237 1.00 89.22 345 A 1 
ATOM   2773 C CG  . LEU A 1 345 ? 18.166  -4.153  -11.503 1.00 82.16 345 A 1 
ATOM   2774 C CD1 . LEU A 1 345 ? 18.166  -3.099  -12.599 1.00 78.23 345 A 1 
ATOM   2775 C CD2 . LEU A 1 345 ? 18.889  -5.411  -11.972 1.00 78.07 345 A 1 
ATOM   2776 N N   . HIS A 1 346 ? 16.417  -3.705  -8.339  1.00 91.18 346 A 1 
ATOM   2777 C CA  . HIS A 1 346 ? 15.061  -4.151  -8.037  1.00 90.68 346 A 1 
ATOM   2778 C C   . HIS A 1 346 ? 14.247  -3.059  -7.337  1.00 91.16 346 A 1 
ATOM   2779 O O   . HIS A 1 346 ? 13.029  -2.985  -7.502  1.00 90.73 346 A 1 
ATOM   2780 C CB  . HIS A 1 346 ? 15.101  -5.423  -7.185  1.00 90.16 346 A 1 
ATOM   2781 C CG  . HIS A 1 346 ? 15.817  -6.564  -7.844  1.00 90.55 346 A 1 
ATOM   2782 N ND1 . HIS A 1 346 ? 15.637  -6.897  -9.163  1.00 86.05 346 A 1 
ATOM   2783 C CD2 . HIS A 1 346 ? 16.718  -7.447  -7.357  1.00 84.71 346 A 1 
ATOM   2784 C CE1 . HIS A 1 346 ? 16.395  -7.932  -9.470  1.00 87.88 346 A 1 
ATOM   2785 N NE2 . HIS A 1 346 ? 17.063  -8.287  -8.388  1.00 87.66 346 A 1 
ATOM   2786 N N   . PHE A 1 347 ? 14.921  -2.214  -6.572  1.00 90.52 347 A 1 
ATOM   2787 C CA  . PHE A 1 347 ? 14.289  -1.063  -5.927  1.00 88.97 347 A 1 
ATOM   2788 C C   . PHE A 1 347 ? 13.597  -0.220  -6.993  1.00 87.19 347 A 1 
ATOM   2789 O O   . PHE A 1 347 ? 12.516  0.323   -6.766  1.00 86.57 347 A 1 
ATOM   2790 C CB  . PHE A 1 347 ? 15.354  -0.243  -5.192  1.00 89.53 347 A 1 
ATOM   2791 C CG  . PHE A 1 347 ? 14.854  1.064   -4.614  1.00 90.38 347 A 1 
ATOM   2792 C CD1 . PHE A 1 347 ? 14.144  1.080   -3.424  1.00 89.81 347 A 1 
ATOM   2793 C CD2 . PHE A 1 347 ? 15.122  2.262   -5.254  1.00 90.41 347 A 1 
ATOM   2794 C CE1 . PHE A 1 347 ? 13.702  2.287   -2.886  1.00 88.57 347 A 1 
ATOM   2795 C CE2 . PHE A 1 347 ? 14.684  3.464   -4.723  1.00 88.73 347 A 1 
ATOM   2796 C CZ  . PHE A 1 347 ? 13.975  3.476   -3.539  1.00 88.90 347 A 1 
ATOM   2797 N N   . ARG A 1 348 ? 14.222  -0.136  -8.160  1.00 88.61 348 A 1 
ATOM   2798 C CA  . ARG A 1 348 ? 13.699  0.619   -9.294  1.00 87.23 348 A 1 
ATOM   2799 C C   . ARG A 1 348 ? 12.869  -0.259  -10.234 1.00 87.80 348 A 1 
ATOM   2800 O O   . ARG A 1 348 ? 12.610  0.112   -11.382 1.00 84.81 348 A 1 
ATOM   2801 C CB  . ARG A 1 348 ? 14.858  1.250   -10.072 1.00 83.70 348 A 1 
ATOM   2802 C CG  . ARG A 1 348 ? 15.747  2.155   -9.247  1.00 77.19 348 A 1 
ATOM   2803 C CD  . ARG A 1 348 ? 15.451  3.625   -9.470  1.00 73.82 348 A 1 
ATOM   2804 N NE  . ARG A 1 348 ? 16.273  4.481   -8.621  1.00 69.51 348 A 1 
ATOM   2805 C CZ  . ARG A 1 348 ? 16.264  5.808   -8.656  1.00 64.92 348 A 1 
ATOM   2806 N NH1 . ARG A 1 348 ? 15.480  6.453   -9.506  1.00 60.86 348 A 1 
ATOM   2807 N NH2 . ARG A 1 348 ? 17.041  6.494   -7.843  1.00 56.71 348 A 1 
ATOM   2808 N N   . ALA A 1 349 ? 12.468  -1.424  -9.753  1.00 89.69 349 A 1 
ATOM   2809 C CA  . ALA A 1 349 ? 11.666  -2.357  -10.543 1.00 89.81 349 A 1 
ATOM   2810 C C   . ALA A 1 349 ? 12.345  -2.758  -11.856 1.00 90.27 349 A 1 
ATOM   2811 O O   . ALA A 1 349 ? 11.696  -2.938  -12.883 1.00 87.29 349 A 1 
ATOM   2812 C CB  . ALA A 1 349 ? 10.278  -1.779  -10.820 1.00 88.71 349 A 1 
ATOM   2813 N N   . ASP A 1 350 ? 13.672  -2.884  -11.802 1.00 87.12 350 A 1 
ATOM   2814 C CA  . ASP A 1 350 ? 14.471  -3.296  -12.957 1.00 86.56 350 A 1 
ATOM   2815 C C   . ASP A 1 350 ? 14.257  -2.399  -14.177 1.00 85.68 350 A 1 
ATOM   2816 O O   . ASP A 1 350 ? 14.373  -2.844  -15.322 1.00 82.38 350 A 1 
ATOM   2817 C CB  . ASP A 1 350 ? 14.177  -4.753  -13.330 1.00 85.79 350 A 1 
ATOM   2818 C CG  . ASP A 1 350 ? 14.625  -5.726  -12.253 1.00 85.22 350 A 1 
ATOM   2819 O OD1 . ASP A 1 350 ? 14.696  -5.338  -11.077 1.00 80.25 350 A 1 
ATOM   2820 O OD2 . ASP A 1 350 ? 14.899  -6.892  -12.600 1.00 81.38 350 A 1 
ATOM   2821 N N   . THR A 1 351 ? 13.936  -1.137  -13.934 1.00 87.19 351 A 1 
ATOM   2822 C CA  . THR A 1 351 ? 13.666  -0.204  -15.021 1.00 84.61 351 A 1 
ATOM   2823 C C   . THR A 1 351 ? 14.951  0.163   -15.764 1.00 82.59 351 A 1 
ATOM   2824 O O   . THR A 1 351 ? 15.902  0.663   -15.158 1.00 79.52 351 A 1 
ATOM   2825 C CB  . THR A 1 351 ? 13.010  1.081   -14.505 1.00 82.73 351 A 1 
ATOM   2826 O OG1 . THR A 1 351 ? 11.836  0.753   -13.770 1.00 77.92 351 A 1 
ATOM   2827 C CG2 . THR A 1 351 ? 12.644  1.994   -15.668 1.00 78.08 351 A 1 
ATOM   2828 N N   . PRO A 1 352 ? 14.996  -0.070  -17.077 1.00 81.83 352 A 1 
ATOM   2829 C CA  . PRO A 1 352 ? 16.178  0.278   -17.876 1.00 79.36 352 A 1 
ATOM   2830 C C   . PRO A 1 352 ? 16.509  1.760   -17.769 1.00 78.06 352 A 1 
ATOM   2831 O O   . PRO A 1 352 ? 15.634  2.603   -17.889 1.00 72.35 352 A 1 
ATOM   2832 C CB  . PRO A 1 352 ? 15.755  -0.090  -19.300 1.00 76.09 352 A 1 
ATOM   2833 C CG  . PRO A 1 352 ? 14.753  -1.185  -19.108 1.00 76.11 352 A 1 
ATOM   2834 C CD  . PRO A 1 352 ? 13.988  -0.756  -17.889 1.00 79.63 352 A 1 
ATOM   2835 N N   . GLY A 1 353 ? 17.800  2.059   -17.515 1.00 73.78 353 A 1 
ATOM   2836 C CA  . GLY A 1 353 ? 18.248  3.438   -17.419 1.00 70.19 353 A 1 
ATOM   2837 C C   . GLY A 1 353 ? 18.123  4.046   -16.036 1.00 67.67 353 A 1 
ATOM   2838 O O   . GLY A 1 353 ? 18.530  5.187   -15.812 1.00 63.24 353 A 1 
ATOM   2839 N N   . PHE A 1 354 ? 17.563  3.295   -15.099 1.00 68.36 354 A 1 
ATOM   2840 C CA  . PHE A 1 354 ? 17.375  3.779   -13.736 1.00 63.64 354 A 1 
ATOM   2841 C C   . PHE A 1 354 ? 18.318  3.105   -12.732 1.00 60.14 354 A 1 
ATOM   2842 O O   . PHE A 1 354 ? 18.075  3.124   -11.527 1.00 55.00 354 A 1 
ATOM   2843 C CB  . PHE A 1 354 ? 15.924  3.584   -13.297 1.00 59.61 354 A 1 
ATOM   2844 C CG  . PHE A 1 354 ? 14.971  4.553   -13.926 1.00 57.00 354 A 1 
ATOM   2845 C CD1 . PHE A 1 354 ? 14.545  4.391   -15.230 1.00 52.85 354 A 1 
ATOM   2846 C CD2 . PHE A 1 354 ? 14.489  5.633   -13.202 1.00 51.47 354 A 1 
ATOM   2847 C CE1 . PHE A 1 354 ? 13.674  5.293   -15.817 1.00 48.40 354 A 1 
ATOM   2848 C CE2 . PHE A 1 354 ? 13.617  6.540   -13.784 1.00 48.26 354 A 1 
ATOM   2849 C CZ  . PHE A 1 354 ? 13.205  6.373   -15.085 1.00 46.91 354 A 1 
ATOM   2850 N N   . THR A 1 355 ? 19.400  2.504   -13.226 1.00 52.66 355 A 1 
ATOM   2851 C CA  . THR A 1 355 ? 20.380  1.836   -12.370 1.00 50.56 355 A 1 
ATOM   2852 C C   . THR A 1 355 ? 21.493  2.802   -11.967 1.00 47.48 355 A 1 
ATOM   2853 O O   . THR A 1 355 ? 22.159  2.564   -10.950 1.00 43.45 355 A 1 
ATOM   2854 C CB  . THR A 1 355 ? 20.998  0.628   -13.075 1.00 46.20 355 A 1 
ATOM   2855 O OG1 . THR A 1 355 ? 21.591  1.054   -14.297 1.00 43.32 355 A 1 
ATOM   2856 C CG2 . THR A 1 355 ? 19.930  -0.416  -13.385 1.00 42.68 355 A 1 
ATOM   2857 O OXT . THR A 1 355 ? 21.722  3.780   -12.683 1.00 42.26 355 A 1 
HETATM 2858 C C1  . NAG B 2 .   ? -14.353 4.264   -15.124 1.00 93.16 1   B 1 
HETATM 2859 C C2  . NAG B 2 .   ? -13.602 5.441   -15.685 1.00 92.93 1   B 1 
HETATM 2860 C C3  . NAG B 2 .   ? -14.270 5.940   -16.947 1.00 92.07 1   B 1 
HETATM 2861 C C4  . NAG B 2 .   ? -14.498 4.779   -17.927 1.00 92.12 1   B 1 
HETATM 2862 C C5  . NAG B 2 .   ? -15.253 3.665   -17.228 1.00 92.55 1   B 1 
HETATM 2863 C C6  . NAG B 2 .   ? -15.451 2.449   -18.105 1.00 89.81 1   B 1 
HETATM 2864 C C7  . NAG B 2 .   ? -12.485 6.737   -13.963 1.00 91.70 1   B 1 
HETATM 2865 C C8  . NAG B 2 .   ? -12.540 7.898   -13.030 1.00 89.54 1   B 1 
HETATM 2866 N N2  . NAG B 2 .   ? -13.546 6.525   -14.731 1.00 91.03 1   B 1 
HETATM 2867 O O3  . NAG B 2 .   ? -13.466 6.932   -17.550 1.00 90.77 1   B 1 
HETATM 2868 O O4  . NAG B 2 .   ? -15.284 5.244   -19.016 1.00 91.53 1   B 1 
HETATM 2869 O O5  . NAG B 2 .   ? -14.497 3.251   -16.084 1.00 93.04 1   B 1 
HETATM 2870 O O6  . NAG B 2 .   ? -14.219 1.945   -18.566 1.00 85.23 1   B 1 
HETATM 2871 O O7  . NAG B 2 .   ? -11.495 6.023   -14.007 1.00 89.16 1   B 1 
HETATM 2872 C C1  . NAG B 2 .   ? -14.688 5.047   -20.279 1.00 90.61 2   B 1 
HETATM 2873 C C2  . NAG B 2 .   ? -15.731 5.151   -21.390 1.00 90.15 2   B 1 
HETATM 2874 C C3  . NAG B 2 .   ? -15.072 4.961   -22.743 1.00 88.23 2   B 1 
HETATM 2875 C C4  . NAG B 2 .   ? -13.895 5.884   -22.897 1.00 87.36 2   B 1 
HETATM 2876 C C5  . NAG B 2 .   ? -12.973 5.766   -21.696 1.00 87.45 2   B 1 
HETATM 2877 C C6  . NAG B 2 .   ? -11.851 6.773   -21.730 1.00 83.69 2   B 1 
HETATM 2878 C C7  . NAG B 2 .   ? -17.944 4.421   -20.685 1.00 88.28 2   B 1 
HETATM 2879 C C8  . NAG B 2 .   ? -18.908 3.280   -20.557 1.00 83.80 2   B 1 
HETATM 2880 N N2  . NAG B 2 .   ? -16.773 4.148   -21.204 1.00 88.30 2   B 1 
HETATM 2881 O O3  . NAG B 2 .   ? -16.014 5.205   -23.755 1.00 86.65 2   B 1 
HETATM 2882 O O4  . NAG B 2 .   ? -13.169 5.471   -24.055 1.00 86.01 2   B 1 
HETATM 2883 O O5  . NAG B 2 .   ? -13.677 6.004   -20.496 1.00 89.07 2   B 1 
HETATM 2884 O O6  . NAG B 2 .   ? -12.358 8.067   -21.684 1.00 81.51 2   B 1 
HETATM 2885 O O7  . NAG B 2 .   ? -18.253 5.534   -20.312 1.00 83.71 2   B 1 
HETATM 2886 C C1  . MAN B 2 .   ? -13.037 6.427   -25.017 1.00 83.42 3   B 1 
HETATM 2887 C C2  . MAN B 2 .   ? -11.819 6.070   -25.862 1.00 80.75 3   B 1 
HETATM 2888 C C3  . MAN B 2 .   ? -11.602 7.182   -26.851 1.00 74.30 3   B 1 
HETATM 2889 C C4  . MAN B 2 .   ? -12.836 7.364   -27.699 1.00 75.60 3   B 1 
HETATM 2890 C C5  . MAN B 2 .   ? -14.059 7.591   -26.810 1.00 76.48 3   B 1 
HETATM 2891 C C6  . MAN B 2 .   ? -15.325 7.591   -27.616 1.00 71.34 3   B 1 
HETATM 2892 O O2  . MAN B 2 .   ? -12.017 4.858   -26.589 1.00 80.37 3   B 1 
HETATM 2893 O O3  . MAN B 2 .   ? -10.499 6.866   -27.655 1.00 72.33 3   B 1 
HETATM 2894 O O4  . MAN B 2 .   ? -12.677 8.480   -28.523 1.00 69.95 3   B 1 
HETATM 2895 O O5  . MAN B 2 .   ? -14.161 6.528   -25.855 1.00 82.92 3   B 1 
HETATM 2896 O O6  . MAN B 2 .   ? -16.422 7.731   -26.763 1.00 65.24 3   B 1 
HETATM 2897 C C1  . MAN B 2 .   ? -11.285 3.702   -26.153 1.00 78.10 4   B 1 
HETATM 2898 C C2  . MAN B 2 .   ? -10.828 2.845   -27.330 1.00 74.33 4   B 1 
HETATM 2899 C C3  . MAN B 2 .   ? -12.058 2.373   -28.104 1.00 70.02 4   B 1 
HETATM 2900 C C4  . MAN B 2 .   ? -12.992 1.593   -27.172 1.00 68.23 4   B 1 
HETATM 2901 C C5  . MAN B 2 .   ? -13.337 2.472   -25.972 1.00 73.19 4   B 1 
HETATM 2902 C C6  . MAN B 2 .   ? -14.128 1.691   -24.952 1.00 67.35 4   B 1 
HETATM 2903 O O2  . MAN B 2 .   ? -10.157 1.672   -26.896 1.00 73.57 4   B 1 
HETATM 2904 O O3  . MAN B 2 .   ? -11.646 1.524   -29.178 1.00 63.26 4   B 1 
HETATM 2905 O O4  . MAN B 2 .   ? -14.171 1.259   -27.874 1.00 61.54 4   B 1 
HETATM 2906 O O5  . MAN B 2 .   ? -12.137 2.922   -25.325 1.00 74.71 4   B 1 
HETATM 2907 O O6  . MAN B 2 .   ? -13.389 0.549   -24.562 1.00 68.40 4   B 1 
HETATM 2908 C C1  . MAN B 2 .   ? -8.767  1.770   -26.867 1.00 73.34 5   B 1 
HETATM 2909 C C2  . MAN B 2 .   ? -8.167  0.370   -27.074 1.00 69.52 5   B 1 
HETATM 2910 C C3  . MAN B 2 .   ? -8.603  -0.553  -25.933 1.00 73.34 5   B 1 
HETATM 2911 C C4  . MAN B 2 .   ? -8.242  0.076   -24.568 1.00 69.98 5   B 1 
HETATM 2912 C C5  . MAN B 2 .   ? -8.831  1.495   -24.496 1.00 75.65 5   B 1 
HETATM 2913 C C6  . MAN B 2 .   ? -8.399  2.192   -23.234 1.00 66.02 5   B 1 
HETATM 2914 O O2  . MAN B 2 .   ? -6.747  0.426   -27.091 1.00 62.83 5   B 1 
HETATM 2915 O O3  . MAN B 2 .   ? -7.964  -1.822  -26.050 1.00 65.30 5   B 1 
HETATM 2916 O O4  . MAN B 2 .   ? -8.769  -0.726  -23.531 1.00 65.37 5   B 1 
HETATM 2917 O O5  . MAN B 2 .   ? -8.389  2.286   -25.599 1.00 70.81 5   B 1 
HETATM 2918 O O6  . MAN B 2 .   ? -9.075  3.450   -23.156 1.00 61.55 5   B 1 
HETATM 2919 C C1  . MAN B 2 .   ? -14.130 -0.340  -23.787 1.00 65.05 6   B 1 
HETATM 2920 C C2  . MAN B 2 .   ? -13.201 -1.478  -23.331 1.00 64.25 6   B 1 
HETATM 2921 C C3  . MAN B 2 .   ? -12.779 -2.293  -24.556 1.00 65.72 6   B 1 
HETATM 2922 C C4  . MAN B 2 .   ? -14.031 -2.816  -25.275 1.00 61.32 6   B 1 
HETATM 2923 C C5  . MAN B 2 .   ? -14.938 -1.638  -25.624 1.00 61.84 6   B 1 
HETATM 2924 C C6  . MAN B 2 .   ? -16.261 -2.133  -26.187 1.00 43.87 6   B 1 
HETATM 2925 O O2  . MAN B 2 .   ? -13.877 -2.371  -22.476 1.00 65.58 6   B 1 
HETATM 2926 O O3  . MAN B 2 .   ? -11.973 -3.388  -24.164 1.00 59.46 6   B 1 
HETATM 2927 O O4  . MAN B 2 .   ? -13.642 -3.484  -26.448 1.00 54.40 6   B 1 
HETATM 2928 O O5  . MAN B 2 .   ? -15.254 -0.877  -24.444 1.00 63.35 6   B 1 
HETATM 2929 O O6  . MAN B 2 .   ? -16.868 -2.985  -25.213 1.00 43.65 6   B 1 
HETATM 2930 C C1  . MAN B 2 .   ? -13.903 -2.024  -21.101 1.00 62.38 7   B 1 
HETATM 2931 C C2  . MAN B 2 .   ? -14.059 -3.314  -20.308 1.00 59.10 7   B 1 
HETATM 2932 C C3  . MAN B 2 .   ? -15.407 -3.947  -20.599 1.00 59.69 7   B 1 
HETATM 2933 C C4  . MAN B 2 .   ? -16.525 -2.939  -20.344 1.00 52.74 7   B 1 
HETATM 2934 C C5  . MAN B 2 .   ? -16.265 -1.664  -21.130 1.00 61.90 7   B 1 
HETATM 2935 C C6  . MAN B 2 .   ? -17.289 -0.591  -20.806 1.00 48.22 7   B 1 
HETATM 2936 O O2  . MAN B 2 .   ? -13.998 -3.038  -18.915 1.00 51.41 7   B 1 
HETATM 2937 O O3  . MAN B 2 .   ? -15.603 -5.095  -19.805 1.00 50.28 7   B 1 
HETATM 2938 O O4  . MAN B 2 .   ? -17.767 -3.499  -20.732 1.00 47.93 7   B 1 
HETATM 2939 O O5  . MAN B 2 .   ? -14.977 -1.127  -20.809 1.00 58.97 7   B 1 
HETATM 2940 O O6  . MAN B 2 .   ? -17.049 0.551   -21.626 1.00 44.05 7   B 1 
HETATM 2941 C C1  . MAN B 2 .   ? -18.164 -3.437  -25.549 1.00 29.00 8   B 1 
HETATM 2942 C C2  . MAN B 2 .   ? -18.728 -4.086  -24.277 1.00 34.36 8   B 1 
HETATM 2943 C C3  . MAN B 2 .   ? -17.909 -5.342  -23.927 1.00 41.66 8   B 1 
HETATM 2944 C C4  . MAN B 2 .   ? -17.839 -6.275  -25.126 1.00 31.62 8   B 1 
HETATM 2945 C C5  . MAN B 2 .   ? -17.321 -5.511  -26.361 1.00 41.09 8   B 1 
HETATM 2946 C C6  . MAN B 2 .   ? -17.359 -6.377  -27.597 1.00 22.41 8   B 1 
HETATM 2947 O O2  . MAN B 2 .   ? -20.085 -4.488  -24.474 1.00 23.37 8   B 1 
HETATM 2948 O O3  . MAN B 2 .   ? -18.468 -6.013  -22.817 1.00 33.36 8   B 1 
HETATM 2949 O O4  . MAN B 2 .   ? -16.960 -7.344  -24.835 1.00 35.58 8   B 1 
HETATM 2950 O O5  . MAN B 2 .   ? -18.141 -4.368  -26.612 1.00 30.65 8   B 1 
HETATM 2951 O O6  . MAN B 2 .   ? -16.837 -5.645  -28.704 1.00 14.95 8   B 1 
HETATM 2952 C C1  . NAG C 3 .   ? 17.700  17.355  1.116   1.00 75.80 1   C 1 
HETATM 2953 C C2  . NAG C 3 .   ? 17.134  18.749  1.021   1.00 70.53 1   C 1 
HETATM 2954 C C3  . NAG C 3 .   ? 18.251  19.776  1.066   1.00 66.16 1   C 1 
HETATM 2955 C C4  . NAG C 3 .   ? 19.208  19.529  2.246   1.00 65.39 1   C 1 
HETATM 2956 C C5  . NAG C 3 .   ? 19.673  18.087  2.217   1.00 65.77 1   C 1 
HETATM 2957 C C6  . NAG C 3 .   ? 20.565  17.766  3.420   1.00 60.36 1   C 1 
HETATM 2958 C C7  . NAG C 3 .   ? 15.065  19.063  -0.203  1.00 68.02 1   C 1 
HETATM 2959 C C8  . NAG C 3 .   ? 14.432  19.236  -1.551  1.00 61.15 1   C 1 
HETATM 2960 N N2  . NAG C 3 .   ? 16.372  18.919  -0.195  1.00 68.56 1   C 1 
HETATM 2961 O O3  . NAG C 3 .   ? 17.695  21.067  1.192   1.00 61.95 1   C 1 
HETATM 2962 O O4  . NAG C 3 .   ? 20.314  20.398  2.126   1.00 64.49 1   C 1 
HETATM 2963 O O5  . NAG C 3 .   ? 18.550  17.225  2.245   1.00 69.54 1   C 1 
HETATM 2964 O O6  . NAG C 3 .   ? 19.889  18.040  4.624   1.00 55.48 1   C 1 
HETATM 2965 O O7  . NAG C 3 .   ? 14.391  19.060  0.805   1.00 60.22 1   C 1 
HETATM 2966 C C1  . NAG C 3 .   ? 20.556  21.203  3.315   1.00 58.49 2   C 1 
HETATM 2967 C C2  . NAG C 3 .   ? 21.957  21.783  3.235   1.00 48.58 2   C 1 
HETATM 2968 C C3  . NAG C 3 .   ? 22.208  22.715  4.395   1.00 44.90 2   C 1 
HETATM 2969 C C4  . NAG C 3 .   ? 21.072  23.708  4.528   1.00 38.62 2   C 1 
HETATM 2970 C C5  . NAG C 3 .   ? 19.753  22.987  4.577   1.00 53.74 2   C 1 
HETATM 2971 C C6  . NAG C 3 .   ? 18.567  23.902  4.663   1.00 44.87 2   C 1 
HETATM 2972 C C7  . NAG C 3 .   ? 23.566  20.281  2.204   1.00 47.80 2   C 1 
HETATM 2973 C C8  . NAG C 3 .   ? 24.542  19.167  2.413   1.00 36.59 2   C 1 
HETATM 2974 N N2  . NAG C 3 .   ? 22.948  20.722  3.273   1.00 50.39 2   C 1 
HETATM 2975 O O3  . NAG C 3 .   ? 23.421  23.368  4.208   1.00 34.99 2   C 1 
HETATM 2976 O O4  . NAG C 3 .   ? 21.251  24.413  5.748   1.00 30.38 2   C 1 
HETATM 2977 O O5  . NAG C 3 .   ? 19.605  22.230  3.394   1.00 56.82 2   C 1 
HETATM 2978 O O6  . NAG C 3 .   ? 18.477  24.680  3.518   1.00 33.83 2   C 1 
HETATM 2979 O O7  . NAG C 3 .   ? 23.356  20.740  1.096   1.00 36.36 2   C 1 
HETATM 2980 C C1  . MAN C 3 .   ? 21.427  25.761  5.590   1.00 10.86 3   C 1 
HETATM 2981 C C2  . MAN C 3 .   ? 21.020  26.446  6.893   1.00 10.39 3   C 1 
HETATM 2982 C C3  . MAN C 3 .   ? 21.158  27.932  6.672   1.00 4.63  3   C 1 
HETATM 2983 C C4  . MAN C 3 .   ? 22.574  28.256  6.224   1.00 4.00  3   C 1 
HETATM 2984 C C5  . MAN C 3 .   ? 22.966  27.433  4.992   1.00 4.94  3   C 1 
HETATM 2985 C C6  . MAN C 3 .   ? 24.418  27.588  4.633   1.00 3.44  3   C 1 
HETATM 2986 O O2  . MAN C 3 .   ? 21.899  26.052  7.943   1.00 6.94  3   C 1 
HETATM 2987 O O3  . MAN C 3 .   ? 20.827  28.594  7.862   1.00 4.25  3   C 1 
HETATM 2988 O O4  . MAN C 3 .   ? 22.646  29.616  5.892   1.00 4.64  3   C 1 
HETATM 2989 O O5  . MAN C 3 .   ? 22.765  26.059  5.275   1.00 8.05  3   C 1 
HETATM 2990 O O6  . MAN C 3 .   ? 24.751  26.748  3.564   1.00 3.88  3   C 1 
HETATM 2991 C C1  . MAN C 3 .   ? 21.290  25.381  9.003   1.00 6.52  4   C 1 
HETATM 2992 C C2  . MAN C 3 .   ? 22.111  25.726  10.236  1.00 4.19  4   C 1 
HETATM 2993 C C3  . MAN C 3 .   ? 23.500  25.100  10.096  1.00 3.76  4   C 1 
HETATM 2994 C C4  . MAN C 3 .   ? 23.362  23.584  9.902   1.00 6.20  4   C 1 
HETATM 2995 C C5  . MAN C 3 .   ? 22.480  23.311  8.705   1.00 8.98  4   C 1 
HETATM 2996 C C6  . MAN C 3 .   ? 22.198  21.834  8.601   1.00 8.52  4   C 1 
HETATM 2997 O O2  . MAN C 3 .   ? 21.517  25.152  11.393  1.00 4.56  4   C 1 
HETATM 2998 O O3  . MAN C 3 .   ? 24.246  25.360  11.286  1.00 3.28  4   C 1 
HETATM 2999 O O4  . MAN C 3 .   ? 24.657  23.050  9.677   1.00 4.37  4   C 1 
HETATM 3000 O O5  . MAN C 3 .   ? 21.220  23.968  8.859   1.00 8.93  4   C 1 
HETATM 3001 O O6  . MAN C 3 .   ? 21.550  21.404  9.776   1.00 9.26  4   C 1 
HETATM 3002 C C1  . MAN C 3 .   ? 20.580  25.982  12.022  1.00 4.09  5   C 1 
HETATM 3003 C C2  . MAN C 3 .   ? 20.582  25.595  13.493  1.00 3.79  5   C 1 
HETATM 3004 C C3  . MAN C 3 .   ? 20.051  24.167  13.654  1.00 3.78  5   C 1 
HETATM 3005 C C4  . MAN C 3 .   ? 18.708  24.004  12.969  1.00 6.89  5   C 1 
HETATM 3006 C C5  . MAN C 3 .   ? 18.796  24.462  11.514  1.00 8.15  5   C 1 
HETATM 3007 C C6  . MAN C 3 .   ? 17.456  24.440  10.838  1.00 8.12  5   C 1 
HETATM 3008 O O2  . MAN C 3 .   ? 19.753  26.476  14.240  1.00 3.95  5   C 1 
HETATM 3009 O O3  . MAN C 3 .   ? 19.931  23.829  15.025  1.00 3.15  5   C 1 
HETATM 3010 O O4  . MAN C 3 .   ? 18.293  22.652  13.017  1.00 6.98  5   C 1 
HETATM 3011 O O5  . MAN C 3 .   ? 19.297  25.818  11.464  1.00 4.84  5   C 1 
HETATM 3012 O O6  . MAN C 3 .   ? 17.635  24.694  9.456   1.00 5.71  5   C 1 
HETATM 3013 C C1  . MAN C 3 .   ? 21.462  20.023  9.893   1.00 12.12 6   C 1 
HETATM 3014 C C2  . MAN C 3 .   ? 20.564  19.720  11.112  1.00 14.30 6   C 1 
HETATM 3015 C C3  . MAN C 3 .   ? 21.297  20.199  12.363  1.00 8.42  6   C 1 
HETATM 3016 C C4  . MAN C 3 .   ? 22.664  19.525  12.463  1.00 8.07  6   C 1 
HETATM 3017 C C5  . MAN C 3 .   ? 23.461  19.794  11.186  1.00 7.66  6   C 1 
HETATM 3018 C C6  . MAN C 3 .   ? 24.738  18.996  11.167  1.00 4.65  6   C 1 
HETATM 3019 O O2  . MAN C 3 .   ? 20.373  18.337  11.263  1.00 17.99 6   C 1 
HETATM 3020 O O3  . MAN C 3 .   ? 20.527  19.907  13.511  1.00 7.31  6   C 1 
HETATM 3021 O O4  . MAN C 3 .   ? 23.375  20.047  13.571  1.00 4.60  6   C 1 
HETATM 3022 O O5  . MAN C 3 .   ? 22.705  19.375  10.042  1.00 12.56 6   C 1 
HETATM 3023 O O6  . MAN C 3 .   ? 24.401  17.628  11.315  1.00 5.67  6   C 1 
HETATM 3024 C C1  . MAN C 3 .   ? 19.303  17.766  10.533  1.00 16.83 7   C 1 
HETATM 3025 C C2  . MAN C 3 .   ? 18.822  16.543  11.306  1.00 19.19 7   C 1 
HETATM 3026 C C3  . MAN C 3 .   ? 19.944  15.499  11.344  1.00 16.08 7   C 1 
HETATM 3027 C C4  . MAN C 3 .   ? 20.428  15.179  9.934   1.00 18.05 7   C 1 
HETATM 3028 C C5  . MAN C 3 .   ? 20.825  16.464  9.216   1.00 18.60 7   C 1 
HETATM 3029 C C6  . MAN C 3 .   ? 21.183  16.221  7.778   1.00 17.19 7   C 1 
HETATM 3030 O O2  . MAN C 3 .   ? 17.705  15.971  10.640  1.00 17.48 7   C 1 
HETATM 3031 O O3  . MAN C 3 .   ? 19.484  14.315  11.982  1.00 14.52 7   C 1 
HETATM 3032 O O4  . MAN C 3 .   ? 21.546  14.321  10.005  1.00 15.86 7   C 1 
HETATM 3033 O O5  . MAN C 3 .   ? 19.735  17.398  9.232   1.00 20.50 7   C 1 
HETATM 3034 O O6  . MAN C 3 .   ? 21.622  17.427  7.178   1.00 13.97 7   C 1 
HETATM 3035 C C1  . MAN C 3 .   ? 25.494  16.751  11.287  1.00 5.01  8   C 1 
HETATM 3036 C C2  . MAN C 3 .   ? 24.877  15.342  11.223  1.00 7.16  8   C 1 
HETATM 3037 C C3  . MAN C 3 .   ? 24.118  15.056  12.527  1.00 6.06  8   C 1 
HETATM 3038 C C4  . MAN C 3 .   ? 25.005  15.278  13.725  1.00 5.20  8   C 1 
HETATM 3039 C C5  . MAN C 3 .   ? 25.617  16.684  13.661  1.00 4.70  8   C 1 
HETATM 3040 C C6  . MAN C 3 .   ? 26.617  16.902  14.772  1.00 3.00  8   C 1 
HETATM 3041 O O2  . MAN C 3 .   ? 25.907  14.369  11.078  1.00 6.57  8   C 1 
HETATM 3042 O O3  . MAN C 3 .   ? 23.622  13.739  12.529  1.00 5.88  8   C 1 
HETATM 3043 O O4  . MAN C 3 .   ? 24.261  15.156  14.910  1.00 4.16  8   C 1 
HETATM 3044 O O5  . MAN C 3 .   ? 26.318  16.880  12.427  1.00 5.02  8   C 1 
HETATM 3045 O O6  . MAN C 3 .   ? 27.140  18.205  14.700  1.00 2.32  8   C 1 
#
