# Supplementary material for: Theoretical Study of Sphingomyelinases from Entamoeba histolytica and Trichomonas vaginalis Sheds Light on the Evolution of Enzymes Needed for Survival and Colonization
Source: Pathogens. 2025 Jan 5;14(1):32. doi: 10.3390/pathogens14010032 (PMC11768322; doi:10.3390/pathogens14010032)
Supplement: Supplementary file 1 [file pathogens-14-00032-s001.zip › Supplementary structural Files/CIF files aSMase6/aSMase6 no loop/aSmase6 no loop glycosilated/fold_sm6nosignoloopnoctermglyc_model_4.cif]

# By using this file you agree to the legally binding terms of use found at alphafoldserver.com/output-terms
data_7420b063cf54ed63
#
_entry.id 7420b063cf54ed63
#
loop_
_atom_type.symbol
C 
N 
O 
S 
#
loop_
_audit_author.name
_audit_author.pdbx_ordinal
"Google DeepMind" 1 
"Isomorphic Labs" 2 
#
_audit_conform.dict_location https://raw.githubusercontent.com/ihmwg/ModelCIF/master/dist/mmcif_ma.dic
_audit_conform.dict_name     mmcif_ma.dic
_audit_conform.dict_version  1.4.5
#
loop_
_chem_comp.formula
_chem_comp.formula_weight
_chem_comp.id
_chem_comp.mon_nstd_flag
_chem_comp.name
_chem_comp.pdbx_smiles
_chem_comp.pdbx_synonyms
_chem_comp.type
"C3 H7 N O2"    89.093  ALA y ALANINE                                  C[C@H](N)C(O)=O                                  ?                                     "L-PEPTIDE LINKING"           
"C6 H15 N4 O2"  175.209 ARG y ARGININE                                 N[C@@H](CCCNC(N)=[NH2+])C(O)=O                   ?                                     "L-PEPTIDE LINKING"           
"C4 H8 N2 O3"   132.118 ASN y ASPARAGINE                               N[C@@H](CC(N)=O)C(O)=O                           ?                                     "L-PEPTIDE LINKING"           
"C4 H7 N O4"    133.103 ASP y "ASPARTIC ACID"                          N[C@@H](CC(O)=O)C(O)=O                           ?                                     "L-PEPTIDE LINKING"           
"C3 H7 N O2 S"  121.158 CYS y CYSTEINE                                 N[C@@H](CS)C(O)=O                                ?                                     "L-PEPTIDE LINKING"           
"C5 H10 N2 O3"  146.144 GLN y GLUTAMINE                                N[C@@H](CCC(N)=O)C(O)=O                          ?                                     "L-PEPTIDE LINKING"           
"C5 H9 N O4"    147.129 GLU y "GLUTAMIC ACID"                          N[C@@H](CCC(O)=O)C(O)=O                          ?                                     "L-PEPTIDE LINKING"           
"C2 H5 N O2"    75.067  GLY y GLYCINE                                  NCC(O)=O                                         ?                                     "PEPTIDE LINKING"             
"C6 H10 N3 O2"  156.162 HIS y HISTIDINE                                N[C@@H](Cc1c[nH]c[nH+]1)C(O)=O                   ?                                     "L-PEPTIDE LINKING"           
"C6 H13 N O2"   131.173 ILE y ISOLEUCINE                               CC[C@H](C)[C@H](N)C(O)=O                         ?                                     "L-PEPTIDE LINKING"           
"C6 H13 N O2"   131.173 LEU y LEUCINE                                  CC(C)C[C@H](N)C(O)=O                             ?                                     "L-PEPTIDE LINKING"           
"C6 H15 N2 O2"  147.195 LYS y LYSINE                                   N[C@@H](CCCC[NH3+])C(O)=O                        ?                                     "L-PEPTIDE LINKING"           
"C6 H12 O6"     180.156 MAN y alpha-D-mannopyranose                    OC[C@H]1O[C@H](O)[C@@H](O)[C@@H](O)[C@@H]1O      "alpha-D-mannose; D-mannose; mannose" "D-saccharide, alpha linking" 
"C5 H11 N O2 S" 149.211 MET y METHIONINE                               CSCC[C@H](N)C(O)=O                               ?                                     "L-PEPTIDE LINKING"           
"C8 H15 N O6"   221.208 NAG y 2-acetamido-2-deoxy-beta-D-glucopyranose CC(=O)N[C@H]1[C@H](O)O[C@H](CO)[C@@H](O)[C@@H]1O 
;N-acetyl-beta-D-glucosamine; 2-acetamido-2-deoxy-beta-D-glucose; 2-acetamido-2-deoxy-D-glucose;
2-acetamido-2-deoxy-glucose; N-ACETYL-D-GLUCOSAMINE
;
"D-saccharide, beta linking"  
"C9 H11 N O2"   165.189 PHE y PHENYLALANINE                            N[C@@H](Cc1ccccc1)C(O)=O                         ?                                     "L-PEPTIDE LINKING"           
"C5 H9 N O2"    115.130 PRO y PROLINE                                  OC(=O)[C@@H]1CCCN1                               ?                                     "L-PEPTIDE LINKING"           
"C3 H7 N O3"    105.093 SER y SERINE                                   N[C@@H](CO)C(O)=O                                ?                                     "L-PEPTIDE LINKING"           
"C4 H9 N O3"    119.119 THR y THREONINE                                C[C@@H](O)[C@H](N)C(O)=O                         ?                                     "L-PEPTIDE LINKING"           
"C11 H12 N2 O2" 204.225 TRP y TRYPTOPHAN                               N[C@@H](Cc1c[nH]c2ccccc12)C(O)=O                 ?                                     "L-PEPTIDE LINKING"           
"C9 H11 N O3"   181.189 TYR y TYROSINE                                 N[C@@H](Cc1ccc(O)cc1)C(O)=O                      ?                                     "L-PEPTIDE LINKING"           
"C5 H11 N O2"   117.146 VAL y VALINE                                   CC(C)[C@H](N)C(O)=O                              ?                                     "L-PEPTIDE LINKING"           
#
_citation.book_publisher          ?
_citation.country                 UK
_citation.id                      primary
_citation.journal_full            Nature
_citation.journal_id_ASTM         NATUAS
_citation.journal_id_CSD          0006
_citation.journal_id_ISSN         0028-0836
_citation.journal_volume          ?
_citation.page_first              ?
_citation.page_last               ?
_citation.pdbx_database_id_DOI    ?
_citation.pdbx_database_id_PubMed ?
_citation.title                   "Accurate structure prediction of biomolecular interactions with AlphaFold 3"
_citation.year                    2024
#
loop_
_citation_author.citation_id
_citation_author.name
_citation_author.ordinal
primary "Google DeepMind" 1 
primary "Isomorphic Labs" 2 
#
loop_
_entity.id
_entity.pdbx_description
_entity.type
1 . polymer  
2 . branched 
3 . branched 
#
_entity_poly.entity_id      1
_entity_poly.pdbx_strand_id A
_entity_poly.type           polypeptide(L)
#
loop_
_entity_poly_seq.entity_id
_entity_poly_seq.hetero
_entity_poly_seq.mon_id
_entity_poly_seq.num
1 n PHE 1   
1 n GLU 2   
1 n MET 3   
1 n TRP 4   
1 n GLN 5   
1 n LEU 6   
1 n THR 7   
1 n ASP 8   
1 n ILE 9   
1 n HIS 10  
1 n LEU 11  
1 n ASP 12  
1 n PRO 13  
1 n MET 14  
1 n TYR 15  
1 n THR 16  
1 n VAL 17  
1 n GLY 18  
1 n SER 19  
1 n ASP 20  
1 n PRO 21  
1 n LEU 22  
1 n LYS 23  
1 n LEU 24  
1 n CYS 25  
1 n ARG 26  
1 n GLU 27  
1 n GLY 28  
1 n LYS 29  
1 n GLY 30  
1 n ASN 31  
1 n ALA 32  
1 n GLY 33  
1 n LYS 34  
1 n TYR 35  
1 n GLY 36  
1 n ASP 37  
1 n TYR 38  
1 n SER 39  
1 n CYS 40  
1 n ASP 41  
1 n ALA 42  
1 n ASN 43  
1 n MET 44  
1 n ALA 45  
1 n LEU 46  
1 n LEU 47  
1 n ASP 48  
1 n SER 49  
1 n LEU 50  
1 n VAL 51  
1 n LYS 52  
1 n PHE 53  
1 n ILE 54  
1 n LYS 55  
1 n ARG 56  
1 n ASN 57  
1 n THR 58  
1 n ASP 59  
1 n VAL 60  
1 n ASN 61  
1 n GLY 62  
1 n LYS 63  
1 n VAL 64  
1 n MET 65  
1 n VAL 66  
1 n TYR 67  
1 n ASN 68  
1 n GLY 69  
1 n ASP 70  
1 n ILE 71  
1 n VAL 72  
1 n SER 73  
1 n ARG 74  
1 n ALA 75  
1 n ILE 76  
1 n PRO 77  
1 n LYS 78  
1 n TYR 79  
1 n ASN 80  
1 n LEU 81  
1 n ASP 82  
1 n TYR 83  
1 n VAL 84  
1 n LYS 85  
1 n GLN 86  
1 n SER 87  
1 n ILE 88  
1 n VAL 89  
1 n ASN 90  
1 n ALA 91  
1 n THR 92  
1 n ALA 93  
1 n LEU 94  
1 n LEU 95  
1 n LYS 96  
1 n LYS 97  
1 n PHE 98  
1 n GLU 99  
1 n ASP 100 
1 n PHE 101 
1 n PHE 102 
1 n ILE 103 
1 n ILE 104 
1 n PRO 105 
1 n MET 106 
1 n LEU 107 
1 n GLY 108 
1 n ASN 109 
1 n HIS 110 
1 n ASP 111 
1 n VAL 112 
1 n TYR 113 
1 n PRO 114 
1 n ALA 115 
1 n ASN 116 
1 n GLN 117 
1 n MET 118 
1 n ALA 119 
1 n ILE 120 
1 n ASN 121 
1 n SER 122 
1 n GLN 123 
1 n TRP 124 
1 n ILE 125 
1 n PHE 126 
1 n GLN 127 
1 n PHE 128 
1 n ALA 129 
1 n ALA 130 
1 n GLU 131 
1 n GLN 132 
1 n PHE 133 
1 n ALA 134 
1 n PRO 135 
1 n PHE 136 
1 n LEU 137 
1 n SER 138 
1 n GLN 139 
1 n ASN 140 
1 n ALA 141 
1 n ILE 142 
1 n GLU 143 
1 n SER 144 
1 n PHE 145 
1 n LYS 146 
1 n HIS 147 
1 n GLY 148 
1 n GLY 149 
1 n TYR 150 
1 n TYR 151 
1 n THR 152 
1 n MET 153 
1 n PRO 154 
1 n PHE 155 
1 n PRO 156 
1 n ALA 157 
1 n HIS 158 
1 n LEU 159 
1 n GLY 160 
1 n ILE 161 
1 n LYS 162 
1 n VAL 163 
1 n PRO 164 
1 n LEU 165 
1 n ASN 166 
1 n ALA 167 
1 n VAL 168 
1 n VAL 169 
1 n LEU 170 
1 n ASN 171 
1 n THR 172 
1 n VAL 173 
1 n LEU 174 
1 n TYR 175 
1 n TYR 176 
1 n ASN 177 
1 n TYR 178 
1 n ASN 179 
1 n LYS 180 
1 n GLN 181 
1 n THR 182 
1 n MET 183 
1 n ASP 184 
1 n SER 185 
1 n THR 186 
1 n ASP 187 
1 n PRO 188 
1 n LEU 189 
1 n GLY 190 
1 n GLN 191 
1 n PHE 192 
1 n GLU 193 
1 n TRP 194 
1 n PHE 195 
1 n LYS 196 
1 n THR 197 
1 n VAL 198 
1 n MET 199 
1 n ASP 200 
1 n GLY 201 
1 n TYR 202 
1 n ARG 203 
1 n LYS 204 
1 n THR 205 
1 n GLY 206 
1 n GLN 207 
1 n ARG 208 
1 n ALA 209 
1 n ILE 210 
1 n VAL 211 
1 n SER 212 
1 n MET 213 
1 n HIS 214 
1 n ILE 215 
1 n CYS 216 
1 n PRO 217 
1 n GLY 218 
1 n VAL 219 
1 n ALA 220 
1 n GLU 221 
1 n ARG 222 
1 n PHE 223 
1 n ASN 224 
1 n TYR 225 
1 n SER 226 
1 n ASP 227 
1 n GLN 228 
1 n LEU 229 
1 n TYR 230 
1 n PRO 231 
1 n GLN 232 
1 n TYR 233 
1 n ASN 234 
1 n ASP 235 
1 n ARG 236 
1 n LEU 237 
1 n VAL 238 
1 n ASP 239 
1 n SER 240 
1 n LEU 241 
1 n ALA 242 
1 n GLU 243 
1 n TYR 244 
1 n ASN 245 
1 n ASP 246 
1 n VAL 247 
1 n ILE 248 
1 n LEU 249 
1 n GLY 250 
1 n VAL 251 
1 n LEU 252 
1 n CYS 253 
1 n GLY 254 
1 n HIS 255 
1 n LEU 256 
1 n HIS 257 
1 n THR 258 
1 n ASP 259 
1 n THR 260 
1 n PHE 261 
1 n ARG 262 
1 n ILE 263 
1 n LEU 264 
1 n SER 265 
1 n LYS 266 
1 n GLY 267 
1 n ASN 268 
1 n LYS 269 
1 n LYS 270 
1 n VAL 271 
1 n MET 272 
1 n ALA 273 
1 n PHE 274 
1 n ILE 275 
1 n GLY 276 
1 n PRO 277 
1 n SER 278 
1 n VAL 279 
1 n ASP 280 
1 n THR 281 
1 n TRP 282 
1 n LEU 283 
1 n GLY 284 
1 n THR 285 
1 n SER 286 
1 n PRO 287 
1 n SER 288 
1 n ILE 289 
1 n ARG 290 
1 n LYS 291 
1 n TYR 292 
1 n ASP 293 
1 n VAL 294 
1 n GLY 295 
1 n ASN 296 
1 n GLY 297 
1 n GLN 298 
1 n GLY 299 
1 n TYR 300 
1 n MET 301 
1 n LYS 302 
1 n GLU 303 
1 n PHE 304 
1 n LYS 305 
1 n ASN 306 
1 n TYR 307 
1 n PHE 308 
1 n ASN 309 
1 n TYR 310 
1 n GLY 311 
1 n SER 312 
1 n SER 313 
1 n SER 314 
1 n GLU 315 
1 n TYR 316 
1 n GLY 317 
1 n LEU 318 
1 n LYS 319 
1 n GLU 320 
1 n LEU 321 
1 n SER 322 
1 n PRO 323 
1 n LYS 324 
1 n GLU 325 
1 n PHE 326 
1 n GLU 327 
1 n ILE 328 
1 n LEU 329 
1 n ALA 330 
1 n ALA 331 
1 n ARG 332 
1 n MET 333 
1 n ASP 334 
1 n LYS 335 
1 n ASP 336 
1 n LEU 337 
1 n GLN 338 
1 n LEU 339 
1 n PHE 340 
1 n ASN 341 
1 n LYS 342 
1 n TYR 343 
1 n HIS 344 
1 n LEU 345 
1 n HIS 346 
1 n PHE 347 
1 n ARG 348 
1 n ALA 349 
1 n ASP 350 
1 n THR 351 
1 n PRO 352 
1 n GLY 353 
1 n PHE 354 
1 n THR 355 
#
_ma_data.content_type "model coordinates"
_ma_data.id           1
_ma_data.name         Model
#
_ma_model_list.data_id          1
_ma_model_list.model_group_id   1
_ma_model_list.model_group_name "AlphaFold-beta-20231127 (7a14c934-fe78-43c1-a552-7fb305b0ebd1 @ 2024-08-30 11:40:24)"
_ma_model_list.model_id         1
_ma_model_list.model_name       "Top ranked model"
_ma_model_list.model_type       "Ab initio model"
_ma_model_list.ordinal_id       1
#
loop_
_ma_protocol_step.method_type
_ma_protocol_step.ordinal_id
_ma_protocol_step.protocol_id
_ma_protocol_step.step_id
"coevolution MSA" 1 1 1 
"template search" 2 1 2 
modeling          3 1 3 
#
loop_
_ma_qa_metric.id
_ma_qa_metric.mode
_ma_qa_metric.name
_ma_qa_metric.software_group_id
_ma_qa_metric.type
1 global pLDDT 1 pLDDT 
2 local  pLDDT 1 pLDDT 
#
_ma_qa_metric_global.metric_id    1
_ma_qa_metric_global.metric_value 89.27
_ma_qa_metric_global.model_id     1
_ma_qa_metric_global.ordinal_id   1
#
_ma_software_group.group_id    1
_ma_software_group.ordinal_id  1
_ma_software_group.software_id 1
#
loop_
_ma_target_entity.data_id
_ma_target_entity.entity_id
_ma_target_entity.origin
1 1 . 
1 2 . 
1 3 . 
#
loop_
_ma_target_entity_instance.asym_id
_ma_target_entity_instance.details
_ma_target_entity_instance.entity_id
A . 1 
B . 2 
C . 3 
#
loop_
_pdbx_branch_scheme.asym_id
_pdbx_branch_scheme.auth_asym_id
_pdbx_branch_scheme.auth_seq_num
_pdbx_branch_scheme.entity_id
_pdbx_branch_scheme.hetero
_pdbx_branch_scheme.mon_id
_pdbx_branch_scheme.num
_pdbx_branch_scheme.pdb_asym_id
_pdbx_branch_scheme.pdb_ins_code
_pdbx_branch_scheme.pdb_seq_num
B B 1 2 n NAG 1 B . 1 
B B 2 2 n NAG 2 B . 2 
B B 3 2 n MAN 3 B . 3 
B B 4 2 n MAN 4 B . 4 
B B 5 2 n MAN 5 B . 5 
B B 6 2 n MAN 6 B . 6 
B B 7 2 n MAN 7 B . 7 
B B 8 2 n MAN 8 B . 8 
C C 1 3 n NAG 1 C . 1 
C C 2 3 n NAG 2 C . 2 
C C 3 3 n MAN 3 C . 3 
C C 4 3 n MAN 4 C . 4 
C C 5 3 n MAN 5 C . 5 
C C 6 3 n MAN 6 C . 6 
C C 7 3 n MAN 7 C . 7 
C C 8 3 n MAN 8 C . 8 
#
loop_
_pdbx_data_usage.details
_pdbx_data_usage.id
_pdbx_data_usage.type
_pdbx_data_usage.url
;NON-COMMERCIAL USE ONLY, BY USING THIS FILE YOU AGREE TO THE TERMS OF USE FOUND
AT alphafoldserver.com/output-terms.
;
1 license    ? 
;THE INFORMATION IS NOT INTENDED FOR, HAS NOT BEEN VALIDATED FOR, AND IS NOT
APPROVED FOR CLINICAL USE. IT SHOULD NOT BE USED FOR CLINICAL PURPOSE OR RELIED
ON FOR MEDICAL OR OTHER PROFESSIONAL ADVICE. IT IS THEORETICAL MODELLING ONLY
AND CAUTION SHOULD BE EXERCISED IN ITS USE. IT IS PROVIDED "AS-IS" WITHOUT ANY
WARRANTY OF ANY KIND, WHETHER EXPRESSED OR IMPLIED. NO WARRANTY IS GIVEN THAT
USE OF THE INFORMATION SHALL NOT INFRINGE THE RIGHTS OF ANY THIRD PARTY.
;
2 disclaimer ? 
#
loop_
_pdbx_poly_seq_scheme.asym_id
_pdbx_poly_seq_scheme.auth_seq_num
_pdbx_poly_seq_scheme.entity_id
_pdbx_poly_seq_scheme.hetero
_pdbx_poly_seq_scheme.mon_id
_pdbx_poly_seq_scheme.pdb_ins_code
_pdbx_poly_seq_scheme.pdb_seq_num
_pdbx_poly_seq_scheme.pdb_strand_id
_pdbx_poly_seq_scheme.seq_id
A 1   1 n PHE . 1   A 1   
A 2   1 n GLU . 2   A 2   
A 3   1 n MET . 3   A 3   
A 4   1 n TRP . 4   A 4   
A 5   1 n GLN . 5   A 5   
A 6   1 n LEU . 6   A 6   
A 7   1 n THR . 7   A 7   
A 8   1 n ASP . 8   A 8   
A 9   1 n ILE . 9   A 9   
A 10  1 n HIS . 10  A 10  
A 11  1 n LEU . 11  A 11  
A 12  1 n ASP . 12  A 12  
A 13  1 n PRO . 13  A 13  
A 14  1 n MET . 14  A 14  
A 15  1 n TYR . 15  A 15  
A 16  1 n THR . 16  A 16  
A 17  1 n VAL . 17  A 17  
A 18  1 n GLY . 18  A 18  
A 19  1 n SER . 19  A 19  
A 20  1 n ASP . 20  A 20  
A 21  1 n PRO . 21  A 21  
A 22  1 n LEU . 22  A 22  
A 23  1 n LYS . 23  A 23  
A 24  1 n LEU . 24  A 24  
A 25  1 n CYS . 25  A 25  
A 26  1 n ARG . 26  A 26  
A 27  1 n GLU . 27  A 27  
A 28  1 n GLY . 28  A 28  
A 29  1 n LYS . 29  A 29  
A 30  1 n GLY . 30  A 30  
A 31  1 n ASN . 31  A 31  
A 32  1 n ALA . 32  A 32  
A 33  1 n GLY . 33  A 33  
A 34  1 n LYS . 34  A 34  
A 35  1 n TYR . 35  A 35  
A 36  1 n GLY . 36  A 36  
A 37  1 n ASP . 37  A 37  
A 38  1 n TYR . 38  A 38  
A 39  1 n SER . 39  A 39  
A 40  1 n CYS . 40  A 40  
A 41  1 n ASP . 41  A 41  
A 42  1 n ALA . 42  A 42  
A 43  1 n ASN . 43  A 43  
A 44  1 n MET . 44  A 44  
A 45  1 n ALA . 45  A 45  
A 46  1 n LEU . 46  A 46  
A 47  1 n LEU . 47  A 47  
A 48  1 n ASP . 48  A 48  
A 49  1 n SER . 49  A 49  
A 50  1 n LEU . 50  A 50  
A 51  1 n VAL . 51  A 51  
A 52  1 n LYS . 52  A 52  
A 53  1 n PHE . 53  A 53  
A 54  1 n ILE . 54  A 54  
A 55  1 n LYS . 55  A 55  
A 56  1 n ARG . 56  A 56  
A 57  1 n ASN . 57  A 57  
A 58  1 n THR . 58  A 58  
A 59  1 n ASP . 59  A 59  
A 60  1 n VAL . 60  A 60  
A 61  1 n ASN . 61  A 61  
A 62  1 n GLY . 62  A 62  
A 63  1 n LYS . 63  A 63  
A 64  1 n VAL . 64  A 64  
A 65  1 n MET . 65  A 65  
A 66  1 n VAL . 66  A 66  
A 67  1 n TYR . 67  A 67  
A 68  1 n ASN . 68  A 68  
A 69  1 n GLY . 69  A 69  
A 70  1 n ASP . 70  A 70  
A 71  1 n ILE . 71  A 71  
A 72  1 n VAL . 72  A 72  
A 73  1 n SER . 73  A 73  
A 74  1 n ARG . 74  A 74  
A 75  1 n ALA . 75  A 75  
A 76  1 n ILE . 76  A 76  
A 77  1 n PRO . 77  A 77  
A 78  1 n LYS . 78  A 78  
A 79  1 n TYR . 79  A 79  
A 80  1 n ASN . 80  A 80  
A 81  1 n LEU . 81  A 81  
A 82  1 n ASP . 82  A 82  
A 83  1 n TYR . 83  A 83  
A 84  1 n VAL . 84  A 84  
A 85  1 n LYS . 85  A 85  
A 86  1 n GLN . 86  A 86  
A 87  1 n SER . 87  A 87  
A 88  1 n ILE . 88  A 88  
A 89  1 n VAL . 89  A 89  
A 90  1 n ASN . 90  A 90  
A 91  1 n ALA . 91  A 91  
A 92  1 n THR . 92  A 92  
A 93  1 n ALA . 93  A 93  
A 94  1 n LEU . 94  A 94  
A 95  1 n LEU . 95  A 95  
A 96  1 n LYS . 96  A 96  
A 97  1 n LYS . 97  A 97  
A 98  1 n PHE . 98  A 98  
A 99  1 n GLU . 99  A 99  
A 100 1 n ASP . 100 A 100 
A 101 1 n PHE . 101 A 101 
A 102 1 n PHE . 102 A 102 
A 103 1 n ILE . 103 A 103 
A 104 1 n ILE . 104 A 104 
A 105 1 n PRO . 105 A 105 
A 106 1 n MET . 106 A 106 
A 107 1 n LEU . 107 A 107 
A 108 1 n GLY . 108 A 108 
A 109 1 n ASN . 109 A 109 
A 110 1 n HIS . 110 A 110 
A 111 1 n ASP . 111 A 111 
A 112 1 n VAL . 112 A 112 
A 113 1 n TYR . 113 A 113 
A 114 1 n PRO . 114 A 114 
A 115 1 n ALA . 115 A 115 
A 116 1 n ASN . 116 A 116 
A 117 1 n GLN . 117 A 117 
A 118 1 n MET . 118 A 118 
A 119 1 n ALA . 119 A 119 
A 120 1 n ILE . 120 A 120 
A 121 1 n ASN . 121 A 121 
A 122 1 n SER . 122 A 122 
A 123 1 n GLN . 123 A 123 
A 124 1 n TRP . 124 A 124 
A 125 1 n ILE . 125 A 125 
A 126 1 n PHE . 126 A 126 
A 127 1 n GLN . 127 A 127 
A 128 1 n PHE . 128 A 128 
A 129 1 n ALA . 129 A 129 
A 130 1 n ALA . 130 A 130 
A 131 1 n GLU . 131 A 131 
A 132 1 n GLN . 132 A 132 
A 133 1 n PHE . 133 A 133 
A 134 1 n ALA . 134 A 134 
A 135 1 n PRO . 135 A 135 
A 136 1 n PHE . 136 A 136 
A 137 1 n LEU . 137 A 137 
A 138 1 n SER . 138 A 138 
A 139 1 n GLN . 139 A 139 
A 140 1 n ASN . 140 A 140 
A 141 1 n ALA . 141 A 141 
A 142 1 n ILE . 142 A 142 
A 143 1 n GLU . 143 A 143 
A 144 1 n SER . 144 A 144 
A 145 1 n PHE . 145 A 145 
A 146 1 n LYS . 146 A 146 
A 147 1 n HIS . 147 A 147 
A 148 1 n GLY . 148 A 148 
A 149 1 n GLY . 149 A 149 
A 150 1 n TYR . 150 A 150 
A 151 1 n TYR . 151 A 151 
A 152 1 n THR . 152 A 152 
A 153 1 n MET . 153 A 153 
A 154 1 n PRO . 154 A 154 
A 155 1 n PHE . 155 A 155 
A 156 1 n PRO . 156 A 156 
A 157 1 n ALA . 157 A 157 
A 158 1 n HIS . 158 A 158 
A 159 1 n LEU . 159 A 159 
A 160 1 n GLY . 160 A 160 
A 161 1 n ILE . 161 A 161 
A 162 1 n LYS . 162 A 162 
A 163 1 n VAL . 163 A 163 
A 164 1 n PRO . 164 A 164 
A 165 1 n LEU . 165 A 165 
A 166 1 n ASN . 166 A 166 
A 167 1 n ALA . 167 A 167 
A 168 1 n VAL . 168 A 168 
A 169 1 n VAL . 169 A 169 
A 170 1 n LEU . 170 A 170 
A 171 1 n ASN . 171 A 171 
A 172 1 n THR . 172 A 172 
A 173 1 n VAL . 173 A 173 
A 174 1 n LEU . 174 A 174 
A 175 1 n TYR . 175 A 175 
A 176 1 n TYR . 176 A 176 
A 177 1 n ASN . 177 A 177 
A 178 1 n TYR . 178 A 178 
A 179 1 n ASN . 179 A 179 
A 180 1 n LYS . 180 A 180 
A 181 1 n GLN . 181 A 181 
A 182 1 n THR . 182 A 182 
A 183 1 n MET . 183 A 183 
A 184 1 n ASP . 184 A 184 
A 185 1 n SER . 185 A 185 
A 186 1 n THR . 186 A 186 
A 187 1 n ASP . 187 A 187 
A 188 1 n PRO . 188 A 188 
A 189 1 n LEU . 189 A 189 
A 190 1 n GLY . 190 A 190 
A 191 1 n GLN . 191 A 191 
A 192 1 n PHE . 192 A 192 
A 193 1 n GLU . 193 A 193 
A 194 1 n TRP . 194 A 194 
A 195 1 n PHE . 195 A 195 
A 196 1 n LYS . 196 A 196 
A 197 1 n THR . 197 A 197 
A 198 1 n VAL . 198 A 198 
A 199 1 n MET . 199 A 199 
A 200 1 n ASP . 200 A 200 
A 201 1 n GLY . 201 A 201 
A 202 1 n TYR . 202 A 202 
A 203 1 n ARG . 203 A 203 
A 204 1 n LYS . 204 A 204 
A 205 1 n THR . 205 A 205 
A 206 1 n GLY . 206 A 206 
A 207 1 n GLN . 207 A 207 
A 208 1 n ARG . 208 A 208 
A 209 1 n ALA . 209 A 209 
A 210 1 n ILE . 210 A 210 
A 211 1 n VAL . 211 A 211 
A 212 1 n SER . 212 A 212 
A 213 1 n MET . 213 A 213 
A 214 1 n HIS . 214 A 214 
A 215 1 n ILE . 215 A 215 
A 216 1 n CYS . 216 A 216 
A 217 1 n PRO . 217 A 217 
A 218 1 n GLY . 218 A 218 
A 219 1 n VAL . 219 A 219 
A 220 1 n ALA . 220 A 220 
A 221 1 n GLU . 221 A 221 
A 222 1 n ARG . 222 A 222 
A 223 1 n PHE . 223 A 223 
A 224 1 n ASN . 224 A 224 
A 225 1 n TYR . 225 A 225 
A 226 1 n SER . 226 A 226 
A 227 1 n ASP . 227 A 227 
A 228 1 n GLN . 228 A 228 
A 229 1 n LEU . 229 A 229 
A 230 1 n TYR . 230 A 230 
A 231 1 n PRO . 231 A 231 
A 232 1 n GLN . 232 A 232 
A 233 1 n TYR . 233 A 233 
A 234 1 n ASN . 234 A 234 
A 235 1 n ASP . 235 A 235 
A 236 1 n ARG . 236 A 236 
A 237 1 n LEU . 237 A 237 
A 238 1 n VAL . 238 A 238 
A 239 1 n ASP . 239 A 239 
A 240 1 n SER . 240 A 240 
A 241 1 n LEU . 241 A 241 
A 242 1 n ALA . 242 A 242 
A 243 1 n GLU . 243 A 243 
A 244 1 n TYR . 244 A 244 
A 245 1 n ASN . 245 A 245 
A 246 1 n ASP . 246 A 246 
A 247 1 n VAL . 247 A 247 
A 248 1 n ILE . 248 A 248 
A 249 1 n LEU . 249 A 249 
A 250 1 n GLY . 250 A 250 
A 251 1 n VAL . 251 A 251 
A 252 1 n LEU . 252 A 252 
A 253 1 n CYS . 253 A 253 
A 254 1 n GLY . 254 A 254 
A 255 1 n HIS . 255 A 255 
A 256 1 n LEU . 256 A 256 
A 257 1 n HIS . 257 A 257 
A 258 1 n THR . 258 A 258 
A 259 1 n ASP . 259 A 259 
A 260 1 n THR . 260 A 260 
A 261 1 n PHE . 261 A 261 
A 262 1 n ARG . 262 A 262 
A 263 1 n ILE . 263 A 263 
A 264 1 n LEU . 264 A 264 
A 265 1 n SER . 265 A 265 
A 266 1 n LYS . 266 A 266 
A 267 1 n GLY . 267 A 267 
A 268 1 n ASN . 268 A 268 
A 269 1 n LYS . 269 A 269 
A 270 1 n LYS . 270 A 270 
A 271 1 n VAL . 271 A 271 
A 272 1 n MET . 272 A 272 
A 273 1 n ALA . 273 A 273 
A 274 1 n PHE . 274 A 274 
A 275 1 n ILE . 275 A 275 
A 276 1 n GLY . 276 A 276 
A 277 1 n PRO . 277 A 277 
A 278 1 n SER . 278 A 278 
A 279 1 n VAL . 279 A 279 
A 280 1 n ASP . 280 A 280 
A 281 1 n THR . 281 A 281 
A 282 1 n TRP . 282 A 282 
A 283 1 n LEU . 283 A 283 
A 284 1 n GLY . 284 A 284 
A 285 1 n THR . 285 A 285 
A 286 1 n SER . 286 A 286 
A 287 1 n PRO . 287 A 287 
A 288 1 n SER . 288 A 288 
A 289 1 n ILE . 289 A 289 
A 290 1 n ARG . 290 A 290 
A 291 1 n LYS . 291 A 291 
A 292 1 n TYR . 292 A 292 
A 293 1 n ASP . 293 A 293 
A 294 1 n VAL . 294 A 294 
A 295 1 n GLY . 295 A 295 
A 296 1 n ASN . 296 A 296 
A 297 1 n GLY . 297 A 297 
A 298 1 n GLN . 298 A 298 
A 299 1 n GLY . 299 A 299 
A 300 1 n TYR . 300 A 300 
A 301 1 n MET . 301 A 301 
A 302 1 n LYS . 302 A 302 
A 303 1 n GLU . 303 A 303 
A 304 1 n PHE . 304 A 304 
A 305 1 n LYS . 305 A 305 
A 306 1 n ASN . 306 A 306 
A 307 1 n TYR . 307 A 307 
A 308 1 n PHE . 308 A 308 
A 309 1 n ASN . 309 A 309 
A 310 1 n TYR . 310 A 310 
A 311 1 n GLY . 311 A 311 
A 312 1 n SER . 312 A 312 
A 313 1 n SER . 313 A 313 
A 314 1 n SER . 314 A 314 
A 315 1 n GLU . 315 A 315 
A 316 1 n TYR . 316 A 316 
A 317 1 n GLY . 317 A 317 
A 318 1 n LEU . 318 A 318 
A 319 1 n LYS . 319 A 319 
A 320 1 n GLU . 320 A 320 
A 321 1 n LEU . 321 A 321 
A 322 1 n SER . 322 A 322 
A 323 1 n PRO . 323 A 323 
A 324 1 n LYS . 324 A 324 
A 325 1 n GLU . 325 A 325 
A 326 1 n PHE . 326 A 326 
A 327 1 n GLU . 327 A 327 
A 328 1 n ILE . 328 A 328 
A 329 1 n LEU . 329 A 329 
A 330 1 n ALA . 330 A 330 
A 331 1 n ALA . 331 A 331 
A 332 1 n ARG . 332 A 332 
A 333 1 n MET . 333 A 333 
A 334 1 n ASP . 334 A 334 
A 335 1 n LYS . 335 A 335 
A 336 1 n ASP . 336 A 336 
A 337 1 n LEU . 337 A 337 
A 338 1 n GLN . 338 A 338 
A 339 1 n LEU . 339 A 339 
A 340 1 n PHE . 340 A 340 
A 341 1 n ASN . 341 A 341 
A 342 1 n LYS . 342 A 342 
A 343 1 n TYR . 343 A 343 
A 344 1 n HIS . 344 A 344 
A 345 1 n LEU . 345 A 345 
A 346 1 n HIS . 346 A 346 
A 347 1 n PHE . 347 A 347 
A 348 1 n ARG . 348 A 348 
A 349 1 n ALA . 349 A 349 
A 350 1 n ASP . 350 A 350 
A 351 1 n THR . 351 A 351 
A 352 1 n PRO . 352 A 352 
A 353 1 n GLY . 353 A 353 
A 354 1 n PHE . 354 A 354 
A 355 1 n THR . 355 A 355 
#
_software.classification other
_software.date           ?
_software.description    "Structure prediction"
_software.name           AlphaFold
_software.pdbx_ordinal   1
_software.type           package
_software.version        "AlphaFold-beta-20231127 (7a14c934-fe78-43c1-a552-7fb305b0ebd1 @ 2024-08-30 11:40:24)"
#
loop_
_struct_asym.entity_id
_struct_asym.id
1 A 
2 B 
3 C 
#
loop_
_struct_conn.conn_type_id
_struct_conn.id
_struct_conn.pdbx_ptnr1_PDB_ins_code
_struct_conn.pdbx_ptnr1_label_alt_id
_struct_conn.pdbx_ptnr2_PDB_ins_code
_struct_conn.pdbx_ptnr2_label_alt_id
_struct_conn.pdbx_role
_struct_conn.pdbx_value_order
_struct_conn.ptnr1_auth_asym_id
_struct_conn.ptnr1_auth_seq_id
_struct_conn.ptnr1_label_asym_id
_struct_conn.ptnr1_label_atom_id
_struct_conn.ptnr1_label_comp_id
_struct_conn.ptnr1_label_seq_id
_struct_conn.ptnr1_symmetry
_struct_conn.ptnr2_auth_asym_id
_struct_conn.ptnr2_auth_seq_id
_struct_conn.ptnr2_label_asym_id
_struct_conn.ptnr2_label_atom_id
_struct_conn.ptnr2_label_comp_id
_struct_conn.ptnr2_label_seq_id
_struct_conn.ptnr2_symmetry
covale covale1  ? ? ? ? ? ? B 1 B C1 NAG . 1_555 A 90  A ND2 ASN 90  1_555 
covale covale2  ? ? ? ? ? ? C 1 C C1 NAG . 1_555 A 224 A ND2 ASN 224 1_555 
covale covale3  ? ? ? ? ? ? B 1 B O4 NAG . 1_555 B 2   B C1  NAG .   1_555 
covale covale4  ? ? ? ? ? ? B 2 B O4 NAG . 1_555 B 3   B C1  MAN .   1_555 
covale covale5  ? ? ? ? ? ? B 3 B O2 MAN . 1_555 B 4   B C1  MAN .   1_555 
covale covale6  ? ? ? ? ? ? B 4 B O2 MAN . 1_555 B 5   B C1  MAN .   1_555 
covale covale7  ? ? ? ? ? ? B 4 B O6 MAN . 1_555 B 6   B C1  MAN .   1_555 
covale covale8  ? ? ? ? ? ? B 6 B O2 MAN . 1_555 B 7   B C1  MAN .   1_555 
covale covale9  ? ? ? ? ? ? B 6 B O6 MAN . 1_555 B 8   B C1  MAN .   1_555 
covale covale10 ? ? ? ? ? ? C 1 C O4 NAG . 1_555 C 2   C C1  NAG .   1_555 
covale covale11 ? ? ? ? ? ? C 2 C O4 NAG . 1_555 C 3   C C1  MAN .   1_555 
covale covale12 ? ? ? ? ? ? C 3 C O2 MAN . 1_555 C 4   C C1  MAN .   1_555 
covale covale13 ? ? ? ? ? ? C 4 C O2 MAN . 1_555 C 5   C C1  MAN .   1_555 
covale covale14 ? ? ? ? ? ? C 4 C O6 MAN . 1_555 C 6   C C1  MAN .   1_555 
covale covale15 ? ? ? ? ? ? C 6 C O2 MAN . 1_555 C 7   C C1  MAN .   1_555 
covale covale16 ? ? ? ? ? ? C 6 C O6 MAN . 1_555 C 8   C C1  MAN .   1_555 
#
_struct_conn_type.criteria  ?
_struct_conn_type.id        covale
_struct_conn_type.reference ?
#
loop_
_atom_site.group_PDB
_atom_site.id
_atom_site.type_symbol
_atom_site.label_atom_id
_atom_site.label_alt_id
_atom_site.label_comp_id
_atom_site.label_asym_id
_atom_site.label_entity_id
_atom_site.label_seq_id
_atom_site.pdbx_PDB_ins_code
_atom_site.Cartn_x
_atom_site.Cartn_y
_atom_site.Cartn_z
_atom_site.occupancy
_atom_site.B_iso_or_equiv
_atom_site.auth_seq_id
_atom_site.auth_asym_id
_atom_site.pdbx_PDB_model_num
ATOM   1    N N   . PHE A 1 1   ? -8.221  1.814   18.121  1.00 95.32 1   A 1 
ATOM   2    C CA  . PHE A 1 1   ? -7.784  2.970   17.333  1.00 96.67 1   A 1 
ATOM   3    C C   . PHE A 1 1   ? -8.097  2.773   15.857  1.00 97.08 1   A 1 
ATOM   4    O O   . PHE A 1 1   ? -8.505  1.676   15.447  1.00 96.39 1   A 1 
ATOM   5    C CB  . PHE A 1 1   ? -6.288  3.232   17.528  1.00 95.52 1   A 1 
ATOM   6    C CG  . PHE A 1 1   ? -5.391  2.169   16.942  1.00 96.26 1   A 1 
ATOM   7    C CD1 . PHE A 1 1   ? -5.124  0.984   17.634  1.00 95.73 1   A 1 
ATOM   8    C CD2 . PHE A 1 1   ? -4.783  2.364   15.700  1.00 95.33 1   A 1 
ATOM   9    C CE1 . PHE A 1 1   ? -4.284  0.016   17.110  1.00 93.97 1   A 1 
ATOM   10   C CE2 . PHE A 1 1   ? -3.939  1.395   15.167  1.00 94.03 1   A 1 
ATOM   11   C CZ  . PHE A 1 1   ? -3.689  0.224   15.876  1.00 94.97 1   A 1 
ATOM   12   N N   . GLU A 1 2   ? -7.941  3.825   15.058  1.00 97.07 2   A 1 
ATOM   13   C CA  . GLU A 1 2   ? -8.183  3.746   13.631  1.00 97.16 2   A 1 
ATOM   14   C C   . GLU A 1 2   ? -6.866  3.947   12.884  1.00 97.56 2   A 1 
ATOM   15   O O   . GLU A 1 2   ? -5.958  4.617   13.373  1.00 97.15 2   A 1 
ATOM   16   C CB  . GLU A 1 2   ? -9.213  4.788   13.203  1.00 96.15 2   A 1 
ATOM   17   C CG  . GLU A 1 2   ? -10.584 4.569   13.829  1.00 91.89 2   A 1 
ATOM   18   C CD  . GLU A 1 2   ? -11.630 5.538   13.306  1.00 89.22 2   A 1 
ATOM   19   O OE1 . GLU A 1 2   ? -11.362 6.752   13.303  1.00 82.29 2   A 1 
ATOM   20   O OE2 . GLU A 1 2   ? -12.716 5.072   12.910  1.00 81.28 2   A 1 
ATOM   21   N N   . MET A 1 3   ? -6.792  3.370   11.676  1.00 97.91 3   A 1 
ATOM   22   C CA  . MET A 1 3   ? -5.560  3.425   10.900  1.00 98.18 3   A 1 
ATOM   23   C C   . MET A 1 3   ? -5.836  3.556   9.410   1.00 98.16 3   A 1 
ATOM   24   O O   . MET A 1 3   ? -6.599  2.785   8.837   1.00 97.94 3   A 1 
ATOM   25   C CB  . MET A 1 3   ? -4.744  2.158   11.169  1.00 97.86 3   A 1 
ATOM   26   C CG  . MET A 1 3   ? -3.494  2.005   10.329  1.00 97.21 3   A 1 
ATOM   27   S SD  . MET A 1 3   ? -2.524  0.553   10.828  1.00 96.34 3   A 1 
ATOM   28   C CE  . MET A 1 3   ? -3.614  -0.775  10.311  1.00 89.87 3   A 1 
ATOM   29   N N   . TRP A 1 4   ? -5.207  4.546   8.784   1.00 98.23 4   A 1 
ATOM   30   C CA  . TRP A 1 4   ? -5.354  4.770   7.354   1.00 98.37 4   A 1 
ATOM   31   C C   . TRP A 1 4   ? -4.409  3.872   6.559   1.00 98.53 4   A 1 
ATOM   32   O O   . TRP A 1 4   ? -3.333  3.508   7.041   1.00 98.36 4   A 1 
ATOM   33   C CB  . TRP A 1 4   ? -5.045  6.227   7.003   1.00 98.15 4   A 1 
ATOM   34   C CG  . TRP A 1 4   ? -5.987  7.226   7.585   1.00 98.02 4   A 1 
ATOM   35   C CD1 . TRP A 1 4   ? -5.864  7.875   8.784   1.00 97.30 4   A 1 
ATOM   36   C CD2 . TRP A 1 4   ? -7.203  7.709   6.990   1.00 97.83 4   A 1 
ATOM   37   N NE1 . TRP A 1 4   ? -6.929  8.727   8.972   1.00 97.03 4   A 1 
ATOM   38   C CE2 . TRP A 1 4   ? -7.765  8.649   7.887   1.00 97.42 4   A 1 
ATOM   39   C CE3 . TRP A 1 4   ? -7.866  7.447   5.787   1.00 97.38 4   A 1 
ATOM   40   C CZ2 . TRP A 1 4   ? -8.956  9.326   7.609   1.00 96.87 4   A 1 
ATOM   41   C CZ3 . TRP A 1 4   ? -9.056  8.119   5.514   1.00 96.75 4   A 1 
ATOM   42   C CH2 . TRP A 1 4   ? -9.585  9.040   6.424   1.00 96.49 4   A 1 
ATOM   43   N N   . GLN A 1 5   ? -4.823  3.528   5.331   1.00 98.13 5   A 1 
ATOM   44   C CA  . GLN A 1 5   ? -3.965  2.772   4.428   1.00 98.04 5   A 1 
ATOM   45   C C   . GLN A 1 5   ? -3.879  3.599   3.146   1.00 97.86 5   A 1 
ATOM   46   O O   . GLN A 1 5   ? -4.855  3.718   2.414   1.00 97.17 5   A 1 
ATOM   47   C CB  . GLN A 1 5   ? -4.538  1.391   4.123   1.00 97.71 5   A 1 
ATOM   48   C CG  . GLN A 1 5   ? -3.664  0.614   3.133   1.00 97.23 5   A 1 
ATOM   49   C CD  . GLN A 1 5   ? -4.230  -0.742  2.769   1.00 97.43 5   A 1 
ATOM   50   O OE1 . GLN A 1 5   ? -5.428  -0.992  2.894   1.00 92.63 5   A 1 
ATOM   51   N NE2 . GLN A 1 5   ? -3.363  -1.637  2.290   1.00 91.70 5   A 1 
ATOM   52   N N   . LEU A 1 6   ? -2.703  4.169   2.905   1.00 98.18 6   A 1 
ATOM   53   C CA  . LEU A 1 6   ? -2.452  4.998   1.737   1.00 98.02 6   A 1 
ATOM   54   C C   . LEU A 1 6   ? -1.528  4.218   0.816   1.00 97.98 6   A 1 
ATOM   55   O O   . LEU A 1 6   ? -0.387  3.929   1.174   1.00 96.96 6   A 1 
ATOM   56   C CB  . LEU A 1 6   ? -1.774  6.302   2.190   1.00 97.55 6   A 1 
ATOM   57   C CG  . LEU A 1 6   ? -1.323  7.294   1.118   1.00 96.81 6   A 1 
ATOM   58   C CD1 . LEU A 1 6   ? -2.518  7.776   0.313   1.00 95.15 6   A 1 
ATOM   59   C CD2 . LEU A 1 6   ? -0.627  8.472   1.794   1.00 94.88 6   A 1 
ATOM   60   N N   . THR A 1 7   ? -2.016  3.871   -0.373  1.00 97.13 7   A 1 
ATOM   61   C CA  . THR A 1 7   ? -1.205  3.033   -1.259  1.00 97.03 7   A 1 
ATOM   62   C C   . THR A 1 7   ? -1.278  3.397   -2.736  1.00 96.84 7   A 1 
ATOM   63   O O   . THR A 1 7   ? -2.298  3.907   -3.213  1.00 95.86 7   A 1 
ATOM   64   C CB  . THR A 1 7   ? -1.587  1.546   -1.087  1.00 96.20 7   A 1 
ATOM   65   O OG1 . THR A 1 7   ? -0.638  0.718   -1.754  1.00 91.26 7   A 1 
ATOM   66   C CG2 . THR A 1 7   ? -2.985  1.276   -1.642  1.00 92.08 7   A 1 
ATOM   67   N N   . ASP A 1 8   ? -0.182  3.126   -3.448  1.00 96.98 8   A 1 
ATOM   68   C CA  . ASP A 1 8   ? -0.087  3.312   -4.884  1.00 97.16 8   A 1 
ATOM   69   C C   . ASP A 1 8   ? -0.540  4.685   -5.377  1.00 97.25 8   A 1 
ATOM   70   O O   . ASP A 1 8   ? -1.550  4.812   -6.073  1.00 95.91 8   A 1 
ATOM   71   C CB  . ASP A 1 8   ? -0.861  2.198   -5.585  1.00 96.78 8   A 1 
ATOM   72   C CG  . ASP A 1 8   ? -0.265  0.836   -5.299  1.00 96.09 8   A 1 
ATOM   73   O OD1 . ASP A 1 8   ? 0.715   0.457   -5.974  1.00 92.63 8   A 1 
ATOM   74   O OD2 . ASP A 1 8   ? -0.767  0.141   -4.391  1.00 93.26 8   A 1 
ATOM   75   N N   . ILE A 1 9   ? 0.236   5.696   -5.022  1.00 96.44 9   A 1 
ATOM   76   C CA  . ILE A 1 9   ? -0.057  7.059   -5.430  1.00 95.98 9   A 1 
ATOM   77   C C   . ILE A 1 9   ? 0.356   7.332   -6.876  1.00 95.54 9   A 1 
ATOM   78   O O   . ILE A 1 9   ? -0.421  7.882   -7.658  1.00 93.81 9   A 1 
ATOM   79   C CB  . ILE A 1 9   ? 0.644   8.074   -4.502  1.00 95.63 9   A 1 
ATOM   80   C CG1 . ILE A 1 9   ? 0.141   7.901   -3.063  1.00 93.65 9   A 1 
ATOM   81   C CG2 . ILE A 1 9   ? 0.391   9.498   -4.989  1.00 93.18 9   A 1 
ATOM   82   C CD1 . ILE A 1 9   ? 0.882   8.754   -2.050  1.00 91.78 9   A 1 
ATOM   83   N N   . HIS A 1 10  ? 1.590   6.943   -7.231  1.00 96.00 10  A 1 
ATOM   84   C CA  . HIS A 1 10  ? 2.138   7.187   -8.566  1.00 95.80 10  A 1 
ATOM   85   C C   . HIS A 1 10  ? 1.922   8.642   -8.975  1.00 95.82 10  A 1 
ATOM   86   O O   . HIS A 1 10  ? 1.268   8.936   -9.977  1.00 93.92 10  A 1 
ATOM   87   C CB  . HIS A 1 10  ? 1.487   6.248   -9.588  1.00 95.18 10  A 1 
ATOM   88   C CG  . HIS A 1 10  ? 1.791   4.798   -9.362  1.00 95.23 10  A 1 
ATOM   89   N ND1 . HIS A 1 10  ? 2.958   4.206   -9.776  1.00 91.18 10  A 1 
ATOM   90   C CD2 . HIS A 1 10  ? 1.078   3.826   -8.750  1.00 91.93 10  A 1 
ATOM   91   C CE1 . HIS A 1 10  ? 2.959   2.922   -9.429  1.00 92.44 10  A 1 
ATOM   92   N NE2 . HIS A 1 10  ? 1.824   2.672   -8.807  1.00 92.87 10  A 1 
ATOM   93   N N   . LEU A 1 11  ? 2.463   9.543   -8.177  1.00 95.89 11  A 1 
ATOM   94   C CA  . LEU A 1 11  ? 2.326   10.975  -8.400  1.00 95.71 11  A 1 
ATOM   95   C C   . LEU A 1 11  ? 3.088   11.503  -9.609  1.00 95.68 11  A 1 
ATOM   96   O O   . LEU A 1 11  ? 4.298   11.315  -9.728  1.00 94.37 11  A 1 
ATOM   97   C CB  . LEU A 1 11  ? 2.789   11.735  -7.153  1.00 94.75 11  A 1 
ATOM   98   C CG  . LEU A 1 11  ? 2.750   13.268  -7.229  1.00 92.55 11  A 1 
ATOM   99   C CD1 . LEU A 1 11  ? 1.315   13.733  -7.405  1.00 88.99 11  A 1 
ATOM   100  C CD2 . LEU A 1 11  ? 3.357   13.859  -5.969  1.00 88.33 11  A 1 
ATOM   101  N N   . ASP A 1 12  ? 2.368   12.175  -10.501 1.00 95.21 12  A 1 
ATOM   102  C CA  . ASP A 1 12  ? 2.981   12.789  -11.671 1.00 94.87 12  A 1 
ATOM   103  C C   . ASP A 1 12  ? 2.990   14.298  -11.451 1.00 94.80 12  A 1 
ATOM   104  O O   . ASP A 1 12  ? 1.946   14.949  -11.540 1.00 94.10 12  A 1 
ATOM   105  C CB  . ASP A 1 12  ? 2.189   12.459  -12.936 1.00 93.95 12  A 1 
ATOM   106  C CG  . ASP A 1 12  ? 2.840   13.028  -14.193 1.00 93.10 12  A 1 
ATOM   107  O OD1 . ASP A 1 12  ? 3.877   13.717  -14.073 1.00 91.22 12  A 1 
ATOM   108  O OD2 . ASP A 1 12  ? 2.319   12.784  -15.291 1.00 90.32 12  A 1 
ATOM   109  N N   . PRO A 1 13  ? 4.153   14.871  -11.172 1.00 93.67 13  A 1 
ATOM   110  C CA  . PRO A 1 13  ? 4.249   16.312  -10.933 1.00 92.74 13  A 1 
ATOM   111  C C   . PRO A 1 13  ? 3.989   17.167  -12.171 1.00 92.72 13  A 1 
ATOM   112  O O   . PRO A 1 13  ? 3.790   18.373  -12.059 1.00 91.56 13  A 1 
ATOM   113  C CB  . PRO A 1 13  ? 5.682   16.475  -10.411 1.00 91.45 13  A 1 
ATOM   114  C CG  . PRO A 1 13  ? 6.426   15.409  -11.151 1.00 89.91 13  A 1 
ATOM   115  C CD  . PRO A 1 13  ? 5.483   14.231  -11.086 1.00 92.46 13  A 1 
ATOM   116  N N   . MET A 1 14  ? 3.998   16.537  -13.341 1.00 93.35 14  A 1 
ATOM   117  C CA  . MET A 1 14  ? 3.801   17.262  -14.589 1.00 92.94 14  A 1 
ATOM   118  C C   . MET A 1 14  ? 2.357   17.264  -15.097 1.00 94.05 14  A 1 
ATOM   119  O O   . MET A 1 14  ? 2.070   17.835  -16.152 1.00 93.43 14  A 1 
ATOM   120  C CB  . MET A 1 14  ? 4.730   16.687  -15.662 1.00 91.21 14  A 1 
ATOM   121  C CG  . MET A 1 14  ? 6.201   16.914  -15.366 1.00 86.81 14  A 1 
ATOM   122  S SD  . MET A 1 14  ? 7.288   16.022  -16.493 1.00 78.85 14  A 1 
ATOM   123  C CE  . MET A 1 14  ? 6.745   16.640  -18.082 1.00 69.34 14  A 1 
ATOM   124  N N   . TYR A 1 15  ? 1.454   16.645  -14.351 1.00 93.75 15  A 1 
ATOM   125  C CA  . TYR A 1 15  ? 0.047   16.594  -14.748 1.00 94.44 15  A 1 
ATOM   126  C C   . TYR A 1 15  ? -0.471  18.011  -14.985 1.00 94.65 15  A 1 
ATOM   127  O O   . TYR A 1 15  ? -0.266  18.903  -14.166 1.00 93.41 15  A 1 
ATOM   128  C CB  . TYR A 1 15  ? -0.787  15.903  -13.670 1.00 94.61 15  A 1 
ATOM   129  C CG  . TYR A 1 15  ? -2.243  15.728  -14.042 1.00 95.76 15  A 1 
ATOM   130  C CD1 . TYR A 1 15  ? -3.138  16.800  -13.972 1.00 95.37 15  A 1 
ATOM   131  C CD2 . TYR A 1 15  ? -2.728  14.497  -14.463 1.00 95.50 15  A 1 
ATOM   132  C CE1 . TYR A 1 15  ? -4.468  16.648  -14.322 1.00 95.06 15  A 1 
ATOM   133  C CE2 . TYR A 1 15  ? -4.066  14.328  -14.807 1.00 95.20 15  A 1 
ATOM   134  C CZ  . TYR A 1 15  ? -4.934  15.406  -14.743 1.00 95.94 15  A 1 
ATOM   135  O OH  . TYR A 1 15  ? -6.258  15.244  -15.079 1.00 95.46 15  A 1 
ATOM   136  N N   . THR A 1 16  ? -1.145  18.199  -16.111 1.00 95.34 16  A 1 
ATOM   137  C CA  . THR A 1 16  ? -1.678  19.513  -16.476 1.00 95.88 16  A 1 
ATOM   138  C C   . THR A 1 16  ? -3.174  19.451  -16.771 1.00 96.42 16  A 1 
ATOM   139  O O   . THR A 1 16  ? -3.610  18.708  -17.650 1.00 96.18 16  A 1 
ATOM   140  C CB  . THR A 1 16  ? -0.940  20.068  -17.710 1.00 95.21 16  A 1 
ATOM   141  O OG1 . THR A 1 16  ? 0.457   20.153  -17.440 1.00 91.46 16  A 1 
ATOM   142  C CG2 . THR A 1 16  ? -1.469  21.449  -18.075 1.00 91.23 16  A 1 
ATOM   143  N N   . VAL A 1 17  ? -3.955  20.232  -16.043 1.00 96.90 17  A 1 
ATOM   144  C CA  . VAL A 1 17  ? -5.394  20.280  -16.252 1.00 97.28 17  A 1 
ATOM   145  C C   . VAL A 1 17  ? -5.696  20.794  -17.657 1.00 97.48 17  A 1 
ATOM   146  O O   . VAL A 1 17  ? -5.064  21.737  -18.130 1.00 96.58 17  A 1 
ATOM   147  C CB  . VAL A 1 17  ? -6.072  21.203  -15.218 1.00 96.72 17  A 1 
ATOM   148  C CG1 . VAL A 1 17  ? -7.568  21.298  -15.488 1.00 94.58 17  A 1 
ATOM   149  C CG2 . VAL A 1 17  ? -5.816  20.686  -13.813 1.00 94.90 17  A 1 
ATOM   150  N N   . GLY A 1 18  ? -6.658  20.158  -18.315 1.00 97.07 18  A 1 
ATOM   151  C CA  . GLY A 1 18  ? -7.025  20.576  -19.661 1.00 97.22 18  A 1 
ATOM   152  C C   . GLY A 1 18  ? -6.166  19.986  -20.762 1.00 97.84 18  A 1 
ATOM   153  O O   . GLY A 1 18  ? -6.359  20.287  -21.938 1.00 96.83 18  A 1 
ATOM   154  N N   . SER A 1 19  ? -5.206  19.140  -20.390 1.00 97.15 19  A 1 
ATOM   155  C CA  . SER A 1 19  ? -4.333  18.503  -21.368 1.00 96.97 19  A 1 
ATOM   156  C C   . SER A 1 19  ? -5.004  17.251  -21.946 1.00 97.06 19  A 1 
ATOM   157  O O   . SER A 1 19  ? -6.133  16.910  -21.584 1.00 96.56 19  A 1 
ATOM   158  C CB  . SER A 1 19  ? -2.996  18.135  -20.727 1.00 96.29 19  A 1 
ATOM   159  O OG  . SER A 1 19  ? -3.173  17.219  -19.667 1.00 93.93 19  A 1 
ATOM   160  N N   . ASP A 1 20  ? -4.309  16.583  -22.861 1.00 96.13 20  A 1 
ATOM   161  C CA  . ASP A 1 20  ? -4.808  15.394  -23.534 1.00 95.84 20  A 1 
ATOM   162  C C   . ASP A 1 20  ? -4.501  14.112  -22.748 1.00 95.09 20  A 1 
ATOM   163  O O   . ASP A 1 20  ? -3.331  13.764  -22.568 1.00 94.48 20  A 1 
ATOM   164  C CB  . ASP A 1 20  ? -4.183  15.314  -24.931 1.00 95.54 20  A 1 
ATOM   165  C CG  . ASP A 1 20  ? -4.796  14.229  -25.798 1.00 95.15 20  A 1 
ATOM   166  O OD1 . ASP A 1 20  ? -5.590  13.413  -25.285 1.00 93.40 20  A 1 
ATOM   167  O OD2 . ASP A 1 20  ? -4.478  14.196  -26.997 1.00 93.32 20  A 1 
ATOM   168  N N   . PRO A 1 21  ? -5.528  13.400  -22.299 1.00 95.43 21  A 1 
ATOM   169  C CA  . PRO A 1 21  ? -5.324  12.153  -21.552 1.00 93.72 21  A 1 
ATOM   170  C C   . PRO A 1 21  ? -4.546  11.110  -22.352 1.00 92.84 21  A 1 
ATOM   171  O O   . PRO A 1 21  ? -3.870  10.256  -21.781 1.00 91.20 21  A 1 
ATOM   172  C CB  . PRO A 1 21  ? -6.748  11.688  -21.248 1.00 92.71 21  A 1 
ATOM   173  C CG  . PRO A 1 21  ? -7.503  12.974  -21.134 1.00 92.72 21  A 1 
ATOM   174  C CD  . PRO A 1 21  ? -6.956  13.781  -22.291 1.00 95.01 21  A 1 
ATOM   175  N N   . LEU A 1 22  ? -4.642  11.182  -23.677 1.00 94.17 22  A 1 
ATOM   176  C CA  . LEU A 1 22  ? -3.931  10.244  -24.534 1.00 92.70 22  A 1 
ATOM   177  C C   . LEU A 1 22  ? -2.445  10.577  -24.597 1.00 92.08 22  A 1 
ATOM   178  O O   . LEU A 1 22  ? -1.644  9.807   -25.124 1.00 90.17 22  A 1 
ATOM   179  C CB  . LEU A 1 22  ? -4.522  10.253  -25.948 1.00 92.33 22  A 1 
ATOM   180  C CG  . LEU A 1 22  ? -5.970  9.767   -26.063 1.00 89.00 22  A 1 
ATOM   181  C CD1 . LEU A 1 22  ? -6.445  9.869   -27.510 1.00 84.43 22  A 1 
ATOM   182  C CD2 . LEU A 1 22  ? -6.078  8.331   -25.569 1.00 83.76 22  A 1 
ATOM   183  N N   . LYS A 1 23  ? -2.081  11.729  -24.043 1.00 92.48 23  A 1 
ATOM   184  C CA  . LYS A 1 23  ? -0.685  12.153  -23.995 1.00 92.21 23  A 1 
ATOM   185  C C   . LYS A 1 23  ? -0.240  12.276  -22.538 1.00 92.20 23  A 1 
ATOM   186  O O   . LYS A 1 23  ? 0.478   13.210  -22.164 1.00 90.79 23  A 1 
ATOM   187  C CB  . LYS A 1 23  ? -0.503  13.485  -24.733 1.00 92.30 23  A 1 
ATOM   188  C CG  . LYS A 1 23  ? -0.783  13.376  -26.224 1.00 91.58 23  A 1 
ATOM   189  C CD  . LYS A 1 23  ? -0.513  14.681  -26.950 1.00 86.40 23  A 1 
ATOM   190  C CE  . LYS A 1 23  ? -0.766  14.527  -28.450 1.00 81.58 23  A 1 
ATOM   191  N NZ  . LYS A 1 23  ? -0.509  15.786  -29.192 1.00 72.36 23  A 1 
ATOM   192  N N   . LEU A 1 24  ? -0.681  11.314  -21.722 1.00 92.34 24  A 1 
ATOM   193  C CA  . LEU A 1 24  ? -0.330  11.235  -20.310 1.00 91.82 24  A 1 
ATOM   194  C C   . LEU A 1 24  ? -0.749  12.451  -19.471 1.00 92.67 24  A 1 
ATOM   195  O O   . LEU A 1 24  ? -0.207  12.690  -18.403 1.00 91.27 24  A 1 
ATOM   196  C CB  . LEU A 1 24  ? 1.175   10.992  -20.143 1.00 89.64 24  A 1 
ATOM   197  C CG  . LEU A 1 24  ? 1.740   9.766   -20.866 1.00 86.22 24  A 1 
ATOM   198  C CD1 . LEU A 1 24  ? 3.246   9.685   -20.650 1.00 82.06 24  A 1 
ATOM   199  C CD2 . LEU A 1 24  ? 1.057   8.504   -20.362 1.00 81.16 24  A 1 
ATOM   200  N N   . CYS A 1 25  ? -1.717  13.219  -19.986 1.00 93.21 25  A 1 
ATOM   201  C CA  . CYS A 1 25  ? -2.197  14.405  -19.279 1.00 93.93 25  A 1 
ATOM   202  C C   . CYS A 1 25  ? -1.068  15.410  -19.023 1.00 94.11 25  A 1 
ATOM   203  O O   . CYS A 1 25  ? -1.053  16.085  -17.993 1.00 93.07 25  A 1 
ATOM   204  C CB  . CYS A 1 25  ? -2.843  14.010  -17.945 1.00 94.01 25  A 1 
ATOM   205  S SG  . CYS A 1 25  ? -4.289  12.941  -18.085 1.00 93.54 25  A 1 
ATOM   206  N N   . ARG A 1 26  ? -0.131  15.484  -19.970 1.00 93.96 26  A 1 
ATOM   207  C CA  . ARG A 1 26  ? 0.999   16.398  -19.814 1.00 93.04 26  A 1 
ATOM   208  C C   . ARG A 1 26  ? 1.075   17.472  -20.890 1.00 93.25 26  A 1 
ATOM   209  O O   . ARG A 1 26  ? 1.641   18.534  -20.673 1.00 91.18 26  A 1 
ATOM   210  C CB  . ARG A 1 26  ? 2.314   15.612  -19.806 1.00 91.31 26  A 1 
ATOM   211  C CG  . ARG A 1 26  ? 2.491   14.720  -18.600 1.00 89.06 26  A 1 
ATOM   212  C CD  . ARG A 1 26  ? 3.834   14.018  -18.642 1.00 85.87 26  A 1 
ATOM   213  N NE  . ARG A 1 26  ? 4.120   13.335  -17.391 1.00 82.61 26  A 1 
ATOM   214  C CZ  . ARG A 1 26  ? 5.256   12.698  -17.131 1.00 79.61 26  A 1 
ATOM   215  N NH1 . ARG A 1 26  ? 6.212   12.643  -18.039 1.00 75.62 26  A 1 
ATOM   216  N NH2 . ARG A 1 26  ? 5.434   12.114  -15.960 1.00 73.15 26  A 1 
ATOM   217  N N   . GLU A 1 27  ? 0.500   17.192  -22.055 1.00 93.74 27  A 1 
ATOM   218  C CA  . GLU A 1 27  ? 0.543   18.139  -23.156 1.00 93.88 27  A 1 
ATOM   219  C C   . GLU A 1 27  ? -0.711  18.072  -24.008 1.00 95.37 27  A 1 
ATOM   220  O O   . GLU A 1 27  ? -1.595  17.244  -23.762 1.00 94.55 27  A 1 
ATOM   221  C CB  . GLU A 1 27  ? 1.770   17.866  -24.033 1.00 90.74 27  A 1 
ATOM   222  C CG  . GLU A 1 27  ? 1.811   16.460  -24.612 1.00 82.78 27  A 1 
ATOM   223  C CD  . GLU A 1 27  ? 3.071   16.206  -25.427 1.00 81.07 27  A 1 
ATOM   224  O OE1 . GLU A 1 27  ? 3.289   16.934  -26.418 1.00 74.69 27  A 1 
ATOM   225  O OE2 . GLU A 1 27  ? 3.830   15.303  -25.062 1.00 74.60 27  A 1 
ATOM   226  N N   . GLY A 1 28  ? -0.795  18.946  -25.005 1.00 94.46 28  A 1 
ATOM   227  C CA  . GLY A 1 28  ? -1.948  18.976  -25.878 1.00 95.48 28  A 1 
ATOM   228  C C   . GLY A 1 28  ? -3.166  19.545  -25.172 1.00 96.78 28  A 1 
ATOM   229  O O   . GLY A 1 28  ? -3.067  20.084  -24.067 1.00 95.44 28  A 1 
ATOM   230  N N   . LYS A 1 29  ? -4.329  19.413  -25.820 1.00 96.65 29  A 1 
ATOM   231  C CA  . LYS A 1 29  ? -5.578  19.898  -25.257 1.00 97.13 29  A 1 
ATOM   232  C C   . LYS A 1 29  ? -6.582  18.760  -25.168 1.00 97.32 29  A 1 
ATOM   233  O O   . LYS A 1 29  ? -6.690  17.946  -26.083 1.00 95.12 29  A 1 
ATOM   234  C CB  . LYS A 1 29  ? -6.145  21.029  -26.108 1.00 96.04 29  A 1 
ATOM   235  C CG  . LYS A 1 29  ? -5.279  22.275  -26.151 1.00 85.35 29  A 1 
ATOM   236  C CD  . LYS A 1 29  ? -5.924  23.368  -26.985 1.00 79.16 29  A 1 
ATOM   237  C CE  . LYS A 1 29  ? -5.071  24.623  -27.005 1.00 69.18 29  A 1 
ATOM   238  N NZ  . LYS A 1 29  ? -5.690  25.709  -27.814 1.00 59.36 29  A 1 
ATOM   239  N N   . GLY A 1 30  ? -7.299  18.708  -24.055 1.00 97.07 30  A 1 
ATOM   240  C CA  . GLY A 1 30  ? -8.268  17.655  -23.859 1.00 96.95 30  A 1 
ATOM   241  C C   . GLY A 1 30  ? -9.079  17.866  -22.602 1.00 97.56 30  A 1 
ATOM   242  O O   . GLY A 1 30  ? -9.194  18.991  -22.113 1.00 96.10 30  A 1 
ATOM   243  N N   . ASN A 1 31  ? -9.626  16.785  -22.074 1.00 96.94 31  A 1 
ATOM   244  C CA  . ASN A 1 31  ? -10.468 16.874  -20.891 1.00 96.33 31  A 1 
ATOM   245  C C   . ASN A 1 31  ? -9.826  16.365  -19.599 1.00 96.93 31  A 1 
ATOM   246  O O   . ASN A 1 31  ? -10.530 15.913  -18.701 1.00 95.02 31  A 1 
ATOM   247  C CB  . ASN A 1 31  ? -11.780 16.130  -21.146 1.00 93.89 31  A 1 
ATOM   248  C CG  . ASN A 1 31  ? -12.581 16.745  -22.269 1.00 84.08 31  A 1 
ATOM   249  O OD1 . ASN A 1 31  ? -12.730 17.960  -22.353 1.00 71.20 31  A 1 
ATOM   250  N ND2 . ASN A 1 31  ? -13.096 15.902  -23.154 1.00 72.35 31  A 1 
ATOM   251  N N   . ALA A 1 32  ? -8.505  16.444  -19.503 1.00 96.00 32  A 1 
ATOM   252  C CA  . ALA A 1 32  ? -7.819  16.019  -18.285 1.00 96.12 32  A 1 
ATOM   253  C C   . ALA A 1 32  ? -8.404  16.869  -17.152 1.00 96.60 32  A 1 
ATOM   254  O O   . ALA A 1 32  ? -8.292  18.092  -17.155 1.00 95.84 32  A 1 
ATOM   255  C CB  . ALA A 1 32  ? -6.321  16.261  -18.413 1.00 95.67 32  A 1 
ATOM   256  N N   . GLY A 1 33  ? -9.044  16.207  -16.185 1.00 96.67 33  A 1 
ATOM   257  C CA  . GLY A 1 33  ? -9.701  16.901  -15.099 1.00 96.37 33  A 1 
ATOM   258  C C   . GLY A 1 33  ? -8.815  17.505  -14.026 1.00 96.90 33  A 1 
ATOM   259  O O   . GLY A 1 33  ? -7.623  17.212  -13.939 1.00 96.36 33  A 1 
ATOM   260  N N   . LYS A 1 34  ? -9.419  18.346  -13.202 1.00 96.95 34  A 1 
ATOM   261  C CA  . LYS A 1 34  ? -8.703  18.997  -12.115 1.00 97.06 34  A 1 
ATOM   262  C C   . LYS A 1 34  ? -8.075  18.011  -11.141 1.00 97.01 34  A 1 
ATOM   263  O O   . LYS A 1 34  ? -6.959  18.227  -10.670 1.00 96.09 34  A 1 
ATOM   264  C CB  . LYS A 1 34  ? -9.651  19.925  -11.348 1.00 96.64 34  A 1 
ATOM   265  C CG  . LYS A 1 34  ? -9.006  20.627  -10.164 1.00 92.03 34  A 1 
ATOM   266  C CD  . LYS A 1 34  ? -9.991  21.533  -9.444  1.00 87.95 34  A 1 
ATOM   267  C CE  . LYS A 1 34  ? -9.336  22.231  -8.268  1.00 80.75 34  A 1 
ATOM   268  N NZ  . LYS A 1 34  ? -10.291 23.126  -7.559  1.00 71.73 34  A 1 
ATOM   269  N N   . TYR A 1 35  ? -8.797  16.919  -10.862 1.00 96.94 35  A 1 
ATOM   270  C CA  . TYR A 1 35  ? -8.322  15.923  -9.910  1.00 96.61 35  A 1 
ATOM   271  C C   . TYR A 1 35  ? -7.817  14.627  -10.535 1.00 96.35 35  A 1 
ATOM   272  O O   . TYR A 1 35  ? -7.601  13.638  -9.834  1.00 94.07 35  A 1 
ATOM   273  C CB  . TYR A 1 35  ? -9.420  15.621  -8.896  1.00 96.28 35  A 1 
ATOM   274  C CG  . TYR A 1 35  ? -9.826  16.833  -8.090  1.00 96.46 35  A 1 
ATOM   275  C CD1 . TYR A 1 35  ? -8.966  17.372  -7.137  1.00 95.08 35  A 1 
ATOM   276  C CD2 . TYR A 1 35  ? -11.050 17.452  -8.300  1.00 95.33 35  A 1 
ATOM   277  C CE1 . TYR A 1 35  ? -9.317  18.505  -6.412  1.00 94.30 35  A 1 
ATOM   278  C CE2 . TYR A 1 35  ? -11.416 18.586  -7.579  1.00 94.40 35  A 1 
ATOM   279  C CZ  . TYR A 1 35  ? -10.539 19.109  -6.638  1.00 94.78 35  A 1 
ATOM   280  O OH  . TYR A 1 35  ? -10.884 20.230  -5.923  1.00 93.10 35  A 1 
ATOM   281  N N   . GLY A 1 36  ? -7.609  14.631  -11.843 1.00 96.14 36  A 1 
ATOM   282  C CA  . GLY A 1 36  ? -7.072  13.469  -12.504 1.00 95.94 36  A 1 
ATOM   283  C C   . GLY A 1 36  ? -7.861  12.950  -13.695 1.00 96.39 36  A 1 
ATOM   284  O O   . GLY A 1 36  ? -8.843  13.562  -14.122 1.00 95.31 36  A 1 
ATOM   285  N N   . ASP A 1 37  ? -7.413  11.811  -14.220 1.00 95.02 37  A 1 
ATOM   286  C CA  . ASP A 1 37  ? -8.045  11.163  -15.361 1.00 94.76 37  A 1 
ATOM   287  C C   . ASP A 1 37  ? -7.729  9.673   -15.264 1.00 94.30 37  A 1 
ATOM   288  O O   . ASP A 1 37  ? -6.646  9.301   -14.820 1.00 92.90 37  A 1 
ATOM   289  C CB  . ASP A 1 37  ? -7.501  11.721  -16.676 1.00 94.28 37  A 1 
ATOM   290  C CG  . ASP A 1 37  ? -8.245  11.186  -17.874 1.00 93.70 37  A 1 
ATOM   291  O OD1 . ASP A 1 37  ? -9.255  11.806  -18.266 1.00 90.67 37  A 1 
ATOM   292  O OD2 . ASP A 1 37  ? -7.844  10.135  -18.413 1.00 90.53 37  A 1 
ATOM   293  N N   . TYR A 1 38  ? -8.673  8.836   -15.690 1.00 93.87 38  A 1 
ATOM   294  C CA  . TYR A 1 38  ? -8.483  7.395   -15.604 1.00 92.83 38  A 1 
ATOM   295  C C   . TYR A 1 38  ? -7.353  6.837   -16.473 1.00 91.95 38  A 1 
ATOM   296  O O   . TYR A 1 38  ? -7.004  5.663   -16.345 1.00 88.72 38  A 1 
ATOM   297  C CB  . TYR A 1 38  ? -9.793  6.674   -15.943 1.00 91.89 38  A 1 
ATOM   298  C CG  . TYR A 1 38  ? -10.877 6.873   -14.898 1.00 91.57 38  A 1 
ATOM   299  C CD1 . TYR A 1 38  ? -10.682 6.441   -13.587 1.00 90.12 38  A 1 
ATOM   300  C CD2 . TYR A 1 38  ? -12.078 7.488   -15.226 1.00 90.39 38  A 1 
ATOM   301  C CE1 . TYR A 1 38  ? -11.670 6.628   -12.619 1.00 89.43 38  A 1 
ATOM   302  C CE2 . TYR A 1 38  ? -13.070 7.679   -14.267 1.00 89.17 38  A 1 
ATOM   303  C CZ  . TYR A 1 38  ? -12.859 7.249   -12.968 1.00 90.08 38  A 1 
ATOM   304  O OH  . TYR A 1 38  ? -13.837 7.429   -12.018 1.00 87.66 38  A 1 
ATOM   305  N N   . SER A 1 39  ? -6.804  7.658   -17.344 1.00 92.31 39  A 1 
ATOM   306  C CA  . SER A 1 39  ? -5.705  7.234   -18.198 1.00 91.87 39  A 1 
ATOM   307  C C   . SER A 1 39  ? -4.362  7.819   -17.754 1.00 92.26 39  A 1 
ATOM   308  O O   . SER A 1 39  ? -3.353  7.655   -18.436 1.00 89.42 39  A 1 
ATOM   309  C CB  . SER A 1 39  ? -5.965  7.645   -19.654 1.00 90.34 39  A 1 
ATOM   310  O OG  . SER A 1 39  ? -7.124  7.002   -20.164 1.00 83.69 39  A 1 
ATOM   311  N N   . CYS A 1 40  ? -4.362  8.495   -16.608 1.00 93.89 40  A 1 
ATOM   312  C CA  . CYS A 1 40  ? -3.159  9.145   -16.124 1.00 94.36 40  A 1 
ATOM   313  C C   . CYS A 1 40  ? -2.876  8.897   -14.644 1.00 94.55 40  A 1 
ATOM   314  O O   . CYS A 1 40  ? -3.766  8.522   -13.893 1.00 93.20 40  A 1 
ATOM   315  C CB  . CYS A 1 40  ? -3.270  10.655  -16.365 1.00 94.00 40  A 1 
ATOM   316  S SG  . CYS A 1 40  ? -3.539  11.119  -18.089 1.00 93.24 40  A 1 
ATOM   317  N N   . ASP A 1 41  ? -1.619  9.110   -14.240 1.00 94.72 41  A 1 
ATOM   318  C CA  . ASP A 1 41  ? -1.244  8.957   -12.845 1.00 94.94 41  A 1 
ATOM   319  C C   . ASP A 1 41  ? -1.769  10.146  -12.046 1.00 95.48 41  A 1 
ATOM   320  O O   . ASP A 1 41  ? -2.135  11.178  -12.607 1.00 94.21 41  A 1 
ATOM   321  C CB  . ASP A 1 41  ? 0.270   8.833   -12.701 1.00 93.92 41  A 1 
ATOM   322  C CG  . ASP A 1 41  ? 0.777   7.435   -13.022 1.00 93.03 41  A 1 
ATOM   323  O OD1 . ASP A 1 41  ? 0.063   6.464   -12.713 1.00 90.10 41  A 1 
ATOM   324  O OD2 . ASP A 1 41  ? 1.891   7.320   -13.557 1.00 89.68 41  A 1 
ATOM   325  N N   . ALA A 1 42  ? -1.800  9.995   -10.728 1.00 95.63 42  A 1 
ATOM   326  C CA  . ALA A 1 42  ? -2.318  11.017  -9.831  1.00 95.90 42  A 1 
ATOM   327  C C   . ALA A 1 42  ? -1.597  12.367  -9.927  1.00 95.99 42  A 1 
ATOM   328  O O   . ALA A 1 42  ? -0.401  12.420  -10.191 1.00 94.71 42  A 1 
ATOM   329  C CB  . ALA A 1 42  ? -2.272  10.511  -8.396  1.00 95.26 42  A 1 
ATOM   330  N N   . ASN A 1 43  ? -2.354  13.443  -9.716  1.00 95.80 43  A 1 
ATOM   331  C CA  . ASN A 1 43  ? -1.792  14.782  -9.756  1.00 95.69 43  A 1 
ATOM   332  C C   . ASN A 1 43  ? -1.748  15.415  -8.363  1.00 96.24 43  A 1 
ATOM   333  O O   . ASN A 1 43  ? -2.321  14.890  -7.413  1.00 95.37 43  A 1 
ATOM   334  C CB  . ASN A 1 43  ? -2.575  15.675  -10.731 1.00 93.82 43  A 1 
ATOM   335  C CG  . ASN A 1 43  ? -3.966  15.997  -10.244 1.00 94.69 43  A 1 
ATOM   336  O OD1 . ASN A 1 43  ? -4.529  15.317  -9.388  1.00 87.90 43  A 1 
ATOM   337  N ND2 . ASN A 1 43  ? -4.546  17.065  -10.796 1.00 89.50 43  A 1 
ATOM   338  N N   . MET A 1 44  ? -1.060  16.542  -8.258  1.00 96.92 44  A 1 
ATOM   339  C CA  . MET A 1 44  ? -0.912  17.209  -6.974  1.00 96.60 44  A 1 
ATOM   340  C C   . MET A 1 44  ? -2.231  17.727  -6.398  1.00 97.10 44  A 1 
ATOM   341  O O   . MET A 1 44  ? -2.431  17.705  -5.185  1.00 96.77 44  A 1 
ATOM   342  C CB  . MET A 1 44  ? 0.080   18.372  -7.086  1.00 95.48 44  A 1 
ATOM   343  C CG  . MET A 1 44  ? 0.438   19.012  -5.755  1.00 88.21 44  A 1 
ATOM   344  S SD  . MET A 1 44  ? 1.237   17.843  -4.607  1.00 83.11 44  A 1 
ATOM   345  C CE  . MET A 1 44  ? 2.921   17.844  -5.253  1.00 73.04 44  A 1 
ATOM   346  N N   . ALA A 1 45  ? -3.129  18.187  -7.254  1.00 96.92 45  A 1 
ATOM   347  C CA  . ALA A 1 45  ? -4.417  18.697  -6.785  1.00 97.24 45  A 1 
ATOM   348  C C   . ALA A 1 45  ? -5.172  17.597  -6.036  1.00 97.40 45  A 1 
ATOM   349  O O   . ALA A 1 45  ? -5.779  17.841  -4.994  1.00 96.68 45  A 1 
ATOM   350  C CB  . ALA A 1 45  ? -5.247  19.201  -7.966  1.00 97.03 45  A 1 
ATOM   351  N N   . LEU A 1 46  ? -5.124  16.378  -6.574  1.00 97.22 46  A 1 
ATOM   352  C CA  . LEU A 1 46  ? -5.781  15.247  -5.937  1.00 97.10 46  A 1 
ATOM   353  C C   . LEU A 1 46  ? -5.156  14.962  -4.580  1.00 97.34 46  A 1 
ATOM   354  O O   . LEU A 1 46  ? -5.866  14.738  -3.596  1.00 97.02 46  A 1 
ATOM   355  C CB  . LEU A 1 46  ? -5.677  14.000  -6.828  1.00 96.84 46  A 1 
ATOM   356  C CG  . LEU A 1 46  ? -6.212  12.693  -6.219  1.00 96.02 46  A 1 
ATOM   357  C CD1 . LEU A 1 46  ? -7.703  12.826  -5.933  1.00 94.58 46  A 1 
ATOM   358  C CD2 . LEU A 1 46  ? -5.948  11.542  -7.179  1.00 94.41 46  A 1 
ATOM   359  N N   . LEU A 1 47  ? -3.832  14.986  -4.524  1.00 97.40 47  A 1 
ATOM   360  C CA  . LEU A 1 47  ? -3.136  14.735  -3.270  1.00 97.30 47  A 1 
ATOM   361  C C   . LEU A 1 47  ? -3.413  15.809  -2.222  1.00 97.46 47  A 1 
ATOM   362  O O   . LEU A 1 47  ? -3.566  15.504  -1.046  1.00 96.92 47  A 1 
ATOM   363  C CB  . LEU A 1 47  ? -1.630  14.597  -3.504  1.00 96.44 47  A 1 
ATOM   364  C CG  . LEU A 1 47  ? -1.137  13.156  -3.619  1.00 90.83 47  A 1 
ATOM   365  C CD1 . LEU A 1 47  ? -1.885  12.432  -4.728  1.00 85.91 47  A 1 
ATOM   366  C CD2 . LEU A 1 47  ? 0.362   13.150  -3.899  1.00 85.97 47  A 1 
ATOM   367  N N   . ASP A 1 48  ? -3.491  17.067  -2.652  1.00 97.65 48  A 1 
ATOM   368  C CA  . ASP A 1 48  ? -3.787  18.151  -1.722  1.00 97.48 48  A 1 
ATOM   369  C C   . ASP A 1 48  ? -5.173  17.921  -1.120  1.00 97.53 48  A 1 
ATOM   370  O O   . ASP A 1 48  ? -5.379  18.091  0.081   1.00 97.10 48  A 1 
ATOM   371  C CB  . ASP A 1 48  ? -3.753  19.513  -2.426  1.00 96.99 48  A 1 
ATOM   372  C CG  . ASP A 1 48  ? -2.343  19.967  -2.755  1.00 90.87 48  A 1 
ATOM   373  O OD1 . ASP A 1 48  ? -1.376  19.457  -2.152  1.00 86.46 48  A 1 
ATOM   374  O OD2 . ASP A 1 48  ? -2.204  20.865  -3.617  1.00 85.28 48  A 1 
ATOM   375  N N   . SER A 1 49  ? -6.119  17.525  -1.966  1.00 97.35 49  A 1 
ATOM   376  C CA  . SER A 1 49  ? -7.483  17.259  -1.524  1.00 97.18 49  A 1 
ATOM   377  C C   . SER A 1 49  ? -7.495  16.053  -0.587  1.00 97.35 49  A 1 
ATOM   378  O O   . SER A 1 49  ? -8.199  16.044  0.424   1.00 96.78 49  A 1 
ATOM   379  C CB  . SER A 1 49  ? -8.387  16.986  -2.730  1.00 96.47 49  A 1 
ATOM   380  O OG  . SER A 1 49  ? -9.704  16.691  -2.323  1.00 84.33 49  A 1 
ATOM   381  N N   . LEU A 1 50  ? -6.704  15.032  -0.917  1.00 97.37 50  A 1 
ATOM   382  C CA  . LEU A 1 50  ? -6.624  13.822  -0.108  1.00 97.25 50  A 1 
ATOM   383  C C   . LEU A 1 50  ? -6.062  14.108  1.283   1.00 97.51 50  A 1 
ATOM   384  O O   . LEU A 1 50  ? -6.592  13.630  2.282   1.00 97.38 50  A 1 
ATOM   385  C CB  . LEU A 1 50  ? -5.751  12.780  -0.810  1.00 96.66 50  A 1 
ATOM   386  C CG  . LEU A 1 50  ? -5.557  11.446  -0.071  1.00 94.73 50  A 1 
ATOM   387  C CD1 . LEU A 1 50  ? -6.898  10.760  0.104   1.00 91.29 50  A 1 
ATOM   388  C CD2 . LEU A 1 50  ? -4.604  10.564  -0.863  1.00 90.62 50  A 1 
ATOM   389  N N   . VAL A 1 51  ? -4.993  14.889  1.339   1.00 97.69 51  A 1 
ATOM   390  C CA  . VAL A 1 51  ? -4.384  15.241  2.615   1.00 97.65 51  A 1 
ATOM   391  C C   . VAL A 1 51  ? -5.400  15.971  3.492   1.00 97.75 51  A 1 
ATOM   392  O O   . VAL A 1 51  ? -5.546  15.676  4.682   1.00 97.50 51  A 1 
ATOM   393  C CB  . VAL A 1 51  ? -3.136  16.137  2.417   1.00 97.44 51  A 1 
ATOM   394  C CG1 . VAL A 1 51  ? -2.654  16.691  3.752   1.00 96.18 51  A 1 
ATOM   395  C CG2 . VAL A 1 51  ? -2.026  15.337  1.753   1.00 96.38 51  A 1 
ATOM   396  N N   . LYS A 1 52  ? -6.110  16.934  2.896   1.00 97.87 52  A 1 
ATOM   397  C CA  . LYS A 1 52  ? -7.110  17.705  3.625   1.00 97.60 52  A 1 
ATOM   398  C C   . LYS A 1 52  ? -8.222  16.789  4.137   1.00 97.47 52  A 1 
ATOM   399  O O   . LYS A 1 52  ? -8.662  16.916  5.282   1.00 96.97 52  A 1 
ATOM   400  C CB  . LYS A 1 52  ? -7.702  18.788  2.714   1.00 97.30 52  A 1 
ATOM   401  C CG  . LYS A 1 52  ? -8.731  19.682  3.387   1.00 90.36 52  A 1 
ATOM   402  C CD  . LYS A 1 52  ? -9.217  20.763  2.443   1.00 86.43 52  A 1 
ATOM   403  C CE  . LYS A 1 52  ? -10.234 21.672  3.113   1.00 75.24 52  A 1 
ATOM   404  N NZ  . LYS A 1 52  ? -10.705 22.754  2.191   1.00 66.65 52  A 1 
ATOM   405  N N   . PHE A 1 53  ? -8.663  15.860  3.295   1.00 97.18 53  A 1 
ATOM   406  C CA  . PHE A 1 53  ? -9.710  14.919  3.668   1.00 96.80 53  A 1 
ATOM   407  C C   . PHE A 1 53  ? -9.286  14.033  4.840   1.00 97.09 53  A 1 
ATOM   408  O O   . PHE A 1 53  ? -10.038 13.848  5.795   1.00 96.81 53  A 1 
ATOM   409  C CB  . PHE A 1 53  ? -10.085 14.033  2.483   1.00 96.34 53  A 1 
ATOM   410  C CG  . PHE A 1 53  ? -11.095 12.967  2.821   1.00 95.99 53  A 1 
ATOM   411  C CD1 . PHE A 1 53  ? -12.446 13.278  2.893   1.00 94.90 53  A 1 
ATOM   412  C CD2 . PHE A 1 53  ? -10.687 11.675  3.114   1.00 94.89 53  A 1 
ATOM   413  C CE1 . PHE A 1 53  ? -13.380 12.309  3.250   1.00 93.63 53  A 1 
ATOM   414  C CE2 . PHE A 1 53  ? -11.612 10.698  3.478   1.00 93.58 53  A 1 
ATOM   415  C CZ  . PHE A 1 53  ? -12.960 11.016  3.547   1.00 93.65 53  A 1 
ATOM   416  N N   . ILE A 1 54  ? -8.088  13.466  4.749   1.00 97.12 54  A 1 
ATOM   417  C CA  . ILE A 1 54  ? -7.592  12.588  5.797   1.00 97.34 54  A 1 
ATOM   418  C C   . ILE A 1 54  ? -7.503  13.325  7.138   1.00 97.30 54  A 1 
ATOM   419  O O   . ILE A 1 54  ? -7.949  12.813  8.162   1.00 97.06 54  A 1 
ATOM   420  C CB  . ILE A 1 54  ? -6.210  12.001  5.422   1.00 97.62 54  A 1 
ATOM   421  C CG1 . ILE A 1 54  ? -6.365  11.031  4.248   1.00 97.22 54  A 1 
ATOM   422  C CG2 . ILE A 1 54  ? -5.590  11.281  6.627   1.00 97.25 54  A 1 
ATOM   423  C CD1 . ILE A 1 54  ? -5.055  10.492  3.699   1.00 96.50 54  A 1 
ATOM   424  N N   . LYS A 1 55  ? -6.929  14.521  7.118   1.00 97.42 55  A 1 
ATOM   425  C CA  . LYS A 1 55  ? -6.807  15.301  8.343   1.00 97.09 55  A 1 
ATOM   426  C C   . LYS A 1 55  ? -8.179  15.635  8.934   1.00 96.78 55  A 1 
ATOM   427  O O   . LYS A 1 55  ? -8.373  15.586  10.140  1.00 95.83 55  A 1 
ATOM   428  C CB  . LYS A 1 55  ? -6.037  16.592  8.075   1.00 96.58 55  A 1 
ATOM   429  C CG  . LYS A 1 55  ? -4.552  16.396  7.819   1.00 94.65 55  A 1 
ATOM   430  C CD  . LYS A 1 55  ? -3.846  17.732  7.671   1.00 92.28 55  A 1 
ATOM   431  C CE  . LYS A 1 55  ? -2.351  17.561  7.536   1.00 87.90 55  A 1 
ATOM   432  N NZ  . LYS A 1 55  ? -1.652  18.880  7.448   1.00 84.27 55  A 1 
ATOM   433  N N   . ARG A 1 56  ? -9.125  15.986  8.062   1.00 96.95 56  A 1 
ATOM   434  C CA  . ARG A 1 56  ? -10.468 16.353  8.494   1.00 96.47 56  A 1 
ATOM   435  C C   . ARG A 1 56  ? -11.220 15.167  9.091   1.00 96.32 56  A 1 
ATOM   436  O O   . ARG A 1 56  ? -12.118 15.346  9.919   1.00 95.04 56  A 1 
ATOM   437  C CB  . ARG A 1 56  ? -11.247 16.920  7.304   1.00 95.44 56  A 1 
ATOM   438  C CG  . ARG A 1 56  ? -12.618 17.497  7.639   1.00 84.44 56  A 1 
ATOM   439  C CD  . ARG A 1 56  ? -13.278 18.064  6.380   1.00 82.77 56  A 1 
ATOM   440  N NE  . ARG A 1 56  ? -14.605 18.612  6.625   1.00 74.23 56  A 1 
ATOM   441  C CZ  . ARG A 1 56  ? -14.834 19.782  7.212   1.00 68.73 56  A 1 
ATOM   442  N NH1 . ARG A 1 56  ? -13.825 20.549  7.608   1.00 61.77 56  A 1 
ATOM   443  N NH2 . ARG A 1 56  ? -16.077 20.191  7.406   1.00 61.10 56  A 1 
ATOM   444  N N   . ASN A 1 57  ? -10.843 13.951  8.695   1.00 96.10 57  A 1 
ATOM   445  C CA  . ASN A 1 57  ? -11.508 12.751  9.180   1.00 95.79 57  A 1 
ATOM   446  C C   . ASN A 1 57  ? -10.655 11.903  10.123  1.00 95.82 57  A 1 
ATOM   447  O O   . ASN A 1 57  ? -10.827 10.685  10.209  1.00 94.65 57  A 1 
ATOM   448  C CB  . ASN A 1 57  ? -11.978 11.915  7.984   1.00 95.36 57  A 1 
ATOM   449  C CG  . ASN A 1 57  ? -13.124 12.562  7.243   1.00 93.94 57  A 1 
ATOM   450  O OD1 . ASN A 1 57  ? -14.287 12.429  7.637   1.00 85.80 57  A 1 
ATOM   451  N ND2 . ASN A 1 57  ? -12.814 13.285  6.184   1.00 84.85 57  A 1 
ATOM   452  N N   . THR A 1 58  ? -9.748  12.553  10.825  1.00 96.29 58  A 1 
ATOM   453  C CA  . THR A 1 58  ? -8.886  11.871  11.780  1.00 96.25 58  A 1 
ATOM   454  C C   . THR A 1 58  ? -8.980  12.540  13.151  1.00 95.39 58  A 1 
ATOM   455  O O   . THR A 1 58  ? -8.795  13.744  13.264  1.00 93.11 58  A 1 
ATOM   456  C CB  . THR A 1 58  ? -7.419  11.918  11.321  1.00 96.04 58  A 1 
ATOM   457  O OG1 . THR A 1 58  ? -7.272  11.222  10.083  1.00 91.80 58  A 1 
ATOM   458  C CG2 . THR A 1 58  ? -6.508  11.279  12.363  1.00 92.91 58  A 1 
ATOM   459  N N   . ASP A 1 59  ? -9.278  11.734  14.180  1.00 93.77 59  A 1 
ATOM   460  C CA  . ASP A 1 59  ? -9.308  12.284  15.533  1.00 92.43 59  A 1 
ATOM   461  C C   . ASP A 1 59  ? -8.023  11.870  16.252  1.00 93.04 59  A 1 
ATOM   462  O O   . ASP A 1 59  ? -7.130  11.271  15.652  1.00 89.79 59  A 1 
ATOM   463  C CB  . ASP A 1 59  ? -10.550 11.831  16.311  1.00 88.24 59  A 1 
ATOM   464  C CG  . ASP A 1 59  ? -10.661 10.324  16.457  1.00 79.73 59  A 1 
ATOM   465  O OD1 . ASP A 1 59  ? -9.637  9.625   16.390  1.00 72.94 59  A 1 
ATOM   466  O OD2 . ASP A 1 59  ? -11.801 9.841   16.676  1.00 73.45 59  A 1 
ATOM   467  N N   . VAL A 1 60  ? -7.933  12.176  17.543  1.00 92.41 60  A 1 
ATOM   468  C CA  . VAL A 1 60  ? -6.737  11.894  18.320  1.00 91.82 60  A 1 
ATOM   469  C C   . VAL A 1 60  ? -6.308  10.422  18.305  1.00 92.44 60  A 1 
ATOM   470  O O   . VAL A 1 60  ? -5.125  10.120  18.387  1.00 90.03 60  A 1 
ATOM   471  C CB  . VAL A 1 60  ? -6.901  12.373  19.784  1.00 89.65 60  A 1 
ATOM   472  C CG1 . VAL A 1 60  ? -7.965  11.556  20.492  1.00 78.97 60  A 1 
ATOM   473  C CG2 . VAL A 1 60  ? -5.570  12.299  20.517  1.00 79.64 60  A 1 
ATOM   474  N N   . ASN A 1 61  ? -7.278  9.505   18.177  1.00 93.05 61  A 1 
ATOM   475  C CA  . ASN A 1 61  ? -6.959  8.084   18.157  1.00 93.68 61  A 1 
ATOM   476  C C   . ASN A 1 61  ? -6.910  7.496   16.746  1.00 95.19 61  A 1 
ATOM   477  O O   . ASN A 1 61  ? -6.942  6.275   16.573  1.00 92.37 61  A 1 
ATOM   478  C CB  . ASN A 1 61  ? -7.969  7.308   19.004  1.00 89.58 61  A 1 
ATOM   479  C CG  . ASN A 1 61  ? -7.874  7.651   20.474  1.00 82.01 61  A 1 
ATOM   480  O OD1 . ASN A 1 61  ? -6.787  7.711   21.041  1.00 70.74 61  A 1 
ATOM   481  N ND2 . ASN A 1 61  ? -9.021  7.886   21.100  1.00 71.05 61  A 1 
ATOM   482  N N   . GLY A 1 62  ? -6.829  8.367   15.739  1.00 94.63 62  A 1 
ATOM   483  C CA  . GLY A 1 62  ? -6.774  7.905   14.370  1.00 95.82 62  A 1 
ATOM   484  C C   . GLY A 1 62  ? -5.551  8.379   13.605  1.00 97.08 62  A 1 
ATOM   485  O O   . GLY A 1 62  ? -5.477  8.232   12.384  1.00 96.12 62  A 1 
ATOM   486  N N   . LYS A 1 63  ? -4.591  8.962   14.326  1.00 96.80 63  A 1 
ATOM   487  C CA  . LYS A 1 63  ? -3.367  9.457   13.696  1.00 97.12 63  A 1 
ATOM   488  C C   . LYS A 1 63  ? -2.366  8.330   13.465  1.00 97.50 63  A 1 
ATOM   489  O O   . LYS A 1 63  ? -1.260  8.324   14.006  1.00 96.98 63  A 1 
ATOM   490  C CB  . LYS A 1 63  ? -2.749  10.560  14.560  1.00 96.85 63  A 1 
ATOM   491  C CG  . LYS A 1 63  ? -3.612  11.792  14.668  1.00 95.62 63  A 1 
ATOM   492  C CD  . LYS A 1 63  ? -2.937  12.885  15.485  1.00 92.79 63  A 1 
ATOM   493  C CE  . LYS A 1 63  ? -3.808  14.128  15.547  1.00 87.99 63  A 1 
ATOM   494  N NZ  . LYS A 1 63  ? -3.157  15.224  16.330  1.00 79.84 63  A 1 
ATOM   495  N N   . VAL A 1 64  ? -2.786  7.369   12.647  1.00 98.09 64  A 1 
ATOM   496  C CA  . VAL A 1 64  ? -1.973  6.210   12.319  1.00 98.23 64  A 1 
ATOM   497  C C   . VAL A 1 64  ? -2.147  5.945   10.831  1.00 98.44 64  A 1 
ATOM   498  O O   . VAL A 1 64  ? -3.253  6.048   10.297  1.00 98.24 64  A 1 
ATOM   499  C CB  . VAL A 1 64  ? -2.432  4.960   13.099  1.00 97.89 64  A 1 
ATOM   500  C CG1 . VAL A 1 64  ? -1.496  3.796   12.828  1.00 96.58 64  A 1 
ATOM   501  C CG2 . VAL A 1 64  ? -2.473  5.263   14.593  1.00 96.74 64  A 1 
ATOM   502  N N   . MET A 1 65  ? -1.051  5.618   10.154  1.00 98.52 65  A 1 
ATOM   503  C CA  . MET A 1 65  ? -1.116  5.389   8.713   1.00 98.68 65  A 1 
ATOM   504  C C   . MET A 1 65  ? -0.072  4.418   8.201   1.00 98.71 65  A 1 
ATOM   505  O O   . MET A 1 65  ? 1.107   4.525   8.534   1.00 98.51 65  A 1 
ATOM   506  C CB  . MET A 1 65  ? -0.969  6.716   7.970   1.00 98.25 65  A 1 
ATOM   507  C CG  . MET A 1 65  ? -0.918  6.588   6.448   1.00 97.36 65  A 1 
ATOM   508  S SD  . MET A 1 65  ? -0.681  8.175   5.623   1.00 97.02 65  A 1 
ATOM   509  C CE  . MET A 1 65  ? -2.287  8.916   5.890   1.00 92.20 65  A 1 
ATOM   510  N N   . VAL A 1 66  ? -0.530  3.477   7.377   1.00 98.67 66  A 1 
ATOM   511  C CA  . VAL A 1 66  ? 0.379   2.566   6.705   1.00 98.62 66  A 1 
ATOM   512  C C   . VAL A 1 66  ? 0.524   3.142   5.301   1.00 98.51 66  A 1 
ATOM   513  O O   . VAL A 1 66  ? -0.463  3.320   4.590   1.00 98.16 66  A 1 
ATOM   514  C CB  . VAL A 1 66  ? -0.196  1.132   6.598   1.00 98.22 66  A 1 
ATOM   515  C CG1 . VAL A 1 66  ? 0.715   0.279   5.723   1.00 95.02 66  A 1 
ATOM   516  C CG2 . VAL A 1 66  ? -0.315  0.522   7.982   1.00 95.04 66  A 1 
ATOM   517  N N   . TYR A 1 67  ? 1.757   3.462   4.921   1.00 98.59 67  A 1 
ATOM   518  C CA  . TYR A 1 67  ? 2.038   3.979   3.591   1.00 98.47 67  A 1 
ATOM   519  C C   . TYR A 1 67  ? 2.583   2.800   2.791   1.00 98.39 67  A 1 
ATOM   520  O O   . TYR A 1 67  ? 3.724   2.381   2.981   1.00 97.69 67  A 1 
ATOM   521  C CB  . TYR A 1 67  ? 3.070   5.114   3.672   1.00 98.04 67  A 1 
ATOM   522  C CG  . TYR A 1 67  ? 3.605   5.536   2.321   1.00 97.61 67  A 1 
ATOM   523  C CD1 . TYR A 1 67  ? 2.774   6.146   1.386   1.00 96.12 67  A 1 
ATOM   524  C CD2 . TYR A 1 67  ? 4.922   5.284   1.982   1.00 96.14 67  A 1 
ATOM   525  C CE1 . TYR A 1 67  ? 3.253   6.491   0.134   1.00 94.62 67  A 1 
ATOM   526  C CE2 . TYR A 1 67  ? 5.410   5.630   0.728   1.00 94.48 67  A 1 
ATOM   527  C CZ  . TYR A 1 67  ? 4.583   6.231   -0.195  1.00 94.72 67  A 1 
ATOM   528  O OH  . TYR A 1 67  ? 5.059   6.556   -1.428  1.00 92.60 67  A 1 
ATOM   529  N N   . ASN A 1 68  ? 1.742   2.255   1.896   1.00 97.58 68  A 1 
ATOM   530  C CA  . ASN A 1 68  ? 2.063   1.038   1.160   1.00 97.45 68  A 1 
ATOM   531  C C   . ASN A 1 68  ? 2.939   1.126   -0.092  1.00 97.59 68  A 1 
ATOM   532  O O   . ASN A 1 68  ? 3.009   0.171   -0.862  1.00 94.25 68  A 1 
ATOM   533  C CB  . ASN A 1 68  ? 0.770   0.290   0.815   1.00 95.86 68  A 1 
ATOM   534  C CG  . ASN A 1 68  ? 0.342   -0.677  1.891   1.00 95.96 68  A 1 
ATOM   535  O OD1 . ASN A 1 68  ? -0.463  -0.342  2.765   1.00 87.21 68  A 1 
ATOM   536  N ND2 . ASN A 1 68  ? 0.866   -1.892  1.841   1.00 87.11 68  A 1 
ATOM   537  N N   . GLY A 1 69  ? 3.624   2.248   -0.287  1.00 97.19 69  A 1 
ATOM   538  C CA  . GLY A 1 69  ? 4.558   2.349   -1.389  1.00 97.20 69  A 1 
ATOM   539  C C   . GLY A 1 69  ? 4.044   2.748   -2.761  1.00 97.40 69  A 1 
ATOM   540  O O   . GLY A 1 69  ? 2.868   3.068   -2.933  1.00 95.93 69  A 1 
ATOM   541  N N   . ASP A 1 70  ? 4.961   2.713   -3.744  1.00 96.12 70  A 1 
ATOM   542  C CA  . ASP A 1 70  ? 4.716   3.077   -5.133  1.00 96.47 70  A 1 
ATOM   543  C C   . ASP A 1 70  ? 4.310   4.540   -5.344  1.00 96.41 70  A 1 
ATOM   544  O O   . ASP A 1 70  ? 3.203   4.843   -5.796  1.00 93.88 70  A 1 
ATOM   545  C CB  . ASP A 1 70  ? 3.715   2.125   -5.790  1.00 96.00 70  A 1 
ATOM   546  C CG  . ASP A 1 70  ? 4.430   1.030   -6.577  1.00 95.01 70  A 1 
ATOM   547  O OD1 . ASP A 1 70  ? 5.669   0.900   -6.453  1.00 92.11 70  A 1 
ATOM   548  O OD2 . ASP A 1 70  ? 3.756   0.310   -7.345  1.00 92.26 70  A 1 
ATOM   549  N N   . ILE A 1 71  ? 5.247   5.429   -5.056  1.00 95.45 71  A 1 
ATOM   550  C CA  . ILE A 1 71  ? 5.054   6.853   -5.274  1.00 94.91 71  A 1 
ATOM   551  C C   . ILE A 1 71  ? 5.436   7.227   -6.710  1.00 94.44 71  A 1 
ATOM   552  O O   . ILE A 1 71  ? 4.879   8.157   -7.288  1.00 92.96 71  A 1 
ATOM   553  C CB  . ILE A 1 71  ? 5.927   7.695   -4.303  1.00 93.55 71  A 1 
ATOM   554  C CG1 . ILE A 1 71  ? 5.741   9.193   -4.554  1.00 91.87 71  A 1 
ATOM   555  C CG2 . ILE A 1 71  ? 7.404   7.337   -4.469  1.00 91.89 71  A 1 
ATOM   556  C CD1 . ILE A 1 71  ? 4.339   9.702   -4.236  1.00 90.17 71  A 1 
ATOM   557  N N   . VAL A 1 72  ? 6.381   6.498   -7.288  1.00 92.90 72  A 1 
ATOM   558  C CA  . VAL A 1 72  ? 6.895   6.804   -8.619  1.00 91.76 72  A 1 
ATOM   559  C C   . VAL A 1 72  ? 5.867   6.675   -9.737  1.00 91.78 72  A 1 
ATOM   560  O O   . VAL A 1 72  ? 5.215   5.646   -9.892  1.00 90.23 72  A 1 
ATOM   561  C CB  . VAL A 1 72  ? 8.107   5.915   -8.963  1.00 89.39 72  A 1 
ATOM   562  C CG1 . VAL A 1 72  ? 8.689   6.316   -10.317 1.00 85.10 72  A 1 
ATOM   563  C CG2 . VAL A 1 72  ? 9.174   6.041   -7.888  1.00 86.33 72  A 1 
ATOM   564  N N   . SER A 1 73  ? 5.742   7.745   -10.532 1.00 92.27 73  A 1 
ATOM   565  C CA  . SER A 1 73  ? 4.846   7.757   -11.679 1.00 90.58 73  A 1 
ATOM   566  C C   . SER A 1 73  ? 5.387   6.779   -12.718 1.00 88.93 73  A 1 
ATOM   567  O O   . SER A 1 73  ? 6.598   6.653   -12.876 1.00 83.90 73  A 1 
ATOM   568  C CB  . SER A 1 73  ? 4.772   9.155   -12.289 1.00 87.79 73  A 1 
ATOM   569  O OG  . SER A 1 73  ? 4.078   9.141   -13.524 1.00 79.70 73  A 1 
ATOM   570  N N   . ARG A 1 74  ? 4.488   6.095   -13.416 1.00 85.64 74  A 1 
ATOM   571  C CA  . ARG A 1 74  ? 4.906   5.124   -14.422 1.00 80.43 74  A 1 
ATOM   572  C C   . ARG A 1 74  ? 5.162   5.707   -15.808 1.00 78.86 74  A 1 
ATOM   573  O O   . ARG A 1 74  ? 5.440   4.973   -16.753 1.00 71.36 74  A 1 
ATOM   574  C CB  . ARG A 1 74  ? 3.880   4.001   -14.497 1.00 75.23 74  A 1 
ATOM   575  C CG  . ARG A 1 74  ? 3.977   3.024   -13.335 1.00 68.56 74  A 1 
ATOM   576  C CD  . ARG A 1 74  ? 2.789   2.084   -13.290 1.00 65.39 74  A 1 
ATOM   577  N NE  . ARG A 1 74  ? 1.596   2.767   -12.851 1.00 63.83 74  A 1 
ATOM   578  C CZ  . ARG A 1 74  ? 0.400   2.191   -12.752 1.00 61.03 74  A 1 
ATOM   579  N NH1 . ARG A 1 74  ? 0.247   0.924   -13.102 1.00 56.32 74  A 1 
ATOM   580  N NH2 . ARG A 1 74  ? -0.634  2.887   -12.311 1.00 55.20 74  A 1 
ATOM   581  N N   . ALA A 1 75  ? 5.098   7.040   -15.929 1.00 75.47 75  A 1 
ATOM   582  C CA  . ALA A 1 75  ? 5.365   7.687   -17.206 1.00 71.89 75  A 1 
ATOM   583  C C   . ALA A 1 75  ? 6.797   7.341   -17.616 1.00 73.12 75  A 1 
ATOM   584  O O   . ALA A 1 75  ? 7.744   7.657   -16.892 1.00 67.87 75  A 1 
ATOM   585  C CB  . ALA A 1 75  ? 5.188   9.193   -17.078 1.00 65.56 75  A 1 
ATOM   586  N N   . ILE A 1 76  ? 6.953   6.699   -18.776 1.00 70.84 76  A 1 
ATOM   587  C CA  . ILE A 1 76  ? 8.246   6.221   -19.262 1.00 68.29 76  A 1 
ATOM   588  C C   . ILE A 1 76  ? 9.394   7.227   -19.467 1.00 70.38 76  A 1 
ATOM   589  O O   . ILE A 1 76  ? 10.500  6.997   -18.978 1.00 64.16 76  A 1 
ATOM   590  C CB  . ILE A 1 76  ? 8.058   5.428   -20.581 1.00 60.93 76  A 1 
ATOM   591  C CG1 . ILE A 1 76  ? 7.041   4.308   -20.371 1.00 54.54 76  A 1 
ATOM   592  C CG2 . ILE A 1 76  ? 9.382   4.853   -21.058 1.00 52.92 76  A 1 
ATOM   593  C CD1 . ILE A 1 76  ? 7.460   3.290   -19.340 1.00 49.26 76  A 1 
ATOM   594  N N   . PRO A 1 77  ? 9.163   8.321   -20.194 1.00 70.98 77  A 1 
ATOM   595  C CA  . PRO A 1 77  ? 10.220  9.299   -20.494 1.00 69.48 77  A 1 
ATOM   596  C C   . PRO A 1 77  ? 11.187  9.695   -19.387 1.00 73.19 77  A 1 
ATOM   597  O O   . PRO A 1 77  ? 12.399  9.682   -19.593 1.00 69.39 77  A 1 
ATOM   598  C CB  . PRO A 1 77  ? 9.446   10.499  -21.030 1.00 63.20 77  A 1 
ATOM   599  C CG  . PRO A 1 77  ? 8.282   9.869   -21.704 1.00 61.14 77  A 1 
ATOM   600  C CD  . PRO A 1 77  ? 7.862   8.789   -20.720 1.00 64.64 77  A 1 
ATOM   601  N N   . LYS A 1 78  ? 10.666  10.042  -18.211 1.00 75.44 78  A 1 
ATOM   602  C CA  . LYS A 1 78  ? 11.519  10.490  -17.121 1.00 76.51 78  A 1 
ATOM   603  C C   . LYS A 1 78  ? 11.920  9.433   -16.098 1.00 79.62 78  A 1 
ATOM   604  O O   . LYS A 1 78  ? 12.575  9.743   -15.108 1.00 77.17 78  A 1 
ATOM   605  C CB  . LYS A 1 78  ? 10.874  11.665  -16.389 1.00 72.72 78  A 1 
ATOM   606  C CG  . LYS A 1 78  ? 10.941  12.978  -17.130 1.00 66.02 78  A 1 
ATOM   607  C CD  . LYS A 1 78  ? 10.612  14.129  -16.200 1.00 62.16 78  A 1 
ATOM   608  C CE  . LYS A 1 78  ? 10.913  15.471  -16.838 1.00 55.84 78  A 1 
ATOM   609  N NZ  . LYS A 1 78  ? 10.739  16.595  -15.867 1.00 48.49 78  A 1 
ATOM   610  N N   . TYR A 1 79  ? 11.541  8.190   -16.343 1.00 82.33 79  A 1 
ATOM   611  C CA  . TYR A 1 79  ? 11.864  7.133   -15.389 1.00 83.48 79  A 1 
ATOM   612  C C   . TYR A 1 79  ? 13.361  6.815   -15.396 1.00 85.57 79  A 1 
ATOM   613  O O   . TYR A 1 79  ? 13.865  6.163   -16.306 1.00 83.76 79  A 1 
ATOM   614  C CB  . TYR A 1 79  ? 11.059  5.876   -15.695 1.00 80.36 79  A 1 
ATOM   615  C CG  . TYR A 1 79  ? 11.175  4.818   -14.616 1.00 77.46 79  A 1 
ATOM   616  C CD1 . TYR A 1 79  ? 10.560  4.996   -13.379 1.00 72.12 79  A 1 
ATOM   617  C CD2 . TYR A 1 79  ? 11.908  3.660   -14.825 1.00 73.20 79  A 1 
ATOM   618  C CE1 . TYR A 1 79  ? 10.684  4.050   -12.372 1.00 67.55 79  A 1 
ATOM   619  C CE2 . TYR A 1 79  ? 12.041  2.709   -13.828 1.00 67.74 79  A 1 
ATOM   620  C CZ  . TYR A 1 79  ? 11.427  2.905   -12.599 1.00 67.41 79  A 1 
ATOM   621  O OH  . TYR A 1 79  ? 11.549  1.969   -11.600 1.00 61.58 79  A 1 
ATOM   622  N N   . ASN A 1 80  ? 14.052  7.272   -14.368 1.00 88.06 80  A 1 
ATOM   623  C CA  . ASN A 1 80  ? 15.477  7.019   -14.218 1.00 88.88 80  A 1 
ATOM   624  C C   . ASN A 1 80  ? 15.862  7.135   -12.745 1.00 90.26 80  A 1 
ATOM   625  O O   . ASN A 1 80  ? 15.000  7.407   -11.897 1.00 90.27 80  A 1 
ATOM   626  C CB  . ASN A 1 80  ? 16.301  7.996   -15.080 1.00 86.82 80  A 1 
ATOM   627  C CG  . ASN A 1 80  ? 15.976  9.448   -14.795 1.00 86.24 80  A 1 
ATOM   628  O OD1 . ASN A 1 80  ? 15.888  9.872   -13.646 1.00 81.78 80  A 1 
ATOM   629  N ND2 . ASN A 1 80  ? 15.808  10.227  -15.851 1.00 81.48 80  A 1 
ATOM   630  N N   . LEU A 1 81  ? 17.124  6.921   -12.440 1.00 89.60 81  A 1 
ATOM   631  C CA  . LEU A 1 81  ? 17.612  6.957   -11.063 1.00 90.57 81  A 1 
ATOM   632  C C   . LEU A 1 81  ? 17.263  8.238   -10.308 1.00 91.70 81  A 1 
ATOM   633  O O   . LEU A 1 81  ? 16.704  8.176   -9.206  1.00 91.71 81  A 1 
ATOM   634  C CB  . LEU A 1 81  ? 19.127  6.734   -11.041 1.00 88.92 81  A 1 
ATOM   635  C CG  . LEU A 1 81  ? 19.792  6.730   -9.663  1.00 85.45 81  A 1 
ATOM   636  C CD1 . LEU A 1 81  ? 19.197  5.611   -8.819  1.00 80.25 81  A 1 
ATOM   637  C CD2 . LEU A 1 81  ? 21.289  6.530   -9.821  1.00 80.36 81  A 1 
ATOM   638  N N   . ASP A 1 82  ? 17.591  9.386   -10.883 1.00 92.13 82  A 1 
ATOM   639  C CA  . ASP A 1 82  ? 17.324  10.653  -10.206 1.00 92.73 82  A 1 
ATOM   640  C C   . ASP A 1 82  ? 15.832  10.901  -10.011 1.00 93.74 82  A 1 
ATOM   641  O O   . ASP A 1 82  ? 15.415  11.441  -8.987  1.00 93.27 82  A 1 
ATOM   642  C CB  . ASP A 1 82  ? 17.936  11.818  -10.990 1.00 91.78 82  A 1 
ATOM   643  C CG  . ASP A 1 82  ? 19.456  11.813  -10.952 1.00 83.44 82  A 1 
ATOM   644  O OD1 . ASP A 1 82  ? 20.035  11.295  -9.974  1.00 77.32 82  A 1 
ATOM   645  O OD2 . ASP A 1 82  ? 20.076  12.339  -11.899 1.00 75.92 82  A 1 
ATOM   646  N N   . TYR A 1 83  ? 15.034  10.488  -10.983 1.00 93.01 83  A 1 
ATOM   647  C CA  . TYR A 1 83  ? 13.589  10.658  -10.912 1.00 93.11 83  A 1 
ATOM   648  C C   . TYR A 1 83  ? 13.021  9.846   -9.747  1.00 93.97 83  A 1 
ATOM   649  O O   . TYR A 1 83  ? 12.166  10.319  -8.998  1.00 93.55 83  A 1 
ATOM   650  C CB  . TYR A 1 83  ? 12.940  10.223  -12.223 1.00 91.97 83  A 1 
ATOM   651  C CG  . TYR A 1 83  ? 11.455  10.474  -12.296 1.00 89.72 83  A 1 
ATOM   652  C CD1 . TYR A 1 83  ? 10.949  11.750  -12.562 1.00 86.50 83  A 1 
ATOM   653  C CD2 . TYR A 1 83  ? 10.538  9.444   -12.107 1.00 85.91 83  A 1 
ATOM   654  C CE1 . TYR A 1 83  ? 9.584   11.991  -12.632 1.00 83.74 83  A 1 
ATOM   655  C CE2 . TYR A 1 83  ? 9.171   9.673   -12.172 1.00 83.59 83  A 1 
ATOM   656  C CZ  . TYR A 1 83  ? 8.696   10.942  -12.441 1.00 83.76 83  A 1 
ATOM   657  O OH  . TYR A 1 83  ? 7.343   11.167  -12.511 1.00 80.31 83  A 1 
ATOM   658  N N   . VAL A 1 84  ? 13.502  8.611   -9.612  1.00 94.39 84  A 1 
ATOM   659  C CA  . VAL A 1 84  ? 13.051  7.741   -8.535  1.00 94.85 84  A 1 
ATOM   660  C C   . VAL A 1 84  ? 13.437  8.315   -7.172  1.00 95.66 84  A 1 
ATOM   661  O O   . VAL A 1 84  ? 12.625  8.348   -6.244  1.00 95.67 84  A 1 
ATOM   662  C CB  . VAL A 1 84  ? 13.631  6.316   -8.677  1.00 94.36 84  A 1 
ATOM   663  C CG1 . VAL A 1 84  ? 13.338  5.481   -7.436  1.00 92.54 84  A 1 
ATOM   664  C CG2 . VAL A 1 84  ? 13.036  5.642   -9.908  1.00 92.81 84  A 1 
ATOM   665  N N   . LYS A 1 85  ? 14.680  8.781   -7.058  1.00 95.57 85  A 1 
ATOM   666  C CA  . LYS A 1 85  ? 15.146  9.358   -5.800  1.00 95.94 85  A 1 
ATOM   667  C C   . LYS A 1 85  ? 14.307  10.577  -5.415  1.00 96.38 85  A 1 
ATOM   668  O O   . LYS A 1 85  ? 13.893  10.713  -4.269  1.00 96.39 85  A 1 
ATOM   669  C CB  . LYS A 1 85  ? 16.620  9.760   -5.898  1.00 95.94 85  A 1 
ATOM   670  C CG  . LYS A 1 85  ? 17.589  8.588   -5.895  1.00 94.50 85  A 1 
ATOM   671  C CD  . LYS A 1 85  ? 19.030  9.071   -5.869  1.00 92.16 85  A 1 
ATOM   672  C CE  . LYS A 1 85  ? 20.016  7.921   -5.754  1.00 87.30 85  A 1 
ATOM   673  N NZ  . LYS A 1 85  ? 21.421  8.396   -5.716  1.00 80.61 85  A 1 
ATOM   674  N N   . GLN A 1 86  ? 14.066  11.464  -6.381  1.00 96.32 86  A 1 
ATOM   675  C CA  . GLN A 1 86  ? 13.298  12.672  -6.112  1.00 96.18 86  A 1 
ATOM   676  C C   . GLN A 1 86  ? 11.862  12.327  -5.729  1.00 96.56 86  A 1 
ATOM   677  O O   . GLN A 1 86  ? 11.245  13.009  -4.907  1.00 96.20 86  A 1 
ATOM   678  C CB  . GLN A 1 86  ? 13.302  13.602  -7.321  1.00 95.22 86  A 1 
ATOM   679  C CG  . GLN A 1 86  ? 12.676  14.971  -7.047  1.00 85.77 86  A 1 
ATOM   680  C CD  . GLN A 1 86  ? 13.370  15.703  -5.919  1.00 78.92 86  A 1 
ATOM   681  O OE1 . GLN A 1 86  ? 14.586  15.885  -5.935  1.00 71.49 86  A 1 
ATOM   682  N NE2 . GLN A 1 86  ? 12.597  16.125  -4.928  1.00 66.91 86  A 1 
ATOM   683  N N   . SER A 1 87  ? 11.318  11.267  -6.324  1.00 96.17 87  A 1 
ATOM   684  C CA  . SER A 1 87  ? 9.956   10.839  -6.015  1.00 96.21 87  A 1 
ATOM   685  C C   . SER A 1 87  ? 9.854   10.411  -4.554  1.00 96.82 87  A 1 
ATOM   686  O O   . SER A 1 87  ? 8.873   10.706  -3.875  1.00 96.65 87  A 1 
ATOM   687  C CB  . SER A 1 87  ? 9.530   9.676   -6.914  1.00 95.78 87  A 1 
ATOM   688  O OG  . SER A 1 87  ? 9.390   10.103  -8.261  1.00 89.99 87  A 1 
ATOM   689  N N   . ILE A 1 88  ? 10.889  9.724   -4.060  1.00 96.93 88  A 1 
ATOM   690  C CA  . ILE A 1 88  ? 10.901  9.271   -2.676  1.00 97.29 88  A 1 
ATOM   691  C C   . ILE A 1 88  ? 11.054  10.466  -1.737  1.00 97.50 88  A 1 
ATOM   692  O O   . ILE A 1 88  ? 10.435  10.509  -0.678  1.00 97.22 88  A 1 
ATOM   693  C CB  . ILE A 1 88  ? 12.029  8.242   -2.448  1.00 96.91 88  A 1 
ATOM   694  C CG1 . ILE A 1 88  ? 11.722  6.983   -3.269  1.00 94.89 88  A 1 
ATOM   695  C CG2 . ILE A 1 88  ? 12.155  7.894   -0.967  1.00 95.79 88  A 1 
ATOM   696  C CD1 . ILE A 1 88  ? 12.828  5.951   -3.281  1.00 87.73 88  A 1 
ATOM   697  N N   . VAL A 1 89  ? 11.864  11.432  -2.134  1.00 97.72 89  A 1 
ATOM   698  C CA  . VAL A 1 89  ? 12.026  12.650  -1.343  1.00 97.77 89  A 1 
ATOM   699  C C   . VAL A 1 89  ? 10.661  13.326  -1.226  1.00 97.70 89  A 1 
ATOM   700  O O   . VAL A 1 89  ? 10.259  13.769  -0.146  1.00 97.34 89  A 1 
ATOM   701  C CB  . VAL A 1 89  ? 13.020  13.626  -2.013  1.00 97.64 89  A 1 
ATOM   702  C CG1 . VAL A 1 89  ? 12.980  14.986  -1.319  1.00 96.13 89  A 1 
ATOM   703  C CG2 . VAL A 1 89  ? 14.431  13.053  -1.949  1.00 96.21 89  A 1 
ATOM   704  N N   . ASN A 1 90  ? 9.934   13.401  -2.376  1.00 96.83 90  A 1 
ATOM   705  C CA  . ASN A 1 90  ? 8.661   13.987  -2.408  1.00 96.48 90  A 1 
ATOM   706  C C   . ASN A 1 90  ? 7.616   13.231  -1.643  1.00 96.84 90  A 1 
ATOM   707  O O   . ASN A 1 90  ? 6.736   13.785  -1.069  1.00 95.81 90  A 1 
ATOM   708  C CB  . ASN A 1 90  ? 8.245   14.245  -3.847  1.00 95.30 90  A 1 
ATOM   709  C CG  . ASN A 1 90  ? 8.983   15.299  -4.465  1.00 93.29 90  A 1 
ATOM   710  O OD1 . ASN A 1 90  ? 9.880   15.943  -3.839  1.00 90.30 90  A 1 
ATOM   711  N ND2 . ASN A 1 90  ? 8.913   15.765  -5.461  1.00 89.65 90  A 1 
ATOM   712  N N   . ALA A 1 91  ? 7.717   11.909  -1.600  1.00 96.83 91  A 1 
ATOM   713  C CA  . ALA A 1 91  ? 6.778   11.079  -0.857  1.00 96.97 91  A 1 
ATOM   714  C C   . ALA A 1 91  ? 6.935   11.395  0.628   1.00 97.56 91  A 1 
ATOM   715  O O   . ALA A 1 91  ? 5.953   11.505  1.364   1.00 97.27 91  A 1 
ATOM   716  C CB  . ALA A 1 91  ? 7.062   9.600   -1.102  1.00 96.51 91  A 1 
ATOM   717  N N   . THR A 1 92  ? 8.183   11.566  1.069   1.00 97.53 92  A 1 
ATOM   718  C CA  . THR A 1 92  ? 8.465   11.889  2.458   1.00 97.68 92  A 1 
ATOM   719  C C   . THR A 1 92  ? 7.870   13.249  2.817   1.00 97.72 92  A 1 
ATOM   720  O O   . THR A 1 92  ? 7.300   13.426  3.889   1.00 97.48 92  A 1 
ATOM   721  C CB  . THR A 1 92  ? 9.984   11.898  2.721   1.00 97.12 92  A 1 
ATOM   722  O OG1 . THR A 1 92  ? 10.504  10.583  2.499   1.00 92.04 92  A 1 
ATOM   723  C CG2 . THR A 1 92  ? 10.287  12.309  4.154   1.00 91.79 92  A 1 
ATOM   724  N N   . ALA A 1 93  ? 8.012   14.223  1.909   1.00 97.96 93  A 1 
ATOM   725  C CA  . ALA A 1 93  ? 7.468   15.559  2.136   1.00 97.76 93  A 1 
ATOM   726  C C   . ALA A 1 93  ? 5.949   15.480  2.286   1.00 97.81 93  A 1 
ATOM   727  O O   . ALA A 1 93  ? 5.366   16.172  3.120   1.00 97.22 93  A 1 
ATOM   728  C CB  . ALA A 1 93  ? 7.839   16.480  0.977   1.00 97.31 93  A 1 
ATOM   729  N N   . LEU A 1 94  ? 5.318   14.625  1.488   1.00 97.72 94  A 1 
ATOM   730  C CA  . LEU A 1 94  ? 3.874   14.440  1.557   1.00 97.64 94  A 1 
ATOM   731  C C   . LEU A 1 94  ? 3.483   13.849  2.912   1.00 98.01 94  A 1 
ATOM   732  O O   . LEU A 1 94  ? 2.570   14.344  3.571   1.00 97.77 94  A 1 
ATOM   733  C CB  . LEU A 1 94  ? 3.410   13.497  0.440   1.00 97.15 94  A 1 
ATOM   734  C CG  . LEU A 1 94  ? 1.930   13.087  0.482   1.00 95.13 94  A 1 
ATOM   735  C CD1 . LEU A 1 94  ? 1.065   14.285  0.133   1.00 92.14 94  A 1 
ATOM   736  C CD2 . LEU A 1 94  ? 1.686   11.949  -0.498  1.00 91.52 94  A 1 
ATOM   737  N N   . LEU A 1 95  ? 4.189   12.806  3.331   1.00 97.98 95  A 1 
ATOM   738  C CA  . LEU A 1 95  ? 3.888   12.146  4.597   1.00 98.08 95  A 1 
ATOM   739  C C   . LEU A 1 95  ? 4.117   13.059  5.796   1.00 98.10 95  A 1 
ATOM   740  O O   . LEU A 1 95  ? 3.424   12.944  6.810   1.00 97.91 95  A 1 
ATOM   741  C CB  . LEU A 1 95  ? 4.716   10.868  4.730   1.00 98.06 95  A 1 
ATOM   742  C CG  . LEU A 1 95  ? 4.407   9.789   3.687   1.00 97.68 95  A 1 
ATOM   743  C CD1 . LEU A 1 95  ? 5.357   8.611   3.847   1.00 97.00 95  A 1 
ATOM   744  C CD2 . LEU A 1 95  ? 2.961   9.327   3.836   1.00 96.69 95  A 1 
ATOM   745  N N   . LYS A 1 96  ? 5.077   13.969  5.683   1.00 98.30 96  A 1 
ATOM   746  C CA  . LYS A 1 96  ? 5.358   14.896  6.770   1.00 98.15 96  A 1 
ATOM   747  C C   . LYS A 1 96  ? 4.187   15.844  7.033   1.00 98.07 96  A 1 
ATOM   748  O O   . LYS A 1 96  ? 4.113   16.457  8.094   1.00 97.48 96  A 1 
ATOM   749  C CB  . LYS A 1 96  ? 6.618   15.706  6.479   1.00 97.97 96  A 1 
ATOM   750  C CG  . LYS A 1 96  ? 7.915   14.929  6.667   1.00 94.99 96  A 1 
ATOM   751  C CD  . LYS A 1 96  ? 9.125   15.806  6.394   1.00 90.35 96  A 1 
ATOM   752  C CE  . LYS A 1 96  ? 10.423  15.065  6.649   1.00 83.24 96  A 1 
ATOM   753  N NZ  . LYS A 1 96  ? 11.610  15.906  6.344   1.00 74.55 96  A 1 
ATOM   754  N N   . LYS A 1 97  ? 3.272   15.957  6.076   1.00 98.11 97  A 1 
ATOM   755  C CA  . LYS A 1 97  ? 2.114   16.824  6.239   1.00 97.83 97  A 1 
ATOM   756  C C   . LYS A 1 97  ? 1.152   16.248  7.281   1.00 97.83 97  A 1 
ATOM   757  O O   . LYS A 1 97  ? 0.312   16.971  7.821   1.00 96.95 97  A 1 
ATOM   758  C CB  . LYS A 1 97  ? 1.392   17.014  4.905   1.00 97.72 97  A 1 
ATOM   759  C CG  . LYS A 1 97  ? 2.209   17.791  3.887   1.00 96.58 97  A 1 
ATOM   760  C CD  . LYS A 1 97  ? 1.427   18.041  2.606   1.00 93.17 97  A 1 
ATOM   761  C CE  . LYS A 1 97  ? 2.239   18.870  1.628   1.00 89.51 97  A 1 
ATOM   762  N NZ  . LYS A 1 97  ? 1.475   19.166  0.373   1.00 80.75 97  A 1 
ATOM   763  N N   . PHE A 1 98  ? 1.277   14.960  7.565   1.00 98.18 98  A 1 
ATOM   764  C CA  . PHE A 1 98  ? 0.444   14.316  8.568   1.00 97.82 98  A 1 
ATOM   765  C C   . PHE A 1 98  ? 1.184   14.393  9.908   1.00 97.47 98  A 1 
ATOM   766  O O   . PHE A 1 98  ? 1.731   13.403  10.398  1.00 96.09 98  A 1 
ATOM   767  C CB  . PHE A 1 98  ? 0.176   12.862  8.172   1.00 97.84 98  A 1 
ATOM   768  C CG  . PHE A 1 98  ? -0.578  12.727  6.875   1.00 98.09 98  A 1 
ATOM   769  C CD1 . PHE A 1 98  ? -1.911  13.114  6.787   1.00 97.53 98  A 1 
ATOM   770  C CD2 . PHE A 1 98  ? 0.057   12.259  5.734   1.00 97.59 98  A 1 
ATOM   771  C CE1 . PHE A 1 98  ? -2.598  13.032  5.584   1.00 97.11 98  A 1 
ATOM   772  C CE2 . PHE A 1 98  ? -0.632  12.171  4.520   1.00 97.16 98  A 1 
ATOM   773  C CZ  . PHE A 1 98  ? -1.961  12.555  4.447   1.00 97.41 98  A 1 
ATOM   774  N N   . GLU A 1 99  ? 1.212   15.593  10.470  1.00 96.23 99  A 1 
ATOM   775  C CA  . GLU A 1 99  ? 1.911   15.853  11.715  1.00 94.85 99  A 1 
ATOM   776  C C   . GLU A 1 99  ? 1.404   15.010  12.880  1.00 93.90 99  A 1 
ATOM   777  O O   . GLU A 1 99  ? 0.202   14.841  13.061  1.00 88.87 99  A 1 
ATOM   778  C CB  . GLU A 1 99  ? 1.812   17.338  12.068  1.00 92.38 99  A 1 
ATOM   779  C CG  . GLU A 1 99  ? 2.346   18.255  10.966  1.00 81.93 99  A 1 
ATOM   780  C CD  . GLU A 1 99  ? 2.264   19.724  11.346  1.00 77.19 99  A 1 
ATOM   781  O OE1 . GLU A 1 99  ? 1.458   20.073  12.226  1.00 70.32 99  A 1 
ATOM   782  O OE2 . GLU A 1 99  ? 3.009   20.530  10.741  1.00 70.25 99  A 1 
ATOM   783  N N   . ASP A 1 100 ? 2.348   14.479  13.650  1.00 95.33 100 A 1 
ATOM   784  C CA  . ASP A 1 100 ? 2.056   13.660  14.819  1.00 95.48 100 A 1 
ATOM   785  C C   . ASP A 1 100 ? 1.442   12.293  14.513  1.00 96.55 100 A 1 
ATOM   786  O O   . ASP A 1 100 ? 1.010   11.587  15.421  1.00 94.79 100 A 1 
ATOM   787  C CB  . ASP A 1 100 ? 1.156   14.419  15.801  1.00 92.91 100 A 1 
ATOM   788  C CG  . ASP A 1 100 ? 1.793   15.709  16.283  1.00 85.28 100 A 1 
ATOM   789  O OD1 . ASP A 1 100 ? 2.999   15.700  16.596  1.00 78.48 100 A 1 
ATOM   790  O OD2 . ASP A 1 100 ? 1.084   16.731  16.348  1.00 78.09 100 A 1 
ATOM   791  N N   . PHE A 1 101 ? 1.411   11.911  13.245  1.00 97.49 101 A 1 
ATOM   792  C CA  . PHE A 1 101 ? 0.901   10.594  12.860  1.00 97.87 101 A 1 
ATOM   793  C C   . PHE A 1 101 ? 1.978   9.540   13.099  1.00 97.98 101 A 1 
ATOM   794  O O   . PHE A 1 101 ? 3.169   9.814   12.959  1.00 97.18 101 A 1 
ATOM   795  C CB  . PHE A 1 101 ? 0.544   10.550  11.370  1.00 97.75 101 A 1 
ATOM   796  C CG  . PHE A 1 101 ? -0.879  10.922  11.046  1.00 97.85 101 A 1 
ATOM   797  C CD1 . PHE A 1 101 ? -1.407  12.150  11.432  1.00 96.81 101 A 1 
ATOM   798  C CD2 . PHE A 1 101 ? -1.671  10.053  10.298  1.00 96.74 101 A 1 
ATOM   799  C CE1 . PHE A 1 101 ? -2.705  12.500  11.093  1.00 96.11 101 A 1 
ATOM   800  C CE2 . PHE A 1 101 ? -2.969  10.404  9.954   1.00 96.29 101 A 1 
ATOM   801  C CZ  . PHE A 1 101 ? -3.496  11.629  10.342  1.00 97.19 101 A 1 
ATOM   802  N N   . PHE A 1 102 ? 1.548   8.327   13.443  1.00 98.10 102 A 1 
ATOM   803  C CA  . PHE A 1 102 ? 2.456   7.196   13.541  1.00 98.33 102 A 1 
ATOM   804  C C   . PHE A 1 102 ? 2.396   6.627   12.130  1.00 98.56 102 A 1 
ATOM   805  O O   . PHE A 1 102 ? 1.400   6.026   11.731  1.00 98.37 102 A 1 
ATOM   806  C CB  . PHE A 1 102 ? 1.947   6.163   14.552  1.00 98.15 102 A 1 
ATOM   807  C CG  . PHE A 1 102 ? 2.809   4.920   14.629  1.00 98.19 102 A 1 
ATOM   808  C CD1 . PHE A 1 102 ? 4.097   4.994   15.136  1.00 97.74 102 A 1 
ATOM   809  C CD2 . PHE A 1 102 ? 2.320   3.695   14.190  1.00 97.73 102 A 1 
ATOM   810  C CE1 . PHE A 1 102 ? 4.895   3.857   15.202  1.00 97.29 102 A 1 
ATOM   811  C CE2 . PHE A 1 102 ? 3.112   2.554   14.261  1.00 97.35 102 A 1 
ATOM   812  C CZ  . PHE A 1 102 ? 4.396   2.635   14.769  1.00 97.61 102 A 1 
ATOM   813  N N   . ILE A 1 103 ? 3.451   6.855   11.352  1.00 98.56 103 A 1 
ATOM   814  C CA  . ILE A 1 103 ? 3.487   6.430   9.957   1.00 98.64 103 A 1 
ATOM   815  C C   . ILE A 1 103 ? 4.391   5.223   9.735   1.00 98.71 103 A 1 
ATOM   816  O O   . ILE A 1 103 ? 5.509   5.165   10.243  1.00 98.48 103 A 1 
ATOM   817  C CB  . ILE A 1 103 ? 3.932   7.600   9.058   1.00 98.22 103 A 1 
ATOM   818  C CG1 . ILE A 1 103 ? 2.896   8.726   9.154   1.00 96.00 103 A 1 
ATOM   819  C CG2 . ILE A 1 103 ? 4.102   7.152   7.610   1.00 97.51 103 A 1 
ATOM   820  C CD1 . ILE A 1 103 ? 3.251   9.988   8.398   1.00 89.88 103 A 1 
ATOM   821  N N   . ILE A 1 104 ? 3.871   4.256   8.979   1.00 98.65 104 A 1 
ATOM   822  C CA  . ILE A 1 104 ? 4.589   3.024   8.671   1.00 98.79 104 A 1 
ATOM   823  C C   . ILE A 1 104 ? 4.883   2.996   7.173   1.00 98.71 104 A 1 
ATOM   824  O O   . ILE A 1 104 ? 4.067   2.531   6.382   1.00 98.52 104 A 1 
ATOM   825  C CB  . ILE A 1 104 ? 3.714   1.813   9.054   1.00 98.64 104 A 1 
ATOM   826  C CG1 . ILE A 1 104 ? 3.286   1.920   10.522  1.00 98.04 104 A 1 
ATOM   827  C CG2 . ILE A 1 104 ? 4.459   0.502   8.810   1.00 98.28 104 A 1 
ATOM   828  C CD1 . ILE A 1 104 ? 2.091   1.049   10.879  1.00 96.45 104 A 1 
ATOM   829  N N   . PRO A 1 105 ? 6.043   3.524   6.753   1.00 98.62 105 A 1 
ATOM   830  C CA  . PRO A 1 105 ? 6.403   3.605   5.336   1.00 98.68 105 A 1 
ATOM   831  C C   . PRO A 1 105 ? 7.071   2.358   4.766   1.00 98.55 105 A 1 
ATOM   832  O O   . PRO A 1 105 ? 7.652   1.555   5.501   1.00 98.17 105 A 1 
ATOM   833  C CB  . PRO A 1 105 ? 7.349   4.799   5.307   1.00 98.38 105 A 1 
ATOM   834  C CG  . PRO A 1 105 ? 8.116   4.620   6.585   1.00 97.72 105 A 1 
ATOM   835  C CD  . PRO A 1 105 ? 7.035   4.234   7.585   1.00 98.41 105 A 1 
ATOM   836  N N   . MET A 1 106 ? 6.985   2.197   3.443   1.00 98.35 106 A 1 
ATOM   837  C CA  . MET A 1 106 ? 7.623   1.079   2.764   1.00 98.11 106 A 1 
ATOM   838  C C   . MET A 1 106 ? 7.868   1.430   1.301   1.00 98.25 106 A 1 
ATOM   839  O O   . MET A 1 106 ? 7.443   2.484   0.830   1.00 97.47 106 A 1 
ATOM   840  C CB  . MET A 1 106 ? 6.756   -0.186  2.851   1.00 95.81 106 A 1 
ATOM   841  C CG  . MET A 1 106 ? 5.502   -0.145  1.988   1.00 92.67 106 A 1 
ATOM   842  S SD  . MET A 1 106 ? 4.489   -1.633  2.145   1.00 94.77 106 A 1 
ATOM   843  C CE  . MET A 1 106 ? 3.846   -1.414  3.798   1.00 89.69 106 A 1 
ATOM   844  N N   . LEU A 1 107 ? 8.561   0.542   0.598   1.00 97.97 107 A 1 
ATOM   845  C CA  . LEU A 1 107 ? 8.854   0.731   -0.816  1.00 97.72 107 A 1 
ATOM   846  C C   . LEU A 1 107 ? 8.020   -0.206  -1.672  1.00 97.75 107 A 1 
ATOM   847  O O   . LEU A 1 107 ? 7.755   -1.344  -1.288  1.00 97.18 107 A 1 
ATOM   848  C CB  . LEU A 1 107 ? 10.334  0.466   -1.089  1.00 97.23 107 A 1 
ATOM   849  C CG  . LEU A 1 107 ? 11.350  1.420   -0.462  1.00 96.89 107 A 1 
ATOM   850  C CD1 . LEU A 1 107 ? 12.751  0.829   -0.591  1.00 95.87 107 A 1 
ATOM   851  C CD2 . LEU A 1 107 ? 11.269  2.777   -1.140  1.00 95.51 107 A 1 
ATOM   852  N N   . GLY A 1 108 ? 7.605   0.275   -2.849  1.00 97.80 108 A 1 
ATOM   853  C CA  . GLY A 1 108 ? 6.868   -0.535  -3.796  1.00 97.56 108 A 1 
ATOM   854  C C   . GLY A 1 108 ? 7.815   -0.960  -4.908  1.00 97.11 108 A 1 
ATOM   855  O O   . GLY A 1 108 ? 8.970   -0.549  -4.932  1.00 96.49 108 A 1 
ATOM   856  N N   . ASN A 1 109 ? 7.343   -1.789  -5.839  1.00 97.17 109 A 1 
ATOM   857  C CA  . ASN A 1 109 ? 8.195   -2.274  -6.918  1.00 96.47 109 A 1 
ATOM   858  C C   . ASN A 1 109 ? 8.641   -1.205  -7.915  1.00 96.18 109 A 1 
ATOM   859  O O   . ASN A 1 109 ? 9.613   -1.407  -8.647  1.00 94.91 109 A 1 
ATOM   860  C CB  . ASN A 1 109 ? 7.521   -3.431  -7.669  1.00 96.06 109 A 1 
ATOM   861  C CG  . ASN A 1 109 ? 6.192   -3.055  -8.266  1.00 95.87 109 A 1 
ATOM   862  O OD1 . ASN A 1 109 ? 5.226   -2.787  -7.552  1.00 92.09 109 A 1 
ATOM   863  N ND2 . ASN A 1 109 ? 6.121   -3.048  -9.592  1.00 91.59 109 A 1 
ATOM   864  N N   . HIS A 1 110 ? 7.951   -0.065  -7.940  1.00 96.13 110 A 1 
ATOM   865  C CA  . HIS A 1 110 ? 8.345   1.018   -8.827  1.00 95.48 110 A 1 
ATOM   866  C C   . HIS A 1 110 ? 9.284   2.002   -8.139  1.00 95.53 110 A 1 
ATOM   867  O O   . HIS A 1 110 ? 9.853   2.884   -8.781  1.00 94.09 110 A 1 
ATOM   868  C CB  . HIS A 1 110 ? 7.109   1.772   -9.329  1.00 94.88 110 A 1 
ATOM   869  C CG  . HIS A 1 110 ? 6.306   1.022   -10.349 1.00 94.16 110 A 1 
ATOM   870  N ND1 . HIS A 1 110 ? 6.660   0.969   -11.679 1.00 87.25 110 A 1 
ATOM   871  C CD2 . HIS A 1 110 ? 5.189   0.284   -10.227 1.00 86.76 110 A 1 
ATOM   872  C CE1 . HIS A 1 110 ? 5.780   0.222   -12.331 1.00 87.26 110 A 1 
ATOM   873  N NE2 . HIS A 1 110 ? 4.885   -0.206  -11.477 1.00 88.75 110 A 1 
ATOM   874  N N   . ASP A 1 111 ? 9.456   1.835   -6.824  1.00 95.75 111 A 1 
ATOM   875  C CA  . ASP A 1 111 ? 10.296  2.744   -6.048  1.00 95.97 111 A 1 
ATOM   876  C C   . ASP A 1 111 ? 11.780  2.378   -6.056  1.00 95.96 111 A 1 
ATOM   877  O O   . ASP A 1 111 ? 12.481  2.514   -5.050  1.00 94.62 111 A 1 
ATOM   878  C CB  . ASP A 1 111 ? 9.780   2.830   -4.614  1.00 96.12 111 A 1 
ATOM   879  C CG  . ASP A 1 111 ? 8.348   3.325   -4.544  1.00 96.42 111 A 1 
ATOM   880  O OD1 . ASP A 1 111 ? 7.939   4.110   -5.425  1.00 94.65 111 A 1 
ATOM   881  O OD2 . ASP A 1 111 ? 7.621   2.922   -3.602  1.00 94.97 111 A 1 
ATOM   882  N N   . VAL A 1 112 ? 12.268  1.930   -7.212  1.00 95.01 112 A 1 
ATOM   883  C CA  . VAL A 1 112 ? 13.670  1.558   -7.378  1.00 94.57 112 A 1 
ATOM   884  C C   . VAL A 1 112 ? 13.986  1.646   -8.866  1.00 93.88 112 A 1 
ATOM   885  O O   . VAL A 1 112 ? 13.080  1.618   -9.706  1.00 93.13 112 A 1 
ATOM   886  C CB  . VAL A 1 112 ? 13.941  0.120   -6.867  1.00 94.32 112 A 1 
ATOM   887  C CG1 . VAL A 1 112 ? 13.173  -0.900  -7.704  1.00 91.91 112 A 1 
ATOM   888  C CG2 . VAL A 1 112 ? 15.440  -0.187  -6.898  1.00 92.21 112 A 1 
ATOM   889  N N   . TYR A 1 113 ? 15.273  1.795   -9.198  1.00 93.26 113 A 1 
ATOM   890  C CA  . TYR A 1 113 ? 15.674  1.851   -10.599 1.00 92.33 113 A 1 
ATOM   891  C C   . TYR A 1 113 ? 16.788  0.849   -10.859 1.00 91.76 113 A 1 
ATOM   892  O O   . TYR A 1 113 ? 17.807  0.869   -10.167 1.00 88.68 113 A 1 
ATOM   893  C CB  . TYR A 1 113 ? 16.169  3.258   -10.960 1.00 91.17 113 A 1 
ATOM   894  C CG  . TYR A 1 113 ? 16.542  3.382   -12.419 1.00 89.71 113 A 1 
ATOM   895  C CD1 . TYR A 1 113 ? 15.557  3.561   -13.389 1.00 87.22 113 A 1 
ATOM   896  C CD2 . TYR A 1 113 ? 17.865  3.260   -12.834 1.00 86.85 113 A 1 
ATOM   897  C CE1 . TYR A 1 113 ? 15.884  3.617   -14.734 1.00 84.06 113 A 1 
ATOM   898  C CE2 . TYR A 1 113 ? 18.199  3.315   -14.180 1.00 83.97 113 A 1 
ATOM   899  C CZ  . TYR A 1 113 ? 17.210  3.494   -15.132 1.00 83.65 113 A 1 
ATOM   900  O OH  . TYR A 1 113 ? 17.530  3.550   -16.455 1.00 80.31 113 A 1 
ATOM   901  N N   . PRO A 1 114 ? 16.617  -0.017  -11.849 1.00 91.66 114 A 1 
ATOM   902  C CA  . PRO A 1 114 ? 15.430  -0.188  -12.690 1.00 91.65 114 A 1 
ATOM   903  C C   . PRO A 1 114 ? 14.255  -0.731  -11.886 1.00 92.36 114 A 1 
ATOM   904  O O   . PRO A 1 114 ? 14.447  -1.323  -10.827 1.00 91.09 114 A 1 
ATOM   905  C CB  . PRO A 1 114 ? 15.884  -1.204  -13.745 1.00 89.50 114 A 1 
ATOM   906  C CG  . PRO A 1 114 ? 17.370  -1.067  -13.782 1.00 87.03 114 A 1 
ATOM   907  C CD  . PRO A 1 114 ? 17.729  -0.856  -12.333 1.00 89.33 114 A 1 
ATOM   908  N N   . ALA A 1 115 ? 13.047  -0.528  -12.397 1.00 91.93 115 A 1 
ATOM   909  C CA  . ALA A 1 115 ? 11.850  -0.987  -11.707 1.00 92.60 115 A 1 
ATOM   910  C C   . ALA A 1 115 ? 11.911  -2.487  -11.415 1.00 93.60 115 A 1 
ATOM   911  O O   . ALA A 1 115 ? 12.441  -3.264  -12.208 1.00 92.70 115 A 1 
ATOM   912  C CB  . ALA A 1 115 ? 10.613  -0.680  -12.542 1.00 91.40 115 A 1 
ATOM   913  N N   . ASN A 1 116 ? 11.383  -2.881  -10.255 1.00 94.40 116 A 1 
ATOM   914  C CA  . ASN A 1 116 ? 11.307  -4.278  -9.826  1.00 94.94 116 A 1 
ATOM   915  C C   . ASN A 1 116 ? 12.614  -4.924  -9.380  1.00 95.33 116 A 1 
ATOM   916  O O   . ASN A 1 116 ? 12.591  -5.935  -8.686  1.00 94.28 116 A 1 
ATOM   917  C CB  . ASN A 1 116 ? 10.685  -5.156  -10.922 1.00 94.69 116 A 1 
ATOM   918  C CG  . ASN A 1 116 ? 9.408   -4.578  -11.486 1.00 94.38 116 A 1 
ATOM   919  O OD1 . ASN A 1 116 ? 8.572   -4.051  -10.759 1.00 90.60 116 A 1 
ATOM   920  N ND2 . ASN A 1 116 ? 9.245   -4.680  -12.799 1.00 90.27 116 A 1 
ATOM   921  N N   . GLN A 1 117 ? 13.736  -4.357  -9.777  1.00 94.86 117 A 1 
ATOM   922  C CA  . GLN A 1 117 ? 15.038  -4.953  -9.470  1.00 94.43 117 A 1 
ATOM   923  C C   . GLN A 1 117 ? 15.564  -4.511  -8.104  1.00 94.09 117 A 1 
ATOM   924  O O   . GLN A 1 117 ? 16.412  -3.622  -7.990  1.00 91.81 117 A 1 
ATOM   925  C CB  . GLN A 1 117 ? 16.040  -4.596  -10.569 1.00 93.88 117 A 1 
ATOM   926  C CG  . GLN A 1 117 ? 15.508  -4.825  -11.995 1.00 92.88 117 A 1 
ATOM   927  C CD  . GLN A 1 117 ? 14.838  -6.171  -12.175 1.00 92.95 117 A 1 
ATOM   928  O OE1 . GLN A 1 117 ? 15.394  -7.212  -11.810 1.00 88.13 117 A 1 
ATOM   929  N NE2 . GLN A 1 117 ? 13.629  -6.162  -12.732 1.00 87.02 117 A 1 
ATOM   930  N N   . MET A 1 118 ? 15.058  -5.149  -7.063  1.00 93.39 118 A 1 
ATOM   931  C CA  . MET A 1 118 ? 15.406  -4.791  -5.699  1.00 92.79 118 A 1 
ATOM   932  C C   . MET A 1 118 ? 16.025  -5.956  -4.929  1.00 91.58 118 A 1 
ATOM   933  O O   . MET A 1 118 ? 15.359  -6.964  -4.682  1.00 85.81 118 A 1 
ATOM   934  C CB  . MET A 1 118 ? 14.151  -4.305  -4.974  1.00 90.95 118 A 1 
ATOM   935  C CG  . MET A 1 118 ? 14.387  -3.609  -3.659  1.00 86.14 118 A 1 
ATOM   936  S SD  . MET A 1 118 ? 12.843  -3.047  -2.884  1.00 88.06 118 A 1 
ATOM   937  C CE  . MET A 1 118 ? 12.353  -1.730  -3.991  1.00 83.25 118 A 1 
ATOM   938  N N   . ALA A 1 119 ? 17.295  -5.825  -4.578  1.00 89.35 119 A 1 
ATOM   939  C CA  . ALA A 1 119 ? 18.010  -6.860  -3.826  1.00 87.44 119 A 1 
ATOM   940  C C   . ALA A 1 119 ? 19.392  -6.331  -3.429  1.00 86.79 119 A 1 
ATOM   941  O O   . ALA A 1 119 ? 19.560  -5.148  -3.156  1.00 77.56 119 A 1 
ATOM   942  C CB  . ALA A 1 119 ? 18.138  -8.127  -4.664  1.00 81.25 119 A 1 
ATOM   943  N N   . ILE A 1 120 ? 20.384  -7.227  -3.393  1.00 80.34 120 A 1 
ATOM   944  C CA  . ILE A 1 120 ? 21.723  -6.839  -2.985  1.00 76.37 120 A 1 
ATOM   945  C C   . ILE A 1 120 ? 22.374  -5.797  -3.901  1.00 76.76 120 A 1 
ATOM   946  O O   . ILE A 1 120 ? 23.097  -4.920  -3.428  1.00 69.74 120 A 1 
ATOM   947  C CB  . ILE A 1 120 ? 22.651  -8.090  -2.876  1.00 70.03 120 A 1 
ATOM   948  C CG1 . ILE A 1 120 ? 23.979  -7.716  -2.221  1.00 62.75 120 A 1 
ATOM   949  C CG2 . ILE A 1 120 ? 22.877  -8.701  -4.260  1.00 61.84 120 A 1 
ATOM   950  C CD1 . ILE A 1 120 ? 23.836  -7.250  -0.780  1.00 56.80 120 A 1 
ATOM   951  N N   . ASN A 1 121 ? 22.104  -5.879  -5.205  1.00 77.02 121 A 1 
ATOM   952  C CA  . ASN A 1 121 ? 22.694  -4.928  -6.149  1.00 73.91 121 A 1 
ATOM   953  C C   . ASN A 1 121 ? 22.010  -3.565  -6.141  1.00 76.38 121 A 1 
ATOM   954  O O   . ASN A 1 121 ? 22.479  -2.630  -6.794  1.00 71.08 121 A 1 
ATOM   955  C CB  . ASN A 1 121 ? 22.694  -5.502  -7.570  1.00 69.28 121 A 1 
ATOM   956  C CG  . ASN A 1 121 ? 23.679  -6.639  -7.734  1.00 61.79 121 A 1 
ATOM   957  O OD1 . ASN A 1 121 ? 24.668  -6.735  -7.005  1.00 55.93 121 A 1 
ATOM   958  N ND2 . ASN A 1 121 ? 23.428  -7.497  -8.705  1.00 55.38 121 A 1 
ATOM   959  N N   . SER A 1 122 ? 20.912  -3.446  -5.403  1.00 78.85 122 A 1 
ATOM   960  C CA  . SER A 1 122 ? 20.208  -2.173  -5.292  1.00 76.56 122 A 1 
ATOM   961  C C   . SER A 1 122 ? 20.157  -1.741  -3.819  1.00 80.61 122 A 1 
ATOM   962  O O   . SER A 1 122 ? 19.191  -1.126  -3.372  1.00 76.38 122 A 1 
ATOM   963  C CB  . SER A 1 122 ? 18.797  -2.284  -5.877  1.00 69.60 122 A 1 
ATOM   964  O OG  . SER A 1 122 ? 18.101  -3.391  -5.341  1.00 64.69 122 A 1 
ATOM   965  N N   . GLN A 1 123 ? 21.213  -2.083  -3.081  1.00 86.53 123 A 1 
ATOM   966  C CA  . GLN A 1 123 ? 21.310  -1.741  -1.662  1.00 87.69 123 A 1 
ATOM   967  C C   . GLN A 1 123 ? 21.127  -0.246  -1.440  1.00 91.01 123 A 1 
ATOM   968  O O   . GLN A 1 123 ? 20.643  0.181   -0.390  1.00 89.27 123 A 1 
ATOM   969  C CB  . GLN A 1 123 ? 22.686  -2.171  -1.127  1.00 83.06 123 A 1 
ATOM   970  C CG  . GLN A 1 123 ? 22.880  -1.982  0.378   1.00 73.07 123 A 1 
ATOM   971  C CD  . GLN A 1 123 ? 22.041  -2.943  1.190   1.00 66.78 123 A 1 
ATOM   972  O OE1 . GLN A 1 123 ? 21.874  -4.109  0.823   1.00 61.13 123 A 1 
ATOM   973  N NE2 . GLN A 1 123 ? 21.510  -2.459  2.311   1.00 57.70 123 A 1 
ATOM   974  N N   . TRP A 1 124 ? 21.496  0.555   -2.445  1.00 91.82 124 A 1 
ATOM   975  C CA  . TRP A 1 124 ? 21.379  2.000   -2.347  1.00 92.86 124 A 1 
ATOM   976  C C   . TRP A 1 124 ? 19.957  2.462   -2.021  1.00 94.50 124 A 1 
ATOM   977  O O   . TRP A 1 124 ? 19.771  3.452   -1.311  1.00 93.83 124 A 1 
ATOM   978  C CB  . TRP A 1 124 ? 21.829  2.672   -3.657  1.00 90.51 124 A 1 
ATOM   979  C CG  . TRP A 1 124 ? 20.908  2.417   -4.814  1.00 86.32 124 A 1 
ATOM   980  C CD1 . TRP A 1 124 ? 20.996  1.416   -5.735  1.00 80.38 124 A 1 
ATOM   981  C CD2 . TRP A 1 124 ? 19.735  3.170   -5.161  1.00 85.80 124 A 1 
ATOM   982  N NE1 . TRP A 1 124 ? 19.954  1.488   -6.623  1.00 76.62 124 A 1 
ATOM   983  C CE2 . TRP A 1 124 ? 19.160  2.554   -6.296  1.00 81.67 124 A 1 
ATOM   984  C CE3 . TRP A 1 124 ? 19.111  4.308   -4.623  1.00 77.49 124 A 1 
ATOM   985  C CZ2 . TRP A 1 124 ? 17.988  3.031   -6.893  1.00 77.69 124 A 1 
ATOM   986  C CZ3 . TRP A 1 124 ? 17.944  4.786   -5.221  1.00 77.00 124 A 1 
ATOM   987  C CH2 . TRP A 1 124 ? 17.398  4.150   -6.342  1.00 76.23 124 A 1 
ATOM   988  N N   . ILE A 1 125 ? 18.965  1.748   -2.529  1.00 93.83 125 A 1 
ATOM   989  C CA  . ILE A 1 125 ? 17.585  2.167   -2.301  1.00 95.03 125 A 1 
ATOM   990  C C   . ILE A 1 125 ? 17.170  2.024   -0.842  1.00 96.19 125 A 1 
ATOM   991  O O   . ILE A 1 125 ? 16.403  2.836   -0.326  1.00 96.29 125 A 1 
ATOM   992  C CB  . ILE A 1 125 ? 16.582  1.387   -3.217  1.00 94.05 125 A 1 
ATOM   993  C CG1 . ILE A 1 125 ? 15.217  2.081   -3.187  1.00 90.81 125 A 1 
ATOM   994  C CG2 . ILE A 1 125 ? 16.444  -0.073  -2.773  1.00 90.71 125 A 1 
ATOM   995  C CD1 . ILE A 1 125 ? 15.234  3.510   -3.653  1.00 86.75 125 A 1 
ATOM   996  N N   . PHE A 1 126 ? 17.689  0.998   -0.162  1.00 96.14 126 A 1 
ATOM   997  C CA  . PHE A 1 126 ? 17.351  0.799   1.239   1.00 96.58 126 A 1 
ATOM   998  C C   . PHE A 1 126 ? 18.006  1.882   2.099   1.00 96.94 126 A 1 
ATOM   999  O O   . PHE A 1 126 ? 17.388  2.404   3.026   1.00 96.60 126 A 1 
ATOM   1000 C CB  . PHE A 1 126 ? 17.797  -0.591  1.707   1.00 96.27 126 A 1 
ATOM   1001 C CG  . PHE A 1 126 ? 17.244  -1.719  0.872   1.00 96.44 126 A 1 
ATOM   1002 C CD1 . PHE A 1 126 ? 15.898  -1.756  0.516   1.00 94.78 126 A 1 
ATOM   1003 C CD2 . PHE A 1 126 ? 18.074  -2.747  0.436   1.00 94.60 126 A 1 
ATOM   1004 C CE1 . PHE A 1 126 ? 15.392  -2.784  -0.266  1.00 93.85 126 A 1 
ATOM   1005 C CE2 . PHE A 1 126 ? 17.576  -3.781  -0.340  1.00 93.65 126 A 1 
ATOM   1006 C CZ  . PHE A 1 126 ? 16.231  -3.808  -0.702  1.00 94.72 126 A 1 
ATOM   1007 N N   . GLN A 1 127 ? 19.247  2.211   1.781   1.00 96.41 127 A 1 
ATOM   1008 C CA  . GLN A 1 127 ? 19.970  3.251   2.508   1.00 96.46 127 A 1 
ATOM   1009 C C   . GLN A 1 127 ? 19.304  4.608   2.274   1.00 97.14 127 A 1 
ATOM   1010 O O   . GLN A 1 127 ? 19.038  5.348   3.222   1.00 96.91 127 A 1 
ATOM   1011 C CB  . GLN A 1 127 ? 21.427  3.298   2.035   1.00 95.42 127 A 1 
ATOM   1012 C CG  . GLN A 1 127 ? 22.265  4.444   2.618   1.00 85.05 127 A 1 
ATOM   1013 C CD  . GLN A 1 127 ? 22.479  4.313   4.113   1.00 78.76 127 A 1 
ATOM   1014 O OE1 . GLN A 1 127 ? 22.638  3.207   4.631   1.00 71.11 127 A 1 
ATOM   1015 N NE2 . GLN A 1 127 ? 22.508  5.444   4.810   1.00 66.75 127 A 1 
ATOM   1016 N N   . PHE A 1 128 ? 19.034  4.913   1.009   1.00 96.87 128 A 1 
ATOM   1017 C CA  . PHE A 1 128 ? 18.414  6.186   0.651   1.00 97.15 128 A 1 
ATOM   1018 C C   . PHE A 1 128 ? 17.027  6.353   1.248   1.00 97.67 128 A 1 
ATOM   1019 O O   . PHE A 1 128 ? 16.710  7.376   1.851   1.00 97.44 128 A 1 
ATOM   1020 C CB  . PHE A 1 128 ? 18.338  6.328   -0.875  1.00 96.98 128 A 1 
ATOM   1021 C CG  . PHE A 1 128 ? 17.817  7.663   -1.342  1.00 97.02 128 A 1 
ATOM   1022 C CD1 . PHE A 1 128 ? 18.651  8.778   -1.360  1.00 96.21 128 A 1 
ATOM   1023 C CD2 . PHE A 1 128 ? 16.494  7.807   -1.733  1.00 96.07 128 A 1 
ATOM   1024 C CE1 . PHE A 1 128 ? 18.165  10.013  -1.766  1.00 95.30 128 A 1 
ATOM   1025 C CE2 . PHE A 1 128 ? 16.007  9.053   -2.143  1.00 95.37 128 A 1 
ATOM   1026 C CZ  . PHE A 1 128 ? 16.846  10.156  -2.159  1.00 95.64 128 A 1 
ATOM   1027 N N   . ALA A 1 129 ? 16.184  5.342   1.079   1.00 97.18 129 A 1 
ATOM   1028 C CA  . ALA A 1 129 ? 14.822  5.406   1.596   1.00 97.51 129 A 1 
ATOM   1029 C C   . ALA A 1 129 ? 14.811  5.476   3.120   1.00 98.07 129 A 1 
ATOM   1030 O O   . ALA A 1 129 ? 13.990  6.180   3.709   1.00 98.00 129 A 1 
ATOM   1031 C CB  . ALA A 1 129 ? 14.017  4.209   1.112   1.00 97.29 129 A 1 
ATOM   1032 N N   . ALA A 1 130 ? 15.718  4.750   3.766   1.00 97.83 130 A 1 
ATOM   1033 C CA  . ALA A 1 130 ? 15.788  4.768   5.219   1.00 98.07 130 A 1 
ATOM   1034 C C   . ALA A 1 130 ? 16.115  6.178   5.699   1.00 98.20 130 A 1 
ATOM   1035 O O   . ALA A 1 130 ? 15.572  6.645   6.699   1.00 98.14 130 A 1 
ATOM   1036 C CB  . ALA A 1 130 ? 16.849  3.787   5.717   1.00 97.75 130 A 1 
ATOM   1037 N N   . GLU A 1 131 ? 17.012  6.857   4.987   1.00 98.28 131 A 1 
ATOM   1038 C CA  . GLU A 1 131 ? 17.394  8.223   5.338   1.00 98.17 131 A 1 
ATOM   1039 C C   . GLU A 1 131 ? 16.212  9.175   5.160   1.00 98.36 131 A 1 
ATOM   1040 O O   . GLU A 1 131 ? 15.987  10.059  5.981   1.00 98.07 131 A 1 
ATOM   1041 C CB  . GLU A 1 131 ? 18.578  8.688   4.475   1.00 97.39 131 A 1 
ATOM   1042 C CG  . GLU A 1 131 ? 19.867  7.925   4.749   1.00 87.00 131 A 1 
ATOM   1043 C CD  . GLU A 1 131 ? 20.995  8.312   3.807   1.00 80.78 131 A 1 
ATOM   1044 O OE1 . GLU A 1 131 ? 20.731  8.985   2.788   1.00 76.01 131 A 1 
ATOM   1045 O OE2 . GLU A 1 131 ? 22.150  7.933   4.095   1.00 76.23 131 A 1 
ATOM   1046 N N   . GLN A 1 132 ? 15.462  8.997   4.086   1.00 98.21 132 A 1 
ATOM   1047 C CA  . GLN A 1 132 ? 14.309  9.854   3.822   1.00 98.38 132 A 1 
ATOM   1048 C C   . GLN A 1 132 ? 13.172  9.589   4.801   1.00 98.41 132 A 1 
ATOM   1049 O O   . GLN A 1 132 ? 12.553  10.518  5.315   1.00 98.14 132 A 1 
ATOM   1050 C CB  . GLN A 1 132 ? 13.819  9.669   2.383   1.00 98.15 132 A 1 
ATOM   1051 C CG  . GLN A 1 132 ? 14.812  10.104  1.312   1.00 96.61 132 A 1 
ATOM   1052 C CD  . GLN A 1 132 ? 15.258  11.540  1.490   1.00 95.70 132 A 1 
ATOM   1053 O OE1 . GLN A 1 132 ? 14.445  12.433  1.703   1.00 88.36 132 A 1 
ATOM   1054 N NE2 . GLN A 1 132 ? 16.563  11.765  1.412   1.00 86.89 132 A 1 
ATOM   1055 N N   . PHE A 1 133 ? 12.893  8.311   5.079   1.00 98.58 133 A 1 
ATOM   1056 C CA  . PHE A 1 133 ? 11.816  7.941   5.989   1.00 98.58 133 A 1 
ATOM   1057 C C   . PHE A 1 133 ? 12.207  8.021   7.469   1.00 98.69 133 A 1 
ATOM   1058 O O   . PHE A 1 133 ? 11.367  7.779   8.343   1.00 98.30 133 A 1 
ATOM   1059 C CB  . PHE A 1 133 ? 11.341  6.505   5.696   1.00 98.49 133 A 1 
ATOM   1060 C CG  . PHE A 1 133 ? 10.698  6.319   4.339   1.00 98.43 133 A 1 
ATOM   1061 C CD1 . PHE A 1 133 ? 9.950   7.334   3.748   1.00 97.69 133 A 1 
ATOM   1062 C CD2 . PHE A 1 133 ? 10.804  5.101   3.676   1.00 97.46 133 A 1 
ATOM   1063 C CE1 . PHE A 1 133 ? 9.338   7.142   2.511   1.00 96.93 133 A 1 
ATOM   1064 C CE2 . PHE A 1 133 ? 10.193  4.896   2.452   1.00 96.80 133 A 1 
ATOM   1065 C CZ  . PHE A 1 133 ? 9.459   5.916   1.861   1.00 97.21 133 A 1 
ATOM   1066 N N   . ALA A 1 134 ? 13.458  8.355   7.750   1.00 98.53 134 A 1 
ATOM   1067 C CA  . ALA A 1 134 ? 13.963  8.423   9.118   1.00 98.51 134 A 1 
ATOM   1068 C C   . ALA A 1 134 ? 13.059  9.135   10.130  1.00 98.57 134 A 1 
ATOM   1069 O O   . ALA A 1 134 ? 12.909  8.656   11.254  1.00 98.10 134 A 1 
ATOM   1070 C CB  . ALA A 1 134 ? 15.356  9.053   9.127   1.00 98.14 134 A 1 
ATOM   1071 N N   . PRO A 1 135 ? 12.429  10.259  9.758   1.00 98.42 135 A 1 
ATOM   1072 C CA  . PRO A 1 135 ? 11.555  10.956  10.709  1.00 98.18 135 A 1 
ATOM   1073 C C   . PRO A 1 135 ? 10.406  10.104  11.244  1.00 98.25 135 A 1 
ATOM   1074 O O   . PRO A 1 135 ? 9.852   10.393  12.311  1.00 97.56 135 A 1 
ATOM   1075 C CB  . PRO A 1 135 ? 11.038  12.147  9.902   1.00 97.45 135 A 1 
ATOM   1076 C CG  . PRO A 1 135 ? 12.151  12.414  8.945   1.00 95.68 135 A 1 
ATOM   1077 C CD  . PRO A 1 135 ? 12.565  11.032  8.513   1.00 97.75 135 A 1 
ATOM   1078 N N   . PHE A 1 136 ? 10.038  9.056   10.506  1.00 98.65 136 A 1 
ATOM   1079 C CA  . PHE A 1 136 ? 8.933   8.196   10.894  1.00 98.65 136 A 1 
ATOM   1080 C C   . PHE A 1 136 ? 9.366   6.885   11.551  1.00 98.63 136 A 1 
ATOM   1081 O O   . PHE A 1 136 ? 8.535   6.124   12.052  1.00 98.15 136 A 1 
ATOM   1082 C CB  . PHE A 1 136 ? 8.079   7.849   9.672   1.00 98.52 136 A 1 
ATOM   1083 C CG  . PHE A 1 136 ? 7.815   9.016   8.750   1.00 98.51 136 A 1 
ATOM   1084 C CD1 . PHE A 1 136 ? 7.107   10.124  9.201   1.00 97.97 136 A 1 
ATOM   1085 C CD2 . PHE A 1 136 ? 8.289   8.995   7.451   1.00 97.95 136 A 1 
ATOM   1086 C CE1 . PHE A 1 136 ? 6.879   11.207  8.360   1.00 97.38 136 A 1 
ATOM   1087 C CE2 . PHE A 1 136 ? 8.059   10.079  6.601   1.00 97.36 136 A 1 
ATOM   1088 C CZ  . PHE A 1 136 ? 7.354   11.188  7.055   1.00 97.57 136 A 1 
ATOM   1089 N N   . LEU A 1 137 ? 10.654  6.616   11.535  1.00 98.64 137 A 1 
ATOM   1090 C CA  . LEU A 1 137 ? 11.172  5.342   12.027  1.00 98.59 137 A 1 
ATOM   1091 C C   . LEU A 1 137 ? 11.982  5.409   13.314  1.00 98.48 137 A 1 
ATOM   1092 O O   . LEU A 1 137 ? 12.641  6.402   13.599  1.00 97.96 137 A 1 
ATOM   1093 C CB  . LEU A 1 137 ? 12.044  4.700   10.938  1.00 98.50 137 A 1 
ATOM   1094 C CG  . LEU A 1 137 ? 11.420  4.515   9.550   1.00 98.22 137 A 1 
ATOM   1095 C CD1 . LEU A 1 137 ? 12.486  4.039   8.573   1.00 97.78 137 A 1 
ATOM   1096 C CD2 . LEU A 1 137 ? 10.279  3.511   9.628   1.00 97.57 137 A 1 
ATOM   1097 N N   . SER A 1 138 ? 11.923  4.322   14.085  1.00 98.51 138 A 1 
ATOM   1098 C CA  . SER A 1 138 ? 12.737  4.210   15.285  1.00 98.37 138 A 1 
ATOM   1099 C C   . SER A 1 138 ? 14.142  3.886   14.786  1.00 98.45 138 A 1 
ATOM   1100 O O   . SER A 1 138 ? 14.314  3.476   13.633  1.00 98.16 138 A 1 
ATOM   1101 C CB  . SER A 1 138 ? 12.229  3.069   16.172  1.00 97.85 138 A 1 
ATOM   1102 O OG  . SER A 1 138 ? 12.375  1.822   15.521  1.00 96.26 138 A 1 
ATOM   1103 N N   . GLN A 1 139 ? 15.144  4.041   15.647  1.00 98.26 139 A 1 
ATOM   1104 C CA  . GLN A 1 139 ? 16.512  3.762   15.234  1.00 98.17 139 A 1 
ATOM   1105 C C   . GLN A 1 139 ? 16.684  2.309   14.798  1.00 98.10 139 A 1 
ATOM   1106 O O   . GLN A 1 139 ? 17.370  2.018   13.817  1.00 97.71 139 A 1 
ATOM   1107 C CB  . GLN A 1 139 ? 17.490  4.080   16.367  1.00 97.68 139 A 1 
ATOM   1108 C CG  . GLN A 1 139 ? 18.965  3.956   15.970  1.00 89.19 139 A 1 
ATOM   1109 C CD  . GLN A 1 139 ? 19.316  4.812   14.763  1.00 83.74 139 A 1 
ATOM   1110 O OE1 . GLN A 1 139 ? 18.930  5.978   14.678  1.00 77.71 139 A 1 
ATOM   1111 N NE2 . GLN A 1 139 ? 20.050  4.233   13.824  1.00 74.26 139 A 1 
ATOM   1112 N N   . ASN A 1 140 ? 16.053  1.382   15.527  1.00 98.00 140 A 1 
ATOM   1113 C CA  . ASN A 1 140 ? 16.148  -0.029  15.165  1.00 97.86 140 A 1 
ATOM   1114 C C   . ASN A 1 140 ? 15.498  -0.287  13.809  1.00 98.24 140 A 1 
ATOM   1115 O O   . ASN A 1 140 ? 16.000  -1.081  13.009  1.00 97.79 140 A 1 
ATOM   1116 C CB  . ASN A 1 140 ? 15.486  -0.909  16.230  1.00 96.71 140 A 1 
ATOM   1117 C CG  . ASN A 1 140 ? 16.313  -1.015  17.499  1.00 83.07 140 A 1 
ATOM   1118 O OD1 . ASN A 1 140 ? 17.513  -0.750  17.501  1.00 71.37 140 A 1 
ATOM   1119 N ND2 . ASN A 1 140 ? 15.669  -1.416  18.584  1.00 71.90 140 A 1 
ATOM   1120 N N   . ALA A 1 141 ? 14.379  0.392   13.547  1.00 98.38 141 A 1 
ATOM   1121 C CA  . ALA A 1 141 ? 13.682  0.230   12.275  1.00 98.54 141 A 1 
ATOM   1122 C C   . ALA A 1 141 ? 14.546  0.764   11.130  1.00 98.60 141 A 1 
ATOM   1123 O O   . ALA A 1 141 ? 14.578  0.181   10.050  1.00 98.44 141 A 1 
ATOM   1124 C CB  . ALA A 1 141 ? 12.340  0.958   12.313  1.00 98.59 141 A 1 
ATOM   1125 N N   . ILE A 1 142 ? 15.246  1.864   11.381  1.00 98.65 142 A 1 
ATOM   1126 C CA  . ILE A 1 142 ? 16.117  2.451   10.371  1.00 98.51 142 A 1 
ATOM   1127 C C   . ILE A 1 142 ? 17.224  1.463   9.985   1.00 98.25 142 A 1 
ATOM   1128 O O   . ILE A 1 142 ? 17.486  1.252   8.802   1.00 97.87 142 A 1 
ATOM   1129 C CB  . ILE A 1 142 ? 16.763  3.767   10.882  1.00 98.45 142 A 1 
ATOM   1130 C CG1 . ILE A 1 142 ? 15.694  4.859   10.990  1.00 97.64 142 A 1 
ATOM   1131 C CG2 . ILE A 1 142 ? 17.891  4.219   9.946   1.00 97.62 142 A 1 
ATOM   1132 C CD1 . ILE A 1 142 ? 16.179  6.148   11.636  1.00 95.56 142 A 1 
ATOM   1133 N N   . GLU A 1 143 ? 17.859  0.866   10.979  1.00 98.15 143 A 1 
ATOM   1134 C CA  . GLU A 1 143 ? 18.936  -0.087  10.717  1.00 97.84 143 A 1 
ATOM   1135 C C   . GLU A 1 143 ? 18.433  -1.311  9.956   1.00 97.63 143 A 1 
ATOM   1136 O O   . GLU A 1 143 ? 19.110  -1.814  9.054   1.00 97.09 143 A 1 
ATOM   1137 C CB  . GLU A 1 143 ? 19.597  -0.515  12.030  1.00 97.49 143 A 1 
ATOM   1138 C CG  . GLU A 1 143 ? 20.342  0.609   12.742  1.00 91.31 143 A 1 
ATOM   1139 C CD  . GLU A 1 143 ? 21.368  1.288   11.843  1.00 85.00 143 A 1 
ATOM   1140 O OE1 . GLU A 1 143 ? 22.120  0.565   11.150  1.00 77.92 143 A 1 
ATOM   1141 O OE2 . GLU A 1 143 ? 21.419  2.535   11.822  1.00 78.66 143 A 1 
ATOM   1142 N N   . SER A 1 144 ? 17.252  -1.785  10.315  1.00 97.78 144 A 1 
ATOM   1143 C CA  . SER A 1 144 ? 16.678  -2.950  9.645   1.00 97.87 144 A 1 
ATOM   1144 C C   . SER A 1 144 ? 16.299  -2.587  8.199   1.00 97.60 144 A 1 
ATOM   1145 O O   . SER A 1 144 ? 16.543  -3.360  7.270   1.00 97.30 144 A 1 
ATOM   1146 C CB  . SER A 1 144 ? 15.446  -3.440  10.408  1.00 97.80 144 A 1 
ATOM   1147 O OG  . SER A 1 144 ? 14.961  -4.656  9.868   1.00 92.19 144 A 1 
ATOM   1148 N N   . PHE A 1 145 ? 15.725  -1.402  8.027   1.00 98.07 145 A 1 
ATOM   1149 C CA  . PHE A 1 145 ? 15.316  -0.929  6.702   1.00 98.07 145 A 1 
ATOM   1150 C C   . PHE A 1 145 ? 16.532  -0.846  5.778   1.00 97.75 145 A 1 
ATOM   1151 O O   . PHE A 1 145 ? 16.466  -1.230  4.610   1.00 97.14 145 A 1 
ATOM   1152 C CB  . PHE A 1 145 ? 14.644  0.444   6.833   1.00 98.04 145 A 1 
ATOM   1153 C CG  . PHE A 1 145 ? 13.778  0.825   5.649   1.00 98.17 145 A 1 
ATOM   1154 C CD1 . PHE A 1 145 ? 14.315  0.974   4.382   1.00 97.57 145 A 1 
ATOM   1155 C CD2 . PHE A 1 145 ? 12.412  1.042   5.820   1.00 97.40 145 A 1 
ATOM   1156 C CE1 . PHE A 1 145 ? 13.512  1.319   3.294   1.00 96.93 145 A 1 
ATOM   1157 C CE2 . PHE A 1 145 ? 11.610  1.394   4.748   1.00 96.82 145 A 1 
ATOM   1158 C CZ  . PHE A 1 145 ? 12.156  1.532   3.477   1.00 97.40 145 A 1 
ATOM   1159 N N   . LYS A 1 146 ? 17.644  -0.350  6.314   1.00 97.55 146 A 1 
ATOM   1160 C CA  . LYS A 1 146 ? 18.867  -0.212  5.526   1.00 97.01 146 A 1 
ATOM   1161 C C   . LYS A 1 146 ? 19.370  -1.553  4.992   1.00 96.56 146 A 1 
ATOM   1162 O O   . LYS A 1 146 ? 20.007  -1.606  3.944   1.00 95.82 146 A 1 
ATOM   1163 C CB  . LYS A 1 146 ? 19.979  0.436   6.364   1.00 96.90 146 A 1 
ATOM   1164 C CG  . LYS A 1 146 ? 19.787  1.925   6.619   1.00 94.90 146 A 1 
ATOM   1165 C CD  . LYS A 1 146 ? 20.931  2.486   7.451   1.00 92.84 146 A 1 
ATOM   1166 C CE  . LYS A 1 146 ? 20.773  3.977   7.672   1.00 87.73 146 A 1 
ATOM   1167 N NZ  . LYS A 1 146 ? 21.870  4.522   8.532   1.00 82.40 146 A 1 
ATOM   1168 N N   . HIS A 1 147 ? 19.068  -2.623  5.719   1.00 96.51 147 A 1 
ATOM   1169 C CA  . HIS A 1 147 ? 19.510  -3.951  5.302   1.00 96.21 147 A 1 
ATOM   1170 C C   . HIS A 1 147 ? 18.702  -4.502  4.127   1.00 96.27 147 A 1 
ATOM   1171 O O   . HIS A 1 147 ? 19.273  -4.977  3.152   1.00 95.09 147 A 1 
ATOM   1172 C CB  . HIS A 1 147 ? 19.434  -4.925  6.478   1.00 95.37 147 A 1 
ATOM   1173 C CG  . HIS A 1 147 ? 19.814  -6.328  6.103   1.00 88.71 147 A 1 
ATOM   1174 N ND1 . HIS A 1 147 ? 21.093  -6.681  5.719   1.00 77.34 147 A 1 
ATOM   1175 C CD2 . HIS A 1 147 ? 19.080  -7.462  6.016   1.00 77.58 147 A 1 
ATOM   1176 C CE1 . HIS A 1 147 ? 21.123  -7.961  5.418   1.00 77.56 147 A 1 
ATOM   1177 N NE2 . HIS A 1 147 ? 19.920  -8.463  5.592   1.00 79.26 147 A 1 
ATOM   1178 N N   . GLY A 1 148 ? 17.372  -4.432  4.233   1.00 96.81 148 A 1 
ATOM   1179 C CA  . GLY A 1 148 ? 16.545  -5.003  3.179   1.00 97.03 148 A 1 
ATOM   1180 C C   . GLY A 1 148 ? 15.170  -4.401  2.957   1.00 97.54 148 A 1 
ATOM   1181 O O   . GLY A 1 148 ? 14.377  -4.949  2.200   1.00 97.24 148 A 1 
ATOM   1182 N N   . GLY A 1 149 ? 14.884  -3.283  3.618   1.00 97.54 149 A 1 
ATOM   1183 C CA  . GLY A 1 149 ? 13.591  -2.641  3.440   1.00 97.78 149 A 1 
ATOM   1184 C C   . GLY A 1 149 ? 12.480  -3.193  4.317   1.00 98.15 149 A 1 
ATOM   1185 O O   . GLY A 1 149 ? 11.313  -2.821  4.154   1.00 97.97 149 A 1 
ATOM   1186 N N   . TYR A 1 150 ? 12.827  -4.070  5.249   1.00 98.22 150 A 1 
ATOM   1187 C CA  . TYR A 1 150 ? 11.841  -4.639  6.170   1.00 98.32 150 A 1 
ATOM   1188 C C   . TYR A 1 150 ? 12.198  -4.248  7.603   1.00 98.42 150 A 1 
ATOM   1189 O O   . TYR A 1 150 ? 13.373  -4.003  7.910   1.00 98.27 150 A 1 
ATOM   1190 C CB  . TYR A 1 150 ? 11.775  -6.169  6.019   1.00 98.10 150 A 1 
ATOM   1191 C CG  . TYR A 1 150 ? 13.097  -6.913  6.153   1.00 98.09 150 A 1 
ATOM   1192 C CD1 . TYR A 1 150 ? 13.645  -7.198  7.400   1.00 97.52 150 A 1 
ATOM   1193 C CD2 . TYR A 1 150 ? 13.772  -7.370  5.019   1.00 97.44 150 A 1 
ATOM   1194 C CE1 . TYR A 1 150 ? 14.833  -7.908  7.522   1.00 97.02 150 A 1 
ATOM   1195 C CE2 . TYR A 1 150 ? 14.960  -8.085  5.130   1.00 97.06 150 A 1 
ATOM   1196 C CZ  . TYR A 1 150 ? 15.489  -8.360  6.386   1.00 97.30 150 A 1 
ATOM   1197 O OH  . TYR A 1 150 ? 16.657  -9.065  6.500   1.00 96.47 150 A 1 
ATOM   1198 N N   . TYR A 1 151 ? 11.202  -4.178  8.470   1.00 98.69 151 A 1 
ATOM   1199 C CA  . TYR A 1 151 ? 11.431  -3.751  9.854   1.00 98.73 151 A 1 
ATOM   1200 C C   . TYR A 1 151 ? 10.181  -3.913  10.711  1.00 98.85 151 A 1 
ATOM   1201 O O   . TYR A 1 151 ? 9.123   -4.303  10.221  1.00 98.82 151 A 1 
ATOM   1202 C CB  . TYR A 1 151 ? 11.850  -2.274  9.875   1.00 98.71 151 A 1 
ATOM   1203 C CG  . TYR A 1 151 ? 10.767  -1.333  9.367   1.00 98.77 151 A 1 
ATOM   1204 C CD1 . TYR A 1 151 ? 10.594  -1.093  7.998   1.00 98.58 151 A 1 
ATOM   1205 C CD2 . TYR A 1 151 ? 9.895   -0.705  10.259  1.00 98.44 151 A 1 
ATOM   1206 C CE1 . TYR A 1 151 ? 9.592   -0.252  7.536   1.00 98.41 151 A 1 
ATOM   1207 C CE2 . TYR A 1 151 ? 8.874   0.143   9.806   1.00 98.44 151 A 1 
ATOM   1208 C CZ  . TYR A 1 151 ? 8.731   0.362   8.438   1.00 98.70 151 A 1 
ATOM   1209 O OH  . TYR A 1 151 ? 7.739   1.195   7.998   1.00 98.55 151 A 1 
ATOM   1210 N N   . THR A 1 152 ? 10.319  -3.602  11.988  1.00 98.85 152 A 1 
ATOM   1211 C CA  . THR A 1 152 ? 9.198   -3.642  12.926  1.00 98.83 152 A 1 
ATOM   1212 C C   . THR A 1 152 ? 9.244   -2.394  13.809  1.00 98.70 152 A 1 
ATOM   1213 O O   . THR A 1 152 ? 10.319  -1.815  14.023  1.00 98.45 152 A 1 
ATOM   1214 C CB  . THR A 1 152 ? 9.236   -4.870  13.865  1.00 98.47 152 A 1 
ATOM   1215 O OG1 . THR A 1 152 ? 10.330  -4.750  14.779  1.00 95.71 152 A 1 
ATOM   1216 C CG2 . THR A 1 152 ? 9.387   -6.151  13.072  1.00 96.00 152 A 1 
ATOM   1217 N N   . MET A 1 153 ? 8.084   -1.989  14.306  1.00 98.77 153 A 1 
ATOM   1218 C CA  . MET A 1 153 ? 7.967   -0.871  15.233  1.00 98.50 153 A 1 
ATOM   1219 C C   . MET A 1 153 ? 6.727   -1.110  16.084  1.00 98.60 153 A 1 
ATOM   1220 O O   . MET A 1 153 ? 5.684   -1.494  15.565  1.00 98.32 153 A 1 
ATOM   1221 C CB  . MET A 1 153 ? 7.796   0.481   14.516  1.00 97.54 153 A 1 
ATOM   1222 C CG  . MET A 1 153 ? 9.034   1.017   13.818  1.00 93.54 153 A 1 
ATOM   1223 S SD  . MET A 1 153 ? 8.903   2.792   13.494  1.00 95.32 153 A 1 
ATOM   1224 C CE  . MET A 1 153 ? 7.512   2.856   12.354  1.00 89.32 153 A 1 
ATOM   1225 N N   . PRO A 1 154 ? 6.821   -0.880  17.384  1.00 98.44 154 A 1 
ATOM   1226 C CA  . PRO A 1 154 ? 5.650   -1.075  18.231  1.00 98.26 154 A 1 
ATOM   1227 C C   . PRO A 1 154 ? 4.665   0.077   18.040  1.00 98.23 154 A 1 
ATOM   1228 O O   . PRO A 1 154 ? 5.072   1.229   17.873  1.00 97.73 154 A 1 
ATOM   1229 C CB  . PRO A 1 154 ? 6.242   -1.091  19.642  1.00 97.38 154 A 1 
ATOM   1230 C CG  . PRO A 1 154 ? 7.419   -0.167  19.517  1.00 94.49 154 A 1 
ATOM   1231 C CD  . PRO A 1 154 ? 8.017   -0.546  18.184  1.00 97.56 154 A 1 
ATOM   1232 N N   . PHE A 1 155 ? 3.374   -0.226  18.040  1.00 98.07 155 A 1 
ATOM   1233 C CA  . PHE A 1 155 ? 2.371   0.826   17.926  1.00 97.91 155 A 1 
ATOM   1234 C C   . PHE A 1 155 ? 2.409   1.615   19.236  1.00 97.58 155 A 1 
ATOM   1235 O O   . PHE A 1 155 ? 2.623   1.037   20.303  1.00 96.75 155 A 1 
ATOM   1236 C CB  . PHE A 1 155 ? 0.978   0.223   17.728  1.00 97.95 155 A 1 
ATOM   1237 C CG  . PHE A 1 155 ? 0.669   -0.172  16.301  1.00 98.24 155 A 1 
ATOM   1238 C CD1 . PHE A 1 155 ? 0.161   0.769   15.408  1.00 97.80 155 A 1 
ATOM   1239 C CD2 . PHE A 1 155 ? 0.899   -1.462  15.859  1.00 97.73 155 A 1 
ATOM   1240 C CE1 . PHE A 1 155 ? -0.125  0.413   14.088  1.00 97.48 155 A 1 
ATOM   1241 C CE2 . PHE A 1 155 ? 0.617   -1.824  14.541  1.00 97.47 155 A 1 
ATOM   1242 C CZ  . PHE A 1 155 ? 0.105   -0.887  13.663  1.00 97.93 155 A 1 
ATOM   1243 N N   . PRO A 1 156 ? 2.200   2.940   19.185  1.00 97.16 156 A 1 
ATOM   1244 C CA  . PRO A 1 156 ? 2.212   3.782   20.383  1.00 96.44 156 A 1 
ATOM   1245 C C   . PRO A 1 156 ? 1.183   3.326   21.419  1.00 96.27 156 A 1 
ATOM   1246 O O   . PRO A 1 156 ? 0.041   3.028   21.083  1.00 94.94 156 A 1 
ATOM   1247 C CB  . PRO A 1 156 ? 1.883   5.172   19.831  1.00 95.34 156 A 1 
ATOM   1248 C CG  . PRO A 1 156 ? 2.457   5.129   18.451  1.00 93.76 156 A 1 
ATOM   1249 C CD  . PRO A 1 156 ? 2.061   3.754   17.966  1.00 96.52 156 A 1 
ATOM   1250 N N   . ALA A 1 157 ? 1.601   3.284   22.679  1.00 93.32 157 A 1 
ATOM   1251 C CA  . ALA A 1 157 ? 0.723   2.850   23.763  1.00 91.94 157 A 1 
ATOM   1252 C C   . ALA A 1 157 ? -0.479  3.764   23.987  1.00 91.91 157 A 1 
ATOM   1253 O O   . ALA A 1 157 ? -1.526  3.311   24.444  1.00 88.63 157 A 1 
ATOM   1254 C CB  . ALA A 1 157 ? 1.530   2.722   25.057  1.00 88.90 157 A 1 
ATOM   1255 N N   . HIS A 1 158 ? -0.341  5.043   23.646  1.00 91.39 158 A 1 
ATOM   1256 C CA  . HIS A 1 158 ? -1.424  6.000   23.861  1.00 91.02 158 A 1 
ATOM   1257 C C   . HIS A 1 158 ? -2.637  5.789   22.954  1.00 92.22 158 A 1 
ATOM   1258 O O   . HIS A 1 158 ? -3.643  6.498   23.074  1.00 90.23 158 A 1 
ATOM   1259 C CB  . HIS A 1 158 ? -0.899  7.434   23.716  1.00 88.19 158 A 1 
ATOM   1260 C CG  . HIS A 1 158 ? -0.480  7.791   22.320  1.00 83.20 158 A 1 
ATOM   1261 N ND1 . HIS A 1 158 ? -1.377  8.020   21.307  1.00 72.77 158 A 1 
ATOM   1262 C CD2 . HIS A 1 158 ? 0.747   7.984   21.784  1.00 71.93 158 A 1 
ATOM   1263 C CE1 . HIS A 1 158 ? -0.727  8.314   20.198  1.00 70.23 158 A 1 
ATOM   1264 N NE2 . HIS A 1 158 ? 0.567   8.304   20.457  1.00 71.74 158 A 1 
ATOM   1265 N N   . LEU A 1 159 ? -2.557  4.816   22.050  1.00 94.71 159 A 1 
ATOM   1266 C CA  . LEU A 1 159 ? -3.663  4.529   21.142  1.00 94.67 159 A 1 
ATOM   1267 C C   . LEU A 1 159 ? -4.755  3.669   21.788  1.00 94.18 159 A 1 
ATOM   1268 O O   . LEU A 1 159 ? -5.746  3.324   21.145  1.00 90.69 159 A 1 
ATOM   1269 C CB  . LEU A 1 159 ? -3.148  3.836   19.877  1.00 94.46 159 A 1 
ATOM   1270 C CG  . LEU A 1 159 ? -2.241  4.677   18.973  1.00 94.74 159 A 1 
ATOM   1271 C CD1 . LEU A 1 159 ? -1.678  3.808   17.853  1.00 93.93 159 A 1 
ATOM   1272 C CD2 . LEU A 1 159 ? -3.031  5.849   18.392  1.00 94.00 159 A 1 
ATOM   1273 N N   . GLY A 1 160 ? -4.573  3.317   23.046  1.00 93.83 160 A 1 
ATOM   1274 C CA  . GLY A 1 160 ? -5.572  2.520   23.742  1.00 93.72 160 A 1 
ATOM   1275 C C   . GLY A 1 160 ? -5.406  1.027   23.508  1.00 94.50 160 A 1 
ATOM   1276 O O   . GLY A 1 160 ? -6.351  0.252   23.668  1.00 91.49 160 A 1 
ATOM   1277 N N   . ILE A 1 161 ? -4.212  0.612   23.137  1.00 94.93 161 A 1 
ATOM   1278 C CA  . ILE A 1 161 ? -3.908  -0.793  22.878  1.00 94.95 161 A 1 
ATOM   1279 C C   . ILE A 1 161 ? -3.814  -1.555  24.197  1.00 95.10 161 A 1 
ATOM   1280 O O   . ILE A 1 161 ? -3.127  -1.128  25.124  1.00 92.83 161 A 1 
ATOM   1281 C CB  . ILE A 1 161 ? -2.574  -0.912  22.113  1.00 92.49 161 A 1 
ATOM   1282 C CG1 . ILE A 1 161 ? -2.704  -0.229  20.748  1.00 85.42 161 A 1 
ATOM   1283 C CG2 . ILE A 1 161 ? -2.182  -2.371  21.951  1.00 83.32 161 A 1 
ATOM   1284 C CD1 . ILE A 1 161 ? -1.399  -0.039  20.017  1.00 83.06 161 A 1 
ATOM   1285 N N   . LYS A 1 162 ? -4.528  -2.689  24.268  1.00 94.75 162 A 1 
ATOM   1286 C CA  . LYS A 1 162 ? -4.544  -3.483  25.495  1.00 94.98 162 A 1 
ATOM   1287 C C   . LYS A 1 162 ? -3.704  -4.755  25.411  1.00 95.11 162 A 1 
ATOM   1288 O O   . LYS A 1 162 ? -3.581  -5.490  26.394  1.00 92.14 162 A 1 
ATOM   1289 C CB  . LYS A 1 162 ? -5.983  -3.813  25.879  1.00 93.68 162 A 1 
ATOM   1290 C CG  . LYS A 1 162 ? -6.792  -2.574  26.238  1.00 90.90 162 A 1 
ATOM   1291 C CD  . LYS A 1 162 ? -8.168  -2.922  26.784  1.00 82.87 162 A 1 
ATOM   1292 C CE  . LYS A 1 162 ? -8.905  -1.664  27.215  1.00 76.94 162 A 1 
ATOM   1293 N NZ  . LYS A 1 162 ? -10.243 -1.966  27.798  1.00 66.86 162 A 1 
ATOM   1294 N N   . VAL A 1 163 ? -3.128  -5.003  24.253  1.00 94.80 163 A 1 
ATOM   1295 C CA  . VAL A 1 163 ? -2.235  -6.136  24.039  1.00 95.17 163 A 1 
ATOM   1296 C C   . VAL A 1 163 ? -1.081  -5.559  23.214  1.00 95.90 163 A 1 
ATOM   1297 O O   . VAL A 1 163 ? -1.325  -4.887  22.216  1.00 94.49 163 A 1 
ATOM   1298 C CB  . VAL A 1 163 ? -2.903  -7.273  23.226  1.00 92.38 163 A 1 
ATOM   1299 C CG1 . VAL A 1 163 ? -1.882  -8.355  22.918  1.00 82.76 163 A 1 
ATOM   1300 C CG2 . VAL A 1 163 ? -4.072  -7.853  24.011  1.00 83.48 163 A 1 
ATOM   1301 N N   . PRO A 1 164 ? 0.171   -5.808  23.624  1.00 96.61 164 A 1 
ATOM   1302 C CA  . PRO A 1 164 ? 1.310   -5.263  22.878  1.00 96.82 164 A 1 
ATOM   1303 C C   . PRO A 1 164 ? 1.148   -5.548  21.381  1.00 97.35 164 A 1 
ATOM   1304 O O   . PRO A 1 164 ? 1.068   -6.704  20.965  1.00 96.72 164 A 1 
ATOM   1305 C CB  . PRO A 1 164 ? 2.505   -6.004  23.478  1.00 95.73 164 A 1 
ATOM   1306 C CG  . PRO A 1 164 ? 2.087   -6.181  24.908  1.00 93.65 164 A 1 
ATOM   1307 C CD  . PRO A 1 164 ? 0.638   -6.594  24.791  1.00 95.94 164 A 1 
ATOM   1308 N N   . LEU A 1 165 ? 1.094   -4.480  20.589  1.00 97.89 165 A 1 
ATOM   1309 C CA  . LEU A 1 165 ? 0.876   -4.608  19.152  1.00 98.05 165 A 1 
ATOM   1310 C C   . LEU A 1 165 ? 2.023   -3.988  18.362  1.00 98.21 165 A 1 
ATOM   1311 O O   . LEU A 1 165 ? 2.493   -2.896  18.682  1.00 98.01 165 A 1 
ATOM   1312 C CB  . LEU A 1 165 ? -0.447  -3.932  18.774  1.00 97.88 165 A 1 
ATOM   1313 C CG  . LEU A 1 165 ? -0.889  -4.008  17.314  1.00 97.28 165 A 1 
ATOM   1314 C CD1 . LEU A 1 165 ? -1.183  -5.453  16.943  1.00 96.39 165 A 1 
ATOM   1315 C CD2 . LEU A 1 165 ? -2.137  -3.146  17.119  1.00 96.41 165 A 1 
ATOM   1316 N N   . ASN A 1 166 ? 2.462   -4.699  17.330  1.00 98.48 166 A 1 
ATOM   1317 C CA  . ASN A 1 166 ? 3.577   -4.244  16.515  1.00 98.52 166 A 1 
ATOM   1318 C C   . ASN A 1 166 ? 3.242   -4.115  15.036  1.00 98.77 166 A 1 
ATOM   1319 O O   . ASN A 1 166 ? 2.446   -4.885  14.500  1.00 98.56 166 A 1 
ATOM   1320 C CB  . ASN A 1 166 ? 4.752   -5.209  16.656  1.00 98.48 166 A 1 
ATOM   1321 C CG  . ASN A 1 166 ? 5.262   -5.307  18.075  1.00 98.30 166 A 1 
ATOM   1322 O OD1 . ASN A 1 166 ? 6.089   -4.503  18.498  1.00 93.15 166 A 1 
ATOM   1323 N ND2 . ASN A 1 166 ? 4.772   -6.295  18.816  1.00 92.59 166 A 1 
ATOM   1324 N N   . ALA A 1 167 ? 3.863   -3.134  14.383  1.00 98.67 167 A 1 
ATOM   1325 C CA  . ALA A 1 167 ? 3.726   -2.960  12.949  1.00 98.79 167 A 1 
ATOM   1326 C C   . ALA A 1 167 ? 4.918   -3.716  12.369  1.00 98.86 167 A 1 
ATOM   1327 O O   . ALA A 1 167 ? 6.054   -3.499  12.785  1.00 98.70 167 A 1 
ATOM   1328 C CB  . ALA A 1 167 ? 3.816   -1.480  12.577  1.00 98.57 167 A 1 
ATOM   1329 N N   . VAL A 1 168 ? 4.653   -4.629  11.440  1.00 98.86 168 A 1 
ATOM   1330 C CA  . VAL A 1 168 ? 5.714   -5.407  10.807  1.00 98.85 168 A 1 
ATOM   1331 C C   . VAL A 1 168 ? 5.635   -5.194  9.303   1.00 98.80 168 A 1 
ATOM   1332 O O   . VAL A 1 168 ? 4.606   -5.454  8.687   1.00 98.81 168 A 1 
ATOM   1333 C CB  . VAL A 1 168 ? 5.564   -6.917  11.107  1.00 98.80 168 A 1 
ATOM   1334 C CG1 . VAL A 1 168 ? 6.650   -7.707  10.394  1.00 98.39 168 A 1 
ATOM   1335 C CG2 . VAL A 1 168 ? 5.642   -7.156  12.619  1.00 98.45 168 A 1 
ATOM   1336 N N   . VAL A 1 169 ? 6.722   -4.702  8.720   1.00 98.87 169 A 1 
ATOM   1337 C CA  . VAL A 1 169 ? 6.768   -4.454  7.284   1.00 98.84 169 A 1 
ATOM   1338 C C   . VAL A 1 169 ? 7.668   -5.465  6.592   1.00 98.80 169 A 1 
ATOM   1339 O O   . VAL A 1 169 ? 8.827   -5.645  6.967   1.00 98.63 169 A 1 
ATOM   1340 C CB  . VAL A 1 169 ? 7.291   -3.029  6.986   1.00 98.74 169 A 1 
ATOM   1341 C CG1 . VAL A 1 169 ? 7.561   -2.861  5.490   1.00 98.03 169 A 1 
ATOM   1342 C CG2 . VAL A 1 169 ? 6.268   -1.998  7.448   1.00 98.13 169 A 1 
ATOM   1343 N N   . LEU A 1 170 ? 7.122   -6.128  5.569   1.00 98.88 170 A 1 
ATOM   1344 C CA  . LEU A 1 170 ? 7.884   -7.084  4.781   1.00 98.78 170 A 1 
ATOM   1345 C C   . LEU A 1 170 ? 8.109   -6.502  3.394   1.00 98.64 170 A 1 
ATOM   1346 O O   . LEU A 1 170 ? 7.213   -5.898  2.810   1.00 98.38 170 A 1 
ATOM   1347 C CB  . LEU A 1 170 ? 7.118   -8.411  4.640   1.00 98.73 170 A 1 
ATOM   1348 C CG  . LEU A 1 170 ? 6.911   -9.237  5.908   1.00 98.34 170 A 1 
ATOM   1349 C CD1 . LEU A 1 170 ? 6.147   -10.515 5.564   1.00 97.83 170 A 1 
ATOM   1350 C CD2 . LEU A 1 170 ? 8.256   -9.584  6.527   1.00 97.61 170 A 1 
ATOM   1351 N N   . ASN A 1 171 ? 9.324   -6.677  2.870   1.00 98.52 171 A 1 
ATOM   1352 C CA  . ASN A 1 171 ? 9.645   -6.201  1.533   1.00 98.38 171 A 1 
ATOM   1353 C C   . ASN A 1 171 ? 9.407   -7.351  0.556   1.00 98.30 171 A 1 
ATOM   1354 O O   . ASN A 1 171 ? 10.314  -8.126  0.253   1.00 97.97 171 A 1 
ATOM   1355 C CB  . ASN A 1 171 ? 11.100  -5.752  1.460   1.00 98.01 171 A 1 
ATOM   1356 C CG  . ASN A 1 171 ? 11.489  -5.267  0.073   1.00 97.83 171 A 1 
ATOM   1357 O OD1 . ASN A 1 171 ? 10.654  -5.192  -0.822  1.00 96.04 171 A 1 
ATOM   1358 N ND2 . ASN A 1 171 ? 12.755  -4.923  -0.101  1.00 95.02 171 A 1 
ATOM   1359 N N   . THR A 1 172 ? 8.172   -7.458  0.059   1.00 98.47 172 A 1 
ATOM   1360 C CA  . THR A 1 172 ? 7.836   -8.541  -0.856  1.00 98.44 172 A 1 
ATOM   1361 C C   . THR A 1 172 ? 8.232   -8.255  -2.298  1.00 98.25 172 A 1 
ATOM   1362 O O   . THR A 1 172 ? 8.033   -9.097  -3.174  1.00 97.86 172 A 1 
ATOM   1363 C CB  . THR A 1 172 ? 6.339   -8.898  -0.793  1.00 98.35 172 A 1 
ATOM   1364 O OG1 . THR A 1 172 ? 5.552   -7.719  -0.946  1.00 97.28 172 A 1 
ATOM   1365 C CG2 . THR A 1 172 ? 6.029   -9.548  0.544   1.00 96.81 172 A 1 
ATOM   1366 N N   . VAL A 1 173 ? 8.817   -7.085  -2.554  1.00 98.21 173 A 1 
ATOM   1367 C CA  . VAL A 1 173 ? 9.315   -6.792  -3.893  1.00 97.99 173 A 1 
ATOM   1368 C C   . VAL A 1 173 ? 10.473  -7.762  -4.142  1.00 97.85 173 A 1 
ATOM   1369 O O   . VAL A 1 173 ? 10.801  -8.083  -5.280  1.00 97.35 173 A 1 
ATOM   1370 C CB  . VAL A 1 173 ? 9.817   -5.332  -4.011  1.00 97.69 173 A 1 
ATOM   1371 C CG1 . VAL A 1 173 ? 10.424  -5.091  -5.395  1.00 96.84 173 A 1 
ATOM   1372 C CG2 . VAL A 1 173 ? 8.662   -4.368  -3.781  1.00 96.85 173 A 1 
ATOM   1373 N N   . LEU A 1 174 ? 11.069  -8.265  -3.060  1.00 97.95 174 A 1 
ATOM   1374 C CA  . LEU A 1 174 ? 12.147  -9.243  -3.158  1.00 97.89 174 A 1 
ATOM   1375 C C   . LEU A 1 174 ? 11.638  -10.547 -3.767  1.00 97.88 174 A 1 
ATOM   1376 O O   . LEU A 1 174 ? 12.399  -11.308 -4.351  1.00 97.37 174 A 1 
ATOM   1377 C CB  . LEU A 1 174 ? 12.741  -9.544  -1.778  1.00 97.63 174 A 1 
ATOM   1378 C CG  . LEU A 1 174 ? 13.407  -8.383  -1.031  1.00 97.25 174 A 1 
ATOM   1379 C CD1 . LEU A 1 174 ? 13.889  -8.871  0.334   1.00 96.65 174 A 1 
ATOM   1380 C CD2 . LEU A 1 174 ? 14.569  -7.834  -1.839  1.00 96.48 174 A 1 
ATOM   1381 N N   . TYR A 1 175 ? 10.333  -10.788 -3.623  1.00 98.15 175 A 1 
ATOM   1382 C CA  . TYR A 1 175 ? 9.728   -12.024 -4.119  1.00 98.23 175 A 1 
ATOM   1383 C C   . TYR A 1 175 ? 8.958   -11.867 -5.431  1.00 98.28 175 A 1 
ATOM   1384 O O   . TYR A 1 175 ? 8.472   -12.849 -5.991  1.00 97.77 175 A 1 
ATOM   1385 C CB  . TYR A 1 175 ? 8.779   -12.592 -3.064  1.00 98.23 175 A 1 
ATOM   1386 C CG  . TYR A 1 175 ? 9.364   -12.687 -1.671  1.00 98.36 175 A 1 
ATOM   1387 C CD1 . TYR A 1 175 ? 10.699  -13.033 -1.482  1.00 98.07 175 A 1 
ATOM   1388 C CD2 . TYR A 1 175 ? 8.578   -12.453 -0.543  1.00 98.09 175 A 1 
ATOM   1389 C CE1 . TYR A 1 175 ? 11.242  -13.127 -0.197  1.00 98.02 175 A 1 
ATOM   1390 C CE2 . TYR A 1 175 ? 9.104   -12.548 0.734   1.00 98.01 175 A 1 
ATOM   1391 C CZ  . TYR A 1 175 ? 10.439  -12.879 0.903   1.00 98.27 175 A 1 
ATOM   1392 O OH  . TYR A 1 175 ? 10.964  -12.979 2.176   1.00 97.99 175 A 1 
ATOM   1393 N N   . TYR A 1 176 ? 8.848   -10.645 -5.924  1.00 98.13 176 A 1 
ATOM   1394 C CA  . TYR A 1 176 ? 8.119   -10.346 -7.156  1.00 98.07 176 A 1 
ATOM   1395 C C   . TYR A 1 176 ? 8.736   -11.109 -8.329  1.00 97.84 176 A 1 
ATOM   1396 O O   . TYR A 1 176 ? 9.954   -11.118 -8.498  1.00 97.33 176 A 1 
ATOM   1397 C CB  . TYR A 1 176 ? 8.187   -8.835  -7.409  1.00 97.79 176 A 1 
ATOM   1398 C CG  . TYR A 1 176 ? 7.224   -8.299  -8.449  1.00 97.62 176 A 1 
ATOM   1399 C CD1 . TYR A 1 176 ? 6.003   -8.916  -8.705  1.00 96.67 176 A 1 
ATOM   1400 C CD2 . TYR A 1 176 ? 7.531   -7.127  -9.137  1.00 96.56 176 A 1 
ATOM   1401 C CE1 . TYR A 1 176 ? 5.115   -8.381  -9.631  1.00 95.85 176 A 1 
ATOM   1402 C CE2 . TYR A 1 176 ? 6.645   -6.581  -10.058 1.00 95.83 176 A 1 
ATOM   1403 C CZ  . TYR A 1 176 ? 5.442   -7.206  -10.307 1.00 96.08 176 A 1 
ATOM   1404 O OH  . TYR A 1 176 ? 4.570   -6.668  -11.215 1.00 95.05 176 A 1 
ATOM   1405 N N   . ASN A 1 177 ? 7.893   -11.752 -9.147  1.00 97.80 177 A 1 
ATOM   1406 C CA  . ASN A 1 177 ? 8.415   -12.555 -10.249 1.00 97.25 177 A 1 
ATOM   1407 C C   . ASN A 1 177 ? 9.000   -11.770 -11.420 1.00 97.26 177 A 1 
ATOM   1408 O O   . ASN A 1 177 ? 9.419   -12.356 -12.412 1.00 95.83 177 A 1 
ATOM   1409 C CB  . ASN A 1 177 ? 7.368   -13.573 -10.742 1.00 96.07 177 A 1 
ATOM   1410 C CG  . ASN A 1 177 ? 6.097   -12.931 -11.221 1.00 94.82 177 A 1 
ATOM   1411 O OD1 . ASN A 1 177 ? 6.049   -11.745 -11.515 1.00 88.55 177 A 1 
ATOM   1412 N ND2 . ASN A 1 177 ? 5.044   -13.734 -11.307 1.00 87.90 177 A 1 
ATOM   1413 N N   . TYR A 1 178 ? 9.043   -10.443 -11.304 1.00 97.11 178 A 1 
ATOM   1414 C CA  . TYR A 1 178 ? 9.687   -9.608  -12.308 1.00 96.56 178 A 1 
ATOM   1415 C C   . TYR A 1 178 ? 11.034  -9.133  -11.764 1.00 96.53 178 A 1 
ATOM   1416 O O   . TYR A 1 178 ? 11.777  -8.429  -12.443 1.00 94.78 178 A 1 
ATOM   1417 C CB  . TYR A 1 178 ? 8.826   -8.388  -12.660 1.00 95.83 178 A 1 
ATOM   1418 C CG  . TYR A 1 178 ? 7.660   -8.676  -13.590 1.00 94.25 178 A 1 
ATOM   1419 C CD1 . TYR A 1 178 ? 7.656   -9.781  -14.427 1.00 89.77 178 A 1 
ATOM   1420 C CD2 . TYR A 1 178 ? 6.567   -7.819  -13.633 1.00 89.46 178 A 1 
ATOM   1421 C CE1 . TYR A 1 178 ? 6.596   -10.030 -15.295 1.00 87.53 178 A 1 
ATOM   1422 C CE2 . TYR A 1 178 ? 5.502   -8.051  -14.495 1.00 87.72 178 A 1 
ATOM   1423 C CZ  . TYR A 1 178 ? 5.519   -9.156  -15.316 1.00 88.58 178 A 1 
ATOM   1424 O OH  . TYR A 1 178 ? 4.467   -9.397  -16.166 1.00 85.96 178 A 1 
ATOM   1425 N N   . ASN A 1 179 ? 11.355  -9.539  -10.530 1.00 96.45 179 A 1 
ATOM   1426 C CA  . ASN A 1 179 ? 12.620  -9.169  -9.898  1.00 96.64 179 A 1 
ATOM   1427 C C   . ASN A 1 179 ? 13.664  -10.223 -10.255 1.00 96.40 179 A 1 
ATOM   1428 O O   . ASN A 1 179 ? 13.747  -11.272 -9.623  1.00 95.66 179 A 1 
ATOM   1429 C CB  . ASN A 1 179 ? 12.445  -9.091  -8.378  1.00 96.61 179 A 1 
ATOM   1430 C CG  . ASN A 1 179 ? 13.683  -8.585  -7.667  1.00 96.89 179 A 1 
ATOM   1431 O OD1 . ASN A 1 179 ? 14.767  -8.507  -8.251  1.00 95.41 179 A 1 
ATOM   1432 N ND2 . ASN A 1 179 ? 13.530  -8.230  -6.398  1.00 95.02 179 A 1 
ATOM   1433 N N   . LYS A 1 180 ? 14.463  -9.929  -11.275 1.00 95.85 180 A 1 
ATOM   1434 C CA  . LYS A 1 180 ? 15.480  -10.863 -11.743 1.00 95.11 180 A 1 
ATOM   1435 C C   . LYS A 1 180 ? 16.640  -11.054 -10.775 1.00 94.73 180 A 1 
ATOM   1436 O O   . LYS A 1 180 ? 17.415  -11.999 -10.915 1.00 92.54 180 A 1 
ATOM   1437 C CB  . LYS A 1 180 ? 16.024  -10.399 -13.106 1.00 94.60 180 A 1 
ATOM   1438 C CG  . LYS A 1 180 ? 14.969  -10.313 -14.195 1.00 90.06 180 A 1 
ATOM   1439 C CD  . LYS A 1 180 ? 15.570  -9.816  -15.502 1.00 81.98 180 A 1 
ATOM   1440 C CE  . LYS A 1 180 ? 14.517  -9.721  -16.593 1.00 73.39 180 A 1 
ATOM   1441 N NZ  . LYS A 1 180 ? 15.098  -9.203  -17.871 1.00 63.03 180 A 1 
ATOM   1442 N N   . GLN A 1 181 ? 16.754  -10.171 -9.801  1.00 94.81 181 A 1 
ATOM   1443 C CA  . GLN A 1 181 ? 17.850  -10.242 -8.836  1.00 93.76 181 A 1 
ATOM   1444 C C   . GLN A 1 181 ? 17.699  -11.363 -7.815  1.00 93.65 181 A 1 
ATOM   1445 O O   . GLN A 1 181 ? 18.676  -11.766 -7.184  1.00 90.26 181 A 1 
ATOM   1446 C CB  . GLN A 1 181 ? 17.977  -8.909  -8.089  1.00 92.49 181 A 1 
ATOM   1447 C CG  . GLN A 1 181 ? 18.151  -7.691  -8.994  1.00 88.50 181 A 1 
ATOM   1448 C CD  . GLN A 1 181 ? 19.334  -7.814  -9.922  1.00 81.61 181 A 1 
ATOM   1449 O OE1 . GLN A 1 181 ? 20.441  -8.149  -9.492  1.00 73.71 181 A 1 
ATOM   1450 N NE2 . GLN A 1 181 ? 19.110  -7.556  -11.199 1.00 70.46 181 A 1 
ATOM   1451 N N   . THR A 1 182 ? 16.478  -11.852 -7.640  1.00 95.46 182 A 1 
ATOM   1452 C CA  . THR A 1 182 ? 16.219  -12.863 -6.617  1.00 95.38 182 A 1 
ATOM   1453 C C   . THR A 1 182 ? 15.626  -14.176 -7.113  1.00 94.77 182 A 1 
ATOM   1454 O O   . THR A 1 182 ? 15.305  -15.055 -6.311  1.00 93.04 182 A 1 
ATOM   1455 C CB  . THR A 1 182 ? 15.259  -12.294 -5.554  1.00 95.29 182 A 1 
ATOM   1456 O OG1 . THR A 1 182 ? 14.046  -11.868 -6.201  1.00 93.81 182 A 1 
ATOM   1457 C CG2 . THR A 1 182 ? 15.890  -11.098 -4.854  1.00 93.61 182 A 1 
ATOM   1458 N N   . MET A 1 183 ? 15.492  -14.336 -8.422  1.00 94.05 183 A 1 
ATOM   1459 C CA  . MET A 1 183 ? 14.871  -15.528 -8.989  1.00 92.49 183 A 1 
ATOM   1460 C C   . MET A 1 183 ? 15.526  -16.848 -8.607  1.00 91.55 183 A 1 
ATOM   1461 O O   . MET A 1 183 ? 14.848  -17.873 -8.528  1.00 88.09 183 A 1 
ATOM   1462 C CB  . MET A 1 183 ? 14.808  -15.410 -10.516 1.00 90.23 183 A 1 
ATOM   1463 C CG  . MET A 1 183 ? 16.150  -15.290 -11.203 1.00 84.21 183 A 1 
ATOM   1464 S SD  . MET A 1 183 ? 15.984  -15.078 -12.998 1.00 80.19 183 A 1 
ATOM   1465 C CE  . MET A 1 183 ? 15.436  -16.713 -13.472 1.00 71.04 183 A 1 
ATOM   1466 N N   . ASP A 1 184 ? 16.828  -16.835 -8.346  1.00 92.01 184 A 1 
ATOM   1467 C CA  . ASP A 1 184 ? 17.538  -18.065 -7.993  1.00 90.91 184 A 1 
ATOM   1468 C C   . ASP A 1 184 ? 17.936  -18.162 -6.522  1.00 90.96 184 A 1 
ATOM   1469 O O   . ASP A 1 184 ? 18.688  -19.051 -6.131  1.00 86.57 184 A 1 
ATOM   1470 C CB  . ASP A 1 184 ? 18.790  -18.213 -8.864  1.00 88.53 184 A 1 
ATOM   1471 C CG  . ASP A 1 184 ? 18.465  -18.304 -10.346 1.00 83.90 184 A 1 
ATOM   1472 O OD1 . ASP A 1 184 ? 17.544  -19.062 -10.708 1.00 78.26 184 A 1 
ATOM   1473 O OD2 . ASP A 1 184 ? 19.138  -17.619 -11.134 1.00 78.41 184 A 1 
ATOM   1474 N N   . SER A 1 185 ? 17.417  -17.263 -5.706  1.00 92.00 185 A 1 
ATOM   1475 C CA  . SER A 1 185 ? 17.723  -17.264 -4.280  1.00 91.78 185 A 1 
ATOM   1476 C C   . SER A 1 185 ? 16.750  -18.167 -3.526  1.00 92.14 185 A 1 
ATOM   1477 O O   . SER A 1 185 ? 15.753  -18.638 -4.086  1.00 88.69 185 A 1 
ATOM   1478 C CB  . SER A 1 185 ? 17.644  -15.840 -3.728  1.00 88.96 185 A 1 
ATOM   1479 O OG  . SER A 1 185 ? 18.563  -14.981 -4.377  1.00 78.28 185 A 1 
ATOM   1480 N N   . THR A 1 186 ? 17.051  -18.414 -2.255  1.00 94.07 186 A 1 
ATOM   1481 C CA  . THR A 1 186 ? 16.178  -19.234 -1.419  1.00 93.84 186 A 1 
ATOM   1482 C C   . THR A 1 186 ? 15.540  -18.383 -0.326  1.00 94.52 186 A 1 
ATOM   1483 O O   . THR A 1 186 ? 14.372  -18.553 -0.002  1.00 90.33 186 A 1 
ATOM   1484 C CB  . THR A 1 186 ? 16.949  -20.405 -0.767  1.00 91.31 186 A 1 
ATOM   1485 O OG1 . THR A 1 186 ? 18.074  -19.892 -0.045  1.00 83.62 186 A 1 
ATOM   1486 C CG2 . THR A 1 186 ? 17.441  -21.370 -1.833  1.00 82.16 186 A 1 
ATOM   1487 N N   . ASP A 1 187 ? 16.316  -17.456 0.241   1.00 96.03 187 A 1 
ATOM   1488 C CA  . ASP A 1 187 ? 15.821  -16.553 1.271   1.00 96.72 187 A 1 
ATOM   1489 C C   . ASP A 1 187 ? 16.474  -15.185 1.050   1.00 96.84 187 A 1 
ATOM   1490 O O   . ASP A 1 187 ? 17.418  -14.822 1.759   1.00 95.94 187 A 1 
ATOM   1491 C CB  . ASP A 1 187 ? 16.158  -17.079 2.668   1.00 96.69 187 A 1 
ATOM   1492 C CG  . ASP A 1 187 ? 15.523  -16.240 3.773   1.00 97.30 187 A 1 
ATOM   1493 O OD1 . ASP A 1 187 ? 14.698  -15.358 3.455   1.00 96.92 187 A 1 
ATOM   1494 O OD2 . ASP A 1 187 ? 15.844  -16.476 4.951   1.00 96.85 187 A 1 
ATOM   1495 N N   . PRO A 1 188 ? 15.997  -14.427 0.060   1.00 96.94 188 A 1 
ATOM   1496 C CA  . PRO A 1 188 ? 16.551  -13.114 -0.276  1.00 96.84 188 A 1 
ATOM   1497 C C   . PRO A 1 188 ? 16.717  -12.194 0.929   1.00 97.11 188 A 1 
ATOM   1498 O O   . PRO A 1 188 ? 15.752  -11.885 1.627   1.00 96.64 188 A 1 
ATOM   1499 C CB  . PRO A 1 188 ? 15.547  -12.567 -1.289  1.00 96.31 188 A 1 
ATOM   1500 C CG  . PRO A 1 188 ? 15.031  -13.798 -1.967  1.00 95.15 188 A 1 
ATOM   1501 C CD  . PRO A 1 188 ? 14.857  -14.759 -0.816  1.00 96.69 188 A 1 
ATOM   1502 N N   . LEU A 1 189 ? 17.967  -11.784 1.163   1.00 96.53 189 A 1 
ATOM   1503 C CA  . LEU A 1 189 ? 18.316  -10.880 2.257   1.00 96.49 189 A 1 
ATOM   1504 C C   . LEU A 1 189 ? 17.879  -11.386 3.635   1.00 96.66 189 A 1 
ATOM   1505 O O   . LEU A 1 189 ? 17.741  -10.607 4.574   1.00 95.85 189 A 1 
ATOM   1506 C CB  . LEU A 1 189 ? 17.751  -9.478  1.992   1.00 96.14 189 A 1 
ATOM   1507 C CG  . LEU A 1 189 ? 18.307  -8.802  0.723   1.00 95.08 189 A 1 
ATOM   1508 C CD1 . LEU A 1 189 ? 17.687  -7.424  0.543   1.00 93.05 189 A 1 
ATOM   1509 C CD2 . LEU A 1 189 ? 19.825  -8.685  0.807   1.00 92.79 189 A 1 
ATOM   1510 N N   . GLY A 1 190 ? 17.675  -12.713 3.740   1.00 96.70 190 A 1 
ATOM   1511 C CA  . GLY A 1 190 ? 17.332  -13.334 5.007   1.00 97.02 190 A 1 
ATOM   1512 C C   . GLY A 1 190 ? 15.996  -12.953 5.625   1.00 97.68 190 A 1 
ATOM   1513 O O   . GLY A 1 190 ? 15.792  -13.134 6.824   1.00 97.45 190 A 1 
ATOM   1514 N N   . GLN A 1 191 ? 15.086  -12.430 4.810   1.00 97.59 191 A 1 
ATOM   1515 C CA  . GLN A 1 191 ? 13.801  -11.973 5.326   1.00 98.06 191 A 1 
ATOM   1516 C C   . GLN A 1 191 ? 12.925  -13.058 5.954   1.00 98.41 191 A 1 
ATOM   1517 O O   . GLN A 1 191 ? 12.288  -12.823 6.975   1.00 98.49 191 A 1 
ATOM   1518 C CB  . GLN A 1 191 ? 13.010  -11.237 4.243   1.00 97.67 191 A 1 
ATOM   1519 C CG  . GLN A 1 191 ? 11.739  -10.576 4.771   1.00 97.35 191 A 1 
ATOM   1520 C CD  . GLN A 1 191 ? 11.074  -9.664  3.767   1.00 97.90 191 A 1 
ATOM   1521 O OE1 . GLN A 1 191 ? 10.737  -8.525  4.078   1.00 93.07 191 A 1 
ATOM   1522 N NE2 . GLN A 1 191 ? 10.874  -10.158 2.553   1.00 94.28 191 A 1 
ATOM   1523 N N   . PHE A 1 192 ? 12.881  -14.251 5.350   1.00 98.51 192 A 1 
ATOM   1524 C CA  . PHE A 1 192 ? 12.050  -15.318 5.907   1.00 98.64 192 A 1 
ATOM   1525 C C   . PHE A 1 192 ? 12.539  -15.730 7.294   1.00 98.76 192 A 1 
ATOM   1526 O O   . PHE A 1 192 ? 11.743  -15.875 8.220   1.00 98.64 192 A 1 
ATOM   1527 C CB  . PHE A 1 192 ? 12.037  -16.542 4.985   1.00 98.58 192 A 1 
ATOM   1528 C CG  . PHE A 1 192 ? 11.110  -16.407 3.800   1.00 98.58 192 A 1 
ATOM   1529 C CD1 . PHE A 1 192 ? 9.743   -16.231 3.988   1.00 98.16 192 A 1 
ATOM   1530 C CD2 . PHE A 1 192 ? 11.600  -16.470 2.501   1.00 98.14 192 A 1 
ATOM   1531 C CE1 . PHE A 1 192 ? 8.877   -16.110 2.906   1.00 97.87 192 A 1 
ATOM   1532 C CE2 . PHE A 1 192 ? 10.744  -16.347 1.407   1.00 97.80 192 A 1 
ATOM   1533 C CZ  . PHE A 1 192 ? 9.382   -16.165 1.611   1.00 98.04 192 A 1 
ATOM   1534 N N   . GLU A 1 193 ? 13.854  -15.921 7.437   1.00 98.52 193 A 1 
ATOM   1535 C CA  . GLU A 1 193 ? 14.422  -16.312 8.727   1.00 98.56 193 A 1 
ATOM   1536 C C   . GLU A 1 193 ? 14.210  -15.198 9.749   1.00 98.72 193 A 1 
ATOM   1537 O O   . GLU A 1 193 ? 13.880  -15.461 10.912  1.00 98.56 193 A 1 
ATOM   1538 C CB  . GLU A 1 193 ? 15.916  -16.617 8.585   1.00 98.19 193 A 1 
ATOM   1539 C CG  . GLU A 1 193 ? 16.584  -17.040 9.889   1.00 87.14 193 A 1 
ATOM   1540 C CD  . GLU A 1 193 ? 18.023  -17.490 9.692   1.00 78.67 193 A 1 
ATOM   1541 O OE1 . GLU A 1 193 ? 18.588  -17.252 8.606   1.00 72.99 193 A 1 
ATOM   1542 O OE2 . GLU A 1 193 ? 18.583  -18.090 10.627  1.00 72.58 193 A 1 
ATOM   1543 N N   . TRP A 1 194 ? 14.374  -13.952 9.314   1.00 98.57 194 A 1 
ATOM   1544 C CA  . TRP A 1 194 ? 14.174  -12.792 10.181  1.00 98.65 194 A 1 
ATOM   1545 C C   . TRP A 1 194 ? 12.726  -12.741 10.664  1.00 98.72 194 A 1 
ATOM   1546 O O   . TRP A 1 194 ? 12.460  -12.538 11.851  1.00 98.71 194 A 1 
ATOM   1547 C CB  . TRP A 1 194 ? 14.512  -11.512 9.410   1.00 98.59 194 A 1 
ATOM   1548 C CG  . TRP A 1 194 ? 14.130  -10.241 10.111  1.00 98.61 194 A 1 
ATOM   1549 C CD1 . TRP A 1 194 ? 14.853  -9.566  11.051  1.00 98.39 194 A 1 
ATOM   1550 C CD2 . TRP A 1 194 ? 12.923  -9.488  9.921   1.00 98.63 194 A 1 
ATOM   1551 N NE1 . TRP A 1 194 ? 14.175  -8.444  11.452  1.00 98.35 194 A 1 
ATOM   1552 C CE2 . TRP A 1 194 ? 12.987  -8.364  10.777  1.00 98.53 194 A 1 
ATOM   1553 C CE3 . TRP A 1 194 ? 11.792  -9.655  9.103   1.00 98.54 194 A 1 
ATOM   1554 C CZ2 . TRP A 1 194 ? 11.954  -7.422  10.845  1.00 98.37 194 A 1 
ATOM   1555 C CZ3 . TRP A 1 194 ? 10.772  -8.709  9.173   1.00 98.42 194 A 1 
ATOM   1556 C CH2 . TRP A 1 194 ? 10.866  -7.610  10.036  1.00 98.37 194 A 1 
ATOM   1557 N N   . PHE A 1 195 ? 11.782  -12.932 9.746   1.00 98.72 195 A 1 
ATOM   1558 C CA  . PHE A 1 195 ? 10.361  -12.895 10.076  1.00 98.82 195 A 1 
ATOM   1559 C C   . PHE A 1 195 ? 10.009  -13.977 11.094  1.00 98.81 195 A 1 
ATOM   1560 O O   . PHE A 1 195 ? 9.253   -13.731 12.032  1.00 98.78 195 A 1 
ATOM   1561 C CB  . PHE A 1 195 ? 9.526   -13.081 8.806   1.00 98.80 195 A 1 
ATOM   1562 C CG  . PHE A 1 195 ? 8.041   -12.977 9.036   1.00 98.83 195 A 1 
ATOM   1563 C CD1 . PHE A 1 195 ? 7.449   -11.758 9.365   1.00 98.60 195 A 1 
ATOM   1564 C CD2 . PHE A 1 195 ? 7.225   -14.100 8.916   1.00 98.58 195 A 1 
ATOM   1565 C CE1 . PHE A 1 195 ? 6.084   -11.659 9.572   1.00 98.38 195 A 1 
ATOM   1566 C CE2 . PHE A 1 195 ? 5.854   -14.005 9.119   1.00 98.37 195 A 1 
ATOM   1567 C CZ  . PHE A 1 195 ? 5.281   -12.783 9.448   1.00 98.59 195 A 1 
ATOM   1568 N N   . LYS A 1 196 ? 10.558  -15.174 10.905  1.00 98.77 196 A 1 
ATOM   1569 C CA  . LYS A 1 196 ? 10.301  -16.276 11.823  1.00 98.77 196 A 1 
ATOM   1570 C C   . LYS A 1 196 ? 10.790  -15.934 13.226  1.00 98.75 196 A 1 
ATOM   1571 O O   . LYS A 1 196 ? 10.104  -16.182 14.215  1.00 98.66 196 A 1 
ATOM   1572 C CB  . LYS A 1 196 ? 10.998  -17.550 11.337  1.00 98.47 196 A 1 
ATOM   1573 C CG  . LYS A 1 196 ? 10.730  -18.775 12.212  1.00 95.31 196 A 1 
ATOM   1574 C CD  . LYS A 1 196 ? 11.403  -20.020 11.642  1.00 92.79 196 A 1 
ATOM   1575 C CE  . LYS A 1 196 ? 11.055  -21.248 12.464  1.00 84.74 196 A 1 
ATOM   1576 N NZ  . LYS A 1 196 ? 11.496  -21.136 13.875  1.00 76.74 196 A 1 
ATOM   1577 N N   . THR A 1 197 ? 11.978  -15.344 13.307  1.00 98.88 197 A 1 
ATOM   1578 C CA  . THR A 1 197 ? 12.558  -14.956 14.587  1.00 98.78 197 A 1 
ATOM   1579 C C   . THR A 1 197 ? 11.680  -13.911 15.281  1.00 98.85 197 A 1 
ATOM   1580 O O   . THR A 1 197 ? 11.413  -14.005 16.483  1.00 98.65 197 A 1 
ATOM   1581 C CB  . THR A 1 197 ? 13.980  -14.388 14.397  1.00 98.53 197 A 1 
ATOM   1582 O OG1 . THR A 1 197 ? 14.832  -15.413 13.879  1.00 95.25 197 A 1 
ATOM   1583 C CG2 . THR A 1 197 ? 14.549  -13.891 15.722  1.00 94.33 197 A 1 
ATOM   1584 N N   . VAL A 1 198 ? 11.227  -12.919 14.512  1.00 98.82 198 A 1 
ATOM   1585 C CA  . VAL A 1 198 ? 10.377  -11.863 15.044  1.00 98.83 198 A 1 
ATOM   1586 C C   . VAL A 1 198 ? 9.044   -12.431 15.553  1.00 98.88 198 A 1 
ATOM   1587 O O   . VAL A 1 198 ? 8.625   -12.150 16.679  1.00 98.73 198 A 1 
ATOM   1588 C CB  . VAL A 1 198 ? 10.099  -10.781 13.977  1.00 98.69 198 A 1 
ATOM   1589 C CG1 . VAL A 1 198 ? 9.000   -9.827  14.445  1.00 97.98 198 A 1 
ATOM   1590 C CG2 . VAL A 1 198 ? 11.374  -10.005 13.680  1.00 98.10 198 A 1 
ATOM   1591 N N   . MET A 1 199 ? 8.393   -13.240 14.731  1.00 98.87 199 A 1 
ATOM   1592 C CA  . MET A 1 199 ? 7.106   -13.812 15.101  1.00 98.82 199 A 1 
ATOM   1593 C C   . MET A 1 199 ? 7.212   -14.771 16.289  1.00 98.89 199 A 1 
ATOM   1594 O O   . MET A 1 199 ? 6.338   -14.787 17.150  1.00 98.68 199 A 1 
ATOM   1595 C CB  . MET A 1 199 ? 6.488   -14.541 13.903  1.00 98.77 199 A 1 
ATOM   1596 C CG  . MET A 1 199 ? 6.056   -13.633 12.764  1.00 98.18 199 A 1 
ATOM   1597 S SD  . MET A 1 199 ? 4.678   -12.540 13.202  1.00 97.92 199 A 1 
ATOM   1598 C CE  . MET A 1 199 ? 5.474   -10.950 13.113  1.00 94.45 199 A 1 
ATOM   1599 N N   . ASP A 1 200 ? 8.280   -15.561 16.336  1.00 98.89 200 A 1 
ATOM   1600 C CA  . ASP A 1 200 ? 8.479   -16.476 17.463  1.00 98.82 200 A 1 
ATOM   1601 C C   . ASP A 1 200 ? 8.601   -15.670 18.750  1.00 98.83 200 A 1 
ATOM   1602 O O   . ASP A 1 200 ? 8.077   -16.056 19.793  1.00 98.55 200 A 1 
ATOM   1603 C CB  . ASP A 1 200 ? 9.747   -17.323 17.271  1.00 98.72 200 A 1 
ATOM   1604 C CG  . ASP A 1 200 ? 9.555   -18.467 16.286  1.00 98.11 200 A 1 
ATOM   1605 O OD1 . ASP A 1 200 ? 8.397   -18.816 15.982  1.00 96.26 200 A 1 
ATOM   1606 O OD2 . ASP A 1 200 ? 10.575  -19.028 15.836  1.00 96.29 200 A 1 
ATOM   1607 N N   . GLY A 1 201 ? 9.291   -14.538 18.658  1.00 98.77 201 A 1 
ATOM   1608 C CA  . GLY A 1 201 ? 9.466   -13.673 19.805  1.00 98.71 201 A 1 
ATOM   1609 C C   . GLY A 1 201 ? 8.144   -13.090 20.281  1.00 98.72 201 A 1 
ATOM   1610 O O   . GLY A 1 201 ? 7.874   -13.039 21.481  1.00 98.39 201 A 1 
ATOM   1611 N N   . TYR A 1 202 ? 7.315   -12.664 19.341  1.00 98.76 202 A 1 
ATOM   1612 C CA  . TYR A 1 202 ? 6.017   -12.099 19.686  1.00 98.68 202 A 1 
ATOM   1613 C C   . TYR A 1 202 ? 5.118   -13.156 20.320  1.00 98.65 202 A 1 
ATOM   1614 O O   . TYR A 1 202 ? 4.442   -12.900 21.316  1.00 98.23 202 A 1 
ATOM   1615 C CB  . TYR A 1 202 ? 5.320   -11.530 18.439  1.00 98.67 202 A 1 
ATOM   1616 C CG  . TYR A 1 202 ? 5.952   -10.276 17.853  1.00 98.70 202 A 1 
ATOM   1617 C CD1 . TYR A 1 202 ? 6.862   -9.509  18.581  1.00 98.38 202 A 1 
ATOM   1618 C CD2 . TYR A 1 202 ? 5.601   -9.848  16.576  1.00 98.39 202 A 1 
ATOM   1619 C CE1 . TYR A 1 202 ? 7.416   -8.351  18.038  1.00 98.28 202 A 1 
ATOM   1620 C CE2 . TYR A 1 202 ? 6.141   -8.698  16.033  1.00 98.26 202 A 1 
ATOM   1621 C CZ  . TYR A 1 202 ? 7.050   -7.945  16.764  1.00 98.50 202 A 1 
ATOM   1622 O OH  . TYR A 1 202 ? 7.589   -6.804  16.222  1.00 98.09 202 A 1 
ATOM   1623 N N   . ARG A 1 203 ? 5.113   -14.351 19.746  1.00 98.60 203 A 1 
ATOM   1624 C CA  . ARG A 1 203 ? 4.299   -15.449 20.272  1.00 98.56 203 A 1 
ATOM   1625 C C   . ARG A 1 203 ? 4.717   -15.786 21.704  1.00 98.46 203 A 1 
ATOM   1626 O O   . ARG A 1 203 ? 3.871   -15.964 22.578  1.00 97.88 203 A 1 
ATOM   1627 C CB  . ARG A 1 203 ? 4.448   -16.688 19.379  1.00 98.13 203 A 1 
ATOM   1628 C CG  . ARG A 1 203 ? 3.799   -17.948 19.947  1.00 96.95 203 A 1 
ATOM   1629 C CD  . ARG A 1 203 ? 3.962   -19.112 18.977  1.00 96.40 203 A 1 
ATOM   1630 N NE  . ARG A 1 203 ? 3.079   -18.991 17.822  1.00 95.58 203 A 1 
ATOM   1631 C CZ  . ARG A 1 203 ? 3.247   -19.655 16.675  1.00 96.58 203 A 1 
ATOM   1632 N NH1 . ARG A 1 203 ? 4.287   -20.448 16.502  1.00 91.33 203 A 1 
ATOM   1633 N NH2 . ARG A 1 203 ? 2.364   -19.504 15.688  1.00 91.21 203 A 1 
ATOM   1634 N N   . LYS A 1 204 ? 6.015   -15.876 21.916  1.00 98.67 204 A 1 
ATOM   1635 C CA  . LYS A 1 204 ? 6.550   -16.212 23.232  1.00 98.50 204 A 1 
ATOM   1636 C C   . LYS A 1 204 ? 6.213   -15.180 24.307  1.00 98.48 204 A 1 
ATOM   1637 O O   . LYS A 1 204 ? 6.020   -15.528 25.471  1.00 97.72 204 A 1 
ATOM   1638 C CB  . LYS A 1 204 ? 8.072   -16.372 23.132  1.00 98.10 204 A 1 
ATOM   1639 C CG  . LYS A 1 204 ? 8.746   -16.831 24.421  1.00 87.28 204 A 1 
ATOM   1640 C CD  . LYS A 1 204 ? 10.252  -16.966 24.228  1.00 84.89 204 A 1 
ATOM   1641 C CE  . LYS A 1 204 ? 10.582  -17.956 23.115  1.00 73.03 204 A 1 
ATOM   1642 N NZ  . LYS A 1 204 ? 12.043  -18.072 22.884  1.00 64.85 204 A 1 
ATOM   1643 N N   . THR A 1 205 ? 6.112   -13.917 23.906  1.00 98.23 205 A 1 
ATOM   1644 C CA  . THR A 1 205 ? 5.832   -12.837 24.853  1.00 98.05 205 A 1 
ATOM   1645 C C   . THR A 1 205 ? 4.398   -12.311 24.800  1.00 97.79 205 A 1 
ATOM   1646 O O   . THR A 1 205 ? 4.078   -11.291 25.408  1.00 96.75 205 A 1 
ATOM   1647 C CB  . THR A 1 205 ? 6.804   -11.661 24.634  1.00 97.67 205 A 1 
ATOM   1648 O OG1 . THR A 1 205 ? 6.732   -11.223 23.271  1.00 95.93 205 A 1 
ATOM   1649 C CG2 . THR A 1 205 ? 8.229   -12.095 24.943  1.00 95.11 205 A 1 
ATOM   1650 N N   . GLY A 1 206 ? 3.526   -13.019 24.079  1.00 97.84 206 A 1 
ATOM   1651 C CA  . GLY A 1 206 ? 2.130   -12.628 24.005  1.00 97.57 206 A 1 
ATOM   1652 C C   . GLY A 1 206 ? 1.831   -11.350 23.238  1.00 97.62 206 A 1 
ATOM   1653 O O   . GLY A 1 206 ? 0.823   -10.690 23.493  1.00 96.46 206 A 1 
ATOM   1654 N N   . GLN A 1 207 ? 2.697   -11.005 22.297  1.00 97.92 207 A 1 
ATOM   1655 C CA  . GLN A 1 207 ? 2.506   -9.804  21.488  1.00 97.92 207 A 1 
ATOM   1656 C C   . GLN A 1 207 ? 1.744   -10.126 20.207  1.00 98.01 207 A 1 
ATOM   1657 O O   . GLN A 1 207 ? 1.693   -11.283 19.779  1.00 97.69 207 A 1 
ATOM   1658 C CB  . GLN A 1 207 ? 3.859   -9.171  21.144  1.00 97.64 207 A 1 
ATOM   1659 C CG  . GLN A 1 207 ? 4.679   -8.762  22.352  1.00 96.57 207 A 1 
ATOM   1660 C CD  . GLN A 1 207 ? 5.909   -7.969  21.975  1.00 96.28 207 A 1 
ATOM   1661 O OE1 . GLN A 1 207 ? 5.802   -6.901  21.362  1.00 89.63 207 A 1 
ATOM   1662 N NE2 . GLN A 1 207 ? 7.081   -8.474  22.327  1.00 88.95 207 A 1 
ATOM   1663 N N   . ARG A 1 208 ? 1.150   -9.104  19.612  1.00 98.20 208 A 1 
ATOM   1664 C CA  . ARG A 1 208 ? 0.390   -9.266  18.374  1.00 98.27 208 A 1 
ATOM   1665 C C   . ARG A 1 208 ? 1.038   -8.405  17.293  1.00 98.47 208 A 1 
ATOM   1666 O O   . ARG A 1 208 ? 1.898   -7.566  17.579  1.00 98.19 208 A 1 
ATOM   1667 C CB  . ARG A 1 208 ? -1.065  -8.823  18.567  1.00 97.71 208 A 1 
ATOM   1668 C CG  . ARG A 1 208 ? -1.824  -9.564  19.667  1.00 94.64 208 A 1 
ATOM   1669 C CD  . ARG A 1 208 ? -2.222  -10.974 19.239  1.00 88.39 208 A 1 
ATOM   1670 N NE  . ARG A 1 208 ? -2.947  -11.681 20.306  1.00 83.33 208 A 1 
ATOM   1671 C CZ  . ARG A 1 208 ? -4.225  -11.482 20.615  1.00 76.47 208 A 1 
ATOM   1672 N NH1 . ARG A 1 208 ? -4.951  -10.605 19.947  1.00 69.87 208 A 1 
ATOM   1673 N NH2 . ARG A 1 208 ? -4.776  -12.159 21.614  1.00 73.04 208 A 1 
ATOM   1674 N N   . ALA A 1 209 ? 0.606   -8.614  16.042  1.00 98.48 209 A 1 
ATOM   1675 C CA  . ALA A 1 209 ? 1.176   -7.855  14.937  1.00 98.67 209 A 1 
ATOM   1676 C C   . ALA A 1 209 ? 0.212   -7.624  13.788  1.00 98.63 209 A 1 
ATOM   1677 O O   . ALA A 1 209 ? -0.691  -8.433  13.547  1.00 98.50 209 A 1 
ATOM   1678 C CB  . ALA A 1 209 ? 2.421   -8.569  14.407  1.00 98.47 209 A 1 
ATOM   1679 N N   . ILE A 1 210 ? 0.402   -6.504  13.121  1.00 98.61 210 A 1 
ATOM   1680 C CA  . ILE A 1 210 ? -0.326  -6.198  11.903  1.00 98.76 210 A 1 
ATOM   1681 C C   . ILE A 1 210 ? 0.800   -6.128  10.877  1.00 98.89 210 A 1 
ATOM   1682 O O   . ILE A 1 210 ? 1.714   -5.304  10.999  1.00 98.75 210 A 1 
ATOM   1683 C CB  . ILE A 1 210 ? -1.075  -4.848  11.973  1.00 98.56 210 A 1 
ATOM   1684 C CG1 . ILE A 1 210 ? -2.268  -4.984  12.930  1.00 97.76 210 A 1 
ATOM   1685 C CG2 . ILE A 1 210 ? -1.556  -4.448  10.571  1.00 98.10 210 A 1 
ATOM   1686 C CD1 . ILE A 1 210 ? -3.062  -3.706  13.120  1.00 95.70 210 A 1 
ATOM   1687 N N   . VAL A 1 211 ? 0.756   -7.024  9.898   1.00 98.73 211 A 1 
ATOM   1688 C CA  . VAL A 1 211 ? 1.790   -7.101  8.881   1.00 98.87 211 A 1 
ATOM   1689 C C   . VAL A 1 211 ? 1.393   -6.338  7.623   1.00 98.88 211 A 1 
ATOM   1690 O O   . VAL A 1 211 ? 0.237   -6.386  7.202   1.00 98.71 211 A 1 
ATOM   1691 C CB  . VAL A 1 211 ? 2.074   -8.574  8.511   1.00 98.73 211 A 1 
ATOM   1692 C CG1 . VAL A 1 211 ? 3.191   -8.658  7.469   1.00 98.18 211 A 1 
ATOM   1693 C CG2 . VAL A 1 211 ? 2.460   -9.366  9.759   1.00 98.22 211 A 1 
ATOM   1694 N N   . SER A 1 212 ? 2.351   -5.616  7.036   1.00 98.73 212 A 1 
ATOM   1695 C CA  . SER A 1 212 ? 2.097   -4.869  5.812   1.00 98.78 212 A 1 
ATOM   1696 C C   . SER A 1 212 ? 3.186   -5.176  4.791   1.00 98.77 212 A 1 
ATOM   1697 O O   . SER A 1 212 ? 4.340   -5.411  5.144   1.00 98.53 212 A 1 
ATOM   1698 C CB  . SER A 1 212 ? 2.066   -3.363  6.093   1.00 98.24 212 A 1 
ATOM   1699 O OG  . SER A 1 212 ? 1.012   -3.027  6.978   1.00 91.00 212 A 1 
ATOM   1700 N N   . MET A 1 213 ? 2.806   -5.189  3.512   1.00 98.73 213 A 1 
ATOM   1701 C CA  . MET A 1 213 ? 3.725   -5.484  2.424   1.00 98.61 213 A 1 
ATOM   1702 C C   . MET A 1 213 ? 3.130   -4.883  1.160   1.00 98.68 213 A 1 
ATOM   1703 O O   . MET A 1 213 ? 1.920   -4.703  1.064   1.00 98.11 213 A 1 
ATOM   1704 C CB  . MET A 1 213 ? 3.895   -7.000  2.263   1.00 97.75 213 A 1 
ATOM   1705 C CG  . MET A 1 213 ? 2.590   -7.737  1.963   1.00 96.88 213 A 1 
ATOM   1706 S SD  . MET A 1 213 ? 2.720   -9.531  2.113   1.00 97.45 213 A 1 
ATOM   1707 C CE  . MET A 1 213 ? 2.875   -9.703  3.880   1.00 93.54 213 A 1 
ATOM   1708 N N   . HIS A 1 214 ? 3.982   -4.569  0.191   1.00 98.56 214 A 1 
ATOM   1709 C CA  . HIS A 1 214 ? 3.466   -3.975  -1.033  1.00 98.45 214 A 1 
ATOM   1710 C C   . HIS A 1 214 ? 2.713   -4.993  -1.884  1.00 98.40 214 A 1 
ATOM   1711 O O   . HIS A 1 214 ? 1.590   -4.739  -2.321  1.00 97.63 214 A 1 
ATOM   1712 C CB  . HIS A 1 214 ? 4.595   -3.353  -1.849  1.00 98.21 214 A 1 
ATOM   1713 C CG  . HIS A 1 214 ? 4.104   -2.603  -3.055  1.00 98.09 214 A 1 
ATOM   1714 N ND1 . HIS A 1 214 ? 3.292   -1.497  -2.962  1.00 95.55 214 A 1 
ATOM   1715 C CD2 . HIS A 1 214 ? 4.268   -2.834  -4.379  1.00 95.71 214 A 1 
ATOM   1716 C CE1 . HIS A 1 214 ? 2.980   -1.071  -4.171  1.00 96.08 214 A 1 
ATOM   1717 N NE2 . HIS A 1 214 ? 3.563   -1.868  -5.049  1.00 96.27 214 A 1 
ATOM   1718 N N   . ILE A 1 215 ? 3.336   -6.145  -2.117  1.00 98.46 215 A 1 
ATOM   1719 C CA  . ILE A 1 215 ? 2.736   -7.183  -2.950  1.00 98.42 215 A 1 
ATOM   1720 C C   . ILE A 1 215 ? 2.295   -8.396  -2.133  1.00 98.46 215 A 1 
ATOM   1721 O O   . ILE A 1 215 ? 3.121   -9.082  -1.532  1.00 98.14 215 A 1 
ATOM   1722 C CB  . ILE A 1 215 ? 3.721   -7.660  -4.040  1.00 98.18 215 A 1 
ATOM   1723 C CG1 . ILE A 1 215 ? 4.322   -6.453  -4.771  1.00 97.23 215 A 1 
ATOM   1724 C CG2 . ILE A 1 215 ? 3.011   -8.580  -5.020  1.00 97.25 215 A 1 
ATOM   1725 C CD1 . ILE A 1 215 ? 5.390   -6.806  -5.795  1.00 96.16 215 A 1 
ATOM   1726 N N   . CYS A 1 216 ? 1.001   -8.664  -2.121  1.00 98.15 216 A 1 
ATOM   1727 C CA  . CYS A 1 216 ? 0.442   -9.799  -1.403  1.00 97.91 216 A 1 
ATOM   1728 C C   . CYS A 1 216 ? 0.716   -11.088 -2.173  1.00 98.04 216 A 1 
ATOM   1729 O O   . CYS A 1 216 ? 0.878   -11.069 -3.396  1.00 96.73 216 A 1 
ATOM   1730 C CB  . CYS A 1 216 ? -1.077  -9.644  -1.274  1.00 96.17 216 A 1 
ATOM   1731 S SG  . CYS A 1 216 ? -1.745  -9.254  0.366   1.00 92.44 216 A 1 
ATOM   1732 N N   . PRO A 1 217 ? 0.762   -12.236 -1.479  1.00 98.32 217 A 1 
ATOM   1733 C CA  . PRO A 1 217 ? 0.910   -13.498 -2.205  1.00 98.04 217 A 1 
ATOM   1734 C C   . PRO A 1 217 ? -0.425  -13.735 -2.908  1.00 97.80 217 A 1 
ATOM   1735 O O   . PRO A 1 217 ? -1.450  -13.174 -2.515  1.00 96.52 217 A 1 
ATOM   1736 C CB  . PRO A 1 217 ? 1.175   -14.515 -1.094  1.00 97.31 217 A 1 
ATOM   1737 C CG  . PRO A 1 217 ? 0.498   -13.909 0.095   1.00 95.13 217 A 1 
ATOM   1738 C CD  . PRO A 1 217 ? 0.808   -12.446 -0.024  1.00 97.74 217 A 1 
ATOM   1739 N N   . GLY A 1 218 ? -0.419  -14.552 -3.959  1.00 97.16 218 A 1 
ATOM   1740 C CA  . GLY A 1 218 ? -1.643  -14.797 -4.699  1.00 96.86 218 A 1 
ATOM   1741 C C   . GLY A 1 218 ? -1.530  -14.345 -6.146  1.00 97.14 218 A 1 
ATOM   1742 O O   . GLY A 1 218 ? -0.436  -14.199 -6.678  1.00 95.44 218 A 1 
ATOM   1743 N N   . VAL A 1 219 ? -2.682  -14.121 -6.774  1.00 96.64 219 A 1 
ATOM   1744 C CA  . VAL A 1 219 ? -2.722  -13.748 -8.178  1.00 96.33 219 A 1 
ATOM   1745 C C   . VAL A 1 219 ? -3.410  -12.406 -8.409  1.00 96.39 219 A 1 
ATOM   1746 O O   . VAL A 1 219 ? -3.970  -11.814 -7.496  1.00 95.17 219 A 1 
ATOM   1747 C CB  . VAL A 1 219 ? -3.464  -14.818 -9.003  1.00 95.37 219 A 1 
ATOM   1748 C CG1 . VAL A 1 219 ? -2.769  -16.167 -8.854  1.00 91.55 219 A 1 
ATOM   1749 C CG2 . VAL A 1 219 ? -4.917  -14.915 -8.547  1.00 91.77 219 A 1 
ATOM   1750 N N   . ALA A 1 220 ? -3.349  -11.934 -9.672  1.00 95.73 220 A 1 
ATOM   1751 C CA  . ALA A 1 220 ? -4.004  -10.695 -10.060 1.00 95.32 220 A 1 
ATOM   1752 C C   . ALA A 1 220 ? -5.223  -11.083 -10.886 1.00 95.29 220 A 1 
ATOM   1753 O O   . ALA A 1 220 ? -5.101  -11.424 -12.061 1.00 93.49 220 A 1 
ATOM   1754 C CB  . ALA A 1 220 ? -3.051  -9.829  -10.878 1.00 94.78 220 A 1 
ATOM   1755 N N   . GLU A 1 221 ? -6.394  -11.043 -10.279 1.00 93.67 221 A 1 
ATOM   1756 C CA  . GLU A 1 221 ? -7.639  -11.437 -10.932 1.00 92.21 221 A 1 
ATOM   1757 C C   . GLU A 1 221 ? -7.908  -10.716 -12.249 1.00 92.10 221 A 1 
ATOM   1758 O O   . GLU A 1 221 ? -8.337  -11.333 -13.222 1.00 89.34 221 A 1 
ATOM   1759 C CB  . GLU A 1 221 ? -8.835  -11.222 -9.996  1.00 89.69 221 A 1 
ATOM   1760 C CG  . GLU A 1 221 ? -8.827  -12.071 -8.734  1.00 85.34 221 A 1 
ATOM   1761 C CD  . GLU A 1 221 ? -8.132  -11.408 -7.567  1.00 87.30 221 A 1 
ATOM   1762 O OE1 . GLU A 1 221 ? -7.176  -10.622 -7.770  1.00 82.89 221 A 1 
ATOM   1763 O OE2 . GLU A 1 221 ? -8.542  -11.675 -6.417  1.00 84.19 221 A 1 
ATOM   1764 N N   . ARG A 1 222 ? -7.642  -9.409  -12.278 1.00 91.19 222 A 1 
ATOM   1765 C CA  . ARG A 1 222 ? -7.916  -8.628  -13.481 1.00 89.37 222 A 1 
ATOM   1766 C C   . ARG A 1 222 ? -6.945  -8.897  -14.618 1.00 89.01 222 A 1 
ATOM   1767 O O   . ARG A 1 222 ? -7.206  -8.538  -15.760 1.00 87.02 222 A 1 
ATOM   1768 C CB  . ARG A 1 222 ? -7.914  -7.128  -13.147 1.00 87.27 222 A 1 
ATOM   1769 C CG  . ARG A 1 222 ? -6.541  -6.560  -12.852 1.00 81.04 222 A 1 
ATOM   1770 C CD  . ARG A 1 222 ? -6.616  -5.114  -12.388 1.00 80.95 222 A 1 
ATOM   1771 N NE  . ARG A 1 222 ? -7.201  -4.231  -13.387 1.00 78.45 222 A 1 
ATOM   1772 C CZ  . ARG A 1 222 ? -7.231  -2.896  -13.288 1.00 77.41 222 A 1 
ATOM   1773 N NH1 . ARG A 1 222 ? -6.699  -2.299  -12.228 1.00 72.57 222 A 1 
ATOM   1774 N NH2 . ARG A 1 222 ? -7.792  -2.172  -14.236 1.00 69.13 222 A 1 
ATOM   1775 N N   . PHE A 1 223 ? -5.826  -9.539  -14.320 1.00 91.61 223 A 1 
ATOM   1776 C CA  . PHE A 1 223 ? -4.822  -9.856  -15.335 1.00 91.30 223 A 1 
ATOM   1777 C C   . PHE A 1 223 ? -4.670  -11.366 -15.512 1.00 92.99 223 A 1 
ATOM   1778 O O   . PHE A 1 223 ? -3.574  -11.909 -15.432 1.00 90.60 223 A 1 
ATOM   1779 C CB  . PHE A 1 223 ? -3.488  -9.218  -14.959 1.00 89.46 223 A 1 
ATOM   1780 C CG  . PHE A 1 223 ? -3.540  -7.707  -14.884 1.00 85.14 223 A 1 
ATOM   1781 C CD1 . PHE A 1 223 ? -3.898  -6.959  -16.002 1.00 79.85 223 A 1 
ATOM   1782 C CD2 . PHE A 1 223 ? -3.252  -7.048  -13.700 1.00 80.34 223 A 1 
ATOM   1783 C CE1 . PHE A 1 223 ? -3.965  -5.577  -15.947 1.00 78.34 223 A 1 
ATOM   1784 C CE2 . PHE A 1 223 ? -3.319  -5.660  -13.631 1.00 77.55 223 A 1 
ATOM   1785 C CZ  . PHE A 1 223 ? -3.675  -4.915  -14.752 1.00 77.70 223 A 1 
ATOM   1786 N N   . ASN A 1 224 ? -5.795  -12.079 -15.840 1.00 89.35 224 A 1 
ATOM   1787 C CA  . ASN A 1 224 ? -5.920  -13.433 -16.051 1.00 91.71 224 A 1 
ATOM   1788 C C   . ASN A 1 224 ? -5.402  -14.324 -14.959 1.00 92.81 224 A 1 
ATOM   1789 O O   . ASN A 1 224 ? -4.889  -15.402 -15.160 1.00 90.28 224 A 1 
ATOM   1790 C CB  . ASN A 1 224 ? -5.306  -13.839 -17.376 1.00 90.20 224 A 1 
ATOM   1791 C CG  . ASN A 1 224 ? -5.851  -14.962 -17.988 1.00 86.30 224 A 1 
ATOM   1792 O OD1 . ASN A 1 224 ? -7.003  -15.370 -17.684 1.00 80.46 224 A 1 
ATOM   1793 N ND2 . ASN A 1 224 ? -5.521  -15.605 -18.786 1.00 82.60 224 A 1 
ATOM   1794 N N   . TYR A 1 225 ? -5.576  -13.854 -13.712 1.00 93.04 225 A 1 
ATOM   1795 C CA  . TYR A 1 225 ? -5.144  -14.592 -12.531 1.00 93.11 225 A 1 
ATOM   1796 C C   . TYR A 1 225 ? -3.651  -14.910 -12.598 1.00 94.22 225 A 1 
ATOM   1797 O O   . TYR A 1 225 ? -3.218  -16.010 -12.250 1.00 91.83 225 A 1 
ATOM   1798 C CB  . TYR A 1 225 ? -5.952  -15.892 -12.383 1.00 91.69 225 A 1 
ATOM   1799 C CG  . TYR A 1 225 ? -7.418  -15.643 -12.095 1.00 88.81 225 A 1 
ATOM   1800 C CD1 . TYR A 1 225 ? -8.312  -15.367 -13.120 1.00 85.90 225 A 1 
ATOM   1801 C CD2 . TYR A 1 225 ? -7.896  -15.658 -10.788 1.00 86.85 225 A 1 
ATOM   1802 C CE1 . TYR A 1 225 ? -9.645  -15.106 -12.855 1.00 83.78 225 A 1 
ATOM   1803 C CE2 . TYR A 1 225 ? -9.239  -15.407 -10.513 1.00 83.30 225 A 1 
ATOM   1804 C CZ  . TYR A 1 225 ? -10.106 -15.126 -11.548 1.00 83.84 225 A 1 
ATOM   1805 O OH  . TYR A 1 225 ? -11.438 -14.862 -11.276 1.00 78.98 225 A 1 
ATOM   1806 N N   . SER A 1 226 ? -2.864  -13.936 -13.050 1.00 94.73 226 A 1 
ATOM   1807 C CA  . SER A 1 226 ? -1.426  -14.109 -13.171 1.00 94.58 226 A 1 
ATOM   1808 C C   . SER A 1 226 ? -0.723  -14.088 -11.822 1.00 95.23 226 A 1 
ATOM   1809 O O   . SER A 1 226 ? -1.082  -13.318 -10.926 1.00 94.53 226 A 1 
ATOM   1810 C CB  . SER A 1 226 ? -0.843  -13.016 -14.063 1.00 93.40 226 A 1 
ATOM   1811 O OG  . SER A 1 226 ? -1.140  -11.732 -13.550 1.00 87.85 226 A 1 
ATOM   1812 N N   . ASP A 1 227 ? 0.288   -14.962 -11.669 1.00 96.24 227 A 1 
ATOM   1813 C CA  . ASP A 1 227 ? 1.066   -15.009 -10.440 1.00 96.10 227 A 1 
ATOM   1814 C C   . ASP A 1 227 ? 1.818   -13.698 -10.280 1.00 96.83 227 A 1 
ATOM   1815 O O   . ASP A 1 227 ? 2.247   -13.095 -11.259 1.00 95.79 227 A 1 
ATOM   1816 C CB  . ASP A 1 227 ? 2.090   -16.148 -10.477 1.00 94.63 227 A 1 
ATOM   1817 C CG  . ASP A 1 227 ? 1.439   -17.512 -10.471 1.00 89.83 227 A 1 
ATOM   1818 O OD1 . ASP A 1 227 ? 0.363   -17.672 -9.871  1.00 84.74 227 A 1 
ATOM   1819 O OD2 . ASP A 1 227 ? 2.032   -18.442 -11.062 1.00 84.50 227 A 1 
ATOM   1820 N N   . GLN A 1 228 ? 1.975   -13.251 -9.027  1.00 97.05 228 A 1 
ATOM   1821 C CA  . GLN A 1 228 ? 2.695   -12.019 -8.743  1.00 97.26 228 A 1 
ATOM   1822 C C   . GLN A 1 228 ? 4.060   -12.303 -8.129  1.00 97.74 228 A 1 
ATOM   1823 O O   . GLN A 1 228 ? 5.026   -11.591 -8.387  1.00 96.77 228 A 1 
ATOM   1824 C CB  . GLN A 1 228 ? 1.869   -11.134 -7.803  1.00 96.72 228 A 1 
ATOM   1825 C CG  . GLN A 1 228 ? 0.547   -10.688 -8.408  1.00 95.39 228 A 1 
ATOM   1826 C CD  . GLN A 1 228 ? 0.755   -9.922  -9.696  1.00 95.02 228 A 1 
ATOM   1827 O OE1 . GLN A 1 228 ? 1.306   -8.827  -9.688  1.00 86.83 228 A 1 
ATOM   1828 N NE2 . GLN A 1 228 ? 0.332   -10.503 -10.805 1.00 86.65 228 A 1 
ATOM   1829 N N   . LEU A 1 229 ? 4.146   -13.356 -7.328  1.00 97.98 229 A 1 
ATOM   1830 C CA  . LEU A 1 229 ? 5.400   -13.729 -6.696  1.00 98.05 229 A 1 
ATOM   1831 C C   . LEU A 1 229 ? 5.919   -15.031 -7.300  1.00 97.83 229 A 1 
ATOM   1832 O O   . LEU A 1 229 ? 5.143   -15.830 -7.820  1.00 97.14 229 A 1 
ATOM   1833 C CB  . LEU A 1 229 ? 5.198   -13.922 -5.191  1.00 98.21 229 A 1 
ATOM   1834 C CG  . LEU A 1 229 ? 4.517   -12.784 -4.427  1.00 97.80 229 A 1 
ATOM   1835 C CD1 . LEU A 1 229 ? 4.448   -13.142 -2.944  1.00 97.43 229 A 1 
ATOM   1836 C CD2 . LEU A 1 229 ? 5.275   -11.481 -4.628  1.00 97.38 229 A 1 
ATOM   1837 N N   . TYR A 1 230 ? 7.235   -15.246 -7.222  1.00 98.17 230 A 1 
ATOM   1838 C CA  . TYR A 1 230 ? 7.797   -16.508 -7.691  1.00 97.92 230 A 1 
ATOM   1839 C C   . TYR A 1 230 ? 7.116   -17.598 -6.862  1.00 97.94 230 A 1 
ATOM   1840 O O   . TYR A 1 230 ? 6.922   -17.421 -5.656  1.00 97.49 230 A 1 
ATOM   1841 C CB  . TYR A 1 230 ? 9.308   -16.544 -7.450  1.00 97.61 230 A 1 
ATOM   1842 C CG  . TYR A 1 230 ? 10.117  -15.727 -8.431  1.00 97.43 230 A 1 
ATOM   1843 C CD1 . TYR A 1 230 ? 10.221  -16.111 -9.771  1.00 96.45 230 A 1 
ATOM   1844 C CD2 . TYR A 1 230 ? 10.811  -14.588 -8.018  1.00 96.61 230 A 1 
ATOM   1845 C CE1 . TYR A 1 230 ? 10.978  -15.375 -10.672 1.00 95.87 230 A 1 
ATOM   1846 C CE2 . TYR A 1 230 ? 11.576  -13.848 -8.916  1.00 95.89 230 A 1 
ATOM   1847 C CZ  . TYR A 1 230 ? 11.653  -14.243 -10.236 1.00 96.14 230 A 1 
ATOM   1848 O OH  . TYR A 1 230 ? 12.413  -13.513 -11.128 1.00 94.70 230 A 1 
ATOM   1849 N N   . PRO A 1 231 ? 6.743   -18.719 -7.480  1.00 97.57 231 A 1 
ATOM   1850 C CA  . PRO A 1 231 ? 6.055   -19.811 -6.779  1.00 97.08 231 A 1 
ATOM   1851 C C   . PRO A 1 231 ? 6.676   -20.230 -5.451  1.00 97.24 231 A 1 
ATOM   1852 O O   . PRO A 1 231 ? 5.964   -20.409 -4.459  1.00 96.85 231 A 1 
ATOM   1853 C CB  . PRO A 1 231 ? 6.071   -20.941 -7.808  1.00 95.97 231 A 1 
ATOM   1854 C CG  . PRO A 1 231 ? 5.986   -20.207 -9.112  1.00 93.51 231 A 1 
ATOM   1855 C CD  . PRO A 1 231 ? 6.929   -19.045 -8.910  1.00 96.33 231 A 1 
ATOM   1856 N N   . GLN A 1 232 ? 7.998   -20.411 -5.433  1.00 97.17 232 A 1 
ATOM   1857 C CA  . GLN A 1 232 ? 8.670   -20.845 -4.211  1.00 96.85 232 A 1 
ATOM   1858 C C   . GLN A 1 232 ? 8.539   -19.821 -3.078  1.00 97.54 232 A 1 
ATOM   1859 O O   . GLN A 1 232 ? 8.452   -20.197 -1.911  1.00 97.08 232 A 1 
ATOM   1860 C CB  . GLN A 1 232 ? 10.156  -21.140 -4.485  1.00 95.43 232 A 1 
ATOM   1861 C CG  . GLN A 1 232 ? 11.004  -19.938 -4.870  1.00 89.75 232 A 1 
ATOM   1862 C CD  . GLN A 1 232 ? 11.052  -19.702 -6.372  1.00 88.83 232 A 1 
ATOM   1863 O OE1 . GLN A 1 232 ? 10.095  -19.990 -7.101  1.00 83.38 232 A 1 
ATOM   1864 N NE2 . GLN A 1 232 ? 12.176  -19.167 -6.846  1.00 81.62 232 A 1 
ATOM   1865 N N   . TYR A 1 233 ? 8.520   -18.532 -3.429  1.00 97.94 233 A 1 
ATOM   1866 C CA  . TYR A 1 233 ? 8.379   -17.500 -2.408  1.00 98.28 233 A 1 
ATOM   1867 C C   . TYR A 1 233 ? 6.922   -17.324 -2.015  1.00 98.34 233 A 1 
ATOM   1868 O O   . TYR A 1 233 ? 6.613   -17.103 -0.846  1.00 98.19 233 A 1 
ATOM   1869 C CB  . TYR A 1 233 ? 8.939   -16.159 -2.910  1.00 98.12 233 A 1 
ATOM   1870 C CG  . TYR A 1 233 ? 10.412  -16.199 -3.263  1.00 98.06 233 A 1 
ATOM   1871 C CD1 . TYR A 1 233 ? 11.314  -16.961 -2.518  1.00 97.25 233 A 1 
ATOM   1872 C CD2 . TYR A 1 233 ? 10.908  -15.462 -4.339  1.00 97.33 233 A 1 
ATOM   1873 C CE1 . TYR A 1 233 ? 12.664  -17.007 -2.849  1.00 96.80 233 A 1 
ATOM   1874 C CE2 . TYR A 1 233 ? 12.256  -15.492 -4.673  1.00 96.79 233 A 1 
ATOM   1875 C CZ  . TYR A 1 233 ? 13.125  -16.269 -3.925  1.00 97.03 233 A 1 
ATOM   1876 O OH  . TYR A 1 233 ? 14.461  -16.312 -4.264  1.00 95.89 233 A 1 
ATOM   1877 N N   . ASN A 1 234 ? 6.028   -17.442 -2.985  1.00 98.37 234 A 1 
ATOM   1878 C CA  . ASN A 1 234 ? 4.605   -17.314 -2.728  1.00 98.24 234 A 1 
ATOM   1879 C C   . ASN A 1 234 ? 4.153   -18.334 -1.700  1.00 98.48 234 A 1 
ATOM   1880 O O   . ASN A 1 234 ? 3.525   -17.989 -0.696  1.00 98.40 234 A 1 
ATOM   1881 C CB  . ASN A 1 234 ? 3.810   -17.509 -4.023  1.00 98.03 234 A 1 
ATOM   1882 C CG  . ASN A 1 234 ? 2.325   -17.282 -3.824  1.00 97.90 234 A 1 
ATOM   1883 O OD1 . ASN A 1 234 ? 1.839   -16.154 -3.911  1.00 95.12 234 A 1 
ATOM   1884 N ND2 . ASN A 1 234 ? 1.590   -18.353 -3.547  1.00 95.05 234 A 1 
ATOM   1885 N N   . ASP A 1 235 ? 4.475   -19.610 -1.956  1.00 98.07 235 A 1 
ATOM   1886 C CA  . ASP A 1 235 ? 4.069   -20.683 -1.061  1.00 97.70 235 A 1 
ATOM   1887 C C   . ASP A 1 235 ? 4.681   -20.540 0.331   1.00 98.13 235 A 1 
ATOM   1888 O O   . ASP A 1 235 ? 4.003   -20.737 1.339   1.00 97.86 235 A 1 
ATOM   1889 C CB  . ASP A 1 235 ? 4.449   -22.041 -1.651  1.00 96.72 235 A 1 
ATOM   1890 C CG  . ASP A 1 235 ? 3.733   -22.328 -2.964  1.00 92.14 235 A 1 
ATOM   1891 O OD1 . ASP A 1 235 ? 2.744   -21.631 -3.279  1.00 88.51 235 A 1 
ATOM   1892 O OD2 . ASP A 1 235 ? 4.163   -23.251 -3.681  1.00 88.12 235 A 1 
ATOM   1893 N N   . ARG A 1 236 ? 5.962   -20.195 0.382   1.00 98.18 236 A 1 
ATOM   1894 C CA  . ARG A 1 236 ? 6.635   -20.036 1.669   1.00 98.35 236 A 1 
ATOM   1895 C C   . ARG A 1 236 ? 6.067   -18.857 2.448   1.00 98.51 236 A 1 
ATOM   1896 O O   . ARG A 1 236 ? 5.955   -18.911 3.671   1.00 98.41 236 A 1 
ATOM   1897 C CB  . ARG A 1 236 ? 8.143   -19.864 1.463   1.00 97.98 236 A 1 
ATOM   1898 C CG  . ARG A 1 236 ? 8.935   -19.901 2.762   1.00 95.94 236 A 1 
ATOM   1899 C CD  . ARG A 1 236 ? 10.431  -19.904 2.507   1.00 94.27 236 A 1 
ATOM   1900 N NE  . ARG A 1 236 ? 11.200  -19.990 3.746   1.00 92.19 236 A 1 
ATOM   1901 C CZ  . ARG A 1 236 ? 12.525  -19.983 3.817   1.00 90.10 236 A 1 
ATOM   1902 N NH1 . ARG A 1 236 ? 13.249  -19.893 2.713   1.00 87.75 236 A 1 
ATOM   1903 N NH2 . ARG A 1 236 ? 13.118  -20.063 4.990   1.00 85.88 236 A 1 
ATOM   1904 N N   . LEU A 1 237 ? 5.707   -17.775 1.739   1.00 98.42 237 A 1 
ATOM   1905 C CA  . LEU A 1 237 ? 5.151   -16.596 2.393   1.00 98.60 237 A 1 
ATOM   1906 C C   . LEU A 1 237 ? 3.769   -16.901 2.968   1.00 98.78 237 A 1 
ATOM   1907 O O   . LEU A 1 237 ? 3.459   -16.504 4.096   1.00 98.66 237 A 1 
ATOM   1908 C CB  . LEU A 1 237 ? 5.068   -15.418 1.415   1.00 98.60 237 A 1 
ATOM   1909 C CG  . LEU A 1 237 ? 4.518   -14.107 1.982   1.00 98.26 237 A 1 
ATOM   1910 C CD1 . LEU A 1 237 ? 5.350   -13.664 3.176   1.00 97.84 237 A 1 
ATOM   1911 C CD2 . LEU A 1 237 ? 4.539   -13.043 0.895   1.00 97.84 237 A 1 
ATOM   1912 N N   . VAL A 1 238 ? 2.945   -17.611 2.203   1.00 98.61 238 A 1 
ATOM   1913 C CA  . VAL A 1 238 ? 1.616   -17.977 2.680   1.00 98.67 238 A 1 
ATOM   1914 C C   . VAL A 1 238 ? 1.750   -18.831 3.943   1.00 98.60 238 A 1 
ATOM   1915 O O   . VAL A 1 238 ? 1.071   -18.585 4.944   1.00 98.54 238 A 1 
ATOM   1916 C CB  . VAL A 1 238 ? 0.821   -18.761 1.605   1.00 98.40 238 A 1 
ATOM   1917 C CG1 . VAL A 1 238 ? -0.476  -19.315 2.204   1.00 97.60 238 A 1 
ATOM   1918 C CG2 . VAL A 1 238 ? 0.497   -17.851 0.433   1.00 97.71 238 A 1 
ATOM   1919 N N   . ASP A 1 239 ? 2.634   -19.831 3.895   1.00 98.60 239 A 1 
ATOM   1920 C CA  . ASP A 1 239 ? 2.850   -20.704 5.049   1.00 98.41 239 A 1 
ATOM   1921 C C   . ASP A 1 239 ? 3.365   -19.913 6.248   1.00 98.65 239 A 1 
ATOM   1922 O O   . ASP A 1 239 ? 2.915   -20.123 7.374   1.00 98.36 239 A 1 
ATOM   1923 C CB  . ASP A 1 239 ? 3.848   -21.811 4.716   1.00 97.98 239 A 1 
ATOM   1924 C CG  . ASP A 1 239 ? 3.259   -22.895 3.822   1.00 94.78 239 A 1 
ATOM   1925 O OD1 . ASP A 1 239 ? 2.031   -22.907 3.614   1.00 91.84 239 A 1 
ATOM   1926 O OD2 . ASP A 1 239 ? 4.039   -23.738 3.334   1.00 91.43 239 A 1 
ATOM   1927 N N   . SER A 1 240 ? 4.310   -19.012 5.992   1.00 98.56 240 A 1 
ATOM   1928 C CA  . SER A 1 240 ? 4.897   -18.204 7.065   1.00 98.45 240 A 1 
ATOM   1929 C C   . SER A 1 240 ? 3.863   -17.325 7.760   1.00 98.68 240 A 1 
ATOM   1930 O O   . SER A 1 240 ? 3.859   -17.206 8.979   1.00 98.30 240 A 1 
ATOM   1931 C CB  . SER A 1 240 ? 6.030   -17.328 6.515   1.00 97.93 240 A 1 
ATOM   1932 O OG  . SER A 1 240 ? 7.105   -18.130 6.034   1.00 92.51 240 A 1 
ATOM   1933 N N   . LEU A 1 241 ? 2.996   -16.700 6.976   1.00 98.68 241 A 1 
ATOM   1934 C CA  . LEU A 1 241 ? 1.972   -15.827 7.537   1.00 98.61 241 A 1 
ATOM   1935 C C   . LEU A 1 241 ? 0.902   -16.623 8.285   1.00 98.67 241 A 1 
ATOM   1936 O O   . LEU A 1 241 ? 0.537   -16.287 9.408   1.00 98.46 241 A 1 
ATOM   1937 C CB  . LEU A 1 241 ? 1.336   -14.981 6.429   1.00 98.69 241 A 1 
ATOM   1938 C CG  . LEU A 1 241 ? 2.265   -13.965 5.764   1.00 98.50 241 A 1 
ATOM   1939 C CD1 . LEU A 1 241 ? 1.608   -13.376 4.520   1.00 98.14 241 A 1 
ATOM   1940 C CD2 . LEU A 1 241 ? 2.610   -12.852 6.755   1.00 97.95 241 A 1 
ATOM   1941 N N   . ALA A 1 242 ? 0.400   -17.691 7.656   1.00 98.74 242 A 1 
ATOM   1942 C CA  . ALA A 1 242 ? -0.644  -18.506 8.265   1.00 98.66 242 A 1 
ATOM   1943 C C   . ALA A 1 242 ? -0.165  -19.187 9.553   1.00 98.52 242 A 1 
ATOM   1944 O O   . ALA A 1 242 ? -0.941  -19.349 10.494  1.00 98.03 242 A 1 
ATOM   1945 C CB  . ALA A 1 242 ? -1.139  -19.552 7.274   1.00 98.39 242 A 1 
ATOM   1946 N N   . GLU A 1 243 ? 1.105   -19.569 9.583   1.00 98.57 243 A 1 
ATOM   1947 C CA  . GLU A 1 243 ? 1.681   -20.245 10.746  1.00 98.49 243 A 1 
ATOM   1948 C C   . GLU A 1 243 ? 1.543   -19.411 12.014  1.00 98.43 243 A 1 
ATOM   1949 O O   . GLU A 1 243 ? 1.414   -19.951 13.111  1.00 97.85 243 A 1 
ATOM   1950 C CB  . GLU A 1 243 ? 3.168   -20.544 10.482  1.00 97.64 243 A 1 
ATOM   1951 C CG  . GLU A 1 243 ? 3.920   -21.202 11.651  1.00 91.62 243 A 1 
ATOM   1952 C CD  . GLU A 1 243 ? 3.392   -22.578 11.984  1.00 88.17 243 A 1 
ATOM   1953 O OE1 . GLU A 1 243 ? 2.847   -23.255 11.094  1.00 82.96 243 A 1 
ATOM   1954 O OE2 . GLU A 1 243 ? 3.535   -23.003 13.150  1.00 82.18 243 A 1 
ATOM   1955 N N   . TYR A 1 244 ? 1.543   -18.089 11.857  1.00 98.65 244 A 1 
ATOM   1956 C CA  . TYR A 1 244 ? 1.431   -17.194 12.994  1.00 98.68 244 A 1 
ATOM   1957 C C   . TYR A 1 244 ? 0.064   -16.510 13.088  1.00 98.62 244 A 1 
ATOM   1958 O O   . TYR A 1 244 ? -0.032  -15.323 13.415  1.00 98.20 244 A 1 
ATOM   1959 C CB  . TYR A 1 244 ? 2.565   -16.168 12.945  1.00 98.66 244 A 1 
ATOM   1960 C CG  . TYR A 1 244 ? 3.925   -16.811 13.115  1.00 98.70 244 A 1 
ATOM   1961 C CD1 . TYR A 1 244 ? 4.395   -17.166 14.379  1.00 98.37 244 A 1 
ATOM   1962 C CD2 . TYR A 1 244 ? 4.716   -17.124 12.012  1.00 98.41 244 A 1 
ATOM   1963 C CE1 . TYR A 1 244 ? 5.611   -17.818 14.542  1.00 98.12 244 A 1 
ATOM   1964 C CE2 . TYR A 1 244 ? 5.936   -17.781 12.161  1.00 98.15 244 A 1 
ATOM   1965 C CZ  . TYR A 1 244 ? 6.375   -18.124 13.435  1.00 98.28 244 A 1 
ATOM   1966 O OH  . TYR A 1 244 ? 7.572   -18.777 13.587  1.00 97.54 244 A 1 
ATOM   1967 N N   . ASN A 1 245 ? -0.989  -17.271 12.805  1.00 98.47 245 A 1 
ATOM   1968 C CA  . ASN A 1 245 ? -2.343  -16.745 12.866  1.00 98.12 245 A 1 
ATOM   1969 C C   . ASN A 1 245 ? -2.739  -16.331 14.282  1.00 97.96 245 A 1 
ATOM   1970 O O   . ASN A 1 245 ? -3.690  -15.573 14.469  1.00 96.88 245 A 1 
ATOM   1971 C CB  . ASN A 1 245 ? -3.341  -17.780 12.330  1.00 97.53 245 A 1 
ATOM   1972 C CG  . ASN A 1 245 ? -3.484  -18.985 13.237  1.00 97.12 245 A 1 
ATOM   1973 O OD1 . ASN A 1 245 ? -2.495  -19.562 13.685  1.00 92.51 245 A 1 
ATOM   1974 N ND2 . ASN A 1 245 ? -4.719  -19.373 13.508  1.00 91.74 245 A 1 
ATOM   1975 N N   . ASP A 1 246 ? -2.016  -16.833 15.279  1.00 98.09 246 A 1 
ATOM   1976 C CA  . ASP A 1 246 ? -2.264  -16.488 16.666  1.00 97.78 246 A 1 
ATOM   1977 C C   . ASP A 1 246 ? -1.620  -15.155 17.039  1.00 97.89 246 A 1 
ATOM   1978 O O   . ASP A 1 246 ? -1.942  -14.563 18.067  1.00 96.99 246 A 1 
ATOM   1979 C CB  . ASP A 1 246 ? -1.737  -17.600 17.596  1.00 97.14 246 A 1 
ATOM   1980 C CG  . ASP A 1 246 ? -0.252  -17.858 17.403  1.00 96.42 246 A 1 
ATOM   1981 O OD1 . ASP A 1 246 ? 0.208   -17.937 16.249  1.00 94.32 246 A 1 
ATOM   1982 O OD2 . ASP A 1 246 ? 0.464   -18.003 18.425  1.00 93.74 246 A 1 
ATOM   1983 N N   . VAL A 1 247 ? -0.723  -14.683 16.190  1.00 98.28 247 A 1 
ATOM   1984 C CA  . VAL A 1 247 ? -0.016  -13.423 16.416  1.00 98.48 247 A 1 
ATOM   1985 C C   . VAL A 1 247 ? -0.510  -12.316 15.477  1.00 98.43 247 A 1 
ATOM   1986 O O   . VAL A 1 247 ? -0.683  -11.172 15.885  1.00 98.17 247 A 1 
ATOM   1987 C CB  . VAL A 1 247 ? 1.510   -13.602 16.195  1.00 98.36 247 A 1 
ATOM   1988 C CG1 . VAL A 1 247 ? 2.229   -12.259 16.314  1.00 97.74 247 A 1 
ATOM   1989 C CG2 . VAL A 1 247 ? 2.067   -14.600 17.203  1.00 97.69 247 A 1 
ATOM   1990 N N   . ILE A 1 248 ? -0.737  -12.668 14.222  1.00 98.41 248 A 1 
ATOM   1991 C CA  . ILE A 1 248 ? -1.138  -11.705 13.195  1.00 98.52 248 A 1 
ATOM   1992 C C   . ILE A 1 248 ? -2.636  -11.413 13.157  1.00 98.49 248 A 1 
ATOM   1993 O O   . ILE A 1 248 ? -3.446  -12.303 12.917  1.00 98.12 248 A 1 
ATOM   1994 C CB  . ILE A 1 248 ? -0.671  -12.198 11.807  1.00 98.62 248 A 1 
ATOM   1995 C CG1 . ILE A 1 248 ? 0.851   -12.383 11.809  1.00 98.32 248 A 1 
ATOM   1996 C CG2 . ILE A 1 248 ? -1.094  -11.219 10.724  1.00 98.38 248 A 1 
ATOM   1997 C CD1 . ILE A 1 248 ? 1.405   -13.038 10.558  1.00 98.15 248 A 1 
ATOM   1998 N N   . LEU A 1 249 ? -2.986  -10.148 13.375  1.00 98.46 249 A 1 
ATOM   1999 C CA  . LEU A 1 249 ? -4.378  -9.719  13.350  1.00 98.28 249 A 1 
ATOM   2000 C C   . LEU A 1 249 ? -4.871  -9.516  11.923  1.00 98.24 249 A 1 
ATOM   2001 O O   . LEU A 1 249 ? -6.066  -9.594  11.652  1.00 97.33 249 A 1 
ATOM   2002 C CB  . LEU A 1 249 ? -4.556  -8.421  14.139  1.00 97.73 249 A 1 
ATOM   2003 C CG  . LEU A 1 249 ? -4.139  -8.444  15.613  1.00 96.56 249 A 1 
ATOM   2004 C CD1 . LEU A 1 249 ? -4.460  -7.100  16.246  1.00 95.08 249 A 1 
ATOM   2005 C CD2 . LEU A 1 249 ? -4.859  -9.565  16.345  1.00 95.02 249 A 1 
ATOM   2006 N N   . GLY A 1 250 ? -3.940  -9.246  11.013  1.00 98.41 250 A 1 
ATOM   2007 C CA  . GLY A 1 250 ? -4.297  -9.010  9.629   1.00 98.53 250 A 1 
ATOM   2008 C C   . GLY A 1 250 ? -3.095  -8.564  8.819   1.00 98.76 250 A 1 
ATOM   2009 O O   . GLY A 1 250 ? -2.077  -8.149  9.381   1.00 98.54 250 A 1 
ATOM   2010 N N   . VAL A 1 251 ? -3.215  -8.659  7.494   1.00 98.62 251 A 1 
ATOM   2011 C CA  . VAL A 1 251 ? -2.148  -8.263  6.579   1.00 98.67 251 A 1 
ATOM   2012 C C   . VAL A 1 251 ? -2.690  -7.198  5.632   1.00 98.66 251 A 1 
ATOM   2013 O O   . VAL A 1 251 ? -3.805  -7.327  5.121   1.00 98.42 251 A 1 
ATOM   2014 C CB  . VAL A 1 251 ? -1.650  -9.473  5.755   1.00 98.57 251 A 1 
ATOM   2015 C CG1 . VAL A 1 251 ? -0.543  -9.047  4.798   1.00 98.02 251 A 1 
ATOM   2016 C CG2 . VAL A 1 251 ? -1.156  -10.576 6.685   1.00 98.03 251 A 1 
ATOM   2017 N N   . LEU A 1 252 ? -1.903  -6.144  5.396   1.00 98.67 252 A 1 
ATOM   2018 C CA  . LEU A 1 252 ? -2.306  -5.080  4.485   1.00 98.78 252 A 1 
ATOM   2019 C C   . LEU A 1 252 ? -1.374  -5.042  3.275   1.00 98.70 252 A 1 
ATOM   2020 O O   . LEU A 1 252 ? -0.156  -5.054  3.427   1.00 98.25 252 A 1 
ATOM   2021 C CB  . LEU A 1 252 ? -2.278  -3.726  5.200   1.00 98.46 252 A 1 
ATOM   2022 C CG  . LEU A 1 252 ? -3.084  -3.599  6.496   1.00 96.47 252 A 1 
ATOM   2023 C CD1 . LEU A 1 252 ? -3.052  -2.158  6.977   1.00 90.74 252 A 1 
ATOM   2024 C CD2 . LEU A 1 252 ? -4.520  -4.044  6.275   1.00 90.94 252 A 1 
ATOM   2025 N N   . CYS A 1 253 ? -1.970  -4.990  2.078   1.00 98.53 253 A 1 
ATOM   2026 C CA  . CYS A 1 253 ? -1.199  -4.964  0.836   1.00 98.35 253 A 1 
ATOM   2027 C C   . CYS A 1 253 ? -1.733  -3.917  -0.136  1.00 98.23 253 A 1 
ATOM   2028 O O   . CYS A 1 253 ? -2.822  -3.385  0.037   1.00 97.09 253 A 1 
ATOM   2029 C CB  . CYS A 1 253 ? -1.270  -6.327  0.134   1.00 97.68 253 A 1 
ATOM   2030 S SG  . CYS A 1 253 ? -0.744  -7.772  1.068   1.00 96.33 253 A 1 
ATOM   2031 N N   . GLY A 1 254 ? -0.946  -3.638  -1.172  1.00 97.99 254 A 1 
ATOM   2032 C CA  . GLY A 1 254 ? -1.348  -2.718  -2.222  1.00 97.65 254 A 1 
ATOM   2033 C C   . GLY A 1 254 ? -1.016  -3.356  -3.565  1.00 97.58 254 A 1 
ATOM   2034 O O   . GLY A 1 254 ? -1.361  -4.511  -3.797  1.00 96.01 254 A 1 
ATOM   2035 N N   . HIS A 1 255 ? -0.319  -2.612  -4.435  1.00 96.71 255 A 1 
ATOM   2036 C CA  . HIS A 1 255 ? 0.191   -3.109  -5.713  1.00 96.55 255 A 1 
ATOM   2037 C C   . HIS A 1 255 ? -0.818  -3.345  -6.839  1.00 96.48 255 A 1 
ATOM   2038 O O   . HIS A 1 255 ? -0.595  -2.909  -7.967  1.00 93.71 255 A 1 
ATOM   2039 C CB  . HIS A 1 255 ? 0.991   -4.404  -5.478  1.00 95.42 255 A 1 
ATOM   2040 C CG  . HIS A 1 255 ? 1.557   -5.016  -6.718  1.00 95.70 255 A 1 
ATOM   2041 N ND1 . HIS A 1 255 ? 2.463   -4.367  -7.515  1.00 92.74 255 A 1 
ATOM   2042 C CD2 . HIS A 1 255 ? 1.342   -6.221  -7.283  1.00 92.06 255 A 1 
ATOM   2043 C CE1 . HIS A 1 255 ? 2.791   -5.146  -8.530  1.00 92.06 255 A 1 
ATOM   2044 N NE2 . HIS A 1 255 ? 2.121   -6.287  -8.420  1.00 92.53 255 A 1 
ATOM   2045 N N   . LEU A 1 256 ? -1.909  -4.047  -6.566  1.00 96.24 256 A 1 
ATOM   2046 C CA  . LEU A 1 256 ? -2.875  -4.379  -7.609  1.00 95.14 256 A 1 
ATOM   2047 C C   . LEU A 1 256 ? -3.824  -3.251  -7.997  1.00 94.49 256 A 1 
ATOM   2048 O O   . LEU A 1 256 ? -4.485  -3.324  -9.031  1.00 91.66 256 A 1 
ATOM   2049 C CB  . LEU A 1 256 ? -3.682  -5.615  -7.217  1.00 94.59 256 A 1 
ATOM   2050 C CG  . LEU A 1 256 ? -2.876  -6.897  -7.003  1.00 93.34 256 A 1 
ATOM   2051 C CD1 . LEU A 1 256 ? -3.818  -8.059  -6.708  1.00 92.34 256 A 1 
ATOM   2052 C CD2 . LEU A 1 256 ? -2.029  -7.199  -8.233  1.00 92.83 256 A 1 
ATOM   2053 N N   . HIS A 1 257 ? -3.890  -2.192  -7.174  1.00 93.44 257 A 1 
ATOM   2054 C CA  . HIS A 1 257 ? -4.749  -1.033  -7.419  1.00 93.32 257 A 1 
ATOM   2055 C C   . HIS A 1 257 ? -6.239  -1.335  -7.296  1.00 93.74 257 A 1 
ATOM   2056 O O   . HIS A 1 257 ? -7.076  -0.461  -7.527  1.00 91.17 257 A 1 
ATOM   2057 C CB  . HIS A 1 257 ? -4.475  -0.436  -8.805  1.00 92.34 257 A 1 
ATOM   2058 C CG  . HIS A 1 257 ? -3.104  0.168   -8.944  1.00 93.03 257 A 1 
ATOM   2059 N ND1 . HIS A 1 257 ? -2.905  1.456   -9.395  1.00 88.15 257 A 1 
ATOM   2060 C CD2 . HIS A 1 257 ? -1.877  -0.324  -8.691  1.00 87.48 257 A 1 
ATOM   2061 C CE1 . HIS A 1 257 ? -1.611  1.720   -9.415  1.00 88.23 257 A 1 
ATOM   2062 N NE2 . HIS A 1 257 ? -0.967  0.660   -8.986  1.00 89.20 257 A 1 
ATOM   2063 N N   . THR A 1 258 ? -6.569  -2.572  -6.923  1.00 93.69 258 A 1 
ATOM   2064 C CA  . THR A 1 258 ? -7.962  -2.975  -6.783  1.00 93.18 258 A 1 
ATOM   2065 C C   . THR A 1 258 ? -8.295  -3.323  -5.334  1.00 93.85 258 A 1 
ATOM   2066 O O   . THR A 1 258 ? -7.415  -3.488  -4.493  1.00 92.72 258 A 1 
ATOM   2067 C CB  . THR A 1 258 ? -8.272  -4.203  -7.665  1.00 91.54 258 A 1 
ATOM   2068 O OG1 . THR A 1 258 ? -7.252  -5.198  -7.487  1.00 86.53 258 A 1 
ATOM   2069 C CG2 . THR A 1 258 ? -8.318  -3.790  -9.132  1.00 85.52 258 A 1 
ATOM   2070 N N   . ASP A 1 259 ? -9.596  -3.422  -5.058  1.00 94.65 259 A 1 
ATOM   2071 C CA  . ASP A 1 259 ? -10.094 -3.728  -3.720  1.00 95.02 259 A 1 
ATOM   2072 C C   . ASP A 1 259 ? -10.470 -5.207  -3.662  1.00 95.08 259 A 1 
ATOM   2073 O O   . ASP A 1 259 ? -11.494 -5.619  -4.211  1.00 94.21 259 A 1 
ATOM   2074 C CB  . ASP A 1 259 ? -11.312 -2.845  -3.432  1.00 94.65 259 A 1 
ATOM   2075 C CG  . ASP A 1 259 ? -12.060 -3.241  -2.158  1.00 94.60 259 A 1 
ATOM   2076 O OD1 . ASP A 1 259 ? -11.586 -4.119  -1.410  1.00 92.62 259 A 1 
ATOM   2077 O OD2 . ASP A 1 259 ? -13.136 -2.656  -1.929  1.00 92.38 259 A 1 
ATOM   2078 N N   . THR A 1 260 ? -9.649  -6.005  -2.991  1.00 95.55 260 A 1 
ATOM   2079 C CA  . THR A 1 260 ? -9.935  -7.427  -2.857  1.00 95.68 260 A 1 
ATOM   2080 C C   . THR A 1 260 ? -9.269  -7.964  -1.593  1.00 96.43 260 A 1 
ATOM   2081 O O   . THR A 1 260 ? -8.675  -7.219  -0.824  1.00 96.13 260 A 1 
ATOM   2082 C CB  . THR A 1 260 ? -9.469  -8.229  -4.101  1.00 94.44 260 A 1 
ATOM   2083 O OG1 . THR A 1 260 ? -9.967  -9.565  -4.021  1.00 88.00 260 A 1 
ATOM   2084 C CG2 . THR A 1 260 ? -7.956  -8.242  -4.213  1.00 89.13 260 A 1 
ATOM   2085 N N   . PHE A 1 261 ? -9.396  -9.275  -1.378  1.00 96.84 261 A 1 
ATOM   2086 C CA  . PHE A 1 261 ? -8.844  -9.887  -0.177  1.00 97.09 261 A 1 
ATOM   2087 C C   . PHE A 1 261 ? -8.293  -11.274 -0.452  1.00 97.16 261 A 1 
ATOM   2088 O O   . PHE A 1 261 ? -8.548  -11.864 -1.501  1.00 96.62 261 A 1 
ATOM   2089 C CB  . PHE A 1 261 ? -9.917  -9.957  0.912   1.00 96.74 261 A 1 
ATOM   2090 C CG  . PHE A 1 261 ? -11.100 -10.818 0.544   1.00 96.73 261 A 1 
ATOM   2091 C CD1 . PHE A 1 261 ? -11.095 -12.187 0.798   1.00 95.21 261 A 1 
ATOM   2092 C CD2 . PHE A 1 261 ? -12.230 -10.262 -0.052  1.00 94.96 261 A 1 
ATOM   2093 C CE1 . PHE A 1 261 ? -12.187 -12.989 0.452   1.00 93.74 261 A 1 
ATOM   2094 C CE2 . PHE A 1 261 ? -13.319 -11.052 -0.398  1.00 93.80 261 A 1 
ATOM   2095 C CZ  . PHE A 1 261 ? -13.305 -12.416 -0.143  1.00 94.34 261 A 1 
ATOM   2096 N N   . ARG A 1 262 ? -7.538  -11.798 0.511   1.00 97.90 262 A 1 
ATOM   2097 C CA  . ARG A 1 262 ? -6.947  -13.120 0.418   1.00 97.81 262 A 1 
ATOM   2098 C C   . ARG A 1 262 ? -7.119  -13.812 1.761   1.00 98.22 262 A 1 
ATOM   2099 O O   . ARG A 1 262 ? -6.936  -13.198 2.803   1.00 97.91 262 A 1 
ATOM   2100 C CB  . ARG A 1 262 ? -5.454  -13.032 0.099   1.00 97.27 262 A 1 
ATOM   2101 C CG  . ARG A 1 262 ? -5.099  -12.207 -1.134  1.00 95.49 262 A 1 
ATOM   2102 C CD  . ARG A 1 262 ? -5.210  -13.023 -2.401  1.00 93.45 262 A 1 
ATOM   2103 N NE  . ARG A 1 262 ? -4.908  -12.237 -3.595  1.00 93.80 262 A 1 
ATOM   2104 C CZ  . ARG A 1 262 ? -5.814  -11.712 -4.401  1.00 93.96 262 A 1 
ATOM   2105 N NH1 . ARG A 1 262 ? -7.108  -11.876 -4.164  1.00 89.18 262 A 1 
ATOM   2106 N NH2 . ARG A 1 262 ? -5.435  -11.014 -5.464  1.00 90.15 262 A 1 
ATOM   2107 N N   . ILE A 1 263 ? -7.483  -15.095 1.716   1.00 97.86 263 A 1 
ATOM   2108 C CA  . ILE A 1 263 ? -7.572  -15.888 2.932   1.00 97.91 263 A 1 
ATOM   2109 C C   . ILE A 1 263 ? -6.354  -16.805 2.832   1.00 98.08 263 A 1 
ATOM   2110 O O   . ILE A 1 263 ? -6.368  -17.796 2.101   1.00 97.49 263 A 1 
ATOM   2111 C CB  . ILE A 1 263 ? -8.866  -16.729 2.985   1.00 97.72 263 A 1 
ATOM   2112 C CG1 . ILE A 1 263 ? -10.085 -15.801 2.888   1.00 96.79 263 A 1 
ATOM   2113 C CG2 . ILE A 1 263 ? -8.908  -17.524 4.285   1.00 96.83 263 A 1 
ATOM   2114 C CD1 . ILE A 1 263 ? -11.427 -16.526 2.867   1.00 94.73 263 A 1 
ATOM   2115 N N   . LEU A 1 264 ? -5.290  -16.444 3.540   1.00 98.33 264 A 1 
ATOM   2116 C CA  . LEU A 1 264 ? -4.047  -17.198 3.507   1.00 98.35 264 A 1 
ATOM   2117 C C   . LEU A 1 264 ? -4.120  -18.354 4.497   1.00 98.30 264 A 1 
ATOM   2118 O O   . LEU A 1 264 ? -4.310  -18.139 5.695   1.00 97.89 264 A 1 
ATOM   2119 C CB  . LEU A 1 264 ? -2.885  -16.269 3.844   1.00 98.28 264 A 1 
ATOM   2120 C CG  . LEU A 1 264 ? -2.843  -14.979 3.007   1.00 97.76 264 A 1 
ATOM   2121 C CD1 . LEU A 1 264 ? -1.674  -14.104 3.436   1.00 96.77 264 A 1 
ATOM   2122 C CD2 . LEU A 1 264 ? -2.732  -15.324 1.522   1.00 96.51 264 A 1 
ATOM   2123 N N   . SER A 1 265 ? -3.968  -19.586 3.986   1.00 98.12 265 A 1 
ATOM   2124 C CA  . SER A 1 265 ? -4.130  -20.770 4.823   1.00 97.83 265 A 1 
ATOM   2125 C C   . SER A 1 265 ? -3.005  -21.792 4.787   1.00 97.93 265 A 1 
ATOM   2126 O O   . SER A 1 265 ? -2.331  -21.962 3.770   1.00 97.01 265 A 1 
ATOM   2127 C CB  . SER A 1 265 ? -5.426  -21.488 4.446   1.00 96.10 265 A 1 
ATOM   2128 O OG  . SER A 1 265 ? -6.532  -20.608 4.408   1.00 81.19 265 A 1 
ATOM   2129 N N   . LYS A 1 266 ? -2.816  -22.462 5.911   1.00 97.66 266 A 1 
ATOM   2130 C CA  . LYS A 1 266 ? -1.886  -23.563 6.048   1.00 97.20 266 A 1 
ATOM   2131 C C   . LYS A 1 266 ? -2.590  -24.506 7.010   1.00 97.04 266 A 1 
ATOM   2132 O O   . LYS A 1 266 ? -2.591  -24.285 8.221   1.00 95.43 266 A 1 
ATOM   2133 C CB  . LYS A 1 266 ? -0.540  -23.131 6.627   1.00 96.21 266 A 1 
ATOM   2134 C CG  . LYS A 1 266 ? 0.440   -24.291 6.762   1.00 93.50 266 A 1 
ATOM   2135 C CD  . LYS A 1 266 ? 1.768   -23.866 7.361   1.00 90.54 266 A 1 
ATOM   2136 C CE  . LYS A 1 266 ? 2.709   -25.056 7.468   1.00 85.10 266 A 1 
ATOM   2137 N NZ  . LYS A 1 266 ? 4.010   -24.682 8.082   1.00 77.56 266 A 1 
ATOM   2138 N N   . GLY A 1 267 ? -3.235  -25.531 6.461   1.00 96.19 267 A 1 
ATOM   2139 C CA  . GLY A 1 267 ? -3.998  -26.428 7.297   1.00 95.48 267 A 1 
ATOM   2140 C C   . GLY A 1 267 ? -5.198  -25.653 7.816   1.00 96.17 267 A 1 
ATOM   2141 O O   . GLY A 1 267 ? -5.902  -25.008 7.043   1.00 94.01 267 A 1 
ATOM   2142 N N   . ASN A 1 268 ? -5.415  -25.703 9.126   1.00 96.72 268 A 1 
ATOM   2143 C CA  . ASN A 1 268 ? -6.519  -24.972 9.719   1.00 96.52 268 A 1 
ATOM   2144 C C   . ASN A 1 268 ? -6.105  -23.593 10.235  1.00 97.15 268 A 1 
ATOM   2145 O O   . ASN A 1 268 ? -6.906  -22.883 10.839  1.00 95.65 268 A 1 
ATOM   2146 C CB  . ASN A 1 268 ? -7.151  -25.783 10.859  1.00 94.52 268 A 1 
ATOM   2147 C CG  . ASN A 1 268 ? -6.207  -25.991 12.028  1.00 84.80 268 A 1 
ATOM   2148 O OD1 . ASN A 1 268 ? -4.994  -25.854 11.891  1.00 73.27 268 A 1 
ATOM   2149 N ND2 . ASN A 1 268 ? -6.775  -26.320 13.186  1.00 74.38 268 A 1 
ATOM   2150 N N   . LYS A 1 269 ? -4.854  -23.209 9.984   1.00 97.89 269 A 1 
ATOM   2151 C CA  . LYS A 1 269 ? -4.358  -21.901 10.403  1.00 98.18 269 A 1 
ATOM   2152 C C   . LYS A 1 269 ? -4.575  -20.912 9.269   1.00 98.29 269 A 1 
ATOM   2153 O O   . LYS A 1 269 ? -4.157  -21.156 8.137   1.00 97.76 269 A 1 
ATOM   2154 C CB  . LYS A 1 269 ? -2.877  -21.980 10.759  1.00 97.80 269 A 1 
ATOM   2155 C CG  . LYS A 1 269 ? -2.586  -22.873 11.954  1.00 96.43 269 A 1 
ATOM   2156 C CD  . LYS A 1 269 ? -1.113  -22.862 12.305  1.00 93.96 269 A 1 
ATOM   2157 C CE  . LYS A 1 269 ? -0.829  -23.724 13.515  1.00 88.07 269 A 1 
ATOM   2158 N NZ  . LYS A 1 269 ? 0.602   -23.691 13.904  1.00 80.87 269 A 1 
ATOM   2159 N N   . LYS A 1 270 ? -5.243  -19.794 9.581   1.00 98.31 270 A 1 
ATOM   2160 C CA  . LYS A 1 270 ? -5.568  -18.804 8.557   1.00 98.30 270 A 1 
ATOM   2161 C C   . LYS A 1 270 ? -5.401  -17.366 9.019   1.00 98.38 270 A 1 
ATOM   2162 O O   . LYS A 1 270 ? -5.585  -17.058 10.193  1.00 97.80 270 A 1 
ATOM   2163 C CB  . LYS A 1 270 ? -7.015  -19.014 8.102   1.00 97.90 270 A 1 
ATOM   2164 C CG  . LYS A 1 270 ? -7.320  -20.425 7.627   1.00 97.04 270 A 1 
ATOM   2165 C CD  . LYS A 1 270 ? -8.812  -20.652 7.446   1.00 95.60 270 A 1 
ATOM   2166 C CE  . LYS A 1 270 ? -9.099  -22.088 7.054   1.00 92.20 270 A 1 
ATOM   2167 N NZ  . LYS A 1 270 ? -10.557 -22.389 7.003   1.00 85.39 270 A 1 
ATOM   2168 N N   . VAL A 1 271 ? -5.067  -16.491 8.078   1.00 98.49 271 A 1 
ATOM   2169 C CA  . VAL A 1 271 ? -4.959  -15.059 8.337   1.00 98.40 271 A 1 
ATOM   2170 C C   . VAL A 1 271 ? -5.552  -14.322 7.149   1.00 98.51 271 A 1 
ATOM   2171 O O   . VAL A 1 271 ? -5.540  -14.827 6.028   1.00 98.03 271 A 1 
ATOM   2172 C CB  . VAL A 1 271 ? -3.489  -14.576 8.536   1.00 97.49 271 A 1 
ATOM   2173 C CG1 . VAL A 1 271 ? -2.889  -15.218 9.777   1.00 91.31 271 A 1 
ATOM   2174 C CG2 . VAL A 1 271 ? -2.655  -14.894 7.305   1.00 91.00 271 A 1 
ATOM   2175 N N   . MET A 1 272 ? -6.090  -13.132 7.404   1.00 98.31 272 A 1 
ATOM   2176 C CA  . MET A 1 272 ? -6.667  -12.323 6.341   1.00 98.37 272 A 1 
ATOM   2177 C C   . MET A 1 272 ? -5.655  -11.328 5.789   1.00 98.52 272 A 1 
ATOM   2178 O O   . MET A 1 272 ? -4.868  -10.749 6.536   1.00 98.33 272 A 1 
ATOM   2179 C CB  . MET A 1 272 ? -7.886  -11.537 6.846   1.00 98.03 272 A 1 
ATOM   2180 C CG  . MET A 1 272 ? -9.128  -12.371 7.079   1.00 96.30 272 A 1 
ATOM   2181 S SD  . MET A 1 272 ? -9.632  -13.291 5.607   1.00 97.19 272 A 1 
ATOM   2182 C CE  . MET A 1 272 ? -9.827  -11.972 4.406   1.00 94.06 272 A 1 
ATOM   2183 N N   . ALA A 1 273 ? -5.702  -11.135 4.474   1.00 98.42 273 A 1 
ATOM   2184 C CA  . ALA A 1 273 ? -4.860  -10.147 3.817   1.00 98.33 273 A 1 
ATOM   2185 C C   . ALA A 1 273 ? -5.812  -9.256  3.027   1.00 98.10 273 A 1 
ATOM   2186 O O   . ALA A 1 273 ? -6.673  -9.752  2.296   1.00 97.65 273 A 1 
ATOM   2187 C CB  . ALA A 1 273 ? -3.850  -10.813 2.891   1.00 98.27 273 A 1 
ATOM   2188 N N   . PHE A 1 274 ? -5.667  -7.952  3.182   1.00 98.15 274 A 1 
ATOM   2189 C CA  . PHE A 1 274 ? -6.517  -6.994  2.499   1.00 98.25 274 A 1 
ATOM   2190 C C   . PHE A 1 274 ? -5.731  -6.162  1.505   1.00 98.33 274 A 1 
ATOM   2191 O O   . PHE A 1 274 ? -4.767  -5.490  1.871   1.00 97.98 274 A 1 
ATOM   2192 C CB  . PHE A 1 274 ? -7.181  -6.080  3.528   1.00 97.98 274 A 1 
ATOM   2193 C CG  . PHE A 1 274 ? -7.894  -6.820  4.623   1.00 97.92 274 A 1 
ATOM   2194 C CD1 . PHE A 1 274 ? -9.125  -7.420  4.384   1.00 96.90 274 A 1 
ATOM   2195 C CD2 . PHE A 1 274 ? -7.305  -6.971  5.876   1.00 96.88 274 A 1 
ATOM   2196 C CE1 . PHE A 1 274 ? -9.768  -8.145  5.374   1.00 96.20 274 A 1 
ATOM   2197 C CE2 . PHE A 1 274 ? -7.939  -7.701  6.872   1.00 96.18 274 A 1 
ATOM   2198 C CZ  . PHE A 1 274 ? -9.175  -8.295  6.624   1.00 96.62 274 A 1 
ATOM   2199 N N   . ILE A 1 275 ? -6.144  -6.210  0.245   1.00 97.64 275 A 1 
ATOM   2200 C CA  . ILE A 1 275 ? -5.488  -5.430  -0.792  1.00 97.35 275 A 1 
ATOM   2201 C C   . ILE A 1 275 ? -6.289  -4.142  -0.940  1.00 96.93 275 A 1 
ATOM   2202 O O   . ILE A 1 275 ? -7.440  -4.158  -1.381  1.00 95.76 275 A 1 
ATOM   2203 C CB  . ILE A 1 275 ? -5.446  -6.200  -2.123  1.00 97.18 275 A 1 
ATOM   2204 C CG1 . ILE A 1 275 ? -4.603  -7.472  -1.933  1.00 95.71 275 A 1 
ATOM   2205 C CG2 . ILE A 1 275 ? -4.860  -5.326  -3.226  1.00 95.67 275 A 1 
ATOM   2206 C CD1 . ILE A 1 275 ? -4.563  -8.391  -3.140  1.00 90.36 275 A 1 
ATOM   2207 N N   . GLY A 1 276 ? -5.684  -3.030  -0.529  1.00 96.72 276 A 1 
ATOM   2208 C CA  . GLY A 1 276 ? -6.354  -1.748  -0.586  1.00 96.35 276 A 1 
ATOM   2209 C C   . GLY A 1 276 ? -6.312  -1.094  -1.952  1.00 96.21 276 A 1 
ATOM   2210 O O   . GLY A 1 276 ? -5.303  -1.172  -2.653  1.00 94.54 276 A 1 
ATOM   2211 N N   . PRO A 1 277 ? -7.411  -0.439  -2.353  1.00 95.45 277 A 1 
ATOM   2212 C CA  . PRO A 1 277 ? -7.469  0.236   -3.649  1.00 95.02 277 A 1 
ATOM   2213 C C   . PRO A 1 277 ? -6.524  1.440   -3.680  1.00 95.28 277 A 1 
ATOM   2214 O O   . PRO A 1 277 ? -6.260  2.069   -2.661  1.00 94.16 277 A 1 
ATOM   2215 C CB  . PRO A 1 277 ? -8.936  0.645   -3.757  1.00 93.81 277 A 1 
ATOM   2216 C CG  . PRO A 1 277 ? -9.332  0.865   -2.329  1.00 92.20 277 A 1 
ATOM   2217 C CD  . PRO A 1 277 ? -8.677  -0.287  -1.607  1.00 93.89 277 A 1 
ATOM   2218 N N   . SER A 1 278 ? -6.013  1.736   -4.862  1.00 95.05 278 A 1 
ATOM   2219 C CA  . SER A 1 278 ? -5.041  2.806   -5.048  1.00 95.27 278 A 1 
ATOM   2220 C C   . SER A 1 278 ? -5.572  4.229   -5.093  1.00 95.44 278 A 1 
ATOM   2221 O O   . SER A 1 278 ? -6.764  4.464   -5.315  1.00 94.75 278 A 1 
ATOM   2222 C CB  . SER A 1 278 ? -4.283  2.554   -6.351  1.00 94.43 278 A 1 
ATOM   2223 O OG  . SER A 1 278 ? -5.163  2.655   -7.460  1.00 92.05 278 A 1 
ATOM   2224 N N   . VAL A 1 279 ? -4.666  5.171   -4.875  1.00 95.53 279 A 1 
ATOM   2225 C CA  . VAL A 1 279 ? -4.974  6.580   -5.048  1.00 95.10 279 A 1 
ATOM   2226 C C   . VAL A 1 279 ? -4.862  6.804   -6.559  1.00 94.92 279 A 1 
ATOM   2227 O O   . VAL A 1 279 ? -5.637  7.554   -7.145  1.00 93.46 279 A 1 
ATOM   2228 C CB  . VAL A 1 279 ? -3.937  7.478   -4.333  1.00 94.83 279 A 1 
ATOM   2229 C CG1 . VAL A 1 279 ? -4.129  8.939   -4.743  1.00 92.65 279 A 1 
ATOM   2230 C CG2 . VAL A 1 279 ? -4.087  7.338   -2.823  1.00 93.59 279 A 1 
ATOM   2231 N N   . ASP A 1 280 ? -3.902  6.125   -7.176  1.00 95.02 280 A 1 
ATOM   2232 C CA  . ASP A 1 280 ? -3.650  6.233   -8.615  1.00 94.40 280 A 1 
ATOM   2233 C C   . ASP A 1 280 ? -4.844  5.826   -9.464  1.00 94.30 280 A 1 
ATOM   2234 O O   . ASP A 1 280 ? -5.624  4.955   -9.097  1.00 91.84 280 A 1 
ATOM   2235 C CB  . ASP A 1 280 ? -2.442  5.372   -8.989  1.00 92.41 280 A 1 
ATOM   2236 C CG  . ASP A 1 280 ? -1.970  5.614   -10.417 1.00 91.67 280 A 1 
ATOM   2237 O OD1 . ASP A 1 280 ? -2.013  6.776   -10.863 1.00 86.65 280 A 1 
ATOM   2238 O OD2 . ASP A 1 280 ? -1.543  4.647   -11.077 1.00 86.71 280 A 1 
ATOM   2239 N N   . THR A 1 281 ? -4.979  6.476   -10.623 1.00 92.85 281 A 1 
ATOM   2240 C CA  . THR A 1 281 ? -6.083  6.231   -11.544 1.00 91.53 281 A 1 
ATOM   2241 C C   . THR A 1 281 ? -5.638  5.634   -12.874 1.00 90.18 281 A 1 
ATOM   2242 O O   . THR A 1 281 ? -6.472  5.324   -13.725 1.00 86.79 281 A 1 
ATOM   2243 C CB  . THR A 1 281 ? -6.829  7.545   -11.834 1.00 90.66 281 A 1 
ATOM   2244 O OG1 . THR A 1 281 ? -5.883  8.555   -12.203 1.00 87.83 281 A 1 
ATOM   2245 C CG2 . THR A 1 281 ? -7.583  8.011   -10.595 1.00 87.41 281 A 1 
ATOM   2246 N N   . TRP A 1 282 ? -4.333  5.474   -13.060 1.00 90.96 282 A 1 
ATOM   2247 C CA  . TRP A 1 282 ? -3.759  4.960   -14.306 1.00 87.38 282 A 1 
ATOM   2248 C C   . TRP A 1 282 ? -4.425  3.718   -14.886 1.00 85.22 282 A 1 
ATOM   2249 O O   . TRP A 1 282 ? -4.657  3.640   -16.102 1.00 77.33 282 A 1 
ATOM   2250 C CB  . TRP A 1 282 ? -2.265  4.679   -14.104 1.00 83.82 282 A 1 
ATOM   2251 C CG  . TRP A 1 282 ? -1.581  4.042   -15.280 1.00 80.62 282 A 1 
ATOM   2252 C CD1 . TRP A 1 282 ? -1.343  2.708   -15.464 1.00 71.25 282 A 1 
ATOM   2253 C CD2 . TRP A 1 282 ? -1.046  4.703   -16.441 1.00 75.86 282 A 1 
ATOM   2254 N NE1 . TRP A 1 282 ? -0.694  2.494   -16.668 1.00 68.31 282 A 1 
ATOM   2255 C CE2 . TRP A 1 282 ? -0.498  3.704   -17.281 1.00 71.54 282 A 1 
ATOM   2256 C CE3 . TRP A 1 282 ? -0.971  6.050   -16.833 1.00 66.20 282 A 1 
ATOM   2257 C CZ2 . TRP A 1 282 ? 0.114   4.021   -18.507 1.00 68.43 282 A 1 
ATOM   2258 C CZ3 . TRP A 1 282 ? -0.362  6.340   -18.047 1.00 61.51 282 A 1 
ATOM   2259 C CH2 . TRP A 1 282 ? 0.171   5.342   -18.868 1.00 63.24 282 A 1 
ATOM   2260 N N   . LEU A 1 283 ? -4.748  2.750   -14.055 1.00 85.82 283 A 1 
ATOM   2261 C CA  . LEU A 1 283 ? -5.350  1.505   -14.533 1.00 83.85 283 A 1 
ATOM   2262 C C   . LEU A 1 283 ? -6.875  1.515   -14.566 1.00 84.40 283 A 1 
ATOM   2263 O O   . LEU A 1 283 ? -7.513  0.464   -14.611 1.00 80.32 283 A 1 
ATOM   2264 C CB  . LEU A 1 283 ? -4.845  0.332   -13.685 1.00 80.30 283 A 1 
ATOM   2265 C CG  . LEU A 1 283 ? -3.339  0.085   -13.775 1.00 76.74 283 A 1 
ATOM   2266 C CD1 . LEU A 1 283 ? -2.933  -1.060  -12.856 1.00 72.19 283 A 1 
ATOM   2267 C CD2 . LEU A 1 283 ? -2.942  -0.220  -15.216 1.00 72.27 283 A 1 
ATOM   2268 N N   . GLY A 1 284 ? -7.452  2.714   -14.553 1.00 87.00 284 A 1 
ATOM   2269 C CA  . GLY A 1 284 ? -8.896  2.823   -14.663 1.00 87.06 284 A 1 
ATOM   2270 C C   . GLY A 1 284 ? -9.686  2.612   -13.386 1.00 88.58 284 A 1 
ATOM   2271 O O   . GLY A 1 284 ? -10.770 2.031   -13.425 1.00 85.90 284 A 1 
ATOM   2272 N N   . THR A 1 285 ? -9.154  3.065   -12.262 1.00 90.31 285 A 1 
ATOM   2273 C CA  . THR A 1 285 ? -9.851  2.951   -10.989 1.00 90.81 285 A 1 
ATOM   2274 C C   . THR A 1 285 ? -9.973  4.329   -10.358 1.00 91.86 285 A 1 
ATOM   2275 O O   . THR A 1 285 ? -9.080  5.163   -10.487 1.00 90.22 285 A 1 
ATOM   2276 C CB  . THR A 1 285 ? -9.108  2.018   -10.005 1.00 88.61 285 A 1 
ATOM   2277 O OG1 . THR A 1 285 ? -7.753  2.467   -9.836  1.00 79.31 285 A 1 
ATOM   2278 C CG2 . THR A 1 285 ? -9.107  0.594   -10.518 1.00 77.71 285 A 1 
ATOM   2279 N N   . SER A 1 286 ? -11.095 4.572   -9.687  1.00 92.27 286 A 1 
ATOM   2280 C CA  . SER A 1 286 ? -11.308 5.849   -9.023  1.00 92.60 286 A 1 
ATOM   2281 C C   . SER A 1 286 ? -10.343 5.973   -7.851  1.00 93.45 286 A 1 
ATOM   2282 O O   . SER A 1 286 ? -10.077 4.988   -7.163  1.00 92.63 286 A 1 
ATOM   2283 C CB  . SER A 1 286 ? -12.748 5.956   -8.524  1.00 91.30 286 A 1 
ATOM   2284 O OG  . SER A 1 286 ? -13.660 6.016   -9.606  1.00 86.24 286 A 1 
ATOM   2285 N N   . PRO A 1 287 ? -9.809  7.180   -7.606  1.00 93.84 287 A 1 
ATOM   2286 C CA  . PRO A 1 287 ? -8.875  7.354   -6.494  1.00 94.24 287 A 1 
ATOM   2287 C C   . PRO A 1 287 ? -9.546  6.956   -5.186  1.00 94.75 287 A 1 
ATOM   2288 O O   . PRO A 1 287 ? -10.708 7.307   -4.941  1.00 93.32 287 A 1 
ATOM   2289 C CB  . PRO A 1 287 ? -8.522  8.838   -6.558  1.00 93.11 287 A 1 
ATOM   2290 C CG  . PRO A 1 287 ? -9.711  9.458   -7.235  1.00 90.72 287 A 1 
ATOM   2291 C CD  . PRO A 1 287 ? -10.077 8.451   -8.290  1.00 92.94 287 A 1 
ATOM   2292 N N   . SER A 1 288 ? -8.825  6.213   -4.363  1.00 95.42 288 A 1 
ATOM   2293 C CA  . SER A 1 288 ? -9.402  5.702   -3.127  1.00 95.74 288 A 1 
ATOM   2294 C C   . SER A 1 288 ? -8.499  5.846   -1.909  1.00 96.40 288 A 1 
ATOM   2295 O O   . SER A 1 288 ? -7.279  5.918   -2.026  1.00 95.85 288 A 1 
ATOM   2296 C CB  . SER A 1 288 ? -9.741  4.218   -3.301  1.00 94.53 288 A 1 
ATOM   2297 O OG  . SER A 1 288 ? -10.543 4.000   -4.451  1.00 87.19 288 A 1 
ATOM   2298 N N   . ILE A 1 289 ? -9.127  5.877   -0.740  1.00 95.97 289 A 1 
ATOM   2299 C CA  . ILE A 1 289 ? -8.398  5.922   0.520   1.00 96.28 289 A 1 
ATOM   2300 C C   . ILE A 1 289 ? -9.202  5.079   1.500   1.00 96.25 289 A 1 
ATOM   2301 O O   . ILE A 1 289 ? -10.429 5.171   1.561   1.00 95.79 289 A 1 
ATOM   2302 C CB  . ILE A 1 289 ? -8.231  7.377   1.039   1.00 95.57 289 A 1 
ATOM   2303 C CG1 . ILE A 1 289 ? -7.377  7.380   2.317   1.00 92.48 289 A 1 
ATOM   2304 C CG2 . ILE A 1 289 ? -9.578  8.042   1.296   1.00 93.28 289 A 1 
ATOM   2305 C CD1 . ILE A 1 289 ? -5.952  6.942   2.116   1.00 92.69 289 A 1 
ATOM   2306 N N   . ARG A 1 290 ? -8.502  4.236   2.265   1.00 96.99 290 A 1 
ATOM   2307 C CA  . ARG A 1 290 ? -9.157  3.327   3.196   1.00 97.17 290 A 1 
ATOM   2308 C C   . ARG A 1 290 ? -8.754  3.590   4.645   1.00 97.62 290 A 1 
ATOM   2309 O O   . ARG A 1 290 ? -7.610  3.931   4.931   1.00 97.33 290 A 1 
ATOM   2310 C CB  . ARG A 1 290 ? -8.813  1.883   2.816   1.00 95.60 290 A 1 
ATOM   2311 C CG  . ARG A 1 290 ? -9.272  0.822   3.819   1.00 93.12 290 A 1 
ATOM   2312 C CD  . ARG A 1 290 ? -8.975  -0.585  3.335   1.00 92.59 290 A 1 
ATOM   2313 N NE  . ARG A 1 290 ? -9.837  -0.978  2.223   1.00 92.12 290 A 1 
ATOM   2314 C CZ  . ARG A 1 290 ? -9.864  -2.198  1.691   1.00 93.78 290 A 1 
ATOM   2315 N NH1 . ARG A 1 290 ? -9.066  -3.147  2.163   1.00 88.30 290 A 1 
ATOM   2316 N NH2 . ARG A 1 290 ? -10.687 -2.469  0.689   1.00 88.23 290 A 1 
ATOM   2317 N N   . LYS A 1 291 ? -9.722  3.412   5.546   1.00 97.28 291 A 1 
ATOM   2318 C CA  . LYS A 1 291 ? -9.434  3.553   6.969   1.00 97.15 291 A 1 
ATOM   2319 C C   . LYS A 1 291 ? -10.000 2.343   7.703   1.00 97.06 291 A 1 
ATOM   2320 O O   . LYS A 1 291 ? -11.137 1.932   7.469   1.00 96.57 291 A 1 
ATOM   2321 C CB  . LYS A 1 291 ? -10.032 4.836   7.545   1.00 96.11 291 A 1 
ATOM   2322 C CG  . LYS A 1 291 ? -9.600  5.097   8.992   1.00 93.98 291 A 1 
ATOM   2323 C CD  . LYS A 1 291 ? -10.017 6.469   9.501   1.00 92.42 291 A 1 
ATOM   2324 C CE  . LYS A 1 291 ? -11.508 6.586   9.678   1.00 87.21 291 A 1 
ATOM   2325 N NZ  . LYS A 1 291 ? -11.879 7.880   10.326  1.00 84.66 291 A 1 
ATOM   2326 N N   . TYR A 1 292 ? -9.188  1.771   8.594   1.00 97.57 292 A 1 
ATOM   2327 C CA  . TYR A 1 292 ? -9.586  0.612   9.380   1.00 97.54 292 A 1 
ATOM   2328 C C   . TYR A 1 292 ? -9.931  0.984   10.806  1.00 97.49 292 A 1 
ATOM   2329 O O   . TYR A 1 292 ? -9.303  1.876   11.387  1.00 96.91 292 A 1 
ATOM   2330 C CB  . TYR A 1 292 ? -8.469  -0.428  9.444   1.00 97.58 292 A 1 
ATOM   2331 C CG  . TYR A 1 292 ? -8.061  -1.044  8.119   1.00 97.81 292 A 1 
ATOM   2332 C CD1 . TYR A 1 292 ? -7.236  -0.352  7.241   1.00 97.05 292 A 1 
ATOM   2333 C CD2 . TYR A 1 292 ? -8.495  -2.319  7.768   1.00 97.03 292 A 1 
ATOM   2334 C CE1 . TYR A 1 292 ? -6.863  -0.918  6.026   1.00 96.71 292 A 1 
ATOM   2335 C CE2 . TYR A 1 292 ? -8.126  -2.896  6.557   1.00 96.74 292 A 1 
ATOM   2336 C CZ  . TYR A 1 292 ? -7.309  -2.189  5.693   1.00 97.38 292 A 1 
ATOM   2337 O OH  . TYR A 1 292 ? -6.941  -2.757  4.488   1.00 96.74 292 A 1 
ATOM   2338 N N   . ASP A 1 293 ? -10.936 0.298   11.367  1.00 97.25 293 A 1 
ATOM   2339 C CA  . ASP A 1 293 ? -11.247 0.421   12.779  1.00 97.06 293 A 1 
ATOM   2340 C C   . ASP A 1 293 ? -10.519 -0.808  13.316  1.00 97.32 293 A 1 
ATOM   2341 O O   . ASP A 1 293 ? -11.004 -1.940  13.196  1.00 96.84 293 A 1 
ATOM   2342 C CB  . ASP A 1 293 ? -12.756 0.303   13.027  1.00 96.25 293 A 1 
ATOM   2343 C CG  . ASP A 1 293 ? -13.099 0.401   14.507  1.00 94.02 293 A 1 
ATOM   2344 O OD1 . ASP A 1 293 ? -12.187 0.300   15.352  1.00 90.93 293 A 1 
ATOM   2345 O OD2 . ASP A 1 293 ? -14.295 0.570   14.821  1.00 89.44 293 A 1 
ATOM   2346 N N   . VAL A 1 294 ? -9.326  -0.601  13.845  1.00 97.44 294 A 1 
ATOM   2347 C CA  . VAL A 1 294 ? -8.491  -1.695  14.326  1.00 97.47 294 A 1 
ATOM   2348 C C   . VAL A 1 294 ? -8.954  -2.303  15.643  1.00 97.09 294 A 1 
ATOM   2349 O O   . VAL A 1 294 ? -8.939  -3.524  15.816  1.00 95.90 294 A 1 
ATOM   2350 C CB  . VAL A 1 294 ? -7.027  -1.232  14.488  1.00 97.29 294 A 1 
ATOM   2351 C CG1 . VAL A 1 294 ? -6.157  -2.382  14.978  1.00 96.08 294 A 1 
ATOM   2352 C CG2 . VAL A 1 294 ? -6.497  -0.703  13.160  1.00 96.56 294 A 1 
ATOM   2353 N N   . GLY A 1 295 ? -9.378  -1.450  16.563  1.00 96.45 295 A 1 
ATOM   2354 C CA  . GLY A 1 295 ? -9.782  -1.933  17.868  1.00 95.92 295 A 1 
ATOM   2355 C C   . GLY A 1 295 ? -8.624  -1.752  18.834  1.00 96.05 295 A 1 
ATOM   2356 O O   . GLY A 1 295 ? -7.757  -0.903  18.619  1.00 93.50 295 A 1 
ATOM   2357 N N   . ASN A 1 296 ? -8.598  -2.544  19.902  1.00 95.84 296 A 1 
ATOM   2358 C CA  . ASN A 1 296 ? -7.540  -2.422  20.900  1.00 95.51 296 A 1 
ATOM   2359 C C   . ASN A 1 296 ? -6.491  -3.539  20.863  1.00 95.48 296 A 1 
ATOM   2360 O O   . ASN A 1 296 ? -5.677  -3.663  21.772  1.00 92.82 296 A 1 
ATOM   2361 C CB  . ASN A 1 296 ? -8.146  -2.357  22.307  1.00 93.69 296 A 1 
ATOM   2362 C CG  . ASN A 1 296 ? -8.987  -3.567  22.639  1.00 92.12 296 A 1 
ATOM   2363 O OD1 . ASN A 1 296 ? -8.918  -4.602  21.972  1.00 86.81 296 A 1 
ATOM   2364 N ND2 . ASN A 1 296 ? -9.800  -3.450  23.688  1.00 86.09 296 A 1 
ATOM   2365 N N   . GLY A 1 297 ? -6.529  -4.352  19.806  1.00 94.81 297 A 1 
ATOM   2366 C CA  . GLY A 1 297 ? -5.551  -5.416  19.656  1.00 94.81 297 A 1 
ATOM   2367 C C   . GLY A 1 297 ? -5.901  -6.737  20.318  1.00 95.50 297 A 1 
ATOM   2368 O O   . GLY A 1 297 ? -5.169  -7.713  20.172  1.00 93.41 297 A 1 
ATOM   2369 N N   . GLN A 1 298 ? -7.019  -6.785  21.039  1.00 94.00 298 A 1 
ATOM   2370 C CA  . GLN A 1 298 ? -7.421  -8.017  21.716  1.00 93.12 298 A 1 
ATOM   2371 C C   . GLN A 1 298 ? -8.081  -9.018  20.779  1.00 92.57 298 A 1 
ATOM   2372 O O   . GLN A 1 298 ? -8.221  -10.202 21.117  1.00 87.83 298 A 1 
ATOM   2373 C CB  . GLN A 1 298 ? -8.368  -7.693  22.877  1.00 91.23 298 A 1 
ATOM   2374 C CG  . GLN A 1 298 ? -7.726  -6.869  23.989  1.00 87.42 298 A 1 
ATOM   2375 C CD  . GLN A 1 298 ? -8.657  -6.672  25.163  1.00 84.72 298 A 1 
ATOM   2376 O OE1 . GLN A 1 298 ? -9.806  -6.269  25.002  1.00 77.09 298 A 1 
ATOM   2377 N NE2 . GLN A 1 298 ? -8.166  -6.958  26.364  1.00 75.20 298 A 1 
ATOM   2378 N N   . GLY A 1 299 ? -8.507  -8.556  19.605  1.00 93.54 299 A 1 
ATOM   2379 C CA  . GLY A 1 299 ? -9.140  -9.437  18.641  1.00 94.16 299 A 1 
ATOM   2380 C C   . GLY A 1 299 ? -8.884  -8.966  17.222  1.00 96.11 299 A 1 
ATOM   2381 O O   . GLY A 1 299 ? -8.027  -8.122  16.994  1.00 94.71 299 A 1 
ATOM   2382 N N   . TYR A 1 300 ? -9.623  -9.524  16.264  1.00 96.92 300 A 1 
ATOM   2383 C CA  . TYR A 1 300 ? -9.476  -9.130  14.875  1.00 97.25 300 A 1 
ATOM   2384 C C   . TYR A 1 300 ? -9.918  -7.684  14.693  1.00 97.45 300 A 1 
ATOM   2385 O O   . TYR A 1 300 ? -10.658 -7.145  15.509  1.00 96.47 300 A 1 
ATOM   2386 C CB  . TYR A 1 300 ? -10.336 -10.031 13.978  1.00 96.98 300 A 1 
ATOM   2387 C CG  . TYR A 1 300 ? -9.873  -11.462 13.915  1.00 97.10 300 A 1 
ATOM   2388 C CD1 . TYR A 1 300 ? -8.716  -11.807 13.215  1.00 95.50 300 A 1 
ATOM   2389 C CD2 . TYR A 1 300 ? -10.579 -12.473 14.558  1.00 95.53 300 A 1 
ATOM   2390 C CE1 . TYR A 1 300 ? -8.279  -13.123 13.157  1.00 94.50 300 A 1 
ATOM   2391 C CE2 . TYR A 1 300 ? -10.149 -13.801 14.505  1.00 94.75 300 A 1 
ATOM   2392 C CZ  . TYR A 1 300 ? -8.998  -14.117 13.805  1.00 95.59 300 A 1 
ATOM   2393 O OH  . TYR A 1 300 ? -8.565  -15.421 13.744  1.00 93.99 300 A 1 
ATOM   2394 N N   . MET A 1 301 ? -9.468  -7.061  13.610  1.00 97.08 301 A 1 
ATOM   2395 C CA  . MET A 1 301 ? -9.878  -5.699  13.318  1.00 97.20 301 A 1 
ATOM   2396 C C   . MET A 1 301 ? -11.393 -5.730  13.089  1.00 97.28 301 A 1 
ATOM   2397 O O   . MET A 1 301 ? -11.943 -6.741  12.634  1.00 96.94 301 A 1 
ATOM   2398 C CB  . MET A 1 301 ? -9.140  -5.177  12.084  1.00 97.22 301 A 1 
ATOM   2399 C CG  . MET A 1 301 ? -7.638  -5.038  12.303  1.00 96.58 301 A 1 
ATOM   2400 S SD  . MET A 1 301 ? -6.793  -4.196  10.950  1.00 96.20 301 A 1 
ATOM   2401 C CE  . MET A 1 301 ? -6.728  -5.504  9.737   1.00 89.19 301 A 1 
ATOM   2402 N N   . LYS A 1 302 ? -12.058 -4.636  13.407  1.00 97.02 302 A 1 
ATOM   2403 C CA  . LYS A 1 302 ? -13.513 -4.570  13.313  1.00 96.64 302 A 1 
ATOM   2404 C C   . LYS A 1 302 ? -14.071 -4.410  11.905  1.00 96.66 302 A 1 
ATOM   2405 O O   . LYS A 1 302 ? -14.916 -5.190  11.470  1.00 95.34 302 A 1 
ATOM   2406 C CB  . LYS A 1 302 ? -14.027 -3.443  14.207  1.00 95.79 302 A 1 
ATOM   2407 C CG  . LYS A 1 302 ? -13.660 -3.604  15.672  1.00 90.53 302 A 1 
ATOM   2408 C CD  . LYS A 1 302 ? -14.175 -2.440  16.496  1.00 78.96 302 A 1 
ATOM   2409 C CE  . LYS A 1 302 ? -13.819 -2.591  17.958  1.00 71.37 302 A 1 
ATOM   2410 N NZ  . LYS A 1 302 ? -14.315 -1.444  18.770  1.00 61.09 302 A 1 
ATOM   2411 N N   . GLU A 1 303 ? -13.596 -3.403  11.197  1.00 96.30 303 A 1 
ATOM   2412 C CA  . GLU A 1 303 ? -14.083 -3.145  9.843   1.00 96.19 303 A 1 
ATOM   2413 C C   . GLU A 1 303 ? -13.181 -2.149  9.138   1.00 96.68 303 A 1 
ATOM   2414 O O   . GLU A 1 303 ? -12.243 -1.613  9.742   1.00 96.41 303 A 1 
ATOM   2415 C CB  . GLU A 1 303 ? -15.511 -2.578  9.872   1.00 93.60 303 A 1 
ATOM   2416 C CG  . GLU A 1 303 ? -15.578 -1.110  10.303  1.00 87.07 303 A 1 
ATOM   2417 C CD  . GLU A 1 303 ? -16.924 -0.463  10.018  1.00 85.63 303 A 1 
ATOM   2418 O OE1 . GLU A 1 303 ? -17.578 -0.856  9.029   1.00 79.45 303 A 1 
ATOM   2419 O OE2 . GLU A 1 303 ? -17.320 0.452   10.764  1.00 78.95 303 A 1 
ATOM   2420 N N   . PHE A 1 304 ? -13.455 -1.918  7.861   1.00 96.39 304 A 1 
ATOM   2421 C CA  . PHE A 1 304 ? -12.745 -0.898  7.111   1.00 95.85 304 A 1 
ATOM   2422 C C   . PHE A 1 304 ? -13.759 -0.142  6.268   1.00 95.69 304 A 1 
ATOM   2423 O O   . PHE A 1 304 ? -14.858 -0.641  5.987   1.00 94.55 304 A 1 
ATOM   2424 C CB  . PHE A 1 304 ? -11.621 -1.486  6.236   1.00 95.27 304 A 1 
ATOM   2425 C CG  . PHE A 1 304 ? -12.094 -2.413  5.133   1.00 95.45 304 A 1 
ATOM   2426 C CD1 . PHE A 1 304 ? -12.752 -1.922  4.004   1.00 92.88 304 A 1 
ATOM   2427 C CD2 . PHE A 1 304 ? -11.825 -3.776  5.204   1.00 92.74 304 A 1 
ATOM   2428 C CE1 . PHE A 1 304 ? -13.161 -2.772  2.980   1.00 91.20 304 A 1 
ATOM   2429 C CE2 . PHE A 1 304 ? -12.226 -4.640  4.181   1.00 91.02 304 A 1 
ATOM   2430 C CZ  . PHE A 1 304 ? -12.898 -4.130  3.071   1.00 92.54 304 A 1 
ATOM   2431 N N   . LYS A 1 305 ? -13.392 1.070   5.873   1.00 94.86 305 A 1 
ATOM   2432 C CA  . LYS A 1 305 ? -14.247 1.894   5.037   1.00 94.17 305 A 1 
ATOM   2433 C C   . LYS A 1 305 ? -13.423 2.456   3.891   1.00 94.12 305 A 1 
ATOM   2434 O O   . LYS A 1 305 ? -12.360 3.031   4.112   1.00 93.28 305 A 1 
ATOM   2435 C CB  . LYS A 1 305 ? -14.845 3.057   5.836   1.00 92.93 305 A 1 
ATOM   2436 C CG  . LYS A 1 305 ? -15.861 2.648   6.891   1.00 87.52 305 A 1 
ATOM   2437 C CD  . LYS A 1 305 ? -16.460 3.875   7.571   1.00 82.14 305 A 1 
ATOM   2438 C CE  . LYS A 1 305 ? -17.505 3.483   8.599   1.00 74.73 305 A 1 
ATOM   2439 N NZ  . LYS A 1 305 ? -18.112 4.681   9.254   1.00 65.68 305 A 1 
ATOM   2440 N N   . ASN A 1 306 ? -13.922 2.260   2.666   1.00 92.63 306 A 1 
ATOM   2441 C CA  . ASN A 1 306 ? -13.297 2.865   1.509   1.00 90.58 306 A 1 
ATOM   2442 C C   . ASN A 1 306 ? -14.158 4.106   1.339   1.00 88.57 306 A 1 
ATOM   2443 O O   . ASN A 1 306 ? -15.326 4.009   0.947   1.00 84.69 306 A 1 
ATOM   2444 C CB  . ASN A 1 306 ? -13.399 1.965   0.277   1.00 88.98 306 A 1 
ATOM   2445 C CG  . ASN A 1 306 ? -12.456 0.780   0.357   1.00 83.64 306 A 1 
ATOM   2446 O OD1 . ASN A 1 306 ? -11.440 0.824   1.055   1.00 75.81 306 A 1 
ATOM   2447 N ND2 . ASN A 1 306 ? -12.781 -0.282  -0.356  1.00 75.31 306 A 1 
ATOM   2448 N N   . TYR A 1 307 ? -13.616 5.254   1.692   1.00 83.60 307 A 1 
ATOM   2449 C CA  . TYR A 1 307 ? -14.407 6.473   1.733   1.00 79.63 307 A 1 
ATOM   2450 C C   . TYR A 1 307 ? -15.155 6.851   0.462   1.00 76.65 307 A 1 
ATOM   2451 O O   . TYR A 1 307 ? -14.614 6.794   -0.632  1.00 70.65 307 A 1 
ATOM   2452 C CB  . TYR A 1 307 ? -13.572 7.633   2.267   1.00 78.25 307 A 1 
ATOM   2453 C CG  . TYR A 1 307 ? -13.539 7.612   3.779   1.00 75.13 307 A 1 
ATOM   2454 C CD1 . TYR A 1 307 ? -12.707 6.722   4.465   1.00 70.71 307 A 1 
ATOM   2455 C CD2 . TYR A 1 307 ? -14.412 8.404   4.518   1.00 70.09 307 A 1 
ATOM   2456 C CE1 . TYR A 1 307 ? -12.742 6.640   5.851   1.00 65.89 307 A 1 
ATOM   2457 C CE2 . TYR A 1 307 ? -14.451 8.324   5.904   1.00 65.78 307 A 1 
ATOM   2458 C CZ  . TYR A 1 307 ? -13.617 7.441   6.560   1.00 67.60 307 A 1 
ATOM   2459 O OH  . TYR A 1 307 ? -13.660 7.362   7.943   1.00 65.05 307 A 1 
ATOM   2460 N N   . PHE A 1 308 ? -16.430 7.203   0.665   1.00 71.57 308 A 1 
ATOM   2461 C CA  . PHE A 1 308 ? -17.382 7.581   -0.362  1.00 67.92 308 A 1 
ATOM   2462 C C   . PHE A 1 308 ? -17.889 6.377   -1.149  1.00 70.65 308 A 1 
ATOM   2463 O O   . PHE A 1 308 ? -18.709 6.524   -2.052  1.00 64.95 308 A 1 
ATOM   2464 C CB  . PHE A 1 308 ? -16.792 8.615   -1.322  1.00 60.41 308 A 1 
ATOM   2465 C CG  . PHE A 1 308 ? -16.344 9.878   -0.636  1.00 56.54 308 A 1 
ATOM   2466 C CD1 . PHE A 1 308 ? -17.195 10.547  0.241   1.00 51.15 308 A 1 
ATOM   2467 C CD2 . PHE A 1 308 ? -15.080 10.395  -0.864  1.00 52.18 308 A 1 
ATOM   2468 C CE1 . PHE A 1 308 ? -16.780 11.714  0.880   1.00 44.67 308 A 1 
ATOM   2469 C CE2 . PHE A 1 308 ? -14.657 11.567  -0.234  1.00 45.51 308 A 1 
ATOM   2470 C CZ  . PHE A 1 308 ? -15.508 12.226  0.639   1.00 44.00 308 A 1 
ATOM   2471 N N   . ASN A 1 309 ? -17.417 5.184   -0.791  1.00 80.69 309 A 1 
ATOM   2472 C CA  . ASN A 1 309 ? -17.829 3.956   -1.461  1.00 79.72 309 A 1 
ATOM   2473 C C   . ASN A 1 309 ? -18.661 3.054   -0.553  1.00 82.34 309 A 1 
ATOM   2474 O O   . ASN A 1 309 ? -19.866 2.906   -0.753  1.00 77.74 309 A 1 
ATOM   2475 C CB  . ASN A 1 309 ? -16.612 3.188   -1.979  1.00 72.21 309 A 1 
ATOM   2476 C CG  . ASN A 1 309 ? -15.888 3.919   -3.087  1.00 64.93 309 A 1 
ATOM   2477 O OD1 . ASN A 1 309 ? -16.076 5.113   -3.298  1.00 58.41 309 A 1 
ATOM   2478 N ND2 . ASN A 1 309 ? -15.036 3.189   -3.813  1.00 58.63 309 A 1 
ATOM   2479 N N   . TYR A 1 310 ? -18.002 2.429   0.440   1.00 87.48 310 A 1 
ATOM   2480 C CA  . TYR A 1 310 ? -18.706 1.533   1.341   1.00 89.38 310 A 1 
ATOM   2481 C C   . TYR A 1 310 ? -17.898 1.174   2.582   1.00 91.08 310 A 1 
ATOM   2482 O O   . TYR A 1 310 ? -16.703 1.457   2.664   1.00 89.70 310 A 1 
ATOM   2483 C CB  . TYR A 1 310 ? -19.077 0.229   0.618   1.00 87.42 310 A 1 
ATOM   2484 C CG  . TYR A 1 310 ? -17.888 -0.709  0.421   1.00 85.46 310 A 1 
ATOM   2485 C CD1 . TYR A 1 310 ? -16.960 -0.505  -0.612  1.00 84.85 310 A 1 
ATOM   2486 C CD2 . TYR A 1 310 ? -17.696 -1.792  1.270   1.00 82.84 310 A 1 
ATOM   2487 C CE1 . TYR A 1 310 ? -15.873 -1.356  -0.782  1.00 78.01 310 A 1 
ATOM   2488 C CE2 . TYR A 1 310 ? -16.601 -2.653  1.111   1.00 81.41 310 A 1 
ATOM   2489 C CZ  . TYR A 1 310 ? -15.700 -2.434  0.080   1.00 82.83 310 A 1 
ATOM   2490 O OH  . TYR A 1 310 ? -14.631 -3.286  -0.075  1.00 82.73 310 A 1 
ATOM   2491 N N   . GLY A 1 311 ? -18.593 0.524   3.528   1.00 89.37 311 A 1 
ATOM   2492 C CA  . GLY A 1 311 ? -17.968 0.035   4.738   1.00 90.11 311 A 1 
ATOM   2493 C C   . GLY A 1 311 ? -18.133 -1.477  4.707   1.00 91.03 311 A 1 
ATOM   2494 O O   . GLY A 1 311 ? -19.191 -1.981  4.312   1.00 89.89 311 A 1 
ATOM   2495 N N   . SER A 1 312 ? -17.108 -2.225  5.110   1.00 91.32 312 A 1 
ATOM   2496 C CA  . SER A 1 312 ? -17.170 -3.683  5.084   1.00 90.03 312 A 1 
ATOM   2497 C C   . SER A 1 312 ? -18.320 -4.265  5.903   1.00 90.79 312 A 1 
ATOM   2498 O O   . SER A 1 312 ? -18.925 -5.265  5.523   1.00 90.52 312 A 1 
ATOM   2499 C CB  . SER A 1 312 ? -15.837 -4.277  5.565   1.00 90.38 312 A 1 
ATOM   2500 O OG  . SER A 1 312 ? -15.546 -3.883  6.893   1.00 90.76 312 A 1 
ATOM   2501 N N   . SER A 1 313 ? -18.614 -3.627  7.019   1.00 88.64 313 A 1 
ATOM   2502 C CA  . SER A 1 313 ? -19.684 -4.107  7.891   1.00 86.48 313 A 1 
ATOM   2503 C C   . SER A 1 313 ? -21.072 -3.892  7.286   1.00 87.08 313 A 1 
ATOM   2504 O O   . SER A 1 313 ? -21.859 -4.832  7.170   1.00 87.63 313 A 1 
ATOM   2505 C CB  . SER A 1 313 ? -19.610 -3.406  9.247   1.00 85.44 313 A 1 
ATOM   2506 O OG  . SER A 1 313 ? -20.660 -3.840  10.096  1.00 73.48 313 A 1 
ATOM   2507 N N   . SER A 1 314 ? -21.379 -2.661  6.891   1.00 89.64 314 A 1 
ATOM   2508 C CA  . SER A 1 314 ? -22.683 -2.346  6.327   1.00 88.48 314 A 1 
ATOM   2509 C C   . SER A 1 314 ? -22.939 -2.989  4.962   1.00 89.27 314 A 1 
ATOM   2510 O O   . SER A 1 314 ? -24.065 -3.385  4.661   1.00 86.77 314 A 1 
ATOM   2511 C CB  . SER A 1 314 ? -22.862 -0.827  6.212   1.00 85.53 314 A 1 
ATOM   2512 O OG  . SER A 1 314 ? -21.885 -0.260  5.369   1.00 74.23 314 A 1 
ATOM   2513 N N   . GLU A 1 315 ? -21.906 -3.092  4.145   1.00 91.00 315 A 1 
ATOM   2514 C CA  . GLU A 1 315 ? -22.061 -3.643  2.794   1.00 91.22 315 A 1 
ATOM   2515 C C   . GLU A 1 315 ? -22.128 -5.172  2.741   1.00 92.19 315 A 1 
ATOM   2516 O O   . GLU A 1 315 ? -22.932 -5.729  1.993   1.00 89.21 315 A 1 
ATOM   2517 C CB  . GLU A 1 315 ? -20.921 -3.162  1.896   1.00 88.36 315 A 1 
ATOM   2518 C CG  . GLU A 1 315 ? -21.125 -3.441  0.408   1.00 83.29 315 A 1 
ATOM   2519 C CD  . GLU A 1 315 ? -22.100 -2.464  -0.230  1.00 85.39 315 A 1 
ATOM   2520 O OE1 . GLU A 1 315 ? -22.966 -1.896  0.482   1.00 80.30 315 A 1 
ATOM   2521 O OE2 . GLU A 1 315 ? -22.018 -2.261  -1.463  1.00 81.70 315 A 1 
ATOM   2522 N N   . TYR A 1 316 ? -21.290 -5.832  3.527   1.00 93.95 316 A 1 
ATOM   2523 C CA  . TYR A 1 316 ? -21.229 -7.291  3.490   1.00 94.15 316 A 1 
ATOM   2524 C C   . TYR A 1 316 ? -21.763 -8.004  4.734   1.00 94.25 316 A 1 
ATOM   2525 O O   . TYR A 1 316 ? -21.847 -9.232  4.761   1.00 91.18 316 A 1 
ATOM   2526 C CB  . TYR A 1 316 ? -19.788 -7.742  3.238   1.00 93.54 316 A 1 
ATOM   2527 C CG  . TYR A 1 316 ? -19.183 -7.220  1.950   1.00 93.87 316 A 1 
ATOM   2528 C CD1 . TYR A 1 316 ? -19.865 -7.339  0.738   1.00 92.08 316 A 1 
ATOM   2529 C CD2 . TYR A 1 316 ? -17.918 -6.646  1.940   1.00 92.28 316 A 1 
ATOM   2530 C CE1 . TYR A 1 316 ? -19.305 -6.888  -0.450  1.00 91.27 316 A 1 
ATOM   2531 C CE2 . TYR A 1 316 ? -17.347 -6.196  0.756   1.00 91.52 316 A 1 
ATOM   2532 C CZ  . TYR A 1 316 ? -18.041 -6.315  -0.438  1.00 92.85 316 A 1 
ATOM   2533 O OH  . TYR A 1 316 ? -17.478 -5.873  -1.614  1.00 91.30 316 A 1 
ATOM   2534 N N   . GLY A 1 317 ? -22.126 -7.242  5.739   1.00 91.71 317 A 1 
ATOM   2535 C CA  . GLY A 1 317 ? -22.653 -7.843  6.958   1.00 91.89 317 A 1 
ATOM   2536 C C   . GLY A 1 317 ? -21.594 -8.564  7.778   1.00 93.33 317 A 1 
ATOM   2537 O O   . GLY A 1 317 ? -21.915 -9.451  8.565   1.00 90.53 317 A 1 
ATOM   2538 N N   . LEU A 1 318 ? -20.345 -8.175  7.605   1.00 93.55 318 A 1 
ATOM   2539 C CA  . LEU A 1 318 ? -19.239 -8.794  8.332   1.00 93.92 318 A 1 
ATOM   2540 C C   . LEU A 1 318 ? -19.228 -8.343  9.793   1.00 94.33 318 A 1 
ATOM   2541 O O   . LEU A 1 318 ? -19.355 -7.155  10.081  1.00 92.93 318 A 1 
ATOM   2542 C CB  . LEU A 1 318 ? -17.903 -8.426  7.677   1.00 92.55 318 A 1 
ATOM   2543 C CG  . LEU A 1 318 ? -17.723 -8.865  6.221   1.00 92.04 318 A 1 
ATOM   2544 C CD1 . LEU A 1 318 ? -16.476 -8.205  5.630   1.00 89.44 318 A 1 
ATOM   2545 C CD2 . LEU A 1 318 ? -17.600 -10.380 6.149   1.00 89.40 318 A 1 
ATOM   2546 N N   . LYS A 1 319 ? -19.079 -9.307  10.703  1.00 94.13 319 A 1 
ATOM   2547 C CA  . LYS A 1 319 ? -19.040 -8.994  12.131  1.00 94.08 319 A 1 
ATOM   2548 C C   . LYS A 1 319 ? -17.662 -8.468  12.521  1.00 94.87 319 A 1 
ATOM   2549 O O   . LYS A 1 319 ? -17.522 -7.694  13.463  1.00 93.19 319 A 1 
ATOM   2550 C CB  . LYS A 1 319 ? -19.370 -10.245 12.959  1.00 92.70 319 A 1 
ATOM   2551 C CG  . LYS A 1 319 ? -20.774 -10.794 12.734  1.00 88.30 319 A 1 
ATOM   2552 C CD  . LYS A 1 319 ? -21.004 -12.048 13.569  1.00 81.79 319 A 1 
ATOM   2553 C CE  . LYS A 1 319 ? -22.396 -12.619 13.334  1.00 74.38 319 A 1 
ATOM   2554 N NZ  . LYS A 1 319 ? -23.471 -11.653 13.696  1.00 65.22 319 A 1 
ATOM   2555 N N   . GLU A 1 320 ? -16.651 -8.906  11.783  1.00 96.32 320 A 1 
ATOM   2556 C CA  . GLU A 1 320 ? -15.267 -8.500  12.018  1.00 96.61 320 A 1 
ATOM   2557 C C   . GLU A 1 320 ? -14.442 -8.912  10.802  1.00 97.13 320 A 1 
ATOM   2558 O O   . GLU A 1 320 ? -14.931 -9.632  9.925   1.00 96.73 320 A 1 
ATOM   2559 C CB  . GLU A 1 320 ? -14.713 -9.183  13.281  1.00 95.38 320 A 1 
ATOM   2560 C CG  . GLU A 1 320 ? -14.701 -10.708 13.171  1.00 93.20 320 A 1 
ATOM   2561 C CD  . GLU A 1 320 ? -14.225 -11.391 14.449  1.00 93.85 320 A 1 
ATOM   2562 O OE1 . GLU A 1 320 ? -13.982 -10.697 15.461  1.00 89.39 320 A 1 
ATOM   2563 O OE2 . GLU A 1 320 ? -14.091 -12.630 14.440  1.00 90.42 320 A 1 
ATOM   2564 N N   . LEU A 1 321 ? -13.202 -8.464  10.741  1.00 97.19 321 A 1 
ATOM   2565 C CA  . LEU A 1 321 ? -12.334 -8.794  9.619   1.00 97.44 321 A 1 
ATOM   2566 C C   . LEU A 1 321 ? -11.519 -10.056 9.908   1.00 97.77 321 A 1 
ATOM   2567 O O   . LEU A 1 321 ? -10.291 -10.023 9.967   1.00 97.31 321 A 1 
ATOM   2568 C CB  . LEU A 1 321 ? -11.409 -7.606  9.308   1.00 97.44 321 A 1 
ATOM   2569 C CG  . LEU A 1 321 ? -12.132 -6.291  8.994   1.00 96.90 321 A 1 
ATOM   2570 C CD1 . LEU A 1 321 ? -11.128 -5.198  8.663   1.00 96.12 321 A 1 
ATOM   2571 C CD2 . LEU A 1 321 ? -13.099 -6.493  7.837   1.00 95.92 321 A 1 
ATOM   2572 N N   . SER A 1 322 ? -12.226 -11.171 10.069  1.00 97.43 322 A 1 
ATOM   2573 C CA  . SER A 1 322 ? -11.601 -12.451 10.374  1.00 97.47 322 A 1 
ATOM   2574 C C   . SER A 1 322 ? -11.709 -13.443 9.222   1.00 97.49 322 A 1 
ATOM   2575 O O   . SER A 1 322 ? -12.572 -13.305 8.351   1.00 97.44 322 A 1 
ATOM   2576 C CB  . SER A 1 322 ? -12.264 -13.068 11.613  1.00 97.22 322 A 1 
ATOM   2577 O OG  . SER A 1 322 ? -13.610 -13.418 11.328  1.00 96.33 322 A 1 
ATOM   2578 N N   . PRO A 1 323 ? -10.854 -14.465 9.206   1.00 97.93 323 A 1 
ATOM   2579 C CA  . PRO A 1 323 ? -10.907 -15.485 8.154   1.00 97.69 323 A 1 
ATOM   2580 C C   . PRO A 1 323 ? -12.281 -16.142 8.090   1.00 97.51 323 A 1 
ATOM   2581 O O   . PRO A 1 323 ? -12.809 -16.385 7.006   1.00 97.17 323 A 1 
ATOM   2582 C CB  . PRO A 1 323 ? -9.819  -16.476 8.571   1.00 97.41 323 A 1 
ATOM   2583 C CG  . PRO A 1 323 ? -8.809  -15.600 9.236   1.00 96.63 323 A 1 
ATOM   2584 C CD  . PRO A 1 323 ? -9.669  -14.669 10.067  1.00 97.78 323 A 1 
ATOM   2585 N N   . LYS A 1 324 ? -12.862 -16.439 9.250   1.00 97.67 324 A 1 
ATOM   2586 C CA  . LYS A 1 324 ? -14.166 -17.086 9.311   1.00 97.21 324 A 1 
ATOM   2587 C C   . LYS A 1 324 ? -15.246 -16.244 8.640   1.00 97.58 324 A 1 
ATOM   2588 O O   . LYS A 1 324 ? -16.044 -16.765 7.860   1.00 97.10 324 A 1 
ATOM   2589 C CB  . LYS A 1 324 ? -14.565 -17.361 10.768  1.00 96.38 324 A 1 
ATOM   2590 C CG  . LYS A 1 324 ? -15.889 -18.097 10.931  1.00 84.63 324 A 1 
ATOM   2591 C CD  . LYS A 1 324 ? -15.837 -19.465 10.262  1.00 79.87 324 A 1 
ATOM   2592 C CE  . LYS A 1 324 ? -17.127 -20.228 10.450  1.00 66.74 324 A 1 
ATOM   2593 N NZ  . LYS A 1 324 ? -17.087 -21.574 9.815   1.00 59.93 324 A 1 
ATOM   2594 N N   . GLU A 1 325 ? -15.278 -14.957 8.937   1.00 97.04 325 A 1 
ATOM   2595 C CA  . GLU A 1 325 ? -16.275 -14.068 8.349   1.00 96.99 325 A 1 
ATOM   2596 C C   . GLU A 1 325 ? -16.112 -13.963 6.833   1.00 97.09 325 A 1 
ATOM   2597 O O   . GLU A 1 325 ? -17.101 -13.933 6.096   1.00 96.55 325 A 1 
ATOM   2598 C CB  . GLU A 1 325 ? -16.189 -12.674 8.980   1.00 96.83 325 A 1 
ATOM   2599 C CG  . GLU A 1 325 ? -16.737 -12.602 10.392  1.00 95.27 325 A 1 
ATOM   2600 C CD  . GLU A 1 325 ? -18.225 -12.860 10.437  1.00 95.50 325 A 1 
ATOM   2601 O OE1 . GLU A 1 325 ? -18.983 -12.102 9.801   1.00 91.04 325 A 1 
ATOM   2602 O OE2 . GLU A 1 325 ? -18.647 -13.825 11.109  1.00 91.11 325 A 1 
ATOM   2603 N N   . PHE A 1 326 ? -14.878 -13.914 6.360   1.00 97.20 326 A 1 
ATOM   2604 C CA  . PHE A 1 326 ? -14.657 -13.817 4.927   1.00 97.12 326 A 1 
ATOM   2605 C C   . PHE A 1 326 ? -14.906 -15.139 4.200   1.00 97.05 326 A 1 
ATOM   2606 O O   . PHE A 1 326 ? -15.254 -15.142 3.028   1.00 96.39 326 A 1 
ATOM   2607 C CB  . PHE A 1 326 ? -13.256 -13.275 4.641   1.00 97.00 326 A 1 
ATOM   2608 C CG  . PHE A 1 326 ? -13.190 -11.774 4.655   1.00 97.23 326 A 1 
ATOM   2609 C CD1 . PHE A 1 326 ? -13.489 -11.044 3.509   1.00 95.91 326 A 1 
ATOM   2610 C CD2 . PHE A 1 326 ? -12.908 -11.084 5.827   1.00 95.84 326 A 1 
ATOM   2611 C CE1 . PHE A 1 326 ? -13.496 -9.658  3.528   1.00 94.96 326 A 1 
ATOM   2612 C CE2 . PHE A 1 326 ? -12.918 -9.695  5.855   1.00 94.75 326 A 1 
ATOM   2613 C CZ  . PHE A 1 326 ? -13.214 -8.976  4.702   1.00 95.74 326 A 1 
ATOM   2614 N N   . GLU A 1 327 ? -14.750 -16.270 4.890   1.00 97.45 327 A 1 
ATOM   2615 C CA  . GLU A 1 327 ? -15.047 -17.556 4.279   1.00 97.20 327 A 1 
ATOM   2616 C C   . GLU A 1 327 ? -16.562 -17.628 4.082   1.00 97.23 327 A 1 
ATOM   2617 O O   . GLU A 1 327 ? -17.046 -18.126 3.071   1.00 96.88 327 A 1 
ATOM   2618 C CB  . GLU A 1 327 ? -14.581 -18.713 5.171   1.00 96.95 327 A 1 
ATOM   2619 C CG  . GLU A 1 327 ? -13.076 -18.862 5.236   1.00 93.42 327 A 1 
ATOM   2620 C CD  . GLU A 1 327 ? -12.644 -20.104 5.993   1.00 92.00 327 A 1 
ATOM   2621 O OE1 . GLU A 1 327 ? -13.258 -20.406 7.040   1.00 85.95 327 A 1 
ATOM   2622 O OE2 . GLU A 1 327 ? -11.692 -20.775 5.539   1.00 86.53 327 A 1 
ATOM   2623 N N   . ILE A 1 328 ? -17.295 -17.111 5.052   1.00 96.67 328 A 1 
ATOM   2624 C CA  . ILE A 1 328 ? -18.749 -17.085 4.974   1.00 96.29 328 A 1 
ATOM   2625 C C   . ILE A 1 328 ? -19.167 -16.169 3.824   1.00 96.35 328 A 1 
ATOM   2626 O O   . ILE A 1 328 ? -20.062 -16.499 3.047   1.00 95.92 328 A 1 
ATOM   2627 C CB  . ILE A 1 328 ? -19.374 -16.585 6.295   1.00 96.01 328 A 1 
ATOM   2628 C CG1 . ILE A 1 328 ? -19.158 -17.628 7.396   1.00 94.71 328 A 1 
ATOM   2629 C CG2 . ILE A 1 328 ? -20.863 -16.298 6.118   1.00 94.80 328 A 1 
ATOM   2630 C CD1 . ILE A 1 328 ? -19.592 -17.176 8.780   1.00 91.63 328 A 1 
ATOM   2631 N N   . LEU A 1 329 ? -18.521 -15.018 3.711   1.00 96.00 329 A 1 
ATOM   2632 C CA  . LEU A 1 329 ? -18.820 -14.071 2.635   1.00 96.12 329 A 1 
ATOM   2633 C C   . LEU A 1 329 ? -18.553 -14.696 1.270   1.00 96.39 329 A 1 
ATOM   2634 O O   . LEU A 1 329 ? -19.360 -14.566 0.350   1.00 96.20 329 A 1 
ATOM   2635 C CB  . LEU A 1 329 ? -17.983 -12.798 2.789   1.00 96.09 329 A 1 
ATOM   2636 C CG  . LEU A 1 329 ? -18.148 -11.768 1.671   1.00 95.31 329 A 1 
ATOM   2637 C CD1 . LEU A 1 329 ? -19.596 -11.293 1.606   1.00 93.76 329 A 1 
ATOM   2638 C CD2 . LEU A 1 329 ? -17.222 -10.572 1.919   1.00 93.60 329 A 1 
ATOM   2639 N N   . ALA A 1 330 ? -17.422 -15.384 1.134   1.00 96.54 330 A 1 
ATOM   2640 C CA  . ALA A 1 330 ? -17.065 -16.022 -0.126  1.00 95.91 330 A 1 
ATOM   2641 C C   . ALA A 1 330 ? -18.110 -17.076 -0.505  1.00 96.20 330 A 1 
ATOM   2642 O O   . ALA A 1 330 ? -18.514 -17.177 -1.664  1.00 95.86 330 A 1 
ATOM   2643 C CB  . ALA A 1 330 ? -15.686 -16.665 -0.019  1.00 95.22 330 A 1 
ATOM   2644 N N   . ALA A 1 331 ? -18.545 -17.846 0.475   1.00 96.47 331 A 1 
ATOM   2645 C CA  . ALA A 1 331 ? -19.552 -18.880 0.243   1.00 96.58 331 A 1 
ATOM   2646 C C   . ALA A 1 331 ? -20.874 -18.244 -0.184  1.00 96.86 331 A 1 
ATOM   2647 O O   . ALA A 1 331 ? -21.569 -18.762 -1.059  1.00 96.35 331 A 1 
ATOM   2648 C CB  . ALA A 1 331 ? -19.745 -19.718 1.504   1.00 96.63 331 A 1 
ATOM   2649 N N   . ARG A 1 332 ? -21.228 -17.126 0.428   1.00 96.69 332 A 1 
ATOM   2650 C CA  . ARG A 1 332 ? -22.460 -16.415 0.088   1.00 96.59 332 A 1 
ATOM   2651 C C   . ARG A 1 332 ? -22.412 -15.886 -1.339  1.00 96.70 332 A 1 
ATOM   2652 O O   . ARG A 1 332 ? -23.374 -16.016 -2.090  1.00 96.38 332 A 1 
ATOM   2653 C CB  . ARG A 1 332 ? -22.702 -15.262 1.058   1.00 96.04 332 A 1 
ATOM   2654 C CG  . ARG A 1 332 ? -23.098 -15.681 2.472   1.00 89.53 332 A 1 
ATOM   2655 C CD  . ARG A 1 332 ? -23.138 -14.470 3.398   1.00 87.63 332 A 1 
ATOM   2656 N NE  . ARG A 1 332 ? -24.062 -13.447 2.923   1.00 81.15 332 A 1 
ATOM   2657 C CZ  . ARG A 1 332 ? -23.961 -12.147 3.199   1.00 77.39 332 A 1 
ATOM   2658 N NH1 . ARG A 1 332 ? -22.969 -11.692 3.941   1.00 72.04 332 A 1 
ATOM   2659 N NH2 . ARG A 1 332 ? -24.852 -11.289 2.706   1.00 68.14 332 A 1 
ATOM   2660 N N   . MET A 1 333 ? -21.282 -15.296 -1.725  1.00 96.66 333 A 1 
ATOM   2661 C CA  . MET A 1 333 ? -21.140 -14.749 -3.070  1.00 96.07 333 A 1 
ATOM   2662 C C   . MET A 1 333 ? -21.189 -15.840 -4.134  1.00 96.32 333 A 1 
ATOM   2663 O O   . MET A 1 333 ? -21.622 -15.594 -5.259  1.00 95.63 333 A 1 
ATOM   2664 C CB  . MET A 1 333 ? -19.835 -13.954 -3.200  1.00 95.16 333 A 1 
ATOM   2665 C CG  . MET A 1 333 ? -19.801 -12.685 -2.360  1.00 92.46 333 A 1 
ATOM   2666 S SD  . MET A 1 333 ? -18.442 -11.571 -2.787  1.00 91.53 333 A 1 
ATOM   2667 C CE  . MET A 1 333 ? -17.022 -12.559 -2.327  1.00 83.62 333 A 1 
ATOM   2668 N N   . ASP A 1 334 ? -20.756 -17.033 -3.766  1.00 95.81 334 A 1 
ATOM   2669 C CA  . ASP A 1 334 ? -20.764 -18.155 -4.701  1.00 95.70 334 A 1 
ATOM   2670 C C   . ASP A 1 334 ? -22.195 -18.560 -5.056  1.00 95.75 334 A 1 
ATOM   2671 O O   . ASP A 1 334 ? -22.443 -19.163 -6.098  1.00 95.09 334 A 1 
ATOM   2672 C CB  . ASP A 1 334 ? -20.024 -19.355 -4.095  1.00 95.47 334 A 1 
ATOM   2673 C CG  . ASP A 1 334 ? -19.875 -20.507 -5.075  1.00 89.35 334 A 1 
ATOM   2674 O OD1 . ASP A 1 334 ? -19.278 -20.303 -6.147  1.00 83.61 334 A 1 
ATOM   2675 O OD2 . ASP A 1 334 ? -20.359 -21.615 -4.764  1.00 82.11 334 A 1 
ATOM   2676 N N   . LYS A 1 335 ? -23.136 -18.206 -4.187  1.00 96.54 335 A 1 
ATOM   2677 C CA  . LYS A 1 335 ? -24.542 -18.556 -4.383  1.00 96.60 335 A 1 
ATOM   2678 C C   . LYS A 1 335 ? -25.432 -17.343 -4.654  1.00 96.82 335 A 1 
ATOM   2679 O O   . LYS A 1 335 ? -26.600 -17.502 -5.019  1.00 95.16 335 A 1 
ATOM   2680 C CB  . LYS A 1 335 ? -25.067 -19.293 -3.154  1.00 95.88 335 A 1 
ATOM   2681 C CG  . LYS A 1 335 ? -24.374 -20.620 -2.859  1.00 90.32 335 A 1 
ATOM   2682 C CD  . LYS A 1 335 ? -24.751 -21.662 -3.895  1.00 83.48 335 A 1 
ATOM   2683 C CE  . LYS A 1 335 ? -24.173 -23.030 -3.534  1.00 74.58 335 A 1 
ATOM   2684 N NZ  . LYS A 1 335 ? -22.696 -23.035 -3.565  1.00 65.21 335 A 1 
ATOM   2685 N N   . ASP A 1 336 ? -24.899 -16.155 -4.490  1.00 95.68 336 A 1 
ATOM   2686 C CA  . ASP A 1 336 ? -25.667 -14.922 -4.657  1.00 95.52 336 A 1 
ATOM   2687 C C   . ASP A 1 336 ? -24.957 -13.987 -5.646  1.00 95.54 336 A 1 
ATOM   2688 O O   . ASP A 1 336 ? -24.027 -13.273 -5.275  1.00 94.86 336 A 1 
ATOM   2689 C CB  . ASP A 1 336 ? -25.818 -14.241 -3.290  1.00 94.55 336 A 1 
ATOM   2690 C CG  . ASP A 1 336 ? -26.758 -13.054 -3.324  1.00 93.77 336 A 1 
ATOM   2691 O OD1 . ASP A 1 336 ? -26.998 -12.475 -4.407  1.00 91.00 336 A 1 
ATOM   2692 O OD2 . ASP A 1 336 ? -27.263 -12.679 -2.236  1.00 90.07 336 A 1 
ATOM   2693 N N   . LEU A 1 337 ? -25.411 -14.001 -6.893  1.00 95.17 337 A 1 
ATOM   2694 C CA  . LEU A 1 337 ? -24.802 -13.170 -7.933  1.00 94.51 337 A 1 
ATOM   2695 C C   . LEU A 1 337 ? -24.870 -11.673 -7.631  1.00 94.11 337 A 1 
ATOM   2696 O O   . LEU A 1 337 ? -23.929 -10.937 -7.915  1.00 93.99 337 A 1 
ATOM   2697 C CB  . LEU A 1 337 ? -25.460 -13.449 -9.288  1.00 93.98 337 A 1 
ATOM   2698 C CG  . LEU A 1 337 ? -24.873 -12.690 -10.483 1.00 86.99 337 A 1 
ATOM   2699 C CD1 . LEU A 1 337 ? -23.388 -13.016 -10.635 1.00 83.27 337 A 1 
ATOM   2700 C CD2 . LEU A 1 337 ? -25.629 -13.060 -11.757 1.00 83.77 337 A 1 
ATOM   2701 N N   . GLN A 1 338 ? -25.997 -11.226 -7.053  1.00 94.45 338 A 1 
ATOM   2702 C CA  . GLN A 1 338 ? -26.134 -9.814  -6.732  1.00 93.51 338 A 1 
ATOM   2703 C C   . GLN A 1 338 ? -25.111 -9.382  -5.683  1.00 93.76 338 A 1 
ATOM   2704 O O   . GLN A 1 338 ? -24.575 -8.278  -5.749  1.00 93.25 338 A 1 
ATOM   2705 C CB  . GLN A 1 338 ? -27.551 -9.515  -6.249  1.00 93.43 338 A 1 
ATOM   2706 C CG  . GLN A 1 338 ? -28.607 -9.599  -7.348  1.00 81.06 338 A 1 
ATOM   2707 C CD  . GLN A 1 338 ? -28.276 -8.732  -8.551  1.00 73.17 338 A 1 
ATOM   2708 O OE1 . GLN A 1 338 ? -27.968 -9.237  -9.623  1.00 65.47 338 A 1 
ATOM   2709 N NE2 . GLN A 1 338 ? -28.337 -7.424  -8.373  1.00 63.63 338 A 1 
ATOM   2710 N N   . LEU A 1 339 ? -24.848 -10.273 -4.733  1.00 93.38 339 A 1 
ATOM   2711 C CA  . LEU A 1 339 ? -23.857 -9.980  -3.702  1.00 93.87 339 A 1 
ATOM   2712 C C   . LEU A 1 339 ? -22.471 -9.952  -4.329  1.00 94.35 339 A 1 
ATOM   2713 O O   . LEU A 1 339 ? -21.658 -9.076  -4.028  1.00 94.21 339 A 1 
ATOM   2714 C CB  . LEU A 1 339 ? -23.907 -11.029 -2.587  1.00 93.84 339 A 1 
ATOM   2715 C CG  . LEU A 1 339 ? -22.900 -10.837 -1.446  1.00 92.19 339 A 1 
ATOM   2716 C CD1 . LEU A 1 339 ? -23.132 -9.494  -0.764  1.00 90.68 339 A 1 
ATOM   2717 C CD2 . LEU A 1 339 ? -23.056 -11.978 -0.446  1.00 90.99 339 A 1 
ATOM   2718 N N   . PHE A 1 340 ? -22.214 -10.911 -5.217  1.00 94.37 340 A 1 
ATOM   2719 C CA  . PHE A 1 340 ? -20.922 -10.952 -5.893  1.00 93.69 340 A 1 
ATOM   2720 C C   . PHE A 1 340 ? -20.726 -9.690  -6.721  1.00 93.29 340 A 1 
ATOM   2721 O O   . PHE A 1 340 ? -19.620 -9.145  -6.801  1.00 93.44 340 A 1 
ATOM   2722 C CB  . PHE A 1 340 ? -20.809 -12.167 -6.811  1.00 93.24 340 A 1 
ATOM   2723 C CG  . PHE A 1 340 ? -19.547 -12.172 -7.634  1.00 92.33 340 A 1 
ATOM   2724 C CD1 . PHE A 1 340 ? -18.327 -12.514 -7.062  1.00 90.89 340 A 1 
ATOM   2725 C CD2 . PHE A 1 340 ? -19.564 -11.766 -8.965  1.00 91.00 340 A 1 
ATOM   2726 C CE1 . PHE A 1 340 ? -17.147 -12.463 -7.800  1.00 88.89 340 A 1 
ATOM   2727 C CE2 . PHE A 1 340 ? -18.388 -11.712 -9.716  1.00 88.81 340 A 1 
ATOM   2728 C CZ  . PHE A 1 340 ? -17.181 -12.064 -9.126  1.00 88.40 340 A 1 
ATOM   2729 N N   . ASN A 1 341 ? -21.816 -9.214  -7.353  1.00 92.57 341 A 1 
ATOM   2730 C CA  . ASN A 1 341 ? -21.716 -8.011  -8.174  1.00 91.42 341 A 1 
ATOM   2731 C C   . ASN A 1 341 ? -21.359 -6.781  -7.343  1.00 91.25 341 A 1 
ATOM   2732 O O   . ASN A 1 341 ? -20.746 -5.845  -7.854  1.00 91.58 341 A 1 
ATOM   2733 C CB  . ASN A 1 341 ? -23.020 -7.780  -8.946  1.00 91.45 341 A 1 
ATOM   2734 C CG  . ASN A 1 341 ? -23.182 -8.737  -10.115 1.00 87.62 341 A 1 
ATOM   2735 O OD1 . ASN A 1 341 ? -22.215 -9.314  -10.603 1.00 82.92 341 A 1 
ATOM   2736 N ND2 . ASN A 1 341 ? -24.421 -8.896  -10.585 1.00 81.70 341 A 1 
ATOM   2737 N N   . LYS A 1 342 ? -21.728 -6.784  -6.069  1.00 92.86 342 A 1 
ATOM   2738 C CA  . LYS A 1 342 ? -21.364 -5.672  -5.191  1.00 92.54 342 A 1 
ATOM   2739 C C   . LYS A 1 342 ? -19.845 -5.696  -5.037  1.00 93.24 342 A 1 
ATOM   2740 O O   . LYS A 1 342 ? -19.182 -4.666  -5.154  1.00 92.57 342 A 1 
ATOM   2741 C CB  . LYS A 1 342 ? -21.998 -5.824  -3.802  1.00 90.90 342 A 1 
ATOM   2742 C CG  . LYS A 1 342 ? -23.470 -5.476  -3.726  1.00 81.34 342 A 1 
ATOM   2743 C CD  . LYS A 1 342 ? -23.925 -5.509  -2.282  1.00 80.31 342 A 1 
ATOM   2744 C CE  . LYS A 1 342 ? -25.377 -5.087  -2.133  1.00 72.20 342 A 1 
ATOM   2745 N NZ  . LYS A 1 342 ? -25.791 -5.078  -0.708  1.00 66.59 342 A 1 
ATOM   2746 N N   . TYR A 1 343 ? -19.310 -6.884  -4.779  1.00 92.03 343 A 1 
ATOM   2747 C CA  . TYR A 1 343 ? -17.873 -7.065  -4.637  1.00 92.21 343 A 1 
ATOM   2748 C C   . TYR A 1 343 ? -17.172 -6.660  -5.928  1.00 92.13 343 A 1 
ATOM   2749 O O   . TYR A 1 343 ? -16.152 -5.973  -5.906  1.00 92.73 343 A 1 
ATOM   2750 C CB  . TYR A 1 343 ? -17.547 -8.522  -4.302  1.00 93.18 343 A 1 
ATOM   2751 C CG  . TYR A 1 343 ? -16.106 -8.908  -4.570  1.00 93.50 343 A 1 
ATOM   2752 C CD1 . TYR A 1 343 ? -15.090 -8.590  -3.669  1.00 92.56 343 A 1 
ATOM   2753 C CD2 . TYR A 1 343 ? -15.762 -9.557  -5.758  1.00 93.04 343 A 1 
ATOM   2754 C CE1 . TYR A 1 343 ? -13.772 -8.919  -3.940  1.00 91.76 343 A 1 
ATOM   2755 C CE2 . TYR A 1 343 ? -14.441 -9.877  -6.036  1.00 91.77 343 A 1 
ATOM   2756 C CZ  . TYR A 1 343 ? -13.451 -9.565  -5.126  1.00 92.12 343 A 1 
ATOM   2757 O OH  . TYR A 1 343 ? -12.145 -9.886  -5.409  1.00 90.56 343 A 1 
ATOM   2758 N N   . HIS A 1 344 ? -17.723 -7.087  -7.058  1.00 91.80 344 A 1 
ATOM   2759 C CA  . HIS A 1 344 ? -17.136 -6.785  -8.360  1.00 90.54 344 A 1 
ATOM   2760 C C   . HIS A 1 344 ? -17.077 -5.278  -8.598  1.00 90.15 344 A 1 
ATOM   2761 O O   . HIS A 1 344 ? -16.100 -4.758  -9.134  1.00 90.17 344 A 1 
ATOM   2762 C CB  . HIS A 1 344 ? -17.945 -7.452  -9.471  1.00 89.33 344 A 1 
ATOM   2763 C CG  . HIS A 1 344 ? -17.384 -7.255  -10.840 1.00 86.22 344 A 1 
ATOM   2764 N ND1 . HIS A 1 344 ? -16.183 -7.783  -11.239 1.00 76.06 344 A 1 
ATOM   2765 C CD2 . HIS A 1 344 ? -17.859 -6.571  -11.912 1.00 75.55 344 A 1 
ATOM   2766 C CE1 . HIS A 1 344 ? -15.930 -7.437  -12.491 1.00 75.90 344 A 1 
ATOM   2767 N NE2 . HIS A 1 344 ? -16.941 -6.702  -12.923 1.00 77.37 344 A 1 
ATOM   2768 N N   . LEU A 1 345 ? -18.140 -4.582  -8.204  1.00 91.22 345 A 1 
ATOM   2769 C CA  . LEU A 1 345 ? -18.188 -3.125  -8.346  1.00 90.32 345 A 1 
ATOM   2770 C C   . LEU A 1 345 ? -17.105 -2.466  -7.491  1.00 89.99 345 A 1 
ATOM   2771 O O   . LEU A 1 345 ? -16.354 -1.615  -7.974  1.00 89.81 345 A 1 
ATOM   2772 C CB  . LEU A 1 345 ? -19.564 -2.604  -7.925  1.00 89.92 345 A 1 
ATOM   2773 C CG  . LEU A 1 345 ? -19.746 -1.082  -7.934  1.00 82.82 345 A 1 
ATOM   2774 C CD1 . LEU A 1 345 ? -19.651 -0.558  -9.363  1.00 78.85 345 A 1 
ATOM   2775 C CD2 . LEU A 1 345 ? -21.092 -0.716  -7.319  1.00 78.57 345 A 1 
ATOM   2776 N N   . HIS A 1 346 ? -17.022 -2.881  -6.229  1.00 92.28 346 A 1 
ATOM   2777 C CA  . HIS A 1 346 ? -16.030 -2.308  -5.328  1.00 92.08 346 A 1 
ATOM   2778 C C   . HIS A 1 346 ? -14.607 -2.728  -5.692  1.00 92.35 346 A 1 
ATOM   2779 O O   . HIS A 1 346 ? -13.656 -1.996  -5.433  1.00 91.89 346 A 1 
ATOM   2780 C CB  . HIS A 1 346 ? -16.340 -2.714  -3.883  1.00 91.66 346 A 1 
ATOM   2781 C CG  . HIS A 1 346 ? -17.678 -2.234  -3.395  1.00 91.91 346 A 1 
ATOM   2782 N ND1 . HIS A 1 346 ? -18.143 -0.959  -3.634  1.00 87.51 346 A 1 
ATOM   2783 C CD2 . HIS A 1 346 ? -18.642 -2.860  -2.689  1.00 86.54 346 A 1 
ATOM   2784 C CE1 . HIS A 1 346 ? -19.343 -0.821  -3.097  1.00 89.06 346 A 1 
ATOM   2785 N NE2 . HIS A 1 346 ? -19.669 -1.964  -2.517  1.00 88.88 346 A 1 
ATOM   2786 N N   . PHE A 1 347 ? -14.467 -3.892  -6.300  1.00 91.62 347 A 1 
ATOM   2787 C CA  . PHE A 1 347 ? -13.173 -4.404  -6.737  1.00 90.48 347 A 1 
ATOM   2788 C C   . PHE A 1 347 ? -12.489 -3.356  -7.614  1.00 89.07 347 A 1 
ATOM   2789 O O   . PHE A 1 347 ? -11.277 -3.161  -7.536  1.00 88.42 347 A 1 
ATOM   2790 C CB  . PHE A 1 347 ? -13.375 -5.702  -7.525  1.00 90.86 347 A 1 
ATOM   2791 C CG  . PHE A 1 347 ? -12.130 -6.228  -8.204  1.00 91.50 347 A 1 
ATOM   2792 C CD1 . PHE A 1 347 ? -11.173 -6.924  -7.479  1.00 90.88 347 A 1 
ATOM   2793 C CD2 . PHE A 1 347 ? -11.938 -6.036  -9.566  1.00 91.35 347 A 1 
ATOM   2794 C CE1 . PHE A 1 347 ? -10.031 -7.422  -8.103  1.00 89.67 347 A 1 
ATOM   2795 C CE2 . PHE A 1 347 ? -10.797 -6.526  -10.197 1.00 89.79 347 A 1 
ATOM   2796 C CZ  . PHE A 1 347 ? -9.849  -7.225  -9.468  1.00 89.99 347 A 1 
ATOM   2797 N N   . ARG A 1 348 ? -13.286 -2.670  -8.436  1.00 90.01 348 A 1 
ATOM   2798 C CA  . ARG A 1 348 ? -12.780 -1.646  -9.337  1.00 88.83 348 A 1 
ATOM   2799 C C   . ARG A 1 348 ? -13.024 -0.240  -8.767  1.00 89.10 348 A 1 
ATOM   2800 O O   . ARG A 1 348 ? -13.110 0.741   -9.505  1.00 86.53 348 A 1 
ATOM   2801 C CB  . ARG A 1 348 ? -13.431 -1.805  -10.712 1.00 86.01 348 A 1 
ATOM   2802 C CG  . ARG A 1 348 ? -12.759 -1.077  -11.875 1.00 79.27 348 A 1 
ATOM   2803 C CD  . ARG A 1 348 ? -11.376 -1.620  -12.192 1.00 76.08 348 A 1 
ATOM   2804 N NE  . ARG A 1 348 ? -10.807 -0.973  -13.388 1.00 71.52 348 A 1 
ATOM   2805 C CZ  . ARG A 1 348 ? -11.052 -1.354  -14.636 1.00 66.97 348 A 1 
ATOM   2806 N NH1 . ARG A 1 348 ? -11.836 -2.398  -14.883 1.00 62.57 348 A 1 
ATOM   2807 N NH2 . ARG A 1 348 ? -10.522 -0.685  -15.640 1.00 58.58 348 A 1 
ATOM   2808 N N   . ALA A 1 349 ? -13.158 -0.154  -7.452  1.00 90.79 349 A 1 
ATOM   2809 C CA  . ALA A 1 349 ? -13.348 1.124   -6.766  1.00 90.91 349 A 1 
ATOM   2810 C C   . ALA A 1 349 ? -14.553 1.924   -7.273  1.00 91.17 349 A 1 
ATOM   2811 O O   . ALA A 1 349 ? -14.498 3.154   -7.377  1.00 88.23 349 A 1 
ATOM   2812 C CB  . ALA A 1 349 ? -12.076 1.968   -6.850  1.00 89.87 349 A 1 
ATOM   2813 N N   . ASP A 1 350 ? -15.633 1.217   -7.588  1.00 88.42 350 A 1 
ATOM   2814 C CA  . ASP A 1 350 ? -16.869 1.851   -8.053  1.00 87.76 350 A 1 
ATOM   2815 C C   . ASP A 1 350 ? -16.654 2.791   -9.241  1.00 86.75 350 A 1 
ATOM   2816 O O   . ASP A 1 350 ? -17.349 3.795   -9.387  1.00 83.36 350 A 1 
ATOM   2817 C CB  . ASP A 1 350 ? -17.533 2.622   -6.906  1.00 87.04 350 A 1 
ATOM   2818 C CG  . ASP A 1 350 ? -18.014 1.714   -5.792  1.00 86.48 350 A 1 
ATOM   2819 O OD1 . ASP A 1 350 ? -17.240 0.852   -5.344  1.00 81.47 350 A 1 
ATOM   2820 O OD2 . ASP A 1 350 ? -19.177 1.872   -5.361  1.00 82.43 350 A 1 
ATOM   2821 N N   . THR A 1 351 ? -15.693 2.457   -10.090 1.00 88.17 351 A 1 
ATOM   2822 C CA  . THR A 1 351 ? -15.393 3.290   -11.250 1.00 85.71 351 A 1 
ATOM   2823 C C   . THR A 1 351 ? -16.588 3.367   -12.206 1.00 83.45 351 A 1 
ATOM   2824 O O   . THR A 1 351 ? -17.076 2.336   -12.674 1.00 80.10 351 A 1 
ATOM   2825 C CB  . THR A 1 351 ? -14.181 2.752   -12.024 1.00 84.09 351 A 1 
ATOM   2826 O OG1 . THR A 1 351 ? -13.050 2.716   -11.146 1.00 79.15 351 A 1 
ATOM   2827 C CG2 . THR A 1 351 ? -13.868 3.644   -13.211 1.00 79.18 351 A 1 
ATOM   2828 N N   . PRO A 1 352 ? -17.059 4.583   -12.496 1.00 81.63 352 A 1 
ATOM   2829 C CA  . PRO A 1 352 ? -18.193 4.766   -13.402 1.00 78.75 352 A 1 
ATOM   2830 C C   . PRO A 1 352 ? -17.926 4.194   -14.787 1.00 77.27 352 A 1 
ATOM   2831 O O   . PRO A 1 352 ? -16.845 4.358   -15.339 1.00 71.51 352 A 1 
ATOM   2832 C CB  . PRO A 1 352 ? -18.351 6.288   -13.459 1.00 75.42 352 A 1 
ATOM   2833 C CG  . PRO A 1 352 ? -17.837 6.733   -12.122 1.00 75.45 352 A 1 
ATOM   2834 C CD  . PRO A 1 352 ? -16.627 5.864   -11.926 1.00 78.74 352 A 1 
ATOM   2835 N N   . GLY A 1 353 ? -18.943 3.509   -15.346 1.00 72.66 353 A 1 
ATOM   2836 C CA  . GLY A 1 353 ? -18.810 2.958   -16.684 1.00 69.09 353 A 1 
ATOM   2837 C C   . GLY A 1 353 ? -18.122 1.610   -16.793 1.00 66.49 353 A 1 
ATOM   2838 O O   . GLY A 1 353 ? -18.112 1.002   -17.861 1.00 62.06 353 A 1 
ATOM   2839 N N   . PHE A 1 354 ? -17.546 1.130   -15.703 1.00 68.19 354 A 1 
ATOM   2840 C CA  . PHE A 1 354 ? -16.869 -0.161  -15.726 1.00 63.44 354 A 1 
ATOM   2841 C C   . PHE A 1 354 ? -17.883 -1.307  -15.724 1.00 59.54 354 A 1 
ATOM   2842 O O   . PHE A 1 354 ? -18.796 -1.334  -14.909 1.00 54.54 354 A 1 
ATOM   2843 C CB  . PHE A 1 354 ? -15.946 -0.309  -14.514 1.00 59.86 354 A 1 
ATOM   2844 C CG  . PHE A 1 354 ? -15.296 -1.652  -14.424 1.00 57.47 354 A 1 
ATOM   2845 C CD1 . PHE A 1 354 ? -14.442 -2.087  -15.429 1.00 53.44 354 A 1 
ATOM   2846 C CD2 . PHE A 1 354 ? -15.542 -2.488  -13.346 1.00 52.28 354 A 1 
ATOM   2847 C CE1 . PHE A 1 354 ? -13.847 -3.339  -15.356 1.00 49.22 354 A 1 
ATOM   2848 C CE2 . PHE A 1 354 ? -14.956 -3.737  -13.268 1.00 49.09 354 A 1 
ATOM   2849 C CZ  . PHE A 1 354 ? -14.102 -4.165  -14.274 1.00 47.77 354 A 1 
ATOM   2850 N N   . THR A 1 355 ? -17.712 -2.230  -16.649 1.00 51.15 355 A 1 
ATOM   2851 C CA  . THR A 1 355 ? -18.605 -3.378  -16.747 1.00 48.68 355 A 1 
ATOM   2852 C C   . THR A 1 355 ? -17.817 -4.684  -16.728 1.00 45.66 355 A 1 
ATOM   2853 O O   . THR A 1 355 ? -18.416 -5.740  -16.457 1.00 41.54 355 A 1 
ATOM   2854 C CB  . THR A 1 355 ? -19.440 -3.328  -18.041 1.00 44.07 355 A 1 
ATOM   2855 O OG1 . THR A 1 355 ? -18.559 -3.271  -19.161 1.00 41.36 355 A 1 
ATOM   2856 C CG2 . THR A 1 355 ? -20.328 -2.088  -18.053 1.00 40.74 355 A 1 
ATOM   2857 O OXT . THR A 1 355 ? -16.607 -4.656  -16.951 1.00 40.12 355 A 1 
HETATM 2858 C C1  . NAG B 2 .   ? 9.105   16.749  -6.424  1.00 93.43 1   B 1 
HETATM 2859 C C2  . NAG B 2 .   ? 8.787   16.586  -7.874  1.00 93.23 1   B 1 
HETATM 2860 C C3  . NAG B 2 .   ? 9.112   17.868  -8.607  1.00 92.38 1   B 1 
HETATM 2861 C C4  . NAG B 2 .   ? 8.431   19.055  -7.909  1.00 92.50 1   B 1 
HETATM 2862 C C5  . NAG B 2 .   ? 8.816   19.078  -6.444  1.00 92.91 1   B 1 
HETATM 2863 C C6  . NAG B 2 .   ? 8.121   20.179  -5.662  1.00 90.07 1   B 1 
HETATM 2864 C C7  . NAG B 2 .   ? 9.016   14.285  -8.627  1.00 92.01 1   B 1 
HETATM 2865 C C8  . NAG B 2 .   ? 9.872   13.247  -9.284  1.00 89.86 1   B 1 
HETATM 2866 N N2  . NAG B 2 .   ? 9.537   15.496  -8.466  1.00 91.34 1   B 1 
HETATM 2867 O O3  . NAG B 2 .   ? 8.669   17.763  -9.936  1.00 91.00 1   B 1 
HETATM 2868 O O4  . NAG B 2 .   ? 8.884   20.268  -8.493  1.00 91.78 1   B 1 
HETATM 2869 O O5  . NAG B 2 .   ? 8.422   17.836  -5.867  1.00 93.30 1   B 1 
HETATM 2870 O O6  . NAG B 2 .   ? 6.716   20.093  -5.803  1.00 85.40 1   B 1 
HETATM 2871 O O7  . NAG B 2 .   ? 7.888   13.996  -8.267  1.00 89.54 1   B 1 
HETATM 2872 C C1  . NAG B 2 .   ? 7.863   21.004  -9.132  1.00 91.15 2   B 1 
HETATM 2873 C C2  . NAG B 2 .   ? 8.290   22.453  -9.298  1.00 90.60 2   B 1 
HETATM 2874 C C3  . NAG B 2 .   ? 7.225   23.213  -10.056 1.00 88.91 2   B 1 
HETATM 2875 C C4  . NAG B 2 .   ? 6.879   22.499  -11.334 1.00 88.45 2   B 1 
HETATM 2876 C C5  . NAG B 2 .   ? 6.535   21.042  -11.045 1.00 88.47 2   B 1 
HETATM 2877 C C6  . NAG B 2 .   ? 6.277   20.242  -12.308 1.00 84.89 2   B 1 
HETATM 2878 C C7  . NAG B 2 .   ? 9.690   23.245  -7.465  1.00 88.12 2   B 1 
HETATM 2879 C C8  . NAG B 2 .   ? 9.732   23.894  -6.104  1.00 82.59 2   B 1 
HETATM 2880 N N2  . NAG B 2 .   ? 8.499   23.066  -7.985  1.00 88.50 2   B 1 
HETATM 2881 O O3  . NAG B 2 .   ? 7.694   24.512  -10.335 1.00 87.41 2   B 1 
HETATM 2882 O O4  . NAG B 2 .   ? 5.733   23.131  -11.888 1.00 87.54 2   B 1 
HETATM 2883 O O5  . NAG B 2 .   ? 7.612   20.426  -10.392 1.00 89.91 2   B 1 
HETATM 2884 O O6  . NAG B 2 .   ? 7.419   20.215  -13.110 1.00 82.47 2   B 1 
HETATM 2885 O O7  . NAG B 2 .   ? 10.710  22.908  -8.027  1.00 83.69 2   B 1 
HETATM 2886 C C1  . MAN B 2 .   ? 5.942   23.608  -13.124 1.00 85.32 3   B 1 
HETATM 2887 C C2  . MAN B 2 .   ? 4.582   23.756  -13.820 1.00 82.39 3   B 1 
HETATM 2888 C C3  . MAN B 2 .   ? 4.835   24.242  -15.225 1.00 76.64 3   B 1 
HETATM 2889 C C4  . MAN B 2 .   ? 5.650   25.511  -15.206 1.00 77.67 3   B 1 
HETATM 2890 C C5  . MAN B 2 .   ? 6.945   25.291  -14.419 1.00 77.98 3   B 1 
HETATM 2891 C C6  . MAN B 2 .   ? 7.764   26.558  -14.264 1.00 71.65 3   B 1 
HETATM 2892 O O2  . MAN B 2 .   ? 3.748   24.696  -13.160 1.00 81.46 3   B 1 
HETATM 2893 O O3  . MAN B 2 .   ? 3.614   24.461  -15.868 1.00 74.13 3   B 1 
HETATM 2894 O O4  . MAN B 2 .   ? 5.981   25.879  -16.511 1.00 72.10 3   B 1 
HETATM 2895 O O5  . MAN B 2 .   ? 6.633   24.837  -13.105 1.00 84.05 3   B 1 
HETATM 2896 O O6  . MAN B 2 .   ? 7.216   27.387  -13.266 1.00 66.00 3   B 1 
HETATM 2897 C C1  . MAN B 2 .   ? 2.628   24.147  -12.472 1.00 78.63 4   B 1 
HETATM 2898 C C2  . MAN B 2 .   ? 1.409   25.041  -12.654 1.00 75.87 4   B 1 
HETATM 2899 C C3  . MAN B 2 .   ? 1.743   26.417  -12.077 1.00 71.92 4   B 1 
HETATM 2900 C C4  . MAN B 2 .   ? 2.107   26.277  -10.599 1.00 70.59 4   B 1 
HETATM 2901 C C5  . MAN B 2 .   ? 3.252   25.288  -10.467 1.00 75.92 4   B 1 
HETATM 2902 C C6  . MAN B 2 .   ? 3.508   24.978  -9.002  1.00 70.59 4   B 1 
HETATM 2903 O O2  . MAN B 2 .   ? 0.280   24.575  -11.930 1.00 75.37 4   B 1 
HETATM 2904 O O3  . MAN B 2 .   ? 0.603   27.267  -12.200 1.00 64.67 4   B 1 
HETATM 2905 O O4  . MAN B 2 .   ? 2.505   27.541  -10.107 1.00 63.60 4   B 1 
HETATM 2906 O O5  . MAN B 2 .   ? 2.905   24.047  -11.091 1.00 76.59 4   B 1 
HETATM 2907 O O6  . MAN B 2 .   ? 2.312   24.514  -8.419  1.00 72.78 4   B 1 
HETATM 2908 C C1  . MAN B 2 .   ? -0.433  23.554  -12.523 1.00 74.67 5   B 1 
HETATM 2909 C C2  . MAN B 2 .   ? -1.911  23.731  -12.146 1.00 71.33 5   B 1 
HETATM 2910 C C3  . MAN B 2 .   ? -2.078  23.545  -10.637 1.00 75.65 5   B 1 
HETATM 2911 C C4  . MAN B 2 .   ? -1.471  22.204  -10.190 1.00 71.11 5   B 1 
HETATM 2912 C C5  . MAN B 2 .   ? -0.014  22.114  -10.662 1.00 77.59 5   B 1 
HETATM 2913 C C6  . MAN B 2 .   ? 0.579   20.759  -10.338 1.00 67.21 5   B 1 
HETATM 2914 O O2  . MAN B 2 .   ? -2.707  22.761  -12.812 1.00 64.42 5   B 1 
HETATM 2915 O O3  . MAN B 2 .   ? -3.464  23.584  -10.287 1.00 67.52 5   B 1 
HETATM 2916 O O4  . MAN B 2 .   ? -1.530  22.097  -8.778  1.00 67.23 5   B 1 
HETATM 2917 O O5  . MAN B 2 .   ? 0.049   22.303  -12.080 1.00 72.20 5   B 1 
HETATM 2918 O O6  . MAN B 2 .   ? 1.944   20.774  -10.744 1.00 62.61 5   B 1 
HETATM 2919 C C1  . MAN B 2 .   ? 2.336   24.399  -7.040  1.00 70.77 6   B 1 
HETATM 2920 C C2  . MAN B 2 .   ? 0.996   23.812  -6.566  1.00 68.83 6   B 1 
HETATM 2921 C C3  . MAN B 2 .   ? -0.112  24.823  -6.869  1.00 70.28 6   B 1 
HETATM 2922 C C4  . MAN B 2 .   ? 0.205   26.137  -6.159  1.00 66.62 6   B 1 
HETATM 2923 C C5  . MAN B 2 .   ? 1.594   26.622  -6.613  1.00 67.83 6   B 1 
HETATM 2924 C C6  . MAN B 2 .   ? 2.021   27.825  -5.799  1.00 54.43 6   B 1 
HETATM 2925 O O2  . MAN B 2 .   ? 0.988   23.625  -5.172  1.00 70.09 6   B 1 
HETATM 2926 O O3  . MAN B 2 .   ? -1.365  24.333  -6.416  1.00 63.92 6   B 1 
HETATM 2927 O O4  . MAN B 2 .   ? -0.769  27.108  -6.507  1.00 60.41 6   B 1 
HETATM 2928 O O5  . MAN B 2 .   ? 2.580   25.603  -6.365  1.00 68.57 6   B 1 
HETATM 2929 O O6  . MAN B 2 .   ? 2.074   27.436  -4.426  1.00 54.77 6   B 1 
HETATM 2930 C C1  . MAN B 2 .   ? 1.436   22.382  -4.712  1.00 68.70 7   B 1 
HETATM 2931 C C2  . MAN B 2 .   ? 0.853   22.144  -3.316  1.00 65.20 7   B 1 
HETATM 2932 C C3  . MAN B 2 .   ? 1.409   23.173  -2.342  1.00 66.61 7   B 1 
HETATM 2933 C C4  . MAN B 2 .   ? 2.941   23.152  -2.375  1.00 60.24 7   B 1 
HETATM 2934 C C5  . MAN B 2 .   ? 3.416   23.346  -3.805  1.00 68.75 7   B 1 
HETATM 2935 C C6  . MAN B 2 .   ? 4.929   23.233  -3.919  1.00 54.20 7   B 1 
HETATM 2936 O O2  . MAN B 2 .   ? 1.214   20.849  -2.840  1.00 57.23 7   B 1 
HETATM 2937 O O3  . MAN B 2 .   ? 0.959   22.924  -1.028  1.00 56.55 7   B 1 
HETATM 2938 O O4  . MAN B 2 .   ? 3.445   24.183  -1.551  1.00 54.90 7   B 1 
HETATM 2939 O O5  . MAN B 2 .   ? 2.855   22.340  -4.666  1.00 64.83 7   B 1 
HETATM 2940 O O6  . MAN B 2 .   ? 5.327   21.930  -3.639  1.00 51.76 7   B 1 
HETATM 2941 C C1  . MAN B 2 .   ? 2.480   28.428  -3.525  1.00 42.19 8   B 1 
HETATM 2942 C C2  . MAN B 2 .   ? 2.689   27.710  -2.181  1.00 44.85 8   B 1 
HETATM 2943 C C3  . MAN B 2 .   ? 1.342   27.172  -1.671  1.00 54.96 8   B 1 
HETATM 2944 C C4  . MAN B 2 .   ? 0.297   28.275  -1.624  1.00 45.68 8   B 1 
HETATM 2945 C C5  . MAN B 2 .   ? 0.212   28.960  -3.003  1.00 54.15 8   B 1 
HETATM 2946 C C6  . MAN B 2 .   ? -0.730  30.151  -2.968  1.00 33.58 8   B 1 
HETATM 2947 O O2  . MAN B 2 .   ? 3.203   28.618  -1.207  1.00 34.84 8   B 1 
HETATM 2948 O O3  . MAN B 2 .   ? 1.492   26.591  -0.394  1.00 44.73 8   B 1 
HETATM 2949 O O4  . MAN B 2 .   ? -0.968  27.734  -1.304  1.00 45.79 8   B 1 
HETATM 2950 O O5  . MAN B 2 .   ? 1.500   29.445  -3.394  1.00 43.62 8   B 1 
HETATM 2951 O O6  . MAN B 2 .   ? -0.834  30.715  -4.270  1.00 25.51 8   B 1 
HETATM 2952 C C1  . NAG C 3 .   ? -5.513  -16.578 -19.778 1.00 72.14 1   C 1 
HETATM 2953 C C2  . NAG C 3 .   ? -4.602  -16.659 -20.967 1.00 66.50 1   C 1 
HETATM 2954 C C3  . NAG C 3 .   ? -4.933  -17.862 -21.827 1.00 62.27 1   C 1 
HETATM 2955 C C4  . NAG C 3 .   ? -5.023  -19.155 -20.998 1.00 59.85 1   C 1 
HETATM 2956 C C5  . NAG C 3 .   ? -5.975  -18.929 -19.835 1.00 60.32 1   C 1 
HETATM 2957 C C6  . NAG C 3 .   ? -6.067  -20.154 -18.929 1.00 56.04 1   C 1 
HETATM 2958 C C7  . NAG C 3 .   ? -3.733  -14.576 -21.858 1.00 63.17 1   C 1 
HETATM 2959 C C8  . NAG C 3 .   ? -3.995  -13.395 -22.740 1.00 56.65 1   C 1 
HETATM 2960 N N2  . NAG C 3 .   ? -4.710  -15.452 -21.752 1.00 63.28 1   C 1 
HETATM 2961 O O3  . NAG C 3 .   ? -3.935  -18.026 -22.816 1.00 57.70 1   C 1 
HETATM 2962 O O4  . NAG C 3 .   ? -5.496  -20.201 -21.819 1.00 59.90 1   C 1 
HETATM 2963 O O5  . NAG C 3 .   ? -5.516  -17.824 -19.071 1.00 63.87 1   C 1 
HETATM 2964 O O6  . NAG C 3 .   ? -4.789  -20.537 -18.447 1.00 52.02 1   C 1 
HETATM 2965 O O7  . NAG C 3 .   ? -2.666  -14.716 -21.288 1.00 57.18 1   C 1 
HETATM 2966 C C1  . NAG C 3 .   ? -4.622  -21.343 -21.903 1.00 56.83 2   C 1 
HETATM 2967 C C2  . NAG C 3 .   ? -5.387  -22.535 -22.461 1.00 51.05 2   C 1 
HETATM 2968 C C3  . NAG C 3 .   ? -4.462  -23.721 -22.582 1.00 49.54 2   C 1 
HETATM 2969 C C4  . NAG C 3 .   ? -3.214  -23.349 -23.347 1.00 45.01 2   C 1 
HETATM 2970 C C5  . NAG C 3 .   ? -2.573  -22.105 -22.747 1.00 54.09 2   C 1 
HETATM 2971 C C6  . NAG C 3 .   ? -1.397  -21.620 -23.548 1.00 44.41 2   C 1 
HETATM 2972 C C7  . NAG C 3 .   ? -7.745  -22.526 -21.869 1.00 46.99 2   C 1 
HETATM 2973 C C8  . NAG C 3 .   ? -8.784  -22.946 -20.868 1.00 40.72 2   C 1 
HETATM 2974 N N2  . NAG C 3 .   ? -6.506  -22.885 -21.601 1.00 49.51 2   C 1 
HETATM 2975 O O3  . NAG C 3 .   ? -5.125  -24.778 -23.238 1.00 37.96 2   C 1 
HETATM 2976 O O4  . NAG C 3 .   ? -2.305  -24.435 -23.234 1.00 35.61 2   C 1 
HETATM 2977 O O5  . NAG C 3 .   ? -3.529  -21.056 -22.721 1.00 55.92 2   C 1 
HETATM 2978 O O6  . NAG C 3 .   ? -0.751  -20.581 -22.882 1.00 40.75 2   C 1 
HETATM 2979 O O7  . NAG C 3 .   ? -8.046  -21.882 -22.852 1.00 38.66 2   C 1 
HETATM 2980 C C1  . MAN C 3 .   ? -1.828  -24.846 -24.435 1.00 15.78 3   C 1 
HETATM 2981 C C2  . MAN C 3 .   ? -0.487  -25.546 -24.212 1.00 12.08 3   C 1 
HETATM 2982 C C3  . MAN C 3 .   ? 0.062   -25.911 -25.575 1.00 5.75  3   C 1 
HETATM 2983 C C4  . MAN C 3 .   ? -0.949  -26.770 -26.312 1.00 4.68  3   C 1 
HETATM 2984 C C5  . MAN C 3 .   ? -2.303  -26.074 -26.398 1.00 6.10  3   C 1 
HETATM 2985 C C6  . MAN C 3 .   ? -3.376  -26.967 -26.967 1.00 3.84  3   C 1 
HETATM 2986 O O2  . MAN C 3 .   ? -0.649  -26.738 -23.465 1.00 9.00  3   C 1 
HETATM 2987 O O3  . MAN C 3 .   ? 1.284   -26.585 -25.406 1.00 4.86  3   C 1 
HETATM 2988 O O4  . MAN C 3 .   ? -0.478  -26.988 -27.617 1.00 4.81  3   C 1 
HETATM 2989 O O5  . MAN C 3 .   ? -2.727  -25.721 -25.077 1.00 11.23 3   C 1 
HETATM 2990 O O6  . MAN C 3 .   ? -4.619  -26.319 -26.907 1.00 4.11  3   C 1 
HETATM 2991 C C1  . MAN C 3 .   ? -0.086  -26.772 -22.198 1.00 10.00 4   C 1 
HETATM 2992 C C2  . MAN C 3 .   ? 0.505   -28.144 -21.947 1.00 6.59  4   C 1 
HETATM 2993 C C3  . MAN C 3 .   ? -0.632  -29.173 -21.938 1.00 5.16  4   C 1 
HETATM 2994 C C4  . MAN C 3 .   ? -1.658  -28.794 -20.871 1.00 7.88  4   C 1 
HETATM 2995 C C5  . MAN C 3 .   ? -2.170  -27.396 -21.145 1.00 10.48 4   C 1 
HETATM 2996 C C6  . MAN C 3 .   ? -3.066  -26.951 -20.026 1.00 9.49  4   C 1 
HETATM 2997 O O2  . MAN C 3 .   ? 1.131   -28.220 -20.689 1.00 8.79  4   C 1 
HETATM 2998 O O3  . MAN C 3 .   ? -0.079  -30.448 -21.632 1.00 4.64  4   C 1 
HETATM 2999 O O4  . MAN C 3 .   ? -2.728  -29.715 -20.934 1.00 5.51  4   C 1 
HETATM 3000 O O5  . MAN C 3 .   ? -1.063  -26.470 -21.195 1.00 12.11 4   C 1 
HETATM 3001 O O6  . MAN C 3 .   ? -2.333  -26.973 -18.820 1.00 12.20 4   C 1 
HETATM 3002 C C1  . MAN C 3 .   ? 2.381   -27.645 -20.600 1.00 8.53  5   C 1 
HETATM 3003 C C2  . MAN C 3 .   ? 3.159   -28.386 -19.512 1.00 10.28 5   C 1 
HETATM 3004 C C3  . MAN C 3 .   ? 2.510   -28.136 -18.149 1.00 11.05 5   C 1 
HETATM 3005 C C4  . MAN C 3 .   ? 2.333   -26.639 -17.893 1.00 16.86 5   C 1 
HETATM 3006 C C5  . MAN C 3 .   ? 1.559   -26.018 -19.047 1.00 18.32 5   C 1 
HETATM 3007 C C6  . MAN C 3 .   ? 1.392   -24.522 -18.907 1.00 17.39 5   C 1 
HETATM 3008 O O2  . MAN C 3 .   ? 4.505   -27.925 -19.473 1.00 10.10 5   C 1 
HETATM 3009 O O3  . MAN C 3 .   ? 3.297   -28.694 -17.111 1.00 9.71  5   C 1 
HETATM 3010 O O4  . MAN C 3 .   ? 1.638   -26.429 -16.687 1.00 14.46 5   C 1 
HETATM 3011 O O5  . MAN C 3 .   ? 2.249   -26.274 -20.302 1.00 13.95 5   C 1 
HETATM 3012 O O6  . MAN C 3 .   ? 2.613   -23.888 -19.125 1.00 14.44 5   C 1 
HETATM 3013 C C1  . MAN C 3 .   ? -3.100  -26.750 -17.676 1.00 14.22 6   C 1 
HETATM 3014 C C2  . MAN C 3 .   ? -2.127  -26.630 -16.489 1.00 17.49 6   C 1 
HETATM 3015 C C3  . MAN C 3 .   ? -1.443  -27.994 -16.281 1.00 12.23 6   C 1 
HETATM 3016 C C4  . MAN C 3 .   ? -2.506  -29.064 -16.037 1.00 11.88 6   C 1 
HETATM 3017 C C5  . MAN C 3 .   ? -3.489  -29.079 -17.218 1.00 9.97  6   C 1 
HETATM 3018 C C6  . MAN C 3 .   ? -4.658  -29.995 -16.935 1.00 5.19  6   C 1 
HETATM 3019 O O2  . MAN C 3 .   ? -2.826  -26.356 -15.296 1.00 20.31 6   C 1 
HETATM 3020 O O3  . MAN C 3 .   ? -0.565  -27.920 -15.175 1.00 13.02 6   C 1 
HETATM 3021 O O4  . MAN C 3 .   ? -1.883  -30.341 -15.947 1.00 6.34  6   C 1 
HETATM 3022 O O5  . MAN C 3 .   ? -4.054  -27.771 -17.416 1.00 14.33 6   C 1 
HETATM 3023 O O6  . MAN C 3 .   ? -5.256  -29.570 -15.713 1.00 5.64  6   C 1 
HETATM 3024 C C1  . MAN C 3 .   ? -3.147  -25.022 -15.073 1.00 19.07 7   C 1 
HETATM 3025 C C2  . MAN C 3 .   ? -3.205  -24.806 -13.559 1.00 20.75 7   C 1 
HETATM 3026 C C3  . MAN C 3 .   ? -4.380  -25.607 -12.984 1.00 18.65 7   C 1 
HETATM 3027 C C4  . MAN C 3 .   ? -5.676  -25.248 -13.694 1.00 18.60 7   C 1 
HETATM 3028 C C5  . MAN C 3 .   ? -5.508  -25.423 -15.202 1.00 19.36 7   C 1 
HETATM 3029 C C6  . MAN C 3 .   ? -6.724  -24.944 -15.972 1.00 15.28 7   C 1 
HETATM 3030 O O2  . MAN C 3 .   ? -3.431  -23.435 -13.281 1.00 19.31 7   C 1 
HETATM 3031 O O3  . MAN C 3 .   ? -4.504  -25.359 -11.599 1.00 17.41 7   C 1 
HETATM 3032 O O4  . MAN C 3 .   ? -6.712  -26.084 -13.247 1.00 14.96 7   C 1 
HETATM 3033 O O5  . MAN C 3 .   ? -4.388  -24.655 -15.674 1.00 21.49 7   C 1 
HETATM 3034 O O6  . MAN C 3 .   ? -6.546  -25.177 -17.361 1.00 11.94 7   C 1 
HETATM 3035 C C1  . MAN C 3 .   ? -6.347  -30.342 -15.269 1.00 5.36  8   C 1 
HETATM 3036 C C2  . MAN C 3 .   ? -6.910  -29.572 -14.068 1.00 6.97  8   C 1 
HETATM 3037 C C3  . MAN C 3 .   ? -5.871  -29.571 -12.928 1.00 6.48  8   C 1 
HETATM 3038 C C4  . MAN C 3 .   ? -5.443  -30.991 -12.602 1.00 5.89  8   C 1 
HETATM 3039 C C5  . MAN C 3 .   ? -4.949  -31.694 -13.882 1.00 5.35  8   C 1 
HETATM 3040 C C6  . MAN C 3 .   ? -4.630  -33.148 -13.614 1.00 3.61  8   C 1 
HETATM 3041 O O2  . MAN C 3 .   ? -8.100  -30.188 -13.592 1.00 5.96  8   C 1 
HETATM 3042 O O3  . MAN C 3 .   ? -6.405  -28.940 -11.780 1.00 6.68  8   C 1 
HETATM 3043 O O4  . MAN C 3 .   ? -4.391  -30.971 -11.659 1.00 5.87  8   C 1 
HETATM 3044 O O5  . MAN C 3 .   ? -5.979  -31.669 -14.891 1.00 5.62  8   C 1 
HETATM 3045 O O6  . MAN C 3 .   ? -4.201  -33.784 -14.811 1.00 2.63  8   C 1 
#
