# Supplementary material for: Theoretical Study of Sphingomyelinases from Entamoeba histolytica and Trichomonas vaginalis Sheds Light on the Evolution of Enzymes Needed for Survival and Colonization
Source: Pathogens. 2025 Jan 5;14(1):32. doi: 10.3390/pathogens14010032 (PMC11768322; doi:10.3390/pathogens14010032)
Supplement: Supplementary file 1 [file pathogens-14-00032-s001.zip › Supplementary structural Files/CIF files aSMase6/aSMase6 no loop/aSmase6 no loop glycosilated Mg/fold_sm6nosingnoloopnoctermglycmg_model_0.cif]

# By using this file you agree to the legally binding terms of use found at alphafoldserver.com/output-terms
data_a6fbd2577330610
#
_entry.id a6fbd2577330610
#
loop_
_atom_type.symbol
C  
MG 
N  
O  
S  
#
loop_
_audit_author.name
_audit_author.pdbx_ordinal
"Google DeepMind" 1 
"Isomorphic Labs" 2 
#
_audit_conform.dict_location https://raw.githubusercontent.com/ihmwg/ModelCIF/master/dist/mmcif_ma.dic
_audit_conform.dict_name     mmcif_ma.dic
_audit_conform.dict_version  1.4.5
#
loop_
_chem_comp.formula
_chem_comp.formula_weight
_chem_comp.id
_chem_comp.mon_nstd_flag
_chem_comp.name
_chem_comp.pdbx_smiles
_chem_comp.pdbx_synonyms
_chem_comp.type
"C3 H7 N O2"    89.093  ALA y ALANINE                                  C[C@H](N)C(O)=O                                  ?                                     "L-PEPTIDE LINKING"           
"C6 H15 N4 O2"  175.209 ARG y ARGININE                                 N[C@@H](CCCNC(N)=[NH2+])C(O)=O                   ?                                     "L-PEPTIDE LINKING"           
"C4 H8 N2 O3"   132.118 ASN y ASPARAGINE                               N[C@@H](CC(N)=O)C(O)=O                           ?                                     "L-PEPTIDE LINKING"           
"C4 H7 N O4"    133.103 ASP y "ASPARTIC ACID"                          N[C@@H](CC(O)=O)C(O)=O                           ?                                     "L-PEPTIDE LINKING"           
"C3 H7 N O2 S"  121.158 CYS y CYSTEINE                                 N[C@@H](CS)C(O)=O                                ?                                     "L-PEPTIDE LINKING"           
"C5 H10 N2 O3"  146.144 GLN y GLUTAMINE                                N[C@@H](CCC(N)=O)C(O)=O                          ?                                     "L-PEPTIDE LINKING"           
"C5 H9 N O4"    147.129 GLU y "GLUTAMIC ACID"                          N[C@@H](CCC(O)=O)C(O)=O                          ?                                     "L-PEPTIDE LINKING"           
"C2 H5 N O2"    75.067  GLY y GLYCINE                                  NCC(O)=O                                         ?                                     "PEPTIDE LINKING"             
"C6 H10 N3 O2"  156.162 HIS y HISTIDINE                                N[C@@H](Cc1c[nH]c[nH+]1)C(O)=O                   ?                                     "L-PEPTIDE LINKING"           
"C6 H13 N O2"   131.173 ILE y ISOLEUCINE                               CC[C@H](C)[C@H](N)C(O)=O                         ?                                     "L-PEPTIDE LINKING"           
"C6 H13 N O2"   131.173 LEU y LEUCINE                                  CC(C)C[C@H](N)C(O)=O                             ?                                     "L-PEPTIDE LINKING"           
"C6 H15 N2 O2"  147.195 LYS y LYSINE                                   N[C@@H](CCCC[NH3+])C(O)=O                        ?                                     "L-PEPTIDE LINKING"           
"C6 H12 O6"     180.156 MAN y alpha-D-mannopyranose                    OC[C@H]1O[C@H](O)[C@@H](O)[C@@H](O)[C@@H]1O      "alpha-D-mannose; D-mannose; mannose" "D-saccharide, alpha linking" 
"C5 H11 N O2 S" 149.211 MET y METHIONINE                               CSCC[C@H](N)C(O)=O                               ?                                     "L-PEPTIDE LINKING"           
Mg              24.305  MG  . "MAGNESIUM ION"                          "[Mg++]"                                         ?                                     NON-POLYMER                   
"C8 H15 N O6"   221.208 NAG y 2-acetamido-2-deoxy-beta-D-glucopyranose CC(=O)N[C@H]1[C@H](O)O[C@H](CO)[C@@H](O)[C@@H]1O 
;N-acetyl-beta-D-glucosamine; 2-acetamido-2-deoxy-beta-D-glucose; 2-acetamido-2-deoxy-D-glucose;
2-acetamido-2-deoxy-glucose; N-ACETYL-D-GLUCOSAMINE
;
"D-saccharide, beta linking"  
"C9 H11 N O2"   165.189 PHE y PHENYLALANINE                            N[C@@H](Cc1ccccc1)C(O)=O                         ?                                     "L-PEPTIDE LINKING"           
"C5 H9 N O2"    115.130 PRO y PROLINE                                  OC(=O)[C@@H]1CCCN1                               ?                                     "L-PEPTIDE LINKING"           
"C3 H7 N O3"    105.093 SER y SERINE                                   N[C@@H](CO)C(O)=O                                ?                                     "L-PEPTIDE LINKING"           
"C4 H9 N O3"    119.119 THR y THREONINE                                C[C@@H](O)[C@H](N)C(O)=O                         ?                                     "L-PEPTIDE LINKING"           
"C11 H12 N2 O2" 204.225 TRP y TRYPTOPHAN                               N[C@@H](Cc1c[nH]c2ccccc12)C(O)=O                 ?                                     "L-PEPTIDE LINKING"           
"C9 H11 N O3"   181.189 TYR y TYROSINE                                 N[C@@H](Cc1ccc(O)cc1)C(O)=O                      ?                                     "L-PEPTIDE LINKING"           
"C5 H11 N O2"   117.146 VAL y VALINE                                   CC(C)[C@H](N)C(O)=O                              ?                                     "L-PEPTIDE LINKING"           
#
_citation.book_publisher          ?
_citation.country                 UK
_citation.id                      primary
_citation.journal_full            Nature
_citation.journal_id_ASTM         NATUAS
_citation.journal_id_CSD          0006
_citation.journal_id_ISSN         0028-0836
_citation.journal_volume          ?
_citation.page_first              ?
_citation.page_last               ?
_citation.pdbx_database_id_DOI    ?
_citation.pdbx_database_id_PubMed ?
_citation.title                   "Accurate structure prediction of biomolecular interactions with AlphaFold 3"
_citation.year                    2024
#
loop_
_citation_author.citation_id
_citation_author.name
_citation_author.ordinal
primary "Google DeepMind" 1 
primary "Isomorphic Labs" 2 
#
loop_
_entity.id
_entity.pdbx_description
_entity.type
1 . polymer     
2 . non-polymer 
3 . branched    
4 . branched    
#
_entity_poly.entity_id      1
_entity_poly.pdbx_strand_id A
_entity_poly.type           polypeptide(L)
#
loop_
_entity_poly_seq.entity_id
_entity_poly_seq.hetero
_entity_poly_seq.mon_id
_entity_poly_seq.num
1 n PHE 1   
1 n GLU 2   
1 n MET 3   
1 n TRP 4   
1 n GLN 5   
1 n LEU 6   
1 n THR 7   
1 n ASP 8   
1 n ILE 9   
1 n HIS 10  
1 n LEU 11  
1 n ASP 12  
1 n PRO 13  
1 n MET 14  
1 n TYR 15  
1 n THR 16  
1 n VAL 17  
1 n GLY 18  
1 n SER 19  
1 n ASP 20  
1 n PRO 21  
1 n LEU 22  
1 n LYS 23  
1 n LEU 24  
1 n CYS 25  
1 n ARG 26  
1 n GLU 27  
1 n GLY 28  
1 n LYS 29  
1 n GLY 30  
1 n ASN 31  
1 n ALA 32  
1 n GLY 33  
1 n LYS 34  
1 n TYR 35  
1 n GLY 36  
1 n ASP 37  
1 n TYR 38  
1 n SER 39  
1 n CYS 40  
1 n ASP 41  
1 n ALA 42  
1 n ASN 43  
1 n MET 44  
1 n ALA 45  
1 n LEU 46  
1 n LEU 47  
1 n ASP 48  
1 n SER 49  
1 n LEU 50  
1 n VAL 51  
1 n LYS 52  
1 n PHE 53  
1 n ILE 54  
1 n LYS 55  
1 n ARG 56  
1 n ASN 57  
1 n THR 58  
1 n ASP 59  
1 n VAL 60  
1 n ASN 61  
1 n GLY 62  
1 n LYS 63  
1 n VAL 64  
1 n MET 65  
1 n VAL 66  
1 n TYR 67  
1 n ASN 68  
1 n GLY 69  
1 n ASP 70  
1 n ILE 71  
1 n VAL 72  
1 n SER 73  
1 n ARG 74  
1 n ALA 75  
1 n ILE 76  
1 n PRO 77  
1 n LYS 78  
1 n TYR 79  
1 n ASN 80  
1 n LEU 81  
1 n ASP 82  
1 n TYR 83  
1 n VAL 84  
1 n LYS 85  
1 n GLN 86  
1 n SER 87  
1 n ILE 88  
1 n VAL 89  
1 n ASN 90  
1 n ALA 91  
1 n THR 92  
1 n ALA 93  
1 n LEU 94  
1 n LEU 95  
1 n LYS 96  
1 n LYS 97  
1 n PHE 98  
1 n GLU 99  
1 n ASP 100 
1 n PHE 101 
1 n PHE 102 
1 n ILE 103 
1 n ILE 104 
1 n PRO 105 
1 n MET 106 
1 n LEU 107 
1 n GLY 108 
1 n ASN 109 
1 n HIS 110 
1 n ASP 111 
1 n VAL 112 
1 n TYR 113 
1 n PRO 114 
1 n ALA 115 
1 n ASN 116 
1 n GLN 117 
1 n MET 118 
1 n ALA 119 
1 n ILE 120 
1 n ASN 121 
1 n SER 122 
1 n GLN 123 
1 n TRP 124 
1 n ILE 125 
1 n PHE 126 
1 n GLN 127 
1 n PHE 128 
1 n ALA 129 
1 n ALA 130 
1 n GLU 131 
1 n GLN 132 
1 n PHE 133 
1 n ALA 134 
1 n PRO 135 
1 n PHE 136 
1 n LEU 137 
1 n SER 138 
1 n GLN 139 
1 n ASN 140 
1 n ALA 141 
1 n ILE 142 
1 n GLU 143 
1 n SER 144 
1 n PHE 145 
1 n LYS 146 
1 n HIS 147 
1 n GLY 148 
1 n GLY 149 
1 n TYR 150 
1 n TYR 151 
1 n THR 152 
1 n MET 153 
1 n PRO 154 
1 n PHE 155 
1 n PRO 156 
1 n ALA 157 
1 n HIS 158 
1 n LEU 159 
1 n GLY 160 
1 n ILE 161 
1 n LYS 162 
1 n VAL 163 
1 n PRO 164 
1 n LEU 165 
1 n ASN 166 
1 n ALA 167 
1 n VAL 168 
1 n VAL 169 
1 n LEU 170 
1 n ASN 171 
1 n THR 172 
1 n VAL 173 
1 n LEU 174 
1 n TYR 175 
1 n TYR 176 
1 n ASN 177 
1 n TYR 178 
1 n ASN 179 
1 n LYS 180 
1 n GLN 181 
1 n THR 182 
1 n MET 183 
1 n ASP 184 
1 n SER 185 
1 n THR 186 
1 n ASP 187 
1 n PRO 188 
1 n LEU 189 
1 n GLY 190 
1 n GLN 191 
1 n PHE 192 
1 n GLU 193 
1 n TRP 194 
1 n PHE 195 
1 n LYS 196 
1 n THR 197 
1 n VAL 198 
1 n MET 199 
1 n ASP 200 
1 n GLY 201 
1 n TYR 202 
1 n ARG 203 
1 n LYS 204 
1 n THR 205 
1 n GLY 206 
1 n GLN 207 
1 n ARG 208 
1 n ALA 209 
1 n ILE 210 
1 n VAL 211 
1 n SER 212 
1 n MET 213 
1 n HIS 214 
1 n ILE 215 
1 n CYS 216 
1 n PRO 217 
1 n GLY 218 
1 n VAL 219 
1 n ALA 220 
1 n GLU 221 
1 n ARG 222 
1 n PHE 223 
1 n ASN 224 
1 n TYR 225 
1 n SER 226 
1 n ASP 227 
1 n GLN 228 
1 n LEU 229 
1 n TYR 230 
1 n PRO 231 
1 n GLN 232 
1 n TYR 233 
1 n ASN 234 
1 n ASP 235 
1 n ARG 236 
1 n LEU 237 
1 n VAL 238 
1 n ASP 239 
1 n SER 240 
1 n LEU 241 
1 n ALA 242 
1 n GLU 243 
1 n TYR 244 
1 n ASN 245 
1 n ASP 246 
1 n VAL 247 
1 n ILE 248 
1 n LEU 249 
1 n GLY 250 
1 n VAL 251 
1 n LEU 252 
1 n CYS 253 
1 n GLY 254 
1 n HIS 255 
1 n LEU 256 
1 n HIS 257 
1 n THR 258 
1 n ASP 259 
1 n THR 260 
1 n PHE 261 
1 n ARG 262 
1 n ILE 263 
1 n LEU 264 
1 n SER 265 
1 n LYS 266 
1 n GLY 267 
1 n ASN 268 
1 n LYS 269 
1 n LYS 270 
1 n VAL 271 
1 n MET 272 
1 n ALA 273 
1 n PHE 274 
1 n ILE 275 
1 n GLY 276 
1 n PRO 277 
1 n SER 278 
1 n VAL 279 
1 n ASP 280 
1 n THR 281 
1 n TRP 282 
1 n LEU 283 
1 n GLY 284 
1 n THR 285 
1 n SER 286 
1 n PRO 287 
1 n SER 288 
1 n ILE 289 
1 n ARG 290 
1 n LYS 291 
1 n TYR 292 
1 n ASP 293 
1 n VAL 294 
1 n GLY 295 
1 n ASN 296 
1 n GLY 297 
1 n GLN 298 
1 n GLY 299 
1 n TYR 300 
1 n MET 301 
1 n LYS 302 
1 n GLU 303 
1 n PHE 304 
1 n LYS 305 
1 n ASN 306 
1 n TYR 307 
1 n PHE 308 
1 n ASN 309 
1 n TYR 310 
1 n GLY 311 
1 n SER 312 
1 n SER 313 
1 n SER 314 
1 n GLU 315 
1 n TYR 316 
1 n GLY 317 
1 n LEU 318 
1 n LYS 319 
1 n GLU 320 
1 n LEU 321 
1 n SER 322 
1 n PRO 323 
1 n LYS 324 
1 n GLU 325 
1 n PHE 326 
1 n GLU 327 
1 n ILE 328 
1 n LEU 329 
1 n ALA 330 
1 n ALA 331 
1 n ARG 332 
1 n MET 333 
1 n ASP 334 
1 n LYS 335 
1 n ASP 336 
1 n LEU 337 
1 n GLN 338 
1 n LEU 339 
1 n PHE 340 
1 n ASN 341 
1 n LYS 342 
1 n TYR 343 
1 n HIS 344 
1 n LEU 345 
1 n HIS 346 
1 n PHE 347 
1 n ARG 348 
1 n ALA 349 
1 n ASP 350 
1 n THR 351 
1 n PRO 352 
1 n GLY 353 
1 n PHE 354 
1 n THR 355 
#
_ma_data.content_type "model coordinates"
_ma_data.id           1
_ma_data.name         Model
#
_ma_model_list.data_id          1
_ma_model_list.model_group_id   1
_ma_model_list.model_group_name "AlphaFold-beta-20231127 (7a14c934-fe78-43c1-a552-7fb305b0ebd1 @ 2024-08-30 13:59:54)"
_ma_model_list.model_id         1
_ma_model_list.model_name       "Top ranked model"
_ma_model_list.model_type       "Ab initio model"
_ma_model_list.ordinal_id       1
#
loop_
_ma_protocol_step.method_type
_ma_protocol_step.ordinal_id
_ma_protocol_step.protocol_id
_ma_protocol_step.step_id
"coevolution MSA" 1 1 1 
"template search" 2 1 2 
modeling          3 1 3 
#
loop_
_ma_qa_metric.id
_ma_qa_metric.mode
_ma_qa_metric.name
_ma_qa_metric.software_group_id
_ma_qa_metric.type
1 global pLDDT 1 pLDDT 
2 local  pLDDT 1 pLDDT 
#
_ma_qa_metric_global.metric_id    1
_ma_qa_metric_global.metric_value 91.36
_ma_qa_metric_global.model_id     1
_ma_qa_metric_global.ordinal_id   1
#
_ma_software_group.group_id    1
_ma_software_group.ordinal_id  1
_ma_software_group.software_id 1
#
loop_
_ma_target_entity.data_id
_ma_target_entity.entity_id
_ma_target_entity.origin
1 1 . 
1 2 . 
1 3 . 
1 4 . 
#
loop_
_ma_target_entity_instance.asym_id
_ma_target_entity_instance.details
_ma_target_entity_instance.entity_id
A . 1 
B . 2 
C . 3 
D . 4 
#
loop_
_pdbx_branch_scheme.asym_id
_pdbx_branch_scheme.auth_asym_id
_pdbx_branch_scheme.auth_seq_num
_pdbx_branch_scheme.entity_id
_pdbx_branch_scheme.hetero
_pdbx_branch_scheme.mon_id
_pdbx_branch_scheme.num
_pdbx_branch_scheme.pdb_asym_id
_pdbx_branch_scheme.pdb_ins_code
_pdbx_branch_scheme.pdb_seq_num
C C 1 3 n NAG 1 C . 1 
C C 2 3 n NAG 2 C . 2 
C C 3 3 n MAN 3 C . 3 
C C 4 3 n MAN 4 C . 4 
C C 5 3 n MAN 5 C . 5 
C C 6 3 n MAN 6 C . 6 
C C 7 3 n MAN 7 C . 7 
C C 8 3 n MAN 8 C . 8 
D D 1 4 n NAG 1 D . 1 
D D 2 4 n NAG 2 D . 2 
D D 3 4 n MAN 3 D . 3 
D D 4 4 n MAN 4 D . 4 
D D 5 4 n MAN 5 D . 5 
D D 6 4 n MAN 6 D . 6 
D D 7 4 n MAN 7 D . 7 
D D 8 4 n MAN 8 D . 8 
#
loop_
_pdbx_data_usage.details
_pdbx_data_usage.id
_pdbx_data_usage.type
_pdbx_data_usage.url
;NON-COMMERCIAL USE ONLY, BY USING THIS FILE YOU AGREE TO THE TERMS OF USE FOUND
AT alphafoldserver.com/output-terms.
;
1 license    ? 
;THE INFORMATION IS NOT INTENDED FOR, HAS NOT BEEN VALIDATED FOR, AND IS NOT
APPROVED FOR CLINICAL USE. IT SHOULD NOT BE USED FOR CLINICAL PURPOSE OR RELIED
ON FOR MEDICAL OR OTHER PROFESSIONAL ADVICE. IT IS THEORETICAL MODELLING ONLY
AND CAUTION SHOULD BE EXERCISED IN ITS USE. IT IS PROVIDED "AS-IS" WITHOUT ANY
WARRANTY OF ANY KIND, WHETHER EXPRESSED OR IMPLIED. NO WARRANTY IS GIVEN THAT
USE OF THE INFORMATION SHALL NOT INFRINGE THE RIGHTS OF ANY THIRD PARTY.
;
2 disclaimer ? 
#
_pdbx_nonpoly_scheme.asym_id       B
_pdbx_nonpoly_scheme.auth_seq_num  1
_pdbx_nonpoly_scheme.entity_id     2
_pdbx_nonpoly_scheme.mon_id        MG
_pdbx_nonpoly_scheme.pdb_ins_code  .
_pdbx_nonpoly_scheme.pdb_seq_num   1
_pdbx_nonpoly_scheme.pdb_strand_id B
#
loop_
_pdbx_poly_seq_scheme.asym_id
_pdbx_poly_seq_scheme.auth_seq_num
_pdbx_poly_seq_scheme.entity_id
_pdbx_poly_seq_scheme.hetero
_pdbx_poly_seq_scheme.mon_id
_pdbx_poly_seq_scheme.pdb_ins_code
_pdbx_poly_seq_scheme.pdb_seq_num
_pdbx_poly_seq_scheme.pdb_strand_id
_pdbx_poly_seq_scheme.seq_id
A 1   1 n PHE . 1   A 1   
A 2   1 n GLU . 2   A 2   
A 3   1 n MET . 3   A 3   
A 4   1 n TRP . 4   A 4   
A 5   1 n GLN . 5   A 5   
A 6   1 n LEU . 6   A 6   
A 7   1 n THR . 7   A 7   
A 8   1 n ASP . 8   A 8   
A 9   1 n ILE . 9   A 9   
A 10  1 n HIS . 10  A 10  
A 11  1 n LEU . 11  A 11  
A 12  1 n ASP . 12  A 12  
A 13  1 n PRO . 13  A 13  
A 14  1 n MET . 14  A 14  
A 15  1 n TYR . 15  A 15  
A 16  1 n THR . 16  A 16  
A 17  1 n VAL . 17  A 17  
A 18  1 n GLY . 18  A 18  
A 19  1 n SER . 19  A 19  
A 20  1 n ASP . 20  A 20  
A 21  1 n PRO . 21  A 21  
A 22  1 n LEU . 22  A 22  
A 23  1 n LYS . 23  A 23  
A 24  1 n LEU . 24  A 24  
A 25  1 n CYS . 25  A 25  
A 26  1 n ARG . 26  A 26  
A 27  1 n GLU . 27  A 27  
A 28  1 n GLY . 28  A 28  
A 29  1 n LYS . 29  A 29  
A 30  1 n GLY . 30  A 30  
A 31  1 n ASN . 31  A 31  
A 32  1 n ALA . 32  A 32  
A 33  1 n GLY . 33  A 33  
A 34  1 n LYS . 34  A 34  
A 35  1 n TYR . 35  A 35  
A 36  1 n GLY . 36  A 36  
A 37  1 n ASP . 37  A 37  
A 38  1 n TYR . 38  A 38  
A 39  1 n SER . 39  A 39  
A 40  1 n CYS . 40  A 40  
A 41  1 n ASP . 41  A 41  
A 42  1 n ALA . 42  A 42  
A 43  1 n ASN . 43  A 43  
A 44  1 n MET . 44  A 44  
A 45  1 n ALA . 45  A 45  
A 46  1 n LEU . 46  A 46  
A 47  1 n LEU . 47  A 47  
A 48  1 n ASP . 48  A 48  
A 49  1 n SER . 49  A 49  
A 50  1 n LEU . 50  A 50  
A 51  1 n VAL . 51  A 51  
A 52  1 n LYS . 52  A 52  
A 53  1 n PHE . 53  A 53  
A 54  1 n ILE . 54  A 54  
A 55  1 n LYS . 55  A 55  
A 56  1 n ARG . 56  A 56  
A 57  1 n ASN . 57  A 57  
A 58  1 n THR . 58  A 58  
A 59  1 n ASP . 59  A 59  
A 60  1 n VAL . 60  A 60  
A 61  1 n ASN . 61  A 61  
A 62  1 n GLY . 62  A 62  
A 63  1 n LYS . 63  A 63  
A 64  1 n VAL . 64  A 64  
A 65  1 n MET . 65  A 65  
A 66  1 n VAL . 66  A 66  
A 67  1 n TYR . 67  A 67  
A 68  1 n ASN . 68  A 68  
A 69  1 n GLY . 69  A 69  
A 70  1 n ASP . 70  A 70  
A 71  1 n ILE . 71  A 71  
A 72  1 n VAL . 72  A 72  
A 73  1 n SER . 73  A 73  
A 74  1 n ARG . 74  A 74  
A 75  1 n ALA . 75  A 75  
A 76  1 n ILE . 76  A 76  
A 77  1 n PRO . 77  A 77  
A 78  1 n LYS . 78  A 78  
A 79  1 n TYR . 79  A 79  
A 80  1 n ASN . 80  A 80  
A 81  1 n LEU . 81  A 81  
A 82  1 n ASP . 82  A 82  
A 83  1 n TYR . 83  A 83  
A 84  1 n VAL . 84  A 84  
A 85  1 n LYS . 85  A 85  
A 86  1 n GLN . 86  A 86  
A 87  1 n SER . 87  A 87  
A 88  1 n ILE . 88  A 88  
A 89  1 n VAL . 89  A 89  
A 90  1 n ASN . 90  A 90  
A 91  1 n ALA . 91  A 91  
A 92  1 n THR . 92  A 92  
A 93  1 n ALA . 93  A 93  
A 94  1 n LEU . 94  A 94  
A 95  1 n LEU . 95  A 95  
A 96  1 n LYS . 96  A 96  
A 97  1 n LYS . 97  A 97  
A 98  1 n PHE . 98  A 98  
A 99  1 n GLU . 99  A 99  
A 100 1 n ASP . 100 A 100 
A 101 1 n PHE . 101 A 101 
A 102 1 n PHE . 102 A 102 
A 103 1 n ILE . 103 A 103 
A 104 1 n ILE . 104 A 104 
A 105 1 n PRO . 105 A 105 
A 106 1 n MET . 106 A 106 
A 107 1 n LEU . 107 A 107 
A 108 1 n GLY . 108 A 108 
A 109 1 n ASN . 109 A 109 
A 110 1 n HIS . 110 A 110 
A 111 1 n ASP . 111 A 111 
A 112 1 n VAL . 112 A 112 
A 113 1 n TYR . 113 A 113 
A 114 1 n PRO . 114 A 114 
A 115 1 n ALA . 115 A 115 
A 116 1 n ASN . 116 A 116 
A 117 1 n GLN . 117 A 117 
A 118 1 n MET . 118 A 118 
A 119 1 n ALA . 119 A 119 
A 120 1 n ILE . 120 A 120 
A 121 1 n ASN . 121 A 121 
A 122 1 n SER . 122 A 122 
A 123 1 n GLN . 123 A 123 
A 124 1 n TRP . 124 A 124 
A 125 1 n ILE . 125 A 125 
A 126 1 n PHE . 126 A 126 
A 127 1 n GLN . 127 A 127 
A 128 1 n PHE . 128 A 128 
A 129 1 n ALA . 129 A 129 
A 130 1 n ALA . 130 A 130 
A 131 1 n GLU . 131 A 131 
A 132 1 n GLN . 132 A 132 
A 133 1 n PHE . 133 A 133 
A 134 1 n ALA . 134 A 134 
A 135 1 n PRO . 135 A 135 
A 136 1 n PHE . 136 A 136 
A 137 1 n LEU . 137 A 137 
A 138 1 n SER . 138 A 138 
A 139 1 n GLN . 139 A 139 
A 140 1 n ASN . 140 A 140 
A 141 1 n ALA . 141 A 141 
A 142 1 n ILE . 142 A 142 
A 143 1 n GLU . 143 A 143 
A 144 1 n SER . 144 A 144 
A 145 1 n PHE . 145 A 145 
A 146 1 n LYS . 146 A 146 
A 147 1 n HIS . 147 A 147 
A 148 1 n GLY . 148 A 148 
A 149 1 n GLY . 149 A 149 
A 150 1 n TYR . 150 A 150 
A 151 1 n TYR . 151 A 151 
A 152 1 n THR . 152 A 152 
A 153 1 n MET . 153 A 153 
A 154 1 n PRO . 154 A 154 
A 155 1 n PHE . 155 A 155 
A 156 1 n PRO . 156 A 156 
A 157 1 n ALA . 157 A 157 
A 158 1 n HIS . 158 A 158 
A 159 1 n LEU . 159 A 159 
A 160 1 n GLY . 160 A 160 
A 161 1 n ILE . 161 A 161 
A 162 1 n LYS . 162 A 162 
A 163 1 n VAL . 163 A 163 
A 164 1 n PRO . 164 A 164 
A 165 1 n LEU . 165 A 165 
A 166 1 n ASN . 166 A 166 
A 167 1 n ALA . 167 A 167 
A 168 1 n VAL . 168 A 168 
A 169 1 n VAL . 169 A 169 
A 170 1 n LEU . 170 A 170 
A 171 1 n ASN . 171 A 171 
A 172 1 n THR . 172 A 172 
A 173 1 n VAL . 173 A 173 
A 174 1 n LEU . 174 A 174 
A 175 1 n TYR . 175 A 175 
A 176 1 n TYR . 176 A 176 
A 177 1 n ASN . 177 A 177 
A 178 1 n TYR . 178 A 178 
A 179 1 n ASN . 179 A 179 
A 180 1 n LYS . 180 A 180 
A 181 1 n GLN . 181 A 181 
A 182 1 n THR . 182 A 182 
A 183 1 n MET . 183 A 183 
A 184 1 n ASP . 184 A 184 
A 185 1 n SER . 185 A 185 
A 186 1 n THR . 186 A 186 
A 187 1 n ASP . 187 A 187 
A 188 1 n PRO . 188 A 188 
A 189 1 n LEU . 189 A 189 
A 190 1 n GLY . 190 A 190 
A 191 1 n GLN . 191 A 191 
A 192 1 n PHE . 192 A 192 
A 193 1 n GLU . 193 A 193 
A 194 1 n TRP . 194 A 194 
A 195 1 n PHE . 195 A 195 
A 196 1 n LYS . 196 A 196 
A 197 1 n THR . 197 A 197 
A 198 1 n VAL . 198 A 198 
A 199 1 n MET . 199 A 199 
A 200 1 n ASP . 200 A 200 
A 201 1 n GLY . 201 A 201 
A 202 1 n TYR . 202 A 202 
A 203 1 n ARG . 203 A 203 
A 204 1 n LYS . 204 A 204 
A 205 1 n THR . 205 A 205 
A 206 1 n GLY . 206 A 206 
A 207 1 n GLN . 207 A 207 
A 208 1 n ARG . 208 A 208 
A 209 1 n ALA . 209 A 209 
A 210 1 n ILE . 210 A 210 
A 211 1 n VAL . 211 A 211 
A 212 1 n SER . 212 A 212 
A 213 1 n MET . 213 A 213 
A 214 1 n HIS . 214 A 214 
A 215 1 n ILE . 215 A 215 
A 216 1 n CYS . 216 A 216 
A 217 1 n PRO . 217 A 217 
A 218 1 n GLY . 218 A 218 
A 219 1 n VAL . 219 A 219 
A 220 1 n ALA . 220 A 220 
A 221 1 n GLU . 221 A 221 
A 222 1 n ARG . 222 A 222 
A 223 1 n PHE . 223 A 223 
A 224 1 n ASN . 224 A 224 
A 225 1 n TYR . 225 A 225 
A 226 1 n SER . 226 A 226 
A 227 1 n ASP . 227 A 227 
A 228 1 n GLN . 228 A 228 
A 229 1 n LEU . 229 A 229 
A 230 1 n TYR . 230 A 230 
A 231 1 n PRO . 231 A 231 
A 232 1 n GLN . 232 A 232 
A 233 1 n TYR . 233 A 233 
A 234 1 n ASN . 234 A 234 
A 235 1 n ASP . 235 A 235 
A 236 1 n ARG . 236 A 236 
A 237 1 n LEU . 237 A 237 
A 238 1 n VAL . 238 A 238 
A 239 1 n ASP . 239 A 239 
A 240 1 n SER . 240 A 240 
A 241 1 n LEU . 241 A 241 
A 242 1 n ALA . 242 A 242 
A 243 1 n GLU . 243 A 243 
A 244 1 n TYR . 244 A 244 
A 245 1 n ASN . 245 A 245 
A 246 1 n ASP . 246 A 246 
A 247 1 n VAL . 247 A 247 
A 248 1 n ILE . 248 A 248 
A 249 1 n LEU . 249 A 249 
A 250 1 n GLY . 250 A 250 
A 251 1 n VAL . 251 A 251 
A 252 1 n LEU . 252 A 252 
A 253 1 n CYS . 253 A 253 
A 254 1 n GLY . 254 A 254 
A 255 1 n HIS . 255 A 255 
A 256 1 n LEU . 256 A 256 
A 257 1 n HIS . 257 A 257 
A 258 1 n THR . 258 A 258 
A 259 1 n ASP . 259 A 259 
A 260 1 n THR . 260 A 260 
A 261 1 n PHE . 261 A 261 
A 262 1 n ARG . 262 A 262 
A 263 1 n ILE . 263 A 263 
A 264 1 n LEU . 264 A 264 
A 265 1 n SER . 265 A 265 
A 266 1 n LYS . 266 A 266 
A 267 1 n GLY . 267 A 267 
A 268 1 n ASN . 268 A 268 
A 269 1 n LYS . 269 A 269 
A 270 1 n LYS . 270 A 270 
A 271 1 n VAL . 271 A 271 
A 272 1 n MET . 272 A 272 
A 273 1 n ALA . 273 A 273 
A 274 1 n PHE . 274 A 274 
A 275 1 n ILE . 275 A 275 
A 276 1 n GLY . 276 A 276 
A 277 1 n PRO . 277 A 277 
A 278 1 n SER . 278 A 278 
A 279 1 n VAL . 279 A 279 
A 280 1 n ASP . 280 A 280 
A 281 1 n THR . 281 A 281 
A 282 1 n TRP . 282 A 282 
A 283 1 n LEU . 283 A 283 
A 284 1 n GLY . 284 A 284 
A 285 1 n THR . 285 A 285 
A 286 1 n SER . 286 A 286 
A 287 1 n PRO . 287 A 287 
A 288 1 n SER . 288 A 288 
A 289 1 n ILE . 289 A 289 
A 290 1 n ARG . 290 A 290 
A 291 1 n LYS . 291 A 291 
A 292 1 n TYR . 292 A 292 
A 293 1 n ASP . 293 A 293 
A 294 1 n VAL . 294 A 294 
A 295 1 n GLY . 295 A 295 
A 296 1 n ASN . 296 A 296 
A 297 1 n GLY . 297 A 297 
A 298 1 n GLN . 298 A 298 
A 299 1 n GLY . 299 A 299 
A 300 1 n TYR . 300 A 300 
A 301 1 n MET . 301 A 301 
A 302 1 n LYS . 302 A 302 
A 303 1 n GLU . 303 A 303 
A 304 1 n PHE . 304 A 304 
A 305 1 n LYS . 305 A 305 
A 306 1 n ASN . 306 A 306 
A 307 1 n TYR . 307 A 307 
A 308 1 n PHE . 308 A 308 
A 309 1 n ASN . 309 A 309 
A 310 1 n TYR . 310 A 310 
A 311 1 n GLY . 311 A 311 
A 312 1 n SER . 312 A 312 
A 313 1 n SER . 313 A 313 
A 314 1 n SER . 314 A 314 
A 315 1 n GLU . 315 A 315 
A 316 1 n TYR . 316 A 316 
A 317 1 n GLY . 317 A 317 
A 318 1 n LEU . 318 A 318 
A 319 1 n LYS . 319 A 319 
A 320 1 n GLU . 320 A 320 
A 321 1 n LEU . 321 A 321 
A 322 1 n SER . 322 A 322 
A 323 1 n PRO . 323 A 323 
A 324 1 n LYS . 324 A 324 
A 325 1 n GLU . 325 A 325 
A 326 1 n PHE . 326 A 326 
A 327 1 n GLU . 327 A 327 
A 328 1 n ILE . 328 A 328 
A 329 1 n LEU . 329 A 329 
A 330 1 n ALA . 330 A 330 
A 331 1 n ALA . 331 A 331 
A 332 1 n ARG . 332 A 332 
A 333 1 n MET . 333 A 333 
A 334 1 n ASP . 334 A 334 
A 335 1 n LYS . 335 A 335 
A 336 1 n ASP . 336 A 336 
A 337 1 n LEU . 337 A 337 
A 338 1 n GLN . 338 A 338 
A 339 1 n LEU . 339 A 339 
A 340 1 n PHE . 340 A 340 
A 341 1 n ASN . 341 A 341 
A 342 1 n LYS . 342 A 342 
A 343 1 n TYR . 343 A 343 
A 344 1 n HIS . 344 A 344 
A 345 1 n LEU . 345 A 345 
A 346 1 n HIS . 346 A 346 
A 347 1 n PHE . 347 A 347 
A 348 1 n ARG . 348 A 348 
A 349 1 n ALA . 349 A 349 
A 350 1 n ASP . 350 A 350 
A 351 1 n THR . 351 A 351 
A 352 1 n PRO . 352 A 352 
A 353 1 n GLY . 353 A 353 
A 354 1 n PHE . 354 A 354 
A 355 1 n THR . 355 A 355 
#
_software.classification other
_software.date           ?
_software.description    "Structure prediction"
_software.name           AlphaFold
_software.pdbx_ordinal   1
_software.type           package
_software.version        "AlphaFold-beta-20231127 (7a14c934-fe78-43c1-a552-7fb305b0ebd1 @ 2024-08-30 13:59:54)"
#
loop_
_struct_asym.entity_id
_struct_asym.id
1 A 
2 B 
3 C 
4 D 
#
loop_
_struct_conn.conn_type_id
_struct_conn.id
_struct_conn.pdbx_ptnr1_PDB_ins_code
_struct_conn.pdbx_ptnr1_label_alt_id
_struct_conn.pdbx_ptnr2_PDB_ins_code
_struct_conn.pdbx_ptnr2_label_alt_id
_struct_conn.pdbx_role
_struct_conn.pdbx_value_order
_struct_conn.ptnr1_auth_asym_id
_struct_conn.ptnr1_auth_seq_id
_struct_conn.ptnr1_label_asym_id
_struct_conn.ptnr1_label_atom_id
_struct_conn.ptnr1_label_comp_id
_struct_conn.ptnr1_label_seq_id
_struct_conn.ptnr1_symmetry
_struct_conn.ptnr2_auth_asym_id
_struct_conn.ptnr2_auth_seq_id
_struct_conn.ptnr2_label_asym_id
_struct_conn.ptnr2_label_atom_id
_struct_conn.ptnr2_label_comp_id
_struct_conn.ptnr2_label_seq_id
_struct_conn.ptnr2_symmetry
covale covale1  ? ? ? ? ? ? C 1 C C1 NAG . 1_555 A 90  A ND2 ASN 90  1_555 
covale covale2  ? ? ? ? ? ? D 1 D C1 NAG . 1_555 A 224 A ND2 ASN 224 1_555 
covale covale3  ? ? ? ? ? ? C 1 C O4 NAG . 1_555 C 2   C C1  NAG .   1_555 
covale covale4  ? ? ? ? ? ? C 2 C O4 NAG . 1_555 C 3   C C1  MAN .   1_555 
covale covale5  ? ? ? ? ? ? C 3 C O2 MAN . 1_555 C 4   C C1  MAN .   1_555 
covale covale6  ? ? ? ? ? ? C 4 C O2 MAN . 1_555 C 5   C C1  MAN .   1_555 
covale covale7  ? ? ? ? ? ? C 4 C O6 MAN . 1_555 C 6   C C1  MAN .   1_555 
covale covale8  ? ? ? ? ? ? C 6 C O2 MAN . 1_555 C 7   C C1  MAN .   1_555 
covale covale9  ? ? ? ? ? ? C 6 C O6 MAN . 1_555 C 8   C C1  MAN .   1_555 
covale covale10 ? ? ? ? ? ? D 1 D O4 NAG . 1_555 D 2   D C1  NAG .   1_555 
covale covale11 ? ? ? ? ? ? D 2 D O4 NAG . 1_555 D 3   D C1  MAN .   1_555 
covale covale12 ? ? ? ? ? ? D 3 D O2 MAN . 1_555 D 4   D C1  MAN .   1_555 
covale covale13 ? ? ? ? ? ? D 4 D O2 MAN . 1_555 D 5   D C1  MAN .   1_555 
covale covale14 ? ? ? ? ? ? D 4 D O6 MAN . 1_555 D 6   D C1  MAN .   1_555 
covale covale15 ? ? ? ? ? ? D 6 D O2 MAN . 1_555 D 7   D C1  MAN .   1_555 
covale covale16 ? ? ? ? ? ? D 6 D O6 MAN . 1_555 D 8   D C1  MAN .   1_555 
#
_struct_conn_type.criteria  ?
_struct_conn_type.id        covale
_struct_conn_type.reference ?
#
loop_
_atom_site.group_PDB
_atom_site.id
_atom_site.type_symbol
_atom_site.label_atom_id
_atom_site.label_alt_id
_atom_site.label_comp_id
_atom_site.label_asym_id
_atom_site.label_entity_id
_atom_site.label_seq_id
_atom_site.pdbx_PDB_ins_code
_atom_site.Cartn_x
_atom_site.Cartn_y
_atom_site.Cartn_z
_atom_site.occupancy
_atom_site.B_iso_or_equiv
_atom_site.auth_seq_id
_atom_site.auth_asym_id
_atom_site.pdbx_PDB_model_num
ATOM   1    N  N   . PHE A 1 1   ? -17.551 9.106   -8.462  1.00 96.84 1   A 1 
ATOM   2    C  CA  . PHE A 1 1   ? -16.730 9.756   -7.441  1.00 97.66 1   A 1 
ATOM   3    C  C   . PHE A 1 1   ? -15.259 9.445   -7.676  1.00 97.85 1   A 1 
ATOM   4    O  O   . PHE A 1 1   ? -14.919 8.581   -8.499  1.00 97.43 1   A 1 
ATOM   5    C  CB  . PHE A 1 1   ? -17.158 9.336   -6.035  1.00 97.20 1   A 1 
ATOM   6    C  CG  . PHE A 1 1   ? -16.857 7.897   -5.700  1.00 97.76 1   A 1 
ATOM   7    C  CD1 . PHE A 1 1   ? -15.702 7.567   -5.001  1.00 97.34 1   A 1 
ATOM   8    C  CD2 . PHE A 1 1   ? -17.730 6.875   -6.045  1.00 97.24 1   A 1 
ATOM   9    C  CE1 . PHE A 1 1   ? -15.425 6.248   -4.667  1.00 96.59 1   A 1 
ATOM   10   C  CE2 . PHE A 1 1   ? -17.453 5.559   -5.715  1.00 96.61 1   A 1 
ATOM   11   C  CZ  . PHE A 1 1   ? -16.300 5.240   -5.027  1.00 97.15 1   A 1 
ATOM   12   N  N   . GLU A 1 2   ? -14.378 10.158  -6.979  1.00 98.05 2   A 1 
ATOM   13   C  CA  . GLU A 1 2   ? -12.949 9.954   -7.096  1.00 98.16 2   A 1 
ATOM   14   C  C   . GLU A 1 2   ? -12.378 9.417   -5.788  1.00 98.39 2   A 1 
ATOM   15   O  O   . GLU A 1 2   ? -12.922 9.674   -4.713  1.00 98.17 2   A 1 
ATOM   16   C  CB  . GLU A 1 2   ? -12.254 11.254  -7.504  1.00 97.49 2   A 1 
ATOM   17   C  CG  . GLU A 1 2   ? -12.631 11.734  -8.898  1.00 94.30 2   A 1 
ATOM   18   C  CD  . GLU A 1 2   ? -11.922 13.020  -9.297  1.00 91.86 2   A 1 
ATOM   19   O  OE1 . GLU A 1 2   ? -11.709 13.875  -8.423  1.00 85.54 2   A 1 
ATOM   20   O  OE2 . GLU A 1 2   ? -11.585 13.160  -10.488 1.00 84.48 2   A 1 
ATOM   21   N  N   . MET A 1 3   ? -11.267 8.683   -5.894  1.00 98.52 3   A 1 
ATOM   22   C  CA  . MET A 1 3   ? -10.700 8.004   -4.738  1.00 98.77 3   A 1 
ATOM   23   C  C   . MET A 1 3   ? -9.179  7.993   -4.805  1.00 98.77 3   A 1 
ATOM   24   O  O   . MET A 1 3   ? -8.596  7.529   -5.780  1.00 98.63 3   A 1 
ATOM   25   C  CB  . MET A 1 3   ? -11.230 6.566   -4.657  1.00 98.61 3   A 1 
ATOM   26   C  CG  . MET A 1 3   ? -10.662 5.746   -3.510  1.00 98.10 3   A 1 
ATOM   27   S  SD  . MET A 1 3   ? -11.439 4.115   -3.384  1.00 97.59 3   A 1 
ATOM   28   C  CE  . MET A 1 3   ? -10.867 3.351   -4.892  1.00 93.18 3   A 1 
ATOM   29   N  N   . TRP A 1 4   ? -8.537  8.490   -3.748  1.00 98.74 4   A 1 
ATOM   30   C  CA  . TRP A 1 4   ? -7.084  8.497   -3.657  1.00 98.87 4   A 1 
ATOM   31   C  C   . TRP A 1 4   ? -6.552  7.135   -3.214  1.00 98.84 4   A 1 
ATOM   32   O  O   . TRP A 1 4   ? -7.223  6.398   -2.491  1.00 98.82 4   A 1 
ATOM   33   C  CB  . TRP A 1 4   ? -6.616  9.559   -2.658  1.00 98.71 4   A 1 
ATOM   34   C  CG  . TRP A 1 4   ? -6.931  10.965  -3.061  1.00 98.62 4   A 1 
ATOM   35   C  CD1 . TRP A 1 4   ? -8.043  11.690  -2.748  1.00 98.26 4   A 1 
ATOM   36   C  CD2 . TRP A 1 4   ? -6.106  11.832  -3.850  1.00 98.50 4   A 1 
ATOM   37   N  NE1 . TRP A 1 4   ? -7.971  12.950  -3.289  1.00 98.03 4   A 1 
ATOM   38   C  CE2 . TRP A 1 4   ? -6.787  13.066  -3.972  1.00 98.23 4   A 1 
ATOM   39   C  CE3 . TRP A 1 4   ? -4.854  11.690  -4.473  1.00 98.23 4   A 1 
ATOM   40   C  CZ2 . TRP A 1 4   ? -6.257  14.142  -4.686  1.00 97.79 4   A 1 
ATOM   41   C  CZ3 . TRP A 1 4   ? -4.343  12.759  -5.176  1.00 97.85 4   A 1 
ATOM   42   C  CH2 . TRP A 1 4   ? -5.037  13.968  -5.280  1.00 97.63 4   A 1 
ATOM   43   N  N   . GLN A 1 5   ? -5.323  6.819   -3.648  1.00 98.84 5   A 1 
ATOM   44   C  CA  . GLN A 1 5   ? -4.609  5.639   -3.164  1.00 98.81 5   A 1 
ATOM   45   C  C   . GLN A 1 5   ? -3.271  6.088   -2.589  1.00 98.78 5   A 1 
ATOM   46   O  O   . GLN A 1 5   ? -2.394  6.530   -3.325  1.00 98.46 5   A 1 
ATOM   47   C  CB  . GLN A 1 5   ? -4.394  4.620   -4.281  1.00 98.73 5   A 1 
ATOM   48   C  CG  . GLN A 1 5   ? -3.693  3.350   -3.805  1.00 98.55 5   A 1 
ATOM   49   C  CD  . GLN A 1 5   ? -3.395  2.377   -4.927  1.00 98.52 5   A 1 
ATOM   50   O  OE1 . GLN A 1 5   ? -3.371  2.743   -6.101  1.00 94.61 5   A 1 
ATOM   51   N  NE2 . GLN A 1 5   ? -3.156  1.117   -4.566  1.00 93.89 5   A 1 
ATOM   52   N  N   . LEU A 1 6   ? -3.134  5.964   -1.281  1.00 98.89 6   A 1 
ATOM   53   C  CA  . LEU A 1 6   ? -1.949  6.385   -0.555  1.00 98.84 6   A 1 
ATOM   54   C  C   . LEU A 1 6   ? -1.258  5.151   0.009   1.00 98.86 6   A 1 
ATOM   55   O  O   . LEU A 1 6   ? -1.843  4.446   0.839   1.00 98.49 6   A 1 
ATOM   56   C  CB  . LEU A 1 6   ? -2.346  7.343   0.575   1.00 98.65 6   A 1 
ATOM   57   C  CG  . LEU A 1 6   ? -1.263  7.798   1.550   1.00 98.09 6   A 1 
ATOM   58   C  CD1 . LEU A 1 6   ? -0.162  8.554   0.836   1.00 97.46 6   A 1 
ATOM   59   C  CD2 . LEU A 1 6   ? -1.880  8.658   2.651   1.00 97.31 6   A 1 
ATOM   60   N  N   . THR A 1 7   ? -0.032  4.875   -0.430  1.00 98.61 7   A 1 
ATOM   61   C  CA  . THR A 1 7   ? 0.594   3.613   -0.048  1.00 98.61 7   A 1 
ATOM   62   C  C   . THR A 1 7   ? 2.096   3.744   0.191   1.00 98.52 7   A 1 
ATOM   63   O  O   . THR A 1 7   ? 2.768   4.578   -0.426  1.00 98.07 7   A 1 
ATOM   64   C  CB  . THR A 1 7   ? 0.328   2.518   -1.098  1.00 98.32 7   A 1 
ATOM   65   O  OG1 . THR A 1 7   ? 0.755   1.251   -0.598  1.00 95.99 7   A 1 
ATOM   66   C  CG2 . THR A 1 7   ? 1.042   2.827   -2.411  1.00 96.57 7   A 1 
ATOM   67   N  N   . ASP A 1 8   ? 2.603   2.916   1.111   1.00 98.66 8   A 1 
ATOM   68   C  CA  . ASP A 1 8   ? 4.025   2.738   1.338   1.00 98.68 8   A 1 
ATOM   69   C  C   . ASP A 1 8   ? 4.766   4.043   1.625   1.00 98.65 8   A 1 
ATOM   70   O  O   . ASP A 1 8   ? 5.622   4.478   0.862   1.00 98.01 8   A 1 
ATOM   71   C  CB  . ASP A 1 8   ? 4.653   1.982   0.172   1.00 98.58 8   A 1 
ATOM   72   C  CG  . ASP A 1 8   ? 4.133   0.563   0.074   1.00 98.45 8   A 1 
ATOM   73   O  OD1 . ASP A 1 8   ? 4.695   -0.323  0.752   1.00 97.17 8   A 1 
ATOM   74   O  OD2 . ASP A 1 8   ? 3.152   0.333   -0.663  1.00 97.48 8   A 1 
ATOM   75   N  N   . ILE A 1 9   ? 4.417   4.639   2.752   1.00 98.51 9   A 1 
ATOM   76   C  CA  . ILE A 1 9   ? 5.040   5.894   3.165   1.00 98.57 9   A 1 
ATOM   77   C  C   . ILE A 1 9   ? 6.428   5.651   3.757   1.00 98.31 9   A 1 
ATOM   78   O  O   . ILE A 1 9   ? 7.390   6.330   3.396   1.00 97.73 9   A 1 
ATOM   79   C  CB  . ILE A 1 9   ? 4.153   6.640   4.180   1.00 98.46 9   A 1 
ATOM   80   C  CG1 . ILE A 1 9   ? 2.808   7.005   3.539   1.00 97.45 9   A 1 
ATOM   81   C  CG2 . ILE A 1 9   ? 4.861   7.884   4.690   1.00 97.31 9   A 1 
ATOM   82   C  CD1 . ILE A 1 9   ? 1.806   7.593   4.516   1.00 96.33 9   A 1 
ATOM   83   N  N   . HIS A 1 10  ? 6.538   4.682   4.672   1.00 98.24 10  A 1 
ATOM   84   C  CA  . HIS A 1 10  ? 7.789   4.373   5.363   1.00 98.04 10  A 1 
ATOM   85   C  C   . HIS A 1 10  ? 8.431   5.637   5.938   1.00 97.90 10  A 1 
ATOM   86   O  O   . HIS A 1 10  ? 9.539   6.022   5.562   1.00 96.96 10  A 1 
ATOM   87   C  CB  . HIS A 1 10  ? 8.766   3.644   4.439   1.00 97.82 10  A 1 
ATOM   88   C  CG  . HIS A 1 10  ? 8.298   2.296   3.995   1.00 97.88 10  A 1 
ATOM   89   N  ND1 . HIS A 1 10  ? 8.397   1.167   4.786   1.00 96.69 10  A 1 
ATOM   90   C  CD2 . HIS A 1 10  ? 7.737   1.890   2.834   1.00 97.03 10  A 1 
ATOM   91   C  CE1 . HIS A 1 10  ? 7.916   0.130   4.129   1.00 96.84 10  A 1 
ATOM   92   N  NE2 . HIS A 1 10  ? 7.508   0.537   2.939   1.00 96.99 10  A 1 
ATOM   93   N  N   . LEU A 1 11  ? 7.713   6.266   6.850   1.00 97.96 11  A 1 
ATOM   94   C  CA  . LEU A 1 11  ? 8.145   7.549   7.409   1.00 97.82 11  A 1 
ATOM   95   C  C   . LEU A 1 11  ? 9.322   7.391   8.369   1.00 97.76 11  A 1 
ATOM   96   O  O   . LEU A 1 11  ? 9.239   6.635   9.340   1.00 97.08 11  A 1 
ATOM   97   C  CB  . LEU A 1 11  ? 6.983   8.218   8.142   1.00 97.43 11  A 1 
ATOM   98   C  CG  . LEU A 1 11  ? 7.325   9.504   8.909   1.00 95.82 11  A 1 
ATOM   99   C  CD1 . LEU A 1 11  ? 7.798   10.586  7.955   1.00 92.97 11  A 1 
ATOM   100  C  CD2 . LEU A 1 11  ? 6.128   9.974   9.714   1.00 92.32 11  A 1 
ATOM   101  N  N   . ASP A 1 12  ? 10.398  8.112   8.105   1.00 97.51 12  A 1 
ATOM   102  C  CA  . ASP A 1 12  ? 11.525  8.176   9.017   1.00 97.25 12  A 1 
ATOM   103  C  C   . ASP A 1 12  ? 11.537  9.544   9.695   1.00 97.20 12  A 1 
ATOM   104  O  O   . ASP A 1 12  ? 11.908  10.544  9.075   1.00 96.86 12  A 1 
ATOM   105  C  CB  . ASP A 1 12  ? 12.851  7.949   8.286   1.00 96.70 12  A 1 
ATOM   106  C  CG  . ASP A 1 12  ? 14.046  7.939   9.225   1.00 96.06 12  A 1 
ATOM   107  O  OD1 . ASP A 1 12  ? 13.847  8.085   10.447  1.00 94.84 12  A 1 
ATOM   108  O  OD2 . ASP A 1 12  ? 15.183  7.777   8.743   1.00 94.04 12  A 1 
ATOM   109  N  N   . PRO A 1 13  ? 11.159  9.604   10.966  1.00 96.67 13  A 1 
ATOM   110  C  CA  . PRO A 1 13  ? 11.105  10.891  11.663  1.00 95.93 13  A 1 
ATOM   111  C  C   . PRO A 1 13  ? 12.484  11.487  11.918  1.00 95.74 13  A 1 
ATOM   112  O  O   . PRO A 1 13  ? 12.581  12.658  12.281  1.00 94.60 13  A 1 
ATOM   113  C  CB  . PRO A 1 13  ? 10.402  10.544  12.979  1.00 95.18 13  A 1 
ATOM   114  C  CG  . PRO A 1 13  ? 10.745  9.115   13.216  1.00 94.13 13  A 1 
ATOM   115  C  CD  . PRO A 1 13  ? 10.766  8.484   11.845  1.00 95.86 13  A 1 
ATOM   116  N  N   . MET A 1 14  ? 13.538  10.697  11.730  1.00 96.18 14  A 1 
ATOM   117  C  CA  . MET A 1 14  ? 14.894  11.159  12.008  1.00 95.73 14  A 1 
ATOM   118  C  C   . MET A 1 14  ? 15.586  11.725  10.778  1.00 96.47 14  A 1 
ATOM   119  O  O   . MET A 1 14  ? 16.743  12.158  10.860  1.00 95.89 14  A 1 
ATOM   120  C  CB  . MET A 1 14  ? 15.728  10.012  12.595  1.00 94.57 14  A 1 
ATOM   121  C  CG  . MET A 1 14  ? 15.215  9.502   13.929  1.00 91.04 14  A 1 
ATOM   122  S  SD  . MET A 1 14  ? 16.229  8.182   14.616  1.00 84.89 14  A 1 
ATOM   123  C  CE  . MET A 1 14  ? 17.798  9.016   14.828  1.00 75.74 14  A 1 
ATOM   124  N  N   . TYR A 1 15  ? 14.891  11.740  9.635   1.00 96.06 15  A 1 
ATOM   125  C  CA  . TYR A 1 15  ? 15.468  12.289  8.410   1.00 96.81 15  A 1 
ATOM   126  C  C   . TYR A 1 15  ? 15.966  13.716  8.654   1.00 96.87 15  A 1 
ATOM   127  O  O   . TYR A 1 15  ? 15.251  14.548  9.214   1.00 96.23 15  A 1 
ATOM   128  C  CB  . TYR A 1 15  ? 14.437  12.282  7.284   1.00 97.10 15  A 1 
ATOM   129  C  CG  . TYR A 1 15  ? 14.980  12.757  5.948   1.00 97.62 15  A 1 
ATOM   130  C  CD1 . TYR A 1 15  ? 15.305  11.840  4.949   1.00 97.44 15  A 1 
ATOM   131  C  CD2 . TYR A 1 15  ? 15.161  14.100  5.685   1.00 97.40 15  A 1 
ATOM   132  C  CE1 . TYR A 1 15  ? 15.802  12.260  3.727   1.00 97.32 15  A 1 
ATOM   133  C  CE2 . TYR A 1 15  ? 15.664  14.536  4.464   1.00 97.34 15  A 1 
ATOM   134  C  CZ  . TYR A 1 15  ? 15.984  13.613  3.493   1.00 97.67 15  A 1 
ATOM   135  O  OH  . TYR A 1 15  ? 16.474  14.034  2.273   1.00 97.46 15  A 1 
ATOM   136  N  N   . THR A 1 16  ? 17.192  13.983  8.213   1.00 97.04 16  A 1 
ATOM   137  C  CA  . THR A 1 16  ? 17.808  15.284  8.422   1.00 97.37 16  A 1 
ATOM   138  C  C   . THR A 1 16  ? 18.304  15.854  7.099   1.00 97.81 16  A 1 
ATOM   139  O  O   . THR A 1 16  ? 19.111  15.231  6.413   1.00 97.66 16  A 1 
ATOM   140  C  CB  . THR A 1 16  ? 18.982  15.182  9.414   1.00 96.85 16  A 1 
ATOM   141  O  OG1 . THR A 1 16  ? 18.520  14.659  10.660  1.00 94.41 16  A 1 
ATOM   142  C  CG2 . THR A 1 16  ? 19.613  16.550  9.647   1.00 94.22 16  A 1 
ATOM   143  N  N   . VAL A 1 17  ? 17.821  17.035  6.745   1.00 98.03 17  A 1 
ATOM   144  C  CA  . VAL A 1 17  ? 18.247  17.692  5.526   1.00 98.28 17  A 1 
ATOM   145  C  C   . VAL A 1 17  ? 19.748  17.984  5.585   1.00 98.38 17  A 1 
ATOM   146  O  O   . VAL A 1 17  ? 20.262  18.431  6.612   1.00 97.80 17  A 1 
ATOM   147  C  CB  . VAL A 1 17  ? 17.470  19.007  5.306   1.00 97.96 17  A 1 
ATOM   148  C  CG1 . VAL A 1 17  ? 17.965  19.723  4.057   1.00 96.64 17  A 1 
ATOM   149  C  CG2 . VAL A 1 17  ? 15.978  18.720  5.197   1.00 96.87 17  A 1 
ATOM   150  N  N   . GLY A 1 18  ? 20.442  17.716  4.481   1.00 98.16 18  A 1 
ATOM   151  C  CA  . GLY A 1 18  ? 21.871  17.974  4.409   1.00 98.33 18  A 1 
ATOM   152  C  C   . GLY A 1 18  ? 22.738  16.858  4.958   1.00 98.54 18  A 1 
ATOM   153  O  O   . GLY A 1 18  ? 23.961  16.993  5.008   1.00 97.89 18  A 1 
ATOM   154  N  N   . SER A 1 19  ? 22.118  15.760  5.376   1.00 98.19 19  A 1 
ATOM   155  C  CA  . SER A 1 19  ? 22.853  14.620  5.901   1.00 97.95 19  A 1 
ATOM   156  C  C   . SER A 1 19  ? 23.329  13.710  4.771   1.00 98.08 19  A 1 
ATOM   157  O  O   . SER A 1 19  ? 23.094  13.977  3.594   1.00 97.79 19  A 1 
ATOM   158  C  CB  . SER A 1 19  ? 21.985  13.840  6.888   1.00 97.49 19  A 1 
ATOM   159  O  OG  . SER A 1 19  ? 20.829  13.339  6.249   1.00 96.13 19  A 1 
ATOM   160  N  N   . ASP A 1 20  ? 24.007  12.622  5.145   1.00 97.71 20  A 1 
ATOM   161  C  CA  . ASP A 1 20  ? 24.586  11.681  4.200   1.00 97.53 20  A 1 
ATOM   162  C  C   . ASP A 1 20  ? 23.561  10.607  3.820   1.00 97.17 20  A 1 
ATOM   163  O  O   . ASP A 1 20  ? 23.142  9.836   4.686   1.00 96.53 20  A 1 
ATOM   164  C  CB  . ASP A 1 20  ? 25.829  11.036  4.813   1.00 97.32 20  A 1 
ATOM   165  C  CG  . ASP A 1 20  ? 26.607  10.179  3.826   1.00 97.05 20  A 1 
ATOM   166  O  OD1 . ASP A 1 20  ? 26.107  9.921   2.717   1.00 95.83 20  A 1 
ATOM   167  O  OD2 . ASP A 1 20  ? 27.728  9.762   4.174   1.00 95.52 20  A 1 
ATOM   168  N  N   . PRO A 1 21  ? 23.151  10.540  2.550   1.00 97.20 21  A 1 
ATOM   169  C  CA  . PRO A 1 21  ? 22.188  9.516   2.123   1.00 96.33 21  A 1 
ATOM   170  C  C   . PRO A 1 21  ? 22.679  8.097   2.363   1.00 95.33 21  A 1 
ATOM   171  O  O   . PRO A 1 21  ? 21.866  7.194   2.555   1.00 94.00 21  A 1 
ATOM   172  C  CB  . PRO A 1 21  ? 22.025  9.794   0.629   1.00 95.84 21  A 1 
ATOM   173  C  CG  . PRO A 1 21  ? 22.334  11.245  0.485   1.00 95.39 21  A 1 
ATOM   174  C  CD  . PRO A 1 21  ? 23.435  11.511  1.473   1.00 96.98 21  A 1 
ATOM   175  N  N   . LEU A 1 22  ? 23.996  7.890   2.369   1.00 96.06 22  A 1 
ATOM   176  C  CA  . LEU A 1 22  ? 24.549  6.568   2.635   1.00 95.12 22  A 1 
ATOM   177  C  C   . LEU A 1 22  ? 24.474  6.214   4.112   1.00 94.67 22  A 1 
ATOM   178  O  O   . LEU A 1 22  ? 24.734  5.073   4.497   1.00 92.77 22  A 1 
ATOM   179  C  CB  . LEU A 1 22  ? 25.999  6.486   2.146   1.00 94.69 22  A 1 
ATOM   180  C  CG  . LEU A 1 22  ? 26.193  6.640   0.642   1.00 91.86 22  A 1 
ATOM   181  C  CD1 . LEU A 1 22  ? 27.675  6.567   0.280   1.00 87.67 22  A 1 
ATOM   182  C  CD2 . LEU A 1 22  ? 25.403  5.587   -0.121  1.00 86.82 22  A 1 
ATOM   183  N  N   . LYS A 1 23  ? 24.114  7.185   4.946   1.00 94.98 23  A 1 
ATOM   184  C  CA  . LYS A 1 23  ? 23.913  6.966   6.371   1.00 94.81 23  A 1 
ATOM   185  C  C   . LYS A 1 23  ? 22.456  7.206   6.749   1.00 94.84 23  A 1 
ATOM   186  O  O   . LYS A 1 23  ? 22.153  7.830   7.766   1.00 93.75 23  A 1 
ATOM   187  C  CB  . LYS A 1 23  ? 24.853  7.859   7.189   1.00 94.96 23  A 1 
ATOM   188  C  CG  . LYS A 1 23  ? 26.324  7.559   6.950   1.00 93.92 23  A 1 
ATOM   189  C  CD  . LYS A 1 23  ? 27.236  8.426   7.805   1.00 89.57 23  A 1 
ATOM   190  C  CE  . LYS A 1 23  ? 28.696  8.078   7.580   1.00 84.64 23  A 1 
ATOM   191  N  NZ  . LYS A 1 23  ? 29.601  8.911   8.400   1.00 75.46 23  A 1 
ATOM   192  N  N   . LEU A 1 24  ? 21.558  6.712   5.884   1.00 95.02 24  A 1 
ATOM   193  C  CA  . LEU A 1 24  ? 20.115  6.740   6.108   1.00 94.51 24  A 1 
ATOM   194  C  C   . LEU A 1 24  ? 19.532  8.153   6.178   1.00 95.16 24  A 1 
ATOM   195  O  O   . LEU A 1 24  ? 18.427  8.349   6.667   1.00 93.93 24  A 1 
ATOM   196  C  CB  . LEU A 1 24  ? 19.734  5.961   7.371   1.00 92.93 24  A 1 
ATOM   197  C  CG  . LEU A 1 24  ? 20.196  4.506   7.432   1.00 90.32 24  A 1 
ATOM   198  C  CD1 . LEU A 1 24  ? 19.804  3.879   8.767   1.00 86.66 24  A 1 
ATOM   199  C  CD2 . LEU A 1 24  ? 19.614  3.712   6.273   1.00 85.94 24  A 1 
ATOM   200  N  N   . CYS A 1 25  ? 20.281  9.140   5.677   1.00 95.82 25  A 1 
ATOM   201  C  CA  . CYS A 1 25  ? 19.860  10.536  5.742   1.00 96.22 25  A 1 
ATOM   202  C  C   . CYS A 1 25  ? 19.606  10.989  7.180   1.00 96.21 25  A 1 
ATOM   203  O  O   . CYS A 1 25  ? 18.721  11.812  7.438   1.00 95.41 25  A 1 
ATOM   204  C  CB  . CYS A 1 25  ? 18.610  10.772  4.885   1.00 96.45 25  A 1 
ATOM   205  S  SG  . CYS A 1 25  ? 18.835  10.481  3.122   1.00 96.32 25  A 1 
ATOM   206  N  N   . ARG A 1 26  ? 20.391  10.455  8.111   1.00 95.78 26  A 1 
ATOM   207  C  CA  . ARG A 1 26  ? 20.204  10.781  9.523   1.00 95.14 26  A 1 
ATOM   208  C  C   . ARG A 1 26  ? 21.395  11.502  10.127  1.00 95.39 26  A 1 
ATOM   209  O  O   . ARG A 1 26  ? 21.246  12.265  11.083  1.00 93.67 26  A 1 
ATOM   210  C  CB  . ARG A 1 26  ? 19.938  9.508   10.329  1.00 93.62 26  A 1 
ATOM   211  C  CG  . ARG A 1 26  ? 18.604  8.851   10.027  1.00 90.94 26  A 1 
ATOM   212  C  CD  . ARG A 1 26  ? 18.417  7.606   10.872  1.00 88.09 26  A 1 
ATOM   213  N  NE  . ARG A 1 26  ? 17.078  7.040   10.727  1.00 85.15 26  A 1 
ATOM   214  C  CZ  . ARG A 1 26  ? 16.644  5.976   11.374  1.00 83.76 26  A 1 
ATOM   215  N  NH1 . ARG A 1 26  ? 17.443  5.336   12.223  1.00 78.53 26  A 1 
ATOM   216  N  NH2 . ARG A 1 26  ? 15.415  5.539   11.184  1.00 76.41 26  A 1 
ATOM   217  N  N   . GLU A 1 27  ? 22.577  11.267  9.587   1.00 95.54 27  A 1 
ATOM   218  C  CA  . GLU A 1 27  ? 23.784  11.847  10.157  1.00 95.69 27  A 1 
ATOM   219  C  C   . GLU A 1 27  ? 24.807  12.132  9.068   1.00 96.89 27  A 1 
ATOM   220  O  O   . GLU A 1 27  ? 24.574  11.857  7.888   1.00 96.49 27  A 1 
ATOM   221  C  CB  . GLU A 1 27  ? 24.380  10.901  11.212  1.00 93.11 27  A 1 
ATOM   222  C  CG  . GLU A 1 27  ? 24.778  9.546   10.663  1.00 85.81 27  A 1 
ATOM   223  C  CD  . GLU A 1 27  ? 25.257  8.600   11.744  1.00 84.60 27  A 1 
ATOM   224  O  OE1 . GLU A 1 27  ? 24.728  8.668   12.874  1.00 78.16 27  A 1 
ATOM   225  O  OE2 . GLU A 1 27  ? 26.152  7.782   11.475  1.00 78.14 27  A 1 
ATOM   226  N  N   . GLY A 1 28  ? 25.940  12.700  9.465   1.00 96.09 28  A 1 
ATOM   227  C  CA  . GLY A 1 28  ? 26.973  13.047  8.518   1.00 96.77 28  A 1 
ATOM   228  C  C   . GLY A 1 28  ? 26.573  14.244  7.678   1.00 97.68 28  A 1 
ATOM   229  O  O   . GLY A 1 28  ? 25.598  14.933  7.970   1.00 96.87 28  A 1 
ATOM   230  N  N   . LYS A 1 29  ? 27.335  14.479  6.615   1.00 97.66 29  A 1 
ATOM   231  C  CA  . LYS A 1 29  ? 27.066  15.586  5.709   1.00 97.90 29  A 1 
ATOM   232  C  C   . LYS A 1 29  ? 26.952  15.073  4.283   1.00 98.04 29  A 1 
ATOM   233  O  O   . LYS A 1 29  ? 27.749  14.244  3.841   1.00 96.59 29  A 1 
ATOM   234  C  CB  . LYS A 1 29  ? 28.163  16.647  5.797   1.00 97.05 29  A 1 
ATOM   235  C  CG  . LYS A 1 29  ? 28.211  17.372  7.137   1.00 88.33 29  A 1 
ATOM   236  C  CD  . LYS A 1 29  ? 29.261  18.473  7.126   1.00 81.14 29  A 1 
ATOM   237  C  CE  . LYS A 1 29  ? 29.274  19.233  8.444   1.00 71.32 29  A 1 
ATOM   238  N  NZ  . LYS A 1 29  ? 30.280  20.332  8.444   1.00 61.20 29  A 1 
ATOM   239  N  N   . GLY A 1 30  ? 25.961  15.569  3.566   1.00 98.06 30  A 1 
ATOM   240  C  CA  . GLY A 1 30  ? 25.730  15.165  2.195   1.00 98.07 30  A 1 
ATOM   241  C  C   . GLY A 1 30  ? 24.645  16.002  1.565   1.00 98.39 30  A 1 
ATOM   242  O  O   . GLY A 1 30  ? 24.363  17.111  2.011   1.00 97.47 30  A 1 
ATOM   243  N  N   . ASN A 1 31  ? 24.026  15.463  0.521   1.00 97.73 31  A 1 
ATOM   244  C  CA  . ASN A 1 31  ? 23.046  16.216  -0.242  1.00 97.34 31  A 1 
ATOM   245  C  C   . ASN A 1 31  ? 21.619  15.711  -0.025  1.00 97.70 31  A 1 
ATOM   246  O  O   . ASN A 1 31  ? 20.779  15.832  -0.917  1.00 96.16 31  A 1 
ATOM   247  C  CB  . ASN A 1 31  ? 23.395  16.191  -1.728  1.00 95.30 31  A 1 
ATOM   248  C  CG  . ASN A 1 31  ? 23.333  14.796  -2.331  1.00 86.24 31  A 1 
ATOM   249  O  OD1 . ASN A 1 31  ? 23.340  13.806  -1.609  1.00 74.18 31  A 1 
ATOM   250  N  ND2 . ASN A 1 31  ? 23.268  14.724  -3.651  1.00 74.56 31  A 1 
ATOM   251  N  N   . ALA A 1 32  ? 21.335  15.150  1.139   1.00 97.71 32  A 1 
ATOM   252  C  CA  . ALA A 1 32  ? 19.978  14.749  1.473   1.00 97.93 32  A 1 
ATOM   253  C  C   . ALA A 1 32  ? 19.053  15.954  1.324   1.00 98.14 32  A 1 
ATOM   254  O  O   . ALA A 1 32  ? 19.240  16.973  1.989   1.00 97.63 32  A 1 
ATOM   255  C  CB  . ALA A 1 32  ? 19.911  14.189  2.889   1.00 97.55 32  A 1 
ATOM   256  N  N   . GLY A 1 33  ? 18.058  15.843  0.448   1.00 98.05 33  A 1 
ATOM   257  C  CA  . GLY A 1 33  ? 17.230  16.973  0.077   1.00 97.95 33  A 1 
ATOM   258  C  C   . GLY A 1 33  ? 16.136  17.314  1.070   1.00 98.21 33  A 1 
ATOM   259  O  O   . GLY A 1 33  ? 15.840  16.539  1.987   1.00 97.91 33  A 1 
ATOM   260  N  N   . LYS A 1 34  ? 15.527  18.468  0.868   1.00 98.27 34  A 1 
ATOM   261  C  CA  . LYS A 1 34  ? 14.463  18.933  1.754   1.00 98.25 34  A 1 
ATOM   262  C  C   . LYS A 1 34  ? 13.291  17.964  1.799   1.00 98.34 34  A 1 
ATOM   263  O  O   . LYS A 1 34  ? 12.712  17.724  2.862   1.00 97.78 34  A 1 
ATOM   264  C  CB  . LYS A 1 34  ? 13.968  20.314  1.317   1.00 97.97 34  A 1 
ATOM   265  C  CG  . LYS A 1 34  ? 12.812  20.856  2.135   1.00 94.82 34  A 1 
ATOM   266  C  CD  . LYS A 1 34  ? 12.376  22.223  1.657   1.00 91.61 34  A 1 
ATOM   267  C  CE  . LYS A 1 34  ? 11.208  22.754  2.479   1.00 85.60 34  A 1 
ATOM   268  N  NZ  . LYS A 1 34  ? 10.765  24.102  2.019   1.00 77.78 34  A 1 
ATOM   269  N  N   . TYR A 1 35  ? 12.948  17.385  0.635   1.00 98.22 35  A 1 
ATOM   270  C  CA  . TYR A 1 35  ? 11.782  16.520  0.517   1.00 98.12 35  A 1 
ATOM   271  C  C   . TYR A 1 35  ? 12.144  15.047  0.370   1.00 97.98 35  A 1 
ATOM   272  O  O   . TYR A 1 35  ? 11.285  14.226  0.038   1.00 96.70 35  A 1 
ATOM   273  C  CB  . TYR A 1 35  ? 10.896  16.972  -0.640  1.00 97.97 35  A 1 
ATOM   274  C  CG  . TYR A 1 35  ? 10.314  18.348  -0.434  1.00 98.01 35  A 1 
ATOM   275  C  CD1 . TYR A 1 35  ? 9.304   18.562  0.486   1.00 97.31 35  A 1 
ATOM   276  C  CD2 . TYR A 1 35  ? 10.786  19.440  -1.154  1.00 97.30 35  A 1 
ATOM   277  C  CE1 . TYR A 1 35  ? 8.761   19.827  0.687   1.00 96.73 35  A 1 
ATOM   278  C  CE2 . TYR A 1 35  ? 10.252  20.707  -0.965  1.00 96.82 35  A 1 
ATOM   279  C  CZ  . TYR A 1 35  ? 9.243   20.890  -0.043  1.00 96.93 35  A 1 
ATOM   280  O  OH  . TYR A 1 35  ? 8.714   22.135  0.156   1.00 95.77 35  A 1 
ATOM   281  N  N   . GLY A 1 36  ? 13.398  14.704  0.613   1.00 97.72 36  A 1 
ATOM   282  C  CA  . GLY A 1 36  ? 13.803  13.316  0.597   1.00 97.61 36  A 1 
ATOM   283  C  C   . GLY A 1 36  ? 15.024  13.036  -0.249  1.00 97.78 36  A 1 
ATOM   284  O  O   . GLY A 1 36  ? 15.678  13.943  -0.773  1.00 97.09 36  A 1 
ATOM   285  N  N   . ASP A 1 37  ? 15.331  11.743  -0.370  1.00 96.93 37  A 1 
ATOM   286  C  CA  . ASP A 1 37  ? 16.454  11.265  -1.161  1.00 96.89 37  A 1 
ATOM   287  C  C   . ASP A 1 37  ? 16.129  9.851   -1.626  1.00 96.62 37  A 1 
ATOM   288  O  O   . ASP A 1 37  ? 15.484  9.100   -0.908  1.00 95.85 37  A 1 
ATOM   289  C  CB  . ASP A 1 37  ? 17.743  11.274  -0.331  1.00 96.59 37  A 1 
ATOM   290  C  CG  . ASP A 1 37  ? 18.963  10.966  -1.169  1.00 96.22 37  A 1 
ATOM   291  O  OD1 . ASP A 1 37  ? 19.623  11.924  -1.620  1.00 93.96 37  A 1 
ATOM   292  O  OD2 . ASP A 1 37  ? 19.259  9.772   -1.371  1.00 93.81 37  A 1 
ATOM   293  N  N   . TYR A 1 38  ? 16.599  9.501   -2.822  1.00 96.19 38  A 1 
ATOM   294  C  CA  . TYR A 1 38  ? 16.278  8.196   -3.391  1.00 95.54 38  A 1 
ATOM   295  C  C   . TYR A 1 38  ? 16.894  7.026   -2.622  1.00 95.09 38  A 1 
ATOM   296  O  O   . TYR A 1 38  ? 16.570  5.870   -2.892  1.00 92.94 38  A 1 
ATOM   297  C  CB  . TYR A 1 38  ? 16.697  8.139   -4.859  1.00 94.80 38  A 1 
ATOM   298  C  CG  . TYR A 1 38  ? 15.858  9.007   -5.773  1.00 94.74 38  A 1 
ATOM   299  C  CD1 . TYR A 1 38  ? 14.495  8.792   -5.897  1.00 93.68 38  A 1 
ATOM   300  C  CD2 . TYR A 1 38  ? 16.427  10.040  -6.503  1.00 93.69 38  A 1 
ATOM   301  C  CE1 . TYR A 1 38  ? 13.724  9.584   -6.729  1.00 92.94 38  A 1 
ATOM   302  C  CE2 . TYR A 1 38  ? 15.665  10.833  -7.336  1.00 92.84 38  A 1 
ATOM   303  C  CZ  . TYR A 1 38  ? 14.311  10.595  -7.447  1.00 93.20 38  A 1 
ATOM   304  O  OH  . TYR A 1 38  ? 13.547  11.379  -8.271  1.00 91.51 38  A 1 
ATOM   305  N  N   . SER A 1 39  ? 17.775  7.321   -1.683  1.00 95.41 39  A 1 
ATOM   306  C  CA  . SER A 1 39  ? 18.398  6.291   -0.865  1.00 95.16 39  A 1 
ATOM   307  C  C   . SER A 1 39  ? 17.810  6.226   0.541   1.00 95.35 39  A 1 
ATOM   308  O  O   . SER A 1 39  ? 18.290  5.459   1.382   1.00 93.54 39  A 1 
ATOM   309  C  CB  . SER A 1 39  ? 19.912  6.520   -0.766  1.00 94.22 39  A 1 
ATOM   310  O  OG  . SER A 1 39  ? 20.523  6.426   -2.038  1.00 88.66 39  A 1 
ATOM   311  N  N   . CYS A 1 40  ? 16.767  7.007   0.799   1.00 96.58 40  A 1 
ATOM   312  C  CA  . CYS A 1 40  ? 16.232  7.131   2.148   1.00 96.78 40  A 1 
ATOM   313  C  C   . CYS A 1 40  ? 14.710  7.052   2.190   1.00 96.98 40  A 1 
ATOM   314  O  O   . CYS A 1 40  ? 14.029  7.346   1.205   1.00 96.31 40  A 1 
ATOM   315  C  CB  . CYS A 1 40  ? 16.686  8.449   2.773   1.00 96.69 40  A 1 
ATOM   316  S  SG  . CYS A 1 40  ? 18.482  8.604   2.927   1.00 96.27 40  A 1 
ATOM   317  N  N   . ASP A 1 41  ? 14.180  6.658   3.345   1.00 97.11 41  A 1 
ATOM   318  C  CA  . ASP A 1 41  ? 12.744  6.651   3.566   1.00 97.33 41  A 1 
ATOM   319  C  C   . ASP A 1 41  ? 12.206  8.077   3.648   1.00 97.56 41  A 1 
ATOM   320  O  O   . ASP A 1 41  ? 12.956  9.034   3.843   1.00 97.05 41  A 1 
ATOM   321  C  CB  . ASP A 1 41  ? 12.387  5.865   4.824   1.00 97.00 41  A 1 
ATOM   322  C  CG  . ASP A 1 41  ? 12.284  4.373   4.576   1.00 96.50 41  A 1 
ATOM   323  O  OD1 . ASP A 1 41  ? 12.049  3.971   3.416   1.00 94.86 41  A 1 
ATOM   324  O  OD2 . ASP A 1 41  ? 12.422  3.597   5.539   1.00 94.53 41  A 1 
ATOM   325  N  N   . ALA A 1 42  ? 10.898  8.210   3.516   1.00 97.74 42  A 1 
ATOM   326  C  CA  . ALA A 1 42  ? 10.256  9.515   3.422   1.00 97.93 42  A 1 
ATOM   327  C  C   . ALA A 1 42  ? 10.394  10.327  4.708   1.00 97.97 42  A 1 
ATOM   328  O  O   . ALA A 1 42  ? 10.467  9.775   5.807   1.00 97.33 42  A 1 
ATOM   329  C  CB  . ALA A 1 42  ? 8.779   9.347   3.076   1.00 97.66 42  A 1 
ATOM   330  N  N   . ASN A 1 43  ? 10.424  11.649  4.561   1.00 97.93 43  A 1 
ATOM   331  C  CA  . ASN A 1 43  ? 10.510  12.552  5.700   1.00 97.95 43  A 1 
ATOM   332  C  C   . ASN A 1 43  ? 9.213   13.324  5.901   1.00 98.11 43  A 1 
ATOM   333  O  O   . ASN A 1 43  ? 8.311   13.300  5.062   1.00 97.68 43  A 1 
ATOM   334  C  CB  . ASN A 1 43  ? 11.702  13.508  5.554   1.00 97.30 43  A 1 
ATOM   335  C  CG  . ASN A 1 43  ? 11.501  14.533  4.456   1.00 97.49 43  A 1 
ATOM   336  O  OD1 . ASN A 1 43  ? 10.689  14.362  3.556   1.00 93.94 43  A 1 
ATOM   337  N  ND2 . ASN A 1 43  ? 12.247  15.631  4.542   1.00 94.22 43  A 1 
ATOM   338  N  N   . MET A 1 44  ? 9.118   14.006  7.027   1.00 98.23 44  A 1 
ATOM   339  C  CA  . MET A 1 44  ? 7.885   14.709  7.378   1.00 98.11 44  A 1 
ATOM   340  C  C   . MET A 1 44  ? 7.583   15.867  6.429   1.00 98.32 44  A 1 
ATOM   341  O  O   . MET A 1 44  ? 6.420   16.146  6.137   1.00 98.14 44  A 1 
ATOM   342  C  CB  . MET A 1 44  ? 7.951   15.218  8.818   1.00 97.54 44  A 1 
ATOM   343  C  CG  . MET A 1 44  ? 6.632   15.767  9.338   1.00 92.77 44  A 1 
ATOM   344  S  SD  . MET A 1 44  ? 5.327   14.497  9.421   1.00 89.38 44  A 1 
ATOM   345  C  CE  . MET A 1 44  ? 5.962   13.442  10.727  1.00 80.16 44  A 1 
ATOM   346  N  N   . ALA A 1 45  ? 8.612   16.537  5.949   1.00 98.32 45  A 1 
ATOM   347  C  CA  . ALA A 1 45  ? 8.409   17.642  5.016   1.00 98.44 45  A 1 
ATOM   348  C  C   . ALA A 1 45  ? 7.693   17.172  3.759   1.00 98.52 45  A 1 
ATOM   349  O  O   . ALA A 1 45  ? 6.796   17.851  3.246   1.00 98.19 45  A 1 
ATOM   350  C  CB  . ALA A 1 45  ? 9.753   18.290  4.660   1.00 98.26 45  A 1 
ATOM   351  N  N   . LEU A 1 46  ? 8.069   16.003  3.262   1.00 98.41 46  A 1 
ATOM   352  C  CA  . LEU A 1 46  ? 7.413   15.422  2.101   1.00 98.41 46  A 1 
ATOM   353  C  C   . LEU A 1 46  ? 5.946   15.136  2.402   1.00 98.54 46  A 1 
ATOM   354  O  O   . LEU A 1 46  ? 5.069   15.425  1.578   1.00 98.36 46  A 1 
ATOM   355  C  CB  . LEU A 1 46  ? 8.128   14.137  1.674   1.00 98.28 46  A 1 
ATOM   356  C  CG  . LEU A 1 46  ? 7.467   13.341  0.539   1.00 97.85 46  A 1 
ATOM   357  C  CD1 . LEU A 1 46  ? 7.417   14.169  -0.732  1.00 97.17 46  A 1 
ATOM   358  C  CD2 . LEU A 1 46  ? 8.203   12.035  0.310   1.00 97.09 46  A 1 
ATOM   359  N  N   . LEU A 1 47  ? 5.669   14.582  3.570   1.00 98.53 47  A 1 
ATOM   360  C  CA  . LEU A 1 47  ? 4.298   14.271  3.946   1.00 98.43 47  A 1 
ATOM   361  C  C   . LEU A 1 47  ? 3.455   15.530  4.094   1.00 98.56 47  A 1 
ATOM   362  O  O   . LEU A 1 47  ? 2.296   15.553  3.677   1.00 98.19 47  A 1 
ATOM   363  C  CB  . LEU A 1 47  ? 4.257   13.451  5.237   1.00 97.97 47  A 1 
ATOM   364  C  CG  . LEU A 1 47  ? 4.855   12.052  5.157   1.00 93.27 47  A 1 
ATOM   365  C  CD1 . LEU A 1 47  ? 4.546   11.274  6.437   1.00 88.75 47  A 1 
ATOM   366  C  CD2 . LEU A 1 47  ? 4.325   11.297  3.950   1.00 89.37 47  A 1 
ATOM   367  N  N   . ASP A 1 48  ? 4.020   16.564  4.690   1.00 98.56 48  A 1 
ATOM   368  C  CA  . ASP A 1 48  ? 3.305   17.832  4.818   1.00 98.45 48  A 1 
ATOM   369  C  C   . ASP A 1 48  ? 2.924   18.370  3.443   1.00 98.40 48  A 1 
ATOM   370  O  O   . ASP A 1 48  ? 1.802   18.822  3.229   1.00 98.19 48  A 1 
ATOM   371  C  CB  . ASP A 1 48  ? 4.164   18.863  5.565   1.00 98.11 48  A 1 
ATOM   372  C  CG  . ASP A 1 48  ? 4.309   18.542  7.039   1.00 93.96 48  A 1 
ATOM   373  O  OD1 . ASP A 1 48  ? 3.500   17.747  7.573   1.00 90.73 48  A 1 
ATOM   374  O  OD2 . ASP A 1 48  ? 5.233   19.097  7.676   1.00 89.71 48  A 1 
ATOM   375  N  N   . SER A 1 49  ? 3.861   18.304  2.502   1.00 98.35 49  A 1 
ATOM   376  C  CA  . SER A 1 49  ? 3.604   18.746  1.135   1.00 98.25 49  A 1 
ATOM   377  C  C   . SER A 1 49  ? 2.537   17.875  0.481   1.00 98.36 49  A 1 
ATOM   378  O  O   . SER A 1 49  ? 1.652   18.377  -0.219  1.00 98.07 49  A 1 
ATOM   379  C  CB  . SER A 1 49  ? 4.898   18.708  0.316   1.00 97.92 49  A 1 
ATOM   380  O  OG  . SER A 1 49  ? 4.675   19.104  -1.015  1.00 92.16 49  A 1 
ATOM   381  N  N   . LEU A 1 50  ? 2.608   16.566  0.709   1.00 98.38 50  A 1 
ATOM   382  C  CA  . LEU A 1 50  ? 1.664   15.631  0.131   1.00 98.39 50  A 1 
ATOM   383  C  C   . LEU A 1 50  ? 0.245   15.876  0.639   1.00 98.44 50  A 1 
ATOM   384  O  O   . LEU A 1 50  ? -0.709  15.876  -0.141  1.00 98.36 50  A 1 
ATOM   385  C  CB  . LEU A 1 50  ? 2.090   14.194  0.435   1.00 98.09 50  A 1 
ATOM   386  C  CG  . LEU A 1 50  ? 1.173   13.089  -0.101  1.00 96.44 50  A 1 
ATOM   387  C  CD1 . LEU A 1 50  ? 1.142   13.121  -1.618  1.00 93.63 50  A 1 
ATOM   388  C  CD2 . LEU A 1 50  ? 1.634   11.731  0.399   1.00 93.22 50  A 1 
ATOM   389  N  N   . VAL A 1 51  ? 0.112   16.088  1.934   1.00 98.57 51  A 1 
ATOM   390  C  CA  . VAL A 1 51  ? -1.200  16.349  2.520   1.00 98.56 51  A 1 
ATOM   391  C  C   . VAL A 1 51  ? -1.818  17.599  1.899   1.00 98.56 51  A 1 
ATOM   392  O  O   . VAL A 1 51  ? -2.991  17.601  1.511   1.00 98.40 51  A 1 
ATOM   393  C  CB  . VAL A 1 51  ? -1.100  16.508  4.053   1.00 98.47 51  A 1 
ATOM   394  C  CG1 . VAL A 1 51  ? -2.412  17.031  4.625   1.00 97.90 51  A 1 
ATOM   395  C  CG2 . VAL A 1 51  ? -0.739  15.182  4.699   1.00 98.01 51  A 1 
ATOM   396  N  N   . LYS A 1 52  ? -1.030  18.664  1.796   1.00 98.59 52  A 1 
ATOM   397  C  CA  . LYS A 1 52  ? -1.518  19.903  1.207   1.00 98.32 52  A 1 
ATOM   398  C  C   . LYS A 1 52  ? -1.936  19.693  -0.241  1.00 98.35 52  A 1 
ATOM   399  O  O   . LYS A 1 52  ? -2.967  20.208  -0.682  1.00 97.98 52  A 1 
ATOM   400  C  CB  . LYS A 1 52  ? -0.451  20.994  1.296   1.00 98.16 52  A 1 
ATOM   401  C  CG  . LYS A 1 52  ? -0.171  21.474  2.708   1.00 92.37 52  A 1 
ATOM   402  C  CD  . LYS A 1 52  ? 0.903   22.548  2.732   1.00 88.92 52  A 1 
ATOM   403  C  CE  . LYS A 1 52  ? 1.183   23.026  4.149   1.00 78.97 52  A 1 
ATOM   404  N  NZ  . LYS A 1 52  ? 2.257   24.062  4.193   1.00 71.19 52  A 1 
ATOM   405  N  N   . PHE A 1 53  ? -1.158  18.913  -0.986  1.00 98.17 53  A 1 
ATOM   406  C  CA  . PHE A 1 53  ? -1.470  18.649  -2.390  1.00 97.92 53  A 1 
ATOM   407  C  C   . PHE A 1 53  ? -2.786  17.890  -2.533  1.00 98.17 53  A 1 
ATOM   408  O  O   . PHE A 1 53  ? -3.632  18.241  -3.361  1.00 97.97 53  A 1 
ATOM   409  C  CB  . PHE A 1 53  ? -0.349  17.865  -3.063  1.00 97.60 53  A 1 
ATOM   410  C  CG  . PHE A 1 53  ? -0.683  17.438  -4.469  1.00 97.40 53  A 1 
ATOM   411  C  CD1 . PHE A 1 53  ? -0.505  18.311  -5.527  1.00 96.73 53  A 1 
ATOM   412  C  CD2 . PHE A 1 53  ? -1.205  16.181  -4.722  1.00 96.72 53  A 1 
ATOM   413  C  CE1 . PHE A 1 53  ? -0.829  17.937  -6.812  1.00 95.82 53  A 1 
ATOM   414  C  CE2 . PHE A 1 53  ? -1.533  15.797  -6.017  1.00 95.82 53  A 1 
ATOM   415  C  CZ  . PHE A 1 53  ? -1.343  16.680  -7.059  1.00 95.79 53  A 1 
ATOM   416  N  N   . ILE A 1 54  ? -2.957  16.837  -1.738  1.00 98.24 54  A 1 
ATOM   417  C  CA  . ILE A 1 54  ? -4.163  16.026  -1.824  1.00 98.31 54  A 1 
ATOM   418  C  C   . ILE A 1 54  ? -5.400  16.860  -1.508  1.00 98.20 54  A 1 
ATOM   419  O  O   . ILE A 1 54  ? -6.387  16.829  -2.242  1.00 98.14 54  A 1 
ATOM   420  C  CB  . ILE A 1 54  ? -4.079  14.806  -0.881  1.00 98.49 54  A 1 
ATOM   421  C  CG1 . ILE A 1 54  ? -3.008  13.828  -1.379  1.00 98.31 54  A 1 
ATOM   422  C  CG2 . ILE A 1 54  ? -5.440  14.105  -0.781  1.00 98.30 54  A 1 
ATOM   423  C  CD1 . ILE A 1 54  ? -2.734  12.675  -0.429  1.00 97.98 54  A 1 
ATOM   424  N  N   . LYS A 1 55  ? -5.344  17.620  -0.427  1.00 98.20 55  A 1 
ATOM   425  C  CA  . LYS A 1 55  ? -6.485  18.431  -0.022  1.00 97.99 55  A 1 
ATOM   426  C  C   . LYS A 1 55  ? -6.787  19.503  -1.067  1.00 97.79 55  A 1 
ATOM   427  O  O   . LYS A 1 55  ? -7.945  19.810  -1.342  1.00 97.14 55  A 1 
ATOM   428  C  CB  . LYS A 1 55  ? -6.236  19.047  1.350   1.00 97.74 55  A 1 
ATOM   429  C  CG  . LYS A 1 55  ? -6.093  18.004  2.466   1.00 96.16 55  A 1 
ATOM   430  C  CD  . LYS A 1 55  ? -5.716  18.620  3.794   1.00 94.00 55  A 1 
ATOM   431  C  CE  . LYS A 1 55  ? -6.895  19.305  4.454   1.00 90.18 55  A 1 
ATOM   432  N  NZ  . LYS A 1 55  ? -6.567  19.759  5.838   1.00 87.04 55  A 1 
ATOM   433  N  N   . ARG A 1 56  ? -5.745  20.066  -1.668  1.00 97.98 56  A 1 
ATOM   434  C  CA  . ARG A 1 56  ? -5.899  21.091  -2.696  1.00 97.58 56  A 1 
ATOM   435  C  C   . ARG A 1 56  ? -6.538  20.528  -3.960  1.00 97.53 56  A 1 
ATOM   436  O  O   . ARG A 1 56  ? -7.223  21.247  -4.700  1.00 96.65 56  A 1 
ATOM   437  C  CB  . ARG A 1 56  ? -4.538  21.706  -3.018  1.00 96.72 56  A 1 
ATOM   438  C  CG  . ARG A 1 56  ? -4.535  22.711  -4.165  1.00 87.05 56  A 1 
ATOM   439  C  CD  . ARG A 1 56  ? -3.163  23.336  -4.320  1.00 85.66 56  A 1 
ATOM   440  N  NE  . ARG A 1 56  ? -3.052  24.187  -5.507  1.00 78.34 56  A 1 
ATOM   441  C  CZ  . ARG A 1 56  ? -2.624  23.762  -6.690  1.00 73.62 56  A 1 
ATOM   442  N  NH1 . ARG A 1 56  ? -2.253  22.504  -6.843  1.00 66.03 56  A 1 
ATOM   443  N  NH2 . ARG A 1 56  ? -2.571  24.598  -7.709  1.00 67.00 56  A 1 
ATOM   444  N  N   . ASN A 1 57  ? -6.333  19.240  -4.211  1.00 97.34 57  A 1 
ATOM   445  C  CA  . ASN A 1 57  ? -6.806  18.601  -5.436  1.00 97.19 57  A 1 
ATOM   446  C  C   . ASN A 1 57  ? -7.967  17.634  -5.190  1.00 97.22 57  A 1 
ATOM   447  O  O   . ASN A 1 57  ? -8.179  16.706  -5.966  1.00 96.55 57  A 1 
ATOM   448  C  CB  . ASN A 1 57  ? -5.652  17.892  -6.139  1.00 96.94 57  A 1 
ATOM   449  C  CG  . ASN A 1 57  ? -4.667  18.859  -6.751  1.00 95.97 57  A 1 
ATOM   450  O  OD1 . ASN A 1 57  ? -4.848  19.322  -7.873  1.00 88.90 57  A 1 
ATOM   451  N  ND2 . ASN A 1 57  ? -3.624  19.181  -6.002  1.00 88.11 57  A 1 
ATOM   452  N  N   . THR A 1 58  ? -8.717  17.870  -4.125  1.00 97.57 58  A 1 
ATOM   453  C  CA  . THR A 1 58  ? -9.882  17.066  -3.795  1.00 97.68 58  A 1 
ATOM   454  C  C   . THR A 1 58  ? -11.130 17.941  -3.819  1.00 97.16 58  A 1 
ATOM   455  O  O   . THR A 1 58  ? -11.188 18.950  -3.123  1.00 95.77 58  A 1 
ATOM   456  C  CB  . THR A 1 58  ? -9.738  16.416  -2.413  1.00 97.45 58  A 1 
ATOM   457  O  OG1 . THR A 1 58  ? -8.625  15.525  -2.408  1.00 94.47 58  A 1 
ATOM   458  C  CG2 . THR A 1 58  ? -11.004 15.645  -2.052  1.00 95.43 58  A 1 
ATOM   459  N  N   . ASP A 1 59  ? -12.122 17.537  -4.629  1.00 96.08 59  A 1 
ATOM   460  C  CA  . ASP A 1 59  ? -13.396 18.239  -4.622  1.00 95.10 59  A 1 
ATOM   461  C  C   . ASP A 1 59  ? -14.394 17.508  -3.733  1.00 95.53 59  A 1 
ATOM   462  O  O   . ASP A 1 59  ? -14.050 16.543  -3.054  1.00 92.98 59  A 1 
ATOM   463  C  CB  . ASP A 1 59  ? -13.936 18.426  -6.050  1.00 92.11 59  A 1 
ATOM   464  C  CG  . ASP A 1 59  ? -14.279 17.112  -6.736  1.00 84.08 59  A 1 
ATOM   465  O  OD1 . ASP A 1 59  ? -14.251 16.052  -6.090  1.00 78.70 59  A 1 
ATOM   466  O  OD2 . ASP A 1 59  ? -14.601 17.155  -7.948  1.00 78.40 59  A 1 
ATOM   467  N  N   . VAL A 1 60  ? -15.641 17.976  -3.732  1.00 94.80 60  A 1 
ATOM   468  C  CA  . VAL A 1 60  ? -16.644 17.445  -2.819  1.00 94.33 60  A 1 
ATOM   469  C  C   . VAL A 1 60  ? -16.901 15.961  -3.056  1.00 94.73 60  A 1 
ATOM   470  O  O   . VAL A 1 60  ? -17.287 15.238  -2.141  1.00 92.38 60  A 1 
ATOM   471  C  CB  . VAL A 1 60  ? -17.963 18.246  -2.927  1.00 92.50 60  A 1 
ATOM   472  C  CG1 . VAL A 1 60  ? -18.589 18.065  -4.302  1.00 82.75 60  A 1 
ATOM   473  C  CG2 . VAL A 1 60  ? -18.936 17.841  -1.832  1.00 83.39 60  A 1 
ATOM   474  N  N   . ASN A 1 61  ? -16.674 15.483  -4.283  1.00 95.06 61  A 1 
ATOM   475  C  CA  . ASN A 1 61  ? -16.909 14.090  -4.629  1.00 95.28 61  A 1 
ATOM   476  C  C   . ASN A 1 61  ? -15.630 13.257  -4.635  1.00 96.57 61  A 1 
ATOM   477  O  O   . ASN A 1 61  ? -15.612 12.131  -5.145  1.00 94.68 61  A 1 
ATOM   478  C  CB  . ASN A 1 61  ? -17.599 13.989  -5.994  1.00 92.01 61  A 1 
ATOM   479  C  CG  . ASN A 1 61  ? -18.981 14.601  -5.990  1.00 84.98 61  A 1 
ATOM   480  O  OD1 . ASN A 1 61  ? -19.758 14.392  -5.059  1.00 74.20 61  A 1 
ATOM   481  N  ND2 . ASN A 1 61  ? -19.304 15.357  -7.028  1.00 73.69 61  A 1 
ATOM   482  N  N   . GLY A 1 62  ? -14.550 13.801  -4.064  1.00 96.41 62  A 1 
ATOM   483  C  CA  . GLY A 1 62  ? -13.268 13.118  -4.068  1.00 97.23 62  A 1 
ATOM   484  C  C   . GLY A 1 62  ? -12.701 12.852  -2.688  1.00 98.09 62  A 1 
ATOM   485  O  O   . GLY A 1 62  ? -11.536 12.484  -2.565  1.00 97.39 62  A 1 
ATOM   486  N  N   . LYS A 1 63  ? -13.515 13.050  -1.648  1.00 98.02 63  A 1 
ATOM   487  C  CA  . LYS A 1 63  ? -13.054 12.859  -0.276  1.00 98.13 63  A 1 
ATOM   488  C  C   . LYS A 1 63  ? -13.111 11.383  0.114   1.00 98.30 63  A 1 
ATOM   489  O  O   . LYS A 1 63  ? -13.821 10.979  1.037   1.00 98.08 63  A 1 
ATOM   490  C  CB  . LYS A 1 63  ? -13.877 13.719  0.689   1.00 97.87 63  A 1 
ATOM   491  C  CG  . LYS A 1 63  ? -13.703 15.204  0.463   1.00 96.72 63  A 1 
ATOM   492  C  CD  . LYS A 1 63  ? -14.511 16.020  1.460   1.00 94.31 63  A 1 
ATOM   493  C  CE  . LYS A 1 63  ? -14.309 17.505  1.231   1.00 89.86 63  A 1 
ATOM   494  N  NZ  . LYS A 1 63  ? -15.093 18.326  2.197   1.00 82.43 63  A 1 
ATOM   495  N  N   . VAL A 1 64  ? -12.342 10.590  -0.621  1.00 98.69 64  A 1 
ATOM   496  C  CA  . VAL A 1 64  ? -12.280 9.141   -0.428  1.00 98.72 64  A 1 
ATOM   497  C  C   . VAL A 1 64  ? -10.825 8.717   -0.586  1.00 98.82 64  A 1 
ATOM   498  O  O   . VAL A 1 64  ? -10.129 9.197   -1.482  1.00 98.74 64  A 1 
ATOM   499  C  CB  . VAL A 1 64  ? -13.147 8.389   -1.456  1.00 98.59 64  A 1 
ATOM   500  C  CG1 . VAL A 1 64  ? -13.159 6.899   -1.160  1.00 97.95 64  A 1 
ATOM   501  C  CG2 . VAL A 1 64  ? -14.573 8.936   -1.462  1.00 97.97 64  A 1 
ATOM   502  N  N   . MET A 1 65  ? -10.369 7.823   0.287   1.00 98.84 65  A 1 
ATOM   503  C  CA  . MET A 1 65  ? -8.965  7.428   0.248   1.00 98.97 65  A 1 
ATOM   504  C  C   . MET A 1 65  ? -8.771  6.001   0.739   1.00 98.93 65  A 1 
ATOM   505  O  O   . MET A 1 65  ? -9.250  5.638   1.821   1.00 98.87 65  A 1 
ATOM   506  C  CB  . MET A 1 65  ? -8.104  8.375   1.088   1.00 98.80 65  A 1 
ATOM   507  C  CG  . MET A 1 65  ? -6.640  7.954   1.211   1.00 98.33 65  A 1 
ATOM   508  S  SD  . MET A 1 65  ? -5.659  9.108   2.189   1.00 98.19 65  A 1 
ATOM   509  C  CE  . MET A 1 65  ? -5.633  10.519  1.096   1.00 95.43 65  A 1 
ATOM   510  N  N   . VAL A 1 66  ? -8.044  5.211   -0.046  1.00 98.99 66  A 1 
ATOM   511  C  CA  . VAL A 1 66  ? -7.547  3.928   0.410   1.00 98.93 66  A 1 
ATOM   512  C  C   . VAL A 1 66  ? -6.132  4.133   0.934   1.00 98.91 66  A 1 
ATOM   513  O  O   . VAL A 1 66  ? -5.265  4.616   0.209   1.00 98.79 66  A 1 
ATOM   514  C  CB  . VAL A 1 66  ? -7.540  2.872   -0.717  1.00 98.79 66  A 1 
ATOM   515  C  CG1 . VAL A 1 66  ? -6.894  1.582   -0.231  1.00 97.18 66  A 1 
ATOM   516  C  CG2 . VAL A 1 66  ? -8.948  2.607   -1.202  1.00 97.26 66  A 1 
ATOM   517  N  N   . TYR A 1 67  ? -5.915  3.787   2.200   1.00 98.99 67  A 1 
ATOM   518  C  CA  . TYR A 1 67  ? -4.590  3.854   2.798   1.00 98.95 67  A 1 
ATOM   519  C  C   . TYR A 1 67  ? -4.008  2.451   2.836   1.00 98.87 67  A 1 
ATOM   520  O  O   . TYR A 1 67  ? -4.456  1.600   3.610   1.00 98.66 67  A 1 
ATOM   521  C  CB  . TYR A 1 67  ? -4.657  4.467   4.204   1.00 98.78 67  A 1 
ATOM   522  C  CG  . TYR A 1 67  ? -3.358  4.353   4.958   1.00 98.54 67  A 1 
ATOM   523  C  CD1 . TYR A 1 67  ? -2.249  5.086   4.560   1.00 97.83 67  A 1 
ATOM   524  C  CD2 . TYR A 1 67  ? -3.238  3.510   6.043   1.00 97.82 67  A 1 
ATOM   525  C  CE1 . TYR A 1 67  ? -1.040  4.977   5.242   1.00 96.96 67  A 1 
ATOM   526  C  CE2 . TYR A 1 67  ? -2.041  3.392   6.734   1.00 96.96 67  A 1 
ATOM   527  C  CZ  . TYR A 1 67  ? -0.947  4.125   6.323   1.00 97.07 67  A 1 
ATOM   528  O  OH  . TYR A 1 67  ? 0.241   4.013   6.993   1.00 95.43 67  A 1 
ATOM   529  N  N   . ASN A 1 68  ? -3.004  2.191   1.984   1.00 98.68 68  A 1 
ATOM   530  C  CA  . ASN A 1 68  ? -2.535  0.835   1.708   1.00 98.55 68  A 1 
ATOM   531  C  C   . ASN A 1 68  ? -1.434  0.327   2.638   1.00 98.57 68  A 1 
ATOM   532  O  O   . ASN A 1 68  ? -0.833  -0.712  2.365   1.00 97.13 68  A 1 
ATOM   533  C  CB  . ASN A 1 68  ? -2.068  0.727   0.252   1.00 97.66 68  A 1 
ATOM   534  C  CG  . ASN A 1 68  ? -3.180  0.326   -0.689  1.00 97.55 68  A 1 
ATOM   535  O  OD1 . ASN A 1 68  ? -3.849  1.175   -1.286  1.00 91.43 68  A 1 
ATOM   536  N  ND2 . ASN A 1 68  ? -3.388  -0.972  -0.833  1.00 90.95 68  A 1 
ATOM   537  N  N   . GLY A 1 69  ? -1.160  1.035   3.729   1.00 98.59 69  A 1 
ATOM   538  C  CA  . GLY A 1 69  ? -0.259  0.530   4.748   1.00 98.51 69  A 1 
ATOM   539  C  C   . GLY A 1 69  ? 1.218   0.829   4.543   1.00 98.64 69  A 1 
ATOM   540  O  O   . GLY A 1 69  ? 1.600   1.594   3.657   1.00 97.91 69  A 1 
ATOM   541  N  N   . ASP A 1 70  ? 2.051   0.204   5.406   1.00 98.40 70  A 1 
ATOM   542  C  CA  . ASP A 1 70  ? 3.494   0.370   5.442   1.00 98.45 70  A 1 
ATOM   543  C  C   . ASP A 1 70  ? 3.934   1.794   5.800   1.00 98.32 70  A 1 
ATOM   544  O  O   . ASP A 1 70  ? 4.640   2.461   5.046   1.00 97.14 70  A 1 
ATOM   545  C  CB  . ASP A 1 70  ? 4.152   -0.111  4.147   1.00 98.14 70  A 1 
ATOM   546  C  CG  . ASP A 1 70  ? 4.754   -1.503  4.298   1.00 97.77 70  A 1 
ATOM   547  O  OD1 . ASP A 1 70  ? 4.518   -2.157  5.342   1.00 96.21 70  A 1 
ATOM   548  O  OD2 . ASP A 1 70  ? 5.478   -1.950  3.377   1.00 96.40 70  A 1 
ATOM   549  N  N   . ILE A 1 71  ? 3.539   2.220   6.987   1.00 98.39 71  A 1 
ATOM   550  C  CA  . ILE A 1 71  ? 4.005   3.485   7.540   1.00 98.23 71  A 1 
ATOM   551  C  C   . ILE A 1 71  ? 5.407   3.341   8.129   1.00 98.12 71  A 1 
ATOM   552  O  O   . ILE A 1 71  ? 6.197   4.285   8.110   1.00 97.65 71  A 1 
ATOM   553  C  CB  . ILE A 1 71  ? 3.039   4.012   8.627   1.00 97.87 71  A 1 
ATOM   554  C  CG1 . ILE A 1 71  ? 3.526   5.342   9.204   1.00 96.78 71  A 1 
ATOM   555  C  CG2 . ILE A 1 71  ? 2.862   3.003   9.758   1.00 96.88 71  A 1 
ATOM   556  C  CD1 . ILE A 1 71  ? 3.532   6.492   8.210   1.00 95.75 71  A 1 
ATOM   557  N  N   . VAL A 1 72  ? 5.729   2.156   8.653   1.00 97.42 72  A 1 
ATOM   558  C  CA  . VAL A 1 72  ? 6.958   1.979   9.417   1.00 97.26 72  A 1 
ATOM   559  C  C   . VAL A 1 72  ? 8.188   2.072   8.529   1.00 97.39 72  A 1 
ATOM   560  O  O   . VAL A 1 72  ? 8.290   1.399   7.508   1.00 96.66 72  A 1 
ATOM   561  C  CB  . VAL A 1 72  ? 6.957   0.630   10.167  1.00 96.37 72  A 1 
ATOM   562  C  CG1 . VAL A 1 72  ? 8.257   0.444   10.936  1.00 94.22 72  A 1 
ATOM   563  C  CG2 . VAL A 1 72  ? 5.763   0.547   11.106  1.00 94.80 72  A 1 
ATOM   564  N  N   . SER A 1 73  ? 9.142   2.914   8.939   1.00 96.87 73  A 1 
ATOM   565  C  CA  . SER A 1 73  ? 10.418  3.009   8.245   1.00 96.25 73  A 1 
ATOM   566  C  C   . SER A 1 73  ? 11.159  1.687   8.347   1.00 95.32 73  A 1 
ATOM   567  O  O   . SER A 1 73  ? 11.176  1.058   9.409   1.00 92.26 73  A 1 
ATOM   568  C  CB  . SER A 1 73  ? 11.272  4.126   8.821   1.00 95.19 73  A 1 
ATOM   569  O  OG  . SER A 1 73  ? 12.577  4.115   8.264   1.00 91.42 73  A 1 
ATOM   570  N  N   . ARG A 1 74  ? 11.788  1.278   7.256   1.00 91.91 74  A 1 
ATOM   571  C  CA  . ARG A 1 74  ? 12.484  -0.002  7.208   1.00 88.40 74  A 1 
ATOM   572  C  C   . ARG A 1 74  ? 13.900  0.076   7.750   1.00 86.88 74  A 1 
ATOM   573  O  O   . ARG A 1 74  ? 14.637  -0.912  7.706   1.00 81.69 74  A 1 
ATOM   574  C  CB  . ARG A 1 74  ? 12.487  -0.532  5.775   1.00 85.12 74  A 1 
ATOM   575  C  CG  . ARG A 1 74  ? 11.093  -0.843  5.242   1.00 79.57 74  A 1 
ATOM   576  C  CD  . ARG A 1 74  ? 11.153  -1.290  3.788   1.00 77.11 74  A 1 
ATOM   577  N  NE  . ARG A 1 74  ? 11.592  -0.214  2.921   1.00 76.79 74  A 1 
ATOM   578  C  CZ  . ARG A 1 74  ? 11.985  -0.384  1.656   1.00 76.06 74  A 1 
ATOM   579  N  NH1 . ARG A 1 74  ? 11.999  -1.602  1.135   1.00 68.56 74  A 1 
ATOM   580  N  NH2 . ARG A 1 74  ? 12.356  0.657   0.933   1.00 68.95 74  A 1 
ATOM   581  N  N   . ALA A 1 75  ? 14.294  1.232   8.270   1.00 86.77 75  A 1 
ATOM   582  C  CA  . ALA A 1 75  ? 15.623  1.399   8.841   1.00 82.97 75  A 1 
ATOM   583  C  C   . ALA A 1 75  ? 15.763  0.522   10.084  1.00 82.43 75  A 1 
ATOM   584  O  O   . ALA A 1 75  ? 15.092  0.737   11.086  1.00 77.13 75  A 1 
ATOM   585  C  CB  . ALA A 1 75  ? 15.874  2.866   9.184   1.00 78.31 75  A 1 
ATOM   586  N  N   . ILE A 1 76  ? 16.649  -0.469  10.016  1.00 81.74 76  A 1 
ATOM   587  C  CA  . ILE A 1 76  ? 16.785  -1.483  11.062  1.00 79.06 76  A 1 
ATOM   588  C  C   . ILE A 1 76  ? 17.192  -0.927  12.435  1.00 80.56 76  A 1 
ATOM   589  O  O   . ILE A 1 76  ? 16.653  -1.379  13.449  1.00 75.49 76  A 1 
ATOM   590  C  CB  . ILE A 1 76  ? 17.761  -2.593  10.616  1.00 73.12 76  A 1 
ATOM   591  C  CG1 . ILE A 1 76  ? 17.194  -3.331  9.408   1.00 66.92 76  A 1 
ATOM   592  C  CG2 . ILE A 1 76  ? 18.047  -3.564  11.752  1.00 65.97 76  A 1 
ATOM   593  C  CD1 . ILE A 1 76  ? 18.108  -4.402  8.850   1.00 62.71 76  A 1 
ATOM   594  N  N   . PRO A 1 77  ? 18.123  0.029   12.513  1.00 80.87 77  A 1 
ATOM   595  C  CA  . PRO A 1 77  ? 18.607  0.467   13.834  1.00 79.08 77  A 1 
ATOM   596  C  C   . PRO A 1 77  ? 17.518  0.958   14.782  1.00 82.38 77  A 1 
ATOM   597  O  O   . PRO A 1 77  ? 17.671  0.832   15.992  1.00 77.28 77  A 1 
ATOM   598  C  CB  . PRO A 1 77  ? 19.572  1.599   13.489  1.00 73.55 77  A 1 
ATOM   599  C  CG  . PRO A 1 77  ? 20.077  1.263   12.132  1.00 71.43 77  A 1 
ATOM   600  C  CD  . PRO A 1 77  ? 18.893  0.654   11.422  1.00 74.72 77  A 1 
ATOM   601  N  N   . LYS A 1 78  ? 16.426  1.504   14.250  1.00 83.92 78  A 1 
ATOM   602  C  CA  . LYS A 1 78  ? 15.380  2.089   15.073  1.00 84.12 78  A 1 
ATOM   603  C  C   . LYS A 1 78  ? 14.185  1.155   15.241  1.00 86.12 78  A 1 
ATOM   604  O  O   . LYS A 1 78  ? 13.263  1.440   16.006  1.00 83.12 78  A 1 
ATOM   605  C  CB  . LYS A 1 78  ? 14.923  3.416   14.471  1.00 80.51 78  A 1 
ATOM   606  C  CG  . LYS A 1 78  ? 13.994  4.256   15.341  1.00 75.41 78  A 1 
ATOM   607  C  CD  . LYS A 1 78  ? 14.715  4.827   16.548  1.00 73.07 78  A 1 
ATOM   608  C  CE  . LYS A 1 78  ? 13.818  5.785   17.307  1.00 67.42 78  A 1 
ATOM   609  N  NZ  . LYS A 1 78  ? 14.485  6.358   18.510  1.00 59.88 78  A 1 
ATOM   610  N  N   . TYR A 1 79  ? 14.199  0.019   14.546  1.00 88.54 79  A 1 
ATOM   611  C  CA  . TYR A 1 79  ? 13.035  -0.848  14.450  1.00 89.09 79  A 1 
ATOM   612  C  C   . TYR A 1 79  ? 12.837  -1.694  15.711  1.00 89.85 79  A 1 
ATOM   613  O  O   . TYR A 1 79  ? 13.638  -2.582  16.007  1.00 87.37 79  A 1 
ATOM   614  C  CB  . TYR A 1 79  ? 13.157  -1.746  13.224  1.00 86.47 79  A 1 
ATOM   615  C  CG  . TYR A 1 79  ? 11.888  -2.487  12.860  1.00 84.99 79  A 1 
ATOM   616  C  CD1 . TYR A 1 79  ? 10.837  -1.834  12.236  1.00 80.86 79  A 1 
ATOM   617  C  CD2 . TYR A 1 79  ? 11.751  -3.842  13.125  1.00 81.38 79  A 1 
ATOM   618  C  CE1 . TYR A 1 79  ? 9.679   -2.500  11.895  1.00 76.47 79  A 1 
ATOM   619  C  CE2 . TYR A 1 79  ? 10.597  -4.522  12.788  1.00 76.93 79  A 1 
ATOM   620  C  CZ  . TYR A 1 79  ? 9.561   -3.852  12.169  1.00 77.84 79  A 1 
ATOM   621  O  OH  . TYR A 1 79  ? 8.413   -4.518  11.831  1.00 72.71 79  A 1 
ATOM   622  N  N   . ASN A 1 80  ? 11.773  -1.408  16.456  1.00 93.25 80  A 1 
ATOM   623  C  CA  . ASN A 1 80  ? 11.394  -2.195  17.616  1.00 93.56 80  A 1 
ATOM   624  C  C   . ASN A 1 80  ? 9.896   -2.041  17.869  1.00 94.58 80  A 1 
ATOM   625  O  O   . ASN A 1 80  ? 9.206   -1.316  17.140  1.00 94.34 80  A 1 
ATOM   626  C  CB  . ASN A 1 80  ? 12.225  -1.799  18.849  1.00 92.10 80  A 1 
ATOM   627  C  CG  . ASN A 1 80  ? 12.111  -0.327  19.188  1.00 91.52 80  A 1 
ATOM   628  O  OD1 . ASN A 1 80  ? 11.016  0.235   19.250  1.00 87.27 80  A 1 
ATOM   629  N  ND2 . ASN A 1 80  ? 13.244  0.312   19.428  1.00 86.36 80  A 1 
ATOM   630  N  N   . LEU A 1 81  ? 9.386   -2.721  18.886  1.00 93.40 81  A 1 
ATOM   631  C  CA  . LEU A 1 81  ? 7.946   -2.741  19.149  1.00 93.96 81  A 1 
ATOM   632  C  C   . LEU A 1 81  ? 7.373   -1.347  19.377  1.00 94.80 81  A 1 
ATOM   633  O  O   . LEU A 1 81  ? 6.360   -0.983  18.775  1.00 94.73 81  A 1 
ATOM   634  C  CB  . LEU A 1 81  ? 7.651   -3.636  20.355  1.00 92.55 81  A 1 
ATOM   635  C  CG  . LEU A 1 81  ? 6.181   -3.710  20.797  1.00 90.12 81  A 1 
ATOM   636  C  CD1 . LEU A 1 81  ? 5.319   -4.240  19.670  1.00 85.94 81  A 1 
ATOM   637  C  CD2 . LEU A 1 81  ? 6.047   -4.584  22.031  1.00 85.59 81  A 1 
ATOM   638  N  N   . ASP A 1 82  ? 8.014   -0.569  20.244  1.00 95.33 82  A 1 
ATOM   639  C  CA  . ASP A 1 82  ? 7.515   0.763   20.550  1.00 95.84 82  A 1 
ATOM   640  C  C   . ASP A 1 82  ? 7.564   1.670   19.325  1.00 96.54 82  A 1 
ATOM   641  O  O   . ASP A 1 82  ? 6.673   2.504   19.121  1.00 96.20 82  A 1 
ATOM   642  C  CB  . ASP A 1 82  ? 8.325   1.385   21.690  1.00 95.14 82  A 1 
ATOM   643  C  CG  . ASP A 1 82  ? 8.043   0.722   23.027  1.00 87.58 82  A 1 
ATOM   644  O  OD1 . ASP A 1 82  ? 6.956   0.131   23.193  1.00 82.44 82  A 1 
ATOM   645  O  OD2 . ASP A 1 82  ? 8.917   0.796   23.922  1.00 80.96 82  A 1 
ATOM   646  N  N   . TYR A 1 83  ? 8.576   1.499   18.500  1.00 96.13 83  A 1 
ATOM   647  C  CA  . TYR A 1 83  ? 8.719   2.282   17.276  1.00 96.31 83  A 1 
ATOM   648  C  C   . TYR A 1 83  ? 7.581   1.970   16.304  1.00 96.98 83  A 1 
ATOM   649  O  O   . TYR A 1 83  ? 7.022   2.879   15.674  1.00 96.56 83  A 1 
ATOM   650  C  CB  . TYR A 1 83  ? 10.073  1.997   16.631  1.00 95.53 83  A 1 
ATOM   651  C  CG  . TYR A 1 83  ? 10.398  2.857   15.431  1.00 94.27 83  A 1 
ATOM   652  C  CD1 . TYR A 1 83  ? 10.735  4.197   15.575  1.00 91.87 83  A 1 
ATOM   653  C  CD2 . TYR A 1 83  ? 10.395  2.321   14.150  1.00 91.38 83  A 1 
ATOM   654  C  CE1 . TYR A 1 83  ? 11.050  4.979   14.480  1.00 89.65 83  A 1 
ATOM   655  C  CE2 . TYR A 1 83  ? 10.708  3.099   13.047  1.00 89.69 83  A 1 
ATOM   656  C  CZ  . TYR A 1 83  ? 11.037  4.428   13.221  1.00 89.83 83  A 1 
ATOM   657  O  OH  . TYR A 1 83  ? 11.348  5.199   12.124  1.00 87.17 83  A 1 
ATOM   658  N  N   . VAL A 1 84  ? 7.242   0.690   16.177  1.00 96.87 84  A 1 
ATOM   659  C  CA  . VAL A 1 84  ? 6.140   0.282   15.313  1.00 97.18 84  A 1 
ATOM   660  C  C   . VAL A 1 84  ? 4.824   0.871   15.809  1.00 97.78 84  A 1 
ATOM   661  O  O   . VAL A 1 84  ? 4.045   1.429   15.029  1.00 97.83 84  A 1 
ATOM   662  C  CB  . VAL A 1 84  ? 6.040   -1.253  15.216  1.00 96.83 84  A 1 
ATOM   663  C  CG1 . VAL A 1 84  ? 4.758   -1.675  14.514  1.00 95.84 84  A 1 
ATOM   664  C  CG2 . VAL A 1 84  ? 7.253   -1.813  14.479  1.00 96.01 84  A 1 
ATOM   665  N  N   . LYS A 1 85  ? 4.571   0.748   17.111  1.00 97.45 85  A 1 
ATOM   666  C  CA  . LYS A 1 85  ? 3.345   1.283   17.683  1.00 97.63 85  A 1 
ATOM   667  C  C   . LYS A 1 85  ? 3.249   2.793   17.461  1.00 98.07 85  A 1 
ATOM   668  O  O   . LYS A 1 85  ? 2.206   3.307   17.066  1.00 98.06 85  A 1 
ATOM   669  C  CB  . LYS A 1 85  ? 3.260   0.962   19.174  1.00 97.47 85  A 1 
ATOM   670  C  CG  . LYS A 1 85  ? 2.982   -0.504  19.479  1.00 96.16 85  A 1 
ATOM   671  C  CD  . LYS A 1 85  ? 2.813   -0.731  20.970  1.00 93.90 85  A 1 
ATOM   672  C  CE  . LYS A 1 85  ? 2.415   -2.162  21.282  1.00 89.13 85  A 1 
ATOM   673  N  NZ  . LYS A 1 85  ? 2.250   -2.389  22.740  1.00 82.54 85  A 1 
ATOM   674  N  N   . GLN A 1 86  ? 4.341   3.505   17.723  1.00 97.84 86  A 1 
ATOM   675  C  CA  . GLN A 1 86  ? 4.348   4.952   17.547  1.00 97.85 86  A 1 
ATOM   676  C  C   . GLN A 1 86  ? 4.131   5.336   16.085  1.00 98.16 86  A 1 
ATOM   677  O  O   . GLN A 1 86  ? 3.478   6.335   15.792  1.00 97.99 86  A 1 
ATOM   678  C  CB  . GLN A 1 86  ? 5.658   5.553   18.059  1.00 97.21 86  A 1 
ATOM   679  C  CG  . GLN A 1 86  ? 5.681   7.082   18.038  1.00 89.51 86  A 1 
ATOM   680  C  CD  . GLN A 1 86  ? 4.607   7.681   18.920  1.00 84.43 86  A 1 
ATOM   681  O  OE1 . GLN A 1 86  ? 4.585   7.456   20.122  1.00 77.34 86  A 1 
ATOM   682  N  NE2 . GLN A 1 86  ? 3.719   8.449   18.325  1.00 73.01 86  A 1 
ATOM   683  N  N   . SER A 1 87  ? 4.680   4.537   15.173  1.00 97.97 87  A 1 
ATOM   684  C  CA  . SER A 1 87  ? 4.494   4.786   13.747  1.00 98.12 87  A 1 
ATOM   685  C  C   . SER A 1 87  ? 3.024   4.691   13.360  1.00 98.42 87  A 1 
ATOM   686  O  O   . SER A 1 87  ? 2.523   5.493   12.569  1.00 98.28 87  A 1 
ATOM   687  C  CB  . SER A 1 87  ? 5.318   3.805   12.916  1.00 97.86 87  A 1 
ATOM   688  O  OG  . SER A 1 87  ? 6.707   4.009   13.105  1.00 94.98 87  A 1 
ATOM   689  N  N   . ILE A 1 88  ? 2.315   3.710   13.926  1.00 98.42 88  A 1 
ATOM   690  C  CA  . ILE A 1 88  ? 0.901   3.541   13.636  1.00 98.56 88  A 1 
ATOM   691  C  C   . ILE A 1 88  ? 0.090   4.684   14.231  1.00 98.64 88  A 1 
ATOM   692  O  O   . ILE A 1 88  ? -0.837  5.197   13.601  1.00 98.52 88  A 1 
ATOM   693  C  CB  . ILE A 1 88  ? 0.395   2.176   14.146  1.00 98.38 88  A 1 
ATOM   694  C  CG1 . ILE A 1 88  ? 1.098   1.052   13.377  1.00 97.15 88  A 1 
ATOM   695  C  CG2 . ILE A 1 88  ? -1.115  2.054   14.005  1.00 97.86 88  A 1 
ATOM   696  C  CD1 . ILE A 1 88  ? 0.872   -0.333  13.946  1.00 92.80 88  A 1 
ATOM   697  N  N   . VAL A 1 89  ? 0.446   5.101   15.437  1.00 98.70 89  A 1 
ATOM   698  C  CA  . VAL A 1 89  ? -0.172  6.280   16.040  1.00 98.77 89  A 1 
ATOM   699  C  C   . VAL A 1 89  ? 0.004   7.491   15.125  1.00 98.70 89  A 1 
ATOM   700  O  O   . VAL A 1 89  ? -0.938  8.241   14.874  1.00 98.52 89  A 1 
ATOM   701  C  CB  . VAL A 1 89  ? 0.423   6.572   17.429  1.00 98.60 89  A 1 
ATOM   702  C  CG1 . VAL A 1 89  ? -0.058  7.922   17.952  1.00 97.84 89  A 1 
ATOM   703  C  CG2 . VAL A 1 89  ? 0.058   5.462   18.406  1.00 97.89 89  A 1 
ATOM   704  N  N   . ASN A 1 90  ? 1.248   7.670   14.614  1.00 98.32 90  A 1 
ATOM   705  C  CA  . ASN A 1 90  ? 1.549   8.737   13.754  1.00 98.15 90  A 1 
ATOM   706  C  C   . ASN A 1 90  ? 0.853   8.662   12.428  1.00 98.30 90  A 1 
ATOM   707  O  O   . ASN A 1 90  ? 0.479   9.637   11.854  1.00 97.81 90  A 1 
ATOM   708  C  CB  . ASN A 1 90  ? 3.057   8.888   13.612  1.00 97.43 90  A 1 
ATOM   709  C  CG  . ASN A 1 90  ? 3.707   9.390   14.788  1.00 96.21 90  A 1 
ATOM   710  O  OD1 . ASN A 1 90  ? 3.076   9.631   15.861  1.00 93.98 90  A 1 
ATOM   711  N  ND2 . ASN A 1 90  ? 4.758   9.675   14.989  1.00 92.72 90  A 1 
ATOM   712  N  N   . ALA A 1 91  ? 0.643   7.449   11.900  1.00 98.51 91  A 1 
ATOM   713  C  CA  . ALA A 1 91  ? -0.099  7.250   10.665  1.00 98.56 91  A 1 
ATOM   714  C  C   . ALA A 1 91  ? -1.542  7.698   10.838  1.00 98.77 91  A 1 
ATOM   715  O  O   . ALA A 1 91  ? -2.120  8.348   9.964   1.00 98.58 91  A 1 
ATOM   716  C  CB  . ALA A 1 91  ? -0.045  5.785   10.241  1.00 98.35 91  A 1 
ATOM   717  N  N   . THR A 1 92  ? -2.141  7.360   11.979  1.00 98.63 92  A 1 
ATOM   718  C  CA  . THR A 1 92  ? -3.504  7.767   12.270  1.00 98.66 92  A 1 
ATOM   719  C  C   . THR A 1 92  ? -3.624  9.285   12.336  1.00 98.60 92  A 1 
ATOM   720  O  O   . THR A 1 92  ? -4.566  9.868   11.802  1.00 98.50 92  A 1 
ATOM   721  C  CB  . THR A 1 92  ? -3.993  7.138   13.582  1.00 98.28 92  A 1 
ATOM   722  O  OG1 . THR A 1 92  ? -3.992  5.714   13.453  1.00 94.38 92  A 1 
ATOM   723  C  CG2 . THR A 1 92  ? -5.399  7.606   13.924  1.00 93.98 92  A 1 
ATOM   724  N  N   . ALA A 1 93  ? -2.652  9.928   12.984  1.00 98.65 93  A 1 
ATOM   725  C  CA  . ALA A 1 93  ? -2.633  11.385  13.058  1.00 98.58 93  A 1 
ATOM   726  C  C   . ALA A 1 93  ? -2.551  12.002  11.665  1.00 98.64 93  A 1 
ATOM   727  O  O   . ALA A 1 93  ? -3.215  13.004  11.380  1.00 98.35 93  A 1 
ATOM   728  C  CB  . ALA A 1 93  ? -1.463  11.854  13.918  1.00 98.32 93  A 1 
ATOM   729  N  N   . LEU A 1 94  ? -1.755  11.392  10.800  1.00 98.62 94  A 1 
ATOM   730  C  CA  . LEU A 1 94  ? -1.645  11.853  9.415   1.00 98.62 94  A 1 
ATOM   731  C  C   . LEU A 1 94  ? -2.989  11.743  8.699   1.00 98.74 94  A 1 
ATOM   732  O  O   . LEU A 1 94  ? -3.434  12.692  8.045   1.00 98.63 94  A 1 
ATOM   733  C  CB  . LEU A 1 94  ? -0.592  11.028  8.670   1.00 98.32 94  A 1 
ATOM   734  C  CG  . LEU A 1 94  ? -0.445  11.314  7.178   1.00 96.64 94  A 1 
ATOM   735  C  CD1 . LEU A 1 94  ? 0.207   12.669  6.965   1.00 93.83 94  A 1 
ATOM   736  C  CD2 . LEU A 1 94  ? 0.366   10.220  6.502   1.00 93.47 94  A 1 
ATOM   737  N  N   . LEU A 1 95  ? -3.651  10.600  8.829   1.00 98.78 95  A 1 
ATOM   738  C  CA  . LEU A 1 95  ? -4.918  10.371  8.146   1.00 98.89 95  A 1 
ATOM   739  C  C   . LEU A 1 95  ? -6.017  11.298  8.664   1.00 98.74 95  A 1 
ATOM   740  O  O   . LEU A 1 95  ? -6.913  11.682  7.912   1.00 98.66 95  A 1 
ATOM   741  C  CB  . LEU A 1 95  ? -5.338  8.910   8.283   1.00 98.78 95  A 1 
ATOM   742  C  CG  . LEU A 1 95  ? -4.412  7.900   7.586   1.00 98.56 95  A 1 
ATOM   743  C  CD1 . LEU A 1 95  ? -4.834  6.477   7.900   1.00 98.31 95  A 1 
ATOM   744  C  CD2 . LEU A 1 95  ? -4.396  8.140   6.084   1.00 98.17 95  A 1 
ATOM   745  N  N   . LYS A 1 96  ? -5.943  11.660  9.940   1.00 98.83 96  A 1 
ATOM   746  C  CA  . LYS A 1 96  ? -6.932  12.553  10.521  1.00 98.79 96  A 1 
ATOM   747  C  C   . LYS A 1 96  ? -6.892  13.948  9.908   1.00 98.69 96  A 1 
ATOM   748  O  O   . LYS A 1 96  ? -7.841  14.717  10.045  1.00 98.33 96  A 1 
ATOM   749  C  CB  . LYS A 1 96  ? -6.752  12.649  12.038  1.00 98.55 96  A 1 
ATOM   750  C  CG  . LYS A 1 96  ? -7.278  11.441  12.801  1.00 96.36 96  A 1 
ATOM   751  C  CD  . LYS A 1 96  ? -7.115  11.628  14.302  1.00 91.72 96  A 1 
ATOM   752  C  CE  . LYS A 1 96  ? -7.725  10.473  15.081  1.00 85.30 96  A 1 
ATOM   753  N  NZ  . LYS A 1 96  ? -7.541  10.637  16.543  1.00 76.76 96  A 1 
ATOM   754  N  N   . LYS A 1 97  ? -5.798  14.277  9.233   1.00 98.72 97  A 1 
ATOM   755  C  CA  . LYS A 1 97  ? -5.686  15.570  8.570   1.00 98.61 97  A 1 
ATOM   756  C  C   . LYS A 1 97  ? -6.653  15.676  7.395   1.00 98.50 97  A 1 
ATOM   757  O  O   . LYS A 1 97  ? -6.994  16.783  6.967   1.00 98.14 97  A 1 
ATOM   758  C  CB  . LYS A 1 97  ? -4.250  15.799  8.078   1.00 98.49 97  A 1 
ATOM   759  C  CG  . LYS A 1 97  ? -3.228  15.922  9.187   1.00 97.63 97  A 1 
ATOM   760  C  CD  . LYS A 1 97  ? -1.826  16.121  8.620   1.00 94.73 97  A 1 
ATOM   761  C  CE  . LYS A 1 97  ? -0.786  16.240  9.717   1.00 91.41 97  A 1 
ATOM   762  N  NZ  . LYS A 1 97  ? -0.983  17.461  10.559  1.00 82.99 97  A 1 
ATOM   763  N  N   . PHE A 1 98  ? -7.099  14.547  6.871   1.00 98.75 98  A 1 
ATOM   764  C  CA  . PHE A 1 98  ? -8.058  14.519  5.772   1.00 98.64 98  A 1 
ATOM   765  C  C   . PHE A 1 98  ? -9.475  14.502  6.342   1.00 98.47 98  A 1 
ATOM   766  O  O   . PHE A 1 98  ? -10.167 13.482  6.330   1.00 97.78 98  A 1 
ATOM   767  C  CB  . PHE A 1 98  ? -7.798  13.322  4.868   1.00 98.65 98  A 1 
ATOM   768  C  CG  . PHE A 1 98  ? -6.413  13.306  4.280   1.00 98.73 98  A 1 
ATOM   769  C  CD1 . PHE A 1 98  ? -6.066  14.199  3.284   1.00 98.52 98  A 1 
ATOM   770  C  CD2 . PHE A 1 98  ? -5.459  12.413  4.744   1.00 98.52 98  A 1 
ATOM   771  C  CE1 . PHE A 1 98  ? -4.783  14.201  2.749   1.00 98.28 98  A 1 
ATOM   772  C  CE2 . PHE A 1 98  ? -4.182  12.406  4.212   1.00 98.30 98  A 1 
ATOM   773  C  CZ  . PHE A 1 98  ? -3.840  13.300  3.211   1.00 98.39 98  A 1 
ATOM   774  N  N   . GLU A 1 99  ? -9.892  15.647  6.859   1.00 97.71 99  A 1 
ATOM   775  C  CA  . GLU A 1 99  ? -11.182 15.760  7.521   1.00 96.88 99  A 1 
ATOM   776  C  C   . GLU A 1 99  ? -12.321 15.493  6.549   1.00 96.21 99  A 1 
ATOM   777  O  O   . GLU A 1 99  ? -12.286 15.920  5.396   1.00 92.77 99  A 1 
ATOM   778  C  CB  . GLU A 1 99  ? -11.336 17.153  8.144   1.00 95.16 99  A 1 
ATOM   779  C  CG  . GLU A 1 99  ? -10.258 17.479  9.177   1.00 85.62 99  A 1 
ATOM   780  C  CD  . GLU A 1 99  ? -10.427 18.856  9.776   1.00 81.27 99  A 1 
ATOM   781  O  OE1 . GLU A 1 99  ? -11.513 19.457  9.627   1.00 74.45 99  A 1 
ATOM   782  O  OE2 . GLU A 1 99  ? -9.467  19.346  10.400  1.00 74.47 99  A 1 
ATOM   783  N  N   . ASP A 1 100 ? -13.316 14.757  7.032   1.00 96.71 100 A 1 
ATOM   784  C  CA  . ASP A 1 100 ? -14.517 14.413  6.268   1.00 96.76 100 A 1 
ATOM   785  C  C   . ASP A 1 100 ? -14.256 13.408  5.146   1.00 97.48 100 A 1 
ATOM   786  O  O   . ASP A 1 100 ? -15.159 13.117  4.362   1.00 96.26 100 A 1 
ATOM   787  C  CB  . ASP A 1 100 ? -15.181 15.668  5.691   1.00 94.82 100 A 1 
ATOM   788  C  CG  . ASP A 1 100 ? -15.601 16.646  6.775   1.00 88.64 100 A 1 
ATOM   789  O  OD1 . ASP A 1 100 ? -16.071 16.201  7.836   1.00 83.13 100 A 1 
ATOM   790  O  OD2 . ASP A 1 100 ? -15.452 17.874  6.559   1.00 82.24 100 A 1 
ATOM   791  N  N   . PHE A 1 101 ? -13.044 12.877  5.057   1.00 98.27 101 A 1 
ATOM   792  C  CA  . PHE A 1 101 ? -12.746 11.826  4.087   1.00 98.45 101 A 1 
ATOM   793  C  C   . PHE A 1 101 ? -13.314 10.488  4.543   1.00 98.45 101 A 1 
ATOM   794  O  O   . PHE A 1 101 ? -13.327 10.179  5.736   1.00 98.11 101 A 1 
ATOM   795  C  CB  . PHE A 1 101 ? -11.235 11.664  3.884   1.00 98.48 101 A 1 
ATOM   796  C  CG  . PHE A 1 101 ? -10.637 12.570  2.844   1.00 98.51 101 A 1 
ATOM   797  C  CD1 . PHE A 1 101 ? -10.795 13.945  2.912   1.00 98.07 101 A 1 
ATOM   798  C  CD2 . PHE A 1 101 ? -9.879  12.036  1.809   1.00 98.05 101 A 1 
ATOM   799  C  CE1 . PHE A 1 101 ? -10.226 14.774  1.964   1.00 97.80 101 A 1 
ATOM   800  C  CE2 . PHE A 1 101 ? -9.295  12.862  0.860   1.00 97.89 101 A 1 
ATOM   801  C  CZ  . PHE A 1 101 ? -9.472  14.233  0.936   1.00 98.25 101 A 1 
ATOM   802  N  N   . PHE A 1 102 ? -13.771 9.687   3.586   1.00 98.64 102 A 1 
ATOM   803  C  CA  . PHE A 1 102 ? -14.034 8.273   3.818   1.00 98.63 102 A 1 
ATOM   804  C  C   . PHE A 1 102 ? -12.711 7.541   3.620   1.00 98.79 102 A 1 
ATOM   805  O  O   . PHE A 1 102 ? -12.224 7.419   2.502   1.00 98.72 102 A 1 
ATOM   806  C  CB  . PHE A 1 102 ? -15.097 7.759   2.846   1.00 98.62 102 A 1 
ATOM   807  C  CG  . PHE A 1 102 ? -15.429 6.301   3.015   1.00 98.63 102 A 1 
ATOM   808  C  CD1 . PHE A 1 102 ? -16.119 5.856   4.129   1.00 98.41 102 A 1 
ATOM   809  C  CD2 . PHE A 1 102 ? -15.056 5.382   2.050   1.00 98.41 102 A 1 
ATOM   810  C  CE1 . PHE A 1 102 ? -16.431 4.520   4.283   1.00 98.16 102 A 1 
ATOM   811  C  CE2 . PHE A 1 102 ? -15.365 4.035   2.192   1.00 98.21 102 A 1 
ATOM   812  C  CZ  . PHE A 1 102 ? -16.052 3.611   3.311   1.00 98.33 102 A 1 
ATOM   813  N  N   . ILE A 1 103 ? -12.114 7.098   4.722   1.00 98.86 103 A 1 
ATOM   814  C  CA  . ILE A 1 103 ? -10.769 6.528   4.695   1.00 98.94 103 A 1 
ATOM   815  C  C   . ILE A 1 103 ? -10.829 5.029   4.953   1.00 98.94 103 A 1 
ATOM   816  O  O   . ILE A 1 103 ? -11.519 4.569   5.867   1.00 98.85 103 A 1 
ATOM   817  C  CB  . ILE A 1 103 ? -9.856  7.218   5.725   1.00 98.73 103 A 1 
ATOM   818  C  CG1 . ILE A 1 103 ? -9.671  8.688   5.334   1.00 97.08 103 A 1 
ATOM   819  C  CG2 . ILE A 1 103 ? -8.509  6.513   5.829   1.00 98.31 103 A 1 
ATOM   820  C  CD1 . ILE A 1 103 ? -8.850  9.504   6.315   1.00 91.67 103 A 1 
ATOM   821  N  N   . ILE A 1 104 ? -10.107 4.275   4.132   1.00 98.98 104 A 1 
ATOM   822  C  CA  . ILE A 1 104 ? -10.074 2.819   4.198   1.00 98.97 104 A 1 
ATOM   823  C  C   . ILE A 1 104 ? -8.659  2.390   4.579   1.00 98.93 104 A 1 
ATOM   824  O  O   . ILE A 1 104 ? -7.806  2.210   3.707   1.00 98.88 104 A 1 
ATOM   825  C  CB  . ILE A 1 104 ? -10.481 2.208   2.839   1.00 98.91 104 A 1 
ATOM   826  C  CG1 . ILE A 1 104 ? -11.841 2.754   2.395   1.00 98.61 104 A 1 
ATOM   827  C  CG2 . ILE A 1 104 ? -10.512 0.680   2.916   1.00 98.73 104 A 1 
ATOM   828  C  CD1 . ILE A 1 104 ? -12.102 2.627   0.901   1.00 97.58 104 A 1 
ATOM   829  N  N   . PRO A 1 105 ? -8.365  2.242   5.877   1.00 98.94 105 A 1 
ATOM   830  C  CA  . PRO A 1 105 ? -7.005  1.947   6.326   1.00 98.97 105 A 1 
ATOM   831  C  C   . PRO A 1 105 ? -6.691  0.460   6.369   1.00 98.97 105 A 1 
ATOM   832  O  O   . PRO A 1 105 ? -7.589  -0.372  6.484   1.00 98.76 105 A 1 
ATOM   833  C  CB  . PRO A 1 105 ? -6.975  2.540   7.729   1.00 98.83 105 A 1 
ATOM   834  C  CG  . PRO A 1 105 ? -8.376  2.344   8.223   1.00 98.41 105 A 1 
ATOM   835  C  CD  . PRO A 1 105 ? -9.265  2.512   7.014   1.00 98.84 105 A 1 
ATOM   836  N  N   . MET A 1 106 ? -5.404  0.127   6.301   1.00 98.85 106 A 1 
ATOM   837  C  CA  . MET A 1 106 ? -4.958  -1.251  6.429   1.00 98.71 106 A 1 
ATOM   838  C  C   . MET A 1 106 ? -3.517  -1.286  6.933   1.00 98.89 106 A 1 
ATOM   839  O  O   . MET A 1 106 ? -2.856  -0.250  7.049   1.00 98.44 106 A 1 
ATOM   840  C  CB  . MET A 1 106 ? -5.068  -1.998  5.093   1.00 97.36 106 A 1 
ATOM   841  C  CG  . MET A 1 106 ? -3.997  -1.620  4.082   1.00 94.09 106 A 1 
ATOM   842  S  SD  . MET A 1 106 ? -4.253  -2.383  2.461   1.00 96.15 106 A 1 
ATOM   843  C  CE  . MET A 1 106 ? -5.729  -1.528  1.933   1.00 92.19 106 A 1 
ATOM   844  N  N   . LEU A 1 107 ? -3.040  -2.494  7.227   1.00 98.77 107 A 1 
ATOM   845  C  CA  . LEU A 1 107 ? -1.674  -2.708  7.680   1.00 98.64 107 A 1 
ATOM   846  C  C   . LEU A 1 107 ? -0.828  -3.316  6.567   1.00 98.75 107 A 1 
ATOM   847  O  O   . LEU A 1 107 ? -1.298  -4.157  5.804   1.00 98.42 107 A 1 
ATOM   848  C  CB  . LEU A 1 107 ? -1.643  -3.635  8.888   1.00 98.41 107 A 1 
ATOM   849  C  CG  . LEU A 1 107 ? -2.275  -3.111  10.179  1.00 98.12 107 A 1 
ATOM   850  C  CD1 . LEU A 1 107 ? -2.430  -4.249  11.185  1.00 97.63 107 A 1 
ATOM   851  C  CD2 . LEU A 1 107 ? -1.440  -1.988  10.755  1.00 97.36 107 A 1 
ATOM   852  N  N   . GLY A 1 108 ? 0.427   -2.886  6.482   1.00 98.71 108 A 1 
ATOM   853  C  CA  . GLY A 1 108 ? 1.400   -3.499  5.601   1.00 98.67 108 A 1 
ATOM   854  C  C   . GLY A 1 108 ? 2.290   -4.471  6.359   1.00 98.40 108 A 1 
ATOM   855  O  O   . GLY A 1 108 ? 2.170   -4.622  7.572   1.00 97.93 108 A 1 
ATOM   856  N  N   . ASN A 1 109 ? 3.200   -5.135  5.650   1.00 98.36 109 A 1 
ATOM   857  C  CA  . ASN A 1 109 ? 4.030   -6.167  6.258   1.00 98.07 109 A 1 
ATOM   858  C  C   . ASN A 1 109 ? 5.073   -5.602  7.225   1.00 97.77 109 A 1 
ATOM   859  O  O   . ASN A 1 109 ? 5.627   -6.348  8.034   1.00 96.96 109 A 1 
ATOM   860  C  CB  . ASN A 1 109 ? 4.714   -7.030  5.189   1.00 97.87 109 A 1 
ATOM   861  C  CG  . ASN A 1 109 ? 5.557   -6.226  4.231   1.00 97.80 109 A 1 
ATOM   862  O  OD1 . ASN A 1 109 ? 5.044   -5.454  3.430   1.00 96.15 109 A 1 
ATOM   863  N  ND2 . ASN A 1 109 ? 6.871   -6.417  4.299   1.00 95.65 109 A 1 
ATOM   864  N  N   . HIS A 1 110 ? 5.344   -4.306  7.157   1.00 97.70 110 A 1 
ATOM   865  C  CA  . HIS A 1 110 ? 6.265   -3.685  8.100   1.00 97.49 110 A 1 
ATOM   866  C  C   . HIS A 1 110 ? 5.553   -3.066  9.300   1.00 97.51 110 A 1 
ATOM   867  O  O   . HIS A 1 110 ? 6.205   -2.580  10.225  1.00 96.81 110 A 1 
ATOM   868  C  CB  . HIS A 1 110 ? 7.127   -2.626  7.404   1.00 97.26 110 A 1 
ATOM   869  C  CG  . HIS A 1 110 ? 8.163   -3.209  6.491   1.00 96.66 110 A 1 
ATOM   870  N  ND1 . HIS A 1 110 ? 9.358   -3.702  6.950   1.00 91.75 110 A 1 
ATOM   871  C  CD2 . HIS A 1 110 ? 8.169   -3.396  5.160   1.00 91.46 110 A 1 
ATOM   872  C  CE1 . HIS A 1 110 ? 10.063  -4.160  5.936   1.00 91.71 110 A 1 
ATOM   873  N  NE2 . HIS A 1 110 ? 9.366   -3.983  4.836   1.00 92.90 110 A 1 
ATOM   874  N  N   . ASP A 1 111 ? 4.227   -3.109  9.289   1.00 97.65 111 A 1 
ATOM   875  C  CA  . ASP A 1 111 ? 3.436   -2.488  10.351  1.00 97.75 111 A 1 
ATOM   876  C  C   . ASP A 1 111 ? 3.171   -3.450  11.506  1.00 97.56 111 A 1 
ATOM   877  O  O   . ASP A 1 111 ? 2.101   -3.440  12.118  1.00 96.88 111 A 1 
ATOM   878  C  CB  . ASP A 1 111 ? 2.128   -1.949  9.786   1.00 98.02 111 A 1 
ATOM   879  C  CG  . ASP A 1 111 ? 2.350   -0.868  8.740   1.00 98.21 111 A 1 
ATOM   880  O  OD1 . ASP A 1 111 ? 3.399   -0.199  8.796   1.00 97.59 111 A 1 
ATOM   881  O  OD2 . ASP A 1 111 ? 1.473   -0.703  7.860   1.00 97.77 111 A 1 
ATOM   882  N  N   . VAL A 1 112 ? 4.160   -4.288  11.814  1.00 96.90 112 A 1 
ATOM   883  C  CA  . VAL A 1 112 ? 4.078   -5.256  12.903  1.00 96.56 112 A 1 
ATOM   884  C  C   . VAL A 1 112 ? 5.497   -5.535  13.373  1.00 95.95 112 A 1 
ATOM   885  O  O   . VAL A 1 112 ? 6.466   -5.278  12.661  1.00 95.33 112 A 1 
ATOM   886  C  CB  . VAL A 1 112 ? 3.377   -6.564  12.450  1.00 96.26 112 A 1 
ATOM   887  C  CG1 . VAL A 1 112 ? 4.208   -7.271  11.380  1.00 95.03 112 A 1 
ATOM   888  C  CG2 . VAL A 1 112 ? 3.119   -7.486  13.639  1.00 95.16 112 A 1 
ATOM   889  N  N   . TYR A 1 113 ? 5.630   -6.028  14.616  1.00 95.19 113 A 1 
ATOM   890  C  CA  . TYR A 1 113 ? 6.936   -6.397  15.134  1.00 94.44 113 A 1 
ATOM   891  C  C   . TYR A 1 113 ? 6.912   -7.812  15.689  1.00 93.98 113 A 1 
ATOM   892  O  O   . TYR A 1 113 ? 6.057   -8.129  16.519  1.00 91.75 113 A 1 
ATOM   893  C  CB  . TYR A 1 113 ? 7.384   -5.424  16.227  1.00 93.63 113 A 1 
ATOM   894  C  CG  . TYR A 1 113 ? 8.759   -5.758  16.759  1.00 92.73 113 A 1 
ATOM   895  C  CD1 . TYR A 1 113 ? 9.903   -5.299  16.114  1.00 91.02 113 A 1 
ATOM   896  C  CD2 . TYR A 1 113 ? 8.917   -6.557  17.890  1.00 90.64 113 A 1 
ATOM   897  C  CE1 . TYR A 1 113 ? 11.164  -5.620  16.582  1.00 88.71 113 A 1 
ATOM   898  C  CE2 . TYR A 1 113 ? 10.170  -6.881  18.357  1.00 88.80 113 A 1 
ATOM   899  C  CZ  . TYR A 1 113 ? 11.296  -6.408  17.708  1.00 88.46 113 A 1 
ATOM   900  O  OH  . TYR A 1 113 ? 12.540  -6.720  18.168  1.00 85.70 113 A 1 
ATOM   901  N  N   . PRO A 1 114 ? 7.845   -8.671  15.267  1.00 93.87 114 A 1 
ATOM   902  C  CA  . PRO A 1 114 ? 8.832   -8.432  14.210  1.00 93.75 114 A 1 
ATOM   903  C  C   . PRO A 1 114 ? 8.180   -8.284  12.842  1.00 94.25 114 A 1 
ATOM   904  O  O   . PRO A 1 114 ? 7.044   -8.713  12.644  1.00 93.77 114 A 1 
ATOM   905  C  CB  . PRO A 1 114 ? 9.710   -9.690  14.245  1.00 92.32 114 A 1 
ATOM   906  C  CG  . PRO A 1 114 ? 9.479   -10.297 15.583  1.00 90.36 114 A 1 
ATOM   907  C  CD  . PRO A 1 114 ? 8.051   -9.977  15.918  1.00 92.27 114 A 1 
ATOM   908  N  N   . ALA A 1 115 ? 8.903   -7.688  11.915  1.00 94.63 115 A 1 
ATOM   909  C  CA  . ALA A 1 115 ? 8.369   -7.451  10.582  1.00 95.24 115 A 1 
ATOM   910  C  C   . ALA A 1 115 ? 7.877   -8.747  9.945   1.00 95.82 115 A 1 
ATOM   911  O  O   . ALA A 1 115 ? 8.475   -9.809  10.127  1.00 95.21 115 A 1 
ATOM   912  C  CB  . ALA A 1 115 ? 9.426   -6.804  9.691   1.00 94.64 115 A 1 
ATOM   913  N  N   . ASN A 1 116 ? 6.765   -8.658  9.213   1.00 95.94 116 A 1 
ATOM   914  C  CA  . ASN A 1 116 ? 6.184   -9.754  8.440   1.00 96.33 116 A 1 
ATOM   915  C  C   . ASN A 1 116 ? 5.444   -10.800 9.268   1.00 96.63 116 A 1 
ATOM   916  O  O   . ASN A 1 116 ? 4.681   -11.588 8.716   1.00 96.17 116 A 1 
ATOM   917  C  CB  . ASN A 1 116 ? 7.244   -10.466 7.586   1.00 96.34 116 A 1 
ATOM   918  C  CG  . ASN A 1 116 ? 8.062   -9.503  6.751   1.00 96.17 116 A 1 
ATOM   919  O  OD1 . ASN A 1 116 ? 7.540   -8.545  6.196   1.00 93.36 116 A 1 
ATOM   920  N  ND2 . ASN A 1 116 ? 9.362   -9.763  6.658   1.00 93.02 116 A 1 
ATOM   921  N  N   . GLN A 1 117 ? 5.659   -10.828 10.581  1.00 95.76 117 A 1 
ATOM   922  C  CA  . GLN A 1 117 ? 5.119   -11.891 11.421  1.00 95.33 117 A 1 
ATOM   923  C  C   . GLN A 1 117 ? 3.749   -11.496 11.975  1.00 94.95 117 A 1 
ATOM   924  O  O   . GLN A 1 117 ? 3.612   -11.078 13.128  1.00 93.53 117 A 1 
ATOM   925  C  CB  . GLN A 1 117 ? 6.089   -12.225 12.550  1.00 94.90 117 A 1 
ATOM   926  C  CG  . GLN A 1 117 ? 7.534   -12.430 12.086  1.00 94.35 117 A 1 
ATOM   927  C  CD  . GLN A 1 117 ? 7.638   -13.388 10.909  1.00 94.39 117 A 1 
ATOM   928  O  OE1 . GLN A 1 117 ? 7.056   -14.468 10.921  1.00 91.06 117 A 1 
ATOM   929  N  NE2 . GLN A 1 117 ? 8.378   -12.979 9.889   1.00 90.06 117 A 1 
ATOM   930  N  N   . MET A 1 118 ? 2.732   -11.636 11.137  1.00 95.06 118 A 1 
ATOM   931  C  CA  . MET A 1 118 ? 1.396   -11.144 11.451  1.00 94.19 118 A 1 
ATOM   932  C  C   . MET A 1 118 ? 0.362   -12.262 11.328  1.00 92.18 118 A 1 
ATOM   933  O  O   . MET A 1 118 ? -0.035  -12.625 10.224  1.00 84.76 118 A 1 
ATOM   934  C  CB  . MET A 1 118 ? 1.038   -9.991  10.520  1.00 92.54 118 A 1 
ATOM   935  C  CG  . MET A 1 118 ? -0.282  -9.305  10.832  1.00 87.48 118 A 1 
ATOM   936  S  SD  . MET A 1 118 ? -0.695  -8.013  9.642   1.00 89.66 118 A 1 
ATOM   937  C  CE  . MET A 1 118 ? 0.600   -6.819  9.956   1.00 85.46 118 A 1 
ATOM   938  N  N   . ALA A 1 119 ? -0.057  -12.802 12.473  1.00 90.35 119 A 1 
ATOM   939  C  CA  . ALA A 1 119 ? -1.094  -13.836 12.504  1.00 87.62 119 A 1 
ATOM   940  C  C   . ALA A 1 119 ? -1.459  -14.152 13.952  1.00 85.69 119 A 1 
ATOM   941  O  O   . ALA A 1 119 ? -1.517  -13.267 14.796  1.00 73.45 119 A 1 
ATOM   942  C  CB  . ALA A 1 119 ? -0.630  -15.085 11.760  1.00 80.42 119 A 1 
ATOM   943  N  N   . ILE A 1 120 ? -1.701  -15.425 14.237  1.00 80.02 120 A 1 
ATOM   944  C  CA  . ILE A 1 120 ? -2.226  -15.830 15.534  1.00 75.86 120 A 1 
ATOM   945  C  C   . ILE A 1 120 ? -1.274  -15.538 16.689  1.00 75.99 120 A 1 
ATOM   946  O  O   . ILE A 1 120 ? -1.718  -15.358 17.824  1.00 67.35 120 A 1 
ATOM   947  C  CB  . ILE A 1 120 ? -2.603  -17.324 15.546  1.00 67.67 120 A 1 
ATOM   948  C  CG1 . ILE A 1 120 ? -1.400  -18.195 15.176  1.00 59.44 120 A 1 
ATOM   949  C  CG2 . ILE A 1 120 ? -3.760  -17.590 14.584  1.00 58.25 120 A 1 
ATOM   950  C  CD1 . ILE A 1 120 ? -1.684  -19.688 15.216  1.00 53.28 120 A 1 
ATOM   951  N  N   . ASN A 1 121 ? 0.017   -15.483 16.422  1.00 73.23 121 A 1 
ATOM   952  C  CA  . ASN A 1 121 ? 1.002   -15.216 17.465  1.00 70.71 121 A 1 
ATOM   953  C  C   . ASN A 1 121 ? 1.356   -13.736 17.583  1.00 72.77 121 A 1 
ATOM   954  O  O   . ASN A 1 121 ? 2.244   -13.370 18.340  1.00 67.64 121 A 1 
ATOM   955  C  CB  . ASN A 1 121 ? 2.268   -16.046 17.226  1.00 65.02 121 A 1 
ATOM   956  C  CG  . ASN A 1 121 ? 2.034   -17.530 17.412  1.00 58.26 121 A 1 
ATOM   957  O  OD1 . ASN A 1 121 ? 1.295   -17.943 18.299  1.00 53.23 121 A 1 
ATOM   958  N  ND2 . ASN A 1 121 ? 2.663   -18.343 16.569  1.00 51.77 121 A 1 
ATOM   959  N  N   . SER A 1 122 ? 0.663   -12.896 16.829  1.00 73.36 122 A 1 
ATOM   960  C  CA  . SER A 1 122 ? 0.906   -11.462 16.876  1.00 71.67 122 A 1 
ATOM   961  C  C   . SER A 1 122 ? -0.404  -10.671 16.755  1.00 77.02 122 A 1 
ATOM   962  O  O   . SER A 1 122 ? -0.443  -9.592  16.164  1.00 70.30 122 A 1 
ATOM   963  C  CB  . SER A 1 122 ? 1.870   -11.043 15.769  1.00 62.26 122 A 1 
ATOM   964  O  OG  . SER A 1 122 ? 1.395   -11.448 14.502  1.00 58.60 122 A 1 
ATOM   965  N  N   . GLN A 1 123 ? -1.471  -11.208 17.327  1.00 84.71 123 A 1 
ATOM   966  C  CA  . GLN A 1 123 ? -2.783  -10.584 17.181  1.00 86.75 123 A 1 
ATOM   967  C  C   . GLN A 1 123 ? -2.897  -9.256  17.918  1.00 91.01 123 A 1 
ATOM   968  O  O   . GLN A 1 123 ? -3.859  -8.514  17.726  1.00 88.42 123 A 1 
ATOM   969  C  CB  . GLN A 1 123 ? -3.889  -11.532 17.631  1.00 80.49 123 A 1 
ATOM   970  C  CG  . GLN A 1 123 ? -4.183  -12.634 16.621  1.00 71.24 123 A 1 
ATOM   971  C  CD  . GLN A 1 123 ? -5.368  -13.491 17.004  1.00 64.78 123 A 1 
ATOM   972  O  OE1 . GLN A 1 123 ? -5.273  -14.328 17.903  1.00 59.59 123 A 1 
ATOM   973  N  NE2 . GLN A 1 123 ? -6.485  -13.265 16.341  1.00 55.75 123 A 1 
ATOM   974  N  N   . TRP A 1 124 ? -1.909  -8.936  18.759  1.00 92.84 124 A 1 
ATOM   975  C  CA  . TRP A 1 124 ? -1.870  -7.635  19.403  1.00 94.59 124 A 1 
ATOM   976  C  C   . TRP A 1 124 ? -1.947  -6.519  18.371  1.00 95.80 124 A 1 
ATOM   977  O  O   . TRP A 1 124 ? -2.509  -5.459  18.639  1.00 95.36 124 A 1 
ATOM   978  C  CB  . TRP A 1 124 ? -0.581  -7.485  20.235  1.00 93.03 124 A 1 
ATOM   979  C  CG  . TRP A 1 124 ? 0.670   -7.432  19.403  1.00 90.61 124 A 1 
ATOM   980  C  CD1 . TRP A 1 124 ? 1.478   -8.480  19.079  1.00 87.63 124 A 1 
ATOM   981  C  CD2 . TRP A 1 124 ? 1.244   -6.271  18.788  1.00 91.31 124 A 1 
ATOM   982  N  NE1 . TRP A 1 124 ? 2.523   -8.048  18.298  1.00 84.55 124 A 1 
ATOM   983  C  CE2 . TRP A 1 124 ? 2.404   -6.696  18.095  1.00 88.85 124 A 1 
ATOM   984  C  CE3 . TRP A 1 124 ? 0.897   -4.915  18.749  1.00 85.94 124 A 1 
ATOM   985  C  CZ2 . TRP A 1 124 ? 3.209   -5.813  17.377  1.00 86.74 124 A 1 
ATOM   986  C  CZ3 . TRP A 1 124 ? 1.705   -4.036  18.025  1.00 86.93 124 A 1 
ATOM   987  C  CH2 . TRP A 1 124 ? 2.841   -4.489  17.354  1.00 86.16 124 A 1 
ATOM   988  N  N   . ILE A 1 125 ? -1.398  -6.759  17.191  1.00 95.61 125 A 1 
ATOM   989  C  CA  . ILE A 1 125 ? -1.351  -5.717  16.174  1.00 96.64 125 A 1 
ATOM   990  C  C   . ILE A 1 125 ? -2.748  -5.376  15.666  1.00 97.35 125 A 1 
ATOM   991  O  O   . ILE A 1 125 ? -3.039  -4.218  15.365  1.00 97.49 125 A 1 
ATOM   992  C  CB  . ILE A 1 125 ? -0.423  -6.109  14.991  1.00 95.88 125 A 1 
ATOM   993  C  CG1 . ILE A 1 125 ? -0.202  -4.901  14.078  1.00 93.76 125 A 1 
ATOM   994  C  CG2 . ILE A 1 125 ? -0.999  -7.286  14.199  1.00 93.65 125 A 1 
ATOM   995  C  CD1 . ILE A 1 125 ? 0.438   -3.725  14.760  1.00 90.87 125 A 1 
ATOM   996  N  N   . PHE A 1 126 ? -3.625  -6.374  15.576  1.00 97.12 126 A 1 
ATOM   997  C  CA  . PHE A 1 126 ? -4.972  -6.134  15.081  1.00 97.46 126 A 1 
ATOM   998  C  C   . PHE A 1 126 ? -5.786  -5.329  16.092  1.00 97.73 126 A 1 
ATOM   999  O  O   . PHE A 1 126 ? -6.524  -4.416  15.720  1.00 97.44 126 A 1 
ATOM   1000 C  CB  . PHE A 1 126 ? -5.671  -7.459  14.760  1.00 97.29 126 A 1 
ATOM   1001 C  CG  . PHE A 1 126 ? -4.901  -8.330  13.809  1.00 97.37 126 A 1 
ATOM   1002 C  CD1 . PHE A 1 126 ? -4.356  -7.813  12.643  1.00 96.44 126 A 1 
ATOM   1003 C  CD2 . PHE A 1 126 ? -4.722  -9.684  14.078  1.00 96.32 126 A 1 
ATOM   1004 C  CE1 . PHE A 1 126 ? -3.641  -8.618  11.771  1.00 95.78 126 A 1 
ATOM   1005 C  CE2 . PHE A 1 126 ? -4.016  -10.493 13.215  1.00 95.72 126 A 1 
ATOM   1006 C  CZ  . PHE A 1 126 ? -3.472  -9.958  12.055  1.00 96.28 126 A 1 
ATOM   1007 N  N   . GLN A 1 127 ? -5.641  -5.662  17.372  1.00 97.22 127 A 1 
ATOM   1008 C  CA  . GLN A 1 127 ? -6.311  -4.911  18.428  1.00 97.17 127 A 1 
ATOM   1009 C  C   . GLN A 1 127 ? -5.792  -3.474  18.475  1.00 97.71 127 A 1 
ATOM   1010 O  O   . GLN A 1 127 ? -6.581  -2.523  18.507  1.00 97.59 127 A 1 
ATOM   1011 C  CB  . GLN A 1 127 ? -6.096  -5.594  19.782  1.00 96.18 127 A 1 
ATOM   1012 C  CG  . GLN A 1 127 ? -6.637  -4.809  20.974  1.00 86.39 127 A 1 
ATOM   1013 C  CD  . GLN A 1 127 ? -8.151  -4.769  21.012  1.00 80.92 127 A 1 
ATOM   1014 O  OE1 . GLN A 1 127 ? -8.816  -5.688  20.531  1.00 73.58 127 A 1 
ATOM   1015 N  NE2 . GLN A 1 127 ? -8.700  -3.710  21.584  1.00 69.93 127 A 1 
ATOM   1016 N  N   . PHE A 1 128 ? -4.471  -3.329  18.469  1.00 97.66 128 A 1 
ATOM   1017 C  CA  . PHE A 1 128 ? -3.859  -2.011  18.566  1.00 97.99 128 A 1 
ATOM   1018 C  C   . PHE A 1 128 ? -4.216  -1.138  17.372  1.00 98.29 128 A 1 
ATOM   1019 O  O   . PHE A 1 128 ? -4.626  0.018   17.529  1.00 98.17 128 A 1 
ATOM   1020 C  CB  . PHE A 1 128 ? -2.340  -2.139  18.695  1.00 97.77 128 A 1 
ATOM   1021 C  CG  . PHE A 1 128 ? -1.629  -0.813  18.832  1.00 97.81 128 A 1 
ATOM   1022 C  CD1 . PHE A 1 128 ? -1.551  -0.193  20.065  1.00 97.32 128 A 1 
ATOM   1023 C  CD2 . PHE A 1 128 ? -1.055  -0.204  17.737  1.00 97.25 128 A 1 
ATOM   1024 C  CE1 . PHE A 1 128 ? -0.906  1.023   20.197  1.00 96.76 128 A 1 
ATOM   1025 C  CE2 . PHE A 1 128 ? -0.406  1.020   17.865  1.00 96.84 128 A 1 
ATOM   1026 C  CZ  . PHE A 1 128 ? -0.333  1.632   19.099  1.00 96.99 128 A 1 
ATOM   1027 N  N   . ALA A 1 129 ? -4.062  -1.677  16.166  1.00 98.25 129 A 1 
ATOM   1028 C  CA  . ALA A 1 129 ? -4.341  -0.905  14.961  1.00 98.41 129 A 1 
ATOM   1029 C  C   . ALA A 1 129 ? -5.824  -0.581  14.838  1.00 98.65 129 A 1 
ATOM   1030 O  O   . ALA A 1 129 ? -6.183  0.512   14.391  1.00 98.64 129 A 1 
ATOM   1031 C  CB  . ALA A 1 129 ? -3.847  -1.652  13.726  1.00 98.31 129 A 1 
ATOM   1032 N  N   . ALA A 1 130 ? -6.687  -1.513  15.232  1.00 98.33 130 A 1 
ATOM   1033 C  CA  . ALA A 1 130 ? -8.120  -1.256  15.204  1.00 98.57 130 A 1 
ATOM   1034 C  C   . ALA A 1 130 ? -8.471  -0.090  16.120  1.00 98.63 130 A 1 
ATOM   1035 O  O   . ALA A 1 130 ? -9.315  0.745   15.787  1.00 98.59 130 A 1 
ATOM   1036 C  CB  . ALA A 1 130 ? -8.899  -2.503  15.610  1.00 98.32 130 A 1 
ATOM   1037 N  N   . GLU A 1 131 ? -7.824  -0.029  17.284  1.00 98.66 131 A 1 
ATOM   1038 C  CA  . GLU A 1 131 ? -8.045  1.071   18.218  1.00 98.58 131 A 1 
ATOM   1039 C  C   . GLU A 1 131 ? -7.590  2.402   17.625  1.00 98.68 131 A 1 
ATOM   1040 O  O   . GLU A 1 131 ? -8.263  3.424   17.771  1.00 98.49 131 A 1 
ATOM   1041 C  CB  . GLU A 1 131 ? -7.310  0.800   19.537  1.00 98.01 131 A 1 
ATOM   1042 C  CG  . GLU A 1 131 ? -7.920  -0.336  20.351  1.00 88.87 131 A 1 
ATOM   1043 C  CD  . GLU A 1 131 ? -7.067  -0.722  21.551  1.00 83.08 131 A 1 
ATOM   1044 O  OE1 . GLU A 1 131 ? -5.947  -0.185  21.696  1.00 78.00 131 A 1 
ATOM   1045 O  OE2 . GLU A 1 131 ? -7.524  -1.569  22.347  1.00 78.67 131 A 1 
ATOM   1046 N  N   . GLN A 1 132 ? -6.451  2.393   16.940  1.00 98.74 132 A 1 
ATOM   1047 C  CA  . GLN A 1 132 ? -5.938  3.609   16.336  1.00 98.77 132 A 1 
ATOM   1048 C  C   . GLN A 1 132 ? -6.785  4.041   15.137  1.00 98.82 132 A 1 
ATOM   1049 O  O   . GLN A 1 132 ? -7.105  5.223   14.986  1.00 98.66 132 A 1 
ATOM   1050 C  CB  . GLN A 1 132 ? -4.476  3.430   15.912  1.00 98.66 132 A 1 
ATOM   1051 C  CG  . GLN A 1 132 ? -3.520  3.172   17.071  1.00 97.73 132 A 1 
ATOM   1052 C  CD  . GLN A 1 132 ? -3.597  4.259   18.123  1.00 96.91 132 A 1 
ATOM   1053 O  OE1 . GLN A 1 132 ? -3.577  5.440   17.809  1.00 90.74 132 A 1 
ATOM   1054 N  NE2 . GLN A 1 132 ? -3.693  3.851   19.376  1.00 89.29 132 A 1 
ATOM   1055 N  N   . PHE A 1 133 ? -7.170  3.083   14.290  1.00 98.88 133 A 1 
ATOM   1056 C  CA  . PHE A 1 133 ? -7.942  3.372   13.082  1.00 98.87 133 A 1 
ATOM   1057 C  C   . PHE A 1 133 ? -9.436  3.539   13.354  1.00 98.87 133 A 1 
ATOM   1058 O  O   . PHE A 1 133 ? -10.200 3.846   12.431  1.00 98.75 133 A 1 
ATOM   1059 C  CB  . PHE A 1 133 ? -7.750  2.261   12.041  1.00 98.86 133 A 1 
ATOM   1060 C  CG  . PHE A 1 133 ? -6.355  2.170   11.473  1.00 98.84 133 A 1 
ATOM   1061 C  CD1 . PHE A 1 133 ? -5.553  3.292   11.350  1.00 98.58 133 A 1 
ATOM   1062 C  CD2 . PHE A 1 133 ? -5.855  0.950   11.036  1.00 98.48 133 A 1 
ATOM   1063 C  CE1 . PHE A 1 133 ? -4.278  3.205   10.815  1.00 98.22 133 A 1 
ATOM   1064 C  CE2 . PHE A 1 133 ? -4.589  0.855   10.495  1.00 98.18 133 A 1 
ATOM   1065 C  CZ  . PHE A 1 133 ? -3.794  1.982   10.388  1.00 98.32 133 A 1 
ATOM   1066 N  N   . ALA A 1 134 ? -9.858  3.334   14.589  1.00 98.83 134 A 1 
ATOM   1067 C  CA  . ALA A 1 134 ? -11.273 3.355   14.949  1.00 98.80 134 A 1 
ATOM   1068 C  C   . ALA A 1 134 ? -12.059 4.562   14.418  1.00 98.89 134 A 1 
ATOM   1069 O  O   . ALA A 1 134 ? -13.202 4.394   13.985  1.00 98.56 134 A 1 
ATOM   1070 C  CB  . ALA A 1 134 ? -11.436 3.242   16.467  1.00 98.59 134 A 1 
ATOM   1071 N  N   . PRO A 1 135 ? -11.489 5.777   14.439  1.00 98.72 135 A 1 
ATOM   1072 C  CA  . PRO A 1 135 ? -12.246 6.928   13.932  1.00 98.57 135 A 1 
ATOM   1073 C  C   . PRO A 1 135 ? -12.676 6.792   12.473  1.00 98.66 135 A 1 
ATOM   1074 O  O   . PRO A 1 135 ? -13.607 7.482   12.046  1.00 98.20 135 A 1 
ATOM   1075 C  CB  . PRO A 1 135 ? -11.275 8.097   14.099  1.00 98.10 135 A 1 
ATOM   1076 C  CG  . PRO A 1 135 ? -10.384 7.674   15.214  1.00 96.72 135 A 1 
ATOM   1077 C  CD  . PRO A 1 135 ? -10.205 6.190   15.036  1.00 98.29 135 A 1 
ATOM   1078 N  N   . PHE A 1 136 ? -12.010 5.919   11.709  1.00 98.87 136 A 1 
ATOM   1079 C  CA  . PHE A 1 136 ? -12.310 5.752   10.291  1.00 98.89 136 A 1 
ATOM   1080 C  C   . PHE A 1 136 ? -13.195 4.542   10.007  1.00 98.81 136 A 1 
ATOM   1081 O  O   . PHE A 1 136 ? -13.651 4.357   8.875   1.00 98.63 136 A 1 
ATOM   1082 C  CB  . PHE A 1 136 ? -11.017 5.605   9.490   1.00 98.83 136 A 1 
ATOM   1083 C  CG  . PHE A 1 136 ? -9.941  6.596   9.863   1.00 98.81 136 A 1 
ATOM   1084 C  CD1 . PHE A 1 136 ? -10.153 7.954   9.703   1.00 98.55 136 A 1 
ATOM   1085 C  CD2 . PHE A 1 136 ? -8.732  6.162   10.378  1.00 98.52 136 A 1 
ATOM   1086 C  CE1 . PHE A 1 136 ? -9.170  8.866   10.054  1.00 98.19 136 A 1 
ATOM   1087 C  CE2 . PHE A 1 136 ? -7.751  7.069   10.723  1.00 98.20 136 A 1 
ATOM   1088 C  CZ  . PHE A 1 136 ? -7.969  8.425   10.563  1.00 98.31 136 A 1 
ATOM   1089 N  N   . LEU A 1 137 ? -13.452 3.727   11.015  1.00 98.80 137 A 1 
ATOM   1090 C  CA  . LEU A 1 137 ? -14.098 2.441   10.823  1.00 98.86 137 A 1 
ATOM   1091 C  C   . LEU A 1 137 ? -15.485 2.387   11.461  1.00 98.77 137 A 1 
ATOM   1092 O  O   . LEU A 1 137 ? -15.726 3.000   12.496  1.00 98.52 137 A 1 
ATOM   1093 C  CB  . LEU A 1 137 ? -13.238 1.317   11.412  1.00 98.81 137 A 1 
ATOM   1094 C  CG  . LEU A 1 137 ? -11.813 1.184   10.866  1.00 98.65 137 A 1 
ATOM   1095 C  CD1 . LEU A 1 137 ? -11.043 0.114   11.639  1.00 98.45 137 A 1 
ATOM   1096 C  CD2 . LEU A 1 137 ? -11.837 0.855   9.385   1.00 98.34 137 A 1 
ATOM   1097 N  N   . SER A 1 138 ? -16.380 1.629   10.828  1.00 98.74 138 A 1 
ATOM   1098 C  CA  . SER A 1 138 ? -17.659 1.303   11.445  1.00 98.67 138 A 1 
ATOM   1099 C  C   . SER A 1 138 ? -17.427 0.314   12.577  1.00 98.76 138 A 1 
ATOM   1100 O  O   . SER A 1 138 ? -16.368 -0.315  12.662  1.00 98.53 138 A 1 
ATOM   1101 C  CB  . SER A 1 138 ? -18.612 0.703   10.416  1.00 98.35 138 A 1 
ATOM   1102 O  OG  . SER A 1 138 ? -18.149 -0.559  9.982   1.00 97.29 138 A 1 
ATOM   1103 N  N   . GLN A 1 139 ? -18.422 0.157   13.456  1.00 98.69 139 A 1 
ATOM   1104 C  CA  . GLN A 1 139 ? -18.296 -0.775  14.568  1.00 98.58 139 A 1 
ATOM   1105 C  C   . GLN A 1 139 ? -18.044 -2.199  14.066  1.00 98.54 139 A 1 
ATOM   1106 O  O   . GLN A 1 139 ? -17.216 -2.926  14.619  1.00 98.22 139 A 1 
ATOM   1107 C  CB  . GLN A 1 139 ? -19.541 -0.733  15.448  1.00 98.19 139 A 1 
ATOM   1108 C  CG  . GLN A 1 139 ? -19.655 0.520   16.296  1.00 91.24 139 A 1 
ATOM   1109 C  CD  . GLN A 1 139 ? -20.812 0.457   17.279  1.00 87.01 139 A 1 
ATOM   1110 O  OE1 . GLN A 1 139 ? -21.666 -0.426  17.199  1.00 81.41 139 A 1 
ATOM   1111 N  NE2 . GLN A 1 139 ? -20.840 1.394   18.216  1.00 78.85 139 A 1 
ATOM   1112 N  N   . ASN A 1 140 ? -18.771 -2.611  13.026  1.00 98.41 140 A 1 
ATOM   1113 C  CA  . ASN A 1 140 ? -18.573 -3.938  12.466  1.00 98.38 140 A 1 
ATOM   1114 C  C   . ASN A 1 140 ? -17.170 -4.096  11.882  1.00 98.51 140 A 1 
ATOM   1115 O  O   . ASN A 1 140 ? -16.538 -5.148  12.033  1.00 98.27 140 A 1 
ATOM   1116 C  CB  . ASN A 1 140 ? -19.624 -4.236  11.393  1.00 97.58 140 A 1 
ATOM   1117 C  CG  . ASN A 1 140 ? -20.995 -4.489  11.978  1.00 86.84 140 A 1 
ATOM   1118 O  OD1 . ASN A 1 140 ? -21.135 -4.800  13.163  1.00 76.97 140 A 1 
ATOM   1119 N  ND2 . ASN A 1 140 ? -22.029 -4.362  11.152  1.00 76.82 140 A 1 
ATOM   1120 N  N   . ALA A 1 141 ? -16.672 -3.058  11.228  1.00 98.79 141 A 1 
ATOM   1121 C  CA  . ALA A 1 141 ? -15.335 -3.089  10.653  1.00 98.80 141 A 1 
ATOM   1122 C  C   . ALA A 1 141 ? -14.274 -3.185  11.743  1.00 98.80 141 A 1 
ATOM   1123 O  O   . ALA A 1 141 ? -13.277 -3.883  11.587  1.00 98.72 141 A 1 
ATOM   1124 C  CB  . ALA A 1 141 ? -15.097 -1.860  9.783   1.00 98.83 141 A 1 
ATOM   1125 N  N   . ILE A 1 142 ? -14.499 -2.489  12.854  1.00 98.76 142 A 1 
ATOM   1126 C  CA  . ILE A 1 142 ? -13.574 -2.554  13.989  1.00 98.64 142 A 1 
ATOM   1127 C  C   . ILE A 1 142 ? -13.466 -3.978  14.515  1.00 98.38 142 A 1 
ATOM   1128 O  O   . ILE A 1 142 ? -12.368 -4.496  14.737  1.00 98.14 142 A 1 
ATOM   1129 C  CB  . ILE A 1 142 ? -14.002 -1.591  15.118  1.00 98.63 142 A 1 
ATOM   1130 C  CG1 . ILE A 1 142 ? -13.811 -0.140  14.682  1.00 98.18 142 A 1 
ATOM   1131 C  CG2 . ILE A 1 142 ? -13.222 -1.873  16.396  1.00 98.18 142 A 1 
ATOM   1132 C  CD1 . ILE A 1 142 ? -14.400 0.881   15.636  1.00 96.70 142 A 1 
ATOM   1133 N  N   . GLU A 1 143 ? -14.607 -4.628  14.719  1.00 98.35 143 A 1 
ATOM   1134 C  CA  . GLU A 1 143 ? -14.617 -5.998  15.231  1.00 98.01 143 A 1 
ATOM   1135 C  C   . GLU A 1 143 ? -13.923 -6.957  14.264  1.00 97.80 143 A 1 
ATOM   1136 O  O   . GLU A 1 143 ? -13.167 -7.837  14.686  1.00 97.42 143 A 1 
ATOM   1137 C  CB  . GLU A 1 143 ? -16.043 -6.456  15.506  1.00 97.82 143 A 1 
ATOM   1138 C  CG  . GLU A 1 143 ? -16.675 -5.771  16.709  1.00 93.03 143 A 1 
ATOM   1139 C  CD  . GLU A 1 143 ? -15.858 -5.961  17.974  1.00 87.63 143 A 1 
ATOM   1140 O  OE1 . GLU A 1 143 ? -15.545 -4.946  18.631  1.00 81.30 143 A 1 
ATOM   1141 O  OE2 . GLU A 1 143 ? -15.517 -7.116  18.288  1.00 82.62 143 A 1 
ATOM   1142 N  N   . SER A 1 144 ? -14.170 -6.781  12.980  1.00 97.98 144 A 1 
ATOM   1143 C  CA  . SER A 1 144 ? -13.538 -7.627  11.973  1.00 97.98 144 A 1 
ATOM   1144 C  C   . SER A 1 144 ? -12.028 -7.379  11.922  1.00 97.83 144 A 1 
ATOM   1145 O  O   . SER A 1 144 ? -11.237 -8.321  11.845  1.00 97.56 144 A 1 
ATOM   1146 C  CB  . SER A 1 144 ? -14.165 -7.379  10.601  1.00 98.08 144 A 1 
ATOM   1147 O  OG  . SER A 1 144 ? -13.703 -8.319  9.645   1.00 93.58 144 A 1 
ATOM   1148 N  N   . PHE A 1 145 ? -11.640 -6.120  12.000  1.00 98.39 145 A 1 
ATOM   1149 C  CA  . PHE A 1 145 ? -10.224 -5.745  11.993  1.00 98.27 145 A 1 
ATOM   1150 C  C   . PHE A 1 145 ? -9.506  -6.386  13.178  1.00 97.95 145 A 1 
ATOM   1151 O  O   . PHE A 1 145 ? -8.390  -6.900  13.038  1.00 97.56 145 A 1 
ATOM   1152 C  CB  . PHE A 1 145 ? -10.080 -4.214  12.027  1.00 98.34 145 A 1 
ATOM   1153 C  CG  . PHE A 1 145 ? -8.740  -3.717  11.557  1.00 98.47 145 A 1 
ATOM   1154 C  CD1 . PHE A 1 145 ? -8.634  -2.965  10.391  1.00 98.16 145 A 1 
ATOM   1155 C  CD2 . PHE A 1 145 ? -7.584  -3.970  12.272  1.00 98.10 145 A 1 
ATOM   1156 C  CE1 . PHE A 1 145 ? -7.412  -2.497  9.948   1.00 97.85 145 A 1 
ATOM   1157 C  CE2 . PHE A 1 145 ? -6.344  -3.517  11.833  1.00 97.84 145 A 1 
ATOM   1158 C  CZ  . PHE A 1 145 ? -6.258  -2.779  10.669  1.00 98.16 145 A 1 
ATOM   1159 N  N   . LYS A 1 146 ? -10.143 -6.356  14.344  1.00 97.79 146 A 1 
ATOM   1160 C  CA  . LYS A 1 146 ? -9.549  -6.937  15.545  1.00 97.12 146 A 1 
ATOM   1161 C  C   . LYS A 1 146 ? -9.286  -8.430  15.378  1.00 96.57 146 A 1 
ATOM   1162 O  O   . LYS A 1 146 ? -8.359  -8.969  15.979  1.00 96.04 146 A 1 
ATOM   1163 C  CB  . LYS A 1 146 ? -10.458 -6.713  16.759  1.00 97.16 146 A 1 
ATOM   1164 C  CG  . LYS A 1 146 ? -10.469 -5.283  17.279  1.00 95.94 146 A 1 
ATOM   1165 C  CD  . LYS A 1 146 ? -11.419 -5.148  18.462  1.00 93.88 146 A 1 
ATOM   1166 C  CE  . LYS A 1 146 ? -11.409 -3.749  19.029  1.00 89.37 146 A 1 
ATOM   1167 N  NZ  . LYS A 1 146 ? -12.380 -3.596  20.153  1.00 84.32 146 A 1 
ATOM   1168 N  N   . HIS A 1 147 ? -10.092 -9.095  14.560  1.00 96.74 147 A 1 
ATOM   1169 C  CA  . HIS A 1 147 ? -9.942  -10.534 14.361  1.00 96.41 147 A 1 
ATOM   1170 C  C   . HIS A 1 147 ? -8.729  -10.868 13.500  1.00 96.49 147 A 1 
ATOM   1171 O  O   . HIS A 1 147 ? -7.958  -11.768 13.834  1.00 95.75 147 A 1 
ATOM   1172 C  CB  . HIS A 1 147 ? -11.208 -11.121 13.741  1.00 96.01 147 A 1 
ATOM   1173 C  CG  . HIS A 1 147 ? -11.113 -12.596 13.483  1.00 90.88 147 A 1 
ATOM   1174 N  ND1 . HIS A 1 147 ? -11.061 -13.527 14.502  1.00 81.29 147 A 1 
ATOM   1175 C  CD2 . HIS A 1 147 ? -11.047 -13.297 12.332  1.00 80.95 147 A 1 
ATOM   1176 C  CE1 . HIS A 1 147 ? -10.973 -14.739 13.976  1.00 81.70 147 A 1 
ATOM   1177 N  NE2 . HIS A 1 147 ? -10.966 -14.627 12.668  1.00 83.16 147 A 1 
ATOM   1178 N  N   . GLY A 1 148 ? -8.556  -10.149 12.383  1.00 97.13 148 A 1 
ATOM   1179 C  CA  . GLY A 1 148 ? -7.484  -10.500 11.464  1.00 97.32 148 A 1 
ATOM   1180 C  C   . GLY A 1 148 ? -6.987  -9.395  10.554  1.00 97.81 148 A 1 
ATOM   1181 O  O   . GLY A 1 148 ? -6.194  -9.658  9.646   1.00 97.71 148 A 1 
ATOM   1182 N  N   . GLY A 1 149 ? -7.437  -8.162  10.772  1.00 97.92 149 A 1 
ATOM   1183 C  CA  . GLY A 1 149 ? -6.986  -7.051  9.959   1.00 98.18 149 A 1 
ATOM   1184 C  C   . GLY A 1 149 ? -7.735  -6.897  8.649   1.00 98.46 149 A 1 
ATOM   1185 O  O   . GLY A 1 149 ? -7.329  -6.099  7.794   1.00 98.35 149 A 1 
ATOM   1186 N  N   . TYR A 1 150 ? -8.816  -7.636  8.473   1.00 98.52 150 A 1 
ATOM   1187 C  CA  . TYR A 1 150 ? -9.654  -7.537  7.280   1.00 98.54 150 A 1 
ATOM   1188 C  C   . TYR A 1 150 ? -11.064 -7.109  7.660   1.00 98.70 150 A 1 
ATOM   1189 O  O   . TYR A 1 150 ? -11.504 -7.333  8.792   1.00 98.60 150 A 1 
ATOM   1190 C  CB  . TYR A 1 150 ? -9.669  -8.858  6.501   1.00 98.39 150 A 1 
ATOM   1191 C  CG  . TYR A 1 150 ? -10.088 -10.081 7.296   1.00 98.33 150 A 1 
ATOM   1192 C  CD1 . TYR A 1 150 ? -11.434 -10.378 7.501   1.00 97.93 150 A 1 
ATOM   1193 C  CD2 . TYR A 1 150 ? -9.145  -10.972 7.800   1.00 97.89 150 A 1 
ATOM   1194 C  CE1 . TYR A 1 150 ? -11.822 -11.507 8.211   1.00 97.54 150 A 1 
ATOM   1195 C  CE2 . TYR A 1 150 ? -9.519  -12.103 8.508   1.00 97.57 150 A 1 
ATOM   1196 C  CZ  . TYR A 1 150 ? -10.862 -12.368 8.703   1.00 97.65 150 A 1 
ATOM   1197 O  OH  . TYR A 1 150 ? -11.240 -13.495 9.399   1.00 96.90 150 A 1 
ATOM   1198 N  N   . TYR A 1 151 ? -11.780 -6.494  6.719   1.00 98.88 151 A 1 
ATOM   1199 C  CA  . TYR A 1 151 ? -13.100 -5.942  7.025   1.00 98.91 151 A 1 
ATOM   1200 C  C   . TYR A 1 151 ? -13.775 -5.418  5.761   1.00 98.99 151 A 1 
ATOM   1201 O  O   . TYR A 1 151 ? -13.169 -5.368  4.688   1.00 98.93 151 A 1 
ATOM   1202 C  CB  . TYR A 1 151 ? -12.982 -4.800  8.051   1.00 98.91 151 A 1 
ATOM   1203 C  CG  . TYR A 1 151 ? -12.212 -3.598  7.543   1.00 98.93 151 A 1 
ATOM   1204 C  CD1 . TYR A 1 151 ? -12.866 -2.511  6.973   1.00 98.88 151 A 1 
ATOM   1205 C  CD2 . TYR A 1 151 ? -10.820 -3.550  7.634   1.00 98.86 151 A 1 
ATOM   1206 C  CE1 . TYR A 1 151 ? -12.166 -1.409  6.510   1.00 98.84 151 A 1 
ATOM   1207 C  CE2 . TYR A 1 151 ? -10.110 -2.453  7.172   1.00 98.85 151 A 1 
ATOM   1208 C  CZ  . TYR A 1 151 ? -10.788 -1.385  6.612   1.00 98.92 151 A 1 
ATOM   1209 O  OH  . TYR A 1 151 ? -10.094 -0.286  6.153   1.00 98.86 151 A 1 
ATOM   1210 N  N   . THR A 1 152 ? -15.028 -5.021  5.903   1.00 98.99 152 A 1 
ATOM   1211 C  CA  . THR A 1 152 ? -15.753 -4.347  4.835   1.00 98.92 152 A 1 
ATOM   1212 C  C   . THR A 1 152 ? -16.439 -3.103  5.381   1.00 98.93 152 A 1 
ATOM   1213 O  O   . THR A 1 152 ? -16.766 -3.030  6.572   1.00 98.74 152 A 1 
ATOM   1214 C  CB  . THR A 1 152 ? -16.836 -5.240  4.187   1.00 98.73 152 A 1 
ATOM   1215 O  OG1 . THR A 1 152 ? -17.918 -5.438  5.106   1.00 96.80 152 A 1 
ATOM   1216 C  CG2 . THR A 1 152 ? -16.263 -6.595  3.798   1.00 97.14 152 A 1 
ATOM   1217 N  N   . MET A 1 153 ? -16.657 -2.128  4.505   1.00 98.88 153 A 1 
ATOM   1218 C  CA  . MET A 1 153 ? -17.464 -0.951  4.807   1.00 98.82 153 A 1 
ATOM   1219 C  C   . MET A 1 153 ? -18.155 -0.499  3.536   1.00 98.83 153 A 1 
ATOM   1220 O  O   . MET A 1 153 ? -17.537 -0.462  2.475   1.00 98.64 153 A 1 
ATOM   1221 C  CB  . MET A 1 153 ? -16.618 0.209   5.348   1.00 98.33 153 A 1 
ATOM   1222 C  CG  . MET A 1 153 ? -16.054 0.004   6.743   1.00 95.10 153 A 1 
ATOM   1223 S  SD  . MET A 1 153 ? -15.435 1.547   7.467   1.00 96.63 153 A 1 
ATOM   1224 C  CE  . MET A 1 153 ? -14.141 1.995   6.313   1.00 91.96 153 A 1 
ATOM   1225 N  N   . PRO A 1 154 ? -19.435 -0.133  3.612   1.00 98.62 154 A 1 
ATOM   1226 C  CA  . PRO A 1 154 ? -20.104 0.401   2.428   1.00 98.55 154 A 1 
ATOM   1227 C  C   . PRO A 1 154 ? -19.604 1.804   2.109   1.00 98.50 154 A 1 
ATOM   1228 O  O   . PRO A 1 154 ? -19.375 2.612   3.018   1.00 98.20 154 A 1 
ATOM   1229 C  CB  . PRO A 1 154 ? -21.577 0.427   2.834   1.00 97.92 154 A 1 
ATOM   1230 C  CG  . PRO A 1 154 ? -21.551 0.556   4.322   1.00 95.44 154 A 1 
ATOM   1231 C  CD  . PRO A 1 154 ? -20.333 -0.197  4.781   1.00 98.08 154 A 1 
ATOM   1232 N  N   . PHE A 1 155 ? -19.417 2.098   0.832   1.00 98.36 155 A 1 
ATOM   1233 C  CA  . PHE A 1 155 ? -19.094 3.458   0.432   1.00 98.30 155 A 1 
ATOM   1234 C  C   . PHE A 1 155 ? -20.289 4.359   0.736   1.00 98.07 155 A 1 
ATOM   1235 O  O   . PHE A 1 155 ? -21.433 3.937   0.598   1.00 97.59 155 A 1 
ATOM   1236 C  CB  . PHE A 1 155 ? -18.744 3.523   -1.054  1.00 98.42 155 A 1 
ATOM   1237 C  CG  . PHE A 1 155 ? -17.348 3.068   -1.386  1.00 98.62 155 A 1 
ATOM   1238 C  CD1 . PHE A 1 155 ? -16.303 3.966   -1.386  1.00 98.42 155 A 1 
ATOM   1239 C  CD2 . PHE A 1 155 ? -17.095 1.739   -1.691  1.00 98.39 155 A 1 
ATOM   1240 C  CE1 . PHE A 1 155 ? -15.011 3.552   -1.691  1.00 98.25 155 A 1 
ATOM   1241 C  CE2 . PHE A 1 155 ? -15.816 1.319   -1.994  1.00 98.27 155 A 1 
ATOM   1242 C  CZ  . PHE A 1 155 ? -14.768 2.228   -1.994  1.00 98.48 155 A 1 
ATOM   1243 N  N   . PRO A 1 156 ? -20.052 5.606   1.159   1.00 97.77 156 A 1 
ATOM   1244 C  CA  . PRO A 1 156 ? -21.146 6.528   1.480   1.00 97.12 156 A 1 
ATOM   1245 C  C   . PRO A 1 156 ? -22.071 6.770   0.291   1.00 96.98 156 A 1 
ATOM   1246 O  O   . PRO A 1 156 ? -21.611 6.928   -0.836  1.00 95.87 156 A 1 
ATOM   1247 C  CB  . PRO A 1 156 ? -20.418 7.815   1.874   1.00 96.34 156 A 1 
ATOM   1248 C  CG  . PRO A 1 156 ? -19.080 7.353   2.347   1.00 94.94 156 A 1 
ATOM   1249 C  CD  . PRO A 1 156 ? -18.736 6.179   1.479   1.00 97.31 156 A 1 
ATOM   1250 N  N   . ALA A 1 157 ? -23.364 6.812   0.558   1.00 94.30 157 A 1 
ATOM   1251 C  CA  . ALA A 1 157 ? -24.361 6.956   -0.501  1.00 92.81 157 A 1 
ATOM   1252 C  C   . ALA A 1 157 ? -24.285 8.316   -1.191  1.00 92.70 157 A 1 
ATOM   1253 O  O   . ALA A 1 157 ? -24.651 8.439   -2.362  1.00 89.32 157 A 1 
ATOM   1254 C  CB  . ALA A 1 157 ? -25.758 6.729   0.060   1.00 90.13 157 A 1 
ATOM   1255 N  N   . HIS A 1 158 ? -23.804 9.333   -0.485  1.00 92.38 158 A 1 
ATOM   1256 C  CA  . HIS A 1 158 ? -23.790 10.690  -1.026  1.00 91.83 158 A 1 
ATOM   1257 C  C   . HIS A 1 158 ? -22.789 10.861  -2.160  1.00 92.70 158 A 1 
ATOM   1258 O  O   . HIS A 1 158 ? -22.727 11.928  -2.780  1.00 90.89 158 A 1 
ATOM   1259 C  CB  . HIS A 1 158 ? -23.513 11.710  0.082   1.00 89.31 158 A 1 
ATOM   1260 C  CG  . HIS A 1 158 ? -22.117 11.663  0.622   1.00 84.92 158 A 1 
ATOM   1261 N  ND1 . HIS A 1 158 ? -21.803 11.084  1.829   1.00 75.36 158 A 1 
ATOM   1262 C  CD2 . HIS A 1 158 ? -20.952 12.135  0.122   1.00 74.47 158 A 1 
ATOM   1263 C  CE1 . HIS A 1 158 ? -20.505 11.198  2.050   1.00 73.02 158 A 1 
ATOM   1264 N  NE2 . HIS A 1 158 ? -19.964 11.826  1.026   1.00 74.74 158 A 1 
ATOM   1265 N  N   . LEU A 1 159 ? -21.997 9.830   -2.450  1.00 95.44 159 A 1 
ATOM   1266 C  CA  . LEU A 1 159 ? -21.009 9.894   -3.520  1.00 95.27 159 A 1 
ATOM   1267 C  C   . LEU A 1 159 ? -21.625 9.701   -4.902  1.00 94.57 159 A 1 
ATOM   1268 O  O   . LEU A 1 159 ? -20.919 9.741   -5.912  1.00 91.23 159 A 1 
ATOM   1269 C  CB  . LEU A 1 159 ? -19.914 8.853   -3.289  1.00 95.17 159 A 1 
ATOM   1270 C  CG  . LEU A 1 159 ? -19.049 9.047   -2.051  1.00 95.56 159 A 1 
ATOM   1271 C  CD1 . LEU A 1 159 ? -18.117 7.862   -1.843  1.00 94.91 159 A 1 
ATOM   1272 C  CD2 . LEU A 1 159 ? -18.244 10.343  -2.153  1.00 94.96 159 A 1 
ATOM   1273 N  N   . GLY A 1 160 ? -22.925 9.488   -4.967  1.00 94.11 160 A 1 
ATOM   1274 C  CA  . GLY A 1 160 ? -23.607 9.329   -6.242  1.00 93.94 160 A 1 
ATOM   1275 C  C   . GLY A 1 160 ? -23.539 7.919   -6.789  1.00 94.84 160 A 1 
ATOM   1276 O  O   . GLY A 1 160 ? -23.646 7.710   -8.005  1.00 91.61 160 A 1 
ATOM   1277 N  N   . ILE A 1 161 ? -23.369 6.945   -5.916  1.00 95.52 161 A 1 
ATOM   1278 C  CA  . ILE A 1 161 ? -23.265 5.547   -6.304  1.00 95.57 161 A 1 
ATOM   1279 C  C   . ILE A 1 161 ? -24.641 5.015   -6.694  1.00 95.72 161 A 1 
ATOM   1280 O  O   . ILE A 1 161 ? -25.619 5.213   -5.975  1.00 93.88 161 A 1 
ATOM   1281 C  CB  . ILE A 1 161 ? -22.672 4.708   -5.163  1.00 93.47 161 A 1 
ATOM   1282 C  CG1 . ILE A 1 161 ? -21.252 5.189   -4.847  1.00 86.68 161 A 1 
ATOM   1283 C  CG2 . ILE A 1 161 ? -22.675 3.232   -5.505  1.00 84.80 161 A 1 
ATOM   1284 C  CD1 . ILE A 1 161 ? -20.724 4.719   -3.514  1.00 84.89 161 A 1 
ATOM   1285 N  N   . LYS A 1 162 ? -24.709 4.338   -7.853  1.00 95.58 162 A 1 
ATOM   1286 C  CA  . LYS A 1 162 ? -25.976 3.845   -8.384  1.00 95.58 162 A 1 
ATOM   1287 C  C   . LYS A 1 162 ? -26.222 2.374   -8.056  1.00 95.64 162 A 1 
ATOM   1288 O  O   . LYS A 1 162 ? -27.355 1.888   -8.177  1.00 92.63 162 A 1 
ATOM   1289 C  CB  . LYS A 1 162 ? -26.024 4.047   -9.894  1.00 94.51 162 A 1 
ATOM   1290 C  CG  . LYS A 1 162 ? -25.935 5.501   -10.328 1.00 92.13 162 A 1 
ATOM   1291 C  CD  . LYS A 1 162 ? -27.102 6.314   -9.790  1.00 84.49 162 A 1 
ATOM   1292 C  CE  . LYS A 1 162 ? -27.049 7.750   -10.284 1.00 79.00 162 A 1 
ATOM   1293 N  NZ  . LYS A 1 162 ? -28.184 8.568   -9.761  1.00 68.63 162 A 1 
ATOM   1294 N  N   . VAL A 1 163 ? -25.180 1.668   -7.663  1.00 95.63 163 A 1 
ATOM   1295 C  CA  . VAL A 1 163 ? -25.278 0.281   -7.232  1.00 95.99 163 A 1 
ATOM   1296 C  C   . VAL A 1 163 ? -24.573 0.180   -5.883  1.00 96.64 163 A 1 
ATOM   1297 O  O   . VAL A 1 163 ? -23.492 0.741   -5.729  1.00 95.50 163 A 1 
ATOM   1298 C  CB  . VAL A 1 163 ? -24.613 -0.680  -8.241  1.00 93.62 163 A 1 
ATOM   1299 C  CG1 . VAL A 1 163 ? -24.630 -2.107  -7.717  1.00 84.25 163 A 1 
ATOM   1300 C  CG2 . VAL A 1 163 ? -25.308 -0.593  -9.590  1.00 84.78 163 A 1 
ATOM   1301 N  N   . PRO A 1 164 ? -25.165 -0.520  -4.902  1.00 97.21 164 A 1 
ATOM   1302 C  CA  . PRO A 1 164 ? -24.502 -0.638  -3.593  1.00 97.43 164 A 1 
ATOM   1303 C  C   . PRO A 1 164 ? -23.055 -1.093  -3.753  1.00 97.88 164 A 1 
ATOM   1304 O  O   . PRO A 1 164 ? -22.788 -2.162  -4.302  1.00 97.34 164 A 1 
ATOM   1305 C  CB  . PRO A 1 164 ? -25.348 -1.687  -2.872  1.00 96.54 164 A 1 
ATOM   1306 C  CG  . PRO A 1 164 ? -26.708 -1.535  -3.467  1.00 94.44 164 A 1 
ATOM   1307 C  CD  . PRO A 1 164 ? -26.474 -1.201  -4.914  1.00 96.59 164 A 1 
ATOM   1308 N  N   . LEU A 1 165 ? -22.130 -0.260  -3.271  1.00 98.27 165 A 1 
ATOM   1309 C  CA  . LEU A 1 165 ? -20.709 -0.496  -3.465  1.00 98.37 165 A 1 
ATOM   1310 C  C   . LEU A 1 165 ? -20.010 -0.571  -2.120  1.00 98.42 165 A 1 
ATOM   1311 O  O   . LEU A 1 165 ? -20.253 0.262   -1.241  1.00 98.39 165 A 1 
ATOM   1312 C  CB  . LEU A 1 165 ? -20.101 0.621   -4.319  1.00 98.30 165 A 1 
ATOM   1313 C  CG  . LEU A 1 165 ? -18.619 0.505   -4.660  1.00 97.84 165 A 1 
ATOM   1314 C  CD1 . LEU A 1 165 ? -18.358 -0.709  -5.529  1.00 97.30 165 A 1 
ATOM   1315 C  CD2 . LEU A 1 165 ? -18.133 1.776   -5.356  1.00 97.33 165 A 1 
ATOM   1316 N  N   . ASN A 1 166 ? -19.141 -1.564  -1.961  1.00 98.67 166 A 1 
ATOM   1317 C  CA  . ASN A 1 166 ? -18.472 -1.810  -0.695  1.00 98.71 166 A 1 
ATOM   1318 C  C   . ASN A 1 166 ? -16.960 -1.773  -0.824  1.00 98.85 166 A 1 
ATOM   1319 O  O   . ASN A 1 166 ? -16.399 -2.245  -1.808  1.00 98.79 166 A 1 
ATOM   1320 C  CB  . ASN A 1 166 ? -18.890 -3.165  -0.127  1.00 98.72 166 A 1 
ATOM   1321 C  CG  . ASN A 1 166 ? -20.380 -3.257  0.122   1.00 98.62 166 A 1 
ATOM   1322 O  OD1 . ASN A 1 166 ? -20.862 -2.877  1.185   1.00 94.65 166 A 1 
ATOM   1323 N  ND2 . ASN A 1 166 ? -21.112 -3.756  -0.860  1.00 94.40 166 A 1 
ATOM   1324 N  N   . ALA A 1 167 ? -16.311 -1.211  0.189   1.00 98.88 167 A 1 
ATOM   1325 C  CA  . ALA A 1 167 ? -14.863 -1.329  0.334   1.00 98.96 167 A 1 
ATOM   1326 C  C   . ALA A 1 167 ? -14.581 -2.628  1.067   1.00 98.99 167 A 1 
ATOM   1327 O  O   . ALA A 1 167 ? -15.139 -2.876  2.134   1.00 98.88 167 A 1 
ATOM   1328 C  CB  . ALA A 1 167 ? -14.299 -0.146  1.103   1.00 98.83 167 A 1 
ATOM   1329 N  N   . VAL A 1 168 ? -13.729 -3.470  0.493   1.00 98.97 168 A 1 
ATOM   1330 C  CA  . VAL A 1 168 ? -13.347 -4.735  1.104   1.00 98.95 168 A 1 
ATOM   1331 C  C   . VAL A 1 168 ? -11.839 -4.764  1.256   1.00 98.94 168 A 1 
ATOM   1332 O  O   . VAL A 1 168 ? -11.112 -4.648  0.269   1.00 98.95 168 A 1 
ATOM   1333 C  CB  . VAL A 1 168 ? -13.811 -5.941  0.260   1.00 98.94 168 A 1 
ATOM   1334 C  CG1 . VAL A 1 168 ? -13.364 -7.244  0.904   1.00 98.74 168 A 1 
ATOM   1335 C  CG2 . VAL A 1 168 ? -15.326 -5.919  0.090   1.00 98.79 168 A 1 
ATOM   1336 N  N   . VAL A 1 169 ? -11.366 -4.901  2.488   1.00 98.95 169 A 1 
ATOM   1337 C  CA  . VAL A 1 169 ? -9.937  -4.941  2.774   1.00 98.91 169 A 1 
ATOM   1338 C  C   . VAL A 1 169 ? -9.524  -6.357  3.141   1.00 98.91 169 A 1 
ATOM   1339 O  O   . VAL A 1 169 ? -10.090 -6.953  4.051   1.00 98.89 169 A 1 
ATOM   1340 C  CB  . VAL A 1 169 ? -9.556  -3.968  3.903   1.00 98.93 169 A 1 
ATOM   1341 C  CG1 . VAL A 1 169 ? -8.111  -4.188  4.353   1.00 98.63 169 A 1 
ATOM   1342 C  CG2 . VAL A 1 169 ? -9.750  -2.533  3.444   1.00 98.68 169 A 1 
ATOM   1343 N  N   . LEU A 1 170 ? -8.529  -6.886  2.427   1.00 98.98 170 A 1 
ATOM   1344 C  CA  . LEU A 1 170 ? -7.943  -8.179  2.739   1.00 98.96 170 A 1 
ATOM   1345 C  C   . LEU A 1 170 ? -6.566  -7.990  3.355   1.00 98.91 170 A 1 
ATOM   1346 O  O   . LEU A 1 170 ? -5.784  -7.150  2.901   1.00 98.82 170 A 1 
ATOM   1347 C  CB  . LEU A 1 170 ? -7.825  -9.050  1.486   1.00 98.93 170 A 1 
ATOM   1348 C  CG  . LEU A 1 170 ? -9.136  -9.473  0.815   1.00 98.73 170 A 1 
ATOM   1349 C  CD1 . LEU A 1 170 ? -8.841  -10.323 -0.421  1.00 98.45 170 A 1 
ATOM   1350 C  CD2 . LEU A 1 170 ? -10.010 -10.242 1.788   1.00 98.36 170 A 1 
ATOM   1351 N  N   . ASN A 1 171 ? -6.266  -8.786  4.380   1.00 98.82 171 A 1 
ATOM   1352 C  CA  . ASN A 1 171 ? -4.942  -8.780  4.993   1.00 98.79 171 A 1 
ATOM   1353 C  C   . ASN A 1 171 ? -4.081  -9.853  4.329   1.00 98.71 171 A 1 
ATOM   1354 O  O   . ASN A 1 171 ? -4.010  -10.990 4.792   1.00 98.49 171 A 1 
ATOM   1355 C  CB  . ASN A 1 171 ? -5.043  -9.024  6.489   1.00 98.53 171 A 1 
ATOM   1356 C  CG  . ASN A 1 171 ? -3.692  -9.001  7.174   1.00 98.36 171 A 1 
ATOM   1357 O  OD1 . ASN A 1 171 ? -2.668  -8.735  6.542   1.00 97.07 171 A 1 
ATOM   1358 N  ND2 . ASN A 1 171 ? -3.677  -9.285  8.468   1.00 96.33 171 A 1 
ATOM   1359 N  N   . THR A 1 172 ? -3.422  -9.487  3.229   1.00 98.85 172 A 1 
ATOM   1360 C  CA  . THR A 1 172 ? -2.616  -10.455 2.498   1.00 98.84 172 A 1 
ATOM   1361 C  C   . THR A 1 172 ? -1.217  -10.608 3.089   1.00 98.79 172 A 1 
ATOM   1362 O  O   . THR A 1 172 ? -0.442  -11.444 2.615   1.00 98.58 172 A 1 
ATOM   1363 C  CB  . THR A 1 172 ? -2.510  -10.099 1.002   1.00 98.83 172 A 1 
ATOM   1364 O  OG1 . THR A 1 172 ? -2.075  -8.748  0.856   1.00 98.41 172 A 1 
ATOM   1365 C  CG2 . THR A 1 172 ? -3.862  -10.277 0.339   1.00 98.04 172 A 1 
ATOM   1366 N  N   . VAL A 1 173 ? -0.898  -9.851  4.130   1.00 98.73 173 A 1 
ATOM   1367 C  CA  . VAL A 1 173 ? 0.332   -10.109 4.877   1.00 98.59 173 A 1 
ATOM   1368 C  C   . VAL A 1 173 ? 0.266   -11.504 5.487   1.00 98.46 173 A 1 
ATOM   1369 O  O   . VAL A 1 173 ? 1.296   -12.143 5.710   1.00 98.15 173 A 1 
ATOM   1370 C  CB  . VAL A 1 173 ? 0.569   -9.048  5.969   1.00 98.44 173 A 1 
ATOM   1371 C  CG1 . VAL A 1 173 ? 1.853   -9.344  6.746   1.00 98.10 173 A 1 
ATOM   1372 C  CG2 . VAL A 1 173 ? 0.638   -7.660  5.349   1.00 98.10 173 A 1 
ATOM   1373 N  N   . LEU A 1 174 ? -0.940  -12.001 5.720   1.00 98.38 174 A 1 
ATOM   1374 C  CA  . LEU A 1 174 ? -1.125  -13.368 6.199   1.00 98.29 174 A 1 
ATOM   1375 C  C   . LEU A 1 174 ? -0.584  -14.392 5.213   1.00 98.29 174 A 1 
ATOM   1376 O  O   . LEU A 1 174 ? -0.207  -15.497 5.600   1.00 97.96 174 A 1 
ATOM   1377 C  CB  . LEU A 1 174 ? -2.606  -13.655 6.456   1.00 98.04 174 A 1 
ATOM   1378 C  CG  . LEU A 1 174 ? -3.303  -12.786 7.508   1.00 97.73 174 A 1 
ATOM   1379 C  CD1 . LEU A 1 174 ? -4.781  -13.176 7.617   1.00 97.31 174 A 1 
ATOM   1380 C  CD2 . LEU A 1 174 ? -2.613  -12.911 8.856   1.00 97.22 174 A 1 
ATOM   1381 N  N   . TYR A 1 175 ? -0.526  -14.016 3.939   1.00 98.48 175 A 1 
ATOM   1382 C  CA  . TYR A 1 175 ? -0.102  -14.928 2.877   1.00 98.53 175 A 1 
ATOM   1383 C  C   . TYR A 1 175 ? 1.333   -14.686 2.419   1.00 98.58 175 A 1 
ATOM   1384 O  O   . TYR A 1 175 ? 1.853   -15.431 1.588   1.00 98.32 175 A 1 
ATOM   1385 C  CB  . TYR A 1 175 ? -1.036  -14.812 1.672   1.00 98.58 175 A 1 
ATOM   1386 C  CG  . TYR A 1 175 ? -2.507  -14.920 2.014   1.00 98.66 175 A 1 
ATOM   1387 C  CD1 . TYR A 1 175 ? -2.961  -15.779 3.009   1.00 98.53 175 A 1 
ATOM   1388 C  CD2 . TYR A 1 175 ? -3.452  -14.162 1.327   1.00 98.56 175 A 1 
ATOM   1389 C  CE1 . TYR A 1 175 ? -4.303  -15.879 3.319   1.00 98.51 175 A 1 
ATOM   1390 C  CE2 . TYR A 1 175 ? -4.802  -14.258 1.622   1.00 98.52 175 A 1 
ATOM   1391 C  CZ  . TYR A 1 175 ? -5.223  -15.115 2.618   1.00 98.61 175 A 1 
ATOM   1392 O  OH  . TYR A 1 175 ? -6.560  -15.218 2.919   1.00 98.43 175 A 1 
ATOM   1393 N  N   . TYR A 1 176 ? 1.976   -13.660 2.943   1.00 98.63 176 A 1 
ATOM   1394 C  CA  . TYR A 1 176 ? 3.336   -13.286 2.553   1.00 98.56 176 A 1 
ATOM   1395 C  C   . TYR A 1 176 ? 4.312   -14.411 2.881   1.00 98.34 176 A 1 
ATOM   1396 O  O   . TYR A 1 176 ? 4.269   -14.978 3.978   1.00 98.02 176 A 1 
ATOM   1397 C  CB  . TYR A 1 176 ? 3.734   -12.002 3.285   1.00 98.43 176 A 1 
ATOM   1398 C  CG  . TYR A 1 176 ? 4.965   -11.302 2.763   1.00 98.35 176 A 1 
ATOM   1399 C  CD1 . TYR A 1 176 ? 5.343   -11.350 1.429   1.00 97.91 176 A 1 
ATOM   1400 C  CD2 . TYR A 1 176 ? 5.742   -10.534 3.625   1.00 97.89 176 A 1 
ATOM   1401 C  CE1 . TYR A 1 176 ? 6.461   -10.684 0.964   1.00 97.47 176 A 1 
ATOM   1402 C  CE2 . TYR A 1 176 ? 6.863   -9.853  3.174   1.00 97.47 176 A 1 
ATOM   1403 C  CZ  . TYR A 1 176 ? 7.220   -9.928  1.846   1.00 97.49 176 A 1 
ATOM   1404 O  OH  . TYR A 1 176 ? 8.320   -9.265  1.390   1.00 96.70 176 A 1 
ATOM   1405 N  N   . ASN A 1 177 ? 5.200   -14.750 1.949   1.00 98.30 177 A 1 
ATOM   1406 C  CA  . ASN A 1 177 ? 6.071   -15.903 2.153   1.00 97.88 177 A 1 
ATOM   1407 C  C   . ASN A 1 177 ? 7.209   -15.654 3.142   1.00 97.77 177 A 1 
ATOM   1408 O  O   . ASN A 1 177 ? 7.986   -16.560 3.421   1.00 96.62 177 A 1 
ATOM   1409 C  CB  . ASN A 1 177 ? 6.603   -16.451 0.815   1.00 97.00 177 A 1 
ATOM   1410 C  CG  . ASN A 1 177 ? 7.355   -15.422 0.001   1.00 95.80 177 A 1 
ATOM   1411 O  OD1 . ASN A 1 177 ? 7.797   -14.408 0.522   1.00 90.35 177 A 1 
ATOM   1412 N  ND2 . ASN A 1 177 ? 7.490   -15.703 -1.287  1.00 89.04 177 A 1 
ATOM   1413 N  N   . TYR A 1 178 ? 7.299   -14.442 3.685   1.00 97.90 178 A 1 
ATOM   1414 C  CA  . TYR A 1 178 ? 8.199   -14.170 4.801   1.00 97.45 178 A 1 
ATOM   1415 C  C   . TYR A 1 178 ? 7.483   -14.271 6.143   1.00 97.34 178 A 1 
ATOM   1416 O  O   . TYR A 1 178 ? 8.108   -14.112 7.197   1.00 96.24 178 A 1 
ATOM   1417 C  CB  . TYR A 1 178 ? 8.842   -12.782 4.661   1.00 96.97 178 A 1 
ATOM   1418 C  CG  . TYR A 1 178 ? 9.996   -12.721 3.687   1.00 95.85 178 A 1 
ATOM   1419 C  CD1 . TYR A 1 178 ? 11.261  -13.176 4.051   1.00 92.52 178 A 1 
ATOM   1420 C  CD2 . TYR A 1 178 ? 9.834   -12.203 2.417   1.00 92.26 178 A 1 
ATOM   1421 C  CE1 . TYR A 1 178 ? 12.320  -13.126 3.167   1.00 90.79 178 A 1 
ATOM   1422 C  CE2 . TYR A 1 178 ? 10.900  -12.141 1.523   1.00 91.01 178 A 1 
ATOM   1423 C  CZ  . TYR A 1 178 ? 12.137  -12.601 1.906   1.00 91.48 178 A 1 
ATOM   1424 O  OH  . TYR A 1 178 ? 13.189  -12.547 1.030   1.00 88.99 178 A 1 
ATOM   1425 N  N   . ASN A 1 179 ? 6.182   -14.532 6.110   1.00 96.99 179 A 1 
ATOM   1426 C  CA  . ASN A 1 179 ? 5.389   -14.657 7.328   1.00 97.04 179 A 1 
ATOM   1427 C  C   . ASN A 1 179 ? 5.450   -16.098 7.831   1.00 96.83 179 A 1 
ATOM   1428 O  O   . ASN A 1 179 ? 4.744   -16.972 7.328   1.00 96.29 179 A 1 
ATOM   1429 C  CB  . ASN A 1 179 ? 3.945   -14.236 7.073   1.00 97.08 179 A 1 
ATOM   1430 C  CG  . ASN A 1 179 ? 3.114   -14.162 8.338   1.00 97.31 179 A 1 
ATOM   1431 O  OD1 . ASN A 1 179 ? 3.498   -14.679 9.384   1.00 96.23 179 A 1 
ATOM   1432 N  ND2 . ASN A 1 179 ? 1.955   -13.511 8.245   1.00 96.03 179 A 1 
ATOM   1433 N  N   . LYS A 1 180 ? 6.287   -16.333 8.838   1.00 96.49 180 A 1 
ATOM   1434 C  CA  . LYS A 1 180 ? 6.506   -17.681 9.347   1.00 95.70 180 A 1 
ATOM   1435 C  C   . LYS A 1 180 ? 5.327   -18.195 10.169  1.00 95.40 180 A 1 
ATOM   1436 O  O   . LYS A 1 180 ? 5.260   -19.380 10.489  1.00 93.50 180 A 1 
ATOM   1437 C  CB  . LYS A 1 180 ? 7.785   -17.726 10.190  1.00 95.06 180 A 1 
ATOM   1438 C  CG  . LYS A 1 180 ? 9.045   -17.347 9.429   1.00 91.50 180 A 1 
ATOM   1439 C  CD  . LYS A 1 180 ? 10.263  -17.353 10.338  1.00 83.25 180 A 1 
ATOM   1440 C  CE  . LYS A 1 180 ? 11.521  -16.950 9.587   1.00 76.09 180 A 1 
ATOM   1441 N  NZ  . LYS A 1 180 ? 12.718  -16.915 10.480  1.00 65.99 180 A 1 
ATOM   1442 N  N   . GLN A 1 181 ? 4.395   -17.314 10.502  1.00 95.61 181 A 1 
ATOM   1443 C  CA  . GLN A 1 181 ? 3.270   -17.681 11.351  1.00 94.89 181 A 1 
ATOM   1444 C  C   . GLN A 1 181 ? 2.179   -18.433 10.597  1.00 94.67 181 A 1 
ATOM   1445 O  O   . GLN A 1 181 ? 1.300   -19.032 11.212  1.00 91.98 181 A 1 
ATOM   1446 C  CB  . GLN A 1 181 ? 2.659   -16.435 11.996  1.00 93.56 181 A 1 
ATOM   1447 C  CG  . GLN A 1 181 ? 3.663   -15.542 12.721  1.00 90.74 181 A 1 
ATOM   1448 C  CD  . GLN A 1 181 ? 4.416   -16.277 13.799  1.00 86.56 181 A 1 
ATOM   1449 O  OE1 . GLN A 1 181 ? 3.843   -17.056 14.563  1.00 78.31 181 A 1 
ATOM   1450 N  NE2 . GLN A 1 181 ? 5.716   -16.038 13.872  1.00 75.33 181 A 1 
ATOM   1451 N  N   . THR A 1 182 ? 2.231   -18.404 9.262   1.00 95.97 182 A 1 
ATOM   1452 C  CA  . THR A 1 182 ? 1.121   -18.916 8.453   1.00 95.89 182 A 1 
ATOM   1453 C  C   . THR A 1 182 ? 1.526   -19.940 7.403   1.00 95.37 182 A 1 
ATOM   1454 O  O   . THR A 1 182 ? 0.674   -20.420 6.657   1.00 93.67 182 A 1 
ATOM   1455 C  CB  . THR A 1 182 ? 0.404   -17.763 7.732   1.00 95.78 182 A 1 
ATOM   1456 O  OG1 . THR A 1 182 ? 1.354   -17.036 6.941   1.00 94.83 182 A 1 
ATOM   1457 C  CG2 . THR A 1 182 ? -0.234  -16.815 8.737   1.00 94.72 182 A 1 
ATOM   1458 N  N   . MET A 1 183 ? 2.800   -20.300 7.336   1.00 94.59 183 A 1 
ATOM   1459 C  CA  . MET A 1 183 ? 3.288   -21.133 6.241   1.00 93.25 183 A 1 
ATOM   1460 C  C   . MET A 1 183 ? 2.646   -22.517 6.195   1.00 92.35 183 A 1 
ATOM   1461 O  O   . MET A 1 183 ? 2.549   -23.118 5.131   1.00 88.59 183 A 1 
ATOM   1462 C  CB  . MET A 1 183 ? 4.816   -21.268 6.310   1.00 90.65 183 A 1 
ATOM   1463 C  CG  . MET A 1 183 ? 5.340   -21.907 7.582   1.00 84.55 183 A 1 
ATOM   1464 S  SD  . MET A 1 183 ? 7.160   -22.012 7.590   1.00 81.71 183 A 1 
ATOM   1465 C  CE  . MET A 1 183 ? 7.426   -23.100 6.193   1.00 73.09 183 A 1 
ATOM   1466 N  N   . ASP A 1 184 ? 2.180   -23.010 7.334   1.00 92.81 184 A 1 
ATOM   1467 C  CA  . ASP A 1 184 ? 1.602   -24.349 7.403   1.00 91.71 184 A 1 
ATOM   1468 C  C   . ASP A 1 184 ? 0.098   -24.328 7.656   1.00 91.88 184 A 1 
ATOM   1469 O  O   . ASP A 1 184 ? -0.495  -25.347 7.998   1.00 87.60 184 A 1 
ATOM   1470 C  CB  . ASP A 1 184 ? 2.295   -25.173 8.491   1.00 89.41 184 A 1 
ATOM   1471 C  CG  . ASP A 1 184 ? 3.751   -25.462 8.165   1.00 84.38 184 A 1 
ATOM   1472 O  OD1 . ASP A 1 184 ? 4.045   -25.760 6.994   1.00 79.26 184 A 1 
ATOM   1473 O  OD2 . ASP A 1 184 ? 4.587   -25.389 9.078   1.00 78.92 184 A 1 
ATOM   1474 N  N   . SER A 1 185 ? -0.522  -23.180 7.470   1.00 93.31 185 A 1 
ATOM   1475 C  CA  . SER A 1 185 ? -1.963  -23.050 7.636   1.00 93.25 185 A 1 
ATOM   1476 C  C   . SER A 1 185 ? -2.671  -23.295 6.310   1.00 93.42 185 A 1 
ATOM   1477 O  O   . SER A 1 185 ? -2.054  -23.260 5.243   1.00 90.65 185 A 1 
ATOM   1478 C  CB  . SER A 1 185 ? -2.317  -21.663 8.168   1.00 91.11 185 A 1 
ATOM   1479 O  OG  . SER A 1 185 ? -3.704  -21.530 8.402   1.00 82.20 185 A 1 
ATOM   1480 N  N   . THR A 1 186 ? -3.976  -23.560 6.382   1.00 95.65 186 A 1 
ATOM   1481 C  CA  . THR A 1 186 ? -4.770  -23.728 5.171   1.00 95.42 186 A 1 
ATOM   1482 C  C   . THR A 1 186 ? -5.594  -22.487 4.873   1.00 95.94 186 A 1 
ATOM   1483 O  O   . THR A 1 186 ? -5.724  -22.081 3.724   1.00 93.11 186 A 1 
ATOM   1484 C  CB  . THR A 1 186 ? -5.714  -24.941 5.290   1.00 93.45 186 A 1 
ATOM   1485 O  OG1 . THR A 1 186 ? -6.520  -24.814 6.466   1.00 85.87 186 A 1 
ATOM   1486 C  CG2 . THR A 1 186 ? -4.909  -26.234 5.375   1.00 84.72 186 A 1 
ATOM   1487 N  N   . ASP A 1 187 ? -6.148  -21.864 5.921   1.00 96.72 187 A 1 
ATOM   1488 C  CA  . ASP A 1 187 ? -6.932  -20.642 5.778   1.00 97.12 187 A 1 
ATOM   1489 C  C   . ASP A 1 187 ? -6.650  -19.734 6.973   1.00 97.13 187 A 1 
ATOM   1490 O  O   . ASP A 1 187 ? -7.441  -19.696 7.921   1.00 96.50 187 A 1 
ATOM   1491 C  CB  . ASP A 1 187 ? -8.424  -20.969 5.683   1.00 97.32 187 A 1 
ATOM   1492 C  CG  . ASP A 1 187 ? -9.264  -19.731 5.369   1.00 97.88 187 A 1 
ATOM   1493 O  OD1 . ASP A 1 187 ? -8.677  -18.676 5.059   1.00 97.64 187 A 1 
ATOM   1494 O  OD2 . ASP A 1 187 ? -10.502 -19.835 5.442   1.00 97.69 187 A 1 
ATOM   1495 N  N   . PRO A 1 188 ? -5.526  -19.025 6.957   1.00 97.23 188 A 1 
ATOM   1496 C  CA  . PRO A 1 188 ? -5.123  -18.213 8.107   1.00 97.11 188 A 1 
ATOM   1497 C  C   . PRO A 1 188 ? -6.217  -17.248 8.549   1.00 97.33 188 A 1 
ATOM   1498 O  O   . PRO A 1 188 ? -6.690  -16.429 7.757   1.00 97.12 188 A 1 
ATOM   1499 C  CB  . PRO A 1 188 ? -3.893  -17.460 7.596   1.00 96.72 188 A 1 
ATOM   1500 C  CG  . PRO A 1 188 ? -3.321  -18.354 6.543   1.00 95.73 188 A 1 
ATOM   1501 C  CD  . PRO A 1 188 ? -4.518  -18.987 5.881   1.00 97.06 188 A 1 
ATOM   1502 N  N   . LEU A 1 189 ? -6.624  -17.386 9.816   1.00 96.71 189 A 1 
ATOM   1503 C  CA  . LEU A 1 189 ? -7.634  -16.537 10.439  1.00 96.69 189 A 1 
ATOM   1504 C  C   . LEU A 1 189 ? -8.962  -16.543 9.682   1.00 96.86 189 A 1 
ATOM   1505 O  O   . LEU A 1 189 ? -9.775  -15.630 9.837   1.00 96.55 189 A 1 
ATOM   1506 C  CB  . LEU A 1 189 ? -7.106  -15.111 10.612  1.00 96.31 189 A 1 
ATOM   1507 C  CG  . LEU A 1 189 ? -5.881  -14.987 11.525  1.00 95.45 189 A 1 
ATOM   1508 C  CD1 . LEU A 1 189 ? -5.411  -13.545 11.619  1.00 94.19 189 A 1 
ATOM   1509 C  CD2 . LEU A 1 189 ? -6.171  -15.538 12.915  1.00 93.90 189 A 1 
ATOM   1510 N  N   . GLY A 1 190 ? -9.189  -17.586 8.866   1.00 96.84 190 A 1 
ATOM   1511 C  CA  . GLY A 1 190 ? -10.458 -17.786 8.201   1.00 97.11 190 A 1 
ATOM   1512 C  C   . GLY A 1 190 ? -10.786 -16.783 7.108   1.00 97.78 190 A 1 
ATOM   1513 O  O   . GLY A 1 190 ? -11.953 -16.631 6.735   1.00 97.80 190 A 1 
ATOM   1514 N  N   . GLN A 1 191 ? -9.773  -16.107 6.589   1.00 97.85 191 A 1 
ATOM   1515 C  CA  . GLN A 1 191 ? -10.018 -15.014 5.651   1.00 98.25 191 A 1 
ATOM   1516 C  C   . GLN A 1 191 ? -10.604 -15.477 4.323   1.00 98.61 191 A 1 
ATOM   1517 O  O   . GLN A 1 191 ? -11.483 -14.812 3.769   1.00 98.72 191 A 1 
ATOM   1518 C  CB  . GLN A 1 191 ? -8.743  -14.208 5.412   1.00 98.20 191 A 1 
ATOM   1519 C  CG  . GLN A 1 191 ? -8.956  -12.988 4.511   1.00 98.11 191 A 1 
ATOM   1520 C  CD  . GLN A 1 191 ? -7.761  -12.072 4.450   1.00 98.41 191 A 1 
ATOM   1521 O  OE1 . GLN A 1 191 ? -7.885  -10.858 4.655   1.00 93.87 191 A 1 
ATOM   1522 N  NE2 . GLN A 1 191 ? -6.594  -12.643 4.170   1.00 95.32 191 A 1 
ATOM   1523 N  N   . PHE A 1 192 ? -10.139 -16.604 3.778   1.00 98.80 192 A 1 
ATOM   1524 C  CA  . PHE A 1 192 ? -10.682 -17.095 2.512   1.00 98.84 192 A 1 
ATOM   1525 C  C   . PHE A 1 192 ? -12.160 -17.426 2.642   1.00 98.97 192 A 1 
ATOM   1526 O  O   . PHE A 1 192 ? -12.973 -17.045 1.799   1.00 98.85 192 A 1 
ATOM   1527 C  CB  . PHE A 1 192 ? -9.907  -18.322 2.019   1.00 98.83 192 A 1 
ATOM   1528 C  CG  . PHE A 1 192 ? -8.591  -18.001 1.360   1.00 98.83 192 A 1 
ATOM   1529 C  CD1 . PHE A 1 192 ? -8.537  -17.206 0.230   1.00 98.61 192 A 1 
ATOM   1530 C  CD2 . PHE A 1 192 ? -7.405  -18.506 1.869   1.00 98.61 192 A 1 
ATOM   1531 C  CE1 . PHE A 1 192 ? -7.329  -16.911 -0.379  1.00 98.44 192 A 1 
ATOM   1532 C  CE2 . PHE A 1 192 ? -6.192  -18.219 1.268   1.00 98.41 192 A 1 
ATOM   1533 C  CZ  . PHE A 1 192 ? -6.155  -17.415 0.143   1.00 98.53 192 A 1 
ATOM   1534 N  N   . GLU A 1 193 ? -12.524 -18.149 3.708   1.00 98.83 193 A 1 
ATOM   1535 C  CA  . GLU A 1 193 ? -13.916 -18.504 3.946   1.00 98.77 193 A 1 
ATOM   1536 C  C   . GLU A 1 193 ? -14.764 -17.251 4.153   1.00 98.81 193 A 1 
ATOM   1537 O  O   . GLU A 1 193 ? -15.871 -17.132 3.615   1.00 98.79 193 A 1 
ATOM   1538 C  CB  . GLU A 1 193 ? -14.040 -19.432 5.154   1.00 98.54 193 A 1 
ATOM   1539 C  CG  . GLU A 1 193 ? -15.465 -19.889 5.441   1.00 90.42 193 A 1 
ATOM   1540 C  CD  . GLU A 1 193 ? -15.560 -20.816 6.648   1.00 82.21 193 A 1 
ATOM   1541 O  OE1 . GLU A 1 193 ? -14.569 -20.917 7.398   1.00 77.24 193 A 1 
ATOM   1542 O  OE2 . GLU A 1 193 ? -16.623 -21.427 6.836   1.00 77.04 193 A 1 
ATOM   1543 N  N   . TRP A 1 194 ? -14.243 -16.317 4.934   1.00 98.75 194 A 1 
ATOM   1544 C  CA  . TRP A 1 194 ? -14.919 -15.044 5.178   1.00 98.89 194 A 1 
ATOM   1545 C  C   . TRP A 1 194 ? -15.153 -14.280 3.878   1.00 98.81 194 A 1 
ATOM   1546 O  O   . TRP A 1 194 ? -16.246 -13.774 3.630   1.00 98.86 194 A 1 
ATOM   1547 C  CB  . TRP A 1 194 ? -14.096 -14.204 6.161   1.00 98.83 194 A 1 
ATOM   1548 C  CG  . TRP A 1 194 ? -14.572 -12.789 6.331   1.00 98.85 194 A 1 
ATOM   1549 C  CD1 . TRP A 1 194 ? -15.539 -12.340 7.186   1.00 98.73 194 A 1 
ATOM   1550 C  CD2 . TRP A 1 194 ? -14.093 -11.634 5.626   1.00 98.84 194 A 1 
ATOM   1551 N  NE1 . TRP A 1 194 ? -15.687 -10.992 7.068   1.00 98.69 194 A 1 
ATOM   1552 C  CE2 . TRP A 1 194 ? -14.811 -10.518 6.121   1.00 98.78 194 A 1 
ATOM   1553 C  CE3 . TRP A 1 194 ? -13.118 -11.436 4.639   1.00 98.80 194 A 1 
ATOM   1554 C  CZ2 . TRP A 1 194 ? -14.589 -9.222  5.643   1.00 98.68 194 A 1 
ATOM   1555 C  CZ3 . TRP A 1 194 ? -12.907 -10.145 4.174   1.00 98.73 194 A 1 
ATOM   1556 C  CH2 . TRP A 1 194 ? -13.635 -9.057  4.675   1.00 98.70 194 A 1 
ATOM   1557 N  N   . PHE A 1 195 ? -14.129 -14.214 3.043   1.00 98.93 195 A 1 
ATOM   1558 C  CA  . PHE A 1 195 ? -14.219 -13.495 1.779   1.00 98.90 195 A 1 
ATOM   1559 C  C   . PHE A 1 195 ? -15.272 -14.114 0.866   1.00 98.93 195 A 1 
ATOM   1560 O  O   . PHE A 1 195 ? -16.054 -13.401 0.231   1.00 98.91 195 A 1 
ATOM   1561 C  CB  . PHE A 1 195 ? -12.857 -13.471 1.081   1.00 98.93 195 A 1 
ATOM   1562 C  CG  . PHE A 1 195 ? -12.836 -12.667 -0.190  1.00 98.94 195 A 1 
ATOM   1563 C  CD1 . PHE A 1 195 ? -12.900 -11.284 -0.160  1.00 98.83 195 A 1 
ATOM   1564 C  CD2 . PHE A 1 195 ? -12.743 -13.301 -1.416  1.00 98.83 195 A 1 
ATOM   1565 C  CE1 . PHE A 1 195 ? -12.870 -10.546 -1.328  1.00 98.74 195 A 1 
ATOM   1566 C  CE2 . PHE A 1 195 ? -12.712 -12.572 -2.590  1.00 98.74 195 A 1 
ATOM   1567 C  CZ  . PHE A 1 195 ? -12.778 -11.193 -2.549  1.00 98.83 195 A 1 
ATOM   1568 N  N   . LYS A 1 196 ? -15.295 -15.444 0.814   1.00 98.98 196 A 1 
ATOM   1569 C  CA  . LYS A 1 196 ? -16.287 -16.140 -0.005  1.00 98.89 196 A 1 
ATOM   1570 C  C   . LYS A 1 196 ? -17.701 -15.820 0.474   1.00 98.89 196 A 1 
ATOM   1571 O  O   . LYS A 1 196 ? -18.600 -15.576 -0.331  1.00 98.84 196 A 1 
ATOM   1572 C  CB  . LYS A 1 196 ? -16.052 -17.647 0.033   1.00 98.74 196 A 1 
ATOM   1573 C  CG  . LYS A 1 196 ? -17.008 -18.440 -0.855  1.00 96.52 196 A 1 
ATOM   1574 C  CD  . LYS A 1 196 ? -16.729 -19.938 -0.783  1.00 94.07 196 A 1 
ATOM   1575 C  CE  . LYS A 1 196 ? -17.588 -20.704 -1.781  1.00 87.21 196 A 1 
ATOM   1576 N  NZ  . LYS A 1 196 ? -19.044 -20.504 -1.561  1.00 79.63 196 A 1 
ATOM   1577 N  N   . THR A 1 197 ? -17.899 -15.826 1.784   1.00 98.96 197 A 1 
ATOM   1578 C  CA  . THR A 1 197 ? -19.203 -15.525 2.364   1.00 98.96 197 A 1 
ATOM   1579 C  C   . THR A 1 197 ? -19.643 -14.101 2.014   1.00 98.99 197 A 1 
ATOM   1580 O  O   . THR A 1 197 ? -20.789 -13.872 1.614   1.00 98.81 197 A 1 
ATOM   1581 C  CB  . THR A 1 197 ? -19.180 -15.707 3.892   1.00 98.75 197 A 1 
ATOM   1582 O  OG1 . THR A 1 197 ? -18.910 -17.074 4.198   1.00 96.32 197 A 1 
ATOM   1583 C  CG2 . THR A 1 197 ? -20.513 -15.302 4.502   1.00 95.61 197 A 1 
ATOM   1584 N  N   . VAL A 1 198 ? -18.716 -13.154 2.147   1.00 98.90 198 A 1 
ATOM   1585 C  CA  . VAL A 1 198 ? -19.001 -11.762 1.828   1.00 98.91 198 A 1 
ATOM   1586 C  C   . VAL A 1 198 ? -19.358 -11.603 0.354   1.00 98.97 198 A 1 
ATOM   1587 O  O   . VAL A 1 198 ? -20.366 -10.983 0.006   1.00 98.87 198 A 1 
ATOM   1588 C  CB  . VAL A 1 198 ? -17.799 -10.862 2.193   1.00 98.87 198 A 1 
ATOM   1589 C  CG1 . VAL A 1 198 ? -17.970 -9.470  1.601   1.00 98.49 198 A 1 
ATOM   1590 C  CG2 . VAL A 1 198 ? -17.635 -10.784 3.705   1.00 98.57 198 A 1 
ATOM   1591 N  N   . MET A 1 199 ? -18.548 -12.174 -0.519  1.00 98.98 199 A 1 
ATOM   1592 C  CA  . MET A 1 199 ? -18.758 -12.037 -1.956  1.00 98.92 199 A 1 
ATOM   1593 C  C   . MET A 1 199 ? -20.031 -12.737 -2.418  1.00 98.98 199 A 1 
ATOM   1594 O  O   . MET A 1 199 ? -20.750 -12.215 -3.274  1.00 98.85 199 A 1 
ATOM   1595 C  CB  . MET A 1 199 ? -17.548 -12.578 -2.719  1.00 98.91 199 A 1 
ATOM   1596 C  CG  . MET A 1 199 ? -16.294 -11.735 -2.566  1.00 98.55 199 A 1 
ATOM   1597 S  SD  . MET A 1 199 ? -16.445 -10.124 -3.367  1.00 98.34 199 A 1 
ATOM   1598 C  CE  . MET A 1 199 ? -15.887 -9.048  -2.070  1.00 96.01 199 A 1 
ATOM   1599 N  N   . ASP A 1 200 ? -20.310 -13.913 -1.867  1.00 98.99 200 A 1 
ATOM   1600 C  CA  . ASP A 1 200 ? -21.558 -14.605 -2.184  1.00 98.90 200 A 1 
ATOM   1601 C  C   . ASP A 1 200 ? -22.752 -13.732 -1.813  1.00 98.91 200 A 1 
ATOM   1602 O  O   . ASP A 1 200 ? -23.725 -13.638 -2.561  1.00 98.72 200 A 1 
ATOM   1603 C  CB  . ASP A 1 200 ? -21.642 -15.945 -1.445  1.00 98.84 200 A 1 
ATOM   1604 C  CG  . ASP A 1 200 ? -20.791 -17.026 -2.092  1.00 98.37 200 A 1 
ATOM   1605 O  OD1 . ASP A 1 200 ? -20.367 -16.849 -3.247  1.00 96.92 200 A 1 
ATOM   1606 O  OD2 . ASP A 1 200 ? -20.559 -18.069 -1.436  1.00 96.96 200 A 1 
ATOM   1607 N  N   . GLY A 1 201 ? -22.668 -13.090 -0.655  1.00 98.88 201 A 1 
ATOM   1608 C  CA  . GLY A 1 201 ? -23.727 -12.197 -0.220  1.00 98.83 201 A 1 
ATOM   1609 C  C   . GLY A 1 201 ? -23.912 -11.019 -1.155  1.00 98.82 201 A 1 
ATOM   1610 O  O   . GLY A 1 201 ? -25.041 -10.644 -1.494  1.00 98.61 201 A 1 
ATOM   1611 N  N   . TYR A 1 202 ? -22.818 -10.425 -1.572  1.00 98.87 202 A 1 
ATOM   1612 C  CA  . TYR A 1 202 ? -22.869 -9.301  -2.505  1.00 98.86 202 A 1 
ATOM   1613 C  C   . TYR A 1 202 ? -23.479 -9.730  -3.840  1.00 98.79 202 A 1 
ATOM   1614 O  O   . TYR A 1 202 ? -24.318 -9.026  -4.407  1.00 98.58 202 A 1 
ATOM   1615 C  CB  . TYR A 1 202 ? -21.476 -8.718  -2.744  1.00 98.84 202 A 1 
ATOM   1616 C  CG  . TYR A 1 202 ? -20.874 -7.976  -1.565  1.00 98.85 202 A 1 
ATOM   1617 C  CD1 . TYR A 1 202 ? -21.634 -7.621  -0.463  1.00 98.70 202 A 1 
ATOM   1618 C  CD2 . TYR A 1 202 ? -19.530 -7.617  -1.576  1.00 98.71 202 A 1 
ATOM   1619 C  CE1 . TYR A 1 202 ? -21.076 -6.931  0.602   1.00 98.65 202 A 1 
ATOM   1620 C  CE2 . TYR A 1 202 ? -18.966 -6.929  -0.520  1.00 98.65 202 A 1 
ATOM   1621 C  CZ  . TYR A 1 202 ? -19.736 -6.590  0.572   1.00 98.75 202 A 1 
ATOM   1622 O  OH  . TYR A 1 202 ? -19.177 -5.913  1.625   1.00 98.50 202 A 1 
ATOM   1623 N  N   . ARG A 1 203 ? -23.069 -10.888 -4.339  1.00 98.81 203 A 1 
ATOM   1624 C  CA  . ARG A 1 203 ? -23.581 -11.395 -5.611  1.00 98.78 203 A 1 
ATOM   1625 C  C   . ARG A 1 203 ? -25.089 -11.616 -5.534  1.00 98.66 203 A 1 
ATOM   1626 O  O   . ARG A 1 203 ? -25.823 -11.244 -6.455  1.00 98.28 203 A 1 
ATOM   1627 C  CB  . ARG A 1 203 ? -22.865 -12.696 -5.990  1.00 98.49 203 A 1 
ATOM   1628 C  CG  . ARG A 1 203 ? -23.447 -13.404 -7.204  1.00 97.56 203 A 1 
ATOM   1629 C  CD  . ARG A 1 203 ? -22.620 -14.640 -7.556  1.00 97.09 203 A 1 
ATOM   1630 N  NE  . ARG A 1 203 ? -21.373 -14.289 -8.221  1.00 96.58 203 A 1 
ATOM   1631 C  CZ  . ARG A 1 203 ? -20.322 -15.110 -8.332  1.00 97.36 203 A 1 
ATOM   1632 N  NH1 . ARG A 1 203 ? -20.353 -16.316 -7.780  1.00 93.27 203 A 1 
ATOM   1633 N  NH2 . ARG A 1 203 ? -19.234 -14.721 -8.988  1.00 93.00 203 A 1 
ATOM   1634 N  N   . LYS A 1 204 ? -25.554 -12.213 -4.443  1.00 98.79 204 A 1 
ATOM   1635 C  CA  . LYS A 1 204 ? -26.967 -12.525 -4.294  1.00 98.61 204 A 1 
ATOM   1636 C  C   . LYS A 1 204 ? -27.832 -11.278 -4.181  1.00 98.69 204 A 1 
ATOM   1637 O  O   . LYS A 1 204 ? -29.009 -11.296 -4.553  1.00 98.11 204 A 1 
ATOM   1638 C  CB  . LYS A 1 204 ? -27.189 -13.417 -3.066  1.00 98.40 204 A 1 
ATOM   1639 C  CG  . LYS A 1 204 ? -26.644 -14.820 -3.203  1.00 89.16 204 A 1 
ATOM   1640 C  CD  . LYS A 1 204 ? -26.847 -15.625 -1.929  1.00 86.60 204 A 1 
ATOM   1641 C  CE  . LYS A 1 204 ? -26.274 -17.021 -2.052  1.00 75.14 204 A 1 
ATOM   1642 N  NZ  . LYS A 1 204 ? -26.446 -17.810 -0.804  1.00 67.28 204 A 1 
ATOM   1643 N  N   . THR A 1 205 ? -27.254 -10.192 -3.673  1.00 98.43 205 A 1 
ATOM   1644 C  CA  . THR A 1 205 ? -28.015 -8.967  -3.431  1.00 98.29 205 A 1 
ATOM   1645 C  C   . THR A 1 205 ? -27.678 -7.855  -4.420  1.00 98.08 205 A 1 
ATOM   1646 O  O   . THR A 1 205 ? -28.127 -6.720  -4.253  1.00 97.19 205 A 1 
ATOM   1647 C  CB  . THR A 1 205 ? -27.788 -8.458  -2.001  1.00 98.01 205 A 1 
ATOM   1648 O  OG1 . THR A 1 205 ? -26.395 -8.275  -1.763  1.00 96.56 205 A 1 
ATOM   1649 C  CG2 . THR A 1 205 ? -28.337 -9.460  -0.989  1.00 95.95 205 A 1 
ATOM   1650 N  N   . GLY A 1 206 ? -26.890 -8.168  -5.446  1.00 98.24 206 A 1 
ATOM   1651 C  CA  . GLY A 1 206 ? -26.581 -7.201  -6.487  1.00 97.95 206 A 1 
ATOM   1652 C  C   . GLY A 1 206 ? -25.640 -6.098  -6.060  1.00 97.91 206 A 1 
ATOM   1653 O  O   . GLY A 1 206 ? -25.628 -5.019  -6.660  1.00 96.99 206 A 1 
ATOM   1654 N  N   . GLN A 1 207 ? -24.841 -6.351  -5.032  1.00 98.23 207 A 1 
ATOM   1655 C  CA  . GLN A 1 207 ? -23.856 -5.388  -4.567  1.00 98.24 207 A 1 
ATOM   1656 C  C   . GLN A 1 207 ? -22.522 -5.599  -5.276  1.00 98.34 207 A 1 
ATOM   1657 O  O   . GLN A 1 207 ? -22.256 -6.672  -5.824  1.00 98.06 207 A 1 
ATOM   1658 C  CB  . GLN A 1 207 ? -23.657 -5.493  -3.051  1.00 98.04 207 A 1 
ATOM   1659 C  CG  . GLN A 1 207 ? -24.927 -5.319  -2.245  1.00 97.24 207 A 1 
ATOM   1660 C  CD  . GLN A 1 207 ? -24.664 -5.236  -0.761  1.00 97.01 207 A 1 
ATOM   1661 O  OE1 . GLN A 1 207 ? -23.909 -4.370  -0.319  1.00 91.39 207 A 1 
ATOM   1662 N  NE2 . GLN A 1 207 ? -25.269 -6.128  0.006   1.00 91.02 207 A 1 
ATOM   1663 N  N   . ARG A 1 208 ? -21.693 -4.562  -5.255  1.00 98.40 208 A 1 
ATOM   1664 C  CA  . ARG A 1 208 ? -20.371 -4.654  -5.869  1.00 98.47 208 A 1 
ATOM   1665 C  C   . ARG A 1 208 ? -19.312 -4.203  -4.883  1.00 98.68 208 A 1 
ATOM   1666 O  O   . ARG A 1 208 ? -19.620 -3.672  -3.817  1.00 98.45 208 A 1 
ATOM   1667 C  CB  . ARG A 1 208 ? -20.327 -3.846  -7.166  1.00 97.96 208 A 1 
ATOM   1668 C  CG  . ARG A 1 208 ? -21.244 -4.437  -8.230  1.00 95.21 208 A 1 
ATOM   1669 C  CD  . ARG A 1 208 ? -21.204 -3.681  -9.536  1.00 89.71 208 A 1 
ATOM   1670 N  NE  . ARG A 1 208 ? -22.076 -4.301  -10.526 1.00 84.79 208 A 1 
ATOM   1671 C  CZ  . ARG A 1 208 ? -22.321 -3.824  -11.733 1.00 79.00 208 A 1 
ATOM   1672 N  NH1 . ARG A 1 208 ? -21.753 -2.696  -12.133 1.00 73.12 208 A 1 
ATOM   1673 N  NH2 . ARG A 1 208 ? -23.134 -4.470  -12.557 1.00 75.39 208 A 1 
ATOM   1674 N  N   . ALA A 1 209 ? -18.039 -4.423  -5.250  1.00 98.68 209 A 1 
ATOM   1675 C  CA  . ALA A 1 209 ? -16.953 -4.174  -4.320  1.00 98.89 209 A 1 
ATOM   1676 C  C   . ALA A 1 209 ? -15.696 -3.675  -5.006  1.00 98.84 209 A 1 
ATOM   1677 O  O   . ALA A 1 209 ? -15.419 -4.022  -6.158  1.00 98.77 209 A 1 
ATOM   1678 C  CB  . ALA A 1 209 ? -16.630 -5.442  -3.532  1.00 98.72 209 A 1 
ATOM   1679 N  N   . ILE A 1 210 ? -14.960 -2.851  -4.284  1.00 98.83 210 A 1 
ATOM   1680 C  CA  . ILE A 1 210 ? -13.586 -2.538  -4.624  1.00 98.99 210 A 1 
ATOM   1681 C  C   . ILE A 1 210 ? -12.733 -3.154  -3.530  1.00 98.97 210 A 1 
ATOM   1682 O  O   . ILE A 1 210 ? -12.893 -2.835  -2.352  1.00 98.92 210 A 1 
ATOM   1683 C  CB  . ILE A 1 210 ? -13.344 -1.021  -4.721  1.00 98.84 210 A 1 
ATOM   1684 C  CG1 . ILE A 1 210 ? -14.137 -0.446  -5.898  1.00 98.37 210 A 1 
ATOM   1685 C  CG2 . ILE A 1 210 ? -11.853 -0.722  -4.873  1.00 98.60 210 A 1 
ATOM   1686 C  CD1 . ILE A 1 210 ? -14.093 1.069   -5.993  1.00 96.90 210 A 1 
ATOM   1687 N  N   . VAL A 1 211 ? -11.841 -4.068  -3.915  1.00 98.94 211 A 1 
ATOM   1688 C  CA  . VAL A 1 211 ? -11.025 -4.808  -2.958  1.00 98.96 211 A 1 
ATOM   1689 C  C   . VAL A 1 211 ? -9.647  -4.177  -2.856  1.00 98.99 211 A 1 
ATOM   1690 O  O   . VAL A 1 211 ? -9.045  -3.823  -3.867  1.00 98.93 211 A 1 
ATOM   1691 C  CB  . VAL A 1 211 ? -10.902 -6.289  -3.365  1.00 98.93 211 A 1 
ATOM   1692 C  CG1 . VAL A 1 211 ? -10.086 -7.065  -2.339  1.00 98.68 211 A 1 
ATOM   1693 C  CG2 . VAL A 1 211 ? -12.286 -6.917  -3.525  1.00 98.71 211 A 1 
ATOM   1694 N  N   . SER A 1 212 ? -9.147  -4.035  -1.622  1.00 98.91 212 A 1 
ATOM   1695 C  CA  . SER A 1 212 ? -7.817  -3.489  -1.401  1.00 98.99 212 A 1 
ATOM   1696 C  C   . SER A 1 212 ? -7.012  -4.430  -0.512  1.00 98.99 212 A 1 
ATOM   1697 O  O   . SER A 1 212 ? -7.559  -5.100  0.367   1.00 98.85 212 A 1 
ATOM   1698 C  CB  . SER A 1 212 ? -7.893  -2.103  -0.764  1.00 98.78 212 A 1 
ATOM   1699 O  OG  . SER A 1 212 ? -8.580  -1.193  -1.591  1.00 94.08 212 A 1 
ATOM   1700 N  N   . MET A 1 213 ? -5.703  -4.482  -0.744  1.00 98.91 213 A 1 
ATOM   1701 C  CA  . MET A 1 213 ? -4.803  -5.332  0.017   1.00 98.92 213 A 1 
ATOM   1702 C  C   . MET A 1 213 ? -3.399  -4.774  -0.122  1.00 98.99 213 A 1 
ATOM   1703 O  O   . MET A 1 213 ? -3.091  -4.073  -1.088  1.00 98.74 213 A 1 
ATOM   1704 C  CB  . MET A 1 213 ? -4.852  -6.776  -0.506  1.00 98.66 213 A 1 
ATOM   1705 C  CG  . MET A 1 213 ? -4.415  -6.910  -1.960  1.00 98.19 213 A 1 
ATOM   1706 S  SD  . MET A 1 213 ? -4.872  -8.485  -2.712  1.00 98.45 213 A 1 
ATOM   1707 C  CE  . MET A 1 213 ? -6.638  -8.317  -2.795  1.00 96.59 213 A 1 
ATOM   1708 N  N   . HIS A 1 214 ? -2.532  -5.078  0.850   1.00 98.97 214 A 1 
ATOM   1709 C  CA  . HIS A 1 214 ? -1.184  -4.541  0.765   1.00 98.97 214 A 1 
ATOM   1710 C  C   . HIS A 1 214 ? -0.357  -5.256  -0.298  1.00 98.81 214 A 1 
ATOM   1711 O  O   . HIS A 1 214 ? 0.294   -4.619  -1.119  1.00 98.61 214 A 1 
ATOM   1712 C  CB  . HIS A 1 214 ? -0.476  -4.615  2.120   1.00 98.86 214 A 1 
ATOM   1713 C  CG  . HIS A 1 214 ? 0.859   -3.941  2.114   1.00 98.82 214 A 1 
ATOM   1714 N  ND1 . HIS A 1 214 ? 1.014   -2.592  1.899   1.00 98.16 214 A 1 
ATOM   1715 C  CD2 . HIS A 1 214 ? 2.108   -4.443  2.263   1.00 98.22 214 A 1 
ATOM   1716 C  CE1 . HIS A 1 214 ? 2.296   -2.280  1.933   1.00 98.13 214 A 1 
ATOM   1717 N  NE2 . HIS A 1 214 ? 2.984   -3.387  2.145   1.00 98.20 214 A 1 
ATOM   1718 N  N   . ILE A 1 215 ? -0.397  -6.583  -0.286  1.00 98.96 215 A 1 
ATOM   1719 C  CA  . ILE A 1 215 ? 0.427   -7.391  -1.183  1.00 98.91 215 A 1 
ATOM   1720 C  C   . ILE A 1 215 ? -0.454  -8.114  -2.204  1.00 98.99 215 A 1 
ATOM   1721 O  O   . ILE A 1 215 ? -1.250  -8.977  -1.842  1.00 98.83 215 A 1 
ATOM   1722 C  CB  . ILE A 1 215 ? 1.274   -8.420  -0.418  1.00 98.85 215 A 1 
ATOM   1723 C  CG1 . ILE A 1 215 ? 2.030   -7.740  0.733   1.00 98.47 215 A 1 
ATOM   1724 C  CG2 . ILE A 1 215 ? 2.242   -9.123  -1.367  1.00 98.48 215 A 1 
ATOM   1725 C  CD1 . ILE A 1 215 ? 2.850   -8.695  1.586   1.00 97.93 215 A 1 
ATOM   1726 N  N   . CYS A 1 216 ? -0.308  -7.766  -3.465  1.00 98.79 216 A 1 
ATOM   1727 C  CA  . CYS A 1 216 ? -1.025  -8.420  -4.550  1.00 98.60 216 A 1 
ATOM   1728 C  C   . CYS A 1 216 ? -0.457  -9.807  -4.808  1.00 98.73 216 A 1 
ATOM   1729 O  O   . CYS A 1 216 ? 0.720   -10.063 -4.571  1.00 98.13 216 A 1 
ATOM   1730 C  CB  . CYS A 1 216 ? -0.902  -7.595  -5.836  1.00 97.76 216 A 1 
ATOM   1731 S  SG  . CYS A 1 216 ? -2.363  -6.659  -6.343  1.00 93.80 216 A 1 
ATOM   1732 N  N   . PRO A 1 217 ? -1.280  -10.743 -5.314  1.00 98.82 217 A 1 
ATOM   1733 C  CA  . PRO A 1 217 ? -0.713  -11.985 -5.826  1.00 98.60 217 A 1 
ATOM   1734 C  C   . PRO A 1 217 ? 0.173   -11.692 -7.031  1.00 98.61 217 A 1 
ATOM   1735 O  O   . PRO A 1 217 ? -0.023  -10.689 -7.716  1.00 97.88 217 A 1 
ATOM   1736 C  CB  . PRO A 1 217 ? -1.944  -12.801 -6.231  1.00 98.23 217 A 1 
ATOM   1737 C  CG  . PRO A 1 217 ? -2.997  -11.778 -6.497  1.00 96.44 217 A 1 
ATOM   1738 C  CD  . PRO A 1 217 ? -2.733  -10.663 -5.525  1.00 98.45 217 A 1 
ATOM   1739 N  N   . GLY A 1 218 ? 1.145   -12.564 -7.278  1.00 98.48 218 A 1 
ATOM   1740 C  CA  . GLY A 1 218 ? 2.064   -12.373 -8.380  1.00 98.35 218 A 1 
ATOM   1741 C  C   . GLY A 1 218 ? 3.500   -12.307 -7.905  1.00 98.43 218 A 1 
ATOM   1742 O  O   . GLY A 1 218 ? 3.849   -12.833 -6.850  1.00 97.60 218 A 1 
ATOM   1743 N  N   . VAL A 1 219 ? 4.334   -11.646 -8.702  1.00 98.44 219 A 1 
ATOM   1744 C  CA  . VAL A 1 219 ? 5.766   -11.625 -8.459  1.00 98.24 219 A 1 
ATOM   1745 C  C   . VAL A 1 219 ? 6.281   -10.193 -8.375  1.00 98.29 219 A 1 
ATOM   1746 O  O   . VAL A 1 219 ? 5.586   -9.243  -8.738  1.00 97.69 219 A 1 
ATOM   1747 C  CB  . VAL A 1 219 ? 6.539   -12.381 -9.552  1.00 97.71 219 A 1 
ATOM   1748 C  CG1 . VAL A 1 219 ? 6.072   -13.830 -9.625  1.00 95.74 219 A 1 
ATOM   1749 C  CG2 . VAL A 1 219 ? 6.363   -11.685 -10.901 1.00 95.64 219 A 1 
ATOM   1750 N  N   . ALA A 1 220 ? 7.521   -10.058 -7.895  1.00 98.04 220 A 1 
ATOM   1751 C  CA  . ALA A 1 220 ? 8.190   -8.765  -7.847  1.00 97.80 220 A 1 
ATOM   1752 C  C   . ALA A 1 220 ? 9.206   -8.690  -8.975  1.00 97.79 220 A 1 
ATOM   1753 O  O   . ALA A 1 220 ? 10.265  -9.323  -8.907  1.00 96.69 220 A 1 
ATOM   1754 C  CB  . ALA A 1 220 ? 8.874   -8.560  -6.496  1.00 97.44 220 A 1 
ATOM   1755 N  N   . GLU A 1 221 ? 8.891   -7.924  -10.005 1.00 96.65 221 A 1 
ATOM   1756 C  CA  . GLU A 1 221 ? 9.743   -7.835  -11.188 1.00 95.94 221 A 1 
ATOM   1757 C  C   . GLU A 1 221 ? 11.160  -7.393  -10.857 1.00 95.63 221 A 1 
ATOM   1758 O  O   . GLU A 1 221 ? 12.124  -7.879  -11.445 1.00 93.61 221 A 1 
ATOM   1759 C  CB  . GLU A 1 221 ? 9.133   -6.871  -12.213 1.00 94.39 221 A 1 
ATOM   1760 C  CG  . GLU A 1 221 ? 7.841   -7.340  -12.853 1.00 92.41 221 A 1 
ATOM   1761 C  CD  . GLU A 1 221 ? 6.589   -6.917  -12.099 1.00 93.89 221 A 1 
ATOM   1762 O  OE1 . GLU A 1 221 ? 6.654   -6.709  -10.869 1.00 90.97 221 A 1 
ATOM   1763 O  OE2 . GLU A 1 221 ? 5.534   -6.791  -12.743 1.00 91.81 221 A 1 
ATOM   1764 N  N   . ARG A 1 222 ? 11.289  -6.464  -9.906  1.00 95.38 222 A 1 
ATOM   1765 C  CA  . ARG A 1 222 ? 12.587  -5.898  -9.579  1.00 94.26 222 A 1 
ATOM   1766 C  C   . ARG A 1 222 ? 13.453  -6.831  -8.747  1.00 94.13 222 A 1 
ATOM   1767 O  O   . ARG A 1 222 ? 14.646  -6.597  -8.587  1.00 92.51 222 A 1 
ATOM   1768 C  CB  . ARG A 1 222 ? 12.414  -4.562  -8.836  1.00 92.33 222 A 1 
ATOM   1769 C  CG  . ARG A 1 222 ? 11.683  -3.505  -9.640  1.00 87.84 222 A 1 
ATOM   1770 C  CD  . ARG A 1 222 ? 11.287  -2.333  -8.762  1.00 87.19 222 A 1 
ATOM   1771 N  NE  . ARG A 1 222 ? 12.425  -1.489  -8.413  1.00 85.35 222 A 1 
ATOM   1772 C  CZ  . ARG A 1 222 ? 12.370  -0.506  -7.507  1.00 85.55 222 A 1 
ATOM   1773 N  NH1 . ARG A 1 222 ? 11.250  -0.272  -6.845  1.00 79.88 222 A 1 
ATOM   1774 N  NH2 . ARG A 1 222 ? 13.441  0.225   -7.268  1.00 78.40 222 A 1 
ATOM   1775 N  N   . PHE A 1 223 ? 12.857  -7.897  -8.230  1.00 96.04 223 A 1 
ATOM   1776 C  CA  . PHE A 1 223 ? 13.575  -8.848  -7.384  1.00 95.72 223 A 1 
ATOM   1777 C  C   . PHE A 1 223 ? 13.523  -10.247 -7.983  1.00 96.59 223 A 1 
ATOM   1778 O  O   . PHE A 1 223 ? 13.147  -11.221 -7.329  1.00 95.15 223 A 1 
ATOM   1779 C  CB  . PHE A 1 223 ? 13.014  -8.824  -5.969  1.00 94.75 223 A 1 
ATOM   1780 C  CG  . PHE A 1 223 ? 13.094  -7.462  -5.326  1.00 92.76 223 A 1 
ATOM   1781 C  CD1 . PHE A 1 223 ? 14.288  -7.006  -4.787  1.00 89.13 223 A 1 
ATOM   1782 C  CD2 . PHE A 1 223 ? 11.987  -6.638  -5.275  1.00 89.10 223 A 1 
ATOM   1783 C  CE1 . PHE A 1 223 ? 14.379  -5.755  -4.204  1.00 87.79 223 A 1 
ATOM   1784 C  CE2 . PHE A 1 223 ? 12.064  -5.380  -4.697  1.00 87.38 223 A 1 
ATOM   1785 C  CZ  . PHE A 1 223 ? 13.260  -4.934  -4.153  1.00 87.43 223 A 1 
ATOM   1786 N  N   . ASN A 1 224 ? 13.987  -10.384 -9.278  1.00 95.79 224 A 1 
ATOM   1787 C  CA  . ASN A 1 224 ? 14.090  -11.518 -10.048 1.00 96.53 224 A 1 
ATOM   1788 C  C   . ASN A 1 224 ? 12.821  -12.301 -10.222 1.00 97.04 224 A 1 
ATOM   1789 O  O   . ASN A 1 224 ? 12.785  -13.519 -10.296 1.00 95.51 224 A 1 
ATOM   1790 C  CB  . ASN A 1 224 ? 15.204  -12.422 -9.556  1.00 95.63 224 A 1 
ATOM   1791 C  CG  . ASN A 1 224 ? 15.997  -13.007 -10.553 1.00 93.39 224 A 1 
ATOM   1792 O  OD1 . ASN A 1 224 ? 15.924  -12.648 -11.776 1.00 89.43 224 A 1 
ATOM   1793 N  ND2 . ASN A 1 224 ? 16.776  -13.744 -10.543 1.00 89.32 224 A 1 
ATOM   1794 N  N   . TYR A 1 225 ? 11.679  -11.552 -10.315 1.00 97.04 225 A 1 
ATOM   1795 C  CA  . TYR A 1 225 ? 10.358  -12.133 -10.488 1.00 97.01 225 A 1 
ATOM   1796 C  C   . TYR A 1 225 ? 10.039  -13.115 -9.367  1.00 97.34 225 A 1 
ATOM   1797 O  O   . TYR A 1 225 ? 9.442   -14.168 -9.588  1.00 96.14 225 A 1 
ATOM   1798 C  CB  . TYR A 1 225 ? 10.233  -12.811 -11.861 1.00 96.16 225 A 1 
ATOM   1799 C  CG  . TYR A 1 225 ? 10.426  -11.846 -13.015 1.00 94.31 225 A 1 
ATOM   1800 C  CD1 . TYR A 1 225 ? 9.344   -11.156 -13.546 1.00 91.97 225 A 1 
ATOM   1801 C  CD2 . TYR A 1 225 ? 11.677  -11.622 -13.556 1.00 92.30 225 A 1 
ATOM   1802 C  CE1 . TYR A 1 225 ? 9.509   -10.267 -14.590 1.00 90.32 225 A 1 
ATOM   1803 C  CE2 . TYR A 1 225 ? 11.855  -10.731 -14.604 1.00 90.06 225 A 1 
ATOM   1804 C  CZ  . TYR A 1 225 ? 10.770  -10.054 -15.119 1.00 90.17 225 A 1 
ATOM   1805 O  OH  . TYR A 1 225 ? 10.935  -9.173  -16.156 1.00 86.58 225 A 1 
ATOM   1806 N  N   . SER A 1 226 ? 10.435  -12.751 -8.148  1.00 97.60 226 A 1 
ATOM   1807 C  CA  . SER A 1 226 ? 10.261  -13.632 -7.000  1.00 97.59 226 A 1 
ATOM   1808 C  C   . SER A 1 226 ? 8.813   -13.630 -6.513  1.00 97.81 226 A 1 
ATOM   1809 O  O   . SER A 1 226 ? 8.159   -12.587 -6.483  1.00 97.44 226 A 1 
ATOM   1810 C  CB  . SER A 1 226 ? 11.181  -13.200 -5.864  1.00 96.46 226 A 1 
ATOM   1811 O  OG  . SER A 1 226 ? 10.940  -11.859 -5.492  1.00 90.97 226 A 1 
ATOM   1812 N  N   . ASP A 1 227 ? 8.322   -14.825 -6.134  1.00 97.90 227 A 1 
ATOM   1813 C  CA  . ASP A 1 227 ? 6.999   -14.935 -5.540  1.00 97.90 227 A 1 
ATOM   1814 C  C   . ASP A 1 227 ? 6.928   -14.102 -4.276  1.00 98.13 227 A 1 
ATOM   1815 O  O   . ASP A 1 227 ? 7.870   -14.063 -3.487  1.00 97.56 227 A 1 
ATOM   1816 C  CB  . ASP A 1 227 ? 6.676   -16.394 -5.192  1.00 97.12 227 A 1 
ATOM   1817 C  CG  . ASP A 1 227 ? 6.551   -17.270 -6.421  1.00 93.72 227 A 1 
ATOM   1818 O  OD1 . ASP A 1 227 ? 6.242   -16.750 -7.515  1.00 89.51 227 A 1 
ATOM   1819 O  OD2 . ASP A 1 227 ? 6.750   -18.498 -6.289  1.00 88.78 227 A 1 
ATOM   1820 N  N   . GLN A 1 228 ? 5.787   -13.424 -4.073  1.00 98.49 228 A 1 
ATOM   1821 C  CA  . GLN A 1 228 ? 5.575   -12.639 -2.875  1.00 98.47 228 A 1 
ATOM   1822 C  C   . GLN A 1 228 ? 4.715   -13.375 -1.855  1.00 98.61 228 A 1 
ATOM   1823 O  O   . GLN A 1 228 ? 4.902   -13.231 -0.649  1.00 98.08 228 A 1 
ATOM   1824 C  CB  . GLN A 1 228 ? 4.938   -11.292 -3.230  1.00 98.19 228 A 1 
ATOM   1825 C  CG  . GLN A 1 228 ? 5.823   -10.427 -4.114  1.00 97.33 228 A 1 
ATOM   1826 C  CD  . GLN A 1 228 ? 7.166   -10.178 -3.472  1.00 96.88 228 A 1 
ATOM   1827 O  OE1 . GLN A 1 228 ? 7.265   -9.441  -2.494  1.00 90.30 228 A 1 
ATOM   1828 N  NE2 . GLN A 1 228 ? 8.204   -10.818 -3.999  1.00 89.59 228 A 1 
ATOM   1829 N  N   . LEU A 1 229 ? 3.777   -14.177 -2.342  1.00 98.65 229 A 1 
ATOM   1830 C  CA  . LEU A 1 229 ? 2.920   -14.967 -1.479  1.00 98.68 229 A 1 
ATOM   1831 C  C   . LEU A 1 229 ? 3.311   -16.439 -1.548  1.00 98.54 229 A 1 
ATOM   1832 O  O   . LEU A 1 229 ? 3.852   -16.890 -2.555  1.00 98.16 229 A 1 
ATOM   1833 C  CB  . LEU A 1 229 ? 1.453   -14.794 -1.876  1.00 98.73 229 A 1 
ATOM   1834 C  CG  . LEU A 1 229 ? 0.938   -13.361 -2.027  1.00 98.49 229 A 1 
ATOM   1835 C  CD1 . LEU A 1 229 ? -0.539  -13.366 -2.385  1.00 98.37 229 A 1 
ATOM   1836 C  CD2 . LEU A 1 229 ? 1.189   -12.559 -0.759  1.00 98.32 229 A 1 
ATOM   1837 N  N   . TYR A 1 230 ? 3.044   -17.193 -0.479  1.00 98.55 230 A 1 
ATOM   1838 C  CA  . TYR A 1 230 ? 3.185   -18.638 -0.551  1.00 98.43 230 A 1 
ATOM   1839 C  C   . TYR A 1 230 ? 2.383   -19.142 -1.750  1.00 98.53 230 A 1 
ATOM   1840 O  O   . TYR A 1 230 ? 1.260   -18.680 -1.977  1.00 98.27 230 A 1 
ATOM   1841 C  CB  . TYR A 1 230 ? 2.675   -19.301 0.729   1.00 98.18 230 A 1 
ATOM   1842 C  CG  . TYR A 1 230 ? 3.560   -19.104 1.934   1.00 97.95 230 A 1 
ATOM   1843 C  CD1 . TYR A 1 230 ? 4.794   -19.734 2.033   1.00 97.18 230 A 1 
ATOM   1844 C  CD2 . TYR A 1 230 ? 3.159   -18.305 2.998   1.00 97.24 230 A 1 
ATOM   1845 C  CE1 . TYR A 1 230 ? 5.605   -19.568 3.147   1.00 96.55 230 A 1 
ATOM   1846 C  CE2 . TYR A 1 230 ? 3.957   -18.131 4.119   1.00 96.60 230 A 1 
ATOM   1847 C  CZ  . TYR A 1 230 ? 5.176   -18.770 4.182   1.00 96.70 230 A 1 
ATOM   1848 O  OH  . TYR A 1 230 ? 5.974   -18.601 5.290   1.00 95.38 230 A 1 
ATOM   1849 N  N   . PRO A 1 231 ? 2.933   -20.068 -2.535  1.00 98.15 231 A 1 
ATOM   1850 C  CA  . PRO A 1 231 ? 2.272   -20.504 -3.772  1.00 97.85 231 A 1 
ATOM   1851 C  C   . PRO A 1 231 ? 0.820   -20.930 -3.581  1.00 98.11 231 A 1 
ATOM   1852 O  O   . PRO A 1 231 ? -0.034  -20.574 -4.395  1.00 97.88 231 A 1 
ATOM   1853 C  CB  . PRO A 1 231 ? 3.141   -21.677 -4.233  1.00 97.02 231 A 1 
ATOM   1854 C  CG  . PRO A 1 231 ? 4.498   -21.352 -3.714  1.00 94.58 231 A 1 
ATOM   1855 C  CD  . PRO A 1 231 ? 4.272   -20.680 -2.388  1.00 97.15 231 A 1 
ATOM   1856 N  N   . GLN A 1 232 ? 0.529   -21.690 -2.524  1.00 97.89 232 A 1 
ATOM   1857 C  CA  . GLN A 1 232 ? -0.828  -22.168 -2.300  1.00 97.78 232 A 1 
ATOM   1858 C  C   . GLN A 1 232 ? -1.792  -21.020 -2.015  1.00 98.20 232 A 1 
ATOM   1859 O  O   . GLN A 1 232 ? -2.949  -21.058 -2.433  1.00 98.00 232 A 1 
ATOM   1860 C  CB  . GLN A 1 232 ? -0.864  -23.197 -1.162  1.00 96.64 232 A 1 
ATOM   1861 C  CG  . GLN A 1 232 ? -0.507  -22.675 0.223   1.00 92.02 232 A 1 
ATOM   1862 C  CD  . GLN A 1 232 ? 0.980   -22.752 0.520   1.00 91.48 232 A 1 
ATOM   1863 O  OE1 . GLN A 1 232 ? 1.816   -22.709 -0.385  1.00 86.73 232 A 1 
ATOM   1864 N  NE2 . GLN A 1 232 ? 1.315   -22.871 1.797   1.00 85.06 232 A 1 
ATOM   1865 N  N   . TYR A 1 233 ? -1.327  -20.002 -1.295  1.00 98.54 233 A 1 
ATOM   1866 C  CA  . TYR A 1 233 ? -2.167  -18.842 -1.023  1.00 98.65 233 A 1 
ATOM   1867 C  C   . TYR A 1 233 ? -2.305  -17.966 -2.261  1.00 98.70 233 A 1 
ATOM   1868 O  O   . TYR A 1 233 ? -3.375  -17.417 -2.517  1.00 98.63 233 A 1 
ATOM   1869 C  CB  . TYR A 1 233 ? -1.595  -18.014 0.138   1.00 98.53 233 A 1 
ATOM   1870 C  CG  . TYR A 1 233 ? -1.509  -18.756 1.454   1.00 98.43 233 A 1 
ATOM   1871 C  CD1 . TYR A 1 233 ? -2.446  -19.724 1.807   1.00 97.90 233 A 1 
ATOM   1872 C  CD2 . TYR A 1 233 ? -0.492  -18.478 2.365   1.00 97.92 233 A 1 
ATOM   1873 C  CE1 . TYR A 1 233 ? -2.364  -20.407 3.009   1.00 97.50 233 A 1 
ATOM   1874 C  CE2 . TYR A 1 233 ? -0.407  -19.144 3.564   1.00 97.53 233 A 1 
ATOM   1875 C  CZ  . TYR A 1 233 ? -1.341  -20.107 3.883   1.00 97.63 233 A 1 
ATOM   1876 O  OH  . TYR A 1 233 ? -1.250  -20.780 5.076   1.00 96.64 233 A 1 
ATOM   1877 N  N   . ASN A 1 234 ? -1.234  -17.841 -3.024  1.00 98.66 234 A 1 
ATOM   1878 C  CA  . ASN A 1 234 ? -1.266  -17.073 -4.257  1.00 98.73 234 A 1 
ATOM   1879 C  C   . ASN A 1 234 ? -2.342  -17.594 -5.196  1.00 98.86 234 A 1 
ATOM   1880 O  O   . ASN A 1 234 ? -3.185  -16.834 -5.684  1.00 98.78 234 A 1 
ATOM   1881 C  CB  . ASN A 1 234 ? 0.102   -17.113 -4.947  1.00 98.64 234 A 1 
ATOM   1882 C  CG  . ASN A 1 234 ? 0.171   -16.184 -6.141  1.00 98.59 234 A 1 
ATOM   1883 O  OD1 . ASN A 1 234 ? 0.514   -15.011 -6.007  1.00 96.50 234 A 1 
ATOM   1884 N  ND2 . ASN A 1 234 ? -0.140  -16.705 -7.315  1.00 96.70 234 A 1 
ATOM   1885 N  N   . ASP A 1 235 ? -2.321  -18.900 -5.448  1.00 98.57 235 A 1 
ATOM   1886 C  CA  . ASP A 1 235 ? -3.273  -19.506 -6.374  1.00 98.31 235 A 1 
ATOM   1887 C  C   . ASP A 1 235 ? -4.710  -19.357 -5.863  1.00 98.61 235 A 1 
ATOM   1888 O  O   . ASP A 1 235 ? -5.615  -19.033 -6.638  1.00 98.41 235 A 1 
ATOM   1889 C  CB  . ASP A 1 235 ? -2.941  -20.982 -6.595  1.00 97.70 235 A 1 
ATOM   1890 C  CG  . ASP A 1 235 ? -1.612  -21.178 -7.310  1.00 94.06 235 A 1 
ATOM   1891 O  OD1 . ASP A 1 235 ? -1.095  -20.200 -7.887  1.00 91.18 235 A 1 
ATOM   1892 O  OD2 . ASP A 1 235 ? -1.092  -22.313 -7.290  1.00 90.52 235 A 1 
ATOM   1893 N  N   . ARG A 1 236 ? -4.915  -19.594 -4.572  1.00 98.65 236 A 1 
ATOM   1894 C  CA  . ARG A 1 236 ? -6.257  -19.489 -4.005  1.00 98.77 236 A 1 
ATOM   1895 C  C   . ARG A 1 236 ? -6.755  -18.054 -4.031  1.00 98.84 236 A 1 
ATOM   1896 O  O   . ARG A 1 236 ? -7.949  -17.809 -4.229  1.00 98.76 236 A 1 
ATOM   1897 C  CB  . ARG A 1 236 ? -6.271  -20.031 -2.564  1.00 98.48 236 A 1 
ATOM   1898 C  CG  . ARG A 1 236 ? -6.050  -21.523 -2.477  1.00 96.92 236 A 1 
ATOM   1899 C  CD  . ARG A 1 236 ? -6.041  -21.999 -1.025  1.00 95.62 236 A 1 
ATOM   1900 N  NE  . ARG A 1 236 ? -7.333  -21.849 -0.382  1.00 94.02 236 A 1 
ATOM   1901 C  CZ  . ARG A 1 236 ? -7.559  -22.091 0.912   1.00 92.54 236 A 1 
ATOM   1902 N  NH1 . ARG A 1 236 ? -6.577  -22.480 1.705   1.00 90.35 236 A 1 
ATOM   1903 N  NH2 . ARG A 1 236 ? -8.775  -21.930 1.409   1.00 89.16 236 A 1 
ATOM   1904 N  N   . LEU A 1 237 ? -5.859  -17.093 -3.818  1.00 98.81 237 A 1 
ATOM   1905 C  CA  . LEU A 1 237 ? -6.256  -15.690 -3.833  1.00 98.91 237 A 1 
ATOM   1906 C  C   . LEU A 1 237 ? -6.648  -15.252 -5.237  1.00 98.99 237 A 1 
ATOM   1907 O  O   . LEU A 1 237 ? -7.655  -14.565 -5.423  1.00 98.91 237 A 1 
ATOM   1908 C  CB  . LEU A 1 237 ? -5.130  -14.807 -3.286  1.00 98.89 237 A 1 
ATOM   1909 C  CG  . LEU A 1 237 ? -5.429  -13.307 -3.207  1.00 98.72 237 A 1 
ATOM   1910 C  CD1 . LEU A 1 237 ? -6.665  -13.041 -2.362  1.00 98.53 237 A 1 
ATOM   1911 C  CD2 . LEU A 1 237 ? -4.227  -12.553 -2.653  1.00 98.54 237 A 1 
ATOM   1912 N  N   . VAL A 1 238 ? -5.855  -15.648 -6.233  1.00 98.91 238 A 1 
ATOM   1913 C  CA  . VAL A 1 238 ? -6.193  -15.338 -7.616  1.00 98.97 238 A 1 
ATOM   1914 C  C   . VAL A 1 238 ? -7.559  -15.920 -7.971  1.00 98.94 238 A 1 
ATOM   1915 O  O   . VAL A 1 238 ? -8.418  -15.224 -8.525  1.00 98.87 238 A 1 
ATOM   1916 C  CB  . VAL A 1 238 ? -5.118  -15.866 -8.591  1.00 98.83 238 A 1 
ATOM   1917 C  CG1 . VAL A 1 238 ? -5.584  -15.721 -10.041 1.00 98.48 238 A 1 
ATOM   1918 C  CG2 . VAL A 1 238 ? -3.806  -15.112 -8.390  1.00 98.55 238 A 1 
ATOM   1919 N  N   . ASP A 1 239 ? -7.766  -17.188 -7.640  1.00 98.83 239 A 1 
ATOM   1920 C  CA  . ASP A 1 239 ? -9.048  -17.838 -7.922  1.00 98.72 239 A 1 
ATOM   1921 C  C   . ASP A 1 239 ? -10.186 -17.148 -7.179  1.00 98.86 239 A 1 
ATOM   1922 O  O   . ASP A 1 239 ? -11.258 -16.933 -7.747  1.00 98.68 239 A 1 
ATOM   1923 C  CB  . ASP A 1 239 ? -8.996  -19.318 -7.528  1.00 98.48 239 A 1 
ATOM   1924 C  CG  . ASP A 1 239 ? -8.192  -20.161 -8.500  1.00 95.84 239 A 1 
ATOM   1925 O  OD1 . ASP A 1 239 ? -7.812  -19.653 -9.573  1.00 93.57 239 A 1 
ATOM   1926 O  OD2 . ASP A 1 239 ? -7.950  -21.342 -8.189  1.00 93.13 239 A 1 
ATOM   1927 N  N   . SER A 1 240 ? -9.958  -16.808 -5.918  1.00 98.85 240 A 1 
ATOM   1928 C  CA  . SER A 1 240 ? -10.990 -16.188 -5.100  1.00 98.77 240 A 1 
ATOM   1929 C  C   . SER A 1 240 ? -11.420 -14.841 -5.666  1.00 98.86 240 A 1 
ATOM   1930 O  O   . SER A 1 240 ? -12.605 -14.504 -5.668  1.00 98.70 240 A 1 
ATOM   1931 C  CB  . SER A 1 240 ? -10.511 -16.018 -3.660  1.00 98.47 240 A 1 
ATOM   1932 O  OG  . SER A 1 240 ? -10.295 -17.272 -3.036  1.00 94.53 240 A 1 
ATOM   1933 N  N   . LEU A 1 241 ? -10.453 -14.055 -6.135  1.00 98.89 241 A 1 
ATOM   1934 C  CA  . LEU A 1 241 ? -10.768 -12.744 -6.692  1.00 98.90 241 A 1 
ATOM   1935 C  C   . LEU A 1 241 ? -11.425 -12.854 -8.057  1.00 98.85 241 A 1 
ATOM   1936 O  O   . LEU A 1 241 ? -12.453 -12.230 -8.316  1.00 98.81 241 A 1 
ATOM   1937 C  CB  . LEU A 1 241 ? -9.490  -11.894 -6.774  1.00 98.91 241 A 1 
ATOM   1938 C  CG  . LEU A 1 241 ? -8.873  -11.509 -5.425  1.00 98.80 241 A 1 
ATOM   1939 C  CD1 . LEU A 1 241 ? -7.471  -10.942 -5.617  1.00 98.64 241 A 1 
ATOM   1940 C  CD2 . LEU A 1 241 ? -9.755  -10.510 -4.696  1.00 98.52 241 A 1 
ATOM   1941 N  N   . ALA A 1 242 ? -10.842 -13.667 -8.944  1.00 98.94 242 A 1 
ATOM   1942 C  CA  . ALA A 1 242 ? -11.355 -13.793 -10.307 1.00 98.85 242 A 1 
ATOM   1943 C  C   . ALA A 1 242 ? -12.758 -14.399 -10.338 1.00 98.84 242 A 1 
ATOM   1944 O  O   . ALA A 1 242 ? -13.559 -14.055 -11.210 1.00 98.55 242 A 1 
ATOM   1945 C  CB  . ALA A 1 242 ? -10.402 -14.624 -11.164 1.00 98.77 242 A 1 
ATOM   1946 N  N   . GLU A 1 243 ? -13.045 -15.284 -9.391  1.00 98.88 243 A 1 
ATOM   1947 C  CA  . GLU A 1 243 ? -14.347 -15.947 -9.327  1.00 98.68 243 A 1 
ATOM   1948 C  C   . GLU A 1 243 ? -15.481 -14.933 -9.218  1.00 98.70 243 A 1 
ATOM   1949 O  O   . GLU A 1 243 ? -16.594 -15.174 -9.702  1.00 98.31 243 A 1 
ATOM   1950 C  CB  . GLU A 1 243 ? -14.396 -16.920 -8.135  1.00 98.16 243 A 1 
ATOM   1951 C  CG  . GLU A 1 243 ? -15.764 -17.542 -7.864  1.00 93.84 243 A 1 
ATOM   1952 C  CD  . GLU A 1 243 ? -16.225 -18.462 -8.982  1.00 91.38 243 A 1 
ATOM   1953 O  OE1 . GLU A 1 243 ? -15.370 -19.021 -9.699  1.00 86.78 243 A 1 
ATOM   1954 O  OE2 . GLU A 1 243 ? -17.440 -18.630 -9.140  1.00 86.33 243 A 1 
ATOM   1955 N  N   . TYR A 1 244 ? -15.207 -13.796 -8.601  1.00 98.88 244 A 1 
ATOM   1956 C  CA  . TYR A 1 244 ? -16.215 -12.770 -8.380  1.00 98.86 244 A 1 
ATOM   1957 C  C   . TYR A 1 244 ? -15.998 -11.552 -9.277  1.00 98.83 244 A 1 
ATOM   1958 O  O   . TYR A 1 244 ? -16.146 -10.403 -8.843  1.00 98.58 244 A 1 
ATOM   1959 C  CB  . TYR A 1 244 ? -16.259 -12.383 -6.897  1.00 98.84 244 A 1 
ATOM   1960 C  CG  . TYR A 1 244 ? -16.686 -13.543 -6.030  1.00 98.85 244 A 1 
ATOM   1961 C  CD1 . TYR A 1 244 ? -18.034 -13.871 -5.886  1.00 98.63 244 A 1 
ATOM   1962 C  CD2 . TYR A 1 244 ? -15.752 -14.338 -5.380  1.00 98.66 244 A 1 
ATOM   1963 C  CE1 . TYR A 1 244 ? -18.435 -14.947 -5.112  1.00 98.44 244 A 1 
ATOM   1964 C  CE2 . TYR A 1 244 ? -16.147 -15.417 -4.607  1.00 98.48 244 A 1 
ATOM   1965 C  CZ  . TYR A 1 244 ? -17.486 -15.716 -4.474  1.00 98.56 244 A 1 
ATOM   1966 O  OH  . TYR A 1 244 ? -17.883 -16.777 -3.708  1.00 98.00 244 A 1 
ATOM   1967 N  N   . ASN A 1 245 ? -15.657 -11.808 -10.535 1.00 98.75 245 A 1 
ATOM   1968 C  CA  . ASN A 1 245 ? -15.446 -10.743 -11.502 1.00 98.52 245 A 1 
ATOM   1969 C  C   . ASN A 1 245 ? -16.719 -9.951  -11.777 1.00 98.45 245 A 1 
ATOM   1970 O  O   . ASN A 1 245 ? -16.659 -8.823  -12.276 1.00 97.71 245 A 1 
ATOM   1971 C  CB  . ASN A 1 245 ? -14.887 -11.298 -12.813 1.00 98.16 245 A 1 
ATOM   1972 C  CG  . ASN A 1 245 ? -15.887 -12.160 -13.555 1.00 97.81 245 A 1 
ATOM   1973 O  OD1 . ASN A 1 245 ? -16.508 -13.054 -12.986 1.00 94.46 245 A 1 
ATOM   1974 N  ND2 . ASN A 1 245 ? -16.052 -11.889 -14.843 1.00 93.54 245 A 1 
ATOM   1975 N  N   . ASP A 1 246 ? -17.871 -10.532 -11.465 1.00 98.46 246 A 1 
ATOM   1976 C  CA  . ASP A 1 246 ? -19.151 -9.855  -11.613 1.00 98.28 246 A 1 
ATOM   1977 C  C   . ASP A 1 246 ? -19.441 -8.927  -10.440 1.00 98.25 246 A 1 
ATOM   1978 O  O   . ASP A 1 246 ? -20.347 -8.097  -10.508 1.00 97.61 246 A 1 
ATOM   1979 C  CB  . ASP A 1 246 ? -20.284 -10.874 -11.767 1.00 97.87 246 A 1 
ATOM   1980 C  CG  . ASP A 1 246 ? -20.354 -11.848 -10.602 1.00 97.28 246 A 1 
ATOM   1981 O  OD1 . ASP A 1 246 ? -19.297 -12.311 -10.129 1.00 95.68 246 A 1 
ATOM   1982 O  OD2 . ASP A 1 246 ? -21.473 -12.160 -10.155 1.00 95.05 246 A 1 
ATOM   1983 N  N   . VAL A 1 247 ? -18.682 -9.067  -9.365  1.00 98.67 247 A 1 
ATOM   1984 C  CA  . VAL A 1 247 ? -18.861 -8.259  -8.158  1.00 98.75 247 A 1 
ATOM   1985 C  C   . VAL A 1 247 ? -17.744 -7.228  -8.008  1.00 98.72 247 A 1 
ATOM   1986 O  O   . VAL A 1 247 ? -17.990 -6.077  -7.639  1.00 98.57 247 A 1 
ATOM   1987 C  CB  . VAL A 1 247 ? -18.909 -9.155  -6.900  1.00 98.70 247 A 1 
ATOM   1988 C  CG1 . VAL A 1 247 ? -18.988 -8.307  -5.633  1.00 98.34 247 A 1 
ATOM   1989 C  CG2 . VAL A 1 247 ? -20.089 -10.119 -6.978  1.00 98.32 247 A 1 
ATOM   1990 N  N   . ILE A 1 248 ? -16.518 -7.629  -8.297  1.00 98.80 248 A 1 
ATOM   1991 C  CA  . ILE A 1 248 ? -15.343 -6.813  -8.031  1.00 98.80 248 A 1 
ATOM   1992 C  C   . ILE A 1 248 ? -15.035 -5.884  -9.204  1.00 98.79 248 A 1 
ATOM   1993 O  O   . ILE A 1 248 ? -14.760 -6.343  -10.313 1.00 98.63 248 A 1 
ATOM   1994 C  CB  . ILE A 1 248 ? -14.122 -7.696  -7.722  1.00 98.88 248 A 1 
ATOM   1995 C  CG1 . ILE A 1 248 ? -14.388 -8.544  -6.473  1.00 98.74 248 A 1 
ATOM   1996 C  CG2 . ILE A 1 248 ? -12.869 -6.845  -7.551  1.00 98.78 248 A 1 
ATOM   1997 C  CD1 . ILE A 1 248 ? -13.318 -9.588  -6.185  1.00 98.69 248 A 1 
ATOM   1998 N  N   . LEU A 1 249 ? -15.061 -4.575  -8.946  1.00 98.77 249 A 1 
ATOM   1999 C  CA  . LEU A 1 249 ? -14.763 -3.583  -9.965  1.00 98.65 249 A 1 
ATOM   2000 C  C   . LEU A 1 249 ? -13.270 -3.435  -10.194 1.00 98.61 249 A 1 
ATOM   2001 O  O   . LEU A 1 249 ? -12.841 -3.006  -11.268 1.00 98.11 249 A 1 
ATOM   2002 C  CB  . LEU A 1 249 ? -15.358 -2.224  -9.590  1.00 98.26 249 A 1 
ATOM   2003 C  CG  . LEU A 1 249 ? -16.866 -2.184  -9.330  1.00 97.30 249 A 1 
ATOM   2004 C  CD1 . LEU A 1 249 ? -17.313 -0.752  -9.075  1.00 96.25 249 A 1 
ATOM   2005 C  CD2 . LEU A 1 249 ? -17.635 -2.788  -10.490 1.00 96.07 249 A 1 
ATOM   2006 N  N   . GLY A 1 250 ? -12.474 -3.779  -9.194  1.00 98.81 250 A 1 
ATOM   2007 C  CA  . GLY A 1 250 ? -11.034 -3.650  -9.282  1.00 98.80 250 A 1 
ATOM   2008 C  C   . GLY A 1 250 ? -10.383 -3.930  -7.948  1.00 98.97 250 A 1 
ATOM   2009 O  O   . GLY A 1 250 ? -11.036 -3.898  -6.904  1.00 98.85 250 A 1 
ATOM   2010 N  N   . VAL A 1 251 ? -9.074  -4.193  -7.986  1.00 98.90 251 A 1 
ATOM   2011 C  CA  . VAL A 1 251 ? -8.279  -4.479  -6.799  1.00 98.95 251 A 1 
ATOM   2012 C  C   . VAL A 1 251 ? -7.152  -3.458  -6.700  1.00 98.97 251 A 1 
ATOM   2013 O  O   . VAL A 1 251 ? -6.507  -3.147  -7.703  1.00 98.88 251 A 1 
ATOM   2014 C  CB  . VAL A 1 251 ? -7.697  -5.905  -6.841  1.00 98.92 251 A 1 
ATOM   2015 C  CG1 . VAL A 1 251 ? -6.870  -6.195  -5.593  1.00 98.71 251 A 1 
ATOM   2016 C  CG2 . VAL A 1 251 ? -8.809  -6.932  -7.000  1.00 98.71 251 A 1 
ATOM   2017 N  N   . LEU A 1 252 ? -6.911  -2.936  -5.494  1.00 98.97 252 A 1 
ATOM   2018 C  CA  . LEU A 1 252 ? -5.837  -1.976  -5.263  1.00 98.95 252 A 1 
ATOM   2019 C  C   . LEU A 1 252 ? -4.796  -2.573  -4.326  1.00 98.92 252 A 1 
ATOM   2020 O  O   . LEU A 1 252 ? -5.137  -3.102  -3.271  1.00 98.82 252 A 1 
ATOM   2021 C  CB  . LEU A 1 252 ? -6.384  -0.674  -4.668  1.00 98.87 252 A 1 
ATOM   2022 C  CG  . LEU A 1 252 ? -7.010  0.339   -5.636  1.00 97.62 252 A 1 
ATOM   2023 C  CD1 . LEU A 1 252 ? -8.207  -0.234  -6.367  1.00 93.25 252 A 1 
ATOM   2024 C  CD2 . LEU A 1 252 ? -7.409  1.599   -4.882  1.00 93.59 252 A 1 
ATOM   2025 N  N   . CYS A 1 253 ? -3.521  -2.482  -4.722  1.00 98.93 253 A 1 
ATOM   2026 C  CA  . CYS A 1 253 ? -2.416  -3.029  -3.952  1.00 98.85 253 A 1 
ATOM   2027 C  C   . CYS A 1 253 ? -1.271  -2.029  -3.844  1.00 98.84 253 A 1 
ATOM   2028 O  O   . CYS A 1 253 ? -1.195  -1.063  -4.601  1.00 98.40 253 A 1 
ATOM   2029 C  CB  . CYS A 1 253 ? -1.863  -4.304  -4.603  1.00 98.52 253 A 1 
ATOM   2030 S  SG  . CYS A 1 253 ? -3.035  -5.643  -4.858  1.00 97.43 253 A 1 
ATOM   2031 N  N   . GLY A 1 254 ? -0.354  -2.290  -2.910  1.00 98.85 254 A 1 
ATOM   2032 C  CA  . GLY A 1 254 ? 0.877   -1.533  -2.785  1.00 98.75 254 A 1 
ATOM   2033 C  C   . GLY A 1 254 ? 2.066   -2.473  -2.732  1.00 98.68 254 A 1 
ATOM   2034 O  O   . GLY A 1 254 ? 2.194   -3.366  -3.572  1.00 97.95 254 A 1 
ATOM   2035 N  N   . HIS A 1 255 ? 2.943   -2.276  -1.738  1.00 98.51 255 A 1 
ATOM   2036 C  CA  . HIS A 1 255 ? 4.021   -3.197  -1.382  1.00 98.39 255 A 1 
ATOM   2037 C  C   . HIS A 1 255 ? 5.247   -3.150  -2.298  1.00 98.16 255 A 1 
ATOM   2038 O  O   . HIS A 1 255 ? 6.372   -3.136  -1.813  1.00 97.15 255 A 1 
ATOM   2039 C  CB  . HIS A 1 255 ? 3.501   -4.639  -1.291  1.00 97.89 255 A 1 
ATOM   2040 C  CG  . HIS A 1 255 ? 4.555   -5.648  -0.938  1.00 97.93 255 A 1 
ATOM   2041 N  ND1 . HIS A 1 255 ? 5.257   -5.601  0.239   1.00 96.32 255 A 1 
ATOM   2042 C  CD2 . HIS A 1 255 ? 5.013   -6.718  -1.616  1.00 96.04 255 A 1 
ATOM   2043 C  CE1 . HIS A 1 255 ? 6.108   -6.623  0.277   1.00 95.85 255 A 1 
ATOM   2044 N  NE2 . HIS A 1 255 ? 5.983   -7.312  -0.841  1.00 96.20 255 A 1 
ATOM   2045 N  N   . LEU A 1 256 ? 5.049   -3.139  -3.610  1.00 98.23 256 A 1 
ATOM   2046 C  CA  . LEU A 1 256 ? 6.182   -3.235  -4.533  1.00 97.90 256 A 1 
ATOM   2047 C  C   . LEU A 1 256 ? 6.866   -1.897  -4.790  1.00 97.59 256 A 1 
ATOM   2048 O  O   . LEU A 1 256 ? 7.968   -1.864  -5.340  1.00 95.99 256 A 1 
ATOM   2049 C  CB  . LEU A 1 256 ? 5.746   -3.858  -5.862  1.00 97.93 256 A 1 
ATOM   2050 C  CG  . LEU A 1 256 ? 5.235   -5.297  -5.802  1.00 97.52 256 A 1 
ATOM   2051 C  CD1 . LEU A 1 256 ? 4.996   -5.832  -7.207  1.00 96.93 256 A 1 
ATOM   2052 C  CD2 . LEU A 1 256 ? 6.203   -6.197  -5.050  1.00 96.79 256 A 1 
ATOM   2053 N  N   . HIS A 1 257 ? 6.214   -0.792  -4.411  1.00 97.22 257 A 1 
ATOM   2054 C  CA  . HIS A 1 257 ? 6.754   0.561   -4.578  1.00 97.03 257 A 1 
ATOM   2055 C  C   . HIS A 1 257 ? 6.860   0.977   -6.045  1.00 96.74 257 A 1 
ATOM   2056 O  O   . HIS A 1 257 ? 7.484   1.987   -6.361  1.00 95.30 257 A 1 
ATOM   2057 C  CB  . HIS A 1 257 ? 8.122   0.710   -3.902  1.00 96.81 257 A 1 
ATOM   2058 C  CG  . HIS A 1 257 ? 8.073   0.578   -2.404  1.00 97.04 257 A 1 
ATOM   2059 N  ND1 . HIS A 1 257 ? 8.812   1.393   -1.567  1.00 95.21 257 A 1 
ATOM   2060 C  CD2 . HIS A 1 257 ? 7.383   -0.252  -1.601  1.00 95.11 257 A 1 
ATOM   2061 C  CE1 . HIS A 1 257 ? 8.580   1.052   -0.318  1.00 95.13 257 A 1 
ATOM   2062 N  NE2 . HIS A 1 257 ? 7.717   0.065   -0.310  1.00 95.54 257 A 1 
ATOM   2063 N  N   . THR A 1 258 ? 6.251   0.196   -6.934  1.00 96.98 258 A 1 
ATOM   2064 C  CA  . THR A 1 258 ? 6.288   0.473   -8.356  1.00 96.88 258 A 1 
ATOM   2065 C  C   . THR A 1 258 ? 4.885   0.547   -8.934  1.00 97.15 258 A 1 
ATOM   2066 O  O   . THR A 1 258 ? 3.924   0.051   -8.344  1.00 96.56 258 A 1 
ATOM   2067 C  CB  . THR A 1 258 ? 7.094   -0.593  -9.124  1.00 95.92 258 A 1 
ATOM   2068 O  OG1 . THR A 1 258 ? 6.710   -1.899  -8.684  1.00 92.84 258 A 1 
ATOM   2069 C  CG2 . THR A 1 258 ? 8.585   -0.399  -8.890  1.00 92.39 258 A 1 
ATOM   2070 N  N   . ASP A 1 259 ? 4.775   1.173   -10.103 1.00 97.05 259 A 1 
ATOM   2071 C  CA  . ASP A 1 259 ? 3.513   1.364   -10.804 1.00 97.10 259 A 1 
ATOM   2072 C  C   . ASP A 1 259 ? 3.347   0.242   -11.821 1.00 97.15 259 A 1 
ATOM   2073 O  O   . ASP A 1 259 ? 3.992   0.242   -12.872 1.00 96.58 259 A 1 
ATOM   2074 C  CB  . ASP A 1 259 ? 3.518   2.738   -11.477 1.00 96.95 259 A 1 
ATOM   2075 C  CG  . ASP A 1 259 ? 2.341   2.964   -12.400 1.00 96.82 259 A 1 
ATOM   2076 O  OD1 . ASP A 1 259 ? 1.454   2.094   -12.518 1.00 95.71 259 A 1 
ATOM   2077 O  OD2 . ASP A 1 259 ? 2.300   4.050   -13.033 1.00 95.32 259 A 1 
ATOM   2078 N  N   . THR A 1 260 ? 2.485   -0.720  -11.520 1.00 97.65 260 A 1 
ATOM   2079 C  CA  . THR A 1 260 ? 2.223   -1.801  -12.462 1.00 97.79 260 A 1 
ATOM   2080 C  C   . THR A 1 260 ? 0.834   -2.365  -12.225 1.00 98.12 260 A 1 
ATOM   2081 O  O   . THR A 1 260 ? 0.047   -1.833  -11.432 1.00 97.99 260 A 1 
ATOM   2082 C  CB  . THR A 1 260 ? 3.303   -2.908  -12.380 1.00 97.02 260 A 1 
ATOM   2083 O  OG1 . THR A 1 260 ? 3.135   -3.819  -13.461 1.00 92.56 260 A 1 
ATOM   2084 C  CG2 . THR A 1 260 ? 3.235   -3.640  -11.054 1.00 93.55 260 A 1 
ATOM   2085 N  N   . PHE A 1 261 ? 0.505   -3.439  -12.943 1.00 98.24 261 A 1 
ATOM   2086 C  CA  . PHE A 1 261 ? -0.822  -4.026  -12.853 1.00 98.38 261 A 1 
ATOM   2087 C  C   . PHE A 1 261 ? -0.750  -5.541  -12.968 1.00 98.35 261 A 1 
ATOM   2088 O  O   . PHE A 1 261 ? 0.254   -6.107  -13.400 1.00 98.07 261 A 1 
ATOM   2089 C  CB  . PHE A 1 261 ? -1.749  -3.459  -13.943 1.00 98.16 261 A 1 
ATOM   2090 C  CG  . PHE A 1 261 ? -1.288  -3.755  -15.347 1.00 98.18 261 A 1 
ATOM   2091 C  CD1 . PHE A 1 261 ? -1.716  -4.899  -16.003 1.00 97.50 261 A 1 
ATOM   2092 C  CD2 . PHE A 1 261 ? -0.450  -2.879  -16.018 1.00 97.34 261 A 1 
ATOM   2093 C  CE1 . PHE A 1 261 ? -1.300  -5.176  -17.299 1.00 96.69 261 A 1 
ATOM   2094 C  CE2 . PHE A 1 261 ? -0.034  -3.146  -17.316 1.00 96.77 261 A 1 
ATOM   2095 C  CZ  . PHE A 1 261 ? -0.458  -4.296  -17.960 1.00 97.00 261 A 1 
ATOM   2096 N  N   . ARG A 1 262 ? -1.838  -6.198  -12.564 1.00 98.61 262 A 1 
ATOM   2097 C  CA  . ARG A 1 262 ? -1.982  -7.638  -12.688 1.00 98.60 262 A 1 
ATOM   2098 C  C   . ARG A 1 262 ? -3.350  -7.941  -13.269 1.00 98.71 262 A 1 
ATOM   2099 O  O   . ARG A 1 262 ? -4.342  -7.315  -12.905 1.00 98.59 262 A 1 
ATOM   2100 C  CB  . ARG A 1 262 ? -1.852  -8.320  -11.321 1.00 98.40 262 A 1 
ATOM   2101 C  CG  . ARG A 1 262 ? -0.570  -7.988  -10.561 1.00 97.51 262 A 1 
ATOM   2102 C  CD  . ARG A 1 262 ? 0.620   -8.745  -11.110 1.00 96.25 262 A 1 
ATOM   2103 N  NE  . ARG A 1 262 ? 1.854   -8.464  -10.375 1.00 96.46 262 A 1 
ATOM   2104 C  CZ  . ARG A 1 262 ? 2.858   -7.728  -10.827 1.00 96.48 262 A 1 
ATOM   2105 N  NH1 . ARG A 1 262 ? 2.804   -7.168  -12.027 1.00 93.70 262 A 1 
ATOM   2106 N  NH2 . ARG A 1 262 ? 3.931   -7.538  -10.081 1.00 94.16 262 A 1 
ATOM   2107 N  N   . ILE A 1 263 ? -3.397  -8.904  -14.188 1.00 98.59 263 A 1 
ATOM   2108 C  CA  . ILE A 1 263 ? -4.657  -9.411  -14.697 1.00 98.63 263 A 1 
ATOM   2109 C  C   . ILE A 1 263 ? -4.885  -10.765 -14.039 1.00 98.66 263 A 1 
ATOM   2110 O  O   . ILE A 1 263 ? -4.225  -11.750 -14.379 1.00 98.41 263 A 1 
ATOM   2111 C  CB  . ILE A 1 263 ? -4.650  -9.545  -16.230 1.00 98.47 263 A 1 
ATOM   2112 C  CG1 . ILE A 1 263 ? -4.255  -8.213  -16.885 1.00 97.85 263 A 1 
ATOM   2113 C  CG2 . ILE A 1 263 ? -6.020  -10.000 -16.728 1.00 97.90 263 A 1 
ATOM   2114 C  CD1 . ILE A 1 263 ? -4.101  -8.274  -18.388 1.00 96.38 263 A 1 
ATOM   2115 N  N   . LEU A 1 264 ? -5.787  -10.801 -13.065 1.00 98.71 264 A 1 
ATOM   2116 C  CA  . LEU A 1 264 ? -6.037  -12.002 -12.286 1.00 98.77 264 A 1 
ATOM   2117 C  C   . LEU A 1 264 ? -7.120  -12.831 -12.963 1.00 98.74 264 A 1 
ATOM   2118 O  O   . LEU A 1 264 ? -8.234  -12.349 -13.159 1.00 98.52 264 A 1 
ATOM   2119 C  CB  . LEU A 1 264 ? -6.448  -11.627 -10.866 1.00 98.74 264 A 1 
ATOM   2120 C  CG  . LEU A 1 264 ? -5.516  -10.642 -10.150 1.00 98.37 264 A 1 
ATOM   2121 C  CD1 . LEU A 1 264 ? -6.045  -10.304 -8.771  1.00 97.86 264 A 1 
ATOM   2122 C  CD2 . LEU A 1 264 ? -4.103  -11.198 -10.069 1.00 97.64 264 A 1 
ATOM   2123 N  N   . SER A 1 265 ? -6.790  -14.077 -13.333 1.00 98.51 265 A 1 
ATOM   2124 C  CA  . SER A 1 265 ? -7.670  -14.884 -14.169 1.00 98.43 265 A 1 
ATOM   2125 C  C   . SER A 1 265 ? -7.979  -16.250 -13.567 1.00 98.52 265 A 1 
ATOM   2126 O  O   . SER A 1 265 ? -7.115  -16.889 -12.963 1.00 98.00 265 A 1 
ATOM   2127 C  CB  . SER A 1 265 ? -7.058  -15.086 -15.554 1.00 97.09 265 A 1 
ATOM   2128 O  OG  . SER A 1 265 ? -6.790  -13.849 -16.189 1.00 83.26 265 A 1 
ATOM   2129 N  N   . LYS A 1 266 ? -9.214  -16.677 -13.745 1.00 98.28 266 A 1 
ATOM   2130 C  CA  . LYS A 1 266 ? -9.643  -18.035 -13.469 1.00 97.94 266 A 1 
ATOM   2131 C  C   . LYS A 1 266 ? -10.522 -18.450 -14.636 1.00 97.71 266 A 1 
ATOM   2132 O  O   . LYS A 1 266 ? -11.705 -18.107 -14.683 1.00 96.44 266 A 1 
ATOM   2133 C  CB  . LYS A 1 266 ? -10.407 -18.127 -12.147 1.00 97.19 266 A 1 
ATOM   2134 C  CG  . LYS A 1 266 ? -10.900 -19.527 -11.809 1.00 95.06 266 A 1 
ATOM   2135 C  CD  . LYS A 1 266 ? -11.737 -19.534 -10.547 1.00 92.71 266 A 1 
ATOM   2136 C  CE  . LYS A 1 266 ? -12.250 -20.927 -10.221 1.00 88.12 266 A 1 
ATOM   2137 N  NZ  . LYS A 1 266 ? -13.118 -20.928 -9.013  1.00 81.32 266 A 1 
ATOM   2138 N  N   . GLY A 1 267 ? -9.936  -19.172 -15.597 1.00 97.08 267 A 1 
ATOM   2139 C  CA  . GLY A 1 267 ? -10.649 -19.460 -16.824 1.00 96.48 267 A 1 
ATOM   2140 C  C   . GLY A 1 267 ? -10.914 -18.168 -17.569 1.00 96.97 267 A 1 
ATOM   2141 O  O   . GLY A 1 267 ? -10.003 -17.391 -17.829 1.00 94.98 267 A 1 
ATOM   2142 N  N   . ASN A 1 268 ? -12.185 -17.929 -17.895 1.00 97.53 268 A 1 
ATOM   2143 C  CA  . ASN A 1 268 ? -12.567 -16.719 -18.606 1.00 97.24 268 A 1 
ATOM   2144 C  C   . ASN A 1 268 ? -12.969 -15.588 -17.655 1.00 97.77 268 A 1 
ATOM   2145 O  O   . ASN A 1 268 ? -13.360 -14.512 -18.110 1.00 96.39 268 A 1 
ATOM   2146 C  CB  . ASN A 1 268 ? -13.712 -17.009 -19.582 1.00 95.58 268 A 1 
ATOM   2147 C  CG  . ASN A 1 268 ? -14.983 -17.456 -18.883 1.00 86.79 268 A 1 
ATOM   2148 O  OD1 . ASN A 1 268 ? -14.959 -17.868 -17.725 1.00 76.22 268 A 1 
ATOM   2149 N  ND2 . ASN A 1 268 ? -16.102 -17.382 -19.594 1.00 76.82 268 A 1 
ATOM   2150 N  N   . LYS A 1 269 ? -12.874 -15.831 -16.354 1.00 98.39 269 A 1 
ATOM   2151 C  CA  . LYS A 1 269 ? -13.209 -14.814 -15.363 1.00 98.55 269 A 1 
ATOM   2152 C  C   . LYS A 1 269 ? -11.960 -14.041 -14.983 1.00 98.68 269 A 1 
ATOM   2153 O  O   . LYS A 1 269 ? -10.944 -14.629 -14.610 1.00 98.34 269 A 1 
ATOM   2154 C  CB  . LYS A 1 269 ? -13.832 -15.454 -14.119 1.00 98.28 269 A 1 
ATOM   2155 C  CG  . LYS A 1 269 ? -15.126 -16.202 -14.404 1.00 97.17 269 A 1 
ATOM   2156 C  CD  . LYS A 1 269 ? -15.697 -16.819 -13.141 1.00 94.96 269 A 1 
ATOM   2157 C  CE  . LYS A 1 269 ? -16.982 -17.559 -13.418 1.00 89.28 269 A 1 
ATOM   2158 N  NZ  . LYS A 1 269 ? -17.556 -18.162 -12.184 1.00 82.64 269 A 1 
ATOM   2159 N  N   . LYS A 1 270 ? -12.036 -12.709 -15.081 1.00 98.73 270 A 1 
ATOM   2160 C  CA  . LYS A 1 270 ? -10.865 -11.878 -14.880 1.00 98.71 270 A 1 
ATOM   2161 C  C   . LYS A 1 270 ? -11.195 -10.620 -14.087 1.00 98.77 270 A 1 
ATOM   2162 O  O   . LYS A 1 270 ? -12.275 -10.055 -14.227 1.00 98.44 270 A 1 
ATOM   2163 C  CB  . LYS A 1 270 ? -10.250 -11.485 -16.229 1.00 98.47 270 A 1 
ATOM   2164 C  CG  . LYS A 1 270 ? -9.850  -12.668 -17.103 1.00 97.82 270 A 1 
ATOM   2165 C  CD  . LYS A 1 270 ? -9.473  -12.238 -18.502 1.00 96.57 270 A 1 
ATOM   2166 C  CE  . LYS A 1 270 ? -9.164  -13.436 -19.374 1.00 93.40 270 A 1 
ATOM   2167 N  NZ  . LYS A 1 270 ? -8.916  -13.064 -20.790 1.00 86.99 270 A 1 
ATOM   2168 N  N   . VAL A 1 271 ? -10.244 -10.180 -13.263 1.00 98.78 271 A 1 
ATOM   2169 C  CA  . VAL A 1 271 ? -10.334 -8.901  -12.570 1.00 98.70 271 A 1 
ATOM   2170 C  C   . VAL A 1 271 ? -8.986  -8.201  -12.652 1.00 98.83 271 A 1 
ATOM   2171 O  O   . VAL A 1 271 ? -7.944  -8.844  -12.779 1.00 98.58 271 A 1 
ATOM   2172 C  CB  . VAL A 1 271 ? -10.751 -9.048  -11.085 1.00 98.15 271 A 1 
ATOM   2173 C  CG1 . VAL A 1 271 ? -12.153 -9.630  -10.972 1.00 93.16 271 A 1 
ATOM   2174 C  CG2 . VAL A 1 271 ? -9.745  -9.894  -10.320 1.00 93.16 271 A 1 
ATOM   2175 N  N   . MET A 1 272 ? -9.023  -6.870  -12.587 1.00 98.72 272 A 1 
ATOM   2176 C  CA  . MET A 1 272 ? -7.806  -6.074  -12.615 1.00 98.87 272 A 1 
ATOM   2177 C  C   . MET A 1 272 ? -7.316  -5.774  -11.205 1.00 98.82 272 A 1 
ATOM   2178 O  O   . MET A 1 272 ? -8.105  -5.486  -10.310 1.00 98.79 272 A 1 
ATOM   2179 C  CB  . MET A 1 272 ? -8.033  -4.748  -13.348 1.00 98.62 272 A 1 
ATOM   2180 C  CG  . MET A 1 272 ? -8.154  -4.875  -14.854 1.00 97.42 272 A 1 
ATOM   2181 S  SD  . MET A 1 272 ? -6.731  -5.715  -15.591 1.00 98.08 272 A 1 
ATOM   2182 C  CE  . MET A 1 272 ? -5.370  -4.699  -15.012 1.00 96.28 272 A 1 
ATOM   2183 N  N   . ALA A 1 273 ? -5.993  -5.826  -11.033 1.00 98.81 273 A 1 
ATOM   2184 C  CA  . ALA A 1 273 ? -5.357  -5.360  -9.813  1.00 98.83 273 A 1 
ATOM   2185 C  C   . ALA A 1 273 ? -4.341  -4.289  -10.174 1.00 98.84 273 A 1 
ATOM   2186 O  O   . ALA A 1 273 ? -3.556  -4.459  -11.105 1.00 98.57 273 A 1 
ATOM   2187 C  CB  . ALA A 1 273 ? -4.686  -6.509  -9.069  1.00 98.82 273 A 1 
ATOM   2188 N  N   . PHE A 1 274 ? -4.356  -3.191  -9.434  1.00 98.78 274 A 1 
ATOM   2189 C  CA  . PHE A 1 274 ? -3.491  -2.050  -9.694  1.00 98.85 274 A 1 
ATOM   2190 C  C   . PHE A 1 274 ? -2.530  -1.860  -8.537  1.00 98.80 274 A 1 
ATOM   2191 O  O   . PHE A 1 274 ? -2.949  -1.621  -7.404  1.00 98.69 274 A 1 
ATOM   2192 C  CB  . PHE A 1 274 ? -4.320  -0.790  -9.915  1.00 98.72 274 A 1 
ATOM   2193 C  CG  . PHE A 1 274 ? -5.385  -0.960  -10.955 1.00 98.66 274 A 1 
ATOM   2194 C  CD1 . PHE A 1 274 ? -5.071  -0.926  -12.302 1.00 98.17 274 A 1 
ATOM   2195 C  CD2 . PHE A 1 274 ? -6.707  -1.183  -10.585 1.00 98.15 274 A 1 
ATOM   2196 C  CE1 . PHE A 1 274 ? -6.042  -1.099  -13.269 1.00 97.67 274 A 1 
ATOM   2197 C  CE2 . PHE A 1 274 ? -7.686  -1.361  -11.551 1.00 97.68 274 A 1 
ATOM   2198 C  CZ  . PHE A 1 274 ? -7.350  -1.313  -12.888 1.00 97.87 274 A 1 
ATOM   2199 N  N   . ILE A 1 275 ? -1.239  -1.990  -8.820  1.00 98.60 275 A 1 
ATOM   2200 C  CA  . ILE A 1 275 ? -0.214  -1.782  -7.820  1.00 98.69 275 A 1 
ATOM   2201 C  C   . ILE A 1 275 ? 0.215   -0.325  -7.892  1.00 98.40 275 A 1 
ATOM   2202 O  O   . ILE A 1 275 ? 0.827   0.108   -8.868  1.00 97.83 275 A 1 
ATOM   2203 C  CB  . ILE A 1 275 ? 0.973   -2.731  -8.031  1.00 98.49 275 A 1 
ATOM   2204 C  CG1 . ILE A 1 275 ? 0.498   -4.177  -7.867  1.00 97.61 275 A 1 
ATOM   2205 C  CG2 . ILE A 1 275 ? 2.095   -2.418  -7.055  1.00 97.80 275 A 1 
ATOM   2206 C  CD1 . ILE A 1 275 ? 1.516   -5.225  -8.259  1.00 93.44 275 A 1 
ATOM   2207 N  N   . GLY A 1 276 ? -0.146  0.438   -6.862  1.00 98.33 276 A 1 
ATOM   2208 C  CA  . GLY A 1 276 ? 0.141   1.860   -6.845  1.00 98.18 276 A 1 
ATOM   2209 C  C   . GLY A 1 276 ? 1.555   2.149   -6.404  1.00 97.91 276 A 1 
ATOM   2210 O  O   . GLY A 1 276 ? 2.087   1.485   -5.513  1.00 96.84 276 A 1 
ATOM   2211 N  N   . PRO A 1 277 ? 2.200   3.149   -7.020  1.00 97.68 277 A 1 
ATOM   2212 C  CA  . PRO A 1 277 ? 3.559   3.517   -6.632  1.00 97.31 277 A 1 
ATOM   2213 C  C   . PRO A 1 277 ? 3.589   4.152   -5.248  1.00 97.55 277 A 1 
ATOM   2214 O  O   . PRO A 1 277 ? 2.591   4.700   -4.778  1.00 96.96 277 A 1 
ATOM   2215 C  CB  . PRO A 1 277 ? 3.965   4.527   -7.708  1.00 96.44 277 A 1 
ATOM   2216 C  CG  . PRO A 1 277 ? 2.671   5.132   -8.146  1.00 95.35 277 A 1 
ATOM   2217 C  CD  . PRO A 1 277 ? 1.669   4.017   -8.087  1.00 96.66 277 A 1 
ATOM   2218 N  N   . SER A 1 278 ? 4.738   4.075   -4.607  1.00 97.55 278 A 1 
ATOM   2219 C  CA  . SER A 1 278 ? 4.885   4.473   -3.214  1.00 97.75 278 A 1 
ATOM   2220 C  C   . SER A 1 278 ? 5.148   5.960   -3.026  1.00 97.81 278 A 1 
ATOM   2221 O  O   . SER A 1 278 ? 5.627   6.654   -3.927  1.00 97.43 278 A 1 
ATOM   2222 C  CB  . SER A 1 278 ? 6.029   3.692   -2.577  1.00 97.36 278 A 1 
ATOM   2223 O  OG  . SER A 1 278 ? 7.250   3.962   -3.243  1.00 96.21 278 A 1 
ATOM   2224 N  N   . VAL A 1 279 ? 4.830   6.441   -1.835  1.00 98.02 279 A 1 
ATOM   2225 C  CA  . VAL A 1 279 ? 5.347   7.728   -1.380  1.00 97.94 279 A 1 
ATOM   2226 C  C   . VAL A 1 279 ? 6.838   7.591   -1.094  1.00 97.72 279 A 1 
ATOM   2227 O  O   . VAL A 1 279 ? 7.626   8.489   -1.380  1.00 96.98 279 A 1 
ATOM   2228 C  CB  . VAL A 1 279 ? 4.614   8.201   -0.111  1.00 97.86 279 A 1 
ATOM   2229 C  CG1 . VAL A 1 279 ? 5.238   9.479   0.430   1.00 96.96 279 A 1 
ATOM   2230 C  CG2 . VAL A 1 279 ? 3.131   8.417   -0.406  1.00 97.07 279 A 1 
ATOM   2231 N  N   . ASP A 1 280 ? 7.228   6.449   -0.543  1.00 97.74 280 A 1 
ATOM   2232 C  CA  . ASP A 1 280 ? 8.606   6.172   -0.170  1.00 97.52 280 A 1 
ATOM   2233 C  C   . ASP A 1 280 ? 9.561   6.267   -1.354  1.00 97.44 280 A 1 
ATOM   2234 O  O   . ASP A 1 280 ? 9.184   5.985   -2.489  1.00 96.13 280 A 1 
ATOM   2235 C  CB  . ASP A 1 280 ? 8.705   4.781   0.455   1.00 96.84 280 A 1 
ATOM   2236 C  CG  . ASP A 1 280 ? 10.065  4.509   1.063   1.00 96.32 280 A 1 
ATOM   2237 O  OD1 . ASP A 1 280 ? 10.639  5.433   1.666   1.00 93.33 280 A 1 
ATOM   2238 O  OD2 . ASP A 1 280 ? 10.554  3.368   0.946   1.00 93.01 280 A 1 
ATOM   2239 N  N   . THR A 1 281 ? 10.799  6.650   -1.078  1.00 96.27 281 A 1 
ATOM   2240 C  CA  . THR A 1 281 ? 11.802  6.862   -2.111  1.00 95.82 281 A 1 
ATOM   2241 C  C   . THR A 1 281 ? 13.019  5.954   -1.997  1.00 94.97 281 A 1 
ATOM   2242 O  O   . THR A 1 281 ? 13.865  5.953   -2.889  1.00 92.09 281 A 1 
ATOM   2243 C  CB  . THR A 1 281 ? 12.296  8.311   -2.090  1.00 95.24 281 A 1 
ATOM   2244 O  OG1 . THR A 1 281 ? 12.668  8.668   -0.760  1.00 93.32 281 A 1 
ATOM   2245 C  CG2 . THR A 1 281 ? 11.209  9.259   -2.579  1.00 93.05 281 A 1 
ATOM   2246 N  N   . TRP A 1 282 ? 13.120  5.164   -0.933  1.00 94.76 282 A 1 
ATOM   2247 C  CA  . TRP A 1 282 ? 14.334  4.406   -0.656  1.00 93.15 282 A 1 
ATOM   2248 C  C   . TRP A 1 282 ? 14.740  3.474   -1.803  1.00 91.50 282 A 1 
ATOM   2249 O  O   . TRP A 1 282 ? 15.922  3.313   -2.099  1.00 86.51 282 A 1 
ATOM   2250 C  CB  . TRP A 1 282 ? 14.176  3.594   0.635   1.00 91.28 282 A 1 
ATOM   2251 C  CG  . TRP A 1 282 ? 15.485  3.157   1.244   1.00 89.05 282 A 1 
ATOM   2252 C  CD1 . TRP A 1 282 ? 16.674  2.950   0.611   1.00 82.89 282 A 1 
ATOM   2253 C  CD2 . TRP A 1 282 ? 15.743  2.879   2.633   1.00 85.05 282 A 1 
ATOM   2254 N  NE1 . TRP A 1 282 ? 17.650  2.559   1.499   1.00 78.70 282 A 1 
ATOM   2255 C  CE2 . TRP A 1 282 ? 17.096  2.504   2.744   1.00 81.78 282 A 1 
ATOM   2256 C  CE3 . TRP A 1 282 ? 14.955  2.910   3.777   1.00 76.54 282 A 1 
ATOM   2257 C  CZ2 . TRP A 1 282 ? 17.673  2.168   3.977   1.00 79.17 282 A 1 
ATOM   2258 C  CZ3 . TRP A 1 282 ? 15.530  2.567   4.994   1.00 73.57 282 A 1 
ATOM   2259 C  CH2 . TRP A 1 282 ? 16.874  2.208   5.077   1.00 74.59 282 A 1 
ATOM   2260 N  N   . LEU A 1 283 ? 13.781  2.868   -2.465  1.00 91.60 283 A 1 
ATOM   2261 C  CA  . LEU A 1 283 ? 14.080  1.929   -3.544  1.00 90.09 283 A 1 
ATOM   2262 C  C   . LEU A 1 283 ? 14.311  2.620   -4.877  1.00 89.93 283 A 1 
ATOM   2263 O  O   . LEU A 1 283 ? 14.350  1.968   -5.924  1.00 85.73 283 A 1 
ATOM   2264 C  CB  . LEU A 1 283 ? 12.975  0.881   -3.667  1.00 87.90 283 A 1 
ATOM   2265 C  CG  . LEU A 1 283 ? 12.810  -0.037  -2.456  1.00 85.23 283 A 1 
ATOM   2266 C  CD1 . LEU A 1 283 ? 11.734  -1.081  -2.708  1.00 80.27 283 A 1 
ATOM   2267 C  CD2 . LEU A 1 283 ? 14.128  -0.698  -2.097  1.00 80.25 283 A 1 
ATOM   2268 N  N   . GLY A 1 284 ? 14.477  3.942   -4.854  1.00 92.22 284 A 1 
ATOM   2269 C  CA  . GLY A 1 284 ? 14.880  4.674   -6.037  1.00 92.06 284 A 1 
ATOM   2270 C  C   . GLY A 1 284 ? 13.742  5.138   -6.919  1.00 92.86 284 A 1 
ATOM   2271 O  O   . GLY A 1 284 ? 13.902  5.237   -8.135  1.00 90.28 284 A 1 
ATOM   2272 N  N   . THR A 1 285 ? 12.587  5.415   -6.320  1.00 93.92 285 A 1 
ATOM   2273 C  CA  . THR A 1 285 ? 11.437  5.909   -7.064  1.00 94.34 285 A 1 
ATOM   2274 C  C   . THR A 1 285 ? 10.984  7.249   -6.507  1.00 94.76 285 A 1 
ATOM   2275 O  O   . THR A 1 285 ? 11.097  7.509   -5.310  1.00 93.68 285 A 1 
ATOM   2276 C  CB  . THR A 1 285 ? 10.268  4.917   -7.021  1.00 93.23 285 A 1 
ATOM   2277 O  OG1 . THR A 1 285 ? 9.961   4.587   -5.662  1.00 89.04 285 A 1 
ATOM   2278 C  CG2 . THR A 1 285 ? 10.616  3.650   -7.773  1.00 88.30 285 A 1 
ATOM   2279 N  N   . SER A 1 286 ? 10.470  8.105   -7.388  1.00 95.06 286 A 1 
ATOM   2280 C  CA  . SER A 1 286 ? 9.987   9.411   -6.976  1.00 95.22 286 A 1 
ATOM   2281 C  C   . SER A 1 286 ? 8.688   9.277   -6.185  1.00 95.75 286 A 1 
ATOM   2282 O  O   . SER A 1 286 ? 7.891   8.377   -6.449  1.00 95.16 286 A 1 
ATOM   2283 C  CB  . SER A 1 286 ? 9.765   10.306  -8.191  1.00 94.21 286 A 1 
ATOM   2284 O  OG  . SER A 1 286 ? 10.990  10.613  -8.822  1.00 90.15 286 A 1 
ATOM   2285 N  N   . PRO A 1 287 ? 8.452   10.169  -5.219  1.00 96.10 287 A 1 
ATOM   2286 C  CA  . PRO A 1 287 ? 7.209   10.109  -4.445  1.00 96.44 287 A 1 
ATOM   2287 C  C   . PRO A 1 287 ? 6.004   10.207  -5.368  1.00 96.65 287 A 1 
ATOM   2288 O  O   . PRO A 1 287 ? 6.002   10.996  -6.310  1.00 95.71 287 A 1 
ATOM   2289 C  CB  . PRO A 1 287 ? 7.294   11.336  -3.535  1.00 95.74 287 A 1 
ATOM   2290 C  CG  . PRO A 1 287 ? 8.740   11.687  -3.489  1.00 93.55 287 A 1 
ATOM   2291 C  CD  . PRO A 1 287 ? 9.304   11.299  -4.815  1.00 95.81 287 A 1 
ATOM   2292 N  N   . SER A 1 288 ? 4.990   9.397   -5.094  1.00 97.13 288 A 1 
ATOM   2293 C  CA  . SER A 1 288 ? 3.846   9.310   -5.985  1.00 97.31 288 A 1 
ATOM   2294 C  C   . SER A 1 288 ? 2.538   9.273   -5.215  1.00 97.91 288 A 1 
ATOM   2295 O  O   . SER A 1 288 ? 2.463   8.742   -4.104  1.00 97.48 288 A 1 
ATOM   2296 C  CB  . SER A 1 288 ? 3.947   8.060   -6.859  1.00 96.45 288 A 1 
ATOM   2297 O  OG  . SER A 1 288 ? 5.152   8.055   -7.602  1.00 90.40 288 A 1 
ATOM   2298 N  N   . ILE A 1 289 ? 1.498   9.832   -5.832  1.00 97.86 289 A 1 
ATOM   2299 C  CA  . ILE A 1 289 ? 0.146   9.729   -5.299  1.00 97.98 289 A 1 
ATOM   2300 C  C   . ILE A 1 289 ? -0.806  9.562   -6.474  1.00 98.08 289 A 1 
ATOM   2301 O  O   . ILE A 1 289 ? -0.648  10.203  -7.516  1.00 97.77 289 A 1 
ATOM   2302 C  CB  . ILE A 1 289 ? -0.219  10.960  -4.440  1.00 97.51 289 A 1 
ATOM   2303 C  CG1 . ILE A 1 289 ? -1.592  10.761  -3.784  1.00 95.42 289 A 1 
ATOM   2304 C  CG2 . ILE A 1 289 ? -0.172  12.247  -5.258  1.00 96.10 289 A 1 
ATOM   2305 C  CD1 . ILE A 1 289 ? -1.623  9.715   -2.716  1.00 95.59 289 A 1 
ATOM   2306 N  N   . ARG A 1 290 ? -1.807  8.686   -6.313  1.00 98.16 290 A 1 
ATOM   2307 C  CA  . ARG A 1 290 ? -2.707  8.327   -7.399  1.00 98.36 290 A 1 
ATOM   2308 C  C   . ARG A 1 290 ? -4.155  8.610   -7.014  1.00 98.51 290 A 1 
ATOM   2309 O  O   . ARG A 1 290 ? -4.553  8.395   -5.867  1.00 98.46 290 A 1 
ATOM   2310 C  CB  . ARG A 1 290 ? -2.538  6.852   -7.763  1.00 97.63 290 A 1 
ATOM   2311 C  CG  . ARG A 1 290 ? -3.539  6.315   -8.777  1.00 96.15 290 A 1 
ATOM   2312 C  CD  . ARG A 1 290 ? -3.175  4.919   -9.236  1.00 95.93 290 A 1 
ATOM   2313 N  NE  . ARG A 1 290 ? -1.964  4.914   -10.045 1.00 95.69 290 A 1 
ATOM   2314 C  CZ  . ARG A 1 290 ? -1.448  3.828   -10.606 1.00 96.61 290 A 1 
ATOM   2315 N  NH1 . ARG A 1 290 ? -2.028  2.648   -10.434 1.00 93.20 290 A 1 
ATOM   2316 N  NH2 . ARG A 1 290 ? -0.340  3.915   -11.334 1.00 93.16 290 A 1 
ATOM   2317 N  N   . LYS A 1 291 ? -4.933  9.064   -7.986  1.00 98.37 291 A 1 
ATOM   2318 C  CA  . LYS A 1 291 ? -6.362  9.255   -7.782  1.00 98.26 291 A 1 
ATOM   2319 C  C   . LYS A 1 291 ? -7.123  8.577   -8.902  1.00 98.26 291 A 1 
ATOM   2320 O  O   . LYS A 1 291 ? -6.819  8.758   -10.078 1.00 97.98 291 A 1 
ATOM   2321 C  CB  . LYS A 1 291 ? -6.723  10.738  -7.704  1.00 97.57 291 A 1 
ATOM   2322 C  CG  . LYS A 1 291 ? -8.180  10.988  -7.316  1.00 95.58 291 A 1 
ATOM   2323 C  CD  . LYS A 1 291 ? -8.445  12.453  -6.998  1.00 93.98 291 A 1 
ATOM   2324 C  CE  . LYS A 1 291 ? -8.377  13.329  -8.231  1.00 89.29 291 A 1 
ATOM   2325 N  NZ  . LYS A 1 291 ? -8.794  14.724  -7.931  1.00 87.11 291 A 1 
ATOM   2326 N  N   . TYR A 1 292 ? -8.138  7.792   -8.535  1.00 98.36 292 A 1 
ATOM   2327 C  CA  . TYR A 1 292 ? -8.981  7.080   -9.489  1.00 98.44 292 A 1 
ATOM   2328 C  C   . TYR A 1 292 ? -10.276 7.828   -9.733  1.00 98.36 292 A 1 
ATOM   2329 O  O   . TYR A 1 292 ? -10.854 8.390   -8.802  1.00 98.09 292 A 1 
ATOM   2330 C  CB  . TYR A 1 292 ? -9.324  5.678   -8.972  1.00 98.51 292 A 1 
ATOM   2331 C  CG  . TYR A 1 292 ? -8.135  4.755   -8.817  1.00 98.62 292 A 1 
ATOM   2332 C  CD1 . TYR A 1 292 ? -7.824  3.834   -9.802  1.00 98.41 292 A 1 
ATOM   2333 C  CD2 . TYR A 1 292 ? -7.344  4.806   -7.686  1.00 98.42 292 A 1 
ATOM   2334 C  CE1 . TYR A 1 292 ? -6.740  2.989   -9.670  1.00 98.30 292 A 1 
ATOM   2335 C  CE2 . TYR A 1 292 ? -6.254  3.963   -7.543  1.00 98.32 292 A 1 
ATOM   2336 C  CZ  . TYR A 1 292 ? -5.956  3.051   -8.536  1.00 98.46 292 A 1 
ATOM   2337 O  OH  . TYR A 1 292 ? -4.875  2.212   -8.401  1.00 98.15 292 A 1 
ATOM   2338 N  N   . ASP A 1 293 ? -10.718 7.833   -10.995 1.00 98.16 293 A 1 
ATOM   2339 C  CA  . ASP A 1 293 ? -12.087 8.186   -11.325 1.00 98.05 293 A 1 
ATOM   2340 C  C   . ASP A 1 293 ? -12.873 6.876   -11.281 1.00 98.14 293 A 1 
ATOM   2341 O  O   . ASP A 1 293 ? -12.806 6.074   -12.210 1.00 97.89 293 A 1 
ATOM   2342 C  CB  . ASP A 1 293 ? -12.160 8.840   -12.703 1.00 97.52 293 A 1 
ATOM   2343 C  CG  . ASP A 1 293 ? -13.587 9.229   -13.095 1.00 96.02 293 A 1 
ATOM   2344 O  OD1 . ASP A 1 293 ? -14.533 8.903   -12.354 1.00 93.78 293 A 1 
ATOM   2345 O  OD2 . ASP A 1 293 ? -13.741 9.865   -14.159 1.00 92.47 293 A 1 
ATOM   2346 N  N   . VAL A 1 294 ? -13.586 6.652   -10.184 1.00 98.32 294 A 1 
ATOM   2347 C  CA  . VAL A 1 294 ? -14.254 5.374   -9.966  1.00 98.39 294 A 1 
ATOM   2348 C  C   . VAL A 1 294 ? -15.524 5.260   -10.799 1.00 98.15 294 A 1 
ATOM   2349 O  O   . VAL A 1 294 ? -15.832 4.206   -11.347 1.00 97.45 294 A 1 
ATOM   2350 C  CB  . VAL A 1 294 ? -14.589 5.170   -8.477  1.00 98.24 294 A 1 
ATOM   2351 C  CG1 . VAL A 1 294 ? -15.330 3.856   -8.266  1.00 97.61 294 A 1 
ATOM   2352 C  CG2 . VAL A 1 294 ? -13.312 5.201   -7.643  1.00 97.82 294 A 1 
ATOM   2353 N  N   . GLY A 1 295 ? -16.247 6.362   -10.915 1.00 97.48 295 A 1 
ATOM   2354 C  CA  . GLY A 1 295 ? -17.546 6.338   -11.559 1.00 97.14 295 A 1 
ATOM   2355 C  C   . GLY A 1 295 ? -18.648 6.105   -10.543 1.00 97.16 295 A 1 
ATOM   2356 O  O   . GLY A 1 295 ? -18.470 6.354   -9.349  1.00 95.42 295 A 1 
ATOM   2357 N  N   . ASN A 1 296 ? -19.799 5.610   -11.007 1.00 96.92 296 A 1 
ATOM   2358 C  CA  . ASN A 1 296 ? -20.960 5.448   -10.146 1.00 96.70 296 A 1 
ATOM   2359 C  C   . ASN A 1 296 ? -21.189 4.005   -9.696  1.00 96.66 296 A 1 
ATOM   2360 O  O   . ASN A 1 296 ? -22.236 3.689   -9.133  1.00 94.73 296 A 1 
ATOM   2361 C  CB  . ASN A 1 296 ? -22.217 5.974   -10.843 1.00 95.33 296 A 1 
ATOM   2362 C  CG  . ASN A 1 296 ? -22.539 5.232   -12.127 1.00 94.28 296 A 1 
ATOM   2363 O  OD1 . ASN A 1 296 ? -21.918 4.220   -12.449 1.00 90.01 296 A 1 
ATOM   2364 N  ND2 . ASN A 1 296 ? -23.510 5.738   -12.866 1.00 88.65 296 A 1 
ATOM   2365 N  N   . GLY A 1 297 ? -20.220 3.129   -9.967  1.00 96.22 297 A 1 
ATOM   2366 C  CA  . GLY A 1 297 ? -20.300 1.747   -9.522  1.00 96.30 297 A 1 
ATOM   2367 C  C   . GLY A 1 297 ? -21.005 0.811   -10.484 1.00 96.62 297 A 1 
ATOM   2368 O  O   . GLY A 1 297 ? -21.106 -0.384  -10.221 1.00 95.06 297 A 1 
ATOM   2369 N  N   . GLN A 1 298 ? -21.488 1.332   -11.612 1.00 96.13 298 A 1 
ATOM   2370 C  CA  . GLN A 1 298 ? -22.218 0.523   -12.577 1.00 95.51 298 A 1 
ATOM   2371 C  C   . GLN A 1 298 ? -21.316 -0.106  -13.633 1.00 95.09 298 A 1 
ATOM   2372 O  O   . GLN A 1 298 ? -21.796 -0.670  -14.616 1.00 91.03 298 A 1 
ATOM   2373 C  CB  . GLN A 1 298 ? -23.322 1.352   -13.250 1.00 93.89 298 A 1 
ATOM   2374 C  CG  . GLN A 1 298 ? -24.477 1.696   -12.323 1.00 90.27 298 A 1 
ATOM   2375 C  CD  . GLN A 1 298 ? -25.613 2.401   -13.042 1.00 87.69 298 A 1 
ATOM   2376 O  OE1 . GLN A 1 298 ? -25.382 3.383   -13.750 1.00 79.69 298 A 1 
ATOM   2377 N  NE2 . GLN A 1 298 ? -26.818 1.902   -12.865 1.00 77.61 298 A 1 
ATOM   2378 N  N   . GLY A 1 299 ? -20.012 -0.017  -13.440 1.00 95.60 299 A 1 
ATOM   2379 C  CA  . GLY A 1 299 ? -19.068 -0.606  -14.366 1.00 95.99 299 A 1 
ATOM   2380 C  C   . GLY A 1 299 ? -17.658 -0.514  -13.823 1.00 97.20 299 A 1 
ATOM   2381 O  O   . GLY A 1 299 ? -17.452 -0.191  -12.654 1.00 96.24 299 A 1 
ATOM   2382 N  N   . TYR A 1 300 ? -16.695 -0.817  -14.677 1.00 97.91 300 A 1 
ATOM   2383 C  CA  . TYR A 1 300 ? -15.299 -0.696  -14.292 1.00 98.16 300 A 1 
ATOM   2384 C  C   . TYR A 1 300 ? -14.951 0.760   -13.990 1.00 98.27 300 A 1 
ATOM   2385 O  O   . TYR A 1 300 ? -15.619 1.679   -14.460 1.00 97.72 300 A 1 
ATOM   2386 C  CB  . TYR A 1 300 ? -14.385 -1.221  -15.395 1.00 97.99 300 A 1 
ATOM   2387 C  CG  . TYR A 1 300 ? -14.539 -2.696  -15.672 1.00 97.96 300 A 1 
ATOM   2388 C  CD1 . TYR A 1 300 ? -14.025 -3.635  -14.794 1.00 96.85 300 A 1 
ATOM   2389 C  CD2 . TYR A 1 300 ? -15.199 -3.143  -16.808 1.00 96.83 300 A 1 
ATOM   2390 C  CE1 . TYR A 1 300 ? -14.167 -4.992  -15.040 1.00 95.99 300 A 1 
ATOM   2391 C  CE2 . TYR A 1 300 ? -15.341 -4.502  -17.065 1.00 96.23 300 A 1 
ATOM   2392 C  CZ  . TYR A 1 300 ? -14.819 -5.414  -16.173 1.00 96.74 300 A 1 
ATOM   2393 O  OH  . TYR A 1 300 ? -14.960 -6.760  -16.423 1.00 95.39 300 A 1 
ATOM   2394 N  N   . MET A 1 301 ? -13.908 0.957   -13.207 1.00 98.25 301 A 1 
ATOM   2395 C  CA  . MET A 1 301 ? -13.399 2.297   -12.973 1.00 98.31 301 A 1 
ATOM   2396 C  C   . MET A 1 301 ? -12.966 2.908   -14.303 1.00 98.45 301 A 1 
ATOM   2397 O  O   . MET A 1 301 ? -12.600 2.189   -15.245 1.00 98.15 301 A 1 
ATOM   2398 C  CB  . MET A 1 301 ? -12.254 2.262   -11.967 1.00 98.30 301 A 1 
ATOM   2399 C  CG  . MET A 1 301 ? -12.690 1.805   -10.581 1.00 97.77 301 A 1 
ATOM   2400 S  SD  . MET A 1 301 ? -11.388 1.920   -9.336  1.00 97.40 301 A 1 
ATOM   2401 C  CE  . MET A 1 301 ? -10.353 0.547   -9.794  1.00 92.82 301 A 1 
ATOM   2402 N  N   . LYS A 1 302 ? -13.007 4.240   -14.388 1.00 98.22 302 A 1 
ATOM   2403 C  CA  . LYS A 1 302 ? -12.829 4.920   -15.670 1.00 97.91 302 A 1 
ATOM   2404 C  C   . LYS A 1 302 ? -11.360 5.140   -16.007 1.00 98.09 302 A 1 
ATOM   2405 O  O   . LYS A 1 302 ? -10.911 4.801   -17.097 1.00 97.28 302 A 1 
ATOM   2406 C  CB  . LYS A 1 302 ? -13.571 6.260   -15.652 1.00 97.43 302 A 1 
ATOM   2407 C  CG  . LYS A 1 302 ? -15.015 6.168   -15.171 1.00 93.79 302 A 1 
ATOM   2408 C  CD  . LYS A 1 302 ? -15.812 5.164   -15.998 1.00 82.90 302 A 1 
ATOM   2409 C  CE  . LYS A 1 302 ? -17.238 5.065   -15.498 1.00 76.33 302 A 1 
ATOM   2410 N  NZ  . LYS A 1 302 ? -18.032 4.056   -16.252 1.00 65.01 302 A 1 
ATOM   2411 N  N   . GLU A 1 303 ? -10.619 5.708   -15.080 1.00 97.92 303 A 1 
ATOM   2412 C  CA  . GLU A 1 303 ? -9.207  5.994   -15.295 1.00 97.87 303 A 1 
ATOM   2413 C  C   . GLU A 1 303 ? -8.538  6.280   -13.962 1.00 98.17 303 A 1 
ATOM   2414 O  O   . GLU A 1 303 ? -9.209  6.395   -12.930 1.00 97.98 303 A 1 
ATOM   2415 C  CB  . GLU A 1 303 ? -9.013  7.202   -16.229 1.00 96.14 303 A 1 
ATOM   2416 C  CG  . GLU A 1 303 ? -9.488  8.518   -15.624 1.00 90.73 303 A 1 
ATOM   2417 C  CD  . GLU A 1 303 ? -9.010  9.740   -16.402 1.00 89.67 303 A 1 
ATOM   2418 O  OE1 . GLU A 1 303 ? -8.124  9.583   -17.272 1.00 84.29 303 A 1 
ATOM   2419 O  OE2 . GLU A 1 303 ? -9.512  10.840  -16.125 1.00 83.51 303 A 1 
ATOM   2420 N  N   . PHE A 1 304 ? -7.212  6.381   -13.985 1.00 98.19 304 A 1 
ATOM   2421 C  CA  . PHE A 1 304 ? -6.494  6.926   -12.850 1.00 98.07 304 A 1 
ATOM   2422 C  C   . PHE A 1 304 ? -5.519  7.988   -13.325 1.00 98.05 304 A 1 
ATOM   2423 O  O   . PHE A 1 304 ? -5.088  7.985   -14.483 1.00 97.40 304 A 1 
ATOM   2424 C  CB  . PHE A 1 304 ? -5.773  5.839   -12.029 1.00 97.92 304 A 1 
ATOM   2425 C  CG  . PHE A 1 304 ? -4.679  5.119   -12.778 1.00 98.01 304 A 1 
ATOM   2426 C  CD1 . PHE A 1 304 ? -4.860  3.811   -13.220 1.00 96.94 304 A 1 
ATOM   2427 C  CD2 . PHE A 1 304 ? -3.449  5.719   -13.010 1.00 96.77 304 A 1 
ATOM   2428 C  CE1 . PHE A 1 304 ? -3.863  3.138   -13.895 1.00 96.08 304 A 1 
ATOM   2429 C  CE2 . PHE A 1 304 ? -2.439  5.054   -13.693 1.00 95.99 304 A 1 
ATOM   2430 C  CZ  . PHE A 1 304 ? -2.645  3.768   -14.134 1.00 96.65 304 A 1 
ATOM   2431 N  N   . LYS A 1 305 ? -5.183  8.896   -12.430 1.00 97.67 305 A 1 
ATOM   2432 C  CA  . LYS A 1 305 ? -4.166  9.902   -12.678 1.00 97.37 305 A 1 
ATOM   2433 C  C   . LYS A 1 305 ? -3.091  9.770   -11.620 1.00 97.44 305 A 1 
ATOM   2434 O  O   . LYS A 1 305 ? -3.385  9.804   -10.423 1.00 96.83 305 A 1 
ATOM   2435 C  CB  . LYS A 1 305 ? -4.769  11.308  -12.661 1.00 96.53 305 A 1 
ATOM   2436 C  CG  . LYS A 1 305 ? -5.717  11.587  -13.815 1.00 92.04 305 A 1 
ATOM   2437 C  CD  . LYS A 1 305 ? -6.255  13.008  -13.758 1.00 86.84 305 A 1 
ATOM   2438 C  CE  . LYS A 1 305 ? -7.232  13.288  -14.890 1.00 79.76 305 A 1 
ATOM   2439 N  NZ  . LYS A 1 305 ? -6.577  13.260  -16.220 1.00 70.85 305 A 1 
ATOM   2440 N  N   . ASN A 1 306 ? -1.864  9.583   -12.074 1.00 96.51 306 A 1 
ATOM   2441 C  CA  . ASN A 1 306 ? -0.717  9.545   -11.187 1.00 95.58 306 A 1 
ATOM   2442 C  C   . ASN A 1 306 ? -0.096  10.930  -11.238 1.00 94.29 306 A 1 
ATOM   2443 O  O   . ASN A 1 306 ? 0.526   11.313  -12.235 1.00 89.25 306 A 1 
ATOM   2444 C  CB  . ASN A 1 306 ? 0.280   8.479   -11.648 1.00 93.78 306 A 1 
ATOM   2445 C  CG  . ASN A 1 306 ? 1.092   7.906   -10.517 1.00 89.52 306 A 1 
ATOM   2446 O  OD1 . ASN A 1 306 ? 0.562   7.575   -9.457  1.00 80.83 306 A 1 
ATOM   2447 N  ND2 . ASN A 1 306 ? 2.390   7.780   -10.730 1.00 80.60 306 A 1 
ATOM   2448 N  N   . TYR A 1 307 ? -0.280  11.730  -10.195 1.00 90.32 307 A 1 
ATOM   2449 C  CA  . TYR A 1 307 ? 0.002   13.151  -10.296 1.00 86.13 307 A 1 
ATOM   2450 C  C   . TYR A 1 307 ? 1.483   13.457  -10.478 1.00 80.59 307 A 1 
ATOM   2451 O  O   . TYR A 1 307 ? 2.348   12.735  -9.988  1.00 73.15 307 A 1 
ATOM   2452 C  CB  . TYR A 1 307 ? -0.579  13.893  -9.097  1.00 84.75 307 A 1 
ATOM   2453 C  CG  . TYR A 1 307 ? -2.059  14.123  -9.259  1.00 80.34 307 A 1 
ATOM   2454 C  CD1 . TYR A 1 307 ? -2.535  15.217  -9.964  1.00 75.66 307 A 1 
ATOM   2455 C  CD2 . TYR A 1 307 ? -2.981  13.220  -8.745  1.00 74.78 307 A 1 
ATOM   2456 C  CE1 . TYR A 1 307 ? -3.895  15.414  -10.138 1.00 70.82 307 A 1 
ATOM   2457 C  CE2 . TYR A 1 307 ? -4.338  13.414  -8.919  1.00 70.91 307 A 1 
ATOM   2458 C  CZ  . TYR A 1 307 ? -4.789  14.521  -9.615  1.00 72.59 307 A 1 
ATOM   2459 O  OH  . TYR A 1 307 ? -6.134  14.725  -9.787  1.00 69.56 307 A 1 
ATOM   2460 N  N   . PHE A 1 308 ? 1.749   14.534  -11.214 1.00 75.76 308 A 1 
ATOM   2461 C  CA  . PHE A 1 308 ? 3.072   14.936  -11.667 1.00 72.91 308 A 1 
ATOM   2462 C  C   . PHE A 1 308 ? 3.667   13.914  -12.623 1.00 74.28 308 A 1 
ATOM   2463 O  O   . PHE A 1 308 ? 4.875   13.880  -12.852 1.00 68.04 308 A 1 
ATOM   2464 C  CB  . PHE A 1 308 ? 4.025   15.163  -10.492 1.00 65.56 308 A 1 
ATOM   2465 C  CG  . PHE A 1 308 ? 3.496   16.106  -9.460  1.00 61.45 308 A 1 
ATOM   2466 C  CD1 . PHE A 1 308 ? 3.229   17.425  -9.769  1.00 56.71 308 A 1 
ATOM   2467 C  CD2 . PHE A 1 308 ? 3.262   15.671  -8.157  1.00 57.63 308 A 1 
ATOM   2468 C  CE1 . PHE A 1 308 ? 2.741   18.305  -8.817  1.00 50.78 308 A 1 
ATOM   2469 C  CE2 . PHE A 1 308 ? 2.779   16.537  -7.200  1.00 51.78 308 A 1 
ATOM   2470 C  CZ  . PHE A 1 308 ? 2.521   17.856  -7.526  1.00 49.29 308 A 1 
ATOM   2471 N  N   . ASN A 1 309 ? 2.801   13.092  -13.207 1.00 81.88 309 A 1 
ATOM   2472 C  CA  . ASN A 1 309 ? 3.246   11.966  -14.016 1.00 80.90 309 A 1 
ATOM   2473 C  C   . ASN A 1 309 ? 2.346   11.805  -15.240 1.00 83.02 309 A 1 
ATOM   2474 O  O   . ASN A 1 309 ? 2.598   12.420  -16.278 1.00 78.42 309 A 1 
ATOM   2475 C  CB  . ASN A 1 309 ? 3.274   10.697  -13.140 1.00 73.20 309 A 1 
ATOM   2476 C  CG  . ASN A 1 309 ? 4.040   9.557   -13.781 1.00 67.17 309 A 1 
ATOM   2477 O  OD1 . ASN A 1 309 ? 4.176   9.496   -14.991 1.00 60.69 309 A 1 
ATOM   2478 N  ND2 . ASN A 1 309 ? 4.524   8.638   -12.953 1.00 61.13 309 A 1 
ATOM   2479 N  N   . TYR A 1 310 ? 1.277   10.988  -15.130 1.00 91.59 310 A 1 
ATOM   2480 C  CA  . TYR A 1 310 ? 0.450   10.695  -16.292 1.00 93.86 310 A 1 
ATOM   2481 C  C   . TYR A 1 310 ? -0.950  10.251  -15.880 1.00 95.05 310 A 1 
ATOM   2482 O  O   . TYR A 1 310 ? -1.211  9.937   -14.714 1.00 94.35 310 A 1 
ATOM   2483 C  CB  . TYR A 1 310 ? 1.096   9.605   -17.154 1.00 92.60 310 A 1 
ATOM   2484 C  CG  . TYR A 1 310 ? 1.000   8.219   -16.544 1.00 92.49 310 A 1 
ATOM   2485 C  CD1 . TYR A 1 310 ? 0.041   7.307   -16.987 1.00 91.24 310 A 1 
ATOM   2486 C  CD2 . TYR A 1 310 ? 1.863   7.807   -15.539 1.00 90.99 310 A 1 
ATOM   2487 C  CE1 . TYR A 1 310 ? -0.058  6.041   -16.446 1.00 88.29 310 A 1 
ATOM   2488 C  CE2 . TYR A 1 310 ? 1.774   6.540   -14.981 1.00 89.94 310 A 1 
ATOM   2489 C  CZ  . TYR A 1 310 ? 0.815   5.662   -15.439 1.00 91.24 310 A 1 
ATOM   2490 O  OH  . TYR A 1 310 ? 0.723   4.400   -14.902 1.00 90.10 310 A 1 
ATOM   2491 N  N   . GLY A 1 311 ? -1.839  10.223  -16.874 1.00 94.79 311 A 1 
ATOM   2492 C  CA  . GLY A 1 311 ? -3.162  9.639   -16.716 1.00 95.22 311 A 1 
ATOM   2493 C  C   . GLY A 1 311 ? -3.282  8.392   -17.571 1.00 95.83 311 A 1 
ATOM   2494 O  O   . GLY A 1 311 ? -2.751  8.338   -18.683 1.00 94.57 311 A 1 
ATOM   2495 N  N   . SER A 1 312 ? -3.973  7.375   -17.067 1.00 95.94 312 A 1 
ATOM   2496 C  CA  . SER A 1 312 ? -4.072  6.103   -17.774 1.00 95.72 312 A 1 
ATOM   2497 C  C   . SER A 1 312 ? -4.748  6.249   -19.133 1.00 95.68 312 A 1 
ATOM   2498 O  O   . SER A 1 312 ? -4.375  5.583   -20.101 1.00 95.03 312 A 1 
ATOM   2499 C  CB  . SER A 1 312 ? -4.822  5.077   -16.925 1.00 95.76 312 A 1 
ATOM   2500 O  OG  . SER A 1 312 ? -6.135  5.514   -16.625 1.00 95.68 312 A 1 
ATOM   2501 N  N   . SER A 1 313 ? -5.731  7.123   -19.209 1.00 94.94 313 A 1 
ATOM   2502 C  CA  . SER A 1 313 ? -6.461  7.314   -20.454 1.00 93.96 313 A 1 
ATOM   2503 C  C   . SER A 1 313 ? -5.611  8.023   -21.498 1.00 93.77 313 A 1 
ATOM   2504 O  O   . SER A 1 313 ? -5.471  7.555   -22.630 1.00 92.84 313 A 1 
ATOM   2505 C  CB  . SER A 1 313 ? -7.745  8.102   -20.205 1.00 92.93 313 A 1 
ATOM   2506 O  OG  . SER A 1 313 ? -8.444  8.331   -21.417 1.00 80.33 313 A 1 
ATOM   2507 N  N   . SER A 1 314 ? -5.021  9.153   -21.134 1.00 94.52 314 A 1 
ATOM   2508 C  CA  . SER A 1 314 ? -4.254  9.948   -22.084 1.00 93.78 314 A 1 
ATOM   2509 C  C   . SER A 1 314 ? -2.957  9.251   -22.494 1.00 94.18 314 A 1 
ATOM   2510 O  O   . SER A 1 314 ? -2.518  9.373   -23.636 1.00 92.32 314 A 1 
ATOM   2511 C  CB  . SER A 1 314 ? -3.939  11.322  -21.500 1.00 91.64 314 A 1 
ATOM   2512 O  OG  . SER A 1 314 ? -3.175  11.220  -20.311 1.00 81.03 314 A 1 
ATOM   2513 N  N   . GLU A 1 315 ? -2.342  8.512   -21.576 1.00 94.74 315 A 1 
ATOM   2514 C  CA  . GLU A 1 315 ? -1.043  7.895   -21.841 1.00 94.70 315 A 1 
ATOM   2515 C  C   . GLU A 1 315 ? -1.159  6.596   -22.634 1.00 95.29 315 A 1 
ATOM   2516 O  O   . GLU A 1 315 ? -0.368  6.351   -23.543 1.00 93.40 315 A 1 
ATOM   2517 C  CB  . GLU A 1 315 ? -0.302  7.633   -20.537 1.00 92.63 315 A 1 
ATOM   2518 C  CG  . GLU A 1 315 ? 1.157   7.208   -20.703 1.00 87.58 315 A 1 
ATOM   2519 C  CD  . GLU A 1 315 ? 2.066   8.374   -21.073 1.00 89.58 315 A 1 
ATOM   2520 O  OE1 . GLU A 1 315 ? 1.561   9.457   -21.434 1.00 84.93 315 A 1 
ATOM   2521 O  OE2 . GLU A 1 315 ? 3.298   8.200   -20.992 1.00 85.25 315 A 1 
ATOM   2522 N  N   . TYR A 1 316 ? -2.146  5.772   -22.302 1.00 96.66 316 A 1 
ATOM   2523 C  CA  . TYR A 1 316 ? -2.260  4.438   -22.886 1.00 96.78 316 A 1 
ATOM   2524 C  C   . TYR A 1 316 ? -3.485  4.264   -23.777 1.00 96.87 316 A 1 
ATOM   2525 O  O   . TYR A 1 316 ? -3.620  3.228   -24.436 1.00 94.83 316 A 1 
ATOM   2526 C  CB  . TYR A 1 316 ? -2.286  3.378   -21.779 1.00 96.44 316 A 1 
ATOM   2527 C  CG  . TYR A 1 316 ? -1.045  3.348   -20.912 1.00 96.79 316 A 1 
ATOM   2528 C  CD1 . TYR A 1 316 ? 0.226   3.368   -21.477 1.00 95.77 316 A 1 
ATOM   2529 C  CD2 . TYR A 1 316 ? -1.142  3.282   -19.529 1.00 95.99 316 A 1 
ATOM   2530 C  CE1 . TYR A 1 316 ? 1.361   3.322   -20.687 1.00 95.18 316 A 1 
ATOM   2531 C  CE2 . TYR A 1 316 ? -0.013  3.233   -18.733 1.00 95.32 316 A 1 
ATOM   2532 C  CZ  . TYR A 1 316 ? 1.240   3.251   -19.312 1.00 95.94 316 A 1 
ATOM   2533 O  OH  . TYR A 1 316 ? 2.366   3.209   -18.532 1.00 94.81 316 A 1 
ATOM   2534 N  N   . GLY A 1 317 ? -4.360  5.238   -23.810 1.00 95.03 317 A 1 
ATOM   2535 C  CA  . GLY A 1 317 ? -5.558  5.141   -24.622 1.00 94.88 317 A 1 
ATOM   2536 C  C   . GLY A 1 317 ? -6.592  4.182   -24.069 1.00 95.94 317 A 1 
ATOM   2537 O  O   . GLY A 1 317 ? -7.447  3.692   -24.805 1.00 93.68 317 A 1 
ATOM   2538 N  N   . LEU A 1 318 ? -6.528  3.914   -22.772 1.00 96.25 318 A 1 
ATOM   2539 C  CA  . LEU A 1 318 ? -7.456  2.984   -22.143 1.00 96.44 318 A 1 
ATOM   2540 C  C   . LEU A 1 318 ? -8.854  3.592   -22.077 1.00 96.51 318 A 1 
ATOM   2541 O  O   . LEU A 1 318 ? -9.028  4.729   -21.637 1.00 95.40 318 A 1 
ATOM   2542 C  CB  . LEU A 1 318 ? -6.983  2.640   -20.728 1.00 95.64 318 A 1 
ATOM   2543 C  CG  . LEU A 1 318 ? -5.625  1.946   -20.628 1.00 95.01 318 A 1 
ATOM   2544 C  CD1 . LEU A 1 318 ? -5.172  1.878   -19.175 1.00 93.17 318 A 1 
ATOM   2545 C  CD2 . LEU A 1 318 ? -5.688  0.555   -21.226 1.00 92.87 318 A 1 
ATOM   2546 N  N   . LYS A 1 319 ? -9.846  2.826   -22.523 1.00 96.74 319 A 1 
ATOM   2547 C  CA  . LYS A 1 319 ? -11.232 3.285   -22.487 1.00 96.45 319 A 1 
ATOM   2548 C  C   . LYS A 1 319 ? -11.813 3.160   -21.086 1.00 96.89 319 A 1 
ATOM   2549 O  O   . LYS A 1 319 ? -12.729 3.892   -20.714 1.00 95.44 319 A 1 
ATOM   2550 C  CB  . LYS A 1 319 ? -12.074 2.487   -23.481 1.00 95.33 319 A 1 
ATOM   2551 C  CG  . LYS A 1 319 ? -11.609 2.613   -24.929 1.00 90.87 319 A 1 
ATOM   2552 C  CD  . LYS A 1 319 ? -12.437 1.735   -25.852 1.00 84.28 319 A 1 
ATOM   2553 C  CE  . LYS A 1 319 ? -11.949 1.841   -27.283 1.00 76.70 319 A 1 
ATOM   2554 N  NZ  . LYS A 1 319 ? -12.726 0.957   -28.208 1.00 67.77 319 A 1 
ATOM   2555 N  N   . GLU A 1 320 ? -11.290 2.232   -20.323 1.00 97.82 320 A 1 
ATOM   2556 C  CA  . GLU A 1 320 ? -11.689 1.999   -18.942 1.00 97.90 320 A 1 
ATOM   2557 C  C   . GLU A 1 320 ? -10.643 1.097   -18.296 1.00 98.20 320 A 1 
ATOM   2558 O  O   . GLU A 1 320 ? -9.757  0.568   -18.980 1.00 98.05 320 A 1 
ATOM   2559 C  CB  . GLU A 1 320 ? -13.073 1.325   -18.879 1.00 97.04 320 A 1 
ATOM   2560 C  CG  . GLU A 1 320 ? -13.080 -0.047  -19.540 1.00 95.41 320 A 1 
ATOM   2561 C  CD  . GLU A 1 320 ? -14.468 -0.667  -19.601 1.00 95.66 320 A 1 
ATOM   2562 O  OE1 . GLU A 1 320 ? -15.443 -0.005  -19.177 1.00 92.09 320 A 1 
ATOM   2563 O  OE2 . GLU A 1 320 ? -14.581 -1.810  -20.075 1.00 92.70 320 A 1 
ATOM   2564 N  N   . LEU A 1 321 ? -10.729 0.924   -16.984 1.00 98.39 321 A 1 
ATOM   2565 C  CA  . LEU A 1 321 ? -9.756  0.101   -16.264 1.00 98.50 321 A 1 
ATOM   2566 C  C   . LEU A 1 321 ? -10.257 -1.341  -16.161 1.00 98.57 321 A 1 
ATOM   2567 O  O   . LEU A 1 321 ? -10.505 -1.853  -15.067 1.00 98.31 321 A 1 
ATOM   2568 C  CB  . LEU A 1 321 ? -9.473  0.699   -14.884 1.00 98.47 321 A 1 
ATOM   2569 C  CG  . LEU A 1 321 ? -8.929  2.133   -14.894 1.00 98.17 321 A 1 
ATOM   2570 C  CD1 . LEU A 1 321 ? -8.658  2.623   -13.474 1.00 97.81 321 A 1 
ATOM   2571 C  CD2 . LEU A 1 321 ? -7.671  2.235   -15.742 1.00 97.72 321 A 1 
ATOM   2572 N  N   . SER A 1 322 ? -10.391 -1.986  -17.314 1.00 98.54 322 A 1 
ATOM   2573 C  CA  . SER A 1 322 ? -10.943 -3.332  -17.396 1.00 98.46 322 A 1 
ATOM   2574 C  C   . SER A 1 322 ? -9.892  -4.344  -17.848 1.00 98.48 322 A 1 
ATOM   2575 O  O   . SER A 1 322 ? -8.895  -3.975  -18.476 1.00 98.38 322 A 1 
ATOM   2576 C  CB  . SER A 1 322 ? -12.121 -3.363  -18.377 1.00 98.29 322 A 1 
ATOM   2577 O  OG  . SER A 1 322 ? -11.677 -3.131  -19.697 1.00 97.79 322 A 1 
ATOM   2578 N  N   . PRO A 1 323 ? -10.102 -5.632  -17.548 1.00 98.64 323 A 1 
ATOM   2579 C  CA  . PRO A 1 323 ? -9.185  -6.670  -18.025 1.00 98.55 323 A 1 
ATOM   2580 C  C   . PRO A 1 323 ? -9.009  -6.640  -19.542 1.00 98.44 323 A 1 
ATOM   2581 O  O   . PRO A 1 323 ? -7.892  -6.817  -20.030 1.00 98.22 323 A 1 
ATOM   2582 C  CB  . PRO A 1 323 ? -9.852  -7.971  -17.566 1.00 98.40 323 A 1 
ATOM   2583 C  CG  . PRO A 1 323 ? -10.623 -7.573  -16.361 1.00 97.80 323 A 1 
ATOM   2584 C  CD  . PRO A 1 323 ? -11.131 -6.191  -16.645 1.00 98.51 323 A 1 
ATOM   2585 N  N   . LYS A 1 324 ? -10.094 -6.423  -20.281 1.00 98.35 324 A 1 
ATOM   2586 C  CA  . LYS A 1 324 ? -10.019 -6.396  -21.739 1.00 98.10 324 A 1 
ATOM   2587 C  C   . LYS A 1 324 ? -9.077  -5.293  -22.217 1.00 98.37 324 A 1 
ATOM   2588 O  O   . LYS A 1 324 ? -8.241  -5.523  -23.097 1.00 98.00 324 A 1 
ATOM   2589 C  CB  . LYS A 1 324 ? -11.412 -6.196  -22.337 1.00 97.47 324 A 1 
ATOM   2590 C  CG  . LYS A 1 324 ? -11.429 -6.176  -23.862 1.00 87.91 324 A 1 
ATOM   2591 C  CD  . LYS A 1 324 ? -12.843 -6.028  -24.400 1.00 83.95 324 A 1 
ATOM   2592 C  CE  . LYS A 1 324 ? -12.867 -6.029  -25.923 1.00 71.33 324 A 1 
ATOM   2593 N  NZ  . LYS A 1 324 ? -14.247 -5.908  -26.457 1.00 65.47 324 A 1 
ATOM   2594 N  N   . GLU A 1 325 ? -9.206  -4.109  -21.653 1.00 98.22 325 A 1 
ATOM   2595 C  CA  . GLU A 1 325 ? -8.369  -2.982  -22.054 1.00 98.26 325 A 1 
ATOM   2596 C  C   . GLU A 1 325 ? -6.900  -3.220  -21.701 1.00 98.28 325 A 1 
ATOM   2597 O  O   . GLU A 1 325 ? -6.004  -2.879  -22.479 1.00 97.99 325 A 1 
ATOM   2598 C  CB  . GLU A 1 325 ? -8.874  -1.686  -21.418 1.00 98.11 325 A 1 
ATOM   2599 C  CG  . GLU A 1 325 ? -10.174 -1.179  -22.001 1.00 97.08 325 A 1 
ATOM   2600 C  CD  . GLU A 1 325 ? -10.018 -0.754  -23.451 1.00 97.10 325 A 1 
ATOM   2601 O  OE1 . GLU A 1 325 ? -9.204  0.157   -23.714 1.00 94.30 325 A 1 
ATOM   2602 O  OE2 . GLU A 1 325 ? -10.702 -1.326  -24.319 1.00 94.27 325 A 1 
ATOM   2603 N  N   . PHE A 1 326 ? -6.642  -3.807  -20.544 1.00 98.44 326 A 1 
ATOM   2604 C  CA  . PHE A 1 326 ? -5.261  -4.042  -20.138 1.00 98.43 326 A 1 
ATOM   2605 C  C   . PHE A 1 326 ? -4.637  -5.224  -20.871 1.00 98.47 326 A 1 
ATOM   2606 O  O   . PHE A 1 326 ? -3.420  -5.253  -21.067 1.00 98.05 326 A 1 
ATOM   2607 C  CB  . PHE A 1 326 ? -5.169  -4.212  -18.622 1.00 98.41 326 A 1 
ATOM   2608 C  CG  . PHE A 1 326 ? -5.054  -2.907  -17.882 1.00 98.47 326 A 1 
ATOM   2609 C  CD1 . PHE A 1 326 ? -3.810  -2.346  -17.653 1.00 97.97 326 A 1 
ATOM   2610 C  CD2 . PHE A 1 326 ? -6.180  -2.228  -17.463 1.00 97.96 326 A 1 
ATOM   2611 C  CE1 . PHE A 1 326 ? -3.689  -1.136  -16.998 1.00 97.52 326 A 1 
ATOM   2612 C  CE2 . PHE A 1 326 ? -6.069  -1.019  -16.810 1.00 97.43 326 A 1 
ATOM   2613 C  CZ  . PHE A 1 326 ? -4.830  -0.468  -16.572 1.00 97.77 326 A 1 
ATOM   2614 N  N   . GLU A 1 327 ? -5.438  -6.193  -21.285 1.00 98.35 327 A 1 
ATOM   2615 C  CA  . GLU A 1 327 ? -4.927  -7.262  -22.139 1.00 98.24 327 A 1 
ATOM   2616 C  C   . GLU A 1 327 ? -4.483  -6.693  -23.484 1.00 98.24 327 A 1 
ATOM   2617 O  O   . GLU A 1 327 ? -3.447  -7.079  -24.026 1.00 97.98 327 A 1 
ATOM   2618 C  CB  . GLU A 1 327 ? -5.986  -8.349  -22.337 1.00 97.99 327 A 1 
ATOM   2619 C  CG  . GLU A 1 327 ? -6.177  -9.240  -21.121 1.00 94.77 327 A 1 
ATOM   2620 C  CD  . GLU A 1 327 ? -7.193  -10.344 -21.354 1.00 93.11 327 A 1 
ATOM   2621 O  OE1 . GLU A 1 327 ? -8.137  -10.125 -22.137 1.00 87.19 327 A 1 
ATOM   2622 O  OE2 . GLU A 1 327 ? -7.035  -11.421 -20.752 1.00 87.63 327 A 1 
ATOM   2623 N  N   . ILE A 1 328 ? -5.269  -5.768  -24.018 1.00 98.17 328 A 1 
ATOM   2624 C  CA  . ILE A 1 328 ? -4.904  -5.091  -25.254 1.00 98.05 328 A 1 
ATOM   2625 C  C   . ILE A 1 328 ? -3.620  -4.287  -25.062 1.00 98.17 328 A 1 
ATOM   2626 O  O   . ILE A 1 328 ? -2.725  -4.320  -25.901 1.00 97.85 328 A 1 
ATOM   2627 C  CB  . ILE A 1 328 ? -6.051  -4.182  -25.742 1.00 97.71 328 A 1 
ATOM   2628 C  CG1 . ILE A 1 328 ? -7.248  -5.032  -26.183 1.00 96.44 328 A 1 
ATOM   2629 C  CG2 . ILE A 1 328 ? -5.585  -3.276  -26.877 1.00 96.41 328 A 1 
ATOM   2630 C  CD1 . ILE A 1 328 ? -8.497  -4.232  -26.489 1.00 93.46 328 A 1 
ATOM   2631 N  N   . LEU A 1 329 ? -3.525  -3.579  -23.940 1.00 97.81 329 A 1 
ATOM   2632 C  CA  . LEU A 1 329 ? -2.333  -2.788  -23.643 1.00 97.93 329 A 1 
ATOM   2633 C  C   . LEU A 1 329 ? -1.089  -3.666  -23.540 1.00 98.07 329 A 1 
ATOM   2634 O  O   . LEU A 1 329 ? -0.045  -3.336  -24.096 1.00 97.94 329 A 1 
ATOM   2635 C  CB  . LEU A 1 329 ? -2.525  -1.994  -22.345 1.00 97.91 329 A 1 
ATOM   2636 C  CG  . LEU A 1 329 ? -1.312  -1.179  -21.892 1.00 97.58 329 A 1 
ATOM   2637 C  CD1 . LEU A 1 329 ? -0.937  -0.142  -22.939 1.00 96.80 329 A 1 
ATOM   2638 C  CD2 . LEU A 1 329 ? -1.591  -0.505  -20.553 1.00 96.74 329 A 1 
ATOM   2639 N  N   . ALA A 1 330 ? -1.204  -4.790  -22.837 1.00 98.13 330 A 1 
ATOM   2640 C  CA  . ALA A 1 330 ? -0.081  -5.705  -22.683 1.00 97.93 330 A 1 
ATOM   2641 C  C   . ALA A 1 330 ? 0.379   -6.243  -24.037 1.00 97.91 330 A 1 
ATOM   2642 O  O   . ALA A 1 330 ? 1.575   -6.329  -24.313 1.00 97.67 330 A 1 
ATOM   2643 C  CB  . ALA A 1 330 ? -0.455  -6.852  -21.746 1.00 97.39 330 A 1 
ATOM   2644 N  N   . ALA A 1 331 ? -0.574  -6.595  -24.892 1.00 98.15 331 A 1 
ATOM   2645 C  CA  . ALA A 1 331 ? -0.254  -7.092  -26.224 1.00 98.18 331 A 1 
ATOM   2646 C  C   . ALA A 1 331 ? 0.425   -6.012  -27.058 1.00 98.26 331 A 1 
ATOM   2647 O  O   . ALA A 1 331 ? 1.370   -6.293  -27.801 1.00 97.87 331 A 1 
ATOM   2648 C  CB  . ALA A 1 331 ? -1.517  -7.594  -26.920 1.00 98.00 331 A 1 
ATOM   2649 N  N   . ARG A 1 332 ? -0.044  -4.776  -26.939 1.00 98.18 332 A 1 
ATOM   2650 C  CA  . ARG A 1 332 ? 0.563   -3.662  -27.661 1.00 98.08 332 A 1 
ATOM   2651 C  C   . ARG A 1 332 ? 2.002   -3.435  -27.209 1.00 98.12 332 A 1 
ATOM   2652 O  O   . ARG A 1 332 ? 2.898   -3.240  -28.034 1.00 97.86 332 A 1 
ATOM   2653 C  CB  . ARG A 1 332 ? -0.257  -2.385  -27.466 1.00 97.65 332 A 1 
ATOM   2654 C  CG  . ARG A 1 332 ? -1.600  -2.371  -28.187 1.00 92.44 332 A 1 
ATOM   2655 C  CD  . ARG A 1 332 ? -2.413  -1.143  -27.779 1.00 90.72 332 A 1 
ATOM   2656 N  NE  . ARG A 1 332 ? -1.710  0.101   -28.066 1.00 85.93 332 A 1 
ATOM   2657 C  CZ  . ARG A 1 332 ? -1.892  1.246   -27.411 1.00 83.69 332 A 1 
ATOM   2658 N  NH1 . ARG A 1 332 ? -2.752  1.306   -26.414 1.00 77.56 332 A 1 
ATOM   2659 N  NH2 . ARG A 1 332 ? -1.194  2.330   -27.744 1.00 75.58 332 A 1 
ATOM   2660 N  N   . MET A 1 333 ? 2.238   -3.478  -25.903 1.00 97.99 333 A 1 
ATOM   2661 C  CA  . MET A 1 333 ? 3.580   -3.246  -25.369 1.00 97.76 333 A 1 
ATOM   2662 C  C   . MET A 1 333 ? 4.548   -4.346  -25.797 1.00 97.80 333 A 1 
ATOM   2663 O  O   . MET A 1 333 ? 5.741   -4.092  -25.958 1.00 97.30 333 A 1 
ATOM   2664 C  CB  . MET A 1 333 ? 3.549   -3.138  -23.844 1.00 97.04 333 A 1 
ATOM   2665 C  CG  . MET A 1 333 ? 2.865   -1.873  -23.342 1.00 95.15 333 A 1 
ATOM   2666 S  SD  . MET A 1 333 ? 3.128   -1.568  -21.577 1.00 94.47 333 A 1 
ATOM   2667 C  CE  . MET A 1 333 ? 2.368   -3.008  -20.844 1.00 88.51 333 A 1 
ATOM   2668 N  N   . ASP A 1 334 ? 4.031   -5.548  -25.984 1.00 97.60 334 A 1 
ATOM   2669 C  CA  . ASP A 1 334 ? 4.869   -6.661  -26.418 1.00 97.42 334 A 1 
ATOM   2670 C  C   . ASP A 1 334 ? 5.410   -6.442  -27.829 1.00 97.49 334 A 1 
ATOM   2671 O  O   . ASP A 1 334 ? 6.429   -7.017  -28.207 1.00 96.65 334 A 1 
ATOM   2672 C  CB  . ASP A 1 334 ? 4.075   -7.972  -26.354 1.00 97.09 334 A 1 
ATOM   2673 C  CG  . ASP A 1 334 ? 4.946   -9.191  -26.579 1.00 93.06 334 A 1 
ATOM   2674 O  OD1 . ASP A 1 334 ? 5.938   -9.360  -25.847 1.00 88.18 334 A 1 
ATOM   2675 O  OD2 . ASP A 1 334 ? 4.631   -9.988  -27.489 1.00 86.67 334 A 1 
ATOM   2676 N  N   . LYS A 1 335 ? 4.726   -5.605  -28.606 1.00 97.81 335 A 1 
ATOM   2677 C  CA  . LYS A 1 335 ? 5.094   -5.357  -29.997 1.00 97.70 335 A 1 
ATOM   2678 C  C   . LYS A 1 335 ? 5.609   -3.941  -30.232 1.00 97.94 335 A 1 
ATOM   2679 O  O   . LYS A 1 335 ? 6.135   -3.652  -31.310 1.00 96.71 335 A 1 
ATOM   2680 C  CB  . LYS A 1 335 ? 3.888   -5.620  -30.909 1.00 97.07 335 A 1 
ATOM   2681 C  CG  . LYS A 1 335 ? 3.330   -7.024  -30.823 1.00 92.47 335 A 1 
ATOM   2682 C  CD  . LYS A 1 335 ? 2.075   -7.176  -31.679 1.00 85.65 335 A 1 
ATOM   2683 C  CE  . LYS A 1 335 ? 1.501   -8.576  -31.576 1.00 77.01 335 A 1 
ATOM   2684 N  NZ  . LYS A 1 335 ? 0.259   -8.730  -32.366 1.00 67.33 335 A 1 
ATOM   2685 N  N   . ASP A 1 336 ? 5.471   -3.074  -29.252 1.00 97.56 336 A 1 
ATOM   2686 C  CA  . ASP A 1 336 ? 5.811   -1.668  -29.388 1.00 97.52 336 A 1 
ATOM   2687 C  C   . ASP A 1 336 ? 6.770   -1.277  -28.267 1.00 97.61 336 A 1 
ATOM   2688 O  O   . ASP A 1 336 ? 6.349   -1.001  -27.146 1.00 97.16 336 A 1 
ATOM   2689 C  CB  . ASP A 1 336 ? 4.539   -0.813  -29.345 1.00 97.00 336 A 1 
ATOM   2690 C  CG  . ASP A 1 336 ? 4.806   0.655   -29.638 1.00 96.48 336 A 1 
ATOM   2691 O  OD1 . ASP A 1 336 ? 5.961   1.100   -29.532 1.00 94.53 336 A 1 
ATOM   2692 O  OD2 . ASP A 1 336 ? 3.832   1.365   -29.974 1.00 93.65 336 A 1 
ATOM   2693 N  N   . LEU A 1 337 ? 8.062   -1.250  -28.594 1.00 97.17 337 A 1 
ATOM   2694 C  CA  . LEU A 1 337 ? 9.079   -0.972  -27.581 1.00 96.63 337 A 1 
ATOM   2695 C  C   . LEU A 1 337 ? 8.943   0.432   -27.009 1.00 96.43 337 A 1 
ATOM   2696 O  O   . LEU A 1 337 ? 9.186   0.643   -25.818 1.00 96.09 337 A 1 
ATOM   2697 C  CB  . LEU A 1 337 ? 10.484  -1.168  -28.175 1.00 96.12 337 A 1 
ATOM   2698 C  CG  . LEU A 1 337 ? 11.648  -0.991  -27.195 1.00 90.91 337 A 1 
ATOM   2699 C  CD1 . LEU A 1 337 ? 11.509  -1.947  -26.026 1.00 87.76 337 A 1 
ATOM   2700 C  CD2 . LEU A 1 337 ? 12.975  -1.204  -27.912 1.00 87.86 337 A 1 
ATOM   2701 N  N   . GLN A 1 338 ? 8.556   1.398   -27.854 1.00 96.77 338 A 1 
ATOM   2702 C  CA  . GLN A 1 338 ? 8.380   2.762   -27.366 1.00 96.13 338 A 1 
ATOM   2703 C  C   . GLN A 1 338 ? 7.263   2.825   -26.323 1.00 96.19 338 A 1 
ATOM   2704 O  O   . GLN A 1 338 ? 7.388   3.528   -25.318 1.00 95.52 338 A 1 
ATOM   2705 C  CB  . GLN A 1 338 ? 8.078   3.714   -28.529 1.00 95.70 338 A 1 
ATOM   2706 C  CG  . GLN A 1 338 ? 9.260   3.946   -29.454 1.00 83.16 338 A 1 
ATOM   2707 C  CD  . GLN A 1 338 ? 8.978   5.004   -30.504 1.00 76.05 338 A 1 
ATOM   2708 O  OE1 . GLN A 1 338 ? 7.893   5.595   -30.534 1.00 68.79 338 A 1 
ATOM   2709 N  NE2 . GLN A 1 338 ? 9.950   5.257   -31.373 1.00 67.10 338 A 1 
ATOM   2710 N  N   . LEU A 1 339 ? 6.191   2.096   -26.576 1.00 96.16 339 A 1 
ATOM   2711 C  CA  . LEU A 1 339 ? 5.085   2.048   -25.624 1.00 96.46 339 A 1 
ATOM   2712 C  C   . LEU A 1 339 ? 5.511   1.349   -24.342 1.00 96.69 339 A 1 
ATOM   2713 O  O   . LEU A 1 339 ? 5.194   1.802   -23.241 1.00 96.56 339 A 1 
ATOM   2714 C  CB  . LEU A 1 339 ? 3.876   1.345   -26.236 1.00 96.56 339 A 1 
ATOM   2715 C  CG  . LEU A 1 339 ? 2.635   1.268   -25.359 1.00 95.75 339 A 1 
ATOM   2716 C  CD1 . LEU A 1 339 ? 2.138   2.658   -24.995 1.00 94.93 339 A 1 
ATOM   2717 C  CD2 . LEU A 1 339 ? 1.529   0.481   -26.065 1.00 95.00 339 A 1 
ATOM   2718 N  N   . PHE A 1 340 ? 6.238   0.242   -24.479 1.00 96.47 340 A 1 
ATOM   2719 C  CA  . PHE A 1 340 ? 6.739   -0.451  -23.294 1.00 96.07 340 A 1 
ATOM   2720 C  C   . PHE A 1 340 ? 7.655   0.448   -22.479 1.00 95.67 340 A 1 
ATOM   2721 O  O   . PHE A 1 340 ? 7.615   0.445   -21.248 1.00 95.59 340 A 1 
ATOM   2722 C  CB  . PHE A 1 340 ? 7.480   -1.734  -23.660 1.00 95.56 340 A 1 
ATOM   2723 C  CG  . PHE A 1 340 ? 8.142   -2.385  -22.483 1.00 95.09 340 A 1 
ATOM   2724 C  CD1 . PHE A 1 340 ? 7.403   -3.170  -21.608 1.00 94.03 340 A 1 
ATOM   2725 C  CD2 . PHE A 1 340 ? 9.496   -2.194  -22.227 1.00 94.05 340 A 1 
ATOM   2726 C  CE1 . PHE A 1 340 ? 8.003   -3.760  -20.506 1.00 92.73 340 A 1 
ATOM   2727 C  CE2 . PHE A 1 340 ? 10.101  -2.782  -21.125 1.00 92.69 340 A 1 
ATOM   2728 C  CZ  . PHE A 1 340 ? 9.355   -3.565  -20.270 1.00 92.54 340 A 1 
ATOM   2729 N  N   . ASN A 1 341 ? 8.500   1.226   -23.172 1.00 95.29 341 A 1 
ATOM   2730 C  CA  . ASN A 1 341 ? 9.416   2.119   -22.471 1.00 94.40 341 A 1 
ATOM   2731 C  C   . ASN A 1 341 ? 8.673   3.201   -21.699 1.00 94.17 341 A 1 
ATOM   2732 O  O   . ASN A 1 341 ? 9.135   3.633   -20.642 1.00 93.95 341 A 1 
ATOM   2733 C  CB  . ASN A 1 341 ? 10.409  2.744   -23.458 1.00 94.25 341 A 1 
ATOM   2734 C  CG  . ASN A 1 341 ? 11.477  1.763   -23.906 1.00 91.94 341 A 1 
ATOM   2735 O  OD1 . ASN A 1 341 ? 11.702  0.738   -23.264 1.00 87.49 341 A 1 
ATOM   2736 N  ND2 . ASN A 1 341 ? 12.158  2.086   -25.001 1.00 86.80 341 A 1 
ATOM   2737 N  N   . LYS A 1 342 ? 7.526   3.637   -22.207 1.00 94.89 342 A 1 
ATOM   2738 C  CA  . LYS A 1 342 ? 6.680   4.559   -21.459 1.00 94.54 342 A 1 
ATOM   2739 C  C   . LYS A 1 342 ? 6.212   3.903   -20.165 1.00 95.02 342 A 1 
ATOM   2740 O  O   . LYS A 1 342 ? 6.311   4.484   -19.090 1.00 94.66 342 A 1 
ATOM   2741 C  CB  . LYS A 1 342 ? 5.465   4.994   -22.293 1.00 93.33 342 A 1 
ATOM   2742 C  CG  . LYS A 1 342 ? 5.773   5.965   -23.406 1.00 83.38 342 A 1 
ATOM   2743 C  CD  . LYS A 1 342 ? 4.488   6.421   -24.080 1.00 81.89 342 A 1 
ATOM   2744 C  CE  . LYS A 1 342 ? 4.755   7.427   -25.188 1.00 74.25 342 A 1 
ATOM   2745 N  NZ  . LYS A 1 342 ? 3.499   7.895   -25.825 1.00 68.46 342 A 1 
ATOM   2746 N  N   . TYR A 1 343 ? 5.698   2.686   -20.289 1.00 95.11 343 A 1 
ATOM   2747 C  CA  . TYR A 1 343 ? 5.260   1.923   -19.129 1.00 95.43 343 A 1 
ATOM   2748 C  C   . TYR A 1 343 ? 6.416   1.730   -18.145 1.00 95.44 343 A 1 
ATOM   2749 O  O   . TYR A 1 343 ? 6.251   1.892   -16.937 1.00 95.39 343 A 1 
ATOM   2750 C  CB  . TYR A 1 343 ? 4.690   0.569   -19.552 1.00 95.91 343 A 1 
ATOM   2751 C  CG  . TYR A 1 343 ? 4.706   -0.471  -18.447 1.00 96.22 343 A 1 
ATOM   2752 C  CD1 . TYR A 1 343 ? 3.702   -0.511  -17.492 1.00 95.57 343 A 1 
ATOM   2753 C  CD2 . TYR A 1 343 ? 5.728   -1.397  -18.363 1.00 95.79 343 A 1 
ATOM   2754 C  CE1 . TYR A 1 343 ? 3.717   -1.452  -16.480 1.00 95.20 343 A 1 
ATOM   2755 C  CE2 . TYR A 1 343 ? 5.758   -2.344  -17.354 1.00 95.23 343 A 1 
ATOM   2756 C  CZ  . TYR A 1 343 ? 4.751   -2.368  -16.411 1.00 95.63 343 A 1 
ATOM   2757 O  OH  . TYR A 1 343 ? 4.779   -3.304  -15.406 1.00 94.59 343 A 1 
ATOM   2758 N  N   . HIS A 1 344 ? 7.581   1.379   -18.669 1.00 94.72 344 A 1 
ATOM   2759 C  CA  . HIS A 1 344 ? 8.736   1.112   -17.810 1.00 93.91 344 A 1 
ATOM   2760 C  C   . HIS A 1 344 ? 9.181   2.369   -17.075 1.00 93.67 344 A 1 
ATOM   2761 O  O   . HIS A 1 344 ? 9.624   2.308   -15.925 1.00 93.28 344 A 1 
ATOM   2762 C  CB  . HIS A 1 344 ? 9.885   0.543   -18.645 1.00 92.94 344 A 1 
ATOM   2763 C  CG  . HIS A 1 344 ? 11.013  0.022   -17.818 1.00 90.80 344 A 1 
ATOM   2764 N  ND1 . HIS A 1 344 ? 12.204  0.698   -17.649 1.00 81.09 344 A 1 
ATOM   2765 C  CD2 . HIS A 1 344 ? 11.135  -1.118  -17.108 1.00 80.68 344 A 1 
ATOM   2766 C  CE1 . HIS A 1 344 ? 13.005  0.005   -16.873 1.00 81.55 344 A 1 
ATOM   2767 N  NE2 . HIS A 1 344 ? 12.386  -1.109  -16.528 1.00 83.30 344 A 1 
ATOM   2768 N  N   . LEU A 1 345 ? 9.082   3.513   -17.742 1.00 94.33 345 A 1 
ATOM   2769 C  CA  . LEU A 1 345 ? 9.393   4.778   -17.094 1.00 93.74 345 A 1 
ATOM   2770 C  C   . LEU A 1 345 ? 8.430   5.045   -15.940 1.00 93.77 345 A 1 
ATOM   2771 O  O   . LEU A 1 345 ? 8.847   5.381   -14.830 1.00 93.23 345 A 1 
ATOM   2772 C  CB  . LEU A 1 345 ? 9.334   5.925   -18.111 1.00 92.86 345 A 1 
ATOM   2773 C  CG  . LEU A 1 345 ? 9.682   7.316   -17.583 1.00 86.98 345 A 1 
ATOM   2774 C  CD1 . LEU A 1 345 ? 11.142  7.386   -17.172 1.00 83.75 345 A 1 
ATOM   2775 C  CD2 . LEU A 1 345 ? 9.372   8.383   -18.633 1.00 83.00 345 A 1 
ATOM   2776 N  N   . HIS A 1 346 ? 7.139   4.873   -16.195 1.00 94.89 346 A 1 
ATOM   2777 C  CA  . HIS A 1 346 ? 6.133   5.077   -15.159 1.00 94.96 346 A 1 
ATOM   2778 C  C   . HIS A 1 346 ? 6.237   4.016   -14.064 1.00 95.16 346 A 1 
ATOM   2779 O  O   . HIS A 1 346 ? 5.937   4.294   -12.894 1.00 94.75 346 A 1 
ATOM   2780 C  CB  . HIS A 1 346 ? 4.730   5.069   -15.775 1.00 94.88 346 A 1 
ATOM   2781 C  CG  . HIS A 1 346 ? 4.513   6.128   -16.808 1.00 95.04 346 A 1 
ATOM   2782 N  ND1 . HIS A 1 346 ? 5.003   7.408   -16.682 1.00 91.19 346 A 1 
ATOM   2783 C  CD2 . HIS A 1 346 ? 3.848   6.098   -17.983 1.00 91.35 346 A 1 
ATOM   2784 C  CE1 . HIS A 1 346 ? 4.655   8.123   -17.738 1.00 92.48 346 A 1 
ATOM   2785 N  NE2 . HIS A 1 346 ? 3.954   7.347   -18.541 1.00 92.46 346 A 1 
ATOM   2786 N  N   . PHE A 1 347 ? 6.649   2.819   -14.437 1.00 94.32 347 A 1 
ATOM   2787 C  CA  . PHE A 1 347 ? 6.881   1.727   -13.495 1.00 93.75 347 A 1 
ATOM   2788 C  C   . PHE A 1 347 ? 7.758   2.198   -12.340 1.00 93.18 347 A 1 
ATOM   2789 O  O   . PHE A 1 347 ? 7.529   1.841   -11.187 1.00 92.72 347 A 1 
ATOM   2790 C  CB  . PHE A 1 347 ? 7.514   0.544   -14.236 1.00 93.88 347 A 1 
ATOM   2791 C  CG  . PHE A 1 347 ? 7.912   -0.615  -13.364 1.00 94.66 347 A 1 
ATOM   2792 C  CD1 . PHE A 1 347 ? 6.977   -1.574  -12.986 1.00 94.37 347 A 1 
ATOM   2793 C  CD2 . PHE A 1 347 ? 9.222   -0.780  -12.963 1.00 94.66 347 A 1 
ATOM   2794 C  CE1 . PHE A 1 347 ? 7.347   -2.651  -12.210 1.00 93.76 347 A 1 
ATOM   2795 C  CE2 . PHE A 1 347 ? 9.600   -1.860  -12.183 1.00 93.82 347 A 1 
ATOM   2796 C  CZ  . PHE A 1 347 ? 8.662   -2.803  -11.802 1.00 93.98 347 A 1 
ATOM   2797 N  N   . ARG A 1 348 ? 8.747   3.032   -12.650 1.00 93.84 348 A 1 
ATOM   2798 C  CA  . ARG A 1 348 ? 9.638   3.587   -11.642 1.00 93.31 348 A 1 
ATOM   2799 C  C   . ARG A 1 348 ? 9.317   5.059   -11.348 1.00 93.34 348 A 1 
ATOM   2800 O  O   . ARG A 1 348 ? 10.207  5.843   -10.988 1.00 91.53 348 A 1 
ATOM   2801 C  CB  . ARG A 1 348 ? 11.101  3.422   -12.053 1.00 91.59 348 A 1 
ATOM   2802 C  CG  . ARG A 1 348 ? 11.576  1.972   -12.042 1.00 85.04 348 A 1 
ATOM   2803 C  CD  . ARG A 1 348 ? 13.092  1.876   -12.090 1.00 81.97 348 A 1 
ATOM   2804 N  NE  . ARG A 1 348 ? 13.568  0.514   -11.865 1.00 76.05 348 A 1 
ATOM   2805 C  CZ  . ARG A 1 348 ? 13.941  -0.320  -12.818 1.00 71.67 348 A 1 
ATOM   2806 N  NH1 . ARG A 1 348 ? 13.895  0.062   -14.082 1.00 66.07 348 A 1 
ATOM   2807 N  NH2 . ARG A 1 348 ? 14.350  -1.541  -12.515 1.00 62.84 348 A 1 
ATOM   2808 N  N   . ALA A 1 349 ? 8.066   5.436   -11.516 1.00 93.76 349 A 1 
ATOM   2809 C  CA  . ALA A 1 349 ? 7.592   6.771   -11.178 1.00 93.64 349 A 1 
ATOM   2810 C  C   . ALA A 1 349 ? 8.390   7.873   -11.885 1.00 93.38 349 A 1 
ATOM   2811 O  O   . ALA A 1 349 ? 8.707   8.909   -11.298 1.00 90.47 349 A 1 
ATOM   2812 C  CB  . ALA A 1 349 ? 7.607   6.985   -9.666  1.00 92.82 349 A 1 
ATOM   2813 N  N   . ASP A 1 350 ? 8.702   7.624   -13.149 1.00 91.33 350 A 1 
ATOM   2814 C  CA  . ASP A 1 350 ? 9.418   8.590   -13.991 1.00 90.45 350 A 1 
ATOM   2815 C  C   . ASP A 1 350 ? 10.757  9.005   -13.398 1.00 89.35 350 A 1 
ATOM   2816 O  O   . ASP A 1 350 ? 11.235  10.115  -13.639 1.00 85.69 350 A 1 
ATOM   2817 C  CB  . ASP A 1 350 ? 8.553   9.825   -14.259 1.00 89.58 350 A 1 
ATOM   2818 C  CG  . ASP A 1 350 ? 7.357   9.519   -15.146 1.00 88.95 350 A 1 
ATOM   2819 O  OD1 . ASP A 1 350 ? 7.073   8.337   -15.387 1.00 84.11 350 A 1 
ATOM   2820 O  OD2 . ASP A 1 350 ? 6.708   10.480  -15.611 1.00 85.55 350 A 1 
ATOM   2821 N  N   . THR A 1 351 ? 11.380  8.119   -12.636 1.00 90.47 351 A 1 
ATOM   2822 C  CA  . THR A 1 351 ? 12.685  8.391   -12.049 1.00 88.02 351 A 1 
ATOM   2823 C  C   . THR A 1 351 ? 13.765  8.019   -13.061 1.00 85.19 351 A 1 
ATOM   2824 O  O   . THR A 1 351 ? 13.972  6.842   -13.341 1.00 81.16 351 A 1 
ATOM   2825 C  CB  . THR A 1 351 ? 12.893  7.604   -10.758 1.00 86.85 351 A 1 
ATOM   2826 O  OG1 . THR A 1 351 ? 11.800  7.844   -9.873  1.00 82.29 351 A 1 
ATOM   2827 C  CG2 . THR A 1 351 ? 14.193  8.024   -10.085 1.00 82.38 351 A 1 
ATOM   2828 N  N   . PRO A 1 352 ? 14.477  9.010   -13.618 1.00 79.80 352 A 1 
ATOM   2829 C  CA  . PRO A 1 352 ? 15.447  8.719   -14.664 1.00 76.08 352 A 1 
ATOM   2830 C  C   . PRO A 1 352 ? 16.742  8.123   -14.133 1.00 74.86 352 A 1 
ATOM   2831 O  O   . PRO A 1 352 ? 17.163  8.433   -13.019 1.00 68.31 352 A 1 
ATOM   2832 C  CB  . PRO A 1 352 ? 15.714  10.101  -15.280 1.00 71.57 352 A 1 
ATOM   2833 C  CG  . PRO A 1 352 ? 15.486  11.046  -14.160 1.00 70.78 352 A 1 
ATOM   2834 C  CD  . PRO A 1 352 ? 14.375  10.452  -13.339 1.00 73.51 352 A 1 
ATOM   2835 N  N   . GLY A 1 353 ? 17.361  7.265   -14.945 1.00 75.95 353 A 1 
ATOM   2836 C  CA  . GLY A 1 353 ? 18.689  6.764   -14.645 1.00 72.67 353 A 1 
ATOM   2837 C  C   . GLY A 1 353 ? 18.753  5.617   -13.660 1.00 69.65 353 A 1 
ATOM   2838 O  O   . GLY A 1 353 ? 19.842  5.130   -13.350 1.00 64.45 353 A 1 
ATOM   2839 N  N   . PHE A 1 354 ? 17.604  5.169   -13.172 1.00 64.99 354 A 1 
ATOM   2840 C  CA  . PHE A 1 354 ? 17.581  4.059   -12.220 1.00 60.84 354 A 1 
ATOM   2841 C  C   . PHE A 1 354 ? 17.361  2.744   -12.965 1.00 58.12 354 A 1 
ATOM   2842 O  O   . PHE A 1 354 ? 16.300  2.520   -13.532 1.00 53.25 354 A 1 
ATOM   2843 C  CB  . PHE A 1 354 ? 16.495  4.270   -11.170 1.00 56.41 354 A 1 
ATOM   2844 C  CG  . PHE A 1 354 ? 16.544  3.272   -10.052 1.00 54.18 354 A 1 
ATOM   2845 C  CD1 . PHE A 1 354 ? 17.448  3.424   -9.017  1.00 50.38 354 A 1 
ATOM   2846 C  CD2 . PHE A 1 354 ? 15.688  2.185   -10.031 1.00 49.03 354 A 1 
ATOM   2847 C  CE1 . PHE A 1 354 ? 17.503  2.506   -7.987  1.00 46.30 354 A 1 
ATOM   2848 C  CE2 . PHE A 1 354 ? 15.737  1.260   -8.998  1.00 46.20 354 A 1 
ATOM   2849 C  CZ  . PHE A 1 354 ? 16.646  1.419   -7.979  1.00 44.97 354 A 1 
ATOM   2850 N  N   . THR A 1 355 ? 18.357  1.892   -12.952 1.00 54.26 355 A 1 
ATOM   2851 C  CA  . THR A 1 355 ? 18.289  0.609   -13.659 1.00 52.79 355 A 1 
ATOM   2852 C  C   . THR A 1 355 ? 18.601  -0.544  -12.728 1.00 49.39 355 A 1 
ATOM   2853 O  O   . THR A 1 355 ? 18.485  -1.706  -13.128 1.00 45.51 355 A 1 
ATOM   2854 C  CB  . THR A 1 355 ? 19.270  0.570   -14.836 1.00 49.03 355 A 1 
ATOM   2855 O  OG1 . THR A 1 355 ? 20.585  0.824   -14.360 1.00 46.34 355 A 1 
ATOM   2856 C  CG2 . THR A 1 355 ? 18.906  1.644   -15.869 1.00 45.26 355 A 1 
ATOM   2857 O  OXT . THR A 1 355 ? 18.947  -0.313  -11.574 1.00 45.64 355 A 1 
HETATM 2858 MG MG  . MG  B 2 .   ? 6.524   -1.045  1.584   1.00 86.36 1   B 1 
HETATM 2859 C  C1  . NAG C 3 .   ? 5.786   10.303  15.694  1.00 96.55 1   C 1 
HETATM 2860 C  C2  . NAG C 3 .   ? 7.253   10.061  15.443  1.00 96.87 1   C 1 
HETATM 2861 C  C3  . NAG C 3 .   ? 8.098   10.898  16.373  1.00 96.21 1   C 1 
HETATM 2862 C  C4  . NAG C 3 .   ? 7.655   12.368  16.297  1.00 96.17 1   C 1 
HETATM 2863 C  C5  . NAG C 3 .   ? 6.179   12.471  16.552  1.00 96.51 1   C 1 
HETATM 2864 C  C6  . NAG C 3 .   ? 5.658   13.882  16.404  1.00 94.20 1   C 1 
HETATM 2865 C  C7  . NAG C 3 .   ? 7.636   7.810   14.587  1.00 96.05 1   C 1 
HETATM 2866 C  C8  . NAG C 3 .   ? 8.030   6.411   14.901  1.00 94.87 1   C 1 
HETATM 2867 N  N2  . NAG C 3 .   ? 7.591   8.664   15.617  1.00 95.75 1   C 1 
HETATM 2868 O  O3  . NAG C 3 .   ? 9.450   10.774  16.017  1.00 95.24 1   C 1 
HETATM 2869 O  O4  . NAG C 3 .   ? 8.341   13.112  17.294  1.00 95.68 1   C 1 
HETATM 2870 O  O5  . NAG C 3 .   ? 5.491   11.661  15.600  1.00 96.69 1   C 1 
HETATM 2871 O  O6  . NAG C 3 .   ? 5.972   14.385  15.125  1.00 90.91 1   C 1 
HETATM 2872 O  O7  . NAG C 3 .   ? 7.373   8.142   13.449  1.00 94.88 1   C 1 
HETATM 2873 C  C1  . NAG C 3 .   ? 9.008   14.233  16.775  1.00 94.76 2   C 1 
HETATM 2874 C  C2  . NAG C 3 .   ? 9.308   15.252  17.869  1.00 94.61 2   C 1 
HETATM 2875 C  C3  . NAG C 3 .   ? 10.023  16.445  17.285  1.00 92.87 2   C 1 
HETATM 2876 C  C4  . NAG C 3 .   ? 11.218  16.020  16.466  1.00 92.62 2   C 1 
HETATM 2877 C  C5  . NAG C 3 .   ? 10.838  14.921  15.495  1.00 92.11 2   C 1 
HETATM 2878 C  C6  . NAG C 3 .   ? 12.034  14.340  14.780  1.00 88.76 2   C 1 
HETATM 2879 C  C7  . NAG C 3 .   ? 7.660   15.231  19.652  1.00 93.03 2   C 1 
HETATM 2880 C  C8  . NAG C 3 .   ? 6.383   15.809  20.177  1.00 89.24 2   C 1 
HETATM 2881 N  N2  . NAG C 3 .   ? 8.089   15.709  18.507  1.00 93.05 2   C 1 
HETATM 2882 O  O3  . NAG C 3 .   ? 10.422  17.298  18.327  1.00 92.09 2   C 1 
HETATM 2883 O  O4  . NAG C 3 .   ? 11.657  17.150  15.702  1.00 91.31 2   C 1 
HETATM 2884 O  O5  . NAG C 3 .   ? 10.213  13.841  16.159  1.00 93.86 2   C 1 
HETATM 2885 O  O6  . NAG C 3 .   ? 12.897  13.751  15.701  1.00 86.42 2   C 1 
HETATM 2886 O  O7  . NAG C 3 .   ? 8.255   14.361  20.247  1.00 89.59 2   C 1 
HETATM 2887 C  C1  . MAN C 3 .   ? 12.850  17.673  16.030  1.00 89.39 3   C 1 
HETATM 2888 C  C2  . MAN C 3 .   ? 13.374  18.462  14.822  1.00 87.39 3   C 1 
HETATM 2889 C  C3  . MAN C 3 .   ? 14.766  18.882  15.142  1.00 82.46 3   C 1 
HETATM 2890 C  C4  . MAN C 3 .   ? 14.771  19.736  16.392  1.00 82.61 3   C 1 
HETATM 2891 C  C5  . MAN C 3 .   ? 14.098  18.992  17.552  1.00 83.51 3   C 1 
HETATM 2892 C  C6  . MAN C 3 .   ? 13.900  19.904  18.731  1.00 76.20 3   C 1 
HETATM 2893 O  O2  . MAN C 3 .   ? 12.593  19.641  14.578  1.00 87.03 3   C 1 
HETATM 2894 O  O3  . MAN C 3 .   ? 15.292  19.620  14.057  1.00 80.92 3   C 1 
HETATM 2895 O  O4  . MAN C 3 .   ? 16.091  20.021  16.762  1.00 77.70 3   C 1 
HETATM 2896 O  O5  . MAN C 3 .   ? 12.814  18.531  17.155  1.00 89.44 3   C 1 
HETATM 2897 O  O6  . MAN C 3 .   ? 13.239  19.201  19.745  1.00 72.87 3   C 1 
HETATM 2898 C  C1  . MAN C 3 .   ? 11.766  19.697  13.374  1.00 86.60 4   C 1 
HETATM 2899 C  C2  . MAN C 3 .   ? 11.567  21.135  12.869  1.00 83.36 4   C 1 
HETATM 2900 C  C3  . MAN C 3 .   ? 10.894  21.956  13.975  1.00 80.31 4   C 1 
HETATM 2901 C  C4  . MAN C 3 .   ? 9.555   21.314  14.365  1.00 78.80 4   C 1 
HETATM 2902 C  C5  . MAN C 3 .   ? 9.810   19.858  14.770  1.00 83.53 4   C 1 
HETATM 2903 C  C6  . MAN C 3 .   ? 8.508   19.139  15.019  1.00 79.14 4   C 1 
HETATM 2904 O  O2  . MAN C 3 .   ? 10.698  21.198  11.759  1.00 83.32 4   C 1 
HETATM 2905 O  O3  . MAN C 3 .   ? 10.661  23.296  13.510  1.00 74.17 4   C 1 
HETATM 2906 O  O4  . MAN C 3 .   ? 9.010   22.030  15.462  1.00 73.34 4   C 1 
HETATM 2907 O  O5  . MAN C 3 .   ? 10.505  19.175  13.717  1.00 84.91 4   C 1 
HETATM 2908 O  O6  . MAN C 3 .   ? 7.706   19.219  13.859  1.00 80.83 4   C 1 
HETATM 2909 C  C1  . MAN C 3 .   ? 11.329  21.288  10.491  1.00 82.04 5   C 1 
HETATM 2910 C  C2  . MAN C 3 .   ? 10.436  22.109  9.549   1.00 77.96 5   C 1 
HETATM 2911 C  C3  . MAN C 3 .   ? 9.110   21.379  9.350   1.00 82.64 5   C 1 
HETATM 2912 C  C4  . MAN C 3 .   ? 9.344   19.942  8.874   1.00 80.26 5   C 1 
HETATM 2913 C  C5  . MAN C 3 .   ? 10.307  19.239  9.832   1.00 84.50 5   C 1 
HETATM 2914 C  C6  . MAN C 3 .   ? 10.666  17.858  9.332   1.00 76.30 5   C 1 
HETATM 2915 O  O2  . MAN C 3 .   ? 11.062  22.261  8.273   1.00 71.89 5   C 1 
HETATM 2916 O  O3  . MAN C 3 .   ? 8.307   22.076  8.403   1.00 74.80 5   C 1 
HETATM 2917 O  O4  . MAN C 3 .   ? 8.107   19.249  8.836   1.00 75.23 5   C 1 
HETATM 2918 O  O5  . MAN C 3 .   ? 11.519  19.987  9.982   1.00 80.40 5   C 1 
HETATM 2919 O  O6  . MAN C 3 .   ? 11.423  17.190  10.328  1.00 72.44 5   C 1 
HETATM 2920 C  C1  . MAN C 3 .   ? 6.407   18.766  14.091  1.00 79.28 6   C 1 
HETATM 2921 C  C2  . MAN C 3 .   ? 5.599   18.875  12.795  1.00 77.64 6   C 1 
HETATM 2922 C  C3  . MAN C 3 .   ? 5.431   20.359  12.432  1.00 78.45 6   C 1 
HETATM 2923 C  C4  . MAN C 3 .   ? 4.751   21.093  13.595  1.00 75.98 6   C 1 
HETATM 2924 C  C5  . MAN C 3 .   ? 5.564   20.870  14.865  1.00 77.13 6   C 1 
HETATM 2925 C  C6  . MAN C 3 .   ? 4.852   21.437  16.065  1.00 65.06 6   C 1 
HETATM 2926 O  O2  . MAN C 3 .   ? 4.307   18.371  12.952  1.00 78.84 6   C 1 
HETATM 2927 O  O3  . MAN C 3 .   ? 4.640   20.481  11.268  1.00 72.61 6   C 1 
HETATM 2928 O  O4  . MAN C 3 .   ? 4.683   22.470  13.300  1.00 68.92 6   C 1 
HETATM 2929 O  O5  . MAN C 3 .   ? 5.735   19.463  15.123  1.00 78.13 6   C 1 
HETATM 2930 O  O6  . MAN C 3 .   ? 3.585   20.782  16.181  1.00 67.38 6   C 1 
HETATM 2931 C  C1  . MAN C 3 .   ? 4.191   16.984  13.011  1.00 77.37 7   C 1 
HETATM 2932 C  C2  . MAN C 3 .   ? 2.886   16.636  12.299  1.00 74.04 7   C 1 
HETATM 2933 C  C3  . MAN C 3 .   ? 1.704   17.165  13.093  1.00 77.25 7   C 1 
HETATM 2934 C  C4  . MAN C 3 .   ? 1.762   16.661  14.537  1.00 70.90 7   C 1 
HETATM 2935 C  C5  . MAN C 3 .   ? 3.107   17.011  15.151  1.00 77.58 7   C 1 
HETATM 2936 C  C6  . MAN C 3 .   ? 3.251   16.412  16.549  1.00 66.56 7   C 1 
HETATM 2937 O  O2  . MAN C 3 .   ? 2.746   15.227  12.199  1.00 66.77 7   C 1 
HETATM 2938 O  O3  . MAN C 3 .   ? 0.489   16.760  12.512  1.00 68.62 7   C 1 
HETATM 2939 O  O4  . MAN C 3 .   ? 0.725   17.243  15.289  1.00 66.60 7   C 1 
HETATM 2940 O  O5  . MAN C 3 .   ? 4.172   16.474  14.345  1.00 74.91 7   C 1 
HETATM 2941 O  O6  . MAN C 3 .   ? 4.461   16.874  17.139  1.00 60.08 7   C 1 
HETATM 2942 C  C1  . MAN C 3 .   ? 2.864   21.078  17.370  1.00 51.52 8   C 1 
HETATM 2943 C  C2  . MAN C 3 .   ? 1.650   20.133  17.391  1.00 56.34 8   C 1 
HETATM 2944 C  C3  . MAN C 3 .   ? 0.718   20.484  16.230  1.00 64.14 8   C 1 
HETATM 2945 C  C4  . MAN C 3 .   ? 0.357   21.962  16.262  1.00 53.28 8   C 1 
HETATM 2946 C  C5  . MAN C 3 .   ? 1.617   22.816  16.303  1.00 59.82 8   C 1 
HETATM 2947 C  C6  . MAN C 3 .   ? 1.282   24.285  16.457  1.00 30.62 8   C 1 
HETATM 2948 O  O2  . MAN C 3 .   ? 0.926   20.287  18.617  1.00 48.29 8   C 1 
HETATM 2949 O  O3  . MAN C 3 .   ? -0.449  19.692  16.285  1.00 53.47 8   C 1 
HETATM 2950 O  O4  . MAN C 3 .   ? -0.381  22.294  15.107  1.00 52.81 8   C 1 
HETATM 2951 O  O5  . MAN C 3 .   ? 2.436   22.431  17.409  1.00 50.03 8   C 1 
HETATM 2952 O  O6  . MAN C 3 .   ? 2.482   25.040  16.465  1.00 21.46 8   C 1 
HETATM 2953 C  C1  . NAG D 4 .   ? 17.885  -14.479 -10.951 1.00 88.26 1   D 1 
HETATM 2954 C  C2  . NAG D 4 .   ? 19.083  -14.900 -10.144 1.00 87.50 1   D 1 
HETATM 2955 C  C3  . NAG D 4 .   ? 20.145  -15.494 -11.038 1.00 84.44 1   D 1 
HETATM 2956 C  C4  . NAG D 4 .   ? 19.562  -16.559 -11.992 1.00 82.81 1   D 1 
HETATM 2957 C  C5  . NAG D 4 .   ? 18.370  -15.990 -12.722 1.00 83.12 1   D 1 
HETATM 2958 C  C6  . NAG D 4 .   ? 17.708  -17.019 -13.643 1.00 74.47 1   D 1 
HETATM 2959 C  C7  . NAG D 4 .   ? 19.757  -13.714 -8.126  1.00 80.25 1   D 1 
HETATM 2960 C  C8  . NAG D 4 .   ? 20.366  -12.465 -7.559  1.00 71.43 1   D 1 
HETATM 2961 N  N2  . NAG D 4 .   ? 19.643  -13.768 -9.440  1.00 81.84 1   D 1 
HETATM 2962 O  O3  . NAG D 4 .   ? 21.149  -16.088 -10.246 1.00 79.66 1   D 1 
HETATM 2963 O  O4  . NAG D 4 .   ? 20.563  -16.908 -12.930 1.00 81.75 1   D 1 
HETATM 2964 O  O5  . NAG D 4 .   ? 17.417  -15.545 -11.769 1.00 85.07 1   D 1 
HETATM 2965 O  O6  . NAG D 4 .   ? 17.332  -18.167 -12.904 1.00 68.06 1   D 1 
HETATM 2966 O  O7  . NAG D 4 .   ? 19.397  -14.640 -7.408  1.00 73.14 1   D 1 
HETATM 2967 C  C1  . NAG D 4 .   ? 20.831  -18.339 -13.037 1.00 71.81 2   D 1 
HETATM 2968 C  C2  . NAG D 4 .   ? 21.646  -18.583 -14.281 1.00 52.52 2   D 1 
HETATM 2969 C  C3  . NAG D 4 .   ? 22.042  -20.025 -14.383 1.00 42.84 2   D 1 
HETATM 2970 C  C4  . NAG D 4 .   ? 22.680  -20.493 -13.088 1.00 32.42 2   D 1 
HETATM 2971 C  C5  . NAG D 4 .   ? 21.782  -20.174 -11.908 1.00 56.68 2   D 1 
HETATM 2972 C  C6  . NAG D 4 .   ? 22.400  -20.531 -10.592 1.00 39.16 2   D 1 
HETATM 2973 C  C7  . NAG D 4 .   ? 21.077  -17.096 -16.130 1.00 52.67 2   D 1 
HETATM 2974 C  C8  . NAG D 4 .   ? 20.199  -16.872 -17.337 1.00 37.97 2   D 1 
HETATM 2975 N  N2  . NAG D 4 .   ? 20.889  -18.220 -15.480 1.00 59.10 2   D 1 
HETATM 2976 O  O3  . NAG D 4 .   ? 22.942  -20.183 -15.450 1.00 33.76 2   D 1 
HETATM 2977 O  O4  . NAG D 4 .   ? 22.837  -21.900 -13.182 1.00 29.03 2   D 1 
HETATM 2978 O  O5  . NAG D 4 .   ? 21.537  -18.774 -11.903 1.00 64.77 2   D 1 
HETATM 2979 O  O6  . NAG D 4 .   ? 21.473  -20.374 -9.561  1.00 40.50 2   D 1 
HETATM 2980 O  O7  . NAG D 4 .   ? 21.897  -16.273 -15.793 1.00 43.44 2   D 1 
HETATM 2981 C  C1  . MAN D 4 .   ? 24.152  -22.278 -13.001 1.00 6.86  3   D 1 
HETATM 2982 C  C2  . MAN D 4 .   ? 24.151  -23.766 -12.660 1.00 5.00  3   D 1 
HETATM 2983 C  C3  . MAN D 4 .   ? 25.575  -24.153 -12.344 1.00 2.58  3   D 1 
HETATM 2984 C  C4  . MAN D 4 .   ? 26.477  -23.810 -13.523 1.00 2.98  3   D 1 
HETATM 2985 C  C5  . MAN D 4 .   ? 26.325  -22.332 -13.919 1.00 3.09  3   D 1 
HETATM 2986 C  C6  . MAN D 4 .   ? 27.071  -22.024 -15.201 1.00 2.22  3   D 1 
HETATM 2987 O  O2  . MAN D 4 .   ? 23.701  -24.474 -13.804 1.00 4.59  3   D 1 
HETATM 2988 O  O3  . MAN D 4 .   ? 25.644  -25.533 -12.053 1.00 2.71  3   D 1 
HETATM 2989 O  O4  . MAN D 4 .   ? 27.812  -24.045 -13.174 1.00 3.30  3   D 1 
HETATM 2990 O  O5  . MAN D 4 .   ? 24.949  -22.039 -14.136 1.00 5.34  3   D 1 
HETATM 2991 O  O6  . MAN D 4 .   ? 26.475  -20.970 -15.890 1.00 2.61  3   D 1 
HETATM 2992 C  C1  . MAN D 4 .   ? 22.754  -25.460 -13.573 1.00 2.65  4   D 1 
HETATM 2993 C  C2  . MAN D 4 .   ? 22.909  -26.421 -14.740 1.00 2.19  4   D 1 
HETATM 2994 C  C3  . MAN D 4 .   ? 22.467  -25.711 -16.011 1.00 2.01  4   D 1 
HETATM 2995 C  C4  . MAN D 4 .   ? 21.023  -25.249 -15.870 1.00 3.82  4   D 1 
HETATM 2996 C  C5  . MAN D 4 .   ? 20.867  -24.381 -14.630 1.00 7.34  4   D 1 
HETATM 2997 C  C6  . MAN D 4 .   ? 19.411  -24.123 -14.353 1.00 8.55  4   D 1 
HETATM 2998 O  O2  . MAN D 4 .   ? 22.042  -27.528 -14.567 1.00 2.37  4   D 1 
HETATM 2999 O  O3  . MAN D 4 .   ? 22.570  -26.612 -17.108 1.00 2.27  4   D 1 
HETATM 3000 O  O4  . MAN D 4 .   ? 20.660  -24.494 -17.016 1.00 4.41  4   D 1 
HETATM 3001 O  O5  . MAN D 4 .   ? 21.386  -25.054 -13.468 1.00 5.69  4   D 1 
HETATM 3002 O  O6  . MAN D 4 .   ? 18.752  -25.373 -14.252 1.00 7.44  4   D 1 
HETATM 3003 C  C1  . MAN D 4 .   ? 22.652  -28.594 -13.855 1.00 2.08  5   D 1 
HETATM 3004 C  C2  . MAN D 4 .   ? 21.918  -29.862 -14.292 1.00 2.18  5   D 1 
HETATM 3005 C  C3  . MAN D 4 .   ? 20.462  -29.780 -13.845 1.00 1.74  5   D 1 
HETATM 3006 C  C4  . MAN D 4 .   ? 20.370  -29.499 -12.343 1.00 2.47  5   D 1 
HETATM 3007 C  C5  . MAN D 4 .   ? 21.186  -28.274 -11.997 1.00 2.81  5   D 1 
HETATM 3008 C  C6  . MAN D 4 .   ? 21.226  -28.023 -10.505 1.00 3.16  5   D 1 
HETATM 3009 O  O2  . MAN D 4 .   ? 22.519  -30.997 -13.703 1.00 2.41  5   D 1 
HETATM 3010 O  O3  . MAN D 4 .   ? 19.796  -30.996 -14.134 1.00 1.67  5   D 1 
HETATM 3011 O  O4  . MAN D 4 .   ? 19.022  -29.322 -11.981 1.00 2.62  5   D 1 
HETATM 3012 O  O5  . MAN D 4 .   ? 22.537  -28.414 -12.457 1.00 2.41  5   D 1 
HETATM 3013 O  O6  . MAN D 4 .   ? 21.926  -26.818 -10.242 1.00 2.42  5   D 1 
HETATM 3014 C  C1  . MAN D 4 .   ? 17.384  -25.387 -14.056 1.00 5.72  6   D 1 
HETATM 3015 C  C2  . MAN D 4 .   ? 16.903  -26.845 -14.010 1.00 4.62  6   D 1 
HETATM 3016 C  C3  . MAN D 4 .   ? 17.132  -27.472 -15.385 1.00 3.60  6   D 1 
HETATM 3017 C  C4  . MAN D 4 .   ? 16.416  -26.669 -16.461 1.00 4.45  6   D 1 
HETATM 3018 C  C5  . MAN D 4 .   ? 16.878  -25.212 -16.390 1.00 4.57  6   D 1 
HETATM 3019 C  C6  . MAN D 4 .   ? 16.059  -24.334 -17.308 1.00 4.91  6   D 1 
HETATM 3020 O  O2  . MAN D 4 .   ? 15.518  -26.942 -13.786 1.00 7.10  6   D 1 
HETATM 3021 O  O3  . MAN D 4 .   ? 16.664  -28.818 -15.383 1.00 3.02  6   D 1 
HETATM 3022 O  O4  . MAN D 4 .   ? 16.729  -27.202 -17.734 1.00 2.66  6   D 1 
HETATM 3023 O  O5  . MAN D 4 .   ? 16.675  -24.689 -15.066 1.00 8.92  6   D 1 
HETATM 3024 O  O6  . MAN D 4 .   ? 14.692  -24.519 -16.950 1.00 4.70  6   D 1 
HETATM 3025 C  C1  . MAN D 4 .   ? 15.106  -26.849 -12.420 1.00 5.63  7   D 1 
HETATM 3026 C  C2  . MAN D 4 .   ? 13.920  -27.790 -12.235 1.00 4.75  7   D 1 
HETATM 3027 C  C3  . MAN D 4 .   ? 12.748  -27.311 -13.089 1.00 4.64  7   D 1 
HETATM 3028 C  C4  . MAN D 4 .   ? 12.439  -25.852 -12.791 1.00 9.16  7   D 1 
HETATM 3029 C  C5  . MAN D 4 .   ? 13.686  -25.002 -12.942 1.00 9.96  7   D 1 
HETATM 3030 C  C6  . MAN D 4 .   ? 13.451  -23.580 -12.511 1.00 15.21 7   D 1 
HETATM 3031 O  O2  . MAN D 4 .   ? 13.516  -27.806 -10.877 1.00 5.98  7   D 1 
HETATM 3032 O  O3  . MAN D 4 .   ? 11.602  -28.097 -12.847 1.00 4.29  7   D 1 
HETATM 3033 O  O4  . MAN D 4 .   ? 11.445  -25.382 -13.683 1.00 7.96  7   D 1 
HETATM 3034 O  O5  . MAN D 4 .   ? 14.742  -25.532 -12.104 1.00 11.15 7   D 1 
HETATM 3035 O  O6  . MAN D 4 .   ? 14.599  -22.801 -12.829 1.00 12.02 7   D 1 
HETATM 3036 C  C1  . MAN D 4 .   ? 13.729  -23.674 -17.622 1.00 4.48  8   D 1 
HETATM 3037 C  C2  . MAN D 4 .   ? 12.385  -24.000 -16.949 1.00 5.43  8   D 1 
HETATM 3038 C  C3  . MAN D 4 .   ? 11.994  -25.445 -17.247 1.00 3.63  8   D 1 
HETATM 3039 C  C4  . MAN D 4 .   ? 12.012  -25.722 -18.732 1.00 3.31  8   D 1 
HETATM 3040 C  C5  . MAN D 4 .   ? 13.367  -25.314 -19.336 1.00 3.24  8   D 1 
HETATM 3041 C  C6  . MAN D 4 .   ? 13.366  -25.441 -20.827 1.00 2.57  8   D 1 
HETATM 3042 O  O2  . MAN D 4 .   ? 11.358  -23.136 -17.468 1.00 7.00  8   D 1 
HETATM 3043 O  O3  . MAN D 4 .   ? 10.721  -25.740 -16.702 1.00 3.84  8   D 1 
HETATM 3044 O  O4  . MAN D 4 .   ? 11.800  -27.096 -18.962 1.00 2.49  8   D 1 
HETATM 3045 O  O5  . MAN D 4 .   ? 13.659  -23.953 -19.009 1.00 4.81  8   D 1 
HETATM 3046 O  O6  . MAN D 4 .   ? 14.652  -25.123 -21.325 1.00 1.98  8   D 1 
#
