# Supplementary material for: Theoretical Study of Sphingomyelinases from Entamoeba histolytica and Trichomonas vaginalis Sheds Light on the Evolution of Enzymes Needed for Survival and Colonization
Source: Pathogens. 2025 Jan 5;14(1):32. doi: 10.3390/pathogens14010032 (PMC11768322; doi:10.3390/pathogens14010032)
Supplement: Supplementary file 1 [file pathogens-14-00032-s001.zip › Supplementary structural Files/CIF files aSMase6/aSMase6 no loop/aSmase6 no loop glycosilated Mg/fold_sm6nosingnoloopnoctermglycmg_model_1.cif]

# By using this file you agree to the legally binding terms of use found at alphafoldserver.com/output-terms
data_a6fbd2577330610
#
_entry.id a6fbd2577330610
#
loop_
_atom_type.symbol
C  
MG 
N  
O  
S  
#
loop_
_audit_author.name
_audit_author.pdbx_ordinal
"Google DeepMind" 1 
"Isomorphic Labs" 2 
#
_audit_conform.dict_location https://raw.githubusercontent.com/ihmwg/ModelCIF/master/dist/mmcif_ma.dic
_audit_conform.dict_name     mmcif_ma.dic
_audit_conform.dict_version  1.4.5
#
loop_
_chem_comp.formula
_chem_comp.formula_weight
_chem_comp.id
_chem_comp.mon_nstd_flag
_chem_comp.name
_chem_comp.pdbx_smiles
_chem_comp.pdbx_synonyms
_chem_comp.type
"C3 H7 N O2"    89.093  ALA y ALANINE                                  C[C@H](N)C(O)=O                                  ?                                     "L-PEPTIDE LINKING"           
"C6 H15 N4 O2"  175.209 ARG y ARGININE                                 N[C@@H](CCCNC(N)=[NH2+])C(O)=O                   ?                                     "L-PEPTIDE LINKING"           
"C4 H8 N2 O3"   132.118 ASN y ASPARAGINE                               N[C@@H](CC(N)=O)C(O)=O                           ?                                     "L-PEPTIDE LINKING"           
"C4 H7 N O4"    133.103 ASP y "ASPARTIC ACID"                          N[C@@H](CC(O)=O)C(O)=O                           ?                                     "L-PEPTIDE LINKING"           
"C3 H7 N O2 S"  121.158 CYS y CYSTEINE                                 N[C@@H](CS)C(O)=O                                ?                                     "L-PEPTIDE LINKING"           
"C5 H10 N2 O3"  146.144 GLN y GLUTAMINE                                N[C@@H](CCC(N)=O)C(O)=O                          ?                                     "L-PEPTIDE LINKING"           
"C5 H9 N O4"    147.129 GLU y "GLUTAMIC ACID"                          N[C@@H](CCC(O)=O)C(O)=O                          ?                                     "L-PEPTIDE LINKING"           
"C2 H5 N O2"    75.067  GLY y GLYCINE                                  NCC(O)=O                                         ?                                     "PEPTIDE LINKING"             
"C6 H10 N3 O2"  156.162 HIS y HISTIDINE                                N[C@@H](Cc1c[nH]c[nH+]1)C(O)=O                   ?                                     "L-PEPTIDE LINKING"           
"C6 H13 N O2"   131.173 ILE y ISOLEUCINE                               CC[C@H](C)[C@H](N)C(O)=O                         ?                                     "L-PEPTIDE LINKING"           
"C6 H13 N O2"   131.173 LEU y LEUCINE                                  CC(C)C[C@H](N)C(O)=O                             ?                                     "L-PEPTIDE LINKING"           
"C6 H15 N2 O2"  147.195 LYS y LYSINE                                   N[C@@H](CCCC[NH3+])C(O)=O                        ?                                     "L-PEPTIDE LINKING"           
"C6 H12 O6"     180.156 MAN y alpha-D-mannopyranose                    OC[C@H]1O[C@H](O)[C@@H](O)[C@@H](O)[C@@H]1O      "alpha-D-mannose; D-mannose; mannose" "D-saccharide, alpha linking" 
"C5 H11 N O2 S" 149.211 MET y METHIONINE                               CSCC[C@H](N)C(O)=O                               ?                                     "L-PEPTIDE LINKING"           
Mg              24.305  MG  . "MAGNESIUM ION"                          "[Mg++]"                                         ?                                     NON-POLYMER                   
"C8 H15 N O6"   221.208 NAG y 2-acetamido-2-deoxy-beta-D-glucopyranose CC(=O)N[C@H]1[C@H](O)O[C@H](CO)[C@@H](O)[C@@H]1O 
;N-acetyl-beta-D-glucosamine; 2-acetamido-2-deoxy-beta-D-glucose; 2-acetamido-2-deoxy-D-glucose;
2-acetamido-2-deoxy-glucose; N-ACETYL-D-GLUCOSAMINE
;
"D-saccharide, beta linking"  
"C9 H11 N O2"   165.189 PHE y PHENYLALANINE                            N[C@@H](Cc1ccccc1)C(O)=O                         ?                                     "L-PEPTIDE LINKING"           
"C5 H9 N O2"    115.130 PRO y PROLINE                                  OC(=O)[C@@H]1CCCN1                               ?                                     "L-PEPTIDE LINKING"           
"C3 H7 N O3"    105.093 SER y SERINE                                   N[C@@H](CO)C(O)=O                                ?                                     "L-PEPTIDE LINKING"           
"C4 H9 N O3"    119.119 THR y THREONINE                                C[C@@H](O)[C@H](N)C(O)=O                         ?                                     "L-PEPTIDE LINKING"           
"C11 H12 N2 O2" 204.225 TRP y TRYPTOPHAN                               N[C@@H](Cc1c[nH]c2ccccc12)C(O)=O                 ?                                     "L-PEPTIDE LINKING"           
"C9 H11 N O3"   181.189 TYR y TYROSINE                                 N[C@@H](Cc1ccc(O)cc1)C(O)=O                      ?                                     "L-PEPTIDE LINKING"           
"C5 H11 N O2"   117.146 VAL y VALINE                                   CC(C)[C@H](N)C(O)=O                              ?                                     "L-PEPTIDE LINKING"           
#
_citation.book_publisher          ?
_citation.country                 UK
_citation.id                      primary
_citation.journal_full            Nature
_citation.journal_id_ASTM         NATUAS
_citation.journal_id_CSD          0006
_citation.journal_id_ISSN         0028-0836
_citation.journal_volume          ?
_citation.page_first              ?
_citation.page_last               ?
_citation.pdbx_database_id_DOI    ?
_citation.pdbx_database_id_PubMed ?
_citation.title                   "Accurate structure prediction of biomolecular interactions with AlphaFold 3"
_citation.year                    2024
#
loop_
_citation_author.citation_id
_citation_author.name
_citation_author.ordinal
primary "Google DeepMind" 1 
primary "Isomorphic Labs" 2 
#
loop_
_entity.id
_entity.pdbx_description
_entity.type
1 . polymer     
2 . non-polymer 
3 . branched    
4 . branched    
#
_entity_poly.entity_id      1
_entity_poly.pdbx_strand_id A
_entity_poly.type           polypeptide(L)
#
loop_
_entity_poly_seq.entity_id
_entity_poly_seq.hetero
_entity_poly_seq.mon_id
_entity_poly_seq.num
1 n PHE 1   
1 n GLU 2   
1 n MET 3   
1 n TRP 4   
1 n GLN 5   
1 n LEU 6   
1 n THR 7   
1 n ASP 8   
1 n ILE 9   
1 n HIS 10  
1 n LEU 11  
1 n ASP 12  
1 n PRO 13  
1 n MET 14  
1 n TYR 15  
1 n THR 16  
1 n VAL 17  
1 n GLY 18  
1 n SER 19  
1 n ASP 20  
1 n PRO 21  
1 n LEU 22  
1 n LYS 23  
1 n LEU 24  
1 n CYS 25  
1 n ARG 26  
1 n GLU 27  
1 n GLY 28  
1 n LYS 29  
1 n GLY 30  
1 n ASN 31  
1 n ALA 32  
1 n GLY 33  
1 n LYS 34  
1 n TYR 35  
1 n GLY 36  
1 n ASP 37  
1 n TYR 38  
1 n SER 39  
1 n CYS 40  
1 n ASP 41  
1 n ALA 42  
1 n ASN 43  
1 n MET 44  
1 n ALA 45  
1 n LEU 46  
1 n LEU 47  
1 n ASP 48  
1 n SER 49  
1 n LEU 50  
1 n VAL 51  
1 n LYS 52  
1 n PHE 53  
1 n ILE 54  
1 n LYS 55  
1 n ARG 56  
1 n ASN 57  
1 n THR 58  
1 n ASP 59  
1 n VAL 60  
1 n ASN 61  
1 n GLY 62  
1 n LYS 63  
1 n VAL 64  
1 n MET 65  
1 n VAL 66  
1 n TYR 67  
1 n ASN 68  
1 n GLY 69  
1 n ASP 70  
1 n ILE 71  
1 n VAL 72  
1 n SER 73  
1 n ARG 74  
1 n ALA 75  
1 n ILE 76  
1 n PRO 77  
1 n LYS 78  
1 n TYR 79  
1 n ASN 80  
1 n LEU 81  
1 n ASP 82  
1 n TYR 83  
1 n VAL 84  
1 n LYS 85  
1 n GLN 86  
1 n SER 87  
1 n ILE 88  
1 n VAL 89  
1 n ASN 90  
1 n ALA 91  
1 n THR 92  
1 n ALA 93  
1 n LEU 94  
1 n LEU 95  
1 n LYS 96  
1 n LYS 97  
1 n PHE 98  
1 n GLU 99  
1 n ASP 100 
1 n PHE 101 
1 n PHE 102 
1 n ILE 103 
1 n ILE 104 
1 n PRO 105 
1 n MET 106 
1 n LEU 107 
1 n GLY 108 
1 n ASN 109 
1 n HIS 110 
1 n ASP 111 
1 n VAL 112 
1 n TYR 113 
1 n PRO 114 
1 n ALA 115 
1 n ASN 116 
1 n GLN 117 
1 n MET 118 
1 n ALA 119 
1 n ILE 120 
1 n ASN 121 
1 n SER 122 
1 n GLN 123 
1 n TRP 124 
1 n ILE 125 
1 n PHE 126 
1 n GLN 127 
1 n PHE 128 
1 n ALA 129 
1 n ALA 130 
1 n GLU 131 
1 n GLN 132 
1 n PHE 133 
1 n ALA 134 
1 n PRO 135 
1 n PHE 136 
1 n LEU 137 
1 n SER 138 
1 n GLN 139 
1 n ASN 140 
1 n ALA 141 
1 n ILE 142 
1 n GLU 143 
1 n SER 144 
1 n PHE 145 
1 n LYS 146 
1 n HIS 147 
1 n GLY 148 
1 n GLY 149 
1 n TYR 150 
1 n TYR 151 
1 n THR 152 
1 n MET 153 
1 n PRO 154 
1 n PHE 155 
1 n PRO 156 
1 n ALA 157 
1 n HIS 158 
1 n LEU 159 
1 n GLY 160 
1 n ILE 161 
1 n LYS 162 
1 n VAL 163 
1 n PRO 164 
1 n LEU 165 
1 n ASN 166 
1 n ALA 167 
1 n VAL 168 
1 n VAL 169 
1 n LEU 170 
1 n ASN 171 
1 n THR 172 
1 n VAL 173 
1 n LEU 174 
1 n TYR 175 
1 n TYR 176 
1 n ASN 177 
1 n TYR 178 
1 n ASN 179 
1 n LYS 180 
1 n GLN 181 
1 n THR 182 
1 n MET 183 
1 n ASP 184 
1 n SER 185 
1 n THR 186 
1 n ASP 187 
1 n PRO 188 
1 n LEU 189 
1 n GLY 190 
1 n GLN 191 
1 n PHE 192 
1 n GLU 193 
1 n TRP 194 
1 n PHE 195 
1 n LYS 196 
1 n THR 197 
1 n VAL 198 
1 n MET 199 
1 n ASP 200 
1 n GLY 201 
1 n TYR 202 
1 n ARG 203 
1 n LYS 204 
1 n THR 205 
1 n GLY 206 
1 n GLN 207 
1 n ARG 208 
1 n ALA 209 
1 n ILE 210 
1 n VAL 211 
1 n SER 212 
1 n MET 213 
1 n HIS 214 
1 n ILE 215 
1 n CYS 216 
1 n PRO 217 
1 n GLY 218 
1 n VAL 219 
1 n ALA 220 
1 n GLU 221 
1 n ARG 222 
1 n PHE 223 
1 n ASN 224 
1 n TYR 225 
1 n SER 226 
1 n ASP 227 
1 n GLN 228 
1 n LEU 229 
1 n TYR 230 
1 n PRO 231 
1 n GLN 232 
1 n TYR 233 
1 n ASN 234 
1 n ASP 235 
1 n ARG 236 
1 n LEU 237 
1 n VAL 238 
1 n ASP 239 
1 n SER 240 
1 n LEU 241 
1 n ALA 242 
1 n GLU 243 
1 n TYR 244 
1 n ASN 245 
1 n ASP 246 
1 n VAL 247 
1 n ILE 248 
1 n LEU 249 
1 n GLY 250 
1 n VAL 251 
1 n LEU 252 
1 n CYS 253 
1 n GLY 254 
1 n HIS 255 
1 n LEU 256 
1 n HIS 257 
1 n THR 258 
1 n ASP 259 
1 n THR 260 
1 n PHE 261 
1 n ARG 262 
1 n ILE 263 
1 n LEU 264 
1 n SER 265 
1 n LYS 266 
1 n GLY 267 
1 n ASN 268 
1 n LYS 269 
1 n LYS 270 
1 n VAL 271 
1 n MET 272 
1 n ALA 273 
1 n PHE 274 
1 n ILE 275 
1 n GLY 276 
1 n PRO 277 
1 n SER 278 
1 n VAL 279 
1 n ASP 280 
1 n THR 281 
1 n TRP 282 
1 n LEU 283 
1 n GLY 284 
1 n THR 285 
1 n SER 286 
1 n PRO 287 
1 n SER 288 
1 n ILE 289 
1 n ARG 290 
1 n LYS 291 
1 n TYR 292 
1 n ASP 293 
1 n VAL 294 
1 n GLY 295 
1 n ASN 296 
1 n GLY 297 
1 n GLN 298 
1 n GLY 299 
1 n TYR 300 
1 n MET 301 
1 n LYS 302 
1 n GLU 303 
1 n PHE 304 
1 n LYS 305 
1 n ASN 306 
1 n TYR 307 
1 n PHE 308 
1 n ASN 309 
1 n TYR 310 
1 n GLY 311 
1 n SER 312 
1 n SER 313 
1 n SER 314 
1 n GLU 315 
1 n TYR 316 
1 n GLY 317 
1 n LEU 318 
1 n LYS 319 
1 n GLU 320 
1 n LEU 321 
1 n SER 322 
1 n PRO 323 
1 n LYS 324 
1 n GLU 325 
1 n PHE 326 
1 n GLU 327 
1 n ILE 328 
1 n LEU 329 
1 n ALA 330 
1 n ALA 331 
1 n ARG 332 
1 n MET 333 
1 n ASP 334 
1 n LYS 335 
1 n ASP 336 
1 n LEU 337 
1 n GLN 338 
1 n LEU 339 
1 n PHE 340 
1 n ASN 341 
1 n LYS 342 
1 n TYR 343 
1 n HIS 344 
1 n LEU 345 
1 n HIS 346 
1 n PHE 347 
1 n ARG 348 
1 n ALA 349 
1 n ASP 350 
1 n THR 351 
1 n PRO 352 
1 n GLY 353 
1 n PHE 354 
1 n THR 355 
#
_ma_data.content_type "model coordinates"
_ma_data.id           1
_ma_data.name         Model
#
_ma_model_list.data_id          1
_ma_model_list.model_group_id   1
_ma_model_list.model_group_name "AlphaFold-beta-20231127 (7a14c934-fe78-43c1-a552-7fb305b0ebd1 @ 2024-08-30 13:59:54)"
_ma_model_list.model_id         1
_ma_model_list.model_name       "Top ranked model"
_ma_model_list.model_type       "Ab initio model"
_ma_model_list.ordinal_id       1
#
loop_
_ma_protocol_step.method_type
_ma_protocol_step.ordinal_id
_ma_protocol_step.protocol_id
_ma_protocol_step.step_id
"coevolution MSA" 1 1 1 
"template search" 2 1 2 
modeling          3 1 3 
#
loop_
_ma_qa_metric.id
_ma_qa_metric.mode
_ma_qa_metric.name
_ma_qa_metric.software_group_id
_ma_qa_metric.type
1 global pLDDT 1 pLDDT 
2 local  pLDDT 1 pLDDT 
#
_ma_qa_metric_global.metric_id    1
_ma_qa_metric_global.metric_value 91.05
_ma_qa_metric_global.model_id     1
_ma_qa_metric_global.ordinal_id   1
#
_ma_software_group.group_id    1
_ma_software_group.ordinal_id  1
_ma_software_group.software_id 1
#
loop_
_ma_target_entity.data_id
_ma_target_entity.entity_id
_ma_target_entity.origin
1 1 . 
1 2 . 
1 3 . 
1 4 . 
#
loop_
_ma_target_entity_instance.asym_id
_ma_target_entity_instance.details
_ma_target_entity_instance.entity_id
A . 1 
B . 2 
C . 3 
D . 4 
#
loop_
_pdbx_branch_scheme.asym_id
_pdbx_branch_scheme.auth_asym_id
_pdbx_branch_scheme.auth_seq_num
_pdbx_branch_scheme.entity_id
_pdbx_branch_scheme.hetero
_pdbx_branch_scheme.mon_id
_pdbx_branch_scheme.num
_pdbx_branch_scheme.pdb_asym_id
_pdbx_branch_scheme.pdb_ins_code
_pdbx_branch_scheme.pdb_seq_num
C C 1 3 n NAG 1 C . 1 
C C 2 3 n NAG 2 C . 2 
C C 3 3 n MAN 3 C . 3 
C C 4 3 n MAN 4 C . 4 
C C 5 3 n MAN 5 C . 5 
C C 6 3 n MAN 6 C . 6 
C C 7 3 n MAN 7 C . 7 
C C 8 3 n MAN 8 C . 8 
D D 1 4 n NAG 1 D . 1 
D D 2 4 n NAG 2 D . 2 
D D 3 4 n MAN 3 D . 3 
D D 4 4 n MAN 4 D . 4 
D D 5 4 n MAN 5 D . 5 
D D 6 4 n MAN 6 D . 6 
D D 7 4 n MAN 7 D . 7 
D D 8 4 n MAN 8 D . 8 
#
loop_
_pdbx_data_usage.details
_pdbx_data_usage.id
_pdbx_data_usage.type
_pdbx_data_usage.url
;NON-COMMERCIAL USE ONLY, BY USING THIS FILE YOU AGREE TO THE TERMS OF USE FOUND
AT alphafoldserver.com/output-terms.
;
1 license    ? 
;THE INFORMATION IS NOT INTENDED FOR, HAS NOT BEEN VALIDATED FOR, AND IS NOT
APPROVED FOR CLINICAL USE. IT SHOULD NOT BE USED FOR CLINICAL PURPOSE OR RELIED
ON FOR MEDICAL OR OTHER PROFESSIONAL ADVICE. IT IS THEORETICAL MODELLING ONLY
AND CAUTION SHOULD BE EXERCISED IN ITS USE. IT IS PROVIDED "AS-IS" WITHOUT ANY
WARRANTY OF ANY KIND, WHETHER EXPRESSED OR IMPLIED. NO WARRANTY IS GIVEN THAT
USE OF THE INFORMATION SHALL NOT INFRINGE THE RIGHTS OF ANY THIRD PARTY.
;
2 disclaimer ? 
#
_pdbx_nonpoly_scheme.asym_id       B
_pdbx_nonpoly_scheme.auth_seq_num  1
_pdbx_nonpoly_scheme.entity_id     2
_pdbx_nonpoly_scheme.mon_id        MG
_pdbx_nonpoly_scheme.pdb_ins_code  .
_pdbx_nonpoly_scheme.pdb_seq_num   1
_pdbx_nonpoly_scheme.pdb_strand_id B
#
loop_
_pdbx_poly_seq_scheme.asym_id
_pdbx_poly_seq_scheme.auth_seq_num
_pdbx_poly_seq_scheme.entity_id
_pdbx_poly_seq_scheme.hetero
_pdbx_poly_seq_scheme.mon_id
_pdbx_poly_seq_scheme.pdb_ins_code
_pdbx_poly_seq_scheme.pdb_seq_num
_pdbx_poly_seq_scheme.pdb_strand_id
_pdbx_poly_seq_scheme.seq_id
A 1   1 n PHE . 1   A 1   
A 2   1 n GLU . 2   A 2   
A 3   1 n MET . 3   A 3   
A 4   1 n TRP . 4   A 4   
A 5   1 n GLN . 5   A 5   
A 6   1 n LEU . 6   A 6   
A 7   1 n THR . 7   A 7   
A 8   1 n ASP . 8   A 8   
A 9   1 n ILE . 9   A 9   
A 10  1 n HIS . 10  A 10  
A 11  1 n LEU . 11  A 11  
A 12  1 n ASP . 12  A 12  
A 13  1 n PRO . 13  A 13  
A 14  1 n MET . 14  A 14  
A 15  1 n TYR . 15  A 15  
A 16  1 n THR . 16  A 16  
A 17  1 n VAL . 17  A 17  
A 18  1 n GLY . 18  A 18  
A 19  1 n SER . 19  A 19  
A 20  1 n ASP . 20  A 20  
A 21  1 n PRO . 21  A 21  
A 22  1 n LEU . 22  A 22  
A 23  1 n LYS . 23  A 23  
A 24  1 n LEU . 24  A 24  
A 25  1 n CYS . 25  A 25  
A 26  1 n ARG . 26  A 26  
A 27  1 n GLU . 27  A 27  
A 28  1 n GLY . 28  A 28  
A 29  1 n LYS . 29  A 29  
A 30  1 n GLY . 30  A 30  
A 31  1 n ASN . 31  A 31  
A 32  1 n ALA . 32  A 32  
A 33  1 n GLY . 33  A 33  
A 34  1 n LYS . 34  A 34  
A 35  1 n TYR . 35  A 35  
A 36  1 n GLY . 36  A 36  
A 37  1 n ASP . 37  A 37  
A 38  1 n TYR . 38  A 38  
A 39  1 n SER . 39  A 39  
A 40  1 n CYS . 40  A 40  
A 41  1 n ASP . 41  A 41  
A 42  1 n ALA . 42  A 42  
A 43  1 n ASN . 43  A 43  
A 44  1 n MET . 44  A 44  
A 45  1 n ALA . 45  A 45  
A 46  1 n LEU . 46  A 46  
A 47  1 n LEU . 47  A 47  
A 48  1 n ASP . 48  A 48  
A 49  1 n SER . 49  A 49  
A 50  1 n LEU . 50  A 50  
A 51  1 n VAL . 51  A 51  
A 52  1 n LYS . 52  A 52  
A 53  1 n PHE . 53  A 53  
A 54  1 n ILE . 54  A 54  
A 55  1 n LYS . 55  A 55  
A 56  1 n ARG . 56  A 56  
A 57  1 n ASN . 57  A 57  
A 58  1 n THR . 58  A 58  
A 59  1 n ASP . 59  A 59  
A 60  1 n VAL . 60  A 60  
A 61  1 n ASN . 61  A 61  
A 62  1 n GLY . 62  A 62  
A 63  1 n LYS . 63  A 63  
A 64  1 n VAL . 64  A 64  
A 65  1 n MET . 65  A 65  
A 66  1 n VAL . 66  A 66  
A 67  1 n TYR . 67  A 67  
A 68  1 n ASN . 68  A 68  
A 69  1 n GLY . 69  A 69  
A 70  1 n ASP . 70  A 70  
A 71  1 n ILE . 71  A 71  
A 72  1 n VAL . 72  A 72  
A 73  1 n SER . 73  A 73  
A 74  1 n ARG . 74  A 74  
A 75  1 n ALA . 75  A 75  
A 76  1 n ILE . 76  A 76  
A 77  1 n PRO . 77  A 77  
A 78  1 n LYS . 78  A 78  
A 79  1 n TYR . 79  A 79  
A 80  1 n ASN . 80  A 80  
A 81  1 n LEU . 81  A 81  
A 82  1 n ASP . 82  A 82  
A 83  1 n TYR . 83  A 83  
A 84  1 n VAL . 84  A 84  
A 85  1 n LYS . 85  A 85  
A 86  1 n GLN . 86  A 86  
A 87  1 n SER . 87  A 87  
A 88  1 n ILE . 88  A 88  
A 89  1 n VAL . 89  A 89  
A 90  1 n ASN . 90  A 90  
A 91  1 n ALA . 91  A 91  
A 92  1 n THR . 92  A 92  
A 93  1 n ALA . 93  A 93  
A 94  1 n LEU . 94  A 94  
A 95  1 n LEU . 95  A 95  
A 96  1 n LYS . 96  A 96  
A 97  1 n LYS . 97  A 97  
A 98  1 n PHE . 98  A 98  
A 99  1 n GLU . 99  A 99  
A 100 1 n ASP . 100 A 100 
A 101 1 n PHE . 101 A 101 
A 102 1 n PHE . 102 A 102 
A 103 1 n ILE . 103 A 103 
A 104 1 n ILE . 104 A 104 
A 105 1 n PRO . 105 A 105 
A 106 1 n MET . 106 A 106 
A 107 1 n LEU . 107 A 107 
A 108 1 n GLY . 108 A 108 
A 109 1 n ASN . 109 A 109 
A 110 1 n HIS . 110 A 110 
A 111 1 n ASP . 111 A 111 
A 112 1 n VAL . 112 A 112 
A 113 1 n TYR . 113 A 113 
A 114 1 n PRO . 114 A 114 
A 115 1 n ALA . 115 A 115 
A 116 1 n ASN . 116 A 116 
A 117 1 n GLN . 117 A 117 
A 118 1 n MET . 118 A 118 
A 119 1 n ALA . 119 A 119 
A 120 1 n ILE . 120 A 120 
A 121 1 n ASN . 121 A 121 
A 122 1 n SER . 122 A 122 
A 123 1 n GLN . 123 A 123 
A 124 1 n TRP . 124 A 124 
A 125 1 n ILE . 125 A 125 
A 126 1 n PHE . 126 A 126 
A 127 1 n GLN . 127 A 127 
A 128 1 n PHE . 128 A 128 
A 129 1 n ALA . 129 A 129 
A 130 1 n ALA . 130 A 130 
A 131 1 n GLU . 131 A 131 
A 132 1 n GLN . 132 A 132 
A 133 1 n PHE . 133 A 133 
A 134 1 n ALA . 134 A 134 
A 135 1 n PRO . 135 A 135 
A 136 1 n PHE . 136 A 136 
A 137 1 n LEU . 137 A 137 
A 138 1 n SER . 138 A 138 
A 139 1 n GLN . 139 A 139 
A 140 1 n ASN . 140 A 140 
A 141 1 n ALA . 141 A 141 
A 142 1 n ILE . 142 A 142 
A 143 1 n GLU . 143 A 143 
A 144 1 n SER . 144 A 144 
A 145 1 n PHE . 145 A 145 
A 146 1 n LYS . 146 A 146 
A 147 1 n HIS . 147 A 147 
A 148 1 n GLY . 148 A 148 
A 149 1 n GLY . 149 A 149 
A 150 1 n TYR . 150 A 150 
A 151 1 n TYR . 151 A 151 
A 152 1 n THR . 152 A 152 
A 153 1 n MET . 153 A 153 
A 154 1 n PRO . 154 A 154 
A 155 1 n PHE . 155 A 155 
A 156 1 n PRO . 156 A 156 
A 157 1 n ALA . 157 A 157 
A 158 1 n HIS . 158 A 158 
A 159 1 n LEU . 159 A 159 
A 160 1 n GLY . 160 A 160 
A 161 1 n ILE . 161 A 161 
A 162 1 n LYS . 162 A 162 
A 163 1 n VAL . 163 A 163 
A 164 1 n PRO . 164 A 164 
A 165 1 n LEU . 165 A 165 
A 166 1 n ASN . 166 A 166 
A 167 1 n ALA . 167 A 167 
A 168 1 n VAL . 168 A 168 
A 169 1 n VAL . 169 A 169 
A 170 1 n LEU . 170 A 170 
A 171 1 n ASN . 171 A 171 
A 172 1 n THR . 172 A 172 
A 173 1 n VAL . 173 A 173 
A 174 1 n LEU . 174 A 174 
A 175 1 n TYR . 175 A 175 
A 176 1 n TYR . 176 A 176 
A 177 1 n ASN . 177 A 177 
A 178 1 n TYR . 178 A 178 
A 179 1 n ASN . 179 A 179 
A 180 1 n LYS . 180 A 180 
A 181 1 n GLN . 181 A 181 
A 182 1 n THR . 182 A 182 
A 183 1 n MET . 183 A 183 
A 184 1 n ASP . 184 A 184 
A 185 1 n SER . 185 A 185 
A 186 1 n THR . 186 A 186 
A 187 1 n ASP . 187 A 187 
A 188 1 n PRO . 188 A 188 
A 189 1 n LEU . 189 A 189 
A 190 1 n GLY . 190 A 190 
A 191 1 n GLN . 191 A 191 
A 192 1 n PHE . 192 A 192 
A 193 1 n GLU . 193 A 193 
A 194 1 n TRP . 194 A 194 
A 195 1 n PHE . 195 A 195 
A 196 1 n LYS . 196 A 196 
A 197 1 n THR . 197 A 197 
A 198 1 n VAL . 198 A 198 
A 199 1 n MET . 199 A 199 
A 200 1 n ASP . 200 A 200 
A 201 1 n GLY . 201 A 201 
A 202 1 n TYR . 202 A 202 
A 203 1 n ARG . 203 A 203 
A 204 1 n LYS . 204 A 204 
A 205 1 n THR . 205 A 205 
A 206 1 n GLY . 206 A 206 
A 207 1 n GLN . 207 A 207 
A 208 1 n ARG . 208 A 208 
A 209 1 n ALA . 209 A 209 
A 210 1 n ILE . 210 A 210 
A 211 1 n VAL . 211 A 211 
A 212 1 n SER . 212 A 212 
A 213 1 n MET . 213 A 213 
A 214 1 n HIS . 214 A 214 
A 215 1 n ILE . 215 A 215 
A 216 1 n CYS . 216 A 216 
A 217 1 n PRO . 217 A 217 
A 218 1 n GLY . 218 A 218 
A 219 1 n VAL . 219 A 219 
A 220 1 n ALA . 220 A 220 
A 221 1 n GLU . 221 A 221 
A 222 1 n ARG . 222 A 222 
A 223 1 n PHE . 223 A 223 
A 224 1 n ASN . 224 A 224 
A 225 1 n TYR . 225 A 225 
A 226 1 n SER . 226 A 226 
A 227 1 n ASP . 227 A 227 
A 228 1 n GLN . 228 A 228 
A 229 1 n LEU . 229 A 229 
A 230 1 n TYR . 230 A 230 
A 231 1 n PRO . 231 A 231 
A 232 1 n GLN . 232 A 232 
A 233 1 n TYR . 233 A 233 
A 234 1 n ASN . 234 A 234 
A 235 1 n ASP . 235 A 235 
A 236 1 n ARG . 236 A 236 
A 237 1 n LEU . 237 A 237 
A 238 1 n VAL . 238 A 238 
A 239 1 n ASP . 239 A 239 
A 240 1 n SER . 240 A 240 
A 241 1 n LEU . 241 A 241 
A 242 1 n ALA . 242 A 242 
A 243 1 n GLU . 243 A 243 
A 244 1 n TYR . 244 A 244 
A 245 1 n ASN . 245 A 245 
A 246 1 n ASP . 246 A 246 
A 247 1 n VAL . 247 A 247 
A 248 1 n ILE . 248 A 248 
A 249 1 n LEU . 249 A 249 
A 250 1 n GLY . 250 A 250 
A 251 1 n VAL . 251 A 251 
A 252 1 n LEU . 252 A 252 
A 253 1 n CYS . 253 A 253 
A 254 1 n GLY . 254 A 254 
A 255 1 n HIS . 255 A 255 
A 256 1 n LEU . 256 A 256 
A 257 1 n HIS . 257 A 257 
A 258 1 n THR . 258 A 258 
A 259 1 n ASP . 259 A 259 
A 260 1 n THR . 260 A 260 
A 261 1 n PHE . 261 A 261 
A 262 1 n ARG . 262 A 262 
A 263 1 n ILE . 263 A 263 
A 264 1 n LEU . 264 A 264 
A 265 1 n SER . 265 A 265 
A 266 1 n LYS . 266 A 266 
A 267 1 n GLY . 267 A 267 
A 268 1 n ASN . 268 A 268 
A 269 1 n LYS . 269 A 269 
A 270 1 n LYS . 270 A 270 
A 271 1 n VAL . 271 A 271 
A 272 1 n MET . 272 A 272 
A 273 1 n ALA . 273 A 273 
A 274 1 n PHE . 274 A 274 
A 275 1 n ILE . 275 A 275 
A 276 1 n GLY . 276 A 276 
A 277 1 n PRO . 277 A 277 
A 278 1 n SER . 278 A 278 
A 279 1 n VAL . 279 A 279 
A 280 1 n ASP . 280 A 280 
A 281 1 n THR . 281 A 281 
A 282 1 n TRP . 282 A 282 
A 283 1 n LEU . 283 A 283 
A 284 1 n GLY . 284 A 284 
A 285 1 n THR . 285 A 285 
A 286 1 n SER . 286 A 286 
A 287 1 n PRO . 287 A 287 
A 288 1 n SER . 288 A 288 
A 289 1 n ILE . 289 A 289 
A 290 1 n ARG . 290 A 290 
A 291 1 n LYS . 291 A 291 
A 292 1 n TYR . 292 A 292 
A 293 1 n ASP . 293 A 293 
A 294 1 n VAL . 294 A 294 
A 295 1 n GLY . 295 A 295 
A 296 1 n ASN . 296 A 296 
A 297 1 n GLY . 297 A 297 
A 298 1 n GLN . 298 A 298 
A 299 1 n GLY . 299 A 299 
A 300 1 n TYR . 300 A 300 
A 301 1 n MET . 301 A 301 
A 302 1 n LYS . 302 A 302 
A 303 1 n GLU . 303 A 303 
A 304 1 n PHE . 304 A 304 
A 305 1 n LYS . 305 A 305 
A 306 1 n ASN . 306 A 306 
A 307 1 n TYR . 307 A 307 
A 308 1 n PHE . 308 A 308 
A 309 1 n ASN . 309 A 309 
A 310 1 n TYR . 310 A 310 
A 311 1 n GLY . 311 A 311 
A 312 1 n SER . 312 A 312 
A 313 1 n SER . 313 A 313 
A 314 1 n SER . 314 A 314 
A 315 1 n GLU . 315 A 315 
A 316 1 n TYR . 316 A 316 
A 317 1 n GLY . 317 A 317 
A 318 1 n LEU . 318 A 318 
A 319 1 n LYS . 319 A 319 
A 320 1 n GLU . 320 A 320 
A 321 1 n LEU . 321 A 321 
A 322 1 n SER . 322 A 322 
A 323 1 n PRO . 323 A 323 
A 324 1 n LYS . 324 A 324 
A 325 1 n GLU . 325 A 325 
A 326 1 n PHE . 326 A 326 
A 327 1 n GLU . 327 A 327 
A 328 1 n ILE . 328 A 328 
A 329 1 n LEU . 329 A 329 
A 330 1 n ALA . 330 A 330 
A 331 1 n ALA . 331 A 331 
A 332 1 n ARG . 332 A 332 
A 333 1 n MET . 333 A 333 
A 334 1 n ASP . 334 A 334 
A 335 1 n LYS . 335 A 335 
A 336 1 n ASP . 336 A 336 
A 337 1 n LEU . 337 A 337 
A 338 1 n GLN . 338 A 338 
A 339 1 n LEU . 339 A 339 
A 340 1 n PHE . 340 A 340 
A 341 1 n ASN . 341 A 341 
A 342 1 n LYS . 342 A 342 
A 343 1 n TYR . 343 A 343 
A 344 1 n HIS . 344 A 344 
A 345 1 n LEU . 345 A 345 
A 346 1 n HIS . 346 A 346 
A 347 1 n PHE . 347 A 347 
A 348 1 n ARG . 348 A 348 
A 349 1 n ALA . 349 A 349 
A 350 1 n ASP . 350 A 350 
A 351 1 n THR . 351 A 351 
A 352 1 n PRO . 352 A 352 
A 353 1 n GLY . 353 A 353 
A 354 1 n PHE . 354 A 354 
A 355 1 n THR . 355 A 355 
#
_software.classification other
_software.date           ?
_software.description    "Structure prediction"
_software.name           AlphaFold
_software.pdbx_ordinal   1
_software.type           package
_software.version        "AlphaFold-beta-20231127 (7a14c934-fe78-43c1-a552-7fb305b0ebd1 @ 2024-08-30 13:59:54)"
#
loop_
_struct_asym.entity_id
_struct_asym.id
1 A 
2 B 
3 C 
4 D 
#
loop_
_struct_conn.conn_type_id
_struct_conn.id
_struct_conn.pdbx_ptnr1_PDB_ins_code
_struct_conn.pdbx_ptnr1_label_alt_id
_struct_conn.pdbx_ptnr2_PDB_ins_code
_struct_conn.pdbx_ptnr2_label_alt_id
_struct_conn.pdbx_role
_struct_conn.pdbx_value_order
_struct_conn.ptnr1_auth_asym_id
_struct_conn.ptnr1_auth_seq_id
_struct_conn.ptnr1_label_asym_id
_struct_conn.ptnr1_label_atom_id
_struct_conn.ptnr1_label_comp_id
_struct_conn.ptnr1_label_seq_id
_struct_conn.ptnr1_symmetry
_struct_conn.ptnr2_auth_asym_id
_struct_conn.ptnr2_auth_seq_id
_struct_conn.ptnr2_label_asym_id
_struct_conn.ptnr2_label_atom_id
_struct_conn.ptnr2_label_comp_id
_struct_conn.ptnr2_label_seq_id
_struct_conn.ptnr2_symmetry
covale covale1  ? ? ? ? ? ? C 1 C C1 NAG . 1_555 A 90  A ND2 ASN 90  1_555 
covale covale2  ? ? ? ? ? ? D 1 D C1 NAG . 1_555 A 224 A ND2 ASN 224 1_555 
covale covale3  ? ? ? ? ? ? C 1 C O4 NAG . 1_555 C 2   C C1  NAG .   1_555 
covale covale4  ? ? ? ? ? ? C 2 C O4 NAG . 1_555 C 3   C C1  MAN .   1_555 
covale covale5  ? ? ? ? ? ? C 3 C O2 MAN . 1_555 C 4   C C1  MAN .   1_555 
covale covale6  ? ? ? ? ? ? C 4 C O2 MAN . 1_555 C 5   C C1  MAN .   1_555 
covale covale7  ? ? ? ? ? ? C 4 C O6 MAN . 1_555 C 6   C C1  MAN .   1_555 
covale covale8  ? ? ? ? ? ? C 6 C O2 MAN . 1_555 C 7   C C1  MAN .   1_555 
covale covale9  ? ? ? ? ? ? C 6 C O6 MAN . 1_555 C 8   C C1  MAN .   1_555 
covale covale10 ? ? ? ? ? ? D 1 D O4 NAG . 1_555 D 2   D C1  NAG .   1_555 
covale covale11 ? ? ? ? ? ? D 2 D O4 NAG . 1_555 D 3   D C1  MAN .   1_555 
covale covale12 ? ? ? ? ? ? D 3 D O2 MAN . 1_555 D 4   D C1  MAN .   1_555 
covale covale13 ? ? ? ? ? ? D 4 D O2 MAN . 1_555 D 5   D C1  MAN .   1_555 
covale covale14 ? ? ? ? ? ? D 4 D O6 MAN . 1_555 D 6   D C1  MAN .   1_555 
covale covale15 ? ? ? ? ? ? D 6 D O2 MAN . 1_555 D 7   D C1  MAN .   1_555 
covale covale16 ? ? ? ? ? ? D 6 D O6 MAN . 1_555 D 8   D C1  MAN .   1_555 
#
_struct_conn_type.criteria  ?
_struct_conn_type.id        covale
_struct_conn_type.reference ?
#
loop_
_atom_site.group_PDB
_atom_site.id
_atom_site.type_symbol
_atom_site.label_atom_id
_atom_site.label_alt_id
_atom_site.label_comp_id
_atom_site.label_asym_id
_atom_site.label_entity_id
_atom_site.label_seq_id
_atom_site.pdbx_PDB_ins_code
_atom_site.Cartn_x
_atom_site.Cartn_y
_atom_site.Cartn_z
_atom_site.occupancy
_atom_site.B_iso_or_equiv
_atom_site.auth_seq_id
_atom_site.auth_asym_id
_atom_site.pdbx_PDB_model_num
ATOM   1    N  N   . PHE A 1 1   ? -12.486 13.767  7.113   1.00 96.74 1   A 1 
ATOM   2    C  CA  . PHE A 1 1   ? -11.830 12.819  8.016   1.00 97.46 1   A 1 
ATOM   3    C  C   . PHE A 1 1   ? -10.424 12.496  7.520   1.00 97.75 1   A 1 
ATOM   4    O  O   . PHE A 1 1   ? -10.062 12.858  6.393   1.00 97.33 1   A 1 
ATOM   5    C  CB  . PHE A 1 1   ? -12.651 11.536  8.166   1.00 96.98 1   A 1 
ATOM   6    C  CG  . PHE A 1 1   ? -12.718 10.699  6.919   1.00 97.56 1   A 1 
ATOM   7    C  CD1 . PHE A 1 1   ? -13.635 10.985  5.909   1.00 97.10 1   A 1 
ATOM   8    C  CD2 . PHE A 1 1   ? -11.890 9.589   6.762   1.00 96.98 1   A 1 
ATOM   9    C  CE1 . PHE A 1 1   ? -13.709 10.202  4.769   1.00 96.24 1   A 1 
ATOM   10   C  CE2 . PHE A 1 1   ? -11.966 8.807   5.625   1.00 96.26 1   A 1 
ATOM   11   C  CZ  . PHE A 1 1   ? -12.880 9.108   4.627   1.00 96.82 1   A 1 
ATOM   12   N  N   . GLU A 1 2   ? -9.624  11.824  8.360   1.00 97.95 2   A 1 
ATOM   13   C  CA  . GLU A 1 2   ? -8.268  11.453  7.994   1.00 98.06 2   A 1 
ATOM   14   C  C   . GLU A 1 2   ? -8.137  9.936   7.891   1.00 98.39 2   A 1 
ATOM   15   O  O   . GLU A 1 2   ? -8.862  9.192   8.553   1.00 98.07 2   A 1 
ATOM   16   C  CB  . GLU A 1 2   ? -7.268  12.013  9.000   1.00 97.41 2   A 1 
ATOM   17   C  CG  . GLU A 1 2   ? -7.202  13.535  9.019   1.00 94.25 2   A 1 
ATOM   18   C  CD  . GLU A 1 2   ? -6.158  14.072  9.980   1.00 91.87 2   A 1 
ATOM   19   O  OE1 . GLU A 1 2   ? -6.061  13.547  11.105  1.00 85.53 2   A 1 
ATOM   20   O  OE2 . GLU A 1 2   ? -5.432  15.012  9.599   1.00 84.41 2   A 1 
ATOM   21   N  N   . MET A 1 3   ? -7.178  9.475   7.066   1.00 98.52 3   A 1 
ATOM   22   C  CA  . MET A 1 3   ? -7.021  8.053   6.811   1.00 98.67 3   A 1 
ATOM   23   C  C   . MET A 1 3   ? -5.551  7.685   6.627   1.00 98.77 3   A 1 
ATOM   24   O  O   . MET A 1 3   ? -4.849  8.281   5.823   1.00 98.60 3   A 1 
ATOM   25   C  CB  . MET A 1 3   ? -7.816  7.663   5.560   1.00 98.60 3   A 1 
ATOM   26   C  CG  . MET A 1 3   ? -7.664  6.214   5.135   1.00 98.10 3   A 1 
ATOM   27   S  SD  . MET A 1 3   ? -8.759  5.788   3.751   1.00 97.58 3   A 1 
ATOM   28   C  CE  . MET A 1 3   ? -8.072  6.819   2.457   1.00 92.96 3   A 1 
ATOM   29   N  N   . TRP A 1 4   ? -5.092  6.682   7.382   1.00 98.74 4   A 1 
ATOM   30   C  CA  . TRP A 1 4   ? -3.724  6.201   7.278   1.00 98.87 4   A 1 
ATOM   31   C  C   . TRP A 1 4   ? -3.565  5.205   6.132   1.00 98.84 4   A 1 
ATOM   32   O  O   . TRP A 1 4   ? -4.501  4.486   5.784   1.00 98.83 4   A 1 
ATOM   33   C  CB  . TRP A 1 4   ? -3.297  5.521   8.582   1.00 98.68 4   A 1 
ATOM   34   C  CG  . TRP A 1 4   ? -3.242  6.424   9.771   1.00 98.56 4   A 1 
ATOM   35   C  CD1 . TRP A 1 4   ? -4.244  6.670   10.665  1.00 98.15 4   A 1 
ATOM   36   C  CD2 . TRP A 1 4   ? -2.118  7.199   10.210  1.00 98.41 4   A 1 
ATOM   37   N  NE1 . TRP A 1 4   ? -3.819  7.548   11.632  1.00 97.88 4   A 1 
ATOM   38   C  CE2 . TRP A 1 4   ? -2.517  7.895   11.377  1.00 98.11 4   A 1 
ATOM   39   C  CE3 . TRP A 1 4   ? -0.815  7.385   9.731   1.00 98.10 4   A 1 
ATOM   40   C  CZ2 . TRP A 1 4   ? -1.649  8.743   12.066  1.00 97.60 4   A 1 
ATOM   41   C  CZ3 . TRP A 1 4   ? 0.032   8.227   10.421  1.00 97.69 4   A 1 
ATOM   42   C  CH2 . TRP A 1 4   ? -0.386  8.898   11.574  1.00 97.44 4   A 1 
ATOM   43   N  N   . GLN A 1 5   ? -2.352  5.152   5.549   1.00 98.84 5   A 1 
ATOM   44   C  CA  . GLN A 1 5   ? -2.013  4.137   4.556   1.00 98.81 5   A 1 
ATOM   45   C  C   . GLN A 1 5   ? -0.789  3.380   5.047   1.00 98.78 5   A 1 
ATOM   46   O  O   . GLN A 1 5   ? 0.312   3.925   5.090   1.00 98.45 5   A 1 
ATOM   47   C  CB  . GLN A 1 5   ? -1.736  4.771   3.193   1.00 98.73 5   A 1 
ATOM   48   C  CG  . GLN A 1 5   ? -1.405  3.741   2.113   1.00 98.55 5   A 1 
ATOM   49   C  CD  . GLN A 1 5   ? -1.027  4.366   0.778   1.00 98.53 5   A 1 
ATOM   50   O  OE1 . GLN A 1 5   ? -0.682  5.546   0.706   1.00 94.45 5   A 1 
ATOM   51   N  NE2 . GLN A 1 5   ? -1.087  3.565   -0.279  1.00 93.67 5   A 1 
ATOM   52   N  N   . LEU A 1 6   ? -0.990  2.124   5.417   1.00 98.89 6   A 1 
ATOM   53   C  CA  . LEU A 1 6   ? 0.064   1.266   5.947   1.00 98.84 6   A 1 
ATOM   54   C  C   . LEU A 1 6   ? 0.378   0.195   4.912   1.00 98.76 6   A 1 
ATOM   55   O  O   . LEU A 1 6   ? -0.470  -0.653  4.621   1.00 98.43 6   A 1 
ATOM   56   C  CB  . LEU A 1 6   ? -0.413  0.629   7.258   1.00 98.60 6   A 1 
ATOM   57   C  CG  . LEU A 1 6   ? 0.487   -0.401  7.937   1.00 98.00 6   A 1 
ATOM   58   C  CD1 . LEU A 1 6   ? 1.816   0.224   8.323   1.00 97.30 6   A 1 
ATOM   59   C  CD2 . LEU A 1 6   ? -0.217  -0.967  9.164   1.00 97.13 6   A 1 
ATOM   60   N  N   . THR A 1 7   ? 1.588   0.213   4.350   1.00 98.61 7   A 1 
ATOM   61   C  CA  . THR A 1 7   ? 1.891   -0.695  3.248   1.00 98.61 7   A 1 
ATOM   62   C  C   . THR A 1 7   ? 3.298   -1.278  3.292   1.00 98.52 7   A 1 
ATOM   63   O  O   . THR A 1 7   ? 4.228   -0.653  3.809   1.00 97.97 7   A 1 
ATOM   64   C  CB  . THR A 1 7   ? 1.665   0.004   1.887   1.00 98.26 7   A 1 
ATOM   65   O  OG1 . THR A 1 7   ? 1.771   -0.942  0.828   1.00 95.96 7   A 1 
ATOM   66   C  CG2 . THR A 1 7   ? 2.698   1.114   1.674   1.00 96.55 7   A 1 
ATOM   67   N  N   . ASP A 1 8   ? 3.433   -2.496  2.739   1.00 98.66 8   A 1 
ATOM   68   C  CA  . ASP A 1 8   ? 4.716   -3.151  2.543   1.00 98.58 8   A 1 
ATOM   69   C  C   . ASP A 1 8   ? 5.576   -3.210  3.806   1.00 98.55 8   A 1 
ATOM   70   O  O   . ASP A 1 8   ? 6.655   -2.621  3.874   1.00 97.82 8   A 1 
ATOM   71   C  CB  . ASP A 1 8   ? 5.463   -2.487  1.395   1.00 98.48 8   A 1 
ATOM   72   C  CG  . ASP A 1 8   ? 4.729   -2.642  0.083   1.00 98.32 8   A 1 
ATOM   73   O  OD1 . ASP A 1 8   ? 3.881   -1.782  -0.240  1.00 97.02 8   A 1 
ATOM   74   O  OD2 . ASP A 1 8   ? 4.994   -3.634  -0.635  1.00 97.31 8   A 1 
ATOM   75   N  N   . ILE A 1 9   ? 5.083   -3.935  4.793   1.00 98.41 9   A 1 
ATOM   76   C  CA  . ILE A 1 9   ? 5.799   -4.086  6.051   1.00 98.37 9   A 1 
ATOM   77   C  C   . ILE A 1 9   ? 6.962   -5.065  5.918   1.00 98.11 9   A 1 
ATOM   78   O  O   . ILE A 1 9   ? 8.079   -4.775  6.357   1.00 97.34 9   A 1 
ATOM   79   C  CB  . ILE A 1 9   ? 4.849   -4.557  7.171   1.00 98.25 9   A 1 
ATOM   80   C  CG1 . ILE A 1 9   ? 3.749   -3.517  7.407   1.00 97.06 9   A 1 
ATOM   81   C  CG2 . ILE A 1 9   ? 5.628   -4.822  8.449   1.00 96.82 9   A 1 
ATOM   82   C  CD1 . ILE A 1 9   ? 2.683   -3.965  8.383   1.00 95.69 9   A 1 
ATOM   83   N  N   . HIS A 1 10  ? 6.712   -6.229  5.304   1.00 97.84 10  A 1 
ATOM   84   C  CA  . HIS A 1 10  ? 7.715   -7.281  5.152   1.00 97.54 10  A 1 
ATOM   85   C  C   . HIS A 1 10  ? 8.430   -7.566  6.472   1.00 97.40 10  A 1 
ATOM   86   O  O   . HIS A 1 10  ? 9.646   -7.395  6.599   1.00 96.37 10  A 1 
ATOM   87   C  CB  . HIS A 1 10  ? 8.731   -6.906  4.073   1.00 97.28 10  A 1 
ATOM   88   C  CG  . HIS A 1 10  ? 8.144   -6.787  2.699   1.00 97.36 10  A 1 
ATOM   89   N  ND1 . HIS A 1 10  ? 7.844   -7.879  1.918   1.00 96.06 10  A 1 
ATOM   90   C  CD2 . HIS A 1 10  ? 7.815   -5.701  1.965   1.00 96.43 10  A 1 
ATOM   91   C  CE1 . HIS A 1 10  ? 7.349   -7.472  0.762   1.00 96.22 10  A 1 
ATOM   92   N  NE2 . HIS A 1 10  ? 7.322   -6.151  0.762   1.00 96.38 10  A 1 
ATOM   93   N  N   . LEU A 1 11  ? 7.661   -7.997  7.451   1.00 97.26 11  A 1 
ATOM   94   C  CA  . LEU A 1 11  ? 8.177   -8.242  8.798   1.00 97.12 11  A 1 
ATOM   95   C  C   . LEU A 1 11  ? 9.036   -9.505  8.878   1.00 96.96 11  A 1 
ATOM   96   O  O   . LEU A 1 11  ? 8.583   -10.594 8.535   1.00 96.20 11  A 1 
ATOM   97   C  CB  . LEU A 1 11  ? 7.016   -8.354  9.790   1.00 96.61 11  A 1 
ATOM   98   C  CG  . LEU A 1 11  ? 7.393   -8.708  11.233  1.00 95.02 11  A 1 
ATOM   99   C  CD1 . LEU A 1 11  ? 8.275   -7.622  11.830  1.00 92.34 11  A 1 
ATOM   100  C  CD2 . LEU A 1 11  ? 6.144   -8.904  12.064  1.00 91.56 11  A 1 
ATOM   101  N  N   . ASP A 1 12  ? 10.269  -9.344  9.347   1.00 96.51 12  A 1 
ATOM   102  C  CA  . ASP A 1 12  ? 11.152  -10.480 9.579   1.00 96.25 12  A 1 
ATOM   103  C  C   . ASP A 1 12  ? 11.240  -10.748 11.080  1.00 96.20 12  A 1 
ATOM   104  O  O   . ASP A 1 12  ? 11.899  -10.001 11.804  1.00 95.72 12  A 1 
ATOM   105  C  CB  . ASP A 1 12  ? 12.549  -10.204 9.013   1.00 95.51 12  A 1 
ATOM   106  C  CG  . ASP A 1 12  ? 13.476  -11.402 9.159   1.00 94.79 12  A 1 
ATOM   107  O  OD1 . ASP A 1 12  ? 13.040  -12.442 9.686   1.00 93.39 12  A 1 
ATOM   108  O  OD2 . ASP A 1 12  ? 14.650  -11.298 8.747   1.00 92.58 12  A 1 
ATOM   109  N  N   . PRO A 1 13  ? 10.603  -11.805 11.547  1.00 95.07 13  A 1 
ATOM   110  C  CA  . PRO A 1 13  ? 10.615  -12.111 12.980  1.00 94.23 13  A 1 
ATOM   111  C  C   . PRO A 1 13  ? 11.985  -12.569 13.483  1.00 94.04 13  A 1 
ATOM   112  O  O   . PRO A 1 13  ? 12.206  -12.636 14.688  1.00 93.06 13  A 1 
ATOM   113  C  CB  . PRO A 1 13  ? 9.577   -13.231 13.107  1.00 93.34 13  A 1 
ATOM   114  C  CG  . PRO A 1 13  ? 9.636   -13.925 11.788  1.00 92.22 13  A 1 
ATOM   115  C  CD  . PRO A 1 13  ? 9.839   -12.812 10.784  1.00 94.15 13  A 1 
ATOM   116  N  N   . MET A 1 14  ? 12.899  -12.880 12.571  1.00 94.48 14  A 1 
ATOM   117  C  CA  . MET A 1 14  ? 14.217  -13.380 12.940  1.00 94.13 14  A 1 
ATOM   118  C  C   . MET A 1 14  ? 15.288  -12.298 12.974  1.00 95.07 14  A 1 
ATOM   119  O  O   . MET A 1 14  ? 16.458  -12.584 13.227  1.00 94.61 14  A 1 
ATOM   120  C  CB  . MET A 1 14  ? 14.635  -14.511 11.989  1.00 92.75 14  A 1 
ATOM   121  C  CG  . MET A 1 14  ? 13.724  -15.722 12.047  1.00 89.06 14  A 1 
ATOM   122  S  SD  . MET A 1 14  ? 14.274  -17.074 10.994  1.00 82.47 14  A 1 
ATOM   123  C  CE  . MET A 1 14  ? 15.846  -17.480 11.748  1.00 73.69 14  A 1 
ATOM   124  N  N   . TYR A 1 15  ? 14.883  -11.043 12.720  1.00 94.96 15  A 1 
ATOM   125  C  CA  . TYR A 1 15  ? 15.824  -9.930  12.769  1.00 95.71 15  A 1 
ATOM   126  C  C   . TYR A 1 15  ? 16.513  -9.897  14.130  1.00 95.77 15  A 1 
ATOM   127  O  O   . TYR A 1 15  ? 15.858  -9.951  15.170  1.00 95.06 15  A 1 
ATOM   128  C  CB  . TYR A 1 15  ? 15.103  -8.604  12.511  1.00 96.20 15  A 1 
ATOM   129  C  CG  . TYR A 1 15  ? 16.029  -7.405  12.443  1.00 96.93 15  A 1 
ATOM   130  C  CD1 . TYR A 1 15  ? 16.543  -6.820  13.595  1.00 96.80 15  A 1 
ATOM   131  C  CD2 . TYR A 1 15  ? 16.390  -6.850  11.220  1.00 96.79 15  A 1 
ATOM   132  C  CE1 . TYR A 1 15  ? 17.390  -5.727  13.533  1.00 96.71 15  A 1 
ATOM   133  C  CE2 . TYR A 1 15  ? 17.231  -5.755  11.147  1.00 96.76 15  A 1 
ATOM   134  C  CZ  . TYR A 1 15  ? 17.735  -5.190  12.301  1.00 97.13 15  A 1 
ATOM   135  O  OH  . TYR A 1 15  ? 18.570  -4.097  12.244  1.00 96.91 15  A 1 
ATOM   136  N  N   . THR A 1 16  ? 17.836  -9.783  14.119  1.00 96.44 16  A 1 
ATOM   137  C  CA  . THR A 1 16  ? 18.619  -9.790  15.344  1.00 96.87 16  A 1 
ATOM   138  C  C   . THR A 1 16  ? 19.522  -8.560  15.420  1.00 97.41 16  A 1 
ATOM   139  O  O   . THR A 1 16  ? 20.361  -8.345  14.555  1.00 97.32 16  A 1 
ATOM   140  C  CB  . THR A 1 16  ? 19.483  -11.061 15.441  1.00 96.23 16  A 1 
ATOM   141  O  OG1 . THR A 1 16  ? 18.655  -12.216 15.377  1.00 93.63 16  A 1 
ATOM   142  C  CG2 . THR A 1 16  ? 20.273  -11.078 16.745  1.00 93.44 16  A 1 
ATOM   143  N  N   . VAL A 1 17  ? 19.346  -7.761  16.452  1.00 97.83 17  A 1 
ATOM   144  C  CA  . VAL A 1 17  ? 20.166  -6.579  16.656  1.00 98.08 17  A 1 
ATOM   145  C  C   . VAL A 1 17  ? 21.628  -6.977  16.844  1.00 98.18 17  A 1 
ATOM   146  O  O   . VAL A 1 17  ? 21.936  -7.926  17.566  1.00 97.54 17  A 1 
ATOM   147  C  CB  . VAL A 1 17  ? 19.691  -5.775  17.884  1.00 97.73 17  A 1 
ATOM   148  C  CG1 . VAL A 1 17  ? 20.589  -4.569  18.121  1.00 96.29 17  A 1 
ATOM   149  C  CG2 . VAL A 1 17  ? 18.244  -5.329  17.690  1.00 96.57 17  A 1 
ATOM   150  N  N   . GLY A 1 18  ? 22.519  -6.249  16.180  1.00 98.06 18  A 1 
ATOM   151  C  CA  . GLY A 1 18  ? 23.944  -6.532  16.297  1.00 98.13 18  A 1 
ATOM   152  C  C   . GLY A 1 18  ? 24.448  -7.605  15.350  1.00 98.44 18  A 1 
ATOM   153  O  O   . GLY A 1 18  ? 25.617  -7.981  15.395  1.00 97.73 18  A 1 
ATOM   154  N  N   . SER A 1 19  ? 23.569  -8.105  14.494  1.00 97.89 19  A 1 
ATOM   155  C  CA  . SER A 1 19  ? 23.955  -9.119  13.520  1.00 97.75 19  A 1 
ATOM   156  C  C   . SER A 1 19  ? 24.537  -8.474  12.262  1.00 97.88 19  A 1 
ATOM   157  O  O   . SER A 1 19  ? 24.651  -7.255  12.163  1.00 97.51 19  A 1 
ATOM   158  C  CB  . SER A 1 19  ? 22.749  -9.989  13.156  1.00 97.07 19  A 1 
ATOM   159  O  OG  . SER A 1 19  ? 21.731  -9.214  12.561  1.00 95.34 19  A 1 
ATOM   160  N  N   . ASP A 1 20  ? 24.912  -9.311  11.293  1.00 97.41 20  A 1 
ATOM   161  C  CA  . ASP A 1 20  ? 25.528  -8.866  10.055  1.00 97.13 20  A 1 
ATOM   162  C  C   . ASP A 1 20  ? 24.472  -8.542  8.993   1.00 96.67 20  A 1 
ATOM   163  O  O   . ASP A 1 20  ? 23.751  -9.440  8.556   1.00 95.91 20  A 1 
ATOM   164  C  CB  . ASP A 1 20  ? 26.477  -9.959  9.538   1.00 96.98 20  A 1 
ATOM   165  C  CG  . ASP A 1 20  ? 27.303  -9.510  8.348   1.00 96.74 20  A 1 
ATOM   166  O  OD1 . ASP A 1 20  ? 27.074  -8.407  7.820   1.00 95.36 20  A 1 
ATOM   167  O  OD2 . ASP A 1 20  ? 28.199  -10.280 7.935   1.00 95.15 20  A 1 
ATOM   168  N  N   . PRO A 1 21  ? 24.381  -7.281  8.566   1.00 96.80 21  A 1 
ATOM   169  C  CA  . PRO A 1 21  ? 23.413  -6.893  7.530   1.00 95.63 21  A 1 
ATOM   170  C  C   . PRO A 1 21  ? 23.598  -7.668  6.228   1.00 94.63 21  A 1 
ATOM   171  O  O   . PRO A 1 21  ? 22.633  -7.880  5.497   1.00 93.12 21  A 1 
ATOM   172  C  CB  . PRO A 1 21  ? 23.687  -5.405  7.328   1.00 94.91 21  A 1 
ATOM   173  C  CG  . PRO A 1 21  ? 24.206  -4.954  8.651   1.00 94.41 21  A 1 
ATOM   174  C  CD  . PRO A 1 21  ? 25.072  -6.097  9.124   1.00 96.34 21  A 1 
ATOM   175  N  N   . LEU A 1 22  ? 24.829  -8.087  5.937   1.00 95.36 22  A 1 
ATOM   176  C  CA  . LEU A 1 22  ? 25.094  -8.865  4.735   1.00 94.32 22  A 1 
ATOM   177  C  C   . LEU A 1 22  ? 24.554  -10.283 4.859   1.00 93.87 22  A 1 
ATOM   178  O  O   . LEU A 1 22  ? 24.473  -11.009 3.863   1.00 91.99 22  A 1 
ATOM   179  C  CB  . LEU A 1 22  ? 26.600  -8.901  4.441   1.00 93.94 22  A 1 
ATOM   180  C  CG  . LEU A 1 22  ? 27.242  -7.557  4.112   1.00 90.98 22  A 1 
ATOM   181  C  CD1 . LEU A 1 22  ? 28.735  -7.722  3.858   1.00 86.70 22  A 1 
ATOM   182  C  CD2 . LEU A 1 22  ? 26.567  -6.929  2.898   1.00 85.79 22  A 1 
ATOM   183  N  N   . LYS A 1 23  ? 24.172  -10.669 6.068   1.00 93.88 23  A 1 
ATOM   184  C  CA  . LYS A 1 23  ? 23.554  -11.968 6.310   1.00 93.61 23  A 1 
ATOM   185  C  C   . LYS A 1 23  ? 22.094  -11.785 6.724   1.00 93.64 23  A 1 
ATOM   186  O  O   . LYS A 1 23  ? 21.585  -12.487 7.602   1.00 92.40 23  A 1 
ATOM   187  C  CB  . LYS A 1 23  ? 24.332  -12.751 7.367   1.00 93.73 23  A 1 
ATOM   188  C  CG  . LYS A 1 23  ? 25.742  -13.112 6.931   1.00 92.88 23  A 1 
ATOM   189  C  CD  . LYS A 1 23  ? 26.450  -13.991 7.951   1.00 88.36 23  A 1 
ATOM   190  C  CE  . LYS A 1 23  ? 27.834  -14.391 7.467   1.00 83.46 23  A 1 
ATOM   191  N  NZ  . LYS A 1 23  ? 28.532  -15.269 8.429   1.00 74.32 23  A 1 
ATOM   192  N  N   . LEU A 1 24  ? 21.439  -10.818 6.075   1.00 93.92 24  A 1 
ATOM   193  C  CA  . LEU A 1 24  ? 20.015  -10.540 6.266   1.00 93.31 24  A 1 
ATOM   194  C  C   . LEU A 1 24  ? 19.649  -10.097 7.682   1.00 94.06 24  A 1 
ATOM   195  O  O   . LEU A 1 24  ? 18.496  -10.171 8.080   1.00 92.88 24  A 1 
ATOM   196  C  CB  . LEU A 1 24  ? 19.168  -11.763 5.874   1.00 91.52 24  A 1 
ATOM   197  C  CG  . LEU A 1 24  ? 19.422  -12.340 4.480   1.00 88.71 24  A 1 
ATOM   198  C  CD1 . LEU A 1 24  ? 18.523  -13.550 4.241   1.00 84.75 24  A 1 
ATOM   199  C  CD2 . LEU A 1 24  ? 19.195  -11.288 3.412   1.00 83.90 24  A 1 
ATOM   200  N  N   . CYS A 1 25  ? 20.650  -9.618  8.435   1.00 94.72 25  A 1 
ATOM   201  C  CA  . CYS A 1 25  ? 20.443  -9.204  9.820   1.00 95.22 25  A 1 
ATOM   202  C  C   . CYS A 1 25  ? 19.905  -10.348 10.679  1.00 95.11 25  A 1 
ATOM   203  O  O   . CYS A 1 25  ? 19.086  -10.135 11.580  1.00 94.31 25  A 1 
ATOM   204  C  CB  . CYS A 1 25  ? 19.494  -8.003  9.892   1.00 95.44 25  A 1 
ATOM   205  S  SG  . CYS A 1 25  ? 20.075  -6.521  9.040   1.00 95.29 25  A 1 
ATOM   206  N  N   . ARG A 1 26  ? 20.365  -11.556 10.391  1.00 94.68 26  A 1 
ATOM   207  C  CA  . ARG A 1 26  ? 19.889  -12.738 11.098  1.00 93.84 26  A 1 
ATOM   208  C  C   . ARG A 1 26  ? 21.007  -13.531 11.758  1.00 93.99 26  A 1 
ATOM   209  O  O   . ARG A 1 26  ? 20.782  -14.262 12.726  1.00 91.94 26  A 1 
ATOM   210  C  CB  . ARG A 1 26  ? 19.117  -13.641 10.133  1.00 91.95 26  A 1 
ATOM   211  C  CG  . ARG A 1 26  ? 17.815  -13.052 9.614   1.00 88.97 26  A 1 
ATOM   212  C  CD  . ARG A 1 26  ? 17.439  -13.592 8.254   1.00 85.78 26  A 1 
ATOM   213  N  NE  . ARG A 1 26  ? 17.068  -14.995 8.267   1.00 82.71 26  A 1 
ATOM   214  C  CZ  . ARG A 1 26  ? 15.823  -15.436 8.295   1.00 80.73 26  A 1 
ATOM   215  N  NH1 . ARG A 1 26  ? 14.807  -14.575 8.315   1.00 75.66 26  A 1 
ATOM   216  N  NH2 . ARG A 1 26  ? 15.574  -16.733 8.302   1.00 73.13 26  A 1 
ATOM   217  N  N   . GLU A 1 27  ? 22.235  -13.388 11.232  1.00 94.54 27  A 1 
ATOM   218  C  CA  . GLU A 1 27  ? 23.371  -14.151 11.727  1.00 94.69 27  A 1 
ATOM   219  C  C   . GLU A 1 27  ? 24.628  -13.297 11.852  1.00 96.09 27  A 1 
ATOM   220  O  O   . GLU A 1 27  ? 24.668  -12.160 11.383  1.00 95.62 27  A 1 
ATOM   221  C  CB  . GLU A 1 27  ? 23.674  -15.331 10.802  1.00 91.76 27  A 1 
ATOM   222  C  CG  . GLU A 1 27  ? 22.511  -16.274 10.574  1.00 84.06 27  A 1 
ATOM   223  C  CD  . GLU A 1 27  ? 22.843  -17.365 9.569   1.00 82.58 27  A 1 
ATOM   224  O  OE1 . GLU A 1 27  ? 24.015  -17.445 9.135   1.00 76.39 27  A 1 
ATOM   225  O  OE2 . GLU A 1 27  ? 21.929  -18.134 9.208   1.00 76.08 27  A 1 
ATOM   226  N  N   . GLY A 1 28  ? 25.665  -13.857 12.478  1.00 95.59 28  A 1 
ATOM   227  C  CA  . GLY A 1 28  ? 26.949  -13.199 12.574  1.00 96.37 28  A 1 
ATOM   228  C  C   . GLY A 1 28  ? 26.958  -11.952 13.440  1.00 97.48 28  A 1 
ATOM   229  O  O   . GLY A 1 28  ? 26.008  -11.679 14.172  1.00 96.53 28  A 1 
ATOM   230  N  N   . LYS A 1 29  ? 28.056  -11.191 13.336  1.00 97.46 29  A 1 
ATOM   231  C  CA  . LYS A 1 29  ? 28.210  -9.952  14.076  1.00 97.70 29  A 1 
ATOM   232  C  C   . LYS A 1 29  ? 28.296  -8.781  13.108  1.00 97.84 29  A 1 
ATOM   233  O  O   . LYS A 1 29  ? 28.929  -8.877  12.060  1.00 96.22 29  A 1 
ATOM   234  C  CB  . LYS A 1 29  ? 29.463  -9.991  14.945  1.00 96.82 29  A 1 
ATOM   235  C  CG  . LYS A 1 29  ? 29.412  -10.995 16.084  1.00 87.93 29  A 1 
ATOM   236  C  CD  . LYS A 1 29  ? 30.669  -10.907 16.928  1.00 80.70 29  A 1 
ATOM   237  C  CE  . LYS A 1 29  ? 30.619  -11.867 18.102  1.00 70.78 29  A 1 
ATOM   238  N  NZ  . LYS A 1 29  ? 31.844  -11.779 18.945  1.00 60.70 29  A 1 
ATOM   239  N  N   . GLY A 1 30  ? 27.665  -7.682  13.470  1.00 97.86 30  A 1 
ATOM   240  C  CA  . GLY A 1 30  ? 27.677  -6.503  12.624  1.00 97.87 30  A 1 
ATOM   241  C  C   . GLY A 1 30  ? 26.967  -5.336  13.263  1.00 98.29 30  A 1 
ATOM   242  O  O   . GLY A 1 30  ? 26.799  -5.290  14.480  1.00 97.23 30  A 1 
ATOM   243  N  N   . ASN A 1 31  ? 26.547  -4.391  12.432  1.00 97.63 31  A 1 
ATOM   244  C  CA  . ASN A 1 31  ? 25.934  -3.167  12.919  1.00 97.14 31  A 1 
ATOM   245  C  C   . ASN A 1 31  ? 24.427  -3.088  12.669  1.00 97.60 31  A 1 
ATOM   246  O  O   . ASN A 1 31  ? 23.876  -1.995  12.543  1.00 95.92 31  A 1 
ATOM   247  C  CB  . ASN A 1 31  ? 26.629  -1.957  12.293  1.00 95.01 31  A 1 
ATOM   248  C  CG  . ASN A 1 31  ? 28.082  -1.843  12.705  1.00 85.82 31  A 1 
ATOM   249  O  OD1 . ASN A 1 31  ? 28.429  -2.095  13.853  1.00 73.78 31  A 1 
ATOM   250  N  ND2 . ASN A 1 31  ? 28.942  -1.472  11.766  1.00 74.25 31  A 1 
ATOM   251  N  N   . ALA A 1 32  ? 23.759  -4.228  12.583  1.00 97.51 32  A 1 
ATOM   252  C  CA  . ALA A 1 32  ? 22.315  -4.245  12.422  1.00 97.63 32  A 1 
ATOM   253  C  C   . ALA A 1 32  ? 21.689  -3.450  13.566  1.00 97.84 32  A 1 
ATOM   254  O  O   . ALA A 1 32  ? 21.854  -3.798  14.737  1.00 97.34 32  A 1 
ATOM   255  C  CB  . ALA A 1 32  ? 21.792  -5.674  12.410  1.00 97.09 32  A 1 
ATOM   256  N  N   . GLY A 1 33  ? 20.990  -2.369  13.237  1.00 97.85 33  A 1 
ATOM   257  C  CA  . GLY A 1 33  ? 20.465  -1.450  14.227  1.00 97.75 33  A 1 
ATOM   258  C  C   . GLY A 1 33  ? 19.245  -1.933  14.989  1.00 98.01 33  A 1 
ATOM   259  O  O   . GLY A 1 33  ? 18.589  -2.899  14.601  1.00 97.70 33  A 1 
ATOM   260  N  N   . LYS A 1 34  ? 18.942  -1.227  16.062  1.00 98.17 34  A 1 
ATOM   261  C  CA  . LYS A 1 34  ? 17.800  -1.563  16.903  1.00 98.15 34  A 1 
ATOM   262  C  C   . LYS A 1 34  ? 16.479  -1.510  16.142  1.00 98.14 34  A 1 
ATOM   263  O  O   . LYS A 1 34  ? 15.608  -2.361  16.338  1.00 97.61 34  A 1 
ATOM   264  C  CB  . LYS A 1 34  ? 17.726  -0.621  18.103  1.00 97.84 34  A 1 
ATOM   265  C  CG  . LYS A 1 34  ? 16.553  -0.867  19.034  1.00 94.66 34  A 1 
ATOM   266  C  CD  . LYS A 1 34  ? 16.559  0.083   20.212  1.00 91.38 34  A 1 
ATOM   267  C  CE  . LYS A 1 34  ? 15.387  -0.168  21.143  1.00 85.35 34  A 1 
ATOM   268  N  NZ  . LYS A 1 34  ? 15.387  0.757   22.313  1.00 77.50 34  A 1 
ATOM   269  N  N   . TYR A 1 35  ? 16.345  -0.519  15.252  1.00 98.02 35  A 1 
ATOM   270  C  CA  . TYR A 1 35  ? 15.104  -0.325  14.511  1.00 97.92 35  A 1 
ATOM   271  C  C   . TYR A 1 35  ? 15.203  -0.711  13.039  1.00 97.78 35  A 1 
ATOM   272  O  O   . TYR A 1 35  ? 14.309  -0.399  12.251  1.00 96.43 35  A 1 
ATOM   273  C  CB  . TYR A 1 35  ? 14.634  1.127   14.642  1.00 97.81 35  A 1 
ATOM   274  C  CG  . TYR A 1 35  ? 14.271  1.500   16.063  1.00 97.89 35  A 1 
ATOM   275  C  CD1 . TYR A 1 35  ? 13.102  1.040   16.638  1.00 97.15 35  A 1 
ATOM   276  C  CD2 . TYR A 1 35  ? 15.116  2.294   16.823  1.00 97.16 35  A 1 
ATOM   277  C  CE1 . TYR A 1 35  ? 12.762  1.376   17.946  1.00 96.56 35  A 1 
ATOM   278  C  CE2 . TYR A 1 35  ? 14.794  2.632   18.129  1.00 96.64 35  A 1 
ATOM   279  C  CZ  . TYR A 1 35  ? 13.610  2.166   18.685  1.00 96.77 35  A 1 
ATOM   280  O  OH  . TYR A 1 35  ? 13.283  2.497   19.969  1.00 95.57 35  A 1 
ATOM   281  N  N   . GLY A 1 36  ? 16.275  -1.399  12.665  1.00 97.62 36  A 1 
ATOM   282  C  CA  . GLY A 1 36  ? 16.401  -1.885  11.306  1.00 97.41 36  A 1 
ATOM   283  C  C   . GLY A 1 36  ? 17.708  -1.557  10.617  1.00 97.58 36  A 1 
ATOM   284  O  O   . GLY A 1 36  ? 18.630  -0.996  11.215  1.00 96.91 36  A 1 
ATOM   285  N  N   . ASP A 1 37  ? 17.778  -1.924  9.339   1.00 96.63 37  A 1 
ATOM   286  C  CA  . ASP A 1 37  ? 18.942  -1.690  8.504   1.00 96.59 37  A 1 
ATOM   287  C  C   . ASP A 1 37  ? 18.465  -1.617  7.057   1.00 96.22 37  A 1 
ATOM   288  O  O   . ASP A 1 37  ? 17.547  -2.333  6.678   1.00 95.30 37  A 1 
ATOM   289  C  CB  . ASP A 1 37  ? 19.968  -2.813  8.671   1.00 96.25 37  A 1 
ATOM   290  C  CG  . ASP A 1 37  ? 21.279  -2.517  7.983   1.00 95.85 37  A 1 
ATOM   291  O  OD1 . ASP A 1 37  ? 21.361  -2.689  6.748   1.00 93.25 37  A 1 
ATOM   292  O  OD2 . ASP A 1 37  ? 22.228  -2.103  8.681   1.00 93.11 37  A 1 
ATOM   293  N  N   . TYR A 1 38  ? 19.097  -0.753  6.259   1.00 95.79 38  A 1 
ATOM   294  C  CA  . TYR A 1 38  ? 18.667  -0.563  4.877   1.00 95.04 38  A 1 
ATOM   295  C  C   . TYR A 1 38  ? 18.877  -1.794  3.985   1.00 94.39 38  A 1 
ATOM   296  O  O   . TYR A 1 38  ? 18.419  -1.822  2.847   1.00 91.91 38  A 1 
ATOM   297  C  CB  . TYR A 1 38  ? 19.372  0.649   4.264   1.00 94.21 38  A 1 
ATOM   298  C  CG  . TYR A 1 38  ? 18.909  1.973   4.841   1.00 94.11 38  A 1 
ATOM   299  C  CD1 . TYR A 1 38  ? 17.586  2.375   4.713   1.00 92.92 38  A 1 
ATOM   300  C  CD2 . TYR A 1 38  ? 19.788  2.804   5.514   1.00 92.96 38  A 1 
ATOM   301  C  CE1 . TYR A 1 38  ? 17.161  3.580   5.244   1.00 92.13 38  A 1 
ATOM   302  C  CE2 . TYR A 1 38  ? 19.371  4.014   6.047   1.00 91.98 38  A 1 
ATOM   303  C  CZ  . TYR A 1 38  ? 18.055  4.394   5.905   1.00 92.49 38  A 1 
ATOM   304  O  OH  . TYR A 1 38  ? 17.628  5.590   6.424   1.00 90.59 38  A 1 
ATOM   305  N  N   . SER A 1 39  ? 19.570  -2.791  4.499   1.00 94.71 39  A 1 
ATOM   306  C  CA  . SER A 1 39  ? 19.792  -4.027  3.761   1.00 94.46 39  A 1 
ATOM   307  C  C   . SER A 1 39  ? 18.885  -5.161  4.243   1.00 94.65 39  A 1 
ATOM   308  O  O   . SER A 1 39  ? 19.000  -6.294  3.771   1.00 92.61 39  A 1 
ATOM   309  C  CB  . SER A 1 39  ? 21.253  -4.473  3.885   1.00 93.25 39  A 1 
ATOM   310  O  OG  . SER A 1 39  ? 22.126  -3.521  3.309   1.00 87.34 39  A 1 
ATOM   311  N  N   . CYS A 1 40  ? 17.987  -4.850  5.176   1.00 95.88 40  A 1 
ATOM   312  C  CA  . CYS A 1 40  ? 17.160  -5.877  5.793   1.00 96.18 40  A 1 
ATOM   313  C  C   . CYS A 1 40  ? 15.683  -5.507  5.887   1.00 96.38 40  A 1 
ATOM   314  O  O   . CYS A 1 40  ? 15.322  -4.328  5.844   1.00 95.68 40  A 1 
ATOM   315  C  CB  . CYS A 1 40  ? 17.693  -6.188  7.191   1.00 96.11 40  A 1 
ATOM   316  S  SG  . CYS A 1 40  ? 19.416  -6.740  7.222   1.00 95.65 40  A 1 
ATOM   317  N  N   . ASP A 1 41  ? 14.829  -6.518  6.021   1.00 96.41 41  A 1 
ATOM   318  C  CA  . ASP A 1 41  ? 13.405  -6.291  6.208   1.00 96.63 41  A 1 
ATOM   319  C  C   . ASP A 1 41  ? 13.119  -5.780  7.619   1.00 97.06 41  A 1 
ATOM   320  O  O   . ASP A 1 41  ? 13.963  -5.876  8.511   1.00 96.42 41  A 1 
ATOM   321  C  CB  . ASP A 1 41  ? 12.611  -7.576  5.930   1.00 96.13 41  A 1 
ATOM   322  C  CG  . ASP A 1 41  ? 12.308  -7.764  4.457   1.00 95.44 41  A 1 
ATOM   323  O  OD1 . ASP A 1 41  ? 12.276  -6.753  3.714   1.00 93.57 41  A 1 
ATOM   324  O  OD2 . ASP A 1 41  ? 12.084  -8.911  4.037   1.00 93.15 41  A 1 
ATOM   325  N  N   . ALA A 1 42  ? 11.921  -5.252  7.806   1.00 97.14 42  A 1 
ATOM   326  C  CA  . ALA A 1 42  ? 11.538  -4.626  9.061   1.00 97.33 42  A 1 
ATOM   327  C  C   . ALA A 1 42  ? 11.524  -5.588  10.248  1.00 97.37 42  A 1 
ATOM   328  O  O   . ALA A 1 42  ? 11.239  -6.773  10.093  1.00 96.69 42  A 1 
ATOM   329  C  CB  . ALA A 1 42  ? 10.168  -3.971  8.911   1.00 97.09 42  A 1 
ATOM   330  N  N   . ASN A 1 43  ? 11.840  -5.058  11.433  1.00 97.63 43  A 1 
ATOM   331  C  CA  . ASN A 1 43  ? 11.814  -5.847  12.654  1.00 97.65 43  A 1 
ATOM   332  C  C   . ASN A 1 43  ? 10.670  -5.427  13.573  1.00 97.81 43  A 1 
ATOM   333  O  O   . ASN A 1 43  ? 10.017  -4.404  13.350  1.00 97.40 43  A 1 
ATOM   334  C  CB  . ASN A 1 43  ? 13.161  -5.767  13.385  1.00 97.02 43  A 1 
ATOM   335  C  CG  . ASN A 1 43  ? 13.438  -4.391  13.956  1.00 97.23 43  A 1 
ATOM   336  O  OD1 . ASN A 1 43  ? 12.829  -3.397  13.583  1.00 93.52 43  A 1 
ATOM   337  N  ND2 . ASN A 1 43  ? 14.381  -4.332  14.892  1.00 93.83 43  A 1 
ATOM   338  N  N   . MET A 1 44  ? 10.425  -6.211  14.600  1.00 97.93 44  A 1 
ATOM   339  C  CA  . MET A 1 44  ? 9.307   -5.952  15.505  1.00 97.91 44  A 1 
ATOM   340  C  C   . MET A 1 44  ? 9.465   -4.650  16.287  1.00 98.12 44  A 1 
ATOM   341  O  O   . MET A 1 44  ? 8.479   -3.970  16.568  1.00 97.95 44  A 1 
ATOM   342  C  CB  . MET A 1 44  ? 9.123   -7.119  16.476  1.00 97.27 44  A 1 
ATOM   343  C  CG  . MET A 1 44  ? 7.869   -7.015  17.329  1.00 92.43 44  A 1 
ATOM   344  S  SD  . MET A 1 44  ? 6.336   -7.055  16.331  1.00 89.12 44  A 1 
ATOM   345  C  CE  . MET A 1 44  ? 6.335   -8.773  15.795  1.00 79.90 44  A 1 
ATOM   346  N  N   . ALA A 1 45  ? 10.685  -4.299  16.644  1.00 98.22 45  A 1 
ATOM   347  C  CA  . ALA A 1 45  ? 10.933  -3.066  17.374  1.00 98.34 45  A 1 
ATOM   348  C  C   . ALA A 1 45  ? 10.443  -1.858  16.576  1.00 98.42 45  A 1 
ATOM   349  O  O   . ALA A 1 45  ? 9.839   -0.935  17.120  1.00 98.09 45  A 1 
ATOM   350  C  CB  . ALA A 1 45  ? 12.421  -2.922  17.697  1.00 98.15 45  A 1 
ATOM   351  N  N   . LEU A 1 46  ? 10.695  -1.884  15.269  1.00 98.31 46  A 1 
ATOM   352  C  CA  . LEU A 1 46  ? 10.238  -0.825  14.389  1.00 98.31 46  A 1 
ATOM   353  C  C   . LEU A 1 46  ? 8.708   -0.767  14.354  1.00 98.44 46  A 1 
ATOM   354  O  O   . LEU A 1 46  ? 8.118   0.312   14.418  1.00 98.22 46  A 1 
ATOM   355  C  CB  . LEU A 1 46  ? 10.788  -1.021  12.974  1.00 98.17 46  A 1 
ATOM   356  C  CG  . LEU A 1 46  ? 10.295  -0.028  11.909  1.00 97.72 46  A 1 
ATOM   357  C  CD1 . LEU A 1 46  ? 10.725  1.380   12.267  1.00 96.98 46  A 1 
ATOM   358  C  CD2 . LEU A 1 46  ? 10.826  -0.423  10.541  1.00 96.90 46  A 1 
ATOM   359  N  N   . LEU A 1 47  ? 8.073   -1.922  14.265  1.00 98.43 47  A 1 
ATOM   360  C  CA  . LEU A 1 47  ? 6.619   -1.976  14.229  1.00 98.33 47  A 1 
ATOM   361  C  C   . LEU A 1 47  ? 5.995   -1.487  15.528  1.00 98.46 47  A 1 
ATOM   362  O  O   . LEU A 1 47  ? 4.978   -0.797  15.508  1.00 98.06 47  A 1 
ATOM   363  C  CB  . LEU A 1 47  ? 6.132   -3.393  13.913  1.00 97.83 47  A 1 
ATOM   364  C  CG  . LEU A 1 47  ? 6.365   -3.891  12.493  1.00 93.08 47  A 1 
ATOM   365  C  CD1 . LEU A 1 47  ? 5.582   -5.187  12.273  1.00 88.58 47  A 1 
ATOM   366  C  CD2 . LEU A 1 47  ? 5.944   -2.851  11.473  1.00 89.14 47  A 1 
ATOM   367  N  N   . ASP A 1 48  ? 6.594   -1.856  16.657  1.00 98.36 48  A 1 
ATOM   368  C  CA  . ASP A 1 48  ? 6.094   -1.383  17.945  1.00 98.25 48  A 1 
ATOM   369  C  C   . ASP A 1 48  ? 6.133   0.138   18.004  1.00 98.30 48  A 1 
ATOM   370  O  O   . ASP A 1 48  ? 5.193   0.776   18.467  1.00 98.01 48  A 1 
ATOM   371  C  CB  . ASP A 1 48  ? 6.924   -1.974  19.100  1.00 97.95 48  A 1 
ATOM   372  C  CG  . ASP A 1 48  ? 6.678   -3.456  19.292  1.00 93.58 48  A 1 
ATOM   373  O  OD1 . ASP A 1 48  ? 5.633   -3.966  18.839  1.00 90.34 48  A 1 
ATOM   374  O  OD2 . ASP A 1 48  ? 7.538   -4.117  19.919  1.00 89.27 48  A 1 
ATOM   375  N  N   . SER A 1 49  ? 7.222   0.714   17.515  1.00 98.25 49  A 1 
ATOM   376  C  CA  . SER A 1 49  ? 7.369   2.163   17.472  1.00 98.15 49  A 1 
ATOM   377  C  C   . SER A 1 49  ? 6.347   2.782   16.520  1.00 98.26 49  A 1 
ATOM   378  O  O   . SER A 1 49  ? 5.762   3.822   16.812  1.00 97.91 49  A 1 
ATOM   379  C  CB  . SER A 1 49  ? 8.788   2.542   17.037  1.00 97.82 49  A 1 
ATOM   380  O  OG  . SER A 1 49  ? 8.947   3.941   16.962  1.00 91.74 49  A 1 
ATOM   381  N  N   . LEU A 1 50  ? 6.120   2.121   15.384  1.00 98.28 50  A 1 
ATOM   382  C  CA  . LEU A 1 50  ? 5.176   2.600   14.385  1.00 98.29 50  A 1 
ATOM   383  C  C   . LEU A 1 50  ? 3.743   2.616   14.917  1.00 98.34 50  A 1 
ATOM   384  O  O   . LEU A 1 50  ? 3.014   3.595   14.737  1.00 98.23 50  A 1 
ATOM   385  C  CB  . LEU A 1 50  ? 5.252   1.736   13.128  1.00 97.95 50  A 1 
ATOM   386  C  CG  . LEU A 1 50  ? 4.289   2.114   11.994  1.00 96.21 50  A 1 
ATOM   387  C  CD1 . LEU A 1 50  ? 4.600   3.508   11.481  1.00 93.37 50  A 1 
ATOM   388  C  CD2 . LEU A 1 50  ? 4.380   1.092   10.872  1.00 92.93 50  A 1 
ATOM   389  N  N   . VAL A 1 51  ? 3.344   1.538   15.566  1.00 98.47 51  A 1 
ATOM   390  C  CA  . VAL A 1 51  ? 2.005   1.450   16.139  1.00 98.46 51  A 1 
ATOM   391  C  C   . VAL A 1 51  ? 1.789   2.571   17.152  1.00 98.46 51  A 1 
ATOM   392  O  O   . VAL A 1 51  ? 0.751   3.234   17.154  1.00 98.28 51  A 1 
ATOM   393  C  CB  . VAL A 1 51  ? 1.770   0.084   16.813  1.00 98.40 51  A 1 
ATOM   394  C  CG1 . VAL A 1 51  ? 0.469   0.082   17.598  1.00 97.78 51  A 1 
ATOM   395  C  CG2 . VAL A 1 51  ? 1.753   -1.026  15.771  1.00 97.90 51  A 1 
ATOM   396  N  N   . LYS A 1 52  ? 2.777   2.777   18.021  1.00 98.49 52  A 1 
ATOM   397  C  CA  . LYS A 1 52  ? 2.705   3.823   19.026  1.00 98.22 52  A 1 
ATOM   398  C  C   . LYS A 1 52  ? 2.573   5.198   18.374  1.00 98.15 52  A 1 
ATOM   399  O  O   . LYS A 1 52  ? 1.787   6.033   18.820  1.00 97.75 52  A 1 
ATOM   400  C  CB  . LYS A 1 52  ? 3.947   3.777   19.923  1.00 97.99 52  A 1 
ATOM   401  C  CG  . LYS A 1 52  ? 3.941   4.776   21.063  1.00 91.62 52  A 1 
ATOM   402  C  CD  . LYS A 1 52  ? 5.168   4.616   21.946  1.00 88.15 52  A 1 
ATOM   403  C  CE  . LYS A 1 52  ? 5.165   5.595   23.108  1.00 77.87 52  A 1 
ATOM   404  N  NZ  . LYS A 1 52  ? 6.358   5.432   23.988  1.00 70.06 52  A 1 
ATOM   405  N  N   . PHE A 1 53  ? 3.338   5.418   17.302  1.00 97.97 53  A 1 
ATOM   406  C  CA  . PHE A 1 53  ? 3.303   6.686   16.581  1.00 97.72 53  A 1 
ATOM   407  C  C   . PHE A 1 53  ? 1.931   6.949   15.967  1.00 97.87 53  A 1 
ATOM   408  O  O   . PHE A 1 53  ? 1.384   8.051   16.092  1.00 97.66 53  A 1 
ATOM   409  C  CB  . PHE A 1 53  ? 4.371   6.708   15.483  1.00 97.31 53  A 1 
ATOM   410  C  CG  . PHE A 1 53  ? 4.368   7.965   14.658  1.00 97.08 53  A 1 
ATOM   411  C  CD1 . PHE A 1 53  ? 5.069   9.084   15.073  1.00 96.32 53  A 1 
ATOM   412  C  CD2 . PHE A 1 53  ? 3.662   8.023   13.467  1.00 96.30 53  A 1 
ATOM   413  C  CE1 . PHE A 1 53  ? 5.057   10.246  14.317  1.00 95.31 53  A 1 
ATOM   414  C  CE2 . PHE A 1 53  ? 3.642   9.187   12.708  1.00 95.32 53  A 1 
ATOM   415  C  CZ  . PHE A 1 53  ? 4.343   10.299  13.133  1.00 95.30 53  A 1 
ATOM   416  N  N   . ILE A 1 54  ? 1.380   5.953   15.291  1.00 98.04 54  A 1 
ATOM   417  C  CA  . ILE A 1 54  ? 0.089   6.099   14.635  1.00 98.11 54  A 1 
ATOM   418  C  C   . ILE A 1 54  ? -1.014  6.410   15.647  1.00 98.00 54  A 1 
ATOM   419  O  O   . ILE A 1 54  ? -1.796  7.343   15.452  1.00 97.87 54  A 1 
ATOM   420  C  CB  . ILE A 1 54  ? -0.279  4.831   13.834  1.00 98.31 54  A 1 
ATOM   421  C  CG1 . ILE A 1 54  ? 0.675   4.669   12.646  1.00 98.12 54  A 1 
ATOM   422  C  CG2 . ILE A 1 54  ? -1.723  4.900   13.351  1.00 98.09 54  A 1 
ATOM   423  C  CD1 . ILE A 1 54  ? 0.488   3.374   11.876  1.00 97.73 54  A 1 
ATOM   424  N  N   . LYS A 1 55  ? -1.079  5.637   16.714  1.00 98.00 55  A 1 
ATOM   425  C  CA  . LYS A 1 55  ? -2.112  5.843   17.730  1.00 97.79 55  A 1 
ATOM   426  C  C   . LYS A 1 55  ? -1.972  7.200   18.401  1.00 97.59 55  A 1 
ATOM   427  O  O   . LYS A 1 55  ? -2.961  7.845   18.742  1.00 96.86 55  A 1 
ATOM   428  C  CB  . LYS A 1 55  ? -2.059  4.718   18.765  1.00 97.56 55  A 1 
ATOM   429  C  CG  . LYS A 1 55  ? -2.415  3.346   18.204  1.00 95.93 55  A 1 
ATOM   430  C  CD  . LYS A 1 55  ? -2.165  2.236   19.212  1.00 93.79 55  A 1 
ATOM   431  C  CE  . LYS A 1 55  ? -3.219  2.191   20.299  1.00 89.98 55  A 1 
ATOM   432  N  NZ  . LYS A 1 55  ? -4.544  1.773   19.778  1.00 86.83 55  A 1 
ATOM   433  N  N   . ARG A 1 56  ? -0.733  7.645   18.584  1.00 97.68 56  A 1 
ATOM   434  C  CA  . ARG A 1 56  ? -0.458  8.919   19.231  1.00 97.28 56  A 1 
ATOM   435  C  C   . ARG A 1 56  ? -0.831  10.104  18.343  1.00 97.13 56  A 1 
ATOM   436  O  O   . ARG A 1 56  ? -1.082  11.207  18.837  1.00 96.20 56  A 1 
ATOM   437  C  CB  . ARG A 1 56  ? 1.023   8.995   19.622  1.00 96.40 56  A 1 
ATOM   438  C  CG  . ARG A 1 56  ? 1.400   10.138  20.550  1.00 86.65 56  A 1 
ATOM   439  C  CD  . ARG A 1 56  ? 2.754   9.882   21.174  1.00 85.41 56  A 1 
ATOM   440  N  NE  . ARG A 1 56  ? 3.161   10.931  22.125  1.00 78.24 56  A 1 
ATOM   441  C  CZ  . ARG A 1 56  ? 4.040   11.878  21.857  1.00 73.62 56  A 1 
ATOM   442  N  NH1 . ARG A 1 56  ? 4.618   11.933  20.667  1.00 65.98 56  A 1 
ATOM   443  N  NH2 . ARG A 1 56  ? 4.336   12.776  22.773  1.00 67.17 56  A 1 
ATOM   444  N  N   . ASN A 1 57  ? -0.878  9.863   17.033  1.00 97.14 57  A 1 
ATOM   445  C  CA  . ASN A 1 57  ? -1.159  10.933  16.074  1.00 96.99 57  A 1 
ATOM   446  C  C   . ASN A 1 57  ? -2.473  10.740  15.324  1.00 97.02 57  A 1 
ATOM   447  O  O   . ASN A 1 57  ? -2.620  11.188  14.188  1.00 96.29 57  A 1 
ATOM   448  C  CB  . ASN A 1 57  ? 0.003   11.063  15.086  1.00 96.63 57  A 1 
ATOM   449  C  CG  . ASN A 1 57  ? 1.252   11.624  15.733  1.00 95.56 57  A 1 
ATOM   450  O  OD1 . ASN A 1 57  ? 1.417   12.837  15.852  1.00 88.35 57  A 1 
ATOM   451  N  ND2 . ASN A 1 57  ? 2.132   10.737  16.163  1.00 87.45 57  A 1 
ATOM   452  N  N   . THR A 1 58  ? -3.426  10.087  15.973  1.00 97.17 58  A 1 
ATOM   453  C  CA  . THR A 1 58  ? -4.744  9.878   15.396  1.00 97.38 58  A 1 
ATOM   454  C  C   . THR A 1 58  ? -5.796  10.660  16.179  1.00 96.96 58  A 1 
ATOM   455  O  O   . THR A 1 58  ? -5.929  10.482  17.386  1.00 95.47 58  A 1 
ATOM   456  C  CB  . THR A 1 58  ? -5.120  8.390   15.386  1.00 97.13 58  A 1 
ATOM   457  O  OG1 . THR A 1 58  ? -4.219  7.667   14.554  1.00 93.88 58  A 1 
ATOM   458  C  CG2 . THR A 1 58  ? -6.540  8.196   14.868  1.00 94.86 58  A 1 
ATOM   459  N  N   . ASP A 1 59  ? -6.529  11.523  15.470  1.00 95.78 59  A 1 
ATOM   460  C  CA  . ASP A 1 59  ? -7.593  12.290  16.094  1.00 94.80 59  A 1 
ATOM   461  C  C   . ASP A 1 59  ? -8.901  11.496  16.077  1.00 95.03 59  A 1 
ATOM   462  O  O   . ASP A 1 59  ? -8.969  10.398  15.540  1.00 92.18 59  A 1 
ATOM   463  C  CB  . ASP A 1 59  ? -7.784  13.626  15.369  1.00 92.10 59  A 1 
ATOM   464  C  CG  . ASP A 1 59  ? -6.582  14.538  15.508  1.00 83.67 59  A 1 
ATOM   465  O  OD1 . ASP A 1 59  ? -5.939  14.523  16.579  1.00 78.47 59  A 1 
ATOM   466  O  OD2 . ASP A 1 59  ? -6.269  15.272  14.546  1.00 78.23 59  A 1 
ATOM   467  N  N   . VAL A 1 60  ? -9.944  12.074  16.663  1.00 93.80 60  A 1 
ATOM   468  C  CA  . VAL A 1 60  ? -11.244 11.419  16.762  1.00 93.33 60  A 1 
ATOM   469  C  C   . VAL A 1 60  ? -11.759 10.955  15.398  1.00 94.03 60  A 1 
ATOM   470  O  O   . VAL A 1 60  ? -12.245 9.831   15.260  1.00 91.81 60  A 1 
ATOM   471  C  CB  . VAL A 1 60  ? -12.286 12.356  17.414  1.00 91.04 60  A 1 
ATOM   472  C  CG1 . VAL A 1 60  ? -13.653 11.698  17.423  1.00 80.71 60  A 1 
ATOM   473  C  CG2 . VAL A 1 60  ? -11.855 12.713  18.826  1.00 81.27 60  A 1 
ATOM   474  N  N   . ASN A 1 61  ? -11.631 11.804  14.393  1.00 94.96 61  A 1 
ATOM   475  C  CA  . ASN A 1 61  ? -12.093 11.471  13.049  1.00 95.58 61  A 1 
ATOM   476  C  C   . ASN A 1 61  ? -10.971 10.941  12.153  1.00 96.47 61  A 1 
ATOM   477  O  O   . ASN A 1 61  ? -11.031 11.063  10.929  1.00 94.88 61  A 1 
ATOM   478  C  CB  . ASN A 1 61  ? -12.751 12.688  12.394  1.00 93.33 61  A 1 
ATOM   479  C  CG  . ASN A 1 61  ? -14.054 13.074  13.058  1.00 88.24 61  A 1 
ATOM   480  O  OD1 . ASN A 1 61  ? -14.806 12.210  13.517  1.00 78.88 61  A 1 
ATOM   481  N  ND2 . ASN A 1 61  ? -14.327 14.364  13.129  1.00 77.60 61  A 1 
ATOM   482  N  N   . GLY A 1 62  ? -9.944  10.347  12.766  1.00 96.51 62  A 1 
ATOM   483  C  CA  . GLY A 1 62  ? -8.822  9.816   12.014  1.00 97.03 62  A 1 
ATOM   484  C  C   . GLY A 1 62  ? -8.594  8.328   12.207  1.00 97.79 62  A 1 
ATOM   485  O  O   . GLY A 1 62  ? -7.574  7.798   11.793  1.00 97.09 62  A 1 
ATOM   486  N  N   . LYS A 1 63  ? -9.551  7.653   12.850  1.00 97.62 63  A 1 
ATOM   487  C  CA  . LYS A 1 63  ? -9.437  6.221   13.102  1.00 97.83 63  A 1 
ATOM   488  C  C   . LYS A 1 63  ? -9.856  5.409   11.878  1.00 98.10 63  A 1 
ATOM   489  O  O   . LYS A 1 63  ? -10.803 4.623   11.914  1.00 97.85 63  A 1 
ATOM   490  C  CB  . LYS A 1 63  ? -10.271 5.828   14.326  1.00 97.43 63  A 1 
ATOM   491  C  CG  . LYS A 1 63  ? -9.793  6.469   15.615  1.00 96.11 63  A 1 
ATOM   492  C  CD  . LYS A 1 63  ? -10.613 6.029   16.806  1.00 93.56 63  A 1 
ATOM   493  C  CE  . LYS A 1 63  ? -10.107 6.673   18.085  1.00 89.09 63  A 1 
ATOM   494  N  NZ  . LYS A 1 63  ? -10.893 6.244   19.274  1.00 81.84 63  A 1 
ATOM   495  N  N   . VAL A 1 64  ? -9.118  5.624   10.789  1.00 98.49 64  A 1 
ATOM   496  C  CA  . VAL A 1 64  ? -9.376  4.956   9.518   1.00 98.62 64  A 1 
ATOM   497  C  C   . VAL A 1 64  ? -8.028  4.559   8.921   1.00 98.72 64  A 1 
ATOM   498  O  O   . VAL A 1 64  ? -7.068  5.327   8.969   1.00 98.67 64  A 1 
ATOM   499  C  CB  . VAL A 1 64  ? -10.117 5.879   8.534   1.00 98.45 64  A 1 
ATOM   500  C  CG1 . VAL A 1 64  ? -10.466 5.127   7.258   1.00 97.81 64  A 1 
ATOM   501  C  CG2 . VAL A 1 64  ? -11.381 6.442   9.174   1.00 97.80 64  A 1 
ATOM   502  N  N   . MET A 1 65  ? -7.952  3.350   8.359   1.00 98.84 65  A 1 
ATOM   503  C  CA  . MET A 1 65  ? -6.680  2.867   7.832   1.00 98.87 65  A 1 
ATOM   504  C  C   . MET A 1 65  ? -6.847  1.906   6.666   1.00 98.93 65  A 1 
ATOM   505  O  O   . MET A 1 65  ? -7.639  0.970   6.731   1.00 98.86 65  A 1 
ATOM   506  C  CB  . MET A 1 65  ? -5.868  2.190   8.933   1.00 98.77 65  A 1 
ATOM   507  C  CG  . MET A 1 65  ? -4.580  1.525   8.455   1.00 98.28 65  A 1 
ATOM   508  S  SD  . MET A 1 65  ? -3.669  0.711   9.782   1.00 98.13 65  A 1 
ATOM   509  C  CE  . MET A 1 65  ? -3.111  2.130   10.714  1.00 95.17 65  A 1 
ATOM   510  N  N   . VAL A 1 66  ? -6.072  2.145   5.601   1.00 98.99 66  A 1 
ATOM   511  C  CA  . VAL A 1 66  ? -5.959  1.188   4.514   1.00 98.93 66  A 1 
ATOM   512  C  C   . VAL A 1 66  ? -4.703  0.368   4.773   1.00 98.91 66  A 1 
ATOM   513  O  O   . VAL A 1 66  ? -3.604  0.911   4.863   1.00 98.78 66  A 1 
ATOM   514  C  CB  . VAL A 1 66  ? -5.838  1.883   3.143   1.00 98.79 66  A 1 
ATOM   515  C  CG1 . VAL A 1 66  ? -5.561  0.847   2.056   1.00 97.17 66  A 1 
ATOM   516  C  CG2 . VAL A 1 66  ? -7.102  2.652   2.824   1.00 97.23 66  A 1 
ATOM   517  N  N   . TYR A 1 67  ? -4.874  -0.951  4.927   1.00 98.99 67  A 1 
ATOM   518  C  CA  . TYR A 1 67  ? -3.740  -1.852  5.072   1.00 98.95 67  A 1 
ATOM   519  C  C   . TYR A 1 67  ? -3.437  -2.425  3.692   1.00 98.87 67  A 1 
ATOM   520  O  O   . TYR A 1 67  ? -4.202  -3.233  3.163   1.00 98.69 67  A 1 
ATOM   521  C  CB  . TYR A 1 67  ? -4.059  -2.964  6.083   1.00 98.76 67  A 1 
ATOM   522  C  CG  . TYR A 1 67  ? -3.012  -4.049  6.095   1.00 98.52 67  A 1 
ATOM   523  C  CD1 . TYR A 1 67  ? -1.734  -3.799  6.578   1.00 97.79 67  A 1 
ATOM   524  C  CD2 . TYR A 1 67  ? -3.304  -5.312  5.608   1.00 97.77 67  A 1 
ATOM   525  C  CE1 . TYR A 1 67  ? -0.762  -4.792  6.567   1.00 96.90 67  A 1 
ATOM   526  C  CE2 . TYR A 1 67  ? -2.340  -6.308  5.593   1.00 96.91 67  A 1 
ATOM   527  C  CZ  . TYR A 1 67  ? -1.072  -6.040  6.070   1.00 97.00 67  A 1 
ATOM   528  O  OH  . TYR A 1 67  ? -0.121  -7.019  6.051   1.00 95.38 67  A 1 
ATOM   529  N  N   . ASN A 1 68  ? -2.316  -1.994  3.107   1.00 98.68 68  A 1 
ATOM   530  C  CA  . ASN A 1 68  ? -2.046  -2.174  1.682   1.00 98.65 68  A 1 
ATOM   531  C  C   . ASN A 1 68  ? -1.271  -3.432  1.296   1.00 98.67 68  A 1 
ATOM   532  O  O   . ASN A 1 68  ? -0.784  -3.538  0.173   1.00 97.35 68  A 1 
ATOM   533  C  CB  . ASN A 1 68  ? -1.321  -0.929  1.144   1.00 97.97 68  A 1 
ATOM   534  C  CG  . ASN A 1 68  ? -1.993  -0.353  -0.084  1.00 97.89 68  A 1 
ATOM   535  O  OD1 . ASN A 1 68  ? -2.473  0.786   -0.076  1.00 91.97 68  A 1 
ATOM   536  N  ND2 . ASN A 1 68  ? -2.023  -1.131  -1.147  1.00 91.50 68  A 1 
ATOM   537  N  N   . GLY A 1 69  ? -1.152  -4.396  2.208   1.00 98.69 69  A 1 
ATOM   538  C  CA  . GLY A 1 69  ? -0.561  -5.682  1.874   1.00 98.61 69  A 1 
ATOM   539  C  C   . GLY A 1 69  ? 0.941   -5.835  2.047   1.00 98.54 69  A 1 
ATOM   540  O  O   . GLY A 1 69  ? 1.636   -4.909  2.467   1.00 97.90 69  A 1 
ATOM   541  N  N   . ASP A 1 70  ? 1.439   -7.045  1.704   1.00 98.30 70  A 1 
ATOM   542  C  CA  . ASP A 1 70  ? 2.840   -7.443  1.793   1.00 98.25 70  A 1 
ATOM   543  C  C   . ASP A 1 70  ? 3.415   -7.450  3.216   1.00 98.12 70  A 1 
ATOM   544  O  O   . ASP A 1 70  ? 4.316   -6.686  3.549   1.00 96.41 70  A 1 
ATOM   545  C  CB  . ASP A 1 70  ? 3.704   -6.596  0.854   1.00 97.91 70  A 1 
ATOM   546  C  CG  . ASP A 1 70  ? 3.930   -7.297  -0.483  1.00 97.49 70  A 1 
ATOM   547  O  OD1 . ASP A 1 70  ? 3.270   -8.323  -0.748  1.00 95.90 70  A 1 
ATOM   548  O  OD2 . ASP A 1 70  ? 4.776   -6.816  -1.273  1.00 96.11 70  A 1 
ATOM   549  N  N   . ILE A 1 71  ? 2.908   -8.368  4.018   1.00 98.09 71  A 1 
ATOM   550  C  CA  . ILE A 1 71  ? 3.435   -8.589  5.355   1.00 97.83 71  A 1 
ATOM   551  C  C   . ILE A 1 71  ? 4.624   -9.545  5.324   1.00 97.72 71  A 1 
ATOM   552  O  O   . ILE A 1 71  ? 5.528   -9.461  6.150   1.00 97.08 71  A 1 
ATOM   553  C  CB  . ILE A 1 71  ? 2.347   -9.156  6.301   1.00 97.31 71  A 1 
ATOM   554  C  CG1 . ILE A 1 71  ? 2.911   -9.387  7.710   1.00 96.13 71  A 1 
ATOM   555  C  CG2 . ILE A 1 71  ? 1.784   -10.476 5.762   1.00 96.07 71  A 1 
ATOM   556  C  CD1 . ILE A 1 71  ? 3.301   -8.119  8.433   1.00 94.73 71  A 1 
ATOM   557  N  N   . VAL A 1 72  ? 4.640   -10.463 4.357   1.00 96.42 72  A 1 
ATOM   558  C  CA  . VAL A 1 72  ? 5.648   -11.523 4.309   1.00 95.96 72  A 1 
ATOM   559  C  C   . VAL A 1 72  ? 7.040   -11.006 3.978   1.00 95.99 72  A 1 
ATOM   560  O  O   . VAL A 1 72  ? 7.236   -10.281 3.002   1.00 95.05 72  A 1 
ATOM   561  C  CB  . VAL A 1 72  ? 5.256   -12.612 3.292   1.00 94.79 72  A 1 
ATOM   562  C  CG1 . VAL A 1 72  ? 6.306   -13.717 3.263   1.00 92.49 72  A 1 
ATOM   563  C  CG2 . VAL A 1 72  ? 3.889   -13.194 3.633   1.00 93.23 72  A 1 
ATOM   564  N  N   . SER A 1 73  ? 8.024   -11.392 4.795   1.00 95.37 73  A 1 
ATOM   565  C  CA  . SER A 1 73  ? 9.416   -11.050 4.548   1.00 94.35 73  A 1 
ATOM   566  C  C   . SER A 1 73  ? 9.874   -11.739 3.269   1.00 92.92 73  A 1 
ATOM   567  O  O   . SER A 1 73  ? 9.599   -12.920 3.062   1.00 88.81 73  A 1 
ATOM   568  C  CB  . SER A 1 73  ? 10.296  -11.466 5.720   1.00 92.92 73  A 1 
ATOM   569  O  OG  . SER A 1 73  ? 11.639  -11.063 5.536   1.00 88.50 73  A 1 
ATOM   570  N  N   . ARG A 1 74  ? 10.583  -11.014 2.422   1.00 88.91 74  A 1 
ATOM   571  C  CA  . ARG A 1 74  ? 10.834  -11.456 1.048   1.00 84.20 74  A 1 
ATOM   572  C  C   . ARG A 1 74  ? 11.973  -12.446 0.840   1.00 81.78 74  A 1 
ATOM   573  O  O   . ARG A 1 74  ? 11.924  -13.251 -0.089  1.00 75.39 74  A 1 
ATOM   574  C  CB  . ARG A 1 74  ? 11.061  -10.234 0.163   1.00 80.57 74  A 1 
ATOM   575  C  CG  . ARG A 1 74  ? 9.842   -9.345  0.010   1.00 74.83 74  A 1 
ATOM   576  C  CD  . ARG A 1 74  ? 10.206  -8.073  -0.734  1.00 72.75 74  A 1 
ATOM   577  N  NE  . ARG A 1 74  ? 11.135  -7.259  0.044   1.00 72.21 74  A 1 
ATOM   578  C  CZ  . ARG A 1 74  ? 12.142  -6.571  -0.469  1.00 71.45 74  A 1 
ATOM   579  N  NH1 . ARG A 1 74  ? 12.368  -6.595  -1.776  1.00 64.50 74  A 1 
ATOM   580  N  NH2 . ARG A 1 74  ? 12.931  -5.870  0.324   1.00 64.76 74  A 1 
ATOM   581  N  N   . ALA A 1 75  ? 13.000  -12.388 1.661   1.00 76.37 75  A 1 
ATOM   582  C  CA  . ALA A 1 75  ? 14.202  -13.188 1.420   1.00 71.47 75  A 1 
ATOM   583  C  C   . ALA A 1 75  ? 14.447  -14.251 2.479   1.00 72.33 75  A 1 
ATOM   584  O  O   . ALA A 1 75  ? 15.591  -14.517 2.853   1.00 66.74 75  A 1 
ATOM   585  C  CB  . ALA A 1 75  ? 15.412  -12.274 1.289   1.00 63.81 75  A 1 
ATOM   586  N  N   . ILE A 1 76  ? 13.378  -14.877 2.943   1.00 71.84 76  A 1 
ATOM   587  C  CA  . ILE A 1 76  ? 13.509  -15.977 3.895   1.00 69.06 76  A 1 
ATOM   588  C  C   . ILE A 1 76  ? 13.925  -17.242 3.144   1.00 70.86 76  A 1 
ATOM   589  O  O   . ILE A 1 76  ? 13.186  -17.707 2.274   1.00 65.48 76  A 1 
ATOM   590  C  CB  . ILE A 1 76  ? 12.187  -16.235 4.652   1.00 62.72 76  A 1 
ATOM   591  C  CG1 . ILE A 1 76  ? 11.762  -14.980 5.410   1.00 57.50 76  A 1 
ATOM   592  C  CG2 . ILE A 1 76  ? 12.328  -17.424 5.594   1.00 57.48 76  A 1 
ATOM   593  C  CD1 . ILE A 1 76  ? 12.735  -14.546 6.481   1.00 54.80 76  A 1 
ATOM   594  N  N   . PRO A 1 77  ? 15.081  -17.804 3.465   1.00 69.07 77  A 1 
ATOM   595  C  CA  . PRO A 1 77  ? 15.579  -18.997 2.777   1.00 66.58 77  A 1 
ATOM   596  C  C   . PRO A 1 77  ? 14.589  -20.156 2.743   1.00 69.48 77  A 1 
ATOM   597  O  O   . PRO A 1 77  ? 14.444  -20.813 1.718   1.00 64.07 77  A 1 
ATOM   598  C  CB  . PRO A 1 77  ? 16.832  -19.362 3.570   1.00 60.07 77  A 1 
ATOM   599  C  CG  . PRO A 1 77  ? 17.311  -18.055 4.101   1.00 57.96 77  A 1 
ATOM   600  C  CD  . PRO A 1 77  ? 16.050  -17.299 4.454   1.00 62.06 77  A 1 
ATOM   601  N  N   . LYS A 1 78  ? 13.899  -20.408 3.862   1.00 71.22 78  A 1 
ATOM   602  C  CA  . LYS A 1 78  ? 12.955  -21.516 3.939   1.00 70.72 78  A 1 
ATOM   603  C  C   . LYS A 1 78  ? 11.506  -21.044 3.821   1.00 74.42 78  A 1 
ATOM   604  O  O   . LYS A 1 78  ? 10.615  -21.530 4.524   1.00 68.98 78  A 1 
ATOM   605  C  CB  . LYS A 1 78  ? 13.164  -22.297 5.233   1.00 62.84 78  A 1 
ATOM   606  C  CG  . LYS A 1 78  ? 14.518  -22.975 5.323   1.00 55.71 78  A 1 
ATOM   607  C  CD  . LYS A 1 78  ? 14.635  -23.847 6.562   1.00 51.05 78  A 1 
ATOM   608  C  CE  . LYS A 1 78  ? 15.979  -24.550 6.617   1.00 43.62 78  A 1 
ATOM   609  N  NZ  . LYS A 1 78  ? 16.106  -25.427 7.808   1.00 37.64 78  A 1 
ATOM   610  N  N   . TYR A 1 79  ? 11.289  -20.087 2.928   1.00 79.24 79  A 1 
ATOM   611  C  CA  . TYR A 1 79  ? 9.963   -19.570 2.621   1.00 80.59 79  A 1 
ATOM   612  C  C   . TYR A 1 79  ? 9.032   -20.727 2.235   1.00 83.45 79  A 1 
ATOM   613  O  O   . TYR A 1 79  ? 9.333   -21.490 1.314   1.00 81.61 79  A 1 
ATOM   614  C  CB  . TYR A 1 79  ? 10.083  -18.559 1.477   1.00 76.11 79  A 1 
ATOM   615  C  CG  . TYR A 1 79  ? 8.798   -17.951 0.982   1.00 73.86 79  A 1 
ATOM   616  C  CD1 . TYR A 1 79  ? 8.148   -16.952 1.695   1.00 68.86 79  A 1 
ATOM   617  C  CD2 . TYR A 1 79  ? 8.262   -18.335 -0.240  1.00 69.31 79  A 1 
ATOM   618  C  CE1 . TYR A 1 79  ? 6.988   -16.364 1.223   1.00 65.29 79  A 1 
ATOM   619  C  CE2 . TYR A 1 79  ? 7.104   -17.752 -0.725  1.00 65.24 79  A 1 
ATOM   620  C  CZ  . TYR A 1 79  ? 6.468   -16.768 0.003   1.00 66.20 79  A 1 
ATOM   621  O  OH  . TYR A 1 79  ? 5.325   -16.184 -0.476  1.00 60.14 79  A 1 
ATOM   622  N  N   . ASN A 1 80  ? 7.910   -20.863 2.946   1.00 88.15 80  A 1 
ATOM   623  C  CA  . ASN A 1 80  ? 6.975   -21.941 2.666   1.00 89.26 80  A 1 
ATOM   624  C  C   . ASN A 1 80  ? 5.540   -21.569 3.046   1.00 90.78 80  A 1 
ATOM   625  O  O   . ASN A 1 80  ? 5.281   -20.453 3.518   1.00 90.80 80  A 1 
ATOM   626  C  CB  . ASN A 1 80  ? 7.407   -23.224 3.383   1.00 87.03 80  A 1 
ATOM   627  C  CG  . ASN A 1 80  ? 7.516   -23.053 4.890   1.00 86.22 80  A 1 
ATOM   628  O  OD1 . ASN A 1 80  ? 6.682   -22.415 5.526   1.00 81.46 80  A 1 
ATOM   629  N  ND2 . ASN A 1 80  ? 8.547   -23.642 5.473   1.00 81.63 80  A 1 
ATOM   630  N  N   . LEU A 1 81  ? 4.618   -22.486 2.828   1.00 91.00 81  A 1 
ATOM   631  C  CA  . LEU A 1 81  ? 3.196   -22.249 3.064   1.00 92.06 81  A 1 
ATOM   632  C  C   . LEU A 1 81  ? 2.883   -21.877 4.514   1.00 93.20 81  A 1 
ATOM   633  O  O   . LEU A 1 81  ? 2.167   -20.909 4.764   1.00 93.22 81  A 1 
ATOM   634  C  CB  . LEU A 1 81  ? 2.388   -23.479 2.661   1.00 90.78 81  A 1 
ATOM   635  C  CG  . LEU A 1 81  ? 0.875   -23.412 2.891   1.00 88.47 81  A 1 
ATOM   636  C  CD1 . LEU A 1 81  ? 0.286   -22.247 2.118   1.00 84.22 81  A 1 
ATOM   637  C  CD2 . LEU A 1 81  ? 0.221   -24.715 2.475   1.00 83.97 81  A 1 
ATOM   638  N  N   . ASP A 1 82  ? 3.420   -22.624 5.460   1.00 93.33 82  A 1 
ATOM   639  C  CA  . ASP A 1 82  ? 3.159   -22.362 6.870   1.00 93.84 82  A 1 
ATOM   640  C  C   . ASP A 1 82  ? 3.669   -20.984 7.287   1.00 94.74 82  A 1 
ATOM   641  O  O   . ASP A 1 82  ? 3.029   -20.291 8.088   1.00 94.47 82  A 1 
ATOM   642  C  CB  . ASP A 1 82  ? 3.805   -23.438 7.749   1.00 92.89 82  A 1 
ATOM   643  C  CG  . ASP A 1 82  ? 3.086   -24.773 7.649   1.00 85.19 82  A 1 
ATOM   644  O  OD1 . ASP A 1 82  ? 1.906   -24.795 7.240   1.00 80.21 82  A 1 
ATOM   645  O  OD2 . ASP A 1 82  ? 3.701   -25.803 7.992   1.00 78.72 82  A 1 
ATOM   646  N  N   . TYR A 1 83  ? 4.800   -20.585 6.736   1.00 94.13 83  A 1 
ATOM   647  C  CA  . TYR A 1 83  ? 5.378   -19.284 7.037   1.00 94.31 83  A 1 
ATOM   648  C  C   . TYR A 1 83  ? 4.466   -18.162 6.557   1.00 95.18 83  A 1 
ATOM   649  O  O   . TYR A 1 83  ? 4.262   -17.165 7.259   1.00 94.90 83  A 1 
ATOM   650  C  CB  . TYR A 1 83  ? 6.760   -19.159 6.396   1.00 93.36 83  A 1 
ATOM   651  C  CG  . TYR A 1 83  ? 7.491   -17.882 6.752   1.00 91.80 83  A 1 
ATOM   652  C  CD1 . TYR A 1 83  ? 8.181   -17.763 7.957   1.00 89.49 83  A 1 
ATOM   653  C  CD2 . TYR A 1 83  ? 7.499   -16.794 5.890   1.00 88.98 83  A 1 
ATOM   654  C  CE1 . TYR A 1 83  ? 8.853   -16.594 8.288   1.00 87.18 83  A 1 
ATOM   655  C  CE2 . TYR A 1 83  ? 8.166   -15.621 6.213   1.00 87.13 83  A 1 
ATOM   656  C  CZ  . TYR A 1 83  ? 8.840   -15.533 7.412   1.00 86.98 83  A 1 
ATOM   657  O  OH  . TYR A 1 83  ? 9.498   -14.378 7.737   1.00 83.61 83  A 1 
ATOM   658  N  N   . VAL A 1 84  ? 3.923   -18.313 5.355   1.00 95.77 84  A 1 
ATOM   659  C  CA  . VAL A 1 84  ? 3.009   -17.323 4.799   1.00 96.18 84  A 1 
ATOM   660  C  C   . VAL A 1 84  ? 1.740   -17.219 5.636   1.00 96.98 84  A 1 
ATOM   661  O  O   . VAL A 1 84  ? 1.276   -16.123 5.964   1.00 97.14 84  A 1 
ATOM   662  C  CB  . VAL A 1 84  ? 2.645   -17.644 3.333   1.00 95.78 84  A 1 
ATOM   663  C  CG1 . VAL A 1 84  ? 1.537   -16.726 2.833   1.00 94.75 84  A 1 
ATOM   664  C  CG2 . VAL A 1 84  ? 3.876   -17.514 2.449   1.00 94.95 84  A 1 
ATOM   665  N  N   . LYS A 1 85  ? 1.166   -18.365 5.988   1.00 96.75 85  A 1 
ATOM   666  C  CA  . LYS A 1 85  ? -0.048  -18.387 6.799   1.00 97.13 85  A 1 
ATOM   667  C  C   . LYS A 1 85  ? 0.180   -17.688 8.143   1.00 97.57 85  A 1 
ATOM   668  O  O   . LYS A 1 85  ? -0.636  -16.882 8.581   1.00 97.70 85  A 1 
ATOM   669  C  CB  . LYS A 1 85  ? -0.519  -19.817 7.033   1.00 97.01 85  A 1 
ATOM   670  C  CG  . LYS A 1 85  ? -1.158  -20.472 5.818   1.00 95.69 85  A 1 
ATOM   671  C  CD  . LYS A 1 85  ? -1.731  -21.828 6.172   1.00 93.55 85  A 1 
ATOM   672  C  CE  . LYS A 1 85  ? -2.486  -22.450 5.012   1.00 88.81 85  A 1 
ATOM   673  N  NZ  . LYS A 1 85  ? -3.065  -23.773 5.367   1.00 82.44 85  A 1 
ATOM   674  N  N   . GLN A 1 86  ? 1.296   -18.011 8.797   1.00 96.84 86  A 1 
ATOM   675  C  CA  . GLN A 1 86  ? 1.603   -17.410 10.089  1.00 96.85 86  A 1 
ATOM   676  C  C   . GLN A 1 86  ? 1.802   -15.905 9.970   1.00 97.26 86  A 1 
ATOM   677  O  O   . GLN A 1 86  ? 1.424   -15.145 10.861  1.00 97.20 86  A 1 
ATOM   678  C  CB  . GLN A 1 86  ? 2.845   -18.051 10.702  1.00 96.05 86  A 1 
ATOM   679  C  CG  . GLN A 1 86  ? 3.128   -17.596 12.132  1.00 87.86 86  A 1 
ATOM   680  C  CD  . GLN A 1 86  ? 1.999   -17.943 13.080  1.00 82.61 86  A 1 
ATOM   681  O  OE1 . GLN A 1 86  ? 1.644   -19.100 13.231  1.00 75.76 86  A 1 
ATOM   682  N  NE2 . GLN A 1 86  ? 1.435   -16.938 13.717  1.00 71.27 86  A 1 
ATOM   683  N  N   . SER A 1 87  ? 2.388   -15.460 8.857   1.00 97.17 87  A 1 
ATOM   684  C  CA  . SER A 1 87  ? 2.597   -14.034 8.621   1.00 97.32 87  A 1 
ATOM   685  C  C   . SER A 1 87  ? 1.267   -13.294 8.533   1.00 97.82 87  A 1 
ATOM   686  O  O   . SER A 1 87  ? 1.121   -12.191 9.057   1.00 97.85 87  A 1 
ATOM   687  C  CB  . SER A 1 87  ? 3.398   -13.807 7.339   1.00 96.97 87  A 1 
ATOM   688  O  OG  . SER A 1 87  ? 4.724   -14.296 7.471   1.00 93.37 87  A 1 
ATOM   689  N  N   . ILE A 1 88  ? 0.283   -13.906 7.875   1.00 98.12 88  A 1 
ATOM   690  C  CA  . ILE A 1 88  ? -1.033  -13.307 7.749   1.00 98.36 88  A 1 
ATOM   691  C  C   . ILE A 1 88  ? -1.746  -13.267 9.091   1.00 98.54 88  A 1 
ATOM   692  O  O   . ILE A 1 88  ? -2.408  -12.287 9.426   1.00 98.47 88  A 1 
ATOM   693  C  CB  . ILE A 1 88  ? -1.882  -14.058 6.699   1.00 98.20 88  A 1 
ATOM   694  C  CG1 . ILE A 1 88  ? -1.240  -13.899 5.319   1.00 96.89 88  A 1 
ATOM   695  C  CG2 . ILE A 1 88  ? -3.315  -13.536 6.676   1.00 97.63 88  A 1 
ATOM   696  C  CD1 . ILE A 1 88  ? -1.885  -14.729 4.224   1.00 92.15 88  A 1 
ATOM   697  N  N   . VAL A 1 89  ? -1.609  -14.331 9.869   1.00 98.60 89  A 1 
ATOM   698  C  CA  . VAL A 1 89  ? -2.146  -14.354 11.228  1.00 98.67 89  A 1 
ATOM   699  C  C   . VAL A 1 89  ? -1.556  -13.204 12.036  1.00 98.60 89  A 1 
ATOM   700  O  O   . VAL A 1 89  ? -2.264  -12.498 12.756  1.00 98.46 89  A 1 
ATOM   701  C  CB  . VAL A 1 89  ? -1.841  -15.691 11.931  1.00 98.53 89  A 1 
ATOM   702  C  CG1 . VAL A 1 89  ? -2.200  -15.616 13.412  1.00 97.75 89  A 1 
ATOM   703  C  CG2 . VAL A 1 89  ? -2.601  -16.826 11.263  1.00 97.79 89  A 1 
ATOM   704  N  N   . ASN A 1 90  ? -0.215  -13.012 11.900  1.00 98.12 90  A 1 
ATOM   705  C  CA  . ASN A 1 90  ? 0.460   -11.978 12.576  1.00 97.95 90  A 1 
ATOM   706  C  C   . ASN A 1 90  ? 0.074   -10.595 12.121  1.00 98.10 90  A 1 
ATOM   707  O  O   . ASN A 1 90  ? 0.047   -9.674  12.877  1.00 97.63 90  A 1 
ATOM   708  C  CB  . ASN A 1 90  ? 1.962   -12.201 12.516  1.00 97.23 90  A 1 
ATOM   709  C  CG  . ASN A 1 90  ? 2.405   -13.316 13.307  1.00 96.01 90  A 1 
ATOM   710  O  OD1 . ASN A 1 90  ? 1.597   -14.082 13.910  1.00 93.87 90  A 1 
ATOM   711  N  ND2 . ASN A 1 90  ? 3.415   -13.691 13.546  1.00 92.77 90  A 1 
ATOM   712  N  N   . ALA A 1 91  ? -0.245  -10.434 10.845  1.00 98.31 91  A 1 
ATOM   713  C  CA  . ALA A 1 91  ? -0.702  -9.161  10.306  1.00 98.46 91  A 1 
ATOM   714  C  C   . ALA A 1 91  ? -2.031  -8.774  10.945  1.00 98.67 91  A 1 
ATOM   715  O  O   . ALA A 1 91  ? -2.244  -7.619  11.319  1.00 98.53 91  A 1 
ATOM   716  C  CB  . ALA A 1 91  ? -0.847  -9.245  8.792   1.00 98.22 91  A 1 
ATOM   717  N  N   . THR A 1 92  ? -2.931  -9.744  11.086  1.00 98.63 92  A 1 
ATOM   718  C  CA  . THR A 1 92  ? -4.219  -9.504  11.719  1.00 98.66 92  A 1 
ATOM   719  C  C   . THR A 1 92  ? -4.046  -9.084  13.176  1.00 98.60 92  A 1 
ATOM   720  O  O   . THR A 1 92  ? -4.716  -8.168  13.652  1.00 98.49 92  A 1 
ATOM   721  C  CB  . THR A 1 92  ? -5.112  -10.751 11.633  1.00 98.27 92  A 1 
ATOM   722  O  OG1 . THR A 1 92  ? -5.397  -11.036 10.264  1.00 94.41 92  A 1 
ATOM   723  C  CG2 . THR A 1 92  ? -6.421  -10.542 12.384  1.00 94.04 92  A 1 
ATOM   724  N  N   . ALA A 1 93  ? -3.140  -9.752  13.884  1.00 98.65 93  A 1 
ATOM   725  C  CA  . ALA A 1 93  ? -2.852  -9.408  15.270  1.00 98.58 93  A 1 
ATOM   726  C  C   . ALA A 1 93  ? -2.343  -7.974  15.375  1.00 98.54 93  A 1 
ATOM   727  O  O   . ALA A 1 93  ? -2.708  -7.236  16.297  1.00 98.28 93  A 1 
ATOM   728  C  CB  . ALA A 1 93  ? -1.834  -10.372 15.863  1.00 98.23 93  A 1 
ATOM   729  N  N   . LEU A 1 94  ? -1.515  -7.572  14.421  1.00 98.52 94  A 1 
ATOM   730  C  CA  . LEU A 1 94  ? -0.998  -6.212  14.378  1.00 98.52 94  A 1 
ATOM   731  C  C   . LEU A 1 94  ? -2.130  -5.206  14.179  1.00 98.74 94  A 1 
ATOM   732  O  O   . LEU A 1 94  ? -2.214  -4.206  14.891  1.00 98.59 94  A 1 
ATOM   733  C  CB  . LEU A 1 94  ? 0.019   -6.069  13.243  1.00 98.23 94  A 1 
ATOM   734  C  CG  . LEU A 1 94  ? 0.548   -4.655  12.981  1.00 96.51 94  A 1 
ATOM   735  C  CD1 . LEU A 1 94  ? 1.418   -4.201  14.141  1.00 93.70 94  A 1 
ATOM   736  C  CD2 . LEU A 1 94  ? 1.334   -4.614  11.680  1.00 93.30 94  A 1 
ATOM   737  N  N   . LEU A 1 95  ? -3.017  -5.481  13.231  1.00 98.78 95  A 1 
ATOM   738  C  CA  . LEU A 1 95  ? -4.116  -4.580  12.926  1.00 98.79 95  A 1 
ATOM   739  C  C   . LEU A 1 95  ? -5.106  -4.459  14.084  1.00 98.74 95  A 1 
ATOM   740  O  O   . LEU A 1 95  ? -5.725  -3.413  14.272  1.00 98.66 95  A 1 
ATOM   741  C  CB  . LEU A 1 95  ? -4.834  -5.032  11.652  1.00 98.77 95  A 1 
ATOM   742  C  CG  . LEU A 1 95  ? -3.986  -4.974  10.371  1.00 98.54 95  A 1 
ATOM   743  C  CD1 . LEU A 1 95  ? -4.751  -5.546  9.193   1.00 98.29 95  A 1 
ATOM   744  C  CD2 . LEU A 1 95  ? -3.556  -3.541  10.090  1.00 98.14 95  A 1 
ATOM   745  N  N   . LYS A 1 96  ? -5.244  -5.525  14.849  1.00 98.73 96  A 1 
ATOM   746  C  CA  . LYS A 1 96  ? -6.150  -5.509  15.991  1.00 98.69 96  A 1 
ATOM   747  C  C   . LYS A 1 96  ? -5.695  -4.536  17.079  1.00 98.69 96  A 1 
ATOM   748  O  O   . LYS A 1 96  ? -6.477  -4.165  17.950  1.00 98.27 96  A 1 
ATOM   749  C  CB  . LYS A 1 96  ? -6.299  -6.915  16.588  1.00 98.52 96  A 1 
ATOM   750  C  CG  . LYS A 1 96  ? -7.195  -7.835  15.778  1.00 96.24 96  A 1 
ATOM   751  C  CD  . LYS A 1 96  ? -7.348  -9.191  16.454  1.00 91.53 96  A 1 
ATOM   752  C  CE  . LYS A 1 96  ? -8.300  -10.101 15.696  1.00 84.96 96  A 1 
ATOM   753  N  NZ  . LYS A 1 96  ? -8.436  -11.429 16.337  1.00 76.36 96  A 1 
ATOM   754  N  N   . LYS A 1 97  ? -4.436  -4.130  17.027  1.00 98.72 97  A 1 
ATOM   755  C  CA  . LYS A 1 97  ? -3.915  -3.169  17.988  1.00 98.51 97  A 1 
ATOM   756  C  C   . LYS A 1 97  ? -4.544  -1.794  17.790  1.00 98.50 97  A 1 
ATOM   757  O  O   . LYS A 1 97  ? -4.570  -0.972  18.709  1.00 98.06 97  A 1 
ATOM   758  C  CB  . LYS A 1 97  ? -2.391  -3.053  17.868  1.00 98.44 97  A 1 
ATOM   759  C  CG  . LYS A 1 97  ? -1.637  -4.308  18.265  1.00 97.54 97  A 1 
ATOM   760  C  CD  . LYS A 1 97  ? -0.129  -4.129  18.083  1.00 94.55 97  A 1 
ATOM   761  C  CE  . LYS A 1 97  ? 0.640   -5.370  18.490  1.00 91.16 97  A 1 
ATOM   762  N  NZ  . LYS A 1 97  ? 0.509   -5.667  19.948  1.00 82.68 97  A 1 
ATOM   763  N  N   . PHE A 1 98  ? -5.071  -1.546  16.598  1.00 98.65 98  A 1 
ATOM   764  C  CA  . PHE A 1 98  ? -5.737  -0.289  16.302  1.00 98.54 98  A 1 
ATOM   765  C  C   . PHE A 1 98  ? -7.230  -0.411  16.613  1.00 98.37 98  A 1 
ATOM   766  O  O   . PHE A 1 98  ? -8.070  -0.497  15.717  1.00 97.46 98  A 1 
ATOM   767  C  CB  . PHE A 1 98  ? -5.508  0.103   14.842  1.00 98.59 98  A 1 
ATOM   768  C  CG  . PHE A 1 98  ? -4.053  0.263   14.484  1.00 98.69 98  A 1 
ATOM   769  C  CD1 . PHE A 1 98  ? -3.341  1.367   14.920  1.00 98.47 98  A 1 
ATOM   770  C  CD2 . PHE A 1 98  ? -3.396  -0.705  13.731  1.00 98.47 98  A 1 
ATOM   771  C  CE1 . PHE A 1 98  ? -1.990  1.502   14.615  1.00 98.23 98  A 1 
ATOM   772  C  CE2 . PHE A 1 98  ? -2.055  -0.566  13.421  1.00 98.25 98  A 1 
ATOM   773  C  CZ  . PHE A 1 98  ? -1.348  0.538   13.857  1.00 98.34 98  A 1 
ATOM   774  N  N   . GLU A 1 99  ? -7.545  -0.426  17.894  1.00 97.51 99  A 1 
ATOM   775  C  CA  . GLU A 1 99  ? -8.913  -0.604  18.345  1.00 96.48 99  A 1 
ATOM   776  C  C   . GLU A 1 99  ? -9.820  0.531   17.876  1.00 95.81 99  A 1 
ATOM   777  O  O   . GLU A 1 99  ? -9.425  1.690   17.880  1.00 92.32 99  A 1 
ATOM   778  C  CB  . GLU A 1 99  ? -8.952  -0.710  19.874  1.00 94.59 99  A 1 
ATOM   779  C  CG  . GLU A 1 99  ? -8.169  -1.888  20.427  1.00 84.67 99  A 1 
ATOM   780  C  CD  . GLU A 1 99  ? -8.238  -1.983  21.937  1.00 80.22 99  A 1 
ATOM   781  O  OE1 . GLU A 1 99  ? -9.044  -1.250  22.554  1.00 73.48 99  A 1 
ATOM   782  O  OE2 . GLU A 1 99  ? -7.487  -2.788  22.513  1.00 73.50 99  A 1 
ATOM   783  N  N   . ASP A 1 100 ? -11.023 0.158   17.455  1.00 96.11 100 A 1 
ATOM   784  C  CA  . ASP A 1 100 ? -12.036 1.101   16.997  1.00 96.26 100 A 1 
ATOM   785  C  C   . ASP A 1 100 ? -11.716 1.755   15.656  1.00 97.08 100 A 1 
ATOM   786  O  O   . ASP A 1 100 ? -12.416 2.672   15.226  1.00 95.94 100 A 1 
ATOM   787  C  CB  . ASP A 1 100 ? -12.285 2.189   18.050  1.00 94.40 100 A 1 
ATOM   788  C  CG  . ASP A 1 100 ? -12.756 1.613   19.374  1.00 88.23 100 A 1 
ATOM   789  O  OD1 . ASP A 1 100 ? -13.605 0.698   19.363  1.00 82.72 100 A 1 
ATOM   790  O  OD2 . ASP A 1 100 ? -12.272 2.070   20.430  1.00 81.80 100 A 1 
ATOM   791  N  N   . PHE A 1 101 ? -10.663 1.292   14.984  1.00 97.87 101 A 1 
ATOM   792  C  CA  . PHE A 1 101 ? -10.334 1.790   13.649  1.00 98.25 101 A 1 
ATOM   793  C  C   . PHE A 1 101 ? -11.211 1.109   12.598  1.00 98.25 101 A 1 
ATOM   794  O  O   . PHE A 1 101 ? -11.543 -0.073  12.723  1.00 97.97 101 A 1 
ATOM   795  C  CB  . PHE A 1 101 ? -8.873  1.508   13.296  1.00 98.28 101 A 1 
ATOM   796  C  CG  . PHE A 1 101 ? -7.910  2.580   13.739  1.00 98.32 101 A 1 
ATOM   797  C  CD1 . PHE A 1 101 ? -7.795  2.937   15.073  1.00 97.84 101 A 1 
ATOM   798  C  CD2 . PHE A 1 101 ? -7.085  3.205   12.809  1.00 97.84 101 A 1 
ATOM   799  C  CE1 . PHE A 1 101 ? -6.890  3.909   15.476  1.00 97.57 101 A 1 
ATOM   800  C  CE2 . PHE A 1 101 ? -6.175  4.171   13.202  1.00 97.66 101 A 1 
ATOM   801  C  CZ  . PHE A 1 101 ? -6.078  4.528   14.539  1.00 98.06 101 A 1 
ATOM   802  N  N   . PHE A 1 102 ? -11.570 1.855   11.553  1.00 98.34 102 A 1 
ATOM   803  C  CA  . PHE A 1 102 ? -12.177 1.279   10.365  1.00 98.53 102 A 1 
ATOM   804  C  C   . PHE A 1 102 ? -11.009 0.866   9.479   1.00 98.69 102 A 1 
ATOM   805  O  O   . PHE A 1 102 ? -10.304 1.707   8.931   1.00 98.63 102 A 1 
ATOM   806  C  CB  . PHE A 1 102 ? -13.066 2.303   9.649   1.00 98.41 102 A 1 
ATOM   807  C  CG  . PHE A 1 102 ? -13.691 1.786   8.378   1.00 98.44 102 A 1 
ATOM   808  C  CD1 . PHE A 1 102 ? -14.677 0.812   8.417   1.00 98.19 102 A 1 
ATOM   809  C  CD2 . PHE A 1 102 ? -13.294 2.287   7.151   1.00 98.20 102 A 1 
ATOM   810  C  CE1 . PHE A 1 102 ? -15.259 0.345   7.255   1.00 97.92 102 A 1 
ATOM   811  C  CE2 . PHE A 1 102 ? -13.874 1.822   5.971   1.00 97.98 102 A 1 
ATOM   812  C  CZ  . PHE A 1 102 ? -14.858 0.850   6.030   1.00 98.11 102 A 1 
ATOM   813  N  N   . ILE A 1 103 ? -10.780 -0.444  9.368   1.00 98.86 103 A 1 
ATOM   814  C  CA  . ILE A 1 103 ? -9.612  -0.967  8.667   1.00 98.84 103 A 1 
ATOM   815  C  C   . ILE A 1 103 ? -10.001 -1.631  7.353   1.00 98.94 103 A 1 
ATOM   816  O  O   . ILE A 1 103 ? -10.944 -2.424  7.297   1.00 98.84 103 A 1 
ATOM   817  C  CB  . ILE A 1 103 ? -8.841  -1.953  9.561   1.00 98.71 103 A 1 
ATOM   818  C  CG1 . ILE A 1 103 ? -8.303  -1.215  10.793  1.00 97.06 103 A 1 
ATOM   819  C  CG2 . ILE A 1 103 ? -7.703  -2.614  8.795   1.00 98.29 103 A 1 
ATOM   820  C  CD1 . ILE A 1 103 ? -7.604  -2.094  11.808  1.00 91.28 103 A 1 
ATOM   821  N  N   . ILE A 1 104 ? -9.260  -1.300  6.294   1.00 98.98 104 A 1 
ATOM   822  C  CA  . ILE A 1 104 ? -9.501  -1.819  4.954   1.00 98.97 104 A 1 
ATOM   823  C  C   . ILE A 1 104 ? -8.309  -2.698  4.549   1.00 98.93 104 A 1 
ATOM   824  O  O   . ILE A 1 104 ? -7.327  -2.192  4.007   1.00 98.88 104 A 1 
ATOM   825  C  CB  . ILE A 1 104 ? -9.672  -0.664  3.948   1.00 98.90 104 A 1 
ATOM   826  C  CG1 . ILE A 1 104 ? -10.767 0.290   4.430   1.00 98.60 104 A 1 
ATOM   827  C  CG2 . ILE A 1 104 ? -9.995  -1.189  2.558   1.00 98.72 104 A 1 
ATOM   828  C  CD1 . ILE A 1 104 ? -10.716 1.666   3.777   1.00 97.54 104 A 1 
ATOM   829  N  N   . PRO A 1 105 ? -8.368  -4.008  4.813   1.00 98.94 105 A 1 
ATOM   830  C  CA  . PRO A 1 105 ? -7.244  -4.906  4.552   1.00 98.97 105 A 1 
ATOM   831  C  C   . PRO A 1 105 ? -7.211  -5.484  3.143   1.00 98.97 105 A 1 
ATOM   832  O  O   . PRO A 1 105 ? -8.242  -5.572  2.478   1.00 98.77 105 A 1 
ATOM   833  C  CB  . PRO A 1 105 ? -7.454  -6.013  5.579   1.00 98.84 105 A 1 
ATOM   834  C  CG  . PRO A 1 105 ? -8.945  -6.125  5.655   1.00 98.41 105 A 1 
ATOM   835  C  CD  . PRO A 1 105 ? -9.453  -4.702  5.538   1.00 98.84 105 A 1 
ATOM   836  N  N   . MET A 1 106 ? -6.017  -5.884  2.695   1.00 98.85 106 A 1 
ATOM   837  C  CA  . MET A 1 106 ? -5.864  -6.526  1.393   1.00 98.71 106 A 1 
ATOM   838  C  C   . MET A 1 106 ? -4.608  -7.392  1.386   1.00 98.89 106 A 1 
ATOM   839  O  O   . MET A 1 106 ? -3.825  -7.387  2.337   1.00 98.46 106 A 1 
ATOM   840  C  CB  . MET A 1 106 ? -5.792  -5.480  0.269   1.00 97.42 106 A 1 
ATOM   841  C  CG  . MET A 1 106 ? -4.464  -4.742  0.201   1.00 94.22 106 A 1 
ATOM   842  S  SD  . MET A 1 106 ? -4.422  -3.478  -1.102  1.00 96.21 106 A 1 
ATOM   843  C  CE  . MET A 1 106 ? -5.550  -2.273  -0.424  1.00 92.25 106 A 1 
ATOM   844  N  N   . LEU A 1 107 ? -4.424  -8.148  0.296   1.00 98.77 107 A 1 
ATOM   845  C  CA  . LEU A 1 107 ? -3.262  -9.007  0.128   1.00 98.74 107 A 1 
ATOM   846  C  C   . LEU A 1 107 ? -2.287  -8.414  -0.888  1.00 98.75 107 A 1 
ATOM   847  O  O   . LEU A 1 107 ? -2.699  -7.816  -1.879  1.00 98.46 107 A 1 
ATOM   848  C  CB  . LEU A 1 107 ? -3.682  -10.392 -0.348  1.00 98.48 107 A 1 
ATOM   849  C  CG  . LEU A 1 107 ? -4.507  -11.249 0.620   1.00 98.23 107 A 1 
ATOM   850  C  CD1 . LEU A 1 107 ? -5.074  -12.460 -0.113  1.00 97.78 107 A 1 
ATOM   851  C  CD2 . LEU A 1 107 ? -3.656  -11.681 1.797   1.00 97.52 107 A 1 
ATOM   852  N  N   . GLY A 1 108 ? -0.990  -8.586  -0.636  1.00 98.71 108 A 1 
ATOM   853  C  CA  . GLY A 1 108 ? 0.039   -8.202  -1.581  1.00 98.67 108 A 1 
ATOM   854  C  C   . GLY A 1 108 ? 0.540   -9.425  -2.331  1.00 98.40 108 A 1 
ATOM   855  O  O   . GLY A 1 108 ? 0.113   -10.552 -2.061  1.00 97.91 108 A 1 
ATOM   856  N  N   . ASN A 1 109 ? 1.457   -9.232  -3.282  1.00 98.36 109 A 1 
ATOM   857  C  CA  . ASN A 1 109 ? 1.947   -10.329 -4.104  1.00 97.97 109 A 1 
ATOM   858  C  C   . ASN A 1 109 ? 2.827   -11.329 -3.347  1.00 97.67 109 A 1 
ATOM   859  O  O   . ASN A 1 109 ? 3.046   -12.440 -3.812  1.00 96.81 109 A 1 
ATOM   860  C  CB  . ASN A 1 109 ? 2.691   -9.808  -5.337  1.00 97.73 109 A 1 
ATOM   861  C  CG  . ASN A 1 109 ? 3.854   -8.911  -4.987  1.00 97.64 109 A 1 
ATOM   862  O  OD1 . ASN A 1 109 ? 3.679   -7.814  -4.476  1.00 95.99 109 A 1 
ATOM   863  N  ND2 . ASN A 1 109 ? 5.066   -9.376  -5.283  1.00 95.42 109 A 1 
ATOM   864  N  N   . HIS A 1 110 ? 3.325   -10.931 -2.175  1.00 97.40 110 A 1 
ATOM   865  C  CA  . HIS A 1 110 ? 4.116   -11.846 -1.357  1.00 97.09 110 A 1 
ATOM   866  C  C   . HIS A 1 110 ? 3.273   -12.582 -0.323  1.00 97.01 110 A 1 
ATOM   867  O  O   . HIS A 1 110 ? 3.761   -13.476 0.357   1.00 96.40 110 A 1 
ATOM   868  C  CB  . HIS A 1 110 ? 5.253   -11.100 -0.658  1.00 96.81 110 A 1 
ATOM   869  C  CG  . HIS A 1 110 ? 6.358   -10.672 -1.580  1.00 96.17 110 A 1 
ATOM   870  N  ND1 . HIS A 1 110 ? 7.350   -11.526 -1.991  1.00 91.20 110 A 1 
ATOM   871  C  CD2 . HIS A 1 110 ? 6.608   -9.492  -2.178  1.00 90.86 110 A 1 
ATOM   872  C  CE1 . HIS A 1 110 ? 8.168   -10.891 -2.806  1.00 91.06 110 A 1 
ATOM   873  N  NE2 . HIS A 1 110 ? 7.745   -9.656  -2.935  1.00 92.27 110 A 1 
ATOM   874  N  N   . ASP A 1 111 ? 1.997   -12.209 -0.230  1.00 97.35 111 A 1 
ATOM   875  C  CA  . ASP A 1 111 ? 1.114   -12.796 0.772   1.00 97.45 111 A 1 
ATOM   876  C  C   . ASP A 1 111 ? 0.413   -14.060 0.273   1.00 97.36 111 A 1 
ATOM   877  O  O   . ASP A 1 111 ? -0.764  -14.298 0.542   1.00 96.66 111 A 1 
ATOM   878  C  CB  . ASP A 1 111 ? 0.083   -11.766 1.234   1.00 97.78 111 A 1 
ATOM   879  C  CG  . ASP A 1 111 ? 0.733   -10.534 1.837   1.00 98.00 111 A 1 
ATOM   880  O  OD1 . ASP A 1 111 ? 1.831   -10.664 2.410   1.00 97.39 111 A 1 
ATOM   881  O  OD2 . ASP A 1 111 ? 0.141   -9.437  1.739   1.00 97.55 111 A 1 
ATOM   882  N  N   . VAL A 1 112 ? 1.158   -14.887 -0.466  1.00 96.70 112 A 1 
ATOM   883  C  CA  . VAL A 1 112 ? 0.648   -16.140 -1.003  1.00 96.36 112 A 1 
ATOM   884  C  C   . VAL A 1 112 ? 1.837   -17.060 -1.258  1.00 95.65 112 A 1 
ATOM   885  O  O   . VAL A 1 112 ? 2.975   -16.602 -1.360  1.00 94.91 112 A 1 
ATOM   886  C  CB  . VAL A 1 112 ? -0.151  -15.919 -2.312  1.00 96.18 112 A 1 
ATOM   887  C  CG1 . VAL A 1 112 ? 0.763   -15.384 -3.414  1.00 94.99 112 A 1 
ATOM   888  C  CG2 . VAL A 1 112 ? -0.837  -17.206 -2.761  1.00 95.09 112 A 1 
ATOM   889  N  N   . TYR A 1 113 ? 1.582   -18.368 -1.317  1.00 94.99 113 A 1 
ATOM   890  C  CA  . TYR A 1 113 ? 2.646   -19.319 -1.607  1.00 94.14 113 A 1 
ATOM   891  C  C   . TYR A 1 113 ? 2.244   -20.230 -2.761  1.00 93.78 113 A 1 
ATOM   892  O  O   . TYR A 1 113 ? 1.176   -20.845 -2.708  1.00 91.51 113 A 1 
ATOM   893  C  CB  . TYR A 1 113 ? 2.969   -20.165 -0.375  1.00 93.07 113 A 1 
ATOM   894  C  CG  . TYR A 1 113 ? 4.063   -21.170 -0.636  1.00 91.82 113 A 1 
ATOM   895  C  CD1 . TYR A 1 113 ? 5.408   -20.800 -0.554  1.00 89.84 113 A 1 
ATOM   896  C  CD2 . TYR A 1 113 ? 3.770   -22.483 -1.004  1.00 89.32 113 A 1 
ATOM   897  C  CE1 . TYR A 1 113 ? 6.417   -21.705 -0.821  1.00 87.21 113 A 1 
ATOM   898  C  CE2 . TYR A 1 113 ? 4.774   -23.390 -1.277  1.00 87.19 113 A 1 
ATOM   899  C  CZ  . TYR A 1 113 ? 6.098   -23.004 -1.177  1.00 86.73 113 A 1 
ATOM   900  O  OH  . TYR A 1 113 ? 7.096   -23.890 -1.442  1.00 83.59 113 A 1 
ATOM   901  N  N   . PRO A 1 114 ? 3.083   -20.340 -3.790  1.00 93.47 114 A 1 
ATOM   902  C  CA  . PRO A 1 114 ? 4.316   -19.578 -3.996  1.00 93.45 114 A 1 
ATOM   903  C  C   . PRO A 1 114 ? 4.027   -18.096 -4.240  1.00 94.05 114 A 1 
ATOM   904  O  O   . PRO A 1 114 ? 2.925   -17.738 -4.631  1.00 93.61 114 A 1 
ATOM   905  C  CB  . PRO A 1 114 ? 4.929   -20.212 -5.247  1.00 92.09 114 A 1 
ATOM   906  C  CG  . PRO A 1 114 ? 4.303   -21.563 -5.348  1.00 90.13 114 A 1 
ATOM   907  C  CD  . PRO A 1 114 ? 2.905   -21.362 -4.831  1.00 92.08 114 A 1 
ATOM   908  N  N   . ALA A 1 115 ? 5.025   -17.261 -4.018  1.00 94.23 115 A 1 
ATOM   909  C  CA  . ALA A 1 115 ? 4.866   -15.826 -4.191  1.00 94.84 115 A 1 
ATOM   910  C  C   . ALA A 1 115 ? 4.385   -15.488 -5.602  1.00 95.42 115 A 1 
ATOM   911  O  O   . ALA A 1 115 ? 4.780   -16.134 -6.573  1.00 94.92 115 A 1 
ATOM   912  C  CB  . ALA A 1 115 ? 6.173   -15.107 -3.902  1.00 94.21 115 A 1 
ATOM   913  N  N   . ASN A 1 116 ? 3.508   -14.481 -5.701  1.00 95.94 116 A 1 
ATOM   914  C  CA  . ASN A 1 116 ? 2.982   -13.980 -6.968  1.00 96.33 116 A 1 
ATOM   915  C  C   . ASN A 1 116 ? 1.923   -14.857 -7.631  1.00 96.73 116 A 1 
ATOM   916  O  O   . ASN A 1 116 ? 1.193   -14.388 -8.500  1.00 96.38 116 A 1 
ATOM   917  C  CB  . ASN A 1 116 ? 4.104   -13.725 -7.982  1.00 96.29 116 A 1 
ATOM   918  C  CG  . ASN A 1 116 ? 5.225   -12.872 -7.420  1.00 95.98 116 A 1 
ATOM   919  O  OD1 . ASN A 1 116 ? 4.989   -11.909 -6.699  1.00 93.10 116 A 1 
ATOM   920  N  ND2 . ASN A 1 116 ? 6.458   -13.227 -7.754  1.00 92.65 116 A 1 
ATOM   921  N  N   . GLN A 1 117 ? 1.836   -16.114 -7.233  1.00 96.46 117 A 1 
ATOM   922  C  CA  . GLN A 1 117 ? 0.944   -17.057 -7.894  1.00 96.03 117 A 1 
ATOM   923  C  C   . GLN A 1 117 ? -0.420  -17.103 -7.211  1.00 95.85 117 A 1 
ATOM   924  O  O   . GLN A 1 117 ? -0.674  -17.930 -6.330  1.00 94.50 117 A 1 
ATOM   925  C  CB  . GLN A 1 117 ? 1.578   -18.449 -7.934  1.00 95.65 117 A 1 
ATOM   926  C  CG  . GLN A 1 117 ? 3.021   -18.460 -8.447  1.00 95.12 117 A 1 
ATOM   927  C  CD  . GLN A 1 117 ? 3.194   -17.712 -9.753  1.00 95.13 117 A 1 
ATOM   928  O  OE1 . GLN A 1 117 ? 2.406   -17.872 -10.683 1.00 91.72 117 A 1 
ATOM   929  N  NE2 . GLN A 1 117 ? 4.220   -16.880 -9.823  1.00 90.88 117 A 1 
ATOM   930  N  N   . MET A 1 118 ? -1.314  -16.215 -7.630  1.00 96.06 118 A 1 
ATOM   931  C  CA  . MET A 1 118 ? -2.620  -16.081 -7.017  1.00 95.79 118 A 1 
ATOM   932  C  C   . MET A 1 118 ? -3.736  -16.427 -8.005  1.00 94.98 118 A 1 
ATOM   933  O  O   . MET A 1 118 ? -3.612  -16.184 -9.202  1.00 90.04 118 A 1 
ATOM   934  C  CB  . MET A 1 118 ? -2.792  -14.650 -6.499  1.00 94.30 118 A 1 
ATOM   935  C  CG  . MET A 1 118 ? -3.923  -14.460 -5.503  1.00 89.19 118 A 1 
ATOM   936  S  SD  . MET A 1 118 ? -3.837  -12.857 -4.676  1.00 91.47 118 A 1 
ATOM   937  C  CE  . MET A 1 118 ? -2.463  -13.103 -3.565  1.00 87.72 118 A 1 
ATOM   938  N  N   . ALA A 1 119 ? -4.819  -17.003 -7.476  1.00 93.55 119 A 1 
ATOM   939  C  CA  . ALA A 1 119 ? -5.969  -17.477 -8.248  1.00 92.72 119 A 1 
ATOM   940  C  C   . ALA A 1 119 ? -5.779  -18.920 -8.716  1.00 91.69 119 A 1 
ATOM   941  O  O   . ALA A 1 119 ? -4.669  -19.448 -8.715  1.00 82.27 119 A 1 
ATOM   942  C  CB  . ALA A 1 119 ? -6.292  -16.566 -9.436  1.00 88.29 119 A 1 
ATOM   943  N  N   . ILE A 1 120 ? -6.880  -19.538 -9.135  1.00 87.62 120 A 1 
ATOM   944  C  CA  . ILE A 1 120 ? -6.883  -20.919 -9.615  1.00 84.26 120 A 1 
ATOM   945  C  C   . ILE A 1 120 ? -6.349  -21.896 -8.568  1.00 83.49 120 A 1 
ATOM   946  O  O   . ILE A 1 120 ? -7.087  -22.317 -7.687  1.00 75.57 120 A 1 
ATOM   947  C  CB  . ILE A 1 120 ? -6.128  -21.072 -10.949 1.00 78.98 120 A 1 
ATOM   948  C  CG1 . ILE A 1 120 ? -6.671  -20.090 -11.984 1.00 70.63 120 A 1 
ATOM   949  C  CG2 . ILE A 1 120 ? -6.253  -22.505 -11.470 1.00 69.66 120 A 1 
ATOM   950  C  CD1 . ILE A 1 120 ? -5.993  -20.176 -13.341 1.00 65.53 120 A 1 
ATOM   951  N  N   . ASN A 1 121 ? -5.060  -22.241 -8.647  1.00 80.93 121 A 1 
ATOM   952  C  CA  . ASN A 1 121 ? -4.473  -23.220 -7.732  1.00 78.41 121 A 1 
ATOM   953  C  C   . ASN A 1 121 ? -4.247  -22.686 -6.321  1.00 79.67 121 A 1 
ATOM   954  O  O   . ASN A 1 121 ? -3.973  -23.458 -5.407  1.00 74.51 121 A 1 
ATOM   955  C  CB  . ASN A 1 121 ? -3.150  -23.755 -8.291  1.00 74.66 121 A 1 
ATOM   956  C  CG  . ASN A 1 121 ? -3.335  -24.564 -9.557  1.00 67.39 121 A 1 
ATOM   957  O  OD1 . ASN A 1 121 ? -4.380  -25.166 -9.776  1.00 61.42 121 A 1 
ATOM   958  N  ND2 . ASN A 1 121 ? -2.303  -24.589 -10.398 1.00 60.85 121 A 1 
ATOM   959  N  N   . SER A 1 122 ? -4.360  -21.375 -6.142  1.00 81.36 122 A 1 
ATOM   960  C  CA  . SER A 1 122 ? -4.086  -20.759 -4.844  1.00 79.87 122 A 1 
ATOM   961  C  C   . SER A 1 122 ? -5.293  -20.028 -4.251  1.00 83.52 122 A 1 
ATOM   962  O  O   . SER A 1 122 ? -5.143  -19.139 -3.417  1.00 77.88 122 A 1 
ATOM   963  C  CB  . SER A 1 122 ? -2.904  -19.806 -4.944  1.00 72.11 122 A 1 
ATOM   964  O  OG  . SER A 1 122 ? -3.173  -18.778 -5.874  1.00 67.51 122 A 1 
ATOM   965  N  N   . GLN A 1 123 ? -6.497  -20.407 -4.667  1.00 88.41 123 A 1 
ATOM   966  C  CA  . GLN A 1 123 ? -7.698  -19.747 -4.157  1.00 89.95 123 A 1 
ATOM   967  C  C   . GLN A 1 123 ? -7.906  -19.977 -2.660  1.00 93.01 123 A 1 
ATOM   968  O  O   . GLN A 1 123 ? -8.704  -19.288 -2.027  1.00 90.51 123 A 1 
ATOM   969  C  CB  . GLN A 1 123 ? -8.932  -20.191 -4.942  1.00 85.49 123 A 1 
ATOM   970  C  CG  . GLN A 1 123 ? -9.068  -19.500 -6.293  1.00 76.79 123 A 1 
ATOM   971  C  CD  . GLN A 1 123 ? -10.335 -19.868 -7.034  1.00 71.02 123 A 1 
ATOM   972  O  OE1 . GLN A 1 123 ? -10.449 -20.976 -7.559  1.00 65.29 123 A 1 
ATOM   973  N  NE2 . GLN A 1 123 ? -11.284 -18.958 -7.065  1.00 60.77 123 A 1 
ATOM   974  N  N   . TRP A 1 124 ? -7.171  -20.923 -2.095  1.00 94.34 124 A 1 
ATOM   975  C  CA  . TRP A 1 124 ? -7.194  -21.158 -0.659  1.00 95.59 124 A 1 
ATOM   976  C  C   . TRP A 1 124 ? -6.834  -19.880 0.098   1.00 96.50 124 A 1 
ATOM   977  O  O   . TRP A 1 124 ? -7.302  -19.665 1.217   1.00 96.06 124 A 1 
ATOM   978  C  CB  . TRP A 1 124 ? -6.199  -22.263 -0.275  1.00 94.13 124 A 1 
ATOM   979  C  CG  . TRP A 1 124 ? -4.772  -21.892 -0.549  1.00 91.90 124 A 1 
ATOM   980  C  CD1 . TRP A 1 124 ? -4.052  -22.172 -1.677  1.00 88.70 124 A 1 
ATOM   981  C  CD2 . TRP A 1 124 ? -3.888  -21.153 0.306   1.00 92.47 124 A 1 
ATOM   982  N  NE1 . TRP A 1 124 ? -2.791  -21.649 -1.577  1.00 85.86 124 A 1 
ATOM   983  C  CE2 . TRP A 1 124 ? -2.658  -21.013 -0.364  1.00 90.02 124 A 1 
ATOM   984  C  CE3 . TRP A 1 124 ? -4.023  -20.591 1.586   1.00 87.49 124 A 1 
ATOM   985  C  CZ2 . TRP A 1 124 ? -1.566  -20.342 0.197   1.00 87.53 124 A 1 
ATOM   986  C  CZ3 . TRP A 1 124 ? -2.936  -19.919 2.141   1.00 87.51 124 A 1 
ATOM   987  C  CH2 . TRP A 1 124 ? -1.730  -19.796 1.448   1.00 86.83 124 A 1 
ATOM   988  N  N   . ILE A 1 125 ? -6.014  -19.037 -0.514  1.00 96.21 125 A 1 
ATOM   989  C  CA  . ILE A 1 125 ? -5.540  -17.831 0.155   1.00 97.04 125 A 1 
ATOM   990  C  C   . ILE A 1 125 ? -6.680  -16.857 0.444   1.00 97.75 125 A 1 
ATOM   991  O  O   . ILE A 1 125 ? -6.662  -16.156 1.458   1.00 97.79 125 A 1 
ATOM   992  C  CB  . ILE A 1 125 ? -4.428  -17.115 -0.661  1.00 96.41 125 A 1 
ATOM   993  C  CG1 . ILE A 1 125 ? -3.753  -16.045 0.204   1.00 94.37 125 A 1 
ATOM   994  C  CG2 . ILE A 1 125 ? -4.991  -16.489 -1.938  1.00 94.24 125 A 1 
ATOM   995  C  CD1 . ILE A 1 125 ? -3.098  -16.581 1.450   1.00 91.53 125 A 1 
ATOM   996  N  N   . PHE A 1 126 ? -7.676  -16.803 -0.437  1.00 97.52 126 A 1 
ATOM   997  C  CA  . PHE A 1 126 ? -8.788  -15.890 -0.248  1.00 97.86 126 A 1 
ATOM   998  C  C   . PHE A 1 126 ? -9.667  -16.336 0.922   1.00 98.03 126 A 1 
ATOM   999  O  O   . PHE A 1 126 ? -10.121 -15.511 1.717   1.00 97.76 126 A 1 
ATOM   1000 C  CB  . PHE A 1 126 ? -9.624  -15.781 -1.527  1.00 97.73 126 A 1 
ATOM   1001 C  CG  . PHE A 1 126 ? -8.821  -15.392 -2.739  1.00 97.85 126 A 1 
ATOM   1002 C  CD1 . PHE A 1 126 ? -7.920  -14.330 -2.697  1.00 96.96 126 A 1 
ATOM   1003 C  CD2 . PHE A 1 126 ? -8.955  -16.096 -3.931  1.00 96.86 126 A 1 
ATOM   1004 C  CE1 . PHE A 1 126 ? -7.180  -13.979 -3.806  1.00 96.38 126 A 1 
ATOM   1005 C  CE2 . PHE A 1 126 ? -8.220  -15.749 -5.046  1.00 96.35 126 A 1 
ATOM   1006 C  CZ  . PHE A 1 126 ? -7.321  -14.689 -4.988  1.00 96.90 126 A 1 
ATOM   1007 N  N   . GLN A 1 127 ? -9.895  -17.633 1.028   1.00 97.62 127 A 1 
ATOM   1008 C  CA  . GLN A 1 127 ? -10.661 -18.194 2.136   1.00 97.67 127 A 1 
ATOM   1009 C  C   . GLN A 1 127 ? -9.925  -17.955 3.452   1.00 98.11 127 A 1 
ATOM   1010 O  O   . GLN A 1 127 ? -10.521 -17.495 4.429   1.00 97.92 127 A 1 
ATOM   1011 C  CB  . GLN A 1 127 ? -10.879 -19.693 1.924   1.00 96.74 127 A 1 
ATOM   1012 C  CG  . GLN A 1 127 ? -11.566 -20.409 3.088   1.00 87.39 127 A 1 
ATOM   1013 C  CD  . GLN A 1 127 ? -13.036 -20.056 3.204   1.00 82.52 127 A 1 
ATOM   1014 O  OE1 . GLN A 1 127 ? -13.684 -19.715 2.211   1.00 75.04 127 A 1 
ATOM   1015 N  NE2 . GLN A 1 127 ? -13.569 -20.145 4.415   1.00 71.52 127 A 1 
ATOM   1016 N  N   . PHE A 1 128 ? -8.635  -18.271 3.466   1.00 97.86 128 A 1 
ATOM   1017 C  CA  . PHE A 1 128 ? -7.827  -18.134 4.671   1.00 98.09 128 A 1 
ATOM   1018 C  C   . PHE A 1 128 ? -7.726  -16.675 5.126   1.00 98.39 128 A 1 
ATOM   1019 O  O   . PHE A 1 128 ? -7.953  -16.365 6.297   1.00 98.29 128 A 1 
ATOM   1020 C  CB  . PHE A 1 128 ? -6.430  -18.702 4.447   1.00 97.95 128 A 1 
ATOM   1021 C  CG  . PHE A 1 128 ? -5.537  -18.639 5.665   1.00 97.97 128 A 1 
ATOM   1022 C  CD1 . PHE A 1 128 ? -5.660  -19.579 6.674   1.00 97.50 128 A 1 
ATOM   1023 C  CD2 . PHE A 1 128 ? -4.602  -17.632 5.800   1.00 97.44 128 A 1 
ATOM   1024 C  CE1 . PHE A 1 128 ? -4.850  -19.516 7.802   1.00 96.95 128 A 1 
ATOM   1025 C  CE2 . PHE A 1 128 ? -3.786  -17.566 6.930   1.00 97.03 128 A 1 
ATOM   1026 C  CZ  . PHE A 1 128 ? -3.915  -18.507 7.927   1.00 97.17 128 A 1 
ATOM   1027 N  N   . ALA A 1 129 ? -7.384  -15.788 4.213   1.00 98.35 129 A 1 
ATOM   1028 C  CA  . ALA A 1 129 ? -7.232  -14.380 4.545   1.00 98.51 129 A 1 
ATOM   1029 C  C   . ALA A 1 129 ? -8.551  -13.750 4.972   1.00 98.75 129 A 1 
ATOM   1030 O  O   . ALA A 1 129 ? -8.589  -12.920 5.879   1.00 98.68 129 A 1 
ATOM   1031 C  CB  . ALA A 1 129 ? -6.632  -13.616 3.367   1.00 98.39 129 A 1 
ATOM   1032 N  N   . ALA A 1 130 ? -9.644  -14.140 4.315   1.00 98.53 130 A 1 
ATOM   1033 C  CA  . ALA A 1 130 ? -10.955 -13.629 4.680   1.00 98.67 130 A 1 
ATOM   1034 C  C   . ALA A 1 130 ? -11.300 -14.006 6.117   1.00 98.73 130 A 1 
ATOM   1035 O  O   . ALA A 1 130 ? -11.875 -13.211 6.862   1.00 98.65 130 A 1 
ATOM   1036 C  CB  . ALA A 1 130 ? -12.022 -14.157 3.726   1.00 98.43 130 A 1 
ATOM   1037 N  N   . GLU A 1 131 ? -10.956 -15.230 6.508   1.00 98.66 131 A 1 
ATOM   1038 C  CA  . GLU A 1 131 ? -11.192 -15.691 7.872   1.00 98.58 131 A 1 
ATOM   1039 C  C   . GLU A 1 131 ? -10.368 -14.898 8.881   1.00 98.78 131 A 1 
ATOM   1040 O  O   . GLU A 1 131 ? -10.853 -14.560 9.963   1.00 98.52 131 A 1 
ATOM   1041 C  CB  . GLU A 1 131 ? -10.876 -17.187 7.989   1.00 98.06 131 A 1 
ATOM   1042 C  CG  . GLU A 1 131 ? -11.843 -18.078 7.228   1.00 89.16 131 A 1 
ATOM   1043 C  CD  . GLU A 1 131 ? -11.420 -19.539 7.215   1.00 83.50 131 A 1 
ATOM   1044 O  OE1 . GLU A 1 131 ? -10.306 -19.847 7.697   1.00 78.40 131 A 1 
ATOM   1045 O  OE2 . GLU A 1 131 ? -12.199 -20.379 6.718   1.00 79.17 131 A 1 
ATOM   1046 N  N   . GLN A 1 132 ? -9.134  -14.587 8.525   1.00 98.74 132 A 1 
ATOM   1047 C  CA  . GLN A 1 132 ? -8.265  -13.812 9.408   1.00 98.77 132 A 1 
ATOM   1048 C  C   . GLN A 1 132 ? -8.709  -12.352 9.498   1.00 98.82 132 A 1 
ATOM   1049 O  O   . GLN A 1 132 ? -8.755  -11.778 10.589  1.00 98.68 132 A 1 
ATOM   1050 C  CB  . GLN A 1 132 ? -6.806  -13.885 8.943   1.00 98.67 132 A 1 
ATOM   1051 C  CG  . GLN A 1 132 ? -6.212  -15.294 8.952   1.00 97.72 132 A 1 
ATOM   1052 C  CD  . GLN A 1 132 ? -6.317  -15.942 10.317  1.00 96.85 132 A 1 
ATOM   1053 O  OE1 . GLN A 1 132 ? -6.001  -15.334 11.331  1.00 90.58 132 A 1 
ATOM   1054 N  NE2 . GLN A 1 132 ? -6.754  -17.189 10.336  1.00 89.09 132 A 1 
ATOM   1055 N  N   . PHE A 1 133 ? -9.053  -11.753 8.358   1.00 98.88 133 A 1 
ATOM   1056 C  CA  . PHE A 1 133 ? -9.455  -10.349 8.307   1.00 98.97 133 A 1 
ATOM   1057 C  C   . PHE A 1 133 ? -10.922 -10.126 8.702   1.00 98.97 133 A 1 
ATOM   1058 O  O   . PHE A 1 133 ? -11.377 -8.973  8.773   1.00 98.78 133 A 1 
ATOM   1059 C  CB  . PHE A 1 133 ? -9.246  -9.780  6.896   1.00 98.87 133 A 1 
ATOM   1060 C  CG  . PHE A 1 133 ? -7.793  -9.711  6.468   1.00 98.85 133 A 1 
ATOM   1061 C  CD1 . PHE A 1 133 ? -6.783  -9.474  7.385   1.00 98.60 133 A 1 
ATOM   1062 C  CD2 . PHE A 1 133 ? -7.456  -9.833  5.124   1.00 98.51 133 A 1 
ATOM   1063 C  CE1 . PHE A 1 133 ? -5.459  -9.392  6.982   1.00 98.25 133 A 1 
ATOM   1064 C  CE2 . PHE A 1 133 ? -6.143  -9.747  4.716   1.00 98.22 133 A 1 
ATOM   1065 C  CZ  . PHE A 1 133 ? -5.136  -9.527  5.647   1.00 98.34 133 A 1 
ATOM   1066 N  N   . ALA A 1 134 ? -11.659 -11.192 8.948   1.00 98.83 134 A 1 
ATOM   1067 C  CA  . ALA A 1 134 ? -13.090 -11.123 9.244   1.00 98.80 134 A 1 
ATOM   1068 C  C   . ALA A 1 134 ? -13.497 -10.058 10.269  1.00 98.89 134 A 1 
ATOM   1069 O  O   . ALA A 1 134 ? -14.517 -9.392  10.080  1.00 98.61 134 A 1 
ATOM   1070 C  CB  . ALA A 1 134 ? -13.607 -12.495 9.672   1.00 98.61 134 A 1 
ATOM   1071 N  N   . PRO A 1 135 ? -12.737 -9.874  11.354  1.00 98.72 135 A 1 
ATOM   1072 C  CA  . PRO A 1 135 ? -13.117 -8.864  12.348  1.00 98.67 135 A 1 
ATOM   1073 C  C   . PRO A 1 135 ? -13.219 -7.444  11.786  1.00 98.66 135 A 1 
ATOM   1074 O  O   . PRO A 1 135 ? -13.883 -6.601  12.380  1.00 98.23 135 A 1 
ATOM   1075 C  CB  . PRO A 1 135 ? -11.995 -8.950  13.390  1.00 98.12 135 A 1 
ATOM   1076 C  CG  . PRO A 1 135 ? -11.511 -10.354 13.281  1.00 96.75 135 A 1 
ATOM   1077 C  CD  . PRO A 1 135 ? -11.567 -10.660 11.808  1.00 98.32 135 A 1 
ATOM   1078 N  N   . PHE A 1 136 ? -12.574 -7.191  10.640  1.00 98.87 136 A 1 
ATOM   1079 C  CA  . PHE A 1 136 ? -12.567 -5.858  10.047  1.00 98.89 136 A 1 
ATOM   1080 C  C   . PHE A 1 136 ? -13.552 -5.711  8.894   1.00 98.81 136 A 1 
ATOM   1081 O  O   . PHE A 1 136 ? -13.767 -4.604  8.393   1.00 98.67 136 A 1 
ATOM   1082 C  CB  . PHE A 1 136 ? -11.164 -5.516  9.535   1.00 98.84 136 A 1 
ATOM   1083 C  CG  . PHE A 1 136 ? -10.053 -5.851  10.500  1.00 98.81 136 A 1 
ATOM   1084 C  CD1 . PHE A 1 136 ? -9.967  -5.209  11.728  1.00 98.56 136 A 1 
ATOM   1085 C  CD2 . PHE A 1 136 ? -9.100  -6.810  10.183  1.00 98.53 136 A 1 
ATOM   1086 C  CE1 . PHE A 1 136 ? -8.958  -5.524  12.622  1.00 98.19 136 A 1 
ATOM   1087 C  CE2 . PHE A 1 136 ? -8.095  -7.117  11.068  1.00 98.19 136 A 1 
ATOM   1088 C  CZ  . PHE A 1 136 ? -8.013  -6.473  12.289  1.00 98.30 136 A 1 
ATOM   1089 N  N   . LEU A 1 137 ? -14.149 -6.807  8.471   1.00 98.80 137 A 1 
ATOM   1090 C  CA  . LEU A 1 137 ? -14.982 -6.811  7.274   1.00 98.86 137 A 1 
ATOM   1091 C  C   . LEU A 1 137 ? -16.463 -7.019  7.562   1.00 98.77 137 A 1 
ATOM   1092 O  O   . LEU A 1 137 ? -16.838 -7.703  8.509   1.00 98.55 137 A 1 
ATOM   1093 C  CB  . LEU A 1 137 ? -14.505 -7.910  6.318   1.00 98.83 137 A 1 
ATOM   1094 C  CG  . LEU A 1 137 ? -13.045 -7.863  5.871   1.00 98.68 137 A 1 
ATOM   1095 C  CD1 . LEU A 1 137 ? -12.711 -9.101  5.040   1.00 98.49 137 A 1 
ATOM   1096 C  CD2 . LEU A 1 137 ? -12.773 -6.598  5.069   1.00 98.38 137 A 1 
ATOM   1097 N  N   . SER A 1 138 ? -17.306 -6.415  6.714   1.00 98.74 138 A 1 
ATOM   1098 C  CA  . SER A 1 138 ? -18.733 -6.681  6.755   1.00 98.67 138 A 1 
ATOM   1099 C  C   . SER A 1 138 ? -18.955 -8.077  6.185   1.00 98.76 138 A 1 
ATOM   1100 O  O   . SER A 1 138 ? -18.078 -8.628  5.511   1.00 98.55 138 A 1 
ATOM   1101 C  CB  . SER A 1 138 ? -19.502 -5.652  5.923   1.00 98.35 138 A 1 
ATOM   1102 O  OG  . SER A 1 138 ? -19.187 -5.787  4.553   1.00 97.25 138 A 1 
ATOM   1103 N  N   . GLN A 1 139 ? -20.127 -8.656  6.433   1.00 98.69 139 A 1 
ATOM   1104 C  CA  . GLN A 1 139 ? -20.414 -9.996  5.937   1.00 98.58 139 A 1 
ATOM   1105 C  C   . GLN A 1 139 ? -20.342 -10.060 4.414   1.00 98.54 139 A 1 
ATOM   1106 O  O   . GLN A 1 139 ? -19.821 -11.013 3.843   1.00 98.25 139 A 1 
ATOM   1107 C  CB  . GLN A 1 139 ? -21.790 -10.465 6.417   1.00 98.21 139 A 1 
ATOM   1108 C  CG  . GLN A 1 139 ? -22.109 -11.911 6.046   1.00 91.33 139 A 1 
ATOM   1109 C  CD  . GLN A 1 139 ? -21.082 -12.890 6.587   1.00 87.16 139 A 1 
ATOM   1110 O  OE1 . GLN A 1 139 ? -20.597 -12.746 7.712   1.00 81.55 139 A 1 
ATOM   1111 N  NE2 . GLN A 1 139 ? -20.744 -13.888 5.785   1.00 79.08 139 A 1 
ATOM   1112 N  N   . ASN A 1 140 ? -20.877 -9.029  3.746   1.00 98.51 140 A 1 
ATOM   1113 C  CA  . ASN A 1 140 ? -20.821 -8.979  2.288   1.00 98.38 140 A 1 
ATOM   1114 C  C   . ASN A 1 140 ? -19.382 -8.893  1.789   1.00 98.61 140 A 1 
ATOM   1115 O  O   . ASN A 1 140 ? -19.022 -9.519  0.788   1.00 98.32 140 A 1 
ATOM   1116 C  CB  . ASN A 1 140 ? -21.629 -7.788  1.759   1.00 97.63 140 A 1 
ATOM   1117 C  CG  . ASN A 1 140 ? -23.127 -8.004  1.866   1.00 87.17 140 A 1 
ATOM   1118 O  OD1 . ASN A 1 140 ? -23.599 -9.122  2.040   1.00 77.45 140 A 1 
ATOM   1119 N  ND2 . ASN A 1 140 ? -23.887 -6.920  1.751   1.00 77.24 140 A 1 
ATOM   1120 N  N   . ALA A 1 141 ? -18.551 -8.125  2.482   1.00 98.79 141 A 1 
ATOM   1121 C  CA  . ALA A 1 141 ? -17.151 -7.988  2.118   1.00 98.80 141 A 1 
ATOM   1122 C  C   . ALA A 1 141 ? -16.405 -9.308  2.285   1.00 98.80 141 A 1 
ATOM   1123 O  O   . ALA A 1 141 ? -15.547 -9.653  1.479   1.00 98.74 141 A 1 
ATOM   1124 C  CB  . ALA A 1 141 ? -16.488 -6.889  2.946   1.00 98.83 141 A 1 
ATOM   1125 N  N   . ILE A 1 142 ? -16.752 -10.047 3.340   1.00 98.76 142 A 1 
ATOM   1126 C  CA  . ILE A 1 142 ? -16.138 -11.349 3.582   1.00 98.64 142 A 1 
ATOM   1127 C  C   . ILE A 1 142 ? -16.428 -12.306 2.427   1.00 98.58 142 A 1 
ATOM   1128 O  O   . ILE A 1 142 ? -15.525 -12.980 1.921   1.00 98.31 142 A 1 
ATOM   1129 C  CB  . ILE A 1 142 ? -16.653 -11.975 4.909   1.00 98.68 142 A 1 
ATOM   1130 C  CG1 . ILE A 1 142 ? -16.115 -11.178 6.097   1.00 98.26 142 A 1 
ATOM   1131 C  CG2 . ILE A 1 142 ? -16.229 -13.435 5.016   1.00 98.26 142 A 1 
ATOM   1132 C  CD1 . ILE A 1 142 ? -16.691 -11.595 7.441   1.00 96.90 142 A 1 
ATOM   1133 N  N   . GLU A 1 143 ? -17.682 -12.364 2.001   1.00 98.45 143 A 1 
ATOM   1134 C  CA  . GLU A 1 143 ? -18.066 -13.252 0.912   1.00 98.21 143 A 1 
ATOM   1135 C  C   . GLU A 1 143 ? -17.369 -12.872 -0.395  1.00 98.10 143 A 1 
ATOM   1136 O  O   . GLU A 1 143 ? -16.930 -13.741 -1.150  1.00 97.66 143 A 1 
ATOM   1137 C  CB  . GLU A 1 143 ? -19.586 -13.241 0.728   1.00 97.95 143 A 1 
ATOM   1138 C  CG  . GLU A 1 143 ? -20.352 -13.839 1.901   1.00 93.26 143 A 1 
ATOM   1139 C  CD  . GLU A 1 143 ? -19.941 -15.267 2.199   1.00 87.92 143 A 1 
ATOM   1140 O  OE1 . GLU A 1 143 ? -19.760 -16.044 1.237   1.00 81.59 143 A 1 
ATOM   1141 O  OE2 . GLU A 1 143 ? -19.793 -15.611 3.383   1.00 82.66 143 A 1 
ATOM   1142 N  N   . SER A 1 144 ? -17.266 -11.584 -0.654  1.00 98.28 144 A 1 
ATOM   1143 C  CA  . SER A 1 144 ? -16.600 -11.108 -1.860  1.00 98.28 144 A 1 
ATOM   1144 C  C   . SER A 1 144 ? -15.096 -11.411 -1.804  1.00 98.13 144 A 1 
ATOM   1145 O  O   . SER A 1 144 ? -14.501 -11.848 -2.790  1.00 97.95 144 A 1 
ATOM   1146 C  CB  . SER A 1 144 ? -16.828 -9.609  -2.041  1.00 98.28 144 A 1 
ATOM   1147 O  OG  . SER A 1 144 ? -16.342 -9.166  -3.297  1.00 93.97 144 A 1 
ATOM   1148 N  N   . PHE A 1 145 ? -14.505 -11.195 -0.641  1.00 98.59 145 A 1 
ATOM   1149 C  CA  . PHE A 1 145 ? -13.079 -11.461 -0.436  1.00 98.57 145 A 1 
ATOM   1150 C  C   . PHE A 1 145 ? -12.768 -12.936 -0.696  1.00 98.35 145 A 1 
ATOM   1151 O  O   . PHE A 1 145 ? -11.763 -13.265 -1.321  1.00 98.01 145 A 1 
ATOM   1152 C  CB  . PHE A 1 145 ? -12.664 -11.065 0.986   1.00 98.56 145 A 1 
ATOM   1153 C  CG  . PHE A 1 145 ? -11.175 -10.869 1.160   1.00 98.65 145 A 1 
ATOM   1154 C  CD1 . PHE A 1 145 ? -10.297 -11.941 1.060   1.00 98.36 145 A 1 
ATOM   1155 C  CD2 . PHE A 1 145 ? -10.655 -9.616  1.440   1.00 98.28 145 A 1 
ATOM   1156 C  CE1 . PHE A 1 145 ? -8.931  -11.766 1.219   1.00 98.05 145 A 1 
ATOM   1157 C  CE2 . PHE A 1 145 ? -9.290  -9.436  1.604   1.00 98.04 145 A 1 
ATOM   1158 C  CZ  . PHE A 1 145 ? -8.423  -10.509 1.491   1.00 98.32 145 A 1 
ATOM   1159 N  N   . LYS A 1 146 ? -13.642 -13.809 -0.199  1.00 98.29 146 A 1 
ATOM   1160 C  CA  . LYS A 1 146 ? -13.446 -15.250 -0.375  1.00 97.82 146 A 1 
ATOM   1161 C  C   . LYS A 1 146 ? -13.426 -15.653 -1.848  1.00 97.37 146 A 1 
ATOM   1162 O  O   . LYS A 1 146 ? -12.786 -16.635 -2.212  1.00 96.86 146 A 1 
ATOM   1163 C  CB  . LYS A 1 146 ? -14.546 -16.028 0.348   1.00 97.74 146 A 1 
ATOM   1164 C  CG  . LYS A 1 146 ? -14.400 -16.053 1.861   1.00 96.59 146 A 1 
ATOM   1165 C  CD  . LYS A 1 146 ? -15.519 -16.861 2.508   1.00 94.60 146 A 1 
ATOM   1166 C  CE  . LYS A 1 146 ? -15.343 -16.938 4.009   1.00 90.42 146 A 1 
ATOM   1167 N  NZ  . LYS A 1 146 ? -16.457 -17.692 4.659   1.00 85.09 146 A 1 
ATOM   1168 N  N   . HIS A 1 147 ? -14.117 -14.883 -2.687  1.00 97.54 147 A 1 
ATOM   1169 C  CA  . HIS A 1 147 ? -14.173 -15.196 -4.112  1.00 97.21 147 A 1 
ATOM   1170 C  C   . HIS A 1 147 ? -12.876 -14.847 -4.836  1.00 97.29 147 A 1 
ATOM   1171 O  O   . HIS A 1 147 ? -12.361 -15.647 -5.609  1.00 96.46 147 A 1 
ATOM   1172 C  CB  . HIS A 1 147 ? -15.349 -14.468 -4.770  1.00 96.76 147 A 1 
ATOM   1173 C  CG  . HIS A 1 147 ? -15.428 -14.685 -6.255  1.00 92.18 147 A 1 
ATOM   1174 N  ND1 . HIS A 1 147 ? -15.692 -15.924 -6.812  1.00 82.32 147 A 1 
ATOM   1175 C  CD2 . HIS A 1 147 ? -15.261 -13.837 -7.293  1.00 82.28 147 A 1 
ATOM   1176 C  CE1 . HIS A 1 147 ? -15.694 -15.816 -8.127  1.00 82.68 147 A 1 
ATOM   1177 N  NE2 . HIS A 1 147 ? -15.429 -14.565 -8.446  1.00 84.19 147 A 1 
ATOM   1178 N  N   . GLY A 1 148 ? -12.340 -13.651 -4.581  1.00 97.73 148 A 1 
ATOM   1179 C  CA  . GLY A 1 148 ? -11.161 -13.217 -5.319  1.00 97.82 148 A 1 
ATOM   1180 C  C   . GLY A 1 148 ? -10.278 -12.183 -4.653  1.00 98.21 148 A 1 
ATOM   1181 O  O   . GLY A 1 148 ? -9.355  -11.663 -5.276  1.00 98.10 148 A 1 
ATOM   1182 N  N   . GLY A 1 149 ? -10.547 -11.864 -3.391  1.00 98.22 149 A 1 
ATOM   1183 C  CA  . GLY A 1 149 ? -9.730  -10.897 -2.672  1.00 98.48 149 A 1 
ATOM   1184 C  C   . GLY A 1 149 ? -10.107 -9.447  -2.914  1.00 98.66 149 A 1 
ATOM   1185 O  O   . GLY A 1 149 ? -9.392  -8.536  -2.495  1.00 98.53 149 A 1 
ATOM   1186 N  N   . TYR A 1 150 ? -11.232 -9.222  -3.585  1.00 98.62 150 A 1 
ATOM   1187 C  CA  . TYR A 1 150 ? -11.729 -7.872  -3.822  1.00 98.74 150 A 1 
ATOM   1188 C  C   . TYR A 1 150 ? -13.094 -7.674  -3.156  1.00 98.70 150 A 1 
ATOM   1189 O  O   . TYR A 1 150 ? -13.830 -8.645  -2.957  1.00 98.68 150 A 1 
ATOM   1190 C  CB  . TYR A 1 150 ? -11.821 -7.569  -5.329  1.00 98.59 150 A 1 
ATOM   1191 C  CG  . TYR A 1 150 ? -12.640 -8.557  -6.149  1.00 98.57 150 A 1 
ATOM   1192 C  CD1 . TYR A 1 150 ? -14.024 -8.467  -6.204  1.00 98.22 150 A 1 
ATOM   1193 C  CD2 . TYR A 1 150 ? -12.014 -9.542  -6.905  1.00 98.19 150 A 1 
ATOM   1194 C  CE1 . TYR A 1 150 ? -14.772 -9.347  -6.975  1.00 97.92 150 A 1 
ATOM   1195 C  CE2 . TYR A 1 150 ? -12.755 -10.436 -7.679  1.00 97.96 150 A 1 
ATOM   1196 C  CZ  . TYR A 1 150 ? -14.135 -10.326 -7.710  1.00 98.07 150 A 1 
ATOM   1197 O  OH  . TYR A 1 150 ? -14.868 -11.202 -8.479  1.00 97.45 150 A 1 
ATOM   1198 N  N   . TYR A 1 151 ? -13.422 -6.442  -2.808  1.00 98.88 151 A 1 
ATOM   1199 C  CA  . TYR A 1 151 ? -14.659 -6.168  -2.083  1.00 98.91 151 A 1 
ATOM   1200 C  C   . TYR A 1 151 ? -14.909 -4.670  -1.946  1.00 98.99 151 A 1 
ATOM   1201 O  O   . TYR A 1 151 ? -14.066 -3.851  -2.322  1.00 98.95 151 A 1 
ATOM   1202 C  CB  . TYR A 1 151 ? -14.602 -6.794  -0.683  1.00 98.92 151 A 1 
ATOM   1203 C  CG  . TYR A 1 151 ? -13.534 -6.191  0.210   1.00 98.94 151 A 1 
ATOM   1204 C  CD1 . TYR A 1 151 ? -12.211 -6.649  0.169   1.00 98.88 151 A 1 
ATOM   1205 C  CD2 . TYR A 1 151 ? -13.837 -5.156  1.089   1.00 98.86 151 A 1 
ATOM   1206 C  CE1 . TYR A 1 151 ? -11.234 -6.094  0.977   1.00 98.84 151 A 1 
ATOM   1207 C  CE2 . TYR A 1 151 ? -12.861 -4.598  1.906   1.00 98.85 151 A 1 
ATOM   1208 C  CZ  . TYR A 1 151 ? -11.566 -5.069  1.845   1.00 98.92 151 A 1 
ATOM   1209 O  OH  . TYR A 1 151 ? -10.593 -4.513  2.659   1.00 98.86 151 A 1 
ATOM   1210 N  N   . THR A 1 152 ? -16.065 -4.326  -1.403  1.00 98.99 152 A 1 
ATOM   1211 C  CA  . THR A 1 152 ? -16.388 -2.939  -1.086  1.00 98.92 152 A 1 
ATOM   1212 C  C   . THR A 1 152 ? -16.970 -2.856  0.321   1.00 98.93 152 A 1 
ATOM   1213 O  O   . THR A 1 152 ? -17.550 -3.823  0.821   1.00 98.74 152 A 1 
ATOM   1214 C  CB  . THR A 1 152 ? -17.418 -2.328  -2.059  1.00 98.70 152 A 1 
ATOM   1215 O  OG1 . THR A 1 152 ? -18.706 -2.924  -1.843  1.00 96.51 152 A 1 
ATOM   1216 C  CG2 . THR A 1 152 ? -17.003 -2.545  -3.504  1.00 97.00 152 A 1 
ATOM   1217 N  N   . MET A 1 153 ? -16.800 -1.702  0.942   1.00 98.88 153 A 1 
ATOM   1218 C  CA  . MET A 1 153 ? -17.412 -1.406  2.231   1.00 98.72 153 A 1 
ATOM   1219 C  C   . MET A 1 153 ? -17.683 0.088   2.294   1.00 98.83 153 A 1 
ATOM   1220 O  O   . MET A 1 153 ? -16.829 0.884   1.913   1.00 98.60 153 A 1 
ATOM   1221 C  CB  . MET A 1 153 ? -16.516 -1.788  3.414   1.00 98.33 153 A 1 
ATOM   1222 C  CG  . MET A 1 153 ? -16.381 -3.281  3.662   1.00 94.94 153 A 1 
ATOM   1223 S  SD  . MET A 1 153 ? -15.727 -3.644  5.311   1.00 96.55 153 A 1 
ATOM   1224 C  CE  . MET A 1 153 ? -14.120 -2.846  5.254   1.00 91.95 153 A 1 
ATOM   1225 N  N   . PRO A 1 154 ? -18.862 0.483   2.778   1.00 98.62 154 A 1 
ATOM   1226 C  CA  . PRO A 1 154 ? -19.118 1.915   2.930   1.00 98.45 154 A 1 
ATOM   1227 C  C   . PRO A 1 154 ? -18.310 2.478   4.098   1.00 98.40 154 A 1 
ATOM   1228 O  O   . PRO A 1 154 ? -18.158 1.805   5.122   1.00 98.09 154 A 1 
ATOM   1229 C  CB  . PRO A 1 154 ? -20.622 1.972   3.221   1.00 97.80 154 A 1 
ATOM   1230 C  CG  . PRO A 1 154 ? -20.907 0.664   3.882   1.00 95.37 154 A 1 
ATOM   1231 C  CD  . PRO A 1 154 ? -20.021 -0.329  3.180   1.00 98.00 154 A 1 
ATOM   1232 N  N   . PHE A 1 155 ? -17.771 3.669   3.931   1.00 98.26 155 A 1 
ATOM   1233 C  CA  . PHE A 1 155 ? -17.103 4.319   5.047   1.00 98.20 155 A 1 
ATOM   1234 C  C   . PHE A 1 155 ? -18.142 4.604   6.126   1.00 97.97 155 A 1 
ATOM   1235 O  O   . PHE A 1 155 ? -19.299 4.888   5.816   1.00 97.44 155 A 1 
ATOM   1236 C  CB  . PHE A 1 155 ? -16.423 5.615   4.593   1.00 98.31 155 A 1 
ATOM   1237 C  CG  . PHE A 1 155 ? -15.101 5.416   3.911   1.00 98.54 155 A 1 
ATOM   1238 C  CD1 . PHE A 1 155 ? -13.935 5.329   4.651   1.00 98.33 155 A 1 
ATOM   1239 C  CD2 . PHE A 1 155 ? -15.029 5.296   2.531   1.00 98.31 155 A 1 
ATOM   1240 C  CE1 . PHE A 1 155 ? -12.708 5.135   4.022   1.00 98.16 155 A 1 
ATOM   1241 C  CE2 . PHE A 1 155 ? -13.815 5.101   1.897   1.00 98.19 155 A 1 
ATOM   1242 C  CZ  . PHE A 1 155 ? -12.651 5.021   2.646   1.00 98.40 155 A 1 
ATOM   1243 N  N   . PRO A 1 156 ? -17.754 4.526   7.396   1.00 97.47 156 A 1 
ATOM   1244 C  CA  . PRO A 1 156 ? -18.684 4.746   8.500   1.00 96.82 156 A 1 
ATOM   1245 C  C   . PRO A 1 156 ? -19.318 6.135   8.471   1.00 96.58 156 A 1 
ATOM   1246 O  O   . PRO A 1 156 ? -18.698 7.098   8.014   1.00 95.29 156 A 1 
ATOM   1247 C  CB  . PRO A 1 156 ? -17.805 4.597   9.743   1.00 95.79 156 A 1 
ATOM   1248 C  CG  . PRO A 1 156 ? -16.665 3.751   9.296   1.00 94.27 156 A 1 
ATOM   1249 C  CD  . PRO A 1 156 ? -16.408 4.175   7.877   1.00 96.90 156 A 1 
ATOM   1250 N  N   . ALA A 1 157 ? -20.541 6.223   8.948   1.00 92.50 157 A 1 
ATOM   1251 C  CA  . ALA A 1 157 ? -21.186 7.516   9.087   1.00 90.41 157 A 1 
ATOM   1252 C  C   . ALA A 1 157 ? -20.505 8.267   10.224  1.00 89.80 157 A 1 
ATOM   1253 O  O   . ALA A 1 157 ? -19.712 7.704   10.971  1.00 85.59 157 A 1 
ATOM   1254 C  CB  . ALA A 1 157 ? -22.671 7.339   9.382   1.00 87.24 157 A 1 
ATOM   1255 N  N   . HIS A 1 158 ? -20.822 9.546   10.351  1.00 85.68 158 A 1 
ATOM   1256 C  CA  . HIS A 1 158 ? -20.285 10.371  11.425  1.00 84.23 158 A 1 
ATOM   1257 C  C   . HIS A 1 158 ? -18.778 10.599  11.330  1.00 86.00 158 A 1 
ATOM   1258 O  O   . HIS A 1 158 ? -18.103 10.798  12.344  1.00 83.74 158 A 1 
ATOM   1259 C  CB  . HIS A 1 158 ? -20.641 9.771   12.792  1.00 79.17 158 A 1 
ATOM   1260 C  CG  . HIS A 1 158 ? -22.108 9.521   12.972  1.00 73.82 158 A 1 
ATOM   1261 N  ND1 . HIS A 1 158 ? -23.036 10.537  12.983  1.00 64.34 158 A 1 
ATOM   1262 C  CD2 . HIS A 1 158 ? -22.806 8.379   13.144  1.00 64.20 158 A 1 
ATOM   1263 C  CE1 . HIS A 1 158 ? -24.246 10.033  13.150  1.00 60.64 158 A 1 
ATOM   1264 N  NE2 . HIS A 1 158 ? -24.131 8.722   13.251  1.00 61.72 158 A 1 
ATOM   1265 N  N   . LEU A 1 159 ? -18.250 10.571  10.114  1.00 92.44 159 A 1 
ATOM   1266 C  CA  . LEU A 1 159 ? -16.867 10.967  9.857   1.00 92.67 159 A 1 
ATOM   1267 C  C   . LEU A 1 159 ? -16.866 12.334  9.180   1.00 92.27 159 A 1 
ATOM   1268 O  O   . LEU A 1 159 ? -15.842 12.795  8.674   1.00 88.35 159 A 1 
ATOM   1269 C  CB  . LEU A 1 159 ? -16.155 9.944   8.970   1.00 92.30 159 A 1 
ATOM   1270 C  CG  . LEU A 1 159 ? -15.771 8.613   9.610   1.00 93.04 159 A 1 
ATOM   1271 C  CD1 . LEU A 1 159 ? -15.168 7.675   8.568   1.00 92.06 159 A 1 
ATOM   1272 C  CD2 . LEU A 1 159 ? -14.782 8.832   10.751  1.00 92.06 159 A 1 
ATOM   1273 N  N   . GLY A 1 160 ? -18.020 12.975  9.166   1.00 92.21 160 A 1 
ATOM   1274 C  CA  . GLY A 1 160 ? -18.153 14.267  8.518   1.00 92.54 160 A 1 
ATOM   1275 C  C   . GLY A 1 160 ? -18.393 14.145  7.022   1.00 93.84 160 A 1 
ATOM   1276 O  O   . GLY A 1 160 ? -18.258 15.116  6.279   1.00 90.64 160 A 1 
ATOM   1277 N  N   . ILE A 1 161 ? -18.759 12.956  6.576   1.00 95.22 161 A 1 
ATOM   1278 C  CA  . ILE A 1 161 ? -19.002 12.685  5.167   1.00 95.37 161 A 1 
ATOM   1279 C  C   . ILE A 1 161 ? -20.330 13.293  4.718   1.00 95.42 161 A 1 
ATOM   1280 O  O   . ILE A 1 161 ? -21.352 13.111  5.375   1.00 93.57 161 A 1 
ATOM   1281 C  CB  . ILE A 1 161 ? -19.004 11.169  4.888   1.00 93.29 161 A 1 
ATOM   1282 C  CG1 . ILE A 1 161 ? -17.646 10.570  5.256   1.00 86.64 161 A 1 
ATOM   1283 C  CG2 . ILE A 1 161 ? -19.328 10.891  3.432   1.00 84.57 161 A 1 
ATOM   1284 C  CD1 . ILE A 1 161 ? -17.605 9.056   5.213   1.00 84.90 161 A 1 
ATOM   1285 N  N   . LYS A 1 162 ? -20.293 14.018  3.596   1.00 94.98 162 A 1 
ATOM   1286 C  CA  . LYS A 1 162 ? -21.481 14.692  3.086   1.00 95.18 162 A 1 
ATOM   1287 C  C   . LYS A 1 162 ? -22.077 13.995  1.867   1.00 95.34 162 A 1 
ATOM   1288 O  O   . LYS A 1 162 ? -23.178 14.325  1.428   1.00 92.85 162 A 1 
ATOM   1289 C  CB  . LYS A 1 162 ? -21.148 16.134  2.728   1.00 93.97 162 A 1 
ATOM   1290 C  CG  . LYS A 1 162 ? -20.628 16.967  3.894   1.00 91.58 162 A 1 
ATOM   1291 C  CD  . LYS A 1 162 ? -21.669 17.092  4.998   1.00 84.22 162 A 1 
ATOM   1292 C  CE  . LYS A 1 162 ? -21.168 17.978  6.119   1.00 78.63 162 A 1 
ATOM   1293 N  NZ  . LYS A 1 162 ? -22.170 18.119  7.218   1.00 68.62 162 A 1 
ATOM   1294 N  N   . VAL A 1 163 ? -21.338 13.031  1.315   1.00 95.53 163 A 1 
ATOM   1295 C  CA  . VAL A 1 163 ? -21.785 12.246  0.174   1.00 95.79 163 A 1 
ATOM   1296 C  C   . VAL A 1 163 ? -21.471 10.782  0.466   1.00 96.44 163 A 1 
ATOM   1297 O  O   . VAL A 1 163 ? -20.411 10.493  1.006   1.00 95.36 163 A 1 
ATOM   1298 C  CB  . VAL A 1 163 ? -21.060 12.668  -1.128  1.00 93.68 163 A 1 
ATOM   1299 C  CG1 . VAL A 1 163 ? -21.485 11.793  -2.290  1.00 84.61 163 A 1 
ATOM   1300 C  CG2 . VAL A 1 163 ? -21.344 14.135  -1.437  1.00 84.96 163 A 1 
ATOM   1301 N  N   . PRO A 1 164 ? -22.376 9.848   0.118   1.00 97.01 164 A 1 
ATOM   1302 C  CA  . PRO A 1 164 ? -22.086 8.432   0.347   1.00 97.23 164 A 1 
ATOM   1303 C  C   . PRO A 1 164 ? -20.727 8.061   -0.240  1.00 97.68 164 A 1 
ATOM   1304 O  O   . PRO A 1 164 ? -20.503 8.211   -1.440  1.00 97.27 164 A 1 
ATOM   1305 C  CB  . PRO A 1 164 ? -23.230 7.715   -0.376  1.00 96.44 164 A 1 
ATOM   1306 C  CG  . PRO A 1 164 ? -24.359 8.684   -0.286  1.00 94.49 164 A 1 
ATOM   1307 C  CD  . PRO A 1 164 ? -23.721 10.029  -0.463  1.00 96.49 164 A 1 
ATOM   1308 N  N   . LEU A 1 165 ? -19.826 7.569   0.614   1.00 98.17 165 A 1 
ATOM   1309 C  CA  . LEU A 1 165 ? -18.463 7.255   0.209   1.00 98.27 165 A 1 
ATOM   1310 C  C   . LEU A 1 165 ? -18.139 5.801   0.502   1.00 98.32 165 A 1 
ATOM   1311 O  O   . LEU A 1 165 ? -18.439 5.297   1.586   1.00 98.28 165 A 1 
ATOM   1312 C  CB  . LEU A 1 165 ? -17.478 8.174   0.936   1.00 98.18 165 A 1 
ATOM   1313 C  CG  . LEU A 1 165 ? -15.996 8.027   0.589   1.00 97.73 165 A 1 
ATOM   1314 C  CD1 . LEU A 1 165 ? -15.752 8.382   -0.868  1.00 97.20 165 A 1 
ATOM   1315 C  CD2 . LEU A 1 165 ? -15.157 8.909   1.504   1.00 97.22 165 A 1 
ATOM   1316 N  N   . ASN A 1 166 ? -17.523 5.123   -0.466  1.00 98.57 166 A 1 
ATOM   1317 C  CA  . ASN A 1 166 ? -17.226 3.705   -0.340  1.00 98.71 166 A 1 
ATOM   1318 C  C   . ASN A 1 166 ? -15.749 3.375   -0.498  1.00 98.85 166 A 1 
ATOM   1319 O  O   . ASN A 1 166 ? -15.049 3.992   -1.298  1.00 98.76 166 A 1 
ATOM   1320 C  CB  . ASN A 1 166 ? -18.018 2.907   -1.380  1.00 98.67 166 A 1 
ATOM   1321 C  CG  . ASN A 1 166 ? -19.512 3.099   -1.244  1.00 98.57 166 A 1 
ATOM   1322 O  OD1 . ASN A 1 166 ? -20.168 2.377   -0.493  1.00 94.60 166 A 1 
ATOM   1323 N  ND2 . ASN A 1 166 ? -20.057 4.053   -1.972  1.00 94.33 166 A 1 
ATOM   1324 N  N   . ALA A 1 167 ? -15.282 2.398   0.271   1.00 98.88 167 A 1 
ATOM   1325 C  CA  . ALA A 1 167 ? -13.948 1.850   0.092   1.00 98.86 167 A 1 
ATOM   1326 C  C   . ALA A 1 167 ? -14.066 0.697   -0.893  1.00 98.99 167 A 1 
ATOM   1327 O  O   . ALA A 1 167 ? -14.899 -0.192  -0.714  1.00 98.89 167 A 1 
ATOM   1328 C  CB  . ALA A 1 167 ? -13.392 1.353   1.418   1.00 98.81 167 A 1 
ATOM   1329 N  N   . VAL A 1 168 ? -13.264 0.726   -1.954  1.00 98.97 168 A 1 
ATOM   1330 C  CA  . VAL A 1 168 ? -13.267 -0.330  -2.956  1.00 98.95 168 A 1 
ATOM   1331 C  C   . VAL A 1 168 ? -11.864 -0.911  -3.062  1.00 98.94 168 A 1 
ATOM   1332 O  O   . VAL A 1 168 ? -10.909 -0.189  -3.346  1.00 98.95 168 A 1 
ATOM   1333 C  CB  . VAL A 1 168 ? -13.711 0.197   -4.338  1.00 98.94 168 A 1 
ATOM   1334 C  CG1 . VAL A 1 168 ? -13.671 -0.921  -5.369  1.00 98.75 168 A 1 
ATOM   1335 C  CG2 . VAL A 1 168 ? -15.107 0.797   -4.251  1.00 98.80 168 A 1 
ATOM   1336 N  N   . VAL A 1 169 ? -11.736 -2.212  -2.823  1.00 98.95 169 A 1 
ATOM   1337 C  CA  . VAL A 1 169 ? -10.444 -2.885  -2.893  1.00 98.91 169 A 1 
ATOM   1338 C  C   . VAL A 1 169 ? -10.372 -3.783  -4.122  1.00 98.91 169 A 1 
ATOM   1339 O  O   . VAL A 1 169 ? -11.227 -4.644  -4.314  1.00 98.89 169 A 1 
ATOM   1340 C  CB  . VAL A 1 169 ? -10.184 -3.726  -1.627  1.00 98.93 169 A 1 
ATOM   1341 C  CG1 . VAL A 1 169 ? -8.935  -4.592  -1.797  1.00 98.62 169 A 1 
ATOM   1342 C  CG2 . VAL A 1 169 ? -10.030 -2.811  -0.426  1.00 98.67 169 A 1 
ATOM   1343 N  N   . LEU A 1 170 ? -9.347  -3.575  -4.949  1.00 98.98 170 A 1 
ATOM   1344 C  CA  . LEU A 1 170 ? -9.100  -4.416  -6.108  1.00 98.96 170 A 1 
ATOM   1345 C  C   . LEU A 1 170 ? -7.887  -5.299  -5.864  1.00 98.91 170 A 1 
ATOM   1346 O  O   . LEU A 1 170 ? -6.887  -4.863  -5.310  1.00 98.84 170 A 1 
ATOM   1347 C  CB  . LEU A 1 170 ? -8.856  -3.564  -7.361  1.00 98.94 170 A 1 
ATOM   1348 C  CG  . LEU A 1 170 ? -10.028 -2.721  -7.866  1.00 98.74 170 A 1 
ATOM   1349 C  CD1 . LEU A 1 170 ? -9.606  -1.942  -9.112  1.00 98.47 170 A 1 
ATOM   1350 C  CD2 . LEU A 1 170 ? -11.217 -3.610  -8.188  1.00 98.37 170 A 1 
ATOM   1351 N  N   . ASN A 1 171 ? -7.986  -6.568  -6.289  1.00 98.82 171 A 1 
ATOM   1352 C  CA  . ASN A 1 171 ? -6.872  -7.495  -6.195  1.00 98.89 171 A 1 
ATOM   1353 C  C   . ASN A 1 171 ? -6.089  -7.466  -7.508  1.00 98.71 171 A 1 
ATOM   1354 O  O   . ASN A 1 171 ? -6.361  -8.240  -8.423  1.00 98.60 171 A 1 
ATOM   1355 C  CB  . ASN A 1 171 ? -7.377  -8.907  -5.904  1.00 98.66 171 A 1 
ATOM   1356 C  CG  . ASN A 1 171 ? -6.245  -9.913  -5.794  1.00 98.54 171 A 1 
ATOM   1357 O  OD1 . ASN A 1 171 ? -5.067  -9.555  -5.851  1.00 97.31 171 A 1 
ATOM   1358 N  ND2 . ASN A 1 171 ? -6.598  -11.177 -5.642  1.00 96.64 171 A 1 
ATOM   1359 N  N   . THR A 1 172 ? -5.116  -6.557  -7.601  1.00 98.85 172 A 1 
ATOM   1360 C  CA  . THR A 1 172 ? -4.345  -6.419  -8.832  1.00 98.84 172 A 1 
ATOM   1361 C  C   . THR A 1 172 ? -3.188  -7.402  -8.915  1.00 98.89 172 A 1 
ATOM   1362 O  O   . THR A 1 172 ? -2.485  -7.445  -9.924  1.00 98.62 172 A 1 
ATOM   1363 C  CB  . THR A 1 172 ? -3.812  -4.985  -9.009  1.00 98.85 172 A 1 
ATOM   1364 O  OG1 . THR A 1 172 ? -3.135  -4.569  -7.830  1.00 98.44 172 A 1 
ATOM   1365 C  CG2 . THR A 1 172 ? -4.969  -4.037  -9.297  1.00 98.08 172 A 1 
ATOM   1366 N  N   . VAL A 1 173 ? -2.996  -8.215  -7.878  1.00 98.83 173 A 1 
ATOM   1367 C  CA  . VAL A 1 173 ? -2.020  -9.298  -7.965  1.00 98.69 173 A 1 
ATOM   1368 C  C   . VAL A 1 173 ? -2.467  -10.271 -9.050  1.00 98.66 173 A 1 
ATOM   1369 O  O   . VAL A 1 173 ? -1.658  -10.970 -9.655  1.00 98.33 173 A 1 
ATOM   1370 C  CB  . VAL A 1 173 ? -1.865  -10.038 -6.621  1.00 98.57 173 A 1 
ATOM   1371 C  CG1 . VAL A 1 173 ? -0.847  -11.169 -6.744  1.00 98.23 173 A 1 
ATOM   1372 C  CG2 . VAL A 1 173 ? -1.427  -9.068  -5.528  1.00 98.24 173 A 1 
ATOM   1373 N  N   . LEU A 1 174 ? -3.768  -10.295 -9.335  1.00 98.68 174 A 1 
ATOM   1374 C  CA  . LEU A 1 174 ? -4.308  -11.110 -10.412 1.00 98.49 174 A 1 
ATOM   1375 C  C   . LEU A 1 174 ? -3.752  -10.679 -11.766 1.00 98.49 174 A 1 
ATOM   1376 O  O   . LEU A 1 174 ? -3.679  -11.477 -12.699 1.00 98.24 174 A 1 
ATOM   1377 C  CB  . LEU A 1 174 ? -5.837  -11.020 -10.453 1.00 98.37 174 A 1 
ATOM   1378 C  CG  . LEU A 1 174 ? -6.598  -11.506 -9.216  1.00 98.10 174 A 1 
ATOM   1379 C  CD1 . LEU A 1 174 ? -8.098  -11.303 -9.409  1.00 97.76 174 A 1 
ATOM   1380 C  CD2 . LEU A 1 174 ? -6.285  -12.969 -8.937  1.00 97.65 174 A 1 
ATOM   1381 N  N   . TYR A 1 175 ? -3.339  -9.413  -11.864 1.00 98.68 175 A 1 
ATOM   1382 C  CA  . TYR A 1 175 ? -2.856  -8.857  -13.124 1.00 98.73 175 A 1 
ATOM   1383 C  C   . TYR A 1 175 ? -1.333  -8.744  -13.190 1.00 98.68 175 A 1 
ATOM   1384 O  O   . TYR A 1 175 ? -0.786  -8.356  -14.223 1.00 98.47 175 A 1 
ATOM   1385 C  CB  . TYR A 1 175 ? -3.464  -7.473  -13.359 1.00 98.73 175 A 1 
ATOM   1386 C  CG  . TYR A 1 175 ? -4.969  -7.419  -13.208 1.00 98.77 175 A 1 
ATOM   1387 C  CD1 . TYR A 1 175 ? -5.776  -8.478  -13.626 1.00 98.66 175 A 1 
ATOM   1388 C  CD2 . TYR A 1 175 ? -5.595  -6.302  -12.663 1.00 98.67 175 A 1 
ATOM   1389 C  CE1 . TYR A 1 175 ? -7.153  -8.431  -13.492 1.00 98.62 175 A 1 
ATOM   1390 C  CE2 . TYR A 1 175 ? -6.972  -6.238  -12.536 1.00 98.63 175 A 1 
ATOM   1391 C  CZ  . TYR A 1 175 ? -7.747  -7.304  -12.950 1.00 98.71 175 A 1 
ATOM   1392 O  OH  . TYR A 1 175 ? -9.116  -7.253  -12.820 1.00 98.56 175 A 1 
ATOM   1393 N  N   . TYR A 1 176 ? -0.649  -9.064  -12.110 1.00 98.73 176 A 1 
ATOM   1394 C  CA  . TYR A 1 176 ? 0.809   -8.975  -12.022 1.00 98.66 176 A 1 
ATOM   1395 C  C   . TYR A 1 176 ? 1.453   -9.880  -13.069 1.00 98.54 176 A 1 
ATOM   1396 O  O   . TYR A 1 176 ? 1.066   -11.043 -13.215 1.00 98.19 176 A 1 
ATOM   1397 C  CB  . TYR A 1 176 ? 1.253   -9.385  -10.612 1.00 98.52 176 A 1 
ATOM   1398 C  CG  . TYR A 1 176 ? 2.675   -9.026  -10.242 1.00 98.41 176 A 1 
ATOM   1399 C  CD1 . TYR A 1 176 ? 3.328   -7.928  -10.786 1.00 97.89 176 A 1 
ATOM   1400 C  CD2 . TYR A 1 176 ? 3.357   -9.781  -9.296  1.00 97.87 176 A 1 
ATOM   1401 C  CE1 . TYR A 1 176 ? 4.615   -7.592  -10.411 1.00 97.39 176 A 1 
ATOM   1402 C  CE2 . TYR A 1 176 ? 4.646   -9.455  -8.904  1.00 97.37 176 A 1 
ATOM   1403 C  CZ  . TYR A 1 176 ? 5.275   -8.367  -9.467  1.00 97.40 176 A 1 
ATOM   1404 O  OH  . TYR A 1 176 ? 6.550   -8.039  -9.088  1.00 96.47 176 A 1 
ATOM   1405 N  N   . ASN A 1 177 ? 2.444   -9.370  -13.806 1.00 98.40 177 A 1 
ATOM   1406 C  CA  . ASN A 1 177 ? 3.028   -10.140 -14.901 1.00 98.08 177 A 1 
ATOM   1407 C  C   . ASN A 1 177 ? 3.928   -11.293 -14.454 1.00 97.97 177 A 1 
ATOM   1408 O  O   . ASN A 1 177 ? 4.459   -12.021 -15.283 1.00 96.88 177 A 1 
ATOM   1409 C  CB  . ASN A 1 177 ? 3.759   -9.227  -15.906 1.00 97.16 177 A 1 
ATOM   1410 C  CG  . ASN A 1 177 ? 4.855   -8.403  -15.277 1.00 96.10 177 A 1 
ATOM   1411 O  OD1 . ASN A 1 177 ? 5.387   -8.747  -14.228 1.00 90.99 177 A 1 
ATOM   1412 N  ND2 . ASN A 1 177 ? 5.193   -7.302  -15.926 1.00 89.60 177 A 1 
ATOM   1413 N  N   . TYR A 1 178 ? 4.092   -11.457 -13.139 1.00 98.00 178 A 1 
ATOM   1414 C  CA  . TYR A 1 178 ? 4.782   -12.620 -12.603 1.00 97.65 178 A 1 
ATOM   1415 C  C   . TYR A 1 178 ? 3.791   -13.683 -12.135 1.00 97.54 178 A 1 
ATOM   1416 O  O   . TYR A 1 178 ? 4.184   -14.762 -11.685 1.00 96.40 178 A 1 
ATOM   1417 C  CB  . TYR A 1 178 ? 5.707   -12.231 -11.443 1.00 97.06 178 A 1 
ATOM   1418 C  CG  . TYR A 1 178 ? 6.993   -11.562 -11.870 1.00 95.87 178 A 1 
ATOM   1419 C  CD1 . TYR A 1 178 ? 7.978   -12.277 -12.543 1.00 92.55 178 A 1 
ATOM   1420 C  CD2 . TYR A 1 178 ? 7.234   -10.226 -11.598 1.00 92.31 178 A 1 
ATOM   1421 C  CE1 . TYR A 1 178 ? 9.161   -11.677 -12.940 1.00 90.75 178 A 1 
ATOM   1422 C  CE2 . TYR A 1 178 ? 8.414   -9.615  -11.995 1.00 90.95 178 A 1 
ATOM   1423 C  CZ  . TYR A 1 178 ? 9.377   -10.345 -12.661 1.00 91.40 178 A 1 
ATOM   1424 O  OH  . TYR A 1 178 ? 10.547  -9.745  -13.051 1.00 88.95 178 A 1 
ATOM   1425 N  N   . ASN A 1 179 ? 2.494   -13.376 -12.246 1.00 97.59 179 A 1 
ATOM   1426 C  CA  . ASN A 1 179 ? 1.441   -14.320 -11.878 1.00 97.64 179 A 1 
ATOM   1427 C  C   . ASN A 1 179 ? 1.114   -15.192 -13.089 1.00 97.43 179 A 1 
ATOM   1428 O  O   . ASN A 1 179 ? 0.363   -14.781 -13.971 1.00 96.93 179 A 1 
ATOM   1429 C  CB  . ASN A 1 179 ? 0.198   -13.577 -11.398 1.00 97.66 179 A 1 
ATOM   1430 C  CG  . ASN A 1 179 ? -0.876  -14.503 -10.861 1.00 97.84 179 A 1 
ATOM   1431 O  OD1 . ASN A 1 179 ? -0.818  -15.712 -11.035 1.00 96.74 179 A 1 
ATOM   1432 N  ND2 . ASN A 1 179 ? -1.875  -13.926 -10.198 1.00 96.51 179 A 1 
ATOM   1433 N  N   . LYS A 1 180 ? 1.662   -16.394 -13.113 1.00 97.29 180 A 1 
ATOM   1434 C  CA  . LYS A 1 180 ? 1.504   -17.275 -14.260 1.00 96.70 180 A 1 
ATOM   1435 C  C   . LYS A 1 180 ? 0.122   -17.926 -14.334 1.00 96.30 180 A 1 
ATOM   1436 O  O   . LYS A 1 180 ? -0.223  -18.532 -15.347 1.00 94.40 180 A 1 
ATOM   1437 C  CB  . LYS A 1 180 ? 2.586   -18.368 -14.233 1.00 96.13 180 A 1 
ATOM   1438 C  CG  . LYS A 1 180 ? 4.002   -17.837 -14.333 1.00 92.69 180 A 1 
ATOM   1439 C  CD  . LYS A 1 180 ? 5.024   -18.961 -14.323 1.00 84.61 180 A 1 
ATOM   1440 C  CE  . LYS A 1 180 ? 6.441   -18.429 -14.445 1.00 77.58 180 A 1 
ATOM   1441 N  NZ  . LYS A 1 180 ? 7.452   -19.531 -14.432 1.00 67.27 180 A 1 
ATOM   1442 N  N   . GLN A 1 181 ? -0.665  -17.781 -13.289 1.00 96.51 181 A 1 
ATOM   1443 C  CA  . GLN A 1 181 ? -1.973  -18.432 -13.240 1.00 95.89 181 A 1 
ATOM   1444 C  C   . GLN A 1 181 ? -3.064  -17.666 -13.974 1.00 95.87 181 A 1 
ATOM   1445 O  O   . GLN A 1 181 ? -4.147  -18.196 -14.207 1.00 93.02 181 A 1 
ATOM   1446 C  CB  . GLN A 1 181 ? -2.391  -18.678 -11.793 1.00 94.51 181 A 1 
ATOM   1447 C  CG  . GLN A 1 181 ? -1.425  -19.557 -11.019 1.00 91.38 181 A 1 
ATOM   1448 C  CD  . GLN A 1 181 ? -2.040  -20.153 -9.777  1.00 86.82 181 A 1 
ATOM   1449 O  OE1 . GLN A 1 181 ? -3.259  -20.240 -9.644  1.00 78.63 181 A 1 
ATOM   1450 N  NE2 . GLN A 1 181 ? -1.194  -20.597 -8.855  1.00 75.47 181 A 1 
ATOM   1451 N  N   . THR A 1 182 ? -2.791  -16.412 -14.338 1.00 96.77 182 A 1 
ATOM   1452 C  CA  . THR A 1 182 ? -3.816  -15.571 -14.935 1.00 96.69 182 A 1 
ATOM   1453 C  C   . THR A 1 182 ? -3.439  -14.994 -16.301 1.00 96.07 182 A 1 
ATOM   1454 O  O   . THR A 1 182 ? -4.194  -14.219 -16.881 1.00 94.38 182 A 1 
ATOM   1455 C  CB  . THR A 1 182 ? -4.156  -14.384 -14.006 1.00 96.66 182 A 1 
ATOM   1456 O  OG1 . THR A 1 182 ? -2.957  -13.641 -13.731 1.00 95.76 182 A 1 
ATOM   1457 C  CG2 . THR A 1 182 ? -4.744  -14.889 -12.699 1.00 95.61 182 A 1 
ATOM   1458 N  N   . MET A 1 183 ? -2.288  -15.388 -16.826 1.00 95.29 183 A 1 
ATOM   1459 C  CA  . MET A 1 183 ? -1.772  -14.798 -18.059 1.00 93.85 183 A 1 
ATOM   1460 C  C   . MET A 1 183 ? -2.652  -15.019 -19.282 1.00 93.15 183 A 1 
ATOM   1461 O  O   . MET A 1 183 ? -2.637  -14.208 -20.208 1.00 89.62 183 A 1 
ATOM   1462 C  CB  . MET A 1 183 ? -0.354  -15.310 -18.340 1.00 91.27 183 A 1 
ATOM   1463 C  CG  . MET A 1 183 ? -0.240  -16.810 -18.512 1.00 85.23 183 A 1 
ATOM   1464 S  SD  . MET A 1 183 ? 1.476   -17.338 -18.796 1.00 82.13 183 A 1 
ATOM   1465 C  CE  . MET A 1 183 ? 1.805   -16.546 -20.366 1.00 73.31 183 A 1 
ATOM   1466 N  N   . ASP A 1 184 ? -3.440  -16.088 -19.286 1.00 93.31 184 A 1 
ATOM   1467 C  CA  . ASP A 1 184 ? -4.262  -16.414 -20.445 1.00 92.41 184 A 1 
ATOM   1468 C  C   . ASP A 1 184 ? -5.752  -16.145 -20.227 1.00 92.68 184 A 1 
ATOM   1469 O  O   . ASP A 1 184 ? -6.585  -16.520 -21.053 1.00 88.63 184 A 1 
ATOM   1470 C  CB  . ASP A 1 184 ? -4.069  -17.884 -20.837 1.00 90.08 184 A 1 
ATOM   1471 C  CG  . ASP A 1 184 ? -2.656  -18.175 -21.312 1.00 85.11 184 A 1 
ATOM   1472 O  OD1 . ASP A 1 184 ? -2.081  -17.334 -22.020 1.00 79.81 184 A 1 
ATOM   1473 O  OD2 . ASP A 1 184 ? -2.135  -19.248 -20.971 1.00 79.56 184 A 1 
ATOM   1474 N  N   . SER A 1 185 ? -6.086  -15.477 -19.141 1.00 94.11 185 A 1 
ATOM   1475 C  CA  . SER A 1 185 ? -7.476  -15.152 -18.848 1.00 94.25 185 A 1 
ATOM   1476 C  C   . SER A 1 185 ? -7.871  -13.819 -19.477 1.00 94.62 185 A 1 
ATOM   1477 O  O   . SER A 1 185 ? -7.013  -12.991 -19.789 1.00 92.08 185 A 1 
ATOM   1478 C  CB  . SER A 1 185 ? -7.705  -15.100 -17.339 1.00 92.43 185 A 1 
ATOM   1479 O  OG  . SER A 1 185 ? -9.049  -14.782 -17.025 1.00 83.86 185 A 1 
ATOM   1480 N  N   . THR A 1 186 ? -9.178  -13.617 -19.678 1.00 95.95 186 A 1 
ATOM   1481 C  CA  . THR A 1 186 ? -9.668  -12.353 -20.202 1.00 95.82 186 A 1 
ATOM   1482 C  C   . THR A 1 186 ? -10.155 -11.452 -19.073 1.00 96.54 186 A 1 
ATOM   1483 O  O   . THR A 1 186 ? -10.043 -10.234 -19.146 1.00 94.08 186 A 1 
ATOM   1484 C  CB  . THR A 1 186 ? -10.821 -12.567 -21.202 1.00 93.85 186 A 1 
ATOM   1485 O  OG1 . THR A 1 186 ? -11.883 -13.291 -20.563 1.00 86.44 186 A 1 
ATOM   1486 C  CG2 . THR A 1 186 ? -10.338 -13.360 -22.409 1.00 85.29 186 A 1 
ATOM   1487 N  N   . ASP A 1 187 ? -10.691 -12.060 -18.012 1.00 97.32 187 A 1 
ATOM   1488 C  CA  . ASP A 1 187 ? -11.178 -11.328 -16.847 1.00 97.72 187 A 1 
ATOM   1489 C  C   . ASP A 1 187 ? -11.010 -12.206 -15.605 1.00 97.73 187 A 1 
ATOM   1490 O  O   . ASP A 1 187 ? -11.974 -12.825 -15.149 1.00 97.23 187 A 1 
ATOM   1491 C  CB  . ASP A 1 187 ? -12.649 -10.941 -17.037 1.00 97.86 187 A 1 
ATOM   1492 C  CG  . ASP A 1 187 ? -13.160 -10.035 -15.922 1.00 98.25 187 A 1 
ATOM   1493 O  OD1 . ASP A 1 187 ? -12.339 -9.570  -15.102 1.00 97.98 187 A 1 
ATOM   1494 O  OD2 . ASP A 1 187 ? -14.372 -9.784  -15.877 1.00 98.00 187 A 1 
ATOM   1495 N  N   . PRO A 1 188 ? -9.801  -12.274 -15.056 1.00 97.83 188 A 1 
ATOM   1496 C  CA  . PRO A 1 188 ? -9.508  -13.142 -13.913 1.00 97.81 188 A 1 
ATOM   1497 C  C   . PRO A 1 188 ? -10.486 -12.961 -12.761 1.00 98.03 188 A 1 
ATOM   1498 O  O   . PRO A 1 188 ? -10.622 -11.860 -12.219 1.00 97.80 188 A 1 
ATOM   1499 C  CB  . PRO A 1 188 ? -8.091  -12.729 -13.516 1.00 97.50 188 A 1 
ATOM   1500 C  CG  . PRO A 1 188 ? -7.478  -12.262 -14.797 1.00 96.59 188 A 1 
ATOM   1501 C  CD  . PRO A 1 188 ? -8.602  -11.547 -15.509 1.00 97.74 188 A 1 
ATOM   1502 N  N   . LEU A 1 189 ? -11.188 -14.047 -12.426 1.00 97.51 189 A 1 
ATOM   1503 C  CA  . LEU A 1 189 ? -12.150 -14.074 -11.327 1.00 97.49 189 A 1 
ATOM   1504 C  C   . LEU A 1 189 ? -13.255 -13.033 -11.464 1.00 97.66 189 A 1 
ATOM   1505 O  O   . LEU A 1 189 ? -13.909 -12.672 -10.483 1.00 97.23 189 A 1 
ATOM   1506 C  CB  . LEU A 1 189 ? -11.432 -13.939 -9.983  1.00 97.18 189 A 1 
ATOM   1507 C  CG  . LEU A 1 189 ? -10.439 -15.060 -9.668  1.00 96.43 189 A 1 
ATOM   1508 C  CD1 . LEU A 1 189 ? -9.784  -14.836 -8.314  1.00 95.43 189 A 1 
ATOM   1509 C  CD2 . LEU A 1 189 ? -11.130 -16.421 -9.698  1.00 95.18 189 A 1 
ATOM   1510 N  N   . GLY A 1 190 ? -13.472 -12.546 -12.695 1.00 97.44 190 A 1 
ATOM   1511 C  CA  . GLY A 1 190 ? -14.567 -11.638 -12.989 1.00 97.71 190 A 1 
ATOM   1512 C  C   . GLY A 1 190 ? -14.449 -10.247 -12.378 1.00 98.28 190 A 1 
ATOM   1513 O  O   . GLY A 1 190 ? -15.450 -9.539  -12.253 1.00 98.21 190 A 1 
ATOM   1514 N  N   . GLN A 1 191 ? -13.242 -9.852  -12.014 1.00 98.15 191 A 1 
ATOM   1515 C  CA  . GLN A 1 191 ? -13.054 -8.588  -11.304 1.00 98.55 191 A 1 
ATOM   1516 C  C   . GLN A 1 191 ? -13.385 -7.353  -12.140 1.00 98.71 191 A 1 
ATOM   1517 O  O   . GLN A 1 191 ? -13.970 -6.400  -11.631 1.00 98.82 191 A 1 
ATOM   1518 C  CB  . GLN A 1 191 ? -11.631 -8.471  -10.767 1.00 98.48 191 A 1 
ATOM   1519 C  CG  . GLN A 1 191 ? -11.401 -7.227  -9.903  1.00 98.34 191 A 1 
ATOM   1520 C  CD  . GLN A 1 191 ? -10.072 -7.224  -9.189  1.00 98.61 191 A 1 
ATOM   1521 O  OE1 . GLN A 1 191 ? -10.018 -7.055  -7.970  1.00 94.68 191 A 1 
ATOM   1522 N  NE2 . GLN A 1 191 ? -8.998  -7.425  -9.943  1.00 95.96 191 A 1 
ATOM   1523 N  N   . PHE A 1 192 ? -13.036 -7.348  -13.429 1.00 98.80 192 A 1 
ATOM   1524 C  CA  . PHE A 1 192 ? -13.334 -6.202  -14.280 1.00 98.84 192 A 1 
ATOM   1525 C  C   . PHE A 1 192 ? -14.843 -5.985  -14.413 1.00 98.97 192 A 1 
ATOM   1526 O  O   . PHE A 1 192 ? -15.328 -4.868  -14.284 1.00 98.86 192 A 1 
ATOM   1527 C  CB  . PHE A 1 192 ? -12.710 -6.366  -15.666 1.00 98.85 192 A 1 
ATOM   1528 C  CG  . PHE A 1 192 ? -11.239 -6.026  -15.725 1.00 98.85 192 A 1 
ATOM   1529 C  CD1 . PHE A 1 192 ? -10.792 -4.760  -15.395 1.00 98.65 192 A 1 
ATOM   1530 C  CD2 . PHE A 1 192 ? -10.303 -6.978  -16.115 1.00 98.64 192 A 1 
ATOM   1531 C  CE1 . PHE A 1 192 ? -9.442  -4.441  -15.447 1.00 98.48 192 A 1 
ATOM   1532 C  CE2 . PHE A 1 192 ? -8.953  -6.668  -16.173 1.00 98.45 192 A 1 
ATOM   1533 C  CZ  . PHE A 1 192 ? -8.525  -5.401  -15.833 1.00 98.56 192 A 1 
ATOM   1534 N  N   . GLU A 1 193 ? -15.577 -7.061  -14.673 1.00 98.83 193 A 1 
ATOM   1535 C  CA  . GLU A 1 193 ? -17.032 -6.975  -14.800 1.00 98.87 193 A 1 
ATOM   1536 C  C   . GLU A 1 193 ? -17.658 -6.542  -13.475 1.00 98.81 193 A 1 
ATOM   1537 O  O   . GLU A 1 193 ? -18.571 -5.710  -13.447 1.00 98.81 193 A 1 
ATOM   1538 C  CB  . GLU A 1 193 ? -17.612 -8.319  -15.239 1.00 98.57 193 A 1 
ATOM   1539 C  CG  . GLU A 1 193 ? -19.136 -8.339  -15.362 1.00 90.58 193 A 1 
ATOM   1540 C  CD  . GLU A 1 193 ? -19.651 -7.402  -16.438 1.00 82.51 193 A 1 
ATOM   1541 O  OE1 . GLU A 1 193 ? -18.880 -7.076  -17.362 1.00 77.57 193 A 1 
ATOM   1542 O  OE2 . GLU A 1 193 ? -20.823 -6.999  -16.361 1.00 77.51 193 A 1 
ATOM   1543 N  N   . TRP A 1 194 ? -17.163 -7.099  -12.374 1.00 98.75 194 A 1 
ATOM   1544 C  CA  . TRP A 1 194 ? -17.629 -6.742  -11.038 1.00 98.89 194 A 1 
ATOM   1545 C  C   . TRP A 1 194 ? -17.398 -5.261  -10.751 1.00 98.91 194 A 1 
ATOM   1546 O  O   . TRP A 1 194 ? -18.288 -4.566  -10.258 1.00 98.88 194 A 1 
ATOM   1547 C  CB  . TRP A 1 194 ? -16.912 -7.602  -9.989  1.00 98.85 194 A 1 
ATOM   1548 C  CG  . TRP A 1 194 ? -17.139 -7.180  -8.566  1.00 98.86 194 A 1 
ATOM   1549 C  CD1 . TRP A 1 194 ? -18.174 -7.546  -7.754  1.00 98.76 194 A 1 
ATOM   1550 C  CD2 . TRP A 1 194 ? -16.299 -6.321  -7.784  1.00 98.85 194 A 1 
ATOM   1551 N  NE1 . TRP A 1 194 ? -18.030 -6.970  -6.526  1.00 98.71 194 A 1 
ATOM   1552 C  CE2 . TRP A 1 194 ? -16.892 -6.208  -6.506  1.00 98.80 194 A 1 
ATOM   1553 C  CE3 . TRP A 1 194 ? -15.103 -5.632  -8.040  1.00 98.81 194 A 1 
ATOM   1554 C  CZ2 . TRP A 1 194 ? -16.323 -5.438  -5.484  1.00 98.71 194 A 1 
ATOM   1555 C  CZ3 . TRP A 1 194 ? -14.548 -4.866  -7.024  1.00 98.75 194 A 1 
ATOM   1556 C  CH2 . TRP A 1 194 ? -15.160 -4.776  -5.768  1.00 98.72 194 A 1 
ATOM   1557 N  N   . PHE A 1 195 ? -16.212 -4.771  -11.078 1.00 98.93 195 A 1 
ATOM   1558 C  CA  . PHE A 1 195 ? -15.856 -3.378  -10.850 1.00 98.90 195 A 1 
ATOM   1559 C  C   . PHE A 1 195 ? -16.761 -2.437  -11.643 1.00 98.93 195 A 1 
ATOM   1560 O  O   . PHE A 1 195 ? -17.211 -1.414  -11.133 1.00 98.92 195 A 1 
ATOM   1561 C  CB  . PHE A 1 195 ? -14.388 -3.134  -11.216 1.00 98.94 195 A 1 
ATOM   1562 C  CG  . PHE A 1 195 ? -13.915 -1.739  -10.927 1.00 98.94 195 A 1 
ATOM   1563 C  CD1 . PHE A 1 195 ? -13.706 -1.315  -9.623  1.00 98.85 195 A 1 
ATOM   1564 C  CD2 . PHE A 1 195 ? -13.666 -0.853  -11.960 1.00 98.85 195 A 1 
ATOM   1565 C  CE1 . PHE A 1 195 ? -13.261 -0.030  -9.353  1.00 98.76 195 A 1 
ATOM   1566 C  CE2 . PHE A 1 195 ? -13.223 0.433   -11.704 1.00 98.76 195 A 1 
ATOM   1567 C  CZ  . PHE A 1 195 ? -13.017 0.849   -10.394 1.00 98.84 195 A 1 
ATOM   1568 N  N   . LYS A 1 196 ? -17.029 -2.795  -12.895 1.00 98.98 196 A 1 
ATOM   1569 C  CA  . LYS A 1 196 ? -17.906 -1.996  -13.740 1.00 98.89 196 A 1 
ATOM   1570 C  C   . LYS A 1 196 ? -19.309 -1.906  -13.149 1.00 98.99 196 A 1 
ATOM   1571 O  O   . LYS A 1 196 ? -19.909 -0.832  -13.116 1.00 98.85 196 A 1 
ATOM   1572 C  CB  . LYS A 1 196 ? -17.980 -2.589  -15.151 1.00 98.75 196 A 1 
ATOM   1573 C  CG  . LYS A 1 196 ? -18.987 -1.905  -16.066 1.00 96.56 196 A 1 
ATOM   1574 C  CD  . LYS A 1 196 ? -18.962 -2.498  -17.473 1.00 94.06 196 A 1 
ATOM   1575 C  CE  . LYS A 1 196 ? -20.125 -1.989  -18.306 1.00 87.16 196 A 1 
ATOM   1576 N  NZ  . LYS A 1 196 ? -20.188 -0.505  -18.370 1.00 79.57 196 A 1 
ATOM   1577 N  N   . THR A 1 197 ? -19.818 -3.025  -12.670 1.00 98.96 197 A 1 
ATOM   1578 C  CA  . THR A 1 197 ? -21.141 -3.067  -12.058 1.00 98.96 197 A 1 
ATOM   1579 C  C   . THR A 1 197 ? -21.208 -2.182  -10.817 1.00 98.99 197 A 1 
ATOM   1580 O  O   . THR A 1 197 ? -22.159 -1.417  -10.631 1.00 98.82 197 A 1 
ATOM   1581 C  CB  . THR A 1 197 ? -21.538 -4.507  -11.689 1.00 98.76 197 A 1 
ATOM   1582 O  OG1 . THR A 1 197 ? -21.618 -5.300  -12.876 1.00 96.40 197 A 1 
ATOM   1583 C  CG2 . THR A 1 197 ? -22.880 -4.539  -10.970 1.00 95.72 197 A 1 
ATOM   1584 N  N   . VAL A 1 198 ? -20.184 -2.273  -9.979  1.00 98.90 198 A 1 
ATOM   1585 C  CA  . VAL A 1 198 ? -20.108 -1.476  -8.765  1.00 98.91 198 A 1 
ATOM   1586 C  C   . VAL A 1 198 ? -20.051 0.022   -9.085  1.00 98.97 198 A 1 
ATOM   1587 O  O   . VAL A 1 198 ? -20.805 0.819   -8.527  1.00 98.88 198 A 1 
ATOM   1588 C  CB  . VAL A 1 198 ? -18.883 -1.870  -7.911  1.00 98.88 198 A 1 
ATOM   1589 C  CG1 . VAL A 1 198 ? -18.647 -0.861  -6.794  1.00 98.51 198 A 1 
ATOM   1590 C  CG2 . VAL A 1 198 ? -19.074 -3.267  -7.330  1.00 98.59 198 A 1 
ATOM   1591 N  N   . MET A 1 199 ? -19.165 0.395   -9.991  1.00 98.98 199 A 1 
ATOM   1592 C  CA  . MET A 1 199 ? -18.986 1.796   -10.347 1.00 98.92 199 A 1 
ATOM   1593 C  C   . MET A 1 199 ? -20.214 2.385   -11.040 1.00 98.98 199 A 1 
ATOM   1594 O  O   . MET A 1 199 ? -20.583 3.533   -10.784 1.00 98.86 199 A 1 
ATOM   1595 C  CB  . MET A 1 199 ? -17.760 1.963   -11.242 1.00 98.92 199 A 1 
ATOM   1596 C  CG  . MET A 1 199 ? -16.432 1.713   -10.528 1.00 98.56 199 A 1 
ATOM   1597 S  SD  . MET A 1 199 ? -16.058 2.968   -9.288  1.00 98.33 199 A 1 
ATOM   1598 C  CE  . MET A 1 199 ? -15.884 1.962   -7.833  1.00 95.95 199 A 1 
ATOM   1599 N  N   . ASP A 1 200 ? -20.843 1.610   -11.913 1.00 98.99 200 A 1 
ATOM   1600 C  CA  . ASP A 1 200 ? -22.066 2.065   -12.566 1.00 98.90 200 A 1 
ATOM   1601 C  C   . ASP A 1 200 ? -23.145 2.353   -11.521 1.00 98.91 200 A 1 
ATOM   1602 O  O   . ASP A 1 200 ? -23.877 3.336   -11.628 1.00 98.73 200 A 1 
ATOM   1603 C  CB  . ASP A 1 200 ? -22.586 1.018   -13.561 1.00 98.86 200 A 1 
ATOM   1604 C  CG  . ASP A 1 200 ? -21.804 1.016   -14.865 1.00 98.41 200 A 1 
ATOM   1605 O  OD1 . ASP A 1 200 ? -21.067 1.984   -15.140 1.00 97.01 200 A 1 
ATOM   1606 O  OD2 . ASP A 1 200 ? -21.943 0.035   -15.636 1.00 97.05 200 A 1 
ATOM   1607 N  N   . GLY A 1 201 ? -23.223 1.495   -10.515 1.00 98.88 201 A 1 
ATOM   1608 C  CA  . GLY A 1 201 ? -24.182 1.682   -9.441  1.00 98.83 201 A 1 
ATOM   1609 C  C   . GLY A 1 201 ? -23.909 2.950   -8.645  1.00 98.82 201 A 1 
ATOM   1610 O  O   . GLY A 1 201 ? -24.836 3.696   -8.311  1.00 98.62 201 A 1 
ATOM   1611 N  N   . TYR A 1 202 ? -22.652 3.190   -8.337  1.00 98.87 202 A 1 
ATOM   1612 C  CA  . TYR A 1 202 ? -22.263 4.390   -7.597  1.00 98.86 202 A 1 
ATOM   1613 C  C   . TYR A 1 202 ? -22.582 5.657   -8.403  1.00 98.79 202 A 1 
ATOM   1614 O  O   . TYR A 1 202 ? -23.115 6.629   -7.860  1.00 98.59 202 A 1 
ATOM   1615 C  CB  . TYR A 1 202 ? -20.773 4.368   -7.257  1.00 98.85 202 A 1 
ATOM   1616 C  CG  . TYR A 1 202 ? -20.362 3.341   -6.218  1.00 98.86 202 A 1 
ATOM   1617 C  CD1 . TYR A 1 202 ? -21.303 2.685   -5.430  1.00 98.71 202 A 1 
ATOM   1618 C  CD2 . TYR A 1 202 ? -19.022 3.038   -6.013  1.00 98.72 202 A 1 
ATOM   1619 C  CE1 . TYR A 1 202 ? -20.921 1.762   -4.474  1.00 98.66 202 A 1 
ATOM   1620 C  CE2 . TYR A 1 202 ? -18.629 2.116   -5.066  1.00 98.66 202 A 1 
ATOM   1621 C  CZ  . TYR A 1 202 ? -19.577 1.472   -4.296  1.00 98.75 202 A 1 
ATOM   1622 O  OH  . TYR A 1 202 ? -19.187 0.552   -3.353  1.00 98.51 202 A 1 
ATOM   1623 N  N   . ARG A 1 203 ? -22.259 5.632   -9.686  1.00 98.81 203 A 1 
ATOM   1624 C  CA  . ARG A 1 203 ? -22.518 6.776   -10.554 1.00 98.78 203 A 1 
ATOM   1625 C  C   . ARG A 1 203 ? -24.009 7.086   -10.618 1.00 98.66 203 A 1 
ATOM   1626 O  O   . ARG A 1 203 ? -24.424 8.239   -10.525 1.00 98.24 203 A 1 
ATOM   1627 C  CB  . ARG A 1 203 ? -21.980 6.514   -11.964 1.00 98.42 203 A 1 
ATOM   1628 C  CG  . ARG A 1 203 ? -22.388 7.560   -12.996 1.00 97.40 203 A 1 
ATOM   1629 C  CD  . ARG A 1 203 ? -21.770 7.243   -14.358 1.00 96.95 203 A 1 
ATOM   1630 N  NE  . ARG A 1 203 ? -20.352 7.563   -14.405 1.00 96.50 203 A 1 
ATOM   1631 C  CZ  . ARG A 1 203 ? -19.500 7.087   -15.318 1.00 97.30 203 A 1 
ATOM   1632 N  NH1 . ARG A 1 203 ? -19.915 6.240   -16.244 1.00 93.08 203 A 1 
ATOM   1633 N  NH2 . ARG A 1 203 ? -18.227 7.463   -15.305 1.00 92.95 203 A 1 
ATOM   1634 N  N   . LYS A 1 204 ? -24.813 6.048   -10.770 1.00 98.79 204 A 1 
ATOM   1635 C  CA  . LYS A 1 204 ? -26.253 6.205   -10.900 1.00 98.71 204 A 1 
ATOM   1636 C  C   . LYS A 1 204 ? -26.895 6.779   -9.636  1.00 98.69 204 A 1 
ATOM   1637 O  O   . LYS A 1 204 ? -27.885 7.515   -9.711  1.00 98.12 204 A 1 
ATOM   1638 C  CB  . LYS A 1 204 ? -26.900 4.859   -11.241 1.00 98.42 204 A 1 
ATOM   1639 C  CG  . LYS A 1 204 ? -28.408 4.915   -11.464 1.00 89.19 204 A 1 
ATOM   1640 C  CD  . LYS A 1 204 ? -28.970 3.556   -11.849 1.00 86.60 204 A 1 
ATOM   1641 C  CE  . LYS A 1 204 ? -30.465 3.617   -12.090 1.00 75.15 204 A 1 
ATOM   1642 N  NZ  . LYS A 1 204 ? -31.018 2.292   -12.476 1.00 67.35 204 A 1 
ATOM   1643 N  N   . THR A 1 205 ? -26.313 6.466   -8.484  1.00 98.53 205 A 1 
ATOM   1644 C  CA  . THR A 1 205 ? -26.879 6.890   -7.206  1.00 98.39 205 A 1 
ATOM   1645 C  C   . THR A 1 205 ? -26.110 8.041   -6.556  1.00 98.18 205 A 1 
ATOM   1646 O  O   . THR A 1 205 ? -26.378 8.402   -5.409  1.00 97.25 205 A 1 
ATOM   1647 C  CB  . THR A 1 205 ? -26.952 5.712   -6.220  1.00 98.05 205 A 1 
ATOM   1648 O  OG1 . THR A 1 205 ? -25.659 5.127   -6.070  1.00 96.65 205 A 1 
ATOM   1649 C  CG2 . THR A 1 205 ? -27.923 4.659   -6.733  1.00 96.05 205 A 1 
ATOM   1650 N  N   . GLY A 1 206 ? -25.156 8.612   -7.284  1.00 98.14 206 A 1 
ATOM   1651 C  CA  . GLY A 1 206 ? -24.420 9.764   -6.783  1.00 97.85 206 A 1 
ATOM   1652 C  C   . GLY A 1 206 ? -23.460 9.465   -5.648  1.00 97.91 206 A 1 
ATOM   1653 O  O   . GLY A 1 206 ? -23.167 10.330  -4.825  1.00 97.00 206 A 1 
ATOM   1654 N  N   . GLN A 1 207 ? -22.948 8.234   -5.608  1.00 98.13 207 A 1 
ATOM   1655 C  CA  . GLN A 1 207 ? -21.983 7.838   -4.586  1.00 98.24 207 A 1 
ATOM   1656 C  C   . GLN A 1 207 ? -20.556 8.044   -5.076  1.00 98.24 207 A 1 
ATOM   1657 O  O   . GLN A 1 207 ? -20.311 8.143   -6.283  1.00 98.05 207 A 1 
ATOM   1658 C  CB  . GLN A 1 207 ? -22.185 6.372   -4.183  1.00 98.02 207 A 1 
ATOM   1659 C  CG  . GLN A 1 207 ? -23.582 6.052   -3.669  1.00 97.29 207 A 1 
ATOM   1660 C  CD  . GLN A 1 207 ? -23.691 4.648   -3.115  1.00 97.09 207 A 1 
ATOM   1661 O  OE1 . GLN A 1 207 ? -22.916 4.279   -2.231  1.00 91.59 207 A 1 
ATOM   1662 N  NE2 . GLN A 1 207 ? -24.636 3.879   -3.618  1.00 91.30 207 A 1 
ATOM   1663 N  N   . ARG A 1 208 ? -19.616 8.112   -4.140  1.00 98.40 208 A 1 
ATOM   1664 C  CA  . ARG A 1 208 ? -18.206 8.282   -4.469  1.00 98.47 208 A 1 
ATOM   1665 C  C   . ARG A 1 208 ? -17.403 7.101   -3.932  1.00 98.68 208 A 1 
ATOM   1666 O  O   . ARG A 1 208 ? -17.902 6.313   -3.127  1.00 98.47 208 A 1 
ATOM   1667 C  CB  . ARG A 1 208 ? -17.665 9.590   -3.877  1.00 98.11 208 A 1 
ATOM   1668 C  CG  . ARG A 1 208 ? -18.403 10.835  -4.351  1.00 95.80 208 A 1 
ATOM   1669 C  CD  . ARG A 1 208 ? -18.096 11.143  -5.810  1.00 90.78 208 A 1 
ATOM   1670 N  NE  . ARG A 1 208 ? -18.860 12.293  -6.304  1.00 86.19 208 A 1 
ATOM   1671 C  CZ  . ARG A 1 208 ? -18.525 13.560  -6.119  1.00 80.91 208 A 1 
ATOM   1672 N  NH1 . ARG A 1 208 ? -17.425 13.869  -5.449  1.00 75.10 208 A 1 
ATOM   1673 N  NH2 . ARG A 1 208 ? -19.299 14.530  -6.594  1.00 78.01 208 A 1 
ATOM   1674 N  N   . ALA A 1 209 ? -16.152 6.983   -4.382  1.00 98.78 209 A 1 
ATOM   1675 C  CA  . ALA A 1 209 ? -15.318 5.869   -3.968  1.00 98.89 209 A 1 
ATOM   1676 C  C   . ALA A 1 209 ? -13.844 6.235   -3.864  1.00 98.84 209 A 1 
ATOM   1677 O  O   . ALA A 1 209 ? -13.345 7.092   -4.595  1.00 98.77 209 A 1 
ATOM   1678 C  CB  . ALA A 1 209 ? -15.480 4.704   -4.939  1.00 98.75 209 A 1 
ATOM   1679 N  N   . ILE A 1 210 ? -13.172 5.587   -2.924  1.00 98.83 210 A 1 
ATOM   1680 C  CA  . ILE A 1 210 ? -11.722 5.612   -2.849  1.00 98.99 210 A 1 
ATOM   1681 C  C   . ILE A 1 210 ? -11.282 4.190   -3.139  1.00 98.97 210 A 1 
ATOM   1682 O  O   . ILE A 1 210 ? -11.653 3.259   -2.421  1.00 98.93 210 A 1 
ATOM   1683 C  CB  . ILE A 1 210 ? -11.220 6.069   -1.467  1.00 98.82 210 A 1 
ATOM   1684 C  CG1 . ILE A 1 210 ? -11.584 7.541   -1.243  1.00 98.32 210 A 1 
ATOM   1685 C  CG2 . ILE A 1 210 ? -9.706  5.867   -1.364  1.00 98.57 210 A 1 
ATOM   1686 C  CD1 . ILE A 1 210 ? -11.216 8.069   0.128   1.00 96.67 210 A 1 
ATOM   1687 N  N   . VAL A 1 211 ? -10.507 4.013   -4.212  1.00 98.94 211 A 1 
ATOM   1688 C  CA  . VAL A 1 211 ? -10.079 2.688   -4.648  1.00 98.96 211 A 1 
ATOM   1689 C  C   . VAL A 1 211 ? -8.673  2.384   -4.152  1.00 98.99 211 A 1 
ATOM   1690 O  O   . VAL A 1 211 ? -7.787  3.230   -4.231  1.00 98.94 211 A 1 
ATOM   1691 C  CB  . VAL A 1 211 ? -10.125 2.574   -6.183  1.00 98.94 211 A 1 
ATOM   1692 C  CG1 . VAL A 1 211 ? -9.724  1.166   -6.630  1.00 98.71 211 A 1 
ATOM   1693 C  CG2 . VAL A 1 211 ? -11.519 2.910   -6.705  1.00 98.74 211 A 1 
ATOM   1694 N  N   . SER A 1 212 ? -8.468  1.169   -3.632  1.00 98.91 212 A 1 
ATOM   1695 C  CA  . SER A 1 212 ? -7.154  0.750   -3.167  1.00 98.99 212 A 1 
ATOM   1696 C  C   . SER A 1 212 ? -6.757  -0.572  -3.812  1.00 98.99 212 A 1 
ATOM   1697 O  O   . SER A 1 212 ? -7.603  -1.427  -4.070  1.00 98.87 212 A 1 
ATOM   1698 C  CB  . SER A 1 212 ? -7.139  0.611   -1.641  1.00 98.79 212 A 1 
ATOM   1699 O  OG  . SER A 1 212 ? -7.422  1.841   -1.009  1.00 93.86 212 A 1 
ATOM   1700 N  N   . MET A 1 213 ? -5.461  -0.738  -4.076  1.00 98.91 213 A 1 
ATOM   1701 C  CA  . MET A 1 213 ? -4.929  -1.945  -4.691  1.00 98.92 213 A 1 
ATOM   1702 C  C   . MET A 1 213 ? -3.451  -2.032  -4.344  1.00 98.99 213 A 1 
ATOM   1703 O  O   . MET A 1 213 ? -2.816  -1.026  -4.046  1.00 98.75 213 A 1 
ATOM   1704 C  CB  . MET A 1 213 ? -5.116  -1.894  -6.215  1.00 98.67 213 A 1 
ATOM   1705 C  CG  . MET A 1 213 ? -4.390  -0.738  -6.885  1.00 98.21 213 A 1 
ATOM   1706 S  SD  . MET A 1 213 ? -4.928  -0.424  -8.578  1.00 98.46 213 A 1 
ATOM   1707 C  CE  . MET A 1 213 ? -6.564  0.224   -8.289  1.00 96.60 213 A 1 
ATOM   1708 N  N   . HIS A 1 214 ? -2.897  -3.244  -4.374  1.00 98.97 214 A 1 
ATOM   1709 C  CA  . HIS A 1 214 ? -1.491  -3.384  -4.023  1.00 98.97 214 A 1 
ATOM   1710 C  C   . HIS A 1 214 ? -0.579  -2.872  -5.133  1.00 98.81 214 A 1 
ATOM   1711 O  O   . HIS A 1 214 ? 0.342   -2.098  -4.888  1.00 98.57 214 A 1 
ATOM   1712 C  CB  . HIS A 1 214 ? -1.141  -4.830  -3.688  1.00 98.83 214 A 1 
ATOM   1713 C  CG  . HIS A 1 214 ? 0.257   -4.993  -3.187  1.00 98.78 214 A 1 
ATOM   1714 N  ND1 . HIS A 1 214 ? 0.698   -4.428  -2.013  1.00 98.01 214 A 1 
ATOM   1715 C  CD2 . HIS A 1 214 ? 1.324   -5.628  -3.718  1.00 98.08 214 A 1 
ATOM   1716 C  CE1 . HIS A 1 214 ? 1.972   -4.713  -1.836  1.00 97.96 214 A 1 
ATOM   1717 N  NE2 . HIS A 1 214 ? 2.382   -5.442  -2.854  1.00 98.04 214 A 1 
ATOM   1718 N  N   . ILE A 1 215 ? -0.846  -3.311  -6.362  1.00 98.96 215 A 1 
ATOM   1719 C  CA  . ILE A 1 215 ? -0.003  -2.952  -7.506  1.00 98.91 215 A 1 
ATOM   1720 C  C   . ILE A 1 215 ? -0.725  -1.997  -8.454  1.00 98.99 215 A 1 
ATOM   1721 O  O   . ILE A 1 215 ? -1.727  -2.363  -9.067  1.00 98.82 215 A 1 
ATOM   1722 C  CB  . ILE A 1 215 ? 0.447   -4.200  -8.288  1.00 98.84 215 A 1 
ATOM   1723 C  CG1 . ILE A 1 215 ? 1.033   -5.251  -7.331  1.00 98.44 215 A 1 
ATOM   1724 C  CG2 . ILE A 1 215 ? 1.464   -3.821  -9.358  1.00 98.46 215 A 1 
ATOM   1725 C  CD1 . ILE A 1 215 ? 1.432   -6.548  -8.008  1.00 97.90 215 A 1 
ATOM   1726 N  N   . CYS A 1 216 ? -0.200  -0.794  -8.589  1.00 98.79 216 A 1 
ATOM   1727 C  CA  . CYS A 1 216 ? -0.741  0.204   -9.499  1.00 98.60 216 A 1 
ATOM   1728 C  C   . CYS A 1 216 ? -0.397  -0.149  -10.945 1.00 98.73 216 A 1 
ATOM   1729 O  O   . CYS A 1 216 ? 0.617   -0.795  -11.204 1.00 98.10 216 A 1 
ATOM   1730 C  CB  . CYS A 1 216 ? -0.142  1.574   -9.186  1.00 97.65 216 A 1 
ATOM   1731 S  SG  . CYS A 1 216 ? -1.244  2.776   -8.390  1.00 93.22 216 A 1 
ATOM   1732 N  N   . PRO A 1 217 ? -1.223  0.261   -11.915 1.00 98.72 217 A 1 
ATOM   1733 C  CA  . PRO A 1 217 ? -0.809  0.134   -13.309 1.00 98.60 217 A 1 
ATOM   1734 C  C   . PRO A 1 217 ? 0.368   1.074   -13.557 1.00 98.51 217 A 1 
ATOM   1735 O  O   . PRO A 1 217 ? 0.541   2.058   -12.829 1.00 97.79 217 A 1 
ATOM   1736 C  CB  . PRO A 1 217 ? -2.045  0.569   -14.094 1.00 98.13 217 A 1 
ATOM   1737 C  CG  . PRO A 1 217 ? -2.778  1.465   -13.152 1.00 96.30 217 A 1 
ATOM   1738 C  CD  . PRO A 1 217 ? -2.553  0.872   -11.793 1.00 98.41 217 A 1 
ATOM   1739 N  N   . GLY A 1 218 ? 1.182   0.776   -14.572 1.00 98.48 218 A 1 
ATOM   1740 C  CA  . GLY A 1 218 ? 2.338   1.595   -14.870 1.00 98.25 218 A 1 
ATOM   1741 C  C   . GLY A 1 218 ? 3.633   0.814   -14.774 1.00 98.33 218 A 1 
ATOM   1742 O  O   . GLY A 1 218 ? 3.640   -0.408  -14.890 1.00 97.55 218 A 1 
ATOM   1743 N  N   . VAL A 1 219 ? 4.729   1.533   -14.563 1.00 98.34 219 A 1 
ATOM   1744 C  CA  . VAL A 1 219 ? 6.057   0.926   -14.548 1.00 98.24 219 A 1 
ATOM   1745 C  C   . VAL A 1 219 ? 6.793   1.203   -13.241 1.00 98.19 219 A 1 
ATOM   1746 O  O   . VAL A 1 219 ? 6.373   2.039   -12.448 1.00 97.55 219 A 1 
ATOM   1747 C  CB  . VAL A 1 219 ? 6.909   1.436   -15.723 1.00 97.61 219 A 1 
ATOM   1748 C  CG1 . VAL A 1 219 ? 6.229   1.120   -17.047 1.00 95.50 219 A 1 
ATOM   1749 C  CG2 . VAL A 1 219 ? 7.154   2.932   -15.587 1.00 95.44 219 A 1 
ATOM   1750 N  N   . ALA A 1 220 ? 7.904   0.477   -13.039 1.00 97.84 220 A 1 
ATOM   1751 C  CA  . ALA A 1 220 ? 8.746   0.681   -11.867 1.00 97.70 220 A 1 
ATOM   1752 C  C   . ALA A 1 220 ? 10.001  1.433   -12.268 1.00 97.69 220 A 1 
ATOM   1753 O  O   . ALA A 1 220 ? 10.886  0.873   -12.914 1.00 96.51 220 A 1 
ATOM   1754 C  CB  . ALA A 1 220 ? 9.105   -0.665  -11.237 1.00 97.24 220 A 1 
ATOM   1755 N  N   . GLU A 1 221 ? 10.092  2.696   -11.884 1.00 96.45 221 A 1 
ATOM   1756 C  CA  . GLU A 1 221 ? 11.205  3.549   -12.267 1.00 95.74 221 A 1 
ATOM   1757 C  C   . GLU A 1 221 ? 12.561  2.995   -11.853 1.00 95.53 221 A 1 
ATOM   1758 O  O   . GLU A 1 221 ? 13.530  3.075   -12.602 1.00 93.47 221 A 1 
ATOM   1759 C  CB  . GLU A 1 221 ? 11.038  4.952   -11.679 1.00 94.19 221 A 1 
ATOM   1760 C  CG  . GLU A 1 221 ? 9.859   5.745   -12.217 1.00 92.07 221 A 1 
ATOM   1761 C  CD  . GLU A 1 221 ? 8.578   5.538   -11.431 1.00 93.58 221 A 1 
ATOM   1762 O  OE1 . GLU A 1 221 ? 8.385   4.459   -10.829 1.00 90.57 221 A 1 
ATOM   1763 O  OE2 . GLU A 1 221 ? 7.754   6.472   -11.410 1.00 91.43 221 A 1 
ATOM   1764 N  N   . ARG A 1 222 ? 12.625  2.427   -10.646 1.00 95.08 222 A 1 
ATOM   1765 C  CA  . ARG A 1 222 ? 13.887  1.931   -10.114 1.00 93.86 222 A 1 
ATOM   1766 C  C   . ARG A 1 222 ? 14.334  0.619   -10.738 1.00 93.83 222 A 1 
ATOM   1767 O  O   . ARG A 1 222 ? 15.480  0.201   -10.568 1.00 92.16 222 A 1 
ATOM   1768 C  CB  . ARG A 1 222 ? 13.790  1.760   -8.593  1.00 91.97 222 A 1 
ATOM   1769 C  CG  . ARG A 1 222 ? 13.469  3.040   -7.841  1.00 87.44 222 A 1 
ATOM   1770 C  CD  . ARG A 1 222 ? 13.201  2.758   -6.372  1.00 86.78 222 A 1 
ATOM   1771 N  NE  . ARG A 1 222 ? 14.414  2.408   -5.645  1.00 84.85 222 A 1 
ATOM   1772 C  CZ  . ARG A 1 222 ? 14.417  1.921   -4.397  1.00 85.00 222 A 1 
ATOM   1773 N  NH1 . ARG A 1 222 ? 13.279  1.709   -3.764  1.00 79.24 222 A 1 
ATOM   1774 N  NH2 . ARG A 1 222 ? 15.564  1.643   -3.802  1.00 77.76 222 A 1 
ATOM   1775 N  N   . PHE A 1 223 ? 13.447  -0.033  -11.468 1.00 95.84 223 A 1 
ATOM   1776 C  CA  . PHE A 1 223 ? 13.744  -1.326  -12.075 1.00 95.52 223 A 1 
ATOM   1777 C  C   . PHE A 1 223 ? 13.550  -1.299  -13.586 1.00 96.49 223 A 1 
ATOM   1778 O  O   . PHE A 1 223 ? 12.857  -2.129  -14.166 1.00 95.02 223 A 1 
ATOM   1779 C  CB  . PHE A 1 223 ? 12.888  -2.411  -11.430 1.00 94.46 223 A 1 
ATOM   1780 C  CG  . PHE A 1 223 ? 13.082  -2.511  -9.939  1.00 92.29 223 A 1 
ATOM   1781 C  CD1 . PHE A 1 223 ? 14.207  -3.136  -9.417  1.00 88.57 223 A 1 
ATOM   1782 C  CD2 . PHE A 1 223 ? 12.167  -1.950  -9.068  1.00 88.56 223 A 1 
ATOM   1783 C  CE1 . PHE A 1 223 ? 14.408  -3.217  -8.045  1.00 87.20 223 A 1 
ATOM   1784 C  CE2 . PHE A 1 223 ? 12.358  -2.022  -7.696  1.00 86.71 223 A 1 
ATOM   1785 C  CZ  . PHE A 1 223 ? 13.480  -2.661  -7.176  1.00 86.79 223 A 1 
ATOM   1786 N  N   . ASN A 1 224 ? 14.244  -0.340  -14.272 1.00 95.79 224 A 1 
ATOM   1787 C  CA  . ASN A 1 224 ? 14.295  -0.098  -15.622 1.00 96.53 224 A 1 
ATOM   1788 C  C   . ASN A 1 224 ? 12.996  0.207   -16.298 1.00 97.04 224 A 1 
ATOM   1789 O  O   . ASN A 1 224 ? 12.762  -0.069  -17.463 1.00 95.40 224 A 1 
ATOM   1790 C  CB  . ASN A 1 224 ? 15.032  -1.180  -16.366 1.00 95.57 224 A 1 
ATOM   1791 C  CG  . ASN A 1 224 ? 15.821  -0.695  -17.429 1.00 93.26 224 A 1 
ATOM   1792 O  OD1 . ASN A 1 224 ? 15.898  0.515   -17.683 1.00 89.06 224 A 1 
ATOM   1793 N  ND2 . ASN A 1 224 ? 16.460  -1.144  -18.150 1.00 89.03 224 A 1 
ATOM   1794 N  N   . TYR A 1 225 ? 12.097  0.874   -15.570 1.00 96.94 225 A 1 
ATOM   1795 C  CA  . TYR A 1 225 ? 10.797  1.263   -16.096 1.00 96.91 225 A 1 
ATOM   1796 C  C   . TYR A 1 225 ? 10.037  0.046   -16.612 1.00 97.34 225 A 1 
ATOM   1797 O  O   . TYR A 1 225 ? 9.342   0.119   -17.623 1.00 95.99 225 A 1 
ATOM   1798 C  CB  . TYR A 1 225 ? 10.963  2.305   -17.208 1.00 96.02 225 A 1 
ATOM   1799 C  CG  . TYR A 1 225 ? 11.764  3.516   -16.775 1.00 93.99 225 A 1 
ATOM   1800 C  CD1 . TYR A 1 225 ? 11.168  4.542   -16.062 1.00 91.52 225 A 1 
ATOM   1801 C  CD2 . TYR A 1 225 ? 13.115  3.607   -17.065 1.00 91.89 225 A 1 
ATOM   1802 C  CE1 . TYR A 1 225 ? 11.895  5.642   -15.646 1.00 89.80 225 A 1 
ATOM   1803 C  CE2 . TYR A 1 225 ? 13.857  4.708   -16.653 1.00 89.54 225 A 1 
ATOM   1804 C  CZ  . TYR A 1 225 ? 13.247  5.723   -15.943 1.00 89.67 225 A 1 
ATOM   1805 O  OH  . TYR A 1 225 ? 13.972  6.812   -15.531 1.00 85.92 225 A 1 
ATOM   1806 N  N   . SER A 1 226 ? 10.184  -1.071  -15.906 1.00 97.60 226 A 1 
ATOM   1807 C  CA  . SER A 1 226 ? 9.568   -2.323  -16.316 1.00 97.59 226 A 1 
ATOM   1808 C  C   . SER A 1 226 ? 8.077   -2.362  -16.000 1.00 97.91 226 A 1 
ATOM   1809 O  O   . SER A 1 226 ? 7.647   -1.892  -14.952 1.00 97.45 226 A 1 
ATOM   1810 C  CB  . SER A 1 226 ? 10.268  -3.497  -15.639 1.00 96.40 226 A 1 
ATOM   1811 O  OG  . SER A 1 226 ? 10.240  -3.359  -14.230 1.00 90.60 226 A 1 
ATOM   1812 N  N   . ASP A 1 227 ? 7.297   -2.915  -16.939 1.00 97.90 227 A 1 
ATOM   1813 C  CA  . ASP A 1 227 ? 5.872   -3.095  -16.720 1.00 97.90 227 A 1 
ATOM   1814 C  C   . ASP A 1 227 ? 5.645   -3.986  -15.508 1.00 98.23 227 A 1 
ATOM   1815 O  O   . ASP A 1 227 ? 6.364   -4.960  -15.302 1.00 97.66 227 A 1 
ATOM   1816 C  CB  . ASP A 1 227 ? 5.206   -3.741  -17.939 1.00 97.18 227 A 1 
ATOM   1817 C  CG  . ASP A 1 227 ? 5.218   -2.838  -19.152 1.00 93.82 227 A 1 
ATOM   1818 O  OD1 . ASP A 1 227 ? 5.185   -1.600  -18.993 1.00 89.63 227 A 1 
ATOM   1819 O  OD2 . ASP A 1 227 ? 5.253   -3.369  -20.287 1.00 88.90 227 A 1 
ATOM   1820 N  N   . GLN A 1 228 ? 4.639   -3.646  -14.698 1.00 98.49 228 A 1 
ATOM   1821 C  CA  . GLN A 1 228 ? 4.313   -4.436  -13.530 1.00 98.57 228 A 1 
ATOM   1822 C  C   . GLN A 1 228 ? 3.132   -5.365  -13.782 1.00 98.61 228 A 1 
ATOM   1823 O  O   . GLN A 1 228 ? 3.052   -6.452  -13.220 1.00 98.15 228 A 1 
ATOM   1824 C  CB  . GLN A 1 228 ? 4.009   -3.516  -12.342 1.00 98.24 228 A 1 
ATOM   1825 C  CG  . GLN A 1 228 ? 5.191   -2.657  -11.929 1.00 97.42 228 A 1 
ATOM   1826 C  CD  . GLN A 1 228 ? 6.393   -3.504  -11.578 1.00 96.96 228 A 1 
ATOM   1827 O  OE1 . GLN A 1 228 ? 6.403   -4.182  -10.554 1.00 90.38 228 A 1 
ATOM   1828 N  NE2 . GLN A 1 228 ? 7.402   -3.496  -12.435 1.00 89.63 228 A 1 
ATOM   1829 N  N   . LEU A 1 229 ? 2.222   -4.944  -14.651 1.00 98.65 229 A 1 
ATOM   1830 C  CA  . LEU A 1 229 ? 1.059   -5.743  -14.994 1.00 98.78 229 A 1 
ATOM   1831 C  C   . LEU A 1 229 ? 1.161   -6.232  -16.434 1.00 98.54 229 A 1 
ATOM   1832 O  O   . LEU A 1 229 ? 1.837   -5.617  -17.256 1.00 98.24 229 A 1 
ATOM   1833 C  CB  . LEU A 1 229 ? -0.222  -4.926  -14.814 1.00 98.77 229 A 1 
ATOM   1834 C  CG  . LEU A 1 229 ? -0.406  -4.197  -13.479 1.00 98.53 229 A 1 
ATOM   1835 C  CD1 . LEU A 1 229 ? -1.742  -3.469  -13.469 1.00 98.43 229 A 1 
ATOM   1836 C  CD2 . LEU A 1 229 ? -0.323  -5.175  -12.318 1.00 98.38 229 A 1 
ATOM   1837 N  N   . TYR A 1 230 ? 0.487   -7.343  -16.744 1.00 98.65 230 A 1 
ATOM   1838 C  CA  . TYR A 1 230 ? 0.394   -7.772  -18.133 1.00 98.53 230 A 1 
ATOM   1839 C  C   . TYR A 1 230 ? -0.183  -6.612  -18.942 1.00 98.53 230 A 1 
ATOM   1840 O  O   . TYR A 1 230 ? -1.115  -5.947  -18.483 1.00 98.32 230 A 1 
ATOM   1841 C  CB  . TYR A 1 230 ? -0.515  -8.993  -18.266 1.00 98.30 230 A 1 
ATOM   1842 C  CG  . TYR A 1 230 ? 0.073   -10.281 -17.743 1.00 98.15 230 A 1 
ATOM   1843 C  CD1 . TYR A 1 230 ? 1.116   -10.921 -18.406 1.00 97.50 230 A 1 
ATOM   1844 C  CD2 . TYR A 1 230 ? -0.426  -10.887 -16.595 1.00 97.57 230 A 1 
ATOM   1845 C  CE1 . TYR A 1 230 ? 1.649   -12.107 -17.940 1.00 96.99 230 A 1 
ATOM   1846 C  CE2 . TYR A 1 230 ? 0.095   -12.081 -16.118 1.00 97.06 230 A 1 
ATOM   1847 C  CZ  . TYR A 1 230 ? 1.128   -12.682 -16.797 1.00 97.18 230 A 1 
ATOM   1848 O  OH  . TYR A 1 230 ? 1.653   -13.867 -16.330 1.00 96.03 230 A 1 
ATOM   1849 N  N   . PRO A 1 231 ? 0.360   -6.343  -20.127 1.00 98.25 231 A 1 
ATOM   1850 C  CA  . PRO A 1 231 ? -0.077  -5.192  -20.937 1.00 97.95 231 A 1 
ATOM   1851 C  C   . PRO A 1 231 ? -1.586  -5.092  -21.122 1.00 98.11 231 A 1 
ATOM   1852 O  O   . PRO A 1 231 ? -2.156  -4.004  -20.995 1.00 97.94 231 A 1 
ATOM   1853 C  CB  . PRO A 1 231 ? 0.636   -5.419  -22.274 1.00 97.10 231 A 1 
ATOM   1854 C  CG  . PRO A 1 231 ? 1.893   -6.123  -21.887 1.00 94.61 231 A 1 
ATOM   1855 C  CD  . PRO A 1 231 ? 1.485   -7.055  -20.778 1.00 97.23 231 A 1 
ATOM   1856 N  N   . GLN A 1 232 ? -2.247  -6.215  -21.434 1.00 97.99 232 A 1 
ATOM   1857 C  CA  . GLN A 1 232 ? -3.688  -6.196  -21.667 1.00 97.88 232 A 1 
ATOM   1858 C  C   . GLN A 1 232 ? -4.468  -5.828  -20.408 1.00 98.20 232 A 1 
ATOM   1859 O  O   . GLN A 1 232 ? -5.496  -5.155  -20.482 1.00 98.06 232 A 1 
ATOM   1860 C  CB  . GLN A 1 232 ? -4.165  -7.546  -22.218 1.00 96.77 232 A 1 
ATOM   1861 C  CG  . GLN A 1 232 ? -4.035  -8.736  -21.268 1.00 92.17 232 A 1 
ATOM   1862 C  CD  . GLN A 1 232 ? -2.700  -9.450  -21.397 1.00 91.63 232 A 1 
ATOM   1863 O  OE1 . GLN A 1 232 ? -1.686  -8.853  -21.756 1.00 86.79 232 A 1 
ATOM   1864 N  NE2 . GLN A 1 232 ? -2.702  -10.743 -21.119 1.00 85.18 232 A 1 
ATOM   1865 N  N   . TYR A 1 233 ? -3.987  -6.264  -19.242 1.00 98.54 233 A 1 
ATOM   1866 C  CA  . TYR A 1 233 ? -4.647  -5.926  -17.990 1.00 98.65 233 A 1 
ATOM   1867 C  C   . TYR A 1 233 ? -4.325  -4.490  -17.576 1.00 98.70 233 A 1 
ATOM   1868 O  O   . TYR A 1 233 ? -5.186  -3.785  -17.051 1.00 98.66 233 A 1 
ATOM   1869 C  CB  . TYR A 1 233 ? -4.240  -6.897  -16.873 1.00 98.61 233 A 1 
ATOM   1870 C  CG  . TYR A 1 233 ? -4.615  -8.336  -17.125 1.00 98.55 233 A 1 
ATOM   1871 C  CD1 . TYR A 1 233 ? -5.779  -8.677  -17.811 1.00 98.10 233 A 1 
ATOM   1872 C  CD2 . TYR A 1 233 ? -3.803  -9.378  -16.670 1.00 98.13 233 A 1 
ATOM   1873 C  CE1 . TYR A 1 233 ? -6.120  -9.996  -18.046 1.00 97.79 233 A 1 
ATOM   1874 C  CE2 . TYR A 1 233 ? -4.138  -10.699 -16.896 1.00 97.81 233 A 1 
ATOM   1875 C  CZ  . TYR A 1 233 ? -5.294  -11.002 -17.581 1.00 97.93 233 A 1 
ATOM   1876 O  OH  . TYR A 1 233 ? -5.624  -12.318 -17.815 1.00 97.10 233 A 1 
ATOM   1877 N  N   . ASN A 1 234 ? -3.097  -4.074  -17.815 1.00 98.76 234 A 1 
ATOM   1878 C  CA  . ASN A 1 234 ? -2.679  -2.716  -17.496 1.00 98.73 234 A 1 
ATOM   1879 C  C   . ASN A 1 234 ? -3.551  -1.690  -18.203 1.00 98.86 234 A 1 
ATOM   1880 O  O   . ASN A 1 234 ? -4.110  -0.785  -17.575 1.00 98.79 234 A 1 
ATOM   1881 C  CB  . ASN A 1 234 ? -1.212  -2.503  -17.879 1.00 98.66 234 A 1 
ATOM   1882 C  CG  . ASN A 1 234 ? -0.706  -1.134  -17.472 1.00 98.60 234 A 1 
ATOM   1883 O  OD1 . ASN A 1 234 ? -0.196  -0.951  -16.365 1.00 96.51 234 A 1 
ATOM   1884 N  ND2 . ASN A 1 234 ? -0.823  -0.166  -18.363 1.00 96.70 234 A 1 
ATOM   1885 N  N   . ASP A 1 235 ? -3.676  -1.838  -19.518 1.00 98.57 235 A 1 
ATOM   1886 C  CA  . ASP A 1 235 ? -4.450  -0.893  -20.315 1.00 98.41 235 A 1 
ATOM   1887 C  C   . ASP A 1 235 ? -5.921  -0.897  -19.914 1.00 98.61 235 A 1 
ATOM   1888 O  O   . ASP A 1 235 ? -6.550  0.161   -19.808 1.00 98.42 235 A 1 
ATOM   1889 C  CB  . ASP A 1 235 ? -4.316  -1.208  -21.802 1.00 97.77 235 A 1 
ATOM   1890 C  CG  . ASP A 1 235 ? -2.889  -1.041  -22.305 1.00 94.31 235 A 1 
ATOM   1891 O  OD1 . ASP A 1 235 ? -2.071  -0.427  -21.591 1.00 91.55 235 A 1 
ATOM   1892 O  OD2 . ASP A 1 235 ? -2.590  -1.525  -23.417 1.00 90.89 235 A 1 
ATOM   1893 N  N   . ARG A 1 236 ? -6.477  -2.082  -19.698 1.00 98.65 236 A 1 
ATOM   1894 C  CA  . ARG A 1 236 ? -7.881  -2.193  -19.331 1.00 98.77 236 A 1 
ATOM   1895 C  C   . ARG A 1 236 ? -8.136  -1.591  -17.950 1.00 98.84 236 A 1 
ATOM   1896 O  O   . ARG A 1 236 ? -9.177  -0.969  -17.717 1.00 98.76 236 A 1 
ATOM   1897 C  CB  . ARG A 1 236 ? -8.328  -3.659  -19.360 1.00 98.50 236 A 1 
ATOM   1898 C  CG  . ARG A 1 236 ? -9.826  -3.845  -19.183 1.00 96.99 236 A 1 
ATOM   1899 C  CD  . ARG A 1 236 ? -10.244 -5.292  -19.377 1.00 95.69 236 A 1 
ATOM   1900 N  NE  . ARG A 1 236 ? -11.684 -5.475  -19.262 1.00 94.11 236 A 1 
ATOM   1901 C  CZ  . ARG A 1 236 ? -12.311 -6.645  -19.353 1.00 92.69 236 A 1 
ATOM   1902 N  NH1 . ARG A 1 236 ? -11.627 -7.756  -19.563 1.00 90.48 236 A 1 
ATOM   1903 N  NH2 . ARG A 1 236 ? -13.621 -6.698  -19.234 1.00 89.28 236 A 1 
ATOM   1904 N  N   . LEU A 1 237 ? -7.195  -1.770  -17.025 1.00 98.81 237 A 1 
ATOM   1905 C  CA  . LEU A 1 237 ? -7.337  -1.227  -15.681 1.00 98.91 237 A 1 
ATOM   1906 C  C   . LEU A 1 237 ? -7.282  0.298   -15.696 1.00 98.99 237 A 1 
ATOM   1907 O  O   . LEU A 1 237 ? -8.081  0.961   -15.032 1.00 98.92 237 A 1 
ATOM   1908 C  CB  . LEU A 1 237 ? -6.256  -1.787  -14.751 1.00 98.89 237 A 1 
ATOM   1909 C  CG  . LEU A 1 237 ? -6.300  -1.304  -13.300 1.00 98.72 237 A 1 
ATOM   1910 C  CD1 . LEU A 1 237 ? -7.634  -1.647  -12.663 1.00 98.54 237 A 1 
ATOM   1911 C  CD2 . LEU A 1 237 ? -5.156  -1.928  -12.510 1.00 98.55 237 A 1 
ATOM   1912 N  N   . VAL A 1 238 ? -6.339  0.851   -16.459 1.00 98.91 238 A 1 
ATOM   1913 C  CA  . VAL A 1 238 ? -6.243  2.302   -16.587 1.00 98.97 238 A 1 
ATOM   1914 C  C   . VAL A 1 238 ? -7.545  2.873   -17.138 1.00 98.94 238 A 1 
ATOM   1915 O  O   . VAL A 1 238 ? -8.087  3.843   -16.595 1.00 98.87 238 A 1 
ATOM   1916 C  CB  . VAL A 1 238 ? -5.063  2.719   -17.500 1.00 98.84 238 A 1 
ATOM   1917 C  CG1 . VAL A 1 238 ? -5.106  4.216   -17.789 1.00 98.50 238 A 1 
ATOM   1918 C  CG2 . VAL A 1 238 ? -3.740  2.355   -16.841 1.00 98.56 238 A 1 
ATOM   1919 N  N   . ASP A 1 239 ? -8.051  2.271   -18.211 1.00 98.83 239 A 1 
ATOM   1920 C  CA  . ASP A 1 239 ? -9.303  2.727   -18.815 1.00 98.82 239 A 1 
ATOM   1921 C  C   . ASP A 1 239 ? -10.469 2.591   -17.840 1.00 98.86 239 A 1 
ATOM   1922 O  O   . ASP A 1 239 ? -11.312 3.485   -17.745 1.00 98.67 239 A 1 
ATOM   1923 C  CB  . ASP A 1 239 ? -9.610  1.933   -20.092 1.00 98.49 239 A 1 
ATOM   1924 C  CG  . ASP A 1 239 ? -8.715  2.324   -21.256 1.00 96.06 239 A 1 
ATOM   1925 O  OD1 . ASP A 1 239 ? -7.991  3.337   -21.155 1.00 93.91 239 A 1 
ATOM   1926 O  OD2 . ASP A 1 239 ? -8.743  1.615   -22.278 1.00 93.39 239 A 1 
ATOM   1927 N  N   . SER A 1 240 ? -10.514 1.473   -17.119 1.00 98.85 240 A 1 
ATOM   1928 C  CA  . SER A 1 240 ? -11.592 1.215   -16.177 1.00 98.87 240 A 1 
ATOM   1929 C  C   . SER A 1 240 ? -11.623 2.248   -15.049 1.00 98.86 240 A 1 
ATOM   1930 O  O   . SER A 1 240 ? -12.690 2.704   -14.646 1.00 98.71 240 A 1 
ATOM   1931 C  CB  . SER A 1 240 ? -11.470 -0.191  -15.584 1.00 98.44 240 A 1 
ATOM   1932 O  OG  . SER A 1 240 ? -11.645 -1.184  -16.581 1.00 94.00 240 A 1 
ATOM   1933 N  N   . LEU A 1 241 ? -10.452 2.610   -14.546 1.00 98.89 241 A 1 
ATOM   1934 C  CA  . LEU A 1 241 ? -10.369 3.587   -13.467 1.00 98.90 241 A 1 
ATOM   1935 C  C   . LEU A 1 241 ? -10.682 4.997   -13.959 1.00 98.95 241 A 1 
ATOM   1936 O  O   . LEU A 1 241 ? -11.481 5.711   -13.353 1.00 98.83 241 A 1 
ATOM   1937 C  CB  . LEU A 1 241 ? -8.978  3.544   -12.822 1.00 98.91 241 A 1 
ATOM   1938 C  CG  . LEU A 1 241 ? -8.639  2.257   -12.064 1.00 98.81 241 A 1 
ATOM   1939 C  CD1 . LEU A 1 241 ? -7.155  2.214   -11.711 1.00 98.65 241 A 1 
ATOM   1940 C  CD2 . LEU A 1 241 ? -9.484  2.149   -10.800 1.00 98.53 241 A 1 
ATOM   1941 N  N   . ALA A 1 242 ? -10.058 5.397   -15.066 1.00 98.94 242 A 1 
ATOM   1942 C  CA  . ALA A 1 242 ? -10.245 6.740   -15.603 1.00 98.85 242 A 1 
ATOM   1943 C  C   . ALA A 1 242 ? -11.686 6.992   -16.041 1.00 98.84 242 A 1 
ATOM   1944 O  O   . ALA A 1 242 ? -12.184 8.118   -15.938 1.00 98.57 242 A 1 
ATOM   1945 C  CB  . ALA A 1 242 ? -9.290  6.988   -16.767 1.00 98.78 242 A 1 
ATOM   1946 N  N   . GLU A 1 243 ? -12.358 5.950   -16.520 1.00 98.88 243 A 1 
ATOM   1947 C  CA  . GLU A 1 243 ? -13.742 6.056   -16.988 1.00 98.78 243 A 1 
ATOM   1948 C  C   . GLU A 1 243 ? -14.662 6.581   -15.890 1.00 98.70 243 A 1 
ATOM   1949 O  O   . GLU A 1 243 ? -15.651 7.260   -16.164 1.00 98.35 243 A 1 
ATOM   1950 C  CB  . GLU A 1 243 ? -14.238 4.689   -17.479 1.00 98.17 243 A 1 
ATOM   1951 C  CG  . GLU A 1 243 ? -15.726 4.642   -17.837 1.00 93.84 243 A 1 
ATOM   1952 C  CD  . GLU A 1 243 ? -16.079 5.523   -19.028 1.00 91.46 243 A 1 
ATOM   1953 O  OE1 . GLU A 1 243 ? -15.193 5.790   -19.860 1.00 86.90 243 A 1 
ATOM   1954 O  OE2 . GLU A 1 243 ? -17.239 5.937   -19.123 1.00 86.49 243 A 1 
ATOM   1955 N  N   . TYR A 1 244 ? -14.322 6.280   -14.641 1.00 98.88 244 A 1 
ATOM   1956 C  CA  . TYR A 1 244 ? -15.142 6.687   -13.510 1.00 98.86 244 A 1 
ATOM   1957 C  C   . TYR A 1 244 ? -14.505 7.814   -12.696 1.00 98.83 244 A 1 
ATOM   1958 O  O   . TYR A 1 244 ? -14.543 7.813   -11.464 1.00 98.59 244 A 1 
ATOM   1959 C  CB  . TYR A 1 244 ? -15.452 5.469   -12.628 1.00 98.85 244 A 1 
ATOM   1960 C  CG  . TYR A 1 244 ? -16.270 4.431   -13.363 1.00 98.85 244 A 1 
ATOM   1961 C  CD1 . TYR A 1 244 ? -17.649 4.569   -13.490 1.00 98.63 244 A 1 
ATOM   1962 C  CD2 . TYR A 1 244 ? -15.664 3.339   -13.957 1.00 98.66 244 A 1 
ATOM   1963 C  CE1 . TYR A 1 244 ? -18.402 3.639   -14.186 1.00 98.44 244 A 1 
ATOM   1964 C  CE2 . TYR A 1 244 ? -16.412 2.392   -14.661 1.00 98.48 244 A 1 
ATOM   1965 C  CZ  . TYR A 1 244 ? -17.780 2.558   -14.774 1.00 98.55 244 A 1 
ATOM   1966 O  OH  . TYR A 1 244 ? -18.525 1.635   -15.465 1.00 97.98 244 A 1 
ATOM   1967 N  N   . ASN A 1 245 ? -13.924 8.775   -13.403 1.00 98.75 245 A 1 
ATOM   1968 C  CA  . ASN A 1 245 ? -13.298 9.925   -12.764 1.00 98.52 245 A 1 
ATOM   1969 C  C   . ASN A 1 245 ? -14.300 10.784  -11.995 1.00 98.45 245 A 1 
ATOM   1970 O  O   . ASN A 1 245 ? -13.919 11.558  -11.120 1.00 97.70 245 A 1 
ATOM   1971 C  CB  . ASN A 1 245 ? -12.567 10.784  -13.799 1.00 98.19 245 A 1 
ATOM   1972 C  CG  . ASN A 1 245 ? -13.510 11.473  -14.765 1.00 97.86 245 A 1 
ATOM   1973 O  OD1 . ASN A 1 245 ? -14.405 10.849  -15.332 1.00 94.56 245 A 1 
ATOM   1974 N  ND2 . ASN A 1 245 ? -13.319 12.768  -14.951 1.00 93.64 245 A 1 
ATOM   1975 N  N   . ASP A 1 246 ? -15.576 10.644  -12.326 1.00 98.46 246 A 1 
ATOM   1976 C  CA  . ASP A 1 246 ? -16.633 11.365  -11.638 1.00 98.28 246 A 1 
ATOM   1977 C  C   . ASP A 1 246 ? -17.036 10.684  -10.335 1.00 98.35 246 A 1 
ATOM   1978 O  O   . ASP A 1 246 ? -17.736 11.270  -9.509  1.00 97.64 246 A 1 
ATOM   1979 C  CB  . ASP A 1 246 ? -17.862 11.508  -12.551 1.00 97.91 246 A 1 
ATOM   1980 C  CG  . ASP A 1 246 ? -18.389 10.166  -13.028 1.00 97.39 246 A 1 
ATOM   1981 O  OD1 . ASP A 1 246 ? -17.582 9.299   -13.423 1.00 95.87 246 A 1 
ATOM   1982 O  OD2 . ASP A 1 246 ? -19.621 9.971   -13.016 1.00 95.24 246 A 1 
ATOM   1983 N  N   . VAL A 1 247 ? -16.594 9.452   -10.154 1.00 98.67 247 A 1 
ATOM   1984 C  CA  . VAL A 1 247 ? -16.913 8.670   -8.960  1.00 98.75 247 A 1 
ATOM   1985 C  C   . VAL A 1 247 ? -15.705 8.519   -8.033  1.00 98.72 247 A 1 
ATOM   1986 O  O   . VAL A 1 247 ? -15.820 8.620   -6.811  1.00 98.58 247 A 1 
ATOM   1987 C  CB  . VAL A 1 247 ? -17.420 7.258   -9.341  1.00 98.72 247 A 1 
ATOM   1988 C  CG1 . VAL A 1 247 ? -17.651 6.412   -8.102  1.00 98.40 247 A 1 
ATOM   1989 C  CG2 . VAL A 1 247 ? -18.702 7.363   -10.162 1.00 98.38 247 A 1 
ATOM   1990 N  N   . ILE A 1 248 ? -14.539 8.278   -8.613  1.00 98.80 248 A 1 
ATOM   1991 C  CA  . ILE A 1 248 ? -13.332 7.984   -7.857  1.00 98.80 248 A 1 
ATOM   1992 C  C   . ILE A 1 248 ? -12.589 9.238   -7.397  1.00 98.79 248 A 1 
ATOM   1993 O  O   . ILE A 1 248 ? -12.138 10.033  -8.219  1.00 98.63 248 A 1 
ATOM   1994 C  CB  . ILE A 1 248 ? -12.380 7.093   -8.682  1.00 98.88 248 A 1 
ATOM   1995 C  CG1 . ILE A 1 248 ? -13.076 5.775   -9.046  1.00 98.76 248 A 1 
ATOM   1996 C  CG2 . ILE A 1 248 ? -11.087 6.836   -7.928  1.00 98.79 248 A 1 
ATOM   1997 C  CD1 . ILE A 1 248 ? -12.296 4.901   -10.015 1.00 98.72 248 A 1 
ATOM   1998 N  N   . LEU A 1 249 ? -12.461 9.396   -6.087  1.00 98.77 249 A 1 
ATOM   1999 C  CA  . LEU A 1 249 ? -11.748 10.534  -5.515  1.00 98.65 249 A 1 
ATOM   2000 C  C   . LEU A 1 249 ? -10.243 10.359  -5.630  1.00 98.61 249 A 1 
ATOM   2001 O  O   . LEU A 1 249 ? -9.500  11.335  -5.706  1.00 98.16 249 A 1 
ATOM   2002 C  CB  . LEU A 1 249 ? -12.126 10.728  -4.045  1.00 98.28 249 A 1 
ATOM   2003 C  CG  . LEU A 1 249 ? -13.610 10.931  -3.733  1.00 97.33 249 A 1 
ATOM   2004 C  CD1 . LEU A 1 249 ? -13.791 11.196  -2.246  1.00 96.32 249 A 1 
ATOM   2005 C  CD2 . LEU A 1 249 ? -14.176 12.079  -4.550  1.00 96.13 249 A 1 
ATOM   2006 N  N   . GLY A 1 250 ? -9.789  9.110   -5.641  1.00 98.81 250 A 1 
ATOM   2007 C  CA  . GLY A 1 250 ? -8.372  8.812   -5.723  1.00 98.80 250 A 1 
ATOM   2008 C  C   . GLY A 1 250 ? -8.114  7.325   -5.593  1.00 98.97 250 A 1 
ATOM   2009 O  O   . GLY A 1 250 ? -8.976  6.573   -5.148  1.00 98.84 250 A 1 
ATOM   2010 N  N   . VAL A 1 251 ? -6.900  6.908   -5.986  1.00 98.90 251 A 1 
ATOM   2011 C  CA  . VAL A 1 251 ? -6.485  5.510   -5.912  1.00 98.95 251 A 1 
ATOM   2012 C  C   . VAL A 1 251 ? -5.246  5.400   -5.032  1.00 98.97 251 A 1 
ATOM   2013 O  O   . VAL A 1 251 ? -4.330  6.214   -5.142  1.00 98.87 251 A 1 
ATOM   2014 C  CB  . VAL A 1 251 ? -6.166  4.955   -7.319  1.00 98.91 251 A 1 
ATOM   2015 C  CG1 . VAL A 1 251 ? -5.743  3.488   -7.233  1.00 98.71 251 A 1 
ATOM   2016 C  CG2 . VAL A 1 251 ? -7.372  5.104   -8.240  1.00 98.72 251 A 1 
ATOM   2017 N  N   . LEU A 1 252 ? -5.223  4.394   -4.152  1.00 98.97 252 A 1 
ATOM   2018 C  CA  . LEU A 1 252 ? -4.079  4.171   -3.278  1.00 98.95 252 A 1 
ATOM   2019 C  C   . LEU A 1 252 ? -3.387  2.858   -3.626  1.00 98.92 252 A 1 
ATOM   2020 O  O   . LEU A 1 252 ? -4.044  1.820   -3.737  1.00 98.83 252 A 1 
ATOM   2021 C  CB  . LEU A 1 252 ? -4.512  4.148   -1.813  1.00 98.87 252 A 1 
ATOM   2022 C  CG  . LEU A 1 252 ? -5.290  5.358   -1.297  1.00 97.61 252 A 1 
ATOM   2023 C  CD1 . LEU A 1 252 ? -5.548  5.214   0.197   1.00 93.32 252 A 1 
ATOM   2024 C  CD2 . LEU A 1 252 ? -4.540  6.644   -1.578  1.00 93.60 252 A 1 
ATOM   2025 N  N   . CYS A 1 253 ? -2.061  2.903   -3.796  1.00 98.93 253 A 1 
ATOM   2026 C  CA  . CYS A 1 253 ? -1.267  1.724   -4.140  1.00 98.85 253 A 1 
ATOM   2027 C  C   . CYS A 1 253 ? -0.019  1.618   -3.268  1.00 98.84 253 A 1 
ATOM   2028 O  O   . CYS A 1 253 ? 0.380   2.574   -2.618  1.00 98.36 253 A 1 
ATOM   2029 C  CB  . CYS A 1 253 ? -0.809  1.779   -5.604  1.00 98.52 253 A 1 
ATOM   2030 S  SG  . CYS A 1 253 ? -2.082  1.938   -6.858  1.00 97.43 253 A 1 
ATOM   2031 N  N   . GLY A 1 254 ? 0.607   0.441   -3.284  1.00 98.75 254 A 1 
ATOM   2032 C  CA  . GLY A 1 254 ? 1.877   0.223   -2.619  1.00 98.75 254 A 1 
ATOM   2033 C  C   . GLY A 1 254 ? 2.841   -0.447  -3.574  1.00 98.68 254 A 1 
ATOM   2034 O  O   . GLY A 1 254 ? 2.994   -0.006  -4.712  1.00 97.84 254 A 1 
ATOM   2035 N  N   . HIS A 1 255 ? 3.491   -1.535  -3.131  1.00 98.41 255 A 1 
ATOM   2036 C  CA  . HIS A 1 255 ? 4.301   -2.416  -3.978  1.00 98.19 255 A 1 
ATOM   2037 C  C   . HIS A 1 255 ? 5.684   -1.890  -4.367  1.00 98.06 255 A 1 
ATOM   2038 O  O   . HIS A 1 255 ? 6.653   -2.642  -4.319  1.00 96.93 255 A 1 
ATOM   2039 C  CB  . HIS A 1 255 ? 3.512   -2.789  -5.244  1.00 97.73 255 A 1 
ATOM   2040 C  CG  . HIS A 1 255 ? 4.247   -3.701  -6.177  1.00 97.78 255 A 1 
ATOM   2041 N  ND1 . HIS A 1 255 ? 4.647   -4.962  -5.813  1.00 96.08 255 A 1 
ATOM   2042 C  CD2 . HIS A 1 255 ? 4.637   -3.529  -7.454  1.00 95.77 255 A 1 
ATOM   2043 C  CE1 . HIS A 1 255 ? 5.261   -5.533  -6.842  1.00 95.59 255 A 1 
ATOM   2044 N  NE2 . HIS A 1 255 ? 5.270   -4.690  -7.849  1.00 95.94 255 A 1 
ATOM   2045 N  N   . LEU A 1 256 ? 5.796   -0.633  -4.770  1.00 98.13 256 A 1 
ATOM   2046 C  CA  . LEU A 1 256 ? 7.065   -0.119  -5.270  1.00 97.70 256 A 1 
ATOM   2047 C  C   . LEU A 1 256 ? 8.019   0.363   -4.181  1.00 97.19 256 A 1 
ATOM   2048 O  O   . LEU A 1 256 ? 9.193   0.606   -4.444  1.00 95.46 256 A 1 
ATOM   2049 C  CB  . LEU A 1 256 ? 6.831   1.006   -6.286  1.00 97.72 256 A 1 
ATOM   2050 C  CG  . LEU A 1 256 ? 6.066   0.627   -7.554  1.00 97.34 256 A 1 
ATOM   2051 C  CD1 . LEU A 1 256 ? 6.041   1.804   -8.525  1.00 96.78 256 A 1 
ATOM   2052 C  CD2 . LEU A 1 256 ? 6.684   -0.589  -8.218  1.00 96.66 256 A 1 
ATOM   2053 N  N   . HIS A 1 257 ? 7.513   0.510   -2.958  1.00 96.82 257 A 1 
ATOM   2054 C  CA  . HIS A 1 257 ? 8.313   0.934   -1.801  1.00 96.53 257 A 1 
ATOM   2055 C  C   . HIS A 1 257 ? 8.819   2.379   -1.912  1.00 96.24 257 A 1 
ATOM   2056 O  O   . HIS A 1 257 ? 9.683   2.790   -1.140  1.00 94.51 257 A 1 
ATOM   2057 C  CB  . HIS A 1 257 ? 9.501   -0.008  -1.582  1.00 96.28 257 A 1 
ATOM   2058 C  CG  . HIS A 1 257 ? 9.099   -1.399  -1.180  1.00 96.49 257 A 1 
ATOM   2059 N  ND1 . HIS A 1 257 ? 9.758   -2.104  -0.196  1.00 94.40 257 A 1 
ATOM   2060 C  CD2 . HIS A 1 257 ? 8.117   -2.216  -1.616  1.00 94.30 257 A 1 
ATOM   2061 C  CE1 . HIS A 1 257 ? 9.200   -3.290  -0.057  1.00 94.27 257 A 1 
ATOM   2062 N  NE2 . HIS A 1 257 ? 8.205   -3.374  -0.902  1.00 94.70 257 A 1 
ATOM   2063 N  N   . THR A 1 258 ? 8.287   3.128   -2.865  1.00 96.58 258 A 1 
ATOM   2064 C  CA  . THR A 1 258 ? 8.697   4.507   -3.066  1.00 96.48 258 A 1 
ATOM   2065 C  C   . THR A 1 258 ? 7.499   5.451   -3.032  1.00 96.85 258 A 1 
ATOM   2066 O  O   . THR A 1 258 ? 6.354   5.036   -3.186  1.00 96.15 258 A 1 
ATOM   2067 C  CB  . THR A 1 258 ? 9.435   4.691   -4.409  1.00 95.35 258 A 1 
ATOM   2068 O  OG1 . THR A 1 258 ? 8.702   4.045   -5.457  1.00 91.87 258 A 1 
ATOM   2069 C  CG2 . THR A 1 258 ? 10.833  4.099   -4.331  1.00 91.47 258 A 1 
ATOM   2070 N  N   . ASP A 1 259 ? 7.790   6.730   -2.821  1.00 96.85 259 A 1 
ATOM   2071 C  CA  . ASP A 1 259 ? 6.774   7.781   -2.757  1.00 96.90 259 A 1 
ATOM   2072 C  C   . ASP A 1 259 ? 6.646   8.421   -4.137  1.00 96.95 259 A 1 
ATOM   2073 O  O   . ASP A 1 259 ? 7.483   9.225   -4.538  1.00 96.46 259 A 1 
ATOM   2074 C  CB  . ASP A 1 259 ? 7.185   8.811   -1.708  1.00 96.77 259 A 1 
ATOM   2075 C  CG  . ASP A 1 259 ? 6.287   10.031  -1.681  1.00 96.62 259 A 1 
ATOM   2076 O  OD1 . ASP A 1 259 ? 5.313   10.112  -2.461  1.00 95.48 259 A 1 
ATOM   2077 O  OD2 . ASP A 1 259 ? 6.557   10.939  -0.861  1.00 95.05 259 A 1 
ATOM   2078 N  N   . THR A 1 260 ? 5.594   8.063   -4.864  1.00 97.35 260 A 1 
ATOM   2079 C  CA  . THR A 1 260 ? 5.377   8.648   -6.183  1.00 97.59 260 A 1 
ATOM   2080 C  C   . THR A 1 260 ? 3.890   8.617   -6.534  1.00 98.02 260 A 1 
ATOM   2081 O  O   . THR A 1 260 ? 3.049   8.269   -5.707  1.00 97.87 260 A 1 
ATOM   2082 C  CB  . THR A 1 260 ? 6.214   7.933   -7.271  1.00 96.81 260 A 1 
ATOM   2083 O  OG1 . THR A 1 260 ? 6.148   8.666   -8.487  1.00 92.36 260 A 1 
ATOM   2084 C  CG2 . THR A 1 260 ? 5.730   6.508   -7.489  1.00 93.34 260 A 1 
ATOM   2085 N  N   . PHE A 1 261 ? 3.574   9.007   -7.767  1.00 98.14 261 A 1 
ATOM   2086 C  CA  . PHE A 1 261 ? 2.182   9.083   -8.190  1.00 98.28 261 A 1 
ATOM   2087 C  C   . PHE A 1 261 ? 2.020   8.727   -9.659  1.00 98.35 261 A 1 
ATOM   2088 O  O   . PHE A 1 261 ? 2.993   8.670   -10.411 1.00 98.02 261 A 1 
ATOM   2089 C  CB  . PHE A 1 261 ? 1.627   10.492  -7.930  1.00 98.13 261 A 1 
ATOM   2090 C  CG  . PHE A 1 261 ? 2.341   11.575  -8.701  1.00 98.15 261 A 1 
ATOM   2091 C  CD1 . PHE A 1 261 ? 1.930   11.925  -9.977  1.00 97.49 261 A 1 
ATOM   2092 C  CD2 . PHE A 1 261 ? 3.415   12.251  -8.139  1.00 97.34 261 A 1 
ATOM   2093 C  CE1 . PHE A 1 261 ? 2.583   12.928  -10.691 1.00 96.72 261 A 1 
ATOM   2094 C  CE2 . PHE A 1 261 ? 4.078   13.253  -8.841  1.00 96.80 261 A 1 
ATOM   2095 C  CZ  . PHE A 1 261 ? 3.660   13.591  -10.117 1.00 97.00 261 A 1 
ATOM   2096 N  N   . ARG A 1 262 ? 0.773   8.481   -10.059 1.00 98.61 262 A 1 
ATOM   2097 C  CA  . ARG A 1 262 ? 0.430   8.198   -11.443 1.00 98.60 262 A 1 
ATOM   2098 C  C   . ARG A 1 262 ? -0.810  9.000   -11.811 1.00 98.71 262 A 1 
ATOM   2099 O  O   . ARG A 1 262 ? -1.725  9.132   -11.008 1.00 98.63 262 A 1 
ATOM   2100 C  CB  . ARG A 1 262 ? 0.146   6.707   -11.637 1.00 98.38 262 A 1 
ATOM   2101 C  CG  . ARG A 1 262 ? 1.272   5.769   -11.215 1.00 97.44 262 A 1 
ATOM   2102 C  CD  . ARG A 1 262 ? 2.376   5.727   -12.246 1.00 96.10 262 A 1 
ATOM   2103 N  NE  . ARG A 1 262 ? 3.460   4.819   -11.868 1.00 96.36 262 A 1 
ATOM   2104 C  CZ  . ARG A 1 262 ? 4.631   5.201   -11.373 1.00 96.39 262 A 1 
ATOM   2105 N  NH1 . ARG A 1 262 ? 4.893   6.484   -11.185 1.00 93.51 262 A 1 
ATOM   2106 N  NH2 . ARG A 1 262 ? 5.542   4.308   -11.057 1.00 93.96 262 A 1 
ATOM   2107 N  N   . ILE A 1 263 ? -0.813  9.536   -13.021 1.00 98.59 263 A 1 
ATOM   2108 C  CA  . ILE A 1 263 ? -1.997  10.202  -13.548 1.00 98.63 263 A 1 
ATOM   2109 C  C   . ILE A 1 263 ? -2.592  9.260   -14.584 1.00 98.66 263 A 1 
ATOM   2110 O  O   . ILE A 1 263 ? -2.077  9.130   -15.695 1.00 98.44 263 A 1 
ATOM   2111 C  CB  . ILE A 1 263 ? -1.653  11.560  -14.192 1.00 98.48 263 A 1 
ATOM   2112 C  CG1 . ILE A 1 263 ? -0.902  12.447  -13.183 1.00 97.86 263 A 1 
ATOM   2113 C  CG2 . ILE A 1 263 ? -2.925  12.255  -14.664 1.00 97.91 263 A 1 
ATOM   2114 C  CD1 . ILE A 1 263 ? -0.440  13.779  -13.746 1.00 96.35 263 A 1 
ATOM   2115 N  N   . LEU A 1 264 ? -3.668  8.572   -14.208 1.00 98.71 264 A 1 
ATOM   2116 C  CA  . LEU A 1 264 ? -4.298  7.586   -15.071 1.00 98.77 264 A 1 
ATOM   2117 C  C   . LEU A 1 264 ? -5.313  8.262   -15.979 1.00 98.74 264 A 1 
ATOM   2118 O  O   . LEU A 1 264 ? -6.239  8.910   -15.496 1.00 98.56 264 A 1 
ATOM   2119 C  CB  . LEU A 1 264 ? -4.969  6.509   -14.216 1.00 98.75 264 A 1 
ATOM   2120 C  CG  . LEU A 1 264 ? -4.075  5.883   -13.142 1.00 98.38 264 A 1 
ATOM   2121 C  CD1 . LEU A 1 264 ? -4.850  4.871   -12.325 1.00 97.86 264 A 1 
ATOM   2122 C  CD2 . LEU A 1 264 ? -2.849  5.239   -13.776 1.00 97.62 264 A 1 
ATOM   2123 N  N   . SER A 1 265 ? -5.134  8.113   -17.301 1.00 98.61 265 A 1 
ATOM   2124 C  CA  . SER A 1 265 ? -5.943  8.856   -18.265 1.00 98.43 265 A 1 
ATOM   2125 C  C   . SER A 1 265 ? -6.609  7.996   -19.335 1.00 98.52 265 A 1 
ATOM   2126 O  O   . SER A 1 265 ? -6.033  7.011   -19.810 1.00 98.02 265 A 1 
ATOM   2127 C  CB  . SER A 1 265 ? -5.092  9.919   -18.959 1.00 97.00 265 A 1 
ATOM   2128 O  OG  . SER A 1 265 ? -4.479  10.784  -18.025 1.00 82.86 265 A 1 
ATOM   2129 N  N   . LYS A 1 266 ? -7.808  8.379   -19.703 1.00 98.28 266 A 1 
ATOM   2130 C  CA  . LYS A 1 266 ? -8.523  7.826   -20.836 1.00 97.94 266 A 1 
ATOM   2131 C  C   . LYS A 1 266 ? -9.146  9.025   -21.536 1.00 97.71 266 A 1 
ATOM   2132 O  O   . LYS A 1 266 ? -10.189 9.528   -21.112 1.00 96.36 266 A 1 
ATOM   2133 C  CB  . LYS A 1 266 ? -9.606  6.843   -20.406 1.00 97.16 266 A 1 
ATOM   2134 C  CG  . LYS A 1 266 ? -10.424 6.280   -21.563 1.00 94.87 266 A 1 
ATOM   2135 C  CD  . LYS A 1 266 ? -11.571 5.417   -21.073 1.00 92.47 266 A 1 
ATOM   2136 C  CE  . LYS A 1 266 ? -12.419 4.920   -22.228 1.00 87.67 266 A 1 
ATOM   2137 N  NZ  . LYS A 1 266 ? -13.590 4.135   -21.760 1.00 80.76 266 A 1 
ATOM   2138 N  N   . GLY A 1 267 ? -8.490  9.509   -22.590 1.00 97.08 267 A 1 
ATOM   2139 C  CA  . GLY A 1 267 ? -8.924  10.737  -23.209 1.00 96.48 267 A 1 
ATOM   2140 C  C   . GLY A 1 267 ? -8.706  11.875  -22.229 1.00 96.97 267 A 1 
ATOM   2141 O  O   . GLY A 1 267 ? -7.614  12.045  -21.698 1.00 95.06 267 A 1 
ATOM   2142 N  N   . ASN A 1 268 ? -9.757  12.640  -21.978 1.00 97.53 268 A 1 
ATOM   2143 C  CA  . ASN A 1 268 ? -9.671  13.740  -21.029 1.00 97.24 268 A 1 
ATOM   2144 C  C   . ASN A 1 268 ? -10.166 13.349  -19.634 1.00 97.77 268 A 1 
ATOM   2145 O  O   . ASN A 1 268 ? -10.226 14.192  -18.739 1.00 96.47 268 A 1 
ATOM   2146 C  CB  . ASN A 1 268 ? -10.444 14.957  -21.546 1.00 95.64 268 A 1 
ATOM   2147 C  CG  . ASN A 1 268 ? -11.925 14.683  -21.700 1.00 87.10 268 A 1 
ATOM   2148 O  OD1 . ASN A 1 268 ? -12.373 13.542  -21.619 1.00 76.68 268 A 1 
ATOM   2149 N  ND2 . ASN A 1 268 ? -12.703 15.740  -21.937 1.00 77.16 268 A 1 
ATOM   2150 N  N   . LYS A 1 269 ? -10.517 12.073  -19.455 1.00 98.49 269 A 1 
ATOM   2151 C  CA  . LYS A 1 269 ? -10.936 11.576  -18.151 1.00 98.55 269 A 1 
ATOM   2152 C  C   . LYS A 1 269 ? -9.708  11.104  -17.386 1.00 98.68 269 A 1 
ATOM   2153 O  O   . LYS A 1 269 ? -8.943  10.281  -17.887 1.00 98.40 269 A 1 
ATOM   2154 C  CB  . LYS A 1 269 ? -11.938 10.431  -18.303 1.00 98.32 269 A 1 
ATOM   2155 C  CG  . LYS A 1 269 ? -13.242 10.836  -18.963 1.00 97.23 269 A 1 
ATOM   2156 C  CD  . LYS A 1 269 ? -14.217 9.673   -19.011 1.00 95.01 269 A 1 
ATOM   2157 C  CE  . LYS A 1 269 ? -15.536 10.081  -19.638 1.00 89.26 269 A 1 
ATOM   2158 N  NZ  . LYS A 1 269 ? -16.515 8.957   -19.641 1.00 82.62 269 A 1 
ATOM   2159 N  N   . LYS A 1 270 ? -9.526  11.624  -16.170 1.00 98.73 270 A 1 
ATOM   2160 C  CA  . LYS A 1 270 ? -8.324  11.338  -15.402 1.00 98.71 270 A 1 
ATOM   2161 C  C   . LYS A 1 270 ? -8.602  11.102  -13.922 1.00 98.77 270 A 1 
ATOM   2162 O  O   . LYS A 1 270 ? -9.505  11.705  -13.352 1.00 98.50 270 A 1 
ATOM   2163 C  CB  . LYS A 1 270 ? -7.320  12.480  -15.558 1.00 98.50 270 A 1 
ATOM   2164 C  CG  . LYS A 1 270 ? -6.932  12.776  -17.004 1.00 97.86 270 A 1 
ATOM   2165 C  CD  . LYS A 1 270 ? -6.151  14.060  -17.141 1.00 96.64 270 A 1 
ATOM   2166 C  CE  . LYS A 1 270 ? -5.855  14.353  -18.597 1.00 93.50 270 A 1 
ATOM   2167 N  NZ  . LYS A 1 270 ? -5.203  15.673  -18.793 1.00 87.13 270 A 1 
ATOM   2168 N  N   . VAL A 1 271 ? -7.812  10.220  -13.313 1.00 98.88 271 A 1 
ATOM   2169 C  CA  . VAL A 1 271 ? -7.857  9.990   -11.873 1.00 98.80 271 A 1 
ATOM   2170 C  C   . VAL A 1 271 ? -6.431  9.909   -11.340 1.00 98.83 271 A 1 
ATOM   2171 O  O   . VAL A 1 271 ? -5.515  9.534   -12.063 1.00 98.63 271 A 1 
ATOM   2172 C  CB  . VAL A 1 271 ? -8.614  8.694   -11.491 1.00 98.29 271 A 1 
ATOM   2173 C  CG1 . VAL A 1 271 ? -10.078 8.791   -11.899 1.00 93.47 271 A 1 
ATOM   2174 C  CG2 . VAL A 1 271 ? -7.951  7.478   -12.129 1.00 93.41 271 A 1 
ATOM   2175 N  N   . MET A 1 272 ? -6.253  10.278  -10.081 1.00 98.72 272 A 1 
ATOM   2176 C  CA  . MET A 1 272 ? -4.947  10.216  -9.445  1.00 98.87 272 A 1 
ATOM   2177 C  C   . MET A 1 272 ? -4.737  8.892   -8.720  1.00 98.82 272 A 1 
ATOM   2178 O  O   . MET A 1 272 ? -5.645  8.383   -8.070  1.00 98.78 272 A 1 
ATOM   2179 C  CB  . MET A 1 272 ? -4.764  11.357  -8.439  1.00 98.64 272 A 1 
ATOM   2180 C  CG  . MET A 1 272 ? -4.552  12.719  -9.069  1.00 97.46 272 A 1 
ATOM   2181 S  SD  . MET A 1 272 ? -3.133  12.744  -10.195 1.00 98.09 272 A 1 
ATOM   2182 C  CE  . MET A 1 272 ? -1.814  12.162  -9.127  1.00 96.32 272 A 1 
ATOM   2183 N  N   . ALA A 1 273 ? -3.525  8.354   -8.835  1.00 98.81 273 A 1 
ATOM   2184 C  CA  . ALA A 1 273 ? -3.126  7.185   -8.074  1.00 98.83 273 A 1 
ATOM   2185 C  C   . ALA A 1 273 ? -1.888  7.547   -7.266  1.00 98.74 273 A 1 
ATOM   2186 O  O   . ALA A 1 273 ? -0.934  8.110   -7.802  1.00 98.54 273 A 1 
ATOM   2187 C  CB  . ALA A 1 273 ? -2.839  6.003   -8.994  1.00 98.82 273 A 1 
ATOM   2188 N  N   . PHE A 1 274 ? -1.911  7.248   -5.976  1.00 98.78 274 A 1 
ATOM   2189 C  CA  . PHE A 1 274 ? -0.816  7.580   -5.085  1.00 98.75 274 A 1 
ATOM   2190 C  C   . PHE A 1 274 ? -0.135  6.318   -4.591  1.00 98.80 274 A 1 
ATOM   2191 O  O   . PHE A 1 274 ? -0.757  5.466   -3.959  1.00 98.67 274 A 1 
ATOM   2192 C  CB  . PHE A 1 274 ? -1.336  8.396   -3.903  1.00 98.70 274 A 1 
ATOM   2193 C  CG  . PHE A 1 274 ? -2.103  9.615   -4.315  1.00 98.64 274 A 1 
ATOM   2194 C  CD1 . PHE A 1 274 ? -1.441  10.742  -4.762  1.00 98.14 274 A 1 
ATOM   2195 C  CD2 . PHE A 1 274 ? -3.493  9.617   -4.305  1.00 98.12 274 A 1 
ATOM   2196 C  CE1 . PHE A 1 274 ? -2.144  11.867  -5.172  1.00 97.64 274 A 1 
ATOM   2197 C  CE2 . PHE A 1 274 ? -4.197  10.729  -4.714  1.00 97.65 274 A 1 
ATOM   2198 C  CZ  . PHE A 1 274 ? -3.519  11.861  -5.146  1.00 97.85 274 A 1 
ATOM   2199 N  N   . ILE A 1 275 ? 1.154   6.189   -4.894  1.00 98.60 275 A 1 
ATOM   2200 C  CA  . ILE A 1 275 ? 1.934   5.045   -4.463  1.00 98.59 275 A 1 
ATOM   2201 C  C   . ILE A 1 275 ? 2.619   5.404   -3.150  1.00 98.30 275 A 1 
ATOM   2202 O  O   . ILE A 1 275 ? 3.534   6.234   -3.120  1.00 97.69 275 A 1 
ATOM   2203 C  CB  . ILE A 1 275 ? 2.963   4.640   -5.528  1.00 98.41 275 A 1 
ATOM   2204 C  CG1 . ILE A 1 275 ? 2.226   4.243   -6.813  1.00 97.48 275 A 1 
ATOM   2205 C  CG2 . ILE A 1 275 ? 3.833   3.493   -5.034  1.00 97.65 275 A 1 
ATOM   2206 C  CD1 . ILE A 1 275 ? 3.121   3.998   -8.005  1.00 93.20 275 A 1 
ATOM   2207 N  N   . GLY A 1 276 ? 2.153   4.806   -2.064  1.00 98.23 276 A 1 
ATOM   2208 C  CA  . GLY A 1 276 ? 2.673   5.108   -0.751  1.00 98.08 276 A 1 
ATOM   2209 C  C   . GLY A 1 276 ? 3.975   4.394   -0.456  1.00 97.81 276 A 1 
ATOM   2210 O  O   . GLY A 1 276 ? 4.139   3.224   -0.803  1.00 96.73 276 A 1 
ATOM   2211 N  N   . PRO A 1 277 ? 4.926   5.083   0.186   1.00 97.58 277 A 1 
ATOM   2212 C  CA  . PRO A 1 277 ? 6.212   4.477   0.537   1.00 97.21 277 A 1 
ATOM   2213 C  C   . PRO A 1 277 ? 6.047   3.404   1.605   1.00 97.45 277 A 1 
ATOM   2214 O  O   . PRO A 1 277 ? 5.092   3.425   2.382   1.00 96.80 277 A 1 
ATOM   2215 C  CB  . PRO A 1 277 ? 7.026   5.660   1.049   1.00 96.26 277 A 1 
ATOM   2216 C  CG  . PRO A 1 277 ? 5.999   6.592   1.604   1.00 95.14 277 A 1 
ATOM   2217 C  CD  . PRO A 1 277 ? 4.841   6.483   0.652   1.00 96.50 277 A 1 
ATOM   2218 N  N   . SER A 1 278 ? 6.984   2.473   1.639   1.00 97.35 278 A 1 
ATOM   2219 C  CA  . SER A 1 278 ? 6.900   1.303   2.502   1.00 97.45 278 A 1 
ATOM   2220 C  C   . SER A 1 278 ? 7.394   1.512   3.928   1.00 97.61 278 A 1 
ATOM   2221 O  O   . SER A 1 278 ? 8.165   2.428   4.214   1.00 97.17 278 A 1 
ATOM   2222 C  CB  . SER A 1 278 ? 7.702   0.160   1.878   1.00 97.03 278 A 1 
ATOM   2223 O  OG  . SER A 1 278 ? 9.073   0.515   1.778   1.00 95.71 278 A 1 
ATOM   2224 N  N   . VAL A 1 279 ? 6.932   0.645   4.813   1.00 97.82 279 A 1 
ATOM   2225 C  CA  . VAL A 1 279 ? 7.525   0.532   6.132   1.00 97.74 279 A 1 
ATOM   2226 C  C   . VAL A 1 279 ? 8.872   -0.167  5.972   1.00 97.52 279 A 1 
ATOM   2227 O  O   . VAL A 1 279 ? 9.853   0.175   6.633   1.00 96.70 279 A 1 
ATOM   2228 C  CB  . VAL A 1 279 ? 6.636   -0.299  7.081   1.00 97.70 279 A 1 
ATOM   2229 C  CG1 . VAL A 1 279 ? 7.351   -0.550  8.408   1.00 96.73 279 A 1 
ATOM   2230 C  CG2 . VAL A 1 279 ? 5.311   0.410   7.322   1.00 96.87 279 A 1 
ATOM   2231 N  N   . ASP A 1 280 ? 8.927   -1.141  5.072   1.00 97.54 280 A 1 
ATOM   2232 C  CA  . ASP A 1 280 ? 10.126  -1.924  4.804   1.00 97.22 280 A 1 
ATOM   2233 C  C   . ASP A 1 280 ? 11.318  -1.065  4.386   1.00 97.24 280 A 1 
ATOM   2234 O  O   . ASP A 1 280 ? 11.152  -0.039  3.734   1.00 95.78 280 A 1 
ATOM   2235 C  CB  . ASP A 1 280 ? 9.837   -2.955  3.710   1.00 96.46 280 A 1 
ATOM   2236 C  CG  . ASP A 1 280 ? 10.971  -3.950  3.534   1.00 95.85 280 A 1 
ATOM   2237 O  OD1 . ASP A 1 280 ? 11.546  -4.373  4.550   1.00 92.77 280 A 1 
ATOM   2238 O  OD2 . ASP A 1 280 ? 11.268  -4.315  2.378   1.00 92.39 280 A 1 
ATOM   2239 N  N   . THR A 1 281 ? 12.521  -1.498  4.759   1.00 95.77 281 A 1 
ATOM   2240 C  CA  . THR A 1 281 ? 13.744  -0.753  4.492   1.00 95.22 281 A 1 
ATOM   2241 C  C   . THR A 1 281 ? 14.709  -1.463  3.548   1.00 94.37 281 A 1 
ATOM   2242 O  O   . THR A 1 281 ? 15.725  -0.894  3.159   1.00 91.38 281 A 1 
ATOM   2243 C  CB  . THR A 1 281 ? 14.490  -0.461  5.800   1.00 94.71 281 A 1 
ATOM   2244 O  OG1 . THR A 1 281 ? 14.674  -1.681  6.523   1.00 92.59 281 A 1 
ATOM   2245 C  CG2 . THR A 1 281 ? 13.702  0.515   6.662   1.00 92.32 281 A 1 
ATOM   2246 N  N   . TRP A 1 282 ? 14.395  -2.687  3.174   1.00 93.76 282 A 1 
ATOM   2247 C  CA  . TRP A 1 282 ? 15.307  -3.534  2.401   1.00 91.85 282 A 1 
ATOM   2248 C  C   . TRP A 1 282 ? 15.850  -2.866  1.139   1.00 90.20 282 A 1 
ATOM   2249 O  O   . TRP A 1 282 ? 17.048  -2.952  0.842   1.00 84.68 282 A 1 
ATOM   2250 C  CB  . TRP A 1 282 ? 14.614  -4.847  2.025   1.00 89.50 282 A 1 
ATOM   2251 C  CG  . TRP A 1 282 ? 15.540  -5.914  1.522   1.00 86.69 282 A 1 
ATOM   2252 C  CD1 . TRP A 1 282 ? 16.380  -5.859  0.446   1.00 79.72 282 A 1 
ATOM   2253 C  CD2 . TRP A 1 282 ? 15.723  -7.228  2.068   1.00 82.02 282 A 1 
ATOM   2254 N  NE1 . TRP A 1 282 ? 17.077  -7.036  0.293   1.00 75.51 282 A 1 
ATOM   2255 C  CE2 . TRP A 1 282 ? 16.686  -7.896  1.275   1.00 78.23 282 A 1 
ATOM   2256 C  CE3 . TRP A 1 282 ? 15.149  -7.899  3.155   1.00 72.85 282 A 1 
ATOM   2257 C  CZ2 . TRP A 1 282 ? 17.088  -9.205  1.545   1.00 75.21 282 A 1 
ATOM   2258 C  CZ3 . TRP A 1 282 ? 15.556  -9.202  3.409   1.00 70.05 282 A 1 
ATOM   2259 C  CH2 . TRP A 1 282 ? 16.512  -9.843  2.616   1.00 70.95 282 A 1 
ATOM   2260 N  N   . LEU A 1 283 ? 14.998  -2.198  0.393   1.00 89.80 283 A 1 
ATOM   2261 C  CA  . LEU A 1 283 ? 15.406  -1.612  -0.881  1.00 88.19 283 A 1 
ATOM   2262 C  C   . LEU A 1 283 ? 16.060  -0.238  -0.743  1.00 88.03 283 A 1 
ATOM   2263 O  O   . LEU A 1 283 ? 16.208  0.489   -1.722  1.00 83.68 283 A 1 
ATOM   2264 C  CB  . LEU A 1 283 ? 14.210  -1.544  -1.836  1.00 85.50 283 A 1 
ATOM   2265 C  CG  . LEU A 1 283 ? 13.606  -2.893  -2.208  1.00 82.50 283 A 1 
ATOM   2266 C  CD1 . LEU A 1 283 ? 12.448  -2.713  -3.182  1.00 77.22 283 A 1 
ATOM   2267 C  CD2 . LEU A 1 283 ? 14.663  -3.808  -2.797  1.00 77.20 283 A 1 
ATOM   2268 N  N   . GLY A 1 284 ? 16.458  0.104   0.485   1.00 90.92 284 A 1 
ATOM   2269 C  CA  . GLY A 1 284 ? 17.204  1.327   0.697   1.00 90.66 284 A 1 
ATOM   2270 C  C   . GLY A 1 284 ? 16.367  2.573   0.901   1.00 91.66 284 A 1 
ATOM   2271 O  O   . GLY A 1 284 ? 16.732  3.650   0.442   1.00 88.77 284 A 1 
ATOM   2272 N  N   . THR A 1 285 ? 15.231  2.431   1.583   1.00 93.02 285 A 1 
ATOM   2273 C  CA  . THR A 1 285 ? 14.394  3.571   1.906   1.00 93.44 285 A 1 
ATOM   2274 C  C   . THR A 1 285 ? 14.059  3.573   3.388   1.00 94.06 285 A 1 
ATOM   2275 O  O   . THR A 1 285 ? 13.929  2.520   4.008   1.00 92.80 285 A 1 
ATOM   2276 C  CB  . THR A 1 285 ? 13.082  3.569   1.096   1.00 92.18 285 A 1 
ATOM   2277 O  OG1 . THR A 1 285 ? 12.405  2.318   1.272   1.00 87.42 285 A 1 
ATOM   2278 C  CG2 . THR A 1 285 ? 13.359  3.785   -0.379  1.00 86.70 285 A 1 
ATOM   2279 N  N   . SER A 1 286 ? 13.935  4.770   3.962   1.00 94.56 286 A 1 
ATOM   2280 C  CA  . SER A 1 286 ? 13.598  4.891   5.370   1.00 94.82 286 A 1 
ATOM   2281 C  C   . SER A 1 286 ? 12.150  4.461   5.604   1.00 95.45 286 A 1 
ATOM   2282 O  O   . SER A 1 286 ? 11.297  4.660   4.739   1.00 94.88 286 A 1 
ATOM   2283 C  CB  . SER A 1 286 ? 13.795  6.327   5.846   1.00 93.85 286 A 1 
ATOM   2284 O  OG  . SER A 1 286 ? 15.165  6.684   5.814   1.00 89.69 286 A 1 
ATOM   2285 N  N   . PRO A 1 287 ? 11.858  3.872   6.767   1.00 96.00 287 A 1 
ATOM   2286 C  CA  . PRO A 1 287 ? 10.490  3.441   7.046   1.00 96.34 287 A 1 
ATOM   2287 C  C   . PRO A 1 287 ? 9.536   4.623   6.999   1.00 96.65 287 A 1 
ATOM   2288 O  O   . PRO A 1 287 ? 9.865   5.711   7.487   1.00 95.80 287 A 1 
ATOM   2289 C  CB  . PRO A 1 287 ? 10.587  2.844   8.448   1.00 95.76 287 A 1 
ATOM   2290 C  CG  . PRO A 1 287 ? 11.792  3.493   9.051   1.00 93.62 287 A 1 
ATOM   2291 C  CD  . PRO A 1 287 ? 12.756  3.647   7.913   1.00 95.78 287 A 1 
ATOM   2292 N  N   . SER A 1 288 ? 8.374   4.414   6.403   1.00 97.03 288 A 1 
ATOM   2293 C  CA  . SER A 1 288 ? 7.441   5.506   6.168   1.00 97.31 288 A 1 
ATOM   2294 C  C   . SER A 1 288 ? 6.006   5.146   6.515   1.00 97.81 288 A 1 
ATOM   2295 O  O   . SER A 1 288 ? 5.608   3.980   6.448   1.00 97.49 288 A 1 
ATOM   2296 C  CB  . SER A 1 288 ? 7.502   5.938   4.705   1.00 96.39 288 A 1 
ATOM   2297 O  OG  . SER A 1 288 ? 8.822   6.257   4.317   1.00 90.25 288 A 1 
ATOM   2298 N  N   . ILE A 1 289 ? 5.239   6.165   6.876   1.00 97.76 289 A 1 
ATOM   2299 C  CA  . ILE A 1 289 ? 3.814   6.015   7.089   1.00 97.88 289 A 1 
ATOM   2300 C  C   . ILE A 1 289 ? 3.142   7.287   6.582   1.00 97.88 289 A 1 
ATOM   2301 O  O   . ILE A 1 289 ? 3.663   8.389   6.765   1.00 97.56 289 A 1 
ATOM   2302 C  CB  . ILE A 1 289 ? 3.474   5.764   8.578   1.00 97.38 289 A 1 
ATOM   2303 C  CG1 . ILE A 1 289 ? 1.976   5.472   8.746   1.00 95.24 289 A 1 
ATOM   2304 C  CG2 . ILE A 1 289 ? 3.907   6.936   9.456   1.00 95.98 289 A 1 
ATOM   2305 C  CD1 . ILE A 1 289 ? 1.528   4.162   8.160   1.00 95.41 289 A 1 
ATOM   2306 N  N   . ARG A 1 290 ? 1.986   7.134   5.928   1.00 98.16 290 A 1 
ATOM   2307 C  CA  . ARG A 1 290 ? 1.308   8.264   5.305   1.00 98.36 290 A 1 
ATOM   2308 C  C   . ARG A 1 290 ? -0.102  8.442   5.849   1.00 98.51 290 A 1 
ATOM   2309 O  O   . ARG A 1 290 ? -0.804  7.469   6.116   1.00 98.42 290 A 1 
ATOM   2310 C  CB  . ARG A 1 290 ? 1.264   8.071   3.784   1.00 97.57 290 A 1 
ATOM   2311 C  CG  . ARG A 1 290 ? 0.425   9.092   3.029   1.00 96.07 290 A 1 
ATOM   2312 C  CD  . ARG A 1 290 ? 0.624   8.975   1.526   1.00 95.81 290 A 1 
ATOM   2313 N  NE  . ARG A 1 290 ? 1.954   9.403   1.123   1.00 95.51 290 A 1 
ATOM   2314 C  CZ  . ARG A 1 290 ? 2.372   9.442   -0.135  1.00 96.44 290 A 1 
ATOM   2315 N  NH1 . ARG A 1 290 ? 1.573   9.068   -1.121  1.00 92.94 290 A 1 
ATOM   2316 N  NH2 . ARG A 1 290 ? 3.611   9.857   -0.415  1.00 92.95 290 A 1 
ATOM   2317 N  N   . LYS A 1 291 ? -0.508  9.696   5.991   1.00 98.27 291 A 1 
ATOM   2318 C  CA  . LYS A 1 291 ? -1.864  10.007  6.412   1.00 98.16 291 A 1 
ATOM   2319 C  C   . LYS A 1 291 ? -2.489  11.005  5.448   1.00 98.16 291 A 1 
ATOM   2320 O  O   . LYS A 1 291 ? -1.879  12.008  5.098   1.00 97.88 291 A 1 
ATOM   2321 C  CB  . LYS A 1 291 ? -1.892  10.558  7.838   1.00 97.49 291 A 1 
ATOM   2322 C  CG  . LYS A 1 291 ? -3.300  10.748  8.396   1.00 95.54 291 A 1 
ATOM   2323 C  CD  . LYS A 1 291 ? -3.292  11.099  9.872   1.00 93.95 291 A 1 
ATOM   2324 C  CE  . LYS A 1 291 ? -2.716  12.479  10.134  1.00 89.22 291 A 1 
ATOM   2325 N  NZ  . LYS A 1 291 ? -2.828  12.862  11.565  1.00 87.13 291 A 1 
ATOM   2326 N  N   . TYR A 1 292 ? -3.716  10.710  5.015   1.00 98.36 292 A 1 
ATOM   2327 C  CA  . TYR A 1 292 ? -4.442  11.569  4.095   1.00 98.44 292 A 1 
ATOM   2328 C  C   . TYR A 1 292 ? -5.507  12.384  4.809   1.00 98.36 292 A 1 
ATOM   2329 O  O   . TYR A 1 292 ? -6.166  11.884  5.722   1.00 98.10 292 A 1 
ATOM   2330 C  CB  . TYR A 1 292 ? -5.140  10.750  3.001   1.00 98.57 292 A 1 
ATOM   2331 C  CG  . TYR A 1 292 ? -4.207  9.994   2.077   1.00 98.67 292 A 1 
ATOM   2332 C  CD1 . TYR A 1 292 ? -3.661  8.774   2.456   1.00 98.46 292 A 1 
ATOM   2333 C  CD2 . TYR A 1 292 ? -3.895  10.498  0.824   1.00 98.46 292 A 1 
ATOM   2334 C  CE1 . TYR A 1 292 ? -2.816  8.085   1.606   1.00 98.35 292 A 1 
ATOM   2335 C  CE2 . TYR A 1 292 ? -3.055  9.808   -0.032  1.00 98.36 292 A 1 
ATOM   2336 C  CZ  . TYR A 1 292 ? -2.511  8.597   0.364   1.00 98.51 292 A 1 
ATOM   2337 O  OH  . TYR A 1 292 ? -1.669  7.908   -0.486  1.00 98.21 292 A 1 
ATOM   2338 N  N   . ASP A 1 293 ? -5.661  13.640  4.390   1.00 98.16 293 A 1 
ATOM   2339 C  CA  . ASP A 1 293 ? -6.805  14.446  4.778   1.00 98.05 293 A 1 
ATOM   2340 C  C   . ASP A 1 293 ? -7.801  14.251  3.641   1.00 98.24 293 A 1 
ATOM   2341 O  O   . ASP A 1 293 ? -7.677  14.856  2.579   1.00 97.97 293 A 1 
ATOM   2342 C  CB  . ASP A 1 293 ? -6.416  15.915  4.930   1.00 97.62 293 A 1 
ATOM   2343 C  CG  . ASP A 1 293 ? -7.601  16.789  5.337   1.00 96.17 293 A 1 
ATOM   2344 O  OD1 . ASP A 1 293 ? -8.742  16.302  5.366   1.00 94.02 293 A 1 
ATOM   2345 O  OD2 . ASP A 1 293 ? -7.371  17.989  5.623   1.00 92.78 293 A 1 
ATOM   2346 N  N   . VAL A 1 294 ? -8.771  13.373  3.849   1.00 98.22 294 A 1 
ATOM   2347 C  CA  . VAL A 1 294 ? -9.716  13.006  2.801   1.00 98.29 294 A 1 
ATOM   2348 C  C   . VAL A 1 294 ? -10.726 14.107  2.516   1.00 98.05 294 A 1 
ATOM   2349 O  O   . VAL A 1 294 ? -11.070 14.370  1.361   1.00 97.42 294 A 1 
ATOM   2350 C  CB  . VAL A 1 294 ? -10.463 11.704  3.159   1.00 98.18 294 A 1 
ATOM   2351 C  CG1 . VAL A 1 294 ? -11.467 11.350  2.062   1.00 97.55 294 A 1 
ATOM   2352 C  CG2 . VAL A 1 294 ? -9.472  10.569  3.354   1.00 97.76 294 A 1 
ATOM   2353 N  N   . GLY A 1 295 ? -11.188 14.754  3.569   1.00 97.38 295 A 1 
ATOM   2354 C  CA  . GLY A 1 295 ? -12.223 15.756  3.420   1.00 96.84 295 A 1 
ATOM   2355 C  C   . GLY A 1 295 ? -13.597 15.148  3.661   1.00 96.86 295 A 1 
ATOM   2356 O  O   . GLY A 1 295 ? -13.719 14.114  4.312   1.00 94.98 295 A 1 
ATOM   2357 N  N   . ASN A 1 296 ? -14.638 15.782  3.113   1.00 96.52 296 A 1 
ATOM   2358 C  CA  . ASN A 1 296 ? -16.000 15.331  3.349   1.00 96.10 296 A 1 
ATOM   2359 C  C   . ASN A 1 296 ? -16.594 14.510  2.211   1.00 96.26 296 A 1 
ATOM   2360 O  O   . ASN A 1 296 ? -17.771 14.161  2.233   1.00 94.16 296 A 1 
ATOM   2361 C  CB  . ASN A 1 296 ? -16.908 16.528  3.646   1.00 94.33 296 A 1 
ATOM   2362 C  CG  . ASN A 1 296 ? -16.968 17.519  2.504   1.00 92.92 296 A 1 
ATOM   2363 O  OD1 . ASN A 1 296 ? -16.536 17.242  1.388   1.00 87.90 296 A 1 
ATOM   2364 N  ND2 . ASN A 1 296 ? -17.519 18.696  2.777   1.00 87.05 296 A 1 
ATOM   2365 N  N   . GLY A 1 297 ? -15.773 14.208  1.189   1.00 95.82 297 A 1 
ATOM   2366 C  CA  . GLY A 1 297 ? -16.216 13.376  0.084   1.00 95.90 297 A 1 
ATOM   2367 C  C   . GLY A 1 297 ? -16.882 14.111  -1.069  1.00 96.42 297 A 1 
ATOM   2368 O  O   . GLY A 1 297 ? -17.207 13.506  -2.082  1.00 94.81 297 A 1 
ATOM   2369 N  N   . GLN A 1 298 ? -17.078 15.420  -0.926  1.00 95.73 298 A 1 
ATOM   2370 C  CA  . GLN A 1 298 ? -17.721 16.206  -1.971  1.00 95.11 298 A 1 
ATOM   2371 C  C   . GLN A 1 298 ? -16.750 16.634  -3.065  1.00 94.69 298 A 1 
ATOM   2372 O  O   . GLN A 1 298 ? -17.159 17.109  -4.124  1.00 90.22 298 A 1 
ATOM   2373 C  CB  . GLN A 1 298 ? -18.412 17.438  -1.366  1.00 93.40 298 A 1 
ATOM   2374 C  CG  . GLN A 1 298 ? -19.623 17.103  -0.507  1.00 89.78 298 A 1 
ATOM   2375 C  CD  . GLN A 1 298 ? -20.352 18.345  -0.013  1.00 87.19 298 A 1 
ATOM   2376 O  OE1 . GLN A 1 298 ? -19.728 19.242  0.548   1.00 79.22 298 A 1 
ATOM   2377 N  NE2 . GLN A 1 298 ? -21.648 18.384  -0.224  1.00 77.16 298 A 1 
ATOM   2378 N  N   . GLY A 1 299 ? -15.451 16.465  -2.812  1.00 95.30 299 A 1 
ATOM   2379 C  CA  . GLY A 1 299 ? -14.441 16.815  -3.794  1.00 95.69 299 A 1 
ATOM   2380 C  C   . GLY A 1 299 ? -13.231 15.914  -3.669  1.00 97.10 299 A 1 
ATOM   2381 O  O   . GLY A 1 299 ? -13.276 14.890  -2.989  1.00 96.18 299 A 1 
ATOM   2382 N  N   . TYR A 1 300 ? -12.139 16.287  -4.339  1.00 97.81 300 A 1 
ATOM   2383 C  CA  . TYR A 1 300 ? -10.903 15.531  -4.254  1.00 98.06 300 A 1 
ATOM   2384 C  C   . TYR A 1 300 ? -10.352 15.567  -2.831  1.00 98.27 300 A 1 
ATOM   2385 O  O   . TYR A 1 300 ? -10.683 16.457  -2.048  1.00 97.66 300 A 1 
ATOM   2386 C  CB  . TYR A 1 300 ? -9.860  16.097  -5.212  1.00 97.93 300 A 1 
ATOM   2387 C  CG  . TYR A 1 300 ? -10.205 15.920  -6.670  1.00 97.92 300 A 1 
ATOM   2388 C  CD1 . TYR A 1 300 ? -10.107 14.686  -7.278  1.00 96.82 300 A 1 
ATOM   2389 C  CD2 . TYR A 1 300 ? -10.635 17.002  -7.434  1.00 96.79 300 A 1 
ATOM   2390 C  CE1 . TYR A 1 300 ? -10.427 14.521  -8.622  1.00 95.96 300 A 1 
ATOM   2391 C  CE2 . TYR A 1 300 ? -10.959 16.850  -8.778  1.00 96.21 300 A 1 
ATOM   2392 C  CZ  . TYR A 1 300 ? -10.848 15.605  -9.361  1.00 96.73 300 A 1 
ATOM   2393 O  OH  . TYR A 1 300 ? -11.166 15.447  -10.689 1.00 95.41 300 A 1 
ATOM   2394 N  N   . MET A 1 301 ? -9.511  14.593  -2.501  1.00 98.25 301 A 1 
ATOM   2395 C  CA  . MET A 1 301 ? -8.835  14.598  -1.212  1.00 98.31 301 A 1 
ATOM   2396 C  C   . MET A 1 301 ? -7.993  15.871  -1.116  1.00 98.35 301 A 1 
ATOM   2397 O  O   . MET A 1 301 ? -7.543  16.411  -2.130  1.00 98.12 301 A 1 
ATOM   2398 C  CB  . MET A 1 301 ? -7.978  13.343  -1.053  1.00 98.29 301 A 1 
ATOM   2399 C  CG  . MET A 1 301 ? -8.798  12.055  -0.995  1.00 97.76 301 A 1 
ATOM   2400 S  SD  . MET A 1 301 ? -7.839  10.595  -0.578  1.00 97.32 301 A 1 
ATOM   2401 C  CE  . MET A 1 301 ? -6.945  10.331  -2.095  1.00 92.53 301 A 1 
ATOM   2402 N  N   . LYS A 1 302 ? -7.781  16.340  0.109   1.00 98.12 302 A 1 
ATOM   2403 C  CA  . LYS A 1 302 ? -7.175  17.653  0.314   1.00 97.91 302 A 1 
ATOM   2404 C  C   . LYS A 1 302 ? -5.655  17.629  0.352   1.00 97.99 302 A 1 
ATOM   2405 O  O   . LYS A 1 302 ? -4.999  18.474  -0.263  1.00 97.09 302 A 1 
ATOM   2406 C  CB  . LYS A 1 302 ? -7.712  18.264  1.609   1.00 97.35 302 A 1 
ATOM   2407 C  CG  . LYS A 1 302 ? -9.235  18.250  1.729   1.00 93.65 302 A 1 
ATOM   2408 C  CD  . LYS A 1 302 ? -9.886  18.931  0.542   1.00 82.64 302 A 1 
ATOM   2409 C  CE  . LYS A 1 302 ? -11.397 18.868  0.640   1.00 75.82 302 A 1 
ATOM   2410 N  NZ  . LYS A 1 302 ? -12.065 19.497  -0.535  1.00 64.38 302 A 1 
ATOM   2411 N  N   . GLU A 1 303 ? -5.097  16.672  1.072   1.00 97.92 303 A 1 
ATOM   2412 C  CA  . GLU A 1 303 ? -3.664  16.673  1.327   1.00 97.77 303 A 1 
ATOM   2413 C  C   . GLU A 1 303 ? -3.214  15.327  1.870   1.00 98.17 303 A 1 
ATOM   2414 O  O   . GLU A 1 303 ? -4.034  14.556  2.372   1.00 97.93 303 A 1 
ATOM   2415 C  CB  . GLU A 1 303 ? -3.332  17.781  2.341   1.00 95.56 303 A 1 
ATOM   2416 C  CG  . GLU A 1 303 ? -1.858  17.924  2.692   1.00 89.10 303 A 1 
ATOM   2417 C  CD  . GLU A 1 303 ? -1.612  18.950  3.787   1.00 87.71 303 A 1 
ATOM   2418 O  OE1 . GLU A 1 303 ? -2.592  19.354  4.455   1.00 82.40 303 A 1 
ATOM   2419 O  OE2 . GLU A 1 303 ? -0.451  19.341  3.982   1.00 81.25 303 A 1 
ATOM   2420 N  N   . PHE A 1 304 ? -1.916  15.035  1.745   1.00 97.99 304 A 1 
ATOM   2421 C  CA  . PHE A 1 304 ? -1.340  13.930  2.489   1.00 97.97 304 A 1 
ATOM   2422 C  C   . PHE A 1 304 ? -0.064  14.390  3.180   1.00 97.75 304 A 1 
ATOM   2423 O  O   . PHE A 1 304 ? 0.579   15.357  2.750   1.00 97.06 304 A 1 
ATOM   2424 C  CB  . PHE A 1 304 ? -1.080  12.691  1.605   1.00 97.76 304 A 1 
ATOM   2425 C  CG  . PHE A 1 304 ? -0.033  12.893  0.532   1.00 97.84 304 A 1 
ATOM   2426 C  CD1 . PHE A 1 304 ? 1.324   12.972  0.849   1.00 96.73 304 A 1 
ATOM   2427 C  CD2 . PHE A 1 304 ? -0.402  12.933  -0.807  1.00 96.55 304 A 1 
ATOM   2428 C  CE1 . PHE A 1 304 ? 2.278   13.138  -0.140  1.00 95.85 304 A 1 
ATOM   2429 C  CE2 . PHE A 1 304 ? 0.555   13.096  -1.802  1.00 95.77 304 A 1 
ATOM   2430 C  CZ  . PHE A 1 304 ? 1.893   13.192  -1.462  1.00 96.41 304 A 1 
ATOM   2431 N  N   . LYS A 1 305 ? 0.291   13.706  4.258   1.00 97.47 305 A 1 
ATOM   2432 C  CA  . LYS A 1 305 ? 1.525   13.975  4.978   1.00 97.07 305 A 1 
ATOM   2433 C  C   . LYS A 1 305 ? 2.285   12.670  5.112   1.00 97.14 305 A 1 
ATOM   2434 O  O   . LYS A 1 305 ? 1.728   11.655  5.526   1.00 96.51 305 A 1 
ATOM   2435 C  CB  . LYS A 1 305 ? 1.229   14.577  6.353   1.00 96.18 305 A 1 
ATOM   2436 C  CG  . LYS A 1 305 ? 0.625   15.969  6.288   1.00 91.77 305 A 1 
ATOM   2437 C  CD  . LYS A 1 305 ? 0.415   16.568  7.666   1.00 86.67 305 A 1 
ATOM   2438 C  CE  . LYS A 1 305 ? -0.155  17.976  7.577   1.00 79.66 305 A 1 
ATOM   2439 N  NZ  . LYS A 1 305 ? -0.366  18.583  8.918   1.00 70.80 305 A 1 
ATOM   2440 N  N   . ASN A 1 306 ? 3.562   12.688  4.732   1.00 96.01 306 A 1 
ATOM   2441 C  CA  . ASN A 1 306 ? 4.395   11.494  4.754   1.00 94.98 306 A 1 
ATOM   2442 C  C   . ASN A 1 306 ? 5.294   11.491  5.982   1.00 93.39 306 A 1 
ATOM   2443 O  O   . ASN A 1 306 ? 6.268   12.234  6.051   1.00 87.57 306 A 1 
ATOM   2444 C  CB  . ASN A 1 306 ? 5.234   11.422  3.478   1.00 93.20 306 A 1 
ATOM   2445 C  CG  . ASN A 1 306 ? 5.922   10.093  3.303   1.00 89.17 306 A 1 
ATOM   2446 O  OD1 . ASN A 1 306 ? 5.363   9.047   3.651   1.00 80.58 306 A 1 
ATOM   2447 N  ND2 . ASN A 1 306 ? 7.123   10.109  2.755   1.00 80.32 306 A 1 
ATOM   2448 N  N   . TYR A 1 307 ? 4.939   10.658  6.973   1.00 88.92 307 A 1 
ATOM   2449 C  CA  . TYR A 1 307 ? 5.649   10.594  8.244   1.00 85.43 307 A 1 
ATOM   2450 C  C   . TYR A 1 307 ? 5.817   11.989  8.849   1.00 84.49 307 A 1 
ATOM   2451 O  O   . TYR A 1 307 ? 6.706   12.216  9.668   1.00 78.31 307 A 1 
ATOM   2452 C  CB  . TYR A 1 307 ? 7.006   9.919   8.066   1.00 81.06 307 A 1 
ATOM   2453 C  CG  . TYR A 1 307 ? 7.532   9.268   9.329   1.00 74.75 307 A 1 
ATOM   2454 C  CD1 . TYR A 1 307 ? 6.920   8.143   9.863   1.00 68.68 307 A 1 
ATOM   2455 C  CD2 . TYR A 1 307 ? 8.641   9.786   9.991   1.00 69.12 307 A 1 
ATOM   2456 C  CE1 . TYR A 1 307 ? 7.391   7.544   11.015  1.00 63.37 307 A 1 
ATOM   2457 C  CE2 . TYR A 1 307 ? 9.125   9.191   11.146  1.00 63.15 307 A 1 
ATOM   2458 C  CZ  . TYR A 1 307 ? 8.497   8.074   11.657  1.00 62.89 307 A 1 
ATOM   2459 O  OH  . TYR A 1 307 ? 8.977   7.482   12.812  1.00 57.95 307 A 1 
ATOM   2460 N  N   . PHE A 1 308 ? 4.962   12.904  8.426   1.00 77.26 308 A 1 
ATOM   2461 C  CA  . PHE A 1 308 ? 4.985   14.290  8.895   1.00 75.41 308 A 1 
ATOM   2462 C  C   . PHE A 1 308 ? 6.283   15.025  8.555   1.00 75.78 308 A 1 
ATOM   2463 O  O   . PHE A 1 308 ? 6.554   16.092  9.093   1.00 68.86 308 A 1 
ATOM   2464 C  CB  . PHE A 1 308 ? 4.690   14.349  10.399  1.00 69.53 308 A 1 
ATOM   2465 C  CG  . PHE A 1 308 ? 3.325   13.860  10.761  1.00 66.25 308 A 1 
ATOM   2466 C  CD1 . PHE A 1 308 ? 3.095   12.515  11.029  1.00 62.96 308 A 1 
ATOM   2467 C  CD2 . PHE A 1 308 ? 2.250   14.738  10.813  1.00 64.21 308 A 1 
ATOM   2468 C  CE1 . PHE A 1 308 ? 1.826   12.048  11.334  1.00 56.60 308 A 1 
ATOM   2469 C  CE2 . PHE A 1 308 ? 0.975   14.282  11.132  1.00 57.75 308 A 1 
ATOM   2470 C  CZ  . PHE A 1 308 ? 0.770   12.940  11.389  1.00 55.62 308 A 1 
ATOM   2471 N  N   . ASN A 1 309 ? 7.084   14.449  7.645   1.00 82.68 309 A 1 
ATOM   2472 C  CA  . ASN A 1 309 ? 8.284   15.122  7.148   1.00 82.10 309 A 1 
ATOM   2473 C  C   . ASN A 1 309 ? 7.900   16.237  6.186   1.00 84.12 309 A 1 
ATOM   2474 O  O   . ASN A 1 309 ? 8.530   17.290  6.162   1.00 79.14 309 A 1 
ATOM   2475 C  CB  . ASN A 1 309 ? 9.212   14.126  6.434   1.00 73.77 309 A 1 
ATOM   2476 C  CG  . ASN A 1 309 ? 9.981   13.263  7.408   1.00 65.98 309 A 1 
ATOM   2477 O  OD1 . ASN A 1 309 ? 10.037  13.540  8.607   1.00 57.96 309 A 1 
ATOM   2478 N  ND2 . ASN A 1 309 ? 10.602  12.210  6.892   1.00 59.20 309 A 1 
ATOM   2479 N  N   . TYR A 1 310 ? 6.873   15.979  5.371   1.00 91.59 310 A 1 
ATOM   2480 C  CA  . TYR A 1 310 ? 6.365   16.980  4.455   1.00 93.36 310 A 1 
ATOM   2481 C  C   . TYR A 1 310 ? 4.886   16.756  4.174   1.00 94.35 310 A 1 
ATOM   2482 O  O   . TYR A 1 310 ? 4.377   15.638  4.323   1.00 93.62 310 A 1 
ATOM   2483 C  CB  . TYR A 1 310 ? 7.160   16.987  3.142   1.00 91.92 310 A 1 
ATOM   2484 C  CG  . TYR A 1 310 ? 6.718   15.931  2.139   1.00 91.78 310 A 1 
ATOM   2485 C  CD1 . TYR A 1 310 ? 7.227   14.629  2.182   1.00 90.26 310 A 1 
ATOM   2486 C  CD2 . TYR A 1 310 ? 5.806   16.240  1.137   1.00 90.07 310 A 1 
ATOM   2487 C  CE1 . TYR A 1 310 ? 6.832   13.675  1.259   1.00 87.16 310 A 1 
ATOM   2488 C  CE2 . TYR A 1 310 ? 5.404   15.293  0.210   1.00 88.82 310 A 1 
ATOM   2489 C  CZ  . TYR A 1 310 ? 5.920   14.009  0.275   1.00 90.09 310 A 1 
ATOM   2490 O  OH  . TYR A 1 310 ? 5.520   13.069  -0.646  1.00 88.56 310 A 1 
ATOM   2491 N  N   . GLY A 1 311 ? 4.219   17.830  3.771   1.00 93.59 311 A 1 
ATOM   2492 C  CA  . GLY A 1 311 ? 2.840   17.746  3.345   1.00 94.22 311 A 1 
ATOM   2493 C  C   . GLY A 1 311 ? 2.757   18.090  1.873   1.00 95.13 311 A 1 
ATOM   2494 O  O   . GLY A 1 311 ? 3.516   18.926  1.380   1.00 93.68 311 A 1 
ATOM   2495 N  N   . SER A 1 312 ? 1.843   17.448  1.147   1.00 95.24 312 A 1 
ATOM   2496 C  CA  . SER A 1 312 ? 1.706   17.683  -0.283  1.00 95.12 312 A 1 
ATOM   2497 C  C   . SER A 1 312 ? 1.410   19.148  -0.591  1.00 95.18 312 A 1 
ATOM   2498 O  O   . SER A 1 312 ? 1.860   19.687  -1.602  1.00 94.59 312 A 1 
ATOM   2499 C  CB  . SER A 1 312 ? 0.605   16.792  -0.867  1.00 95.32 312 A 1 
ATOM   2500 O  OG  . SER A 1 312 ? -0.630  17.017  -0.228  1.00 95.31 312 A 1 
ATOM   2501 N  N   . SER A 1 313 ? 0.659   19.777  0.278   1.00 94.34 313 A 1 
ATOM   2502 C  CA  . SER A 1 313 ? 0.287   21.175  0.074   1.00 93.36 313 A 1 
ATOM   2503 C  C   . SER A 1 313 ? 1.457   22.125  0.301   1.00 93.27 313 A 1 
ATOM   2504 O  O   . SER A 1 313 ? 1.795   22.930  -0.568  1.00 92.35 313 A 1 
ATOM   2505 C  CB  . SER A 1 313 ? -0.872  21.556  0.993   1.00 92.20 313 A 1 
ATOM   2506 O  OG  . SER A 1 313 ? -1.218  22.916  0.827   1.00 79.30 313 A 1 
ATOM   2507 N  N   . SER A 1 314 ? 2.093   22.028  1.455   1.00 94.02 314 A 1 
ATOM   2508 C  CA  . SER A 1 314 ? 3.182   22.933  1.799   1.00 93.28 314 A 1 
ATOM   2509 C  C   . SER A 1 314 ? 4.427   22.720  0.939   1.00 93.78 314 A 1 
ATOM   2510 O  O   . SER A 1 314 ? 5.119   23.670  0.593   1.00 91.82 314 A 1 
ATOM   2511 C  CB  . SER A 1 314 ? 3.549   22.793  3.281   1.00 91.00 314 A 1 
ATOM   2512 O  OG  . SER A 1 314 ? 3.987   21.481  3.578   1.00 80.31 314 A 1 
ATOM   2513 N  N   . GLU A 1 315 ? 4.709   21.462  0.591   1.00 94.04 315 A 1 
ATOM   2514 C  CA  . GLU A 1 315 ? 5.928   21.137  -0.150  1.00 94.30 315 A 1 
ATOM   2515 C  C   . GLU A 1 315 ? 5.827   21.445  -1.643  1.00 94.89 315 A 1 
ATOM   2516 O  O   . GLU A 1 315 ? 6.773   21.953  -2.242  1.00 93.02 315 A 1 
ATOM   2517 C  CB  . GLU A 1 315 ? 6.289   19.664  0.038   1.00 92.12 315 A 1 
ATOM   2518 C  CG  . GLU A 1 315 ? 7.685   19.289  -0.444  1.00 87.01 315 A 1 
ATOM   2519 C  CD  . GLU A 1 315 ? 8.775   19.749  0.516   1.00 89.04 315 A 1 
ATOM   2520 O  OE1 . GLU A 1 315 ? 8.536   20.672  1.316   1.00 84.35 315 A 1 
ATOM   2521 O  OE2 . GLU A 1 315 ? 9.880   19.175  0.469   1.00 84.75 315 A 1 
ATOM   2522 N  N   . TYR A 1 316 ? 4.681   21.135  -2.246  1.00 96.36 316 A 1 
ATOM   2523 C  CA  . TYR A 1 316 ? 4.517   21.278  -3.686  1.00 96.58 316 A 1 
ATOM   2524 C  C   . TYR A 1 316 ? 3.547   22.389  -4.095  1.00 96.57 316 A 1 
ATOM   2525 O  O   . TYR A 1 316 ? 3.398   22.680  -5.287  1.00 94.52 316 A 1 
ATOM   2526 C  CB  . TYR A 1 316 ? 4.053   19.957  -4.299  1.00 96.14 316 A 1 
ATOM   2527 C  CG  . TYR A 1 316 ? 5.005   18.795  -4.063  1.00 96.49 316 A 1 
ATOM   2528 C  CD1 . TYR A 1 316 ? 6.367   18.924  -4.304  1.00 95.36 316 A 1 
ATOM   2529 C  CD2 . TYR A 1 316 ? 4.529   17.568  -3.624  1.00 95.60 316 A 1 
ATOM   2530 C  CE1 . TYR A 1 316 ? 7.231   17.864  -4.107  1.00 94.72 316 A 1 
ATOM   2531 C  CE2 . TYR A 1 316 ? 5.383   16.497  -3.425  1.00 94.86 316 A 1 
ATOM   2532 C  CZ  . TYR A 1 316 ? 6.737   16.644  -3.673  1.00 95.54 316 A 1 
ATOM   2533 O  OH  . TYR A 1 316 ? 7.590   15.588  -3.478  1.00 94.33 316 A 1 
ATOM   2534 N  N   . GLY A 1 317 ? 2.892   22.984  -3.131  1.00 94.73 317 A 1 
ATOM   2535 C  CA  . GLY A 1 317 ? 1.939   24.039  -3.432  1.00 94.68 317 A 1 
ATOM   2536 C  C   . GLY A 1 317 ? 0.636   23.519  -4.010  1.00 95.64 317 A 1 
ATOM   2537 O  O   . GLY A 1 317 ? -0.106  24.261  -4.648  1.00 93.19 317 A 1 
ATOM   2538 N  N   . LEU A 1 318 ? 0.357   22.242  -3.791  1.00 96.05 318 A 1 
ATOM   2539 C  CA  . LEU A 1 318 ? -0.862  21.625  -4.302  1.00 96.24 318 A 1 
ATOM   2540 C  C   . LEU A 1 318 ? -2.084  22.123  -3.531  1.00 96.31 318 A 1 
ATOM   2541 O  O   . LEU A 1 318 ? -2.090  22.125  -2.301  1.00 95.06 318 A 1 
ATOM   2542 C  CB  . LEU A 1 318 ? -0.776  20.106  -4.200  1.00 95.15 318 A 1 
ATOM   2543 C  CG  . LEU A 1 318 ? 0.369   19.437  -4.969  1.00 94.46 318 A 1 
ATOM   2544 C  CD1 . LEU A 1 318 ? 0.458   17.963  -4.602  1.00 92.37 318 A 1 
ATOM   2545 C  CD2 . LEU A 1 318 ? 0.170   19.607  -6.461  1.00 92.02 318 A 1 
ATOM   2546 N  N   . LYS A 1 319 ? -3.106  22.549  -4.259  1.00 96.54 319 A 1 
ATOM   2547 C  CA  . LYS A 1 319 ? -4.331  23.040  -3.633  1.00 96.25 319 A 1 
ATOM   2548 C  C   . LYS A 1 319 ? -5.243  21.883  -3.231  1.00 96.79 319 A 1 
ATOM   2549 O  O   . LYS A 1 319 ? -6.074  22.014  -2.333  1.00 95.36 319 A 1 
ATOM   2550 C  CB  . LYS A 1 319 ? -5.061  23.985  -4.582  1.00 95.11 319 A 1 
ATOM   2551 C  CG  . LYS A 1 319 ? -4.255  25.220  -4.959  1.00 90.42 319 A 1 
ATOM   2552 C  CD  . LYS A 1 319 ? -5.010  26.102  -5.933  1.00 83.70 319 A 1 
ATOM   2553 C  CE  . LYS A 1 319 ? -4.191  27.322  -6.314  1.00 75.84 319 A 1 
ATOM   2554 N  NZ  . LYS A 1 319 ? -4.900  28.194  -7.290  1.00 66.95 319 A 1 
ATOM   2555 N  N   . GLU A 1 320 ? -5.074  20.763  -3.908  1.00 97.82 320 A 1 
ATOM   2556 C  CA  . GLU A 1 320 ? -5.831  19.550  -3.630  1.00 97.90 320 A 1 
ATOM   2557 C  C   . GLU A 1 320 ? -5.147  18.383  -4.352  1.00 98.20 320 A 1 
ATOM   2558 O  O   . GLU A 1 320 ? -4.243  18.595  -5.163  1.00 98.02 320 A 1 
ATOM   2559 C  CB  . GLU A 1 320 ? -7.282  19.684  -4.112  1.00 97.15 320 A 1 
ATOM   2560 C  CG  . GLU A 1 320 ? -7.388  19.881  -5.618  1.00 95.66 320 A 1 
ATOM   2561 C  CD  . GLU A 1 320 ? -8.819  20.117  -6.079  1.00 95.89 320 A 1 
ATOM   2562 O  OE1 . GLU A 1 320 ? -9.730  20.212  -5.225  1.00 92.48 320 A 1 
ATOM   2563 O  OE2 . GLU A 1 320 ? -9.033  20.214  -7.302  1.00 93.07 320 A 1 
ATOM   2564 N  N   . LEU A 1 321 ? -5.568  17.158  -4.061  1.00 98.39 321 A 1 
ATOM   2565 C  CA  . LEU A 1 321 ? -4.974  15.980  -4.694  1.00 98.50 321 A 1 
ATOM   2566 C  C   . LEU A 1 321 ? -5.748  15.595  -5.954  1.00 98.57 321 A 1 
ATOM   2567 O  O   . LEU A 1 321 ? -6.352  14.520  -6.032  1.00 98.32 321 A 1 
ATOM   2568 C  CB  . LEU A 1 321 ? -4.927  14.819  -3.698  1.00 98.46 321 A 1 
ATOM   2569 C  CG  . LEU A 1 321 ? -4.147  15.101  -2.404  1.00 98.13 321 A 1 
ATOM   2570 C  CD1 . LEU A 1 321 ? -4.147  13.873  -1.496  1.00 97.77 321 A 1 
ATOM   2571 C  CD2 . LEU A 1 321 ? -2.721  15.528  -2.722  1.00 97.67 321 A 1 
ATOM   2572 N  N   . SER A 1 322 ? -5.703  16.469  -6.945  1.00 98.54 322 A 1 
ATOM   2573 C  CA  . SER A 1 322 ? -6.438  16.281  -8.187  1.00 98.56 322 A 1 
ATOM   2574 C  C   . SER A 1 322 ? -5.499  16.129  -9.385  1.00 98.58 322 A 1 
ATOM   2575 O  O   . SER A 1 322 ? -4.342  16.552  -9.332  1.00 98.41 322 A 1 
ATOM   2576 C  CB  . SER A 1 322 ? -7.361  17.477  -8.437  1.00 98.32 322 A 1 
ATOM   2577 O  OG  . SER A 1 322 ? -6.606  18.643  -8.684  1.00 97.85 322 A 1 
ATOM   2578 N  N   . PRO A 1 323 ? -5.984  15.524  -10.476 1.00 98.64 323 A 1 
ATOM   2579 C  CA  . PRO A 1 323 ? -5.180  15.402  -11.696 1.00 98.55 323 A 1 
ATOM   2580 C  C   . PRO A 1 323 ? -4.676  16.758  -12.189 1.00 98.44 323 A 1 
ATOM   2581 O  O   . PRO A 1 323 ? -3.525  16.869  -12.624 1.00 98.26 323 A 1 
ATOM   2582 C  CB  . PRO A 1 323 ? -6.149  14.767  -12.695 1.00 98.41 323 A 1 
ATOM   2583 C  CG  . PRO A 1 323 ? -7.062  13.958  -11.836 1.00 97.81 323 A 1 
ATOM   2584 C  CD  . PRO A 1 323 ? -7.271  14.802  -10.607 1.00 98.52 323 A 1 
ATOM   2585 N  N   . LYS A 1 324 ? -5.515  17.778  -12.120 1.00 98.35 324 A 1 
ATOM   2586 C  CA  . LYS A 1 324 ? -5.140  19.114  -12.578 1.00 98.10 324 A 1 
ATOM   2587 C  C   . LYS A 1 324 ? -3.928  19.642  -11.812 1.00 98.37 324 A 1 
ATOM   2588 O  O   . LYS A 1 324 ? -2.983  20.154  -12.416 1.00 98.04 324 A 1 
ATOM   2589 C  CB  . LYS A 1 324 ? -6.312  20.080  -12.422 1.00 97.51 324 A 1 
ATOM   2590 C  CG  . LYS A 1 324 ? -6.005  21.503  -12.871 1.00 87.96 324 A 1 
ATOM   2591 C  CD  . LYS A 1 324 ? -7.210  22.412  -12.688 1.00 84.01 324 A 1 
ATOM   2592 C  CE  . LYS A 1 324 ? -6.901  23.828  -13.124 1.00 71.52 324 A 1 
ATOM   2593 N  NZ  . LYS A 1 324 ? -8.071  24.730  -12.941 1.00 65.73 324 A 1 
ATOM   2594 N  N   . GLU A 1 325 ? -3.959  19.510  -10.499 1.00 98.22 325 A 1 
ATOM   2595 C  CA  . GLU A 1 325 ? -2.863  19.997  -9.661  1.00 98.26 325 A 1 
ATOM   2596 C  C   . GLU A 1 325 ? -1.571  19.222  -9.910  1.00 98.38 325 A 1 
ATOM   2597 O  O   . GLU A 1 325 ? -0.485  19.808  -9.946  1.00 98.04 325 A 1 
ATOM   2598 C  CB  . GLU A 1 325 ? -3.250  19.918  -8.185  1.00 98.13 325 A 1 
ATOM   2599 C  CG  . GLU A 1 325 ? -4.270  20.955  -7.756  1.00 97.10 325 A 1 
ATOM   2600 C  CD  . GLU A 1 325 ? -3.725  22.364  -7.852  1.00 97.08 325 A 1 
ATOM   2601 O  OE1 . GLU A 1 325 ? -2.718  22.656  -7.182  1.00 94.30 325 A 1 
ATOM   2602 O  OE2 . GLU A 1 325 ? -4.306  23.176  -8.599  1.00 94.25 325 A 1 
ATOM   2603 N  N   . PHE A 1 326 ? -1.672  17.907  -10.091 1.00 98.44 326 A 1 
ATOM   2604 C  CA  . PHE A 1 326 ? -0.478  17.103  -10.313 1.00 98.43 326 A 1 
ATOM   2605 C  C   . PHE A 1 326 ? 0.080   17.260  -11.724 1.00 98.47 326 A 1 
ATOM   2606 O  O   . PHE A 1 326 ? 1.282   17.105  -11.932 1.00 98.11 326 A 1 
ATOM   2607 C  CB  . PHE A 1 326 ? -0.754  15.638  -9.982  1.00 98.41 326 A 1 
ATOM   2608 C  CG  . PHE A 1 326 ? -0.570  15.309  -8.524  1.00 98.46 326 A 1 
ATOM   2609 C  CD1 . PHE A 1 326 ? 0.687   14.972  -8.039  1.00 97.97 326 A 1 
ATOM   2610 C  CD2 . PHE A 1 326 ? -1.629  15.382  -7.648  1.00 97.96 326 A 1 
ATOM   2611 C  CE1 . PHE A 1 326 ? 0.871   14.701  -6.697  1.00 97.52 326 A 1 
ATOM   2612 C  CE2 . PHE A 1 326 ? -1.450  15.113  -6.298  1.00 97.42 326 A 1 
ATOM   2613 C  CZ  . PHE A 1 326 ? -0.202  14.767  -5.818  1.00 97.76 326 A 1 
ATOM   2614 N  N   . GLU A 1 327 ? -0.756  17.569  -12.696 1.00 98.45 327 A 1 
ATOM   2615 C  CA  . GLU A 1 327 ? -0.274  17.863  -14.040 1.00 98.34 327 A 1 
ATOM   2616 C  C   . GLU A 1 327 ? 0.541   19.158  -14.018 1.00 98.34 327 A 1 
ATOM   2617 O  O   . GLU A 1 327 ? 1.567   19.275  -14.683 1.00 98.04 327 A 1 
ATOM   2618 C  CB  . GLU A 1 327 ? -1.433  17.978  -15.027 1.00 98.03 327 A 1 
ATOM   2619 C  CG  . GLU A 1 327 ? -2.052  16.630  -15.388 1.00 94.91 327 A 1 
ATOM   2620 C  CD  . GLU A 1 327 ? -3.106  16.746  -16.475 1.00 93.30 327 A 1 
ATOM   2621 O  OE1 . GLU A 1 327 ? -3.798  17.773  -16.525 1.00 87.41 327 A 1 
ATOM   2622 O  OE2 . GLU A 1 327 ? -3.226  15.797  -17.267 1.00 87.87 327 A 1 
ATOM   2623 N  N   . ILE A 1 328 ? 0.073   20.119  -13.243 1.00 98.17 328 A 1 
ATOM   2624 C  CA  . ILE A 1 328 ? 0.804   21.367  -13.070 1.00 97.95 328 A 1 
ATOM   2625 C  C   . ILE A 1 328 ? 2.138   21.107  -12.384 1.00 98.17 328 A 1 
ATOM   2626 O  O   . ILE A 1 328 ? 3.170   21.637  -12.789 1.00 97.90 328 A 1 
ATOM   2627 C  CB  . ILE A 1 328 ? -0.026  22.383  -12.252 1.00 97.71 328 A 1 
ATOM   2628 C  CG1 . ILE A 1 328 ? -1.242  22.842  -13.060 1.00 96.44 328 A 1 
ATOM   2629 C  CG2 . ILE A 1 328 ? 0.837   23.585  -11.855 1.00 96.41 328 A 1 
ATOM   2630 C  CD1 . ILE A 1 328 ? -2.193  23.734  -12.290 1.00 93.52 328 A 1 
ATOM   2631 N  N   . LEU A 1 329 ? 2.123   20.262  -11.354 1.00 97.91 329 A 1 
ATOM   2632 C  CA  . LEU A 1 329 ? 3.344   19.905  -10.633 1.00 98.03 329 A 1 
ATOM   2633 C  C   . LEU A 1 329 ? 4.353   19.221  -11.553 1.00 98.17 329 A 1 
ATOM   2634 O  O   . LEU A 1 329 ? 5.539   19.545  -11.537 1.00 98.02 329 A 1 
ATOM   2635 C  CB  . LEU A 1 329 ? 3.023   18.998  -9.442  1.00 97.93 329 A 1 
ATOM   2636 C  CG  . LEU A 1 329 ? 4.232   18.487  -8.654  1.00 97.58 329 A 1 
ATOM   2637 C  CD1 . LEU A 1 329 ? 5.018   19.654  -8.066  1.00 96.78 329 A 1 
ATOM   2638 C  CD2 . LEU A 1 329 ? 3.785   17.542  -7.546  1.00 96.73 329 A 1 
ATOM   2639 N  N   . ALA A 1 330 ? 3.885   18.278  -12.362 1.00 98.13 330 A 1 
ATOM   2640 C  CA  . ALA A 1 330 ? 4.753   17.559  -13.285 1.00 97.93 330 A 1 
ATOM   2641 C  C   . ALA A 1 330 ? 5.390   18.517  -14.291 1.00 98.01 330 A 1 
ATOM   2642 O  O   . ALA A 1 330 ? 6.581   18.419  -14.588 1.00 97.73 330 A 1 
ATOM   2643 C  CB  . ALA A 1 330 ? 3.968   16.470  -14.009 1.00 97.43 330 A 1 
ATOM   2644 N  N   . ALA A 1 331 ? 4.610   19.441  -14.799 1.00 98.15 331 A 1 
ATOM   2645 C  CA  . ALA A 1 331 ? 5.111   20.433  -15.747 1.00 98.18 331 A 1 
ATOM   2646 C  C   . ALA A 1 331 ? 6.147   21.335  -15.096 1.00 98.36 331 A 1 
ATOM   2647 O  O   . ALA A 1 331 ? 7.150   21.696  -15.715 1.00 97.91 331 A 1 
ATOM   2648 C  CB  . ALA A 1 331 ? 3.956   21.255  -16.310 1.00 98.03 331 A 1 
ATOM   2649 N  N   . ARG A 1 332 ? 5.913   21.706  -13.849 1.00 98.18 332 A 1 
ATOM   2650 C  CA  . ARG A 1 332 ? 6.854   22.541  -13.108 1.00 98.08 332 A 1 
ATOM   2651 C  C   . ARG A 1 332 ? 8.182   21.820  -12.893 1.00 98.12 332 A 1 
ATOM   2652 O  O   . ARG A 1 332 ? 9.246   22.396  -13.098 1.00 97.89 332 A 1 
ATOM   2653 C  CB  . ARG A 1 332 ? 6.256   22.957  -11.760 1.00 97.64 332 A 1 
ATOM   2654 C  CG  . ARG A 1 332 ? 5.123   23.972  -11.846 1.00 92.41 332 A 1 
ATOM   2655 C  CD  . ARG A 1 332 ? 4.466   24.159  -10.483 1.00 90.64 332 A 1 
ATOM   2656 N  NE  . ARG A 1 332 ? 5.413   24.589  -9.467  1.00 85.76 332 A 1 
ATOM   2657 C  CZ  . ARG A 1 332 ? 5.246   24.413  -8.153  1.00 83.43 332 A 1 
ATOM   2658 N  NH1 . ARG A 1 332 ? 4.176   23.804  -7.701  1.00 77.32 332 A 1 
ATOM   2659 N  NH2 . ARG A 1 332 ? 6.175   24.845  -7.303  1.00 75.18 332 A 1 
ATOM   2660 N  N   . MET A 1 333 ? 8.118   20.556  -12.487 1.00 98.09 333 A 1 
ATOM   2661 C  CA  . MET A 1 333 ? 9.330   19.784  -12.231 1.00 97.86 333 A 1 
ATOM   2662 C  C   . MET A 1 333 ? 10.150  19.568  -13.501 1.00 97.90 333 A 1 
ATOM   2663 O  O   . MET A 1 333 ? 11.372  19.454  -13.448 1.00 97.39 333 A 1 
ATOM   2664 C  CB  . MET A 1 333 ? 8.990   18.433  -11.593 1.00 97.13 333 A 1 
ATOM   2665 C  CG  . MET A 1 333 ? 8.451   18.537  -10.178 1.00 95.20 333 A 1 
ATOM   2666 S  SD  . MET A 1 333 ? 8.381   16.952  -9.310  1.00 94.43 333 A 1 
ATOM   2667 C  CE  . MET A 1 333 ? 7.206   16.048  -10.304 1.00 88.30 333 A 1 
ATOM   2668 N  N   . ASP A 1 334 ? 9.469   19.507  -14.631 1.00 97.70 334 A 1 
ATOM   2669 C  CA  . ASP A 1 334 ? 10.140  19.309  -15.908 1.00 97.52 334 A 1 
ATOM   2670 C  C   . ASP A 1 334 ? 11.042  20.495  -16.262 1.00 97.49 334 A 1 
ATOM   2671 O  O   . ASP A 1 334 ? 11.981  20.363  -17.039 1.00 96.69 334 A 1 
ATOM   2672 C  CB  . ASP A 1 334 ? 9.112   19.086  -17.023 1.00 97.16 334 A 1 
ATOM   2673 C  CG  . ASP A 1 334 ? 9.743   18.638  -18.322 1.00 92.96 334 A 1 
ATOM   2674 O  OD1 . ASP A 1 334 ? 10.494  17.641  -18.314 1.00 87.95 334 A 1 
ATOM   2675 O  OD2 . ASP A 1 334 ? 9.488   19.285  -19.363 1.00 86.37 334 A 1 
ATOM   2676 N  N   . LYS A 1 335 ? 10.761  21.647  -15.663 1.00 97.91 335 A 1 
ATOM   2677 C  CA  . LYS A 1 335 ? 11.508  22.866  -15.957 1.00 97.90 335 A 1 
ATOM   2678 C  C   . LYS A 1 335 ? 12.209  23.444  -14.728 1.00 98.04 335 A 1 
ATOM   2679 O  O   . LYS A 1 335 ? 12.864  24.488  -14.819 1.00 96.85 335 A 1 
ATOM   2680 C  CB  . LYS A 1 335 ? 10.571  23.911  -16.559 1.00 97.23 335 A 1 
ATOM   2681 C  CG  . LYS A 1 335 ? 9.873   23.476  -17.830 1.00 92.74 335 A 1 
ATOM   2682 C  CD  . LYS A 1 335 ? 8.929   24.547  -18.359 1.00 85.92 335 A 1 
ATOM   2683 C  CE  . LYS A 1 335 ? 8.242   24.095  -19.640 1.00 77.44 335 A 1 
ATOM   2684 N  NZ  . LYS A 1 335 ? 7.323   25.126  -20.169 1.00 67.57 335 A 1 
ATOM   2685 N  N   . ASP A 1 336 ? 12.084  22.773  -13.604 1.00 97.66 336 A 1 
ATOM   2686 C  CA  . ASP A 1 336 ? 12.660  23.245  -12.357 1.00 97.62 336 A 1 
ATOM   2687 C  C   . ASP A 1 336 ? 13.379  22.082  -11.673 1.00 97.71 336 A 1 
ATOM   2688 O  O   . ASP A 1 336 ? 12.755  21.284  -10.970 1.00 97.25 336 A 1 
ATOM   2689 C  CB  . ASP A 1 336 ? 11.560  23.807  -11.451 1.00 97.10 336 A 1 
ATOM   2690 C  CG  . ASP A 1 336 ? 12.104  24.475  -10.194 1.00 96.65 336 A 1 
ATOM   2691 O  OD1 . ASP A 1 336 ? 13.247  24.174  -9.785  1.00 94.80 336 A 1 
ATOM   2692 O  OD2 . ASP A 1 336 ? 11.373  25.294  -9.607  1.00 94.03 336 A 1 
ATOM   2693 N  N   . LEU A 1 337 ? 14.699  21.996  -11.889 1.00 97.27 337 A 1 
ATOM   2694 C  CA  . LEU A 1 337 ? 15.478  20.889  -11.346 1.00 96.83 337 A 1 
ATOM   2695 C  C   . LEU A 1 337 ? 15.489  20.864  -9.817  1.00 96.63 337 A 1 
ATOM   2696 O  O   . LEU A 1 337 ? 15.529  19.797  -9.213  1.00 96.27 337 A 1 
ATOM   2697 C  CB  . LEU A 1 337 ? 16.915  20.937  -11.877 1.00 96.35 337 A 1 
ATOM   2698 C  CG  . LEU A 1 337 ? 17.079  20.667  -13.380 1.00 91.17 337 A 1 
ATOM   2699 C  CD1 . LEU A 1 337 ? 18.545  20.754  -13.770 1.00 88.03 337 A 1 
ATOM   2700 C  CD2 . LEU A 1 337 ? 16.500  19.302  -13.736 1.00 88.07 337 A 1 
ATOM   2701 N  N   . GLN A 1 338 ? 15.455  22.040  -9.200  1.00 96.87 338 A 1 
ATOM   2702 C  CA  . GLN A 1 338 ? 15.438  22.101  -7.740  1.00 96.23 338 A 1 
ATOM   2703 C  C   . GLN A 1 338 ? 14.155  21.491  -7.196  1.00 96.29 338 A 1 
ATOM   2704 O  O   . GLN A 1 338 ? 14.180  20.763  -6.206  1.00 95.67 338 A 1 
ATOM   2705 C  CB  . GLN A 1 338 ? 15.579  23.554  -7.266  1.00 95.85 338 A 1 
ATOM   2706 C  CG  . GLN A 1 338 ? 16.977  24.138  -7.401  1.00 83.12 338 A 1 
ATOM   2707 C  CD  . GLN A 1 338 ? 17.397  24.359  -8.837  1.00 75.92 338 A 1 
ATOM   2708 O  OE1 . GLN A 1 338 ? 16.564  24.625  -9.704  1.00 68.88 338 A 1 
ATOM   2709 N  NE2 . GLN A 1 338 ? 18.695  24.261  -9.107  1.00 67.10 338 A 1 
ATOM   2710 N  N   . LEU A 1 339 ? 13.042  21.776  -7.858  1.00 96.16 339 A 1 
ATOM   2711 C  CA  . LEU A 1 339 ? 11.759  21.213  -7.459  1.00 96.46 339 A 1 
ATOM   2712 C  C   . LEU A 1 339 ? 11.748  19.705  -7.680  1.00 96.69 339 A 1 
ATOM   2713 O  O   . LEU A 1 339 ? 11.267  18.943  -6.841  1.00 96.56 339 A 1 
ATOM   2714 C  CB  . LEU A 1 339 ? 10.617  21.872  -8.229  1.00 96.46 339 A 1 
ATOM   2715 C  CG  . LEU A 1 339 ? 9.209   21.385  -7.899  1.00 95.63 339 A 1 
ATOM   2716 C  CD1 . LEU A 1 339 ? 8.892   21.622  -6.427  1.00 94.80 339 A 1 
ATOM   2717 C  CD2 . LEU A 1 339 ? 8.186   22.102  -8.778  1.00 94.90 339 A 1 
ATOM   2718 N  N   . PHE A 1 340 ? 12.276  19.274  -8.824  1.00 96.57 340 A 1 
ATOM   2719 C  CA  . PHE A 1 340 ? 12.357  17.844  -9.108  1.00 96.17 340 A 1 
ATOM   2720 C  C   . PHE A 1 340 ? 13.203  17.126  -8.070  1.00 95.77 340 A 1 
ATOM   2721 O  O   . PHE A 1 340 ? 12.880  16.014  -7.640  1.00 95.73 340 A 1 
ATOM   2722 C  CB  . PHE A 1 340 ? 12.925  17.577  -10.499 1.00 95.69 340 A 1 
ATOM   2723 C  CG  . PHE A 1 340 ? 13.146  16.117  -10.781 1.00 95.28 340 A 1 
ATOM   2724 C  CD1 . PHE A 1 340 ? 12.088  15.300  -11.158 1.00 94.27 340 A 1 
ATOM   2725 C  CD2 . PHE A 1 340 ? 14.404  15.542  -10.634 1.00 94.32 340 A 1 
ATOM   2726 C  CE1 . PHE A 1 340 ? 12.276  13.945  -11.395 1.00 93.02 340 A 1 
ATOM   2727 C  CE2 . PHE A 1 340 ? 14.606  14.185  -10.865 1.00 92.98 340 A 1 
ATOM   2728 C  CZ  . PHE A 1 340 ? 13.541  13.391  -11.247 1.00 92.85 340 A 1 
ATOM   2729 N  N   . ASN A 1 341 ? 14.311  17.751  -7.660  1.00 95.49 341 A 1 
ATOM   2730 C  CA  . ASN A 1 341 ? 15.190  17.149  -6.668  1.00 94.60 341 A 1 
ATOM   2731 C  C   . ASN A 1 341 ? 14.496  16.981  -5.316  1.00 94.47 341 A 1 
ATOM   2732 O  O   . ASN A 1 341 ? 14.770  16.021  -4.596  1.00 94.18 341 A 1 
ATOM   2733 C  CB  . ASN A 1 341 ? 16.477  17.973  -6.515  1.00 94.52 341 A 1 
ATOM   2734 C  CG  . ASN A 1 341 ? 17.416  17.805  -7.695  1.00 92.14 341 A 1 
ATOM   2735 O  OD1 . ASN A 1 341 ? 17.344  16.822  -8.434  1.00 87.55 341 A 1 
ATOM   2736 N  ND2 . ASN A 1 341 ? 18.325  18.756  -7.869  1.00 86.85 341 A 1 
ATOM   2737 N  N   . LYS A 1 342 ? 13.603  17.902  -4.985  1.00 95.09 342 A 1 
ATOM   2738 C  CA  . LYS A 1 342 ? 12.816  17.754  -3.763  1.00 94.74 342 A 1 
ATOM   2739 C  C   . LYS A 1 342 ? 11.912  16.530  -3.880  1.00 95.12 342 A 1 
ATOM   2740 O  O   . LYS A 1 342 ? 11.825  15.726  -2.949  1.00 94.63 342 A 1 
ATOM   2741 C  CB  . LYS A 1 342 ? 11.968  18.998  -3.490  1.00 93.42 342 A 1 
ATOM   2742 C  CG  . LYS A 1 342 ? 12.766  20.214  -3.033  1.00 83.29 342 A 1 
ATOM   2743 C  CD  . LYS A 1 342 ? 11.915  21.137  -2.165  1.00 81.84 342 A 1 
ATOM   2744 C  CE  . LYS A 1 342 ? 10.639  21.569  -2.856  1.00 74.04 342 A 1 
ATOM   2745 N  NZ  . LYS A 1 342 ? 9.813   22.451  -1.991  1.00 68.33 342 A 1 
ATOM   2746 N  N   . TYR A 1 343 ? 11.261  16.408  -5.016  1.00 95.11 343 A 1 
ATOM   2747 C  CA  . TYR A 1 343 ? 10.417  15.247  -5.278  1.00 95.33 343 A 1 
ATOM   2748 C  C   . TYR A 1 343 ? 11.236  13.959  -5.201  1.00 95.34 343 A 1 
ATOM   2749 O  O   . TYR A 1 343 ? 10.809  12.969  -4.612  1.00 95.21 343 A 1 
ATOM   2750 C  CB  . TYR A 1 343 ? 9.748   15.363  -6.650  1.00 95.79 343 A 1 
ATOM   2751 C  CG  . TYR A 1 343 ? 9.256   14.036  -7.208  1.00 96.07 343 A 1 
ATOM   2752 C  CD1 . TYR A 1 343 ? 8.040   13.495  -6.807  1.00 95.32 343 A 1 
ATOM   2753 C  CD2 . TYR A 1 343 ? 10.025  13.327  -8.123  1.00 95.57 343 A 1 
ATOM   2754 C  CE1 . TYR A 1 343 ? 7.603   12.284  -7.305  1.00 94.89 343 A 1 
ATOM   2755 C  CE2 . TYR A 1 343 ? 9.593   12.114  -8.624  1.00 94.90 343 A 1 
ATOM   2756 C  CZ  . TYR A 1 343 ? 8.384   11.588  -8.217  1.00 95.30 343 A 1 
ATOM   2757 O  OH  . TYR A 1 343 ? 7.952   10.383  -8.715  1.00 94.14 343 A 1 
ATOM   2758 N  N   . HIS A 1 344 ? 12.420  13.976  -5.805  1.00 94.72 344 A 1 
ATOM   2759 C  CA  . HIS A 1 344 ? 13.271  12.789  -5.829  1.00 93.81 344 A 1 
ATOM   2760 C  C   . HIS A 1 344 ? 13.733  12.411  -4.428  1.00 93.47 344 A 1 
ATOM   2761 O  O   . HIS A 1 344 ? 13.878  11.225  -4.110  1.00 93.04 344 A 1 
ATOM   2762 C  CB  . HIS A 1 344 ? 14.471  13.015  -6.747  1.00 92.90 344 A 1 
ATOM   2763 C  CG  . HIS A 1 344 ? 15.233  11.762  -7.054  1.00 90.73 344 A 1 
ATOM   2764 N  ND1 . HIS A 1 344 ? 16.362  11.380  -6.368  1.00 80.86 344 A 1 
ATOM   2765 C  CD2 . HIS A 1 344 ? 15.010  10.796  -7.967  1.00 80.53 344 A 1 
ATOM   2766 C  CE1 . HIS A 1 344 ? 16.804  10.236  -6.844  1.00 81.44 344 A 1 
ATOM   2767 N  NE2 . HIS A 1 344 ? 16.007  9.851   -7.819  1.00 83.20 344 A 1 
ATOM   2768 N  N   . LEU A 1 345 ? 13.988  13.412  -3.596  1.00 94.33 345 A 1 
ATOM   2769 C  CA  . LEU A 1 345 ? 14.352  13.157  -2.204  1.00 93.54 345 A 1 
ATOM   2770 C  C   . LEU A 1 345 ? 13.228  12.409  -1.492  1.00 93.37 345 A 1 
ATOM   2771 O  O   . LEU A 1 345 ? 13.465  11.412  -0.807  1.00 92.82 345 A 1 
ATOM   2772 C  CB  . LEU A 1 345 ? 14.640  14.478  -1.484  1.00 92.88 345 A 1 
ATOM   2773 C  CG  . LEU A 1 345 ? 14.978  14.363  0.007   1.00 87.43 345 A 1 
ATOM   2774 C  CD1 . LEU A 1 345 ? 16.325  13.675  0.193   1.00 84.36 345 A 1 
ATOM   2775 C  CD2 . LEU A 1 345 ? 14.998  15.755  0.652   1.00 83.72 345 A 1 
ATOM   2776 N  N   . HIS A 1 346 ? 12.001  12.879  -1.666  1.00 94.79 346 A 1 
ATOM   2777 C  CA  . HIS A 1 346 ? 10.855  12.236  -1.046  1.00 94.66 346 A 1 
ATOM   2778 C  C   . HIS A 1 346 ? 10.556  10.882  -1.689  1.00 94.66 346 A 1 
ATOM   2779 O  O   . HIS A 1 346 ? 10.058  9.969   -1.027  1.00 94.13 346 A 1 
ATOM   2780 C  CB  . HIS A 1 346 ? 9.628   13.149  -1.129  1.00 94.49 346 A 1 
ATOM   2781 C  CG  . HIS A 1 346 ? 9.811   14.472  -0.451  1.00 94.55 346 A 1 
ATOM   2782 N  ND1 . HIS A 1 346 ? 10.399  14.596  0.790   1.00 90.32 346 A 1 
ATOM   2783 C  CD2 . HIS A 1 346 ? 9.479   15.723  -0.835  1.00 90.41 346 A 1 
ATOM   2784 C  CE1 . HIS A 1 346 ? 10.425  15.871  1.140   1.00 91.72 346 A 1 
ATOM   2785 N  NE2 . HIS A 1 346 ? 9.873   16.575  0.172   1.00 91.69 346 A 1 
ATOM   2786 N  N   . PHE A 1 347 ? 10.859  10.751  -2.971  1.00 93.82 347 A 1 
ATOM   2787 C  CA  . PHE A 1 347 ? 10.726  9.486   -3.691  1.00 93.15 347 A 1 
ATOM   2788 C  C   . PHE A 1 347 ? 11.481  8.387   -2.944  1.00 92.28 347 A 1 
ATOM   2789 O  O   . PHE A 1 347 ? 11.021  7.247   -2.865  1.00 91.54 347 A 1 
ATOM   2790 C  CB  . PHE A 1 347 ? 11.263  9.650   -5.123  1.00 93.31 347 A 1 
ATOM   2791 C  CG  . PHE A 1 347 ? 11.259  8.386   -5.943  1.00 94.19 347 A 1 
ATOM   2792 C  CD1 . PHE A 1 347 ? 10.106  7.958   -6.591  1.00 93.84 347 A 1 
ATOM   2793 C  CD2 . PHE A 1 347 ? 12.418  7.648   -6.098  1.00 94.18 347 A 1 
ATOM   2794 C  CE1 . PHE A 1 347 ? 10.110  6.810   -7.364  1.00 93.25 347 A 1 
ATOM   2795 C  CE2 . PHE A 1 347 ? 12.430  6.492   -6.874  1.00 93.31 347 A 1 
ATOM   2796 C  CZ  . PHE A 1 347 ? 11.276  6.066   -7.511  1.00 93.53 347 A 1 
ATOM   2797 N  N   . ARG A 1 348 ? 12.629  8.751   -2.381  1.00 93.04 348 A 1 
ATOM   2798 C  CA  . ARG A 1 348 ? 13.460  7.832   -1.609  1.00 92.31 348 A 1 
ATOM   2799 C  C   . ARG A 1 348 ? 13.206  7.950   -0.105  1.00 92.44 348 A 1 
ATOM   2800 O  O   . ARG A 1 348 ? 14.055  7.587   0.712   1.00 90.06 348 A 1 
ATOM   2801 C  CB  . ARG A 1 348 ? 14.944  8.072   -1.906  1.00 90.06 348 A 1 
ATOM   2802 C  CG  . ARG A 1 348 ? 15.373  7.713   -3.323  1.00 83.00 348 A 1 
ATOM   2803 C  CD  . ARG A 1 348 ? 15.336  6.213   -3.567  1.00 79.99 348 A 1 
ATOM   2804 N  NE  . ARG A 1 348 ? 15.803  5.860   -4.905  1.00 74.14 348 A 1 
ATOM   2805 C  CZ  . ARG A 1 348 ? 17.073  5.642   -5.221  1.00 69.86 348 A 1 
ATOM   2806 N  NH1 . ARG A 1 348 ? 18.016  5.736   -4.294  1.00 64.49 348 A 1 
ATOM   2807 N  NH2 . ARG A 1 348 ? 17.410  5.340   -6.468  1.00 60.97 348 A 1 
ATOM   2808 N  N   . ALA A 1 349 ? 12.055  8.479   0.258   1.00 92.96 349 A 1 
ATOM   2809 C  CA  . ALA A 1 349 ? 11.663  8.613   1.661   1.00 92.84 349 A 1 
ATOM   2810 C  C   . ALA A 1 349 ? 12.674  9.414   2.486   1.00 92.48 349 A 1 
ATOM   2811 O  O   . ALA A 1 349 ? 12.950  9.094   3.645   1.00 89.22 349 A 1 
ATOM   2812 C  CB  . ALA A 1 349 ? 11.437  7.235   2.288   1.00 91.98 349 A 1 
ATOM   2813 N  N   . ASP A 1 350 ? 13.226  10.442  1.870   1.00 89.83 350 A 1 
ATOM   2814 C  CA  . ASP A 1 350 ? 14.171  11.347  2.530   1.00 88.65 350 A 1 
ATOM   2815 C  C   . ASP A 1 350 ? 15.407  10.628  3.076   1.00 87.95 350 A 1 
ATOM   2816 O  O   . ASP A 1 350 ? 16.058  11.113  3.996   1.00 83.90 350 A 1 
ATOM   2817 C  CB  . ASP A 1 350 ? 13.487  12.113  3.671   1.00 87.26 350 A 1 
ATOM   2818 C  CG  . ASP A 1 350 ? 12.383  13.032  3.182   1.00 86.49 350 A 1 
ATOM   2819 O  OD1 . ASP A 1 350 ? 11.922  12.875  2.038   1.00 80.88 350 A 1 
ATOM   2820 O  OD2 . ASP A 1 350 ? 11.979  13.925  3.952   1.00 82.55 350 A 1 
ATOM   2821 N  N   . THR A 1 351 ? 15.736  9.477   2.499   1.00 88.47 351 A 1 
ATOM   2822 C  CA  . THR A 1 351 ? 16.878  8.699   2.971   1.00 86.52 351 A 1 
ATOM   2823 C  C   . THR A 1 351 ? 18.192  9.396   2.614   1.00 84.49 351 A 1 
ATOM   2824 O  O   . THR A 1 351 ? 18.466  9.640   1.438   1.00 81.44 351 A 1 
ATOM   2825 C  CB  . THR A 1 351 ? 16.880  7.293   2.374   1.00 85.19 351 A 1 
ATOM   2826 O  OG1 . THR A 1 351 ? 15.624  6.663   2.628   1.00 80.75 351 A 1 
ATOM   2827 C  CG2 . THR A 1 351 ? 17.994  6.451   2.998   1.00 80.83 351 A 1 
ATOM   2828 N  N   . PRO A 1 352 ? 19.015  9.727   3.614   1.00 82.20 352 A 1 
ATOM   2829 C  CA  . PRO A 1 352 ? 20.285  10.402  3.370   1.00 79.48 352 A 1 
ATOM   2830 C  C   . PRO A 1 352 ? 21.231  9.592   2.490   1.00 78.56 352 A 1 
ATOM   2831 O  O   . PRO A 1 352 ? 21.325  8.380   2.638   1.00 72.51 352 A 1 
ATOM   2832 C  CB  . PRO A 1 352 ? 20.872  10.577  4.773   1.00 75.60 352 A 1 
ATOM   2833 C  CG  . PRO A 1 352 ? 19.687  10.547  5.673   1.00 75.03 352 A 1 
ATOM   2834 C  CD  . PRO A 1 352 ? 18.767  9.546   5.050   1.00 78.29 352 A 1 
ATOM   2835 N  N   . GLY A 1 353 ? 21.926  10.288  1.573   1.00 77.15 353 A 1 
ATOM   2836 C  CA  . GLY A 1 353 ? 22.918  9.639   0.738   1.00 74.67 353 A 1 
ATOM   2837 C  C   . GLY A 1 353 ? 22.381  9.002   -0.532  1.00 72.65 353 A 1 
ATOM   2838 O  O   . GLY A 1 353 ? 23.151  8.491   -1.348  1.00 67.58 353 A 1 
ATOM   2839 N  N   . PHE A 1 354 ? 21.072  9.028   -0.714  1.00 71.39 354 A 1 
ATOM   2840 C  CA  . PHE A 1 354 ? 20.465  8.459   -1.915  1.00 66.84 354 A 1 
ATOM   2841 C  C   . PHE A 1 354 ? 20.076  9.559   -2.901  1.00 63.62 354 A 1 
ATOM   2842 O  O   . PHE A 1 354 ? 19.279  10.437  -2.588  1.00 58.62 354 A 1 
ATOM   2843 C  CB  . PHE A 1 354 ? 19.239  7.626   -1.557  1.00 63.12 354 A 1 
ATOM   2844 C  CG  . PHE A 1 354 ? 19.580  6.329   -0.876  1.00 60.46 354 A 1 
ATOM   2845 C  CD1 . PHE A 1 354 ? 19.941  6.288   0.462   1.00 56.72 354 A 1 
ATOM   2846 C  CD2 . PHE A 1 354 ? 19.541  5.138   -1.585  1.00 55.79 354 A 1 
ATOM   2847 C  CE1 . PHE A 1 354 ? 20.264  5.099   1.079   1.00 52.70 354 A 1 
ATOM   2848 C  CE2 . PHE A 1 354 ? 19.852  3.930   -0.971  1.00 52.72 354 A 1 
ATOM   2849 C  CZ  . PHE A 1 354 ? 20.220  3.911   0.358   1.00 51.35 354 A 1 
ATOM   2850 N  N   . THR A 1 355 ? 20.679  9.498   -4.091  1.00 60.46 355 A 1 
ATOM   2851 C  CA  . THR A 1 355 ? 20.394  10.483  -5.128  1.00 58.79 355 A 1 
ATOM   2852 C  C   . THR A 1 355 ? 20.023  9.794   -6.441  1.00 54.79 355 A 1 
ATOM   2853 O  O   . THR A 1 355 ? 20.082  8.571   -6.534  1.00 50.87 355 A 1 
ATOM   2854 C  CB  . THR A 1 355 ? 21.604  11.399  -5.374  1.00 54.05 355 A 1 
ATOM   2855 O  OG1 . THR A 1 355 ? 22.714  10.612  -5.769  1.00 50.65 355 A 1 
ATOM   2856 C  CG2 . THR A 1 355 ? 21.947  12.173  -4.113  1.00 49.27 355 A 1 
ATOM   2857 O  OXT . THR A 1 355 ? 19.649  10.500  -7.394  1.00 49.61 355 A 1 
HETATM 2858 MG MG  . MG  B 2 .   ? 6.468   -5.130  -1.094  1.00 87.05 1   B 1 
HETATM 2859 C  C1  . NAG C 3 .   ? 4.366   -14.397 14.271  1.00 95.54 1   C 1 
HETATM 2860 C  C2  . NAG C 3 .   ? 5.781   -14.666 13.839  1.00 95.44 1   C 1 
HETATM 2861 C  C3  . NAG C 3 .   ? 6.511   -15.463 14.896  1.00 94.50 1   C 1 
HETATM 2862 C  C4  . NAG C 3 .   ? 6.348   -14.794 16.275  1.00 94.77 1   C 1 
HETATM 2863 C  C5  . NAG C 3 .   ? 4.881   -14.568 16.556  1.00 95.38 1   C 1 
HETATM 2864 C  C6  . NAG C 3 .   ? 4.642   -13.850 17.871  1.00 93.04 1   C 1 
HETATM 2865 C  C7  . NAG C 3 .   ? 5.988   -14.768 11.408  1.00 94.44 1   C 1 
HETATM 2866 C  C8  . NAG C 3 .   ? 6.037   -15.623 10.195  1.00 92.98 1   C 1 
HETATM 2867 N  N2  . NAG C 3 .   ? 5.821   -15.390 12.582  1.00 94.11 1   C 1 
HETATM 2868 O  O3  . NAG C 3 .   ? 7.880   -15.555 14.552  1.00 93.37 1   C 1 
HETATM 2869 O  O4  . NAG C 3 .   ? 6.877   -15.649 17.265  1.00 94.14 1   C 1 
HETATM 2870 O  O5  . NAG C 3 .   ? 4.337   -13.771 15.520  1.00 95.75 1   C 1 
HETATM 2871 O  O6  . NAG C 3 .   ? 5.325   -12.617 17.889  1.00 89.36 1   C 1 
HETATM 2872 O  O7  . NAG C 3 .   ? 6.101   -13.561 11.318  1.00 93.41 1   C 1 
HETATM 2873 C  C1  . NAG C 3 .   ? 7.893   -15.060 18.044  1.00 93.19 2   C 1 
HETATM 2874 C  C2  . NAG C 3 .   ? 8.073   -15.822 19.345  1.00 93.26 2   C 1 
HETATM 2875 C  C3  . NAG C 3 .   ? 9.193   -15.232 20.153  1.00 91.67 2   C 1 
HETATM 2876 C  C4  . NAG C 3 .   ? 10.445  -15.108 19.317  1.00 91.18 2   C 1 
HETATM 2877 C  C5  . NAG C 3 .   ? 10.131  -14.390 18.017  1.00 90.63 2   C 1 
HETATM 2878 C  C6  . NAG C 3 .   ? 11.315  -14.352 17.084  1.00 87.51 2   C 1 
HETATM 2879 C  C7  . NAG C 3 .   ? 5.994   -16.778 20.173  1.00 91.57 2   C 1 
HETATM 2880 C  C8  . NAG C 3 .   ? 4.771   -16.569 21.019  1.00 87.27 2   C 1 
HETATM 2881 N  N2  . NAG C 3 .   ? 6.843   -15.777 20.131  1.00 91.92 2   C 1 
HETATM 2882 O  O3  . NAG C 3 .   ? 9.444   -16.044 21.273  1.00 90.51 2   C 1 
HETATM 2883 O  O4  . NAG C 3 .   ? 11.396  -14.322 20.042  1.00 89.89 2   C 1 
HETATM 2884 O  O5  . NAG C 3 .   ? 9.100   -15.065 17.325  1.00 92.23 2   C 1 
HETATM 2885 O  O6  . NAG C 3 .   ? 11.711  -15.647 16.745  1.00 85.14 2   C 1 
HETATM 2886 O  O7  . NAG C 3 .   ? 6.172   -17.807 19.557  1.00 88.10 2   C 1 
HETATM 2887 C  C1  . MAN C 3 .   ? 12.490  -15.014 20.384  1.00 88.35 3   C 1 
HETATM 2888 C  C2  . MAN C 3 .   ? 13.648  -14.036 20.667  1.00 86.51 3   C 1 
HETATM 2889 C  C3  . MAN C 3 .   ? 14.876  -14.852 20.982  1.00 81.62 3   C 1 
HETATM 2890 C  C4  . MAN C 3 .   ? 14.585  -15.784 22.137  1.00 81.69 3   C 1 
HETATM 2891 C  C5  . MAN C 3 .   ? 13.379  -16.656 21.804  1.00 82.57 3   C 1 
HETATM 2892 C  C6  . MAN C 3 .   ? 12.976  -17.546 22.962  1.00 74.73 3   C 1 
HETATM 2893 O  O2  . MAN C 3 .   ? 13.372  -13.189 21.772  1.00 86.13 3   C 1 
HETATM 2894 O  O3  . MAN C 3 .   ? 15.929  -13.982 21.301  1.00 79.99 3   C 1 
HETATM 2895 O  O4  . MAN C 3 .   ? 15.691  -16.613 22.338  1.00 76.99 3   C 1 
HETATM 2896 O  O5  . MAN C 3 .   ? 12.265  -15.831 21.504  1.00 88.45 3   C 1 
HETATM 2897 O  O6  . MAN C 3 .   ? 12.468  -16.758 24.001  1.00 70.89 3   C 1 
HETATM 2898 C  C1  . MAN C 3 .   ? 13.053  -11.817 21.463  1.00 85.67 4   C 1 
HETATM 2899 C  C2  . MAN C 3 .   ? 13.719  -10.857 22.454  1.00 82.66 4   C 1 
HETATM 2900 C  C3  . MAN C 3 .   ? 13.212  -11.177 23.861  1.00 78.48 4   C 1 
HETATM 2901 C  C4  . MAN C 3 .   ? 11.681  -11.053 23.902  1.00 77.55 4   C 1 
HETATM 2902 C  C5  . MAN C 3 .   ? 11.086  -11.958 22.832  1.00 81.09 4   C 1 
HETATM 2903 C  C6  . MAN C 3 .   ? 9.593   -11.769 22.738  1.00 77.93 4   C 1 
HETATM 2904 O  O2  . MAN C 3 .   ? 13.364  -9.511  22.201  1.00 82.72 4   C 1 
HETATM 2905 O  O3  . MAN C 3 .   ? 13.781  -10.248 24.793  1.00 72.31 4   C 1 
HETATM 2906 O  O4  . MAN C 3 .   ? 11.234  -11.446 25.183  1.00 71.08 4   C 1 
HETATM 2907 O  O5  . MAN C 3 .   ? 11.658  -11.646 21.556  1.00 83.82 4   C 1 
HETATM 2908 O  O6  . MAN C 3 .   ? 9.314   -10.390 22.557  1.00 79.19 4   C 1 
HETATM 2909 C  C1  . MAN C 3 .   ? 14.189  -8.835  21.298  1.00 82.28 5   C 1 
HETATM 2910 C  C2  . MAN C 3 .   ? 14.249  -7.361  21.693  1.00 78.79 5   C 1 
HETATM 2911 C  C3  . MAN C 3 .   ? 12.851  -6.748  21.569  1.00 82.82 5   C 1 
HETATM 2912 C  C4  . MAN C 3 .   ? 12.274  -6.985  20.167  1.00 80.55 5   C 1 
HETATM 2913 C  C5  . MAN C 3 .   ? 12.335  -8.482  19.834  1.00 84.73 5   C 1 
HETATM 2914 C  C6  . MAN C 3 .   ? 11.908  -8.755  18.412  1.00 77.17 5   C 1 
HETATM 2915 O  O2  . MAN C 3 .   ? 15.124  -6.640  20.848  1.00 72.31 5   C 1 
HETATM 2916 O  O3  . MAN C 3 .   ? 12.897  -5.355  21.838  1.00 74.89 5   C 1 
HETATM 2917 O  O4  . MAN C 3 .   ? 10.934  -6.544  20.129  1.00 75.53 5   C 1 
HETATM 2918 O  O5  . MAN C 3 .   ? 13.673  -8.974  19.992  1.00 80.87 5   C 1 
HETATM 2919 O  O6  . MAN C 3 .   ? 11.891  -10.155 18.199  1.00 73.62 5   C 1 
HETATM 2920 C  C1  . MAN C 3 .   ? 7.961   -10.107 22.654  1.00 75.33 6   C 1 
HETATM 2921 C  C2  . MAN C 3 .   ? 7.740   -8.627  22.333  1.00 74.91 6   C 1 
HETATM 2922 C  C3  . MAN C 3 .   ? 8.371   -7.777  23.440  1.00 76.11 6   C 1 
HETATM 2923 C  C4  . MAN C 3 .   ? 7.763   -8.172  24.794  1.00 71.85 6   C 1 
HETATM 2924 C  C5  . MAN C 3 .   ? 7.954   -9.671  25.004  1.00 72.74 6   C 1 
HETATM 2925 C  C6  . MAN C 3 .   ? 7.230   -10.133 26.250  1.00 55.05 6   C 1 
HETATM 2926 O  O2  . MAN C 3 .   ? 6.375   -8.303  22.334  1.00 76.15 6   C 1 
HETATM 2927 O  O3  . MAN C 3 .   ? 8.127   -6.403  23.197  1.00 69.70 6   C 1 
HETATM 2928 O  O4  . MAN C 3 .   ? 8.419   -7.444  25.829  1.00 65.37 6   C 1 
HETATM 2929 O  O5  . MAN C 3 .   ? 7.390   -10.410 23.908  1.00 74.78 6   C 1 
HETATM 2930 O  O6  . MAN C 3 .   ? 5.853   -9.838  26.105  1.00 56.65 6   C 1 
HETATM 2931 C  C1  . MAN C 3 .   ? 5.712   -8.443  21.093  1.00 75.34 7   C 1 
HETATM 2932 C  C2  . MAN C 3 .   ? 4.456   -7.571  21.137  1.00 71.86 7   C 1 
HETATM 2933 C  C3  . MAN C 3 .   ? 3.488   -8.097  22.167  1.00 73.70 7   C 1 
HETATM 2934 C  C4  . MAN C 3 .   ? 3.201   -9.576  21.924  1.00 67.32 7   C 1 
HETATM 2935 C  C5  . MAN C 3 .   ? 4.510   -10.337 21.882  1.00 75.03 7   C 1 
HETATM 2936 C  C6  . MAN C 3 .   ? 4.301   -11.807 21.567  1.00 63.93 7   C 1 
HETATM 2937 O  O2  . MAN C 3 .   ? 3.817   -7.580  19.870  1.00 64.56 7   C 1 
HETATM 2938 O  O3  . MAN C 3 .   ? 2.272   -7.372  22.138  1.00 64.54 7   C 1 
HETATM 2939 O  O4  . MAN C 3 .   ? 2.380   -10.075 22.962  1.00 62.52 7   C 1 
HETATM 2940 O  O5  . MAN C 3 .   ? 5.369   -9.801  20.866  1.00 72.86 7   C 1 
HETATM 2941 O  O6  . MAN C 3 .   ? 3.853   -11.961 20.274  1.00 59.14 7   C 1 
HETATM 2942 C  C1  . MAN C 3 .   ? 5.032   -10.295 27.175  1.00 38.21 8   C 1 
HETATM 2943 C  C2  . MAN C 3 .   ? 3.574   -10.013 26.751  1.00 42.69 8   C 1 
HETATM 2944 C  C3  . MAN C 3 .   ? 3.350   -8.503  26.688  1.00 56.98 8   C 1 
HETATM 2945 C  C4  . MAN C 3 .   ? 3.775   -7.832  27.985  1.00 42.49 8   C 1 
HETATM 2946 C  C5  . MAN C 3 .   ? 5.214   -8.214  28.313  1.00 53.04 8   C 1 
HETATM 2947 C  C6  . MAN C 3 .   ? 5.672   -7.646  29.653  1.00 22.16 8   C 1 
HETATM 2948 O  O2  . MAN C 3 .   ? 2.668   -10.559 27.709  1.00 30.55 8   C 1 
HETATM 2949 O  O3  . MAN C 3 .   ? 1.997   -8.221  26.410  1.00 42.93 8   C 1 
HETATM 2950 O  O4  . MAN C 3 .   ? 3.684   -6.432  27.846  1.00 45.68 8   C 1 
HETATM 2951 O  O5  . MAN C 3 .   ? 5.335   -9.644  28.388  1.00 38.66 8   C 1 
HETATM 2952 O  O6  . MAN C 3 .   ? 4.851   -8.132  30.678  1.00 13.44 8   C 1 
HETATM 2953 C  C1  . NAG D 4 .   ? 17.451  -1.150  -19.111 1.00 87.46 1   D 1 
HETATM 2954 C  C2  . NAG D 4 .   ? 18.219  -2.319  -19.628 1.00 86.52 1   D 1 
HETATM 2955 C  C3  . NAG D 4 .   ? 19.381  -1.819  -20.467 1.00 83.29 1   D 1 
HETATM 2956 C  C4  . NAG D 4 .   ? 18.919  -0.792  -21.520 1.00 80.34 1   D 1 
HETATM 2957 C  C5  . NAG D 4 .   ? 18.095  0.289   -20.873 1.00 81.83 1   D 1 
HETATM 2958 C  C6  . NAG D 4 .   ? 17.523  1.272   -21.888 1.00 73.47 1   D 1 
HETATM 2959 C  C7  . NAG D 4 .   ? 18.287  -4.353  -18.296 1.00 79.79 1   D 1 
HETATM 2960 C  C8  . NAG D 4 .   ? 18.922  -5.068  -17.142 1.00 70.99 1   D 1 
HETATM 2961 N  N2  . NAG D 4 .   ? 18.726  -3.136  -18.542 1.00 81.93 1   D 1 
HETATM 2962 O  O3  . NAG D 4 .   ? 19.996  -2.913  -21.124 1.00 78.17 1   D 1 
HETATM 2963 O  O4  . NAG D 4 .   ? 20.073  -0.198  -22.097 1.00 80.55 1   D 1 
HETATM 2964 O  O5  . NAG D 4 .   ? 17.020  -0.311  -20.179 1.00 83.70 1   D 1 
HETATM 2965 O  O6  . NAG D 4 .   ? 16.739  0.600   -22.844 1.00 67.05 1   D 1 
HETATM 2966 O  O7  . NAG D 4 .   ? 17.437  -4.897  -18.991 1.00 72.24 1   D 1 
HETATM 2967 C  C1  . NAG D 4 .   ? 20.193  -0.371  -23.520 1.00 72.51 2   D 1 
HETATM 2968 C  C2  . NAG D 4 .   ? 21.184  0.675   -24.004 1.00 59.30 2   D 1 
HETATM 2969 C  C3  . NAG D 4 .   ? 21.474  0.493   -25.464 1.00 47.28 2   D 1 
HETATM 2970 C  C4  . NAG D 4 .   ? 21.868  -0.935  -25.751 1.00 35.27 2   D 1 
HETATM 2971 C  C5  . NAG D 4 .   ? 20.825  -1.888  -25.198 1.00 54.29 2   D 1 
HETATM 2972 C  C6  . NAG D 4 .   ? 21.222  -3.316  -25.387 1.00 34.50 2   D 1 
HETATM 2973 C  C7  . NAG D 4 .   ? 21.102  2.804   -22.854 1.00 58.42 2   D 1 
HETATM 2974 C  C8  . NAG D 4 .   ? 20.461  4.156   -22.754 1.00 48.91 2   D 1 
HETATM 2975 N  N2  . NAG D 4 .   ? 20.660  2.016   -23.800 1.00 63.28 2   D 1 
HETATM 2976 O  O3  . NAG D 4 .   ? 22.500  1.361   -25.845 1.00 40.80 2   D 1 
HETATM 2977 O  O4  . NAG D 4 .   ? 21.939  -1.097  -27.156 1.00 31.14 2   D 1 
HETATM 2978 O  O5  . NAG D 4 .   ? 20.673  -1.654  -23.809 1.00 63.48 2   D 1 
HETATM 2979 O  O6  . NAG D 4 .   ? 20.178  -4.158  -25.021 1.00 34.77 2   D 1 
HETATM 2980 O  O7  . NAG D 4 .   ? 21.981  2.462   -22.087 1.00 50.90 2   D 1 
HETATM 2981 C  C1  . MAN D 4 .   ? 23.209  -1.442  -27.577 1.00 6.89  3   D 1 
HETATM 2982 C  C2  . MAN D 4 .   ? 23.163  -1.873  -29.045 1.00 5.11  3   D 1 
HETATM 2983 C  C3  . MAN D 4 .   ? 24.553  -2.255  -29.468 1.00 2.82  3   D 1 
HETATM 2984 C  C4  . MAN D 4 .   ? 25.526  -1.113  -29.183 1.00 2.78  3   D 1 
HETATM 2985 C  C5  . MAN D 4 .   ? 25.441  -0.722  -27.702 1.00 3.18  3   D 1 
HETATM 2986 C  C6  . MAN D 4 .   ? 26.300  0.478   -27.357 1.00 2.65  3   D 1 
HETATM 2987 O  O2  . MAN D 4 .   ? 22.698  -0.777  -29.811 1.00 4.81  3   D 1 
HETATM 2988 O  O3  . MAN D 4 .   ? 24.561  -2.564  -30.854 1.00 2.72  3   D 1 
HETATM 2989 O  O4  . MAN D 4 .   ? 26.821  -1.517  -29.462 1.00 3.29  3   D 1 
HETATM 2990 O  O5  . MAN D 4 .   ? 24.095  -0.373  -27.402 1.00 5.42  3   D 1 
HETATM 2991 O  O6  . MAN D 4 .   ? 25.771  1.625   -27.951 1.00 3.01  3   D 1 
HETATM 2992 C  C1  . MAN D 4 .   ? 21.752  -1.129  -30.778 1.00 2.72  4   D 1 
HETATM 2993 C  C2  . MAN D 4 .   ? 21.610  0.000   -31.804 1.00 2.34  4   D 1 
HETATM 2994 C  C3  . MAN D 4 .   ? 20.980  1.202   -31.112 1.00 2.42  4   D 1 
HETATM 2995 C  C4  . MAN D 4 .   ? 19.629  0.807   -30.508 1.00 5.84  4   D 1 
HETATM 2996 C  C5  . MAN D 4 .   ? 19.827  -0.365  -29.567 1.00 10.25 4   D 1 
HETATM 2997 C  C6  . MAN D 4 .   ? 18.515  -0.914  -29.117 1.00 10.72 4   D 1 
HETATM 2998 O  O2  . MAN D 4 .   ? 20.733  -0.381  -32.838 1.00 2.51  4   D 1 
HETATM 2999 O  O3  . MAN D 4 .   ? 20.790  2.247   -32.062 1.00 2.51  4   D 1 
HETATM 3000 O  O4  . MAN D 4 .   ? 19.093  1.890   -29.808 1.00 8.15  4   D 1 
HETATM 3001 O  O5  . MAN D 4 .   ? 20.499  -1.450  -30.234 1.00 6.19  4   D 1 
HETATM 3002 O  O6  . MAN D 4 .   ? 17.824  -1.398  -30.253 1.00 9.21  4   D 1 
HETATM 3003 C  C1  . MAN D 4 .   ? 21.384  -0.952  -33.956 1.00 2.17  5   D 1 
HETATM 3004 C  C2  . MAN D 4 .   ? 20.440  -0.771  -35.148 1.00 2.14  5   D 1 
HETATM 3005 C  C3  . MAN D 4 .   ? 19.186  -1.617  -34.915 1.00 1.71  5   D 1 
HETATM 3006 C  C4  . MAN D 4 .   ? 19.543  -3.058  -34.622 1.00 2.47  5   D 1 
HETATM 3007 C  C5  . MAN D 4 .   ? 20.533  -3.126  -33.467 1.00 2.38  5   D 1 
HETATM 3008 C  C6  . MAN D 4 .   ? 21.016  -4.546  -33.224 1.00 2.36  5   D 1 
HETATM 3009 O  O2  . MAN D 4 .   ? 21.070  -1.191  -36.341 1.00 2.35  5   D 1 
HETATM 3010 O  O3  . MAN D 4 .   ? 18.350  -1.547  -36.065 1.00 1.65  5   D 1 
HETATM 3011 O  O4  . MAN D 4 .   ? 18.393  -3.796  -34.323 1.00 2.08  5   D 1 
HETATM 3012 O  O5  . MAN D 4 .   ? 21.680  -2.320  -33.752 1.00 2.54  5   D 1 
HETATM 3013 O  O6  . MAN D 4 .   ? 21.860  -4.557  -32.088 1.00 1.97  5   D 1 
HETATM 3014 C  C1  . MAN D 4 .   ? 16.650  -2.088  -29.989 1.00 7.33  6   D 1 
HETATM 3015 C  C2  . MAN D 4 .   ? 16.220  -2.819  -31.261 1.00 5.54  6   D 1 
HETATM 3016 C  C3  . MAN D 4 .   ? 15.923  -1.761  -32.336 1.00 4.64  6   D 1 
HETATM 3017 C  C4  . MAN D 4 .   ? 14.865  -0.791  -31.836 1.00 6.38  6   D 1 
HETATM 3018 C  C5  . MAN D 4 .   ? 15.316  -0.177  -30.507 1.00 6.56  6   D 1 
HETATM 3019 C  C6  . MAN D 4 .   ? 14.217  0.628   -29.885 1.00 7.71  6   D 1 
HETATM 3020 O  O2  . MAN D 4 .   ? 15.023  -3.525  -31.056 1.00 8.49  6   D 1 
HETATM 3021 O  O3  . MAN D 4 .   ? 15.469  -2.389  -33.522 1.00 3.62  6   D 1 
HETATM 3022 O  O4  . MAN D 4 .   ? 14.687  0.236   -32.786 1.00 3.61  6   D 1 
HETATM 3023 O  O5  . MAN D 4 .   ? 15.625  -1.214  -29.571 1.00 11.72 6   D 1 
HETATM 3024 O  O6  . MAN D 4 .   ? 13.081  -0.219  -29.749 1.00 6.93  6   D 1 
HETATM 3025 C  C1  . MAN D 4 .   ? 15.185  -4.861  -30.635 1.00 5.90  7   D 1 
HETATM 3026 C  C2  . MAN D 4 .   ? 13.895  -5.588  -30.973 1.00 4.50  7   D 1 
HETATM 3027 C  C3  . MAN D 4 .   ? 12.755  -5.008  -30.132 1.00 5.97  7   D 1 
HETATM 3028 C  C4  . MAN D 4 .   ? 13.111  -5.039  -28.649 1.00 11.06 7   D 1 
HETATM 3029 C  C5  . MAN D 4 .   ? 14.453  -4.358  -28.422 1.00 11.38 7   D 1 
HETATM 3030 C  C6  . MAN D 4 .   ? 14.919  -4.508  -26.992 1.00 15.38 7   D 1 
HETATM 3031 O  O2  . MAN D 4 .   ? 14.021  -6.966  -30.668 1.00 5.06  7   D 1 
HETATM 3032 O  O3  . MAN D 4 .   ? 11.563  -5.729  -30.335 1.00 5.66  7   D 1 
HETATM 3033 O  O4  . MAN D 4 .   ? 12.117  -4.370  -27.907 1.00 11.82 7   D 1 
HETATM 3034 O  O5  . MAN D 4 .   ? 15.461  -4.950  -29.260 1.00 10.74 7   D 1 
HETATM 3035 O  O6  . MAN D 4 .   ? 16.195  -3.909  -26.842 1.00 13.45 7   D 1 
HETATM 3036 C  C1  . MAN D 4 .   ? 11.913  0.342   -29.126 1.00 7.80  8   D 1 
HETATM 3037 C  C2  . MAN D 4 .   ? 10.928  -0.833  -29.072 1.00 9.14  8   D 1 
HETATM 3038 C  C3  . MAN D 4 .   ? 10.534  -1.251  -30.486 1.00 5.75  8   D 1 
HETATM 3039 C  C4  . MAN D 4 .   ? 10.022  -0.060  -31.270 1.00 6.19  8   D 1 
HETATM 3040 C  C5  . MAN D 4 .   ? 11.043  1.088   -31.228 1.00 5.09  8   D 1 
HETATM 3041 C  C6  . MAN D 4 .   ? 10.496  2.323   -31.884 1.00 4.44  8   D 1 
HETATM 3042 O  O2  . MAN D 4 .   ? 9.749   -0.425  -28.385 1.00 11.94 8   D 1 
HETATM 3043 O  O3  . MAN D 4 .   ? 9.564   -2.276  -30.455 1.00 6.16  8   D 1 
HETATM 3044 O  O4  . MAN D 4 .   ? 9.809   -0.444  -32.614 1.00 4.01  8   D 1 
HETATM 3045 O  O5  . MAN D 4 .   ? 11.366  1.411   -29.872 1.00 8.94  8   D 1 
HETATM 3046 O  O6  . MAN D 4 .   ? 11.226  3.457   -31.458 1.00 3.44  8   D 1 
#
