# Supplementary material for: Theoretical Study of Sphingomyelinases from Entamoeba histolytica and Trichomonas vaginalis Sheds Light on the Evolution of Enzymes Needed for Survival and Colonization
Source: Pathogens. 2025 Jan 5;14(1):32. doi: 10.3390/pathogens14010032 (PMC11768322; doi:10.3390/pathogens14010032)
Supplement: Supplementary file 1 [file pathogens-14-00032-s001.zip › Supplementary structural Files/CIF files aSMase6/aSMase6 no loop/aSmase6 no loop glycosilated Mg/fold_sm6nosingnoloopnoctermglycmg_model_2.cif]

# By using this file you agree to the legally binding terms of use found at alphafoldserver.com/output-terms
data_a6fbd2577330610
#
_entry.id a6fbd2577330610
#
loop_
_atom_type.symbol
C  
MG 
N  
O  
S  
#
loop_
_audit_author.name
_audit_author.pdbx_ordinal
"Google DeepMind" 1 
"Isomorphic Labs" 2 
#
_audit_conform.dict_location https://raw.githubusercontent.com/ihmwg/ModelCIF/master/dist/mmcif_ma.dic
_audit_conform.dict_name     mmcif_ma.dic
_audit_conform.dict_version  1.4.5
#
loop_
_chem_comp.formula
_chem_comp.formula_weight
_chem_comp.id
_chem_comp.mon_nstd_flag
_chem_comp.name
_chem_comp.pdbx_smiles
_chem_comp.pdbx_synonyms
_chem_comp.type
"C3 H7 N O2"    89.093  ALA y ALANINE                                  C[C@H](N)C(O)=O                                  ?                                     "L-PEPTIDE LINKING"           
"C6 H15 N4 O2"  175.209 ARG y ARGININE                                 N[C@@H](CCCNC(N)=[NH2+])C(O)=O                   ?                                     "L-PEPTIDE LINKING"           
"C4 H8 N2 O3"   132.118 ASN y ASPARAGINE                               N[C@@H](CC(N)=O)C(O)=O                           ?                                     "L-PEPTIDE LINKING"           
"C4 H7 N O4"    133.103 ASP y "ASPARTIC ACID"                          N[C@@H](CC(O)=O)C(O)=O                           ?                                     "L-PEPTIDE LINKING"           
"C3 H7 N O2 S"  121.158 CYS y CYSTEINE                                 N[C@@H](CS)C(O)=O                                ?                                     "L-PEPTIDE LINKING"           
"C5 H10 N2 O3"  146.144 GLN y GLUTAMINE                                N[C@@H](CCC(N)=O)C(O)=O                          ?                                     "L-PEPTIDE LINKING"           
"C5 H9 N O4"    147.129 GLU y "GLUTAMIC ACID"                          N[C@@H](CCC(O)=O)C(O)=O                          ?                                     "L-PEPTIDE LINKING"           
"C2 H5 N O2"    75.067  GLY y GLYCINE                                  NCC(O)=O                                         ?                                     "PEPTIDE LINKING"             
"C6 H10 N3 O2"  156.162 HIS y HISTIDINE                                N[C@@H](Cc1c[nH]c[nH+]1)C(O)=O                   ?                                     "L-PEPTIDE LINKING"           
"C6 H13 N O2"   131.173 ILE y ISOLEUCINE                               CC[C@H](C)[C@H](N)C(O)=O                         ?                                     "L-PEPTIDE LINKING"           
"C6 H13 N O2"   131.173 LEU y LEUCINE                                  CC(C)C[C@H](N)C(O)=O                             ?                                     "L-PEPTIDE LINKING"           
"C6 H15 N2 O2"  147.195 LYS y LYSINE                                   N[C@@H](CCCC[NH3+])C(O)=O                        ?                                     "L-PEPTIDE LINKING"           
"C6 H12 O6"     180.156 MAN y alpha-D-mannopyranose                    OC[C@H]1O[C@H](O)[C@@H](O)[C@@H](O)[C@@H]1O      "alpha-D-mannose; D-mannose; mannose" "D-saccharide, alpha linking" 
"C5 H11 N O2 S" 149.211 MET y METHIONINE                               CSCC[C@H](N)C(O)=O                               ?                                     "L-PEPTIDE LINKING"           
Mg              24.305  MG  . "MAGNESIUM ION"                          "[Mg++]"                                         ?                                     NON-POLYMER                   
"C8 H15 N O6"   221.208 NAG y 2-acetamido-2-deoxy-beta-D-glucopyranose CC(=O)N[C@H]1[C@H](O)O[C@H](CO)[C@@H](O)[C@@H]1O 
;N-acetyl-beta-D-glucosamine; 2-acetamido-2-deoxy-beta-D-glucose; 2-acetamido-2-deoxy-D-glucose;
2-acetamido-2-deoxy-glucose; N-ACETYL-D-GLUCOSAMINE
;
"D-saccharide, beta linking"  
"C9 H11 N O2"   165.189 PHE y PHENYLALANINE                            N[C@@H](Cc1ccccc1)C(O)=O                         ?                                     "L-PEPTIDE LINKING"           
"C5 H9 N O2"    115.130 PRO y PROLINE                                  OC(=O)[C@@H]1CCCN1                               ?                                     "L-PEPTIDE LINKING"           
"C3 H7 N O3"    105.093 SER y SERINE                                   N[C@@H](CO)C(O)=O                                ?                                     "L-PEPTIDE LINKING"           
"C4 H9 N O3"    119.119 THR y THREONINE                                C[C@@H](O)[C@H](N)C(O)=O                         ?                                     "L-PEPTIDE LINKING"           
"C11 H12 N2 O2" 204.225 TRP y TRYPTOPHAN                               N[C@@H](Cc1c[nH]c2ccccc12)C(O)=O                 ?                                     "L-PEPTIDE LINKING"           
"C9 H11 N O3"   181.189 TYR y TYROSINE                                 N[C@@H](Cc1ccc(O)cc1)C(O)=O                      ?                                     "L-PEPTIDE LINKING"           
"C5 H11 N O2"   117.146 VAL y VALINE                                   CC(C)[C@H](N)C(O)=O                              ?                                     "L-PEPTIDE LINKING"           
#
_citation.book_publisher          ?
_citation.country                 UK
_citation.id                      primary
_citation.journal_full            Nature
_citation.journal_id_ASTM         NATUAS
_citation.journal_id_CSD          0006
_citation.journal_id_ISSN         0028-0836
_citation.journal_volume          ?
_citation.page_first              ?
_citation.page_last               ?
_citation.pdbx_database_id_DOI    ?
_citation.pdbx_database_id_PubMed ?
_citation.title                   "Accurate structure prediction of biomolecular interactions with AlphaFold 3"
_citation.year                    2024
#
loop_
_citation_author.citation_id
_citation_author.name
_citation_author.ordinal
primary "Google DeepMind" 1 
primary "Isomorphic Labs" 2 
#
loop_
_entity.id
_entity.pdbx_description
_entity.type
1 . polymer     
2 . non-polymer 
3 . branched    
4 . branched    
#
_entity_poly.entity_id      1
_entity_poly.pdbx_strand_id A
_entity_poly.type           polypeptide(L)
#
loop_
_entity_poly_seq.entity_id
_entity_poly_seq.hetero
_entity_poly_seq.mon_id
_entity_poly_seq.num
1 n PHE 1   
1 n GLU 2   
1 n MET 3   
1 n TRP 4   
1 n GLN 5   
1 n LEU 6   
1 n THR 7   
1 n ASP 8   
1 n ILE 9   
1 n HIS 10  
1 n LEU 11  
1 n ASP 12  
1 n PRO 13  
1 n MET 14  
1 n TYR 15  
1 n THR 16  
1 n VAL 17  
1 n GLY 18  
1 n SER 19  
1 n ASP 20  
1 n PRO 21  
1 n LEU 22  
1 n LYS 23  
1 n LEU 24  
1 n CYS 25  
1 n ARG 26  
1 n GLU 27  
1 n GLY 28  
1 n LYS 29  
1 n GLY 30  
1 n ASN 31  
1 n ALA 32  
1 n GLY 33  
1 n LYS 34  
1 n TYR 35  
1 n GLY 36  
1 n ASP 37  
1 n TYR 38  
1 n SER 39  
1 n CYS 40  
1 n ASP 41  
1 n ALA 42  
1 n ASN 43  
1 n MET 44  
1 n ALA 45  
1 n LEU 46  
1 n LEU 47  
1 n ASP 48  
1 n SER 49  
1 n LEU 50  
1 n VAL 51  
1 n LYS 52  
1 n PHE 53  
1 n ILE 54  
1 n LYS 55  
1 n ARG 56  
1 n ASN 57  
1 n THR 58  
1 n ASP 59  
1 n VAL 60  
1 n ASN 61  
1 n GLY 62  
1 n LYS 63  
1 n VAL 64  
1 n MET 65  
1 n VAL 66  
1 n TYR 67  
1 n ASN 68  
1 n GLY 69  
1 n ASP 70  
1 n ILE 71  
1 n VAL 72  
1 n SER 73  
1 n ARG 74  
1 n ALA 75  
1 n ILE 76  
1 n PRO 77  
1 n LYS 78  
1 n TYR 79  
1 n ASN 80  
1 n LEU 81  
1 n ASP 82  
1 n TYR 83  
1 n VAL 84  
1 n LYS 85  
1 n GLN 86  
1 n SER 87  
1 n ILE 88  
1 n VAL 89  
1 n ASN 90  
1 n ALA 91  
1 n THR 92  
1 n ALA 93  
1 n LEU 94  
1 n LEU 95  
1 n LYS 96  
1 n LYS 97  
1 n PHE 98  
1 n GLU 99  
1 n ASP 100 
1 n PHE 101 
1 n PHE 102 
1 n ILE 103 
1 n ILE 104 
1 n PRO 105 
1 n MET 106 
1 n LEU 107 
1 n GLY 108 
1 n ASN 109 
1 n HIS 110 
1 n ASP 111 
1 n VAL 112 
1 n TYR 113 
1 n PRO 114 
1 n ALA 115 
1 n ASN 116 
1 n GLN 117 
1 n MET 118 
1 n ALA 119 
1 n ILE 120 
1 n ASN 121 
1 n SER 122 
1 n GLN 123 
1 n TRP 124 
1 n ILE 125 
1 n PHE 126 
1 n GLN 127 
1 n PHE 128 
1 n ALA 129 
1 n ALA 130 
1 n GLU 131 
1 n GLN 132 
1 n PHE 133 
1 n ALA 134 
1 n PRO 135 
1 n PHE 136 
1 n LEU 137 
1 n SER 138 
1 n GLN 139 
1 n ASN 140 
1 n ALA 141 
1 n ILE 142 
1 n GLU 143 
1 n SER 144 
1 n PHE 145 
1 n LYS 146 
1 n HIS 147 
1 n GLY 148 
1 n GLY 149 
1 n TYR 150 
1 n TYR 151 
1 n THR 152 
1 n MET 153 
1 n PRO 154 
1 n PHE 155 
1 n PRO 156 
1 n ALA 157 
1 n HIS 158 
1 n LEU 159 
1 n GLY 160 
1 n ILE 161 
1 n LYS 162 
1 n VAL 163 
1 n PRO 164 
1 n LEU 165 
1 n ASN 166 
1 n ALA 167 
1 n VAL 168 
1 n VAL 169 
1 n LEU 170 
1 n ASN 171 
1 n THR 172 
1 n VAL 173 
1 n LEU 174 
1 n TYR 175 
1 n TYR 176 
1 n ASN 177 
1 n TYR 178 
1 n ASN 179 
1 n LYS 180 
1 n GLN 181 
1 n THR 182 
1 n MET 183 
1 n ASP 184 
1 n SER 185 
1 n THR 186 
1 n ASP 187 
1 n PRO 188 
1 n LEU 189 
1 n GLY 190 
1 n GLN 191 
1 n PHE 192 
1 n GLU 193 
1 n TRP 194 
1 n PHE 195 
1 n LYS 196 
1 n THR 197 
1 n VAL 198 
1 n MET 199 
1 n ASP 200 
1 n GLY 201 
1 n TYR 202 
1 n ARG 203 
1 n LYS 204 
1 n THR 205 
1 n GLY 206 
1 n GLN 207 
1 n ARG 208 
1 n ALA 209 
1 n ILE 210 
1 n VAL 211 
1 n SER 212 
1 n MET 213 
1 n HIS 214 
1 n ILE 215 
1 n CYS 216 
1 n PRO 217 
1 n GLY 218 
1 n VAL 219 
1 n ALA 220 
1 n GLU 221 
1 n ARG 222 
1 n PHE 223 
1 n ASN 224 
1 n TYR 225 
1 n SER 226 
1 n ASP 227 
1 n GLN 228 
1 n LEU 229 
1 n TYR 230 
1 n PRO 231 
1 n GLN 232 
1 n TYR 233 
1 n ASN 234 
1 n ASP 235 
1 n ARG 236 
1 n LEU 237 
1 n VAL 238 
1 n ASP 239 
1 n SER 240 
1 n LEU 241 
1 n ALA 242 
1 n GLU 243 
1 n TYR 244 
1 n ASN 245 
1 n ASP 246 
1 n VAL 247 
1 n ILE 248 
1 n LEU 249 
1 n GLY 250 
1 n VAL 251 
1 n LEU 252 
1 n CYS 253 
1 n GLY 254 
1 n HIS 255 
1 n LEU 256 
1 n HIS 257 
1 n THR 258 
1 n ASP 259 
1 n THR 260 
1 n PHE 261 
1 n ARG 262 
1 n ILE 263 
1 n LEU 264 
1 n SER 265 
1 n LYS 266 
1 n GLY 267 
1 n ASN 268 
1 n LYS 269 
1 n LYS 270 
1 n VAL 271 
1 n MET 272 
1 n ALA 273 
1 n PHE 274 
1 n ILE 275 
1 n GLY 276 
1 n PRO 277 
1 n SER 278 
1 n VAL 279 
1 n ASP 280 
1 n THR 281 
1 n TRP 282 
1 n LEU 283 
1 n GLY 284 
1 n THR 285 
1 n SER 286 
1 n PRO 287 
1 n SER 288 
1 n ILE 289 
1 n ARG 290 
1 n LYS 291 
1 n TYR 292 
1 n ASP 293 
1 n VAL 294 
1 n GLY 295 
1 n ASN 296 
1 n GLY 297 
1 n GLN 298 
1 n GLY 299 
1 n TYR 300 
1 n MET 301 
1 n LYS 302 
1 n GLU 303 
1 n PHE 304 
1 n LYS 305 
1 n ASN 306 
1 n TYR 307 
1 n PHE 308 
1 n ASN 309 
1 n TYR 310 
1 n GLY 311 
1 n SER 312 
1 n SER 313 
1 n SER 314 
1 n GLU 315 
1 n TYR 316 
1 n GLY 317 
1 n LEU 318 
1 n LYS 319 
1 n GLU 320 
1 n LEU 321 
1 n SER 322 
1 n PRO 323 
1 n LYS 324 
1 n GLU 325 
1 n PHE 326 
1 n GLU 327 
1 n ILE 328 
1 n LEU 329 
1 n ALA 330 
1 n ALA 331 
1 n ARG 332 
1 n MET 333 
1 n ASP 334 
1 n LYS 335 
1 n ASP 336 
1 n LEU 337 
1 n GLN 338 
1 n LEU 339 
1 n PHE 340 
1 n ASN 341 
1 n LYS 342 
1 n TYR 343 
1 n HIS 344 
1 n LEU 345 
1 n HIS 346 
1 n PHE 347 
1 n ARG 348 
1 n ALA 349 
1 n ASP 350 
1 n THR 351 
1 n PRO 352 
1 n GLY 353 
1 n PHE 354 
1 n THR 355 
#
_ma_data.content_type "model coordinates"
_ma_data.id           1
_ma_data.name         Model
#
_ma_model_list.data_id          1
_ma_model_list.model_group_id   1
_ma_model_list.model_group_name "AlphaFold-beta-20231127 (7a14c934-fe78-43c1-a552-7fb305b0ebd1 @ 2024-08-30 13:59:54)"
_ma_model_list.model_id         1
_ma_model_list.model_name       "Top ranked model"
_ma_model_list.model_type       "Ab initio model"
_ma_model_list.ordinal_id       1
#
loop_
_ma_protocol_step.method_type
_ma_protocol_step.ordinal_id
_ma_protocol_step.protocol_id
_ma_protocol_step.step_id
"coevolution MSA" 1 1 1 
"template search" 2 1 2 
modeling          3 1 3 
#
loop_
_ma_qa_metric.id
_ma_qa_metric.mode
_ma_qa_metric.name
_ma_qa_metric.software_group_id
_ma_qa_metric.type
1 global pLDDT 1 pLDDT 
2 local  pLDDT 1 pLDDT 
#
_ma_qa_metric_global.metric_id    1
_ma_qa_metric_global.metric_value 90.84
_ma_qa_metric_global.model_id     1
_ma_qa_metric_global.ordinal_id   1
#
_ma_software_group.group_id    1
_ma_software_group.ordinal_id  1
_ma_software_group.software_id 1
#
loop_
_ma_target_entity.data_id
_ma_target_entity.entity_id
_ma_target_entity.origin
1 1 . 
1 2 . 
1 3 . 
1 4 . 
#
loop_
_ma_target_entity_instance.asym_id
_ma_target_entity_instance.details
_ma_target_entity_instance.entity_id
A . 1 
B . 2 
C . 3 
D . 4 
#
loop_
_pdbx_branch_scheme.asym_id
_pdbx_branch_scheme.auth_asym_id
_pdbx_branch_scheme.auth_seq_num
_pdbx_branch_scheme.entity_id
_pdbx_branch_scheme.hetero
_pdbx_branch_scheme.mon_id
_pdbx_branch_scheme.num
_pdbx_branch_scheme.pdb_asym_id
_pdbx_branch_scheme.pdb_ins_code
_pdbx_branch_scheme.pdb_seq_num
C C 1 3 n NAG 1 C . 1 
C C 2 3 n NAG 2 C . 2 
C C 3 3 n MAN 3 C . 3 
C C 4 3 n MAN 4 C . 4 
C C 5 3 n MAN 5 C . 5 
C C 6 3 n MAN 6 C . 6 
C C 7 3 n MAN 7 C . 7 
C C 8 3 n MAN 8 C . 8 
D D 1 4 n NAG 1 D . 1 
D D 2 4 n NAG 2 D . 2 
D D 3 4 n MAN 3 D . 3 
D D 4 4 n MAN 4 D . 4 
D D 5 4 n MAN 5 D . 5 
D D 6 4 n MAN 6 D . 6 
D D 7 4 n MAN 7 D . 7 
D D 8 4 n MAN 8 D . 8 
#
loop_
_pdbx_data_usage.details
_pdbx_data_usage.id
_pdbx_data_usage.type
_pdbx_data_usage.url
;NON-COMMERCIAL USE ONLY, BY USING THIS FILE YOU AGREE TO THE TERMS OF USE FOUND
AT alphafoldserver.com/output-terms.
;
1 license    ? 
;THE INFORMATION IS NOT INTENDED FOR, HAS NOT BEEN VALIDATED FOR, AND IS NOT
APPROVED FOR CLINICAL USE. IT SHOULD NOT BE USED FOR CLINICAL PURPOSE OR RELIED
ON FOR MEDICAL OR OTHER PROFESSIONAL ADVICE. IT IS THEORETICAL MODELLING ONLY
AND CAUTION SHOULD BE EXERCISED IN ITS USE. IT IS PROVIDED "AS-IS" WITHOUT ANY
WARRANTY OF ANY KIND, WHETHER EXPRESSED OR IMPLIED. NO WARRANTY IS GIVEN THAT
USE OF THE INFORMATION SHALL NOT INFRINGE THE RIGHTS OF ANY THIRD PARTY.
;
2 disclaimer ? 
#
_pdbx_nonpoly_scheme.asym_id       B
_pdbx_nonpoly_scheme.auth_seq_num  1
_pdbx_nonpoly_scheme.entity_id     2
_pdbx_nonpoly_scheme.mon_id        MG
_pdbx_nonpoly_scheme.pdb_ins_code  .
_pdbx_nonpoly_scheme.pdb_seq_num   1
_pdbx_nonpoly_scheme.pdb_strand_id B
#
loop_
_pdbx_poly_seq_scheme.asym_id
_pdbx_poly_seq_scheme.auth_seq_num
_pdbx_poly_seq_scheme.entity_id
_pdbx_poly_seq_scheme.hetero
_pdbx_poly_seq_scheme.mon_id
_pdbx_poly_seq_scheme.pdb_ins_code
_pdbx_poly_seq_scheme.pdb_seq_num
_pdbx_poly_seq_scheme.pdb_strand_id
_pdbx_poly_seq_scheme.seq_id
A 1   1 n PHE . 1   A 1   
A 2   1 n GLU . 2   A 2   
A 3   1 n MET . 3   A 3   
A 4   1 n TRP . 4   A 4   
A 5   1 n GLN . 5   A 5   
A 6   1 n LEU . 6   A 6   
A 7   1 n THR . 7   A 7   
A 8   1 n ASP . 8   A 8   
A 9   1 n ILE . 9   A 9   
A 10  1 n HIS . 10  A 10  
A 11  1 n LEU . 11  A 11  
A 12  1 n ASP . 12  A 12  
A 13  1 n PRO . 13  A 13  
A 14  1 n MET . 14  A 14  
A 15  1 n TYR . 15  A 15  
A 16  1 n THR . 16  A 16  
A 17  1 n VAL . 17  A 17  
A 18  1 n GLY . 18  A 18  
A 19  1 n SER . 19  A 19  
A 20  1 n ASP . 20  A 20  
A 21  1 n PRO . 21  A 21  
A 22  1 n LEU . 22  A 22  
A 23  1 n LYS . 23  A 23  
A 24  1 n LEU . 24  A 24  
A 25  1 n CYS . 25  A 25  
A 26  1 n ARG . 26  A 26  
A 27  1 n GLU . 27  A 27  
A 28  1 n GLY . 28  A 28  
A 29  1 n LYS . 29  A 29  
A 30  1 n GLY . 30  A 30  
A 31  1 n ASN . 31  A 31  
A 32  1 n ALA . 32  A 32  
A 33  1 n GLY . 33  A 33  
A 34  1 n LYS . 34  A 34  
A 35  1 n TYR . 35  A 35  
A 36  1 n GLY . 36  A 36  
A 37  1 n ASP . 37  A 37  
A 38  1 n TYR . 38  A 38  
A 39  1 n SER . 39  A 39  
A 40  1 n CYS . 40  A 40  
A 41  1 n ASP . 41  A 41  
A 42  1 n ALA . 42  A 42  
A 43  1 n ASN . 43  A 43  
A 44  1 n MET . 44  A 44  
A 45  1 n ALA . 45  A 45  
A 46  1 n LEU . 46  A 46  
A 47  1 n LEU . 47  A 47  
A 48  1 n ASP . 48  A 48  
A 49  1 n SER . 49  A 49  
A 50  1 n LEU . 50  A 50  
A 51  1 n VAL . 51  A 51  
A 52  1 n LYS . 52  A 52  
A 53  1 n PHE . 53  A 53  
A 54  1 n ILE . 54  A 54  
A 55  1 n LYS . 55  A 55  
A 56  1 n ARG . 56  A 56  
A 57  1 n ASN . 57  A 57  
A 58  1 n THR . 58  A 58  
A 59  1 n ASP . 59  A 59  
A 60  1 n VAL . 60  A 60  
A 61  1 n ASN . 61  A 61  
A 62  1 n GLY . 62  A 62  
A 63  1 n LYS . 63  A 63  
A 64  1 n VAL . 64  A 64  
A 65  1 n MET . 65  A 65  
A 66  1 n VAL . 66  A 66  
A 67  1 n TYR . 67  A 67  
A 68  1 n ASN . 68  A 68  
A 69  1 n GLY . 69  A 69  
A 70  1 n ASP . 70  A 70  
A 71  1 n ILE . 71  A 71  
A 72  1 n VAL . 72  A 72  
A 73  1 n SER . 73  A 73  
A 74  1 n ARG . 74  A 74  
A 75  1 n ALA . 75  A 75  
A 76  1 n ILE . 76  A 76  
A 77  1 n PRO . 77  A 77  
A 78  1 n LYS . 78  A 78  
A 79  1 n TYR . 79  A 79  
A 80  1 n ASN . 80  A 80  
A 81  1 n LEU . 81  A 81  
A 82  1 n ASP . 82  A 82  
A 83  1 n TYR . 83  A 83  
A 84  1 n VAL . 84  A 84  
A 85  1 n LYS . 85  A 85  
A 86  1 n GLN . 86  A 86  
A 87  1 n SER . 87  A 87  
A 88  1 n ILE . 88  A 88  
A 89  1 n VAL . 89  A 89  
A 90  1 n ASN . 90  A 90  
A 91  1 n ALA . 91  A 91  
A 92  1 n THR . 92  A 92  
A 93  1 n ALA . 93  A 93  
A 94  1 n LEU . 94  A 94  
A 95  1 n LEU . 95  A 95  
A 96  1 n LYS . 96  A 96  
A 97  1 n LYS . 97  A 97  
A 98  1 n PHE . 98  A 98  
A 99  1 n GLU . 99  A 99  
A 100 1 n ASP . 100 A 100 
A 101 1 n PHE . 101 A 101 
A 102 1 n PHE . 102 A 102 
A 103 1 n ILE . 103 A 103 
A 104 1 n ILE . 104 A 104 
A 105 1 n PRO . 105 A 105 
A 106 1 n MET . 106 A 106 
A 107 1 n LEU . 107 A 107 
A 108 1 n GLY . 108 A 108 
A 109 1 n ASN . 109 A 109 
A 110 1 n HIS . 110 A 110 
A 111 1 n ASP . 111 A 111 
A 112 1 n VAL . 112 A 112 
A 113 1 n TYR . 113 A 113 
A 114 1 n PRO . 114 A 114 
A 115 1 n ALA . 115 A 115 
A 116 1 n ASN . 116 A 116 
A 117 1 n GLN . 117 A 117 
A 118 1 n MET . 118 A 118 
A 119 1 n ALA . 119 A 119 
A 120 1 n ILE . 120 A 120 
A 121 1 n ASN . 121 A 121 
A 122 1 n SER . 122 A 122 
A 123 1 n GLN . 123 A 123 
A 124 1 n TRP . 124 A 124 
A 125 1 n ILE . 125 A 125 
A 126 1 n PHE . 126 A 126 
A 127 1 n GLN . 127 A 127 
A 128 1 n PHE . 128 A 128 
A 129 1 n ALA . 129 A 129 
A 130 1 n ALA . 130 A 130 
A 131 1 n GLU . 131 A 131 
A 132 1 n GLN . 132 A 132 
A 133 1 n PHE . 133 A 133 
A 134 1 n ALA . 134 A 134 
A 135 1 n PRO . 135 A 135 
A 136 1 n PHE . 136 A 136 
A 137 1 n LEU . 137 A 137 
A 138 1 n SER . 138 A 138 
A 139 1 n GLN . 139 A 139 
A 140 1 n ASN . 140 A 140 
A 141 1 n ALA . 141 A 141 
A 142 1 n ILE . 142 A 142 
A 143 1 n GLU . 143 A 143 
A 144 1 n SER . 144 A 144 
A 145 1 n PHE . 145 A 145 
A 146 1 n LYS . 146 A 146 
A 147 1 n HIS . 147 A 147 
A 148 1 n GLY . 148 A 148 
A 149 1 n GLY . 149 A 149 
A 150 1 n TYR . 150 A 150 
A 151 1 n TYR . 151 A 151 
A 152 1 n THR . 152 A 152 
A 153 1 n MET . 153 A 153 
A 154 1 n PRO . 154 A 154 
A 155 1 n PHE . 155 A 155 
A 156 1 n PRO . 156 A 156 
A 157 1 n ALA . 157 A 157 
A 158 1 n HIS . 158 A 158 
A 159 1 n LEU . 159 A 159 
A 160 1 n GLY . 160 A 160 
A 161 1 n ILE . 161 A 161 
A 162 1 n LYS . 162 A 162 
A 163 1 n VAL . 163 A 163 
A 164 1 n PRO . 164 A 164 
A 165 1 n LEU . 165 A 165 
A 166 1 n ASN . 166 A 166 
A 167 1 n ALA . 167 A 167 
A 168 1 n VAL . 168 A 168 
A 169 1 n VAL . 169 A 169 
A 170 1 n LEU . 170 A 170 
A 171 1 n ASN . 171 A 171 
A 172 1 n THR . 172 A 172 
A 173 1 n VAL . 173 A 173 
A 174 1 n LEU . 174 A 174 
A 175 1 n TYR . 175 A 175 
A 176 1 n TYR . 176 A 176 
A 177 1 n ASN . 177 A 177 
A 178 1 n TYR . 178 A 178 
A 179 1 n ASN . 179 A 179 
A 180 1 n LYS . 180 A 180 
A 181 1 n GLN . 181 A 181 
A 182 1 n THR . 182 A 182 
A 183 1 n MET . 183 A 183 
A 184 1 n ASP . 184 A 184 
A 185 1 n SER . 185 A 185 
A 186 1 n THR . 186 A 186 
A 187 1 n ASP . 187 A 187 
A 188 1 n PRO . 188 A 188 
A 189 1 n LEU . 189 A 189 
A 190 1 n GLY . 190 A 190 
A 191 1 n GLN . 191 A 191 
A 192 1 n PHE . 192 A 192 
A 193 1 n GLU . 193 A 193 
A 194 1 n TRP . 194 A 194 
A 195 1 n PHE . 195 A 195 
A 196 1 n LYS . 196 A 196 
A 197 1 n THR . 197 A 197 
A 198 1 n VAL . 198 A 198 
A 199 1 n MET . 199 A 199 
A 200 1 n ASP . 200 A 200 
A 201 1 n GLY . 201 A 201 
A 202 1 n TYR . 202 A 202 
A 203 1 n ARG . 203 A 203 
A 204 1 n LYS . 204 A 204 
A 205 1 n THR . 205 A 205 
A 206 1 n GLY . 206 A 206 
A 207 1 n GLN . 207 A 207 
A 208 1 n ARG . 208 A 208 
A 209 1 n ALA . 209 A 209 
A 210 1 n ILE . 210 A 210 
A 211 1 n VAL . 211 A 211 
A 212 1 n SER . 212 A 212 
A 213 1 n MET . 213 A 213 
A 214 1 n HIS . 214 A 214 
A 215 1 n ILE . 215 A 215 
A 216 1 n CYS . 216 A 216 
A 217 1 n PRO . 217 A 217 
A 218 1 n GLY . 218 A 218 
A 219 1 n VAL . 219 A 219 
A 220 1 n ALA . 220 A 220 
A 221 1 n GLU . 221 A 221 
A 222 1 n ARG . 222 A 222 
A 223 1 n PHE . 223 A 223 
A 224 1 n ASN . 224 A 224 
A 225 1 n TYR . 225 A 225 
A 226 1 n SER . 226 A 226 
A 227 1 n ASP . 227 A 227 
A 228 1 n GLN . 228 A 228 
A 229 1 n LEU . 229 A 229 
A 230 1 n TYR . 230 A 230 
A 231 1 n PRO . 231 A 231 
A 232 1 n GLN . 232 A 232 
A 233 1 n TYR . 233 A 233 
A 234 1 n ASN . 234 A 234 
A 235 1 n ASP . 235 A 235 
A 236 1 n ARG . 236 A 236 
A 237 1 n LEU . 237 A 237 
A 238 1 n VAL . 238 A 238 
A 239 1 n ASP . 239 A 239 
A 240 1 n SER . 240 A 240 
A 241 1 n LEU . 241 A 241 
A 242 1 n ALA . 242 A 242 
A 243 1 n GLU . 243 A 243 
A 244 1 n TYR . 244 A 244 
A 245 1 n ASN . 245 A 245 
A 246 1 n ASP . 246 A 246 
A 247 1 n VAL . 247 A 247 
A 248 1 n ILE . 248 A 248 
A 249 1 n LEU . 249 A 249 
A 250 1 n GLY . 250 A 250 
A 251 1 n VAL . 251 A 251 
A 252 1 n LEU . 252 A 252 
A 253 1 n CYS . 253 A 253 
A 254 1 n GLY . 254 A 254 
A 255 1 n HIS . 255 A 255 
A 256 1 n LEU . 256 A 256 
A 257 1 n HIS . 257 A 257 
A 258 1 n THR . 258 A 258 
A 259 1 n ASP . 259 A 259 
A 260 1 n THR . 260 A 260 
A 261 1 n PHE . 261 A 261 
A 262 1 n ARG . 262 A 262 
A 263 1 n ILE . 263 A 263 
A 264 1 n LEU . 264 A 264 
A 265 1 n SER . 265 A 265 
A 266 1 n LYS . 266 A 266 
A 267 1 n GLY . 267 A 267 
A 268 1 n ASN . 268 A 268 
A 269 1 n LYS . 269 A 269 
A 270 1 n LYS . 270 A 270 
A 271 1 n VAL . 271 A 271 
A 272 1 n MET . 272 A 272 
A 273 1 n ALA . 273 A 273 
A 274 1 n PHE . 274 A 274 
A 275 1 n ILE . 275 A 275 
A 276 1 n GLY . 276 A 276 
A 277 1 n PRO . 277 A 277 
A 278 1 n SER . 278 A 278 
A 279 1 n VAL . 279 A 279 
A 280 1 n ASP . 280 A 280 
A 281 1 n THR . 281 A 281 
A 282 1 n TRP . 282 A 282 
A 283 1 n LEU . 283 A 283 
A 284 1 n GLY . 284 A 284 
A 285 1 n THR . 285 A 285 
A 286 1 n SER . 286 A 286 
A 287 1 n PRO . 287 A 287 
A 288 1 n SER . 288 A 288 
A 289 1 n ILE . 289 A 289 
A 290 1 n ARG . 290 A 290 
A 291 1 n LYS . 291 A 291 
A 292 1 n TYR . 292 A 292 
A 293 1 n ASP . 293 A 293 
A 294 1 n VAL . 294 A 294 
A 295 1 n GLY . 295 A 295 
A 296 1 n ASN . 296 A 296 
A 297 1 n GLY . 297 A 297 
A 298 1 n GLN . 298 A 298 
A 299 1 n GLY . 299 A 299 
A 300 1 n TYR . 300 A 300 
A 301 1 n MET . 301 A 301 
A 302 1 n LYS . 302 A 302 
A 303 1 n GLU . 303 A 303 
A 304 1 n PHE . 304 A 304 
A 305 1 n LYS . 305 A 305 
A 306 1 n ASN . 306 A 306 
A 307 1 n TYR . 307 A 307 
A 308 1 n PHE . 308 A 308 
A 309 1 n ASN . 309 A 309 
A 310 1 n TYR . 310 A 310 
A 311 1 n GLY . 311 A 311 
A 312 1 n SER . 312 A 312 
A 313 1 n SER . 313 A 313 
A 314 1 n SER . 314 A 314 
A 315 1 n GLU . 315 A 315 
A 316 1 n TYR . 316 A 316 
A 317 1 n GLY . 317 A 317 
A 318 1 n LEU . 318 A 318 
A 319 1 n LYS . 319 A 319 
A 320 1 n GLU . 320 A 320 
A 321 1 n LEU . 321 A 321 
A 322 1 n SER . 322 A 322 
A 323 1 n PRO . 323 A 323 
A 324 1 n LYS . 324 A 324 
A 325 1 n GLU . 325 A 325 
A 326 1 n PHE . 326 A 326 
A 327 1 n GLU . 327 A 327 
A 328 1 n ILE . 328 A 328 
A 329 1 n LEU . 329 A 329 
A 330 1 n ALA . 330 A 330 
A 331 1 n ALA . 331 A 331 
A 332 1 n ARG . 332 A 332 
A 333 1 n MET . 333 A 333 
A 334 1 n ASP . 334 A 334 
A 335 1 n LYS . 335 A 335 
A 336 1 n ASP . 336 A 336 
A 337 1 n LEU . 337 A 337 
A 338 1 n GLN . 338 A 338 
A 339 1 n LEU . 339 A 339 
A 340 1 n PHE . 340 A 340 
A 341 1 n ASN . 341 A 341 
A 342 1 n LYS . 342 A 342 
A 343 1 n TYR . 343 A 343 
A 344 1 n HIS . 344 A 344 
A 345 1 n LEU . 345 A 345 
A 346 1 n HIS . 346 A 346 
A 347 1 n PHE . 347 A 347 
A 348 1 n ARG . 348 A 348 
A 349 1 n ALA . 349 A 349 
A 350 1 n ASP . 350 A 350 
A 351 1 n THR . 351 A 351 
A 352 1 n PRO . 352 A 352 
A 353 1 n GLY . 353 A 353 
A 354 1 n PHE . 354 A 354 
A 355 1 n THR . 355 A 355 
#
_software.classification other
_software.date           ?
_software.description    "Structure prediction"
_software.name           AlphaFold
_software.pdbx_ordinal   1
_software.type           package
_software.version        "AlphaFold-beta-20231127 (7a14c934-fe78-43c1-a552-7fb305b0ebd1 @ 2024-08-30 13:59:54)"
#
loop_
_struct_asym.entity_id
_struct_asym.id
1 A 
2 B 
3 C 
4 D 
#
loop_
_struct_conn.conn_type_id
_struct_conn.id
_struct_conn.pdbx_ptnr1_PDB_ins_code
_struct_conn.pdbx_ptnr1_label_alt_id
_struct_conn.pdbx_ptnr2_PDB_ins_code
_struct_conn.pdbx_ptnr2_label_alt_id
_struct_conn.pdbx_role
_struct_conn.pdbx_value_order
_struct_conn.ptnr1_auth_asym_id
_struct_conn.ptnr1_auth_seq_id
_struct_conn.ptnr1_label_asym_id
_struct_conn.ptnr1_label_atom_id
_struct_conn.ptnr1_label_comp_id
_struct_conn.ptnr1_label_seq_id
_struct_conn.ptnr1_symmetry
_struct_conn.ptnr2_auth_asym_id
_struct_conn.ptnr2_auth_seq_id
_struct_conn.ptnr2_label_asym_id
_struct_conn.ptnr2_label_atom_id
_struct_conn.ptnr2_label_comp_id
_struct_conn.ptnr2_label_seq_id
_struct_conn.ptnr2_symmetry
covale covale1  ? ? ? ? ? ? C 1 C C1 NAG . 1_555 A 90  A ND2 ASN 90  1_555 
covale covale2  ? ? ? ? ? ? D 1 D C1 NAG . 1_555 A 224 A ND2 ASN 224 1_555 
covale covale3  ? ? ? ? ? ? C 1 C O4 NAG . 1_555 C 2   C C1  NAG .   1_555 
covale covale4  ? ? ? ? ? ? C 2 C O4 NAG . 1_555 C 3   C C1  MAN .   1_555 
covale covale5  ? ? ? ? ? ? C 3 C O2 MAN . 1_555 C 4   C C1  MAN .   1_555 
covale covale6  ? ? ? ? ? ? C 4 C O2 MAN . 1_555 C 5   C C1  MAN .   1_555 
covale covale7  ? ? ? ? ? ? C 4 C O6 MAN . 1_555 C 6   C C1  MAN .   1_555 
covale covale8  ? ? ? ? ? ? C 6 C O2 MAN . 1_555 C 7   C C1  MAN .   1_555 
covale covale9  ? ? ? ? ? ? C 6 C O6 MAN . 1_555 C 8   C C1  MAN .   1_555 
covale covale10 ? ? ? ? ? ? D 1 D O4 NAG . 1_555 D 2   D C1  NAG .   1_555 
covale covale11 ? ? ? ? ? ? D 2 D O4 NAG . 1_555 D 3   D C1  MAN .   1_555 
covale covale12 ? ? ? ? ? ? D 3 D O2 MAN . 1_555 D 4   D C1  MAN .   1_555 
covale covale13 ? ? ? ? ? ? D 4 D O2 MAN . 1_555 D 5   D C1  MAN .   1_555 
covale covale14 ? ? ? ? ? ? D 4 D O6 MAN . 1_555 D 6   D C1  MAN .   1_555 
covale covale15 ? ? ? ? ? ? D 6 D O2 MAN . 1_555 D 7   D C1  MAN .   1_555 
covale covale16 ? ? ? ? ? ? D 6 D O6 MAN . 1_555 D 8   D C1  MAN .   1_555 
#
_struct_conn_type.criteria  ?
_struct_conn_type.id        covale
_struct_conn_type.reference ?
#
loop_
_atom_site.group_PDB
_atom_site.id
_atom_site.type_symbol
_atom_site.label_atom_id
_atom_site.label_alt_id
_atom_site.label_comp_id
_atom_site.label_asym_id
_atom_site.label_entity_id
_atom_site.label_seq_id
_atom_site.pdbx_PDB_ins_code
_atom_site.Cartn_x
_atom_site.Cartn_y
_atom_site.Cartn_z
_atom_site.occupancy
_atom_site.B_iso_or_equiv
_atom_site.auth_seq_id
_atom_site.auth_asym_id
_atom_site.pdbx_PDB_model_num
ATOM   1    N  N   . PHE A 1 1   ? 9.178   -15.259 -11.070 1.00 96.94 1   A 1 
ATOM   2    C  CA  . PHE A 1 1   ? 9.362   -15.332 -9.625  1.00 97.75 1   A 1 
ATOM   3    C  C   . PHE A 1 1   ? 8.122   -14.804 -8.916  1.00 97.97 1   A 1 
ATOM   4    O  O   . PHE A 1 1   ? 7.221   -14.248 -9.558  1.00 97.53 1   A 1 
ATOM   5    C  CB  . PHE A 1 1   ? 10.617  -14.561 -9.189  1.00 97.26 1   A 1 
ATOM   6    C  CG  . PHE A 1 1   ? 10.523  -13.076 -9.369  1.00 97.82 1   A 1 
ATOM   7    C  CD1 . PHE A 1 1   ? 10.794  -12.484 -10.600 1.00 97.38 1   A 1 
ATOM   8    C  CD2 . PHE A 1 1   ? 10.197  -12.245 -8.301  1.00 97.28 1   A 1 
ATOM   9    C  CE1 . PHE A 1 1   ? 10.727  -11.111 -10.761 1.00 96.63 1   A 1 
ATOM   10   C  CE2 . PHE A 1 1   ? 10.133  -10.874 -8.451  1.00 96.66 1   A 1 
ATOM   11   C  CZ  . PHE A 1 1   ? 10.396  -10.303 -9.686  1.00 97.20 1   A 1 
ATOM   12   N  N   . GLU A 1 2   ? 8.067   -14.997 -7.602  1.00 98.05 2   A 1 
ATOM   13   C  CA  . GLU A 1 2   ? 6.950   -14.526 -6.803  1.00 98.17 2   A 1 
ATOM   14   C  C   . GLU A 1 2   ? 7.418   -13.437 -5.837  1.00 98.37 2   A 1 
ATOM   15   O  O   . GLU A 1 2   ? 8.582   -13.405 -5.435  1.00 98.18 2   A 1 
ATOM   16   C  CB  . GLU A 1 2   ? 6.300   -15.681 -6.043  1.00 97.47 2   A 1 
ATOM   17   C  CG  . GLU A 1 2   ? 5.632   -16.707 -6.956  1.00 94.18 2   A 1 
ATOM   18   C  CD  . GLU A 1 2   ? 4.958   -17.829 -6.185  1.00 91.71 2   A 1 
ATOM   19   O  OE1 . GLU A 1 2   ? 5.543   -18.316 -5.206  1.00 85.27 2   A 1 
ATOM   20   O  OE2 . GLU A 1 2   ? 3.838   -18.210 -6.566  1.00 84.28 2   A 1 
ATOM   21   N  N   . MET A 1 3   ? 6.490   -12.550 -5.463  1.00 98.63 3   A 1 
ATOM   22   C  CA  . MET A 1 3   ? 6.840   -11.387 -4.657  1.00 98.66 3   A 1 
ATOM   23   C  C   . MET A 1 3   ? 5.716   -11.039 -3.700  1.00 98.77 3   A 1 
ATOM   24   O  O   . MET A 1 3   ? 4.574   -10.845 -4.118  1.00 98.62 3   A 1 
ATOM   25   C  CB  . MET A 1 3   ? 7.158   -10.192 -5.558  1.00 98.59 3   A 1 
ATOM   26   C  CG  . MET A 1 3   ? 7.480   -8.906  -4.816  1.00 98.08 3   A 1 
ATOM   27   S  SD  . MET A 1 3   ? 8.023   -7.589  -5.934  1.00 97.58 3   A 1 
ATOM   28   C  CE  . MET A 1 3   ? 6.534   -7.317  -6.884  1.00 92.91 3   A 1 
ATOM   29   N  N   . TRP A 1 4   ? 6.042   -10.939 -2.411  1.00 98.73 4   A 1 
ATOM   30   C  CA  . TRP A 1 4   ? 5.073   -10.558 -1.393  1.00 98.77 4   A 1 
ATOM   31   C  C   . TRP A 1 4   ? 4.916   -9.042  -1.326  1.00 98.84 4   A 1 
ATOM   32   O  O   . TRP A 1 4   ? 5.858   -8.295  -1.592  1.00 98.79 4   A 1 
ATOM   33   C  CB  . TRP A 1 4   ? 5.504   -11.082 -0.021  1.00 98.66 4   A 1 
ATOM   34   C  CG  . TRP A 1 4   ? 5.551   -12.570 0.085   1.00 98.57 4   A 1 
ATOM   35   C  CD1 . TRP A 1 4   ? 6.625   -13.387 -0.139  1.00 98.15 4   A 1 
ATOM   36   C  CD2 . TRP A 1 4   ? 4.471   -13.438 0.456   1.00 98.43 4   A 1 
ATOM   37   N  NE1 . TRP A 1 4   ? 6.280   -14.698 0.064   1.00 97.91 4   A 1 
ATOM   38   C  CE2 . TRP A 1 4   ? 4.966   -14.760 0.434   1.00 98.15 4   A 1 
ATOM   39   C  CE3 . TRP A 1 4   ? 3.128   -13.229 0.805   1.00 98.14 4   A 1 
ATOM   40   C  CZ2 . TRP A 1 4   ? 4.168   -15.864 0.753   1.00 97.68 4   A 1 
ATOM   41   C  CZ3 . TRP A 1 4   ? 2.351   -14.325 1.119   1.00 97.72 4   A 1 
ATOM   42   C  CH2 . TRP A 1 4   ? 2.862   -15.618 1.085   1.00 97.49 4   A 1 
ATOM   43   N  N   . GLN A 1 5   ? 3.720   -8.591  -0.938  1.00 98.71 5   A 1 
ATOM   44   C  CA  . GLN A 1 5   ? 3.469   -7.183  -0.640  1.00 98.74 5   A 1 
ATOM   45   C  C   . GLN A 1 5   ? 2.980   -7.070  0.792   1.00 98.65 5   A 1 
ATOM   46   O  O   . GLN A 1 5   ? 1.877   -7.502  1.118   1.00 98.37 5   A 1 
ATOM   47   C  CB  . GLN A 1 5   ? 2.446   -6.582  -1.609  1.00 98.65 5   A 1 
ATOM   48   C  CG  . GLN A 1 5   ? 2.201   -5.098  -1.366  1.00 98.45 5   A 1 
ATOM   49   C  CD  . GLN A 1 5   ? 1.121   -4.522  -2.260  1.00 98.43 5   A 1 
ATOM   50   O  OE1 . GLN A 1 5   ? 0.302   -5.251  -2.828  1.00 94.19 5   A 1 
ATOM   51   N  NE2 . GLN A 1 5   ? 1.110   -3.199  -2.395  1.00 93.48 5   A 1 
ATOM   52   N  N   . LEU A 1 6   ? 3.809   -6.485  1.640   1.00 98.79 6   A 1 
ATOM   53   C  CA  . LEU A 1 6   ? 3.539   -6.334  3.065   1.00 98.70 6   A 1 
ATOM   54   C  C   . LEU A 1 6   ? 3.343   -4.853  3.355   1.00 98.76 6   A 1 
ATOM   55   O  O   . LEU A 1 6   ? 4.287   -4.067  3.214   1.00 98.35 6   A 1 
ATOM   56   C  CB  . LEU A 1 6   ? 4.702   -6.906  3.874   1.00 98.52 6   A 1 
ATOM   57   C  CG  . LEU A 1 6   ? 4.655   -6.762  5.393   1.00 97.87 6   A 1 
ATOM   58   C  CD1 . LEU A 1 6   ? 3.470   -7.505  5.974   1.00 97.07 6   A 1 
ATOM   59   C  CD2 . LEU A 1 6   ? 5.960   -7.268  6.003   1.00 96.90 6   A 1 
ATOM   60   N  N   . THR A 1 7   ? 2.137   -4.457  3.756   1.00 98.50 7   A 1 
ATOM   61   C  CA  . THR A 1 7   ? 1.864   -3.032  3.889   1.00 98.50 7   A 1 
ATOM   62   C  C   . THR A 1 7   ? 0.980   -2.715  5.087   1.00 98.30 7   A 1 
ATOM   63   O  O   . THR A 1 7   ? 0.139   -3.521  5.496   1.00 97.78 7   A 1 
ATOM   64   C  CB  . THR A 1 7   ? 1.217   -2.470  2.600   1.00 98.09 7   A 1 
ATOM   65   O  OG1 . THR A 1 7   ? 1.178   -1.044  2.666   1.00 95.38 7   A 1 
ATOM   66   C  CG2 . THR A 1 7   ? -0.185  -3.020  2.398   1.00 96.08 7   A 1 
ATOM   67   N  N   . ASP A 1 8   ? 1.205   -1.518  5.659   1.00 98.55 8   A 1 
ATOM   68   C  CA  . ASP A 1 8   ? 0.345   -0.947  6.680   1.00 98.55 8   A 1 
ATOM   69   C  C   . ASP A 1 8   ? 0.147   -1.871  7.879   1.00 98.49 8   A 1 
ATOM   70   O  O   . ASP A 1 8   ? -0.962  -2.328  8.162   1.00 97.67 8   A 1 
ATOM   71   C  CB  . ASP A 1 8   ? -0.980  -0.516  6.064   1.00 98.41 8   A 1 
ATOM   72   C  CG  . ASP A 1 8   ? -0.803  0.593   5.051   1.00 98.24 8   A 1 
ATOM   73   O  OD1 . ASP A 1 8   ? -0.573  0.285   3.860   1.00 96.72 8   A 1 
ATOM   74   O  OD2 . ASP A 1 8   ? -0.867  1.772   5.449   1.00 97.13 8   A 1 
ATOM   75   N  N   . ILE A 1 9   ? 1.238   -2.118  8.581   1.00 98.43 9   A 1 
ATOM   76   C  CA  . ILE A 1 9   ? 1.196   -2.976  9.762   1.00 98.25 9   A 1 
ATOM   77   C  C   . ILE A 1 9   ? 0.639   -2.227  10.967  1.00 98.02 9   A 1 
ATOM   78   O  O   . ILE A 1 9   ? -0.242  -2.727  11.661  1.00 97.23 9   A 1 
ATOM   79   C  CB  . ILE A 1 9   ? 2.600   -3.526  10.081  1.00 98.17 9   A 1 
ATOM   80   C  CG1 . ILE A 1 9   ? 3.102   -4.404  8.933   1.00 96.88 9   A 1 
ATOM   81   C  CG2 . ILE A 1 9   ? 2.577   -4.307  11.387  1.00 96.61 9   A 1 
ATOM   82   C  CD1 . ILE A 1 9   ? 4.548   -4.831  9.077   1.00 95.55 9   A 1 
ATOM   83   N  N   . HIS A 1 10  ? 1.140   -1.017  11.222  1.00 97.83 10  A 1 
ATOM   84   C  CA  . HIS A 1 10  ? 0.740   -0.204  12.369  1.00 97.62 10  A 1 
ATOM   85   C  C   . HIS A 1 10  ? 0.791   -1.019  13.667  1.00 97.51 10  A 1 
ATOM   86   O  O   . HIS A 1 10  ? -0.215  -1.212  14.351  1.00 96.34 10  A 1 
ATOM   87   C  CB  . HIS A 1 10  ? -0.657  0.382   12.162  1.00 97.36 10  A 1 
ATOM   88   C  CG  . HIS A 1 10  ? -0.758  1.335   11.011  1.00 97.47 10  A 1 
ATOM   89   N  ND1 . HIS A 1 10  ? -0.358  2.655   11.097  1.00 96.05 10  A 1 
ATOM   90   C  CD2 . HIS A 1 10  ? -1.221  1.163   9.758   1.00 96.48 10  A 1 
ATOM   91   C  CE1 . HIS A 1 10  ? -0.574  3.252   9.935   1.00 96.29 10  A 1 
ATOM   92   N  NE2 . HIS A 1 10  ? -1.102  2.369   9.104   1.00 96.48 10  A 1 
ATOM   93   N  N   . LEU A 1 11  ? 1.984   -1.483  13.983  1.00 97.46 11  A 1 
ATOM   94   C  CA  . LEU A 1 11  ? 2.177   -2.373  15.128  1.00 97.32 11  A 1 
ATOM   95   C  C   . LEU A 1 11  ? 2.086   -1.619  16.449  1.00 97.15 11  A 1 
ATOM   96   O  O   . LEU A 1 11  ? 2.827   -0.666  16.677  1.00 96.40 11  A 1 
ATOM   97   C  CB  . LEU A 1 11  ? 3.530   -3.069  15.033  1.00 96.72 11  A 1 
ATOM   98   C  CG  . LEU A 1 11  ? 3.915   -3.953  16.225  1.00 94.90 11  A 1 
ATOM   99   C  CD1 . LEU A 1 11  ? 2.938   -5.106  16.374  1.00 91.82 11  A 1 
ATOM   100  C  CD2 . LEU A 1 11  ? 5.340   -4.458  16.067  1.00 91.12 11  A 1 
ATOM   101  N  N   . ASP A 1 12  ? 1.191   -2.066  17.324  1.00 96.73 12  A 1 
ATOM   102  C  CA  . ASP A 1 12  ? 1.076   -1.517  18.670  1.00 96.49 12  A 1 
ATOM   103  C  C   . ASP A 1 12  ? 1.678   -2.507  19.659  1.00 96.34 12  A 1 
ATOM   104  O  O   . ASP A 1 12  ? 1.082   -3.551  19.933  1.00 95.86 12  A 1 
ATOM   105  C  CB  . ASP A 1 12  ? -0.383  -1.238  19.026  1.00 95.71 12  A 1 
ATOM   106  C  CG  . ASP A 1 12  ? -0.529  -0.538  20.375  1.00 94.95 12  A 1 
ATOM   107  O  OD1 . ASP A 1 12  ? 0.486   -0.363  21.069  1.00 93.54 12  A 1 
ATOM   108  O  OD2 . ASP A 1 12  ? -1.665  -0.170  20.730  1.00 92.70 12  A 1 
ATOM   109  N  N   . PRO A 1 13  ? 2.841   -2.193  20.217  1.00 95.49 13  A 1 
ATOM   110  C  CA  . PRO A 1 13  ? 3.482   -3.120  21.155  1.00 94.64 13  A 1 
ATOM   111  C  C   . PRO A 1 13  ? 2.737   -3.245  22.473  1.00 94.40 13  A 1 
ATOM   112  O  O   . PRO A 1 13  ? 3.019   -4.161  23.245  1.00 93.22 13  A 1 
ATOM   113  C  CB  . PRO A 1 13  ? 4.870   -2.505  21.356  1.00 93.72 13  A 1 
ATOM   114  C  CG  . PRO A 1 13  ? 4.656   -1.043  21.140  1.00 92.53 13  A 1 
ATOM   115  C  CD  . PRO A 1 13  ? 3.626   -0.957  20.039  1.00 94.54 13  A 1 
ATOM   116  N  N   . MET A 1 14  ? 1.794   -2.349  22.736  1.00 94.97 14  A 1 
ATOM   117  C  CA  . MET A 1 14  ? 1.068   -2.349  24.000  1.00 94.61 14  A 1 
ATOM   118  C  C   . MET A 1 14  ? -0.279  -3.060  23.907  1.00 95.49 14  A 1 
ATOM   119  O  O   . MET A 1 14  ? -1.012  -3.116  24.898  1.00 94.78 14  A 1 
ATOM   120  C  CB  . MET A 1 14  ? 0.863   -0.918  24.493  1.00 93.19 14  A 1 
ATOM   121  C  CG  . MET A 1 14  ? 2.157   -0.198  24.835  1.00 89.39 14  A 1 
ATOM   122  S  SD  . MET A 1 14  ? 1.880   1.453   25.494  1.00 82.89 14  A 1 
ATOM   123  C  CE  . MET A 1 14  ? 0.915   1.080   26.954  1.00 73.99 14  A 1 
ATOM   124  N  N   . TYR A 1 15  ? -0.610  -3.609  22.750  1.00 95.19 15  A 1 
ATOM   125  C  CA  . TYR A 1 15  ? -1.863  -4.341  22.590  1.00 95.91 15  A 1 
ATOM   126  C  C   . TYR A 1 15  ? -1.977  -5.423  23.660  1.00 95.96 15  A 1 
ATOM   127  O  O   . TYR A 1 15  ? -1.040  -6.198  23.873  1.00 95.24 15  A 1 
ATOM   128  C  CB  . TYR A 1 15  ? -1.951  -4.963  21.203  1.00 96.33 15  A 1 
ATOM   129  C  CG  . TYR A 1 15  ? -3.272  -5.654  20.921  1.00 97.03 15  A 1 
ATOM   130  C  CD1 . TYR A 1 15  ? -3.537  -6.920  21.417  1.00 96.86 15  A 1 
ATOM   131  C  CD2 . TYR A 1 15  ? -4.246  -5.046  20.143  1.00 96.83 15  A 1 
ATOM   132  C  CE1 . TYR A 1 15  ? -4.741  -7.561  21.166  1.00 96.73 15  A 1 
ATOM   133  C  CE2 . TYR A 1 15  ? -5.448  -5.674  19.876  1.00 96.78 15  A 1 
ATOM   134  C  CZ  . TYR A 1 15  ? -5.696  -6.932  20.392  1.00 97.17 15  A 1 
ATOM   135  O  OH  . TYR A 1 15  ? -6.889  -7.569  20.129  1.00 96.95 15  A 1 
ATOM   136  N  N   . THR A 1 16  ? -3.125  -5.478  24.314  1.00 96.42 16  A 1 
ATOM   137  C  CA  . THR A 1 16  ? -3.345  -6.411  25.408  1.00 96.75 16  A 1 
ATOM   138  C  C   . THR A 1 16  ? -4.604  -7.231  25.141  1.00 97.32 16  A 1 
ATOM   139  O  O   . THR A 1 16  ? -5.692  -6.676  25.012  1.00 97.17 16  A 1 
ATOM   140  C  CB  . THR A 1 16  ? -3.471  -5.681  26.749  1.00 96.06 16  A 1 
ATOM   141  O  OG1 . THR A 1 16  ? -2.288  -4.911  26.986  1.00 93.27 16  A 1 
ATOM   142  C  CG2 . THR A 1 16  ? -3.672  -6.665  27.888  1.00 93.04 16  A 1 
ATOM   143  N  N   . VAL A 1 17  ? -4.459  -8.543  25.069  1.00 97.70 17  A 1 
ATOM   144  C  CA  . VAL A 1 17  ? -5.590  -9.427  24.871  1.00 97.99 17  A 1 
ATOM   145  C  C   . VAL A 1 17  ? -6.568  -9.288  26.033  1.00 98.08 17  A 1 
ATOM   146  O  O   . VAL A 1 17  ? -6.161  -9.243  27.197  1.00 97.42 17  A 1 
ATOM   147  C  CB  . VAL A 1 17  ? -5.132  -10.886 24.736  1.00 97.62 17  A 1 
ATOM   148  C  CG1 . VAL A 1 17  ? -6.325  -11.821 24.601  1.00 96.03 17  A 1 
ATOM   149  C  CG2 . VAL A 1 17  ? -4.204  -11.035 23.539  1.00 96.31 17  A 1 
ATOM   150  N  N   . GLY A 1 18  ? -7.858  -9.213  25.715  1.00 97.97 18  A 1 
ATOM   151  C  CA  . GLY A 1 18  ? -8.883  -9.090  26.736  1.00 98.02 18  A 1 
ATOM   152  C  C   . GLY A 1 18  ? -9.151  -7.669  27.187  1.00 98.33 18  A 1 
ATOM   153  O  O   . GLY A 1 18  ? -9.969  -7.451  28.082  1.00 97.61 18  A 1 
ATOM   154  N  N   . SER A 1 19  ? -8.480  -6.702  26.580  1.00 97.85 19  A 1 
ATOM   155  C  CA  . SER A 1 19  ? -8.677  -5.304  26.927  1.00 97.66 19  A 1 
ATOM   156  C  C   . SER A 1 19  ? -9.868  -4.724  26.169  1.00 97.79 19  A 1 
ATOM   157  O  O   . SER A 1 19  ? -10.540 -5.411  25.404  1.00 97.47 19  A 1 
ATOM   158  C  CB  . SER A 1 19  ? -7.411  -4.502  26.630  1.00 96.97 19  A 1 
ATOM   159  O  OG  . SER A 1 19  ? -7.101  -4.534  25.249  1.00 95.19 19  A 1 
ATOM   160  N  N   . ASP A 1 20  ? -10.128 -3.431  26.397  1.00 97.34 20  A 1 
ATOM   161  C  CA  . ASP A 1 20  ? -11.265 -2.737  25.819  1.00 97.14 20  A 1 
ATOM   162  C  C   . ASP A 1 20  ? -10.880 -2.141  24.463  1.00 96.67 20  A 1 
ATOM   163  O  O   . ASP A 1 20  ? -10.014 -1.264  24.405  1.00 96.04 20  A 1 
ATOM   164  C  CB  . ASP A 1 20  ? -11.734 -1.633  26.770  1.00 96.94 20  A 1 
ATOM   165  C  CG  . ASP A 1 20  ? -13.018 -0.958  26.323  1.00 96.72 20  A 1 
ATOM   166  O  OD1 . ASP A 1 20  ? -13.490 -1.225  25.199  1.00 95.40 20  A 1 
ATOM   167  O  OD2 . ASP A 1 20  ? -13.561 -0.156  27.108  1.00 95.20 20  A 1 
ATOM   168  N  N   . PRO A 1 21  ? -11.518 -2.584  23.369  1.00 96.91 21  A 1 
ATOM   169  C  CA  . PRO A 1 21  ? -11.210 -2.022  22.052  1.00 95.84 21  A 1 
ATOM   170  C  C   . PRO A 1 21  ? -11.453 -0.521  21.969  1.00 94.92 21  A 1 
ATOM   171  O  O   . PRO A 1 21  ? -10.788 0.166   21.190  1.00 93.59 21  A 1 
ATOM   172  C  CB  . PRO A 1 21  ? -12.148 -2.781  21.116  1.00 95.27 21  A 1 
ATOM   173  C  CG  . PRO A 1 21  ? -12.384 -4.080  21.806  1.00 94.92 21  A 1 
ATOM   174  C  CD  . PRO A 1 21  ? -12.432 -3.740  23.272  1.00 96.66 21  A 1 
ATOM   175  N  N   . LEU A 1 22  ? -12.379 0.002   22.773  1.00 95.79 22  A 1 
ATOM   176  C  CA  . LEU A 1 22  ? -12.636 1.433   22.788  1.00 94.84 22  A 1 
ATOM   177  C  C   . LEU A 1 22  ? -11.546 2.202   23.513  1.00 94.28 22  A 1 
ATOM   178  O  O   . LEU A 1 22  ? -11.513 3.435   23.463  1.00 92.44 22  A 1 
ATOM   179  C  CB  . LEU A 1 22  ? -14.000 1.724   23.431  1.00 94.43 22  A 1 
ATOM   180  C  CG  . LEU A 1 22  ? -15.207 1.153   22.694  1.00 91.56 22  A 1 
ATOM   181  C  CD1 . LEU A 1 22  ? -16.494 1.492   23.425  1.00 87.33 22  A 1 
ATOM   182  C  CD2 . LEU A 1 22  ? -15.262 1.664   21.256  1.00 86.45 22  A 1 
ATOM   183  N  N   . LYS A 1 23  ? -10.647 1.486   24.184  1.00 94.45 23  A 1 
ATOM   184  C  CA  . LYS A 1 23  ? -9.487  2.088   24.834  1.00 94.11 23  A 1 
ATOM   185  C  C   . LYS A 1 23  ? -8.205  1.635   24.148  1.00 94.01 23  A 1 
ATOM   186  O  O   . LYS A 1 23  ? -7.200  1.346   24.792  1.00 92.81 23  A 1 
ATOM   187  C  CB  . LYS A 1 23  ? -9.467  1.751   26.323  1.00 94.23 23  A 1 
ATOM   188  C  CG  . LYS A 1 23  ? -10.646 2.317   27.093  1.00 93.36 23  A 1 
ATOM   189  C  CD  . LYS A 1 23  ? -10.542 2.060   28.584  1.00 88.91 23  A 1 
ATOM   190  C  CE  . LYS A 1 23  ? -11.704 2.691   29.331  1.00 84.07 23  A 1 
ATOM   191  N  NZ  . LYS A 1 23  ? -11.604 2.478   30.795  1.00 74.96 23  A 1 
ATOM   192  N  N   . LEU A 1 24  ? -8.263  1.563   22.806  1.00 94.54 24  A 1 
ATOM   193  C  CA  . LEU A 1 24  ? -7.116  1.248   21.959  1.00 93.91 24  A 1 
ATOM   194  C  C   . LEU A 1 24  ? -6.575  -0.161  22.168  1.00 94.56 24  A 1 
ATOM   195  O  O   . LEU A 1 24  ? -5.451  -0.459  21.784  1.00 93.21 24  A 1 
ATOM   196  C  CB  . LEU A 1 24  ? -5.992  2.274   22.158  1.00 92.29 24  A 1 
ATOM   197  C  CG  . LEU A 1 24  ? -6.378  3.744   21.993  1.00 89.61 24  A 1 
ATOM   198  C  CD1 . LEU A 1 24  ? -5.185  4.644   22.287  1.00 85.83 24  A 1 
ATOM   199  C  CD2 . LEU A 1 24  ? -6.913  3.996   20.593  1.00 85.09 24  A 1 
ATOM   200  N  N   . CYS A 1 25  ? -7.385  -1.033  22.770  1.00 95.13 25  A 1 
ATOM   201  C  CA  . CYS A 1 25  ? -6.956  -2.394  23.085  1.00 95.60 25  A 1 
ATOM   202  C  C   . CYS A 1 25  ? -5.709  -2.407  23.968  1.00 95.51 25  A 1 
ATOM   203  O  O   . CYS A 1 25  ? -4.864  -3.303  23.856  1.00 94.68 25  A 1 
ATOM   204  C  CB  . CYS A 1 25  ? -6.715  -3.203  21.810  1.00 95.76 25  A 1 
ATOM   205  S  SG  . CYS A 1 25  ? -8.182  -3.483  20.803  1.00 95.57 25  A 1 
ATOM   206  N  N   . ARG A 1 26  ? -5.615  -1.420  24.845  1.00 94.98 26  A 1 
ATOM   207  C  CA  . ARG A 1 26  ? -4.465  -1.317  25.740  1.00 94.30 26  A 1 
ATOM   208  C  C   . ARG A 1 26  ? -4.849  -1.462  27.202  1.00 94.46 26  A 1 
ATOM   209  O  O   . ARG A 1 26  ? -4.060  -1.965  28.005  1.00 92.72 26  A 1 
ATOM   210  C  CB  . ARG A 1 26  ? -3.758  0.020   25.544  1.00 92.66 26  A 1 
ATOM   211  C  CG  . ARG A 1 26  ? -3.063  0.172   24.206  1.00 89.87 26  A 1 
ATOM   212  C  CD  . ARG A 1 26  ? -2.360  1.518   24.113  1.00 86.88 26  A 1 
ATOM   213  N  NE  . ARG A 1 26  ? -1.485  1.601   22.953  1.00 83.84 26  A 1 
ATOM   214  C  CZ  . ARG A 1 26  ? -0.688  2.622   22.687  1.00 82.13 26  A 1 
ATOM   215  N  NH1 . ARG A 1 26  ? -0.660  3.677   23.493  1.00 77.10 26  A 1 
ATOM   216  N  NH2 . ARG A 1 26  ? 0.076   2.610   21.617  1.00 74.73 26  A 1 
ATOM   217  N  N   . GLU A 1 27  ? -6.045  -1.016  27.559  1.00 94.94 27  A 1 
ATOM   218  C  CA  . GLU A 1 27  ? -6.476  -0.977  28.947  1.00 95.16 27  A 1 
ATOM   219  C  C   . GLU A 1 27  ? -7.908  -1.456  29.094  1.00 96.48 27  A 1 
ATOM   220  O  O   . GLU A 1 27  ? -8.608  -1.688  28.104  1.00 96.06 27  A 1 
ATOM   221  C  CB  . GLU A 1 27  ? -6.351  0.447   29.507  1.00 92.39 27  A 1 
ATOM   222  C  CG  . GLU A 1 27  ? -4.962  1.043   29.395  1.00 84.86 27  A 1 
ATOM   223  C  CD  . GLU A 1 27  ? -4.904  2.476   29.876  1.00 83.48 27  A 1 
ATOM   224  O  OE1 . GLU A 1 27  ? -5.951  3.014   30.302  1.00 77.16 27  A 1 
ATOM   225  O  OE2 . GLU A 1 27  ? -3.814  3.075   29.817  1.00 77.02 27  A 1 
ATOM   226  N  N   . GLY A 1 28  ? -8.350  -1.602  30.338  1.00 95.69 28  A 1 
ATOM   227  C  CA  . GLY A 1 28  ? -9.718  -1.968  30.622  1.00 96.47 28  A 1 
ATOM   228  C  C   . GLY A 1 28  ? -10.022 -3.424  30.336  1.00 97.48 28  A 1 
ATOM   229  O  O   . GLY A 1 28  ? -9.128  -4.226  30.074  1.00 96.49 28  A 1 
ATOM   230  N  N   . LYS A 1 29  ? -11.319 -3.757  30.392  1.00 97.35 29  A 1 
ATOM   231  C  CA  . LYS A 1 29  ? -11.795 -5.105  30.123  1.00 97.63 29  A 1 
ATOM   232  C  C   . LYS A 1 29  ? -12.663 -5.098  28.874  1.00 97.82 29  A 1 
ATOM   233  O  O   . LYS A 1 29  ? -13.477 -4.192  28.683  1.00 96.21 29  A 1 
ATOM   234  C  CB  . LYS A 1 29  ? -12.591 -5.645  31.301  1.00 96.70 29  A 1 
ATOM   235  C  CG  . LYS A 1 29  ? -11.813 -5.760  32.599  1.00 87.73 29  A 1 
ATOM   236  C  CD  . LYS A 1 29  ? -12.707 -6.272  33.723  1.00 80.41 29  A 1 
ATOM   237  C  CE  . LYS A 1 29  ? -11.959 -6.386  35.032  1.00 70.43 29  A 1 
ATOM   238  N  NZ  . LYS A 1 29  ? -12.837 -6.859  36.135  1.00 60.44 29  A 1 
ATOM   239  N  N   . GLY A 1 30  ? -12.496 -6.098  28.034  1.00 97.88 30  A 1 
ATOM   240  C  CA  . GLY A 1 30  ? -13.280 -6.182  26.828  1.00 97.88 30  A 1 
ATOM   241  C  C   . GLY A 1 30  ? -12.973 -7.422  26.029  1.00 98.16 30  A 1 
ATOM   242  O  O   . GLY A 1 30  ? -12.456 -8.404  26.553  1.00 97.15 30  A 1 
ATOM   243  N  N   . ASN A 1 31  ? -13.284 -7.364  24.729  1.00 97.50 31  A 1 
ATOM   244  C  CA  . ASN A 1 31  ? -13.189 -8.523  23.864  1.00 97.03 31  A 1 
ATOM   245  C  C   . ASN A 1 31  ? -12.031 -8.433  22.868  1.00 97.52 31  A 1 
ATOM   246  O  O   . ASN A 1 31  ? -12.073 -9.067  21.818  1.00 95.73 31  A 1 
ATOM   247  C  CB  . ASN A 1 31  ? -14.504 -8.716  23.110  1.00 94.95 31  A 1 
ATOM   248  C  CG  . ASN A 1 31  ? -15.656 -9.054  24.035  1.00 85.77 31  A 1 
ATOM   249  O  OD1 . ASN A 1 31  ? -15.500 -9.831  24.971  1.00 73.99 31  A 1 
ATOM   250  N  ND2 . ASN A 1 31  ? -16.816 -8.469  23.785  1.00 74.29 31  A 1 
ATOM   251  N  N   . ALA A 1 32  ? -11.007 -7.657  23.188  1.00 97.40 32  A 1 
ATOM   252  C  CA  . ALA A 1 32  ? -9.832  -7.577  22.326  1.00 97.50 32  A 1 
ATOM   253  C  C   . ALA A 1 32  ? -9.270  -8.974  22.122  1.00 97.71 32  A 1 
ATOM   254  O  O   . ALA A 1 32  ? -8.882  -9.643  23.082  1.00 97.18 32  A 1 
ATOM   255  C  CB  . ALA A 1 32  ? -8.789  -6.651  22.932  1.00 97.04 32  A 1 
ATOM   256  N  N   . GLY A 1 33  ? -9.227  -9.431  20.880  1.00 97.79 33  A 1 
ATOM   257  C  CA  . GLY A 1 33  ? -8.885  -10.805 20.570  1.00 97.55 33  A 1 
ATOM   258  C  C   . GLY A 1 33  ? -7.393  -11.098 20.584  1.00 97.90 33  A 1 
ATOM   259  O  O   . GLY A 1 33  ? -6.562  -10.194 20.598  1.00 97.55 33  A 1 
ATOM   260  N  N   . LYS A 1 34  ? -7.084  -12.386 20.550  1.00 97.97 34  A 1 
ATOM   261  C  CA  . LYS A 1 34  ? -5.690  -12.823 20.576  1.00 97.98 34  A 1 
ATOM   262  C  C   . LYS A 1 34  ? -4.902  -12.261 19.399  1.00 97.94 34  A 1 
ATOM   263  O  O   . LYS A 1 34  ? -3.737  -11.867 19.552  1.00 97.30 34  A 1 
ATOM   264  C  CB  . LYS A 1 34  ? -5.610  -14.346 20.561  1.00 97.67 34  A 1 
ATOM   265  C  CG  . LYS A 1 34  ? -4.189  -14.900 20.541  1.00 94.33 34  A 1 
ATOM   266  C  CD  . LYS A 1 34  ? -4.184  -16.414 20.560  1.00 91.02 34  A 1 
ATOM   267  C  CE  . LYS A 1 34  ? -2.763  -16.960 20.545  1.00 85.00 34  A 1 
ATOM   268  N  NZ  . LYS A 1 34  ? -2.735  -18.451 20.564  1.00 77.26 34  A 1 
ATOM   269  N  N   . TYR A 1 35  ? -5.538  -12.198 18.212  1.00 97.80 35  A 1 
ATOM   270  C  CA  . TYR A 1 35  ? -4.863  -11.763 16.994  1.00 97.70 35  A 1 
ATOM   271  C  C   . TYR A 1 35  ? -5.309  -10.382 16.527  1.00 97.58 35  A 1 
ATOM   272  O  O   . TYR A 1 35  ? -5.003  -9.987  15.401  1.00 95.94 35  A 1 
ATOM   273  C  CB  . TYR A 1 35  ? -5.061  -12.793 15.882  1.00 97.59 35  A 1 
ATOM   274  C  CG  . TYR A 1 35  ? -4.426  -14.125 16.184  1.00 97.67 35  A 1 
ATOM   275  C  CD1 . TYR A 1 35  ? -3.051  -14.277 16.125  1.00 96.85 35  A 1 
ATOM   276  C  CD2 . TYR A 1 35  ? -5.194  -15.224 16.524  1.00 96.82 35  A 1 
ATOM   277  C  CE1 . TYR A 1 35  ? -2.454  -15.499 16.401  1.00 96.22 35  A 1 
ATOM   278  C  CE2 . TYR A 1 35  ? -4.610  -16.448 16.805  1.00 96.33 35  A 1 
ATOM   279  C  CZ  . TYR A 1 35  ? -3.236  -16.583 16.735  1.00 96.49 35  A 1 
ATOM   280  O  OH  . TYR A 1 35  ? -2.648  -17.781 17.010  1.00 95.30 35  A 1 
ATOM   281  N  N   . GLY A 1 36  ? -6.014  -9.656  17.377  1.00 97.33 36  A 1 
ATOM   282  C  CA  . GLY A 1 36  ? -6.381  -8.291  17.046  1.00 97.11 36  A 1 
ATOM   283  C  C   . GLY A 1 36  ? -7.847  -7.984  17.229  1.00 97.38 36  A 1 
ATOM   284  O  O   . GLY A 1 36  ? -8.633  -8.809  17.705  1.00 96.65 36  A 1 
ATOM   285  N  N   . ASP A 1 37  ? -8.213  -6.761  16.840  1.00 96.51 37  A 1 
ATOM   286  C  CA  . ASP A 1 37  ? -9.576  -6.275  16.915  1.00 96.47 37  A 1 
ATOM   287  C  C   . ASP A 1 37  ? -9.761  -5.240  15.818  1.00 96.24 37  A 1 
ATOM   288  O  O   . ASP A 1 37  ? -8.835  -4.479  15.527  1.00 95.34 37  A 1 
ATOM   289  C  CB  . ASP A 1 37  ? -9.864  -5.661  18.287  1.00 96.15 37  A 1 
ATOM   290  C  CG  . ASP A 1 37  ? -11.325 -5.315  18.477  1.00 95.71 37  A 1 
ATOM   291  O  OD1 . ASP A 1 37  ? -11.751 -4.256  17.977  1.00 93.03 37  A 1 
ATOM   292  O  OD2 . ASP A 1 37  ? -12.039 -6.109  19.120  1.00 92.84 37  A 1 
ATOM   293  N  N   . TYR A 1 38  ? -10.951 -5.202  15.216  1.00 95.75 38  A 1 
ATOM   294  C  CA  . TYR A 1 38  ? -11.190 -4.298  14.092  1.00 95.22 38  A 1 
ATOM   295  C  C   . TYR A 1 38  ? -11.124 -2.819  14.481  1.00 94.75 38  A 1 
ATOM   296  O  O   . TYR A 1 38  ? -11.115 -1.958  13.602  1.00 92.53 38  A 1 
ATOM   297  C  CB  . TYR A 1 38  ? -12.540 -4.606  13.446  1.00 94.47 38  A 1 
ATOM   298  C  CG  . TYR A 1 38  ? -12.574 -5.922  12.695  1.00 94.40 38  A 1 
ATOM   299  C  CD1 . TYR A 1 38  ? -11.697 -6.159  11.644  1.00 93.30 38  A 1 
ATOM   300  C  CD2 . TYR A 1 38  ? -13.476 -6.921  13.039  1.00 93.31 38  A 1 
ATOM   301  C  CE1 . TYR A 1 38  ? -11.728 -7.354  10.957  1.00 92.53 38  A 1 
ATOM   302  C  CE2 . TYR A 1 38  ? -13.513 -8.114  12.352  1.00 92.40 38  A 1 
ATOM   303  C  CZ  . TYR A 1 38  ? -12.639 -8.328  11.308  1.00 92.86 38  A 1 
ATOM   304  O  OH  . TYR A 1 38  ? -12.663 -9.510  10.623  1.00 91.04 38  A 1 
ATOM   305  N  N   . SER A 1 39  ? -11.086 -2.524  15.767  1.00 95.03 39  A 1 
ATOM   306  C  CA  . SER A 1 39  ? -10.994 -1.148  16.240  1.00 94.76 39  A 1 
ATOM   307  C  C   . SER A 1 39  ? -9.582  -0.774  16.694  1.00 94.96 39  A 1 
ATOM   308  O  O   . SER A 1 39  ? -9.364  0.333   17.177  1.00 92.92 39  A 1 
ATOM   309  C  CB  . SER A 1 39  ? -11.969 -0.909  17.392  1.00 93.81 39  A 1 
ATOM   310  O  OG  . SER A 1 39  ? -13.304 -1.101  16.978  1.00 87.97 39  A 1 
ATOM   311  N  N   . CYS A 1 40  ? -8.632  -1.687  16.521  1.00 96.07 40  A 1 
ATOM   312  C  CA  . CYS A 1 40  ? -7.291  -1.487  17.055  1.00 96.29 40  A 1 
ATOM   313  C  C   . CYS A 1 40  ? -6.200  -1.823  16.046  1.00 96.39 40  A 1 
ATOM   314  O  O   . CYS A 1 40  ? -6.423  -2.548  15.080  1.00 95.62 40  A 1 
ATOM   315  C  CB  . CYS A 1 40  ? -7.099  -2.338  18.310  1.00 96.09 40  A 1 
ATOM   316  S  SG  . CYS A 1 40  ? -8.233  -1.930  19.654  1.00 95.58 40  A 1 
ATOM   317  N  N   . ASP A 1 41  ? -5.003  -1.290  16.294  1.00 96.53 41  A 1 
ATOM   318  C  CA  . ASP A 1 41  ? -3.851  -1.598  15.470  1.00 96.71 41  A 1 
ATOM   319  C  C   . ASP A 1 41  ? -3.336  -3.008  15.753  1.00 97.06 41  A 1 
ATOM   320  O  O   . ASP A 1 41  ? -3.687  -3.628  16.755  1.00 96.35 41  A 1 
ATOM   321  C  CB  . ASP A 1 41  ? -2.745  -0.564  15.680  1.00 96.31 41  A 1 
ATOM   322  C  CG  . ASP A 1 41  ? -2.957  0.691   14.857  1.00 95.74 41  A 1 
ATOM   323  O  OD1 . ASP A 1 41  ? -3.612  0.607   13.798  1.00 93.87 41  A 1 
ATOM   324  O  OD2 . ASP A 1 41  ? -2.451  1.755   15.260  1.00 93.52 41  A 1 
ATOM   325  N  N   . ALA A 1 42  ? -2.490  -3.504  14.861  1.00 97.14 42  A 1 
ATOM   326  C  CA  . ALA A 1 42  ? -2.030  -4.885  14.912  1.00 97.34 42  A 1 
ATOM   327  C  C   . ALA A 1 42  ? -1.168  -5.176  16.136  1.00 97.36 42  A 1 
ATOM   328  O  O   . ALA A 1 42  ? -0.483  -4.299  16.655  1.00 96.59 42  A 1 
ATOM   329  C  CB  . ALA A 1 42  ? -1.251  -5.219  13.643  1.00 96.99 42  A 1 
ATOM   330  N  N   . ASN A 1 43  ? -1.212  -6.422  16.595  1.00 97.34 43  A 1 
ATOM   331  C  CA  . ASN A 1 43  ? -0.411  -6.857  17.726  1.00 97.36 43  A 1 
ATOM   332  C  C   . ASN A 1 43  ? 0.670   -7.837  17.293  1.00 97.63 43  A 1 
ATOM   333  O  O   . ASN A 1 43  ? 0.694   -8.308  16.154  1.00 97.11 43  A 1 
ATOM   334  C  CB  . ASN A 1 43  ? -1.286  -7.458  18.834  1.00 96.50 43  A 1 
ATOM   335  C  CG  . ASN A 1 43  ? -1.910  -8.784  18.437  1.00 96.76 43  A 1 
ATOM   336  O  OD1 . ASN A 1 43  ? -1.919  -9.175  17.273  1.00 92.42 43  A 1 
ATOM   337  N  ND2 . ASN A 1 43  ? -2.425  -9.501  19.430  1.00 92.99 43  A 1 
ATOM   338  N  N   . MET A 1 44  ? 1.576   -8.147  18.207  1.00 97.73 44  A 1 
ATOM   339  C  CA  . MET A 1 44  ? 2.710   -9.002  17.869  1.00 97.73 44  A 1 
ATOM   340  C  C   . MET A 1 44  ? 2.291   -10.436 17.580  1.00 98.03 44  A 1 
ATOM   341  O  O   . MET A 1 44  ? 2.906   -11.109 16.752  1.00 97.81 44  A 1 
ATOM   342  C  CB  . MET A 1 44  ? 3.749   -8.974  18.993  1.00 96.99 44  A 1 
ATOM   343  C  CG  . MET A 1 44  ? 5.039   -9.710  18.654  1.00 91.80 44  A 1 
ATOM   344  S  SD  . MET A 1 44  ? 5.864   -9.051  17.173  1.00 88.26 44  A 1 
ATOM   345  C  CE  . MET A 1 44  ? 6.311   -7.415  17.736  1.00 79.02 44  A 1 
ATOM   346  N  N   . ALA A 1 45  ? 1.256   -10.924 18.234  1.00 98.02 45  A 1 
ATOM   347  C  CA  . ALA A 1 45  ? 0.777   -12.275 17.980  1.00 98.12 45  A 1 
ATOM   348  C  C   . ALA A 1 45  ? 0.376   -12.440 16.522  1.00 98.23 45  A 1 
ATOM   349  O  O   . ALA A 1 45  ? 0.677   -13.456 15.887  1.00 97.88 45  A 1 
ATOM   350  C  CB  . ALA A 1 45  ? -0.400  -12.603 18.902  1.00 97.95 45  A 1 
ATOM   351  N  N   . LEU A 1 46  ? -0.299  -11.431 15.984  1.00 98.12 46  A 1 
ATOM   352  C  CA  . LEU A 1 46  ? -0.684  -11.445 14.575  1.00 98.12 46  A 1 
ATOM   353  C  C   . LEU A 1 46  ? 0.547   -11.470 13.677  1.00 98.33 46  A 1 
ATOM   354  O  O   . LEU A 1 46  ? 0.605   -12.238 12.711  1.00 98.13 46  A 1 
ATOM   355  C  CB  . LEU A 1 46  ? -1.561  -10.229 14.256  1.00 97.97 46  A 1 
ATOM   356  C  CG  . LEU A 1 46  ? -1.957  -10.056 12.784  1.00 97.45 46  A 1 
ATOM   357  C  CD1 . LEU A 1 46  ? -2.810  -11.222 12.324  1.00 96.62 46  A 1 
ATOM   358  C  CD2 . LEU A 1 46  ? -2.681  -8.741  12.590  1.00 96.52 46  A 1 
ATOM   359  N  N   . LEU A 1 47  ? 1.533   -10.646 13.988  1.00 98.23 47  A 1 
ATOM   360  C  CA  . LEU A 1 47  ? 2.743   -10.603 13.182  1.00 98.21 47  A 1 
ATOM   361  C  C   . LEU A 1 47  ? 3.522   -11.904 13.249  1.00 98.39 47  A 1 
ATOM   362  O  O   . LEU A 1 47  ? 4.068   -12.358 12.242  1.00 97.95 47  A 1 
ATOM   363  C  CB  . LEU A 1 47  ? 3.631   -9.431  13.605  1.00 97.60 47  A 1 
ATOM   364  C  CG  . LEU A 1 47  ? 3.122   -8.039  13.254  1.00 92.35 47  A 1 
ATOM   365  C  CD1 . LEU A 1 47  ? 4.211   -7.005  13.543  1.00 87.73 47  A 1 
ATOM   366  C  CD2 . LEU A 1 47  ? 2.714   -7.962  11.792  1.00 88.24 47  A 1 
ATOM   367  N  N   . ASP A 1 48  ? 3.586   -12.510 14.424  1.00 98.27 48  A 1 
ATOM   368  C  CA  . ASP A 1 48  ? 4.266   -13.798 14.556  1.00 98.15 48  A 1 
ATOM   369  C  C   . ASP A 1 48  ? 3.618   -14.837 13.652  1.00 98.23 48  A 1 
ATOM   370  O  O   . ASP A 1 48  ? 4.299   -15.592 12.960  1.00 97.95 48  A 1 
ATOM   371  C  CB  . ASP A 1 48  ? 4.230   -14.274 16.014  1.00 97.81 48  A 1 
ATOM   372  C  CG  . ASP A 1 48  ? 5.096   -13.434 16.924  1.00 93.04 48  A 1 
ATOM   373  O  OD1 . ASP A 1 48  ? 6.010   -12.738 16.429  1.00 89.55 48  A 1 
ATOM   374  O  OD2 . ASP A 1 48  ? 4.873   -13.479 18.158  1.00 88.48 48  A 1 
ATOM   375  N  N   . SER A 1 49  ? 2.293   -14.863 13.645  1.00 98.19 49  A 1 
ATOM   376  C  CA  . SER A 1 49  ? 1.554   -15.786 12.786  1.00 98.08 49  A 1 
ATOM   377  C  C   . SER A 1 49  ? 1.805   -15.468 11.317  1.00 98.17 49  A 1 
ATOM   378  O  O   . SER A 1 49  ? 1.988   -16.371 10.496  1.00 97.87 49  A 1 
ATOM   379  C  CB  . SER A 1 49  ? 0.058   -15.711 13.101  1.00 97.57 49  A 1 
ATOM   380  O  OG  . SER A 1 49  ? -0.688  -16.546 12.254  1.00 91.05 49  A 1 
ATOM   381  N  N   . LEU A 1 50  ? 1.838   -14.181 10.981  1.00 98.15 50  A 1 
ATOM   382  C  CA  . LEU A 1 50  ? 2.043   -13.753 9.603   1.00 98.27 50  A 1 
ATOM   383  C  C   . LEU A 1 50  ? 3.426   -14.143 9.091   1.00 98.34 50  A 1 
ATOM   384  O  O   . LEU A 1 50  ? 3.564   -14.659 7.983   1.00 98.23 50  A 1 
ATOM   385  C  CB  . LEU A 1 50  ? 1.845   -12.240 9.490   1.00 97.88 50  A 1 
ATOM   386  C  CG  . LEU A 1 50  ? 2.038   -11.646 8.091   1.00 95.98 50  A 1 
ATOM   387  C  CD1 . LEU A 1 50  ? 1.000   -12.200 7.135   1.00 93.00 50  A 1 
ATOM   388  C  CD2 . LEU A 1 50  ? 1.958   -10.128 8.150   1.00 92.52 50  A 1 
ATOM   389  N  N   . VAL A 1 51  ? 4.448   -13.900 9.892   1.00 98.48 51  A 1 
ATOM   390  C  CA  . VAL A 1 51  ? 5.812   -14.251 9.503   1.00 98.47 51  A 1 
ATOM   391  C  C   . VAL A 1 51  ? 5.913   -15.748 9.240   1.00 98.46 51  A 1 
ATOM   392  O  O   . VAL A 1 51  ? 6.490   -16.180 8.239   1.00 98.32 51  A 1 
ATOM   393  C  CB  . VAL A 1 51  ? 6.821   -13.819 10.587  1.00 98.33 51  A 1 
ATOM   394  C  CG1 . VAL A 1 51  ? 8.198   -14.405 10.301  1.00 97.63 51  A 1 
ATOM   395  C  CG2 . VAL A 1 51  ? 6.898   -12.305 10.668  1.00 97.78 51  A 1 
ATOM   396  N  N   . LYS A 1 52  ? 5.345   -16.549 10.142  1.00 98.46 52  A 1 
ATOM   397  C  CA  . LYS A 1 52  ? 5.383   -18.000 10.003  1.00 98.22 52  A 1 
ATOM   398  C  C   . LYS A 1 52  ? 4.685   -18.433 8.720   1.00 98.28 52  A 1 
ATOM   399  O  O   . LYS A 1 52  ? 5.179   -19.298 7.992   1.00 97.84 52  A 1 
ATOM   400  C  CB  . LYS A 1 52  ? 4.735   -18.652 11.220  1.00 98.02 52  A 1 
ATOM   401  C  CG  . LYS A 1 52  ? 4.910   -20.156 11.302  1.00 91.89 52  A 1 
ATOM   402  C  CD  . LYS A 1 52  ? 4.409   -20.691 12.631  1.00 88.58 52  A 1 
ATOM   403  C  CE  . LYS A 1 52  ? 4.666   -22.180 12.784  1.00 78.30 52  A 1 
ATOM   404  N  NZ  . LYS A 1 52  ? 4.241   -22.689 14.123  1.00 70.62 52  A 1 
ATOM   405  N  N   . PHE A 1 53  ? 3.546   -17.810 8.417   1.00 97.97 53  A 1 
ATOM   406  C  CA  . PHE A 1 53  ? 2.802   -18.139 7.207   1.00 97.71 53  A 1 
ATOM   407  C  C   . PHE A 1 53  ? 3.592   -17.803 5.947   1.00 97.97 53  A 1 
ATOM   408  O  O   . PHE A 1 53  ? 3.683   -18.616 5.022   1.00 97.78 53  A 1 
ATOM   409  C  CB  . PHE A 1 53  ? 1.458   -17.413 7.181   1.00 97.40 53  A 1 
ATOM   410  C  CG  . PHE A 1 53  ? 0.708   -17.585 5.894   1.00 97.18 53  A 1 
ATOM   411  C  CD1 . PHE A 1 53  ? -0.094  -18.697 5.692   1.00 96.43 53  A 1 
ATOM   412  C  CD2 . PHE A 1 53  ? 0.821   -16.651 4.880   1.00 96.43 53  A 1 
ATOM   413  C  CE1 . PHE A 1 53  ? -0.770  -18.874 4.502   1.00 95.47 53  A 1 
ATOM   414  C  CE2 . PHE A 1 53  ? 0.140   -16.822 3.676   1.00 95.47 53  A 1 
ATOM   415  C  CZ  . PHE A 1 53  ? -0.653  -17.931 3.494   1.00 95.45 53  A 1 
ATOM   416  N  N   . ILE A 1 54  ? 4.158   -16.601 5.902   1.00 98.03 54  A 1 
ATOM   417  C  CA  . ILE A 1 54  ? 4.899   -16.166 4.723   1.00 98.22 54  A 1 
ATOM   418  C  C   . ILE A 1 54  ? 6.072   -17.098 4.448   1.00 98.11 54  A 1 
ATOM   419  O  O   . ILE A 1 54  ? 6.276   -17.545 3.316   1.00 98.02 54  A 1 
ATOM   420  C  CB  . ILE A 1 54  ? 5.386   -14.713 4.887   1.00 98.37 54  A 1 
ATOM   421  C  CG1 . ILE A 1 54  ? 4.201   -13.746 4.853   1.00 98.16 54  A 1 
ATOM   422  C  CG2 . ILE A 1 54  ? 6.393   -14.358 3.786   1.00 98.15 54  A 1 
ATOM   423  C  CD1 . ILE A 1 54  ? 4.569   -12.305 5.168   1.00 97.79 54  A 1 
ATOM   424  N  N   . LYS A 1 55  ? 6.841   -17.418 5.479   1.00 98.14 55  A 1 
ATOM   425  C  CA  . LYS A 1 55  ? 8.019   -18.255 5.293   1.00 97.95 55  A 1 
ATOM   426  C  C   . LYS A 1 55  ? 7.641   -19.664 4.862   1.00 97.67 55  A 1 
ATOM   427  O  O   . LYS A 1 55  ? 8.335   -20.284 4.060   1.00 97.03 55  A 1 
ATOM   428  C  CB  . LYS A 1 55  ? 8.858   -18.267 6.566   1.00 97.62 55  A 1 
ATOM   429  C  CG  . LYS A 1 55  ? 9.393   -16.883 6.949   1.00 96.06 55  A 1 
ATOM   430  C  CD  . LYS A 1 55  ? 10.196  -16.894 8.234   1.00 93.93 55  A 1 
ATOM   431  C  CE  . LYS A 1 55  ? 11.629  -17.294 7.990   1.00 90.08 55  A 1 
ATOM   432  N  NZ  . LYS A 1 55  ? 12.476  -17.085 9.208   1.00 86.92 55  A 1 
ATOM   433  N  N   . ARG A 1 56  ? 6.520   -20.179 5.380   1.00 97.87 56  A 1 
ATOM   434  C  CA  . ARG A 1 56  ? 6.077   -21.513 5.011   1.00 97.45 56  A 1 
ATOM   435  C  C   . ARG A 1 56  ? 5.578   -21.567 3.572   1.00 97.42 56  A 1 
ATOM   436  O  O   . ARG A 1 56  ? 5.654   -22.613 2.912   1.00 96.51 56  A 1 
ATOM   437  C  CB  . ARG A 1 56  ? 4.977   -22.001 5.958   1.00 96.70 56  A 1 
ATOM   438  C  CG  . ARG A 1 56  ? 4.465   -23.390 5.631   1.00 87.48 56  A 1 
ATOM   439  C  CD  . ARG A 1 56  ? 3.555   -23.938 6.711   1.00 86.12 56  A 1 
ATOM   440  N  NE  . ARG A 1 56  ? 3.073   -25.275 6.384   1.00 79.10 56  A 1 
ATOM   441  C  CZ  . ARG A 1 56  ? 2.389   -26.059 7.209   1.00 74.62 56  A 1 
ATOM   442  N  NH1 . ARG A 1 56  ? 2.094   -25.645 8.431   1.00 66.86 56  A 1 
ATOM   443  N  NH2 . ARG A 1 56  ? 1.999   -27.256 6.810   1.00 68.07 56  A 1 
ATOM   444  N  N   . ASN A 1 57  ? 5.093   -20.438 3.065   1.00 97.34 57  A 1 
ATOM   445  C  CA  . ASN A 1 57  ? 4.509   -20.374 1.732   1.00 97.08 57  A 1 
ATOM   446  C  C   . ASN A 1 57  ? 5.413   -19.666 0.725   1.00 97.14 57  A 1 
ATOM   447  O  O   . ASN A 1 57  ? 4.935   -19.114 -0.265  1.00 96.41 57  A 1 
ATOM   448  C  CB  . ASN A 1 57  ? 3.129   -19.719 1.783   1.00 96.79 57  A 1 
ATOM   449  C  CG  . ASN A 1 57  ? 2.097   -20.608 2.440   1.00 95.71 57  A 1 
ATOM   450  O  OD1 . ASN A 1 57  ? 1.470   -21.432 1.787   1.00 88.49 57  A 1 
ATOM   451  N  ND2 . ASN A 1 57  ? 1.923   -20.447 3.742   1.00 87.58 57  A 1 
ATOM   452  N  N   . THR A 1 58  ? 6.709   -19.703 0.967   1.00 97.49 58  A 1 
ATOM   453  C  CA  . THR A 1 58  ? 7.702   -19.122 0.073   1.00 97.57 58  A 1 
ATOM   454  C  C   . THR A 1 58  ? 8.693   -20.198 -0.350  1.00 97.07 58  A 1 
ATOM   455  O  O   . THR A 1 58  ? 9.281   -20.864 0.503   1.00 95.62 58  A 1 
ATOM   456  C  CB  . THR A 1 58  ? 8.454   -17.972 0.753   1.00 97.41 58  A 1 
ATOM   457  O  OG1 . THR A 1 58  ? 7.547   -16.932 1.098   1.00 94.40 58  A 1 
ATOM   458  C  CG2 . THR A 1 58  ? 9.531   -17.413 -0.171  1.00 95.36 58  A 1 
ATOM   459  N  N   . ASP A 1 59  ? 8.875   -20.366 -1.667  1.00 95.57 59  A 1 
ATOM   460  C  CA  . ASP A 1 59  ? 9.902   -21.271 -2.152  1.00 94.60 59  A 1 
ATOM   461  C  C   . ASP A 1 59  ? 11.138  -20.487 -2.566  1.00 95.10 59  A 1 
ATOM   462  O  O   . ASP A 1 59  ? 11.220  -19.271 -2.365  1.00 92.82 59  A 1 
ATOM   463  C  CB  . ASP A 1 59  ? 9.375   -22.154 -3.295  1.00 91.42 59  A 1 
ATOM   464  C  CG  . ASP A 1 59  ? 8.950   -21.365 -4.519  1.00 83.57 59  A 1 
ATOM   465  O  OD1 . ASP A 1 59  ? 9.475   -20.260 -4.750  1.00 77.88 59  A 1 
ATOM   466  O  OD2 . ASP A 1 59  ? 8.093   -21.881 -5.280  1.00 77.74 59  A 1 
ATOM   467  N  N   . VAL A 1 60  ? 12.116  -21.176 -3.152  1.00 94.53 60  A 1 
ATOM   468  C  CA  . VAL A 1 60  ? 13.408  -20.560 -3.431  1.00 94.01 60  A 1 
ATOM   469  C  C   . VAL A 1 60  ? 13.291  -19.381 -4.399  1.00 94.52 60  A 1 
ATOM   470  O  O   . VAL A 1 60  ? 14.097  -18.455 -4.358  1.00 92.58 60  A 1 
ATOM   471  C  CB  . VAL A 1 60  ? 14.406  -21.609 -3.980  1.00 92.20 60  A 1 
ATOM   472  C  CG1 . VAL A 1 60  ? 13.930  -22.145 -5.321  1.00 82.64 60  A 1 
ATOM   473  C  CG2 . VAL A 1 60  ? 15.798  -21.023 -4.093  1.00 83.28 60  A 1 
ATOM   474  N  N   . ASN A 1 61  ? 12.268  -19.390 -5.257  1.00 95.18 61  A 1 
ATOM   475  C  CA  . ASN A 1 61  ? 12.076  -18.316 -6.225  1.00 95.45 61  A 1 
ATOM   476  C  C   . ASN A 1 61  ? 11.022  -17.308 -5.782  1.00 96.65 61  A 1 
ATOM   477  O  O   . ASN A 1 61  ? 10.555  -16.495 -6.592  1.00 94.82 61  A 1 
ATOM   478  C  CB  . ASN A 1 61  ? 11.703  -18.894 -7.593  1.00 92.41 61  A 1 
ATOM   479  C  CG  . ASN A 1 61  ? 12.831  -19.689 -8.209  1.00 85.67 61  A 1 
ATOM   480  O  OD1 . ASN A 1 61  ? 12.670  -20.860 -8.560  1.00 74.97 61  A 1 
ATOM   481  N  ND2 . ASN A 1 61  ? 13.990  -19.058 -8.338  1.00 74.30 61  A 1 
ATOM   482  N  N   . GLY A 1 62  ? 10.642  -17.341 -4.506  1.00 96.40 62  A 1 
ATOM   483  C  CA  . GLY A 1 62  ? 9.634   -16.435 -3.988  1.00 97.33 62  A 1 
ATOM   484  C  C   . GLY A 1 62  ? 10.119  -15.573 -2.835  1.00 98.07 62  A 1 
ATOM   485  O  O   . GLY A 1 62  ? 9.323   -14.930 -2.168  1.00 97.47 62  A 1 
ATOM   486  N  N   . LYS A 1 63  ? 11.441  -15.564 -2.603  1.00 97.94 63  A 1 
ATOM   487  C  CA  . LYS A 1 63  ? 12.009  -14.798 -1.491  1.00 98.10 63  A 1 
ATOM   488  C  C   . LYS A 1 63  ? 12.221  -13.344 -1.903  1.00 98.34 63  A 1 
ATOM   489  O  O   . LYS A 1 63  ? 13.341  -12.839 -1.966  1.00 98.08 63  A 1 
ATOM   490  C  CB  . LYS A 1 63  ? 13.316  -15.433 -1.020  1.00 97.85 63  A 1 
ATOM   491  C  CG  . LYS A 1 63  ? 13.125  -16.804 -0.404  1.00 96.68 63  A 1 
ATOM   492  C  CD  . LYS A 1 63  ? 14.421  -17.365 0.148   1.00 94.24 63  A 1 
ATOM   493  C  CE  . LYS A 1 63  ? 14.191  -18.709 0.818   1.00 89.71 63  A 1 
ATOM   494  N  NZ  . LYS A 1 63  ? 15.446  -19.265 1.390   1.00 82.20 63  A 1 
ATOM   495  N  N   . VAL A 1 64  ? 11.097  -12.683 -2.190  1.00 98.58 64  A 1 
ATOM   496  C  CA  . VAL A 1 64  ? 11.082  -11.291 -2.617  1.00 98.71 64  A 1 
ATOM   497  C  C   . VAL A 1 64  ? 9.918   -10.603 -1.916  1.00 98.71 64  A 1 
ATOM   498  O  O   . VAL A 1 64  ? 8.832   -11.174 -1.798  1.00 98.70 64  A 1 
ATOM   499  C  CB  . VAL A 1 64  ? 10.919  -11.157 -4.142  1.00 98.54 64  A 1 
ATOM   500  C  CG1 . VAL A 1 64  ? 11.030  -9.705  -4.570  1.00 97.82 64  A 1 
ATOM   501  C  CG2 . VAL A 1 64  ? 11.957  -12.002 -4.872  1.00 97.85 64  A 1 
ATOM   502  N  N   . MET A 1 65  ? 10.139  -9.381  -1.442  1.00 98.83 65  A 1 
ATOM   503  C  CA  . MET A 1 65  ? 9.098   -8.690  -0.689  1.00 98.86 65  A 1 
ATOM   504  C  C   . MET A 1 65  ? 9.202   -7.183  -0.856  1.00 98.91 65  A 1 
ATOM   505  O  O   . MET A 1 65  ? 10.278  -6.604  -0.676  1.00 98.85 65  A 1 
ATOM   506  C  CB  . MET A 1 65  ? 9.177   -9.049  0.794   1.00 98.74 65  A 1 
ATOM   507  C  CG  . MET A 1 65  ? 8.200   -8.279  1.680   1.00 98.19 65  A 1 
ATOM   508  S  SD  . MET A 1 65  ? 8.291   -8.772  3.417   1.00 98.04 65  A 1 
ATOM   509  C  CE  . MET A 1 65  ? 7.607   -10.421 3.317   1.00 94.89 65  A 1 
ATOM   510  N  N   . VAL A 1 66  ? 8.071   -6.556  -1.181  1.00 98.99 66  A 1 
ATOM   511  C  CA  . VAL A 1 66  ? 7.945   -5.112  -1.108  1.00 98.93 66  A 1 
ATOM   512  C  C   . VAL A 1 66  ? 7.337   -4.773  0.245   1.00 98.82 66  A 1 
ATOM   513  O  O   . VAL A 1 66  ? 6.250   -5.240  0.581   1.00 98.74 66  A 1 
ATOM   514  C  CB  . VAL A 1 66  ? 7.060   -4.552  -2.235  1.00 98.74 66  A 1 
ATOM   515  C  CG1 . VAL A 1 66  ? 6.872   -3.046  -2.059  1.00 96.95 66  A 1 
ATOM   516  C  CG2 . VAL A 1 66  ? 7.679   -4.851  -3.589  1.00 97.00 66  A 1 
ATOM   517  N  N   . TYR A 1 67  ? 8.057   -3.983  1.036   1.00 98.97 67  A 1 
ATOM   518  C  CA  . TYR A 1 67  ? 7.560   -3.511  2.320   1.00 98.87 67  A 1 
ATOM   519  C  C   . TYR A 1 67  ? 7.051   -2.087  2.134   1.00 98.87 67  A 1 
ATOM   520  O  O   . TYR A 1 67  ? 7.841   -1.158  1.950   1.00 98.58 67  A 1 
ATOM   521  C  CB  . TYR A 1 67  ? 8.661   -3.590  3.380   1.00 98.72 67  A 1 
ATOM   522  C  CG  . TYR A 1 67  ? 8.299   -2.885  4.666   1.00 98.44 67  A 1 
ATOM   523  C  CD1 . TYR A 1 67  ? 7.326   -3.406  5.505   1.00 97.60 67  A 1 
ATOM   524  C  CD2 . TYR A 1 67  ? 8.913   -1.699  5.015   1.00 97.62 67  A 1 
ATOM   525  C  CE1 . TYR A 1 67  ? 6.981   -2.755  6.682   1.00 96.64 67  A 1 
ATOM   526  C  CE2 . TYR A 1 67  ? 8.571   -1.039  6.191   1.00 96.64 67  A 1 
ATOM   527  C  CZ  . TYR A 1 67  ? 7.606   -1.570  7.014   1.00 96.73 67  A 1 
ATOM   528  O  OH  . TYR A 1 67  ? 7.262   -0.924  8.165   1.00 94.97 67  A 1 
ATOM   529  N  N   . ASN A 1 68  ? 5.724   -1.916  2.168   1.00 98.55 68  A 1 
ATOM   530  C  CA  . ASN A 1 68  ? 5.079   -0.680  1.725   1.00 98.47 68  A 1 
ATOM   531  C  C   . ASN A 1 68  ? 4.902   0.379   2.813   1.00 98.56 68  A 1 
ATOM   532  O  O   . ASN A 1 68  ? 4.192   1.362   2.597   1.00 96.89 68  A 1 
ATOM   533  C  CB  . ASN A 1 68  ? 3.723   -0.996  1.082   1.00 97.49 68  A 1 
ATOM   534  C  CG  . ASN A 1 68  ? 3.798   -1.117  -0.421  1.00 97.42 68  A 1 
ATOM   535  O  OD1 . ASN A 1 68  ? 4.095   -2.187  -0.955  1.00 91.06 68  A 1 
ATOM   536  N  ND2 . ASN A 1 68  ? 3.543   -0.025  -1.116  1.00 90.57 68  A 1 
ATOM   537  N  N   . GLY A 1 69  ? 5.532   0.211   3.967   1.00 98.46 69  A 1 
ATOM   538  C  CA  . GLY A 1 69  ? 5.549   1.255   4.971   1.00 98.44 69  A 1 
ATOM   539  C  C   . GLY A 1 69  ? 4.405   1.234   5.972   1.00 98.50 69  A 1 
ATOM   540  O  O   . GLY A 1 69  ? 3.576   0.323   5.984   1.00 97.73 69  A 1 
ATOM   541  N  N   . ASP A 1 70  ? 4.371   2.280   6.822   1.00 98.23 70  A 1 
ATOM   542  C  CA  . ASP A 1 70  ? 3.397   2.474   7.890   1.00 98.15 70  A 1 
ATOM   543  C  C   . ASP A 1 70  ? 3.484   1.401   8.976   1.00 98.04 70  A 1 
ATOM   544  O  O   . ASP A 1 70  ? 2.530   0.660   9.237   1.00 96.36 70  A 1 
ATOM   545  C  CB  . ASP A 1 70  ? 1.979   2.604   7.337   1.00 97.80 70  A 1 
ATOM   546  C  CG  . ASP A 1 70  ? 1.541   4.063   7.224   1.00 97.33 70  A 1 
ATOM   547  O  OD1 . ASP A 1 70  ? 2.392   4.961   7.409   1.00 95.47 70  A 1 
ATOM   548  O  OD2 . ASP A 1 70  ? 0.343   4.311   6.970   1.00 95.77 70  A 1 
ATOM   549  N  N   . ILE A 1 71  ? 4.625   1.365   9.638   1.00 98.07 71  A 1 
ATOM   550  C  CA  . ILE A 1 71  ? 4.804   0.514   10.809  1.00 97.83 71  A 1 
ATOM   551  C  C   . ILE A 1 71  ? 4.240   1.180   12.062  1.00 97.62 71  A 1 
ATOM   552  O  O   . ILE A 1 71  ? 3.781   0.498   12.980  1.00 97.09 71  A 1 
ATOM   553  C  CB  . ILE A 1 71  ? 6.298   0.176   11.035  1.00 97.30 71  A 1 
ATOM   554  C  CG1 . ILE A 1 71  ? 6.481   -0.753  12.237  1.00 96.06 71  A 1 
ATOM   555  C  CG2 . ILE A 1 71  ? 7.135   1.441   11.237  1.00 96.12 71  A 1 
ATOM   556  C  CD1 . ILE A 1 71  ? 5.898   -2.143  12.036  1.00 94.77 71  A 1 
ATOM   557  N  N   . VAL A 1 72  ? 4.259   2.508   12.112  1.00 96.73 72  A 1 
ATOM   558  C  CA  . VAL A 1 72  ? 3.957   3.224   13.345  1.00 96.38 72  A 1 
ATOM   559  C  C   . VAL A 1 72  ? 2.478   3.142   13.700  1.00 96.38 72  A 1 
ATOM   560  O  O   . VAL A 1 72  ? 1.615   3.464   12.890  1.00 95.51 72  A 1 
ATOM   561  C  CB  . VAL A 1 72  ? 4.387   4.702   13.256  1.00 95.06 72  A 1 
ATOM   562  C  CG1 . VAL A 1 72  ? 4.039   5.434   14.542  1.00 92.54 72  A 1 
ATOM   563  C  CG2 . VAL A 1 72  ? 5.874   4.804   12.964  1.00 93.28 72  A 1 
ATOM   564  N  N   . SER A 1 73  ? 2.202   2.717   14.937  1.00 95.99 73  A 1 
ATOM   565  C  CA  . SER A 1 73  ? 0.844   2.734   15.452  1.00 95.05 73  A 1 
ATOM   566  C  C   . SER A 1 73  ? 0.403   4.171   15.665  1.00 93.61 73  A 1 
ATOM   567  O  O   . SER A 1 73  ? 1.157   4.989   16.190  1.00 89.97 73  A 1 
ATOM   568  C  CB  . SER A 1 73  ? 0.742   1.964   16.761  1.00 93.77 73  A 1 
ATOM   569  O  OG  . SER A 1 73  ? -0.542  2.110   17.345  1.00 89.54 73  A 1 
ATOM   570  N  N   . ARG A 1 74  ? -0.834  4.470   15.287  1.00 90.00 74  A 1 
ATOM   571  C  CA  . ARG A 1 74  ? -1.351  5.838   15.359  1.00 85.91 74  A 1 
ATOM   572  C  C   . ARG A 1 74  ? -1.844  6.211   16.745  1.00 84.29 74  A 1 
ATOM   573  O  O   . ARG A 1 74  ? -2.276  7.339   16.964  1.00 78.20 74  A 1 
ATOM   574  C  CB  . ARG A 1 74  ? -2.489  6.005   14.353  1.00 81.77 74  A 1 
ATOM   575  C  CG  . ARG A 1 74  ? -3.756  5.242   14.718  1.00 75.24 74  A 1 
ATOM   576  C  CD  . ARG A 1 74  ? -4.645  5.066   13.497  1.00 72.35 74  A 1 
ATOM   577  N  NE  . ARG A 1 74  ? -4.081  4.102   12.570  1.00 71.27 74  A 1 
ATOM   578  C  CZ  . ARG A 1 74  ? -4.475  3.970   11.306  1.00 69.49 74  A 1 
ATOM   579  N  NH1 . ARG A 1 74  ? -5.420  4.748   10.823  1.00 62.80 74  A 1 
ATOM   580  N  NH2 . ARG A 1 74  ? -3.911  3.053   10.534  1.00 62.61 74  A 1 
ATOM   581  N  N   . ALA A 1 75  ? -1.800  5.278   17.674  1.00 82.36 75  A 1 
ATOM   582  C  CA  . ALA A 1 75  ? -2.339  5.516   19.013  1.00 78.49 75  A 1 
ATOM   583  C  C   . ALA A 1 75  ? -1.554  6.595   19.751  1.00 77.92 75  A 1 
ATOM   584  O  O   . ALA A 1 75  ? -0.321  6.581   19.787  1.00 72.64 75  A 1 
ATOM   585  C  CB  . ALA A 1 75  ? -2.344  4.220   19.820  1.00 73.04 75  A 1 
ATOM   586  N  N   . ILE A 1 76  ? -2.285  7.531   20.343  1.00 77.74 76  A 1 
ATOM   587  C  CA  . ILE A 1 76  ? -1.710  8.585   21.173  1.00 74.95 76  A 1 
ATOM   588  C  C   . ILE A 1 76  ? -2.212  8.360   22.598  1.00 76.78 76  A 1 
ATOM   589  O  O   . ILE A 1 76  ? -3.228  7.675   22.797  1.00 71.29 76  A 1 
ATOM   590  C  CB  . ILE A 1 76  ? -2.108  9.986   20.641  1.00 68.02 76  A 1 
ATOM   591  C  CG1 . ILE A 1 76  ? -3.627  10.112  20.529  1.00 61.78 76  A 1 
ATOM   592  C  CG2 . ILE A 1 76  ? -1.442  10.238  19.290  1.00 60.70 76  A 1 
ATOM   593  C  CD1 . ILE A 1 76  ? -4.101  11.483  20.076  1.00 57.33 76  A 1 
ATOM   594  N  N   . PRO A 1 77  ? -1.536  8.911   23.604  1.00 75.07 77  A 1 
ATOM   595  C  CA  . PRO A 1 77  ? -0.552  9.994   23.589  1.00 73.15 77  A 1 
ATOM   596  C  C   . PRO A 1 77  ? 0.911   9.562   23.477  1.00 76.79 77  A 1 
ATOM   597  O  O   . PRO A 1 77  ? 1.788   10.416  23.529  1.00 71.76 77  A 1 
ATOM   598  C  CB  . PRO A 1 77  ? -0.783  10.679  24.939  1.00 66.77 77  A 1 
ATOM   599  C  CG  . PRO A 1 77  ? -1.150  9.549   25.838  1.00 64.70 77  A 1 
ATOM   600  C  CD  . PRO A 1 77  ? -1.973  8.613   24.979  1.00 68.79 77  A 1 
ATOM   601  N  N   . LYS A 1 78  ? 1.184   8.271   23.314  1.00 78.60 78  A 1 
ATOM   602  C  CA  . LYS A 1 78  ? 2.569   7.812   23.285  1.00 78.93 78  A 1 
ATOM   603  C  C   . LYS A 1 78  ? 3.204   7.919   21.898  1.00 81.54 78  A 1 
ATOM   604  O  O   . LYS A 1 78  ? 4.133   7.174   21.565  1.00 78.09 78  A 1 
ATOM   605  C  CB  . LYS A 1 78  ? 2.680   6.380   23.819  1.00 73.99 78  A 1 
ATOM   606  C  CG  . LYS A 1 78  ? 2.326   6.262   25.293  1.00 68.16 78  A 1 
ATOM   607  C  CD  . LYS A 1 78  ? 2.734   4.923   25.876  1.00 65.23 78  A 1 
ATOM   608  C  CE  . LYS A 1 78  ? 2.449   4.869   27.363  1.00 58.59 78  A 1 
ATOM   609  N  NZ  . LYS A 1 78  ? 2.924   3.600   27.982  1.00 51.83 78  A 1 
ATOM   610  N  N   . TYR A 1 79  ? 2.706   8.854   21.092  1.00 84.63 79  A 1 
ATOM   611  C  CA  . TYR A 1 79  ? 3.235   9.081   19.759  1.00 85.46 79  A 1 
ATOM   612  C  C   . TYR A 1 79  ? 4.185   10.279  19.802  1.00 86.99 79  A 1 
ATOM   613  O  O   . TYR A 1 79  ? 3.756   11.413  19.992  1.00 84.81 79  A 1 
ATOM   614  C  CB  . TYR A 1 79  ? 2.091   9.323   18.777  1.00 82.03 79  A 1 
ATOM   615  C  CG  . TYR A 1 79  ? 2.523   9.509   17.339  1.00 80.24 79  A 1 
ATOM   616  C  CD1 . TYR A 1 79  ? 2.834   8.420   16.543  1.00 75.13 79  A 1 
ATOM   617  C  CD2 . TYR A 1 79  ? 2.598   10.770  16.769  1.00 75.86 79  A 1 
ATOM   618  C  CE1 . TYR A 1 79  ? 3.221   8.577   15.225  1.00 70.94 79  A 1 
ATOM   619  C  CE2 . TYR A 1 79  ? 2.986   10.942  15.457  1.00 71.07 79  A 1 
ATOM   620  C  CZ  . TYR A 1 79  ? 3.295   9.843   14.686  1.00 72.06 79  A 1 
ATOM   621  O  OH  . TYR A 1 79  ? 3.674   10.006  13.377  1.00 66.21 79  A 1 
ATOM   622  N  N   . ASN A 1 80  ? 5.477   10.004  19.656  1.00 90.89 80  A 1 
ATOM   623  C  CA  . ASN A 1 80  ? 6.487   11.049  19.680  1.00 91.47 80  A 1 
ATOM   624  C  C   . ASN A 1 80  ? 7.687   10.616  18.846  1.00 92.66 80  A 1 
ATOM   625  O  O   . ASN A 1 80  ? 7.675   9.540   18.232  1.00 92.60 80  A 1 
ATOM   626  C  CB  . ASN A 1 80  ? 6.890   11.379  21.125  1.00 89.78 80  A 1 
ATOM   627  C  CG  . ASN A 1 80  ? 7.365   10.165  21.897  1.00 89.13 80  A 1 
ATOM   628  O  OD1 . ASN A 1 80  ? 8.160   9.369   21.404  1.00 84.64 80  A 1 
ATOM   629  N  ND2 . ASN A 1 80  ? 6.891   10.025  23.121  1.00 84.17 80  A 1 
ATOM   630  N  N   . LEU A 1 81  ? 8.710   11.448  18.817  1.00 91.72 81  A 1 
ATOM   631  C  CA  . LEU A 1 81  ? 9.880   11.186  17.975  1.00 92.38 81  A 1 
ATOM   632  C  C   . LEU A 1 81  ? 10.548  9.860   18.308  1.00 93.50 81  A 1 
ATOM   633  O  O   . LEU A 1 81  ? 10.833  9.060   17.412  1.00 93.50 81  A 1 
ATOM   634  C  CB  . LEU A 1 81  ? 10.881  12.336  18.108  1.00 90.78 81  A 1 
ATOM   635  C  CG  . LEU A 1 81  ? 12.202  12.170  17.345  1.00 88.01 81  A 1 
ATOM   636  C  CD1 . LEU A 1 81  ? 11.934  12.044  15.862  1.00 83.44 81  A 1 
ATOM   637  C  CD2 . LEU A 1 81  ? 13.118  13.344  17.635  1.00 83.18 81  A 1 
ATOM   638  N  N   . ASP A 1 82  ? 10.795  9.612   19.590  1.00 93.84 82  A 1 
ATOM   639  C  CA  . ASP A 1 82  ? 11.465  8.387   19.988  1.00 94.40 82  A 1 
ATOM   640  C  C   . ASP A 1 82  ? 10.617  7.156   19.675  1.00 95.33 82  A 1 
ATOM   641  O  O   . ASP A 1 82  ? 11.143  6.106   19.302  1.00 95.04 82  A 1 
ATOM   642  C  CB  . ASP A 1 82  ? 11.795  8.419   21.482  1.00 93.63 82  A 1 
ATOM   643  C  CG  . ASP A 1 82  ? 12.898  9.411   21.808  1.00 86.25 82  A 1 
ATOM   644  O  OD1 . ASP A 1 82  ? 13.711  9.724   20.911  1.00 81.19 82  A 1 
ATOM   645  O  OD2 . ASP A 1 82  ? 12.965  9.873   22.967  1.00 79.68 82  A 1 
ATOM   646  N  N   . TYR A 1 83  ? 9.306   7.290   19.802  1.00 95.10 83  A 1 
ATOM   647  C  CA  . TYR A 1 83  ? 8.389   6.203   19.496  1.00 95.22 83  A 1 
ATOM   648  C  C   . TYR A 1 83  ? 8.448   5.852   18.014  1.00 95.95 83  A 1 
ATOM   649  O  O   . TYR A 1 83  ? 8.456   4.672   17.636  1.00 95.60 83  A 1 
ATOM   650  C  CB  . TYR A 1 83  ? 6.971   6.593   19.909  1.00 94.33 83  A 1 
ATOM   651  C  CG  . TYR A 1 83  ? 5.935   5.503   19.743  1.00 92.87 83  A 1 
ATOM   652  C  CD1 . TYR A 1 83  ? 5.780   4.510   20.706  1.00 90.40 83  A 1 
ATOM   653  C  CD2 . TYR A 1 83  ? 5.092   5.481   18.641  1.00 89.88 83  A 1 
ATOM   654  C  CE1 . TYR A 1 83  ? 4.825   3.523   20.568  1.00 88.06 83  A 1 
ATOM   655  C  CE2 . TYR A 1 83  ? 4.128   4.493   18.497  1.00 88.02 83  A 1 
ATOM   656  C  CZ  . TYR A 1 83  ? 4.003   3.520   19.461  1.00 88.07 83  A 1 
ATOM   657  O  OH  . TYR A 1 83  ? 3.053   2.541   19.314  1.00 85.11 83  A 1 
ATOM   658  N  N   . VAL A 1 84  ? 8.476   6.870   17.160  1.00 95.95 84  A 1 
ATOM   659  C  CA  . VAL A 1 84  ? 8.574   6.651   15.722  1.00 96.37 84  A 1 
ATOM   660  C  C   . VAL A 1 84  ? 9.897   5.978   15.368  1.00 97.19 84  A 1 
ATOM   661  O  O   . VAL A 1 84  ? 9.927   5.013   14.602  1.00 97.27 84  A 1 
ATOM   662  C  CB  . VAL A 1 84  ? 8.420   7.980   14.946  1.00 95.83 84  A 1 
ATOM   663  C  CG1 . VAL A 1 84  ? 8.771   7.792   13.478  1.00 94.61 84  A 1 
ATOM   664  C  CG2 . VAL A 1 84  ? 6.999   8.509   15.096  1.00 94.81 84  A 1 
ATOM   665  N  N   . LYS A 1 85  ? 10.985  6.471   15.937  1.00 96.87 85  A 1 
ATOM   666  C  CA  . LYS A 1 85  ? 12.293  5.883   15.670  1.00 97.00 85  A 1 
ATOM   667  C  C   . LYS A 1 85  ? 12.324  4.415   16.088  1.00 97.56 85  A 1 
ATOM   668  O  O   . LYS A 1 85  ? 12.814  3.558   15.349  1.00 97.63 85  A 1 
ATOM   669  C  CB  . LYS A 1 85  ? 13.389  6.664   16.393  1.00 96.76 85  A 1 
ATOM   670  C  CG  . LYS A 1 85  ? 13.716  8.013   15.773  1.00 95.20 85  A 1 
ATOM   671  C  CD  . LYS A 1 85  ? 14.899  8.662   16.470  1.00 92.75 85  A 1 
ATOM   672  C  CE  . LYS A 1 85  ? 15.333  9.938   15.778  1.00 87.71 85  A 1 
ATOM   673  N  NZ  . LYS A 1 85  ? 16.506  10.563  16.447  1.00 81.02 85  A 1 
ATOM   674  N  N   . GLN A 1 86  ? 11.808  4.116   17.275  1.00 97.33 86  A 1 
ATOM   675  C  CA  . GLN A 1 86  ? 11.804  2.745   17.762  1.00 97.25 86  A 1 
ATOM   676  C  C   . GLN A 1 86  ? 10.944  1.840   16.882  1.00 97.69 86  A 1 
ATOM   677  O  O   . GLN A 1 86  ? 11.266  0.672   16.675  1.00 97.47 86  A 1 
ATOM   678  C  CB  . GLN A 1 86  ? 11.317  2.684   19.211  1.00 96.49 86  A 1 
ATOM   679  C  CG  . GLN A 1 86  ? 11.439  1.298   19.841  1.00 88.42 86  A 1 
ATOM   680  C  CD  . GLN A 1 86  ? 12.867  0.813   19.876  1.00 83.20 86  A 1 
ATOM   681  O  OE1 . GLN A 1 86  ? 13.746  1.478   20.413  1.00 76.26 86  A 1 
ATOM   682  N  NE2 . GLN A 1 86  ? 13.108  -0.350  19.297  1.00 71.89 86  A 1 
ATOM   683  N  N   . SER A 1 87  ? 9.842   2.386   16.362  1.00 97.49 87  A 1 
ATOM   684  C  CA  . SER A 1 87  ? 8.981   1.627   15.468  1.00 97.62 87  A 1 
ATOM   685  C  C   . SER A 1 87  ? 9.723   1.228   14.199  1.00 98.02 87  A 1 
ATOM   686  O  O   . SER A 1 87  ? 9.582   0.108   13.701  1.00 97.93 87  A 1 
ATOM   687  C  CB  . SER A 1 87  ? 7.729   2.424   15.117  1.00 97.25 87  A 1 
ATOM   688  O  OG  . SER A 1 87  ? 6.919   2.644   16.251  1.00 93.66 87  A 1 
ATOM   689  N  N   . ILE A 1 88  ? 10.538  2.140   13.671  1.00 98.11 88  A 1 
ATOM   690  C  CA  . ILE A 1 88  ? 11.311  1.860   12.467  1.00 98.39 88  A 1 
ATOM   691  C  C   . ILE A 1 88  ? 12.394  0.828   12.764  1.00 98.53 88  A 1 
ATOM   692  O  O   . ILE A 1 88  ? 12.634  -0.071  11.958  1.00 98.38 88  A 1 
ATOM   693  C  CB  . ILE A 1 88  ? 11.909  3.153   11.893  1.00 98.10 88  A 1 
ATOM   694  C  CG1 . ILE A 1 88  ? 10.781  4.078   11.427  1.00 96.66 88  A 1 
ATOM   695  C  CG2 . ILE A 1 88  ? 12.863  2.857   10.739  1.00 97.44 88  A 1 
ATOM   696  C  CD1 . ILE A 1 88  ? 11.226  5.484   11.068  1.00 91.75 88  A 1 
ATOM   697  N  N   . VAL A 1 89  ? 13.033  0.943   13.915  1.00 98.52 89  A 1 
ATOM   698  C  CA  . VAL A 1 89  ? 13.990  -0.076  14.347  1.00 98.56 89  A 1 
ATOM   699  C  C   . VAL A 1 89  ? 13.318  -1.440  14.402  1.00 98.50 89  A 1 
ATOM   700  O  O   . VAL A 1 89  ? 13.865  -2.443  13.931  1.00 98.29 89  A 1 
ATOM   701  C  CB  . VAL A 1 89  ? 14.597  0.282   15.715  1.00 98.42 89  A 1 
ATOM   702  C  CG1 . VAL A 1 89  ? 15.415  -0.884  16.266  1.00 97.50 89  A 1 
ATOM   703  C  CG2 . VAL A 1 89  ? 15.454  1.531   15.609  1.00 97.54 89  A 1 
ATOM   704  N  N   . ASN A 1 90  ? 12.088  -1.492  14.980  1.00 97.92 90  A 1 
ATOM   705  C  CA  . ASN A 1 90  ? 11.357  -2.685  15.093  1.00 97.77 90  A 1 
ATOM   706  C  C   . ASN A 1 90  ? 10.900  -3.244  13.778  1.00 97.93 90  A 1 
ATOM   707  O  O   . ASN A 1 90  ? 10.831  -4.416  13.583  1.00 97.31 90  A 1 
ATOM   708  C  CB  . ASN A 1 90  ? 10.218  -2.513  16.081  1.00 96.80 90  A 1 
ATOM   709  C  CG  . ASN A 1 90  ? 10.653  -2.387  17.434  1.00 95.28 90  A 1 
ATOM   710  O  OD1 . ASN A 1 90  ? 11.879  -2.316  17.734  1.00 92.71 90  A 1 
ATOM   711  N  ND2 . ASN A 1 90  ? 10.097  -2.353  18.385  1.00 91.68 90  A 1 
ATOM   712  N  N   . ALA A 1 91  ? 10.580  -2.372  12.815  1.00 98.11 91  A 1 
ATOM   713  C  CA  . ALA A 1 91  ? 10.227  -2.803  11.473  1.00 98.29 91  A 1 
ATOM   714  C  C   . ALA A 1 91  ? 11.406  -3.508  10.824  1.00 98.58 91  A 1 
ATOM   715  O  O   . ALA A 1 91  ? 11.254  -4.546  10.173  1.00 98.38 91  A 1 
ATOM   716  C  CB  . ALA A 1 91  ? 9.789   -1.608  10.629  1.00 98.03 91  A 1 
ATOM   717  N  N   . THR A 1 92  ? 12.605  -2.962  11.002  1.00 98.54 92  A 1 
ATOM   718  C  CA  . THR A 1 92  ? 13.808  -3.571  10.459  1.00 98.49 92  A 1 
ATOM   719  C  C   . THR A 1 92  ? 14.042  -4.952  11.064  1.00 98.50 92  A 1 
ATOM   720  O  O   . THR A 1 92  ? 14.385  -5.900  10.359  1.00 98.33 92  A 1 
ATOM   721  C  CB  . THR A 1 92  ? 15.023  -2.670  10.702  1.00 98.08 92  A 1 
ATOM   722  O  OG1 . THR A 1 92  ? 14.834  -1.434  10.011  1.00 93.94 92  A 1 
ATOM   723  C  CG2 . THR A 1 92  ? 16.298  -3.327  10.198  1.00 93.51 92  A 1 
ATOM   724  N  N   . ALA A 1 93  ? 13.853  -5.075  12.381  1.00 98.58 93  A 1 
ATOM   725  C  CA  . ALA A 1 93  ? 13.994  -6.364  13.047  1.00 98.36 93  A 1 
ATOM   726  C  C   . ALA A 1 93  ? 13.004  -7.378  12.489  1.00 98.42 93  A 1 
ATOM   727  O  O   . ALA A 1 93  ? 13.349  -8.551  12.292  1.00 98.14 93  A 1 
ATOM   728  C  CB  . ALA A 1 93  ? 13.809  -6.201  14.551  1.00 98.05 93  A 1 
ATOM   729  N  N   . LEU A 1 94  ? 11.781  -6.935  12.224  1.00 98.42 94  A 1 
ATOM   730  C  CA  . LEU A 1 94  ? 10.776  -7.802  11.618  1.00 98.40 94  A 1 
ATOM   731  C  C   . LEU A 1 94  ? 11.213  -8.271  10.238  1.00 98.62 94  A 1 
ATOM   732  O  O   . LEU A 1 94  ? 11.144  -9.463  9.922   1.00 98.51 94  A 1 
ATOM   733  C  CB  . LEU A 1 94  ? 9.440   -7.061  11.521  1.00 98.02 94  A 1 
ATOM   734  C  CG  . LEU A 1 94  ? 8.327   -7.773  10.751  1.00 96.06 94  A 1 
ATOM   735  C  CD1 . LEU A 1 94  ? 7.854   -8.990  11.530  1.00 93.13 94  A 1 
ATOM   736  C  CD2 . LEU A 1 94  ? 7.174   -6.830  10.478  1.00 92.70 94  A 1 
ATOM   737  N  N   . LEU A 1 95  ? 11.687  -7.351  9.411   1.00 98.69 95  A 1 
ATOM   738  C  CA  . LEU A 1 95  ? 12.096  -7.691  8.057   1.00 98.76 95  A 1 
ATOM   739  C  C   . LEU A 1 95  ? 13.303  -8.619  8.039   1.00 98.73 95  A 1 
ATOM   740  O  O   . LEU A 1 95  ? 13.435  -9.455  7.145   1.00 98.60 95  A 1 
ATOM   741  C  CB  . LEU A 1 95  ? 12.376  -6.418  7.256   1.00 98.70 95  A 1 
ATOM   742  C  CG  . LEU A 1 95  ? 11.162  -5.513  7.028   1.00 98.45 95  A 1 
ATOM   743  C  CD1 . LEU A 1 95  ? 11.575  -4.216  6.348   1.00 98.14 95  A 1 
ATOM   744  C  CD2 . LEU A 1 95  ? 10.100  -6.236  6.212   1.00 97.97 95  A 1 
ATOM   745  N  N   . LYS A 1 96  ? 14.169  -8.488  9.031   1.00 98.70 96  A 1 
ATOM   746  C  CA  . LYS A 1 96  ? 15.350  -9.347  9.108   1.00 98.69 96  A 1 
ATOM   747  C  C   . LYS A 1 96  ? 14.986  -10.810 9.358   1.00 98.69 96  A 1 
ATOM   748  O  O   . LYS A 1 96  ? 15.799  -11.699 9.124   1.00 98.27 96  A 1 
ATOM   749  C  CB  . LYS A 1 96  ? 16.297  -8.858  10.207  1.00 98.49 96  A 1 
ATOM   750  C  CG  . LYS A 1 96  ? 17.110  -7.638  9.820   1.00 96.17 96  A 1 
ATOM   751  C  CD  . LYS A 1 96  ? 18.046  -7.213  10.940  1.00 91.65 96  A 1 
ATOM   752  C  CE  . LYS A 1 96  ? 18.919  -6.040  10.539  1.00 85.12 96  A 1 
ATOM   753  N  NZ  . LYS A 1 96  ? 19.779  -5.582  11.655  1.00 76.59 96  A 1 
ATOM   754  N  N   . LYS A 1 97  ? 13.762  -11.066 9.818   1.00 98.61 97  A 1 
ATOM   755  C  CA  . LYS A 1 97  ? 13.310  -12.433 10.024  1.00 98.50 97  A 1 
ATOM   756  C  C   . LYS A 1 97  ? 13.136  -13.172 8.698   1.00 98.50 97  A 1 
ATOM   757  O  O   . LYS A 1 97  ? 13.119  -14.404 8.668   1.00 98.00 97  A 1 
ATOM   758  C  CB  . LYS A 1 97  ? 12.000  -12.457 10.807  1.00 98.41 97  A 1 
ATOM   759  C  CG  . LYS A 1 97  ? 12.137  -11.940 12.229  1.00 97.47 97  A 1 
ATOM   760  C  CD  . LYS A 1 97  ? 10.832  -12.067 13.006  1.00 94.35 97  A 1 
ATOM   761  C  CE  . LYS A 1 97  ? 10.995  -11.605 14.434  1.00 90.81 97  A 1 
ATOM   762  N  NZ  . LYS A 1 97  ? 9.739   -11.764 15.224  1.00 81.97 97  A 1 
ATOM   763  N  N   . PHE A 1 98  ? 13.015  -12.434 7.602   1.00 98.69 98  A 1 
ATOM   764  C  CA  . PHE A 1 98  ? 12.909  -13.024 6.280   1.00 98.61 98  A 1 
ATOM   765  C  C   . PHE A 1 98  ? 14.306  -13.163 5.671   1.00 98.39 98  A 1 
ATOM   766  O  O   . PHE A 1 98  ? 14.702  -12.421 4.775   1.00 97.63 98  A 1 
ATOM   767  C  CB  . PHE A 1 98  ? 11.995  -12.182 5.391   1.00 98.58 98  A 1 
ATOM   768  C  CG  . PHE A 1 98  ? 10.594  -12.042 5.940   1.00 98.67 98  A 1 
ATOM   769  C  CD1 . PHE A 1 98  ? 9.721   -13.112 5.910   1.00 98.42 98  A 1 
ATOM   770  C  CD2 . PHE A 1 98  ? 10.174  -10.843 6.490   1.00 98.42 98  A 1 
ATOM   771  C  CE1 . PHE A 1 98  ? 8.441   -12.989 6.423   1.00 98.14 98  A 1 
ATOM   772  C  CE2 . PHE A 1 98  ? 8.891   -10.714 7.004   1.00 98.16 98  A 1 
ATOM   773  C  CZ  . PHE A 1 98  ? 8.027   -11.787 6.972   1.00 98.27 98  A 1 
ATOM   774  N  N   . GLU A 1 99  ? 15.061  -14.121 6.199   1.00 97.60 99  A 1 
ATOM   775  C  CA  . GLU A 1 99  ? 16.430  -14.334 5.767   1.00 96.69 99  A 1 
ATOM   776  C  C   . GLU A 1 99  ? 16.484  -14.687 4.286   1.00 96.12 99  A 1 
ATOM   777  O  O   . GLU A 1 99  ? 15.634  -15.422 3.778   1.00 92.58 99  A 1 
ATOM   778  C  CB  . GLU A 1 99  ? 17.088  -15.444 6.589   1.00 94.92 99  A 1 
ATOM   779  C  CG  . GLU A 1 99  ? 17.137  -15.170 8.083   1.00 85.28 99  A 1 
ATOM   780  C  CD  . GLU A 1 99  ? 17.792  -16.289 8.861   1.00 80.92 99  A 1 
ATOM   781  O  OE1 . GLU A 1 99  ? 18.664  -16.982 8.295   1.00 74.05 99  A 1 
ATOM   782  O  OE2 . GLU A 1 99  ? 17.441  -16.477 10.036  1.00 74.10 99  A 1 
ATOM   783  N  N   . ASP A 1 100 ? 17.485  -14.147 3.604   1.00 96.73 100 A 1 
ATOM   784  C  CA  . ASP A 1 100 ? 17.739  -14.409 2.196   1.00 96.79 100 A 1 
ATOM   785  C  C   . ASP A 1 100 ? 16.727  -13.751 1.253   1.00 97.47 100 A 1 
ATOM   786  O  O   . ASP A 1 100 ? 16.817  -13.927 0.041   1.00 96.24 100 A 1 
ATOM   787  C  CB  . ASP A 1 100 ? 17.787  -15.918 1.907   1.00 94.90 100 A 1 
ATOM   788  C  CG  . ASP A 1 100 ? 18.783  -16.643 2.783   1.00 88.73 100 A 1 
ATOM   789  O  OD1 . ASP A 1 100 ? 19.890  -16.112 3.000   1.00 83.30 100 A 1 
ATOM   790  O  OD2 . ASP A 1 100 ? 18.461  -17.752 3.267   1.00 82.45 100 A 1 
ATOM   791  N  N   . PHE A 1 101 ? 15.768  -12.997 1.792   1.00 98.26 101 A 1 
ATOM   792  C  CA  . PHE A 1 101 ? 14.809  -12.286 0.953   1.00 98.49 101 A 1 
ATOM   793  C  C   . PHE A 1 101 ? 15.444  -11.056 0.306   1.00 98.46 101 A 1 
ATOM   794  O  O   . PHE A 1 101 ? 16.280  -10.383 0.920   1.00 98.10 101 A 1 
ATOM   795  C  CB  . PHE A 1 101 ? 13.592  -11.833 1.768   1.00 98.45 101 A 1 
ATOM   796  C  CG  . PHE A 1 101 ? 12.497  -12.859 1.898   1.00 98.48 101 A 1 
ATOM   797  C  CD1 . PHE A 1 101 ? 12.751  -14.112 2.424   1.00 98.02 101 A 1 
ATOM   798  C  CD2 . PHE A 1 101 ? 11.203  -12.542 1.507   1.00 98.00 101 A 1 
ATOM   799  C  CE1 . PHE A 1 101 ? 11.736  -15.041 2.564   1.00 97.71 101 A 1 
ATOM   800  C  CE2 . PHE A 1 101 ? 10.185  -13.466 1.647   1.00 97.80 101 A 1 
ATOM   801  C  CZ  . PHE A 1 101 ? 10.450  -14.722 2.173   1.00 98.19 101 A 1 
ATOM   802  N  N   . PHE A 1 102 ? 15.025  -10.764 -0.916  1.00 98.64 102 A 1 
ATOM   803  C  CA  . PHE A 1 102 ? 15.280  -9.466  -1.532  1.00 98.64 102 A 1 
ATOM   804  C  C   . PHE A 1 102 ? 14.150  -8.549  -1.088  1.00 98.76 102 A 1 
ATOM   805  O  O   . PHE A 1 102 ? 13.001  -8.716  -1.489  1.00 98.70 102 A 1 
ATOM   806  C  CB  . PHE A 1 102 ? 15.319  -9.597  -3.053  1.00 98.60 102 A 1 
ATOM   807  C  CG  . PHE A 1 102 ? 15.554  -8.295  -3.778  1.00 98.61 102 A 1 
ATOM   808  C  CD1 . PHE A 1 102 ? 16.791  -7.676  -3.728  1.00 98.38 102 A 1 
ATOM   809  C  CD2 . PHE A 1 102 ? 14.537  -7.703  -4.502  1.00 98.38 102 A 1 
ATOM   810  C  CE1 . PHE A 1 102 ? 17.012  -6.485  -4.399  1.00 98.11 102 A 1 
ATOM   811  C  CE2 . PHE A 1 102 ? 14.748  -6.503  -5.179  1.00 98.16 102 A 1 
ATOM   812  C  CZ  . PHE A 1 102 ? 15.987  -5.902  -5.119  1.00 98.29 102 A 1 
ATOM   813  N  N   . ILE A 1 103 ? 14.473  -7.587  -0.225  1.00 98.86 103 A 1 
ATOM   814  C  CA  . ILE A 1 103 ? 13.467  -6.751  0.420   1.00 98.80 103 A 1 
ATOM   815  C  C   . ILE A 1 103 ? 13.565  -5.321  -0.088  1.00 98.94 103 A 1 
ATOM   816  O  O   . ILE A 1 103 ? 14.662  -4.763  -0.184  1.00 98.83 103 A 1 
ATOM   817  C  CB  . ILE A 1 103 ? 13.610  -6.803  1.954   1.00 98.69 103 A 1 
ATOM   818  C  CG1 . ILE A 1 103 ? 13.327  -8.221  2.448   1.00 96.99 103 A 1 
ATOM   819  C  CG2 . ILE A 1 103 ? 12.684  -5.796  2.628   1.00 98.25 103 A 1 
ATOM   820  C  CD1 . ILE A 1 103 ? 13.496  -8.425  3.942   1.00 91.48 103 A 1 
ATOM   821  N  N   . ILE A 1 104 ? 12.412  -4.746  -0.414  1.00 98.95 104 A 1 
ATOM   822  C  CA  . ILE A 1 104 ? 12.320  -3.395  -0.952  1.00 98.95 104 A 1 
ATOM   823  C  C   . ILE A 1 104 ? 11.557  -2.539  0.060   1.00 98.93 104 A 1 
ATOM   824  O  O   . ILE A 1 104 ? 10.327  -2.494  0.035   1.00 98.86 104 A 1 
ATOM   825  C  CB  . ILE A 1 104 ? 11.590  -3.402  -2.312  1.00 98.89 104 A 1 
ATOM   826  C  CG1 . ILE A 1 104 ? 12.284  -4.365  -3.284  1.00 98.56 104 A 1 
ATOM   827  C  CG2 . ILE A 1 104 ? 11.526  -1.997  -2.908  1.00 98.69 104 A 1 
ATOM   828  C  CD1 . ILE A 1 104 ? 11.401  -4.821  -4.432  1.00 97.48 104 A 1 
ATOM   829  N  N   . PRO A 1 105 ? 12.257  -1.867  0.979   1.00 98.90 105 A 1 
ATOM   830  C  CA  . PRO A 1 105 ? 11.598  -1.125  2.052   1.00 98.95 105 A 1 
ATOM   831  C  C   . PRO A 1 105 ? 11.271  0.318   1.677   1.00 98.88 105 A 1 
ATOM   832  O  O   . PRO A 1 105 ? 11.909  0.900   0.799   1.00 98.71 105 A 1 
ATOM   833  C  CB  . PRO A 1 105 ? 12.629  -1.162  3.174   1.00 98.80 105 A 1 
ATOM   834  C  CG  . PRO A 1 105 ? 13.937  -1.140  2.452   1.00 98.35 105 A 1 
ATOM   835  C  CD  . PRO A 1 105 ? 13.716  -1.925  1.180   1.00 98.81 105 A 1 
ATOM   836  N  N   . MET A 1 106 ? 10.287  0.893   2.369   1.00 98.77 106 A 1 
ATOM   837  C  CA  . MET A 1 106 ? 9.942   2.296   2.183   1.00 98.61 106 A 1 
ATOM   838  C  C   . MET A 1 106 ? 9.278   2.839   3.442   1.00 98.79 106 A 1 
ATOM   839  O  O   . MET A 1 106 ? 9.000   2.098   4.387   1.00 98.28 106 A 1 
ATOM   840  C  CB  . MET A 1 106 ? 9.004   2.482   0.978   1.00 97.29 106 A 1 
ATOM   841  C  CG  . MET A 1 106 ? 7.568   2.053   1.243   1.00 93.98 106 A 1 
ATOM   842  S  SD  . MET A 1 106 ? 6.489   2.280   -0.191  1.00 96.00 106 A 1 
ATOM   843  C  CE  . MET A 1 106 ? 7.194   1.080   -1.305  1.00 91.79 106 A 1 
ATOM   844  N  N   . LEU A 1 107 ? 9.040   4.150   3.436   1.00 98.66 107 A 1 
ATOM   845  C  CA  . LEU A 1 107 ? 8.372   4.825   4.536   1.00 98.51 107 A 1 
ATOM   846  C  C   . LEU A 1 107 ? 6.935   5.169   4.162   1.00 98.55 107 A 1 
ATOM   847  O  O   . LEU A 1 107 ? 6.649   5.534   3.024   1.00 98.24 107 A 1 
ATOM   848  C  CB  . LEU A 1 107 ? 9.104   6.109   4.905   1.00 98.13 107 A 1 
ATOM   849  C  CG  . LEU A 1 107 ? 10.515  5.963   5.496   1.00 97.77 107 A 1 
ATOM   850  C  CD1 . LEU A 1 107 ? 11.214  7.313   5.514   1.00 97.16 107 A 1 
ATOM   851  C  CD2 . LEU A 1 107 ? 10.442  5.360   6.885   1.00 96.84 107 A 1 
ATOM   852  N  N   . GLY A 1 108 ? 6.034   5.050   5.133   1.00 98.52 108 A 1 
ATOM   853  C  CA  . GLY A 1 108 ? 4.676   5.523   4.983   1.00 98.46 108 A 1 
ATOM   854  C  C   . GLY A 1 108 ? 4.491   6.870   5.655   1.00 98.14 108 A 1 
ATOM   855  O  O   . GLY A 1 108 ? 5.411   7.409   6.272   1.00 97.56 108 A 1 
ATOM   856  N  N   . ASN A 1 109 ? 3.289   7.446   5.545   1.00 98.09 109 A 1 
ATOM   857  C  CA  . ASN A 1 109 ? 3.041   8.783   6.062   1.00 97.66 109 A 1 
ATOM   858  C  C   . ASN A 1 109 ? 3.037   8.851   7.586   1.00 97.28 109 A 1 
ATOM   859  O  O   . ASN A 1 109 ? 3.154   9.943   8.154   1.00 96.38 109 A 1 
ATOM   860  C  CB  . ASN A 1 109 ? 1.739   9.362   5.500   1.00 97.46 109 A 1 
ATOM   861  C  CG  . ASN A 1 109 ? 0.535   8.500   5.799   1.00 97.41 109 A 1 
ATOM   862  O  OD1 . ASN A 1 109 ? 0.397   7.401   5.266   1.00 95.55 109 A 1 
ATOM   863  N  ND2 . ASN A 1 109 ? -0.358  9.007   6.641   1.00 95.03 109 A 1 
ATOM   864  N  N   . HIS A 1 110 ? 2.907   7.711   8.259   1.00 97.32 110 A 1 
ATOM   865  C  CA  . HIS A 1 110 ? 2.983   7.693   9.715   1.00 96.96 110 A 1 
ATOM   866  C  C   . HIS A 1 110 ? 4.393   7.434   10.227  1.00 96.91 110 A 1 
ATOM   867  O  O   . HIS A 1 110 ? 4.642   7.537   11.429  1.00 96.14 110 A 1 
ATOM   868  C  CB  . HIS A 1 110 ? 2.025   6.648   10.295  1.00 96.72 110 A 1 
ATOM   869  C  CG  . HIS A 1 110 ? 0.582   7.019   10.179  1.00 96.14 110 A 1 
ATOM   870  N  ND1 . HIS A 1 110 ? -0.032  7.888   11.048  1.00 91.08 110 A 1 
ATOM   871  C  CD2 . HIS A 1 110 ? -0.359  6.645   9.293   1.00 90.76 110 A 1 
ATOM   872  C  CE1 . HIS A 1 110 ? -1.301  8.036   10.701  1.00 91.05 110 A 1 
ATOM   873  N  NE2 . HIS A 1 110 ? -1.524  7.293   9.640   1.00 92.27 110 A 1 
ATOM   874  N  N   . ASP A 1 111 ? 5.314   7.125   9.322   1.00 97.07 111 A 1 
ATOM   875  C  CA  . ASP A 1 111 ? 6.670   6.749   9.716   1.00 97.15 111 A 1 
ATOM   876  C  C   . ASP A 1 111 ? 7.587   7.964   9.834   1.00 96.95 111 A 1 
ATOM   877  O  O   . ASP A 1 111 ? 8.755   7.936   9.430   1.00 96.11 111 A 1 
ATOM   878  C  CB  . ASP A 1 111 ? 7.244   5.736   8.729   1.00 97.48 111 A 1 
ATOM   879  C  CG  . ASP A 1 111 ? 6.417   4.464   8.665   1.00 97.78 111 A 1 
ATOM   880  O  OD1 . ASP A 1 111 ? 5.788   4.116   9.685   1.00 97.11 111 A 1 
ATOM   881  O  OD2 . ASP A 1 111 ? 6.405   3.814   7.594   1.00 97.33 111 A 1 
ATOM   882  N  N   . VAL A 1 112 ? 7.063   9.041   10.405  1.00 96.13 112 A 1 
ATOM   883  C  CA  . VAL A 1 112 ? 7.795   10.282  10.603  1.00 95.67 112 A 1 
ATOM   884  C  C   . VAL A 1 112 ? 7.111   11.043  11.731  1.00 95.06 112 A 1 
ATOM   885  O  O   . VAL A 1 112 ? 5.947   10.793  12.048  1.00 94.28 112 A 1 
ATOM   886  C  CB  . VAL A 1 112 ? 7.840   11.131  9.310   1.00 95.27 112 A 1 
ATOM   887  C  CG1 . VAL A 1 112 ? 6.429   11.581  8.913   1.00 93.81 112 A 1 
ATOM   888  C  CG2 . VAL A 1 112 ? 8.763   12.338  9.476   1.00 93.94 112 A 1 
ATOM   889  N  N   . TYR A 1 113 ? 7.849   11.959  12.369  1.00 93.76 113 A 1 
ATOM   890  C  CA  . TYR A 1 113 ? 7.268   12.795  13.410  1.00 92.94 113 A 1 
ATOM   891  C  C   . TYR A 1 113 ? 7.594   14.257  13.139  1.00 92.38 113 A 1 
ATOM   892  O  O   . TYR A 1 113 ? 8.767   14.604  12.978  1.00 90.18 113 A 1 
ATOM   893  C  CB  . TYR A 1 113 ? 7.777   12.397  14.788  1.00 91.97 113 A 1 
ATOM   894  C  CG  . TYR A 1 113 ? 7.143   13.204  15.894  1.00 90.96 113 A 1 
ATOM   895  C  CD1 . TYR A 1 113 ? 5.904   12.837  16.414  1.00 89.18 113 A 1 
ATOM   896  C  CD2 . TYR A 1 113 ? 7.751   14.345  16.399  1.00 88.81 113 A 1 
ATOM   897  C  CE1 . TYR A 1 113 ? 5.301   13.578  17.410  1.00 86.69 113 A 1 
ATOM   898  C  CE2 . TYR A 1 113 ? 7.157   15.090  17.394  1.00 86.75 113 A 1 
ATOM   899  C  CZ  . TYR A 1 113 ? 5.926   14.705  17.901  1.00 86.30 113 A 1 
ATOM   900  O  OH  . TYR A 1 113 ? 5.328   15.433  18.888  1.00 83.00 113 A 1 
ATOM   901  N  N   . PRO A 1 114 ? 6.580   15.132  13.101  1.00 92.36 114 A 1 
ATOM   902  C  CA  . PRO A 1 114 ? 5.152   14.814  13.181  1.00 92.28 114 A 1 
ATOM   903  C  C   . PRO A 1 114 ? 4.676   14.022  11.969  1.00 92.97 114 A 1 
ATOM   904  O  O   . PRO A 1 114 ? 5.310   14.050  10.920  1.00 92.44 114 A 1 
ATOM   905  C  CB  . PRO A 1 114 ? 4.476   16.189  13.212  1.00 90.69 114 A 1 
ATOM   906  C  CG  . PRO A 1 114 ? 5.546   17.141  13.649  1.00 88.53 114 A 1 
ATOM   907  C  CD  . PRO A 1 114 ? 6.818   16.581  13.076  1.00 90.52 114 A 1 
ATOM   908  N  N   . ALA A 1 115 ? 3.565   13.325  12.133  1.00 93.62 115 A 1 
ATOM   909  C  CA  . ALA A 1 115 ? 3.035   12.499  11.057  1.00 94.22 115 A 1 
ATOM   910  C  C   . ALA A 1 115 ? 2.794   13.319  9.794   1.00 94.74 115 A 1 
ATOM   911  O  O   . ALA A 1 115 ? 2.415   14.490  9.862   1.00 94.07 115 A 1 
ATOM   912  C  CB  . ALA A 1 115 ? 1.741   11.827  11.496  1.00 93.80 115 A 1 
ATOM   913  N  N   . ASN A 1 116 ? 3.045   12.707  8.644   1.00 95.24 116 A 1 
ATOM   914  C  CA  . ASN A 1 116 ? 2.788   13.272  7.322   1.00 95.51 116 A 1 
ATOM   915  C  C   . ASN A 1 116 ? 3.804   14.306  6.856   1.00 95.63 116 A 1 
ATOM   916  O  O   . ASN A 1 116 ? 3.812   14.656  5.679   1.00 95.05 116 A 1 
ATOM   917  C  CB  . ASN A 1 116 ? 1.385   13.890  7.228   1.00 95.59 116 A 1 
ATOM   918  C  CG  . ASN A 1 116 ? 0.294   12.956  7.701   1.00 95.47 116 A 1 
ATOM   919  O  OD1 . ASN A 1 116 ? 0.327   11.762  7.441   1.00 92.56 116 A 1 
ATOM   920  N  ND2 . ASN A 1 116 ? -0.697  13.508  8.394   1.00 92.22 116 A 1 
ATOM   921  N  N   . GLN A 1 117 ? 4.655   14.797  7.737   1.00 94.79 117 A 1 
ATOM   922  C  CA  . GLN A 1 117 ? 5.505   15.935  7.415   1.00 94.01 117 A 1 
ATOM   923  C  C   . GLN A 1 117 ? 6.892   15.488  6.947   1.00 93.66 117 A 1 
ATOM   924  O  O   . GLN A 1 117 ? 7.828   15.372  7.740   1.00 91.87 117 A 1 
ATOM   925  C  CB  . GLN A 1 117 ? 5.620   16.881  8.610   1.00 93.20 117 A 1 
ATOM   926  C  CG  . GLN A 1 117 ? 4.277   17.234  9.261   1.00 91.96 117 A 1 
ATOM   927  C  CD  . GLN A 1 117 ? 3.263   17.767  8.268   1.00 91.83 117 A 1 
ATOM   928  O  OE1 . GLN A 1 117 ? 3.577   18.611  7.429   1.00 87.49 117 A 1 
ATOM   929  N  NE2 . GLN A 1 117 ? 2.038   17.268  8.357   1.00 86.11 117 A 1 
ATOM   930  N  N   . MET A 1 118 ? 7.020   15.237  5.653   1.00 93.88 118 A 1 
ATOM   931  C  CA  . MET A 1 118 ? 8.283   14.835  5.053   1.00 92.98 118 A 1 
ATOM   932  C  C   . MET A 1 118 ? 8.701   15.840  3.985   1.00 90.29 118 A 1 
ATOM   933  O  O   . MET A 1 118 ? 7.941   16.115  3.057   1.00 81.85 118 A 1 
ATOM   934  C  CB  . MET A 1 118 ? 8.195   13.455  4.415   1.00 91.85 118 A 1 
ATOM   935  C  CG  . MET A 1 118 ? 8.089   12.299  5.391   1.00 87.63 118 A 1 
ATOM   936  S  SD  . MET A 1 118 ? 8.237   10.732  4.525   1.00 89.57 118 A 1 
ATOM   937  C  CE  . MET A 1 118 ? 7.856   9.578   5.840   1.00 85.55 118 A 1 
ATOM   938  N  N   . ALA A 1 119 ? 9.920   16.357  4.122   1.00 86.48 119 A 1 
ATOM   939  C  CA  . ALA A 1 119 ? 10.475  17.277  3.139   1.00 82.73 119 A 1 
ATOM   940  C  C   . ALA A 1 119 ? 11.950  17.491  3.449   1.00 80.68 119 A 1 
ATOM   941  O  O   . ALA A 1 119 ? 12.516  16.838  4.321   1.00 68.95 119 A 1 
ATOM   942  C  CB  . ALA A 1 119 ? 9.724   18.608  3.150   1.00 73.96 119 A 1 
ATOM   943  N  N   . ILE A 1 120 ? 12.568  18.422  2.730   1.00 75.70 120 A 1 
ATOM   944  C  CA  . ILE A 1 120 ? 13.984  18.696  2.925   1.00 71.16 120 A 1 
ATOM   945  C  C   . ILE A 1 120 ? 14.267  19.170  4.346   1.00 71.36 120 A 1 
ATOM   946  O  O   . ILE A 1 120 ? 15.325  18.878  4.906   1.00 62.66 120 A 1 
ATOM   947  C  CB  . ILE A 1 120 ? 14.493  19.738  1.894   1.00 62.46 120 A 1 
ATOM   948  C  CG1 . ILE A 1 120 ? 16.010  19.887  1.987   1.00 54.89 120 A 1 
ATOM   949  C  CG2 . ILE A 1 120 ? 13.796  21.080  2.090   1.00 53.87 120 A 1 
ATOM   950  C  CD1 . ILE A 1 120 ? 16.772  18.644  1.607   1.00 49.04 120 A 1 
ATOM   951  N  N   . ASN A 1 121 ? 13.321  19.881  4.961   1.00 70.21 121 A 1 
ATOM   952  C  CA  . ASN A 1 121 ? 13.501  20.372  6.321   1.00 67.33 121 A 1 
ATOM   953  C  C   . ASN A 1 121 ? 13.155  19.325  7.370   1.00 68.45 121 A 1 
ATOM   954  O  O   . ASN A 1 121 ? 13.186  19.609  8.565   1.00 63.18 121 A 1 
ATOM   955  C  CB  . ASN A 1 121 ? 12.694  21.657  6.547   1.00 61.17 121 A 1 
ATOM   956  C  CG  . ASN A 1 121 ? 11.210  21.470  6.322   1.00 54.37 121 A 1 
ATOM   957  O  OD1 . ASN A 1 121 ? 10.752  20.374  6.032   1.00 49.73 121 A 1 
ATOM   958  N  ND2 . ASN A 1 121 ? 10.450  22.557  6.442   1.00 47.92 121 A 1 
ATOM   959  N  N   . SER A 1 122 ? 12.816  18.115  6.934   1.00 68.35 122 A 1 
ATOM   960  C  CA  . SER A 1 122 ? 12.595  16.982  7.825   1.00 66.25 122 A 1 
ATOM   961  C  C   . SER A 1 122 ? 13.441  15.796  7.369   1.00 71.43 122 A 1 
ATOM   962  O  O   . SER A 1 122 ? 13.045  14.639  7.513   1.00 65.04 122 A 1 
ATOM   963  C  CB  . SER A 1 122 ? 11.120  16.598  7.861   1.00 56.71 122 A 1 
ATOM   964  O  OG  . SER A 1 122 ? 10.325  17.671  8.326   1.00 52.40 122 A 1 
ATOM   965  N  N   . GLN A 1 123 ? 14.612  16.086  6.837   1.00 80.92 123 A 1 
ATOM   966  C  CA  . GLN A 1 123 ? 15.423  15.061  6.179   1.00 83.88 123 A 1 
ATOM   967  C  C   . GLN A 1 123 ? 16.015  14.052  7.166   1.00 89.04 123 A 1 
ATOM   968  O  O   . GLN A 1 123 ? 16.549  13.024  6.756   1.00 86.68 123 A 1 
ATOM   969  C  CB  . GLN A 1 123 ? 16.531  15.715  5.366   1.00 76.86 123 A 1 
ATOM   970  C  CG  . GLN A 1 123 ? 17.112  14.815  4.275   1.00 67.39 123 A 1 
ATOM   971  C  CD  . GLN A 1 123 ? 18.051  15.553  3.341   1.00 60.93 123 A 1 
ATOM   972  O  OE1 . GLN A 1 123 ? 18.592  16.606  3.695   1.00 56.08 123 A 1 
ATOM   973  N  NE2 . GLN A 1 123 ? 18.250  15.005  2.160   1.00 52.45 123 A 1 
ATOM   974  N  N   . TRP A 1 124 ? 15.912  14.327  8.465   1.00 91.40 124 A 1 
ATOM   975  C  CA  . TRP A 1 124 ? 16.404  13.403  9.469   1.00 93.39 124 A 1 
ATOM   976  C  C   . TRP A 1 124 ? 15.795  12.013  9.278   1.00 94.74 124 A 1 
ATOM   977  O  O   . TRP A 1 124 ? 16.457  11.006  9.522   1.00 94.31 124 A 1 
ATOM   978  C  CB  . TRP A 1 124 ? 16.085  13.916  10.883  1.00 91.83 124 A 1 
ATOM   979  C  CG  . TRP A 1 124 ? 14.624  13.865  11.227  1.00 89.30 124 A 1 
ATOM   980  C  CD1 . TRP A 1 124 ? 13.715  14.866  11.086  1.00 86.70 124 A 1 
ATOM   981  C  CD2 . TRP A 1 124 ? 13.903  12.741  11.750  1.00 90.23 124 A 1 
ATOM   982  N  NE1 . TRP A 1 124 ? 12.476  14.448  11.483  1.00 83.85 124 A 1 
ATOM   983  C  CE2 . TRP A 1 124 ? 12.560  13.143  11.900  1.00 87.74 124 A 1 
ATOM   984  C  CE3 . TRP A 1 124 ? 14.256  11.441  12.117  1.00 84.65 124 A 1 
ATOM   985  C  CZ2 . TRP A 1 124 ? 11.571  12.284  12.391  1.00 85.28 124 A 1 
ATOM   986  C  CZ3 . TRP A 1 124 ? 13.272  10.586  12.605  1.00 85.69 124 A 1 
ATOM   987  C  CH2 . TRP A 1 124 ? 11.952  11.012  12.736  1.00 84.87 124 A 1 
ATOM   988  N  N   . ILE A 1 125 ? 14.551  11.954  8.835   1.00 95.31 125 A 1 
ATOM   989  C  CA  . ILE A 1 125 ? 13.866  10.673  8.709   1.00 96.01 125 A 1 
ATOM   990  C  C   . ILE A 1 125 ? 14.497  9.829   7.607   1.00 96.85 125 A 1 
ATOM   991  O  O   . ILE A 1 125 ? 14.590  8.607   7.724   1.00 96.96 125 A 1 
ATOM   992  C  CB  . ILE A 1 125 ? 12.351  10.854  8.465   1.00 95.22 125 A 1 
ATOM   993  C  CG1 . ILE A 1 125 ? 11.646  9.500   8.525   1.00 92.91 125 A 1 
ATOM   994  C  CG2 . ILE A 1 125 ? 12.075  11.552  7.128   1.00 92.72 125 A 1 
ATOM   995  C  CD1 . ILE A 1 125 ? 11.799  8.785   9.848   1.00 89.77 125 A 1 
ATOM   996  N  N   . PHE A 1 126 ? 14.949  10.472  6.528   1.00 96.42 126 A 1 
ATOM   997  C  CA  . PHE A 1 126 ? 15.546  9.742   5.426   1.00 96.89 126 A 1 
ATOM   998  C  C   . PHE A 1 126 ? 16.915  9.187   5.821   1.00 97.11 126 A 1 
ATOM   999  O  O   . PHE A 1 126 ? 17.255  8.056   5.484   1.00 96.91 126 A 1 
ATOM   1000 C  CB  . PHE A 1 126 ? 15.663  10.636  4.191   1.00 96.59 126 A 1 
ATOM   1001 C  CG  . PHE A 1 126 ? 14.370  11.304  3.804   1.00 96.63 126 A 1 
ATOM   1002 C  CD1 . PHE A 1 126 ? 13.189  10.584  3.733   1.00 95.62 126 A 1 
ATOM   1003 C  CD2 . PHE A 1 126 ? 14.337  12.660  3.510   1.00 95.48 126 A 1 
ATOM   1004 C  CE1 . PHE A 1 126 ? 11.999  11.199  3.386   1.00 94.82 126 A 1 
ATOM   1005 C  CE2 . PHE A 1 126 ? 13.158  13.280  3.160   1.00 94.74 126 A 1 
ATOM   1006 C  CZ  . PHE A 1 126 ? 11.986  12.547  3.098   1.00 95.35 126 A 1 
ATOM   1007 N  N   . GLN A 1 127 ? 17.689  9.980   6.544   1.00 96.63 127 A 1 
ATOM   1008 C  CA  . GLN A 1 127 ? 18.985  9.530   7.044   1.00 96.57 127 A 1 
ATOM   1009 C  C   . GLN A 1 127 ? 18.805  8.373   8.015   1.00 97.33 127 A 1 
ATOM   1010 O  O   . GLN A 1 127 ? 19.478  7.339   7.902   1.00 97.20 127 A 1 
ATOM   1011 C  CB  . GLN A 1 127 ? 19.722  10.683  7.722   1.00 95.51 127 A 1 
ATOM   1012 C  CG  . GLN A 1 127 ? 21.019  10.282  8.417   1.00 85.65 127 A 1 
ATOM   1013 C  CD  . GLN A 1 127 ? 22.115  9.924   7.436   1.00 80.15 127 A 1 
ATOM   1014 O  OE1 . GLN A 1 127 ? 22.185  10.468  6.337   1.00 73.06 127 A 1 
ATOM   1015 N  NE2 . GLN A 1 127 ? 22.979  8.996   7.830   1.00 69.39 127 A 1 
ATOM   1016 N  N   . PHE A 1 128 ? 17.885  8.539   8.969   1.00 97.17 128 A 1 
ATOM   1017 C  CA  . PHE A 1 128 ? 17.672  7.522   9.990   1.00 97.46 128 A 1 
ATOM   1018 C  C   . PHE A 1 128 ? 17.153  6.224   9.383   1.00 97.97 128 A 1 
ATOM   1019 O  O   . PHE A 1 128 ? 17.671  5.143   9.674   1.00 97.89 128 A 1 
ATOM   1020 C  CB  . PHE A 1 128 ? 16.696  8.033   11.055  1.00 97.34 128 A 1 
ATOM   1021 C  CG  . PHE A 1 128 ? 16.414  7.036   12.152  1.00 97.39 128 A 1 
ATOM   1022 C  CD1 . PHE A 1 128 ? 17.296  6.890   13.203  1.00 96.90 128 A 1 
ATOM   1023 C  CD2 . PHE A 1 128 ? 15.285  6.252   12.116  1.00 96.83 128 A 1 
ATOM   1024 C  CE1 . PHE A 1 128 ? 17.050  5.972   14.210  1.00 96.31 128 A 1 
ATOM   1025 C  CE2 . PHE A 1 128 ? 15.026  5.323   13.125  1.00 96.38 128 A 1 
ATOM   1026 C  CZ  . PHE A 1 128 ? 15.912  5.187   14.175  1.00 96.54 128 A 1 
ATOM   1027 N  N   . ALA A 1 129 ? 16.134  6.311   8.543   1.00 97.87 129 A 1 
ATOM   1028 C  CA  . ALA A 1 129 ? 15.548  5.122   7.948   1.00 98.13 129 A 1 
ATOM   1029 C  C   . ALA A 1 129 ? 16.524  4.424   7.014   1.00 98.48 129 A 1 
ATOM   1030 O  O   . ALA A 1 129 ? 16.565  3.198   6.957   1.00 98.51 129 A 1 
ATOM   1031 C  CB  . ALA A 1 129 ? 14.254  5.474   7.218   1.00 97.98 129 A 1 
ATOM   1032 N  N   . ALA A 1 130 ? 17.312  5.200   6.272   1.00 98.03 130 A 1 
ATOM   1033 C  CA  . ALA A 1 130 ? 18.315  4.608   5.396   1.00 98.28 130 A 1 
ATOM   1034 C  C   . ALA A 1 130 ? 19.322  3.797   6.198   1.00 98.41 130 A 1 
ATOM   1035 O  O   . ALA A 1 130 ? 19.752  2.721   5.773   1.00 98.46 130 A 1 
ATOM   1036 C  CB  . ALA A 1 130 ? 19.025  5.693   4.590   1.00 97.99 130 A 1 
ATOM   1037 N  N   . GLU A 1 131 ? 19.702  4.302   7.367   1.00 98.49 131 A 1 
ATOM   1038 C  CA  . GLU A 1 131 ? 20.634  3.585   8.231   1.00 98.46 131 A 1 
ATOM   1039 C  C   . GLU A 1 131 ? 20.012  2.293   8.760   1.00 98.65 131 A 1 
ATOM   1040 O  O   . GLU A 1 131 ? 20.682  1.260   8.847   1.00 98.41 131 A 1 
ATOM   1041 C  CB  . GLU A 1 131 ? 21.076  4.485   9.391   1.00 97.80 131 A 1 
ATOM   1042 C  CG  . GLU A 1 131 ? 21.958  5.640   8.955   1.00 88.44 131 A 1 
ATOM   1043 C  CD  . GLU A 1 131 ? 22.232  6.631   10.081  1.00 82.48 131 A 1 
ATOM   1044 O  OE1 . GLU A 1 131 ? 21.668  6.467   11.186  1.00 77.36 131 A 1 
ATOM   1045 O  OE2 . GLU A 1 131 ? 23.016  7.579   9.857   1.00 78.08 131 A 1 
ATOM   1046 N  N   . GLN A 1 132 ? 18.734  2.331   9.103   1.00 98.61 132 A 1 
ATOM   1047 C  CA  . GLN A 1 132 ? 18.057  1.135   9.594   1.00 98.66 132 A 1 
ATOM   1048 C  C   . GLN A 1 132 ? 17.849  0.115   8.483   1.00 98.70 132 A 1 
ATOM   1049 O  O   . GLN A 1 132 ? 18.076  -1.084  8.672   1.00 98.61 132 A 1 
ATOM   1050 C  CB  . GLN A 1 132 ? 16.712  1.497   10.233  1.00 98.58 132 A 1 
ATOM   1051 C  CG  . GLN A 1 132 ? 16.816  2.449   11.420  1.00 97.53 132 A 1 
ATOM   1052 C  CD  . GLN A 1 132 ? 17.788  1.956   12.463  1.00 96.70 132 A 1 
ATOM   1053 O  OE1 . GLN A 1 132 ? 17.745  0.797   12.876  1.00 90.29 132 A 1 
ATOM   1054 N  NE2 . GLN A 1 132 ? 18.680  2.835   12.893  1.00 88.92 132 A 1 
ATOM   1055 N  N   . PHE A 1 133 ? 17.429  0.579   7.306   1.00 98.85 133 A 1 
ATOM   1056 C  CA  . PHE A 1 133 ? 17.140  -0.303  6.182   1.00 98.86 133 A 1 
ATOM   1057 C  C   . PHE A 1 133 ? 18.396  -0.714  5.410   1.00 98.87 133 A 1 
ATOM   1058 O  O   . PHE A 1 133 ? 18.307  -1.512  4.467   1.00 98.71 133 A 1 
ATOM   1059 C  CB  . PHE A 1 133 ? 16.165  0.369   5.203   1.00 98.83 133 A 1 
ATOM   1060 C  CG  . PHE A 1 133 ? 14.783  0.600   5.763   1.00 98.80 133 A 1 
ATOM   1061 C  CD1 . PHE A 1 133 ? 14.224  -0.261  6.687   1.00 98.49 133 A 1 
ATOM   1062 C  CD2 . PHE A 1 133 ? 14.025  1.676   5.328   1.00 98.37 133 A 1 
ATOM   1063 C  CE1 . PHE A 1 133 ? 12.950  -0.054  7.194   1.00 98.06 133 A 1 
ATOM   1064 C  CE2 . PHE A 1 133 ? 12.749  1.888   5.815   1.00 98.02 133 A 1 
ATOM   1065 C  CZ  . PHE A 1 133 ? 12.209  1.029   6.748   1.00 98.17 133 A 1 
ATOM   1066 N  N   . ALA A 1 134 ? 19.552  -0.196  5.785   1.00 98.83 134 A 1 
ATOM   1067 C  CA  . ALA A 1 134 ? 20.792  -0.426  5.055   1.00 98.71 134 A 1 
ATOM   1068 C  C   . ALA A 1 134 ? 21.074  -1.893  4.721   1.00 98.78 134 A 1 
ATOM   1069 O  O   . ALA A 1 134 ? 21.564  -2.177  3.624   1.00 98.53 134 A 1 
ATOM   1070 C  CB  . ALA A 1 134 ? 21.976  0.183   5.820   1.00 98.56 134 A 1 
ATOM   1071 N  N   . PRO A 1 135 ? 20.798  -2.851  5.626   1.00 98.71 135 A 1 
ATOM   1072 C  CA  . PRO A 1 135 ? 21.074  -4.253  5.287   1.00 98.59 135 A 1 
ATOM   1073 C  C   . PRO A 1 135 ? 20.324  -4.753  4.055   1.00 98.66 135 A 1 
ATOM   1074 O  O   . PRO A 1 135 ? 20.731  -5.750  3.456   1.00 98.16 135 A 1 
ATOM   1075 C  CB  . PRO A 1 135 ? 20.622  -5.016  6.533   1.00 98.04 135 A 1 
ATOM   1076 C  CG  . PRO A 1 135 ? 20.755  -4.023  7.640   1.00 96.64 135 A 1 
ATOM   1077 C  CD  . PRO A 1 135 ? 20.363  -2.707  7.024   1.00 98.26 135 A 1 
ATOM   1078 N  N   . PHE A 1 136 ? 19.242  -4.074  3.667   1.00 98.86 136 A 1 
ATOM   1079 C  CA  . PHE A 1 136 ? 18.431  -4.497  2.535   1.00 98.89 136 A 1 
ATOM   1080 C  C   . PHE A 1 136 ? 18.732  -3.705  1.262   1.00 98.83 136 A 1 
ATOM   1081 O  O   . PHE A 1 136 ? 18.210  -4.041  0.188   1.00 98.59 136 A 1 
ATOM   1082 C  CB  . PHE A 1 136 ? 16.945  -4.352  2.863   1.00 98.81 136 A 1 
ATOM   1083 C  CG  . PHE A 1 136 ? 16.561  -4.876  4.222   1.00 98.79 136 A 1 
ATOM   1084 C  CD1 . PHE A 1 136 ? 16.707  -6.217  4.529   1.00 98.51 136 A 1 
ATOM   1085 C  CD2 . PHE A 1 136 ? 16.057  -4.023  5.194   1.00 98.48 136 A 1 
ATOM   1086 C  CE1 . PHE A 1 136 ? 16.363  -6.701  5.783   1.00 98.12 136 A 1 
ATOM   1087 C  CE2 . PHE A 1 136 ? 15.712  -4.501  6.438   1.00 98.12 136 A 1 
ATOM   1088 C  CZ  . PHE A 1 136 ? 15.865  -5.843  6.735   1.00 98.25 136 A 1 
ATOM   1089 N  N   . LEU A 1 137 ? 19.529  -2.676  1.358   1.00 98.80 137 A 1 
ATOM   1090 C  CA  . LEU A 1 137 ? 19.723  -1.733  0.266   1.00 98.86 137 A 1 
ATOM   1091 C  C   . LEU A 1 137 ? 21.129  -1.801  -0.313  1.00 98.76 137 A 1 
ATOM   1092 O  O   . LEU A 1 137 ? 22.097  -2.047  0.398   1.00 98.46 137 A 1 
ATOM   1093 C  CB  . LEU A 1 137 ? 19.453  -0.302  0.749   1.00 98.79 137 A 1 
ATOM   1094 C  CG  . LEU A 1 137 ? 18.064  -0.013  1.314   1.00 98.61 137 A 1 
ATOM   1095 C  CD1 . LEU A 1 137 ? 17.999  1.412   1.862   1.00 98.39 137 A 1 
ATOM   1096 C  CD2 . LEU A 1 137 ? 17.000  -0.221  0.249   1.00 98.28 137 A 1 
ATOM   1097 N  N   . SER A 1 138 ? 21.224  -1.569  -1.622  1.00 98.73 138 A 1 
ATOM   1098 C  CA  . SER A 1 138 ? 22.517  -1.372  -2.257  1.00 98.65 138 A 1 
ATOM   1099 C  C   . SER A 1 138 ? 23.087  -0.033  -1.816  1.00 98.78 138 A 1 
ATOM   1100 O  O   . SER A 1 138 ? 22.363  0.833   -1.310  1.00 98.52 138 A 1 
ATOM   1101 C  CB  . SER A 1 138 ? 22.379  -1.403  -3.781  1.00 98.34 138 A 1 
ATOM   1102 O  OG  . SER A 1 138 ? 21.663  -0.279  -4.238  1.00 97.29 138 A 1 
ATOM   1103 N  N   . GLN A 1 139 ? 24.389  0.167   -2.024  1.00 98.58 139 A 1 
ATOM   1104 C  CA  . GLN A 1 139 ? 25.019  1.412   -1.610  1.00 98.45 139 A 1 
ATOM   1105 C  C   . GLN A 1 139 ? 24.404  2.611   -2.337  1.00 98.50 139 A 1 
ATOM   1106 O  O   . GLN A 1 139 ? 24.178  3.662   -1.741  1.00 98.15 139 A 1 
ATOM   1107 C  CB  . GLN A 1 139 ? 26.526  1.359   -1.848  1.00 98.14 139 A 1 
ATOM   1108 C  CG  . GLN A 1 139 ? 27.284  2.455   -1.124  1.00 90.89 139 A 1 
ATOM   1109 C  CD  . GLN A 1 139 ? 27.061  2.426   0.381   1.00 86.38 139 A 1 
ATOM   1110 O  OE1 . GLN A 1 139 ? 26.621  3.404   0.972   1.00 80.69 139 A 1 
ATOM   1111 N  NE2 . GLN A 1 139 ? 27.343  1.283   0.989   1.00 78.09 139 A 1 
ATOM   1112 N  N   . ASN A 1 140 ? 24.130  2.453   -3.636  1.00 98.43 140 A 1 
ATOM   1113 C  CA  . ASN A 1 140 ? 23.494  3.524   -4.397  1.00 98.37 140 A 1 
ATOM   1114 C  C   . ASN A 1 140 ? 22.097  3.821   -3.867  1.00 98.54 140 A 1 
ATOM   1115 O  O   . ASN A 1 140 ? 21.687  4.987   -3.782  1.00 98.22 140 A 1 
ATOM   1116 C  CB  . ASN A 1 140 ? 23.431  3.170   -5.880  1.00 97.61 140 A 1 
ATOM   1117 C  CG  . ASN A 1 140 ? 24.781  3.254   -6.555  1.00 86.90 140 A 1 
ATOM   1118 O  OD1 . ASN A 1 140 ? 25.700  3.916   -6.065  1.00 77.13 140 A 1 
ATOM   1119 N  ND2 . ASN A 1 140 ? 24.913  2.592   -7.702  1.00 77.01 140 A 1 
ATOM   1120 N  N   . ALA A 1 141 ? 21.355  2.785   -3.501  1.00 98.65 141 A 1 
ATOM   1121 C  CA  . ALA A 1 141 ? 20.012  2.963   -2.965  1.00 98.73 141 A 1 
ATOM   1122 C  C   . ALA A 1 141 ? 20.049  3.681   -1.619  1.00 98.71 141 A 1 
ATOM   1123 O  O   . ALA A 1 141 ? 19.188  4.512   -1.335  1.00 98.66 141 A 1 
ATOM   1124 C  CB  . ALA A 1 141 ? 19.313  1.611   -2.828  1.00 98.82 141 A 1 
ATOM   1125 N  N   . ILE A 1 142 ? 21.053  3.367   -0.798  1.00 98.69 142 A 1 
ATOM   1126 C  CA  . ILE A 1 142 ? 21.202  4.041   0.489   1.00 98.54 142 A 1 
ATOM   1127 C  C   . ILE A 1 142 ? 21.392  5.533   0.299   1.00 98.18 142 A 1 
ATOM   1128 O  O   . ILE A 1 142 ? 20.747  6.348   0.965   1.00 97.83 142 A 1 
ATOM   1129 C  CB  . ILE A 1 142 ? 22.389  3.439   1.285   1.00 98.55 142 A 1 
ATOM   1130 C  CG1 . ILE A 1 142 ? 22.061  2.017   1.731   1.00 98.08 142 A 1 
ATOM   1131 C  CG2 . ILE A 1 142 ? 22.727  4.315   2.487   1.00 98.05 142 A 1 
ATOM   1132 C  CD1 . ILE A 1 142 ? 23.243  1.269   2.331   1.00 96.44 142 A 1 
ATOM   1133 N  N   . GLU A 1 143 ? 22.269  5.913   -0.614  1.00 98.25 143 A 1 
ATOM   1134 C  CA  . GLU A 1 143 ? 22.539  7.331   -0.846  1.00 97.83 143 A 1 
ATOM   1135 C  C   . GLU A 1 143 ? 21.309  8.052   -1.376  1.00 97.51 143 A 1 
ATOM   1136 O  O   . GLU A 1 143 ? 21.020  9.185   -0.969  1.00 96.97 143 A 1 
ATOM   1137 C  CB  . GLU A 1 143 ? 23.718  7.494   -1.799  1.00 97.60 143 A 1 
ATOM   1138 C  CG  . GLU A 1 143 ? 25.043  7.006   -1.227  1.00 92.47 143 A 1 
ATOM   1139 C  CD  . GLU A 1 143 ? 25.377  7.677   0.097   1.00 86.79 143 A 1 
ATOM   1140 O  OE1 . GLU A 1 143 ? 25.244  8.917   0.178   1.00 80.32 143 A 1 
ATOM   1141 O  OE2 . GLU A 1 143 ? 25.758  6.966   1.043   1.00 81.65 143 A 1 
ATOM   1142 N  N   . SER A 1 144 ? 20.569  7.408   -2.258  1.00 97.75 144 A 1 
ATOM   1143 C  CA  . SER A 1 144 ? 19.354  8.011   -2.794  1.00 97.76 144 A 1 
ATOM   1144 C  C   . SER A 1 144 ? 18.281  8.128   -1.705  1.00 97.40 144 A 1 
ATOM   1145 O  O   . SER A 1 144 ? 17.604  9.155   -1.594  1.00 97.11 144 A 1 
ATOM   1146 C  CB  . SER A 1 144 ? 18.830  7.192   -3.973  1.00 97.82 144 A 1 
ATOM   1147 O  OG  . SER A 1 144 ? 17.747  7.844   -4.615  1.00 92.61 144 A 1 
ATOM   1148 N  N   . PHE A 1 145 ? 18.148  7.088   -0.897  1.00 97.87 145 A 1 
ATOM   1149 C  CA  . PHE A 1 145 ? 17.181  7.084   0.203   1.00 97.87 145 A 1 
ATOM   1150 C  C   . PHE A 1 145 ? 17.462  8.236   1.169   1.00 97.36 145 A 1 
ATOM   1151 O  O   . PHE A 1 145 ? 16.538  8.911   1.620   1.00 96.85 145 A 1 
ATOM   1152 C  CB  . PHE A 1 145 ? 17.222  5.741   0.936   1.00 97.91 145 A 1 
ATOM   1153 C  CG  . PHE A 1 145 ? 15.984  5.436   1.744   1.00 98.12 145 A 1 
ATOM   1154 C  CD1 . PHE A 1 145 ? 15.642  6.197   2.844   1.00 97.77 145 A 1 
ATOM   1155 C  CD2 . PHE A 1 145 ? 15.170  4.364   1.409   1.00 97.71 145 A 1 
ATOM   1156 C  CE1 . PHE A 1 145 ? 14.510  5.923   3.585   1.00 97.44 145 A 1 
ATOM   1157 C  CE2 . PHE A 1 145 ? 14.034  4.075   2.153   1.00 97.44 145 A 1 
ATOM   1158 C  CZ  . PHE A 1 145 ? 13.701  4.860   3.240   1.00 97.85 145 A 1 
ATOM   1159 N  N   . LYS A 1 146 ? 18.741  8.454   1.470   1.00 97.15 146 A 1 
ATOM   1160 C  CA  . LYS A 1 146 ? 19.124  9.517   2.395   1.00 96.54 146 A 1 
ATOM   1161 C  C   . LYS A 1 146 ? 18.681  10.892  1.895   1.00 95.85 146 A 1 
ATOM   1162 O  O   . LYS A 1 146 ? 18.427  11.787  2.696   1.00 95.28 146 A 1 
ATOM   1163 C  CB  . LYS A 1 146 ? 20.638  9.523   2.608   1.00 96.50 146 A 1 
ATOM   1164 C  CG  . LYS A 1 146 ? 21.151  8.397   3.492   1.00 95.15 146 A 1 
ATOM   1165 C  CD  . LYS A 1 146 ? 22.666  8.465   3.629   1.00 93.07 146 A 1 
ATOM   1166 C  CE  . LYS A 1 146 ? 23.188  7.380   4.545   1.00 88.39 146 A 1 
ATOM   1167 N  NZ  . LYS A 1 146 ? 24.681  7.402   4.616   1.00 83.39 146 A 1 
ATOM   1168 N  N   . HIS A 1 147 ? 18.583  11.049  0.579   1.00 96.02 147 A 1 
ATOM   1169 C  CA  . HIS A 1 147 ? 18.195  12.338  0.012   1.00 95.73 147 A 1 
ATOM   1170 C  C   . HIS A 1 147 ? 16.705  12.606  0.160   1.00 95.68 147 A 1 
ATOM   1171 O  O   . HIS A 1 147 ? 16.311  13.706  0.561   1.00 94.71 147 A 1 
ATOM   1172 C  CB  . HIS A 1 147 ? 18.602  12.417  -1.457  1.00 95.14 147 A 1 
ATOM   1173 C  CG  . HIS A 1 147 ? 18.176  13.699  -2.119  1.00 89.39 147 A 1 
ATOM   1174 N  ND1 . HIS A 1 147 ? 18.704  14.925  -1.767  1.00 79.23 147 A 1 
ATOM   1175 C  CD2 . HIS A 1 147 ? 17.271  13.945  -3.086  1.00 78.54 147 A 1 
ATOM   1176 C  CE1 . HIS A 1 147 ? 18.143  15.869  -2.501  1.00 79.30 147 A 1 
ATOM   1177 N  NE2 . HIS A 1 147 ? 17.272  15.302  -3.307  1.00 80.65 147 A 1 
ATOM   1178 N  N   . GLY A 1 148 ? 15.863  11.607  -0.160  1.00 96.43 148 A 1 
ATOM   1179 C  CA  . GLY A 1 148 ? 14.431  11.855  -0.152  1.00 96.53 148 A 1 
ATOM   1180 C  C   . GLY A 1 148 ? 13.542  10.643  0.039   1.00 97.21 148 A 1 
ATOM   1181 O  O   . GLY A 1 148 ? 12.325  10.754  -0.097  1.00 97.07 148 A 1 
ATOM   1182 N  N   . GLY A 1 149 ? 14.123  9.486   0.345   1.00 97.44 149 A 1 
ATOM   1183 C  CA  . GLY A 1 149 ? 13.335  8.293   0.573   1.00 97.66 149 A 1 
ATOM   1184 C  C   . GLY A 1 149 ? 12.949  7.542   -0.689  1.00 98.16 149 A 1 
ATOM   1185 O  O   . GLY A 1 149 ? 12.143  6.612   -0.632  1.00 98.05 149 A 1 
ATOM   1186 N  N   . TYR A 1 150 ? 13.516  7.918   -1.823  1.00 98.20 150 A 1 
ATOM   1187 C  CA  . TYR A 1 150 ? 13.273  7.238   -3.091  1.00 98.34 150 A 1 
ATOM   1188 C  C   . TYR A 1 150 ? 14.577  6.644   -3.623  1.00 98.51 150 A 1 
ATOM   1189 O  O   . TYR A 1 150 ? 15.664  7.144   -3.325  1.00 98.48 150 A 1 
ATOM   1190 C  CB  . TYR A 1 150 ? 12.636  8.180   -4.121  1.00 98.10 150 A 1 
ATOM   1191 C  CG  . TYR A 1 150 ? 13.385  9.473   -4.394  1.00 97.99 150 A 1 
ATOM   1192 C  CD1 . TYR A 1 150 ? 14.462  9.510   -5.263  1.00 97.50 150 A 1 
ATOM   1193 C  CD2 . TYR A 1 150 ? 12.977  10.668  -3.807  1.00 97.45 150 A 1 
ATOM   1194 C  CE1 . TYR A 1 150 ? 15.131  10.699  -5.532  1.00 97.03 150 A 1 
ATOM   1195 C  CE2 . TYR A 1 150 ? 13.637  11.864  -4.065  1.00 97.06 150 A 1 
ATOM   1196 C  CZ  . TYR A 1 150 ? 14.717  11.875  -4.937  1.00 97.12 150 A 1 
ATOM   1197 O  OH  . TYR A 1 150 ? 15.366  13.054  -5.198  1.00 96.25 150 A 1 
ATOM   1198 N  N   . TYR A 1 151 ? 14.470  5.572   -4.413  1.00 98.88 151 A 1 
ATOM   1199 C  CA  . TYR A 1 151 ? 15.659  4.863   -4.869  1.00 98.93 151 A 1 
ATOM   1200 C  C   . TYR A 1 151 ? 15.291  3.782   -5.874  1.00 98.95 151 A 1 
ATOM   1201 O  O   . TYR A 1 151 ? 14.107  3.511   -6.123  1.00 98.93 151 A 1 
ATOM   1202 C  CB  . TYR A 1 151 ? 16.391  4.217   -3.676  1.00 98.90 151 A 1 
ATOM   1203 C  CG  . TYR A 1 151 ? 15.591  3.129   -2.986  1.00 98.92 151 A 1 
ATOM   1204 C  CD1 . TYR A 1 151 ? 14.678  3.438   -1.976  1.00 98.87 151 A 1 
ATOM   1205 C  CD2 . TYR A 1 151 ? 15.753  1.797   -3.333  1.00 98.84 151 A 1 
ATOM   1206 C  CE1 . TYR A 1 151 ? 13.953  2.448   -1.334  1.00 98.82 151 A 1 
ATOM   1207 C  CE2 . TYR A 1 151 ? 15.028  0.792   -2.698  1.00 98.84 151 A 1 
ATOM   1208 C  CZ  . TYR A 1 151 ? 14.131  1.127   -1.703  1.00 98.90 151 A 1 
ATOM   1209 O  OH  . TYR A 1 151 ? 13.412  0.135   -1.065  1.00 98.85 151 A 1 
ATOM   1210 N  N   . THR A 1 152 ? 16.306  3.160   -6.456  1.00 98.97 152 A 1 
ATOM   1211 C  CA  . THR A 1 152 ? 16.123  2.013   -7.331  1.00 98.92 152 A 1 
ATOM   1212 C  C   . THR A 1 152 ? 17.090  0.902   -6.935  1.00 98.93 152 A 1 
ATOM   1213 O  O   . THR A 1 152 ? 18.167  1.168   -6.380  1.00 98.74 152 A 1 
ATOM   1214 C  CB  . THR A 1 152 ? 16.356  2.350   -8.815  1.00 98.72 152 A 1 
ATOM   1215 O  OG1 . THR A 1 152 ? 17.748  2.604   -9.043  1.00 96.80 152 A 1 
ATOM   1216 C  CG2 . THR A 1 152 ? 15.551  3.570   -9.228  1.00 97.10 152 A 1 
ATOM   1217 N  N   . MET A 1 153 ? 16.707  -0.338  -7.230  1.00 98.85 153 A 1 
ATOM   1218 C  CA  . MET A 1 153 ? 17.579  -1.496  -7.078  1.00 98.81 153 A 1 
ATOM   1219 C  C   . MET A 1 153 ? 17.217  -2.516  -8.145  1.00 98.80 153 A 1 
ATOM   1220 O  O   . MET A 1 153 ? 16.037  -2.763  -8.383  1.00 98.65 153 A 1 
ATOM   1221 C  CB  . MET A 1 153 ? 17.438  -2.158  -5.703  1.00 98.40 153 A 1 
ATOM   1222 C  CG  . MET A 1 153 ? 18.018  -1.370  -4.542  1.00 95.51 153 A 1 
ATOM   1223 S  SD  . MET A 1 153 ? 18.204  -2.385  -3.050  1.00 96.82 153 A 1 
ATOM   1224 C  CE  . MET A 1 153 ? 16.508  -2.853  -2.715  1.00 92.05 153 A 1 
ATOM   1225 N  N   . PRO A 1 154 ? 18.204  -3.144  -8.777  1.00 98.71 154 A 1 
ATOM   1226 C  CA  . PRO A 1 154 ? 17.890  -4.204  -9.735  1.00 98.59 154 A 1 
ATOM   1227 C  C   . PRO A 1 154 ? 17.435  -5.474  -9.016  1.00 98.53 154 A 1 
ATOM   1228 O  O   . PRO A 1 154 ? 17.978  -5.827  -7.962  1.00 98.19 154 A 1 
ATOM   1229 C  CB  . PRO A 1 154 ? 19.220  -4.431  -10.459 1.00 97.96 154 A 1 
ATOM   1230 C  CG  . PRO A 1 154 ? 20.254  -4.027  -9.461  1.00 95.50 154 A 1 
ATOM   1231 C  CD  . PRO A 1 154 ? 19.653  -2.897  -8.674  1.00 98.12 154 A 1 
ATOM   1232 N  N   . PHE A 1 155 ? 16.439  -6.140  -9.563  1.00 98.48 155 A 1 
ATOM   1233 C  CA  . PHE A 1 155 ? 16.051  -7.440  -9.030  1.00 98.31 155 A 1 
ATOM   1234 C  C   . PHE A 1 155 ? 17.179  -8.442  -9.283  1.00 98.05 155 A 1 
ATOM   1235 O  O   . PHE A 1 155 ? 17.840  -8.384  -10.324 1.00 97.56 155 A 1 
ATOM   1236 C  CB  . PHE A 1 155 ? 14.755  -7.934  -9.685  1.00 98.42 155 A 1 
ATOM   1237 C  CG  . PHE A 1 155 ? 13.504  -7.289  -9.154  1.00 98.61 155 A 1 
ATOM   1238 C  CD1 . PHE A 1 155 ? 12.852  -7.820  -8.056  1.00 98.40 155 A 1 
ATOM   1239 C  CD2 . PHE A 1 155 ? 12.983  -6.154  -9.754  1.00 98.37 155 A 1 
ATOM   1240 C  CE1 . PHE A 1 155 ? 11.698  -7.234  -7.564  1.00 98.21 155 A 1 
ATOM   1241 C  CE2 . PHE A 1 155 ? 11.837  -5.560  -9.269  1.00 98.24 155 A 1 
ATOM   1242 C  CZ  . PHE A 1 155 ? 11.191  -6.099  -8.170  1.00 98.46 155 A 1 
ATOM   1243 N  N   . PRO A 1 156 ? 17.428  -9.368  -8.354  1.00 97.76 156 A 1 
ATOM   1244 C  CA  . PRO A 1 156 ? 18.494  -10.357 -8.530  1.00 97.20 156 A 1 
ATOM   1245 C  C   . PRO A 1 156 ? 18.286  -11.224 -9.761  1.00 97.07 156 A 1 
ATOM   1246 O  O   . PRO A 1 156 ? 17.176  -11.682 -10.025 1.00 95.93 156 A 1 
ATOM   1247 C  CB  . PRO A 1 156 ? 18.413  -11.194 -7.251  1.00 96.46 156 A 1 
ATOM   1248 C  CG  . PRO A 1 156 ? 17.789  -10.278 -6.243  1.00 95.10 156 A 1 
ATOM   1249 C  CD  . PRO A 1 156 ? 16.809  -9.448  -7.025  1.00 97.40 156 A 1 
ATOM   1250 N  N   . ALA A 1 157 ? 19.356  -11.456 -10.497 1.00 94.41 157 A 1 
ATOM   1251 C  CA  . ALA A 1 157 ? 19.273  -12.209 -11.744 1.00 93.03 157 A 1 
ATOM   1252 C  C   . ALA A 1 157 ? 18.887  -13.674 -11.514 1.00 92.93 157 A 1 
ATOM   1253 O  O   . ALA A 1 157 ? 18.289  -14.299 -12.388 1.00 89.76 157 A 1 
ATOM   1254 C  CB  . ALA A 1 157 ? 20.593  -12.133 -12.501 1.00 90.32 157 A 1 
ATOM   1255 N  N   . HIS A 1 158 ? 19.207  -14.217 -10.343 1.00 92.75 158 A 1 
ATOM   1256 C  CA  . HIS A 1 158 ? 18.962  -15.621 -10.076 1.00 92.12 158 A 1 
ATOM   1257 C  C   . HIS A 1 158 ? 17.478  -15.953 -9.935  1.00 93.11 158 A 1 
ATOM   1258 O  O   . HIS A 1 158 ? 17.118  -17.122 -9.799  1.00 91.32 158 A 1 
ATOM   1259 C  CB  . HIS A 1 158 ? 19.717  -16.074 -8.816  1.00 89.76 158 A 1 
ATOM   1260 C  CG  . HIS A 1 158 ? 19.226  -15.438 -7.547  1.00 85.48 158 A 1 
ATOM   1261 N  ND1 . HIS A 1 158 ? 18.062  -15.816 -6.922  1.00 75.82 158 A 1 
ATOM   1262 C  CD2 . HIS A 1 158 ? 19.755  -14.457 -6.786  1.00 74.96 158 A 1 
ATOM   1263 C  CE1 . HIS A 1 158 ? 17.879  -15.097 -5.837  1.00 73.53 158 A 1 
ATOM   1264 N  NE2 . HIS A 1 158 ? 18.895  -14.261 -5.726  1.00 75.22 158 A 1 
ATOM   1265 N  N   . LEU A 1 159 ? 16.619  -14.944 -9.992  1.00 95.61 159 A 1 
ATOM   1266 C  CA  . LEU A 1 159 ? 15.174  -15.155 -9.919  1.00 95.68 159 A 1 
ATOM   1267 C  C   . LEU A 1 159 ? 14.587  -15.635 -11.243 1.00 95.16 159 A 1 
ATOM   1268 O  O   . LEU A 1 159 ? 13.376  -15.871 -11.337 1.00 92.02 159 A 1 
ATOM   1269 C  CB  . LEU A 1 159 ? 14.472  -13.871 -9.477  1.00 95.46 159 A 1 
ATOM   1270 C  CG  . LEU A 1 159 ? 14.775  -13.392 -8.060  1.00 95.76 159 A 1 
ATOM   1271 C  CD1 . LEU A 1 159 ? 14.178  -12.012 -7.818  1.00 95.08 159 A 1 
ATOM   1272 C  CD2 . LEU A 1 159 ? 14.248  -14.391 -7.034  1.00 95.12 159 A 1 
ATOM   1273 N  N   . GLY A 1 160 ? 15.410  -15.774 -12.266 1.00 94.70 160 A 1 
ATOM   1274 C  CA  . GLY A 1 160 ? 14.939  -16.240 -13.558 1.00 94.61 160 A 1 
ATOM   1275 C  C   . GLY A 1 160 ? 14.419  -15.126 -14.450 1.00 95.43 160 A 1 
ATOM   1276 O  O   . GLY A 1 160 ? 13.617  -15.372 -15.352 1.00 92.66 160 A 1 
ATOM   1277 N  N   . ILE A 1 161 ? 14.867  -13.908 -14.209 1.00 96.03 161 A 1 
ATOM   1278 C  CA  . ILE A 1 161 ? 14.436  -12.744 -14.973 1.00 96.09 161 A 1 
ATOM   1279 C  C   . ILE A 1 161 ? 15.097  -12.754 -16.349 1.00 96.14 161 A 1 
ATOM   1280 O  O   . ILE A 1 161 ? 16.303  -12.961 -16.464 1.00 94.48 161 A 1 
ATOM   1281 C  CB  . ILE A 1 161 ? 14.770  -11.451 -14.214 1.00 94.10 161 A 1 
ATOM   1282 C  CG1 . ILE A 1 161 ? 13.990  -11.402 -12.902 1.00 87.56 161 A 1 
ATOM   1283 C  CG2 . ILE A 1 161 ? 14.475  -10.222 -15.065 1.00 85.73 161 A 1 
ATOM   1284 C  CD1 . ILE A 1 161 ? 14.513  -10.389 -11.906 1.00 85.82 161 A 1 
ATOM   1285 N  N   . LYS A 1 162 ? 14.290  -12.526 -17.396 1.00 95.95 162 A 1 
ATOM   1286 C  CA  . LYS A 1 162 ? 14.776  -12.585 -18.770 1.00 96.06 162 A 1 
ATOM   1287 C  C   . LYS A 1 162 ? 14.992  -11.215 -19.394 1.00 96.12 162 A 1 
ATOM   1288 O  O   . LYS A 1 162 ? 15.565  -11.102 -20.481 1.00 93.56 162 A 1 
ATOM   1289 C  CB  . LYS A 1 162 ? 13.811  -13.396 -19.632 1.00 95.10 162 A 1 
ATOM   1290 C  CG  . LYS A 1 162 ? 13.641  -14.840 -19.178 1.00 92.65 162 A 1 
ATOM   1291 C  CD  . LYS A 1 162 ? 14.968  -15.584 -19.201 1.00 85.08 162 A 1 
ATOM   1292 C  CE  . LYS A 1 162 ? 14.791  -17.043 -18.807 1.00 79.61 162 A 1 
ATOM   1293 N  NZ  . LYS A 1 162 ? 16.084  -17.783 -18.819 1.00 69.19 162 A 1 
ATOM   1294 N  N   . VAL A 1 163 ? 14.528  -10.176 -18.727 1.00 96.00 163 A 1 
ATOM   1295 C  CA  . VAL A 1 163 ? 14.744  -8.794  -19.135 1.00 96.28 163 A 1 
ATOM   1296 C  C   . VAL A 1 163 ? 15.213  -8.040  -17.900 1.00 96.82 163 A 1 
ATOM   1297 O  O   . VAL A 1 163 ? 14.651  -8.238  -16.827 1.00 95.82 163 A 1 
ATOM   1298 C  CB  . VAL A 1 163 ? 13.456  -8.148  -19.690 1.00 94.08 163 A 1 
ATOM   1299 C  CG1 . VAL A 1 163 ? 13.685  -6.682  -20.018 1.00 84.56 163 A 1 
ATOM   1300 C  CG2 . VAL A 1 163 ? 12.968  -8.902  -20.917 1.00 85.05 163 A 1 
ATOM   1301 N  N   . PRO A 1 164 ? 16.236  -7.176  -18.021 1.00 97.41 164 A 1 
ATOM   1302 C  CA  . PRO A 1 164 ? 16.684  -6.421  -16.843 1.00 97.53 164 A 1 
ATOM   1303 C  C   . PRO A 1 164 ? 15.500  -5.720  -16.165 1.00 97.87 164 A 1 
ATOM   1304 O  O   . PRO A 1 164 ? 14.819  -4.907  -16.781 1.00 97.44 164 A 1 
ATOM   1305 C  CB  . PRO A 1 164 ? 17.679  -5.415  -17.425 1.00 96.77 164 A 1 
ATOM   1306 C  CG  . PRO A 1 164 ? 18.214  -6.094  -18.637 1.00 94.81 164 A 1 
ATOM   1307 C  CD  . PRO A 1 164 ? 17.060  -6.869  -19.206 1.00 96.84 164 A 1 
ATOM   1308 N  N   . LEU A 1 165 ? 15.272  -6.064  -14.892 1.00 98.25 165 A 1 
ATOM   1309 C  CA  . LEU A 1 165 ? 14.104  -5.594  -14.163 1.00 98.48 165 A 1 
ATOM   1310 C  C   . LEU A 1 165 ? 14.554  -4.890  -12.894 1.00 98.50 165 A 1 
ATOM   1311 O  O   . LEU A 1 165 ? 15.405  -5.395  -12.161 1.00 98.38 165 A 1 
ATOM   1312 C  CB  . LEU A 1 165 ? 13.178  -6.764  -13.829 1.00 98.31 165 A 1 
ATOM   1313 C  CG  . LEU A 1 165 ? 11.876  -6.428  -13.101 1.00 97.85 165 A 1 
ATOM   1314 C  CD1 . LEU A 1 165 ? 10.976  -5.576  -13.979 1.00 97.29 165 A 1 
ATOM   1315 C  CD2 . LEU A 1 165 ? 11.165  -7.704  -12.678 1.00 97.33 165 A 1 
ATOM   1316 N  N   . ASN A 1 166 ? 13.970  -3.720  -12.629 1.00 98.65 166 A 1 
ATOM   1317 C  CA  . ASN A 1 166 ? 14.369  -2.894  -11.504 1.00 98.72 166 A 1 
ATOM   1318 C  C   . ASN A 1 166 ? 13.207  -2.602  -10.567 1.00 98.85 166 A 1 
ATOM   1319 O  O   . ASN A 1 166 ? 12.079  -2.384  -11.006 1.00 98.79 166 A 1 
ATOM   1320 C  CB  . ASN A 1 166 ? 14.958  -1.571  -11.995 1.00 98.73 166 A 1 
ATOM   1321 C  CG  . ASN A 1 166 ? 16.184  -1.765  -12.861 1.00 98.63 166 A 1 
ATOM   1322 O  OD1 . ASN A 1 166 ? 17.302  -1.839  -12.352 1.00 94.59 166 A 1 
ATOM   1323 N  ND2 . ASN A 1 166 ? 15.978  -1.853  -14.163 1.00 94.27 166 A 1 
ATOM   1324 N  N   . ALA A 1 167 ? 13.499  -2.591  -9.269  1.00 98.88 167 A 1 
ATOM   1325 C  CA  . ALA A 1 167 ? 12.564  -2.079  -8.278  1.00 98.97 167 A 1 
ATOM   1326 C  C   . ALA A 1 167 ? 12.780  -0.579  -8.161  1.00 98.96 167 A 1 
ATOM   1327 O  O   . ALA A 1 167 ? 13.912  -0.122  -7.981  1.00 98.88 167 A 1 
ATOM   1328 C  CB  . ALA A 1 167 ? 12.790  -2.751  -6.934  1.00 98.82 167 A 1 
ATOM   1329 N  N   . VAL A 1 168 ? 11.707  0.191   -8.286  1.00 98.95 168 A 1 
ATOM   1330 C  CA  . VAL A 1 168 ? 11.768  1.643   -8.182  1.00 98.96 168 A 1 
ATOM   1331 C  C   . VAL A 1 168 ? 10.808  2.082   -7.084  1.00 98.92 168 A 1 
ATOM   1332 O  O   . VAL A 1 168 ? 9.610   1.809   -7.161  1.00 98.94 168 A 1 
ATOM   1333 C  CB  . VAL A 1 168 ? 11.402  2.330   -9.507  1.00 98.93 168 A 1 
ATOM   1334 C  CG1 . VAL A 1 168 ? 11.441  3.844   -9.354  1.00 98.72 168 A 1 
ATOM   1335 C  CG2 . VAL A 1 168 ? 12.350  1.878   -10.614 1.00 98.77 168 A 1 
ATOM   1336 N  N   . VAL A 1 169 ? 11.335  2.752   -6.072  1.00 98.98 169 A 1 
ATOM   1337 C  CA  . VAL A 1 169 ? 10.527  3.227   -4.949  1.00 98.91 169 A 1 
ATOM   1338 C  C   . VAL A 1 169 ? 10.370  4.735   -5.037  1.00 98.94 169 A 1 
ATOM   1339 O  O   . VAL A 1 169 ? 11.359  5.460   -5.113  1.00 98.87 169 A 1 
ATOM   1340 C  CB  . VAL A 1 169 ? 11.155  2.842   -3.601  1.00 98.92 169 A 1 
ATOM   1341 C  CG1 . VAL A 1 169 ? 10.447  3.545   -2.447  1.00 98.58 169 A 1 
ATOM   1342 C  CG2 . VAL A 1 169 ? 11.104  1.334   -3.418  1.00 98.64 169 A 1 
ATOM   1343 N  N   . LEU A 1 170 ? 9.126   5.203   -5.034  1.00 98.96 170 A 1 
ATOM   1344 C  CA  . LEU A 1 170 ? 8.820   6.625   -4.989  1.00 98.97 170 A 1 
ATOM   1345 C  C   . LEU A 1 170 ? 8.286   6.992   -3.618  1.00 98.91 170 A 1 
ATOM   1346 O  O   . LEU A 1 170 ? 7.489   6.262   -3.026  1.00 98.76 170 A 1 
ATOM   1347 C  CB  . LEU A 1 170 ? 7.785   7.003   -6.052  1.00 98.92 170 A 1 
ATOM   1348 C  CG  . LEU A 1 170 ? 8.203   6.834   -7.512  1.00 98.70 170 A 1 
ATOM   1349 C  CD1 . LEU A 1 170 ? 7.065   7.259   -8.439  1.00 98.41 170 A 1 
ATOM   1350 C  CD2 . LEU A 1 170 ? 9.451   7.642   -7.808  1.00 98.31 170 A 1 
ATOM   1351 N  N   . ASN A 1 171 ? 8.724   8.148   -3.110  1.00 98.73 171 A 1 
ATOM   1352 C  CA  . ASN A 1 171 ? 8.221   8.669   -1.844  1.00 98.65 171 A 1 
ATOM   1353 C  C   . ASN A 1 171 ? 7.065   9.618   -2.126  1.00 98.52 171 A 1 
ATOM   1354 O  O   . ASN A 1 171 ? 7.253   10.826  -2.276  1.00 98.27 171 A 1 
ATOM   1355 C  CB  . ASN A 1 171 ? 9.329   9.382   -1.078  1.00 98.24 171 A 1 
ATOM   1356 C  CG  . ASN A 1 171 ? 8.850   9.923   0.255   1.00 97.99 171 A 1 
ATOM   1357 O  OD1 . ASN A 1 171 ? 7.704   9.707   0.656   1.00 96.63 171 A 1 
ATOM   1358 N  ND2 . ASN A 1 171 ? 9.728   10.627  0.958   1.00 95.77 171 A 1 
ATOM   1359 N  N   . THR A 1 172 ? 5.848   9.065   -2.198  1.00 98.76 172 A 1 
ATOM   1360 C  CA  . THR A 1 172 ? 4.686   9.890   -2.500  1.00 98.71 172 A 1 
ATOM   1361 C  C   . THR A 1 172 ? 4.102   10.558  -1.265  1.00 98.65 172 A 1 
ATOM   1362 O  O   . THR A 1 172 ? 3.150   11.332  -1.380  1.00 98.46 172 A 1 
ATOM   1363 C  CB  . THR A 1 172 ? 3.593   9.076   -3.213  1.00 98.77 172 A 1 
ATOM   1364 O  OG1 . THR A 1 172 ? 3.309   7.894   -2.480  1.00 98.29 172 A 1 
ATOM   1365 C  CG2 . THR A 1 172 ? 4.058   8.711   -4.618  1.00 97.91 172 A 1 
ATOM   1366 N  N   . VAL A 1 173 ? 4.674   10.307  -0.093  1.00 98.53 173 A 1 
ATOM   1367 C  CA  . VAL A 1 173 ? 4.313   11.093  1.087   1.00 98.36 173 A 1 
ATOM   1368 C  C   . VAL A 1 173 ? 4.657   12.557  0.845   1.00 98.25 173 A 1 
ATOM   1369 O  O   . VAL A 1 173 ? 4.035   13.459  1.411   1.00 97.93 173 A 1 
ATOM   1370 C  CB  . VAL A 1 173 ? 5.006   10.568  2.352   1.00 98.22 173 A 1 
ATOM   1371 C  CG1 . VAL A 1 173 ? 4.615   11.403  3.572   1.00 97.79 173 A 1 
ATOM   1372 C  CG2 . VAL A 1 173 ? 4.650   9.104   2.586   1.00 97.79 173 A 1 
ATOM   1373 N  N   . LEU A 1 174 ? 5.629   12.805  -0.030  1.00 98.15 174 A 1 
ATOM   1374 C  CA  . LEU A 1 174 ? 5.965   14.168  -0.419  1.00 97.97 174 A 1 
ATOM   1375 C  C   . LEU A 1 174 ? 4.797   14.874  -1.090  1.00 98.05 174 A 1 
ATOM   1376 O  O   . LEU A 1 174 ? 4.699   16.099  -1.059  1.00 97.69 174 A 1 
ATOM   1377 C  CB  . LEU A 1 174 ? 7.164   14.180  -1.369  1.00 97.72 174 A 1 
ATOM   1378 C  CG  . LEU A 1 174 ? 8.480   13.611  -0.829  1.00 97.35 174 A 1 
ATOM   1379 C  CD1 . LEU A 1 174 ? 9.553   13.640  -1.912  1.00 96.85 174 A 1 
ATOM   1380 C  CD2 . LEU A 1 174 ? 8.934   14.392  0.398   1.00 96.74 174 A 1 
ATOM   1381 N  N   . TYR A 1 175 ? 3.883   14.100  -1.688  1.00 98.39 175 A 1 
ATOM   1382 C  CA  . TYR A 1 175 ? 2.758   14.655  -2.429  1.00 98.43 175 A 1 
ATOM   1383 C  C   . TYR A 1 175 ? 1.443   14.595  -1.654  1.00 98.47 175 A 1 
ATOM   1384 O  O   . TYR A 1 175 ? 0.420   15.090  -2.135  1.00 98.20 175 A 1 
ATOM   1385 C  CB  . TYR A 1 175 ? 2.584   13.914  -3.757  1.00 98.47 175 A 1 
ATOM   1386 C  CG  . TYR A 1 175 ? 3.854   13.793  -4.571  1.00 98.56 175 A 1 
ATOM   1387 C  CD1 . TYR A 1 175 ? 4.793   14.816  -4.611  1.00 98.41 175 A 1 
ATOM   1388 C  CD2 . TYR A 1 175 ? 4.116   12.645  -5.309  1.00 98.44 175 A 1 
ATOM   1389 C  CE1 . TYR A 1 175 ? 5.954   14.709  -5.355  1.00 98.38 175 A 1 
ATOM   1390 C  CE2 . TYR A 1 175 ? 5.269   12.523  -6.070  1.00 98.39 175 A 1 
ATOM   1391 C  CZ  . TYR A 1 175 ? 6.180   13.555  -6.084  1.00 98.50 175 A 1 
ATOM   1392 O  OH  . TYR A 1 175 ? 7.334   13.444  -6.826  1.00 98.30 175 A 1 
ATOM   1393 N  N   . TYR A 1 176 ? 1.451   14.001  -0.474  1.00 98.44 176 A 1 
ATOM   1394 C  CA  . TYR A 1 176 ? 0.256   13.831  0.346   1.00 98.49 176 A 1 
ATOM   1395 C  C   . TYR A 1 176 ? -0.316  15.195  0.735   1.00 98.23 176 A 1 
ATOM   1396 O  O   . TYR A 1 176 ? 0.428   16.087  1.158   1.00 97.81 176 A 1 
ATOM   1397 C  CB  . TYR A 1 176 ? 0.612   13.027  1.590   1.00 98.30 176 A 1 
ATOM   1398 C  CG  . TYR A 1 176 ? -0.551  12.501  2.401   1.00 98.21 176 A 1 
ATOM   1399 C  CD1 . TYR A 1 176 ? -1.762  12.155  1.819   1.00 97.70 176 A 1 
ATOM   1400 C  CD2 . TYR A 1 176 ? -0.412  12.309  3.768   1.00 97.68 176 A 1 
ATOM   1401 C  CE1 . TYR A 1 176 ? -2.806  11.650  2.567   1.00 97.21 176 A 1 
ATOM   1402 C  CE2 . TYR A 1 176 ? -1.449  11.795  4.532   1.00 97.21 176 A 1 
ATOM   1403 C  CZ  . TYR A 1 176 ? -2.642  11.469  3.932   1.00 97.25 176 A 1 
ATOM   1404 O  OH  . TYR A 1 176 ? -3.670  10.964  4.681   1.00 96.41 176 A 1 
ATOM   1405 N  N   . ASN A 1 177 ? -1.628  15.373  0.624   1.00 98.22 177 A 1 
ATOM   1406 C  CA  . ASN A 1 177 ? -2.204  16.690  0.869   1.00 97.88 177 A 1 
ATOM   1407 C  C   . ASN A 1 177 ? -2.304  17.055  2.351   1.00 97.67 177 A 1 
ATOM   1408 O  O   . ASN A 1 177 ? -2.781  18.141  2.679   1.00 96.39 177 A 1 
ATOM   1409 C  CB  . ASN A 1 177 ? -3.564  16.847  0.157   1.00 96.87 177 A 1 
ATOM   1410 C  CG  . ASN A 1 177 ? -4.576  15.805  0.558   1.00 95.72 177 A 1 
ATOM   1411 O  OD1 . ASN A 1 177 ? -4.449  15.157  1.591   1.00 90.16 177 A 1 
ATOM   1412 N  ND2 . ASN A 1 177 ? -5.593  15.645  -0.277  1.00 88.87 177 A 1 
ATOM   1413 N  N   . TYR A 1 178 ? -1.840  16.182  3.234   1.00 97.72 178 A 1 
ATOM   1414 C  CA  . TYR A 1 178 ? -1.654  16.540  4.636   1.00 97.17 178 A 1 
ATOM   1415 C  C   . TYR A 1 178 ? -0.216  16.946  4.934   1.00 96.93 178 A 1 
ATOM   1416 O  O   . TYR A 1 178 ? 0.104   17.323  6.067   1.00 95.64 178 A 1 
ATOM   1417 C  CB  . TYR A 1 178 ? -2.064  15.384  5.560   1.00 96.62 178 A 1 
ATOM   1418 C  CG  . TYR A 1 178 ? -3.556  15.252  5.770   1.00 95.47 178 A 1 
ATOM   1419 C  CD1 . TYR A 1 178 ? -4.214  16.045  6.699   1.00 92.05 178 A 1 
ATOM   1420 C  CD2 . TYR A 1 178 ? -4.302  14.348  5.040   1.00 91.80 178 A 1 
ATOM   1421 C  CE1 . TYR A 1 178 ? -5.578  15.934  6.896   1.00 90.35 178 A 1 
ATOM   1422 C  CE2 . TYR A 1 178 ? -5.669  14.226  5.232   1.00 90.54 178 A 1 
ATOM   1423 C  CZ  . TYR A 1 178 ? -6.303  15.022  6.157   1.00 91.08 178 A 1 
ATOM   1424 O  OH  . TYR A 1 178 ? -7.655  14.908  6.358   1.00 88.51 178 A 1 
ATOM   1425 N  N   . ASN A 1 179 ? 0.655   16.879  3.928   1.00 96.85 179 A 1 
ATOM   1426 C  CA  . ASN A 1 179 ? 2.058   17.253  4.090   1.00 96.82 179 A 1 
ATOM   1427 C  C   . ASN A 1 179 ? 2.208   18.747  3.832   1.00 96.62 179 A 1 
ATOM   1428 O  O   . ASN A 1 179 ? 2.268   19.189  2.684   1.00 95.92 179 A 1 
ATOM   1429 C  CB  . ASN A 1 179 ? 2.939   16.448  3.142   1.00 96.81 179 A 1 
ATOM   1430 C  CG  . ASN A 1 179 ? 4.420   16.667  3.380   1.00 97.01 179 A 1 
ATOM   1431 O  OD1 . ASN A 1 179 ? 4.824   17.597  4.077   1.00 95.79 179 A 1 
ATOM   1432 N  ND2 . ASN A 1 179 ? 5.252   15.799  2.796   1.00 95.56 179 A 1 
ATOM   1433 N  N   . LYS A 1 180 ? 2.277   19.523  4.910   1.00 95.88 180 A 1 
ATOM   1434 C  CA  . LYS A 1 180 ? 2.331   20.977  4.788   1.00 95.12 180 A 1 
ATOM   1435 C  C   . LYS A 1 180 ? 3.680   21.470  4.287   1.00 94.81 180 A 1 
ATOM   1436 O  O   . LYS A 1 180 ? 3.819   22.635  3.920   1.00 92.97 180 A 1 
ATOM   1437 C  CB  . LYS A 1 180 ? 2.008   21.635  6.135   1.00 94.45 180 A 1 
ATOM   1438 C  CG  . LYS A 1 180 ? 0.617   21.341  6.651   1.00 90.90 180 A 1 
ATOM   1439 C  CD  . LYS A 1 180 ? 0.360   22.038  7.980   1.00 82.63 180 A 1 
ATOM   1440 C  CE  . LYS A 1 180 ? -1.033  21.754  8.506   1.00 75.50 180 A 1 
ATOM   1441 N  NZ  . LYS A 1 180 ? -1.276  22.440  9.811   1.00 65.59 180 A 1 
ATOM   1442 N  N   . GLN A 1 181 ? 4.679   20.591  4.267   1.00 95.01 181 A 1 
ATOM   1443 C  CA  . GLN A 1 181 ? 6.036   20.993  3.915   1.00 94.17 181 A 1 
ATOM   1444 C  C   . GLN A 1 181 ? 6.246   21.121  2.409   1.00 94.05 181 A 1 
ATOM   1445 O  O   . GLN A 1 181 ? 7.242   21.696  1.969   1.00 91.46 181 A 1 
ATOM   1446 C  CB  . GLN A 1 181 ? 7.047   20.003  4.486   1.00 92.72 181 A 1 
ATOM   1447 C  CG  . GLN A 1 181 ? 6.831   19.664  5.953   1.00 89.65 181 A 1 
ATOM   1448 C  CD  . GLN A 1 181 ? 6.795   20.892  6.828   1.00 84.95 181 A 1 
ATOM   1449 O  OE1 . GLN A 1 181 ? 7.654   21.768  6.720   1.00 76.74 181 A 1 
ATOM   1450 N  NE2 . GLN A 1 181 ? 5.801   20.966  7.698   1.00 73.57 181 A 1 
ATOM   1451 N  N   . THR A 1 182 ? 5.318   20.586  1.610   1.00 95.56 182 A 1 
ATOM   1452 C  CA  . THR A 1 182 ? 5.526   20.492  0.169   1.00 95.49 182 A 1 
ATOM   1453 C  C   . THR A 1 182 ? 4.402   21.111  -0.659  1.00 94.85 182 A 1 
ATOM   1454 O  O   . THR A 1 182 ? 4.438   21.048  -1.886  1.00 93.14 182 A 1 
ATOM   1455 C  CB  . THR A 1 182 ? 5.675   19.026  -0.260  1.00 95.30 182 A 1 
ATOM   1456 O  OG1 . THR A 1 182 ? 4.516   18.292  0.150   1.00 94.32 182 A 1 
ATOM   1457 C  CG2 . THR A 1 182 ? 6.914   18.402  0.375   1.00 94.23 182 A 1 
ATOM   1458 N  N   . MET A 1 183 ? 3.420   21.728  -0.016  1.00 94.36 183 A 1 
ATOM   1459 C  CA  . MET A 1 183 ? 2.218   22.170  -0.722  1.00 92.96 183 A 1 
ATOM   1460 C  C   . MET A 1 183 ? 2.503   23.225  -1.788  1.00 92.08 183 A 1 
ATOM   1461 O  O   . MET A 1 183 ? 1.768   23.318  -2.767  1.00 88.28 183 A 1 
ATOM   1462 C  CB  . MET A 1 183 ? 1.198   22.717  0.283   1.00 90.36 183 A 1 
ATOM   1463 C  CG  . MET A 1 183 ? 1.554   24.065  0.881   1.00 84.15 183 A 1 
ATOM   1464 S  SD  . MET A 1 183 ? 0.285   24.705  2.004   1.00 81.25 183 A 1 
ATOM   1465 C  CE  . MET A 1 183 ? 0.624   23.733  3.461   1.00 72.76 183 A 1 
ATOM   1466 N  N   . ASP A 1 184 ? 3.567   23.998  -1.615  1.00 92.43 184 A 1 
ATOM   1467 C  CA  . ASP A 1 184 ? 3.861   25.099  -2.529  1.00 91.34 184 A 1 
ATOM   1468 C  C   . ASP A 1 184 ? 5.055   24.826  -3.438  1.00 91.35 184 A 1 
ATOM   1469 O  O   . ASP A 1 184 ? 5.525   25.717  -4.135  1.00 87.24 184 A 1 
ATOM   1470 C  CB  . ASP A 1 184 ? 4.111   26.388  -1.739  1.00 89.09 184 A 1 
ATOM   1471 C  CG  . ASP A 1 184 ? 2.892   26.843  -0.965  1.00 84.28 184 A 1 
ATOM   1472 O  OD1 . ASP A 1 184 ? 1.779   26.774  -1.520  1.00 79.35 184 A 1 
ATOM   1473 O  OD2 . ASP A 1 184 ? 3.044   27.270  0.188   1.00 78.96 184 A 1 
ATOM   1474 N  N   . SER A 1 185 ? 5.537   23.584  -3.451  1.00 93.11 185 A 1 
ATOM   1475 C  CA  . SER A 1 185 ? 6.654   23.212  -4.300  1.00 92.88 185 A 1 
ATOM   1476 C  C   . SER A 1 185 ? 6.158   22.797  -5.677  1.00 93.13 185 A 1 
ATOM   1477 O  O   . SER A 1 185 ? 4.964   22.549  -5.885  1.00 90.06 185 A 1 
ATOM   1478 C  CB  . SER A 1 185 ? 7.446   22.073  -3.664  1.00 90.67 185 A 1 
ATOM   1479 O  OG  . SER A 1 185 ? 7.964   22.451  -2.400  1.00 81.66 185 A 1 
ATOM   1480 N  N   . THR A 1 186 ? 7.084   22.728  -6.629  1.00 95.17 186 A 1 
ATOM   1481 C  CA  . THR A 1 186 ? 6.757   22.216  -7.956  1.00 94.91 186 A 1 
ATOM   1482 C  C   . THR A 1 186 ? 7.279   20.796  -8.140  1.00 95.53 186 A 1 
ATOM   1483 O  O   . THR A 1 186 ? 6.630   19.972  -8.767  1.00 92.81 186 A 1 
ATOM   1484 C  CB  . THR A 1 186 ? 7.339   23.119  -9.054  1.00 92.89 186 A 1 
ATOM   1485 O  OG1 . THR A 1 186 ? 8.754   23.242  -8.879  1.00 85.18 186 A 1 
ATOM   1486 C  CG2 . THR A 1 186 ? 6.705   24.502  -8.995  1.00 84.07 186 A 1 
ATOM   1487 N  N   . ASP A 1 187 ? 8.465   20.513  -7.576  1.00 96.42 187 A 1 
ATOM   1488 C  CA  . ASP A 1 187 ? 9.075   19.190  -7.663  1.00 96.84 187 A 1 
ATOM   1489 C  C   . ASP A 1 187 ? 9.805   18.903  -6.357  1.00 96.73 187 A 1 
ATOM   1490 O  O   . ASP A 1 187 ? 11.027  19.049  -6.274  1.00 96.01 187 A 1 
ATOM   1491 C  CB  . ASP A 1 187 ? 10.039  19.124  -8.852  1.00 96.96 187 A 1 
ATOM   1492 C  CG  . ASP A 1 187 ? 10.570  17.712  -9.082  1.00 97.59 187 A 1 
ATOM   1493 O  OD1 . ASP A 1 187 ? 10.066  16.771  -8.437  1.00 97.35 187 A 1 
ATOM   1494 O  OD2 . ASP A 1 187 ? 11.484  17.557  -9.913  1.00 97.41 187 A 1 
ATOM   1495 N  N   . PRO A 1 188 ? 9.068   18.503  -5.314  1.00 96.80 188 A 1 
ATOM   1496 C  CA  . PRO A 1 188 ? 9.678   18.298  -4.001  1.00 96.71 188 A 1 
ATOM   1497 C  C   . PRO A 1 188 ? 10.855  17.324  -4.048  1.00 96.82 188 A 1 
ATOM   1498 O  O   . PRO A 1 188 ? 10.716  16.194  -4.522  1.00 96.51 188 A 1 
ATOM   1499 C  CB  . PRO A 1 188 ? 8.528   17.732  -3.161  1.00 96.29 188 A 1 
ATOM   1500 C  CG  . PRO A 1 188 ? 7.299   18.291  -3.805  1.00 95.36 188 A 1 
ATOM   1501 C  CD  . PRO A 1 188 ? 7.610   18.315  -5.276  1.00 96.69 188 A 1 
ATOM   1502 N  N   . LEU A 1 189 ? 12.010  17.802  -3.587  1.00 96.11 189 A 1 
ATOM   1503 C  CA  . LEU A 1 189 ? 13.246  17.024  -3.523  1.00 95.98 189 A 1 
ATOM   1504 C  C   . LEU A 1 189 ? 13.672  16.481  -4.885  1.00 96.17 189 A 1 
ATOM   1505 O  O   . LEU A 1 189 ? 14.472  15.547  -4.963  1.00 95.74 189 A 1 
ATOM   1506 C  CB  . LEU A 1 189 ? 13.130  15.892  -2.499  1.00 95.52 189 A 1 
ATOM   1507 C  CG  . LEU A 1 189 ? 12.872  16.347  -1.059  1.00 94.58 189 A 1 
ATOM   1508 C  CD1 . LEU A 1 189 ? 12.850  15.153  -0.110  1.00 93.16 189 A 1 
ATOM   1509 C  CD2 . LEU A 1 189 ? 13.917  17.357  -0.606  1.00 92.80 189 A 1 
ATOM   1510 N  N   . GLY A 1 190 ? 13.150  17.064  -5.971  1.00 96.42 190 A 1 
ATOM   1511 C  CA  . GLY A 1 190 ? 13.567  16.705  -7.308  1.00 96.70 190 A 1 
ATOM   1512 C  C   . GLY A 1 190 ? 13.129  15.328  -7.775  1.00 97.59 190 A 1 
ATOM   1513 O  O   . GLY A 1 190 ? 13.690  14.794  -8.735  1.00 97.54 190 A 1 
ATOM   1514 N  N   . GLN A 1 191 ? 12.129  14.757  -7.119  1.00 97.49 191 A 1 
ATOM   1515 C  CA  . GLN A 1 191 ? 11.757  13.375  -7.407  1.00 97.98 191 A 1 
ATOM   1516 C  C   . GLN A 1 191 ? 11.187  13.191  -8.812  1.00 98.43 191 A 1 
ATOM   1517 O  O   . GLN A 1 191 ? 11.465  12.182  -9.464  1.00 98.60 191 A 1 
ATOM   1518 C  CB  . GLN A 1 191 ? 10.762  12.861  -6.369  1.00 97.83 191 A 1 
ATOM   1519 C  CG  . GLN A 1 191 ? 10.385  11.393  -6.569  1.00 97.76 191 A 1 
ATOM   1520 C  CD  . GLN A 1 191 ? 9.569   10.826  -5.425  1.00 98.10 191 A 1 
ATOM   1521 O  OE1 . GLN A 1 191 ? 9.943   9.816   -4.830  1.00 93.23 191 A 1 
ATOM   1522 N  NE2 . GLN A 1 191 ? 8.449   11.476  -5.128  1.00 94.58 191 A 1 
ATOM   1523 N  N   . PHE A 1 192 ? 10.387  14.140  -9.306  1.00 98.73 192 A 1 
ATOM   1524 C  CA  . PHE A 1 192 ? 9.818   14.006  -10.642 1.00 98.81 192 A 1 
ATOM   1525 C  C   . PHE A 1 192 ? 10.905  13.974  -11.713 1.00 98.87 192 A 1 
ATOM   1526 O  O   . PHE A 1 192 ? 10.897  13.121  -12.597 1.00 98.85 192 A 1 
ATOM   1527 C  CB  . PHE A 1 192 ? 8.832   15.139  -10.937 1.00 98.80 192 A 1 
ATOM   1528 C  CG  . PHE A 1 192 ? 7.465   14.938  -10.320 1.00 98.79 192 A 1 
ATOM   1529 C  CD1 . PHE A 1 192 ? 6.691   13.842  -10.660 1.00 98.55 192 A 1 
ATOM   1530 C  CD2 . PHE A 1 192 ? 6.944   15.861  -9.423  1.00 98.54 192 A 1 
ATOM   1531 C  CE1 . PHE A 1 192 ? 5.435   13.657  -10.104 1.00 98.35 192 A 1 
ATOM   1532 C  CE2 . PHE A 1 192 ? 5.690   15.683  -8.863  1.00 98.31 192 A 1 
ATOM   1533 C  CZ  . PHE A 1 192 ? 4.942   14.577  -9.203  1.00 98.45 192 A 1 
ATOM   1534 N  N   . GLU A 1 193 ? 11.855  14.911  -11.635 1.00 98.84 193 A 1 
ATOM   1535 C  CA  . GLU A 1 193 ? 12.937  14.946  -12.615 1.00 98.78 193 A 1 
ATOM   1536 C  C   . GLU A 1 193 ? 13.844  13.725  -12.470 1.00 98.82 193 A 1 
ATOM   1537 O  O   . GLU A 1 193 ? 14.317  13.165  -13.470 1.00 98.80 193 A 1 
ATOM   1538 C  CB  . GLU A 1 193 ? 13.740  16.229  -12.482 1.00 98.54 193 A 1 
ATOM   1539 C  CG  . GLU A 1 193 ? 13.000  17.460  -12.987 1.00 90.54 193 A 1 
ATOM   1540 C  CD  . GLU A 1 193 ? 12.596  17.334  -14.447 1.00 82.53 193 A 1 
ATOM   1541 O  OE1 . GLU A 1 193 ? 13.443  16.904  -15.263 1.00 77.49 193 A 1 
ATOM   1542 O  OE2 . GLU A 1 193 ? 11.437  17.651  -14.769 1.00 77.30 193 A 1 
ATOM   1543 N  N   . TRP A 1 194 ? 14.094  13.293  -11.234 1.00 98.79 194 A 1 
ATOM   1544 C  CA  . TRP A 1 194 ? 14.868  12.085  -10.985 1.00 98.89 194 A 1 
ATOM   1545 C  C   . TRP A 1 194 ? 14.190  10.868  -11.618 1.00 98.80 194 A 1 
ATOM   1546 O  O   . TRP A 1 194 ? 14.839  10.063  -12.288 1.00 98.86 194 A 1 
ATOM   1547 C  CB  . TRP A 1 194 ? 15.039  11.874  -9.476  1.00 98.81 194 A 1 
ATOM   1548 C  CG  . TRP A 1 194 ? 15.613  10.538  -9.093  1.00 98.83 194 A 1 
ATOM   1549 C  CD1 . TRP A 1 194 ? 16.935  10.198  -9.010  1.00 98.71 194 A 1 
ATOM   1550 C  CD2 . TRP A 1 194 ? 14.873  9.357   -8.731  1.00 98.82 194 A 1 
ATOM   1551 N  NE1 . TRP A 1 194 ? 17.063  8.899   -8.618  1.00 98.66 194 A 1 
ATOM   1552 C  CE2 . TRP A 1 194 ? 15.814  8.348   -8.438  1.00 98.76 194 A 1 
ATOM   1553 C  CE3 . TRP A 1 194 ? 13.511  9.063   -8.630  1.00 98.77 194 A 1 
ATOM   1554 C  CZ2 . TRP A 1 194 ? 15.438  7.057   -8.047  1.00 98.65 194 A 1 
ATOM   1555 C  CZ3 . TRP A 1 194 ? 13.138  7.776   -8.240  1.00 98.71 194 A 1 
ATOM   1556 C  CH2 . TRP A 1 194 ? 14.097  6.800   -7.959  1.00 98.67 194 A 1 
ATOM   1557 N  N   . PHE A 1 195 ? 12.891  10.742  -11.430 1.00 98.92 195 A 1 
ATOM   1558 C  CA  . PHE A 1 195 ? 12.135  9.633   -11.981 1.00 98.94 195 A 1 
ATOM   1559 C  C   . PHE A 1 195 ? 12.196  9.627   -13.502 1.00 98.91 195 A 1 
ATOM   1560 O  O   . PHE A 1 195 ? 12.362  8.576   -14.122 1.00 98.92 195 A 1 
ATOM   1561 C  CB  . PHE A 1 195 ? 10.678  9.686   -11.493 1.00 98.93 195 A 1 
ATOM   1562 C  CG  . PHE A 1 195 ? 9.839   8.538   -11.955 1.00 98.94 195 A 1 
ATOM   1563 C  CD1 . PHE A 1 195 ? 9.984   7.279   -11.396 1.00 98.83 195 A 1 
ATOM   1564 C  CD2 . PHE A 1 195 ? 8.883   8.717   -12.942 1.00 98.83 195 A 1 
ATOM   1565 C  CE1 . PHE A 1 195 ? 9.199   6.221   -11.807 1.00 98.73 195 A 1 
ATOM   1566 C  CE2 . PHE A 1 195 ? 8.092   7.663   -13.364 1.00 98.73 195 A 1 
ATOM   1567 C  CZ  . PHE A 1 195 ? 8.252   6.410   -12.798 1.00 98.83 195 A 1 
ATOM   1568 N  N   . LYS A 1 196 ? 12.067  10.812  -14.099 1.00 98.95 196 A 1 
ATOM   1569 C  CA  . LYS A 1 196 ? 12.149  10.921  -15.551 1.00 98.85 196 A 1 
ATOM   1570 C  C   . LYS A 1 196 ? 13.504  10.448  -16.062 1.00 98.97 196 A 1 
ATOM   1571 O  O   . LYS A 1 196 ? 13.586  9.720   -17.050 1.00 98.85 196 A 1 
ATOM   1572 C  CB  . LYS A 1 196 ? 11.905  12.365  -15.990 1.00 98.75 196 A 1 
ATOM   1573 C  CG  . LYS A 1 196 ? 11.933  12.566  -17.500 1.00 96.54 196 A 1 
ATOM   1574 C  CD  . LYS A 1 196 ? 11.673  14.026  -17.868 1.00 94.08 196 A 1 
ATOM   1575 C  CE  . LYS A 1 196 ? 11.598  14.204  -19.378 1.00 87.12 196 A 1 
ATOM   1576 N  NZ  . LYS A 1 196 ? 12.850  13.790  -20.069 1.00 79.54 196 A 1 
ATOM   1577 N  N   . THR A 1 197 ? 14.572  10.857  -15.380 1.00 98.98 197 A 1 
ATOM   1578 C  CA  . THR A 1 197 ? 15.920  10.457  -15.774 1.00 98.99 197 A 1 
ATOM   1579 C  C   . THR A 1 197 ? 16.089  8.939   -15.679 1.00 98.97 197 A 1 
ATOM   1580 O  O   . THR A 1 197 ? 16.643  8.311   -16.589 1.00 98.81 197 A 1 
ATOM   1581 C  CB  . THR A 1 197 ? 16.963  11.161  -14.899 1.00 98.75 197 A 1 
ATOM   1582 O  OG1 . THR A 1 197 ? 16.894  12.575  -15.118 1.00 96.26 197 A 1 
ATOM   1583 C  CG2 . THR A 1 197 ? 18.366  10.672  -15.222 1.00 95.52 197 A 1 
ATOM   1584 N  N   . VAL A 1 198 ? 15.599  8.351   -14.586 1.00 98.91 198 A 1 
ATOM   1585 C  CA  . VAL A 1 198 ? 15.693  6.910   -14.394 1.00 98.91 198 A 1 
ATOM   1586 C  C   . VAL A 1 198 ? 14.922  6.167   -15.482 1.00 98.98 198 A 1 
ATOM   1587 O  O   . VAL A 1 198 ? 15.442  5.237   -16.108 1.00 98.88 198 A 1 
ATOM   1588 C  CB  . VAL A 1 198 ? 15.173  6.517   -12.997 1.00 98.87 198 A 1 
ATOM   1589 C  CG1 . VAL A 1 198 ? 14.986  5.007   -12.888 1.00 98.48 198 A 1 
ATOM   1590 C  CG2 . VAL A 1 198 ? 16.126  7.016   -11.916 1.00 98.56 198 A 1 
ATOM   1591 N  N   . MET A 1 199 ? 13.687  6.574   -15.723 1.00 98.96 199 A 1 
ATOM   1592 C  CA  . MET A 1 199 ? 12.839  5.892   -16.693 1.00 98.93 199 A 1 
ATOM   1593 C  C   . MET A 1 199 ? 13.362  6.053   -18.118 1.00 98.96 199 A 1 
ATOM   1594 O  O   . MET A 1 199 ? 13.316  5.106   -18.910 1.00 98.86 199 A 1 
ATOM   1595 C  CB  . MET A 1 199 ? 11.402  6.407   -16.598 1.00 98.91 199 A 1 
ATOM   1596 C  CG  . MET A 1 199 ? 10.689  6.019   -15.312 1.00 98.54 199 A 1 
ATOM   1597 S  SD  . MET A 1 199 ? 10.364  4.244   -15.212 1.00 98.32 199 A 1 
ATOM   1598 C  CE  . MET A 1 199 ? 11.134  3.852   -13.657 1.00 95.69 199 A 1 
ATOM   1599 N  N   . ASP A 1 200 ? 13.853  7.239   -18.454 1.00 98.95 200 A 1 
ATOM   1600 C  CA  . ASP A 1 200 ? 14.451  7.449   -19.770 1.00 98.91 200 A 1 
ATOM   1601 C  C   . ASP A 1 200 ? 15.638  6.503   -19.964 1.00 98.93 200 A 1 
ATOM   1602 O  O   . ASP A 1 200 ? 15.815  5.927   -21.039 1.00 98.73 200 A 1 
ATOM   1603 C  CB  . ASP A 1 200 ? 14.907  8.898   -19.938 1.00 98.85 200 A 1 
ATOM   1604 C  CG  . ASP A 1 200 ? 13.752  9.838   -20.230 1.00 98.39 200 A 1 
ATOM   1605 O  OD1 . ASP A 1 200 ? 12.656  9.364   -20.571 1.00 96.95 200 A 1 
ATOM   1606 O  OD2 . ASP A 1 200 ? 13.954  11.077  -20.137 1.00 96.98 200 A 1 
ATOM   1607 N  N   . GLY A 1 201 ? 16.445  6.346   -18.914 1.00 98.85 201 A 1 
ATOM   1608 C  CA  . GLY A 1 201 ? 17.581  5.442   -18.977 1.00 98.80 201 A 1 
ATOM   1609 C  C   . GLY A 1 201 ? 17.151  4.001   -19.195 1.00 98.83 201 A 1 
ATOM   1610 O  O   . GLY A 1 201 ? 17.744  3.281   -20.008 1.00 98.63 201 A 1 
ATOM   1611 N  N   . TYR A 1 202 ? 16.124  3.570   -18.481 1.00 98.89 202 A 1 
ATOM   1612 C  CA  . TYR A 1 202 ? 15.614  2.219   -18.640 1.00 98.86 202 A 1 
ATOM   1613 C  C   . TYR A 1 202 ? 15.066  2.003   -20.051 1.00 98.88 202 A 1 
ATOM   1614 O  O   . TYR A 1 202 ? 15.321  0.970   -20.678 1.00 98.60 202 A 1 
ATOM   1615 C  CB  . TYR A 1 202 ? 14.507  1.933   -17.619 1.00 98.86 202 A 1 
ATOM   1616 C  CG  . TYR A 1 202 ? 14.970  1.812   -16.175 1.00 98.87 202 A 1 
ATOM   1617 C  CD1 . TYR A 1 202 ? 16.309  1.673   -15.856 1.00 98.71 202 A 1 
ATOM   1618 C  CD2 . TYR A 1 202 ? 14.046  1.829   -15.134 1.00 98.72 202 A 1 
ATOM   1619 C  CE1 . TYR A 1 202 ? 16.725  1.557   -14.536 1.00 98.67 202 A 1 
ATOM   1620 C  CE2 . TYR A 1 202 ? 14.445  1.708   -13.830 1.00 98.66 202 A 1 
ATOM   1621 C  CZ  . TYR A 1 202 ? 15.787  1.576   -13.517 1.00 98.76 202 A 1 
ATOM   1622 O  OH  . TYR A 1 202 ? 16.187  1.466   -12.212 1.00 98.51 202 A 1 
ATOM   1623 N  N   . ARG A 1 203 ? 14.332  2.976   -20.556 1.00 98.80 203 A 1 
ATOM   1624 C  CA  . ARG A 1 203 ? 13.749  2.872   -21.893 1.00 98.76 203 A 1 
ATOM   1625 C  C   . ARG A 1 203 ? 14.840  2.729   -22.947 1.00 98.67 203 A 1 
ATOM   1626 O  O   . ARG A 1 203 ? 14.745  1.894   -23.847 1.00 98.31 203 A 1 
ATOM   1627 C  CB  . ARG A 1 203 ? 12.878  4.096   -22.189 1.00 98.50 203 A 1 
ATOM   1628 C  CG  . ARG A 1 203 ? 12.361  4.165   -23.617 1.00 97.54 203 A 1 
ATOM   1629 C  CD  . ARG A 1 203 ? 11.467  5.397   -23.803 1.00 97.04 203 A 1 
ATOM   1630 N  NE  . ARG A 1 203 ? 10.143  5.206   -23.223 1.00 96.51 203 A 1 
ATOM   1631 C  CZ  . ARG A 1 203 ? 9.315   6.198   -22.895 1.00 97.30 203 A 1 
ATOM   1632 N  NH1 . ARG A 1 203 ? 9.682   7.458   -23.060 1.00 93.07 203 A 1 
ATOM   1633 N  NH2 . ARG A 1 203 ? 8.111   5.928   -22.402 1.00 92.88 203 A 1 
ATOM   1634 N  N   . LYS A 1 204 ? 15.884  3.538   -22.829 1.00 98.76 204 A 1 
ATOM   1635 C  CA  . LYS A 1 204 ? 16.940  3.542   -23.837 1.00 98.73 204 A 1 
ATOM   1636 C  C   . LYS A 1 204 ? 17.796  2.282   -23.798 1.00 98.69 204 A 1 
ATOM   1637 O  O   . LYS A 1 204 ? 18.424  1.927   -24.795 1.00 98.12 204 A 1 
ATOM   1638 C  CB  . LYS A 1 204 ? 17.826  4.780   -23.654 1.00 98.42 204 A 1 
ATOM   1639 C  CG  . LYS A 1 204 ? 17.136  6.087   -23.967 1.00 89.26 204 A 1 
ATOM   1640 C  CD  . LYS A 1 204 ? 18.032  7.282   -23.683 1.00 86.74 204 A 1 
ATOM   1641 C  CE  . LYS A 1 204 ? 17.313  8.589   -23.963 1.00 75.33 204 A 1 
ATOM   1642 N  NZ  . LYS A 1 204 ? 18.163  9.776   -23.654 1.00 67.52 204 A 1 
ATOM   1643 N  N   . THR A 1 205 ? 17.813  1.592   -22.658 1.00 98.51 205 A 1 
ATOM   1644 C  CA  . THR A 1 205 ? 18.646  0.402   -22.496 1.00 98.35 205 A 1 
ATOM   1645 C  C   . THR A 1 205 ? 17.830  -0.880  -22.421 1.00 98.19 205 A 1 
ATOM   1646 O  O   . THR A 1 205 ? 18.382  -1.946  -22.127 1.00 97.28 205 A 1 
ATOM   1647 C  CB  . THR A 1 205 ? 19.538  0.522   -21.250 1.00 98.09 205 A 1 
ATOM   1648 O  OG1 . THR A 1 205 ? 18.727  0.739   -20.094 1.00 96.73 205 A 1 
ATOM   1649 C  CG2 . THR A 1 205 ? 20.516  1.670   -21.402 1.00 96.15 205 A 1 
ATOM   1650 N  N   . GLY A 1 206 ? 16.525  -0.801  -22.681 1.00 98.24 206 A 1 
ATOM   1651 C  CA  . GLY A 1 206 ? 15.687  -1.983  -22.724 1.00 97.97 206 A 1 
ATOM   1652 C  C   . GLY A 1 206 ? 15.404  -2.609  -21.367 1.00 97.91 206 A 1 
ATOM   1653 O  O   . GLY A 1 206 ? 15.127  -3.804  -21.285 1.00 97.04 206 A 1 
ATOM   1654 N  N   . GLN A 1 207 ? 15.474  -1.818  -20.316 1.00 98.23 207 A 1 
ATOM   1655 C  CA  . GLN A 1 207 ? 15.178  -2.290  -18.973 1.00 98.34 207 A 1 
ATOM   1656 C  C   . GLN A 1 207 ? 13.725  -2.011  -18.620 1.00 98.30 207 A 1 
ATOM   1657 O  O   . GLN A 1 207 ? 13.074  -1.158  -19.227 1.00 98.08 207 A 1 
ATOM   1658 C  CB  . GLN A 1 207 ? 16.100  -1.628  -17.948 1.00 98.12 207 A 1 
ATOM   1659 C  CG  . GLN A 1 207 ? 17.576  -1.802  -18.233 1.00 97.39 207 A 1 
ATOM   1660 C  CD  . GLN A 1 207 ? 18.445  -1.315  -17.089 1.00 97.18 207 A 1 
ATOM   1661 O  OE1 . GLN A 1 207 ? 18.294  -1.788  -15.964 1.00 91.64 207 A 1 
ATOM   1662 N  NE2 . GLN A 1 207 ? 19.339  -0.391  -17.370 1.00 91.36 207 A 1 
ATOM   1663 N  N   . ARG A 1 208 ? 13.225  -2.744  -17.626 1.00 98.40 208 A 1 
ATOM   1664 C  CA  . ARG A 1 208 ? 11.850  -2.556  -17.173 1.00 98.48 208 A 1 
ATOM   1665 C  C   . ARG A 1 208 ? 11.827  -2.361  -15.660 1.00 98.69 208 A 1 
ATOM   1666 O  O   . ARG A 1 208 ? 12.838  -2.539  -14.984 1.00 98.46 208 A 1 
ATOM   1667 C  CB  . ARG A 1 208 ? 10.972  -3.737  -17.600 1.00 97.96 208 A 1 
ATOM   1668 C  CG  . ARG A 1 208 ? 10.863  -3.848  -19.116 1.00 95.20 208 A 1 
ATOM   1669 C  CD  . ARG A 1 208 ? 9.949   -4.969  -19.556 1.00 89.69 208 A 1 
ATOM   1670 N  NE  . ARG A 1 208 ? 9.878   -5.043  -21.015 1.00 84.80 208 A 1 
ATOM   1671 C  CZ  . ARG A 1 208 ? 9.167   -5.933  -21.693 1.00 79.07 208 A 1 
ATOM   1672 N  NH1 . ARG A 1 208 ? 8.448   -6.845  -21.051 1.00 73.09 208 A 1 
ATOM   1673 N  NH2 . ARG A 1 208 ? 9.173   -5.914  -23.017 1.00 75.47 208 A 1 
ATOM   1674 N  N   . ALA A 1 209 ? 10.653  -1.989  -15.143 1.00 98.78 209 A 1 
ATOM   1675 C  CA  . ALA A 1 209 ? 10.559  -1.627  -13.741 1.00 98.87 209 A 1 
ATOM   1676 C  C   . ALA A 1 209 ? 9.227   -2.021  -13.126 1.00 98.83 209 A 1 
ATOM   1677 O  O   . ALA A 1 209 ? 8.193   -2.036  -13.802 1.00 98.75 209 A 1 
ATOM   1678 C  CB  . ALA A 1 209 ? 10.773  -0.124  -13.563 1.00 98.73 209 A 1 
ATOM   1679 N  N   . ILE A 1 210 ? 9.276   -2.343  -11.841 1.00 98.81 210 A 1 
ATOM   1680 C  CA  . ILE A 1 210 ? 8.095   -2.419  -11.003 1.00 98.98 210 A 1 
ATOM   1681 C  C   . ILE A 1 210 ? 8.214   -1.286  -10.005 1.00 98.98 210 A 1 
ATOM   1682 O  O   . ILE A 1 210 ? 9.188   -1.212  -9.250  1.00 98.92 210 A 1 
ATOM   1683 C  CB  . ILE A 1 210 ? 7.980   -3.777  -10.289 1.00 98.83 210 A 1 
ATOM   1684 C  CG1 . ILE A 1 210 ? 7.756   -4.889  -11.318 1.00 98.35 210 A 1 
ATOM   1685 C  CG2 . ILE A 1 210 ? 6.846   -3.747  -9.264  1.00 98.59 210 A 1 
ATOM   1686 C  CD1 . ILE A 1 210 ? 7.771   -6.290  -10.728 1.00 96.83 210 A 1 
ATOM   1687 N  N   . VAL A 1 211 ? 7.243   -0.376  -10.017 1.00 98.93 211 A 1 
ATOM   1688 C  CA  . VAL A 1 211 ? 7.284   0.817   -9.178  1.00 98.95 211 A 1 
ATOM   1689 C  C   . VAL A 1 211 ? 6.430   0.601   -7.937  1.00 98.96 211 A 1 
ATOM   1690 O  O   . VAL A 1 211 ? 5.340   0.032   -8.021  1.00 98.92 211 A 1 
ATOM   1691 C  CB  . VAL A 1 211 ? 6.787   2.057   -9.950  1.00 98.92 211 A 1 
ATOM   1692 C  CG1 . VAL A 1 211 ? 6.875   3.307   -9.086  1.00 98.65 211 A 1 
ATOM   1693 C  CG2 . VAL A 1 211 ? 7.595   2.240   -11.235 1.00 98.69 211 A 1 
ATOM   1694 N  N   . SER A 1 212 ? 6.924   1.043   -6.787  1.00 98.93 212 A 1 
ATOM   1695 C  CA  . SER A 1 212 ? 6.140   0.965   -5.565  1.00 98.97 212 A 1 
ATOM   1696 C  C   . SER A 1 212 ? 6.165   2.314   -4.846  1.00 98.96 212 A 1 
ATOM   1697 O  O   . SER A 1 212 ? 7.126   3.081   -4.958  1.00 98.82 212 A 1 
ATOM   1698 C  CB  . SER A 1 212 ? 6.636   -0.158  -4.645  1.00 98.73 212 A 1 
ATOM   1699 O  OG  . SER A 1 212 ? 7.984   0.021   -4.296  1.00 94.04 212 A 1 
ATOM   1700 N  N   . MET A 1 213 ? 5.096   2.601   -4.109  1.00 98.93 213 A 1 
ATOM   1701 C  CA  . MET A 1 213 ? 4.932   3.858   -3.398  1.00 98.94 213 A 1 
ATOM   1702 C  C   . MET A 1 213 ? 3.891   3.637   -2.317  1.00 98.99 213 A 1 
ATOM   1703 O  O   . MET A 1 213 ? 3.059   2.735   -2.416  1.00 98.66 213 A 1 
ATOM   1704 C  CB  . MET A 1 213 ? 4.481   4.966   -4.355  1.00 98.57 213 A 1 
ATOM   1705 C  CG  . MET A 1 213 ? 3.139   4.686   -5.016  1.00 98.08 213 A 1 
ATOM   1706 S  SD  . MET A 1 213 ? 2.803   5.736   -6.446  1.00 98.39 213 A 1 
ATOM   1707 C  CE  . MET A 1 213 ? 3.996   5.127   -7.609  1.00 96.33 213 A 1 
ATOM   1708 N  N   . HIS A 1 214 ? 3.923   4.469   -1.278  1.00 98.95 214 A 1 
ATOM   1709 C  CA  . HIS A 1 214 ? 2.955   4.270   -0.207  1.00 98.86 214 A 1 
ATOM   1710 C  C   . HIS A 1 214 ? 1.567   4.746   -0.611  1.00 98.82 214 A 1 
ATOM   1711 O  O   . HIS A 1 214 ? 0.582   4.032   -0.433  1.00 98.50 214 A 1 
ATOM   1712 C  CB  . HIS A 1 214 ? 3.399   4.967   1.076   1.00 98.80 214 A 1 
ATOM   1713 C  CG  . HIS A 1 214 ? 2.516   4.651   2.243   1.00 98.75 214 A 1 
ATOM   1714 N  ND1 . HIS A 1 214 ? 2.393   3.384   2.758   1.00 97.91 214 A 1 
ATOM   1715 C  CD2 . HIS A 1 214 ? 1.693   5.438   2.971   1.00 97.99 214 A 1 
ATOM   1716 C  CE1 . HIS A 1 214 ? 1.534   3.396   3.766   1.00 97.91 214 A 1 
ATOM   1717 N  NE2 . HIS A 1 214 ? 1.096   4.631   3.917   1.00 98.00 214 A 1 
ATOM   1718 N  N   . ILE A 1 215 ? 1.483   5.950   -1.164  1.00 98.85 215 A 1 
ATOM   1719 C  CA  . ILE A 1 215 ? 0.198   6.570   -1.496  1.00 98.80 215 A 1 
ATOM   1720 C  C   . ILE A 1 215 ? 0.036   6.660   -3.013  1.00 98.89 215 A 1 
ATOM   1721 O  O   . ILE A 1 215 ? 0.785   7.384   -3.679  1.00 98.78 215 A 1 
ATOM   1722 C  CB  . ILE A 1 215 ? 0.059   7.966   -0.872  1.00 98.80 215 A 1 
ATOM   1723 C  CG1 . ILE A 1 215 ? 0.392   7.920   0.624   1.00 98.36 215 A 1 
ATOM   1724 C  CG2 . ILE A 1 215 ? -1.354  8.506   -1.101  1.00 98.35 215 A 1 
ATOM   1725 C  CD1 . ILE A 1 215 ? 0.337   9.277   1.313   1.00 97.76 215 A 1 
ATOM   1726 N  N   . CYS A 1 216 ? -0.933  5.951   -3.546  1.00 98.76 216 A 1 
ATOM   1727 C  CA  . CYS A 1 216 ? -1.229  5.976   -4.965  1.00 98.63 216 A 1 
ATOM   1728 C  C   . CYS A 1 216 ? -1.946  7.274   -5.340  1.00 98.74 216 A 1 
ATOM   1729 O  O   . CYS A 1 216 ? -2.651  7.864   -4.519  1.00 98.07 216 A 1 
ATOM   1730 C  CB  . CYS A 1 216 ? -2.126  4.793   -5.341  1.00 97.68 216 A 1 
ATOM   1731 S  SG  . CYS A 1 216 ? -1.369  3.524   -6.385  1.00 93.57 216 A 1 
ATOM   1732 N  N   . PRO A 1 217 ? -1.797  7.744   -6.583  1.00 98.74 217 A 1 
ATOM   1733 C  CA  . PRO A 1 217 ? -2.663  8.825   -7.045  1.00 98.61 217 A 1 
ATOM   1734 C  C   . PRO A 1 217 ? -4.110  8.345   -7.104  1.00 98.50 217 A 1 
ATOM   1735 O  O   . PRO A 1 217 ? -4.372  7.147   -7.216  1.00 97.82 217 A 1 
ATOM   1736 C  CB  . PRO A 1 217 ? -2.126  9.140   -8.444  1.00 98.18 217 A 1 
ATOM   1737 C  CG  . PRO A 1 217 ? -1.469  7.875   -8.884  1.00 96.36 217 A 1 
ATOM   1738 C  CD  . PRO A 1 217 ? -0.892  7.268   -7.638  1.00 98.43 217 A 1 
ATOM   1739 N  N   . GLY A 1 218 ? -5.045  9.287   -7.012  1.00 98.45 218 A 1 
ATOM   1740 C  CA  . GLY A 1 218 ? -6.457  8.957   -7.034  1.00 98.27 218 A 1 
ATOM   1741 C  C   . GLY A 1 218 ? -7.152  9.406   -5.764  1.00 98.34 218 A 1 
ATOM   1742 O  O   . GLY A 1 218 ? -6.688  10.299  -5.061  1.00 97.53 218 A 1 
ATOM   1743 N  N   . VAL A 1 219 ? -8.284  8.776   -5.479  1.00 98.31 219 A 1 
ATOM   1744 C  CA  . VAL A 1 219 ? -9.132  9.174   -4.364  1.00 98.14 219 A 1 
ATOM   1745 C  C   . VAL A 1 219 ? -9.334  8.009   -3.409  1.00 98.18 219 A 1 
ATOM   1746 O  O   . VAL A 1 219 ? -9.050  6.854   -3.735  1.00 97.56 219 A 1 
ATOM   1747 C  CB  . VAL A 1 219 ? -10.497 9.689   -4.844  1.00 97.52 219 A 1 
ATOM   1748 C  CG1 . VAL A 1 219 ? -10.316 10.898  -5.762  1.00 95.29 219 A 1 
ATOM   1749 C  CG2 . VAL A 1 219 ? -11.264 8.578   -5.556  1.00 95.21 219 A 1 
ATOM   1750 N  N   . ALA A 1 220 ? -9.847  8.327   -2.214  1.00 97.82 220 A 1 
ATOM   1751 C  CA  . ALA A 1 220 ? -10.175 7.316   -1.221  1.00 97.74 220 A 1 
ATOM   1752 C  C   . ALA A 1 220 ? -11.675 7.077   -1.235  1.00 97.69 220 A 1 
ATOM   1753 O  O   . ALA A 1 220 ? -12.445 7.904   -0.738  1.00 96.55 220 A 1 
ATOM   1754 C  CB  . ALA A 1 220 ? -9.713  7.756   0.163   1.00 97.29 220 A 1 
ATOM   1755 N  N   . GLU A 1 221 ? -12.096 5.953   -1.790  1.00 96.46 221 A 1 
ATOM   1756 C  CA  . GLU A 1 221 ? -13.515 5.650   -1.941  1.00 95.70 221 A 1 
ATOM   1757 C  C   . GLU A 1 221 ? -14.253 5.659   -0.607  1.00 95.42 221 A 1 
ATOM   1758 O  O   . GLU A 1 221 ? -15.392 6.112   -0.520  1.00 93.42 221 A 1 
ATOM   1759 C  CB  . GLU A 1 221 ? -13.705 4.293   -2.619  1.00 94.24 221 A 1 
ATOM   1760 C  CG  . GLU A 1 221 ? -13.225 4.220   -4.059  1.00 92.25 221 A 1 
ATOM   1761 C  CD  . GLU A 1 221 ? -11.781 3.783   -4.203  1.00 93.74 221 A 1 
ATOM   1762 O  OE1 . GLU A 1 221 ? -10.958 4.061   -3.301  1.00 90.77 221 A 1 
ATOM   1763 O  OE2 . GLU A 1 221 ? -11.458 3.156   -5.227  1.00 91.61 221 A 1 
ATOM   1764 N  N   . ARG A 1 222 ? -13.595 5.162   0.441   1.00 95.18 222 A 1 
ATOM   1765 C  CA  . ARG A 1 222 ? -14.233 5.045   1.744   1.00 93.98 222 A 1 
ATOM   1766 C  C   . ARG A 1 222 ? -14.464 6.392   2.407   1.00 93.80 222 A 1 
ATOM   1767 O  O   . ARG A 1 222 ? -15.334 6.525   3.266   1.00 92.23 222 A 1 
ATOM   1768 C  CB  . ARG A 1 222 ? -13.382 4.179   2.684   1.00 92.13 222 A 1 
ATOM   1769 C  CG  . ARG A 1 222 ? -13.105 2.785   2.180   1.00 87.74 222 A 1 
ATOM   1770 C  CD  . ARG A 1 222 ? -12.066 2.099   3.057   1.00 87.13 222 A 1 
ATOM   1771 N  NE  . ARG A 1 222 ? -12.589 1.740   4.363   1.00 85.28 222 A 1 
ATOM   1772 C  CZ  . ARG A 1 222 ? -11.838 1.225   5.349   1.00 85.52 222 A 1 
ATOM   1773 N  NH1 . ARG A 1 222 ? -10.543 1.049   5.165   1.00 79.83 222 A 1 
ATOM   1774 N  NH2 . ARG A 1 222 ? -12.391 0.912   6.502   1.00 78.40 222 A 1 
ATOM   1775 N  N   . PHE A 1 223 ? -13.682 7.389   2.021   1.00 95.64 223 A 1 
ATOM   1776 C  CA  . PHE A 1 223 ? -13.744 8.711   2.637   1.00 95.44 223 A 1 
ATOM   1777 C  C   . PHE A 1 223 ? -14.283 9.741   1.657   1.00 96.28 223 A 1 
ATOM   1778 O  O   . PHE A 1 223 ? -13.696 10.795  1.434   1.00 94.81 223 A 1 
ATOM   1779 C  CB  . PHE A 1 223 ? -12.371 9.094   3.176   1.00 94.30 223 A 1 
ATOM   1780 C  CG  . PHE A 1 223 ? -11.818 8.109   4.159   1.00 92.18 223 A 1 
ATOM   1781 C  CD1 . PHE A 1 223 ? -12.310 8.052   5.456   1.00 88.43 223 A 1 
ATOM   1782 C  CD2 . PHE A 1 223 ? -10.833 7.211   3.796   1.00 88.43 223 A 1 
ATOM   1783 C  CE1 . PHE A 1 223 ? -11.824 7.137   6.372   1.00 87.09 223 A 1 
ATOM   1784 C  CE2 . PHE A 1 223 ? -10.337 6.288   4.701   1.00 86.63 223 A 1 
ATOM   1785 C  CZ  . PHE A 1 223 ? -10.825 6.248   5.997   1.00 86.71 223 A 1 
ATOM   1786 N  N   . ASN A 1 224 ? -15.478 9.439   1.105   1.00 95.17 224 A 1 
ATOM   1787 C  CA  . ASN A 1 224 ? -16.224 10.198  0.201   1.00 95.91 224 A 1 
ATOM   1788 C  C   . ASN A 1 224 ? -15.496 10.653  -1.012  1.00 96.40 224 A 1 
ATOM   1789 O  O   . ASN A 1 224 ? -15.687 11.739  -1.534  1.00 94.82 224 A 1 
ATOM   1790 C  CB  . ASN A 1 224 ? -16.910 11.336  0.918   1.00 94.74 224 A 1 
ATOM   1791 C  CG  . ASN A 1 224 ? -17.949 10.885  1.773   1.00 91.97 224 A 1 
ATOM   1792 O  OD1 . ASN A 1 224 ? -18.184 9.672   1.920   1.00 87.73 224 A 1 
ATOM   1793 N  ND2 . ASN A 1 224 ? -18.671 11.364  2.375   1.00 88.08 224 A 1 
ATOM   1794 N  N   . TYR A 1 225 ? -14.625 9.750   -1.558  1.00 96.90 225 A 1 
ATOM   1795 C  CA  . TYR A 1 225 ? -13.866 9.972   -2.779  1.00 96.93 225 A 1 
ATOM   1796 C  C   . TYR A 1 225 ? -12.963 11.191  -2.659  1.00 97.30 225 A 1 
ATOM   1797 O  O   . TYR A 1 225 ? -12.789 11.954  -3.609  1.00 96.00 225 A 1 
ATOM   1798 C  CB  . TYR A 1 225 ? -14.799 10.084  -3.985  1.00 95.96 225 A 1 
ATOM   1799 C  CG  . TYR A 1 225 ? -15.625 8.833   -4.198  1.00 93.93 225 A 1 
ATOM   1800 C  CD1 . TYR A 1 225 ? -15.120 7.767   -4.922  1.00 91.32 225 A 1 
ATOM   1801 C  CD2 . TYR A 1 225 ? -16.893 8.722   -3.658  1.00 91.65 225 A 1 
ATOM   1802 C  CE1 . TYR A 1 225 ? -15.862 6.612   -5.112  1.00 89.58 225 A 1 
ATOM   1803 C  CE2 . TYR A 1 225 ? -17.650 7.568   -3.843  1.00 89.30 225 A 1 
ATOM   1804 C  CZ  . TYR A 1 225 ? -17.127 6.522   -4.569  1.00 89.48 225 A 1 
ATOM   1805 O  OH  . TYR A 1 225 ? -17.863 5.379   -4.761  1.00 85.83 225 A 1 
ATOM   1806 N  N   . SER A 1 226 ? -12.365 11.374  -1.478  1.00 97.53 226 A 1 
ATOM   1807 C  CA  . SER A 1 226 ? -11.510 12.517  -1.217  1.00 97.47 226 A 1 
ATOM   1808 C  C   . SER A 1 226 ? -10.139 12.338  -1.868  1.00 97.84 226 A 1 
ATOM   1809 O  O   . SER A 1 226 ? -9.589  11.236  -1.885  1.00 97.39 226 A 1 
ATOM   1810 C  CB  . SER A 1 226 ? -11.342 12.722  0.283   1.00 96.35 226 A 1 
ATOM   1811 O  OG  . SER A 1 226 ? -10.814 11.564  0.900   1.00 90.85 226 A 1 
ATOM   1812 N  N   . ASP A 1 227 ? -9.594  13.442  -2.396  1.00 97.93 227 A 1 
ATOM   1813 C  CA  . ASP A 1 227 ? -8.246  13.427  -2.938  1.00 97.82 227 A 1 
ATOM   1814 C  C   . ASP A 1 227 ? -7.247  13.066  -1.847  1.00 98.14 227 A 1 
ATOM   1815 O  O   . ASP A 1 227 ? -7.392  13.481  -0.701  1.00 97.51 227 A 1 
ATOM   1816 C  CB  . ASP A 1 227 ? -7.879  14.786  -3.524  1.00 97.12 227 A 1 
ATOM   1817 C  CG  . ASP A 1 227 ? -8.697  15.139  -4.749  1.00 93.88 227 A 1 
ATOM   1818 O  OD1 . ASP A 1 227 ? -9.125  14.224  -5.474  1.00 89.62 227 A 1 
ATOM   1819 O  OD2 . ASP A 1 227 ? -8.907  16.350  -4.988  1.00 89.01 227 A 1 
ATOM   1820 N  N   . GLN A 1 228 ? -6.213  12.294  -2.221  1.00 98.35 228 A 1 
ATOM   1821 C  CA  . GLN A 1 228 ? -5.160  11.938  -1.292  1.00 98.48 228 A 1 
ATOM   1822 C  C   . GLN A 1 228 ? -3.894  12.747  -1.535  1.00 98.54 228 A 1 
ATOM   1823 O  O   . GLN A 1 228 ? -3.171  13.077  -0.596  1.00 97.96 228 A 1 
ATOM   1824 C  CB  . GLN A 1 228 ? -4.853  10.443  -1.389  1.00 98.14 228 A 1 
ATOM   1825 C  CG  . GLN A 1 228 ? -6.026  9.567   -0.986  1.00 97.32 228 A 1 
ATOM   1826 C  CD  . GLN A 1 228 ? -6.484  9.868   0.421   1.00 96.98 228 A 1 
ATOM   1827 O  OE1 . GLN A 1 228 ? -5.792  9.559   1.386   1.00 90.26 228 A 1 
ATOM   1828 N  NE2 . GLN A 1 228 ? -7.646  10.496  0.542   1.00 89.66 228 A 1 
ATOM   1829 N  N   . LEU A 1 229 ? -3.621  13.079  -2.791  1.00 98.65 229 A 1 
ATOM   1830 C  CA  . LEU A 1 229 ? -2.473  13.892  -3.139  1.00 98.69 229 A 1 
ATOM   1831 C  C   . LEU A 1 229 ? -2.931  15.293  -3.525  1.00 98.41 229 A 1 
ATOM   1832 O  O   . LEU A 1 229 ? -4.063  15.482  -3.963  1.00 98.05 229 A 1 
ATOM   1833 C  CB  . LEU A 1 229 ? -1.694  13.262  -4.296  1.00 98.68 229 A 1 
ATOM   1834 C  CG  . LEU A 1 229 ? -1.310  11.786  -4.145  1.00 98.44 229 A 1 
ATOM   1835 C  CD1 . LEU A 1 229 ? -0.506  11.334  -5.353  1.00 98.30 229 A 1 
ATOM   1836 C  CD2 . LEU A 1 229 ? -0.529  11.562  -2.860  1.00 98.27 229 A 1 
ATOM   1837 N  N   . TYR A 1 230 ? -2.049  16.285  -3.358  1.00 98.58 230 A 1 
ATOM   1838 C  CA  . TYR A 1 230 ? -2.339  17.606  -3.893  1.00 98.40 230 A 1 
ATOM   1839 C  C   . TYR A 1 230 ? -2.644  17.470  -5.389  1.00 98.41 230 A 1 
ATOM   1840 O  O   . TYR A 1 230 ? -1.968  16.714  -6.090  1.00 98.19 230 A 1 
ATOM   1841 C  CB  . TYR A 1 230 ? -1.150  18.543  -3.693  1.00 98.07 230 A 1 
ATOM   1842 C  CG  . TYR A 1 230 ? -0.932  18.985  -2.268  1.00 97.79 230 A 1 
ATOM   1843 C  CD1 . TYR A 1 230 ? -1.813  19.859  -1.642  1.00 96.93 230 A 1 
ATOM   1844 C  CD2 . TYR A 1 230 ? 0.174   18.551  -1.539  1.00 97.03 230 A 1 
ATOM   1845 C  CE1 . TYR A 1 230 ? -1.608  20.277  -0.337  1.00 96.22 230 A 1 
ATOM   1846 C  CE2 . TYR A 1 230 ? 0.390   18.969  -0.234  1.00 96.27 230 A 1 
ATOM   1847 C  CZ  . TYR A 1 230 ? -0.508  19.826  0.354   1.00 96.37 230 A 1 
ATOM   1848 O  OH  . TYR A 1 230 ? -0.300  20.241  1.653   1.00 94.84 230 A 1 
ATOM   1849 N  N   . PRO A 1 231 ? -3.659  18.168  -5.887  1.00 98.17 231 A 1 
ATOM   1850 C  CA  . PRO A 1 231 ? -4.070  17.991  -7.291  1.00 97.87 231 A 1 
ATOM   1851 C  C   . PRO A 1 231 ? -2.935  18.136  -8.293  1.00 98.11 231 A 1 
ATOM   1852 O  O   . PRO A 1 231 ? -2.851  17.351  -9.243  1.00 97.87 231 A 1 
ATOM   1853 C  CB  . PRO A 1 231 ? -5.132  19.084  -7.475  1.00 97.04 231 A 1 
ATOM   1854 C  CG  . PRO A 1 231 ? -5.721  19.256  -6.119  1.00 94.67 231 A 1 
ATOM   1855 C  CD  . PRO A 1 231 ? -4.574  19.071  -5.161  1.00 97.17 231 A 1 
ATOM   1856 N  N   . GLN A 1 232 ? -2.058  19.124  -8.099  1.00 97.86 232 A 1 
ATOM   1857 C  CA  . GLN A 1 232 ? -0.972  19.347  -9.048  1.00 97.67 232 A 1 
ATOM   1858 C  C   . GLN A 1 232 ? 0.014   18.182  -9.061  1.00 98.20 232 A 1 
ATOM   1859 O  O   . GLN A 1 232 ? 0.570   17.846  -10.102 1.00 97.95 232 A 1 
ATOM   1860 C  CB  . GLN A 1 232 ? -0.248  20.662  -8.740  1.00 96.59 232 A 1 
ATOM   1861 C  CG  . GLN A 1 232 ? 0.495   20.716  -7.409  1.00 91.88 232 A 1 
ATOM   1862 C  CD  . GLN A 1 232 ? -0.375  21.220  -6.264  1.00 91.32 232 A 1 
ATOM   1863 O  OE1 . GLN A 1 232 ? -1.598  21.069  -6.281  1.00 86.42 232 A 1 
ATOM   1864 N  NE2 . GLN A 1 232 ? 0.262   21.825  -5.274  1.00 84.81 232 A 1 
ATOM   1865 N  N   . TYR A 1 233 ? 0.235   17.552  -7.901  1.00 98.43 233 A 1 
ATOM   1866 C  CA  . TYR A 1 233 ? 1.126   16.398  -7.833  1.00 98.59 233 A 1 
ATOM   1867 C  C   . TYR A 1 233 ? 0.427   15.145  -8.342  1.00 98.64 233 A 1 
ATOM   1868 O  O   . TYR A 1 233 ? 1.049   14.311  -9.004  1.00 98.59 233 A 1 
ATOM   1869 C  CB  . TYR A 1 233 ? 1.627   16.176  -6.402  1.00 98.46 233 A 1 
ATOM   1870 C  CG  . TYR A 1 233 ? 2.422   17.330  -5.835  1.00 98.35 233 A 1 
ATOM   1871 C  CD1 . TYR A 1 233 ? 3.265   18.095  -6.639  1.00 97.80 233 A 1 
ATOM   1872 C  CD2 . TYR A 1 233 ? 2.341   17.658  -4.483  1.00 97.82 233 A 1 
ATOM   1873 C  CE1 . TYR A 1 233 ? 3.985   19.154  -6.116  1.00 97.36 233 A 1 
ATOM   1874 C  CE2 . TYR A 1 233 ? 3.063   18.706  -3.955  1.00 97.39 233 A 1 
ATOM   1875 C  CZ  . TYR A 1 233 ? 3.879   19.450  -4.777  1.00 97.48 233 A 1 
ATOM   1876 O  OH  . TYR A 1 233 ? 4.593   20.504  -4.251  1.00 96.46 233 A 1 
ATOM   1877 N  N   . ASN A 1 234 ? -0.847  15.006  -8.042  1.00 98.67 234 A 1 
ATOM   1878 C  CA  . ASN A 1 234 ? -1.619  13.867  -8.506  1.00 98.73 234 A 1 
ATOM   1879 C  C   . ASN A 1 234 ? -1.573  13.764  -10.026 1.00 98.86 234 A 1 
ATOM   1880 O  O   . ASN A 1 234 ? -1.243  12.710  -10.585 1.00 98.77 234 A 1 
ATOM   1881 C  CB  . ASN A 1 234 ? -3.069  13.976  -8.032  1.00 98.61 234 A 1 
ATOM   1882 C  CG  . ASN A 1 234 ? -3.880  12.750  -8.382  1.00 98.57 234 A 1 
ATOM   1883 O  OD1 . ASN A 1 234 ? -3.935  11.782  -7.620  1.00 96.52 234 A 1 
ATOM   1884 N  ND2 . ASN A 1 234 ? -4.539  12.780  -9.533  1.00 96.68 234 A 1 
ATOM   1885 N  N   . ASP A 1 235 ? -1.903  14.862  -10.700 1.00 98.55 235 A 1 
ATOM   1886 C  CA  . ASP A 1 235 ? -1.960  14.851  -12.153 1.00 98.30 235 A 1 
ATOM   1887 C  C   . ASP A 1 235 ? -0.584  14.603  -12.762 1.00 98.63 235 A 1 
ATOM   1888 O  O   . ASP A 1 235 ? -0.451  13.836  -13.722 1.00 98.39 235 A 1 
ATOM   1889 C  CB  . ASP A 1 235 ? -2.535  16.168  -12.670 1.00 97.66 235 A 1 
ATOM   1890 C  CG  . ASP A 1 235 ? -3.989  16.369  -12.270 1.00 93.93 235 A 1 
ATOM   1891 O  OD1 . ASP A 1 235 ? -4.611  15.400  -11.780 1.00 91.02 235 A 1 
ATOM   1892 O  OD2 . ASP A 1 235 ? -4.504  17.491  -12.440 1.00 90.31 235 A 1 
ATOM   1893 N  N   . ARG A 1 236 ? 0.441   15.228  -12.199 1.00 98.66 236 A 1 
ATOM   1894 C  CA  . ARG A 1 236 ? 1.785   15.052  -12.727 1.00 98.68 236 A 1 
ATOM   1895 C  C   . ARG A 1 236 ? 2.278   13.627  -12.506 1.00 98.80 236 A 1 
ATOM   1896 O  O   . ARG A 1 236 ? 2.981   13.064  -13.353 1.00 98.73 236 A 1 
ATOM   1897 C  CB  . ARG A 1 236 ? 2.755   16.057  -12.090 1.00 98.45 236 A 1 
ATOM   1898 C  CG  . ARG A 1 236 ? 4.129   16.060  -12.737 1.00 96.85 236 A 1 
ATOM   1899 C  CD  . ARG A 1 236 ? 5.011   17.184  -12.205 1.00 95.51 236 A 1 
ATOM   1900 N  NE  . ARG A 1 236 ? 6.315   17.206  -12.866 1.00 93.86 236 A 1 
ATOM   1901 C  CZ  . ARG A 1 236 ? 7.300   18.045  -12.564 1.00 92.33 236 A 1 
ATOM   1902 N  NH1 . ARG A 1 236 ? 7.147   18.951  -11.600 1.00 90.07 236 A 1 
ATOM   1903 N  NH2 . ARG A 1 236 ? 8.438   17.985  -13.225 1.00 88.84 236 A 1 
ATOM   1904 N  N   . LEU A 1 237 ? 1.929   13.029  -11.372 1.00 98.83 237 A 1 
ATOM   1905 C  CA  . LEU A 1 237 ? 2.343   11.661  -11.083 1.00 98.82 237 A 1 
ATOM   1906 C  C   . LEU A 1 237 ? 1.672   10.677  -12.025 1.00 98.99 237 A 1 
ATOM   1907 O  O   . LEU A 1 237 ? 2.317   9.758   -12.536 1.00 98.90 237 A 1 
ATOM   1908 C  CB  . LEU A 1 237 ? 2.039   11.311  -9.624  1.00 98.87 237 A 1 
ATOM   1909 C  CG  . LEU A 1 237 ? 2.441   9.904   -9.175  1.00 98.69 237 A 1 
ATOM   1910 C  CD1 . LEU A 1 237 ? 3.926   9.669   -9.388  1.00 98.49 237 A 1 
ATOM   1911 C  CD2 . LEU A 1 237 ? 2.066   9.691   -7.716  1.00 98.50 237 A 1 
ATOM   1912 N  N   . VAL A 1 238 ? 0.378   10.855  -12.261 1.00 98.91 238 A 1 
ATOM   1913 C  CA  . VAL A 1 238 ? -0.326  9.993   -13.208 1.00 98.95 238 A 1 
ATOM   1914 C  C   . VAL A 1 238 ? 0.319   10.078  -14.583 1.00 98.92 238 A 1 
ATOM   1915 O  O   . VAL A 1 238 ? 0.606   9.058   -15.212 1.00 98.86 238 A 1 
ATOM   1916 C  CB  . VAL A 1 238 ? -1.826  10.367  -13.291 1.00 98.81 238 A 1 
ATOM   1917 C  CG1 . VAL A 1 238 ? -2.502  9.613   -14.433 1.00 98.44 238 A 1 
ATOM   1918 C  CG2 . VAL A 1 238 ? -2.522  10.053  -11.972 1.00 98.51 238 A 1 
ATOM   1919 N  N   . ASP A 1 239 ? 0.571   11.305  -15.048 1.00 98.80 239 A 1 
ATOM   1920 C  CA  . ASP A 1 239 ? 1.211   11.494  -16.342 1.00 98.73 239 A 1 
ATOM   1921 C  C   . ASP A 1 239 ? 2.599   10.871  -16.375 1.00 98.87 239 A 1 
ATOM   1922 O  O   . ASP A 1 239 ? 2.978   10.226  -17.352 1.00 98.68 239 A 1 
ATOM   1923 C  CB  . ASP A 1 239 ? 1.306   12.985  -16.684 1.00 98.47 239 A 1 
ATOM   1924 C  CG  . ASP A 1 239 ? -0.031  13.591  -17.079 1.00 96.01 239 A 1 
ATOM   1925 O  OD1 . ASP A 1 239 ? -1.008  12.840  -17.259 1.00 93.77 239 A 1 
ATOM   1926 O  OD2 . ASP A 1 239 ? -0.094  14.826  -17.218 1.00 93.34 239 A 1 
ATOM   1927 N  N   . SER A 1 240 ? 3.365   11.054  -15.294 1.00 98.85 240 A 1 
ATOM   1928 C  CA  . SER A 1 240 ? 4.726   10.546  -15.240 1.00 98.75 240 A 1 
ATOM   1929 C  C   . SER A 1 240 ? 4.763   9.025   -15.304 1.00 98.85 240 A 1 
ATOM   1930 O  O   . SER A 1 240 ? 5.626   8.445   -15.971 1.00 98.70 240 A 1 
ATOM   1931 C  CB  . SER A 1 240 ? 5.421   11.024  -13.959 1.00 98.46 240 A 1 
ATOM   1932 O  OG  . SER A 1 240 ? 5.572   12.433  -13.958 1.00 94.56 240 A 1 
ATOM   1933 N  N   . LEU A 1 241 ? 3.834   8.374   -14.617 1.00 98.89 241 A 1 
ATOM   1934 C  CA  . LEU A 1 241 ? 3.795   6.915   -14.624 1.00 98.81 241 A 1 
ATOM   1935 C  C   . LEU A 1 241 ? 3.290   6.378   -15.959 1.00 98.87 241 A 1 
ATOM   1936 O  O   . LEU A 1 241 ? 3.895   5.477   -16.540 1.00 98.80 241 A 1 
ATOM   1937 C  CB  . LEU A 1 241 ? 2.911   6.410   -13.477 1.00 98.90 241 A 1 
ATOM   1938 C  CG  . LEU A 1 241 ? 3.449   6.672   -12.069 1.00 98.79 241 A 1 
ATOM   1939 C  CD1 . LEU A 1 241 ? 2.371   6.427   -11.020 1.00 98.62 241 A 1 
ATOM   1940 C  CD2 . LEU A 1 241 ? 4.667   5.798   -11.785 1.00 98.51 241 A 1 
ATOM   1941 N  N   . ALA A 1 242 ? 2.191   6.930   -16.457 1.00 98.90 242 A 1 
ATOM   1942 C  CA  . ALA A 1 242 ? 1.595   6.440   -17.698 1.00 98.89 242 A 1 
ATOM   1943 C  C   . ALA A 1 242 ? 2.511   6.654   -18.896 1.00 98.84 242 A 1 
ATOM   1944 O  O   . ALA A 1 242 ? 2.499   5.855   -19.838 1.00 98.55 242 A 1 
ATOM   1945 C  CB  . ALA A 1 242 ? 0.245   7.113   -17.937 1.00 98.76 242 A 1 
ATOM   1946 N  N   . GLU A 1 243 ? 3.313   7.718   -18.860 1.00 98.79 243 A 1 
ATOM   1947 C  CA  . GLU A 1 243 ? 4.229   8.030   -19.960 1.00 98.67 243 A 1 
ATOM   1948 C  C   . GLU A 1 243 ? 5.194   6.877   -20.219 1.00 98.71 243 A 1 
ATOM   1949 O  O   . GLU A 1 243 ? 5.633   6.673   -21.357 1.00 98.32 243 A 1 
ATOM   1950 C  CB  . GLU A 1 243 ? 5.005   9.311   -19.651 1.00 98.15 243 A 1 
ATOM   1951 C  CG  . GLU A 1 243 ? 6.115   9.650   -20.645 1.00 93.77 243 A 1 
ATOM   1952 C  CD  . GLU A 1 243 ? 5.583   9.972   -22.037 1.00 91.30 243 A 1 
ATOM   1953 O  OE1 . GLU A 1 243 ? 4.424   10.407  -22.151 1.00 86.69 243 A 1 
ATOM   1954 O  OE2 . GLU A 1 243 ? 6.335   9.797   -23.004 1.00 86.21 243 A 1 
ATOM   1955 N  N   . TYR A 1 244 ? 5.511   6.107   -19.183 1.00 98.89 244 A 1 
ATOM   1956 C  CA  . TYR A 1 244 ? 6.468   5.016   -19.290 1.00 98.87 244 A 1 
ATOM   1957 C  C   . TYR A 1 244 ? 5.783   3.649   -19.212 1.00 98.83 244 A 1 
ATOM   1958 O  O   . TYR A 1 244 ? 6.289   2.715   -18.592 1.00 98.55 244 A 1 
ATOM   1959 C  CB  . TYR A 1 244 ? 7.555   5.162   -18.219 1.00 98.84 244 A 1 
ATOM   1960 C  CG  . TYR A 1 244 ? 8.371   6.418   -18.419 1.00 98.85 244 A 1 
ATOM   1961 C  CD1 . TYR A 1 244 ? 9.401   6.455   -19.351 1.00 98.63 244 A 1 
ATOM   1962 C  CD2 . TYR A 1 244 ? 8.096   7.573   -17.707 1.00 98.66 244 A 1 
ATOM   1963 C  CE1 . TYR A 1 244 ? 10.140  7.605   -19.558 1.00 98.44 244 A 1 
ATOM   1964 C  CE2 . TYR A 1 244 ? 8.829   8.729   -17.907 1.00 98.48 244 A 1 
ATOM   1965 C  CZ  . TYR A 1 244 ? 9.850   8.744   -18.835 1.00 98.56 244 A 1 
ATOM   1966 O  OH  . TYR A 1 244 ? 10.579  9.883   -19.041 1.00 98.01 244 A 1 
ATOM   1967 N  N   . ASN A 1 245 ? 4.637   3.533   -19.869 1.00 98.76 245 A 1 
ATOM   1968 C  CA  . ASN A 1 245 ? 3.896   2.275   -19.901 1.00 98.50 245 A 1 
ATOM   1969 C  C   . ASN A 1 245 ? 4.672   1.176   -20.622 1.00 98.49 245 A 1 
ATOM   1970 O  O   . ASN A 1 245 ? 4.369   -0.011  -20.450 1.00 97.67 245 A 1 
ATOM   1971 C  CB  . ASN A 1 245 ? 2.531   2.465   -20.563 1.00 98.19 245 A 1 
ATOM   1972 C  CG  . ASN A 1 245 ? 2.630   2.744   -22.041 1.00 97.85 245 A 1 
ATOM   1973 O  OD1 . ASN A 1 245 ? 3.426   3.567   -22.484 1.00 94.48 245 A 1 
ATOM   1974 N  ND2 . ASN A 1 245 ? 1.819   2.045   -22.821 1.00 93.59 245 A 1 
ATOM   1975 N  N   . ASP A 1 246 ? 5.664   1.552   -21.421 1.00 98.46 246 A 1 
ATOM   1976 C  CA  . ASP A 1 246 ? 6.520   0.592   -22.098 1.00 98.27 246 A 1 
ATOM   1977 C  C   . ASP A 1 246 ? 7.616   0.061   -21.180 1.00 98.35 246 A 1 
ATOM   1978 O  O   . ASP A 1 246 ? 8.269   -0.932  -21.505 1.00 97.63 246 A 1 
ATOM   1979 C  CB  . ASP A 1 246 ? 7.151   1.225   -23.344 1.00 97.87 246 A 1 
ATOM   1980 C  CG  . ASP A 1 246 ? 7.937   2.484   -23.020 1.00 97.30 246 A 1 
ATOM   1981 O  OD1 . ASP A 1 246 ? 7.458   3.317   -22.226 1.00 95.72 246 A 1 
ATOM   1982 O  OD2 . ASP A 1 246 ? 9.044   2.651   -23.566 1.00 95.10 246 A 1 
ATOM   1983 N  N   . VAL A 1 247 ? 7.823   0.708   -20.050 1.00 98.66 247 A 1 
ATOM   1984 C  CA  . VAL A 1 247 ? 8.855   0.323   -19.087 1.00 98.77 247 A 1 
ATOM   1985 C  C   . VAL A 1 247 ? 8.250   -0.293  -17.827 1.00 98.70 247 A 1 
ATOM   1986 O  O   . VAL A 1 247 ? 8.760   -1.287  -17.306 1.00 98.54 247 A 1 
ATOM   1987 C  CB  . VAL A 1 247 ? 9.723   1.542   -18.693 1.00 98.70 247 A 1 
ATOM   1988 C  CG1 . VAL A 1 247 ? 10.731  1.172   -17.617 1.00 98.34 247 A 1 
ATOM   1989 C  CG2 . VAL A 1 247 ? 10.430  2.107   -19.922 1.00 98.32 247 A 1 
ATOM   1990 N  N   . ILE A 1 248 ? 7.162   0.275   -17.337 1.00 98.71 248 A 1 
ATOM   1991 C  CA  . ILE A 1 248 ? 6.585   -0.092  -16.049 1.00 98.80 248 A 1 
ATOM   1992 C  C   . ILE A 1 248 ? 5.613   -1.263  -16.203 1.00 98.76 248 A 1 
ATOM   1993 O  O   . ILE A 1 248 ? 4.597   -1.152  -16.889 1.00 98.58 248 A 1 
ATOM   1994 C  CB  . ILE A 1 248 ? 5.874   1.106   -15.406 1.00 98.86 248 A 1 
ATOM   1995 C  CG1 . ILE A 1 248 ? 6.878   2.239   -15.152 1.00 98.72 248 A 1 
ATOM   1996 C  CG2 . ILE A 1 248 ? 5.180   0.691   -14.118 1.00 98.75 248 A 1 
ATOM   1997 C  CD1 . ILE A 1 248 ? 6.244   3.540   -14.685 1.00 98.67 248 A 1 
ATOM   1998 N  N   . LEU A 1 249 ? 5.928   -2.377  -15.537 1.00 98.76 249 A 1 
ATOM   1999 C  CA  . LEU A 1 249 ? 5.072   -3.558  -15.570 1.00 98.55 249 A 1 
ATOM   2000 C  C   . LEU A 1 249 ? 3.889   -3.429  -14.629 1.00 98.61 249 A 1 
ATOM   2001 O  O   . LEU A 1 249 ? 2.866   -4.092  -14.819 1.00 98.04 249 A 1 
ATOM   2002 C  CB  . LEU A 1 249 ? 5.874   -4.810  -15.221 1.00 98.12 249 A 1 
ATOM   2003 C  CG  . LEU A 1 249 ? 7.100   -5.094  -16.089 1.00 97.08 249 A 1 
ATOM   2004 C  CD1 . LEU A 1 249 ? 7.737   -6.416  -15.678 1.00 96.00 249 A 1 
ATOM   2005 C  CD2 . LEU A 1 249 ? 6.737   -5.112  -17.562 1.00 95.85 249 A 1 
ATOM   2006 N  N   . GLY A 1 250 ? 4.013   -2.595  -13.600 1.00 98.70 250 A 1 
ATOM   2007 C  CA  . GLY A 1 250 ? 2.958   -2.414  -12.630 1.00 98.84 250 A 1 
ATOM   2008 C  C   . GLY A 1 250 ? 3.414   -1.538  -11.488 1.00 98.98 250 A 1 
ATOM   2009 O  O   . GLY A 1 250 ? 4.610   -1.331  -11.286 1.00 98.84 250 A 1 
ATOM   2010 N  N   . VAL A 1 251 ? 2.445   -1.016  -10.737 1.00 98.94 251 A 1 
ATOM   2011 C  CA  . VAL A 1 251 ? 2.691   -0.157  -9.589  1.00 98.99 251 A 1 
ATOM   2012 C  C   . VAL A 1 251 ? 2.037   -0.771  -8.358  1.00 98.96 251 A 1 
ATOM   2013 O  O   . VAL A 1 251 ? 0.901   -1.249  -8.431  1.00 98.86 251 A 1 
ATOM   2014 C  CB  . VAL A 1 251 ? 2.135   1.270   -9.823  1.00 98.90 251 A 1 
ATOM   2015 C  CG1 . VAL A 1 251 ? 2.409   2.163   -8.623  1.00 98.67 251 A 1 
ATOM   2016 C  CG2 . VAL A 1 251 ? 2.726   1.866   -11.091 1.00 98.68 251 A 1 
ATOM   2017 N  N   . LEU A 1 252 ? 2.754   -0.761  -7.228  1.00 98.99 252 A 1 
ATOM   2018 C  CA  . LEU A 1 252 ? 2.221   -1.286  -5.972  1.00 98.95 252 A 1 
ATOM   2019 C  C   . LEU A 1 252 ? 2.085   -0.155  -4.961  1.00 98.93 252 A 1 
ATOM   2020 O  O   . LEU A 1 252 ? 3.018   0.625   -4.764  1.00 98.78 252 A 1 
ATOM   2021 C  CB  . LEU A 1 252 ? 3.137   -2.378  -5.401  1.00 98.84 252 A 1 
ATOM   2022 C  CG  . LEU A 1 252 ? 3.445   -3.560  -6.312  1.00 97.51 252 A 1 
ATOM   2023 C  CD1 . LEU A 1 252 ? 4.257   -4.604  -5.560  1.00 92.99 252 A 1 
ATOM   2024 C  CD2 . LEU A 1 252 ? 2.175   -4.178  -6.864  1.00 93.33 252 A 1 
ATOM   2025 N  N   . CYS A 1 253 ? 0.912   -0.081  -4.318  1.00 98.82 253 A 1 
ATOM   2026 C  CA  . CYS A 1 253 ? 0.616   0.960   -3.340  1.00 98.86 253 A 1 
ATOM   2027 C  C   . CYS A 1 253 ? -0.020  0.369   -2.090  1.00 98.81 253 A 1 
ATOM   2028 O  O   . CYS A 1 253 ? -0.518  -0.752  -2.101  1.00 98.35 253 A 1 
ATOM   2029 C  CB  . CYS A 1 253 ? -0.349  2.004   -3.916  1.00 98.45 253 A 1 
ATOM   2030 S  SG  . CYS A 1 253 ? 0.201   2.861   -5.397  1.00 97.31 253 A 1 
ATOM   2031 N  N   . GLY A 1 254 ? -0.019  1.147   -1.016  1.00 98.78 254 A 1 
ATOM   2032 C  CA  . GLY A 1 254 ? -0.721  0.799   0.206   1.00 98.79 254 A 1 
ATOM   2033 C  C   . GLY A 1 254 ? -1.602  1.952   0.650   1.00 98.65 254 A 1 
ATOM   2034 O  O   . GLY A 1 254 ? -2.358  2.502   -0.150  1.00 97.84 254 A 1 
ATOM   2035 N  N   . HIS A 1 255 ? -1.504  2.323   1.932   1.00 98.44 255 A 1 
ATOM   2036 C  CA  . HIS A 1 255 ? -2.096  3.539   2.499   1.00 98.28 255 A 1 
ATOM   2037 C  C   . HIS A 1 255 ? -3.592  3.463   2.770   1.00 98.09 255 A 1 
ATOM   2038 O  O   . HIS A 1 255 ? -4.045  3.883   3.835   1.00 96.94 255 A 1 
ATOM   2039 C  CB  . HIS A 1 255 ? -1.785  4.754   1.613   1.00 97.76 255 A 1 
ATOM   2040 C  CG  . HIS A 1 255 ? -2.389  6.036   2.114   1.00 97.81 255 A 1 
ATOM   2041 N  ND1 . HIS A 1 255 ? -2.067  6.581   3.329   1.00 96.09 255 A 1 
ATOM   2042 C  CD2 . HIS A 1 255 ? -3.281  6.870   1.543   1.00 95.77 255 A 1 
ATOM   2043 C  CE1 . HIS A 1 255 ? -2.741  7.707   3.495   1.00 95.59 255 A 1 
ATOM   2044 N  NE2 . HIS A 1 255 ? -3.488  7.911   2.428   1.00 95.95 255 A 1 
ATOM   2045 N  N   . LEU A 1 256 ? -4.385  2.958   1.830   1.00 98.21 256 A 1 
ATOM   2046 C  CA  . LEU A 1 256 ? -5.838  2.993   1.978   1.00 97.92 256 A 1 
ATOM   2047 C  C   . LEU A 1 256 ? -6.392  1.845   2.814   1.00 97.35 256 A 1 
ATOM   2048 O  O   . LEU A 1 256 ? -7.549  1.890   3.234   1.00 95.83 256 A 1 
ATOM   2049 C  CB  . LEU A 1 256 ? -6.528  3.003   0.608   1.00 97.85 256 A 1 
ATOM   2050 C  CG  . LEU A 1 256 ? -6.254  4.213   -0.279  1.00 97.42 256 A 1 
ATOM   2051 C  CD1 . LEU A 1 256 ? -7.113  4.145   -1.536  1.00 96.80 256 A 1 
ATOM   2052 C  CD2 . LEU A 1 256 ? -6.508  5.512   0.467   1.00 96.65 256 A 1 
ATOM   2053 N  N   . HIS A 1 257 ? -5.578  0.816   3.058   1.00 97.04 257 A 1 
ATOM   2054 C  CA  . HIS A 1 257 ? -5.957  -0.358  3.851   1.00 96.81 257 A 1 
ATOM   2055 C  C   . HIS A 1 257 ? -7.046  -1.193  3.181   1.00 96.60 257 A 1 
ATOM   2056 O  O   . HIS A 1 257 ? -7.638  -2.066  3.814   1.00 95.16 257 A 1 
ATOM   2057 C  CB  . HIS A 1 257 ? -6.407  0.046   5.260   1.00 96.54 257 A 1 
ATOM   2058 C  CG  . HIS A 1 257 ? -5.310  0.641   6.099   1.00 96.75 257 A 1 
ATOM   2059 N  ND1 . HIS A 1 257 ? -5.149  0.327   7.434   1.00 94.72 257 A 1 
ATOM   2060 C  CD2 . HIS A 1 257 ? -4.327  1.516   5.804   1.00 94.60 257 A 1 
ATOM   2061 C  CE1 . HIS A 1 257 ? -4.115  0.993   7.918   1.00 94.59 257 A 1 
ATOM   2062 N  NE2 . HIS A 1 257 ? -3.601  1.713   6.952   1.00 95.03 257 A 1 
ATOM   2063 N  N   . THR A 1 258 ? -7.293  -0.931  1.903   1.00 96.75 258 A 1 
ATOM   2064 C  CA  . THR A 1 258 ? -8.301  -1.665  1.152   1.00 96.69 258 A 1 
ATOM   2065 C  C   . THR A 1 258 ? -7.688  -2.292  -0.094  1.00 97.05 258 A 1 
ATOM   2066 O  O   . THR A 1 258 ? -6.596  -1.926  -0.526  1.00 96.47 258 A 1 
ATOM   2067 C  CB  . THR A 1 258 ? -9.465  -0.749  0.728   1.00 95.66 258 A 1 
ATOM   2068 O  OG1 . THR A 1 258 ? -8.953  0.466   0.169   1.00 92.37 258 A 1 
ATOM   2069 C  CG2 . THR A 1 258 ? -10.338 -0.424  1.930   1.00 91.95 258 A 1 
ATOM   2070 N  N   . ASP A 1 259 ? -8.414  -3.253  -0.662  1.00 96.95 259 A 1 
ATOM   2071 C  CA  . ASP A 1 259 ? -7.988  -3.994  -1.845  1.00 97.01 259 A 1 
ATOM   2072 C  C   . ASP A 1 259 ? -8.679  -3.393  -3.061  1.00 97.05 259 A 1 
ATOM   2073 O  O   . ASP A 1 259 ? -9.866  -3.633  -3.301  1.00 96.53 259 A 1 
ATOM   2074 C  CB  . ASP A 1 259 ? -8.343  -5.474  -1.668  1.00 96.86 259 A 1 
ATOM   2075 C  CG  . ASP A 1 259 ? -8.109  -6.303  -2.911  1.00 96.74 259 A 1 
ATOM   2076 O  OD1 . ASP A 1 259 ? -7.610  -5.780  -3.930  1.00 95.62 259 A 1 
ATOM   2077 O  OD2 . ASP A 1 259 ? -8.440  -7.510  -2.871  1.00 95.23 259 A 1 
ATOM   2078 N  N   . THR A 1 260 ? -7.944  -2.601  -3.839  1.00 97.56 260 A 1 
ATOM   2079 C  CA  . THR A 1 260 ? -8.514  -2.023  -5.047  1.00 97.69 260 A 1 
ATOM   2080 C  C   . THR A 1 260 ? -7.406  -1.750  -6.056  1.00 98.02 260 A 1 
ATOM   2081 O  O   . THR A 1 260 ? -6.251  -2.138  -5.856  1.00 97.93 260 A 1 
ATOM   2082 C  CB  . THR A 1 260 ? -9.324  -0.746  -4.741  1.00 96.90 260 A 1 
ATOM   2083 O  OG1 . THR A 1 260 ? -10.033 -0.334  -5.906  1.00 92.14 260 A 1 
ATOM   2084 C  CG2 . THR A 1 260 ? -8.429  0.380   -4.249  1.00 93.17 260 A 1 
ATOM   2085 N  N   . PHE A 1 261 ? -7.767  -1.101  -7.164  1.00 98.12 261 A 1 
ATOM   2086 C  CA  . PHE A 1 261 ? -6.812  -0.861  -8.234  1.00 98.25 261 A 1 
ATOM   2087 C  C   . PHE A 1 261 ? -7.078  0.484   -8.894  1.00 98.27 261 A 1 
ATOM   2088 O  O   . PHE A 1 261 ? -8.141  1.084   -8.732  1.00 97.99 261 A 1 
ATOM   2089 C  CB  . PHE A 1 261 ? -6.876  -1.981  -9.284  1.00 98.11 261 A 1 
ATOM   2090 C  CG  . PHE A 1 261 ? -8.217  -2.127  -9.949  1.00 98.14 261 A 1 
ATOM   2091 C  CD1 . PHE A 1 261 ? -8.520  -1.424  -11.098 1.00 97.45 261 A 1 
ATOM   2092 C  CD2 . PHE A 1 261 ? -9.173  -2.992  -9.428  1.00 97.28 261 A 1 
ATOM   2093 C  CE1 . PHE A 1 261 ? -9.758  -1.559  -11.716 1.00 96.62 261 A 1 
ATOM   2094 C  CE2 . PHE A 1 261 ? -10.413 -3.137  -10.032 1.00 96.70 261 A 1 
ATOM   2095 C  CZ  . PHE A 1 261 ? -10.705 -2.417  -11.186 1.00 96.95 261 A 1 
ATOM   2096 N  N   . ARG A 1 262 ? -6.084  0.954   -9.649  1.00 98.63 262 A 1 
ATOM   2097 C  CA  . ARG A 1 262 ? -6.190  2.179   -10.420 1.00 98.61 262 A 1 
ATOM   2098 C  C   . ARG A 1 262 ? -5.652  1.913   -11.815 1.00 98.71 262 A 1 
ATOM   2099 O  O   . ARG A 1 262 ? -4.637  1.244   -11.984 1.00 98.60 262 A 1 
ATOM   2100 C  CB  . ARG A 1 262 ? -5.378  3.307   -9.778  1.00 98.38 262 A 1 
ATOM   2101 C  CG  . ARG A 1 262 ? -5.723  3.590   -8.318  1.00 97.44 262 A 1 
ATOM   2102 C  CD  . ARG A 1 262 ? -7.001  4.388   -8.190  1.00 96.10 262 A 1 
ATOM   2103 N  NE  . ARG A 1 262 ? -7.345  4.684   -6.801  1.00 96.38 262 A 1 
ATOM   2104 C  CZ  . ARG A 1 262 ? -8.303  4.083   -6.114  1.00 96.43 262 A 1 
ATOM   2105 N  NH1 . ARG A 1 262 ? -9.041  3.135   -6.665  1.00 93.53 262 A 1 
ATOM   2106 N  NH2 . ARG A 1 262 ? -8.535  4.431   -4.859  1.00 94.02 262 A 1 
ATOM   2107 N  N   . ILE A 1 263 ? -6.346  2.440   -12.814 1.00 98.55 263 A 1 
ATOM   2108 C  CA  . ILE A 1 263 ? -5.857  2.411   -14.190 1.00 98.60 263 A 1 
ATOM   2109 C  C   . ILE A 1 263 ? -5.375  3.820   -14.503 1.00 98.66 263 A 1 
ATOM   2110 O  O   . ILE A 1 263 ? -6.179  4.723   -14.735 1.00 98.42 263 A 1 
ATOM   2111 C  CB  . ILE A 1 263 ? -6.945  1.965   -15.178 1.00 98.48 263 A 1 
ATOM   2112 C  CG1 . ILE A 1 263 ? -7.542  0.614   -14.744 1.00 97.86 263 A 1 
ATOM   2113 C  CG2 . ILE A 1 263 ? -6.368  1.867   -16.585 1.00 97.91 263 A 1 
ATOM   2114 C  CD1 . ILE A 1 263 ? -8.703  0.145   -15.590 1.00 96.40 263 A 1 
ATOM   2115 N  N   . LEU A 1 264 ? -4.061  4.011   -14.463 1.00 98.71 264 A 1 
ATOM   2116 C  CA  . LEU A 1 264 ? -3.469  5.325   -14.649 1.00 98.79 264 A 1 
ATOM   2117 C  C   . LEU A 1 264 ? -3.245  5.578   -16.131 1.00 98.72 264 A 1 
ATOM   2118 O  O   . LEU A 1 264 ? -2.563  4.805   -16.796 1.00 98.56 264 A 1 
ATOM   2119 C  CB  . LEU A 1 264 ? -2.149  5.412   -13.879 1.00 98.75 264 A 1 
ATOM   2120 C  CG  . LEU A 1 264 ? -2.221  5.005   -12.402 1.00 98.39 264 A 1 
ATOM   2121 C  CD1 . LEU A 1 264 ? -0.850  5.075   -11.759 1.00 97.87 264 A 1 
ATOM   2122 C  CD2 . LEU A 1 264 ? -3.219  5.870   -11.655 1.00 97.64 264 A 1 
ATOM   2123 N  N   . SER A 1 265 ? -3.822  6.675   -16.640 1.00 98.61 265 A 1 
ATOM   2124 C  CA  . SER A 1 265 ? -3.841  6.918   -18.078 1.00 98.40 265 A 1 
ATOM   2125 C  C   . SER A 1 265 ? -3.336  8.300   -18.450 1.00 98.51 265 A 1 
ATOM   2126 O  O   . SER A 1 265 ? -3.594  9.285   -17.755 1.00 98.00 265 A 1 
ATOM   2127 C  CB  . SER A 1 265 ? -5.258  6.745   -18.629 1.00 97.09 265 A 1 
ATOM   2128 O  OG  . SER A 1 265 ? -5.767  5.454   -18.358 1.00 83.11 265 A 1 
ATOM   2129 N  N   . LYS A 1 266 ? -2.619  8.361   -19.572 1.00 98.26 266 A 1 
ATOM   2130 C  CA  . LYS A 1 266 ? -2.251  9.596   -20.233 1.00 97.94 266 A 1 
ATOM   2131 C  C   . LYS A 1 266 ? -2.487  9.373   -21.713 1.00 97.70 266 A 1 
ATOM   2132 O  O   . LYS A 1 266 ? -1.666  8.749   -22.393 1.00 96.55 266 A 1 
ATOM   2133 C  CB  . LYS A 1 266 ? -0.788  9.972   -19.961 1.00 97.28 266 A 1 
ATOM   2134 C  CG  . LYS A 1 266 ? -0.344  11.255  -20.657 1.00 95.30 266 A 1 
ATOM   2135 C  CD  . LYS A 1 266 ? 1.136   11.513  -20.457 1.00 92.95 266 A 1 
ATOM   2136 C  CE  . LYS A 1 266 ? 1.586   12.776  -21.166 1.00 88.53 266 A 1 
ATOM   2137 N  NZ  . LYS A 1 266 ? 3.049   12.998  -21.033 1.00 81.75 266 A 1 
ATOM   2138 N  N   . GLY A 1 267 ? -3.619  9.857   -22.210 1.00 97.07 267 A 1 
ATOM   2139 C  CA  . GLY A 1 267 ? -4.006  9.541   -23.567 1.00 96.49 267 A 1 
ATOM   2140 C  C   . GLY A 1 267 ? -4.256  8.050   -23.691 1.00 97.06 267 A 1 
ATOM   2141 O  O   . GLY A 1 267 ? -5.034  7.477   -22.930 1.00 95.12 267 A 1 
ATOM   2142 N  N   . ASN A 1 268 ? -3.564  7.415   -24.635 1.00 97.63 268 A 1 
ATOM   2143 C  CA  . ASN A 1 268 ? -3.712  5.978   -24.832 1.00 97.31 268 A 1 
ATOM   2144 C  C   . ASN A 1 268 ? -2.664  5.172   -24.077 1.00 97.88 268 A 1 
ATOM   2145 O  O   . ASN A 1 268 ? -2.623  3.943   -24.199 1.00 96.59 268 A 1 
ATOM   2146 C  CB  . ASN A 1 268 ? -3.657  5.643   -26.331 1.00 95.83 268 A 1 
ATOM   2147 C  CG  . ASN A 1 268 ? -2.383  6.129   -26.997 1.00 87.35 268 A 1 
ATOM   2148 O  OD1 . ASN A 1 268 ? -1.471  6.622   -26.346 1.00 77.05 268 A 1 
ATOM   2149 N  ND2 . ASN A 1 268 ? -2.324  5.991   -28.324 1.00 77.33 268 A 1 
ATOM   2150 N  N   . LYS A 1 269 ? -1.818  5.834   -23.289 1.00 98.48 269 A 1 
ATOM   2151 C  CA  . LYS A 1 269 ? -0.810  5.149   -22.487 1.00 98.57 269 A 1 
ATOM   2152 C  C   . LYS A 1 269 ? -1.366  4.852   -21.104 1.00 98.65 269 A 1 
ATOM   2153 O  O   . LYS A 1 269 ? -1.910  5.745   -20.447 1.00 98.39 269 A 1 
ATOM   2154 C  CB  . LYS A 1 269 ? 0.461   5.999   -22.380 1.00 98.34 269 A 1 
ATOM   2155 C  CG  . LYS A 1 269 ? 1.145   6.258   -23.709 1.00 97.28 269 A 1 
ATOM   2156 C  CD  . LYS A 1 269 ? 2.425   7.051   -23.524 1.00 95.09 269 A 1 
ATOM   2157 C  CE  . LYS A 1 269 ? 3.138   7.276   -24.840 1.00 89.40 269 A 1 
ATOM   2158 N  NZ  . LYS A 1 269 ? 4.425   7.996   -24.657 1.00 82.69 269 A 1 
ATOM   2159 N  N   . LYS A 1 270 ? -1.228  3.601   -20.663 1.00 98.74 270 A 1 
ATOM   2160 C  CA  . LYS A 1 270 ? -1.837  3.171   -19.414 1.00 98.70 270 A 1 
ATOM   2161 C  C   . LYS A 1 270 ? -0.924  2.251   -18.628 1.00 98.78 270 A 1 
ATOM   2162 O  O   . LYS A 1 270 ? -0.190  1.452   -19.205 1.00 98.46 270 A 1 
ATOM   2163 C  CB  . LYS A 1 270 ? -3.173  2.461   -19.684 1.00 98.49 270 A 1 
ATOM   2164 C  CG  . LYS A 1 270 ? -4.197  3.314   -20.430 1.00 97.86 270 A 1 
ATOM   2165 C  CD  . LYS A 1 270 ? -5.395  2.508   -20.869 1.00 96.64 270 A 1 
ATOM   2166 C  CE  . LYS A 1 270 ? -6.342  3.356   -21.687 1.00 93.44 270 A 1 
ATOM   2167 N  NZ  . LYS A 1 270 ? -7.456  2.570   -22.269 1.00 87.01 270 A 1 
ATOM   2168 N  N   . VAL A 1 271 ? -0.976  2.356   -17.290 1.00 98.85 271 A 1 
ATOM   2169 C  CA  . VAL A 1 271 ? -0.296  1.432   -16.395 1.00 98.82 271 A 1 
ATOM   2170 C  C   . VAL A 1 271 ? -1.243  1.063   -15.261 1.00 98.83 271 A 1 
ATOM   2171 O  O   . VAL A 1 271 ? -2.124  1.842   -14.901 1.00 98.64 271 A 1 
ATOM   2172 C  CB  . VAL A 1 271 ? 1.016   2.008   -15.812 1.00 98.34 271 A 1 
ATOM   2173 C  CG1 . VAL A 1 271 ? 2.030   2.270   -16.917 1.00 93.59 271 A 1 
ATOM   2174 C  CG2 . VAL A 1 271 ? 0.741   3.271   -15.016 1.00 93.42 271 A 1 
ATOM   2175 N  N   . MET A 1 272 ? -1.049  -0.133  -14.708 1.00 98.71 272 A 1 
ATOM   2176 C  CA  . MET A 1 272 ? -1.857  -0.596  -13.582 1.00 98.89 272 A 1 
ATOM   2177 C  C   . MET A 1 272 ? -1.196  -0.251  -12.259 1.00 98.81 272 A 1 
ATOM   2178 O  O   . MET A 1 272 ? 0.017   -0.374  -12.105 1.00 98.79 272 A 1 
ATOM   2179 C  CB  . MET A 1 272 ? -2.069  -2.111  -13.644 1.00 98.65 272 A 1 
ATOM   2180 C  CG  . MET A 1 272 ? -3.056  -2.567  -14.695 1.00 97.56 272 A 1 
ATOM   2181 S  SD  . MET A 1 272 ? -4.669  -1.772  -14.533 1.00 98.15 272 A 1 
ATOM   2182 C  CE  . MET A 1 272 ? -5.108  -2.172  -12.836 1.00 96.35 272 A 1 
ATOM   2183 N  N   . ALA A 1 273 ? -2.016  0.161   -11.293 1.00 98.82 273 A 1 
ATOM   2184 C  CA  . ALA A 1 273 ? -1.578  0.329   -9.918  1.00 98.84 273 A 1 
ATOM   2185 C  C   . ALA A 1 273 ? -2.470  -0.513  -9.021  1.00 98.71 273 A 1 
ATOM   2186 O  O   . ALA A 1 273 ? -3.695  -0.487  -9.157  1.00 98.55 273 A 1 
ATOM   2187 C  CB  . ALA A 1 273 ? -1.621  1.792   -9.502  1.00 98.82 273 A 1 
ATOM   2188 N  N   . PHE A 1 274 ? -1.858  -1.255  -8.112  1.00 98.76 274 A 1 
ATOM   2189 C  CA  . PHE A 1 274 ? -2.575  -2.156  -7.218  1.00 98.75 274 A 1 
ATOM   2190 C  C   . PHE A 1 274 ? -2.418  -1.682  -5.784  1.00 98.81 274 A 1 
ATOM   2191 O  O   . PHE A 1 274 ? -1.306  -1.575  -5.275  1.00 98.66 274 A 1 
ATOM   2192 C  CB  . PHE A 1 274 ? -2.056  -3.582  -7.366  1.00 98.69 274 A 1 
ATOM   2193 C  CG  . PHE A 1 274 ? -2.067  -4.075  -8.774  1.00 98.64 274 A 1 
ATOM   2194 C  CD1 . PHE A 1 274 ? -3.246  -4.505  -9.357  1.00 98.13 274 A 1 
ATOM   2195 C  CD2 . PHE A 1 274 ? -0.906  -4.077  -9.538  1.00 98.11 274 A 1 
ATOM   2196 C  CE1 . PHE A 1 274 ? -3.268  -4.946  -10.670 1.00 97.64 274 A 1 
ATOM   2197 C  CE2 . PHE A 1 274 ? -0.928  -4.514  -10.846 1.00 97.65 274 A 1 
ATOM   2198 C  CZ  . PHE A 1 274 ? -2.112  -4.948  -11.414 1.00 97.86 274 A 1 
ATOM   2199 N  N   . ILE A 1 275 ? -3.538  -1.374  -5.140  1.00 98.64 275 A 1 
ATOM   2200 C  CA  . ILE A 1 275 ? -3.542  -0.963  -3.749  1.00 98.55 275 A 1 
ATOM   2201 C  C   . ILE A 1 275 ? -3.759  -2.210  -2.907  1.00 98.32 275 A 1 
ATOM   2202 O  O   . ILE A 1 275 ? -4.838  -2.808  -2.927  1.00 97.74 275 A 1 
ATOM   2203 C  CB  . ILE A 1 275 ? -4.617  0.098   -3.487  1.00 98.41 275 A 1 
ATOM   2204 C  CG1 . ILE A 1 275 ? -4.324  1.341   -4.325  1.00 97.45 275 A 1 
ATOM   2205 C  CG2 . ILE A 1 275 ? -4.678  0.442   -2.004  1.00 97.64 275 A 1 
ATOM   2206 C  CD1 . ILE A 1 275 ? -5.411  2.398   -4.292  1.00 93.10 275 A 1 
ATOM   2207 N  N   . GLY A 1 276 ? -2.718  -2.619  -2.194  1.00 98.24 276 A 1 
ATOM   2208 C  CA  . GLY A 1 276 ? -2.771  -3.833  -1.412  1.00 98.05 276 A 1 
ATOM   2209 C  C   . GLY A 1 276 ? -3.426  -3.620  -0.067  1.00 97.81 276 A 1 
ATOM   2210 O  O   . GLY A 1 276 ? -3.228  -2.594  0.582   1.00 96.77 276 A 1 
ATOM   2211 N  N   . PRO A 1 277 ? -4.225  -4.591  0.390   1.00 97.56 277 A 1 
ATOM   2212 C  CA  . PRO A 1 277 ? -4.875  -4.481  1.695   1.00 97.23 277 A 1 
ATOM   2213 C  C   . PRO A 1 277 ? -3.862  -4.573  2.830   1.00 97.55 277 A 1 
ATOM   2214 O  O   . PRO A 1 277 ? -2.779  -5.138  2.673   1.00 96.92 277 A 1 
ATOM   2215 C  CB  . PRO A 1 277 ? -5.830  -5.675  1.708   1.00 96.33 277 A 1 
ATOM   2216 C  CG  . PRO A 1 277 ? -5.179  -6.674  0.812   1.00 95.15 277 A 1 
ATOM   2217 C  CD  . PRO A 1 277 ? -4.535  -5.872  -0.278  1.00 96.51 277 A 1 
ATOM   2218 N  N   . SER A 1 278 ? -4.238  -4.029  3.973   1.00 97.36 278 A 1 
ATOM   2219 C  CA  . SER A 1 278 ? -3.325  -3.881  5.097   1.00 97.58 278 A 1 
ATOM   2220 C  C   . SER A 1 278 ? -3.271  -5.110  6.000   1.00 97.52 278 A 1 
ATOM   2221 O  O   . SER A 1 278 ? -4.204  -5.915  6.053   1.00 97.13 278 A 1 
ATOM   2222 C  CB  . SER A 1 278 ? -3.739  -2.677  5.943   1.00 97.08 278 A 1 
ATOM   2223 O  OG  . SER A 1 278 ? -5.050  -2.846  6.449   1.00 95.78 278 A 1 
ATOM   2224 N  N   . VAL A 1 279 ? -2.165  -5.239  6.711   1.00 97.80 279 A 1 
ATOM   2225 C  CA  . VAL A 1 279 ? -2.109  -6.126  7.865   1.00 97.62 279 A 1 
ATOM   2226 C  C   . VAL A 1 279 ? -2.956  -5.538  8.989   1.00 97.44 279 A 1 
ATOM   2227 O  O   . VAL A 1 279 ? -3.650  -6.258  9.709   1.00 96.56 279 A 1 
ATOM   2228 C  CB  . VAL A 1 279 ? -0.663  -6.317  8.348   1.00 97.54 279 A 1 
ATOM   2229 C  CG1 . VAL A 1 279 ? -0.618  -7.146  9.630   1.00 96.44 279 A 1 
ATOM   2230 C  CG2 . VAL A 1 279 ? 0.172   -6.983  7.258   1.00 96.63 279 A 1 
ATOM   2231 N  N   . ASP A 1 280 ? -2.913  -4.227  9.124   1.00 97.32 280 A 1 
ATOM   2232 C  CA  . ASP A 1 280 ? -3.620  -3.512  10.179  1.00 97.04 280 A 1 
ATOM   2233 C  C   . ASP A 1 280 ? -5.125  -3.714  10.110  1.00 97.01 280 A 1 
ATOM   2234 O  O   . ASP A 1 280 ? -5.690  -3.941  9.038   1.00 95.52 280 A 1 
ATOM   2235 C  CB  . ASP A 1 280 ? -3.299  -2.020  10.091  1.00 96.18 280 A 1 
ATOM   2236 C  CG  . ASP A 1 280 ? -3.819  -1.239  11.290  1.00 95.56 280 A 1 
ATOM   2237 O  OD1 . ASP A 1 280 ? -3.777  -1.782  12.408  1.00 92.28 280 A 1 
ATOM   2238 O  OD2 . ASP A 1 280 ? -4.255  -0.087  11.102  1.00 91.90 280 A 1 
ATOM   2239 N  N   . THR A 1 281 ? -5.785  -3.614  11.260  1.00 95.57 281 A 1 
ATOM   2240 C  CA  . THR A 1 281 ? -7.222  -3.821  11.374  1.00 94.90 281 A 1 
ATOM   2241 C  C   . THR A 1 281 ? -7.977  -2.593  11.869  1.00 94.05 281 A 1 
ATOM   2242 O  O   . THR A 1 281 ? -9.207  -2.618  11.927  1.00 91.08 281 A 1 
ATOM   2243 C  CB  . THR A 1 281 ? -7.517  -4.982  12.328  1.00 94.19 281 A 1 
ATOM   2244 O  OG1 . THR A 1 281 ? -6.794  -4.787  13.543  1.00 91.79 281 A 1 
ATOM   2245 C  CG2 . THR A 1 281 ? -7.095  -6.306  11.704  1.00 91.48 281 A 1 
ATOM   2246 N  N   . TRP A 1 282 ? -7.274  -1.522  12.197  1.00 93.97 282 A 1 
ATOM   2247 C  CA  . TRP A 1 282 ? -7.879  -0.343  12.819  1.00 92.28 282 A 1 
ATOM   2248 C  C   . TRP A 1 282 ? -9.066  0.193   12.022  1.00 90.94 282 A 1 
ATOM   2249 O  O   . TRP A 1 282 ? -10.099 0.562   12.594  1.00 85.69 282 A 1 
ATOM   2250 C  CB  . TRP A 1 282 ? -6.823  0.755   12.981  1.00 89.74 282 A 1 
ATOM   2251 C  CG  . TRP A 1 282 ? -7.280  1.988   13.711  1.00 86.80 282 A 1 
ATOM   2252 C  CD1 . TRP A 1 282 ? -8.191  2.913   13.294  1.00 79.41 282 A 1 
ATOM   2253 C  CD2 . TRP A 1 282 ? -6.823  2.456   14.993  1.00 81.85 282 A 1 
ATOM   2254 N  NE1 . TRP A 1 282 ? -8.342  3.920   14.225  1.00 75.10 282 A 1 
ATOM   2255 C  CE2 . TRP A 1 282 ? -7.508  3.663   15.277  1.00 78.00 282 A 1 
ATOM   2256 C  CE3 . TRP A 1 282 ? -5.898  1.969   15.912  1.00 72.46 282 A 1 
ATOM   2257 C  CZ2 . TRP A 1 282 ? -7.289  4.374   16.456  1.00 74.87 282 A 1 
ATOM   2258 C  CZ3 . TRP A 1 282 ? -5.684  2.692   17.080  1.00 69.30 282 A 1 
ATOM   2259 C  CH2 . TRP A 1 282 ? -6.378  3.875   17.340  1.00 70.27 282 A 1 
ATOM   2260 N  N   . LEU A 1 283 ? -8.936  0.256   10.713  1.00 90.92 283 A 1 
ATOM   2261 C  CA  . LEU A 1 283 ? -9.981  0.826   9.868   1.00 89.78 283 A 1 
ATOM   2262 C  C   . LEU A 1 283 ? -11.046 -0.189  9.480   1.00 89.73 283 A 1 
ATOM   2263 O  O   . LEU A 1 283 ? -11.812 0.033   8.536   1.00 86.10 283 A 1 
ATOM   2264 C  CB  . LEU A 1 283 ? -9.371  1.477   8.626   1.00 87.92 283 A 1 
ATOM   2265 C  CG  . LEU A 1 283 ? -8.413  2.634   8.900   1.00 85.58 283 A 1 
ATOM   2266 C  CD1 . LEU A 1 283 ? -7.930  3.250   7.595   1.00 81.04 283 A 1 
ATOM   2267 C  CD2 . LEU A 1 283 ? -9.063  3.681   9.783   1.00 80.97 283 A 1 
ATOM   2268 N  N   . GLY A 1 284 ? -11.103 -1.309  10.198  1.00 91.90 284 A 1 
ATOM   2269 C  CA  . GLY A 1 284 ? -12.194 -2.247  10.049  1.00 91.85 284 A 1 
ATOM   2270 C  C   . GLY A 1 284 ? -12.027 -3.258  8.933   1.00 92.55 284 A 1 
ATOM   2271 O  O   . GLY A 1 284 ? -13.009 -3.667  8.322   1.00 90.08 284 A 1 
ATOM   2272 N  N   . THR A 1 285 ? -10.791 -3.672  8.655   1.00 93.80 285 A 1 
ATOM   2273 C  CA  . THR A 1 285 ? -10.537 -4.690  7.648   1.00 94.14 285 A 1 
ATOM   2274 C  C   . THR A 1 285 ? -9.762  -5.848  8.252   1.00 94.47 285 A 1 
ATOM   2275 O  O   . THR A 1 285 ? -8.958  -5.665  9.165   1.00 93.34 285 A 1 
ATOM   2276 C  CB  . THR A 1 285 ? -9.764  -4.122  6.452   1.00 93.11 285 A 1 
ATOM   2277 O  OG1 . THR A 1 285 ? -8.580  -3.467  6.903   1.00 88.71 285 A 1 
ATOM   2278 C  CG2 . THR A 1 285 ? -10.622 -3.136  5.677   1.00 88.05 285 A 1 
ATOM   2279 N  N   . SER A 1 286 ? -10.008 -7.047  7.734   1.00 94.78 286 A 1 
ATOM   2280 C  CA  . SER A 1 286 ? -9.323  -8.235  8.223   1.00 94.91 286 A 1 
ATOM   2281 C  C   . SER A 1 286 ? -7.848  -8.203  7.806   1.00 95.57 286 A 1 
ATOM   2282 O  O   . SER A 1 286 ? -7.518  -7.688  6.739   1.00 94.98 286 A 1 
ATOM   2283 C  CB  . SER A 1 286 ? -9.984  -9.495  7.677   1.00 93.86 286 A 1 
ATOM   2284 O  OG  . SER A 1 286 ? -11.289 -9.643  8.205   1.00 89.50 286 A 1 
ATOM   2285 N  N   . PRO A 1 287 ? -6.957  -8.755  8.626   1.00 95.71 287 A 1 
ATOM   2286 C  CA  . PRO A 1 287 ? -5.534  -8.764  8.281   1.00 96.00 287 A 1 
ATOM   2287 C  C   . PRO A 1 287 ? -5.309  -9.463  6.944   1.00 96.48 287 A 1 
ATOM   2288 O  O   . PRO A 1 287 ? -5.916  -10.502 6.673   1.00 95.47 287 A 1 
ATOM   2289 C  CB  . PRO A 1 287 ? -4.890  -9.542  9.423   1.00 95.22 287 A 1 
ATOM   2290 C  CG  . PRO A 1 287 ? -5.870  -9.473  10.548  1.00 92.85 287 A 1 
ATOM   2291 C  CD  . PRO A 1 287 ? -7.222  -9.425  9.914   1.00 95.22 287 A 1 
ATOM   2292 N  N   . SER A 1 288 ? -4.434  -8.893  6.128   1.00 96.94 288 A 1 
ATOM   2293 C  CA  . SER A 1 288 ? -4.248  -9.394  4.779   1.00 97.23 288 A 1 
ATOM   2294 C  C   . SER A 1 288 ? -2.775  -9.435  4.391   1.00 97.81 288 A 1 
ATOM   2295 O  O   . SER A 1 288 ? -1.971  -8.620  4.836   1.00 97.40 288 A 1 
ATOM   2296 C  CB  . SER A 1 288 ? -5.001  -8.521  3.775   1.00 96.19 288 A 1 
ATOM   2297 O  OG  . SER A 1 288 ? -6.380  -8.449  4.086   1.00 89.75 288 A 1 
ATOM   2298 N  N   . ILE A 1 289 ? -2.447  -10.408 3.538   1.00 97.66 289 A 1 
ATOM   2299 C  CA  . ILE A 1 289 ? -1.130  -10.477 2.926   1.00 97.89 289 A 1 
ATOM   2300 C  C   . ILE A 1 289 ? -1.317  -10.947 1.489   1.00 97.95 289 A 1 
ATOM   2301 O  O   . ILE A 1 289 ? -2.140  -11.827 1.220   1.00 97.64 289 A 1 
ATOM   2302 C  CB  . ILE A 1 289 ? -0.174  -11.407 3.712   1.00 97.31 289 A 1 
ATOM   2303 C  CG1 . ILE A 1 289 ? 1.235   -11.367 3.110   1.00 95.03 289 A 1 
ATOM   2304 C  CG2 . ILE A 1 289 ? -0.713  -12.837 3.768   1.00 95.75 289 A 1 
ATOM   2305 C  CD1 . ILE A 1 289 ? 1.952   -10.064 3.298   1.00 95.20 289 A 1 
ATOM   2306 N  N   . ARG A 1 290 ? -0.553  -10.360 0.560   1.00 98.16 290 A 1 
ATOM   2307 C  CA  . ARG A 1 290 ? -0.712  -10.625 -0.858  1.00 98.28 290 A 1 
ATOM   2308 C  C   . ARG A 1 290 ? 0.600   -11.116 -1.464  1.00 98.52 290 A 1 
ATOM   2309 O  O   . ARG A 1 290 ? 1.674   -10.616 -1.115  1.00 98.39 290 A 1 
ATOM   2310 C  CB  . ARG A 1 290 ? -1.190  -9.366  -1.593  1.00 97.53 290 A 1 
ATOM   2311 C  CG  . ARG A 1 290 ? -1.200  -9.490  -3.113  1.00 96.05 290 A 1 
ATOM   2312 C  CD  . ARG A 1 290 ? -1.769  -8.250  -3.782  1.00 95.82 290 A 1 
ATOM   2313 N  NE  . ARG A 1 290 ? -3.205  -8.125  -3.573  1.00 95.64 290 A 1 
ATOM   2314 C  CZ  . ARG A 1 290 ? -3.961  -7.210  -4.168  1.00 96.59 290 A 1 
ATOM   2315 N  NH1 . ARG A 1 290 ? -3.416  -6.321  -4.994  1.00 93.10 290 A 1 
ATOM   2316 N  NH2 . ARG A 1 290 ? -5.267  -7.159  -3.932  1.00 93.06 290 A 1 
ATOM   2317 N  N   . LYS A 1 291 ? 0.493   -12.067 -2.388  1.00 98.36 291 A 1 
ATOM   2318 C  CA  . LYS A 1 291 ? 1.655   -12.532 -3.134  1.00 98.26 291 A 1 
ATOM   2319 C  C   . LYS A 1 291 ? 1.360   -12.464 -4.618  1.00 98.25 291 A 1 
ATOM   2320 O  O   . LYS A 1 291 ? 0.311   -12.911 -5.079  1.00 97.95 291 A 1 
ATOM   2321 C  CB  . LYS A 1 291 ? 2.051   -13.952 -2.730  1.00 97.61 291 A 1 
ATOM   2322 C  CG  . LYS A 1 291 ? 3.376   -14.407 -3.348  1.00 95.68 291 A 1 
ATOM   2323 C  CD  . LYS A 1 291 ? 3.860   -15.723 -2.763  1.00 94.08 291 A 1 
ATOM   2324 C  CE  . LYS A 1 291 ? 3.022   -16.896 -3.214  1.00 89.45 291 A 1 
ATOM   2325 N  NZ  . LYS A 1 291 ? 3.618   -18.191 -2.788  1.00 87.37 291 A 1 
ATOM   2326 N  N   . TYR A 1 292 ? 2.301   -11.901 -5.380  1.00 98.38 292 A 1 
ATOM   2327 C  CA  . TYR A 1 292 ? 2.191   -11.778 -6.826  1.00 98.44 292 A 1 
ATOM   2328 C  C   . TYR A 1 292 ? 2.994   -12.863 -7.520  1.00 98.37 292 A 1 
ATOM   2329 O  O   . TYR A 1 292 ? 4.097   -13.200 -7.086  1.00 98.07 292 A 1 
ATOM   2330 C  CB  . TYR A 1 292 ? 2.713   -10.425 -7.305  1.00 98.50 292 A 1 
ATOM   2331 C  CG  . TYR A 1 292 ? 1.915   -9.230  -6.826  1.00 98.61 292 A 1 
ATOM   2332 C  CD1 . TYR A 1 292 ? 0.920   -8.676  -7.617  1.00 98.38 292 A 1 
ATOM   2333 C  CD2 . TYR A 1 292 ? 2.163   -8.665  -5.586  1.00 98.39 292 A 1 
ATOM   2334 C  CE1 . TYR A 1 292 ? 0.191   -7.585  -7.185  1.00 98.25 292 A 1 
ATOM   2335 C  CE2 . TYR A 1 292 ? 1.431   -7.576  -5.142  1.00 98.28 292 A 1 
ATOM   2336 C  CZ  . TYR A 1 292 ? 0.447   -7.037  -5.947  1.00 98.44 292 A 1 
ATOM   2337 O  OH  . TYR A 1 292 ? -0.282  -5.953  -5.509  1.00 98.12 292 A 1 
ATOM   2338 N  N   . ASP A 1 293 ? 2.428   -13.406 -8.601  1.00 98.19 293 A 1 
ATOM   2339 C  CA  . ASP A 1 293 ? 3.193   -14.191 -9.556  1.00 98.07 293 A 1 
ATOM   2340 C  C   . ASP A 1 293 ? 3.678   -13.188 -10.603 1.00 98.24 293 A 1 
ATOM   2341 O  O   . ASP A 1 293 ? 2.922   -12.772 -11.481 1.00 97.92 293 A 1 
ATOM   2342 C  CB  . ASP A 1 293 ? 2.326   -15.278 -10.182 1.00 97.57 293 A 1 
ATOM   2343 C  CG  . ASP A 1 293 ? 3.090   -16.139 -11.192 1.00 96.05 293 A 1 
ATOM   2344 O  OD1 . ASP A 1 293 ? 4.262   -15.835 -11.485 1.00 93.82 293 A 1 
ATOM   2345 O  OD2 . ASP A 1 293 ? 2.491   -17.117 -11.689 1.00 92.57 293 A 1 
ATOM   2346 N  N   . VAL A 1 294 ? 4.939   -12.773 -10.497 1.00 98.33 294 A 1 
ATOM   2347 C  CA  . VAL A 1 294 ? 5.465   -11.716 -11.350 1.00 98.37 294 A 1 
ATOM   2348 C  C   . VAL A 1 294 ? 5.783   -12.231 -12.742 1.00 98.18 294 A 1 
ATOM   2349 O  O   . VAL A 1 294 ? 5.523   -11.555 -13.742 1.00 97.48 294 A 1 
ATOM   2350 C  CB  . VAL A 1 294 ? 6.724   -11.081 -10.724 1.00 98.25 294 A 1 
ATOM   2351 C  CG1 . VAL A 1 294 ? 7.293   -10.002 -11.636 1.00 97.59 294 A 1 
ATOM   2352 C  CG2 . VAL A 1 294 ? 6.392   -10.497 -9.351  1.00 97.81 294 A 1 
ATOM   2353 N  N   . GLY A 1 295 ? 6.326   -13.435 -12.824 1.00 97.59 295 A 1 
ATOM   2354 C  CA  . GLY A 1 295 ? 6.799   -13.962 -14.088 1.00 97.22 295 A 1 
ATOM   2355 C  C   . GLY A 1 295 ? 8.270   -13.639 -14.289 1.00 97.39 295 A 1 
ATOM   2356 O  O   . GLY A 1 295 ? 8.998   -13.384 -13.332 1.00 95.64 295 A 1 
ATOM   2357 N  N   . ASN A 1 296 ? 8.708   -13.630 -15.551 1.00 97.13 296 A 1 
ATOM   2358 C  CA  . ASN A 1 296 ? 10.119  -13.446 -15.863 1.00 96.84 296 A 1 
ATOM   2359 C  C   . ASN A 1 296 ? 10.460  -12.043 -16.337 1.00 96.86 296 A 1 
ATOM   2360 O  O   . ASN A 1 296 ? 11.572  -11.799 -16.811 1.00 94.99 296 A 1 
ATOM   2361 C  CB  . ASN A 1 296 ? 10.569  -14.470 -16.906 1.00 95.55 296 A 1 
ATOM   2362 C  CG  . ASN A 1 296 ? 9.808   -14.354 -18.212 1.00 94.48 296 A 1 
ATOM   2363 O  OD1 . ASN A 1 296 ? 9.078   -13.392 -18.443 1.00 90.24 296 A 1 
ATOM   2364 N  ND2 . ASN A 1 296 ? 9.981   -15.344 -19.081 1.00 88.83 296 A 1 
ATOM   2365 N  N   . GLY A 1 297 ? 9.507   -11.115 -16.246 1.00 96.40 297 A 1 
ATOM   2366 C  CA  . GLY A 1 297 ? 9.750   -9.727  -16.606 1.00 96.44 297 A 1 
ATOM   2367 C  C   . GLY A 1 297 ? 9.513   -9.396  -18.071 1.00 96.73 297 A 1 
ATOM   2368 O  O   . GLY A 1 297 ? 9.625   -8.238  -18.462 1.00 95.15 297 A 1 
ATOM   2369 N  N   . GLN A 1 298 ? 9.179   -10.393 -18.888 1.00 96.10 298 A 1 
ATOM   2370 C  CA  . GLN A 1 298 ? 8.963   -10.165 -20.310 1.00 95.50 298 A 1 
ATOM   2371 C  C   . GLN A 1 298 ? 7.562   -9.627  -20.613 1.00 94.97 298 A 1 
ATOM   2372 O  O   . GLN A 1 298 ? 7.299   -9.172  -21.730 1.00 90.75 298 A 1 
ATOM   2373 C  CB  . GLN A 1 298 ? 9.202   -11.455 -21.103 1.00 93.90 298 A 1 
ATOM   2374 C  CG  . GLN A 1 298 ? 10.664  -11.881 -21.144 1.00 90.38 298 A 1 
ATOM   2375 C  CD  . GLN A 1 298 ? 10.886  -13.104 -22.012 1.00 87.94 298 A 1 
ATOM   2376 O  OE1 . GLN A 1 298 ? 10.193  -14.111 -21.860 1.00 79.94 298 A 1 
ATOM   2377 N  NE2 . GLN A 1 298 ? 11.844  -13.021 -22.915 1.00 77.87 298 A 1 
ATOM   2378 N  N   . GLY A 1 299 ? 6.671   -9.679  -19.637 1.00 95.33 299 A 1 
ATOM   2379 C  CA  . GLY A 1 299 ? 5.322   -9.172  -19.808 1.00 95.75 299 A 1 
ATOM   2380 C  C   . GLY A 1 299 ? 4.748   -8.688  -18.495 1.00 97.23 299 A 1 
ATOM   2381 O  O   . GLY A 1 299 ? 5.471   -8.515  -17.514 1.00 96.21 299 A 1 
ATOM   2382 N  N   . TYR A 1 300 ? 3.443   -8.463  -18.485 1.00 97.94 300 A 1 
ATOM   2383 C  CA  . TYR A 1 300 ? 2.767   -8.045  -17.271 1.00 98.18 300 A 1 
ATOM   2384 C  C   . TYR A 1 300 ? 2.828   -9.147  -16.215 1.00 98.28 300 A 1 
ATOM   2385 O  O   . TYR A 1 300 ? 3.020   -10.323 -16.526 1.00 97.66 300 A 1 
ATOM   2386 C  CB  . TYR A 1 300 ? 1.307   -7.692  -17.555 1.00 97.98 300 A 1 
ATOM   2387 C  CG  . TYR A 1 300 ? 1.123   -6.489  -18.442 1.00 97.99 300 A 1 
ATOM   2388 C  CD1 . TYR A 1 300 ? 1.326   -5.211  -17.951 1.00 96.91 300 A 1 
ATOM   2389 C  CD2 . TYR A 1 300 ? 0.757   -6.634  -19.778 1.00 96.91 300 A 1 
ATOM   2390 C  CE1 . TYR A 1 300 ? 1.163   -4.097  -18.762 1.00 96.09 300 A 1 
ATOM   2391 C  CE2 . TYR A 1 300 ? 0.590   -5.524  -20.597 1.00 96.34 300 A 1 
ATOM   2392 C  CZ  . TYR A 1 300 ? 0.797   -4.263  -20.077 1.00 96.86 300 A 1 
ATOM   2393 O  OH  . TYR A 1 300 ? 0.631   -3.166  -20.885 1.00 95.58 300 A 1 
ATOM   2394 N  N   . MET A 1 301 ? 2.667   -8.764  -14.968 1.00 98.26 301 A 1 
ATOM   2395 C  CA  . MET A 1 301 ? 2.539   -9.742  -13.902 1.00 98.32 301 A 1 
ATOM   2396 C  C   . MET A 1 301 ? 1.347   -10.643 -14.187 1.00 98.39 301 A 1 
ATOM   2397 O  O   . MET A 1 301 ? 0.379   -10.235 -14.839 1.00 98.15 301 A 1 
ATOM   2398 C  CB  . MET A 1 301 ? 2.404   -9.042  -12.551 1.00 98.29 301 A 1 
ATOM   2399 C  CG  . MET A 1 301 ? 3.647   -8.256  -12.150 1.00 97.77 301 A 1 
ATOM   2400 S  SD  . MET A 1 301 ? 3.579   -7.600  -10.473 1.00 97.42 301 A 1 
ATOM   2401 C  CE  . MET A 1 301 ? 2.413   -6.274  -10.674 1.00 92.78 301 A 1 
ATOM   2402 N  N   . LYS A 1 302 ? 1.418   -11.885 -13.699 1.00 98.21 302 A 1 
ATOM   2403 C  CA  . LYS A 1 302 ? 0.455   -12.899 -14.112 1.00 98.01 302 A 1 
ATOM   2404 C  C   . LYS A 1 302 ? -0.812  -12.881 -13.260 1.00 98.07 302 A 1 
ATOM   2405 O  O   . LYS A 1 302 ? -1.918  -12.868 -13.795 1.00 97.30 302 A 1 
ATOM   2406 C  CB  . LYS A 1 302 ? 1.115   -14.283 -14.055 1.00 97.43 302 A 1 
ATOM   2407 C  CG  . LYS A 1 302 ? 2.379   -14.381 -14.912 1.00 93.65 302 A 1 
ATOM   2408 C  CD  . LYS A 1 302 ? 2.056   -14.135 -16.386 1.00 82.45 302 A 1 
ATOM   2409 C  CE  . LYS A 1 302 ? 3.316   -14.188 -17.245 1.00 75.74 302 A 1 
ATOM   2410 N  NZ  . LYS A 1 302 ? 4.189   -13.012 -17.045 1.00 64.40 302 A 1 
ATOM   2411 N  N   . GLU A 1 303 ? -0.656  -12.885 -11.951 1.00 97.91 303 A 1 
ATOM   2412 C  CA  . GLU A 1 303 ? -1.795  -12.886 -11.042 1.00 97.78 303 A 1 
ATOM   2413 C  C   . GLU A 1 303 ? -1.329  -12.524 -9.648  1.00 98.15 303 A 1 
ATOM   2414 O  O   . GLU A 1 303 ? -0.127  -12.439 -9.383  1.00 97.91 303 A 1 
ATOM   2415 C  CB  . GLU A 1 303 ? -2.489  -14.262 -11.013 1.00 95.98 303 A 1 
ATOM   2416 C  CG  . GLU A 1 303 ? -1.612  -15.371 -10.450 1.00 90.61 303 A 1 
ATOM   2417 C  CD  . GLU A 1 303 ? -2.376  -16.666 -10.218 1.00 89.65 303 A 1 
ATOM   2418 O  OE1 . GLU A 1 303 ? -3.617  -16.612 -10.079 1.00 84.24 303 A 1 
ATOM   2419 O  OE2 . GLU A 1 303 ? -1.734  -17.727 -10.166 1.00 83.40 303 A 1 
ATOM   2420 N  N   . PHE A 1 304 ? -2.285  -12.296 -8.755  1.00 98.05 304 A 1 
ATOM   2421 C  CA  . PHE A 1 304 ? -1.979  -12.189 -7.340  1.00 98.08 304 A 1 
ATOM   2422 C  C   . PHE A 1 304 ? -2.950  -13.044 -6.541  1.00 97.97 304 A 1 
ATOM   2423 O  O   . PHE A 1 304 ? -4.037  -13.393 -7.015  1.00 97.30 304 A 1 
ATOM   2424 C  CB  . PHE A 1 304 ? -1.990  -10.732 -6.843  1.00 97.83 304 A 1 
ATOM   2425 C  CG  . PHE A 1 304 ? -3.339  -10.048 -6.941  1.00 97.95 304 A 1 
ATOM   2426 C  CD1 . PHE A 1 304 ? -4.363  -10.344 -6.048  1.00 96.77 304 A 1 
ATOM   2427 C  CD2 . PHE A 1 304 ? -3.565  -9.073  -7.903  1.00 96.59 304 A 1 
ATOM   2428 C  CE1 . PHE A 1 304 ? -5.590  -9.705  -6.124  1.00 95.88 304 A 1 
ATOM   2429 C  CE2 . PHE A 1 304 ? -4.789  -8.429  -7.983  1.00 95.76 304 A 1 
ATOM   2430 C  CZ  . PHE A 1 304 ? -5.804  -8.743  -7.094  1.00 96.52 304 A 1 
ATOM   2431 N  N   . LYS A 1 305 ? -2.547  -13.376 -5.326  1.00 97.56 305 A 1 
ATOM   2432 C  CA  . LYS A 1 305 ? -3.384  -14.133 -4.402  1.00 97.25 305 A 1 
ATOM   2433 C  C   . LYS A 1 305 ? -3.382  -13.445 -3.055  1.00 97.34 305 A 1 
ATOM   2434 O  O   . LYS A 1 305 ? -2.323  -13.137 -2.510  1.00 96.68 305 A 1 
ATOM   2435 C  CB  . LYS A 1 305 ? -2.886  -15.574 -4.261  1.00 96.35 305 A 1 
ATOM   2436 C  CG  . LYS A 1 305 ? -3.002  -16.394 -5.540  1.00 91.95 305 A 1 
ATOM   2437 C  CD  . LYS A 1 305 ? -2.477  -17.808 -5.347  1.00 86.88 305 A 1 
ATOM   2438 C  CE  . LYS A 1 305 ? -2.593  -18.623 -6.632  1.00 79.87 305 A 1 
ATOM   2439 N  NZ  . LYS A 1 305 ? -2.029  -19.990 -6.479  1.00 71.09 305 A 1 
ATOM   2440 N  N   . ASN A 1 306 ? -4.582  -13.178 -2.537  1.00 96.10 306 A 1 
ATOM   2441 C  CA  . ASN A 1 306 ? -4.736  -12.699 -1.177  1.00 95.15 306 A 1 
ATOM   2442 C  C   . ASN A 1 306 ? -5.053  -13.891 -0.291  1.00 93.85 306 A 1 
ATOM   2443 O  O   . ASN A 1 306 ? -5.981  -14.650 -0.576  1.00 89.32 306 A 1 
ATOM   2444 C  CB  . ASN A 1 306 ? -5.865  -11.670 -1.074  1.00 93.45 306 A 1 
ATOM   2445 C  CG  . ASN A 1 306 ? -5.491  -10.328 -1.682  1.00 89.98 306 A 1 
ATOM   2446 O  OD1 . ASN A 1 306 ? -4.332  -10.078 -2.006  1.00 81.56 306 A 1 
ATOM   2447 N  ND2 . ASN A 1 306 ? -6.479  -9.463  -1.826  1.00 81.50 306 A 1 
ATOM   2448 N  N   . TYR A 1 307 ? -4.296  -14.071 0.780   1.00 90.81 307 A 1 
ATOM   2449 C  CA  . TYR A 1 307 ? -4.462  -15.248 1.619   1.00 86.91 307 A 1 
ATOM   2450 C  C   . TYR A 1 307 ? -5.344  -14.952 2.822   1.00 81.78 307 A 1 
ATOM   2451 O  O   . TYR A 1 307 ? -5.085  -14.018 3.570   1.00 74.55 307 A 1 
ATOM   2452 C  CB  . TYR A 1 307 ? -3.094  -15.763 2.062   1.00 85.72 307 A 1 
ATOM   2453 C  CG  . TYR A 1 307 ? -2.265  -16.272 0.903   1.00 81.40 307 A 1 
ATOM   2454 C  CD1 . TYR A 1 307 ? -2.383  -17.588 0.472   1.00 76.76 307 A 1 
ATOM   2455 C  CD2 . TYR A 1 307 ? -1.383  -15.446 0.230   1.00 76.01 307 A 1 
ATOM   2456 C  CE1 . TYR A 1 307 ? -1.636  -18.062 -0.586  1.00 71.96 307 A 1 
ATOM   2457 C  CE2 . TYR A 1 307 ? -0.636  -15.913 -0.837  1.00 71.99 307 A 1 
ATOM   2458 C  CZ  . TYR A 1 307 ? -0.761  -17.228 -1.241  1.00 73.72 307 A 1 
ATOM   2459 O  OH  . TYR A 1 307 ? -0.020  -17.700 -2.298  1.00 70.49 307 A 1 
ATOM   2460 N  N   . PHE A 1 308 ? -6.404  -15.750 3.001   1.00 74.79 308 A 1 
ATOM   2461 C  CA  . PHE A 1 308 ? -6.821  -16.863 2.144   1.00 72.12 308 A 1 
ATOM   2462 C  C   . PHE A 1 308 ? -8.071  -16.516 1.332   1.00 73.76 308 A 1 
ATOM   2463 O  O   . PHE A 1 308 ? -8.890  -17.381 1.009   1.00 67.18 308 A 1 
ATOM   2464 C  CB  . PHE A 1 308 ? -7.113  -18.097 3.001   1.00 64.23 308 A 1 
ATOM   2465 C  CG  . PHE A 1 308 ? -5.911  -18.706 3.640   1.00 59.84 308 A 1 
ATOM   2466 C  CD1 . PHE A 1 308 ? -5.050  -19.498 2.899   1.00 55.00 308 A 1 
ATOM   2467 C  CD2 . PHE A 1 308 ? -5.631  -18.491 4.981   1.00 55.96 308 A 1 
ATOM   2468 C  CE1 . PHE A 1 308 ? -3.931  -20.057 3.470   1.00 48.85 308 A 1 
ATOM   2469 C  CE2 . PHE A 1 308 ? -4.511  -19.050 5.562   1.00 50.04 308 A 1 
ATOM   2470 C  CZ  . PHE A 1 308 ? -3.663  -19.835 4.808   1.00 47.42 308 A 1 
ATOM   2471 N  N   . ASN A 1 309 ? -8.219  -15.264 0.976   1.00 83.36 309 A 1 
ATOM   2472 C  CA  . ASN A 1 309 ? -9.461  -14.756 0.401   1.00 82.03 309 A 1 
ATOM   2473 C  C   . ASN A 1 309 ? -9.709  -15.235 -1.031  1.00 83.54 309 A 1 
ATOM   2474 O  O   . ASN A 1 309 ? -10.697 -15.914 -1.296  1.00 79.07 309 A 1 
ATOM   2475 C  CB  . ASN A 1 309 ? -9.478  -13.230 0.464   1.00 74.98 309 A 1 
ATOM   2476 C  CG  . ASN A 1 309 ? -9.120  -12.698 1.822   1.00 69.18 309 A 1 
ATOM   2477 O  OD1 . ASN A 1 309 ? -7.955  -12.708 2.223   1.00 62.54 309 A 1 
ATOM   2478 N  ND2 . ASN A 1 309 ? -10.119 -12.234 2.554   1.00 63.13 309 A 1 
ATOM   2479 N  N   . TYR A 1 310 ? -8.834  -14.848 -1.969  1.00 91.97 310 A 1 
ATOM   2480 C  CA  . TYR A 1 310 ? -9.081  -15.134 -3.373  1.00 93.98 310 A 1 
ATOM   2481 C  C   . TYR A 1 310 ? -7.823  -14.916 -4.209  1.00 95.05 310 A 1 
ATOM   2482 O  O   . TYR A 1 310 ? -6.846  -14.318 -3.746  1.00 94.38 310 A 1 
ATOM   2483 C  CB  . TYR A 1 310 ? -10.209 -14.253 -3.919  1.00 92.66 310 A 1 
ATOM   2484 C  CG  . TYR A 1 310 ? -9.788  -12.820 -4.184  1.00 92.64 310 A 1 
ATOM   2485 C  CD1 . TYR A 1 310 ? -9.703  -11.879 -3.159  1.00 91.14 310 A 1 
ATOM   2486 C  CD2 . TYR A 1 310 ? -9.481  -12.395 -5.476  1.00 91.02 310 A 1 
ATOM   2487 C  CE1 . TYR A 1 310 ? -9.325  -10.574 -3.406  1.00 88.28 310 A 1 
ATOM   2488 C  CE2 . TYR A 1 310 ? -9.097  -11.085 -5.733  1.00 89.89 310 A 1 
ATOM   2489 C  CZ  . TYR A 1 310 ? -9.023  -10.185 -4.694  1.00 91.28 310 A 1 
ATOM   2490 O  OH  . TYR A 1 310 ? -8.643  -8.879  -4.947  1.00 90.03 310 A 1 
ATOM   2491 N  N   . GLY A 1 311 ? -7.883  -15.407 -5.455  1.00 94.68 311 A 1 
ATOM   2492 C  CA  . GLY A 1 311 ? -6.867  -15.127 -6.451  1.00 95.24 311 A 1 
ATOM   2493 C  C   . GLY A 1 311 ? -7.465  -14.334 -7.597  1.00 95.70 311 A 1 
ATOM   2494 O  O   . GLY A 1 311 ? -8.627  -14.528 -7.962  1.00 94.55 311 A 1 
ATOM   2495 N  N   . SER A 1 312 ? -6.684  -13.425 -8.178  1.00 95.93 312 A 1 
ATOM   2496 C  CA  . SER A 1 312 ? -7.191  -12.556 -9.236  1.00 95.64 312 A 1 
ATOM   2497 C  C   . SER A 1 312 ? -7.657  -13.345 -10.455 1.00 95.67 312 A 1 
ATOM   2498 O  O   . SER A 1 312 ? -8.640  -12.988 -11.102 1.00 95.06 312 A 1 
ATOM   2499 C  CB  . SER A 1 312 ? -6.123  -11.539 -9.648  1.00 95.69 312 A 1 
ATOM   2500 O  OG  . SER A 1 312 ? -4.954  -12.184 -10.112 1.00 95.61 312 A 1 
ATOM   2501 N  N   . SER A 1 313 ? -6.960  -14.430 -10.763 1.00 94.80 313 A 1 
ATOM   2502 C  CA  . SER A 1 313 ? -7.309  -15.236 -11.924 1.00 93.97 313 A 1 
ATOM   2503 C  C   . SER A 1 313 ? -8.585  -16.027 -11.692 1.00 93.76 313 A 1 
ATOM   2504 O  O   . SER A 1 313 ? -9.516  -15.982 -12.502 1.00 92.87 313 A 1 
ATOM   2505 C  CB  . SER A 1 313 ? -6.166  -16.181 -12.282 1.00 92.95 313 A 1 
ATOM   2506 O  OG  . SER A 1 313 ? -6.514  -17.005 -13.376 1.00 80.56 313 A 1 
ATOM   2507 N  N   . SER A 1 314 ? -8.657  -16.745 -10.583 1.00 94.41 314 A 1 
ATOM   2508 C  CA  . SER A 1 314 ? -9.805  -17.605 -10.319 1.00 93.55 314 A 1 
ATOM   2509 C  C   . SER A 1 314 ? -11.076 -16.804 -10.037 1.00 93.99 314 A 1 
ATOM   2510 O  O   . SER A 1 314 ? -12.168 -17.220 -10.425 1.00 92.14 314 A 1 
ATOM   2511 C  CB  . SER A 1 314 ? -9.513  -18.538 -9.144  1.00 91.40 314 A 1 
ATOM   2512 O  OG  . SER A 1 314 ? -9.241  -17.812 -7.959  1.00 80.82 314 A 1 
ATOM   2513 N  N   . GLU A 1 315 ? -10.946 -15.658 -9.381  1.00 94.41 315 A 1 
ATOM   2514 C  CA  . GLU A 1 315 ? -12.117 -14.885 -8.969  1.00 94.52 315 A 1 
ATOM   2515 C  C   . GLU A 1 315 ? -12.670 -14.018 -10.089 1.00 95.15 315 A 1 
ATOM   2516 O  O   . GLU A 1 315 ? -13.887 -13.915 -10.250 1.00 93.23 315 A 1 
ATOM   2517 C  CB  . GLU A 1 315 ? -11.779 -14.011 -7.768  1.00 92.18 315 A 1 
ATOM   2518 C  CG  . GLU A 1 315 ? -12.987 -13.344 -7.107  1.00 86.75 315 A 1 
ATOM   2519 C  CD  . GLU A 1 315 ? -13.790 -14.313 -6.244  1.00 88.63 315 A 1 
ATOM   2520 O  OE1 . GLU A 1 315 ? -13.694 -15.537 -6.452  1.00 83.84 315 A 1 
ATOM   2521 O  OE2 . GLU A 1 315 ? -14.514 -13.832 -5.352  1.00 84.24 315 A 1 
ATOM   2522 N  N   . TYR A 1 316 ? -11.795 -13.390 -10.872 1.00 96.59 316 A 1 
ATOM   2523 C  CA  . TYR A 1 316 ? -12.216 -12.422 -11.877 1.00 96.79 316 A 1 
ATOM   2524 C  C   . TYR A 1 316 ? -11.981 -12.886 -13.312 1.00 96.86 316 A 1 
ATOM   2525 O  O   . TYR A 1 316 ? -12.428 -12.219 -14.250 1.00 94.96 316 A 1 
ATOM   2526 C  CB  . TYR A 1 316 ? -11.502 -11.086 -11.657 1.00 96.39 316 A 1 
ATOM   2527 C  CG  . TYR A 1 316 ? -11.765 -10.450 -10.305 1.00 96.72 316 A 1 
ATOM   2528 C  CD1 . TYR A 1 316 ? -13.057 -10.316 -9.816  1.00 95.69 316 A 1 
ATOM   2529 C  CD2 . TYR A 1 316 ? -10.719 -9.962  -9.536  1.00 95.91 316 A 1 
ATOM   2530 C  CE1 . TYR A 1 316 ? -13.298 -9.722  -8.589  1.00 95.10 316 A 1 
ATOM   2531 C  CE2 . TYR A 1 316 ? -10.949 -9.361  -8.312  1.00 95.22 316 A 1 
ATOM   2532 C  CZ  . TYR A 1 316 ? -12.239 -9.244  -7.840  1.00 95.85 316 A 1 
ATOM   2533 O  OH  . TYR A 1 316 ? -12.481 -8.652  -6.623  1.00 94.69 316 A 1 
ATOM   2534 N  N   . GLY A 1 317 ? -11.293 -13.992 -13.488 1.00 95.02 317 A 1 
ATOM   2535 C  CA  . GLY A 1 317 ? -11.010 -14.483 -14.823 1.00 94.96 317 A 1 
ATOM   2536 C  C   . GLY A 1 317 ? -9.956  -13.678 -15.560 1.00 96.04 317 A 1 
ATOM   2537 O  O   . GLY A 1 317 ? -9.889  -13.722 -16.787 1.00 93.93 317 A 1 
ATOM   2538 N  N   . LEU A 1 318 ? -9.125  -12.963 -14.825 1.00 96.36 318 A 1 
ATOM   2539 C  CA  . LEU A 1 318 ? -8.091  -12.130 -15.436 1.00 96.51 318 A 1 
ATOM   2540 C  C   . LEU A 1 318 ? -6.997  -13.002 -16.035 1.00 96.63 318 A 1 
ATOM   2541 O  O   . LEU A 1 318 ? -6.487  -13.913 -15.387 1.00 95.65 318 A 1 
ATOM   2542 C  CB  . LEU A 1 318 ? -7.487  -11.189 -14.398 1.00 95.84 318 A 1 
ATOM   2543 C  CG  . LEU A 1 318 ? -8.448  -10.189 -13.753 1.00 95.21 318 A 1 
ATOM   2544 C  CD1 . LEU A 1 318 ? -7.777  -9.491  -12.577 1.00 93.44 318 A 1 
ATOM   2545 C  CD2 . LEU A 1 318 ? -8.918  -9.169  -14.768 1.00 93.14 318 A 1 
ATOM   2546 N  N   . LYS A 1 319 ? -6.635  -12.715 -17.290 1.00 96.81 319 A 1 
ATOM   2547 C  CA  . LYS A 1 319 ? -5.576  -13.459 -17.963 1.00 96.56 319 A 1 
ATOM   2548 C  C   . LYS A 1 319 ? -4.200  -13.000 -17.490 1.00 97.08 319 A 1 
ATOM   2549 O  O   . LYS A 1 319 ? -3.245  -13.775 -17.503 1.00 95.66 319 A 1 
ATOM   2550 C  CB  . LYS A 1 319 ? -5.697  -13.292 -19.478 1.00 95.54 319 A 1 
ATOM   2551 C  CG  . LYS A 1 319 ? -7.013  -13.795 -20.064 1.00 91.13 319 A 1 
ATOM   2552 C  CD  . LYS A 1 319 ? -7.079  -13.541 -21.558 1.00 84.59 319 A 1 
ATOM   2553 C  CE  . LYS A 1 319 ? -8.397  -14.016 -22.138 1.00 77.01 319 A 1 
ATOM   2554 N  NZ  . LYS A 1 319 ? -8.490  -13.749 -23.608 1.00 68.08 319 A 1 
ATOM   2555 N  N   . GLU A 1 320 ? -4.103  -11.751 -17.090 1.00 97.92 320 A 1 
ATOM   2556 C  CA  . GLU A 1 320 ? -2.874  -11.156 -16.602 1.00 98.02 320 A 1 
ATOM   2557 C  C   . GLU A 1 320 ? -3.237  -9.851  -15.892 1.00 98.32 320 A 1 
ATOM   2558 O  O   . GLU A 1 320 ? -4.387  -9.398  -15.956 1.00 98.08 320 A 1 
ATOM   2559 C  CB  . GLU A 1 320 ? -1.892  -10.881 -17.753 1.00 97.23 320 A 1 
ATOM   2560 C  CG  . GLU A 1 320 ? -2.449  -9.878  -18.761 1.00 95.75 320 A 1 
ATOM   2561 C  CD  . GLU A 1 320 ? -1.545  -9.691  -19.968 1.00 96.00 320 A 1 
ATOM   2562 O  OE1 . GLU A 1 320 ? -0.495  -10.361 -20.055 1.00 92.50 320 A 1 
ATOM   2563 O  OE2 . GLU A 1 320 ? -1.892  -8.873  -20.836 1.00 93.12 320 A 1 
ATOM   2564 N  N   . LEU A 1 321 ? -2.268  -9.245  -15.227 1.00 98.47 321 A 1 
ATOM   2565 C  CA  . LEU A 1 321 ? -2.514  -8.010  -14.490 1.00 98.50 321 A 1 
ATOM   2566 C  C   . LEU A 1 321 ? -2.180  -6.798  -15.358 1.00 98.58 321 A 1 
ATOM   2567 O  O   . LEU A 1 321 ? -1.264  -6.026  -15.067 1.00 98.31 321 A 1 
ATOM   2568 C  CB  . LEU A 1 321 ? -1.712  -8.003  -13.186 1.00 98.49 321 A 1 
ATOM   2569 C  CG  . LEU A 1 321 ? -2.011  -9.165  -12.236 1.00 98.20 321 A 1 
ATOM   2570 C  CD1 . LEU A 1 321 ? -1.179  -9.055  -10.959 1.00 97.85 321 A 1 
ATOM   2571 C  CD2 . LEU A 1 321 ? -3.492  -9.236  -11.903 1.00 97.76 321 A 1 
ATOM   2572 N  N   . SER A 1 322 ? -2.946  -6.635  -16.432 1.00 98.52 322 A 1 
ATOM   2573 C  CA  . SER A 1 322 ? -2.705  -5.590  -17.418 1.00 98.45 322 A 1 
ATOM   2574 C  C   . SER A 1 322 ? -3.854  -4.579  -17.448 1.00 98.46 322 A 1 
ATOM   2575 O  O   . SER A 1 322 ? -4.971  -4.885  -17.022 1.00 98.38 322 A 1 
ATOM   2576 C  CB  . SER A 1 322 ? -2.548  -6.197  -18.810 1.00 98.30 322 A 1 
ATOM   2577 O  OG  . SER A 1 322 ? -3.764  -6.772  -19.247 1.00 97.80 322 A 1 
ATOM   2578 N  N   . PRO A 1 323 ? -3.597  -3.369  -17.954 1.00 98.60 323 A 1 
ATOM   2579 C  CA  . PRO A 1 323 ? -4.673  -2.382  -18.093 1.00 98.57 323 A 1 
ATOM   2580 C  C   . PRO A 1 323 ? -5.845  -2.911  -18.911 1.00 98.42 323 A 1 
ATOM   2581 O  O   . PRO A 1 323 ? -7.002  -2.661  -18.562 1.00 98.23 323 A 1 
ATOM   2582 C  CB  . PRO A 1 323 ? -3.983  -1.208  -18.793 1.00 98.40 323 A 1 
ATOM   2583 C  CG  . PRO A 1 323 ? -2.560  -1.316  -18.372 1.00 97.78 323 A 1 
ATOM   2584 C  CD  . PRO A 1 323 ? -2.283  -2.794  -18.300 1.00 98.52 323 A 1 
ATOM   2585 N  N   . LYS A 1 324 ? -5.566  -3.641  -19.989 1.00 98.49 324 A 1 
ATOM   2586 C  CA  . LYS A 1 324 ? -6.629  -4.172  -20.839 1.00 98.12 324 A 1 
ATOM   2587 C  C   . LYS A 1 324 ? -7.548  -5.101  -20.052 1.00 98.36 324 A 1 
ATOM   2588 O  O   . LYS A 1 324 ? -8.775  -5.003  -20.153 1.00 98.05 324 A 1 
ATOM   2589 C  CB  . LYS A 1 324 ? -6.029  -4.911  -22.037 1.00 97.56 324 A 1 
ATOM   2590 C  CG  . LYS A 1 324 ? -7.072  -5.503  -22.979 1.00 88.14 324 A 1 
ATOM   2591 C  CD  . LYS A 1 324 ? -6.420  -6.213  -24.156 1.00 84.22 324 A 1 
ATOM   2592 C  CE  . LYS A 1 324 ? -7.460  -6.800  -25.095 1.00 71.72 324 A 1 
ATOM   2593 N  NZ  . LYS A 1 324 ? -6.834  -7.496  -26.249 1.00 65.97 324 A 1 
ATOM   2594 N  N   . GLU A 1 325 ? -6.966  -5.997  -19.274 1.00 98.32 325 A 1 
ATOM   2595 C  CA  . GLU A 1 325 ? -7.758  -6.951  -18.496 1.00 98.27 325 A 1 
ATOM   2596 C  C   . GLU A 1 325 ? -8.579  -6.242  -17.423 1.00 98.37 325 A 1 
ATOM   2597 O  O   . GLU A 1 325 ? -9.742  -6.605  -17.187 1.00 98.00 325 A 1 
ATOM   2598 C  CB  . GLU A 1 325 ? -6.846  -8.005  -17.870 1.00 98.14 325 A 1 
ATOM   2599 C  CG  . GLU A 1 325 ? -6.306  -9.014  -18.867 1.00 97.15 325 A 1 
ATOM   2600 C  CD  . GLU A 1 325 ? -7.407  -9.886  -19.441 1.00 97.16 325 A 1 
ATOM   2601 O  OE1 . GLU A 1 325 ? -8.011  -10.652 -18.671 1.00 94.39 325 A 1 
ATOM   2602 O  OE2 . GLU A 1 325 ? -7.662  -9.795  -20.657 1.00 94.36 325 A 1 
ATOM   2603 N  N   . PHE A 1 326 ? -8.007  -5.238  -16.777 1.00 98.53 326 A 1 
ATOM   2604 C  CA  . PHE A 1 326 ? -8.738  -4.547  -15.724 1.00 98.52 326 A 1 
ATOM   2605 C  C   . PHE A 1 326 ? -9.786  -3.590  -16.285 1.00 98.45 326 A 1 
ATOM   2606 O  O   . PHE A 1 326 ? -10.793 -3.324  -15.626 1.00 98.09 326 A 1 
ATOM   2607 C  CB  . PHE A 1 326 ? -7.768  -3.835  -14.787 1.00 98.43 326 A 1 
ATOM   2608 C  CG  . PHE A 1 326 ? -7.232  -4.730  -13.705 1.00 98.49 326 A 1 
ATOM   2609 C  CD1 . PHE A 1 326 ? -6.086  -5.474  -13.908 1.00 97.99 326 A 1 
ATOM   2610 C  CD2 . PHE A 1 326 ? -7.896  -4.843  -12.497 1.00 97.98 326 A 1 
ATOM   2611 C  CE1 . PHE A 1 326 ? -5.602  -6.317  -12.924 1.00 97.53 326 A 1 
ATOM   2612 C  CE2 . PHE A 1 326 ? -7.418  -5.681  -11.508 1.00 97.44 326 A 1 
ATOM   2613 C  CZ  . PHE A 1 326 ? -6.269  -6.415  -11.714 1.00 97.78 326 A 1 
ATOM   2614 N  N   . GLU A 1 327 ? -9.584  -3.066  -17.476 1.00 98.48 327 A 1 
ATOM   2615 C  CA  . GLU A 1 327 ? -10.625 -2.288  -18.139 1.00 98.32 327 A 1 
ATOM   2616 C  C   . GLU A 1 327 ? -11.833 -3.170  -18.448 1.00 98.34 327 A 1 
ATOM   2617 O  O   . GLU A 1 327 ? -12.981 -2.757  -18.280 1.00 98.02 327 A 1 
ATOM   2618 C  CB  . GLU A 1 327 ? -10.095 -1.638  -19.412 1.00 98.04 327 A 1 
ATOM   2619 C  CG  . GLU A 1 327 ? -9.192  -0.440  -19.154 1.00 94.93 327 A 1 
ATOM   2620 C  CD  . GLU A 1 327 ? -8.778  0.264   -20.433 1.00 93.31 327 A 1 
ATOM   2621 O  OE1 . GLU A 1 327 ? -8.589  -0.421  -21.456 1.00 87.34 327 A 1 
ATOM   2622 O  OE2 . GLU A 1 327 ? -8.642  1.499   -20.400 1.00 87.80 327 A 1 
ATOM   2623 N  N   . ILE A 1 328 ? -11.565 -4.394  -18.884 1.00 98.16 328 A 1 
ATOM   2624 C  CA  . ILE A 1 328 ? -12.633 -5.351  -19.130 1.00 98.08 328 A 1 
ATOM   2625 C  C   . ILE A 1 328 ? -13.356 -5.674  -17.828 1.00 98.17 328 A 1 
ATOM   2626 O  O   . ILE A 1 328 ? -14.585 -5.718  -17.784 1.00 97.87 328 A 1 
ATOM   2627 C  CB  . ILE A 1 328 ? -12.080 -6.631  -19.786 1.00 97.76 328 A 1 
ATOM   2628 C  CG1 . ILE A 1 328 ? -11.593 -6.333  -21.201 1.00 96.53 328 A 1 
ATOM   2629 C  CG2 . ILE A 1 328 ? -13.132 -7.735  -19.799 1.00 96.50 328 A 1 
ATOM   2630 C  CD1 . ILE A 1 328 ? -10.855 -7.484  -21.861 1.00 93.64 328 A 1 
ATOM   2631 N  N   . LEU A 1 329 ? -12.601 -5.880  -16.756 1.00 97.91 329 A 1 
ATOM   2632 C  CA  . LEU A 1 329 ? -13.193 -6.175  -15.456 1.00 97.91 329 A 1 
ATOM   2633 C  C   . LEU A 1 329 ? -14.075 -5.025  -14.979 1.00 98.08 329 A 1 
ATOM   2634 O  O   . LEU A 1 329 ? -15.189 -5.246  -14.494 1.00 97.97 329 A 1 
ATOM   2635 C  CB  . LEU A 1 329 ? -12.101 -6.469  -14.424 1.00 97.93 329 A 1 
ATOM   2636 C  CG  . LEU A 1 329 ? -12.594 -6.727  -12.998 1.00 97.61 329 A 1 
ATOM   2637 C  CD1 . LEU A 1 329 ? -13.518 -7.937  -12.960 1.00 96.82 329 A 1 
ATOM   2638 C  CD2 . LEU A 1 329 ? -11.420 -6.923  -12.054 1.00 96.77 329 A 1 
ATOM   2639 N  N   . ALA A 1 330 ? -13.584 -3.793  -15.105 1.00 98.10 330 A 1 
ATOM   2640 C  CA  . ALA A 1 330 ? -14.349 -2.628  -14.686 1.00 97.94 330 A 1 
ATOM   2641 C  C   . ALA A 1 330 ? -15.652 -2.518  -15.469 1.00 98.04 330 A 1 
ATOM   2642 O  O   . ALA A 1 330 ? -16.710 -2.231  -14.904 1.00 97.72 330 A 1 
ATOM   2643 C  CB  . ALA A 1 330 ? -13.514 -1.360  -14.849 1.00 97.46 330 A 1 
ATOM   2644 N  N   . ALA A 1 331 ? -15.586 -2.754  -16.768 1.00 98.16 331 A 1 
ATOM   2645 C  CA  . ALA A 1 331 ? -16.776 -2.706  -17.604 1.00 98.17 331 A 1 
ATOM   2646 C  C   . ALA A 1 331 ? -17.767 -3.796  -17.214 1.00 98.27 331 A 1 
ATOM   2647 O  O   . ALA A 1 331 ? -18.981 -3.572  -17.194 1.00 97.88 331 A 1 
ATOM   2648 C  CB  . ALA A 1 331 ? -16.397 -2.833  -19.081 1.00 98.03 331 A 1 
ATOM   2649 N  N   . ARG A 1 332 ? -17.267 -4.985  -16.899 1.00 98.16 332 A 1 
ATOM   2650 C  CA  . ARG A 1 332 ? -18.122 -6.083  -16.465 1.00 98.05 332 A 1 
ATOM   2651 C  C   . ARG A 1 332 ? -18.824 -5.743  -15.153 1.00 98.10 332 A 1 
ATOM   2652 O  O   . ARG A 1 332 ? -20.026 -5.969  -15.010 1.00 97.86 332 A 1 
ATOM   2653 C  CB  . ARG A 1 332 ? -17.308 -7.369  -16.309 1.00 97.66 332 A 1 
ATOM   2654 C  CG  . ARG A 1 332 ? -16.844 -8.002  -17.617 1.00 92.53 332 A 1 
ATOM   2655 C  CD  . ARG A 1 332 ? -15.910 -9.177  -17.345 1.00 90.77 332 A 1 
ATOM   2656 N  NE  . ARG A 1 332 ? -16.548 -10.196 -16.521 1.00 85.97 332 A 1 
ATOM   2657 C  CZ  . ARG A 1 332 ? -15.899 -11.063 -15.743 1.00 83.74 332 A 1 
ATOM   2658 N  NH1 . ARG A 1 332 ? -14.585 -11.024 -15.667 1.00 77.63 332 A 1 
ATOM   2659 N  NH2 . ARG A 1 332 ? -16.580 -11.954 -15.021 1.00 75.64 332 A 1 
ATOM   2660 N  N   . MET A 1 333 ? -18.090 -5.182  -14.202 1.00 98.09 333 A 1 
ATOM   2661 C  CA  . MET A 1 333 ? -18.673 -4.844  -12.908 1.00 97.77 333 A 1 
ATOM   2662 C  C   . MET A 1 333 ? -19.736 -3.760  -13.036 1.00 97.83 333 A 1 
ATOM   2663 O  O   . MET A 1 333 ? -20.690 -3.726  -12.259 1.00 97.35 333 A 1 
ATOM   2664 C  CB  . MET A 1 333 ? -17.587 -4.408  -11.920 1.00 97.05 333 A 1 
ATOM   2665 C  CG  . MET A 1 333 ? -16.668 -5.536  -11.486 1.00 95.14 333 A 1 
ATOM   2666 S  SD  . MET A 1 333 ? -15.615 -5.105  -10.075 1.00 94.44 333 A 1 
ATOM   2667 C  CE  . MET A 1 333 ? -14.657 -3.753  -10.738 1.00 88.51 333 A 1 
ATOM   2668 N  N   . ASP A 1 334 ? -19.571 -2.885  -14.009 1.00 97.64 334 A 1 
ATOM   2669 C  CA  . ASP A 1 334 ? -20.540 -1.814  -14.225 1.00 97.43 334 A 1 
ATOM   2670 C  C   . ASP A 1 334 ? -21.902 -2.370  -14.644 1.00 97.48 334 A 1 
ATOM   2671 O  O   . ASP A 1 334 ? -22.928 -1.718  -14.443 1.00 96.67 334 A 1 
ATOM   2672 C  CB  . ASP A 1 334 ? -20.023 -0.841  -15.283 1.00 97.11 334 A 1 
ATOM   2673 C  CG  . ASP A 1 334 ? -20.878 0.400   -15.407 1.00 93.00 334 A 1 
ATOM   2674 O  OD1 . ASP A 1 334 ? -21.016 1.129   -14.402 1.00 88.02 334 A 1 
ATOM   2675 O  OD2 . ASP A 1 334 ? -21.408 0.650   -16.505 1.00 86.53 334 A 1 
ATOM   2676 N  N   . LYS A 1 335 ? -21.908 -3.573  -15.204 1.00 97.84 335 A 1 
ATOM   2677 C  CA  . LYS A 1 335 ? -23.135 -4.188  -15.707 1.00 97.73 335 A 1 
ATOM   2678 C  C   . LYS A 1 335 ? -23.552 -5.421  -14.914 1.00 97.93 335 A 1 
ATOM   2679 O  O   . LYS A 1 335 ? -24.641 -5.955  -15.145 1.00 96.75 335 A 1 
ATOM   2680 C  CB  . LYS A 1 335 ? -22.963 -4.565  -17.182 1.00 97.11 335 A 1 
ATOM   2681 C  CG  . LYS A 1 335 ? -22.648 -3.404  -18.096 1.00 92.61 335 A 1 
ATOM   2682 C  CD  . LYS A 1 335 ? -22.456 -3.867  -19.530 1.00 85.79 335 A 1 
ATOM   2683 C  CE  . LYS A 1 335 ? -22.151 -2.704  -20.459 1.00 77.25 335 A 1 
ATOM   2684 N  NZ  . LYS A 1 335 ? -21.958 -3.143  -21.858 1.00 67.55 335 A 1 
ATOM   2685 N  N   . ASP A 1 336 ? -22.717 -5.867  -13.993 1.00 97.58 336 A 1 
ATOM   2686 C  CA  . ASP A 1 336 ? -22.941 -7.104  -13.258 1.00 97.54 336 A 1 
ATOM   2687 C  C   . ASP A 1 336 ? -22.820 -6.815  -11.766 1.00 97.60 336 A 1 
ATOM   2688 O  O   . ASP A 1 336 ? -21.721 -6.785  -11.218 1.00 97.16 336 A 1 
ATOM   2689 C  CB  . ASP A 1 336 ? -21.937 -8.168  -13.702 1.00 97.02 336 A 1 
ATOM   2690 C  CG  . ASP A 1 336 ? -22.217 -9.535  -13.103 1.00 96.51 336 A 1 
ATOM   2691 O  OD1 . ASP A 1 336 ? -22.922 -9.622  -12.078 1.00 94.60 336 A 1 
ATOM   2692 O  OD2 . ASP A 1 336 ? -21.721 -10.535 -13.659 1.00 93.78 336 A 1 
ATOM   2693 N  N   . LEU A 1 337 ? -23.970 -6.607  -11.117 1.00 97.15 337 A 1 
ATOM   2694 C  CA  . LEU A 1 337 ? -23.979 -6.256  -9.701  1.00 96.63 337 A 1 
ATOM   2695 C  C   . LEU A 1 337 ? -23.385 -7.368  -8.840  1.00 96.42 337 A 1 
ATOM   2696 O  O   . LEU A 1 337 ? -22.704 -7.097  -7.853  1.00 96.12 337 A 1 
ATOM   2697 C  CB  . LEU A 1 337 ? -25.400 -5.933  -9.241  1.00 96.09 337 A 1 
ATOM   2698 C  CG  . LEU A 1 337 ? -25.552 -5.490  -7.782  1.00 90.66 337 A 1 
ATOM   2699 C  CD1 . LEU A 1 337 ? -24.714 -4.259  -7.507  1.00 87.59 337 A 1 
ATOM   2700 C  CD2 . LEU A 1 337 ? -27.017 -5.232  -7.458  1.00 87.68 337 A 1 
ATOM   2701 N  N   . GLN A 1 338 ? -23.643 -8.630  -9.218  1.00 96.75 338 A 1 
ATOM   2702 C  CA  . GLN A 1 338 ? -23.106 -9.749  -8.461  1.00 96.13 338 A 1 
ATOM   2703 C  C   . GLN A 1 338 ? -21.579 -9.737  -8.491  1.00 96.16 338 A 1 
ATOM   2704 O  O   . GLN A 1 338 ? -20.927 -9.991  -7.473  1.00 95.54 338 A 1 
ATOM   2705 C  CB  . GLN A 1 338 ? -23.650 -11.065 -9.014  1.00 95.72 338 A 1 
ATOM   2706 C  CG  . GLN A 1 338 ? -23.237 -12.290 -8.216  1.00 83.10 338 A 1 
ATOM   2707 C  CD  . GLN A 1 338 ? -23.868 -13.568 -8.736  1.00 75.98 338 A 1 
ATOM   2708 O  OE1 . GLN A 1 338 ? -24.599 -13.555 -9.727  1.00 68.85 338 A 1 
ATOM   2709 N  NE2 . GLN A 1 338 ? -23.603 -14.688 -8.072  1.00 67.09 338 A 1 
ATOM   2710 N  N   . LEU A 1 339 ? -21.020 -9.444  -9.653  1.00 96.07 339 A 1 
ATOM   2711 C  CA  . LEU A 1 339 ? -19.566 -9.363  -9.785  1.00 96.37 339 A 1 
ATOM   2712 C  C   . LEU A 1 339 ? -19.018 -8.181  -8.996  1.00 96.59 339 A 1 
ATOM   2713 O  O   . LEU A 1 339 ? -17.991 -8.295  -8.321  1.00 96.46 339 A 1 
ATOM   2714 C  CB  . LEU A 1 339 ? -19.174 -9.243  -11.254 1.00 96.38 339 A 1 
ATOM   2715 C  CG  . LEU A 1 339 ? -17.679 -9.163  -11.546 1.00 95.54 339 A 1 
ATOM   2716 C  CD1 . LEU A 1 339 ? -16.964 -10.406 -11.048 1.00 94.73 339 A 1 
ATOM   2717 C  CD2 . LEU A 1 339 ? -17.438 -8.970  -13.039 1.00 94.82 339 A 1 
ATOM   2718 N  N   . PHE A 1 340 ? -19.699 -7.038  -9.073  1.00 96.49 340 A 1 
ATOM   2719 C  CA  . PHE A 1 340 ? -19.267 -5.880  -8.296  1.00 96.09 340 A 1 
ATOM   2720 C  C   . PHE A 1 340 ? -19.302 -6.178  -6.806  1.00 95.68 340 A 1 
ATOM   2721 O  O   . PHE A 1 340 ? -18.411 -5.754  -6.057  1.00 95.64 340 A 1 
ATOM   2722 C  CB  . PHE A 1 340 ? -20.129 -4.658  -8.595  1.00 95.54 340 A 1 
ATOM   2723 C  CG  . PHE A 1 340 ? -19.805 -3.478  -7.721  1.00 95.06 340 A 1 
ATOM   2724 C  CD1 . PHE A 1 340 ? -18.711 -2.672  -8.001  1.00 94.00 340 A 1 
ATOM   2725 C  CD2 . PHE A 1 340 ? -20.575 -3.193  -6.602  1.00 94.02 340 A 1 
ATOM   2726 C  CE1 . PHE A 1 340 ? -18.400 -1.595  -7.187  1.00 92.66 340 A 1 
ATOM   2727 C  CE2 . PHE A 1 340 ? -20.265 -2.120  -5.776  1.00 92.59 340 A 1 
ATOM   2728 C  CZ  . PHE A 1 340 ? -19.180 -1.322  -6.078  1.00 92.44 340 A 1 
ATOM   2729 N  N   . ASN A 1 341 ? -20.322 -6.902  -6.359  1.00 95.49 341 A 1 
ATOM   2730 C  CA  . ASN A 1 341 ? -20.427 -7.236  -4.941  1.00 94.60 341 A 1 
ATOM   2731 C  C   . ASN A 1 341 ? -19.284 -8.137  -4.492  1.00 94.46 341 A 1 
ATOM   2732 O  O   . ASN A 1 341 ? -18.833 -8.045  -3.347  1.00 94.18 341 A 1 
ATOM   2733 C  CB  . ASN A 1 341 ? -21.782 -7.890  -4.647  1.00 94.41 341 A 1 
ATOM   2734 C  CG  . ASN A 1 341 ? -22.923 -6.897  -4.663  1.00 91.88 341 A 1 
ATOM   2735 O  OD1 . ASN A 1 341 ? -22.710 -5.691  -4.551  1.00 87.40 341 A 1 
ATOM   2736 N  ND2 . ASN A 1 341 ? -24.144 -7.403  -4.788  1.00 86.58 341 A 1 
ATOM   2737 N  N   . LYS A 1 342 ? -18.804 -9.007  -5.380  1.00 94.95 342 A 1 
ATOM   2738 C  CA  . LYS A 1 342 ? -17.620 -9.797  -5.075  1.00 94.60 342 A 1 
ATOM   2739 C  C   . LYS A 1 342 ? -16.418 -8.889  -4.867  1.00 95.13 342 A 1 
ATOM   2740 O  O   . LYS A 1 342 ? -15.671 -9.032  -3.901  1.00 94.68 342 A 1 
ATOM   2741 C  CB  . LYS A 1 342 ? -17.321 -10.795 -6.205  1.00 93.30 342 A 1 
ATOM   2742 C  CG  . LYS A 1 342 ? -18.229 -12.001 -6.242  1.00 83.44 342 A 1 
ATOM   2743 C  CD  . LYS A 1 342 ? -17.744 -12.996 -7.286  1.00 81.94 342 A 1 
ATOM   2744 C  CE  . LYS A 1 342 ? -18.598 -14.254 -7.305  1.00 74.19 342 A 1 
ATOM   2745 N  NZ  . LYS A 1 342 ? -18.090 -15.240 -8.293  1.00 68.47 342 A 1 
ATOM   2746 N  N   . TYR A 1 343 ? -16.231 -7.951  -5.795  1.00 95.12 343 A 1 
ATOM   2747 C  CA  . TYR A 1 343 ? -15.150 -6.981  -5.681  1.00 95.40 343 A 1 
ATOM   2748 C  C   . TYR A 1 343 ? -15.272 -6.185  -4.383  1.00 95.42 343 A 1 
ATOM   2749 O  O   . TYR A 1 343 ? -14.282 -5.972  -3.678  1.00 95.34 343 A 1 
ATOM   2750 C  CB  . TYR A 1 343 ? -15.138 -6.048  -6.888  1.00 95.89 343 A 1 
ATOM   2751 C  CG  . TYR A 1 343 ? -14.396 -4.742  -6.644  1.00 96.18 343 A 1 
ATOM   2752 C  CD1 . TYR A 1 343 ? -13.014 -4.682  -6.747  1.00 95.47 343 A 1 
ATOM   2753 C  CD2 . TYR A 1 343 ? -15.090 -3.597  -6.302  1.00 95.70 343 A 1 
ATOM   2754 C  CE1 . TYR A 1 343 ? -12.343 -3.500  -6.516  1.00 95.07 343 A 1 
ATOM   2755 C  CE2 . TYR A 1 343 ? -14.423 -2.408  -6.067  1.00 95.09 343 A 1 
ATOM   2756 C  CZ  . TYR A 1 343 ? -13.048 -2.356  -6.173  1.00 95.50 343 A 1 
ATOM   2757 O  OH  . TYR A 1 343 ? -12.384 -1.179  -5.937  1.00 94.42 343 A 1 
ATOM   2758 N  N   . HIS A 1 344 ? -16.477 -5.731  -4.073  1.00 94.63 344 A 1 
ATOM   2759 C  CA  . HIS A 1 344 ? -16.681 -4.918  -2.875  1.00 93.81 344 A 1 
ATOM   2760 C  C   . HIS A 1 344 ? -16.397 -5.707  -1.608  1.00 93.55 344 A 1 
ATOM   2761 O  O   . HIS A 1 344 ? -15.880 -5.167  -0.627  1.00 93.23 344 A 1 
ATOM   2762 C  CB  . HIS A 1 344 ? -18.108 -4.367  -2.843  1.00 92.88 344 A 1 
ATOM   2763 C  CG  . HIS A 1 344 ? -18.329 -3.349  -1.778  1.00 90.71 344 A 1 
ATOM   2764 N  ND1 . HIS A 1 344 ? -19.081 -3.602  -0.644  1.00 81.00 344 A 1 
ATOM   2765 C  CD2 . HIS A 1 344 ? -17.897 -2.084  -1.659  1.00 80.63 344 A 1 
ATOM   2766 C  CE1 . HIS A 1 344 ? -19.097 -2.534  0.120   1.00 81.49 344 A 1 
ATOM   2767 N  NE2 . HIS A 1 344 ? -18.383 -1.591  -0.470  1.00 83.22 344 A 1 
ATOM   2768 N  N   . LEU A 1 345 ? -16.731 -6.993  -1.615  1.00 94.40 345 A 1 
ATOM   2769 C  CA  . LEU A 1 345 ? -16.402 -7.858  -0.487  1.00 93.82 345 A 1 
ATOM   2770 C  C   . LEU A 1 345 ? -14.889 -7.924  -0.288  1.00 93.86 345 A 1 
ATOM   2771 O  O   . LEU A 1 345 ? -14.394 -7.757  0.833   1.00 93.31 345 A 1 
ATOM   2772 C  CB  . LEU A 1 345 ? -16.971 -9.256  -0.714  1.00 92.96 345 A 1 
ATOM   2773 C  CG  . LEU A 1 345 ? -16.703 -10.281 0.388   1.00 87.02 345 A 1 
ATOM   2774 C  CD1 . LEU A 1 345 ? -17.455 -9.911  1.659   1.00 83.86 345 A 1 
ATOM   2775 C  CD2 . LEU A 1 345 ? -17.092 -11.687 -0.072  1.00 83.24 345 A 1 
ATOM   2776 N  N   . HIS A 1 346 ? -14.158 -8.147  -1.372  1.00 94.95 346 A 1 
ATOM   2777 C  CA  . HIS A 1 346 ? -12.704 -8.229  -1.284  1.00 94.97 346 A 1 
ATOM   2778 C  C   . HIS A 1 346 ? -12.080 -6.862  -0.991  1.00 95.05 346 A 1 
ATOM   2779 O  O   . HIS A 1 346 ? -11.020 -6.785  -0.360  1.00 94.55 346 A 1 
ATOM   2780 C  CB  . HIS A 1 346 ? -12.132 -8.814  -2.576  1.00 94.82 346 A 1 
ATOM   2781 C  CG  . HIS A 1 346 ? -12.624 -10.188 -2.892  1.00 94.94 346 A 1 
ATOM   2782 N  ND1 . HIS A 1 346 ? -12.710 -11.180 -1.947  1.00 90.86 346 A 1 
ATOM   2783 C  CD2 . HIS A 1 346 ? -13.047 -10.736 -4.051  1.00 91.04 346 A 1 
ATOM   2784 C  CE1 . HIS A 1 346 ? -13.174 -12.285 -2.505  1.00 92.26 346 A 1 
ATOM   2785 N  NE2 . HIS A 1 346 ? -13.384 -12.041 -3.780  1.00 92.23 346 A 1 
ATOM   2786 N  N   . PHE A 1 347 ? -12.727 -5.805  -1.441  1.00 94.04 347 A 1 
ATOM   2787 C  CA  . PHE A 1 347 ? -12.298 -4.434  -1.157  1.00 93.49 347 A 1 
ATOM   2788 C  C   . PHE A 1 347 ? -12.076 -4.247  0.342   1.00 92.88 347 A 1 
ATOM   2789 O  O   . PHE A 1 347 ? -11.124 -3.587  0.758   1.00 92.35 347 A 1 
ATOM   2790 C  CB  . PHE A 1 347 ? -13.347 -3.456  -1.700  1.00 93.58 347 A 1 
ATOM   2791 C  CG  . PHE A 1 347 ? -13.086 -2.008  -1.386  1.00 94.39 347 A 1 
ATOM   2792 C  CD1 . PHE A 1 347 ? -12.203 -1.263  -2.157  1.00 94.08 347 A 1 
ATOM   2793 C  CD2 . PHE A 1 347 ? -13.755 -1.381  -0.357  1.00 94.42 347 A 1 
ATOM   2794 C  CE1 . PHE A 1 347 ? -11.988 0.078   -1.889  1.00 93.47 347 A 1 
ATOM   2795 C  CE2 . PHE A 1 347 ? -13.540 -0.036  -0.077  1.00 93.55 347 A 1 
ATOM   2796 C  CZ  . PHE A 1 347 ? -12.654 0.695   -0.844  1.00 93.74 347 A 1 
ATOM   2797 N  N   . ARG A 1 348 ? -12.940 -4.846  1.152   1.00 93.64 348 A 1 
ATOM   2798 C  CA  . ARG A 1 348 ? -12.842 -4.782  2.608   1.00 93.01 348 A 1 
ATOM   2799 C  C   . ARG A 1 348 ? -12.211 -6.054  3.187   1.00 93.12 348 A 1 
ATOM   2800 O  O   . ARG A 1 348 ? -12.442 -6.383  4.358   1.00 91.28 348 A 1 
ATOM   2801 C  CB  . ARG A 1 348 ? -14.211 -4.537  3.241   1.00 91.26 348 A 1 
ATOM   2802 C  CG  . ARG A 1 348 ? -14.799 -3.154  2.986   1.00 84.50 348 A 1 
ATOM   2803 C  CD  . ARG A 1 348 ? -14.032 -2.072  3.727   1.00 81.38 348 A 1 
ATOM   2804 N  NE  . ARG A 1 348 ? -14.628 -0.749  3.547   1.00 75.41 348 A 1 
ATOM   2805 C  CZ  . ARG A 1 348 ? -15.489 -0.200  4.385   1.00 71.06 348 A 1 
ATOM   2806 N  NH1 . ARG A 1 348 ? -15.855 -0.844  5.484   1.00 65.49 348 A 1 
ATOM   2807 N  NH2 . ARG A 1 348 ? -15.996 1.002   4.127   1.00 62.28 348 A 1 
ATOM   2808 N  N   . ALA A 1 349 ? -11.445 -6.768  2.386   1.00 93.65 349 A 1 
ATOM   2809 C  CA  . ALA A 1 349 ? -10.759 -7.979  2.837   1.00 93.53 349 A 1 
ATOM   2810 C  C   . ALA A 1 349 ? -11.738 -9.007  3.413   1.00 93.38 349 A 1 
ATOM   2811 O  O   . ALA A 1 349 ? -11.462 -9.661  4.418   1.00 90.50 349 A 1 
ATOM   2812 C  CB  . ALA A 1 349 ? -9.675  -7.643  3.853   1.00 92.77 349 A 1 
ATOM   2813 N  N   . ASP A 1 350 ? -12.887 -9.121  2.760   1.00 91.11 350 A 1 
ATOM   2814 C  CA  . ASP A 1 350 ? -13.926 -10.085 3.143   1.00 90.36 350 A 1 
ATOM   2815 C  C   . ASP A 1 350 ? -14.429 -9.881  4.572   1.00 89.49 350 A 1 
ATOM   2816 O  O   . ASP A 1 350 ? -14.957 -10.801 5.192   1.00 85.95 350 A 1 
ATOM   2817 C  CB  . ASP A 1 350 ? -13.434 -11.526 2.964   1.00 89.52 350 A 1 
ATOM   2818 C  CG  . ASP A 1 350 ? -13.195 -11.888 1.509   1.00 88.76 350 A 1 
ATOM   2819 O  OD1 . ASP A 1 350 ? -13.080 -10.979 0.673   1.00 83.73 350 A 1 
ATOM   2820 O  OD2 . ASP A 1 350 ? -13.120 -13.096 1.208   1.00 85.11 350 A 1 
ATOM   2821 N  N   . THR A 1 351 ? -14.280 -8.672  5.087   1.00 90.47 351 A 1 
ATOM   2822 C  CA  . THR A 1 351 ? -14.718 -8.372  6.446   1.00 88.43 351 A 1 
ATOM   2823 C  C   . THR A 1 351 ? -16.242 -8.226  6.469   1.00 85.78 351 A 1 
ATOM   2824 O  O   . THR A 1 351 ? -16.796 -7.431  5.708   1.00 82.11 351 A 1 
ATOM   2825 C  CB  . THR A 1 351 ? -14.079 -7.095  6.969   1.00 87.28 351 A 1 
ATOM   2826 O  OG1 . THR A 1 351 ? -12.663 -7.181  6.825   1.00 82.71 351 A 1 
ATOM   2827 C  CG2 . THR A 1 351 ? -14.427 -6.884  8.438   1.00 82.76 351 A 1 
ATOM   2828 N  N   . PRO A 1 352 ? -16.930 -8.970  7.339   1.00 81.81 352 A 1 
ATOM   2829 C  CA  . PRO A 1 352 ? -18.386 -8.878  7.386   1.00 78.49 352 A 1 
ATOM   2830 C  C   . PRO A 1 352 ? -18.870 -7.611  8.070   1.00 77.38 352 A 1 
ATOM   2831 O  O   . PRO A 1 352 ? -18.141 -6.993  8.846   1.00 71.08 352 A 1 
ATOM   2832 C  CB  . PRO A 1 352 ? -18.785 -10.111 8.208   1.00 74.38 352 A 1 
ATOM   2833 C  CG  . PRO A 1 352 ? -17.609 -10.350 9.091   1.00 73.84 352 A 1 
ATOM   2834 C  CD  . PRO A 1 352 ? -16.405 -9.967  8.279   1.00 76.83 352 A 1 
ATOM   2835 N  N   . GLY A 1 353 ? -20.122 -7.222  7.765   1.00 76.06 353 A 1 
ATOM   2836 C  CA  . GLY A 1 353 ? -20.775 -6.153  8.491   1.00 72.65 353 A 1 
ATOM   2837 C  C   . GLY A 1 353 ? -20.660 -4.766  7.892   1.00 69.78 353 A 1 
ATOM   2838 O  O   . GLY A 1 353 ? -21.166 -3.808  8.482   1.00 64.53 353 A 1 
ATOM   2839 N  N   . PHE A 1 354 ? -20.025 -4.624  6.734   1.00 68.19 354 A 1 
ATOM   2840 C  CA  . PHE A 1 354 ? -19.903 -3.311  6.099   1.00 63.62 354 A 1 
ATOM   2841 C  C   . PHE A 1 354 ? -20.960 -3.120  5.025   1.00 60.12 354 A 1 
ATOM   2842 O  O   . PHE A 1 354 ? -21.270 -4.041  4.270   1.00 55.12 354 A 1 
ATOM   2843 C  CB  . PHE A 1 354 ? -18.515 -3.130  5.500   1.00 59.74 354 A 1 
ATOM   2844 C  CG  . PHE A 1 354 ? -17.448 -2.905  6.526   1.00 57.31 354 A 1 
ATOM   2845 C  CD1 . PHE A 1 354 ? -17.237 -1.648  7.059   1.00 53.51 354 A 1 
ATOM   2846 C  CD2 . PHE A 1 354 ? -16.666 -3.954  6.964   1.00 52.49 354 A 1 
ATOM   2847 C  CE1 . PHE A 1 354 ? -16.267 -1.435  8.007   1.00 49.54 354 A 1 
ATOM   2848 C  CE2 . PHE A 1 354 ? -15.687 -3.752  7.926   1.00 49.59 354 A 1 
ATOM   2849 C  CZ  . PHE A 1 354 ? -15.489 -2.489  8.440   1.00 48.25 354 A 1 
ATOM   2850 N  N   . THR A 1 355 ? -21.515 -1.917  4.974   1.00 54.25 355 A 1 
ATOM   2851 C  CA  . THR A 1 355 ? -22.526 -1.571  3.979   1.00 52.48 355 A 1 
ATOM   2852 C  C   . THR A 1 355 ? -21.973 -0.543  2.995   1.00 48.87 355 A 1 
ATOM   2853 O  O   . THR A 1 355 ? -22.133 -0.705  1.789   1.00 44.98 355 A 1 
ATOM   2854 C  CB  . THR A 1 355 ? -23.786 -1.006  4.646   1.00 48.11 355 A 1 
ATOM   2855 O  OG1 . THR A 1 355 ? -23.444 0.141   5.418   1.00 45.38 355 A 1 
ATOM   2856 C  CG2 . THR A 1 355 ? -24.416 -2.041  5.568   1.00 44.31 355 A 1 
ATOM   2857 O  OXT . THR A 1 355 ? -21.385 0.425   3.432   1.00 44.55 355 A 1 
HETATM 2858 MG MG  . MG  B 2 .   ? -1.562  3.115   6.968   1.00 85.95 1   B 1 
HETATM 2859 C  C1  . NAG C 3 .   ? 9.953   -2.409  19.760  1.00 95.32 1   C 1 
HETATM 2860 C  C2  . NAG C 3 .   ? 8.754   -1.874  20.500  1.00 95.55 1   C 1 
HETATM 2861 C  C3  . NAG C 3 .   ? 8.951   -2.033  21.981  1.00 94.75 1   C 1 
HETATM 2862 C  C4  . NAG C 3 .   ? 9.367   -3.480  22.317  1.00 94.62 1   C 1 
HETATM 2863 C  C5  . NAG C 3 .   ? 10.545  -3.897  21.477  1.00 94.89 1   C 1 
HETATM 2864 C  C6  . NAG C 3 .   ? 10.938  -5.342  21.683  1.00 91.97 1   C 1 
HETATM 2865 C  C7  . NAG C 3 .   ? 7.638   -0.073  19.306  1.00 94.58 1   C 1 
HETATM 2866 C  C8  . NAG C 3 .   ? 7.454   1.395   19.164  1.00 93.05 1   C 1 
HETATM 2867 N  N2  . NAG C 3 .   ? 8.512   -0.479  20.225  1.00 94.17 1   C 1 
HETATM 2868 O  O3  . NAG C 3 .   ? 7.755   -1.693  22.651  1.00 93.38 1   C 1 
HETATM 2869 O  O4  . NAG C 3 .   ? 9.758   -3.515  23.662  1.00 93.87 1   C 1 
HETATM 2870 O  O5  . NAG C 3 .   ? 10.215  -3.733  20.100  1.00 95.30 1   C 1 
HETATM 2871 O  O6  . NAG C 3 .   ? 9.862   -6.198  21.401  1.00 88.01 1   C 1 
HETATM 2872 O  O7  . NAG C 3 .   ? 7.010   -0.851  18.620  1.00 92.91 1   C 1 
HETATM 2873 C  C1  . NAG C 3 .   ? 8.943   -4.334  24.489  1.00 91.70 2   C 1 
HETATM 2874 C  C2  . NAG C 3 .   ? 9.692   -4.572  25.785  1.00 91.37 2   C 1 
HETATM 2875 C  C3  . NAG C 3 .   ? 8.848   -5.298  26.774  1.00 88.49 2   C 1 
HETATM 2876 C  C4  . NAG C 3 .   ? 7.507   -4.612  26.937  1.00 88.60 2   C 1 
HETATM 2877 C  C5  . NAG C 3 .   ? 6.866   -4.430  25.586  1.00 87.35 2   C 1 
HETATM 2878 C  C6  . NAG C 3 .   ? 5.541   -3.707  25.652  1.00 84.07 2   C 1 
HETATM 2879 C  C7  . NAG C 3 .   ? 12.097  -4.804  25.459  1.00 88.97 2   C 1 
HETATM 2880 C  C8  . NAG C 3 .   ? 13.242  -5.729  25.166  1.00 83.88 2   C 1 
HETATM 2881 N  N2  . NAG C 3 .   ? 10.903  -5.345  25.512  1.00 89.56 2   C 1 
HETATM 2882 O  O3  . NAG C 3 .   ? 9.514   -5.348  27.995  1.00 86.91 2   C 1 
HETATM 2883 O  O4  . NAG C 3 .   ? 6.700   -5.429  27.751  1.00 86.52 2   C 1 
HETATM 2884 O  O5  . NAG C 3 .   ? 7.732   -3.676  24.763  1.00 90.63 2   C 1 
HETATM 2885 O  O6  . NAG C 3 .   ? 5.713   -2.413  26.149  1.00 81.58 2   C 1 
HETATM 2886 O  O7  . NAG C 3 .   ? 12.286  -3.615  25.644  1.00 84.50 2   C 1 
HETATM 2887 C  C1  . MAN C 3 .   ? 6.232   -4.782  28.877  1.00 84.46 3   C 1 
HETATM 2888 C  C2  . MAN C 3 .   ? 5.185   -5.650  29.568  1.00 80.94 3   C 1 
HETATM 2889 C  C3  . MAN C 3 .   ? 4.594   -4.876  30.730  1.00 75.04 3   C 1 
HETATM 2890 C  C4  . MAN C 3 .   ? 5.720   -4.449  31.667  1.00 74.60 3   C 1 
HETATM 2891 C  C5  . MAN C 3 .   ? 6.782   -3.669  30.885  1.00 75.04 3   C 1 
HETATM 2892 C  C6  . MAN C 3 .   ? 7.977   -3.354  31.743  1.00 69.71 3   C 1 
HETATM 2893 O  O2  . MAN C 3 .   ? 5.853   -6.810  30.007  1.00 77.90 3   C 1 
HETATM 2894 O  O3  . MAN C 3 .   ? 3.670   -5.669  31.427  1.00 73.51 3   C 1 
HETATM 2895 O  O4  . MAN C 3 .   ? 5.207   -3.629  32.673  1.00 71.11 3   C 1 
HETATM 2896 O  O5  . MAN C 3 .   ? 7.246   -4.459  29.793  1.00 82.62 3   C 1 
HETATM 2897 O  O6  . MAN C 3 .   ? 8.652   -4.527  32.047  1.00 64.78 3   C 1 
HETATM 2898 C  C1  . MAN C 3 .   ? 5.112   -7.971  30.006  1.00 75.00 4   C 1 
HETATM 2899 C  C2  . MAN C 3 .   ? 5.944   -9.025  30.750  1.00 67.21 4   C 1 
HETATM 2900 C  C3  . MAN C 3 .   ? 7.206   -9.310  29.958  1.00 64.95 4   C 1 
HETATM 2901 C  C4  . MAN C 3 .   ? 6.822   -9.800  28.570  1.00 65.47 4   C 1 
HETATM 2902 C  C5  . MAN C 3 .   ? 5.909   -8.768  27.922  1.00 72.20 4   C 1 
HETATM 2903 C  C6  . MAN C 3 .   ? 5.324   -9.327  26.661  1.00 71.52 4   C 1 
HETATM 2904 O  O2  . MAN C 3 .   ? 5.216   -10.235 30.829  1.00 61.83 4   C 1 
HETATM 2905 O  O3  . MAN C 3 .   ? 7.966   -10.331 30.608  1.00 59.84 4   C 1 
HETATM 2906 O  O4  . MAN C 3 .   ? 7.994   -9.969  27.800  1.00 60.70 4   C 1 
HETATM 2907 O  O5  . MAN C 3 .   ? 4.795   -8.450  28.754  1.00 74.93 4   C 1 
HETATM 2908 O  O6  . MAN C 3 .   ? 4.613   -10.507 27.000  1.00 71.40 4   C 1 
HETATM 2909 C  C1  . MAN C 3 .   ? 4.516   -10.406 32.038  1.00 56.47 5   C 1 
HETATM 2910 C  C2  . MAN C 3 .   ? 4.321   -11.908 32.236  1.00 52.16 5   C 1 
HETATM 2911 C  C3  . MAN C 3 .   ? 3.417   -12.440 31.125  1.00 59.20 5   C 1 
HETATM 2912 C  C4  . MAN C 3 .   ? 2.115   -11.660 31.066  1.00 52.88 5   C 1 
HETATM 2913 C  C5  . MAN C 3 .   ? 2.414   -10.162 30.966  1.00 63.40 5   C 1 
HETATM 2914 C  C6  . MAN C 3 .   ? 1.155   -9.346  31.056  1.00 50.38 5   C 1 
HETATM 2915 O  O2  . MAN C 3 .   ? 3.712   -12.161 33.496  1.00 43.12 5   C 1 
HETATM 2916 O  O3  . MAN C 3 .   ? 3.137   -13.820 31.349  1.00 47.27 5   C 1 
HETATM 2917 O  O4  . MAN C 3 .   ? 1.355   -12.078 29.966  1.00 53.82 5   C 1 
HETATM 2918 O  O5  . MAN C 3 .   ? 3.269   -9.757  32.015  1.00 58.69 5   C 1 
HETATM 2919 O  O6  . MAN C 3 .   ? 1.493   -7.977  30.904  1.00 47.27 5   C 1 
HETATM 2920 C  C1  . MAN C 3 .   ? 4.021   -11.166 25.973  1.00 72.92 6   C 1 
HETATM 2921 C  C2  . MAN C 3 .   ? 3.230   -12.362 26.523  1.00 71.74 6   C 1 
HETATM 2922 C  C3  . MAN C 3 .   ? 4.213   -13.392 27.097  1.00 71.32 6   C 1 
HETATM 2923 C  C4  . MAN C 3 .   ? 5.259   -13.779 26.049  1.00 70.20 6   C 1 
HETATM 2924 C  C5  . MAN C 3 .   ? 5.962   -12.509 25.555  1.00 69.83 6   C 1 
HETATM 2925 C  C6  . MAN C 3 .   ? 6.943   -12.819 24.463  1.00 64.05 6   C 1 
HETATM 2926 O  O2  . MAN C 3 .   ? 2.535   -13.017 25.497  1.00 71.51 6   C 1 
HETATM 2927 O  O3  . MAN C 3 .   ? 3.508   -14.555 27.514  1.00 65.88 6   C 1 
HETATM 2928 O  O4  . MAN C 3 .   ? 6.199   -14.656 26.628  1.00 62.25 6   C 1 
HETATM 2929 O  O5  . MAN C 3 .   ? 4.985   -11.600 25.037  1.00 72.26 6   C 1 
HETATM 2930 O  O6  . MAN C 3 .   ? 6.230   -13.331 23.346  1.00 66.46 6   C 1 
HETATM 2931 C  C1  . MAN C 3 .   ? 1.300   -12.399 25.169  1.00 72.40 7   C 1 
HETATM 2932 C  C2  . MAN C 3 .   ? 0.388   -13.531 24.720  1.00 70.12 7   C 1 
HETATM 2933 C  C3  . MAN C 3 .   ? 0.964   -14.175 23.470  1.00 73.72 7   C 1 
HETATM 2934 C  C4  . MAN C 3 .   ? 1.246   -13.127 22.395  1.00 68.58 7   C 1 
HETATM 2935 C  C5  . MAN C 3 .   ? 2.102   -12.017 22.974  1.00 75.92 7   C 1 
HETATM 2936 C  C6  . MAN C 3 .   ? 2.280   -10.873 21.999  1.00 65.48 7   C 1 
HETATM 2937 O  O2  . MAN C 3 .   ? -0.904  -13.026 24.430  1.00 60.46 7   C 1 
HETATM 2938 O  O3  . MAN C 3 .   ? 0.075   -15.152 22.964  1.00 64.41 7   C 1 
HETATM 2939 O  O4  . MAN C 3 .   ? 1.913   -13.728 21.316  1.00 64.44 7   C 1 
HETATM 2940 O  O5  . MAN C 3 .   ? 1.479   -11.470 24.140  1.00 71.71 7   C 1 
HETATM 2941 O  O6  . MAN C 3 .   ? 3.149   -9.901  22.567  1.00 60.21 7   C 1 
HETATM 2942 C  C1  . MAN C 3 .   ? 7.036   -13.554 22.203  1.00 66.46 8   C 1 
HETATM 2943 C  C2  . MAN C 3 .   ? 6.044   -13.759 21.057  1.00 68.05 8   C 1 
HETATM 2944 C  C3  . MAN C 3 .   ? 5.248   -15.035 21.302  1.00 72.45 8   C 1 
HETATM 2945 C  C4  . MAN C 3 .   ? 6.189   -16.208 21.502  1.00 63.82 8   C 1 
HETATM 2946 C  C5  . MAN C 3 .   ? 7.202   -15.888 22.601  1.00 70.93 8   C 1 
HETATM 2947 C  C6  . MAN C 3 .   ? 8.242   -16.975 22.725  1.00 50.78 8   C 1 
HETATM 2948 O  O2  . MAN C 3 .   ? 6.748   -13.906 19.827  1.00 59.41 8   C 1 
HETATM 2949 O  O3  . MAN C 3 .   ? 4.373   -15.298 20.231  1.00 62.25 8   C 1 
HETATM 2950 O  O4  . MAN C 3 .   ? 5.455   -17.354 21.878  1.00 62.29 8   C 1 
HETATM 2951 O  O5  . MAN C 3 .   ? 7.873   -14.672 22.319  1.00 65.90 8   C 1 
HETATM 2952 O  O6  . MAN C 3 .   ? 9.197   -16.605 23.694  1.00 40.87 8   C 1 
HETATM 2953 C  C1  . NAG D 4 .   ? -19.811 11.419  3.179   1.00 84.51 1   D 1 
HETATM 2954 C  C2  . NAG D 4 .   ? -20.013 12.353  4.327   1.00 81.04 1   D 1 
HETATM 2955 C  C3  . NAG D 4 .   ? -21.270 12.019  5.079   1.00 77.02 1   D 1 
HETATM 2956 C  C4  . NAG D 4 .   ? -22.464 11.811  4.135   1.00 74.68 1   D 1 
HETATM 2957 C  C5  . NAG D 4 .   ? -22.101 10.826  3.051   1.00 77.03 1   D 1 
HETATM 2958 C  C6  . NAG D 4 .   ? -23.208 10.617  2.043   1.00 70.12 1   D 1 
HETATM 2959 C  C7  . NAG D 4 .   ? -18.049 13.300  5.386   1.00 76.83 1   D 1 
HETATM 2960 C  C8  . NAG D 4 .   ? -17.010 13.124  6.451   1.00 67.43 1   D 1 
HETATM 2961 N  N2  . NAG D 4 .   ? -18.925 12.328  5.277   1.00 77.19 1   D 1 
HETATM 2962 O  O3  . NAG D 4 .   ? -21.559 13.061  5.986   1.00 73.50 1   D 1 
HETATM 2963 O  O4  . NAG D 4 .   ? -23.570 11.307  4.868   1.00 76.52 1   D 1 
HETATM 2964 O  O5  . NAG D 4 .   ? -20.931 11.289  2.364   1.00 79.21 1   D 1 
HETATM 2965 O  O6  . NAG D 4 .   ? -23.528 11.845  1.423   1.00 64.01 1   D 1 
HETATM 2966 O  O7  . NAG D 4 .   ? -18.073 14.286  4.675   1.00 69.59 1   D 1 
HETATM 2967 C  C1  . NAG D 4 .   ? -24.681 12.194  4.931   1.00 69.76 2   D 1 
HETATM 2968 C  C2  . NAG D 4 .   ? -25.942 11.418  5.281   1.00 58.79 2   D 1 
HETATM 2969 C  C3  . NAG D 4 .   ? -27.092 12.344  5.446   1.00 52.44 2   D 1 
HETATM 2970 C  C4  . NAG D 4 .   ? -26.758 13.478  6.399   1.00 39.62 2   D 1 
HETATM 2971 C  C5  . NAG D 4 .   ? -25.452 14.125  6.004   1.00 55.95 2   D 1 
HETATM 2972 C  C6  . NAG D 4 .   ? -25.012 15.160  6.996   1.00 36.61 2   D 1 
HETATM 2973 C  C7  . NAG D 4 .   ? -26.049 9.163   4.379   1.00 56.12 2   D 1 
HETATM 2974 C  C8  . NAG D 4 .   ? -26.418 8.297   3.210   1.00 50.47 2   D 1 
HETATM 2975 N  N2  . NAG D 4 .   ? -26.263 10.448  4.241   1.00 61.42 2   D 1 
HETATM 2976 O  O3  . NAG D 4 .   ? -28.203 11.646  5.929   1.00 47.86 2   D 1 
HETATM 2977 O  O4  . NAG D 4 .   ? -27.787 14.433  6.304   1.00 31.28 2   D 1 
HETATM 2978 O  O5  . NAG D 4 .   ? -24.436 13.157  5.920   1.00 63.63 2   D 1 
HETATM 2979 O  O6  . NAG D 4 .   ? -23.844 15.778  6.580   1.00 39.11 2   D 1 
HETATM 2980 O  O7  . NAG D 4 .   ? -25.586 8.696   5.400   1.00 53.95 2   D 1 
HETATM 2981 C  C1  . MAN D 4 .   ? -28.340 14.802  7.494   1.00 6.93  3   D 1 
HETATM 2982 C  C2  . MAN D 4 .   ? -29.140 16.087  7.281   1.00 5.12  3   D 1 
HETATM 2983 C  C3  . MAN D 4 .   ? -29.727 16.497  8.607   1.00 3.04  3   D 1 
HETATM 2984 C  C4  . MAN D 4 .   ? -30.512 15.333  9.208   1.00 2.89  3   D 1 
HETATM 2985 C  C5  . MAN D 4 .   ? -29.634 14.090  9.309   1.00 3.52  3   D 1 
HETATM 2986 C  C6  . MAN D 4 .   ? -30.393 12.880  9.795   1.00 2.81  3   D 1 
HETATM 2987 O  O2  . MAN D 4 .   ? -30.163 15.796  6.344   1.00 4.66  3   D 1 
HETATM 2988 O  O3  . MAN D 4 .   ? -30.558 17.627  8.431   1.00 2.90  3   D 1 
HETATM 2989 O  O4  . MAN D 4 .   ? -30.945 15.693  10.492  1.00 3.53  3   D 1 
HETATM 2990 O  O5  . MAN D 4 .   ? -29.133 13.777  8.021   1.00 6.53  3   D 1 
HETATM 2991 O  O6  . MAN D 4 .   ? -31.366 12.518  8.849   1.00 3.04  3   D 1 
HETATM 2992 C  C1  . MAN D 4 .   ? -30.376 16.804  5.385   1.00 2.73  4   D 1 
HETATM 2993 C  C2  . MAN D 4 .   ? -31.658 16.453  4.614   1.00 2.29  4   D 1 
HETATM 2994 C  C3  . MAN D 4 .   ? -31.409 15.179  3.831   1.00 2.23  4   D 1 
HETATM 2995 C  C4  . MAN D 4 .   ? -30.197 15.360  2.899   1.00 5.67  4   D 1 
HETATM 2996 C  C5  . MAN D 4 .   ? -28.993 15.810  3.710   1.00 9.70  4   D 1 
HETATM 2997 C  C6  . MAN D 4 .   ? -27.855 16.202  2.816   1.00 8.69  4   D 1 
HETATM 2998 O  O2  . MAN D 4 .   ? -31.954 17.465  3.670   1.00 2.47  4   D 1 
HETATM 2999 O  O3  . MAN D 4 .   ? -32.566 14.871  3.063   1.00 2.40  4   D 1 
HETATM 3000 O  O4  . MAN D 4 .   ? -29.912 14.148  2.257   1.00 7.87  4   D 1 
HETATM 3001 O  O5  . MAN D 4 .   ? -29.299 16.975  4.487   1.00 5.16  4   D 1 
HETATM 3002 O  O6  . MAN D 4 .   ? -28.306 17.197  1.931   1.00 6.64  4   D 1 
HETATM 3003 C  C1  . MAN D 4 .   ? -32.869 18.441  4.150   1.00 1.99  5   D 1 
HETATM 3004 C  C2  . MAN D 4 .   ? -33.545 19.016  2.916   1.00 1.98  5   D 1 
HETATM 3005 C  C3  . MAN D 4 .   ? -32.514 19.719  2.047   1.00 1.58  5   D 1 
HETATM 3006 C  C4  . MAN D 4 .   ? -31.736 20.751  2.855   1.00 2.20  5   D 1 
HETATM 3007 C  C5  . MAN D 4 .   ? -31.149 20.092  4.097   1.00 2.10  5   D 1 
HETATM 3008 C  C6  . MAN D 4 .   ? -30.489 21.111  4.999   1.00 2.01  5   D 1 
HETATM 3009 O  O2  . MAN D 4 .   ? -34.552 19.953  3.311   1.00 2.27  5   D 1 
HETATM 3010 O  O3  . MAN D 4 .   ? -33.156 20.365  0.953   1.00 1.57  5   D 1 
HETATM 3011 O  O4  . MAN D 4 .   ? -30.703 21.301  2.075   1.00 1.92  5   D 1 
HETATM 3012 O  O5  . MAN D 4 .   ? -32.175 19.447  4.857   1.00 2.26  5   D 1 
HETATM 3013 O  O6  . MAN D 4 .   ? -29.908 20.448  6.100   1.00 1.69  5   D 1 
HETATM 3014 C  C1  . MAN D 4 .   ? -27.344 17.749  1.126   1.00 5.89  6   D 1 
HETATM 3015 C  C2  . MAN D 4 .   ? -27.961 18.845  0.264   1.00 4.85  6   D 1 
HETATM 3016 C  C3  . MAN D 4 .   ? -29.000 18.204  -0.666  1.00 4.27  6   D 1 
HETATM 3017 C  C4  . MAN D 4 .   ? -28.344 17.108  -1.495  1.00 6.50  6   D 1 
HETATM 3018 C  C5  . MAN D 4 .   ? -27.686 16.093  -0.570  1.00 7.10  6   D 1 
HETATM 3019 C  C6  . MAN D 4 .   ? -26.888 15.080  -1.351  1.00 6.64  6   D 1 
HETATM 3020 O  O2  . MAN D 4 .   ? -27.008 19.443  -0.579  1.00 7.91  6   D 1 
HETATM 3021 O  O3  . MAN D 4 .   ? -29.565 19.193  -1.509  1.00 3.25  6   D 1 
HETATM 3022 O  O4  . MAN D 4 .   ? -29.336 16.463  -2.272  1.00 3.45  6   D 1 
HETATM 3023 O  O5  . MAN D 4 .   ? -26.756 16.760  0.299   1.00 12.22 6   D 1 
HETATM 3024 O  O6  . MAN D 4 .   ? -25.875 15.775  -2.058  1.00 6.09  6   D 1 
HETATM 3025 C  C1  . MAN D 4 .   ? -26.326 20.544  -0.004  1.00 4.62  7   D 1 
HETATM 3026 C  C2  . MAN D 4 .   ? -25.896 21.435  -1.142  1.00 3.45  7   D 1 
HETATM 3027 C  C3  . MAN D 4 .   ? -24.892 20.687  -2.026  1.00 3.41  7   D 1 
HETATM 3028 C  C4  . MAN D 4 .   ? -23.738 20.163  -1.196  1.00 6.44  7   D 1 
HETATM 3029 C  C5  . MAN D 4 .   ? -24.268 19.344  -0.031  1.00 6.55  7   D 1 
HETATM 3030 C  C6  . MAN D 4 .   ? -23.161 18.935  0.911   1.00 9.62  7   D 1 
HETATM 3031 O  O2  . MAN D 4 .   ? -25.280 22.605  -0.633  1.00 3.88  7   D 1 
HETATM 3032 O  O3  . MAN D 4 .   ? -24.392 21.536  -3.032  1.00 3.01  7   D 1 
HETATM 3033 O  O4  . MAN D 4 .   ? -22.909 19.358  -1.994  1.00 6.45  7   D 1 
HETATM 3034 O  O5  . MAN D 4 .   ? -25.209 20.113  0.736   1.00 7.53  7   D 1 
HETATM 3035 O  O6  . MAN D 4 .   ? -23.704 18.093  1.931   1.00 7.12  7   D 1 
HETATM 3036 C  C1  . MAN D 4 .   ? -24.953 14.932  -2.774  1.00 6.95  8   D 1 
HETATM 3037 C  C2  . MAN D 4 .   ? -23.812 15.872  -3.201  1.00 7.29  8   D 1 
HETATM 3038 C  C3  . MAN D 4 .   ? -24.339 16.889  -4.211  1.00 5.07  8   D 1 
HETATM 3039 C  C4  . MAN D 4 .   ? -25.031 16.199  -5.362  1.00 6.35  8   D 1 
HETATM 3040 C  C5  . MAN D 4 .   ? -26.106 15.236  -4.835  1.00 5.87  8   D 1 
HETATM 3041 C  C6  . MAN D 4 .   ? -26.715 14.436  -5.951  1.00 5.80  8   D 1 
HETATM 3042 O  O2  . MAN D 4 .   ? -22.777 15.115  -3.846  1.00 10.15 8   D 1 
HETATM 3043 O  O3  . MAN D 4 .   ? -23.302 17.722  -4.682  1.00 5.50  8   D 1 
HETATM 3044 O  O4  . MAN D 4 .   ? -25.643 17.165  -6.188  1.00 4.35  8   D 1 
HETATM 3045 O  O5  . MAN D 4 .   ? -25.537 14.322  -3.901  1.00 8.70  8   D 1 
HETATM 3046 O  O6  . MAN D 4 .   ? -27.687 13.552  -5.416  1.00 3.38  8   D 1 
#
