# Supplementary material for: Theoretical Study of Sphingomyelinases from Entamoeba histolytica and Trichomonas vaginalis Sheds Light on the Evolution of Enzymes Needed for Survival and Colonization
Source: Pathogens. 2025 Jan 5;14(1):32. doi: 10.3390/pathogens14010032 (PMC11768322; doi:10.3390/pathogens14010032)
Supplement: Supplementary file 1 [file pathogens-14-00032-s001.zip › Supplementary structural Files/CIF files aSMase6/aSMase6 no loop/aSmase6 no loop glycosilated Mg/fold_sm6nosingnoloopnoctermglycmg_model_3.cif]

# By using this file you agree to the legally binding terms of use found at alphafoldserver.com/output-terms
data_a6fbd2577330610
#
_entry.id a6fbd2577330610
#
loop_
_atom_type.symbol
C  
MG 
N  
O  
S  
#
loop_
_audit_author.name
_audit_author.pdbx_ordinal
"Google DeepMind" 1 
"Isomorphic Labs" 2 
#
_audit_conform.dict_location https://raw.githubusercontent.com/ihmwg/ModelCIF/master/dist/mmcif_ma.dic
_audit_conform.dict_name     mmcif_ma.dic
_audit_conform.dict_version  1.4.5
#
loop_
_chem_comp.formula
_chem_comp.formula_weight
_chem_comp.id
_chem_comp.mon_nstd_flag
_chem_comp.name
_chem_comp.pdbx_smiles
_chem_comp.pdbx_synonyms
_chem_comp.type
"C3 H7 N O2"    89.093  ALA y ALANINE                                  C[C@H](N)C(O)=O                                  ?                                     "L-PEPTIDE LINKING"           
"C6 H15 N4 O2"  175.209 ARG y ARGININE                                 N[C@@H](CCCNC(N)=[NH2+])C(O)=O                   ?                                     "L-PEPTIDE LINKING"           
"C4 H8 N2 O3"   132.118 ASN y ASPARAGINE                               N[C@@H](CC(N)=O)C(O)=O                           ?                                     "L-PEPTIDE LINKING"           
"C4 H7 N O4"    133.103 ASP y "ASPARTIC ACID"                          N[C@@H](CC(O)=O)C(O)=O                           ?                                     "L-PEPTIDE LINKING"           
"C3 H7 N O2 S"  121.158 CYS y CYSTEINE                                 N[C@@H](CS)C(O)=O                                ?                                     "L-PEPTIDE LINKING"           
"C5 H10 N2 O3"  146.144 GLN y GLUTAMINE                                N[C@@H](CCC(N)=O)C(O)=O                          ?                                     "L-PEPTIDE LINKING"           
"C5 H9 N O4"    147.129 GLU y "GLUTAMIC ACID"                          N[C@@H](CCC(O)=O)C(O)=O                          ?                                     "L-PEPTIDE LINKING"           
"C2 H5 N O2"    75.067  GLY y GLYCINE                                  NCC(O)=O                                         ?                                     "PEPTIDE LINKING"             
"C6 H10 N3 O2"  156.162 HIS y HISTIDINE                                N[C@@H](Cc1c[nH]c[nH+]1)C(O)=O                   ?                                     "L-PEPTIDE LINKING"           
"C6 H13 N O2"   131.173 ILE y ISOLEUCINE                               CC[C@H](C)[C@H](N)C(O)=O                         ?                                     "L-PEPTIDE LINKING"           
"C6 H13 N O2"   131.173 LEU y LEUCINE                                  CC(C)C[C@H](N)C(O)=O                             ?                                     "L-PEPTIDE LINKING"           
"C6 H15 N2 O2"  147.195 LYS y LYSINE                                   N[C@@H](CCCC[NH3+])C(O)=O                        ?                                     "L-PEPTIDE LINKING"           
"C6 H12 O6"     180.156 MAN y alpha-D-mannopyranose                    OC[C@H]1O[C@H](O)[C@@H](O)[C@@H](O)[C@@H]1O      "alpha-D-mannose; D-mannose; mannose" "D-saccharide, alpha linking" 
"C5 H11 N O2 S" 149.211 MET y METHIONINE                               CSCC[C@H](N)C(O)=O                               ?                                     "L-PEPTIDE LINKING"           
Mg              24.305  MG  . "MAGNESIUM ION"                          "[Mg++]"                                         ?                                     NON-POLYMER                   
"C8 H15 N O6"   221.208 NAG y 2-acetamido-2-deoxy-beta-D-glucopyranose CC(=O)N[C@H]1[C@H](O)O[C@H](CO)[C@@H](O)[C@@H]1O 
;N-acetyl-beta-D-glucosamine; 2-acetamido-2-deoxy-beta-D-glucose; 2-acetamido-2-deoxy-D-glucose;
2-acetamido-2-deoxy-glucose; N-ACETYL-D-GLUCOSAMINE
;
"D-saccharide, beta linking"  
"C9 H11 N O2"   165.189 PHE y PHENYLALANINE                            N[C@@H](Cc1ccccc1)C(O)=O                         ?                                     "L-PEPTIDE LINKING"           
"C5 H9 N O2"    115.130 PRO y PROLINE                                  OC(=O)[C@@H]1CCCN1                               ?                                     "L-PEPTIDE LINKING"           
"C3 H7 N O3"    105.093 SER y SERINE                                   N[C@@H](CO)C(O)=O                                ?                                     "L-PEPTIDE LINKING"           
"C4 H9 N O3"    119.119 THR y THREONINE                                C[C@@H](O)[C@H](N)C(O)=O                         ?                                     "L-PEPTIDE LINKING"           
"C11 H12 N2 O2" 204.225 TRP y TRYPTOPHAN                               N[C@@H](Cc1c[nH]c2ccccc12)C(O)=O                 ?                                     "L-PEPTIDE LINKING"           
"C9 H11 N O3"   181.189 TYR y TYROSINE                                 N[C@@H](Cc1ccc(O)cc1)C(O)=O                      ?                                     "L-PEPTIDE LINKING"           
"C5 H11 N O2"   117.146 VAL y VALINE                                   CC(C)[C@H](N)C(O)=O                              ?                                     "L-PEPTIDE LINKING"           
#
_citation.book_publisher          ?
_citation.country                 UK
_citation.id                      primary
_citation.journal_full            Nature
_citation.journal_id_ASTM         NATUAS
_citation.journal_id_CSD          0006
_citation.journal_id_ISSN         0028-0836
_citation.journal_volume          ?
_citation.page_first              ?
_citation.page_last               ?
_citation.pdbx_database_id_DOI    ?
_citation.pdbx_database_id_PubMed ?
_citation.title                   "Accurate structure prediction of biomolecular interactions with AlphaFold 3"
_citation.year                    2024
#
loop_
_citation_author.citation_id
_citation_author.name
_citation_author.ordinal
primary "Google DeepMind" 1 
primary "Isomorphic Labs" 2 
#
loop_
_entity.id
_entity.pdbx_description
_entity.type
1 . polymer     
2 . non-polymer 
3 . branched    
4 . branched    
#
_entity_poly.entity_id      1
_entity_poly.pdbx_strand_id A
_entity_poly.type           polypeptide(L)
#
loop_
_entity_poly_seq.entity_id
_entity_poly_seq.hetero
_entity_poly_seq.mon_id
_entity_poly_seq.num
1 n PHE 1   
1 n GLU 2   
1 n MET 3   
1 n TRP 4   
1 n GLN 5   
1 n LEU 6   
1 n THR 7   
1 n ASP 8   
1 n ILE 9   
1 n HIS 10  
1 n LEU 11  
1 n ASP 12  
1 n PRO 13  
1 n MET 14  
1 n TYR 15  
1 n THR 16  
1 n VAL 17  
1 n GLY 18  
1 n SER 19  
1 n ASP 20  
1 n PRO 21  
1 n LEU 22  
1 n LYS 23  
1 n LEU 24  
1 n CYS 25  
1 n ARG 26  
1 n GLU 27  
1 n GLY 28  
1 n LYS 29  
1 n GLY 30  
1 n ASN 31  
1 n ALA 32  
1 n GLY 33  
1 n LYS 34  
1 n TYR 35  
1 n GLY 36  
1 n ASP 37  
1 n TYR 38  
1 n SER 39  
1 n CYS 40  
1 n ASP 41  
1 n ALA 42  
1 n ASN 43  
1 n MET 44  
1 n ALA 45  
1 n LEU 46  
1 n LEU 47  
1 n ASP 48  
1 n SER 49  
1 n LEU 50  
1 n VAL 51  
1 n LYS 52  
1 n PHE 53  
1 n ILE 54  
1 n LYS 55  
1 n ARG 56  
1 n ASN 57  
1 n THR 58  
1 n ASP 59  
1 n VAL 60  
1 n ASN 61  
1 n GLY 62  
1 n LYS 63  
1 n VAL 64  
1 n MET 65  
1 n VAL 66  
1 n TYR 67  
1 n ASN 68  
1 n GLY 69  
1 n ASP 70  
1 n ILE 71  
1 n VAL 72  
1 n SER 73  
1 n ARG 74  
1 n ALA 75  
1 n ILE 76  
1 n PRO 77  
1 n LYS 78  
1 n TYR 79  
1 n ASN 80  
1 n LEU 81  
1 n ASP 82  
1 n TYR 83  
1 n VAL 84  
1 n LYS 85  
1 n GLN 86  
1 n SER 87  
1 n ILE 88  
1 n VAL 89  
1 n ASN 90  
1 n ALA 91  
1 n THR 92  
1 n ALA 93  
1 n LEU 94  
1 n LEU 95  
1 n LYS 96  
1 n LYS 97  
1 n PHE 98  
1 n GLU 99  
1 n ASP 100 
1 n PHE 101 
1 n PHE 102 
1 n ILE 103 
1 n ILE 104 
1 n PRO 105 
1 n MET 106 
1 n LEU 107 
1 n GLY 108 
1 n ASN 109 
1 n HIS 110 
1 n ASP 111 
1 n VAL 112 
1 n TYR 113 
1 n PRO 114 
1 n ALA 115 
1 n ASN 116 
1 n GLN 117 
1 n MET 118 
1 n ALA 119 
1 n ILE 120 
1 n ASN 121 
1 n SER 122 
1 n GLN 123 
1 n TRP 124 
1 n ILE 125 
1 n PHE 126 
1 n GLN 127 
1 n PHE 128 
1 n ALA 129 
1 n ALA 130 
1 n GLU 131 
1 n GLN 132 
1 n PHE 133 
1 n ALA 134 
1 n PRO 135 
1 n PHE 136 
1 n LEU 137 
1 n SER 138 
1 n GLN 139 
1 n ASN 140 
1 n ALA 141 
1 n ILE 142 
1 n GLU 143 
1 n SER 144 
1 n PHE 145 
1 n LYS 146 
1 n HIS 147 
1 n GLY 148 
1 n GLY 149 
1 n TYR 150 
1 n TYR 151 
1 n THR 152 
1 n MET 153 
1 n PRO 154 
1 n PHE 155 
1 n PRO 156 
1 n ALA 157 
1 n HIS 158 
1 n LEU 159 
1 n GLY 160 
1 n ILE 161 
1 n LYS 162 
1 n VAL 163 
1 n PRO 164 
1 n LEU 165 
1 n ASN 166 
1 n ALA 167 
1 n VAL 168 
1 n VAL 169 
1 n LEU 170 
1 n ASN 171 
1 n THR 172 
1 n VAL 173 
1 n LEU 174 
1 n TYR 175 
1 n TYR 176 
1 n ASN 177 
1 n TYR 178 
1 n ASN 179 
1 n LYS 180 
1 n GLN 181 
1 n THR 182 
1 n MET 183 
1 n ASP 184 
1 n SER 185 
1 n THR 186 
1 n ASP 187 
1 n PRO 188 
1 n LEU 189 
1 n GLY 190 
1 n GLN 191 
1 n PHE 192 
1 n GLU 193 
1 n TRP 194 
1 n PHE 195 
1 n LYS 196 
1 n THR 197 
1 n VAL 198 
1 n MET 199 
1 n ASP 200 
1 n GLY 201 
1 n TYR 202 
1 n ARG 203 
1 n LYS 204 
1 n THR 205 
1 n GLY 206 
1 n GLN 207 
1 n ARG 208 
1 n ALA 209 
1 n ILE 210 
1 n VAL 211 
1 n SER 212 
1 n MET 213 
1 n HIS 214 
1 n ILE 215 
1 n CYS 216 
1 n PRO 217 
1 n GLY 218 
1 n VAL 219 
1 n ALA 220 
1 n GLU 221 
1 n ARG 222 
1 n PHE 223 
1 n ASN 224 
1 n TYR 225 
1 n SER 226 
1 n ASP 227 
1 n GLN 228 
1 n LEU 229 
1 n TYR 230 
1 n PRO 231 
1 n GLN 232 
1 n TYR 233 
1 n ASN 234 
1 n ASP 235 
1 n ARG 236 
1 n LEU 237 
1 n VAL 238 
1 n ASP 239 
1 n SER 240 
1 n LEU 241 
1 n ALA 242 
1 n GLU 243 
1 n TYR 244 
1 n ASN 245 
1 n ASP 246 
1 n VAL 247 
1 n ILE 248 
1 n LEU 249 
1 n GLY 250 
1 n VAL 251 
1 n LEU 252 
1 n CYS 253 
1 n GLY 254 
1 n HIS 255 
1 n LEU 256 
1 n HIS 257 
1 n THR 258 
1 n ASP 259 
1 n THR 260 
1 n PHE 261 
1 n ARG 262 
1 n ILE 263 
1 n LEU 264 
1 n SER 265 
1 n LYS 266 
1 n GLY 267 
1 n ASN 268 
1 n LYS 269 
1 n LYS 270 
1 n VAL 271 
1 n MET 272 
1 n ALA 273 
1 n PHE 274 
1 n ILE 275 
1 n GLY 276 
1 n PRO 277 
1 n SER 278 
1 n VAL 279 
1 n ASP 280 
1 n THR 281 
1 n TRP 282 
1 n LEU 283 
1 n GLY 284 
1 n THR 285 
1 n SER 286 
1 n PRO 287 
1 n SER 288 
1 n ILE 289 
1 n ARG 290 
1 n LYS 291 
1 n TYR 292 
1 n ASP 293 
1 n VAL 294 
1 n GLY 295 
1 n ASN 296 
1 n GLY 297 
1 n GLN 298 
1 n GLY 299 
1 n TYR 300 
1 n MET 301 
1 n LYS 302 
1 n GLU 303 
1 n PHE 304 
1 n LYS 305 
1 n ASN 306 
1 n TYR 307 
1 n PHE 308 
1 n ASN 309 
1 n TYR 310 
1 n GLY 311 
1 n SER 312 
1 n SER 313 
1 n SER 314 
1 n GLU 315 
1 n TYR 316 
1 n GLY 317 
1 n LEU 318 
1 n LYS 319 
1 n GLU 320 
1 n LEU 321 
1 n SER 322 
1 n PRO 323 
1 n LYS 324 
1 n GLU 325 
1 n PHE 326 
1 n GLU 327 
1 n ILE 328 
1 n LEU 329 
1 n ALA 330 
1 n ALA 331 
1 n ARG 332 
1 n MET 333 
1 n ASP 334 
1 n LYS 335 
1 n ASP 336 
1 n LEU 337 
1 n GLN 338 
1 n LEU 339 
1 n PHE 340 
1 n ASN 341 
1 n LYS 342 
1 n TYR 343 
1 n HIS 344 
1 n LEU 345 
1 n HIS 346 
1 n PHE 347 
1 n ARG 348 
1 n ALA 349 
1 n ASP 350 
1 n THR 351 
1 n PRO 352 
1 n GLY 353 
1 n PHE 354 
1 n THR 355 
#
_ma_data.content_type "model coordinates"
_ma_data.id           1
_ma_data.name         Model
#
_ma_model_list.data_id          1
_ma_model_list.model_group_id   1
_ma_model_list.model_group_name "AlphaFold-beta-20231127 (7a14c934-fe78-43c1-a552-7fb305b0ebd1 @ 2024-08-30 13:59:54)"
_ma_model_list.model_id         1
_ma_model_list.model_name       "Top ranked model"
_ma_model_list.model_type       "Ab initio model"
_ma_model_list.ordinal_id       1
#
loop_
_ma_protocol_step.method_type
_ma_protocol_step.ordinal_id
_ma_protocol_step.protocol_id
_ma_protocol_step.step_id
"coevolution MSA" 1 1 1 
"template search" 2 1 2 
modeling          3 1 3 
#
loop_
_ma_qa_metric.id
_ma_qa_metric.mode
_ma_qa_metric.name
_ma_qa_metric.software_group_id
_ma_qa_metric.type
1 global pLDDT 1 pLDDT 
2 local  pLDDT 1 pLDDT 
#
_ma_qa_metric_global.metric_id    1
_ma_qa_metric_global.metric_value 90.59
_ma_qa_metric_global.model_id     1
_ma_qa_metric_global.ordinal_id   1
#
_ma_software_group.group_id    1
_ma_software_group.ordinal_id  1
_ma_software_group.software_id 1
#
loop_
_ma_target_entity.data_id
_ma_target_entity.entity_id
_ma_target_entity.origin
1 1 . 
1 2 . 
1 3 . 
1 4 . 
#
loop_
_ma_target_entity_instance.asym_id
_ma_target_entity_instance.details
_ma_target_entity_instance.entity_id
A . 1 
B . 2 
C . 3 
D . 4 
#
loop_
_pdbx_branch_scheme.asym_id
_pdbx_branch_scheme.auth_asym_id
_pdbx_branch_scheme.auth_seq_num
_pdbx_branch_scheme.entity_id
_pdbx_branch_scheme.hetero
_pdbx_branch_scheme.mon_id
_pdbx_branch_scheme.num
_pdbx_branch_scheme.pdb_asym_id
_pdbx_branch_scheme.pdb_ins_code
_pdbx_branch_scheme.pdb_seq_num
C C 1 3 n NAG 1 C . 1 
C C 2 3 n NAG 2 C . 2 
C C 3 3 n MAN 3 C . 3 
C C 4 3 n MAN 4 C . 4 
C C 5 3 n MAN 5 C . 5 
C C 6 3 n MAN 6 C . 6 
C C 7 3 n MAN 7 C . 7 
C C 8 3 n MAN 8 C . 8 
D D 1 4 n NAG 1 D . 1 
D D 2 4 n NAG 2 D . 2 
D D 3 4 n MAN 3 D . 3 
D D 4 4 n MAN 4 D . 4 
D D 5 4 n MAN 5 D . 5 
D D 6 4 n MAN 6 D . 6 
D D 7 4 n MAN 7 D . 7 
D D 8 4 n MAN 8 D . 8 
#
loop_
_pdbx_data_usage.details
_pdbx_data_usage.id
_pdbx_data_usage.type
_pdbx_data_usage.url
;NON-COMMERCIAL USE ONLY, BY USING THIS FILE YOU AGREE TO THE TERMS OF USE FOUND
AT alphafoldserver.com/output-terms.
;
1 license    ? 
;THE INFORMATION IS NOT INTENDED FOR, HAS NOT BEEN VALIDATED FOR, AND IS NOT
APPROVED FOR CLINICAL USE. IT SHOULD NOT BE USED FOR CLINICAL PURPOSE OR RELIED
ON FOR MEDICAL OR OTHER PROFESSIONAL ADVICE. IT IS THEORETICAL MODELLING ONLY
AND CAUTION SHOULD BE EXERCISED IN ITS USE. IT IS PROVIDED "AS-IS" WITHOUT ANY
WARRANTY OF ANY KIND, WHETHER EXPRESSED OR IMPLIED. NO WARRANTY IS GIVEN THAT
USE OF THE INFORMATION SHALL NOT INFRINGE THE RIGHTS OF ANY THIRD PARTY.
;
2 disclaimer ? 
#
_pdbx_nonpoly_scheme.asym_id       B
_pdbx_nonpoly_scheme.auth_seq_num  1
_pdbx_nonpoly_scheme.entity_id     2
_pdbx_nonpoly_scheme.mon_id        MG
_pdbx_nonpoly_scheme.pdb_ins_code  .
_pdbx_nonpoly_scheme.pdb_seq_num   1
_pdbx_nonpoly_scheme.pdb_strand_id B
#
loop_
_pdbx_poly_seq_scheme.asym_id
_pdbx_poly_seq_scheme.auth_seq_num
_pdbx_poly_seq_scheme.entity_id
_pdbx_poly_seq_scheme.hetero
_pdbx_poly_seq_scheme.mon_id
_pdbx_poly_seq_scheme.pdb_ins_code
_pdbx_poly_seq_scheme.pdb_seq_num
_pdbx_poly_seq_scheme.pdb_strand_id
_pdbx_poly_seq_scheme.seq_id
A 1   1 n PHE . 1   A 1   
A 2   1 n GLU . 2   A 2   
A 3   1 n MET . 3   A 3   
A 4   1 n TRP . 4   A 4   
A 5   1 n GLN . 5   A 5   
A 6   1 n LEU . 6   A 6   
A 7   1 n THR . 7   A 7   
A 8   1 n ASP . 8   A 8   
A 9   1 n ILE . 9   A 9   
A 10  1 n HIS . 10  A 10  
A 11  1 n LEU . 11  A 11  
A 12  1 n ASP . 12  A 12  
A 13  1 n PRO . 13  A 13  
A 14  1 n MET . 14  A 14  
A 15  1 n TYR . 15  A 15  
A 16  1 n THR . 16  A 16  
A 17  1 n VAL . 17  A 17  
A 18  1 n GLY . 18  A 18  
A 19  1 n SER . 19  A 19  
A 20  1 n ASP . 20  A 20  
A 21  1 n PRO . 21  A 21  
A 22  1 n LEU . 22  A 22  
A 23  1 n LYS . 23  A 23  
A 24  1 n LEU . 24  A 24  
A 25  1 n CYS . 25  A 25  
A 26  1 n ARG . 26  A 26  
A 27  1 n GLU . 27  A 27  
A 28  1 n GLY . 28  A 28  
A 29  1 n LYS . 29  A 29  
A 30  1 n GLY . 30  A 30  
A 31  1 n ASN . 31  A 31  
A 32  1 n ALA . 32  A 32  
A 33  1 n GLY . 33  A 33  
A 34  1 n LYS . 34  A 34  
A 35  1 n TYR . 35  A 35  
A 36  1 n GLY . 36  A 36  
A 37  1 n ASP . 37  A 37  
A 38  1 n TYR . 38  A 38  
A 39  1 n SER . 39  A 39  
A 40  1 n CYS . 40  A 40  
A 41  1 n ASP . 41  A 41  
A 42  1 n ALA . 42  A 42  
A 43  1 n ASN . 43  A 43  
A 44  1 n MET . 44  A 44  
A 45  1 n ALA . 45  A 45  
A 46  1 n LEU . 46  A 46  
A 47  1 n LEU . 47  A 47  
A 48  1 n ASP . 48  A 48  
A 49  1 n SER . 49  A 49  
A 50  1 n LEU . 50  A 50  
A 51  1 n VAL . 51  A 51  
A 52  1 n LYS . 52  A 52  
A 53  1 n PHE . 53  A 53  
A 54  1 n ILE . 54  A 54  
A 55  1 n LYS . 55  A 55  
A 56  1 n ARG . 56  A 56  
A 57  1 n ASN . 57  A 57  
A 58  1 n THR . 58  A 58  
A 59  1 n ASP . 59  A 59  
A 60  1 n VAL . 60  A 60  
A 61  1 n ASN . 61  A 61  
A 62  1 n GLY . 62  A 62  
A 63  1 n LYS . 63  A 63  
A 64  1 n VAL . 64  A 64  
A 65  1 n MET . 65  A 65  
A 66  1 n VAL . 66  A 66  
A 67  1 n TYR . 67  A 67  
A 68  1 n ASN . 68  A 68  
A 69  1 n GLY . 69  A 69  
A 70  1 n ASP . 70  A 70  
A 71  1 n ILE . 71  A 71  
A 72  1 n VAL . 72  A 72  
A 73  1 n SER . 73  A 73  
A 74  1 n ARG . 74  A 74  
A 75  1 n ALA . 75  A 75  
A 76  1 n ILE . 76  A 76  
A 77  1 n PRO . 77  A 77  
A 78  1 n LYS . 78  A 78  
A 79  1 n TYR . 79  A 79  
A 80  1 n ASN . 80  A 80  
A 81  1 n LEU . 81  A 81  
A 82  1 n ASP . 82  A 82  
A 83  1 n TYR . 83  A 83  
A 84  1 n VAL . 84  A 84  
A 85  1 n LYS . 85  A 85  
A 86  1 n GLN . 86  A 86  
A 87  1 n SER . 87  A 87  
A 88  1 n ILE . 88  A 88  
A 89  1 n VAL . 89  A 89  
A 90  1 n ASN . 90  A 90  
A 91  1 n ALA . 91  A 91  
A 92  1 n THR . 92  A 92  
A 93  1 n ALA . 93  A 93  
A 94  1 n LEU . 94  A 94  
A 95  1 n LEU . 95  A 95  
A 96  1 n LYS . 96  A 96  
A 97  1 n LYS . 97  A 97  
A 98  1 n PHE . 98  A 98  
A 99  1 n GLU . 99  A 99  
A 100 1 n ASP . 100 A 100 
A 101 1 n PHE . 101 A 101 
A 102 1 n PHE . 102 A 102 
A 103 1 n ILE . 103 A 103 
A 104 1 n ILE . 104 A 104 
A 105 1 n PRO . 105 A 105 
A 106 1 n MET . 106 A 106 
A 107 1 n LEU . 107 A 107 
A 108 1 n GLY . 108 A 108 
A 109 1 n ASN . 109 A 109 
A 110 1 n HIS . 110 A 110 
A 111 1 n ASP . 111 A 111 
A 112 1 n VAL . 112 A 112 
A 113 1 n TYR . 113 A 113 
A 114 1 n PRO . 114 A 114 
A 115 1 n ALA . 115 A 115 
A 116 1 n ASN . 116 A 116 
A 117 1 n GLN . 117 A 117 
A 118 1 n MET . 118 A 118 
A 119 1 n ALA . 119 A 119 
A 120 1 n ILE . 120 A 120 
A 121 1 n ASN . 121 A 121 
A 122 1 n SER . 122 A 122 
A 123 1 n GLN . 123 A 123 
A 124 1 n TRP . 124 A 124 
A 125 1 n ILE . 125 A 125 
A 126 1 n PHE . 126 A 126 
A 127 1 n GLN . 127 A 127 
A 128 1 n PHE . 128 A 128 
A 129 1 n ALA . 129 A 129 
A 130 1 n ALA . 130 A 130 
A 131 1 n GLU . 131 A 131 
A 132 1 n GLN . 132 A 132 
A 133 1 n PHE . 133 A 133 
A 134 1 n ALA . 134 A 134 
A 135 1 n PRO . 135 A 135 
A 136 1 n PHE . 136 A 136 
A 137 1 n LEU . 137 A 137 
A 138 1 n SER . 138 A 138 
A 139 1 n GLN . 139 A 139 
A 140 1 n ASN . 140 A 140 
A 141 1 n ALA . 141 A 141 
A 142 1 n ILE . 142 A 142 
A 143 1 n GLU . 143 A 143 
A 144 1 n SER . 144 A 144 
A 145 1 n PHE . 145 A 145 
A 146 1 n LYS . 146 A 146 
A 147 1 n HIS . 147 A 147 
A 148 1 n GLY . 148 A 148 
A 149 1 n GLY . 149 A 149 
A 150 1 n TYR . 150 A 150 
A 151 1 n TYR . 151 A 151 
A 152 1 n THR . 152 A 152 
A 153 1 n MET . 153 A 153 
A 154 1 n PRO . 154 A 154 
A 155 1 n PHE . 155 A 155 
A 156 1 n PRO . 156 A 156 
A 157 1 n ALA . 157 A 157 
A 158 1 n HIS . 158 A 158 
A 159 1 n LEU . 159 A 159 
A 160 1 n GLY . 160 A 160 
A 161 1 n ILE . 161 A 161 
A 162 1 n LYS . 162 A 162 
A 163 1 n VAL . 163 A 163 
A 164 1 n PRO . 164 A 164 
A 165 1 n LEU . 165 A 165 
A 166 1 n ASN . 166 A 166 
A 167 1 n ALA . 167 A 167 
A 168 1 n VAL . 168 A 168 
A 169 1 n VAL . 169 A 169 
A 170 1 n LEU . 170 A 170 
A 171 1 n ASN . 171 A 171 
A 172 1 n THR . 172 A 172 
A 173 1 n VAL . 173 A 173 
A 174 1 n LEU . 174 A 174 
A 175 1 n TYR . 175 A 175 
A 176 1 n TYR . 176 A 176 
A 177 1 n ASN . 177 A 177 
A 178 1 n TYR . 178 A 178 
A 179 1 n ASN . 179 A 179 
A 180 1 n LYS . 180 A 180 
A 181 1 n GLN . 181 A 181 
A 182 1 n THR . 182 A 182 
A 183 1 n MET . 183 A 183 
A 184 1 n ASP . 184 A 184 
A 185 1 n SER . 185 A 185 
A 186 1 n THR . 186 A 186 
A 187 1 n ASP . 187 A 187 
A 188 1 n PRO . 188 A 188 
A 189 1 n LEU . 189 A 189 
A 190 1 n GLY . 190 A 190 
A 191 1 n GLN . 191 A 191 
A 192 1 n PHE . 192 A 192 
A 193 1 n GLU . 193 A 193 
A 194 1 n TRP . 194 A 194 
A 195 1 n PHE . 195 A 195 
A 196 1 n LYS . 196 A 196 
A 197 1 n THR . 197 A 197 
A 198 1 n VAL . 198 A 198 
A 199 1 n MET . 199 A 199 
A 200 1 n ASP . 200 A 200 
A 201 1 n GLY . 201 A 201 
A 202 1 n TYR . 202 A 202 
A 203 1 n ARG . 203 A 203 
A 204 1 n LYS . 204 A 204 
A 205 1 n THR . 205 A 205 
A 206 1 n GLY . 206 A 206 
A 207 1 n GLN . 207 A 207 
A 208 1 n ARG . 208 A 208 
A 209 1 n ALA . 209 A 209 
A 210 1 n ILE . 210 A 210 
A 211 1 n VAL . 211 A 211 
A 212 1 n SER . 212 A 212 
A 213 1 n MET . 213 A 213 
A 214 1 n HIS . 214 A 214 
A 215 1 n ILE . 215 A 215 
A 216 1 n CYS . 216 A 216 
A 217 1 n PRO . 217 A 217 
A 218 1 n GLY . 218 A 218 
A 219 1 n VAL . 219 A 219 
A 220 1 n ALA . 220 A 220 
A 221 1 n GLU . 221 A 221 
A 222 1 n ARG . 222 A 222 
A 223 1 n PHE . 223 A 223 
A 224 1 n ASN . 224 A 224 
A 225 1 n TYR . 225 A 225 
A 226 1 n SER . 226 A 226 
A 227 1 n ASP . 227 A 227 
A 228 1 n GLN . 228 A 228 
A 229 1 n LEU . 229 A 229 
A 230 1 n TYR . 230 A 230 
A 231 1 n PRO . 231 A 231 
A 232 1 n GLN . 232 A 232 
A 233 1 n TYR . 233 A 233 
A 234 1 n ASN . 234 A 234 
A 235 1 n ASP . 235 A 235 
A 236 1 n ARG . 236 A 236 
A 237 1 n LEU . 237 A 237 
A 238 1 n VAL . 238 A 238 
A 239 1 n ASP . 239 A 239 
A 240 1 n SER . 240 A 240 
A 241 1 n LEU . 241 A 241 
A 242 1 n ALA . 242 A 242 
A 243 1 n GLU . 243 A 243 
A 244 1 n TYR . 244 A 244 
A 245 1 n ASN . 245 A 245 
A 246 1 n ASP . 246 A 246 
A 247 1 n VAL . 247 A 247 
A 248 1 n ILE . 248 A 248 
A 249 1 n LEU . 249 A 249 
A 250 1 n GLY . 250 A 250 
A 251 1 n VAL . 251 A 251 
A 252 1 n LEU . 252 A 252 
A 253 1 n CYS . 253 A 253 
A 254 1 n GLY . 254 A 254 
A 255 1 n HIS . 255 A 255 
A 256 1 n LEU . 256 A 256 
A 257 1 n HIS . 257 A 257 
A 258 1 n THR . 258 A 258 
A 259 1 n ASP . 259 A 259 
A 260 1 n THR . 260 A 260 
A 261 1 n PHE . 261 A 261 
A 262 1 n ARG . 262 A 262 
A 263 1 n ILE . 263 A 263 
A 264 1 n LEU . 264 A 264 
A 265 1 n SER . 265 A 265 
A 266 1 n LYS . 266 A 266 
A 267 1 n GLY . 267 A 267 
A 268 1 n ASN . 268 A 268 
A 269 1 n LYS . 269 A 269 
A 270 1 n LYS . 270 A 270 
A 271 1 n VAL . 271 A 271 
A 272 1 n MET . 272 A 272 
A 273 1 n ALA . 273 A 273 
A 274 1 n PHE . 274 A 274 
A 275 1 n ILE . 275 A 275 
A 276 1 n GLY . 276 A 276 
A 277 1 n PRO . 277 A 277 
A 278 1 n SER . 278 A 278 
A 279 1 n VAL . 279 A 279 
A 280 1 n ASP . 280 A 280 
A 281 1 n THR . 281 A 281 
A 282 1 n TRP . 282 A 282 
A 283 1 n LEU . 283 A 283 
A 284 1 n GLY . 284 A 284 
A 285 1 n THR . 285 A 285 
A 286 1 n SER . 286 A 286 
A 287 1 n PRO . 287 A 287 
A 288 1 n SER . 288 A 288 
A 289 1 n ILE . 289 A 289 
A 290 1 n ARG . 290 A 290 
A 291 1 n LYS . 291 A 291 
A 292 1 n TYR . 292 A 292 
A 293 1 n ASP . 293 A 293 
A 294 1 n VAL . 294 A 294 
A 295 1 n GLY . 295 A 295 
A 296 1 n ASN . 296 A 296 
A 297 1 n GLY . 297 A 297 
A 298 1 n GLN . 298 A 298 
A 299 1 n GLY . 299 A 299 
A 300 1 n TYR . 300 A 300 
A 301 1 n MET . 301 A 301 
A 302 1 n LYS . 302 A 302 
A 303 1 n GLU . 303 A 303 
A 304 1 n PHE . 304 A 304 
A 305 1 n LYS . 305 A 305 
A 306 1 n ASN . 306 A 306 
A 307 1 n TYR . 307 A 307 
A 308 1 n PHE . 308 A 308 
A 309 1 n ASN . 309 A 309 
A 310 1 n TYR . 310 A 310 
A 311 1 n GLY . 311 A 311 
A 312 1 n SER . 312 A 312 
A 313 1 n SER . 313 A 313 
A 314 1 n SER . 314 A 314 
A 315 1 n GLU . 315 A 315 
A 316 1 n TYR . 316 A 316 
A 317 1 n GLY . 317 A 317 
A 318 1 n LEU . 318 A 318 
A 319 1 n LYS . 319 A 319 
A 320 1 n GLU . 320 A 320 
A 321 1 n LEU . 321 A 321 
A 322 1 n SER . 322 A 322 
A 323 1 n PRO . 323 A 323 
A 324 1 n LYS . 324 A 324 
A 325 1 n GLU . 325 A 325 
A 326 1 n PHE . 326 A 326 
A 327 1 n GLU . 327 A 327 
A 328 1 n ILE . 328 A 328 
A 329 1 n LEU . 329 A 329 
A 330 1 n ALA . 330 A 330 
A 331 1 n ALA . 331 A 331 
A 332 1 n ARG . 332 A 332 
A 333 1 n MET . 333 A 333 
A 334 1 n ASP . 334 A 334 
A 335 1 n LYS . 335 A 335 
A 336 1 n ASP . 336 A 336 
A 337 1 n LEU . 337 A 337 
A 338 1 n GLN . 338 A 338 
A 339 1 n LEU . 339 A 339 
A 340 1 n PHE . 340 A 340 
A 341 1 n ASN . 341 A 341 
A 342 1 n LYS . 342 A 342 
A 343 1 n TYR . 343 A 343 
A 344 1 n HIS . 344 A 344 
A 345 1 n LEU . 345 A 345 
A 346 1 n HIS . 346 A 346 
A 347 1 n PHE . 347 A 347 
A 348 1 n ARG . 348 A 348 
A 349 1 n ALA . 349 A 349 
A 350 1 n ASP . 350 A 350 
A 351 1 n THR . 351 A 351 
A 352 1 n PRO . 352 A 352 
A 353 1 n GLY . 353 A 353 
A 354 1 n PHE . 354 A 354 
A 355 1 n THR . 355 A 355 
#
_software.classification other
_software.date           ?
_software.description    "Structure prediction"
_software.name           AlphaFold
_software.pdbx_ordinal   1
_software.type           package
_software.version        "AlphaFold-beta-20231127 (7a14c934-fe78-43c1-a552-7fb305b0ebd1 @ 2024-08-30 13:59:54)"
#
loop_
_struct_asym.entity_id
_struct_asym.id
1 A 
2 B 
3 C 
4 D 
#
loop_
_struct_conn.conn_type_id
_struct_conn.id
_struct_conn.pdbx_ptnr1_PDB_ins_code
_struct_conn.pdbx_ptnr1_label_alt_id
_struct_conn.pdbx_ptnr2_PDB_ins_code
_struct_conn.pdbx_ptnr2_label_alt_id
_struct_conn.pdbx_role
_struct_conn.pdbx_value_order
_struct_conn.ptnr1_auth_asym_id
_struct_conn.ptnr1_auth_seq_id
_struct_conn.ptnr1_label_asym_id
_struct_conn.ptnr1_label_atom_id
_struct_conn.ptnr1_label_comp_id
_struct_conn.ptnr1_label_seq_id
_struct_conn.ptnr1_symmetry
_struct_conn.ptnr2_auth_asym_id
_struct_conn.ptnr2_auth_seq_id
_struct_conn.ptnr2_label_asym_id
_struct_conn.ptnr2_label_atom_id
_struct_conn.ptnr2_label_comp_id
_struct_conn.ptnr2_label_seq_id
_struct_conn.ptnr2_symmetry
covale covale1  ? ? ? ? ? ? C 1 C C1 NAG . 1_555 A 90  A ND2 ASN 90  1_555 
covale covale2  ? ? ? ? ? ? D 1 D C1 NAG . 1_555 A 224 A ND2 ASN 224 1_555 
covale covale3  ? ? ? ? ? ? C 1 C O4 NAG . 1_555 C 2   C C1  NAG .   1_555 
covale covale4  ? ? ? ? ? ? C 2 C O4 NAG . 1_555 C 3   C C1  MAN .   1_555 
covale covale5  ? ? ? ? ? ? C 3 C O2 MAN . 1_555 C 4   C C1  MAN .   1_555 
covale covale6  ? ? ? ? ? ? C 4 C O2 MAN . 1_555 C 5   C C1  MAN .   1_555 
covale covale7  ? ? ? ? ? ? C 4 C O6 MAN . 1_555 C 6   C C1  MAN .   1_555 
covale covale8  ? ? ? ? ? ? C 6 C O2 MAN . 1_555 C 7   C C1  MAN .   1_555 
covale covale9  ? ? ? ? ? ? C 6 C O6 MAN . 1_555 C 8   C C1  MAN .   1_555 
covale covale10 ? ? ? ? ? ? D 1 D O4 NAG . 1_555 D 2   D C1  NAG .   1_555 
covale covale11 ? ? ? ? ? ? D 2 D O4 NAG . 1_555 D 3   D C1  MAN .   1_555 
covale covale12 ? ? ? ? ? ? D 3 D O2 MAN . 1_555 D 4   D C1  MAN .   1_555 
covale covale13 ? ? ? ? ? ? D 4 D O2 MAN . 1_555 D 5   D C1  MAN .   1_555 
covale covale14 ? ? ? ? ? ? D 4 D O6 MAN . 1_555 D 6   D C1  MAN .   1_555 
covale covale15 ? ? ? ? ? ? D 6 D O2 MAN . 1_555 D 7   D C1  MAN .   1_555 
covale covale16 ? ? ? ? ? ? D 6 D O6 MAN . 1_555 D 8   D C1  MAN .   1_555 
#
_struct_conn_type.criteria  ?
_struct_conn_type.id        covale
_struct_conn_type.reference ?
#
loop_
_atom_site.group_PDB
_atom_site.id
_atom_site.type_symbol
_atom_site.label_atom_id
_atom_site.label_alt_id
_atom_site.label_comp_id
_atom_site.label_asym_id
_atom_site.label_entity_id
_atom_site.label_seq_id
_atom_site.pdbx_PDB_ins_code
_atom_site.Cartn_x
_atom_site.Cartn_y
_atom_site.Cartn_z
_atom_site.occupancy
_atom_site.B_iso_or_equiv
_atom_site.auth_seq_id
_atom_site.auth_asym_id
_atom_site.pdbx_PDB_model_num
ATOM   1    N  N   . PHE A 1 1   ? 16.547  -11.140 -6.458  1.00 96.94 1   A 1 
ATOM   2    C  CA  . PHE A 1 1   ? 16.601  -10.230 -5.312  1.00 97.75 1   A 1 
ATOM   3    C  C   . PHE A 1 1   ? 15.379  -10.416 -4.414  1.00 98.07 1   A 1 
ATOM   4    O  O   . PHE A 1 1   ? 14.441  -11.134 -4.784  1.00 97.58 1   A 1 
ATOM   5    C  CB  . PHE A 1 1   ? 16.696  -8.772  -5.764  1.00 97.34 1   A 1 
ATOM   6    C  CG  . PHE A 1 1   ? 15.469  -8.257  -6.474  1.00 97.89 1   A 1 
ATOM   7    C  CD1 . PHE A 1 1   ? 15.257  -8.526  -7.827  1.00 97.44 1   A 1 
ATOM   8    C  CD2 . PHE A 1 1   ? 14.531  -7.481  -5.800  1.00 97.36 1   A 1 
ATOM   9    C  CE1 . PHE A 1 1   ? 14.137  -8.031  -8.491  1.00 96.71 1   A 1 
ATOM   10   C  CE2 . PHE A 1 1   ? 13.413  -6.986  -6.454  1.00 96.73 1   A 1 
ATOM   11   C  CZ  . PHE A 1 1   ? 13.211  -7.264  -7.800  1.00 97.26 1   A 1 
ATOM   12   N  N   . GLU A 1 2   ? 15.392  -9.796  -3.235  1.00 98.15 2   A 1 
ATOM   13   C  CA  . GLU A 1 2   ? 14.278  -9.890  -2.312  1.00 98.19 2   A 1 
ATOM   14   C  C   . GLU A 1 2   ? 13.634  -8.512  -2.158  1.00 98.47 2   A 1 
ATOM   15   O  O   . GLU A 1 2   ? 14.291  -7.487  -2.299  1.00 98.19 2   A 1 
ATOM   16   C  CB  . GLU A 1 2   ? 14.753  -10.420 -0.961  1.00 97.50 2   A 1 
ATOM   17   C  CG  . GLU A 1 2   ? 15.329  -11.830 -1.043  1.00 94.27 2   A 1 
ATOM   18   C  CD  . GLU A 1 2   ? 15.699  -12.392 0.318   1.00 91.84 2   A 1 
ATOM   19   O  OE1 . GLU A 1 2   ? 16.398  -11.698 1.078   1.00 85.43 2   A 1 
ATOM   20   O  OE2 . GLU A 1 2   ? 15.282  -13.526 0.617   1.00 84.43 2   A 1 
ATOM   21   N  N   . MET A 1 3   ? 12.336  -8.519  -1.846  1.00 98.63 3   A 1 
ATOM   22   C  CA  . MET A 1 3   ? 11.583  -7.271  -1.744  1.00 98.75 3   A 1 
ATOM   23   C  C   . MET A 1 3   ? 10.553  -7.313  -0.626  1.00 98.75 3   A 1 
ATOM   24   O  O   . MET A 1 3   ? 9.773   -8.250  -0.525  1.00 98.62 3   A 1 
ATOM   25   C  CB  . MET A 1 3   ? 10.897  -7.002  -3.084  1.00 98.61 3   A 1 
ATOM   26   C  CG  . MET A 1 3   ? 9.969   -5.800  -3.103  1.00 98.12 3   A 1 
ATOM   27   S  SD  . MET A 1 3   ? 9.323   -5.489  -4.769  1.00 97.62 3   A 1 
ATOM   28   C  CE  . MET A 1 3   ? 8.222   -6.880  -4.973  1.00 93.25 3   A 1 
ATOM   29   N  N   . TRP A 1 4   ? 10.562  -6.284  0.224   1.00 98.73 4   A 1 
ATOM   30   C  CA  . TRP A 1 4   ? 9.612   -6.189  1.327   1.00 98.89 4   A 1 
ATOM   31   C  C   . TRP A 1 4   ? 8.311   -5.524  0.885   1.00 98.84 4   A 1 
ATOM   32   O  O   . TRP A 1 4   ? 8.301   -4.699  -0.029  1.00 98.82 4   A 1 
ATOM   33   C  CB  . TRP A 1 4   ? 10.205  -5.363  2.468   1.00 98.71 4   A 1 
ATOM   34   C  CG  . TRP A 1 4   ? 11.405  -5.962  3.123   1.00 98.62 4   A 1 
ATOM   35   C  CD1 . TRP A 1 4   ? 12.715  -5.766  2.786   1.00 98.24 4   A 1 
ATOM   36   C  CD2 . TRP A 1 4   ? 11.413  -6.862  4.243   1.00 98.49 4   A 1 
ATOM   37   N  NE1 . TRP A 1 4   ? 13.532  -6.483  3.617   1.00 98.00 4   A 1 
ATOM   38   C  CE2 . TRP A 1 4   ? 12.765  -7.170  4.526   1.00 98.21 4   A 1 
ATOM   39   C  CE3 . TRP A 1 4   ? 10.406  -7.450  5.032   1.00 98.20 4   A 1 
ATOM   40   C  CZ2 . TRP A 1 4   ? 13.133  -8.018  5.572   1.00 97.73 4   A 1 
ATOM   41   C  CZ3 . TRP A 1 4   ? 10.781  -8.282  6.061   1.00 97.79 4   A 1 
ATOM   42   C  CH2 . TRP A 1 4   ? 12.129  -8.571  6.323   1.00 97.57 4   A 1 
ATOM   43   N  N   . GLN A 1 5   ? 7.211   -5.887  1.557   1.00 98.81 5   A 1 
ATOM   44   C  CA  . GLN A 1 5   ? 5.921   -5.261  1.299   1.00 98.84 5   A 1 
ATOM   45   C  C   . GLN A 1 5   ? 5.436   -4.722  2.639   1.00 98.77 5   A 1 
ATOM   46   O  O   . GLN A 1 5   ? 5.078   -5.488  3.531   1.00 98.41 5   A 1 
ATOM   47   C  CB  . GLN A 1 5   ? 4.912   -6.256  0.732   1.00 98.70 5   A 1 
ATOM   48   C  CG  . GLN A 1 5   ? 3.531   -5.632  0.526   1.00 98.50 5   A 1 
ATOM   49   C  CD  . GLN A 1 5   ? 2.510   -6.601  -0.037  1.00 98.46 5   A 1 
ATOM   50   O  OE1 . GLN A 1 5   ? 2.633   -7.815  0.134   1.00 94.54 5   A 1 
ATOM   51   N  NE2 . GLN A 1 5   ? 1.490   -6.063  -0.688  1.00 93.78 5   A 1 
ATOM   52   N  N   . LEU A 1 6   ? 5.441   -3.404  2.778   1.00 98.89 6   A 1 
ATOM   53   C  CA  . LEU A 1 6   ? 5.028   -2.729  4.001   1.00 98.70 6   A 1 
ATOM   54   C  C   . LEU A 1 6   ? 3.703   -2.034  3.722   1.00 98.76 6   A 1 
ATOM   55   O  O   . LEU A 1 6   ? 3.640   -1.127  2.891   1.00 98.36 6   A 1 
ATOM   56   C  CB  . LEU A 1 6   ? 6.094   -1.700  4.392   1.00 98.57 6   A 1 
ATOM   57   C  CG  . LEU A 1 6   ? 5.811   -0.776  5.572   1.00 97.97 6   A 1 
ATOM   58   C  CD1 . LEU A 1 6   ? 5.584   -1.594  6.833   1.00 97.31 6   A 1 
ATOM   59   C  CD2 . LEU A 1 6   ? 6.987   0.178   5.756   1.00 97.13 6   A 1 
ATOM   60   N  N   . THR A 1 7   ? 2.642   -2.455  4.406   1.00 98.50 7   A 1 
ATOM   61   C  CA  . THR A 1 7   ? 1.330   -1.886  4.111   1.00 98.50 7   A 1 
ATOM   62   C  C   . THR A 1 7   ? 0.434   -1.672  5.323   1.00 98.40 7   A 1 
ATOM   63   O  O   . THR A 1 7   ? 0.544   -2.379  6.324   1.00 97.87 7   A 1 
ATOM   64   C  CB  . THR A 1 7   ? 0.582   -2.762  3.080   1.00 98.11 7   A 1 
ATOM   65   O  OG1 . THR A 1 7   ? -0.581  -2.076  2.611   1.00 95.55 7   A 1 
ATOM   66   C  CG2 . THR A 1 7   ? 0.174   -4.095  3.706   1.00 96.22 7   A 1 
ATOM   67   N  N   . ASP A 1 8   ? -0.454  -0.685  5.204   1.00 98.66 8   A 1 
ATOM   68   C  CA  . ASP A 1 8   ? -1.460  -0.386  6.206   1.00 98.55 8   A 1 
ATOM   69   C  C   . ASP A 1 8   ? -0.939  -0.256  7.629   1.00 98.58 8   A 1 
ATOM   70   O  O   . ASP A 1 8   ? -1.264  -1.064  8.508   1.00 97.84 8   A 1 
ATOM   71   C  CB  . ASP A 1 8   ? -2.574  -1.427  6.119   1.00 98.46 8   A 1 
ATOM   72   C  CG  . ASP A 1 8   ? -3.289  -1.373  4.784   1.00 98.29 8   A 1 
ATOM   73   O  OD1 . ASP A 1 8   ? -4.195  -0.526  4.630   1.00 96.99 8   A 1 
ATOM   74   O  OD2 . ASP A 1 8   ? -2.933  -2.160  3.873   1.00 97.30 8   A 1 
ATOM   75   N  N   . ILE A 1 9   ? -0.148  0.777   7.849   1.00 98.43 9   A 1 
ATOM   76   C  CA  . ILE A 1 9   ? 0.404   1.047   9.168   1.00 98.38 9   A 1 
ATOM   77   C  C   . ILE A 1 9   ? -0.629  1.697   10.082  1.00 98.12 9   A 1 
ATOM   78   O  O   . ILE A 1 9   ? -0.802  1.278   11.227  1.00 97.39 9   A 1 
ATOM   79   C  CB  . ILE A 1 9   ? 1.641   1.966   9.065   1.00 98.28 9   A 1 
ATOM   80   C  CG1 . ILE A 1 9   ? 2.752   1.262   8.275   1.00 97.15 9   A 1 
ATOM   81   C  CG2 . ILE A 1 9   ? 2.131   2.338   10.460  1.00 96.94 9   A 1 
ATOM   82   C  CD1 . ILE A 1 9   ? 3.955   2.141   8.002   1.00 95.89 9   A 1 
ATOM   83   N  N   . HIS A 1 10  ? -1.327  2.715   9.574   1.00 98.03 10  A 1 
ATOM   84   C  CA  . HIS A 1 10  ? -2.322  3.454   10.348  1.00 97.82 10  A 1 
ATOM   85   C  C   . HIS A 1 10  ? -1.748  3.873   11.701  1.00 97.71 10  A 1 
ATOM   86   O  O   . HIS A 1 10  ? -2.264  3.504   12.758  1.00 96.65 10  A 1 
ATOM   87   C  CB  . HIS A 1 10  ? -3.583  2.605   10.550  1.00 97.58 10  A 1 
ATOM   88   C  CG  . HIS A 1 10  ? -4.334  2.317   9.287   1.00 97.65 10  A 1 
ATOM   89   N  ND1 . HIS A 1 10  ? -5.162  3.241   8.687   1.00 96.39 10  A 1 
ATOM   90   C  CD2 . HIS A 1 10  ? -4.381  1.212   8.514   1.00 96.76 10  A 1 
ATOM   91   C  CE1 . HIS A 1 10  ? -5.689  2.718   7.596   1.00 96.56 10  A 1 
ATOM   92   N  NE2 . HIS A 1 10  ? -5.232  1.483   7.463   1.00 96.72 10  A 1 
ATOM   93   N  N   . LEU A 1 11  ? -0.682  4.641   11.647  1.00 97.76 11  A 1 
ATOM   94   C  CA  . LEU A 1 11  ? 0.003   5.110   12.849  1.00 97.62 11  A 1 
ATOM   95   C  C   . LEU A 1 11  ? -0.796  6.128   13.653  1.00 97.59 11  A 1 
ATOM   96   O  O   . LEU A 1 11  ? -1.181  7.176   13.140  1.00 96.85 11  A 1 
ATOM   97   C  CB  . LEU A 1 11  ? 1.350   5.723   12.468  1.00 97.18 11  A 1 
ATOM   98   C  CG  . LEU A 1 11  ? 2.165   6.337   13.616  1.00 95.53 11  A 1 
ATOM   99   C  CD1 . LEU A 1 11  ? 2.547   5.252   14.609  1.00 92.72 11  A 1 
ATOM   100  C  CD2 . LEU A 1 11  ? 3.401   7.013   13.050  1.00 92.03 11  A 1 
ATOM   101  N  N   . ASP A 1 12  ? -1.016  5.824   14.928  1.00 97.23 12  A 1 
ATOM   102  C  CA  . ASP A 1 12  ? -1.711  6.735   15.824  1.00 96.98 12  A 1 
ATOM   103  C  C   . ASP A 1 12  ? -0.667  7.346   16.756  1.00 96.94 12  A 1 
ATOM   104  O  O   . ASP A 1 12  ? -0.192  6.686   17.677  1.00 96.51 12  A 1 
ATOM   105  C  CB  . ASP A 1 12  ? -2.765  5.998   16.647  1.00 96.30 12  A 1 
ATOM   106  C  CG  . ASP A 1 12  ? -3.545  6.936   17.562  1.00 95.60 12  A 1 
ATOM   107  O  OD1 . ASP A 1 12  ? -3.244  8.143   17.567  1.00 94.34 12  A 1 
ATOM   108  O  OD2 . ASP A 1 12  ? -4.460  6.465   18.260  1.00 93.55 12  A 1 
ATOM   109  N  N   . PRO A 1 13  ? -0.313  8.606   16.527  1.00 96.25 13  A 1 
ATOM   110  C  CA  . PRO A 1 13  ? 0.689   9.263   17.370  1.00 95.54 13  A 1 
ATOM   111  C  C   . PRO A 1 13  ? 0.223   9.492   18.803  1.00 95.20 13  A 1 
ATOM   112  O  O   . PRO A 1 13  ? 1.036   9.787   19.680  1.00 94.24 13  A 1 
ATOM   113  C  CB  . PRO A 1 13  ? 0.949   10.578  16.631  1.00 94.71 13  A 1 
ATOM   114  C  CG  . PRO A 1 13  ? -0.387  10.891  16.033  1.00 93.68 13  A 1 
ATOM   115  C  CD  . PRO A 1 13  ? -0.844  9.548   15.509  1.00 95.41 13  A 1 
ATOM   116  N  N   . MET A 1 14  ? -1.072  9.349   19.042  1.00 95.75 14  A 1 
ATOM   117  C  CA  . MET A 1 14  ? -1.630  9.571   20.364  1.00 95.31 14  A 1 
ATOM   118  C  C   . MET A 1 14  ? -1.745  8.308   21.211  1.00 96.15 14  A 1 
ATOM   119  O  O   . MET A 1 14  ? -2.174  8.369   22.364  1.00 95.61 14  A 1 
ATOM   120  C  CB  . MET A 1 14  ? -3.004  10.234  20.241  1.00 94.05 14  A 1 
ATOM   121  C  CG  . MET A 1 14  ? -2.988  11.574  19.522  1.00 90.38 14  A 1 
ATOM   122  S  SD  . MET A 1 14  ? -1.838  12.755  20.261  1.00 84.12 14  A 1 
ATOM   123  C  CE  . MET A 1 14  ? -2.610  13.029  21.858  1.00 75.03 14  A 1 
ATOM   124  N  N   . TYR A 1 15  ? -1.342  7.163   20.644  1.00 95.76 15  A 1 
ATOM   125  C  CA  . TYR A 1 15  ? -1.419  5.900   21.379  1.00 96.41 15  A 1 
ATOM   126  C  C   . TYR A 1 15  ? -0.653  6.051   22.694  1.00 96.46 15  A 1 
ATOM   127  O  O   . TYR A 1 15  ? 0.490   6.514   22.713  1.00 95.79 15  A 1 
ATOM   128  C  CB  . TYR A 1 15  ? -0.818  4.767   20.554  1.00 96.71 15  A 1 
ATOM   129  C  CG  . TYR A 1 15  ? -0.922  3.407   21.209  1.00 97.29 15  A 1 
ATOM   130  C  CD1 . TYR A 1 15  ? -0.086  3.043   22.261  1.00 97.11 15  A 1 
ATOM   131  C  CD2 . TYR A 1 15  ? -1.871  2.479   20.781  1.00 97.07 15  A 1 
ATOM   132  C  CE1 . TYR A 1 15  ? -0.196  1.801   22.878  1.00 96.95 15  A 1 
ATOM   133  C  CE2 . TYR A 1 15  ? -1.982  1.232   21.378  1.00 96.98 15  A 1 
ATOM   134  C  CZ  . TYR A 1 15  ? -1.149  0.898   22.434  1.00 97.31 15  A 1 
ATOM   135  O  OH  . TYR A 1 15  ? -1.252  -0.336  23.037  1.00 97.04 15  A 1 
ATOM   136  N  N   . THR A 1 16  ? -1.294  5.649   23.790  1.00 96.92 16  A 1 
ATOM   137  C  CA  . THR A 1 16  ? -0.691  5.766   25.107  1.00 97.18 16  A 1 
ATOM   138  C  C   . THR A 1 16  ? -0.656  4.421   25.831  1.00 97.72 16  A 1 
ATOM   139  O  O   . THR A 1 16  ? -1.698  3.810   26.070  1.00 97.56 16  A 1 
ATOM   140  C  CB  . THR A 1 16  ? -1.469  6.785   25.966  1.00 96.66 16  A 1 
ATOM   141  O  OG1 . THR A 1 16  ? -1.499  8.044   25.306  1.00 94.08 16  A 1 
ATOM   142  C  CG2 . THR A 1 16  ? -0.817  6.946   27.336  1.00 93.85 16  A 1 
ATOM   143  N  N   . VAL A 1 17  ? 0.539   3.964   26.167  1.00 98.00 17  A 1 
ATOM   144  C  CA  . VAL A 1 17  ? 0.692   2.705   26.883  1.00 98.18 17  A 1 
ATOM   145  C  C   . VAL A 1 17  ? -0.016  2.795   28.233  1.00 98.29 17  A 1 
ATOM   146  O  O   . VAL A 1 17  ? 0.089   3.802   28.929  1.00 97.72 17  A 1 
ATOM   147  C  CB  . VAL A 1 17  ? 2.182   2.385   27.115  1.00 97.88 17  A 1 
ATOM   148  C  CG1 . VAL A 1 17  ? 2.328   1.089   27.913  1.00 96.49 17  A 1 
ATOM   149  C  CG2 . VAL A 1 17  ? 2.895   2.251   25.776  1.00 96.74 17  A 1 
ATOM   150  N  N   . GLY A 1 18  ? -0.739  1.728   28.580  1.00 98.17 18  A 1 
ATOM   151  C  CA  . GLY A 1 18  ? -1.442  1.708   29.852  1.00 98.22 18  A 1 
ATOM   152  C  C   . GLY A 1 18  ? -2.829  2.333   29.811  1.00 98.43 18  A 1 
ATOM   153  O  O   . GLY A 1 18  ? -3.512  2.402   30.835  1.00 97.81 18  A 1 
ATOM   154  N  N   . SER A 1 19  ? -3.244  2.787   28.633  1.00 97.96 19  A 1 
ATOM   155  C  CA  . SER A 1 19  ? -4.562  3.387   28.478  1.00 97.88 19  A 1 
ATOM   156  C  C   . SER A 1 19  ? -5.615  2.306   28.243  1.00 97.98 19  A 1 
ATOM   157  O  O   . SER A 1 19  ? -5.309  1.112   28.225  1.00 97.64 19  A 1 
ATOM   158  C  CB  . SER A 1 19  ? -4.554  4.378   27.314  1.00 97.30 19  A 1 
ATOM   159  O  OG  . SER A 1 19  ? -4.268  3.721   26.096  1.00 95.83 19  A 1 
ATOM   160  N  N   . ASP A 1 20  ? -6.859  2.733   28.062  1.00 97.54 20  A 1 
ATOM   161  C  CA  . ASP A 1 20  ? -7.984  1.827   27.854  1.00 97.34 20  A 1 
ATOM   162  C  C   . ASP A 1 20  ? -8.174  1.495   26.372  1.00 96.86 20  A 1 
ATOM   163  O  O   . ASP A 1 20  ? -8.470  2.386   25.571  1.00 96.20 20  A 1 
ATOM   164  C  CB  . ASP A 1 20  ? -9.256  2.478   28.409  1.00 97.12 20  A 1 
ATOM   165  C  CG  . ASP A 1 20  ? -10.452 1.543   28.421  1.00 96.85 20  A 1 
ATOM   166  O  OD1 . ASP A 1 20  ? -10.380 0.451   27.824  1.00 95.58 20  A 1 
ATOM   167  O  OD2 . ASP A 1 20  ? -11.476 1.910   29.038  1.00 95.32 20  A 1 
ATOM   168  N  N   . PRO A 1 21  ? -8.029  0.225   25.995  1.00 96.91 21  A 1 
ATOM   169  C  CA  . PRO A 1 21  ? -8.206  -0.190  24.601  1.00 95.84 21  A 1 
ATOM   170  C  C   . PRO A 1 21  ? -9.586  0.151   24.055  1.00 94.82 21  A 1 
ATOM   171  O  O   . PRO A 1 21  ? -9.748  0.374   22.853  1.00 93.44 21  A 1 
ATOM   172  C  CB  . PRO A 1 21  ? -7.969  -1.695  24.651  1.00 95.20 21  A 1 
ATOM   173  C  CG  . PRO A 1 21  ? -6.977  -1.839  25.763  1.00 94.74 21  A 1 
ATOM   174  C  CD  . PRO A 1 21  ? -7.529  -0.902  26.817  1.00 96.53 21  A 1 
ATOM   175  N  N   . LEU A 1 22  ? -10.585 0.188   24.932  1.00 95.68 22  A 1 
ATOM   176  C  CA  . LEU A 1 22  ? -11.946 0.505   24.511  1.00 94.74 22  A 1 
ATOM   177  C  C   . LEU A 1 22  ? -12.104 1.993   24.230  1.00 94.15 22  A 1 
ATOM   178  O  O   . LEU A 1 22  ? -13.132 2.428   23.702  1.00 92.31 22  A 1 
ATOM   179  C  CB  . LEU A 1 22  ? -12.953 0.057   25.578  1.00 94.24 22  A 1 
ATOM   180  C  CG  . LEU A 1 22  ? -13.026 -1.451  25.814  1.00 91.25 22  A 1 
ATOM   181  C  CD1 . LEU A 1 22  ? -14.052 -1.757  26.901  1.00 86.95 22  A 1 
ATOM   182  C  CD2 . LEU A 1 22  ? -13.392 -2.167  24.519  1.00 86.05 22  A 1 
ATOM   183  N  N   . LYS A 1 23  ? -11.087 2.766   24.575  1.00 94.59 23  A 1 
ATOM   184  C  CA  . LYS A 1 23  ? -11.091 4.205   24.316  1.00 94.41 23  A 1 
ATOM   185  C  C   . LYS A 1 23  ? -9.983  4.542   23.323  1.00 94.31 23  A 1 
ATOM   186  O  O   . LYS A 1 23  ? -9.284  5.543   23.456  1.00 93.24 23  A 1 
ATOM   187  C  CB  . LYS A 1 23  ? -10.899 4.987   25.626  1.00 94.50 23  A 1 
ATOM   188  C  CG  . LYS A 1 23  ? -12.070 4.841   26.583  1.00 93.54 23  A 1 
ATOM   189  C  CD  . LYS A 1 23  ? -11.865 5.674   27.854  1.00 89.13 23  A 1 
ATOM   190  C  CE  . LYS A 1 23  ? -13.056 5.548   28.782  1.00 84.18 23  A 1 
ATOM   191  N  NZ  . LYS A 1 23  ? -14.318 6.032   28.173  1.00 74.94 23  A 1 
ATOM   192  N  N   . LEU A 1 24  ? -9.829  3.659   22.325  1.00 94.74 24  A 1 
ATOM   193  C  CA  . LEU A 1 24  ? -8.838  3.832   21.257  1.00 94.21 24  A 1 
ATOM   194  C  C   . LEU A 1 24  ? -7.391  3.885   21.744  1.00 94.95 24  A 1 
ATOM   195  O  O   . LEU A 1 24  ? -6.517  4.383   21.044  1.00 93.74 24  A 1 
ATOM   196  C  CB  . LEU A 1 24  ? -9.156  5.085   20.431  1.00 92.59 24  A 1 
ATOM   197  C  CG  . LEU A 1 24  ? -10.581 5.170   19.867  1.00 89.93 24  A 1 
ATOM   198  C  CD1 . LEU A 1 24  ? -10.755 6.484   19.109  1.00 86.12 24  A 1 
ATOM   199  C  CD2 . LEU A 1 24  ? -10.842 3.984   18.951  1.00 85.35 24  A 1 
ATOM   200  N  N   . CYS A 1 25  ? -7.155  3.378   22.958  1.00 95.53 25  A 1 
ATOM   201  C  CA  . CYS A 1 25  ? -5.807  3.375   23.528  1.00 95.90 25  A 1 
ATOM   202  C  C   . CYS A 1 25  ? -5.241  4.790   23.630  1.00 95.91 25  A 1 
ATOM   203  O  O   . CYS A 1 25  ? -4.032  4.998   23.484  1.00 95.13 25  A 1 
ATOM   204  C  CB  . CYS A 1 25  ? -4.871  2.506   22.684  1.00 96.09 25  A 1 
ATOM   205  S  SG  . CYS A 1 25  ? -5.311  0.755   22.617  1.00 95.93 25  A 1 
ATOM   206  N  N   . ARG A 1 26  ? -6.126  5.754   23.888  1.00 95.47 26  A 1 
ATOM   207  C  CA  . ARG A 1 26  ? -5.690  7.149   23.986  1.00 94.80 26  A 1 
ATOM   208  C  C   . ARG A 1 26  ? -5.916  7.770   25.358  1.00 94.98 26  A 1 
ATOM   209  O  O   . ARG A 1 26  ? -5.237  8.723   25.730  1.00 93.27 26  A 1 
ATOM   210  C  CB  . ARG A 1 26  ? -6.416  7.993   22.945  1.00 93.24 26  A 1 
ATOM   211  C  CG  . ARG A 1 26  ? -5.998  7.729   21.516  1.00 90.56 26  A 1 
ATOM   212  C  CD  . ARG A 1 26  ? -6.702  8.677   20.568  1.00 87.68 26  A 1 
ATOM   213  N  NE  . ARG A 1 26  ? -6.119  8.642   19.235  1.00 84.74 26  A 1 
ATOM   214  C  CZ  . ARG A 1 26  ? -6.495  9.430   18.237  1.00 83.19 26  A 1 
ATOM   215  N  NH1 . ARG A 1 26  ? -7.476  10.310  18.405  1.00 78.02 26  A 1 
ATOM   216  N  NH2 . ARG A 1 26  ? -5.900  9.345   17.063  1.00 75.93 26  A 1 
ATOM   217  N  N   . GLU A 1 27  ? -6.867  7.226   26.105  1.00 95.34 27  A 1 
ATOM   218  C  CA  . GLU A 1 27  ? -7.181  7.784   27.411  1.00 95.58 27  A 1 
ATOM   219  C  C   . GLU A 1 27  ? -7.603  6.715   28.401  1.00 96.78 27  A 1 
ATOM   220  O  O   . GLU A 1 27  ? -7.718  5.535   28.048  1.00 96.34 27  A 1 
ATOM   221  C  CB  . GLU A 1 27  ? -8.302  8.823   27.280  1.00 92.84 27  A 1 
ATOM   222  C  CG  . GLU A 1 27  ? -9.593  8.263   26.709  1.00 85.48 27  A 1 
ATOM   223  C  CD  . GLU A 1 27  ? -10.651 9.329   26.503  1.00 84.18 27  A 1 
ATOM   224  O  OE1 . GLU A 1 27  ? -11.005 10.005  27.493  1.00 77.83 27  A 1 
ATOM   225  O  OE2 . GLU A 1 27  ? -11.125 9.478   25.366  1.00 77.65 27  A 1 
ATOM   226  N  N   . GLY A 1 28  ? -7.834  7.123   29.636  1.00 95.98 28  A 1 
ATOM   227  C  CA  . GLY A 1 28  ? -8.249  6.193   30.659  1.00 96.65 28  A 1 
ATOM   228  C  C   . GLY A 1 28  ? -7.122  5.278   31.116  1.00 97.69 28  A 1 
ATOM   229  O  O   . GLY A 1 28  ? -5.961  5.485   30.764  1.00 96.77 28  A 1 
ATOM   230  N  N   . LYS A 1 29  ? -7.491  4.263   31.891  1.00 97.67 29  A 1 
ATOM   231  C  CA  . LYS A 1 29  ? -6.525  3.298   32.406  1.00 97.83 29  A 1 
ATOM   232  C  C   . LYS A 1 29  ? -6.911  1.906   31.927  1.00 97.92 29  A 1 
ATOM   233  O  O   . LYS A 1 29  ? -8.081  1.538   31.956  1.00 96.34 29  A 1 
ATOM   234  C  CB  . LYS A 1 29  ? -6.514  3.325   33.927  1.00 96.90 29  A 1 
ATOM   235  C  CG  . LYS A 1 29  ? -6.028  4.631   34.533  1.00 88.02 29  A 1 
ATOM   236  C  CD  . LYS A 1 29  ? -4.554  4.851   34.267  1.00 80.77 29  A 1 
ATOM   237  C  CE  . LYS A 1 29  ? -4.051  6.109   34.965  1.00 70.79 29  A 1 
ATOM   238  N  NZ  . LYS A 1 29  ? -2.586  6.308   34.759  1.00 60.73 29  A 1 
ATOM   239  N  N   . GLY A 1 30  ? -5.929  1.145   31.479  1.00 97.95 30  A 1 
ATOM   240  C  CA  . GLY A 1 30  ? -6.202  -0.186  30.997  1.00 97.97 30  A 1 
ATOM   241  C  C   . GLY A 1 30  ? -4.938  -0.954  30.692  1.00 98.28 30  A 1 
ATOM   242  O  O   . GLY A 1 30  ? -3.871  -0.644  31.211  1.00 97.27 30  A 1 
ATOM   243  N  N   . ASN A 1 31  ? -5.068  -1.964  29.831  1.00 97.50 31  A 1 
ATOM   244  C  CA  . ASN A 1 31  ? -3.942  -2.816  29.484  1.00 97.03 31  A 1 
ATOM   245  C  C   . ASN A 1 31  ? -3.367  -2.600  28.085  1.00 97.52 31  A 1 
ATOM   246  O  O   . ASN A 1 31  ? -2.809  -3.522  27.508  1.00 95.81 31  A 1 
ATOM   247  C  CB  . ASN A 1 31  ? -4.356  -4.273  29.654  1.00 94.80 31  A 1 
ATOM   248  C  CG  . ASN A 1 31  ? -4.730  -4.612  31.080  1.00 85.22 31  A 1 
ATOM   249  O  OD1 . ASN A 1 31  ? -5.764  -5.219  31.337  1.00 72.81 31  A 1 
ATOM   250  N  ND2 . ASN A 1 31  ? -3.886  -4.208  32.018  1.00 73.58 31  A 1 
ATOM   251  N  N   . ALA A 1 32  ? -3.501  -1.393  27.555  1.00 97.50 32  A 1 
ATOM   252  C  CA  . ALA A 1 32  ? -2.951  -1.094  26.240  1.00 97.60 32  A 1 
ATOM   253  C  C   . ALA A 1 32  ? -1.455  -1.409  26.315  1.00 97.81 32  A 1 
ATOM   254  O  O   . ALA A 1 32  ? -0.730  -0.816  27.114  1.00 97.33 32  A 1 
ATOM   255  C  CB  . ALA A 1 32  ? -3.169  0.379   25.900  1.00 97.21 32  A 1 
ATOM   256  N  N   . GLY A 1 33  ? -1.006  -2.359  25.502  1.00 97.85 33  A 1 
ATOM   257  C  CA  . GLY A 1 33  ? 0.375   -2.792  25.532  1.00 97.67 33  A 1 
ATOM   258  C  C   . GLY A 1 33  ? 1.413   -1.868  24.937  1.00 98.00 33  A 1 
ATOM   259  O  O   . GLY A 1 33  ? 1.098   -0.918  24.220  1.00 97.67 33  A 1 
ATOM   260  N  N   . LYS A 1 34  ? 2.662   -2.159  25.245  1.00 98.18 34  A 1 
ATOM   261  C  CA  . LYS A 1 34  ? 3.780   -1.366  24.748  1.00 98.19 34  A 1 
ATOM   262  C  C   . LYS A 1 34  ? 3.840   -1.342  23.226  1.00 98.14 34  A 1 
ATOM   263  O  O   . LYS A 1 34  ? 4.168   -0.313  22.627  1.00 97.57 34  A 1 
ATOM   264  C  CB  . LYS A 1 34  ? 5.101   -1.913  25.287  1.00 97.74 34  A 1 
ATOM   265  C  CG  . LYS A 1 34  ? 6.334   -1.183  24.777  1.00 94.17 34  A 1 
ATOM   266  C  CD  . LYS A 1 34  ? 7.608   -1.771  25.341  1.00 90.69 34  A 1 
ATOM   267  C  CE  . LYS A 1 34  ? 8.840   -1.048  24.815  1.00 84.17 34  A 1 
ATOM   268  N  NZ  . LYS A 1 34  ? 10.102  -1.622  25.357  1.00 76.09 34  A 1 
ATOM   269  N  N   . TYR A 1 35  ? 3.510   -2.478  22.593  1.00 98.00 35  A 1 
ATOM   270  C  CA  . TYR A 1 35  ? 3.555   -2.588  21.140  1.00 97.90 35  A 1 
ATOM   271  C  C   . TYR A 1 35  ? 2.194   -2.574  20.455  1.00 97.76 35  A 1 
ATOM   272  O  O   . TYR A 1 35  ? 2.088   -2.892  19.270  1.00 96.36 35  A 1 
ATOM   273  C  CB  . TYR A 1 35  ? 4.322   -3.849  20.747  1.00 97.80 35  A 1 
ATOM   274  C  CG  . TYR A 1 35  ? 5.761   -3.829  21.212  1.00 97.89 35  A 1 
ATOM   275  C  CD1 . TYR A 1 35  ? 6.693   -3.007  20.592  1.00 97.19 35  A 1 
ATOM   276  C  CD2 . TYR A 1 35  ? 6.180   -4.612  22.284  1.00 97.19 35  A 1 
ATOM   277  C  CE1 . TYR A 1 35  ? 8.020   -2.959  21.029  1.00 96.63 35  A 1 
ATOM   278  C  CE2 . TYR A 1 35  ? 7.494   -4.565  22.730  1.00 96.71 35  A 1 
ATOM   279  C  CZ  . TYR A 1 35  ? 8.411   -3.741  22.097  1.00 96.84 35  A 1 
ATOM   280  O  OH  . TYR A 1 35  ? 9.711   -3.692  22.530  1.00 95.68 35  A 1 
ATOM   281  N  N   . GLY A 1 36  ? 1.159   -2.199  21.194  1.00 97.63 36  A 1 
ATOM   282  C  CA  . GLY A 1 36  ? -0.162  -2.109  20.606  1.00 97.41 36  A 1 
ATOM   283  C  C   . GLY A 1 36  ? -1.244  -2.944  21.256  1.00 97.58 36  A 1 
ATOM   284  O  O   . GLY A 1 36  ? -1.039  -3.543  22.316  1.00 96.87 36  A 1 
ATOM   285  N  N   . ASP A 1 37  ? -2.410  -2.973  20.607  1.00 96.61 37  A 1 
ATOM   286  C  CA  . ASP A 1 37  ? -3.562  -3.713  21.089  1.00 96.56 37  A 1 
ATOM   287  C  C   . ASP A 1 37  ? -4.432  -4.028  19.877  1.00 96.24 37  A 1 
ATOM   288  O  O   . ASP A 1 37  ? -4.509  -3.229  18.952  1.00 95.37 37  A 1 
ATOM   289  C  CB  . ASP A 1 37  ? -4.359  -2.871  22.087  1.00 96.23 37  A 1 
ATOM   290  C  CG  . ASP A 1 37  ? -5.454  -3.670  22.759  1.00 95.81 37  A 1 
ATOM   291  O  OD1 . ASP A 1 37  ? -5.184  -4.252  23.829  1.00 93.30 37  A 1 
ATOM   292  O  OD2 . ASP A 1 37  ? -6.575  -3.718  22.218  1.00 93.15 37  A 1 
ATOM   293  N  N   . TYR A 1 38  ? -5.072  -5.195  19.891  1.00 95.76 38  A 1 
ATOM   294  C  CA  . TYR A 1 38  ? -5.907  -5.600  18.763  1.00 95.02 38  A 1 
ATOM   295  C  C   . TYR A 1 38  ? -7.115  -4.696  18.513  1.00 94.47 38  A 1 
ATOM   296  O  O   . TYR A 1 38  ? -7.777  -4.825  17.483  1.00 92.08 38  A 1 
ATOM   297  C  CB  . TYR A 1 38  ? -6.379  -7.044  18.946  1.00 94.27 38  A 1 
ATOM   298  C  CG  . TYR A 1 38  ? -5.274  -8.071  18.794  1.00 94.15 38  A 1 
ATOM   299  C  CD1 . TYR A 1 38  ? -4.534  -8.148  17.610  1.00 92.97 38  A 1 
ATOM   300  C  CD2 . TYR A 1 38  ? -4.969  -8.954  19.821  1.00 93.02 38  A 1 
ATOM   301  C  CE1 . TYR A 1 38  ? -3.521  -9.086  17.469  1.00 92.19 38  A 1 
ATOM   302  C  CE2 . TYR A 1 38  ? -3.965  -9.900  19.685  1.00 92.05 38  A 1 
ATOM   303  C  CZ  . TYR A 1 38  ? -3.243  -9.960  18.502  1.00 92.48 38  A 1 
ATOM   304  O  OH  . TYR A 1 38  ? -2.243  -10.886 18.356  1.00 90.59 38  A 1 
ATOM   305  N  N   . SER A 1 39  ? -7.406  -3.806  19.441  1.00 94.83 39  A 1 
ATOM   306  C  CA  . SER A 1 39  ? -8.519  -2.880  19.286  1.00 94.55 39  A 1 
ATOM   307  C  C   . SER A 1 39  ? -8.069  -1.470  18.907  1.00 94.76 39  A 1 
ATOM   308  O  O   . SER A 1 39  ? -8.888  -0.558  18.824  1.00 92.51 39  A 1 
ATOM   309  C  CB  . SER A 1 39  ? -9.338  -2.816  20.579  1.00 93.35 39  A 1 
ATOM   310  O  OG  . SER A 1 39  ? -9.905  -4.074  20.886  1.00 87.35 39  A 1 
ATOM   311  N  N   . CYS A 1 40  ? -6.774  -1.307  18.670  1.00 96.09 40  A 1 
ATOM   312  C  CA  . CYS A 1 40  ? -6.229  0.014   18.370  1.00 96.35 40  A 1 
ATOM   313  C  C   . CYS A 1 40  ? -5.267  0.046   17.182  1.00 96.56 40  A 1 
ATOM   314  O  O   . CYS A 1 40  ? -4.717  -0.978  16.791  1.00 95.87 40  A 1 
ATOM   315  C  CB  . CYS A 1 40  ? -5.506  0.543   19.607  1.00 96.32 40  A 1 
ATOM   316  S  SG  . CYS A 1 40  ? -6.531  0.665   21.092  1.00 95.91 40  A 1 
ATOM   317  N  N   . ASP A 1 41  ? -5.073  1.238   16.621  1.00 96.83 41  A 1 
ATOM   318  C  CA  . ASP A 1 41  ? -4.143  1.407   15.519  1.00 97.01 41  A 1 
ATOM   319  C  C   . ASP A 1 41  ? -2.718  1.337   16.050  1.00 97.37 41  A 1 
ATOM   320  O  O   . ASP A 1 41  ? -2.482  1.472   17.253  1.00 96.76 41  A 1 
ATOM   321  C  CB  . ASP A 1 41  ? -4.383  2.731   14.791  1.00 96.60 41  A 1 
ATOM   322  C  CG  . ASP A 1 41  ? -5.447  2.630   13.715  1.00 96.05 41  A 1 
ATOM   323  O  OD1 . ASP A 1 41  ? -5.673  1.516   13.197  1.00 94.32 41  A 1 
ATOM   324  O  OD2 . ASP A 1 41  ? -6.036  3.671   13.361  1.00 93.96 41  A 1 
ATOM   325  N  N   . ALA A 1 42  ? -1.764  1.132   15.148  1.00 97.44 42  A 1 
ATOM   326  C  CA  . ALA A 1 42  ? -0.360  0.986   15.504  1.00 97.64 42  A 1 
ATOM   327  C  C   . ALA A 1 42  ? 0.266   2.189   16.215  1.00 97.69 42  A 1 
ATOM   328  O  O   . ALA A 1 42  ? -0.140  3.331   16.006  1.00 97.07 42  A 1 
ATOM   329  C  CB  . ALA A 1 42  ? 0.447   0.654   14.254  1.00 97.34 42  A 1 
ATOM   330  N  N   . ASN A 1 43  ? 1.257   1.907   17.062  1.00 97.74 43  A 1 
ATOM   331  C  CA  . ASN A 1 43  ? 1.965   2.961   17.789  1.00 97.78 43  A 1 
ATOM   332  C  C   . ASN A 1 43  ? 3.428   3.028   17.349  1.00 97.93 43  A 1 
ATOM   333  O  O   . ASN A 1 43  ? 3.918   2.154   16.634  1.00 97.52 43  A 1 
ATOM   334  C  CB  . ASN A 1 43  ? 1.864   2.732   19.307  1.00 97.06 43  A 1 
ATOM   335  C  CG  . ASN A 1 43  ? 2.637   1.519   19.778  1.00 97.27 43  A 1 
ATOM   336  O  OD1 . ASN A 1 43  ? 3.012   0.648   19.007  1.00 93.57 43  A 1 
ATOM   337  N  ND2 . ASN A 1 43  ? 2.887   1.467   21.086  1.00 93.85 43  A 1 
ATOM   338  N  N   . MET A 1 44  ? 4.121   4.073   17.775  1.00 98.13 44  A 1 
ATOM   339  C  CA  . MET A 1 44  ? 5.518   4.262   17.397  1.00 98.03 44  A 1 
ATOM   340  C  C   . MET A 1 44  ? 6.459   3.160   17.870  1.00 98.33 44  A 1 
ATOM   341  O  O   . MET A 1 44  ? 7.410   2.820   17.170  1.00 98.09 44  A 1 
ATOM   342  C  CB  . MET A 1 44  ? 6.026   5.615   17.888  1.00 97.45 44  A 1 
ATOM   343  C  CG  . MET A 1 44  ? 5.659   6.785   16.991  1.00 92.60 44  A 1 
ATOM   344  S  SD  . MET A 1 44  ? 6.256   6.577   15.289  1.00 89.26 44  A 1 
ATOM   345  C  CE  . MET A 1 44  ? 8.024   6.438   15.548  1.00 80.01 44  A 1 
ATOM   346  N  N   . ALA A 1 45  ? 6.212   2.615   19.040  1.00 98.22 45  A 1 
ATOM   347  C  CA  . ALA A 1 45  ? 7.066   1.550   19.559  1.00 98.32 45  A 1 
ATOM   348  C  C   . ALA A 1 45  ? 7.055   0.361   18.602  1.00 98.53 45  A 1 
ATOM   349  O  O   . ALA A 1 45  ? 8.088   -0.257  18.337  1.00 98.16 45  A 1 
ATOM   350  C  CB  . ALA A 1 45  ? 6.597   1.121   20.948  1.00 98.20 45  A 1 
ATOM   351  N  N   . LEU A 1 46  ? 5.873   0.043   18.072  1.00 98.32 46  A 1 
ATOM   352  C  CA  . LEU A 1 46  ? 5.739   -1.067  17.136  1.00 98.32 46  A 1 
ATOM   353  C  C   . LEU A 1 46  ? 6.514   -0.764  15.855  1.00 98.43 46  A 1 
ATOM   354  O  O   . LEU A 1 46  ? 7.218   -1.629  15.325  1.00 98.30 46  A 1 
ATOM   355  C  CB  . LEU A 1 46  ? 4.268   -1.313  16.804  1.00 98.15 46  A 1 
ATOM   356  C  CG  . LEU A 1 46  ? 3.988   -2.377  15.726  1.00 97.68 46  A 1 
ATOM   357  C  CD1 . LEU A 1 46  ? 4.511   -3.728  16.182  1.00 96.92 46  A 1 
ATOM   358  C  CD2 . LEU A 1 46  ? 2.491   -2.446  15.455  1.00 96.82 46  A 1 
ATOM   359  N  N   . LEU A 1 47  ? 6.397   0.460   15.371  1.00 98.43 47  A 1 
ATOM   360  C  CA  . LEU A 1 47  ? 7.106   0.853   14.157  1.00 98.31 47  A 1 
ATOM   361  C  C   . LEU A 1 47  ? 8.624   0.802   14.340  1.00 98.49 47  A 1 
ATOM   362  O  O   . LEU A 1 47  ? 9.344   0.378   13.444  1.00 98.14 47  A 1 
ATOM   363  C  CB  . LEU A 1 47  ? 6.684   2.256   13.708  1.00 97.90 47  A 1 
ATOM   364  C  CG  . LEU A 1 47  ? 5.538   2.303   12.696  1.00 93.11 47  A 1 
ATOM   365  C  CD1 . LEU A 1 47  ? 4.298   1.661   13.280  1.00 88.50 47  A 1 
ATOM   366  C  CD2 . LEU A 1 47  ? 5.254   3.755   12.317  1.00 89.11 47  A 1 
ATOM   367  N  N   . ASP A 1 48  ? 9.095   1.224   15.502  1.00 98.47 48  A 1 
ATOM   368  C  CA  . ASP A 1 48  ? 10.530  1.181   15.769  1.00 98.35 48  A 1 
ATOM   369  C  C   . ASP A 1 48  ? 11.016  -0.260  15.731  1.00 98.43 48  A 1 
ATOM   370  O  O   . ASP A 1 48  ? 12.076  -0.556  15.191  1.00 98.15 48  A 1 
ATOM   371  C  CB  . ASP A 1 48  ? 10.847  1.804   17.131  1.00 98.00 48  A 1 
ATOM   372  C  CG  . ASP A 1 48  ? 10.672  3.308   17.149  1.00 93.13 48  A 1 
ATOM   373  O  OD1 . ASP A 1 48  ? 10.741  3.947   16.074  1.00 89.87 48  A 1 
ATOM   374  O  OD2 . ASP A 1 48  ? 10.484  3.871   18.253  1.00 88.86 48  A 1 
ATOM   375  N  N   . SER A 1 49  ? 10.225  -1.169  16.307  1.00 98.29 49  A 1 
ATOM   376  C  CA  . SER A 1 49  ? 10.571  -2.581  16.328  1.00 98.19 49  A 1 
ATOM   377  C  C   . SER A 1 49  ? 10.552  -3.136  14.905  1.00 98.29 49  A 1 
ATOM   378  O  O   . SER A 1 49  ? 11.411  -3.932  14.521  1.00 98.01 49  A 1 
ATOM   379  C  CB  . SER A 1 49  ? 9.575   -3.351  17.202  1.00 97.76 49  A 1 
ATOM   380  O  OG  . SER A 1 49  ? 9.864   -4.729  17.204  1.00 91.52 49  A 1 
ATOM   381  N  N   . LEU A 1 50  ? 9.567   -2.704  14.123  1.00 98.27 50  A 1 
ATOM   382  C  CA  . LEU A 1 50  ? 9.431   -3.147  12.739  1.00 98.27 50  A 1 
ATOM   383  C  C   . LEU A 1 50  ? 10.627  -2.728  11.890  1.00 98.44 50  A 1 
ATOM   384  O  O   . LEU A 1 50  ? 11.179  -3.528  11.135  1.00 98.31 50  A 1 
ATOM   385  C  CB  . LEU A 1 50  ? 8.148   -2.575  12.131  1.00 97.97 50  A 1 
ATOM   386  C  CG  . LEU A 1 50  ? 7.885   -2.896  10.656  1.00 96.12 50  A 1 
ATOM   387  C  CD1 . LEU A 1 50  ? 7.691   -4.391  10.486  1.00 92.93 50  A 1 
ATOM   388  C  CD2 . LEU A 1 50  ? 6.651   -2.139  10.184  1.00 92.48 50  A 1 
ATOM   389  N  N   . VAL A 1 51  ? 11.026  -1.472  12.025  1.00 98.59 51  A 1 
ATOM   390  C  CA  . VAL A 1 51  ? 12.165  -0.964  11.270  1.00 98.58 51  A 1 
ATOM   391  C  C   . VAL A 1 51  ? 13.417  -1.768  11.601  1.00 98.55 51  A 1 
ATOM   392  O  O   . VAL A 1 51  ? 14.168  -2.171  10.707  1.00 98.36 51  A 1 
ATOM   393  C  CB  . VAL A 1 51  ? 12.419  0.533   11.587  1.00 98.44 51  A 1 
ATOM   394  C  CG1 . VAL A 1 51  ? 13.733  0.994   10.966  1.00 97.85 51  A 1 
ATOM   395  C  CG2 . VAL A 1 51  ? 11.271  1.378   11.058  1.00 97.97 51  A 1 
ATOM   396  N  N   . LYS A 1 52  ? 13.643  -2.019  12.890  1.00 98.57 52  A 1 
ATOM   397  C  CA  . LYS A 1 52  ? 14.804  -2.779  13.326  1.00 98.32 52  A 1 
ATOM   398  C  C   . LYS A 1 52  ? 14.783  -4.185  12.739  1.00 98.36 52  A 1 
ATOM   399  O  O   . LYS A 1 52  ? 15.802  -4.685  12.259  1.00 97.92 52  A 1 
ATOM   400  C  CB  . LYS A 1 52  ? 14.844  -2.853  14.853  1.00 98.08 52  A 1 
ATOM   401  C  CG  . LYS A 1 52  ? 16.012  -3.659  15.406  1.00 91.74 52  A 1 
ATOM   402  C  CD  . LYS A 1 52  ? 16.078  -3.603  16.921  1.00 88.59 52  A 1 
ATOM   403  C  CE  . LYS A 1 52  ? 16.401  -2.203  17.409  1.00 78.05 52  A 1 
ATOM   404  N  NZ  . LYS A 1 52  ? 16.520  -2.136  18.898  1.00 70.12 52  A 1 
ATOM   405  N  N   . PHE A 1 53  ? 13.616  -4.829  12.759  1.00 98.16 53  A 1 
ATOM   406  C  CA  . PHE A 1 53  ? 13.486  -6.183  12.223  1.00 97.91 53  A 1 
ATOM   407  C  C   . PHE A 1 53  ? 13.801  -6.237  10.731  1.00 98.08 53  A 1 
ATOM   408  O  O   . PHE A 1 53  ? 14.552  -7.103  10.272  1.00 97.87 53  A 1 
ATOM   409  C  CB  . PHE A 1 53  ? 12.075  -6.723  12.448  1.00 97.48 53  A 1 
ATOM   410  C  CG  . PHE A 1 53  ? 11.849  -8.081  11.824  1.00 97.21 53  A 1 
ATOM   411  C  CD1 . PHE A 1 53  ? 12.277  -9.232  12.467  1.00 96.45 53  A 1 
ATOM   412  C  CD2 . PHE A 1 53  ? 11.273  -8.184  10.563  1.00 96.45 53  A 1 
ATOM   413  C  CE1 . PHE A 1 53  ? 12.134  -10.481 11.865  1.00 95.43 53  A 1 
ATOM   414  C  CE2 . PHE A 1 53  ? 11.124  -9.434  9.953   1.00 95.42 53  A 1 
ATOM   415  C  CZ  . PHE A 1 53  ? 11.559  -10.579 10.602  1.00 95.36 53  A 1 
ATOM   416  N  N   . ILE A 1 54  ? 13.205  -5.320  9.972   1.00 98.13 54  A 1 
ATOM   417  C  CA  . ILE A 1 54  ? 13.414  -5.298  8.533   1.00 98.22 54  A 1 
ATOM   418  C  C   . ILE A 1 54  ? 14.890  -5.106  8.179   1.00 98.21 54  A 1 
ATOM   419  O  O   . ILE A 1 54  ? 15.437  -5.843  7.358   1.00 98.05 54  A 1 
ATOM   420  C  CB  . ILE A 1 54  ? 12.571  -4.182  7.869   1.00 98.41 54  A 1 
ATOM   421  C  CG1 . ILE A 1 54  ? 11.084  -4.528  7.977   1.00 98.21 54  A 1 
ATOM   422  C  CG2 . ILE A 1 54  ? 12.977  -4.003  6.403   1.00 98.19 54  A 1 
ATOM   423  C  CD1 . ILE A 1 54  ? 10.151  -3.443  7.471   1.00 97.84 54  A 1 
ATOM   424  N  N   . LYS A 1 55  ? 15.527  -4.134  8.802   1.00 98.24 55  A 1 
ATOM   425  C  CA  . LYS A 1 55  ? 16.935  -3.865  8.511   1.00 97.95 55  A 1 
ATOM   426  C  C   . LYS A 1 55  ? 17.824  -5.037  8.919   1.00 97.67 55  A 1 
ATOM   427  O  O   . LYS A 1 55  ? 18.806  -5.341  8.254   1.00 96.96 55  A 1 
ATOM   428  C  CB  . LYS A 1 55  ? 17.365  -2.576  9.213   1.00 97.66 55  A 1 
ATOM   429  C  CG  . LYS A 1 55  ? 16.597  -1.349  8.715   1.00 96.11 55  A 1 
ATOM   430  C  CD  . LYS A 1 55  ? 16.974  -0.077  9.462   1.00 93.99 55  A 1 
ATOM   431  C  CE  . LYS A 1 55  ? 18.348  0.413   9.094   1.00 90.10 55  A 1 
ATOM   432  N  NZ  . LYS A 1 55  ? 18.638  1.742   9.719   1.00 86.95 55  A 1 
ATOM   433  N  N   . ARG A 1 56  ? 17.474  -5.702  10.023  1.00 97.85 56  A 1 
ATOM   434  C  CA  . ARG A 1 56  ? 18.239  -6.847  10.505  1.00 97.46 56  A 1 
ATOM   435  C  C   . ARG A 1 56  ? 18.114  -8.045  9.574   1.00 97.42 56  A 1 
ATOM   436  O  O   . ARG A 1 56  ? 19.025  -8.873  9.493   1.00 96.48 56  A 1 
ATOM   437  C  CB  . ARG A 1 56  ? 17.763  -7.236  11.911  1.00 96.46 56  A 1 
ATOM   438  C  CG  . ARG A 1 56  ? 18.504  -8.424  12.535  1.00 86.13 56  A 1 
ATOM   439  C  CD  . ARG A 1 56  ? 18.040  -8.633  13.967  1.00 84.75 56  A 1 
ATOM   440  N  NE  . ARG A 1 56  ? 18.779  -9.706  14.651  1.00 76.98 56  A 1 
ATOM   441  C  CZ  . ARG A 1 56  ? 18.550  -10.996 14.469  1.00 71.93 56  A 1 
ATOM   442  N  NH1 . ARG A 1 56  ? 17.607  -11.405 13.635  1.00 64.46 56  A 1 
ATOM   443  N  NH2 . ARG A 1 56  ? 19.271  -11.890 15.126  1.00 65.11 56  A 1 
ATOM   444  N  N   . ASN A 1 57  ? 16.994  -8.137  8.864   1.00 97.34 57  A 1 
ATOM   445  C  CA  . ASN A 1 57  ? 16.749  -9.258  7.971   1.00 97.16 57  A 1 
ATOM   446  C  C   . ASN A 1 57  ? 16.824  -8.921  6.490   1.00 97.24 57  A 1 
ATOM   447  O  O   . ASN A 1 57  ? 16.165  -9.560  5.664   1.00 96.51 57  A 1 
ATOM   448  C  CB  . ASN A 1 57  ? 15.396  -9.877  8.310   1.00 96.88 57  A 1 
ATOM   449  C  CG  . ASN A 1 57  ? 15.410  -10.587 9.652   1.00 95.85 57  A 1 
ATOM   450  O  OD1 . ASN A 1 57  ? 15.840  -11.737 9.752   1.00 88.67 57  A 1 
ATOM   451  N  ND2 . ASN A 1 57  ? 14.966  -9.900  10.692  1.00 87.81 57  A 1 
ATOM   452  N  N   . THR A 1 58  ? 17.638  -7.939  6.150   1.00 97.59 58  A 1 
ATOM   453  C  CA  . THR A 1 58  ? 17.823  -7.533  4.768   1.00 97.68 58  A 1 
ATOM   454  C  C   . THR A 1 58  ? 19.297  -7.671  4.380   1.00 97.18 58  A 1 
ATOM   455  O  O   . THR A 1 58  ? 20.168  -7.145  5.059   1.00 95.71 58  A 1 
ATOM   456  C  CB  . THR A 1 58  ? 17.402  -6.069  4.566   1.00 97.42 58  A 1 
ATOM   457  O  OG1 . THR A 1 58  ? 16.006  -5.923  4.819   1.00 94.34 58  A 1 
ATOM   458  C  CG2 . THR A 1 58  ? 17.698  -5.615  3.139   1.00 95.38 58  A 1 
ATOM   459  N  N   . ASP A 1 59  ? 19.557  -8.395  3.277   1.00 96.17 59  A 1 
ATOM   460  C  CA  . ASP A 1 59  ? 20.933  -8.528  2.817   1.00 95.30 59  A 1 
ATOM   461  C  C   . ASP A 1 59  ? 21.189  -7.514  1.698   1.00 95.60 59  A 1 
ATOM   462  O  O   . ASP A 1 59  ? 20.323  -6.710  1.368   1.00 93.19 59  A 1 
ATOM   463  C  CB  . ASP A 1 59  ? 21.237  -9.956  2.345   1.00 92.54 59  A 1 
ATOM   464  C  CG  . ASP A 1 59  ? 20.360  -10.415 1.194   1.00 84.66 59  A 1 
ATOM   465  O  OD1 . ASP A 1 59  ? 19.886  -9.572  0.417   1.00 79.50 59  A 1 
ATOM   466  O  OD2 . ASP A 1 59  ? 20.175  -11.651 1.058   1.00 79.10 59  A 1 
ATOM   467  N  N   . VAL A 1 60  ? 22.381  -7.566  1.116   1.00 95.13 60  A 1 
ATOM   468  C  CA  . VAL A 1 60  ? 22.767  -6.618  0.082   1.00 94.71 60  A 1 
ATOM   469  C  C   . VAL A 1 60  ? 21.811  -6.572  -1.119  1.00 95.32 60  A 1 
ATOM   470  O  O   . VAL A 1 60  ? 21.638  -5.517  -1.730  1.00 93.45 60  A 1 
ATOM   471  C  CB  . VAL A 1 60  ? 24.207  -6.905  -0.415  1.00 92.83 60  A 1 
ATOM   472  C  CG1 . VAL A 1 60  ? 24.270  -8.253  -1.107  1.00 83.04 60  A 1 
ATOM   473  C  CG2 . VAL A 1 60  ? 24.673  -5.795  -1.342  1.00 83.60 60  A 1 
ATOM   474  N  N   . ASN A 1 61  ? 21.182  -7.696  -1.436  1.00 95.79 61  A 1 
ATOM   475  C  CA  . ASN A 1 61  ? 20.247  -7.748  -2.560  1.00 96.16 61  A 1 
ATOM   476  C  C   . ASN A 1 61  ? 18.784  -7.730  -2.120  1.00 96.96 61  A 1 
ATOM   477  O  O   . ASN A 1 61  ? 17.894  -8.106  -2.885  1.00 95.26 61  A 1 
ATOM   478  C  CB  . ASN A 1 61  ? 20.515  -8.990  -3.404  1.00 93.97 61  A 1 
ATOM   479  C  CG  . ASN A 1 61  ? 21.844  -8.922  -4.127  1.00 88.89 61  A 1 
ATOM   480  O  OD1 . ASN A 1 61  ? 22.618  -9.872  -4.135  1.00 79.38 61  A 1 
ATOM   481  N  ND2 . ASN A 1 61  ? 22.118  -7.780  -4.751  1.00 78.15 61  A 1 
ATOM   482  N  N   . GLY A 1 62  ? 18.537  -7.287  -0.882  1.00 96.90 62  A 1 
ATOM   483  C  CA  . GLY A 1 62  ? 17.180  -7.243  -0.374  1.00 97.43 62  A 1 
ATOM   484  C  C   . GLY A 1 62  ? 16.721  -5.852  0.037   1.00 98.09 62  A 1 
ATOM   485  O  O   . GLY A 1 62  ? 15.677  -5.714  0.660   1.00 97.46 62  A 1 
ATOM   486  N  N   . LYS A 1 63  ? 17.499  -4.835  -0.309  1.00 98.14 63  A 1 
ATOM   487  C  CA  . LYS A 1 63  ? 17.147  -3.461  0.036   1.00 98.20 63  A 1 
ATOM   488  C  C   . LYS A 1 63  ? 16.149  -2.883  -0.961  1.00 98.44 63  A 1 
ATOM   489  O  O   . LYS A 1 63  ? 16.425  -1.916  -1.668  1.00 98.17 63  A 1 
ATOM   490  C  CB  . LYS A 1 63  ? 18.410  -2.595  0.095   1.00 97.98 63  A 1 
ATOM   491  C  CG  . LYS A 1 63  ? 19.354  -3.003  1.204   1.00 96.85 63  A 1 
ATOM   492  C  CD  . LYS A 1 63  ? 20.559  -2.085  1.286   1.00 94.48 63  A 1 
ATOM   493  C  CE  . LYS A 1 63  ? 21.461  -2.484  2.432   1.00 89.91 63  A 1 
ATOM   494  N  NZ  . LYS A 1 63  ? 22.648  -1.587  2.542   1.00 82.44 63  A 1 
ATOM   495  N  N   . VAL A 1 64  ? 14.969  -3.517  -0.998  1.00 98.66 64  A 1 
ATOM   496  C  CA  . VAL A 1 64  ? 13.900  -3.122  -1.897  1.00 98.71 64  A 1 
ATOM   497  C  C   . VAL A 1 64  ? 12.595  -3.201  -1.107  1.00 98.81 64  A 1 
ATOM   498  O  O   . VAL A 1 64  ? 12.383  -4.139  -0.334  1.00 98.73 64  A 1 
ATOM   499  C  CB  . VAL A 1 64  ? 13.803  -4.070  -3.113  1.00 98.61 64  A 1 
ATOM   500  C  CG1 . VAL A 1 64  ? 12.742  -3.577  -4.080  1.00 97.96 64  A 1 
ATOM   501  C  CG2 . VAL A 1 64  ? 15.151  -4.159  -3.810  1.00 97.98 64  A 1 
ATOM   502  N  N   . MET A 1 65  ? 11.729  -2.205  -1.293  1.00 98.83 65  A 1 
ATOM   503  C  CA  . MET A 1 65  ? 10.480  -2.188  -0.537  1.00 98.97 65  A 1 
ATOM   504  C  C   . MET A 1 65  ? 9.338   -1.492  -1.257  1.00 98.91 65  A 1 
ATOM   505  O  O   . MET A 1 65  ? 9.502   -0.408  -1.811  1.00 98.86 65  A 1 
ATOM   506  C  CB  . MET A 1 65  ? 10.700  -1.496  0.808   1.00 98.77 65  A 1 
ATOM   507  C  CG  . MET A 1 65  ? 9.431   -1.290  1.630   1.00 98.24 65  A 1 
ATOM   508  S  SD  . MET A 1 65  ? 9.732   -0.376  3.155   1.00 98.08 65  A 1 
ATOM   509  C  CE  . MET A 1 65  ? 10.600  -1.614  4.112   1.00 95.15 65  A 1 
ATOM   510  N  N   . VAL A 1 66  ? 8.178   -2.141  -1.235  1.00 98.97 66  A 1 
ATOM   511  C  CA  . VAL A 1 66  ? 6.972   -1.555  -1.778  1.00 98.93 66  A 1 
ATOM   512  C  C   . VAL A 1 66  ? 6.228   -1.033  -0.554  1.00 98.92 66  A 1 
ATOM   513  O  O   . VAL A 1 66  ? 5.915   -1.796  0.360   1.00 98.75 66  A 1 
ATOM   514  C  CB  . VAL A 1 66  ? 6.078   -2.586  -2.501  1.00 98.77 66  A 1 
ATOM   515  C  CG1 . VAL A 1 66  ? 4.745   -1.940  -2.870  1.00 97.07 66  A 1 
ATOM   516  C  CG2 . VAL A 1 66  ? 6.779   -3.090  -3.746  1.00 97.15 66  A 1 
ATOM   517  N  N   . TYR A 1 67  ? 5.977   0.271   -0.522  1.00 98.96 67  A 1 
ATOM   518  C  CA  . TYR A 1 67  ? 5.247   0.883   0.578   1.00 98.85 67  A 1 
ATOM   519  C  C   . TYR A 1 67  ? 3.818   1.082   0.076   1.00 98.88 67  A 1 
ATOM   520  O  O   . TYR A 1 67  ? 3.553   1.975   -0.732  1.00 98.54 67  A 1 
ATOM   521  C  CB  . TYR A 1 67  ? 5.891   2.224   0.948   1.00 98.69 67  A 1 
ATOM   522  C  CG  . TYR A 1 67  ? 5.076   3.031   1.935   1.00 98.35 67  A 1 
ATOM   523  C  CD1 . TYR A 1 67  ? 4.861   2.566   3.227   1.00 97.42 67  A 1 
ATOM   524  C  CD2 . TYR A 1 67  ? 4.495   4.232   1.554   1.00 97.42 67  A 1 
ATOM   525  C  CE1 . TYR A 1 67  ? 4.081   3.286   4.124   1.00 96.34 67  A 1 
ATOM   526  C  CE2 . TYR A 1 67  ? 3.719   4.961   2.440   1.00 96.34 67  A 1 
ATOM   527  C  CZ  . TYR A 1 67  ? 3.505   4.486   3.722   1.00 96.43 67  A 1 
ATOM   528  O  OH  . TYR A 1 67  ? 2.725   5.195   4.592   1.00 94.59 67  A 1 
ATOM   529  N  N   . ASN A 1 68  ? 2.905   0.232   0.545   1.00 98.47 68  A 1 
ATOM   530  C  CA  . ASN A 1 68  ? 1.523   0.204   0.068   1.00 98.37 68  A 1 
ATOM   531  C  C   . ASN A 1 68  ? 0.511   1.201   0.632   1.00 98.45 68  A 1 
ATOM   532  O  O   . ASN A 1 68  ? -0.691  1.037   0.429   1.00 96.53 68  A 1 
ATOM   533  C  CB  . ASN A 1 68  ? 0.957   -1.216  0.201   1.00 97.29 68  A 1 
ATOM   534  C  CG  . ASN A 1 68  ? 1.296   -2.099  -0.972  1.00 97.17 68  A 1 
ATOM   535  O  OD1 . ASN A 1 68  ? 2.361   -2.718  -1.006  1.00 90.67 68  A 1 
ATOM   536  N  ND2 . ASN A 1 68  ? 0.402   -2.173  -1.940  1.00 90.31 68  A 1 
ATOM   537  N  N   . GLY A 1 69  ? 0.979   2.237   1.316   1.00 98.37 69  A 1 
ATOM   538  C  CA  . GLY A 1 69  ? 0.068   3.267   1.777   1.00 98.34 69  A 1 
ATOM   539  C  C   . GLY A 1 69  ? -0.693  3.058   3.073   1.00 98.40 69  A 1 
ATOM   540  O  O   . GLY A 1 69  ? -0.450  2.102   3.807   1.00 97.48 69  A 1 
ATOM   541  N  N   . ASP A 1 70  ? -1.640  3.980   3.335   1.00 98.33 70  A 1 
ATOM   542  C  CA  . ASP A 1 70  ? -2.467  3.997   4.540   1.00 98.26 70  A 1 
ATOM   543  C  C   . ASP A 1 70  ? -1.678  4.198   5.831   1.00 98.14 70  A 1 
ATOM   544  O  O   . ASP A 1 70  ? -1.713  3.366   6.747   1.00 96.64 70  A 1 
ATOM   545  C  CB  . ASP A 1 70  ? -3.346  2.751   4.618   1.00 97.92 70  A 1 
ATOM   546  C  CG  . ASP A 1 70  ? -4.767  3.039   4.137   1.00 97.51 70  A 1 
ATOM   547  O  OD1 . ASP A 1 70  ? -5.021  4.144   3.612   1.00 95.83 70  A 1 
ATOM   548  O  OD2 . ASP A 1 70  ? -5.647  2.166   4.309   1.00 96.02 70  A 1 
ATOM   549  N  N   . ILE A 1 71  ? -1.013  5.341   5.916   1.00 98.16 71  A 1 
ATOM   550  C  CA  . ILE A 1 71  ? -0.282  5.714   7.112   1.00 97.93 71  A 1 
ATOM   551  C  C   . ILE A 1 71  ? -1.226  6.380   8.112   1.00 97.82 71  A 1 
ATOM   552  O  O   . ILE A 1 71  ? -1.046  6.264   9.320   1.00 97.33 71  A 1 
ATOM   553  C  CB  . ILE A 1 71  ? 0.858   6.717   6.778   1.00 97.45 71  A 1 
ATOM   554  C  CG1 . ILE A 1 71  ? 1.617   7.132   8.044   1.00 96.33 71  A 1 
ATOM   555  C  CG2 . ILE A 1 71  ? 0.294   7.967   6.108   1.00 96.30 71  A 1 
ATOM   556  C  CD1 . ILE A 1 71  ? 2.359   6.000   8.722   1.00 95.08 71  A 1 
ATOM   557  N  N   . VAL A 1 72  ? -2.247  7.060   7.609   1.00 96.93 72  A 1 
ATOM   558  C  CA  . VAL A 1 72  ? -3.193  7.786   8.453   1.00 96.67 72  A 1 
ATOM   559  C  C   . VAL A 1 72  ? -4.015  6.903   9.381   1.00 96.77 72  A 1 
ATOM   560  O  O   . VAL A 1 72  ? -4.656  5.949   8.951   1.00 95.92 72  A 1 
ATOM   561  C  CB  . VAL A 1 72  ? -4.153  8.644   7.606   1.00 95.62 72  A 1 
ATOM   562  C  CG1 . VAL A 1 72  ? -5.096  9.430   8.509   1.00 93.29 72  A 1 
ATOM   563  C  CG2 . VAL A 1 72  ? -3.363  9.595   6.720   1.00 93.96 72  A 1 
ATOM   564  N  N   . SER A 1 73  ? -3.996  7.250   10.677  1.00 96.25 73  A 1 
ATOM   565  C  CA  . SER A 1 73  ? -4.767  6.517   11.666  1.00 95.37 73  A 1 
ATOM   566  C  C   . SER A 1 73  ? -6.245  6.786   11.439  1.00 94.11 73  A 1 
ATOM   567  O  O   . SER A 1 73  ? -6.636  7.913   11.143  1.00 90.52 73  A 1 
ATOM   568  C  CB  . SER A 1 73  ? -4.392  6.965   13.081  1.00 94.16 73  A 1 
ATOM   569  O  OG  . SER A 1 73  ? -5.276  6.400   14.041  1.00 90.09 73  A 1 
ATOM   570  N  N   . ARG A 1 74  ? -7.059  5.745   11.574  1.00 90.40 74  A 1 
ATOM   571  C  CA  . ARG A 1 74  ? -8.497  5.867   11.367  1.00 86.11 74  A 1 
ATOM   572  C  C   . ARG A 1 74  ? -9.229  6.278   12.638  1.00 84.19 74  A 1 
ATOM   573  O  O   . ARG A 1 74  ? -10.442 6.478   12.628  1.00 77.89 74  A 1 
ATOM   574  C  CB  . ARG A 1 74  ? -9.047  4.539   10.861  1.00 82.34 74  A 1 
ATOM   575  C  CG  . ARG A 1 74  ? -8.471  4.112   9.527   1.00 76.24 74  A 1 
ATOM   576  C  CD  . ARG A 1 74  ? -8.806  2.661   9.236   1.00 73.85 74  A 1 
ATOM   577  N  NE  . ARG A 1 74  ? -8.168  1.774   10.198  1.00 73.16 74  A 1 
ATOM   578  C  CZ  . ARG A 1 74  ? -8.431  0.475   10.304  1.00 72.07 74  A 1 
ATOM   579  N  NH1 . ARG A 1 74  ? -9.333  -0.078  9.515   1.00 64.99 74  A 1 
ATOM   580  N  NH2 . ARG A 1 74  ? -7.795  -0.256  11.205  1.00 65.08 74  A 1 
ATOM   581  N  N   . ALA A 1 75  ? -8.498  6.415   13.735  1.00 84.85 75  A 1 
ATOM   582  C  CA  . ALA A 1 75  ? -9.085  6.790   15.012  1.00 80.28 75  A 1 
ATOM   583  C  C   . ALA A 1 75  ? -9.676  8.198   14.965  1.00 79.62 75  A 1 
ATOM   584  O  O   . ALA A 1 75  ? -9.090  9.116   14.394  1.00 73.57 75  A 1 
ATOM   585  C  CB  . ALA A 1 75  ? -8.044  6.699   16.116  1.00 74.85 75  A 1 
ATOM   586  N  N   . ILE A 1 76  ? -10.855 8.353   15.573  1.00 77.24 76  A 1 
ATOM   587  C  CA  . ILE A 1 76  ? -11.518 9.648   15.615  1.00 74.58 76  A 1 
ATOM   588  C  C   . ILE A 1 76  ? -11.353 10.207  17.024  1.00 76.47 76  A 1 
ATOM   589  O  O   . ILE A 1 76  ? -11.102 9.441   17.967  1.00 70.60 76  A 1 
ATOM   590  C  CB  . ILE A 1 76  ? -13.026 9.507   15.272  1.00 67.24 76  A 1 
ATOM   591  C  CG1 . ILE A 1 76  ? -13.697 8.505   16.213  1.00 60.86 76  A 1 
ATOM   592  C  CG2 . ILE A 1 76  ? -13.177 9.080   13.818  1.00 59.77 76  A 1 
ATOM   593  C  CD1 . ILE A 1 76  ? -15.202 8.376   16.001  1.00 56.26 76  A 1 
ATOM   594  N  N   . PRO A 1 77  ? -11.482 11.511  17.204  1.00 75.99 77  A 1 
ATOM   595  C  CA  . PRO A 1 77  ? -11.937 12.539  16.261  1.00 74.15 77  A 1 
ATOM   596  C  C   . PRO A 1 77  ? -10.818 13.267  15.505  1.00 77.87 77  A 1 
ATOM   597  O  O   . PRO A 1 77  ? -11.095 14.176  14.732  1.00 72.55 77  A 1 
ATOM   598  C  CB  . PRO A 1 77  ? -12.693 13.505  17.170  1.00 67.62 77  A 1 
ATOM   599  C  CG  . PRO A 1 77  ? -11.819 13.534  18.382  1.00 65.34 77  A 1 
ATOM   600  C  CD  . PRO A 1 77  ? -11.460 12.056  18.567  1.00 69.23 77  A 1 
ATOM   601  N  N   . LYS A 1 78  ? -9.582  12.883  15.711  1.00 78.20 78  A 1 
ATOM   602  C  CA  . LYS A 1 78  ? -8.477  13.555  15.030  1.00 78.63 78  A 1 
ATOM   603  C  C   . LYS A 1 78  ? -8.289  13.131  13.578  1.00 81.34 78  A 1 
ATOM   604  O  O   . LYS A 1 78  ? -7.390  12.355  13.246  1.00 78.12 78  A 1 
ATOM   605  C  CB  . LYS A 1 78  ? -7.163  13.337  15.792  1.00 74.12 78  A 1 
ATOM   606  C  CG  . LYS A 1 78  ? -7.110  14.079  17.113  1.00 69.19 78  A 1 
ATOM   607  C  CD  . LYS A 1 78  ? -5.732  13.954  17.765  1.00 66.97 78  A 1 
ATOM   608  C  CE  . LYS A 1 78  ? -5.669  14.763  19.043  1.00 60.78 78  A 1 
ATOM   609  N  NZ  . LYS A 1 78  ? -5.880  16.212  18.818  1.00 53.97 78  A 1 
ATOM   610  N  N   . TYR A 1 79  ? -9.140  13.667  12.704  1.00 85.43 79  A 1 
ATOM   611  C  CA  . TYR A 1 79  ? -9.019  13.396  11.286  1.00 86.09 79  A 1 
ATOM   612  C  C   . TYR A 1 79  ? -9.416  14.654  10.516  1.00 87.69 79  A 1 
ATOM   613  O  O   . TYR A 1 79  ? -10.599 14.973  10.396  1.00 85.26 79  A 1 
ATOM   614  C  CB  . TYR A 1 79  ? -9.917  12.227  10.867  1.00 82.73 79  A 1 
ATOM   615  C  CG  . TYR A 1 79  ? -9.640  11.759  9.454   1.00 81.04 79  A 1 
ATOM   616  C  CD1 . TYR A 1 79  ? -8.514  10.988  9.175   1.00 76.36 79  A 1 
ATOM   617  C  CD2 . TYR A 1 79  ? -10.462 12.119  8.397   1.00 76.98 79  A 1 
ATOM   618  C  CE1 . TYR A 1 79  ? -8.213  10.589  7.881   1.00 72.13 79  A 1 
ATOM   619  C  CE2 . TYR A 1 79  ? -10.169 11.730  7.097   1.00 72.31 79  A 1 
ATOM   620  C  CZ  . TYR A 1 79  ? -9.044  10.963  6.838   1.00 73.10 79  A 1 
ATOM   621  O  OH  . TYR A 1 79  ? -8.746  10.577  5.560   1.00 67.57 79  A 1 
ATOM   622  N  N   . ASN A 1 80  ? -8.414  15.363  10.009  1.00 91.05 80  A 1 
ATOM   623  C  CA  . ASN A 1 80  ? -8.639  16.578  9.245   1.00 91.76 80  A 1 
ATOM   624  C  C   . ASN A 1 80  ? -7.488  16.771  8.266   1.00 92.97 80  A 1 
ATOM   625  O  O   . ASN A 1 80  ? -6.549  15.967  8.230   1.00 92.86 80  A 1 
ATOM   626  C  CB  . ASN A 1 80  ? -8.776  17.786  10.184  1.00 90.04 80  A 1 
ATOM   627  C  CG  . ASN A 1 80  ? -7.610  17.922  11.145  1.00 89.25 80  A 1 
ATOM   628  O  OD1 . ASN A 1 80  ? -6.451  17.948  10.739  1.00 84.80 80  A 1 
ATOM   629  N  ND2 . ASN A 1 80  ? -7.919  18.024  12.428  1.00 84.50 80  A 1 
ATOM   630  N  N   . LEU A 1 81  ? -7.572  17.819  7.463   1.00 92.02 81  A 1 
ATOM   631  C  CA  . LEU A 1 81  ? -6.555  18.093  6.450   1.00 92.75 81  A 1 
ATOM   632  C  C   . LEU A 1 81  ? -5.124  18.141  6.980   1.00 93.90 81  A 1 
ATOM   633  O  O   . LEU A 1 81  ? -4.246  17.458  6.454   1.00 93.90 81  A 1 
ATOM   634  C  CB  . LEU A 1 81  ? -6.884  19.401  5.723   1.00 91.28 81  A 1 
ATOM   635  C  CG  . LEU A 1 81  ? -5.920  19.820  4.612   1.00 88.62 81  A 1 
ATOM   636  C  CD1 . LEU A 1 81  ? -5.905  18.755  3.530   1.00 84.27 81  A 1 
ATOM   637  C  CD2 . LEU A 1 81  ? -6.356  21.157  4.033   1.00 83.97 81  A 1 
ATOM   638  N  N   . ASP A 1 82  ? -4.893  18.945  8.006   1.00 94.34 82  A 1 
ATOM   639  C  CA  . ASP A 1 82  ? -3.547  19.075  8.548   1.00 95.00 82  A 1 
ATOM   640  C  C   . ASP A 1 82  ? -3.034  17.770  9.146   1.00 95.83 82  A 1 
ATOM   641  O  O   . ASP A 1 82  ? -1.847  17.461  9.047   1.00 95.54 82  A 1 
ATOM   642  C  CB  . ASP A 1 82  ? -3.497  20.186  9.601   1.00 94.23 82  A 1 
ATOM   643  C  CG  . ASP A 1 82  ? -3.686  21.568  8.998   1.00 86.40 82  A 1 
ATOM   644  O  OD1 . ASP A 1 82  ? -3.417  21.747  7.791   1.00 81.29 82  A 1 
ATOM   645  O  OD2 . ASP A 1 82  ? -4.090  22.488  9.740   1.00 79.87 82  A 1 
ATOM   646  N  N   . TYR A 1 83  ? -3.932  17.004  9.742   1.00 95.50 83  A 1 
ATOM   647  C  CA  . TYR A 1 83  ? -3.564  15.729  10.345  1.00 95.72 83  A 1 
ATOM   648  C  C   . TYR A 1 83  ? -3.089  14.764  9.257   1.00 96.38 83  A 1 
ATOM   649  O  O   . TYR A 1 83  ? -2.088  14.061  9.429   1.00 96.04 83  A 1 
ATOM   650  C  CB  . TYR A 1 83  ? -4.768  15.140  11.075  1.00 94.88 83  A 1 
ATOM   651  C  CG  . TYR A 1 83  ? -4.486  13.852  11.815  1.00 93.53 83  A 1 
ATOM   652  C  CD1 . TYR A 1 83  ? -3.858  13.857  13.063  1.00 91.24 83  A 1 
ATOM   653  C  CD2 . TYR A 1 83  ? -4.860  12.620  11.282  1.00 90.78 83  A 1 
ATOM   654  C  CE1 . TYR A 1 83  ? -3.609  12.674  13.754  1.00 89.05 83  A 1 
ATOM   655  C  CE2 . TYR A 1 83  ? -4.612  11.431  11.961  1.00 89.06 83  A 1 
ATOM   656  C  CZ  . TYR A 1 83  ? -3.989  11.462  13.198  1.00 89.07 83  A 1 
ATOM   657  O  OH  . TYR A 1 83  ? -3.750  10.290  13.869  1.00 86.10 83  A 1 
ATOM   658  N  N   . VAL A 1 84  ? -3.805  14.733  8.134   1.00 96.26 84  A 1 
ATOM   659  C  CA  . VAL A 1 84  ? -3.442  13.867  7.023   1.00 96.66 84  A 1 
ATOM   660  C  C   . VAL A 1 84  ? -2.092  14.270  6.437   1.00 97.37 84  A 1 
ATOM   661  O  O   . VAL A 1 84  ? -1.238  13.423  6.180   1.00 97.47 84  A 1 
ATOM   662  C  CB  . VAL A 1 84  ? -4.518  13.898  5.910   1.00 96.21 84  A 1 
ATOM   663  C  CG1 . VAL A 1 84  ? -4.030  13.162  4.668   1.00 95.12 84  A 1 
ATOM   664  C  CG2 . VAL A 1 84  ? -5.801  13.251  6.424   1.00 95.30 84  A 1 
ATOM   665  N  N   . LYS A 1 85  ? -1.905  15.569  6.221   1.00 97.05 85  A 1 
ATOM   666  C  CA  . LYS A 1 85  ? -0.648  16.061  5.663   1.00 97.30 85  A 1 
ATOM   667  C  C   . LYS A 1 85  ? 0.526   15.688  6.570   1.00 97.76 85  A 1 
ATOM   668  O  O   . LYS A 1 85  ? 1.558   15.224  6.100   1.00 97.88 85  A 1 
ATOM   669  C  CB  . LYS A 1 85  ? -0.689  17.570  5.477   1.00 97.15 85  A 1 
ATOM   670  C  CG  . LYS A 1 85  ? -1.549  18.038  4.307   1.00 95.81 85  A 1 
ATOM   671  C  CD  . LYS A 1 85  ? -1.414  19.536  4.106   1.00 93.59 85  A 1 
ATOM   672  C  CE  . LYS A 1 85  ? -2.162  20.004  2.865   1.00 88.84 85  A 1 
ATOM   673  N  NZ  . LYS A 1 85  ? -2.007  21.471  2.656   1.00 82.28 85  A 1 
ATOM   674  N  N   . GLN A 1 86  ? 0.363   15.910  7.866   1.00 97.43 86  A 1 
ATOM   675  C  CA  . GLN A 1 86  ? 1.432   15.599  8.807   1.00 97.48 86  A 1 
ATOM   676  C  C   . GLN A 1 86  ? 1.732   14.102  8.834   1.00 97.88 86  A 1 
ATOM   677  O  O   . GLN A 1 86  ? 2.879   13.695  9.002   1.00 97.70 86  A 1 
ATOM   678  C  CB  . GLN A 1 86  ? 1.075   16.075  10.211  1.00 96.77 86  A 1 
ATOM   679  C  CG  . GLN A 1 86  ? 2.229   15.968  11.214  1.00 88.75 86  A 1 
ATOM   680  C  CD  . GLN A 1 86  ? 3.442   16.748  10.777  1.00 83.56 86  A 1 
ATOM   681  O  OE1 . GLN A 1 86  ? 3.379   17.959  10.563  1.00 76.61 86  A 1 
ATOM   682  N  NE2 . GLN A 1 86  ? 4.568   16.069  10.631  1.00 72.19 86  A 1 
ATOM   683  N  N   . SER A 1 87  ? 0.697   13.284  8.659   1.00 97.69 87  A 1 
ATOM   684  C  CA  . SER A 1 87  ? 0.881   11.834  8.647   1.00 97.82 87  A 1 
ATOM   685  C  C   . SER A 1 87  ? 1.765   11.426  7.470   1.00 98.22 87  A 1 
ATOM   686  O  O   . SER A 1 87  ? 2.615   10.540  7.595   1.00 98.10 87  A 1 
ATOM   687  C  CB  . SER A 1 87  ? -0.465  11.116  8.544   1.00 97.50 87  A 1 
ATOM   688  O  OG  . SER A 1 87  ? -1.229  11.297  9.724   1.00 94.22 87  A 1 
ATOM   689  N  N   . ILE A 1 88  ? 1.567   12.074  6.323   1.00 98.31 88  A 1 
ATOM   690  C  CA  . ILE A 1 88  ? 2.349   11.762  5.136   1.00 98.47 88  A 1 
ATOM   691  C  C   . ILE A 1 88  ? 3.792   12.224  5.328   1.00 98.63 88  A 1 
ATOM   692  O  O   . ILE A 1 88  ? 4.732   11.546  4.914   1.00 98.48 88  A 1 
ATOM   693  C  CB  . ILE A 1 88  ? 1.726   12.413  3.886   1.00 98.23 88  A 1 
ATOM   694  C  CG1 . ILE A 1 88  ? 0.351   11.780  3.626   1.00 96.87 88  A 1 
ATOM   695  C  CG2 . ILE A 1 88  ? 2.631   12.240  2.669   1.00 97.63 88  A 1 
ATOM   696  C  CD1 . ILE A 1 88  ? -0.455  12.445  2.526   1.00 91.98 88  A 1 
ATOM   697  N  N   . VAL A 1 89  ? 3.970   13.379  5.954   1.00 98.62 89  A 1 
ATOM   698  C  CA  . VAL A 1 89  ? 5.305   13.876  6.245   1.00 98.65 89  A 1 
ATOM   699  C  C   . VAL A 1 89  ? 6.013   12.851  7.128   1.00 98.60 89  A 1 
ATOM   700  O  O   . VAL A 1 89  ? 7.178   12.520  6.918   1.00 98.46 89  A 1 
ATOM   701  C  CB  . VAL A 1 89  ? 5.247   15.224  6.984   1.00 98.54 89  A 1 
ATOM   702  C  CG1 . VAL A 1 89  ? 6.636   15.612  7.504   1.00 97.74 89  A 1 
ATOM   703  C  CG2 . VAL A 1 89  ? 4.729   16.312  6.053   1.00 97.78 89  A 1 
ATOM   704  N  N   . ASN A 1 90  ? 5.266   12.336  8.129   1.00 98.22 90  A 1 
ATOM   705  C  CA  . ASN A 1 90  ? 5.781   11.376  9.015   1.00 98.05 90  A 1 
ATOM   706  C  C   . ASN A 1 90  ? 6.094   10.055  8.371   1.00 98.23 90  A 1 
ATOM   707  O  O   . ASN A 1 90  ? 7.013   9.393   8.728   1.00 97.69 90  A 1 
ATOM   708  C  CB  . ASN A 1 90  ? 4.877   11.228  10.221  1.00 97.29 90  A 1 
ATOM   709  C  CG  . ASN A 1 90  ? 4.861   12.386  11.064  1.00 96.03 90  A 1 
ATOM   710  O  OD1 . ASN A 1 90  ? 5.453   13.464  10.741  1.00 93.85 90  A 1 
ATOM   711  N  ND2 . ASN A 1 90  ? 4.401   12.573  12.045  1.00 92.66 90  A 1 
ATOM   712  N  N   . ALA A 1 91  ? 5.320   9.656   7.369   1.00 98.31 91  A 1 
ATOM   713  C  CA  . ALA A 1 91  ? 5.546   8.406   6.652   1.00 98.46 91  A 1 
ATOM   714  C  C   . ALA A 1 91  ? 6.875   8.498   5.920   1.00 98.66 91  A 1 
ATOM   715  O  O   . ALA A 1 91  ? 7.654   7.542   5.887   1.00 98.49 91  A 1 
ATOM   716  C  CB  . ALA A 1 91  ? 4.415   8.155   5.661   1.00 98.18 91  A 1 
ATOM   717  N  N   . THR A 1 92  ? 7.153   9.661   5.329   1.00 98.64 92  A 1 
ATOM   718  C  CA  . THR A 1 92  ? 8.401   9.877   4.604   1.00 98.59 92  A 1 
ATOM   719  C  C   . THR A 1 92  ? 9.592   9.759   5.552   1.00 98.60 92  A 1 
ATOM   720  O  O   . THR A 1 92  ? 10.613  9.166   5.212   1.00 98.45 92  A 1 
ATOM   721  C  CB  . THR A 1 92  ? 8.407   11.254  3.923   1.00 98.21 92  A 1 
ATOM   722  O  OG1 . THR A 1 92  ? 7.365   11.295  2.940   1.00 94.11 92  A 1 
ATOM   723  C  CG2 . THR A 1 92  ? 9.740   11.518  3.236   1.00 93.74 92  A 1 
ATOM   724  N  N   . ALA A 1 93  ? 9.464   10.332  6.749   1.00 98.67 93  A 1 
ATOM   725  C  CA  . ALA A 1 93  ? 10.525  10.269  7.741   1.00 98.55 93  A 1 
ATOM   726  C  C   . ALA A 1 93  ? 10.804  8.821   8.112   1.00 98.62 93  A 1 
ATOM   727  O  O   . ALA A 1 93  ? 11.959  8.417   8.291   1.00 98.34 93  A 1 
ATOM   728  C  CB  . ALA A 1 93  ? 10.140  11.071  8.977   1.00 98.27 93  A 1 
ATOM   729  N  N   . LEU A 1 94  ? 9.743   8.026   8.214   1.00 98.52 94  A 1 
ATOM   730  C  CA  . LEU A 1 94  ? 9.877   6.614   8.544   1.00 98.50 94  A 1 
ATOM   731  C  C   . LEU A 1 94  ? 10.624  5.872   7.437   1.00 98.72 94  A 1 
ATOM   732  O  O   . LEU A 1 94  ? 11.557  5.118   7.700   1.00 98.59 94  A 1 
ATOM   733  C  CB  . LEU A 1 94  ? 8.490   5.982   8.723   1.00 98.24 94  A 1 
ATOM   734  C  CG  . LEU A 1 94  ? 8.459   4.460   8.926   1.00 96.57 94  A 1 
ATOM   735  C  CD1 . LEU A 1 94  ? 9.045   4.116   10.282  1.00 93.74 94  A 1 
ATOM   736  C  CD2 . LEU A 1 94  ? 7.029   3.956   8.816   1.00 93.38 94  A 1 
ATOM   737  N  N   . LEU A 1 95  ? 10.218  6.101   6.194   1.00 98.76 95  A 1 
ATOM   738  C  CA  . LEU A 1 95  ? 10.837  5.435   5.055   1.00 98.77 95  A 1 
ATOM   739  C  C   . LEU A 1 95  ? 12.311  5.809   4.877   1.00 98.73 95  A 1 
ATOM   740  O  O   . LEU A 1 95  ? 13.106  5.003   4.412   1.00 98.63 95  A 1 
ATOM   741  C  CB  . LEU A 1 95  ? 10.052  5.739   3.779   1.00 98.74 95  A 1 
ATOM   742  C  CG  . LEU A 1 95  ? 8.613   5.202   3.776   1.00 98.51 95  A 1 
ATOM   743  C  CD1 . LEU A 1 95  ? 7.888   5.646   2.515   1.00 98.24 95  A 1 
ATOM   744  C  CD2 . LEU A 1 95  ? 8.631   3.673   3.871   1.00 98.08 95  A 1 
ATOM   745  N  N   . LYS A 1 96  ? 12.662  7.033   5.252   1.00 98.80 96  A 1 
ATOM   746  C  CA  . LYS A 1 96  ? 14.042  7.474   5.129   1.00 98.77 96  A 1 
ATOM   747  C  C   . LYS A 1 96  ? 14.981  6.689   6.040   1.00 98.69 96  A 1 
ATOM   748  O  O   . LYS A 1 96  ? 16.194  6.696   5.850   1.00 98.31 96  A 1 
ATOM   749  C  CB  . LYS A 1 96  ? 14.159  8.968   5.444   1.00 98.54 96  A 1 
ATOM   750  C  CG  . LYS A 1 96  ? 13.655  9.872   4.335   1.00 96.37 96  A 1 
ATOM   751  C  CD  . LYS A 1 96  ? 13.848  11.342  4.687   1.00 91.85 96  A 1 
ATOM   752  C  CE  . LYS A 1 96  ? 13.419  12.254  3.553   1.00 85.38 96  A 1 
ATOM   753  N  NZ  . LYS A 1 96  ? 13.570  13.685  3.910   1.00 76.77 96  A 1 
ATOM   754  N  N   . LYS A 1 97  ? 14.422  5.996   7.028   1.00 98.71 97  A 1 
ATOM   755  C  CA  . LYS A 1 97  ? 15.230  5.201   7.937   1.00 98.60 97  A 1 
ATOM   756  C  C   . LYS A 1 97  ? 15.795  3.968   7.239   1.00 98.50 97  A 1 
ATOM   757  O  O   . LYS A 1 97  ? 16.746  3.350   7.717   1.00 98.11 97  A 1 
ATOM   758  C  CB  . LYS A 1 97  ? 14.409  4.789   9.157   1.00 98.49 97  A 1 
ATOM   759  C  CG  . LYS A 1 97  ? 14.006  5.975   10.028  1.00 97.63 97  A 1 
ATOM   760  C  CD  . LYS A 1 97  ? 13.244  5.542   11.270  1.00 94.69 97  A 1 
ATOM   761  C  CE  . LYS A 1 97  ? 12.904  6.735   12.138  1.00 91.25 97  A 1 
ATOM   762  N  NZ  . LYS A 1 97  ? 12.174  6.345   13.371  1.00 82.57 97  A 1 
ATOM   763  N  N   . PHE A 1 98  ? 15.217  3.604   6.098   1.00 98.67 98  A 1 
ATOM   764  C  CA  . PHE A 1 98  ? 15.693  2.466   5.327   1.00 98.61 98  A 1 
ATOM   765  C  C   . PHE A 1 98  ? 16.706  2.994   4.309   1.00 98.36 98  A 1 
ATOM   766  O  O   . PHE A 1 98  ? 16.431  3.086   3.113   1.00 97.55 98  A 1 
ATOM   767  C  CB  . PHE A 1 98  ? 14.518  1.785   4.626   1.00 98.59 98  A 1 
ATOM   768  C  CG  . PHE A 1 98  ? 13.510  1.188   5.579   1.00 98.67 98  A 1 
ATOM   769  C  CD1 . PHE A 1 98  ? 13.854  0.101   6.369   1.00 98.43 98  A 1 
ATOM   770  C  CD2 . PHE A 1 98  ? 12.243  1.744   5.711   1.00 98.43 98  A 1 
ATOM   771  C  CE1 . PHE A 1 98  ? 12.941  -0.435  7.279   1.00 98.16 98  A 1 
ATOM   772  C  CE2 . PHE A 1 98  ? 11.331  1.212   6.613   1.00 98.18 98  A 1 
ATOM   773  C  CZ  . PHE A 1 98  ? 11.676  0.126   7.404   1.00 98.28 98  A 1 
ATOM   774  N  N   . GLU A 1 99  ? 17.871  3.360   4.801   1.00 97.70 99  A 1 
ATOM   775  C  CA  . GLU A 1 99  ? 18.924  3.923   3.974   1.00 96.75 99  A 1 
ATOM   776  C  C   . GLU A 1 99  ? 19.372  2.999   2.855   1.00 96.22 99  A 1 
ATOM   777  O  O   . GLU A 1 99  ? 19.537  1.798   3.044   1.00 92.64 99  A 1 
ATOM   778  C  CB  . GLU A 1 99  ? 20.130  4.288   4.852   1.00 95.01 99  A 1 
ATOM   779  C  CG  . GLU A 1 99  ? 19.802  5.330   5.916   1.00 85.27 99  A 1 
ATOM   780  C  CD  . GLU A 1 99  ? 20.992  5.646   6.798   1.00 80.85 99  A 1 
ATOM   781  O  OE1 . GLU A 1 99  ? 22.086  5.074   6.583   1.00 74.05 99  A 1 
ATOM   782  O  OE2 . GLU A 1 99  ? 20.841  6.482   7.712   1.00 74.06 99  A 1 
ATOM   783  N  N   . ASP A 1 100 ? 19.536  3.574   1.673   1.00 96.73 100 A 1 
ATOM   784  C  CA  . ASP A 1 100 ? 19.975  2.860   0.477   1.00 96.86 100 A 1 
ATOM   785  C  C   . ASP A 1 100 ? 18.949  1.882   -0.098  1.00 97.58 100 A 1 
ATOM   786  O  O   . ASP A 1 100 ? 19.254  1.130   -1.018  1.00 96.42 100 A 1 
ATOM   787  C  CB  . ASP A 1 100 ? 21.289  2.111   0.742   1.00 94.94 100 A 1 
ATOM   788  C  CG  . ASP A 1 100 ? 22.398  3.050   1.192   1.00 88.76 100 A 1 
ATOM   789  O  OD1 . ASP A 1 100 ? 22.566  4.124   0.584   1.00 83.29 100 A 1 
ATOM   790  O  OD2 . ASP A 1 100 ? 23.107  2.705   2.158   1.00 82.40 100 A 1 
ATOM   791  N  N   . PHE A 1 101 ? 17.732  1.896   0.421   1.00 98.26 101 A 1 
ATOM   792  C  CA  . PHE A 1 101 ? 16.670  1.028   -0.091  1.00 98.59 101 A 1 
ATOM   793  C  C   . PHE A 1 101 ? 16.054  1.640   -1.346  1.00 98.56 101 A 1 
ATOM   794  O  O   . PHE A 1 101 ? 15.959  2.865   -1.466  1.00 98.18 101 A 1 
ATOM   795  C  CB  . PHE A 1 101 ? 15.543  0.858   0.929   1.00 98.53 101 A 1 
ATOM   796  C  CG  . PHE A 1 101 ? 15.715  -0.293  1.882   1.00 98.55 101 A 1 
ATOM   797  C  CD1 . PHE A 1 101 ? 16.844  -0.388  2.694   1.00 98.09 101 A 1 
ATOM   798  C  CD2 . PHE A 1 101 ? 14.719  -1.253  1.999   1.00 98.08 101 A 1 
ATOM   799  C  CE1 . PHE A 1 101 ? 16.978  -1.437  3.603   1.00 97.79 101 A 1 
ATOM   800  C  CE2 . PHE A 1 101 ? 14.842  -2.299  2.910   1.00 97.88 101 A 1 
ATOM   801  C  CZ  . PHE A 1 101 ? 15.973  -2.395  3.712   1.00 98.23 101 A 1 
ATOM   802  N  N   . PHE A 1 102 ? 15.627  0.781   -2.273  1.00 98.64 102 A 1 
ATOM   803  C  CA  . PHE A 1 102 ? 14.890  1.223   -3.445  1.00 98.74 102 A 1 
ATOM   804  C  C   . PHE A 1 102 ? 13.447  1.139   -2.950  1.00 98.89 102 A 1 
ATOM   805  O  O   . PHE A 1 102 ? 12.906  0.055   -2.766  1.00 98.74 102 A 1 
ATOM   806  C  CB  . PHE A 1 102 ? 15.097  0.264   -4.620  1.00 98.66 102 A 1 
ATOM   807  C  CG  . PHE A 1 102 ? 14.270  0.608   -5.838  1.00 98.67 102 A 1 
ATOM   808  C  CD1 . PHE A 1 102 ? 14.513  1.782   -6.550  1.00 98.45 102 A 1 
ATOM   809  C  CD2 . PHE A 1 102 ? 13.253  -0.232  -6.260  1.00 98.45 102 A 1 
ATOM   810  C  CE1 . PHE A 1 102 ? 13.755  2.093   -7.667  1.00 98.20 102 A 1 
ATOM   811  C  CE2 . PHE A 1 102 ? 12.484  0.077   -7.381  1.00 98.24 102 A 1 
ATOM   812  C  CZ  . PHE A 1 102 ? 12.745  1.251   -8.082  1.00 98.35 102 A 1 
ATOM   813  N  N   . ILE A 1 103 ? 12.844  2.294   -2.686  1.00 98.87 103 A 1 
ATOM   814  C  CA  . ILE A 1 103 ? 11.490  2.351   -2.135  1.00 98.80 103 A 1 
ATOM   815  C  C   . ILE A 1 103 ? 10.454  2.783   -3.162  1.00 98.94 103 A 1 
ATOM   816  O  O   . ILE A 1 103 ? 10.655  3.736   -3.908  1.00 98.84 103 A 1 
ATOM   817  C  CB  . ILE A 1 103 ? 11.454  3.291   -0.917  1.00 98.70 103 A 1 
ATOM   818  C  CG1 . ILE A 1 103 ? 12.382  2.735   0.170   1.00 96.92 103 A 1 
ATOM   819  C  CG2 . ILE A 1 103 ? 10.037  3.439   -0.386  1.00 98.25 103 A 1 
ATOM   820  C  CD1 . ILE A 1 103 ? 12.539  3.625   1.391   1.00 90.80 103 A 1 
ATOM   821  N  N   . ILE A 1 104 ? 9.345   2.044   -3.192  1.00 98.95 104 A 1 
ATOM   822  C  CA  . ILE A 1 104 ? 8.252   2.297   -4.123  1.00 98.96 104 A 1 
ATOM   823  C  C   . ILE A 1 104 ? 7.027   2.735   -3.314  1.00 98.93 104 A 1 
ATOM   824  O  O   . ILE A 1 104 ? 6.242   1.901   -2.866  1.00 98.86 104 A 1 
ATOM   825  C  CB  . ILE A 1 104 ? 7.919   0.998   -4.905  1.00 98.90 104 A 1 
ATOM   826  C  CG1 . ILE A 1 104 ? 9.190   0.471   -5.585  1.00 98.58 104 A 1 
ATOM   827  C  CG2 . ILE A 1 104 ? 6.828   1.256   -5.936  1.00 98.70 104 A 1 
ATOM   828  C  CD1 . ILE A 1 104 ? 9.092   -0.984  -6.011  1.00 97.49 104 A 1 
ATOM   829  N  N   . PRO A 1 105 ? 6.856   4.042   -3.099  1.00 98.90 105 A 1 
ATOM   830  C  CA  . PRO A 1 105 ? 5.751   4.570   -2.292  1.00 98.99 105 A 1 
ATOM   831  C  C   . PRO A 1 105 ? 4.446   4.805   -3.040  1.00 98.89 105 A 1 
ATOM   832  O  O   . PRO A 1 105 ? 4.430   4.981   -4.261  1.00 98.71 105 A 1 
ATOM   833  C  CB  . PRO A 1 105 ? 6.331   5.871   -1.764  1.00 98.80 105 A 1 
ATOM   834  C  CG  . PRO A 1 105 ? 7.102   6.374   -2.951  1.00 98.33 105 A 1 
ATOM   835  C  CD  . PRO A 1 105 ? 7.800   5.121   -3.457  1.00 98.82 105 A 1 
ATOM   836  N  N   . MET A 1 106 ? 3.341   4.813   -2.293  1.00 98.77 106 A 1 
ATOM   837  C  CA  . MET A 1 106 ? 2.032   5.079   -2.866  1.00 98.61 106 A 1 
ATOM   838  C  C   . MET A 1 106 ? 1.090   5.593   -1.777  1.00 98.79 106 A 1 
ATOM   839  O  O   . MET A 1 106 ? 1.445   5.614   -0.598  1.00 98.31 106 A 1 
ATOM   840  C  CB  . MET A 1 106 ? 1.433   3.810   -3.494  1.00 97.11 106 A 1 
ATOM   841  C  CG  . MET A 1 106 ? 0.960   2.782   -2.475  1.00 93.58 106 A 1 
ATOM   842  S  SD  . MET A 1 106 ? 0.210   1.325   -3.248  1.00 95.86 106 A 1 
ATOM   843  C  CE  . MET A 1 106 ? 1.661   0.556   -3.948  1.00 91.64 106 A 1 
ATOM   844  N  N   . LEU A 1 107 ? -0.097  6.019   -2.188  1.00 98.76 107 A 1 
ATOM   845  C  CA  . LEU A 1 107 ? -1.099  6.520   -1.264  1.00 98.61 107 A 1 
ATOM   846  C  C   . LEU A 1 107 ? -2.232  5.508   -1.095  1.00 98.66 107 A 1 
ATOM   847  O  O   . LEU A 1 107 ? -2.604  4.819   -2.044  1.00 98.36 107 A 1 
ATOM   848  C  CB  . LEU A 1 107 ? -1.692  7.830   -1.779  1.00 98.34 107 A 1 
ATOM   849  C  CG  . LEU A 1 107 ? -0.763  9.043   -1.828  1.00 98.07 107 A 1 
ATOM   850  C  CD1 . LEU A 1 107 ? -1.430  10.157  -2.631  1.00 97.55 107 A 1 
ATOM   851  C  CD2 . LEU A 1 107 ? -0.452  9.508   -0.416  1.00 97.26 107 A 1 
ATOM   852  N  N   . GLY A 1 108 ? -2.773  5.427   0.122   1.00 98.62 108 A 1 
ATOM   853  C  CA  . GLY A 1 108 ? -3.895  4.557   0.400   1.00 98.57 108 A 1 
ATOM   854  C  C   . GLY A 1 108 ? -5.158  5.412   0.449   1.00 98.24 108 A 1 
ATOM   855  O  O   . GLY A 1 108 ? -5.086  6.638   0.360   1.00 97.73 108 A 1 
ATOM   856  N  N   . ASN A 1 109 ? -6.327  4.786   0.590   1.00 98.16 109 A 1 
ATOM   857  C  CA  . ASN A 1 109 ? -7.584  5.524   0.630   1.00 97.77 109 A 1 
ATOM   858  C  C   . ASN A 1 109 ? -7.771  6.426   1.852   1.00 97.47 109 A 1 
ATOM   859  O  O   . ASN A 1 109 ? -8.619  7.317   1.838   1.00 96.62 109 A 1 
ATOM   860  C  CB  . ASN A 1 109 ? -8.780  4.577   0.493   1.00 97.57 109 A 1 
ATOM   861  C  CG  . ASN A 1 109 ? -8.827  3.519   1.563   1.00 97.49 109 A 1 
ATOM   862  O  OD1 . ASN A 1 109 ? -7.964  2.651   1.628   1.00 95.80 109 A 1 
ATOM   863  N  ND2 . ASN A 1 109 ? -9.855  3.575   2.404   1.00 95.22 109 A 1 
ATOM   864  N  N   . HIS A 1 110 ? -6.985  6.202   2.897   1.00 97.42 110 A 1 
ATOM   865  C  CA  . HIS A 1 110 ? -7.076  7.042   4.081   1.00 97.19 110 A 1 
ATOM   866  C  C   . HIS A 1 110 ? -6.065  8.186   4.054   1.00 97.11 110 A 1 
ATOM   867  O  O   . HIS A 1 110 ? -6.094  9.070   4.907   1.00 96.39 110 A 1 
ATOM   868  C  CB  . HIS A 1 110 ? -6.873  6.213   5.351   1.00 96.87 110 A 1 
ATOM   869  C  CG  . HIS A 1 110 ? -8.059  5.375   5.719   1.00 96.26 110 A 1 
ATOM   870  N  ND1 . HIS A 1 110 ? -9.159  5.897   6.359   1.00 91.27 110 A 1 
ATOM   871  C  CD2 . HIS A 1 110 ? -8.330  4.074   5.513   1.00 90.95 110 A 1 
ATOM   872  C  CE1 . HIS A 1 110 ? -10.060 4.943   6.534   1.00 91.21 110 A 1 
ATOM   873  N  NE2 . HIS A 1 110 ? -9.581  3.827   6.025   1.00 92.40 110 A 1 
ATOM   874  N  N   . ASP A 1 111 ? -5.187  8.162   3.060   1.00 97.45 111 A 1 
ATOM   875  C  CA  . ASP A 1 111 ? -4.153  9.192   2.949   1.00 97.49 111 A 1 
ATOM   876  C  C   . ASP A 1 111 ? -4.613  10.440  2.195   1.00 97.26 111 A 1 
ATOM   877  O  O   . ASP A 1 111 ? -3.872  11.019  1.400   1.00 96.50 111 A 1 
ATOM   878  C  CB  . ASP A 1 111 ? -2.908  8.601   2.284   1.00 97.76 111 A 1 
ATOM   879  C  CG  . ASP A 1 111 ? -2.343  7.423   3.056   1.00 97.98 111 A 1 
ATOM   880  O  OD1 . ASP A 1 111 ? -2.493  7.394   4.293   1.00 97.35 111 A 1 
ATOM   881  O  OD2 . ASP A 1 111 ? -1.744  6.521   2.424   1.00 97.53 111 A 1 
ATOM   882  N  N   . VAL A 1 112 ? -5.843  10.856  2.463   1.00 96.43 112 A 1 
ATOM   883  C  CA  . VAL A 1 112 ? -6.421  12.033  1.834   1.00 95.99 112 A 1 
ATOM   884  C  C   . VAL A 1 112 ? -7.568  12.503  2.720   1.00 95.25 112 A 1 
ATOM   885  O  O   . VAL A 1 112 ? -8.087  11.749  3.538   1.00 94.41 112 A 1 
ATOM   886  C  CB  . VAL A 1 112 ? -6.956  11.712  0.410   1.00 95.59 112 A 1 
ATOM   887  C  CG1 . VAL A 1 112 ? -8.110  10.719  0.488   1.00 94.10 112 A 1 
ATOM   888  C  CG2 . VAL A 1 112 ? -7.405  12.996  -0.294  1.00 94.27 112 A 1 
ATOM   889  N  N   . TYR A 1 113 ? -7.953  13.787  2.587   1.00 94.39 113 A 1 
ATOM   890  C  CA  . TYR A 1 113 ? -9.060  14.317  3.367   1.00 93.44 113 A 1 
ATOM   891  C  C   . TYR A 1 113 ? -10.024 15.044  2.442   1.00 92.89 113 A 1 
ATOM   892  O  O   . TYR A 1 113 ? -9.603  15.923  1.684   1.00 90.32 113 A 1 
ATOM   893  C  CB  . TYR A 1 113 ? -8.562  15.293  4.433   1.00 92.30 113 A 1 
ATOM   894  C  CG  . TYR A 1 113 ? -9.691  15.858  5.261   1.00 91.03 113 A 1 
ATOM   895  C  CD1 . TYR A 1 113 ? -10.255 15.122  6.306   1.00 88.99 113 A 1 
ATOM   896  C  CD2 . TYR A 1 113 ? -10.251 17.103  4.958   1.00 88.52 113 A 1 
ATOM   897  C  CE1 . TYR A 1 113 ? -11.338 15.603  7.022   1.00 86.27 113 A 1 
ATOM   898  C  CE2 . TYR A 1 113 ? -11.333 17.593  5.667   1.00 86.20 113 A 1 
ATOM   899  C  CZ  . TYR A 1 113 ? -11.875 16.841  6.705   1.00 85.77 113 A 1 
ATOM   900  O  OH  . TYR A 1 113 ? -12.950 17.317  7.407   1.00 82.39 113 A 1 
ATOM   901  N  N   . PRO A 1 114 ? -11.309 14.715  2.488   1.00 92.65 114 A 1 
ATOM   902  C  CA  . PRO A 1 114 ? -11.918 13.648  3.285   1.00 92.69 114 A 1 
ATOM   903  C  C   . PRO A 1 114 ? -11.439 12.277  2.815   1.00 93.39 114 A 1 
ATOM   904  O  O   . PRO A 1 114 ? -10.991 12.127  1.684   1.00 92.69 114 A 1 
ATOM   905  C  CB  . PRO A 1 114 ? -13.416 13.827  3.030   1.00 91.08 114 A 1 
ATOM   906  C  CG  . PRO A 1 114 ? -13.562 15.271  2.695   1.00 88.97 114 A 1 
ATOM   907  C  CD  . PRO A 1 114 ? -12.351 15.530  1.828   1.00 90.93 114 A 1 
ATOM   908  N  N   . ALA A 1 115 ? -11.556 11.286  3.691   1.00 93.82 115 A 1 
ATOM   909  C  CA  . ALA A 1 115 ? -11.110 9.936   3.356   1.00 94.52 115 A 1 
ATOM   910  C  C   . ALA A 1 115 ? -11.789 9.425   2.084   1.00 95.14 115 A 1 
ATOM   911  O  O   . ALA A 1 115 ? -12.959 9.719   1.830   1.00 94.55 115 A 1 
ATOM   912  C  CB  . ALA A 1 115 ? -11.405 8.985   4.509   1.00 93.86 115 A 1 
ATOM   913  N  N   . ASN A 1 116 ? -11.037 8.681   1.271   1.00 95.54 116 A 1 
ATOM   914  C  CA  . ASN A 1 116 ? -11.522 8.074   0.030   1.00 95.91 116 A 1 
ATOM   915  C  C   . ASN A 1 116 ? -11.740 9.006   -1.151  1.00 96.23 116 A 1 
ATOM   916  O  O   . ASN A 1 116 ? -11.796 8.548   -2.295  1.00 95.80 116 A 1 
ATOM   917  C  CB  . ASN A 1 116 ? -12.824 7.298   0.273   1.00 95.93 116 A 1 
ATOM   918  C  CG  . ASN A 1 116 ? -12.744 6.368   1.463   1.00 95.74 116 A 1 
ATOM   919  O  OD1 . ASN A 1 116 ? -11.748 5.679   1.668   1.00 92.84 116 A 1 
ATOM   920  N  ND2 . ASN A 1 116 ? -13.803 6.335   2.266   1.00 92.50 116 A 1 
ATOM   921  N  N   . GLN A 1 117 ? -11.858 10.287  -0.908  1.00 95.38 117 A 1 
ATOM   922  C  CA  . GLN A 1 117 ? -12.145 11.246  -1.971  1.00 94.81 117 A 1 
ATOM   923  C  C   . GLN A 1 117 ? -10.864 11.741  -2.666  1.00 94.49 117 A 1 
ATOM   924  O  O   . GLN A 1 117 ? -10.372 12.836  -2.404  1.00 92.95 117 A 1 
ATOM   925  C  CB  . GLN A 1 117 ? -12.931 12.427  -1.413  1.00 94.44 117 A 1 
ATOM   926  C  CG  . GLN A 1 117 ? -14.140 12.018  -0.546  1.00 93.82 117 A 1 
ATOM   927  C  CD  . GLN A 1 117 ? -14.995 10.946  -1.185  1.00 93.89 117 A 1 
ATOM   928  O  OE1 . GLN A 1 117 ? -15.398 11.060  -2.341  1.00 90.45 117 A 1 
ATOM   929  N  NE2 . GLN A 1 117 ? -15.271 9.889   -0.429  1.00 89.37 117 A 1 
ATOM   930  N  N   . MET A 1 118 ? -10.347 10.906  -3.562  1.00 94.67 118 A 1 
ATOM   931  C  CA  . MET A 1 118 ? -9.100  11.202  -4.240  1.00 93.78 118 A 1 
ATOM   932  C  C   . MET A 1 118 ? -9.230  11.142  -5.764  1.00 91.78 118 A 1 
ATOM   933  O  O   . MET A 1 118 ? -9.401  10.065  -6.331  1.00 84.59 118 A 1 
ATOM   934  C  CB  . MET A 1 118 ? -8.046  10.188  -3.781  1.00 92.10 118 A 1 
ATOM   935  C  CG  . MET A 1 118 ? -6.639  10.440  -4.289  1.00 87.24 118 A 1 
ATOM   936  S  SD  . MET A 1 118 ? -5.503  9.113   -3.829  1.00 89.40 118 A 1 
ATOM   937  C  CE  . MET A 1 118 ? -5.432  9.306   -2.051  1.00 85.25 118 A 1 
ATOM   938  N  N   . ALA A 1 119 ? -9.141  12.298  -6.410  1.00 89.86 119 A 1 
ATOM   939  C  CA  . ALA A 1 119 ? -9.221  12.360  -7.867  1.00 87.23 119 A 1 
ATOM   940  C  C   . ALA A 1 119 ? -9.010  13.791  -8.355  1.00 85.26 119 A 1 
ATOM   941  O  O   . ALA A 1 119 ? -8.258  14.561  -7.762  1.00 73.31 119 A 1 
ATOM   942  C  CB  . ALA A 1 119 ? -10.565 11.823  -8.348  1.00 79.88 119 A 1 
ATOM   943  N  N   . ILE A 1 120 ? -9.677  14.134  -9.443  1.00 79.10 120 A 1 
ATOM   944  C  CA  . ILE A 1 120 ? -9.532  15.443  -10.059 1.00 75.05 120 A 1 
ATOM   945  C  C   . ILE A 1 120 ? -9.827  16.624  -9.136  1.00 75.38 120 A 1 
ATOM   946  O  O   . ILE A 1 120 ? -9.230  17.694  -9.280  1.00 66.88 120 A 1 
ATOM   947  C  CB  . ILE A 1 120 ? -10.425 15.547  -11.330 1.00 66.65 120 A 1 
ATOM   948  C  CG1 . ILE A 1 120 ? -10.044 16.764  -12.171 1.00 58.49 120 A 1 
ATOM   949  C  CG2 . ILE A 1 120 ? -11.899 15.603  -10.931 1.00 57.33 120 A 1 
ATOM   950  C  CD1 . ILE A 1 120 ? -8.669  16.657  -12.794 1.00 52.39 120 A 1 
ATOM   951  N  N   . ASN A 1 121 ? -10.731 16.445  -8.189  1.00 73.01 121 A 1 
ATOM   952  C  CA  . ASN A 1 121 ? -11.086 17.526  -7.279  1.00 70.83 121 A 1 
ATOM   953  C  C   . ASN A 1 121 ? -10.250 17.552  -6.002  1.00 73.19 121 A 1 
ATOM   954  O  O   . ASN A 1 121 ? -10.526 18.333  -5.093  1.00 68.16 121 A 1 
ATOM   955  C  CB  . ASN A 1 121 ? -12.578 17.453  -6.926  1.00 64.83 121 A 1 
ATOM   956  C  CG  . ASN A 1 121 ? -13.470 17.703  -8.120  1.00 57.83 121 A 1 
ATOM   957  O  OD1 . ASN A 1 121 ? -13.206 18.584  -8.933  1.00 52.79 121 A 1 
ATOM   958  N  ND2 . ASN A 1 121 ? -14.539 16.917  -8.240  1.00 51.14 121 A 1 
ATOM   959  N  N   . SER A 1 122 ? -9.243  16.712  -5.936  1.00 73.18 122 A 1 
ATOM   960  C  CA  . SER A 1 122 ? -8.356  16.668  -4.780  1.00 71.76 122 A 1 
ATOM   961  C  C   . SER A 1 122 ? -6.908  16.478  -5.219  1.00 76.83 122 A 1 
ATOM   962  O  O   . SER A 1 122 ? -6.135  15.762  -4.589  1.00 70.34 122 A 1 
ATOM   963  C  CB  . SER A 1 122 ? -8.770  15.523  -3.840  1.00 62.78 122 A 1 
ATOM   964  O  OG  . SER A 1 122 ? -8.781  14.285  -4.515  1.00 58.96 122 A 1 
ATOM   965  N  N   . GLN A 1 123 ? -6.535  17.142  -6.303  1.00 84.52 123 A 1 
ATOM   966  C  CA  . GLN A 1 123 ? -5.178  17.028  -6.843  1.00 86.35 123 A 1 
ATOM   967  C  C   . GLN A 1 123 ? -4.097  17.508  -5.883  1.00 90.74 123 A 1 
ATOM   968  O  O   . GLN A 1 123 ? -2.921  17.186  -6.060  1.00 87.97 123 A 1 
ATOM   969  C  CB  . GLN A 1 123 ? -5.055  17.780  -8.161  1.00 79.79 123 A 1 
ATOM   970  C  CG  . GLN A 1 123 ? -5.900  17.204  -9.290  1.00 70.33 123 A 1 
ATOM   971  C  CD  . GLN A 1 123 ? -5.638  17.871  -10.622 1.00 63.61 123 A 1 
ATOM   972  O  OE1 . GLN A 1 123 ? -4.564  17.721  -11.202 1.00 58.51 123 A 1 
ATOM   973  N  NE2 . GLN A 1 123 ? -6.616  18.622  -11.095 1.00 54.88 123 A 1 
ATOM   974  N  N   . TRP A 1 124 ? -4.490  18.268  -4.859  1.00 92.30 124 A 1 
ATOM   975  C  CA  . TRP A 1 124 ? -3.525  18.757  -3.890  1.00 94.17 124 A 1 
ATOM   976  C  C   . TRP A 1 124 ? -2.767  17.588  -3.256  1.00 95.54 124 A 1 
ATOM   977  O  O   . TRP A 1 124 ? -1.589  17.717  -2.922  1.00 95.01 124 A 1 
ATOM   978  C  CB  . TRP A 1 124 ? -4.218  19.565  -2.782  1.00 92.44 124 A 1 
ATOM   979  C  CG  . TRP A 1 124 ? -5.141  18.750  -1.922  1.00 89.87 124 A 1 
ATOM   980  C  CD1 . TRP A 1 124 ? -6.479  18.561  -2.100  1.00 86.84 124 A 1 
ATOM   981  C  CD2 . TRP A 1 124 ? -4.780  17.993  -0.752  1.00 90.60 124 A 1 
ATOM   982  N  NE1 . TRP A 1 124 ? -6.979  17.724  -1.128  1.00 83.67 124 A 1 
ATOM   983  C  CE2 . TRP A 1 124 ? -5.957  17.354  -0.285  1.00 87.99 124 A 1 
ATOM   984  C  CE3 . TRP A 1 124 ? -3.588  17.786  -0.049  1.00 85.00 124 A 1 
ATOM   985  C  CZ2 . TRP A 1 124 ? -5.965  16.526  0.845   1.00 85.76 124 A 1 
ATOM   986  C  CZ3 . TRP A 1 124 ? -3.590  16.955  1.070   1.00 86.11 124 A 1 
ATOM   987  C  CH2 . TRP A 1 124 ? -4.771  16.332  1.504   1.00 85.29 124 A 1 
ATOM   988  N  N   . ILE A 1 125 ? -3.434  16.462  -3.102  1.00 95.31 125 A 1 
ATOM   989  C  CA  . ILE A 1 125 ? -2.806  15.310  -2.464  1.00 96.31 125 A 1 
ATOM   990  C  C   . ILE A 1 125 ? -1.673  14.724  -3.305  1.00 97.28 125 A 1 
ATOM   991  O  O   . ILE A 1 125 ? -0.665  14.269  -2.769  1.00 97.36 125 A 1 
ATOM   992  C  CB  . ILE A 1 125 ? -3.842  14.195  -2.133  1.00 95.58 125 A 1 
ATOM   993  C  CG1 . ILE A 1 125 ? -3.202  13.146  -1.216  1.00 93.32 125 A 1 
ATOM   994  C  CG2 . ILE A 1 125 ? -4.359  13.532  -3.409  1.00 93.24 125 A 1 
ATOM   995  C  CD1 . ILE A 1 125 ? -2.713  13.699  0.103   1.00 90.35 125 A 1 
ATOM   996  N  N   . PHE A 1 126 ? -1.826  14.750  -4.631  1.00 97.02 126 A 1 
ATOM   997  C  CA  . PHE A 1 126 ? -0.800  14.204  -5.506  1.00 97.37 126 A 1 
ATOM   998  C  C   . PHE A 1 126 ? 0.430   15.109  -5.513  1.00 97.61 126 A 1 
ATOM   999  O  O   . PHE A 1 126 ? 1.560   14.627  -5.486  1.00 97.43 126 A 1 
ATOM   1000 C  CB  . PHE A 1 126 ? -1.337  14.034  -6.928  1.00 97.19 126 A 1 
ATOM   1001 C  CG  . PHE A 1 126 ? -2.608  13.220  -7.004  1.00 97.27 126 A 1 
ATOM   1002 C  CD1 . PHE A 1 126 ? -2.706  11.999  -6.335  1.00 96.30 126 A 1 
ATOM   1003 C  CD2 . PHE A 1 126 ? -3.701  13.673  -7.730  1.00 96.18 126 A 1 
ATOM   1004 C  CE1 . PHE A 1 126 ? -3.877  11.252  -6.387  1.00 95.62 126 A 1 
ATOM   1005 C  CE2 . PHE A 1 126 ? -4.873  12.934  -7.791  1.00 95.56 126 A 1 
ATOM   1006 C  CZ  . PHE A 1 126 ? -4.963  11.720  -7.110  1.00 96.14 126 A 1 
ATOM   1007 N  N   . GLN A 1 127 ? 0.202   16.412  -5.543  1.00 97.13 127 A 1 
ATOM   1008 C  CA  . GLN A 1 127 ? 1.288   17.387  -5.533  1.00 97.05 127 A 1 
ATOM   1009 C  C   . GLN A 1 127 ? 2.033   17.296  -4.203  1.00 97.73 127 A 1 
ATOM   1010 O  O   . GLN A 1 127 ? 3.268   17.217  -4.179  1.00 97.59 127 A 1 
ATOM   1011 C  CB  . GLN A 1 127 ? 0.715   18.798  -5.716  1.00 96.09 127 A 1 
ATOM   1012 C  CG  . GLN A 1 127 ? 1.740   19.929  -5.650  1.00 86.42 127 A 1 
ATOM   1013 C  CD  . GLN A 1 127 ? 2.662   19.954  -6.853  1.00 81.12 127 A 1 
ATOM   1014 O  OE1 . GLN A 1 127 ? 2.265   19.618  -7.970  1.00 73.78 127 A 1 
ATOM   1015 N  NE2 . GLN A 1 127 ? 3.904   20.376  -6.634  1.00 70.12 127 A 1 
ATOM   1016 N  N   . PHE A 1 128 ? 1.277   17.296  -3.118  1.00 97.59 128 A 1 
ATOM   1017 C  CA  . PHE A 1 128 ? 1.864   17.237  -1.780  1.00 97.86 128 A 1 
ATOM   1018 C  C   . PHE A 1 128 ? 2.637   15.941  -1.539  1.00 98.15 128 A 1 
ATOM   1019 O  O   . PHE A 1 128 ? 3.789   15.973  -1.103  1.00 98.14 128 A 1 
ATOM   1020 C  CB  . PHE A 1 128 ? 0.769   17.378  -0.720  1.00 97.66 128 A 1 
ATOM   1021 C  CG  . PHE A 1 128 ? 1.292   17.404  0.696   1.00 97.70 128 A 1 
ATOM   1022 C  CD1 . PHE A 1 128 ? 1.833   18.571  1.221   1.00 97.20 128 A 1 
ATOM   1023 C  CD2 . PHE A 1 128 ? 1.257   16.266  1.484   1.00 97.13 128 A 1 
ATOM   1024 C  CE1 . PHE A 1 128 ? 2.343   18.602  2.515   1.00 96.63 128 A 1 
ATOM   1025 C  CE2 . PHE A 1 128 ? 1.763   16.292  2.790   1.00 96.70 128 A 1 
ATOM   1026 C  CZ  . PHE A 1 128 ? 2.302   17.457  3.305   1.00 96.85 128 A 1 
ATOM   1027 N  N   . ALA A 1 129 ? 2.013   14.809  -1.817  1.00 98.19 129 A 1 
ATOM   1028 C  CA  . ALA A 1 129 ? 2.655   13.521  -1.597  1.00 98.33 129 A 1 
ATOM   1029 C  C   . ALA A 1 129 ? 3.886   13.341  -2.485  1.00 98.67 129 A 1 
ATOM   1030 O  O   . ALA A 1 129 ? 4.887   12.772  -2.055  1.00 98.61 129 A 1 
ATOM   1031 C  CB  . ALA A 1 129 ? 1.664   12.390  -1.828  1.00 98.25 129 A 1 
ATOM   1032 N  N   . ALA A 1 130 ? 3.813   13.816  -3.724  1.00 98.33 130 A 1 
ATOM   1033 C  CA  . ALA A 1 130 ? 4.937   13.689  -4.641  1.00 98.49 130 A 1 
ATOM   1034 C  C   . ALA A 1 130 ? 6.134   14.441  -4.074  1.00 98.61 130 A 1 
ATOM   1035 O  O   . ALA A 1 130 ? 7.277   13.981  -4.173  1.00 98.56 130 A 1 
ATOM   1036 C  CB  . ALA A 1 130 ? 4.575   14.239  -6.016  1.00 98.26 130 A 1 
ATOM   1037 N  N   . GLU A 1 131 ? 5.881   15.605  -3.488  1.00 98.56 131 A 1 
ATOM   1038 C  CA  . GLU A 1 131 ? 6.950   16.414  -2.905  1.00 98.49 131 A 1 
ATOM   1039 C  C   . GLU A 1 131 ? 7.551   15.719  -1.689  1.00 98.69 131 A 1 
ATOM   1040 O  O   . GLU A 1 131 ? 8.763   15.763  -1.472  1.00 98.45 131 A 1 
ATOM   1041 C  CB  . GLU A 1 131 ? 6.412   17.800  -2.518  1.00 97.91 131 A 1 
ATOM   1042 C  CG  . GLU A 1 131 ? 5.984   18.634  -3.719  1.00 88.64 131 A 1 
ATOM   1043 C  CD  . GLU A 1 131 ? 5.335   19.961  -3.332  1.00 82.80 131 A 1 
ATOM   1044 O  OE1 . GLU A 1 131 ? 5.000   20.141  -2.140  1.00 77.53 131 A 1 
ATOM   1045 O  OE2 . GLU A 1 131 ? 5.156   20.803  -4.236  1.00 78.38 131 A 1 
ATOM   1046 N  N   . GLN A 1 132 ? 6.713   15.066  -0.897  1.00 98.71 132 A 1 
ATOM   1047 C  CA  . GLN A 1 132 ? 7.199   14.364  0.283   1.00 98.77 132 A 1 
ATOM   1048 C  C   . GLN A 1 132 ? 7.973   13.105  -0.096  1.00 98.70 132 A 1 
ATOM   1049 O  O   . GLN A 1 132 ? 9.028   12.819  0.466   1.00 98.64 132 A 1 
ATOM   1050 C  CB  . GLN A 1 132 ? 6.036   13.994  1.209   1.00 98.61 132 A 1 
ATOM   1051 C  CG  . GLN A 1 132 ? 5.252   15.190  1.754   1.00 97.64 132 A 1 
ATOM   1052 C  CD  . GLN A 1 132 ? 6.151   16.225  2.390   1.00 96.81 132 A 1 
ATOM   1053 O  OE1 . GLN A 1 132 ? 7.010   15.900  3.209   1.00 90.56 132 A 1 
ATOM   1054 N  NE2 . GLN A 1 132 ? 5.972   17.480  2.001   1.00 89.11 132 A 1 
ATOM   1055 N  N   . PHE A 1 133 ? 7.449   12.336  -1.064  1.00 98.88 133 A 1 
ATOM   1056 C  CA  . PHE A 1 133 ? 8.097   11.102  -1.499  1.00 98.86 133 A 1 
ATOM   1057 C  C   . PHE A 1 133 ? 9.236   11.323  -2.500  1.00 98.87 133 A 1 
ATOM   1058 O  O   . PHE A 1 133 ? 9.894   10.364  -2.909  1.00 98.74 133 A 1 
ATOM   1059 C  CB  . PHE A 1 133 ? 7.069   10.160  -2.147  1.00 98.85 133 A 1 
ATOM   1060 C  CG  . PHE A 1 133 ? 5.988   9.667   -1.210  1.00 98.82 133 A 1 
ATOM   1061 C  CD1 . PHE A 1 133 ? 6.256   9.395   0.128   1.00 98.54 133 A 1 
ATOM   1062 C  CD2 . PHE A 1 133 ? 4.706   9.410   -1.693  1.00 98.44 133 A 1 
ATOM   1063 C  CE1 . PHE A 1 133 ? 5.267   8.909   0.978   1.00 98.15 133 A 1 
ATOM   1064 C  CE2 . PHE A 1 133 ? 3.720   8.910   -0.860  1.00 98.11 133 A 1 
ATOM   1065 C  CZ  . PHE A 1 133 ? 3.991   8.663   0.480   1.00 98.25 133 A 1 
ATOM   1066 N  N   . ALA A 1 134 ? 9.468   12.563  -2.894  1.00 98.83 134 A 1 
ATOM   1067 C  CA  . ALA A 1 134 ? 10.491  12.895  -3.879  1.00 98.81 134 A 1 
ATOM   1068 C  C   . ALA A 1 134 ? 11.849  12.205  -3.693  1.00 98.85 134 A 1 
ATOM   1069 O  O   . ALA A 1 134 ? 12.449  11.766  -4.678  1.00 98.56 134 A 1 
ATOM   1070 C  CB  . ALA A 1 134 ? 10.680  14.415  -3.939  1.00 98.56 134 A 1 
ATOM   1071 N  N   . PRO A 1 135 ? 12.346  12.089  -2.461  1.00 98.71 135 A 1 
ATOM   1072 C  CA  . PRO A 1 135 ? 13.644  11.434  -2.254  1.00 98.55 135 A 1 
ATOM   1073 C  C   . PRO A 1 135 ? 13.710  10.001  -2.777  1.00 98.69 135 A 1 
ATOM   1074 O  O   . PRO A 1 135 ? 14.799  9.483   -3.045  1.00 98.20 135 A 1 
ATOM   1075 C  CB  . PRO A 1 135 ? 13.823  11.485  -0.736  1.00 98.07 135 A 1 
ATOM   1076 C  CG  . PRO A 1 135 ? 13.077  12.725  -0.352  1.00 96.69 135 A 1 
ATOM   1077 C  CD  . PRO A 1 135 ? 11.829  12.639  -1.193  1.00 98.28 135 A 1 
ATOM   1078 N  N   . PHE A 1 136 ? 12.549  9.353   -2.923  1.00 98.89 136 A 1 
ATOM   1079 C  CA  . PHE A 1 136 ? 12.499  7.967   -3.377  1.00 98.88 136 A 1 
ATOM   1080 C  C   . PHE A 1 136 ? 12.125  7.814   -4.852  1.00 98.83 136 A 1 
ATOM   1081 O  O   . PHE A 1 136 ? 12.162  6.704   -5.392  1.00 98.62 136 A 1 
ATOM   1082 C  CB  . PHE A 1 136 ? 11.482  7.186   -2.542  1.00 98.82 136 A 1 
ATOM   1083 C  CG  . PHE A 1 136 ? 11.555  7.467   -1.057  1.00 98.80 136 A 1 
ATOM   1084 C  CD1 . PHE A 1 136 ? 12.694  7.134   -0.337  1.00 98.53 136 A 1 
ATOM   1085 C  CD2 . PHE A 1 136 ? 10.493  8.070   -0.395  1.00 98.49 136 A 1 
ATOM   1086 C  CE1 . PHE A 1 136 ? 12.780  7.413   1.029   1.00 98.14 136 A 1 
ATOM   1087 C  CE2 . PHE A 1 136 ? 10.574  8.351   0.953   1.00 98.15 136 A 1 
ATOM   1088 C  CZ  . PHE A 1 136 ? 11.719  8.021   1.672   1.00 98.27 136 A 1 
ATOM   1089 N  N   . LEU A 1 137 ? 11.766  8.900   -5.488  1.00 98.80 137 A 1 
ATOM   1090 C  CA  . LEU A 1 137 ? 11.289  8.852   -6.868  1.00 98.89 137 A 1 
ATOM   1091 C  C   . LEU A 1 137 ? 12.215  9.476   -7.896  1.00 98.79 137 A 1 
ATOM   1092 O  O   . LEU A 1 137 ? 12.958  10.411  -7.602  1.00 98.51 137 A 1 
ATOM   1093 C  CB  . LEU A 1 137 ? 9.925   9.545   -6.956  1.00 98.81 137 A 1 
ATOM   1094 C  CG  . LEU A 1 137 ? 8.823   9.063   -6.010  1.00 98.64 137 A 1 
ATOM   1095 C  CD1 . LEU A 1 137 ? 7.625   10.007  -6.109  1.00 98.43 137 A 1 
ATOM   1096 C  CD2 . LEU A 1 137 ? 8.420   7.651   -6.368  1.00 98.32 137 A 1 
ATOM   1097 N  N   . SER A 1 138 ? 12.158  8.948   -9.127  1.00 98.73 138 A 1 
ATOM   1098 C  CA  . SER A 1 138 ? 12.923  9.515   -10.227 1.00 98.69 138 A 1 
ATOM   1099 C  C   . SER A 1 138 ? 12.160  10.776  -10.630 1.00 98.77 138 A 1 
ATOM   1100 O  O   . SER A 1 138 ? 10.995  10.940  -10.260 1.00 98.50 138 A 1 
ATOM   1101 C  CB  . SER A 1 138 ? 12.969  8.544   -11.410 1.00 98.33 138 A 1 
ATOM   1102 O  OG  . SER A 1 138 ? 11.674  8.336   -11.938 1.00 97.25 138 A 1 
ATOM   1103 N  N   . GLN A 1 139 ? 12.794  11.656  -11.402 1.00 98.68 139 A 1 
ATOM   1104 C  CA  . GLN A 1 139 ? 12.136  12.887  -11.815 1.00 98.46 139 A 1 
ATOM   1105 C  C   . GLN A 1 139 ? 10.867  12.593  -12.616 1.00 98.50 139 A 1 
ATOM   1106 O  O   . GLN A 1 139 ? 9.841   13.249  -12.438 1.00 98.19 139 A 1 
ATOM   1107 C  CB  . GLN A 1 139 ? 13.087  13.754  -12.643 1.00 98.18 139 A 1 
ATOM   1108 C  CG  . GLN A 1 139 ? 12.519  15.130  -13.001 1.00 91.22 139 A 1 
ATOM   1109 C  CD  . GLN A 1 139 ? 12.090  15.916  -11.776 1.00 86.89 139 A 1 
ATOM   1110 O  OE1 . GLN A 1 139 ? 12.829  16.018  -10.799 1.00 81.16 139 A 1 
ATOM   1111 N  NE2 . GLN A 1 139 ? 10.879  16.466  -11.823 1.00 78.62 139 A 1 
ATOM   1112 N  N   . ASN A 1 140 ? 10.942  11.607  -13.518 1.00 98.43 140 A 1 
ATOM   1113 C  CA  . ASN A 1 140 ? 9.773   11.259  -14.320 1.00 98.36 140 A 1 
ATOM   1114 C  C   . ASN A 1 140 ? 8.649   10.707  -13.439 1.00 98.54 140 A 1 
ATOM   1115 O  O   . ASN A 1 140 ? 7.471   10.985  -13.669 1.00 98.25 140 A 1 
ATOM   1116 C  CB  . ASN A 1 140 ? 10.136  10.225  -15.392 1.00 97.59 140 A 1 
ATOM   1117 C  CG  . ASN A 1 140 ? 10.974  10.815  -16.505 1.00 86.86 140 A 1 
ATOM   1118 O  OD1 . ASN A 1 140 ? 10.986  12.026  -16.724 1.00 77.00 140 A 1 
ATOM   1119 N  ND2 . ASN A 1 140 ? 11.673  9.956   -17.239 1.00 76.89 140 A 1 
ATOM   1120 N  N   . ALA A 1 141 ? 9.018   9.938   -12.419 1.00 98.68 141 A 1 
ATOM   1121 C  CA  . ALA A 1 141 ? 8.035   9.372   -11.512 1.00 98.73 141 A 1 
ATOM   1122 C  C   . ALA A 1 141 ? 7.346   10.485  -10.716 1.00 98.71 141 A 1 
ATOM   1123 O  O   . ALA A 1 141 ? 6.141   10.420  -10.464 1.00 98.69 141 A 1 
ATOM   1124 C  CB  . ALA A 1 141 ? 8.699   8.373   -10.562 1.00 98.80 141 A 1 
ATOM   1125 N  N   . ILE A 1 142 ? 8.109   11.490  -10.327 1.00 98.77 142 A 1 
ATOM   1126 C  CA  . ILE A 1 142 ? 7.559   12.614  -9.576  1.00 98.64 142 A 1 
ATOM   1127 C  C   . ILE A 1 142 ? 6.495   13.328  -10.404 1.00 98.39 142 A 1 
ATOM   1128 O  O   . ILE A 1 142 ? 5.402   13.629  -9.910  1.00 98.11 142 A 1 
ATOM   1129 C  CB  . ILE A 1 142 ? 8.672   13.628  -9.188  1.00 98.61 142 A 1 
ATOM   1130 C  CG1 . ILE A 1 142 ? 9.586   13.001  -8.134  1.00 98.16 142 A 1 
ATOM   1131 C  CG2 . ILE A 1 142 ? 8.050   14.916  -8.661  1.00 98.15 142 A 1 
ATOM   1132 C  CD1 . ILE A 1 142 ? 10.808  13.845  -7.794  1.00 96.64 142 A 1 
ATOM   1133 N  N   . GLU A 1 143 ? 6.807   13.596  -11.670 1.00 98.37 143 A 1 
ATOM   1134 C  CA  . GLU A 1 143 ? 5.863   14.290  -12.545 1.00 98.03 143 A 1 
ATOM   1135 C  C   . GLU A 1 143 ? 4.598   13.466  -12.766 1.00 97.81 143 A 1 
ATOM   1136 O  O   . GLU A 1 143 ? 3.487   14.009  -12.783 1.00 97.32 143 A 1 
ATOM   1137 C  CB  . GLU A 1 143 ? 6.523   14.613  -13.885 1.00 97.78 143 A 1 
ATOM   1138 C  CG  . GLU A 1 143 ? 7.648   15.641  -13.787 1.00 92.96 143 A 1 
ATOM   1139 C  CD  . GLU A 1 143 ? 7.199   16.921  -13.093 1.00 87.56 143 A 1 
ATOM   1140 O  OE1 . GLU A 1 143 ? 6.159   17.488  -13.496 1.00 81.04 143 A 1 
ATOM   1141 O  OE2 . GLU A 1 143 ? 7.886   17.352  -12.144 1.00 82.34 143 A 1 
ATOM   1142 N  N   . SER A 1 144 ? 4.756   12.166  -12.922 1.00 97.97 144 A 1 
ATOM   1143 C  CA  . SER A 1 144 ? 3.613   11.291  -13.132 1.00 97.97 144 A 1 
ATOM   1144 C  C   . SER A 1 144 ? 2.766   11.229  -11.853 1.00 97.80 144 A 1 
ATOM   1145 O  O   . SER A 1 144 ? 1.537   11.279  -11.909 1.00 97.57 144 A 1 
ATOM   1146 C  CB  . SER A 1 144 ? 4.085   9.885   -13.516 1.00 98.07 144 A 1 
ATOM   1147 O  OG  . SER A 1 144 ? 2.990   9.050   -13.856 1.00 93.10 144 A 1 
ATOM   1148 N  N   . PHE A 1 145 ? 3.432   11.142  -10.718 1.00 98.29 145 A 1 
ATOM   1149 C  CA  . PHE A 1 145 ? 2.755   11.072  -9.425  1.00 98.29 145 A 1 
ATOM   1150 C  C   . PHE A 1 145 ? 1.912   12.333  -9.207  1.00 97.95 145 A 1 
ATOM   1151 O  O   . PHE A 1 145 ? 0.782   12.259  -8.727  1.00 97.56 145 A 1 
ATOM   1152 C  CB  . PHE A 1 145 ? 3.783   10.923  -8.299  1.00 98.32 145 A 1 
ATOM   1153 C  CG  . PHE A 1 145 ? 3.204   10.423  -6.994  1.00 98.45 145 A 1 
ATOM   1154 C  CD1 . PHE A 1 145 ? 2.300   11.190  -6.269  1.00 98.12 145 A 1 
ATOM   1155 C  CD2 . PHE A 1 145 ? 3.570   9.176   -6.487  1.00 98.04 145 A 1 
ATOM   1156 C  CE1 . PHE A 1 145 ? 1.762   10.727  -5.073  1.00 97.77 145 A 1 
ATOM   1157 C  CE2 . PHE A 1 145 ? 3.039   8.711   -5.290  1.00 97.76 145 A 1 
ATOM   1158 C  CZ  . PHE A 1 145 ? 2.132   9.484   -4.581  1.00 98.11 145 A 1 
ATOM   1159 N  N   . LYS A 1 146 ? 2.474   13.480  -9.573  1.00 97.75 146 A 1 
ATOM   1160 C  CA  . LYS A 1 146 ? 1.765   14.745  -9.408  1.00 97.14 146 A 1 
ATOM   1161 C  C   . LYS A 1 146 ? 0.472   14.792  -10.222 1.00 96.55 146 A 1 
ATOM   1162 O  O   . LYS A 1 146 ? -0.463  15.504  -9.862  1.00 95.95 146 A 1 
ATOM   1163 C  CB  . LYS A 1 146 ? 2.658   15.922  -9.815  1.00 97.11 146 A 1 
ATOM   1164 C  CG  . LYS A 1 146 ? 3.780   16.222  -8.831  1.00 95.88 146 A 1 
ATOM   1165 C  CD  . LYS A 1 146 ? 4.610   17.414  -9.286  1.00 93.84 146 A 1 
ATOM   1166 C  CE  . LYS A 1 146 ? 5.684   17.748  -8.277  1.00 89.30 146 A 1 
ATOM   1167 N  NZ  . LYS A 1 146 ? 6.534   18.895  -8.734  1.00 84.28 146 A 1 
ATOM   1168 N  N   . HIS A 1 147 ? 0.429   14.030  -11.310 1.00 96.72 147 A 1 
ATOM   1169 C  CA  . HIS A 1 147 ? -0.758  14.005  -12.158 1.00 96.43 147 A 1 
ATOM   1170 C  C   . HIS A 1 147 ? -1.900  13.191  -11.549 1.00 96.39 147 A 1 
ATOM   1171 O  O   . HIS A 1 147 ? -3.038  13.644  -11.529 1.00 95.58 147 A 1 
ATOM   1172 C  CB  . HIS A 1 147 ? -0.406  13.438  -13.536 1.00 95.91 147 A 1 
ATOM   1173 C  CG  . HIS A 1 147 ? -1.587  13.336  -14.458 1.00 90.63 147 A 1 
ATOM   1174 N  ND1 . HIS A 1 147 ? -2.276  14.448  -14.913 1.00 80.77 147 A 1 
ATOM   1175 C  CD2 . HIS A 1 147 ? -2.225  12.268  -14.972 1.00 80.41 147 A 1 
ATOM   1176 C  CE1 . HIS A 1 147 ? -3.281  14.052  -15.676 1.00 81.21 147 A 1 
ATOM   1177 N  NE2 . HIS A 1 147 ? -3.272  12.740  -15.728 1.00 82.69 147 A 1 
ATOM   1178 N  N   . GLY A 1 148 ? -1.578  11.988  -11.057 1.00 97.03 148 A 1 
ATOM   1179 C  CA  . GLY A 1 148 ? -2.623  11.142  -10.516 1.00 97.23 148 A 1 
ATOM   1180 C  C   . GLY A 1 148 ? -2.231  10.109  -9.476  1.00 97.71 148 A 1 
ATOM   1181 O  O   . GLY A 1 148 ? -3.041  9.259   -9.113  1.00 97.67 148 A 1 
ATOM   1182 N  N   . GLY A 1 149 ? -0.993  10.169  -8.998  1.00 97.84 149 A 1 
ATOM   1183 C  CA  . GLY A 1 149 ? -0.552  9.225   -7.994  1.00 98.06 149 A 1 
ATOM   1184 C  C   . GLY A 1 149 ? -0.048  7.894   -8.537  1.00 98.47 149 A 1 
ATOM   1185 O  O   . GLY A 1 149 ? 0.215   6.965   -7.774  1.00 98.35 149 A 1 
ATOM   1186 N  N   . TYR A 1 150 ? 0.091   7.797   -9.857  1.00 98.50 150 A 1 
ATOM   1187 C  CA  . TYR A 1 150 ? 0.585   6.576   -10.489 1.00 98.64 150 A 1 
ATOM   1188 C  C   . TYR A 1 150 ? 1.890   6.875   -11.223 1.00 98.71 150 A 1 
ATOM   1189 O  O   . TYR A 1 150 ? 2.123   8.014   -11.638 1.00 98.62 150 A 1 
ATOM   1190 C  CB  . TYR A 1 150 ? -0.465  5.986   -11.442 1.00 98.41 150 A 1 
ATOM   1191 C  CG  . TYR A 1 150 ? -0.980  6.924   -12.526 1.00 98.34 150 A 1 
ATOM   1192 C  CD1 . TYR A 1 150 ? -0.245  7.162   -13.689 1.00 97.92 150 A 1 
ATOM   1193 C  CD2 . TYR A 1 150 ? -2.230  7.534   -12.403 1.00 97.87 150 A 1 
ATOM   1194 C  CE1 . TYR A 1 150 ? -0.740  7.979   -14.696 1.00 97.51 150 A 1 
ATOM   1195 C  CE2 . TYR A 1 150 ? -2.732  8.357   -13.409 1.00 97.53 150 A 1 
ATOM   1196 C  CZ  . TYR A 1 150 ? -1.987  8.574   -14.559 1.00 97.60 150 A 1 
ATOM   1197 O  OH  . TYR A 1 150 ? -2.489  9.381   -15.555 1.00 96.81 150 A 1 
ATOM   1198 N  N   . TYR A 1 151 ? 2.736   5.865   -11.379 1.00 98.86 151 A 1 
ATOM   1199 C  CA  . TYR A 1 151 ? 4.037   6.068   -12.025 1.00 98.93 151 A 1 
ATOM   1200 C  C   . TYR A 1 151 ? 4.782   4.757   -12.236 1.00 98.98 151 A 1 
ATOM   1201 O  O   . TYR A 1 151 ? 4.311   3.685   -11.830 1.00 98.94 151 A 1 
ATOM   1202 C  CB  . TYR A 1 151 ? 4.908   6.981   -11.154 1.00 98.91 151 A 1 
ATOM   1203 C  CG  . TYR A 1 151 ? 5.249   6.369   -9.799  1.00 98.94 151 A 1 
ATOM   1204 C  CD1 . TYR A 1 151 ? 4.356   6.463   -8.715  1.00 98.88 151 A 1 
ATOM   1205 C  CD2 . TYR A 1 151 ? 6.436   5.674   -9.605  1.00 98.86 151 A 1 
ATOM   1206 C  CE1 . TYR A 1 151 ? 4.650   5.885   -7.484  1.00 98.83 151 A 1 
ATOM   1207 C  CE2 . TYR A 1 151 ? 6.743   5.086   -8.374  1.00 98.85 151 A 1 
ATOM   1208 C  CZ  . TYR A 1 151 ? 5.840   5.194   -7.320  1.00 98.91 151 A 1 
ATOM   1209 O  OH  . TYR A 1 151 ? 6.148   4.612   -6.097  1.00 98.85 151 A 1 
ATOM   1210 N  N   . THR A 1 152 ? 5.947   4.840   -12.864 1.00 98.95 152 A 1 
ATOM   1211 C  CA  . THR A 1 152 ? 6.801   3.685   -13.077 1.00 98.92 152 A 1 
ATOM   1212 C  C   . THR A 1 152 ? 8.245   4.076   -12.785 1.00 98.93 152 A 1 
ATOM   1213 O  O   . THR A 1 152 ? 8.610   5.251   -12.905 1.00 98.74 152 A 1 
ATOM   1214 C  CB  . THR A 1 152 ? 6.757   3.145   -14.528 1.00 98.71 152 A 1 
ATOM   1215 O  OG1 . THR A 1 152 ? 7.393   4.082   -15.410 1.00 96.56 152 A 1 
ATOM   1216 C  CG2 . THR A 1 152 ? 5.323   2.926   -14.975 1.00 96.98 152 A 1 
ATOM   1217 N  N   . MET A 1 153 ? 9.054   3.094   -12.398 1.00 98.87 153 A 1 
ATOM   1218 C  CA  . MET A 1 153 ? 10.470  3.294   -12.150 1.00 98.81 153 A 1 
ATOM   1219 C  C   . MET A 1 153 ? 11.161  1.959   -12.415 1.00 98.80 153 A 1 
ATOM   1220 O  O   . MET A 1 153 ? 10.668  0.918   -12.002 1.00 98.65 153 A 1 
ATOM   1221 C  CB  . MET A 1 153 ? 10.771  3.705   -10.701 1.00 98.36 153 A 1 
ATOM   1222 C  CG  . MET A 1 153 ? 10.331  5.104   -10.316 1.00 95.17 153 A 1 
ATOM   1223 S  SD  . MET A 1 153 ? 11.190  5.685   -8.827  1.00 96.67 153 A 1 
ATOM   1224 C  CE  . MET A 1 153 ? 10.567  4.544   -7.585  1.00 92.18 153 A 1 
ATOM   1225 N  N   . PRO A 1 154 ? 12.302  1.982   -13.100 1.00 98.71 154 A 1 
ATOM   1226 C  CA  . PRO A 1 154 ? 13.002  0.729   -13.357 1.00 98.55 154 A 1 
ATOM   1227 C  C   . PRO A 1 154 ? 13.688  0.242   -12.075 1.00 98.53 154 A 1 
ATOM   1228 O  O   . PRO A 1 154 ? 14.194  1.053   -11.292 1.00 98.23 154 A 1 
ATOM   1229 C  CB  . PRO A 1 154 ? 14.012  1.117   -14.436 1.00 97.91 154 A 1 
ATOM   1230 C  CG  . PRO A 1 154 ? 14.327  2.548   -14.096 1.00 95.38 154 A 1 
ATOM   1231 C  CD  . PRO A 1 154 ? 12.972  3.124   -13.761 1.00 98.07 154 A 1 
ATOM   1232 N  N   . PHE A 1 155 ? 13.697  -1.063  -11.857 1.00 98.48 155 A 1 
ATOM   1233 C  CA  . PHE A 1 155 ? 14.369  -1.604  -10.686 1.00 98.41 155 A 1 
ATOM   1234 C  C   . PHE A 1 155 ? 15.871  -1.417  -10.920 1.00 98.18 155 A 1 
ATOM   1235 O  O   . PHE A 1 155 ? 16.339  -1.500  -12.055 1.00 97.64 155 A 1 
ATOM   1236 C  CB  . PHE A 1 155 ? 14.053  -3.092  -10.522 1.00 98.46 155 A 1 
ATOM   1237 C  CG  . PHE A 1 155 ? 12.753  -3.366  -9.815  1.00 98.64 155 A 1 
ATOM   1238 C  CD1 . PHE A 1 155 ? 12.703  -3.400  -8.425  1.00 98.44 155 A 1 
ATOM   1239 C  CD2 . PHE A 1 155 ? 11.581  -3.584  -10.528 1.00 98.41 155 A 1 
ATOM   1240 C  CE1 . PHE A 1 155 ? 11.504  -3.646  -7.757  1.00 98.26 155 A 1 
ATOM   1241 C  CE2 . PHE A 1 155 ? 10.381  -3.829  -9.876  1.00 98.28 155 A 1 
ATOM   1242 C  CZ  . PHE A 1 155 ? 10.341  -3.863  -8.488  1.00 98.48 155 A 1 
ATOM   1243 N  N   . PRO A 1 156 ? 16.653  -1.159  -9.862  1.00 97.85 156 A 1 
ATOM   1244 C  CA  . PRO A 1 156 ? 18.100  -0.968  -9.981  1.00 97.30 156 A 1 
ATOM   1245 C  C   . PRO A 1 156 ? 18.796  -2.147  -10.656 1.00 97.06 156 A 1 
ATOM   1246 O  O   . PRO A 1 156 ? 18.486  -3.298  -10.386 1.00 96.02 156 A 1 
ATOM   1247 C  CB  . PRO A 1 156 ? 18.541  -0.805  -8.529  1.00 96.44 156 A 1 
ATOM   1248 C  CG  . PRO A 1 156 ? 17.349  -0.161  -7.887  1.00 95.02 156 A 1 
ATOM   1249 C  CD  . PRO A 1 156 ? 16.200  -0.939  -8.483  1.00 97.41 156 A 1 
ATOM   1250 N  N   . ALA A 1 157 ? 19.736  -1.846  -11.535 1.00 94.51 157 A 1 
ATOM   1251 C  CA  . ALA A 1 157 ? 20.469  -2.874  -12.263 1.00 93.13 157 A 1 
ATOM   1252 C  C   . ALA A 1 157 ? 21.337  -3.762  -11.369 1.00 93.13 157 A 1 
ATOM   1253 O  O   . ALA A 1 157 ? 21.573  -4.926  -11.697 1.00 89.88 157 A 1 
ATOM   1254 C  CB  . ALA A 1 157 ? 21.330  -2.230  -13.342 1.00 90.52 157 A 1 
ATOM   1255 N  N   . HIS A 1 158 ? 21.797  -3.229  -10.248 1.00 93.08 158 A 1 
ATOM   1256 C  CA  . HIS A 1 158 ? 22.663  -3.973  -9.347  1.00 92.52 158 A 1 
ATOM   1257 C  C   . HIS A 1 158 ? 21.972  -5.095  -8.567  1.00 93.41 158 A 1 
ATOM   1258 O  O   . HIS A 1 158 ? 22.621  -5.807  -7.797  1.00 91.70 158 A 1 
ATOM   1259 C  CB  . HIS A 1 158 ? 23.356  -3.016  -8.367  1.00 90.11 158 A 1 
ATOM   1260 C  CG  . HIS A 1 158 ? 22.412  -2.346  -7.414  1.00 86.00 158 A 1 
ATOM   1261 N  ND1 . HIS A 1 158 ? 21.824  -3.005  -6.359  1.00 76.44 158 A 1 
ATOM   1262 C  CD2 . HIS A 1 158 ? 21.968  -1.071  -7.349  1.00 75.64 158 A 1 
ATOM   1263 C  CE1 . HIS A 1 158 ? 21.044  -2.184  -5.691  1.00 74.23 158 A 1 
ATOM   1264 N  NE2 . HIS A 1 158 ? 21.118  -0.994  -6.270  1.00 75.96 158 A 1 
ATOM   1265 N  N   . LEU A 1 159 ? 20.665  -5.261  -8.761  1.00 95.81 159 A 1 
ATOM   1266 C  CA  . LEU A 1 159 ? 19.920  -6.302  -8.056  1.00 95.85 159 A 1 
ATOM   1267 C  C   . LEU A 1 159 ? 20.088  -7.697  -8.661  1.00 95.26 159 A 1 
ATOM   1268 O  O   . LEU A 1 159 ? 19.571  -8.679  -8.122  1.00 92.34 159 A 1 
ATOM   1269 C  CB  . LEU A 1 159 ? 18.437  -5.939  -8.002  1.00 95.78 159 A 1 
ATOM   1270 C  CG  . LEU A 1 159 ? 18.087  -4.711  -7.165  1.00 96.10 159 A 1 
ATOM   1271 C  CD1 . LEU A 1 159 ? 16.605  -4.390  -7.299  1.00 95.47 159 A 1 
ATOM   1272 C  CD2 . LEU A 1 159 ? 18.440  -4.964  -5.698  1.00 95.50 159 A 1 
ATOM   1273 N  N   . GLY A 1 160 ? 20.791  -7.785  -9.767  1.00 94.80 160 A 1 
ATOM   1274 C  CA  . GLY A 1 160 ? 21.020  -9.081  -10.390 1.00 94.61 160 A 1 
ATOM   1275 C  C   . GLY A 1 160 ? 19.919  -9.552  -11.319 1.00 95.33 160 A 1 
ATOM   1276 O  O   . GLY A 1 160 ? 19.826  -10.738 -11.628 1.00 92.35 160 A 1 
ATOM   1277 N  N   . ILE A 1 161 ? 19.096  -8.632  -11.787 1.00 95.83 161 A 1 
ATOM   1278 C  CA  . ILE A 1 161 ? 18.016  -8.985  -12.704 1.00 95.89 161 A 1 
ATOM   1279 C  C   . ILE A 1 161 ? 18.609  -9.266  -14.085 1.00 95.84 161 A 1 
ATOM   1280 O  O   . ILE A 1 161 ? 19.581  -8.639  -14.501 1.00 93.93 161 A 1 
ATOM   1281 C  CB  . ILE A 1 161 ? 16.974  -7.842  -12.817 1.00 93.79 161 A 1 
ATOM   1282 C  CG1 . ILE A 1 161 ? 17.652  -6.544  -13.266 1.00 87.15 161 A 1 
ATOM   1283 C  CG2 . ILE A 1 161 ? 16.285  -7.647  -11.476 1.00 85.32 161 A 1 
ATOM   1284 C  CD1 . ILE A 1 161 ? 16.676  -5.390  -13.461 1.00 85.67 161 A 1 
ATOM   1285 N  N   . LYS A 1 162 ? 18.010  -10.240 -14.785 1.00 95.68 162 A 1 
ATOM   1286 C  CA  . LYS A 1 162 ? 18.509  -10.610 -16.100 1.00 95.69 162 A 1 
ATOM   1287 C  C   . LYS A 1 162 ? 17.570  -10.217 -17.240 1.00 95.72 162 A 1 
ATOM   1288 O  O   . LYS A 1 162 ? 17.827  -10.528 -18.407 1.00 92.63 162 A 1 
ATOM   1289 C  CB  . LYS A 1 162 ? 18.799  -12.108 -16.143 1.00 94.32 162 A 1 
ATOM   1290 C  CG  . LYS A 1 162 ? 19.927  -12.511 -15.203 1.00 91.53 162 A 1 
ATOM   1291 C  CD  . LYS A 1 162 ? 20.346  -13.954 -15.404 1.00 83.05 162 A 1 
ATOM   1292 C  CE  . LYS A 1 162 ? 21.560  -14.283 -14.544 1.00 77.23 162 A 1 
ATOM   1293 N  NZ  . LYS A 1 162 ? 22.048  -15.669 -14.766 1.00 66.77 162 A 1 
ATOM   1294 N  N   . VAL A 1 163 ? 16.497  -9.526  -16.887 1.00 95.60 163 A 1 
ATOM   1295 C  CA  . VAL A 1 163 ? 15.528  -9.031  -17.852 1.00 95.96 163 A 1 
ATOM   1296 C  C   . VAL A 1 163 ? 15.104  -7.666  -17.322 1.00 96.72 163 A 1 
ATOM   1297 O  O   . VAL A 1 163 ? 14.852  -7.528  -16.130 1.00 95.57 163 A 1 
ATOM   1298 C  CB  . VAL A 1 163 ? 14.273  -9.935  -17.939 1.00 93.70 163 A 1 
ATOM   1299 C  CG1 . VAL A 1 163 ? 13.255  -9.315  -18.882 1.00 84.16 163 A 1 
ATOM   1300 C  CG2 . VAL A 1 163 ? 14.667  -11.323 -18.426 1.00 84.75 163 A 1 
ATOM   1301 N  N   . PRO A 1 164 ? 15.028  -6.646  -18.194 1.00 97.31 164 A 1 
ATOM   1302 C  CA  . PRO A 1 164 ? 14.632  -5.319  -17.724 1.00 97.43 164 A 1 
ATOM   1303 C  C   . PRO A 1 164 ? 13.333  -5.418  -16.919 1.00 97.88 164 A 1 
ATOM   1304 O  O   . PRO A 1 164 ? 12.316  -5.884  -17.425 1.00 97.41 164 A 1 
ATOM   1305 C  CB  . PRO A 1 164 ? 14.446  -4.534  -19.024 1.00 96.65 164 A 1 
ATOM   1306 C  CG  . PRO A 1 164 ? 15.474  -5.150  -19.918 1.00 94.58 164 A 1 
ATOM   1307 C  CD  . PRO A 1 164 ? 15.320  -6.623  -19.640 1.00 96.70 164 A 1 
ATOM   1308 N  N   . LEU A 1 165 ? 13.388  -4.989  -15.652 1.00 98.26 165 A 1 
ATOM   1309 C  CA  . LEU A 1 165 ? 12.230  -5.080  -14.765 1.00 98.46 165 A 1 
ATOM   1310 C  C   . LEU A 1 165 ? 11.822  -3.711  -14.248 1.00 98.50 165 A 1 
ATOM   1311 O  O   . LEU A 1 165 ? 12.670  -2.908  -13.855 1.00 98.42 165 A 1 
ATOM   1312 C  CB  . LEU A 1 165 ? 12.562  -6.006  -13.594 1.00 98.34 165 A 1 
ATOM   1313 C  CG  . LEU A 1 165 ? 11.455  -6.302  -12.590 1.00 97.89 165 A 1 
ATOM   1314 C  CD1 . LEU A 1 165 ? 10.324  -7.051  -13.277 1.00 97.32 165 A 1 
ATOM   1315 C  CD2 . LEU A 1 165 ? 12.021  -7.135  -11.440 1.00 97.36 165 A 1 
ATOM   1316 N  N   . ASN A 1 166 ? 10.525  -3.448  -14.251 1.00 98.68 166 A 1 
ATOM   1317 C  CA  . ASN A 1 166 ? 10.000  -2.159  -13.826 1.00 98.72 166 A 1 
ATOM   1318 C  C   . ASN A 1 166 ? 8.985   -2.241  -12.697 1.00 98.88 166 A 1 
ATOM   1319 O  O   . ASN A 1 166 ? 8.202   -3.185  -12.618 1.00 98.80 166 A 1 
ATOM   1320 C  CB  . ASN A 1 166 ? 9.344   -1.453  -15.010 1.00 98.73 166 A 1 
ATOM   1321 C  CG  . ASN A 1 166 ? 10.298  -1.210  -16.154 1.00 98.62 166 A 1 
ATOM   1322 O  OD1 . ASN A 1 166 ? 11.019  -0.216  -16.162 1.00 94.69 166 A 1 
ATOM   1323 N  ND2 . ASN A 1 166 ? 10.309  -2.117  -17.124 1.00 94.46 166 A 1 
ATOM   1324 N  N   . ALA A 1 167 ? 9.008   -1.239  -11.820 1.00 98.86 167 A 1 
ATOM   1325 C  CA  . ALA A 1 167 ? 8.037   -1.141  -10.739 1.00 98.96 167 A 1 
ATOM   1326 C  C   . ALA A 1 167 ? 6.947   -0.244  -11.315 1.00 98.97 167 A 1 
ATOM   1327 O  O   . ALA A 1 167 ? 7.231   0.847   -11.810 1.00 98.89 167 A 1 
ATOM   1328 C  CB  . ALA A 1 167 ? 8.666   -0.479  -9.519  1.00 98.83 167 A 1 
ATOM   1329 N  N   . VAL A 1 168 ? 5.705   -0.718  -11.284 1.00 98.98 168 A 1 
ATOM   1330 C  CA  . VAL A 1 168 ? 4.582   0.051   -11.802 1.00 98.95 168 A 1 
ATOM   1331 C  C   . VAL A 1 168 ? 3.562   0.226   -10.684 1.00 98.92 168 A 1 
ATOM   1332 O  O   . VAL A 1 168 ? 3.071   -0.751  -10.125 1.00 98.95 168 A 1 
ATOM   1333 C  CB  . VAL A 1 168 ? 3.906   -0.666  -12.992 1.00 98.94 168 A 1 
ATOM   1334 C  CG1 . VAL A 1 168 ? 2.717   0.145   -13.485 1.00 98.76 168 A 1 
ATOM   1335 C  CG2 . VAL A 1 168 ? 4.916   -0.867  -14.115 1.00 98.80 168 A 1 
ATOM   1336 N  N   . VAL A 1 169 ? 3.260   1.475   -10.351 1.00 98.99 169 A 1 
ATOM   1337 C  CA  . VAL A 1 169 ? 2.303   1.773   -9.290  1.00 98.91 169 A 1 
ATOM   1338 C  C   . VAL A 1 169 ? 1.009   2.330   -9.870  1.00 98.94 169 A 1 
ATOM   1339 O  O   . VAL A 1 169 ? 1.023   3.301   -10.622 1.00 98.90 169 A 1 
ATOM   1340 C  CB  . VAL A 1 169 ? 2.883   2.793   -8.288  1.00 98.94 169 A 1 
ATOM   1341 C  CG1 . VAL A 1 169 ? 1.803   3.259   -7.314  1.00 98.64 169 A 1 
ATOM   1342 C  CG2 . VAL A 1 169 ? 4.032   2.163   -7.527  1.00 98.69 169 A 1 
ATOM   1343 N  N   . LEU A 1 170 ? -0.110  1.696   -9.511  1.00 98.95 170 A 1 
ATOM   1344 C  CA  . LEU A 1 170 ? -1.417  2.154   -9.954  1.00 98.95 170 A 1 
ATOM   1345 C  C   . LEU A 1 170 ? -2.162  2.726   -8.758  1.00 98.91 170 A 1 
ATOM   1346 O  O   . LEU A 1 170 ? -2.120  2.178   -7.661  1.00 98.81 170 A 1 
ATOM   1347 C  CB  . LEU A 1 170 ? -2.238  0.992   -10.529 1.00 98.93 170 A 1 
ATOM   1348 C  CG  . LEU A 1 170 ? -1.740  0.356   -11.827 1.00 98.73 170 A 1 
ATOM   1349 C  CD1 . LEU A 1 170 ? -2.703  -0.754  -12.245 1.00 98.46 170 A 1 
ATOM   1350 C  CD2 . LEU A 1 170 ? -1.652  1.413   -12.918 1.00 98.36 170 A 1 
ATOM   1351 N  N   . ASN A 1 171 ? -2.846  3.856   -8.974  1.00 98.83 171 A 1 
ATOM   1352 C  CA  . ASN A 1 171 ? -3.627  4.482   -7.921  1.00 98.76 171 A 1 
ATOM   1353 C  C   . ASN A 1 171 ? -5.059  3.965   -8.034  1.00 98.62 171 A 1 
ATOM   1354 O  O   . ASN A 1 171 ? -5.906  4.579   -8.684  1.00 98.42 171 A 1 
ATOM   1355 C  CB  . ASN A 1 171 ? -3.605  6.001   -8.071  1.00 98.47 171 A 1 
ATOM   1356 C  CG  . ASN A 1 171 ? -4.424  6.694   -6.997  1.00 98.28 171 A 1 
ATOM   1357 O  OD1 . ASN A 1 171 ? -4.971  6.049   -6.103  1.00 96.98 171 A 1 
ATOM   1358 N  ND2 . ASN A 1 171 ? -4.506  8.016   -7.078  1.00 96.22 171 A 1 
ATOM   1359 N  N   . THR A 1 172 ? -5.332  2.826   -7.397  1.00 98.85 172 A 1 
ATOM   1360 C  CA  . THR A 1 172 ? -6.662  2.239   -7.473  1.00 98.81 172 A 1 
ATOM   1361 C  C   . THR A 1 172 ? -7.661  2.861   -6.511  1.00 98.75 172 A 1 
ATOM   1362 O  O   . THR A 1 172 ? -8.834  2.478   -6.495  1.00 98.52 172 A 1 
ATOM   1363 C  CB  . THR A 1 172 ? -6.621  0.708   -7.257  1.00 98.82 172 A 1 
ATOM   1364 O  OG1 . THR A 1 172 ? -5.902  0.406   -6.065  1.00 98.40 172 A 1 
ATOM   1365 C  CG2 . THR A 1 172 ? -5.945  0.047   -8.444  1.00 98.04 172 A 1 
ATOM   1366 N  N   . VAL A 1 173 ? -7.225  3.845   -5.728  1.00 98.63 173 A 1 
ATOM   1367 C  CA  . VAL A 1 173 ? -8.150  4.560   -4.856  1.00 98.56 173 A 1 
ATOM   1368 C  C   . VAL A 1 173 ? -9.098  5.319   -5.785  1.00 98.35 173 A 1 
ATOM   1369 O  O   . VAL A 1 173 ? -10.221 5.657   -5.418  1.00 98.05 173 A 1 
ATOM   1370 C  CB  . VAL A 1 173 ? -7.417  5.549   -3.924  1.00 98.37 173 A 1 
ATOM   1371 C  CG1 . VAL A 1 173 ? -8.426  6.347   -3.096  1.00 97.99 173 A 1 
ATOM   1372 C  CG2 . VAL A 1 173 ? -6.477  4.790   -3.000  1.00 97.99 173 A 1 
ATOM   1373 N  N   . LEU A 1 174 ? -8.651  5.562   -7.015  1.00 98.37 174 A 1 
ATOM   1374 C  CA  . LEU A 1 174 ? -9.472  6.237   -8.014  1.00 98.15 174 A 1 
ATOM   1375 C  C   . LEU A 1 174 ? -10.683 5.384   -8.381  1.00 98.15 174 A 1 
ATOM   1376 O  O   . LEU A 1 174 ? -11.708 5.901   -8.821  1.00 97.89 174 A 1 
ATOM   1377 C  CB  . LEU A 1 174 ? -8.668  6.508   -9.289  1.00 97.99 174 A 1 
ATOM   1378 C  CG  . LEU A 1 174 ? -7.450  7.427   -9.178  1.00 97.68 174 A 1 
ATOM   1379 C  CD1 . LEU A 1 174 ? -6.768  7.540   -10.539 1.00 97.27 174 A 1 
ATOM   1380 C  CD2 . LEU A 1 174 ? -7.875  8.803   -8.678  1.00 97.18 174 A 1 
ATOM   1381 N  N   . TYR A 1 175 ? -10.568 4.069   -8.183  1.00 98.48 175 A 1 
ATOM   1382 C  CA  . TYR A 1 175 ? -11.642 3.142   -8.530  1.00 98.53 175 A 1 
ATOM   1383 C  C   . TYR A 1 175 ? -12.457 2.652   -7.341  1.00 98.55 175 A 1 
ATOM   1384 O  O   . TYR A 1 175 ? -13.444 1.932   -7.517  1.00 98.32 175 A 1 
ATOM   1385 C  CB  . TYR A 1 175 ? -11.058 1.929   -9.257  1.00 98.56 175 A 1 
ATOM   1386 C  CG  . TYR A 1 175 ? -10.113 2.272   -10.391 1.00 98.64 175 A 1 
ATOM   1387 C  CD1 . TYR A 1 175 ? -10.364 3.351   -11.243 1.00 98.51 175 A 1 
ATOM   1388 C  CD2 . TYR A 1 175 ? -8.967  1.516   -10.613 1.00 98.54 175 A 1 
ATOM   1389 C  CE1 . TYR A 1 175 ? -9.497  3.668   -12.282 1.00 98.49 175 A 1 
ATOM   1390 C  CE2 . TYR A 1 175 ? -8.095  1.818   -11.656 1.00 98.50 175 A 1 
ATOM   1391 C  CZ  . TYR A 1 175 ? -8.370  2.891   -12.485 1.00 98.60 175 A 1 
ATOM   1392 O  OH  . TYR A 1 175 ? -7.506  3.197   -13.519 1.00 98.42 175 A 1 
ATOM   1393 N  N   . TYR A 1 176 ? -12.070 3.025   -6.137  1.00 98.54 176 A 1 
ATOM   1394 C  CA  . TYR A 1 176 ? -12.752 2.613   -4.911  1.00 98.49 176 A 1 
ATOM   1395 C  C   . TYR A 1 176 ? -14.205 3.073   -4.928  1.00 98.33 176 A 1 
ATOM   1396 O  O   . TYR A 1 176 ? -14.489 4.232   -5.238  1.00 97.95 176 A 1 
ATOM   1397 C  CB  . TYR A 1 176 ? -12.011 3.218   -3.714  1.00 98.36 176 A 1 
ATOM   1398 C  CG  . TYR A 1 176 ? -12.366 2.642   -2.361  1.00 98.28 176 A 1 
ATOM   1399 C  CD1 . TYR A 1 176 ? -12.775 1.322   -2.202  1.00 97.81 176 A 1 
ATOM   1400 C  CD2 . TYR A 1 176 ? -12.215 3.420   -1.220  1.00 97.79 176 A 1 
ATOM   1401 C  CE1 . TYR A 1 176 ? -13.044 0.791   -0.944  1.00 97.34 176 A 1 
ATOM   1402 C  CE2 . TYR A 1 176 ? -12.472 2.902   0.050   1.00 97.34 176 A 1 
ATOM   1403 C  CZ  . TYR A 1 176 ? -12.886 1.596   0.177   1.00 97.36 176 A 1 
ATOM   1404 O  OH  . TYR A 1 176 ? -13.143 1.083   1.424   1.00 96.54 176 A 1 
ATOM   1405 N  N   . ASN A 1 177 ? -15.137 2.177   -4.599  1.00 98.22 177 A 1 
ATOM   1406 C  CA  . ASN A 1 177 ? -16.547 2.531   -4.662  1.00 97.89 177 A 1 
ATOM   1407 C  C   . ASN A 1 177 ? -17.037 3.505   -3.589  1.00 97.67 177 A 1 
ATOM   1408 O  O   . ASN A 1 177 ? -18.214 3.852   -3.562  1.00 96.57 177 A 1 
ATOM   1409 C  CB  . ASN A 1 177 ? -17.446 1.277   -4.701  1.00 97.00 177 A 1 
ATOM   1410 C  CG  . ASN A 1 177 ? -17.219 0.344   -3.539  1.00 95.82 177 A 1 
ATOM   1411 O  OD1 . ASN A 1 177 ? -16.733 0.740   -2.488  1.00 90.36 177 A 1 
ATOM   1412 N  ND2 . ASN A 1 177 ? -17.589 -0.911  -3.741  1.00 89.04 177 A 1 
ATOM   1413 N  N   . TYR A 1 178 ? -16.147 3.956   -2.723  1.00 97.82 178 A 1 
ATOM   1414 C  CA  . TYR A 1 178 ? -16.487 4.971   -1.727  1.00 97.35 178 A 1 
ATOM   1415 C  C   . TYR A 1 178 ? -15.947 6.325   -2.189  1.00 97.23 178 A 1 
ATOM   1416 O  O   . TYR A 1 178 ? -16.145 7.340   -1.528  1.00 96.04 178 A 1 
ATOM   1417 C  CB  . TYR A 1 178 ? -15.892 4.621   -0.356  1.00 96.78 178 A 1 
ATOM   1418 C  CG  . TYR A 1 178 ? -16.695 3.597   0.416   1.00 95.60 178 A 1 
ATOM   1419 C  CD1 . TYR A 1 178 ? -17.913 3.942   1.002   1.00 92.24 178 A 1 
ATOM   1420 C  CD2 . TYR A 1 178 ? -16.244 2.294   0.558   1.00 91.99 178 A 1 
ATOM   1421 C  CE1 . TYR A 1 178 ? -18.661 3.008   1.704   1.00 90.47 178 A 1 
ATOM   1422 C  CE2 . TYR A 1 178 ? -16.988 1.349   1.263   1.00 90.67 178 A 1 
ATOM   1423 C  CZ  . TYR A 1 178 ? -18.194 1.710   1.836   1.00 91.14 178 A 1 
ATOM   1424 O  OH  . TYR A 1 178 ? -18.933 0.784   2.526   1.00 88.56 178 A 1 
ATOM   1425 N  N   . ASN A 1 179 ? -15.276 6.323   -3.342  1.00 96.99 179 A 1 
ATOM   1426 C  CA  . ASN A 1 179 ? -14.712 7.548   -3.912  1.00 97.02 179 A 1 
ATOM   1427 C  C   . ASN A 1 179 ? -15.761 8.181   -4.823  1.00 96.82 179 A 1 
ATOM   1428 O  O   . ASN A 1 179 ? -15.937 7.771   -5.965  1.00 96.27 179 A 1 
ATOM   1429 C  CB  . ASN A 1 179 ? -13.452 7.218   -4.708  1.00 97.06 179 A 1 
ATOM   1430 C  CG  . ASN A 1 179 ? -12.736 8.462   -5.213  1.00 97.27 179 A 1 
ATOM   1431 O  OD1 . ASN A 1 179 ? -13.277 9.559   -5.186  1.00 96.15 179 A 1 
ATOM   1432 N  ND2 . ASN A 1 179 ? -11.506 8.282   -5.685  1.00 95.94 179 A 1 
ATOM   1433 N  N   . LYS A 1 180 ? -16.447 9.199   -4.311  1.00 96.35 180 A 1 
ATOM   1434 C  CA  . LYS A 1 180 ? -17.498 9.867   -5.070  1.00 95.62 180 A 1 
ATOM   1435 C  C   . LYS A 1 180 ? -16.974 10.752  -6.195  1.00 95.31 180 A 1 
ATOM   1436 O  O   . LYS A 1 180 ? -17.738 11.198  -7.045  1.00 93.38 180 A 1 
ATOM   1437 C  CB  . LYS A 1 180 ? -18.370 10.705  -4.127  1.00 94.97 180 A 1 
ATOM   1438 C  CG  . LYS A 1 180 ? -19.066 9.892   -3.052  1.00 91.36 180 A 1 
ATOM   1439 C  CD  . LYS A 1 180 ? -19.917 10.777  -2.153  1.00 83.04 180 A 1 
ATOM   1440 C  CE  . LYS A 1 180 ? -20.623 9.962   -1.084  1.00 75.88 180 A 1 
ATOM   1441 N  NZ  . LYS A 1 180 ? -21.452 10.826  -0.192  1.00 65.83 180 A 1 
ATOM   1442 N  N   . GLN A 1 181 ? -15.673 10.996  -6.218  1.00 95.51 181 A 1 
ATOM   1443 C  CA  . GLN A 1 181 ? -15.063 11.848  -7.234  1.00 94.78 181 A 1 
ATOM   1444 C  C   . GLN A 1 181 ? -14.998 11.178  -8.609  1.00 94.65 181 A 1 
ATOM   1445 O  O   . GLN A 1 181 ? -14.872 11.862  -9.626  1.00 91.74 181 A 1 
ATOM   1446 C  CB  . GLN A 1 181 ? -13.637 12.222  -6.826  1.00 93.39 181 A 1 
ATOM   1447 C  CG  . GLN A 1 181 ? -13.511 12.931  -5.483  1.00 90.51 181 A 1 
ATOM   1448 C  CD  . GLN A 1 181 ? -14.227 14.260  -5.456  1.00 86.09 181 A 1 
ATOM   1449 O  OE1 . GLN A 1 181 ? -14.184 15.021  -6.422  1.00 77.79 181 A 1 
ATOM   1450 N  NE2 . GLN A 1 181 ? -14.878 14.555  -4.348  1.00 74.67 181 A 1 
ATOM   1451 N  N   . THR A 1 182 ? -15.072 9.856   -8.643  1.00 95.89 182 A 1 
ATOM   1452 C  CA  . THR A 1 182 ? -14.893 9.117   -9.886  1.00 95.78 182 A 1 
ATOM   1453 C  C   . THR A 1 182 ? -16.039 8.218   -10.334 1.00 95.16 182 A 1 
ATOM   1454 O  O   . THR A 1 182 ? -15.933 7.549   -11.365 1.00 93.41 182 A 1 
ATOM   1455 C  CB  . THR A 1 182 ? -13.643 8.235   -9.781  1.00 95.62 182 A 1 
ATOM   1456 O  OG1 . THR A 1 182 ? -13.793 7.347   -8.663  1.00 94.64 182 A 1 
ATOM   1457 C  CG2 . THR A 1 182 ? -12.406 9.090   -9.565  1.00 94.53 182 A 1 
ATOM   1458 N  N   . MET A 1 183 ? -17.129 8.191   -9.593  1.00 94.67 183 A 1 
ATOM   1459 C  CA  . MET A 1 183 ? -18.236 7.297   -9.906  1.00 93.25 183 A 1 
ATOM   1460 C  C   . MET A 1 183 ? -18.847 7.456   -11.293 1.00 92.35 183 A 1 
ATOM   1461 O  O   . MET A 1 183 ? -19.389 6.496   -11.839 1.00 88.51 183 A 1 
ATOM   1462 C  CB  . MET A 1 183 ? -19.328 7.428   -8.840  1.00 90.82 183 A 1 
ATOM   1463 C  CG  . MET A 1 183 ? -19.983 8.783   -8.762  1.00 84.76 183 A 1 
ATOM   1464 S  SD  . MET A 1 183 ? -21.153 8.884   -7.365  1.00 81.82 183 A 1 
ATOM   1465 C  CE  . MET A 1 183 ? -22.379 7.682   -7.874  1.00 73.15 183 A 1 
ATOM   1466 N  N   . ASP A 1 184 ? -18.751 8.644   -11.875 1.00 92.73 184 A 1 
ATOM   1467 C  CA  . ASP A 1 184 ? -19.317 8.886   -13.194 1.00 91.64 184 A 1 
ATOM   1468 C  C   . ASP A 1 184 ? -18.281 9.030   -14.307 1.00 91.79 184 A 1 
ATOM   1469 O  O   . ASP A 1 184 ? -18.616 9.406   -15.429 1.00 87.37 184 A 1 
ATOM   1470 C  CB  . ASP A 1 184 ? -20.204 10.133  -13.167 1.00 89.30 184 A 1 
ATOM   1471 C  CG  . ASP A 1 184 ? -21.378 9.996   -12.214 1.00 84.26 184 A 1 
ATOM   1472 O  OD1 . ASP A 1 184 ? -22.065 8.965   -12.260 1.00 79.06 184 A 1 
ATOM   1473 O  OD2 . ASP A 1 184 ? -21.606 10.934  -11.432 1.00 78.76 184 A 1 
ATOM   1474 N  N   . SER A 1 185 ? -17.034 8.715   -14.009 1.00 93.21 185 A 1 
ATOM   1475 C  CA  . SER A 1 185 ? -15.967 8.813   -14.993 1.00 93.16 185 A 1 
ATOM   1476 C  C   . SER A 1 185 ? -15.807 7.509   -15.764 1.00 93.33 185 A 1 
ATOM   1477 O  O   . SER A 1 185 ? -16.353 6.470   -15.375 1.00 90.48 185 A 1 
ATOM   1478 C  CB  . SER A 1 185 ? -14.653 9.165   -14.304 1.00 91.04 185 A 1 
ATOM   1479 O  OG  . SER A 1 185 ? -14.733 10.420  -13.634 1.00 82.29 185 A 1 
ATOM   1480 N  N   . THR A 1 186 ? -15.064 7.565   -16.866 1.00 95.55 186 A 1 
ATOM   1481 C  CA  . THR A 1 186 ? -14.805 6.374   -17.661 1.00 95.31 186 A 1 
ATOM   1482 C  C   . THR A 1 186 ? -13.359 5.930   -17.485 1.00 95.83 186 A 1 
ATOM   1483 O  O   . THR A 1 186 ? -13.068 4.744   -17.423 1.00 93.01 186 A 1 
ATOM   1484 C  CB  . THR A 1 186 ? -15.075 6.623   -19.161 1.00 93.37 186 A 1 
ATOM   1485 O  OG1 . THR A 1 186 ? -14.294 7.734   -19.614 1.00 85.76 186 A 1 
ATOM   1486 C  CG2 . THR A 1 186 ? -16.550 6.933   -19.391 1.00 84.65 186 A 1 
ATOM   1487 N  N   . ASP A 1 187 ? -12.450 6.906   -17.394 1.00 96.72 187 A 1 
ATOM   1488 C  CA  . ASP A 1 187 ? -11.030 6.627   -17.204 1.00 97.14 187 A 1 
ATOM   1489 C  C   . ASP A 1 187 ? -10.451 7.738   -16.324 1.00 97.13 187 A 1 
ATOM   1490 O  O   . ASP A 1 187 ? -9.814  8.663   -16.833 1.00 96.51 187 A 1 
ATOM   1491 C  CB  . ASP A 1 187 ? -10.308 6.580   -18.547 1.00 97.31 187 A 1 
ATOM   1492 C  CG  . ASP A 1 187 ? -8.850  6.143   -18.410 1.00 97.86 187 A 1 
ATOM   1493 O  OD1 . ASP A 1 187 ? -8.457  5.713   -17.307 1.00 97.62 187 A 1 
ATOM   1494 O  OD2 . ASP A 1 187 ? -8.115  6.220   -19.407 1.00 97.67 187 A 1 
ATOM   1495 N  N   . PRO A 1 188 ? -10.677 7.673   -15.017 1.00 97.10 188 A 1 
ATOM   1496 C  CA  . PRO A 1 188 ? -10.197 8.679   -14.072 1.00 97.01 188 A 1 
ATOM   1497 C  C   . PRO A 1 188 ? -8.719  9.027   -14.244 1.00 97.32 188 A 1 
ATOM   1498 O  O   . PRO A 1 188 ? -7.850  8.161   -14.133 1.00 97.05 188 A 1 
ATOM   1499 C  CB  . PRO A 1 188 ? -10.494 8.052   -12.711 1.00 96.68 188 A 1 
ATOM   1500 C  CG  . PRO A 1 188 ? -11.721 7.242   -12.977 1.00 95.74 188 A 1 
ATOM   1501 C  CD  . PRO A 1 188 ? -11.412 6.600   -14.312 1.00 97.03 188 A 1 
ATOM   1502 N  N   . LEU A 1 189 ? -8.468  10.309  -14.540 1.00 96.61 189 A 1 
ATOM   1503 C  CA  . LEU A 1 189 ? -7.112  10.823  -14.709 1.00 96.55 189 A 1 
ATOM   1504 C  C   . LEU A 1 189 ? -6.298  10.079  -15.770 1.00 96.86 189 A 1 
ATOM   1505 O  O   . LEU A 1 189 ? -5.073  10.112  -15.766 1.00 96.51 189 A 1 
ATOM   1506 C  CB  . LEU A 1 189 ? -6.371  10.831  -13.369 1.00 96.26 189 A 1 
ATOM   1507 C  CG  . LEU A 1 189 ? -7.024  11.712  -12.296 1.00 95.44 189 A 1 
ATOM   1508 C  CD1 . LEU A 1 189 ? -6.230  11.658  -11.001 1.00 94.30 189 A 1 
ATOM   1509 C  CD2 . LEU A 1 189 ? -7.116  13.155  -12.788 1.00 93.99 189 A 1 
ATOM   1510 N  N   . GLY A 1 190 ? -7.006  9.401   -16.698 1.00 96.82 190 A 1 
ATOM   1511 C  CA  . GLY A 1 190 ? -6.358  8.711   -17.796 1.00 97.10 190 A 1 
ATOM   1512 C  C   . GLY A 1 190 ? -5.458  7.535   -17.439 1.00 97.89 190 A 1 
ATOM   1513 O  O   . GLY A 1 190 ? -4.607  7.142   -18.238 1.00 97.83 190 A 1 
ATOM   1514 N  N   . GLN A 1 191 ? -5.652  6.972   -16.260 1.00 97.88 191 A 1 
ATOM   1515 C  CA  . GLN A 1 191 ? -4.801  5.876   -15.810 1.00 98.29 191 A 1 
ATOM   1516 C  C   . GLN A 1 191 ? -4.874  4.600   -16.661 1.00 98.63 191 A 1 
ATOM   1517 O  O   . GLN A 1 191 ? -3.855  3.973   -16.917 1.00 98.71 191 A 1 
ATOM   1518 C  CB  . GLN A 1 191 ? -5.086  5.532   -14.349 1.00 98.16 191 A 1 
ATOM   1519 C  CG  . GLN A 1 191 ? -4.110  4.502   -13.775 1.00 98.07 191 A 1 
ATOM   1520 C  CD  . GLN A 1 191 ? -4.234  4.328   -12.279 1.00 98.37 191 A 1 
ATOM   1521 O  OE1 . GLN A 1 191 ? -3.246  4.451   -11.549 1.00 93.89 191 A 1 
ATOM   1522 N  NE2 . GLN A 1 191 ? -5.438  4.033   -11.814 1.00 95.31 191 A 1 
ATOM   1523 N  N   . PHE A 1 192 ? -6.071  4.212   -17.100 1.00 98.83 192 A 1 
ATOM   1524 C  CA  . PHE A 1 192 ? -6.190  3.008   -17.904 1.00 98.81 192 A 1 
ATOM   1525 C  C   . PHE A 1 192 ? -5.448  3.155   -19.230 1.00 98.97 192 A 1 
ATOM   1526 O  O   . PHE A 1 192 ? -4.722  2.260   -19.651 1.00 98.86 192 A 1 
ATOM   1527 C  CB  . PHE A 1 192 ? -7.664  2.669   -18.183 1.00 98.83 192 A 1 
ATOM   1528 C  CG  . PHE A 1 192 ? -8.369  1.985   -17.030 1.00 98.82 192 A 1 
ATOM   1529 C  CD1 . PHE A 1 192 ? -7.914  0.768   -16.549 1.00 98.61 192 A 1 
ATOM   1530 C  CD2 . PHE A 1 192 ? -9.488  2.564   -16.441 1.00 98.60 192 A 1 
ATOM   1531 C  CE1 . PHE A 1 192 ? -8.559  0.133   -15.493 1.00 98.42 192 A 1 
ATOM   1532 C  CE2 . PHE A 1 192 ? -10.140 1.931   -15.384 1.00 98.40 192 A 1 
ATOM   1533 C  CZ  . PHE A 1 192 ? -9.669  0.714   -14.909 1.00 98.52 192 A 1 
ATOM   1534 N  N   . GLU A 1 193 ? -5.640  4.302   -19.893 1.00 98.84 193 A 1 
ATOM   1535 C  CA  . GLU A 1 193 ? -4.975  4.562   -21.165 1.00 98.79 193 A 1 
ATOM   1536 C  C   . GLU A 1 193 ? -3.464  4.590   -20.959 1.00 98.82 193 A 1 
ATOM   1537 O  O   . GLU A 1 193 ? -2.701  4.035   -21.757 1.00 98.80 193 A 1 
ATOM   1538 C  CB  . GLU A 1 193 ? -5.448  5.887   -21.760 1.00 98.54 193 A 1 
ATOM   1539 C  CG  . GLU A 1 193 ? -4.844  6.205   -23.126 1.00 90.34 193 A 1 
ATOM   1540 C  CD  . GLU A 1 193 ? -5.338  7.524   -23.700 1.00 81.93 193 A 1 
ATOM   1541 O  OE1 . GLU A 1 193 ? -6.268  8.124   -23.127 1.00 76.86 193 A 1 
ATOM   1542 O  OE2 . GLU A 1 193 ? -4.793  7.947   -24.732 1.00 76.64 193 A 1 
ATOM   1543 N  N   . TRP A 1 194 ? -3.034  5.243   -19.882 1.00 98.76 194 A 1 
ATOM   1544 C  CA  . TRP A 1 194 ? -1.617  5.343   -19.551 1.00 98.86 194 A 1 
ATOM   1545 C  C   . TRP A 1 194 ? -1.021  3.952   -19.314 1.00 98.90 194 A 1 
ATOM   1546 O  O   . TRP A 1 194 ? 0.050   3.631   -19.830 1.00 98.88 194 A 1 
ATOM   1547 C  CB  . TRP A 1 194 ? -1.452  6.197   -18.286 1.00 98.84 194 A 1 
ATOM   1548 C  CG  . TRP A 1 194 ? -0.071  6.181   -17.702 1.00 98.85 194 A 1 
ATOM   1549 C  CD1 . TRP A 1 194 ? 0.998   6.953   -18.072 1.00 98.74 194 A 1 
ATOM   1550 C  CD2 . TRP A 1 194 ? 0.399   5.350   -16.628 1.00 98.85 194 A 1 
ATOM   1551 N  NE1 . TRP A 1 194 ? 2.087   6.663   -17.303 1.00 98.70 194 A 1 
ATOM   1552 C  CE2 . TRP A 1 194 ? 1.758   5.680   -16.405 1.00 98.78 194 A 1 
ATOM   1553 C  CE3 . TRP A 1 194 ? -0.207  4.365   -15.830 1.00 98.80 194 A 1 
ATOM   1554 C  CZ2 . TRP A 1 194 ? 2.517   5.045   -15.409 1.00 98.69 194 A 1 
ATOM   1555 C  CZ3 . TRP A 1 194 ? 0.557   3.743   -14.852 1.00 98.74 194 A 1 
ATOM   1556 C  CH2 . TRP A 1 194 ? 1.906   4.086   -14.649 1.00 98.70 194 A 1 
ATOM   1557 N  N   . PHE A 1 195 ? -1.715  3.123   -18.553 1.00 98.92 195 A 1 
ATOM   1558 C  CA  . PHE A 1 195 ? -1.252  1.777   -18.244 1.00 98.94 195 A 1 
ATOM   1559 C  C   . PHE A 1 195 ? -1.092  0.943   -19.509 1.00 98.91 195 A 1 
ATOM   1560 O  O   . PHE A 1 195 ? -0.111  0.216   -19.664 1.00 98.92 195 A 1 
ATOM   1561 C  CB  . PHE A 1 195 ? -2.231  1.085   -17.291 1.00 98.94 195 A 1 
ATOM   1562 C  CG  . PHE A 1 195 ? -1.776  -0.268  -16.827 1.00 98.94 195 A 1 
ATOM   1563 C  CD1 . PHE A 1 195 ? -0.691  -0.401  -15.967 1.00 98.84 195 A 1 
ATOM   1564 C  CD2 . PHE A 1 195 ? -2.437  -1.420  -17.242 1.00 98.84 195 A 1 
ATOM   1565 C  CE1 . PHE A 1 195 ? -0.270  -1.650  -15.531 1.00 98.75 195 A 1 
ATOM   1566 C  CE2 . PHE A 1 195 ? -2.027  -2.676  -16.812 1.00 98.75 195 A 1 
ATOM   1567 C  CZ  . PHE A 1 195 ? -0.938  -2.790  -15.957 1.00 98.83 195 A 1 
ATOM   1568 N  N   . LYS A 1 196 ? -2.058  1.048   -20.415 1.00 98.96 196 A 1 
ATOM   1569 C  CA  . LYS A 1 196 ? -1.989  0.306   -21.675 1.00 98.86 196 A 1 
ATOM   1570 C  C   . LYS A 1 196 ? -0.770  0.717   -22.481 1.00 98.96 196 A 1 
ATOM   1571 O  O   . LYS A 1 196 ? -0.067  -0.132  -23.034 1.00 98.84 196 A 1 
ATOM   1572 C  CB  . LYS A 1 196 ? -3.258  0.545   -22.498 1.00 98.75 196 A 1 
ATOM   1573 C  CG  . LYS A 1 196 ? -3.218  -0.106  -23.877 1.00 96.61 196 A 1 
ATOM   1574 C  CD  . LYS A 1 196 ? -4.524  0.102   -24.642 1.00 94.15 196 A 1 
ATOM   1575 C  CE  . LYS A 1 196 ? -4.408  -0.377  -26.077 1.00 87.33 196 A 1 
ATOM   1576 N  NZ  . LYS A 1 196 ? -3.944  -1.795  -26.188 1.00 79.60 196 A 1 
ATOM   1577 N  N   . THR A 1 197 ? -0.508  2.015   -22.533 1.00 98.96 197 A 1 
ATOM   1578 C  CA  . THR A 1 197 ? 0.641   2.531   -23.278 1.00 98.97 197 A 1 
ATOM   1579 C  C   . THR A 1 197 ? 1.947   1.997   -22.682 1.00 98.99 197 A 1 
ATOM   1580 O  O   . THR A 1 197 ? 2.845   1.568   -23.411 1.00 98.81 197 A 1 
ATOM   1581 C  CB  . THR A 1 197 ? 0.658   4.072   -23.259 1.00 98.74 197 A 1 
ATOM   1582 O  OG1 . THR A 1 197 ? -0.498  4.563   -23.942 1.00 96.27 197 A 1 
ATOM   1583 C  CG2 . THR A 1 197 ? 1.909   4.610   -23.947 1.00 95.57 197 A 1 
ATOM   1584 N  N   . VAL A 1 198 ? 2.043   2.028   -21.358 1.00 98.91 198 A 1 
ATOM   1585 C  CA  . VAL A 1 198 ? 3.229   1.544   -20.664 1.00 98.91 198 A 1 
ATOM   1586 C  C   . VAL A 1 198 ? 3.444   0.050   -20.913 1.00 98.95 198 A 1 
ATOM   1587 O  O   . VAL A 1 198 ? 4.538   -0.381  -21.284 1.00 98.87 198 A 1 
ATOM   1588 C  CB  . VAL A 1 198 ? 3.123   1.800   -19.146 1.00 98.87 198 A 1 
ATOM   1589 C  CG1 . VAL A 1 198 ? 4.237   1.066   -18.398 1.00 98.49 198 A 1 
ATOM   1590 C  CG2 . VAL A 1 198 ? 3.197   3.291   -18.860 1.00 98.57 198 A 1 
ATOM   1591 N  N   . MET A 1 199 ? 2.401   -0.740  -20.734 1.00 98.98 199 A 1 
ATOM   1592 C  CA  . MET A 1 199 ? 2.501   -2.185  -20.919 1.00 98.93 199 A 1 
ATOM   1593 C  C   . MET A 1 199 ? 2.796   -2.572  -22.361 1.00 98.95 199 A 1 
ATOM   1594 O  O   . MET A 1 199 ? 3.566   -3.499  -22.610 1.00 98.85 199 A 1 
ATOM   1595 C  CB  . MET A 1 199 ? 1.210   -2.857  -20.452 1.00 98.91 199 A 1 
ATOM   1596 C  CG  . MET A 1 199 ? 0.979   -2.809  -18.946 1.00 98.54 199 A 1 
ATOM   1597 S  SD  . MET A 1 199 ? 2.182   -3.795  -18.021 1.00 98.32 199 A 1 
ATOM   1598 C  CE  . MET A 1 199 ? 2.887   -2.540  -16.964 1.00 95.92 199 A 1 
ATOM   1599 N  N   . ASP A 1 200 ? 2.198   -1.871  -23.321 1.00 98.96 200 A 1 
ATOM   1600 C  CA  . ASP A 1 200 ? 2.456   -2.168  -24.724 1.00 98.91 200 A 1 
ATOM   1601 C  C   . ASP A 1 200 ? 3.942   -1.929  -25.018 1.00 98.93 200 A 1 
ATOM   1602 O  O   . ASP A 1 200 ? 4.566   -2.684  -25.759 1.00 98.71 200 A 1 
ATOM   1603 C  CB  . ASP A 1 200 ? 1.618   -1.275  -25.646 1.00 98.85 200 A 1 
ATOM   1604 C  CG  . ASP A 1 200 ? 0.169   -1.726  -25.742 1.00 98.41 200 A 1 
ATOM   1605 O  OD1 . ASP A 1 200 ? -0.134  -2.885  -25.383 1.00 96.97 200 A 1 
ATOM   1606 O  OD2 . ASP A 1 200 ? -0.674  -0.921  -26.208 1.00 97.03 200 A 1 
ATOM   1607 N  N   . GLY A 1 201 ? 4.477   -0.877  -24.419 1.00 98.88 201 A 1 
ATOM   1608 C  CA  . GLY A 1 201 ? 5.882   -0.558  -24.599 1.00 98.80 201 A 1 
ATOM   1609 C  C   . GLY A 1 201 ? 6.779   -1.647  -24.032 1.00 98.83 201 A 1 
ATOM   1610 O  O   . GLY A 1 201 ? 7.769   -2.036  -24.662 1.00 98.59 201 A 1 
ATOM   1611 N  N   . TYR A 1 202 ? 6.438   -2.130  -22.859 1.00 98.85 202 A 1 
ATOM   1612 C  CA  . TYR A 1 202 ? 7.227   -3.191  -22.226 1.00 98.88 202 A 1 
ATOM   1613 C  C   . TYR A 1 202 ? 7.163   -4.473  -23.053 1.00 98.79 202 A 1 
ATOM   1614 O  O   . TYR A 1 202 ? 8.172   -5.157  -23.227 1.00 98.57 202 A 1 
ATOM   1615 C  CB  . TYR A 1 202 ? 6.714   -3.481  -20.810 1.00 98.84 202 A 1 
ATOM   1616 C  CG  . TYR A 1 202 ? 6.948   -2.378  -19.788 1.00 98.85 202 A 1 
ATOM   1617 C  CD1 . TYR A 1 202 ? 7.849   -1.336  -20.024 1.00 98.70 202 A 1 
ATOM   1618 C  CD2 . TYR A 1 202 ? 6.281   -2.407  -18.564 1.00 98.71 202 A 1 
ATOM   1619 C  CE1 . TYR A 1 202 ? 8.068   -0.348  -19.071 1.00 98.64 202 A 1 
ATOM   1620 C  CE2 . TYR A 1 202 ? 6.499   -1.427  -17.612 1.00 98.65 202 A 1 
ATOM   1621 C  CZ  . TYR A 1 202 ? 7.390   -0.393  -17.861 1.00 98.74 202 A 1 
ATOM   1622 O  OH  . TYR A 1 202 ? 7.599   0.574   -16.913 1.00 98.49 202 A 1 
ATOM   1623 N  N   . ARG A 1 203 ? 5.989   -4.797  -23.564 1.00 98.80 203 A 1 
ATOM   1624 C  CA  . ARG A 1 203 ? 5.813   -6.001  -24.369 1.00 98.77 203 A 1 
ATOM   1625 C  C   . ARG A 1 203 ? 6.680   -5.940  -25.623 1.00 98.68 203 A 1 
ATOM   1626 O  O   . ARG A 1 203 ? 7.334   -6.921  -25.984 1.00 98.23 203 A 1 
ATOM   1627 C  CB  . ARG A 1 203 ? 4.342   -6.175  -24.751 1.00 98.45 203 A 1 
ATOM   1628 C  CG  . ARG A 1 203 ? 4.075   -7.316  -25.718 1.00 97.45 203 A 1 
ATOM   1629 C  CD  . ARG A 1 203 ? 2.574   -7.490  -25.938 1.00 97.01 203 A 1 
ATOM   1630 N  NE  . ARG A 1 203 ? 1.924   -8.140  -24.806 1.00 96.48 203 A 1 
ATOM   1631 C  CZ  . ARG A 1 203 ? 0.610   -8.121  -24.580 1.00 97.29 203 A 1 
ATOM   1632 N  NH1 . ARG A 1 203 ? -0.198  -7.452  -25.387 1.00 92.98 203 A 1 
ATOM   1633 N  NH2 . ARG A 1 203 ? 0.103   -8.773  -23.536 1.00 92.81 203 A 1 
ATOM   1634 N  N   . LYS A 1 204 ? 6.683   -4.794  -26.300 1.00 98.77 204 A 1 
ATOM   1635 C  CA  . LYS A 1 204 ? 7.466   -4.630  -27.513 1.00 98.63 204 A 1 
ATOM   1636 C  C   . LYS A 1 204 ? 8.966   -4.775  -27.289 1.00 98.68 204 A 1 
ATOM   1637 O  O   . LYS A 1 204 ? 9.679   -5.298  -28.147 1.00 98.01 204 A 1 
ATOM   1638 C  CB  . LYS A 1 204 ? 7.215   -3.249  -28.134 1.00 98.29 204 A 1 
ATOM   1639 C  CG  . LYS A 1 204 ? 5.858   -3.064  -28.776 1.00 88.32 204 A 1 
ATOM   1640 C  CD  . LYS A 1 204 ? 5.771   -1.692  -29.432 1.00 86.03 204 A 1 
ATOM   1641 C  CE  . LYS A 1 204 ? 4.432   -1.475  -30.103 1.00 74.16 204 A 1 
ATOM   1642 N  NZ  . LYS A 1 204 ? 4.373   -0.138  -30.764 1.00 66.36 204 A 1 
ATOM   1643 N  N   . THR A 1 205 ? 9.434   -4.328  -26.130 1.00 98.41 205 A 1 
ATOM   1644 C  CA  . THR A 1 205 ? 10.862  -4.363  -25.825 1.00 98.25 205 A 1 
ATOM   1645 C  C   . THR A 1 205 ? 11.289  -5.509  -24.914 1.00 98.05 205 A 1 
ATOM   1646 O  O   . THR A 1 205 ? 12.437  -5.556  -24.464 1.00 97.14 205 A 1 
ATOM   1647 C  CB  . THR A 1 205 ? 11.302  -3.031  -25.198 1.00 97.93 205 A 1 
ATOM   1648 O  OG1 . THR A 1 205 ? 10.507  -2.755  -24.048 1.00 96.37 205 A 1 
ATOM   1649 C  CG2 . THR A 1 205 ? 11.131  -1.896  -26.200 1.00 95.71 205 A 1 
ATOM   1650 N  N   . GLY A 1 206 ? 10.383  -6.440  -24.647 1.00 98.14 206 A 1 
ATOM   1651 C  CA  . GLY A 1 206 ? 10.718  -7.586  -23.822 1.00 97.85 206 A 1 
ATOM   1652 C  C   . GLY A 1 206 ? 10.996  -7.279  -22.360 1.00 97.91 206 A 1 
ATOM   1653 O  O   . GLY A 1 206 ? 11.755  -7.996  -21.705 1.00 96.96 206 A 1 
ATOM   1654 N  N   . GLN A 1 207 ? 10.378  -6.231  -21.840 1.00 98.23 207 A 1 
ATOM   1655 C  CA  . GLN A 1 207 ? 10.555  -5.852  -20.447 1.00 98.24 207 A 1 
ATOM   1656 C  C   . GLN A 1 207 ? 9.495   -6.527  -19.578 1.00 98.30 207 A 1 
ATOM   1657 O  O   . GLN A 1 207 ? 8.487   -7.022  -20.081 1.00 98.06 207 A 1 
ATOM   1658 C  CB  . GLN A 1 207 ? 10.463  -4.331  -20.281 1.00 98.05 207 A 1 
ATOM   1659 C  CG  . GLN A 1 207 ? 11.518  -3.561  -21.056 1.00 97.27 207 A 1 
ATOM   1660 C  CD  . GLN A 1 207 ? 11.509  -2.083  -20.732 1.00 97.07 207 A 1 
ATOM   1661 O  OE1 . GLN A 1 207 ? 11.689  -1.705  -19.570 1.00 91.46 207 A 1 
ATOM   1662 N  NE2 . GLN A 1 207 ? 11.303  -1.249  -21.739 1.00 91.05 207 A 1 
ATOM   1663 N  N   . ARG A 1 208 ? 9.736   -6.546  -18.273 1.00 98.40 208 A 1 
ATOM   1664 C  CA  . ARG A 1 208 ? 8.804   -7.155  -17.331 1.00 98.57 208 A 1 
ATOM   1665 C  C   . ARG A 1 208 ? 8.412   -6.119  -16.282 1.00 98.69 208 A 1 
ATOM   1666 O  O   . ARG A 1 208 ? 9.035   -5.066  -16.173 1.00 98.51 208 A 1 
ATOM   1667 C  CB  . ARG A 1 208 ? 9.459   -8.359  -16.644 1.00 98.13 208 A 1 
ATOM   1668 C  CG  . ARG A 1 208 ? 9.838   -9.490  -17.594 1.00 95.75 208 A 1 
ATOM   1669 C  CD  . ARG A 1 208 ? 8.609   -10.239 -18.069 1.00 90.64 208 A 1 
ATOM   1670 N  NE  . ARG A 1 208 ? 8.961   -11.408 -18.894 1.00 85.96 208 A 1 
ATOM   1671 C  CZ  . ARG A 1 208 ? 9.225   -11.366 -20.182 1.00 80.51 208 A 1 
ATOM   1672 N  NH1 . ARG A 1 208 ? 9.166   -10.216 -20.836 1.00 74.65 208 A 1 
ATOM   1673 N  NH2 . ARG A 1 208 ? 9.546   -12.479 -20.838 1.00 77.53 208 A 1 
ATOM   1674 N  N   . ALA A 1 209 ? 7.366   -6.441  -15.499 1.00 98.76 209 A 1 
ATOM   1675 C  CA  . ALA A 1 209 ? 6.900   -5.507  -14.484 1.00 98.89 209 A 1 
ATOM   1676 C  C   . ALA A 1 209 ? 6.279   -6.173  -13.277 1.00 98.83 209 A 1 
ATOM   1677 O  O   . ALA A 1 209 ? 5.721   -7.274  -13.372 1.00 98.78 209 A 1 
ATOM   1678 C  CB  . ALA A 1 209 ? 5.880   -4.552  -15.105 1.00 98.73 209 A 1 
ATOM   1679 N  N   . ILE A 1 210 ? 6.412   -5.511  -12.145 1.00 98.81 210 A 1 
ATOM   1680 C  CA  . ILE A 1 210 ? 5.771   -5.940  -10.915 1.00 98.97 210 A 1 
ATOM   1681 C  C   . ILE A 1 210 ? 4.865   -4.759  -10.624 1.00 98.96 210 A 1 
ATOM   1682 O  O   . ILE A 1 210 ? 5.332   -3.627  -10.459 1.00 98.93 210 A 1 
ATOM   1683 C  CB  . ILE A 1 210 ? 6.775   -6.143  -9.757  1.00 98.83 210 A 1 
ATOM   1684 C  CG1 . ILE A 1 210 ? 7.623   -7.388  -10.044 1.00 98.33 210 A 1 
ATOM   1685 C  CG2 . ILE A 1 210 ? 6.016   -6.293  -8.437  1.00 98.59 210 A 1 
ATOM   1686 C  CD1 . ILE A 1 210 ? 8.678   -7.674  -8.990  1.00 96.65 210 A 1 
ATOM   1687 N  N   . VAL A 1 211 ? 3.557   -5.011  -10.604 1.00 98.93 211 A 1 
ATOM   1688 C  CA  . VAL A 1 211 ? 2.575   -3.958  -10.388 1.00 98.95 211 A 1 
ATOM   1689 C  C   . VAL A 1 211 ? 2.113   -3.909  -8.935  1.00 98.96 211 A 1 
ATOM   1690 O  O   . VAL A 1 211 ? 1.869   -4.946  -8.321  1.00 98.93 211 A 1 
ATOM   1691 C  CB  . VAL A 1 211 ? 1.348   -4.173  -11.301 1.00 98.93 211 A 1 
ATOM   1692 C  CG1 . VAL A 1 211 ? 0.343   -3.037  -11.121 1.00 98.70 211 A 1 
ATOM   1693 C  CG2 . VAL A 1 211 ? 1.791   -4.259  -12.761 1.00 98.73 211 A 1 
ATOM   1694 N  N   . SER A 1 212 ? 1.998   -2.697  -8.388  1.00 98.93 212 A 1 
ATOM   1695 C  CA  . SER A 1 212 ? 1.547   -2.522  -7.018  1.00 98.97 212 A 1 
ATOM   1696 C  C   . SER A 1 212 ? 0.411   -1.506  -6.973  1.00 98.98 212 A 1 
ATOM   1697 O  O   . SER A 1 212 ? 0.368   -0.571  -7.771  1.00 98.85 212 A 1 
ATOM   1698 C  CB  . SER A 1 212 ? 2.701   -2.042  -6.126  1.00 98.75 212 A 1 
ATOM   1699 O  OG  . SER A 1 212 ? 3.741   -2.995  -6.085  1.00 93.24 212 A 1 
ATOM   1700 N  N   . MET A 1 213 ? -0.523  -1.705  -6.046  1.00 98.93 213 A 1 
ATOM   1701 C  CA  . MET A 1 213 ? -1.678  -0.838  -5.892  1.00 98.94 213 A 1 
ATOM   1702 C  C   . MET A 1 213 ? -2.211  -1.037  -4.480  1.00 98.98 213 A 1 
ATOM   1703 O  O   . MET A 1 213 ? -1.988  -2.076  -3.869  1.00 98.70 213 A 1 
ATOM   1704 C  CB  . MET A 1 213 ? -2.755  -1.204  -6.914  1.00 98.63 213 A 1 
ATOM   1705 C  CG  . MET A 1 213 ? -3.228  -2.648  -6.811  1.00 98.12 213 A 1 
ATOM   1706 S  SD  . MET A 1 213 ? -4.210  -3.199  -8.221  1.00 98.40 213 A 1 
ATOM   1707 C  CE  . MET A 1 213 ? -2.947  -3.334  -9.464  1.00 96.40 213 A 1 
ATOM   1708 N  N   . HIS A 1 214 ? -2.919  -0.038  -3.959  1.00 98.99 214 A 1 
ATOM   1709 C  CA  . HIS A 1 214 ? -3.437  -0.171  -2.608  1.00 98.97 214 A 1 
ATOM   1710 C  C   . HIS A 1 214 ? -4.621  -1.134  -2.543  1.00 98.82 214 A 1 
ATOM   1711 O  O   . HIS A 1 214 ? -4.653  -2.031  -1.699  1.00 98.55 214 A 1 
ATOM   1712 C  CB  . HIS A 1 214 ? -3.849  1.182   -2.044  1.00 98.82 214 A 1 
ATOM   1713 C  CG  . HIS A 1 214 ? -4.227  1.120   -0.595  1.00 98.76 214 A 1 
ATOM   1714 N  ND1 . HIS A 1 214 ? -3.336  0.767   0.390   1.00 97.94 214 A 1 
ATOM   1715 C  CD2 . HIS A 1 214 ? -5.409  1.323   0.028   1.00 98.02 214 A 1 
ATOM   1716 C  CE1 . HIS A 1 214 ? -3.951  0.748   1.558   1.00 97.90 214 A 1 
ATOM   1717 N  NE2 . HIS A 1 214 ? -5.206  1.083   1.367   1.00 97.99 214 A 1 
ATOM   1718 N  N   . ILE A 1 215 ? -5.588  -0.941  -3.433  1.00 98.97 215 A 1 
ATOM   1719 C  CA  . ILE A 1 215 ? -6.794  -1.770  -3.444  1.00 98.80 215 A 1 
ATOM   1720 C  C   . ILE A 1 215 ? -6.851  -2.694  -4.657  1.00 98.87 215 A 1 
ATOM   1721 O  O   . ILE A 1 215 ? -6.934  -2.235  -5.796  1.00 98.80 215 A 1 
ATOM   1722 C  CB  . ILE A 1 215 ? -8.064  -0.896  -3.426  1.00 98.82 215 A 1 
ATOM   1723 C  CG1 . ILE A 1 215 ? -7.963  0.158   -2.306  1.00 98.40 215 A 1 
ATOM   1724 C  CG2 . ILE A 1 215 ? -9.301  -1.772  -3.233  1.00 98.39 215 A 1 
ATOM   1725 C  CD1 . ILE A 1 215 ? -9.121  1.140   -2.275  1.00 97.81 215 A 1 
ATOM   1726 N  N   . CYS A 1 216 ? -6.828  -3.991  -4.415  1.00 98.76 216 A 1 
ATOM   1727 C  CA  . CYS A 1 216 ? -6.891  -4.990  -5.468  1.00 98.63 216 A 1 
ATOM   1728 C  C   . CYS A 1 216 ? -8.330  -5.133  -5.958  1.00 98.74 216 A 1 
ATOM   1729 O  O   . CYS A 1 216 ? -9.275  -4.868  -5.218  1.00 98.02 216 A 1 
ATOM   1730 C  CB  . CYS A 1 216 ? -6.436  -6.354  -4.930  1.00 97.60 216 A 1 
ATOM   1731 S  SG  . CYS A 1 216 ? -4.825  -6.968  -5.493  1.00 93.28 216 A 1 
ATOM   1732 N  N   . PRO A 1 217 ? -8.531  -5.570  -7.210  1.00 98.74 217 A 1 
ATOM   1733 C  CA  . PRO A 1 217 ? -9.898  -5.799  -7.672  1.00 98.61 217 A 1 
ATOM   1734 C  C   . PRO A 1 217 ? -10.395 -7.031  -6.923  1.00 98.50 217 A 1 
ATOM   1735 O  O   . PRO A 1 217 ? -9.593  -7.832  -6.434  1.00 97.74 217 A 1 
ATOM   1736 C  CB  . PRO A 1 217 ? -9.723  -6.054  -9.169  1.00 98.09 217 A 1 
ATOM   1737 C  CG  . PRO A 1 217 ? -8.342  -6.624  -9.257  1.00 96.14 217 A 1 
ATOM   1738 C  CD  . PRO A 1 217 ? -7.558  -5.781  -8.296  1.00 98.36 217 A 1 
ATOM   1739 N  N   . GLY A 1 218 ? -11.712 -7.185  -6.809  1.00 98.38 218 A 1 
ATOM   1740 C  CA  . GLY A 1 218 ? -12.251 -8.320  -6.081  1.00 98.27 218 A 1 
ATOM   1741 C  C   . GLY A 1 218 ? -13.130 -7.893  -4.926  1.00 98.34 218 A 1 
ATOM   1742 O  O   . GLY A 1 218 ? -13.699 -6.806  -4.930  1.00 97.50 218 A 1 
ATOM   1743 N  N   . VAL A 1 219 ? -13.250 -8.767  -3.934  1.00 98.21 219 A 1 
ATOM   1744 C  CA  . VAL A 1 219 ? -14.119 -8.516  -2.790  1.00 98.14 219 A 1 
ATOM   1745 C  C   . VAL A 1 219 ? -13.400 -8.621  -1.454  1.00 98.16 219 A 1 
ATOM   1746 O  O   . VAL A 1 219 ? -12.253 -9.059  -1.386  1.00 97.50 219 A 1 
ATOM   1747 C  CB  . VAL A 1 219 ? -15.299 -9.511  -2.784  1.00 97.52 219 A 1 
ATOM   1748 C  CG1 . VAL A 1 219 ? -16.078 -9.402  -4.090  1.00 95.40 219 A 1 
ATOM   1749 C  CG2 . VAL A 1 219 ? -14.784 -10.932 -2.587  1.00 95.34 219 A 1 
ATOM   1750 N  N   . ALA A 1 220 ? -14.107 -8.211  -0.387  1.00 97.72 220 A 1 
ATOM   1751 C  CA  . ALA A 1 220 ? -13.566 -8.280  0.962   1.00 97.54 220 A 1 
ATOM   1752 C  C   . ALA A 1 220 ? -14.288 -9.411  1.685   1.00 97.45 220 A 1 
ATOM   1753 O  O   . ALA A 1 220 ? -15.459 -9.274  2.049   1.00 96.27 220 A 1 
ATOM   1754 C  CB  . ALA A 1 220 ? -13.786 -6.959  1.685   1.00 97.08 220 A 1 
ATOM   1755 N  N   . GLU A 1 221 ? -13.611 -10.521 1.892   1.00 96.18 221 A 1 
ATOM   1756 C  CA  . GLU A 1 221 ? -14.186 -11.690 2.544   1.00 95.30 221 A 1 
ATOM   1757 C  C   . GLU A 1 221 ? -14.787 -11.421 3.921   1.00 94.92 221 A 1 
ATOM   1758 O  O   . GLU A 1 221 ? -15.835 -11.954 4.259   1.00 92.70 221 A 1 
ATOM   1759 C  CB  . GLU A 1 221 ? -13.150 -12.813 2.653   1.00 93.65 221 A 1 
ATOM   1760 C  CG  . GLU A 1 221 ? -12.707 -13.410 1.329   1.00 91.41 221 A 1 
ATOM   1761 C  CD  . GLU A 1 221 ? -11.506 -12.702 0.712   1.00 93.01 221 A 1 
ATOM   1762 O  OE1 . GLU A 1 221 ? -11.281 -11.506 0.983   1.00 89.88 221 A 1 
ATOM   1763 O  OE2 . GLU A 1 221 ? -10.777 -13.367 -0.054  1.00 90.81 221 A 1 
ATOM   1764 N  N   . ARG A 1 222 ? -14.114 -10.582 4.714   1.00 94.57 222 A 1 
ATOM   1765 C  CA  . ARG A 1 222 ? -14.587 -10.292 6.066   1.00 93.27 222 A 1 
ATOM   1766 C  C   . ARG A 1 222 ? -15.809 -9.383  6.113   1.00 93.20 222 A 1 
ATOM   1767 O  O   . ARG A 1 222 ? -16.441 -9.250  7.156   1.00 91.54 222 A 1 
ATOM   1768 C  CB  . ARG A 1 222 ? -13.470 -9.678  6.913   1.00 91.37 222 A 1 
ATOM   1769 C  CG  . ARG A 1 222 ? -12.404 -10.672 7.325   1.00 86.77 222 A 1 
ATOM   1770 C  CD  . ARG A 1 222 ? -11.567 -10.134 8.479   1.00 86.07 222 A 1 
ATOM   1771 N  NE  . ARG A 1 222 ? -10.713 -9.029  8.084   1.00 84.14 222 A 1 
ATOM   1772 C  CZ  . ARG A 1 222 ? -9.896  -8.386  8.917   1.00 84.18 222 A 1 
ATOM   1773 N  NH1 . ARG A 1 222 ? -9.847  -8.727  10.199  1.00 78.48 222 A 1 
ATOM   1774 N  NH2 . ARG A 1 222 ? -9.140  -7.397  8.470   1.00 76.81 222 A 1 
ATOM   1775 N  N   . PHE A 1 223 ? -16.134 -8.763  4.995   1.00 95.04 223 A 1 
ATOM   1776 C  CA  . PHE A 1 223 ? -17.264 -7.846  4.945   1.00 94.84 223 A 1 
ATOM   1777 C  C   . PHE A 1 223 ? -18.295 -8.269  3.906   1.00 95.88 223 A 1 
ATOM   1778 O  O   . PHE A 1 223 ? -18.671 -7.506  3.020   1.00 94.43 223 A 1 
ATOM   1779 C  CB  . PHE A 1 223 ? -16.748 -6.434  4.670   1.00 93.63 223 A 1 
ATOM   1780 C  CG  . PHE A 1 223 ? -15.746 -5.958  5.699   1.00 91.25 223 A 1 
ATOM   1781 C  CD1 . PHE A 1 223 ? -16.170 -5.613  6.985   1.00 87.32 223 A 1 
ATOM   1782 C  CD2 . PHE A 1 223 ? -14.393 -5.919  5.414   1.00 87.19 223 A 1 
ATOM   1783 C  CE1 . PHE A 1 223 ? -15.257 -5.232  7.968   1.00 85.77 223 A 1 
ATOM   1784 C  CE2 . PHE A 1 223 ? -13.470 -5.546  6.390   1.00 85.15 223 A 1 
ATOM   1785 C  CZ  . PHE A 1 223 ? -13.894 -5.201  7.669   1.00 85.31 223 A 1 
ATOM   1786 N  N   . ASN A 1 224 ? -18.850 -9.524  4.046   1.00 94.85 224 A 1 
ATOM   1787 C  CA  . ASN A 1 224 ? -19.796 -10.143 3.258   1.00 95.81 224 A 1 
ATOM   1788 C  C   . ASN A 1 224 ? -19.455 -10.246 1.804   1.00 96.40 224 A 1 
ATOM   1789 O  O   . ASN A 1 224 ? -20.275 -10.250 0.917   1.00 94.72 224 A 1 
ATOM   1790 C  CB  . ASN A 1 224 ? -21.147 -9.499  3.429   1.00 94.69 224 A 1 
ATOM   1791 C  CG  . ASN A 1 224 ? -22.265 -10.314 3.207   1.00 91.93 224 A 1 
ATOM   1792 O  OD1 . ASN A 1 224 ? -22.197 -11.580 3.227   1.00 87.65 224 A 1 
ATOM   1793 N  ND2 . ASN A 1 224 ? -23.303 -10.117 3.056   1.00 88.03 224 A 1 
ATOM   1794 N  N   . TYR A 1 225 ? -18.157 -10.369 1.525   1.00 96.60 225 A 1 
ATOM   1795 C  CA  . TYR A 1 225 ? -17.661 -10.488 0.162   1.00 96.73 225 A 1 
ATOM   1796 C  C   . TYR A 1 225 ? -18.106 -9.275  -0.652  1.00 97.10 225 A 1 
ATOM   1797 O  O   . TYR A 1 225 ? -18.501 -9.399  -1.810  1.00 95.82 225 A 1 
ATOM   1798 C  CB  . TYR A 1 225 ? -18.169 -11.777 -0.491  1.00 95.70 225 A 1 
ATOM   1799 C  CG  . TYR A 1 225 ? -17.741 -13.023 0.251   1.00 93.72 225 A 1 
ATOM   1800 C  CD1 . TYR A 1 225 ? -18.491 -13.509 1.313   1.00 91.24 225 A 1 
ATOM   1801 C  CD2 . TYR A 1 225 ? -16.571 -13.690 -0.095  1.00 91.51 225 A 1 
ATOM   1802 C  CE1 . TYR A 1 225 ? -18.072 -14.627 2.032   1.00 89.53 225 A 1 
ATOM   1803 C  CE2 . TYR A 1 225 ? -16.145 -14.816 0.611   1.00 89.25 225 A 1 
ATOM   1804 C  CZ  . TYR A 1 225 ? -16.895 -15.276 1.671   1.00 89.40 225 A 1 
ATOM   1805 O  OH  . TYR A 1 225 ? -16.485 -16.384 2.383   1.00 85.78 225 A 1 
ATOM   1806 N  N   . SER A 1 226 ? -18.038 -8.102  -0.022  1.00 97.53 226 A 1 
ATOM   1807 C  CA  . SER A 1 226 ? -18.444 -6.856  -0.664  1.00 97.47 226 A 1 
ATOM   1808 C  C   . SER A 1 226 ? -17.439 -6.362  -1.700  1.00 97.84 226 A 1 
ATOM   1809 O  O   . SER A 1 226 ? -16.231 -6.482  -1.515  1.00 97.39 226 A 1 
ATOM   1810 C  CB  . SER A 1 226 ? -18.639 -5.776  0.389   1.00 96.33 226 A 1 
ATOM   1811 O  OG  . SER A 1 226 ? -17.449 -5.563  1.126   1.00 90.79 226 A 1 
ATOM   1812 N  N   . ASP A 1 227 ? -17.965 -5.821  -2.809  1.00 97.93 227 A 1 
ATOM   1813 C  CA  . ASP A 1 227 ? -17.113 -5.271  -3.853  1.00 97.92 227 A 1 
ATOM   1814 C  C   . ASP A 1 227 ? -16.343 -4.090  -3.281  1.00 98.14 227 A 1 
ATOM   1815 O  O   . ASP A 1 227 ? -16.874 -3.332  -2.469  1.00 97.63 227 A 1 
ATOM   1816 C  CB  . ASP A 1 227 ? -17.947 -4.778  -5.038  1.00 97.12 227 A 1 
ATOM   1817 C  CG  . ASP A 1 227 ? -18.663 -5.895  -5.759  1.00 93.75 227 A 1 
ATOM   1818 O  OD1 . ASP A 1 227 ? -18.116 -7.012  -5.856  1.00 89.60 227 A 1 
ATOM   1819 O  OD2 . ASP A 1 227 ? -19.782 -5.651  -6.263  1.00 88.89 227 A 1 
ATOM   1820 N  N   . GLN A 1 228 ? -15.089 -3.936  -3.710  1.00 98.46 228 A 1 
ATOM   1821 C  CA  . GLN A 1 228 ? -14.272 -2.837  -3.244  1.00 98.47 228 A 1 
ATOM   1822 C  C   . GLN A 1 228 ? -14.157 -1.735  -4.290  1.00 98.54 228 A 1 
ATOM   1823 O  O   . GLN A 1 228 ? -14.045 -0.557  -3.961  1.00 98.10 228 A 1 
ATOM   1824 C  CB  . GLN A 1 228 ? -12.868 -3.346  -2.879  1.00 98.22 228 A 1 
ATOM   1825 C  CG  . GLN A 1 228 ? -12.879 -4.338  -1.731  1.00 97.45 228 A 1 
ATOM   1826 C  CD  . GLN A 1 228 ? -13.499 -3.740  -0.486  1.00 97.06 228 A 1 
ATOM   1827 O  OE1 . GLN A 1 228 ? -12.930 -2.838  0.122   1.00 90.67 228 A 1 
ATOM   1828 N  NE2 . GLN A 1 228 ? -14.679 -4.221  -0.122  1.00 90.04 228 A 1 
ATOM   1829 N  N   . LEU A 1 229 ? -14.210 -2.114  -5.561  1.00 98.69 229 A 1 
ATOM   1830 C  CA  . LEU A 1 229 ? -14.122 -1.152  -6.650  1.00 98.77 229 A 1 
ATOM   1831 C  C   . LEU A 1 229 ? -15.459 -1.062  -7.376  1.00 98.51 229 A 1 
ATOM   1832 O  O   . LEU A 1 229 ? -16.254 -1.997  -7.348  1.00 98.14 229 A 1 
ATOM   1833 C  CB  . LEU A 1 229 ? -13.038 -1.580  -7.639  1.00 98.74 229 A 1 
ATOM   1834 C  CG  . LEU A 1 229 ? -11.654 -1.921  -7.079  1.00 98.50 229 A 1 
ATOM   1835 C  CD1 . LEU A 1 229 ? -10.720 -2.286  -8.222  1.00 98.39 229 A 1 
ATOM   1836 C  CD2 . LEU A 1 229 ? -11.104 -0.748  -6.283  1.00 98.34 229 A 1 
ATOM   1837 N  N   . TYR A 1 230 ? -15.709 0.073   -8.038  1.00 98.57 230 A 1 
ATOM   1838 C  CA  . TYR A 1 230 ? -16.925 0.213   -8.827  1.00 98.40 230 A 1 
ATOM   1839 C  C   . TYR A 1 230 ? -16.866 -0.923  -9.860  1.00 98.41 230 A 1 
ATOM   1840 O  O   . TYR A 1 230 ? -15.797 -1.190  -10.419 1.00 98.22 230 A 1 
ATOM   1841 C  CB  . TYR A 1 230 ? -16.947 1.557   -9.550  1.00 98.18 230 A 1 
ATOM   1842 C  CG  . TYR A 1 230 ? -17.277 2.733   -8.658  1.00 97.97 230 A 1 
ATOM   1843 C  CD1 . TYR A 1 230 ? -18.565 2.898   -8.140  1.00 97.21 230 A 1 
ATOM   1844 C  CD2 . TYR A 1 230 ? -16.320 3.698   -8.351  1.00 97.26 230 A 1 
ATOM   1845 C  CE1 . TYR A 1 230 ? -18.878 3.991   -7.334  1.00 96.58 230 A 1 
ATOM   1846 C  CE2 . TYR A 1 230 ? -16.625 4.797   -7.552  1.00 96.64 230 A 1 
ATOM   1847 C  CZ  . TYR A 1 230 ? -17.907 4.937   -7.047  1.00 96.72 230 A 1 
ATOM   1848 O  OH  . TYR A 1 230 ? -18.220 6.023   -6.254  1.00 95.42 230 A 1 
ATOM   1849 N  N   . PRO A 1 231 ? -17.982 -1.595  -10.129 1.00 98.17 231 A 1 
ATOM   1850 C  CA  . PRO A 1 231 ? -18.019 -2.716  -11.077 1.00 97.87 231 A 1 
ATOM   1851 C  C   . PRO A 1 231 ? -17.329 -2.468  -12.415 1.00 98.01 231 A 1 
ATOM   1852 O  O   . PRO A 1 231 ? -16.565 -3.313  -12.889 1.00 97.84 231 A 1 
ATOM   1853 C  CB  . PRO A 1 231 ? -19.517 -2.980  -11.239 1.00 96.96 231 A 1 
ATOM   1854 C  CG  . PRO A 1 231 ? -20.052 -2.649  -9.879  1.00 94.40 231 A 1 
ATOM   1855 C  CD  . PRO A 1 231 ? -19.315 -1.373  -9.530  1.00 97.08 231 A 1 
ATOM   1856 N  N   . GLN A 1 232 ? -17.604 -1.314  -13.037 1.00 97.89 232 A 1 
ATOM   1857 C  CA  . GLN A 1 232 ? -17.007 -1.009  -14.328 1.00 97.67 232 A 1 
ATOM   1858 C  C   . GLN A 1 232 ? -15.484 -0.900  -14.264 1.00 98.10 232 A 1 
ATOM   1859 O  O   . GLN A 1 232 ? -14.795 -1.270  -15.210 1.00 97.90 232 A 1 
ATOM   1860 C  CB  . GLN A 1 232 ? -17.602 0.283   -14.907 1.00 96.53 232 A 1 
ATOM   1861 C  CG  . GLN A 1 232 ? -17.283 1.555   -14.133 1.00 91.77 232 A 1 
ATOM   1862 C  CD  . GLN A 1 232 ? -18.331 1.893   -13.080 1.00 91.17 232 A 1 
ATOM   1863 O  OE1 . GLN A 1 232 ? -18.935 0.999   -12.467 1.00 86.28 232 A 1 
ATOM   1864 N  NE2 . GLN A 1 232 ? -18.552 3.175   -12.872 1.00 84.64 232 A 1 
ATOM   1865 N  N   . TYR A 1 233 ? -14.963 -0.391  -13.142 1.00 98.43 233 A 1 
ATOM   1866 C  CA  . TYR A 1 233 ? -13.518 -0.268  -12.995 1.00 98.58 233 A 1 
ATOM   1867 C  C   . TYR A 1 233 ? -12.905 -1.603  -12.602 1.00 98.74 233 A 1 
ATOM   1868 O  O   . TYR A 1 233 ? -11.809 -1.941  -13.047 1.00 98.61 233 A 1 
ATOM   1869 C  CB  . TYR A 1 233 ? -13.159 0.796   -11.948 1.00 98.49 233 A 1 
ATOM   1870 C  CG  . TYR A 1 233 ? -13.654 2.189   -12.283 1.00 98.40 233 A 1 
ATOM   1871 C  CD1 . TYR A 1 233 ? -13.674 2.655   -13.597 1.00 97.87 233 A 1 
ATOM   1872 C  CD2 . TYR A 1 233 ? -14.088 3.051   -11.277 1.00 97.90 233 A 1 
ATOM   1873 C  CE1 . TYR A 1 233 ? -14.139 3.933   -13.904 1.00 97.47 233 A 1 
ATOM   1874 C  CE2 . TYR A 1 233 ? -14.543 4.325   -11.567 1.00 97.50 233 A 1 
ATOM   1875 C  CZ  . TYR A 1 233 ? -14.566 4.757   -12.886 1.00 97.60 233 A 1 
ATOM   1876 O  OH  . TYR A 1 233 ? -15.026 6.022   -13.178 1.00 96.62 233 A 1 
ATOM   1877 N  N   . ASN A 1 234 ? -13.611 -2.358  -11.786 1.00 98.68 234 A 1 
ATOM   1878 C  CA  . ASN A 1 234 ? -13.129 -3.659  -11.349 1.00 98.73 234 A 1 
ATOM   1879 C  C   . ASN A 1 234 ? -12.884 -4.567  -12.544 1.00 98.75 234 A 1 
ATOM   1880 O  O   . ASN A 1 234 ? -11.801 -5.138  -12.696 1.00 98.76 234 A 1 
ATOM   1881 C  CB  . ASN A 1 234 ? -14.148 -4.318  -10.416 1.00 98.62 234 A 1 
ATOM   1882 C  CG  . ASN A 1 234 ? -13.644 -5.627  -9.845  1.00 98.56 234 A 1 
ATOM   1883 O  OD1 . ASN A 1 234 ? -12.951 -5.637  -8.816  1.00 96.59 234 A 1 
ATOM   1884 N  ND2 . ASN A 1 234 ? -13.967 -6.727  -10.495 1.00 96.76 234 A 1 
ATOM   1885 N  N   . ASP A 1 235 ? -13.905 -4.704  -13.391 1.00 98.58 235 A 1 
ATOM   1886 C  CA  . ASP A 1 235 ? -13.801 -5.565  -14.558 1.00 98.30 235 A 1 
ATOM   1887 C  C   . ASP A 1 235 ? -12.719 -5.096  -15.528 1.00 98.63 235 A 1 
ATOM   1888 O  O   . ASP A 1 235 ? -11.967 -5.912  -16.067 1.00 98.41 235 A 1 
ATOM   1889 C  CB  . ASP A 1 235 ? -15.145 -5.656  -15.283 1.00 97.67 235 A 1 
ATOM   1890 C  CG  . ASP A 1 235 ? -16.235 -6.275  -14.419 1.00 93.91 235 A 1 
ATOM   1891 O  OD1 . ASP A 1 235 ? -15.906 -6.882  -13.374 1.00 91.02 235 A 1 
ATOM   1892 O  OD2 . ASP A 1 235 ? -17.421 -6.157  -14.786 1.00 90.37 235 A 1 
ATOM   1893 N  N   . ARG A 1 236 ? -12.656 -3.790  -15.753 1.00 98.67 236 A 1 
ATOM   1894 C  CA  . ARG A 1 236 ? -11.659 -3.251  -16.670 1.00 98.78 236 A 1 
ATOM   1895 C  C   . ARG A 1 236 ? -10.248 -3.441  -16.122 1.00 98.80 236 A 1 
ATOM   1896 O  O   . ARG A 1 236 ? -9.316  -3.709  -16.884 1.00 98.76 236 A 1 
ATOM   1897 C  CB  . ARG A 1 236 ? -11.929 -1.766  -16.942 1.00 98.48 236 A 1 
ATOM   1898 C  CG  . ARG A 1 236 ? -11.056 -1.194  -18.050 1.00 96.93 236 A 1 
ATOM   1899 C  CD  . ARG A 1 236 ? -11.463 0.230   -18.403 1.00 95.62 236 A 1 
ATOM   1900 N  NE  . ARG A 1 236 ? -10.672 0.758   -19.506 1.00 94.00 236 A 1 
ATOM   1901 C  CZ  . ARG A 1 236 ? -10.786 1.990   -20.001 1.00 92.51 236 A 1 
ATOM   1902 N  NH1 . ARG A 1 236 ? -11.671 2.835   -19.487 1.00 90.26 236 A 1 
ATOM   1903 N  NH2 . ARG A 1 236 ? -10.021 2.365   -21.002 1.00 89.13 236 A 1 
ATOM   1904 N  N   . LEU A 1 237 ? -10.088 -3.298  -14.802 1.00 98.83 237 A 1 
ATOM   1905 C  CA  . LEU A 1 237 ? -8.775  -3.471  -14.188 1.00 98.92 237 A 1 
ATOM   1906 C  C   . LEU A 1 237 ? -8.318  -4.921  -14.288 1.00 98.96 237 A 1 
ATOM   1907 O  O   . LEU A 1 237 ? -7.155  -5.188  -14.601 1.00 98.90 237 A 1 
ATOM   1908 C  CB  . LEU A 1 237 ? -8.806  -3.026  -12.721 1.00 98.88 237 A 1 
ATOM   1909 C  CG  . LEU A 1 237 ? -7.483  -3.143  -11.955 1.00 98.71 237 A 1 
ATOM   1910 C  CD1 . LEU A 1 237 ? -6.398  -2.331  -12.650 1.00 98.52 237 A 1 
ATOM   1911 C  CD2 . LEU A 1 237 ? -7.679  -2.651  -10.527 1.00 98.53 237 A 1 
ATOM   1912 N  N   . VAL A 1 238 ? -9.229  -5.854  -14.024 1.00 98.91 238 A 1 
ATOM   1913 C  CA  . VAL A 1 238 ? -8.888  -7.274  -14.121 1.00 98.96 238 A 1 
ATOM   1914 C  C   . VAL A 1 238 ? -8.447  -7.589  -15.547 1.00 98.92 238 A 1 
ATOM   1915 O  O   . VAL A 1 238 ? -7.416  -8.234  -15.759 1.00 98.86 238 A 1 
ATOM   1916 C  CB  . VAL A 1 238 ? -10.089 -8.169  -13.739 1.00 98.82 238 A 1 
ATOM   1917 C  CG1 . VAL A 1 238 ? -9.773  -9.633  -14.052 1.00 98.46 238 A 1 
ATOM   1918 C  CG2 . VAL A 1 238 ? -10.396 -8.018  -12.256 1.00 98.53 238 A 1 
ATOM   1919 N  N   . ASP A 1 239 ? -9.218  -7.122  -16.528 1.00 98.80 239 A 1 
ATOM   1920 C  CA  . ASP A 1 239 ? -8.881  -7.364  -17.931 1.00 98.73 239 A 1 
ATOM   1921 C  C   . ASP A 1 239 ? -7.544  -6.719  -18.296 1.00 98.85 239 A 1 
ATOM   1922 O  O   . ASP A 1 239 ? -6.731  -7.322  -18.993 1.00 98.69 239 A 1 
ATOM   1923 C  CB  . ASP A 1 239 ? -9.969  -6.809  -18.858 1.00 98.47 239 A 1 
ATOM   1924 C  CG  . ASP A 1 239 ? -11.233 -7.656  -18.865 1.00 96.01 239 A 1 
ATOM   1925 O  OD1 . ASP A 1 239 ? -11.231 -8.768  -18.297 1.00 93.81 239 A 1 
ATOM   1926 O  OD2 . ASP A 1 239 ? -12.234 -7.206  -19.455 1.00 93.32 239 A 1 
ATOM   1927 N  N   . SER A 1 240 ? -7.334  -5.492  -17.823 1.00 98.87 240 A 1 
ATOM   1928 C  CA  . SER A 1 240 ? -6.107  -4.767  -18.119 1.00 98.89 240 A 1 
ATOM   1929 C  C   . SER A 1 240 ? -4.872  -5.481  -17.581 1.00 98.85 240 A 1 
ATOM   1930 O  O   . SER A 1 240 ? -3.834  -5.529  -18.247 1.00 98.71 240 A 1 
ATOM   1931 C  CB  . SER A 1 240 ? -6.166  -3.348  -17.544 1.00 98.49 240 A 1 
ATOM   1932 O  OG  . SER A 1 240 ? -7.178  -2.584  -18.178 1.00 94.73 240 A 1 
ATOM   1933 N  N   . LEU A 1 241 ? -4.980  -6.030  -16.380 1.00 98.98 241 A 1 
ATOM   1934 C  CA  . LEU A 1 241 ? -3.855  -6.730  -15.771 1.00 98.91 241 A 1 
ATOM   1935 C  C   . LEU A 1 241 ? -3.620  -8.094  -16.415 1.00 98.99 241 A 1 
ATOM   1936 O  O   . LEU A 1 241 ? -2.495  -8.432  -16.775 1.00 98.81 241 A 1 
ATOM   1937 C  CB  . LEU A 1 241 ? -4.087  -6.881  -14.265 1.00 98.91 241 A 1 
ATOM   1938 C  CG  . LEU A 1 241 ? -4.093  -5.580  -13.458 1.00 98.80 241 A 1 
ATOM   1939 C  CD1 . LEU A 1 241 ? -4.603  -5.826  -12.050 1.00 98.64 241 A 1 
ATOM   1940 C  CD2 . LEU A 1 241 ? -2.682  -4.994  -13.419 1.00 98.52 241 A 1 
ATOM   1941 N  N   . ALA A 1 242 ? -4.685  -8.878  -16.562 1.00 98.90 242 A 1 
ATOM   1942 C  CA  . ALA A 1 242 ? -4.562  -10.216 -17.139 1.00 98.87 242 A 1 
ATOM   1943 C  C   . ALA A 1 242 ? -4.076  -10.185 -18.589 1.00 98.84 242 A 1 
ATOM   1944 O  O   . ALA A 1 242 ? -3.361  -11.089 -19.027 1.00 98.56 242 A 1 
ATOM   1945 C  CB  . ALA A 1 242 ? -5.901  -10.949 -17.050 1.00 98.77 242 A 1 
ATOM   1946 N  N   . GLU A 1 243 ? -4.458  -9.157  -19.329 1.00 98.89 243 A 1 
ATOM   1947 C  CA  . GLU A 1 243 ? -4.067  -9.014  -20.730 1.00 98.65 243 A 1 
ATOM   1948 C  C   . GLU A 1 243 ? -2.553  -9.016  -20.895 1.00 98.71 243 A 1 
ATOM   1949 O  O   . GLU A 1 243 ? -2.032  -9.477  -21.916 1.00 98.33 243 A 1 
ATOM   1950 C  CB  . GLU A 1 243 ? -4.652  -7.709  -21.297 1.00 98.17 243 A 1 
ATOM   1951 C  CG  . GLU A 1 243 ? -4.235  -7.372  -22.733 1.00 93.82 243 A 1 
ATOM   1952 C  CD  . GLU A 1 243 ? -4.717  -8.402  -23.746 1.00 91.37 243 A 1 
ATOM   1953 O  OE1 . GLU A 1 243 ? -5.791  -8.995  -23.530 1.00 86.79 243 A 1 
ATOM   1954 O  OE2 . GLU A 1 243 ? -4.025  -8.602  -24.754 1.00 86.42 243 A 1 
ATOM   1955 N  N   . TYR A 1 244 ? -1.848  -8.521  -19.878 1.00 98.88 244 A 1 
ATOM   1956 C  CA  . TYR A 1 244 ? -0.396  -8.456  -19.934 1.00 98.87 244 A 1 
ATOM   1957 C  C   . TYR A 1 244 ? 0.280   -9.492  -19.034 1.00 98.83 244 A 1 
ATOM   1958 O  O   . TYR A 1 244 ? 1.279   -9.204  -18.369 1.00 98.58 244 A 1 
ATOM   1959 C  CB  . TYR A 1 244 ? 0.060   -7.041  -19.577 1.00 98.85 244 A 1 
ATOM   1960 C  CG  . TYR A 1 244 ? -0.392  -6.022  -20.604 1.00 98.85 244 A 1 
ATOM   1961 C  CD1 . TYR A 1 244 ? 0.280   -5.871  -21.813 1.00 98.64 244 A 1 
ATOM   1962 C  CD2 . TYR A 1 244 ? -1.544  -5.266  -20.395 1.00 98.67 244 A 1 
ATOM   1963 C  CE1 . TYR A 1 244 ? -0.170  -4.995  -22.789 1.00 98.46 244 A 1 
ATOM   1964 C  CE2 . TYR A 1 244 ? -2.003  -4.378  -21.369 1.00 98.49 244 A 1 
ATOM   1965 C  CZ  . TYR A 1 244 ? -1.314  -4.247  -22.565 1.00 98.57 244 A 1 
ATOM   1966 O  OH  . TYR A 1 244 ? -1.769  -3.389  -23.533 1.00 98.00 244 A 1 
ATOM   1967 N  N   . ASN A 1 245 ? -0.255  -10.705 -19.034 1.00 98.78 245 A 1 
ATOM   1968 C  CA  . ASN A 1 245 ? 0.302   -11.790 -18.235 1.00 98.60 245 A 1 
ATOM   1969 C  C   . ASN A 1 245 ? 1.706   -12.176 -18.686 1.00 98.46 245 A 1 
ATOM   1970 O  O   . ASN A 1 245 ? 2.451   -12.814 -17.945 1.00 97.74 245 A 1 
ATOM   1971 C  CB  . ASN A 1 245 ? -0.613  -13.021 -18.292 1.00 98.21 245 A 1 
ATOM   1972 C  CG  . ASN A 1 245 ? -0.662  -13.649 -19.667 1.00 97.88 245 A 1 
ATOM   1973 O  OD1 . ASN A 1 245 ? -0.878  -12.975 -20.669 1.00 94.56 245 A 1 
ATOM   1974 N  ND2 . ASN A 1 245 ? -0.458  -14.956 -19.717 1.00 93.62 245 A 1 
ATOM   1975 N  N   . ASP A 1 246 ? 2.069   -11.783 -19.904 1.00 98.47 246 A 1 
ATOM   1976 C  CA  . ASP A 1 246 ? 3.393   -12.060 -20.435 1.00 98.29 246 A 1 
ATOM   1977 C  C   . ASP A 1 246 ? 4.411   -11.012 -19.975 1.00 98.26 246 A 1 
ATOM   1978 O  O   . ASP A 1 246 ? 5.612   -11.187 -20.157 1.00 97.60 246 A 1 
ATOM   1979 C  CB  . ASP A 1 246 ? 3.348   -12.099 -21.971 1.00 97.86 246 A 1 
ATOM   1980 C  CG  . ASP A 1 246 ? 2.825   -10.803 -22.569 1.00 97.29 246 A 1 
ATOM   1981 O  OD1 . ASP A 1 246 ? 1.804   -10.275 -22.086 1.00 95.75 246 A 1 
ATOM   1982 O  OD2 . ASP A 1 246 ? 3.440   -10.309 -23.542 1.00 95.10 246 A 1 
ATOM   1983 N  N   . VAL A 1 247 ? 3.911   -9.937  -19.382 1.00 98.69 247 A 1 
ATOM   1984 C  CA  . VAL A 1 247 ? 4.764   -8.851  -18.897 1.00 98.75 247 A 1 
ATOM   1985 C  C   . VAL A 1 247 ? 4.793   -8.775  -17.370 1.00 98.70 247 A 1 
ATOM   1986 O  O   . VAL A 1 247 ? 5.848   -8.569  -16.767 1.00 98.58 247 A 1 
ATOM   1987 C  CB  . VAL A 1 247 ? 4.269   -7.488  -19.443 1.00 98.72 247 A 1 
ATOM   1988 C  CG1 . VAL A 1 247 ? 5.080   -6.343  -18.845 1.00 98.37 247 A 1 
ATOM   1989 C  CG2 . VAL A 1 247 ? 4.361   -7.465  -20.965 1.00 98.36 247 A 1 
ATOM   1990 N  N   . ILE A 1 248 ? 3.636   -8.947  -16.743 1.00 98.81 248 A 1 
ATOM   1991 C  CA  . ILE A 1 248 ? 3.503   -8.830  -15.297 1.00 98.80 248 A 1 
ATOM   1992 C  C   . ILE A 1 248 ? 3.862   -10.102 -14.532 1.00 98.86 248 A 1 
ATOM   1993 O  O   . ILE A 1 248 ? 3.227   -11.145 -14.705 1.00 98.64 248 A 1 
ATOM   1994 C  CB  . ILE A 1 248 ? 2.066   -8.407  -14.938 1.00 98.88 248 A 1 
ATOM   1995 C  CG1 . ILE A 1 248 ? 1.731   -7.068  -15.627 1.00 98.75 248 A 1 
ATOM   1996 C  CG2 . ILE A 1 248 ? 1.903   -8.292  -13.430 1.00 98.78 248 A 1 
ATOM   1997 C  CD1 . ILE A 1 248 ? 0.276   -6.645  -15.499 1.00 98.69 248 A 1 
ATOM   1998 N  N   . LEU A 1 249 ? 4.867   -9.999  -13.670 1.00 98.79 249 A 1 
ATOM   1999 C  CA  . LEU A 1 249 ? 5.309   -11.131 -12.857 1.00 98.68 249 A 1 
ATOM   2000 C  C   . LEU A 1 249 ? 4.383   -11.362 -11.677 1.00 98.61 249 A 1 
ATOM   2001 O  O   . LEU A 1 249 ? 4.269   -12.474 -11.173 1.00 98.12 249 A 1 
ATOM   2002 C  CB  . LEU A 1 249 ? 6.736   -10.907 -12.349 1.00 98.29 249 A 1 
ATOM   2003 C  CG  . LEU A 1 249 ? 7.826   -10.645 -13.396 1.00 97.36 249 A 1 
ATOM   2004 C  CD1 . LEU A 1 249 ? 9.173   -10.546 -12.694 1.00 96.34 249 A 1 
ATOM   2005 C  CD2 . LEU A 1 249 ? 7.839   -11.764 -14.423 1.00 96.14 249 A 1 
ATOM   2006 N  N   . GLY A 1 250 ? 3.726   -10.301 -11.227 1.00 98.80 250 A 1 
ATOM   2007 C  CA  . GLY A 1 250 ? 2.837   -10.399 -10.091 1.00 98.84 250 A 1 
ATOM   2008 C  C   . GLY A 1 250 ? 2.317   -9.034  -9.676  1.00 98.95 250 A 1 
ATOM   2009 O  O   . GLY A 1 250 ? 2.872   -8.007  -10.069 1.00 98.84 250 A 1 
ATOM   2010 N  N   . VAL A 1 251 ? 1.250   -9.027  -8.872  1.00 98.94 251 A 1 
ATOM   2011 C  CA  . VAL A 1 251 ? 0.639   -7.794  -8.387  1.00 98.97 251 A 1 
ATOM   2012 C  C   . VAL A 1 251 ? 0.622   -7.803  -6.864  1.00 98.98 251 A 1 
ATOM   2013 O  O   . VAL A 1 251 ? 0.306   -8.826  -6.251  1.00 98.88 251 A 1 
ATOM   2014 C  CB  . VAL A 1 251 ? -0.813  -7.659  -8.903  1.00 98.92 251 A 1 
ATOM   2015 C  CG1 . VAL A 1 251 ? -1.446  -6.368  -8.387  1.00 98.72 251 A 1 
ATOM   2016 C  CG2 . VAL A 1 251 ? -0.832  -7.687  -10.427 1.00 98.72 251 A 1 
ATOM   2017 N  N   . LEU A 1 252 ? 0.967   -6.670  -6.250  1.00 98.96 252 A 1 
ATOM   2018 C  CA  . LEU A 1 252 ? 0.962   -6.549  -4.800  1.00 98.97 252 A 1 
ATOM   2019 C  C   . LEU A 1 252 ? -0.076  -5.527  -4.355  1.00 98.93 252 A 1 
ATOM   2020 O  O   . LEU A 1 252 ? -0.132  -4.420  -4.887  1.00 98.81 252 A 1 
ATOM   2021 C  CB  . LEU A 1 252 ? 2.347   -6.128  -4.280  1.00 98.86 252 A 1 
ATOM   2022 C  CG  . LEU A 1 252 ? 3.402   -7.228  -4.132  1.00 97.54 252 A 1 
ATOM   2023 C  CD1 . LEU A 1 252 ? 3.719   -7.859  -5.473  1.00 93.01 252 A 1 
ATOM   2024 C  CD2 . LEU A 1 252 ? 4.664   -6.633  -3.529  1.00 93.38 252 A 1 
ATOM   2025 N  N   . CYS A 1 253 ? -0.902  -5.910  -3.371  1.00 98.82 253 A 1 
ATOM   2026 C  CA  . CYS A 1 253 ? -1.953  -5.045  -2.856  1.00 98.88 253 A 1 
ATOM   2027 C  C   . CYS A 1 253 ? -2.010  -5.078  -1.330  1.00 98.81 253 A 1 
ATOM   2028 O  O   . CYS A 1 253 ? -1.427  -5.951  -0.698  1.00 98.30 253 A 1 
ATOM   2029 C  CB  . CYS A 1 253 ? -3.329  -5.496  -3.368  1.00 98.45 253 A 1 
ATOM   2030 S  SG  . CYS A 1 253 ? -3.570  -5.608  -5.141  1.00 97.27 253 A 1 
ATOM   2031 N  N   . GLY A 1 254 ? -2.718  -4.111  -0.745  1.00 98.78 254 A 1 
ATOM   2032 C  CA  . GLY A 1 254 ? -2.913  -4.061  0.691   1.00 98.69 254 A 1 
ATOM   2033 C  C   . GLY A 1 254 ? -4.396  -3.848  0.952   1.00 98.56 254 A 1 
ATOM   2034 O  O   . GLY A 1 254 ? -5.228  -4.559  0.393   1.00 97.72 254 A 1 
ATOM   2035 N  N   . HIS A 1 255 ? -4.736  -2.852  1.772   1.00 98.34 255 A 1 
ATOM   2036 C  CA  . HIS A 1 255 ? -6.111  -2.434  2.032   1.00 98.16 255 A 1 
ATOM   2037 C  C   . HIS A 1 255 ? -6.983  -3.327  2.906   1.00 97.96 255 A 1 
ATOM   2038 O  O   . HIS A 1 255 ? -7.665  -2.839  3.802   1.00 96.81 255 A 1 
ATOM   2039 C  CB  . HIS A 1 255 ? -6.829  -2.185  0.694   1.00 97.67 255 A 1 
ATOM   2040 C  CG  . HIS A 1 255 ? -8.246  -1.719  0.837   1.00 97.74 255 A 1 
ATOM   2041 N  ND1 . HIS A 1 255 ? -8.578  -0.547  1.460   1.00 96.02 255 A 1 
ATOM   2042 C  CD2 . HIS A 1 255 ? -9.399  -2.275  0.413   1.00 95.70 255 A 1 
ATOM   2043 C  CE1 . HIS A 1 255 ? -9.899  -0.398  1.422   1.00 95.51 255 A 1 
ATOM   2044 N  NE2 . HIS A 1 255 ? -10.422 -1.432  0.796   1.00 95.87 255 A 1 
ATOM   2045 N  N   . LEU A 1 256 ? -6.991  -4.628  2.660   1.00 98.11 256 A 1 
ATOM   2046 C  CA  . LEU A 1 256 ? -7.858  -5.531  3.412   1.00 97.72 256 A 1 
ATOM   2047 C  C   . LEU A 1 256 ? -7.350  -5.945  4.792   1.00 97.06 256 A 1 
ATOM   2048 O  O   . LEU A 1 256 ? -8.113  -6.474  5.596   1.00 95.22 256 A 1 
ATOM   2049 C  CB  . LEU A 1 256 ? -8.165  -6.786  2.588   1.00 97.65 256 A 1 
ATOM   2050 C  CG  . LEU A 1 256 ? -8.859  -6.550  1.244   1.00 97.27 256 A 1 
ATOM   2051 C  CD1 . LEU A 1 256 ? -9.209  -7.895  0.608   1.00 96.68 256 A 1 
ATOM   2052 C  CD2 . LEU A 1 256 ? -10.121 -5.718  1.433   1.00 96.56 256 A 1 
ATOM   2053 N  N   . HIS A 1 257 ? -6.067  -5.702  5.061   1.00 96.74 257 A 1 
ATOM   2054 C  CA  . HIS A 1 257 ? -5.445  -6.034  6.347   1.00 96.41 257 A 1 
ATOM   2055 C  C   . HIS A 1 257 ? -5.361  -7.539  6.608   1.00 96.10 257 A 1 
ATOM   2056 O  O   . HIS A 1 257 ? -5.051  -7.963  7.717   1.00 94.42 257 A 1 
ATOM   2057 C  CB  . HIS A 1 257 ? -6.197  -5.360  7.500   1.00 96.18 257 A 1 
ATOM   2058 C  CG  . HIS A 1 257 ? -6.100  -3.861  7.496   1.00 96.48 257 A 1 
ATOM   2059 N  ND1 . HIS A 1 257 ? -5.898  -3.132  8.645   1.00 94.39 257 A 1 
ATOM   2060 C  CD2 . HIS A 1 257 ? -6.170  -2.959  6.492   1.00 94.32 257 A 1 
ATOM   2061 C  CE1 . HIS A 1 257 ? -5.857  -1.844  8.347   1.00 94.34 257 A 1 
ATOM   2062 N  NE2 . HIS A 1 257 ? -6.013  -1.718  7.054   1.00 94.82 257 A 1 
ATOM   2063 N  N   . THR A 1 258 ? -5.638  -8.333  5.576   1.00 96.56 258 A 1 
ATOM   2064 C  CA  . THR A 1 258 ? -5.586  -9.779  5.701   1.00 96.37 258 A 1 
ATOM   2065 C  C   . THR A 1 258 ? -4.647  -10.388 4.665   1.00 96.87 258 A 1 
ATOM   2066 O  O   . THR A 1 258 ? -4.297  -9.747  3.671   1.00 96.11 258 A 1 
ATOM   2067 C  CB  . THR A 1 258 ? -6.985  -10.414 5.532   1.00 95.29 258 A 1 
ATOM   2068 O  OG1 . THR A 1 258 ? -7.654  -9.826  4.410   1.00 91.88 258 A 1 
ATOM   2069 C  CG2 . THR A 1 258 ? -7.815  -10.197 6.784   1.00 91.37 258 A 1 
ATOM   2070 N  N   . ASP A 1 259 ? -4.249  -11.629 4.902   1.00 96.86 259 A 1 
ATOM   2071 C  CA  . ASP A 1 259 ? -3.330  -12.347 4.029   1.00 96.91 259 A 1 
ATOM   2072 C  C   . ASP A 1 259 ? -4.129  -13.247 3.087   1.00 96.97 259 A 1 
ATOM   2073 O  O   . ASP A 1 259 ? -4.664  -14.271 3.492   1.00 96.34 259 A 1 
ATOM   2074 C  CB  . ASP A 1 259 ? -2.387  -13.182 4.901   1.00 96.76 259 A 1 
ATOM   2075 C  CG  . ASP A 1 259 ? -1.514  -14.134 4.112   1.00 96.63 259 A 1 
ATOM   2076 O  OD1 . ASP A 1 259 ? -1.533  -14.116 2.864   1.00 95.48 259 A 1 
ATOM   2077 O  OD2 . ASP A 1 259 ? -0.789  -14.922 4.761   1.00 95.08 259 A 1 
ATOM   2078 N  N   . THR A 1 260 ? -4.214  -12.858 1.816   1.00 97.49 260 A 1 
ATOM   2079 C  CA  . THR A 1 260 ? -4.939  -13.665 0.841   1.00 97.59 260 A 1 
ATOM   2080 C  C   . THR A 1 260 ? -4.405  -13.377 -0.564  1.00 98.02 260 A 1 
ATOM   2081 O  O   . THR A 1 260 ? -3.429  -12.650 -0.737  1.00 97.83 260 A 1 
ATOM   2082 C  CB  . THR A 1 260 ? -6.461  -13.403 0.909   1.00 96.66 260 A 1 
ATOM   2083 O  OG1 . THR A 1 260 ? -7.142  -14.369 0.107   1.00 91.29 260 A 1 
ATOM   2084 C  CG2 . THR A 1 260 ? -6.808  -12.003 0.444   1.00 92.39 260 A 1 
ATOM   2085 N  N   . PHE A 1 261 ? -5.052  -13.981 -1.562  1.00 98.02 261 A 1 
ATOM   2086 C  CA  . PHE A 1 261 ? -4.600  -13.810 -2.939  1.00 98.26 261 A 1 
ATOM   2087 C  C   . PHE A 1 261 ? -5.760  -13.776 -3.920  1.00 98.27 261 A 1 
ATOM   2088 O  O   . PHE A 1 261 ? -6.898  -14.107 -3.575  1.00 97.94 261 A 1 
ATOM   2089 C  CB  . PHE A 1 261 ? -3.649  -14.949 -3.315  1.00 98.08 261 A 1 
ATOM   2090 C  CG  . PHE A 1 261 ? -4.290  -16.314 -3.296  1.00 98.08 261 A 1 
ATOM   2091 C  CD1 . PHE A 1 261 ? -4.945  -16.811 -4.423  1.00 97.39 261 A 1 
ATOM   2092 C  CD2 . PHE A 1 261 ? -4.242  -17.106 -2.155  1.00 97.23 261 A 1 
ATOM   2093 C  CE1 . PHE A 1 261 ? -5.553  -18.066 -4.407  1.00 96.57 261 A 1 
ATOM   2094 C  CE2 . PHE A 1 261 ? -4.844  -18.364 -2.127  1.00 96.65 261 A 1 
ATOM   2095 C  CZ  . PHE A 1 261 ? -5.500  -18.849 -3.253  1.00 96.84 261 A 1 
ATOM   2096 N  N   . ARG A 1 262 ? -5.466  -13.371 -5.155  1.00 98.63 262 A 1 
ATOM   2097 C  CA  . ARG A 1 262 ? -6.457  -13.306 -6.212  1.00 98.61 262 A 1 
ATOM   2098 C  C   . ARG A 1 262 ? -5.817  -13.824 -7.494  1.00 98.71 262 A 1 
ATOM   2099 O  O   . ARG A 1 262 ? -4.651  -13.553 -7.762  1.00 98.60 262 A 1 
ATOM   2100 C  CB  . ARG A 1 262 ? -6.904  -11.860 -6.451  1.00 98.35 262 A 1 
ATOM   2101 C  CG  . ARG A 1 262 ? -7.461  -11.136 -5.219  1.00 97.42 262 A 1 
ATOM   2102 C  CD  . ARG A 1 262 ? -8.879  -11.559 -4.919  1.00 96.10 262 A 1 
ATOM   2103 N  NE  . ARG A 1 262 ? -9.431  -10.848 -3.760  1.00 96.28 262 A 1 
ATOM   2104 C  CZ  . ARG A 1 262 ? -9.598  -11.363 -2.549  1.00 96.29 262 A 1 
ATOM   2105 N  NH1 . ARG A 1 262 ? -9.267  -12.620 -2.303  1.00 93.40 262 A 1 
ATOM   2106 N  NH2 . ARG A 1 262 ? -10.094 -10.632 -1.574  1.00 93.86 262 A 1 
ATOM   2107 N  N   . ILE A 1 263 ? -6.597  -14.573 -8.269  1.00 98.56 263 A 1 
ATOM   2108 C  CA  . ILE A 1 263 ? -6.127  -15.061 -9.557  1.00 98.60 263 A 1 
ATOM   2109 C  C   . ILE A 1 263 ? -6.931  -14.249 -10.567 1.00 98.68 263 A 1 
ATOM   2110 O  O   . ILE A 1 263 ? -8.106  -14.528 -10.807 1.00 98.41 263 A 1 
ATOM   2111 C  CB  . ILE A 1 263 ? -6.408  -16.569 -9.748  1.00 98.46 263 A 1 
ATOM   2112 C  CG1 . ILE A 1 263 ? -5.729  -17.369 -8.619  1.00 97.84 263 A 1 
ATOM   2113 C  CG2 . ILE A 1 263 ? -5.881  -17.022 -11.108 1.00 97.89 263 A 1 
ATOM   2114 C  CD1 . ILE A 1 263 ? -5.997  -18.861 -8.664  1.00 96.33 263 A 1 
ATOM   2115 N  N   . LEU A 1 264 ? -6.307  -13.214 -11.116 1.00 98.71 264 A 1 
ATOM   2116 C  CA  . LEU A 1 264 ? -6.965  -12.334 -12.068 1.00 98.77 264 A 1 
ATOM   2117 C  C   . LEU A 1 264 ? -6.931  -12.957 -13.456 1.00 98.72 264 A 1 
ATOM   2118 O  O   . LEU A 1 264 ? -5.858  -13.237 -13.991 1.00 98.54 264 A 1 
ATOM   2119 C  CB  . LEU A 1 264 ? -6.260  -10.975 -12.068 1.00 98.74 264 A 1 
ATOM   2120 C  CG  . LEU A 1 264 ? -6.066  -10.360 -10.672 1.00 98.39 264 A 1 
ATOM   2121 C  CD1 . LEU A 1 264 ? -5.337  -9.028  -10.787 1.00 97.87 264 A 1 
ATOM   2122 C  CD2 . LEU A 1 264 ? -7.413  -10.175 -9.992  1.00 97.65 264 A 1 
ATOM   2123 N  N   . SER A 1 265 ? -8.117  -13.185 -14.045 1.00 98.61 265 A 1 
ATOM   2124 C  CA  . SER A 1 265 ? -8.197  -13.861 -15.331 1.00 98.40 265 A 1 
ATOM   2125 C  C   . SER A 1 265 ? -8.995  -13.169 -16.424 1.00 98.51 265 A 1 
ATOM   2126 O  O   . SER A 1 265 ? -9.983  -12.479 -16.154 1.00 97.98 265 A 1 
ATOM   2127 C  CB  . SER A 1 265 ? -8.788  -15.261 -15.134 1.00 97.07 265 A 1 
ATOM   2128 O  OG  . SER A 1 265 ? -8.099  -15.983 -14.133 1.00 83.18 265 A 1 
ATOM   2129 N  N   . LYS A 1 266 ? -8.557  -13.359 -17.648 1.00 98.25 266 A 1 
ATOM   2130 C  CA  . LYS A 1 266 ? -9.232  -12.875 -18.837 1.00 97.94 266 A 1 
ATOM   2131 C  C   . LYS A 1 266 ? -9.038  -14.017 -19.822 1.00 97.70 266 A 1 
ATOM   2132 O  O   . LYS A 1 266 ? -7.990  -14.117 -20.470 1.00 96.31 266 A 1 
ATOM   2133 C  CB  . LYS A 1 266 ? -8.594  -11.593 -19.379 1.00 97.15 266 A 1 
ATOM   2134 C  CG  . LYS A 1 266 ? -9.280  -11.070 -20.635 1.00 94.90 266 A 1 
ATOM   2135 C  CD  . LYS A 1 266 ? -8.610  -9.817  -21.167 1.00 92.49 266 A 1 
ATOM   2136 C  CE  . LYS A 1 266 ? -9.311  -9.318  -22.417 1.00 87.72 266 A 1 
ATOM   2137 N  NZ  . LYS A 1 266 ? -8.641  -8.117  -22.975 1.00 80.79 266 A 1 
ATOM   2138 N  N   . GLY A 1 267 ? -10.022 -14.898 -19.903 1.00 97.06 267 A 1 
ATOM   2139 C  CA  . GLY A 1 267 ? -9.886  -16.055 -20.755 1.00 96.45 267 A 1 
ATOM   2140 C  C   . GLY A 1 267 ? -8.820  -16.950 -20.139 1.00 96.98 267 A 1 
ATOM   2141 O  O   . GLY A 1 267 ? -8.886  -17.266 -18.957 1.00 95.02 267 A 1 
ATOM   2142 N  N   . ASN A 1 268 ? -7.838  -17.337 -20.936 1.00 97.43 268 A 1 
ATOM   2143 C  CA  . ASN A 1 268 ? -6.751  -18.175 -20.445 1.00 97.21 268 A 1 
ATOM   2144 C  C   . ASN A 1 268 ? -5.561  -17.374 -19.920 1.00 97.77 268 A 1 
ATOM   2145 O  O   . ASN A 1 268 ? -4.594  -17.947 -19.416 1.00 96.42 268 A 1 
ATOM   2146 C  CB  . ASN A 1 268 ? -6.277  -19.113 -21.561 1.00 95.49 268 A 1 
ATOM   2147 C  CG  . ASN A 1 268 ? -7.323  -20.150 -21.925 1.00 86.61 268 A 1 
ATOM   2148 O  OD1 . ASN A 1 268 ? -7.541  -20.441 -23.099 1.00 76.03 268 A 1 
ATOM   2149 N  ND2 . ASN A 1 268 ? -7.973  -20.719 -20.928 1.00 76.70 268 A 1 
ATOM   2150 N  N   . LYS A 1 269 ? -5.641  -16.047 -20.012 1.00 98.49 269 A 1 
ATOM   2151 C  CA  . LYS A 1 269 ? -4.565  -15.188 -19.526 1.00 98.59 269 A 1 
ATOM   2152 C  C   . LYS A 1 269 ? -4.796  -14.916 -18.047 1.00 98.68 269 A 1 
ATOM   2153 O  O   . LYS A 1 269 ? -5.871  -14.474 -17.647 1.00 98.38 269 A 1 
ATOM   2154 C  CB  . LYS A 1 269 ? -4.544  -13.877 -20.307 1.00 98.33 269 A 1 
ATOM   2155 C  CG  . LYS A 1 269 ? -4.278  -14.060 -21.790 1.00 97.28 269 A 1 
ATOM   2156 C  CD  . LYS A 1 269 ? -4.253  -12.730 -22.521 1.00 95.10 269 A 1 
ATOM   2157 C  CE  . LYS A 1 269 ? -3.996  -12.930 -24.001 1.00 89.36 269 A 1 
ATOM   2158 N  NZ  . LYS A 1 269 ? -3.948  -11.635 -24.734 1.00 82.68 269 A 1 
ATOM   2159 N  N   . LYS A 1 270 ? -3.772  -15.195 -17.228 1.00 98.74 270 A 1 
ATOM   2160 C  CA  . LYS A 1 270 ? -3.899  -15.028 -15.791 1.00 98.70 270 A 1 
ATOM   2161 C  C   . LYS A 1 270 ? -2.695  -14.368 -15.129 1.00 98.76 270 A 1 
ATOM   2162 O  O   . LYS A 1 270 ? -1.565  -14.531 -15.584 1.00 98.47 270 A 1 
ATOM   2163 C  CB  . LYS A 1 270 ? -4.144  -16.398 -15.146 1.00 98.51 270 A 1 
ATOM   2164 C  CG  . LYS A 1 270 ? -5.362  -17.130 -15.701 1.00 97.86 270 A 1 
ATOM   2165 C  CD  . LYS A 1 270 ? -5.439  -18.560 -15.219 1.00 96.59 270 A 1 
ATOM   2166 C  CE  . LYS A 1 270 ? -6.617  -19.272 -15.860 1.00 93.36 270 A 1 
ATOM   2167 N  NZ  . LYS A 1 270 ? -6.669  -20.713 -15.507 1.00 86.80 270 A 1 
ATOM   2168 N  N   . VAL A 1 271 ? -2.964  -13.637 -14.062 1.00 98.89 271 A 1 
ATOM   2169 C  CA  . VAL A 1 271 ? -1.930  -12.951 -13.294 1.00 98.82 271 A 1 
ATOM   2170 C  C   . VAL A 1 271 ? -2.256  -13.107 -11.810 1.00 98.83 271 A 1 
ATOM   2171 O  O   . VAL A 1 271 ? -3.414  -13.049 -11.419 1.00 98.62 271 A 1 
ATOM   2172 C  CB  . VAL A 1 271 ? -1.867  -11.440 -13.641 1.00 98.30 271 A 1 
ATOM   2173 C  CG1 . VAL A 1 271 ? -0.937  -10.710 -12.676 1.00 92.81 271 A 1 
ATOM   2174 C  CG2 . VAL A 1 271 ? -1.381  -11.257 -15.066 1.00 92.94 271 A 1 
ATOM   2175 N  N   . MET A 1 272 ? -1.225  -13.311 -10.994 1.00 98.81 272 A 1 
ATOM   2176 C  CA  . MET A 1 272 ? -1.419  -13.438 -9.550  1.00 98.88 272 A 1 
ATOM   2177 C  C   . MET A 1 272 ? -1.361  -12.089 -8.847  1.00 98.81 272 A 1 
ATOM   2178 O  O   . MET A 1 272 ? -0.541  -11.241 -9.180  1.00 98.79 272 A 1 
ATOM   2179 C  CB  . MET A 1 272 ? -0.346  -14.339 -8.933  1.00 98.66 272 A 1 
ATOM   2180 C  CG  . MET A 1 272 ? -0.507  -15.819 -9.231  1.00 97.57 272 A 1 
ATOM   2181 S  SD  . MET A 1 272 ? -2.134  -16.449 -8.733  1.00 98.13 272 A 1 
ATOM   2182 C  CE  . MET A 1 272 ? -2.172  -16.010 -6.988  1.00 96.40 272 A 1 
ATOM   2183 N  N   . ALA A 1 273 ? -2.238  -11.918 -7.855  1.00 98.82 273 A 1 
ATOM   2184 C  CA  . ALA A 1 273 ? -2.253  -10.710 -7.045  1.00 98.84 273 A 1 
ATOM   2185 C  C   . ALA A 1 273 ? -2.168  -11.169 -5.593  1.00 98.71 273 A 1 
ATOM   2186 O  O   . ALA A 1 273 ? -2.899  -12.073 -5.179  1.00 98.53 273 A 1 
ATOM   2187 C  CB  . ALA A 1 273 ? -3.527  -9.909  -7.275  1.00 98.81 273 A 1 
ATOM   2188 N  N   . PHE A 1 274 ? -1.274  -10.566 -4.833  1.00 98.76 274 A 1 
ATOM   2189 C  CA  . PHE A 1 274 ? -1.075  -10.924 -3.436  1.00 98.87 274 A 1 
ATOM   2190 C  C   . PHE A 1 274 ? -1.465  -9.781  -2.517  1.00 98.81 274 A 1 
ATOM   2191 O  O   . PHE A 1 274 ? -0.923  -8.682  -2.611  1.00 98.67 274 A 1 
ATOM   2192 C  CB  . PHE A 1 274 ? 0.388   -11.299 -3.214  1.00 98.70 274 A 1 
ATOM   2193 C  CG  . PHE A 1 274 ? 0.883   -12.362 -4.151  1.00 98.63 274 A 1 
ATOM   2194 C  CD1 . PHE A 1 274 ? 0.535   -13.692 -3.954  1.00 98.12 274 A 1 
ATOM   2195 C  CD2 . PHE A 1 274 ? 1.632   -12.022 -5.276  1.00 98.10 274 A 1 
ATOM   2196 C  CE1 . PHE A 1 274 ? 0.934   -14.676 -4.855  1.00 97.59 274 A 1 
ATOM   2197 C  CE2 . PHE A 1 274 ? 2.033   -12.999 -6.182  1.00 97.61 274 A 1 
ATOM   2198 C  CZ  . PHE A 1 274 ? 1.677   -14.327 -5.971  1.00 97.80 274 A 1 
ATOM   2199 N  N   . ILE A 1 275 ? -2.414  -10.042 -1.622  1.00 98.64 275 A 1 
ATOM   2200 C  CA  . ILE A 1 275 ? -2.865  -9.044  -0.676  1.00 98.56 275 A 1 
ATOM   2201 C  C   . ILE A 1 275 ? -2.089  -9.283  0.616   1.00 98.32 275 A 1 
ATOM   2202 O  O   . ILE A 1 275 ? -2.296  -10.287 1.299   1.00 97.63 275 A 1 
ATOM   2203 C  CB  . ILE A 1 275 ? -4.383  -9.154  -0.439  1.00 98.38 275 A 1 
ATOM   2204 C  CG1 . ILE A 1 275 ? -5.106  -8.881  -1.758  1.00 97.42 275 A 1 
ATOM   2205 C  CG2 . ILE A 1 275 ? -4.827  -8.174  0.638   1.00 97.61 275 A 1 
ATOM   2206 C  CD1 . ILE A 1 275 ? -6.603  -9.098  -1.720  1.00 93.01 275 A 1 
ATOM   2207 N  N   . GLY A 1 276 ? -1.186  -8.361  0.924   1.00 98.24 276 A 1 
ATOM   2208 C  CA  . GLY A 1 276 ? -0.359  -8.497  2.106   1.00 97.97 276 A 1 
ATOM   2209 C  C   . GLY A 1 276 ? -1.043  -8.058  3.385   1.00 97.71 276 A 1 
ATOM   2210 O  O   . GLY A 1 276 ? -1.807  -7.097  3.399   1.00 96.60 276 A 1 
ATOM   2211 N  N   . PRO A 1 277 ? -0.773  -8.762  4.498   1.00 97.49 277 A 1 
ATOM   2212 C  CA  . PRO A 1 277 ? -1.362  -8.422  5.789   1.00 97.13 277 A 1 
ATOM   2213 C  C   . PRO A 1 277 ? -0.800  -7.095  6.305   1.00 97.35 277 A 1 
ATOM   2214 O  O   . PRO A 1 277 ? 0.301   -6.690  5.939   1.00 96.73 277 A 1 
ATOM   2215 C  CB  . PRO A 1 277 ? -0.973  -9.605  6.666   1.00 96.17 277 A 1 
ATOM   2216 C  CG  . PRO A 1 277 ? 0.347   -10.019 6.098   1.00 95.03 277 A 1 
ATOM   2217 C  CD  . PRO A 1 277 ? 0.113   -9.938  4.609   1.00 96.36 277 A 1 
ATOM   2218 N  N   . SER A 1 278 ? -1.564  -6.433  7.155   1.00 97.37 278 A 1 
ATOM   2219 C  CA  . SER A 1 278 ? -1.196  -5.127  7.680   1.00 97.47 278 A 1 
ATOM   2220 C  C   . SER A 1 278 ? -0.296  -5.099  8.903   1.00 97.52 278 A 1 
ATOM   2221 O  O   . SER A 1 278 ? -0.162  -6.084  9.629   1.00 97.12 278 A 1 
ATOM   2222 C  CB  . SER A 1 278 ? -2.475  -4.363  8.030   1.00 96.97 278 A 1 
ATOM   2223 O  OG  . SER A 1 278 ? -3.176  -5.038  9.069   1.00 95.58 278 A 1 
ATOM   2224 N  N   . VAL A 1 279 ? 0.310   -3.942  9.107   1.00 97.80 279 A 1 
ATOM   2225 C  CA  . VAL A 1 279 ? 1.094   -3.689  10.312  1.00 97.72 279 A 1 
ATOM   2226 C  C   . VAL A 1 279 ? 0.036   -3.373  11.371  1.00 97.44 279 A 1 
ATOM   2227 O  O   . VAL A 1 279 ? 0.152   -3.769  12.526  1.00 96.59 279 A 1 
ATOM   2228 C  CB  . VAL A 1 279 ? 2.015   -2.469  10.143  1.00 97.62 279 A 1 
ATOM   2229 C  CG1 . VAL A 1 279 ? 2.624   -2.077  11.492  1.00 96.62 279 A 1 
ATOM   2230 C  CG2 . VAL A 1 279 ? 3.119   -2.785  9.144   1.00 96.77 279 A 1 
ATOM   2231 N  N   . ASP A 1 280 ? -1.007  -2.666  10.951  1.00 97.42 280 A 1 
ATOM   2232 C  CA  . ASP A 1 280 ? -2.110  -2.270  11.817  1.00 97.24 280 A 1 
ATOM   2233 C  C   . ASP A 1 280 ? -2.784  -3.465  12.488  1.00 97.11 280 A 1 
ATOM   2234 O  O   . ASP A 1 280 ? -2.856  -4.552  11.921  1.00 95.64 280 A 1 
ATOM   2235 C  CB  . ASP A 1 280 ? -3.153  -1.492  11.010  1.00 96.35 280 A 1 
ATOM   2236 C  CG  . ASP A 1 280 ? -4.235  -0.885  11.879  1.00 95.78 280 A 1 
ATOM   2237 O  OD1 . ASP A 1 280 ? -3.901  -0.357  12.955  1.00 92.60 280 A 1 
ATOM   2238 O  OD2 . ASP A 1 280 ? -5.414  -0.916  11.467  1.00 92.26 280 A 1 
ATOM   2239 N  N   . THR A 1 281 ? -3.280  -3.247  13.700  1.00 95.77 281 A 1 
ATOM   2240 C  CA  . THR A 1 281 ? -3.898  -4.306  14.492  1.00 95.30 281 A 1 
ATOM   2241 C  C   . THR A 1 281 ? -5.370  -4.104  14.832  1.00 94.35 281 A 1 
ATOM   2242 O  O   . THR A 1 281 ? -6.005  -5.014  15.368  1.00 91.43 281 A 1 
ATOM   2243 C  CB  . THR A 1 281 ? -3.148  -4.474  15.817  1.00 94.87 281 A 1 
ATOM   2244 O  OG1 . THR A 1 281 ? -3.054  -3.205  16.471  1.00 92.97 281 A 1 
ATOM   2245 C  CG2 . THR A 1 281 ? -1.744  -5.006  15.579  1.00 92.75 281 A 1 
ATOM   2246 N  N   . TRP A 1 282 ? -5.913  -2.935  14.538  1.00 93.85 282 A 1 
ATOM   2247 C  CA  . TRP A 1 282 ? -7.287  -2.617  14.902  1.00 91.97 282 A 1 
ATOM   2248 C  C   . TRP A 1 282 ? -8.351  -3.631  14.470  1.00 89.94 282 A 1 
ATOM   2249 O  O   . TRP A 1 282 ? -9.307  -3.881  15.204  1.00 84.47 282 A 1 
ATOM   2250 C  CB  . TRP A 1 282 ? -7.667  -1.229  14.386  1.00 90.00 282 A 1 
ATOM   2251 C  CG  . TRP A 1 282 ? -8.801  -0.593  15.137  1.00 87.65 282 A 1 
ATOM   2252 C  CD1 . TRP A 1 282 ? -9.646  -1.175  16.032  1.00 81.56 282 A 1 
ATOM   2253 C  CD2 . TRP A 1 282 ? -9.209  0.788   15.069  1.00 83.62 282 A 1 
ATOM   2254 N  NE1 . TRP A 1 282 ? -10.554 -0.269  16.519  1.00 77.23 282 A 1 
ATOM   2255 C  CE2 . TRP A 1 282 ? -10.306 0.942   15.950  1.00 80.12 282 A 1 
ATOM   2256 C  CE3 . TRP A 1 282 ? -8.753  1.891   14.356  1.00 74.79 282 A 1 
ATOM   2257 C  CZ2 . TRP A 1 282 ? -10.949 2.172   16.115  1.00 77.68 282 A 1 
ATOM   2258 C  CZ3 . TRP A 1 282 ? -9.397  3.108   14.525  1.00 72.45 282 A 1 
ATOM   2259 C  CH2 . TRP A 1 282 ? -10.476 3.243   15.398  1.00 73.38 282 A 1 
ATOM   2260 N  N   . LEU A 1 283 ? -8.198  -4.230  13.314  1.00 89.62 283 A 1 
ATOM   2261 C  CA  . LEU A 1 283 ? -9.183  -5.187  12.832  1.00 87.66 283 A 1 
ATOM   2262 C  C   . LEU A 1 283 ? -8.971  -6.612  13.347  1.00 87.53 283 A 1 
ATOM   2263 O  O   . LEU A 1 283 ? -9.534  -7.566  12.806  1.00 82.89 283 A 1 
ATOM   2264 C  CB  . LEU A 1 283 ? -9.237  -5.173  11.302  1.00 84.95 283 A 1 
ATOM   2265 C  CG  . LEU A 1 283 ? -9.649  -3.830  10.695  1.00 81.91 283 A 1 
ATOM   2266 C  CD1 . LEU A 1 283 ? -9.734  -3.950  9.181   1.00 76.76 283 A 1 
ATOM   2267 C  CD2 . LEU A 1 283 ? -10.984 -3.388  11.268  1.00 76.67 283 A 1 
ATOM   2268 N  N   . GLY A 1 284 ? -8.158  -6.737  14.387  1.00 89.80 284 A 1 
ATOM   2269 C  CA  . GLY A 1 284 ? -7.958  -8.037  15.004  1.00 89.56 284 A 1 
ATOM   2270 C  C   . GLY A 1 284 ? -6.923  -8.952  14.381  1.00 90.77 284 A 1 
ATOM   2271 O  O   . GLY A 1 284 ? -7.109  -10.162 14.351  1.00 87.81 284 A 1 
ATOM   2272 N  N   . THR A 1 285 ? -5.828  -8.383  13.892  1.00 92.60 285 A 1 
ATOM   2273 C  CA  . THR A 1 285 ? -4.763  -9.180  13.298  1.00 93.24 285 A 1 
ATOM   2274 C  C   . THR A 1 285 ? -3.425  -8.771  13.902  1.00 93.85 285 A 1 
ATOM   2275 O  O   . THR A 1 285 ? -3.220  -7.614  14.254  1.00 92.79 285 A 1 
ATOM   2276 C  CB  . THR A 1 285 ? -4.698  -9.002  11.769  1.00 91.90 285 A 1 
ATOM   2277 O  OG1 . THR A 1 285 ? -4.592  -7.611  11.444  1.00 87.21 285 A 1 
ATOM   2278 C  CG2 . THR A 1 285 ? -5.941  -9.578  11.117  1.00 86.43 285 A 1 
ATOM   2279 N  N   . SER A 1 286 ? -2.512  -9.736  14.017  1.00 94.09 286 A 1 
ATOM   2280 C  CA  . SER A 1 286 ? -1.195  -9.461  14.566  1.00 94.41 286 A 1 
ATOM   2281 C  C   . SER A 1 286 ? -0.373  -8.638  13.572  1.00 95.29 286 A 1 
ATOM   2282 O  O   . SER A 1 286 ? -0.544  -8.785  12.366  1.00 94.60 286 A 1 
ATOM   2283 C  CB  . SER A 1 286 ? -0.469  -10.767 14.873  1.00 93.16 286 A 1 
ATOM   2284 O  OG  . SER A 1 286 ? -1.112  -11.467 15.925  1.00 88.51 286 A 1 
ATOM   2285 N  N   . PRO A 1 287 ? 0.522   -7.781  14.073  1.00 95.61 287 A 1 
ATOM   2286 C  CA  . PRO A 1 287 ? 1.351   -6.966  13.189  1.00 96.00 287 A 1 
ATOM   2287 C  C   . PRO A 1 287 ? 2.078   -7.881  12.209  1.00 96.47 287 A 1 
ATOM   2288 O  O   . PRO A 1 287 ? 2.611   -8.918  12.606  1.00 95.37 287 A 1 
ATOM   2289 C  CB  . PRO A 1 287 ? 2.317   -6.286  14.146  1.00 95.19 287 A 1 
ATOM   2290 C  CG  . PRO A 1 287 ? 1.538   -6.190  15.418  1.00 92.74 287 A 1 
ATOM   2291 C  CD  . PRO A 1 287 ? 0.836   -7.519  15.487  1.00 95.18 287 A 1 
ATOM   2292 N  N   . SER A 1 288 ? 2.086   -7.505  10.936  1.00 96.94 288 A 1 
ATOM   2293 C  CA  . SER A 1 288 ? 2.703   -8.348  9.926   1.00 97.23 288 A 1 
ATOM   2294 C  C   . SER A 1 288 ? 3.586   -7.614  8.932   1.00 97.81 288 A 1 
ATOM   2295 O  O   . SER A 1 288 ? 3.376   -6.435  8.642   1.00 97.35 288 A 1 
ATOM   2296 C  CB  . SER A 1 288 ? 1.616   -9.092  9.147   1.00 96.20 288 A 1 
ATOM   2297 O  OG  . SER A 1 288 ? 0.759   -9.815  10.010  1.00 89.87 288 A 1 
ATOM   2298 N  N   . ILE A 1 289 ? 4.569   -8.338  8.410   1.00 97.75 289 A 1 
ATOM   2299 C  CA  . ILE A 1 289 ? 5.459   -7.798  7.388   1.00 97.85 289 A 1 
ATOM   2300 C  C   . ILE A 1 289 ? 5.826   -8.982  6.506   1.00 97.97 289 A 1 
ATOM   2301 O  O   . ILE A 1 289 ? 6.024   -10.099 6.998   1.00 97.63 289 A 1 
ATOM   2302 C  CB  . ILE A 1 289 ? 6.729   -7.152  8.009   1.00 97.38 289 A 1 
ATOM   2303 C  CG1 . ILE A 1 289 ? 7.561   -6.492  6.900   1.00 95.22 289 A 1 
ATOM   2304 C  CG2 . ILE A 1 289 ? 7.555   -8.178  8.775   1.00 95.94 289 A 1 
ATOM   2305 C  CD1 . ILE A 1 289 ? 6.898   -5.309  6.243   1.00 95.34 289 A 1 
ATOM   2306 N  N   . ARG A 1 290 ? 5.898   -8.754  5.188   1.00 98.16 290 A 1 
ATOM   2307 C  CA  . ARG A 1 290 ? 6.177   -9.819  4.242   1.00 98.26 290 A 1 
ATOM   2308 C  C   . ARG A 1 290 ? 7.383   -9.518  3.358   1.00 98.52 290 A 1 
ATOM   2309 O  O   . ARG A 1 290 ? 7.606   -8.377  2.966   1.00 98.43 290 A 1 
ATOM   2310 C  CB  . ARG A 1 290 ? 4.944   -10.057 3.367   1.00 97.52 290 A 1 
ATOM   2311 C  CG  . ARG A 1 290 ? 5.157   -11.012 2.202   1.00 95.92 290 A 1 
ATOM   2312 C  CD  . ARG A 1 290 ? 3.859   -11.284 1.458   1.00 95.69 290 A 1 
ATOM   2313 N  NE  . ARG A 1 290 ? 2.926   -12.052 2.264   1.00 95.42 290 A 1 
ATOM   2314 C  CZ  . ARG A 1 290 ? 1.747   -12.479 1.825   1.00 96.38 290 A 1 
ATOM   2315 N  NH1 . ARG A 1 290 ? 1.344   -12.200 0.592   1.00 92.83 290 A 1 
ATOM   2316 N  NH2 . ARG A 1 290 ? 0.950   -13.190 2.630   1.00 92.82 290 A 1 
ATOM   2317 N  N   . LYS A 1 291 ? 8.145   -10.562 3.052   1.00 98.36 291 A 1 
ATOM   2318 C  CA  . LYS A 1 291 ? 9.288   -10.426 2.167   1.00 98.26 291 A 1 
ATOM   2319 C  C   . LYS A 1 291 ? 9.171   -11.444 1.043   1.00 98.27 291 A 1 
ATOM   2320 O  O   . LYS A 1 291 ? 8.924   -12.621 1.281   1.00 97.92 291 A 1 
ATOM   2321 C  CB  . LYS A 1 291 ? 10.601  -10.632 2.924   1.00 97.70 291 A 1 
ATOM   2322 C  CG  . LYS A 1 291 ? 11.840  -10.361 2.062   1.00 95.85 291 A 1 
ATOM   2323 C  CD  . LYS A 1 291 ? 13.134  -10.400 2.862   1.00 94.18 291 A 1 
ATOM   2324 C  CE  . LYS A 1 291 ? 13.455  -11.794 3.357   1.00 89.52 291 A 1 
ATOM   2325 N  NZ  . LYS A 1 291 ? 14.783  -11.838 4.029   1.00 87.42 291 A 1 
ATOM   2326 N  N   . TYR A 1 292 ? 9.352   -10.974 -0.198  1.00 98.47 292 A 1 
ATOM   2327 C  CA  . TYR A 1 292 ? 9.279   -11.845 -1.367  1.00 98.44 292 A 1 
ATOM   2328 C  C   . TYR A 1 292 ? 10.653  -12.167 -1.916  1.00 98.38 292 A 1 
ATOM   2329 O  O   . TYR A 1 292 ? 11.550  -11.326 -1.897  1.00 98.12 292 A 1 
ATOM   2330 C  CB  . TYR A 1 292 ? 8.496   -11.174 -2.503  1.00 98.53 292 A 1 
ATOM   2331 C  CG  . TYR A 1 292 ? 7.041   -10.881 -2.216  1.00 98.62 292 A 1 
ATOM   2332 C  CD1 . TYR A 1 292 ? 6.671   -9.767  -1.462  1.00 98.40 292 A 1 
ATOM   2333 C  CD2 . TYR A 1 292 ? 6.046   -11.702 -2.718  1.00 98.42 292 A 1 
ATOM   2334 C  CE1 . TYR A 1 292 ? 5.332   -9.498  -1.207  1.00 98.27 292 A 1 
ATOM   2335 C  CE2 . TYR A 1 292 ? 4.703   -11.439 -2.475  1.00 98.30 292 A 1 
ATOM   2336 C  CZ  . TYR A 1 292 ? 4.349   -10.331 -1.715  1.00 98.44 292 A 1 
ATOM   2337 O  OH  . TYR A 1 292 ? 3.017   -10.068 -1.468  1.00 98.09 292 A 1 
ATOM   2338 N  N   . ASP A 1 293 ? 10.806  -13.404 -2.417  1.00 98.25 293 A 1 
ATOM   2339 C  CA  . ASP A 1 293 ? 12.018  -13.806 -3.107  1.00 98.07 293 A 1 
ATOM   2340 C  C   . ASP A 1 293 ? 11.555  -13.622 -4.552  1.00 98.24 293 A 1 
ATOM   2341 O  O   . ASP A 1 293 ? 10.845  -14.468 -5.100  1.00 97.91 293 A 1 
ATOM   2342 C  CB  . ASP A 1 293 ? 12.353  -15.271 -2.831  1.00 97.59 293 A 1 
ATOM   2343 C  CG  . ASP A 1 293 ? 13.598  -15.732 -3.587  1.00 96.16 293 A 1 
ATOM   2344 O  OD1 . ASP A 1 293 ? 14.028  -15.024 -4.519  1.00 93.97 293 A 1 
ATOM   2345 O  OD2 . ASP A 1 293 ? 14.124  -16.811 -3.254  1.00 92.67 293 A 1 
ATOM   2346 N  N   . VAL A 1 294 ? 11.922  -12.512 -5.153  1.00 98.33 294 A 1 
ATOM   2347 C  CA  . VAL A 1 294 ? 11.506  -12.192 -6.512  1.00 98.35 294 A 1 
ATOM   2348 C  C   . VAL A 1 294 ? 12.210  -13.005 -7.585  1.00 98.17 294 A 1 
ATOM   2349 O  O   . VAL A 1 294 ? 11.591  -13.449 -8.554  1.00 97.51 294 A 1 
ATOM   2350 C  CB  . VAL A 1 294 ? 11.717  -10.689 -6.807  1.00 98.29 294 A 1 
ATOM   2351 C  CG1 . VAL A 1 294 ? 11.270  -10.366 -8.230  1.00 97.69 294 A 1 
ATOM   2352 C  CG2 . VAL A 1 294 ? 10.933  -9.852  -5.807  1.00 97.88 294 A 1 
ATOM   2353 N  N   . GLY A 1 295 ? 13.508  -13.200 -7.413  1.00 97.59 295 A 1 
ATOM   2354 C  CA  . GLY A 1 295 ? 14.262  -13.928 -8.410  1.00 97.12 295 A 1 
ATOM   2355 C  C   . GLY A 1 295 ? 14.976  -12.952 -9.332  1.00 97.26 295 A 1 
ATOM   2356 O  O   . GLY A 1 295 ? 15.184  -11.789 -8.981  1.00 95.52 295 A 1 
ATOM   2357 N  N   . ASN A 1 296 ? 15.352  -13.415 -10.520 1.00 97.03 296 A 1 
ATOM   2358 C  CA  . ASN A 1 296 ? 16.070  -12.566 -11.471 1.00 96.74 296 A 1 
ATOM   2359 C  C   . ASN A 1 296 ? 15.196  -11.904 -12.535 1.00 96.76 296 A 1 
ATOM   2360 O  O   . ASN A 1 296 ? 15.716  -11.301 -13.474 1.00 94.85 296 A 1 
ATOM   2361 C  CB  . ASN A 1 296 ? 17.180  -13.365 -12.157 1.00 95.32 296 A 1 
ATOM   2362 C  CG  . ASN A 1 296 ? 16.648  -14.555 -12.938 1.00 94.14 296 A 1 
ATOM   2363 O  OD1 . ASN A 1 296 ? 15.447  -14.680 -13.176 1.00 89.67 296 A 1 
ATOM   2364 N  ND2 . ASN A 1 296 ? 17.550  -15.439 -13.337 1.00 88.35 296 A 1 
ATOM   2365 N  N   . GLY A 1 297 ? 13.874  -12.032 -12.391 1.00 96.20 297 A 1 
ATOM   2366 C  CA  . GLY A 1 297 ? 12.963  -11.407 -13.333 1.00 96.34 297 A 1 
ATOM   2367 C  C   . GLY A 1 297 ? 12.645  -12.197 -14.592 1.00 96.63 297 A 1 
ATOM   2368 O  O   . GLY A 1 297 ? 11.849  -11.751 -15.416 1.00 95.04 297 A 1 
ATOM   2369 N  N   . GLN A 1 298 ? 13.258  -13.380 -14.759 1.00 96.10 298 A 1 
ATOM   2370 C  CA  . GLN A 1 298 ? 13.010  -14.194 -15.943 1.00 95.50 298 A 1 
ATOM   2371 C  C   . GLN A 1 298 ? 11.745  -15.043 -15.828 1.00 95.07 298 A 1 
ATOM   2372 O  O   . GLN A 1 298 ? 11.268  -15.595 -16.822 1.00 90.89 298 A 1 
ATOM   2373 C  CB  . GLN A 1 298 ? 14.216  -15.098 -16.226 1.00 93.92 298 A 1 
ATOM   2374 C  CG  . GLN A 1 298 ? 15.488  -14.341 -16.570 1.00 90.31 298 A 1 
ATOM   2375 C  CD  . GLN A 1 298 ? 16.619  -15.265 -16.988 1.00 87.74 298 A 1 
ATOM   2376 O  OE1 . GLN A 1 298 ? 16.941  -16.222 -16.279 1.00 79.68 298 A 1 
ATOM   2377 N  NE2 . GLN A 1 298 ? 17.207  -14.992 -18.136 1.00 77.57 298 A 1 
ATOM   2378 N  N   . GLY A 1 299 ? 11.209  -15.149 -14.619 1.00 95.53 299 A 1 
ATOM   2379 C  CA  . GLY A 1 299 ? 10.004  -15.934 -14.412 1.00 95.85 299 A 1 
ATOM   2380 C  C   . GLY A 1 299 ? 9.176   -15.400 -13.257 1.00 97.23 299 A 1 
ATOM   2381 O  O   . GLY A 1 299 ? 9.392   -14.279 -12.803 1.00 96.24 299 A 1 
ATOM   2382 N  N   . TYR A 1 300 ? 8.237   -16.212 -12.779 1.00 97.94 300 A 1 
ATOM   2383 C  CA  . TYR A 1 300 ? 7.394   -15.815 -11.658 1.00 98.17 300 A 1 
ATOM   2384 C  C   . TYR A 1 300 ? 8.229   -15.672 -10.390 1.00 98.28 300 A 1 
ATOM   2385 O  O   . TYR A 1 300 ? 9.311   -16.238 -10.286 1.00 97.69 300 A 1 
ATOM   2386 C  CB  . TYR A 1 300 ? 6.307   -16.865 -11.418 1.00 97.97 300 A 1 
ATOM   2387 C  CG  . TYR A 1 300 ? 5.302   -16.986 -12.537 1.00 97.95 300 A 1 
ATOM   2388 C  CD1 . TYR A 1 300 ? 4.371   -15.986 -12.762 1.00 96.83 300 A 1 
ATOM   2389 C  CD2 . TYR A 1 300 ? 5.291   -18.108 -13.364 1.00 96.82 300 A 1 
ATOM   2390 C  CE1 . TYR A 1 300 ? 3.447   -16.092 -13.801 1.00 95.97 300 A 1 
ATOM   2391 C  CE2 . TYR A 1 300 ? 4.369   -18.229 -14.402 1.00 96.22 300 A 1 
ATOM   2392 C  CZ  . TYR A 1 300 ? 3.452   -17.213 -14.609 1.00 96.74 300 A 1 
ATOM   2393 O  OH  . TYR A 1 300 ? 2.531   -17.329 -15.632 1.00 95.40 300 A 1 
ATOM   2394 N  N   . MET A 1 301 ? 7.712   -14.919 -9.423  1.00 98.27 301 A 1 
ATOM   2395 C  CA  . MET A 1 301 ? 8.399   -14.780 -8.152  1.00 98.32 301 A 1 
ATOM   2396 C  C   . MET A 1 301 ? 8.441   -16.171 -7.535  1.00 98.49 301 A 1 
ATOM   2397 O  O   . MET A 1 301 ? 7.550   -16.999 -7.776  1.00 98.14 301 A 1 
ATOM   2398 C  CB  . MET A 1 301 ? 7.665   -13.785 -7.260  1.00 98.32 301 A 1 
ATOM   2399 C  CG  . MET A 1 301 ? 7.710   -12.353 -7.806  1.00 97.77 301 A 1 
ATOM   2400 S  SD  . MET A 1 301 ? 7.093   -11.118 -6.645  1.00 97.34 301 A 1 
ATOM   2401 C  CE  . MET A 1 301 ? 5.338   -11.324 -6.849  1.00 92.57 301 A 1 
ATOM   2402 N  N   . LYS A 1 302 ? 9.468   -16.439 -6.749  1.00 98.21 302 A 1 
ATOM   2403 C  CA  . LYS A 1 302 ? 9.666   -17.767 -6.173  1.00 97.91 302 A 1 
ATOM   2404 C  C   . LYS A 1 302 ? 8.825   -18.104 -4.940  1.00 97.96 302 A 1 
ATOM   2405 O  O   . LYS A 1 302 ? 8.187   -19.151 -4.889  1.00 97.09 302 A 1 
ATOM   2406 C  CB  . LYS A 1 302 ? 11.145  -17.963 -5.861  1.00 97.36 302 A 1 
ATOM   2407 C  CG  . LYS A 1 302 ? 12.051  -17.809 -7.077  1.00 93.55 302 A 1 
ATOM   2408 C  CD  . LYS A 1 302 ? 13.503  -17.993 -6.708  1.00 82.38 302 A 1 
ATOM   2409 C  CE  . LYS A 1 302 ? 14.395  -17.863 -7.930  1.00 75.59 302 A 1 
ATOM   2410 N  NZ  . LYS A 1 302 ? 15.832  -18.058 -7.591  1.00 64.20 302 A 1 
ATOM   2411 N  N   . GLU A 1 303 ? 8.825   -17.210 -3.965  1.00 97.91 303 A 1 
ATOM   2412 C  CA  . GLU A 1 303 ? 8.081   -17.451 -2.733  1.00 97.76 303 A 1 
ATOM   2413 C  C   . GLU A 1 303 ? 8.010   -16.184 -1.893  1.00 98.08 303 A 1 
ATOM   2414 O  O   . GLU A 1 303 ? 8.624   -15.171 -2.242  1.00 97.88 303 A 1 
ATOM   2415 C  CB  . GLU A 1 303 ? 8.757   -18.552 -1.902  1.00 96.00 303 A 1 
ATOM   2416 C  CG  . GLU A 1 303 ? 10.080  -18.102 -1.270  1.00 90.60 303 A 1 
ATOM   2417 C  CD  . GLU A 1 303 ? 10.680  -19.144 -0.335  1.00 89.58 303 A 1 
ATOM   2418 O  OE1 . GLU A 1 303 ? 9.908   -19.925 0.268   1.00 84.19 303 A 1 
ATOM   2419 O  OE2 . GLU A 1 303 ? 11.913  -19.169 -0.183  1.00 83.26 303 A 1 
ATOM   2420 N  N   . PHE A 1 304 ? 7.257   -16.241 -0.806  1.00 98.16 304 A 1 
ATOM   2421 C  CA  . PHE A 1 304 ? 7.204   -15.137 0.132   1.00 98.08 304 A 1 
ATOM   2422 C  C   . PHE A 1 304 ? 7.223   -15.713 1.540   1.00 97.95 304 A 1 
ATOM   2423 O  O   . PHE A 1 304 ? 6.869   -16.877 1.752   1.00 97.22 304 A 1 
ATOM   2424 C  CB  . PHE A 1 304 ? 5.972   -14.236 -0.093  1.00 97.82 304 A 1 
ATOM   2425 C  CG  . PHE A 1 304 ? 4.641   -14.892 0.194   1.00 97.88 304 A 1 
ATOM   2426 C  CD1 . PHE A 1 304 ? 4.238   -15.195 1.496   1.00 96.81 304 A 1 
ATOM   2427 C  CD2 . PHE A 1 304 ? 3.751   -15.159 -0.846  1.00 96.61 304 A 1 
ATOM   2428 C  CE1 . PHE A 1 304 ? 2.995   -15.770 1.758   1.00 95.88 304 A 1 
ATOM   2429 C  CE2 . PHE A 1 304 ? 2.508   -15.727 -0.602  1.00 95.80 304 A 1 
ATOM   2430 C  CZ  . PHE A 1 304 ? 2.127   -16.032 0.706   1.00 96.42 304 A 1 
ATOM   2431 N  N   . LYS A 1 305 ? 7.678   -14.913 2.491   1.00 97.57 305 A 1 
ATOM   2432 C  CA  . LYS A 1 305 ? 7.749   -15.325 3.881   1.00 97.29 305 A 1 
ATOM   2433 C  C   . LYS A 1 305 ? 7.143   -14.244 4.749   1.00 97.34 305 A 1 
ATOM   2434 O  O   . LYS A 1 305 ? 7.435   -13.059 4.569   1.00 96.63 305 A 1 
ATOM   2435 C  CB  . LYS A 1 305 ? 9.204   -15.576 4.284   1.00 96.32 305 A 1 
ATOM   2436 C  CG  . LYS A 1 305 ? 9.859   -16.735 3.549   1.00 91.82 305 A 1 
ATOM   2437 C  CD  . LYS A 1 305 ? 11.296  -16.941 3.985   1.00 86.45 305 A 1 
ATOM   2438 C  CE  . LYS A 1 305 ? 11.933  -18.112 3.241   1.00 79.21 305 A 1 
ATOM   2439 N  NZ  . LYS A 1 305 ? 13.353  -18.309 3.631   1.00 70.18 305 A 1 
ATOM   2440 N  N   . ASN A 1 306 ? 6.291   -14.650 5.687   1.00 95.90 306 A 1 
ATOM   2441 C  CA  . ASN A 1 306 ? 5.665   -13.711 6.607   1.00 94.97 306 A 1 
ATOM   2442 C  C   . ASN A 1 306 ? 6.382   -13.706 7.948   1.00 93.69 306 A 1 
ATOM   2443 O  O   . ASN A 1 306 ? 6.823   -14.751 8.437   1.00 88.61 306 A 1 
ATOM   2444 C  CB  . ASN A 1 306 ? 4.192   -14.061 6.825   1.00 92.86 306 A 1 
ATOM   2445 C  CG  . ASN A 1 306 ? 3.308   -13.624 5.672   1.00 89.51 306 A 1 
ATOM   2446 O  OD1 . ASN A 1 306 ? 3.787   -13.131 4.652   1.00 81.09 306 A 1 
ATOM   2447 N  ND2 . ASN A 1 306 ? 2.009   -13.794 5.844   1.00 81.13 306 A 1 
ATOM   2448 N  N   . TYR A 1 307 ? 6.488   -12.523 8.540   1.00 87.71 307 A 1 
ATOM   2449 C  CA  . TYR A 1 307 ? 7.105   -12.316 9.845   1.00 84.11 307 A 1 
ATOM   2450 C  C   . TYR A 1 307 ? 6.548   -13.260 10.910  1.00 81.59 307 A 1 
ATOM   2451 O  O   . TYR A 1 307 ? 5.370   -13.200 11.246  1.00 74.55 307 A 1 
ATOM   2452 C  CB  . TYR A 1 307 ? 6.870   -10.863 10.256  1.00 80.24 307 A 1 
ATOM   2453 C  CG  . TYR A 1 307 ? 7.308   -10.486 11.648  1.00 74.27 307 A 1 
ATOM   2454 C  CD1 . TYR A 1 307 ? 8.642   -10.563 12.025  1.00 67.99 307 A 1 
ATOM   2455 C  CD2 . TYR A 1 307 ? 6.387   -9.992  12.564  1.00 67.74 307 A 1 
ATOM   2456 C  CE1 . TYR A 1 307 ? 9.048   -10.167 13.290  1.00 62.46 307 A 1 
ATOM   2457 C  CE2 . TYR A 1 307 ? 6.778   -9.595  13.824  1.00 62.21 307 A 1 
ATOM   2458 C  CZ  . TYR A 1 307 ? 8.112   -9.678  14.193  1.00 62.55 307 A 1 
ATOM   2459 O  OH  . TYR A 1 307 ? 8.513   -9.281  15.454  1.00 57.98 307 A 1 
ATOM   2460 N  N   . PHE A 1 308 ? 7.404   -14.146 11.428  1.00 74.66 308 A 1 
ATOM   2461 C  CA  . PHE A 1 308 ? 7.065   -15.111 12.469  1.00 72.22 308 A 1 
ATOM   2462 C  C   . PHE A 1 308 ? 5.838   -15.978 12.189  1.00 73.45 308 A 1 
ATOM   2463 O  O   . PHE A 1 308 ? 5.238   -16.525 13.111  1.00 66.87 308 A 1 
ATOM   2464 C  CB  . PHE A 1 308 ? 6.868   -14.405 13.818  1.00 64.93 308 A 1 
ATOM   2465 C  CG  . PHE A 1 308 ? 8.142   -13.925 14.456  1.00 60.79 308 A 1 
ATOM   2466 C  CD1 . PHE A 1 308 ? 9.379   -14.449 14.103  1.00 55.90 308 A 1 
ATOM   2467 C  CD2 . PHE A 1 308 ? 8.098   -12.948 15.452  1.00 56.69 308 A 1 
ATOM   2468 C  CE1 . PHE A 1 308 ? 10.555  -14.013 14.707  1.00 49.52 308 A 1 
ATOM   2469 C  CE2 . PHE A 1 308 ? 9.260   -12.516 16.067  1.00 50.58 308 A 1 
ATOM   2470 C  CZ  . PHE A 1 308 ? 10.490  -13.041 15.695  1.00 48.19 308 A 1 
ATOM   2471 N  N   . ASN A 1 309 ? 5.483   -16.129 10.910  1.00 82.59 309 A 1 
ATOM   2472 C  CA  . ASN A 1 309 ? 4.322   -16.946 10.557  1.00 81.43 309 A 1 
ATOM   2473 C  C   . ASN A 1 309 ? 4.670   -18.158 9.701   1.00 83.24 309 A 1 
ATOM   2474 O  O   . ASN A 1 309 ? 4.745   -19.274 10.195  1.00 78.29 309 A 1 
ATOM   2475 C  CB  . ASN A 1 309 ? 3.254   -16.107 9.843   1.00 73.66 309 A 1 
ATOM   2476 C  CG  . ASN A 1 309 ? 2.544   -15.155 10.780  1.00 67.19 309 A 1 
ATOM   2477 O  OD1 . ASN A 1 309 ? 2.580   -15.317 11.994  1.00 60.17 309 A 1 
ATOM   2478 N  ND2 . ASN A 1 309 ? 1.881   -14.162 10.215  1.00 61.11 309 A 1 
ATOM   2479 N  N   . TYR A 1 310 ? 4.862   -17.916 8.393   1.00 91.57 310 A 1 
ATOM   2480 C  CA  . TYR A 1 310 ? 5.129   -19.023 7.480   1.00 93.68 310 A 1 
ATOM   2481 C  C   . TYR A 1 310 ? 5.734   -18.580 6.158   1.00 94.87 310 A 1 
ATOM   2482 O  O   . TYR A 1 310 ? 5.824   -17.382 5.869   1.00 94.11 310 A 1 
ATOM   2483 C  CB  . TYR A 1 310 ? 3.831   -19.774 7.178   1.00 92.29 310 A 1 
ATOM   2484 C  CG  . TYR A 1 310 ? 2.889   -18.979 6.279   1.00 92.09 310 A 1 
ATOM   2485 C  CD1 . TYR A 1 310 ? 2.097   -17.942 6.783   1.00 90.70 310 A 1 
ATOM   2486 C  CD2 . TYR A 1 310 ? 2.806   -19.267 4.918   1.00 90.53 310 A 1 
ATOM   2487 C  CE1 . TYR A 1 310 ? 1.254   -17.204 5.951   1.00 87.74 310 A 1 
ATOM   2488 C  CE2 . TYR A 1 310 ? 1.965   -18.534 4.071   1.00 89.39 310 A 1 
ATOM   2489 C  CZ  . TYR A 1 310 ? 1.193   -17.509 4.597   1.00 90.57 310 A 1 
ATOM   2490 O  OH  . TYR A 1 310 ? 0.358   -16.788 3.762   1.00 89.16 310 A 1 
ATOM   2491 N  N   . GLY A 1 311 ? 6.123   -19.586 5.364   1.00 94.59 311 A 1 
ATOM   2492 C  CA  . GLY A 1 311 ? 6.654   -19.346 4.041   1.00 95.14 311 A 1 
ATOM   2493 C  C   . GLY A 1 311 ? 5.698   -20.022 3.074   1.00 95.60 311 A 1 
ATOM   2494 O  O   . GLY A 1 311 ? 5.196   -21.110 3.356   1.00 94.38 311 A 1 
ATOM   2495 N  N   . SER A 1 312 ? 5.428   -19.405 1.927   1.00 95.73 312 A 1 
ATOM   2496 C  CA  . SER A 1 312 ? 4.503   -19.973 0.955   1.00 95.54 312 A 1 
ATOM   2497 C  C   . SER A 1 312 ? 4.928   -21.354 0.464   1.00 95.48 312 A 1 
ATOM   2498 O  O   . SER A 1 312 ? 4.091   -22.234 0.239   1.00 94.84 312 A 1 
ATOM   2499 C  CB  . SER A 1 312 ? 4.346   -19.030 -0.244  1.00 95.67 312 A 1 
ATOM   2500 O  OG  . SER A 1 312 ? 5.583   -18.797 -0.877  1.00 95.54 312 A 1 
ATOM   2501 N  N   . SER A 1 313 ? 6.212   -21.541 0.307   1.00 94.90 313 A 1 
ATOM   2502 C  CA  . SER A 1 313 ? 6.735   -22.819 -0.175  1.00 93.87 313 A 1 
ATOM   2503 C  C   . SER A 1 313 ? 6.624   -23.927 0.867   1.00 93.78 313 A 1 
ATOM   2504 O  O   . SER A 1 313 ? 6.068   -24.992 0.595   1.00 92.67 313 A 1 
ATOM   2505 C  CB  . SER A 1 313 ? 8.197   -22.664 -0.600  1.00 92.77 313 A 1 
ATOM   2506 O  OG  . SER A 1 313 ? 8.724   -23.904 -1.042  1.00 79.52 313 A 1 
ATOM   2507 N  N   . SER A 1 314 ? 7.128   -23.680 2.067   1.00 94.21 314 A 1 
ATOM   2508 C  CA  . SER A 1 314 ? 7.099   -24.684 3.130   1.00 93.36 314 A 1 
ATOM   2509 C  C   . SER A 1 314 ? 5.690   -25.017 3.619   1.00 93.79 314 A 1 
ATOM   2510 O  O   . SER A 1 314 ? 5.397   -26.168 3.932   1.00 91.85 314 A 1 
ATOM   2511 C  CB  . SER A 1 314 ? 7.953   -24.231 4.315   1.00 91.17 314 A 1 
ATOM   2512 O  OG  . SER A 1 314 ? 7.450   -23.036 4.878   1.00 80.56 314 A 1 
ATOM   2513 N  N   . GLU A 1 315 ? 4.824   -24.015 3.685   1.00 94.11 315 A 1 
ATOM   2514 C  CA  . GLU A 1 315 ? 3.468   -24.223 4.192   1.00 94.22 315 A 1 
ATOM   2515 C  C   . GLU A 1 315 ? 2.497   -24.839 3.188   1.00 94.87 315 A 1 
ATOM   2516 O  O   . GLU A 1 315 ? 1.703   -25.708 3.546   1.00 92.70 315 A 1 
ATOM   2517 C  CB  . GLU A 1 315 ? 2.890   -22.904 4.705   1.00 91.78 315 A 1 
ATOM   2518 C  CG  . GLU A 1 315 ? 1.592   -23.054 5.492   1.00 86.34 315 A 1 
ATOM   2519 C  CD  . GLU A 1 315 ? 1.837   -23.567 6.906   1.00 88.19 315 A 1 
ATOM   2520 O  OE1 . GLU A 1 315 ? 2.887   -24.195 7.158   1.00 83.41 315 A 1 
ATOM   2521 O  OE2 . GLU A 1 315 ? 0.971   -23.335 7.771   1.00 83.91 315 A 1 
ATOM   2522 N  N   . TYR A 1 316 ? 2.546   -24.390 1.941   1.00 96.37 316 A 1 
ATOM   2523 C  CA  . TYR A 1 316 ? 1.613   -24.867 0.928   1.00 96.49 316 A 1 
ATOM   2524 C  C   . TYR A 1 316 ? 2.213   -25.751 -0.162  1.00 96.56 316 A 1 
ATOM   2525 O  O   . TYR A 1 316 ? 1.483   -26.291 -0.995  1.00 94.51 316 A 1 
ATOM   2526 C  CB  . TYR A 1 316 ? 0.913   -23.670 0.274   1.00 96.08 316 A 1 
ATOM   2527 C  CG  . TYR A 1 316 ? 0.172   -22.771 1.251   1.00 96.41 316 A 1 
ATOM   2528 C  CD1 . TYR A 1 316 ? -0.735  -23.297 2.169   1.00 95.29 316 A 1 
ATOM   2529 C  CD2 . TYR A 1 316 ? 0.372   -21.392 1.230   1.00 95.53 316 A 1 
ATOM   2530 C  CE1 . TYR A 1 316 ? -1.429  -22.466 3.045   1.00 94.64 316 A 1 
ATOM   2531 C  CE2 . TYR A 1 316 ? -0.321  -20.554 2.106   1.00 94.78 316 A 1 
ATOM   2532 C  CZ  . TYR A 1 316 ? -1.220  -21.098 3.008   1.00 95.44 316 A 1 
ATOM   2533 O  OH  . TYR A 1 316 ? -1.907  -20.277 3.874   1.00 94.23 316 A 1 
ATOM   2534 N  N   . GLY A 1 317 ? 3.516   -25.888 -0.158  1.00 94.82 317 A 1 
ATOM   2535 C  CA  . GLY A 1 317 ? 4.158   -26.713 -1.167  1.00 94.76 317 A 1 
ATOM   2536 C  C   . GLY A 1 317 ? 4.189   -26.072 -2.545  1.00 95.74 317 A 1 
ATOM   2537 O  O   . GLY A 1 317 ? 4.334   -26.758 -3.549  1.00 93.60 317 A 1 
ATOM   2538 N  N   . LEU A 1 318 ? 4.059   -24.751 -2.581  1.00 96.29 318 A 1 
ATOM   2539 C  CA  . LEU A 1 318 ? 4.073   -24.027 -3.847  1.00 96.31 318 A 1 
ATOM   2540 C  C   . LEU A 1 318 ? 5.482   -24.017 -4.440  1.00 96.53 318 A 1 
ATOM   2541 O  O   . LEU A 1 318 ? 6.452   -23.718 -3.752  1.00 95.26 318 A 1 
ATOM   2542 C  CB  . LEU A 1 318 ? 3.608   -22.582 -3.627  1.00 95.42 318 A 1 
ATOM   2543 C  CG  . LEU A 1 318 ? 2.168   -22.407 -3.128  1.00 94.71 318 A 1 
ATOM   2544 C  CD1 . LEU A 1 318 ? 1.943   -20.959 -2.713  1.00 92.72 318 A 1 
ATOM   2545 C  CD2 . LEU A 1 318 ? 1.194   -22.809 -4.220  1.00 92.37 318 A 1 
ATOM   2546 N  N   . LYS A 1 319 ? 5.570   -24.376 -5.731  1.00 96.61 319 A 1 
ATOM   2547 C  CA  . LYS A 1 319 ? 6.861   -24.406 -6.413  1.00 96.47 319 A 1 
ATOM   2548 C  C   . LYS A 1 319 ? 7.286   -23.002 -6.832  1.00 96.98 319 A 1 
ATOM   2549 O  O   . LYS A 1 319 ? 8.476   -22.722 -6.980  1.00 95.57 319 A 1 
ATOM   2550 C  CB  . LYS A 1 319 ? 6.778   -25.319 -7.636  1.00 95.45 319 A 1 
ATOM   2551 C  CG  . LYS A 1 319 ? 6.428   -26.767 -7.292  1.00 91.11 319 A 1 
ATOM   2552 C  CD  . LYS A 1 319 ? 6.298   -27.617 -8.537  1.00 84.69 319 A 1 
ATOM   2553 C  CE  . LYS A 1 319 ? 5.926   -29.041 -8.177  1.00 77.16 319 A 1 
ATOM   2554 N  NZ  . LYS A 1 319 ? 5.773   -29.902 -9.392  1.00 68.21 319 A 1 
ATOM   2555 N  N   . GLU A 1 320 ? 6.300   -22.138 -7.022  1.00 97.92 320 A 1 
ATOM   2556 C  CA  . GLU A 1 320 ? 6.537   -20.747 -7.408  1.00 98.02 320 A 1 
ATOM   2557 C  C   . GLU A 1 320 ? 5.219   -19.994 -7.231  1.00 98.32 320 A 1 
ATOM   2558 O  O   . GLU A 1 320 ? 4.169   -20.609 -7.034  1.00 98.08 320 A 1 
ATOM   2559 C  CB  . GLU A 1 320 ? 7.002   -20.657 -8.865  1.00 97.18 320 A 1 
ATOM   2560 C  CG  . GLU A 1 320 ? 5.964   -21.157 -9.869  1.00 95.65 320 A 1 
ATOM   2561 C  CD  . GLU A 1 320 ? 6.473   -21.132 -11.306 1.00 95.83 320 A 1 
ATOM   2562 O  OE1 . GLU A 1 320 ? 7.637   -20.741 -11.540 1.00 92.37 320 A 1 
ATOM   2563 O  OE2 . GLU A 1 320 ? 5.698   -21.516 -12.203 1.00 92.96 320 A 1 
ATOM   2564 N  N   . LEU A 1 321 ? 5.271   -18.676 -7.291  1.00 98.49 321 A 1 
ATOM   2565 C  CA  . LEU A 1 321 ? 4.068   -17.864 -7.125  1.00 98.50 321 A 1 
ATOM   2566 C  C   . LEU A 1 321 ? 3.387   -17.608 -8.474  1.00 98.69 321 A 1 
ATOM   2567 O  O   . LEU A 1 321 ? 3.274   -16.463 -8.920  1.00 98.36 321 A 1 
ATOM   2568 C  CB  . LEU A 1 321 ? 4.438   -16.544 -6.438  1.00 98.52 321 A 1 
ATOM   2569 C  CG  . LEU A 1 321 ? 5.116   -16.699 -5.073  1.00 98.21 321 A 1 
ATOM   2570 C  CD1 . LEU A 1 321 ? 5.418   -15.328 -4.467  1.00 97.87 321 A 1 
ATOM   2571 C  CD2 . LEU A 1 321 ? 4.228   -17.510 -4.136  1.00 97.78 321 A 1 
ATOM   2572 N  N   . SER A 1 322 ? 2.914   -18.681 -9.100  1.00 98.52 322 A 1 
ATOM   2573 C  CA  . SER A 1 322 ? 2.263   -18.601 -10.400 1.00 98.57 322 A 1 
ATOM   2574 C  C   . SER A 1 322 ? 0.776   -18.947 -10.332 1.00 98.56 322 A 1 
ATOM   2575 O  O   . SER A 1 322 ? 0.327   -19.600 -9.391  1.00 98.40 322 A 1 
ATOM   2576 C  CB  . SER A 1 322 ? 2.938   -19.567 -11.378 1.00 98.33 322 A 1 
ATOM   2577 O  OG  . SER A 1 322 ? 2.713   -20.907 -10.987 1.00 97.80 322 A 1 
ATOM   2578 N  N   . PRO A 1 323 ? 0.007   -18.522 -11.329 1.00 98.60 323 A 1 
ATOM   2579 C  CA  . PRO A 1 323 ? -1.425  -18.835 -11.367 1.00 98.59 323 A 1 
ATOM   2580 C  C   . PRO A 1 323 ? -1.677  -20.338 -11.296 1.00 98.42 323 A 1 
ATOM   2581 O  O   . PRO A 1 323 ? -2.579  -20.794 -10.576 1.00 98.21 323 A 1 
ATOM   2582 C  CB  . PRO A 1 323 ? -1.872  -18.234 -12.696 1.00 98.42 323 A 1 
ATOM   2583 C  CG  . PRO A 1 323 ? -0.987  -17.039 -12.836 1.00 97.78 323 A 1 
ATOM   2584 C  CD  . PRO A 1 323 ? 0.364   -17.585 -12.417 1.00 98.51 323 A 1 
ATOM   2585 N  N   . LYS A 1 324 ? -0.894  -21.121 -12.034 1.00 98.47 324 A 1 
ATOM   2586 C  CA  . LYS A 1 324 ? -1.077  -22.568 -12.053 1.00 98.12 324 A 1 
ATOM   2587 C  C   . LYS A 1 324 ? -0.889  -23.172 -10.657 1.00 98.35 324 A 1 
ATOM   2588 O  O   . LYS A 1 324 ? -1.684  -24.016 -10.230 1.00 98.01 324 A 1 
ATOM   2589 C  CB  . LYS A 1 324 ? -0.104  -23.224 -13.036 1.00 97.49 324 A 1 
ATOM   2590 C  CG  . LYS A 1 324 ? -0.183  -24.748 -13.059 1.00 87.88 324 A 1 
ATOM   2591 C  CD  . LYS A 1 324 ? 0.510   -25.344 -14.272 1.00 84.07 324 A 1 
ATOM   2592 C  CE  . LYS A 1 324 ? -0.248  -25.013 -15.546 1.00 71.31 324 A 1 
ATOM   2593 N  NZ  . LYS A 1 324 ? 0.352   -25.654 -16.741 1.00 65.46 324 A 1 
ATOM   2594 N  N   . GLU A 1 325 ? 0.144   -22.744 -9.950  1.00 98.22 325 A 1 
ATOM   2595 C  CA  . GLU A 1 325 ? 0.400   -23.264 -8.607  1.00 98.29 325 A 1 
ATOM   2596 C  C   . GLU A 1 325 ? -0.719  -22.888 -7.635  1.00 98.37 325 A 1 
ATOM   2597 O  O   . GLU A 1 325 ? -1.121  -23.705 -6.798  1.00 97.99 325 A 1 
ATOM   2598 C  CB  . GLU A 1 325 ? 1.744   -22.745 -8.083  1.00 98.15 325 A 1 
ATOM   2599 C  CG  . GLU A 1 325 ? 2.950   -23.420 -8.711  1.00 97.10 325 A 1 
ATOM   2600 C  CD  . GLU A 1 325 ? 3.030   -24.893 -8.365  1.00 97.07 325 A 1 
ATOM   2601 O  OE1 . GLU A 1 325 ? 3.153   -25.215 -7.165  1.00 94.26 325 A 1 
ATOM   2602 O  OE2 . GLU A 1 325 ? 2.982   -25.727 -9.292  1.00 94.24 325 A 1 
ATOM   2603 N  N   . PHE A 1 326 ? -1.225  -21.670 -7.737  1.00 98.53 326 A 1 
ATOM   2604 C  CA  . PHE A 1 326 ? -2.295  -21.261 -6.842  1.00 98.52 326 A 1 
ATOM   2605 C  C   . PHE A 1 326 ? -3.641  -21.891 -7.205  1.00 98.45 326 A 1 
ATOM   2606 O  O   . PHE A 1 326 ? -4.486  -22.086 -6.340  1.00 98.06 326 A 1 
ATOM   2607 C  CB  . PHE A 1 326 ? -2.402  -19.739 -6.789  1.00 98.41 326 A 1 
ATOM   2608 C  CG  . PHE A 1 326 ? -1.441  -19.109 -5.817  1.00 98.46 326 A 1 
ATOM   2609 C  CD1 . PHE A 1 326 ? -0.138  -18.802 -6.195  1.00 97.97 326 A 1 
ATOM   2610 C  CD2 . PHE A 1 326 ? -1.819  -18.879 -4.496  1.00 97.96 326 A 1 
ATOM   2611 C  CE1 . PHE A 1 326 ? 0.769   -18.287 -5.277  1.00 97.52 326 A 1 
ATOM   2612 C  CE2 . PHE A 1 326 ? -0.920  -18.362 -3.574  1.00 97.44 326 A 1 
ATOM   2613 C  CZ  . PHE A 1 326 ? 0.380   -18.061 -3.959  1.00 97.73 326 A 1 
ATOM   2614 N  N   . GLU A 1 327 ? -3.845  -22.231 -8.467  1.00 98.35 327 A 1 
ATOM   2615 C  CA  . GLU A 1 327 ? -5.083  -22.898 -8.862  1.00 98.22 327 A 1 
ATOM   2616 C  C   . GLU A 1 327 ? -5.066  -24.299 -8.251  1.00 98.24 327 A 1 
ATOM   2617 O  O   . GLU A 1 327 ? -6.088  -24.804 -7.798  1.00 97.99 327 A 1 
ATOM   2618 C  CB  . GLU A 1 327 ? -5.202  -22.981 -10.384 1.00 98.00 327 A 1 
ATOM   2619 C  CG  . GLU A 1 327 ? -5.453  -21.637 -11.053 1.00 94.86 327 A 1 
ATOM   2620 C  CD  . GLU A 1 327 ? -5.712  -21.757 -12.538 1.00 93.19 327 A 1 
ATOM   2621 O  OE1 . GLU A 1 327 ? -4.951  -22.483 -13.214 1.00 87.28 327 A 1 
ATOM   2622 O  OE2 . GLU A 1 327 ? -6.674  -21.133 -13.021 1.00 87.72 327 A 1 
ATOM   2623 N  N   . ILE A 1 328 ? -3.895  -24.917 -8.233  1.00 98.18 328 A 1 
ATOM   2624 C  CA  . ILE A 1 328 ? -3.734  -26.232 -7.647  1.00 97.98 328 A 1 
ATOM   2625 C  C   . ILE A 1 328 ? -3.979  -26.148 -6.145  1.00 98.15 328 A 1 
ATOM   2626 O  O   . ILE A 1 328 ? -4.656  -26.995 -5.564  1.00 97.82 328 A 1 
ATOM   2627 C  CB  . ILE A 1 328 ? -2.320  -26.805 -7.918  1.00 97.67 328 A 1 
ATOM   2628 C  CG1 . ILE A 1 328 ? -2.163  -27.119 -9.408  1.00 96.38 328 A 1 
ATOM   2629 C  CG2 . ILE A 1 328 ? -2.070  -28.052 -7.076  1.00 96.34 328 A 1 
ATOM   2630 C  CD1 . ILE A 1 328 ? -0.764  -27.548 -9.811  1.00 93.40 328 A 1 
ATOM   2631 N  N   . LEU A 1 329 ? -3.441  -25.103 -5.507  1.00 97.81 329 A 1 
ATOM   2632 C  CA  . LEU A 1 329 ? -3.621  -24.905 -4.075  1.00 97.91 329 A 1 
ATOM   2633 C  C   . LEU A 1 329 ? -5.103  -24.726 -3.732  1.00 98.06 329 A 1 
ATOM   2634 O  O   . LEU A 1 329 ? -5.605  -25.316 -2.779  1.00 97.94 329 A 1 
ATOM   2635 C  CB  . LEU A 1 329 ? -2.836  -23.675 -3.596  1.00 97.87 329 A 1 
ATOM   2636 C  CG  . LEU A 1 329 ? -3.024  -23.305 -2.121  1.00 97.47 329 A 1 
ATOM   2637 C  CD1 . LEU A 1 329 ? -2.551  -24.449 -1.232  1.00 96.62 329 A 1 
ATOM   2638 C  CD2 . LEU A 1 329 ? -2.239  -22.036 -1.806  1.00 96.54 329 A 1 
ATOM   2639 N  N   . ALA A 1 330 ? -5.804  -23.920 -4.519  1.00 98.00 330 A 1 
ATOM   2640 C  CA  . ALA A 1 330 ? -7.223  -23.670 -4.290  1.00 97.84 330 A 1 
ATOM   2641 C  C   . ALA A 1 330 ? -8.012  -24.976 -4.403  1.00 97.94 330 A 1 
ATOM   2642 O  O   . ALA A 1 330 ? -8.900  -25.250 -3.597  1.00 97.59 330 A 1 
ATOM   2643 C  CB  . ALA A 1 330 ? -7.743  -22.647 -5.295  1.00 97.24 330 A 1 
ATOM   2644 N  N   . ALA A 1 331 ? -7.683  -25.785 -5.394  1.00 98.18 331 A 1 
ATOM   2645 C  CA  . ALA A 1 331 ? -8.362  -27.057 -5.598  1.00 98.16 331 A 1 
ATOM   2646 C  C   . ALA A 1 331 ? -8.092  -27.997 -4.424  1.00 98.29 331 A 1 
ATOM   2647 O  O   . ALA A 1 331 ? -8.982  -28.718 -3.976  1.00 97.81 331 A 1 
ATOM   2648 C  CB  . ALA A 1 331 ? -7.895  -27.702 -6.904  1.00 97.95 331 A 1 
ATOM   2649 N  N   . ARG A 1 332 ? -6.863  -27.986 -3.919  1.00 98.08 332 A 1 
ATOM   2650 C  CA  . ARG A 1 332 ? -6.495  -28.830 -2.784  1.00 98.08 332 A 1 
ATOM   2651 C  C   . ARG A 1 332 ? -7.261  -28.419 -1.529  1.00 98.10 332 A 1 
ATOM   2652 O  O   . ARG A 1 332 ? -7.769  -29.269 -0.804  1.00 97.83 332 A 1 
ATOM   2653 C  CB  . ARG A 1 332 ? -4.992  -28.750 -2.523  1.00 97.59 332 A 1 
ATOM   2654 C  CG  . ARG A 1 332 ? -4.120  -29.439 -3.569  1.00 92.03 332 A 1 
ATOM   2655 C  CD  . ARG A 1 332 ? -2.640  -29.152 -3.299  1.00 90.30 332 A 1 
ATOM   2656 N  NE  . ARG A 1 332 ? -2.236  -29.585 -1.972  1.00 85.26 332 A 1 
ATOM   2657 C  CZ  . ARG A 1 332 ? -1.213  -29.073 -1.287  1.00 82.83 332 A 1 
ATOM   2658 N  NH1 . ARG A 1 332 ? -0.492  -28.100 -1.803  1.00 76.68 332 A 1 
ATOM   2659 N  NH2 . ARG A 1 332 ? -0.928  -29.535 -0.068  1.00 74.46 332 A 1 
ATOM   2660 N  N   . MET A 1 333 ? -7.354  -27.117 -1.277  1.00 97.99 333 A 1 
ATOM   2661 C  CA  . MET A 1 333 ? -8.050  -26.625 -0.095  1.00 97.68 333 A 1 
ATOM   2662 C  C   . MET A 1 333 ? -9.542  -26.938 -0.144  1.00 97.83 333 A 1 
ATOM   2663 O  O   . MET A 1 333 ? -10.186 -27.091 0.889   1.00 97.28 333 A 1 
ATOM   2664 C  CB  . MET A 1 333 ? -7.843  -25.117 0.078   1.00 96.99 333 A 1 
ATOM   2665 C  CG  . MET A 1 333 ? -6.410  -24.731 0.413   1.00 95.08 333 A 1 
ATOM   2666 S  SD  . MET A 1 333 ? -6.233  -23.026 0.983   1.00 94.36 333 A 1 
ATOM   2667 C  CE  . MET A 1 333 ? -6.567  -22.118 -0.518  1.00 88.17 333 A 1 
ATOM   2668 N  N   . ASP A 1 334 ? -10.081 -27.030 -1.346  1.00 97.64 334 A 1 
ATOM   2669 C  CA  . ASP A 1 334 ? -11.498 -27.331 -1.511  1.00 97.43 334 A 1 
ATOM   2670 C  C   . ASP A 1 334 ? -11.808 -28.765 -1.075  1.00 97.45 334 A 1 
ATOM   2671 O  O   . ASP A 1 334 ? -12.951 -29.092 -0.758  1.00 96.58 334 A 1 
ATOM   2672 C  CB  . ASP A 1 334 ? -11.907 -27.138 -2.980  1.00 97.08 334 A 1 
ATOM   2673 C  CG  . ASP A 1 334 ? -13.402 -27.251 -3.190  1.00 92.82 334 A 1 
ATOM   2674 O  OD1 . ASP A 1 334 ? -14.160 -26.518 -2.523  1.00 87.73 334 A 1 
ATOM   2675 O  OD2 . ASP A 1 334 ? -13.827 -28.075 -4.030  1.00 86.16 334 A 1 
ATOM   2676 N  N   . LYS A 1 335 ? -10.776 -29.599 -1.040  1.00 97.84 335 A 1 
ATOM   2677 C  CA  . LYS A 1 335 ? -10.939 -30.997 -0.658  1.00 97.73 335 A 1 
ATOM   2678 C  C   . LYS A 1 335 ? -10.223 -31.368 0.637   1.00 97.93 335 A 1 
ATOM   2679 O  O   . LYS A 1 335 ? -10.419 -32.460 1.170   1.00 96.70 335 A 1 
ATOM   2680 C  CB  . LYS A 1 335 ? -10.431 -31.905 -1.783  1.00 97.09 335 A 1 
ATOM   2681 C  CG  . LYS A 1 335 ? -11.098 -31.684 -3.125  1.00 92.62 335 A 1 
ATOM   2682 C  CD  . LYS A 1 335 ? -10.511 -32.620 -4.184  1.00 85.91 335 A 1 
ATOM   2683 C  CE  . LYS A 1 335 ? -11.201 -32.434 -5.535  1.00 77.45 335 A 1 
ATOM   2684 N  NZ  . LYS A 1 335 ? -11.072 -31.052 -6.052  1.00 67.69 335 A 1 
ATOM   2685 N  N   . ASP A 1 336 ? -9.401  -30.472 1.145   1.00 97.58 336 A 1 
ATOM   2686 C  CA  . ASP A 1 336 ? -8.619  -30.718 2.351   1.00 97.54 336 A 1 
ATOM   2687 C  C   . ASP A 1 336 ? -8.917  -29.637 3.390   1.00 97.60 336 A 1 
ATOM   2688 O  O   . ASP A 1 336 ? -8.335  -28.553 3.353   1.00 97.11 336 A 1 
ATOM   2689 C  CB  . ASP A 1 336 ? -7.125  -30.720 1.993   1.00 96.96 336 A 1 
ATOM   2690 C  CG  . ASP A 1 336 ? -6.242  -31.168 3.145   1.00 96.45 336 A 1 
ATOM   2691 O  OD1 . ASP A 1 336 ? -6.650  -31.046 4.313   1.00 94.51 336 A 1 
ATOM   2692 O  OD2 . ASP A 1 336 ? -5.116  -31.632 2.861   1.00 93.64 336 A 1 
ATOM   2693 N  N   . LEU A 1 337 ? -9.817  -29.938 4.324   1.00 97.16 337 A 1 
ATOM   2694 C  CA  . LEU A 1 337 ? -10.205 -28.979 5.350   1.00 96.73 337 A 1 
ATOM   2695 C  C   . LEU A 1 337 ? -9.034  -28.528 6.226   1.00 96.42 337 A 1 
ATOM   2696 O  O   . LEU A 1 337 ? -8.949  -27.355 6.598   1.00 96.11 337 A 1 
ATOM   2697 C  CB  . LEU A 1 337 ? -11.310 -29.567 6.237   1.00 96.17 337 A 1 
ATOM   2698 C  CG  . LEU A 1 337 ? -11.882 -28.628 7.307   1.00 90.85 337 A 1 
ATOM   2699 C  CD1 . LEU A 1 337 ? -12.451 -27.380 6.650   1.00 87.58 337 A 1 
ATOM   2700 C  CD2 . LEU A 1 337 ? -12.964 -29.359 8.094   1.00 87.64 337 A 1 
ATOM   2701 N  N   . GLN A 1 338 ? -8.139  -29.453 6.553   1.00 96.79 338 A 1 
ATOM   2702 C  CA  . GLN A 1 338 ? -6.996  -29.109 7.383   1.00 96.13 338 A 1 
ATOM   2703 C  C   . GLN A 1 338 ? -6.116  -28.081 6.681   1.00 96.16 338 A 1 
ATOM   2704 O  O   . GLN A 1 338 ? -5.622  -27.141 7.307   1.00 95.50 338 A 1 
ATOM   2705 C  CB  . GLN A 1 338 ? -6.180  -30.365 7.715   1.00 95.71 338 A 1 
ATOM   2706 C  CG  . GLN A 1 338 ? -5.013  -30.101 8.648   1.00 83.01 338 A 1 
ATOM   2707 C  CD  . GLN A 1 338 ? -4.319  -31.381 9.084   1.00 75.82 338 A 1 
ATOM   2708 O  OE1 . GLN A 1 338 ? -4.649  -32.479 8.632   1.00 68.79 338 A 1 
ATOM   2709 N  NE2 . GLN A 1 338 ? -3.345  -31.257 9.982   1.00 67.09 338 A 1 
ATOM   2710 N  N   . LEU A 1 339 ? -5.944  -28.259 5.382   1.00 96.09 339 A 1 
ATOM   2711 C  CA  . LEU A 1 339 ? -5.142  -27.329 4.599   1.00 96.29 339 A 1 
ATOM   2712 C  C   . LEU A 1 339 ? -5.833  -25.965 4.525   1.00 96.46 339 A 1 
ATOM   2713 O  O   . LEU A 1 339 ? -5.200  -24.926 4.661   1.00 96.38 339 A 1 
ATOM   2714 C  CB  . LEU A 1 339 ? -4.912  -27.865 3.188   1.00 96.32 339 A 1 
ATOM   2715 C  CG  . LEU A 1 339 ? -4.064  -26.989 2.263   1.00 95.43 339 A 1 
ATOM   2716 C  CD1 . LEU A 1 339 ? -2.665  -26.815 2.846   1.00 94.50 339 A 1 
ATOM   2717 C  CD2 . LEU A 1 339 ? -3.977  -27.645 0.887   1.00 94.59 339 A 1 
ATOM   2718 N  N   . PHE A 1 340 ? -7.150  -25.993 4.312   1.00 96.28 340 A 1 
ATOM   2719 C  CA  . PHE A 1 340 ? -7.901  -24.750 4.249   1.00 95.88 340 A 1 
ATOM   2720 C  C   . PHE A 1 340 ? -7.814  -24.004 5.578   1.00 95.59 340 A 1 
ATOM   2721 O  O   . PHE A 1 340 ? -7.689  -22.784 5.612   1.00 95.49 340 A 1 
ATOM   2722 C  CB  . PHE A 1 340 ? -9.375  -24.994 3.929   1.00 95.47 340 A 1 
ATOM   2723 C  CG  . PHE A 1 340 ? -10.211 -23.745 3.980   1.00 95.00 340 A 1 
ATOM   2724 C  CD1 . PHE A 1 340 ? -10.174 -22.816 2.944   1.00 93.86 340 A 1 
ATOM   2725 C  CD2 . PHE A 1 340 ? -10.992 -23.457 5.100   1.00 93.89 340 A 1 
ATOM   2726 C  CE1 . PHE A 1 340 ? -10.902 -21.628 3.018   1.00 92.51 340 A 1 
ATOM   2727 C  CE2 . PHE A 1 340 ? -11.722 -22.274 5.182   1.00 92.47 340 A 1 
ATOM   2728 C  CZ  . PHE A 1 340 ? -11.665 -21.360 4.141   1.00 92.31 340 A 1 
ATOM   2729 N  N   . ASN A 1 341 ? -7.888  -24.766 6.685   1.00 95.19 341 A 1 
ATOM   2730 C  CA  . ASN A 1 341 ? -7.817  -24.138 8.004   1.00 94.40 341 A 1 
ATOM   2731 C  C   . ASN A 1 341 ? -6.472  -23.454 8.234   1.00 94.17 341 A 1 
ATOM   2732 O  O   . ASN A 1 341 ? -6.403  -22.445 8.929   1.00 93.93 341 A 1 
ATOM   2733 C  CB  . ASN A 1 341 ? -8.086  -25.170 9.101   1.00 94.23 341 A 1 
ATOM   2734 C  CG  . ASN A 1 341 ? -9.547  -25.573 9.179   1.00 91.77 341 A 1 
ATOM   2735 O  OD1 . ASN A 1 341 ? -10.430 -24.849 8.716   1.00 87.17 341 A 1 
ATOM   2736 N  ND2 . ASN A 1 341 ? -9.818  -26.721 9.784   1.00 86.40 341 A 1 
ATOM   2737 N  N   . LYS A 1 342 ? -5.419  -23.989 7.644   1.00 94.85 342 A 1 
ATOM   2738 C  CA  . LYS A 1 342 ? -4.105  -23.363 7.764   1.00 94.50 342 A 1 
ATOM   2739 C  C   . LYS A 1 342 ? -4.181  -21.993 7.091   1.00 95.03 342 A 1 
ATOM   2740 O  O   . LYS A 1 342 ? -3.749  -20.989 7.648   1.00 94.54 342 A 1 
ATOM   2741 C  CB  . LYS A 1 342 ? -3.026  -24.196 7.063   1.00 93.22 342 A 1 
ATOM   2742 C  CG  . LYS A 1 342 ? -2.574  -25.425 7.818   1.00 83.19 342 A 1 
ATOM   2743 C  CD  . LYS A 1 342 ? -1.402  -26.069 7.087   1.00 81.72 342 A 1 
ATOM   2744 C  CE  . LYS A 1 342 ? -0.864  -27.277 7.833   1.00 73.99 342 A 1 
ATOM   2745 N  NZ  . LYS A 1 342 ? 0.305   -27.868 7.130   1.00 68.17 342 A 1 
ATOM   2746 N  N   . TYR A 1 343 ? -4.742  -21.991 5.884   1.00 94.72 343 A 1 
ATOM   2747 C  CA  . TYR A 1 343 ? -4.899  -20.752 5.131   1.00 95.10 343 A 1 
ATOM   2748 C  C   . TYR A 1 343 ? -5.751  -19.756 5.915   1.00 95.12 343 A 1 
ATOM   2749 O  O   . TYR A 1 343 ? -5.424  -18.573 5.988   1.00 95.10 343 A 1 
ATOM   2750 C  CB  . TYR A 1 343 ? -5.554  -21.045 3.783   1.00 95.61 343 A 1 
ATOM   2751 C  CG  . TYR A 1 343 ? -6.174  -19.821 3.123   1.00 95.98 343 A 1 
ATOM   2752 C  CD1 . TYR A 1 343 ? -5.396  -18.893 2.435   1.00 95.30 343 A 1 
ATOM   2753 C  CD2 . TYR A 1 343 ? -7.543  -19.590 3.234   1.00 95.56 343 A 1 
ATOM   2754 C  CE1 . TYR A 1 343 ? -5.968  -17.763 1.870   1.00 94.89 343 A 1 
ATOM   2755 C  CE2 . TYR A 1 343 ? -8.117  -18.461 2.672   1.00 94.92 343 A 1 
ATOM   2756 C  CZ  . TYR A 1 343 ? -7.336  -17.547 1.987   1.00 95.32 343 A 1 
ATOM   2757 O  OH  . TYR A 1 343 ? -7.918  -16.427 1.439   1.00 94.19 343 A 1 
ATOM   2758 N  N   . HIS A 1 344 ? -6.842  -20.242 6.499   1.00 94.33 344 A 1 
ATOM   2759 C  CA  . HIS A 1 344 ? -7.747  -19.370 7.235   1.00 93.61 344 A 1 
ATOM   2760 C  C   . HIS A 1 344 ? -7.059  -18.730 8.437   1.00 93.29 344 A 1 
ATOM   2761 O  O   . HIS A 1 344 ? -7.291  -17.560 8.751   1.00 92.85 344 A 1 
ATOM   2762 C  CB  . HIS A 1 344 ? -8.979  -20.154 7.698   1.00 92.61 344 A 1 
ATOM   2763 C  CG  . HIS A 1 344 ? -10.125 -19.291 8.110   1.00 90.42 344 A 1 
ATOM   2764 N  ND1 . HIS A 1 344 ? -11.293 -19.801 8.687   1.00 80.62 344 A 1 
ATOM   2765 C  CD2 . HIS A 1 344 ? -10.317 -17.960 8.020   1.00 80.23 344 A 1 
ATOM   2766 C  CE1 . HIS A 1 344 ? -12.123 -18.827 8.926   1.00 81.02 344 A 1 
ATOM   2767 N  NE2 . HIS A 1 344 ? -11.564 -17.689 8.541   1.00 82.76 344 A 1 
ATOM   2768 N  N   . LEU A 1 345 ? -6.200  -19.491 9.115   1.00 94.00 345 A 1 
ATOM   2769 C  CA  . LEU A 1 345 ? -5.468  -18.950 10.252  1.00 93.32 345 A 1 
ATOM   2770 C  C   . LEU A 1 345 ? -4.477  -17.883 9.787   1.00 93.29 345 A 1 
ATOM   2771 O  O   . LEU A 1 345 ? -4.360  -16.822 10.398  1.00 92.62 345 A 1 
ATOM   2772 C  CB  . LEU A 1 345 ? -4.726  -20.066 10.993  1.00 92.38 345 A 1 
ATOM   2773 C  CG  . LEU A 1 345 ? -5.596  -21.009 11.825  1.00 86.33 345 A 1 
ATOM   2774 C  CD1 . LEU A 1 345 ? -4.742  -22.143 12.389  1.00 83.03 345 A 1 
ATOM   2775 C  CD2 . LEU A 1 345 ? -6.262  -20.238 12.967  1.00 82.28 345 A 1 
ATOM   2776 N  N   . HIS A 1 346 ? -3.771  -18.158 8.696   1.00 94.59 346 A 1 
ATOM   2777 C  CA  . HIS A 1 346 ? -2.805  -17.194 8.173   1.00 94.59 346 A 1 
ATOM   2778 C  C   . HIS A 1 346 ? -3.529  -15.958 7.637   1.00 94.69 346 A 1 
ATOM   2779 O  O   . HIS A 1 346 ? -2.981  -14.856 7.659   1.00 94.24 346 A 1 
ATOM   2780 C  CB  . HIS A 1 346 ? -1.964  -17.830 7.059   1.00 94.35 346 A 1 
ATOM   2781 C  CG  . HIS A 1 346 ? -1.119  -18.977 7.520   1.00 94.57 346 A 1 
ATOM   2782 N  ND1 . HIS A 1 346 ? -0.455  -18.984 8.722   1.00 90.44 346 A 1 
ATOM   2783 C  CD2 . HIS A 1 346 ? -0.825  -20.154 6.926   1.00 90.44 346 A 1 
ATOM   2784 C  CE1 . HIS A 1 346 ? 0.209   -20.117 8.857   1.00 91.88 346 A 1 
ATOM   2785 N  NE2 . HIS A 1 346 ? 0.004   -20.847 7.775   1.00 91.80 346 A 1 
ATOM   2786 N  N   . PHE A 1 347 ? -4.750  -16.149 7.178   1.00 93.54 347 A 1 
ATOM   2787 C  CA  . PHE A 1 347 ? -5.588  -15.060 6.675   1.00 92.96 347 A 1 
ATOM   2788 C  C   . PHE A 1 347 ? -5.677  -13.977 7.753   1.00 92.18 347 A 1 
ATOM   2789 O  O   . PHE A 1 347 ? -5.690  -12.788 7.445   1.00 91.56 347 A 1 
ATOM   2790 C  CB  . PHE A 1 347 ? -6.983  -15.623 6.351   1.00 93.06 347 A 1 
ATOM   2791 C  CG  . PHE A 1 347 ? -7.980  -14.600 5.870   1.00 93.99 347 A 1 
ATOM   2792 C  CD1 . PHE A 1 347 ? -7.962  -14.147 4.557   1.00 93.67 347 A 1 
ATOM   2793 C  CD2 . PHE A 1 347 ? -8.974  -14.143 6.721   1.00 94.04 347 A 1 
ATOM   2794 C  CE1 . PHE A 1 347 ? -8.918  -13.245 4.101   1.00 93.02 347 A 1 
ATOM   2795 C  CE2 . PHE A 1 347 ? -9.934  -13.239 6.277   1.00 93.10 347 A 1 
ATOM   2796 C  CZ  . PHE A 1 347 ? -9.914  -12.783 4.961   1.00 93.27 347 A 1 
ATOM   2797 N  N   . ARG A 1 348 ? -5.721  -14.403 9.015   1.00 93.24 348 A 1 
ATOM   2798 C  CA  . ARG A 1 348 ? -5.795  -13.495 10.156  1.00 92.61 348 A 1 
ATOM   2799 C  C   . ARG A 1 348 ? -4.454  -13.365 10.869  1.00 92.72 348 A 1 
ATOM   2800 O  O   . ARG A 1 348 ? -4.392  -13.041 12.056  1.00 90.78 348 A 1 
ATOM   2801 C  CB  . ARG A 1 348 ? -6.857  -13.978 11.160  1.00 90.60 348 A 1 
ATOM   2802 C  CG  . ARG A 1 348 ? -8.309  -13.830 10.709  1.00 83.77 348 A 1 
ATOM   2803 C  CD  . ARG A 1 348 ? -8.695  -12.378 10.518  1.00 80.57 348 A 1 
ATOM   2804 N  NE  . ARG A 1 348 ? -10.132 -12.214 10.264  1.00 74.64 348 A 1 
ATOM   2805 C  CZ  . ARG A 1 348 ? -11.033 -12.028 11.212  1.00 70.25 348 A 1 
ATOM   2806 N  NH1 . ARG A 1 348 ? -10.663 -11.949 12.478  1.00 64.84 348 A 1 
ATOM   2807 N  NH2 . ARG A 1 348 ? -12.309 -11.919 10.889  1.00 61.51 348 A 1 
ATOM   2808 N  N   . ALA A 1 349 ? -3.371  -13.631 10.157  1.00 93.06 349 A 1 
ATOM   2809 C  CA  . ALA A 1 349 ? -2.024  -13.519 10.719  1.00 92.83 349 A 1 
ATOM   2810 C  C   . ALA A 1 349 ? -1.868  -14.379 11.980  1.00 92.77 349 A 1 
ATOM   2811 O  O   . ALA A 1 349 ? -1.227  -13.979 12.952  1.00 89.58 349 A 1 
ATOM   2812 C  CB  . ALA A 1 349 ? -1.697  -12.063 11.026  1.00 91.90 349 A 1 
ATOM   2813 N  N   . ASP A 1 350 ? -2.468  -15.568 11.947  1.00 90.21 350 A 1 
ATOM   2814 C  CA  . ASP A 1 350 ? -2.398  -16.528 13.053  1.00 89.45 350 A 1 
ATOM   2815 C  C   . ASP A 1 350 ? -2.953  -16.004 14.378  1.00 88.47 350 A 1 
ATOM   2816 O  O   . ASP A 1 350 ? -2.625  -16.517 15.446  1.00 84.78 350 A 1 
ATOM   2817 C  CB  . ASP A 1 350 ? -0.958  -17.010 13.267  1.00 88.52 350 A 1 
ATOM   2818 C  CG  . ASP A 1 350 ? -0.387  -17.705 12.047  1.00 87.89 350 A 1 
ATOM   2819 O  OD1 . ASP A 1 350 ? -1.164  -18.080 11.149  1.00 82.73 350 A 1 
ATOM   2820 O  OD2 . ASP A 1 350 ? 0.845   -17.887 11.990  1.00 84.33 350 A 1 
ATOM   2821 N  N   . THR A 1 351 ? -3.803  -14.985 14.309  1.00 89.69 351 A 1 
ATOM   2822 C  CA  . THR A 1 351 ? -4.391  -14.409 15.510  1.00 87.43 351 A 1 
ATOM   2823 C  C   . THR A 1 351 ? -5.577  -15.273 15.949  1.00 84.77 351 A 1 
ATOM   2824 O  O   . THR A 1 351 ? -6.523  -15.464 15.192  1.00 80.94 351 A 1 
ATOM   2825 C  CB  . THR A 1 351 ? -4.884  -12.981 15.264  1.00 86.07 351 A 1 
ATOM   2826 O  OG1 . THR A 1 351 ? -3.823  -12.211 14.696  1.00 81.60 351 A 1 
ATOM   2827 C  CG2 . THR A 1 351 ? -5.323  -12.338 16.573  1.00 81.70 351 A 1 
ATOM   2828 N  N   . PRO A 1 352 ? -5.544  -15.806 17.181  1.00 80.01 352 A 1 
ATOM   2829 C  CA  . PRO A 1 352 ? -6.623  -16.654 17.675  1.00 76.57 352 A 1 
ATOM   2830 C  C   . PRO A 1 352 ? -7.885  -15.900 18.074  1.00 75.35 352 A 1 
ATOM   2831 O  O   . PRO A 1 352 ? -7.829  -14.719 18.416  1.00 68.93 352 A 1 
ATOM   2832 C  CB  . PRO A 1 352 ? -5.984  -17.347 18.882  1.00 72.39 352 A 1 
ATOM   2833 C  CG  . PRO A 1 352 ? -5.088  -16.277 19.419  1.00 71.72 352 A 1 
ATOM   2834 C  CD  . PRO A 1 352 ? -4.460  -15.700 18.169  1.00 74.64 352 A 1 
ATOM   2835 N  N   . GLY A 1 353 ? -9.028  -16.606 18.016  1.00 75.38 353 A 1 
ATOM   2836 C  CA  . GLY A 1 353 ? -10.286 -16.020 18.432  1.00 72.28 353 A 1 
ATOM   2837 C  C   . GLY A 1 353 ? -11.055 -15.179 17.426  1.00 69.87 353 A 1 
ATOM   2838 O  O   . GLY A 1 353 ? -12.046 -14.545 17.779  1.00 64.74 353 A 1 
ATOM   2839 N  N   . PHE A 1 354 ? -10.618 -15.189 16.174  1.00 66.89 354 A 1 
ATOM   2840 C  CA  . PHE A 1 354 ? -11.294 -14.404 15.148  1.00 62.82 354 A 1 
ATOM   2841 C  C   . PHE A 1 354 ? -11.776 -15.294 14.003  1.00 59.92 354 A 1 
ATOM   2842 O  O   . PHE A 1 354 ? -11.114 -16.263 13.642  1.00 54.97 354 A 1 
ATOM   2843 C  CB  . PHE A 1 354 ? -10.358 -13.330 14.598  1.00 58.73 354 A 1 
ATOM   2844 C  CG  . PHE A 1 354 ? -9.996  -12.282 15.612  1.00 56.49 354 A 1 
ATOM   2845 C  CD1 . PHE A 1 354 ? -10.817 -11.186 15.830  1.00 52.66 354 A 1 
ATOM   2846 C  CD2 . PHE A 1 354 ? -8.836  -12.403 16.368  1.00 51.42 354 A 1 
ATOM   2847 C  CE1 . PHE A 1 354 ? -10.500 -10.225 16.770  1.00 48.69 354 A 1 
ATOM   2848 C  CE2 . PHE A 1 354 ? -8.507  -11.444 17.326  1.00 48.68 354 A 1 
ATOM   2849 C  CZ  . PHE A 1 354 ? -9.340  -10.355 17.526  1.00 47.35 354 A 1 
ATOM   2850 N  N   . THR A 1 355 ? -12.941 -14.969 13.452  1.00 57.05 355 A 1 
ATOM   2851 C  CA  . THR A 1 355 ? -13.505 -15.748 12.345  1.00 55.39 355 A 1 
ATOM   2852 C  C   . THR A 1 355 ? -13.457 -14.971 11.040  1.00 51.65 355 A 1 
ATOM   2853 O  O   . THR A 1 355 ? -13.543 -15.594 9.972   1.00 47.68 355 A 1 
ATOM   2854 C  CB  . THR A 1 355 ? -14.969 -16.138 12.633  1.00 51.29 355 A 1 
ATOM   2855 O  OG1 . THR A 1 355 ? -15.737 -14.951 12.810  1.00 48.17 355 A 1 
ATOM   2856 C  CG2 . THR A 1 355 ? -15.052 -16.978 13.900  1.00 47.08 355 A 1 
ATOM   2857 O  OXT . THR A 1 355 ? -13.320 -13.748 11.089  1.00 47.30 355 A 1 
HETATM 2858 MG MG  . MG  B 2 .   ? -5.906  0.316   5.622   1.00 86.38 1   B 1 
HETATM 2859 C  C1  . NAG C 3 .   ? 4.213   13.212  13.276  1.00 96.10 1   C 1 
HETATM 2860 C  C2  . NAG C 3 .   ? 3.026   13.053  14.193  1.00 96.33 1   C 1 
HETATM 2861 C  C3  . NAG C 3 .   ? 3.192   13.917  15.424  1.00 95.55 1   C 1 
HETATM 2862 C  C4  . NAG C 3 .   ? 4.550   13.640  16.093  1.00 95.61 1   C 1 
HETATM 2863 C  C5  . NAG C 3 .   ? 5.675   13.768  15.070  1.00 95.91 1   C 1 
HETATM 2864 C  C6  . NAG C 3 .   ? 7.014   13.356  15.655  1.00 93.61 1   C 1 
HETATM 2865 C  C7  . NAG C 3 .   ? 0.999   12.513  12.972  1.00 95.43 1   C 1 
HETATM 2866 C  C8  . NAG C 3 .   ? -0.257  13.010  12.358  1.00 94.18 1   C 1 
HETATM 2867 N  N2  . NAG C 3 .   ? 1.791   13.422  13.531  1.00 95.02 1   C 1 
HETATM 2868 O  O3  . NAG C 3 .   ? 2.147   13.636  16.337  1.00 94.66 1   C 1 
HETATM 2869 O  O4  . NAG C 3 .   ? 4.764   14.614  17.109  1.00 95.03 1   C 1 
HETATM 2870 O  O5  . NAG C 3 .   ? 5.401   12.897  13.960  1.00 96.23 1   C 1 
HETATM 2871 O  O6  . NAG C 3 .   ? 8.038   13.591  14.741  1.00 89.49 1   C 1 
HETATM 2872 O  O7  . NAG C 3 .   ? 1.274   11.321  12.963  1.00 94.14 1   C 1 
HETATM 2873 C  C1  . NAG C 3 .   ? 4.926   14.047  18.354  1.00 93.88 2   C 1 
HETATM 2874 C  C2  . NAG C 3 .   ? 5.661   14.999  19.284  1.00 93.29 2   C 1 
HETATM 2875 C  C3  . NAG C 3 .   ? 5.809   14.387  20.656  1.00 91.21 2   C 1 
HETATM 2876 C  C4  . NAG C 3 .   ? 4.475   13.903  21.164  1.00 91.67 2   C 1 
HETATM 2877 C  C5  . NAG C 3 .   ? 3.789   13.046  20.113  1.00 91.15 2   C 1 
HETATM 2878 C  C6  . NAG C 3 .   ? 2.390   12.645  20.508  1.00 87.80 2   C 1 
HETATM 2879 C  C7  . NAG C 3 .   ? 7.300   16.433  18.168  1.00 91.80 2   C 1 
HETATM 2880 C  C8  . NAG C 3 .   ? 8.699   16.554  17.639  1.00 87.67 2   C 1 
HETATM 2881 N  N2  . NAG C 3 .   ? 6.995   15.288  18.755  1.00 91.72 2   C 1 
HETATM 2882 O  O3  . NAG C 3 .   ? 6.341   15.339  21.546  1.00 89.68 2   C 1 
HETATM 2883 O  O4  . NAG C 3 .   ? 4.751   13.085  22.295  1.00 89.86 2   C 1 
HETATM 2884 O  O5  . NAG C 3 .   ? 3.670   13.744  18.897  1.00 93.10 2   C 1 
HETATM 2885 O  O6  . NAG C 3 .   ? 1.586   13.765  20.682  1.00 84.57 2   C 1 
HETATM 2886 O  O7  . NAG C 3 .   ? 6.512   17.335  18.031  1.00 88.46 2   C 1 
HETATM 2887 C  C1  . MAN C 3 .   ? 4.213   13.406  23.441  1.00 87.56 3   C 1 
HETATM 2888 C  C2  . MAN C 3 .   ? 4.341   12.178  24.325  1.00 84.30 3   C 1 
HETATM 2889 C  C3  . MAN C 3 .   ? 3.606   12.473  25.621  1.00 78.25 3   C 1 
HETATM 2890 C  C4  . MAN C 3 .   ? 4.166   13.714  26.265  1.00 78.77 3   C 1 
HETATM 2891 C  C5  . MAN C 3 .   ? 4.103   14.874  25.308  1.00 80.33 3   C 1 
HETATM 2892 C  C6  . MAN C 3 .   ? 4.823   16.100  25.849  1.00 75.44 3   C 1 
HETATM 2893 O  O2  . MAN C 3 .   ? 5.706   11.835  24.633  1.00 83.09 3   C 1 
HETATM 2894 O  O3  . MAN C 3 .   ? 3.734   11.396  26.500  1.00 77.02 3   C 1 
HETATM 2895 O  O4  . MAN C 3 .   ? 3.389   14.029  27.390  1.00 73.90 3   C 1 
HETATM 2896 O  O5  . MAN C 3 .   ? 4.786   14.534  24.085  1.00 86.74 3   C 1 
HETATM 2897 O  O6  . MAN C 3 .   ? 4.900   17.069  24.855  1.00 70.05 3   C 1 
HETATM 2898 C  C1  . MAN C 3 .   ? 6.642   11.563  23.633  1.00 80.53 4   C 1 
HETATM 2899 C  C2  . MAN C 3 .   ? 7.691   10.494  23.986  1.00 74.83 4   C 1 
HETATM 2900 C  C3  . MAN C 3 .   ? 8.513   10.979  25.178  1.00 70.11 4   C 1 
HETATM 2901 C  C4  . MAN C 3 .   ? 9.177   12.321  24.835  1.00 67.85 4   C 1 
HETATM 2902 C  C5  . MAN C 3 .   ? 8.050   13.300  24.474  1.00 71.85 4   C 1 
HETATM 2903 C  C6  . MAN C 3 .   ? 8.595   14.653  24.122  1.00 63.34 4   C 1 
HETATM 2904 O  O2  . MAN C 3 .   ? 8.603   10.306  22.926  1.00 73.96 4   C 1 
HETATM 2905 O  O3  . MAN C 3 .   ? 9.535   10.012  25.459  1.00 64.78 4   C 1 
HETATM 2906 O  O4  . MAN C 3 .   ? 9.893   12.780  25.953  1.00 58.89 4   C 1 
HETATM 2907 O  O5  . MAN C 3 .   ? 7.317   12.778  23.365  1.00 76.21 4   C 1 
HETATM 2908 O  O6  . MAN C 3 .   ? 9.325   14.596  22.899  1.00 62.23 4   C 1 
HETATM 2909 C  C1  . MAN C 3 .   ? 8.537   9.045   22.353  1.00 74.94 5   C 1 
HETATM 2910 C  C2  . MAN C 3 .   ? 9.923   8.663   21.827  1.00 69.66 5   C 1 
HETATM 2911 C  C3  . MAN C 3 .   ? 10.342  9.686   20.763  1.00 73.63 5   C 1 
HETATM 2912 C  C4  . MAN C 3 .   ? 9.282   9.759   19.662  1.00 70.69 5   C 1 
HETATM 2913 C  C5  . MAN C 3 .   ? 7.898   10.042  20.283  1.00 77.70 5   C 1 
HETATM 2914 C  C6  . MAN C 3 .   ? 6.786   9.988   19.251  1.00 67.81 5   C 1 
HETATM 2915 O  O2  . MAN C 3 .   ? 9.897   7.371   21.236  1.00 63.42 5   C 1 
HETATM 2916 O  O3  . MAN C 3 .   ? 11.595  9.314   20.208  1.00 63.51 5   C 1 
HETATM 2917 O  O4  . MAN C 3 .   ? 9.619   10.791  18.752  1.00 66.59 5   C 1 
HETATM 2918 O  O5  . MAN C 3 .   ? 7.597   9.075   21.302  1.00 72.21 5   C 1 
HETATM 2919 O  O6  . MAN C 3 .   ? 5.549   10.234  19.901  1.00 63.65 5   C 1 
HETATM 2920 C  C1  . MAN C 3 .   ? 9.814   15.864  22.661  1.00 55.90 6   C 1 
HETATM 2921 C  C2  . MAN C 3 .   ? 10.256  15.920  21.197  1.00 62.11 6   C 1 
HETATM 2922 C  C3  . MAN C 3 .   ? 11.448  14.951  21.020  1.00 62.26 6   C 1 
HETATM 2923 C  C4  . MAN C 3 .   ? 12.575  15.321  21.988  1.00 52.22 6   C 1 
HETATM 2924 C  C5  . MAN C 3 .   ? 12.016  15.326  23.418  1.00 46.07 6   C 1 
HETATM 2925 C  C6  . MAN C 3 .   ? 13.068  15.859  24.384  1.00 18.59 6   C 1 
HETATM 2926 O  O2  . MAN C 3 .   ? 10.717  17.210  20.856  1.00 56.44 6   C 1 
HETATM 2927 O  O3  . MAN C 3 .   ? 11.926  15.041  19.691  1.00 57.49 6   C 1 
HETATM 2928 O  O4  . MAN C 3 .   ? 13.613  14.368  21.892  1.00 42.64 6   C 1 
HETATM 2929 O  O5  . MAN C 3 .   ? 10.887  16.217  23.509  1.00 50.25 6   C 1 
HETATM 2930 O  O6  . MAN C 3 .   ? 13.439  17.173  23.980  1.00 11.76 6   C 1 
HETATM 2931 C  C1  . MAN C 3 .   ? 9.733   18.198  20.478  1.00 45.38 7   C 1 
HETATM 2932 C  C2  . MAN C 3 .   ? 10.439  19.280  19.670  1.00 42.58 7   C 1 
HETATM 2933 C  C3  . MAN C 3 .   ? 11.417  20.031  20.570  1.00 32.49 7   C 1 
HETATM 2934 C  C4  . MAN C 3 .   ? 10.696  20.570  21.802  1.00 25.13 7   C 1 
HETATM 2935 C  C5  . MAN C 3 .   ? 9.975   19.424  22.511  1.00 39.00 7   C 1 
HETATM 2936 C  C6  . MAN C 3 .   ? 9.135   19.939  23.669  1.00 20.20 7   C 1 
HETATM 2937 O  O2  . MAN C 3 .   ? 9.487   20.194  19.153  1.00 33.82 7   C 1 
HETATM 2938 O  O3  . MAN C 3 .   ? 12.015  21.117  19.863  1.00 19.50 7   C 1 
HETATM 2939 O  O4  . MAN C 3 .   ? 11.632  21.153  22.683  1.00 12.98 7   C 1 
HETATM 2940 O  O5  . MAN C 3 .   ? 9.078   18.767  21.608  1.00 51.51 7   C 1 
HETATM 2941 O  O6  . MAN C 3 .   ? 8.544   18.857  24.351  1.00 19.71 7   C 1 
HETATM 2942 C  C1  . MAN C 3 .   ? 14.316  17.881  24.818  1.00 5.89  8   C 1 
HETATM 2943 C  C2  . MAN C 3 .   ? 14.288  19.336  24.322  1.00 5.23  8   C 1 
HETATM 2944 C  C3  . MAN C 3 .   ? 14.897  19.401  22.904  1.00 5.86  8   C 1 
HETATM 2945 C  C4  . MAN C 3 .   ? 16.281  18.783  22.892  1.00 5.10  8   C 1 
HETATM 2946 C  C5  . MAN C 3 .   ? 16.205  17.358  23.451  1.00 8.88  8   C 1 
HETATM 2947 C  C6  . MAN C 3 .   ? 17.598  16.761  23.566  1.00 3.83  8   C 1 
HETATM 2948 O  O2  . MAN C 3 .   ? 15.057  20.170  25.188  1.00 4.94  8   C 1 
HETATM 2949 O  O3  . MAN C 3 .   ? 14.969  20.754  22.467  1.00 6.19  8   C 1 
HETATM 2950 O  O4  . MAN C 3 .   ? 16.768  18.731  21.564  1.00 5.93  8   C 1 
HETATM 2951 O  O5  . MAN C 3 .   ? 15.631  17.369  24.770  1.00 7.25  8   C 1 
HETATM 2952 O  O6  . MAN C 3 .   ? 17.502  15.437  24.053  1.00 3.71  8   C 1 
HETATM 2953 C  C1  . NAG D 4 .   ? -24.674 -10.261 2.942   1.00 82.49 1   D 1 
HETATM 2954 C  C2  . NAG D 4 .   ? -25.667 -9.109  3.118   1.00 79.78 1   D 1 
HETATM 2955 C  C3  . NAG D 4 .   ? -27.098 -9.563  2.876   1.00 75.16 1   D 1 
HETATM 2956 C  C4  . NAG D 4 .   ? -27.220 -10.301 1.531   1.00 73.05 1   D 1 
HETATM 2957 C  C5  . NAG D 4 .   ? -26.199 -11.443 1.500   1.00 73.61 1   D 1 
HETATM 2958 C  C6  . NAG D 4 .   ? -26.232 -12.216 0.185   1.00 67.80 1   D 1 
HETATM 2959 C  C7  . NAG D 4 .   ? -25.148 -7.331  4.677   1.00 76.97 1   D 1 
HETATM 2960 C  C8  . NAG D 4 .   ? -25.077 -6.887  6.112   1.00 67.47 1   D 1 
HETATM 2961 N  N2  . NAG D 4 .   ? -25.553 -8.557  4.455   1.00 76.46 1   D 1 
HETATM 2962 O  O3  . NAG D 4 .   ? -27.953 -8.441  2.864   1.00 71.31 1   D 1 
HETATM 2963 O  O4  . NAG D 4 .   ? -28.542 -10.805 1.395   1.00 74.65 1   D 1 
HETATM 2964 O  O5  . NAG D 4 .   ? -24.880 -10.899 1.684   1.00 76.92 1   D 1 
HETATM 2965 O  O6  . NAG D 4 .   ? -25.988 -11.364 -0.920  1.00 61.97 1   D 1 
HETATM 2966 O  O7  . NAG D 4 .   ? -24.848 -6.576  3.773   1.00 69.83 1   D 1 
HETATM 2967 C  C1  . NAG D 4 .   ? -29.235 -10.354 0.215   1.00 70.19 2   D 1 
HETATM 2968 C  C2  . NAG D 4 .   ? -30.468 -11.191 -0.048  1.00 61.64 2   D 1 
HETATM 2969 C  C3  . NAG D 4 .   ? -31.172 -10.692 -1.304  1.00 56.15 2   D 1 
HETATM 2970 C  C4  . NAG D 4 .   ? -31.417 -9.198  -1.232  1.00 52.34 2   D 1 
HETATM 2971 C  C5  . NAG D 4 .   ? -30.140 -8.469  -0.864  1.00 64.84 2   D 1 
HETATM 2972 C  C6  . NAG D 4 .   ? -30.369 -6.996  -0.630  1.00 54.21 2   D 1 
HETATM 2973 C  C7  . NAG D 4 .   ? -30.268 -13.485 0.729   1.00 50.99 2   D 1 
HETATM 2974 C  C8  . NAG D 4 .   ? -29.808 -14.885 0.424   1.00 39.35 2   D 1 
HETATM 2975 N  N2  . NAG D 4 .   ? -30.095 -12.591 -0.217  1.00 58.22 2   D 1 
HETATM 2976 O  O3  . NAG D 4 .   ? -32.403 -11.363 -1.449  1.00 40.98 2   D 1 
HETATM 2977 O  O4  . NAG D 4 .   ? -31.823 -8.786  -2.530  1.00 47.52 2   D 1 
HETATM 2978 O  O5  . NAG D 4 .   ? -29.618 -9.006  0.351   1.00 65.93 2   D 1 
HETATM 2979 O  O6  . NAG D 4 .   ? -29.171 -6.308  -0.539  1.00 48.04 2   D 1 
HETATM 2980 O  O7  . NAG D 4 .   ? -30.757 -13.208 1.804   1.00 42.52 2   D 1 
HETATM 2981 C  C1  . MAN D 4 .   ? -32.966 -8.101  -2.568  1.00 22.65 3   D 1 
HETATM 2982 C  C2  . MAN D 4 .   ? -32.882 -7.311  -3.852  1.00 12.38 3   D 1 
HETATM 2983 C  C3  . MAN D 4 .   ? -34.084 -6.377  -3.877  1.00 5.48  3   D 1 
HETATM 2984 C  C4  . MAN D 4 .   ? -35.359 -7.141  -3.666  1.00 4.09  3   D 1 
HETATM 2985 C  C5  . MAN D 4 .   ? -35.286 -7.975  -2.419  1.00 4.59  3   D 1 
HETATM 2986 C  C6  . MAN D 4 .   ? -36.487 -8.897  -2.273  1.00 3.48  3   D 1 
HETATM 2987 O  O2  . MAN D 4 .   ? -32.815 -8.124  -5.039  1.00 11.16 3   D 1 
HETATM 2988 O  O3  . MAN D 4 .   ? -34.147 -5.669  -5.083  1.00 5.40  3   D 1 
HETATM 2989 O  O4  . MAN D 4 .   ? -36.407 -6.220  -3.539  1.00 4.01  3   D 1 
HETATM 2990 O  O5  . MAN D 4 .   ? -34.147 -8.833  -2.479  1.00 11.66 3   D 1 
HETATM 2991 O  O6  . MAN D 4 .   ? -36.340 -9.702  -1.131  1.00 3.46  3   D 1 
HETATM 2992 C  C1  . MAN D 4 .   ? -32.985 -9.504  -5.241  1.00 8.17  4   D 1 
HETATM 2993 C  C2  . MAN D 4 .   ? -31.944 -10.149 -6.145  1.00 6.33  4   D 1 
HETATM 2994 C  C3  . MAN D 4 .   ? -31.960 -9.406  -7.475  1.00 5.09  4   D 1 
HETATM 2995 C  C4  . MAN D 4 .   ? -33.351 -9.544  -8.075  1.00 5.53  4   D 1 
HETATM 2996 C  C5  . MAN D 4 .   ? -34.385 -9.026  -7.086  1.00 6.37  4   D 1 
HETATM 2997 C  C6  . MAN D 4 .   ? -35.793 -9.301  -7.578  1.00 2.87  4   D 1 
HETATM 2998 O  O2  . MAN D 4 .   ? -32.290 -11.497 -6.445  1.00 7.67  4   D 1 
HETATM 2999 O  O3  . MAN D 4 .   ? -30.997 -9.994  -8.340  1.00 7.50  4   D 1 
HETATM 3000 O  O4  . MAN D 4 .   ? -33.419 -8.786  -9.264  1.00 4.27  4   D 1 
HETATM 3001 O  O5  . MAN D 4 .   ? -34.227 -9.702  -5.824  1.00 5.30  4   D 1 
HETATM 3002 O  O6  . MAN D 4 .   ? -35.949 -10.691 -7.842  1.00 2.90  4   D 1 
HETATM 3003 C  C1  . MAN D 4 .   ? -31.716 -12.481 -5.749  1.00 6.36  5   D 1 
HETATM 3004 C  C2  . MAN D 4 .   ? -31.698 -13.751 -6.605  1.00 5.99  5   D 1 
HETATM 3005 C  C3  . MAN D 4 .   ? -33.135 -14.257 -6.792  1.00 3.84  5   D 1 
HETATM 3006 C  C4  . MAN D 4 .   ? -33.799 -14.469 -5.438  1.00 5.56  5   D 1 
HETATM 3007 C  C5  . MAN D 4 .   ? -33.715 -13.168 -4.609  1.00 6.68  5   D 1 
HETATM 3008 C  C6  . MAN D 4 .   ? -34.254 -13.364 -3.193  1.00 4.75  5   D 1 
HETATM 3009 O  O2  . MAN D 4 .   ? -30.942 -14.759 -5.958  1.00 4.03  5   D 1 
HETATM 3010 O  O3  . MAN D 4 .   ? -33.134 -15.481 -7.530  1.00 2.90  5   D 1 
HETATM 3011 O  O4  . MAN D 4 .   ? -35.141 -14.831 -5.627  1.00 3.26  5   D 1 
HETATM 3012 O  O5  . MAN D 4 .   ? -32.354 -12.741 -4.496  1.00 6.90  5   D 1 
HETATM 3013 O  O6  . MAN D 4 .   ? -34.370 -12.095 -2.574  1.00 3.40  5   D 1 
HETATM 3014 C  C1  . MAN D 4 .   ? -37.220 -10.998 -8.349  1.00 2.25  6   D 1 
HETATM 3015 C  C2  . MAN D 4 .   ? -37.298 -12.526 -8.438  1.00 2.47  6   D 1 
HETATM 3016 C  C3  . MAN D 4 .   ? -36.283 -12.986 -9.519  1.00 2.30  6   D 1 
HETATM 3017 C  C4  . MAN D 4 .   ? -36.613 -12.322 -10.854 1.00 2.61  6   D 1 
HETATM 3018 C  C5  . MAN D 4 .   ? -36.598 -10.794 -10.654 1.00 2.77  6   D 1 
HETATM 3019 C  C6  . MAN D 4 .   ? -37.070 -10.079 -11.916 1.00 2.16  6   D 1 
HETATM 3020 O  O2  . MAN D 4 .   ? -38.567 -12.969 -8.864  1.00 2.51  6   D 1 
HETATM 3021 O  O3  . MAN D 4 .   ? -36.369 -14.409 -9.670  1.00 2.21  6   D 1 
HETATM 3022 O  O4  . MAN D 4 .   ? -35.646 -12.678 -11.824 1.00 2.18  6   D 1 
HETATM 3023 O  O5  . MAN D 4 .   ? -37.532 -10.422 -9.618  1.00 2.79  6   D 1 
HETATM 3024 O  O6  . MAN D 4 .   ? -38.392 -10.510 -12.210 1.00 1.99  6   D 1 
HETATM 3025 C  C1  . MAN D 4 .   ? -39.511 -13.132 -7.850  1.00 2.05  7   D 1 
HETATM 3026 C  C2  . MAN D 4 .   ? -40.551 -14.120 -8.353  1.00 1.87  7   D 1 
HETATM 3027 C  C3  . MAN D 4 .   ? -41.295 -13.501 -9.548  1.00 1.57  7   D 1 
HETATM 3028 C  C4  . MAN D 4 .   ? -41.862 -12.148 -9.174  1.00 2.04  7   D 1 
HETATM 3029 C  C5  . MAN D 4 .   ? -40.767 -11.255 -8.615  1.00 2.01  7   D 1 
HETATM 3030 C  C6  . MAN D 4 .   ? -41.315 -9.941  -8.098  1.00 1.96  7   D 1 
HETATM 3031 O  O2  . MAN D 4 .   ? -41.474 -14.412 -7.311  1.00 2.22  7   D 1 
HETATM 3032 O  O3  . MAN D 4 .   ? -42.335 -14.371 -9.968  1.00 1.65  7   D 1 
HETATM 3033 O  O4  . MAN D 4 .   ? -42.435 -11.532 -10.313 1.00 1.79  7   D 1 
HETATM 3034 O  O5  . MAN D 4 .   ? -40.126 -11.898 -7.500  1.00 2.22  7   D 1 
HETATM 3035 O  O6  . MAN D 4 .   ? -40.264 -9.081  -7.715  1.00 1.66  7   D 1 
HETATM 3036 C  C1  . MAN D 4 .   ? -39.065 -9.902  -13.340 1.00 1.87  8   D 1 
HETATM 3037 C  C2  . MAN D 4 .   ? -40.504 -10.428 -13.265 1.00 1.68  8   D 1 
HETATM 3038 C  C3  . MAN D 4 .   ? -40.511 -11.945 -13.526 1.00 1.60  8   D 1 
HETATM 3039 C  C4  . MAN D 4 .   ? -39.800 -12.278 -14.829 1.00 1.75  8   D 1 
HETATM 3040 C  C5  . MAN D 4 .   ? -38.400 -11.660 -14.837 1.00 2.05  8   D 1 
HETATM 3041 C  C6  . MAN D 4 .   ? -37.715 -11.856 -16.175 1.00 1.70  8   D 1 
HETATM 3042 O  O2  . MAN D 4 .   ? -41.303 -9.787  -14.257 1.00 1.93  8   D 1 
HETATM 3043 O  O3  . MAN D 4 .   ? -41.842 -12.434 -13.536 1.00 1.58  8   D 1 
HETATM 3044 O  O4  . MAN D 4 .   ? -39.698 -13.681 -14.967 1.00 1.63  8   D 1 
HETATM 3045 O  O5  . MAN D 4 .   ? -38.482 -10.237 -14.585 1.00 2.07  8   D 1 
HETATM 3046 O  O6  . MAN D 4 .   ? -36.419 -11.292 -16.164 1.00 1.52  8   D 1 
#
