# Supplementary material for: Theoretical Study of Sphingomyelinases from Entamoeba histolytica and Trichomonas vaginalis Sheds Light on the Evolution of Enzymes Needed for Survival and Colonization
Source: Pathogens. 2025 Jan 5;14(1):32. doi: 10.3390/pathogens14010032 (PMC11768322; doi:10.3390/pathogens14010032)
Supplement: Supplementary file 1 [file pathogens-14-00032-s001.zip › Supplementary structural Files/CIF files aSMase6/aSMase6 no loop/aSmase6 no loop glycosilated Mg/fold_sm6nosingnoloopnoctermglycmg_model_4.cif]

# By using this file you agree to the legally binding terms of use found at alphafoldserver.com/output-terms
data_a6fbd2577330610
#
_entry.id a6fbd2577330610
#
loop_
_atom_type.symbol
C  
MG 
N  
O  
S  
#
loop_
_audit_author.name
_audit_author.pdbx_ordinal
"Google DeepMind" 1 
"Isomorphic Labs" 2 
#
_audit_conform.dict_location https://raw.githubusercontent.com/ihmwg/ModelCIF/master/dist/mmcif_ma.dic
_audit_conform.dict_name     mmcif_ma.dic
_audit_conform.dict_version  1.4.5
#
loop_
_chem_comp.formula
_chem_comp.formula_weight
_chem_comp.id
_chem_comp.mon_nstd_flag
_chem_comp.name
_chem_comp.pdbx_smiles
_chem_comp.pdbx_synonyms
_chem_comp.type
"C3 H7 N O2"    89.093  ALA y ALANINE                                  C[C@H](N)C(O)=O                                  ?                                     "L-PEPTIDE LINKING"           
"C6 H15 N4 O2"  175.209 ARG y ARGININE                                 N[C@@H](CCCNC(N)=[NH2+])C(O)=O                   ?                                     "L-PEPTIDE LINKING"           
"C4 H8 N2 O3"   132.118 ASN y ASPARAGINE                               N[C@@H](CC(N)=O)C(O)=O                           ?                                     "L-PEPTIDE LINKING"           
"C4 H7 N O4"    133.103 ASP y "ASPARTIC ACID"                          N[C@@H](CC(O)=O)C(O)=O                           ?                                     "L-PEPTIDE LINKING"           
"C3 H7 N O2 S"  121.158 CYS y CYSTEINE                                 N[C@@H](CS)C(O)=O                                ?                                     "L-PEPTIDE LINKING"           
"C5 H10 N2 O3"  146.144 GLN y GLUTAMINE                                N[C@@H](CCC(N)=O)C(O)=O                          ?                                     "L-PEPTIDE LINKING"           
"C5 H9 N O4"    147.129 GLU y "GLUTAMIC ACID"                          N[C@@H](CCC(O)=O)C(O)=O                          ?                                     "L-PEPTIDE LINKING"           
"C2 H5 N O2"    75.067  GLY y GLYCINE                                  NCC(O)=O                                         ?                                     "PEPTIDE LINKING"             
"C6 H10 N3 O2"  156.162 HIS y HISTIDINE                                N[C@@H](Cc1c[nH]c[nH+]1)C(O)=O                   ?                                     "L-PEPTIDE LINKING"           
"C6 H13 N O2"   131.173 ILE y ISOLEUCINE                               CC[C@H](C)[C@H](N)C(O)=O                         ?                                     "L-PEPTIDE LINKING"           
"C6 H13 N O2"   131.173 LEU y LEUCINE                                  CC(C)C[C@H](N)C(O)=O                             ?                                     "L-PEPTIDE LINKING"           
"C6 H15 N2 O2"  147.195 LYS y LYSINE                                   N[C@@H](CCCC[NH3+])C(O)=O                        ?                                     "L-PEPTIDE LINKING"           
"C6 H12 O6"     180.156 MAN y alpha-D-mannopyranose                    OC[C@H]1O[C@H](O)[C@@H](O)[C@@H](O)[C@@H]1O      "alpha-D-mannose; D-mannose; mannose" "D-saccharide, alpha linking" 
"C5 H11 N O2 S" 149.211 MET y METHIONINE                               CSCC[C@H](N)C(O)=O                               ?                                     "L-PEPTIDE LINKING"           
Mg              24.305  MG  . "MAGNESIUM ION"                          "[Mg++]"                                         ?                                     NON-POLYMER                   
"C8 H15 N O6"   221.208 NAG y 2-acetamido-2-deoxy-beta-D-glucopyranose CC(=O)N[C@H]1[C@H](O)O[C@H](CO)[C@@H](O)[C@@H]1O 
;N-acetyl-beta-D-glucosamine; 2-acetamido-2-deoxy-beta-D-glucose; 2-acetamido-2-deoxy-D-glucose;
2-acetamido-2-deoxy-glucose; N-ACETYL-D-GLUCOSAMINE
;
"D-saccharide, beta linking"  
"C9 H11 N O2"   165.189 PHE y PHENYLALANINE                            N[C@@H](Cc1ccccc1)C(O)=O                         ?                                     "L-PEPTIDE LINKING"           
"C5 H9 N O2"    115.130 PRO y PROLINE                                  OC(=O)[C@@H]1CCCN1                               ?                                     "L-PEPTIDE LINKING"           
"C3 H7 N O3"    105.093 SER y SERINE                                   N[C@@H](CO)C(O)=O                                ?                                     "L-PEPTIDE LINKING"           
"C4 H9 N O3"    119.119 THR y THREONINE                                C[C@@H](O)[C@H](N)C(O)=O                         ?                                     "L-PEPTIDE LINKING"           
"C11 H12 N2 O2" 204.225 TRP y TRYPTOPHAN                               N[C@@H](Cc1c[nH]c2ccccc12)C(O)=O                 ?                                     "L-PEPTIDE LINKING"           
"C9 H11 N O3"   181.189 TYR y TYROSINE                                 N[C@@H](Cc1ccc(O)cc1)C(O)=O                      ?                                     "L-PEPTIDE LINKING"           
"C5 H11 N O2"   117.146 VAL y VALINE                                   CC(C)[C@H](N)C(O)=O                              ?                                     "L-PEPTIDE LINKING"           
#
_citation.book_publisher          ?
_citation.country                 UK
_citation.id                      primary
_citation.journal_full            Nature
_citation.journal_id_ASTM         NATUAS
_citation.journal_id_CSD          0006
_citation.journal_id_ISSN         0028-0836
_citation.journal_volume          ?
_citation.page_first              ?
_citation.page_last               ?
_citation.pdbx_database_id_DOI    ?
_citation.pdbx_database_id_PubMed ?
_citation.title                   "Accurate structure prediction of biomolecular interactions with AlphaFold 3"
_citation.year                    2024
#
loop_
_citation_author.citation_id
_citation_author.name
_citation_author.ordinal
primary "Google DeepMind" 1 
primary "Isomorphic Labs" 2 
#
loop_
_entity.id
_entity.pdbx_description
_entity.type
1 . polymer     
2 . non-polymer 
3 . branched    
4 . branched    
#
_entity_poly.entity_id      1
_entity_poly.pdbx_strand_id A
_entity_poly.type           polypeptide(L)
#
loop_
_entity_poly_seq.entity_id
_entity_poly_seq.hetero
_entity_poly_seq.mon_id
_entity_poly_seq.num
1 n PHE 1   
1 n GLU 2   
1 n MET 3   
1 n TRP 4   
1 n GLN 5   
1 n LEU 6   
1 n THR 7   
1 n ASP 8   
1 n ILE 9   
1 n HIS 10  
1 n LEU 11  
1 n ASP 12  
1 n PRO 13  
1 n MET 14  
1 n TYR 15  
1 n THR 16  
1 n VAL 17  
1 n GLY 18  
1 n SER 19  
1 n ASP 20  
1 n PRO 21  
1 n LEU 22  
1 n LYS 23  
1 n LEU 24  
1 n CYS 25  
1 n ARG 26  
1 n GLU 27  
1 n GLY 28  
1 n LYS 29  
1 n GLY 30  
1 n ASN 31  
1 n ALA 32  
1 n GLY 33  
1 n LYS 34  
1 n TYR 35  
1 n GLY 36  
1 n ASP 37  
1 n TYR 38  
1 n SER 39  
1 n CYS 40  
1 n ASP 41  
1 n ALA 42  
1 n ASN 43  
1 n MET 44  
1 n ALA 45  
1 n LEU 46  
1 n LEU 47  
1 n ASP 48  
1 n SER 49  
1 n LEU 50  
1 n VAL 51  
1 n LYS 52  
1 n PHE 53  
1 n ILE 54  
1 n LYS 55  
1 n ARG 56  
1 n ASN 57  
1 n THR 58  
1 n ASP 59  
1 n VAL 60  
1 n ASN 61  
1 n GLY 62  
1 n LYS 63  
1 n VAL 64  
1 n MET 65  
1 n VAL 66  
1 n TYR 67  
1 n ASN 68  
1 n GLY 69  
1 n ASP 70  
1 n ILE 71  
1 n VAL 72  
1 n SER 73  
1 n ARG 74  
1 n ALA 75  
1 n ILE 76  
1 n PRO 77  
1 n LYS 78  
1 n TYR 79  
1 n ASN 80  
1 n LEU 81  
1 n ASP 82  
1 n TYR 83  
1 n VAL 84  
1 n LYS 85  
1 n GLN 86  
1 n SER 87  
1 n ILE 88  
1 n VAL 89  
1 n ASN 90  
1 n ALA 91  
1 n THR 92  
1 n ALA 93  
1 n LEU 94  
1 n LEU 95  
1 n LYS 96  
1 n LYS 97  
1 n PHE 98  
1 n GLU 99  
1 n ASP 100 
1 n PHE 101 
1 n PHE 102 
1 n ILE 103 
1 n ILE 104 
1 n PRO 105 
1 n MET 106 
1 n LEU 107 
1 n GLY 108 
1 n ASN 109 
1 n HIS 110 
1 n ASP 111 
1 n VAL 112 
1 n TYR 113 
1 n PRO 114 
1 n ALA 115 
1 n ASN 116 
1 n GLN 117 
1 n MET 118 
1 n ALA 119 
1 n ILE 120 
1 n ASN 121 
1 n SER 122 
1 n GLN 123 
1 n TRP 124 
1 n ILE 125 
1 n PHE 126 
1 n GLN 127 
1 n PHE 128 
1 n ALA 129 
1 n ALA 130 
1 n GLU 131 
1 n GLN 132 
1 n PHE 133 
1 n ALA 134 
1 n PRO 135 
1 n PHE 136 
1 n LEU 137 
1 n SER 138 
1 n GLN 139 
1 n ASN 140 
1 n ALA 141 
1 n ILE 142 
1 n GLU 143 
1 n SER 144 
1 n PHE 145 
1 n LYS 146 
1 n HIS 147 
1 n GLY 148 
1 n GLY 149 
1 n TYR 150 
1 n TYR 151 
1 n THR 152 
1 n MET 153 
1 n PRO 154 
1 n PHE 155 
1 n PRO 156 
1 n ALA 157 
1 n HIS 158 
1 n LEU 159 
1 n GLY 160 
1 n ILE 161 
1 n LYS 162 
1 n VAL 163 
1 n PRO 164 
1 n LEU 165 
1 n ASN 166 
1 n ALA 167 
1 n VAL 168 
1 n VAL 169 
1 n LEU 170 
1 n ASN 171 
1 n THR 172 
1 n VAL 173 
1 n LEU 174 
1 n TYR 175 
1 n TYR 176 
1 n ASN 177 
1 n TYR 178 
1 n ASN 179 
1 n LYS 180 
1 n GLN 181 
1 n THR 182 
1 n MET 183 
1 n ASP 184 
1 n SER 185 
1 n THR 186 
1 n ASP 187 
1 n PRO 188 
1 n LEU 189 
1 n GLY 190 
1 n GLN 191 
1 n PHE 192 
1 n GLU 193 
1 n TRP 194 
1 n PHE 195 
1 n LYS 196 
1 n THR 197 
1 n VAL 198 
1 n MET 199 
1 n ASP 200 
1 n GLY 201 
1 n TYR 202 
1 n ARG 203 
1 n LYS 204 
1 n THR 205 
1 n GLY 206 
1 n GLN 207 
1 n ARG 208 
1 n ALA 209 
1 n ILE 210 
1 n VAL 211 
1 n SER 212 
1 n MET 213 
1 n HIS 214 
1 n ILE 215 
1 n CYS 216 
1 n PRO 217 
1 n GLY 218 
1 n VAL 219 
1 n ALA 220 
1 n GLU 221 
1 n ARG 222 
1 n PHE 223 
1 n ASN 224 
1 n TYR 225 
1 n SER 226 
1 n ASP 227 
1 n GLN 228 
1 n LEU 229 
1 n TYR 230 
1 n PRO 231 
1 n GLN 232 
1 n TYR 233 
1 n ASN 234 
1 n ASP 235 
1 n ARG 236 
1 n LEU 237 
1 n VAL 238 
1 n ASP 239 
1 n SER 240 
1 n LEU 241 
1 n ALA 242 
1 n GLU 243 
1 n TYR 244 
1 n ASN 245 
1 n ASP 246 
1 n VAL 247 
1 n ILE 248 
1 n LEU 249 
1 n GLY 250 
1 n VAL 251 
1 n LEU 252 
1 n CYS 253 
1 n GLY 254 
1 n HIS 255 
1 n LEU 256 
1 n HIS 257 
1 n THR 258 
1 n ASP 259 
1 n THR 260 
1 n PHE 261 
1 n ARG 262 
1 n ILE 263 
1 n LEU 264 
1 n SER 265 
1 n LYS 266 
1 n GLY 267 
1 n ASN 268 
1 n LYS 269 
1 n LYS 270 
1 n VAL 271 
1 n MET 272 
1 n ALA 273 
1 n PHE 274 
1 n ILE 275 
1 n GLY 276 
1 n PRO 277 
1 n SER 278 
1 n VAL 279 
1 n ASP 280 
1 n THR 281 
1 n TRP 282 
1 n LEU 283 
1 n GLY 284 
1 n THR 285 
1 n SER 286 
1 n PRO 287 
1 n SER 288 
1 n ILE 289 
1 n ARG 290 
1 n LYS 291 
1 n TYR 292 
1 n ASP 293 
1 n VAL 294 
1 n GLY 295 
1 n ASN 296 
1 n GLY 297 
1 n GLN 298 
1 n GLY 299 
1 n TYR 300 
1 n MET 301 
1 n LYS 302 
1 n GLU 303 
1 n PHE 304 
1 n LYS 305 
1 n ASN 306 
1 n TYR 307 
1 n PHE 308 
1 n ASN 309 
1 n TYR 310 
1 n GLY 311 
1 n SER 312 
1 n SER 313 
1 n SER 314 
1 n GLU 315 
1 n TYR 316 
1 n GLY 317 
1 n LEU 318 
1 n LYS 319 
1 n GLU 320 
1 n LEU 321 
1 n SER 322 
1 n PRO 323 
1 n LYS 324 
1 n GLU 325 
1 n PHE 326 
1 n GLU 327 
1 n ILE 328 
1 n LEU 329 
1 n ALA 330 
1 n ALA 331 
1 n ARG 332 
1 n MET 333 
1 n ASP 334 
1 n LYS 335 
1 n ASP 336 
1 n LEU 337 
1 n GLN 338 
1 n LEU 339 
1 n PHE 340 
1 n ASN 341 
1 n LYS 342 
1 n TYR 343 
1 n HIS 344 
1 n LEU 345 
1 n HIS 346 
1 n PHE 347 
1 n ARG 348 
1 n ALA 349 
1 n ASP 350 
1 n THR 351 
1 n PRO 352 
1 n GLY 353 
1 n PHE 354 
1 n THR 355 
#
_ma_data.content_type "model coordinates"
_ma_data.id           1
_ma_data.name         Model
#
_ma_model_list.data_id          1
_ma_model_list.model_group_id   1
_ma_model_list.model_group_name "AlphaFold-beta-20231127 (7a14c934-fe78-43c1-a552-7fb305b0ebd1 @ 2024-08-30 13:59:54)"
_ma_model_list.model_id         1
_ma_model_list.model_name       "Top ranked model"
_ma_model_list.model_type       "Ab initio model"
_ma_model_list.ordinal_id       1
#
loop_
_ma_protocol_step.method_type
_ma_protocol_step.ordinal_id
_ma_protocol_step.protocol_id
_ma_protocol_step.step_id
"coevolution MSA" 1 1 1 
"template search" 2 1 2 
modeling          3 1 3 
#
loop_
_ma_qa_metric.id
_ma_qa_metric.mode
_ma_qa_metric.name
_ma_qa_metric.software_group_id
_ma_qa_metric.type
1 global pLDDT 1 pLDDT 
2 local  pLDDT 1 pLDDT 
#
_ma_qa_metric_global.metric_id    1
_ma_qa_metric_global.metric_value 90.96
_ma_qa_metric_global.model_id     1
_ma_qa_metric_global.ordinal_id   1
#
_ma_software_group.group_id    1
_ma_software_group.ordinal_id  1
_ma_software_group.software_id 1
#
loop_
_ma_target_entity.data_id
_ma_target_entity.entity_id
_ma_target_entity.origin
1 1 . 
1 2 . 
1 3 . 
1 4 . 
#
loop_
_ma_target_entity_instance.asym_id
_ma_target_entity_instance.details
_ma_target_entity_instance.entity_id
A . 1 
B . 2 
C . 3 
D . 4 
#
loop_
_pdbx_branch_scheme.asym_id
_pdbx_branch_scheme.auth_asym_id
_pdbx_branch_scheme.auth_seq_num
_pdbx_branch_scheme.entity_id
_pdbx_branch_scheme.hetero
_pdbx_branch_scheme.mon_id
_pdbx_branch_scheme.num
_pdbx_branch_scheme.pdb_asym_id
_pdbx_branch_scheme.pdb_ins_code
_pdbx_branch_scheme.pdb_seq_num
C C 1 3 n NAG 1 C . 1 
C C 2 3 n NAG 2 C . 2 
C C 3 3 n MAN 3 C . 3 
C C 4 3 n MAN 4 C . 4 
C C 5 3 n MAN 5 C . 5 
C C 6 3 n MAN 6 C . 6 
C C 7 3 n MAN 7 C . 7 
C C 8 3 n MAN 8 C . 8 
D D 1 4 n NAG 1 D . 1 
D D 2 4 n NAG 2 D . 2 
D D 3 4 n MAN 3 D . 3 
D D 4 4 n MAN 4 D . 4 
D D 5 4 n MAN 5 D . 5 
D D 6 4 n MAN 6 D . 6 
D D 7 4 n MAN 7 D . 7 
D D 8 4 n MAN 8 D . 8 
#
loop_
_pdbx_data_usage.details
_pdbx_data_usage.id
_pdbx_data_usage.type
_pdbx_data_usage.url
;NON-COMMERCIAL USE ONLY, BY USING THIS FILE YOU AGREE TO THE TERMS OF USE FOUND
AT alphafoldserver.com/output-terms.
;
1 license    ? 
;THE INFORMATION IS NOT INTENDED FOR, HAS NOT BEEN VALIDATED FOR, AND IS NOT
APPROVED FOR CLINICAL USE. IT SHOULD NOT BE USED FOR CLINICAL PURPOSE OR RELIED
ON FOR MEDICAL OR OTHER PROFESSIONAL ADVICE. IT IS THEORETICAL MODELLING ONLY
AND CAUTION SHOULD BE EXERCISED IN ITS USE. IT IS PROVIDED "AS-IS" WITHOUT ANY
WARRANTY OF ANY KIND, WHETHER EXPRESSED OR IMPLIED. NO WARRANTY IS GIVEN THAT
USE OF THE INFORMATION SHALL NOT INFRINGE THE RIGHTS OF ANY THIRD PARTY.
;
2 disclaimer ? 
#
_pdbx_nonpoly_scheme.asym_id       B
_pdbx_nonpoly_scheme.auth_seq_num  1
_pdbx_nonpoly_scheme.entity_id     2
_pdbx_nonpoly_scheme.mon_id        MG
_pdbx_nonpoly_scheme.pdb_ins_code  .
_pdbx_nonpoly_scheme.pdb_seq_num   1
_pdbx_nonpoly_scheme.pdb_strand_id B
#
loop_
_pdbx_poly_seq_scheme.asym_id
_pdbx_poly_seq_scheme.auth_seq_num
_pdbx_poly_seq_scheme.entity_id
_pdbx_poly_seq_scheme.hetero
_pdbx_poly_seq_scheme.mon_id
_pdbx_poly_seq_scheme.pdb_ins_code
_pdbx_poly_seq_scheme.pdb_seq_num
_pdbx_poly_seq_scheme.pdb_strand_id
_pdbx_poly_seq_scheme.seq_id
A 1   1 n PHE . 1   A 1   
A 2   1 n GLU . 2   A 2   
A 3   1 n MET . 3   A 3   
A 4   1 n TRP . 4   A 4   
A 5   1 n GLN . 5   A 5   
A 6   1 n LEU . 6   A 6   
A 7   1 n THR . 7   A 7   
A 8   1 n ASP . 8   A 8   
A 9   1 n ILE . 9   A 9   
A 10  1 n HIS . 10  A 10  
A 11  1 n LEU . 11  A 11  
A 12  1 n ASP . 12  A 12  
A 13  1 n PRO . 13  A 13  
A 14  1 n MET . 14  A 14  
A 15  1 n TYR . 15  A 15  
A 16  1 n THR . 16  A 16  
A 17  1 n VAL . 17  A 17  
A 18  1 n GLY . 18  A 18  
A 19  1 n SER . 19  A 19  
A 20  1 n ASP . 20  A 20  
A 21  1 n PRO . 21  A 21  
A 22  1 n LEU . 22  A 22  
A 23  1 n LYS . 23  A 23  
A 24  1 n LEU . 24  A 24  
A 25  1 n CYS . 25  A 25  
A 26  1 n ARG . 26  A 26  
A 27  1 n GLU . 27  A 27  
A 28  1 n GLY . 28  A 28  
A 29  1 n LYS . 29  A 29  
A 30  1 n GLY . 30  A 30  
A 31  1 n ASN . 31  A 31  
A 32  1 n ALA . 32  A 32  
A 33  1 n GLY . 33  A 33  
A 34  1 n LYS . 34  A 34  
A 35  1 n TYR . 35  A 35  
A 36  1 n GLY . 36  A 36  
A 37  1 n ASP . 37  A 37  
A 38  1 n TYR . 38  A 38  
A 39  1 n SER . 39  A 39  
A 40  1 n CYS . 40  A 40  
A 41  1 n ASP . 41  A 41  
A 42  1 n ALA . 42  A 42  
A 43  1 n ASN . 43  A 43  
A 44  1 n MET . 44  A 44  
A 45  1 n ALA . 45  A 45  
A 46  1 n LEU . 46  A 46  
A 47  1 n LEU . 47  A 47  
A 48  1 n ASP . 48  A 48  
A 49  1 n SER . 49  A 49  
A 50  1 n LEU . 50  A 50  
A 51  1 n VAL . 51  A 51  
A 52  1 n LYS . 52  A 52  
A 53  1 n PHE . 53  A 53  
A 54  1 n ILE . 54  A 54  
A 55  1 n LYS . 55  A 55  
A 56  1 n ARG . 56  A 56  
A 57  1 n ASN . 57  A 57  
A 58  1 n THR . 58  A 58  
A 59  1 n ASP . 59  A 59  
A 60  1 n VAL . 60  A 60  
A 61  1 n ASN . 61  A 61  
A 62  1 n GLY . 62  A 62  
A 63  1 n LYS . 63  A 63  
A 64  1 n VAL . 64  A 64  
A 65  1 n MET . 65  A 65  
A 66  1 n VAL . 66  A 66  
A 67  1 n TYR . 67  A 67  
A 68  1 n ASN . 68  A 68  
A 69  1 n GLY . 69  A 69  
A 70  1 n ASP . 70  A 70  
A 71  1 n ILE . 71  A 71  
A 72  1 n VAL . 72  A 72  
A 73  1 n SER . 73  A 73  
A 74  1 n ARG . 74  A 74  
A 75  1 n ALA . 75  A 75  
A 76  1 n ILE . 76  A 76  
A 77  1 n PRO . 77  A 77  
A 78  1 n LYS . 78  A 78  
A 79  1 n TYR . 79  A 79  
A 80  1 n ASN . 80  A 80  
A 81  1 n LEU . 81  A 81  
A 82  1 n ASP . 82  A 82  
A 83  1 n TYR . 83  A 83  
A 84  1 n VAL . 84  A 84  
A 85  1 n LYS . 85  A 85  
A 86  1 n GLN . 86  A 86  
A 87  1 n SER . 87  A 87  
A 88  1 n ILE . 88  A 88  
A 89  1 n VAL . 89  A 89  
A 90  1 n ASN . 90  A 90  
A 91  1 n ALA . 91  A 91  
A 92  1 n THR . 92  A 92  
A 93  1 n ALA . 93  A 93  
A 94  1 n LEU . 94  A 94  
A 95  1 n LEU . 95  A 95  
A 96  1 n LYS . 96  A 96  
A 97  1 n LYS . 97  A 97  
A 98  1 n PHE . 98  A 98  
A 99  1 n GLU . 99  A 99  
A 100 1 n ASP . 100 A 100 
A 101 1 n PHE . 101 A 101 
A 102 1 n PHE . 102 A 102 
A 103 1 n ILE . 103 A 103 
A 104 1 n ILE . 104 A 104 
A 105 1 n PRO . 105 A 105 
A 106 1 n MET . 106 A 106 
A 107 1 n LEU . 107 A 107 
A 108 1 n GLY . 108 A 108 
A 109 1 n ASN . 109 A 109 
A 110 1 n HIS . 110 A 110 
A 111 1 n ASP . 111 A 111 
A 112 1 n VAL . 112 A 112 
A 113 1 n TYR . 113 A 113 
A 114 1 n PRO . 114 A 114 
A 115 1 n ALA . 115 A 115 
A 116 1 n ASN . 116 A 116 
A 117 1 n GLN . 117 A 117 
A 118 1 n MET . 118 A 118 
A 119 1 n ALA . 119 A 119 
A 120 1 n ILE . 120 A 120 
A 121 1 n ASN . 121 A 121 
A 122 1 n SER . 122 A 122 
A 123 1 n GLN . 123 A 123 
A 124 1 n TRP . 124 A 124 
A 125 1 n ILE . 125 A 125 
A 126 1 n PHE . 126 A 126 
A 127 1 n GLN . 127 A 127 
A 128 1 n PHE . 128 A 128 
A 129 1 n ALA . 129 A 129 
A 130 1 n ALA . 130 A 130 
A 131 1 n GLU . 131 A 131 
A 132 1 n GLN . 132 A 132 
A 133 1 n PHE . 133 A 133 
A 134 1 n ALA . 134 A 134 
A 135 1 n PRO . 135 A 135 
A 136 1 n PHE . 136 A 136 
A 137 1 n LEU . 137 A 137 
A 138 1 n SER . 138 A 138 
A 139 1 n GLN . 139 A 139 
A 140 1 n ASN . 140 A 140 
A 141 1 n ALA . 141 A 141 
A 142 1 n ILE . 142 A 142 
A 143 1 n GLU . 143 A 143 
A 144 1 n SER . 144 A 144 
A 145 1 n PHE . 145 A 145 
A 146 1 n LYS . 146 A 146 
A 147 1 n HIS . 147 A 147 
A 148 1 n GLY . 148 A 148 
A 149 1 n GLY . 149 A 149 
A 150 1 n TYR . 150 A 150 
A 151 1 n TYR . 151 A 151 
A 152 1 n THR . 152 A 152 
A 153 1 n MET . 153 A 153 
A 154 1 n PRO . 154 A 154 
A 155 1 n PHE . 155 A 155 
A 156 1 n PRO . 156 A 156 
A 157 1 n ALA . 157 A 157 
A 158 1 n HIS . 158 A 158 
A 159 1 n LEU . 159 A 159 
A 160 1 n GLY . 160 A 160 
A 161 1 n ILE . 161 A 161 
A 162 1 n LYS . 162 A 162 
A 163 1 n VAL . 163 A 163 
A 164 1 n PRO . 164 A 164 
A 165 1 n LEU . 165 A 165 
A 166 1 n ASN . 166 A 166 
A 167 1 n ALA . 167 A 167 
A 168 1 n VAL . 168 A 168 
A 169 1 n VAL . 169 A 169 
A 170 1 n LEU . 170 A 170 
A 171 1 n ASN . 171 A 171 
A 172 1 n THR . 172 A 172 
A 173 1 n VAL . 173 A 173 
A 174 1 n LEU . 174 A 174 
A 175 1 n TYR . 175 A 175 
A 176 1 n TYR . 176 A 176 
A 177 1 n ASN . 177 A 177 
A 178 1 n TYR . 178 A 178 
A 179 1 n ASN . 179 A 179 
A 180 1 n LYS . 180 A 180 
A 181 1 n GLN . 181 A 181 
A 182 1 n THR . 182 A 182 
A 183 1 n MET . 183 A 183 
A 184 1 n ASP . 184 A 184 
A 185 1 n SER . 185 A 185 
A 186 1 n THR . 186 A 186 
A 187 1 n ASP . 187 A 187 
A 188 1 n PRO . 188 A 188 
A 189 1 n LEU . 189 A 189 
A 190 1 n GLY . 190 A 190 
A 191 1 n GLN . 191 A 191 
A 192 1 n PHE . 192 A 192 
A 193 1 n GLU . 193 A 193 
A 194 1 n TRP . 194 A 194 
A 195 1 n PHE . 195 A 195 
A 196 1 n LYS . 196 A 196 
A 197 1 n THR . 197 A 197 
A 198 1 n VAL . 198 A 198 
A 199 1 n MET . 199 A 199 
A 200 1 n ASP . 200 A 200 
A 201 1 n GLY . 201 A 201 
A 202 1 n TYR . 202 A 202 
A 203 1 n ARG . 203 A 203 
A 204 1 n LYS . 204 A 204 
A 205 1 n THR . 205 A 205 
A 206 1 n GLY . 206 A 206 
A 207 1 n GLN . 207 A 207 
A 208 1 n ARG . 208 A 208 
A 209 1 n ALA . 209 A 209 
A 210 1 n ILE . 210 A 210 
A 211 1 n VAL . 211 A 211 
A 212 1 n SER . 212 A 212 
A 213 1 n MET . 213 A 213 
A 214 1 n HIS . 214 A 214 
A 215 1 n ILE . 215 A 215 
A 216 1 n CYS . 216 A 216 
A 217 1 n PRO . 217 A 217 
A 218 1 n GLY . 218 A 218 
A 219 1 n VAL . 219 A 219 
A 220 1 n ALA . 220 A 220 
A 221 1 n GLU . 221 A 221 
A 222 1 n ARG . 222 A 222 
A 223 1 n PHE . 223 A 223 
A 224 1 n ASN . 224 A 224 
A 225 1 n TYR . 225 A 225 
A 226 1 n SER . 226 A 226 
A 227 1 n ASP . 227 A 227 
A 228 1 n GLN . 228 A 228 
A 229 1 n LEU . 229 A 229 
A 230 1 n TYR . 230 A 230 
A 231 1 n PRO . 231 A 231 
A 232 1 n GLN . 232 A 232 
A 233 1 n TYR . 233 A 233 
A 234 1 n ASN . 234 A 234 
A 235 1 n ASP . 235 A 235 
A 236 1 n ARG . 236 A 236 
A 237 1 n LEU . 237 A 237 
A 238 1 n VAL . 238 A 238 
A 239 1 n ASP . 239 A 239 
A 240 1 n SER . 240 A 240 
A 241 1 n LEU . 241 A 241 
A 242 1 n ALA . 242 A 242 
A 243 1 n GLU . 243 A 243 
A 244 1 n TYR . 244 A 244 
A 245 1 n ASN . 245 A 245 
A 246 1 n ASP . 246 A 246 
A 247 1 n VAL . 247 A 247 
A 248 1 n ILE . 248 A 248 
A 249 1 n LEU . 249 A 249 
A 250 1 n GLY . 250 A 250 
A 251 1 n VAL . 251 A 251 
A 252 1 n LEU . 252 A 252 
A 253 1 n CYS . 253 A 253 
A 254 1 n GLY . 254 A 254 
A 255 1 n HIS . 255 A 255 
A 256 1 n LEU . 256 A 256 
A 257 1 n HIS . 257 A 257 
A 258 1 n THR . 258 A 258 
A 259 1 n ASP . 259 A 259 
A 260 1 n THR . 260 A 260 
A 261 1 n PHE . 261 A 261 
A 262 1 n ARG . 262 A 262 
A 263 1 n ILE . 263 A 263 
A 264 1 n LEU . 264 A 264 
A 265 1 n SER . 265 A 265 
A 266 1 n LYS . 266 A 266 
A 267 1 n GLY . 267 A 267 
A 268 1 n ASN . 268 A 268 
A 269 1 n LYS . 269 A 269 
A 270 1 n LYS . 270 A 270 
A 271 1 n VAL . 271 A 271 
A 272 1 n MET . 272 A 272 
A 273 1 n ALA . 273 A 273 
A 274 1 n PHE . 274 A 274 
A 275 1 n ILE . 275 A 275 
A 276 1 n GLY . 276 A 276 
A 277 1 n PRO . 277 A 277 
A 278 1 n SER . 278 A 278 
A 279 1 n VAL . 279 A 279 
A 280 1 n ASP . 280 A 280 
A 281 1 n THR . 281 A 281 
A 282 1 n TRP . 282 A 282 
A 283 1 n LEU . 283 A 283 
A 284 1 n GLY . 284 A 284 
A 285 1 n THR . 285 A 285 
A 286 1 n SER . 286 A 286 
A 287 1 n PRO . 287 A 287 
A 288 1 n SER . 288 A 288 
A 289 1 n ILE . 289 A 289 
A 290 1 n ARG . 290 A 290 
A 291 1 n LYS . 291 A 291 
A 292 1 n TYR . 292 A 292 
A 293 1 n ASP . 293 A 293 
A 294 1 n VAL . 294 A 294 
A 295 1 n GLY . 295 A 295 
A 296 1 n ASN . 296 A 296 
A 297 1 n GLY . 297 A 297 
A 298 1 n GLN . 298 A 298 
A 299 1 n GLY . 299 A 299 
A 300 1 n TYR . 300 A 300 
A 301 1 n MET . 301 A 301 
A 302 1 n LYS . 302 A 302 
A 303 1 n GLU . 303 A 303 
A 304 1 n PHE . 304 A 304 
A 305 1 n LYS . 305 A 305 
A 306 1 n ASN . 306 A 306 
A 307 1 n TYR . 307 A 307 
A 308 1 n PHE . 308 A 308 
A 309 1 n ASN . 309 A 309 
A 310 1 n TYR . 310 A 310 
A 311 1 n GLY . 311 A 311 
A 312 1 n SER . 312 A 312 
A 313 1 n SER . 313 A 313 
A 314 1 n SER . 314 A 314 
A 315 1 n GLU . 315 A 315 
A 316 1 n TYR . 316 A 316 
A 317 1 n GLY . 317 A 317 
A 318 1 n LEU . 318 A 318 
A 319 1 n LYS . 319 A 319 
A 320 1 n GLU . 320 A 320 
A 321 1 n LEU . 321 A 321 
A 322 1 n SER . 322 A 322 
A 323 1 n PRO . 323 A 323 
A 324 1 n LYS . 324 A 324 
A 325 1 n GLU . 325 A 325 
A 326 1 n PHE . 326 A 326 
A 327 1 n GLU . 327 A 327 
A 328 1 n ILE . 328 A 328 
A 329 1 n LEU . 329 A 329 
A 330 1 n ALA . 330 A 330 
A 331 1 n ALA . 331 A 331 
A 332 1 n ARG . 332 A 332 
A 333 1 n MET . 333 A 333 
A 334 1 n ASP . 334 A 334 
A 335 1 n LYS . 335 A 335 
A 336 1 n ASP . 336 A 336 
A 337 1 n LEU . 337 A 337 
A 338 1 n GLN . 338 A 338 
A 339 1 n LEU . 339 A 339 
A 340 1 n PHE . 340 A 340 
A 341 1 n ASN . 341 A 341 
A 342 1 n LYS . 342 A 342 
A 343 1 n TYR . 343 A 343 
A 344 1 n HIS . 344 A 344 
A 345 1 n LEU . 345 A 345 
A 346 1 n HIS . 346 A 346 
A 347 1 n PHE . 347 A 347 
A 348 1 n ARG . 348 A 348 
A 349 1 n ALA . 349 A 349 
A 350 1 n ASP . 350 A 350 
A 351 1 n THR . 351 A 351 
A 352 1 n PRO . 352 A 352 
A 353 1 n GLY . 353 A 353 
A 354 1 n PHE . 354 A 354 
A 355 1 n THR . 355 A 355 
#
_software.classification other
_software.date           ?
_software.description    "Structure prediction"
_software.name           AlphaFold
_software.pdbx_ordinal   1
_software.type           package
_software.version        "AlphaFold-beta-20231127 (7a14c934-fe78-43c1-a552-7fb305b0ebd1 @ 2024-08-30 13:59:54)"
#
loop_
_struct_asym.entity_id
_struct_asym.id
1 A 
2 B 
3 C 
4 D 
#
loop_
_struct_conn.conn_type_id
_struct_conn.id
_struct_conn.pdbx_ptnr1_PDB_ins_code
_struct_conn.pdbx_ptnr1_label_alt_id
_struct_conn.pdbx_ptnr2_PDB_ins_code
_struct_conn.pdbx_ptnr2_label_alt_id
_struct_conn.pdbx_role
_struct_conn.pdbx_value_order
_struct_conn.ptnr1_auth_asym_id
_struct_conn.ptnr1_auth_seq_id
_struct_conn.ptnr1_label_asym_id
_struct_conn.ptnr1_label_atom_id
_struct_conn.ptnr1_label_comp_id
_struct_conn.ptnr1_label_seq_id
_struct_conn.ptnr1_symmetry
_struct_conn.ptnr2_auth_asym_id
_struct_conn.ptnr2_auth_seq_id
_struct_conn.ptnr2_label_asym_id
_struct_conn.ptnr2_label_atom_id
_struct_conn.ptnr2_label_comp_id
_struct_conn.ptnr2_label_seq_id
_struct_conn.ptnr2_symmetry
covale covale1  ? ? ? ? ? ? C 1 C C1 NAG . 1_555 A 90  A ND2 ASN 90  1_555 
covale covale2  ? ? ? ? ? ? D 1 D C1 NAG . 1_555 A 224 A ND2 ASN 224 1_555 
covale covale3  ? ? ? ? ? ? C 1 C O4 NAG . 1_555 C 2   C C1  NAG .   1_555 
covale covale4  ? ? ? ? ? ? C 2 C O4 NAG . 1_555 C 3   C C1  MAN .   1_555 
covale covale5  ? ? ? ? ? ? C 3 C O2 MAN . 1_555 C 4   C C1  MAN .   1_555 
covale covale6  ? ? ? ? ? ? C 4 C O2 MAN . 1_555 C 5   C C1  MAN .   1_555 
covale covale7  ? ? ? ? ? ? C 4 C O6 MAN . 1_555 C 6   C C1  MAN .   1_555 
covale covale8  ? ? ? ? ? ? C 6 C O2 MAN . 1_555 C 7   C C1  MAN .   1_555 
covale covale9  ? ? ? ? ? ? C 6 C O6 MAN . 1_555 C 8   C C1  MAN .   1_555 
covale covale10 ? ? ? ? ? ? D 1 D O4 NAG . 1_555 D 2   D C1  NAG .   1_555 
covale covale11 ? ? ? ? ? ? D 2 D O4 NAG . 1_555 D 3   D C1  MAN .   1_555 
covale covale12 ? ? ? ? ? ? D 3 D O2 MAN . 1_555 D 4   D C1  MAN .   1_555 
covale covale13 ? ? ? ? ? ? D 4 D O2 MAN . 1_555 D 5   D C1  MAN .   1_555 
covale covale14 ? ? ? ? ? ? D 4 D O6 MAN . 1_555 D 6   D C1  MAN .   1_555 
covale covale15 ? ? ? ? ? ? D 6 D O2 MAN . 1_555 D 7   D C1  MAN .   1_555 
covale covale16 ? ? ? ? ? ? D 6 D O6 MAN . 1_555 D 8   D C1  MAN .   1_555 
#
_struct_conn_type.criteria  ?
_struct_conn_type.id        covale
_struct_conn_type.reference ?
#
loop_
_atom_site.group_PDB
_atom_site.id
_atom_site.type_symbol
_atom_site.label_atom_id
_atom_site.label_alt_id
_atom_site.label_comp_id
_atom_site.label_asym_id
_atom_site.label_entity_id
_atom_site.label_seq_id
_atom_site.pdbx_PDB_ins_code
_atom_site.Cartn_x
_atom_site.Cartn_y
_atom_site.Cartn_z
_atom_site.occupancy
_atom_site.B_iso_or_equiv
_atom_site.auth_seq_id
_atom_site.auth_asym_id
_atom_site.pdbx_PDB_model_num
ATOM   1    N  N   . PHE A 1 1   ? -16.762 1.357   -9.538  1.00 96.73 1   A 1 
ATOM   2    C  CA  . PHE A 1 1   ? -15.749 0.391   -9.961  1.00 97.66 1   A 1 
ATOM   3    C  C   . PHE A 1 1   ? -15.008 -0.167  -8.756  1.00 97.85 1   A 1 
ATOM   4    O  O   . PHE A 1 1   ? -15.193 0.313   -7.628  1.00 97.35 1   A 1 
ATOM   5    C  CB  . PHE A 1 1   ? -14.767 1.027   -10.957 1.00 97.10 1   A 1 
ATOM   6    C  CG  . PHE A 1 1   ? -13.888 2.091   -10.361 1.00 97.72 1   A 1 
ATOM   7    C  CD1 . PHE A 1 1   ? -14.337 3.398   -10.224 1.00 97.22 1   A 1 
ATOM   8    C  CD2 . PHE A 1 1   ? -12.588 1.794   -9.966  1.00 97.12 1   A 1 
ATOM   9    C  CE1 . PHE A 1 1   ? -13.519 4.383   -9.691  1.00 96.39 1   A 1 
ATOM   10   C  CE2 . PHE A 1 1   ? -11.769 2.777   -9.436  1.00 96.41 1   A 1 
ATOM   11   C  CZ  . PHE A 1 1   ? -12.233 4.070   -9.294  1.00 97.01 1   A 1 
ATOM   12   N  N   . GLU A 1 2   ? -14.185 -1.194  -8.979  1.00 98.05 2   A 1 
ATOM   13   C  CA  . GLU A 1 2   ? -13.415 -1.808  -7.915  1.00 98.06 2   A 1 
ATOM   14   C  C   . GLU A 1 2   ? -11.921 -1.576  -8.144  1.00 98.39 2   A 1 
ATOM   15   O  O   . GLU A 1 2   ? -11.474 -1.427  -9.281  1.00 98.08 2   A 1 
ATOM   16   C  CB  . GLU A 1 2   ? -13.715 -3.307  -7.825  1.00 97.39 2   A 1 
ATOM   17   C  CG  . GLU A 1 2   ? -15.147 -3.614  -7.407  1.00 93.98 2   A 1 
ATOM   18   C  CD  . GLU A 1 2   ? -15.422 -5.111  -7.310  1.00 91.43 2   A 1 
ATOM   19   O  OE1 . GLU A 1 2   ? -15.000 -5.846  -8.221  1.00 84.91 2   A 1 
ATOM   20   O  OE2 . GLU A 1 2   ? -16.059 -5.530  -6.329  1.00 83.90 2   A 1 
ATOM   21   N  N   . MET A 1 3   ? -11.155 -1.563  -7.043  1.00 98.50 3   A 1 
ATOM   22   C  CA  . MET A 1 3   ? -9.734  -1.239  -7.125  1.00 98.67 3   A 1 
ATOM   23   C  C   . MET A 1 3   ? -8.941  -2.034  -6.099  1.00 98.67 3   A 1 
ATOM   24   O  O   . MET A 1 3   ? -9.253  -2.017  -4.910  1.00 98.56 3   A 1 
ATOM   25   C  CB  . MET A 1 3   ? -9.517  0.261   -6.914  1.00 98.52 3   A 1 
ATOM   26   C  CG  . MET A 1 3   ? -8.053  0.684   -6.909  1.00 97.96 3   A 1 
ATOM   27   S  SD  . MET A 1 3   ? -7.854  2.488   -6.921  1.00 97.40 3   A 1 
ATOM   28   C  CE  . MET A 1 3   ? -8.630  2.925   -5.377  1.00 92.67 3   A 1 
ATOM   29   N  N   . TRP A 1 4   ? -7.895  -2.729  -6.560  1.00 98.71 4   A 1 
ATOM   30   C  CA  . TRP A 1 4   ? -7.020  -3.489  -5.684  1.00 98.77 4   A 1 
ATOM   31   C  C   . TRP A 1 4   ? -5.966  -2.587  -5.039  1.00 98.83 4   A 1 
ATOM   32   O  O   . TRP A 1 4   ? -5.560  -1.580  -5.616  1.00 98.77 4   A 1 
ATOM   33   C  CB  . TRP A 1 4   ? -6.307  -4.595  -6.467  1.00 98.64 4   A 1 
ATOM   34   C  CG  . TRP A 1 4   ? -7.214  -5.644  -7.018  1.00 98.54 4   A 1 
ATOM   35   C  CD1 . TRP A 1 4   ? -7.822  -5.659  -8.244  1.00 98.10 4   A 1 
ATOM   36   C  CD2 . TRP A 1 4   ? -7.617  -6.859  -6.366  1.00 98.40 4   A 1 
ATOM   37   N  NE1 . TRP A 1 4   ? -8.578  -6.791  -8.397  1.00 97.86 4   A 1 
ATOM   38   C  CE2 . TRP A 1 4   ? -8.472  -7.554  -7.254  1.00 98.12 4   A 1 
ATOM   39   C  CE3 . TRP A 1 4   ? -7.353  -7.423  -5.116  1.00 98.10 4   A 1 
ATOM   40   C  CZ2 . TRP A 1 4   ? -9.045  -8.783  -6.937  1.00 97.65 4   A 1 
ATOM   41   C  CZ3 . TRP A 1 4   ? -7.922  -8.641  -4.808  1.00 97.66 4   A 1 
ATOM   42   C  CH2 . TRP A 1 4   ? -8.761  -9.305  -5.705  1.00 97.45 4   A 1 
ATOM   43   N  N   . GLN A 1 5   ? -5.524  -2.970  -3.828  1.00 98.73 5   A 1 
ATOM   44   C  CA  . GLN A 1 5   ? -4.392  -2.323  -3.178  1.00 98.73 5   A 1 
ATOM   45   C  C   . GLN A 1 5   ? -3.332  -3.377  -2.892  1.00 98.68 5   A 1 
ATOM   46   O  O   . GLN A 1 5   ? -3.524  -4.253  -2.053  1.00 98.27 5   A 1 
ATOM   47   C  CB  . GLN A 1 5   ? -4.810  -1.625  -1.883  1.00 98.60 5   A 1 
ATOM   48   C  CG  . GLN A 1 5   ? -3.659  -0.903  -1.195  1.00 98.37 5   A 1 
ATOM   49   C  CD  . GLN A 1 5   ? -4.049  -0.287  0.138   1.00 98.37 5   A 1 
ATOM   50   O  OE1 . GLN A 1 5   ? -5.066  -0.653  0.731   1.00 94.16 5   A 1 
ATOM   51   N  NE2 . GLN A 1 5   ? -3.229  0.635   0.624   1.00 93.41 5   A 1 
ATOM   52   N  N   . LEU A 1 6   ? -2.209  -3.276  -3.589  1.00 98.79 6   A 1 
ATOM   53   C  CA  . LEU A 1 6   ? -1.103  -4.223  -3.485  1.00 98.64 6   A 1 
ATOM   54   C  C   . LEU A 1 6   ? 0.080   -3.508  -2.854  1.00 98.66 6   A 1 
ATOM   55   O  O   . LEU A 1 6   ? 0.623   -2.565  -3.438  1.00 98.16 6   A 1 
ATOM   56   C  CB  . LEU A 1 6   ? -0.737  -4.746  -4.874  1.00 98.41 6   A 1 
ATOM   57   C  CG  . LEU A 1 6   ? 0.479   -5.660  -5.006  1.00 97.74 6   A 1 
ATOM   58   C  CD1 . LEU A 1 6   ? 0.285   -6.939  -4.211  1.00 96.86 6   A 1 
ATOM   59   C  CD2 . LEU A 1 6   ? 0.740   -5.972  -6.473  1.00 96.67 6   A 1 
ATOM   60   N  N   . THR A 1 7   ? 0.490   -3.938  -1.657  1.00 98.44 7   A 1 
ATOM   61   C  CA  . THR A 1 7   ? 1.516   -3.186  -0.944  1.00 98.34 7   A 1 
ATOM   62   C  C   . THR A 1 7   ? 2.500   -4.077  -0.190  1.00 98.12 7   A 1 
ATOM   63   O  O   . THR A 1 7   ? 2.147   -5.177  0.252   1.00 97.43 7   A 1 
ATOM   64   C  CB  . THR A 1 7   ? 0.883   -2.173  0.036   1.00 97.81 7   A 1 
ATOM   65   O  OG1 . THR A 1 7   ? 1.885   -1.287  0.531   1.00 94.69 7   A 1 
ATOM   66   C  CG2 . THR A 1 7   ? 0.206   -2.889  1.200   1.00 95.40 7   A 1 
ATOM   67   N  N   . ASP A 1 8   ? 3.743   -3.588  -0.067  1.00 98.36 8   A 1 
ATOM   68   C  CA  . ASP A 1 8   ? 4.766   -4.189  0.769   1.00 98.38 8   A 1 
ATOM   69   C  C   . ASP A 1 8   ? 5.001   -5.665  0.463   1.00 98.25 8   A 1 
ATOM   70   O  O   . ASP A 1 8   ? 4.753   -6.542  1.293   1.00 97.33 8   A 1 
ATOM   71   C  CB  . ASP A 1 8   ? 4.434   -3.964  2.240   1.00 98.16 8   A 1 
ATOM   72   C  CG  . ASP A 1 8   ? 4.460   -2.500  2.612   1.00 97.93 8   A 1 
ATOM   73   O  OD1 . ASP A 1 8   ? 3.407   -1.831  2.503   1.00 96.11 8   A 1 
ATOM   74   O  OD2 . ASP A 1 8   ? 5.541   -2.005  2.992   1.00 96.56 8   A 1 
ATOM   75   N  N   . ILE A 1 9   ? 5.504   -5.922  -0.736  1.00 98.12 9   A 1 
ATOM   76   C  CA  . ILE A 1 9   ? 5.782   -7.286  -1.177  1.00 98.07 9   A 1 
ATOM   77   C  C   . ILE A 1 9   ? 7.089   -7.796  -0.578  1.00 97.60 9   A 1 
ATOM   78   O  O   . ILE A 1 9   ? 7.144   -8.910  -0.050  1.00 96.72 9   A 1 
ATOM   79   C  CB  . ILE A 1 9   ? 5.837   -7.369  -2.713  1.00 97.88 9   A 1 
ATOM   80   C  CG1 . ILE A 1 9   ? 4.484   -6.974  -3.322  1.00 96.41 9   A 1 
ATOM   81   C  CG2 . ILE A 1 9   ? 6.236   -8.769  -3.155  1.00 96.03 9   A 1 
ATOM   82   C  CD1 . ILE A 1 9   ? 4.494   -6.880  -4.830  1.00 94.94 9   A 1 
ATOM   83   N  N   . HIS A 1 10  ? 8.150   -6.993  -0.662  1.00 97.50 10  A 1 
ATOM   84   C  CA  . HIS A 1 10  ? 9.477   -7.361  -0.178  1.00 97.23 10  A 1 
ATOM   85   C  C   . HIS A 1 10  ? 9.891   -8.736  -0.709  1.00 97.11 10  A 1 
ATOM   86   O  O   . HIS A 1 10  ? 10.121  -9.681  0.048   1.00 95.75 10  A 1 
ATOM   87   C  CB  . HIS A 1 10  ? 9.534   -7.341  1.350   1.00 96.92 10  A 1 
ATOM   88   C  CG  . HIS A 1 10  ? 9.308   -5.981  1.947   1.00 97.02 10  A 1 
ATOM   89   N  ND1 . HIS A 1 10  ? 10.301  -5.031  2.027   1.00 95.41 10  A 1 
ATOM   90   C  CD2 . HIS A 1 10  ? 8.209   -5.436  2.504   1.00 95.90 10  A 1 
ATOM   91   C  CE1 . HIS A 1 10  ? 9.822   -3.945  2.607   1.00 95.69 10  A 1 
ATOM   92   N  NE2 . HIS A 1 10  ? 8.554   -4.165  2.910   1.00 95.90 10  A 1 
ATOM   93   N  N   . LEU A 1 11  ? 9.991   -8.829  -2.027  1.00 97.16 11  A 1 
ATOM   94   C  CA  . LEU A 1 11  ? 10.266  -10.095 -2.698  1.00 97.02 11  A 1 
ATOM   95   C  C   . LEU A 1 11  ? 11.725  -10.517 -2.551  1.00 96.96 11  A 1 
ATOM   96   O  O   . LEU A 1 11  ? 12.631  -9.777  -2.935  1.00 96.16 11  A 1 
ATOM   97   C  CB  . LEU A 1 11  ? 9.914   -9.994  -4.179  1.00 96.43 11  A 1 
ATOM   98   C  CG  . LEU A 1 11  ? 10.298  -11.192 -5.052  1.00 94.49 11  A 1 
ATOM   99   C  CD1 . LEU A 1 11  ? 9.566   -12.443 -4.590  1.00 91.25 11  A 1 
ATOM   100  C  CD2 . LEU A 1 11  ? 10.000  -10.899 -6.514  1.00 90.53 11  A 1 
ATOM   101  N  N   . ASP A 1 12  ? 11.947  -11.716 -2.016  1.00 96.63 12  A 1 
ATOM   102  C  CA  . ASP A 1 12  ? 13.281  -12.286 -1.932  1.00 96.35 12  A 1 
ATOM   103  C  C   . ASP A 1 12  ? 13.434  -13.356 -3.010  1.00 96.33 12  A 1 
ATOM   104  O  O   . ASP A 1 12  ? 12.870  -14.445 -2.894  1.00 95.80 12  A 1 
ATOM   105  C  CB  . ASP A 1 12  ? 13.530  -12.900 -0.549  1.00 95.55 12  A 1 
ATOM   106  C  CG  . ASP A 1 12  ? 14.942  -13.445 -0.396  1.00 94.73 12  A 1 
ATOM   107  O  OD1 . ASP A 1 12  ? 15.742  -13.306 -1.338  1.00 93.14 12  A 1 
ATOM   108  O  OD2 . ASP A 1 12  ? 15.249  -14.003 0.677   1.00 92.28 12  A 1 
ATOM   109  N  N   . PRO A 1 13  ? 14.203  -13.075 -4.048  1.00 95.37 13  A 1 
ATOM   110  C  CA  . PRO A 1 13  ? 14.364  -14.035 -5.143  1.00 94.51 13  A 1 
ATOM   111  C  C   . PRO A 1 13  ? 15.157  -15.274 -4.735  1.00 94.41 13  A 1 
ATOM   112  O  O   . PRO A 1 13  ? 15.147  -16.266 -5.464  1.00 93.29 13  A 1 
ATOM   113  C  CB  . PRO A 1 13  ? 15.113  -13.229 -6.206  1.00 93.61 13  A 1 
ATOM   114  C  CG  . PRO A 1 13  ? 15.893  -12.227 -5.427  1.00 92.42 13  A 1 
ATOM   115  C  CD  . PRO A 1 13  ? 15.002  -11.852 -4.271  1.00 94.41 13  A 1 
ATOM   116  N  N   . MET A 1 14  ? 15.834  -15.230 -3.600  1.00 94.98 14  A 1 
ATOM   117  C  CA  . MET A 1 14  ? 16.678  -16.334 -3.164  1.00 94.52 14  A 1 
ATOM   118  C  C   . MET A 1 14  ? 15.989  -17.243 -2.155  1.00 95.47 14  A 1 
ATOM   119  O  O   . MET A 1 14  ? 16.597  -18.195 -1.660  1.00 94.87 14  A 1 
ATOM   120  C  CB  . MET A 1 14  ? 17.990  -15.788 -2.579  1.00 93.16 14  A 1 
ATOM   121  C  CG  . MET A 1 14  ? 18.831  -15.027 -3.581  1.00 89.26 14  A 1 
ATOM   122  S  SD  . MET A 1 14  ? 20.410  -14.472 -2.905  1.00 82.60 14  A 1 
ATOM   123  C  CE  . MET A 1 14  ? 21.190  -16.036 -2.520  1.00 73.61 14  A 1 
ATOM   124  N  N   . TYR A 1 15  ? 14.717  -16.969 -1.843  1.00 94.86 15  A 1 
ATOM   125  C  CA  . TYR A 1 15  ? 13.952  -17.819 -0.936  1.00 95.60 15  A 1 
ATOM   126  C  C   . TYR A 1 15  ? 14.001  -19.271 -1.423  1.00 95.67 15  A 1 
ATOM   127  O  O   . TYR A 1 15  ? 13.749  -19.549 -2.596  1.00 94.86 15  A 1 
ATOM   128  C  CB  . TYR A 1 15  ? 12.511  -17.344 -0.839  1.00 95.93 15  A 1 
ATOM   129  C  CG  . TYR A 1 15  ? 11.662  -18.119 0.157   1.00 96.72 15  A 1 
ATOM   130  C  CD1 . TYR A 1 15  ? 11.151  -19.371 -0.154  1.00 96.48 15  A 1 
ATOM   131  C  CD2 . TYR A 1 15  ? 11.364  -17.583 1.400   1.00 96.49 15  A 1 
ATOM   132  C  CE1 . TYR A 1 15  ? 10.382  -20.080 0.754   1.00 96.29 15  A 1 
ATOM   133  C  CE2 . TYR A 1 15  ? 10.580  -18.280 2.314   1.00 96.32 15  A 1 
ATOM   134  C  CZ  . TYR A 1 15  ? 10.097  -19.532 1.989   1.00 96.78 15  A 1 
ATOM   135  O  OH  . TYR A 1 15  ? 9.324   -20.229 2.886   1.00 96.44 15  A 1 
ATOM   136  N  N   . THR A 1 16  ? 14.310  -20.175 -0.508  1.00 96.32 16  A 1 
ATOM   137  C  CA  . THR A 1 16  ? 14.453  -21.592 -0.848  1.00 96.67 16  A 1 
ATOM   138  C  C   . THR A 1 16  ? 13.557  -22.440 0.042   1.00 97.21 16  A 1 
ATOM   139  O  O   . THR A 1 16  ? 13.690  -22.424 1.264   1.00 97.07 16  A 1 
ATOM   140  C  CB  . THR A 1 16  ? 15.913  -22.047 -0.705  1.00 95.96 16  A 1 
ATOM   141  O  OG1 . THR A 1 16  ? 16.749  -21.263 -1.558  1.00 93.15 16  A 1 
ATOM   142  C  CG2 . THR A 1 16  ? 16.052  -23.518 -1.073  1.00 92.96 16  A 1 
ATOM   143  N  N   . VAL A 1 17  ? 12.653  -23.197 -0.568  1.00 97.62 17  A 1 
ATOM   144  C  CA  . VAL A 1 17  ? 11.777  -24.089 0.170   1.00 97.88 17  A 1 
ATOM   145  C  C   . VAL A 1 17  ? 12.595  -25.146 0.901   1.00 97.98 17  A 1 
ATOM   146  O  O   . VAL A 1 17  ? 13.531  -25.716 0.333   1.00 97.28 17  A 1 
ATOM   147  C  CB  . VAL A 1 17  ? 10.759  -24.772 -0.764  1.00 97.45 17  A 1 
ATOM   148  C  CG1 . VAL A 1 17  ? 9.883   -25.741 0.008   1.00 95.79 17  A 1 
ATOM   149  C  CG2 . VAL A 1 17  ? 9.907   -23.721 -1.468  1.00 96.15 17  A 1 
ATOM   150  N  N   . GLY A 1 18  ? 12.246  -25.401 2.160   1.00 97.76 18  A 1 
ATOM   151  C  CA  . GLY A 1 18  ? 12.951  -26.394 2.948   1.00 97.80 18  A 1 
ATOM   152  C  C   . GLY A 1 18  ? 14.199  -25.874 3.635   1.00 98.21 18  A 1 
ATOM   153  O  O   . GLY A 1 18  ? 14.917  -26.640 4.274   1.00 97.43 18  A 1 
ATOM   154  N  N   . SER A 1 19  ? 14.456  -24.580 3.500   1.00 97.69 19  A 1 
ATOM   155  C  CA  . SER A 1 19  ? 15.617  -23.966 4.133   1.00 97.45 19  A 1 
ATOM   156  C  C   . SER A 1 19  ? 15.294  -23.568 5.574   1.00 97.58 19  A 1 
ATOM   157  O  O   . SER A 1 19  ? 14.195  -23.801 6.071   1.00 97.29 19  A 1 
ATOM   158  C  CB  . SER A 1 19  ? 16.079  -22.748 3.337   1.00 96.80 19  A 1 
ATOM   159  O  OG  . SER A 1 19  ? 15.079  -21.755 3.306   1.00 95.01 19  A 1 
ATOM   160  N  N   . ASP A 1 20  ? 16.277  -22.961 6.244   1.00 96.92 20  A 1 
ATOM   161  C  CA  . ASP A 1 20  ? 16.168  -22.575 7.648   1.00 96.64 20  A 1 
ATOM   162  C  C   . ASP A 1 20  ? 15.605  -21.158 7.764   1.00 96.07 20  A 1 
ATOM   163  O  O   . ASP A 1 20  ? 16.252  -20.207 7.317   1.00 95.42 20  A 1 
ATOM   164  C  CB  . ASP A 1 20  ? 17.537  -22.662 8.312   1.00 96.41 20  A 1 
ATOM   165  C  CG  . ASP A 1 20  ? 17.484  -22.475 9.822   1.00 96.24 20  A 1 
ATOM   166  O  OD1 . ASP A 1 20  ? 16.418  -22.100 10.346  1.00 94.84 20  A 1 
ATOM   167  O  OD2 . ASP A 1 20  ? 18.513  -22.717 10.481  1.00 94.76 20  A 1 
ATOM   168  N  N   . PRO A 1 21  ? 14.423  -20.990 8.364   1.00 96.31 21  A 1 
ATOM   169  C  CA  . PRO A 1 21  ? 13.850  -19.652 8.550   1.00 94.92 21  A 1 
ATOM   170  C  C   . PRO A 1 21  ? 14.749  -18.718 9.355   1.00 94.00 21  A 1 
ATOM   171  O  O   . PRO A 1 21  ? 14.707  -17.504 9.166   1.00 92.54 21  A 1 
ATOM   172  C  CB  . PRO A 1 21  ? 12.543  -19.924 9.295   1.00 94.27 21  A 1 
ATOM   173  C  CG  . PRO A 1 21  ? 12.165  -21.311 8.881   1.00 94.13 21  A 1 
ATOM   174  C  CD  . PRO A 1 21  ? 13.476  -22.049 8.773   1.00 96.09 21  A 1 
ATOM   175  N  N   . LEU A 1 22  ? 15.578  -19.281 10.246  1.00 95.16 22  A 1 
ATOM   176  C  CA  . LEU A 1 22  ? 16.501  -18.473 11.025  1.00 94.12 22  A 1 
ATOM   177  C  C   . LEU A 1 22  ? 17.680  -17.991 10.178  1.00 93.47 22  A 1 
ATOM   178  O  O   . LEU A 1 22  ? 18.453  -17.144 10.618  1.00 91.66 22  A 1 
ATOM   179  C  CB  . LEU A 1 22  ? 17.020  -19.261 12.230  1.00 93.69 22  A 1 
ATOM   180  C  CG  . LEU A 1 22  ? 15.968  -19.631 13.272  1.00 90.75 22  A 1 
ATOM   181  C  CD1 . LEU A 1 22  ? 16.589  -20.435 14.409  1.00 86.45 22  A 1 
ATOM   182  C  CD2 . LEU A 1 22  ? 15.282  -18.387 13.816  1.00 85.51 22  A 1 
ATOM   183  N  N   . LYS A 1 23  ? 17.807  -18.526 8.965   1.00 93.78 23  A 1 
ATOM   184  C  CA  . LYS A 1 23  ? 18.817  -18.077 8.017   1.00 93.54 23  A 1 
ATOM   185  C  C   . LYS A 1 23  ? 18.156  -17.418 6.810   1.00 93.50 23  A 1 
ATOM   186  O  O   . LYS A 1 23  ? 18.568  -17.614 5.663   1.00 92.28 23  A 1 
ATOM   187  C  CB  . LYS A 1 23  ? 19.705  -19.245 7.586   1.00 93.51 23  A 1 
ATOM   188  C  CG  . LYS A 1 23  ? 20.534  -19.825 8.726   1.00 92.74 23  A 1 
ATOM   189  C  CD  . LYS A 1 23  ? 21.510  -20.890 8.242   1.00 88.20 23  A 1 
ATOM   190  C  CE  . LYS A 1 23  ? 22.384  -21.391 9.378   1.00 83.37 23  A 1 
ATOM   191  N  NZ  . LYS A 1 23  ? 23.370  -22.399 8.919   1.00 74.16 23  A 1 
ATOM   192  N  N   . LEU A 1 24  ? 17.100  -16.639 7.094   1.00 93.93 24  A 1 
ATOM   193  C  CA  . LEU A 1 24  ? 16.391  -15.843 6.094   1.00 93.42 24  A 1 
ATOM   194  C  C   . LEU A 1 24  ? 15.720  -16.691 5.016   1.00 94.06 24  A 1 
ATOM   195  O  O   . LEU A 1 24  ? 15.395  -16.189 3.943   1.00 92.75 24  A 1 
ATOM   196  C  CB  . LEU A 1 24  ? 17.333  -14.814 5.444   1.00 91.69 24  A 1 
ATOM   197  C  CG  . LEU A 1 24  ? 18.093  -13.903 6.398   1.00 88.96 24  A 1 
ATOM   198  C  CD1 . LEU A 1 24  ? 19.042  -12.990 5.625   1.00 85.05 24  A 1 
ATOM   199  C  CD2 . LEU A 1 24  ? 17.132  -13.086 7.241   1.00 84.27 24  A 1 
ATOM   200  N  N   . CYS A 1 25  ? 15.501  -17.977 5.303   1.00 94.60 25  A 1 
ATOM   201  C  CA  . CYS A 1 25  ? 14.911  -18.899 4.341   1.00 95.14 25  A 1 
ATOM   202  C  C   . CYS A 1 25  ? 15.733  -18.983 3.053   1.00 95.24 25  A 1 
ATOM   203  O  O   . CYS A 1 25  ? 15.181  -19.141 1.963   1.00 94.34 25  A 1 
ATOM   204  C  CB  . CYS A 1 25  ? 13.467  -18.504 4.020   1.00 95.19 25  A 1 
ATOM   205  S  SG  . CYS A 1 25  ? 12.342  -18.550 5.429   1.00 94.89 25  A 1 
ATOM   206  N  N   . ARG A 1 26  ? 17.047  -18.868 3.192   1.00 94.68 26  A 1 
ATOM   207  C  CA  . ARG A 1 26  ? 17.931  -18.886 2.028   1.00 94.04 26  A 1 
ATOM   208  C  C   . ARG A 1 26  ? 18.862  -20.091 2.011   1.00 94.29 26  A 1 
ATOM   209  O  O   . ARG A 1 26  ? 19.256  -20.554 0.945   1.00 92.40 26  A 1 
ATOM   210  C  CB  . ARG A 1 26  ? 18.760  -17.612 1.964   1.00 92.35 26  A 1 
ATOM   211  C  CG  . ARG A 1 26  ? 17.970  -16.379 1.576   1.00 89.54 26  A 1 
ATOM   212  C  CD  . ARG A 1 26  ? 18.887  -15.179 1.413   1.00 86.45 26  A 1 
ATOM   213  N  NE  . ARG A 1 26  ? 18.212  -14.056 0.773   1.00 83.32 26  A 1 
ATOM   214  C  CZ  . ARG A 1 26  ? 18.806  -12.926 0.434   1.00 81.44 26  A 1 
ATOM   215  N  NH1 . ARG A 1 26  ? 20.096  -12.747 0.676   1.00 76.39 26  A 1 
ATOM   216  N  NH2 . ARG A 1 26  ? 18.113  -11.964 -0.145  1.00 73.90 26  A 1 
ATOM   217  N  N   . GLU A 1 27  ? 19.228  -20.596 3.180   1.00 94.51 27  A 1 
ATOM   218  C  CA  . GLU A 1 27  ? 20.183  -21.692 3.267   1.00 94.79 27  A 1 
ATOM   219  C  C   . GLU A 1 27  ? 19.872  -22.600 4.446   1.00 96.19 27  A 1 
ATOM   220  O  O   . GLU A 1 27  ? 18.925  -22.352 5.198   1.00 95.72 27  A 1 
ATOM   221  C  CB  . GLU A 1 27  ? 21.612  -21.150 3.386   1.00 91.93 27  A 1 
ATOM   222  C  CG  . GLU A 1 27  ? 21.800  -20.172 4.531   1.00 84.19 27  A 1 
ATOM   223  C  CD  . GLU A 1 27  ? 23.202  -19.589 4.566   1.00 82.77 27  A 1 
ATOM   224  O  OE1 . GLU A 1 27  ? 24.166  -20.339 4.315   1.00 76.50 27  A 1 
ATOM   225  O  OE2 . GLU A 1 27  ? 23.332  -18.389 4.851   1.00 76.32 27  A 1 
ATOM   226  N  N   . GLY A 1 28  ? 20.649  -23.655 4.586   1.00 95.39 28  A 1 
ATOM   227  C  CA  . GLY A 1 28  ? 20.455  -24.600 5.662   1.00 96.17 28  A 1 
ATOM   228  C  C   . GLY A 1 28  ? 19.256  -25.495 5.412   1.00 97.28 28  A 1 
ATOM   229  O  O   . GLY A 1 28  ? 18.685  -25.513 4.328   1.00 96.30 28  A 1 
ATOM   230  N  N   . LYS A 1 29  ? 18.880  -26.250 6.450   1.00 97.16 29  A 1 
ATOM   231  C  CA  . LYS A 1 29  ? 17.744  -27.154 6.387   1.00 97.50 29  A 1 
ATOM   232  C  C   . LYS A 1 29  ? 16.723  -26.751 7.437   1.00 97.61 29  A 1 
ATOM   233  O  O   . LYS A 1 29  ? 17.074  -26.487 8.586   1.00 95.85 29  A 1 
ATOM   234  C  CB  . LYS A 1 29  ? 18.189  -28.594 6.622   1.00 96.56 29  A 1 
ATOM   235  C  CG  . LYS A 1 29  ? 19.237  -29.099 5.637   1.00 87.29 29  A 1 
ATOM   236  C  CD  . LYS A 1 29  ? 18.668  -29.224 4.238   1.00 79.93 29  A 1 
ATOM   237  C  CE  . LYS A 1 29  ? 19.698  -29.814 3.291   1.00 69.84 29  A 1 
ATOM   238  N  NZ  . LYS A 1 29  ? 19.165  -29.968 1.908   1.00 59.85 29  A 1 
ATOM   239  N  N   . GLY A 1 30  ? 15.458  -26.716 7.048   1.00 97.66 30  A 1 
ATOM   240  C  CA  . GLY A 1 30  ? 14.408  -26.331 7.969   1.00 97.67 30  A 1 
ATOM   241  C  C   . GLY A 1 30  ? 13.036  -26.483 7.371   1.00 98.09 30  A 1 
ATOM   242  O  O   . GLY A 1 30  ? 12.841  -27.236 6.419   1.00 96.87 30  A 1 
ATOM   243  N  N   . ASN A 1 31  ? 12.082  -25.755 7.919   1.00 97.42 31  A 1 
ATOM   244  C  CA  . ASN A 1 31  ? 10.686  -25.889 7.533   1.00 96.93 31  A 1 
ATOM   245  C  C   . ASN A 1 31  ? 10.156  -24.694 6.749   1.00 97.30 31  A 1 
ATOM   246  O  O   . ASN A 1 31  ? 8.961   -24.416 6.774   1.00 95.50 31  A 1 
ATOM   247  C  CB  . ASN A 1 31  ? 9.828   -26.118 8.777   1.00 94.62 31  A 1 
ATOM   248  C  CG  . ASN A 1 31  ? 10.110  -27.446 9.448   1.00 85.14 31  A 1 
ATOM   249  O  OD1 . ASN A 1 31  ? 10.300  -28.453 8.778   1.00 73.13 31  A 1 
ATOM   250  N  ND2 . ASN A 1 31  ? 10.158  -27.453 10.769  1.00 73.72 31  A 1 
ATOM   251  N  N   . ALA A 1 32  ? 11.033  -23.979 6.053   1.00 97.04 32  A 1 
ATOM   252  C  CA  . ALA A 1 32  ? 10.598  -22.887 5.196   1.00 97.13 32  A 1 
ATOM   253  C  C   . ALA A 1 32  ? 9.576   -23.419 4.195   1.00 97.44 32  A 1 
ATOM   254  O  O   . ALA A 1 32  ? 9.879   -24.313 3.404   1.00 96.83 32  A 1 
ATOM   255  C  CB  . ALA A 1 32  ? 11.788  -22.267 4.477   1.00 96.59 32  A 1 
ATOM   256  N  N   . GLY A 1 33  ? 8.357   -22.877 4.236   1.00 97.45 33  A 1 
ATOM   257  C  CA  . GLY A 1 33  ? 7.253   -23.414 3.464   1.00 97.25 33  A 1 
ATOM   258  C  C   . GLY A 1 33  ? 7.274   -23.041 1.996   1.00 97.71 33  A 1 
ATOM   259  O  O   . GLY A 1 33  ? 8.000   -22.140 1.569   1.00 97.26 33  A 1 
ATOM   260  N  N   . LYS A 1 34  ? 6.442   -23.734 1.224   1.00 97.77 34  A 1 
ATOM   261  C  CA  . LYS A 1 34  ? 6.359   -23.491 -0.210  1.00 97.75 34  A 1 
ATOM   262  C  C   . LYS A 1 34  ? 5.950   -22.058 -0.525  1.00 97.70 34  A 1 
ATOM   263  O  O   . LYS A 1 34  ? 6.464   -21.448 -1.466  1.00 97.12 34  A 1 
ATOM   264  C  CB  . LYS A 1 34  ? 5.373   -24.460 -0.861  1.00 97.51 34  A 1 
ATOM   265  C  CG  . LYS A 1 34  ? 5.187   -24.255 -2.357  1.00 94.02 34  A 1 
ATOM   266  C  CD  . LYS A 1 34  ? 4.223   -25.264 -2.944  1.00 90.45 34  A 1 
ATOM   267  C  CE  . LYS A 1 34  ? 4.044   -25.055 -4.440  1.00 84.24 34  A 1 
ATOM   268  N  NZ  . LYS A 1 34  ? 3.103   -26.043 -5.042  1.00 76.30 34  A 1 
ATOM   269  N  N   . TYR A 1 35  ? 5.033   -21.506 0.284   1.00 97.73 35  A 1 
ATOM   270  C  CA  . TYR A 1 35  ? 4.494   -20.170 0.041   1.00 97.50 35  A 1 
ATOM   271  C  C   . TYR A 1 35  ? 4.988   -19.133 1.046   1.00 97.38 35  A 1 
ATOM   272  O  O   . TYR A 1 35  ? 4.425   -18.040 1.134   1.00 95.61 35  A 1 
ATOM   273  C  CB  . TYR A 1 35  ? 2.967   -20.212 0.024   1.00 97.42 35  A 1 
ATOM   274  C  CG  . TYR A 1 35  ? 2.412   -21.049 -1.104  1.00 97.58 35  A 1 
ATOM   275  C  CD1 . TYR A 1 35  ? 2.452   -20.590 -2.409  1.00 96.72 35  A 1 
ATOM   276  C  CD2 . TYR A 1 35  ? 1.861   -22.296 -0.862  1.00 96.77 35  A 1 
ATOM   277  C  CE1 . TYR A 1 35  ? 1.947   -21.353 -3.456  1.00 96.11 35  A 1 
ATOM   278  C  CE2 . TYR A 1 35  ? 1.357   -23.067 -1.896  1.00 96.23 35  A 1 
ATOM   279  C  CZ  . TYR A 1 35  ? 1.402   -22.588 -3.189  1.00 96.42 35  A 1 
ATOM   280  O  OH  . TYR A 1 35  ? 0.908   -23.339 -4.215  1.00 95.14 35  A 1 
ATOM   281  N  N   . GLY A 1 36  ? 6.027   -19.470 1.799   1.00 97.12 36  A 1 
ATOM   282  C  CA  . GLY A 1 36  ? 6.634   -18.509 2.691   1.00 96.91 36  A 1 
ATOM   283  C  C   . GLY A 1 36  ? 6.784   -18.976 4.122   1.00 97.18 36  A 1 
ATOM   284  O  O   . GLY A 1 36  ? 6.503   -20.131 4.457   1.00 96.38 36  A 1 
ATOM   285  N  N   . ASP A 1 37  ? 7.240   -18.044 4.960   1.00 96.10 37  A 1 
ATOM   286  C  CA  . ASP A 1 37  ? 7.433   -18.288 6.379   1.00 95.99 37  A 1 
ATOM   287  C  C   . ASP A 1 37  ? 7.299   -16.963 7.102   1.00 95.61 37  A 1 
ATOM   288  O  O   . ASP A 1 37  ? 7.697   -15.923 6.571   1.00 94.52 37  A 1 
ATOM   289  C  CB  . ASP A 1 37  ? 8.809   -18.901 6.648   1.00 95.57 37  A 1 
ATOM   290  C  CG  . ASP A 1 37  ? 8.977   -19.350 8.083   1.00 95.15 37  A 1 
ATOM   291  O  OD1 . ASP A 1 37  ? 8.710   -20.535 8.366   1.00 92.35 37  A 1 
ATOM   292  O  OD2 . ASP A 1 37  ? 9.379   -18.516 8.922   1.00 92.23 37  A 1 
ATOM   293  N  N   . TYR A 1 38  ? 6.744   -16.987 8.317   1.00 95.29 38  A 1 
ATOM   294  C  CA  . TYR A 1 38  ? 6.493   -15.754 9.053   1.00 94.51 38  A 1 
ATOM   295  C  C   . TYR A 1 38  ? 7.771   -15.013 9.461   1.00 93.99 38  A 1 
ATOM   296  O  O   . TYR A 1 38  ? 7.704   -13.879 9.923   1.00 91.33 38  A 1 
ATOM   297  C  CB  . TYR A 1 38  ? 5.637   -16.033 10.293  1.00 93.58 38  A 1 
ATOM   298  C  CG  . TYR A 1 38  ? 4.192   -16.351 9.977   1.00 93.35 38  A 1 
ATOM   299  C  CD1 . TYR A 1 38  ? 3.387   -15.436 9.314   1.00 91.97 38  A 1 
ATOM   300  C  CD2 . TYR A 1 38  ? 3.629   -17.565 10.348  1.00 92.01 38  A 1 
ATOM   301  C  CE1 . TYR A 1 38  ? 2.065   -15.727 9.032   1.00 91.06 38  A 1 
ATOM   302  C  CE2 . TYR A 1 38  ? 2.313   -17.861 10.070  1.00 90.81 38  A 1 
ATOM   303  C  CZ  . TYR A 1 38  ? 1.535   -16.932 9.409   1.00 91.50 38  A 1 
ATOM   304  O  OH  . TYR A 1 38  ? 0.227   -17.213 9.130   1.00 89.30 38  A 1 
ATOM   305  N  N   . SER A 1 39  ? 8.913   -15.659 9.300   1.00 94.03 39  A 1 
ATOM   306  C  CA  . SER A 1 39  ? 10.195  -15.041 9.628   1.00 93.86 39  A 1 
ATOM   307  C  C   . SER A 1 39  ? 10.956  -14.559 8.400   1.00 94.15 39  A 1 
ATOM   308  O  O   . SER A 1 39  ? 12.079  -14.071 8.514   1.00 91.77 39  A 1 
ATOM   309  C  CB  . SER A 1 39  ? 11.075  -16.021 10.412  1.00 92.56 39  A 1 
ATOM   310  O  OG  . SER A 1 39  ? 10.468  -16.379 11.640  1.00 86.42 39  A 1 
ATOM   311  N  N   . CYS A 1 40  ? 10.345  -14.684 7.222   1.00 95.48 40  A 1 
ATOM   312  C  CA  . CYS A 1 40  ? 11.041  -14.391 5.977   1.00 95.78 40  A 1 
ATOM   313  C  C   . CYS A 1 40  ? 10.218  -13.520 5.027   1.00 95.98 40  A 1 
ATOM   314  O  O   . CYS A 1 40  ? 8.994   -13.465 5.120   1.00 95.09 40  A 1 
ATOM   315  C  CB  . CYS A 1 40  ? 11.413  -15.696 5.271   1.00 95.61 40  A 1 
ATOM   316  S  SG  . CYS A 1 40  ? 12.496  -16.774 6.242   1.00 95.06 40  A 1 
ATOM   317  N  N   . ASP A 1 41  ? 10.908  -12.848 4.111   1.00 95.94 41  A 1 
ATOM   318  C  CA  . ASP A 1 41  ? 10.248  -12.066 3.083   1.00 96.22 41  A 1 
ATOM   319  C  C   . ASP A 1 41  ? 9.598   -12.977 2.041   1.00 96.66 41  A 1 
ATOM   320  O  O   . ASP A 1 41  ? 9.895   -14.170 1.961   1.00 95.81 41  A 1 
ATOM   321  C  CB  . ASP A 1 41  ? 11.231  -11.105 2.416   1.00 95.67 41  A 1 
ATOM   322  C  CG  . ASP A 1 41  ? 11.387  -9.803  3.187   1.00 95.01 41  A 1 
ATOM   323  O  OD1 . ASP A 1 41  ? 10.451  -9.431  3.921   1.00 92.77 41  A 1 
ATOM   324  O  OD2 . ASP A 1 41  ? 12.440  -9.154  3.050   1.00 92.41 41  A 1 
ATOM   325  N  N   . ALA A 1 42  ? 8.714   -12.396 1.238   1.00 96.73 42  A 1 
ATOM   326  C  CA  . ALA A 1 42  ? 7.900   -13.158 0.304   1.00 96.90 42  A 1 
ATOM   327  C  C   . ALA A 1 42  ? 8.724   -13.829 -0.794  1.00 97.07 42  A 1 
ATOM   328  O  O   . ALA A 1 42  ? 9.774   -13.329 -1.193  1.00 96.17 42  A 1 
ATOM   329  C  CB  . ALA A 1 42  ? 6.844   -12.258 -0.327  1.00 96.46 42  A 1 
ATOM   330  N  N   . ASN A 1 43  ? 8.235   -14.980 -1.281  1.00 97.04 43  A 1 
ATOM   331  C  CA  . ASN A 1 43  ? 8.886   -15.697 -2.361  1.00 96.95 43  A 1 
ATOM   332  C  C   . ASN A 1 43  ? 8.054   -15.666 -3.641  1.00 97.31 43  A 1 
ATOM   333  O  O   . ASN A 1 43  ? 6.909   -15.219 -3.640  1.00 96.70 43  A 1 
ATOM   334  C  CB  . ASN A 1 43  ? 9.195   -17.148 -1.950  1.00 95.82 43  A 1 
ATOM   335  C  CG  . ASN A 1 43  ? 7.946   -17.993 -1.803  1.00 96.29 43  A 1 
ATOM   336  O  OD1 . ASN A 1 43  ? 6.828   -17.497 -1.722  1.00 91.45 43  A 1 
ATOM   337  N  ND2 . ASN A 1 43  ? 8.132   -19.311 -1.774  1.00 92.28 43  A 1 
ATOM   338  N  N   . MET A 1 44  ? 8.632   -16.146 -4.732  1.00 97.63 44  A 1 
ATOM   339  C  CA  . MET A 1 44  ? 7.959   -16.086 -6.026  1.00 97.54 44  A 1 
ATOM   340  C  C   . MET A 1 44  ? 6.732   -16.987 -6.103  1.00 97.92 44  A 1 
ATOM   341  O  O   . MET A 1 44  ? 5.774   -16.662 -6.801  1.00 97.67 44  A 1 
ATOM   342  C  CB  . MET A 1 44  ? 8.927   -16.437 -7.156  1.00 96.80 44  A 1 
ATOM   343  C  CG  . MET A 1 44  ? 9.729   -15.258 -7.679  1.00 91.41 44  A 1 
ATOM   344  S  SD  . MET A 1 44  ? 8.682   -13.890 -8.238  1.00 87.78 44  A 1 
ATOM   345  C  CE  . MET A 1 44  ? 7.556   -14.721 -9.363  1.00 78.43 44  A 1 
ATOM   346  N  N   . ALA A 1 45  ? 6.746   -18.109 -5.396  1.00 97.83 45  A 1 
ATOM   347  C  CA  . ALA A 1 45  ? 5.597   -19.000 -5.390  1.00 97.90 45  A 1 
ATOM   348  C  C   . ALA A 1 45  ? 4.361   -18.286 -4.841  1.00 98.13 45  A 1 
ATOM   349  O  O   . ALA A 1 45  ? 3.263   -18.421 -5.377  1.00 97.70 45  A 1 
ATOM   350  C  CB  . ALA A 1 45  ? 5.896   -20.257 -4.575  1.00 97.79 45  A 1 
ATOM   351  N  N   . LEU A 1 46  ? 4.556   -17.517 -3.778  1.00 98.02 46  A 1 
ATOM   352  C  CA  . LEU A 1 46  ? 3.472   -16.744 -3.190  1.00 98.01 46  A 1 
ATOM   353  C  C   . LEU A 1 46  ? 2.957   -15.697 -4.176  1.00 98.13 46  A 1 
ATOM   354  O  O   . LEU A 1 46  ? 1.750   -15.520 -4.331  1.00 97.96 46  A 1 
ATOM   355  C  CB  . LEU A 1 46  ? 3.934   -16.067 -1.892  1.00 97.75 46  A 1 
ATOM   356  C  CG  . LEU A 1 46  ? 2.920   -15.136 -1.218  1.00 97.14 46  A 1 
ATOM   357  C  CD1 . LEU A 1 46  ? 1.681   -15.908 -0.804  1.00 96.15 46  A 1 
ATOM   358  C  CD2 . LEU A 1 46  ? 3.550   -14.445 -0.018  1.00 96.06 46  A 1 
ATOM   359  N  N   . LEU A 1 47  ? 3.871   -15.011 -4.852  1.00 98.12 47  A 1 
ATOM   360  C  CA  . LEU A 1 47  ? 3.478   -13.990 -5.806  1.00 98.01 47  A 1 
ATOM   361  C  C   . LEU A 1 47  ? 2.752   -14.582 -7.003  1.00 98.26 47  A 1 
ATOM   362  O  O   . LEU A 1 47  ? 1.790   -13.992 -7.499  1.00 97.82 47  A 1 
ATOM   363  C  CB  . LEU A 1 47  ? 4.693   -13.185 -6.267  1.00 97.40 47  A 1 
ATOM   364  C  CG  . LEU A 1 47  ? 5.342   -12.292 -5.214  1.00 92.02 47  A 1 
ATOM   365  C  CD1 . LEU A 1 47  ? 6.373   -11.376 -5.866  1.00 87.24 47  A 1 
ATOM   366  C  CD2 . LEU A 1 47  ? 4.298   -11.461 -4.481  1.00 87.74 47  A 1 
ATOM   367  N  N   . ASP A 1 48  ? 3.210   -15.733 -7.480  1.00 98.26 48  A 1 
ATOM   368  C  CA  . ASP A 1 48  ? 2.524   -16.406 -8.584  1.00 98.05 48  A 1 
ATOM   369  C  C   . ASP A 1 48  ? 1.090   -16.730 -8.196  1.00 98.11 48  A 1 
ATOM   370  O  O   . ASP A 1 48  ? 0.161   -16.523 -8.973  1.00 97.87 48  A 1 
ATOM   371  C  CB  . ASP A 1 48  ? 3.268   -17.694 -8.971  1.00 97.69 48  A 1 
ATOM   372  C  CG  . ASP A 1 48  ? 4.568   -17.415 -9.690  1.00 92.61 48  A 1 
ATOM   373  O  OD1 . ASP A 1 48  ? 4.777   -16.283 -10.174 1.00 89.07 48  A 1 
ATOM   374  O  OD2 . ASP A 1 48  ? 5.400   -18.348 -9.785  1.00 87.87 48  A 1 
ATOM   375  N  N   . SER A 1 49  ? 0.902   -17.231 -6.973  1.00 98.05 49  A 1 
ATOM   376  C  CA  . SER A 1 49  ? -0.430  -17.542 -6.472  1.00 97.95 49  A 1 
ATOM   377  C  C   . SER A 1 49  ? -1.265  -16.274 -6.338  1.00 98.16 49  A 1 
ATOM   378  O  O   . SER A 1 49  ? -2.450  -16.256 -6.671  1.00 97.83 49  A 1 
ATOM   379  C  CB  . SER A 1 49  ? -0.325  -18.252 -5.115  1.00 97.57 49  A 1 
ATOM   380  O  OG  . SER A 1 49  ? -1.602  -18.541 -4.588  1.00 91.27 49  A 1 
ATOM   381  N  N   . LEU A 1 50  ? -0.642  -15.194 -5.862  1.00 98.18 50  A 1 
ATOM   382  C  CA  . LEU A 1 50  ? -1.329  -13.924 -5.675  1.00 98.19 50  A 1 
ATOM   383  C  C   . LEU A 1 50  ? -1.802  -13.337 -7.000  1.00 98.24 50  A 1 
ATOM   384  O  O   . LEU A 1 50  ? -2.943  -12.889 -7.121  1.00 98.16 50  A 1 
ATOM   385  C  CB  . LEU A 1 50  ? -0.416  -12.928 -4.958  1.00 97.76 50  A 1 
ATOM   386  C  CG  . LEU A 1 50  ? -0.991  -11.527 -4.733  1.00 95.81 50  A 1 
ATOM   387  C  CD1 . LEU A 1 50  ? -2.202  -11.596 -3.822  1.00 92.59 50  A 1 
ATOM   388  C  CD2 . LEU A 1 50  ? 0.070   -10.606 -4.156  1.00 92.10 50  A 1 
ATOM   389  N  N   . VAL A 1 51  ? -0.931  -13.343 -7.998  1.00 98.37 51  A 1 
ATOM   390  C  CA  . VAL A 1 51  ? -1.277  -12.822 -9.312  1.00 98.36 51  A 1 
ATOM   391  C  C   . VAL A 1 51  ? -2.464  -13.589 -9.885  1.00 98.36 51  A 1 
ATOM   392  O  O   . VAL A 1 51  ? -3.419  -12.993 -10.400 1.00 98.20 51  A 1 
ATOM   393  C  CB  . VAL A 1 51  ? -0.077  -12.906 -10.277 1.00 98.24 51  A 1 
ATOM   394  C  CG1 . VAL A 1 51  ? -0.510  -12.596 -11.705 1.00 97.47 51  A 1 
ATOM   395  C  CG2 . VAL A 1 51  ? 1.017   -11.947 -9.843  1.00 97.63 51  A 1 
ATOM   396  N  N   . LYS A 1 52  ? -2.414  -14.921 -9.791  1.00 98.39 52  A 1 
ATOM   397  C  CA  . LYS A 1 52  ? -3.482  -15.762 -10.303 1.00 98.21 52  A 1 
ATOM   398  C  C   . LYS A 1 52  ? -4.800  -15.460 -9.582  1.00 98.15 52  A 1 
ATOM   399  O  O   . LYS A 1 52  ? -5.853  -15.372 -10.217 1.00 97.75 52  A 1 
ATOM   400  C  CB  . LYS A 1 52  ? -3.106  -17.232 -10.144 1.00 97.90 52  A 1 
ATOM   401  C  CG  . LYS A 1 52  ? -4.098  -18.208 -10.761 1.00 91.51 52  A 1 
ATOM   402  C  CD  . LYS A 1 52  ? -3.568  -19.629 -10.734 1.00 88.21 52  A 1 
ATOM   403  C  CE  . LYS A 1 52  ? -2.290  -19.764 -11.537 1.00 77.67 52  A 1 
ATOM   404  N  NZ  . LYS A 1 52  ? -1.755  -21.160 -11.548 1.00 69.87 52  A 1 
ATOM   405  N  N   . PHE A 1 53  ? -4.738  -15.270 -8.260  1.00 97.97 53  A 1 
ATOM   406  C  CA  . PHE A 1 53  ? -5.936  -14.978 -7.477  1.00 97.73 53  A 1 
ATOM   407  C  C   . PHE A 1 53  ? -6.554  -13.644 -7.875  1.00 97.97 53  A 1 
ATOM   408  O  O   . PHE A 1 53  ? -7.767  -13.543 -8.078  1.00 97.76 53  A 1 
ATOM   409  C  CB  . PHE A 1 53  ? -5.619  -14.974 -5.982  1.00 97.38 53  A 1 
ATOM   410  C  CG  . PHE A 1 53  ? -6.783  -14.570 -5.124  1.00 97.15 53  A 1 
ATOM   411  C  CD1 . PHE A 1 53  ? -7.735  -15.498 -4.745  1.00 96.36 53  A 1 
ATOM   412  C  CD2 . PHE A 1 53  ? -6.935  -13.260 -4.710  1.00 96.36 53  A 1 
ATOM   413  C  CE1 . PHE A 1 53  ? -8.817  -15.133 -3.970  1.00 95.35 53  A 1 
ATOM   414  C  CE2 . PHE A 1 53  ? -8.022  -12.877 -3.926  1.00 95.37 53  A 1 
ATOM   415  C  CZ  . PHE A 1 53  ? -8.954  -13.821 -3.561  1.00 95.35 53  A 1 
ATOM   416  N  N   . ILE A 1 54  ? -5.725  -12.614 -7.975  1.00 98.01 54  A 1 
ATOM   417  C  CA  . ILE A 1 54  ? -6.216  -11.281 -8.316  1.00 98.10 54  A 1 
ATOM   418  C  C   . ILE A 1 54  ? -6.898  -11.285 -9.681  1.00 98.04 54  A 1 
ATOM   419  O  O   . ILE A 1 54  ? -7.999  -10.763 -9.842  1.00 97.92 54  A 1 
ATOM   420  C  CB  . ILE A 1 54  ? -5.074  -10.247 -8.289  1.00 98.30 54  A 1 
ATOM   421  C  CG1 . ILE A 1 54  ? -4.586  -10.037 -6.854  1.00 98.07 54  A 1 
ATOM   422  C  CG2 . ILE A 1 54  ? -5.533  -8.923  -8.897  1.00 98.06 54  A 1 
ATOM   423  C  CD1 . ILE A 1 54  ? -3.363  -9.138  -6.745  1.00 97.64 54  A 1 
ATOM   424  N  N   . LYS A 1 55  ? -6.249  -11.889 -10.667 1.00 98.00 55  A 1 
ATOM   425  C  CA  . LYS A 1 55  ? -6.791  -11.896 -12.020 1.00 97.79 55  A 1 
ATOM   426  C  C   . LYS A 1 55  ? -8.095  -12.680 -12.091 1.00 97.59 55  A 1 
ATOM   427  O  O   . LYS A 1 55  ? -9.018  -12.304 -12.816 1.00 96.88 55  A 1 
ATOM   428  C  CB  . LYS A 1 55  ? -5.753  -12.465 -12.993 1.00 97.40 55  A 1 
ATOM   429  C  CG  . LYS A 1 55  ? -4.506  -11.586 -13.120 1.00 95.76 55  A 1 
ATOM   430  C  CD  . LYS A 1 55  ? -3.412  -12.249 -13.937 1.00 93.60 55  A 1 
ATOM   431  C  CE  . LYS A 1 55  ? -3.690  -12.171 -15.420 1.00 89.69 55  A 1 
ATOM   432  N  NZ  . LYS A 1 55  ? -2.536  -12.672 -16.224 1.00 86.50 55  A 1 
ATOM   433  N  N   . ARG A 1 56  ? -8.193  -13.765 -11.322 1.00 97.88 56  A 1 
ATOM   434  C  CA  . ARG A 1 56  ? -9.401  -14.578 -11.328 1.00 97.48 56  A 1 
ATOM   435  C  C   . ARG A 1 56  ? -10.558 -13.880 -10.618 1.00 97.41 56  A 1 
ATOM   436  O  O   . ARG A 1 56  ? -11.727 -14.153 -10.908 1.00 96.50 56  A 1 
ATOM   437  C  CB  . ARG A 1 56  ? -9.137  -15.943 -10.679 1.00 96.72 56  A 1 
ATOM   438  C  CG  . ARG A 1 56  ? -10.303 -16.906 -10.791 1.00 87.37 56  A 1 
ATOM   439  C  CD  . ARG A 1 56  ? -9.965  -18.269 -10.231 1.00 86.03 56  A 1 
ATOM   440  N  NE  . ARG A 1 56  ? -11.065 -19.215 -10.404 1.00 78.68 56  A 1 
ATOM   441  C  CZ  . ARG A 1 56  ? -11.043 -20.478 -10.006 1.00 74.06 56  A 1 
ATOM   442  N  NH1 . ARG A 1 56  ? -9.973  -20.973 -9.403  1.00 66.33 56  A 1 
ATOM   443  N  NH2 . ARG A 1 56  ? -12.093 -21.254 -10.207 1.00 67.26 56  A 1 
ATOM   444  N  N   . ASN A 1 57  ? -10.244 -12.979 -9.693  1.00 97.30 57  A 1 
ATOM   445  C  CA  . ASN A 1 57  ? -11.257 -12.289 -8.901  1.00 97.19 57  A 1 
ATOM   446  C  C   . ASN A 1 57  ? -11.417 -10.830 -9.295  1.00 97.10 57  A 1 
ATOM   447  O  O   . ASN A 1 57  ? -11.817 -9.998  -8.474  1.00 96.37 57  A 1 
ATOM   448  C  CB  . ASN A 1 57  ? -10.940 -12.413 -7.411  1.00 96.84 57  A 1 
ATOM   449  C  CG  . ASN A 1 57  ? -11.163 -13.813 -6.887  1.00 95.69 57  A 1 
ATOM   450  O  OD1 . ASN A 1 57  ? -12.267 -14.171 -6.479  1.00 88.23 57  A 1 
ATOM   451  N  ND2 . ASN A 1 57  ? -10.115 -14.621 -6.910  1.00 87.43 57  A 1 
ATOM   452  N  N   . THR A 1 58  ? -11.126 -10.511 -10.548 1.00 97.37 58  A 1 
ATOM   453  C  CA  . THR A 1 58  ? -11.278 -9.164  -11.071 1.00 97.48 58  A 1 
ATOM   454  C  C   . THR A 1 58  ? -12.344 -9.150  -12.162 1.00 97.06 58  A 1 
ATOM   455  O  O   . THR A 1 58  ? -12.220 -9.856  -13.159 1.00 95.66 58  A 1 
ATOM   456  C  CB  . THR A 1 58  ? -9.955  -8.634  -11.637 1.00 97.24 58  A 1 
ATOM   457  O  OG1 . THR A 1 58  ? -8.991  -8.532  -10.596 1.00 93.99 58  A 1 
ATOM   458  C  CG2 . THR A 1 58  ? -10.160 -7.257  -12.265 1.00 95.02 58  A 1 
ATOM   459  N  N   . ASP A 1 59  ? -13.390 -8.340  -11.958 1.00 96.08 59  A 1 
ATOM   460  C  CA  . ASP A 1 59  ? -14.432 -8.171  -12.958 1.00 95.10 59  A 1 
ATOM   461  C  C   . ASP A 1 59  ? -13.985 -7.178  -14.023 1.00 95.43 59  A 1 
ATOM   462  O  O   . ASP A 1 59  ? -12.940 -6.546  -13.908 1.00 92.75 59  A 1 
ATOM   463  C  CB  . ASP A 1 59  ? -15.723 -7.699  -12.299 1.00 92.28 59  A 1 
ATOM   464  C  CG  . ASP A 1 59  ? -16.276 -8.706  -11.304 1.00 83.84 59  A 1 
ATOM   465  O  OD1 . ASP A 1 59  ? -16.175 -9.917  -11.565 1.00 78.55 59  A 1 
ATOM   466  O  OD2 . ASP A 1 59  ? -16.810 -8.282  -10.257 1.00 78.27 59  A 1 
ATOM   467  N  N   . VAL A 1 60  ? -14.798 -7.019  -15.066 1.00 94.63 60  A 1 
ATOM   468  C  CA  . VAL A 1 60  ? -14.445 -6.148  -16.179 1.00 94.01 60  A 1 
ATOM   469  C  C   . VAL A 1 60  ? -14.230 -4.707  -15.725 1.00 94.50 60  A 1 
ATOM   470  O  O   . VAL A 1 60  ? -13.400 -3.987  -16.270 1.00 92.22 60  A 1 
ATOM   471  C  CB  . VAL A 1 60  ? -15.522 -6.207  -17.287 1.00 92.15 60  A 1 
ATOM   472  C  CG1 . VAL A 1 60  ? -16.865 -5.740  -16.755 1.00 82.15 60  A 1 
ATOM   473  C  CG2 . VAL A 1 60  ? -15.105 -5.382  -18.494 1.00 82.75 60  A 1 
ATOM   474  N  N   . ASN A 1 61  ? -14.977 -4.281  -14.695 1.00 94.86 61  A 1 
ATOM   475  C  CA  . ASN A 1 61  ? -14.863 -2.932  -14.167 1.00 95.18 61  A 1 
ATOM   476  C  C   . ASN A 1 61  ? -13.997 -2.871  -12.915 1.00 96.27 61  A 1 
ATOM   477  O  O   . ASN A 1 61  ? -14.078 -1.920  -12.131 1.00 93.86 61  A 1 
ATOM   478  C  CB  . ASN A 1 61  ? -16.246 -2.350  -13.866 1.00 91.90 61  A 1 
ATOM   479  C  CG  . ASN A 1 61  ? -16.975 -3.104  -12.774 1.00 85.37 61  A 1 
ATOM   480  O  OD1 . ASN A 1 61  ? -16.641 -4.247  -12.467 1.00 74.77 61  A 1 
ATOM   481  N  ND2 . ASN A 1 61  ? -17.978 -2.473  -12.180 1.00 74.27 61  A 1 
ATOM   482  N  N   . GLY A 1 62  ? -13.148 -3.898  -12.699 1.00 96.10 62  A 1 
ATOM   483  C  CA  . GLY A 1 62  ? -12.299 -3.956  -11.529 1.00 97.03 62  A 1 
ATOM   484  C  C   . GLY A 1 62  ? -10.822 -4.036  -11.849 1.00 97.89 62  A 1 
ATOM   485  O  O   . GLY A 1 62  ? -10.016 -4.336  -10.976 1.00 97.19 62  A 1 
ATOM   486  N  N   . LYS A 1 63  ? -10.465 -3.778  -13.111 1.00 97.82 63  A 1 
ATOM   487  C  CA  . LYS A 1 63  ? -9.069  -3.845  -13.529 1.00 98.01 63  A 1 
ATOM   488  C  C   . LYS A 1 63  ? -8.347  -2.548  -13.187 1.00 98.21 63  A 1 
ATOM   489  O  O   . LYS A 1 63  ? -7.884  -1.805  -14.061 1.00 97.95 63  A 1 
ATOM   490  C  CB  . LYS A 1 63  ? -8.981  -4.152  -15.025 1.00 97.71 63  A 1 
ATOM   491  C  CG  . LYS A 1 63  ? -9.536  -5.519  -15.382 1.00 96.50 63  A 1 
ATOM   492  C  CD  . LYS A 1 63  ? -9.408  -5.817  -16.862 1.00 94.00 63  A 1 
ATOM   493  C  CE  . LYS A 1 63  ? -9.922  -7.210  -17.178 1.00 89.42 63  A 1 
ATOM   494  N  NZ  . LYS A 1 63  ? -9.792  -7.536  -18.627 1.00 81.86 63  A 1 
ATOM   495  N  N   . VAL A 1 64  ? -8.261  -2.294  -11.879 1.00 98.59 64  A 1 
ATOM   496  C  CA  . VAL A 1 64  ? -7.639  -1.087  -11.346 1.00 98.63 64  A 1 
ATOM   497  C  C   . VAL A 1 64  ? -6.821  -1.492  -10.124 1.00 98.72 64  A 1 
ATOM   498  O  O   . VAL A 1 64  ? -7.261  -2.312  -9.318  1.00 98.64 64  A 1 
ATOM   499  C  CB  . VAL A 1 64  ? -8.683  -0.035  -10.937 1.00 98.47 64  A 1 
ATOM   500  C  CG1 . VAL A 1 64  ? -8.004  1.256   -10.506 1.00 97.71 64  A 1 
ATOM   501  C  CG2 . VAL A 1 64  ? -9.654  0.234   -12.079 1.00 97.73 64  A 1 
ATOM   502  N  N   . MET A 1 65  ? -5.624  -0.919  -9.985  1.00 98.80 65  A 1 
ATOM   503  C  CA  . MET A 1 65  ? -4.746  -1.318  -8.888  1.00 98.87 65  A 1 
ATOM   504  C  C   . MET A 1 65  ? -3.834  -0.184  -8.448  1.00 98.93 65  A 1 
ATOM   505  O  O   . MET A 1 65  ? -3.184  0.458   -9.276  1.00 98.82 65  A 1 
ATOM   506  C  CB  . MET A 1 65  ? -3.900  -2.527  -9.281  1.00 98.70 65  A 1 
ATOM   507  C  CG  . MET A 1 65  ? -2.866  -2.948  -8.238  1.00 98.09 65  A 1 
ATOM   508  S  SD  . MET A 1 65  ? -1.889  -4.372  -8.750  1.00 97.93 65  A 1 
ATOM   509  C  CE  . MET A 1 65  ? -3.132  -5.651  -8.728  1.00 94.59 65  A 1 
ATOM   510  N  N   . VAL A 1 66  ? -3.788  0.043   -7.136  1.00 98.89 66  A 1 
ATOM   511  C  CA  . VAL A 1 66  ? -2.776  0.904   -6.546  1.00 98.80 66  A 1 
ATOM   512  C  C   . VAL A 1 66  ? -1.639  0.019   -6.056  1.00 98.84 66  A 1 
ATOM   513  O  O   . VAL A 1 66  ? -1.858  -0.891  -5.255  1.00 98.68 66  A 1 
ATOM   514  C  CB  . VAL A 1 66  ? -3.333  1.732   -5.370  1.00 98.67 66  A 1 
ATOM   515  C  CG1 . VAL A 1 66  ? -2.215  2.517   -4.695  1.00 96.67 66  A 1 
ATOM   516  C  CG2 . VAL A 1 66  ? -4.419  2.671   -5.855  1.00 96.74 66  A 1 
ATOM   517  N  N   . TYR A 1 67  ? -0.431  0.269   -6.551  1.00 98.89 67  A 1 
ATOM   518  C  CA  . TYR A 1 67  ? 0.754   -0.448  -6.108  1.00 98.85 67  A 1 
ATOM   519  C  C   . TYR A 1 67  ? 1.519   0.440   -5.136  1.00 98.87 67  A 1 
ATOM   520  O  O   . TYR A 1 67  ? 2.124   1.437   -5.532  1.00 98.52 67  A 1 
ATOM   521  C  CB  . TYR A 1 67  ? 1.622   -0.842  -7.304  1.00 98.65 67  A 1 
ATOM   522  C  CG  . TYR A 1 67  ? 2.976   -1.373  -6.907  1.00 98.33 67  A 1 
ATOM   523  C  CD1 . TYR A 1 67  ? 3.092   -2.594  -6.253  1.00 97.39 67  A 1 
ATOM   524  C  CD2 . TYR A 1 67  ? 4.124   -0.657  -7.172  1.00 97.41 67  A 1 
ATOM   525  C  CE1 . TYR A 1 67  ? 4.331   -3.087  -5.872  1.00 96.35 67  A 1 
ATOM   526  C  CE2 . TYR A 1 67  ? 5.371   -1.138  -6.793  1.00 96.36 67  A 1 
ATOM   527  C  CZ  . TYR A 1 67  ? 5.467   -2.351  -6.146  1.00 96.45 67  A 1 
ATOM   528  O  OH  . TYR A 1 67  ? 6.687   -2.826  -5.766  1.00 94.65 67  A 1 
ATOM   529  N  N   . ASN A 1 68  ? 1.489   0.075   -3.846  1.00 98.48 68  A 1 
ATOM   530  C  CA  . ASN A 1 68  ? 1.945   0.954   -2.768  1.00 98.45 68  A 1 
ATOM   531  C  C   . ASN A 1 68  ? 3.426   0.846   -2.416  1.00 98.47 68  A 1 
ATOM   532  O  O   . ASN A 1 68  ? 3.847   1.371   -1.387  1.00 96.65 68  A 1 
ATOM   533  C  CB  . ASN A 1 68  ? 1.095   0.733   -1.512  1.00 97.38 68  A 1 
ATOM   534  C  CG  . ASN A 1 68  ? -0.120  1.630   -1.452  1.00 97.27 68  A 1 
ATOM   535  O  OD1 . ASN A 1 68  ? -1.193  1.282   -1.953  1.00 90.74 68  A 1 
ATOM   536  N  ND2 . ASN A 1 68  ? 0.043   2.794   -0.852  1.00 90.30 68  A 1 
ATOM   537  N  N   . GLY A 1 69  ? 4.223   0.181   -3.243  1.00 98.49 69  A 1 
ATOM   538  C  CA  . GLY A 1 69  ? 5.664   0.196   -3.072  1.00 98.30 69  A 1 
ATOM   539  C  C   . GLY A 1 69  ? 6.245   -0.864  -2.153  1.00 98.30 69  A 1 
ATOM   540  O  O   . GLY A 1 69  ? 5.543   -1.772  -1.698  1.00 97.50 69  A 1 
ATOM   541  N  N   . ASP A 1 70  ? 7.554   -0.727  -1.876  1.00 98.04 70  A 1 
ATOM   542  C  CA  . ASP A 1 70  ? 8.345   -1.645  -1.060  1.00 97.95 70  A 1 
ATOM   543  C  C   . ASP A 1 70  ? 8.455   -3.047  -1.660  1.00 97.82 70  A 1 
ATOM   544  O  O   . ASP A 1 70  ? 8.018   -4.041  -1.072  1.00 95.94 70  A 1 
ATOM   545  C  CB  . ASP A 1 70  ? 7.835   -1.691  0.380   1.00 97.52 70  A 1 
ATOM   546  C  CG  . ASP A 1 70  ? 8.680   -0.825  1.311   1.00 97.01 70  A 1 
ATOM   547  O  OD1 . ASP A 1 70  ? 9.535   -0.053  0.810   1.00 95.03 70  A 1 
ATOM   548  O  OD2 . ASP A 1 70  ? 8.501   -0.917  2.544   1.00 95.30 70  A 1 
ATOM   549  N  N   . ILE A 1 71  ? 9.084   -3.115  -2.823  1.00 97.69 71  A 1 
ATOM   550  C  CA  . ILE A 1 71  ? 9.383   -4.393  -3.461  1.00 97.30 71  A 1 
ATOM   551  C  C   . ILE A 1 71  ? 10.665  -4.998  -2.899  1.00 97.22 71  A 1 
ATOM   552  O  O   . ILE A 1 71  ? 10.816  -6.217  -2.855  1.00 96.60 71  A 1 
ATOM   553  C  CB  . ILE A 1 71  ? 9.514   -4.234  -4.991  1.00 96.70 71  A 1 
ATOM   554  C  CG1 . ILE A 1 71  ? 9.792   -5.577  -5.669  1.00 95.39 71  A 1 
ATOM   555  C  CG2 . ILE A 1 71  ? 10.628  -3.247  -5.354  1.00 95.41 71  A 1 
ATOM   556  C  CD1 . ILE A 1 71  ? 8.644   -6.569  -5.563  1.00 93.99 71  A 1 
ATOM   557  N  N   . VAL A 1 72  ? 11.601  -4.156  -2.463  1.00 96.10 72  A 1 
ATOM   558  C  CA  . VAL A 1 72  ? 12.931  -4.619  -2.091  1.00 95.76 72  A 1 
ATOM   559  C  C   . VAL A 1 72  ? 12.897  -5.456  -0.816  1.00 95.79 72  A 1 
ATOM   560  O  O   . VAL A 1 72  ? 12.360  -5.029  0.207   1.00 94.80 72  A 1 
ATOM   561  C  CB  . VAL A 1 72  ? 13.911  -3.448  -1.905  1.00 94.33 72  A 1 
ATOM   562  C  CG1 . VAL A 1 72  ? 15.286  -3.958  -1.504  1.00 91.50 72  A 1 
ATOM   563  C  CG2 . VAL A 1 72  ? 14.001  -2.628  -3.190  1.00 92.41 72  A 1 
ATOM   564  N  N   . SER A 1 73  ? 13.487  -6.649  -0.879  1.00 95.37 73  A 1 
ATOM   565  C  CA  . SER A 1 73  ? 13.597  -7.521  0.285   1.00 94.15 73  A 1 
ATOM   566  C  C   . SER A 1 73  ? 14.567  -6.931  1.299   1.00 92.53 73  A 1 
ATOM   567  O  O   . SER A 1 73  ? 15.592  -6.361  0.928   1.00 88.48 73  A 1 
ATOM   568  C  CB  . SER A 1 73  ? 14.066  -8.912  -0.115  1.00 92.71 73  A 1 
ATOM   569  O  OG  . SER A 1 73  ? 14.330  -9.713  1.028   1.00 88.18 73  A 1 
ATOM   570  N  N   . ARG A 1 74  ? 14.234  -7.086  2.571   1.00 88.40 74  A 1 
ATOM   571  C  CA  . ARG A 1 74  ? 15.102  -6.621  3.645   1.00 83.92 74  A 1 
ATOM   572  C  C   . ARG A 1 74  ? 16.164  -7.654  4.012   1.00 82.08 74  A 1 
ATOM   573  O  O   . ARG A 1 74  ? 17.008  -7.399  4.866   1.00 75.34 74  A 1 
ATOM   574  C  CB  . ARG A 1 74  ? 14.265  -6.265  4.869   1.00 79.19 74  A 1 
ATOM   575  C  CG  . ARG A 1 74  ? 13.421  -5.017  4.685   1.00 72.10 74  A 1 
ATOM   576  C  CD  . ARG A 1 74  ? 12.347  -4.912  5.749   1.00 69.26 74  A 1 
ATOM   577  N  NE  . ARG A 1 74  ? 11.303  -5.906  5.569   1.00 67.53 74  A 1 
ATOM   578  C  CZ  . ARG A 1 74  ? 10.269  -6.072  6.396   1.00 65.24 74  A 1 
ATOM   579  N  NH1 . ARG A 1 74  ? 10.168  -5.313  7.473   1.00 59.31 74  A 1 
ATOM   580  N  NH2 . ARG A 1 74  ? 9.357   -6.994  6.138   1.00 58.71 74  A 1 
ATOM   581  N  N   . ALA A 1 75  ? 16.127  -8.811  3.369   1.00 81.57 75  A 1 
ATOM   582  C  CA  . ALA A 1 75  ? 17.107  -9.855  3.630   1.00 76.57 75  A 1 
ATOM   583  C  C   . ALA A 1 75  ? 18.481  -9.440  3.105   1.00 76.23 75  A 1 
ATOM   584  O  O   . ALA A 1 75  ? 18.608  -8.921  1.998   1.00 70.13 75  A 1 
ATOM   585  C  CB  . ALA A 1 75  ? 16.670  -11.168 2.997   1.00 70.56 75  A 1 
ATOM   586  N  N   . ILE A 1 76  ? 19.514  -9.690  3.911   1.00 74.70 76  A 1 
ATOM   587  C  CA  . ILE A 1 76  ? 20.883  -9.380  3.541   1.00 72.06 76  A 1 
ATOM   588  C  C   . ILE A 1 76  ? 21.693  -10.669 3.524   1.00 74.26 76  A 1 
ATOM   589  O  O   . ILE A 1 76  ? 21.314  -11.656 4.174   1.00 68.56 76  A 1 
ATOM   590  C  CB  . ILE A 1 76  ? 21.514  -8.351  4.513   1.00 64.43 76  A 1 
ATOM   591  C  CG1 . ILE A 1 76  ? 21.438  -8.871  5.949   1.00 57.97 76  A 1 
ATOM   592  C  CG2 . ILE A 1 76  ? 20.810  -7.009  4.379   1.00 56.89 76  A 1 
ATOM   593  C  CD1 . ILE A 1 76  ? 22.144  -7.981  6.963   1.00 53.44 76  A 1 
ATOM   594  N  N   . PRO A 1 77  ? 22.807  -10.709 2.802   1.00 73.97 77  A 1 
ATOM   595  C  CA  . PRO A 1 77  ? 23.446  -9.632  2.036   1.00 72.28 77  A 1 
ATOM   596  C  C   . PRO A 1 77  ? 22.758  -9.343  0.701   1.00 76.28 77  A 1 
ATOM   597  O  O   . PRO A 1 77  ? 21.698  -9.890  0.421   1.00 71.10 77  A 1 
ATOM   598  C  CB  . PRO A 1 77  ? 24.858  -10.167 1.804   1.00 65.47 77  A 1 
ATOM   599  C  CG  . PRO A 1 77  ? 24.667  -11.644 1.728   1.00 63.07 77  A 1 
ATOM   600  C  CD  . PRO A 1 77  ? 23.595  -11.951 2.745   1.00 66.91 77  A 1 
ATOM   601  N  N   . LYS A 1 78  ? 23.367  -8.466  -0.086  1.00 77.64 78  A 1 
ATOM   602  C  CA  . LYS A 1 78  ? 22.967  -8.081  -1.443  1.00 78.32 78  A 1 
ATOM   603  C  C   . LYS A 1 78  ? 22.129  -6.802  -1.500  1.00 81.01 78  A 1 
ATOM   604  O  O   . LYS A 1 78  ? 21.731  -6.378  -2.589  1.00 77.71 78  A 1 
ATOM   605  C  CB  . LYS A 1 78  ? 22.230  -9.199  -2.197  1.00 73.73 78  A 1 
ATOM   606  C  CG  . LYS A 1 78  ? 23.112  -10.391 -2.532  1.00 68.49 78  A 1 
ATOM   607  C  CD  . LYS A 1 78  ? 22.392  -11.391 -3.438  1.00 66.07 78  A 1 
ATOM   608  C  CE  . LYS A 1 78  ? 22.184  -10.823 -4.814  1.00 59.57 78  A 1 
ATOM   609  N  NZ  . LYS A 1 78  ? 21.604  -11.828 -5.749  1.00 52.80 78  A 1 
ATOM   610  N  N   . TYR A 1 79  ? 21.867  -6.172  -0.358  1.00 84.70 79  A 1 
ATOM   611  C  CA  . TYR A 1 79  ? 21.157  -4.904  -0.383  1.00 85.19 79  A 1 
ATOM   612  C  C   . TYR A 1 79  ? 22.118  -3.798  -0.824  1.00 86.65 79  A 1 
ATOM   613  O  O   . TYR A 1 79  ? 22.863  -3.245  -0.020  1.00 84.42 79  A 1 
ATOM   614  C  CB  . TYR A 1 79  ? 20.544  -4.581  0.975   1.00 81.52 79  A 1 
ATOM   615  C  CG  . TYR A 1 79  ? 19.601  -3.399  0.940   1.00 79.69 79  A 1 
ATOM   616  C  CD1 . TYR A 1 79  ? 18.301  -3.536  0.480   1.00 75.01 79  A 1 
ATOM   617  C  CD2 . TYR A 1 79  ? 20.013  -2.139  1.351   1.00 75.55 79  A 1 
ATOM   618  C  CE1 . TYR A 1 79  ? 17.431  -2.460  0.435   1.00 70.80 79  A 1 
ATOM   619  C  CE2 . TYR A 1 79  ? 19.153  -1.055  1.305   1.00 70.89 79  A 1 
ATOM   620  C  CZ  . TYR A 1 79  ? 17.864  -1.215  0.849   1.00 71.60 79  A 1 
ATOM   621  O  OH  . TYR A 1 79  ? 17.002  -0.146  0.805   1.00 65.98 79  A 1 
ATOM   622  N  N   . ASN A 1 80  ? 22.108  -3.508  -2.118  1.00 90.15 80  A 1 
ATOM   623  C  CA  . ASN A 1 80  ? 22.972  -2.499  -2.692  1.00 90.96 80  A 1 
ATOM   624  C  C   . ASN A 1 80  ? 22.286  -1.844  -3.885  1.00 92.28 80  A 1 
ATOM   625  O  O   . ASN A 1 80  ? 21.127  -2.151  -4.189  1.00 92.16 80  A 1 
ATOM   626  C  CB  . ASN A 1 80  ? 24.329  -3.101  -3.084  1.00 89.08 80  A 1 
ATOM   627  C  CG  . ASN A 1 80  ? 24.194  -4.280  -4.034  1.00 88.19 80  A 1 
ATOM   628  O  OD1 . ASN A 1 80  ? 23.378  -4.271  -4.952  1.00 83.69 80  A 1 
ATOM   629  N  ND2 . ASN A 1 80  ? 25.006  -5.304  -3.822  1.00 83.69 80  A 1 
ATOM   630  N  N   . LEU A 1 81  ? 22.982  -0.939  -4.544  1.00 91.51 81  A 1 
ATOM   631  C  CA  . LEU A 1 81  ? 22.399  -0.165  -5.641  1.00 92.56 81  A 1 
ATOM   632  C  C   . LEU A 1 81  ? 21.847  -1.051  -6.755  1.00 93.71 81  A 1 
ATOM   633  O  O   . LEU A 1 81  ? 20.700  -0.890  -7.173  1.00 93.66 81  A 1 
ATOM   634  C  CB  . LEU A 1 81  ? 23.435  0.804   -6.201  1.00 91.17 81  A 1 
ATOM   635  C  CG  . LEU A 1 81  ? 22.995  1.660   -7.393  1.00 88.64 81  A 1 
ATOM   636  C  CD1 . LEU A 1 81  ? 21.808  2.521   -7.006  1.00 84.44 81  A 1 
ATOM   637  C  CD2 . LEU A 1 81  ? 24.144  2.514   -7.887  1.00 84.13 81  A 1 
ATOM   638  N  N   . ASP A 1 82  ? 22.648  -1.996  -7.223  1.00 93.74 82  A 1 
ATOM   639  C  CA  . ASP A 1 82  ? 22.227  -2.859  -8.316  1.00 94.32 82  A 1 
ATOM   640  C  C   . ASP A 1 82  ? 21.048  -3.737  -7.910  1.00 95.21 82  A 1 
ATOM   641  O  O   . ASP A 1 82  ? 20.145  -3.995  -8.715  1.00 94.95 82  A 1 
ATOM   642  C  CB  . ASP A 1 82  ? 23.392  -3.734  -8.789  1.00 93.50 82  A 1 
ATOM   643  C  CG  . ASP A 1 82  ? 24.447  -2.939  -9.537  1.00 85.42 82  A 1 
ATOM   644  O  OD1 . ASP A 1 82  ? 24.141  -1.831  -10.019 1.00 80.23 82  A 1 
ATOM   645  O  OD2 . ASP A 1 82  ? 25.588  -3.436  -9.659  1.00 78.67 82  A 1 
ATOM   646  N  N   . TYR A 1 83  ? 21.051  -4.202  -6.668  1.00 94.84 83  A 1 
ATOM   647  C  CA  . TYR A 1 83  ? 19.973  -5.041  -6.163  1.00 95.04 83  A 1 
ATOM   648  C  C   . TYR A 1 83  ? 18.652  -4.270  -6.126  1.00 95.78 83  A 1 
ATOM   649  O  O   . TYR A 1 83  ? 17.599  -4.804  -6.495  1.00 95.50 83  A 1 
ATOM   650  C  CB  . TYR A 1 83  ? 20.327  -5.563  -4.771  1.00 94.04 83  A 1 
ATOM   651  C  CG  . TYR A 1 83  ? 19.333  -6.552  -4.192  1.00 92.42 83  A 1 
ATOM   652  C  CD1 . TYR A 1 83  ? 19.341  -7.884  -4.580  1.00 89.92 83  A 1 
ATOM   653  C  CD2 . TYR A 1 83  ? 18.393  -6.150  -3.249  1.00 89.37 83  A 1 
ATOM   654  C  CE1 . TYR A 1 83  ? 18.442  -8.797  -4.050  1.00 87.49 83  A 1 
ATOM   655  C  CE2 . TYR A 1 83  ? 17.483  -7.054  -2.716  1.00 87.42 83  A 1 
ATOM   656  C  CZ  . TYR A 1 83  ? 17.514  -8.369  -3.120  1.00 87.32 83  A 1 
ATOM   657  O  OH  . TYR A 1 83  ? 16.622  -9.266  -2.594  1.00 84.10 83  A 1 
ATOM   658  N  N   . VAL A 1 84  ? 18.705  -3.022  -5.674  1.00 95.97 84  A 1 
ATOM   659  C  CA  . VAL A 1 84  ? 17.516  -2.180  -5.633  1.00 96.38 84  A 1 
ATOM   660  C  C   . VAL A 1 84  ? 16.981  -1.924  -7.039  1.00 97.18 84  A 1 
ATOM   661  O  O   . VAL A 1 84  ? 15.778  -2.030  -7.289  1.00 97.25 84  A 1 
ATOM   662  C  CB  . VAL A 1 84  ? 17.801  -0.845  -4.919  1.00 95.93 84  A 1 
ATOM   663  C  CG1 . VAL A 1 84  ? 16.636  0.126   -5.084  1.00 94.77 84  A 1 
ATOM   664  C  CG2 . VAL A 1 84  ? 18.079  -1.093  -3.441  1.00 94.98 84  A 1 
ATOM   665  N  N   . LYS A 1 85  ? 17.873  -1.589  -7.963  1.00 96.95 85  A 1 
ATOM   666  C  CA  . LYS A 1 85  ? 17.467  -1.348  -9.338  1.00 97.21 85  A 1 
ATOM   667  C  C   . LYS A 1 85  ? 16.798  -2.580  -9.944  1.00 97.57 85  A 1 
ATOM   668  O  O   . LYS A 1 85  ? 15.753  -2.482  -10.577 1.00 97.67 85  A 1 
ATOM   669  C  CB  . LYS A 1 85  ? 18.670  -0.934  -10.192 1.00 97.09 85  A 1 
ATOM   670  C  CG  . LYS A 1 85  ? 19.167  0.482   -9.934  1.00 95.77 85  A 1 
ATOM   671  C  CD  . LYS A 1 85  ? 20.277  0.851   -10.892 1.00 93.60 85  A 1 
ATOM   672  C  CE  . LYS A 1 85  ? 20.703  2.301   -10.744 1.00 88.83 85  A 1 
ATOM   673  N  NZ  . LYS A 1 85  ? 21.787  2.663   -11.689 1.00 82.31 85  A 1 
ATOM   674  N  N   . GLN A 1 86  ? 17.414  -3.751  -9.748  1.00 97.21 86  A 1 
ATOM   675  C  CA  . GLN A 1 86  ? 16.862  -4.987  -10.287 1.00 97.15 86  A 1 
ATOM   676  C  C   . GLN A 1 86  ? 15.504  -5.307  -9.673  1.00 97.56 86  A 1 
ATOM   677  O  O   . GLN A 1 86  ? 14.615  -5.833  -10.343 1.00 97.38 86  A 1 
ATOM   678  C  CB  . GLN A 1 86  ? 17.824  -6.152  -10.068 1.00 96.33 86  A 1 
ATOM   679  C  CG  . GLN A 1 86  ? 17.378  -7.457  -10.728 1.00 88.09 86  A 1 
ATOM   680  C  CD  . GLN A 1 86  ? 17.252  -7.328  -12.227 1.00 82.77 86  A 1 
ATOM   681  O  OE1 . GLN A 1 86  ? 18.219  -7.003  -12.913 1.00 75.87 86  A 1 
ATOM   682  N  NE2 . GLN A 1 86  ? 16.066  -7.582  -12.743 1.00 71.51 86  A 1 
ATOM   683  N  N   . SER A 1 87  ? 15.333  -4.993  -8.384  1.00 97.37 87  A 1 
ATOM   684  C  CA  . SER A 1 87  ? 14.060  -5.217  -7.706  1.00 97.53 87  A 1 
ATOM   685  C  C   . SER A 1 87  ? 12.952  -4.390  -8.346  1.00 97.93 87  A 1 
ATOM   686  O  O   . SER A 1 87  ? 11.826  -4.867  -8.518  1.00 97.85 87  A 1 
ATOM   687  C  CB  . SER A 1 87  ? 14.171  -4.876  -6.223  1.00 97.08 87  A 1 
ATOM   688  O  OG  . SER A 1 87  ? 15.052  -5.764  -5.554  1.00 93.25 87  A 1 
ATOM   689  N  N   . ILE A 1 88  ? 13.262  -3.149  -8.710  1.00 98.00 88  A 1 
ATOM   690  C  CA  . ILE A 1 88  ? 12.285  -2.281  -9.345  1.00 98.26 88  A 1 
ATOM   691  C  C   . ILE A 1 88  ? 11.962  -2.772  -10.749 1.00 98.43 88  A 1 
ATOM   692  O  O   . ILE A 1 88  ? 10.807  -2.746  -11.173 1.00 98.31 88  A 1 
ATOM   693  C  CB  . ILE A 1 88  ? 12.784  -0.822  -9.371  1.00 98.04 88  A 1 
ATOM   694  C  CG1 . ILE A 1 88  ? 12.912  -0.296  -7.935  1.00 96.60 88  A 1 
ATOM   695  C  CG2 . ILE A 1 88  ? 11.850  0.072   -10.180 1.00 97.39 88  A 1 
ATOM   696  C  CD1 . ILE A 1 88  ? 13.579  1.055   -7.818  1.00 91.67 88  A 1 
ATOM   697  N  N   . VAL A 1 89  ? 12.972  -3.233  -11.472 1.00 98.43 89  A 1 
ATOM   698  C  CA  . VAL A 1 89  ? 12.752  -3.851  -12.778 1.00 98.57 89  A 1 
ATOM   699  C  C   . VAL A 1 89  ? 11.794  -5.037  -12.640 1.00 98.50 89  A 1 
ATOM   700  O  O   . VAL A 1 89  ? 10.856  -5.188  -13.423 1.00 98.24 89  A 1 
ATOM   701  C  CB  . VAL A 1 89  ? 14.078  -4.315  -13.404 1.00 98.38 89  A 1 
ATOM   702  C  CG1 . VAL A 1 89  ? 13.824  -5.159  -14.647 1.00 97.42 89  A 1 
ATOM   703  C  CG2 . VAL A 1 89  ? 14.950  -3.120  -13.747 1.00 97.48 89  A 1 
ATOM   704  N  N   . ASN A 1 90  ? 12.041  -5.897  -11.611 1.00 97.80 90  A 1 
ATOM   705  C  CA  . ASN A 1 90  ? 11.236  -7.022  -11.371 1.00 97.65 90  A 1 
ATOM   706  C  C   . ASN A 1 90  ? 9.841   -6.688  -10.935 1.00 97.83 90  A 1 
ATOM   707  O  O   . ASN A 1 90  ? 8.910   -7.361  -11.253 1.00 97.20 90  A 1 
ATOM   708  C  CB  . ASN A 1 90  ? 11.925  -7.964  -10.398 1.00 96.65 90  A 1 
ATOM   709  C  CG  . ASN A 1 90  ? 13.049  -8.651  -10.966 1.00 95.08 90  A 1 
ATOM   710  O  OD1 . ASN A 1 90  ? 13.465  -8.392  -12.140 1.00 92.58 90  A 1 
ATOM   711  N  ND2 . ASN A 1 90  ? 13.695  -9.451  -10.580 1.00 91.54 90  A 1 
ATOM   712  N  N   . ALA A 1 91  ? 9.661   -5.591  -10.183 1.00 98.01 91  A 1 
ATOM   713  C  CA  . ALA A 1 91  ? 8.345   -5.115  -9.782  1.00 98.16 91  A 1 
ATOM   714  C  C   . ALA A 1 91  ? 7.529   -4.729  -11.008 1.00 98.47 91  A 1 
ATOM   715  O  O   . ALA A 1 91  ? 6.340   -5.038  -11.105 1.00 98.29 91  A 1 
ATOM   716  C  CB  . ALA A 1 91  ? 8.467   -3.930  -8.835  1.00 97.87 91  A 1 
ATOM   717  N  N   . THR A 1 92  ? 8.172   -4.061  -11.964 1.00 98.43 92  A 1 
ATOM   718  C  CA  . THR A 1 92  ? 7.510   -3.671  -13.196 1.00 98.46 92  A 1 
ATOM   719  C  C   . THR A 1 92  ? 7.062   -4.902  -13.985 1.00 98.40 92  A 1 
ATOM   720  O  O   . THR A 1 92  ? 5.950   -4.945  -14.506 1.00 98.26 92  A 1 
ATOM   721  C  CB  . THR A 1 92  ? 8.431   -2.804  -14.060 1.00 97.98 92  A 1 
ATOM   722  O  OG1 . THR A 1 92  ? 8.736   -1.598  -13.349 1.00 93.64 92  A 1 
ATOM   723  C  CG2 . THR A 1 92  ? 7.767   -2.452  -15.379 1.00 93.19 92  A 1 
ATOM   724  N  N   . ALA A 1 93  ? 7.926   -5.916  -14.057 1.00 98.45 93  A 1 
ATOM   725  C  CA  . ALA A 1 93  ? 7.587   -7.159  -14.736 1.00 98.38 93  A 1 
ATOM   726  C  C   . ALA A 1 93  ? 6.384   -7.828  -14.077 1.00 98.41 93  A 1 
ATOM   727  O  O   . ALA A 1 93  ? 5.506   -8.364  -14.758 1.00 98.11 93  A 1 
ATOM   728  C  CB  . ALA A 1 93  ? 8.783   -8.102  -14.740 1.00 98.02 93  A 1 
ATOM   729  N  N   . LEU A 1 94  ? 6.338   -7.786  -12.748 1.00 98.31 94  A 1 
ATOM   730  C  CA  . LEU A 1 94  ? 5.210   -8.340  -12.005 1.00 98.33 94  A 1 
ATOM   731  C  C   . LEU A 1 94  ? 3.920   -7.603  -12.348 1.00 98.52 94  A 1 
ATOM   732  O  O   . LEU A 1 94  ? 2.894   -8.225  -12.630 1.00 98.42 94  A 1 
ATOM   733  C  CB  . LEU A 1 94  ? 5.478   -8.249  -10.502 1.00 97.91 94  A 1 
ATOM   734  C  CG  . LEU A 1 94  ? 4.327   -8.679  -9.591  1.00 95.86 94  A 1 
ATOM   735  C  CD1 . LEU A 1 94  ? 4.144   -10.183 -9.642  1.00 92.68 94  A 1 
ATOM   736  C  CD2 . LEU A 1 94  ? 4.567   -8.217  -8.166  1.00 92.25 94  A 1 
ATOM   737  N  N   . LEU A 1 95  ? 3.964   -6.270  -12.341 1.00 98.68 95  A 1 
ATOM   738  C  CA  . LEU A 1 95  ? 2.779   -5.467  -12.603 1.00 98.69 95  A 1 
ATOM   739  C  C   . LEU A 1 95  ? 2.288   -5.629  -14.036 1.00 98.64 95  A 1 
ATOM   740  O  O   . LEU A 1 95  ? 1.091   -5.539  -14.297 1.00 98.50 95  A 1 
ATOM   741  C  CB  . LEU A 1 95  ? 3.063   -3.997  -12.293 1.00 98.65 95  A 1 
ATOM   742  C  CG  . LEU A 1 95  ? 3.348   -3.692  -10.819 1.00 98.38 95  A 1 
ATOM   743  C  CD1 . LEU A 1 95  ? 3.748   -2.237  -10.633 1.00 98.03 95  A 1 
ATOM   744  C  CD2 . LEU A 1 95  ? 2.139   -4.028  -9.959  1.00 97.84 95  A 1 
ATOM   745  N  N   . LYS A 1 96  ? 3.207   -5.883  -14.961 1.00 98.70 96  A 1 
ATOM   746  C  CA  . LYS A 1 96  ? 2.837   -6.081  -16.360 1.00 98.69 96  A 1 
ATOM   747  C  C   . LYS A 1 96  ? 1.993   -7.339  -16.548 1.00 98.59 96  A 1 
ATOM   748  O  O   . LYS A 1 96  ? 1.321   -7.484  -17.570 1.00 98.15 96  A 1 
ATOM   749  C  CB  . LYS A 1 96  ? 4.077   -6.155  -17.239 1.00 98.43 96  A 1 
ATOM   750  C  CG  . LYS A 1 96  ? 4.719   -4.801  -17.519 1.00 96.08 96  A 1 
ATOM   751  C  CD  . LYS A 1 96  ? 5.926   -4.939  -18.427 1.00 91.48 96  A 1 
ATOM   752  C  CE  . LYS A 1 96  ? 6.530   -3.593  -18.778 1.00 84.96 96  A 1 
ATOM   753  N  NZ  . LYS A 1 96  ? 7.741   -3.729  -19.624 1.00 76.41 96  A 1 
ATOM   754  N  N   . LYS A 1 97  ? 2.019   -8.250  -15.574 1.00 98.61 97  A 1 
ATOM   755  C  CA  . LYS A 1 97  ? 1.217   -9.464  -15.650 1.00 98.42 97  A 1 
ATOM   756  C  C   . LYS A 1 97  ? -0.271  -9.160  -15.501 1.00 98.40 97  A 1 
ATOM   757  O  O   . LYS A 1 97  ? -1.114  -9.973  -15.889 1.00 97.88 97  A 1 
ATOM   758  C  CB  . LYS A 1 97  ? 1.659   -10.468 -14.587 1.00 98.37 97  A 1 
ATOM   759  C  CG  . LYS A 1 97  ? 3.071   -10.989 -14.794 1.00 97.41 97  A 1 
ATOM   760  C  CD  . LYS A 1 97  ? 3.459   -12.008 -13.742 1.00 94.24 97  A 1 
ATOM   761  C  CE  . LYS A 1 97  ? 4.854   -12.550 -13.980 1.00 90.65 97  A 1 
ATOM   762  N  NZ  . LYS A 1 97  ? 5.253   -13.559 -12.964 1.00 81.81 97  A 1 
ATOM   763  N  N   . PHE A 1 98  ? -0.607  -8.003  -14.949 1.00 98.65 98  A 1 
ATOM   764  C  CA  . PHE A 1 98  ? -1.987  -7.559  -14.848 1.00 98.54 98  A 1 
ATOM   765  C  C   . PHE A 1 98  ? -2.352  -6.789  -16.116 1.00 98.27 98  A 1 
ATOM   766  O  O   . PHE A 1 98  ? -2.404  -5.560  -16.133 1.00 97.42 98  A 1 
ATOM   767  C  CB  . PHE A 1 98  ? -2.187  -6.701  -13.600 1.00 98.49 98  A 1 
ATOM   768  C  CG  . PHE A 1 98  ? -1.858  -7.416  -12.313 1.00 98.59 98  A 1 
ATOM   769  C  CD1 . PHE A 1 98  ? -2.675  -8.426  -11.841 1.00 98.30 98  A 1 
ATOM   770  C  CD2 . PHE A 1 98  ? -0.711  -7.101  -11.600 1.00 98.30 98  A 1 
ATOM   771  C  CE1 . PHE A 1 98  ? -2.372  -9.100  -10.673 1.00 97.98 98  A 1 
ATOM   772  C  CE2 . PHE A 1 98  ? -0.401  -7.766  -10.434 1.00 98.01 98  A 1 
ATOM   773  C  CZ  . PHE A 1 98  ? -1.232  -8.765  -9.963  1.00 98.13 98  A 1 
ATOM   774  N  N   . GLU A 1 99  ? -2.588  -7.537  -17.179 1.00 97.44 99  A 1 
ATOM   775  C  CA  . GLU A 1 99  ? -2.805  -6.959  -18.498 1.00 96.28 99  A 1 
ATOM   776  C  C   . GLU A 1 99  ? -4.054  -6.086  -18.525 1.00 95.54 99  A 1 
ATOM   777  O  O   . GLU A 1 99  ? -5.084  -6.446  -17.955 1.00 91.51 99  A 1 
ATOM   778  C  CB  . GLU A 1 99  ? -2.911  -8.072  -19.545 1.00 94.45 99  A 1 
ATOM   779  C  CG  . GLU A 1 99  ? -1.681  -8.968  -19.609 1.00 84.91 99  A 1 
ATOM   780  C  CD  . GLU A 1 99  ? -1.834  -10.106 -20.599 1.00 80.62 99  A 1 
ATOM   781  O  OE1 . GLU A 1 99  ? -2.762  -10.058 -21.433 1.00 73.70 99  A 1 
ATOM   782  O  OE2 . GLU A 1 99  ? -1.022  -11.042 -20.546 1.00 73.72 99  A 1 
ATOM   783  N  N   . ASP A 1 100 ? -3.942  -4.937  -19.165 1.00 95.81 100 A 1 
ATOM   784  C  CA  . ASP A 1 100 ? -4.973  -3.916  -19.340 1.00 95.86 100 A 1 
ATOM   785  C  C   . ASP A 1 100 ? -5.535  -3.366  -18.014 1.00 96.98 100 A 1 
ATOM   786  O  O   . ASP A 1 100 ? -6.619  -2.775  -18.003 1.00 95.51 100 A 1 
ATOM   787  C  CB  . ASP A 1 100 ? -6.107  -4.383  -20.273 1.00 93.28 100 A 1 
ATOM   788  C  CG  . ASP A 1 100 ? -6.968  -5.499  -19.685 1.00 86.50 100 A 1 
ATOM   789  O  OD1 . ASP A 1 100 ? -6.857  -5.800  -18.489 1.00 79.95 100 A 1 
ATOM   790  O  OD2 . ASP A 1 100 ? -7.785  -6.072  -20.455 1.00 79.28 100 A 1 
ATOM   791  N  N   . PHE A 1 101 ? -4.807  -3.542  -16.918 1.00 98.07 101 A 1 
ATOM   792  C  CA  . PHE A 1 101 ? -5.145  -2.888  -15.657 1.00 98.35 101 A 1 
ATOM   793  C  C   . PHE A 1 101 ? -4.718  -1.419  -15.696 1.00 98.35 101 A 1 
ATOM   794  O  O   . PHE A 1 101 ? -3.696  -1.080  -16.301 1.00 97.95 101 A 1 
ATOM   795  C  CB  . PHE A 1 101 ? -4.436  -3.553  -14.470 1.00 98.32 101 A 1 
ATOM   796  C  CG  . PHE A 1 101 ? -5.184  -4.706  -13.852 1.00 98.36 101 A 1 
ATOM   797  C  CD1 . PHE A 1 101 ? -5.605  -5.783  -14.616 1.00 97.77 101 A 1 
ATOM   798  C  CD2 . PHE A 1 101 ? -5.431  -4.723  -12.484 1.00 97.73 101 A 1 
ATOM   799  C  CE1 . PHE A 1 101 ? -6.271  -6.846  -14.038 1.00 97.38 101 A 1 
ATOM   800  C  CE2 . PHE A 1 101 ? -6.091  -5.784  -11.898 1.00 97.50 101 A 1 
ATOM   801  C  CZ  . PHE A 1 101 ? -6.512  -6.847  -12.671 1.00 97.97 101 A 1 
ATOM   802  N  N   . PHE A 1 102 ? -5.498  -0.554  -15.049 1.00 98.51 102 A 1 
ATOM   803  C  CA  . PHE A 1 102 ? -5.062  0.802   -14.755 1.00 98.60 102 A 1 
ATOM   804  C  C   . PHE A 1 102 ? -4.265  0.736   -13.459 1.00 98.79 102 A 1 
ATOM   805  O  O   . PHE A 1 102 ? -4.825  0.522   -12.385 1.00 98.67 102 A 1 
ATOM   806  C  CB  . PHE A 1 102 ? -6.263  1.740   -14.618 1.00 98.57 102 A 1 
ATOM   807  C  CG  . PHE A 1 102 ? -5.894  3.172   -14.313 1.00 98.58 102 A 1 
ATOM   808  C  CD1 . PHE A 1 102 ? -5.321  3.974   -15.284 1.00 98.32 102 A 1 
ATOM   809  C  CD2 . PHE A 1 102 ? -6.133  3.704   -13.060 1.00 98.32 102 A 1 
ATOM   810  C  CE1 . PHE A 1 102 ? -4.992  5.287   -15.007 1.00 98.04 102 A 1 
ATOM   811  C  CE2 . PHE A 1 102 ? -5.803  5.023   -12.773 1.00 98.09 102 A 1 
ATOM   812  C  CZ  . PHE A 1 102 ? -5.234  5.807   -13.752 1.00 98.22 102 A 1 
ATOM   813  N  N   . ILE A 1 103 ? -2.945  0.897   -13.558 1.00 98.86 103 A 1 
ATOM   814  C  CA  . ILE A 1 103 ? -2.046  0.679   -12.428 1.00 98.82 103 A 1 
ATOM   815  C  C   . ILE A 1 103 ? -1.433  1.997   -11.967 1.00 98.91 103 A 1 
ATOM   816  O  O   . ILE A 1 103 ? -0.974  2.799   -12.784 1.00 98.80 103 A 1 
ATOM   817  C  CB  . ILE A 1 103 ? -0.940  -0.332  -12.786 1.00 98.63 103 A 1 
ATOM   818  C  CG1 . ILE A 1 103 ? -1.571  -1.696  -13.085 1.00 96.76 103 A 1 
ATOM   819  C  CG2 . ILE A 1 103 ? 0.088   -0.445  -11.668 1.00 98.14 103 A 1 
ATOM   820  C  CD1 . ILE A 1 103 ? -0.587  -2.763  -13.536 1.00 90.70 103 A 1 
ATOM   821  N  N   . ILE A 1 104 ? -1.443  2.207   -10.649 1.00 98.88 104 A 1 
ATOM   822  C  CA  . ILE A 1 104 ? -0.938  3.428   -10.028 1.00 98.97 104 A 1 
ATOM   823  C  C   . ILE A 1 104 ? 0.266   3.068   -9.168  1.00 98.90 104 A 1 
ATOM   824  O  O   . ILE A 1 104 ? 0.109   2.706   -8.000  1.00 98.83 104 A 1 
ATOM   825  C  CB  . ILE A 1 104 ? -2.030  4.098   -9.174  1.00 98.87 104 A 1 
ATOM   826  C  CG1 . ILE A 1 104 ? -3.297  4.329   -10.016 1.00 98.50 104 A 1 
ATOM   827  C  CG2 . ILE A 1 104 ? -1.539  5.409   -8.574  1.00 98.65 104 A 1 
ATOM   828  C  CD1 . ILE A 1 104 ? -4.561  4.496   -9.189  1.00 97.34 104 A 1 
ATOM   829  N  N   . PRO A 1 105 ? 1.494   3.136   -9.712  1.00 98.91 105 A 1 
ATOM   830  C  CA  . PRO A 1 105 ? 2.688   2.693   -8.992  1.00 98.87 105 A 1 
ATOM   831  C  C   . PRO A 1 105 ? 3.341   3.783   -8.159  1.00 98.87 105 A 1 
ATOM   832  O  O   . PRO A 1 105 ? 3.172   4.975   -8.425  1.00 98.67 105 A 1 
ATOM   833  C  CB  . PRO A 1 105 ? 3.619   2.261   -10.123 1.00 98.76 105 A 1 
ATOM   834  C  CG  . PRO A 1 105 ? 3.278   3.208   -11.232 1.00 98.27 105 A 1 
ATOM   835  C  CD  . PRO A 1 105 ? 1.795   3.465   -11.116 1.00 98.78 105 A 1 
ATOM   836  N  N   . MET A 1 106 ? 4.112   3.374   -7.143  1.00 98.75 106 A 1 
ATOM   837  C  CA  . MET A 1 106 ? 4.867   4.309   -6.322  1.00 98.61 106 A 1 
ATOM   838  C  C   . MET A 1 106 ? 6.078   3.610   -5.706  1.00 98.79 106 A 1 
ATOM   839  O  O   . MET A 1 106 ? 6.236   2.394   -5.832  1.00 98.26 106 A 1 
ATOM   840  C  CB  . MET A 1 106 ? 3.993   4.908   -5.213  1.00 96.97 106 A 1 
ATOM   841  C  CG  . MET A 1 106 ? 3.710   3.944   -4.067  1.00 93.56 106 A 1 
ATOM   842  S  SD  . MET A 1 106 ? 2.624   4.657   -2.799  1.00 95.78 106 A 1 
ATOM   843  C  CE  . MET A 1 106 ? 1.103   4.797   -3.720  1.00 91.42 106 A 1 
ATOM   844  N  N   . LEU A 1 107 ? 6.922   4.394   -5.041  1.00 98.67 107 A 1 
ATOM   845  C  CA  . LEU A 1 107 ? 8.104   3.879   -4.365  1.00 98.52 107 A 1 
ATOM   846  C  C   . LEU A 1 107 ? 7.888   3.848   -2.853  1.00 98.55 107 A 1 
ATOM   847  O  O   . LEU A 1 107 ? 7.258   4.744   -2.291  1.00 98.28 107 A 1 
ATOM   848  C  CB  . LEU A 1 107 ? 9.327   4.738   -4.675  1.00 98.26 107 A 1 
ATOM   849  C  CG  . LEU A 1 107 ? 9.825   4.737   -6.124  1.00 98.00 107 A 1 
ATOM   850  C  CD1 . LEU A 1 107 ? 10.845  5.849   -6.324  1.00 97.44 107 A 1 
ATOM   851  C  CD2 . LEU A 1 107 ? 10.414  3.382   -6.476  1.00 97.13 107 A 1 
ATOM   852  N  N   . GLY A 1 108 ? 8.431   2.820   -2.197  1.00 98.50 108 A 1 
ATOM   853  C  CA  . GLY A 1 108 ? 8.460   2.750   -0.752  1.00 98.47 108 A 1 
ATOM   854  C  C   . GLY A 1 108 ? 9.820   3.140   -0.211  1.00 98.10 108 A 1 
ATOM   855  O  O   . GLY A 1 108 ? 10.745  3.428   -0.970  1.00 97.58 108 A 1 
ATOM   856  N  N   . ASN A 1 109 ? 9.963   3.156   1.115   1.00 98.16 109 A 1 
ATOM   857  C  CA  . ASN A 1 109 ? 11.202  3.613   1.739   1.00 97.67 109 A 1 
ATOM   858  C  C   . ASN A 1 109 ? 12.361  2.632   1.559   1.00 97.47 109 A 1 
ATOM   859  O  O   . ASN A 1 109 ? 13.518  3.010   1.747   1.00 96.53 109 A 1 
ATOM   860  C  CB  . ASN A 1 109 ? 10.986  3.908   3.225   1.00 97.42 109 A 1 
ATOM   861  C  CG  . ASN A 1 109 ? 10.471  2.711   3.998   1.00 97.30 109 A 1 
ATOM   862  O  OD1 . ASN A 1 109 ? 9.352   2.266   3.800   1.00 95.37 109 A 1 
ATOM   863  N  ND2 . ASN A 1 109 ? 11.299  2.195   4.899   1.00 94.75 109 A 1 
ATOM   864  N  N   . HIS A 1 110 ? 12.064  1.385   1.185   1.00 97.21 110 A 1 
ATOM   865  C  CA  . HIS A 1 110 ? 13.123  0.420   0.913   1.00 96.89 110 A 1 
ATOM   866  C  C   . HIS A 1 110 ? 13.505  0.387   -0.563  1.00 96.91 110 A 1 
ATOM   867  O  O   . HIS A 1 110 ? 14.479  -0.275  -0.934  1.00 96.13 110 A 1 
ATOM   868  C  CB  . HIS A 1 110 ? 12.710  -0.983  1.364   1.00 96.49 110 A 1 
ATOM   869  C  CG  . HIS A 1 110 ? 12.662  -1.152  2.853   1.00 95.75 110 A 1 
ATOM   870  N  ND1 . HIS A 1 110 ? 13.778  -1.429  3.603   1.00 90.37 110 A 1 
ATOM   871  C  CD2 . HIS A 1 110 ? 11.643  -1.067  3.723   1.00 90.04 110 A 1 
ATOM   872  C  CE1 . HIS A 1 110 ? 13.445  -1.516  4.878   1.00 90.25 110 A 1 
ATOM   873  N  NE2 . HIS A 1 110 ? 12.152  -1.296  4.981   1.00 91.55 110 A 1 
ATOM   874  N  N   . ASP A 1 111 ? 12.769  1.118   -1.391  1.00 97.15 111 A 1 
ATOM   875  C  CA  . ASP A 1 111 ? 12.986  1.090   -2.835  1.00 97.35 111 A 1 
ATOM   876  C  C   . ASP A 1 111 ? 14.029  2.122   -3.270  1.00 97.16 111 A 1 
ATOM   877  O  O   . ASP A 1 111 ? 13.894  2.766   -4.313  1.00 96.37 111 A 1 
ATOM   878  C  CB  . ASP A 1 111 ? 11.671  1.304   -3.573  1.00 97.56 111 A 1 
ATOM   879  C  CG  . ASP A 1 111 ? 10.656  0.222   -3.263  1.00 97.80 111 A 1 
ATOM   880  O  OD1 . ASP A 1 111 ? 11.072  -0.900  -2.928  1.00 97.00 111 A 1 
ATOM   881  O  OD2 . ASP A 1 111 ? 9.437   0.499   -3.353  1.00 97.20 111 A 1 
ATOM   882  N  N   . VAL A 1 112 ? 15.071  2.273   -2.471  1.00 96.52 112 A 1 
ATOM   883  C  CA  . VAL A 1 112 ? 16.163  3.197   -2.751  1.00 96.06 112 A 1 
ATOM   884  C  C   . VAL A 1 112 ? 17.386  2.723   -1.977  1.00 95.35 112 A 1 
ATOM   885  O  O   . VAL A 1 112 ? 17.265  1.975   -1.003  1.00 94.60 112 A 1 
ATOM   886  C  CB  . VAL A 1 112 ? 15.799  4.653   -2.353  1.00 95.82 112 A 1 
ATOM   887  C  CG1 . VAL A 1 112 ? 15.620  4.760   -0.841  1.00 94.32 112 A 1 
ATOM   888  C  CG2 . VAL A 1 112 ? 16.864  5.634   -2.848  1.00 94.45 112 A 1 
ATOM   889  N  N   . TYR A 1 113 ? 18.585  3.116   -2.441  1.00 94.69 113 A 1 
ATOM   890  C  CA  . TYR A 1 113 ? 19.810  2.764   -1.729  1.00 93.82 113 A 1 
ATOM   891  C  C   . TYR A 1 113 ? 20.645  4.014   -1.477  1.00 93.38 113 A 1 
ATOM   892  O  O   . TYR A 1 113 ? 20.921  4.768   -2.408  1.00 90.91 113 A 1 
ATOM   893  C  CB  . TYR A 1 113 ? 20.636  1.746   -2.517  1.00 92.76 113 A 1 
ATOM   894  C  CG  . TYR A 1 113 ? 21.877  1.320   -1.776  1.00 91.48 113 A 1 
ATOM   895  C  CD1 . TYR A 1 113 ? 21.823  0.319   -0.812  1.00 89.38 113 A 1 
ATOM   896  C  CD2 . TYR A 1 113 ? 23.104  1.929   -2.012  1.00 88.89 113 A 1 
ATOM   897  C  CE1 . TYR A 1 113 ? 22.945  -0.066  -0.115  1.00 86.67 113 A 1 
ATOM   898  C  CE2 . TYR A 1 113 ? 24.230  1.555   -1.314  1.00 86.62 113 A 1 
ATOM   899  C  CZ  . TYR A 1 113 ? 24.155  0.550   -0.368  1.00 86.22 113 A 1 
ATOM   900  O  OH  . TYR A 1 113 ? 25.265  0.166   0.323   1.00 83.07 113 A 1 
ATOM   901  N  N   . PRO A 1 114 ? 21.064  4.243   -0.230  1.00 93.27 114 A 1 
ATOM   902  C  CA  . PRO A 1 114 ? 20.731  3.460   0.962   1.00 93.25 114 A 1 
ATOM   903  C  C   . PRO A 1 114 ? 19.252  3.574   1.336   1.00 93.85 114 A 1 
ATOM   904  O  O   . PRO A 1 114 ? 18.584  4.513   0.923   1.00 93.19 114 A 1 
ATOM   905  C  CB  . PRO A 1 114 ? 21.602  4.093   2.058   1.00 91.73 114 A 1 
ATOM   906  C  CG  . PRO A 1 114 ? 22.691  4.804   1.334   1.00 89.61 114 A 1 
ATOM   907  C  CD  . PRO A 1 114 ? 22.060  5.288   0.063   1.00 91.65 114 A 1 
ATOM   908  N  N   . ALA A 1 115 ? 18.775  2.605   2.109   1.00 93.81 115 A 1 
ATOM   909  C  CA  . ALA A 1 115 ? 17.370  2.593   2.507   1.00 94.53 115 A 1 
ATOM   910  C  C   . ALA A 1 115 ? 16.968  3.895   3.183   1.00 95.21 115 A 1 
ATOM   911  O  O   . ALA A 1 115 ? 17.746  4.479   3.940   1.00 94.59 115 A 1 
ATOM   912  C  CB  . ALA A 1 115 ? 17.103  1.418   3.438   1.00 93.69 115 A 1 
ATOM   913  N  N   . ASN A 1 116 ? 15.756  4.367   2.880   1.00 95.74 116 A 1 
ATOM   914  C  CA  . ASN A 1 116 ? 15.155  5.547   3.488   1.00 96.12 116 A 1 
ATOM   915  C  C   . ASN A 1 116 ? 15.715  6.875   2.992   1.00 96.53 116 A 1 
ATOM   916  O  O   . ASN A 1 116 ? 15.095  7.915   3.193   1.00 96.12 116 A 1 
ATOM   917  C  CB  . ASN A 1 116 ? 15.268  5.512   5.018   1.00 96.11 116 A 1 
ATOM   918  C  CG  . ASN A 1 116 ? 14.774  4.212   5.613   1.00 95.83 116 A 1 
ATOM   919  O  OD1 . ASN A 1 116 ? 13.770  3.658   5.179   1.00 92.66 116 A 1 
ATOM   920  N  ND2 . ASN A 1 116 ? 15.476  3.716   6.625   1.00 92.33 116 A 1 
ATOM   921  N  N   . GLN A 1 117 ? 16.872  6.856   2.350   1.00 96.16 117 A 1 
ATOM   922  C  CA  . GLN A 1 117 ? 17.566  8.090   1.990   1.00 95.72 117 A 1 
ATOM   923  C  C   . GLN A 1 117 ? 17.163  8.546   0.582   1.00 95.45 117 A 1 
ATOM   924  O  O   . GLN A 1 117 ? 17.902  8.379   -0.388  1.00 93.97 117 A 1 
ATOM   925  C  CB  . GLN A 1 117 ? 19.076  7.906   2.090   1.00 95.25 117 A 1 
ATOM   926  C  CG  . GLN A 1 117 ? 19.535  7.309   3.423   1.00 94.57 117 A 1 
ATOM   927  C  CD  . GLN A 1 117 ? 18.945  8.024   4.625   1.00 94.58 117 A 1 
ATOM   928  O  OE1 . GLN A 1 117 ? 18.947  9.253   4.687   1.00 90.69 117 A 1 
ATOM   929  N  NE2 . GLN A 1 117 ? 18.437  7.257   5.575   1.00 89.81 117 A 1 
ATOM   930  N  N   . MET A 1 118 ? 15.993  9.139   0.486   1.00 95.66 118 A 1 
ATOM   931  C  CA  . MET A 1 118 ? 15.424  9.555   -0.782  1.00 95.39 118 A 1 
ATOM   932  C  C   . MET A 1 118 ? 15.500  11.073  -0.939  1.00 94.48 118 A 1 
ATOM   933  O  O   . MET A 1 118 ? 15.277  11.811  0.021   1.00 89.30 118 A 1 
ATOM   934  C  CB  . MET A 1 118 ? 13.976  9.078   -0.885  1.00 93.78 118 A 1 
ATOM   935  C  CG  . MET A 1 118 ? 13.412  9.054   -2.290  1.00 88.56 118 A 1 
ATOM   936  S  SD  . MET A 1 118 ? 11.837  8.179   -2.380  1.00 90.82 118 A 1 
ATOM   937  C  CE  . MET A 1 118 ? 12.373  6.478   -2.288  1.00 86.90 118 A 1 
ATOM   938  N  N   . ALA A 1 119 ? 15.821  11.519  -2.158  1.00 92.75 119 A 1 
ATOM   939  C  CA  . ALA A 1 119 ? 16.022  12.926  -2.518  1.00 91.64 119 A 1 
ATOM   940  C  C   . ALA A 1 119 ? 17.488  13.343  -2.367  1.00 90.59 119 A 1 
ATOM   941  O  O   . ALA A 1 119 ? 18.282  12.653  -1.725  1.00 80.90 119 A 1 
ATOM   942  C  CB  . ALA A 1 119 ? 15.106  13.871  -1.735  1.00 86.52 119 A 1 
ATOM   943  N  N   . ILE A 1 120 ? 17.827  14.481  -2.956  1.00 86.93 120 A 1 
ATOM   944  C  CA  . ILE A 1 120 ? 19.184  15.026  -2.954  1.00 83.26 120 A 1 
ATOM   945  C  C   . ILE A 1 120 ? 20.174  14.043  -3.567  1.00 82.49 120 A 1 
ATOM   946  O  O   . ILE A 1 120 ? 20.278  13.960  -4.788  1.00 74.62 120 A 1 
ATOM   947  C  CB  . ILE A 1 120 ? 19.631  15.474  -1.547  1.00 77.87 120 A 1 
ATOM   948  C  CG1 . ILE A 1 120 ? 18.614  16.442  -0.949  1.00 69.79 120 A 1 
ATOM   949  C  CG2 . ILE A 1 120 ? 21.006  16.137  -1.611  1.00 68.93 120 A 1 
ATOM   950  C  CD1 . ILE A 1 120 ? 18.984  16.977  0.421   1.00 64.81 120 A 1 
ATOM   951  N  N   . ASN A 1 121 ? 20.894  13.276  -2.744  1.00 80.10 121 A 1 
ATOM   952  C  CA  . ASN A 1 121 ? 21.893  12.346  -3.250  1.00 77.40 121 A 1 
ATOM   953  C  C   . ASN A 1 121 ? 21.278  11.151  -3.970  1.00 78.87 121 A 1 
ATOM   954  O  O   . ASN A 1 121 ? 21.981  10.422  -4.667  1.00 73.86 121 A 1 
ATOM   955  C  CB  . ASN A 1 121 ? 22.794  11.856  -2.115  1.00 73.46 121 A 1 
ATOM   956  C  CG  . ASN A 1 121 ? 23.683  12.939  -1.555  1.00 66.28 121 A 1 
ATOM   957  O  OD1 . ASN A 1 121 ? 24.098  13.844  -2.273  1.00 60.36 121 A 1 
ATOM   958  N  ND2 . ASN A 1 121 ? 23.984  12.862  -0.263  1.00 59.76 121 A 1 
ATOM   959  N  N   . SER A 1 122 ? 19.987  10.946  -3.805  1.00 80.46 122 A 1 
ATOM   960  C  CA  . SER A 1 122 ? 19.311  9.784   -4.378  1.00 79.07 122 A 1 
ATOM   961  C  C   . SER A 1 122 ? 18.234  10.155  -5.401  1.00 82.82 122 A 1 
ATOM   962  O  O   . SER A 1 122 ? 17.336  9.356   -5.675  1.00 77.08 122 A 1 
ATOM   963  C  CB  . SER A 1 122 ? 18.698  8.927   -3.278  1.00 71.46 122 A 1 
ATOM   964  O  OG  . SER A 1 122 ? 19.704  8.429   -2.411  1.00 66.77 122 A 1 
ATOM   965  N  N   . GLN A 1 123 ? 18.326  11.338  -5.983  1.00 88.04 123 A 1 
ATOM   966  C  CA  . GLN A 1 123 ? 17.328  11.756  -6.966  1.00 89.25 123 A 1 
ATOM   967  C  C   . GLN A 1 123 ? 17.353  10.884  -8.218  1.00 92.34 123 A 1 
ATOM   968  O  O   . GLN A 1 123 ? 16.409  10.899  -9.006  1.00 89.79 123 A 1 
ATOM   969  C  CB  . GLN A 1 123 ? 17.504  13.226  -7.334  1.00 84.70 123 A 1 
ATOM   970  C  CG  . GLN A 1 123 ? 17.031  14.191  -6.250  1.00 75.96 123 A 1 
ATOM   971  C  CD  . GLN A 1 123 ? 16.895  15.617  -6.729  1.00 70.15 123 A 1 
ATOM   972  O  OE1 . GLN A 1 123 ? 16.478  15.865  -7.861  1.00 64.53 123 A 1 
ATOM   973  N  NE2 . GLN A 1 123 ? 17.234  16.560  -5.875  1.00 60.09 123 A 1 
ATOM   974  N  N   . TRP A 1 124 ? 18.426  10.116  -8.398  1.00 93.92 124 A 1 
ATOM   975  C  CA  . TRP A 1 124 ? 18.511  9.166   -9.493  1.00 95.19 124 A 1 
ATOM   976  C  C   . TRP A 1 124 ? 17.333  8.189   -9.469  1.00 96.33 124 A 1 
ATOM   977  O  O   . TRP A 1 124 ? 16.917  7.693   -10.518 1.00 95.72 124 A 1 
ATOM   978  C  CB  . TRP A 1 124 ? 19.824  8.372   -9.416  1.00 93.63 124 A 1 
ATOM   979  C  CG  . TRP A 1 124 ? 19.943  7.531   -8.177  1.00 91.27 124 A 1 
ATOM   980  C  CD1 . TRP A 1 124 ? 20.536  7.894   -7.000  1.00 87.83 124 A 1 
ATOM   981  C  CD2 . TRP A 1 124 ? 19.435  6.207   -7.979  1.00 91.83 124 A 1 
ATOM   982  N  NE1 . TRP A 1 124 ? 20.435  6.876   -6.089  1.00 84.87 124 A 1 
ATOM   983  C  CE2 . TRP A 1 124 ? 19.759  5.824   -6.660  1.00 89.22 124 A 1 
ATOM   984  C  CE3 . TRP A 1 124 ? 18.745  5.295   -8.790  1.00 86.63 124 A 1 
ATOM   985  C  CZ2 . TRP A 1 124 ? 19.415  4.577   -6.137  1.00 86.79 124 A 1 
ATOM   986  C  CZ3 . TRP A 1 124 ? 18.397  4.051   -8.259  1.00 86.64 124 A 1 
ATOM   987  C  CH2 . TRP A 1 124 ? 18.732  3.708   -6.954  1.00 86.01 124 A 1 
ATOM   988  N  N   . ILE A 1 125 ? 16.803  7.919   -8.286  1.00 95.80 125 A 1 
ATOM   989  C  CA  . ILE A 1 125 ? 15.755  6.911   -8.144  1.00 96.72 125 A 1 
ATOM   990  C  C   . ILE A 1 125 ? 14.476  7.327   -8.864  1.00 97.55 125 A 1 
ATOM   991  O  O   . ILE A 1 125 ? 13.748  6.485   -9.392  1.00 97.59 125 A 1 
ATOM   992  C  CB  . ILE A 1 125 ? 15.456  6.599   -6.661  1.00 96.03 125 A 1 
ATOM   993  C  CG1 . ILE A 1 125 ? 14.598  5.340   -6.542  1.00 93.83 125 A 1 
ATOM   994  C  CG2 . ILE A 1 125 ? 14.760  7.783   -5.972  1.00 93.69 125 A 1 
ATOM   995  C  CD1 . ILE A 1 125 ? 15.254  4.095   -7.092  1.00 90.74 125 A 1 
ATOM   996  N  N   . PHE A 1 126 ? 14.187  8.628   -8.897  1.00 97.32 126 A 1 
ATOM   997  C  CA  . PHE A 1 126 ? 12.967  9.100   -9.527  1.00 97.66 126 A 1 
ATOM   998  C  C   . PHE A 1 126 ? 13.041  8.946   -11.045 1.00 97.82 126 A 1 
ATOM   999  O  O   . PHE A 1 126 ? 12.066  8.556   -11.684 1.00 97.59 126 A 1 
ATOM   1000 C  CB  . PHE A 1 126 ? 12.699  10.554  -9.141  1.00 97.53 126 A 1 
ATOM   1001 C  CG  . PHE A 1 126 ? 12.677  10.791  -7.657  1.00 97.67 126 A 1 
ATOM   1002 C  CD1 . PHE A 1 126 ? 11.917  9.984   -6.818  1.00 96.64 126 A 1 
ATOM   1003 C  CD2 . PHE A 1 126 ? 13.421  11.820  -7.090  1.00 96.52 126 A 1 
ATOM   1004 C  CE1 . PHE A 1 126 ? 11.904  10.191  -5.454  1.00 95.99 126 A 1 
ATOM   1005 C  CE2 . PHE A 1 126 ? 13.405  12.032  -5.728  1.00 95.95 126 A 1 
ATOM   1006 C  CZ  . PHE A 1 126 ? 12.648  11.217  -4.905  1.00 96.60 126 A 1 
ATOM   1007 N  N   . GLN A 1 127 ? 14.197  9.257   -11.611 1.00 97.43 127 A 1 
ATOM   1008 C  CA  . GLN A 1 127 ? 14.416  9.070   -13.046 1.00 97.47 127 A 1 
ATOM   1009 C  C   . GLN A 1 127 ? 14.327  7.591   -13.406 1.00 97.94 127 A 1 
ATOM   1010 O  O   . GLN A 1 127 ? 13.636  7.215   -14.361 1.00 97.80 127 A 1 
ATOM   1011 C  CB  . GLN A 1 127 ? 15.772  9.634   -13.456 1.00 96.48 127 A 1 
ATOM   1012 C  CG  . GLN A 1 127 ? 16.168  9.354   -14.904 1.00 86.95 127 A 1 
ATOM   1013 C  CD  . GLN A 1 127 ? 15.391  10.203  -15.893 1.00 81.96 127 A 1 
ATOM   1014 O  OE1 . GLN A 1 127 ? 14.931  11.295  -15.567 1.00 74.51 127 A 1 
ATOM   1015 N  NE2 . GLN A 1 127 ? 15.249  9.701   -17.111 1.00 70.92 127 A 1 
ATOM   1016 N  N   . PHE A 1 128 ? 15.025  6.749   -12.638 1.00 97.66 128 A 1 
ATOM   1017 C  CA  . PHE A 1 128 ? 15.071  5.319   -12.921 1.00 97.99 128 A 1 
ATOM   1018 C  C   . PHE A 1 128 ? 13.694  4.677   -12.795 1.00 98.29 128 A 1 
ATOM   1019 O  O   . PHE A 1 128 ? 13.250  3.946   -13.679 1.00 98.16 128 A 1 
ATOM   1020 C  CB  . PHE A 1 128 ? 16.067  4.624   -11.994 1.00 97.77 128 A 1 
ATOM   1021 C  CG  . PHE A 1 128 ? 16.186  3.140   -12.238 1.00 97.81 128 A 1 
ATOM   1022 C  CD1 . PHE A 1 128 ? 16.988  2.659   -13.256 1.00 97.27 128 A 1 
ATOM   1023 C  CD2 . PHE A 1 128 ? 15.489  2.241   -11.456 1.00 97.20 128 A 1 
ATOM   1024 C  CE1 . PHE A 1 128 ? 17.096  1.299   -13.490 1.00 96.66 128 A 1 
ATOM   1025 C  CE2 . PHE A 1 128 ? 15.592  0.867   -11.687 1.00 96.75 128 A 1 
ATOM   1026 C  CZ  . PHE A 1 128 ? 16.397  0.401   -12.706 1.00 96.92 128 A 1 
ATOM   1027 N  N   . ALA A 1 129 ? 13.005  4.938   -11.685 1.00 98.15 129 A 1 
ATOM   1028 C  CA  . ALA A 1 129 ? 11.698  4.339   -11.445 1.00 98.34 129 A 1 
ATOM   1029 C  C   . ALA A 1 129 ? 10.665  4.837   -12.451 1.00 98.55 129 A 1 
ATOM   1030 O  O   . ALA A 1 129 ? 9.810   4.068   -12.892 1.00 98.58 129 A 1 
ATOM   1031 C  CB  . ALA A 1 129 ? 11.237  4.618   -10.018 1.00 98.20 129 A 1 
ATOM   1032 N  N   . ALA A 1 130 ? 10.735  6.109   -12.809 1.00 98.32 130 A 1 
ATOM   1033 C  CA  . ALA A 1 130 ? 9.824   6.655   -13.806 1.00 98.47 130 A 1 
ATOM   1034 C  C   . ALA A 1 130 ? 9.987   5.931   -15.134 1.00 98.61 130 A 1 
ATOM   1035 O  O   . ALA A 1 130 ? 9.010   5.652   -15.828 1.00 98.55 130 A 1 
ATOM   1036 C  CB  . ALA A 1 130 ? 10.054  8.155   -13.985 1.00 98.31 130 A 1 
ATOM   1037 N  N   . GLU A 1 131 ? 11.239  5.629   -15.500 1.00 98.56 131 A 1 
ATOM   1038 C  CA  . GLU A 1 131 ? 11.517  4.907   -16.737 1.00 98.48 131 A 1 
ATOM   1039 C  C   . GLU A 1 131 ? 10.968  3.485   -16.679 1.00 98.68 131 A 1 
ATOM   1040 O  O   . GLU A 1 131 ? 10.424  2.980   -17.667 1.00 98.43 131 A 1 
ATOM   1041 C  CB  . GLU A 1 131 ? 13.022  4.886   -17.008 1.00 97.90 131 A 1 
ATOM   1042 C  CG  . GLU A 1 131 ? 13.594  6.252   -17.368 1.00 88.51 131 A 1 
ATOM   1043 C  CD  . GLU A 1 131 ? 15.117  6.260   -17.423 1.00 82.61 131 A 1 
ATOM   1044 O  OE1 . GLU A 1 131 ? 15.740  5.244   -17.046 1.00 77.36 131 A 1 
ATOM   1045 O  OE2 . GLU A 1 131 ? 15.681  7.291   -17.848 1.00 78.08 131 A 1 
ATOM   1046 N  N   . GLN A 1 132 ? 11.091  2.835   -15.522 1.00 98.60 132 A 1 
ATOM   1047 C  CA  . GLN A 1 132 ? 10.594  1.474   -15.372 1.00 98.67 132 A 1 
ATOM   1048 C  C   . GLN A 1 132 ? 9.067   1.433   -15.335 1.00 98.71 132 A 1 
ATOM   1049 O  O   . GLN A 1 132 ? 8.441   0.577   -15.958 1.00 98.56 132 A 1 
ATOM   1050 C  CB  . GLN A 1 132 ? 11.166  0.824   -14.108 1.00 98.55 132 A 1 
ATOM   1051 C  CG  . GLN A 1 132 ? 12.681  0.664   -14.120 1.00 97.50 132 A 1 
ATOM   1052 C  CD  . GLN A 1 132 ? 13.162  -0.125  -15.320 1.00 96.70 132 A 1 
ATOM   1053 O  OE1 . GLN A 1 132 ? 12.596  -1.160  -15.665 1.00 90.28 132 A 1 
ATOM   1054 N  NE2 . GLN A 1 132 ? 14.205  0.368   -15.965 1.00 88.95 132 A 1 
ATOM   1055 N  N   . PHE A 1 133 ? 8.452   2.377   -14.611 1.00 98.88 133 A 1 
ATOM   1056 C  CA  . PHE A 1 133 ? 6.999   2.429   -14.467 1.00 98.87 133 A 1 
ATOM   1057 C  C   . PHE A 1 133 ? 6.309   3.087   -15.660 1.00 98.87 133 A 1 
ATOM   1058 O  O   . PHE A 1 133 ? 5.074   3.150   -15.705 1.00 98.66 133 A 1 
ATOM   1059 C  CB  . PHE A 1 133 ? 6.609   3.182   -13.192 1.00 98.80 133 A 1 
ATOM   1060 C  CG  . PHE A 1 133 ? 6.982   2.475   -11.907 1.00 98.78 133 A 1 
ATOM   1061 C  CD1 . PHE A 1 133 ? 6.970   1.094   -11.823 1.00 98.44 133 A 1 
ATOM   1062 C  CD2 . PHE A 1 133 ? 7.313   3.203   -10.777 1.00 98.31 133 A 1 
ATOM   1063 C  CE1 . PHE A 1 133 ? 7.299   0.446   -10.646 1.00 97.99 133 A 1 
ATOM   1064 C  CE2 . PHE A 1 133 ? 7.636   2.571   -9.590  1.00 97.94 133 A 1 
ATOM   1065 C  CZ  . PHE A 1 133 ? 7.634   1.184   -9.525  1.00 98.14 133 A 1 
ATOM   1066 N  N   . ALA A 1 134 ? 7.077   3.576   -16.620 1.00 98.84 134 A 1 
ATOM   1067 C  CA  . ALA A 1 134 ? 6.544   4.320   -17.759 1.00 98.70 134 A 1 
ATOM   1068 C  C   . ALA A 1 134 ? 5.351   3.658   -18.460 1.00 98.79 134 A 1 
ATOM   1069 O  O   . ALA A 1 134 ? 4.415   4.359   -18.848 1.00 98.47 134 A 1 
ATOM   1070 C  CB  . ALA A 1 134 ? 7.656   4.615   -18.766 1.00 98.52 134 A 1 
ATOM   1071 N  N   . PRO A 1 135 ? 5.350   2.325   -18.633 1.00 98.61 135 A 1 
ATOM   1072 C  CA  . PRO A 1 135 ? 4.203   1.693   -19.308 1.00 98.57 135 A 1 
ATOM   1073 C  C   . PRO A 1 135 ? 2.869   1.929   -18.608 1.00 98.56 135 A 1 
ATOM   1074 O  O   . PRO A 1 135 ? 1.821   1.797   -19.245 1.00 98.06 135 A 1 
ATOM   1075 C  CB  . PRO A 1 135 ? 4.562   0.206   -19.291 1.00 97.97 135 A 1 
ATOM   1076 C  CG  . PRO A 1 135 ? 6.048   0.184   -19.242 1.00 96.56 135 A 1 
ATOM   1077 C  CD  . PRO A 1 135 ? 6.425   1.350   -18.366 1.00 98.21 135 A 1 
ATOM   1078 N  N   . PHE A 1 136 ? 2.892   2.287   -17.318 1.00 98.77 136 A 1 
ATOM   1079 C  CA  . PHE A 1 136 ? 1.672   2.483   -16.552 1.00 98.89 136 A 1 
ATOM   1080 C  C   . PHE A 1 136 ? 1.321   3.963   -16.379 1.00 98.81 136 A 1 
ATOM   1081 O  O   . PHE A 1 136 ? 0.245   4.284   -15.865 1.00 98.54 136 A 1 
ATOM   1082 C  CB  . PHE A 1 136 ? 1.802   1.843   -15.168 1.00 98.77 136 A 1 
ATOM   1083 C  CG  . PHE A 1 136 ? 2.399   0.462   -15.182 1.00 98.75 136 A 1 
ATOM   1084 C  CD1 . PHE A 1 136 ? 1.738   -0.580  -15.798 1.00 98.44 136 A 1 
ATOM   1085 C  CD2 . PHE A 1 136 ? 3.627   0.215   -14.585 1.00 98.40 136 A 1 
ATOM   1086 C  CE1 . PHE A 1 136 ? 2.284   -1.856  -15.821 1.00 98.02 136 A 1 
ATOM   1087 C  CE2 . PHE A 1 136 ? 4.172   -1.053  -14.603 1.00 98.02 136 A 1 
ATOM   1088 C  CZ  . PHE A 1 136 ? 3.502   -2.091  -15.220 1.00 98.16 136 A 1 
ATOM   1089 N  N   . LEU A 1 137 ? 2.198   4.849   -16.792 1.00 98.84 137 A 1 
ATOM   1090 C  CA  . LEU A 1 137 ? 2.058   6.273   -16.507 1.00 98.76 137 A 1 
ATOM   1091 C  C   . LEU A 1 137 ? 1.764   7.089   -17.757 1.00 98.67 137 A 1 
ATOM   1092 O  O   . LEU A 1 137 ? 2.235   6.773   -18.849 1.00 98.38 137 A 1 
ATOM   1093 C  CB  . LEU A 1 137 ? 3.331   6.808   -15.849 1.00 98.75 137 A 1 
ATOM   1094 C  CG  . LEU A 1 137 ? 3.760   6.149   -14.539 1.00 98.57 137 A 1 
ATOM   1095 C  CD1 . LEU A 1 137 ? 5.101   6.707   -14.080 1.00 98.34 137 A 1 
ATOM   1096 C  CD2 . LEU A 1 137 ? 2.704   6.359   -13.469 1.00 98.22 137 A 1 
ATOM   1097 N  N   . SER A 1 138 ? 0.974   8.152   -17.580 1.00 98.74 138 A 1 
ATOM   1098 C  CA  . SER A 1 138 ? 0.782   9.129   -18.639 1.00 98.67 138 A 1 
ATOM   1099 C  C   . SER A 1 138 ? 2.061   9.936   -18.807 1.00 98.66 138 A 1 
ATOM   1100 O  O   . SER A 1 138 ? 2.940   9.929   -17.942 1.00 98.47 138 A 1 
ATOM   1101 C  CB  . SER A 1 138 ? -0.382  10.062  -18.301 1.00 98.26 138 A 1 
ATOM   1102 O  OG  . SER A 1 138 ? -0.070  10.872  -17.195 1.00 97.17 138 A 1 
ATOM   1103 N  N   . GLN A 1 139 ? 2.172   10.652  -19.921 1.00 98.59 139 A 1 
ATOM   1104 C  CA  . GLN A 1 139 ? 3.357   11.457  -20.182 1.00 98.48 139 A 1 
ATOM   1105 C  C   . GLN A 1 139 ? 3.575   12.494  -19.079 1.00 98.43 139 A 1 
ATOM   1106 O  O   . GLN A 1 139 ? 4.699   12.692  -18.617 1.00 98.13 139 A 1 
ATOM   1107 C  CB  . GLN A 1 139 ? 3.238   12.148  -21.544 1.00 98.02 139 A 1 
ATOM   1108 C  CG  . GLN A 1 139 ? 4.448   12.983  -21.922 1.00 90.41 139 A 1 
ATOM   1109 C  CD  . GLN A 1 139 ? 4.322   13.594  -23.304 1.00 85.70 139 A 1 
ATOM   1110 O  OE1 . GLN A 1 139 ? 3.508   13.162  -24.118 1.00 79.60 139 A 1 
ATOM   1111 N  NE2 . GLN A 1 139 ? 5.134   14.607  -23.581 1.00 76.68 139 A 1 
ATOM   1112 N  N   . ASN A 1 140 ? 2.494   13.159  -18.656 1.00 98.43 140 A 1 
ATOM   1113 C  CA  . ASN A 1 140 ? 2.594   14.144  -17.589 1.00 98.28 140 A 1 
ATOM   1114 C  C   . ASN A 1 140 ? 3.017   13.500  -16.269 1.00 98.52 140 A 1 
ATOM   1115 O  O   . ASN A 1 140 ? 3.810   14.066  -15.517 1.00 98.27 140 A 1 
ATOM   1116 C  CB  . ASN A 1 140 ? 1.266   14.875  -17.407 1.00 97.50 140 A 1 
ATOM   1117 C  CG  . ASN A 1 140 ? 0.980   15.849  -18.534 1.00 86.66 140 A 1 
ATOM   1118 O  OD1 . ASN A 1 140 ? 1.884   16.256  -19.262 1.00 76.80 140 A 1 
ATOM   1119 N  ND2 . ASN A 1 140 ? -0.287  16.229  -18.676 1.00 76.62 140 A 1 
ATOM   1120 N  N   . ALA A 1 141 ? 2.498   12.306  -15.981 1.00 98.69 141 A 1 
ATOM   1121 C  CA  . ALA A 1 141 ? 2.835   11.600  -14.757 1.00 98.71 141 A 1 
ATOM   1122 C  C   . ALA A 1 141 ? 4.306   11.200  -14.743 1.00 98.72 141 A 1 
ATOM   1123 O  O   . ALA A 1 141 ? 4.961   11.255  -13.707 1.00 98.68 141 A 1 
ATOM   1124 C  CB  . ALA A 1 141 ? 1.949   10.367  -14.586 1.00 98.79 141 A 1 
ATOM   1125 N  N   . ILE A 1 142 ? 4.827   10.800  -15.897 1.00 98.66 142 A 1 
ATOM   1126 C  CA  . ILE A 1 142 ? 6.237   10.436  -16.010 1.00 98.50 142 A 1 
ATOM   1127 C  C   . ILE A 1 142 ? 7.122   11.626  -15.655 1.00 98.38 142 A 1 
ATOM   1128 O  O   . ILE A 1 142 ? 8.080   11.499  -14.886 1.00 98.11 142 A 1 
ATOM   1129 C  CB  . ILE A 1 142 ? 6.568   9.932   -17.430 1.00 98.57 142 A 1 
ATOM   1130 C  CG1 . ILE A 1 142 ? 5.897   8.581   -17.680 1.00 98.09 142 A 1 
ATOM   1131 C  CG2 . ILE A 1 142 ? 8.076   9.819   -17.622 1.00 98.08 142 A 1 
ATOM   1132 C  CD1 . ILE A 1 142 ? 6.004   8.092   -19.110 1.00 96.60 142 A 1 
ATOM   1133 N  N   . GLU A 1 143 ? 6.815   12.788  -16.212 1.00 98.35 143 A 1 
ATOM   1134 C  CA  . GLU A 1 143 ? 7.617   13.984  -15.962 1.00 98.00 143 A 1 
ATOM   1135 C  C   . GLU A 1 143 ? 7.561   14.391  -14.491 1.00 97.91 143 A 1 
ATOM   1136 O  O   . GLU A 1 143 ? 8.577   14.784  -13.913 1.00 97.42 143 A 1 
ATOM   1137 C  CB  . GLU A 1 143 ? 7.151   15.130  -16.856 1.00 97.74 143 A 1 
ATOM   1138 C  CG  . GLU A 1 143 ? 7.418   14.898  -18.333 1.00 92.77 143 A 1 
ATOM   1139 C  CD  . GLU A 1 143 ? 8.888   14.644  -18.616 1.00 87.14 143 A 1 
ATOM   1140 O  OE1 . GLU A 1 143 ? 9.730   15.405  -18.101 1.00 80.54 143 A 1 
ATOM   1141 O  OE2 . GLU A 1 143 ? 9.195   13.683  -19.339 1.00 81.54 143 A 1 
ATOM   1142 N  N   . SER A 1 144 ? 6.390   14.283  -13.887 1.00 98.18 144 A 1 
ATOM   1143 C  CA  . SER A 1 144 ? 6.236   14.625  -12.475 1.00 98.18 144 A 1 
ATOM   1144 C  C   . SER A 1 144 ? 6.988   13.617  -11.592 1.00 98.04 144 A 1 
ATOM   1145 O  O   . SER A 1 144 ? 7.658   14.002  -10.634 1.00 97.80 144 A 1 
ATOM   1146 C  CB  . SER A 1 144 ? 4.760   14.665  -12.097 1.00 98.19 144 A 1 
ATOM   1147 O  OG  . SER A 1 144 ? 4.578   15.171  -10.786 1.00 94.18 144 A 1 
ATOM   1148 N  N   . PHE A 1 145 ? 6.880   12.341  -11.930 1.00 98.49 145 A 1 
ATOM   1149 C  CA  . PHE A 1 145 ? 7.569   11.277  -11.191 1.00 98.47 145 A 1 
ATOM   1150 C  C   . PHE A 1 145 ? 9.076   11.510  -11.205 1.00 98.15 145 A 1 
ATOM   1151 O  O   . PHE A 1 145 ? 9.753   11.342  -10.188 1.00 97.79 145 A 1 
ATOM   1152 C  CB  . PHE A 1 145 ? 7.217   9.912   -11.781 1.00 98.45 145 A 1 
ATOM   1153 C  CG  . PHE A 1 145 ? 7.425   8.759   -10.831 1.00 98.55 145 A 1 
ATOM   1154 C  CD1 . PHE A 1 145 ? 8.678   8.441   -10.352 1.00 98.20 145 A 1 
ATOM   1155 C  CD2 . PHE A 1 145 ? 6.350   7.968   -10.435 1.00 98.08 145 A 1 
ATOM   1156 C  CE1 . PHE A 1 145 ? 8.866   7.381   -9.479  1.00 97.82 145 A 1 
ATOM   1157 C  CE2 . PHE A 1 145 ? 6.531   6.905   -9.565  1.00 97.80 145 A 1 
ATOM   1158 C  CZ  . PHE A 1 145 ? 7.795   6.613   -9.079  1.00 98.15 145 A 1 
ATOM   1159 N  N   . LYS A 1 146 ? 9.600   11.894  -12.362 1.00 98.09 146 A 1 
ATOM   1160 C  CA  . LYS A 1 146 ? 11.035  12.133  -12.507 1.00 97.60 146 A 1 
ATOM   1161 C  C   . LYS A 1 146 ? 11.525  13.225  -11.565 1.00 97.17 146 A 1 
ATOM   1162 O  O   . LYS A 1 146 ? 12.681  13.210  -11.142 1.00 96.61 146 A 1 
ATOM   1163 C  CB  . LYS A 1 146 ? 11.376  12.503  -13.951 1.00 97.52 146 A 1 
ATOM   1164 C  CG  . LYS A 1 146 ? 11.335  11.342  -14.922 1.00 96.27 146 A 1 
ATOM   1165 C  CD  . LYS A 1 146 ? 11.666  11.801  -16.335 1.00 94.20 146 A 1 
ATOM   1166 C  CE  . LYS A 1 146 ? 11.679  10.641  -17.306 1.00 89.93 146 A 1 
ATOM   1167 N  NZ  . LYS A 1 146 ? 11.952  11.093  -18.704 1.00 84.56 146 A 1 
ATOM   1168 N  N   . HIS A 1 147 ? 10.655  14.173  -11.229 1.00 97.30 147 A 1 
ATOM   1169 C  CA  . HIS A 1 147 ? 11.043  15.275  -10.360 1.00 97.04 147 A 1 
ATOM   1170 C  C   . HIS A 1 147 ? 11.148  14.850  -8.898  1.00 97.09 147 A 1 
ATOM   1171 O  O   . HIS A 1 147 ? 12.128  15.173  -8.231  1.00 96.28 147 A 1 
ATOM   1172 C  CB  . HIS A 1 147 ? 10.059  16.436  -10.497 1.00 96.56 147 A 1 
ATOM   1173 C  CG  . HIS A 1 147 ? 10.366  17.582  -9.574  1.00 92.05 147 A 1 
ATOM   1174 N  ND1 . HIS A 1 147 ? 11.510  18.347  -9.697  1.00 82.05 147 A 1 
ATOM   1175 C  CD2 . HIS A 1 147 ? 9.693   18.083  -8.518  1.00 82.13 147 A 1 
ATOM   1176 C  CE1 . HIS A 1 147 ? 11.513  19.271  -8.750  1.00 82.71 147 A 1 
ATOM   1177 N  NE2 . HIS A 1 147 ? 10.428  19.127  -8.022  1.00 84.19 147 A 1 
ATOM   1178 N  N   . GLY A 1 148 ? 10.137  14.117  -8.399  1.00 97.53 148 A 1 
ATOM   1179 C  CA  . GLY A 1 148 ? 10.127  13.789  -6.984  1.00 97.71 148 A 1 
ATOM   1180 C  C   . GLY A 1 148 ? 9.364   12.544  -6.588  1.00 98.13 148 A 1 
ATOM   1181 O  O   . GLY A 1 148 ? 9.187   12.286  -5.397  1.00 97.98 148 A 1 
ATOM   1182 N  N   . GLY A 1 149 ? 8.892   11.760  -7.560  1.00 98.12 149 A 1 
ATOM   1183 C  CA  . GLY A 1 149 ? 8.181   10.537  -7.255  1.00 98.38 149 A 1 
ATOM   1184 C  C   . GLY A 1 149 ? 6.700   10.726  -6.973  1.00 98.56 149 A 1 
ATOM   1185 O  O   . GLY A 1 149 ? 6.024   9.784   -6.548  1.00 98.45 149 A 1 
ATOM   1186 N  N   . TYR A 1 150 ? 6.183   11.923  -7.204  1.00 98.64 150 A 1 
ATOM   1187 C  CA  . TYR A 1 150 ? 4.766   12.215  -7.035  1.00 98.60 150 A 1 
ATOM   1188 C  C   . TYR A 1 150 ? 4.143   12.623  -8.370  1.00 98.72 150 A 1 
ATOM   1189 O  O   . TYR A 1 150 ? 4.842   13.122  -9.255  1.00 98.62 150 A 1 
ATOM   1190 C  CB  . TYR A 1 150 ? 4.544   13.307  -5.975  1.00 98.52 150 A 1 
ATOM   1191 C  CG  . TYR A 1 150 ? 5.292   14.608  -6.215  1.00 98.50 150 A 1 
ATOM   1192 C  CD1 . TYR A 1 150 ? 4.804   15.571  -7.085  1.00 98.14 150 A 1 
ATOM   1193 C  CD2 . TYR A 1 150 ? 6.469   14.892  -5.527  1.00 98.08 150 A 1 
ATOM   1194 C  CE1 . TYR A 1 150 ? 5.471   16.765  -7.285  1.00 97.80 150 A 1 
ATOM   1195 C  CE2 . TYR A 1 150 ? 7.148   16.089  -5.716  1.00 97.85 150 A 1 
ATOM   1196 C  CZ  . TYR A 1 150 ? 6.639   17.025  -6.598  1.00 97.97 150 A 1 
ATOM   1197 O  OH  . TYR A 1 150 ? 7.304   18.209  -6.790  1.00 97.33 150 A 1 
ATOM   1198 N  N   . TYR A 1 151 ? 2.836   12.410  -8.518  1.00 98.88 151 A 1 
ATOM   1199 C  CA  . TYR A 1 151 ? 2.174   12.661  -9.794  1.00 98.93 151 A 1 
ATOM   1200 C  C   . TYR A 1 151 ? 0.662   12.501  -9.671  1.00 98.99 151 A 1 
ATOM   1201 O  O   . TYR A 1 151 ? 0.151   12.075  -8.632  1.00 98.93 151 A 1 
ATOM   1202 C  CB  . TYR A 1 151 ? 2.703   11.696  -10.866 1.00 98.90 151 A 1 
ATOM   1203 C  CG  . TYR A 1 151 ? 2.373   10.245  -10.596 1.00 98.92 151 A 1 
ATOM   1204 C  CD1 . TYR A 1 151 ? 3.201   9.451   -9.803  1.00 98.85 151 A 1 
ATOM   1205 C  CD2 . TYR A 1 151 ? 1.235   9.657   -11.141 1.00 98.82 151 A 1 
ATOM   1206 C  CE1 . TYR A 1 151 ? 2.908   8.122   -9.554  1.00 98.79 151 A 1 
ATOM   1207 C  CE2 . TYR A 1 151 ? 0.931   8.323   -10.901 1.00 98.81 151 A 1 
ATOM   1208 C  CZ  . TYR A 1 151 ? 1.770   7.563   -10.109 1.00 98.89 151 A 1 
ATOM   1209 O  OH  . TYR A 1 151 ? 1.469   6.235   -9.869  1.00 98.82 151 A 1 
ATOM   1210 N  N   . THR A 1 152 ? -0.045  12.834  -10.736 1.00 98.99 152 A 1 
ATOM   1211 C  CA  . THR A 1 152 ? -1.478  12.598  -10.831 1.00 98.91 152 A 1 
ATOM   1212 C  C   . THR A 1 152 ? -1.810  11.938  -12.167 1.00 98.94 152 A 1 
ATOM   1213 O  O   . THR A 1 152 ? -1.089  12.114  -13.151 1.00 98.72 152 A 1 
ATOM   1214 C  CB  . THR A 1 152 ? -2.309  13.891  -10.714 1.00 98.68 152 A 1 
ATOM   1215 O  OG1 . THR A 1 152 ? -2.121  14.695  -11.889 1.00 96.52 152 A 1 
ATOM   1216 C  CG2 . THR A 1 152 ? -1.897  14.692  -9.494  1.00 96.93 152 A 1 
ATOM   1217 N  N   . MET A 1 153 ? -2.902  11.179  -12.188 1.00 98.88 153 A 1 
ATOM   1218 C  CA  . MET A 1 153 ? -3.452  10.619  -13.411 1.00 98.84 153 A 1 
ATOM   1219 C  C   . MET A 1 153 ? -4.966  10.535  -13.272 1.00 98.82 153 A 1 
ATOM   1220 O  O   . MET A 1 153 ? -5.461  10.110  -12.224 1.00 98.61 153 A 1 
ATOM   1221 C  CB  . MET A 1 153 ? -2.911  9.211   -13.706 1.00 98.36 153 A 1 
ATOM   1222 C  CG  . MET A 1 153 ? -1.458  9.162   -14.145 1.00 95.24 153 A 1 
ATOM   1223 S  SD  . MET A 1 153 ? -1.030  7.567   -14.888 1.00 96.57 153 A 1 
ATOM   1224 C  CE  . MET A 1 153 ? -1.385  6.429   -13.554 1.00 91.75 153 A 1 
ATOM   1225 N  N   . PRO A 1 154 ? -5.717  10.906  -14.302 1.00 98.64 154 A 1 
ATOM   1226 C  CA  . PRO A 1 154 ? -7.168  10.747  -14.233 1.00 98.45 154 A 1 
ATOM   1227 C  C   . PRO A 1 154 ? -7.560  9.276   -14.346 1.00 98.40 154 A 1 
ATOM   1228 O  O   . PRO A 1 154 ? -6.972  8.537   -15.141 1.00 98.15 154 A 1 
ATOM   1229 C  CB  . PRO A 1 154 ? -7.667  11.541  -15.441 1.00 97.86 154 A 1 
ATOM   1230 C  CG  . PRO A 1 154 ? -6.533  11.496  -16.413 1.00 95.29 154 A 1 
ATOM   1231 C  CD  . PRO A 1 154 ? -5.280  11.510  -15.579 1.00 98.03 154 A 1 
ATOM   1232 N  N   . PHE A 1 155 ? -8.531  8.847   -13.551 1.00 98.36 155 A 1 
ATOM   1233 C  CA  . PHE A 1 155 ? -9.066  7.501   -13.704 1.00 98.32 155 A 1 
ATOM   1234 C  C   . PHE A 1 155 ? -9.773  7.401   -15.055 1.00 98.07 155 A 1 
ATOM   1235 O  O   . PHE A 1 155 ? -10.410 8.356   -15.496 1.00 97.47 155 A 1 
ATOM   1236 C  CB  . PHE A 1 155 ? -10.042 7.164   -12.571 1.00 98.38 155 A 1 
ATOM   1237 C  CG  . PHE A 1 155 ? -9.385  6.782   -11.273 1.00 98.58 155 A 1 
ATOM   1238 C  CD1 . PHE A 1 155 ? -8.995  5.476   -11.045 1.00 98.35 155 A 1 
ATOM   1239 C  CD2 . PHE A 1 155 ? -9.155  7.731   -10.290 1.00 98.31 155 A 1 
ATOM   1240 C  CE1 . PHE A 1 155 ? -8.393  5.114   -9.852  1.00 98.14 155 A 1 
ATOM   1241 C  CE2 . PHE A 1 155 ? -8.550  7.382   -9.099  1.00 98.16 155 A 1 
ATOM   1242 C  CZ  . PHE A 1 155 ? -8.166  6.072   -8.879  1.00 98.40 155 A 1 
ATOM   1243 N  N   . PRO A 1 156 ? -9.673  6.255   -15.738 1.00 97.67 156 A 1 
ATOM   1244 C  CA  . PRO A 1 156 ? -10.313 6.083   -17.042 1.00 97.11 156 A 1 
ATOM   1245 C  C   . PRO A 1 156 ? -11.822 6.291   -16.982 1.00 96.88 156 A 1 
ATOM   1246 O  O   . PRO A 1 156 ? -12.473 5.885   -16.024 1.00 95.80 156 A 1 
ATOM   1247 C  CB  . PRO A 1 156 ? -9.984  4.627   -17.402 1.00 96.28 156 A 1 
ATOM   1248 C  CG  . PRO A 1 156 ? -8.722  4.335   -16.659 1.00 94.83 156 A 1 
ATOM   1249 C  CD  . PRO A 1 156 ? -8.847  5.094   -15.366 1.00 97.26 156 A 1 
ATOM   1250 N  N   . ALA A 1 157 ? -12.367 6.920   -18.008 1.00 94.33 157 A 1 
ATOM   1251 C  CA  . ALA A 1 157 ? -13.786 7.268   -18.034 1.00 92.82 157 A 1 
ATOM   1252 C  C   . ALA A 1 157 ? -14.691 6.043   -18.128 1.00 92.74 157 A 1 
ATOM   1253 O  O   . ALA A 1 157 ? -15.844 6.085   -17.698 1.00 89.42 157 A 1 
ATOM   1254 C  CB  . ALA A 1 157 ? -14.074 8.213   -19.195 1.00 90.07 157 A 1 
ATOM   1255 N  N   . HIS A 1 158 ? -14.176 4.931   -18.653 1.00 92.48 158 A 1 
ATOM   1256 C  CA  . HIS A 1 158 ? -14.994 3.749   -18.881 1.00 91.84 158 A 1 
ATOM   1257 C  C   . HIS A 1 158 ? -15.342 3.008   -17.591 1.00 92.82 158 A 1 
ATOM   1258 O  O   . HIS A 1 158 ? -16.061 2.007   -17.633 1.00 91.01 158 A 1 
ATOM   1259 C  CB  . HIS A 1 158 ? -14.298 2.795   -19.859 1.00 89.30 158 A 1 
ATOM   1260 C  CG  . HIS A 1 158 ? -13.079 2.131   -19.295 1.00 84.85 158 A 1 
ATOM   1261 N  ND1 . HIS A 1 158 ? -11.800 2.529   -19.619 1.00 75.22 158 A 1 
ATOM   1262 C  CD2 . HIS A 1 158 ? -12.936 1.094   -18.449 1.00 74.39 158 A 1 
ATOM   1263 C  CE1 . HIS A 1 158 ? -10.929 1.767   -18.991 1.00 72.85 158 A 1 
ATOM   1264 N  NE2 . HIS A 1 158 ? -11.589 0.886   -18.267 1.00 74.53 158 A 1 
ATOM   1265 N  N   . LEU A 1 159 ? -14.845 3.477   -16.455 1.00 95.54 159 A 1 
ATOM   1266 C  CA  . LEU A 1 159 ? -15.080 2.812   -15.179 1.00 95.47 159 A 1 
ATOM   1267 C  C   . LEU A 1 159 ? -16.435 3.157   -14.566 1.00 94.87 159 A 1 
ATOM   1268 O  O   . LEU A 1 159 ? -16.753 2.700   -13.462 1.00 91.72 159 A 1 
ATOM   1269 C  CB  . LEU A 1 159 ? -13.959 3.153   -14.189 1.00 95.33 159 A 1 
ATOM   1270 C  CG  . LEU A 1 159 ? -12.572 2.624   -14.540 1.00 95.67 159 A 1 
ATOM   1271 C  CD1 . LEU A 1 159 ? -11.521 3.160   -13.579 1.00 94.99 159 A 1 
ATOM   1272 C  CD2 . LEU A 1 159 ? -12.561 1.099   -14.536 1.00 95.02 159 A 1 
ATOM   1273 N  N   . GLY A 1 160 ? -17.239 3.940   -15.253 1.00 94.54 160 A 1 
ATOM   1274 C  CA  . GLY A 1 160 ? -18.557 4.301   -14.755 1.00 94.43 160 A 1 
ATOM   1275 C  C   . GLY A 1 160 ? -18.534 5.454   -13.771 1.00 95.24 160 A 1 
ATOM   1276 O  O   . GLY A 1 160 ? -19.443 5.599   -12.952 1.00 92.28 160 A 1 
ATOM   1277 N  N   . ILE A 1 161 ? -17.499 6.280   -13.838 1.00 95.80 161 A 1 
ATOM   1278 C  CA  . ILE A 1 161 ? -17.341 7.418   -12.950 1.00 95.87 161 A 1 
ATOM   1279 C  C   . ILE A 1 161 ? -18.296 8.542   -13.361 1.00 95.91 161 A 1 
ATOM   1280 O  O   . ILE A 1 161 ? -18.425 8.845   -14.549 1.00 94.16 161 A 1 
ATOM   1281 C  CB  . ILE A 1 161 ? -15.890 7.924   -12.964 1.00 93.81 161 A 1 
ATOM   1282 C  CG1 . ILE A 1 161 ? -14.949 6.813   -12.486 1.00 87.11 161 A 1 
ATOM   1283 C  CG2 . ILE A 1 161 ? -15.734 9.162   -12.094 1.00 85.25 161 A 1 
ATOM   1284 C  CD1 . ILE A 1 161 ? -13.483 7.084   -12.760 1.00 85.34 161 A 1 
ATOM   1285 N  N   . LYS A 1 162 ? -18.965 9.142   -12.370 1.00 95.68 162 A 1 
ATOM   1286 C  CA  . LYS A 1 162 ? -19.972 10.165  -12.640 1.00 95.78 162 A 1 
ATOM   1287 C  C   . LYS A 1 162 ? -19.467 11.583  -12.381 1.00 95.84 162 A 1 
ATOM   1288 O  O   . LYS A 1 162 ? -20.173 12.560  -12.652 1.00 92.96 162 A 1 
ATOM   1289 C  CB  . LYS A 1 162 ? -21.226 9.904   -11.810 1.00 94.69 162 A 1 
ATOM   1290 C  CG  . LYS A 1 162 ? -21.906 8.579   -12.114 1.00 92.29 162 A 1 
ATOM   1291 C  CD  . LYS A 1 162 ? -22.348 8.514   -13.575 1.00 84.68 162 A 1 
ATOM   1292 C  CE  . LYS A 1 162 ? -23.081 7.222   -13.872 1.00 79.20 162 A 1 
ATOM   1293 N  NZ  . LYS A 1 162 ? -23.515 7.142   -15.303 1.00 68.81 162 A 1 
ATOM   1294 N  N   . VAL A 1 163 ? -18.259 11.709  -11.847 1.00 95.81 163 A 1 
ATOM   1295 C  CA  . VAL A 1 163 ? -17.611 12.993  -11.628 1.00 96.09 163 A 1 
ATOM   1296 C  C   . VAL A 1 163 ? -16.125 12.798  -11.908 1.00 96.53 163 A 1 
ATOM   1297 O  O   . VAL A 1 163 ? -15.586 11.738  -11.614 1.00 95.37 163 A 1 
ATOM   1298 C  CB  . VAL A 1 163 ? -17.840 13.513  -10.189 1.00 93.91 163 A 1 
ATOM   1299 C  CG1 . VAL A 1 163 ? -17.238 12.555  -9.168  1.00 84.84 163 A 1 
ATOM   1300 C  CG2 . VAL A 1 163 ? -17.256 14.905  -10.016 1.00 85.32 163 A 1 
ATOM   1301 N  N   . PRO A 1 164 ? -15.449 13.798  -12.488 1.00 97.34 164 A 1 
ATOM   1302 C  CA  . PRO A 1 164 ? -14.018 13.633  -12.783 1.00 97.40 164 A 1 
ATOM   1303 C  C   . PRO A 1 164 ? -13.242 13.193  -11.546 1.00 97.88 164 A 1 
ATOM   1304 O  O   . PRO A 1 164 ? -13.263 13.874  -10.520 1.00 97.32 164 A 1 
ATOM   1305 C  CB  . PRO A 1 164 ? -13.591 15.029  -13.248 1.00 96.50 164 A 1 
ATOM   1306 C  CG  . PRO A 1 164 ? -14.830 15.616  -13.830 1.00 94.33 164 A 1 
ATOM   1307 C  CD  . PRO A 1 164 ? -15.951 15.105  -12.973 1.00 96.57 164 A 1 
ATOM   1308 N  N   . LEU A 1 165 ? -12.563 12.042  -11.646 1.00 98.17 165 A 1 
ATOM   1309 C  CA  . LEU A 1 165 ? -11.854 11.453  -10.522 1.00 98.37 165 A 1 
ATOM   1310 C  C   . LEU A 1 165 ? -10.398 11.230  -10.890 1.00 98.41 165 A 1 
ATOM   1311 O  O   . LEU A 1 165 ? -10.094 10.704  -11.960 1.00 98.35 165 A 1 
ATOM   1312 C  CB  . LEU A 1 165 ? -12.508 10.127  -10.114 1.00 98.25 165 A 1 
ATOM   1313 C  CG  . LEU A 1 165 ? -11.897 9.397   -8.920  1.00 97.76 165 A 1 
ATOM   1314 C  CD1 . LEU A 1 165 ? -12.036 10.223  -7.657  1.00 97.15 165 A 1 
ATOM   1315 C  CD2 . LEU A 1 165 ? -12.552 8.029   -8.746  1.00 97.19 165 A 1 
ATOM   1316 N  N   . ASN A 1 166 ? -9.493  11.624  -9.990  1.00 98.67 166 A 1 
ATOM   1317 C  CA  . ASN A 1 166 ? -8.065  11.556  -10.249 1.00 98.72 166 A 1 
ATOM   1318 C  C   . ASN A 1 166 ? -7.328  10.712  -9.224  1.00 98.85 166 A 1 
ATOM   1319 O  O   . ASN A 1 166 ? -7.657  10.732  -8.038  1.00 98.76 166 A 1 
ATOM   1320 C  CB  . ASN A 1 166 ? -7.457  12.955  -10.273 1.00 98.70 166 A 1 
ATOM   1321 C  CG  . ASN A 1 166 ? -8.073  13.843  -11.334 1.00 98.59 166 A 1 
ATOM   1322 O  OD1 . ASN A 1 166 ? -7.631  13.849  -12.479 1.00 94.36 166 A 1 
ATOM   1323 N  ND2 . ASN A 1 166 ? -9.093  14.598  -10.950 1.00 94.10 166 A 1 
ATOM   1324 N  N   . ALA A 1 167 ? -6.330  9.963   -9.688  1.00 98.88 167 A 1 
ATOM   1325 C  CA  . ALA A 1 167 ? -5.384  9.299   -8.805  1.00 98.86 167 A 1 
ATOM   1326 C  C   . ALA A 1 167 ? -4.258  10.278  -8.502  1.00 98.99 167 A 1 
ATOM   1327 O  O   . ALA A 1 167 ? -3.659  10.837  -9.419  1.00 98.86 167 A 1 
ATOM   1328 C  CB  . ALA A 1 167 ? -4.838  8.034   -9.446  1.00 98.79 167 A 1 
ATOM   1329 N  N   . VAL A 1 168 ? -3.983  10.502  -7.218  1.00 98.97 168 A 1 
ATOM   1330 C  CA  . VAL A 1 168 ? -2.920  11.406  -6.799  1.00 98.95 168 A 1 
ATOM   1331 C  C   . VAL A 1 168 ? -1.949  10.641  -5.913  1.00 98.92 168 A 1 
ATOM   1332 O  O   . VAL A 1 168 ? -2.343  10.109  -4.872  1.00 98.93 168 A 1 
ATOM   1333 C  CB  . VAL A 1 168 ? -3.474  12.624  -6.033  1.00 98.92 168 A 1 
ATOM   1334 C  CG1 . VAL A 1 168 ? -2.339  13.533  -5.589  1.00 98.70 168 A 1 
ATOM   1335 C  CG2 . VAL A 1 168 ? -4.465  13.385  -6.904  1.00 98.75 168 A 1 
ATOM   1336 N  N   . VAL A 1 169 ? -0.688  10.572  -6.321  1.00 98.95 169 A 1 
ATOM   1337 C  CA  . VAL A 1 169 ? 0.337   9.861   -5.569  1.00 98.94 169 A 1 
ATOM   1338 C  C   . VAL A 1 169 ? 1.291   10.852  -4.916  1.00 98.93 169 A 1 
ATOM   1339 O  O   . VAL A 1 169 ? 1.867   11.700  -5.593  1.00 98.86 169 A 1 
ATOM   1340 C  CB  . VAL A 1 169 ? 1.133   8.894   -6.470  1.00 98.91 169 A 1 
ATOM   1341 C  CG1 . VAL A 1 169 ? 2.350   8.337   -5.737  1.00 98.52 169 A 1 
ATOM   1342 C  CG2 . VAL A 1 169 ? 0.228   7.764   -6.937  1.00 98.60 169 A 1 
ATOM   1343 N  N   . LEU A 1 170 ? 1.445   10.739  -3.600  1.00 98.98 170 A 1 
ATOM   1344 C  CA  . LEU A 1 170 ? 2.396   11.549  -2.853  1.00 98.96 170 A 1 
ATOM   1345 C  C   . LEU A 1 170 ? 3.583   10.701  -2.427  1.00 98.92 170 A 1 
ATOM   1346 O  O   . LEU A 1 170 ? 3.430   9.555   -2.011  1.00 98.78 170 A 1 
ATOM   1347 C  CB  . LEU A 1 170 ? 1.738   12.166  -1.612  1.00 98.91 170 A 1 
ATOM   1348 C  CG  . LEU A 1 170 ? 0.608   13.158  -1.851  1.00 98.67 170 A 1 
ATOM   1349 C  CD1 . LEU A 1 170 ? 0.069   13.673  -0.519  1.00 98.37 170 A 1 
ATOM   1350 C  CD2 . LEU A 1 170 ? 1.092   14.320  -2.709  1.00 98.25 170 A 1 
ATOM   1351 N  N   . ASN A 1 171 ? 4.786   11.274  -2.526  1.00 98.84 171 A 1 
ATOM   1352 C  CA  . ASN A 1 171 ? 5.997   10.610  -2.061  1.00 98.79 171 A 1 
ATOM   1353 C  C   . ASN A 1 171 ? 6.278   11.027  -0.624  1.00 98.74 171 A 1 
ATOM   1354 O  O   . ASN A 1 171 ? 7.006   11.994  -0.369  1.00 98.51 171 A 1 
ATOM   1355 C  CB  . ASN A 1 171 ? 7.181   10.958  -2.962  1.00 98.57 171 A 1 
ATOM   1356 C  CG  . ASN A 1 171 ? 8.456   10.269  -2.527  1.00 98.43 171 A 1 
ATOM   1357 O  OD1 . ASN A 1 171 ? 8.460   9.467   -1.593  1.00 97.10 171 A 1 
ATOM   1358 N  ND2 . ASN A 1 171 ? 9.551   10.579  -3.206  1.00 96.37 171 A 1 
ATOM   1359 N  N   . THR A 1 172 ? 5.691   10.294  0.337   1.00 98.85 172 A 1 
ATOM   1360 C  CA  . THR A 1 172 ? 5.859   10.642  1.742   1.00 98.84 172 A 1 
ATOM   1361 C  C   . THR A 1 172 ? 7.133   10.067  2.335   1.00 98.79 172 A 1 
ATOM   1362 O  O   . THR A 1 172 ? 7.444   10.334  3.499   1.00 98.51 172 A 1 
ATOM   1363 C  CB  . THR A 1 172 ? 4.649   10.198  2.578   1.00 98.79 172 A 1 
ATOM   1364 O  OG1 . THR A 1 172 ? 4.362   8.823   2.321   1.00 98.28 172 A 1 
ATOM   1365 C  CG2 . THR A 1 172 ? 3.438   11.043  2.227   1.00 97.88 172 A 1 
ATOM   1366 N  N   . VAL A 1 173 ? 7.895   9.300   1.550   1.00 98.73 173 A 1 
ATOM   1367 C  CA  . VAL A 1 173 ? 9.229   8.893   1.985   1.00 98.69 173 A 1 
ATOM   1368 C  C   . VAL A 1 173 ? 10.097  10.134  2.177   1.00 98.56 173 A 1 
ATOM   1369 O  O   . VAL A 1 173 ? 11.037  10.134  2.970   1.00 98.18 173 A 1 
ATOM   1370 C  CB  . VAL A 1 173 ? 9.884   7.922   0.990   1.00 98.45 173 A 1 
ATOM   1371 C  CG1 . VAL A 1 173 ? 11.277  7.514   1.466   1.00 98.04 173 A 1 
ATOM   1372 C  CG2 . VAL A 1 173 ? 9.013   6.685   0.797   1.00 98.06 173 A 1 
ATOM   1373 N  N   . LEU A 1 174 ? 9.758   11.212  1.473   1.00 98.58 174 A 1 
ATOM   1374 C  CA  . LEU A 1 174 ? 10.442  12.488  1.656   1.00 98.49 174 A 1 
ATOM   1375 C  C   . LEU A 1 174 ? 10.276  13.016  3.076   1.00 98.39 174 A 1 
ATOM   1376 O  O   . LEU A 1 174 ? 11.124  13.763  3.566   1.00 98.09 174 A 1 
ATOM   1377 C  CB  . LEU A 1 174 ? 9.919   13.529  0.667   1.00 98.26 174 A 1 
ATOM   1378 C  CG  . LEU A 1 174 ? 10.081  13.221  -0.822  1.00 97.97 174 A 1 
ATOM   1379 C  CD1 . LEU A 1 174 ? 9.468   14.333  -1.667  1.00 97.59 174 A 1 
ATOM   1380 C  CD2 . LEU A 1 174 ? 11.552  13.029  -1.173  1.00 97.46 174 A 1 
ATOM   1381 N  N   . TYR A 1 175 ? 9.199   12.611  3.743   1.00 98.68 175 A 1 
ATOM   1382 C  CA  . TYR A 1 175 ? 8.883   13.109  5.084   1.00 98.62 175 A 1 
ATOM   1383 C  C   . TYR A 1 175 ? 9.241   12.117  6.186   1.00 98.68 175 A 1 
ATOM   1384 O  O   . TYR A 1 175 ? 9.094   12.427  7.373   1.00 98.35 175 A 1 
ATOM   1385 C  CB  . TYR A 1 175 ? 7.393   13.450  5.184   1.00 98.67 175 A 1 
ATOM   1386 C  CG  . TYR A 1 175 ? 6.881   14.332  4.069   1.00 98.73 175 A 1 
ATOM   1387 C  CD1 . TYR A 1 175 ? 7.667   15.347  3.531   1.00 98.59 175 A 1 
ATOM   1388 C  CD2 . TYR A 1 175 ? 5.599   14.165  3.557   1.00 98.60 175 A 1 
ATOM   1389 C  CE1 . TYR A 1 175 ? 7.199   16.159  2.511   1.00 98.55 175 A 1 
ATOM   1390 C  CE2 . TYR A 1 175 ? 5.115   14.980  2.544   1.00 98.56 175 A 1 
ATOM   1391 C  CZ  . TYR A 1 175 ? 5.925   15.971  2.028   1.00 98.66 175 A 1 
ATOM   1392 O  OH  . TYR A 1 175 ? 5.449   16.780  1.021   1.00 98.50 175 A 1 
ATOM   1393 N  N   . TYR A 1 176 ? 9.706   10.927  5.825   1.00 98.63 176 A 1 
ATOM   1394 C  CA  . TYR A 1 176 ? 10.041  9.869   6.772   1.00 98.56 176 A 1 
ATOM   1395 C  C   . TYR A 1 176 ? 11.148  10.333  7.716   1.00 98.42 176 A 1 
ATOM   1396 O  O   . TYR A 1 176 ? 12.148  10.907  7.276   1.00 98.03 176 A 1 
ATOM   1397 C  CB  . TYR A 1 176 ? 10.490  8.628   6.000   1.00 98.42 176 A 1 
ATOM   1398 C  CG  . TYR A 1 176 ? 10.541  7.339   6.792   1.00 98.30 176 A 1 
ATOM   1399 C  CD1 . TYR A 1 176 ? 9.717   7.107   7.885   1.00 97.73 176 A 1 
ATOM   1400 C  CD2 . TYR A 1 176 ? 11.401  6.318   6.407   1.00 97.69 176 A 1 
ATOM   1401 C  CE1 . TYR A 1 176 ? 9.759   5.917   8.582   1.00 97.17 176 A 1 
ATOM   1402 C  CE2 . TYR A 1 176 ? 11.449  5.117   7.088   1.00 97.15 176 A 1 
ATOM   1403 C  CZ  . TYR A 1 176 ? 10.627  4.916   8.173   1.00 97.19 176 A 1 
ATOM   1404 O  OH  . TYR A 1 176 ? 10.671  3.727   8.858   1.00 96.23 176 A 1 
ATOM   1405 N  N   . ASN A 1 177 ? 10.989  10.096  9.020   1.00 98.33 177 A 1 
ATOM   1406 C  CA  . ASN A 1 177 ? 11.953  10.611  9.987   1.00 97.98 177 A 1 
ATOM   1407 C  C   . ASN A 1 177 ? 13.274  9.841   10.010  1.00 97.87 177 A 1 
ATOM   1408 O  O   . ASN A 1 177 ? 14.175  10.188  10.773  1.00 96.63 177 A 1 
ATOM   1409 C  CB  . ASN A 1 177 ? 11.345  10.702  11.399  1.00 96.96 177 A 1 
ATOM   1410 C  CG  . ASN A 1 177 ? 10.810  9.383   11.904  1.00 95.81 177 A 1 
ATOM   1411 O  OD1 . ASN A 1 177 ? 11.183  8.318   11.421  1.00 90.41 177 A 1 
ATOM   1412 N  ND2 . ASN A 1 177 ? 9.928   9.458   12.888  1.00 89.07 177 A 1 
ATOM   1413 N  N   . TYR A 1 178 ? 13.401  8.809   9.168   1.00 97.91 178 A 1 
ATOM   1414 C  CA  . TYR A 1 178 ? 14.690  8.156   8.952   1.00 97.45 178 A 1 
ATOM   1415 C  C   . TYR A 1 178 ? 15.377  8.670   7.689   1.00 97.42 178 A 1 
ATOM   1416 O  O   . TYR A 1 178 ? 16.497  8.262   7.377   1.00 96.16 178 A 1 
ATOM   1417 C  CB  . TYR A 1 178 ? 14.519  6.633   8.861   1.00 96.91 178 A 1 
ATOM   1418 C  CG  . TYR A 1 178 ? 14.281  5.935   10.187  1.00 95.66 178 A 1 
ATOM   1419 C  CD1 . TYR A 1 178 ? 14.759  6.460   11.371  1.00 92.20 178 A 1 
ATOM   1420 C  CD2 . TYR A 1 178 ? 13.589  4.733   10.240  1.00 91.99 178 A 1 
ATOM   1421 C  CE1 . TYR A 1 178 ? 14.553  5.816   12.579  1.00 90.41 178 A 1 
ATOM   1422 C  CE2 . TYR A 1 178 ? 13.381  4.075   11.439  1.00 90.59 178 A 1 
ATOM   1423 C  CZ  . TYR A 1 178 ? 13.863  4.622   12.604  1.00 91.07 178 A 1 
ATOM   1424 O  OH  . TYR A 1 178 ? 13.658  3.979   13.802  1.00 88.58 178 A 1 
ATOM   1425 N  N   . ASN A 1 179 ? 14.705  9.571   6.970   1.00 97.39 179 A 1 
ATOM   1426 C  CA  . ASN A 1 179 ? 15.263  10.154  5.749   1.00 97.42 179 A 1 
ATOM   1427 C  C   . ASN A 1 179 ? 16.072  11.394  6.106   1.00 97.21 179 A 1 
ATOM   1428 O  O   . ASN A 1 179 ? 15.522  12.483  6.297   1.00 96.68 179 A 1 
ATOM   1429 C  CB  . ASN A 1 179 ? 14.149  10.506  4.765   1.00 97.50 179 A 1 
ATOM   1430 C  CG  . ASN A 1 179 ? 14.673  10.985  3.426   1.00 97.71 179 A 1 
ATOM   1431 O  OD1 . ASN A 1 179 ? 15.861  11.242  3.262   1.00 96.57 179 A 1 
ATOM   1432 N  ND2 . ASN A 1 179 ? 13.774  11.111  2.450   1.00 96.34 179 A 1 
ATOM   1433 N  N   . LYS A 1 180 ? 17.394  11.228  6.190   1.00 97.19 180 A 1 
ATOM   1434 C  CA  . LYS A 1 180 ? 18.266  12.322  6.604   1.00 96.50 180 A 1 
ATOM   1435 C  C   . LYS A 1 180 ? 18.472  13.356  5.504   1.00 96.21 180 A 1 
ATOM   1436 O  O   . LYS A 1 180 ? 19.049  14.416  5.746   1.00 94.18 180 A 1 
ATOM   1437 C  CB  . LYS A 1 180 ? 19.618  11.769  7.066   1.00 95.90 180 A 1 
ATOM   1438 C  CG  . LYS A 1 180 ? 19.524  10.846  8.274   1.00 92.24 180 A 1 
ATOM   1439 C  CD  . LYS A 1 180 ? 20.890  10.326  8.692   1.00 84.01 180 A 1 
ATOM   1440 C  CE  . LYS A 1 180 ? 20.792  9.417   9.901   1.00 76.84 180 A 1 
ATOM   1441 N  NZ  . LYS A 1 180 ? 22.125  8.891   10.311  1.00 66.51 180 A 1 
ATOM   1442 N  N   . GLN A 1 181 ? 17.987  13.060  4.301   1.00 96.44 181 A 1 
ATOM   1443 C  CA  . GLN A 1 181 ? 18.163  13.965  3.171   1.00 95.69 181 A 1 
ATOM   1444 C  C   . GLN A 1 181 ? 17.234  15.168  3.237   1.00 95.57 181 A 1 
ATOM   1445 O  O   . GLN A 1 181 ? 17.488  16.187  2.591   1.00 92.61 181 A 1 
ATOM   1446 C  CB  . GLN A 1 181 ? 17.924  13.220  1.853   1.00 94.46 181 A 1 
ATOM   1447 C  CG  . GLN A 1 181 ? 18.778  11.972  1.672   1.00 91.75 181 A 1 
ATOM   1448 C  CD  . GLN A 1 181 ? 20.256  12.272  1.729   1.00 87.93 181 A 1 
ATOM   1449 O  OE1 . GLN A 1 181 ? 20.742  13.176  1.054   1.00 79.82 181 A 1 
ATOM   1450 N  NE2 . GLN A 1 181 ? 20.976  11.512  2.536   1.00 76.82 181 A 1 
ATOM   1451 N  N   . THR A 1 182 ? 16.158  15.068  4.012   1.00 96.57 182 A 1 
ATOM   1452 C  CA  . THR A 1 182 ? 15.105  16.075  3.978   1.00 96.49 182 A 1 
ATOM   1453 C  C   . THR A 1 182 ? 14.769  16.675  5.340   1.00 95.87 182 A 1 
ATOM   1454 O  O   . THR A 1 182 ? 13.840  17.482  5.447   1.00 94.03 182 A 1 
ATOM   1455 C  CB  . THR A 1 182 ? 13.814  15.478  3.392   1.00 96.42 182 A 1 
ATOM   1456 O  OG1 . THR A 1 182 ? 13.423  14.339  4.169   1.00 95.43 182 A 1 
ATOM   1457 C  CG2 . THR A 1 182 ? 14.025  15.056  1.949   1.00 95.28 182 A 1 
ATOM   1458 N  N   . MET A 1 183 ? 15.509  16.316  6.381   1.00 95.19 183 A 1 
ATOM   1459 C  CA  . MET A 1 183 ? 15.139  16.696  7.739   1.00 93.85 183 A 1 
ATOM   1460 C  C   . MET A 1 183 ? 15.143  18.201  7.977   1.00 93.15 183 A 1 
ATOM   1461 O  O   . MET A 1 183 ? 14.423  18.686  8.847   1.00 89.54 183 A 1 
ATOM   1462 C  CB  . MET A 1 183 ? 16.071  16.002  8.751   1.00 91.31 183 A 1 
ATOM   1463 C  CG  . MET A 1 183 ? 17.534  16.366  8.614   1.00 85.26 183 A 1 
ATOM   1464 S  SD  . MET A 1 183 ? 18.573  15.462  9.801   1.00 82.11 183 A 1 
ATOM   1465 C  CE  . MET A 1 183 ? 17.901  16.058  11.348  1.00 73.27 183 A 1 
ATOM   1466 N  N   . ASP A 1 184 ? 15.919  18.946  7.207   1.00 93.34 184 A 1 
ATOM   1467 C  CA  . ASP A 1 184 ? 16.038  20.387  7.408   1.00 92.34 184 A 1 
ATOM   1468 C  C   . ASP A 1 184 ? 15.393  21.203  6.292   1.00 92.58 184 A 1 
ATOM   1469 O  O   . ASP A 1 184 ? 15.579  22.416  6.219   1.00 88.52 184 A 1 
ATOM   1470 C  CB  . ASP A 1 184 ? 17.513  20.777  7.552   1.00 90.04 184 A 1 
ATOM   1471 C  CG  . ASP A 1 184 ? 18.134  20.245  8.829   1.00 85.00 184 A 1 
ATOM   1472 O  OD1 . ASP A 1 184 ? 17.459  20.256  9.874   1.00 79.69 184 A 1 
ATOM   1473 O  OD2 . ASP A 1 184 ? 19.298  19.815  8.782   1.00 79.43 184 A 1 
ATOM   1474 N  N   . SER A 1 185 ? 14.624  20.545  5.436   1.00 93.92 185 A 1 
ATOM   1475 C  CA  . SER A 1 185 ? 13.932  21.238  4.359   1.00 93.95 185 A 1 
ATOM   1476 C  C   . SER A 1 185 ? 12.604  21.799  4.856   1.00 94.31 185 A 1 
ATOM   1477 O  O   . SER A 1 185 ? 12.067  21.351  5.871   1.00 91.68 185 A 1 
ATOM   1478 C  CB  . SER A 1 185 ? 13.691  20.297  3.181   1.00 92.01 185 A 1 
ATOM   1479 O  OG  . SER A 1 185 ? 13.039  20.952  2.114   1.00 83.28 185 A 1 
ATOM   1480 N  N   . THR A 1 186 ? 12.076  22.795  4.144   1.00 95.85 186 A 1 
ATOM   1481 C  CA  . THR A 1 186 ? 10.765  23.343  4.482   1.00 95.74 186 A 1 
ATOM   1482 C  C   . THR A 1 186 ? 9.670   22.730  3.630   1.00 96.31 186 A 1 
ATOM   1483 O  O   . THR A 1 186 ? 8.548   22.547  4.079   1.00 93.83 186 A 1 
ATOM   1484 C  CB  . THR A 1 186 ? 10.741  24.875  4.303   1.00 93.63 186 A 1 
ATOM   1485 O  OG1 . THR A 1 186 ? 11.107  25.206  2.958   1.00 86.02 186 A 1 
ATOM   1486 C  CG2 . THR A 1 186 ? 11.722  25.539  5.266   1.00 84.84 186 A 1 
ATOM   1487 N  N   . ASP A 1 187 ? 10.005  22.394  2.376   1.00 97.14 187 A 1 
ATOM   1488 C  CA  . ASP A 1 187 ? 9.067   21.768  1.455   1.00 97.61 187 A 1 
ATOM   1489 C  C   . ASP A 1 187 ? 9.856   20.897  0.475   1.00 97.54 187 A 1 
ATOM   1490 O  O   . ASP A 1 187 ? 10.136  21.325  -0.649  1.00 97.04 187 A 1 
ATOM   1491 C  CB  . ASP A 1 187 ? 8.257   22.826  0.705   1.00 97.71 187 A 1 
ATOM   1492 C  CG  . ASP A 1 187 ? 7.165   22.212  -0.164  1.00 98.16 187 A 1 
ATOM   1493 O  OD1 . ASP A 1 187 ? 6.938   20.988  -0.065  1.00 97.88 187 A 1 
ATOM   1494 O  OD2 . ASP A 1 187 ? 6.540   22.954  -0.936  1.00 97.90 187 A 1 
ATOM   1495 N  N   . PRO A 1 188 ? 10.235  19.688  0.886   1.00 97.73 188 A 1 
ATOM   1496 C  CA  . PRO A 1 188 ? 11.097  18.830  0.068   1.00 97.60 188 A 1 
ATOM   1497 C  C   . PRO A 1 188 ? 10.562  18.641  -1.345  1.00 97.84 188 A 1 
ATOM   1498 O  O   . PRO A 1 188 ? 9.443   18.161  -1.535  1.00 97.60 188 A 1 
ATOM   1499 C  CB  . PRO A 1 188 ? 11.109  17.507  0.840   1.00 97.32 188 A 1 
ATOM   1500 C  CG  . PRO A 1 188 ? 10.885  17.903  2.262   1.00 96.35 188 A 1 
ATOM   1501 C  CD  . PRO A 1 188 ? 9.932   19.069  2.190   1.00 97.58 188 A 1 
ATOM   1502 N  N   . LEU A 1 189 ? 11.372  19.061  -2.319  1.00 97.33 189 A 1 
ATOM   1503 C  CA  . LEU A 1 189 ? 11.051  18.936  -3.741  1.00 97.29 189 A 1 
ATOM   1504 C  C   . LEU A 1 189 ? 9.741   19.617  -4.118  1.00 97.46 189 A 1 
ATOM   1505 O  O   . LEU A 1 189 ? 9.146   19.307  -5.150  1.00 97.01 189 A 1 
ATOM   1506 C  CB  . LEU A 1 189 ? 11.056  17.468  -4.166  1.00 97.00 189 A 1 
ATOM   1507 C  CG  . LEU A 1 189 ? 12.392  16.741  -3.981  1.00 96.22 189 A 1 
ATOM   1508 C  CD1 . LEU A 1 189 ? 12.292  15.294  -4.439  1.00 95.13 189 A 1 
ATOM   1509 C  CD2 . LEU A 1 189 ? 13.517  17.456  -4.721  1.00 94.88 189 A 1 
ATOM   1510 N  N   . GLY A 1 190 ? 9.279   20.560  -3.280  1.00 97.30 190 A 1 
ATOM   1511 C  CA  . GLY A 1 190 ? 8.116   21.372  -3.582  1.00 97.53 190 A 1 
ATOM   1512 C  C   . GLY A 1 190 ? 6.785   20.633  -3.573  1.00 98.18 190 A 1 
ATOM   1513 O  O   . GLY A 1 190 ? 5.811   21.112  -4.150  1.00 98.08 190 A 1 
ATOM   1514 N  N   . GLN A 1 191 ? 6.739   19.479  -2.915  1.00 98.05 191 A 1 
ATOM   1515 C  CA  . GLN A 1 191 ? 5.553   18.632  -2.987  1.00 98.45 191 A 1 
ATOM   1516 C  C   . GLN A 1 191 ? 4.324   19.262  -2.322  1.00 98.72 191 A 1 
ATOM   1517 O  O   . GLN A 1 191 ? 3.216   19.141  -2.836  1.00 98.79 191 A 1 
ATOM   1518 C  CB  . GLN A 1 191 ? 5.822   17.258  -2.377  1.00 98.37 191 A 1 
ATOM   1519 C  CG  . GLN A 1 191 ? 4.647   16.288  -2.518  1.00 98.21 191 A 1 
ATOM   1520 C  CD  . GLN A 1 191 ? 4.993   14.870  -2.123  1.00 98.53 191 A 1 
ATOM   1521 O  OE1 . GLN A 1 191 ? 4.737   13.929  -2.875  1.00 94.39 191 A 1 
ATOM   1522 N  NE2 . GLN A 1 191 ? 5.566   14.717  -0.934  1.00 95.71 191 A 1 
ATOM   1523 N  N   . PHE A 1 192 ? 4.499   19.935  -1.182  1.00 98.82 192 A 1 
ATOM   1524 C  CA  . PHE A 1 192 ? 3.364   20.561  -0.507  1.00 98.84 192 A 1 
ATOM   1525 C  C   . PHE A 1 192 ? 2.734   21.645  -1.378  1.00 98.87 192 A 1 
ATOM   1526 O  O   . PHE A 1 192 ? 1.518   21.699  -1.529  1.00 98.84 192 A 1 
ATOM   1527 C  CB  . PHE A 1 192 ? 3.782   21.154  0.840   1.00 98.82 192 A 1 
ATOM   1528 C  CG  . PHE A 1 192 ? 3.903   20.135  1.948   1.00 98.82 192 A 1 
ATOM   1529 C  CD1 . PHE A 1 192 ? 2.821   19.361  2.316   1.00 98.58 192 A 1 
ATOM   1530 C  CD2 . PHE A 1 192 ? 5.099   19.969  2.634   1.00 98.57 192 A 1 
ATOM   1531 C  CE1 . PHE A 1 192 ? 2.924   18.425  3.335   1.00 98.39 192 A 1 
ATOM   1532 C  CE2 . PHE A 1 192 ? 5.210   19.040  3.655   1.00 98.36 192 A 1 
ATOM   1533 C  CZ  . PHE A 1 192 ? 4.118   18.272  3.998   1.00 98.50 192 A 1 
ATOM   1534 N  N   . GLU A 1 193 ? 3.572   22.524  -1.949  1.00 98.81 193 A 1 
ATOM   1535 C  CA  . GLU A 1 193 ? 3.073   23.584  -2.815  1.00 98.77 193 A 1 
ATOM   1536 C  C   . GLU A 1 193 ? 2.409   23.003  -4.060  1.00 98.80 193 A 1 
ATOM   1537 O  O   . GLU A 1 193 ? 1.355   23.470  -4.496  1.00 98.79 193 A 1 
ATOM   1538 C  CB  . GLU A 1 193 ? 4.210   24.533  -3.210  1.00 98.54 193 A 1 
ATOM   1539 C  CG  . GLU A 1 193 ? 3.766   25.720  -4.054  1.00 90.52 193 A 1 
ATOM   1540 C  CD  . GLU A 1 193 ? 4.900   26.692  -4.351  1.00 82.36 193 A 1 
ATOM   1541 O  OE1 . GLU A 1 193 ? 6.041   26.415  -3.945  1.00 77.24 193 A 1 
ATOM   1542 O  OE2 . GLU A 1 193 ? 4.634   27.726  -4.988  1.00 77.13 193 A 1 
ATOM   1543 N  N   . TRP A 1 194 ? 3.021   21.967  -4.627  1.00 98.75 194 A 1 
ATOM   1544 C  CA  . TRP A 1 194 ? 2.469   21.274  -5.789  1.00 98.89 194 A 1 
ATOM   1545 C  C   . TRP A 1 194 ? 1.104   20.671  -5.467  1.00 98.84 194 A 1 
ATOM   1546 O  O   . TRP A 1 194 ? 0.156   20.806  -6.243  1.00 98.86 194 A 1 
ATOM   1547 C  CB  . TRP A 1 194 ? 3.436   20.184  -6.259  1.00 98.82 194 A 1 
ATOM   1548 C  CG  . TRP A 1 194 ? 2.884   19.264  -7.304  1.00 98.83 194 A 1 
ATOM   1549 C  CD1 . TRP A 1 194 ? 2.887   19.452  -8.659  1.00 98.72 194 A 1 
ATOM   1550 C  CD2 . TRP A 1 194 ? 2.251   17.994  -7.080  1.00 98.83 194 A 1 
ATOM   1551 N  NE1 . TRP A 1 194 ? 2.301   18.389  -9.285  1.00 98.67 194 A 1 
ATOM   1552 C  CE2 . TRP A 1 194 ? 1.903   17.473  -8.348  1.00 98.77 194 A 1 
ATOM   1553 C  CE3 . TRP A 1 194 ? 1.958   17.246  -5.934  1.00 98.79 194 A 1 
ATOM   1554 C  CZ2 . TRP A 1 194 ? 1.265   16.235  -8.496  1.00 98.67 194 A 1 
ATOM   1555 C  CZ3 . TRP A 1 194 ? 1.321   16.014  -6.091  1.00 98.72 194 A 1 
ATOM   1556 C  CH2 . TRP A 1 194 ? 0.985   15.526  -7.357  1.00 98.68 194 A 1 
ATOM   1557 N  N   . PHE A 1 195 ? 0.994   20.012  -4.319  1.00 98.80 195 A 1 
ATOM   1558 C  CA  . PHE A 1 195 ? -0.244  19.370  -3.904  1.00 98.92 195 A 1 
ATOM   1559 C  C   . PHE A 1 195 ? -1.362  20.394  -3.735  1.00 98.91 195 A 1 
ATOM   1560 O  O   . PHE A 1 195 ? -2.503  20.165  -4.142  1.00 98.89 195 A 1 
ATOM   1561 C  CB  . PHE A 1 195 ? -0.038  18.590  -2.606  1.00 98.92 195 A 1 
ATOM   1562 C  CG  . PHE A 1 195 ? -1.247  17.823  -2.151  1.00 98.92 195 A 1 
ATOM   1563 C  CD1 . PHE A 1 195 ? -1.654  16.674  -2.812  1.00 98.79 195 A 1 
ATOM   1564 C  CD2 . PHE A 1 195 ? -1.973  18.242  -1.050  1.00 98.79 195 A 1 
ATOM   1565 C  CE1 . PHE A 1 195 ? -2.759  15.963  -2.392  1.00 98.67 195 A 1 
ATOM   1566 C  CE2 . PHE A 1 195 ? -3.085  17.538  -0.621  1.00 98.67 195 A 1 
ATOM   1567 C  CZ  . PHE A 1 195 ? -3.482  16.395  -1.288  1.00 98.78 195 A 1 
ATOM   1568 N  N   . LYS A 1 196 ? -1.028  21.546  -3.135  1.00 98.98 196 A 1 
ATOM   1569 C  CA  . LYS A 1 196 ? -2.007  22.613  -2.952  1.00 98.89 196 A 1 
ATOM   1570 C  C   . LYS A 1 196 ? -2.522  23.118  -4.295  1.00 98.89 196 A 1 
ATOM   1571 O  O   . LYS A 1 196 ? -3.721  23.335  -4.469  1.00 98.82 196 A 1 
ATOM   1572 C  CB  . LYS A 1 196 ? -1.398  23.767  -2.159  1.00 98.72 196 A 1 
ATOM   1573 C  CG  . LYS A 1 196 ? -2.375  24.906  -1.881  1.00 96.49 196 A 1 
ATOM   1574 C  CD  . LYS A 1 196 ? -1.719  26.009  -1.054  1.00 93.95 196 A 1 
ATOM   1575 C  CE  . LYS A 1 196 ? -2.718  27.099  -0.701  1.00 86.86 196 A 1 
ATOM   1576 N  NZ  . LYS A 1 196 ? -3.294  27.762  -1.905  1.00 79.07 196 A 1 
ATOM   1577 N  N   . THR A 1 197 ? -1.614  23.301  -5.247  1.00 98.96 197 A 1 
ATOM   1578 C  CA  . THR A 1 197 ? -1.986  23.764  -6.578  1.00 98.86 197 A 1 
ATOM   1579 C  C   . THR A 1 197 ? -2.930  22.769  -7.260  1.00 98.99 197 A 1 
ATOM   1580 O  O   . THR A 1 197 ? -3.945  23.155  -7.850  1.00 98.79 197 A 1 
ATOM   1581 C  CB  . THR A 1 197 ? -0.740  23.987  -7.449  1.00 98.73 197 A 1 
ATOM   1582 O  OG1 . THR A 1 197 ? 0.060   25.025  -6.876  1.00 96.16 197 A 1 
ATOM   1583 C  CG2 . THR A 1 197 ? -1.130  24.373  -8.870  1.00 95.40 197 A 1 
ATOM   1584 N  N   . VAL A 1 198 ? -2.595  21.481  -7.163  1.00 98.90 198 A 1 
ATOM   1585 C  CA  . VAL A 1 198 ? -3.411  20.431  -7.762  1.00 98.91 198 A 1 
ATOM   1586 C  C   . VAL A 1 198 ? -4.802  20.398  -7.130  1.00 98.97 198 A 1 
ATOM   1587 O  O   . VAL A 1 198 ? -5.818  20.382  -7.825  1.00 98.86 198 A 1 
ATOM   1588 C  CB  . VAL A 1 198 ? -2.727  19.052  -7.619  1.00 98.85 198 A 1 
ATOM   1589 C  CG1 . VAL A 1 198 ? -3.687  17.929  -7.988  1.00 98.44 198 A 1 
ATOM   1590 C  CG2 . VAL A 1 198 ? -1.479  18.993  -8.491  1.00 98.53 198 A 1 
ATOM   1591 N  N   . MET A 1 199 ? -4.852  20.402  -5.802  1.00 98.98 199 A 1 
ATOM   1592 C  CA  . MET A 1 199 ? -6.123  20.302  -5.088  1.00 98.90 199 A 1 
ATOM   1593 C  C   . MET A 1 199 ? -6.989  21.543  -5.299  1.00 98.98 199 A 1 
ATOM   1594 O  O   . MET A 1 199 ? -8.212  21.428  -5.439  1.00 98.82 199 A 1 
ATOM   1595 C  CB  . MET A 1 199 ? -5.870  20.080  -3.596  1.00 98.89 199 A 1 
ATOM   1596 C  CG  . MET A 1 199 ? -5.298  18.713  -3.264  1.00 98.48 199 A 1 
ATOM   1597 S  SD  . MET A 1 199 ? -6.468  17.367  -3.582  1.00 98.25 199 A 1 
ATOM   1598 C  CE  . MET A 1 199 ? -5.511  16.334  -4.672  1.00 95.64 199 A 1 
ATOM   1599 N  N   . ASP A 1 200 ? -6.377  22.724  -5.320  1.00 98.99 200 A 1 
ATOM   1600 C  CA  . ASP A 1 200 ? -7.117  23.948  -5.596  1.00 98.92 200 A 1 
ATOM   1601 C  C   . ASP A 1 200 ? -7.775  23.872  -6.975  1.00 98.81 200 A 1 
ATOM   1602 O  O   . ASP A 1 200 ? -8.921  24.281  -7.149  1.00 98.70 200 A 1 
ATOM   1603 C  CB  . ASP A 1 200 ? -6.198  25.174  -5.524  1.00 98.83 200 A 1 
ATOM   1604 C  CG  . ASP A 1 200 ? -5.879  25.583  -4.098  1.00 98.34 200 A 1 
ATOM   1605 O  OD1 . ASP A 1 200 ? -6.553  25.104  -3.166  1.00 96.82 200 A 1 
ATOM   1606 O  OD2 . ASP A 1 200 ? -4.955  26.411  -3.908  1.00 96.85 200 A 1 
ATOM   1607 N  N   . GLY A 1 201 ? -7.042  23.332  -7.938  1.00 98.88 201 A 1 
ATOM   1608 C  CA  . GLY A 1 201 ? -7.568  23.171  -9.284  1.00 98.81 201 A 1 
ATOM   1609 C  C   . GLY A 1 201 ? -8.745  22.206  -9.324  1.00 98.81 201 A 1 
ATOM   1610 O  O   . GLY A 1 201 ? -9.755  22.470  -9.987  1.00 98.58 201 A 1 
ATOM   1611 N  N   . TYR A 1 202 ? -8.621  21.100  -8.623  1.00 98.87 202 A 1 
ATOM   1612 C  CA  . TYR A 1 202 ? -9.694  20.108  -8.564  1.00 98.86 202 A 1 
ATOM   1613 C  C   . TYR A 1 202 ? -10.944 20.705  -7.906  1.00 98.79 202 A 1 
ATOM   1614 O  O   . TYR A 1 202 ? -12.060 20.520  -8.396  1.00 98.56 202 A 1 
ATOM   1615 C  CB  . TYR A 1 202 ? -9.253  18.867  -7.782  1.00 98.83 202 A 1 
ATOM   1616 C  CG  . TYR A 1 202 ? -8.228  17.995  -8.481  1.00 98.84 202 A 1 
ATOM   1617 C  CD1 . TYR A 1 202 ? -7.908  18.178  -9.817  1.00 98.66 202 A 1 
ATOM   1618 C  CD2 . TYR A 1 202 ? -7.586  16.968  -7.789  1.00 98.67 202 A 1 
ATOM   1619 C  CE1 . TYR A 1 202 ? -6.971  17.367  -10.450 1.00 98.61 202 A 1 
ATOM   1620 C  CE2 . TYR A 1 202 ? -6.663  16.158  -8.413  1.00 98.61 202 A 1 
ATOM   1621 C  CZ  . TYR A 1 202 ? -6.348  16.353  -9.743  1.00 98.72 202 A 1 
ATOM   1622 O  OH  . TYR A 1 202 ? -5.425  15.556  -10.357 1.00 98.45 202 A 1 
ATOM   1623 N  N   . ARG A 1 203 ? -10.754 21.418  -6.810  1.00 98.84 203 A 1 
ATOM   1624 C  CA  . ARG A 1 203 ? -11.871 22.036  -6.092  1.00 98.78 203 A 1 
ATOM   1625 C  C   . ARG A 1 203 ? -12.594 23.041  -6.985  1.00 98.66 203 A 1 
ATOM   1626 O  O   . ARG A 1 203 ? -13.828 23.073  -7.036  1.00 98.23 203 A 1 
ATOM   1627 C  CB  . ARG A 1 203 ? -11.375 22.721  -4.816  1.00 98.43 203 A 1 
ATOM   1628 C  CG  . ARG A 1 203 ? -12.414 23.597  -4.122  1.00 97.45 203 A 1 
ATOM   1629 C  CD  . ARG A 1 203 ? -11.840 24.195  -2.840  1.00 96.95 203 A 1 
ATOM   1630 N  NE  . ARG A 1 203 ? -11.756 23.214  -1.765  1.00 96.39 203 A 1 
ATOM   1631 C  CZ  . ARG A 1 203 ? -10.998 23.348  -0.676  1.00 97.20 203 A 1 
ATOM   1632 N  NH1 . ARG A 1 203 ? -10.218 24.404  -0.533  1.00 92.91 203 A 1 
ATOM   1633 N  NH2 . ARG A 1 203 ? -11.008 22.413  0.271   1.00 92.71 203 A 1 
ATOM   1634 N  N   . LYS A 1 204 ? -11.824 23.855  -7.689  1.00 98.79 204 A 1 
ATOM   1635 C  CA  . LYS A 1 204 ? -12.399 24.912  -8.514  1.00 98.62 204 A 1 
ATOM   1636 C  C   . LYS A 1 204 ? -13.197 24.358  -9.689  1.00 98.69 204 A 1 
ATOM   1637 O  O   . LYS A 1 204 ? -14.154 24.990  -10.150 1.00 98.06 204 A 1 
ATOM   1638 C  CB  . LYS A 1 204 ? -11.282 25.842  -9.020  1.00 98.37 204 A 1 
ATOM   1639 C  CG  . LYS A 1 204 ? -11.770 27.103  -9.715  1.00 89.02 204 A 1 
ATOM   1640 C  CD  . LYS A 1 204 ? -10.611 28.041  -10.025 1.00 86.46 204 A 1 
ATOM   1641 C  CE  . LYS A 1 204 ? -11.094 29.345  -10.624 1.00 74.85 204 A 1 
ATOM   1642 N  NZ  . LYS A 1 204 ? -9.974  30.296  -10.868 1.00 67.09 204 A 1 
ATOM   1643 N  N   . THR A 1 205 ? -12.827 23.158  -10.152 1.00 98.40 205 A 1 
ATOM   1644 C  CA  . THR A 1 205 ? -13.466 22.561  -11.319 1.00 98.29 205 A 1 
ATOM   1645 C  C   . THR A 1 205 ? -14.368 21.383  -10.955 1.00 98.08 205 A 1 
ATOM   1646 O  O   . THR A 1 205 ? -14.857 20.671  -11.833 1.00 97.14 205 A 1 
ATOM   1647 C  CB  . THR A 1 205 ? -12.417 22.094  -12.341 1.00 97.99 205 A 1 
ATOM   1648 O  OG1 . THR A 1 205 ? -11.499 21.200  -11.726 1.00 96.49 205 A 1 
ATOM   1649 C  CG2 . THR A 1 205 ? -11.657 23.294  -12.898 1.00 95.87 205 A 1 
ATOM   1650 N  N   . GLY A 1 206 ? -14.597 21.163  -9.660  1.00 98.21 206 A 1 
ATOM   1651 C  CA  . GLY A 1 206 ? -15.518 20.131  -9.214  1.00 97.95 206 A 1 
ATOM   1652 C  C   . GLY A 1 206 ? -15.014 18.711  -9.412  1.00 97.94 206 A 1 
ATOM   1653 O  O   . GLY A 1 206 ? -15.809 17.778  -9.552  1.00 96.96 206 A 1 
ATOM   1654 N  N   . GLN A 1 207 ? -13.693 18.526  -9.412  1.00 98.20 207 A 1 
ATOM   1655 C  CA  . GLN A 1 207 ? -13.105 17.206  -9.554  1.00 98.23 207 A 1 
ATOM   1656 C  C   . GLN A 1 207 ? -12.890 16.557  -8.189  1.00 98.33 207 A 1 
ATOM   1657 O  O   . GLN A 1 207 ? -12.932 17.222  -7.152  1.00 98.05 207 A 1 
ATOM   1658 C  CB  . GLN A 1 207 ? -11.771 17.284  -10.306 1.00 98.01 207 A 1 
ATOM   1659 C  CG  . GLN A 1 207 ? -11.868 17.937  -11.676 1.00 97.13 207 A 1 
ATOM   1660 C  CD  . GLN A 1 207 ? -10.590 17.795  -12.479 1.00 96.86 207 A 1 
ATOM   1661 O  OE1 . GLN A 1 207 ? -10.099 16.679  -12.664 1.00 91.08 207 A 1 
ATOM   1662 N  NE2 . GLN A 1 207 ? -10.056 18.909  -12.951 1.00 90.61 207 A 1 
ATOM   1663 N  N   . ARG A 1 208 ? -12.674 15.250  -8.201  1.00 98.43 208 A 1 
ATOM   1664 C  CA  . ARG A 1 208 ? -12.421 14.501  -6.981  1.00 98.47 208 A 1 
ATOM   1665 C  C   . ARG A 1 208 ? -11.103 13.740  -7.097  1.00 98.68 208 A 1 
ATOM   1666 O  O   . ARG A 1 208 ? -10.532 13.639  -8.180  1.00 98.47 208 A 1 
ATOM   1667 C  CB  . ARG A 1 208 ? -13.563 13.517  -6.702  1.00 98.08 208 A 1 
ATOM   1668 C  CG  . ARG A 1 208 ? -14.926 14.182  -6.515  1.00 95.60 208 A 1 
ATOM   1669 C  CD  . ARG A 1 208 ? -14.976 14.991  -5.235  1.00 90.39 208 A 1 
ATOM   1670 N  NE  . ARG A 1 208 ? -16.302 15.581  -5.005  1.00 85.61 208 A 1 
ATOM   1671 C  CZ  . ARG A 1 208 ? -16.686 16.766  -5.432  1.00 80.13 208 A 1 
ATOM   1672 N  NH1 . ARG A 1 208 ? -15.852 17.524  -6.128  1.00 74.17 208 A 1 
ATOM   1673 N  NH2 . ARG A 1 208 ? -17.915 17.205  -5.186  1.00 77.06 208 A 1 
ATOM   1674 N  N   . ALA A 1 209 ? -10.621 13.209  -5.965  1.00 98.68 209 A 1 
ATOM   1675 C  CA  . ALA A 1 209 ? -9.338  12.523  -5.959  1.00 98.79 209 A 1 
ATOM   1676 C  C   . ALA A 1 209 ? -9.291  11.397  -4.942  1.00 98.81 209 A 1 
ATOM   1677 O  O   . ALA A 1 209 ? -9.923  11.466  -3.881  1.00 98.75 209 A 1 
ATOM   1678 C  CB  . ALA A 1 209 ? -8.208  13.511  -5.672  1.00 98.70 209 A 1 
ATOM   1679 N  N   . ILE A 1 210 ? -8.556  10.349  -5.287  1.00 98.81 210 A 1 
ATOM   1680 C  CA  . ILE A 1 210 ? -8.140  9.331   -4.332  1.00 98.89 210 A 1 
ATOM   1681 C  C   . ILE A 1 210 ? -6.637  9.468   -4.199  1.00 98.97 210 A 1 
ATOM   1682 O  O   . ILE A 1 210 ? -5.908  9.339   -5.180  1.00 98.91 210 A 1 
ATOM   1683 C  CB  . ILE A 1 210 ? -8.530  7.919   -4.796  1.00 98.80 210 A 1 
ATOM   1684 C  CG1 . ILE A 1 210 ? -10.051 7.771   -4.817  1.00 98.27 210 A 1 
ATOM   1685 C  CG2 . ILE A 1 210 ? -7.899  6.867   -3.875  1.00 98.54 210 A 1 
ATOM   1686 C  CD1 . ILE A 1 210 ? -10.542 6.441   -5.363  1.00 96.60 210 A 1 
ATOM   1687 N  N   . VAL A 1 211 ? -6.170  9.752   -2.981  1.00 98.91 211 A 1 
ATOM   1688 C  CA  . VAL A 1 211 ? -4.754  10.001  -2.732  1.00 98.96 211 A 1 
ATOM   1689 C  C   . VAL A 1 211 ? -4.088  8.741   -2.201  1.00 98.99 211 A 1 
ATOM   1690 O  O   . VAL A 1 211 ? -4.642  8.054   -1.341  1.00 98.91 211 A 1 
ATOM   1691 C  CB  . VAL A 1 211 ? -4.559  11.160  -1.735  1.00 98.91 211 A 1 
ATOM   1692 C  CG1 . VAL A 1 211 ? -3.077  11.429  -1.502  1.00 98.62 211 A 1 
ATOM   1693 C  CG2 . VAL A 1 211 ? -5.254  12.423  -2.245  1.00 98.66 211 A 1 
ATOM   1694 N  N   . SER A 1 212 ? -2.895  8.427   -2.715  1.00 98.92 212 A 1 
ATOM   1695 C  CA  . SER A 1 212 ? -2.137  7.274   -2.255  1.00 98.99 212 A 1 
ATOM   1696 C  C   . SER A 1 212 ? -0.723  7.690   -1.880  1.00 98.99 212 A 1 
ATOM   1697 O  O   . SER A 1 212 ? -0.149  8.595   -2.488  1.00 98.81 212 A 1 
ATOM   1698 C  CB  . SER A 1 212 ? -2.100  6.171   -3.322  1.00 98.70 212 A 1 
ATOM   1699 O  OG  . SER A 1 212 ? -3.396  5.719   -3.633  1.00 93.33 212 A 1 
ATOM   1700 N  N   . MET A 1 213 ? -0.153  7.029   -0.874  1.00 98.93 213 A 1 
ATOM   1701 C  CA  . MET A 1 213 ? 1.189   7.313   -0.398  1.00 98.91 213 A 1 
ATOM   1702 C  C   . MET A 1 213 ? 1.699   6.087   0.332   1.00 98.99 213 A 1 
ATOM   1703 O  O   . MET A 1 213 ? 0.913   5.273   0.822   1.00 98.65 213 A 1 
ATOM   1704 C  CB  . MET A 1 213 ? 1.181   8.526   0.545   1.00 98.54 213 A 1 
ATOM   1705 C  CG  . MET A 1 213 ? 0.341   8.322   1.798   1.00 98.01 213 A 1 
ATOM   1706 S  SD  . MET A 1 213 ? -0.014  9.847   2.689   1.00 98.33 213 A 1 
ATOM   1707 C  CE  . MET A 1 213 ? -1.096  10.665  1.544   1.00 96.12 213 A 1 
ATOM   1708 N  N   . HIS A 1 214 ? 3.027   5.935   0.409   1.00 98.87 214 A 1 
ATOM   1709 C  CA  . HIS A 1 214 ? 3.555   4.753   1.084   1.00 98.87 214 A 1 
ATOM   1710 C  C   . HIS A 1 214 ? 3.405   4.856   2.597   1.00 98.84 214 A 1 
ATOM   1711 O  O   . HIS A 1 214 ? 2.926   3.933   3.246   1.00 98.41 214 A 1 
ATOM   1712 C  CB  . HIS A 1 214 ? 5.019   4.518   0.720   1.00 98.75 214 A 1 
ATOM   1713 C  CG  . HIS A 1 214 ? 5.555   3.237   1.280   1.00 98.67 214 A 1 
ATOM   1714 N  ND1 . HIS A 1 214 ? 5.082   2.005   0.905   1.00 97.62 214 A 1 
ATOM   1715 C  CD2 . HIS A 1 214 ? 6.511   3.006   2.208   1.00 97.75 214 A 1 
ATOM   1716 C  CE1 . HIS A 1 214 ? 5.724   1.062   1.572   1.00 97.59 214 A 1 
ATOM   1717 N  NE2 . HIS A 1 214 ? 6.596   1.643   2.368   1.00 97.70 214 A 1 
ATOM   1718 N  N   . ILE A 1 215 ? 3.802   5.996   3.157   1.00 98.86 215 A 1 
ATOM   1719 C  CA  . ILE A 1 215 ? 3.795   6.192   4.608   1.00 98.83 215 A 1 
ATOM   1720 C  C   . ILE A 1 215 ? 2.727   7.205   5.002   1.00 98.89 215 A 1 
ATOM   1721 O  O   . ILE A 1 215 ? 2.830   8.387   4.664   1.00 98.77 215 A 1 
ATOM   1722 C  CB  . ILE A 1 215 ? 5.165   6.655   5.128   1.00 98.79 215 A 1 
ATOM   1723 C  CG1 . ILE A 1 215 ? 6.280   5.754   4.592   1.00 98.31 215 A 1 
ATOM   1724 C  CG2 . ILE A 1 215 ? 5.172   6.686   6.653   1.00 98.32 215 A 1 
ATOM   1725 C  CD1 . ILE A 1 215 ? 7.680   6.172   5.013   1.00 97.66 215 A 1 
ATOM   1726 N  N   . CYS A 1 216 ? 1.717   6.757   5.721   1.00 98.79 216 A 1 
ATOM   1727 C  CA  . CYS A 1 216 ? 0.661   7.621   6.224   1.00 98.61 216 A 1 
ATOM   1728 C  C   . CYS A 1 216 ? 1.183   8.475   7.379   1.00 98.64 216 A 1 
ATOM   1729 O  O   . CYS A 1 216 ? 2.090   8.072   8.102   1.00 98.00 216 A 1 
ATOM   1730 C  CB  . CYS A 1 216 ? -0.517  6.785   6.721   1.00 97.58 216 A 1 
ATOM   1731 S  SG  . CYS A 1 216 ? -2.005  6.807   5.690   1.00 93.40 216 A 1 
ATOM   1732 N  N   . PRO A 1 217 ? 0.617   9.676   7.591   1.00 98.70 217 A 1 
ATOM   1733 C  CA  . PRO A 1 217 ? 0.911   10.398  8.822   1.00 98.60 217 A 1 
ATOM   1734 C  C   . PRO A 1 217 ? 0.371   9.625   10.016  1.00 98.52 217 A 1 
ATOM   1735 O  O   . PRO A 1 217 ? -0.555  8.832   9.885   1.00 97.63 217 A 1 
ATOM   1736 C  CB  . PRO A 1 217 ? 0.178   11.730  8.642   1.00 98.12 217 A 1 
ATOM   1737 C  CG  . PRO A 1 217 ? -0.913  11.428  7.672   1.00 96.27 217 A 1 
ATOM   1738 C  CD  . PRO A 1 217 ? -0.356  10.382  6.743   1.00 98.38 217 A 1 
ATOM   1739 N  N   . GLY A 1 218 ? 0.958   9.849   11.189  1.00 98.38 218 A 1 
ATOM   1740 C  CA  . GLY A 1 218 ? 0.550   9.146   12.386  1.00 98.15 218 A 1 
ATOM   1741 C  C   . GLY A 1 218 ? 1.681   8.329   12.978  1.00 98.22 218 A 1 
ATOM   1742 O  O   . GLY A 1 218 ? 2.854   8.659   12.806  1.00 97.37 218 A 1 
ATOM   1743 N  N   . VAL A 1 219 ? 1.320   7.267   13.684  1.00 98.21 219 A 1 
ATOM   1744 C  CA  . VAL A 1 219 ? 2.286   6.475   14.436  1.00 98.04 219 A 1 
ATOM   1745 C  C   . VAL A 1 219 ? 2.195   5.001   14.070  1.00 98.09 219 A 1 
ATOM   1746 O  O   . VAL A 1 219 ? 1.255   4.567   13.404  1.00 97.38 219 A 1 
ATOM   1747 C  CB  . VAL A 1 219 ? 2.088   6.642   15.955  1.00 97.42 219 A 1 
ATOM   1748 C  CG1 . VAL A 1 219 ? 2.217   8.103   16.346  1.00 95.18 219 A 1 
ATOM   1749 C  CG2 . VAL A 1 219 ? 0.731   6.086   16.370  1.00 95.12 219 A 1 
ATOM   1750 N  N   . ALA A 1 220 ? 3.191   4.223   14.527  1.00 97.64 220 A 1 
ATOM   1751 C  CA  . ALA A 1 220 ? 3.208   2.784   14.329  1.00 97.40 220 A 1 
ATOM   1752 C  C   . ALA A 1 220 ? 2.883   2.088   15.640  1.00 97.39 220 A 1 
ATOM   1753 O  O   . ALA A 1 220 ? 3.718   2.046   16.549  1.00 96.15 220 A 1 
ATOM   1754 C  CB  . ALA A 1 220 ? 4.570   2.336   13.807  1.00 96.97 220 A 1 
ATOM   1755 N  N   . GLU A 1 221 ? 1.677   1.544   15.747  1.00 96.25 221 A 1 
ATOM   1756 C  CA  . GLU A 1 221 ? 1.209   0.938   16.989  1.00 95.41 221 A 1 
ATOM   1757 C  C   . GLU A 1 221 ? 2.110   -0.191  17.470  1.00 95.14 221 A 1 
ATOM   1758 O  O   . GLU A 1 221 ? 2.364   -0.321  18.664  1.00 92.93 221 A 1 
ATOM   1759 C  CB  . GLU A 1 221 ? -0.224  0.413   16.820  1.00 93.80 221 A 1 
ATOM   1760 C  CG  . GLU A 1 221 ? -1.279  1.480   16.606  1.00 91.54 221 A 1 
ATOM   1761 C  CD  . GLU A 1 221 ? -1.504  1.825   15.141  1.00 93.17 221 A 1 
ATOM   1762 O  OE1 . GLU A 1 221 ? -0.570  1.692   14.325  1.00 89.96 221 A 1 
ATOM   1763 O  OE2 . GLU A 1 221 ? -2.641  2.223   14.807  1.00 90.87 221 A 1 
ATOM   1764 N  N   . ARG A 1 222 ? 2.595   -1.013  16.532  1.00 94.58 222 A 1 
ATOM   1765 C  CA  . ARG A 1 222 ? 3.400   -2.177  16.889  1.00 93.26 222 A 1 
ATOM   1766 C  C   . ARG A 1 222 ? 4.787   -1.800  17.387  1.00 93.23 222 A 1 
ATOM   1767 O  O   . ARG A 1 222 ? 5.464   -2.609  18.018  1.00 91.40 222 A 1 
ATOM   1768 C  CB  . ARG A 1 222 ? 3.534   -3.130  15.699  1.00 91.17 222 A 1 
ATOM   1769 C  CG  . ARG A 1 222 ? 2.230   -3.750  15.243  1.00 86.16 222 A 1 
ATOM   1770 C  CD  . ARG A 1 222 ? 2.434   -4.556  13.973  1.00 85.51 222 A 1 
ATOM   1771 N  NE  . ARG A 1 222 ? 3.194   -5.770  14.205  1.00 83.46 222 A 1 
ATOM   1772 C  CZ  . ARG A 1 222 ? 3.737   -6.511  13.234  1.00 83.45 222 A 1 
ATOM   1773 N  NH1 . ARG A 1 222 ? 3.633   -6.128  11.971  1.00 77.63 222 A 1 
ATOM   1774 N  NH2 . ARG A 1 222 ? 4.396   -7.616  13.529  1.00 75.96 222 A 1 
ATOM   1775 N  N   . PHE A 1 223 ? 5.218   -0.584  17.104  1.00 95.04 223 A 1 
ATOM   1776 C  CA  . PHE A 1 223 ? 6.553   -0.127  17.488  1.00 94.80 223 A 1 
ATOM   1777 C  C   . PHE A 1 223 ? 6.470   1.035   18.462  1.00 95.99 223 A 1 
ATOM   1778 O  O   . PHE A 1 223 ? 7.104   2.073   18.291  1.00 94.44 223 A 1 
ATOM   1779 C  CB  . PHE A 1 223 ? 7.355   0.242   16.244  1.00 93.55 223 A 1 
ATOM   1780 C  CG  . PHE A 1 223 ? 7.463   -0.896  15.261  1.00 91.03 223 A 1 
ATOM   1781 C  CD1 . PHE A 1 223 ? 8.306   -1.965  15.519  1.00 86.89 223 A 1 
ATOM   1782 C  CD2 . PHE A 1 223 ? 6.710   -0.904  14.105  1.00 86.80 223 A 1 
ATOM   1783 C  CE1 . PHE A 1 223 ? 8.405   -3.021  14.629  1.00 85.35 223 A 1 
ATOM   1784 C  CE2 . PHE A 1 223 ? 6.801   -1.958  13.209  1.00 84.69 223 A 1 
ATOM   1785 C  CZ  . PHE A 1 223 ? 7.652   -3.017  13.470  1.00 84.81 223 A 1 
ATOM   1786 N  N   . ASN A 1 224 ? 5.694   0.837   19.583  1.00 94.79 224 A 1 
ATOM   1787 C  CA  . ASN A 1 224 ? 5.469   1.684   20.634  1.00 95.81 224 A 1 
ATOM   1788 C  C   . ASN A 1 224 ? 4.908   3.029   20.273  1.00 96.31 224 A 1 
ATOM   1789 O  O   . ASN A 1 224 ? 5.203   4.054   20.851  1.00 94.62 224 A 1 
ATOM   1790 C  CB  . ASN A 1 224 ? 6.685   1.839   21.508  1.00 94.69 224 A 1 
ATOM   1791 C  CG  . ASN A 1 224 ? 6.402   2.059   22.868  1.00 92.01 224 A 1 
ATOM   1792 O  OD1 . ASN A 1 224 ? 5.281   1.841   23.340  1.00 87.60 224 A 1 
ATOM   1793 N  ND2 . ASN A 1 224 ? 6.966   2.370   23.707  1.00 87.94 224 A 1 
ATOM   1794 N  N   . TYR A 1 225 ? 4.021   3.030   19.266  1.00 96.60 225 A 1 
ATOM   1795 C  CA  . TYR A 1 225 ? 3.340   4.241   18.823  1.00 96.70 225 A 1 
ATOM   1796 C  C   . TYR A 1 225 ? 4.341   5.302   18.387  1.00 97.24 225 A 1 
ATOM   1797 O  O   . TYR A 1 225 ? 4.168   6.493   18.662  1.00 95.86 225 A 1 
ATOM   1798 C  CB  . TYR A 1 225 ? 2.420   4.775   19.917  1.00 95.77 225 A 1 
ATOM   1799 C  CG  . TYR A 1 225 ? 1.351   3.786   20.339  1.00 93.72 225 A 1 
ATOM   1800 C  CD1 . TYR A 1 225 ? 1.605   2.849   21.320  1.00 91.15 225 A 1 
ATOM   1801 C  CD2 . TYR A 1 225 ? 0.105   3.791   19.741  1.00 91.52 225 A 1 
ATOM   1802 C  CE1 . TYR A 1 225 ? 0.633   1.933   21.702  1.00 89.42 225 A 1 
ATOM   1803 C  CE2 . TYR A 1 225 ? -0.875  2.883   20.118  1.00 89.18 225 A 1 
ATOM   1804 C  CZ  . TYR A 1 225 ? -0.603  1.951   21.097  1.00 89.34 225 A 1 
ATOM   1805 O  OH  . TYR A 1 225 ? -1.560  1.047   21.475  1.00 85.58 225 A 1 
ATOM   1806 N  N   . SER A 1 226 ? 5.400   4.874   17.693  1.00 97.44 226 A 1 
ATOM   1807 C  CA  . SER A 1 226 ? 6.460   5.779   17.273  1.00 97.39 226 A 1 
ATOM   1808 C  C   . SER A 1 226 ? 6.035   6.608   16.068  1.00 97.70 226 A 1 
ATOM   1809 O  O   . SER A 1 226 ? 5.382   6.106   15.154  1.00 97.28 226 A 1 
ATOM   1810 C  CB  . SER A 1 226 ? 7.720   4.993   16.936  1.00 96.23 226 A 1 
ATOM   1811 O  OG  . SER A 1 226 ? 7.466   4.026   15.936  1.00 90.62 226 A 1 
ATOM   1812 N  N   . ASP A 1 227 ? 6.413   7.897   16.071  1.00 97.81 227 A 1 
ATOM   1813 C  CA  . ASP A 1 227 ? 6.161   8.766   14.929  1.00 97.82 227 A 1 
ATOM   1814 C  C   . ASP A 1 227 ? 6.876   8.224   13.704  1.00 98.12 227 A 1 
ATOM   1815 O  O   . ASP A 1 227 ? 8.001   7.728   13.792  1.00 97.51 227 A 1 
ATOM   1816 C  CB  . ASP A 1 227 ? 6.651   10.187  15.209  1.00 96.96 227 A 1 
ATOM   1817 C  CG  . ASP A 1 227 ? 5.854   10.868  16.302  1.00 93.42 227 A 1 
ATOM   1818 O  OD1 . ASP A 1 227 ? 4.654   10.570  16.456  1.00 89.20 227 A 1 
ATOM   1819 O  OD2 . ASP A 1 227 ? 6.436   11.720  17.012  1.00 88.46 227 A 1 
ATOM   1820 N  N   . GLN A 1 228 ? 6.219   8.320   12.538  1.00 98.39 228 A 1 
ATOM   1821 C  CA  . GLN A 1 228 ? 6.807   7.860   11.296  1.00 98.47 228 A 1 
ATOM   1822 C  C   . GLN A 1 228 ? 7.353   9.003   10.451  1.00 98.54 228 A 1 
ATOM   1823 O  O   . GLN A 1 228 ? 8.343   8.841   9.742   1.00 98.00 228 A 1 
ATOM   1824 C  CB  . GLN A 1 228 ? 5.774   7.064   10.492  1.00 98.09 228 A 1 
ATOM   1825 C  CG  . GLN A 1 228 ? 5.308   5.802   11.192  1.00 97.21 228 A 1 
ATOM   1826 C  CD  . GLN A 1 228 ? 6.460   4.888   11.520  1.00 96.76 228 A 1 
ATOM   1827 O  OE1 . GLN A 1 228 ? 7.070   4.302   10.631  1.00 89.96 228 A 1 
ATOM   1828 N  NE2 . GLN A 1 228 ? 6.782   4.775   12.801  1.00 89.31 228 A 1 
ATOM   1829 N  N   . LEU A 1 229 ? 6.724   10.164  10.532  1.00 98.65 229 A 1 
ATOM   1830 C  CA  . LEU A 1 229 ? 7.157   11.331  9.784   1.00 98.68 229 A 1 
ATOM   1831 C  C   . LEU A 1 229 ? 7.739   12.381  10.719  1.00 98.41 229 A 1 
ATOM   1832 O  O   . LEU A 1 229 ? 7.382   12.436  11.896  1.00 98.07 229 A 1 
ATOM   1833 C  CB  . LEU A 1 229 ? 5.986   11.929  8.996   1.00 98.70 229 A 1 
ATOM   1834 C  CG  . LEU A 1 229 ? 5.173   10.968  8.125   1.00 98.45 229 A 1 
ATOM   1835 C  CD1 . LEU A 1 229 ? 4.085   11.725  7.379   1.00 98.32 229 A 1 
ATOM   1836 C  CD2 . LEU A 1 229 ? 6.071   10.217  7.155   1.00 98.27 229 A 1 
ATOM   1837 N  N   . TYR A 1 230 ? 8.645   13.225  10.199  1.00 98.55 230 A 1 
ATOM   1838 C  CA  . TYR A 1 230 ? 9.102   14.374  10.965  1.00 98.41 230 A 1 
ATOM   1839 C  C   . TYR A 1 230 ? 7.887   15.185  11.403  1.00 98.40 230 A 1 
ATOM   1840 O  O   . TYR A 1 230 ? 6.957   15.384  10.611  1.00 98.19 230 A 1 
ATOM   1841 C  CB  . TYR A 1 230 ? 10.037  15.247  10.136  1.00 98.20 230 A 1 
ATOM   1842 C  CG  . TYR A 1 230 ? 11.399  14.643  9.884   1.00 98.03 230 A 1 
ATOM   1843 C  CD1 . TYR A 1 230 ? 12.331  14.507  10.902  1.00 97.27 230 A 1 
ATOM   1844 C  CD2 . TYR A 1 230 ? 11.780  14.240  8.605   1.00 97.35 230 A 1 
ATOM   1845 C  CE1 . TYR A 1 230 ? 13.588  13.971  10.673  1.00 96.71 230 A 1 
ATOM   1846 C  CE2 . TYR A 1 230 ? 13.034  13.701  8.363   1.00 96.79 230 A 1 
ATOM   1847 C  CZ  . TYR A 1 230 ? 13.927  13.575  9.398   1.00 96.93 230 A 1 
ATOM   1848 O  OH  . TYR A 1 230 ? 15.178  13.037  9.165   1.00 95.69 230 A 1 
ATOM   1849 N  N   . PRO A 1 231 ? 7.853   15.660  12.652  1.00 98.15 231 A 1 
ATOM   1850 C  CA  . PRO A 1 231 ? 6.671   16.356  13.178  1.00 97.85 231 A 1 
ATOM   1851 C  C   . PRO A 1 231 ? 6.174   17.495  12.295  1.00 98.00 231 A 1 
ATOM   1852 O  O   . PRO A 1 231 ? 4.964   17.626  12.089  1.00 97.81 231 A 1 
ATOM   1853 C  CB  . PRO A 1 231 ? 7.159   16.880  14.535  1.00 97.00 231 A 1 
ATOM   1854 C  CG  . PRO A 1 231 ? 8.191   15.891  14.958  1.00 94.41 231 A 1 
ATOM   1855 C  CD  . PRO A 1 231 ? 8.893   15.480  13.690  1.00 97.12 231 A 1 
ATOM   1856 N  N   . GLN A 1 232 ? 7.083   18.317  11.766  1.00 97.89 232 A 1 
ATOM   1857 C  CA  . GLN A 1 232 ? 6.674   19.453  10.950  1.00 97.68 232 A 1 
ATOM   1858 C  C   . GLN A 1 232 ? 6.014   19.010  9.646   1.00 98.13 232 A 1 
ATOM   1859 O  O   . GLN A 1 232 ? 5.110   19.676  9.147   1.00 97.90 232 A 1 
ATOM   1860 C  CB  . GLN A 1 232 ? 7.868   20.376  10.662  1.00 96.53 232 A 1 
ATOM   1861 C  CG  . GLN A 1 232 ? 8.975   19.775  9.798   1.00 91.77 232 A 1 
ATOM   1862 C  CD  . GLN A 1 232 ? 10.040  19.056  10.611  1.00 91.18 232 A 1 
ATOM   1863 O  OE1 . GLN A 1 232 ? 9.775   18.554  11.706  1.00 86.29 232 A 1 
ATOM   1864 N  NE2 . GLN A 1 232 ? 11.253  19.010  10.080  1.00 84.63 232 A 1 
ATOM   1865 N  N   . TYR A 1 233 ? 6.471   17.886  9.086   1.00 98.50 233 A 1 
ATOM   1866 C  CA  . TYR A 1 233 ? 5.869   17.361  7.867   1.00 98.65 233 A 1 
ATOM   1867 C  C   . TYR A 1 233 ? 4.569   16.625  8.175   1.00 98.71 233 A 1 
ATOM   1868 O  O   . TYR A 1 233 ? 3.609   16.722  7.412   1.00 98.59 233 A 1 
ATOM   1869 C  CB  . TYR A 1 233 ? 6.840   16.419  7.142   1.00 98.54 233 A 1 
ATOM   1870 C  CG  . TYR A 1 233 ? 8.139   17.068  6.718   1.00 98.48 233 A 1 
ATOM   1871 C  CD1 . TYR A 1 233 ? 8.189   18.396  6.315   1.00 97.97 233 A 1 
ATOM   1872 C  CD2 . TYR A 1 233 ? 9.328   16.346  6.706   1.00 98.00 233 A 1 
ATOM   1873 C  CE1 . TYR A 1 233 ? 9.373   18.993  5.929   1.00 97.63 233 A 1 
ATOM   1874 C  CE2 . TYR A 1 233 ? 10.515  16.924  6.319   1.00 97.66 233 A 1 
ATOM   1875 C  CZ  . TYR A 1 233 ? 10.533  18.250  5.936   1.00 97.80 233 A 1 
ATOM   1876 O  OH  . TYR A 1 233 ? 11.719  18.837  5.557   1.00 96.90 233 A 1 
ATOM   1877 N  N   . ASN A 1 234 ? 4.536   15.903  9.282   1.00 98.66 234 A 1 
ATOM   1878 C  CA  . ASN A 1 234 ? 3.340   15.183  9.692   1.00 98.61 234 A 1 
ATOM   1879 C  C   . ASN A 1 234 ? 2.155   16.126  9.849   1.00 98.76 234 A 1 
ATOM   1880 O  O   . ASN A 1 234 ? 1.081   15.900  9.281   1.00 98.73 234 A 1 
ATOM   1881 C  CB  . ASN A 1 234 ? 3.589   14.432  11.002  1.00 98.59 234 A 1 
ATOM   1882 C  CG  . ASN A 1 234 ? 2.417   13.564  11.405  1.00 98.54 234 A 1 
ATOM   1883 O  OD1 . ASN A 1 234 ? 2.332   12.395  11.018  1.00 96.44 234 A 1 
ATOM   1884 N  ND2 . ASN A 1 234 ? 1.507   14.113  12.187  1.00 96.60 234 A 1 
ATOM   1885 N  N   . ASP A 1 235 ? 2.353   17.194  10.619  1.00 98.47 235 A 1 
ATOM   1886 C  CA  . ASP A 1 235 ? 1.277   18.133  10.887  1.00 98.33 235 A 1 
ATOM   1887 C  C   . ASP A 1 235 ? 0.811   18.824  9.605   1.00 98.52 235 A 1 
ATOM   1888 O  O   . ASP A 1 235 ? -0.389  18.988  9.377   1.00 98.33 235 A 1 
ATOM   1889 C  CB  . ASP A 1 235 ? 1.715   19.176  11.914  1.00 97.58 235 A 1 
ATOM   1890 C  CG  . ASP A 1 235 ? 1.999   18.564  13.277  1.00 93.83 235 A 1 
ATOM   1891 O  OD1 . ASP A 1 235 ? 1.633   17.393  13.494  1.00 90.88 235 A 1 
ATOM   1892 O  OD2 . ASP A 1 235 ? 2.586   19.262  14.130  1.00 90.21 235 A 1 
ATOM   1893 N  N   . ARG A 1 236 ? 1.762   19.226  8.766   1.00 98.65 236 A 1 
ATOM   1894 C  CA  . ARG A 1 236 ? 1.412   19.912  7.528   1.00 98.67 236 A 1 
ATOM   1895 C  C   . ARG A 1 236 ? 0.690   18.977  6.567   1.00 98.83 236 A 1 
ATOM   1896 O  O   . ARG A 1 236 ? -0.222  19.396  5.850   1.00 98.71 236 A 1 
ATOM   1897 C  CB  . ARG A 1 236 ? 2.671   20.492  6.864   1.00 98.43 236 A 1 
ATOM   1898 C  CG  . ARG A 1 236 ? 2.372   21.409  5.695   1.00 96.81 236 A 1 
ATOM   1899 C  CD  . ARG A 1 236 ? 3.628   22.098  5.178   1.00 95.50 236 A 1 
ATOM   1900 N  NE  . ARG A 1 236 ? 3.340   23.008  4.078   1.00 93.84 236 A 1 
ATOM   1901 C  CZ  . ARG A 1 236 ? 4.259   23.703  3.408   1.00 92.35 236 A 1 
ATOM   1902 N  NH1 . ARG A 1 236 ? 5.543   23.589  3.720   1.00 90.08 236 A 1 
ATOM   1903 N  NH2 . ARG A 1 236 ? 3.891   24.502  2.432   1.00 88.86 236 A 1 
ATOM   1904 N  N   . LEU A 1 237 ? 1.083   17.699  6.539   1.00 98.74 237 A 1 
ATOM   1905 C  CA  . LEU A 1 237 ? 0.443   16.727  5.660   1.00 98.83 237 A 1 
ATOM   1906 C  C   . LEU A 1 237 ? -0.988  16.453  6.099   1.00 98.99 237 A 1 
ATOM   1907 O  O   . LEU A 1 237 ? -1.894  16.393  5.268   1.00 98.87 237 A 1 
ATOM   1908 C  CB  . LEU A 1 237 ? 1.250   15.421  5.627   1.00 98.85 237 A 1 
ATOM   1909 C  CG  . LEU A 1 237 ? 0.693   14.312  4.732   1.00 98.67 237 A 1 
ATOM   1910 C  CD1 . LEU A 1 237 ? 0.560   14.793  3.298   1.00 98.45 237 A 1 
ATOM   1911 C  CD2 . LEU A 1 237 ? 1.584   13.082  4.804   1.00 98.47 237 A 1 
ATOM   1912 N  N   . VAL A 1 238 ? -1.198  16.294  7.405   1.00 98.80 238 A 1 
ATOM   1913 C  CA  . VAL A 1 238 ? -2.547  16.089  7.928   1.00 98.87 238 A 1 
ATOM   1914 C  C   . VAL A 1 238 ? -3.437  17.271  7.558   1.00 98.94 238 A 1 
ATOM   1915 O  O   . VAL A 1 238 ? -4.552  17.095  7.066   1.00 98.82 238 A 1 
ATOM   1916 C  CB  . VAL A 1 238 ? -2.536  15.888  9.459   1.00 98.78 238 A 1 
ATOM   1917 C  CG1 . VAL A 1 238 ? -3.961  15.893  10.013  1.00 98.37 238 A 1 
ATOM   1918 C  CG2 . VAL A 1 238 ? -1.839  14.585  9.818   1.00 98.45 238 A 1 
ATOM   1919 N  N   . ASP A 1 239 ? -2.935  18.490  7.786   1.00 98.80 239 A 1 
ATOM   1920 C  CA  . ASP A 1 239 ? -3.686  19.693  7.446   1.00 98.74 239 A 1 
ATOM   1921 C  C   . ASP A 1 239 ? -3.977  19.756  5.952   1.00 98.86 239 A 1 
ATOM   1922 O  O   . ASP A 1 239 ? -5.088  20.093  5.539   1.00 98.62 239 A 1 
ATOM   1923 C  CB  . ASP A 1 239 ? -2.923  20.950  7.879   1.00 98.40 239 A 1 
ATOM   1924 C  CG  . ASP A 1 239 ? -2.962  21.181  9.380   1.00 95.70 239 A 1 
ATOM   1925 O  OD1 . ASP A 1 239 ? -3.711  20.471  10.084  1.00 93.41 239 A 1 
ATOM   1926 O  OD2 . ASP A 1 239 ? -2.243  22.079  9.857   1.00 92.91 239 A 1 
ATOM   1927 N  N   . SER A 1 240 ? -2.973  19.435  5.137   1.00 98.75 240 A 1 
ATOM   1928 C  CA  . SER A 1 240 ? -3.117  19.509  3.690   1.00 98.77 240 A 1 
ATOM   1929 C  C   . SER A 1 240 ? -4.182  18.545  3.181   1.00 98.86 240 A 1 
ATOM   1930 O  O   . SER A 1 240 ? -4.974  18.888  2.298   1.00 98.65 240 A 1 
ATOM   1931 C  CB  . SER A 1 240 ? -1.781  19.207  3.004   1.00 98.40 240 A 1 
ATOM   1932 O  OG  . SER A 1 240 ? -0.813  20.193  3.311   1.00 94.24 240 A 1 
ATOM   1933 N  N   . LEU A 1 241 ? -4.210  17.331  3.737   1.00 98.89 241 A 1 
ATOM   1934 C  CA  . LEU A 1 241 ? -5.181  16.334  3.308   1.00 98.83 241 A 1 
ATOM   1935 C  C   . LEU A 1 241 ? -6.587  16.677  3.801   1.00 98.85 241 A 1 
ATOM   1936 O  O   . LEU A 1 241 ? -7.547  16.651  3.030   1.00 98.75 241 A 1 
ATOM   1937 C  CB  . LEU A 1 241 ? -4.763  14.946  3.802   1.00 98.88 241 A 1 
ATOM   1938 C  CG  . LEU A 1 241 ? -3.475  14.389  3.183   1.00 98.75 241 A 1 
ATOM   1939 C  CD1 . LEU A 1 241 ? -2.999  13.161  3.952   1.00 98.57 241 A 1 
ATOM   1940 C  CD2 . LEU A 1 241 ? -3.693  14.048  1.720   1.00 98.43 241 A 1 
ATOM   1941 N  N   . ALA A 1 242 ? -6.714  17.007  5.085   1.00 98.83 242 A 1 
ATOM   1942 C  CA  . ALA A 1 242 ? -8.020  17.293  5.668   1.00 98.85 242 A 1 
ATOM   1943 C  C   . ALA A 1 242 ? -8.649  18.545  5.066   1.00 98.71 242 A 1 
ATOM   1944 O  O   . ALA A 1 242 ? -9.876  18.620  4.934   1.00 98.47 242 A 1 
ATOM   1945 C  CB  . ALA A 1 242 ? -7.901  17.442  7.184   1.00 98.72 242 A 1 
ATOM   1946 N  N   . GLU A 1 243 ? -7.822  19.518  4.688   1.00 98.78 243 A 1 
ATOM   1947 C  CA  . GLU A 1 243 ? -8.301  20.780  4.117   1.00 98.68 243 A 1 
ATOM   1948 C  C   . GLU A 1 243 ? -9.132  20.534  2.863   1.00 98.62 243 A 1 
ATOM   1949 O  O   . GLU A 1 243 ? -10.062 21.295  2.563   1.00 98.25 243 A 1 
ATOM   1950 C  CB  . GLU A 1 243 ? -7.127  21.707  3.805   1.00 98.09 243 A 1 
ATOM   1951 C  CG  . GLU A 1 243 ? -7.488  22.969  3.020   1.00 93.56 243 A 1 
ATOM   1952 C  CD  . GLU A 1 243 ? -8.387  23.910  3.807   1.00 91.04 243 A 1 
ATOM   1953 O  OE1 . GLU A 1 243 ? -8.348  23.884  5.055   1.00 86.31 243 A 1 
ATOM   1954 O  OE2 . GLU A 1 243 ? -9.127  24.678  3.181   1.00 85.88 243 A 1 
ATOM   1955 N  N   . TYR A 1 244 ? -8.812  19.460  2.135   1.00 98.88 244 A 1 
ATOM   1956 C  CA  . TYR A 1 244 ? -9.490  19.150  0.886   1.00 98.86 244 A 1 
ATOM   1957 C  C   . TYR A 1 244 ? -10.426 17.948  1.028   1.00 98.73 244 A 1 
ATOM   1958 O  O   . TYR A 1 244 ? -10.500 17.087  0.144   1.00 98.51 244 A 1 
ATOM   1959 C  CB  . TYR A 1 244 ? -8.471  18.944  -0.229  1.00 98.82 244 A 1 
ATOM   1960 C  CG  . TYR A 1 244 ? -7.696  20.204  -0.534  1.00 98.83 244 A 1 
ATOM   1961 C  CD1 . TYR A 1 244 ? -8.239  21.192  -1.353  1.00 98.59 244 A 1 
ATOM   1962 C  CD2 . TYR A 1 244 ? -6.443  20.433  0.014   1.00 98.62 244 A 1 
ATOM   1963 C  CE1 . TYR A 1 244 ? -7.555  22.367  -1.613  1.00 98.39 244 A 1 
ATOM   1964 C  CE2 . TYR A 1 244 ? -5.748  21.608  -0.246  1.00 98.43 244 A 1 
ATOM   1965 C  CZ  . TYR A 1 244 ? -6.310  22.566  -1.063  1.00 98.52 244 A 1 
ATOM   1966 O  OH  . TYR A 1 244 ? -5.629  23.727  -1.327  1.00 97.93 244 A 1 
ATOM   1967 N  N   . ASN A 1 245 ? -11.146 17.897  2.144   1.00 98.75 245 A 1 
ATOM   1968 C  CA  . ASN A 1 245 ? -12.094 16.817  2.398   1.00 98.51 245 A 1 
ATOM   1969 C  C   . ASN A 1 245 ? -13.255 16.830  1.407   1.00 98.45 245 A 1 
ATOM   1970 O  O   . ASN A 1 245 ? -13.955 15.827  1.255   1.00 97.62 245 A 1 
ATOM   1971 C  CB  . ASN A 1 245 ? -12.629 16.894  3.828   1.00 98.10 245 A 1 
ATOM   1972 C  CG  . ASN A 1 245 ? -13.528 18.093  4.052   1.00 97.77 245 A 1 
ATOM   1973 O  OD1 . ASN A 1 245 ? -13.220 19.203  3.644   1.00 94.25 245 A 1 
ATOM   1974 N  ND2 . ASN A 1 245 ? -14.658 17.868  4.709   1.00 93.37 245 A 1 
ATOM   1975 N  N   . ASP A 1 246 ? -13.476 17.965  0.744   1.00 98.46 246 A 1 
ATOM   1976 C  CA  . ASP A 1 246 ? -14.501 18.083  -0.275  1.00 98.28 246 A 1 
ATOM   1977 C  C   . ASP A 1 246 ? -14.029 17.535  -1.616  1.00 98.25 246 A 1 
ATOM   1978 O  O   . ASP A 1 246 ? -14.831 17.356  -2.534  1.00 97.58 246 A 1 
ATOM   1979 C  CB  . ASP A 1 246 ? -14.944 19.543  -0.430  1.00 97.80 246 A 1 
ATOM   1980 C  CG  . ASP A 1 246 ? -13.785 20.459  -0.792  1.00 97.20 246 A 1 
ATOM   1981 O  OD1 . ASP A 1 246 ? -12.679 20.300  -0.233  1.00 95.53 246 A 1 
ATOM   1982 O  OD2 . ASP A 1 246 ? -13.977 21.365  -1.630  1.00 94.91 246 A 1 
ATOM   1983 N  N   . VAL A 1 247 ? -12.732 17.272  -1.736  1.00 98.57 247 A 1 
ATOM   1984 C  CA  . VAL A 1 247 ? -12.135 16.752  -2.961  1.00 98.65 247 A 1 
ATOM   1985 C  C   . VAL A 1 247 ? -11.699 15.300  -2.807  1.00 98.74 247 A 1 
ATOM   1986 O  O   . VAL A 1 247 ? -11.895 14.475  -3.705  1.00 98.53 247 A 1 
ATOM   1987 C  CB  . VAL A 1 247 ? -10.916 17.607  -3.390  1.00 98.66 247 A 1 
ATOM   1988 C  CG1 . VAL A 1 247 ? -10.224 17.002  -4.603  1.00 98.26 247 A 1 
ATOM   1989 C  CG2 . VAL A 1 247 ? -11.347 19.041  -3.680  1.00 98.24 247 A 1 
ATOM   1990 N  N   . ILE A 1 248 ? -11.117 14.964  -1.663  1.00 98.70 248 A 1 
ATOM   1991 C  CA  . ILE A 1 248 ? -10.503 13.662  -1.441  1.00 98.84 248 A 1 
ATOM   1992 C  C   . ILE A 1 248 ? -11.522 12.651  -0.913  1.00 98.79 248 A 1 
ATOM   1993 O  O   . ILE A 1 248 ? -12.087 12.829  0.163   1.00 98.59 248 A 1 
ATOM   1994 C  CB  . ILE A 1 248 ? -9.323  13.771  -0.462  1.00 98.85 248 A 1 
ATOM   1995 C  CG1 . ILE A 1 248 ? -8.253  14.710  -1.036  1.00 98.69 248 A 1 
ATOM   1996 C  CG2 . ILE A 1 248 ? -8.739  12.398  -0.160  1.00 98.73 248 A 1 
ATOM   1997 C  CD1 . ILE A 1 248 ? -7.123  15.034  -0.068  1.00 98.61 248 A 1 
ATOM   1998 N  N   . LEU A 1 249 ? -11.731 11.574  -1.672  1.00 98.77 249 A 1 
ATOM   1999 C  CA  . LEU A 1 249 ? -12.649 10.513  -1.271  1.00 98.55 249 A 1 
ATOM   2000 C  C   . LEU A 1 249 ? -12.032 9.600   -0.218  1.00 98.63 249 A 1 
ATOM   2001 O  O   . LEU A 1 249 ? -12.746 8.979   0.563   1.00 98.08 249 A 1 
ATOM   2002 C  CB  . LEU A 1 249 ? -13.078 9.680   -2.478  1.00 98.23 249 A 1 
ATOM   2003 C  CG  . LEU A 1 249 ? -13.717 10.445  -3.643  1.00 97.26 249 A 1 
ATOM   2004 C  CD1 . LEU A 1 249 ? -14.179 9.465   -4.716  1.00 96.19 249 A 1 
ATOM   2005 C  CD2 . LEU A 1 249 ? -14.872 11.302  -3.170  1.00 96.00 249 A 1 
ATOM   2006 N  N   . GLY A 1 250 ? -10.705 9.509   -0.206  1.00 98.74 250 A 1 
ATOM   2007 C  CA  . GLY A 1 250 ? -10.005 8.654   0.730   1.00 98.80 250 A 1 
ATOM   2008 C  C   . GLY A 1 250 ? -8.525  8.614   0.420   1.00 98.97 250 A 1 
ATOM   2009 O  O   . GLY A 1 250 ? -8.091  9.009   -0.661  1.00 98.81 250 A 1 
ATOM   2010 N  N   . VAL A 1 251 ? -7.744  8.118   1.388   1.00 98.94 251 A 1 
ATOM   2011 C  CA  . VAL A 1 251 ? -6.297  8.002   1.267   1.00 98.95 251 A 1 
ATOM   2012 C  C   . VAL A 1 251 ? -5.891  6.553   1.468   1.00 98.97 251 A 1 
ATOM   2013 O  O   . VAL A 1 251 ? -6.391  5.889   2.385   1.00 98.82 251 A 1 
ATOM   2014 C  CB  . VAL A 1 251 ? -5.570  8.899   2.290   1.00 98.88 251 A 1 
ATOM   2015 C  CG1 . VAL A 1 251 ? -4.058  8.775   2.148   1.00 98.62 251 A 1 
ATOM   2016 C  CG2 . VAL A 1 251 ? -6.007  10.348  2.139   1.00 98.63 251 A 1 
ATOM   2017 N  N   . LEU A 1 252 ? -4.987  6.047   0.622   1.00 98.97 252 A 1 
ATOM   2018 C  CA  . LEU A 1 252 ? -4.480  4.683   0.745   1.00 98.95 252 A 1 
ATOM   2019 C  C   . LEU A 1 252 ? -2.998  4.705   1.101   1.00 98.91 252 A 1 
ATOM   2020 O  O   . LEU A 1 252 ? -2.220  5.412   0.467   1.00 98.76 252 A 1 
ATOM   2021 C  CB  . LEU A 1 252 ? -4.693  3.901   -0.553  1.00 98.82 252 A 1 
ATOM   2022 C  CG  . LEU A 1 252 ? -6.114  3.833   -1.105  1.00 97.40 252 A 1 
ATOM   2023 C  CD1 . LEU A 1 252 ? -6.172  2.916   -2.314  1.00 92.67 252 A 1 
ATOM   2024 C  CD2 . LEU A 1 252 ? -7.093  3.372   -0.043  1.00 93.06 252 A 1 
ATOM   2025 N  N   . CYS A 1 253 ? -2.618  3.913   2.117   1.00 98.81 253 A 1 
ATOM   2026 C  CA  . CYS A 1 253 ? -1.239  3.839   2.577   1.00 98.85 253 A 1 
ATOM   2027 C  C   . CYS A 1 253 ? -0.810  2.393   2.794   1.00 98.81 253 A 1 
ATOM   2028 O  O   . CYS A 1 253 ? -1.635  1.496   2.891   1.00 98.23 253 A 1 
ATOM   2029 C  CB  . CYS A 1 253 ? -1.063  4.588   3.906   1.00 98.39 253 A 1 
ATOM   2030 S  SG  . CYS A 1 253 ? -1.499  6.331   3.895   1.00 97.21 253 A 1 
ATOM   2031 N  N   . GLY A 1 254 ? 0.505   2.176   2.881   1.00 98.75 254 A 1 
ATOM   2032 C  CA  . GLY A 1 254 ? 1.065   0.885   3.242   1.00 98.65 254 A 1 
ATOM   2033 C  C   . GLY A 1 254 ? 2.043   1.047   4.390   1.00 98.48 254 A 1 
ATOM   2034 O  O   . GLY A 1 254 ? 1.726   1.674   5.397   1.00 97.57 254 A 1 
ATOM   2035 N  N   . HIS A 1 255 ? 3.254   0.484   4.232   1.00 98.24 255 A 1 
ATOM   2036 C  CA  . HIS A 1 255 ? 4.395   0.714   5.115   1.00 97.99 255 A 1 
ATOM   2037 C  C   . HIS A 1 255 ? 4.357   -0.049  6.441   1.00 97.76 255 A 1 
ATOM   2038 O  O   . HIS A 1 255 ? 5.360   -0.625  6.847   1.00 96.50 255 A 1 
ATOM   2039 C  CB  . HIS A 1 255 ? 4.573   2.217   5.384   1.00 97.40 255 A 1 
ATOM   2040 C  CG  . HIS A 1 255 ? 5.712   2.542   6.309   1.00 97.48 255 A 1 
ATOM   2041 N  ND1 . HIS A 1 255 ? 7.008   2.212   6.023   1.00 95.60 255 A 1 
ATOM   2042 C  CD2 . HIS A 1 255 ? 5.727   3.170   7.500   1.00 95.26 255 A 1 
ATOM   2043 C  CE1 . HIS A 1 255 ? 7.793   2.628   7.007   1.00 95.03 255 A 1 
ATOM   2044 N  NE2 . HIS A 1 255 ? 7.039   3.216   7.922   1.00 95.42 255 A 1 
ATOM   2045 N  N   . LEU A 1 256 ? 3.223   -0.056  7.133   1.00 97.83 256 A 1 
ATOM   2046 C  CA  . LEU A 1 256 ? 3.166   -0.634  8.470   1.00 97.30 256 A 1 
ATOM   2047 C  C   . LEU A 1 256 ? 2.952   -2.143  8.481   1.00 96.69 256 A 1 
ATOM   2048 O  O   . LEU A 1 256 ? 3.139   -2.792  9.509   1.00 94.58 256 A 1 
ATOM   2049 C  CB  . LEU A 1 256 ? 2.077   0.041   9.310   1.00 97.34 256 A 1 
ATOM   2050 C  CG  . LEU A 1 256 ? 2.250   1.534   9.575   1.00 96.94 256 A 1 
ATOM   2051 C  CD1 . LEU A 1 256 ? 1.185   2.027   10.544  1.00 96.30 256 A 1 
ATOM   2052 C  CD2 . LEU A 1 256 ? 3.640   1.834   10.122  1.00 96.14 256 A 1 
ATOM   2053 N  N   . HIS A 1 257 ? 2.553   -2.714  7.333   1.00 96.33 257 A 1 
ATOM   2054 C  CA  . HIS A 1 257 ? 2.319   -4.155  7.179   1.00 95.90 257 A 1 
ATOM   2055 C  C   . HIS A 1 257 ? 1.119   -4.653  7.981   1.00 95.72 257 A 1 
ATOM   2056 O  O   . HIS A 1 257 ? 0.894   -5.858  8.076   1.00 93.75 257 A 1 
ATOM   2057 C  CB  . HIS A 1 257 ? 3.563   -4.963  7.566   1.00 95.60 257 A 1 
ATOM   2058 C  CG  . HIS A 1 257 ? 4.730   -4.754  6.643   1.00 95.83 257 A 1 
ATOM   2059 N  ND1 . HIS A 1 257 ? 5.493   -5.801  6.163   1.00 93.18 257 A 1 
ATOM   2060 C  CD2 . HIS A 1 257 ? 5.266   -3.635  6.111   1.00 93.11 257 A 1 
ATOM   2061 C  CE1 . HIS A 1 257 ? 6.445   -5.324  5.386   1.00 93.12 257 A 1 
ATOM   2062 N  NE2 . HIS A 1 257 ? 6.327   -4.018  5.338   1.00 93.68 257 A 1 
ATOM   2063 N  N   . THR A 1 258 ? 0.354   -3.728  8.546   1.00 96.18 258 A 1 
ATOM   2064 C  CA  . THR A 1 258 ? -0.821  -4.072  9.340   1.00 96.08 258 A 1 
ATOM   2065 C  C   . THR A 1 258 ? -2.072  -3.417  8.778   1.00 96.55 258 A 1 
ATOM   2066 O  O   . THR A 1 258 ? -2.001  -2.494  7.970   1.00 95.82 258 A 1 
ATOM   2067 C  CB  . THR A 1 258 ? -0.654  -3.661  10.815  1.00 94.90 258 A 1 
ATOM   2068 O  OG1 . THR A 1 258 ? -0.141  -2.321  10.888  1.00 91.15 258 A 1 
ATOM   2069 C  CG2 . THR A 1 258 ? 0.301   -4.602  11.524  1.00 90.68 258 A 1 
ATOM   2070 N  N   . ASP A 1 259 ? -3.225  -3.911  9.211   1.00 96.55 259 A 1 
ATOM   2071 C  CA  . ASP A 1 259 ? -4.533  -3.448  8.745   1.00 96.72 259 A 1 
ATOM   2072 C  C   . ASP A 1 259 ? -5.109  -2.483  9.770   1.00 96.75 259 A 1 
ATOM   2073 O  O   . ASP A 1 259 ? -5.577  -2.892  10.831  1.00 96.12 259 A 1 
ATOM   2074 C  CB  . ASP A 1 259 ? -5.443  -4.666  8.543   1.00 96.51 259 A 1 
ATOM   2075 C  CG  . ASP A 1 259 ? -6.887  -4.286  8.263   1.00 96.40 259 A 1 
ATOM   2076 O  OD1 . ASP A 1 259 ? -7.209  -3.089  8.134   1.00 95.12 259 A 1 
ATOM   2077 O  OD2 . ASP A 1 259 ? -7.717  -5.218  8.174   1.00 94.72 259 A 1 
ATOM   2078 N  N   . THR A 1 260 ? -5.096  -1.189  9.451   1.00 97.15 260 A 1 
ATOM   2079 C  CA  . THR A 1 260 ? -5.676  -0.195  10.347  1.00 97.39 260 A 1 
ATOM   2080 C  C   . THR A 1 260 ? -6.092  1.039   9.553   1.00 97.84 260 A 1 
ATOM   2081 O  O   . THR A 1 260 ? -6.042  1.047   8.325   1.00 97.68 260 A 1 
ATOM   2082 C  CB  . THR A 1 260 ? -4.710  0.177   11.493  1.00 96.46 260 A 1 
ATOM   2083 O  OG1 . THR A 1 260 ? -5.395  0.958   12.463  1.00 91.31 260 A 1 
ATOM   2084 C  CG2 . THR A 1 260 ? -3.499  0.930   10.965  1.00 92.34 260 A 1 
ATOM   2085 N  N   . PHE A 1 261 ? -6.527  2.075   10.266  1.00 97.90 261 A 1 
ATOM   2086 C  CA  . PHE A 1 261 ? -7.019  3.285   9.618   1.00 98.08 261 A 1 
ATOM   2087 C  C   . PHE A 1 261 ? -6.625  4.524   10.407  1.00 98.15 261 A 1 
ATOM   2088 O  O   . PHE A 1 261 ? -6.220  4.442   11.568  1.00 97.78 261 A 1 
ATOM   2089 C  CB  . PHE A 1 261 ? -8.541  3.231   9.447   1.00 97.91 261 A 1 
ATOM   2090 C  CG  . PHE A 1 261 ? -9.294  3.123   10.749  1.00 97.94 261 A 1 
ATOM   2091 C  CD1 . PHE A 1 261 ? -9.675  4.255   11.447  1.00 97.13 261 A 1 
ATOM   2092 C  CD2 . PHE A 1 261 ? -9.641  1.880   11.260  1.00 96.94 261 A 1 
ATOM   2093 C  CE1 . PHE A 1 261 ? -10.371 4.153   12.642  1.00 96.21 261 A 1 
ATOM   2094 C  CE2 . PHE A 1 261 ? -10.342 1.767   12.454  1.00 96.30 261 A 1 
ATOM   2095 C  CZ  . PHE A 1 261 ? -10.709 2.913   13.146  1.00 96.58 261 A 1 
ATOM   2096 N  N   . ARG A 1 262 ? -6.748  5.681   9.755   1.00 98.54 262 A 1 
ATOM   2097 C  CA  . ARG A 1 262 ? -6.487  6.965   10.380  1.00 98.50 262 A 1 
ATOM   2098 C  C   . ARG A 1 262 ? -7.610  7.931   10.014  1.00 98.60 262 A 1 
ATOM   2099 O  O   . ARG A 1 262 ? -8.073  7.941   8.879   1.00 98.51 262 A 1 
ATOM   2100 C  CB  . ARG A 1 262 ? -5.157  7.551   9.915   1.00 98.23 262 A 1 
ATOM   2101 C  CG  . ARG A 1 262 ? -3.950  6.633   10.100  1.00 97.21 262 A 1 
ATOM   2102 C  CD  . ARG A 1 262 ? -3.479  6.624   11.538  1.00 95.80 262 A 1 
ATOM   2103 N  NE  . ARG A 1 262 ? -2.312  5.761   11.733  1.00 96.03 262 A 1 
ATOM   2104 C  CZ  . ARG A 1 262 ? -2.331  4.585   12.341  1.00 96.07 262 A 1 
ATOM   2105 N  NH1 . ARG A 1 262 ? -3.467  4.095   12.823  1.00 92.98 262 A 1 
ATOM   2106 N  NH2 . ARG A 1 262 ? -1.227  3.881   12.470  1.00 93.49 262 A 1 
ATOM   2107 N  N   . ILE A 1 263 ? -8.044  8.726   10.991  1.00 98.49 263 A 1 
ATOM   2108 C  CA  . ILE A 1 263 ? -8.990  9.797   10.734  1.00 98.51 263 A 1 
ATOM   2109 C  C   . ILE A 1 263 ? -8.209  11.105  10.791  1.00 98.66 263 A 1 
ATOM   2110 O  O   . ILE A 1 263 ? -7.850  11.577  11.870  1.00 98.30 263 A 1 
ATOM   2111 C  CB  . ILE A 1 263 ? -10.141 9.811   11.759  1.00 98.37 263 A 1 
ATOM   2112 C  CG1 . ILE A 1 263 ? -10.817 8.430   11.812  1.00 97.66 263 A 1 
ATOM   2113 C  CG2 . ILE A 1 263 ? -11.156 10.888  11.399  1.00 97.72 263 A 1 
ATOM   2114 C  CD1 . ILE A 1 263 ? -11.909 8.314   12.855  1.00 95.93 263 A 1 
ATOM   2115 N  N   . LEU A 1 264 ? -7.909  11.666  9.625   1.00 98.72 264 A 1 
ATOM   2116 C  CA  . LEU A 1 264 ? -7.098  12.865  9.521   1.00 98.77 264 A 1 
ATOM   2117 C  C   . LEU A 1 264 ? -7.988  14.098  9.618   1.00 98.70 264 A 1 
ATOM   2118 O  O   . LEU A 1 264 ? -8.919  14.251  8.832   1.00 98.46 264 A 1 
ATOM   2119 C  CB  . LEU A 1 264 ? -6.320  12.862  8.207   1.00 98.69 264 A 1 
ATOM   2120 C  CG  . LEU A 1 264 ? -5.530  11.585  7.912   1.00 98.29 264 A 1 
ATOM   2121 C  CD1 . LEU A 1 264 ? -4.852  11.667  6.562   1.00 97.71 264 A 1 
ATOM   2122 C  CD2 . LEU A 1 264 ? -4.512  11.315  9.016   1.00 97.46 264 A 1 
ATOM   2123 N  N   . SER A 1 265 ? -7.702  14.987  10.591  1.00 98.53 265 A 1 
ATOM   2124 C  CA  . SER A 1 265 ? -8.594  16.096  10.889  1.00 98.34 265 A 1 
ATOM   2125 C  C   . SER A 1 265 ? -7.897  17.451  10.919  1.00 98.41 265 A 1 
ATOM   2126 O  O   . SER A 1 265 ? -6.755  17.567  11.371  1.00 97.88 265 A 1 
ATOM   2127 C  CB  . SER A 1 265 ? -9.287  15.878  12.232  1.00 96.88 265 A 1 
ATOM   2128 O  OG  . SER A 1 265 ? -9.994  14.651  12.259  1.00 82.71 265 A 1 
ATOM   2129 N  N   . LYS A 1 266 ? -8.590  18.462  10.421  1.00 98.18 266 A 1 
ATOM   2130 C  CA  . LYS A 1 266 ? -8.213  19.853  10.569  1.00 97.84 266 A 1 
ATOM   2131 C  C   . LYS A 1 266 ? -9.484  20.615  10.908  1.00 97.64 266 A 1 
ATOM   2132 O  O   . LYS A 1 266 ? -10.301 20.892  10.030  1.00 96.26 266 A 1 
ATOM   2133 C  CB  . LYS A 1 266 ? -7.581  20.409  9.295   1.00 97.12 266 A 1 
ATOM   2134 C  CG  . LYS A 1 266 ? -7.197  21.881  9.384   1.00 95.09 266 A 1 
ATOM   2135 C  CD  . LYS A 1 266 ? -6.696  22.415  8.053   1.00 92.75 266 A 1 
ATOM   2136 C  CE  . LYS A 1 266 ? -6.356  23.891  8.136   1.00 88.25 266 A 1 
ATOM   2137 N  NZ  . LYS A 1 266 ? -5.930  24.441  6.828   1.00 81.43 266 A 1 
ATOM   2138 N  N   . GLY A 1 267 ? -9.667  20.932  12.194  1.00 96.88 267 A 1 
ATOM   2139 C  CA  . GLY A 1 267 ? -10.924 21.503  12.625  1.00 96.18 267 A 1 
ATOM   2140 C  C   . GLY A 1 267 ? -12.030 20.481  12.429  1.00 96.77 267 A 1 
ATOM   2141 O  O   . GLY A 1 267 ? -11.932 19.354  12.890  1.00 94.85 267 A 1 
ATOM   2142 N  N   . ASN A 1 268 ? -13.081 20.890  11.715  1.00 97.41 268 A 1 
ATOM   2143 C  CA  . ASN A 1 268 ? -14.194 19.991  11.445  1.00 97.12 268 A 1 
ATOM   2144 C  C   . ASN A 1 268 ? -14.064 19.297  10.091  1.00 97.67 268 A 1 
ATOM   2145 O  O   . ASN A 1 268 ? -14.957 18.551  9.687   1.00 96.37 268 A 1 
ATOM   2146 C  CB  . ASN A 1 268 ? -15.523 20.753  11.515  1.00 95.50 268 A 1 
ATOM   2147 C  CG  . ASN A 1 268 ? -15.614 21.886  10.513  1.00 86.77 268 A 1 
ATOM   2148 O  OD1 . ASN A 1 268 ? -14.673 22.155  9.781   1.00 76.25 268 A 1 
ATOM   2149 N  ND2 . ASN A 1 268 ? -16.762 22.559  10.485  1.00 76.79 268 A 1 
ATOM   2150 N  N   . LYS A 1 269 ? -12.948 19.527  9.391   1.00 98.39 269 A 1 
ATOM   2151 C  CA  . LYS A 1 269 ? -12.695 18.875  8.115   1.00 98.45 269 A 1 
ATOM   2152 C  C   . LYS A 1 269 ? -11.938 17.575  8.351   1.00 98.58 269 A 1 
ATOM   2153 O  O   . LYS A 1 269 ? -10.921 17.558  9.040   1.00 98.28 269 A 1 
ATOM   2154 C  CB  . LYS A 1 269 ? -11.894 19.788  7.185   1.00 98.22 269 A 1 
ATOM   2155 C  CG  . LYS A 1 269 ? -12.625 21.061  6.801   1.00 97.08 269 A 1 
ATOM   2156 C  CD  . LYS A 1 269 ? -11.813 21.879  5.819   1.00 94.79 269 A 1 
ATOM   2157 C  CE  . LYS A 1 269 ? -12.559 23.121  5.379   1.00 88.90 269 A 1 
ATOM   2158 N  NZ  . LYS A 1 269 ? -11.801 23.889  4.351   1.00 82.12 269 A 1 
ATOM   2159 N  N   . LYS A 1 270 ? -12.448 16.473  7.772   1.00 98.60 270 A 1 
ATOM   2160 C  CA  . LYS A 1 270 ? -11.886 15.157  8.036   1.00 98.63 270 A 1 
ATOM   2161 C  C   . LYS A 1 270 ? -11.781 14.315  6.773   1.00 98.77 270 A 1 
ATOM   2162 O  O   . LYS A 1 270 ? -12.619 14.402  5.881   1.00 98.39 270 A 1 
ATOM   2163 C  CB  . LYS A 1 270 ? -12.732 14.420  9.085   1.00 98.41 270 A 1 
ATOM   2164 C  CG  . LYS A 1 270 ? -12.831 15.154  10.415  1.00 97.70 270 A 1 
ATOM   2165 C  CD  . LYS A 1 270 ? -13.843 14.520  11.345  1.00 96.36 270 A 1 
ATOM   2166 C  CE  . LYS A 1 270 ? -13.978 15.334  12.622  1.00 92.99 270 A 1 
ATOM   2167 N  NZ  . LYS A 1 270 ? -15.042 14.809  13.518  1.00 86.29 270 A 1 
ATOM   2168 N  N   . VAL A 1 271 ? -10.733 13.494  6.716   1.00 98.78 271 A 1 
ATOM   2169 C  CA  . VAL A 1 271 ? -10.487 12.580  5.606   1.00 98.73 271 A 1 
ATOM   2170 C  C   . VAL A 1 271 ? -10.055 11.230  6.164   1.00 98.84 271 A 1 
ATOM   2171 O  O   . VAL A 1 271 ? -9.303  11.172  7.134   1.00 98.55 271 A 1 
ATOM   2172 C  CB  . VAL A 1 271 ? -9.409  13.123  4.641   1.00 98.16 271 A 1 
ATOM   2173 C  CG1 . VAL A 1 271 ? -8.973  12.057  3.645   1.00 92.46 271 A 1 
ATOM   2174 C  CG2 . VAL A 1 271 ? -9.926  14.347  3.904   1.00 92.54 271 A 1 
ATOM   2175 N  N   . MET A 1 272 ? -10.526 10.146  5.550   1.00 98.74 272 A 1 
ATOM   2176 C  CA  . MET A 1 272 ? -10.133 8.801   5.959   1.00 98.77 272 A 1 
ATOM   2177 C  C   . MET A 1 272 ? -8.865  8.348   5.249   1.00 98.82 272 A 1 
ATOM   2178 O  O   . MET A 1 272 ? -8.698  8.576   4.054   1.00 98.74 272 A 1 
ATOM   2179 C  CB  . MET A 1 272 ? -11.238 7.788   5.671   1.00 98.57 272 A 1 
ATOM   2180 C  CG  . MET A 1 272 ? -12.416 7.845   6.629   1.00 97.36 272 A 1 
ATOM   2181 S  SD  . MET A 1 272 ? -11.916 7.672   8.357   1.00 98.01 272 A 1 
ATOM   2182 C  CE  . MET A 1 272 ? -11.000 6.124   8.317   1.00 96.08 272 A 1 
ATOM   2183 N  N   . ALA A 1 273 ? -7.983  7.690   6.000   1.00 98.83 273 A 1 
ATOM   2184 C  CA  . ALA A 1 273 ? -6.816  7.035   5.433   1.00 98.83 273 A 1 
ATOM   2185 C  C   . ALA A 1 273 ? -6.836  5.562   5.825   1.00 98.72 273 A 1 
ATOM   2186 O  O   . ALA A 1 273 ? -7.091  5.228   6.985   1.00 98.42 273 A 1 
ATOM   2187 C  CB  . ALA A 1 273 ? -5.528  7.695   5.905   1.00 98.77 273 A 1 
ATOM   2188 N  N   . PHE A 1 274 ? -6.568  4.687   4.863   1.00 98.78 274 A 1 
ATOM   2189 C  CA  . PHE A 1 274 ? -6.614  3.254   5.079   1.00 98.75 274 A 1 
ATOM   2190 C  C   . PHE A 1 274 ? -5.240  2.644   4.869   1.00 98.83 274 A 1 
ATOM   2191 O  O   . PHE A 1 274 ? -4.667  2.743   3.781   1.00 98.61 274 A 1 
ATOM   2192 C  CB  . PHE A 1 274 ? -7.634  2.604   4.141   1.00 98.62 274 A 1 
ATOM   2193 C  CG  . PHE A 1 274 ? -8.986  3.234   4.215   1.00 98.57 274 A 1 
ATOM   2194 C  CD1 . PHE A 1 274 ? -9.839  2.941   5.263   1.00 97.98 274 A 1 
ATOM   2195 C  CD2 . PHE A 1 274 ? -9.398  4.150   3.255   1.00 97.96 274 A 1 
ATOM   2196 C  CE1 . PHE A 1 274 ? -11.088 3.533   5.348   1.00 97.44 274 A 1 
ATOM   2197 C  CE2 . PHE A 1 274 ? -10.641 4.746   3.336   1.00 97.45 274 A 1 
ATOM   2198 C  CZ  . PHE A 1 274 ? -11.485 4.435   4.390   1.00 97.70 274 A 1 
ATOM   2199 N  N   . ILE A 1 275 ? -4.700  2.033   5.918   1.00 98.51 275 A 1 
ATOM   2200 C  CA  . ILE A 1 275 ? -3.400  1.386   5.849   1.00 98.49 275 A 1 
ATOM   2201 C  C   . ILE A 1 275 ? -3.630  -0.085  5.527   1.00 98.14 275 A 1 
ATOM   2202 O  O   . ILE A 1 275 ? -4.163  -0.836  6.347   1.00 97.45 275 A 1 
ATOM   2203 C  CB  . ILE A 1 275 ? -2.626  1.557   7.164   1.00 98.25 275 A 1 
ATOM   2204 C  CG1 . ILE A 1 275 ? -2.378  3.051   7.416   1.00 97.18 275 A 1 
ATOM   2205 C  CG2 . ILE A 1 275 ? -1.314  0.794   7.116   1.00 97.36 275 A 1 
ATOM   2206 C  CD1 . ILE A 1 275 ? -1.767  3.366   8.762   1.00 92.61 275 A 1 
ATOM   2207 N  N   . GLY A 1 276 ? -3.245  -0.489  4.323   1.00 98.12 276 A 1 
ATOM   2208 C  CA  . GLY A 1 276 ? -3.472  -1.842  3.869   1.00 97.88 276 A 1 
ATOM   2209 C  C   . GLY A 1 276 ? -2.412  -2.802  4.360   1.00 97.61 276 A 1 
ATOM   2210 O  O   . GLY A 1 276 ? -1.232  -2.468  4.401   1.00 96.38 276 A 1 
ATOM   2211 N  N   . PRO A 1 277 ? -2.816  -4.027  4.740   1.00 97.28 277 A 1 
ATOM   2212 C  CA  . PRO A 1 277 ? -1.859  -5.035  5.195   1.00 96.90 277 A 1 
ATOM   2213 C  C   . PRO A 1 277 ? -0.974  -5.513  4.046   1.00 97.15 277 A 1 
ATOM   2214 O  O   . PRO A 1 277 ? -1.339  -5.399  2.877   1.00 96.46 277 A 1 
ATOM   2215 C  CB  . PRO A 1 277 ? -2.756  -6.161  5.702   1.00 95.90 277 A 1 
ATOM   2216 C  CG  . PRO A 1 277 ? -4.013  -6.020  4.910   1.00 94.67 277 A 1 
ATOM   2217 C  CD  . PRO A 1 277 ? -4.200  -4.542  4.733   1.00 96.11 277 A 1 
ATOM   2218 N  N   . SER A 1 278 ? 0.180   -6.061  4.395   1.00 97.05 278 A 1 
ATOM   2219 C  CA  . SER A 1 278 ? 1.205   -6.408  3.426   1.00 97.15 278 A 1 
ATOM   2220 C  C   . SER A 1 278 ? 1.038   -7.795  2.822   1.00 97.34 278 A 1 
ATOM   2221 O  O   . SER A 1 278 ? 0.401   -8.678  3.398   1.00 96.74 278 A 1 
ATOM   2222 C  CB  . SER A 1 278 ? 2.579   -6.320  4.078   1.00 96.44 278 A 1 
ATOM   2223 O  OG  . SER A 1 278 ? 2.676   -7.241  5.151   1.00 94.57 278 A 1 
ATOM   2224 N  N   . VAL A 1 279 ? 1.626   -7.977  1.645   1.00 97.43 279 A 1 
ATOM   2225 C  CA  . VAL A 1 279 ? 1.864   -9.314  1.115   1.00 97.21 279 A 1 
ATOM   2226 C  C   . VAL A 1 279 ? 2.959   -9.976  1.937   1.00 96.82 279 A 1 
ATOM   2227 O  O   . VAL A 1 279 ? 2.904   -11.173 2.226   1.00 95.76 279 A 1 
ATOM   2228 C  CB  . VAL A 1 279 ? 2.282   -9.259  -0.361  1.00 97.08 279 A 1 
ATOM   2229 C  CG1 . VAL A 1 279 ? 2.647   -10.645 -0.879  1.00 95.66 279 A 1 
ATOM   2230 C  CG2 . VAL A 1 279 ? 1.165   -8.655  -1.212  1.00 95.90 279 A 1 
ATOM   2231 N  N   . ASP A 1 280 ? 3.952   -9.193  2.326   1.00 96.82 280 A 1 
ATOM   2232 C  CA  . ASP A 1 280 ? 5.109   -9.672  3.068   1.00 96.43 280 A 1 
ATOM   2233 C  C   . ASP A 1 280 ? 4.732   -10.334 4.384   1.00 96.40 280 A 1 
ATOM   2234 O  O   . ASP A 1 280 ? 3.743   -9.969  5.022   1.00 94.44 280 A 1 
ATOM   2235 C  CB  . ASP A 1 280 ? 6.060   -8.503  3.336   1.00 95.29 280 A 1 
ATOM   2236 C  CG  . ASP A 1 280 ? 7.386   -8.950  3.923   1.00 94.60 280 A 1 
ATOM   2237 O  OD1 . ASP A 1 280 ? 7.899   -9.997  3.487   1.00 90.67 280 A 1 
ATOM   2238 O  OD2 . ASP A 1 280 ? 7.913   -8.249  4.807   1.00 90.31 280 A 1 
ATOM   2239 N  N   . THR A 1 281 ? 5.537   -11.315 4.809   1.00 94.87 281 A 1 
ATOM   2240 C  CA  . THR A 1 281 ? 5.301   -12.061 6.041   1.00 94.21 281 A 1 
ATOM   2241 C  C   . THR A 1 281 ? 6.404   -11.873 7.079   1.00 93.07 281 A 1 
ATOM   2242 O  O   . THR A 1 281 ? 6.327   -12.431 8.172   1.00 89.62 281 A 1 
ATOM   2243 C  CB  . THR A 1 281 ? 5.172   -13.557 5.743   1.00 93.50 281 A 1 
ATOM   2244 O  OG1 . THR A 1 281 ? 6.294   -13.986 4.965   1.00 90.84 281 A 1 
ATOM   2245 C  CG2 . THR A 1 281 ? 3.892   -13.843 4.968   1.00 90.51 281 A 1 
ATOM   2246 N  N   . TRP A 1 282 ? 7.417   -11.083 6.756   1.00 92.06 282 A 1 
ATOM   2247 C  CA  . TRP A 1 282 ? 8.615   -10.943 7.584   1.00 89.75 282 A 1 
ATOM   2248 C  C   . TRP A 1 282 ? 8.309   -10.638 9.044   1.00 88.34 282 A 1 
ATOM   2249 O  O   . TRP A 1 282 ? 8.917   -11.211 9.950   1.00 82.28 282 A 1 
ATOM   2250 C  CB  . TRP A 1 282 ? 9.509   -9.840  7.011   1.00 86.40 282 A 1 
ATOM   2251 C  CG  . TRP A 1 282 ? 10.788  -9.599  7.756   1.00 82.95 282 A 1 
ATOM   2252 C  CD1 . TRP A 1 282 ? 10.962  -8.845  8.883   1.00 74.68 282 A 1 
ATOM   2253 C  CD2 . TRP A 1 282 ? 12.094  -10.100 7.419   1.00 77.57 282 A 1 
ATOM   2254 N  NE1 . TRP A 1 282 ? 12.284  -8.856  9.275   1.00 70.72 282 A 1 
ATOM   2255 C  CE2 . TRP A 1 282 ? 12.996  -9.614  8.393   1.00 73.29 282 A 1 
ATOM   2256 C  CE3 . TRP A 1 282 ? 12.576  -10.908 6.381   1.00 68.03 282 A 1 
ATOM   2257 C  CZ2 . TRP A 1 282 ? 14.360  -9.914  8.353   1.00 69.65 282 A 1 
ATOM   2258 C  CZ3 . TRP A 1 282 ? 13.930  -11.195 6.353   1.00 64.66 282 A 1 
ATOM   2259 C  CH2 . TRP A 1 282 ? 14.803  -10.708 7.332   1.00 65.57 282 A 1 
ATOM   2260 N  N   . LEU A 1 283 ? 7.370   -9.747  9.301   1.00 88.14 283 A 1 
ATOM   2261 C  CA  . LEU A 1 283 ? 7.071   -9.301  10.658  1.00 86.59 283 A 1 
ATOM   2262 C  C   . LEU A 1 283 ? 5.974   -10.126 11.318  1.00 86.62 283 A 1 
ATOM   2263 O  O   . LEU A 1 283 ? 5.376   -9.698  12.310  1.00 82.41 283 A 1 
ATOM   2264 C  CB  . LEU A 1 283 ? 6.712   -7.817  10.664  1.00 83.65 283 A 1 
ATOM   2265 C  CG  . LEU A 1 283 ? 7.833   -6.885  10.202  1.00 80.36 283 A 1 
ATOM   2266 C  CD1 . LEU A 1 283 ? 7.381   -5.437  10.233  1.00 75.12 283 A 1 
ATOM   2267 C  CD2 . LEU A 1 283 ? 9.074   -7.083  11.054  1.00 75.04 283 A 1 
ATOM   2268 N  N   . GLY A 1 284 ? 5.703   -11.310 10.774  1.00 89.82 284 A 1 
ATOM   2269 C  CA  . GLY A 1 284 ? 4.825   -12.258 11.423  1.00 89.66 284 A 1 
ATOM   2270 C  C   . GLY A 1 284 ? 3.352   -12.129 11.089  1.00 90.76 284 A 1 
ATOM   2271 O  O   . GLY A 1 284 ? 2.511   -12.614 11.834  1.00 87.86 284 A 1 
ATOM   2272 N  N   . THR A 1 285 ? 3.030   -11.472 9.971   1.00 92.52 285 A 1 
ATOM   2273 C  CA  . THR A 1 285 ? 1.646   -11.334 9.546   1.00 92.83 285 A 1 
ATOM   2274 C  C   . THR A 1 285 ? 1.380   -12.149 8.287   1.00 93.56 285 A 1 
ATOM   2275 O  O   . THR A 1 285 ? 2.272   -12.341 7.461   1.00 92.17 285 A 1 
ATOM   2276 C  CB  . THR A 1 285 ? 1.280   -9.863  9.291   1.00 91.50 285 A 1 
ATOM   2277 O  OG1 . THR A 1 285 ? 2.231   -9.274  8.401   1.00 86.35 285 A 1 
ATOM   2278 C  CG2 . THR A 1 285 ? 1.265   -9.088  10.592  1.00 85.65 285 A 1 
ATOM   2279 N  N   . SER A 1 286 ? 0.147   -12.627 8.147   1.00 94.06 286 A 1 
ATOM   2280 C  CA  . SER A 1 286 ? -0.223  -13.455 7.011   1.00 94.44 286 A 1 
ATOM   2281 C  C   . SER A 1 286 ? -0.315  -12.627 5.733   1.00 95.25 286 A 1 
ATOM   2282 O  O   . SER A 1 286 ? -0.684  -11.452 5.785   1.00 94.52 286 A 1 
ATOM   2283 C  CB  . SER A 1 286 ? -1.551  -14.155 7.266   1.00 93.18 286 A 1 
ATOM   2284 O  OG  . SER A 1 286 ? -1.433  -15.087 8.327   1.00 88.38 286 A 1 
ATOM   2285 N  N   . PRO A 1 287 ? -0.000  -13.220 4.578   1.00 95.53 287 A 1 
ATOM   2286 C  CA  . PRO A 1 287 ? -0.097  -12.496 3.310   1.00 95.92 287 A 1 
ATOM   2287 C  C   . PRO A 1 287 ? -1.510  -11.972 3.096   1.00 96.35 287 A 1 
ATOM   2288 O  O   . PRO A 1 287 ? -2.480  -12.677 3.374   1.00 95.25 287 A 1 
ATOM   2289 C  CB  . PRO A 1 287 ? 0.257   -13.544 2.262   1.00 95.08 287 A 1 
ATOM   2290 C  CG  . PRO A 1 287 ? 1.014   -14.595 2.999   1.00 92.60 287 A 1 
ATOM   2291 C  CD  . PRO A 1 287 ? 0.440   -14.615 4.382   1.00 94.96 287 A 1 
ATOM   2292 N  N   . SER A 1 288 ? -1.623  -10.741 2.612   1.00 96.73 288 A 1 
ATOM   2293 C  CA  . SER A 1 288 ? -2.918  -10.102 2.479   1.00 97.02 288 A 1 
ATOM   2294 C  C   . SER A 1 288 ? -3.044  -9.343  1.161   1.00 97.62 288 A 1 
ATOM   2295 O  O   . SER A 1 288 ? -2.059  -8.828  0.630   1.00 97.14 288 A 1 
ATOM   2296 C  CB  . SER A 1 288 ? -3.158  -9.138  3.635   1.00 96.03 288 A 1 
ATOM   2297 O  OG  . SER A 1 288 ? -3.045  -9.795  4.881   1.00 89.53 288 A 1 
ATOM   2298 N  N   . ILE A 1 289 ? -4.272  -9.284  0.655   1.00 97.56 289 A 1 
ATOM   2299 C  CA  . ILE A 1 289 ? -4.579  -8.463  -0.507  1.00 97.68 289 A 1 
ATOM   2300 C  C   . ILE A 1 289 ? -5.968  -7.876  -0.318  1.00 97.78 289 A 1 
ATOM   2301 O  O   . ILE A 1 289 ? -6.882  -8.560  0.146   1.00 97.45 289 A 1 
ATOM   2302 C  CB  . ILE A 1 289 ? -4.484  -9.273  -1.818  1.00 97.06 289 A 1 
ATOM   2303 C  CG1 . ILE A 1 289 ? -4.695  -8.363  -3.032  1.00 94.58 289 A 1 
ATOM   2304 C  CG2 . ILE A 1 289 ? -5.469  -10.445 -1.827  1.00 95.31 289 A 1 
ATOM   2305 C  CD1 . ILE A 1 289 ? -3.590  -7.377  -3.263  1.00 94.71 289 A 1 
ATOM   2306 N  N   . ARG A 1 290 ? -6.137  -6.586  -0.669  1.00 98.06 290 A 1 
ATOM   2307 C  CA  . ARG A 1 290 ? -7.373  -5.867  -0.411  1.00 98.16 290 A 1 
ATOM   2308 C  C   . ARG A 1 290 ? -7.975  -5.329  -1.703  1.00 98.41 290 A 1 
ATOM   2309 O  O   . ARG A 1 290 ? -7.255  -4.874  -2.594  1.00 98.29 290 A 1 
ATOM   2310 C  CB  . ARG A 1 290 ? -7.129  -4.720  0.567   1.00 97.34 290 A 1 
ATOM   2311 C  CG  . ARG A 1 290 ? -8.314  -3.785  0.769   1.00 95.74 290 A 1 
ATOM   2312 C  CD  . ARG A 1 290 ? -8.055  -2.775  1.876   1.00 95.46 290 A 1 
ATOM   2313 N  NE  . ARG A 1 290 ? -8.020  -3.419  3.186   1.00 95.14 290 A 1 
ATOM   2314 C  CZ  . ARG A 1 290 ? -7.867  -2.762  4.325   1.00 96.16 290 A 1 
ATOM   2315 N  NH1 . ARG A 1 290 ? -7.717  -1.442  4.322   1.00 92.39 290 A 1 
ATOM   2316 N  NH2 . ARG A 1 290 ? -7.848  -3.423  5.483   1.00 92.34 290 A 1 
ATOM   2317 N  N   . LYS A 1 291 ? -9.301  -5.363  -1.779  1.00 98.27 291 A 1 
ATOM   2318 C  CA  . LYS A 1 291 ? -10.013 -4.768  -2.906  1.00 98.26 291 A 1 
ATOM   2319 C  C   . LYS A 1 291 ? -11.092 -3.835  -2.392  1.00 98.26 291 A 1 
ATOM   2320 O  O   . LYS A 1 291 ? -11.860 -4.188  -1.503  1.00 97.90 291 A 1 
ATOM   2321 C  CB  . LYS A 1 291 ? -10.620 -5.843  -3.809  1.00 97.56 291 A 1 
ATOM   2322 C  CG  . LYS A 1 291 ? -11.231 -5.282  -5.092  1.00 95.60 291 A 1 
ATOM   2323 C  CD  . LYS A 1 291 ? -11.646 -6.383  -6.056  1.00 94.00 291 A 1 
ATOM   2324 C  CE  . LYS A 1 291 ? -12.847 -7.161  -5.552  1.00 89.26 291 A 1 
ATOM   2325 N  NZ  . LYS A 1 291 ? -13.325 -8.137  -6.568  1.00 87.14 291 A 1 
ATOM   2326 N  N   . TYR A 1 292 ? -11.148 -2.626  -2.961  1.00 98.36 292 A 1 
ATOM   2327 C  CA  . TYR A 1 292 ? -12.136 -1.626  -2.589  1.00 98.42 292 A 1 
ATOM   2328 C  C   . TYR A 1 292 ? -13.278 -1.585  -3.587  1.00 98.36 292 A 1 
ATOM   2329 O  O   . TYR A 1 292 ? -13.059 -1.701  -4.795  1.00 98.01 292 A 1 
ATOM   2330 C  CB  . TYR A 1 292 ? -11.508 -0.229  -2.525  1.00 98.46 292 A 1 
ATOM   2331 C  CG  . TYR A 1 292 ? -10.449 -0.055  -1.458  1.00 98.57 292 A 1 
ATOM   2332 C  CD1 . TYR A 1 292 ? -9.147  -0.474  -1.672  1.00 98.30 292 A 1 
ATOM   2333 C  CD2 . TYR A 1 292 ? -10.757 0.535   -0.245  1.00 98.31 292 A 1 
ATOM   2334 C  CE1 . TYR A 1 292 ? -8.179  -0.315  -0.694  1.00 98.15 292 A 1 
ATOM   2335 C  CE2 . TYR A 1 292 ? -9.797  0.706   0.734   1.00 98.19 292 A 1 
ATOM   2336 C  CZ  . TYR A 1 292 ? -8.507  0.276   0.505   1.00 98.37 292 A 1 
ATOM   2337 O  OH  . TYR A 1 292 ? -7.544  0.439   1.479   1.00 98.00 292 A 1 
ATOM   2338 N  N   . ASP A 1 293 ? -14.502 -1.420  -3.075  1.00 98.16 293 A 1 
ATOM   2339 C  CA  . ASP A 1 293 ? -15.638 -1.038  -3.892  1.00 98.05 293 A 1 
ATOM   2340 C  C   . ASP A 1 293 ? -15.681 0.486   -3.855  1.00 98.13 293 A 1 
ATOM   2341 O  O   . ASP A 1 293 ? -16.147 1.082   -2.887  1.00 97.85 293 A 1 
ATOM   2342 C  CB  . ASP A 1 293 ? -16.932 -1.649  -3.353  1.00 97.51 293 A 1 
ATOM   2343 C  CG  . ASP A 1 293 ? -18.148 -1.287  -4.201  1.00 96.01 293 A 1 
ATOM   2344 O  OD1 . ASP A 1 293 ? -18.014 -0.508  -5.162  1.00 93.70 293 A 1 
ATOM   2345 O  OD2 . ASP A 1 293 ? -19.246 -1.792  -3.888  1.00 92.39 293 A 1 
ATOM   2346 N  N   . VAL A 1 294 ? -15.156 1.119   -4.896  1.00 98.31 294 A 1 
ATOM   2347 C  CA  . VAL A 1 294 ? -15.005 2.572   -4.909  1.00 98.29 294 A 1 
ATOM   2348 C  C   . VAL A 1 294 ? -16.336 3.270   -5.156  1.00 98.05 294 A 1 
ATOM   2349 O  O   . VAL A 1 294 ? -16.622 4.312   -4.563  1.00 97.33 294 A 1 
ATOM   2350 C  CB  . VAL A 1 294 ? -13.984 3.011   -5.977  1.00 98.17 294 A 1 
ATOM   2351 C  CG1 . VAL A 1 294 ? -13.864 4.528   -6.015  1.00 97.45 294 A 1 
ATOM   2352 C  CG2 . VAL A 1 294 ? -12.623 2.374   -5.694  1.00 97.70 294 A 1 
ATOM   2353 N  N   . GLY A 1 295 ? -17.155 2.688   -6.014  1.00 97.38 295 A 1 
ATOM   2354 C  CA  . GLY A 1 295 ? -18.392 3.330   -6.421  1.00 97.04 295 A 1 
ATOM   2355 C  C   . GLY A 1 295 ? -18.181 4.176   -7.664  1.00 97.06 295 A 1 
ATOM   2356 O  O   . GLY A 1 295 ? -17.267 3.925   -8.447  1.00 95.28 295 A 1 
ATOM   2357 N  N   . ASN A 1 296 ? -19.033 5.197   -7.853  1.00 96.90 296 A 1 
ATOM   2358 C  CA  . ASN A 1 296 ? -18.990 6.007   -9.058  1.00 96.60 296 A 1 
ATOM   2359 C  C   . ASN A 1 296 ? -18.309 7.361   -8.851  1.00 96.66 296 A 1 
ATOM   2360 O  O   . ASN A 1 296 ? -18.337 8.209   -9.738  1.00 94.69 296 A 1 
ATOM   2361 C  CB  . ASN A 1 296 ? -20.404 6.221   -9.607  1.00 95.11 296 A 1 
ATOM   2362 C  CG  . ASN A 1 296 ? -21.327 6.898   -8.617  1.00 93.82 296 A 1 
ATOM   2363 O  OD1 . ASN A 1 296 ? -20.889 7.435   -7.602  1.00 89.19 296 A 1 
ATOM   2364 N  ND2 . ASN A 1 296 ? -22.619 6.875   -8.907  1.00 87.96 296 A 1 
ATOM   2365 N  N   . GLY A 1 297 ? -17.733 7.575   -7.667  1.00 96.12 297 A 1 
ATOM   2366 C  CA  . GLY A 1 297 ? -16.998 8.798   -7.390  1.00 96.10 297 A 1 
ATOM   2367 C  C   . GLY A 1 297 ? -17.843 9.944   -6.866  1.00 96.64 297 A 1 
ATOM   2368 O  O   . GLY A 1 297 ? -17.311 11.004  -6.551  1.00 94.95 297 A 1 
ATOM   2369 N  N   . GLN A 1 298 ? -19.154 9.746   -6.760  1.00 96.00 298 A 1 
ATOM   2370 C  CA  . GLN A 1 298 ? -20.045 10.797  -6.280  1.00 95.41 298 A 1 
ATOM   2371 C  C   . GLN A 1 298 ? -20.030 10.930  -4.760  1.00 94.99 298 A 1 
ATOM   2372 O  O   . GLN A 1 298 ? -20.517 11.924  -4.217  1.00 90.86 298 A 1 
ATOM   2373 C  CB  . GLN A 1 298 ? -21.474 10.552  -6.769  1.00 93.74 298 A 1 
ATOM   2374 C  CG  . GLN A 1 298 ? -21.655 10.743  -8.265  1.00 90.09 298 A 1 
ATOM   2375 C  CD  . GLN A 1 298 ? -23.092 10.525  -8.713  1.00 87.51 298 A 1 
ATOM   2376 O  OE1 . GLN A 1 298 ? -23.750 9.581   -8.270  1.00 79.49 298 A 1 
ATOM   2377 N  NE2 . GLN A 1 298 ? -23.575 11.387  -9.584  1.00 77.43 298 A 1 
ATOM   2378 N  N   . GLY A 1 299 ? -19.484 9.934   -4.073  1.00 95.52 299 A 1 
ATOM   2379 C  CA  . GLY A 1 299 ? -19.401 9.966   -2.626  1.00 95.89 299 A 1 
ATOM   2380 C  C   . GLY A 1 299 ? -18.216 9.168   -2.132  1.00 97.23 299 A 1 
ATOM   2381 O  O   . GLY A 1 299 ? -17.313 8.837   -2.893  1.00 96.25 299 A 1 
ATOM   2382 N  N   . TYR A 1 300 ? -18.220 8.864   -0.832  1.00 97.94 300 A 1 
ATOM   2383 C  CA  . TYR A 1 300 ? -17.158 8.061   -0.249  1.00 98.06 300 A 1 
ATOM   2384 C  C   . TYR A 1 300 ? -17.164 6.650   -0.832  1.00 98.27 300 A 1 
ATOM   2385 O  O   . TYR A 1 300 ? -18.170 6.181   -1.349  1.00 97.63 300 A 1 
ATOM   2386 C  CB  . TYR A 1 300 ? -17.313 7.987   1.270   1.00 97.91 300 A 1 
ATOM   2387 C  CG  . TYR A 1 300 ? -17.127 9.309   1.976   1.00 97.90 300 A 1 
ATOM   2388 C  CD1 . TYR A 1 300 ? -15.867 9.850   2.140   1.00 96.74 300 A 1 
ATOM   2389 C  CD2 . TYR A 1 300 ? -18.220 10.012  2.468   1.00 96.72 300 A 1 
ATOM   2390 C  CE1 . TYR A 1 300 ? -15.694 11.065  2.780   1.00 95.86 300 A 1 
ATOM   2391 C  CE2 . TYR A 1 300 ? -18.053 11.229  3.115   1.00 96.11 300 A 1 
ATOM   2392 C  CZ  . TYR A 1 300 ? -16.782 11.747  3.266   1.00 96.66 300 A 1 
ATOM   2393 O  OH  . TYR A 1 300 ? -16.615 12.949  3.905   1.00 95.29 300 A 1 
ATOM   2394 N  N   . MET A 1 301 ? -16.024 5.973   -0.743  1.00 98.15 301 A 1 
ATOM   2395 C  CA  . MET A 1 301 ? -15.941 4.577   -1.147  1.00 98.30 301 A 1 
ATOM   2396 C  C   . MET A 1 301 ? -16.906 3.749   -0.307  1.00 98.35 301 A 1 
ATOM   2397 O  O   . MET A 1 301 ? -17.225 4.109   0.834   1.00 98.08 301 A 1 
ATOM   2398 C  CB  . MET A 1 301 ? -14.508 4.075   -1.013  1.00 98.20 301 A 1 
ATOM   2399 C  CG  . MET A 1 301 ? -13.526 4.767   -1.954  1.00 97.62 301 A 1 
ATOM   2400 S  SD  . MET A 1 301 ? -11.868 4.069   -1.918  1.00 97.24 301 A 1 
ATOM   2401 C  CE  . MET A 1 301 ? -11.269 4.694   -0.364  1.00 92.29 301 A 1 
ATOM   2402 N  N   . LYS A 1 302 ? -17.383 2.638   -0.872  1.00 98.13 302 A 1 
ATOM   2403 C  CA  . LYS A 1 302 ? -18.478 1.893   -0.253  1.00 97.92 302 A 1 
ATOM   2404 C  C   . LYS A 1 302 ? -17.990 0.915   0.802   1.00 97.99 302 A 1 
ATOM   2405 O  O   . LYS A 1 302 ? -18.490 0.898   1.927   1.00 97.12 302 A 1 
ATOM   2406 C  CB  . LYS A 1 302 ? -19.271 1.150   -1.332  1.00 97.33 302 A 1 
ATOM   2407 C  CG  . LYS A 1 302 ? -19.708 2.037   -2.497  1.00 93.55 302 A 1 
ATOM   2408 C  CD  . LYS A 1 302 ? -20.439 3.280   -2.005  1.00 82.42 302 A 1 
ATOM   2409 C  CE  . LYS A 1 302 ? -20.785 4.199   -3.157  1.00 75.66 302 A 1 
ATOM   2410 N  NZ  . LYS A 1 302 ? -21.439 5.459   -2.693  1.00 64.32 302 A 1 
ATOM   2411 N  N   . GLU A 1 303 ? -17.022 0.081   0.457   1.00 97.80 303 A 1 
ATOM   2412 C  CA  . GLU A 1 303 ? -16.467 -0.888  1.392   1.00 97.67 303 A 1 
ATOM   2413 C  C   . GLU A 1 303 ? -15.156 -1.431  0.848   1.00 98.07 303 A 1 
ATOM   2414 O  O   . GLU A 1 303 ? -14.774 -1.139  -0.285  1.00 97.84 303 A 1 
ATOM   2415 C  CB  . GLU A 1 303 ? -17.439 -2.052  1.640   1.00 95.85 303 A 1 
ATOM   2416 C  CG  . GLU A 1 303 ? -17.633 -2.953  0.433   1.00 90.35 303 A 1 
ATOM   2417 C  CD  . GLU A 1 303 ? -18.314 -4.272  0.784   1.00 89.43 303 A 1 
ATOM   2418 O  OE1 . GLU A 1 303 ? -18.127 -4.750  1.920   1.00 83.97 303 A 1 
ATOM   2419 O  OE2 . GLU A 1 303 ? -19.025 -4.815  -0.069  1.00 83.22 303 A 1 
ATOM   2420 N  N   . PHE A 1 304 ? -14.462 -2.213  1.674   1.00 98.09 304 A 1 
ATOM   2421 C  CA  . PHE A 1 304 ? -13.331 -2.985  1.192   1.00 97.97 304 A 1 
ATOM   2422 C  C   . PHE A 1 304 ? -13.445 -4.427  1.673   1.00 97.85 304 A 1 
ATOM   2423 O  O   . PHE A 1 304 ? -14.129 -4.716  2.659   1.00 97.24 304 A 1 
ATOM   2424 C  CB  . PHE A 1 304 ? -11.983 -2.373  1.620   1.00 97.77 304 A 1 
ATOM   2425 C  CG  . PHE A 1 304 ? -11.755 -2.347  3.109   1.00 97.85 304 A 1 
ATOM   2426 C  CD1 . PHE A 1 304 ? -11.396 -3.499  3.807   1.00 96.56 304 A 1 
ATOM   2427 C  CD2 . PHE A 1 304 ? -11.858 -1.158  3.818   1.00 96.34 304 A 1 
ATOM   2428 C  CE1 . PHE A 1 304 ? -11.173 -3.470  5.170   1.00 95.57 304 A 1 
ATOM   2429 C  CE2 . PHE A 1 304 ? -11.633 -1.123  5.183   1.00 95.44 304 A 1 
ATOM   2430 C  CZ  . PHE A 1 304 ? -11.291 -2.280  5.859   1.00 96.27 304 A 1 
ATOM   2431 N  N   . LYS A 1 305 ? -12.779 -5.324  0.962   1.00 97.57 305 A 1 
ATOM   2432 C  CA  . LYS A 1 305 ? -12.699 -6.720  1.342   1.00 97.27 305 A 1 
ATOM   2433 C  C   . LYS A 1 305 ? -11.238 -7.117  1.430   1.00 97.30 305 A 1 
ATOM   2434 O  O   . LYS A 1 305 ? -10.487 -6.941  0.475   1.00 96.67 305 A 1 
ATOM   2435 C  CB  . LYS A 1 305 ? -13.442 -7.607  0.346   1.00 96.39 305 A 1 
ATOM   2436 C  CG  . LYS A 1 305 ? -14.944 -7.382  0.324   1.00 91.90 305 A 1 
ATOM   2437 C  CD  . LYS A 1 305 ? -15.636 -8.289  -0.673  1.00 86.74 305 A 1 
ATOM   2438 C  CE  . LYS A 1 305 ? -17.144 -8.068  -0.680  1.00 79.61 305 A 1 
ATOM   2439 N  NZ  . LYS A 1 305 ? -17.840 -8.933  -1.673  1.00 70.73 305 A 1 
ATOM   2440 N  N   . ASN A 1 306 ? -10.843 -7.620  2.593   1.00 96.53 306 A 1 
ATOM   2441 C  CA  . ASN A 1 306 ? -9.496  -8.121  2.799   1.00 95.58 306 A 1 
ATOM   2442 C  C   . ASN A 1 306 ? -9.567  -9.631  2.630   1.00 94.49 306 A 1 
ATOM   2443 O  O   . ASN A 1 306 ? -10.106 -10.328 3.495   1.00 89.79 306 A 1 
ATOM   2444 C  CB  . ASN A 1 306 ? -8.999  -7.748  4.196   1.00 93.70 306 A 1 
ATOM   2445 C  CG  . ASN A 1 306 ? -7.492  -7.640  4.268   1.00 89.35 306 A 1 
ATOM   2446 O  OD1 . ASN A 1 306 ? -6.868  -6.964  3.458   1.00 80.69 306 A 1 
ATOM   2447 N  ND2 . ASN A 1 306 ? -6.908  -8.306  5.248   1.00 80.40 306 A 1 
ATOM   2448 N  N   . TYR A 1 307 ? -9.080  -10.150 1.513   1.00 91.32 307 A 1 
ATOM   2449 C  CA  . TYR A 1 307 ? -9.477  -11.494 1.105   1.00 87.72 307 A 1 
ATOM   2450 C  C   . TYR A 1 307 ? -8.993  -12.594 2.030   1.00 82.29 307 A 1 
ATOM   2451 O  O   . TYR A 1 307 ? -7.869  -12.564 2.527   1.00 74.87 307 A 1 
ATOM   2452 C  CB  . TYR A 1 307 ? -9.063  -11.752 -0.342  1.00 86.82 307 A 1 
ATOM   2453 C  CG  . TYR A 1 307 ? -10.092 -11.179 -1.285  1.00 82.72 307 A 1 
ATOM   2454 C  CD1 . TYR A 1 307 ? -11.247 -11.881 -1.587  1.00 78.21 307 A 1 
ATOM   2455 C  CD2 . TYR A 1 307 ? -9.930  -9.916  -1.832  1.00 77.42 307 A 1 
ATOM   2456 C  CE1 . TYR A 1 307 ? -12.212 -11.346 -2.415  1.00 73.65 307 A 1 
ATOM   2457 C  CE2 . TYR A 1 307 ? -10.891 -9.380  -2.662  1.00 73.68 307 A 1 
ATOM   2458 C  CZ  . TYR A 1 307 ? -12.030 -10.096 -2.957  1.00 75.20 307 A 1 
ATOM   2459 O  OH  . TYR A 1 307 ? -12.989 -9.574  -3.793  1.00 72.30 307 A 1 
ATOM   2460 N  N   . PHE A 1 308 ? -9.902  -13.543 2.269   1.00 77.56 308 A 1 
ATOM   2461 C  CA  . PHE A 1 308 ? -9.778  -14.669 3.185   1.00 74.82 308 A 1 
ATOM   2462 C  C   . PHE A 1 308 ? -9.895  -14.244 4.647   1.00 75.98 308 A 1 
ATOM   2463 O  O   . PHE A 1 308 ? -9.753  -15.066 5.548   1.00 69.73 308 A 1 
ATOM   2464 C  CB  . PHE A 1 308 ? -8.486  -15.443 2.966   1.00 67.93 308 A 1 
ATOM   2465 C  CG  . PHE A 1 308 ? -8.265  -15.866 1.541   1.00 63.80 308 A 1 
ATOM   2466 C  CD1 . PHE A 1 308 ? -9.303  -16.382 0.775   1.00 59.36 308 A 1 
ATOM   2467 C  CD2 . PHE A 1 308 ? -7.011  -15.752 0.955   1.00 60.44 308 A 1 
ATOM   2468 C  CE1 . PHE A 1 308 ? -9.105  -16.773 -0.537  1.00 53.23 308 A 1 
ATOM   2469 C  CE2 . PHE A 1 308 ? -6.797  -16.146 -0.350  1.00 54.25 308 A 1 
ATOM   2470 C  CZ  . PHE A 1 308 ? -7.849  -16.654 -1.095  1.00 51.64 308 A 1 
ATOM   2471 N  N   . ASN A 1 309 ? -10.188 -12.955 4.882   1.00 83.68 309 A 1 
ATOM   2472 C  CA  . ASN A 1 309 ? -10.303 -12.426 6.235   1.00 82.51 309 A 1 
ATOM   2473 C  C   . ASN A 1 309 ? -11.697 -11.869 6.504   1.00 84.12 309 A 1 
ATOM   2474 O  O   . ASN A 1 309 ? -12.477 -12.473 7.236   1.00 79.53 309 A 1 
ATOM   2475 C  CB  . ASN A 1 309 ? -9.243  -11.345 6.495   1.00 75.55 309 A 1 
ATOM   2476 C  CG  . ASN A 1 309 ? -7.834  -11.873 6.357   1.00 69.79 309 A 1 
ATOM   2477 O  OD1 . ASN A 1 309 ? -7.426  -12.355 5.300   1.00 62.86 309 A 1 
ATOM   2478 N  ND2 . ASN A 1 309 ? -7.068  -11.781 7.432   1.00 63.58 309 A 1 
ATOM   2479 N  N   . TYR A 1 310 ? -12.015 -10.689 5.928   1.00 91.79 310 A 1 
ATOM   2480 C  CA  . TYR A 1 310 ? -13.283 -10.042 6.222   1.00 93.76 310 A 1 
ATOM   2481 C  C   . TYR A 1 310 ? -13.596 -8.926  5.236   1.00 94.95 310 A 1 
ATOM   2482 O  O   . TYR A 1 310 ? -12.729 -8.495  4.468   1.00 94.32 310 A 1 
ATOM   2483 C  CB  . TYR A 1 310 ? -13.272 -9.465  7.645   1.00 92.39 310 A 1 
ATOM   2484 C  CG  . TYR A 1 310 ? -12.439 -8.199  7.771   1.00 92.16 310 A 1 
ATOM   2485 C  CD1 . TYR A 1 310 ? -11.058 -8.259  7.913   1.00 90.67 310 A 1 
ATOM   2486 C  CD2 . TYR A 1 310 ? -13.040 -6.950  7.759   1.00 90.43 310 A 1 
ATOM   2487 C  CE1 . TYR A 1 310 ? -10.296 -7.109  8.028   1.00 87.53 310 A 1 
ATOM   2488 C  CE2 . TYR A 1 310 ? -12.291 -5.786  7.871   1.00 89.16 310 A 1 
ATOM   2489 C  CZ  . TYR A 1 310 ? -10.922 -5.878  8.010   1.00 90.53 310 A 1 
ATOM   2490 O  OH  . TYR A 1 310 ? -10.171 -4.722  8.130   1.00 89.06 310 A 1 
ATOM   2491 N  N   . GLY A 1 311 ? -14.845 -8.459  5.289   1.00 94.59 311 A 1 
ATOM   2492 C  CA  . GLY A 1 311 ? -15.263 -7.264  4.583   1.00 95.10 311 A 1 
ATOM   2493 C  C   . GLY A 1 311 ? -15.652 -6.193  5.588   1.00 95.64 311 A 1 
ATOM   2494 O  O   . GLY A 1 311 ? -16.202 -6.494  6.652   1.00 94.39 311 A 1 
ATOM   2495 N  N   . SER A 1 312 ? -15.368 -4.932  5.275   1.00 95.62 312 A 1 
ATOM   2496 C  CA  . SER A 1 312 ? -15.619 -3.838  6.210   1.00 95.34 312 A 1 
ATOM   2497 C  C   . SER A 1 312 ? -17.098 -3.712  6.564   1.00 95.38 312 A 1 
ATOM   2498 O  O   . SER A 1 312 ? -17.452 -3.407  7.702   1.00 94.75 312 A 1 
ATOM   2499 C  CB  . SER A 1 312 ? -15.105 -2.518  5.636   1.00 95.43 312 A 1 
ATOM   2500 O  OG  . SER A 1 312 ? -15.745 -2.202  4.417   1.00 95.37 312 A 1 
ATOM   2501 N  N   . SER A 1 313 ? -17.963 -3.960  5.592   1.00 94.74 313 A 1 
ATOM   2502 C  CA  . SER A 1 313 ? -19.398 -3.838  5.823   1.00 93.86 313 A 1 
ATOM   2503 C  C   . SER A 1 313 ? -19.932 -4.985  6.680   1.00 93.77 313 A 1 
ATOM   2504 O  O   . SER A 1 313 ? -20.623 -4.756  7.673   1.00 92.80 313 A 1 
ATOM   2505 C  CB  . SER A 1 313 ? -20.147 -3.797  4.493   1.00 92.81 313 A 1 
ATOM   2506 O  OG  . SER A 1 313 ? -21.544 -3.722  4.699   1.00 79.99 313 A 1 
ATOM   2507 N  N   . SER A 1 314 ? -19.608 -6.215  6.313   1.00 94.42 314 A 1 
ATOM   2508 C  CA  . SER A 1 314 ? -20.134 -7.379  7.023   1.00 93.68 314 A 1 
ATOM   2509 C  C   . SER A 1 314 ? -19.562 -7.505  8.431   1.00 94.08 314 A 1 
ATOM   2510 O  O   . SER A 1 314 ? -20.252 -7.946  9.346   1.00 92.18 314 A 1 
ATOM   2511 C  CB  . SER A 1 314 ? -19.843 -8.658  6.234   1.00 91.55 314 A 1 
ATOM   2512 O  OG  . SER A 1 314 ? -18.455 -8.852  6.061   1.00 81.07 314 A 1 
ATOM   2513 N  N   . GLU A 1 315 ? -18.308 -7.110  8.620   1.00 94.41 315 A 1 
ATOM   2514 C  CA  . GLU A 1 315 ? -17.635 -7.290  9.906   1.00 94.51 315 A 1 
ATOM   2515 C  C   . GLU A 1 315 ? -17.930 -6.158  10.887  1.00 95.19 315 A 1 
ATOM   2516 O  O   . GLU A 1 315 ? -18.142 -6.399  12.076  1.00 93.18 315 A 1 
ATOM   2517 C  CB  . GLU A 1 315 ? -16.127 -7.417  9.710   1.00 92.21 315 A 1 
ATOM   2518 C  CG  . GLU A 1 315 ? -15.355 -7.838  10.958  1.00 86.83 315 A 1 
ATOM   2519 C  CD  . GLU A 1 315 ? -15.502 -9.328  11.257  1.00 88.72 315 A 1 
ATOM   2520 O  OE1 . GLU A 1 315 ? -16.489 -9.950  10.816  1.00 83.94 315 A 1 
ATOM   2521 O  OE2 . GLU A 1 315 ? -14.610 -9.878  11.935  1.00 84.40 315 A 1 
ATOM   2522 N  N   . TYR A 1 316 ? -17.946 -4.917  10.392  1.00 96.46 316 A 1 
ATOM   2523 C  CA  . TYR A 1 316 ? -18.083 -3.753  11.264  1.00 96.68 316 A 1 
ATOM   2524 C  C   . TYR A 1 316 ? -19.414 -3.022  11.109  1.00 96.67 316 A 1 
ATOM   2525 O  O   . TYR A 1 316 ? -19.720 -2.122  11.892  1.00 94.68 316 A 1 
ATOM   2526 C  CB  . TYR A 1 316 ? -16.937 -2.765  11.016  1.00 96.25 316 A 1 
ATOM   2527 C  CG  . TYR A 1 316 ? -15.556 -3.332  11.288  1.00 96.57 316 A 1 
ATOM   2528 C  CD1 . TYR A 1 316 ? -15.291 -4.056  12.448  1.00 95.48 316 A 1 
ATOM   2529 C  CD2 . TYR A 1 316 ? -14.515 -3.118  10.401  1.00 95.70 316 A 1 
ATOM   2530 C  CE1 . TYR A 1 316 ? -14.028 -4.556  12.705  1.00 94.84 316 A 1 
ATOM   2531 C  CE2 . TYR A 1 316 ? -13.247 -3.614  10.648  1.00 94.98 316 A 1 
ATOM   2532 C  CZ  . TYR A 1 316 ? -13.008 -4.336  11.798  1.00 95.63 316 A 1 
ATOM   2533 O  OH  . TYR A 1 316 ? -11.754 -4.832  12.059  1.00 94.45 316 A 1 
ATOM   2534 N  N   . GLY A 1 317 ? -20.192 -3.389  10.116  1.00 94.91 317 A 1 
ATOM   2535 C  CA  . GLY A 1 317 ? -21.470 -2.737  9.890   1.00 94.98 317 A 1 
ATOM   2536 C  C   . GLY A 1 317 ? -21.344 -1.338  9.312   1.00 95.93 317 A 1 
ATOM   2537 O  O   . GLY A 1 317 ? -22.259 -0.526  9.443   1.00 93.79 317 A 1 
ATOM   2538 N  N   . LEU A 1 318 ? -20.218 -1.052  8.673   1.00 96.15 318 A 1 
ATOM   2539 C  CA  . LEU A 1 318 ? -19.977 0.262   8.096   1.00 96.34 318 A 1 
ATOM   2540 C  C   . LEU A 1 318 ? -20.856 0.475   6.866   1.00 96.41 318 A 1 
ATOM   2541 O  O   . LEU A 1 318 ? -20.911 -0.374  5.981   1.00 95.31 318 A 1 
ATOM   2542 C  CB  . LEU A 1 318 ? -18.507 0.418   7.705   1.00 95.46 318 A 1 
ATOM   2543 C  CG  . LEU A 1 318 ? -17.499 0.353   8.855   1.00 94.76 318 A 1 
ATOM   2544 C  CD1 . LEU A 1 318 ? -16.080 0.197   8.313   1.00 92.74 318 A 1 
ATOM   2545 C  CD2 . LEU A 1 318 ? -17.601 1.590   9.721   1.00 92.43 318 A 1 
ATOM   2546 N  N   . LYS A 1 319 ? -21.551 1.616   6.826   1.00 96.72 319 A 1 
ATOM   2547 C  CA  . LYS A 1 319 ? -22.405 1.944   5.687   1.00 96.45 319 A 1 
ATOM   2548 C  C   . LYS A 1 319 ? -21.573 2.418   4.498   1.00 96.89 319 A 1 
ATOM   2549 O  O   . LYS A 1 319 ? -21.960 2.229   3.348   1.00 95.49 319 A 1 
ATOM   2550 C  CB  . LYS A 1 319 ? -23.421 3.006   6.084   1.00 95.34 319 A 1 
ATOM   2551 C  CG  . LYS A 1 319 ? -24.368 2.586   7.195   1.00 90.73 319 A 1 
ATOM   2552 C  CD  . LYS A 1 319 ? -25.325 3.705   7.565   1.00 84.06 319 A 1 
ATOM   2553 C  CE  . LYS A 1 319 ? -26.262 3.288   8.678   1.00 76.34 319 A 1 
ATOM   2554 N  NZ  . LYS A 1 319 ? -27.205 4.385   9.057   1.00 67.39 319 A 1 
ATOM   2555 N  N   . GLU A 1 320 ? -20.452 3.044   4.794   1.00 97.84 320 A 1 
ATOM   2556 C  CA  . GLU A 1 320 ? -19.522 3.526   3.784   1.00 97.93 320 A 1 
ATOM   2557 C  C   . GLU A 1 320 ? -18.180 3.806   4.459   1.00 98.20 320 A 1 
ATOM   2558 O  O   . GLU A 1 320 ? -18.076 3.771   5.689   1.00 97.99 320 A 1 
ATOM   2559 C  CB  . GLU A 1 320 ? -20.051 4.801   3.108   1.00 97.02 320 A 1 
ATOM   2560 C  CG  . GLU A 1 320 ? -20.213 5.960   4.081   1.00 95.38 320 A 1 
ATOM   2561 C  CD  . GLU A 1 320 ? -20.795 7.201   3.429   1.00 95.66 320 A 1 
ATOM   2562 O  OE1 . GLU A 1 320 ? -21.135 7.154   2.223   1.00 92.02 320 A 1 
ATOM   2563 O  OE2 . GLU A 1 320 ? -20.918 8.224   4.122   1.00 92.63 320 A 1 
ATOM   2564 N  N   . LEU A 1 321 ? -17.152 4.080   3.666   1.00 98.39 321 A 1 
ATOM   2565 C  CA  . LEU A 1 321 ? -15.818 4.331   4.205   1.00 98.40 321 A 1 
ATOM   2566 C  C   . LEU A 1 321 ? -15.607 5.826   4.428   1.00 98.57 321 A 1 
ATOM   2567 O  O   . LEU A 1 321 ? -14.762 6.462   3.798   1.00 98.23 321 A 1 
ATOM   2568 C  CB  . LEU A 1 321 ? -14.753 3.756   3.272   1.00 98.41 321 A 1 
ATOM   2569 C  CG  . LEU A 1 321 ? -14.865 2.247   3.001   1.00 98.09 321 A 1 
ATOM   2570 C  CD1 . LEU A 1 321 ? -13.745 1.772   2.082   1.00 97.68 321 A 1 
ATOM   2571 C  CD2 . LEU A 1 321 ? -14.861 1.465   4.304   1.00 97.58 321 A 1 
ATOM   2572 N  N   . SER A 1 322 ? -16.389 6.389   5.356   1.00 98.41 322 A 1 
ATOM   2573 C  CA  . SER A 1 322 ? -16.371 7.819   5.640   1.00 98.46 322 A 1 
ATOM   2574 C  C   . SER A 1 322 ? -15.871 8.094   7.056   1.00 98.48 322 A 1 
ATOM   2575 O  O   . SER A 1 322 ? -15.929 7.218   7.924   1.00 98.31 322 A 1 
ATOM   2576 C  CB  . SER A 1 322 ? -17.773 8.410   5.482   1.00 98.23 322 A 1 
ATOM   2577 O  OG  . SER A 1 322 ? -18.643 7.899   6.469   1.00 97.70 322 A 1 
ATOM   2578 N  N   . PRO A 1 323 ? -15.377 9.309   7.311   1.00 98.62 323 A 1 
ATOM   2579 C  CA  . PRO A 1 323 ? -14.970 9.683   8.669   1.00 98.55 323 A 1 
ATOM   2580 C  C   . PRO A 1 323 ? -16.089 9.481   9.685   1.00 98.42 323 A 1 
ATOM   2581 O  O   . PRO A 1 323 ? -15.831 9.016   10.800  1.00 98.11 323 A 1 
ATOM   2582 C  CB  . PRO A 1 323 ? -14.597 11.163  8.530   1.00 98.33 323 A 1 
ATOM   2583 C  CG  . PRO A 1 323 ? -14.167 11.295  7.112   1.00 97.66 323 A 1 
ATOM   2584 C  CD  . PRO A 1 323 ? -15.064 10.376  6.335   1.00 98.45 323 A 1 
ATOM   2585 N  N   . LYS A 1 324 ? -17.321 9.824   9.313   1.00 98.35 324 A 1 
ATOM   2586 C  CA  . LYS A 1 324 ? -18.464 9.679   10.219  1.00 98.10 324 A 1 
ATOM   2587 C  C   . LYS A 1 324 ? -18.644 8.228   10.655  1.00 98.27 324 A 1 
ATOM   2588 O  O   . LYS A 1 324 ? -18.830 7.943   11.837  1.00 97.94 324 A 1 
ATOM   2589 C  CB  . LYS A 1 324 ? -19.738 10.195  9.549   1.00 97.44 324 A 1 
ATOM   2590 C  CG  . LYS A 1 324 ? -20.982 10.074  10.413  1.00 87.87 324 A 1 
ATOM   2591 C  CD  . LYS A 1 324 ? -22.210 10.604  9.685   1.00 83.91 324 A 1 
ATOM   2592 C  CE  . LYS A 1 324 ? -23.457 10.476  10.531  1.00 71.42 324 A 1 
ATOM   2593 N  NZ  . LYS A 1 324 ? -24.660 10.987  9.822   1.00 65.58 324 A 1 
ATOM   2594 N  N   . GLU A 1 325 ? -18.583 7.308   9.703   1.00 98.23 325 A 1 
ATOM   2595 C  CA  . GLU A 1 325 ? -18.769 5.893   9.995   1.00 98.16 325 A 1 
ATOM   2596 C  C   . GLU A 1 325 ? -17.633 5.339   10.856  1.00 98.28 325 A 1 
ATOM   2597 O  O   . GLU A 1 325 ? -17.864 4.539   11.764  1.00 97.88 325 A 1 
ATOM   2598 C  CB  . GLU A 1 325 ? -18.898 5.086   8.704   1.00 98.04 325 A 1 
ATOM   2599 C  CG  . GLU A 1 325 ? -20.225 5.271   7.996   1.00 96.94 325 A 1 
ATOM   2600 C  CD  . GLU A 1 325 ? -21.381 4.701   8.792   1.00 96.96 325 A 1 
ATOM   2601 O  OE1 . GLU A 1 325 ? -21.369 3.491   9.068   1.00 93.94 325 A 1 
ATOM   2602 O  OE2 . GLU A 1 325 ? -22.297 5.474   9.145   1.00 93.95 325 A 1 
ATOM   2603 N  N   . PHE A 1 326 ? -16.409 5.767   10.587  1.00 98.44 326 A 1 
ATOM   2604 C  CA  . PHE A 1 326 ? -15.270 5.263   11.347  1.00 98.44 326 A 1 
ATOM   2605 C  C   . PHE A 1 326 ? -15.176 5.896   12.735  1.00 98.37 326 A 1 
ATOM   2606 O  O   . PHE A 1 326 ? -14.661 5.274   13.661  1.00 97.95 326 A 1 
ATOM   2607 C  CB  . PHE A 1 326 ? -13.974 5.445   10.565  1.00 98.32 326 A 1 
ATOM   2608 C  CG  . PHE A 1 326 ? -13.688 4.318   9.615   1.00 98.38 326 A 1 
ATOM   2609 C  CD1 . PHE A 1 326 ? -13.010 3.194   10.041  1.00 97.82 326 A 1 
ATOM   2610 C  CD2 . PHE A 1 326 ? -14.126 4.370   8.305   1.00 97.80 326 A 1 
ATOM   2611 C  CE1 . PHE A 1 326 ? -12.766 2.142   9.182   1.00 97.33 326 A 1 
ATOM   2612 C  CE2 . PHE A 1 326 ? -13.889 3.322   7.439   1.00 97.23 326 A 1 
ATOM   2613 C  CZ  . PHE A 1 326 ? -13.205 2.209   7.871   1.00 97.60 326 A 1 
ATOM   2614 N  N   . GLU A 1 327 ? -15.676 7.114   12.897  1.00 98.35 327 A 1 
ATOM   2615 C  CA  . GLU A 1 327 ? -15.773 7.714   14.223  1.00 98.23 327 A 1 
ATOM   2616 C  C   . GLU A 1 327 ? -16.768 6.933   15.076  1.00 98.24 327 A 1 
ATOM   2617 O  O   . GLU A 1 327 ? -16.532 6.699   16.268  1.00 97.90 327 A 1 
ATOM   2618 C  CB  . GLU A 1 327 ? -16.181 9.180   14.137  1.00 97.92 327 A 1 
ATOM   2619 C  CG  . GLU A 1 327 ? -15.059 10.096  13.648  1.00 94.59 327 A 1 
ATOM   2620 C  CD  . GLU A 1 327 ? -15.452 11.559  13.650  1.00 92.88 327 A 1 
ATOM   2621 O  OE1 . GLU A 1 327 ? -16.651 11.853  13.471  1.00 86.87 327 A 1 
ATOM   2622 O  OE2 . GLU A 1 327 ? -14.562 12.399  13.839  1.00 87.33 327 A 1 
ATOM   2623 N  N   . ILE A 1 328 ? -17.865 6.510   14.465  1.00 98.07 328 A 1 
ATOM   2624 C  CA  . ILE A 1 328 ? -18.842 5.681   15.152  1.00 97.95 328 A 1 
ATOM   2625 C  C   . ILE A 1 328 ? -18.223 4.339   15.529  1.00 98.07 328 A 1 
ATOM   2626 O  O   . ILE A 1 328 ? -18.405 3.847   16.642  1.00 97.74 328 A 1 
ATOM   2627 C  CB  . ILE A 1 328 ? -20.097 5.477   14.280  1.00 97.61 328 A 1 
ATOM   2628 C  CG1 . ILE A 1 328 ? -20.857 6.787   14.122  1.00 96.26 328 A 1 
ATOM   2629 C  CG2 . ILE A 1 328 ? -21.003 4.397   14.880  1.00 96.24 328 A 1 
ATOM   2630 C  CD1 . ILE A 1 328 ? -22.017 6.726   13.149  1.00 93.22 328 A 1 
ATOM   2631 N  N   . LEU A 1 329 ? -17.466 3.743   14.604  1.00 97.74 329 A 1 
ATOM   2632 C  CA  . LEU A 1 329 ? -16.800 2.469   14.861  1.00 97.82 329 A 1 
ATOM   2633 C  C   . LEU A 1 329 ? -15.806 2.588   16.014  1.00 97.97 329 A 1 
ATOM   2634 O  O   . LEU A 1 329 ? -15.757 1.730   16.893  1.00 97.79 329 A 1 
ATOM   2635 C  CB  . LEU A 1 329 ? -16.087 1.970   13.600  1.00 97.73 329 A 1 
ATOM   2636 C  CG  . LEU A 1 329 ? -15.292 0.676   13.770  1.00 97.36 329 A 1 
ATOM   2637 C  CD1 . LEU A 1 329 ? -16.200 -0.465  14.188  1.00 96.47 329 A 1 
ATOM   2638 C  CD2 . LEU A 1 329 ? -14.563 0.329   12.476  1.00 96.41 329 A 1 
ATOM   2639 N  N   . ALA A 1 330 ? -15.011 3.657   16.012  1.00 98.01 330 A 1 
ATOM   2640 C  CA  . ALA A 1 330 ? -14.032 3.876   17.067  1.00 97.72 330 A 1 
ATOM   2641 C  C   . ALA A 1 330 ? -14.717 4.005   18.424  1.00 97.84 330 A 1 
ATOM   2642 O  O   . ALA A 1 330 ? -14.256 3.450   19.419  1.00 97.52 330 A 1 
ATOM   2643 C  CB  . ALA A 1 330 ? -13.199 5.119   16.762  1.00 97.17 330 A 1 
ATOM   2644 N  N   . ALA A 1 331 ? -15.818 4.736   18.467  1.00 98.05 331 A 1 
ATOM   2645 C  CA  . ALA A 1 331 ? -16.574 4.903   19.700  1.00 98.08 331 A 1 
ATOM   2646 C  C   . ALA A 1 331 ? -17.150 3.571   20.174  1.00 98.26 331 A 1 
ATOM   2647 O  O   . ALA A 1 331 ? -17.153 3.278   21.372  1.00 97.75 331 A 1 
ATOM   2648 C  CB  . ALA A 1 331 ? -17.687 5.931   19.509  1.00 97.92 331 A 1 
ATOM   2649 N  N   . ARG A 1 332 ? -17.634 2.757   19.243  1.00 98.08 332 A 1 
ATOM   2650 C  CA  . ARG A 1 332 ? -18.172 1.446   19.574  1.00 97.98 332 A 1 
ATOM   2651 C  C   . ARG A 1 332 ? -17.091 0.539   20.162  1.00 98.03 332 A 1 
ATOM   2652 O  O   . ARG A 1 332 ? -17.320 -0.145  21.160  1.00 97.72 332 A 1 
ATOM   2653 C  CB  . ARG A 1 332 ? -18.798 0.794   18.336  1.00 97.49 332 A 1 
ATOM   2654 C  CG  . ARG A 1 332 ? -20.108 1.422   17.879  1.00 92.07 332 A 1 
ATOM   2655 C  CD  . ARG A 1 332 ? -20.523 0.872   16.521  1.00 90.30 332 A 1 
ATOM   2656 N  NE  . ARG A 1 332 ? -20.653 -0.577  16.526  1.00 85.46 332 A 1 
ATOM   2657 C  CZ  . ARG A 1 332 ? -20.551 -1.358  15.452  1.00 83.16 332 A 1 
ATOM   2658 N  NH1 . ARG A 1 332 ? -20.309 -0.825  14.273  1.00 77.03 332 A 1 
ATOM   2659 N  NH2 . ARG A 1 332 ? -20.687 -2.676  15.567  1.00 74.87 332 A 1 
ATOM   2660 N  N   . MET A 1 333 ? -15.912 0.535   19.552  1.00 97.99 333 A 1 
ATOM   2661 C  CA  . MET A 1 333 ? -14.820 -0.314  20.022  1.00 97.66 333 A 1 
ATOM   2662 C  C   . MET A 1 333 ? -14.335 0.111   21.403  1.00 97.74 333 A 1 
ATOM   2663 O  O   . MET A 1 333 ? -13.840 -0.714  22.174  1.00 97.18 333 A 1 
ATOM   2664 C  CB  . MET A 1 333 ? -13.660 -0.307  19.025  1.00 96.85 333 A 1 
ATOM   2665 C  CG  . MET A 1 333 ? -13.975 -1.006  17.716  1.00 94.71 333 A 1 
ATOM   2666 S  SD  . MET A 1 333 ? -12.519 -1.296  16.682  1.00 93.96 333 A 1 
ATOM   2667 C  CE  . MET A 1 333 ? -11.963 0.370   16.374  1.00 87.55 333 A 1 
ATOM   2668 N  N   . ASP A 1 334 ? -14.472 1.392   21.703  1.00 97.52 334 A 1 
ATOM   2669 C  CA  . ASP A 1 334 ? -14.075 1.898   23.011  1.00 97.33 334 A 1 
ATOM   2670 C  C   . ASP A 1 334 ? -14.961 1.337   24.119  1.00 97.39 334 A 1 
ATOM   2671 O  O   . ASP A 1 334 ? -14.559 1.281   25.281  1.00 96.53 334 A 1 
ATOM   2672 C  CB  . ASP A 1 334 ? -14.127 3.430   23.026  1.00 97.01 334 A 1 
ATOM   2673 C  CG  . ASP A 1 334 ? -13.509 4.029   24.273  1.00 92.74 334 A 1 
ATOM   2674 O  OD1 . ASP A 1 334 ? -12.353 3.680   24.594  1.00 87.67 334 A 1 
ATOM   2675 O  OD2 . ASP A 1 334 ? -14.177 4.850   24.933  1.00 86.16 334 A 1 
ATOM   2676 N  N   . LYS A 1 335 ? -16.169 0.912   23.758  1.00 97.71 335 A 1 
ATOM   2677 C  CA  . LYS A 1 335 ? -17.143 0.391   24.717  1.00 97.73 335 A 1 
ATOM   2678 C  C   . LYS A 1 335 ? -17.347 -1.118  24.590  1.00 97.80 335 A 1 
ATOM   2679 O  O   . LYS A 1 335 ? -17.892 -1.743  25.506  1.00 96.59 335 A 1 
ATOM   2680 C  CB  . LYS A 1 335 ? -18.489 1.091   24.534  1.00 96.97 335 A 1 
ATOM   2681 C  CG  . LYS A 1 335 ? -18.451 2.605   24.604  1.00 92.28 335 A 1 
ATOM   2682 C  CD  . LYS A 1 335 ? -18.245 3.094   26.025  1.00 85.47 335 A 1 
ATOM   2683 C  CE  . LYS A 1 335 ? -18.370 4.604   26.105  1.00 76.78 335 A 1 
ATOM   2684 N  NZ  . LYS A 1 335 ? -18.247 5.107   27.493  1.00 67.12 335 A 1 
ATOM   2685 N  N   . ASP A 1 336 ? -16.928 -1.699  23.485  1.00 97.36 336 A 1 
ATOM   2686 C  CA  . ASP A 1 336 ? -17.193 -3.093  23.168  1.00 97.41 336 A 1 
ATOM   2687 C  C   . ASP A 1 336 ? -15.874 -3.832  22.945  1.00 97.52 336 A 1 
ATOM   2688 O  O   . ASP A 1 336 ? -15.291 -3.769  21.867  1.00 96.98 336 A 1 
ATOM   2689 C  CB  . ASP A 1 336 ? -18.082 -3.179  21.918  1.00 96.84 336 A 1 
ATOM   2690 C  CG  . ASP A 1 336 ? -18.562 -4.590  21.626  1.00 96.31 336 A 1 
ATOM   2691 O  OD1 . ASP A 1 336 ? -17.954 -5.561  22.121  1.00 94.27 336 A 1 
ATOM   2692 O  OD2 . ASP A 1 336 ? -19.557 -4.727  20.885  1.00 93.46 336 A 1 
ATOM   2693 N  N   . LEU A 1 337 ? -15.416 -4.542  23.978  1.00 97.07 337 A 1 
ATOM   2694 C  CA  . LEU A 1 337 ? -14.140 -5.240  23.909  1.00 96.60 337 A 1 
ATOM   2695 C  C   . LEU A 1 337 ? -14.143 -6.337  22.850  1.00 96.30 337 A 1 
ATOM   2696 O  O   . LEU A 1 337 ? -13.145 -6.566  22.176  1.00 96.04 337 A 1 
ATOM   2697 C  CB  . LEU A 1 337 ? -13.787 -5.841  25.277  1.00 96.05 337 A 1 
ATOM   2698 C  CG  . LEU A 1 337 ? -12.452 -6.580  25.369  1.00 90.52 337 A 1 
ATOM   2699 C  CD1 . LEU A 1 337 ? -11.307 -5.661  24.993  1.00 87.25 337 A 1 
ATOM   2700 C  CD2 . LEU A 1 337 ? -12.253 -7.152  26.765  1.00 87.37 337 A 1 
ATOM   2701 N  N   . GLN A 1 338 ? -15.281 -7.020  22.695  1.00 96.67 338 A 1 
ATOM   2702 C  CA  . GLN A 1 338 ? -15.384 -8.076  21.698  1.00 96.02 338 A 1 
ATOM   2703 C  C   . GLN A 1 338 ? -15.198 -7.524  20.291  1.00 96.09 338 A 1 
ATOM   2704 O  O   . GLN A 1 338 ? -14.548 -8.139  19.449  1.00 95.44 338 A 1 
ATOM   2705 C  CB  . GLN A 1 338 ? -16.731 -8.796  21.826  1.00 95.58 338 A 1 
ATOM   2706 C  CG  . GLN A 1 338 ? -16.907 -9.962  20.878  1.00 82.90 338 A 1 
ATOM   2707 C  CD  . GLN A 1 338 ? -18.187 -10.741 21.124  1.00 75.65 338 A 1 
ATOM   2708 O  OE1 . GLN A 1 338 ? -18.778 -10.657 22.203  1.00 68.53 338 A 1 
ATOM   2709 N  NE2 . GLN A 1 338 ? -18.630 -11.512 20.138  1.00 66.70 338 A 1 
ATOM   2710 N  N   . LEU A 1 339 ? -15.783 -6.353  20.050  1.00 95.86 339 A 1 
ATOM   2711 C  CA  . LEU A 1 339 ? -15.632 -5.699  18.753  1.00 96.16 339 A 1 
ATOM   2712 C  C   . LEU A 1 339 ? -14.193 -5.250  18.533  1.00 96.49 339 A 1 
ATOM   2713 O  O   . LEU A 1 339 ? -13.637 -5.414  17.446  1.00 96.31 339 A 1 
ATOM   2714 C  CB  . LEU A 1 339 ? -16.574 -4.503  18.644  1.00 96.20 339 A 1 
ATOM   2715 C  CG  . LEU A 1 339 ? -16.533 -3.723  17.333  1.00 95.27 339 A 1 
ATOM   2716 C  CD1 . LEU A 1 339 ? -16.905 -4.614  16.161  1.00 94.30 339 A 1 
ATOM   2717 C  CD2 . LEU A 1 339 ? -17.463 -2.516  17.404  1.00 94.43 339 A 1 
ATOM   2718 N  N   . PHE A 1 340 ? -13.580 -4.684  19.573  1.00 96.37 340 A 1 
ATOM   2719 C  CA  . PHE A 1 340 ? -12.183 -4.276  19.466  1.00 95.87 340 A 1 
ATOM   2720 C  C   . PHE A 1 340 ? -11.282 -5.474  19.185  1.00 95.57 340 A 1 
ATOM   2721 O  O   . PHE A 1 340 ? -10.336 -5.381  18.405  1.00 95.51 340 A 1 
ATOM   2722 C  CB  . PHE A 1 340 ? -11.705 -3.567  20.730  1.00 95.44 340 A 1 
ATOM   2723 C  CG  . PHE A 1 340 ? -10.234 -3.280  20.731  1.00 94.95 340 A 1 
ATOM   2724 C  CD1 . PHE A 1 340 ? -9.725  -2.188  20.048  1.00 93.80 340 A 1 
ATOM   2725 C  CD2 . PHE A 1 340 ? -9.339  -4.119  21.391  1.00 93.85 340 A 1 
ATOM   2726 C  CE1 . PHE A 1 340 ? -8.365  -1.925  20.024  1.00 92.43 340 A 1 
ATOM   2727 C  CE2 . PHE A 1 340 ? -7.978  -3.863  21.377  1.00 92.37 340 A 1 
ATOM   2728 C  CZ  . PHE A 1 340 ? -7.499  -2.769  20.693  1.00 92.21 340 A 1 
ATOM   2729 N  N   . ASN A 1 341 ? -11.574 -6.605  19.826  1.00 95.29 341 A 1 
ATOM   2730 C  CA  . ASN A 1 341 ? -10.774 -7.808  19.620  1.00 94.42 341 A 1 
ATOM   2731 C  C   . ASN A 1 341 ? -10.854 -8.296  18.170  1.00 94.27 341 A 1 
ATOM   2732 O  O   . ASN A 1 341 ? -9.883  -8.837  17.645  1.00 94.08 341 A 1 
ATOM   2733 C  CB  . ASN A 1 341 ? -11.204 -8.915  20.587  1.00 94.25 341 A 1 
ATOM   2734 C  CG  . ASN A 1 341 ? -10.727 -8.661  22.005  1.00 91.69 341 A 1 
ATOM   2735 O  OD1 . ASN A 1 341 ? -9.818  -7.867  22.234  1.00 87.12 341 A 1 
ATOM   2736 N  ND2 . ASN A 1 341 ? -11.330 -9.360  22.960  1.00 86.32 341 A 1 
ATOM   2737 N  N   . LYS A 1 342 ? -12.007 -8.112  17.544  1.00 94.99 342 A 1 
ATOM   2738 C  CA  . LYS A 1 342 ? -12.138 -8.441  16.127  1.00 94.50 342 A 1 
ATOM   2739 C  C   . LYS A 1 342 ? -11.222 -7.548  15.294  1.00 95.00 342 A 1 
ATOM   2740 O  O   . LYS A 1 342 ? -10.505 -8.025  14.417  1.00 94.55 342 A 1 
ATOM   2741 C  CB  . LYS A 1 342 ? -13.588 -8.278  15.658  1.00 93.25 342 A 1 
ATOM   2742 C  CG  . LYS A 1 342 ? -14.533 -9.355  16.155  1.00 83.36 342 A 1 
ATOM   2743 C  CD  . LYS A 1 342 ? -15.911 -9.192  15.546  1.00 81.94 342 A 1 
ATOM   2744 C  CE  . LYS A 1 342 ? -16.859 -10.298 15.991  1.00 74.15 342 A 1 
ATOM   2745 N  NZ  . LYS A 1 342 ? -18.203 -10.160 15.374  1.00 68.37 342 A 1 
ATOM   2746 N  N   . TYR A 1 343 ? -11.255 -6.249  15.584  1.00 94.83 343 A 1 
ATOM   2747 C  CA  . TYR A 1 343 ? -10.376 -5.307  14.913  1.00 95.13 343 A 1 
ATOM   2748 C  C   . TYR A 1 343 ? -8.910  -5.681  15.131  1.00 95.11 343 A 1 
ATOM   2749 O  O   . TYR A 1 343 ? -8.105  -5.662  14.205  1.00 95.11 343 A 1 
ATOM   2750 C  CB  . TYR A 1 343 ? -10.637 -3.880  15.392  1.00 95.60 343 A 1 
ATOM   2751 C  CG  . TYR A 1 343 ? -9.485  -2.930  15.126  1.00 95.89 343 A 1 
ATOM   2752 C  CD1 . TYR A 1 343 ? -9.317  -2.346  13.875  1.00 95.09 343 A 1 
ATOM   2753 C  CD2 . TYR A 1 343 ? -8.568  -2.634  16.120  1.00 95.36 343 A 1 
ATOM   2754 C  CE1 . TYR A 1 343 ? -8.264  -1.496  13.632  1.00 94.62 343 A 1 
ATOM   2755 C  CE2 . TYR A 1 343 ? -7.511  -1.782  15.881  1.00 94.64 343 A 1 
ATOM   2756 C  CZ  . TYR A 1 343 ? -7.353  -1.210  14.637  1.00 95.05 343 A 1 
ATOM   2757 O  OH  . TYR A 1 343 ? -6.304  -0.361  14.394  1.00 93.87 343 A 1 
ATOM   2758 N  N   . HIS A 1 344 ? -8.570  -6.023  16.368  1.00 94.41 344 A 1 
ATOM   2759 C  CA  . HIS A 1 344 ? -7.186  -6.352  16.703  1.00 93.62 344 A 1 
ATOM   2760 C  C   . HIS A 1 344 ? -6.726  -7.609  15.973  1.00 93.27 344 A 1 
ATOM   2761 O  O   . HIS A 1 344 ? -5.572  -7.706  15.549  1.00 92.93 344 A 1 
ATOM   2762 C  CB  . HIS A 1 344 ? -7.042  -6.532  18.216  1.00 92.67 344 A 1 
ATOM   2763 C  CG  . HIS A 1 344 ? -5.625  -6.545  18.688  1.00 90.51 344 A 1 
ATOM   2764 N  ND1 . HIS A 1 344 ? -5.110  -7.529  19.509  1.00 80.73 344 A 1 
ATOM   2765 C  CD2 . HIS A 1 344 ? -4.614  -5.688  18.464  1.00 80.37 344 A 1 
ATOM   2766 C  CE1 . HIS A 1 344 ? -3.850  -7.276  19.762  1.00 81.28 344 A 1 
ATOM   2767 N  NE2 . HIS A 1 344 ? -3.511  -6.165  19.144  1.00 82.99 344 A 1 
ATOM   2768 N  N   . LEU A 1 345 ? -7.631  -8.579  15.834  1.00 94.24 345 A 1 
ATOM   2769 C  CA  . LEU A 1 345 ? -7.327  -9.788  15.071  1.00 93.54 345 A 1 
ATOM   2770 C  C   . LEU A 1 345 ? -7.008  -9.443  13.617  1.00 93.37 345 A 1 
ATOM   2771 O  O   . LEU A 1 345 ? -6.003  -9.899  13.061  1.00 92.73 345 A 1 
ATOM   2772 C  CB  . LEU A 1 345 ? -8.503  -10.763 15.138  1.00 92.87 345 A 1 
ATOM   2773 C  CG  . LEU A 1 345 ? -8.343  -12.067 14.362  1.00 87.17 345 A 1 
ATOM   2774 C  CD1 . LEU A 1 345 ? -7.265  -12.934 14.990  1.00 83.98 345 A 1 
ATOM   2775 C  CD2 . LEU A 1 345 ? -9.670  -12.823 14.299  1.00 83.44 345 A 1 
ATOM   2776 N  N   . HIS A 1 346 ? -7.848  -8.615  13.003  1.00 94.79 346 A 1 
ATOM   2777 C  CA  . HIS A 1 346 ? -7.642  -8.223  11.617  1.00 94.66 346 A 1 
ATOM   2778 C  C   . HIS A 1 346 ? -6.425  -7.309  11.466  1.00 94.56 346 A 1 
ATOM   2779 O  O   . HIS A 1 346 ? -5.740  -7.339  10.442  1.00 93.90 346 A 1 
ATOM   2780 C  CB  . HIS A 1 346 ? -8.897  -7.535  11.071  1.00 94.52 346 A 1 
ATOM   2781 C  CG  . HIS A 1 346 ? -10.121 -8.399  11.097  1.00 94.63 346 A 1 
ATOM   2782 N  ND1 . HIS A 1 346 ? -10.098 -9.735  10.764  1.00 90.20 346 A 1 
ATOM   2783 C  CD2 . HIS A 1 346 ? -11.402 -8.118  11.411  1.00 90.31 346 A 1 
ATOM   2784 C  CE1 . HIS A 1 346 ? -11.312 -10.242 10.876  1.00 91.77 346 A 1 
ATOM   2785 N  NE2 . HIS A 1 346 ? -12.126 -9.279  11.267  1.00 91.76 346 A 1 
ATOM   2786 N  N   . PHE A 1 347 ? -6.160  -6.500  12.483  1.00 93.92 347 A 1 
ATOM   2787 C  CA  . PHE A 1 347 ? -4.965  -5.662  12.525  1.00 93.35 347 A 1 
ATOM   2788 C  C   . PHE A 1 347 ? -3.720  -6.511  12.267  1.00 92.48 347 A 1 
ATOM   2789 O  O   . PHE A 1 347 ? -2.783  -6.075  11.605  1.00 91.42 347 A 1 
ATOM   2790 C  CB  . PHE A 1 347 ? -4.878  -4.957  13.883  1.00 93.40 347 A 1 
ATOM   2791 C  CG  . PHE A 1 347 ? -3.618  -4.162  14.100  1.00 94.08 347 A 1 
ATOM   2792 C  CD1 . PHE A 1 347 ? -3.483  -2.880  13.587  1.00 93.61 347 A 1 
ATOM   2793 C  CD2 . PHE A 1 347 ? -2.578  -4.686  14.845  1.00 93.92 347 A 1 
ATOM   2794 C  CE1 . PHE A 1 347 ? -2.336  -2.150  13.802  1.00 92.91 347 A 1 
ATOM   2795 C  CE2 . PHE A 1 347 ? -1.415  -3.959  15.061  1.00 92.96 347 A 1 
ATOM   2796 C  CZ  . PHE A 1 347 ? -1.290  -2.684  14.542  1.00 93.20 347 A 1 
ATOM   2797 N  N   . ARG A 1 348 ? -3.742  -7.735  12.780  1.00 92.31 348 A 1 
ATOM   2798 C  CA  . ARG A 1 348 ? -2.634  -8.675  12.629  1.00 91.63 348 A 1 
ATOM   2799 C  C   . ARG A 1 348 ? -2.860  -9.652  11.480  1.00 91.73 348 A 1 
ATOM   2800 O  O   . ARG A 1 348 ? -2.236  -10.719 11.429  1.00 89.33 348 A 1 
ATOM   2801 C  CB  . ARG A 1 348 ? -2.418  -9.434  13.942  1.00 89.32 348 A 1 
ATOM   2802 C  CG  . ARG A 1 348 ? -1.957  -8.563  15.096  1.00 82.44 348 A 1 
ATOM   2803 C  CD  . ARG A 1 348 ? -1.985  -9.322  16.412  1.00 79.64 348 A 1 
ATOM   2804 N  NE  . ARG A 1 348 ? -1.209  -8.653  17.450  1.00 74.15 348 A 1 
ATOM   2805 C  CZ  . ARG A 1 348 ? -1.177  -9.030  18.723  1.00 69.98 348 A 1 
ATOM   2806 N  NH1 . ARG A 1 348 ? -1.878  -10.069 19.122  1.00 64.70 348 A 1 
ATOM   2807 N  NH2 . ARG A 1 348 ? -0.430  -8.366  19.584  1.00 61.24 348 A 1 
ATOM   2808 N  N   . ALA A 1 349 ? -3.770  -9.321  10.574  1.00 92.76 349 A 1 
ATOM   2809 C  CA  . ALA A 1 349 ? -4.069  -10.148 9.409   1.00 92.51 349 A 1 
ATOM   2810 C  C   . ALA A 1 349 ? -4.514  -11.559 9.792   1.00 92.58 349 A 1 
ATOM   2811 O  O   . ALA A 1 349 ? -4.218  -12.533 9.096   1.00 89.38 349 A 1 
ATOM   2812 C  CB  . ALA A 1 349 ? -2.875  -10.203 8.455   1.00 91.53 349 A 1 
ATOM   2813 N  N   . ASP A 1 350 ? -5.225  -11.659 10.907  1.00 89.83 350 A 1 
ATOM   2814 C  CA  . ASP A 1 350 ? -5.768  -12.930 11.391  1.00 89.35 350 A 1 
ATOM   2815 C  C   . ASP A 1 350 ? -4.692  -14.003 11.554  1.00 88.55 350 A 1 
ATOM   2816 O  O   . ASP A 1 350 ? -4.957  -15.191 11.425  1.00 85.03 350 A 1 
ATOM   2817 C  CB  . ASP A 1 350 ? -6.866  -13.448 10.450  1.00 88.64 350 A 1 
ATOM   2818 C  CG  . ASP A 1 350 ? -8.085  -12.544 10.417  1.00 88.07 350 A 1 
ATOM   2819 O  OD1 . ASP A 1 350 ? -7.971  -11.366 10.794  1.00 82.87 350 A 1 
ATOM   2820 O  OD2 . ASP A 1 350 ? -9.155  -13.017 9.996   1.00 84.30 350 A 1 
ATOM   2821 N  N   . THR A 1 351 ? -3.470  -13.573 11.848  1.00 89.37 351 A 1 
ATOM   2822 C  CA  . THR A 1 351 ? -2.352  -14.506 11.949  1.00 87.40 351 A 1 
ATOM   2823 C  C   . THR A 1 351 ? -2.485  -15.374 13.198  1.00 85.29 351 A 1 
ATOM   2824 O  O   . THR A 1 351 ? -2.651  -14.855 14.299  1.00 82.28 351 A 1 
ATOM   2825 C  CB  . THR A 1 351 ? -1.020  -13.766 11.989  1.00 86.09 351 A 1 
ATOM   2826 O  OG1 . THR A 1 351 ? -0.899  -12.949 10.829  1.00 81.78 351 A 1 
ATOM   2827 C  CG2 . THR A 1 351 ? 0.143   -14.758 12.029  1.00 81.97 351 A 1 
ATOM   2828 N  N   . PRO A 1 352 ? -2.405  -16.706 13.048  1.00 82.72 352 A 1 
ATOM   2829 C  CA  . PRO A 1 352 ? -2.497  -17.592 14.204  1.00 79.98 352 A 1 
ATOM   2830 C  C   . PRO A 1 352 ? -1.384  -17.345 15.211  1.00 78.86 352 A 1 
ATOM   2831 O  O   . PRO A 1 352 ? -0.261  -17.013 14.829  1.00 72.97 352 A 1 
ATOM   2832 C  CB  . PRO A 1 352 ? -2.353  -18.988 13.587  1.00 76.20 352 A 1 
ATOM   2833 C  CG  . PRO A 1 352 ? -2.772  -18.820 12.170  1.00 75.60 352 A 1 
ATOM   2834 C  CD  . PRO A 1 352 ? -2.322  -17.448 11.787  1.00 78.71 352 A 1 
ATOM   2835 N  N   . GLY A 1 353 ? -1.718  -17.489 16.507  1.00 77.15 353 A 1 
ATOM   2836 C  CA  . GLY A 1 353 ? -0.728  -17.361 17.553  1.00 74.27 353 A 1 
ATOM   2837 C  C   . GLY A 1 353 ? -0.680  -16.004 18.225  1.00 72.05 353 A 1 
ATOM   2838 O  O   . GLY A 1 353 ? -0.109  -15.868 19.306  1.00 66.83 353 A 1 
ATOM   2839 N  N   . PHE A 1 354 ? -1.269  -14.986 17.600  1.00 70.19 354 A 1 
ATOM   2840 C  CA  . PHE A 1 354 ? -1.332  -13.660 18.205  1.00 65.61 354 A 1 
ATOM   2841 C  C   . PHE A 1 354 ? -2.484  -13.581 19.198  1.00 62.03 354 A 1 
ATOM   2842 O  O   . PHE A 1 354 ? -3.645  -13.666 18.814  1.00 56.96 354 A 1 
ATOM   2843 C  CB  . PHE A 1 354 ? -1.500  -12.577 17.138  1.00 61.84 354 A 1 
ATOM   2844 C  CG  . PHE A 1 354 ? -0.242  -12.284 16.369  1.00 59.22 354 A 1 
ATOM   2845 C  CD1 . PHE A 1 354 ? 1.003   -12.585 16.887  1.00 55.42 354 A 1 
ATOM   2846 C  CD2 . PHE A 1 354 ? -0.311  -11.669 15.126  1.00 54.59 354 A 1 
ATOM   2847 C  CE1 . PHE A 1 354 ? 2.151   -12.300 16.190  1.00 51.40 354 A 1 
ATOM   2848 C  CE2 . PHE A 1 354 ? 0.842   -11.376 14.416  1.00 51.45 354 A 1 
ATOM   2849 C  CZ  . PHE A 1 354 ? 2.070   -11.694 14.946  1.00 50.10 354 A 1 
ATOM   2850 N  N   . THR A 1 355 ? -2.146  -13.439 20.473  1.00 57.46 355 A 1 
ATOM   2851 C  CA  . THR A 1 355 ? -3.159  -13.360 21.526  1.00 55.59 355 A 1 
ATOM   2852 C  C   . THR A 1 355 ? -3.125  -11.994 22.210  1.00 51.49 355 A 1 
ATOM   2853 O  O   . THR A 1 355 ? -4.045  -11.661 22.957  1.00 47.70 355 A 1 
ATOM   2854 C  CB  . THR A 1 355 ? -2.935  -14.454 22.576  1.00 50.70 355 A 1 
ATOM   2855 O  OG1 . THR A 1 355 ? -1.633  -14.313 23.133  1.00 47.65 355 A 1 
ATOM   2856 C  CG2 . THR A 1 355 ? -3.047  -15.835 21.939  1.00 46.34 355 A 1 
ATOM   2857 O  OXT . THR A 1 355 ? -2.194  -11.236 22.001  1.00 46.69 355 A 1 
HETATM 2858 MG MG  . MG  B 2 .   ? 7.444   -2.440  3.880   1.00 86.15 1   B 1 
HETATM 2859 C  C1  . NAG C 3 .   ? 14.616  -10.492 -10.633 1.00 95.37 1   C 1 
HETATM 2860 C  C2  . NAG C 3 .   ? 15.390  -11.028 -9.458  1.00 95.48 1   C 1 
HETATM 2861 C  C3  . NAG C 3 .   ? 16.384  -12.077 -9.914  1.00 94.67 1   C 1 
HETATM 2862 C  C4  . NAG C 3 .   ? 15.674  -13.162 -10.749 1.00 94.78 1   C 1 
HETATM 2863 C  C5  . NAG C 3 .   ? 14.859  -12.525 -11.860 1.00 95.09 1   C 1 
HETATM 2864 C  C6  . NAG C 3 .   ? 14.030  -13.571 -12.587 1.00 92.84 1   C 1 
HETATM 2865 C  C7  . NAG C 3 .   ? 15.583  -9.366  -7.692  1.00 94.53 1   C 1 
HETATM 2866 C  C8  . NAG C 3 .   ? 16.439  -8.332  -7.036  1.00 93.01 1   C 1 
HETATM 2867 N  N2  . NAG C 3 .   ? 16.097  -9.979  -8.762  1.00 94.13 1   C 1 
HETATM 2868 O  O3  . NAG C 3 .   ? 17.000  -12.666 -8.789  1.00 93.63 1   C 1 
HETATM 2869 O  O4  . NAG C 3 .   ? 16.654  -13.991 -11.348 1.00 94.21 1   C 1 
HETATM 2870 O  O5  . NAG C 3 .   ? 13.967  -11.555 -11.302 1.00 95.41 1   C 1 
HETATM 2871 O  O6  . NAG C 3 .   ? 13.380  -12.988 -13.674 1.00 88.53 1   C 1 
HETATM 2872 O  O7  . NAG C 3 .   ? 14.484  -9.637  -7.253  1.00 93.06 1   C 1 
HETATM 2873 C  C1  . NAG C 3 .   ? 16.624  -15.358 -10.921 1.00 93.25 2   C 1 
HETATM 2874 C  C2  . NAG C 3 .   ? 17.412  -16.180 -11.926 1.00 92.79 2   C 1 
HETATM 2875 C  C3  . NAG C 3 .   ? 17.549  -17.599 -11.476 1.00 91.17 2   C 1 
HETATM 2876 C  C4  . NAG C 3 .   ? 18.083  -17.658 -10.057 1.00 90.93 2   C 1 
HETATM 2877 C  C5  . NAG C 3 .   ? 17.218  -16.794 -9.161  1.00 90.33 2   C 1 
HETATM 2878 C  C6  . NAG C 3 .   ? 17.711  -16.739 -7.733  1.00 87.54 2   C 1 
HETATM 2879 C  C7  . NAG C 3 .   ? 17.153  -15.437 -14.245 1.00 90.53 2   C 1 
HETATM 2880 C  C8  . NAG C 3 .   ? 16.338  -15.508 -15.502 1.00 85.72 2   C 1 
HETATM 2881 N  N2  . NAG C 3 .   ? 16.733  -16.165 -13.225 1.00 90.96 2   C 1 
HETATM 2882 O  O3  . NAG C 3 .   ? 18.416  -18.282 -12.345 1.00 90.07 2   C 1 
HETATM 2883 O  O4  . NAG C 3 .   ? 18.032  -19.011 -9.622  1.00 89.88 2   C 1 
HETATM 2884 O  O5  . NAG C 3 .   ? 17.218  -15.468 -9.649  1.00 92.11 2   C 1 
HETATM 2885 O  O6  . NAG C 3 .   ? 18.991  -16.189 -7.676  1.00 84.85 2   C 1 
HETATM 2886 O  O7  . NAG C 3 .   ? 18.133  -14.728 -14.168 1.00 86.81 2   C 1 
HETATM 2887 C  C1  . MAN C 3 .   ? 19.257  -19.475 -9.199  1.00 87.18 3   C 1 
HETATM 2888 C  C2  . MAN C 3 .   ? 19.103  -20.835 -8.493  1.00 84.59 3   C 1 
HETATM 2889 C  C3  . MAN C 3 .   ? 20.456  -21.217 -7.925  1.00 79.59 3   C 1 
HETATM 2890 C  C4  . MAN C 3 .   ? 21.494  -21.241 -9.028  1.00 79.20 3   C 1 
HETATM 2891 C  C5  . MAN C 3 .   ? 21.515  -19.904 -9.759  1.00 80.32 3   C 1 
HETATM 2892 C  C6  . MAN C 3 .   ? 22.439  -19.913 -10.960 1.00 73.64 3   C 1 
HETATM 2893 O  O2  . MAN C 3 .   ? 18.721  -21.815 -9.452  1.00 81.88 3   C 1 
HETATM 2894 O  O3  . MAN C 3 .   ? 20.361  -22.480 -7.307  1.00 77.81 3   C 1 
HETATM 2895 O  O4  . MAN C 3 .   ? 22.759  -21.478 -8.481  1.00 75.43 3   C 1 
HETATM 2896 O  O5  . MAN C 3 .   ? 20.205  -19.590 -10.237 1.00 86.20 3   C 1 
HETATM 2897 O  O6  . MAN C 3 .   ? 21.908  -20.736 -11.961 1.00 69.96 3   C 1 
HETATM 2898 C  C1  . MAN C 3 .   ? 17.606  -22.592 -9.078  1.00 80.08 4   C 1 
HETATM 2899 C  C2  . MAN C 3 .   ? 17.709  -23.941 -9.806  1.00 72.97 4   C 1 
HETATM 2900 C  C3  . MAN C 3 .   ? 17.642  -23.700 -11.311 1.00 69.25 4   C 1 
HETATM 2901 C  C4  . MAN C 3 .   ? 16.345  -22.979 -11.655 1.00 70.02 4   C 1 
HETATM 2902 C  C5  . MAN C 3 .   ? 16.260  -21.689 -10.839 1.00 76.00 4   C 1 
HETATM 2903 C  C6  . MAN C 3 .   ? 14.911  -21.045 -11.027 1.00 75.13 4   C 1 
HETATM 2904 O  O2  . MAN C 3 .   ? 16.598  -24.748 -9.454  1.00 70.49 4   C 1 
HETATM 2905 O  O3  . MAN C 3 .   ? 17.668  -24.958 -12.002 1.00 64.90 4   C 1 
HETATM 2906 O  O4  . MAN C 3 .   ? 16.341  -22.674 -13.044 1.00 62.64 4   C 1 
HETATM 2907 O  O5  . MAN C 3 .   ? 16.396  -21.973 -9.440  1.00 79.07 4   C 1 
HETATM 2908 O  O6  . MAN C 3 .   ? 13.905  -21.959 -10.615 1.00 75.51 4   C 1 
HETATM 2909 C  C1  . MAN C 3 .   ? 16.920  -25.715 -8.454  1.00 65.56 5   C 1 
HETATM 2910 C  C2  . MAN C 3 .   ? 16.067  -26.966 -8.703  1.00 61.84 5   C 1 
HETATM 2911 C  C3  . MAN C 3 .   ? 14.586  -26.601 -8.547  1.00 67.07 5   C 1 
HETATM 2912 C  C4  . MAN C 3 .   ? 14.340  -25.954 -7.195  1.00 60.56 5   C 1 
HETATM 2913 C  C5  . MAN C 3 .   ? 15.288  -24.773 -7.000  1.00 70.92 5   C 1 
HETATM 2914 C  C6  . MAN C 3 .   ? 15.172  -24.201 -5.611  1.00 59.59 5   C 1 
HETATM 2915 O  O2  . MAN C 3 .   ? 16.396  -27.983 -7.760  1.00 54.37 5   C 1 
HETATM 2916 O  O3  . MAN C 3 .   ? 13.781  -27.774 -8.656  1.00 56.76 5   C 1 
HETATM 2917 O  O4  . MAN C 3 .   ? 13.000  -25.514 -7.141  1.00 60.29 5   C 1 
HETATM 2918 O  O5  . MAN C 3 .   ? 16.641  -25.195 -7.173  1.00 66.39 5   C 1 
HETATM 2919 O  O6  . MAN C 3 .   ? 16.130  -23.168 -5.479  1.00 54.82 5   C 1 
HETATM 2920 C  C1  . MAN C 3 .   ? 12.623  -21.483 -10.798 1.00 75.92 6   C 1 
HETATM 2921 C  C2  . MAN C 3 .   ? 11.636  -22.439 -10.117 1.00 75.08 6   C 1 
HETATM 2922 C  C3  . MAN C 3 .   ? 11.656  -23.780 -10.868 1.00 75.20 6   C 1 
HETATM 2923 C  C4  . MAN C 3 .   ? 11.356  -23.558 -12.352 1.00 72.14 6   C 1 
HETATM 2924 C  C5  . MAN C 3 .   ? 12.349  -22.553 -12.915 1.00 71.04 6   C 1 
HETATM 2925 C  C6  . MAN C 3 .   ? 12.013  -22.206 -14.347 1.00 59.81 6   C 1 
HETATM 2926 O  O2  . MAN C 3 .   ? 10.327  -21.969 -10.222 1.00 75.74 6   C 1 
HETATM 2927 O  O3  . MAN C 3 .   ? 10.700  -24.667 -10.301 1.00 69.35 6   C 1 
HETATM 2928 O  O4  . MAN C 3 .   ? 11.462  -24.794 -13.040 1.00 62.86 6   C 1 
HETATM 2929 O  O5  . MAN C 3 .   ? 12.295  -21.337 -12.155 1.00 74.53 6   C 1 
HETATM 2930 O  O6  . MAN C 3 .   ? 10.739  -21.576 -14.362 1.00 62.95 6   C 1 
HETATM 2931 C  C1  . MAN C 3 .   ? 9.964   -21.043 -9.194  1.00 78.77 7   C 1 
HETATM 2932 C  C2  . MAN C 3 .   ? 8.460   -21.206 -8.977  1.00 75.26 7   C 1 
HETATM 2933 C  C3  . MAN C 3 .   ? 7.724   -20.770 -10.235 1.00 77.90 7   C 1 
HETATM 2934 C  C4  . MAN C 3 .   ? 8.135   -19.348 -10.640 1.00 73.64 7   C 1 
HETATM 2935 C  C5  . MAN C 3 .   ? 9.648   -19.283 -10.779 1.00 80.11 7   C 1 
HETATM 2936 C  C6  . MAN C 3 .   ? 10.131  -17.877 -11.047 1.00 69.38 7   C 1 
HETATM 2937 O  O2  . MAN C 3 .   ? 8.038   -20.401 -7.895  1.00 66.02 7   C 1 
HETATM 2938 O  O3  . MAN C 3 .   ? 6.317   -20.812 -10.020 1.00 69.49 7   C 1 
HETATM 2939 O  O4  . MAN C 3 .   ? 7.532   -19.006 -11.865 1.00 69.86 7   C 1 
HETATM 2940 O  O5  . MAN C 3 .   ? 10.274  -19.715 -9.560  1.00 77.48 7   C 1 
HETATM 2941 O  O6  . MAN C 3 .   ? 11.538  -17.895 -11.224 1.00 63.81 7   C 1 
HETATM 2942 C  C1  . MAN C 3 .   ? 10.341  -21.098 -15.661 1.00 52.97 8   C 1 
HETATM 2943 C  C2  . MAN C 3 .   ? 9.137   -20.196 -15.407 1.00 56.96 8   C 1 
HETATM 2944 C  C3  . MAN C 3 .   ? 7.970   -21.025 -14.870 1.00 64.41 8   C 1 
HETATM 2945 C  C4  . MAN C 3 .   ? 7.668   -22.179 -15.797 1.00 53.91 8   C 1 
HETATM 2946 C  C5  . MAN C 3 .   ? 8.940   -22.992 -16.048 1.00 60.33 8   C 1 
HETATM 2947 C  C6  . MAN C 3 .   ? 8.700   -24.084 -17.058 1.00 31.29 8   C 1 
HETATM 2948 O  O2  . MAN C 3 .   ? 8.721   -19.568 -16.618 1.00 49.00 8   C 1 
HETATM 2949 O  O3  . MAN C 3 .   ? 6.812   -20.220 -14.704 1.00 54.89 8   C 1 
HETATM 2950 O  O4  . MAN C 3 .   ? 6.687   -23.015 -15.229 1.00 52.21 8   C 1 
HETATM 2951 O  O5  . MAN C 3 .   ? 9.983   -22.146 -16.533 1.00 51.48 8   C 1 
HETATM 2952 O  O6  . MAN C 3 .   ? 9.871   -24.893 -17.172 1.00 21.39 8   C 1 
HETATM 2953 C  C1  . NAG D 4 .   ? 7.213   2.621   25.029  1.00 83.93 1   D 1 
HETATM 2954 C  C2  . NAG D 4 .   ? 8.524   2.837   25.720  1.00 81.50 1   D 1 
HETATM 2955 C  C3  . NAG D 4 .   ? 8.322   3.116   27.190  1.00 76.17 1   D 1 
HETATM 2956 C  C4  . NAG D 4 .   ? 7.271   4.214   27.409  1.00 74.17 1   D 1 
HETATM 2957 C  C5  . NAG D 4 .   ? 5.996   3.859   26.677  1.00 74.81 1   D 1 
HETATM 2958 C  C6  . NAG D 4 .   ? 4.906   4.914   26.809  1.00 67.12 1   D 1 
HETATM 2959 C  C7  . NAG D 4 .   ? 10.459  1.691   24.789  1.00 75.08 1   D 1 
HETATM 2960 C  C8  . NAG D 4 .   ? 11.257  0.421   24.739  1.00 66.09 1   D 1 
HETATM 2961 N  N2  . NAG D 4 .   ? 9.391   1.682   25.560  1.00 76.91 1   D 1 
HETATM 2962 O  O3  . NAG D 4 .   ? 9.539   3.526   27.762  1.00 71.86 1   D 1 
HETATM 2963 O  O4  . NAG D 4 .   ? 7.006   4.338   28.802  1.00 74.43 1   D 1 
HETATM 2964 O  O5  . NAG D 4 .   ? 6.314   3.692   25.292  1.00 77.63 1   D 1 
HETATM 2965 O  O6  . NAG D 4 .   ? 5.359   6.166   26.336  1.00 62.17 1   D 1 
HETATM 2966 O  O7  . NAG D 4 .   ? 10.781  2.675   24.151  1.00 68.40 1   D 1 
HETATM 2967 C  C1  . NAG D 4 .   ? 7.322   5.650   29.320  1.00 71.63 2   D 1 
HETATM 2968 C  C2  . NAG D 4 .   ? 6.610   5.862   30.634  1.00 61.30 2   D 1 
HETATM 2969 C  C3  . NAG D 4 .   ? 6.977   7.189   31.249  1.00 53.95 2   D 1 
HETATM 2970 C  C4  . NAG D 4 .   ? 8.489   7.400   31.235  1.00 44.44 2   D 1 
HETATM 2971 C  C5  . NAG D 4 .   ? 9.033   7.104   29.871  1.00 64.83 2   D 1 
HETATM 2972 C  C6  . NAG D 4 .   ? 10.524  7.193   29.782  1.00 50.75 2   D 1 
HETATM 2973 C  C7  . NAG D 4 .   ? 4.406   4.795   30.787  1.00 59.37 2   D 1 
HETATM 2974 C  C8  . NAG D 4 .   ? 2.946   4.913   30.449  1.00 51.70 2   D 1 
HETATM 2975 N  N2  . NAG D 4 .   ? 5.162   5.830   30.447  1.00 62.25 2   D 1 
HETATM 2976 O  O3  . NAG D 4 .   ? 6.507   7.245   32.558  1.00 43.03 2   D 1 
HETATM 2977 O  O4  . NAG D 4 .   ? 8.706   8.770   31.552  1.00 41.72 2   D 1 
HETATM 2978 O  O5  . NAG D 4 .   ? 8.695   5.791   29.488  1.00 66.98 2   D 1 
HETATM 2979 O  O6  . NAG D 4 .   ? 11.109  6.248   30.622  1.00 35.77 2   D 1 
HETATM 2980 O  O7  . NAG D 4 .   ? 4.846   3.804   31.305  1.00 49.77 2   D 1 
HETATM 2981 C  C1  . MAN D 4 .   ? 9.682   9.058   32.421  1.00 13.17 3   D 1 
HETATM 2982 C  C2  . MAN D 4 .   ? 9.899   10.553  32.318  1.00 9.65  3   D 1 
HETATM 2983 C  C3  . MAN D 4 .   ? 11.164  10.864  33.087  1.00 3.83  3   D 1 
HETATM 2984 C  C4  . MAN D 4 .   ? 11.036  10.387  34.506  1.00 3.09  3   D 1 
HETATM 2985 C  C5  . MAN D 4 .   ? 10.691  8.924   34.556  1.00 3.78  3   D 1 
HETATM 2986 C  C6  . MAN D 4 .   ? 10.357  8.455   35.952  1.00 2.98  3   D 1 
HETATM 2987 O  O2  . MAN D 4 .   ? 8.853   11.320  32.911  1.00 7.79  3   D 1 
HETATM 2988 O  O3  . MAN D 4 .   ? 11.408  12.248  33.045  1.00 3.69  3   D 1 
HETATM 2989 O  O4  . MAN D 4 .   ? 12.253  10.582  35.178  1.00 3.13  3   D 1 
HETATM 2990 O  O5  . MAN D 4 .   ? 9.517   8.686   33.772  1.00 9.40  3   D 1 
HETATM 2991 O  O6  . MAN D 4 .   ? 9.921   7.123   35.911  1.00 3.73  3   D 1 
HETATM 2992 C  C1  . MAN D 4 .   ? 7.587   11.395  32.289  1.00 6.95  4   D 1 
HETATM 2993 C  C2  . MAN D 4 .   ? 6.969   12.799  32.437  1.00 4.17  4   D 1 
HETATM 2994 C  C3  . MAN D 4 .   ? 6.757   13.079  33.917  1.00 2.86  4   D 1 
HETATM 2995 C  C4  . MAN D 4 .   ? 5.867   11.995  34.525  1.00 4.00  4   D 1 
HETATM 2996 C  C5  . MAN D 4 .   ? 6.522   10.636  34.296  1.00 5.97  4   D 1 
HETATM 2997 C  C6  . MAN D 4 .   ? 5.674   9.522   34.827  1.00 5.33  4   D 1 
HETATM 2998 O  O2  . MAN D 4 .   ? 5.698   12.871  31.855  1.00 6.86  4   D 1 
HETATM 2999 O  O3  . MAN D 4 .   ? 6.124   14.348  34.039  1.00 3.28  4   D 1 
HETATM 3000 O  O4  . MAN D 4 .   ? 5.725   12.234  35.904  1.00 3.15  4   D 1 
HETATM 3001 O  O5  . MAN D 4 .   ? 6.724   10.446  32.897  1.00 8.70  4   D 1 
HETATM 3002 O  O6  . MAN D 4 .   ? 4.488   9.425   34.071  1.00 5.97  4   D 1 
HETATM 3003 C  C1  . MAN D 4 .   ? 5.726   13.158  30.504  1.00 8.85  5   D 1 
HETATM 3004 C  C2  . MAN D 4 .   ? 4.556   14.095  30.191  1.00 9.72  5   D 1 
HETATM 3005 C  C3  . MAN D 4 .   ? 3.234   13.383  30.485  1.00 10.77 5   D 1 
HETATM 3006 C  C4  . MAN D 4 .   ? 3.177   12.035  29.773  1.00 16.66 5   D 1 
HETATM 3007 C  C5  . MAN D 4 .   ? 4.393   11.203  30.146  1.00 18.72 5   D 1 
HETATM 3008 C  C6  . MAN D 4 .   ? 4.441   9.873   29.439  1.00 20.50 5   D 1 
HETATM 3009 O  O2  . MAN D 4 .   ? 4.572   14.452  28.820  1.00 8.41  5   D 1 
HETATM 3010 O  O3  . MAN D 4 .   ? 2.140   14.191  30.073  1.00 7.34  5   D 1 
HETATM 3011 O  O4  . MAN D 4 .   ? 1.991   11.357  30.146  1.00 12.57 5   D 1 
HETATM 3012 O  O5  . MAN D 4 .   ? 5.593   11.926  29.827  1.00 13.30 5   D 1 
HETATM 3013 O  O6  . MAN D 4 .   ? 4.715   10.075  28.080  1.00 16.43 5   D 1 
HETATM 3014 C  C1  . MAN D 4 .   ? 3.717   8.356   34.599  1.00 5.89  6   D 1 
HETATM 3015 C  C2  . MAN D 4 .   ? 2.657   7.974   33.564  1.00 10.12 6   D 1 
HETATM 3016 C  C3  . MAN D 4 .   ? 1.727   9.183   33.363  1.00 7.45  6   D 1 
HETATM 3017 C  C4  . MAN D 4 .   ? 1.105   9.575   34.694  1.00 5.77  6   D 1 
HETATM 3018 C  C5  . MAN D 4 .   ? 2.211   9.845   35.699  1.00 4.82  6   D 1 
HETATM 3019 C  C6  . MAN D 4 .   ? 1.636   10.085  37.086  1.00 2.96  6   D 1 
HETATM 3020 O  O2  . MAN D 4 .   ? 1.840   6.914   34.017  1.00 11.62 6   D 1 
HETATM 3021 O  O3  . MAN D 4 .   ? 0.701   8.850   32.449  1.00 6.61  6   D 1 
HETATM 3022 O  O4  . MAN D 4 .   ? 0.321   10.744  34.531  1.00 3.61  6   D 1 
HETATM 3023 O  O5  . MAN D 4 .   ? 3.080   8.712   35.812  1.00 6.05  6   D 1 
HETATM 3024 O  O6  . MAN D 4 .   ? 0.909   8.919   37.455  1.00 2.63  6   D 1 
HETATM 3025 C  C1  . MAN D 4 .   ? 2.374   5.596   33.838  1.00 7.22  7   D 1 
HETATM 3026 C  C2  . MAN D 4 .   ? 1.197   4.620   33.832  1.00 6.27  7   D 1 
HETATM 3027 C  C3  . MAN D 4 .   ? 0.583   4.549   35.241  1.00 4.41  7   D 1 
HETATM 3028 C  C4  . MAN D 4 .   ? 1.647   4.226   36.258  1.00 4.00  7   D 1 
HETATM 3029 C  C5  . MAN D 4 .   ? 2.804   5.206   36.141  1.00 4.68  7   D 1 
HETATM 3030 C  C6  . MAN D 4 .   ? 3.938   4.832   37.069  1.00 2.99  7   D 1 
HETATM 3031 O  O2  . MAN D 4 .   ? 1.639   3.318   33.482  1.00 5.87  7   D 1 
HETATM 3032 O  O3  . MAN D 4 .   ? -0.434  3.575   35.274  1.00 3.23  7   D 1 
HETATM 3033 O  O4  . MAN D 4 .   ? 1.101   4.307   37.551  1.00 2.89  7   D 1 
HETATM 3034 O  O5  . MAN D 4 .   ? 3.331   5.223   34.821  1.00 10.59 7   D 1 
HETATM 3035 O  O6  . MAN D 4 .   ? 4.942   5.837   37.043  1.00 2.72  7   D 1 
HETATM 3036 C  C1  . MAN D 4 .   ? 0.306   9.010   38.760  1.00 2.29  8   D 1 
HETATM 3037 C  C2  . MAN D 4 .   ? -0.117  7.566   39.081  1.00 1.97  8   D 1 
HETATM 3038 C  C3  . MAN D 4 .   ? -1.255  7.155   38.129  1.00 1.83  8   D 1 
HETATM 3039 C  C4  . MAN D 4 .   ? -2.386  8.162   38.147  1.00 2.15  8   D 1 
HETATM 3040 C  C5  . MAN D 4 .   ? -1.842  9.567   37.882  1.00 2.50  8   D 1 
HETATM 3041 C  C6  . MAN D 4 .   ? -2.925  10.604  38.017  1.00 1.93  8   D 1 
HETATM 3042 O  O2  . MAN D 4 .   ? -0.607  7.474   40.416  1.00 2.34  8   D 1 
HETATM 3043 O  O3  . MAN D 4 .   ? -1.725  5.863   38.458  1.00 1.91  8   D 1 
HETATM 3044 O  O4  . MAN D 4 .   ? -3.337  7.830   37.161  1.00 2.11  8   D 1 
HETATM 3045 O  O5  . MAN D 4 .   ? -0.803  9.885   38.824  1.00 2.57  8   D 1 
HETATM 3046 O  O6  . MAN D 4 .   ? -2.391  11.881  37.734  1.00 1.71  8   D 1 
#
