# Supplementary material for: Theoretical Study of Sphingomyelinases from Entamoeba histolytica and Trichomonas vaginalis Sheds Light on the Evolution of Enzymes Needed for Survival and Colonization
Source: Pathogens. 2025 Jan 5;14(1):32. doi: 10.3390/pathogens14010032 (PMC11768322; doi:10.3390/pathogens14010032)
Supplement: Supplementary file 1 [file pathogens-14-00032-s001.zip › Supplementary structural Files/CIF files aSMase6/aSMase6 no loop/aSmase6 no loop Mg/fold_smasa6nosigpeptnoloopnoctermmg_model_0.cif]

# By using this file you agree to the legally binding terms of use found at alphafoldserver.com/output-terms
data_2117fb177d2a348a
#
_entry.id 2117fb177d2a348a
#
loop_
_atom_type.symbol
C  
MG 
N  
O  
S  
#
loop_
_audit_author.name
_audit_author.pdbx_ordinal
"Google DeepMind" 1 
"Isomorphic Labs" 2 
#
_audit_conform.dict_location https://raw.githubusercontent.com/ihmwg/ModelCIF/master/dist/mmcif_ma.dic
_audit_conform.dict_name     mmcif_ma.dic
_audit_conform.dict_version  1.4.5
#
loop_
_chem_comp.formula
_chem_comp.formula_weight
_chem_comp.id
_chem_comp.mon_nstd_flag
_chem_comp.name
_chem_comp.pdbx_smiles
_chem_comp.pdbx_synonyms
_chem_comp.type
"C3 H7 N O2"    89.093  ALA y ALANINE         C[C@H](N)C(O)=O                  ? "L-PEPTIDE LINKING" 
"C6 H15 N4 O2"  175.209 ARG y ARGININE        N[C@@H](CCCNC(N)=[NH2+])C(O)=O   ? "L-PEPTIDE LINKING" 
"C4 H8 N2 O3"   132.118 ASN y ASPARAGINE      N[C@@H](CC(N)=O)C(O)=O           ? "L-PEPTIDE LINKING" 
"C4 H7 N O4"    133.103 ASP y "ASPARTIC ACID" N[C@@H](CC(O)=O)C(O)=O           ? "L-PEPTIDE LINKING" 
"C3 H7 N O2 S"  121.158 CYS y CYSTEINE        N[C@@H](CS)C(O)=O                ? "L-PEPTIDE LINKING" 
"C5 H10 N2 O3"  146.144 GLN y GLUTAMINE       N[C@@H](CCC(N)=O)C(O)=O          ? "L-PEPTIDE LINKING" 
"C5 H9 N O4"    147.129 GLU y "GLUTAMIC ACID" N[C@@H](CCC(O)=O)C(O)=O          ? "L-PEPTIDE LINKING" 
"C2 H5 N O2"    75.067  GLY y GLYCINE         NCC(O)=O                         ? "PEPTIDE LINKING"   
"C6 H10 N3 O2"  156.162 HIS y HISTIDINE       N[C@@H](Cc1c[nH]c[nH+]1)C(O)=O   ? "L-PEPTIDE LINKING" 
"C6 H13 N O2"   131.173 ILE y ISOLEUCINE      CC[C@H](C)[C@H](N)C(O)=O         ? "L-PEPTIDE LINKING" 
"C6 H13 N O2"   131.173 LEU y LEUCINE         CC(C)C[C@H](N)C(O)=O             ? "L-PEPTIDE LINKING" 
"C6 H15 N2 O2"  147.195 LYS y LYSINE          N[C@@H](CCCC[NH3+])C(O)=O        ? "L-PEPTIDE LINKING" 
"C5 H11 N O2 S" 149.211 MET y METHIONINE      CSCC[C@H](N)C(O)=O               ? "L-PEPTIDE LINKING" 
Mg              24.305  MG  . "MAGNESIUM ION" "[Mg++]"                         ? NON-POLYMER         
"C9 H11 N O2"   165.189 PHE y PHENYLALANINE   N[C@@H](Cc1ccccc1)C(O)=O         ? "L-PEPTIDE LINKING" 
"C5 H9 N O2"    115.130 PRO y PROLINE         OC(=O)[C@@H]1CCCN1               ? "L-PEPTIDE LINKING" 
"C3 H7 N O3"    105.093 SER y SERINE          N[C@@H](CO)C(O)=O                ? "L-PEPTIDE LINKING" 
"C4 H9 N O3"    119.119 THR y THREONINE       C[C@@H](O)[C@H](N)C(O)=O         ? "L-PEPTIDE LINKING" 
"C11 H12 N2 O2" 204.225 TRP y TRYPTOPHAN      N[C@@H](Cc1c[nH]c2ccccc12)C(O)=O ? "L-PEPTIDE LINKING" 
"C9 H11 N O3"   181.189 TYR y TYROSINE        N[C@@H](Cc1ccc(O)cc1)C(O)=O      ? "L-PEPTIDE LINKING" 
"C5 H11 N O2"   117.146 VAL y VALINE          CC(C)[C@H](N)C(O)=O              ? "L-PEPTIDE LINKING" 
#
_citation.book_publisher          ?
_citation.country                 UK
_citation.id                      primary
_citation.journal_full            Nature
_citation.journal_id_ASTM         NATUAS
_citation.journal_id_CSD          0006
_citation.journal_id_ISSN         0028-0836
_citation.journal_volume          ?
_citation.page_first              ?
_citation.page_last               ?
_citation.pdbx_database_id_DOI    ?
_citation.pdbx_database_id_PubMed ?
_citation.title                   "Accurate structure prediction of biomolecular interactions with AlphaFold 3"
_citation.year                    2024
#
loop_
_citation_author.citation_id
_citation_author.name
_citation_author.ordinal
primary "Google DeepMind" 1 
primary "Isomorphic Labs" 2 
#
loop_
_entity.id
_entity.pdbx_description
_entity.type
1 . polymer     
2 . non-polymer 
#
_entity_poly.entity_id      1
_entity_poly.pdbx_strand_id A
_entity_poly.type           polypeptide(L)
#
loop_
_entity_poly_seq.entity_id
_entity_poly_seq.hetero
_entity_poly_seq.mon_id
_entity_poly_seq.num
1 n PHE 1   
1 n GLU 2   
1 n MET 3   
1 n TRP 4   
1 n GLN 5   
1 n LEU 6   
1 n THR 7   
1 n ASP 8   
1 n ILE 9   
1 n HIS 10  
1 n LEU 11  
1 n ASP 12  
1 n PRO 13  
1 n MET 14  
1 n TYR 15  
1 n THR 16  
1 n VAL 17  
1 n GLY 18  
1 n SER 19  
1 n ASP 20  
1 n PRO 21  
1 n LEU 22  
1 n LYS 23  
1 n LEU 24  
1 n CYS 25  
1 n ARG 26  
1 n GLU 27  
1 n GLY 28  
1 n LYS 29  
1 n GLY 30  
1 n ASN 31  
1 n ALA 32  
1 n GLY 33  
1 n LYS 34  
1 n TYR 35  
1 n GLY 36  
1 n ASP 37  
1 n TYR 38  
1 n SER 39  
1 n CYS 40  
1 n ASP 41  
1 n ALA 42  
1 n ASN 43  
1 n MET 44  
1 n ALA 45  
1 n LEU 46  
1 n LEU 47  
1 n ASP 48  
1 n SER 49  
1 n LEU 50  
1 n VAL 51  
1 n LYS 52  
1 n PHE 53  
1 n ILE 54  
1 n LYS 55  
1 n ARG 56  
1 n ASN 57  
1 n THR 58  
1 n ASP 59  
1 n VAL 60  
1 n ASN 61  
1 n GLY 62  
1 n LYS 63  
1 n VAL 64  
1 n MET 65  
1 n VAL 66  
1 n TYR 67  
1 n ASN 68  
1 n GLY 69  
1 n ASP 70  
1 n ILE 71  
1 n VAL 72  
1 n SER 73  
1 n ARG 74  
1 n ALA 75  
1 n ILE 76  
1 n PRO 77  
1 n LYS 78  
1 n TYR 79  
1 n ASN 80  
1 n LEU 81  
1 n ASP 82  
1 n TYR 83  
1 n VAL 84  
1 n LYS 85  
1 n GLN 86  
1 n SER 87  
1 n ILE 88  
1 n VAL 89  
1 n ASN 90  
1 n ALA 91  
1 n THR 92  
1 n ALA 93  
1 n LEU 94  
1 n LEU 95  
1 n LYS 96  
1 n LYS 97  
1 n PHE 98  
1 n GLU 99  
1 n ASP 100 
1 n PHE 101 
1 n PHE 102 
1 n ILE 103 
1 n ILE 104 
1 n PRO 105 
1 n MET 106 
1 n LEU 107 
1 n GLY 108 
1 n ASN 109 
1 n HIS 110 
1 n ASP 111 
1 n VAL 112 
1 n TYR 113 
1 n PRO 114 
1 n ALA 115 
1 n ASN 116 
1 n GLN 117 
1 n MET 118 
1 n ALA 119 
1 n ILE 120 
1 n ASN 121 
1 n SER 122 
1 n GLN 123 
1 n TRP 124 
1 n ILE 125 
1 n PHE 126 
1 n GLN 127 
1 n PHE 128 
1 n ALA 129 
1 n ALA 130 
1 n GLU 131 
1 n GLN 132 
1 n PHE 133 
1 n ALA 134 
1 n PRO 135 
1 n PHE 136 
1 n LEU 137 
1 n SER 138 
1 n GLN 139 
1 n ASN 140 
1 n ALA 141 
1 n ILE 142 
1 n GLU 143 
1 n SER 144 
1 n PHE 145 
1 n LYS 146 
1 n HIS 147 
1 n GLY 148 
1 n GLY 149 
1 n TYR 150 
1 n TYR 151 
1 n THR 152 
1 n MET 153 
1 n PRO 154 
1 n PHE 155 
1 n PRO 156 
1 n ALA 157 
1 n HIS 158 
1 n LEU 159 
1 n GLY 160 
1 n ILE 161 
1 n LYS 162 
1 n VAL 163 
1 n PRO 164 
1 n LEU 165 
1 n ASN 166 
1 n ALA 167 
1 n VAL 168 
1 n VAL 169 
1 n LEU 170 
1 n ASN 171 
1 n THR 172 
1 n VAL 173 
1 n LEU 174 
1 n TYR 175 
1 n TYR 176 
1 n ASN 177 
1 n TYR 178 
1 n ASN 179 
1 n LYS 180 
1 n GLN 181 
1 n THR 182 
1 n MET 183 
1 n ASP 184 
1 n SER 185 
1 n THR 186 
1 n ASP 187 
1 n PRO 188 
1 n LEU 189 
1 n GLY 190 
1 n GLN 191 
1 n PHE 192 
1 n GLU 193 
1 n TRP 194 
1 n PHE 195 
1 n LYS 196 
1 n THR 197 
1 n VAL 198 
1 n MET 199 
1 n ASP 200 
1 n GLY 201 
1 n TYR 202 
1 n ARG 203 
1 n LYS 204 
1 n THR 205 
1 n GLY 206 
1 n GLN 207 
1 n ARG 208 
1 n ALA 209 
1 n ILE 210 
1 n VAL 211 
1 n SER 212 
1 n MET 213 
1 n HIS 214 
1 n ILE 215 
1 n CYS 216 
1 n PRO 217 
1 n GLY 218 
1 n VAL 219 
1 n ALA 220 
1 n GLU 221 
1 n ARG 222 
1 n PHE 223 
1 n ASN 224 
1 n TYR 225 
1 n SER 226 
1 n ASP 227 
1 n GLN 228 
1 n LEU 229 
1 n TYR 230 
1 n PRO 231 
1 n GLN 232 
1 n TYR 233 
1 n ASN 234 
1 n ASP 235 
1 n ARG 236 
1 n LEU 237 
1 n VAL 238 
1 n ASP 239 
1 n SER 240 
1 n LEU 241 
1 n ALA 242 
1 n GLU 243 
1 n TYR 244 
1 n ASN 245 
1 n ASP 246 
1 n VAL 247 
1 n ILE 248 
1 n LEU 249 
1 n GLY 250 
1 n VAL 251 
1 n LEU 252 
1 n CYS 253 
1 n GLY 254 
1 n HIS 255 
1 n LEU 256 
1 n HIS 257 
1 n THR 258 
1 n ASP 259 
1 n THR 260 
1 n PHE 261 
1 n ARG 262 
1 n ILE 263 
1 n LEU 264 
1 n SER 265 
1 n LYS 266 
1 n GLY 267 
1 n ASN 268 
1 n LYS 269 
1 n LYS 270 
1 n VAL 271 
1 n MET 272 
1 n ALA 273 
1 n PHE 274 
1 n ILE 275 
1 n GLY 276 
1 n PRO 277 
1 n SER 278 
1 n VAL 279 
1 n ASP 280 
1 n THR 281 
1 n TRP 282 
1 n LEU 283 
1 n GLY 284 
1 n THR 285 
1 n SER 286 
1 n PRO 287 
1 n SER 288 
1 n ILE 289 
1 n ARG 290 
1 n LYS 291 
1 n TYR 292 
1 n ASP 293 
1 n VAL 294 
1 n GLY 295 
1 n ASN 296 
1 n GLY 297 
1 n GLN 298 
1 n GLY 299 
1 n TYR 300 
1 n MET 301 
1 n LYS 302 
1 n GLU 303 
1 n PHE 304 
1 n LYS 305 
1 n ASN 306 
1 n TYR 307 
1 n PHE 308 
1 n ASN 309 
1 n TYR 310 
1 n GLY 311 
1 n SER 312 
1 n SER 313 
1 n SER 314 
1 n GLU 315 
1 n TYR 316 
1 n GLY 317 
1 n LEU 318 
1 n LYS 319 
1 n GLU 320 
1 n LEU 321 
1 n SER 322 
1 n PRO 323 
1 n LYS 324 
1 n GLU 325 
1 n PHE 326 
1 n GLU 327 
1 n ILE 328 
1 n LEU 329 
1 n ALA 330 
1 n ALA 331 
1 n ARG 332 
1 n MET 333 
1 n ASP 334 
1 n LYS 335 
1 n ASP 336 
1 n LEU 337 
1 n GLN 338 
1 n LEU 339 
1 n PHE 340 
1 n ASN 341 
1 n LYS 342 
1 n TYR 343 
1 n HIS 344 
1 n LEU 345 
1 n HIS 346 
1 n PHE 347 
1 n ARG 348 
1 n ALA 349 
1 n ASP 350 
1 n THR 351 
1 n PRO 352 
1 n GLY 353 
1 n PHE 354 
1 n THR 355 
#
_ma_data.content_type "model coordinates"
_ma_data.id           1
_ma_data.name         Model
#
_ma_model_list.data_id          1
_ma_model_list.model_group_id   1
_ma_model_list.model_group_name "AlphaFold-beta-20231127 (7a14c934-fe78-43c1-a552-7fb305b0ebd1 @ 2024-08-29 19:15:37)"
_ma_model_list.model_id         1
_ma_model_list.model_name       "Top ranked model"
_ma_model_list.model_type       "Ab initio model"
_ma_model_list.ordinal_id       1
#
loop_
_ma_protocol_step.method_type
_ma_protocol_step.ordinal_id
_ma_protocol_step.protocol_id
_ma_protocol_step.step_id
"coevolution MSA" 1 1 1 
"template search" 2 1 2 
modeling          3 1 3 
#
loop_
_ma_qa_metric.id
_ma_qa_metric.mode
_ma_qa_metric.name
_ma_qa_metric.software_group_id
_ma_qa_metric.type
1 global pLDDT 1 pLDDT 
2 local  pLDDT 1 pLDDT 
#
_ma_qa_metric_global.metric_id    1
_ma_qa_metric_global.metric_value 90.82
_ma_qa_metric_global.model_id     1
_ma_qa_metric_global.ordinal_id   1
#
_ma_software_group.group_id    1
_ma_software_group.ordinal_id  1
_ma_software_group.software_id 1
#
loop_
_ma_target_entity.data_id
_ma_target_entity.entity_id
_ma_target_entity.origin
1 1 . 
1 2 . 
#
loop_
_ma_target_entity_instance.asym_id
_ma_target_entity_instance.details
_ma_target_entity_instance.entity_id
A . 1 
B . 2 
#
loop_
_pdbx_data_usage.details
_pdbx_data_usage.id
_pdbx_data_usage.type
_pdbx_data_usage.url
;NON-COMMERCIAL USE ONLY, BY USING THIS FILE YOU AGREE TO THE TERMS OF USE FOUND
AT alphafoldserver.com/output-terms.
;
1 license    ? 
;THE INFORMATION IS NOT INTENDED FOR, HAS NOT BEEN VALIDATED FOR, AND IS NOT
APPROVED FOR CLINICAL USE. IT SHOULD NOT BE USED FOR CLINICAL PURPOSE OR RELIED
ON FOR MEDICAL OR OTHER PROFESSIONAL ADVICE. IT IS THEORETICAL MODELLING ONLY
AND CAUTION SHOULD BE EXERCISED IN ITS USE. IT IS PROVIDED "AS-IS" WITHOUT ANY
WARRANTY OF ANY KIND, WHETHER EXPRESSED OR IMPLIED. NO WARRANTY IS GIVEN THAT
USE OF THE INFORMATION SHALL NOT INFRINGE THE RIGHTS OF ANY THIRD PARTY.
;
2 disclaimer ? 
#
_pdbx_nonpoly_scheme.asym_id       B
_pdbx_nonpoly_scheme.auth_seq_num  1
_pdbx_nonpoly_scheme.entity_id     2
_pdbx_nonpoly_scheme.mon_id        MG
_pdbx_nonpoly_scheme.pdb_ins_code  .
_pdbx_nonpoly_scheme.pdb_seq_num   1
_pdbx_nonpoly_scheme.pdb_strand_id B
#
loop_
_pdbx_poly_seq_scheme.asym_id
_pdbx_poly_seq_scheme.auth_seq_num
_pdbx_poly_seq_scheme.entity_id
_pdbx_poly_seq_scheme.hetero
_pdbx_poly_seq_scheme.mon_id
_pdbx_poly_seq_scheme.pdb_ins_code
_pdbx_poly_seq_scheme.pdb_seq_num
_pdbx_poly_seq_scheme.pdb_strand_id
_pdbx_poly_seq_scheme.seq_id
A 1   1 n PHE . 1   A 1   
A 2   1 n GLU . 2   A 2   
A 3   1 n MET . 3   A 3   
A 4   1 n TRP . 4   A 4   
A 5   1 n GLN . 5   A 5   
A 6   1 n LEU . 6   A 6   
A 7   1 n THR . 7   A 7   
A 8   1 n ASP . 8   A 8   
A 9   1 n ILE . 9   A 9   
A 10  1 n HIS . 10  A 10  
A 11  1 n LEU . 11  A 11  
A 12  1 n ASP . 12  A 12  
A 13  1 n PRO . 13  A 13  
A 14  1 n MET . 14  A 14  
A 15  1 n TYR . 15  A 15  
A 16  1 n THR . 16  A 16  
A 17  1 n VAL . 17  A 17  
A 18  1 n GLY . 18  A 18  
A 19  1 n SER . 19  A 19  
A 20  1 n ASP . 20  A 20  
A 21  1 n PRO . 21  A 21  
A 22  1 n LEU . 22  A 22  
A 23  1 n LYS . 23  A 23  
A 24  1 n LEU . 24  A 24  
A 25  1 n CYS . 25  A 25  
A 26  1 n ARG . 26  A 26  
A 27  1 n GLU . 27  A 27  
A 28  1 n GLY . 28  A 28  
A 29  1 n LYS . 29  A 29  
A 30  1 n GLY . 30  A 30  
A 31  1 n ASN . 31  A 31  
A 32  1 n ALA . 32  A 32  
A 33  1 n GLY . 33  A 33  
A 34  1 n LYS . 34  A 34  
A 35  1 n TYR . 35  A 35  
A 36  1 n GLY . 36  A 36  
A 37  1 n ASP . 37  A 37  
A 38  1 n TYR . 38  A 38  
A 39  1 n SER . 39  A 39  
A 40  1 n CYS . 40  A 40  
A 41  1 n ASP . 41  A 41  
A 42  1 n ALA . 42  A 42  
A 43  1 n ASN . 43  A 43  
A 44  1 n MET . 44  A 44  
A 45  1 n ALA . 45  A 45  
A 46  1 n LEU . 46  A 46  
A 47  1 n LEU . 47  A 47  
A 48  1 n ASP . 48  A 48  
A 49  1 n SER . 49  A 49  
A 50  1 n LEU . 50  A 50  
A 51  1 n VAL . 51  A 51  
A 52  1 n LYS . 52  A 52  
A 53  1 n PHE . 53  A 53  
A 54  1 n ILE . 54  A 54  
A 55  1 n LYS . 55  A 55  
A 56  1 n ARG . 56  A 56  
A 57  1 n ASN . 57  A 57  
A 58  1 n THR . 58  A 58  
A 59  1 n ASP . 59  A 59  
A 60  1 n VAL . 60  A 60  
A 61  1 n ASN . 61  A 61  
A 62  1 n GLY . 62  A 62  
A 63  1 n LYS . 63  A 63  
A 64  1 n VAL . 64  A 64  
A 65  1 n MET . 65  A 65  
A 66  1 n VAL . 66  A 66  
A 67  1 n TYR . 67  A 67  
A 68  1 n ASN . 68  A 68  
A 69  1 n GLY . 69  A 69  
A 70  1 n ASP . 70  A 70  
A 71  1 n ILE . 71  A 71  
A 72  1 n VAL . 72  A 72  
A 73  1 n SER . 73  A 73  
A 74  1 n ARG . 74  A 74  
A 75  1 n ALA . 75  A 75  
A 76  1 n ILE . 76  A 76  
A 77  1 n PRO . 77  A 77  
A 78  1 n LYS . 78  A 78  
A 79  1 n TYR . 79  A 79  
A 80  1 n ASN . 80  A 80  
A 81  1 n LEU . 81  A 81  
A 82  1 n ASP . 82  A 82  
A 83  1 n TYR . 83  A 83  
A 84  1 n VAL . 84  A 84  
A 85  1 n LYS . 85  A 85  
A 86  1 n GLN . 86  A 86  
A 87  1 n SER . 87  A 87  
A 88  1 n ILE . 88  A 88  
A 89  1 n VAL . 89  A 89  
A 90  1 n ASN . 90  A 90  
A 91  1 n ALA . 91  A 91  
A 92  1 n THR . 92  A 92  
A 93  1 n ALA . 93  A 93  
A 94  1 n LEU . 94  A 94  
A 95  1 n LEU . 95  A 95  
A 96  1 n LYS . 96  A 96  
A 97  1 n LYS . 97  A 97  
A 98  1 n PHE . 98  A 98  
A 99  1 n GLU . 99  A 99  
A 100 1 n ASP . 100 A 100 
A 101 1 n PHE . 101 A 101 
A 102 1 n PHE . 102 A 102 
A 103 1 n ILE . 103 A 103 
A 104 1 n ILE . 104 A 104 
A 105 1 n PRO . 105 A 105 
A 106 1 n MET . 106 A 106 
A 107 1 n LEU . 107 A 107 
A 108 1 n GLY . 108 A 108 
A 109 1 n ASN . 109 A 109 
A 110 1 n HIS . 110 A 110 
A 111 1 n ASP . 111 A 111 
A 112 1 n VAL . 112 A 112 
A 113 1 n TYR . 113 A 113 
A 114 1 n PRO . 114 A 114 
A 115 1 n ALA . 115 A 115 
A 116 1 n ASN . 116 A 116 
A 117 1 n GLN . 117 A 117 
A 118 1 n MET . 118 A 118 
A 119 1 n ALA . 119 A 119 
A 120 1 n ILE . 120 A 120 
A 121 1 n ASN . 121 A 121 
A 122 1 n SER . 122 A 122 
A 123 1 n GLN . 123 A 123 
A 124 1 n TRP . 124 A 124 
A 125 1 n ILE . 125 A 125 
A 126 1 n PHE . 126 A 126 
A 127 1 n GLN . 127 A 127 
A 128 1 n PHE . 128 A 128 
A 129 1 n ALA . 129 A 129 
A 130 1 n ALA . 130 A 130 
A 131 1 n GLU . 131 A 131 
A 132 1 n GLN . 132 A 132 
A 133 1 n PHE . 133 A 133 
A 134 1 n ALA . 134 A 134 
A 135 1 n PRO . 135 A 135 
A 136 1 n PHE . 136 A 136 
A 137 1 n LEU . 137 A 137 
A 138 1 n SER . 138 A 138 
A 139 1 n GLN . 139 A 139 
A 140 1 n ASN . 140 A 140 
A 141 1 n ALA . 141 A 141 
A 142 1 n ILE . 142 A 142 
A 143 1 n GLU . 143 A 143 
A 144 1 n SER . 144 A 144 
A 145 1 n PHE . 145 A 145 
A 146 1 n LYS . 146 A 146 
A 147 1 n HIS . 147 A 147 
A 148 1 n GLY . 148 A 148 
A 149 1 n GLY . 149 A 149 
A 150 1 n TYR . 150 A 150 
A 151 1 n TYR . 151 A 151 
A 152 1 n THR . 152 A 152 
A 153 1 n MET . 153 A 153 
A 154 1 n PRO . 154 A 154 
A 155 1 n PHE . 155 A 155 
A 156 1 n PRO . 156 A 156 
A 157 1 n ALA . 157 A 157 
A 158 1 n HIS . 158 A 158 
A 159 1 n LEU . 159 A 159 
A 160 1 n GLY . 160 A 160 
A 161 1 n ILE . 161 A 161 
A 162 1 n LYS . 162 A 162 
A 163 1 n VAL . 163 A 163 
A 164 1 n PRO . 164 A 164 
A 165 1 n LEU . 165 A 165 
A 166 1 n ASN . 166 A 166 
A 167 1 n ALA . 167 A 167 
A 168 1 n VAL . 168 A 168 
A 169 1 n VAL . 169 A 169 
A 170 1 n LEU . 170 A 170 
A 171 1 n ASN . 171 A 171 
A 172 1 n THR . 172 A 172 
A 173 1 n VAL . 173 A 173 
A 174 1 n LEU . 174 A 174 
A 175 1 n TYR . 175 A 175 
A 176 1 n TYR . 176 A 176 
A 177 1 n ASN . 177 A 177 
A 178 1 n TYR . 178 A 178 
A 179 1 n ASN . 179 A 179 
A 180 1 n LYS . 180 A 180 
A 181 1 n GLN . 181 A 181 
A 182 1 n THR . 182 A 182 
A 183 1 n MET . 183 A 183 
A 184 1 n ASP . 184 A 184 
A 185 1 n SER . 185 A 185 
A 186 1 n THR . 186 A 186 
A 187 1 n ASP . 187 A 187 
A 188 1 n PRO . 188 A 188 
A 189 1 n LEU . 189 A 189 
A 190 1 n GLY . 190 A 190 
A 191 1 n GLN . 191 A 191 
A 192 1 n PHE . 192 A 192 
A 193 1 n GLU . 193 A 193 
A 194 1 n TRP . 194 A 194 
A 195 1 n PHE . 195 A 195 
A 196 1 n LYS . 196 A 196 
A 197 1 n THR . 197 A 197 
A 198 1 n VAL . 198 A 198 
A 199 1 n MET . 199 A 199 
A 200 1 n ASP . 200 A 200 
A 201 1 n GLY . 201 A 201 
A 202 1 n TYR . 202 A 202 
A 203 1 n ARG . 203 A 203 
A 204 1 n LYS . 204 A 204 
A 205 1 n THR . 205 A 205 
A 206 1 n GLY . 206 A 206 
A 207 1 n GLN . 207 A 207 
A 208 1 n ARG . 208 A 208 
A 209 1 n ALA . 209 A 209 
A 210 1 n ILE . 210 A 210 
A 211 1 n VAL . 211 A 211 
A 212 1 n SER . 212 A 212 
A 213 1 n MET . 213 A 213 
A 214 1 n HIS . 214 A 214 
A 215 1 n ILE . 215 A 215 
A 216 1 n CYS . 216 A 216 
A 217 1 n PRO . 217 A 217 
A 218 1 n GLY . 218 A 218 
A 219 1 n VAL . 219 A 219 
A 220 1 n ALA . 220 A 220 
A 221 1 n GLU . 221 A 221 
A 222 1 n ARG . 222 A 222 
A 223 1 n PHE . 223 A 223 
A 224 1 n ASN . 224 A 224 
A 225 1 n TYR . 225 A 225 
A 226 1 n SER . 226 A 226 
A 227 1 n ASP . 227 A 227 
A 228 1 n GLN . 228 A 228 
A 229 1 n LEU . 229 A 229 
A 230 1 n TYR . 230 A 230 
A 231 1 n PRO . 231 A 231 
A 232 1 n GLN . 232 A 232 
A 233 1 n TYR . 233 A 233 
A 234 1 n ASN . 234 A 234 
A 235 1 n ASP . 235 A 235 
A 236 1 n ARG . 236 A 236 
A 237 1 n LEU . 237 A 237 
A 238 1 n VAL . 238 A 238 
A 239 1 n ASP . 239 A 239 
A 240 1 n SER . 240 A 240 
A 241 1 n LEU . 241 A 241 
A 242 1 n ALA . 242 A 242 
A 243 1 n GLU . 243 A 243 
A 244 1 n TYR . 244 A 244 
A 245 1 n ASN . 245 A 245 
A 246 1 n ASP . 246 A 246 
A 247 1 n VAL . 247 A 247 
A 248 1 n ILE . 248 A 248 
A 249 1 n LEU . 249 A 249 
A 250 1 n GLY . 250 A 250 
A 251 1 n VAL . 251 A 251 
A 252 1 n LEU . 252 A 252 
A 253 1 n CYS . 253 A 253 
A 254 1 n GLY . 254 A 254 
A 255 1 n HIS . 255 A 255 
A 256 1 n LEU . 256 A 256 
A 257 1 n HIS . 257 A 257 
A 258 1 n THR . 258 A 258 
A 259 1 n ASP . 259 A 259 
A 260 1 n THR . 260 A 260 
A 261 1 n PHE . 261 A 261 
A 262 1 n ARG . 262 A 262 
A 263 1 n ILE . 263 A 263 
A 264 1 n LEU . 264 A 264 
A 265 1 n SER . 265 A 265 
A 266 1 n LYS . 266 A 266 
A 267 1 n GLY . 267 A 267 
A 268 1 n ASN . 268 A 268 
A 269 1 n LYS . 269 A 269 
A 270 1 n LYS . 270 A 270 
A 271 1 n VAL . 271 A 271 
A 272 1 n MET . 272 A 272 
A 273 1 n ALA . 273 A 273 
A 274 1 n PHE . 274 A 274 
A 275 1 n ILE . 275 A 275 
A 276 1 n GLY . 276 A 276 
A 277 1 n PRO . 277 A 277 
A 278 1 n SER . 278 A 278 
A 279 1 n VAL . 279 A 279 
A 280 1 n ASP . 280 A 280 
A 281 1 n THR . 281 A 281 
A 282 1 n TRP . 282 A 282 
A 283 1 n LEU . 283 A 283 
A 284 1 n GLY . 284 A 284 
A 285 1 n THR . 285 A 285 
A 286 1 n SER . 286 A 286 
A 287 1 n PRO . 287 A 287 
A 288 1 n SER . 288 A 288 
A 289 1 n ILE . 289 A 289 
A 290 1 n ARG . 290 A 290 
A 291 1 n LYS . 291 A 291 
A 292 1 n TYR . 292 A 292 
A 293 1 n ASP . 293 A 293 
A 294 1 n VAL . 294 A 294 
A 295 1 n GLY . 295 A 295 
A 296 1 n ASN . 296 A 296 
A 297 1 n GLY . 297 A 297 
A 298 1 n GLN . 298 A 298 
A 299 1 n GLY . 299 A 299 
A 300 1 n TYR . 300 A 300 
A 301 1 n MET . 301 A 301 
A 302 1 n LYS . 302 A 302 
A 303 1 n GLU . 303 A 303 
A 304 1 n PHE . 304 A 304 
A 305 1 n LYS . 305 A 305 
A 306 1 n ASN . 306 A 306 
A 307 1 n TYR . 307 A 307 
A 308 1 n PHE . 308 A 308 
A 309 1 n ASN . 309 A 309 
A 310 1 n TYR . 310 A 310 
A 311 1 n GLY . 311 A 311 
A 312 1 n SER . 312 A 312 
A 313 1 n SER . 313 A 313 
A 314 1 n SER . 314 A 314 
A 315 1 n GLU . 315 A 315 
A 316 1 n TYR . 316 A 316 
A 317 1 n GLY . 317 A 317 
A 318 1 n LEU . 318 A 318 
A 319 1 n LYS . 319 A 319 
A 320 1 n GLU . 320 A 320 
A 321 1 n LEU . 321 A 321 
A 322 1 n SER . 322 A 322 
A 323 1 n PRO . 323 A 323 
A 324 1 n LYS . 324 A 324 
A 325 1 n GLU . 325 A 325 
A 326 1 n PHE . 326 A 326 
A 327 1 n GLU . 327 A 327 
A 328 1 n ILE . 328 A 328 
A 329 1 n LEU . 329 A 329 
A 330 1 n ALA . 330 A 330 
A 331 1 n ALA . 331 A 331 
A 332 1 n ARG . 332 A 332 
A 333 1 n MET . 333 A 333 
A 334 1 n ASP . 334 A 334 
A 335 1 n LYS . 335 A 335 
A 336 1 n ASP . 336 A 336 
A 337 1 n LEU . 337 A 337 
A 338 1 n GLN . 338 A 338 
A 339 1 n LEU . 339 A 339 
A 340 1 n PHE . 340 A 340 
A 341 1 n ASN . 341 A 341 
A 342 1 n LYS . 342 A 342 
A 343 1 n TYR . 343 A 343 
A 344 1 n HIS . 344 A 344 
A 345 1 n LEU . 345 A 345 
A 346 1 n HIS . 346 A 346 
A 347 1 n PHE . 347 A 347 
A 348 1 n ARG . 348 A 348 
A 349 1 n ALA . 349 A 349 
A 350 1 n ASP . 350 A 350 
A 351 1 n THR . 351 A 351 
A 352 1 n PRO . 352 A 352 
A 353 1 n GLY . 353 A 353 
A 354 1 n PHE . 354 A 354 
A 355 1 n THR . 355 A 355 
#
_software.classification other
_software.date           ?
_software.description    "Structure prediction"
_software.name           AlphaFold
_software.pdbx_ordinal   1
_software.type           package
_software.version        "AlphaFold-beta-20231127 (7a14c934-fe78-43c1-a552-7fb305b0ebd1 @ 2024-08-29 19:15:37)"
#
loop_
_struct_asym.entity_id
_struct_asym.id
1 A 
2 B 
#
loop_
_atom_site.group_PDB
_atom_site.id
_atom_site.type_symbol
_atom_site.label_atom_id
_atom_site.label_alt_id
_atom_site.label_comp_id
_atom_site.label_asym_id
_atom_site.label_entity_id
_atom_site.label_seq_id
_atom_site.pdbx_PDB_ins_code
_atom_site.Cartn_x
_atom_site.Cartn_y
_atom_site.Cartn_z
_atom_site.occupancy
_atom_site.B_iso_or_equiv
_atom_site.auth_seq_id
_atom_site.auth_asym_id
_atom_site.pdbx_PDB_model_num
ATOM   1    N  N   . PHE A 1 1   ? -2.174  -19.201 -6.379  1.00 96.00 1   A 1 
ATOM   2    C  CA  . PHE A 1 1   ? -3.310  -18.300 -6.556  1.00 97.18 1   A 1 
ATOM   3    C  C   . PHE A 1 1   ? -2.830  -16.929 -6.984  1.00 97.46 1   A 1 
ATOM   4    O  O   . PHE A 1 1   ? -1.625  -16.650 -6.975  1.00 96.97 1   A 1 
ATOM   5    C  CB  . PHE A 1 1   ? -4.143  -18.213 -5.272  1.00 96.43 1   A 1 
ATOM   6    C  CG  . PHE A 1 1   ? -3.444  -17.520 -4.134  1.00 97.23 1   A 1 
ATOM   7    C  CD1 . PHE A 1 1   ? -2.570  -18.206 -3.298  1.00 96.61 1   A 1 
ATOM   8    C  CD2 . PHE A 1 1   ? -3.694  -16.175 -3.863  1.00 96.47 1   A 1 
ATOM   9    C  CE1 . PHE A 1 1   ? -1.946  -17.575 -2.233  1.00 95.69 1   A 1 
ATOM   10   C  CE2 . PHE A 1 1   ? -3.070  -15.541 -2.804  1.00 95.53 1   A 1 
ATOM   11   C  CZ  . PHE A 1 1   ? -2.208  -16.240 -1.991  1.00 96.21 1   A 1 
ATOM   12   N  N   . GLU A 1 2   ? -3.763  -16.079 -7.392  1.00 97.67 2   A 1 
ATOM   13   C  CA  . GLU A 1 2   ? -3.435  -14.725 -7.808  1.00 97.78 2   A 1 
ATOM   14   C  C   . GLU A 1 2   ? -4.076  -13.716 -6.862  1.00 97.99 2   A 1 
ATOM   15   O  O   . GLU A 1 2   ? -5.109  -13.986 -6.249  1.00 97.76 2   A 1 
ATOM   16   C  CB  . GLU A 1 2   ? -3.879  -14.474 -9.246  1.00 97.05 2   A 1 
ATOM   17   C  CG  . GLU A 1 2   ? -3.098  -15.286 -10.266 1.00 92.85 2   A 1 
ATOM   18   C  CD  . GLU A 1 2   ? -3.457  -14.955 -11.706 1.00 90.26 2   A 1 
ATOM   19   O  OE1 . GLU A 1 2   ? -4.641  -14.640 -11.960 1.00 83.19 2   A 1 
ATOM   20   O  OE2 . GLU A 1 2   ? -2.562  -15.007 -12.566 1.00 82.66 2   A 1 
ATOM   21   N  N   . MET A 1 3   ? -3.451  -12.542 -6.760  1.00 98.11 3   A 1 
ATOM   22   C  CA  . MET A 1 3   ? -3.874  -11.545 -5.787  1.00 98.35 3   A 1 
ATOM   23   C  C   . MET A 1 3   ? -3.703  -10.150 -6.366  1.00 98.36 3   A 1 
ATOM   24   O  O   . MET A 1 3   ? -2.617  -9.780  -6.811  1.00 98.22 3   A 1 
ATOM   25   C  CB  . MET A 1 3   ? -3.066  -11.681 -4.490  1.00 98.05 3   A 1 
ATOM   26   C  CG  . MET A 1 3   ? -3.368  -10.619 -3.450  1.00 97.37 3   A 1 
ATOM   27   S  SD  . MET A 1 3   ? -2.519  -10.956 -1.882  1.00 96.37 3   A 1 
ATOM   28   C  CE  . MET A 1 3   ? -0.803  -10.794 -2.385  1.00 89.46 3   A 1 
ATOM   29   N  N   . TRP A 1 4   ? -4.774  -9.366  -6.342  1.00 98.32 4   A 1 
ATOM   30   C  CA  . TRP A 1 4   ? -4.733  -7.984  -6.809  1.00 98.39 4   A 1 
ATOM   31   C  C   . TRP A 1 4   ? -4.174  -7.064  -5.731  1.00 98.50 4   A 1 
ATOM   32   O  O   . TRP A 1 4   ? -4.345  -7.304  -4.535  1.00 98.38 4   A 1 
ATOM   33   C  CB  . TRP A 1 4   ? -6.130  -7.516  -7.203  1.00 98.18 4   A 1 
ATOM   34   C  CG  . TRP A 1 4   ? -6.721  -8.248  -8.371  1.00 98.08 4   A 1 
ATOM   35   C  CD1 . TRP A 1 4   ? -7.486  -9.375  -8.334  1.00 97.41 4   A 1 
ATOM   36   C  CD2 . TRP A 1 4   ? -6.588  -7.896  -9.749  1.00 97.90 4   A 1 
ATOM   37   N  NE1 . TRP A 1 4   ? -7.842  -9.748  -9.604  1.00 97.04 4   A 1 
ATOM   38   C  CE2 . TRP A 1 4   ? -7.304  -8.859  -10.492 1.00 97.47 4   A 1 
ATOM   39   C  CE3 . TRP A 1 4   ? -5.938  -6.859  -10.430 1.00 97.44 4   A 1 
ATOM   40   C  CZ2 . TRP A 1 4   ? -7.392  -8.810  -11.881 1.00 96.95 4   A 1 
ATOM   41   C  CZ3 . TRP A 1 4   ? -6.024  -6.822  -11.815 1.00 96.82 4   A 1 
ATOM   42   C  CH2 . TRP A 1 4   ? -6.740  -7.793  -12.521 1.00 96.57 4   A 1 
ATOM   43   N  N   . GLN A 1 5   ? -3.515  -5.993  -6.174  1.00 98.13 5   A 1 
ATOM   44   C  CA  . GLN A 1 5   ? -3.068  -4.930  -5.282  1.00 98.01 5   A 1 
ATOM   45   C  C   . GLN A 1 5   ? -3.713  -3.630  -5.737  1.00 97.77 5   A 1 
ATOM   46   O  O   . GLN A 1 5   ? -3.367  -3.092  -6.785  1.00 97.14 5   A 1 
ATOM   47   C  CB  . GLN A 1 5   ? -1.549  -4.804  -5.275  1.00 97.69 5   A 1 
ATOM   48   C  CG  . GLN A 1 5   ? -1.043  -3.742  -4.306  1.00 97.18 5   A 1 
ATOM   49   C  CD  . GLN A 1 5   ? 0.463   -3.565  -4.350  1.00 97.35 5   A 1 
ATOM   50   O  OE1 . GLN A 1 5   ? 1.125   -3.967  -5.316  1.00 93.26 5   A 1 
ATOM   51   N  NE2 . GLN A 1 5   ? 1.022   -2.947  -3.317  1.00 92.23 5   A 1 
ATOM   52   N  N   . LEU A 1 6   ? -4.646  -3.140  -4.935  1.00 97.66 6   A 1 
ATOM   53   C  CA  . LEU A 1 6   ? -5.412  -1.933  -5.231  1.00 97.41 6   A 1 
ATOM   54   C  C   . LEU A 1 6   ? -5.001  -0.864  -4.233  1.00 97.39 6   A 1 
ATOM   55   O  O   . LEU A 1 6   ? -5.279  -0.988  -3.039  1.00 96.20 6   A 1 
ATOM   56   C  CB  . LEU A 1 6   ? -6.906  -2.235  -5.123  1.00 96.50 6   A 1 
ATOM   57   C  CG  . LEU A 1 6   ? -7.890  -1.085  -5.337  1.00 94.85 6   A 1 
ATOM   58   C  CD1 . LEU A 1 6   ? -7.799  -0.560  -6.754  1.00 92.57 6   A 1 
ATOM   59   C  CD2 . LEU A 1 6   ? -9.308  -1.551  -5.020  1.00 92.27 6   A 1 
ATOM   60   N  N   . THR A 1 7   ? -4.335  0.187   -4.712  1.00 96.04 7   A 1 
ATOM   61   C  CA  . THR A 1 7   ? -3.771  1.157   -3.778  1.00 95.92 7   A 1 
ATOM   62   C  C   . THR A 1 7   ? -3.950  2.590   -4.257  1.00 95.91 7   A 1 
ATOM   63   O  O   . THR A 1 7   ? -3.965  2.861   -5.459  1.00 95.73 7   A 1 
ATOM   64   C  CB  . THR A 1 7   ? -2.280  0.870   -3.505  1.00 95.11 7   A 1 
ATOM   65   O  OG1 . THR A 1 7   ? -1.825  1.706   -2.433  1.00 90.75 7   A 1 
ATOM   66   C  CG2 . THR A 1 7   ? -1.447  1.128   -4.748  1.00 91.85 7   A 1 
ATOM   67   N  N   . ASP A 1 8   ? -4.074  3.497   -3.279  1.00 95.25 8   A 1 
ATOM   68   C  CA  . ASP A 1 8   ? -4.058  4.933   -3.515  1.00 95.65 8   A 1 
ATOM   69   C  C   . ASP A 1 8   ? -5.088  5.353   -4.557  1.00 95.85 8   A 1 
ATOM   70   O  O   . ASP A 1 8   ? -4.756  5.889   -5.613  1.00 94.28 8   A 1 
ATOM   71   C  CB  . ASP A 1 8   ? -2.652  5.382   -3.896  1.00 95.61 8   A 1 
ATOM   72   C  CG  . ASP A 1 8   ? -1.674  5.171   -2.768  1.00 94.68 8   A 1 
ATOM   73   O  OD1 . ASP A 1 8   ? -1.098  4.067   -2.671  1.00 90.69 8   A 1 
ATOM   74   O  OD2 . ASP A 1 8   ? -1.482  6.104   -1.962  1.00 91.27 8   A 1 
ATOM   75   N  N   . ILE A 1 9   ? -6.346  5.115   -4.234  1.00 95.40 9   A 1 
ATOM   76   C  CA  . ILE A 1 9   ? -7.437  5.477   -5.129  1.00 94.68 9   A 1 
ATOM   77   C  C   . ILE A 1 9   ? -7.680  6.985   -5.104  1.00 94.50 9   A 1 
ATOM   78   O  O   . ILE A 1 9   ? -7.798  7.614   -6.154  1.00 93.39 9   A 1 
ATOM   79   C  CB  . ILE A 1 9   ? -8.726  4.722   -4.754  1.00 94.89 9   A 1 
ATOM   80   C  CG1 . ILE A 1 9   ? -8.523  3.215   -4.918  1.00 93.65 9   A 1 
ATOM   81   C  CG2 . ILE A 1 9   ? -9.893  5.213   -5.606  1.00 93.96 9   A 1 
ATOM   82   C  CD1 . ILE A 1 9   ? -9.704  2.391   -4.445  1.00 91.77 9   A 1 
ATOM   83   N  N   . HIS A 1 10  ? -7.758  7.559   -3.908  1.00 95.02 10  A 1 
ATOM   84   C  CA  . HIS A 1 10  ? -8.045  8.980   -3.734  1.00 95.14 10  A 1 
ATOM   85   C  C   . HIS A 1 10  ? -9.271  9.397   -4.547  1.00 95.51 10  A 1 
ATOM   86   O  O   . HIS A 1 10  ? -9.205  10.270  -5.407  1.00 93.68 10  A 1 
ATOM   87   C  CB  . HIS A 1 10  ? -6.828  9.833   -4.107  1.00 94.89 10  A 1 
ATOM   88   C  CG  . HIS A 1 10  ? -5.636  9.612   -3.233  1.00 95.21 10  A 1 
ATOM   89   N  ND1 . HIS A 1 10  ? -5.490  10.215  -2.000  1.00 92.30 10  A 1 
ATOM   90   C  CD2 . HIS A 1 10  ? -4.527  8.865   -3.412  1.00 92.70 10  A 1 
ATOM   91   C  CE1 . HIS A 1 10  ? -4.343  9.850   -1.459  1.00 93.46 10  A 1 
ATOM   92   N  NE2 . HIS A 1 10  ? -3.737  9.027   -2.294  1.00 93.90 10  A 1 
ATOM   93   N  N   . LEU A 1 11  ? -10.387 8.750   -4.258  1.00 95.08 11  A 1 
ATOM   94   C  CA  . LEU A 1 11  ? -11.622 8.993   -4.989  1.00 95.03 11  A 1 
ATOM   95   C  C   . LEU A 1 11  ? -12.183 10.375  -4.666  1.00 94.97 11  A 1 
ATOM   96   O  O   . LEU A 1 11  ? -12.413 10.696  -3.495  1.00 94.22 11  A 1 
ATOM   97   C  CB  . LEU A 1 11  ? -12.661 7.928   -4.651  1.00 94.62 11  A 1 
ATOM   98   C  CG  . LEU A 1 11  ? -14.074 8.164   -5.192  1.00 94.17 11  A 1 
ATOM   99   C  CD1 . LEU A 1 11  ? -14.064 8.170   -6.707  1.00 92.40 11  A 1 
ATOM   100  C  CD2 . LEU A 1 11  ? -15.025 7.116   -4.652  1.00 92.30 11  A 1 
ATOM   101  N  N   . ASP A 1 12  ? -12.417 11.173  -5.699  1.00 95.44 12  A 1 
ATOM   102  C  CA  . ASP A 1 12  ? -12.988 12.498  -5.532  1.00 94.78 12  A 1 
ATOM   103  C  C   . ASP A 1 12  ? -14.427 12.504  -6.022  1.00 94.34 12  A 1 
ATOM   104  O  O   . ASP A 1 12  ? -14.664 12.534  -7.236  1.00 93.79 12  A 1 
ATOM   105  C  CB  . ASP A 1 12  ? -12.166 13.547  -6.293  1.00 94.07 12  A 1 
ATOM   106  C  CG  . ASP A 1 12  ? -12.656 14.966  -6.033  1.00 93.60 12  A 1 
ATOM   107  O  OD1 . ASP A 1 12  ? -13.605 15.138  -5.241  1.00 92.10 12  A 1 
ATOM   108  O  OD2 . ASP A 1 12  ? -12.079 15.900  -6.612  1.00 91.41 12  A 1 
ATOM   109  N  N   . PRO A 1 13  ? -15.400 12.501  -5.127  1.00 93.78 13  A 1 
ATOM   110  C  CA  . PRO A 1 13  ? -16.800 12.522  -5.545  1.00 92.01 13  A 1 
ATOM   111  C  C   . PRO A 1 13  ? -17.208 13.839  -6.187  1.00 92.62 13  A 1 
ATOM   112  O  O   . PRO A 1 13  ? -18.274 13.905  -6.803  1.00 91.63 13  A 1 
ATOM   113  C  CB  . PRO A 1 13  ? -17.564 12.283  -4.242  1.00 90.25 13  A 1 
ATOM   114  C  CG  . PRO A 1 13  ? -16.641 12.761  -3.173  1.00 88.12 13  A 1 
ATOM   115  C  CD  . PRO A 1 13  ? -15.255 12.459  -3.661  1.00 91.43 13  A 1 
ATOM   116  N  N   . MET A 1 14  ? -16.389 14.876  -6.064  1.00 92.69 14  A 1 
ATOM   117  C  CA  . MET A 1 14  ? -16.699 16.174  -6.643  1.00 92.73 14  A 1 
ATOM   118  C  C   . MET A 1 14  ? -16.173 16.333  -8.064  1.00 94.59 14  A 1 
ATOM   119  O  O   . MET A 1 14  ? -16.423 17.359  -8.704  1.00 94.52 14  A 1 
ATOM   120  C  CB  . MET A 1 14  ? -16.135 17.299  -5.763  1.00 90.86 14  A 1 
ATOM   121  C  CG  . MET A 1 14  ? -16.761 17.372  -4.388  1.00 84.46 14  A 1 
ATOM   122  S  SD  . MET A 1 14  ? -16.108 18.755  -3.401  1.00 76.72 14  A 1 
ATOM   123  C  CE  . MET A 1 14  ? -16.580 20.150  -4.421  1.00 65.72 14  A 1 
ATOM   124  N  N   . TYR A 1 15  ? -15.448 15.333  -8.571  1.00 92.99 15  A 1 
ATOM   125  C  CA  . TYR A 1 15  ? -14.911 15.401  -9.926  1.00 93.72 15  A 1 
ATOM   126  C  C   . TYR A 1 15  ? -16.034 15.686  -10.922 1.00 94.18 15  A 1 
ATOM   127  O  O   . TYR A 1 15  ? -17.075 15.027  -10.909 1.00 93.65 15  A 1 
ATOM   128  C  CB  . TYR A 1 15  ? -14.201 14.107  -10.289 1.00 94.03 15  A 1 
ATOM   129  C  CG  . TYR A 1 15  ? -13.469 14.157  -11.624 1.00 95.51 15  A 1 
ATOM   130  C  CD1 . TYR A 1 15  ? -14.152 14.045  -12.821 1.00 94.96 15  A 1 
ATOM   131  C  CD2 . TYR A 1 15  ? -12.090 14.306  -11.674 1.00 94.95 15  A 1 
ATOM   132  C  CE1 . TYR A 1 15  ? -13.492 14.099  -14.035 1.00 94.17 15  A 1 
ATOM   133  C  CE2 . TYR A 1 15  ? -11.422 14.350  -12.878 1.00 94.23 15  A 1 
ATOM   134  C  CZ  . TYR A 1 15  ? -12.116 14.248  -14.062 1.00 95.41 15  A 1 
ATOM   135  O  OH  . TYR A 1 15  ? -11.459 14.292  -15.267 1.00 95.03 15  A 1 
ATOM   136  N  N   . THR A 1 16  ? -15.803 16.658  -11.797 1.00 95.24 16  A 1 
ATOM   137  C  CA  . THR A 1 16  ? -16.807 17.085  -12.761 1.00 95.75 16  A 1 
ATOM   138  C  C   . THR A 1 16  ? -16.207 17.069  -14.164 1.00 96.40 16  A 1 
ATOM   139  O  O   . THR A 1 16  ? -15.222 17.759  -14.427 1.00 96.30 16  A 1 
ATOM   140  C  CB  . THR A 1 16  ? -17.335 18.491  -12.436 1.00 95.18 16  A 1 
ATOM   141  O  OG1 . THR A 1 16  ? -17.883 18.505  -11.122 1.00 92.56 16  A 1 
ATOM   142  C  CG2 . THR A 1 16  ? -18.395 18.908  -13.445 1.00 92.57 16  A 1 
ATOM   143  N  N   . VAL A 1 17  ? -16.787 16.281  -15.054 1.00 96.23 17  A 1 
ATOM   144  C  CA  . VAL A 1 17  ? -16.330 16.229  -16.435 1.00 96.27 17  A 1 
ATOM   145  C  C   . VAL A 1 17  ? -16.499 17.601  -17.078 1.00 96.65 17  A 1 
ATOM   146  O  O   . VAL A 1 17  ? -17.522 18.269  -16.902 1.00 96.07 17  A 1 
ATOM   147  C  CB  . VAL A 1 17  ? -17.108 15.168  -17.235 1.00 95.49 17  A 1 
ATOM   148  C  CG1 . VAL A 1 17  ? -16.675 15.165  -18.690 1.00 93.55 17  A 1 
ATOM   149  C  CG2 . VAL A 1 17  ? -16.904 13.797  -16.606 1.00 94.24 17  A 1 
ATOM   150  N  N   . GLY A 1 18  ? -15.478 18.027  -17.829 1.00 96.45 18  A 1 
ATOM   151  C  CA  . GLY A 1 18  ? -15.521 19.314  -18.492 1.00 96.50 18  A 1 
ATOM   152  C  C   . GLY A 1 18  ? -15.096 20.482  -17.624 1.00 97.42 18  A 1 
ATOM   153  O  O   . GLY A 1 18  ? -15.168 21.629  -18.065 1.00 96.21 18  A 1 
ATOM   154  N  N   . SER A 1 19  ? -14.660 20.204  -16.407 1.00 96.99 19  A 1 
ATOM   155  C  CA  . SER A 1 19  ? -14.198 21.249  -15.507 1.00 96.66 19  A 1 
ATOM   156  C  C   . SER A 1 19  ? -12.728 21.558  -15.758 1.00 96.78 19  A 1 
ATOM   157  O  O   . SER A 1 19  ? -12.092 20.999  -16.657 1.00 96.33 19  A 1 
ATOM   158  C  CB  . SER A 1 19  ? -14.413 20.829  -14.055 1.00 96.07 19  A 1 
ATOM   159  O  OG  . SER A 1 19  ? -13.675 19.655  -13.759 1.00 94.87 19  A 1 
ATOM   160  N  N   . ASP A 1 20  ? -12.182 22.478  -14.957 1.00 96.41 20  A 1 
ATOM   161  C  CA  . ASP A 1 20  ? -10.816 22.951  -15.116 1.00 95.82 20  A 1 
ATOM   162  C  C   . ASP A 1 20  ? -9.859  22.069  -14.317 1.00 95.39 20  A 1 
ATOM   163  O  O   . ASP A 1 20  ? -9.945  22.034  -13.090 1.00 94.83 20  A 1 
ATOM   164  C  CB  . ASP A 1 20  ? -10.712 24.402  -14.647 1.00 95.36 20  A 1 
ATOM   165  C  CG  . ASP A 1 20  ? -9.360  25.030  -14.951 1.00 95.26 20  A 1 
ATOM   166  O  OD1 . ASP A 1 20  ? -8.438  24.307  -15.372 1.00 93.81 20  A 1 
ATOM   167  O  OD2 . ASP A 1 20  ? -9.235  26.256  -14.765 1.00 93.71 20  A 1 
ATOM   168  N  N   . PRO A 1 21  ? -8.935  21.365  -14.979 1.00 95.82 21  A 1 
ATOM   169  C  CA  . PRO A 1 21  ? -7.971  20.541  -14.249 1.00 94.10 21  A 1 
ATOM   170  C  C   . PRO A 1 21  ? -7.121  21.339  -13.273 1.00 93.14 21  A 1 
ATOM   171  O  O   . PRO A 1 21  ? -6.677  20.790  -12.262 1.00 91.97 21  A 1 
ATOM   172  C  CB  . PRO A 1 21  ? -7.116  19.926  -15.361 1.00 93.46 21  A 1 
ATOM   173  C  CG  . PRO A 1 21  ? -8.011  19.914  -16.554 1.00 93.81 21  A 1 
ATOM   174  C  CD  . PRO A 1 21  ? -8.834  21.170  -16.439 1.00 95.66 21  A 1 
ATOM   175  N  N   . LEU A 1 22  ? -6.892  22.619  -13.560 1.00 94.76 22  A 1 
ATOM   176  C  CA  . LEU A 1 22  ? -6.120  23.457  -12.650 1.00 93.32 22  A 1 
ATOM   177  C  C   . LEU A 1 22  ? -6.927  23.850  -11.421 1.00 92.46 22  A 1 
ATOM   178  O  O   . LEU A 1 22  ? -6.374  24.422  -10.477 1.00 90.71 22  A 1 
ATOM   179  C  CB  . LEU A 1 22  ? -5.621  24.713  -13.379 1.00 92.91 22  A 1 
ATOM   180  C  CG  . LEU A 1 22  ? -4.652  24.466  -14.525 1.00 90.08 22  A 1 
ATOM   181  C  CD1 . LEU A 1 22  ? -4.235  25.770  -15.174 1.00 86.44 22  A 1 
ATOM   182  C  CD2 . LEU A 1 22  ? -3.426  23.689  -14.037 1.00 85.60 22  A 1 
ATOM   183  N  N   . LYS A 1 23  ? -8.214  23.545  -11.421 1.00 93.16 23  A 1 
ATOM   184  C  CA  . LYS A 1 23  ? -9.077  23.766  -10.266 1.00 93.04 23  A 1 
ATOM   185  C  C   . LYS A 1 23  ? -9.563  22.435  -9.712  1.00 93.14 23  A 1 
ATOM   186  O  O   . LYS A 1 23  ? -10.732 22.287  -9.333  1.00 91.85 23  A 1 
ATOM   187  C  CB  . LYS A 1 23  ? -10.245 24.684  -10.635 1.00 93.10 23  A 1 
ATOM   188  C  CG  . LYS A 1 23  ? -9.816  26.080  -11.047 1.00 92.41 23  A 1 
ATOM   189  C  CD  . LYS A 1 23  ? -11.002 26.993  -11.296 1.00 87.84 23  A 1 
ATOM   190  C  CE  . LYS A 1 23  ? -10.552 28.403  -11.641 1.00 83.12 23  A 1 
ATOM   191  N  NZ  . LYS A 1 23  ? -11.697 29.318  -11.861 1.00 73.59 23  A 1 
ATOM   192  N  N   . LEU A 1 24  ? -8.654  21.450  -9.687  1.00 93.83 24  A 1 
ATOM   193  C  CA  . LEU A 1 24  ? -8.892  20.133  -9.113  1.00 93.40 24  A 1 
ATOM   194  C  C   . LEU A 1 24  ? -9.988  19.347  -9.832  1.00 94.45 24  A 1 
ATOM   195  O  O   . LEU A 1 24  ? -10.518 18.383  -9.286  1.00 93.31 24  A 1 
ATOM   196  C  CB  . LEU A 1 24  ? -9.219  20.230  -7.615  1.00 91.73 24  A 1 
ATOM   197  C  CG  . LEU A 1 24  ? -8.196  20.965  -6.750  1.00 89.27 24  A 1 
ATOM   198  C  CD1 . LEU A 1 24  ? -8.680  21.039  -5.311  1.00 86.14 24  A 1 
ATOM   199  C  CD2 . LEU A 1 24  ? -6.839  20.290  -6.830  1.00 84.82 24  A 1 
ATOM   200  N  N   . CYS A 1 25  ? -10.319 19.762  -11.055 1.00 94.23 25  A 1 
ATOM   201  C  CA  . CYS A 1 25  ? -11.375 19.114  -11.824 1.00 95.02 25  A 1 
ATOM   202  C  C   . CYS A 1 25  ? -12.720 19.163  -11.099 1.00 95.42 25  A 1 
ATOM   203  O  O   . CYS A 1 25  ? -13.525 18.229  -11.185 1.00 94.85 25  A 1 
ATOM   204  C  CB  . CYS A 1 25  ? -11.006 17.661  -12.161 1.00 95.05 25  A 1 
ATOM   205  S  SG  . CYS A 1 25  ? -9.531  17.475  -13.168 1.00 94.42 25  A 1 
ATOM   206  N  N   . ARG A 1 26  ? -12.965 20.259  -10.398 1.00 95.46 26  A 1 
ATOM   207  C  CA  . ARG A 1 26  ? -14.193 20.394  -9.624  1.00 94.92 26  A 1 
ATOM   208  C  C   . ARG A 1 26  ? -15.047 21.575  -10.059 1.00 95.28 26  A 1 
ATOM   209  O  O   . ARG A 1 26  ? -16.255 21.564  -9.858  1.00 94.47 26  A 1 
ATOM   210  C  CB  . ARG A 1 26  ? -13.869 20.530  -8.138  1.00 93.55 26  A 1 
ATOM   211  C  CG  . ARG A 1 26  ? -13.230 19.299  -7.541  1.00 92.38 26  A 1 
ATOM   212  C  CD  . ARG A 1 26  ? -12.748 19.542  -6.120  1.00 90.55 26  A 1 
ATOM   213  N  NE  . ARG A 1 26  ? -12.154 18.346  -5.540  1.00 89.67 26  A 1 
ATOM   214  C  CZ  . ARG A 1 26  ? -11.444 18.326  -4.418  1.00 88.51 26  A 1 
ATOM   215  N  NH1 . ARG A 1 26  ? -11.228 19.445  -3.742  1.00 85.40 26  A 1 
ATOM   216  N  NH2 . ARG A 1 26  ? -10.941 17.189  -3.972  1.00 84.17 26  A 1 
ATOM   217  N  N   . GLU A 1 27  ? -14.428 22.589  -10.648 1.00 95.20 27  A 1 
ATOM   218  C  CA  . GLU A 1 27  ? -15.153 23.781  -11.041 1.00 95.25 27  A 1 
ATOM   219  C  C   . GLU A 1 27  ? -14.508 24.394  -12.275 1.00 96.47 27  A 1 
ATOM   220  O  O   . GLU A 1 27  ? -13.499 23.893  -12.783 1.00 95.76 27  A 1 
ATOM   221  C  CB  . GLU A 1 27  ? -15.187 24.804  -9.902  1.00 92.20 27  A 1 
ATOM   222  C  CG  . GLU A 1 27  ? -13.811 25.210  -9.399  1.00 85.86 27  A 1 
ATOM   223  C  CD  . GLU A 1 27  ? -13.873 26.134  -8.205  1.00 85.01 27  A 1 
ATOM   224  O  OE1 . GLU A 1 27  ? -15.001 26.483  -7.771  1.00 77.56 27  A 1 
ATOM   225  O  OE2 . GLU A 1 27  ? -12.810 26.525  -7.692  1.00 78.09 27  A 1 
ATOM   226  N  N   . GLY A 1 28  ? -15.108 25.481  -12.769 1.00 95.57 28  A 1 
ATOM   227  C  CA  . GLY A 1 28  ? -14.604 26.139  -13.955 1.00 96.08 28  A 1 
ATOM   228  C  C   . GLY A 1 28  ? -14.875 25.337  -15.210 1.00 97.29 28  A 1 
ATOM   229  O  O   . GLY A 1 28  ? -15.633 24.366  -15.204 1.00 96.08 28  A 1 
ATOM   230  N  N   . LYS A 1 29  ? -14.240 25.751  -16.307 1.00 96.67 29  A 1 
ATOM   231  C  CA  . LYS A 1 29  ? -14.389 25.087  -17.588 1.00 96.94 29  A 1 
ATOM   232  C  C   . LYS A 1 29  ? -13.027 24.633  -18.099 1.00 97.00 29  A 1 
ATOM   233  O  O   . LYS A 1 29  ? -12.037 25.362  -17.993 1.00 94.75 29  A 1 
ATOM   234  C  CB  . LYS A 1 29  ? -15.047 26.006  -18.615 1.00 95.67 29  A 1 
ATOM   235  C  CG  . LYS A 1 29  ? -16.488 26.355  -18.308 1.00 86.52 29  A 1 
ATOM   236  C  CD  . LYS A 1 29  ? -17.093 27.207  -19.410 1.00 79.36 29  A 1 
ATOM   237  C  CE  . LYS A 1 29  ? -18.555 27.522  -19.143 1.00 70.08 29  A 1 
ATOM   238  N  NZ  . LYS A 1 29  ? -19.159 28.348  -20.224 1.00 60.60 29  A 1 
ATOM   239  N  N   . GLY A 1 30  ? -12.987 23.444  -18.655 1.00 96.78 30  A 1 
ATOM   240  C  CA  . GLY A 1 30  ? -11.757 22.901  -19.182 1.00 96.48 30  A 1 
ATOM   241  C  C   . GLY A 1 30  ? -11.992 21.556  -19.840 1.00 97.18 30  A 1 
ATOM   242  O  O   . GLY A 1 30  ? -13.107 21.252  -20.268 1.00 95.62 30  A 1 
ATOM   243  N  N   . ASN A 1 31  ? -10.939 20.753  -19.915 1.00 96.14 31  A 1 
ATOM   244  C  CA  . ASN A 1 31  ? -11.008 19.478  -20.611 1.00 95.23 31  A 1 
ATOM   245  C  C   . ASN A 1 31  ? -10.856 18.288  -19.667 1.00 96.03 31  A 1 
ATOM   246  O  O   . ASN A 1 31  ? -10.327 17.251  -20.060 1.00 93.61 31  A 1 
ATOM   247  C  CB  . ASN A 1 31  ? -9.949  19.421  -21.716 1.00 92.21 31  A 1 
ATOM   248  C  CG  . ASN A 1 31  ? -8.540  19.579  -21.195 1.00 83.22 31  A 1 
ATOM   249  O  OD1 . ASN A 1 31  ? -8.317  19.769  -20.005 1.00 72.50 31  A 1 
ATOM   250  N  ND2 . ASN A 1 31  ? -7.567  19.496  -22.093 1.00 72.73 31  A 1 
ATOM   251  N  N   . ALA A 1 32  ? -11.297 18.422  -18.425 1.00 94.84 32  A 1 
ATOM   252  C  CA  . ALA A 1 32  ? -11.293 17.296  -17.500 1.00 94.93 32  A 1 
ATOM   253  C  C   . ALA A 1 32  ? -12.073 16.144  -18.130 1.00 95.34 32  A 1 
ATOM   254  O  O   . ALA A 1 32  ? -13.246 16.284  -18.466 1.00 94.79 32  A 1 
ATOM   255  C  CB  . ALA A 1 32  ? -11.921 17.704  -16.169 1.00 95.03 32  A 1 
ATOM   256  N  N   . GLY A 1 33  ? -11.403 15.007  -18.311 1.00 95.76 33  A 1 
ATOM   257  C  CA  . GLY A 1 33  ? -11.955 13.911  -19.076 1.00 94.66 33  A 1 
ATOM   258  C  C   . GLY A 1 33  ? -12.950 13.054  -18.330 1.00 95.33 33  A 1 
ATOM   259  O  O   . GLY A 1 33  ? -13.080 13.129  -17.104 1.00 95.03 33  A 1 
ATOM   260  N  N   . LYS A 1 34  ? -13.642 12.207  -19.083 1.00 94.57 34  A 1 
ATOM   261  C  CA  . LYS A 1 34  ? -14.643 11.324  -18.505 1.00 94.56 34  A 1 
ATOM   262  C  C   . LYS A 1 34  ? -14.045 10.391  -17.461 1.00 94.54 34  A 1 
ATOM   263  O  O   . LYS A 1 34  ? -14.670 10.124  -16.428 1.00 93.31 34  A 1 
ATOM   264  C  CB  . LYS A 1 34  ? -15.319 10.501  -19.601 1.00 94.10 34  A 1 
ATOM   265  C  CG  . LYS A 1 34  ? -16.336 9.493   -19.087 1.00 90.54 34  A 1 
ATOM   266  C  CD  . LYS A 1 34  ? -16.961 8.701   -20.225 1.00 86.46 34  A 1 
ATOM   267  C  CE  . LYS A 1 34  ? -17.969 7.689   -19.706 1.00 80.19 34  A 1 
ATOM   268  N  NZ  . LYS A 1 34  ? -18.572 6.887   -20.805 1.00 71.47 34  A 1 
ATOM   269  N  N   . TYR A 1 35  ? -12.824 9.906   -17.717 1.00 94.10 35  A 1 
ATOM   270  C  CA  . TYR A 1 35  ? -12.184 8.923   -16.843 1.00 92.93 35  A 1 
ATOM   271  C  C   . TYR A 1 35  ? -11.044 9.509   -16.022 1.00 92.66 35  A 1 
ATOM   272  O  O   . TYR A 1 35  ? -10.283 8.760   -15.410 1.00 89.46 35  A 1 
ATOM   273  C  CB  . TYR A 1 35  ? -11.692 7.730   -17.658 1.00 92.46 35  A 1 
ATOM   274  C  CG  . TYR A 1 35  ? -12.814 6.965   -18.315 1.00 93.18 35  A 1 
ATOM   275  C  CD1 . TYR A 1 35  ? -13.618 6.113   -17.578 1.00 91.08 35  A 1 
ATOM   276  C  CD2 . TYR A 1 35  ? -13.075 7.107   -19.670 1.00 91.42 35  A 1 
ATOM   277  C  CE1 . TYR A 1 35  ? -14.651 5.414   -18.169 1.00 89.69 35  A 1 
ATOM   278  C  CE2 . TYR A 1 35  ? -14.110 6.414   -20.268 1.00 90.04 35  A 1 
ATOM   279  C  CZ  . TYR A 1 35  ? -14.887 5.566   -19.515 1.00 91.36 35  A 1 
ATOM   280  O  OH  . TYR A 1 35  ? -15.915 4.870   -20.101 1.00 89.05 35  A 1 
ATOM   281  N  N   . GLY A 1 36  ? -10.920 10.827  -15.995 1.00 93.91 36  A 1 
ATOM   282  C  CA  . GLY A 1 36  ? -9.940  11.456  -15.140 1.00 93.63 36  A 1 
ATOM   283  C  C   . GLY A 1 36  ? -9.039  12.442  -15.854 1.00 94.58 36  A 1 
ATOM   284  O  O   . GLY A 1 36  ? -9.224  12.753  -17.035 1.00 93.90 36  A 1 
ATOM   285  N  N   . ASP A 1 37  ? -8.055  12.934  -15.106 1.00 93.54 37  A 1 
ATOM   286  C  CA  . ASP A 1 37  ? -7.083  13.893  -15.603 1.00 93.57 37  A 1 
ATOM   287  C  C   . ASP A 1 37  ? -5.819  13.744  -14.775 1.00 93.22 37  A 1 
ATOM   288  O  O   . ASP A 1 37  ? -5.896  13.500  -13.574 1.00 91.78 37  A 1 
ATOM   289  C  CB  . ASP A 1 37  ? -7.619  15.326  -15.510 1.00 93.00 37  A 1 
ATOM   290  C  CG  . ASP A 1 37  ? -6.722  16.333  -16.194 1.00 92.75 37  A 1 
ATOM   291  O  OD1 . ASP A 1 37  ? -5.702  16.724  -15.585 1.00 89.54 37  A 1 
ATOM   292  O  OD2 . ASP A 1 37  ? -7.032  16.715  -17.332 1.00 89.23 37  A 1 
ATOM   293  N  N   . TYR A 1 38  ? -4.665  13.915  -15.414 1.00 92.68 38  A 1 
ATOM   294  C  CA  . TYR A 1 38  ? -3.393  13.700  -14.722 1.00 91.32 38  A 1 
ATOM   295  C  C   . TYR A 1 38  ? -3.130  14.722  -13.615 1.00 90.25 38  A 1 
ATOM   296  O  O   . TYR A 1 38  ? -2.194  14.542  -12.831 1.00 87.42 38  A 1 
ATOM   297  C  CB  . TYR A 1 38  ? -2.240  13.725  -15.727 1.00 90.14 38  A 1 
ATOM   298  C  CG  . TYR A 1 38  ? -2.152  12.489  -16.586 1.00 89.83 38  A 1 
ATOM   299  C  CD1 . TYR A 1 38  ? -2.024  11.230  -16.011 1.00 87.85 38  A 1 
ATOM   300  C  CD2 . TYR A 1 38  ? -2.185  12.574  -17.975 1.00 87.85 38  A 1 
ATOM   301  C  CE1 . TYR A 1 38  ? -1.940  10.094  -16.794 1.00 86.47 38  A 1 
ATOM   302  C  CE2 . TYR A 1 38  ? -2.102  11.440  -18.759 1.00 86.18 38  A 1 
ATOM   303  C  CZ  . TYR A 1 38  ? -1.978  10.210  -18.165 1.00 87.94 38  A 1 
ATOM   304  O  OH  . TYR A 1 38  ? -1.892  9.077   -18.943 1.00 84.23 38  A 1 
ATOM   305  N  N   . SER A 1 39  ? -3.928  15.770  -13.549 1.00 91.40 39  A 1 
ATOM   306  C  CA  . SER A 1 39  ? -3.770  16.781  -12.515 1.00 91.19 39  A 1 
ATOM   307  C  C   . SER A 1 39  ? -4.779  16.624  -11.383 1.00 91.77 39  A 1 
ATOM   308  O  O   . SER A 1 39  ? -4.815  17.459  -10.474 1.00 89.30 39  A 1 
ATOM   309  C  CB  . SER A 1 39  ? -3.897  18.183  -13.118 1.00 89.56 39  A 1 
ATOM   310  O  OG  . SER A 1 39  ? -2.894  18.417  -14.089 1.00 83.80 39  A 1 
ATOM   311  N  N   . CYS A 1 40  ? -5.579  15.568  -11.422 1.00 93.48 40  A 1 
ATOM   312  C  CA  . CYS A 1 40  ? -6.683  15.420  -10.488 1.00 94.05 40  A 1 
ATOM   313  C  C   . CYS A 1 40  ? -6.754  14.021  -9.895  1.00 94.38 40  A 1 
ATOM   314  O  O   . CYS A 1 40  ? -6.160  13.076  -10.412 1.00 93.20 40  A 1 
ATOM   315  C  CB  . CYS A 1 40  ? -8.002  15.769  -11.184 1.00 94.10 40  A 1 
ATOM   316  S  SG  . CYS A 1 40  ? -8.067  17.441  -11.851 1.00 93.68 40  A 1 
ATOM   317  N  N   . ASP A 1 41  ? -7.494  13.898  -8.801  1.00 94.21 41  A 1 
ATOM   318  C  CA  . ASP A 1 41  ? -7.742  12.607  -8.181  1.00 94.70 41  A 1 
ATOM   319  C  C   . ASP A 1 41  ? -8.769  11.820  -8.991  1.00 95.18 41  A 1 
ATOM   320  O  O   . ASP A 1 41  ? -9.433  12.349  -9.880  1.00 94.39 41  A 1 
ATOM   321  C  CB  . ASP A 1 41  ? -8.206  12.784  -6.744  1.00 93.68 41  A 1 
ATOM   322  C  CG  . ASP A 1 41  ? -7.054  13.039  -5.785  1.00 93.10 41  A 1 
ATOM   323  O  OD1 . ASP A 1 41  ? -5.946  12.517  -6.032  1.00 90.14 41  A 1 
ATOM   324  O  OD2 . ASP A 1 41  ? -7.252  13.746  -4.774  1.00 89.64 41  A 1 
ATOM   325  N  N   . ALA A 1 42  ? -8.888  10.536  -8.676  1.00 94.74 42  A 1 
ATOM   326  C  CA  . ALA A 1 42  ? -9.707  9.621   -9.458  1.00 94.91 42  A 1 
ATOM   327  C  C   . ALA A 1 42  ? -11.197 9.930   -9.323  1.00 95.26 42  A 1 
ATOM   328  O  O   . ALA A 1 42  ? -11.655 10.419  -8.287  1.00 95.03 42  A 1 
ATOM   329  C  CB  . ALA A 1 42  ? -9.433  8.181   -9.042  1.00 94.32 42  A 1 
ATOM   330  N  N   . ASN A 1 43  ? -11.952 9.626   -10.374 1.00 94.92 43  A 1 
ATOM   331  C  CA  . ASN A 1 43  ? -13.396 9.812   -10.367 1.00 94.37 43  A 1 
ATOM   332  C  C   . ASN A 1 43  ? -14.114 8.471   -10.402 1.00 94.90 43  A 1 
ATOM   333  O  O   . ASN A 1 43  ? -13.504 7.417   -10.600 1.00 95.13 43  A 1 
ATOM   334  C  CB  . ASN A 1 43  ? -13.846 10.716  -11.519 1.00 92.39 43  A 1 
ATOM   335  C  CG  . ASN A 1 43  ? -13.687 10.067  -12.884 1.00 93.80 43  A 1 
ATOM   336  O  OD1 . ASN A 1 43  ? -13.109 8.993   -13.023 1.00 87.87 43  A 1 
ATOM   337  N  ND2 . ASN A 1 43  ? -14.212 10.725  -13.909 1.00 89.00 43  A 1 
ATOM   338  N  N   . MET A 1 44  ? -15.425 8.508   -10.204 1.00 95.80 44  A 1 
ATOM   339  C  CA  . MET A 1 44  ? -16.195 7.272   -10.096 1.00 95.42 44  A 1 
ATOM   340  C  C   . MET A 1 44  ? -16.260 6.514   -11.418 1.00 95.90 44  A 1 
ATOM   341  O  O   . MET A 1 44  ? -16.294 5.279   -11.426 1.00 95.98 44  A 1 
ATOM   342  C  CB  . MET A 1 44  ? -17.605 7.564   -9.589  1.00 94.56 44  A 1 
ATOM   343  C  CG  . MET A 1 44  ? -18.432 6.314   -9.318  1.00 88.49 44  A 1 
ATOM   344  S  SD  . MET A 1 44  ? -17.653 5.234   -8.075  1.00 86.34 44  A 1 
ATOM   345  C  CE  . MET A 1 44  ? -17.782 6.258   -6.609  1.00 76.41 44  A 1 
ATOM   346  N  N   . ALA A 1 45  ? -16.283 7.229   -12.541 1.00 94.51 45  A 1 
ATOM   347  C  CA  . ALA A 1 45  ? -16.323 6.564   -13.842 1.00 94.52 45  A 1 
ATOM   348  C  C   . ALA A 1 45  ? -15.106 5.661   -14.020 1.00 95.13 45  A 1 
ATOM   349  O  O   . ALA A 1 45  ? -15.219 4.535   -14.521 1.00 94.63 45  A 1 
ATOM   350  C  CB  . ALA A 1 45  ? -16.393 7.602   -14.962 1.00 94.76 45  A 1 
ATOM   351  N  N   . LEU A 1 46  ? -13.937 6.141   -13.600 1.00 94.53 46  A 1 
ATOM   352  C  CA  . LEU A 1 46  ? -12.720 5.339   -13.664 1.00 93.91 46  A 1 
ATOM   353  C  C   . LEU A 1 46  ? -12.851 4.102   -12.784 1.00 94.52 46  A 1 
ATOM   354  O  O   . LEU A 1 46  ? -12.472 3.000   -13.193 1.00 95.15 46  A 1 
ATOM   355  C  CB  . LEU A 1 46  ? -11.515 6.173   -13.238 1.00 93.67 46  A 1 
ATOM   356  C  CG  . LEU A 1 46  ? -10.188 5.420   -13.115 1.00 92.79 46  A 1 
ATOM   357  C  CD1 . LEU A 1 46  ? -9.763  4.858   -14.463 1.00 90.92 46  A 1 
ATOM   358  C  CD2 . LEU A 1 46  ? -9.111  6.329   -12.543 1.00 90.71 46  A 1 
ATOM   359  N  N   . LEU A 1 47  ? -13.377 4.267   -11.583 1.00 95.74 47  A 1 
ATOM   360  C  CA  . LEU A 1 47  ? -13.511 3.137   -10.665 1.00 95.54 47  A 1 
ATOM   361  C  C   . LEU A 1 47  ? -14.526 2.124   -11.162 1.00 95.86 47  A 1 
ATOM   362  O  O   . LEU A 1 47  ? -14.325 0.918   -11.005 1.00 95.86 47  A 1 
ATOM   363  C  CB  . LEU A 1 47  ? -13.885 3.627   -9.273  1.00 95.13 47  A 1 
ATOM   364  C  CG  . LEU A 1 47  ? -12.842 4.499   -8.569  1.00 90.92 47  A 1 
ATOM   365  C  CD1 . LEU A 1 47  ? -13.226 4.702   -7.111  1.00 86.47 47  A 1 
ATOM   366  C  CD2 . LEU A 1 47  ? -11.455 3.887   -8.673  1.00 86.16 47  A 1 
ATOM   367  N  N   . ASP A 1 48  ? -15.612 2.586   -11.759 1.00 95.68 48  A 1 
ATOM   368  C  CA  . ASP A 1 48  ? -16.593 1.666   -12.329 1.00 95.08 48  A 1 
ATOM   369  C  C   . ASP A 1 48  ? -15.939 0.800   -13.403 1.00 95.30 48  A 1 
ATOM   370  O  O   . ASP A 1 48  ? -16.163 -0.409  -13.465 1.00 95.25 48  A 1 
ATOM   371  C  CB  . ASP A 1 48  ? -17.775 2.437   -12.920 1.00 94.77 48  A 1 
ATOM   372  C  CG  . ASP A 1 48  ? -18.669 3.047   -11.847 1.00 89.77 48  A 1 
ATOM   373  O  OD1 . ASP A 1 48  ? -18.632 2.578   -10.697 1.00 85.59 48  A 1 
ATOM   374  O  OD2 . ASP A 1 48  ? -19.421 3.986   -12.178 1.00 85.06 48  A 1 
ATOM   375  N  N   . SER A 1 49  ? -15.127 1.419   -14.245 1.00 94.76 49  A 1 
ATOM   376  C  CA  . SER A 1 49  ? -14.406 0.687   -15.277 1.00 94.27 49  A 1 
ATOM   377  C  C   . SER A 1 49  ? -13.401 -0.275  -14.649 1.00 94.97 49  A 1 
ATOM   378  O  O   . SER A 1 49  ? -13.246 -1.414  -15.100 1.00 94.99 49  A 1 
ATOM   379  C  CB  . SER A 1 49  ? -13.696 1.661   -16.218 1.00 93.33 49  A 1 
ATOM   380  O  OG  . SER A 1 49  ? -12.968 0.981   -17.215 1.00 81.05 49  A 1 
ATOM   381  N  N   . LEU A 1 50  ? -12.724 0.173   -13.597 1.00 95.27 50  A 1 
ATOM   382  C  CA  . LEU A 1 50  ? -11.732 -0.649  -12.915 1.00 94.98 50  A 1 
ATOM   383  C  C   . LEU A 1 50  ? -12.368 -1.889  -12.293 1.00 95.84 50  A 1 
ATOM   384  O  O   . LEU A 1 50  ? -11.817 -2.989  -12.396 1.00 96.13 50  A 1 
ATOM   385  C  CB  . LEU A 1 50  ? -11.013 0.177   -11.847 1.00 94.22 50  A 1 
ATOM   386  C  CG  . LEU A 1 50  ? -9.944  -0.550  -11.033 1.00 89.91 50  A 1 
ATOM   387  C  CD1 . LEU A 1 50  ? -8.796  -0.982  -11.928 1.00 85.52 50  A 1 
ATOM   388  C  CD2 . LEU A 1 50  ? -9.443  0.344   -9.908  1.00 84.77 50  A 1 
ATOM   389  N  N   . VAL A 1 51  ? -13.510 -1.715  -11.650 1.00 95.88 51  A 1 
ATOM   390  C  CA  . VAL A 1 51  ? -14.200 -2.847  -11.032 1.00 95.86 51  A 1 
ATOM   391  C  C   . VAL A 1 51  ? -14.541 -3.893  -12.078 1.00 96.36 51  A 1 
ATOM   392  O  O   . VAL A 1 51  ? -14.307 -5.088  -11.879 1.00 96.54 51  A 1 
ATOM   393  C  CB  . VAL A 1 51  ? -15.474 -2.371  -10.299 1.00 95.63 51  A 1 
ATOM   394  C  CG1 . VAL A 1 51  ? -16.329 -3.562  -9.884  1.00 94.20 51  A 1 
ATOM   395  C  CG2 . VAL A 1 51  ? -15.105 -1.534  -9.085  1.00 94.56 51  A 1 
ATOM   396  N  N   . LYS A 1 52  ? -15.091 -3.451  -13.206 1.00 96.49 52  A 1 
ATOM   397  C  CA  . LYS A 1 52  ? -15.449 -4.381  -14.266 1.00 96.01 52  A 1 
ATOM   398  C  C   . LYS A 1 52  ? -14.216 -5.102  -14.800 1.00 96.09 52  A 1 
ATOM   399  O  O   . LYS A 1 52  ? -14.254 -6.314  -15.039 1.00 95.70 52  A 1 
ATOM   400  C  CB  . LYS A 1 52  ? -16.159 -3.638  -15.405 1.00 95.94 52  A 1 
ATOM   401  C  CG  . LYS A 1 52  ? -17.532 -3.099  -15.037 1.00 88.15 52  A 1 
ATOM   402  C  CD  . LYS A 1 52  ? -18.188 -2.397  -16.212 1.00 85.27 52  A 1 
ATOM   403  C  CE  . LYS A 1 52  ? -19.558 -1.866  -15.838 1.00 74.66 52  A 1 
ATOM   404  N  NZ  . LYS A 1 52  ? -20.224 -1.154  -16.977 1.00 66.35 52  A 1 
ATOM   405  N  N   . PHE A 1 53  ? -13.113 -4.380  -14.961 1.00 95.48 53  A 1 
ATOM   406  C  CA  . PHE A 1 53  ? -11.888 -4.994  -15.466 1.00 95.10 53  A 1 
ATOM   407  C  C   . PHE A 1 53  ? -11.375 -6.067  -14.520 1.00 95.68 53  A 1 
ATOM   408  O  O   . PHE A 1 53  ? -11.024 -7.169  -14.940 1.00 95.83 53  A 1 
ATOM   409  C  CB  . PHE A 1 53  ? -10.804 -3.936  -15.689 1.00 94.56 53  A 1 
ATOM   410  C  CG  . PHE A 1 53  ? -9.471  -4.528  -16.034 1.00 94.17 53  A 1 
ATOM   411  C  CD1 . PHE A 1 53  ? -9.191  -4.934  -17.326 1.00 93.12 53  A 1 
ATOM   412  C  CD2 . PHE A 1 53  ? -8.505  -4.701  -15.061 1.00 92.82 53  A 1 
ATOM   413  C  CE1 . PHE A 1 53  ? -7.975  -5.490  -17.648 1.00 91.17 53  A 1 
ATOM   414  C  CE2 . PHE A 1 53  ? -7.278  -5.263  -15.377 1.00 91.23 53  A 1 
ATOM   415  C  CZ  . PHE A 1 53  ? -7.010  -5.652  -16.668 1.00 91.24 53  A 1 
ATOM   416  N  N   . ILE A 1 54  ? -11.314 -5.751  -13.229 1.00 95.80 54  A 1 
ATOM   417  C  CA  . ILE A 1 54  ? -10.796 -6.697  -12.249 1.00 96.00 54  A 1 
ATOM   418  C  C   . ILE A 1 54  ? -11.649 -7.962  -12.224 1.00 96.10 54  A 1 
ATOM   419  O  O   . ILE A 1 54  ? -11.127 -9.080  -12.256 1.00 96.11 54  A 1 
ATOM   420  C  CB  . ILE A 1 54  ? -10.730 -6.056  -10.851 1.00 96.59 54  A 1 
ATOM   421  C  CG1 . ILE A 1 54  ? -9.664  -4.960  -10.821 1.00 96.21 54  A 1 
ATOM   422  C  CG2 . ILE A 1 54  ? -10.442 -7.119  -9.786  1.00 96.23 54  A 1 
ATOM   423  C  CD1 . ILE A 1 54  ? -9.633  -4.169  -9.528  1.00 95.35 54  A 1 
ATOM   424  N  N   . LYS A 1 55  ? -12.961 -7.808  -12.181 1.00 96.60 55  A 1 
ATOM   425  C  CA  . LYS A 1 55  ? -13.845 -8.957  -12.080 1.00 96.15 55  A 1 
ATOM   426  C  C   . LYS A 1 55  ? -13.797 -9.817  -13.339 1.00 96.16 55  A 1 
ATOM   427  O  O   . LYS A 1 55  ? -13.932 -11.038 -13.266 1.00 95.56 55  A 1 
ATOM   428  C  CB  . LYS A 1 55  ? -15.270 -8.501  -11.773 1.00 95.56 55  A 1 
ATOM   429  C  CG  . LYS A 1 55  ? -15.395 -7.782  -10.430 1.00 93.91 55  A 1 
ATOM   430  C  CD  . LYS A 1 55  ? -16.803 -7.281  -10.155 1.00 91.96 55  A 1 
ATOM   431  C  CE  . LYS A 1 55  ? -17.703 -8.390  -9.677  1.00 87.43 55  A 1 
ATOM   432  N  NZ  . LYS A 1 55  ? -19.023 -7.866  -9.201  1.00 83.43 55  A 1 
ATOM   433  N  N   . ARG A 1 56  ? -13.580 -9.187  -14.499 1.00 96.29 56  A 1 
ATOM   434  C  CA  . ARG A 1 56  ? -13.503 -9.934  -15.749 1.00 95.69 56  A 1 
ATOM   435  C  C   . ARG A 1 56  ? -12.165 -10.631 -15.928 1.00 95.70 56  A 1 
ATOM   436  O  O   . ARG A 1 56  ? -12.043 -11.539 -16.755 1.00 94.47 56  A 1 
ATOM   437  C  CB  . ARG A 1 56  ? -13.759 -9.006  -16.940 1.00 94.56 56  A 1 
ATOM   438  C  CG  . ARG A 1 56  ? -15.194 -8.530  -17.051 1.00 82.28 56  A 1 
ATOM   439  C  CD  . ARG A 1 56  ? -15.378 -7.585  -18.219 1.00 79.76 56  A 1 
ATOM   440  N  NE  . ARG A 1 56  ? -16.753 -7.109  -18.335 1.00 70.61 56  A 1 
ATOM   441  C  CZ  . ARG A 1 56  ? -17.185 -6.273  -19.263 1.00 64.65 56  A 1 
ATOM   442  N  NH1 . ARG A 1 56  ? -16.352 -5.804  -20.180 1.00 58.35 56  A 1 
ATOM   443  N  NH2 . ARG A 1 56  ? -18.453 -5.900  -19.278 1.00 56.90 56  A 1 
ATOM   444  N  N   . ASN A 1 57  ? -11.151 -10.233 -15.163 1.00 95.33 57  A 1 
ATOM   445  C  CA  . ASN A 1 57  ? -9.815  -10.790 -15.284 1.00 95.27 57  A 1 
ATOM   446  C  C   . ASN A 1 57  ? -9.394  -11.543 -14.025 1.00 95.61 57  A 1 
ATOM   447  O  O   . ASN A 1 57  ? -8.207  -11.612 -13.696 1.00 94.97 57  A 1 
ATOM   448  C  CB  . ASN A 1 57  ? -8.807  -9.695  -15.619 1.00 94.83 57  A 1 
ATOM   449  C  CG  . ASN A 1 57  ? -8.964  -9.189  -17.038 1.00 92.73 57  A 1 
ATOM   450  O  OD1 . ASN A 1 57  ? -8.360  -9.728  -17.968 1.00 85.58 57  A 1 
ATOM   451  N  ND2 . ASN A 1 57  ? -9.777  -8.162  -17.212 1.00 84.03 57  A 1 
ATOM   452  N  N   . THR A 1 58  ? -10.363 -12.122 -13.334 1.00 96.27 58  A 1 
ATOM   453  C  CA  . THR A 1 58  ? -10.123 -12.881 -12.117 1.00 96.49 58  A 1 
ATOM   454  C  C   . THR A 1 58  ? -10.755 -14.261 -12.255 1.00 95.85 58  A 1 
ATOM   455  O  O   . THR A 1 58  ? -11.944 -14.363 -12.564 1.00 94.13 58  A 1 
ATOM   456  C  CB  . THR A 1 58  ? -10.701 -12.169 -10.898 1.00 96.14 58  A 1 
ATOM   457  O  OG1 . THR A 1 58  ? -10.088 -10.889 -10.746 1.00 92.05 58  A 1 
ATOM   458  C  CG2 . THR A 1 58  ? -10.471 -12.985 -9.638  1.00 93.19 58  A 1 
ATOM   459  N  N   . ASP A 1 59  ? -9.963  -15.314 -12.036 1.00 94.39 59  A 1 
ATOM   460  C  CA  . ASP A 1 59  ? -10.520 -16.655 -12.020 1.00 93.23 59  A 1 
ATOM   461  C  C   . ASP A 1 59  ? -10.849 -17.073 -10.591 1.00 93.84 59  A 1 
ATOM   462  O  O   . ASP A 1 59  ? -10.718 -16.288 -9.652  1.00 91.09 59  A 1 
ATOM   463  C  CB  . ASP A 1 59  ? -9.583  -17.661 -12.705 1.00 89.58 59  A 1 
ATOM   464  C  CG  . ASP A 1 59  ? -8.246  -17.813 -11.995 1.00 81.11 59  A 1 
ATOM   465  O  OD1 . ASP A 1 59  ? -8.131  -17.433 -10.825 1.00 75.71 59  A 1 
ATOM   466  O  OD2 . ASP A 1 59  ? -7.314  -18.338 -12.637 1.00 75.88 59  A 1 
ATOM   467  N  N   . VAL A 1 60  ? -11.282 -18.318 -10.416 1.00 93.13 60  A 1 
ATOM   468  C  CA  . VAL A 1 60  ? -11.781 -18.769 -9.127  1.00 92.41 60  A 1 
ATOM   469  C  C   . VAL A 1 60  ? -10.716 -18.679 -8.042  1.00 93.14 60  A 1 
ATOM   470  O  O   . VAL A 1 60  ? -11.027 -18.456 -6.874  1.00 91.01 60  A 1 
ATOM   471  C  CB  . VAL A 1 60  ? -12.329 -20.210 -9.221  1.00 89.92 60  A 1 
ATOM   472  C  CG1 . VAL A 1 60  ? -11.227 -21.181 -9.589  1.00 79.76 60  A 1 
ATOM   473  C  CG2 . VAL A 1 60  ? -13.015 -20.607 -7.927  1.00 80.83 60  A 1 
ATOM   474  N  N   . ASN A 1 61  ? -9.444  -18.830 -8.417  1.00 93.79 61  A 1 
ATOM   475  C  CA  . ASN A 1 61  ? -8.350  -18.758 -7.457  1.00 94.69 61  A 1 
ATOM   476  C  C   . ASN A 1 61  ? -7.630  -17.410 -7.501  1.00 95.99 61  A 1 
ATOM   477  O  O   . ASN A 1 61  ? -6.497  -17.294 -7.032  1.00 94.03 61  A 1 
ATOM   478  C  CB  . ASN A 1 61  ? -7.352  -19.892 -7.689  1.00 91.64 61  A 1 
ATOM   479  C  CG  . ASN A 1 61  ? -7.908  -21.237 -7.282  1.00 85.29 61  A 1 
ATOM   480  O  OD1 . ASN A 1 61  ? -8.716  -21.333 -6.362  1.00 76.15 61  A 1 
ATOM   481  N  ND2 . ASN A 1 61  ? -7.478  -22.288 -7.965  1.00 75.23 61  A 1 
ATOM   482  N  N   . GLY A 1 62  ? -8.287  -16.392 -8.047  1.00 95.32 62  A 1 
ATOM   483  C  CA  . GLY A 1 62  ? -7.730  -15.056 -8.098  1.00 96.33 62  A 1 
ATOM   484  C  C   . GLY A 1 62  ? -8.568  -14.028 -7.374  1.00 97.45 62  A 1 
ATOM   485  O  O   . GLY A 1 62  ? -8.305  -12.832 -7.481  1.00 96.73 62  A 1 
ATOM   486  N  N   . LYS A 1 63  ? -9.596  -14.482 -6.653  1.00 97.21 63  A 1 
ATOM   487  C  CA  . LYS A 1 63  ? -10.491 -13.576 -5.942  1.00 97.52 63  A 1 
ATOM   488  C  C   . LYS A 1 63  ? -9.874  -13.180 -4.600  1.00 97.82 63  A 1 
ATOM   489  O  O   . LYS A 1 63  ? -10.406 -13.484 -3.526  1.00 97.53 63  A 1 
ATOM   490  C  CB  . LYS A 1 63  ? -11.862 -14.212 -5.765  1.00 97.10 63  A 1 
ATOM   491  C  CG  . LYS A 1 63  ? -12.576 -14.449 -7.084  1.00 95.61 63  A 1 
ATOM   492  C  CD  . LYS A 1 63  ? -13.963 -15.027 -6.890  1.00 92.82 63  A 1 
ATOM   493  C  CE  . LYS A 1 63  ? -14.660 -15.191 -8.223  1.00 86.91 63  A 1 
ATOM   494  N  NZ  . LYS A 1 63  ? -16.045 -15.735 -8.066  1.00 78.82 63  A 1 
ATOM   495  N  N   . VAL A 1 64  ? -8.738  -12.503 -4.699  1.00 98.15 64  A 1 
ATOM   496  C  CA  . VAL A 1 64  ? -7.975  -12.059 -3.545  1.00 98.32 64  A 1 
ATOM   497  C  C   . VAL A 1 64  ? -7.491  -10.647 -3.837  1.00 98.42 64  A 1 
ATOM   498  O  O   . VAL A 1 64  ? -7.061  -10.352 -4.954  1.00 98.29 64  A 1 
ATOM   499  C  CB  . VAL A 1 64  ? -6.770  -12.982 -3.261  1.00 98.07 64  A 1 
ATOM   500  C  CG1 . VAL A 1 64  ? -6.077  -12.564 -1.976  1.00 97.12 64  A 1 
ATOM   501  C  CG2 . VAL A 1 64  ? -7.216  -14.434 -3.184  1.00 97.28 64  A 1 
ATOM   502  N  N   . MET A 1 65  ? -7.558  -9.770  -2.837  1.00 98.50 65  A 1 
ATOM   503  C  CA  . MET A 1 65  ? -7.195  -8.381  -3.068  1.00 98.59 65  A 1 
ATOM   504  C  C   . MET A 1 65  ? -6.645  -7.740  -1.803  1.00 98.60 65  A 1 
ATOM   505  O  O   . MET A 1 65  ? -7.273  -7.792  -0.748  1.00 98.52 65  A 1 
ATOM   506  C  CB  . MET A 1 65  ? -8.395  -7.576  -3.566  1.00 98.15 65  A 1 
ATOM   507  C  CG  . MET A 1 65  ? -8.125  -6.083  -3.719  1.00 96.89 65  A 1 
ATOM   508  S  SD  . MET A 1 65  ? -9.560  -5.181  -4.336  1.00 96.16 65  A 1 
ATOM   509  C  CE  . MET A 1 65  ? -9.683  -5.852  -5.986  1.00 89.56 65  A 1 
ATOM   510  N  N   . VAL A 1 66  ? -5.470  -7.127  -1.934  1.00 98.56 66  A 1 
ATOM   511  C  CA  . VAL A 1 66  ? -4.952  -6.245  -0.905  1.00 98.53 66  A 1 
ATOM   512  C  C   . VAL A 1 66  ? -5.392  -4.830  -1.256  1.00 98.43 66  A 1 
ATOM   513  O  O   . VAL A 1 66  ? -5.070  -4.325  -2.328  1.00 98.13 66  A 1 
ATOM   514  C  CB  . VAL A 1 66  ? -3.418  -6.314  -0.801  1.00 98.20 66  A 1 
ATOM   515  C  CG1 . VAL A 1 66  ? -2.911  -5.278  0.186   1.00 95.53 66  A 1 
ATOM   516  C  CG2 . VAL A 1 66  ? -2.982  -7.707  -0.389  1.00 95.58 66  A 1 
ATOM   517  N  N   . TYR A 1 67  ? -6.137  -4.211  -0.354  1.00 98.38 67  A 1 
ATOM   518  C  CA  . TYR A 1 67  ? -6.545  -2.822  -0.510  1.00 98.25 67  A 1 
ATOM   519  C  C   . TYR A 1 67  ? -5.611  -1.966  0.332   1.00 98.25 67  A 1 
ATOM   520  O  O   . TYR A 1 67  ? -5.687  -1.970  1.562   1.00 97.80 67  A 1 
ATOM   521  C  CB  . TYR A 1 67  ? -8.008  -2.644  -0.093  1.00 97.89 67  A 1 
ATOM   522  C  CG  . TYR A 1 67  ? -8.413  -1.199  0.037   1.00 97.56 67  A 1 
ATOM   523  C  CD1 . TYR A 1 67  ? -8.592  -0.399  -1.084  1.00 96.27 67  A 1 
ATOM   524  C  CD2 . TYR A 1 67  ? -8.620  -0.624  1.283   1.00 96.31 67  A 1 
ATOM   525  C  CE1 . TYR A 1 67  ? -8.948  0.926   -0.970  1.00 94.83 67  A 1 
ATOM   526  C  CE2 . TYR A 1 67  ? -8.976  0.698   1.409   1.00 94.77 67  A 1 
ATOM   527  C  CZ  . TYR A 1 67  ? -9.141  1.478   0.284   1.00 94.85 67  A 1 
ATOM   528  O  OH  . TYR A 1 67  ? -9.498  2.790   0.407   1.00 92.82 67  A 1 
ATOM   529  N  N   . ASN A 1 68  ? -4.716  -1.234  -0.335  1.00 97.27 68  A 1 
ATOM   530  C  CA  . ASN A 1 68  ? -3.568  -0.606  0.327   1.00 97.17 68  A 1 
ATOM   531  C  C   . ASN A 1 68  ? -3.827  0.784   0.883   1.00 96.96 68  A 1 
ATOM   532  O  O   . ASN A 1 68  ? -2.873  1.494   1.219   1.00 93.68 68  A 1 
ATOM   533  C  CB  . ASN A 1 68  ? -2.372  -0.571  -0.630  1.00 95.62 68  A 1 
ATOM   534  C  CG  . ASN A 1 68  ? -1.418  -1.725  -0.423  1.00 95.65 68  A 1 
ATOM   535  O  OD1 . ASN A 1 68  ? -1.384  -2.677  -1.207  1.00 87.93 68  A 1 
ATOM   536  N  ND2 . ASN A 1 68  ? -0.626  -1.650  0.637   1.00 87.10 68  A 1 
ATOM   537  N  N   . GLY A 1 69  ? -5.082  1.191   1.002   1.00 96.58 69  A 1 
ATOM   538  C  CA  . GLY A 1 69  ? -5.412  2.434   1.671   1.00 96.43 69  A 1 
ATOM   539  C  C   . GLY A 1 69  ? -5.397  3.670   0.791   1.00 96.82 69  A 1 
ATOM   540  O  O   . GLY A 1 69  ? -5.226  3.595   -0.424  1.00 95.54 69  A 1 
ATOM   541  N  N   . ASP A 1 70  ? -5.577  4.830   1.443   1.00 95.33 70  A 1 
ATOM   542  C  CA  . ASP A 1 70  ? -5.634  6.145   0.817   1.00 95.99 70  A 1 
ATOM   543  C  C   . ASP A 1 70  ? -6.818  6.291   -0.140  1.00 95.81 70  A 1 
ATOM   544  O  O   . ASP A 1 70  ? -6.659  6.489   -1.348  1.00 93.77 70  A 1 
ATOM   545  C  CB  . ASP A 1 70  ? -4.311  6.498   0.131   1.00 95.62 70  A 1 
ATOM   546  C  CG  . ASP A 1 70  ? -3.470  7.436   0.981   1.00 94.04 70  A 1 
ATOM   547  O  OD1 . ASP A 1 70  ? -3.817  7.652   2.168   1.00 91.38 70  A 1 
ATOM   548  O  OD2 . ASP A 1 70  ? -2.466  7.975   0.465   1.00 91.13 70  A 1 
ATOM   549  N  N   . ILE A 1 71  ? -8.004  6.237   0.423   1.00 94.19 71  A 1 
ATOM   550  C  CA  . ILE A 1 71  ? -9.223  6.519   -0.322  1.00 93.34 71  A 1 
ATOM   551  C  C   . ILE A 1 71  ? -9.497  8.020   -0.371  1.00 93.44 71  A 1 
ATOM   552  O  O   . ILE A 1 71  ? -10.099 8.515   -1.321  1.00 93.40 71  A 1 
ATOM   553  C  CB  . ILE A 1 71  ? -10.432 5.784   0.289   1.00 92.25 71  A 1 
ATOM   554  C  CG1 . ILE A 1 71  ? -11.699 6.026   -0.532  1.00 91.34 71  A 1 
ATOM   555  C  CG2 . ILE A 1 71  ? -10.664 6.227   1.740   1.00 92.06 71  A 1 
ATOM   556  C  CD1 . ILE A 1 71  ? -11.658 5.416   -1.920  1.00 90.58 71  A 1 
ATOM   557  N  N   . VAL A 1 72  ? -9.058  8.751   0.645   1.00 93.20 72  A 1 
ATOM   558  C  CA  . VAL A 1 72  ? -9.445  10.146  0.781   1.00 92.25 72  A 1 
ATOM   559  C  C   . VAL A 1 72  ? -8.773  10.995  -0.287  1.00 92.08 72  A 1 
ATOM   560  O  O   . VAL A 1 72  ? -7.552  10.966  -0.449  1.00 92.04 72  A 1 
ATOM   561  C  CB  . VAL A 1 72  ? -9.093  10.690  2.181   1.00 90.86 72  A 1 
ATOM   562  C  CG1 . VAL A 1 72  ? -9.491  12.151  2.302   1.00 87.22 72  A 1 
ATOM   563  C  CG2 . VAL A 1 72  ? -9.786  9.858   3.251   1.00 88.51 72  A 1 
ATOM   564  N  N   . SER A 1 73  ? -9.572  11.756  -1.019  1.00 93.68 73  A 1 
ATOM   565  C  CA  . SER A 1 73  ? -9.068  12.639  -2.057  1.00 92.15 73  A 1 
ATOM   566  C  C   . SER A 1 73  ? -8.584  13.948  -1.463  1.00 91.50 73  A 1 
ATOM   567  O  O   . SER A 1 73  ? -8.856  14.267  -0.301  1.00 89.41 73  A 1 
ATOM   568  C  CB  . SER A 1 73  ? -10.150 12.911  -3.104  1.00 89.68 73  A 1 
ATOM   569  O  OG  . SER A 1 73  ? -11.224 13.631  -2.541  1.00 81.97 73  A 1 
ATOM   570  N  N   . ARG A 1 74  ? -7.862  14.719  -2.276  1.00 89.71 74  A 1 
ATOM   571  C  CA  . ARG A 1 74  ? -7.407  16.028  -1.846  1.00 85.62 74  A 1 
ATOM   572  C  C   . ARG A 1 74  ? -8.595  16.980  -1.780  1.00 84.49 74  A 1 
ATOM   573  O  O   . ARG A 1 74  ? -9.473  16.965  -2.634  1.00 80.46 74  A 1 
ATOM   574  C  CB  . ARG A 1 74  ? -6.342  16.594  -2.779  1.00 81.90 74  A 1 
ATOM   575  C  CG  . ARG A 1 74  ? -4.951  16.025  -2.554  1.00 77.11 74  A 1 
ATOM   576  C  CD  . ARG A 1 74  ? -4.820  14.616  -3.067  1.00 72.89 74  A 1 
ATOM   577  N  NE  . ARG A 1 74  ? -3.478  14.084  -2.887  1.00 74.68 74  A 1 
ATOM   578  C  CZ  . ARG A 1 74  ? -3.058  12.938  -3.387  1.00 73.81 74  A 1 
ATOM   579  N  NH1 . ARG A 1 74  ? -3.878  12.179  -4.104  1.00 67.10 74  A 1 
ATOM   580  N  NH2 . ARG A 1 74  ? -1.818  12.513  -3.173  1.00 69.29 74  A 1 
ATOM   581  N  N   . ALA A 1 75  ? -8.604  17.819  -0.758  1.00 83.45 75  A 1 
ATOM   582  C  CA  . ALA A 1 75  ? -9.662  18.802  -0.601  1.00 80.19 75  A 1 
ATOM   583  C  C   . ALA A 1 75  ? -9.095  20.048  0.056   1.00 81.14 75  A 1 
ATOM   584  O  O   . ALA A 1 75  ? -8.396  19.954  1.062   1.00 76.16 75  A 1 
ATOM   585  C  CB  . ALA A 1 75  ? -10.808 18.236  0.225   1.00 76.24 75  A 1 
ATOM   586  N  N   . ILE A 1 76  ? -9.386  21.199  -0.519  1.00 75.83 76  A 1 
ATOM   587  C  CA  . ILE A 1 76  ? -8.921  22.451  0.061   1.00 71.67 76  A 1 
ATOM   588  C  C   . ILE A 1 76  ? -9.862  22.929  1.160   1.00 73.69 76  A 1 
ATOM   589  O  O   . ILE A 1 76  ? -9.424  23.143  2.290   1.00 69.65 76  A 1 
ATOM   590  C  CB  . ILE A 1 76  ? -8.742  23.530  -1.026  1.00 64.67 76  A 1 
ATOM   591  C  CG1 . ILE A 1 76  ? -7.669  23.094  -2.021  1.00 58.63 76  A 1 
ATOM   592  C  CG2 . ILE A 1 76  ? -8.373  24.870  -0.396  1.00 57.44 76  A 1 
ATOM   593  C  CD1 . ILE A 1 76  ? -7.427  24.084  -3.133  1.00 53.76 76  A 1 
ATOM   594  N  N   . PRO A 1 77  ? -11.156 23.091  0.874   1.00 75.65 77  A 1 
ATOM   595  C  CA  . PRO A 1 77  ? -12.050 23.576  1.930   1.00 73.87 77  A 1 
ATOM   596  C  C   . PRO A 1 77  ? -12.762 22.485  2.715   1.00 77.49 77  A 1 
ATOM   597  O  O   . PRO A 1 77  ? -13.253 22.754  3.813   1.00 74.34 77  A 1 
ATOM   598  C  CB  . PRO A 1 77  ? -13.065 24.410  1.152   1.00 69.07 77  A 1 
ATOM   599  C  CG  . PRO A 1 77  ? -13.201 23.679  -0.139  1.00 67.51 77  A 1 
ATOM   600  C  CD  . PRO A 1 77  ? -11.841 23.060  -0.436  1.00 70.94 77  A 1 
ATOM   601  N  N   . LYS A 1 78  ? -12.820 21.272  2.195   1.00 81.41 78  A 1 
ATOM   602  C  CA  . LYS A 1 78  ? -13.717 20.257  2.745   1.00 82.04 78  A 1 
ATOM   603  C  C   . LYS A 1 78  ? -12.980 19.084  3.404   1.00 83.63 78  A 1 
ATOM   604  O  O   . LYS A 1 78  ? -13.595 18.051  3.702   1.00 79.87 78  A 1 
ATOM   605  C  CB  . LYS A 1 78  ? -14.651 19.735  1.654   1.00 77.75 78  A 1 
ATOM   606  C  CG  . LYS A 1 78  ? -15.923 19.117  2.174   1.00 69.93 78  A 1 
ATOM   607  C  CD  . LYS A 1 78  ? -16.825 18.665  1.028   1.00 66.78 78  A 1 
ATOM   608  C  CE  . LYS A 1 78  ? -18.100 18.031  1.535   1.00 59.83 78  A 1 
ATOM   609  N  NZ  . LYS A 1 78  ? -18.969 17.557  0.422   1.00 52.46 78  A 1 
ATOM   610  N  N   . TYR A 1 79  ? -11.676 19.222  3.639   1.00 83.73 79  A 1 
ATOM   611  C  CA  . TYR A 1 79  ? -10.924 18.163  4.306   1.00 84.36 79  A 1 
ATOM   612  C  C   . TYR A 1 79  ? -11.190 18.247  5.806   1.00 85.97 79  A 1 
ATOM   613  O  O   . TYR A 1 79  ? -10.561 19.026  6.524   1.00 84.37 79  A 1 
ATOM   614  C  CB  . TYR A 1 79  ? -9.432  18.290  3.999   1.00 81.80 79  A 1 
ATOM   615  C  CG  . TYR A 1 79  ? -8.675  16.981  4.111   1.00 79.63 79  A 1 
ATOM   616  C  CD1 . TYR A 1 79  ? -8.637  16.261  5.295   1.00 75.68 79  A 1 
ATOM   617  C  CD2 . TYR A 1 79  ? -7.987  16.465  3.018   1.00 76.06 79  A 1 
ATOM   618  C  CE1 . TYR A 1 79  ? -7.958  15.065  5.391   1.00 70.17 79  A 1 
ATOM   619  C  CE2 . TYR A 1 79  ? -7.297  15.271  3.101   1.00 70.55 79  A 1 
ATOM   620  C  CZ  . TYR A 1 79  ? -7.280  14.576  4.291   1.00 70.50 79  A 1 
ATOM   621  O  OH  . TYR A 1 79  ? -6.588  13.383  4.384   1.00 65.23 79  A 1 
ATOM   622  N  N   . ASN A 1 80  ? -12.134 17.453  6.276   1.00 89.36 80  A 1 
ATOM   623  C  CA  . ASN A 1 80  ? -12.534 17.481  7.667   1.00 89.88 80  A 1 
ATOM   624  C  C   . ASN A 1 80  ? -12.976 16.091  8.117   1.00 91.35 80  A 1 
ATOM   625  O  O   . ASN A 1 80  ? -12.893 15.117  7.354   1.00 91.59 80  A 1 
ATOM   626  C  CB  . ASN A 1 80  ? -13.642 18.520  7.894   1.00 87.53 80  A 1 
ATOM   627  C  CG  . ASN A 1 80  ? -14.841 18.304  6.980   1.00 86.91 80  A 1 
ATOM   628  O  OD1 . ASN A 1 80  ? -15.257 17.181  6.737   1.00 83.30 80  A 1 
ATOM   629  N  ND2 . ASN A 1 80  ? -15.403 19.394  6.475   1.00 82.08 80  A 1 
ATOM   630  N  N   . LEU A 1 81  ? -13.420 15.996  9.348   1.00 89.70 81  A 1 
ATOM   631  C  CA  . LEU A 1 81  ? -13.773 14.698  9.933   1.00 90.85 81  A 1 
ATOM   632  C  C   . LEU A 1 81  ? -14.860 13.989  9.137   1.00 92.41 81  A 1 
ATOM   633  O  O   . LEU A 1 81  ? -14.725 12.802  8.814   1.00 92.56 81  A 1 
ATOM   634  C  CB  . LEU A 1 81  ? -14.219 14.897  11.382  1.00 88.84 81  A 1 
ATOM   635  C  CG  . LEU A 1 81  ? -14.641 13.642  12.141  1.00 84.75 81  A 1 
ATOM   636  C  CD1 . LEU A 1 81  ? -13.485 12.673  12.235  1.00 79.79 81  A 1 
ATOM   637  C  CD2 . LEU A 1 81  ? -15.166 14.002  13.516  1.00 79.77 81  A 1 
ATOM   638  N  N   . ASP A 1 82  ? -15.928 14.701  8.804   1.00 91.74 82  A 1 
ATOM   639  C  CA  . ASP A 1 82  ? -17.033 14.089  8.075   1.00 92.51 82  A 1 
ATOM   640  C  C   . ASP A 1 82  ? -16.596 13.665  6.677   1.00 93.82 82  A 1 
ATOM   641  O  O   . ASP A 1 82  ? -17.041 12.632  6.167   1.00 93.66 82  A 1 
ATOM   642  C  CB  . ASP A 1 82  ? -18.214 15.058  7.983   1.00 91.69 82  A 1 
ATOM   643  C  CG  . ASP A 1 82  ? -18.903 15.268  9.321   1.00 85.58 82  A 1 
ATOM   644  O  OD1 . ASP A 1 82  ? -18.732 14.423  10.221  1.00 80.72 82  A 1 
ATOM   645  O  OD2 . ASP A 1 82  ? -19.616 16.276  9.465   1.00 79.53 82  A 1 
ATOM   646  N  N   . TYR A 1 83  ? -15.729 14.452  6.059   1.00 93.03 83  A 1 
ATOM   647  C  CA  . TYR A 1 83  ? -15.215 14.134  4.726   1.00 93.62 83  A 1 
ATOM   648  C  C   . TYR A 1 83  ? -14.434 12.827  4.748   1.00 94.75 83  A 1 
ATOM   649  O  O   . TYR A 1 83  ? -14.585 11.979  3.858   1.00 94.60 83  A 1 
ATOM   650  C  CB  . TYR A 1 83  ? -14.348 15.287  4.230   1.00 92.47 83  A 1 
ATOM   651  C  CG  . TYR A 1 83  ? -13.785 15.123  2.833   1.00 89.48 83  A 1 
ATOM   652  C  CD1 . TYR A 1 83  ? -14.596 15.232  1.713   1.00 85.46 83  A 1 
ATOM   653  C  CD2 . TYR A 1 83  ? -12.436 14.885  2.633   1.00 84.67 83  A 1 
ATOM   654  C  CE1 . TYR A 1 83  ? -14.079 15.108  0.437   1.00 81.19 83  A 1 
ATOM   655  C  CE2 . TYR A 1 83  ? -11.909 14.754  1.359   1.00 81.19 83  A 1 
ATOM   656  C  CZ  . TYR A 1 83  ? -12.734 14.867  0.266   1.00 80.26 83  A 1 
ATOM   657  O  OH  . TYR A 1 83  ? -12.215 14.737  -1.003  1.00 76.74 83  A 1 
ATOM   658  N  N   . VAL A 1 84  ? -13.591 12.653  5.751   1.00 94.36 84  A 1 
ATOM   659  C  CA  . VAL A 1 84  ? -12.800 11.439  5.873   1.00 95.05 84  A 1 
ATOM   660  C  C   . VAL A 1 84  ? -13.696 10.234  6.137   1.00 95.98 84  A 1 
ATOM   661  O  O   . VAL A 1 84  ? -13.543 9.186   5.512   1.00 96.38 84  A 1 
ATOM   662  C  CB  . VAL A 1 84  ? -11.742 11.580  6.983   1.00 94.96 84  A 1 
ATOM   663  C  CG1 . VAL A 1 84  ? -11.079 10.243  7.280   1.00 93.48 84  A 1 
ATOM   664  C  CG2 . VAL A 1 84  ? -10.694 12.615  6.582   1.00 93.80 84  A 1 
ATOM   665  N  N   . LYS A 1 85  ? -14.640 10.377  7.056   1.00 95.46 85  A 1 
ATOM   666  C  CA  . LYS A 1 85  ? -15.537 9.270   7.378   1.00 95.91 85  A 1 
ATOM   667  C  C   . LYS A 1 85  ? -16.340 8.844   6.154   1.00 96.35 85  A 1 
ATOM   668  O  O   . LYS A 1 85  ? -16.466 7.651   5.872   1.00 96.58 85  A 1 
ATOM   669  C  CB  . LYS A 1 85  ? -16.472 9.658   8.523   1.00 96.07 85  A 1 
ATOM   670  C  CG  . LYS A 1 85  ? -15.794 9.698   9.884   1.00 94.72 85  A 1 
ATOM   671  C  CD  . LYS A 1 85  ? -16.808 9.926   11.002  1.00 92.72 85  A 1 
ATOM   672  C  CE  . LYS A 1 85  ? -16.172 9.807   12.368  1.00 87.96 85  A 1 
ATOM   673  N  NZ  . LYS A 1 85  ? -17.163 10.011  13.469  1.00 81.24 85  A 1 
ATOM   674  N  N   . GLN A 1 86  ? -16.889 9.814   5.415   1.00 95.81 86  A 1 
ATOM   675  C  CA  . GLN A 1 86  ? -17.659 9.491   4.226   1.00 95.75 86  A 1 
ATOM   676  C  C   . GLN A 1 86  ? -16.788 8.810   3.176   1.00 96.29 86  A 1 
ATOM   677  O  O   . GLN A 1 86  ? -17.248 7.921   2.458   1.00 96.45 86  A 1 
ATOM   678  C  CB  . GLN A 1 86  ? -18.297 10.748  3.637   1.00 95.51 86  A 1 
ATOM   679  C  CG  . GLN A 1 86  ? -19.226 10.465  2.461   1.00 90.93 86  A 1 
ATOM   680  C  CD  . GLN A 1 86  ? -20.387 9.566   2.850   1.00 88.23 86  A 1 
ATOM   681  O  OE1 . GLN A 1 86  ? -21.120 9.866   3.789   1.00 81.57 86  A 1 
ATOM   682  N  NE2 . GLN A 1 86  ? -20.541 8.464   2.137   1.00 77.97 86  A 1 
ATOM   683  N  N   . SER A 1 87  ? -15.518 9.223   3.084   1.00 95.65 87  A 1 
ATOM   684  C  CA  . SER A 1 87  ? -14.600 8.608   2.126   1.00 95.81 87  A 1 
ATOM   685  C  C   . SER A 1 87  ? -14.364 7.138   2.463   1.00 96.62 87  A 1 
ATOM   686  O  O   . SER A 1 87  ? -14.287 6.296   1.568   1.00 96.75 87  A 1 
ATOM   687  C  CB  . SER A 1 87  ? -13.276 9.368   2.103   1.00 95.52 87  A 1 
ATOM   688  O  OG  . SER A 1 87  ? -13.452 10.692  1.635   1.00 90.73 87  A 1 
ATOM   689  N  N   . ILE A 1 88  ? -14.252 6.820   3.743   1.00 96.93 88  A 1 
ATOM   690  C  CA  . ILE A 1 88  ? -14.065 5.437   4.159   1.00 97.28 88  A 1 
ATOM   691  C  C   . ILE A 1 88  ? -15.327 4.630   3.886   1.00 97.50 88  A 1 
ATOM   692  O  O   . ILE A 1 88  ? -15.256 3.462   3.482   1.00 97.46 88  A 1 
ATOM   693  C  CB  . ILE A 1 88  ? -13.656 5.363   5.642   1.00 97.07 88  A 1 
ATOM   694  C  CG1 . ILE A 1 88  ? -12.286 6.022   5.828   1.00 95.14 88  A 1 
ATOM   695  C  CG2 . ILE A 1 88  ? -13.623 3.926   6.140   1.00 96.06 88  A 1 
ATOM   696  C  CD1 . ILE A 1 88  ? -11.854 6.181   7.268   1.00 87.92 88  A 1 
ATOM   697  N  N   . VAL A 1 89  ? -16.490 5.243   4.087   1.00 97.64 89  A 1 
ATOM   698  C  CA  . VAL A 1 89  ? -17.745 4.601   3.723   1.00 97.65 89  A 1 
ATOM   699  C  C   . VAL A 1 89  ? -17.757 4.297   2.222   1.00 97.61 89  A 1 
ATOM   700  O  O   . VAL A 1 89  ? -18.176 3.213   1.792   1.00 97.48 89  A 1 
ATOM   701  C  CB  . VAL A 1 89  ? -18.952 5.476   4.112   1.00 97.55 89  A 1 
ATOM   702  C  CG1 . VAL A 1 89  ? -20.240 4.913   3.531   1.00 96.42 89  A 1 
ATOM   703  C  CG2 . VAL A 1 89  ? -19.051 5.590   5.624   1.00 96.58 89  A 1 
ATOM   704  N  N   . ASN A 1 90  ? -17.293 5.252   1.422   1.00 96.82 90  A 1 
ATOM   705  C  CA  . ASN A 1 90  ? -17.233 5.057   -0.020  1.00 96.36 90  A 1 
ATOM   706  C  C   . ASN A 1 90  ? -16.266 3.936   -0.392  1.00 96.83 90  A 1 
ATOM   707  O  O   . ASN A 1 90  ? -16.528 3.167   -1.323  1.00 96.69 90  A 1 
ATOM   708  C  CB  . ASN A 1 90  ? -16.826 6.355   -0.722  1.00 95.66 90  A 1 
ATOM   709  C  CG  . ASN A 1 90  ? -17.868 7.443   -0.577  1.00 93.85 90  A 1 
ATOM   710  O  OD1 . ASN A 1 90  ? -19.016 7.183   -0.215  1.00 89.20 90  A 1 
ATOM   711  N  ND2 . ASN A 1 90  ? -17.482 8.683   -0.851  1.00 87.87 90  A 1 
ATOM   712  N  N   . ALA A 1 91  ? -15.147 3.842   0.313   1.00 96.20 91  A 1 
ATOM   713  C  CA  . ALA A 1 91  ? -14.192 2.769   0.076   1.00 96.49 91  A 1 
ATOM   714  C  C   . ALA A 1 91  ? -14.833 1.412   0.355   1.00 97.15 91  A 1 
ATOM   715  O  O   . ALA A 1 91  ? -14.673 0.462   -0.421  1.00 97.12 91  A 1 
ATOM   716  C  CB  . ALA A 1 91  ? -12.954 2.954   0.947   1.00 96.26 91  A 1 
ATOM   717  N  N   . THR A 1 92  ? -15.566 1.320   1.455   1.00 97.43 92  A 1 
ATOM   718  C  CA  . THR A 1 92  ? -16.243 0.078   1.802   1.00 97.35 92  A 1 
ATOM   719  C  C   . THR A 1 92  ? -17.271 -0.301  0.743   1.00 97.50 92  A 1 
ATOM   720  O  O   . THR A 1 92  ? -17.378 -1.461  0.353   1.00 97.38 92  A 1 
ATOM   721  C  CB  . THR A 1 92  ? -16.904 0.203   3.176   1.00 96.76 92  A 1 
ATOM   722  O  OG1 . THR A 1 92  ? -15.903 0.466   4.158   1.00 90.90 92  A 1 
ATOM   723  C  CG2 . THR A 1 92  ? -17.637 -1.079  3.538   1.00 90.15 92  A 1 
ATOM   724  N  N   . ALA A 1 93  ? -18.028 0.684   0.268   1.00 97.65 93  A 1 
ATOM   725  C  CA  . ALA A 1 93  ? -19.010 0.430   -0.777  1.00 97.58 93  A 1 
ATOM   726  C  C   . ALA A 1 93  ? -18.338 -0.096  -2.039  1.00 97.71 93  A 1 
ATOM   727  O  O   . ALA A 1 93  ? -18.853 -1.007  -2.694  1.00 97.41 93  A 1 
ATOM   728  C  CB  . ALA A 1 93  ? -19.797 1.705   -1.079  1.00 97.17 93  A 1 
ATOM   729  N  N   . LEU A 1 94  ? -17.181 0.468   -2.377  1.00 97.33 94  A 1 
ATOM   730  C  CA  . LEU A 1 94  ? -16.425 -0.001  -3.535  1.00 97.21 94  A 1 
ATOM   731  C  C   . LEU A 1 94  ? -15.968 -1.441  -3.335  1.00 97.71 94  A 1 
ATOM   732  O  O   . LEU A 1 94  ? -16.139 -2.283  -4.215  1.00 97.67 94  A 1 
ATOM   733  C  CB  . LEU A 1 94  ? -15.220 0.906   -3.773  1.00 96.77 94  A 1 
ATOM   734  C  CG  . LEU A 1 94  ? -14.247 0.456   -4.861  1.00 94.08 94  A 1 
ATOM   735  C  CD1 . LEU A 1 94  ? -14.888 0.569   -6.227  1.00 90.76 94  A 1 
ATOM   736  C  CD2 . LEU A 1 94  ? -12.955 1.267   -4.807  1.00 90.35 94  A 1 
ATOM   737  N  N   . LEU A 1 95  ? -15.398 -1.742  -2.176  1.00 97.67 95  A 1 
ATOM   738  C  CA  . LEU A 1 95  ? -14.873 -3.076  -1.915  1.00 97.76 95  A 1 
ATOM   739  C  C   . LEU A 1 95  ? -15.985 -4.116  -1.855  1.00 97.90 95  A 1 
ATOM   740  O  O   . LEU A 1 95  ? -15.761 -5.281  -2.193  1.00 97.88 95  A 1 
ATOM   741  C  CB  . LEU A 1 95  ? -14.060 -3.080  -0.624  1.00 97.87 95  A 1 
ATOM   742  C  CG  . LEU A 1 95  ? -12.790 -2.223  -0.653  1.00 97.51 95  A 1 
ATOM   743  C  CD1 . LEU A 1 95  ? -12.114 -2.212  0.706   1.00 96.93 95  A 1 
ATOM   744  C  CD2 . LEU A 1 95  ? -11.833 -2.720  -1.723  1.00 96.64 95  A 1 
ATOM   745  N  N   . LYS A 1 96  ? -17.177 -3.711  -1.444  1.00 98.13 96  A 1 
ATOM   746  C  CA  . LYS A 1 96  ? -18.299 -4.641  -1.393  1.00 97.95 96  A 1 
ATOM   747  C  C   . LYS A 1 96  ? -18.708 -5.117  -2.788  1.00 97.86 96  A 1 
ATOM   748  O  O   . LYS A 1 96  ? -19.382 -6.140  -2.915  1.00 97.36 96  A 1 
ATOM   749  C  CB  . LYS A 1 96  ? -19.492 -4.002  -0.679  1.00 97.74 96  A 1 
ATOM   750  C  CG  . LYS A 1 96  ? -19.351 -3.971  0.828   1.00 94.44 96  A 1 
ATOM   751  C  CD  . LYS A 1 96  ? -20.575 -3.347  1.494   1.00 90.41 96  A 1 
ATOM   752  C  CE  . LYS A 1 96  ? -20.466 -3.387  3.004   1.00 82.60 96  A 1 
ATOM   753  N  NZ  . LYS A 1 96  ? -21.642 -2.740  3.664   1.00 74.43 96  A 1 
ATOM   754  N  N   . LYS A 1 97  ? -18.294 -4.401  -3.815  1.00 97.92 97  A 1 
ATOM   755  C  CA  . LYS A 1 97  ? -18.537 -4.853  -5.180  1.00 97.60 97  A 1 
ATOM   756  C  C   . LYS A 1 97  ? -17.708 -6.098  -5.492  1.00 97.52 97  A 1 
ATOM   757  O  O   . LYS A 1 97  ? -17.981 -6.795  -6.475  1.00 96.70 97  A 1 
ATOM   758  C  CB  . LYS A 1 97  ? -18.235 -3.740  -6.174  1.00 97.59 97  A 1 
ATOM   759  C  CG  . LYS A 1 97  ? -19.139 -2.521  -6.010  1.00 96.45 97  A 1 
ATOM   760  C  CD  . LYS A 1 97  ? -18.824 -1.435  -7.022  1.00 92.98 97  A 1 
ATOM   761  C  CE  . LYS A 1 97  ? -19.751 -0.246  -6.848  1.00 88.96 97  A 1 
ATOM   762  N  NZ  . LYS A 1 97  ? -19.482 0.839   -7.834  1.00 79.74 97  A 1 
ATOM   763  N  N   . PHE A 1 98  ? -16.708 -6.378  -4.664  1.00 97.48 98  A 1 
ATOM   764  C  CA  . PHE A 1 98  ? -15.928 -7.610  -4.737  1.00 96.84 98  A 1 
ATOM   765  C  C   . PHE A 1 98  ? -16.283 -8.523  -3.563  1.00 95.67 98  A 1 
ATOM   766  O  O   . PHE A 1 98  ? -15.404 -9.086  -2.914  1.00 93.24 98  A 1 
ATOM   767  C  CB  . PHE A 1 98  ? -14.428 -7.295  -4.726  1.00 96.85 98  A 1 
ATOM   768  C  CG  . PHE A 1 98  ? -13.997 -6.296  -5.765  1.00 97.48 98  A 1 
ATOM   769  C  CD1 . PHE A 1 98  ? -13.808 -6.681  -7.078  1.00 96.65 98  A 1 
ATOM   770  C  CD2 . PHE A 1 98  ? -13.775 -4.974  -5.423  1.00 96.74 98  A 1 
ATOM   771  C  CE1 . PHE A 1 98  ? -13.402 -5.764  -8.038  1.00 95.91 98  A 1 
ATOM   772  C  CE2 . PHE A 1 98  ? -13.366 -4.049  -6.377  1.00 96.16 98  A 1 
ATOM   773  C  CZ  . PHE A 1 98  ? -13.179 -4.446  -7.683  1.00 96.56 98  A 1 
ATOM   774  N  N   . GLU A 1 99  ? -17.571 -8.679  -3.290  1.00 91.73 99  A 1 
ATOM   775  C  CA  . GLU A 1 99  ? -18.019 -9.356  -2.078  1.00 88.38 99  A 1 
ATOM   776  C  C   . GLU A 1 99  ? -17.618 -10.828 -2.038  1.00 87.62 99  A 1 
ATOM   777  O  O   . GLU A 1 99  ? -17.599 -11.429 -0.963  1.00 82.18 99  A 1 
ATOM   778  C  CB  . GLU A 1 99  ? -19.533 -9.221  -1.930  1.00 83.24 99  A 1 
ATOM   779  C  CG  . GLU A 1 99  ? -20.329 -9.767  -3.106  1.00 72.88 99  A 1 
ATOM   780  C  CD  . GLU A 1 99  ? -21.824 -9.532  -2.948  1.00 67.20 99  A 1 
ATOM   781  O  OE1 . GLU A 1 99  ? -22.247 -9.019  -1.885  1.00 59.94 99  A 1 
ATOM   782  O  OE2 . GLU A 1 99  ? -22.573 -9.868  -3.891  1.00 61.10 99  A 1 
ATOM   783  N  N   . ASP A 1 100 ? -17.294 -11.410 -3.182  1.00 92.52 100 A 1 
ATOM   784  C  CA  . ASP A 1 100 ? -16.843 -12.798 -3.225  1.00 93.06 100 A 1 
ATOM   785  C  C   . ASP A 1 100 ? -15.319 -12.902 -3.195  1.00 95.29 100 A 1 
ATOM   786  O  O   . ASP A 1 100 ? -14.773 -13.991 -3.411  1.00 93.63 100 A 1 
ATOM   787  C  CB  . ASP A 1 100 ? -17.411 -13.508 -4.461  1.00 88.38 100 A 1 
ATOM   788  C  CG  . ASP A 1 100 ? -17.098 -12.761 -5.749  1.00 79.58 100 A 1 
ATOM   789  O  OD1 . ASP A 1 100 ? -16.734 -11.571 -5.686  1.00 71.33 100 A 1 
ATOM   790  O  OD2 . ASP A 1 100 ? -17.234 -13.379 -6.830  1.00 71.92 100 A 1 
ATOM   791  N  N   . PHE A 1 101 ? -14.628 -11.805 -2.930  1.00 97.15 101 A 1 
ATOM   792  C  CA  . PHE A 1 101 ? -13.169 -11.776 -2.808  1.00 97.69 101 A 1 
ATOM   793  C  C   . PHE A 1 101 ? -12.748 -11.898 -1.347  1.00 97.68 101 A 1 
ATOM   794  O  O   . PHE A 1 101 ? -13.482 -11.512 -0.434  1.00 97.08 101 A 1 
ATOM   795  C  CB  . PHE A 1 101 ? -12.592 -10.462 -3.361  1.00 97.61 101 A 1 
ATOM   796  C  CG  . PHE A 1 101 ? -12.453 -10.408 -4.861  1.00 97.79 101 A 1 
ATOM   797  C  CD1 . PHE A 1 101 ? -13.501 -10.746 -5.701  1.00 96.87 101 A 1 
ATOM   798  C  CD2 . PHE A 1 101 ? -11.265 -9.961  -5.426  1.00 96.78 101 A 1 
ATOM   799  C  CE1 . PHE A 1 101 ? -13.364 -10.667 -7.072  1.00 96.15 101 A 1 
ATOM   800  C  CE2 . PHE A 1 101 ? -11.125 -9.876  -6.799  1.00 96.30 101 A 1 
ATOM   801  C  CZ  . PHE A 1 101 ? -12.172 -10.227 -7.624  1.00 97.00 101 A 1 
ATOM   802  N  N   . PHE A 1 102 ? -11.553 -12.425 -1.137  1.00 98.14 102 A 1 
ATOM   803  C  CA  . PHE A 1 102 ? -10.861 -12.306 0.138   1.00 98.23 102 A 1 
ATOM   804  C  C   . PHE A 1 102 ? -10.125 -10.970 0.113   1.00 98.46 102 A 1 
ATOM   805  O  O   . PHE A 1 102 ? -9.140  -10.809 -0.605  1.00 98.36 102 A 1 
ATOM   806  C  CB  . PHE A 1 102 ? -9.896  -13.475 0.332   1.00 98.17 102 A 1 
ATOM   807  C  CG  . PHE A 1 102 ? -9.081  -13.390 1.596   1.00 98.24 102 A 1 
ATOM   808  C  CD1 . PHE A 1 102 ? -9.677  -13.568 2.837   1.00 97.82 102 A 1 
ATOM   809  C  CD2 . PHE A 1 102 ? -7.716  -13.160 1.542   1.00 97.81 102 A 1 
ATOM   810  C  CE1 . PHE A 1 102 ? -8.925  -13.502 4.001   1.00 97.32 102 A 1 
ATOM   811  C  CE2 . PHE A 1 102 ? -6.954  -13.095 2.701   1.00 97.35 102 A 1 
ATOM   812  C  CZ  . PHE A 1 102 ? -7.563  -13.265 3.929   1.00 97.57 102 A 1 
ATOM   813  N  N   . ILE A 1 103 ? -10.620 -10.006 0.876   1.00 98.59 103 A 1 
ATOM   814  C  CA  . ILE A 1 103 ? -10.131 -8.635  0.808   1.00 98.60 103 A 1 
ATOM   815  C  C   . ILE A 1 103 ? -9.362  -8.298  2.077   1.00 98.62 103 A 1 
ATOM   816  O  O   . ILE A 1 103 ? -9.810  -8.597  3.188   1.00 98.53 103 A 1 
ATOM   817  C  CB  . ILE A 1 103 ? -11.286 -7.640  0.594   1.00 98.31 103 A 1 
ATOM   818  C  CG1 . ILE A 1 103 ? -11.955 -7.913  -0.761  1.00 96.72 103 A 1 
ATOM   819  C  CG2 . ILE A 1 103 ? -10.802 -6.199  0.676   1.00 97.69 103 A 1 
ATOM   820  C  CD1 . ILE A 1 103 ? -13.160 -7.058  -1.053  1.00 91.25 103 A 1 
ATOM   821  N  N   . ILE A 1 104 ? -8.202  -7.680  1.899   1.00 98.59 104 A 1 
ATOM   822  C  CA  . ILE A 1 104 ? -7.313  -7.307  2.994   1.00 98.67 104 A 1 
ATOM   823  C  C   . ILE A 1 104 ? -7.233  -5.785  3.033   1.00 98.63 104 A 1 
ATOM   824  O  O   . ILE A 1 104 ? -6.399  -5.193  2.347   1.00 98.53 104 A 1 
ATOM   825  C  CB  . ILE A 1 104 ? -5.913  -7.924  2.798   1.00 98.62 104 A 1 
ATOM   826  C  CG1 . ILE A 1 104 ? -6.028  -9.439  2.618   1.00 98.11 104 A 1 
ATOM   827  C  CG2 . ILE A 1 104 ? -4.995  -7.586  3.963   1.00 98.25 104 A 1 
ATOM   828  C  CD1 . ILE A 1 104 ? -4.827  -10.070 1.924   1.00 96.41 104 A 1 
ATOM   829  N  N   . PRO A 1 105 ? -8.096  -5.122  3.805   1.00 98.50 105 A 1 
ATOM   830  C  CA  . PRO A 1 105 ? -8.152  -3.658  3.802   1.00 98.59 105 A 1 
ATOM   831  C  C   . PRO A 1 105 ? -7.213  -3.029  4.825   1.00 98.47 105 A 1 
ATOM   832  O  O   . PRO A 1 105 ? -6.830  -3.656  5.808   1.00 98.25 105 A 1 
ATOM   833  C  CB  . PRO A 1 105 ? -9.606  -3.374  4.172   1.00 98.30 105 A 1 
ATOM   834  C  CG  . PRO A 1 105 ? -9.960  -4.499  5.089   1.00 97.76 105 A 1 
ATOM   835  C  CD  . PRO A 1 105 ? -9.200  -5.708  4.591   1.00 98.40 105 A 1 
ATOM   836  N  N   . MET A 1 106 ? -6.852  -1.769  4.577   1.00 98.15 106 A 1 
ATOM   837  C  CA  . MET A 1 106 ? -6.023  -1.018  5.511   1.00 97.90 106 A 1 
ATOM   838  C  C   . MET A 1 106 ? -6.273  0.473   5.337   1.00 98.05 106 A 1 
ATOM   839  O  O   . MET A 1 106 ? -6.982  0.897   4.424   1.00 97.43 106 A 1 
ATOM   840  C  CB  . MET A 1 106 ? -4.534  -1.329  5.313   1.00 95.68 106 A 1 
ATOM   841  C  CG  . MET A 1 106 ? -3.932  -0.678  4.072   1.00 92.78 106 A 1 
ATOM   842  S  SD  . MET A 1 106 ? -2.214  -1.167  3.780   1.00 95.15 106 A 1 
ATOM   843  C  CE  . MET A 1 106 ? -2.421  -2.892  3.374   1.00 89.05 106 A 1 
ATOM   844  N  N   . LEU A 1 107 ? -5.677  1.257   6.223   1.00 97.77 107 A 1 
ATOM   845  C  CA  . LEU A 1 107 ? -5.774  2.707   6.176   1.00 97.44 107 A 1 
ATOM   846  C  C   . LEU A 1 107 ? -4.471  3.306   5.656   1.00 97.48 107 A 1 
ATOM   847  O  O   . LEU A 1 107 ? -3.386  2.824   5.972   1.00 97.03 107 A 1 
ATOM   848  C  CB  . LEU A 1 107 ? -6.061  3.281   7.563   1.00 96.91 107 A 1 
ATOM   849  C  CG  . LEU A 1 107 ? -7.411  2.939   8.182   1.00 96.67 107 A 1 
ATOM   850  C  CD1 . LEU A 1 107 ? -7.442  3.361   9.647   1.00 95.88 107 A 1 
ATOM   851  C  CD2 . LEU A 1 107 ? -8.535  3.609   7.408   1.00 95.40 107 A 1 
ATOM   852  N  N   . GLY A 1 108 ? -4.589  4.357   4.855   1.00 97.60 108 A 1 
ATOM   853  C  CA  . GLY A 1 108 ? -3.448  5.148   4.439   1.00 97.39 108 A 1 
ATOM   854  C  C   . GLY A 1 108 ? -3.330  6.413   5.265   1.00 97.12 108 A 1 
ATOM   855  O  O   . GLY A 1 108 ? -4.155  6.691   6.133   1.00 96.74 108 A 1 
ATOM   856  N  N   . ASN A 1 109 ? -2.288  7.198   5.001   1.00 96.98 109 A 1 
ATOM   857  C  CA  . ASN A 1 109 ? -2.025  8.381   5.813   1.00 96.45 109 A 1 
ATOM   858  C  C   . ASN A 1 109 ? -3.050  9.490   5.589   1.00 96.26 109 A 1 
ATOM   859  O  O   . ASN A 1 109 ? -3.173  10.393  6.426   1.00 95.39 109 A 1 
ATOM   860  C  CB  . ASN A 1 109 ? -0.611  8.910   5.558   1.00 96.01 109 A 1 
ATOM   861  C  CG  . ASN A 1 109 ? -0.359  9.268   4.111   1.00 95.59 109 A 1 
ATOM   862  O  OD1 . ASN A 1 109 ? -0.250  8.389   3.258   1.00 92.20 109 A 1 
ATOM   863  N  ND2 . ASN A 1 109 ? -0.254  10.559  3.834   1.00 91.64 109 A 1 
ATOM   864  N  N   . HIS A 1 110 ? -3.794  9.436   4.484   1.00 96.14 110 A 1 
ATOM   865  C  CA  . HIS A 1 110 ? -4.857  10.406  4.258   1.00 95.65 110 A 1 
ATOM   866  C  C   . HIS A 1 110 ? -6.183  9.975   4.860   1.00 95.94 110 A 1 
ATOM   867  O  O   . HIS A 1 110 ? -7.130  10.766  4.905   1.00 94.85 110 A 1 
ATOM   868  C  CB  . HIS A 1 110 ? -5.042  10.657  2.757   1.00 95.16 110 A 1 
ATOM   869  C  CG  . HIS A 1 110 ? -3.954  11.464  2.131   1.00 94.78 110 A 1 
ATOM   870  N  ND1 . HIS A 1 110 ? -3.977  12.839  2.079   1.00 87.36 110 A 1 
ATOM   871  C  CD2 . HIS A 1 110 ? -2.804  11.102  1.538   1.00 86.69 110 A 1 
ATOM   872  C  CE1 . HIS A 1 110 ? -2.899  13.279  1.478   1.00 87.52 110 A 1 
ATOM   873  N  NE2 . HIS A 1 110 ? -2.158  12.250  1.141   1.00 89.34 110 A 1 
ATOM   874  N  N   . ASP A 1 111 ? -6.258  8.740   5.337   1.00 95.99 111 A 1 
ATOM   875  C  CA  . ASP A 1 111 ? -7.525  8.174   5.792   1.00 96.19 111 A 1 
ATOM   876  C  C   . ASP A 1 111 ? -7.790  8.466   7.269   1.00 96.17 111 A 1 
ATOM   877  O  O   . ASP A 1 111 ? -8.303  7.626   8.008   1.00 95.20 111 A 1 
ATOM   878  C  CB  . ASP A 1 111 ? -7.551  6.668   5.529   1.00 96.28 111 A 1 
ATOM   879  C  CG  . ASP A 1 111 ? -7.418  6.342   4.046   1.00 96.67 111 A 1 
ATOM   880  O  OD1 . ASP A 1 111 ? -7.789  7.201   3.219   1.00 95.11 111 A 1 
ATOM   881  O  OD2 . ASP A 1 111 ? -6.947  5.237   3.724   1.00 95.10 111 A 1 
ATOM   882  N  N   . VAL A 1 112 ? -7.458  9.674   7.698   1.00 95.02 112 A 1 
ATOM   883  C  CA  . VAL A 1 112 ? -7.664  10.116  9.065   1.00 94.49 112 A 1 
ATOM   884  C  C   . VAL A 1 112 ? -7.725  11.634  9.053   1.00 93.88 112 A 1 
ATOM   885  O  O   . VAL A 1 112 ? -7.257  12.282  8.107   1.00 93.84 112 A 1 
ATOM   886  C  CB  . VAL A 1 112 ? -6.545  9.618   10.006  1.00 94.35 112 A 1 
ATOM   887  C  CG1 . VAL A 1 112 ? -5.209  10.254  9.634   1.00 92.23 112 A 1 
ATOM   888  C  CG2 . VAL A 1 112 ? -6.890  9.885   11.469  1.00 92.32 112 A 1 
ATOM   889  N  N   . TYR A 1 113 ? -8.335  12.217  10.086  1.00 93.59 113 A 1 
ATOM   890  C  CA  . TYR A 1 113 ? -8.357  13.672  10.212  1.00 92.43 113 A 1 
ATOM   891  C  C   . TYR A 1 113 ? -7.886  14.077  11.597  1.00 91.46 113 A 1 
ATOM   892  O  O   . TYR A 1 113 ? -8.409  13.591  12.596  1.00 89.29 113 A 1 
ATOM   893  C  CB  . TYR A 1 113 ? -9.750  14.228  9.960   1.00 91.29 113 A 1 
ATOM   894  C  CG  . TYR A 1 113 ? -9.775  15.736  10.042  1.00 90.23 113 A 1 
ATOM   895  C  CD1 . TYR A 1 113 ? -9.382  16.508  8.950   1.00 87.98 113 A 1 
ATOM   896  C  CD2 . TYR A 1 113 ? -10.144 16.391  11.205  1.00 87.61 113 A 1 
ATOM   897  C  CE1 . TYR A 1 113 ? -9.373  17.888  9.021   1.00 84.24 113 A 1 
ATOM   898  C  CE2 . TYR A 1 113 ? -10.135 17.775  11.282  1.00 84.25 113 A 1 
ATOM   899  C  CZ  . TYR A 1 113 ? -9.752  18.512  10.185  1.00 83.85 113 A 1 
ATOM   900  O  OH  . TYR A 1 113 ? -9.753  19.885  10.251  1.00 80.23 113 A 1 
ATOM   901  N  N   . PRO A 1 114 ? -6.913  14.997  11.676  1.00 91.99 114 A 1 
ATOM   902  C  CA  . PRO A 1 114 ? -6.168  15.567  10.545  1.00 92.08 114 A 1 
ATOM   903  C  C   . PRO A 1 114 ? -5.310  14.533  9.837   1.00 92.77 114 A 1 
ATOM   904  O  O   . PRO A 1 114 ? -4.949  13.516  10.427  1.00 91.84 114 A 1 
ATOM   905  C  CB  . PRO A 1 114 ? -5.288  16.634  11.203  1.00 89.94 114 A 1 
ATOM   906  C  CG  . PRO A 1 114 ? -5.925  16.920  12.516  1.00 87.62 114 A 1 
ATOM   907  C  CD  . PRO A 1 114 ? -6.540  15.628  12.946  1.00 90.02 114 A 1 
ATOM   908  N  N   . ALA A 1 115 ? -4.981  14.806  8.585   1.00 92.14 115 A 1 
ATOM   909  C  CA  . ALA A 1 115 ? -4.190  13.873  7.797   1.00 92.51 115 A 1 
ATOM   910  C  C   . ALA A 1 115 ? -2.872  13.551  8.498   1.00 93.30 115 A 1 
ATOM   911  O  O   . ALA A 1 115 ? -2.259  14.422  9.116   1.00 92.86 115 A 1 
ATOM   912  C  CB  . ALA A 1 115 ? -3.925  14.441  6.411   1.00 91.33 115 A 1 
ATOM   913  N  N   . ASN A 1 116 ? -2.458  12.285  8.406   1.00 94.42 116 A 1 
ATOM   914  C  CA  . ASN A 1 116 ? -1.193  11.786  8.937   1.00 94.42 116 A 1 
ATOM   915  C  C   . ASN A 1 116 ? -1.186  11.566  10.438  1.00 94.63 116 A 1 
ATOM   916  O  O   . ASN A 1 116 ? -0.292  10.889  10.948  1.00 93.85 116 A 1 
ATOM   917  C  CB  . ASN A 1 116 ? -0.015  12.691  8.559   1.00 93.96 116 A 1 
ATOM   918  C  CG  . ASN A 1 116 ? 0.032   13.019  7.080   1.00 93.86 116 A 1 
ATOM   919  O  OD1 . ASN A 1 116 ? -0.234  12.168  6.235   1.00 90.46 116 A 1 
ATOM   920  N  ND2 . ASN A 1 116 ? 0.367   14.260  6.756   1.00 89.61 116 A 1 
ATOM   921  N  N   . GLN A 1 117 ? -2.145  12.113  11.161  1.00 94.87 117 A 1 
ATOM   922  C  CA  . GLN A 1 117 ? -2.136  12.075  12.619  1.00 93.93 117 A 1 
ATOM   923  C  C   . GLN A 1 117 ? -2.956  10.883  13.115  1.00 93.58 117 A 1 
ATOM   924  O  O   . GLN A 1 117 ? -4.153  11.005  13.395  1.00 91.69 117 A 1 
ATOM   925  C  CB  . GLN A 1 117 ? -2.667  13.385  13.198  1.00 93.44 117 A 1 
ATOM   926  C  CG  . GLN A 1 117 ? -2.069  14.632  12.555  1.00 92.40 117 A 1 
ATOM   927  C  CD  . GLN A 1 117 ? -0.550  14.616  12.539  1.00 92.42 117 A 1 
ATOM   928  O  OE1 . GLN A 1 117 ? 0.083   14.312  13.550  1.00 87.86 117 A 1 
ATOM   929  N  NE2 . GLN A 1 117 ? 0.033   14.924  11.391  1.00 86.12 117 A 1 
ATOM   930  N  N   . MET A 1 118 ? -2.310  9.738   13.223  1.00 93.49 118 A 1 
ATOM   931  C  CA  . MET A 1 118 ? -3.001  8.491   13.485  1.00 92.69 118 A 1 
ATOM   932  C  C   . MET A 1 118 ? -2.303  7.715   14.604  1.00 91.15 118 A 1 
ATOM   933  O  O   . MET A 1 118 ? -1.286  7.070   14.360  1.00 86.00 118 A 1 
ATOM   934  C  CB  . MET A 1 118 ? -3.064  7.640   12.215  1.00 91.18 118 A 1 
ATOM   935  C  CG  . MET A 1 118 ? -3.868  6.367   12.341  1.00 87.19 118 A 1 
ATOM   936  S  SD  . MET A 1 118 ? -3.794  5.357   10.844  1.00 89.04 118 A 1 
ATOM   937  C  CE  . MET A 1 118 ? -4.618  6.421   9.664   1.00 83.91 118 A 1 
ATOM   938  N  N   . ALA A 1 119 ? -2.853  7.795   15.810  1.00 89.86 119 A 1 
ATOM   939  C  CA  . ALA A 1 119 ? -2.383  6.989   16.937  1.00 87.82 119 A 1 
ATOM   940  C  C   . ALA A 1 119 ? -3.185  7.304   18.194  1.00 85.97 119 A 1 
ATOM   941  O  O   . ALA A 1 119 ? -4.391  7.067   18.244  1.00 77.77 119 A 1 
ATOM   942  C  CB  . ALA A 1 119 ? -0.889  7.196   17.185  1.00 82.68 119 A 1 
ATOM   943  N  N   . ILE A 1 120 ? -2.519  7.837   19.201  1.00 79.22 120 A 1 
ATOM   944  C  CA  . ILE A 1 120 ? -3.104  7.975   20.531  1.00 75.25 120 A 1 
ATOM   945  C  C   . ILE A 1 120 ? -4.345  8.856   20.541  1.00 75.66 120 A 1 
ATOM   946  O  O   . ILE A 1 120 ? -5.359  8.507   21.149  1.00 68.28 120 A 1 
ATOM   947  C  CB  . ILE A 1 120 ? -2.065  8.519   21.525  1.00 67.85 120 A 1 
ATOM   948  C  CG1 . ILE A 1 120 ? -0.868  7.576   21.618  1.00 60.51 120 A 1 
ATOM   949  C  CG2 . ILE A 1 120 ? -2.685  8.742   22.892  1.00 58.56 120 A 1 
ATOM   950  C  CD1 . ILE A 1 120 ? -1.224  6.184   22.092  1.00 53.93 120 A 1 
ATOM   951  N  N   . ASN A 1 121 ? -4.283  9.994   19.861  1.00 76.33 121 A 1 
ATOM   952  C  CA  . ASN A 1 121 ? -5.371  10.963  19.896  1.00 73.53 121 A 1 
ATOM   953  C  C   . ASN A 1 121 ? -6.356  10.782  18.747  1.00 75.35 121 A 1 
ATOM   954  O  O   . ASN A 1 121 ? -7.226  11.626  18.543  1.00 71.00 121 A 1 
ATOM   955  C  CB  . ASN A 1 121 ? -4.805  12.385  19.883  1.00 69.46 121 A 1 
ATOM   956  C  CG  . ASN A 1 121 ? -4.006  12.704  21.121  1.00 64.03 121 A 1 
ATOM   957  O  OD1 . ASN A 1 121 ? -4.303  12.204  22.204  1.00 58.86 121 A 1 
ATOM   958  N  ND2 . ASN A 1 121 ? -2.974  13.529  20.969  1.00 57.84 121 A 1 
ATOM   959  N  N   . SER A 1 122 ? -6.232  9.694   18.001  1.00 79.45 122 A 1 
ATOM   960  C  CA  . SER A 1 122 ? -7.108  9.450   16.867  1.00 77.27 122 A 1 
ATOM   961  C  C   . SER A 1 122 ? -7.533  7.989   16.783  1.00 80.41 122 A 1 
ATOM   962  O  O   . SER A 1 122 ? -7.781  7.466   15.691  1.00 77.06 122 A 1 
ATOM   963  C  CB  . SER A 1 122 ? -6.427  9.876   15.566  1.00 71.20 122 A 1 
ATOM   964  O  OG  . SER A 1 122 ? -5.179  9.239   15.423  1.00 66.35 122 A 1 
ATOM   965  N  N   . GLN A 1 123 ? -7.640  7.324   17.936  1.00 87.02 123 A 1 
ATOM   966  C  CA  . GLN A 1 123 ? -8.012  5.908   17.929  1.00 88.07 123 A 1 
ATOM   967  C  C   . GLN A 1 123 ? -9.438  5.695   17.420  1.00 91.43 123 A 1 
ATOM   968  O  O   . GLN A 1 123 ? -9.804  4.577   17.064  1.00 90.07 123 A 1 
ATOM   969  C  CB  . GLN A 1 123 ? -7.850  5.315   19.330  1.00 83.27 123 A 1 
ATOM   970  C  CG  . GLN A 1 123 ? -6.394  5.165   19.750  1.00 72.55 123 A 1 
ATOM   971  C  CD  . GLN A 1 123 ? -6.231  4.511   21.105  1.00 65.81 123 A 1 
ATOM   972  O  OE1 . GLN A 1 123 ? -7.198  4.367   21.851  1.00 60.13 123 A 1 
ATOM   973  N  NE2 . GLN A 1 123 ? -5.007  4.125   21.435  1.00 56.37 123 A 1 
ATOM   974  N  N   . TRP A 1 124 ? -10.232 6.768   17.379  1.00 91.34 124 A 1 
ATOM   975  C  CA  . TRP A 1 124 ? -11.572 6.674   16.814  1.00 92.88 124 A 1 
ATOM   976  C  C   . TRP A 1 124 ? -11.532 6.147   15.383  1.00 94.62 124 A 1 
ATOM   977  O  O   . TRP A 1 124 ? -12.463 5.470   14.945  1.00 94.23 124 A 1 
ATOM   978  C  CB  . TRP A 1 124 ? -12.254 8.046   16.835  1.00 90.67 124 A 1 
ATOM   979  C  CG  . TRP A 1 124 ? -11.532 9.075   16.014  1.00 86.98 124 A 1 
ATOM   980  C  CD1 . TRP A 1 124 ? -10.598 9.966   16.447  1.00 83.08 124 A 1 
ATOM   981  C  CD2 . TRP A 1 124 ? -11.686 9.312   14.601  1.00 87.54 124 A 1 
ATOM   982  N  NE1 . TRP A 1 124 ? -10.159 10.739  15.406  1.00 78.37 124 A 1 
ATOM   983  C  CE2 . TRP A 1 124 ? -10.808 10.361  14.266  1.00 83.72 124 A 1 
ATOM   984  C  CE3 . TRP A 1 124 ? -12.486 8.749   13.616  1.00 79.63 124 A 1 
ATOM   985  C  CZ2 . TRP A 1 124 ? -10.698 10.847  12.957  1.00 80.11 124 A 1 
ATOM   986  C  CZ3 . TRP A 1 124 ? -12.376 9.235   12.310  1.00 79.94 124 A 1 
ATOM   987  C  CH2 . TRP A 1 124 ? -11.492 10.268  11.997  1.00 78.77 124 A 1 
ATOM   988  N  N   . ILE A 1 125 ? -10.462 6.445   14.656  1.00 93.12 125 A 1 
ATOM   989  C  CA  . ILE A 1 125 ? -10.389 6.036   13.261  1.00 94.74 125 A 1 
ATOM   990  C  C   . ILE A 1 125 ? -10.281 4.520   13.139  1.00 96.05 125 A 1 
ATOM   991  O  O   . ILE A 1 125 ? -10.809 3.926   12.201  1.00 96.56 125 A 1 
ATOM   992  C  CB  . ILE A 1 125 ? -9.205  6.716   12.525  1.00 93.68 125 A 1 
ATOM   993  C  CG1 . ILE A 1 125 ? -9.348  6.513   11.018  1.00 90.58 125 A 1 
ATOM   994  C  CG2 . ILE A 1 125 ? -7.863  6.189   13.016  1.00 91.05 125 A 1 
ATOM   995  C  CD1 . ILE A 1 125 ? -10.592 7.117   10.430  1.00 87.00 125 A 1 
ATOM   996  N  N   . PHE A 1 126 ? -9.610  3.881   14.095  1.00 95.91 126 A 1 
ATOM   997  C  CA  . PHE A 1 126 ? -9.456  2.435   14.043  1.00 96.39 126 A 1 
ATOM   998  C  C   . PHE A 1 126 ? -10.794 1.746   14.289  1.00 96.70 126 A 1 
ATOM   999  O  O   . PHE A 1 126 ? -11.131 0.776   13.609  1.00 96.67 126 A 1 
ATOM   1000 C  CB  . PHE A 1 126 ? -8.414  1.970   15.058  1.00 96.17 126 A 1 
ATOM   1001 C  CG  . PHE A 1 126 ? -7.080  2.647   14.926  1.00 96.55 126 A 1 
ATOM   1002 C  CD1 . PHE A 1 126 ? -6.503  2.832   13.684  1.00 95.27 126 A 1 
ATOM   1003 C  CD2 . PHE A 1 126 ? -6.405  3.106   16.046  1.00 94.89 126 A 1 
ATOM   1004 C  CE1 . PHE A 1 126 ? -5.276  3.462   13.558  1.00 94.11 126 A 1 
ATOM   1005 C  CE2 . PHE A 1 126 ? -5.186  3.729   15.932  1.00 93.93 126 A 1 
ATOM   1006 C  CZ  . PHE A 1 126 ? -4.615  3.912   14.687  1.00 94.91 126 A 1 
ATOM   1007 N  N   . GLN A 1 127 ? -11.563 2.238   15.260  1.00 96.34 127 A 1 
ATOM   1008 C  CA  . GLN A 1 127 ? -12.872 1.665   15.518  1.00 96.17 127 A 1 
ATOM   1009 C  C   . GLN A 1 127 ? -13.813 1.902   14.347  1.00 97.01 127 A 1 
ATOM   1010 O  O   . GLN A 1 127 ? -14.519 0.989   13.911  1.00 96.88 127 A 1 
ATOM   1011 C  CB  . GLN A 1 127 ? -13.468 2.242   16.801  1.00 94.79 127 A 1 
ATOM   1012 C  CG  . GLN A 1 127 ? -14.886 1.758   17.092  1.00 84.42 127 A 1 
ATOM   1013 C  CD  . GLN A 1 127 ? -15.412 2.233   18.427  1.00 77.25 127 A 1 
ATOM   1014 O  OE1 . GLN A 1 127 ? -14.665 2.732   19.263  1.00 69.86 127 A 1 
ATOM   1015 N  NE2 . GLN A 1 127 ? -16.715 2.066   18.642  1.00 64.97 127 A 1 
ATOM   1016 N  N   . PHE A 1 128 ? -13.823 3.137   13.833  1.00 96.65 128 A 1 
ATOM   1017 C  CA  . PHE A 1 128 ? -14.709 3.469   12.729  1.00 97.07 128 A 1 
ATOM   1018 C  C   . PHE A 1 128 ? -14.384 2.640   11.497  1.00 97.57 128 A 1 
ATOM   1019 O  O   . PHE A 1 128 ? -15.273 2.053   10.867  1.00 97.57 128 A 1 
ATOM   1020 C  CB  . PHE A 1 128 ? -14.627 4.964   12.399  1.00 96.92 128 A 1 
ATOM   1021 C  CG  . PHE A 1 128 ? -15.535 5.376   11.283  1.00 97.09 128 A 1 
ATOM   1022 C  CD1 . PHE A 1 128 ? -16.878 5.636   11.517  1.00 96.54 128 A 1 
ATOM   1023 C  CD2 . PHE A 1 128 ? -15.063 5.501   9.985   1.00 96.50 128 A 1 
ATOM   1024 C  CE1 . PHE A 1 128 ? -17.721 6.013   10.491  1.00 95.80 128 A 1 
ATOM   1025 C  CE2 . PHE A 1 128 ? -15.901 5.881   8.948   1.00 95.86 128 A 1 
ATOM   1026 C  CZ  . PHE A 1 128 ? -17.232 6.135   9.204   1.00 96.11 128 A 1 
ATOM   1027 N  N   . ALA A 1 129 ? -13.104 2.576   11.121  1.00 97.29 129 A 1 
ATOM   1028 C  CA  . ALA A 1 129 ? -12.698 1.821   9.944   1.00 97.51 129 A 1 
ATOM   1029 C  C   . ALA A 1 129 ? -12.932 0.327   10.138  1.00 97.97 129 A 1 
ATOM   1030 O  O   . ALA A 1 129 ? -13.337 -0.364  9.198   1.00 98.06 129 A 1 
ATOM   1031 C  CB  . ALA A 1 129 ? -11.233 2.102   9.615   1.00 97.38 129 A 1 
ATOM   1032 N  N   . ALA A 1 130 ? -12.684 -0.177  11.338  1.00 97.62 130 A 1 
ATOM   1033 C  CA  . ALA A 1 130 ? -12.935 -1.588  11.614  1.00 97.79 130 A 1 
ATOM   1034 C  C   . ALA A 1 130 ? -14.411 -1.914  11.434  1.00 97.90 130 A 1 
ATOM   1035 O  O   . ALA A 1 130 ? -14.759 -2.980  10.920  1.00 97.95 130 A 1 
ATOM   1036 C  CB  . ALA A 1 130 ? -12.480 -1.943  13.024  1.00 97.49 130 A 1 
ATOM   1037 N  N   . GLU A 1 131 ? -15.285 -1.011  11.864  1.00 98.08 131 A 1 
ATOM   1038 C  CA  . GLU A 1 131 ? -16.718 -1.213  11.705  1.00 97.97 131 A 1 
ATOM   1039 C  C   . GLU A 1 131 ? -17.106 -1.207  10.227  1.00 98.25 131 A 1 
ATOM   1040 O  O   . GLU A 1 131 ? -17.950 -1.999  9.792   1.00 97.92 131 A 1 
ATOM   1041 C  CB  . GLU A 1 131 ? -17.493 -0.141  12.475  1.00 97.26 131 A 1 
ATOM   1042 C  CG  . GLU A 1 131 ? -17.381 -0.280  13.986  1.00 86.54 131 A 1 
ATOM   1043 C  CD  . GLU A 1 131 ? -17.985 0.900   14.745  1.00 80.31 131 A 1 
ATOM   1044 O  OE1 . GLU A 1 131 ? -18.365 1.892   14.085  1.00 74.91 131 A 1 
ATOM   1045 O  OE2 . GLU A 1 131 ? -18.057 0.835   15.983  1.00 75.73 131 A 1 
ATOM   1046 N  N   . GLN A 1 132 ? -16.501 -0.323  9.447   1.00 98.04 132 A 1 
ATOM   1047 C  CA  . GLN A 1 132 ? -16.799 -0.263  8.025   1.00 98.19 132 A 1 
ATOM   1048 C  C   . GLN A 1 132 ? -16.238 -1.476  7.288   1.00 98.21 132 A 1 
ATOM   1049 O  O   . GLN A 1 132 ? -16.917 -2.062  6.435   1.00 98.09 132 A 1 
ATOM   1050 C  CB  . GLN A 1 132 ? -16.228 1.028   7.412   1.00 98.10 132 A 1 
ATOM   1051 C  CG  . GLN A 1 132 ? -16.880 2.294   7.951   1.00 96.24 132 A 1 
ATOM   1052 C  CD  . GLN A 1 132 ? -18.371 2.331   7.696   1.00 95.28 132 A 1 
ATOM   1053 O  OE1 . GLN A 1 132 ? -18.840 2.022   6.599   1.00 87.19 132 A 1 
ATOM   1054 N  NE2 . GLN A 1 132 ? -19.136 2.697   8.716   1.00 85.81 132 A 1 
ATOM   1055 N  N   . PHE A 1 133 ? -15.009 -1.876  7.615   1.00 98.25 133 A 1 
ATOM   1056 C  CA  . PHE A 1 133 ? -14.344 -2.994  6.956   1.00 98.35 133 A 1 
ATOM   1057 C  C   . PHE A 1 133 ? -14.765 -4.351  7.526   1.00 98.39 133 A 1 
ATOM   1058 O  O   . PHE A 1 133 ? -14.304 -5.389  7.039   1.00 98.13 133 A 1 
ATOM   1059 C  CB  . PHE A 1 133 ? -12.824 -2.863  7.068   1.00 98.25 133 A 1 
ATOM   1060 C  CG  . PHE A 1 133 ? -12.244 -1.687  6.311   1.00 98.29 133 A 1 
ATOM   1061 C  CD1 . PHE A 1 133 ? -12.804 -1.259  5.128   1.00 97.56 133 A 1 
ATOM   1062 C  CD2 . PHE A 1 133 ? -11.119 -1.039  6.787   1.00 97.30 133 A 1 
ATOM   1063 C  CE1 . PHE A 1 133 ? -12.270 -0.183  4.433   1.00 96.69 133 A 1 
ATOM   1064 C  CE2 . PHE A 1 133 ? -10.565 0.027   6.104   1.00 96.58 133 A 1 
ATOM   1065 C  CZ  . PHE A 1 133 ? -11.143 0.455   4.921   1.00 97.08 133 A 1 
ATOM   1066 N  N   . ALA A 1 134 ? -15.618 -4.362  8.539   1.00 98.41 134 A 1 
ATOM   1067 C  CA  . ALA A 1 134 ? -15.993 -5.588  9.232   1.00 98.34 134 A 1 
ATOM   1068 C  C   . ALA A 1 134 ? -16.426 -6.726  8.304   1.00 98.38 134 A 1 
ATOM   1069 O  O   . ALA A 1 134 ? -16.087 -7.887  8.578   1.00 97.89 134 A 1 
ATOM   1070 C  CB  . ALA A 1 134 ? -17.085 -5.303  10.261  1.00 97.95 134 A 1 
ATOM   1071 N  N   . PRO A 1 135 ? -17.158 -6.460  7.222   1.00 98.01 135 A 1 
ATOM   1072 C  CA  . PRO A 1 135 ? -17.566 -7.572  6.350   1.00 97.76 135 A 1 
ATOM   1073 C  C   . PRO A 1 135 ? -16.401 -8.356  5.759   1.00 97.99 135 A 1 
ATOM   1074 O  O   . PRO A 1 135 ? -16.587 -9.499  5.338   1.00 97.48 135 A 1 
ATOM   1075 C  CB  . PRO A 1 135 ? -18.370 -6.880  5.242   1.00 96.98 135 A 1 
ATOM   1076 C  CG  . PRO A 1 135 ? -18.883 -5.643  5.878   1.00 95.34 135 A 1 
ATOM   1077 C  CD  . PRO A 1 135 ? -17.787 -5.196  6.811   1.00 97.46 135 A 1 
ATOM   1078 N  N   . PHE A 1 136 ? -15.204 -7.755  5.731   1.00 98.37 136 A 1 
ATOM   1079 C  CA  . PHE A 1 136 ? -14.039 -8.386  5.127   1.00 98.38 136 A 1 
ATOM   1080 C  C   . PHE A 1 136 ? -13.091 -8.990  6.163   1.00 98.32 136 A 1 
ATOM   1081 O  O   . PHE A 1 136 ? -12.115 -9.646  5.788   1.00 98.09 136 A 1 
ATOM   1082 C  CB  . PHE A 1 136 ? -13.270 -7.378  4.277   1.00 98.31 136 A 1 
ATOM   1083 C  CG  . PHE A 1 136 ? -14.146 -6.489  3.445   1.00 98.34 136 A 1 
ATOM   1084 C  CD1 . PHE A 1 136 ? -14.941 -7.015  2.450   1.00 97.87 136 A 1 
ATOM   1085 C  CD2 . PHE A 1 136 ? -14.174 -5.123  3.675   1.00 97.85 136 A 1 
ATOM   1086 C  CE1 . PHE A 1 136 ? -15.754 -6.196  1.682   1.00 97.21 136 A 1 
ATOM   1087 C  CE2 . PHE A 1 136 ? -14.982 -4.293  2.912   1.00 97.23 136 A 1 
ATOM   1088 C  CZ  . PHE A 1 136 ? -15.778 -4.838  1.920   1.00 97.39 136 A 1 
ATOM   1089 N  N   . LEU A 1 137 ? -13.351 -8.777  7.432   1.00 98.42 137 A 1 
ATOM   1090 C  CA  . LEU A 1 137 ? -12.413 -9.126  8.492   1.00 98.37 137 A 1 
ATOM   1091 C  C   . LEU A 1 137 ? -12.958 -10.233 9.388   1.00 98.28 137 A 1 
ATOM   1092 O  O   . LEU A 1 137 ? -14.156 -10.314 9.639   1.00 97.98 137 A 1 
ATOM   1093 C  CB  . LEU A 1 137 ? -12.097 -7.897  9.354   1.00 98.34 137 A 1 
ATOM   1094 C  CG  . LEU A 1 137 ? -11.489 -6.690  8.640   1.00 98.14 137 A 1 
ATOM   1095 C  CD1 . LEU A 1 137 ? -11.352 -5.519  9.603   1.00 97.88 137 A 1 
ATOM   1096 C  CD2 . LEU A 1 137 ? -10.133 -7.049  8.044   1.00 97.74 137 A 1 
ATOM   1097 N  N   . SER A 1 138 ? -12.052 -11.076 9.866   1.00 98.33 138 A 1 
ATOM   1098 C  CA  . SER A 1 138 ? -12.394 -12.025 10.915  1.00 98.29 138 A 1 
ATOM   1099 C  C   . SER A 1 138 ? -12.597 -11.262 12.220  1.00 98.35 138 A 1 
ATOM   1100 O  O   . SER A 1 138 ? -12.174 -10.113 12.359  1.00 98.16 138 A 1 
ATOM   1101 C  CB  . SER A 1 138 ? -11.288 -13.061 11.083  1.00 97.80 138 A 1 
ATOM   1102 O  OG  . SER A 1 138 ? -10.111 -12.460 11.600  1.00 96.18 138 A 1 
ATOM   1103 N  N   . GLN A 1 139 ? -13.231 -11.912 13.191  1.00 98.29 139 A 1 
ATOM   1104 C  CA  . GLN A 1 139 ? -13.477 -11.250 14.465  1.00 98.18 139 A 1 
ATOM   1105 C  C   . GLN A 1 139 ? -12.170 -10.854 15.145  1.00 98.22 139 A 1 
ATOM   1106 O  O   . GLN A 1 139 ? -12.051 -9.762  15.702  1.00 97.87 139 A 1 
ATOM   1107 C  CB  . GLN A 1 139 ? -14.300 -12.152 15.388  1.00 97.79 139 A 1 
ATOM   1108 C  CG  . GLN A 1 139 ? -14.667 -11.490 16.710  1.00 89.36 139 A 1 
ATOM   1109 C  CD  . GLN A 1 139 ? -15.464 -10.204 16.516  1.00 83.48 139 A 1 
ATOM   1110 O  OE1 . GLN A 1 139 ? -16.337 -10.139 15.649  1.00 77.58 139 A 1 
ATOM   1111 N  NE2 . GLN A 1 139 ? -15.161 -9.203  17.314  1.00 74.01 139 A 1 
ATOM   1112 N  N   . ASN A 1 140 ? -11.174 -11.745 15.101  1.00 98.00 140 A 1 
ATOM   1113 C  CA  . ASN A 1 140 ? -9.876  -11.420 15.687  1.00 97.88 140 A 1 
ATOM   1114 C  C   . ASN A 1 140 ? -9.230  -10.239 14.975  1.00 98.33 140 A 1 
ATOM   1115 O  O   . ASN A 1 140 ? -8.610  -9.383  15.605  1.00 97.96 140 A 1 
ATOM   1116 C  CB  . ASN A 1 140 ? -8.956  -12.639 15.648  1.00 96.82 140 A 1 
ATOM   1117 C  CG  . ASN A 1 140 ? -9.346  -13.697 16.654  1.00 82.28 140 A 1 
ATOM   1118 O  OD1 . ASN A 1 140 ? -10.091 -13.432 17.597  1.00 72.26 140 A 1 
ATOM   1119 N  ND2 . ASN A 1 140 ? -8.834  -14.910 16.463  1.00 71.93 140 A 1 
ATOM   1120 N  N   . ALA A 1 141 ? -9.362  -10.191 13.650  1.00 98.37 141 A 1 
ATOM   1121 C  CA  . ALA A 1 141 ? -8.802  -9.080  12.882  1.00 98.51 141 A 1 
ATOM   1122 C  C   . ALA A 1 141 ? -9.502  -7.771  13.230  1.00 98.51 141 A 1 
ATOM   1123 O  O   . ALA A 1 141 ? -8.857  -6.730  13.302  1.00 98.40 141 A 1 
ATOM   1124 C  CB  . ALA A 1 141 ? -8.910  -9.369  11.391  1.00 98.57 141 A 1 
ATOM   1125 N  N   . ILE A 1 142 ? -10.813 -7.821  13.438  1.00 98.47 142 A 1 
ATOM   1126 C  CA  . ILE A 1 142 ? -11.560 -6.633  13.828  1.00 98.31 142 A 1 
ATOM   1127 C  C   . ILE A 1 142 ? -11.036 -6.078  15.144  1.00 98.09 142 A 1 
ATOM   1128 O  O   . ILE A 1 142 ? -10.795 -4.882  15.276  1.00 97.63 142 A 1 
ATOM   1129 C  CB  . ILE A 1 142 ? -13.072 -6.941  13.930  1.00 98.28 142 A 1 
ATOM   1130 C  CG1 . ILE A 1 142 ? -13.650 -7.210  12.545  1.00 97.57 142 A 1 
ATOM   1131 C  CG2 . ILE A 1 142 ? -13.809 -5.794  14.611  1.00 97.48 142 A 1 
ATOM   1132 C  CD1 . ILE A 1 142 ? -15.083 -7.703  12.558  1.00 95.66 142 A 1 
ATOM   1133 N  N   . GLU A 1 143 ? -10.849 -6.949  16.124  1.00 97.98 143 A 1 
ATOM   1134 C  CA  . GLU A 1 143 ? -10.381 -6.505  17.435  1.00 97.64 143 A 1 
ATOM   1135 C  C   . GLU A 1 143 ? -8.978  -5.920  17.351  1.00 97.41 143 A 1 
ATOM   1136 O  O   . GLU A 1 143 ? -8.674  -4.909  17.990  1.00 96.97 143 A 1 
ATOM   1137 C  CB  . GLU A 1 143 ? -10.434 -7.655  18.432  1.00 97.38 143 A 1 
ATOM   1138 C  CG  . GLU A 1 143 ? -11.850 -8.140  18.724  1.00 90.73 143 A 1 
ATOM   1139 C  CD  . GLU A 1 143 ? -12.748 -7.015  19.232  1.00 82.64 143 A 1 
ATOM   1140 O  OE1 . GLU A 1 143 ? -12.289 -6.229  20.089  1.00 74.87 143 A 1 
ATOM   1141 O  OE2 . GLU A 1 143 ? -13.898 -6.914  18.763  1.00 76.47 143 A 1 
ATOM   1142 N  N   . SER A 1 144 ? -8.121  -6.537  16.563  1.00 97.48 144 A 1 
ATOM   1143 C  CA  . SER A 1 144 ? -6.767  -6.025  16.400  1.00 97.49 144 A 1 
ATOM   1144 C  C   . SER A 1 144 ? -6.775  -4.691  15.653  1.00 97.34 144 A 1 
ATOM   1145 O  O   . SER A 1 144 ? -6.054  -3.753  16.022  1.00 97.14 144 A 1 
ATOM   1146 C  CB  . SER A 1 144 ? -5.908  -7.049  15.655  1.00 97.61 144 A 1 
ATOM   1147 O  OG  . SER A 1 144 ? -4.548  -6.656  15.625  1.00 92.08 144 A 1 
ATOM   1148 N  N   . PHE A 1 145 ? -7.596  -4.602  14.619  1.00 97.87 145 A 1 
ATOM   1149 C  CA  . PHE A 1 145 ? -7.729  -3.370  13.847  1.00 97.78 145 A 1 
ATOM   1150 C  C   . PHE A 1 145 ? -8.178  -2.218  14.745  1.00 97.36 145 A 1 
ATOM   1151 O  O   . PHE A 1 145 ? -7.653  -1.105  14.652  1.00 96.92 145 A 1 
ATOM   1152 C  CB  . PHE A 1 145 ? -8.718  -3.579  12.697  1.00 97.79 145 A 1 
ATOM   1153 C  CG  . PHE A 1 145 ? -8.589  -2.572  11.581  1.00 98.06 145 A 1 
ATOM   1154 C  CD1 . PHE A 1 145 ? -8.877  -1.237  11.781  1.00 97.55 145 A 1 
ATOM   1155 C  CD2 . PHE A 1 145 ? -8.195  -2.968  10.308  1.00 97.34 145 A 1 
ATOM   1156 C  CE1 . PHE A 1 145 ? -8.758  -0.308  10.756  1.00 96.85 145 A 1 
ATOM   1157 C  CE2 . PHE A 1 145 ? -8.083  -2.055  9.280   1.00 96.76 145 A 1 
ATOM   1158 C  CZ  . PHE A 1 145 ? -8.365  -0.721  9.504   1.00 97.39 145 A 1 
ATOM   1159 N  N   . LYS A 1 146 ? -9.138  -2.498  15.618  1.00 97.39 146 A 1 
ATOM   1160 C  CA  . LYS A 1 146 ? -9.648  -1.470  16.517  1.00 96.82 146 A 1 
ATOM   1161 C  C   . LYS A 1 146 ? -8.557  -0.924  17.433  1.00 96.28 146 A 1 
ATOM   1162 O  O   . LYS A 1 146 ? -8.618  0.232   17.853  1.00 95.73 146 A 1 
ATOM   1163 C  CB  . LYS A 1 146 ? -10.797 -2.025  17.367  1.00 96.73 146 A 1 
ATOM   1164 C  CG  . LYS A 1 146 ? -12.104 -2.190  16.614  1.00 95.00 146 A 1 
ATOM   1165 C  CD  . LYS A 1 146 ? -13.189 -2.729  17.530  1.00 92.79 146 A 1 
ATOM   1166 C  CE  . LYS A 1 146 ? -14.524 -2.837  16.817  1.00 87.71 146 A 1 
ATOM   1167 N  NZ  . LYS A 1 146 ? -15.583 -3.395  17.707  1.00 82.06 146 A 1 
ATOM   1168 N  N   . HIS A 1 147 ? -7.557  -1.744  17.732  1.00 96.32 147 A 1 
ATOM   1169 C  CA  . HIS A 1 147 ? -6.488  -1.310  18.623  1.00 95.94 147 A 1 
ATOM   1170 C  C   . HIS A 1 147 ? -5.524  -0.351  17.933  1.00 96.06 147 A 1 
ATOM   1171 O  O   . HIS A 1 147 ? -5.176  0.686   18.492  1.00 95.09 147 A 1 
ATOM   1172 C  CB  . HIS A 1 147 ? -5.731  -2.519  19.165  1.00 95.25 147 A 1 
ATOM   1173 C  CG  . HIS A 1 147 ? -4.581  -2.145  20.045  1.00 88.97 147 A 1 
ATOM   1174 N  ND1 . HIS A 1 147 ? -4.738  -1.545  21.274  1.00 77.68 147 A 1 
ATOM   1175 C  CD2 . HIS A 1 147 ? -3.237  -2.270  19.871  1.00 77.20 147 A 1 
ATOM   1176 C  CE1 . HIS A 1 147 ? -3.552  -1.326  21.818  1.00 77.53 147 A 1 
ATOM   1177 N  NE2 . HIS A 1 147 ? -2.633  -1.763  20.983  1.00 79.13 147 A 1 
ATOM   1178 N  N   . GLY A 1 148 ? -5.086  -0.690  16.712  1.00 96.63 148 A 1 
ATOM   1179 C  CA  . GLY A 1 148 ? -4.072  0.126   16.067  1.00 96.72 148 A 1 
ATOM   1180 C  C   . GLY A 1 148 ? -4.054  0.091   14.550  1.00 97.32 148 A 1 
ATOM   1181 O  O   . GLY A 1 148 ? -3.139  0.637   13.940  1.00 97.15 148 A 1 
ATOM   1182 N  N   . GLY A 1 149 ? -5.043  -0.545  13.931  1.00 97.34 149 A 1 
ATOM   1183 C  CA  . GLY A 1 149 ? -5.096  -0.613  12.480  1.00 97.57 149 A 1 
ATOM   1184 C  C   . GLY A 1 149 ? -4.252  -1.711  11.872  1.00 97.98 149 A 1 
ATOM   1185 O  O   . GLY A 1 149 ? -4.095  -1.762  10.646  1.00 97.91 149 A 1 
ATOM   1186 N  N   . TYR A 1 150 ? -3.716  -2.605  12.688  1.00 98.04 150 A 1 
ATOM   1187 C  CA  . TYR A 1 150 ? -2.931  -3.738  12.225  1.00 98.14 150 A 1 
ATOM   1188 C  C   . TYR A 1 150 ? -3.601  -5.043  12.637  1.00 98.32 150 A 1 
ATOM   1189 O  O   . TYR A 1 150 ? -4.353  -5.086  13.616  1.00 98.21 150 A 1 
ATOM   1190 C  CB  . TYR A 1 150 ? -1.490  -3.678  12.754  1.00 97.88 150 A 1 
ATOM   1191 C  CG  . TYR A 1 150 ? -1.360  -3.570  14.266  1.00 97.93 150 A 1 
ATOM   1192 C  CD1 . TYR A 1 150 ? -1.444  -4.689  15.073  1.00 97.37 150 A 1 
ATOM   1193 C  CD2 . TYR A 1 150 ? -1.107  -2.347  14.876  1.00 97.27 150 A 1 
ATOM   1194 C  CE1 . TYR A 1 150 ? -1.297  -4.601  16.451  1.00 96.84 150 A 1 
ATOM   1195 C  CE2 . TYR A 1 150 ? -0.962  -2.237  16.249  1.00 96.84 150 A 1 
ATOM   1196 C  CZ  . TYR A 1 150 ? -1.057  -3.373  17.038  1.00 97.15 150 A 1 
ATOM   1197 O  OH  . TYR A 1 150 ? -0.915  -3.271  18.402  1.00 96.31 150 A 1 
ATOM   1198 N  N   . TYR A 1 151 ? -3.349  -6.109  11.892  1.00 98.69 151 A 1 
ATOM   1199 C  CA  . TYR A 1 151 ? -4.041  -7.374  12.129  1.00 98.72 151 A 1 
ATOM   1200 C  C   . TYR A 1 151 ? -3.467  -8.466  11.240  1.00 98.87 151 A 1 
ATOM   1201 O  O   . TYR A 1 151 ? -2.628  -8.212  10.376  1.00 98.83 151 A 1 
ATOM   1202 C  CB  . TYR A 1 151 ? -5.548  -7.217  11.857  1.00 98.69 151 A 1 
ATOM   1203 C  CG  . TYR A 1 151 ? -5.867  -6.910  10.401  1.00 98.78 151 A 1 
ATOM   1204 C  CD1 . TYR A 1 151 ? -5.871  -5.603  9.935   1.00 98.58 151 A 1 
ATOM   1205 C  CD2 . TYR A 1 151 ? -6.180  -7.932  9.510   1.00 98.46 151 A 1 
ATOM   1206 C  CE1 . TYR A 1 151 ? -6.171  -5.317  8.612   1.00 98.43 151 A 1 
ATOM   1207 C  CE2 . TYR A 1 151 ? -6.481  -7.650  8.182   1.00 98.44 151 A 1 
ATOM   1208 C  CZ  . TYR A 1 151 ? -6.472  -6.344  7.741   1.00 98.68 151 A 1 
ATOM   1209 O  OH  . TYR A 1 151 ? -6.776  -6.072  6.422   1.00 98.51 151 A 1 
ATOM   1210 N  N   . THR A 1 152 ? -3.934  -9.682  11.466  1.00 98.87 152 A 1 
ATOM   1211 C  CA  . THR A 1 152 ? -3.602  -10.817 10.615  1.00 98.84 152 A 1 
ATOM   1212 C  C   . THR A 1 152 ? -4.876  -11.563 10.247  1.00 98.82 152 A 1 
ATOM   1213 O  O   . THR A 1 152 ? -5.862  -11.542 10.994  1.00 98.53 152 A 1 
ATOM   1214 C  CB  . THR A 1 152 ? -2.633  -11.806 11.285  1.00 98.55 152 A 1 
ATOM   1215 O  OG1 . THR A 1 152 ? -3.312  -12.488 12.352  1.00 96.15 152 A 1 
ATOM   1216 C  CG2 . THR A 1 152 ? -1.425  -11.079 11.850  1.00 96.29 152 A 1 
ATOM   1217 N  N   . MET A 1 153 ? -4.850  -12.236 9.100   1.00 98.77 153 A 1 
ATOM   1218 C  CA  . MET A 1 153 ? -5.903  -13.148 8.684   1.00 98.52 153 A 1 
ATOM   1219 C  C   . MET A 1 153 ? -5.290  -14.255 7.856   1.00 98.61 153 A 1 
ATOM   1220 O  O   . MET A 1 153 ? -4.440  -13.988 7.003   1.00 98.46 153 A 1 
ATOM   1221 C  CB  . MET A 1 153 ? -6.991  -12.447 7.851   1.00 97.65 153 A 1 
ATOM   1222 C  CG  . MET A 1 153 ? -7.881  -11.496 8.621   1.00 93.57 153 A 1 
ATOM   1223 S  SD  . MET A 1 153 ? -9.372  -11.051 7.690   1.00 95.62 153 A 1 
ATOM   1224 C  CE  . MET A 1 153 ? -8.672  -10.279 6.234   1.00 88.91 153 A 1 
ATOM   1225 N  N   . PRO A 1 154 ? -5.703  -15.498 8.059   1.00 98.52 154 A 1 
ATOM   1226 C  CA  . PRO A 1 154 ? -5.196  -16.574 7.209   1.00 98.37 154 A 1 
ATOM   1227 C  C   . PRO A 1 154 ? -5.806  -16.503 5.811   1.00 98.41 154 A 1 
ATOM   1228 O  O   . PRO A 1 154 ? -6.991  -16.198 5.662   1.00 98.10 154 A 1 
ATOM   1229 C  CB  . PRO A 1 154 ? -5.648  -17.838 7.939   1.00 97.65 154 A 1 
ATOM   1230 C  CG  . PRO A 1 154 ? -6.875  -17.421 8.678   1.00 94.91 154 A 1 
ATOM   1231 C  CD  . PRO A 1 154 ? -6.643  -15.983 9.082   1.00 97.82 154 A 1 
ATOM   1232 N  N   . PHE A 1 155 ? -4.998  -16.778 4.802   1.00 98.19 155 A 1 
ATOM   1233 C  CA  . PHE A 1 155 ? -5.528  -16.882 3.456   1.00 98.10 155 A 1 
ATOM   1234 C  C   . PHE A 1 155 ? -6.458  -18.090 3.372   1.00 97.76 155 A 1 
ATOM   1235 O  O   . PHE A 1 155 ? -6.222  -19.102 4.037   1.00 97.26 155 A 1 
ATOM   1236 C  CB  . PHE A 1 155 ? -4.401  -17.002 2.424   1.00 98.20 155 A 1 
ATOM   1237 C  CG  . PHE A 1 155 ? -3.723  -15.697 2.098   1.00 98.45 155 A 1 
ATOM   1238 C  CD1 . PHE A 1 155 ? -4.219  -14.884 1.094   1.00 98.10 155 A 1 
ATOM   1239 C  CD2 . PHE A 1 155 ? -2.599  -15.287 2.792   1.00 97.96 155 A 1 
ATOM   1240 C  CE1 . PHE A 1 155 ? -3.604  -13.684 0.782   1.00 97.68 155 A 1 
ATOM   1241 C  CE2 . PHE A 1 155 ? -1.978  -14.089 2.484   1.00 97.64 155 A 1 
ATOM   1242 C  CZ  . PHE A 1 155 ? -2.484  -13.285 1.482   1.00 98.11 155 A 1 
ATOM   1243 N  N   . PRO A 1 156 ? -7.524  -18.014 2.573   1.00 97.45 156 A 1 
ATOM   1244 C  CA  . PRO A 1 156 ? -8.472  -19.121 2.477   1.00 96.70 156 A 1 
ATOM   1245 C  C   . PRO A 1 156 ? -7.824  -20.411 1.981   1.00 96.45 156 A 1 
ATOM   1246 O  O   . PRO A 1 156 ? -6.962  -20.385 1.098   1.00 95.54 156 A 1 
ATOM   1247 C  CB  . PRO A 1 156 ? -9.509  -18.611 1.470   1.00 95.63 156 A 1 
ATOM   1248 C  CG  . PRO A 1 156 ? -9.421  -17.123 1.561   1.00 94.05 156 A 1 
ATOM   1249 C  CD  . PRO A 1 156 ? -7.970  -16.833 1.823   1.00 96.82 156 A 1 
ATOM   1250 N  N   . ALA A 1 157 ? -8.249  -21.529 2.536   1.00 93.61 157 A 1 
ATOM   1251 C  CA  . ALA A 1 157 ? -7.662  -22.822 2.200   1.00 91.91 157 A 1 
ATOM   1252 C  C   . ALA A 1 157 ? -7.950  -23.240 0.764   1.00 91.84 157 A 1 
ATOM   1253 O  O   . ALA A 1 157 ? -7.161  -23.972 0.159   1.00 88.21 157 A 1 
ATOM   1254 C  CB  . ALA A 1 157 ? -8.162  -23.887 3.162   1.00 88.66 157 A 1 
ATOM   1255 N  N   . HIS A 1 158 ? -9.046  -22.756 0.193   1.00 90.68 158 A 1 
ATOM   1256 C  CA  . HIS A 1 158 ? -9.458  -23.201 -1.137  1.00 90.10 158 A 1 
ATOM   1257 C  C   . HIS A 1 158 ? -8.587  -22.614 -2.249  1.00 91.42 158 A 1 
ATOM   1258 O  O   . HIS A 1 158 ? -8.799  -22.933 -3.421  1.00 89.54 158 A 1 
ATOM   1259 C  CB  . HIS A 1 158 ? -10.926 -22.839 -1.383  1.00 86.37 158 A 1 
ATOM   1260 C  CG  . HIS A 1 158 ? -11.190 -21.365 -1.427  1.00 81.23 158 A 1 
ATOM   1261 N  ND1 . HIS A 1 158 ? -10.886 -20.580 -2.518  1.00 71.79 158 A 1 
ATOM   1262 C  CD2 . HIS A 1 158 ? -11.743 -20.529 -0.520  1.00 70.84 158 A 1 
ATOM   1263 C  CE1 . HIS A 1 158 ? -11.229 -19.331 -2.285  1.00 68.60 158 A 1 
ATOM   1264 N  NE2 . HIS A 1 158 ? -11.751 -19.271 -1.082  1.00 70.26 158 A 1 
ATOM   1265 N  N   . LEU A 1 159 ? -7.615  -21.787 -1.907  1.00 94.83 159 A 1 
ATOM   1266 C  CA  . LEU A 1 159 ? -6.758  -21.161 -2.907  1.00 94.98 159 A 1 
ATOM   1267 C  C   . LEU A 1 159 ? -5.632  -22.074 -3.381  1.00 94.45 159 A 1 
ATOM   1268 O  O   . LEU A 1 159 ? -4.826  -21.666 -4.225  1.00 91.43 159 A 1 
ATOM   1269 C  CB  . LEU A 1 159 ? -6.175  -19.858 -2.359  1.00 94.80 159 A 1 
ATOM   1270 C  CG  . LEU A 1 159 ? -7.176  -18.742 -2.066  1.00 95.31 159 A 1 
ATOM   1271 C  CD1 . LEU A 1 159 ? -6.491  -17.572 -1.374  1.00 94.72 159 A 1 
ATOM   1272 C  CD2 . LEU A 1 159 ? -7.847  -18.279 -3.354  1.00 94.76 159 A 1 
ATOM   1273 N  N   . GLY A 1 160 ? -5.544  -23.278 -2.861  1.00 94.24 160 A 1 
ATOM   1274 C  CA  . GLY A 1 160 ? -4.504  -24.200 -3.267  1.00 93.83 160 A 1 
ATOM   1275 C  C   . GLY A 1 160 ? -3.189  -23.999 -2.539  1.00 94.84 160 A 1 
ATOM   1276 O  O   . GLY A 1 160 ? -2.134  -24.386 -3.043  1.00 92.07 160 A 1 
ATOM   1277 N  N   . ILE A 1 161 ? -3.244  -23.400 -1.364  1.00 95.54 161 A 1 
ATOM   1278 C  CA  . ILE A 1 161 ? -2.057  -23.133 -0.566  1.00 95.58 161 A 1 
ATOM   1279 C  C   . ILE A 1 161 ? -1.562  -24.429 0.065   1.00 95.62 161 A 1 
ATOM   1280 O  O   . ILE A 1 161 ? -2.351  -25.214 0.597   1.00 93.71 161 A 1 
ATOM   1281 C  CB  . ILE A 1 161 ? -2.357  -22.086 0.511   1.00 93.55 161 A 1 
ATOM   1282 C  CG1 . ILE A 1 161 ? -2.716  -20.749 -0.150  1.00 86.64 161 A 1 
ATOM   1283 C  CG2 . ILE A 1 161 ? -1.187  -21.913 1.463   1.00 84.87 161 A 1 
ATOM   1284 C  CD1 . ILE A 1 161 ? -3.361  -19.748 0.777   1.00 84.56 161 A 1 
ATOM   1285 N  N   . LYS A 1 162 ? -0.239  -24.656 -0.007  1.00 95.68 162 A 1 
ATOM   1286 C  CA  . LYS A 1 162 ? 0.352   -25.903 0.457   1.00 95.57 162 A 1 
ATOM   1287 C  C   . LYS A 1 162 ? 0.996   -25.786 1.833   1.00 95.51 162 A 1 
ATOM   1288 O  O   . LYS A 1 162 ? 1.391   -26.798 2.422   1.00 92.90 162 A 1 
ATOM   1289 C  CB  . LYS A 1 162 ? 1.389   -26.398 -0.549  1.00 94.37 162 A 1 
ATOM   1290 C  CG  . LYS A 1 162 ? 0.825   -26.679 -1.934  1.00 91.47 162 A 1 
ATOM   1291 C  CD  . LYS A 1 162 ? -0.219  -27.786 -1.890  1.00 82.74 162 A 1 
ATOM   1292 C  CE  . LYS A 1 162 ? -0.719  -28.126 -3.286  1.00 76.21 162 A 1 
ATOM   1293 N  NZ  . LYS A 1 162 ? -1.741  -29.202 -3.264  1.00 65.74 162 A 1 
ATOM   1294 N  N   . VAL A 1 163 ? 1.120   -24.587 2.350   1.00 95.12 163 A 1 
ATOM   1295 C  CA  . VAL A 1 163 ? 1.620   -24.335 3.694   1.00 95.26 163 A 1 
ATOM   1296 C  C   . VAL A 1 163 ? 0.803   -23.184 4.259   1.00 96.12 163 A 1 
ATOM   1297 O  O   . VAL A 1 163 ? 0.419   -22.279 3.516   1.00 94.94 163 A 1 
ATOM   1298 C  CB  . VAL A 1 163 ? 3.130   -23.996 3.683   1.00 92.65 163 A 1 
ATOM   1299 C  CG1 . VAL A 1 163 ? 3.399   -22.758 2.834   1.00 81.78 163 A 1 
ATOM   1300 C  CG2 . VAL A 1 163 ? 3.647   -23.786 5.101   1.00 82.72 163 A 1 
ATOM   1301 N  N   . PRO A 1 164 ? 0.491   -23.196 5.557   1.00 96.92 164 A 1 
ATOM   1302 C  CA  . PRO A 1 164 ? -0.323  -22.114 6.120   1.00 97.00 164 A 1 
ATOM   1303 C  C   . PRO A 1 164 ? 0.263   -20.747 5.780   1.00 97.58 164 A 1 
ATOM   1304 O  O   . PRO A 1 164 ? 1.429   -20.469 6.069   1.00 97.19 164 A 1 
ATOM   1305 C  CB  . PRO A 1 164 ? -0.278  -22.387 7.626   1.00 96.08 164 A 1 
ATOM   1306 C  CG  . PRO A 1 164 ? -0.095  -23.862 7.720   1.00 94.04 164 A 1 
ATOM   1307 C  CD  . PRO A 1 164 ? 0.799   -24.228 6.570   1.00 96.27 164 A 1 
ATOM   1308 N  N   . LEU A 1 165 ? -0.563  -19.913 5.160   1.00 97.96 165 A 1 
ATOM   1309 C  CA  . LEU A 1 165 ? -0.141  -18.599 4.697   1.00 98.18 165 A 1 
ATOM   1310 C  C   . LEU A 1 165 ? -1.069  -17.550 5.272   1.00 98.34 165 A 1 
ATOM   1311 O  O   . LEU A 1 165 ? -2.289  -17.704 5.231   1.00 98.31 165 A 1 
ATOM   1312 C  CB  . LEU A 1 165 ? -0.147  -18.540 3.169   1.00 98.03 165 A 1 
ATOM   1313 C  CG  . LEU A 1 165 ? 0.298   -17.224 2.535   1.00 97.52 165 A 1 
ATOM   1314 C  CD1 . LEU A 1 165 ? 1.752   -16.940 2.842   1.00 96.82 165 A 1 
ATOM   1315 C  CD2 . LEU A 1 165 ? 0.065   -17.254 1.026   1.00 96.75 165 A 1 
ATOM   1316 N  N   . ASN A 1 166 ? -0.490  -16.482 5.806   1.00 98.55 166 A 1 
ATOM   1317 C  CA  . ASN A 1 166 ? -1.255  -15.456 6.492   1.00 98.62 166 A 1 
ATOM   1318 C  C   . ASN A 1 166 ? -1.048  -14.090 5.872   1.00 98.78 166 A 1 
ATOM   1319 O  O   . ASN A 1 166 ? 0.058   -13.732 5.472   1.00 98.65 166 A 1 
ATOM   1320 C  CB  . ASN A 1 166 ? -0.867  -15.396 7.971   1.00 98.58 166 A 1 
ATOM   1321 C  CG  . ASN A 1 166 ? -1.131  -16.692 8.695   1.00 98.41 166 A 1 
ATOM   1322 O  OD1 . ASN A 1 166 ? -2.223  -16.917 9.196   1.00 93.91 166 A 1 
ATOM   1323 N  ND2 . ASN A 1 166 ? -0.124  -17.555 8.749   1.00 93.19 166 A 1 
ATOM   1324 N  N   . ALA A 1 167 ? -2.126  -13.318 5.801   1.00 98.75 167 A 1 
ATOM   1325 C  CA  . ALA A 1 167 ? -2.041  -11.905 5.479   1.00 98.76 167 A 1 
ATOM   1326 C  C   . ALA A 1 167 ? -1.750  -11.145 6.760   1.00 98.89 167 A 1 
ATOM   1327 O  O   . ALA A 1 167 ? -2.461  -11.304 7.750   1.00 98.81 167 A 1 
ATOM   1328 C  CB  . ALA A 1 167 ? -3.338  -11.415 4.850   1.00 98.67 167 A 1 
ATOM   1329 N  N   . VAL A 1 168 ? -0.695  -10.340 6.759   1.00 98.89 168 A 1 
ATOM   1330 C  CA  . VAL A 1 168 ? -0.315  -9.536  7.908   1.00 98.85 168 A 1 
ATOM   1331 C  C   . VAL A 1 168 ? -0.296  -8.077  7.480   1.00 98.81 168 A 1 
ATOM   1332 O  O   . VAL A 1 168 ? 0.448   -7.711  6.575   1.00 98.82 168 A 1 
ATOM   1333 C  CB  . VAL A 1 168 ? 1.059   -9.948  8.465   1.00 98.83 168 A 1 
ATOM   1334 C  CG1 . VAL A 1 168 ? 1.437   -9.068  9.645   1.00 98.52 168 A 1 
ATOM   1335 C  CG2 . VAL A 1 168 ? 1.048   -11.411 8.867   1.00 98.56 168 A 1 
ATOM   1336 N  N   . VAL A 1 169 ? -1.112  -7.261  8.127   1.00 98.88 169 A 1 
ATOM   1337 C  CA  . VAL A 1 169 ? -1.197  -5.840  7.814   1.00 98.84 169 A 1 
ATOM   1338 C  C   . VAL A 1 169 ? -0.530  -5.048  8.927   1.00 98.83 169 A 1 
ATOM   1339 O  O   . VAL A 1 169 ? -0.901  -5.186  10.095  1.00 98.73 169 A 1 
ATOM   1340 C  CB  . VAL A 1 169 ? -2.653  -5.387  7.629   1.00 98.79 169 A 1 
ATOM   1341 C  CG1 . VAL A 1 169 ? -2.734  -3.868  7.546   1.00 98.29 169 A 1 
ATOM   1342 C  CG2 . VAL A 1 169 ? -3.233  -6.019  6.378   1.00 98.34 169 A 1 
ATOM   1343 N  N   . LEU A 1 170 ? 0.437   -4.227  8.558   1.00 98.78 170 A 1 
ATOM   1344 C  CA  . LEU A 1 170 ? 1.074   -3.303  9.487   1.00 98.75 170 A 1 
ATOM   1345 C  C   . LEU A 1 170 ? 0.602   -1.887  9.209   1.00 98.50 170 A 1 
ATOM   1346 O  O   . LEU A 1 170 ? 0.501   -1.477  8.052   1.00 98.35 170 A 1 
ATOM   1347 C  CB  . LEU A 1 170 ? 2.597   -3.360  9.364   1.00 98.68 170 A 1 
ATOM   1348 C  CG  . LEU A 1 170 ? 3.273   -4.668  9.763   1.00 98.35 170 A 1 
ATOM   1349 C  CD1 . LEU A 1 170 ? 4.785   -4.559  9.575   1.00 97.99 170 A 1 
ATOM   1350 C  CD2 . LEU A 1 170 ? 2.949   -5.023  11.207  1.00 97.74 170 A 1 
ATOM   1351 N  N   . ASN A 1 171 ? 0.316   -1.144  10.270  1.00 98.31 171 A 1 
ATOM   1352 C  CA  . ASN A 1 171 ? -0.058  0.261   10.150  1.00 98.19 171 A 1 
ATOM   1353 C  C   . ASN A 1 171 ? 1.198   1.113   10.255  1.00 98.03 171 A 1 
ATOM   1354 O  O   . ASN A 1 171 ? 1.576   1.558   11.334  1.00 97.69 171 A 1 
ATOM   1355 C  CB  . ASN A 1 171 ? -1.069  0.643   11.224  1.00 97.78 171 A 1 
ATOM   1356 C  CG  . ASN A 1 171 ? -1.487  2.095   11.124  1.00 97.64 171 A 1 
ATOM   1357 O  OD1 . ASN A 1 171 ? -1.121  2.794   10.180  1.00 95.87 171 A 1 
ATOM   1358 N  ND2 . ASN A 1 171 ? -2.266  2.548   12.096  1.00 94.96 171 A 1 
ATOM   1359 N  N   . THR A 1 172 ? 1.852   1.336   9.115   1.00 98.07 172 A 1 
ATOM   1360 C  CA  . THR A 1 172 ? 3.089   2.117   9.119   1.00 97.92 172 A 1 
ATOM   1361 C  C   . THR A 1 172 ? 2.832   3.611   9.078   1.00 97.87 172 A 1 
ATOM   1362 O  O   . THR A 1 172 ? 3.783   4.393   9.142   1.00 97.55 172 A 1 
ATOM   1363 C  CB  . THR A 1 172 ? 4.002   1.708   7.954   1.00 97.99 172 A 1 
ATOM   1364 O  OG1 . THR A 1 172 ? 3.277   1.767   6.723   1.00 96.87 172 A 1 
ATOM   1365 C  CG2 . THR A 1 172 ? 4.524   0.299   8.175   1.00 96.60 172 A 1 
ATOM   1366 N  N   . VAL A 1 173 ? 1.571   4.031   9.006   1.00 97.74 173 A 1 
ATOM   1367 C  CA  . VAL A 1 173 ? 1.262   5.442   9.209   1.00 97.37 173 A 1 
ATOM   1368 C  C   . VAL A 1 173 ? 1.683   5.860   10.610  1.00 97.16 173 A 1 
ATOM   1369 O  O   . VAL A 1 173 ? 2.005   7.026   10.852  1.00 97.04 173 A 1 
ATOM   1370 C  CB  . VAL A 1 173 ? -0.233  5.724   8.982   1.00 97.19 173 A 1 
ATOM   1371 C  CG1 . VAL A 1 173 ? -0.541  7.204   9.198   1.00 96.22 173 A 1 
ATOM   1372 C  CG2 . VAL A 1 173 ? -0.641  5.304   7.575   1.00 96.39 173 A 1 
ATOM   1373 N  N   . LEU A 1 174 ? 1.729   4.905   11.536  1.00 97.27 174 A 1 
ATOM   1374 C  CA  . LEU A 1 174 ? 2.228   5.172   12.883  1.00 96.97 174 A 1 
ATOM   1375 C  C   . LEU A 1 174 ? 3.679   5.630   12.862  1.00 97.05 174 A 1 
ATOM   1376 O  O   . LEU A 1 174 ? 4.127   6.322   13.782  1.00 96.78 174 A 1 
ATOM   1377 C  CB  . LEU A 1 174 ? 2.111   3.934   13.756  1.00 96.84 174 A 1 
ATOM   1378 C  CG  . LEU A 1 174 ? 0.705   3.371   13.972  1.00 96.51 174 A 1 
ATOM   1379 C  CD1 . LEU A 1 174 ? 0.763   2.117   14.847  1.00 96.05 174 A 1 
ATOM   1380 C  CD2 . LEU A 1 174 ? -0.210  4.416   14.599  1.00 95.84 174 A 1 
ATOM   1381 N  N   . TYR A 1 175 ? 4.419   5.267   11.814  1.00 97.26 175 A 1 
ATOM   1382 C  CA  . TYR A 1 175 ? 5.839   5.577   11.725  1.00 97.23 175 A 1 
ATOM   1383 C  C   . TYR A 1 175 ? 6.140   6.729   10.766  1.00 97.37 175 A 1 
ATOM   1384 O  O   . TYR A 1 175 ? 7.297   7.134   10.637  1.00 96.85 175 A 1 
ATOM   1385 C  CB  . TYR A 1 175 ? 6.623   4.337   11.287  1.00 97.37 175 A 1 
ATOM   1386 C  CG  . TYR A 1 175 ? 6.297   3.084   12.076  1.00 97.74 175 A 1 
ATOM   1387 C  CD1 . TYR A 1 175 ? 6.034   3.150   13.434  1.00 97.44 175 A 1 
ATOM   1388 C  CD2 . TYR A 1 175 ? 6.271   1.839   11.461  1.00 97.40 175 A 1 
ATOM   1389 C  CE1 . TYR A 1 175 ? 5.738   2.003   14.167  1.00 97.35 175 A 1 
ATOM   1390 C  CE2 . TYR A 1 175 ? 5.992   0.693   12.179  1.00 97.32 175 A 1 
ATOM   1391 C  CZ  . TYR A 1 175 ? 5.720   0.778   13.524  1.00 97.81 175 A 1 
ATOM   1392 O  OH  . TYR A 1 175 ? 5.437   -0.355  14.242  1.00 97.62 175 A 1 
ATOM   1393 N  N   . TYR A 1 176 ? 5.133   7.244   10.101  1.00 97.01 176 A 1 
ATOM   1394 C  CA  . TYR A 1 176 ? 5.286   8.316   9.127   1.00 96.79 176 A 1 
ATOM   1395 C  C   . TYR A 1 176 ? 5.861   9.555   9.806   1.00 96.41 176 A 1 
ATOM   1396 O  O   . TYR A 1 176 ? 5.413   9.945   10.887  1.00 96.40 176 A 1 
ATOM   1397 C  CB  . TYR A 1 176 ? 3.922   8.628   8.504   1.00 96.49 176 A 1 
ATOM   1398 C  CG  . TYR A 1 176 ? 3.939   9.474   7.249   1.00 96.21 176 A 1 
ATOM   1399 C  CD1 . TYR A 1 176 ? 4.999   9.464   6.365   1.00 94.88 176 A 1 
ATOM   1400 C  CD2 . TYR A 1 176 ? 2.837   10.267  6.940   1.00 94.77 176 A 1 
ATOM   1401 C  CE1 . TYR A 1 176 ? 4.980   10.227  5.204   1.00 93.40 176 A 1 
ATOM   1402 C  CE2 . TYR A 1 176 ? 2.808   11.033  5.787   1.00 93.40 176 A 1 
ATOM   1403 C  CZ  . TYR A 1 176 ? 3.877   11.004  4.922   1.00 93.66 176 A 1 
ATOM   1404 O  OH  . TYR A 1 176 ? 3.846   11.757  3.778   1.00 92.39 176 A 1 
ATOM   1405 N  N   . ASN A 1 177 ? 6.845   10.199  9.172   1.00 96.63 177 A 1 
ATOM   1406 C  CA  . ASN A 1 177 ? 7.524   11.313  9.832   1.00 95.67 177 A 1 
ATOM   1407 C  C   . ASN A 1 177 ? 6.708   12.607  9.836   1.00 95.85 177 A 1 
ATOM   1408 O  O   . ASN A 1 177 ? 7.178   13.618  10.353  1.00 94.41 177 A 1 
ATOM   1409 C  CB  . ASN A 1 177 ? 8.921   11.544  9.235   1.00 93.43 177 A 1 
ATOM   1410 C  CG  . ASN A 1 177 ? 8.903   11.842  7.757   1.00 90.89 177 A 1 
ATOM   1411 O  OD1 . ASN A 1 177 ? 7.869   12.180  7.186   1.00 82.43 177 A 1 
ATOM   1412 N  ND2 . ASN A 1 177 ? 10.063  11.720  7.126   1.00 82.59 177 A 1 
ATOM   1413 N  N   . TYR A 1 178 ? 5.503   12.577  9.283   1.00 96.03 178 A 1 
ATOM   1414 C  CA  . TYR A 1 178 ? 4.563   13.681  9.452   1.00 95.46 178 A 1 
ATOM   1415 C  C   . TYR A 1 178 ? 3.566   13.403  10.572  1.00 95.33 178 A 1 
ATOM   1416 O  O   . TYR A 1 178 ? 2.716   14.246  10.872  1.00 93.45 178 A 1 
ATOM   1417 C  CB  . TYR A 1 178 ? 3.801   13.947  8.147   1.00 94.93 178 A 1 
ATOM   1418 C  CG  . TYR A 1 178 ? 4.621   14.625  7.065   1.00 93.37 178 A 1 
ATOM   1419 C  CD1 . TYR A 1 178 ? 5.715   15.409  7.379   1.00 88.54 178 A 1 
ATOM   1420 C  CD2 . TYR A 1 178 ? 4.282   14.489  5.732   1.00 88.45 178 A 1 
ATOM   1421 C  CE1 . TYR A 1 178 ? 6.456   16.032  6.384   1.00 85.92 178 A 1 
ATOM   1422 C  CE2 . TYR A 1 178 ? 5.007   15.113  4.735   1.00 86.24 178 A 1 
ATOM   1423 C  CZ  . TYR A 1 178 ? 6.093   15.882  5.063   1.00 86.61 178 A 1 
ATOM   1424 O  OH  . TYR A 1 178 ? 6.820   16.501  4.085   1.00 84.33 178 A 1 
ATOM   1425 N  N   . ASN A 1 179 ? 3.650   12.228  11.193  1.00 95.99 179 A 1 
ATOM   1426 C  CA  . ASN A 1 179 ? 2.744   11.839  12.267  1.00 95.80 179 A 1 
ATOM   1427 C  C   . ASN A 1 179 ? 3.313   12.322  13.599  1.00 95.54 179 A 1 
ATOM   1428 O  O   . ASN A 1 179 ? 4.201   11.693  14.168  1.00 95.03 179 A 1 
ATOM   1429 C  CB  . ASN A 1 179 ? 2.555   10.327  12.277  1.00 95.62 179 A 1 
ATOM   1430 C  CG  . ASN A 1 179 ? 1.502   9.864   13.257  1.00 96.06 179 A 1 
ATOM   1431 O  OD1 . ASN A 1 179 ? 1.070   10.620  14.133  1.00 94.74 179 A 1 
ATOM   1432 N  ND2 . ASN A 1 179 ? 1.084   8.614   13.122  1.00 94.25 179 A 1 
ATOM   1433 N  N   . LYS A 1 180 ? 2.791   13.440  14.084  1.00 95.29 180 A 1 
ATOM   1434 C  CA  . LYS A 1 180 ? 3.330   14.055  15.298  1.00 94.42 180 A 1 
ATOM   1435 C  C   . LYS A 1 180 ? 2.972   13.279  16.552  1.00 93.82 180 A 1 
ATOM   1436 O  O   . LYS A 1 180 ? 3.611   13.455  17.588  1.00 91.77 180 A 1 
ATOM   1437 C  CB  . LYS A 1 180 ? 2.832   15.495  15.423  1.00 93.65 180 A 1 
ATOM   1438 C  CG  . LYS A 1 180 ? 3.190   16.390  14.232  1.00 89.01 180 A 1 
ATOM   1439 C  CD  . LYS A 1 180 ? 4.685   16.445  14.022  1.00 80.96 180 A 1 
ATOM   1440 C  CE  . LYS A 1 180 ? 5.041   17.406  12.897  1.00 72.59 180 A 1 
ATOM   1441 N  NZ  . LYS A 1 180 ? 6.513   17.466  12.646  1.00 62.27 180 A 1 
ATOM   1442 N  N   . GLN A 1 181 ? 1.978   12.411  16.482  1.00 94.60 181 A 1 
ATOM   1443 C  CA  . GLN A 1 181 ? 1.519   11.692  17.670  1.00 93.55 181 A 1 
ATOM   1444 C  C   . GLN A 1 181 ? 2.514   10.642  18.140  1.00 93.35 181 A 1 
ATOM   1445 O  O   . GLN A 1 181 ? 2.468   10.228  19.296  1.00 90.39 181 A 1 
ATOM   1446 C  CB  . GLN A 1 181 ? 0.174   11.026  17.407  1.00 92.29 181 A 1 
ATOM   1447 C  CG  . GLN A 1 181 ? -0.968  11.981  17.133  1.00 89.05 181 A 1 
ATOM   1448 C  CD  . GLN A 1 181 ? -2.308  11.290  17.168  1.00 84.29 181 A 1 
ATOM   1449 O  OE1 . GLN A 1 181 ? -2.503  10.310  17.891  1.00 76.99 181 A 1 
ATOM   1450 N  NE2 . GLN A 1 181 ? -3.269  11.792  16.382  1.00 73.26 181 A 1 
ATOM   1451 N  N   . THR A 1 182 ? 3.399   10.202  17.258  1.00 94.89 182 A 1 
ATOM   1452 C  CA  . THR A 1 182 ? 4.270   9.071   17.555  1.00 94.76 182 A 1 
ATOM   1453 C  C   . THR A 1 182 ? 5.747   9.424   17.565  1.00 94.18 182 A 1 
ATOM   1454 O  O   . THR A 1 182 ? 6.592   8.543   17.708  1.00 92.76 182 A 1 
ATOM   1455 C  CB  . THR A 1 182 ? 4.044   7.934   16.539  1.00 94.83 182 A 1 
ATOM   1456 O  OG1 . THR A 1 182 ? 4.285   8.442   15.221  1.00 93.77 182 A 1 
ATOM   1457 C  CG2 . THR A 1 182 ? 2.610   7.427   16.629  1.00 93.75 182 A 1 
ATOM   1458 N  N   . MET A 1 183 ? 6.070   10.708  17.440  1.00 93.66 183 A 1 
ATOM   1459 C  CA  . MET A 1 183 ? 7.454   11.131  17.289  1.00 91.86 183 A 1 
ATOM   1460 C  C   . MET A 1 183 ? 8.345   10.690  18.452  1.00 90.65 183 A 1 
ATOM   1461 O  O   . MET A 1 183 ? 9.501   10.327  18.249  1.00 86.57 183 A 1 
ATOM   1462 C  CB  . MET A 1 183 ? 7.516   12.655  17.133  1.00 89.19 183 A 1 
ATOM   1463 C  CG  . MET A 1 183 ? 8.906   13.176  16.804  1.00 82.81 183 A 1 
ATOM   1464 S  SD  . MET A 1 183 ? 8.992   14.977  16.735  1.00 78.61 183 A 1 
ATOM   1465 C  CE  . MET A 1 183 ? 7.282   15.453  16.536  1.00 69.41 183 A 1 
ATOM   1466 N  N   . ASP A 1 184 ? 7.799   10.706  19.664  1.00 91.93 184 A 1 
ATOM   1467 C  CA  . ASP A 1 184 ? 8.594   10.444  20.854  1.00 90.32 184 A 1 
ATOM   1468 C  C   . ASP A 1 184 ? 8.396   9.037   21.409  1.00 89.96 184 A 1 
ATOM   1469 O  O   . ASP A 1 184 ? 8.921   8.713   22.476  1.00 84.75 184 A 1 
ATOM   1470 C  CB  . ASP A 1 184 ? 8.270   11.468  21.943  1.00 87.62 184 A 1 
ATOM   1471 C  CG  . ASP A 1 184 ? 8.644   12.875  21.544  1.00 82.48 184 A 1 
ATOM   1472 O  OD1 . ASP A 1 184 ? 9.672   13.049  20.861  1.00 77.39 184 A 1 
ATOM   1473 O  OD2 . ASP A 1 184 ? 7.907   13.814  21.916  1.00 77.42 184 A 1 
ATOM   1474 N  N   . SER A 1 185 ? 7.676   8.196   20.699  1.00 92.32 185 A 1 
ATOM   1475 C  CA  . SER A 1 185 ? 7.427   6.835   21.148  1.00 92.07 185 A 1 
ATOM   1476 C  C   . SER A 1 185 ? 8.560   5.911   20.701  1.00 92.42 185 A 1 
ATOM   1477 O  O   . SER A 1 185 ? 9.365   6.255   19.835  1.00 89.67 185 A 1 
ATOM   1478 C  CB  . SER A 1 185 ? 6.096   6.328   20.611  1.00 89.18 185 A 1 
ATOM   1479 O  OG  . SER A 1 185 ? 5.831   5.006   21.044  1.00 79.74 185 A 1 
ATOM   1480 N  N   . THR A 1 186 ? 8.626   4.732   21.328  1.00 93.69 186 A 1 
ATOM   1481 C  CA  . THR A 1 186 ? 9.565   3.708   20.902  1.00 93.71 186 A 1 
ATOM   1482 C  C   . THR A 1 186 ? 8.858   2.558   20.194  1.00 94.61 186 A 1 
ATOM   1483 O  O   . THR A 1 186 ? 9.458   1.899   19.344  1.00 91.60 186 A 1 
ATOM   1484 C  CB  . THR A 1 186 ? 10.351  3.148   22.101  1.00 91.11 186 A 1 
ATOM   1485 O  OG1 . THR A 1 186 ? 9.437   2.609   23.060  1.00 83.96 186 A 1 
ATOM   1486 C  CG2 . THR A 1 186 ? 11.180  4.250   22.747  1.00 82.60 186 A 1 
ATOM   1487 N  N   . ASP A 1 187 ? 7.599   2.314   20.536  1.00 95.54 187 A 1 
ATOM   1488 C  CA  . ASP A 1 187 ? 6.814   1.252   19.916  1.00 96.44 187 A 1 
ATOM   1489 C  C   . ASP A 1 187 ? 5.348   1.675   19.880  1.00 96.51 187 A 1 
ATOM   1490 O  O   . ASP A 1 187 ? 4.546   1.221   20.701  1.00 95.78 187 A 1 
ATOM   1491 C  CB  . ASP A 1 187 ? 6.980   -0.063  20.675  1.00 96.26 187 A 1 
ATOM   1492 C  CG  . ASP A 1 187 ? 6.331   -1.225  19.952  1.00 96.96 187 A 1 
ATOM   1493 O  OD1 . ASP A 1 187 ? 5.885   -1.052  18.798  1.00 96.77 187 A 1 
ATOM   1494 O  OD2 . ASP A 1 187 ? 6.269   -2.338  20.539  1.00 96.62 187 A 1 
ATOM   1495 N  N   . PRO A 1 188 ? 4.976   2.561   18.950  1.00 96.74 188 A 1 
ATOM   1496 C  CA  . PRO A 1 188 ? 3.618   3.092   18.916  1.00 96.60 188 A 1 
ATOM   1497 C  C   . PRO A 1 188 ? 2.567   1.991   18.869  1.00 96.92 188 A 1 
ATOM   1498 O  O   . PRO A 1 188 ? 2.598   1.125   17.990  1.00 96.57 188 A 1 
ATOM   1499 C  CB  . PRO A 1 188 ? 3.602   3.937   17.639  1.00 96.00 188 A 1 
ATOM   1500 C  CG  . PRO A 1 188 ? 5.023   4.338   17.445  1.00 94.90 188 A 1 
ATOM   1501 C  CD  . PRO A 1 188 ? 5.834   3.168   17.922  1.00 96.61 188 A 1 
ATOM   1502 N  N   . LEU A 1 189 ? 1.668   2.028   19.854  1.00 96.31 189 A 1 
ATOM   1503 C  CA  . LEU A 1 189 ? 0.554   1.082   19.960  1.00 96.27 189 A 1 
ATOM   1504 C  C   . LEU A 1 189 ? 1.021   -0.367  20.003  1.00 96.49 189 A 1 
ATOM   1505 O  O   . LEU A 1 189 ? 0.241   -1.282  19.714  1.00 95.86 189 A 1 
ATOM   1506 C  CB  . LEU A 1 189 ? -0.455  1.307   18.841  1.00 95.86 189 A 1 
ATOM   1507 C  CG  . LEU A 1 189 ? -1.140  2.677   18.855  1.00 94.82 189 A 1 
ATOM   1508 C  CD1 . LEU A 1 189 ? -2.101  2.821   17.687  1.00 93.12 189 A 1 
ATOM   1509 C  CD2 . LEU A 1 189 ? -1.860  2.908   20.175  1.00 92.64 189 A 1 
ATOM   1510 N  N   . GLY A 1 190 ? 2.285   -0.589  20.369  1.00 96.63 190 A 1 
ATOM   1511 C  CA  . GLY A 1 190 ? 2.808   -1.925  20.574  1.00 96.93 190 A 1 
ATOM   1512 C  C   . GLY A 1 190 ? 2.967   -2.768  19.316  1.00 97.58 190 A 1 
ATOM   1513 O  O   . GLY A 1 190 ? 3.066   -3.990  19.404  1.00 97.47 190 A 1 
ATOM   1514 N  N   . GLN A 1 191 ? 3.011   -2.121  18.163  1.00 97.55 191 A 1 
ATOM   1515 C  CA  . GLN A 1 191 ? 2.994   -2.873  16.910  1.00 97.87 191 A 1 
ATOM   1516 C  C   . GLN A 1 191 ? 4.261   -3.697  16.692  1.00 98.34 191 A 1 
ATOM   1517 O  O   . GLN A 1 191 ? 4.188   -4.825  16.204  1.00 98.45 191 A 1 
ATOM   1518 C  CB  . GLN A 1 191 ? 2.779   -1.934  15.724  1.00 97.28 191 A 1 
ATOM   1519 C  CG  . GLN A 1 191 ? 2.659   -2.667  14.392  1.00 96.98 191 A 1 
ATOM   1520 C  CD  . GLN A 1 191 ? 2.215   -1.772  13.251  1.00 97.81 191 A 1 
ATOM   1521 O  OE1 . GLN A 1 191 ? 1.232   -2.058  12.580  1.00 92.48 191 A 1 
ATOM   1522 N  NE2 . GLN A 1 191 ? 2.948   -0.685  13.048  1.00 93.55 191 A 1 
ATOM   1523 N  N   . PHE A 1 192 ? 5.436   -3.163  17.040  1.00 98.34 192 A 1 
ATOM   1524 C  CA  . PHE A 1 192 ? 6.667   -3.917  16.850  1.00 98.50 192 A 1 
ATOM   1525 C  C   . PHE A 1 192 ? 6.670   -5.178  17.702  1.00 98.67 192 A 1 
ATOM   1526 O  O   . PHE A 1 192 ? 7.013   -6.261  17.226  1.00 98.58 192 A 1 
ATOM   1527 C  CB  . PHE A 1 192 ? 7.891   -3.059  17.174  1.00 98.39 192 A 1 
ATOM   1528 C  CG  . PHE A 1 192 ? 8.285   -2.108  16.073  1.00 98.40 192 A 1 
ATOM   1529 C  CD1 . PHE A 1 192 ? 8.638   -2.582  14.827  1.00 97.90 192 A 1 
ATOM   1530 C  CD2 . PHE A 1 192 ? 8.309   -0.739  16.299  1.00 97.78 192 A 1 
ATOM   1531 C  CE1 . PHE A 1 192 ? 9.000   -1.711  13.810  1.00 97.43 192 A 1 
ATOM   1532 C  CE2 . PHE A 1 192 ? 8.682   0.135   15.289  1.00 97.31 192 A 1 
ATOM   1533 C  CZ  . PHE A 1 192 ? 9.025   -0.348  14.042  1.00 97.58 192 A 1 
ATOM   1534 N  N   . GLU A 1 193 ? 6.298   -5.044  18.977  1.00 98.52 193 A 1 
ATOM   1535 C  CA  . GLU A 1 193 ? 6.245   -6.201  19.869  1.00 98.55 193 A 1 
ATOM   1536 C  C   . GLU A 1 193 ? 5.202   -7.204  19.382  1.00 98.64 193 A 1 
ATOM   1537 O  O   . GLU A 1 193 ? 5.435   -8.418  19.395  1.00 98.55 193 A 1 
ATOM   1538 C  CB  . GLU A 1 193 ? 5.945   -5.763  21.299  1.00 98.20 193 A 1 
ATOM   1539 C  CG  . GLU A 1 193 ? 5.915   -6.906  22.309  1.00 87.23 193 A 1 
ATOM   1540 C  CD  . GLU A 1 193 ? 5.684   -6.429  23.726  1.00 77.32 193 A 1 
ATOM   1541 O  OE1 . GLU A 1 193 ? 5.537   -5.210  23.938  1.00 71.33 193 A 1 
ATOM   1542 O  OE2 . GLU A 1 193 ? 5.651   -7.284  24.641  1.00 71.63 193 A 1 
ATOM   1543 N  N   . TRP A 1 194 ? 4.051   -6.704  18.954  1.00 98.47 194 A 1 
ATOM   1544 C  CA  . TRP A 1 194 ? 3.003   -7.558  18.411  1.00 98.56 194 A 1 
ATOM   1545 C  C   . TRP A 1 194 ? 3.490   -8.307  17.177  1.00 98.70 194 A 1 
ATOM   1546 O  O   . TRP A 1 194 ? 3.271   -9.515  17.042  1.00 98.71 194 A 1 
ATOM   1547 C  CB  . TRP A 1 194 ? 1.770   -6.701  18.070  1.00 98.56 194 A 1 
ATOM   1548 C  CG  . TRP A 1 194 ? 0.705   -7.423  17.299  1.00 98.62 194 A 1 
ATOM   1549 C  CD1 . TRP A 1 194 ? -0.313  -8.165  17.809  1.00 98.43 194 A 1 
ATOM   1550 C  CD2 . TRP A 1 194 ? 0.548   -7.441  15.872  1.00 98.65 194 A 1 
ATOM   1551 N  NE1 . TRP A 1 194 ? -1.096  -8.650  16.797  1.00 98.36 194 A 1 
ATOM   1552 C  CE2 . TRP A 1 194 ? -0.595  -8.222  15.593  1.00 98.55 194 A 1 
ATOM   1553 C  CE3 . TRP A 1 194 ? 1.260   -6.867  14.814  1.00 98.54 194 A 1 
ATOM   1554 C  CZ2 . TRP A 1 194 ? -1.041  -8.448  14.288  1.00 98.41 194 A 1 
ATOM   1555 C  CZ3 . TRP A 1 194 ? 0.813   -7.102  13.515  1.00 98.45 194 A 1 
ATOM   1556 C  CH2 . TRP A 1 194 ? -0.321  -7.882  13.266  1.00 98.41 194 A 1 
ATOM   1557 N  N   . PHE A 1 195 ? 4.152   -7.604  16.273  1.00 98.63 195 A 1 
ATOM   1558 C  CA  . PHE A 1 195 ? 4.656   -8.207  15.049  1.00 98.70 195 A 1 
ATOM   1559 C  C   . PHE A 1 195 ? 5.663   -9.307  15.358  1.00 98.81 195 A 1 
ATOM   1560 O  O   . PHE A 1 195 ? 5.640   -10.381 14.743  1.00 98.82 195 A 1 
ATOM   1561 C  CB  . PHE A 1 195 ? 5.285   -7.140  14.160  1.00 98.78 195 A 1 
ATOM   1562 C  CG  . PHE A 1 195 ? 5.777   -7.655  12.834  1.00 98.83 195 A 1 
ATOM   1563 C  CD1 . PHE A 1 195 ? 4.885   -8.007  11.833  1.00 98.64 195 A 1 
ATOM   1564 C  CD2 . PHE A 1 195 ? 7.131   -7.764  12.583  1.00 98.63 195 A 1 
ATOM   1565 C  CE1 . PHE A 1 195 ? 5.334   -8.474  10.610  1.00 98.44 195 A 1 
ATOM   1566 C  CE2 . PHE A 1 195 ? 7.587   -8.235  11.361  1.00 98.44 195 A 1 
ATOM   1567 C  CZ  . PHE A 1 195 ? 6.691   -8.590  10.369  1.00 98.59 195 A 1 
ATOM   1568 N  N   . LYS A 1 196 ? 6.551   -9.058  16.322  1.00 98.75 196 A 1 
ATOM   1569 C  CA  . LYS A 1 196 ? 7.534   -10.063 16.712  1.00 98.78 196 A 1 
ATOM   1570 C  C   . LYS A 1 196 ? 6.845   -11.312 17.253  1.00 98.75 196 A 1 
ATOM   1571 O  O   . LYS A 1 196 ? 7.231   -12.437 16.918  1.00 98.71 196 A 1 
ATOM   1572 C  CB  . LYS A 1 196 ? 8.488   -9.497  17.764  1.00 98.53 196 A 1 
ATOM   1573 C  CG  . LYS A 1 196 ? 9.578   -10.475 18.192  1.00 95.47 196 A 1 
ATOM   1574 C  CD  . LYS A 1 196 ? 10.513  -9.843  19.209  1.00 92.69 196 A 1 
ATOM   1575 C  CE  . LYS A 1 196 ? 11.666  -10.783 19.532  1.00 84.23 196 A 1 
ATOM   1576 N  NZ  . LYS A 1 196 ? 11.209  -12.076 20.105  1.00 75.76 196 A 1 
ATOM   1577 N  N   . THR A 1 197 ? 5.824   -11.121 18.080  1.00 98.88 197 A 1 
ATOM   1578 C  CA  . THR A 1 197 ? 5.085   -12.254 18.632  1.00 98.88 197 A 1 
ATOM   1579 C  C   . THR A 1 197 ? 4.421   -13.063 17.525  1.00 98.87 197 A 1 
ATOM   1580 O  O   . THR A 1 197 ? 4.478   -14.297 17.522  1.00 98.75 197 A 1 
ATOM   1581 C  CB  . THR A 1 197 ? 4.033   -11.760 19.633  1.00 98.62 197 A 1 
ATOM   1582 O  OG1 . THR A 1 197 ? 4.690   -11.116 20.733  1.00 96.46 197 A 1 
ATOM   1583 C  CG2 . THR A 1 197 ? 3.194   -12.914 20.152  1.00 95.87 197 A 1 
ATOM   1584 N  N   . VAL A 1 198 ? 3.797   -12.371 16.572  1.00 98.81 198 A 1 
ATOM   1585 C  CA  . VAL A 1 198 ? 3.136   -13.040 15.456  1.00 98.82 198 A 1 
ATOM   1586 C  C   . VAL A 1 198 ? 4.143   -13.818 14.618  1.00 98.88 198 A 1 
ATOM   1587 O  O   . VAL A 1 198 ? 3.939   -14.998 14.306  1.00 98.82 198 A 1 
ATOM   1588 C  CB  . VAL A 1 198 ? 2.374   -12.014 14.589  1.00 98.72 198 A 1 
ATOM   1589 C  CG1 . VAL A 1 198 ? 1.926   -12.649 13.279  1.00 98.17 198 A 1 
ATOM   1590 C  CG2 . VAL A 1 198 ? 1.184   -11.456 15.354  1.00 98.27 198 A 1 
ATOM   1591 N  N   . MET A 1 199 ? 5.240   -13.174 14.250  1.00 98.85 199 A 1 
ATOM   1592 C  CA  . MET A 1 199 ? 6.234   -13.805 13.399  1.00 98.82 199 A 1 
ATOM   1593 C  C   . MET A 1 199 ? 6.921   -14.972 14.097  1.00 98.85 199 A 1 
ATOM   1594 O  O   . MET A 1 199 ? 7.188   -16.000 13.473  1.00 98.76 199 A 1 
ATOM   1595 C  CB  . MET A 1 199 ? 7.280   -12.779 12.951  1.00 98.80 199 A 1 
ATOM   1596 C  CG  . MET A 1 199 ? 6.750   -11.708 12.010  1.00 98.27 199 A 1 
ATOM   1597 S  SD  . MET A 1 199 ? 6.257   -12.358 10.404  1.00 97.90 199 A 1 
ATOM   1598 C  CE  . MET A 1 199 ? 4.503   -12.045 10.443  1.00 93.70 199 A 1 
ATOM   1599 N  N   . ASP A 1 200 ? 7.219   -14.819 15.388  1.00 98.86 200 A 1 
ATOM   1600 C  CA  . ASP A 1 200 ? 7.807   -15.925 16.142  1.00 98.81 200 A 1 
ATOM   1601 C  C   . ASP A 1 200 ? 6.869   -17.128 16.137  1.00 98.81 200 A 1 
ATOM   1602 O  O   . ASP A 1 200 ? 7.312   -18.273 16.002  1.00 98.60 200 A 1 
ATOM   1603 C  CB  . ASP A 1 200 ? 8.101   -15.498 17.588  1.00 98.72 200 A 1 
ATOM   1604 C  CG  . ASP A 1 200 ? 9.341   -14.626 17.700  1.00 98.09 200 A 1 
ATOM   1605 O  OD1 . ASP A 1 200 ? 10.128  -14.574 16.734  1.00 96.43 200 A 1 
ATOM   1606 O  OD2 . ASP A 1 200 ? 9.532   -14.008 18.769  1.00 96.41 200 A 1 
ATOM   1607 N  N   . GLY A 1 201 ? 5.581   -16.871 16.288  1.00 98.85 201 A 1 
ATOM   1608 C  CA  . GLY A 1 201 ? 4.597   -17.944 16.255  1.00 98.71 201 A 1 
ATOM   1609 C  C   . GLY A 1 201 ? 4.548   -18.629 14.900  1.00 98.80 201 A 1 
ATOM   1610 O  O   . GLY A 1 201 ? 4.489   -19.859 14.816  1.00 98.60 201 A 1 
ATOM   1611 N  N   . TYR A 1 202 ? 4.570   -17.851 13.838  1.00 98.76 202 A 1 
ATOM   1612 C  CA  . TYR A 1 202 ? 4.573   -18.411 12.489  1.00 98.77 202 A 1 
ATOM   1613 C  C   . TYR A 1 202 ? 5.825   -19.246 12.249  1.00 98.66 202 A 1 
ATOM   1614 O  O   . TYR A 1 202 ? 5.753   -20.345 11.697  1.00 98.44 202 A 1 
ATOM   1615 C  CB  . TYR A 1 202 ? 4.480   -17.298 11.439  1.00 98.76 202 A 1 
ATOM   1616 C  CG  . TYR A 1 202 ? 3.143   -16.583 11.377  1.00 98.80 202 A 1 
ATOM   1617 C  CD1 . TYR A 1 202 ? 2.020   -17.086 12.003  1.00 98.58 202 A 1 
ATOM   1618 C  CD2 . TYR A 1 202 ? 3.015   -15.405 10.643  1.00 98.58 202 A 1 
ATOM   1619 C  CE1 . TYR A 1 202 ? 0.795   -16.429 11.929  1.00 98.49 202 A 1 
ATOM   1620 C  CE2 . TYR A 1 202 ? 1.806   -14.750 10.560  1.00 98.47 202 A 1 
ATOM   1621 C  CZ  . TYR A 1 202 ? 0.697   -15.253 11.206  1.00 98.64 202 A 1 
ATOM   1622 O  OH  . TYR A 1 202 ? -0.501  -14.605 11.117  1.00 98.29 202 A 1 
ATOM   1623 N  N   . ARG A 1 203 ? 6.972   -18.734 12.660  1.00 98.70 203 A 1 
ATOM   1624 C  CA  . ARG A 1 203 ? 8.228   -19.457 12.483  1.00 98.65 203 A 1 
ATOM   1625 C  C   . ARG A 1 203 ? 8.196   -20.791 13.217  1.00 98.59 203 A 1 
ATOM   1626 O  O   . ARG A 1 203 ? 8.600   -21.818 12.680  1.00 98.09 203 A 1 
ATOM   1627 C  CB  . ARG A 1 203 ? 9.399   -18.601 12.969  1.00 98.23 203 A 1 
ATOM   1628 C  CG  . ARG A 1 203 ? 10.734  -19.328 13.006  1.00 96.93 203 A 1 
ATOM   1629 C  CD  . ARG A 1 203 ? 11.844  -18.383 13.464  1.00 96.20 203 A 1 
ATOM   1630 N  NE  . ARG A 1 203 ? 12.223  -17.428 12.426  1.00 95.06 203 A 1 
ATOM   1631 C  CZ  . ARG A 1 203 ? 12.885  -16.295 12.653  1.00 96.23 203 A 1 
ATOM   1632 N  NH1 . ARG A 1 203 ? 13.204  -15.945 13.892  1.00 90.55 203 A 1 
ATOM   1633 N  NH2 . ARG A 1 203 ? 13.209  -15.495 11.639  1.00 90.39 203 A 1 
ATOM   1634 N  N   . LYS A 1 204 ? 7.705   -20.774 14.445  1.00 98.67 204 A 1 
ATOM   1635 C  CA  . LYS A 1 204 ? 7.682   -21.981 15.266  1.00 98.51 204 A 1 
ATOM   1636 C  C   . LYS A 1 204 ? 6.774   -23.050 14.669  1.00 98.49 204 A 1 
ATOM   1637 O  O   . LYS A 1 204 ? 7.063   -24.247 14.786  1.00 97.86 204 A 1 
ATOM   1638 C  CB  . LYS A 1 204 ? 7.217   -21.638 16.684  1.00 98.22 204 A 1 
ATOM   1639 C  CG  . LYS A 1 204 ? 7.103   -22.832 17.612  1.00 88.22 204 A 1 
ATOM   1640 C  CD  . LYS A 1 204 ? 6.607   -22.422 18.995  1.00 85.02 204 A 1 
ATOM   1641 C  CE  . LYS A 1 204 ? 6.454   -23.612 19.913  1.00 73.07 204 A 1 
ATOM   1642 N  NZ  . LYS A 1 204 ? 5.945   -23.230 21.257  1.00 64.24 204 A 1 
ATOM   1643 N  N   . THR A 1 205 ? 5.695   -22.626 14.016  1.00 98.31 205 A 1 
ATOM   1644 C  CA  . THR A 1 205 ? 4.694   -23.559 13.505  1.00 98.19 205 A 1 
ATOM   1645 C  C   . THR A 1 205 ? 4.789   -23.762 11.997  1.00 97.98 205 A 1 
ATOM   1646 O  O   . THR A 1 205 ? 3.928   -24.418 11.408  1.00 97.13 205 A 1 
ATOM   1647 C  CB  . THR A 1 205 ? 3.283   -23.085 13.865  1.00 97.89 205 A 1 
ATOM   1648 O  OG1 . THR A 1 205 ? 3.080   -21.752 13.374  1.00 96.57 205 A 1 
ATOM   1649 C  CG2 . THR A 1 205 ? 3.088   -23.098 15.373  1.00 95.80 205 A 1 
ATOM   1650 N  N   . GLY A 1 206 ? 5.824   -23.215 11.364  1.00 97.93 206 A 1 
ATOM   1651 C  CA  . GLY A 1 206 ? 6.026   -23.423 9.940   1.00 97.69 206 A 1 
ATOM   1652 C  C   . GLY A 1 206 ? 5.064   -22.675 9.042   1.00 97.73 206 A 1 
ATOM   1653 O  O   . GLY A 1 206 ? 4.867   -23.058 7.891   1.00 96.78 206 A 1 
ATOM   1654 N  N   . GLN A 1 207 ? 4.466   -21.619 9.559   1.00 98.10 207 A 1 
ATOM   1655 C  CA  . GLN A 1 207 ? 3.570   -20.787 8.767   1.00 98.23 207 A 1 
ATOM   1656 C  C   . GLN A 1 207 ? 4.355   -19.695 8.055   1.00 98.31 207 A 1 
ATOM   1657 O  O   . GLN A 1 207 ? 5.474   -19.367 8.436   1.00 98.15 207 A 1 
ATOM   1658 C  CB  . GLN A 1 207 ? 2.486   -20.160 9.651   1.00 98.00 207 A 1 
ATOM   1659 C  CG  . GLN A 1 207 ? 1.699   -21.158 10.471  1.00 97.25 207 A 1 
ATOM   1660 C  CD  . GLN A 1 207 ? 0.501   -20.528 11.157  1.00 97.12 207 A 1 
ATOM   1661 O  OE1 . GLN A 1 207 ? -0.289  -19.838 10.501  1.00 91.67 207 A 1 
ATOM   1662 N  NE2 . GLN A 1 207 ? 0.369   -20.749 12.450  1.00 90.93 207 A 1 
ATOM   1663 N  N   . ARG A 1 208 ? 3.748   -19.141 7.020   1.00 98.23 208 A 1 
ATOM   1664 C  CA  . ARG A 1 208 ? 4.385   -18.065 6.265   1.00 98.39 208 A 1 
ATOM   1665 C  C   . ARG A 1 208 ? 3.426   -16.899 6.124   1.00 98.57 208 A 1 
ATOM   1666 O  O   . ARG A 1 208 ? 2.246   -16.993 6.468   1.00 98.29 208 A 1 
ATOM   1667 C  CB  . ARG A 1 208 ? 4.862   -18.578 4.906   1.00 97.79 208 A 1 
ATOM   1668 C  CG  . ARG A 1 208 ? 5.907   -19.681 5.049   1.00 94.75 208 A 1 
ATOM   1669 C  CD  . ARG A 1 208 ? 6.469   -20.145 3.726   1.00 88.15 208 A 1 
ATOM   1670 N  NE  . ARG A 1 208 ? 7.397   -21.252 3.924   1.00 80.83 208 A 1 
ATOM   1671 C  CZ  . ARG A 1 208 ? 8.052   -21.865 2.946   1.00 72.75 208 A 1 
ATOM   1672 N  NH1 . ARG A 1 208 ? 7.893   -21.487 1.685   1.00 67.08 208 A 1 
ATOM   1673 N  NH2 . ARG A 1 208 ? 8.872   -22.866 3.225   1.00 68.31 208 A 1 
ATOM   1674 N  N   . ALA A 1 209 ? 3.936   -15.773 5.623   1.00 98.69 209 A 1 
ATOM   1675 C  CA  . ALA A 1 209 ? 3.151   -14.554 5.605   1.00 98.69 209 A 1 
ATOM   1676 C  C   . ALA A 1 209 ? 3.472   -13.686 4.402   1.00 98.74 209 A 1 
ATOM   1677 O  O   . ALA A 1 209 ? 4.601   -13.680 3.899   1.00 98.54 209 A 1 
ATOM   1678 C  CB  . ALA A 1 209 ? 3.384   -13.748 6.886   1.00 98.57 209 A 1 
ATOM   1679 N  N   . ILE A 1 210 ? 2.460   -12.979 3.946   1.00 98.72 210 A 1 
ATOM   1680 C  CA  . ILE A 1 210 ? 2.631   -11.851 3.045   1.00 98.76 210 A 1 
ATOM   1681 C  C   . ILE A 1 210 ? 2.257   -10.610 3.838   1.00 98.87 210 A 1 
ATOM   1682 O  O   . ILE A 1 210 ? 1.131   -10.507 4.337   1.00 98.80 210 A 1 
ATOM   1683 C  CB  . ILE A 1 210 ? 1.768   -11.989 1.783   1.00 98.68 210 A 1 
ATOM   1684 C  CG1 . ILE A 1 210 ? 2.240   -13.184 0.954   1.00 98.11 210 A 1 
ATOM   1685 C  CG2 . ILE A 1 210 ? 1.819   -10.705 0.955   1.00 98.33 210 A 1 
ATOM   1686 C  CD1 . ILE A 1 210 ? 1.359   -13.496 -0.240  1.00 96.46 210 A 1 
ATOM   1687 N  N   . VAL A 1 211 ? 3.201   -9.692  3.981   1.00 98.73 211 A 1 
ATOM   1688 C  CA  . VAL A 1 211 ? 3.004   -8.499  4.796   1.00 98.79 211 A 1 
ATOM   1689 C  C   . VAL A 1 211 ? 2.618   -7.332  3.902   1.00 98.77 211 A 1 
ATOM   1690 O  O   . VAL A 1 211 ? 3.208   -7.137  2.838   1.00 98.69 211 A 1 
ATOM   1691 C  CB  . VAL A 1 211 ? 4.266   -8.160  5.606   1.00 98.74 211 A 1 
ATOM   1692 C  CG1 . VAL A 1 211 ? 4.033   -6.941  6.485   1.00 98.37 211 A 1 
ATOM   1693 C  CG2 . VAL A 1 211 ? 4.679   -9.357  6.460   1.00 98.35 211 A 1 
ATOM   1694 N  N   . SER A 1 212 ? 1.624   -6.554  4.331   1.00 98.74 212 A 1 
ATOM   1695 C  CA  . SER A 1 212 ? 1.200   -5.380  3.590   1.00 98.66 212 A 1 
ATOM   1696 C  C   . SER A 1 212 ? 1.186   -4.170  4.515   1.00 98.76 212 A 1 
ATOM   1697 O  O   . SER A 1 212 ? 0.883   -4.281  5.703   1.00 98.43 212 A 1 
ATOM   1698 C  CB  . SER A 1 212 ? -0.185  -5.580  2.979   1.00 98.09 212 A 1 
ATOM   1699 O  OG  . SER A 1 212 ? -0.192  -6.665  2.072   1.00 89.36 212 A 1 
ATOM   1700 N  N   . MET A 1 213 ? 1.525   -3.011  3.967   1.00 98.50 213 A 1 
ATOM   1701 C  CA  . MET A 1 213 ? 1.564   -1.768  4.717   1.00 98.41 213 A 1 
ATOM   1702 C  C   . MET A 1 213 ? 1.413   -0.626  3.734   1.00 98.39 213 A 1 
ATOM   1703 O  O   . MET A 1 213 ? 1.737   -0.764  2.552   1.00 97.71 213 A 1 
ATOM   1704 C  CB  . MET A 1 213 ? 2.886   -1.638  5.486   1.00 97.41 213 A 1 
ATOM   1705 C  CG  . MET A 1 213 ? 4.109   -1.615  4.584   1.00 96.23 213 A 1 
ATOM   1706 S  SD  . MET A 1 213 ? 5.661   -1.907  5.467   1.00 96.72 213 A 1 
ATOM   1707 C  CE  . MET A 1 213 ? 5.466   -3.613  5.929   1.00 91.73 213 A 1 
ATOM   1708 N  N   . HIS A 1 214 ? 0.921   0.513   4.211   1.00 97.79 214 A 1 
ATOM   1709 C  CA  . HIS A 1 214 ? 0.730   1.625   3.290   1.00 97.58 214 A 1 
ATOM   1710 C  C   . HIS A 1 214 ? 2.061   2.258   2.906   1.00 97.21 214 A 1 
ATOM   1711 O  O   . HIS A 1 214 ? 2.331   2.481   1.721   1.00 96.12 214 A 1 
ATOM   1712 C  CB  . HIS A 1 214 ? -0.200  2.678   3.888   1.00 97.36 214 A 1 
ATOM   1713 C  CG  . HIS A 1 214 ? -0.534  3.773   2.925   1.00 97.25 214 A 1 
ATOM   1714 N  ND1 . HIS A 1 214 ? -1.215  3.545   1.752   1.00 94.56 214 A 1 
ATOM   1715 C  CD2 . HIS A 1 214 ? -0.253  5.094   2.945   1.00 94.16 214 A 1 
ATOM   1716 C  CE1 . HIS A 1 214 ? -1.349  4.687   1.094   1.00 94.87 214 A 1 
ATOM   1717 N  NE2 . HIS A 1 214 ? -0.775  5.640   1.801   1.00 95.08 214 A 1 
ATOM   1718 N  N   . ILE A 1 215 ? 2.897   2.548   3.893   1.00 97.55 215 A 1 
ATOM   1719 C  CA  . ILE A 1 215 ? 4.157   3.243   3.663   1.00 97.43 215 A 1 
ATOM   1720 C  C   . ILE A 1 215 ? 5.324   2.293   3.897   1.00 97.45 215 A 1 
ATOM   1721 O  O   . ILE A 1 215 ? 5.539   1.830   5.015   1.00 97.45 215 A 1 
ATOM   1722 C  CB  . ILE A 1 215 ? 4.297   4.479   4.573   1.00 97.31 215 A 1 
ATOM   1723 C  CG1 . ILE A 1 215 ? 3.044   5.350   4.492   1.00 96.38 215 A 1 
ATOM   1724 C  CG2 . ILE A 1 215 ? 5.540   5.276   4.184   1.00 96.21 215 A 1 
ATOM   1725 C  CD1 . ILE A 1 215 ? 3.085   6.582   5.386   1.00 94.72 215 A 1 
ATOM   1726 N  N   . CYS A 1 216 ? 6.081   2.017   2.858   1.00 96.96 216 A 1 
ATOM   1727 C  CA  . CYS A 1 216 ? 7.254   1.164   2.946   1.00 96.62 216 A 1 
ATOM   1728 C  C   . CYS A 1 216 ? 8.406   1.894   3.633   1.00 96.94 216 A 1 
ATOM   1729 O  O   . CYS A 1 216 ? 8.474   3.127   3.601   1.00 95.79 216 A 1 
ATOM   1730 C  CB  . CYS A 1 216 ? 7.710   0.746   1.547   1.00 94.77 216 A 1 
ATOM   1731 S  SG  . CYS A 1 216 ? 7.392   -0.964  1.070   1.00 90.21 216 A 1 
ATOM   1732 N  N   . PRO A 1 217 ? 9.341   1.172   4.240   1.00 97.04 217 A 1 
ATOM   1733 C  CA  . PRO A 1 217 ? 10.593  1.804   4.640   1.00 96.34 217 A 1 
ATOM   1734 C  C   . PRO A 1 217 ? 11.323  2.351   3.422   1.00 95.63 217 A 1 
ATOM   1735 O  O   . PRO A 1 217 ? 11.149  1.848   2.314   1.00 92.87 217 A 1 
ATOM   1736 C  CB  . PRO A 1 217 ? 11.392  0.662   5.280   1.00 95.54 217 A 1 
ATOM   1737 C  CG  . PRO A 1 217 ? 10.398  -0.412  5.562   1.00 93.75 217 A 1 
ATOM   1738 C  CD  . PRO A 1 217 ? 9.323   -0.265  4.531   1.00 96.62 217 A 1 
ATOM   1739 N  N   . GLY A 1 218 ? 12.121  3.387   3.626   1.00 92.76 218 A 1 
ATOM   1740 C  CA  . GLY A 1 218 ? 12.906  3.956   2.556   1.00 90.98 218 A 1 
ATOM   1741 C  C   . GLY A 1 218 ? 12.536  5.388   2.249   1.00 92.10 218 A 1 
ATOM   1742 O  O   . GLY A 1 218 ? 12.059  6.123   3.117   1.00 89.89 218 A 1 
ATOM   1743 N  N   . VAL A 1 219 ? 12.756  5.786   1.004   1.00 88.14 219 A 1 
ATOM   1744 C  CA  . VAL A 1 219 ? 12.642  7.176   0.595   1.00 86.34 219 A 1 
ATOM   1745 C  C   . VAL A 1 219 ? 11.681  7.315   -0.575  1.00 85.76 219 A 1 
ATOM   1746 O  O   . VAL A 1 219 ? 11.271  6.331   -1.187  1.00 86.48 219 A 1 
ATOM   1747 C  CB  . VAL A 1 219 ? 14.019  7.762   0.217   1.00 84.85 219 A 1 
ATOM   1748 C  CG1 . VAL A 1 219 ? 14.989  7.643   1.385   1.00 80.46 219 A 1 
ATOM   1749 C  CG2 . VAL A 1 219 ? 14.570  7.051   -1.019  1.00 81.63 219 A 1 
ATOM   1750 N  N   . ALA A 1 220 ? 11.338  8.569   -0.882  1.00 85.54 220 A 1 
ATOM   1751 C  CA  . ALA A 1 220 ? 10.516  8.890   -2.043  1.00 84.34 220 A 1 
ATOM   1752 C  C   . ALA A 1 220 ? 11.418  9.413   -3.147  1.00 84.75 220 A 1 
ATOM   1753 O  O   . ALA A 1 220 ? 11.886  10.553  -3.088  1.00 84.01 220 A 1 
ATOM   1754 C  CB  . ALA A 1 220 ? 9.448   9.914   -1.682  1.00 83.84 220 A 1 
ATOM   1755 N  N   . GLU A 1 221 ? 11.665  8.590   -4.157  1.00 85.75 221 A 1 
ATOM   1756 C  CA  . GLU A 1 221 ? 12.597  8.942   -5.220  1.00 81.51 221 A 1 
ATOM   1757 C  C   . GLU A 1 221 ? 12.191  10.220  -5.949  1.00 80.24 221 A 1 
ATOM   1758 O  O   . GLU A 1 221 ? 13.043  11.022  -6.331  1.00 78.55 221 A 1 
ATOM   1759 C  CB  . GLU A 1 221 ? 12.721  7.798   -6.218  1.00 81.27 221 A 1 
ATOM   1760 C  CG  . GLU A 1 221 ? 13.371  6.536   -5.673  1.00 78.54 221 A 1 
ATOM   1761 C  CD  . GLU A 1 221 ? 12.383  5.570   -5.043  1.00 76.07 221 A 1 
ATOM   1762 O  OE1 . GLU A 1 221 ? 11.308  6.002   -4.586  1.00 73.88 221 A 1 
ATOM   1763 O  OE2 . GLU A 1 221 ? 12.692  4.362   -5.009  1.00 77.87 221 A 1 
ATOM   1764 N  N   . ARG A 1 222 ? 10.888  10.411  -6.133  1.00 83.58 222 A 1 
ATOM   1765 C  CA  . ARG A 1 222 ? 10.398  11.566  -6.879  1.00 80.85 222 A 1 
ATOM   1766 C  C   . ARG A 1 222 ? 10.488  12.863  -6.088  1.00 80.00 222 A 1 
ATOM   1767 O  O   . ARG A 1 222 ? 10.366  13.942  -6.671  1.00 79.43 222 A 1 
ATOM   1768 C  CB  . ARG A 1 222 ? 8.943   11.344  -7.306  1.00 80.23 222 A 1 
ATOM   1769 C  CG  . ARG A 1 222 ? 8.757   10.403  -8.467  1.00 75.13 222 A 1 
ATOM   1770 C  CD  . ARG A 1 222 ? 7.304   10.395  -8.916  1.00 72.69 222 A 1 
ATOM   1771 N  NE  . ARG A 1 222 ? 6.852   11.729  -9.282  1.00 70.25 222 A 1 
ATOM   1772 C  CZ  . ARG A 1 222 ? 5.573   12.097  -9.369  1.00 67.01 222 A 1 
ATOM   1773 N  NH1 . ARG A 1 222 ? 4.612   11.220  -9.102  1.00 63.33 222 A 1 
ATOM   1774 N  NH2 . ARG A 1 222 ? 5.250   13.334  -9.713  1.00 58.64 222 A 1 
ATOM   1775 N  N   . PHE A 1 223 ? 10.693  12.777  -4.800  1.00 82.60 223 A 1 
ATOM   1776 C  CA  . PHE A 1 223 ? 10.689  13.950  -3.939  1.00 82.14 223 A 1 
ATOM   1777 C  C   . PHE A 1 223 ? 12.012  14.057  -3.186  1.00 82.09 223 A 1 
ATOM   1778 O  O   . PHE A 1 223 ? 12.072  14.009  -1.960  1.00 79.47 223 A 1 
ATOM   1779 C  CB  . PHE A 1 223 ? 9.493   13.914  -2.994  1.00 82.10 223 A 1 
ATOM   1780 C  CG  . PHE A 1 223 ? 8.170   13.874  -3.715  1.00 79.88 223 A 1 
ATOM   1781 C  CD1 . PHE A 1 223 ? 7.612   15.035  -4.225  1.00 75.38 223 A 1 
ATOM   1782 C  CD2 . PHE A 1 223 ? 7.506   12.676  -3.915  1.00 77.15 223 A 1 
ATOM   1783 C  CE1 . PHE A 1 223 ? 6.409   15.002  -4.903  1.00 73.01 223 A 1 
ATOM   1784 C  CE2 . PHE A 1 223 ? 6.301   12.639  -4.589  1.00 73.04 223 A 1 
ATOM   1785 C  CZ  . PHE A 1 223 ? 5.746   13.805  -5.086  1.00 73.25 223 A 1 
ATOM   1786 N  N   . ASN A 1 224 ? 13.089  14.199  -3.966  1.00 83.68 224 A 1 
ATOM   1787 C  CA  . ASN A 1 224 ? 14.435  14.415  -3.450  1.00 82.44 224 A 1 
ATOM   1788 C  C   . ASN A 1 224 ? 14.887  13.298  -2.512  1.00 83.34 224 A 1 
ATOM   1789 O  O   . ASN A 1 224 ? 15.672  13.526  -1.586  1.00 80.02 224 A 1 
ATOM   1790 C  CB  . ASN A 1 224 ? 14.535  15.771  -2.740  1.00 81.27 224 A 1 
ATOM   1791 C  CG  . ASN A 1 224 ? 14.258  16.930  -3.673  1.00 74.36 224 A 1 
ATOM   1792 O  OD1 . ASN A 1 224 ? 14.697  16.929  -4.818  1.00 69.01 224 A 1 
ATOM   1793 N  ND2 . ASN A 1 224 ? 13.519  17.918  -3.192  1.00 66.23 224 A 1 
ATOM   1794 N  N   . TYR A 1 225 ? 14.410  12.097  -2.776  1.00 84.42 225 A 1 
ATOM   1795 C  CA  . TYR A 1 225 ? 14.787  10.924  -1.977  1.00 84.84 225 A 1 
ATOM   1796 C  C   . TYR A 1 225 ? 14.548  11.178  -0.485  1.00 86.10 225 A 1 
ATOM   1797 O  O   . TYR A 1 225 ? 15.343  10.770  0.364   1.00 82.92 225 A 1 
ATOM   1798 C  CB  . TYR A 1 225 ? 16.244  10.540  -2.246  1.00 84.11 225 A 1 
ATOM   1799 C  CG  . TYR A 1 225 ? 16.502  10.228  -3.698  1.00 81.90 225 A 1 
ATOM   1800 C  CD1 . TYR A 1 225 ? 16.297  8.952   -4.202  1.00 79.24 225 A 1 
ATOM   1801 C  CD2 . TYR A 1 225 ? 16.937  11.212  -4.577  1.00 80.87 225 A 1 
ATOM   1802 C  CE1 . TYR A 1 225 ? 16.525  8.658   -5.539  1.00 75.21 225 A 1 
ATOM   1803 C  CE2 . TYR A 1 225 ? 17.165  10.932  -5.912  1.00 75.28 225 A 1 
ATOM   1804 C  CZ  . TYR A 1 225 ? 16.953  9.655   -6.385  1.00 75.64 225 A 1 
ATOM   1805 O  OH  . TYR A 1 225 ? 17.179  9.371   -7.708  1.00 71.33 225 A 1 
ATOM   1806 N  N   . SER A 1 226 ? 13.440  11.843  -0.181  1.00 86.04 226 A 1 
ATOM   1807 C  CA  . SER A 1 226 ? 13.137  12.217  1.190   1.00 85.35 226 A 1 
ATOM   1808 C  C   . SER A 1 226 ? 12.694  11.008  2.006   1.00 85.91 226 A 1 
ATOM   1809 O  O   . SER A 1 226 ? 11.960  10.147  1.514   1.00 87.28 226 A 1 
ATOM   1810 C  CB  . SER A 1 226 ? 12.049  13.285  1.209   1.00 85.17 226 A 1 
ATOM   1811 O  OG  . SER A 1 226 ? 10.886  12.842  0.526   1.00 80.79 226 A 1 
ATOM   1812 N  N   . ASP A 1 227 ? 13.160  10.943  3.259   1.00 89.34 227 A 1 
ATOM   1813 C  CA  . ASP A 1 227 ? 12.740  9.891   4.159   1.00 89.23 227 A 1 
ATOM   1814 C  C   . ASP A 1 227 ? 11.240  9.958   4.387   1.00 90.31 227 A 1 
ATOM   1815 O  O   . ASP A 1 227 ? 10.662  11.046  4.488   1.00 88.98 227 A 1 
ATOM   1816 C  CB  . ASP A 1 227 ? 13.469  9.999   5.497   1.00 87.37 227 A 1 
ATOM   1817 C  CG  . ASP A 1 227 ? 14.963  9.762   5.373   1.00 83.53 227 A 1 
ATOM   1818 O  OD1 . ASP A 1 227 ? 15.374  8.894   4.578   1.00 77.99 227 A 1 
ATOM   1819 O  OD2 . ASP A 1 227 ? 15.734  10.451  6.077   1.00 79.04 227 A 1 
ATOM   1820 N  N   . GLN A 1 228 ? 10.608  8.793   4.474   1.00 93.68 228 A 1 
ATOM   1821 C  CA  . GLN A 1 228 ? 9.166   8.724   4.698   1.00 94.16 228 A 1 
ATOM   1822 C  C   . GLN A 1 228 ? 8.817   8.377   6.136   1.00 95.50 228 A 1 
ATOM   1823 O  O   . GLN A 1 228 ? 7.789   8.819   6.652   1.00 94.32 228 A 1 
ATOM   1824 C  CB  . GLN A 1 228 ? 8.539   7.700   3.756   1.00 93.24 228 A 1 
ATOM   1825 C  CG  . GLN A 1 228 ? 8.706   8.054   2.296   1.00 92.26 228 A 1 
ATOM   1826 C  CD  . GLN A 1 228 ? 8.106   9.401   1.974   1.00 92.39 228 A 1 
ATOM   1827 O  OE1 . GLN A 1 228 ? 6.887   9.571   2.021   1.00 84.38 228 A 1 
ATOM   1828 N  NE2 . GLN A 1 228 ? 8.956   10.378  1.680   1.00 83.42 228 A 1 
ATOM   1829 N  N   . LEU A 1 229 ? 9.666   7.596   6.796   1.00 95.77 229 A 1 
ATOM   1830 C  CA  . LEU A 1 229 ? 9.441   7.199   8.172   1.00 95.39 229 A 1 
ATOM   1831 C  C   . LEU A 1 229 ? 10.470  7.853   9.085   1.00 95.21 229 A 1 
ATOM   1832 O  O   . LEU A 1 229 ? 11.576  8.178   8.658   1.00 94.93 229 A 1 
ATOM   1833 C  CB  . LEU A 1 229 ? 9.521   5.680   8.315   1.00 95.97 229 A 1 
ATOM   1834 C  CG  . LEU A 1 229 ? 8.663   4.845   7.350   1.00 95.75 229 A 1 
ATOM   1835 C  CD1 . LEU A 1 229 ? 8.834   3.362   7.646   1.00 95.39 229 A 1 
ATOM   1836 C  CD2 . LEU A 1 229 ? 7.207   5.258   7.434   1.00 95.54 229 A 1 
ATOM   1837 N  N   . TYR A 1 230 ? 10.096  8.053   10.352  1.00 96.75 230 A 1 
ATOM   1838 C  CA  . TYR A 1 230 ? 11.075  8.473   11.339  1.00 96.02 230 A 1 
ATOM   1839 C  C   . TYR A 1 230 ? 12.253  7.505   11.314  1.00 96.20 230 A 1 
ATOM   1840 O  O   . TYR A 1 230 ? 12.049  6.295   11.208  1.00 95.88 230 A 1 
ATOM   1841 C  CB  . TYR A 1 230 ? 10.470  8.506   12.737  1.00 95.52 230 A 1 
ATOM   1842 C  CG  . TYR A 1 230 ? 9.490   9.635   12.984  1.00 95.55 230 A 1 
ATOM   1843 C  CD1 . TYR A 1 230 ? 9.911   10.954  13.002  1.00 93.93 230 A 1 
ATOM   1844 C  CD2 . TYR A 1 230 ? 8.145   9.373   13.231  1.00 94.22 230 A 1 
ATOM   1845 C  CE1 . TYR A 1 230 ? 9.016   11.989  13.246  1.00 93.12 230 A 1 
ATOM   1846 C  CE2 . TYR A 1 230 ? 7.253   10.400  13.472  1.00 93.32 230 A 1 
ATOM   1847 C  CZ  . TYR A 1 230 ? 7.689   11.706  13.481  1.00 94.04 230 A 1 
ATOM   1848 O  OH  . TYR A 1 230 ? 6.806   12.721  13.725  1.00 91.65 230 A 1 
ATOM   1849 N  N   . PRO A 1 231 ? 13.490  8.005   11.403  1.00 95.99 231 A 1 
ATOM   1850 C  CA  . PRO A 1 231 ? 14.657  7.119   11.292  1.00 94.98 231 A 1 
ATOM   1851 C  C   . PRO A 1 231 ? 14.629  5.946   12.257  1.00 95.43 231 A 1 
ATOM   1852 O  O   . PRO A 1 231 ? 14.966  4.820   11.872  1.00 95.14 231 A 1 
ATOM   1853 C  CB  . PRO A 1 231 ? 15.829  8.060   11.576  1.00 93.65 231 A 1 
ATOM   1854 C  CG  . PRO A 1 231 ? 15.342  9.399   11.142  1.00 91.33 231 A 1 
ATOM   1855 C  CD  . PRO A 1 231 ? 13.873  9.425   11.479  1.00 94.61 231 A 1 
ATOM   1856 N  N   . GLN A 1 232 ? 14.230  6.181   13.507  1.00 95.87 232 A 1 
ATOM   1857 C  CA  . GLN A 1 232 ? 14.228  5.117   14.490  1.00 95.48 232 A 1 
ATOM   1858 C  C   . GLN A 1 232 ? 13.223  4.024   14.141  1.00 96.33 232 A 1 
ATOM   1859 O  O   . GLN A 1 232 ? 13.448  2.855   14.446  1.00 95.96 232 A 1 
ATOM   1860 C  CB  . GLN A 1 232 ? 13.945  5.671   15.895  1.00 94.11 232 A 1 
ATOM   1861 C  CG  . GLN A 1 232 ? 12.555  6.249   16.103  1.00 88.60 232 A 1 
ATOM   1862 C  CD  . GLN A 1 232 ? 12.470  7.734   15.797  1.00 88.51 232 A 1 
ATOM   1863 O  OE1 . GLN A 1 232 ? 13.226  8.248   14.961  1.00 82.90 232 A 1 
ATOM   1864 N  NE2 . GLN A 1 232 ? 11.546  8.427   16.456  1.00 81.12 232 A 1 
ATOM   1865 N  N   . TYR A 1 233 ? 12.115  4.402   13.501  1.00 96.92 233 A 1 
ATOM   1866 C  CA  . TYR A 1 233 ? 11.121  3.418   13.094  1.00 97.17 233 A 1 
ATOM   1867 C  C   . TYR A 1 233 ? 11.512  2.765   11.782  1.00 97.32 233 A 1 
ATOM   1868 O  O   . TYR A 1 233 ? 11.303  1.560   11.597  1.00 97.25 233 A 1 
ATOM   1869 C  CB  . TYR A 1 233 ? 9.740   4.061   12.966  1.00 97.02 233 A 1 
ATOM   1870 C  CG  . TYR A 1 233 ? 9.225   4.684   14.253  1.00 97.19 233 A 1 
ATOM   1871 C  CD1 . TYR A 1 233 ? 9.483   4.101   15.483  1.00 96.07 233 A 1 
ATOM   1872 C  CD2 . TYR A 1 233 ? 8.472   5.849   14.224  1.00 96.25 233 A 1 
ATOM   1873 C  CE1 . TYR A 1 233 ? 9.023   4.677   16.654  1.00 95.62 233 A 1 
ATOM   1874 C  CE2 . TYR A 1 233 ? 8.004   6.426   15.385  1.00 95.64 233 A 1 
ATOM   1875 C  CZ  . TYR A 1 233 ? 8.282   5.839   16.604  1.00 96.08 233 A 1 
ATOM   1876 O  OH  . TYR A 1 233 ? 7.816   6.411   17.756  1.00 94.87 233 A 1 
ATOM   1877 N  N   . ASN A 1 234 ? 12.078  3.533   10.871  1.00 96.96 234 A 1 
ATOM   1878 C  CA  . ASN A 1 234 ? 12.504  2.999   9.589   1.00 96.73 234 A 1 
ATOM   1879 C  C   . ASN A 1 234 ? 13.501  1.863   9.776   1.00 97.09 234 A 1 
ATOM   1880 O  O   . ASN A 1 234 ? 13.328  0.763   9.233   1.00 97.31 234 A 1 
ATOM   1881 C  CB  . ASN A 1 234 ? 13.119  4.095   8.728   1.00 96.42 234 A 1 
ATOM   1882 C  CG  . ASN A 1 234 ? 13.494  3.608   7.343   1.00 96.46 234 A 1 
ATOM   1883 O  OD1 . ASN A 1 234 ? 12.685  3.651   6.416   1.00 92.69 234 A 1 
ATOM   1884 N  ND2 . ASN A 1 234 ? 14.723  3.153   7.190   1.00 92.32 234 A 1 
ATOM   1885 N  N   . ASP A 1 235 ? 14.544  2.118   10.554  1.00 96.76 235 A 1 
ATOM   1886 C  CA  . ASP A 1 235 ? 15.590  1.119   10.745  1.00 96.43 235 A 1 
ATOM   1887 C  C   . ASP A 1 235 ? 15.045  -0.104  11.470  1.00 97.03 235 A 1 
ATOM   1888 O  O   . ASP A 1 235 ? 15.368  -1.239  11.120  1.00 96.74 235 A 1 
ATOM   1889 C  CB  . ASP A 1 235 ? 16.757  1.722   11.521  1.00 95.23 235 A 1 
ATOM   1890 C  CG  . ASP A 1 235 ? 17.446  2.835   10.755  1.00 90.55 235 A 1 
ATOM   1891 O  OD1 . ASP A 1 235 ? 17.208  2.961   9.539   1.00 86.55 235 A 1 
ATOM   1892 O  OD2 . ASP A 1 235 ? 18.231  3.579   11.373  1.00 86.19 235 A 1 
ATOM   1893 N  N   . ARG A 1 236 ? 14.214  0.118   12.484  1.00 97.27 236 A 1 
ATOM   1894 C  CA  . ARG A 1 236 ? 13.649  -0.999  13.231  1.00 97.59 236 A 1 
ATOM   1895 C  C   . ARG A 1 236 ? 12.707  -1.820  12.369  1.00 97.81 236 A 1 
ATOM   1896 O  O   . ARG A 1 236 ? 12.649  -3.046  12.489  1.00 97.70 236 A 1 
ATOM   1897 C  CB  . ARG A 1 236 ? 12.932  -0.493  14.485  1.00 97.21 236 A 1 
ATOM   1898 C  CG  . ARG A 1 236 ? 12.481  -1.599  15.425  1.00 95.05 236 A 1 
ATOM   1899 C  CD  . ARG A 1 236 ? 11.912  -1.041  16.715  1.00 93.28 236 A 1 
ATOM   1900 N  NE  . ARG A 1 236 ? 11.518  -2.100  17.636  1.00 90.93 236 A 1 
ATOM   1901 C  CZ  . ARG A 1 236 ? 10.958  -1.899  18.822  1.00 88.08 236 A 1 
ATOM   1902 N  NH1 . ARG A 1 236 ? 10.724  -0.659  19.247  1.00 85.61 236 A 1 
ATOM   1903 N  NH2 . ARG A 1 236 ? 10.635  -2.923  19.597  1.00 83.07 236 A 1 
ATOM   1904 N  N   . LEU A 1 237 ? 11.950  -1.152  11.494  1.00 97.34 237 A 1 
ATOM   1905 C  CA  . LEU A 1 237 ? 11.029  -1.857  10.611  1.00 97.63 237 A 1 
ATOM   1906 C  C   . LEU A 1 237 ? 11.789  -2.703  9.594   1.00 97.99 237 A 1 
ATOM   1907 O  O   . LEU A 1 237 ? 11.418  -3.857  9.342   1.00 98.03 237 A 1 
ATOM   1908 C  CB  . LEU A 1 237 ? 10.107  -0.863  9.902   1.00 97.74 237 A 1 
ATOM   1909 C  CG  . LEU A 1 237 ? 9.057   -1.463  8.963   1.00 97.30 237 A 1 
ATOM   1910 C  CD1 . LEU A 1 237 ? 8.175   -2.453  9.699   1.00 96.78 237 A 1 
ATOM   1911 C  CD2 . LEU A 1 237 ? 8.213   -0.355  8.340   1.00 96.66 237 A 1 
ATOM   1912 N  N   . VAL A 1 238 ? 12.851  -2.157  9.020   1.00 97.53 238 A 1 
ATOM   1913 C  CA  . VAL A 1 238 ? 13.675  -2.930  8.099   1.00 97.45 238 A 1 
ATOM   1914 C  C   . VAL A 1 238 ? 14.231  -4.160  8.800   1.00 97.61 238 A 1 
ATOM   1915 O  O   . VAL A 1 238 ? 14.154  -5.276  8.273   1.00 97.87 238 A 1 
ATOM   1916 C  CB  . VAL A 1 238 ? 14.821  -2.069  7.518   1.00 97.20 238 A 1 
ATOM   1917 C  CG1 . VAL A 1 238 ? 15.786  -2.934  6.727   1.00 96.51 238 A 1 
ATOM   1918 C  CG2 . VAL A 1 238 ? 14.253  -0.967  6.636   1.00 96.57 238 A 1 
ATOM   1919 N  N   . ASP A 1 239 ? 14.787  -3.962  9.994   1.00 97.82 239 A 1 
ATOM   1920 C  CA  . ASP A 1 239 ? 15.326  -5.082  10.759  1.00 97.63 239 A 1 
ATOM   1921 C  C   . ASP A 1 239 ? 14.247  -6.105  11.075  1.00 97.96 239 A 1 
ATOM   1922 O  O   . ASP A 1 239 ? 14.472  -7.316  10.971  1.00 97.74 239 A 1 
ATOM   1923 C  CB  . ASP A 1 239 ? 15.976  -4.589  12.054  1.00 96.98 239 A 1 
ATOM   1924 C  CG  . ASP A 1 239 ? 17.296  -3.886  11.818  1.00 92.56 239 A 1 
ATOM   1925 O  OD1 . ASP A 1 239 ? 17.816  -3.934  10.688  1.00 89.19 239 A 1 
ATOM   1926 O  OD2 . ASP A 1 239 ? 17.822  -3.288  12.775  1.00 89.05 239 A 1 
ATOM   1927 N  N   . SER A 1 240 ? 13.072  -5.626  11.474  1.00 97.89 240 A 1 
ATOM   1928 C  CA  . SER A 1 240 ? 11.981  -6.517  11.860  1.00 97.88 240 A 1 
ATOM   1929 C  C   . SER A 1 240 ? 11.519  -7.365  10.686  1.00 98.25 240 A 1 
ATOM   1930 O  O   . SER A 1 240 ? 11.250  -8.563  10.841  1.00 97.97 240 A 1 
ATOM   1931 C  CB  . SER A 1 240 ? 10.811  -5.707  12.420  1.00 97.20 240 A 1 
ATOM   1932 O  OG  . SER A 1 240 ? 11.167  -5.042  13.617  1.00 91.57 240 A 1 
ATOM   1933 N  N   . LEU A 1 241 ? 11.423  -6.765  9.508   1.00 97.97 241 A 1 
ATOM   1934 C  CA  . LEU A 1 241 ? 10.970  -7.500  8.335   1.00 98.00 241 A 1 
ATOM   1935 C  C   . LEU A 1 241 ? 12.031  -8.476  7.855   1.00 98.18 241 A 1 
ATOM   1936 O  O   . LEU A 1 241 ? 11.742  -9.643  7.591   1.00 98.17 241 A 1 
ATOM   1937 C  CB  . LEU A 1 241 ? 10.590  -6.519  7.222   1.00 98.23 241 A 1 
ATOM   1938 C  CG  . LEU A 1 241 ? 9.372   -5.643  7.504   1.00 97.98 241 A 1 
ATOM   1939 C  CD1 . LEU A 1 241 ? 9.263   -4.518  6.484   1.00 97.67 241 A 1 
ATOM   1940 C  CD2 . LEU A 1 241 ? 8.099   -6.471  7.507   1.00 97.33 241 A 1 
ATOM   1941 N  N   . ALA A 1 242 ? 13.278  -8.010  7.742   1.00 98.01 242 A 1 
ATOM   1942 C  CA  . ALA A 1 242 ? 14.348  -8.865  7.242   1.00 97.89 242 A 1 
ATOM   1943 C  C   . ALA A 1 242 ? 14.630  -10.033 8.179   1.00 97.81 242 A 1 
ATOM   1944 O  O   . ALA A 1 242 ? 14.988  -11.119 7.722   1.00 97.57 242 A 1 
ATOM   1945 C  CB  . ALA A 1 242 ? 15.615  -8.042  7.021   1.00 97.60 242 A 1 
ATOM   1946 N  N   . GLU A 1 243 ? 14.456  -9.820  9.481   1.00 98.25 243 A 1 
ATOM   1947 C  CA  . GLU A 1 243 ? 14.722  -10.855 10.472  1.00 98.15 243 A 1 
ATOM   1948 C  C   . GLU A 1 243 ? 13.880  -12.101 10.215  1.00 98.31 243 A 1 
ATOM   1949 O  O   . GLU A 1 243 ? 14.306  -13.218 10.517  1.00 97.77 243 A 1 
ATOM   1950 C  CB  . GLU A 1 243 ? 14.454  -10.319 11.882  1.00 97.42 243 A 1 
ATOM   1951 C  CG  . GLU A 1 243 ? 14.591  -11.359 12.998  1.00 91.62 243 A 1 
ATOM   1952 C  CD  . GLU A 1 243 ? 16.019  -11.832 13.181  1.00 88.05 243 A 1 
ATOM   1953 O  OE1 . GLU A 1 243 ? 16.954  -11.094 12.809  1.00 81.58 243 A 1 
ATOM   1954 O  OE2 . GLU A 1 243 ? 16.212  -12.946 13.710  1.00 81.29 243 A 1 
ATOM   1955 N  N   . TYR A 1 244 ? 12.694  -11.908 9.647   1.00 98.58 244 A 1 
ATOM   1956 C  CA  . TYR A 1 244 ? 11.772  -13.011 9.402   1.00 98.56 244 A 1 
ATOM   1957 C  C   . TYR A 1 244 ? 11.680  -13.352 7.919   1.00 98.52 244 A 1 
ATOM   1958 O  O   . TYR A 1 244 ? 10.605  -13.654 7.401   1.00 98.19 244 A 1 
ATOM   1959 C  CB  . TYR A 1 244 ? 10.397  -12.684 9.993   1.00 98.55 244 A 1 
ATOM   1960 C  CG  . TYR A 1 244 ? 10.438  -12.572 11.503  1.00 98.60 244 A 1 
ATOM   1961 C  CD1 . TYR A 1 244 ? 10.436  -13.708 12.291  1.00 98.22 244 A 1 
ATOM   1962 C  CD2 . TYR A 1 244 ? 10.511  -11.336 12.124  1.00 98.23 244 A 1 
ATOM   1963 C  CE1 . TYR A 1 244 ? 10.493  -13.622 13.675  1.00 97.89 244 A 1 
ATOM   1964 C  CE2 . TYR A 1 244 ? 10.573  -11.239 13.503  1.00 97.93 244 A 1 
ATOM   1965 C  CZ  . TYR A 1 244 ? 10.565  -12.384 14.268  1.00 98.07 244 A 1 
ATOM   1966 O  OH  . TYR A 1 244 ? 10.620  -12.291 15.640  1.00 97.23 244 A 1 
ATOM   1967 N  N   . ASN A 1 245 ? 12.812  -13.322 7.238   1.00 98.28 245 A 1 
ATOM   1968 C  CA  . ASN A 1 245 ? 12.840  -13.648 5.818   1.00 97.82 245 A 1 
ATOM   1969 C  C   . ASN A 1 245 ? 12.517  -15.113 5.550   1.00 97.85 245 A 1 
ATOM   1970 O  O   . ASN A 1 245 ? 12.225  -15.486 4.416   1.00 97.01 245 A 1 
ATOM   1971 C  CB  . ASN A 1 245 ? 14.200  -13.287 5.215   1.00 96.87 245 A 1 
ATOM   1972 C  CG  . ASN A 1 245 ? 15.298  -14.222 5.660   1.00 96.17 245 A 1 
ATOM   1973 O  OD1 . ASN A 1 245 ? 15.359  -14.642 6.808   1.00 90.41 245 A 1 
ATOM   1974 N  ND2 . ASN A 1 245 ? 16.201  -14.559 4.735   1.00 89.35 245 A 1 
ATOM   1975 N  N   . ASP A 1 246 ? 12.578  -15.938 6.588   1.00 98.08 246 A 1 
ATOM   1976 C  CA  . ASP A 1 246 ? 12.176  -17.331 6.464   1.00 97.87 246 A 1 
ATOM   1977 C  C   . ASP A 1 246 ? 10.668  -17.503 6.570   1.00 97.99 246 A 1 
ATOM   1978 O  O   . ASP A 1 246 ? 10.142  -18.580 6.270   1.00 97.14 246 A 1 
ATOM   1979 C  CB  . ASP A 1 246 ? 12.870  -18.186 7.538   1.00 97.32 246 A 1 
ATOM   1980 C  CG  . ASP A 1 246 ? 12.567  -17.697 8.946   1.00 96.73 246 A 1 
ATOM   1981 O  OD1 . ASP A 1 246 ? 12.543  -16.469 9.165   1.00 95.01 246 A 1 
ATOM   1982 O  OD2 . ASP A 1 246 ? 12.370  -18.545 9.837   1.00 94.25 246 A 1 
ATOM   1983 N  N   . VAL A 1 247 ? 9.971   -16.458 6.984   1.00 98.37 247 A 1 
ATOM   1984 C  CA  . VAL A 1 247 ? 8.517   -16.467 7.126   1.00 98.59 247 A 1 
ATOM   1985 C  C   . VAL A 1 247 ? 7.852   -15.620 6.048   1.00 98.54 247 A 1 
ATOM   1986 O  O   . VAL A 1 247 ? 6.825   -16.010 5.484   1.00 98.35 247 A 1 
ATOM   1987 C  CB  . VAL A 1 247 ? 8.102   -15.963 8.524   1.00 98.46 247 A 1 
ATOM   1988 C  CG1 . VAL A 1 247 ? 6.583   -15.874 8.639   1.00 98.01 247 A 1 
ATOM   1989 C  CG2 . VAL A 1 247 ? 8.678   -16.863 9.611   1.00 97.99 247 A 1 
ATOM   1990 N  N   . ILE A 1 248 ? 8.424   -14.462 5.757   1.00 98.54 248 A 1 
ATOM   1991 C  CA  . ILE A 1 248 ? 7.798   -13.475 4.883   1.00 98.62 248 A 1 
ATOM   1992 C  C   . ILE A 1 248 ? 8.155   -13.747 3.423   1.00 98.46 248 A 1 
ATOM   1993 O  O   . ILE A 1 248 ? 9.326   -13.707 3.043   1.00 98.22 248 A 1 
ATOM   1994 C  CB  . ILE A 1 248 ? 8.221   -12.055 5.280   1.00 98.65 248 A 1 
ATOM   1995 C  CG1 . ILE A 1 248 ? 7.769   -11.750 6.713   1.00 98.43 248 A 1 
ATOM   1996 C  CG2 . ILE A 1 248 ? 7.657   -11.034 4.300   1.00 98.47 248 A 1 
ATOM   1997 C  CD1 . ILE A 1 248 ? 8.296   -10.435 7.262   1.00 98.24 248 A 1 
ATOM   1998 N  N   . LEU A 1 249 ? 7.132   -14.004 2.615   1.00 98.48 249 A 1 
ATOM   1999 C  CA  . LEU A 1 249 ? 7.332   -14.241 1.191   1.00 98.25 249 A 1 
ATOM   2000 C  C   . LEU A 1 249 ? 7.524   -12.944 0.419   1.00 98.21 249 A 1 
ATOM   2001 O  O   . LEU A 1 249 ? 8.125   -12.948 -0.656  1.00 97.47 249 A 1 
ATOM   2002 C  CB  . LEU A 1 249 ? 6.158   -15.014 0.604   1.00 97.62 249 A 1 
ATOM   2003 C  CG  . LEU A 1 249 ? 5.816   -16.345 1.282   1.00 96.31 249 A 1 
ATOM   2004 C  CD1 . LEU A 1 249 ? 4.691   -17.040 0.521   1.00 95.03 249 A 1 
ATOM   2005 C  CD2 . LEU A 1 249 ? 7.036   -17.239 1.374   1.00 94.77 249 A 1 
ATOM   2006 N  N   . GLY A 1 250 ? 7.003   -11.848 0.945   1.00 98.44 250 A 1 
ATOM   2007 C  CA  . GLY A 1 250 ? 7.093   -10.565 0.284   1.00 98.51 250 A 1 
ATOM   2008 C  C   . GLY A 1 250 ? 6.296   -9.522  1.031   1.00 98.75 250 A 1 
ATOM   2009 O  O   . GLY A 1 250 ? 5.435   -9.847  1.858   1.00 98.62 250 A 1 
ATOM   2010 N  N   . VAL A 1 251 ? 6.577   -8.264  0.727   1.00 98.50 251 A 1 
ATOM   2011 C  CA  . VAL A 1 251 ? 5.907   -7.123  1.343   1.00 98.55 251 A 1 
ATOM   2012 C  C   . VAL A 1 251 ? 5.263   -6.286  0.248   1.00 98.56 251 A 1 
ATOM   2013 O  O   . VAL A 1 251 ? 5.874   -6.050  -0.799  1.00 98.33 251 A 1 
ATOM   2014 C  CB  . VAL A 1 251 ? 6.894   -6.261  2.151   1.00 98.47 251 A 1 
ATOM   2015 C  CG1 . VAL A 1 251 ? 6.179   -5.075  2.790   1.00 98.01 251 A 1 
ATOM   2016 C  CG2 . VAL A 1 251 ? 7.592   -7.106  3.212   1.00 98.00 251 A 1 
ATOM   2017 N  N   . LEU A 1 252 ? 4.023   -5.844  0.481   1.00 98.58 252 A 1 
ATOM   2018 C  CA  . LEU A 1 252 ? 3.314   -4.993  -0.463  1.00 98.55 252 A 1 
ATOM   2019 C  C   . LEU A 1 252 ? 3.074   -3.627  0.162   1.00 98.52 252 A 1 
ATOM   2020 O  O   . LEU A 1 252 ? 2.588   -3.532  1.290   1.00 98.05 252 A 1 
ATOM   2021 C  CB  . LEU A 1 252 ? 1.978   -5.617  -0.870  1.00 98.24 252 A 1 
ATOM   2022 C  CG  . LEU A 1 252 ? 2.011   -7.035  -1.440  1.00 96.10 252 A 1 
ATOM   2023 C  CD1 . LEU A 1 252 ? 0.633   -7.439  -1.924  1.00 90.10 252 A 1 
ATOM   2024 C  CD2 . LEU A 1 252 ? 3.030   -7.152  -2.561  1.00 90.00 252 A 1 
ATOM   2025 N  N   . CYS A 1 253 ? 3.403   -2.572  -0.584  1.00 97.92 253 A 1 
ATOM   2026 C  CA  . CYS A 1 253 ? 3.242   -1.204  -0.119  1.00 97.86 253 A 1 
ATOM   2027 C  C   . CYS A 1 253 ? 2.601   -0.337  -1.186  1.00 97.63 253 A 1 
ATOM   2028 O  O   . CYS A 1 253 ? 2.577   -0.688  -2.366  1.00 96.82 253 A 1 
ATOM   2029 C  CB  . CYS A 1 253 ? 4.594   -0.577  0.248   1.00 97.07 253 A 1 
ATOM   2030 S  SG  . CYS A 1 253 ? 5.575   -1.447  1.481   1.00 95.74 253 A 1 
ATOM   2031 N  N   . GLY A 1 254 ? 2.095   0.823   -0.775  1.00 97.05 254 A 1 
ATOM   2032 C  CA  . GLY A 1 254 ? 1.589   1.830   -1.680  1.00 96.48 254 A 1 
ATOM   2033 C  C   . GLY A 1 254 ? 2.233   3.169   -1.387  1.00 96.46 254 A 1 
ATOM   2034 O  O   . GLY A 1 254 ? 3.452   3.267   -1.269  1.00 94.93 254 A 1 
ATOM   2035 N  N   . HIS A 1 255 ? 1.409   4.210   -1.271  1.00 94.14 255 A 1 
ATOM   2036 C  CA  . HIS A 1 255 ? 1.803   5.533   -0.784  1.00 94.48 255 A 1 
ATOM   2037 C  C   . HIS A 1 255 ? 2.549   6.391   -1.800  1.00 94.76 255 A 1 
ATOM   2038 O  O   . HIS A 1 255 ? 2.235   7.567   -1.954  1.00 92.01 255 A 1 
ATOM   2039 C  CB  . HIS A 1 255 ? 2.633   5.409   0.506   1.00 93.31 255 A 1 
ATOM   2040 C  CG  . HIS A 1 255 ? 3.106   6.720   1.047   1.00 93.69 255 A 1 
ATOM   2041 N  ND1 . HIS A 1 255 ? 2.246   7.712   1.453   1.00 90.95 255 A 1 
ATOM   2042 C  CD2 . HIS A 1 255 ? 4.350   7.189   1.262   1.00 87.95 255 A 1 
ATOM   2043 C  CE1 . HIS A 1 255 ? 2.935   8.744   1.896   1.00 89.12 255 A 1 
ATOM   2044 N  NE2 . HIS A 1 255 ? 4.223   8.458   1.789   1.00 89.26 255 A 1 
ATOM   2045 N  N   . LEU A 1 256 ? 3.538   5.831   -2.485  1.00 93.51 256 A 1 
ATOM   2046 C  CA  . LEU A 1 256 ? 4.374   6.639   -3.368  1.00 91.54 256 A 1 
ATOM   2047 C  C   . LEU A 1 256 ? 3.767   6.859   -4.750  1.00 91.06 256 A 1 
ATOM   2048 O  O   . LEU A 1 256 ? 4.243   7.704   -5.507  1.00 88.40 256 A 1 
ATOM   2049 C  CB  . LEU A 1 256 ? 5.766   6.018   -3.518  1.00 90.92 256 A 1 
ATOM   2050 C  CG  . LEU A 1 256 ? 6.600   5.936   -2.239  1.00 89.16 256 A 1 
ATOM   2051 C  CD1 . LEU A 1 256 ? 7.995   5.424   -2.553  1.00 89.05 256 A 1 
ATOM   2052 C  CD2 . LEU A 1 256 ? 6.676   7.290   -1.551  1.00 89.08 256 A 1 
ATOM   2053 N  N   . HIS A 1 257 ? 2.730   6.101   -5.094  1.00 90.13 257 A 1 
ATOM   2054 C  CA  . HIS A 1 257 ? 2.032   6.205   -6.383  1.00 90.40 257 A 1 
ATOM   2055 C  C   . HIS A 1 257 ? 2.908   5.808   -7.560  1.00 90.64 257 A 1 
ATOM   2056 O  O   . HIS A 1 257 ? 2.551   6.058   -8.711  1.00 88.20 257 A 1 
ATOM   2057 C  CB  . HIS A 1 257 ? 1.491   7.628   -6.600  1.00 90.54 257 A 1 
ATOM   2058 C  CG  . HIS A 1 257 ? 0.426   8.026   -5.623  1.00 91.41 257 A 1 
ATOM   2059 N  ND1 . HIS A 1 257 ? -0.766  8.593   -6.024  1.00 86.99 257 A 1 
ATOM   2060 C  CD2 . HIS A 1 257 ? 0.364   7.951   -4.281  1.00 84.25 257 A 1 
ATOM   2061 C  CE1 . HIS A 1 257 ? -1.503  8.848   -4.963  1.00 86.75 257 A 1 
ATOM   2062 N  NE2 . HIS A 1 257 ? -0.846  8.467   -3.893  1.00 87.98 257 A 1 
ATOM   2063 N  N   . THR A 1 258 ? 4.049   5.178   -7.289  1.00 90.39 258 A 1 
ATOM   2064 C  CA  . THR A 1 258 ? 4.976   4.773   -8.334  1.00 88.79 258 A 1 
ATOM   2065 C  C   . THR A 1 258 ? 5.270   3.282   -8.242  1.00 89.09 258 A 1 
ATOM   2066 O  O   . THR A 1 258 ? 5.007   2.640   -7.225  1.00 89.14 258 A 1 
ATOM   2067 C  CB  . THR A 1 258 ? 6.297   5.556   -8.249  1.00 87.75 258 A 1 
ATOM   2068 O  OG1 . THR A 1 258 ? 6.789   5.514   -6.907  1.00 83.34 258 A 1 
ATOM   2069 C  CG2 . THR A 1 258 ? 6.080   6.996   -8.672  1.00 82.91 258 A 1 
ATOM   2070 N  N   . ASP A 1 259 ? 5.818   2.739   -9.322  1.00 90.47 259 A 1 
ATOM   2071 C  CA  . ASP A 1 259 ? 6.149   1.328   -9.430  1.00 91.02 259 A 1 
ATOM   2072 C  C   . ASP A 1 259 ? 7.632   1.149   -9.132  1.00 90.55 259 A 1 
ATOM   2073 O  O   . ASP A 1 259 ? 8.482   1.442   -9.972  1.00 89.68 259 A 1 
ATOM   2074 C  CB  . ASP A 1 259 ? 5.791   0.830   -10.832 1.00 90.72 259 A 1 
ATOM   2075 C  CG  . ASP A 1 259 ? 6.318   -0.563  -11.128 1.00 90.59 259 A 1 
ATOM   2076 O  OD1 . ASP A 1 259 ? 6.855   -1.235  -10.223 1.00 87.50 259 A 1 
ATOM   2077 O  OD2 . ASP A 1 259 ? 6.187   -0.993  -12.294 1.00 86.96 259 A 1 
ATOM   2078 N  N   . THR A 1 260 ? 7.952   0.665   -7.936  1.00 92.79 260 A 1 
ATOM   2079 C  CA  . THR A 1 260 ? 9.337   0.426   -7.582  1.00 93.17 260 A 1 
ATOM   2080 C  C   . THR A 1 260 ? 9.407   -0.676  -6.533  1.00 94.20 260 A 1 
ATOM   2081 O  O   . THR A 1 260 ? 8.399   -1.289  -6.189  1.00 94.58 260 A 1 
ATOM   2082 C  CB  . THR A 1 260 ? 10.038  1.712   -7.093  1.00 91.23 260 A 1 
ATOM   2083 O  OG1 . THR A 1 260 ? 11.438  1.480   -6.974  1.00 84.53 260 A 1 
ATOM   2084 C  CG2 . THR A 1 260 ? 9.460   2.159   -5.753  1.00 85.19 260 A 1 
ATOM   2085 N  N   . PHE A 1 261 ? 10.617  -0.934  -6.040  1.00 94.24 261 A 1 
ATOM   2086 C  CA  . PHE A 1 261 ? 10.824  -2.027  -5.099  1.00 94.48 261 A 1 
ATOM   2087 C  C   . PHE A 1 261 ? 11.908  -1.672  -4.098  1.00 94.76 261 A 1 
ATOM   2088 O  O   . PHE A 1 261 ? 12.677  -0.727  -4.290  1.00 94.58 261 A 1 
ATOM   2089 C  CB  . PHE A 1 261 ? 11.189  -3.325  -5.834  1.00 93.81 261 A 1 
ATOM   2090 C  CG  . PHE A 1 261 ? 12.472  -3.224  -6.617  1.00 93.50 261 A 1 
ATOM   2091 C  CD1 . PHE A 1 261 ? 12.467  -2.807  -7.946  1.00 90.66 261 A 1 
ATOM   2092 C  CD2 . PHE A 1 261 ? 13.690  -3.570  -6.046  1.00 90.43 261 A 1 
ATOM   2093 C  CE1 . PHE A 1 261 ? 13.640  -2.714  -8.670  1.00 87.89 261 A 1 
ATOM   2094 C  CE2 . PHE A 1 261 ? 14.873  -3.488  -6.766  1.00 88.13 261 A 1 
ATOM   2095 C  CZ  . PHE A 1 261 ? 14.848  -3.057  -8.081  1.00 88.87 261 A 1 
ATOM   2096 N  N   . ARG A 1 262 ? 11.963  -2.448  -3.022  1.00 95.82 262 A 1 
ATOM   2097 C  CA  . ARG A 1 262 ? 12.980  -2.314  -1.997  1.00 95.51 262 A 1 
ATOM   2098 C  C   . ARG A 1 262 ? 13.519  -3.690  -1.658  1.00 96.32 262 A 1 
ATOM   2099 O  O   . ARG A 1 262 ? 12.763  -4.658  -1.579  1.00 96.34 262 A 1 
ATOM   2100 C  CB  . ARG A 1 262 ? 12.409  -1.673  -0.728  1.00 94.82 262 A 1 
ATOM   2101 C  CG  . ARG A 1 262 ? 11.681  -0.358  -0.941  1.00 91.93 262 A 1 
ATOM   2102 C  CD  . ARG A 1 262 ? 12.637  0.807   -1.004  1.00 88.48 262 A 1 
ATOM   2103 N  NE  . ARG A 1 262 ? 11.945  2.081   -1.176  1.00 87.59 262 A 1 
ATOM   2104 C  CZ  . ARG A 1 262 ? 11.825  2.728   -2.322  1.00 85.96 262 A 1 
ATOM   2105 N  NH1 . ARG A 1 262 ? 12.361  2.232   -3.426  1.00 78.87 262 A 1 
ATOM   2106 N  NH2 . ARG A 1 262 ? 11.169  3.870   -2.376  1.00 80.75 262 A 1 
ATOM   2107 N  N   . ILE A 1 263 ? 14.828  -3.767  -1.461  1.00 95.67 263 A 1 
ATOM   2108 C  CA  . ILE A 1 263 ? 15.449  -4.971  -0.921  1.00 95.93 263 A 1 
ATOM   2109 C  C   . ILE A 1 263 ? 15.802  -4.667  0.527   1.00 96.29 263 A 1 
ATOM   2110 O  O   . ILE A 1 263 ? 16.790  -3.980  0.806   1.00 95.82 263 A 1 
ATOM   2111 C  CB  . ILE A 1 263 ? 16.693  -5.383  -1.725  1.00 95.71 263 A 1 
ATOM   2112 C  CG1 . ILE A 1 263 ? 16.349  -5.508  -3.209  1.00 94.64 263 A 1 
ATOM   2113 C  CG2 . ILE A 1 263 ? 17.248  -6.692  -1.189  1.00 94.63 263 A 1 
ATOM   2114 C  CD1 . ILE A 1 263 ? 17.542  -5.826  -4.102  1.00 92.01 263 A 1 
ATOM   2115 N  N   . LEU A 1 264 ? 14.976  -5.136  1.444   1.00 96.73 264 A 1 
ATOM   2116 C  CA  . LEU A 1 264 ? 15.145  -4.858  2.855   1.00 96.86 264 A 1 
ATOM   2117 C  C   . LEU A 1 264 ? 16.101  -5.876  3.459   1.00 97.03 264 A 1 
ATOM   2118 O  O   . LEU A 1 264 ? 15.850  -7.080  3.387   1.00 96.93 264 A 1 
ATOM   2119 C  CB  . LEU A 1 264 ? 13.795  -4.900  3.570   1.00 97.04 264 A 1 
ATOM   2120 C  CG  . LEU A 1 264 ? 12.695  -4.043  2.937   1.00 96.59 264 A 1 
ATOM   2121 C  CD1 . LEU A 1 264 ? 11.381  -4.207  3.690   1.00 95.36 264 A 1 
ATOM   2122 C  CD2 . LEU A 1 264 ? 13.109  -2.577  2.891   1.00 95.02 264 A 1 
ATOM   2123 N  N   . SER A 1 265 ? 17.204  -5.395  4.049   1.00 96.74 265 A 1 
ATOM   2124 C  CA  . SER A 1 265 ? 18.284  -6.278  4.470   1.00 96.33 265 A 1 
ATOM   2125 C  C   . SER A 1 265 ? 18.688  -6.050  5.913   1.00 96.60 265 A 1 
ATOM   2126 O  O   . SER A 1 265 ? 18.709  -4.913  6.406   1.00 96.19 265 A 1 
ATOM   2127 C  CB  . SER A 1 265 ? 19.512  -6.091  3.573   1.00 94.33 265 A 1 
ATOM   2128 O  OG  . SER A 1 265 ? 19.199  -6.322  2.218   1.00 81.01 265 A 1 
ATOM   2129 N  N   . LYS A 1 266 ? 19.013  -7.139  6.594   1.00 96.38 266 A 1 
ATOM   2130 C  CA  . LYS A 1 266 ? 19.635  -7.131  7.902   1.00 96.10 266 A 1 
ATOM   2131 C  C   . LYS A 1 266 ? 20.710  -8.200  7.875   1.00 96.11 266 A 1 
ATOM   2132 O  O   . LYS A 1 266 ? 20.406  -9.395  7.992   1.00 95.10 266 A 1 
ATOM   2133 C  CB  . LYS A 1 266 ? 18.631  -7.393  9.011   1.00 95.18 266 A 1 
ATOM   2134 C  CG  . LYS A 1 266 ? 19.244  -7.422  10.409  1.00 93.21 266 A 1 
ATOM   2135 C  CD  . LYS A 1 266 ? 18.224  -7.809  11.469  1.00 90.22 266 A 1 
ATOM   2136 C  CE  . LYS A 1 266 ? 18.840  -7.847  12.848  1.00 84.83 266 A 1 
ATOM   2137 N  NZ  . LYS A 1 266 ? 17.870  -8.292  13.876  1.00 77.62 266 A 1 
ATOM   2138 N  N   . GLY A 1 267 ? 21.960  -7.789  7.684   1.00 95.28 267 A 1 
ATOM   2139 C  CA  . GLY A 1 267 ? 23.008  -8.759  7.481   1.00 94.78 267 A 1 
ATOM   2140 C  C   . GLY A 1 267 ? 22.770  -9.505  6.187   1.00 95.69 267 A 1 
ATOM   2141 O  O   . GLY A 1 267 ? 22.610  -8.902  5.129   1.00 93.75 267 A 1 
ATOM   2142 N  N   . ASN A 1 268 ? 22.726  -10.832 6.280   1.00 96.11 268 A 1 
ATOM   2143 C  CA  . ASN A 1 268 ? 22.485  -11.659 5.108   1.00 96.13 268 A 1 
ATOM   2144 C  C   . ASN A 1 268 ? 21.018  -12.033 4.948   1.00 96.85 268 A 1 
ATOM   2145 O  O   . ASN A 1 268 ? 20.671  -12.788 4.042   1.00 95.34 268 A 1 
ATOM   2146 C  CB  . ASN A 1 268 ? 23.338  -12.929 5.173   1.00 94.12 268 A 1 
ATOM   2147 C  CG  . ASN A 1 268 ? 23.005  -13.798 6.369   1.00 84.20 268 A 1 
ATOM   2148 O  OD1 . ASN A 1 268 ? 22.329  -13.365 7.297   1.00 73.88 268 A 1 
ATOM   2149 N  ND2 . ASN A 1 268 ? 23.492  -15.032 6.351   1.00 73.80 268 A 1 
ATOM   2150 N  N   . LYS A 1 269 ? 20.150  -11.499 5.809   1.00 97.49 269 A 1 
ATOM   2151 C  CA  . LYS A 1 269 ? 18.721  -11.769 5.724   1.00 97.75 269 A 1 
ATOM   2152 C  C   . LYS A 1 269 ? 18.050  -10.667 4.915   1.00 97.85 269 A 1 
ATOM   2153 O  O   . LYS A 1 269 ? 18.249  -9.481  5.184   1.00 97.37 269 A 1 
ATOM   2154 C  CB  . LYS A 1 269 ? 18.102  -11.855 7.118   1.00 97.46 269 A 1 
ATOM   2155 C  CG  . LYS A 1 269 ? 18.665  -12.983 7.968   1.00 95.94 269 A 1 
ATOM   2156 C  CD  . LYS A 1 269 ? 17.963  -13.067 9.303   1.00 93.42 269 A 1 
ATOM   2157 C  CE  . LYS A 1 269 ? 18.492  -14.214 10.141  1.00 86.98 269 A 1 
ATOM   2158 N  NZ  . LYS A 1 269 ? 17.761  -14.347 11.426  1.00 79.62 269 A 1 
ATOM   2159 N  N   . LYS A 1 270 ? 17.242  -11.071 3.926   1.00 97.91 270 A 1 
ATOM   2160 C  CA  . LYS A 1 270 ? 16.668  -10.114 2.998   1.00 97.93 270 A 1 
ATOM   2161 C  C   . LYS A 1 270 ? 15.219  -10.447 2.679   1.00 98.16 270 A 1 
ATOM   2162 O  O   . LYS A 1 270 ? 14.838  -11.615 2.634   1.00 97.78 270 A 1 
ATOM   2163 C  CB  . LYS A 1 270 ? 17.490  -10.067 1.704   1.00 97.50 270 A 1 
ATOM   2164 C  CG  . LYS A 1 270 ? 18.954  -9.693  1.926   1.00 96.43 270 A 1 
ATOM   2165 C  CD  . LYS A 1 270 ? 19.785  -9.882  0.666   1.00 94.91 270 A 1 
ATOM   2166 C  CE  . LYS A 1 270 ? 21.246  -9.600  0.953   1.00 90.72 270 A 1 
ATOM   2167 N  NZ  . LYS A 1 270 ? 22.122  -9.897  -0.218  1.00 83.26 270 A 1 
ATOM   2168 N  N   . VAL A 1 271 ? 14.428  -9.405  2.451   1.00 98.16 271 A 1 
ATOM   2169 C  CA  . VAL A 1 271 ? 13.016  -9.532  2.089   1.00 98.10 271 A 1 
ATOM   2170 C  C   . VAL A 1 271 ? 12.714  -8.510  0.998   1.00 98.13 271 A 1 
ATOM   2171 O  O   . VAL A 1 271 ? 13.211  -7.387  1.032   1.00 97.50 271 A 1 
ATOM   2172 C  CB  . VAL A 1 271 ? 12.091  -9.296  3.304   1.00 97.19 271 A 1 
ATOM   2173 C  CG1 . VAL A 1 271 ? 10.646  -9.173  2.865   1.00 90.32 271 A 1 
ATOM   2174 C  CG2 . VAL A 1 271 ? 12.248  -10.424 4.307   1.00 89.65 271 A 1 
ATOM   2175 N  N   . MET A 1 272 ? 11.893  -8.912  0.033   1.00 98.01 272 A 1 
ATOM   2176 C  CA  . MET A 1 272 ? 11.471  -8.005  -1.024  1.00 97.96 272 A 1 
ATOM   2177 C  C   . MET A 1 272 ? 10.230  -7.216  -0.614  1.00 98.12 272 A 1 
ATOM   2178 O  O   . MET A 1 272 ? 9.299   -7.769  -0.032  1.00 98.16 272 A 1 
ATOM   2179 C  CB  . MET A 1 272 ? 11.157  -8.754  -2.317  1.00 97.67 272 A 1 
ATOM   2180 C  CG  . MET A 1 272 ? 12.383  -9.266  -3.048  1.00 96.05 272 A 1 
ATOM   2181 S  SD  . MET A 1 272 ? 13.570  -7.963  -3.415  1.00 96.84 272 A 1 
ATOM   2182 C  CE  . MET A 1 272 ? 12.550  -6.790  -4.325  1.00 93.41 272 A 1 
ATOM   2183 N  N   . ALA A 1 273 ? 10.220  -5.929  -0.951  1.00 97.71 273 A 1 
ATOM   2184 C  CA  . ALA A 1 273 ? 9.045   -5.092  -0.795  1.00 97.54 273 A 1 
ATOM   2185 C  C   . ALA A 1 273 ? 8.703   -4.474  -2.140  1.00 97.24 273 A 1 
ATOM   2186 O  O   . ALA A 1 273 ? 9.586   -3.970  -2.841  1.00 96.81 273 A 1 
ATOM   2187 C  CB  . ALA A 1 273 ? 9.267   -4.005  0.252   1.00 97.65 273 A 1 
ATOM   2188 N  N   . PHE A 1 274 ? 7.428   -4.513  -2.498  1.00 97.55 274 A 1 
ATOM   2189 C  CA  . PHE A 1 274 ? 6.965   -4.023  -3.786  1.00 97.56 274 A 1 
ATOM   2190 C  C   . PHE A 1 274 ? 6.025   -2.853  -3.580  1.00 97.60 274 A 1 
ATOM   2191 O  O   . PHE A 1 274 ? 4.980   -2.990  -2.939  1.00 97.28 274 A 1 
ATOM   2192 C  CB  . PHE A 1 274 ? 6.270   -5.144  -4.565  1.00 97.42 274 A 1 
ATOM   2193 C  CG  . PHE A 1 274 ? 7.116   -6.366  -4.711  1.00 97.50 274 A 1 
ATOM   2194 C  CD1 . PHE A 1 274 ? 8.129   -6.408  -5.649  1.00 96.39 274 A 1 
ATOM   2195 C  CD2 . PHE A 1 274 ? 6.921   -7.471  -3.890  1.00 96.25 274 A 1 
ATOM   2196 C  CE1 . PHE A 1 274 ? 8.925   -7.525  -5.780  1.00 95.50 274 A 1 
ATOM   2197 C  CE2 . PHE A 1 274 ? 7.716   -8.585  -4.016  1.00 95.47 274 A 1 
ATOM   2198 C  CZ  . PHE A 1 274 ? 8.717   -8.618  -4.964  1.00 95.99 274 A 1 
ATOM   2199 N  N   . ILE A 1 275 ? 6.403   -1.707  -4.111  1.00 96.53 275 A 1 
ATOM   2200 C  CA  . ILE A 1 275 ? 5.588   -0.510  -4.038  1.00 96.05 275 A 1 
ATOM   2201 C  C   . ILE A 1 275 ? 4.742   -0.457  -5.299  1.00 95.51 275 A 1 
ATOM   2202 O  O   . ILE A 1 275 ? 5.265   -0.265  -6.403  1.00 94.67 275 A 1 
ATOM   2203 C  CB  . ILE A 1 275 ? 6.449   0.738   -3.875  1.00 96.12 275 A 1 
ATOM   2204 C  CG1 . ILE A 1 275 ? 7.258   0.647   -2.572  1.00 94.73 275 A 1 
ATOM   2205 C  CG2 . ILE A 1 275 ? 5.590   1.993   -3.890  1.00 94.45 275 A 1 
ATOM   2206 C  CD1 . ILE A 1 275 ? 8.301   1.728   -2.399  1.00 89.01 275 A 1 
ATOM   2207 N  N   . GLY A 1 276 ? 3.442   -0.654  -5.143  1.00 95.51 276 A 1 
ATOM   2208 C  CA  . GLY A 1 276 ? 2.548   -0.733  -6.276  1.00 95.05 276 A 1 
ATOM   2209 C  C   . GLY A 1 276 ? 2.109   0.628   -6.774  1.00 95.20 276 A 1 
ATOM   2210 O  O   . GLY A 1 276 ? 1.919   1.554   -5.988  1.00 94.05 276 A 1 
ATOM   2211 N  N   . PRO A 1 277 ? 1.930   0.766   -8.089  1.00 93.99 277 A 1 
ATOM   2212 C  CA  . PRO A 1 277 ? 1.472   2.032   -8.654  1.00 93.34 277 A 1 
ATOM   2213 C  C   . PRO A 1 277 ? 0.016   2.308   -8.291  1.00 93.69 277 A 1 
ATOM   2214 O  O   . PRO A 1 277 ? -0.752  1.386   -8.024  1.00 92.99 277 A 1 
ATOM   2215 C  CB  . PRO A 1 277 ? 1.639   1.830   -10.158 1.00 92.28 277 A 1 
ATOM   2216 C  CG  . PRO A 1 277 ? 1.478   0.359   -10.334 1.00 90.44 277 A 1 
ATOM   2217 C  CD  . PRO A 1 277 ? 2.109   -0.266  -9.120  1.00 92.42 277 A 1 
ATOM   2218 N  N   . SER A 1 278 ? -0.351  3.567   -8.312  1.00 93.16 278 A 1 
ATOM   2219 C  CA  . SER A 1 278 ? -1.649  4.003   -7.828  1.00 93.35 278 A 1 
ATOM   2220 C  C   . SER A 1 278 ? -2.728  3.949   -8.901  1.00 93.10 278 A 1 
ATOM   2221 O  O   . SER A 1 278 ? -2.456  4.029   -10.101 1.00 93.52 278 A 1 
ATOM   2222 C  CB  . SER A 1 278 ? -1.558  5.436   -7.303  1.00 93.03 278 A 1 
ATOM   2223 O  OG  . SER A 1 278 ? -1.175  6.325   -8.337  1.00 89.96 278 A 1 
ATOM   2224 N  N   . VAL A 1 279 ? -3.964  3.808   -8.458  1.00 93.70 279 A 1 
ATOM   2225 C  CA  . VAL A 1 279 ? -5.106  4.100   -9.313  1.00 92.70 279 A 1 
ATOM   2226 C  C   . VAL A 1 279 ? -5.170  5.604   -9.560  1.00 92.81 279 A 1 
ATOM   2227 O  O   . VAL A 1 279 ? -5.480  6.059   -10.663 1.00 91.93 279 A 1 
ATOM   2228 C  CB  . VAL A 1 279 ? -6.413  3.616   -8.668  1.00 92.75 279 A 1 
ATOM   2229 C  CG1 . VAL A 1 279 ? -7.619  4.066   -9.493  1.00 89.84 279 A 1 
ATOM   2230 C  CG2 . VAL A 1 279 ? -6.398  2.103   -8.527  1.00 91.20 279 A 1 
ATOM   2231 N  N   . ASP A 1 280 ? -4.863  6.378   -8.528  1.00 91.92 280 A 1 
ATOM   2232 C  CA  . ASP A 1 280 ? -4.922  7.829   -8.584  1.00 90.93 280 A 1 
ATOM   2233 C  C   . ASP A 1 280 ? -4.019  8.400   -9.662  1.00 90.73 280 A 1 
ATOM   2234 O  O   . ASP A 1 280 ? -2.951  7.864   -9.957  1.00 88.58 280 A 1 
ATOM   2235 C  CB  . ASP A 1 280 ? -4.523  8.401   -7.225  1.00 88.88 280 A 1 
ATOM   2236 C  CG  . ASP A 1 280 ? -4.792  9.895   -7.112  1.00 88.10 280 A 1 
ATOM   2237 O  OD1 . ASP A 1 280 ? -5.690  10.389  -7.815  1.00 84.22 280 A 1 
ATOM   2238 O  OD2 . ASP A 1 280 ? -4.112  10.557  -6.309  1.00 81.56 280 A 1 
ATOM   2239 N  N   . THR A 1 281 ? -4.443  9.513   -10.256 1.00 91.07 281 A 1 
ATOM   2240 C  CA  . THR A 1 281 ? -3.680  10.212  -11.279 1.00 88.93 281 A 1 
ATOM   2241 C  C   . THR A 1 281 ? -3.108  11.537  -10.790 1.00 87.87 281 A 1 
ATOM   2242 O  O   . THR A 1 281 ? -2.457  12.242  -11.552 1.00 86.01 281 A 1 
ATOM   2243 C  CB  . THR A 1 281 ? -4.557  10.479  -12.511 1.00 88.38 281 A 1 
ATOM   2244 O  OG1 . THR A 1 281 ? -5.784  11.081  -12.088 1.00 86.64 281 A 1 
ATOM   2245 C  CG2 . THR A 1 281 ? -4.859  9.179   -13.241 1.00 86.11 281 A 1 
ATOM   2246 N  N   . TRP A 1 282 ? -3.329  11.867  -9.519  1.00 89.79 282 A 1 
ATOM   2247 C  CA  . TRP A 1 282 ? -2.968  13.169  -8.967  1.00 84.89 282 A 1 
ATOM   2248 C  C   . TRP A 1 282 ? -1.512  13.537  -9.198  1.00 82.71 282 A 1 
ATOM   2249 O  O   . TRP A 1 282 ? -1.195  14.693  -9.495  1.00 76.59 282 A 1 
ATOM   2250 C  CB  . TRP A 1 282 ? -3.274  13.187  -7.465  1.00 80.89 282 A 1 
ATOM   2251 C  CG  . TRP A 1 282 ? -2.767  14.400  -6.745  1.00 77.19 282 A 1 
ATOM   2252 C  CD1 . TRP A 1 282 ? -1.664  14.488  -5.952  1.00 68.00 282 A 1 
ATOM   2253 C  CD2 . TRP A 1 282 ? -3.362  15.710  -6.755  1.00 73.21 282 A 1 
ATOM   2254 N  NE1 . TRP A 1 282 ? -1.522  15.764  -5.464  1.00 64.37 282 A 1 
ATOM   2255 C  CE2 . TRP A 1 282 ? -2.551  16.531  -5.943  1.00 68.56 282 A 1 
ATOM   2256 C  CE3 . TRP A 1 282 ? -4.492  16.255  -7.372  1.00 63.32 282 A 1 
ATOM   2257 C  CZ2 . TRP A 1 282 ? -2.848  17.887  -5.735  1.00 64.94 282 A 1 
ATOM   2258 C  CZ3 . TRP A 1 282 ? -4.773  17.596  -7.152  1.00 57.09 282 A 1 
ATOM   2259 C  CH2 . TRP A 1 282 ? -3.956  18.394  -6.347  1.00 58.69 282 A 1 
ATOM   2260 N  N   . LEU A 1 283 ? -0.607  12.574  -9.083  1.00 84.61 283 A 1 
ATOM   2261 C  CA  . LEU A 1 283 ? 0.817   12.836  -9.243  1.00 82.15 283 A 1 
ATOM   2262 C  C   . LEU A 1 283 ? 1.292   12.641  -10.680 1.00 82.84 283 A 1 
ATOM   2263 O  O   . LEU A 1 283 ? 2.490   12.501  -10.931 1.00 78.45 283 A 1 
ATOM   2264 C  CB  . LEU A 1 283 ? 1.637   11.970  -8.285  1.00 79.34 283 A 1 
ATOM   2265 C  CG  . LEU A 1 283 ? 1.407   12.244  -6.801  1.00 75.85 283 A 1 
ATOM   2266 C  CD1 . LEU A 1 283 ? 2.297   11.368  -5.936  1.00 72.45 283 A 1 
ATOM   2267 C  CD2 . LEU A 1 283 ? 1.630   13.720  -6.481  1.00 71.81 283 A 1 
ATOM   2268 N  N   . GLY A 1 284 ? 0.364   12.643  -11.619 1.00 83.32 284 A 1 
ATOM   2269 C  CA  . GLY A 1 284 ? 0.713   12.631  -13.027 1.00 82.28 284 A 1 
ATOM   2270 C  C   . GLY A 1 284 ? 1.006   11.268  -13.612 1.00 84.35 284 A 1 
ATOM   2271 O  O   . GLY A 1 284 ? 1.649   11.173  -14.650 1.00 81.61 284 A 1 
ATOM   2272 N  N   . THR A 1 285 ? 0.543   10.212  -12.956 1.00 85.54 285 A 1 
ATOM   2273 C  CA  . THR A 1 285 ? 0.759   8.859   -13.437 1.00 85.61 285 A 1 
ATOM   2274 C  C   . THR A 1 285 ? -0.548  8.252   -13.930 1.00 86.65 285 A 1 
ATOM   2275 O  O   . THR A 1 285 ? -1.630  8.586   -13.434 1.00 85.78 285 A 1 
ATOM   2276 C  CB  . THR A 1 285 ? 1.360   7.958   -12.350 1.00 83.57 285 A 1 
ATOM   2277 O  OG1 . THR A 1 285 ? 0.555   8.028   -11.171 1.00 76.05 285 A 1 
ATOM   2278 C  CG2 . THR A 1 285 ? 2.776   8.411   -12.019 1.00 75.87 285 A 1 
ATOM   2279 N  N   . SER A 1 286 ? -0.449  7.359   -14.908 1.00 87.57 286 A 1 
ATOM   2280 C  CA  . SER A 1 286 ? -1.625  6.716   -15.456 1.00 88.22 286 A 1 
ATOM   2281 C  C   . SER A 1 286 ? -2.254  5.784   -14.432 1.00 89.86 286 A 1 
ATOM   2282 O  O   . SER A 1 286 ? -1.548  5.162   -13.639 1.00 89.65 286 A 1 
ATOM   2283 C  CB  . SER A 1 286 ? -1.266  5.926   -16.714 1.00 85.92 286 A 1 
ATOM   2284 O  OG  . SER A 1 286 ? -0.829  6.788   -17.746 1.00 80.88 286 A 1 
ATOM   2285 N  N   . PRO A 1 287 ? -3.584  5.666   -14.423 1.00 90.83 287 A 1 
ATOM   2286 C  CA  . PRO A 1 287 ? -4.236  4.736   -13.493 1.00 91.32 287 A 1 
ATOM   2287 C  C   . PRO A 1 287 ? -3.691  3.332   -13.687 1.00 92.36 287 A 1 
ATOM   2288 O  O   . PRO A 1 287 ? -3.547  2.861   -14.817 1.00 91.13 287 A 1 
ATOM   2289 C  CB  . PRO A 1 287 ? -5.714  4.817   -13.878 1.00 90.18 287 A 1 
ATOM   2290 C  CG  . PRO A 1 287 ? -5.856  6.116   -14.600 1.00 88.32 287 A 1 
ATOM   2291 C  CD  . PRO A 1 287 ? -4.553  6.349   -15.296 1.00 90.39 287 A 1 
ATOM   2292 N  N   . SER A 1 288 ? -3.387  2.663   -12.579 1.00 93.13 288 A 1 
ATOM   2293 C  CA  . SER A 1 288 ? -2.724  1.370   -12.642 1.00 93.52 288 A 1 
ATOM   2294 C  C   . SER A 1 288 ? -3.323  0.395   -11.642 1.00 94.51 288 A 1 
ATOM   2295 O  O   . SER A 1 288 ? -3.781  0.785   -10.567 1.00 94.27 288 A 1 
ATOM   2296 C  CB  . SER A 1 288 ? -1.228  1.521   -12.370 1.00 91.77 288 A 1 
ATOM   2297 O  OG  . SER A 1 288 ? -0.623  2.414   -13.291 1.00 84.01 288 A 1 
ATOM   2298 N  N   . ILE A 1 289 ? -3.298  -0.877  -12.019 1.00 94.58 289 A 1 
ATOM   2299 C  CA  . ILE A 1 289 ? -3.710  -1.955  -11.129 1.00 94.76 289 A 1 
ATOM   2300 C  C   . ILE A 1 289 ? -2.757  -3.114  -11.354 1.00 95.39 289 A 1 
ATOM   2301 O  O   . ILE A 1 289 ? -2.343  -3.385  -12.487 1.00 95.34 289 A 1 
ATOM   2302 C  CB  . ILE A 1 289 ? -5.173  -2.360  -11.374 1.00 92.96 289 A 1 
ATOM   2303 C  CG1 . ILE A 1 289 ? -5.622  -3.405  -10.346 1.00 86.63 289 A 1 
ATOM   2304 C  CG2 . ILE A 1 289 ? -5.375  -2.866  -12.795 1.00 86.80 289 A 1 
ATOM   2305 C  CD1 . ILE A 1 289 ? -5.797  -2.852  -8.957  1.00 86.55 289 A 1 
ATOM   2306 N  N   . ARG A 1 290 ? -2.395  -3.814  -10.275 1.00 96.67 290 A 1 
ATOM   2307 C  CA  . ARG A 1 290 ? -1.404  -4.875  -10.329 1.00 96.99 290 A 1 
ATOM   2308 C  C   . ARG A 1 290 ? -1.989  -6.182  -9.824  1.00 97.53 290 A 1 
ATOM   2309 O  O   . ARG A 1 290 ? -2.776  -6.201  -8.883  1.00 97.35 290 A 1 
ATOM   2310 C  CB  . ARG A 1 290 ? -0.171  -4.490  -9.518  1.00 95.38 290 A 1 
ATOM   2311 C  CG  . ARG A 1 290 ? 0.865   -5.593  -9.367  1.00 93.13 290 A 1 
ATOM   2312 C  CD  . ARG A 1 290 ? 2.155   -5.077  -8.752  1.00 92.73 290 A 1 
ATOM   2313 N  NE  . ARG A 1 290 ? 2.863   -4.181  -9.650  1.00 91.69 290 A 1 
ATOM   2314 C  CZ  . ARG A 1 290 ? 4.045   -3.637  -9.380  1.00 93.32 290 A 1 
ATOM   2315 N  NH1 . ARG A 1 290 ? 4.648   -3.895  -8.231  1.00 87.26 290 A 1 
ATOM   2316 N  NH2 . ARG A 1 290 ? 4.628   -2.830  -10.268 1.00 86.98 290 A 1 
ATOM   2317 N  N   . LYS A 1 291 ? -1.571  -7.273  -10.453 1.00 97.36 291 A 1 
ATOM   2318 C  CA  . LYS A 1 291 ? -1.964  -8.600  -10.013 1.00 97.49 291 A 1 
ATOM   2319 C  C   . LYS A 1 291 ? -0.736  -9.471  -9.873  1.00 97.27 291 A 1 
ATOM   2320 O  O   . LYS A 1 291 ? 0.107   -9.521  -10.775 1.00 97.02 291 A 1 
ATOM   2321 C  CB  . LYS A 1 291 ? -2.966  -9.235  -10.980 1.00 96.62 291 A 1 
ATOM   2322 C  CG  . LYS A 1 291 ? -3.518  -10.573 -10.502 1.00 94.91 291 A 1 
ATOM   2323 C  CD  . LYS A 1 291 ? -4.657  -11.072 -11.389 1.00 93.32 291 A 1 
ATOM   2324 C  CE  . LYS A 1 291 ? -4.190  -11.403 -12.780 1.00 87.39 291 A 1 
ATOM   2325 N  NZ  . LYS A 1 291 ? -5.284  -11.988 -13.609 1.00 84.89 291 A 1 
ATOM   2326 N  N   . TYR A 1 292 ? -0.629  -10.165 -8.738  1.00 97.96 292 A 1 
ATOM   2327 C  CA  . TYR A 1 292 ? 0.494   -11.045 -8.453  1.00 98.01 292 A 1 
ATOM   2328 C  C   . TYR A 1 292 ? 0.108   -12.493 -8.686  1.00 97.98 292 A 1 
ATOM   2329 O  O   . TYR A 1 292 ? -0.997  -12.909 -8.355  1.00 97.68 292 A 1 
ATOM   2330 C  CB  . TYR A 1 292 ? 0.961   -10.894 -7.007  1.00 98.09 292 A 1 
ATOM   2331 C  CG  . TYR A 1 292 ? 1.533   -9.541  -6.668  1.00 98.23 292 A 1 
ATOM   2332 C  CD1 . TYR A 1 292 ? 0.703   -8.468  -6.360  1.00 97.69 292 A 1 
ATOM   2333 C  CD2 . TYR A 1 292 ? 2.902   -9.326  -6.633  1.00 97.56 292 A 1 
ATOM   2334 C  CE1 . TYR A 1 292 ? 1.222   -7.227  -6.048  1.00 97.20 292 A 1 
ATOM   2335 C  CE2 . TYR A 1 292 ? 3.436   -8.095  -6.322  1.00 97.21 292 A 1 
ATOM   2336 C  CZ  . TYR A 1 292 ? 2.595   -7.041  -6.033  1.00 97.68 292 A 1 
ATOM   2337 O  OH  . TYR A 1 292 ? 3.109   -5.813  -5.724  1.00 96.98 292 A 1 
ATOM   2338 N  N   . ASP A 1 293 ? 1.038   -13.255 -9.264  1.00 97.89 293 A 1 
ATOM   2339 C  CA  . ASP A 1 293 ? 0.967   -14.708 -9.238  1.00 97.66 293 A 1 
ATOM   2340 C  C   . ASP A 1 293 ? 1.705   -15.135 -7.977  1.00 97.84 293 A 1 
ATOM   2341 O  O   . ASP A 1 293 ? 2.936   -15.163 -7.941  1.00 97.50 293 A 1 
ATOM   2342 C  CB  . ASP A 1 293 ? 1.607   -15.301 -10.493 1.00 97.04 293 A 1 
ATOM   2343 C  CG  . ASP A 1 293 ? 1.533   -16.818 -10.516 1.00 95.33 293 A 1 
ATOM   2344 O  OD1 . ASP A 1 293 ? 1.077   -17.431 -9.529  1.00 92.74 293 A 1 
ATOM   2345 O  OD2 . ASP A 1 293 ? 1.949   -17.408 -11.540 1.00 91.64 293 A 1 
ATOM   2346 N  N   . VAL A 1 294 ? 0.956   -15.439 -6.921  1.00 98.02 294 A 1 
ATOM   2347 C  CA  . VAL A 1 294 ? 1.549   -15.710 -5.618  1.00 98.07 294 A 1 
ATOM   2348 C  C   . VAL A 1 294 ? 2.156   -17.100 -5.566  1.00 97.67 294 A 1 
ATOM   2349 O  O   . VAL A 1 294 ? 3.228   -17.304 -4.989  1.00 97.00 294 A 1 
ATOM   2350 C  CB  . VAL A 1 294 ? 0.509   -15.543 -4.497  1.00 97.90 294 A 1 
ATOM   2351 C  CG1 . VAL A 1 294 ? 1.127   -15.861 -3.140  1.00 97.17 294 A 1 
ATOM   2352 C  CG2 . VAL A 1 294 ? -0.051  -14.121 -4.511  1.00 97.44 294 A 1 
ATOM   2353 N  N   . GLY A 1 295 ? 1.482   -18.068 -6.168  1.00 97.18 295 A 1 
ATOM   2354 C  CA  . GLY A 1 295 ? 1.901   -19.447 -6.056  1.00 96.54 295 A 1 
ATOM   2355 C  C   . GLY A 1 295 ? 1.169   -20.147 -4.931  1.00 96.78 295 A 1 
ATOM   2356 O  O   . GLY A 1 295 ? 0.068   -19.752 -4.550  1.00 95.10 295 A 1 
ATOM   2357 N  N   . ASN A 1 296 ? 1.794   -21.185 -4.380  1.00 96.50 296 A 1 
ATOM   2358 C  CA  . ASN A 1 296 ? 1.147   -22.005 -3.366  1.00 96.11 296 A 1 
ATOM   2359 C  C   . ASN A 1 296 ? 1.673   -21.751 -1.961  1.00 96.18 296 A 1 
ATOM   2360 O  O   . ASN A 1 296 ? 1.344   -22.494 -1.036  1.00 94.10 296 A 1 
ATOM   2361 C  CB  . ASN A 1 296 ? 1.292   -23.490 -3.710  1.00 94.22 296 A 1 
ATOM   2362 C  CG  . ASN A 1 296 ? 2.730   -23.953 -3.764  1.00 92.64 296 A 1 
ATOM   2363 O  OD1 . ASN A 1 296 ? 3.643   -23.245 -3.356  1.00 88.11 296 A 1 
ATOM   2364 N  ND2 . ASN A 1 296 ? 2.942   -25.156 -4.285  1.00 86.95 296 A 1 
ATOM   2365 N  N   . GLY A 1 297 ? 2.504   -20.726 -1.788  1.00 95.40 297 A 1 
ATOM   2366 C  CA  . GLY A 1 297 ? 2.995   -20.352 -0.477  1.00 95.52 297 A 1 
ATOM   2367 C  C   . GLY A 1 297 ? 4.274   -21.030 -0.049  1.00 96.14 297 A 1 
ATOM   2368 O  O   . GLY A 1 297 ? 4.828   -20.701 0.999   1.00 94.60 297 A 1 
ATOM   2369 N  N   . GLN A 1 298 ? 4.771   -21.989 -0.843  1.00 95.42 298 A 1 
ATOM   2370 C  CA  . GLN A 1 298 ? 5.983   -22.715 -0.484  1.00 94.41 298 A 1 
ATOM   2371 C  C   . GLN A 1 298 ? 7.256   -22.011 -0.943  1.00 93.88 298 A 1 
ATOM   2372 O  O   . GLN A 1 298 ? 8.357   -22.447 -0.605  1.00 89.48 298 A 1 
ATOM   2373 C  CB  . GLN A 1 298 ? 5.939   -24.137 -1.045  1.00 92.46 298 A 1 
ATOM   2374 C  CG  . GLN A 1 298 ? 4.911   -25.020 -0.369  1.00 88.03 298 A 1 
ATOM   2375 C  CD  . GLN A 1 298 ? 4.992   -26.461 -0.830  1.00 85.27 298 A 1 
ATOM   2376 O  OE1 . GLN A 1 298 ? 4.739   -26.765 -1.999  1.00 77.42 298 A 1 
ATOM   2377 N  NE2 . GLN A 1 298 ? 5.359   -27.351 0.075   1.00 74.64 298 A 1 
ATOM   2378 N  N   . GLY A 1 299 ? 7.124   -20.946 -1.709  1.00 94.43 299 A 1 
ATOM   2379 C  CA  . GLY A 1 299 ? 8.267   -20.190 -2.167  1.00 94.97 299 A 1 
ATOM   2380 C  C   . GLY A 1 299 ? 7.910   -18.738 -2.372  1.00 96.60 299 A 1 
ATOM   2381 O  O   . GLY A 1 299 ? 6.821   -18.295 -2.004  1.00 95.71 299 A 1 
ATOM   2382 N  N   . TYR A 1 300 ? 8.834   -18.000 -2.961  1.00 97.23 300 A 1 
ATOM   2383 C  CA  . TYR A 1 300 ? 8.573   -16.609 -3.274  1.00 97.58 300 A 1 
ATOM   2384 C  C   . TYR A 1 300 ? 7.448   -16.493 -4.294  1.00 97.77 300 A 1 
ATOM   2385 O  O   . TYR A 1 300 ? 7.159   -17.428 -5.038  1.00 97.07 300 A 1 
ATOM   2386 C  CB  . TYR A 1 300 ? 9.829   -15.935 -3.820  1.00 97.21 300 A 1 
ATOM   2387 C  CG  . TYR A 1 300 ? 10.958  -15.843 -2.825  1.00 97.05 300 A 1 
ATOM   2388 C  CD1 . TYR A 1 300 ? 10.920  -14.926 -1.785  1.00 95.38 300 A 1 
ATOM   2389 C  CD2 . TYR A 1 300 ? 12.067  -16.673 -2.921  1.00 95.23 300 A 1 
ATOM   2390 C  CE1 . TYR A 1 300 ? 11.950  -14.837 -0.862  1.00 94.05 300 A 1 
ATOM   2391 C  CE2 . TYR A 1 300 ? 13.103  -16.589 -2.010  1.00 94.36 300 A 1 
ATOM   2392 C  CZ  . TYR A 1 300 ? 13.038  -15.671 -0.986  1.00 94.98 300 A 1 
ATOM   2393 O  OH  . TYR A 1 300 ? 14.060  -15.587 -0.083  1.00 93.05 300 A 1 
ATOM   2394 N  N   . MET A 1 301 ? 6.817   -15.339 -4.324  1.00 97.57 301 A 1 
ATOM   2395 C  CA  . MET A 1 301 ? 5.839   -15.066 -5.359  1.00 97.71 301 A 1 
ATOM   2396 C  C   . MET A 1 301 ? 6.509   -15.165 -6.724  1.00 97.78 301 A 1 
ATOM   2397 O  O   . MET A 1 301 ? 7.714   -14.935 -6.865  1.00 97.54 301 A 1 
ATOM   2398 C  CB  . MET A 1 301 ? 5.210   -13.691 -5.146  1.00 97.66 301 A 1 
ATOM   2399 C  CG  . MET A 1 301 ? 4.385   -13.593 -3.867  1.00 97.11 301 A 1 
ATOM   2400 S  SD  . MET A 1 301 ? 3.502   -12.035 -3.698  1.00 96.69 301 A 1 
ATOM   2401 C  CE  . MET A 1 301 ? 4.832   -10.924 -3.296  1.00 90.53 301 A 1 
ATOM   2402 N  N   . LYS A 1 302 ? 5.719   -15.513 -7.738  1.00 97.60 302 A 1 
ATOM   2403 C  CA  . LYS A 1 302 ? 6.290   -15.865 -9.034  1.00 97.20 302 A 1 
ATOM   2404 C  C   . LYS A 1 302 ? 6.515   -14.655 -9.919  1.00 97.29 302 A 1 
ATOM   2405 O  O   . LYS A 1 302 ? 7.599   -14.479 -10.482 1.00 96.22 302 A 1 
ATOM   2406 C  CB  . LYS A 1 302 ? 5.385   -16.880 -9.735  1.00 96.60 302 A 1 
ATOM   2407 C  CG  . LYS A 1 302 ? 5.049   -18.098 -8.877  1.00 92.23 302 A 1 
ATOM   2408 C  CD  . LYS A 1 302 ? 6.309   -18.750 -8.330  1.00 80.29 302 A 1 
ATOM   2409 C  CE  . LYS A 1 302 ? 5.983   -19.907 -7.412  1.00 72.48 302 A 1 
ATOM   2410 N  NZ  . LYS A 1 302 ? 7.212   -20.503 -6.802  1.00 61.69 302 A 1 
ATOM   2411 N  N   . GLU A 1 303 ? 5.508   -13.824 -10.065 1.00 96.80 303 A 1 
ATOM   2412 C  CA  . GLU A 1 303 ? 5.615   -12.632 -10.890 1.00 96.77 303 A 1 
ATOM   2413 C  C   . GLU A 1 303 ? 4.446   -11.708 -10.601 1.00 97.25 303 A 1 
ATOM   2414 O  O   . GLU A 1 303 ? 3.512   -12.079 -9.882  1.00 97.09 303 A 1 
ATOM   2415 C  CB  . GLU A 1 303 ? 5.630   -12.977 -12.389 1.00 94.52 303 A 1 
ATOM   2416 C  CG  . GLU A 1 303 ? 4.332   -13.596 -12.887 1.00 88.05 303 A 1 
ATOM   2417 C  CD  . GLU A 1 303 ? 4.282   -13.717 -14.397 1.00 87.05 303 A 1 
ATOM   2418 O  OE1 . GLU A 1 303 ? 4.897   -12.874 -15.082 1.00 79.89 303 A 1 
ATOM   2419 O  OE2 . GLU A 1 303 ? 3.625   -14.646 -14.906 1.00 80.32 303 A 1 
ATOM   2420 N  N   . PHE A 1 304 ? 4.508   -10.503 -11.143 1.00 96.39 304 A 1 
ATOM   2421 C  CA  . PHE A 1 304 ? 3.355   -9.622  -11.137 1.00 95.86 304 A 1 
ATOM   2422 C  C   . PHE A 1 304 ? 3.113   -9.087  -12.533 1.00 95.68 304 A 1 
ATOM   2423 O  O   . PHE A 1 304 ? 4.014   -9.056  -13.382 1.00 95.17 304 A 1 
ATOM   2424 C  CB  . PHE A 1 304 ? 3.510   -8.473  -10.121 1.00 95.21 304 A 1 
ATOM   2425 C  CG  . PHE A 1 304 ? 4.663   -7.537  -10.409 1.00 95.33 304 A 1 
ATOM   2426 C  CD1 . PHE A 1 304 ? 4.584   -6.586  -11.415 1.00 91.83 304 A 1 
ATOM   2427 C  CD2 . PHE A 1 304 ? 5.807   -7.572  -9.626  1.00 91.14 304 A 1 
ATOM   2428 C  CE1 . PHE A 1 304 ? 5.636   -5.718  -11.662 1.00 89.56 304 A 1 
ATOM   2429 C  CE2 . PHE A 1 304 ? 6.860   -6.709  -9.869  1.00 88.98 304 A 1 
ATOM   2430 C  CZ  . PHE A 1 304 ? 6.771   -5.781  -10.889 1.00 91.34 304 A 1 
ATOM   2431 N  N   . LYS A 1 305 ? 1.881   -8.687  -12.776 1.00 95.47 305 A 1 
ATOM   2432 C  CA  . LYS A 1 305 ? 1.488   -8.053  -14.025 1.00 94.96 305 A 1 
ATOM   2433 C  C   . LYS A 1 305 ? 0.901   -6.699  -13.691 1.00 95.00 305 A 1 
ATOM   2434 O  O   . LYS A 1 305 ? -0.048  -6.603  -12.906 1.00 94.53 305 A 1 
ATOM   2435 C  CB  . LYS A 1 305 ? 0.471   -8.902  -14.779 1.00 93.85 305 A 1 
ATOM   2436 C  CG  . LYS A 1 305 ? 0.934   -10.312 -15.091 1.00 86.51 305 A 1 
ATOM   2437 C  CD  . LYS A 1 305 ? -0.109  -11.064 -15.904 1.00 80.98 305 A 1 
ATOM   2438 C  CE  . LYS A 1 305 ? 0.233   -12.530 -16.031 1.00 72.73 305 A 1 
ATOM   2439 N  NZ  . LYS A 1 305 ? 0.112   -13.253 -14.730 1.00 63.65 305 A 1 
ATOM   2440 N  N   . ASN A 1 306 ? 1.475   -5.657  -14.275 1.00 93.03 306 A 1 
ATOM   2441 C  CA  . ASN A 1 306 ? 0.977   -4.302  -14.085 1.00 90.98 306 A 1 
ATOM   2442 C  C   . ASN A 1 306 ? 0.179   -3.911  -15.320 1.00 89.67 306 A 1 
ATOM   2443 O  O   . ASN A 1 306 ? 0.718   -3.863  -16.429 1.00 86.79 306 A 1 
ATOM   2444 C  CB  . ASN A 1 306 ? 2.139   -3.328  -13.862 1.00 89.22 306 A 1 
ATOM   2445 C  CG  . ASN A 1 306 ? 1.684   -1.971  -13.381 1.00 83.38 306 A 1 
ATOM   2446 O  OD1 . ASN A 1 306 ? 0.738   -1.876  -12.597 1.00 75.59 306 A 1 
ATOM   2447 N  ND2 . ASN A 1 306 ? 2.365   -0.921  -13.830 1.00 74.78 306 A 1 
ATOM   2448 N  N   . TYR A 1 307 ? -1.112  -3.653  -15.153 1.00 87.92 307 A 1 
ATOM   2449 C  CA  . TYR A 1 307 ? -1.986  -3.431  -16.295 1.00 84.21 307 A 1 
ATOM   2450 C  C   . TYR A 1 307 ? -2.031  -1.957  -16.677 1.00 77.99 307 A 1 
ATOM   2451 O  O   . TYR A 1 307 ? -2.256  -1.100  -15.828 1.00 72.07 307 A 1 
ATOM   2452 C  CB  . TYR A 1 307 ? -3.394  -3.939  -15.967 1.00 85.17 307 A 1 
ATOM   2453 C  CG  . TYR A 1 307 ? -3.455  -5.439  -15.821 1.00 83.82 307 A 1 
ATOM   2454 C  CD1 . TYR A 1 307 ? -3.195  -6.051  -14.604 1.00 79.57 307 A 1 
ATOM   2455 C  CD2 . TYR A 1 307 ? -3.756  -6.244  -16.910 1.00 78.95 307 A 1 
ATOM   2456 C  CE1 . TYR A 1 307 ? -3.243  -7.432  -14.470 1.00 75.53 307 A 1 
ATOM   2457 C  CE2 . TYR A 1 307 ? -3.805  -7.624  -16.783 1.00 75.70 307 A 1 
ATOM   2458 C  CZ  . TYR A 1 307 ? -3.547  -8.217  -15.567 1.00 78.68 307 A 1 
ATOM   2459 O  OH  . TYR A 1 307 ? -3.600  -9.582  -15.439 1.00 75.34 307 A 1 
ATOM   2460 N  N   . PHE A 1 308 ? -1.771  -1.675  -17.959 1.00 76.35 308 A 1 
ATOM   2461 C  CA  . PHE A 1 308 ? -1.520  -2.665  -19.012 1.00 73.31 308 A 1 
ATOM   2462 C  C   . PHE A 1 308 ? -0.068  -2.619  -19.495 1.00 73.56 308 A 1 
ATOM   2463 O  O   . PHE A 1 308 ? 0.231   -2.906  -20.658 1.00 67.03 308 A 1 
ATOM   2464 C  CB  . PHE A 1 308 ? -2.453  -2.405  -20.196 1.00 66.25 308 A 1 
ATOM   2465 C  CG  . PHE A 1 308 ? -3.892  -2.646  -19.892 1.00 62.05 308 A 1 
ATOM   2466 C  CD1 . PHE A 1 308 ? -4.409  -3.932  -19.900 1.00 57.25 308 A 1 
ATOM   2467 C  CD2 . PHE A 1 308 ? -4.737  -1.592  -19.577 1.00 57.84 308 A 1 
ATOM   2468 C  CE1 . PHE A 1 308 ? -5.734  -4.164  -19.607 1.00 50.45 308 A 1 
ATOM   2469 C  CE2 . PHE A 1 308 ? -6.064  -1.817  -19.283 1.00 50.89 308 A 1 
ATOM   2470 C  CZ  . PHE A 1 308 ? -6.560  -3.106  -19.297 1.00 48.96 308 A 1 
ATOM   2471 N  N   . ASN A 1 309 ? 0.842   -2.299  -18.605 1.00 79.46 309 A 1 
ATOM   2472 C  CA  . ASN A 1 309 ? 2.219   -2.002  -18.977 1.00 77.02 309 A 1 
ATOM   2473 C  C   . ASN A 1 309 ? 3.042   -3.244  -19.294 1.00 79.00 309 A 1 
ATOM   2474 O  O   . ASN A 1 309 ? 3.536   -3.402  -20.411 1.00 74.23 309 A 1 
ATOM   2475 C  CB  . ASN A 1 309 ? 2.894   -1.202  -17.863 1.00 69.24 309 A 1 
ATOM   2476 C  CG  . ASN A 1 309 ? 2.062   -0.031  -17.400 1.00 62.46 309 A 1 
ATOM   2477 O  OD1 . ASN A 1 309 ? 1.242   -0.161  -16.497 1.00 54.72 309 A 1 
ATOM   2478 N  ND2 . ASN A 1 309 ? 2.268   1.110   -18.034 1.00 55.82 309 A 1 
ATOM   2479 N  N   . TYR A 1 310 ? 3.221   -4.131  -18.303 1.00 85.17 310 A 1 
ATOM   2480 C  CA  . TYR A 1 310 ? 4.198   -5.196  -18.439 1.00 87.57 310 A 1 
ATOM   2481 C  C   . TYR A 1 310 ? 4.014   -6.249  -17.353 1.00 90.17 310 A 1 
ATOM   2482 O  O   . TYR A 1 310 ? 3.289   -6.041  -16.375 1.00 89.87 310 A 1 
ATOM   2483 C  CB  . TYR A 1 310 ? 5.622   -4.639  -18.358 1.00 85.63 310 A 1 
ATOM   2484 C  CG  . TYR A 1 310 ? 6.014   -4.201  -16.962 1.00 83.47 310 A 1 
ATOM   2485 C  CD1 . TYR A 1 310 ? 5.609   -2.969  -16.444 1.00 81.17 310 A 1 
ATOM   2486 C  CD2 . TYR A 1 310 ? 6.795   -5.016  -16.154 1.00 79.41 310 A 1 
ATOM   2487 C  CE1 . TYR A 1 310 ? 5.959   -2.569  -15.170 1.00 73.67 310 A 1 
ATOM   2488 C  CE2 . TYR A 1 310 ? 7.156   -4.624  -14.873 1.00 76.28 310 A 1 
ATOM   2489 C  CZ  . TYR A 1 310 ? 6.741   -3.404  -14.386 1.00 78.26 310 A 1 
ATOM   2490 O  OH  . TYR A 1 310 ? 7.099   -3.013  -13.107 1.00 75.70 310 A 1 
ATOM   2491 N  N   . GLY A 1 311 ? 4.707   -7.381  -17.555 1.00 88.59 311 A 1 
ATOM   2492 C  CA  . GLY A 1 311 ? 4.841   -8.392  -16.529 1.00 89.62 311 A 1 
ATOM   2493 C  C   . GLY A 1 311 ? 6.291   -8.464  -16.081 1.00 90.91 311 A 1 
ATOM   2494 O  O   . GLY A 1 311 ? 7.208   -8.314  -16.887 1.00 90.28 311 A 1 
ATOM   2495 N  N   . SER A 1 312 ? 6.509   -8.714  -14.795 1.00 89.70 312 A 1 
ATOM   2496 C  CA  . SER A 1 312 ? 7.861   -8.692  -14.248 1.00 89.04 312 A 1 
ATOM   2497 C  C   . SER A 1 312 ? 8.754   -9.757  -14.886 1.00 89.25 312 A 1 
ATOM   2498 O  O   . SER A 1 312 ? 9.945   -9.536  -15.104 1.00 90.01 312 A 1 
ATOM   2499 C  CB  . SER A 1 312 ? 7.819   -8.880  -12.733 1.00 90.52 312 A 1 
ATOM   2500 O  OG  . SER A 1 312 ? 7.236   -10.125 -12.380 1.00 91.10 312 A 1 
ATOM   2501 N  N   . SER A 1 313 ? 8.184   -10.903 -15.194 1.00 89.00 313 A 1 
ATOM   2502 C  CA  . SER A 1 313 ? 8.972   -12.000 -15.757 1.00 87.17 313 A 1 
ATOM   2503 C  C   . SER A 1 313 ? 9.412   -11.690 -17.183 1.00 87.67 313 A 1 
ATOM   2504 O  O   . SER A 1 313 ? 10.595  -11.763 -17.513 1.00 87.83 313 A 1 
ATOM   2505 C  CB  . SER A 1 313 ? 8.171   -13.298 -15.722 1.00 86.32 313 A 1 
ATOM   2506 O  OG  . SER A 1 313 ? 8.906   -14.358 -16.299 1.00 74.93 313 A 1 
ATOM   2507 N  N   . SER A 1 314 ? 8.464   -11.331 -18.038 1.00 89.41 314 A 1 
ATOM   2508 C  CA  . SER A 1 314 ? 8.784   -11.087 -19.442 1.00 88.48 314 A 1 
ATOM   2509 C  C   . SER A 1 314 ? 9.621   -9.826  -19.624 1.00 89.26 314 A 1 
ATOM   2510 O  O   . SER A 1 314 ? 10.465  -9.768  -20.516 1.00 87.54 314 A 1 
ATOM   2511 C  CB  . SER A 1 314 ? 7.499   -10.981 -20.264 1.00 85.80 314 A 1 
ATOM   2512 O  OG  . SER A 1 314 ? 6.675   -9.926  -19.796 1.00 75.46 314 A 1 
ATOM   2513 N  N   . GLU A 1 315 ? 9.402   -8.814  -18.786 1.00 89.33 315 A 1 
ATOM   2514 C  CA  . GLU A 1 315 ? 10.059  -7.528  -18.961 1.00 89.32 315 A 1 
ATOM   2515 C  C   . GLU A 1 315 ? 11.475  -7.510  -18.394 1.00 89.77 315 A 1 
ATOM   2516 O  O   . GLU A 1 315 ? 12.384  -6.958  -19.014 1.00 87.53 315 A 1 
ATOM   2517 C  CB  . GLU A 1 315 ? 9.234   -6.418  -18.315 1.00 87.10 315 A 1 
ATOM   2518 C  CG  . GLU A 1 315 ? 9.643   -5.007  -18.708 1.00 82.57 315 A 1 
ATOM   2519 C  CD  . GLU A 1 315 ? 9.190   -4.642  -20.123 1.00 83.75 315 A 1 
ATOM   2520 O  OE1 . GLU A 1 315 ? 8.888   -5.554  -20.921 1.00 78.51 315 A 1 
ATOM   2521 O  OE2 . GLU A 1 315 ? 9.131   -3.441  -20.428 1.00 79.40 315 A 1 
ATOM   2522 N  N   . TYR A 1 316 ? 11.677  -8.114  -17.224 1.00 91.59 316 A 1 
ATOM   2523 C  CA  . TYR A 1 316 ? 12.959  -8.053  -16.536 1.00 91.56 316 A 1 
ATOM   2524 C  C   . TYR A 1 316 ? 13.696  -9.389  -16.503 1.00 91.86 316 A 1 
ATOM   2525 O  O   . TYR A 1 316 ? 14.844  -9.445  -16.051 1.00 89.09 316 A 1 
ATOM   2526 C  CB  . TYR A 1 316 ? 12.767  -7.550  -15.103 1.00 91.26 316 A 1 
ATOM   2527 C  CG  . TYR A 1 316 ? 12.207  -6.142  -15.007 1.00 91.41 316 A 1 
ATOM   2528 C  CD1 . TYR A 1 316 ? 12.706  -5.122  -15.800 1.00 88.52 316 A 1 
ATOM   2529 C  CD2 . TYR A 1 316 ? 11.212  -5.841  -14.102 1.00 88.75 316 A 1 
ATOM   2530 C  CE1 . TYR A 1 316 ? 12.210  -3.830  -15.698 1.00 86.84 316 A 1 
ATOM   2531 C  CE2 . TYR A 1 316 ? 10.703  -4.551  -13.988 1.00 87.35 316 A 1 
ATOM   2532 C  CZ  . TYR A 1 316 ? 11.206  -3.550  -14.793 1.00 89.44 316 A 1 
ATOM   2533 O  OH  . TYR A 1 316 ? 10.716  -2.280  -14.685 1.00 86.73 316 A 1 
ATOM   2534 N  N   . GLY A 1 317 ? 13.063  -10.446 -16.957 1.00 90.41 317 A 1 
ATOM   2535 C  CA  . GLY A 1 317 ? 13.692  -11.756 -16.938 1.00 90.48 317 A 1 
ATOM   2536 C  C   . GLY A 1 317 ? 13.792  -12.362 -15.557 1.00 92.44 317 A 1 
ATOM   2537 O  O   . GLY A 1 317 ? 14.629  -13.236 -15.324 1.00 90.08 317 A 1 
ATOM   2538 N  N   . LEU A 1 318 ? 12.948  -11.923 -14.639 1.00 92.49 318 A 1 
ATOM   2539 C  CA  . LEU A 1 318 ? 12.979  -12.415 -13.271 1.00 92.94 318 A 1 
ATOM   2540 C  C   . LEU A 1 318 ? 12.413  -13.823 -13.202 1.00 93.53 318 A 1 
ATOM   2541 O  O   . LEU A 1 318 ? 11.340  -14.100 -13.748 1.00 92.67 318 A 1 
ATOM   2542 C  CB  . LEU A 1 318 ? 12.174  -11.493 -12.352 1.00 92.00 318 A 1 
ATOM   2543 C  CG  . LEU A 1 318 ? 12.663  -10.049 -12.263 1.00 91.53 318 A 1 
ATOM   2544 C  CD1 . LEU A 1 318 ? 11.633  -9.184  -11.538 1.00 88.89 318 A 1 
ATOM   2545 C  CD2 . LEU A 1 318 ? 14.005  -9.982  -11.557 1.00 88.86 318 A 1 
ATOM   2546 N  N   . LYS A 1 319 ? 13.143  -14.723 -12.538 1.00 93.81 319 A 1 
ATOM   2547 C  CA  . LYS A 1 319 ? 12.673  -16.096 -12.361 1.00 93.67 319 A 1 
ATOM   2548 C  C   . LYS A 1 319 ? 11.629  -16.186 -11.259 1.00 94.76 319 A 1 
ATOM   2549 O  O   . LYS A 1 319 ? 10.784  -17.082 -11.275 1.00 93.14 319 A 1 
ATOM   2550 C  CB  . LYS A 1 319 ? 13.854  -17.008 -12.043 1.00 92.36 319 A 1 
ATOM   2551 C  CG  . LYS A 1 319 ? 14.921  -17.033 -13.123 1.00 87.98 319 A 1 
ATOM   2552 C  CD  . LYS A 1 319 ? 16.096  -17.903 -12.718 1.00 81.76 319 A 1 
ATOM   2553 C  CE  . LYS A 1 319 ? 17.184  -17.895 -13.778 1.00 74.76 319 A 1 
ATOM   2554 N  NZ  . LYS A 1 319 ? 18.354  -18.723 -13.385 1.00 65.11 319 A 1 
ATOM   2555 N  N   . GLU A 1 320 ? 11.694  -15.275 -10.314 1.00 95.90 320 A 1 
ATOM   2556 C  CA  . GLU A 1 320 ? 10.753  -15.191 -9.215  1.00 96.21 320 A 1 
ATOM   2557 C  C   . GLU A 1 320 ? 10.936  -13.829 -8.551  1.00 96.74 320 A 1 
ATOM   2558 O  O   . GLU A 1 320 ? 11.877  -13.092 -8.866  1.00 96.56 320 A 1 
ATOM   2559 C  CB  . GLU A 1 320 ? 10.984  -16.313 -8.193  1.00 95.22 320 A 1 
ATOM   2560 C  CG  . GLU A 1 320 ? 12.349  -16.241 -7.535  1.00 93.14 320 A 1 
ATOM   2561 C  CD  . GLU A 1 320 ? 12.637  -17.414 -6.618  1.00 93.59 320 A 1 
ATOM   2562 O  OE1 . GLU A 1 320 ? 11.776  -18.309 -6.501  1.00 88.71 320 A 1 
ATOM   2563 O  OE2 . GLU A 1 320 ? 13.728  -17.438 -6.024  1.00 89.94 320 A 1 
ATOM   2564 N  N   . LEU A 1 321 ? 10.043  -13.490 -7.636  1.00 96.56 321 A 1 
ATOM   2565 C  CA  . LEU A 1 321 ? 10.107  -12.200 -6.950  1.00 96.91 321 A 1 
ATOM   2566 C  C   . LEU A 1 321 ? 10.893  -12.335 -5.647  1.00 97.29 321 A 1 
ATOM   2567 O  O   . LEU A 1 321 ? 10.365  -12.132 -4.553  1.00 97.25 321 A 1 
ATOM   2568 C  CB  . LEU A 1 321 ? 8.693   -11.662 -6.703  1.00 96.95 321 A 1 
ATOM   2569 C  CG  . LEU A 1 321 ? 7.846   -11.455 -7.956  1.00 96.43 321 A 1 
ATOM   2570 C  CD1 . LEU A 1 321 ? 6.471   -10.888 -7.606  1.00 95.74 321 A 1 
ATOM   2571 C  CD2 . LEU A 1 321 ? 8.553   -10.553 -8.959  1.00 95.44 321 A 1 
ATOM   2572 N  N   . SER A 1 322 ? 12.170  -12.670 -5.774  1.00 97.11 322 A 1 
ATOM   2573 C  CA  . SER A 1 322 ? 13.035  -12.918 -4.636  1.00 96.98 322 A 1 
ATOM   2574 C  C   . SER A 1 322 ? 14.131  -11.867 -4.537  1.00 96.86 322 A 1 
ATOM   2575 O  O   . SER A 1 322 ? 14.469  -11.208 -5.523  1.00 97.20 322 A 1 
ATOM   2576 C  CB  . SER A 1 322 ? 13.676  -14.307 -4.742  1.00 96.89 322 A 1 
ATOM   2577 O  OG  . SER A 1 322 ? 14.586  -14.346 -5.820  1.00 96.18 322 A 1 
ATOM   2578 N  N   . PRO A 1 323 ? 14.722  -11.689 -3.352  1.00 97.33 323 A 1 
ATOM   2579 C  CA  . PRO A 1 323 ? 15.834  -10.753 -3.207  1.00 96.76 323 A 1 
ATOM   2580 C  C   . PRO A 1 323 ? 16.978  -11.050 -4.160  1.00 96.61 323 A 1 
ATOM   2581 O  O   . PRO A 1 323 ? 17.569  -10.130 -4.729  1.00 96.38 323 A 1 
ATOM   2582 C  CB  . PRO A 1 323 ? 16.255  -10.923 -1.745  1.00 96.65 323 A 1 
ATOM   2583 C  CG  . PRO A 1 323 ? 15.013  -11.367 -1.055  1.00 96.16 323 A 1 
ATOM   2584 C  CD  . PRO A 1 323 ? 14.302  -12.249 -2.049  1.00 97.29 323 A 1 
ATOM   2585 N  N   . LYS A 1 324 ? 17.315  -12.325 -4.346  1.00 97.09 324 A 1 
ATOM   2586 C  CA  . LYS A 1 324 ? 18.428  -12.684 -5.216  1.00 96.42 324 A 1 
ATOM   2587 C  C   . LYS A 1 324 ? 18.174  -12.241 -6.653  1.00 96.65 324 A 1 
ATOM   2588 O  O   . LYS A 1 324 ? 19.063  -11.696 -7.311  1.00 96.06 324 A 1 
ATOM   2589 C  CB  . LYS A 1 324 ? 18.687  -14.191 -5.160  1.00 95.49 324 A 1 
ATOM   2590 C  CG  . LYS A 1 324 ? 19.876  -14.642 -5.991  1.00 83.34 324 A 1 
ATOM   2591 C  CD  . LYS A 1 324 ? 20.147  -16.122 -5.826  1.00 78.89 324 A 1 
ATOM   2592 C  CE  . LYS A 1 324 ? 21.373  -16.553 -6.618  1.00 66.14 324 A 1 
ATOM   2593 N  NZ  . LYS A 1 324 ? 21.666  -17.999 -6.440  1.00 59.45 324 A 1 
ATOM   2594 N  N   . GLU A 1 325 ? 16.966  -12.464 -7.145  1.00 95.41 325 A 1 
ATOM   2595 C  CA  . GLU A 1 325 ? 16.627  -12.076 -8.507  1.00 95.08 325 A 1 
ATOM   2596 C  C   . GLU A 1 325 ? 16.657  -10.564 -8.678  1.00 95.09 325 A 1 
ATOM   2597 O  O   . GLU A 1 325 ? 17.120  -10.054 -9.703  1.00 94.49 325 A 1 
ATOM   2598 C  CB  . GLU A 1 325 ? 15.258  -12.637 -8.893  1.00 95.44 325 A 1 
ATOM   2599 C  CG  . GLU A 1 325 ? 15.264  -14.133 -9.156  1.00 93.98 325 A 1 
ATOM   2600 C  CD  . GLU A 1 325 ? 16.097  -14.485 -10.368 1.00 94.63 325 A 1 
ATOM   2601 O  OE1 . GLU A 1 325 ? 15.770  -14.007 -11.471 1.00 88.77 325 A 1 
ATOM   2602 O  OE2 . GLU A 1 325 ? 17.081  -15.236 -10.218 1.00 89.54 325 A 1 
ATOM   2603 N  N   . PHE A 1 326 ? 16.174  -9.831  -7.683  1.00 94.93 326 A 1 
ATOM   2604 C  CA  . PHE A 1 326 ? 16.160  -8.380  -7.784  1.00 94.22 326 A 1 
ATOM   2605 C  C   . PHE A 1 326 ? 17.552  -7.782  -7.571  1.00 94.09 326 A 1 
ATOM   2606 O  O   . PHE A 1 326 ? 17.844  -6.711  -8.097  1.00 93.16 326 A 1 
ATOM   2607 C  CB  . PHE A 1 326 ? 15.148  -7.782  -6.812  1.00 94.50 326 A 1 
ATOM   2608 C  CG  . PHE A 1 326 ? 13.754  -7.732  -7.376  1.00 95.15 326 A 1 
ATOM   2609 C  CD1 . PHE A 1 326 ? 12.887  -8.801  -7.234  1.00 92.82 326 A 1 
ATOM   2610 C  CD2 . PHE A 1 326 ? 13.328  -6.610  -8.069  1.00 92.58 326 A 1 
ATOM   2611 C  CE1 . PHE A 1 326 ? 11.623  -8.759  -7.766  1.00 91.09 326 A 1 
ATOM   2612 C  CE2 . PHE A 1 326 ? 12.057  -6.561  -8.603  1.00 91.03 326 A 1 
ATOM   2613 C  CZ  . PHE A 1 326 ? 11.199  -7.637  -8.452  1.00 92.69 326 A 1 
ATOM   2614 N  N   . GLU A 1 327 ? 18.408  -8.449  -6.822  1.00 94.89 327 A 1 
ATOM   2615 C  CA  . GLU A 1 327 ? 19.803  -8.018  -6.724  1.00 94.41 327 A 1 
ATOM   2616 C  C   . GLU A 1 327 ? 20.492  -8.157  -8.070  1.00 94.01 327 A 1 
ATOM   2617 O  O   . GLU A 1 327 ? 21.272  -7.290  -8.479  1.00 94.38 327 A 1 
ATOM   2618 C  CB  . GLU A 1 327 ? 20.537  -8.821  -5.656  1.00 94.82 327 A 1 
ATOM   2619 C  CG  . GLU A 1 327 ? 20.159  -8.431  -4.236  1.00 91.53 327 A 1 
ATOM   2620 C  CD  . GLU A 1 327 ? 20.915  -9.227  -3.190  1.00 89.62 327 A 1 
ATOM   2621 O  OE1 . GLU A 1 327 ? 21.276  -10.384 -3.477  1.00 83.15 327 A 1 
ATOM   2622 O  OE2 . GLU A 1 327 ? 21.147  -8.686  -2.099  1.00 84.15 327 A 1 
ATOM   2623 N  N   . ILE A 1 328 ? 20.204  -9.236  -8.775  1.00 93.15 328 A 1 
ATOM   2624 C  CA  . ILE A 1 328 ? 20.736  -9.426  -10.118 1.00 91.87 328 A 1 
ATOM   2625 C  C   . ILE A 1 328 ? 20.208  -8.340  -11.044 1.00 91.86 328 A 1 
ATOM   2626 O  O   . ILE A 1 328 ? 20.958  -7.759  -11.833 1.00 92.02 328 A 1 
ATOM   2627 C  CB  . ILE A 1 328 ? 20.384  -10.822 -10.653 1.00 92.57 328 A 1 
ATOM   2628 C  CG1 . ILE A 1 328 ? 21.120  -11.893 -9.848  1.00 91.60 328 A 1 
ATOM   2629 C  CG2 . ILE A 1 328 ? 20.710  -10.939 -12.136 1.00 91.99 328 A 1 
ATOM   2630 C  CD1 . ILE A 1 328 ? 20.691  -13.312 -10.169 1.00 87.29 328 A 1 
ATOM   2631 N  N   . LEU A 1 329 ? 18.914  -8.040  -10.942 1.00 92.41 329 A 1 
ATOM   2632 C  CA  . LEU A 1 329 ? 18.310  -6.998  -11.764 1.00 91.74 329 A 1 
ATOM   2633 C  C   . LEU A 1 329 ? 18.945  -5.638  -11.483 1.00 92.09 329 A 1 
ATOM   2634 O  O   . LEU A 1 329 ? 19.256  -4.888  -12.407 1.00 92.65 329 A 1 
ATOM   2635 C  CB  . LEU A 1 329 ? 16.804  -6.935  -11.524 1.00 92.28 329 A 1 
ATOM   2636 C  CG  . LEU A 1 329 ? 16.058  -5.830  -12.279 1.00 91.46 329 A 1 
ATOM   2637 C  CD1 . LEU A 1 329 ? 16.204  -6.023  -13.777 1.00 89.76 329 A 1 
ATOM   2638 C  CD2 . LEU A 1 329 ? 14.597  -5.808  -11.880 1.00 89.32 329 A 1 
ATOM   2639 N  N   . ALA A 1 330 ? 19.140  -5.316  -10.207 1.00 92.22 330 A 1 
ATOM   2640 C  CA  . ALA A 1 330 ? 19.742  -4.044  -9.835  1.00 90.73 330 A 1 
ATOM   2641 C  C   . ALA A 1 330 ? 21.162  -3.936  -10.385 1.00 91.00 330 A 1 
ATOM   2642 O  O   . ALA A 1 330 ? 21.564  -2.881  -10.888 1.00 92.06 330 A 1 
ATOM   2643 C  CB  . ALA A 1 330 ? 19.744  -3.887  -8.318  1.00 90.65 330 A 1 
ATOM   2644 N  N   . ALA A 1 331 ? 21.920  -5.013  -10.309 1.00 90.27 331 A 1 
ATOM   2645 C  CA  . ALA A 1 331 ? 23.275  -5.019  -10.840 1.00 90.05 331 A 1 
ATOM   2646 C  C   . ALA A 1 331 ? 23.270  -4.834  -12.350 1.00 90.89 331 A 1 
ATOM   2647 O  O   . ALA A 1 331 ? 24.127  -4.137  -12.904 1.00 91.23 331 A 1 
ATOM   2648 C  CB  . ALA A 1 331 ? 23.987  -6.315  -10.458 1.00 91.43 331 A 1 
ATOM   2649 N  N   . ARG A 1 332 ? 22.317  -5.447  -13.026 1.00 90.88 332 A 1 
ATOM   2650 C  CA  . ARG A 1 332 ? 22.195  -5.287  -14.471 1.00 90.26 332 A 1 
ATOM   2651 C  C   . ARG A 1 332 ? 21.877  -3.848  -14.839 1.00 91.24 332 A 1 
ATOM   2652 O  O   . ARG A 1 332 ? 22.474  -3.284  -15.757 1.00 92.21 332 A 1 
ATOM   2653 C  CB  . ARG A 1 332 ? 21.116  -6.227  -15.020 1.00 90.46 332 A 1 
ATOM   2654 C  CG  . ARG A 1 332 ? 21.487  -7.700  -14.993 1.00 84.71 332 A 1 
ATOM   2655 C  CD  . ARG A 1 332 ? 20.290  -8.556  -15.382 1.00 82.83 332 A 1 
ATOM   2656 N  NE  . ARG A 1 332 ? 19.774  -8.197  -16.698 1.00 77.30 332 A 1 
ATOM   2657 C  CZ  . ARG A 1 332 ? 18.507  -8.351  -17.092 1.00 72.55 332 A 1 
ATOM   2658 N  NH1 . ARG A 1 332 ? 17.616  -8.847  -16.255 1.00 67.92 332 A 1 
ATOM   2659 N  NH2 . ARG A 1 332 ? 18.145  -7.998  -18.313 1.00 63.64 332 A 1 
ATOM   2660 N  N   . MET A 1 333 ? 20.944  -3.236  -14.124 1.00 92.19 333 A 1 
ATOM   2661 C  CA  . MET A 1 333 ? 20.553  -1.865  -14.422 1.00 90.15 333 A 1 
ATOM   2662 C  C   . MET A 1 333 ? 21.698  -0.885  -14.183 1.00 90.00 333 A 1 
ATOM   2663 O  O   . MET A 1 333 ? 21.771  0.158   -14.834 1.00 90.22 333 A 1 
ATOM   2664 C  CB  . MET A 1 333 ? 19.326  -1.456  -13.600 1.00 90.17 333 A 1 
ATOM   2665 C  CG  . MET A 1 333 ? 18.051  -2.166  -14.018 1.00 87.82 333 A 1 
ATOM   2666 S  SD  . MET A 1 333 ? 16.553  -1.442  -13.284 1.00 86.51 333 A 1 
ATOM   2667 C  CE  . MET A 1 333 ? 16.830  -1.750  -11.554 1.00 76.94 333 A 1 
ATOM   2668 N  N   . ASP A 1 334 ? 22.575  -1.221  -13.259 1.00 89.60 334 A 1 
ATOM   2669 C  CA  . ASP A 1 334 ? 23.714  -0.351  -12.970 1.00 88.73 334 A 1 
ATOM   2670 C  C   . ASP A 1 334 ? 24.658  -0.245  -14.158 1.00 88.49 334 A 1 
ATOM   2671 O  O   . ASP A 1 334 ? 25.391  0.745   -14.286 1.00 89.22 334 A 1 
ATOM   2672 C  CB  . ASP A 1 334 ? 24.470  -0.866  -11.745 1.00 89.87 334 A 1 
ATOM   2673 C  CG  . ASP A 1 334 ? 25.583  0.058   -11.313 1.00 81.49 334 A 1 
ATOM   2674 O  OD1 . ASP A 1 334 ? 25.288  1.205   -10.917 1.00 75.07 334 A 1 
ATOM   2675 O  OD2 . ASP A 1 334 ? 26.760  -0.354  -11.358 1.00 73.30 334 A 1 
ATOM   2676 N  N   . LYS A 1 335 ? 24.635  -1.226  -15.038 1.00 93.21 335 A 1 
ATOM   2677 C  CA  . LYS A 1 335 ? 25.525  -1.261  -16.197 1.00 93.14 335 A 1 
ATOM   2678 C  C   . LYS A 1 335 ? 24.775  -1.183  -17.520 1.00 93.61 335 A 1 
ATOM   2679 O  O   . LYS A 1 335 ? 25.413  -1.144  -18.580 1.00 91.70 335 A 1 
ATOM   2680 C  CB  . LYS A 1 335 ? 26.377  -2.534  -16.168 1.00 92.29 335 A 1 
ATOM   2681 C  CG  . LYS A 1 335 ? 27.257  -2.672  -14.940 1.00 86.08 335 A 1 
ATOM   2682 C  CD  . LYS A 1 335 ? 28.065  -3.963  -14.983 1.00 79.20 335 A 1 
ATOM   2683 C  CE  . LYS A 1 335 ? 28.964  -4.084  -13.770 1.00 70.39 335 A 1 
ATOM   2684 N  NZ  . LYS A 1 335 ? 29.956  -2.974  -13.701 1.00 61.03 335 A 1 
ATOM   2685 N  N   . ASP A 1 336 ? 23.461  -1.145  -17.480 1.00 91.16 336 A 1 
ATOM   2686 C  CA  . ASP A 1 336 ? 22.634  -1.170  -18.681 1.00 91.22 336 A 1 
ATOM   2687 C  C   . ASP A 1 336 ? 21.635  -0.020  -18.614 1.00 90.71 336 A 1 
ATOM   2688 O  O   . ASP A 1 336 ? 20.577  -0.143  -17.998 1.00 90.19 336 A 1 
ATOM   2689 C  CB  . ASP A 1 336 ? 21.918  -2.514  -18.810 1.00 90.51 336 A 1 
ATOM   2690 C  CG  . ASP A 1 336 ? 21.181  -2.664  -20.130 1.00 90.39 336 A 1 
ATOM   2691 O  OD1 . ASP A 1 336 ? 20.939  -1.650  -20.814 1.00 86.97 336 A 1 
ATOM   2692 O  OD2 . ASP A 1 336 ? 20.834  -3.814  -20.484 1.00 86.26 336 A 1 
ATOM   2693 N  N   . LEU A 1 337 ? 21.988  1.097   -19.255 1.00 90.86 337 A 1 
ATOM   2694 C  CA  . LEU A 1 337 ? 21.138  2.278   -19.190 1.00 89.21 337 A 1 
ATOM   2695 C  C   . LEU A 1 337 ? 19.783  2.030   -19.844 1.00 88.44 337 A 1 
ATOM   2696 O  O   . LEU A 1 337 ? 18.765  2.554   -19.386 1.00 89.77 337 A 1 
ATOM   2697 C  CB  . LEU A 1 337 ? 21.836  3.469   -19.851 1.00 89.70 337 A 1 
ATOM   2698 C  CG  . LEU A 1 337 ? 21.103  4.804   -19.772 1.00 82.09 337 A 1 
ATOM   2699 C  CD1 . LEU A 1 337 ? 20.818  5.175   -18.327 1.00 77.32 337 A 1 
ATOM   2700 C  CD2 . LEU A 1 337 ? 21.902  5.903   -20.462 1.00 79.78 337 A 1 
ATOM   2701 N  N   . GLN A 1 338 ? 19.755  1.251   -20.917 1.00 88.66 338 A 1 
ATOM   2702 C  CA  . GLN A 1 338 ? 18.487  0.939   -21.570 1.00 87.20 338 A 1 
ATOM   2703 C  C   . GLN A 1 338 ? 17.558  0.188   -20.622 1.00 87.95 338 A 1 
ATOM   2704 O  O   . GLN A 1 338 ? 16.359  0.456   -20.574 1.00 89.32 338 A 1 
ATOM   2705 C  CB  . GLN A 1 338 ? 18.724  0.116   -22.835 1.00 88.44 338 A 1 
ATOM   2706 C  CG  . GLN A 1 338 ? 19.274  0.912   -24.005 1.00 77.03 338 A 1 
ATOM   2707 C  CD  . GLN A 1 338 ? 19.347  0.096   -25.272 1.00 68.78 338 A 1 
ATOM   2708 O  OE1 . GLN A 1 338 ? 19.330  -1.135  -25.240 1.00 61.62 338 A 1 
ATOM   2709 N  NE2 . GLN A 1 338 ? 19.416  0.769   -26.413 1.00 59.89 338 A 1 
ATOM   2710 N  N   . LEU A 1 339 ? 18.121  -0.738  -19.867 1.00 87.95 339 A 1 
ATOM   2711 C  CA  . LEU A 1 339 ? 17.322  -1.490  -18.912 1.00 87.75 339 A 1 
ATOM   2712 C  C   . LEU A 1 339 ? 16.829  -0.585  -17.793 1.00 88.69 339 A 1 
ATOM   2713 O  O   . LEU A 1 339 ? 15.675  -0.672  -17.373 1.00 90.06 339 A 1 
ATOM   2714 C  CB  . LEU A 1 339 ? 18.131  -2.653  -18.341 1.00 88.78 339 A 1 
ATOM   2715 C  CG  . LEU A 1 339 ? 17.413  -3.544  -17.336 1.00 86.03 339 A 1 
ATOM   2716 C  CD1 . LEU A 1 339 ? 16.167  -4.161  -17.951 1.00 83.89 339 A 1 
ATOM   2717 C  CD2 . LEU A 1 339 ? 18.354  -4.635  -16.837 1.00 85.32 339 A 1 
ATOM   2718 N  N   . PHE A 1 340 ? 17.699  0.291   -17.303 1.00 87.19 340 A 1 
ATOM   2719 C  CA  . PHE A 1 340 ? 17.279  1.223   -16.266 1.00 85.56 340 A 1 
ATOM   2720 C  C   . PHE A 1 340 ? 16.192  2.164   -16.777 1.00 84.16 340 A 1 
ATOM   2721 O  O   . PHE A 1 340 ? 15.234  2.460   -16.068 1.00 87.89 340 A 1 
ATOM   2722 C  CB  . PHE A 1 340 ? 18.455  2.042   -15.740 1.00 86.96 340 A 1 
ATOM   2723 C  CG  . PHE A 1 340 ? 18.044  3.092   -14.753 1.00 86.55 340 A 1 
ATOM   2724 C  CD1 . PHE A 1 340 ? 17.783  2.763   -13.425 1.00 83.92 340 A 1 
ATOM   2725 C  CD2 . PHE A 1 340 ? 17.888  4.422   -15.135 1.00 84.91 340 A 1 
ATOM   2726 C  CE1 . PHE A 1 340 ? 17.395  3.718   -12.518 1.00 79.62 340 A 1 
ATOM   2727 C  CE2 . PHE A 1 340 ? 17.490  5.386   -14.229 1.00 79.73 340 A 1 
ATOM   2728 C  CZ  . PHE A 1 340 ? 17.250  5.032   -12.916 1.00 79.08 340 A 1 
ATOM   2729 N  N   . ASN A 1 341 ? 16.340  2.645   -18.015 1.00 85.86 341 A 1 
ATOM   2730 C  CA  . ASN A 1 341 ? 15.334  3.532   -18.582 1.00 83.91 341 A 1 
ATOM   2731 C  C   . ASN A 1 341 ? 13.994  2.824   -18.731 1.00 83.45 341 A 1 
ATOM   2732 O  O   . ASN A 1 341 ? 12.935  3.449   -18.601 1.00 86.45 341 A 1 
ATOM   2733 C  CB  . ASN A 1 341 ? 15.806  4.077   -19.928 1.00 85.09 341 A 1 
ATOM   2734 C  CG  . ASN A 1 341 ? 16.890  5.129   -19.790 1.00 82.27 341 A 1 
ATOM   2735 O  OD1 . ASN A 1 341 ? 17.073  5.696   -18.715 1.00 77.82 341 A 1 
ATOM   2736 N  ND2 . ASN A 1 341 ? 17.596  5.399   -20.875 1.00 76.81 341 A 1 
ATOM   2737 N  N   . LYS A 1 342 ? 14.032  1.531   -19.007 1.00 87.46 342 A 1 
ATOM   2738 C  CA  . LYS A 1 342 ? 12.804  0.749   -19.065 1.00 86.83 342 A 1 
ATOM   2739 C  C   . LYS A 1 342 ? 12.132  0.723   -17.690 1.00 87.03 342 A 1 
ATOM   2740 O  O   . LYS A 1 342 ? 10.929  0.950   -17.570 1.00 87.93 342 A 1 
ATOM   2741 C  CB  . LYS A 1 342 ? 13.104  -0.672  -19.533 1.00 86.37 342 A 1 
ATOM   2742 C  CG  . LYS A 1 342 ? 11.874  -1.558  -19.620 1.00 79.06 342 A 1 
ATOM   2743 C  CD  . LYS A 1 342 ? 12.261  -2.995  -19.965 1.00 78.12 342 A 1 
ATOM   2744 C  CE  . LYS A 1 342 ? 12.890  -3.089  -21.332 1.00 69.95 342 A 1 
ATOM   2745 N  NZ  . LYS A 1 342 ? 13.210  -4.501  -21.698 1.00 63.54 342 A 1 
ATOM   2746 N  N   . TYR A 1 343 ? 12.924  0.455   -16.661 1.00 83.11 343 A 1 
ATOM   2747 C  CA  . TYR A 1 343 ? 12.414  0.499   -15.291 1.00 81.41 343 A 1 
ATOM   2748 C  C   . TYR A 1 343 ? 11.878  1.885   -14.959 1.00 79.11 343 A 1 
ATOM   2749 O  O   . TYR A 1 343 ? 10.804  2.028   -14.366 1.00 83.81 343 A 1 
ATOM   2750 C  CB  . TYR A 1 343 ? 13.512  0.099   -14.304 1.00 86.21 343 A 1 
ATOM   2751 C  CG  . TYR A 1 343 ? 13.287  0.608   -12.896 1.00 86.44 343 A 1 
ATOM   2752 C  CD1 . TYR A 1 343 ? 12.462  -0.069  -12.010 1.00 85.37 343 A 1 
ATOM   2753 C  CD2 . TYR A 1 343 ? 13.895  1.779   -12.457 1.00 86.96 343 A 1 
ATOM   2754 C  CE1 . TYR A 1 343 ? 12.257  0.395   -10.733 1.00 81.94 343 A 1 
ATOM   2755 C  CE2 . TYR A 1 343 ? 13.691  2.252   -11.180 1.00 82.94 343 A 1 
ATOM   2756 C  CZ  . TYR A 1 343 ? 12.875  1.560   -10.317 1.00 81.58 343 A 1 
ATOM   2757 O  OH  . TYR A 1 343 ? 12.667  2.030   -9.043  1.00 79.62 343 A 1 
ATOM   2758 N  N   . HIS A 1 344 ? 12.620  2.918   -15.346 1.00 84.94 344 A 1 
ATOM   2759 C  CA  . HIS A 1 344 ? 12.228  4.288   -15.048 1.00 82.80 344 A 1 
ATOM   2760 C  C   . HIS A 1 344 ? 10.914  4.657   -15.738 1.00 79.47 344 A 1 
ATOM   2761 O  O   . HIS A 1 344 ? 10.105  5.409   -15.196 1.00 83.31 344 A 1 
ATOM   2762 C  CB  . HIS A 1 344 ? 13.337  5.246   -15.474 1.00 83.55 344 A 1 
ATOM   2763 C  CG  . HIS A 1 344 ? 13.146  6.649   -14.991 1.00 80.55 344 A 1 
ATOM   2764 N  ND1 . HIS A 1 344 ? 12.746  7.671   -15.815 1.00 70.93 344 A 1 
ATOM   2765 C  CD2 . HIS A 1 344 ? 13.306  7.194   -13.774 1.00 69.83 344 A 1 
ATOM   2766 C  CE1 . HIS A 1 344 ? 12.669  8.791   -15.129 1.00 69.59 344 A 1 
ATOM   2767 N  NE2 . HIS A 1 344 ? 12.990  8.536   -13.877 1.00 69.89 344 A 1 
ATOM   2768 N  N   . LEU A 1 345 ? 10.701  4.124   -16.933 1.00 81.22 345 A 1 
ATOM   2769 C  CA  . LEU A 1 345 ? 9.444   4.335   -17.640 1.00 78.53 345 A 1 
ATOM   2770 C  C   . LEU A 1 345 ? 8.284   3.706   -16.881 1.00 75.29 345 A 1 
ATOM   2771 O  O   . LEU A 1 345 ? 7.254   4.345   -16.648 1.00 78.40 345 A 1 
ATOM   2772 C  CB  . LEU A 1 345 ? 9.533   3.762   -19.052 1.00 81.10 345 A 1 
ATOM   2773 C  CG  . LEU A 1 345 ? 8.283   3.893   -19.928 1.00 75.26 345 A 1 
ATOM   2774 C  CD1 . LEU A 1 345 ? 8.027   5.354   -20.266 1.00 72.02 345 A 1 
ATOM   2775 C  CD2 . LEU A 1 345 ? 8.431   3.063   -21.191 1.00 73.47 345 A 1 
ATOM   2776 N  N   . HIS A 1 346 ? 8.451   2.450   -16.476 1.00 84.79 346 A 1 
ATOM   2777 C  CA  . HIS A 1 346 ? 7.411   1.763   -15.725 1.00 82.08 346 A 1 
ATOM   2778 C  C   . HIS A 1 346 ? 7.210   2.383   -14.347 1.00 81.19 346 A 1 
ATOM   2779 O  O   . HIS A 1 346 ? 6.095   2.374   -13.816 1.00 82.05 346 A 1 
ATOM   2780 C  CB  . HIS A 1 346 ? 7.751   0.273   -15.584 1.00 82.19 346 A 1 
ATOM   2781 C  CG  . HIS A 1 346 ? 7.826   -0.451  -16.889 1.00 81.76 346 A 1 
ATOM   2782 N  ND1 . HIS A 1 346 ? 6.970   -0.214  -17.939 1.00 80.26 346 A 1 
ATOM   2783 C  CD2 . HIS A 1 346 ? 8.668   -1.426  -17.312 1.00 72.68 346 A 1 
ATOM   2784 C  CE1 . HIS A 1 346 ? 7.269   -1.001  -18.951 1.00 79.50 346 A 1 
ATOM   2785 N  NE2 . HIS A 1 346 ? 8.296   -1.751  -18.594 1.00 78.64 346 A 1 
ATOM   2786 N  N   . PHE A 1 347 ? 8.277   2.909   -13.776 1.00 77.50 347 A 1 
ATOM   2787 C  CA  . PHE A 1 347 ? 8.230   3.604   -12.491 1.00 74.38 347 A 1 
ATOM   2788 C  C   . PHE A 1 347 ? 7.106   4.635   -12.471 1.00 70.39 347 A 1 
ATOM   2789 O  O   . PHE A 1 347 ? 6.455   4.833   -11.438 1.00 72.91 347 A 1 
ATOM   2790 C  CB  . PHE A 1 347 ? 9.588   4.255   -12.230 1.00 78.99 347 A 1 
ATOM   2791 C  CG  . PHE A 1 347 ? 9.674   5.064   -10.971 1.00 78.19 347 A 1 
ATOM   2792 C  CD1 . PHE A 1 347 ? 9.899   4.459   -9.734  1.00 79.12 347 A 1 
ATOM   2793 C  CD2 . PHE A 1 347 ? 9.573   6.449   -11.012 1.00 78.77 347 A 1 
ATOM   2794 C  CE1 . PHE A 1 347 ? 10.003  5.210   -8.585  1.00 72.33 347 A 1 
ATOM   2795 C  CE2 . PHE A 1 347 ? 9.681   7.210   -9.857  1.00 74.02 347 A 1 
ATOM   2796 C  CZ  . PHE A 1 347 ? 9.891   6.587   -8.644  1.00 73.49 347 A 1 
ATOM   2797 N  N   . ARG A 1 348 ? 6.853   5.265   -13.604 1.00 80.51 348 A 1 
ATOM   2798 C  CA  . ARG A 1 348 ? 5.809   6.279   -13.733 1.00 78.13 348 A 1 
ATOM   2799 C  C   . ARG A 1 348 ? 4.649   5.790   -14.600 1.00 76.10 348 A 1 
ATOM   2800 O  O   . ARG A 1 348 ? 3.979   6.575   -15.275 1.00 75.78 348 A 1 
ATOM   2801 C  CB  . ARG A 1 348 ? 6.403   7.571   -14.289 1.00 77.35 348 A 1 
ATOM   2802 C  CG  . ARG A 1 348 ? 7.303   8.275   -13.292 1.00 72.44 348 A 1 
ATOM   2803 C  CD  . ARG A 1 348 ? 8.076   9.412   -13.915 1.00 68.52 348 A 1 
ATOM   2804 N  NE  . ARG A 1 348 ? 8.772   10.212  -12.906 1.00 62.97 348 A 1 
ATOM   2805 C  CZ  . ARG A 1 348 ? 9.911   9.874   -12.332 1.00 58.24 348 A 1 
ATOM   2806 N  NH1 . ARG A 1 348 ? 10.510  8.741   -12.666 1.00 53.90 348 A 1 
ATOM   2807 N  NH2 . ARG A 1 348 ? 10.459  10.655  -11.418 1.00 50.23 348 A 1 
ATOM   2808 N  N   . ALA A 1 349 ? 4.416   4.491   -14.593 1.00 80.78 349 A 1 
ATOM   2809 C  CA  . ALA A 1 349 ? 3.281   3.890   -15.281 1.00 79.00 349 A 1 
ATOM   2810 C  C   . ALA A 1 349 ? 3.258   4.232   -16.772 1.00 80.38 349 A 1 
ATOM   2811 O  O   . ALA A 1 349 ? 2.198   4.412   -17.364 1.00 78.24 349 A 1 
ATOM   2812 C  CB  . ALA A 1 349 ? 1.966   4.287   -14.615 1.00 78.01 349 A 1 
ATOM   2813 N  N   . ASP A 1 350 ? 4.446   4.323   -17.365 1.00 80.41 350 A 1 
ATOM   2814 C  CA  . ASP A 1 350 ? 4.602   4.579   -18.796 1.00 80.46 350 A 1 
ATOM   2815 C  C   . ASP A 1 350 ? 3.982   5.906   -19.230 1.00 79.08 350 A 1 
ATOM   2816 O  O   . ASP A 1 350 ? 3.637   6.089   -20.396 1.00 75.99 350 A 1 
ATOM   2817 C  CB  . ASP A 1 350 ? 4.005   3.438   -19.626 1.00 80.50 350 A 1 
ATOM   2818 C  CG  . ASP A 1 350 ? 4.741   2.127   -19.429 1.00 79.34 350 A 1 
ATOM   2819 O  OD1 . ASP A 1 350 ? 5.535   2.010   -18.472 1.00 74.73 350 A 1 
ATOM   2820 O  OD2 . ASP A 1 350 ? 4.528   1.196   -20.235 1.00 74.95 350 A 1 
ATOM   2821 N  N   . THR A 1 351 ? 3.853   6.838   -18.299 1.00 80.36 351 A 1 
ATOM   2822 C  CA  . THR A 1 351 ? 3.279   8.141   -18.616 1.00 77.51 351 A 1 
ATOM   2823 C  C   . THR A 1 351 ? 4.335   9.012   -19.280 1.00 74.36 351 A 1 
ATOM   2824 O  O   . THR A 1 351 ? 5.354   9.324   -18.665 1.00 71.96 351 A 1 
ATOM   2825 C  CB  . THR A 1 351 ? 2.750   8.826   -17.359 1.00 75.80 351 A 1 
ATOM   2826 O  OG1 . THR A 1 351 ? 1.864   7.944   -16.669 1.00 70.84 351 A 1 
ATOM   2827 C  CG2 . THR A 1 351 ? 2.012   10.107  -17.730 1.00 70.73 351 A 1 
ATOM   2828 N  N   . PRO A 1 352 ? 4.124   9.431   -20.537 1.00 65.62 352 A 1 
ATOM   2829 C  CA  . PRO A 1 352 ? 5.138   10.203  -21.243 1.00 62.19 352 A 1 
ATOM   2830 C  C   . PRO A 1 352 ? 5.178   11.669  -20.825 1.00 59.95 352 A 1 
ATOM   2831 O  O   . PRO A 1 352 ? 4.179   12.214  -20.352 1.00 55.96 352 A 1 
ATOM   2832 C  CB  . PRO A 1 352 ? 4.715   10.073  -22.706 1.00 59.72 352 A 1 
ATOM   2833 C  CG  . PRO A 1 352 ? 3.234   9.916   -22.642 1.00 60.74 352 A 1 
ATOM   2834 C  CD  . PRO A 1 352 ? 2.959   9.137   -21.387 1.00 64.60 352 A 1 
ATOM   2835 N  N   . GLY A 1 353 ? 6.345   12.294  -21.019 1.00 62.36 353 A 1 
ATOM   2836 C  CA  . GLY A 1 353 ? 6.508   13.709  -20.747 1.00 58.66 353 A 1 
ATOM   2837 C  C   . GLY A 1 353 ? 6.216   14.085  -19.309 1.00 55.97 353 A 1 
ATOM   2838 O  O   . GLY A 1 353 ? 5.583   15.105  -19.048 1.00 52.44 353 A 1 
ATOM   2839 N  N   . PHE A 1 354 ? 6.696   13.251  -18.383 1.00 51.09 354 A 1 
ATOM   2840 C  CA  . PHE A 1 354 ? 6.359   13.448  -16.978 1.00 48.33 354 A 1 
ATOM   2841 C  C   . PHE A 1 354 ? 7.547   13.161  -16.076 1.00 45.72 354 A 1 
ATOM   2842 O  O   . PHE A 1 354 ? 8.327   12.248  -16.325 1.00 42.61 354 A 1 
ATOM   2843 C  CB  . PHE A 1 354 ? 5.189   12.548  -16.584 1.00 46.17 354 A 1 
ATOM   2844 C  CG  . PHE A 1 354 ? 4.954   12.481  -15.105 1.00 44.55 354 A 1 
ATOM   2845 C  CD1 . PHE A 1 354 ? 4.328   13.519  -14.453 1.00 41.55 354 A 1 
ATOM   2846 C  CD2 . PHE A 1 354 ? 5.365   11.378  -14.373 1.00 40.97 354 A 1 
ATOM   2847 C  CE1 . PHE A 1 354 ? 4.112   13.467  -13.095 1.00 37.96 354 A 1 
ATOM   2848 C  CE2 . PHE A 1 354 ? 5.149   11.323  -13.020 1.00 37.55 354 A 1 
ATOM   2849 C  CZ  . PHE A 1 354 ? 4.521   12.365  -12.367 1.00 37.04 354 A 1 
ATOM   2850 N  N   . THR A 1 355 ? 7.657   13.959  -15.027 1.00 44.17 355 A 1 
ATOM   2851 C  CA  . THR A 1 355 ? 8.659   13.751  -13.982 1.00 42.65 355 A 1 
ATOM   2852 C  C   . THR A 1 355 ? 7.996   13.944  -12.628 1.00 40.26 355 A 1 
ATOM   2853 O  O   . THR A 1 355 ? 8.311   13.206  -11.688 1.00 36.43 355 A 1 
ATOM   2854 C  CB  . THR A 1 355 ? 9.845   14.707  -14.118 1.00 39.80 355 A 1 
ATOM   2855 O  OG1 . THR A 1 355 ? 10.468  14.516  -15.378 1.00 37.92 355 A 1 
ATOM   2856 C  CG2 . THR A 1 355 ? 10.846  14.468  -13.015 1.00 36.72 355 A 1 
ATOM   2857 O  OXT . THR A 1 355 ? 7.164   14.833  -12.476 1.00 36.12 355 A 1 
HETATM 2858 MG MG  . MG  B 2 .   ? -1.679  8.214   -1.639  1.00 77.65 1   B 1 
#
