# Supplementary material for: Theoretical Study of Sphingomyelinases from Entamoeba histolytica and Trichomonas vaginalis Sheds Light on the Evolution of Enzymes Needed for Survival and Colonization
Source: Pathogens. 2025 Jan 5;14(1):32. doi: 10.3390/pathogens14010032 (PMC11768322; doi:10.3390/pathogens14010032)
Supplement: Supplementary file 1 [file pathogens-14-00032-s001.zip › Supplementary structural Files/CIF files aSMase6/aSMase6 no loop/aSmase6 no loop Mg/fold_smasa6nosigpeptnoloopnoctermmg_model_1.cif]

# By using this file you agree to the legally binding terms of use found at alphafoldserver.com/output-terms
data_2117fb177d2a348a
#
_entry.id 2117fb177d2a348a
#
loop_
_atom_type.symbol
C  
MG 
N  
O  
S  
#
loop_
_audit_author.name
_audit_author.pdbx_ordinal
"Google DeepMind" 1 
"Isomorphic Labs" 2 
#
_audit_conform.dict_location https://raw.githubusercontent.com/ihmwg/ModelCIF/master/dist/mmcif_ma.dic
_audit_conform.dict_name     mmcif_ma.dic
_audit_conform.dict_version  1.4.5
#
loop_
_chem_comp.formula
_chem_comp.formula_weight
_chem_comp.id
_chem_comp.mon_nstd_flag
_chem_comp.name
_chem_comp.pdbx_smiles
_chem_comp.pdbx_synonyms
_chem_comp.type
"C3 H7 N O2"    89.093  ALA y ALANINE         C[C@H](N)C(O)=O                  ? "L-PEPTIDE LINKING" 
"C6 H15 N4 O2"  175.209 ARG y ARGININE        N[C@@H](CCCNC(N)=[NH2+])C(O)=O   ? "L-PEPTIDE LINKING" 
"C4 H8 N2 O3"   132.118 ASN y ASPARAGINE      N[C@@H](CC(N)=O)C(O)=O           ? "L-PEPTIDE LINKING" 
"C4 H7 N O4"    133.103 ASP y "ASPARTIC ACID" N[C@@H](CC(O)=O)C(O)=O           ? "L-PEPTIDE LINKING" 
"C3 H7 N O2 S"  121.158 CYS y CYSTEINE        N[C@@H](CS)C(O)=O                ? "L-PEPTIDE LINKING" 
"C5 H10 N2 O3"  146.144 GLN y GLUTAMINE       N[C@@H](CCC(N)=O)C(O)=O          ? "L-PEPTIDE LINKING" 
"C5 H9 N O4"    147.129 GLU y "GLUTAMIC ACID" N[C@@H](CCC(O)=O)C(O)=O          ? "L-PEPTIDE LINKING" 
"C2 H5 N O2"    75.067  GLY y GLYCINE         NCC(O)=O                         ? "PEPTIDE LINKING"   
"C6 H10 N3 O2"  156.162 HIS y HISTIDINE       N[C@@H](Cc1c[nH]c[nH+]1)C(O)=O   ? "L-PEPTIDE LINKING" 
"C6 H13 N O2"   131.173 ILE y ISOLEUCINE      CC[C@H](C)[C@H](N)C(O)=O         ? "L-PEPTIDE LINKING" 
"C6 H13 N O2"   131.173 LEU y LEUCINE         CC(C)C[C@H](N)C(O)=O             ? "L-PEPTIDE LINKING" 
"C6 H15 N2 O2"  147.195 LYS y LYSINE          N[C@@H](CCCC[NH3+])C(O)=O        ? "L-PEPTIDE LINKING" 
"C5 H11 N O2 S" 149.211 MET y METHIONINE      CSCC[C@H](N)C(O)=O               ? "L-PEPTIDE LINKING" 
Mg              24.305  MG  . "MAGNESIUM ION" "[Mg++]"                         ? NON-POLYMER         
"C9 H11 N O2"   165.189 PHE y PHENYLALANINE   N[C@@H](Cc1ccccc1)C(O)=O         ? "L-PEPTIDE LINKING" 
"C5 H9 N O2"    115.130 PRO y PROLINE         OC(=O)[C@@H]1CCCN1               ? "L-PEPTIDE LINKING" 
"C3 H7 N O3"    105.093 SER y SERINE          N[C@@H](CO)C(O)=O                ? "L-PEPTIDE LINKING" 
"C4 H9 N O3"    119.119 THR y THREONINE       C[C@@H](O)[C@H](N)C(O)=O         ? "L-PEPTIDE LINKING" 
"C11 H12 N2 O2" 204.225 TRP y TRYPTOPHAN      N[C@@H](Cc1c[nH]c2ccccc12)C(O)=O ? "L-PEPTIDE LINKING" 
"C9 H11 N O3"   181.189 TYR y TYROSINE        N[C@@H](Cc1ccc(O)cc1)C(O)=O      ? "L-PEPTIDE LINKING" 
"C5 H11 N O2"   117.146 VAL y VALINE          CC(C)[C@H](N)C(O)=O              ? "L-PEPTIDE LINKING" 
#
_citation.book_publisher          ?
_citation.country                 UK
_citation.id                      primary
_citation.journal_full            Nature
_citation.journal_id_ASTM         NATUAS
_citation.journal_id_CSD          0006
_citation.journal_id_ISSN         0028-0836
_citation.journal_volume          ?
_citation.page_first              ?
_citation.page_last               ?
_citation.pdbx_database_id_DOI    ?
_citation.pdbx_database_id_PubMed ?
_citation.title                   "Accurate structure prediction of biomolecular interactions with AlphaFold 3"
_citation.year                    2024
#
loop_
_citation_author.citation_id
_citation_author.name
_citation_author.ordinal
primary "Google DeepMind" 1 
primary "Isomorphic Labs" 2 
#
loop_
_entity.id
_entity.pdbx_description
_entity.type
1 . polymer     
2 . non-polymer 
#
_entity_poly.entity_id      1
_entity_poly.pdbx_strand_id A
_entity_poly.type           polypeptide(L)
#
loop_
_entity_poly_seq.entity_id
_entity_poly_seq.hetero
_entity_poly_seq.mon_id
_entity_poly_seq.num
1 n PHE 1   
1 n GLU 2   
1 n MET 3   
1 n TRP 4   
1 n GLN 5   
1 n LEU 6   
1 n THR 7   
1 n ASP 8   
1 n ILE 9   
1 n HIS 10  
1 n LEU 11  
1 n ASP 12  
1 n PRO 13  
1 n MET 14  
1 n TYR 15  
1 n THR 16  
1 n VAL 17  
1 n GLY 18  
1 n SER 19  
1 n ASP 20  
1 n PRO 21  
1 n LEU 22  
1 n LYS 23  
1 n LEU 24  
1 n CYS 25  
1 n ARG 26  
1 n GLU 27  
1 n GLY 28  
1 n LYS 29  
1 n GLY 30  
1 n ASN 31  
1 n ALA 32  
1 n GLY 33  
1 n LYS 34  
1 n TYR 35  
1 n GLY 36  
1 n ASP 37  
1 n TYR 38  
1 n SER 39  
1 n CYS 40  
1 n ASP 41  
1 n ALA 42  
1 n ASN 43  
1 n MET 44  
1 n ALA 45  
1 n LEU 46  
1 n LEU 47  
1 n ASP 48  
1 n SER 49  
1 n LEU 50  
1 n VAL 51  
1 n LYS 52  
1 n PHE 53  
1 n ILE 54  
1 n LYS 55  
1 n ARG 56  
1 n ASN 57  
1 n THR 58  
1 n ASP 59  
1 n VAL 60  
1 n ASN 61  
1 n GLY 62  
1 n LYS 63  
1 n VAL 64  
1 n MET 65  
1 n VAL 66  
1 n TYR 67  
1 n ASN 68  
1 n GLY 69  
1 n ASP 70  
1 n ILE 71  
1 n VAL 72  
1 n SER 73  
1 n ARG 74  
1 n ALA 75  
1 n ILE 76  
1 n PRO 77  
1 n LYS 78  
1 n TYR 79  
1 n ASN 80  
1 n LEU 81  
1 n ASP 82  
1 n TYR 83  
1 n VAL 84  
1 n LYS 85  
1 n GLN 86  
1 n SER 87  
1 n ILE 88  
1 n VAL 89  
1 n ASN 90  
1 n ALA 91  
1 n THR 92  
1 n ALA 93  
1 n LEU 94  
1 n LEU 95  
1 n LYS 96  
1 n LYS 97  
1 n PHE 98  
1 n GLU 99  
1 n ASP 100 
1 n PHE 101 
1 n PHE 102 
1 n ILE 103 
1 n ILE 104 
1 n PRO 105 
1 n MET 106 
1 n LEU 107 
1 n GLY 108 
1 n ASN 109 
1 n HIS 110 
1 n ASP 111 
1 n VAL 112 
1 n TYR 113 
1 n PRO 114 
1 n ALA 115 
1 n ASN 116 
1 n GLN 117 
1 n MET 118 
1 n ALA 119 
1 n ILE 120 
1 n ASN 121 
1 n SER 122 
1 n GLN 123 
1 n TRP 124 
1 n ILE 125 
1 n PHE 126 
1 n GLN 127 
1 n PHE 128 
1 n ALA 129 
1 n ALA 130 
1 n GLU 131 
1 n GLN 132 
1 n PHE 133 
1 n ALA 134 
1 n PRO 135 
1 n PHE 136 
1 n LEU 137 
1 n SER 138 
1 n GLN 139 
1 n ASN 140 
1 n ALA 141 
1 n ILE 142 
1 n GLU 143 
1 n SER 144 
1 n PHE 145 
1 n LYS 146 
1 n HIS 147 
1 n GLY 148 
1 n GLY 149 
1 n TYR 150 
1 n TYR 151 
1 n THR 152 
1 n MET 153 
1 n PRO 154 
1 n PHE 155 
1 n PRO 156 
1 n ALA 157 
1 n HIS 158 
1 n LEU 159 
1 n GLY 160 
1 n ILE 161 
1 n LYS 162 
1 n VAL 163 
1 n PRO 164 
1 n LEU 165 
1 n ASN 166 
1 n ALA 167 
1 n VAL 168 
1 n VAL 169 
1 n LEU 170 
1 n ASN 171 
1 n THR 172 
1 n VAL 173 
1 n LEU 174 
1 n TYR 175 
1 n TYR 176 
1 n ASN 177 
1 n TYR 178 
1 n ASN 179 
1 n LYS 180 
1 n GLN 181 
1 n THR 182 
1 n MET 183 
1 n ASP 184 
1 n SER 185 
1 n THR 186 
1 n ASP 187 
1 n PRO 188 
1 n LEU 189 
1 n GLY 190 
1 n GLN 191 
1 n PHE 192 
1 n GLU 193 
1 n TRP 194 
1 n PHE 195 
1 n LYS 196 
1 n THR 197 
1 n VAL 198 
1 n MET 199 
1 n ASP 200 
1 n GLY 201 
1 n TYR 202 
1 n ARG 203 
1 n LYS 204 
1 n THR 205 
1 n GLY 206 
1 n GLN 207 
1 n ARG 208 
1 n ALA 209 
1 n ILE 210 
1 n VAL 211 
1 n SER 212 
1 n MET 213 
1 n HIS 214 
1 n ILE 215 
1 n CYS 216 
1 n PRO 217 
1 n GLY 218 
1 n VAL 219 
1 n ALA 220 
1 n GLU 221 
1 n ARG 222 
1 n PHE 223 
1 n ASN 224 
1 n TYR 225 
1 n SER 226 
1 n ASP 227 
1 n GLN 228 
1 n LEU 229 
1 n TYR 230 
1 n PRO 231 
1 n GLN 232 
1 n TYR 233 
1 n ASN 234 
1 n ASP 235 
1 n ARG 236 
1 n LEU 237 
1 n VAL 238 
1 n ASP 239 
1 n SER 240 
1 n LEU 241 
1 n ALA 242 
1 n GLU 243 
1 n TYR 244 
1 n ASN 245 
1 n ASP 246 
1 n VAL 247 
1 n ILE 248 
1 n LEU 249 
1 n GLY 250 
1 n VAL 251 
1 n LEU 252 
1 n CYS 253 
1 n GLY 254 
1 n HIS 255 
1 n LEU 256 
1 n HIS 257 
1 n THR 258 
1 n ASP 259 
1 n THR 260 
1 n PHE 261 
1 n ARG 262 
1 n ILE 263 
1 n LEU 264 
1 n SER 265 
1 n LYS 266 
1 n GLY 267 
1 n ASN 268 
1 n LYS 269 
1 n LYS 270 
1 n VAL 271 
1 n MET 272 
1 n ALA 273 
1 n PHE 274 
1 n ILE 275 
1 n GLY 276 
1 n PRO 277 
1 n SER 278 
1 n VAL 279 
1 n ASP 280 
1 n THR 281 
1 n TRP 282 
1 n LEU 283 
1 n GLY 284 
1 n THR 285 
1 n SER 286 
1 n PRO 287 
1 n SER 288 
1 n ILE 289 
1 n ARG 290 
1 n LYS 291 
1 n TYR 292 
1 n ASP 293 
1 n VAL 294 
1 n GLY 295 
1 n ASN 296 
1 n GLY 297 
1 n GLN 298 
1 n GLY 299 
1 n TYR 300 
1 n MET 301 
1 n LYS 302 
1 n GLU 303 
1 n PHE 304 
1 n LYS 305 
1 n ASN 306 
1 n TYR 307 
1 n PHE 308 
1 n ASN 309 
1 n TYR 310 
1 n GLY 311 
1 n SER 312 
1 n SER 313 
1 n SER 314 
1 n GLU 315 
1 n TYR 316 
1 n GLY 317 
1 n LEU 318 
1 n LYS 319 
1 n GLU 320 
1 n LEU 321 
1 n SER 322 
1 n PRO 323 
1 n LYS 324 
1 n GLU 325 
1 n PHE 326 
1 n GLU 327 
1 n ILE 328 
1 n LEU 329 
1 n ALA 330 
1 n ALA 331 
1 n ARG 332 
1 n MET 333 
1 n ASP 334 
1 n LYS 335 
1 n ASP 336 
1 n LEU 337 
1 n GLN 338 
1 n LEU 339 
1 n PHE 340 
1 n ASN 341 
1 n LYS 342 
1 n TYR 343 
1 n HIS 344 
1 n LEU 345 
1 n HIS 346 
1 n PHE 347 
1 n ARG 348 
1 n ALA 349 
1 n ASP 350 
1 n THR 351 
1 n PRO 352 
1 n GLY 353 
1 n PHE 354 
1 n THR 355 
#
_ma_data.content_type "model coordinates"
_ma_data.id           1
_ma_data.name         Model
#
_ma_model_list.data_id          1
_ma_model_list.model_group_id   1
_ma_model_list.model_group_name "AlphaFold-beta-20231127 (7a14c934-fe78-43c1-a552-7fb305b0ebd1 @ 2024-08-29 19:15:37)"
_ma_model_list.model_id         1
_ma_model_list.model_name       "Top ranked model"
_ma_model_list.model_type       "Ab initio model"
_ma_model_list.ordinal_id       1
#
loop_
_ma_protocol_step.method_type
_ma_protocol_step.ordinal_id
_ma_protocol_step.protocol_id
_ma_protocol_step.step_id
"coevolution MSA" 1 1 1 
"template search" 2 1 2 
modeling          3 1 3 
#
loop_
_ma_qa_metric.id
_ma_qa_metric.mode
_ma_qa_metric.name
_ma_qa_metric.software_group_id
_ma_qa_metric.type
1 global pLDDT 1 pLDDT 
2 local  pLDDT 1 pLDDT 
#
_ma_qa_metric_global.metric_id    1
_ma_qa_metric_global.metric_value 89.91
_ma_qa_metric_global.model_id     1
_ma_qa_metric_global.ordinal_id   1
#
_ma_software_group.group_id    1
_ma_software_group.ordinal_id  1
_ma_software_group.software_id 1
#
loop_
_ma_target_entity.data_id
_ma_target_entity.entity_id
_ma_target_entity.origin
1 1 . 
1 2 . 
#
loop_
_ma_target_entity_instance.asym_id
_ma_target_entity_instance.details
_ma_target_entity_instance.entity_id
A . 1 
B . 2 
#
loop_
_pdbx_data_usage.details
_pdbx_data_usage.id
_pdbx_data_usage.type
_pdbx_data_usage.url
;NON-COMMERCIAL USE ONLY, BY USING THIS FILE YOU AGREE TO THE TERMS OF USE FOUND
AT alphafoldserver.com/output-terms.
;
1 license    ? 
;THE INFORMATION IS NOT INTENDED FOR, HAS NOT BEEN VALIDATED FOR, AND IS NOT
APPROVED FOR CLINICAL USE. IT SHOULD NOT BE USED FOR CLINICAL PURPOSE OR RELIED
ON FOR MEDICAL OR OTHER PROFESSIONAL ADVICE. IT IS THEORETICAL MODELLING ONLY
AND CAUTION SHOULD BE EXERCISED IN ITS USE. IT IS PROVIDED "AS-IS" WITHOUT ANY
WARRANTY OF ANY KIND, WHETHER EXPRESSED OR IMPLIED. NO WARRANTY IS GIVEN THAT
USE OF THE INFORMATION SHALL NOT INFRINGE THE RIGHTS OF ANY THIRD PARTY.
;
2 disclaimer ? 
#
_pdbx_nonpoly_scheme.asym_id       B
_pdbx_nonpoly_scheme.auth_seq_num  1
_pdbx_nonpoly_scheme.entity_id     2
_pdbx_nonpoly_scheme.mon_id        MG
_pdbx_nonpoly_scheme.pdb_ins_code  .
_pdbx_nonpoly_scheme.pdb_seq_num   1
_pdbx_nonpoly_scheme.pdb_strand_id B
#
loop_
_pdbx_poly_seq_scheme.asym_id
_pdbx_poly_seq_scheme.auth_seq_num
_pdbx_poly_seq_scheme.entity_id
_pdbx_poly_seq_scheme.hetero
_pdbx_poly_seq_scheme.mon_id
_pdbx_poly_seq_scheme.pdb_ins_code
_pdbx_poly_seq_scheme.pdb_seq_num
_pdbx_poly_seq_scheme.pdb_strand_id
_pdbx_poly_seq_scheme.seq_id
A 1   1 n PHE . 1   A 1   
A 2   1 n GLU . 2   A 2   
A 3   1 n MET . 3   A 3   
A 4   1 n TRP . 4   A 4   
A 5   1 n GLN . 5   A 5   
A 6   1 n LEU . 6   A 6   
A 7   1 n THR . 7   A 7   
A 8   1 n ASP . 8   A 8   
A 9   1 n ILE . 9   A 9   
A 10  1 n HIS . 10  A 10  
A 11  1 n LEU . 11  A 11  
A 12  1 n ASP . 12  A 12  
A 13  1 n PRO . 13  A 13  
A 14  1 n MET . 14  A 14  
A 15  1 n TYR . 15  A 15  
A 16  1 n THR . 16  A 16  
A 17  1 n VAL . 17  A 17  
A 18  1 n GLY . 18  A 18  
A 19  1 n SER . 19  A 19  
A 20  1 n ASP . 20  A 20  
A 21  1 n PRO . 21  A 21  
A 22  1 n LEU . 22  A 22  
A 23  1 n LYS . 23  A 23  
A 24  1 n LEU . 24  A 24  
A 25  1 n CYS . 25  A 25  
A 26  1 n ARG . 26  A 26  
A 27  1 n GLU . 27  A 27  
A 28  1 n GLY . 28  A 28  
A 29  1 n LYS . 29  A 29  
A 30  1 n GLY . 30  A 30  
A 31  1 n ASN . 31  A 31  
A 32  1 n ALA . 32  A 32  
A 33  1 n GLY . 33  A 33  
A 34  1 n LYS . 34  A 34  
A 35  1 n TYR . 35  A 35  
A 36  1 n GLY . 36  A 36  
A 37  1 n ASP . 37  A 37  
A 38  1 n TYR . 38  A 38  
A 39  1 n SER . 39  A 39  
A 40  1 n CYS . 40  A 40  
A 41  1 n ASP . 41  A 41  
A 42  1 n ALA . 42  A 42  
A 43  1 n ASN . 43  A 43  
A 44  1 n MET . 44  A 44  
A 45  1 n ALA . 45  A 45  
A 46  1 n LEU . 46  A 46  
A 47  1 n LEU . 47  A 47  
A 48  1 n ASP . 48  A 48  
A 49  1 n SER . 49  A 49  
A 50  1 n LEU . 50  A 50  
A 51  1 n VAL . 51  A 51  
A 52  1 n LYS . 52  A 52  
A 53  1 n PHE . 53  A 53  
A 54  1 n ILE . 54  A 54  
A 55  1 n LYS . 55  A 55  
A 56  1 n ARG . 56  A 56  
A 57  1 n ASN . 57  A 57  
A 58  1 n THR . 58  A 58  
A 59  1 n ASP . 59  A 59  
A 60  1 n VAL . 60  A 60  
A 61  1 n ASN . 61  A 61  
A 62  1 n GLY . 62  A 62  
A 63  1 n LYS . 63  A 63  
A 64  1 n VAL . 64  A 64  
A 65  1 n MET . 65  A 65  
A 66  1 n VAL . 66  A 66  
A 67  1 n TYR . 67  A 67  
A 68  1 n ASN . 68  A 68  
A 69  1 n GLY . 69  A 69  
A 70  1 n ASP . 70  A 70  
A 71  1 n ILE . 71  A 71  
A 72  1 n VAL . 72  A 72  
A 73  1 n SER . 73  A 73  
A 74  1 n ARG . 74  A 74  
A 75  1 n ALA . 75  A 75  
A 76  1 n ILE . 76  A 76  
A 77  1 n PRO . 77  A 77  
A 78  1 n LYS . 78  A 78  
A 79  1 n TYR . 79  A 79  
A 80  1 n ASN . 80  A 80  
A 81  1 n LEU . 81  A 81  
A 82  1 n ASP . 82  A 82  
A 83  1 n TYR . 83  A 83  
A 84  1 n VAL . 84  A 84  
A 85  1 n LYS . 85  A 85  
A 86  1 n GLN . 86  A 86  
A 87  1 n SER . 87  A 87  
A 88  1 n ILE . 88  A 88  
A 89  1 n VAL . 89  A 89  
A 90  1 n ASN . 90  A 90  
A 91  1 n ALA . 91  A 91  
A 92  1 n THR . 92  A 92  
A 93  1 n ALA . 93  A 93  
A 94  1 n LEU . 94  A 94  
A 95  1 n LEU . 95  A 95  
A 96  1 n LYS . 96  A 96  
A 97  1 n LYS . 97  A 97  
A 98  1 n PHE . 98  A 98  
A 99  1 n GLU . 99  A 99  
A 100 1 n ASP . 100 A 100 
A 101 1 n PHE . 101 A 101 
A 102 1 n PHE . 102 A 102 
A 103 1 n ILE . 103 A 103 
A 104 1 n ILE . 104 A 104 
A 105 1 n PRO . 105 A 105 
A 106 1 n MET . 106 A 106 
A 107 1 n LEU . 107 A 107 
A 108 1 n GLY . 108 A 108 
A 109 1 n ASN . 109 A 109 
A 110 1 n HIS . 110 A 110 
A 111 1 n ASP . 111 A 111 
A 112 1 n VAL . 112 A 112 
A 113 1 n TYR . 113 A 113 
A 114 1 n PRO . 114 A 114 
A 115 1 n ALA . 115 A 115 
A 116 1 n ASN . 116 A 116 
A 117 1 n GLN . 117 A 117 
A 118 1 n MET . 118 A 118 
A 119 1 n ALA . 119 A 119 
A 120 1 n ILE . 120 A 120 
A 121 1 n ASN . 121 A 121 
A 122 1 n SER . 122 A 122 
A 123 1 n GLN . 123 A 123 
A 124 1 n TRP . 124 A 124 
A 125 1 n ILE . 125 A 125 
A 126 1 n PHE . 126 A 126 
A 127 1 n GLN . 127 A 127 
A 128 1 n PHE . 128 A 128 
A 129 1 n ALA . 129 A 129 
A 130 1 n ALA . 130 A 130 
A 131 1 n GLU . 131 A 131 
A 132 1 n GLN . 132 A 132 
A 133 1 n PHE . 133 A 133 
A 134 1 n ALA . 134 A 134 
A 135 1 n PRO . 135 A 135 
A 136 1 n PHE . 136 A 136 
A 137 1 n LEU . 137 A 137 
A 138 1 n SER . 138 A 138 
A 139 1 n GLN . 139 A 139 
A 140 1 n ASN . 140 A 140 
A 141 1 n ALA . 141 A 141 
A 142 1 n ILE . 142 A 142 
A 143 1 n GLU . 143 A 143 
A 144 1 n SER . 144 A 144 
A 145 1 n PHE . 145 A 145 
A 146 1 n LYS . 146 A 146 
A 147 1 n HIS . 147 A 147 
A 148 1 n GLY . 148 A 148 
A 149 1 n GLY . 149 A 149 
A 150 1 n TYR . 150 A 150 
A 151 1 n TYR . 151 A 151 
A 152 1 n THR . 152 A 152 
A 153 1 n MET . 153 A 153 
A 154 1 n PRO . 154 A 154 
A 155 1 n PHE . 155 A 155 
A 156 1 n PRO . 156 A 156 
A 157 1 n ALA . 157 A 157 
A 158 1 n HIS . 158 A 158 
A 159 1 n LEU . 159 A 159 
A 160 1 n GLY . 160 A 160 
A 161 1 n ILE . 161 A 161 
A 162 1 n LYS . 162 A 162 
A 163 1 n VAL . 163 A 163 
A 164 1 n PRO . 164 A 164 
A 165 1 n LEU . 165 A 165 
A 166 1 n ASN . 166 A 166 
A 167 1 n ALA . 167 A 167 
A 168 1 n VAL . 168 A 168 
A 169 1 n VAL . 169 A 169 
A 170 1 n LEU . 170 A 170 
A 171 1 n ASN . 171 A 171 
A 172 1 n THR . 172 A 172 
A 173 1 n VAL . 173 A 173 
A 174 1 n LEU . 174 A 174 
A 175 1 n TYR . 175 A 175 
A 176 1 n TYR . 176 A 176 
A 177 1 n ASN . 177 A 177 
A 178 1 n TYR . 178 A 178 
A 179 1 n ASN . 179 A 179 
A 180 1 n LYS . 180 A 180 
A 181 1 n GLN . 181 A 181 
A 182 1 n THR . 182 A 182 
A 183 1 n MET . 183 A 183 
A 184 1 n ASP . 184 A 184 
A 185 1 n SER . 185 A 185 
A 186 1 n THR . 186 A 186 
A 187 1 n ASP . 187 A 187 
A 188 1 n PRO . 188 A 188 
A 189 1 n LEU . 189 A 189 
A 190 1 n GLY . 190 A 190 
A 191 1 n GLN . 191 A 191 
A 192 1 n PHE . 192 A 192 
A 193 1 n GLU . 193 A 193 
A 194 1 n TRP . 194 A 194 
A 195 1 n PHE . 195 A 195 
A 196 1 n LYS . 196 A 196 
A 197 1 n THR . 197 A 197 
A 198 1 n VAL . 198 A 198 
A 199 1 n MET . 199 A 199 
A 200 1 n ASP . 200 A 200 
A 201 1 n GLY . 201 A 201 
A 202 1 n TYR . 202 A 202 
A 203 1 n ARG . 203 A 203 
A 204 1 n LYS . 204 A 204 
A 205 1 n THR . 205 A 205 
A 206 1 n GLY . 206 A 206 
A 207 1 n GLN . 207 A 207 
A 208 1 n ARG . 208 A 208 
A 209 1 n ALA . 209 A 209 
A 210 1 n ILE . 210 A 210 
A 211 1 n VAL . 211 A 211 
A 212 1 n SER . 212 A 212 
A 213 1 n MET . 213 A 213 
A 214 1 n HIS . 214 A 214 
A 215 1 n ILE . 215 A 215 
A 216 1 n CYS . 216 A 216 
A 217 1 n PRO . 217 A 217 
A 218 1 n GLY . 218 A 218 
A 219 1 n VAL . 219 A 219 
A 220 1 n ALA . 220 A 220 
A 221 1 n GLU . 221 A 221 
A 222 1 n ARG . 222 A 222 
A 223 1 n PHE . 223 A 223 
A 224 1 n ASN . 224 A 224 
A 225 1 n TYR . 225 A 225 
A 226 1 n SER . 226 A 226 
A 227 1 n ASP . 227 A 227 
A 228 1 n GLN . 228 A 228 
A 229 1 n LEU . 229 A 229 
A 230 1 n TYR . 230 A 230 
A 231 1 n PRO . 231 A 231 
A 232 1 n GLN . 232 A 232 
A 233 1 n TYR . 233 A 233 
A 234 1 n ASN . 234 A 234 
A 235 1 n ASP . 235 A 235 
A 236 1 n ARG . 236 A 236 
A 237 1 n LEU . 237 A 237 
A 238 1 n VAL . 238 A 238 
A 239 1 n ASP . 239 A 239 
A 240 1 n SER . 240 A 240 
A 241 1 n LEU . 241 A 241 
A 242 1 n ALA . 242 A 242 
A 243 1 n GLU . 243 A 243 
A 244 1 n TYR . 244 A 244 
A 245 1 n ASN . 245 A 245 
A 246 1 n ASP . 246 A 246 
A 247 1 n VAL . 247 A 247 
A 248 1 n ILE . 248 A 248 
A 249 1 n LEU . 249 A 249 
A 250 1 n GLY . 250 A 250 
A 251 1 n VAL . 251 A 251 
A 252 1 n LEU . 252 A 252 
A 253 1 n CYS . 253 A 253 
A 254 1 n GLY . 254 A 254 
A 255 1 n HIS . 255 A 255 
A 256 1 n LEU . 256 A 256 
A 257 1 n HIS . 257 A 257 
A 258 1 n THR . 258 A 258 
A 259 1 n ASP . 259 A 259 
A 260 1 n THR . 260 A 260 
A 261 1 n PHE . 261 A 261 
A 262 1 n ARG . 262 A 262 
A 263 1 n ILE . 263 A 263 
A 264 1 n LEU . 264 A 264 
A 265 1 n SER . 265 A 265 
A 266 1 n LYS . 266 A 266 
A 267 1 n GLY . 267 A 267 
A 268 1 n ASN . 268 A 268 
A 269 1 n LYS . 269 A 269 
A 270 1 n LYS . 270 A 270 
A 271 1 n VAL . 271 A 271 
A 272 1 n MET . 272 A 272 
A 273 1 n ALA . 273 A 273 
A 274 1 n PHE . 274 A 274 
A 275 1 n ILE . 275 A 275 
A 276 1 n GLY . 276 A 276 
A 277 1 n PRO . 277 A 277 
A 278 1 n SER . 278 A 278 
A 279 1 n VAL . 279 A 279 
A 280 1 n ASP . 280 A 280 
A 281 1 n THR . 281 A 281 
A 282 1 n TRP . 282 A 282 
A 283 1 n LEU . 283 A 283 
A 284 1 n GLY . 284 A 284 
A 285 1 n THR . 285 A 285 
A 286 1 n SER . 286 A 286 
A 287 1 n PRO . 287 A 287 
A 288 1 n SER . 288 A 288 
A 289 1 n ILE . 289 A 289 
A 290 1 n ARG . 290 A 290 
A 291 1 n LYS . 291 A 291 
A 292 1 n TYR . 292 A 292 
A 293 1 n ASP . 293 A 293 
A 294 1 n VAL . 294 A 294 
A 295 1 n GLY . 295 A 295 
A 296 1 n ASN . 296 A 296 
A 297 1 n GLY . 297 A 297 
A 298 1 n GLN . 298 A 298 
A 299 1 n GLY . 299 A 299 
A 300 1 n TYR . 300 A 300 
A 301 1 n MET . 301 A 301 
A 302 1 n LYS . 302 A 302 
A 303 1 n GLU . 303 A 303 
A 304 1 n PHE . 304 A 304 
A 305 1 n LYS . 305 A 305 
A 306 1 n ASN . 306 A 306 
A 307 1 n TYR . 307 A 307 
A 308 1 n PHE . 308 A 308 
A 309 1 n ASN . 309 A 309 
A 310 1 n TYR . 310 A 310 
A 311 1 n GLY . 311 A 311 
A 312 1 n SER . 312 A 312 
A 313 1 n SER . 313 A 313 
A 314 1 n SER . 314 A 314 
A 315 1 n GLU . 315 A 315 
A 316 1 n TYR . 316 A 316 
A 317 1 n GLY . 317 A 317 
A 318 1 n LEU . 318 A 318 
A 319 1 n LYS . 319 A 319 
A 320 1 n GLU . 320 A 320 
A 321 1 n LEU . 321 A 321 
A 322 1 n SER . 322 A 322 
A 323 1 n PRO . 323 A 323 
A 324 1 n LYS . 324 A 324 
A 325 1 n GLU . 325 A 325 
A 326 1 n PHE . 326 A 326 
A 327 1 n GLU . 327 A 327 
A 328 1 n ILE . 328 A 328 
A 329 1 n LEU . 329 A 329 
A 330 1 n ALA . 330 A 330 
A 331 1 n ALA . 331 A 331 
A 332 1 n ARG . 332 A 332 
A 333 1 n MET . 333 A 333 
A 334 1 n ASP . 334 A 334 
A 335 1 n LYS . 335 A 335 
A 336 1 n ASP . 336 A 336 
A 337 1 n LEU . 337 A 337 
A 338 1 n GLN . 338 A 338 
A 339 1 n LEU . 339 A 339 
A 340 1 n PHE . 340 A 340 
A 341 1 n ASN . 341 A 341 
A 342 1 n LYS . 342 A 342 
A 343 1 n TYR . 343 A 343 
A 344 1 n HIS . 344 A 344 
A 345 1 n LEU . 345 A 345 
A 346 1 n HIS . 346 A 346 
A 347 1 n PHE . 347 A 347 
A 348 1 n ARG . 348 A 348 
A 349 1 n ALA . 349 A 349 
A 350 1 n ASP . 350 A 350 
A 351 1 n THR . 351 A 351 
A 352 1 n PRO . 352 A 352 
A 353 1 n GLY . 353 A 353 
A 354 1 n PHE . 354 A 354 
A 355 1 n THR . 355 A 355 
#
_software.classification other
_software.date           ?
_software.description    "Structure prediction"
_software.name           AlphaFold
_software.pdbx_ordinal   1
_software.type           package
_software.version        "AlphaFold-beta-20231127 (7a14c934-fe78-43c1-a552-7fb305b0ebd1 @ 2024-08-29 19:15:37)"
#
loop_
_struct_asym.entity_id
_struct_asym.id
1 A 
2 B 
#
loop_
_atom_site.group_PDB
_atom_site.id
_atom_site.type_symbol
_atom_site.label_atom_id
_atom_site.label_alt_id
_atom_site.label_comp_id
_atom_site.label_asym_id
_atom_site.label_entity_id
_atom_site.label_seq_id
_atom_site.pdbx_PDB_ins_code
_atom_site.Cartn_x
_atom_site.Cartn_y
_atom_site.Cartn_z
_atom_site.occupancy
_atom_site.B_iso_or_equiv
_atom_site.auth_seq_id
_atom_site.auth_asym_id
_atom_site.pdbx_PDB_model_num
ATOM   1    N  N   . PHE A 1 1   ? 15.470  0.533   12.312  1.00 95.80 1   A 1 
ATOM   2    C  CA  . PHE A 1 1   ? 15.642  1.132   10.986  1.00 96.86 1   A 1 
ATOM   3    C  C   . PHE A 1 1   ? 14.368  1.847   10.558  1.00 97.29 1   A 1 
ATOM   4    O  O   . PHE A 1 1   ? 13.308  1.607   11.129  1.00 96.65 1   A 1 
ATOM   5    C  CB  . PHE A 1 1   ? 16.072  0.075   9.962   1.00 96.11 1   A 1 
ATOM   6    C  CG  . PHE A 1 1   ? 15.004  -0.937  9.608   1.00 97.01 1   A 1 
ATOM   7    C  CD1 . PHE A 1 1   ? 14.801  -2.090  10.395  1.00 96.38 1   A 1 
ATOM   8    C  CD2 . PHE A 1 1   ? 14.223  -0.757  8.445   1.00 96.21 1   A 1 
ATOM   9    C  CE1 . PHE A 1 1   ? 13.841  -3.047  10.040  1.00 95.37 1   A 1 
ATOM   10   C  CE2 . PHE A 1 1   ? 13.268  -1.720  8.087   1.00 95.20 1   A 1 
ATOM   11   C  CZ  . PHE A 1 1   ? 13.080  -2.856  8.875   1.00 95.91 1   A 1 
ATOM   12   N  N   . GLU A 1 2   ? 14.466  2.729   9.572   1.00 97.49 2   A 1 
ATOM   13   C  CA  . GLU A 1 2   ? 13.314  3.395   8.983   1.00 97.57 2   A 1 
ATOM   14   C  C   . GLU A 1 2   ? 12.960  2.784   7.619   1.00 97.88 2   A 1 
ATOM   15   O  O   . GLU A 1 2   ? 13.825  2.268   6.911   1.00 97.64 2   A 1 
ATOM   16   C  CB  . GLU A 1 2   ? 13.551  4.898   8.867   1.00 96.81 2   A 1 
ATOM   17   C  CG  . GLU A 1 2   ? 13.754  5.589   10.225  1.00 92.39 2   A 1 
ATOM   18   C  CD  . GLU A 1 2   ? 13.768  7.120   10.034  1.00 89.77 2   A 1 
ATOM   19   O  OE1 . GLU A 1 2   ? 12.976  7.823   10.702  1.00 82.58 2   A 1 
ATOM   20   O  OE2 . GLU A 1 2   ? 14.448  7.621   9.112   1.00 82.05 2   A 1 
ATOM   21   N  N   . MET A 1 3   ? 11.681  2.864   7.249   1.00 97.94 3   A 1 
ATOM   22   C  CA  . MET A 1 3   ? 11.170  2.312   6.000   1.00 98.18 3   A 1 
ATOM   23   C  C   . MET A 1 3   ? 10.109  3.224   5.394   1.00 98.28 3   A 1 
ATOM   24   O  O   . MET A 1 3   ? 9.122   3.560   6.044   1.00 98.08 3   A 1 
ATOM   25   C  CB  . MET A 1 3   ? 10.622  0.904   6.265   1.00 97.83 3   A 1 
ATOM   26   C  CG  . MET A 1 3   ? 10.044  0.237   5.017   1.00 97.09 3   A 1 
ATOM   27   S  SD  . MET A 1 3   ? 9.555   -1.492  5.295   1.00 96.06 3   A 1 
ATOM   28   C  CE  . MET A 1 3   ? 8.162   -1.240  6.415   1.00 88.97 3   A 1 
ATOM   29   N  N   . TRP A 1 4   ? 10.289  3.592   4.138   1.00 98.22 4   A 1 
ATOM   30   C  CA  . TRP A 1 4   ? 9.320   4.360   3.367   1.00 98.25 4   A 1 
ATOM   31   C  C   . TRP A 1 4   ? 8.210   3.452   2.818   1.00 98.43 4   A 1 
ATOM   32   O  O   . TRP A 1 4   ? 8.462   2.314   2.434   1.00 98.24 4   A 1 
ATOM   33   C  CB  . TRP A 1 4   ? 10.037  5.095   2.245   1.00 98.01 4   A 1 
ATOM   34   C  CG  . TRP A 1 4   ? 11.004  6.138   2.718   1.00 97.91 4   A 1 
ATOM   35   C  CD1 . TRP A 1 4   ? 12.333  5.957   2.926   1.00 97.15 4   A 1 
ATOM   36   C  CD2 . TRP A 1 4   ? 10.729  7.522   3.068   1.00 97.71 4   A 1 
ATOM   37   N  NE1 . TRP A 1 4   ? 12.900  7.138   3.377   1.00 96.77 4   A 1 
ATOM   38   C  CE2 . TRP A 1 4   ? 11.947  8.129   3.479   1.00 97.25 4   A 1 
ATOM   39   C  CE3 . TRP A 1 4   ? 9.557   8.320   3.077   1.00 97.21 4   A 1 
ATOM   40   C  CZ2 . TRP A 1 4   ? 12.013  9.485   3.876   1.00 96.71 4   A 1 
ATOM   41   C  CZ3 . TRP A 1 4   ? 9.623   9.673   3.470   1.00 96.52 4   A 1 
ATOM   42   C  CH2 . TRP A 1 4   ? 10.841  10.237  3.868   1.00 96.25 4   A 1 
ATOM   43   N  N   . GLN A 1 5   ? 7.002   3.991   2.732   1.00 97.93 5   A 1 
ATOM   44   C  CA  . GLN A 1 5   ? 5.887   3.401   2.000   1.00 97.84 5   A 1 
ATOM   45   C  C   . GLN A 1 5   ? 5.485   4.350   0.869   1.00 97.55 5   A 1 
ATOM   46   O  O   . GLN A 1 5   ? 4.984   5.445   1.114   1.00 96.89 5   A 1 
ATOM   47   C  CB  . GLN A 1 5   ? 4.732   3.128   2.955   1.00 97.45 5   A 1 
ATOM   48   C  CG  . GLN A 1 5   ? 3.577   2.399   2.263   1.00 96.88 5   A 1 
ATOM   49   C  CD  . GLN A 1 5   ? 2.380   2.170   3.182   1.00 97.13 5   A 1 
ATOM   50   O  OE1 . GLN A 1 5   ? 2.225   2.788   4.230   1.00 92.76 5   A 1 
ATOM   51   N  NE2 . GLN A 1 5   ? 1.479   1.292   2.812   1.00 91.76 5   A 1 
ATOM   52   N  N   . LEU A 1 6   ? 5.724   3.911   -0.359  1.00 97.59 6   A 1 
ATOM   53   C  CA  . LEU A 1 6   ? 5.395   4.625   -1.586  1.00 97.23 6   A 1 
ATOM   54   C  C   . LEU A 1 6   ? 4.273   3.861   -2.290  1.00 97.05 6   A 1 
ATOM   55   O  O   . LEU A 1 6   ? 4.492   2.736   -2.740  1.00 95.80 6   A 1 
ATOM   56   C  CB  . LEU A 1 6   ? 6.681   4.709   -2.430  1.00 96.22 6   A 1 
ATOM   57   C  CG  . LEU A 1 6   ? 6.509   5.422   -3.779  1.00 94.48 6   A 1 
ATOM   58   C  CD1 . LEU A 1 6   ? 6.144   6.892   -3.583  1.00 92.04 6   A 1 
ATOM   59   C  CD2 . LEU A 1 6   ? 7.817   5.363   -4.563  1.00 91.71 6   A 1 
ATOM   60   N  N   . THR A 1 7   ? 3.083   4.456   -2.371  1.00 95.80 7   A 1 
ATOM   61   C  CA  . THR A 1 7   ? 1.905   3.750   -2.889  1.00 95.72 7   A 1 
ATOM   62   C  C   . THR A 1 7   ? 1.074   4.619   -3.819  1.00 95.62 7   A 1 
ATOM   63   O  O   . THR A 1 7   ? 1.093   5.844   -3.685  1.00 95.22 7   A 1 
ATOM   64   C  CB  . THR A 1 7   ? 1.074   3.176   -1.724  1.00 94.61 7   A 1 
ATOM   65   O  OG1 . THR A 1 7   ? 0.195   2.193   -2.196  1.00 89.68 7   A 1 
ATOM   66   C  CG2 . THR A 1 7   ? 0.278   4.219   -0.950  1.00 90.76 7   A 1 
ATOM   67   N  N   . ASP A 1 8   ? 0.366   3.982   -4.758  1.00 94.78 8   A 1 
ATOM   68   C  CA  . ASP A 1 8   ? -0.640  4.584   -5.621  1.00 95.17 8   A 1 
ATOM   69   C  C   . ASP A 1 8   ? -0.152  5.872   -6.299  1.00 95.29 8   A 1 
ATOM   70   O  O   . ASP A 1 8   ? -0.627  6.973   -6.039  1.00 93.61 8   A 1 
ATOM   71   C  CB  . ASP A 1 8   ? -1.946  4.760   -4.841  1.00 94.89 8   A 1 
ATOM   72   C  CG  . ASP A 1 8   ? -2.433  3.443   -4.243  1.00 93.75 8   A 1 
ATOM   73   O  OD1 . ASP A 1 8   ? -3.140  2.695   -4.943  1.00 89.72 8   A 1 
ATOM   74   O  OD2 . ASP A 1 8   ? -2.088  3.167   -3.070  1.00 90.24 8   A 1 
ATOM   75   N  N   . ILE A 1 9   ? 0.865   5.730   -7.143  1.00 94.50 9   A 1 
ATOM   76   C  CA  . ILE A 1 9   ? 1.468   6.858   -7.850  1.00 93.66 9   A 1 
ATOM   77   C  C   . ILE A 1 9   ? 0.573   7.312   -9.004  1.00 93.60 9   A 1 
ATOM   78   O  O   . ILE A 1 9   ? 0.434   8.515   -9.215  1.00 92.39 9   A 1 
ATOM   79   C  CB  . ILE A 1 9   ? 2.883   6.505   -8.345  1.00 93.76 9   A 1 
ATOM   80   C  CG1 . ILE A 1 9   ? 3.819   6.230   -7.141  1.00 92.53 9   A 1 
ATOM   81   C  CG2 . ILE A 1 9   ? 3.452   7.630   -9.225  1.00 92.83 9   A 1 
ATOM   82   C  CD1 . ILE A 1 9   ? 5.212   5.750   -7.551  1.00 90.61 9   A 1 
ATOM   83   N  N   . HIS A 1 10  ? 0.022   6.382   -9.776  1.00 94.34 10  A 1 
ATOM   84   C  CA  . HIS A 1 10  ? -0.778  6.626   -10.972 1.00 94.14 10  A 1 
ATOM   85   C  C   . HIS A 1 10  ? -0.159  7.698   -11.891 1.00 94.21 10  A 1 
ATOM   86   O  O   . HIS A 1 10  ? -0.758  8.727   -12.181 1.00 92.46 10  A 1 
ATOM   87   C  CB  . HIS A 1 10  ? -2.225  6.929   -10.584 1.00 93.78 10  A 1 
ATOM   88   C  CG  . HIS A 1 10  ? -2.927  5.770   -9.931  1.00 93.90 10  A 1 
ATOM   89   N  ND1 . HIS A 1 10  ? -3.533  4.715   -10.603 1.00 90.93 10  A 1 
ATOM   90   C  CD2 . HIS A 1 10  ? -3.128  5.581   -8.597  1.00 91.40 10  A 1 
ATOM   91   C  CE1 . HIS A 1 10  ? -4.084  3.922   -9.677  1.00 92.25 10  A 1 
ATOM   92   N  NE2 . HIS A 1 10  ? -3.857  4.412   -8.453  1.00 92.72 10  A 1 
ATOM   93   N  N   . LEU A 1 11  ? 1.073   7.465   -12.329 1.00 93.49 11  A 1 
ATOM   94   C  CA  . LEU A 1 11  ? 1.796   8.436   -13.147 1.00 93.30 11  A 1 
ATOM   95   C  C   . LEU A 1 11  ? 1.118   8.641   -14.503 1.00 93.25 11  A 1 
ATOM   96   O  O   . LEU A 1 11  ? 1.107   7.727   -15.331 1.00 92.36 11  A 1 
ATOM   97   C  CB  . LEU A 1 11  ? 3.249   7.979   -13.309 1.00 92.57 11  A 1 
ATOM   98   C  CG  . LEU A 1 11  ? 4.074   8.839   -14.289 1.00 92.24 11  A 1 
ATOM   99   C  CD1 . LEU A 1 11  ? 4.212   10.291  -13.823 1.00 90.49 11  A 1 
ATOM   100  C  CD2 . LEU A 1 11  ? 5.463   8.247   -14.451 1.00 90.20 11  A 1 
ATOM   101  N  N   . ASP A 1 12  ? 0.669   9.865   -14.786 1.00 93.30 12  A 1 
ATOM   102  C  CA  . ASP A 1 12  ? 0.225   10.259  -16.116 1.00 92.57 12  A 1 
ATOM   103  C  C   . ASP A 1 12  ? 1.354   10.932  -16.904 1.00 92.12 12  A 1 
ATOM   104  O  O   . ASP A 1 12  ? 1.668   12.111  -16.680 1.00 91.29 12  A 1 
ATOM   105  C  CB  . ASP A 1 12  ? -1.023  11.143  -16.054 1.00 91.59 12  A 1 
ATOM   106  C  CG  . ASP A 1 12  ? -1.597  11.386  -17.459 1.00 91.12 12  A 1 
ATOM   107  O  OD1 . ASP A 1 12  ? -1.135  10.752  -18.436 1.00 89.47 12  A 1 
ATOM   108  O  OD2 . ASP A 1 12  ? -2.548  12.170  -17.595 1.00 88.90 12  A 1 
ATOM   109  N  N   . PRO A 1 13  ? 1.960   10.243  -17.877 1.00 91.26 13  A 1 
ATOM   110  C  CA  . PRO A 1 13  ? 2.978   10.845  -18.726 1.00 89.52 13  A 1 
ATOM   111  C  C   . PRO A 1 13  ? 2.421   11.919  -19.662 1.00 90.12 13  A 1 
ATOM   112  O  O   . PRO A 1 13  ? 3.192   12.678  -20.244 1.00 88.91 13  A 1 
ATOM   113  C  CB  . PRO A 1 13  ? 3.588   9.671   -19.492 1.00 87.32 13  A 1 
ATOM   114  C  CG  . PRO A 1 13  ? 2.430   8.682   -19.594 1.00 85.06 13  A 1 
ATOM   115  C  CD  . PRO A 1 13  ? 1.692   8.873   -18.273 1.00 88.30 13  A 1 
ATOM   116  N  N   . MET A 1 14  ? 1.098   12.008  -19.842 1.00 89.67 14  A 1 
ATOM   117  C  CA  . MET A 1 14  ? 0.439   12.993  -20.698 1.00 90.10 14  A 1 
ATOM   118  C  C   . MET A 1 14  ? 0.045   14.270  -19.960 1.00 92.49 14  A 1 
ATOM   119  O  O   . MET A 1 14  ? -0.437  15.206  -20.604 1.00 92.62 14  A 1 
ATOM   120  C  CB  . MET A 1 14  ? -0.791  12.366  -21.379 1.00 87.82 14  A 1 
ATOM   121  C  CG  . MET A 1 14  ? -0.438  11.168  -22.262 1.00 81.76 14  A 1 
ATOM   122  S  SD  . MET A 1 14  ? -1.812  10.519  -23.270 1.00 74.40 14  A 1 
ATOM   123  C  CE  . MET A 1 14  ? -2.181  11.954  -24.306 1.00 63.94 14  A 1 
ATOM   124  N  N   . TYR A 1 15  ? 0.249   14.359  -18.642 1.00 90.56 15  A 1 
ATOM   125  C  CA  . TYR A 1 15  ? -0.085  15.543  -17.851 1.00 91.53 15  A 1 
ATOM   126  C  C   . TYR A 1 15  ? 0.572   16.798  -18.443 1.00 92.08 15  A 1 
ATOM   127  O  O   . TYR A 1 15  ? 1.793   16.866  -18.620 1.00 91.58 15  A 1 
ATOM   128  C  CB  . TYR A 1 15  ? 0.319   15.353  -16.392 1.00 92.06 15  A 1 
ATOM   129  C  CG  . TYR A 1 15  ? -0.134  16.493  -15.493 1.00 94.06 15  A 1 
ATOM   130  C  CD1 . TYR A 1 15  ? 0.537   17.731  -15.500 1.00 93.73 15  A 1 
ATOM   131  C  CD2 . TYR A 1 15  ? -1.261  16.334  -14.660 1.00 93.88 15  A 1 
ATOM   132  C  CE1 . TYR A 1 15  ? 0.088   18.801  -14.708 1.00 92.92 15  A 1 
ATOM   133  C  CE2 . TYR A 1 15  ? -1.712  17.387  -13.857 1.00 93.09 15  A 1 
ATOM   134  C  CZ  . TYR A 1 15  ? -1.041  18.628  -13.882 1.00 94.32 15  A 1 
ATOM   135  O  OH  . TYR A 1 15  ? -1.485  19.665  -13.106 1.00 93.89 15  A 1 
ATOM   136  N  N   . THR A 1 16  ? -0.240  17.814  -18.684 1.00 93.94 16  A 1 
ATOM   137  C  CA  . THR A 1 16  ? 0.201   19.072  -19.287 1.00 94.58 16  A 1 
ATOM   138  C  C   . THR A 1 16  ? -0.127  20.245  -18.372 1.00 95.34 16  A 1 
ATOM   139  O  O   . THR A 1 16  ? -1.292  20.527  -18.096 1.00 95.29 16  A 1 
ATOM   140  C  CB  . THR A 1 16  ? -0.410  19.246  -20.685 1.00 93.90 16  A 1 
ATOM   141  O  OG1 . THR A 1 16  ? -0.019  18.170  -21.507 1.00 91.02 16  A 1 
ATOM   142  C  CG2 . THR A 1 16  ? 0.069   20.513  -21.376 1.00 91.11 16  A 1 
ATOM   143  N  N   . VAL A 1 17  ? 0.883   20.968  -17.918 1.00 95.51 17  A 1 
ATOM   144  C  CA  . VAL A 1 17  ? 0.716   22.170  -17.088 1.00 95.57 17  A 1 
ATOM   145  C  C   . VAL A 1 17  ? -0.083  23.229  -17.856 1.00 96.08 17  A 1 
ATOM   146  O  O   . VAL A 1 17  ? 0.195   23.512  -19.023 1.00 95.43 17  A 1 
ATOM   147  C  CB  . VAL A 1 17  ? 2.076   22.738  -16.648 1.00 94.71 17  A 1 
ATOM   148  C  CG1 . VAL A 1 17  ? 1.924   24.000  -15.794 1.00 92.56 17  A 1 
ATOM   149  C  CG2 . VAL A 1 17  ? 2.861   21.709  -15.830 1.00 93.34 17  A 1 
ATOM   150  N  N   . GLY A 1 18  ? -1.077  23.837  -17.193 1.00 95.89 18  A 1 
ATOM   151  C  CA  . GLY A 1 18  ? -1.955  24.838  -17.805 1.00 95.91 18  A 1 
ATOM   152  C  C   . GLY A 1 18  ? -3.091  24.262  -18.658 1.00 96.93 18  A 1 
ATOM   153  O  O   . GLY A 1 18  ? -3.793  25.027  -19.319 1.00 95.58 18  A 1 
ATOM   154  N  N   . SER A 1 19  ? -3.268  22.946  -18.661 1.00 96.56 19  A 1 
ATOM   155  C  CA  . SER A 1 19  ? -4.418  22.280  -19.264 1.00 96.16 19  A 1 
ATOM   156  C  C   . SER A 1 19  ? -5.665  22.368  -18.374 1.00 96.15 19  A 1 
ATOM   157  O  O   . SER A 1 19  ? -5.637  22.942  -17.275 1.00 95.60 19  A 1 
ATOM   158  C  CB  . SER A 1 19  ? -4.070  20.827  -19.598 1.00 95.30 19  A 1 
ATOM   159  O  OG  . SER A 1 19  ? -3.782  20.122  -18.417 1.00 93.77 19  A 1 
ATOM   160  N  N   . ASP A 1 20  ? -6.783  21.831  -18.866 1.00 95.34 20  A 1 
ATOM   161  C  CA  . ASP A 1 20  ? -8.061  21.797  -18.160 1.00 94.53 20  A 1 
ATOM   162  C  C   . ASP A 1 20  ? -8.145  20.561  -17.237 1.00 93.77 20  A 1 
ATOM   163  O  O   . ASP A 1 20  ? -8.149  19.438  -17.746 1.00 93.33 20  A 1 
ATOM   164  C  CB  . ASP A 1 20  ? -9.186  21.810  -19.206 1.00 94.07 20  A 1 
ATOM   165  C  CG  . ASP A 1 20  ? -10.593 21.904  -18.625 1.00 94.17 20  A 1 
ATOM   166  O  OD1 . ASP A 1 20  ? -10.745 21.851  -17.390 1.00 92.55 20  A 1 
ATOM   167  O  OD2 . ASP A 1 20  ? -11.526 22.031  -19.454 1.00 92.75 20  A 1 
ATOM   168  N  N   . PRO A 1 21  ? -8.259  20.740  -15.909 1.00 94.70 21  A 1 
ATOM   169  C  CA  . PRO A 1 21  ? -8.442  19.633  -14.981 1.00 92.61 21  A 1 
ATOM   170  C  C   . PRO A 1 21  ? -9.669  18.771  -15.278 1.00 91.74 21  A 1 
ATOM   171  O  O   . PRO A 1 21  ? -9.637  17.562  -15.100 1.00 90.42 21  A 1 
ATOM   172  C  CB  . PRO A 1 21  ? -8.535  20.274  -13.595 1.00 91.60 21  A 1 
ATOM   173  C  CG  . PRO A 1 21  ? -7.743  21.561  -13.746 1.00 92.38 21  A 1 
ATOM   174  C  CD  . PRO A 1 21  ? -8.081  21.991  -15.173 1.00 94.66 21  A 1 
ATOM   175  N  N   . LEU A 1 22  ? -10.737 19.361  -15.811 1.00 93.59 22  A 1 
ATOM   176  C  CA  . LEU A 1 22  ? -11.939 18.624  -16.215 1.00 92.01 22  A 1 
ATOM   177  C  C   . LEU A 1 22  ? -11.713 17.751  -17.465 1.00 90.97 22  A 1 
ATOM   178  O  O   . LEU A 1 22  ? -12.529 16.891  -17.777 1.00 89.28 22  A 1 
ATOM   179  C  CB  . LEU A 1 22  ? -13.093 19.613  -16.465 1.00 91.74 22  A 1 
ATOM   180  C  CG  . LEU A 1 22  ? -13.496 20.462  -15.258 1.00 88.95 22  A 1 
ATOM   181  C  CD1 . LEU A 1 22  ? -14.605 21.428  -15.669 1.00 85.34 22  A 1 
ATOM   182  C  CD2 . LEU A 1 22  ? -14.026 19.603  -14.099 1.00 84.51 22  A 1 
ATOM   183  N  N   . LYS A 1 23  ? -10.589 17.932  -18.149 1.00 91.49 23  A 1 
ATOM   184  C  CA  . LYS A 1 23  ? -10.117 17.112  -19.268 1.00 91.21 23  A 1 
ATOM   185  C  C   . LYS A 1 23  ? -8.884  16.292  -18.882 1.00 91.22 23  A 1 
ATOM   186  O  O   . LYS A 1 23  ? -7.962  16.127  -19.677 1.00 89.75 23  A 1 
ATOM   187  C  CB  . LYS A 1 23  ? -9.881  17.983  -20.505 1.00 91.30 23  A 1 
ATOM   188  C  CG  . LYS A 1 23  ? -11.165 18.652  -20.982 1.00 91.00 23  A 1 
ATOM   189  C  CD  . LYS A 1 23  ? -10.876 19.380  -22.293 1.00 86.27 23  A 1 
ATOM   190  C  CE  . LYS A 1 23  ? -12.143 20.053  -22.794 1.00 81.74 23  A 1 
ATOM   191  N  NZ  . LYS A 1 23  ? -11.872 20.721  -24.077 1.00 72.18 23  A 1 
ATOM   192  N  N   . LEU A 1 24  ? -8.866  15.791  -17.647 1.00 92.01 24  A 1 
ATOM   193  C  CA  . LEU A 1 24  ? -7.819  14.926  -17.114 1.00 91.51 24  A 1 
ATOM   194  C  C   . LEU A 1 24  ? -6.416  15.572  -17.090 1.00 92.59 24  A 1 
ATOM   195  O  O   . LEU A 1 24  ? -5.419  14.866  -17.097 1.00 91.32 24  A 1 
ATOM   196  C  CB  . LEU A 1 24  ? -7.815  13.569  -17.854 1.00 89.49 24  A 1 
ATOM   197  C  CG  . LEU A 1 24  ? -9.182  12.875  -17.970 1.00 86.80 24  A 1 
ATOM   198  C  CD1 . LEU A 1 24  ? -9.037  11.619  -18.835 1.00 83.62 24  A 1 
ATOM   199  C  CD2 . LEU A 1 24  ? -9.728  12.481  -16.607 1.00 82.20 24  A 1 
ATOM   200  N  N   . CYS A 1 25  ? -6.349  16.908  -17.091 1.00 92.44 25  A 1 
ATOM   201  C  CA  . CYS A 1 25  ? -5.090  17.646  -17.173 1.00 93.22 25  A 1 
ATOM   202  C  C   . CYS A 1 25  ? -4.237  17.307  -18.406 1.00 93.62 25  A 1 
ATOM   203  O  O   . CYS A 1 25  ? -3.008  17.362  -18.363 1.00 92.90 25  A 1 
ATOM   204  C  CB  . CYS A 1 25  ? -4.313  17.519  -15.855 1.00 93.18 25  A 1 
ATOM   205  S  SG  . CYS A 1 25  ? -5.212  18.112  -14.419 1.00 92.47 25  A 1 
ATOM   206  N  N   . ARG A 1 26  ? -4.875  16.955  -19.525 1.00 93.97 26  A 1 
ATOM   207  C  CA  . ARG A 1 26  ? -4.182  16.582  -20.768 1.00 93.14 26  A 1 
ATOM   208  C  C   . ARG A 1 26  ? -4.445  17.546  -21.918 1.00 93.35 26  A 1 
ATOM   209  O  O   . ARG A 1 26  ? -3.594  17.735  -22.775 1.00 92.44 26  A 1 
ATOM   210  C  CB  . ARG A 1 26  ? -4.602  15.166  -21.170 1.00 91.25 26  A 1 
ATOM   211  C  CG  . ARG A 1 26  ? -4.154  14.129  -20.149 1.00 89.71 26  A 1 
ATOM   212  C  CD  . ARG A 1 26  ? -4.652  12.743  -20.542 1.00 87.46 26  A 1 
ATOM   213  N  NE  . ARG A 1 26  ? -4.249  11.746  -19.555 1.00 86.34 26  A 1 
ATOM   214  C  CZ  . ARG A 1 26  ? -4.850  10.618  -19.257 1.00 84.58 26  A 1 
ATOM   215  N  NH1 . ARG A 1 26  ? -5.902  10.188  -19.897 1.00 81.38 26  A 1 
ATOM   216  N  NH2 . ARG A 1 26  ? -4.402  9.899   -18.289 1.00 79.79 26  A 1 
ATOM   217  N  N   . GLU A 1 27  ? -5.627  18.152  -21.940 1.00 94.13 27  A 1 
ATOM   218  C  CA  . GLU A 1 27  ? -6.114  18.962  -23.047 1.00 94.09 27  A 1 
ATOM   219  C  C   . GLU A 1 27  ? -6.725  20.288  -22.574 1.00 95.37 27  A 1 
ATOM   220  O  O   . GLU A 1 27  ? -6.957  20.514  -21.382 1.00 94.37 27  A 1 
ATOM   221  C  CB  . GLU A 1 27  ? -7.156  18.175  -23.859 1.00 90.54 27  A 1 
ATOM   222  C  CG  . GLU A 1 27  ? -6.608  16.900  -24.500 1.00 84.04 27  A 1 
ATOM   223  C  CD  . GLU A 1 27  ? -7.634  16.201  -25.401 1.00 83.10 27  A 1 
ATOM   224  O  OE1 . GLU A 1 27  ? -7.318  15.093  -25.883 1.00 75.65 27  A 1 
ATOM   225  O  OE2 . GLU A 1 27  ? -8.724  16.787  -25.634 1.00 76.05 27  A 1 
ATOM   226  N  N   . GLY A 1 28  ? -7.028  21.179  -23.529 1.00 94.65 28  A 1 
ATOM   227  C  CA  . GLY A 1 28  ? -7.672  22.454  -23.244 1.00 95.28 28  A 1 
ATOM   228  C  C   . GLY A 1 28  ? -6.759  23.435  -22.508 1.00 96.79 28  A 1 
ATOM   229  O  O   . GLY A 1 28  ? -5.531  23.348  -22.552 1.00 95.30 28  A 1 
ATOM   230  N  N   . LYS A 1 29  ? -7.395  24.434  -21.866 1.00 96.17 29  A 1 
ATOM   231  C  CA  . LYS A 1 29  ? -6.717  25.442  -21.051 1.00 96.44 29  A 1 
ATOM   232  C  C   . LYS A 1 29  ? -7.411  25.544  -19.702 1.00 96.53 29  A 1 
ATOM   233  O  O   . LYS A 1 29  ? -8.640  25.554  -19.648 1.00 93.94 29  A 1 
ATOM   234  C  CB  . LYS A 1 29  ? -6.724  26.810  -21.743 1.00 95.00 29  A 1 
ATOM   235  C  CG  . LYS A 1 29  ? -5.834  26.855  -22.989 1.00 85.70 29  A 1 
ATOM   236  C  CD  . LYS A 1 29  ? -5.789  28.280  -23.542 1.00 78.65 29  A 1 
ATOM   237  C  CE  . LYS A 1 29  ? -4.867  28.342  -24.749 1.00 69.27 29  A 1 
ATOM   238  N  NZ  . LYS A 1 29  ? -4.765  29.725  -25.291 1.00 59.97 29  A 1 
ATOM   239  N  N   . GLY A 1 30  ? -6.629  25.665  -18.648 1.00 96.26 30  A 1 
ATOM   240  C  CA  . GLY A 1 30  ? -7.132  25.751  -17.294 1.00 95.88 30  A 1 
ATOM   241  C  C   . GLY A 1 30  ? -6.009  25.945  -16.286 1.00 96.76 30  A 1 
ATOM   242  O  O   . GLY A 1 30  ? -4.930  26.441  -16.621 1.00 95.04 30  A 1 
ATOM   243  N  N   . ASN A 1 31  ? -6.265  25.548  -15.053 1.00 95.70 31  A 1 
ATOM   244  C  CA  . ASN A 1 31  ? -5.389  25.796  -13.910 1.00 94.70 31  A 1 
ATOM   245  C  C   . ASN A 1 31  ? -4.583  24.564  -13.483 1.00 95.63 31  A 1 
ATOM   246  O  O   . ASN A 1 31  ? -4.121  24.519  -12.349 1.00 93.02 31  A 1 
ATOM   247  C  CB  . ASN A 1 31  ? -6.228  26.388  -12.767 1.00 91.63 31  A 1 
ATOM   248  C  CG  . ASN A 1 31  ? -6.813  27.749  -13.103 1.00 82.29 31  A 1 
ATOM   249  O  OD1 . ASN A 1 31  ? -6.357  28.490  -13.948 1.00 71.51 31  A 1 
ATOM   250  N  ND2 . ASN A 1 31  ? -7.865  28.128  -12.416 1.00 71.97 31  A 1 
ATOM   251  N  N   . ALA A 1 32  ? -4.411  23.575  -14.350 1.00 94.10 32  A 1 
ATOM   252  C  CA  . ALA A 1 32  ? -3.593  22.395  -14.042 1.00 94.02 32  A 1 
ATOM   253  C  C   . ALA A 1 32  ? -2.191  22.833  -13.587 1.00 94.43 32  A 1 
ATOM   254  O  O   . ALA A 1 32  ? -1.418  23.445  -14.336 1.00 93.79 32  A 1 
ATOM   255  C  CB  . ALA A 1 32  ? -3.543  21.473  -15.259 1.00 94.13 32  A 1 
ATOM   256  N  N   . GLY A 1 33  ? -1.877  22.562  -12.323 1.00 94.89 33  A 1 
ATOM   257  C  CA  . GLY A 1 33  ? -0.699  23.068  -11.643 1.00 93.57 33  A 1 
ATOM   258  C  C   . GLY A 1 33  ? 0.595   22.380  -12.070 1.00 94.22 33  A 1 
ATOM   259  O  O   . GLY A 1 33  ? 0.593   21.282  -12.621 1.00 93.92 33  A 1 
ATOM   260  N  N   . LYS A 1 34  ? 1.724   22.999  -11.743 1.00 93.66 34  A 1 
ATOM   261  C  CA  . LYS A 1 34  ? 3.048   22.425  -12.041 1.00 93.68 34  A 1 
ATOM   262  C  C   . LYS A 1 34  ? 3.257   21.034  -11.425 1.00 93.42 34  A 1 
ATOM   263  O  O   . LYS A 1 34  ? 3.939   20.208  -12.023 1.00 92.19 34  A 1 
ATOM   264  C  CB  . LYS A 1 34  ? 4.135   23.396  -11.562 1.00 93.14 34  A 1 
ATOM   265  C  CG  . LYS A 1 34  ? 5.540   22.887  -11.886 1.00 89.49 34  A 1 
ATOM   266  C  CD  . LYS A 1 34  ? 6.621   23.865  -11.426 1.00 85.38 34  A 1 
ATOM   267  C  CE  . LYS A 1 34  ? 7.985   23.226  -11.693 1.00 78.96 34  A 1 
ATOM   268  N  NZ  . LYS A 1 34  ? 9.088   24.028  -11.129 1.00 70.36 34  A 1 
ATOM   269  N  N   . TYR A 1 35  ? 2.714   20.811  -10.222 1.00 93.23 35  A 1 
ATOM   270  C  CA  . TYR A 1 35  ? 2.922   19.588  -9.436  1.00 91.82 35  A 1 
ATOM   271  C  C   . TYR A 1 35  ? 1.674   18.704  -9.350  1.00 91.55 35  A 1 
ATOM   272  O  O   . TYR A 1 35  ? 1.656   17.782  -8.545  1.00 87.91 35  A 1 
ATOM   273  C  CB  . TYR A 1 35  ? 3.448   19.967  -8.050  1.00 91.45 35  A 1 
ATOM   274  C  CG  . TYR A 1 35  ? 4.773   20.683  -8.070  1.00 92.25 35  A 1 
ATOM   275  C  CD1 . TYR A 1 35  ? 5.937   19.992  -8.456  1.00 89.88 35  A 1 
ATOM   276  C  CD2 . TYR A 1 35  ? 4.869   22.037  -7.695  1.00 90.23 35  A 1 
ATOM   277  C  CE1 . TYR A 1 35  ? 7.178   20.636  -8.455  1.00 88.41 35  A 1 
ATOM   278  C  CE2 . TYR A 1 35  ? 6.107   22.692  -7.689  1.00 88.79 35  A 1 
ATOM   279  C  CZ  . TYR A 1 35  ? 7.263   21.988  -8.067  1.00 90.40 35  A 1 
ATOM   280  O  OH  . TYR A 1 35  ? 8.483   22.620  -8.054  1.00 87.92 35  A 1 
ATOM   281  N  N   . GLY A 1 36  ? 0.649   18.976  -10.156 1.00 92.91 36  A 1 
ATOM   282  C  CA  . GLY A 1 36  ? -0.577  18.205  -10.155 1.00 92.52 36  A 1 
ATOM   283  C  C   . GLY A 1 36  ? -1.829  19.060  -9.953  1.00 93.56 36  A 1 
ATOM   284  O  O   . GLY A 1 36  ? -1.775  20.291  -9.829  1.00 92.81 36  A 1 
ATOM   285  N  N   . ASP A 1 37  ? -2.965  18.369  -9.943  1.00 92.00 37  A 1 
ATOM   286  C  CA  . ASP A 1 37  ? -4.290  18.906  -9.662  1.00 92.07 37  A 1 
ATOM   287  C  C   . ASP A 1 37  ? -5.120  17.818  -8.971  1.00 91.63 37  A 1 
ATOM   288  O  O   . ASP A 1 37  ? -4.965  16.642  -9.289  1.00 89.83 37  A 1 
ATOM   289  C  CB  . ASP A 1 37  ? -4.952  19.344  -10.974 1.00 91.37 37  A 1 
ATOM   290  C  CG  . ASP A 1 37  ? -6.247  20.100  -10.714 1.00 91.28 37  A 1 
ATOM   291  O  OD1 . ASP A 1 37  ? -7.264  19.435  -10.429 1.00 88.01 37  A 1 
ATOM   292  O  OD2 . ASP A 1 37  ? -6.202  21.342  -10.749 1.00 87.65 37  A 1 
ATOM   293  N  N   . TYR A 1 38  ? -6.013  18.196  -8.056  1.00 91.06 38  A 1 
ATOM   294  C  CA  . TYR A 1 38  ? -6.832  17.230  -7.304  1.00 89.73 38  A 1 
ATOM   295  C  C   . TYR A 1 38  ? -7.822  16.427  -8.156  1.00 88.26 38  A 1 
ATOM   296  O  O   . TYR A 1 38  ? -8.430  15.463  -7.666  1.00 85.04 38  A 1 
ATOM   297  C  CB  . TYR A 1 38  ? -7.575  17.968  -6.192  1.00 88.51 38  A 1 
ATOM   298  C  CG  . TYR A 1 38  ? -6.691  18.489  -5.087  1.00 88.21 38  A 1 
ATOM   299  C  CD1 . TYR A 1 38  ? -5.897  17.599  -4.338  1.00 86.18 38  A 1 
ATOM   300  C  CD2 . TYR A 1 38  ? -6.662  19.865  -4.771  1.00 86.17 38  A 1 
ATOM   301  C  CE1 . TYR A 1 38  ? -5.095  18.070  -3.291  1.00 84.68 38  A 1 
ATOM   302  C  CE2 . TYR A 1 38  ? -5.868  20.342  -3.725  1.00 84.33 38  A 1 
ATOM   303  C  CZ  . TYR A 1 38  ? -5.085  19.438  -2.990  1.00 86.45 38  A 1 
ATOM   304  O  OH  . TYR A 1 38  ? -4.301  19.902  -1.958  1.00 82.38 38  A 1 
ATOM   305  N  N   . SER A 1 39  ? -8.004  16.800  -9.409  1.00 89.81 39  A 1 
ATOM   306  C  CA  . SER A 1 39  ? -8.851  16.093  -10.370 1.00 89.37 39  A 1 
ATOM   307  C  C   . SER A 1 39  ? -8.049  15.243  -11.360 1.00 89.86 39  A 1 
ATOM   308  O  O   . SER A 1 39  ? -8.630  14.713  -12.308 1.00 87.17 39  A 1 
ATOM   309  C  CB  . SER A 1 39  ? -9.726  17.091  -11.135 1.00 87.54 39  A 1 
ATOM   310  O  OG  . SER A 1 39  ? -10.403 17.959  -10.250 1.00 81.84 39  A 1 
ATOM   311  N  N   . CYS A 1 40  ? -6.737  15.137  -11.179 1.00 91.79 40  A 1 
ATOM   312  C  CA  . CYS A 1 40  ? -5.846  14.485  -12.132 1.00 92.37 40  A 1 
ATOM   313  C  C   . CYS A 1 40  ? -4.839  13.556  -11.450 1.00 92.46 40  A 1 
ATOM   314  O  O   . CYS A 1 40  ? -4.491  13.738  -10.284 1.00 91.10 40  A 1 
ATOM   315  C  CB  . CYS A 1 40  ? -5.136  15.569  -12.953 1.00 92.30 40  A 1 
ATOM   316  S  SG  . CYS A 1 40  ? -6.286  16.620  -13.889 1.00 92.05 40  A 1 
ATOM   317  N  N   . ASP A 1 41  ? -4.344  12.588  -12.216 1.00 92.50 41  A 1 
ATOM   318  C  CA  . ASP A 1 41  ? -3.259  11.710  -11.793 1.00 92.80 41  A 1 
ATOM   319  C  C   . ASP A 1 41  ? -1.924  12.465  -11.670 1.00 93.48 41  A 1 
ATOM   320  O  O   . ASP A 1 41  ? -1.716  13.547  -12.216 1.00 92.54 41  A 1 
ATOM   321  C  CB  . ASP A 1 41  ? -3.126  10.540  -12.763 1.00 91.17 41  A 1 
ATOM   322  C  CG  . ASP A 1 41  ? -4.241  9.501   -12.639 1.00 90.36 41  A 1 
ATOM   323  O  OD1 . ASP A 1 41  ? -4.626  9.156   -11.501 1.00 87.23 41  A 1 
ATOM   324  O  OD2 . ASP A 1 41  ? -4.669  8.988   -13.694 1.00 86.84 41  A 1 
ATOM   325  N  N   . ALA A 1 42  ? -0.993  11.852  -10.941 1.00 93.20 42  A 1 
ATOM   326  C  CA  . ALA A 1 42  ? 0.307   12.435  -10.654 1.00 93.23 42  A 1 
ATOM   327  C  C   . ALA A 1 42  ? 1.151   12.667  -11.916 1.00 93.78 42  A 1 
ATOM   328  O  O   . ALA A 1 42  ? 1.133   11.898  -12.874 1.00 93.43 42  A 1 
ATOM   329  C  CB  . ALA A 1 42  ? 1.036   11.546  -9.643  1.00 92.51 42  A 1 
ATOM   330  N  N   . ASN A 1 43  ? 1.957   13.725  -11.888 1.00 93.52 43  A 1 
ATOM   331  C  CA  . ASN A 1 43  ? 2.869   14.061  -12.981 1.00 92.88 43  A 1 
ATOM   332  C  C   . ASN A 1 43  ? 4.345   13.832  -12.611 1.00 93.50 43  A 1 
ATOM   333  O  O   . ASN A 1 43  ? 4.720   13.708  -11.444 1.00 93.87 43  A 1 
ATOM   334  C  CB  . ASN A 1 43  ? 2.557   15.473  -13.487 1.00 90.60 43  A 1 
ATOM   335  C  CG  . ASN A 1 43  ? 3.018   16.611  -12.590 1.00 92.08 43  A 1 
ATOM   336  O  OD1 . ASN A 1 43  ? 3.782   16.471  -11.668 1.00 85.64 43  A 1 
ATOM   337  N  ND2 . ASN A 1 43  ? 2.600   17.819  -12.899 1.00 87.23 43  A 1 
ATOM   338  N  N   . MET A 1 44  ? 5.199   13.826  -13.624 1.00 94.72 44  A 1 
ATOM   339  C  CA  . MET A 1 44  ? 6.633   13.601  -13.424 1.00 94.21 44  A 1 
ATOM   340  C  C   . MET A 1 44  ? 7.297   14.672  -12.539 1.00 94.92 44  A 1 
ATOM   341  O  O   . MET A 1 44  ? 8.204   14.363  -11.776 1.00 95.04 44  A 1 
ATOM   342  C  CB  . MET A 1 44  ? 7.331   13.510  -14.787 1.00 93.11 44  A 1 
ATOM   343  C  CG  . MET A 1 44  ? 8.784   13.044  -14.676 1.00 86.70 44  A 1 
ATOM   344  S  SD  . MET A 1 44  ? 9.016   11.386  -13.948 1.00 84.31 44  A 1 
ATOM   345  C  CE  . MET A 1 44  ? 8.343   10.347  -15.263 1.00 74.33 44  A 1 
ATOM   346  N  N   . ALA A 1 45  ? 6.840   15.930  -12.593 1.00 93.00 45  A 1 
ATOM   347  C  CA  . ALA A 1 45  ? 7.404   17.008  -11.771 1.00 93.23 45  A 1 
ATOM   348  C  C   . ALA A 1 45  ? 7.163   16.783  -10.268 1.00 94.00 45  A 1 
ATOM   349  O  O   . ALA A 1 45  ? 8.038   17.072  -9.444  1.00 93.54 45  A 1 
ATOM   350  C  CB  . ALA A 1 45  ? 6.816   18.345  -12.237 1.00 93.47 45  A 1 
ATOM   351  N  N   . LEU A 1 46  ? 5.990   16.231  -9.917  1.00 92.90 46  A 1 
ATOM   352  C  CA  . LEU A 1 46  ? 5.691   15.793  -8.555  1.00 92.33 46  A 1 
ATOM   353  C  C   . LEU A 1 46  ? 6.624   14.652  -8.143  1.00 93.13 46  A 1 
ATOM   354  O  O   . LEU A 1 46  ? 7.254   14.734  -7.089  1.00 93.87 46  A 1 
ATOM   355  C  CB  . LEU A 1 46  ? 4.213   15.384  -8.473  1.00 92.02 46  A 1 
ATOM   356  C  CG  . LEU A 1 46  ? 3.787   14.834  -7.095  1.00 90.96 46  A 1 
ATOM   357  C  CD1 . LEU A 1 46  ? 3.912   15.891  -5.997  1.00 88.98 46  A 1 
ATOM   358  C  CD2 . LEU A 1 46  ? 2.340   14.359  -7.168  1.00 88.80 46  A 1 
ATOM   359  N  N   . LEU A 1 47  ? 6.780   13.632  -8.986  1.00 94.64 47  A 1 
ATOM   360  C  CA  . LEU A 1 47  ? 7.647   12.486  -8.697  1.00 94.40 47  A 1 
ATOM   361  C  C   . LEU A 1 47  ? 9.114   12.875  -8.533  1.00 94.95 47  A 1 
ATOM   362  O  O   . LEU A 1 47  ? 9.762   12.435  -7.594  1.00 94.94 47  A 1 
ATOM   363  C  CB  . LEU A 1 47  ? 7.503   11.419  -9.789  1.00 93.91 47  A 1 
ATOM   364  C  CG  . LEU A 1 47  ? 6.121   10.763  -9.880  1.00 89.39 47  A 1 
ATOM   365  C  CD1 . LEU A 1 47  ? 6.208   9.597   -10.858 1.00 84.76 47  A 1 
ATOM   366  C  CD2 . LEU A 1 47  ? 5.629   10.225  -8.535  1.00 84.38 47  A 1 
ATOM   367  N  N   . ASP A 1 48  ? 9.633   13.759  -9.381  1.00 94.46 48  A 1 
ATOM   368  C  CA  . ASP A 1 48  ? 11.004  14.248  -9.244  1.00 93.66 48  A 1 
ATOM   369  C  C   . ASP A 1 48  ? 11.212  15.019  -7.928  1.00 94.03 48  A 1 
ATOM   370  O  O   . ASP A 1 48  ? 12.283  14.939  -7.308  1.00 94.08 48  A 1 
ATOM   371  C  CB  . ASP A 1 48  ? 11.358  15.155  -10.426 1.00 93.35 48  A 1 
ATOM   372  C  CG  . ASP A 1 48  ? 11.730  14.394  -11.707 1.00 88.12 48  A 1 
ATOM   373  O  OD1 . ASP A 1 48  ? 12.146  13.207  -11.603 1.00 83.67 48  A 1 
ATOM   374  O  OD2 . ASP A 1 48  ? 11.729  15.060  -12.756 1.00 83.06 48  A 1 
ATOM   375  N  N   . SER A 1 49  ? 10.196  15.757  -7.486  1.00 93.35 49  A 1 
ATOM   376  C  CA  . SER A 1 49  ? 10.212  16.451  -6.193  1.00 92.77 49  A 1 
ATOM   377  C  C   . SER A 1 49  ? 10.151  15.459  -5.033  1.00 93.55 49  A 1 
ATOM   378  O  O   . SER A 1 49  ? 10.919  15.586  -4.080  1.00 93.75 49  A 1 
ATOM   379  C  CB  . SER A 1 49  ? 9.059   17.455  -6.102  1.00 91.69 49  A 1 
ATOM   380  O  OG  . SER A 1 49  ? 9.191   18.410  -7.144  1.00 79.53 49  A 1 
ATOM   381  N  N   . LEU A 1 50  ? 9.326   14.433  -5.160  1.00 94.26 50  A 1 
ATOM   382  C  CA  . LEU A 1 50  ? 9.189   13.361  -4.182  1.00 94.09 50  A 1 
ATOM   383  C  C   . LEU A 1 50  ? 10.487  12.558  -4.020  1.00 95.14 50  A 1 
ATOM   384  O  O   . LEU A 1 50  ? 10.942  12.363  -2.900  1.00 95.47 50  A 1 
ATOM   385  C  CB  . LEU A 1 50  ? 8.015   12.471  -4.617  1.00 93.13 50  A 1 
ATOM   386  C  CG  . LEU A 1 50  ? 7.697   11.347  -3.622  1.00 88.64 50  A 1 
ATOM   387  C  CD1 . LEU A 1 50  ? 7.157   11.905  -2.306  1.00 83.99 50  A 1 
ATOM   388  C  CD2 . LEU A 1 50  ? 6.662   10.423  -4.247  1.00 83.18 50  A 1 
ATOM   389  N  N   . VAL A 1 51  ? 11.130  12.174  -5.116  1.00 95.08 51  A 1 
ATOM   390  C  CA  . VAL A 1 51  ? 12.423  11.471  -5.085  1.00 95.07 51  A 1 
ATOM   391  C  C   . VAL A 1 51  ? 13.472  12.305  -4.347  1.00 95.68 51  A 1 
ATOM   392  O  O   . VAL A 1 51  ? 14.180  11.788  -3.480  1.00 95.97 51  A 1 
ATOM   393  C  CB  . VAL A 1 51  ? 12.907  11.145  -6.513  1.00 94.86 51  A 1 
ATOM   394  C  CG1 . VAL A 1 51  ? 14.350  10.627  -6.544  1.00 93.15 51  A 1 
ATOM   395  C  CG2 . VAL A 1 51  ? 12.031  10.068  -7.153  1.00 93.53 51  A 1 
ATOM   396  N  N   . LYS A 1 52  ? 13.564  13.601  -4.644  1.00 95.45 52  A 1 
ATOM   397  C  CA  . LYS A 1 52  ? 14.492  14.505  -3.953  1.00 94.93 52  A 1 
ATOM   398  C  C   . LYS A 1 52  ? 14.173  14.600  -2.464  1.00 94.97 52  A 1 
ATOM   399  O  O   . LYS A 1 52  ? 15.105  14.603  -1.657  1.00 94.63 52  A 1 
ATOM   400  C  CB  . LYS A 1 52  ? 14.440  15.905  -4.586  1.00 94.90 52  A 1 
ATOM   401  C  CG  . LYS A 1 52  ? 15.118  15.949  -5.959  1.00 87.22 52  A 1 
ATOM   402  C  CD  . LYS A 1 52  ? 14.830  17.292  -6.635  1.00 84.23 52  A 1 
ATOM   403  C  CE  . LYS A 1 52  ? 15.359  17.280  -8.063  1.00 73.51 52  A 1 
ATOM   404  N  NZ  . LYS A 1 52  ? 14.883  18.455  -8.844  1.00 65.18 52  A 1 
ATOM   405  N  N   . PHE A 1 53  ? 12.896  14.676  -2.103  1.00 94.39 53  A 1 
ATOM   406  C  CA  . PHE A 1 53  ? 12.457  14.721  -0.718  1.00 94.00 53  A 1 
ATOM   407  C  C   . PHE A 1 53  ? 12.853  13.450  0.035   1.00 94.78 53  A 1 
ATOM   408  O  O   . PHE A 1 53  ? 13.513  13.549  1.065   1.00 94.99 53  A 1 
ATOM   409  C  CB  . PHE A 1 53  ? 10.948  14.963  -0.651  1.00 93.26 53  A 1 
ATOM   410  C  CG  . PHE A 1 53  ? 10.435  14.961  0.767   1.00 92.80 53  A 1 
ATOM   411  C  CD1 . PHE A 1 53  ? 9.912   13.794  1.330   1.00 91.68 53  A 1 
ATOM   412  C  CD2 . PHE A 1 53  ? 10.582  16.112  1.555   1.00 91.24 53  A 1 
ATOM   413  C  CE1 . PHE A 1 53  ? 9.546   13.761  2.682   1.00 89.49 53  A 1 
ATOM   414  C  CE2 . PHE A 1 53  ? 10.215  16.092  2.910   1.00 89.55 53  A 1 
ATOM   415  C  CZ  . PHE A 1 53  ? 9.707   14.913  3.472   1.00 89.63 53  A 1 
ATOM   416  N  N   . ILE A 1 54  ? 12.537  12.271  -0.493  1.00 95.03 54  A 1 
ATOM   417  C  CA  . ILE A 1 54  ? 12.870  10.986  0.123   1.00 95.33 54  A 1 
ATOM   418  C  C   . ILE A 1 54  ? 14.379  10.866  0.336   1.00 95.50 54  A 1 
ATOM   419  O  O   . ILE A 1 54  ? 14.815  10.639  1.458   1.00 95.52 54  A 1 
ATOM   420  C  CB  . ILE A 1 54  ? 12.324  9.807   -0.709  1.00 96.08 54  A 1 
ATOM   421  C  CG1 . ILE A 1 54  ? 10.786  9.803   -0.718  1.00 95.67 54  A 1 
ATOM   422  C  CG2 . ILE A 1 54  ? 12.843  8.464   -0.143  1.00 95.67 54  A 1 
ATOM   423  C  CD1 . ILE A 1 54  ? 10.208  8.914   -1.826  1.00 94.75 54  A 1 
ATOM   424  N  N   . LYS A 1 55  ? 15.185  11.097  -0.694  1.00 96.31 55  A 1 
ATOM   425  C  CA  . LYS A 1 55  ? 16.645  10.991  -0.603  1.00 95.77 55  A 1 
ATOM   426  C  C   . LYS A 1 55  ? 17.250  11.955  0.429   1.00 95.75 55  A 1 
ATOM   427  O  O   . LYS A 1 55  ? 18.229  11.606  1.072   1.00 95.06 55  A 1 
ATOM   428  C  CB  . LYS A 1 55  ? 17.302  11.166  -1.986  1.00 95.07 55  A 1 
ATOM   429  C  CG  . LYS A 1 55  ? 16.963  9.995   -2.946  1.00 93.41 55  A 1 
ATOM   430  C  CD  . LYS A 1 55  ? 17.602  10.096  -4.342  1.00 91.49 55  A 1 
ATOM   431  C  CE  . LYS A 1 55  ? 19.071  9.664   -4.322  1.00 86.88 55  A 1 
ATOM   432  N  NZ  . LYS A 1 55  ? 19.572  9.220   -5.673  1.00 82.83 55  A 1 
ATOM   433  N  N   . ARG A 1 56  ? 16.663  13.149  0.606   1.00 95.76 56  A 1 
ATOM   434  C  CA  . ARG A 1 56  ? 17.113  14.134  1.608   1.00 95.19 56  A 1 
ATOM   435  C  C   . ARG A 1 56  ? 16.683  13.800  3.034   1.00 95.33 56  A 1 
ATOM   436  O  O   . ARG A 1 56  ? 17.311  14.296  3.960   1.00 93.81 56  A 1 
ATOM   437  C  CB  . ARG A 1 56  ? 16.593  15.528  1.248   1.00 93.80 56  A 1 
ATOM   438  C  CG  . ARG A 1 56  ? 17.359  16.148  0.080   1.00 81.46 56  A 1 
ATOM   439  C  CD  . ARG A 1 56  ? 16.708  17.479  -0.281  1.00 78.83 56  A 1 
ATOM   440  N  NE  . ARG A 1 56  ? 17.378  18.127  -1.418  1.00 69.51 56  A 1 
ATOM   441  C  CZ  . ARG A 1 56  ? 17.066  19.310  -1.924  1.00 63.67 56  A 1 
ATOM   442  N  NH1 . ARG A 1 56  ? 16.089  20.026  -1.425  1.00 57.53 56  A 1 
ATOM   443  N  NH2 . ARG A 1 56  ? 17.723  19.783  -2.937  1.00 55.68 56  A 1 
ATOM   444  N  N   . ASN A 1 57  ? 15.629  13.025  3.203   1.00 94.61 57  A 1 
ATOM   445  C  CA  . ASN A 1 57  ? 15.046  12.663  4.499   1.00 94.56 57  A 1 
ATOM   446  C  C   . ASN A 1 57  ? 15.250  11.179  4.823   1.00 94.91 57  A 1 
ATOM   447  O  O   . ASN A 1 57  ? 14.488  10.601  5.599   1.00 94.22 57  A 1 
ATOM   448  C  CB  . ASN A 1 57  ? 13.577  13.104  4.556   1.00 94.04 57  A 1 
ATOM   449  C  CG  . ASN A 1 57  ? 13.434  14.614  4.527   1.00 91.83 57  A 1 
ATOM   450  O  OD1 . ASN A 1 57  ? 13.532  15.295  5.531   1.00 84.82 57  A 1 
ATOM   451  N  ND2 . ASN A 1 57  ? 13.215  15.188  3.368   1.00 83.26 57  A 1 
ATOM   452  N  N   . THR A 1 58  ? 16.250  10.551  4.227   1.00 95.85 58  A 1 
ATOM   453  C  CA  . THR A 1 58  ? 16.644  9.171   4.502   1.00 96.08 58  A 1 
ATOM   454  C  C   . THR A 1 58  ? 17.965  9.149   5.249   1.00 95.46 58  A 1 
ATOM   455  O  O   . THR A 1 58  ? 18.995  9.568   4.717   1.00 93.55 58  A 1 
ATOM   456  C  CB  . THR A 1 58  ? 16.735  8.361   3.206   1.00 95.74 58  A 1 
ATOM   457  O  OG1 . THR A 1 58  ? 15.478  8.308   2.574   1.00 91.43 58  A 1 
ATOM   458  C  CG2 . THR A 1 58  ? 17.151  6.920   3.463   1.00 92.66 58  A 1 
ATOM   459  N  N   . ASP A 1 59  ? 17.930  8.623   6.468   1.00 93.97 59  A 1 
ATOM   460  C  CA  . ASP A 1 59  ? 19.115  8.379   7.273   1.00 92.50 59  A 1 
ATOM   461  C  C   . ASP A 1 59  ? 19.879  7.121   6.806   1.00 92.93 59  A 1 
ATOM   462  O  O   . ASP A 1 59  ? 19.405  6.356   5.969   1.00 89.48 59  A 1 
ATOM   463  C  CB  . ASP A 1 59  ? 18.713  8.272   8.753   1.00 88.33 59  A 1 
ATOM   464  C  CG  . ASP A 1 59  ? 18.207  9.600   9.315   1.00 78.69 59  A 1 
ATOM   465  O  OD1 . ASP A 1 59  ? 18.820  10.631  8.955   1.00 72.56 59  A 1 
ATOM   466  O  OD2 . ASP A 1 59  ? 17.244  9.566   10.093  1.00 73.26 59  A 1 
ATOM   467  N  N   . VAL A 1 60  ? 21.059  6.879   7.386   1.00 91.81 60  A 1 
ATOM   468  C  CA  . VAL A 1 60  ? 21.928  5.735   7.029   1.00 91.01 60  A 1 
ATOM   469  C  C   . VAL A 1 60  ? 21.176  4.395   7.090   1.00 91.93 60  A 1 
ATOM   470  O  O   . VAL A 1 60  ? 21.298  3.574   6.189   1.00 89.48 60  A 1 
ATOM   471  C  CB  . VAL A 1 60  ? 23.172  5.694   7.941   1.00 88.06 60  A 1 
ATOM   472  C  CG1 . VAL A 1 60  ? 24.062  4.487   7.656   1.00 77.56 60  A 1 
ATOM   473  C  CG2 . VAL A 1 60  ? 24.020  6.952   7.748   1.00 78.67 60  A 1 
ATOM   474  N  N   . ASN A 1 61  ? 20.349  4.208   8.122   1.00 92.95 61  A 1 
ATOM   475  C  CA  . ASN A 1 61  ? 19.529  3.003   8.303   1.00 93.97 61  A 1 
ATOM   476  C  C   . ASN A 1 61  ? 18.080  3.187   7.805   1.00 95.35 61  A 1 
ATOM   477  O  O   . ASN A 1 61  ? 17.200  2.448   8.221   1.00 93.32 61  A 1 
ATOM   478  C  CB  . ASN A 1 61  ? 19.598  2.556   9.772   1.00 90.73 61  A 1 
ATOM   479  C  CG  . ASN A 1 61  ? 20.987  2.093   10.191  1.00 84.45 61  A 1 
ATOM   480  O  OD1 . ASN A 1 61  ? 21.854  1.774   9.406   1.00 75.29 61  A 1 
ATOM   481  N  ND2 . ASN A 1 61  ? 21.232  2.029   11.482  1.00 74.61 61  A 1 
ATOM   482  N  N   . GLY A 1 62  ? 17.827  4.168   6.944   1.00 94.91 62  A 1 
ATOM   483  C  CA  . GLY A 1 62  ? 16.514  4.469   6.385   1.00 95.94 62  A 1 
ATOM   484  C  C   . GLY A 1 62  ? 16.366  4.123   4.901   1.00 97.15 62  A 1 
ATOM   485  O  O   . GLY A 1 62  ? 15.325  4.411   4.302   1.00 96.30 62  A 1 
ATOM   486  N  N   . LYS A 1 63  ? 17.387  3.521   4.292   1.00 96.82 63  A 1 
ATOM   487  C  CA  . LYS A 1 63  ? 17.398  3.132   2.874   1.00 97.11 63  A 1 
ATOM   488  C  C   . LYS A 1 63  ? 16.561  1.867   2.623   1.00 97.50 63  A 1 
ATOM   489  O  O   . LYS A 1 63  ? 17.053  0.857   2.127   1.00 97.23 63  A 1 
ATOM   490  C  CB  . LYS A 1 63  ? 18.840  2.983   2.361   1.00 96.73 63  A 1 
ATOM   491  C  CG  . LYS A 1 63  ? 19.636  4.291   2.298   1.00 95.29 63  A 1 
ATOM   492  C  CD  . LYS A 1 63  ? 20.970  4.013   1.600   1.00 92.51 63  A 1 
ATOM   493  C  CE  . LYS A 1 63  ? 21.804  5.264   1.335   1.00 86.70 63  A 1 
ATOM   494  N  NZ  . LYS A 1 63  ? 22.960  4.940   0.446   1.00 78.59 63  A 1 
ATOM   495  N  N   . VAL A 1 64  ? 15.294  1.926   3.002   1.00 97.89 64  A 1 
ATOM   496  C  CA  . VAL A 1 64  ? 14.333  0.838   2.866   1.00 98.13 64  A 1 
ATOM   497  C  C   . VAL A 1 64  ? 13.013  1.404   2.343   1.00 98.32 64  A 1 
ATOM   498  O  O   . VAL A 1 64  ? 12.568  2.454   2.793   1.00 98.14 64  A 1 
ATOM   499  C  CB  . VAL A 1 64  ? 14.105  0.096   4.197   1.00 97.85 64  A 1 
ATOM   500  C  CG1 . VAL A 1 64  ? 13.245  -1.156  3.994   1.00 96.77 64  A 1 
ATOM   501  C  CG2 . VAL A 1 64  ? 15.422  -0.356  4.839   1.00 96.99 64  A 1 
ATOM   502  N  N   . MET A 1 65  ? 12.385  0.719   1.393   1.00 98.42 65  A 1 
ATOM   503  C  CA  . MET A 1 65  ? 11.141  1.182   0.789   1.00 98.48 65  A 1 
ATOM   504  C  C   . MET A 1 65  ? 10.245  0.017   0.387   1.00 98.60 65  A 1 
ATOM   505  O  O   . MET A 1 65  ? 10.667  -0.875  -0.352  1.00 98.43 65  A 1 
ATOM   506  C  CB  . MET A 1 65  ? 11.471  2.069   -0.413  1.00 97.97 65  A 1 
ATOM   507  C  CG  . MET A 1 65  ? 10.230  2.624   -1.128  1.00 96.54 65  A 1 
ATOM   508  S  SD  . MET A 1 65  ? 10.630  3.768   -2.479  1.00 95.70 65  A 1 
ATOM   509  C  CE  . MET A 1 65  ? 11.225  5.172   -1.521  1.00 88.83 65  A 1 
ATOM   510  N  N   . VAL A 1 66  ? 8.989   0.083   0.810   1.00 98.45 66  A 1 
ATOM   511  C  CA  . VAL A 1 66  ? 7.919   -0.707  0.221   1.00 98.32 66  A 1 
ATOM   512  C  C   . VAL A 1 66  ? 7.286   0.112   -0.897  1.00 98.23 66  A 1 
ATOM   513  O  O   . VAL A 1 66  ? 6.825   1.227   -0.659  1.00 97.93 66  A 1 
ATOM   514  C  CB  . VAL A 1 66  ? 6.870   -1.134  1.260   1.00 98.01 66  A 1 
ATOM   515  C  CG1 . VAL A 1 66  ? 5.774   -1.986  0.622   1.00 95.15 66  A 1 
ATOM   516  C  CG2 . VAL A 1 66  ? 7.518   -1.966  2.370   1.00 95.21 66  A 1 
ATOM   517  N  N   . TYR A 1 67  ? 7.269   -0.429  -2.103  1.00 98.29 67  A 1 
ATOM   518  C  CA  . TYR A 1 67  ? 6.554   0.130   -3.240  1.00 98.06 67  A 1 
ATOM   519  C  C   . TYR A 1 67  ? 5.254   -0.660  -3.432  1.00 98.09 67  A 1 
ATOM   520  O  O   . TYR A 1 67  ? 5.275   -1.803  -3.881  1.00 97.56 67  A 1 
ATOM   521  C  CB  . TYR A 1 67  ? 7.467   0.106   -4.469  1.00 97.65 67  A 1 
ATOM   522  C  CG  . TYR A 1 67  ? 6.738   0.421   -5.749  1.00 97.25 67  A 1 
ATOM   523  C  CD1 . TYR A 1 67  ? 6.403   -0.616  -6.641  1.00 95.77 67  A 1 
ATOM   524  C  CD2 . TYR A 1 67  ? 6.328   1.737   -6.035  1.00 95.84 67  A 1 
ATOM   525  C  CE1 . TYR A 1 67  ? 5.668   -0.349  -7.797  1.00 94.20 67  A 1 
ATOM   526  C  CE2 . TYR A 1 67  ? 5.592   2.013   -7.191  1.00 94.13 67  A 1 
ATOM   527  C  CZ  . TYR A 1 67  ? 5.252   0.967   -8.070  1.00 94.19 67  A 1 
ATOM   528  O  OH  . TYR A 1 67  ? 4.511   1.214   -9.183  1.00 92.06 67  A 1 
ATOM   529  N  N   . ASN A 1 68  ? 4.121   -0.053  -3.046  1.00 96.96 68  A 1 
ATOM   530  C  CA  . ASN A 1 68  ? 2.824   -0.730  -2.935  1.00 96.77 68  A 1 
ATOM   531  C  C   . ASN A 1 68  ? 2.017   -0.849  -4.242  1.00 96.49 68  A 1 
ATOM   532  O  O   . ASN A 1 68  ? 0.830   -1.167  -4.181  1.00 92.75 68  A 1 
ATOM   533  C  CB  . ASN A 1 68  ? 2.000   -0.076  -1.813  1.00 95.16 68  A 1 
ATOM   534  C  CG  . ASN A 1 68  ? 2.266   -0.659  -0.440  1.00 95.23 68  A 1 
ATOM   535  O  OD1 . ASN A 1 68  ? 3.022   -0.142  0.354   1.00 87.21 68  A 1 
ATOM   536  N  ND2 . ASN A 1 68  ? 1.602   -1.744  -0.095  1.00 86.47 68  A 1 
ATOM   537  N  N   . GLY A 1 69  ? 2.627   -0.614  -5.404  1.00 95.95 69  A 1 
ATOM   538  C  CA  . GLY A 1 69  ? 1.968   -0.768  -6.698  1.00 95.72 69  A 1 
ATOM   539  C  C   . GLY A 1 69  ? 1.140   0.442   -7.159  1.00 96.20 69  A 1 
ATOM   540  O  O   . GLY A 1 69  ? 1.289   1.545   -6.629  1.00 94.45 69  A 1 
ATOM   541  N  N   . ASP A 1 70  ? 0.307   0.214   -8.184  1.00 94.81 70  A 1 
ATOM   542  C  CA  . ASP A 1 70  ? -0.507  1.194   -8.906  1.00 95.36 70  A 1 
ATOM   543  C  C   . ASP A 1 70  ? 0.295   2.362   -9.515  1.00 95.23 70  A 1 
ATOM   544  O  O   . ASP A 1 70  ? 0.174   3.529   -9.141  1.00 92.74 70  A 1 
ATOM   545  C  CB  . ASP A 1 70  ? -1.768  1.590   -8.120  1.00 94.91 70  A 1 
ATOM   546  C  CG  . ASP A 1 70  ? -2.998  0.738   -8.455  1.00 93.07 70  A 1 
ATOM   547  O  OD1 . ASP A 1 70  ? -2.867  -0.293  -9.167  1.00 90.49 70  A 1 
ATOM   548  O  OD2 . ASP A 1 70  ? -4.123  1.141   -8.086  1.00 90.16 70  A 1 
ATOM   549  N  N   . ILE A 1 71  ? 1.094   2.038   -10.514 1.00 93.05 71  A 1 
ATOM   550  C  CA  . ILE A 1 71  ? 1.797   3.025   -11.344 1.00 91.91 71  A 1 
ATOM   551  C  C   . ILE A 1 71  ? 0.950   3.493   -12.529 1.00 92.00 71  A 1 
ATOM   552  O  O   . ILE A 1 71  ? 1.156   4.585   -13.049 1.00 91.81 71  A 1 
ATOM   553  C  CB  . ILE A 1 71  ? 3.146   2.462   -11.829 1.00 90.29 71  A 1 
ATOM   554  C  CG1 . ILE A 1 71  ? 4.065   3.495   -12.518 1.00 89.48 71  A 1 
ATOM   555  C  CG2 . ILE A 1 71  ? 2.977   1.265   -12.782 1.00 90.38 71  A 1 
ATOM   556  C  CD1 . ILE A 1 71  ? 4.471   4.674   -11.620 1.00 88.51 71  A 1 
ATOM   557  N  N   . VAL A 1 72  ? 0.037   2.651   -13.009 1.00 91.01 72  A 1 
ATOM   558  C  CA  . VAL A 1 72  ? -0.732  2.920   -14.222 1.00 89.66 72  A 1 
ATOM   559  C  C   . VAL A 1 72  ? -1.779  3.984   -13.918 1.00 89.29 72  A 1 
ATOM   560  O  O   . VAL A 1 72  ? -2.587  3.819   -13.009 1.00 89.23 72  A 1 
ATOM   561  C  CB  . VAL A 1 72  ? -1.365  1.648   -14.795 1.00 88.00 72  A 1 
ATOM   562  C  CG1 . VAL A 1 72  ? -2.198  1.932   -16.042 1.00 84.66 72  A 1 
ATOM   563  C  CG2 . VAL A 1 72  ? -0.296  0.629   -15.192 1.00 86.35 72  A 1 
ATOM   564  N  N   . SER A 1 73  ? -1.789  5.063   -14.702 1.00 90.19 73  A 1 
ATOM   565  C  CA  . SER A 1 73  ? -2.747  6.154   -14.531 1.00 87.75 73  A 1 
ATOM   566  C  C   . SER A 1 73  ? -4.172  5.747   -14.906 1.00 86.50 73  A 1 
ATOM   567  O  O   . SER A 1 73  ? -4.414  4.736   -15.576 1.00 83.67 73  A 1 
ATOM   568  C  CB  . SER A 1 73  ? -2.251  7.433   -15.229 1.00 84.95 73  A 1 
ATOM   569  O  OG  . SER A 1 73  ? -2.946  7.746   -16.412 1.00 77.42 73  A 1 
ATOM   570  N  N   . ARG A 1 74  ? -5.149  6.534   -14.460 1.00 82.41 74  A 1 
ATOM   571  C  CA  . ARG A 1 74  ? -6.569  6.271   -14.685 1.00 77.54 74  A 1 
ATOM   572  C  C   . ARG A 1 74  ? -7.066  6.890   -15.983 1.00 75.57 74  A 1 
ATOM   573  O  O   . ARG A 1 74  ? -6.455  7.789   -16.553 1.00 69.34 74  A 1 
ATOM   574  C  CB  . ARG A 1 74  ? -7.378  6.771   -13.490 1.00 72.58 74  A 1 
ATOM   575  C  CG  . ARG A 1 74  ? -6.991  6.033   -12.204 1.00 67.13 74  A 1 
ATOM   576  C  CD  . ARG A 1 74  ? -7.800  6.561   -11.039 1.00 63.55 74  A 1 
ATOM   577  N  NE  . ARG A 1 74  ? -7.367  5.923   -9.787  1.00 62.50 74  A 1 
ATOM   578  C  CZ  . ARG A 1 74  ? -8.038  5.910   -8.660  1.00 60.47 74  A 1 
ATOM   579  N  NH1 . ARG A 1 74  ? -9.215  6.454   -8.557  1.00 55.91 74  A 1 
ATOM   580  N  NH2 . ARG A 1 74  ? -7.526  5.353   -7.592  1.00 56.75 74  A 1 
ATOM   581  N  N   . ALA A 1 75  ? -8.222  6.420   -16.441 1.00 69.25 75  A 1 
ATOM   582  C  CA  . ALA A 1 75  ? -8.958  6.981   -17.578 1.00 65.88 75  A 1 
ATOM   583  C  C   . ALA A 1 75  ? -8.086  7.239   -18.831 1.00 67.94 75  A 1 
ATOM   584  O  O   . ALA A 1 75  ? -8.257  8.225   -19.540 1.00 62.01 75  A 1 
ATOM   585  C  CB  . ALA A 1 75  ? -9.746  8.208   -17.096 1.00 58.71 75  A 1 
ATOM   586  N  N   . ILE A 1 76  ? -7.151  6.343   -19.091 1.00 67.14 76  A 1 
ATOM   587  C  CA  . ILE A 1 76  ? -6.185  6.500   -20.169 1.00 64.39 76  A 1 
ATOM   588  C  C   . ILE A 1 76  ? -6.851  6.202   -21.512 1.00 66.96 76  A 1 
ATOM   589  O  O   . ILE A 1 76  ? -7.367  5.102   -21.700 1.00 62.35 76  A 1 
ATOM   590  C  CB  . ILE A 1 76  ? -4.961  5.591   -19.955 1.00 57.52 76  A 1 
ATOM   591  C  CG1 . ILE A 1 76  ? -4.329  5.825   -18.575 1.00 51.55 76  A 1 
ATOM   592  C  CG2 . ILE A 1 76  ? -3.923  5.863   -21.063 1.00 50.00 76  A 1 
ATOM   593  C  CD1 . ILE A 1 76  ? -3.432  4.680   -18.167 1.00 47.16 76  A 1 
ATOM   594  N  N   . PRO A 1 77  ? -6.775  7.113   -22.493 1.00 67.77 77  A 1 
ATOM   595  C  CA  . PRO A 1 77  ? -7.390  6.894   -23.807 1.00 66.46 77  A 1 
ATOM   596  C  C   . PRO A 1 77  ? -6.869  5.650   -24.546 1.00 69.09 77  A 1 
ATOM   597  O  O   . PRO A 1 77  ? -7.562  5.061   -25.360 1.00 65.60 77  A 1 
ATOM   598  C  CB  . PRO A 1 77  ? -7.080  8.159   -24.614 1.00 62.08 77  A 1 
ATOM   599  C  CG  . PRO A 1 77  ? -6.866  9.228   -23.551 1.00 60.35 77  A 1 
ATOM   600  C  CD  . PRO A 1 77  ? -6.251  8.461   -22.386 1.00 62.88 77  A 1 
ATOM   601  N  N   . LYS A 1 78  ? -5.622  5.279   -24.278 1.00 72.72 78  A 1 
ATOM   602  C  CA  . LYS A 1 78  ? -4.933  4.136   -24.888 1.00 73.31 78  A 1 
ATOM   603  C  C   . LYS A 1 78  ? -4.508  3.114   -23.837 1.00 76.23 78  A 1 
ATOM   604  O  O   . LYS A 1 78  ? -3.377  2.619   -23.883 1.00 72.06 78  A 1 
ATOM   605  C  CB  . LYS A 1 78  ? -3.757  4.613   -25.748 1.00 66.88 78  A 1 
ATOM   606  C  CG  . LYS A 1 78  ? -4.203  5.464   -26.938 1.00 58.64 78  A 1 
ATOM   607  C  CD  . LYS A 1 78  ? -2.983  5.788   -27.813 1.00 54.02 78  A 1 
ATOM   608  C  CE  . LYS A 1 78  ? -3.405  6.636   -29.006 1.00 46.97 78  A 1 
ATOM   609  N  NZ  . LYS A 1 78  ? -2.248  6.998   -29.860 1.00 41.20 78  A 1 
ATOM   610  N  N   . TYR A 1 79  ? -5.400  2.787   -22.907 1.00 75.54 79  A 1 
ATOM   611  C  CA  . TYR A 1 79  ? -5.142  1.715   -21.950 1.00 76.68 79  A 1 
ATOM   612  C  C   . TYR A 1 79  ? -5.062  0.374   -22.692 1.00 79.56 79  A 1 
ATOM   613  O  O   . TYR A 1 79  ? -6.068  -0.140  -23.192 1.00 77.77 79  A 1 
ATOM   614  C  CB  . TYR A 1 79  ? -6.205  1.712   -20.852 1.00 73.03 79  A 1 
ATOM   615  C  CG  . TYR A 1 79  ? -5.887  0.724   -19.753 1.00 70.41 79  A 1 
ATOM   616  C  CD1 . TYR A 1 79  ? -6.519  -0.541  -19.716 1.00 66.31 79  A 1 
ATOM   617  C  CD2 . TYR A 1 79  ? -4.919  1.044   -18.786 1.00 66.62 79  A 1 
ATOM   618  C  CE1 . TYR A 1 79  ? -6.176  -1.471  -18.727 1.00 62.00 79  A 1 
ATOM   619  C  CE2 . TYR A 1 79  ? -4.568  0.117   -17.792 1.00 62.01 79  A 1 
ATOM   620  C  CZ  . TYR A 1 79  ? -5.195  -1.141  -17.768 1.00 61.39 79  A 1 
ATOM   621  O  OH  . TYR A 1 79  ? -4.833  -2.058  -16.814 1.00 55.97 79  A 1 
ATOM   622  N  N   . ASN A 1 80  ? -3.863  -0.155  -22.813 1.00 84.26 80  A 1 
ATOM   623  C  CA  . ASN A 1 80  ? -3.579  -1.397  -23.502 1.00 85.48 80  A 1 
ATOM   624  C  C   . ASN A 1 80  ? -2.339  -2.086  -22.891 1.00 87.39 80  A 1 
ATOM   625  O  O   . ASN A 1 80  ? -1.703  -1.560  -21.970 1.00 87.51 80  A 1 
ATOM   626  C  CB  . ASN A 1 80  ? -3.459  -1.121  -25.017 1.00 82.32 80  A 1 
ATOM   627  C  CG  . ASN A 1 80  ? -2.266  -0.252  -25.414 1.00 81.18 80  A 1 
ATOM   628  O  OD1 . ASN A 1 80  ? -1.226  -0.250  -24.795 1.00 77.84 80  A 1 
ATOM   629  N  ND2 . ASN A 1 80  ? -2.374  0.492   -26.485 1.00 77.37 80  A 1 
ATOM   630  N  N   . LEU A 1 81  ? -2.015  -3.251  -23.402 1.00 86.21 81  A 1 
ATOM   631  C  CA  . LEU A 1 81  ? -0.891  -4.052  -22.934 1.00 87.76 81  A 1 
ATOM   632  C  C   . LEU A 1 81  ? 0.443   -3.290  -22.951 1.00 89.92 81  A 1 
ATOM   633  O  O   . LEU A 1 81  ? 1.196   -3.339  -21.987 1.00 90.12 81  A 1 
ATOM   634  C  CB  . LEU A 1 81  ? -0.819  -5.298  -23.842 1.00 85.31 81  A 1 
ATOM   635  C  CG  . LEU A 1 81  ? 0.331   -6.264  -23.502 1.00 79.68 81  A 1 
ATOM   636  C  CD1 . LEU A 1 81  ? 0.145   -6.850  -22.114 1.00 74.92 81  A 1 
ATOM   637  C  CD2 . LEU A 1 81  ? 0.347   -7.410  -24.509 1.00 74.55 81  A 1 
ATOM   638  N  N   . ASP A 1 82  ? 0.721   -2.572  -24.034 1.00 88.74 82  A 1 
ATOM   639  C  CA  . ASP A 1 82  ? 1.984   -1.851  -24.200 1.00 89.63 82  A 1 
ATOM   640  C  C   . ASP A 1 82  ? 2.083   -0.669  -23.241 1.00 91.00 82  A 1 
ATOM   641  O  O   . ASP A 1 82  ? 3.150   -0.412  -22.678 1.00 91.03 82  A 1 
ATOM   642  C  CB  . ASP A 1 82  ? 2.139   -1.382  -25.653 1.00 88.54 82  A 1 
ATOM   643  C  CG  . ASP A 1 82  ? 2.269   -2.534  -26.651 1.00 82.60 82  A 1 
ATOM   644  O  OD1 . ASP A 1 82  ? 2.770   -3.611  -26.256 1.00 78.48 82  A 1 
ATOM   645  O  OD2 . ASP A 1 82  ? 1.859   -2.331  -27.809 1.00 77.08 82  A 1 
ATOM   646  N  N   . TYR A 1 83  ? 0.952   0.006   -22.990 1.00 90.01 83  A 1 
ATOM   647  C  CA  . TYR A 1 83  ? 0.882   1.084   -22.007 1.00 90.73 83  A 1 
ATOM   648  C  C   . TYR A 1 83  ? 1.188   0.577   -20.591 1.00 92.25 83  A 1 
ATOM   649  O  O   . TYR A 1 83  ? 2.012   1.168   -19.891 1.00 92.26 83  A 1 
ATOM   650  C  CB  . TYR A 1 83  ? -0.490  1.759   -22.074 1.00 88.93 83  A 1 
ATOM   651  C  CG  . TYR A 1 83  ? -0.535  2.996   -21.207 1.00 85.36 83  A 1 
ATOM   652  C  CD1 . TYR A 1 83  ? -0.804  2.900   -19.826 1.00 81.35 83  A 1 
ATOM   653  C  CD2 . TYR A 1 83  ? -0.203  4.249   -21.760 1.00 80.18 83  A 1 
ATOM   654  C  CE1 . TYR A 1 83  ? -0.723  4.038   -19.007 1.00 76.31 83  A 1 
ATOM   655  C  CE2 . TYR A 1 83  ? -0.123  5.388   -20.945 1.00 75.96 83  A 1 
ATOM   656  C  CZ  . TYR A 1 83  ? -0.367  5.278   -19.566 1.00 73.90 83  A 1 
ATOM   657  O  OH  . TYR A 1 83  ? -0.266  6.380   -18.766 1.00 69.58 83  A 1 
ATOM   658  N  N   . VAL A 1 84  ? 0.581   -0.537  -20.177 1.00 92.05 84  A 1 
ATOM   659  C  CA  . VAL A 1 84  ? 0.829   -1.146  -18.864 1.00 93.17 84  A 1 
ATOM   660  C  C   . VAL A 1 84  ? 2.294   -1.559  -18.732 1.00 94.27 84  A 1 
ATOM   661  O  O   . VAL A 1 84  ? 2.944   -1.231  -17.739 1.00 94.78 84  A 1 
ATOM   662  C  CB  . VAL A 1 84  ? -0.113  -2.341  -18.616 1.00 92.93 84  A 1 
ATOM   663  C  CG1 . VAL A 1 84  ? 0.232   -3.091  -17.329 1.00 91.45 84  A 1 
ATOM   664  C  CG2 . VAL A 1 84  ? -1.562  -1.864  -18.501 1.00 91.88 84  A 1 
ATOM   665  N  N   . LYS A 1 85  ? 2.849   -2.218  -19.746 1.00 93.79 85  A 1 
ATOM   666  C  CA  . LYS A 1 85  ? 4.266   -2.598  -19.750 1.00 94.44 85  A 1 
ATOM   667  C  C   . LYS A 1 85  ? 5.182   -1.380  -19.618 1.00 95.06 85  A 1 
ATOM   668  O  O   . LYS A 1 85  ? 6.088   -1.390  -18.787 1.00 95.47 85  A 1 
ATOM   669  C  CB  . LYS A 1 85  ? 4.602   -3.369  -21.033 1.00 94.65 85  A 1 
ATOM   670  C  CG  . LYS A 1 85  ? 4.076   -4.808  -20.984 1.00 93.24 85  A 1 
ATOM   671  C  CD  . LYS A 1 85  ? 4.449   -5.529  -22.281 1.00 91.20 85  A 1 
ATOM   672  C  CE  . LYS A 1 85  ? 4.083   -6.994  -22.183 1.00 86.47 85  A 1 
ATOM   673  N  NZ  . LYS A 1 85  ? 4.491   -7.724  -23.419 1.00 79.75 85  A 1 
ATOM   674  N  N   . GLN A 1 86  ? 4.927   -0.318  -20.393 1.00 93.82 86  A 1 
ATOM   675  C  CA  . GLN A 1 86  ? 5.711   0.909   -20.307 1.00 93.88 86  A 1 
ATOM   676  C  C   . GLN A 1 86  ? 5.593   1.577   -18.934 1.00 94.47 86  A 1 
ATOM   677  O  O   . GLN A 1 86  ? 6.582   2.089   -18.420 1.00 94.72 86  A 1 
ATOM   678  C  CB  . GLN A 1 86  ? 5.287   1.863   -21.435 1.00 93.44 86  A 1 
ATOM   679  C  CG  . GLN A 1 86  ? 6.192   3.113   -21.503 1.00 88.64 86  A 1 
ATOM   680  C  CD  . GLN A 1 86  ? 7.661   2.744   -21.741 1.00 85.19 86  A 1 
ATOM   681  O  OE1 . GLN A 1 86  ? 8.001   2.067   -22.694 1.00 78.69 86  A 1 
ATOM   682  N  NE2 . GLN A 1 86  ? 8.564   3.152   -20.890 1.00 74.48 86  A 1 
ATOM   683  N  N   . SER A 1 87  ? 4.414   1.531   -18.311 1.00 94.06 87  A 1 
ATOM   684  C  CA  . SER A 1 87  ? 4.206   2.062   -16.957 1.00 94.20 87  A 1 
ATOM   685  C  C   . SER A 1 87  ? 5.031   1.297   -15.915 1.00 95.33 87  A 1 
ATOM   686  O  O   . SER A 1 87  ? 5.691   1.927   -15.090 1.00 95.67 87  A 1 
ATOM   687  C  CB  . SER A 1 87  ? 2.720   2.032   -16.595 1.00 93.60 87  A 1 
ATOM   688  O  OG  . SER A 1 87  ? 1.999   2.843   -17.502 1.00 88.01 87  A 1 
ATOM   689  N  N   . ILE A 1 88  ? 5.119   -0.023  -16.006 1.00 96.14 88  A 1 
ATOM   690  C  CA  . ILE A 1 88  ? 5.973   -0.837  -15.126 1.00 96.66 88  A 1 
ATOM   691  C  C   . ILE A 1 88  ? 7.465   -0.545  -15.361 1.00 97.04 88  A 1 
ATOM   692  O  O   . ILE A 1 88  ? 8.246   -0.467  -14.413 1.00 97.09 88  A 1 
ATOM   693  C  CB  . ILE A 1 88  ? 5.646   -2.333  -15.304 1.00 96.49 88  A 1 
ATOM   694  C  CG1 . ILE A 1 88  ? 4.195   -2.612  -14.834 1.00 94.44 88  A 1 
ATOM   695  C  CG2 . ILE A 1 88  ? 6.623   -3.233  -14.514 1.00 95.35 88  A 1 
ATOM   696  C  CD1 . ILE A 1 88  ? 3.662   -3.961  -15.307 1.00 86.53 88  A 1 
ATOM   697  N  N   . VAL A 1 89  ? 7.868   -0.318  -16.614 1.00 97.12 89  A 1 
ATOM   698  C  CA  . VAL A 1 89  ? 9.225   0.151   -16.931 1.00 97.29 89  A 1 
ATOM   699  C  C   . VAL A 1 89  ? 9.493   1.509   -16.272 1.00 97.21 89  A 1 
ATOM   700  O  O   . VAL A 1 89  ? 10.564  1.715   -15.692 1.00 97.04 89  A 1 
ATOM   701  C  CB  . VAL A 1 89  ? 9.454   0.216   -18.456 1.00 97.17 89  A 1 
ATOM   702  C  CG1 . VAL A 1 89  ? 10.794  0.870   -18.824 1.00 95.99 89  A 1 
ATOM   703  C  CG2 . VAL A 1 89  ? 9.456   -1.184  -19.072 1.00 96.20 89  A 1 
ATOM   704  N  N   . ASN A 1 90  ? 8.517   2.431   -16.306 1.00 96.12 90  A 1 
ATOM   705  C  CA  . ASN A 1 90  ? 8.621   3.736   -15.659 1.00 95.37 90  A 1 
ATOM   706  C  C   . ASN A 1 90  ? 8.705   3.616   -14.123 1.00 96.11 90  A 1 
ATOM   707  O  O   . ASN A 1 90  ? 9.526   4.301   -13.515 1.00 95.92 90  A 1 
ATOM   708  C  CB  . ASN A 1 90  ? 7.430   4.624   -16.067 1.00 94.16 90  A 1 
ATOM   709  C  CG  . ASN A 1 90  ? 7.380   4.964   -17.543 1.00 91.81 90  A 1 
ATOM   710  O  OD1 . ASN A 1 90  ? 8.315   4.789   -18.309 1.00 86.99 90  A 1 
ATOM   711  N  ND2 . ASN A 1 90  ? 6.257   5.498   -17.995 1.00 85.56 90  A 1 
ATOM   712  N  N   . ALA A 1 91  ? 7.937   2.717   -13.523 1.00 95.53 91  A 1 
ATOM   713  C  CA  . ALA A 1 91  ? 8.028   2.411   -12.098 1.00 95.97 91  A 1 
ATOM   714  C  C   . ALA A 1 91  ? 9.428   1.900   -11.730 1.00 96.78 91  A 1 
ATOM   715  O  O   . ALA A 1 91  ? 10.076  2.417   -10.820 1.00 96.84 91  A 1 
ATOM   716  C  CB  . ALA A 1 91  ? 6.960   1.377   -11.721 1.00 95.73 91  A 1 
ATOM   717  N  N   . THR A 1 92  ? 9.950   0.954   -12.501 1.00 97.11 92  A 1 
ATOM   718  C  CA  . THR A 1 92  ? 11.310  0.434   -12.316 1.00 97.15 92  A 1 
ATOM   719  C  C   . THR A 1 92  ? 12.370  1.528   -12.442 1.00 97.40 92  A 1 
ATOM   720  O  O   . THR A 1 92  ? 13.288  1.604   -11.631 1.00 97.18 92  A 1 
ATOM   721  C  CB  . THR A 1 92  ? 11.597  -0.674  -13.334 1.00 96.56 92  A 1 
ATOM   722  O  OG1 . THR A 1 92  ? 10.660  -1.708  -13.183 1.00 90.21 92  A 1 
ATOM   723  C  CG2 . THR A 1 92  ? 12.966  -1.309  -13.131 1.00 89.32 92  A 1 
ATOM   724  N  N   . ALA A 1 93  ? 12.239  2.422   -13.431 1.00 97.39 93  A 1 
ATOM   725  C  CA  . ALA A 1 93  ? 13.142  3.548   -13.607 1.00 97.09 93  A 1 
ATOM   726  C  C   . ALA A 1 93  ? 13.082  4.543   -12.433 1.00 97.31 93  A 1 
ATOM   727  O  O   . ALA A 1 93  ? 14.119  5.059   -12.016 1.00 97.00 93  A 1 
ATOM   728  C  CB  . ALA A 1 93  ? 12.818  4.236   -14.940 1.00 96.58 93  A 1 
ATOM   729  N  N   . LEU A 1 94  ? 11.889  4.779   -11.877 1.00 96.92 94  A 1 
ATOM   730  C  CA  . LEU A 1 94  ? 11.700  5.589   -10.671 1.00 96.81 94  A 1 
ATOM   731  C  C   . LEU A 1 94  ? 12.393  4.933   -9.467  1.00 97.43 94  A 1 
ATOM   732  O  O   . LEU A 1 94  ? 13.183  5.595   -8.795  1.00 97.37 94  A 1 
ATOM   733  C  CB  . LEU A 1 94  ? 10.195  5.770   -10.424 1.00 96.24 94  A 1 
ATOM   734  C  CG  . LEU A 1 94  ? 9.859   6.531   -9.130  1.00 93.22 94  A 1 
ATOM   735  C  CD1 . LEU A 1 94  ? 10.204  8.003   -9.257  1.00 89.66 94  A 1 
ATOM   736  C  CD2 . LEU A 1 94  ? 8.372   6.390   -8.820  1.00 89.19 94  A 1 
ATOM   737  N  N   . LEU A 1 95  ? 12.160  3.644   -9.224  1.00 97.39 95  A 1 
ATOM   738  C  CA  . LEU A 1 95  ? 12.731  2.914   -8.097  1.00 97.55 95  A 1 
ATOM   739  C  C   . LEU A 1 95  ? 14.262  2.837   -8.177  1.00 97.70 95  A 1 
ATOM   740  O  O   . LEU A 1 95  ? 14.931  2.985   -7.161  1.00 97.69 95  A 1 
ATOM   741  C  CB  . LEU A 1 95  ? 12.100  1.520   -8.020  1.00 97.70 95  A 1 
ATOM   742  C  CG  . LEU A 1 95  ? 10.591  1.504   -7.690  1.00 97.31 95  A 1 
ATOM   743  C  CD1 . LEU A 1 95  ? 10.074  0.072   -7.735  1.00 96.63 95  A 1 
ATOM   744  C  CD2 . LEU A 1 95  ? 10.285  2.102   -6.319  1.00 96.31 95  A 1 
ATOM   745  N  N   . LYS A 1 96  ? 14.831  2.727   -9.374  1.00 98.02 96  A 1 
ATOM   746  C  CA  . LYS A 1 96  ? 16.289  2.776   -9.585  1.00 97.88 96  A 1 
ATOM   747  C  C   . LYS A 1 96  ? 16.932  4.109   -9.172  1.00 97.67 96  A 1 
ATOM   748  O  O   . LYS A 1 96  ? 18.138  4.143   -8.967  1.00 97.15 96  A 1 
ATOM   749  C  CB  . LYS A 1 96  ? 16.620  2.460   -11.049 1.00 97.67 96  A 1 
ATOM   750  C  CG  . LYS A 1 96  ? 16.541  0.961   -11.340 1.00 94.52 96  A 1 
ATOM   751  C  CD  . LYS A 1 96  ? 16.782  0.682   -12.831 1.00 90.44 96  A 1 
ATOM   752  C  CE  . LYS A 1 96  ? 16.732  -0.821  -13.082 1.00 83.06 96  A 1 
ATOM   753  N  NZ  . LYS A 1 96  ? 16.874  -1.154  -14.526 1.00 74.81 96  A 1 
ATOM   754  N  N   . LYS A 1 97  ? 16.161  5.193   -9.014  1.00 97.73 97  A 1 
ATOM   755  C  CA  . LYS A 1 97  ? 16.683  6.465   -8.502  1.00 97.33 97  A 1 
ATOM   756  C  C   . LYS A 1 97  ? 17.046  6.390   -7.007  1.00 97.10 97  A 1 
ATOM   757  O  O   . LYS A 1 97  ? 17.814  7.233   -6.534  1.00 96.22 97  A 1 
ATOM   758  C  CB  . LYS A 1 97  ? 15.700  7.617   -8.761  1.00 97.31 97  A 1 
ATOM   759  C  CG  . LYS A 1 97  ? 15.391  7.878   -10.250 1.00 96.12 97  A 1 
ATOM   760  C  CD  . LYS A 1 97  ? 14.402  9.043   -10.411 1.00 92.40 97  A 1 
ATOM   761  C  CE  . LYS A 1 97  ? 14.060  9.326   -11.877 1.00 88.28 97  A 1 
ATOM   762  N  NZ  . LYS A 1 97  ? 13.113  10.464  -12.037 1.00 78.80 97  A 1 
ATOM   763  N  N   . PHE A 1 98  ? 16.522  5.414   -6.283  1.00 97.55 98  A 1 
ATOM   764  C  CA  . PHE A 1 98  ? 16.835  5.157   -4.882  1.00 97.01 98  A 1 
ATOM   765  C  C   . PHE A 1 98  ? 18.012  4.166   -4.775  1.00 96.27 98  A 1 
ATOM   766  O  O   . PHE A 1 98  ? 17.851  3.000   -4.465  1.00 94.58 98  A 1 
ATOM   767  C  CB  . PHE A 1 98  ? 15.580  4.668   -4.151  1.00 97.00 98  A 1 
ATOM   768  C  CG  . PHE A 1 98  ? 14.415  5.623   -4.251  1.00 97.51 98  A 1 
ATOM   769  C  CD1 . PHE A 1 98  ? 14.437  6.852   -3.570  1.00 96.71 98  A 1 
ATOM   770  C  CD2 . PHE A 1 98  ? 13.301  5.302   -5.052  1.00 96.78 98  A 1 
ATOM   771  C  CE1 . PHE A 1 98  ? 13.356  7.745   -3.673  1.00 95.93 98  A 1 
ATOM   772  C  CE2 . PHE A 1 98  ? 12.214  6.185   -5.153  1.00 96.13 98  A 1 
ATOM   773  C  CZ  . PHE A 1 98  ? 12.244  7.409   -4.467  1.00 96.52 98  A 1 
ATOM   774  N  N   . GLU A 1 99  ? 19.204  4.664   -5.057  1.00 95.10 99  A 1 
ATOM   775  C  CA  . GLU A 1 99  ? 20.438  3.881   -4.995  1.00 92.88 99  A 1 
ATOM   776  C  C   . GLU A 1 99  ? 20.687  3.337   -3.586  1.00 91.43 99  A 1 
ATOM   777  O  O   . GLU A 1 99  ? 20.480  4.026   -2.585  1.00 85.80 99  A 1 
ATOM   778  C  CB  . GLU A 1 99  ? 21.621  4.727   -5.458  1.00 89.89 99  A 1 
ATOM   779  C  CG  . GLU A 1 99  ? 21.533  5.100   -6.949  1.00 79.35 99  A 1 
ATOM   780  C  CD  . GLU A 1 99  ? 22.542  6.170   -7.367  1.00 74.65 99  A 1 
ATOM   781  O  OE1 . GLU A 1 99  ? 22.393  6.670   -8.509  1.00 67.72 99  A 1 
ATOM   782  O  OE2 . GLU A 1 99  ? 23.383  6.574   -6.537  1.00 67.97 99  A 1 
ATOM   783  N  N   . ASP A 1 100 ? 21.137  2.102   -3.505  1.00 93.90 100 A 1 
ATOM   784  C  CA  . ASP A 1 100 ? 21.415  1.334   -2.287  1.00 94.36 100 A 1 
ATOM   785  C  C   . ASP A 1 100 ? 20.209  1.083   -1.373  1.00 95.88 100 A 1 
ATOM   786  O  O   . ASP A 1 100 ? 20.393  0.624   -0.238  1.00 94.15 100 A 1 
ATOM   787  C  CB  . ASP A 1 100 ? 22.575  1.936   -1.480  1.00 90.73 100 A 1 
ATOM   788  C  CG  . ASP A 1 100 ? 23.792  2.328   -2.283  1.00 82.26 100 A 1 
ATOM   789  O  OD1 . ASP A 1 100 ? 24.190  1.544   -3.171  1.00 75.57 100 A 1 
ATOM   790  O  OD2 . ASP A 1 100 ? 24.322  3.409   -1.941  1.00 75.61 100 A 1 
ATOM   791  N  N   . PHE A 1 101 ? 18.989  1.366   -1.815  1.00 97.05 101 A 1 
ATOM   792  C  CA  . PHE A 1 101 ? 17.795  1.032   -1.044  1.00 97.59 101 A 1 
ATOM   793  C  C   . PHE A 1 101 ? 17.477  -0.459  -1.150  1.00 97.68 101 A 1 
ATOM   794  O  O   . PHE A 1 101 ? 17.532  -1.053  -2.225  1.00 97.06 101 A 1 
ATOM   795  C  CB  . PHE A 1 101 ? 16.587  1.875   -1.473  1.00 97.55 101 A 1 
ATOM   796  C  CG  . PHE A 1 101 ? 16.518  3.279   -0.899  1.00 97.76 101 A 1 
ATOM   797  C  CD1 . PHE A 1 101 ? 15.345  3.715   -0.255  1.00 96.86 101 A 1 
ATOM   798  C  CD2 . PHE A 1 101 ? 17.591  4.170   -1.030  1.00 96.79 101 A 1 
ATOM   799  C  CE1 . PHE A 1 101 ? 15.242  5.025   0.246   1.00 96.15 101 A 1 
ATOM   800  C  CE2 . PHE A 1 101 ? 17.505  5.476   -0.528  1.00 96.31 101 A 1 
ATOM   801  C  CZ  . PHE A 1 101 ? 16.328  5.904   0.106   1.00 97.04 101 A 1 
ATOM   802  N  N   . PHE A 1 102 ? 17.035  -1.039  -0.033  1.00 98.03 102 A 1 
ATOM   803  C  CA  . PHE A 1 102 ? 16.307  -2.299  -0.044  1.00 98.11 102 A 1 
ATOM   804  C  C   . PHE A 1 102 ? 14.857  -2.009  -0.438  1.00 98.35 102 A 1 
ATOM   805  O  O   . PHE A 1 102 ? 14.099  -1.427  0.335   1.00 98.28 102 A 1 
ATOM   806  C  CB  . PHE A 1 102 ? 16.421  -2.968  1.322   1.00 98.08 102 A 1 
ATOM   807  C  CG  . PHE A 1 102 ? 15.716  -4.306  1.387   1.00 98.18 102 A 1 
ATOM   808  C  CD1 . PHE A 1 102 ? 14.535  -4.454  2.130   1.00 97.72 102 A 1 
ATOM   809  C  CD2 . PHE A 1 102 ? 16.244  -5.406  0.685   1.00 97.73 102 A 1 
ATOM   810  C  CE1 . PHE A 1 102 ? 13.894  -5.703  2.202   1.00 97.22 102 A 1 
ATOM   811  C  CE2 . PHE A 1 102 ? 15.601  -6.654  0.747   1.00 97.25 102 A 1 
ATOM   812  C  CZ  . PHE A 1 102 ? 14.426  -6.806  1.508   1.00 97.52 102 A 1 
ATOM   813  N  N   . ILE A 1 103 ? 14.495  -2.345  -1.663  1.00 98.55 103 A 1 
ATOM   814  C  CA  . ILE A 1 103 ? 13.195  -2.043  -2.264  1.00 98.54 103 A 1 
ATOM   815  C  C   . ILE A 1 103 ? 12.364  -3.318  -2.342  1.00 98.63 103 A 1 
ATOM   816  O  O   . ILE A 1 103 ? 12.851  -4.361  -2.767  1.00 98.51 103 A 1 
ATOM   817  C  CB  . ILE A 1 103 ? 13.352  -1.349  -3.636  1.00 98.26 103 A 1 
ATOM   818  C  CG1 . ILE A 1 103 ? 14.121  -0.018  -3.457  1.00 96.65 103 A 1 
ATOM   819  C  CG2 . ILE A 1 103 ? 11.982  -1.114  -4.294  1.00 97.65 103 A 1 
ATOM   820  C  CD1 . ILE A 1 103 ? 14.378  0.763   -4.738  1.00 91.35 103 A 1 
ATOM   821  N  N   . ILE A 1 104 ? 11.106  -3.211  -1.928  1.00 98.48 104 A 1 
ATOM   822  C  CA  . ILE A 1 104 ? 10.122  -4.296  -1.893  1.00 98.55 104 A 1 
ATOM   823  C  C   . ILE A 1 104 ? 9.007   -3.930  -2.886  1.00 98.50 104 A 1 
ATOM   824  O  O   . ILE A 1 104 ? 8.044   -3.278  -2.489  1.00 98.44 104 A 1 
ATOM   825  C  CB  . ILE A 1 104 ? 9.615   -4.480  -0.447  1.00 98.54 104 A 1 
ATOM   826  C  CG1 . ILE A 1 104 ? 10.762  -4.735  0.560   1.00 97.97 104 A 1 
ATOM   827  C  CG2 . ILE A 1 104 ? 8.605   -5.638  -0.381  1.00 98.17 104 A 1 
ATOM   828  C  CD1 . ILE A 1 104 ? 10.344  -4.470  2.013   1.00 96.15 104 A 1 
ATOM   829  N  N   . PRO A 1 105 ? 9.128   -4.272  -4.172  1.00 98.44 105 A 1 
ATOM   830  C  CA  . PRO A 1 105 ? 8.156   -3.902  -5.190  1.00 98.45 105 A 1 
ATOM   831  C  C   . PRO A 1 105 ? 6.970   -4.869  -5.228  1.00 98.36 105 A 1 
ATOM   832  O  O   . PRO A 1 105 ? 7.094   -6.045  -4.906  1.00 98.12 105 A 1 
ATOM   833  C  CB  . PRO A 1 105 ? 8.937   -3.897  -6.500  1.00 98.24 105 A 1 
ATOM   834  C  CG  . PRO A 1 105 ? 9.960   -5.009  -6.287  1.00 97.65 105 A 1 
ATOM   835  C  CD  . PRO A 1 105 ? 10.283  -4.905  -4.798  1.00 98.34 105 A 1 
ATOM   836  N  N   . MET A 1 106 ? 5.813   -4.378  -5.696  1.00 98.16 106 A 1 
ATOM   837  C  CA  . MET A 1 106 ? 4.633   -5.199  -5.983  1.00 97.72 106 A 1 
ATOM   838  C  C   . MET A 1 106 ? 3.806   -4.603  -7.125  1.00 97.87 106 A 1 
ATOM   839  O  O   . MET A 1 106 ? 4.108   -3.523  -7.622  1.00 97.25 106 A 1 
ATOM   840  C  CB  . MET A 1 106 ? 3.793   -5.398  -4.699  1.00 95.28 106 A 1 
ATOM   841  C  CG  . MET A 1 106 ? 3.103   -4.117  -4.231  1.00 92.25 106 A 1 
ATOM   842  S  SD  . MET A 1 106 ? 2.263   -4.275  -2.622  1.00 94.79 106 A 1 
ATOM   843  C  CE  . MET A 1 106 ? 3.702   -4.409  -1.546  1.00 88.54 106 A 1 
ATOM   844  N  N   . LEU A 1 107 ? 2.759   -5.326  -7.524  1.00 97.59 107 A 1 
ATOM   845  C  CA  . LEU A 1 107 ? 1.780   -4.883  -8.511  1.00 97.20 107 A 1 
ATOM   846  C  C   . LEU A 1 107 ? 0.493   -4.447  -7.809  1.00 97.26 107 A 1 
ATOM   847  O  O   . LEU A 1 107 ? 0.027   -5.113  -6.881  1.00 96.78 107 A 1 
ATOM   848  C  CB  . LEU A 1 107 ? 1.494   -6.012  -9.510  1.00 96.63 107 A 1 
ATOM   849  C  CG  . LEU A 1 107 ? 2.683   -6.407  -10.398 1.00 96.30 107 A 1 
ATOM   850  C  CD1 . LEU A 1 107 ? 2.339   -7.671  -11.186 1.00 95.51 107 A 1 
ATOM   851  C  CD2 . LEU A 1 107 ? 3.049   -5.305  -11.391 1.00 94.97 107 A 1 
ATOM   852  N  N   . GLY A 1 108 ? -0.117  -3.368  -8.303  1.00 97.33 108 A 1 
ATOM   853  C  CA  . GLY A 1 108 ? -1.472  -2.962  -7.980  1.00 96.96 108 A 1 
ATOM   854  C  C   . GLY A 1 108 ? -2.506  -3.501  -8.981  1.00 96.74 108 A 1 
ATOM   855  O  O   . GLY A 1 108 ? -2.171  -4.207  -9.936  1.00 96.26 108 A 1 
ATOM   856  N  N   . ASN A 1 109 ? -3.777  -3.187  -8.766  1.00 96.46 109 A 1 
ATOM   857  C  CA  . ASN A 1 109 ? -4.872  -3.661  -9.620  1.00 95.79 109 A 1 
ATOM   858  C  C   . ASN A 1 109 ? -4.938  -2.968  -10.987 1.00 95.55 109 A 1 
ATOM   859  O  O   . ASN A 1 109 ? -5.562  -3.495  -11.911 1.00 94.41 109 A 1 
ATOM   860  C  CB  . ASN A 1 109 ? -6.208  -3.567  -8.862  1.00 95.22 109 A 1 
ATOM   861  C  CG  . ASN A 1 109 ? -6.575  -2.144  -8.503  1.00 94.63 109 A 1 
ATOM   862  O  OD1 . ASN A 1 109 ? -6.185  -1.620  -7.485  1.00 91.07 109 A 1 
ATOM   863  N  ND2 . ASN A 1 109 ? -7.342  -1.473  -9.340  1.00 90.57 109 A 1 
ATOM   864  N  N   . HIS A 1 110 ? -4.305  -1.808  -11.130 1.00 95.14 110 A 1 
ATOM   865  C  CA  . HIS A 1 110 ? -4.158  -1.120  -12.407 1.00 94.48 110 A 1 
ATOM   866  C  C   . HIS A 1 110 ? -2.938  -1.588  -13.203 1.00 94.62 110 A 1 
ATOM   867  O  O   . HIS A 1 110 ? -2.888  -1.393  -14.420 1.00 93.50 110 A 1 
ATOM   868  C  CB  . HIS A 1 110 ? -4.158  0.398   -12.173 1.00 93.82 110 A 1 
ATOM   869  C  CG  . HIS A 1 110 ? -5.519  0.929   -11.834 1.00 93.37 110 A 1 
ATOM   870  N  ND1 . HIS A 1 110 ? -6.465  1.337   -12.748 1.00 85.86 110 A 1 
ATOM   871  C  CD2 . HIS A 1 110 ? -6.090  1.085   -10.599 1.00 85.14 110 A 1 
ATOM   872  C  CE1 . HIS A 1 110 ? -7.558  1.734   -12.083 1.00 85.83 110 A 1 
ATOM   873  N  NE2 . HIS A 1 110 ? -7.380  1.592   -10.768 1.00 87.58 110 A 1 
ATOM   874  N  N   . ASP A 1 111 ? -2.003  -2.290  -12.574 1.00 95.05 111 A 1 
ATOM   875  C  CA  . ASP A 1 111 ? -0.732  -2.716  -13.172 1.00 95.18 111 A 1 
ATOM   876  C  C   . ASP A 1 111 ? -0.848  -3.994  -14.027 1.00 95.19 111 A 1 
ATOM   877  O  O   . ASP A 1 111 ? 0.099   -4.780  -14.152 1.00 94.07 111 A 1 
ATOM   878  C  CB  . ASP A 1 111 ? 0.338   -2.847  -12.078 1.00 95.24 111 A 1 
ATOM   879  C  CG  . ASP A 1 111 ? 0.613   -1.541  -11.332 1.00 95.65 111 A 1 
ATOM   880  O  OD1 . ASP A 1 111 ? 0.446   -0.452  -11.917 1.00 94.19 111 A 1 
ATOM   881  O  OD2 . ASP A 1 111 ? 1.033   -1.633  -10.157 1.00 94.16 111 A 1 
ATOM   882  N  N   . VAL A 1 112 ? -2.010  -4.216  -14.639 1.00 93.50 112 A 1 
ATOM   883  C  CA  . VAL A 1 112 ? -2.289  -5.364  -15.517 1.00 92.75 112 A 1 
ATOM   884  C  C   . VAL A 1 112 ? -3.232  -4.956  -16.647 1.00 92.05 112 A 1 
ATOM   885  O  O   . VAL A 1 112 ? -3.979  -3.982  -16.532 1.00 91.88 112 A 1 
ATOM   886  C  CB  . VAL A 1 112 ? -2.831  -6.552  -14.698 1.00 92.52 112 A 1 
ATOM   887  C  CG1 . VAL A 1 112 ? -4.199  -6.281  -14.067 1.00 90.50 112 A 1 
ATOM   888  C  CG2 . VAL A 1 112 ? -2.910  -7.839  -15.527 1.00 90.95 112 A 1 
ATOM   889  N  N   . TYR A 1 113 ? -3.217  -5.693  -17.750 1.00 91.98 113 A 1 
ATOM   890  C  CA  . TYR A 1 113 ? -4.177  -5.523  -18.838 1.00 90.63 113 A 1 
ATOM   891  C  C   . TYR A 1 113 ? -4.920  -6.829  -19.135 1.00 89.65 113 A 1 
ATOM   892  O  O   . TYR A 1 113 ? -4.278  -7.842  -19.409 1.00 86.78 113 A 1 
ATOM   893  C  CB  . TYR A 1 113 ? -3.467  -5.007  -20.083 1.00 89.01 113 A 1 
ATOM   894  C  CG  . TYR A 1 113 ? -4.421  -4.787  -21.232 1.00 87.65 113 A 1 
ATOM   895  C  CD1 . TYR A 1 113 ? -4.596  -5.785  -22.217 1.00 85.24 113 A 1 
ATOM   896  C  CD2 . TYR A 1 113 ? -5.196  -3.612  -21.295 1.00 84.89 113 A 1 
ATOM   897  C  CE1 . TYR A 1 113 ? -5.520  -5.604  -23.256 1.00 81.12 113 A 1 
ATOM   898  C  CE2 . TYR A 1 113 ? -6.123  -3.425  -22.331 1.00 80.93 113 A 1 
ATOM   899  C  CZ  . TYR A 1 113 ? -6.285  -4.419  -23.313 1.00 80.31 113 A 1 
ATOM   900  O  OH  . TYR A 1 113 ? -7.190  -4.229  -24.324 1.00 76.05 113 A 1 
ATOM   901  N  N   . PRO A 1 114 ? -6.272  -6.814  -19.149 1.00 90.29 114 A 1 
ATOM   902  C  CA  . PRO A 1 114 ? -7.152  -5.717  -18.718 1.00 90.38 114 A 1 
ATOM   903  C  C   . PRO A 1 114 ? -7.023  -5.408  -17.219 1.00 90.95 114 A 1 
ATOM   904  O  O   . PRO A 1 114 ? -6.620  -6.278  -16.455 1.00 89.77 114 A 1 
ATOM   905  C  CB  . PRO A 1 114 ? -8.571  -6.160  -19.080 1.00 87.91 114 A 1 
ATOM   906  C  CG  . PRO A 1 114 ? -8.375  -7.270  -20.110 1.00 85.60 114 A 1 
ATOM   907  C  CD  . PRO A 1 114 ? -7.061  -7.900  -19.677 1.00 88.28 114 A 1 
ATOM   908  N  N   . ALA A 1 115 ? -7.402  -4.195  -16.810 1.00 90.23 115 A 1 
ATOM   909  C  CA  . ALA A 1 115 ? -7.342  -3.797  -15.406 1.00 90.62 115 A 1 
ATOM   910  C  C   . ALA A 1 115 ? -8.058  -4.804  -14.499 1.00 91.61 115 A 1 
ATOM   911  O  O   . ALA A 1 115 ? -9.077  -5.389  -14.878 1.00 91.10 115 A 1 
ATOM   912  C  CB  . ALA A 1 115 ? -7.933  -2.391  -15.226 1.00 88.85 115 A 1 
ATOM   913  N  N   . ASN A 1 116 ? -7.530  -5.015  -13.305 1.00 93.23 116 A 1 
ATOM   914  C  CA  . ASN A 1 116 ? -8.044  -5.927  -12.280 1.00 93.14 116 A 1 
ATOM   915  C  C   . ASN A 1 116 ? -7.989  -7.420  -12.635 1.00 93.40 116 A 1 
ATOM   916  O  O   . ASN A 1 116 ? -8.170  -8.252  -11.753 1.00 92.57 116 A 1 
ATOM   917  C  CB  . ASN A 1 116 ? -9.462  -5.504  -11.850 1.00 92.43 116 A 1 
ATOM   918  C  CG  . ASN A 1 116 ? -9.627  -4.002  -11.671 1.00 92.23 116 A 1 
ATOM   919  O  OD1 . ASN A 1 116 ? -8.820  -3.326  -11.069 1.00 88.77 116 A 1 
ATOM   920  N  ND2 . ASN A 1 116 ? -10.680 -3.432  -12.214 1.00 87.92 116 A 1 
ATOM   921  N  N   . GLN A 1 117 ? -7.752  -7.782  -13.885 1.00 94.18 117 A 1 
ATOM   922  C  CA  . GLN A 1 117 ? -7.813  -9.174  -14.360 1.00 93.10 117 A 1 
ATOM   923  C  C   . GLN A 1 117 ? -6.449  -9.857  -14.211 1.00 92.79 117 A 1 
ATOM   924  O  O   . GLN A 1 117 ? -5.718  -10.062 -15.185 1.00 90.61 117 A 1 
ATOM   925  C  CB  . GLN A 1 117 ? -8.348  -9.244  -15.799 1.00 92.55 117 A 1 
ATOM   926  C  CG  . GLN A 1 117 ? -9.661  -8.478  -16.040 1.00 91.36 117 A 1 
ATOM   927  C  CD  . GLN A 1 117 ? -10.755 -8.800  -15.015 1.00 91.32 117 A 1 
ATOM   928  O  OE1 . GLN A 1 117 ? -11.158 -9.931  -14.840 1.00 86.57 117 A 1 
ATOM   929  N  NE2 . GLN A 1 117 ? -11.255 -7.807  -14.317 1.00 84.64 117 A 1 
ATOM   930  N  N   . MET A 1 118 ? -6.091  -10.220 -12.986 1.00 92.99 118 A 1 
ATOM   931  C  CA  . MET A 1 118 ? -4.789  -10.772 -12.657 1.00 92.18 118 A 1 
ATOM   932  C  C   . MET A 1 118 ? -4.921  -12.171 -12.030 1.00 90.57 118 A 1 
ATOM   933  O  O   . MET A 1 118 ? -5.411  -12.298 -10.917 1.00 85.23 118 A 1 
ATOM   934  C  CB  . MET A 1 118 ? -4.067  -9.788  -11.726 1.00 90.60 118 A 1 
ATOM   935  C  CG  . MET A 1 118 ? -2.596  -10.138 -11.544 1.00 86.65 118 A 1 
ATOM   936  S  SD  . MET A 1 118 ? -1.705  -9.057  -10.399 1.00 88.41 118 A 1 
ATOM   937  C  CE  . MET A 1 118 ? -1.734  -7.484  -11.284 1.00 83.26 118 A 1 
ATOM   938  N  N   . ALA A 1 119 ? -4.511  -13.204 -12.759 1.00 89.38 119 A 1 
ATOM   939  C  CA  . ALA A 1 119 ? -4.376  -14.592 -12.279 1.00 87.10 119 A 1 
ATOM   940  C  C   . ALA A 1 119 ? -3.768  -15.497 -13.369 1.00 85.56 119 A 1 
ATOM   941  O  O   . ALA A 1 119 ? -2.853  -15.104 -14.086 1.00 76.86 119 A 1 
ATOM   942  C  CB  . ALA A 1 119 ? -5.750  -15.129 -11.829 1.00 81.34 119 A 1 
ATOM   943  N  N   . ILE A 1 120 ? -4.299  -16.699 -13.513 1.00 79.11 120 A 1 
ATOM   944  C  CA  . ILE A 1 120 ? -3.774  -17.736 -14.409 1.00 75.09 120 A 1 
ATOM   945  C  C   . ILE A 1 120 ? -3.773  -17.332 -15.885 1.00 75.57 120 A 1 
ATOM   946  O  O   . ILE A 1 120 ? -2.853  -17.688 -16.623 1.00 67.99 120 A 1 
ATOM   947  C  CB  . ILE A 1 120 ? -4.533  -19.054 -14.146 1.00 67.51 120 A 1 
ATOM   948  C  CG1 . ILE A 1 120 ? -3.717  -20.257 -14.646 1.00 60.04 120 A 1 
ATOM   949  C  CG2 . ILE A 1 120 ? -5.957  -19.044 -14.742 1.00 58.27 120 A 1 
ATOM   950  C  CD1 . ILE A 1 120 ? -4.160  -21.597 -14.044 1.00 53.53 120 A 1 
ATOM   951  N  N   . ASN A 1 121 ? -4.757  -16.548 -16.332 1.00 75.64 121 A 1 
ATOM   952  C  CA  . ASN A 1 121 ? -4.849  -16.085 -17.725 1.00 72.64 121 A 1 
ATOM   953  C  C   . ASN A 1 121 ? -4.019  -14.823 -18.001 1.00 74.57 121 A 1 
ATOM   954  O  O   . ASN A 1 121 ? -3.982  -14.344 -19.131 1.00 70.19 121 A 1 
ATOM   955  C  CB  . ASN A 1 121 ? -6.332  -15.879 -18.090 1.00 68.12 121 A 1 
ATOM   956  C  CG  . ASN A 1 121 ? -7.142  -17.157 -18.036 1.00 62.67 121 A 1 
ATOM   957  O  OD1 . ASN A 1 121 ? -6.642  -18.254 -18.174 1.00 57.55 121 A 1 
ATOM   958  N  ND2 . ASN A 1 121 ? -8.440  -17.050 -17.839 1.00 56.50 121 A 1 
ATOM   959  N  N   . SER A 1 122 ? -3.357  -14.279 -16.994 1.00 77.96 122 A 1 
ATOM   960  C  CA  . SER A 1 122 ? -2.522  -13.080 -17.080 1.00 75.86 122 A 1 
ATOM   961  C  C   . SER A 1 122 ? -1.122  -13.297 -16.499 1.00 79.60 122 A 1 
ATOM   962  O  O   . SER A 1 122 ? -0.465  -12.351 -16.103 1.00 76.25 122 A 1 
ATOM   963  C  CB  . SER A 1 122 ? -3.239  -11.881 -16.447 1.00 69.42 122 A 1 
ATOM   964  O  OG  . SER A 1 122 ? -3.613  -12.181 -15.124 1.00 64.61 122 A 1 
ATOM   965  N  N   . GLN A 1 123 ? -0.634  -14.541 -16.473 1.00 86.51 123 A 1 
ATOM   966  C  CA  . GLN A 1 123 ? 0.706   -14.868 -15.945 1.00 87.68 123 A 1 
ATOM   967  C  C   . GLN A 1 123 ? 1.841   -14.088 -16.614 1.00 91.04 123 A 1 
ATOM   968  O  O   . GLN A 1 123 ? 2.888   -13.880 -16.006 1.00 89.51 123 A 1 
ATOM   969  C  CB  . GLN A 1 123 ? 0.962   -16.370 -16.110 1.00 82.94 123 A 1 
ATOM   970  C  CG  . GLN A 1 123 ? 0.216   -17.195 -15.060 1.00 72.23 123 A 1 
ATOM   971  C  CD  . GLN A 1 123 ? 0.481   -18.694 -15.198 1.00 65.62 123 A 1 
ATOM   972  O  OE1 . GLN A 1 123 ? 0.903   -19.182 -16.233 1.00 59.98 123 A 1 
ATOM   973  N  NE2 . GLN A 1 123 ? 0.238   -19.462 -14.170 1.00 56.42 123 A 1 
ATOM   974  N  N   . TRP A 1 124 ? 1.624   -13.596 -17.836 1.00 90.30 124 A 1 
ATOM   975  C  CA  . TRP A 1 124 ? 2.580   -12.733 -18.517 1.00 91.79 124 A 1 
ATOM   976  C  C   . TRP A 1 124 ? 2.968   -11.508 -17.670 1.00 93.63 124 A 1 
ATOM   977  O  O   . TRP A 1 124 ? 4.122   -11.079 -17.740 1.00 93.22 124 A 1 
ATOM   978  C  CB  . TRP A 1 124 ? 1.988   -12.280 -19.864 1.00 89.45 124 A 1 
ATOM   979  C  CG  . TRP A 1 124 ? 0.856   -11.301 -19.763 1.00 85.50 124 A 1 
ATOM   980  C  CD1 . TRP A 1 124 ? -0.460  -11.599 -19.763 1.00 81.71 124 A 1 
ATOM   981  C  CD2 . TRP A 1 124 ? 0.945   -9.846  -19.568 1.00 86.08 124 A 1 
ATOM   982  N  NE1 . TRP A 1 124 ? -1.207  -10.440 -19.567 1.00 76.98 124 A 1 
ATOM   983  C  CE2 . TRP A 1 124 ? -0.381  -9.360  -19.420 1.00 82.06 124 A 1 
ATOM   984  C  CE3 . TRP A 1 124 ? 2.007   -8.934  -19.483 1.00 77.76 124 A 1 
ATOM   985  C  CZ2 . TRP A 1 124 ? -0.639  -7.990  -19.146 1.00 78.21 124 A 1 
ATOM   986  C  CZ3 . TRP A 1 124 ? 1.751   -7.568  -19.216 1.00 78.03 124 A 1 
ATOM   987  C  CH2 . TRP A 1 124 ? 0.443   -7.110  -19.037 1.00 76.87 124 A 1 
ATOM   988  N  N   . ILE A 1 125 ? 2.052   -10.967 -16.853 1.00 92.53 125 A 1 
ATOM   989  C  CA  . ILE A 1 125 ? 2.338   -9.785  -16.043 1.00 94.03 125 A 1 
ATOM   990  C  C   . ILE A 1 125 ? 3.330   -10.103 -14.932 1.00 95.56 125 A 1 
ATOM   991  O  O   . ILE A 1 125 ? 4.244   -9.315  -14.693 1.00 96.11 125 A 1 
ATOM   992  C  CB  . ILE A 1 125 ? 1.048   -9.133  -15.487 1.00 92.81 125 A 1 
ATOM   993  C  CG1 . ILE A 1 125 ? 1.293   -7.711  -14.953 1.00 89.08 125 A 1 
ATOM   994  C  CG2 . ILE A 1 125 ? 0.385   -9.954  -14.370 1.00 89.52 125 A 1 
ATOM   995  C  CD1 . ILE A 1 125 ? 1.796   -6.747  -16.006 1.00 84.94 125 A 1 
ATOM   996  N  N   . PHE A 1 126 ? 3.224   -11.272 -14.314 1.00 95.31 126 A 1 
ATOM   997  C  CA  . PHE A 1 126 ? 4.127   -11.689 -13.252 1.00 95.98 126 A 1 
ATOM   998  C  C   . PHE A 1 126 ? 5.535   -11.907 -13.795 1.00 96.51 126 A 1 
ATOM   999  O  O   . PHE A 1 126 ? 6.509   -11.466 -13.187 1.00 96.49 126 A 1 
ATOM   1000 C  CB  . PHE A 1 126 ? 3.618   -12.974 -12.591 1.00 95.73 126 A 1 
ATOM   1001 C  CG  . PHE A 1 126 ? 2.189   -12.922 -12.105 1.00 96.13 126 A 1 
ATOM   1002 C  CD1 . PHE A 1 126 ? 1.717   -11.813 -11.385 1.00 94.82 126 A 1 
ATOM   1003 C  CD2 . PHE A 1 126 ? 1.312   -13.995 -12.378 1.00 94.43 126 A 1 
ATOM   1004 C  CE1 . PHE A 1 126 ? 0.385   -11.770 -10.946 1.00 93.63 126 A 1 
ATOM   1005 C  CE2 . PHE A 1 126 ? -0.011  -13.956 -11.944 1.00 93.42 126 A 1 
ATOM   1006 C  CZ  . PHE A 1 126 ? -0.484  -12.842 -11.228 1.00 94.43 126 A 1 
ATOM   1007 N  N   . GLN A 1 127 ? 5.649   -12.547 -14.968 1.00 95.90 127 A 1 
ATOM   1008 C  CA  . GLN A 1 127 ? 6.934   -12.753 -15.618 1.00 95.89 127 A 1 
ATOM   1009 C  C   . GLN A 1 127 ? 7.563   -11.421 -16.039 1.00 96.84 127 A 1 
ATOM   1010 O  O   . GLN A 1 127 ? 8.720   -11.162 -15.696 1.00 96.70 127 A 1 
ATOM   1011 C  CB  . GLN A 1 127 ? 6.754   -13.722 -16.782 1.00 94.50 127 A 1 
ATOM   1012 C  CG  . GLN A 1 127 ? 8.105   -14.016 -17.462 1.00 83.94 127 A 1 
ATOM   1013 C  CD  . GLN A 1 127 ? 8.067   -15.219 -18.392 1.00 76.88 127 A 1 
ATOM   1014 O  OE1 . GLN A 1 127 ? 7.104   -15.955 -18.488 1.00 69.50 127 A 1 
ATOM   1015 N  NE2 . GLN A 1 127 ? 9.149   -15.467 -19.091 1.00 64.82 127 A 1 
ATOM   1016 N  N   . PHE A 1 128 ? 6.790   -10.555 -16.706 1.00 96.26 128 A 1 
ATOM   1017 C  CA  . PHE A 1 128 ? 7.271   -9.250  -17.144 1.00 96.75 128 A 1 
ATOM   1018 C  C   . PHE A 1 128 ? 7.678   -8.366  -15.957 1.00 97.26 128 A 1 
ATOM   1019 O  O   . PHE A 1 128 ? 8.772   -7.809  -15.963 1.00 97.38 128 A 1 
ATOM   1020 C  CB  . PHE A 1 128 ? 6.187   -8.568  -17.988 1.00 96.52 128 A 1 
ATOM   1021 C  CG  . PHE A 1 128 ? 6.623   -7.218  -18.511 1.00 96.68 128 A 1 
ATOM   1022 C  CD1 . PHE A 1 128 ? 6.249   -6.036  -17.836 1.00 96.07 128 A 1 
ATOM   1023 C  CD2 . PHE A 1 128 ? 7.446   -7.132  -19.644 1.00 96.02 128 A 1 
ATOM   1024 C  CE1 . PHE A 1 128 ? 6.705   -4.792  -18.291 1.00 95.20 128 A 1 
ATOM   1025 C  CE2 . PHE A 1 128 ? 7.899   -5.887  -20.109 1.00 95.26 128 A 1 
ATOM   1026 C  CZ  . PHE A 1 128 ? 7.529   -4.721  -19.434 1.00 95.51 128 A 1 
ATOM   1027 N  N   . ALA A 1 129 ? 6.847   -8.250  -14.929 1.00 96.89 129 A 1 
ATOM   1028 C  CA  . ALA A 1 129 ? 7.146   -7.444  -13.756 1.00 97.10 129 A 1 
ATOM   1029 C  C   . ALA A 1 129 ? 8.327   -8.008  -12.958 1.00 97.88 129 A 1 
ATOM   1030 O  O   . ALA A 1 129 ? 9.182   -7.236  -12.523 1.00 97.99 129 A 1 
ATOM   1031 C  CB  . ALA A 1 129 ? 5.890   -7.297  -12.905 1.00 97.02 129 A 1 
ATOM   1032 N  N   . ALA A 1 130 ? 8.446   -9.332  -12.829 1.00 97.40 130 A 1 
ATOM   1033 C  CA  . ALA A 1 130 ? 9.606   -9.946  -12.193 1.00 97.58 130 A 1 
ATOM   1034 C  C   . ALA A 1 130 ? 10.912  -9.631  -12.942 1.00 97.94 130 A 1 
ATOM   1035 O  O   . ALA A 1 130 ? 11.934  -9.381  -12.303 1.00 97.94 130 A 1 
ATOM   1036 C  CB  . ALA A 1 130 ? 9.392   -11.462 -12.104 1.00 97.31 130 A 1 
ATOM   1037 N  N   . GLU A 1 131 ? 10.886  -9.599  -14.267 1.00 98.06 131 A 1 
ATOM   1038 C  CA  . GLU A 1 131 ? 12.032  -9.201  -15.086 1.00 97.89 131 A 1 
ATOM   1039 C  C   . GLU A 1 131 ? 12.380  -7.721  -14.896 1.00 98.17 131 A 1 
ATOM   1040 O  O   . GLU A 1 131 ? 13.561  -7.373  -14.773 1.00 97.87 131 A 1 
ATOM   1041 C  CB  . GLU A 1 131 ? 11.757  -9.520  -16.561 1.00 97.07 131 A 1 
ATOM   1042 C  CG  . GLU A 1 131 ? 11.834  -11.027 -16.838 1.00 86.08 131 A 1 
ATOM   1043 C  CD  . GLU A 1 131 ? 11.305  -11.444 -18.215 1.00 79.92 131 A 1 
ATOM   1044 O  OE1 . GLU A 1 131 ? 11.173  -12.682 -18.407 1.00 74.34 131 A 1 
ATOM   1045 O  OE2 . GLU A 1 131 ? 11.021  -10.565 -19.050 1.00 75.20 131 A 1 
ATOM   1046 N  N   . GLN A 1 132 ? 11.375  -6.843  -14.821 1.00 97.92 132 A 1 
ATOM   1047 C  CA  . GLN A 1 132 ? 11.605  -5.415  -14.570 1.00 98.08 132 A 1 
ATOM   1048 C  C   . GLN A 1 132 ? 12.120  -5.161  -13.150 1.00 98.24 132 A 1 
ATOM   1049 O  O   . GLN A 1 132 ? 13.079  -4.409  -12.966 1.00 98.08 132 A 1 
ATOM   1050 C  CB  . GLN A 1 132 ? 10.327  -4.602  -14.837 1.00 97.99 132 A 1 
ATOM   1051 C  CG  . GLN A 1 132 ? 9.856   -4.613  -16.300 1.00 96.02 132 A 1 
ATOM   1052 C  CD  . GLN A 1 132 ? 10.959  -4.250  -17.287 1.00 95.04 132 A 1 
ATOM   1053 O  OE1 . GLN A 1 132 ? 11.577  -3.196  -17.219 1.00 86.95 132 A 1 
ATOM   1054 N  NE2 . GLN A 1 132 ? 11.263  -5.123  -18.214 1.00 85.52 132 A 1 
ATOM   1055 N  N   . PHE A 1 133 ? 11.532  -5.808  -12.146 1.00 98.29 133 A 1 
ATOM   1056 C  CA  . PHE A 1 133 ? 11.894  -5.655  -10.741 1.00 98.37 133 A 1 
ATOM   1057 C  C   . PHE A 1 133 ? 13.097  -6.507  -10.308 1.00 98.37 133 A 1 
ATOM   1058 O  O   . PHE A 1 133 ? 13.567  -6.354  -9.180  1.00 98.16 133 A 1 
ATOM   1059 C  CB  . PHE A 1 133 ? 10.666  -5.934  -9.856  1.00 98.25 133 A 1 
ATOM   1060 C  CG  . PHE A 1 133 ? 9.476   -5.014  -10.059 1.00 98.28 133 A 1 
ATOM   1061 C  CD1 . PHE A 1 133 ? 9.637   -3.650  -10.378 1.00 97.41 133 A 1 
ATOM   1062 C  CD2 . PHE A 1 133 ? 8.170   -5.519  -9.876  1.00 97.12 133 A 1 
ATOM   1063 C  CE1 . PHE A 1 133 ? 8.522   -2.811  -10.517 1.00 96.44 133 A 1 
ATOM   1064 C  CE2 . PHE A 1 133 ? 7.052   -4.685  -10.008 1.00 96.32 133 A 1 
ATOM   1065 C  CZ  . PHE A 1 133 ? 7.229   -3.327  -10.332 1.00 96.86 133 A 1 
ATOM   1066 N  N   . ALA A 1 134 ? 13.643  -7.347  -11.186 1.00 98.43 134 A 1 
ATOM   1067 C  CA  . ALA A 1 134 ? 14.773  -8.224  -10.892 1.00 98.33 134 A 1 
ATOM   1068 C  C   . ALA A 1 134 ? 15.966  -7.537  -10.187 1.00 98.37 134 A 1 
ATOM   1069 O  O   . ALA A 1 134 ? 16.524  -8.160  -9.284  1.00 97.91 134 A 1 
ATOM   1070 C  CB  . ALA A 1 134 ? 15.220  -8.914  -12.186 1.00 97.93 134 A 1 
ATOM   1071 N  N   . PRO A 1 135 ? 16.336  -6.274  -10.484 1.00 98.23 135 A 1 
ATOM   1072 C  CA  . PRO A 1 135 ? 17.414  -5.588  -9.767  1.00 97.98 135 A 1 
ATOM   1073 C  C   . PRO A 1 135 ? 17.176  -5.410  -8.262  1.00 98.18 135 A 1 
ATOM   1074 O  O   . PRO A 1 135 ? 18.129  -5.186  -7.529  1.00 97.56 135 A 1 
ATOM   1075 C  CB  . PRO A 1 135 ? 17.560  -4.227  -10.457 1.00 97.07 135 A 1 
ATOM   1076 C  CG  . PRO A 1 135 ? 17.005  -4.469  -11.856 1.00 95.21 135 A 1 
ATOM   1077 C  CD  . PRO A 1 135 ? 15.874  -5.449  -11.594 1.00 97.52 135 A 1 
ATOM   1078 N  N   . PHE A 1 136 ? 15.912  -5.494  -7.808  1.00 98.47 136 A 1 
ATOM   1079 C  CA  . PHE A 1 136 ? 15.527  -5.318  -6.411  1.00 98.48 136 A 1 
ATOM   1080 C  C   . PHE A 1 136 ? 15.263  -6.643  -5.687  1.00 98.44 136 A 1 
ATOM   1081 O  O   . PHE A 1 136 ? 15.158  -6.667  -4.459  1.00 98.12 136 A 1 
ATOM   1082 C  CB  . PHE A 1 136 ? 14.279  -4.425  -6.353  1.00 98.39 136 A 1 
ATOM   1083 C  CG  . PHE A 1 136 ? 14.333  -3.203  -7.235  1.00 98.42 136 A 1 
ATOM   1084 C  CD1 . PHE A 1 136 ? 15.346  -2.245  -7.067  1.00 97.89 136 A 1 
ATOM   1085 C  CD2 . PHE A 1 136 ? 13.381  -3.042  -8.256  1.00 97.86 136 A 1 
ATOM   1086 C  CE1 . PHE A 1 136 ? 15.415  -1.129  -7.918  1.00 97.15 136 A 1 
ATOM   1087 C  CE2 . PHE A 1 136 ? 13.439  -1.918  -9.115  1.00 97.18 136 A 1 
ATOM   1088 C  CZ  . PHE A 1 136 ? 14.459  -0.973  -8.941  1.00 97.37 136 A 1 
ATOM   1089 N  N   . LEU A 1 137 ? 15.136  -7.734  -6.416  1.00 98.43 137 A 1 
ATOM   1090 C  CA  . LEU A 1 137 ? 14.667  -9.019  -5.913  1.00 98.38 137 A 1 
ATOM   1091 C  C   . LEU A 1 137 ? 15.819  -10.025 -5.793  1.00 98.25 137 A 1 
ATOM   1092 O  O   . LEU A 1 137 ? 16.729  -10.069 -6.611  1.00 97.92 137 A 1 
ATOM   1093 C  CB  . LEU A 1 137 ? 13.552  -9.550  -6.833  1.00 98.33 137 A 1 
ATOM   1094 C  CG  . LEU A 1 137 ? 12.293  -8.666  -6.933  1.00 98.10 137 A 1 
ATOM   1095 C  CD1 . LEU A 1 137 ? 11.289  -9.298  -7.892  1.00 97.75 137 A 1 
ATOM   1096 C  CD2 . LEU A 1 137 ? 11.599  -8.486  -5.578  1.00 97.57 137 A 1 
ATOM   1097 N  N   . SER A 1 138 ? 15.742  -10.888 -4.774  1.00 98.33 138 A 1 
ATOM   1098 C  CA  . SER A 1 138 ? 16.562  -12.097 -4.729  1.00 98.29 138 A 1 
ATOM   1099 C  C   . SER A 1 138 ? 16.099  -13.101 -5.800  1.00 98.36 138 A 1 
ATOM   1100 O  O   . SER A 1 138 ? 14.942  -13.055 -6.230  1.00 98.10 138 A 1 
ATOM   1101 C  CB  . SER A 1 138 ? 16.519  -12.732 -3.338  1.00 97.74 138 A 1 
ATOM   1102 O  OG  . SER A 1 138 ? 15.244  -13.275 -3.058  1.00 96.09 138 A 1 
ATOM   1103 N  N   . GLN A 1 139 ? 16.948  -14.055 -6.162  1.00 98.27 139 A 1 
ATOM   1104 C  CA  . GLN A 1 139 ? 16.584  -15.075 -7.156  1.00 98.09 139 A 1 
ATOM   1105 C  C   . GLN A 1 139 ? 15.318  -15.856 -6.755  1.00 98.14 139 A 1 
ATOM   1106 O  O   . GLN A 1 139 ? 14.406  -16.011 -7.564  1.00 97.78 139 A 1 
ATOM   1107 C  CB  . GLN A 1 139 ? 17.788  -16.004 -7.376  1.00 97.73 139 A 1 
ATOM   1108 C  CG  . GLN A 1 139 ? 17.523  -17.060 -8.466  1.00 89.04 139 A 1 
ATOM   1109 C  CD  . GLN A 1 139 ? 17.182  -16.446 -9.830  1.00 82.94 139 A 1 
ATOM   1110 O  OE1 . GLN A 1 139 ? 17.641  -15.368 -10.191 1.00 76.91 139 A 1 
ATOM   1111 N  NE2 . GLN A 1 139 ? 16.361  -17.105 -10.593 1.00 73.22 139 A 1 
ATOM   1112 N  N   . ASN A 1 140 ? 15.206  -16.258 -5.485  1.00 98.01 140 A 1 
ATOM   1113 C  CA  . ASN A 1 140 ? 14.018  -16.948 -4.983  1.00 97.88 140 A 1 
ATOM   1114 C  C   . ASN A 1 140 ? 12.768  -16.059 -5.048  1.00 98.21 140 A 1 
ATOM   1115 O  O   . ASN A 1 140 ? 11.673  -16.531 -5.344  1.00 97.93 140 A 1 
ATOM   1116 C  CB  . ASN A 1 140 ? 14.260  -17.392 -3.531  1.00 96.70 140 A 1 
ATOM   1117 C  CG  . ASN A 1 140 ? 15.334  -18.457 -3.381  1.00 81.99 140 A 1 
ATOM   1118 O  OD1 . ASN A 1 140 ? 15.949  -18.927 -4.309  1.00 71.93 140 A 1 
ATOM   1119 N  ND2 . ASN A 1 140 ? 15.606  -18.871 -2.156  1.00 71.66 140 A 1 
ATOM   1120 N  N   . ALA A 1 141 ? 12.916  -14.752 -4.791  1.00 98.25 141 A 1 
ATOM   1121 C  CA  . ALA A 1 141 ? 11.814  -13.801 -4.907  1.00 98.44 141 A 1 
ATOM   1122 C  C   . ALA A 1 141 ? 11.380  -13.629 -6.369  1.00 98.44 141 A 1 
ATOM   1123 O  O   . ALA A 1 141 ? 10.181  -13.587 -6.629  1.00 98.35 141 A 1 
ATOM   1124 C  CB  . ALA A 1 141 ? 12.218  -12.482 -4.261  1.00 98.53 141 A 1 
ATOM   1125 N  N   . ILE A 1 142 ? 12.316  -13.593 -7.318  1.00 98.47 142 A 1 
ATOM   1126 C  CA  . ILE A 1 142 ? 12.008  -13.547 -8.755  1.00 98.32 142 A 1 
ATOM   1127 C  C   . ILE A 1 142 ? 11.186  -14.774 -9.176  1.00 97.99 142 A 1 
ATOM   1128 O  O   . ILE A 1 142 ? 10.168  -14.629 -9.839  1.00 97.58 142 A 1 
ATOM   1129 C  CB  . ILE A 1 142 ? 13.306  -13.437 -9.595  1.00 98.27 142 A 1 
ATOM   1130 C  CG1 . ILE A 1 142 ? 13.990  -12.071 -9.364  1.00 97.50 142 A 1 
ATOM   1131 C  CG2 . ILE A 1 142 ? 13.027  -13.623 -11.096 1.00 97.42 142 A 1 
ATOM   1132 C  CD1 . ILE A 1 142 ? 15.432  -12.003 -9.878  1.00 95.48 142 A 1 
ATOM   1133 N  N   . GLU A 1 143 ? 11.607  -15.972 -8.772  1.00 97.96 143 A 1 
ATOM   1134 C  CA  . GLU A 1 143 ? 10.900  -17.212 -9.104  1.00 97.63 143 A 1 
ATOM   1135 C  C   . GLU A 1 143 ? 9.487   -17.241 -8.515  1.00 97.44 143 A 1 
ATOM   1136 O  O   . GLU A 1 143 ? 8.522   -17.542 -9.216  1.00 96.92 143 A 1 
ATOM   1137 C  CB  . GLU A 1 143 ? 11.724  -18.410 -8.614  1.00 97.33 143 A 1 
ATOM   1138 C  CG  . GLU A 1 143 ? 12.976  -18.612 -9.473  1.00 90.29 143 A 1 
ATOM   1139 C  CD  . GLU A 1 143 ? 13.956  -19.654 -8.924  1.00 81.94 143 A 1 
ATOM   1140 O  OE1 . GLU A 1 143 ? 15.115  -19.628 -9.397  1.00 74.12 143 A 1 
ATOM   1141 O  OE2 . GLU A 1 143 ? 13.565  -20.438 -8.032  1.00 75.39 143 A 1 
ATOM   1142 N  N   . SER A 1 144 ? 9.341   -16.842 -7.259  1.00 97.46 144 A 1 
ATOM   1143 C  CA  . SER A 1 144 ? 8.032   -16.748 -6.609  1.00 97.48 144 A 1 
ATOM   1144 C  C   . SER A 1 144 ? 7.145   -15.673 -7.254  1.00 97.34 144 A 1 
ATOM   1145 O  O   . SER A 1 144 ? 5.963   -15.915 -7.513  1.00 97.08 144 A 1 
ATOM   1146 C  CB  . SER A 1 144 ? 8.244   -16.469 -5.121  1.00 97.57 144 A 1 
ATOM   1147 O  OG  . SER A 1 144 ? 7.039   -16.641 -4.399  1.00 91.76 144 A 1 
ATOM   1148 N  N   . PHE A 1 145 ? 7.704   -14.512 -7.582  1.00 97.86 145 A 1 
ATOM   1149 C  CA  . PHE A 1 145 ? 6.989   -13.432 -8.261  1.00 97.78 145 A 1 
ATOM   1150 C  C   . PHE A 1 145 ? 6.471   -13.878 -9.626  1.00 97.36 145 A 1 
ATOM   1151 O  O   . PHE A 1 145 ? 5.317   -13.621 -9.959  1.00 96.81 145 A 1 
ATOM   1152 C  CB  . PHE A 1 145 ? 7.898   -12.198 -8.377  1.00 97.73 145 A 1 
ATOM   1153 C  CG  . PHE A 1 145 ? 7.174   -10.890 -8.628  1.00 97.99 145 A 1 
ATOM   1154 C  CD1 . PHE A 1 145 ? 6.418   -10.681 -9.791  1.00 97.40 145 A 1 
ATOM   1155 C  CD2 . PHE A 1 145 ? 7.236   -9.853  -7.672  1.00 97.16 145 A 1 
ATOM   1156 C  CE1 . PHE A 1 145 ? 5.708   -9.481  -9.987  1.00 96.60 145 A 1 
ATOM   1157 C  CE2 . PHE A 1 145 ? 6.534   -8.659  -7.859  1.00 96.49 145 A 1 
ATOM   1158 C  CZ  . PHE A 1 145 ? 5.766   -8.476  -9.019  1.00 97.19 145 A 1 
ATOM   1159 N  N   . LYS A 1 146 ? 7.290   -14.606 -10.398 1.00 97.37 146 A 1 
ATOM   1160 C  CA  . LYS A 1 146 ? 6.890   -15.160 -11.702 1.00 96.73 146 A 1 
ATOM   1161 C  C   . LYS A 1 146 ? 5.704   -16.121 -11.604 1.00 96.19 146 A 1 
ATOM   1162 O  O   . LYS A 1 146 ? 4.953   -16.249 -12.562 1.00 95.50 146 A 1 
ATOM   1163 C  CB  . LYS A 1 146 ? 8.087   -15.875 -12.354 1.00 96.64 146 A 1 
ATOM   1164 C  CG  . LYS A 1 146 ? 9.062   -14.868 -12.976 1.00 94.87 146 A 1 
ATOM   1165 C  CD  . LYS A 1 146 ? 10.269  -15.569 -13.607 1.00 92.69 146 A 1 
ATOM   1166 C  CE  . LYS A 1 146 ? 11.120  -14.509 -14.304 1.00 87.56 146 A 1 
ATOM   1167 N  NZ  . LYS A 1 146 ? 12.246  -15.094 -15.079 1.00 81.91 146 A 1 
ATOM   1168 N  N   . HIS A 1 147 ? 5.521   -16.771 -10.463 1.00 96.24 147 A 1 
ATOM   1169 C  CA  . HIS A 1 147 ? 4.390   -17.676 -10.252 1.00 95.83 147 A 1 
ATOM   1170 C  C   . HIS A 1 147 ? 3.069   -16.935 -10.006 1.00 95.98 147 A 1 
ATOM   1171 O  O   . HIS A 1 147 ? 2.059   -17.302 -10.596 1.00 94.78 147 A 1 
ATOM   1172 C  CB  . HIS A 1 147 ? 4.727   -18.650 -9.124  1.00 95.06 147 A 1 
ATOM   1173 C  CG  . HIS A 1 147 ? 3.652   -19.679 -8.927  1.00 88.81 147 A 1 
ATOM   1174 N  ND1 . HIS A 1 147 ? 3.307   -20.680 -9.827  1.00 77.44 147 A 1 
ATOM   1175 C  CD2 . HIS A 1 147 ? 2.777   -19.775 -7.868  1.00 76.91 147 A 1 
ATOM   1176 C  CE1 . HIS A 1 147 ? 2.262   -21.352 -9.309  1.00 77.47 147 A 1 
ATOM   1177 N  NE2 . HIS A 1 147 ? 1.928   -20.829 -8.128  1.00 79.10 147 A 1 
ATOM   1178 N  N   . GLY A 1 148 ? 3.070   -15.877 -9.158  1.00 96.44 148 A 1 
ATOM   1179 C  CA  . GLY A 1 148 ? 1.817   -15.228 -8.754  1.00 96.61 148 A 1 
ATOM   1180 C  C   . GLY A 1 148 ? 1.927   -13.784 -8.246  1.00 97.21 148 A 1 
ATOM   1181 O  O   . GLY A 1 148 ? 0.958   -13.259 -7.708  1.00 97.01 148 A 1 
ATOM   1182 N  N   . GLY A 1 149 ? 3.079   -13.139 -8.382  1.00 97.20 149 A 1 
ATOM   1183 C  CA  . GLY A 1 149 ? 3.286   -11.771 -7.892  1.00 97.45 149 A 1 
ATOM   1184 C  C   . GLY A 1 149 ? 3.470   -11.661 -6.372  1.00 97.96 149 A 1 
ATOM   1185 O  O   . GLY A 1 149 ? 3.442   -10.557 -5.834  1.00 97.81 149 A 1 
ATOM   1186 N  N   . TYR A 1 150 ? 3.657   -12.778 -5.683  1.00 98.01 150 A 1 
ATOM   1187 C  CA  . TYR A 1 150 ? 3.949   -12.846 -4.249  1.00 98.04 150 A 1 
ATOM   1188 C  C   . TYR A 1 150 ? 5.351   -13.419 -4.000  1.00 98.22 150 A 1 
ATOM   1189 O  O   . TYR A 1 150 ? 5.858   -14.210 -4.791  1.00 98.19 150 A 1 
ATOM   1190 C  CB  . TYR A 1 150 ? 2.866   -13.650 -3.526  1.00 97.80 150 A 1 
ATOM   1191 C  CG  . TYR A 1 150 ? 2.704   -15.086 -3.996  1.00 97.86 150 A 1 
ATOM   1192 C  CD1 . TYR A 1 150 ? 1.624   -15.437 -4.837  1.00 97.23 150 A 1 
ATOM   1193 C  CD2 . TYR A 1 150 ? 3.599   -16.085 -3.580  1.00 97.09 150 A 1 
ATOM   1194 C  CE1 . TYR A 1 150 ? 1.439   -16.764 -5.249  1.00 96.61 150 A 1 
ATOM   1195 C  CE2 . TYR A 1 150 ? 3.433   -17.421 -3.994  1.00 96.62 150 A 1 
ATOM   1196 C  CZ  . TYR A 1 150 ? 2.346   -17.757 -4.822  1.00 96.98 150 A 1 
ATOM   1197 O  OH  . TYR A 1 150 ? 2.178   -19.065 -5.206  1.00 96.09 150 A 1 
ATOM   1198 N  N   . TYR A 1 151 ? 5.981   -13.033 -2.895  1.00 98.59 151 A 1 
ATOM   1199 C  CA  . TYR A 1 151 ? 7.335   -13.483 -2.568  1.00 98.72 151 A 1 
ATOM   1200 C  C   . TYR A 1 151 ? 7.738   -13.118 -1.133  1.00 98.86 151 A 1 
ATOM   1201 O  O   . TYR A 1 151 ? 7.041   -12.390 -0.428  1.00 98.81 151 A 1 
ATOM   1202 C  CB  . TYR A 1 151 ? 8.333   -12.878 -3.563  1.00 98.64 151 A 1 
ATOM   1203 C  CG  . TYR A 1 151 ? 8.434   -11.366 -3.530  1.00 98.75 151 A 1 
ATOM   1204 C  CD1 . TYR A 1 151 ? 7.523   -10.575 -4.256  1.00 98.51 151 A 1 
ATOM   1205 C  CD2 . TYR A 1 151 ? 9.439   -10.739 -2.772  1.00 98.36 151 A 1 
ATOM   1206 C  CE1 . TYR A 1 151 ? 7.615   -9.176  -4.235  1.00 98.33 151 A 1 
ATOM   1207 C  CE2 . TYR A 1 151 ? 9.546   -9.343  -2.741  1.00 98.34 151 A 1 
ATOM   1208 C  CZ  . TYR A 1 151 ? 8.627   -8.566  -3.473  1.00 98.64 151 A 1 
ATOM   1209 O  OH  . TYR A 1 151 ? 8.739   -7.195  -3.448  1.00 98.44 151 A 1 
ATOM   1210 N  N   . THR A 1 152 ? 8.914   -13.581 -0.731  1.00 98.85 152 A 1 
ATOM   1211 C  CA  . THR A 1 152 ? 9.573   -13.152 0.504   1.00 98.81 152 A 1 
ATOM   1212 C  C   . THR A 1 152 ? 11.012  -12.726 0.235   1.00 98.80 152 A 1 
ATOM   1213 O  O   . THR A 1 152 ? 11.674  -13.271 -0.653  1.00 98.51 152 A 1 
ATOM   1214 C  CB  . THR A 1 152 ? 9.558   -14.236 1.597   1.00 98.52 152 A 1 
ATOM   1215 O  OG1 . THR A 1 152 ? 10.380  -15.328 1.248   1.00 95.96 152 A 1 
ATOM   1216 C  CG2 . THR A 1 152 ? 8.163   -14.793 1.847   1.00 96.10 152 A 1 
ATOM   1217 N  N   . MET A 1 153 ? 11.523  -11.792 1.038   1.00 98.77 153 A 1 
ATOM   1218 C  CA  . MET A 1 153 ? 12.947  -11.457 1.096   1.00 98.52 153 A 1 
ATOM   1219 C  C   . MET A 1 153 ? 13.352  -11.148 2.536   1.00 98.64 153 A 1 
ATOM   1220 O  O   . MET A 1 153 ? 12.641  -10.419 3.216   1.00 98.36 153 A 1 
ATOM   1221 C  CB  . MET A 1 153 ? 13.277  -10.248 0.207   1.00 97.49 153 A 1 
ATOM   1222 C  CG  . MET A 1 153 ? 13.128  -10.534 -1.284  1.00 93.37 153 A 1 
ATOM   1223 S  SD  . MET A 1 153 ? 13.855  -9.269  -2.371  1.00 95.47 153 A 1 
ATOM   1224 C  CE  . MET A 1 153 ? 12.894  -7.809  -1.913  1.00 88.47 153 A 1 
ATOM   1225 N  N   . PRO A 1 154 ? 14.498  -11.635 3.013   1.00 98.51 154 A 1 
ATOM   1226 C  CA  . PRO A 1 154 ? 15.010  -11.220 4.306   1.00 98.38 154 A 1 
ATOM   1227 C  C   . PRO A 1 154 ? 15.426  -9.740  4.258   1.00 98.33 154 A 1 
ATOM   1228 O  O   . PRO A 1 154 ? 16.076  -9.302  3.307   1.00 98.00 154 A 1 
ATOM   1229 C  CB  . PRO A 1 154 ? 16.192  -12.148 4.592   1.00 97.55 154 A 1 
ATOM   1230 C  CG  . PRO A 1 154 ? 16.693  -12.510 3.191   1.00 94.77 154 A 1 
ATOM   1231 C  CD  . PRO A 1 154 ? 15.427  -12.519 2.337   1.00 97.74 154 A 1 
ATOM   1232 N  N   . PHE A 1 155 ? 15.098  -8.980  5.300   1.00 98.06 155 A 1 
ATOM   1233 C  CA  . PHE A 1 155 ? 15.648  -7.641  5.459   1.00 98.03 155 A 1 
ATOM   1234 C  C   . PHE A 1 155 ? 17.168  -7.715  5.655   1.00 97.66 155 A 1 
ATOM   1235 O  O   . PHE A 1 155 ? 17.654  -8.619  6.336   1.00 97.07 155 A 1 
ATOM   1236 C  CB  . PHE A 1 155 ? 14.974  -6.898  6.619   1.00 98.07 155 A 1 
ATOM   1237 C  CG  . PHE A 1 155 ? 13.603  -6.343  6.294   1.00 98.35 155 A 1 
ATOM   1238 C  CD1 . PHE A 1 155 ? 13.485  -5.043  5.759   1.00 97.94 155 A 1 
ATOM   1239 C  CD2 . PHE A 1 155 ? 12.448  -7.098  6.536   1.00 97.77 155 A 1 
ATOM   1240 C  CE1 . PHE A 1 155 ? 12.217  -4.508  5.480   1.00 97.45 155 A 1 
ATOM   1241 C  CE2 . PHE A 1 155 ? 11.183  -6.570  6.255   1.00 97.41 155 A 1 
ATOM   1242 C  CZ  . PHE A 1 155 ? 11.063  -5.268  5.733   1.00 97.97 155 A 1 
ATOM   1243 N  N   . PRO A 1 156 ? 17.943  -6.757  5.123   1.00 97.39 156 A 1 
ATOM   1244 C  CA  . PRO A 1 156 ? 19.391  -6.744  5.264   1.00 96.64 156 A 1 
ATOM   1245 C  C   . PRO A 1 156 ? 19.847  -6.670  6.724   1.00 96.37 156 A 1 
ATOM   1246 O  O   . PRO A 1 156 ? 19.412  -5.801  7.484   1.00 95.25 156 A 1 
ATOM   1247 C  CB  . PRO A 1 156 ? 19.863  -5.529  4.464   1.00 95.53 156 A 1 
ATOM   1248 C  CG  . PRO A 1 156 ? 18.770  -5.324  3.427   1.00 93.96 156 A 1 
ATOM   1249 C  CD  . PRO A 1 156 ? 17.507  -5.732  4.188   1.00 96.72 156 A 1 
ATOM   1250 N  N   . ALA A 1 157 ? 20.803  -7.520  7.120   1.00 93.54 157 A 1 
ATOM   1251 C  CA  . ALA A 1 157 ? 21.301  -7.577  8.496   1.00 91.80 157 A 1 
ATOM   1252 C  C   . ALA A 1 157 ? 21.950  -6.261  8.979   1.00 91.72 157 A 1 
ATOM   1253 O  O   . ALA A 1 157 ? 21.897  -5.947  10.168  1.00 88.20 157 A 1 
ATOM   1254 C  CB  . ALA A 1 157 ? 22.286  -8.746  8.585   1.00 88.52 157 A 1 
ATOM   1255 N  N   . HIS A 1 158 ? 22.506  -5.459  8.072   1.00 90.19 158 A 1 
ATOM   1256 C  CA  . HIS A 1 158 ? 23.155  -4.186  8.399   1.00 89.62 158 A 1 
ATOM   1257 C  C   . HIS A 1 158 ? 22.193  -3.102  8.919   1.00 90.91 158 A 1 
ATOM   1258 O  O   . HIS A 1 158 ? 22.653  -2.086  9.437   1.00 88.92 158 A 1 
ATOM   1259 C  CB  . HIS A 1 158 ? 23.945  -3.680  7.184   1.00 85.85 158 A 1 
ATOM   1260 C  CG  . HIS A 1 158 ? 23.088  -3.311  6.009   1.00 80.58 158 A 1 
ATOM   1261 N  ND1 . HIS A 1 158 ? 22.952  -4.025  4.833   1.00 71.05 158 A 1 
ATOM   1262 C  CD2 . HIS A 1 158 ? 22.326  -2.173  5.863   1.00 70.08 158 A 1 
ATOM   1263 C  CE1 . HIS A 1 158 ? 22.138  -3.338  4.013   1.00 67.76 158 A 1 
ATOM   1264 N  NE2 . HIS A 1 158 ? 21.737  -2.219  4.609   1.00 69.32 158 A 1 
ATOM   1265 N  N   . LEU A 1 159 ? 20.880  -3.324  8.854   1.00 94.34 159 A 1 
ATOM   1266 C  CA  . LEU A 1 159 ? 19.862  -2.412  9.390   1.00 94.38 159 A 1 
ATOM   1267 C  C   . LEU A 1 159 ? 19.763  -2.439  10.928  1.00 93.75 159 A 1 
ATOM   1268 O  O   . LEU A 1 159 ? 18.924  -1.741  11.501  1.00 90.40 159 A 1 
ATOM   1269 C  CB  . LEU A 1 159 ? 18.507  -2.736  8.741   1.00 94.21 159 A 1 
ATOM   1270 C  CG  . LEU A 1 159 ? 18.447  -2.531  7.214   1.00 94.82 159 A 1 
ATOM   1271 C  CD1 . LEU A 1 159 ? 17.093  -3.025  6.699   1.00 94.23 159 A 1 
ATOM   1272 C  CD2 . LEU A 1 159 ? 18.610  -1.059  6.819   1.00 94.29 159 A 1 
ATOM   1273 N  N   . GLY A 1 160 ? 20.578  -3.237  11.610  1.00 93.50 160 A 1 
ATOM   1274 C  CA  . GLY A 1 160 ? 20.556  -3.338  13.076  1.00 93.12 160 A 1 
ATOM   1275 C  C   . GLY A 1 160 ? 19.417  -4.201  13.623  1.00 94.23 160 A 1 
ATOM   1276 O  O   . GLY A 1 160 ? 19.015  -4.052  14.782  1.00 91.25 160 A 1 
ATOM   1277 N  N   . ILE A 1 161 ? 18.906  -5.109  12.811  1.00 94.93 161 A 1 
ATOM   1278 C  CA  . ILE A 1 161 ? 17.844  -6.051  13.178  1.00 94.95 161 A 1 
ATOM   1279 C  C   . ILE A 1 161 ? 18.411  -7.091  14.160  1.00 95.04 161 A 1 
ATOM   1280 O  O   . ILE A 1 161 ? 19.453  -7.686  13.913  1.00 93.04 161 A 1 
ATOM   1281 C  CB  . ILE A 1 161 ? 17.262  -6.713  11.916  1.00 92.89 161 A 1 
ATOM   1282 C  CG1 . ILE A 1 161 ? 16.655  -5.649  10.964  1.00 85.88 161 A 1 
ATOM   1283 C  CG2 . ILE A 1 161 ? 16.192  -7.754  12.277  1.00 84.08 161 A 1 
ATOM   1284 C  CD1 . ILE A 1 161 ? 16.406  -6.176  9.551   1.00 83.75 161 A 1 
ATOM   1285 N  N   . LYS A 1 162 ? 17.689  -7.320  15.272  1.00 95.19 162 A 1 
ATOM   1286 C  CA  . LYS A 1 162 ? 18.111  -8.258  16.325  1.00 95.19 162 A 1 
ATOM   1287 C  C   . LYS A 1 162 ? 17.437  -9.629  16.254  1.00 95.21 162 A 1 
ATOM   1288 O  O   . LYS A 1 162 ? 17.849  -10.551 16.954  1.00 92.45 162 A 1 
ATOM   1289 C  CB  . LYS A 1 162 ? 17.871  -7.634  17.703  1.00 93.74 162 A 1 
ATOM   1290 C  CG  . LYS A 1 162 ? 18.761  -6.416  17.960  1.00 90.64 162 A 1 
ATOM   1291 C  CD  . LYS A 1 162 ? 18.674  -6.028  19.431  1.00 81.52 162 A 1 
ATOM   1292 C  CE  . LYS A 1 162 ? 19.558  -4.820  19.728  1.00 74.79 162 A 1 
ATOM   1293 N  NZ  . LYS A 1 162 ? 19.503  -4.470  21.167  1.00 64.37 162 A 1 
ATOM   1294 N  N   . VAL A 1 163 ? 16.415  -9.757  15.442  1.00 94.83 163 A 1 
ATOM   1295 C  CA  . VAL A 1 163 ? 15.692  -11.001 15.180  1.00 95.19 163 A 1 
ATOM   1296 C  C   . VAL A 1 163 ? 15.537  -11.102 13.668  1.00 96.02 163 A 1 
ATOM   1297 O  O   . VAL A 1 163 ? 15.231  -10.080 13.061  1.00 94.86 163 A 1 
ATOM   1298 C  CB  . VAL A 1 163 ? 14.306  -10.995 15.864  1.00 92.40 163 A 1 
ATOM   1299 C  CG1 . VAL A 1 163 ? 13.546  -12.293 15.607  1.00 81.14 163 A 1 
ATOM   1300 C  CG2 . VAL A 1 163 ? 14.439  -10.832 17.386  1.00 82.18 163 A 1 
ATOM   1301 N  N   . PRO A 1 164 ? 15.713  -12.283 13.050  1.00 96.61 164 A 1 
ATOM   1302 C  CA  . PRO A 1 164 ? 15.524  -12.422 11.611  1.00 96.80 164 A 1 
ATOM   1303 C  C   . PRO A 1 164 ? 14.156  -11.874 11.188  1.00 97.47 164 A 1 
ATOM   1304 O  O   . PRO A 1 164 ? 13.116  -12.334 11.658  1.00 97.03 164 A 1 
ATOM   1305 C  CB  . PRO A 1 164 ? 15.676  -13.916 11.309  1.00 95.91 164 A 1 
ATOM   1306 C  CG  . PRO A 1 164 ? 16.546  -14.422 12.457  1.00 93.97 164 A 1 
ATOM   1307 C  CD  . PRO A 1 164 ? 16.109  -13.553 13.633  1.00 96.15 164 A 1 
ATOM   1308 N  N   . LEU A 1 165 ? 14.176  -10.856 10.335  1.00 97.88 165 A 1 
ATOM   1309 C  CA  . LEU A 1 165 ? 12.985  -10.160 9.861   1.00 98.06 165 A 1 
ATOM   1310 C  C   . LEU A 1 165 ? 12.884  -10.318 8.346   1.00 98.32 165 A 1 
ATOM   1311 O  O   . LEU A 1 165 ? 13.874  -10.141 7.640   1.00 98.23 165 A 1 
ATOM   1312 C  CB  . LEU A 1 165 ? 13.052  -8.688  10.297  1.00 97.92 165 A 1 
ATOM   1313 C  CG  . LEU A 1 165 ? 11.823  -7.847  9.895   1.00 97.39 165 A 1 
ATOM   1314 C  CD1 . LEU A 1 165 ? 10.564  -8.291  10.628  1.00 96.62 165 A 1 
ATOM   1315 C  CD2 . LEU A 1 165 ? 12.068  -6.378  10.224  1.00 96.55 165 A 1 
ATOM   1316 N  N   . ASN A 1 166 ? 11.692  -10.616 7.861   1.00 98.57 166 A 1 
ATOM   1317 C  CA  . ASN A 1 166 ? 11.425  -10.863 6.450   1.00 98.62 166 A 1 
ATOM   1318 C  C   . ASN A 1 166 ? 10.369  -9.903  5.914   1.00 98.78 166 A 1 
ATOM   1319 O  O   . ASN A 1 166 ? 9.341   -9.680  6.558   1.00 98.62 166 A 1 
ATOM   1320 C  CB  . ASN A 1 166 ? 11.023  -12.330 6.251   1.00 98.51 166 A 1 
ATOM   1321 C  CG  . ASN A 1 166 ? 12.092  -13.295 6.727   1.00 98.35 166 A 1 
ATOM   1322 O  OD1 . ASN A 1 166 ? 13.021  -13.623 6.011   1.00 93.82 166 A 1 
ATOM   1323 N  ND2 . ASN A 1 166 ? 12.003  -13.763 7.959   1.00 93.11 166 A 1 
ATOM   1324 N  N   . ALA A 1 167 ? 10.593  -9.378  4.720   1.00 98.66 167 A 1 
ATOM   1325 C  CA  . ALA A 1 167 ? 9.543   -8.786  3.912   1.00 98.78 167 A 1 
ATOM   1326 C  C   . ALA A 1 167 ? 8.737   -9.922  3.264   1.00 98.87 167 A 1 
ATOM   1327 O  O   . ALA A 1 167 ? 9.322   -10.825 2.667   1.00 98.76 167 A 1 
ATOM   1328 C  CB  . ALA A 1 167 ? 10.155  -7.864  2.868   1.00 98.61 167 A 1 
ATOM   1329 N  N   . VAL A 1 168 ? 7.425   -9.869  3.381   1.00 98.86 168 A 1 
ATOM   1330 C  CA  . VAL A 1 168 ? 6.501   -10.800 2.735   1.00 98.85 168 A 1 
ATOM   1331 C  C   . VAL A 1 168 ? 5.509   -9.989  1.924   1.00 98.82 168 A 1 
ATOM   1332 O  O   . VAL A 1 168 ? 4.796   -9.158  2.476   1.00 98.79 168 A 1 
ATOM   1333 C  CB  . VAL A 1 168 ? 5.773   -11.678 3.769   1.00 98.80 168 A 1 
ATOM   1334 C  CG1 . VAL A 1 168 ? 4.831   -12.672 3.085   1.00 98.45 168 A 1 
ATOM   1335 C  CG2 . VAL A 1 168 ? 6.768   -12.473 4.616   1.00 98.50 168 A 1 
ATOM   1336 N  N   . VAL A 1 169 ? 5.466   -10.214 0.621   1.00 98.85 169 A 1 
ATOM   1337 C  CA  . VAL A 1 169 ? 4.525   -9.558  -0.289  1.00 98.80 169 A 1 
ATOM   1338 C  C   . VAL A 1 169 ? 3.431   -10.546 -0.671  1.00 98.81 169 A 1 
ATOM   1339 O  O   . VAL A 1 169 ? 3.729   -11.634 -1.154  1.00 98.69 169 A 1 
ATOM   1340 C  CB  . VAL A 1 169 ? 5.237   -8.981  -1.515  1.00 98.76 169 A 1 
ATOM   1341 C  CG1 . VAL A 1 169 ? 4.258   -8.426  -2.553  1.00 98.19 169 A 1 
ATOM   1342 C  CG2 . VAL A 1 169 ? 6.165   -7.841  -1.082  1.00 98.26 169 A 1 
ATOM   1343 N  N   . LEU A 1 170 ? 2.181   -10.143 -0.472  1.00 98.69 170 A 1 
ATOM   1344 C  CA  . LEU A 1 170 ? 1.003   -10.856 -0.950  1.00 98.68 170 A 1 
ATOM   1345 C  C   . LEU A 1 170 ? 0.389   -10.109 -2.141  1.00 98.52 170 A 1 
ATOM   1346 O  O   . LEU A 1 170 ? 0.163   -8.905  -2.077  1.00 98.25 170 A 1 
ATOM   1347 C  CB  . LEU A 1 170 ? -0.024  -11.025 0.178   1.00 98.62 170 A 1 
ATOM   1348 C  CG  . LEU A 1 170 ? 0.438   -11.878 1.372   1.00 98.27 170 A 1 
ATOM   1349 C  CD1 . LEU A 1 170 ? -0.692  -11.986 2.394   1.00 97.87 170 A 1 
ATOM   1350 C  CD2 . LEU A 1 170 ? 0.835   -13.296 0.952   1.00 97.59 170 A 1 
ATOM   1351 N  N   . ASN A 1 171 ? 0.050   -10.855 -3.196  1.00 98.31 171 A 1 
ATOM   1352 C  CA  . ASN A 1 171 ? -0.711  -10.325 -4.321  1.00 98.07 171 A 1 
ATOM   1353 C  C   . ASN A 1 171 ? -2.214  -10.415 -4.030  1.00 97.92 171 A 1 
ATOM   1354 O  O   . ASN A 1 171 ? -2.884  -11.373 -4.402  1.00 97.54 171 A 1 
ATOM   1355 C  CB  . ASN A 1 171 ? -0.296  -11.052 -5.603  1.00 97.61 171 A 1 
ATOM   1356 C  CG  . ASN A 1 171 ? -1.023  -10.486 -6.806  1.00 97.45 171 A 1 
ATOM   1357 O  OD1 . ASN A 1 171 ? -1.743  -9.499  -6.744  1.00 95.57 171 A 1 
ATOM   1358 N  ND2 . ASN A 1 171 ? -0.851  -11.101 -7.948  1.00 94.64 171 A 1 
ATOM   1359 N  N   . THR A 1 172 ? -2.766  -9.396  -3.366  1.00 97.86 172 A 1 
ATOM   1360 C  CA  . THR A 1 172 ? -4.199  -9.359  -3.048  1.00 97.80 172 A 1 
ATOM   1361 C  C   . THR A 1 172 ? -5.076  -8.896  -4.208  1.00 97.66 172 A 1 
ATOM   1362 O  O   . THR A 1 172 ? -6.293  -8.997  -4.108  1.00 97.30 172 A 1 
ATOM   1363 C  CB  . THR A 1 172 ? -4.484  -8.539  -1.790  1.00 97.80 172 A 1 
ATOM   1364 O  OG1 . THR A 1 172 ? -3.935  -7.247  -1.914  1.00 96.58 172 A 1 
ATOM   1365 C  CG2 . THR A 1 172 ? -3.864  -9.201  -0.566  1.00 96.32 172 A 1 
ATOM   1366 N  N   . VAL A 1 173 ? -4.493  -8.485  -5.336  1.00 97.50 173 A 1 
ATOM   1367 C  CA  . VAL A 1 173 ? -5.250  -8.272  -6.587  1.00 97.08 173 A 1 
ATOM   1368 C  C   . VAL A 1 173 ? -5.905  -9.581  -7.048  1.00 96.99 173 A 1 
ATOM   1369 O  O   . VAL A 1 173 ? -6.976  -9.552  -7.636  1.00 96.83 173 A 1 
ATOM   1370 C  CB  . VAL A 1 173 ? -4.359  -7.691  -7.696  1.00 96.85 173 A 1 
ATOM   1371 C  CG1 . VAL A 1 173 ? -5.166  -7.378  -8.964  1.00 95.80 173 A 1 
ATOM   1372 C  CG2 . VAL A 1 173 ? -3.677  -6.389  -7.247  1.00 95.98 173 A 1 
ATOM   1373 N  N   . LEU A 1 174 ? -5.334  -10.728 -6.683  1.00 97.29 174 A 1 
ATOM   1374 C  CA  . LEU A 1 174 ? -5.956  -12.044 -6.890  1.00 96.98 174 A 1 
ATOM   1375 C  C   . LEU A 1 174 ? -7.306  -12.181 -6.178  1.00 96.96 174 A 1 
ATOM   1376 O  O   . LEU A 1 174 ? -8.150  -12.963 -6.610  1.00 96.72 174 A 1 
ATOM   1377 C  CB  . LEU A 1 174 ? -5.022  -13.149 -6.380  1.00 96.77 174 A 1 
ATOM   1378 C  CG  . LEU A 1 174 ? -3.647  -13.231 -7.071  1.00 96.41 174 A 1 
ATOM   1379 C  CD1 . LEU A 1 174 ? -2.848  -14.397 -6.474  1.00 95.93 174 A 1 
ATOM   1380 C  CD2 . LEU A 1 174 ? -3.766  -13.453 -8.580  1.00 95.68 174 A 1 
ATOM   1381 N  N   . TYR A 1 175 ? -7.528  -11.416 -5.108  1.00 97.08 175 A 1 
ATOM   1382 C  CA  . TYR A 1 175 ? -8.733  -11.487 -4.286  1.00 97.12 175 A 1 
ATOM   1383 C  C   . TYR A 1 175 ? -9.708  -10.340 -4.544  1.00 97.16 175 A 1 
ATOM   1384 O  O   . TYR A 1 175 ? -10.801 -10.333 -3.981  1.00 96.64 175 A 1 
ATOM   1385 C  CB  . TYR A 1 175 ? -8.318  -11.542 -2.811  1.00 97.20 175 A 1 
ATOM   1386 C  CG  . TYR A 1 175 ? -7.253  -12.563 -2.464  1.00 97.60 175 A 1 
ATOM   1387 C  CD1 . TYR A 1 175 ? -7.191  -13.794 -3.138  1.00 97.28 175 A 1 
ATOM   1388 C  CD2 . TYR A 1 175 ? -6.310  -12.272 -1.458  1.00 97.23 175 A 1 
ATOM   1389 C  CE1 . TYR A 1 175 ? -6.197  -14.740 -2.815  1.00 97.18 175 A 1 
ATOM   1390 C  CE2 . TYR A 1 175 ? -5.320  -13.214 -1.120  1.00 97.15 175 A 1 
ATOM   1391 C  CZ  . TYR A 1 175 ? -5.267  -14.444 -1.798  1.00 97.67 175 A 1 
ATOM   1392 O  OH  . TYR A 1 175 ? -4.321  -15.374 -1.478  1.00 97.45 175 A 1 
ATOM   1393 N  N   . TYR A 1 176 ? -9.339  -9.371  -5.378  1.00 96.64 176 A 1 
ATOM   1394 C  CA  . TYR A 1 176 ? -10.139 -8.181  -5.628  1.00 96.38 176 A 1 
ATOM   1395 C  C   . TYR A 1 176 ? -11.474 -8.545  -6.280  1.00 96.00 176 A 1 
ATOM   1396 O  O   . TYR A 1 176 ? -11.509 -9.324  -7.236  1.00 95.99 176 A 1 
ATOM   1397 C  CB  . TYR A 1 176 ? -9.335  -7.194  -6.490  1.00 95.95 176 A 1 
ATOM   1398 C  CG  . TYR A 1 176 ? -9.948  -5.820  -6.651  1.00 95.51 176 A 1 
ATOM   1399 C  CD1 . TYR A 1 176 ? -9.790  -5.121  -7.870  1.00 94.10 176 A 1 
ATOM   1400 C  CD2 . TYR A 1 176 ? -10.625 -5.189  -5.593  1.00 93.99 176 A 1 
ATOM   1401 C  CE1 . TYR A 1 176 ? -10.277 -3.803  -8.012  1.00 92.60 176 A 1 
ATOM   1402 C  CE2 . TYR A 1 176 ? -11.127 -3.880  -5.732  1.00 92.54 176 A 1 
ATOM   1403 C  CZ  . TYR A 1 176 ? -10.941 -3.194  -6.942  1.00 92.87 176 A 1 
ATOM   1404 O  OH  . TYR A 1 176 ? -11.405 -1.904  -7.062  1.00 91.49 176 A 1 
ATOM   1405 N  N   . ASN A 1 177 ? -12.573 -7.959  -5.812  1.00 96.33 177 A 1 
ATOM   1406 C  CA  . ASN A 1 177 ? -13.922 -8.312  -6.265  1.00 95.46 177 A 1 
ATOM   1407 C  C   . ASN A 1 177 ? -14.247 -7.893  -7.715  1.00 95.69 177 A 1 
ATOM   1408 O  O   . ASN A 1 177 ? -15.257 -8.322  -8.265  1.00 94.05 177 A 1 
ATOM   1409 C  CB  . ASN A 1 177 ? -14.957 -7.809  -5.239  1.00 93.16 177 A 1 
ATOM   1410 C  CG  . ASN A 1 177 ? -15.028 -6.295  -5.116  1.00 90.29 177 A 1 
ATOM   1411 O  OD1 . ASN A 1 177 ? -14.460 -5.537  -5.883  1.00 81.56 177 A 1 
ATOM   1412 N  ND2 . ASN A 1 177 ? -15.745 -5.823  -4.130  1.00 81.95 177 A 1 
ATOM   1413 N  N   . TYR A 1 178 ? -13.365 -7.136  -8.367  1.00 95.51 178 A 1 
ATOM   1414 C  CA  . TYR A 1 178 ? -13.424 -6.877  -9.806  1.00 94.86 178 A 1 
ATOM   1415 C  C   . TYR A 1 178 ? -12.582 -7.867  -10.637 1.00 94.71 178 A 1 
ATOM   1416 O  O   . TYR A 1 178 ? -12.644 -7.837  -11.874 1.00 92.69 178 A 1 
ATOM   1417 C  CB  . TYR A 1 178 ? -13.029 -5.422  -10.090 1.00 94.19 178 A 1 
ATOM   1418 C  CG  . TYR A 1 178 ? -14.051 -4.414  -9.601  1.00 92.55 178 A 1 
ATOM   1419 C  CD1 . TYR A 1 178 ? -15.179 -4.115  -10.384 1.00 87.61 178 A 1 
ATOM   1420 C  CD2 . TYR A 1 178 ? -13.887 -3.783  -8.359  1.00 87.52 178 A 1 
ATOM   1421 C  CE1 . TYR A 1 178 ? -16.136 -3.187  -9.934  1.00 84.87 178 A 1 
ATOM   1422 C  CE2 . TYR A 1 178 ? -14.844 -2.861  -7.889  1.00 85.17 178 A 1 
ATOM   1423 C  CZ  . TYR A 1 178 ? -15.963 -2.566  -8.686  1.00 85.55 178 A 1 
ATOM   1424 O  OH  . TYR A 1 178 ? -16.904 -1.670  -8.238  1.00 83.23 178 A 1 
ATOM   1425 N  N   . ASN A 1 179 ? -11.824 -8.760  -10.007 1.00 95.68 179 A 1 
ATOM   1426 C  CA  . ASN A 1 179 ? -11.011 -9.762  -10.686 1.00 95.52 179 A 1 
ATOM   1427 C  C   . ASN A 1 179 ? -11.840 -11.000 -11.041 1.00 95.22 179 A 1 
ATOM   1428 O  O   . ASN A 1 179 ? -11.981 -11.939 -10.259 1.00 94.69 179 A 1 
ATOM   1429 C  CB  . ASN A 1 179 ? -9.779  -10.086 -9.845  1.00 95.33 179 A 1 
ATOM   1430 C  CG  . ASN A 1 179 ? -8.805  -10.990 -10.567 1.00 95.75 179 A 1 
ATOM   1431 O  OD1 . ASN A 1 179 ? -9.058  -11.539 -11.637 1.00 94.40 179 A 1 
ATOM   1432 N  ND2 . ASN A 1 179 ? -7.638  -11.161 -9.993  1.00 93.89 179 A 1 
ATOM   1433 N  N   . LYS A 1 180 ? -12.368 -11.025 -12.259 1.00 94.98 180 A 1 
ATOM   1434 C  CA  . LYS A 1 180 ? -13.242 -12.108 -12.732 1.00 94.13 180 A 1 
ATOM   1435 C  C   . LYS A 1 180 ? -12.527 -13.443 -12.910 1.00 93.61 180 A 1 
ATOM   1436 O  O   . LYS A 1 180 ? -13.190 -14.464 -13.030 1.00 91.38 180 A 1 
ATOM   1437 C  CB  . LYS A 1 180 ? -13.921 -11.694 -14.042 1.00 93.29 180 A 1 
ATOM   1438 C  CG  . LYS A 1 180 ? -14.813 -10.450 -13.866 1.00 88.47 180 A 1 
ATOM   1439 C  CD  . LYS A 1 180 ? -15.509 -10.111 -15.183 1.00 80.30 180 A 1 
ATOM   1440 C  CE  . LYS A 1 180 ? -16.364 -8.868  -14.985 1.00 71.80 180 A 1 
ATOM   1441 N  NZ  . LYS A 1 180 ? -17.065 -8.487  -16.245 1.00 61.52 180 A 1 
ATOM   1442 N  N   . GLN A 1 181 ? -11.197 -13.466 -12.936 1.00 94.44 181 A 1 
ATOM   1443 C  CA  . GLN A 1 181 ? -10.432 -14.704 -13.126 1.00 93.19 181 A 1 
ATOM   1444 C  C   . GLN A 1 181 ? -10.405 -15.587 -11.881 1.00 92.95 181 A 1 
ATOM   1445 O  O   . GLN A 1 181 ? -10.062 -16.765 -11.985 1.00 89.91 181 A 1 
ATOM   1446 C  CB  . GLN A 1 181 ? -8.995  -14.382 -13.552 1.00 91.82 181 A 1 
ATOM   1447 C  CG  . GLN A 1 181 ? -8.889  -13.594 -14.858 1.00 88.50 181 A 1 
ATOM   1448 C  CD  . GLN A 1 181 ? -7.457  -13.574 -15.385 1.00 83.52 181 A 1 
ATOM   1449 O  OE1 . GLN A 1 181 ? -6.669  -14.482 -15.182 1.00 76.29 181 A 1 
ATOM   1450 N  NE2 . GLN A 1 181 ? -7.058  -12.540 -16.099 1.00 72.56 181 A 1 
ATOM   1451 N  N   . THR A 1 182 ? -10.719 -15.031 -10.721 1.00 94.68 182 A 1 
ATOM   1452 C  CA  . THR A 1 182 ? -10.519 -15.698 -9.429  1.00 94.58 182 A 1 
ATOM   1453 C  C   . THR A 1 182 ? -11.801 -15.868 -8.619  1.00 93.99 182 A 1 
ATOM   1454 O  O   . THR A 1 182 ? -11.769 -16.500 -7.573  1.00 92.38 182 A 1 
ATOM   1455 C  CB  . THR A 1 182 ? -9.480  -14.944 -8.591  1.00 94.50 182 A 1 
ATOM   1456 O  OG1 . THR A 1 182 ? -9.878  -13.602 -8.423  1.00 93.32 182 A 1 
ATOM   1457 C  CG2 . THR A 1 182 ? -8.111  -14.938 -9.269  1.00 93.29 182 A 1 
ATOM   1458 N  N   . MET A 1 183 ? -12.936 -15.352 -9.105  1.00 93.48 183 A 1 
ATOM   1459 C  CA  . MET A 1 183 ? -14.215 -15.316 -8.389  1.00 91.58 183 A 1 
ATOM   1460 C  C   . MET A 1 183 ? -14.642 -16.665 -7.801  1.00 90.37 183 A 1 
ATOM   1461 O  O   . MET A 1 183 ? -15.091 -16.720 -6.662  1.00 86.40 183 A 1 
ATOM   1462 C  CB  . MET A 1 183 ? -15.278 -14.788 -9.375  1.00 88.99 183 A 1 
ATOM   1463 C  CG  . MET A 1 183 ? -16.639 -14.544 -8.711  1.00 82.89 183 A 1 
ATOM   1464 S  SD  . MET A 1 183 ? -17.862 -13.815 -9.834  1.00 78.72 183 A 1 
ATOM   1465 C  CE  . MET A 1 183 ? -18.213 -15.262 -10.862 1.00 69.59 183 A 1 
ATOM   1466 N  N   . ASP A 1 184 ? -14.453 -17.754 -8.549  1.00 92.21 184 A 1 
ATOM   1467 C  CA  . ASP A 1 184 ? -14.909 -19.099 -8.182  1.00 90.64 184 A 1 
ATOM   1468 C  C   . ASP A 1 184 ? -13.773 -20.005 -7.664  1.00 90.15 184 A 1 
ATOM   1469 O  O   . ASP A 1 184 ? -13.947 -21.209 -7.492  1.00 84.98 184 A 1 
ATOM   1470 C  CB  . ASP A 1 184 ? -15.634 -19.733 -9.378  1.00 88.05 184 A 1 
ATOM   1471 C  CG  . ASP A 1 184 ? -16.793 -18.880 -9.892  1.00 82.73 184 A 1 
ATOM   1472 O  OD1 . ASP A 1 184 ? -17.610 -18.416 -9.061  1.00 77.72 184 A 1 
ATOM   1473 O  OD2 . ASP A 1 184 ? -16.847 -18.675 -11.121 1.00 77.65 184 A 1 
ATOM   1474 N  N   . SER A 1 185 ? -12.595 -19.445 -7.425  1.00 92.20 185 A 1 
ATOM   1475 C  CA  . SER A 1 185 ? -11.461 -20.191 -6.878  1.00 91.77 185 A 1 
ATOM   1476 C  C   . SER A 1 185 ? -11.526 -20.266 -5.348  1.00 92.14 185 A 1 
ATOM   1477 O  O   . SER A 1 185 ? -12.212 -19.485 -4.683  1.00 89.01 185 A 1 
ATOM   1478 C  CB  . SER A 1 185 ? -10.142 -19.575 -7.357  1.00 88.69 185 A 1 
ATOM   1479 O  OG  . SER A 1 185 ? -9.043  -20.380 -6.970  1.00 78.96 185 A 1 
ATOM   1480 N  N   . THR A 1 186 ? -10.781 -21.197 -4.762  1.00 93.26 186 A 1 
ATOM   1481 C  CA  . THR A 1 186 ? -10.628 -21.318 -3.304  1.00 93.30 186 A 1 
ATOM   1482 C  C   . THR A 1 186 ? -9.260  -20.848 -2.823  1.00 94.31 186 A 1 
ATOM   1483 O  O   . THR A 1 186 ? -9.152  -20.294 -1.734  1.00 91.13 186 A 1 
ATOM   1484 C  CB  . THR A 1 186 ? -10.864 -22.768 -2.849  1.00 90.63 186 A 1 
ATOM   1485 O  OG1 . THR A 1 186 ? -10.029 -23.650 -3.567  1.00 83.33 186 A 1 
ATOM   1486 C  CG2 . THR A 1 186 ? -12.309 -23.204 -3.081  1.00 81.93 186 A 1 
ATOM   1487 N  N   . ASP A 1 187 ? -8.230  -21.044 -3.638  1.00 95.20 187 A 1 
ATOM   1488 C  CA  . ASP A 1 187 ? -6.863  -20.580 -3.368  1.00 96.14 187 A 1 
ATOM   1489 C  C   . ASP A 1 187 ? -6.165  -20.167 -4.676  1.00 96.21 187 A 1 
ATOM   1490 O  O   . ASP A 1 187 ? -5.409  -20.944 -5.254  1.00 95.40 187 A 1 
ATOM   1491 C  CB  . ASP A 1 187 ? -6.082  -21.655 -2.595  1.00 95.91 187 A 1 
ATOM   1492 C  CG  . ASP A 1 187 ? -4.778  -21.094 -2.031  1.00 96.65 187 A 1 
ATOM   1493 O  OD1 . ASP A 1 187 ? -4.545  -19.862 -2.149  1.00 96.51 187 A 1 
ATOM   1494 O  OD2 . ASP A 1 187 ? -4.029  -21.864 -1.386  1.00 96.30 187 A 1 
ATOM   1495 N  N   . PRO A 1 188 ? -6.436  -18.953 -5.186  1.00 96.51 188 A 1 
ATOM   1496 C  CA  . PRO A 1 188 ? -5.852  -18.474 -6.428  1.00 96.41 188 A 1 
ATOM   1497 C  C   . PRO A 1 188 ? -4.322  -18.534 -6.394  1.00 96.64 188 A 1 
ATOM   1498 O  O   . PRO A 1 188 ? -3.689  -17.929 -5.522  1.00 96.30 188 A 1 
ATOM   1499 C  CB  . PRO A 1 188 ? -6.362  -17.045 -6.611  1.00 95.75 188 A 1 
ATOM   1500 C  CG  . PRO A 1 188 ? -7.669  -17.032 -5.835  1.00 94.73 188 A 1 
ATOM   1501 C  CD  . PRO A 1 188 ? -7.392  -17.984 -4.673  1.00 96.44 188 A 1 
ATOM   1502 N  N   . LEU A 1 189 ? -3.746  -19.269 -7.331  1.00 96.13 189 A 1 
ATOM   1503 C  CA  . LEU A 1 189 ? -2.302  -19.483 -7.483  1.00 96.09 189 A 1 
ATOM   1504 C  C   . LEU A 1 189 ? -1.608  -20.050 -6.224  1.00 96.35 189 A 1 
ATOM   1505 O  O   . LEU A 1 189 ? -0.396  -19.896 -6.069  1.00 95.68 189 A 1 
ATOM   1506 C  CB  . LEU A 1 189 ? -1.632  -18.218 -8.033  1.00 95.65 189 A 1 
ATOM   1507 C  CG  . LEU A 1 189 ? -2.191  -17.718 -9.381  1.00 94.61 189 A 1 
ATOM   1508 C  CD1 . LEU A 1 189 ? -1.523  -16.403 -9.766  1.00 92.84 189 A 1 
ATOM   1509 C  CD2 . LEU A 1 189 ? -1.945  -18.719 -10.505 1.00 92.37 189 A 1 
ATOM   1510 N  N   . GLY A 1 190 ? -2.359  -20.697 -5.320  1.00 96.54 190 A 1 
ATOM   1511 C  CA  . GLY A 1 190 ? -1.814  -21.348 -4.127  1.00 96.83 190 A 1 
ATOM   1512 C  C   . GLY A 1 190 ? -1.270  -20.390 -3.060  1.00 97.57 190 A 1 
ATOM   1513 O  O   . GLY A 1 190 ? -0.517  -20.808 -2.178  1.00 97.44 190 A 1 
ATOM   1514 N  N   . GLN A 1 191 ? -1.615  -19.106 -3.123  1.00 97.49 191 A 1 
ATOM   1515 C  CA  . GLN A 1 191 ? -1.019  -18.084 -2.251  1.00 97.86 191 A 1 
ATOM   1516 C  C   . GLN A 1 191 ? -1.314  -18.311 -0.762  1.00 98.34 191 A 1 
ATOM   1517 O  O   . GLN A 1 191 ? -0.437  -18.082 0.065   1.00 98.41 191 A 1 
ATOM   1518 C  CB  . GLN A 1 191 ? -1.475  -16.692 -2.700  1.00 97.18 191 A 1 
ATOM   1519 C  CG  . GLN A 1 191 ? -0.781  -15.589 -1.898  1.00 96.90 191 A 1 
ATOM   1520 C  CD  . GLN A 1 191 ? -1.084  -14.182 -2.423  1.00 97.77 191 A 1 
ATOM   1521 O  OE1 . GLN A 1 191 ? -0.193  -13.443 -2.790  1.00 92.34 191 A 1 
ATOM   1522 N  NE2 . GLN A 1 191 ? -2.327  -13.780 -2.473  1.00 93.51 191 A 1 
ATOM   1523 N  N   . PHE A 1 192 ? -2.520  -18.751 -0.393  1.00 98.21 192 A 1 
ATOM   1524 C  CA  . PHE A 1 192 ? -2.851  -18.994 1.009   1.00 98.42 192 A 1 
ATOM   1525 C  C   . PHE A 1 192 ? -2.049  -20.168 1.602   1.00 98.66 192 A 1 
ATOM   1526 O  O   . PHE A 1 192 ? -1.552  -20.063 2.722   1.00 98.56 192 A 1 
ATOM   1527 C  CB  . PHE A 1 192 ? -4.345  -19.265 1.174   1.00 98.31 192 A 1 
ATOM   1528 C  CG  . PHE A 1 192 ? -5.236  -18.038 1.076   1.00 98.31 192 A 1 
ATOM   1529 C  CD1 . PHE A 1 192 ? -5.128  -17.022 2.038   1.00 97.76 192 A 1 
ATOM   1530 C  CD2 . PHE A 1 192 ? -6.201  -17.942 0.063   1.00 97.62 192 A 1 
ATOM   1531 C  CE1 . PHE A 1 192 ? -5.981  -15.905 1.987   1.00 97.23 192 A 1 
ATOM   1532 C  CE2 . PHE A 1 192 ? -7.050  -16.825 0.005   1.00 97.10 192 A 1 
ATOM   1533 C  CZ  . PHE A 1 192 ? -6.948  -15.807 0.970   1.00 97.40 192 A 1 
ATOM   1534 N  N   . GLU A 1 193 ? -1.911  -21.260 0.862   1.00 98.53 193 A 1 
ATOM   1535 C  CA  . GLU A 1 193 ? -1.119  -22.416 1.292   1.00 98.58 193 A 1 
ATOM   1536 C  C   . GLU A 1 193 ? 0.374   -22.077 1.358   1.00 98.63 193 A 1 
ATOM   1537 O  O   . GLU A 1 193 ? 1.063   -22.403 2.331   1.00 98.52 193 A 1 
ATOM   1538 C  CB  . GLU A 1 193 ? -1.384  -23.586 0.343   1.00 98.16 193 A 1 
ATOM   1539 C  CG  . GLU A 1 193 ? -0.695  -24.874 0.834   1.00 87.14 193 A 1 
ATOM   1540 C  CD  . GLU A 1 193 ? -1.031  -26.115 -0.001  1.00 77.15 193 A 1 
ATOM   1541 O  OE1 . GLU A 1 193 ? -0.644  -27.218 0.451   1.00 70.97 193 A 1 
ATOM   1542 O  OE2 . GLU A 1 193 ? -1.668  -25.979 -1.069  1.00 71.33 193 A 1 
ATOM   1543 N  N   . TRP A 1 194 ? 0.876   -21.338 0.374   1.00 98.36 194 A 1 
ATOM   1544 C  CA  . TRP A 1 194 ? 2.232   -20.797 0.379   1.00 98.59 194 A 1 
ATOM   1545 C  C   . TRP A 1 194 ? 2.474   -19.903 1.597   1.00 98.72 194 A 1 
ATOM   1546 O  O   . TRP A 1 194 ? 3.440   -20.120 2.329   1.00 98.70 194 A 1 
ATOM   1547 C  CB  . TRP A 1 194 ? 2.475   -20.036 -0.926  1.00 98.51 194 A 1 
ATOM   1548 C  CG  . TRP A 1 194 ? 3.763   -19.272 -0.945  1.00 98.59 194 A 1 
ATOM   1549 C  CD1 . TRP A 1 194 ? 4.964   -19.769 -1.300  1.00 98.39 194 A 1 
ATOM   1550 C  CD2 . TRP A 1 194 ? 3.979   -17.881 -0.567  1.00 98.62 194 A 1 
ATOM   1551 N  NE1 . TRP A 1 194 ? 5.918   -18.773 -1.181  1.00 98.32 194 A 1 
ATOM   1552 C  CE2 . TRP A 1 194 ? 5.358   -17.599 -0.738  1.00 98.52 194 A 1 
ATOM   1553 C  CE3 . TRP A 1 194 ? 3.138   -16.841 -0.113  1.00 98.51 194 A 1 
ATOM   1554 C  CZ2 . TRP A 1 194 ? 5.901   -16.315 -0.480  1.00 98.37 194 A 1 
ATOM   1555 C  CZ3 . TRP A 1 194 ? 3.672   -15.566 0.155   1.00 98.41 194 A 1 
ATOM   1556 C  CH2 . TRP A 1 194 ? 5.035   -15.310 -0.025  1.00 98.37 194 A 1 
ATOM   1557 N  N   . PHE A 1 195 ? 1.578   -18.955 1.868   1.00 98.52 195 A 1 
ATOM   1558 C  CA  . PHE A 1 195 ? 1.693   -18.044 3.003   1.00 98.74 195 A 1 
ATOM   1559 C  C   . PHE A 1 195 ? 1.714   -18.797 4.334   1.00 98.70 195 A 1 
ATOM   1560 O  O   . PHE A 1 195 ? 2.573   -18.539 5.178   1.00 98.78 195 A 1 
ATOM   1561 C  CB  . PHE A 1 195 ? 0.546   -17.038 2.971   1.00 98.72 195 A 1 
ATOM   1562 C  CG  . PHE A 1 195 ? 0.626   -16.015 4.092   1.00 98.79 195 A 1 
ATOM   1563 C  CD1 . PHE A 1 195 ? -0.264  -16.075 5.179   1.00 98.57 195 A 1 
ATOM   1564 C  CD2 . PHE A 1 195 ? 1.588   -15.000 4.037   1.00 98.56 195 A 1 
ATOM   1565 C  CE1 . PHE A 1 195 ? -0.197  -15.114 6.198   1.00 98.34 195 A 1 
ATOM   1566 C  CE2 . PHE A 1 195 ? 1.661   -14.035 5.054   1.00 98.34 195 A 1 
ATOM   1567 C  CZ  . PHE A 1 195 ? 0.765   -14.087 6.133   1.00 98.52 195 A 1 
ATOM   1568 N  N   . LYS A 1 196 ? 0.825   -19.784 4.499   1.00 98.75 196 A 1 
ATOM   1569 C  CA  . LYS A 1 196 ? 0.817   -20.652 5.672   1.00 98.65 196 A 1 
ATOM   1570 C  C   . LYS A 1 196 ? 2.156   -21.360 5.857   1.00 98.78 196 A 1 
ATOM   1571 O  O   . LYS A 1 196 ? 2.705   -21.355 6.952   1.00 98.66 196 A 1 
ATOM   1572 C  CB  . LYS A 1 196 ? -0.335  -21.656 5.559   1.00 98.45 196 A 1 
ATOM   1573 C  CG  . LYS A 1 196 ? -0.436  -22.515 6.828   1.00 95.25 196 A 1 
ATOM   1574 C  CD  . LYS A 1 196 ? -1.539  -23.579 6.712   1.00 92.41 196 A 1 
ATOM   1575 C  CE  . LYS A 1 196 ? -1.594  -24.401 8.008   1.00 83.86 196 A 1 
ATOM   1576 N  NZ  . LYS A 1 196 ? -0.299  -25.071 8.315   1.00 75.31 196 A 1 
ATOM   1577 N  N   . THR A 1 197 ? 2.705   -21.943 4.794   1.00 98.79 197 A 1 
ATOM   1578 C  CA  . THR A 1 197 ? 3.993   -22.650 4.834   1.00 98.76 197 A 1 
ATOM   1579 C  C   . THR A 1 197 ? 5.143   -21.724 5.240   1.00 98.86 197 A 1 
ATOM   1580 O  O   . THR A 1 197 ? 5.950   -22.069 6.103   1.00 98.71 197 A 1 
ATOM   1581 C  CB  . THR A 1 197 ? 4.282   -23.288 3.464   1.00 98.57 197 A 1 
ATOM   1582 O  OG1 . THR A 1 197 ? 3.247   -24.192 3.145   1.00 96.33 197 A 1 
ATOM   1583 C  CG2 . THR A 1 197 ? 5.586   -24.080 3.451   1.00 95.72 197 A 1 
ATOM   1584 N  N   . VAL A 1 198 ? 5.182   -20.506 4.678   1.00 98.74 198 A 1 
ATOM   1585 C  CA  . VAL A 1 198 ? 6.174   -19.485 5.019   1.00 98.72 198 A 1 
ATOM   1586 C  C   . VAL A 1 198 ? 6.061   -19.074 6.489   1.00 98.86 198 A 1 
ATOM   1587 O  O   . VAL A 1 198 ? 7.057   -19.088 7.216   1.00 98.78 198 A 1 
ATOM   1588 C  CB  . VAL A 1 198 ? 6.017   -18.268 4.076   1.00 98.66 198 A 1 
ATOM   1589 C  CG1 . VAL A 1 198 ? 6.825   -17.054 4.539   1.00 98.06 198 A 1 
ATOM   1590 C  CG2 . VAL A 1 198 ? 6.487   -18.626 2.662   1.00 98.18 198 A 1 
ATOM   1591 N  N   . MET A 1 199 ? 4.865   -18.763 6.959   1.00 98.87 199 A 1 
ATOM   1592 C  CA  . MET A 1 199 ? 4.621   -18.286 8.321   1.00 98.84 199 A 1 
ATOM   1593 C  C   . MET A 1 199 ? 4.864   -19.377 9.371   1.00 98.89 199 A 1 
ATOM   1594 O  O   . MET A 1 199 ? 5.468   -19.089 10.405  1.00 98.72 199 A 1 
ATOM   1595 C  CB  . MET A 1 199 ? 3.196   -17.742 8.429   1.00 98.77 199 A 1 
ATOM   1596 C  CG  . MET A 1 199 ? 3.025   -16.424 7.666   1.00 98.21 199 A 1 
ATOM   1597 S  SD  . MET A 1 199 ? 3.964   -15.041 8.358   1.00 97.83 199 A 1 
ATOM   1598 C  CE  . MET A 1 199 ? 4.356   -14.197 6.835   1.00 93.55 199 A 1 
ATOM   1599 N  N   . ASP A 1 200 ? 4.467   -20.623 9.103   1.00 98.86 200 A 1 
ATOM   1600 C  CA  . ASP A 1 200 ? 4.779   -21.764 9.974   1.00 98.82 200 A 1 
ATOM   1601 C  C   . ASP A 1 200 ? 6.306   -21.948 10.103  1.00 98.83 200 A 1 
ATOM   1602 O  O   . ASP A 1 200 ? 6.825   -22.182 11.201  1.00 98.56 200 A 1 
ATOM   1603 C  CB  . ASP A 1 200 ? 4.122   -23.053 9.428   1.00 98.70 200 A 1 
ATOM   1604 C  CG  . ASP A 1 200 ? 2.610   -23.166 9.661   1.00 98.06 200 A 1 
ATOM   1605 O  OD1 . ASP A 1 200 ? 2.083   -22.472 10.563  1.00 96.35 200 A 1 
ATOM   1606 O  OD2 . ASP A 1 200 ? 1.958   -24.010 9.005   1.00 96.33 200 A 1 
ATOM   1607 N  N   . GLY A 1 201 ? 7.029   -21.784 9.003   1.00 98.76 201 A 1 
ATOM   1608 C  CA  . GLY A 1 201 ? 8.488   -21.808 8.990   1.00 98.71 201 A 1 
ATOM   1609 C  C   . GLY A 1 201 ? 9.100   -20.690 9.839   1.00 98.71 201 A 1 
ATOM   1610 O  O   . GLY A 1 201 ? 9.985   -20.963 10.666  1.00 98.55 201 A 1 
ATOM   1611 N  N   . TYR A 1 202 ? 8.615   -19.475 9.712   1.00 98.76 202 A 1 
ATOM   1612 C  CA  . TYR A 1 202 ? 9.086   -18.337 10.503  1.00 98.79 202 A 1 
ATOM   1613 C  C   . TYR A 1 202 ? 8.794   -18.512 11.995  1.00 98.68 202 A 1 
ATOM   1614 O  O   . TYR A 1 202 ? 9.701   -18.346 12.815  1.00 98.36 202 A 1 
ATOM   1615 C  CB  . TYR A 1 202 ? 8.471   -17.030 9.986   1.00 98.73 202 A 1 
ATOM   1616 C  CG  . TYR A 1 202 ? 8.906   -16.574 8.607   1.00 98.77 202 A 1 
ATOM   1617 C  CD1 . TYR A 1 202 ? 10.045  -17.101 7.964   1.00 98.52 202 A 1 
ATOM   1618 C  CD2 . TYR A 1 202 ? 8.169   -15.550 7.973   1.00 98.52 202 A 1 
ATOM   1619 C  CE1 . TYR A 1 202 ? 10.439  -16.631 6.700   1.00 98.43 202 A 1 
ATOM   1620 C  CE2 . TYR A 1 202 ? 8.553   -15.073 6.713   1.00 98.41 202 A 1 
ATOM   1621 C  CZ  . TYR A 1 202 ? 9.689   -15.615 6.071   1.00 98.60 202 A 1 
ATOM   1622 O  OH  . TYR A 1 202 ? 10.064  -15.150 4.842   1.00 98.23 202 A 1 
ATOM   1623 N  N   . ARG A 1 203 ? 7.585   -18.936 12.339  1.00 98.70 203 A 1 
ATOM   1624 C  CA  . ARG A 1 203 ? 7.209   -19.228 13.732  1.00 98.59 203 A 1 
ATOM   1625 C  C   . ARG A 1 203 ? 8.138   -20.275 14.351  1.00 98.45 203 A 1 
ATOM   1626 O  O   . ARG A 1 203 ? 8.679   -20.057 15.432  1.00 97.92 203 A 1 
ATOM   1627 C  CB  . ARG A 1 203 ? 5.742   -19.681 13.771  1.00 98.08 203 A 1 
ATOM   1628 C  CG  . ARG A 1 203 ? 5.287   -20.010 15.203  1.00 96.76 203 A 1 
ATOM   1629 C  CD  . ARG A 1 203 ? 3.815   -20.430 15.208  1.00 96.05 203 A 1 
ATOM   1630 N  NE  . ARG A 1 203 ? 2.931   -19.275 15.067  1.00 94.94 203 A 1 
ATOM   1631 C  CZ  . ARG A 1 203 ? 1.697   -19.251 14.614  1.00 96.12 203 A 1 
ATOM   1632 N  NH1 . ARG A 1 203 ? 1.107   -20.304 14.104  1.00 90.55 203 A 1 
ATOM   1633 N  NH2 . ARG A 1 203 ? 1.016   -18.141 14.681  1.00 90.32 203 A 1 
ATOM   1634 N  N   . LYS A 1 204 ? 8.359   -21.382 13.655  1.00 98.66 204 A 1 
ATOM   1635 C  CA  . LYS A 1 204 ? 9.201   -22.483 14.138  1.00 98.41 204 A 1 
ATOM   1636 C  C   . LYS A 1 204 ? 10.665  -22.075 14.347  1.00 98.48 204 A 1 
ATOM   1637 O  O   . LYS A 1 204 ? 11.331  -22.629 15.223  1.00 97.73 204 A 1 
ATOM   1638 C  CB  . LYS A 1 204 ? 9.082   -23.648 13.147  1.00 98.14 204 A 1 
ATOM   1639 C  CG  . LYS A 1 204 ? 9.807   -24.909 13.633  1.00 88.04 204 A 1 
ATOM   1640 C  CD  . LYS A 1 204 ? 9.600   -26.059 12.634  1.00 84.93 204 A 1 
ATOM   1641 C  CE  . LYS A 1 204 ? 10.333  -27.303 13.120  1.00 72.95 204 A 1 
ATOM   1642 N  NZ  . LYS A 1 204 ? 10.167  -28.422 12.161  1.00 64.08 204 A 1 
ATOM   1643 N  N   . THR A 1 205 ? 11.159  -21.123 13.573  1.00 98.20 205 A 1 
ATOM   1644 C  CA  . THR A 1 205 ? 12.554  -20.660 13.611  1.00 97.99 205 A 1 
ATOM   1645 C  C   . THR A 1 205 ? 12.740  -19.331 14.352  1.00 97.79 205 A 1 
ATOM   1646 O  O   . THR A 1 205 ? 13.852  -18.810 14.397  1.00 96.97 205 A 1 
ATOM   1647 C  CB  . THR A 1 205 ? 13.153  -20.608 12.201  1.00 97.79 205 A 1 
ATOM   1648 O  OG1 . THR A 1 205 ? 12.382  -19.784 11.358  1.00 96.49 205 A 1 
ATOM   1649 C  CG2 . THR A 1 205 ? 13.218  -21.988 11.545  1.00 95.73 205 A 1 
ATOM   1650 N  N   . GLY A 1 206 ? 11.683  -18.778 14.950  1.00 97.81 206 A 1 
ATOM   1651 C  CA  . GLY A 1 206 ? 11.740  -17.517 15.695  1.00 97.58 206 A 1 
ATOM   1652 C  C   . GLY A 1 206 ? 11.952  -16.276 14.822  1.00 97.60 206 A 1 
ATOM   1653 O  O   . GLY A 1 206 ? 12.427  -15.252 15.312  1.00 96.62 206 A 1 
ATOM   1654 N  N   . GLN A 1 207 ? 11.625  -16.377 13.546  1.00 98.10 207 A 1 
ATOM   1655 C  CA  . GLN A 1 207 ? 11.667  -15.245 12.612  1.00 98.13 207 A 1 
ATOM   1656 C  C   . GLN A 1 207 ? 10.390  -14.412 12.705  1.00 98.32 207 A 1 
ATOM   1657 O  O   . GLN A 1 207 ? 9.359   -14.861 13.198  1.00 98.10 207 A 1 
ATOM   1658 C  CB  . GLN A 1 207 ? 11.904  -15.731 11.177  1.00 97.93 207 A 1 
ATOM   1659 C  CG  . GLN A 1 207 ? 13.142  -16.605 11.037  1.00 97.16 207 A 1 
ATOM   1660 C  CD  . GLN A 1 207 ? 13.493  -16.895 9.578   1.00 97.03 207 A 1 
ATOM   1661 O  OE1 . GLN A 1 207 ? 13.554  -15.995 8.752   1.00 91.52 207 A 1 
ATOM   1662 N  NE2 . GLN A 1 207 ? 13.736  -18.130 9.233   1.00 90.75 207 A 1 
ATOM   1663 N  N   . ARG A 1 208 ? 10.472  -13.184 12.207  1.00 98.23 208 A 1 
ATOM   1664 C  CA  . ARG A 1 208 ? 9.333   -12.260 12.117  1.00 98.38 208 A 1 
ATOM   1665 C  C   . ARG A 1 208 ? 9.151   -11.745 10.698  1.00 98.58 208 A 1 
ATOM   1666 O  O   . ARG A 1 208 ? 10.036  -11.893 9.852   1.00 98.31 208 A 1 
ATOM   1667 C  CB  . ARG A 1 208 ? 9.516   -11.131 13.134  1.00 97.89 208 A 1 
ATOM   1668 C  CG  . ARG A 1 208 ? 9.376   -11.646 14.576  1.00 95.01 208 A 1 
ATOM   1669 C  CD  . ARG A 1 208 ? 9.512   -10.487 15.561  1.00 88.52 208 A 1 
ATOM   1670 N  NE  . ARG A 1 208 ? 9.277   -10.875 16.957  1.00 81.19 208 A 1 
ATOM   1671 C  CZ  . ARG A 1 208 ? 10.105  -11.534 17.749  1.00 72.91 208 A 1 
ATOM   1672 N  NH1 . ARG A 1 208 ? 11.258  -11.986 17.337  1.00 67.26 208 A 1 
ATOM   1673 N  NH2 . ARG A 1 208 ? 9.794   -11.746 18.989  1.00 69.12 208 A 1 
ATOM   1674 N  N   . ALA A 1 209 ? 7.998   -11.127 10.447  1.00 98.56 209 A 1 
ATOM   1675 C  CA  . ALA A 1 209 ? 7.646   -10.608 9.139   1.00 98.67 209 A 1 
ATOM   1676 C  C   . ALA A 1 209 ? 6.962   -9.238  9.206   1.00 98.71 209 A 1 
ATOM   1677 O  O   . ALA A 1 209 ? 6.185   -8.954  10.122  1.00 98.52 209 A 1 
ATOM   1678 C  CB  . ALA A 1 209 ? 6.770   -11.642 8.418   1.00 98.54 209 A 1 
ATOM   1679 N  N   . ILE A 1 210 ? 7.226   -8.428  8.200   1.00 98.70 210 A 1 
ATOM   1680 C  CA  . ILE A 1 210 ? 6.353   -7.321  7.805   1.00 98.76 210 A 1 
ATOM   1681 C  C   . ILE A 1 210 ? 5.689   -7.742  6.493   1.00 98.87 210 A 1 
ATOM   1682 O  O   . ILE A 1 210 ? 6.372   -8.046  5.521   1.00 98.77 210 A 1 
ATOM   1683 C  CB  . ILE A 1 210 ? 7.137   -6.002  7.682   1.00 98.63 210 A 1 
ATOM   1684 C  CG1 . ILE A 1 210 ? 7.690   -5.595  9.067   1.00 98.02 210 A 1 
ATOM   1685 C  CG2 . ILE A 1 210 ? 6.225   -4.892  7.113   1.00 98.26 210 A 1 
ATOM   1686 C  CD1 . ILE A 1 210 ? 8.657   -4.413  9.023   1.00 96.24 210 A 1 
ATOM   1687 N  N   . VAL A 1 211 ? 4.366   -7.801  6.500   1.00 98.73 211 A 1 
ATOM   1688 C  CA  . VAL A 1 211 ? 3.582   -8.207  5.332   1.00 98.77 211 A 1 
ATOM   1689 C  C   . VAL A 1 211 ? 3.139   -6.961  4.577   1.00 98.77 211 A 1 
ATOM   1690 O  O   . VAL A 1 211 ? 2.686   -5.999  5.190   1.00 98.65 211 A 1 
ATOM   1691 C  CB  . VAL A 1 211 ? 2.400   -9.101  5.721   1.00 98.70 211 A 1 
ATOM   1692 C  CG1 . VAL A 1 211 ? 1.667   -9.621  4.485   1.00 98.30 211 A 1 
ATOM   1693 C  CG2 . VAL A 1 211 ? 2.862   -10.324 6.529   1.00 98.27 211 A 1 
ATOM   1694 N  N   . SER A 1 212 ? 3.252   -6.970  3.259   1.00 98.73 212 A 1 
ATOM   1695 C  CA  . SER A 1 212 ? 2.762   -5.886  2.410   1.00 98.68 212 A 1 
ATOM   1696 C  C   . SER A 1 212 ? 1.858   -6.442  1.316   1.00 98.65 212 A 1 
ATOM   1697 O  O   . SER A 1 212 ? 2.094   -7.534  0.796   1.00 98.37 212 A 1 
ATOM   1698 C  CB  . SER A 1 212 ? 3.923   -5.084  1.814   1.00 97.98 212 A 1 
ATOM   1699 O  OG  . SER A 1 212 ? 4.758   -4.589  2.840   1.00 88.90 212 A 1 
ATOM   1700 N  N   . MET A 1 213 ? 0.814   -5.691  0.971   1.00 98.51 213 A 1 
ATOM   1701 C  CA  . MET A 1 213 ? -0.143  -6.046  -0.071  1.00 98.33 213 A 1 
ATOM   1702 C  C   . MET A 1 213 ? -0.764  -4.781  -0.634  1.00 98.26 213 A 1 
ATOM   1703 O  O   . MET A 1 213 ? -0.829  -3.769  0.062   1.00 97.54 213 A 1 
ATOM   1704 C  CB  . MET A 1 213 ? -1.210  -6.999  0.509   1.00 97.27 213 A 1 
ATOM   1705 C  CG  . MET A 1 213 ? -2.031  -6.385  1.649   1.00 96.02 213 A 1 
ATOM   1706 S  SD  . MET A 1 213 ? -3.021  -7.583  2.595   1.00 96.50 213 A 1 
ATOM   1707 C  CE  . MET A 1 213 ? -1.718  -8.452  3.453   1.00 91.32 213 A 1 
ATOM   1708 N  N   . HIS A 1 214 ? -1.236  -4.812  -1.886  1.00 97.58 214 A 1 
ATOM   1709 C  CA  . HIS A 1 214 ? -1.847  -3.626  -2.470  1.00 97.27 214 A 1 
ATOM   1710 C  C   . HIS A 1 214 ? -3.206  -3.321  -1.829  1.00 96.83 214 A 1 
ATOM   1711 O  O   . HIS A 1 214 ? -3.408  -2.246  -1.269  1.00 95.60 214 A 1 
ATOM   1712 C  CB  . HIS A 1 214 ? -1.926  -3.784  -3.991  1.00 96.96 214 A 1 
ATOM   1713 C  CG  . HIS A 1 214 ? -2.415  -2.517  -4.648  1.00 96.71 214 A 1 
ATOM   1714 N  ND1 . HIS A 1 214 ? -1.794  -1.288  -4.606  1.00 93.68 214 A 1 
ATOM   1715 C  CD2 . HIS A 1 214 ? -3.590  -2.361  -5.335  1.00 93.28 214 A 1 
ATOM   1716 C  CE1 . HIS A 1 214 ? -2.573  -0.415  -5.262  1.00 93.92 214 A 1 
ATOM   1717 N  NE2 . HIS A 1 214 ? -3.670  -1.034  -5.717  1.00 94.14 214 A 1 
ATOM   1718 N  N   . ILE A 1 215 ? -4.096  -4.302  -1.821  1.00 97.28 215 A 1 
ATOM   1719 C  CA  . ILE A 1 215 ? -5.465  -4.168  -1.312  1.00 97.04 215 A 1 
ATOM   1720 C  C   . ILE A 1 215 ? -5.574  -4.856  0.053   1.00 97.19 215 A 1 
ATOM   1721 O  O   . ILE A 1 215 ? -5.457  -6.077  0.156   1.00 97.13 215 A 1 
ATOM   1722 C  CB  . ILE A 1 215 ? -6.492  -4.716  -2.327  1.00 96.90 215 A 1 
ATOM   1723 C  CG1 . ILE A 1 215 ? -6.200  -4.204  -3.756  1.00 95.88 215 A 1 
ATOM   1724 C  CG2 . ILE A 1 215 ? -7.904  -4.328  -1.875  1.00 95.70 215 A 1 
ATOM   1725 C  CD1 . ILE A 1 215 ? -7.172  -4.714  -4.831  1.00 94.08 215 A 1 
ATOM   1726 N  N   . CYS A 1 216 ? -5.825  -4.078  1.099   1.00 96.67 216 A 1 
ATOM   1727 C  CA  . CYS A 1 216 ? -6.107  -4.610  2.424   1.00 96.33 216 A 1 
ATOM   1728 C  C   . CYS A 1 216 ? -7.485  -5.302  2.466   1.00 96.64 216 A 1 
ATOM   1729 O  O   . CYS A 1 216 ? -8.402  -4.877  1.766   1.00 95.33 216 A 1 
ATOM   1730 C  CB  . CYS A 1 216 ? -6.052  -3.480  3.454   1.00 94.26 216 A 1 
ATOM   1731 S  SG  . CYS A 1 216 ? -4.645  -3.491  4.599   1.00 89.24 216 A 1 
ATOM   1732 N  N   . PRO A 1 217 ? -7.685  -6.315  3.334   1.00 96.64 217 A 1 
ATOM   1733 C  CA  . PRO A 1 217 ? -9.024  -6.779  3.661   1.00 95.72 217 A 1 
ATOM   1734 C  C   . PRO A 1 217 ? -9.835  -5.661  4.337   1.00 94.80 217 A 1 
ATOM   1735 O  O   . PRO A 1 217 ? -9.293  -4.784  5.006   1.00 91.43 217 A 1 
ATOM   1736 C  CB  . PRO A 1 217 ? -8.821  -7.983  4.577   1.00 94.92 217 A 1 
ATOM   1737 C  CG  . PRO A 1 217 ? -7.478  -7.700  5.251   1.00 93.15 217 A 1 
ATOM   1738 C  CD  . PRO A 1 217 ? -6.695  -6.971  4.168   1.00 96.15 217 A 1 
ATOM   1739 N  N   . GLY A 1 218 ? -11.151 -5.717  4.152   1.00 91.49 218 A 1 
ATOM   1740 C  CA  . GLY A 1 218 ? -12.099 -4.739  4.657   1.00 89.29 218 A 1 
ATOM   1741 C  C   . GLY A 1 218 ? -12.798 -3.955  3.547   1.00 90.40 218 A 1 
ATOM   1742 O  O   . GLY A 1 218 ? -12.965 -4.444  2.424   1.00 87.73 218 A 1 
ATOM   1743 N  N   . VAL A 1 219 ? -13.233 -2.746  3.877   1.00 86.20 219 A 1 
ATOM   1744 C  CA  . VAL A 1 219 ? -14.128 -1.923  3.053   1.00 84.14 219 A 1 
ATOM   1745 C  C   . VAL A 1 219 ? -13.499 -0.577  2.706   1.00 83.79 219 A 1 
ATOM   1746 O  O   . VAL A 1 219 ? -12.576 -0.110  3.376   1.00 84.17 219 A 1 
ATOM   1747 C  CB  . VAL A 1 219 ? -15.490 -1.735  3.732   1.00 82.13 219 A 1 
ATOM   1748 C  CG1 . VAL A 1 219 ? -16.177 -3.082  4.000   1.00 77.54 219 A 1 
ATOM   1749 C  CG2 . VAL A 1 219 ? -15.384 -0.968  5.065   1.00 78.95 219 A 1 
ATOM   1750 N  N   . ALA A 1 220 ? -14.040 0.079   1.667   1.00 81.30 220 A 1 
ATOM   1751 C  CA  . ALA A 1 220 ? -13.677 1.450   1.318   1.00 79.84 220 A 1 
ATOM   1752 C  C   . ALA A 1 220 ? -14.674 2.439   1.930   1.00 80.49 220 A 1 
ATOM   1753 O  O   . ALA A 1 220 ? -15.765 2.651   1.391   1.00 79.84 220 A 1 
ATOM   1754 C  CB  . ALA A 1 220 ? -13.591 1.572   -0.202  1.00 79.37 220 A 1 
ATOM   1755 N  N   . GLU A 1 221 ? -14.299 3.103   3.009   1.00 82.79 221 A 1 
ATOM   1756 C  CA  . GLU A 1 221 ? -15.150 4.042   3.741   1.00 78.14 221 A 1 
ATOM   1757 C  C   . GLU A 1 221 ? -15.685 5.178   2.859   1.00 76.91 221 A 1 
ATOM   1758 O  O   . GLU A 1 221 ? -16.842 5.573   2.971   1.00 75.24 221 A 1 
ATOM   1759 C  CB  . GLU A 1 221 ? -14.379 4.648   4.919   1.00 78.02 221 A 1 
ATOM   1760 C  CG  . GLU A 1 221 ? -13.940 3.654   5.995   1.00 75.22 221 A 1 
ATOM   1761 C  CD  . GLU A 1 221 ? -12.537 3.050   5.775   1.00 71.98 221 A 1 
ATOM   1762 O  OE1 . GLU A 1 221 ? -11.867 2.757   6.785   1.00 70.25 221 A 1 
ATOM   1763 O  OE2 . GLU A 1 221 ? -12.110 2.827   4.622   1.00 74.86 221 A 1 
ATOM   1764 N  N   . ARG A 1 222 ? -14.867 5.676   1.930   1.00 80.35 222 A 1 
ATOM   1765 C  CA  . ARG A 1 222 ? -15.267 6.728   0.983   1.00 77.88 222 A 1 
ATOM   1766 C  C   . ARG A 1 222 ? -16.286 6.278   -0.060  1.00 76.82 222 A 1 
ATOM   1767 O  O   . ARG A 1 222 ? -16.955 7.129   -0.637  1.00 76.17 222 A 1 
ATOM   1768 C  CB  . ARG A 1 222 ? -14.036 7.266   0.240   1.00 77.58 222 A 1 
ATOM   1769 C  CG  . ARG A 1 222 ? -13.141 8.114   1.121   1.00 72.68 222 A 1 
ATOM   1770 C  CD  . ARG A 1 222 ? -11.973 8.677   0.305   1.00 70.06 222 A 1 
ATOM   1771 N  NE  . ARG A 1 222 ? -12.425 9.611   -0.734  1.00 67.38 222 A 1 
ATOM   1772 C  CZ  . ARG A 1 222 ? -11.635 10.305  -1.558  1.00 63.92 222 A 1 
ATOM   1773 N  NH1 . ARG A 1 222 ? -10.337 10.192  -1.519  1.00 60.58 222 A 1 
ATOM   1774 N  NH2 . ARG A 1 222 ? -12.128 11.130  -2.420  1.00 55.97 222 A 1 
ATOM   1775 N  N   . PHE A 1 223 ? -16.346 4.995   -0.344  1.00 80.11 223 A 1 
ATOM   1776 C  CA  . PHE A 1 223 ? -17.156 4.408   -1.413  1.00 79.81 223 A 1 
ATOM   1777 C  C   . PHE A 1 223 ? -18.276 3.557   -0.819  1.00 79.37 223 A 1 
ATOM   1778 O  O   . PHE A 1 223 ? -18.421 2.380   -1.133  1.00 76.61 223 A 1 
ATOM   1779 C  CB  . PHE A 1 223 ? -16.250 3.661   -2.393  1.00 80.08 223 A 1 
ATOM   1780 C  CG  . PHE A 1 223 ? -15.221 4.548   -3.067  1.00 77.85 223 A 1 
ATOM   1781 C  CD1 . PHE A 1 223 ? -15.613 5.472   -4.049  1.00 73.47 223 A 1 
ATOM   1782 C  CD2 . PHE A 1 223 ? -13.864 4.454   -2.706  1.00 75.60 223 A 1 
ATOM   1783 C  CE1 . PHE A 1 223 ? -14.666 6.293   -4.673  1.00 71.18 223 A 1 
ATOM   1784 C  CE2 . PHE A 1 223 ? -12.911 5.274   -3.328  1.00 71.35 223 A 1 
ATOM   1785 C  CZ  . PHE A 1 223 ? -13.309 6.194   -4.315  1.00 71.62 223 A 1 
ATOM   1786 N  N   . ASN A 1 224 ? -19.072 4.175   0.051   1.00 81.05 224 A 1 
ATOM   1787 C  CA  . ASN A 1 224 ? -20.242 3.575   0.695   1.00 79.34 224 A 1 
ATOM   1788 C  C   . ASN A 1 224 ? -19.924 2.258   1.430   1.00 80.20 224 A 1 
ATOM   1789 O  O   . ASN A 1 224 ? -20.711 1.315   1.394   1.00 76.91 224 A 1 
ATOM   1790 C  CB  . ASN A 1 224 ? -21.369 3.465   -0.343  1.00 78.14 224 A 1 
ATOM   1791 C  CG  . ASN A 1 224 ? -22.724 3.230   0.288   1.00 71.31 224 A 1 
ATOM   1792 O  OD1 . ASN A 1 224 ? -23.053 3.797   1.312   1.00 66.30 224 A 1 
ATOM   1793 N  ND2 . ASN A 1 224 ? -23.557 2.419   -0.322  1.00 63.68 224 A 1 
ATOM   1794 N  N   . TYR A 1 225 ? -18.756 2.196   2.064   1.00 81.84 225 A 1 
ATOM   1795 C  CA  . TYR A 1 225 ? -18.273 1.001   2.775   1.00 82.31 225 A 1 
ATOM   1796 C  C   . TYR A 1 225 ? -18.269 -0.265  1.901   1.00 83.64 225 A 1 
ATOM   1797 O  O   . TYR A 1 225 ? -18.520 -1.364  2.382   1.00 79.92 225 A 1 
ATOM   1798 C  CB  . TYR A 1 225 ? -19.032 0.833   4.099   1.00 81.49 225 A 1 
ATOM   1799 C  CG  . TYR A 1 225 ? -18.915 2.028   5.019   1.00 79.08 225 A 1 
ATOM   1800 C  CD1 . TYR A 1 225 ? -17.871 2.095   5.960   1.00 76.16 225 A 1 
ATOM   1801 C  CD2 . TYR A 1 225 ? -19.847 3.088   4.944   1.00 78.28 225 A 1 
ATOM   1802 C  CE1 . TYR A 1 225 ? -17.751 3.193   6.819   1.00 71.72 225 A 1 
ATOM   1803 C  CE2 . TYR A 1 225 ? -19.733 4.195   5.794   1.00 71.94 225 A 1 
ATOM   1804 C  CZ  . TYR A 1 225 ? -18.686 4.243   6.731   1.00 72.41 225 A 1 
ATOM   1805 O  OH  . TYR A 1 225 ? -18.569 5.322   7.572   1.00 68.27 225 A 1 
ATOM   1806 N  N   . SER A 1 226 ? -17.989 -0.106  0.600   1.00 83.90 226 A 1 
ATOM   1807 C  CA  . SER A 1 226 ? -17.976 -1.214  -0.339  1.00 83.29 226 A 1 
ATOM   1808 C  C   . SER A 1 226 ? -16.846 -2.202  -0.041  1.00 83.70 226 A 1 
ATOM   1809 O  O   . SER A 1 226 ? -15.692 -1.791  0.159   1.00 84.93 226 A 1 
ATOM   1810 C  CB  . SER A 1 226 ? -17.870 -0.710  -1.781  1.00 82.85 226 A 1 
ATOM   1811 O  OG  . SER A 1 226 ? -16.743 0.128   -1.967  1.00 78.47 226 A 1 
ATOM   1812 N  N   . ASP A 1 227 ? -17.166 -3.507  -0.067  1.00 87.23 227 A 1 
ATOM   1813 C  CA  . ASP A 1 227 ? -16.171 -4.564  0.019   1.00 86.92 227 A 1 
ATOM   1814 C  C   . ASP A 1 227 ? -15.159 -4.453  -1.119  1.00 88.13 227 A 1 
ATOM   1815 O  O   . ASP A 1 227 ? -15.516 -4.198  -2.274  1.00 86.47 227 A 1 
ATOM   1816 C  CB  . ASP A 1 227 ? -16.839 -5.940  -0.021  1.00 84.76 227 A 1 
ATOM   1817 C  CG  . ASP A 1 227 ? -17.727 -6.199  1.193   1.00 80.96 227 A 1 
ATOM   1818 O  OD1 . ASP A 1 227 ? -17.255 -5.924  2.323   1.00 75.37 227 A 1 
ATOM   1819 O  OD2 . ASP A 1 227 ? -18.872 -6.667  0.987   1.00 76.60 227 A 1 
ATOM   1820 N  N   . GLN A 1 228 ? -13.882 -4.653  -0.802  1.00 92.59 228 A 1 
ATOM   1821 C  CA  . GLN A 1 228 ? -12.796 -4.590  -1.779  1.00 93.06 228 A 1 
ATOM   1822 C  C   . GLN A 1 228 ? -12.377 -5.978  -2.256  1.00 94.80 228 A 1 
ATOM   1823 O  O   . GLN A 1 228 ? -12.039 -6.166  -3.422  1.00 93.44 228 A 1 
ATOM   1824 C  CB  . GLN A 1 228 ? -11.604 -3.831  -1.187  1.00 91.97 228 A 1 
ATOM   1825 C  CG  . GLN A 1 228 ? -11.935 -2.397  -0.777  1.00 90.95 228 A 1 
ATOM   1826 C  CD  . GLN A 1 228 ? -12.539 -1.602  -1.943  1.00 91.01 228 A 1 
ATOM   1827 O  OE1 . GLN A 1 228 ? -11.876 -1.286  -2.914  1.00 82.87 228 A 1 
ATOM   1828 N  NE2 . GLN A 1 228 ? -13.818 -1.314  -1.911  1.00 81.82 228 A 1 
ATOM   1829 N  N   . LEU A 1 229 ? -12.451 -6.975  -1.383  1.00 95.06 229 A 1 
ATOM   1830 C  CA  . LEU A 1 229 ? -12.134 -8.361  -1.691  1.00 94.89 229 A 1 
ATOM   1831 C  C   . LEU A 1 229 ? -13.422 -9.189  -1.767  1.00 94.74 229 A 1 
ATOM   1832 O  O   . LEU A 1 229 ? -14.413 -8.878  -1.113  1.00 94.44 229 A 1 
ATOM   1833 C  CB  . LEU A 1 229 ? -11.153 -8.917  -0.651  1.00 95.51 229 A 1 
ATOM   1834 C  CG  . LEU A 1 229 ? -9.873  -8.078  -0.425  1.00 95.34 229 A 1 
ATOM   1835 C  CD1 . LEU A 1 229 ? -8.947  -8.804  0.544   1.00 94.82 229 A 1 
ATOM   1836 C  CD2 . LEU A 1 229 ? -9.100  -7.822  -1.725  1.00 94.93 229 A 1 
ATOM   1837 N  N   . TYR A 1 230 ? -13.393 -10.276 -2.542  1.00 96.35 230 A 1 
ATOM   1838 C  CA  . TYR A 1 230 ? -14.458 -11.272 -2.456  1.00 95.63 230 A 1 
ATOM   1839 C  C   . TYR A 1 230 ? -14.568 -11.797 -1.016  1.00 95.80 230 A 1 
ATOM   1840 O  O   . TYR A 1 230 ? -13.527 -12.080 -0.418  1.00 95.49 230 A 1 
ATOM   1841 C  CB  . TYR A 1 230 ? -14.169 -12.438 -3.403  1.00 95.10 230 A 1 
ATOM   1842 C  CG  . TYR A 1 230 ? -14.327 -12.110 -4.867  1.00 95.10 230 A 1 
ATOM   1843 C  CD1 . TYR A 1 230 ? -15.605 -11.847 -5.396  1.00 93.35 230 A 1 
ATOM   1844 C  CD2 . TYR A 1 230 ? -13.203 -12.082 -5.720  1.00 93.63 230 A 1 
ATOM   1845 C  CE1 . TYR A 1 230 ? -15.760 -11.563 -6.770  1.00 92.50 230 A 1 
ATOM   1846 C  CE2 . TYR A 1 230 ? -13.349 -11.803 -7.087  1.00 92.73 230 A 1 
ATOM   1847 C  CZ  . TYR A 1 230 ? -14.635 -11.549 -7.608  1.00 93.55 230 A 1 
ATOM   1848 O  OH  . TYR A 1 230 ? -14.780 -11.278 -8.941  1.00 91.11 230 A 1 
ATOM   1849 N  N   . PRO A 1 231 ? -15.769 -11.979 -0.460  1.00 95.48 231 A 1 
ATOM   1850 C  CA  . PRO A 1 231 ? -15.953 -12.365 0.946   1.00 94.49 231 A 1 
ATOM   1851 C  C   . PRO A 1 231 ? -15.154 -13.600 1.354   1.00 94.94 231 A 1 
ATOM   1852 O  O   . PRO A 1 231 ? -14.461 -13.587 2.372   1.00 94.60 231 A 1 
ATOM   1853 C  CB  . PRO A 1 231 ? -17.462 -12.570 1.109   1.00 93.09 231 A 1 
ATOM   1854 C  CG  . PRO A 1 231 ? -18.062 -11.620 0.075   1.00 90.77 231 A 1 
ATOM   1855 C  CD  . PRO A 1 231 ? -17.054 -11.680 -1.077  1.00 94.15 231 A 1 
ATOM   1856 N  N   . GLN A 1 232 ? -15.146 -14.649 0.516   1.00 95.66 232 A 1 
ATOM   1857 C  CA  . GLN A 1 232 ? -14.414 -15.878 0.796   1.00 95.15 232 A 1 
ATOM   1858 C  C   . GLN A 1 232 ? -12.889 -15.680 0.901   1.00 95.91 232 A 1 
ATOM   1859 O  O   . GLN A 1 232 ? -12.218 -16.447 1.592   1.00 95.51 232 A 1 
ATOM   1860 C  CB  . GLN A 1 232 ? -14.761 -16.964 -0.237  1.00 93.67 232 A 1 
ATOM   1861 C  CG  . GLN A 1 232 ? -14.262 -16.758 -1.681  1.00 87.86 232 A 1 
ATOM   1862 C  CD  . GLN A 1 232 ? -15.140 -15.873 -2.571  1.00 87.75 232 A 1 
ATOM   1863 O  OE1 . GLN A 1 232 ? -15.957 -15.089 -2.119  1.00 82.00 232 A 1 
ATOM   1864 N  NE2 . GLN A 1 232 ? -14.999 -15.987 -3.881  1.00 80.37 232 A 1 
ATOM   1865 N  N   . TYR A 1 233 ? -12.338 -14.671 0.226   1.00 96.64 233 A 1 
ATOM   1866 C  CA  . TYR A 1 233 ? -10.922 -14.334 0.319   1.00 96.76 233 A 1 
ATOM   1867 C  C   . TYR A 1 233 ? -10.654 -13.347 1.448   1.00 97.01 233 A 1 
ATOM   1868 O  O   . TYR A 1 233 ? -9.661  -13.510 2.151   1.00 96.90 233 A 1 
ATOM   1869 C  CB  . TYR A 1 233 ? -10.401 -13.784 -1.011  1.00 96.63 233 A 1 
ATOM   1870 C  CG  . TYR A 1 233 ? -10.581 -14.690 -2.207  1.00 96.82 233 A 1 
ATOM   1871 C  CD1 . TYR A 1 233 ? -10.405 -16.087 -2.101  1.00 95.59 233 A 1 
ATOM   1872 C  CD2 . TYR A 1 233 ? -10.949 -14.131 -3.441  1.00 95.78 233 A 1 
ATOM   1873 C  CE1 . TYR A 1 233 ? -10.621 -16.915 -3.208  1.00 95.10 233 A 1 
ATOM   1874 C  CE2 . TYR A 1 233 ? -11.159 -14.950 -4.553  1.00 95.13 233 A 1 
ATOM   1875 C  CZ  . TYR A 1 233 ? -11.012 -16.338 -4.435  1.00 95.61 233 A 1 
ATOM   1876 O  OH  . TYR A 1 233 ? -11.265 -17.131 -5.512  1.00 94.34 233 A 1 
ATOM   1877 N  N   . ASN A 1 234 ? -11.536 -12.376 1.646   1.00 96.55 234 A 1 
ATOM   1878 C  CA  . ASN A 1 234 ? -11.439 -11.417 2.734   1.00 96.30 234 A 1 
ATOM   1879 C  C   . ASN A 1 234 ? -11.318 -12.128 4.084   1.00 96.66 234 A 1 
ATOM   1880 O  O   . ASN A 1 234 ? -10.328 -11.941 4.795   1.00 96.95 234 A 1 
ATOM   1881 C  CB  . ASN A 1 234 ? -12.669 -10.497 2.697   1.00 95.96 234 A 1 
ATOM   1882 C  CG  . ASN A 1 234 ? -12.551 -9.415  3.756   1.00 96.03 234 A 1 
ATOM   1883 O  OD1 . ASN A 1 234 ? -11.876 -8.421  3.558   1.00 92.13 234 A 1 
ATOM   1884 N  ND2 . ASN A 1 234 ? -13.146 -9.615  4.907   1.00 91.81 234 A 1 
ATOM   1885 N  N   . ASP A 1 235 ? -12.260 -13.000 4.385   1.00 96.36 235 A 1 
ATOM   1886 C  CA  . ASP A 1 235 ? -12.346 -13.662 5.680   1.00 95.91 235 A 1 
ATOM   1887 C  C   . ASP A 1 235 ? -11.145 -14.591 5.891   1.00 96.52 235 A 1 
ATOM   1888 O  O   . ASP A 1 235 ? -10.494 -14.563 6.939   1.00 96.30 235 A 1 
ATOM   1889 C  CB  . ASP A 1 235 ? -13.672 -14.423 5.772   1.00 94.61 235 A 1 
ATOM   1890 C  CG  . ASP A 1 235 ? -14.917 -13.528 5.696   1.00 89.77 235 A 1 
ATOM   1891 O  OD1 . ASP A 1 235 ? -14.764 -12.283 5.641   1.00 85.61 235 A 1 
ATOM   1892 O  OD2 . ASP A 1 235 ? -16.023 -14.100 5.671   1.00 85.23 235 A 1 
ATOM   1893 N  N   . ARG A 1 236 ? -10.772 -15.361 4.857   1.00 96.98 236 A 1 
ATOM   1894 C  CA  . ARG A 1 236 ? -9.592  -16.229 4.905   1.00 97.26 236 A 1 
ATOM   1895 C  C   . ARG A 1 236 ? -8.293  -15.445 5.046   1.00 97.64 236 A 1 
ATOM   1896 O  O   . ARG A 1 236 ? -7.378  -15.901 5.729   1.00 97.42 236 A 1 
ATOM   1897 C  CB  . ARG A 1 236 ? -9.575  -17.148 3.672   1.00 96.87 236 A 1 
ATOM   1898 C  CG  . ARG A 1 236 ? -8.497  -18.233 3.771   1.00 94.60 236 A 1 
ATOM   1899 C  CD  . ARG A 1 236 ? -8.584  -19.192 2.585   1.00 92.78 236 A 1 
ATOM   1900 N  NE  . ARG A 1 236 ? -7.559  -20.251 2.647   1.00 90.33 236 A 1 
ATOM   1901 C  CZ  . ARG A 1 236 ? -7.292  -21.141 1.706   1.00 87.40 236 A 1 
ATOM   1902 N  NH1 . ARG A 1 236 ? -7.959  -21.179 0.582   1.00 84.83 236 A 1 
ATOM   1903 N  NH2 . ARG A 1 236 ? -6.345  -22.009 1.863   1.00 82.12 236 A 1 
ATOM   1904 N  N   . LEU A 1 237 ? -8.181  -14.263 4.429   1.00 96.94 237 A 1 
ATOM   1905 C  CA  . LEU A 1 237 ? -7.007  -13.402 4.540   1.00 97.31 237 A 1 
ATOM   1906 C  C   . LEU A 1 237 ? -6.897  -12.800 5.941   1.00 97.68 237 A 1 
ATOM   1907 O  O   . LEU A 1 237 ? -5.816  -12.852 6.535   1.00 97.81 237 A 1 
ATOM   1908 C  CB  . LEU A 1 237 ? -7.051  -12.325 3.445   1.00 97.46 237 A 1 
ATOM   1909 C  CG  . LEU A 1 237 ? -5.843  -11.371 3.460   1.00 97.01 237 A 1 
ATOM   1910 C  CD1 . LEU A 1 237 ? -4.520  -12.099 3.243   1.00 96.46 237 A 1 
ATOM   1911 C  CD2 . LEU A 1 237 ? -6.010  -10.335 2.346   1.00 96.33 237 A 1 
ATOM   1912 N  N   . VAL A 1 238 ? -7.995  -12.294 6.507   1.00 97.13 238 A 1 
ATOM   1913 C  CA  . VAL A 1 238 ? -8.038  -11.796 7.883   1.00 97.06 238 A 1 
ATOM   1914 C  C   . VAL A 1 238 ? -7.607  -12.894 8.857   1.00 97.30 238 A 1 
ATOM   1915 O  O   . VAL A 1 238 ? -6.692  -12.683 9.654   1.00 97.56 238 A 1 
ATOM   1916 C  CB  . VAL A 1 238 ? -9.442  -11.256 8.245   1.00 96.76 238 A 1 
ATOM   1917 C  CG1 . VAL A 1 238 ? -9.544  -10.889 9.728   1.00 95.97 238 A 1 
ATOM   1918 C  CG2 . VAL A 1 238 ? -9.757  -9.988  7.451   1.00 96.05 238 A 1 
ATOM   1919 N  N   . ASP A 1 239 ? -8.205  -14.081 8.737   1.00 97.51 239 A 1 
ATOM   1920 C  CA  . ASP A 1 239 ? -7.857  -15.246 9.543   1.00 97.31 239 A 1 
ATOM   1921 C  C   . ASP A 1 239 ? -6.381  -15.631 9.405   1.00 97.69 239 A 1 
ATOM   1922 O  O   . ASP A 1 239 ? -5.709  -15.868 10.408  1.00 97.49 239 A 1 
ATOM   1923 C  CB  . ASP A 1 239 ? -8.753  -16.430 9.139   1.00 96.50 239 A 1 
ATOM   1924 C  CG  . ASP A 1 239 ? -9.962  -16.630 10.041  1.00 91.71 239 A 1 
ATOM   1925 O  OD1 . ASP A 1 239 ? -10.355 -15.696 10.768  1.00 88.24 239 A 1 
ATOM   1926 O  OD2 . ASP A 1 239 ? -10.389 -17.808 10.133  1.00 88.11 239 A 1 
ATOM   1927 N  N   . SER A 1 240 ? -5.871  -15.663 8.171   1.00 97.65 240 A 1 
ATOM   1928 C  CA  . SER A 1 240 ? -4.483  -16.044 7.881   1.00 97.66 240 A 1 
ATOM   1929 C  C   . SER A 1 240 ? -3.479  -15.049 8.467   1.00 98.18 240 A 1 
ATOM   1930 O  O   . SER A 1 240 ? -2.461  -15.459 9.007   1.00 97.82 240 A 1 
ATOM   1931 C  CB  . SER A 1 240 ? -4.240  -16.169 6.375   1.00 96.96 240 A 1 
ATOM   1932 O  OG  . SER A 1 240 ? -5.059  -17.167 5.809   1.00 91.10 240 A 1 
ATOM   1933 N  N   . LEU A 1 241 ? -3.767  -13.758 8.398   1.00 97.75 241 A 1 
ATOM   1934 C  CA  . LEU A 1 241 ? -2.904  -12.723 8.965   1.00 97.81 241 A 1 
ATOM   1935 C  C   . LEU A 1 241 ? -2.953  -12.747 10.497  1.00 98.07 241 A 1 
ATOM   1936 O  O   . LEU A 1 241 ? -1.916  -12.789 11.152  1.00 98.03 241 A 1 
ATOM   1937 C  CB  . LEU A 1 241 ? -3.312  -11.349 8.400   1.00 98.07 241 A 1 
ATOM   1938 C  CG  . LEU A 1 241 ? -3.044  -11.178 6.900   1.00 97.80 241 A 1 
ATOM   1939 C  CD1 . LEU A 1 241 ? -3.730  -9.908  6.402   1.00 97.47 241 A 1 
ATOM   1940 C  CD2 . LEU A 1 241 ? -1.553  -11.063 6.579   1.00 97.09 241 A 1 
ATOM   1941 N  N   . ALA A 1 242 ? -4.149  -12.771 11.082  1.00 97.80 242 A 1 
ATOM   1942 C  CA  . ALA A 1 242 ? -4.320  -12.752 12.531  1.00 97.68 242 A 1 
ATOM   1943 C  C   . ALA A 1 242 ? -3.760  -14.018 13.222  1.00 97.52 242 A 1 
ATOM   1944 O  O   . ALA A 1 242 ? -3.215  -13.922 14.318  1.00 97.30 242 A 1 
ATOM   1945 C  CB  . ALA A 1 242 ? -5.807  -12.555 12.839  1.00 97.31 242 A 1 
ATOM   1946 N  N   . GLU A 1 243 ? -3.824  -15.173 12.563  1.00 98.18 243 A 1 
ATOM   1947 C  CA  . GLU A 1 243 ? -3.287  -16.437 13.066  1.00 98.09 243 A 1 
ATOM   1948 C  C   . GLU A 1 243 ? -1.782  -16.367 13.355  1.00 98.20 243 A 1 
ATOM   1949 O  O   . GLU A 1 243 ? -1.295  -17.038 14.266  1.00 97.64 243 A 1 
ATOM   1950 C  CB  . GLU A 1 243 ? -3.605  -17.548 12.046  1.00 97.25 243 A 1 
ATOM   1951 C  CG  . GLU A 1 243 ? -3.173  -18.967 12.477  1.00 91.21 243 A 1 
ATOM   1952 C  CD  . GLU A 1 243 ? -3.805  -19.406 13.811  1.00 87.56 243 A 1 
ATOM   1953 O  OE1 . GLU A 1 243 ? -3.108  -20.065 14.607  1.00 81.04 243 A 1 
ATOM   1954 O  OE2 . GLU A 1 243 ? -4.966  -19.056 14.105  1.00 80.65 243 A 1 
ATOM   1955 N  N   . TYR A 1 244 ? -1.051  -15.515 12.639  1.00 98.48 244 A 1 
ATOM   1956 C  CA  . TYR A 1 244 ? 0.387   -15.318 12.779  1.00 98.45 244 A 1 
ATOM   1957 C  C   . TYR A 1 244 ? 0.751   -13.993 13.460  1.00 98.44 244 A 1 
ATOM   1958 O  O   . TYR A 1 244 ? 1.792   -13.406 13.174  1.00 98.11 244 A 1 
ATOM   1959 C  CB  . TYR A 1 244 ? 1.076   -15.513 11.425  1.00 98.48 244 A 1 
ATOM   1960 C  CG  . TYR A 1 244 ? 0.886   -16.900 10.853  1.00 98.55 244 A 1 
ATOM   1961 C  CD1 . TYR A 1 244 ? 1.596   -18.001 11.364  1.00 98.15 244 A 1 
ATOM   1962 C  CD2 . TYR A 1 244 ? -0.038  -17.100 9.810   1.00 98.16 244 A 1 
ATOM   1963 C  CE1 . TYR A 1 244 ? 1.387   -19.290 10.852  1.00 97.81 244 A 1 
ATOM   1964 C  CE2 . TYR A 1 244 ? -0.260  -18.377 9.293   1.00 97.86 244 A 1 
ATOM   1965 C  CZ  . TYR A 1 244 ? 0.446   -19.473 9.813   1.00 98.00 244 A 1 
ATOM   1966 O  OH  . TYR A 1 244 ? 0.208   -20.725 9.313   1.00 97.16 244 A 1 
ATOM   1967 N  N   . ASN A 1 245 ? -0.066  -13.517 14.384  1.00 98.27 245 A 1 
ATOM   1968 C  CA  . ASN A 1 245 ? 0.177   -12.278 15.127  1.00 97.84 245 A 1 
ATOM   1969 C  C   . ASN A 1 245 ? 1.462   -12.283 15.982  1.00 97.89 245 A 1 
ATOM   1970 O  O   . ASN A 1 245 ? 1.952   -11.230 16.367  1.00 96.95 245 A 1 
ATOM   1971 C  CB  . ASN A 1 245 ? -1.049  -11.973 15.995  1.00 96.93 245 A 1 
ATOM   1972 C  CG  . ASN A 1 245 ? -1.147  -12.838 17.242  1.00 96.26 245 A 1 
ATOM   1973 O  OD1 . ASN A 1 245 ? -0.985  -14.040 17.244  1.00 90.54 245 A 1 
ATOM   1974 N  ND2 . ASN A 1 245 ? -1.418  -12.227 18.373  1.00 89.50 245 A 1 
ATOM   1975 N  N   . ASP A 1 246 ? 2.009   -13.463 16.279  1.00 98.06 246 A 1 
ATOM   1976 C  CA  . ASP A 1 246 ? 3.296   -13.662 16.933  1.00 97.79 246 A 1 
ATOM   1977 C  C   . ASP A 1 246 ? 4.496   -13.532 15.977  1.00 97.89 246 A 1 
ATOM   1978 O  O   . ASP A 1 246 ? 5.638   -13.360 16.422  1.00 97.07 246 A 1 
ATOM   1979 C  CB  . ASP A 1 246 ? 3.291   -15.038 17.616  1.00 97.20 246 A 1 
ATOM   1980 C  CG  . ASP A 1 246 ? 3.080   -16.212 16.644  1.00 96.58 246 A 1 
ATOM   1981 O  OD1 . ASP A 1 246 ? 2.156   -16.152 15.801  1.00 94.77 246 A 1 
ATOM   1982 O  OD2 . ASP A 1 246 ? 3.785   -17.226 16.750  1.00 94.01 246 A 1 
ATOM   1983 N  N   . VAL A 1 247 ? 4.251   -13.596 14.680  1.00 98.28 247 A 1 
ATOM   1984 C  CA  . VAL A 1 247 ? 5.255   -13.464 13.611  1.00 98.49 247 A 1 
ATOM   1985 C  C   . VAL A 1 247 ? 5.174   -12.089 12.943  1.00 98.51 247 A 1 
ATOM   1986 O  O   . VAL A 1 247 ? 6.204   -11.476 12.666  1.00 98.32 247 A 1 
ATOM   1987 C  CB  . VAL A 1 247 ? 5.072   -14.583 12.567  1.00 98.39 247 A 1 
ATOM   1988 C  CG1 . VAL A 1 247 ? 6.096   -14.492 11.433  1.00 97.90 247 A 1 
ATOM   1989 C  CG2 . VAL A 1 247 ? 5.204   -15.974 13.204  1.00 97.90 247 A 1 
ATOM   1990 N  N   . ILE A 1 248 ? 3.971   -11.594 12.687  1.00 98.44 248 A 1 
ATOM   1991 C  CA  . ILE A 1 248 ? 3.718   -10.382 11.904  1.00 98.53 248 A 1 
ATOM   1992 C  C   . ILE A 1 248 ? 3.779   -9.146  12.799  1.00 98.49 248 A 1 
ATOM   1993 O  O   . ILE A 1 248 ? 2.940   -8.950  13.677  1.00 98.14 248 A 1 
ATOM   1994 C  CB  . ILE A 1 248 ? 2.381   -10.492 11.142  1.00 98.60 248 A 1 
ATOM   1995 C  CG1 . ILE A 1 248 ? 2.403   -11.682 10.150  1.00 98.34 248 A 1 
ATOM   1996 C  CG2 . ILE A 1 248 ? 2.087   -9.177  10.391  1.00 98.41 248 A 1 
ATOM   1997 C  CD1 . ILE A 1 248 ? 1.051   -11.986 9.507   1.00 98.13 248 A 1 
ATOM   1998 N  N   . LEU A 1 249 ? 4.743   -8.270  12.525  1.00 98.45 249 A 1 
ATOM   1999 C  CA  . LEU A 1 249 ? 4.881   -6.987  13.221  1.00 98.16 249 A 1 
ATOM   2000 C  C   . LEU A 1 249 ? 3.860   -5.941  12.746  1.00 98.20 249 A 1 
ATOM   2001 O  O   . LEU A 1 249 ? 3.524   -5.023  13.489  1.00 97.42 249 A 1 
ATOM   2002 C  CB  . LEU A 1 249 ? 6.301   -6.436  13.035  1.00 97.64 249 A 1 
ATOM   2003 C  CG  . LEU A 1 249 ? 7.444   -7.367  13.481  1.00 96.38 249 A 1 
ATOM   2004 C  CD1 . LEU A 1 249 ? 8.765   -6.598  13.388  1.00 95.10 249 A 1 
ATOM   2005 C  CD2 . LEU A 1 249 ? 7.274   -7.868  14.910  1.00 94.83 249 A 1 
ATOM   2006 N  N   . GLY A 1 250 ? 3.390   -6.068  11.521  1.00 98.34 250 A 1 
ATOM   2007 C  CA  . GLY A 1 250 ? 2.430   -5.167  10.900  1.00 98.43 250 A 1 
ATOM   2008 C  C   . GLY A 1 250 ? 2.193   -5.519  9.430   1.00 98.68 250 A 1 
ATOM   2009 O  O   . GLY A 1 250 ? 2.992   -6.225  8.813   1.00 98.56 250 A 1 
ATOM   2010 N  N   . VAL A 1 251 ? 1.106   -4.986  8.893   1.00 98.40 251 A 1 
ATOM   2011 C  CA  . VAL A 1 251 ? 0.716   -5.121  7.486   1.00 98.49 251 A 1 
ATOM   2012 C  C   . VAL A 1 251 ? 0.668   -3.738  6.851   1.00 98.45 251 A 1 
ATOM   2013 O  O   . VAL A 1 251 ? 0.148   -2.798  7.456   1.00 98.22 251 A 1 
ATOM   2014 C  CB  . VAL A 1 251 ? -0.638  -5.844  7.354   1.00 98.36 251 A 1 
ATOM   2015 C  CG1 . VAL A 1 251 ? -1.020  -6.064  5.891   1.00 97.84 251 A 1 
ATOM   2016 C  CG2 . VAL A 1 251 ? -0.630  -7.214  8.050   1.00 97.85 251 A 1 
ATOM   2017 N  N   . LEU A 1 252 ? 1.210   -3.596  5.649   1.00 98.45 252 A 1 
ATOM   2018 C  CA  . LEU A 1 252 ? 1.181   -2.358  4.872   1.00 98.49 252 A 1 
ATOM   2019 C  C   . LEU A 1 252 ? 0.333   -2.552  3.615   1.00 98.42 252 A 1 
ATOM   2020 O  O   . LEU A 1 252 ? 0.552   -3.509  2.867   1.00 98.00 252 A 1 
ATOM   2021 C  CB  . LEU A 1 252 ? 2.612   -1.925  4.504   1.00 98.17 252 A 1 
ATOM   2022 C  CG  . LEU A 1 252 ? 3.576   -1.745  5.692   1.00 95.95 252 A 1 
ATOM   2023 C  CD1 . LEU A 1 252 ? 4.898   -1.192  5.184   1.00 89.61 252 A 1 
ATOM   2024 C  CD2 . LEU A 1 252 ? 3.049   -0.788  6.753   1.00 89.67 252 A 1 
ATOM   2025 N  N   . CYS A 1 253 ? -0.597  -1.631  3.388   1.00 97.84 253 A 1 
ATOM   2026 C  CA  . CYS A 1 253 ? -1.481  -1.635  2.233   1.00 97.65 253 A 1 
ATOM   2027 C  C   . CYS A 1 253 ? -1.562  -0.250  1.582   1.00 97.40 253 A 1 
ATOM   2028 O  O   . CYS A 1 253 ? -1.267  0.765   2.211   1.00 96.50 253 A 1 
ATOM   2029 C  CB  . CYS A 1 253 ? -2.885  -2.098  2.645   1.00 96.82 253 A 1 
ATOM   2030 S  SG  . CYS A 1 253 ? -3.009  -3.684  3.516   1.00 95.19 253 A 1 
ATOM   2031 N  N   . GLY A 1 254 ? -2.008  -0.210  0.329   1.00 96.78 254 A 1 
ATOM   2032 C  CA  . GLY A 1 254 ? -2.338  1.000   -0.415  1.00 96.16 254 A 1 
ATOM   2033 C  C   . GLY A 1 254 ? -3.798  0.983   -0.887  1.00 96.05 254 A 1 
ATOM   2034 O  O   . GLY A 1 254 ? -4.701  0.734   -0.086  1.00 94.38 254 A 1 
ATOM   2035 N  N   . HIS A 1 255 ? -4.019  1.207   -2.182  1.00 93.73 255 A 1 
ATOM   2036 C  CA  . HIS A 1 255 ? -5.269  1.071   -2.940  1.00 93.66 255 A 1 
ATOM   2037 C  C   . HIS A 1 255 ? -6.366  2.106   -2.631  1.00 93.77 255 A 1 
ATOM   2038 O  O   . HIS A 1 255 ? -7.000  2.613   -3.555  1.00 90.94 255 A 1 
ATOM   2039 C  CB  . HIS A 1 255 ? -5.804  -0.364  -2.792  1.00 92.62 255 A 1 
ATOM   2040 C  CG  . HIS A 1 255 ? -7.070  -0.625  -3.546  1.00 92.69 255 A 1 
ATOM   2041 N  ND1 . HIS A 1 255 ? -7.210  -0.581  -4.917  1.00 89.87 255 A 1 
ATOM   2042 C  CD2 . HIS A 1 255 ? -8.299  -0.933  -3.030  1.00 87.25 255 A 1 
ATOM   2043 C  CE1 . HIS A 1 255 ? -8.480  -0.858  -5.214  1.00 88.28 255 A 1 
ATOM   2044 N  NE2 . HIS A 1 255 ? -9.184  -1.077  -4.088  1.00 88.60 255 A 1 
ATOM   2045 N  N   . LEU A 1 256 ? -6.628  2.429   -1.366  1.00 93.10 256 A 1 
ATOM   2046 C  CA  . LEU A 1 256 ? -7.738  3.313   -1.012  1.00 91.12 256 A 1 
ATOM   2047 C  C   . LEU A 1 256 ? -7.426  4.804   -1.157  1.00 90.16 256 A 1 
ATOM   2048 O  O   . LEU A 1 256 ? -8.342  5.625   -1.079  1.00 86.81 256 A 1 
ATOM   2049 C  CB  . LEU A 1 256 ? -8.239  2.991   0.409   1.00 90.31 256 A 1 
ATOM   2050 C  CG  . LEU A 1 256 ? -8.806  1.574   0.590   1.00 88.66 256 A 1 
ATOM   2051 C  CD1 . LEU A 1 256 ? -9.422  1.471   1.983   1.00 88.25 256 A 1 
ATOM   2052 C  CD2 . LEU A 1 256 ? -9.899  1.228   -0.422  1.00 87.82 256 A 1 
ATOM   2053 N  N   . HIS A 1 257 ? -6.160  5.169   -1.346  1.00 89.61 257 A 1 
ATOM   2054 C  CA  . HIS A 1 257 ? -5.682  6.556   -1.439  1.00 89.40 257 A 1 
ATOM   2055 C  C   . HIS A 1 257 ? -5.951  7.405   -0.179  1.00 89.34 257 A 1 
ATOM   2056 O  O   . HIS A 1 257 ? -5.885  8.623   -0.213  1.00 86.72 257 A 1 
ATOM   2057 C  CB  . HIS A 1 257 ? -6.230  7.217   -2.717  1.00 89.47 257 A 1 
ATOM   2058 C  CG  . HIS A 1 257 ? -5.762  6.605   -4.006  1.00 90.13 257 A 1 
ATOM   2059 N  ND1 . HIS A 1 257 ? -5.264  7.327   -5.075  1.00 85.02 257 A 1 
ATOM   2060 C  CD2 . HIS A 1 257 ? -5.741  5.294   -4.370  1.00 82.97 257 A 1 
ATOM   2061 C  CE1 . HIS A 1 257 ? -4.940  6.459   -6.030  1.00 85.14 257 A 1 
ATOM   2062 N  NE2 . HIS A 1 257 ? -5.218  5.218   -5.649  1.00 86.44 257 A 1 
ATOM   2063 N  N   . THR A 1 258 ? -6.260  6.756   0.933   1.00 89.48 258 A 1 
ATOM   2064 C  CA  . THR A 1 258 ? -6.591  7.401   2.205   1.00 88.07 258 A 1 
ATOM   2065 C  C   . THR A 1 258 ? -5.697  6.894   3.327   1.00 88.68 258 A 1 
ATOM   2066 O  O   . THR A 1 258 ? -5.217  5.767   3.295   1.00 88.26 258 A 1 
ATOM   2067 C  CB  . THR A 1 258 ? -8.066  7.198   2.572   1.00 86.63 258 A 1 
ATOM   2068 O  OG1 . THR A 1 258 ? -8.448  5.846   2.466   1.00 81.59 258 A 1 
ATOM   2069 C  CG2 . THR A 1 258 ? -8.974  8.014   1.657   1.00 80.83 258 A 1 
ATOM   2070 N  N   . ASP A 1 259 ? -5.487  7.738   4.340   1.00 89.67 259 A 1 
ATOM   2071 C  CA  . ASP A 1 259 ? -4.784  7.369   5.558   1.00 90.33 259 A 1 
ATOM   2072 C  C   . ASP A 1 259 ? -5.765  6.740   6.548   1.00 89.87 259 A 1 
ATOM   2073 O  O   . ASP A 1 259 ? -6.588  7.412   7.157   1.00 89.06 259 A 1 
ATOM   2074 C  CB  . ASP A 1 259 ? -4.089  8.602   6.133   1.00 90.04 259 A 1 
ATOM   2075 C  CG  . ASP A 1 259 ? -3.328  8.317   7.421   1.00 89.94 259 A 1 
ATOM   2076 O  OD1 . ASP A 1 259 ? -3.287  7.163   7.903   1.00 86.58 259 A 1 
ATOM   2077 O  OD2 . ASP A 1 259 ? -2.684  9.254   7.939   1.00 86.09 259 A 1 
ATOM   2078 N  N   . THR A 1 260 ? -5.688  5.421   6.696   1.00 92.38 260 A 1 
ATOM   2079 C  CA  . THR A 1 260 ? -6.515  4.694   7.657   1.00 92.79 260 A 1 
ATOM   2080 C  C   . THR A 1 260 ? -5.812  3.434   8.146   1.00 93.83 260 A 1 
ATOM   2081 O  O   . THR A 1 260 ? -4.689  3.119   7.744   1.00 94.10 260 A 1 
ATOM   2082 C  CB  . THR A 1 260 ? -7.919  4.424   7.075   1.00 90.63 260 A 1 
ATOM   2083 O  OG1 . THR A 1 260 ? -8.777  3.950   8.079   1.00 83.52 260 A 1 
ATOM   2084 C  CG2 . THR A 1 260 ? -7.919  3.421   5.932   1.00 84.01 260 A 1 
ATOM   2085 N  N   . PHE A 1 261 ? -6.460  2.716   9.051   1.00 93.50 261 A 1 
ATOM   2086 C  CA  . PHE A 1 261 ? -5.940  1.479   9.620   1.00 93.89 261 A 1 
ATOM   2087 C  C   . PHE A 1 261 ? -7.032  0.423   9.763   1.00 94.28 261 A 1 
ATOM   2088 O  O   . PHE A 1 261 ? -8.231  0.714   9.752   1.00 93.91 261 A 1 
ATOM   2089 C  CB  . PHE A 1 261 ? -5.248  1.778   10.954  1.00 93.10 261 A 1 
ATOM   2090 C  CG  . PHE A 1 261 ? -6.169  2.315   12.031  1.00 92.82 261 A 1 
ATOM   2091 C  CD1 . PHE A 1 261 ? -6.347  3.708   12.193  1.00 89.83 261 A 1 
ATOM   2092 C  CD2 . PHE A 1 261 ? -6.849  1.436   12.891  1.00 89.57 261 A 1 
ATOM   2093 C  CE1 . PHE A 1 261 ? -7.187  4.207   13.187  1.00 86.90 261 A 1 
ATOM   2094 C  CE2 . PHE A 1 261 ? -7.701  1.923   13.893  1.00 87.16 261 A 1 
ATOM   2095 C  CZ  . PHE A 1 261 ? -7.867  3.317   14.049  1.00 87.95 261 A 1 
ATOM   2096 N  N   . ARG A 1 262 ? -6.605  -0.825  9.920   1.00 95.30 262 A 1 
ATOM   2097 C  CA  . ARG A 1 262 ? -7.460  -1.970  10.225  1.00 95.00 262 A 1 
ATOM   2098 C  C   . ARG A 1 262 ? -6.865  -2.746  11.386  1.00 95.92 262 A 1 
ATOM   2099 O  O   . ARG A 1 262 ? -5.659  -2.986  11.417  1.00 95.89 262 A 1 
ATOM   2100 C  CB  . ARG A 1 262 ? -7.611  -2.887  8.995   1.00 94.02 262 A 1 
ATOM   2101 C  CG  . ARG A 1 262 ? -8.080  -2.200  7.705   1.00 90.72 262 A 1 
ATOM   2102 C  CD  . ARG A 1 262 ? -9.531  -1.757  7.782   1.00 87.12 262 A 1 
ATOM   2103 N  NE  . ARG A 1 262 ? -9.925  -1.049  6.562   1.00 86.04 262 A 1 
ATOM   2104 C  CZ  . ARG A 1 262 ? -10.264 0.230   6.462   1.00 84.19 262 A 1 
ATOM   2105 N  NH1 . ARG A 1 262 ? -10.214 1.060   7.466   1.00 76.63 262 A 1 
ATOM   2106 N  NH2 . ARG A 1 262 ? -10.663 0.700   5.337   1.00 78.79 262 A 1 
ATOM   2107 N  N   . ILE A 1 263 ? -7.709  -3.165  12.306  1.00 95.06 263 A 1 
ATOM   2108 C  CA  . ILE A 1 263 ? -7.360  -4.148  13.328  1.00 95.43 263 A 1 
ATOM   2109 C  C   . ILE A 1 263 ? -7.903  -5.491  12.836  1.00 95.75 263 A 1 
ATOM   2110 O  O   . ILE A 1 263 ? -9.104  -5.744  12.913  1.00 95.37 263 A 1 
ATOM   2111 C  CB  . ILE A 1 263 ? -7.906  -3.749  14.715  1.00 95.24 263 A 1 
ATOM   2112 C  CG1 . ILE A 1 263 ? -7.474  -2.311  15.089  1.00 94.17 263 A 1 
ATOM   2113 C  CG2 . ILE A 1 263 ? -7.407  -4.768  15.754  1.00 94.15 263 A 1 
ATOM   2114 C  CD1 . ILE A 1 263 ? -8.058  -1.799  16.422  1.00 91.53 263 A 1 
ATOM   2115 N  N   . LEU A 1 264 ? -7.032  -6.311  12.273  1.00 96.43 264 A 1 
ATOM   2116 C  CA  . LEU A 1 264 ? -7.397  -7.623  11.757  1.00 96.48 264 A 1 
ATOM   2117 C  C   . LEU A 1 264 ? -7.369  -8.626  12.905  1.00 96.74 264 A 1 
ATOM   2118 O  O   . LEU A 1 264 ? -6.348  -8.754  13.576  1.00 96.61 264 A 1 
ATOM   2119 C  CB  . LEU A 1 264 ? -6.450  -8.036  10.620  1.00 96.65 264 A 1 
ATOM   2120 C  CG  . LEU A 1 264 ? -6.306  -7.008  9.488   1.00 96.16 264 A 1 
ATOM   2121 C  CD1 . LEU A 1 264 ? -5.323  -7.534  8.447   1.00 94.83 264 A 1 
ATOM   2122 C  CD2 . LEU A 1 264 ? -7.640  -6.724  8.793   1.00 94.49 264 A 1 
ATOM   2123 N  N   . SER A 1 265 ? -8.474  -9.325  13.146  1.00 96.32 265 A 1 
ATOM   2124 C  CA  . SER A 1 265 ? -8.611  -10.185 14.321  1.00 95.82 265 A 1 
ATOM   2125 C  C   . SER A 1 265 ? -9.215  -11.544 14.012  1.00 96.11 265 A 1 
ATOM   2126 O  O   . SER A 1 265 ? -10.175 -11.654 13.249  1.00 95.65 265 A 1 
ATOM   2127 C  CB  . SER A 1 265 ? -9.415  -9.473  15.416  1.00 93.69 265 A 1 
ATOM   2128 O  OG  . SER A 1 265 ? -10.738 -9.220  15.000  1.00 80.48 265 A 1 
ATOM   2129 N  N   . LYS A 1 266 ? -8.702  -12.574 14.711  1.00 95.99 266 A 1 
ATOM   2130 C  CA  . LYS A 1 266 ? -9.268  -13.914 14.805  1.00 95.72 266 A 1 
ATOM   2131 C  C   . LYS A 1 266 ? -9.311  -14.314 16.275  1.00 95.64 266 A 1 
ATOM   2132 O  O   . LYS A 1 266 ? -8.291  -14.672 16.870  1.00 94.56 266 A 1 
ATOM   2133 C  CB  . LYS A 1 266 ? -8.422  -14.874 13.965  1.00 94.65 266 A 1 
ATOM   2134 C  CG  . LYS A 1 266 ? -8.993  -16.297 13.965  1.00 92.59 266 A 1 
ATOM   2135 C  CD  . LYS A 1 266 ? -8.063  -17.200 13.155  1.00 89.50 266 A 1 
ATOM   2136 C  CE  . LYS A 1 266 ? -8.635  -18.592 12.985  1.00 83.95 266 A 1 
ATOM   2137 N  NZ  . LYS A 1 266 ? -7.785  -19.361 12.055  1.00 76.77 266 A 1 
ATOM   2138 N  N   . GLY A 1 267 ? -10.487 -14.191 16.881  1.00 94.87 267 A 1 
ATOM   2139 C  CA  . GLY A 1 267 ? -10.620 -14.303 18.329  1.00 94.38 267 A 1 
ATOM   2140 C  C   . GLY A 1 267 ? -9.738  -13.268 19.036  1.00 95.35 267 A 1 
ATOM   2141 O  O   . GLY A 1 267 ? -9.873  -12.073 18.802  1.00 93.32 267 A 1 
ATOM   2142 N  N   . ASN A 1 268 ? -8.810  -13.738 19.885  1.00 95.73 268 A 1 
ATOM   2143 C  CA  . ASN A 1 268 ? -7.891  -12.869 20.621  1.00 95.74 268 A 1 
ATOM   2144 C  C   . ASN A 1 268 ? -6.604  -12.533 19.852  1.00 96.59 268 A 1 
ATOM   2145 O  O   . ASN A 1 268 ? -5.808  -11.714 20.316  1.00 94.94 268 A 1 
ATOM   2146 C  CB  . ASN A 1 268 ? -7.564  -13.529 21.973  1.00 93.55 268 A 1 
ATOM   2147 C  CG  . ASN A 1 268 ? -8.778  -13.639 22.879  1.00 83.45 268 A 1 
ATOM   2148 O  OD1 . ASN A 1 268 ? -9.770  -12.957 22.739  1.00 73.05 268 A 1 
ATOM   2149 N  ND2 . ASN A 1 268 ? -8.727  -14.513 23.860  1.00 73.11 268 A 1 
ATOM   2150 N  N   . LYS A 1 269 ? -6.369  -13.159 18.693  1.00 97.16 269 A 1 
ATOM   2151 C  CA  . LYS A 1 269 ? -5.194  -12.888 17.860  1.00 97.59 269 A 1 
ATOM   2152 C  C   . LYS A 1 269 ? -5.484  -11.684 16.969  1.00 97.67 269 A 1 
ATOM   2153 O  O   . LYS A 1 269 ? -6.496  -11.666 16.276  1.00 97.10 269 A 1 
ATOM   2154 C  CB  . LYS A 1 269 ? -4.816  -14.109 17.021  1.00 97.21 269 A 1 
ATOM   2155 C  CG  . LYS A 1 269 ? -4.392  -15.320 17.871  1.00 95.66 269 A 1 
ATOM   2156 C  CD  . LYS A 1 269 ? -3.909  -16.428 16.940  1.00 93.16 269 A 1 
ATOM   2157 C  CE  . LYS A 1 269 ? -3.391  -17.650 17.703  1.00 86.66 269 A 1 
ATOM   2158 N  NZ  . LYS A 1 269 ? -2.770  -18.615 16.774  1.00 79.33 269 A 1 
ATOM   2159 N  N   . LYS A 1 270 ? -4.595  -10.684 16.997  1.00 97.60 270 A 1 
ATOM   2160 C  CA  . LYS A 1 270 ? -4.790  -9.423  16.293  1.00 97.72 270 A 1 
ATOM   2161 C  C   . LYS A 1 270 ? -3.490  -8.970  15.636  1.00 97.96 270 A 1 
ATOM   2162 O  O   . LYS A 1 270 ? -2.414  -9.128  16.210  1.00 97.57 270 A 1 
ATOM   2163 C  CB  . LYS A 1 270 ? -5.302  -8.337  17.259  1.00 97.19 270 A 1 
ATOM   2164 C  CG  . LYS A 1 270 ? -6.668  -8.698  17.870  1.00 96.04 270 A 1 
ATOM   2165 C  CD  . LYS A 1 270 ? -7.133  -7.649  18.881  1.00 94.48 270 A 1 
ATOM   2166 C  CE  . LYS A 1 270 ? -8.426  -8.122  19.531  1.00 90.11 270 A 1 
ATOM   2167 N  NZ  . LYS A 1 270 ? -8.861  -7.226  20.621  1.00 82.48 270 A 1 
ATOM   2168 N  N   . VAL A 1 271 ? -3.611  -8.370  14.451  1.00 97.99 271 A 1 
ATOM   2169 C  CA  . VAL A 1 271 ? -2.520  -7.678  13.747  1.00 98.04 271 A 1 
ATOM   2170 C  C   . VAL A 1 271 ? -3.003  -6.325  13.252  1.00 97.91 271 A 1 
ATOM   2171 O  O   . VAL A 1 271 ? -4.179  -6.154  12.931  1.00 97.28 271 A 1 
ATOM   2172 C  CB  . VAL A 1 271 ? -1.925  -8.505  12.591  1.00 97.06 271 A 1 
ATOM   2173 C  CG1 . VAL A 1 271 ? -1.261  -9.772  13.112  1.00 90.39 271 A 1 
ATOM   2174 C  CG2 . VAL A 1 271 ? -2.957  -8.879  11.532  1.00 89.69 271 A 1 
ATOM   2175 N  N   . MET A 1 272 ? -2.093  -5.367  13.181  1.00 97.84 272 A 1 
ATOM   2176 C  CA  . MET A 1 272 ? -2.384  -4.064  12.591  1.00 97.87 272 A 1 
ATOM   2177 C  C   . MET A 1 272 ? -2.124  -4.072  11.088  1.00 98.02 272 A 1 
ATOM   2178 O  O   . MET A 1 272 ? -1.068  -4.538  10.654  1.00 98.05 272 A 1 
ATOM   2179 C  CB  . MET A 1 272 ? -1.548  -2.964  13.258  1.00 97.52 272 A 1 
ATOM   2180 C  CG  . MET A 1 272 ? -2.060  -2.633  14.661  1.00 95.83 272 A 1 
ATOM   2181 S  SD  . MET A 1 272 ? -3.815  -2.209  14.781  1.00 96.67 272 A 1 
ATOM   2182 C  CE  . MET A 1 272 ? -3.929  -0.837  13.599  1.00 93.10 272 A 1 
ATOM   2183 N  N   . ALA A 1 273 ? -3.038  -3.485  10.330  1.00 97.51 273 A 1 
ATOM   2184 C  CA  . ALA A 1 273 ? -2.816  -3.115  8.943   1.00 97.33 273 A 1 
ATOM   2185 C  C   . ALA A 1 273 ? -2.922  -1.599  8.774   1.00 96.91 273 A 1 
ATOM   2186 O  O   . ALA A 1 273 ? -3.853  -0.969  9.284   1.00 96.43 273 A 1 
ATOM   2187 C  CB  . ALA A 1 273 ? -3.787  -3.874  8.043   1.00 97.38 273 A 1 
ATOM   2188 N  N   . PHE A 1 274 ? -1.971  -1.022  8.063   1.00 97.37 274 A 1 
ATOM   2189 C  CA  . PHE A 1 274 ? -1.870  0.403   7.806   1.00 97.36 274 A 1 
ATOM   2190 C  C   . PHE A 1 274 ? -2.077  0.663   6.321   1.00 97.53 274 A 1 
ATOM   2191 O  O   . PHE A 1 274 ? -1.284  0.203   5.504   1.00 97.11 274 A 1 
ATOM   2192 C  CB  . PHE A 1 274 ? -0.510  0.922   8.267   1.00 97.26 274 A 1 
ATOM   2193 C  CG  . PHE A 1 274 ? -0.198  0.596   9.704   1.00 97.36 274 A 1 
ATOM   2194 C  CD1 . PHE A 1 274 ? -0.823  1.298   10.742  1.00 96.23 274 A 1 
ATOM   2195 C  CD2 . PHE A 1 274 ? 0.671   -0.473  10.020  1.00 96.07 274 A 1 
ATOM   2196 C  CE1 . PHE A 1 274 ? -0.600  0.954   12.077  1.00 95.31 274 A 1 
ATOM   2197 C  CE2 . PHE A 1 274 ? 0.901   -0.826  11.355  1.00 95.29 274 A 1 
ATOM   2198 C  CZ  . PHE A 1 274 ? 0.262   -0.117  12.383  1.00 95.83 274 A 1 
ATOM   2199 N  N   . ILE A 1 275 ? -3.120  1.397   5.990   1.00 96.14 275 A 1 
ATOM   2200 C  CA  . ILE A 1 275 ? -3.388  1.841   4.627   1.00 95.68 275 A 1 
ATOM   2201 C  C   . ILE A 1 275 ? -2.708  3.200   4.468   1.00 95.03 275 A 1 
ATOM   2202 O  O   . ILE A 1 275 ? -3.085  4.175   5.119   1.00 94.21 275 A 1 
ATOM   2203 C  CB  . ILE A 1 275 ? -4.895  1.857   4.333   1.00 95.58 275 A 1 
ATOM   2204 C  CG1 . ILE A 1 275 ? -5.477  0.429   4.513   1.00 94.08 275 A 1 
ATOM   2205 C  CG2 . ILE A 1 275 ? -5.144  2.365   2.913   1.00 93.78 275 A 1 
ATOM   2206 C  CD1 . ILE A 1 275 ? -7.001  0.365   4.509   1.00 88.05 275 A 1 
ATOM   2207 N  N   . GLY A 1 276 ? -1.664  3.233   3.657   1.00 95.02 276 A 1 
ATOM   2208 C  CA  . GLY A 1 276 ? -0.899  4.440   3.396   1.00 94.48 276 A 1 
ATOM   2209 C  C   . GLY A 1 276 ? -1.611  5.363   2.414   1.00 94.71 276 A 1 
ATOM   2210 O  O   . GLY A 1 276 ? -2.197  4.881   1.451   1.00 93.52 276 A 1 
ATOM   2211 N  N   . PRO A 1 277 ? -1.547  6.695   2.623   1.00 93.49 277 A 1 
ATOM   2212 C  CA  . PRO A 1 277 ? -2.097  7.649   1.674   1.00 92.70 277 A 1 
ATOM   2213 C  C   . PRO A 1 277 ? -1.300  7.631   0.362   1.00 92.97 277 A 1 
ATOM   2214 O  O   . PRO A 1 277 ? -0.092  7.377   0.351   1.00 92.25 277 A 1 
ATOM   2215 C  CB  . PRO A 1 277 ? -2.015  9.003   2.382   1.00 91.58 277 A 1 
ATOM   2216 C  CG  . PRO A 1 277 ? -0.781  8.844   3.267   1.00 89.58 277 A 1 
ATOM   2217 C  CD  . PRO A 1 277 ? -0.854  7.385   3.700   1.00 91.66 277 A 1 
ATOM   2218 N  N   . SER A 1 278 ? -1.979  7.930   -0.738  1.00 92.48 278 A 1 
ATOM   2219 C  CA  . SER A 1 278 ? -1.409  7.900   -2.075  1.00 92.56 278 A 1 
ATOM   2220 C  C   . SER A 1 278 ? -0.486  9.092   -2.369  1.00 92.51 278 A 1 
ATOM   2221 O  O   . SER A 1 278 ? -0.625  10.181  -1.821  1.00 92.74 278 A 1 
ATOM   2222 C  CB  . SER A 1 278 ? -2.517  7.836   -3.124  1.00 91.91 278 A 1 
ATOM   2223 O  OG  . SER A 1 278 ? -3.385  8.955   -3.029  1.00 88.26 278 A 1 
ATOM   2224 N  N   . VAL A 1 279 ? 0.415   8.885   -3.319  1.00 92.72 279 A 1 
ATOM   2225 C  CA  . VAL A 1 279 ? 1.060   9.990   -4.039  1.00 91.63 279 A 1 
ATOM   2226 C  C   . VAL A 1 279 ? 0.069   10.646  -5.005  1.00 91.62 279 A 1 
ATOM   2227 O  O   . VAL A 1 279 ? 0.099   11.862  -5.178  1.00 90.67 279 A 1 
ATOM   2228 C  CB  . VAL A 1 279 ? 2.286   9.486   -4.815  1.00 91.61 279 A 1 
ATOM   2229 C  CG1 . VAL A 1 279 ? 2.947   10.584  -5.657  1.00 88.56 279 A 1 
ATOM   2230 C  CG2 . VAL A 1 279 ? 3.338   8.935   -3.850  1.00 90.17 279 A 1 
ATOM   2231 N  N   . ASP A 1 280 ? -0.813  9.854   -5.605  1.00 90.43 280 A 1 
ATOM   2232 C  CA  . ASP A 1 280 ? -1.823  10.302  -6.550  1.00 88.80 280 A 1 
ATOM   2233 C  C   . ASP A 1 280 ? -2.818  11.288  -5.929  1.00 88.53 280 A 1 
ATOM   2234 O  O   . ASP A 1 280 ? -3.148  11.222  -4.748  1.00 85.89 280 A 1 
ATOM   2235 C  CB  . ASP A 1 280 ? -2.550  9.095   -7.143  1.00 86.09 280 A 1 
ATOM   2236 C  CG  . ASP A 1 280 ? -3.526  9.496   -8.253  1.00 85.41 280 A 1 
ATOM   2237 O  OD1 . ASP A 1 280 ? -3.202  10.457  -8.972  1.00 81.65 280 A 1 
ATOM   2238 O  OD2 . ASP A 1 280 ? -4.600  8.885   -8.342  1.00 78.74 280 A 1 
ATOM   2239 N  N   . THR A 1 281 ? -3.312  12.209  -6.762  1.00 89.28 281 A 1 
ATOM   2240 C  CA  . THR A 1 281 ? -4.226  13.291  -6.388  1.00 87.02 281 A 1 
ATOM   2241 C  C   . THR A 1 281 ? -5.630  13.117  -6.962  1.00 86.07 281 A 1 
ATOM   2242 O  O   . THR A 1 281 ? -6.547  13.817  -6.543  1.00 84.27 281 A 1 
ATOM   2243 C  CB  . THR A 1 281 ? -3.649  14.635  -6.818  1.00 86.20 281 A 1 
ATOM   2244 O  OG1 . THR A 1 281 ? -3.238  14.604  -8.164  1.00 84.66 281 A 1 
ATOM   2245 C  CG2 . THR A 1 281 ? -2.430  15.011  -5.993  1.00 84.09 281 A 1 
ATOM   2246 N  N   . TRP A 1 282 ? -5.835  12.144  -7.844  1.00 87.65 282 A 1 
ATOM   2247 C  CA  . TRP A 1 282 ? -7.085  11.921  -8.586  1.00 82.36 282 A 1 
ATOM   2248 C  C   . TRP A 1 282 ? -8.347  11.883  -7.718  1.00 79.81 282 A 1 
ATOM   2249 O  O   . TRP A 1 282 ? -9.406  12.369  -8.107  1.00 73.92 282 A 1 
ATOM   2250 C  CB  . TRP A 1 282 ? -6.963  10.587  -9.320  1.00 78.45 282 A 1 
ATOM   2251 C  CG  . TRP A 1 282 ? -8.200  10.167  -10.045 1.00 74.69 282 A 1 
ATOM   2252 C  CD1 . TRP A 1 282 ? -9.165  9.370   -9.560  1.00 66.72 282 A 1 
ATOM   2253 C  CD2 . TRP A 1 282 ? -8.623  10.569  -11.385 1.00 70.98 282 A 1 
ATOM   2254 N  NE1 . TRP A 1 282 ? -10.178 9.233   -10.513 1.00 62.98 282 A 1 
ATOM   2255 C  CE2 . TRP A 1 282 ? -9.874  9.949   -11.638 1.00 66.55 282 A 1 
ATOM   2256 C  CE3 . TRP A 1 282 ? -8.059  11.381  -12.384 1.00 61.35 282 A 1 
ATOM   2257 C  CZ2 . TRP A 1 282 ? -10.558 10.140  -12.866 1.00 62.97 282 A 1 
ATOM   2258 C  CZ3 . TRP A 1 282 ? -8.733  11.561  -13.598 1.00 56.09 282 A 1 
ATOM   2259 C  CH2 . TRP A 1 282 ? -9.975  10.955  -13.836 1.00 57.13 282 A 1 
ATOM   2260 N  N   . LEU A 1 283 ? -8.265  11.312  -6.529  1.00 82.11 283 A 1 
ATOM   2261 C  CA  . LEU A 1 283 ? -9.400  11.217  -5.613  1.00 79.65 283 A 1 
ATOM   2262 C  C   . LEU A 1 283 ? -9.539  12.432  -4.680  1.00 80.32 283 A 1 
ATOM   2263 O  O   . LEU A 1 283 ? -10.220 12.341  -3.657  1.00 75.53 283 A 1 
ATOM   2264 C  CB  . LEU A 1 283 ? -9.360  9.877   -4.860  1.00 76.14 283 A 1 
ATOM   2265 C  CG  . LEU A 1 283 ? -9.530  8.638   -5.758  1.00 72.68 283 A 1 
ATOM   2266 C  CD1 . LEU A 1 283 ? -9.526  7.379   -4.896  1.00 69.87 283 A 1 
ATOM   2267 C  CD2 . LEU A 1 283 ? -10.843 8.656   -6.551  1.00 68.92 283 A 1 
ATOM   2268 N  N   . GLY A 1 284 ? -8.926  13.554  -5.020  1.00 81.63 284 A 1 
ATOM   2269 C  CA  . GLY A 1 284 ? -8.996  14.772  -4.224  1.00 80.49 284 A 1 
ATOM   2270 C  C   . GLY A 1 284 ? -8.259  14.650  -2.893  1.00 82.69 284 A 1 
ATOM   2271 O  O   . GLY A 1 284 ? -8.789  15.023  -1.851  1.00 79.78 284 A 1 
ATOM   2272 N  N   . THR A 1 285 ? -7.056  14.085  -2.931  1.00 83.82 285 A 1 
ATOM   2273 C  CA  . THR A 1 285 ? -6.164  13.986  -1.774  1.00 84.04 285 A 1 
ATOM   2274 C  C   . THR A 1 285 ? -4.819  14.622  -2.087  1.00 85.06 285 A 1 
ATOM   2275 O  O   . THR A 1 285 ? -4.324  14.524  -3.213  1.00 84.35 285 A 1 
ATOM   2276 C  CB  . THR A 1 285 ? -5.980  12.534  -1.305  1.00 81.70 285 A 1 
ATOM   2277 O  OG1 . THR A 1 285 ? -5.608  11.693  -2.374  1.00 74.18 285 A 1 
ATOM   2278 C  CG2 . THR A 1 285 ? -7.264  11.969  -0.719  1.00 74.16 285 A 1 
ATOM   2279 N  N   . SER A 1 286 ? -4.231  15.286  -1.101  1.00 86.65 286 A 1 
ATOM   2280 C  CA  . SER A 1 286 ? -2.899  15.856  -1.253  1.00 87.41 286 A 1 
ATOM   2281 C  C   . SER A 1 286 ? -1.854  14.755  -1.436  1.00 89.06 286 A 1 
ATOM   2282 O  O   . SER A 1 286 ? -1.934  13.736  -0.750  1.00 88.91 286 A 1 
ATOM   2283 C  CB  . SER A 1 286 ? -2.534  16.715  -0.042  1.00 85.08 286 A 1 
ATOM   2284 O  OG  . SER A 1 286 ? -3.360  17.867  -0.008  1.00 80.10 286 A 1 
ATOM   2285 N  N   . PRO A 1 287 ? -0.847  14.948  -2.302  1.00 90.54 287 A 1 
ATOM   2286 C  CA  . PRO A 1 287 ? 0.226   13.978  -2.482  1.00 90.94 287 A 1 
ATOM   2287 C  C   . PRO A 1 287 ? 0.910   13.683  -1.156  1.00 92.07 287 A 1 
ATOM   2288 O  O   . PRO A 1 287 ? 1.336   14.598  -0.448  1.00 90.98 287 A 1 
ATOM   2289 C  CB  . PRO A 1 287 ? 1.205   14.596  -3.477  1.00 89.67 287 A 1 
ATOM   2290 C  CG  . PRO A 1 287 ? 0.389   15.667  -4.189  1.00 87.71 287 A 1 
ATOM   2291 C  CD  . PRO A 1 287 ? -0.630  16.108  -3.140  1.00 89.80 287 A 1 
ATOM   2292 N  N   . SER A 1 288 ? 1.019   12.408  -0.817  1.00 92.73 288 A 1 
ATOM   2293 C  CA  . SER A 1 288 ? 1.479   11.986  0.496   1.00 93.11 288 A 1 
ATOM   2294 C  C   . SER A 1 288 ? 2.480   10.848  0.399   1.00 94.20 288 A 1 
ATOM   2295 O  O   . SER A 1 288 ? 2.426   10.001  -0.494  1.00 94.05 288 A 1 
ATOM   2296 C  CB  . SER A 1 288 ? 0.288   11.574  1.360   1.00 91.44 288 A 1 
ATOM   2297 O  OG  . SER A 1 288 ? -0.576  12.675  1.567   1.00 83.63 288 A 1 
ATOM   2298 N  N   . ILE A 1 289 ? 3.383   10.815  1.377   1.00 94.35 289 A 1 
ATOM   2299 C  CA  . ILE A 1 289 ? 4.294   9.699   1.580   1.00 94.67 289 A 1 
ATOM   2300 C  C   . ILE A 1 289 ? 4.467   9.445   3.068   1.00 95.07 289 A 1 
ATOM   2301 O  O   . ILE A 1 289 ? 4.465   10.372  3.877   1.00 95.05 289 A 1 
ATOM   2302 C  CB  . ILE A 1 289 ? 5.616   9.918   0.834   1.00 93.37 289 A 1 
ATOM   2303 C  CG1 . ILE A 1 289 ? 6.450   8.622   0.901   1.00 87.47 289 A 1 
ATOM   2304 C  CG2 . ILE A 1 289 ? 6.408   11.127  1.373   1.00 87.57 289 A 1 
ATOM   2305 C  CD1 . ILE A 1 289 ? 7.517   8.564   -0.172  1.00 87.48 289 A 1 
ATOM   2306 N  N   . ARG A 1 290 ? 4.637   8.174   3.432   1.00 96.56 290 A 1 
ATOM   2307 C  CA  . ARG A 1 290 ? 4.783   7.729   4.811   1.00 96.76 290 A 1 
ATOM   2308 C  C   . ARG A 1 290 ? 6.157   7.124   5.058   1.00 97.31 290 A 1 
ATOM   2309 O  O   . ARG A 1 290 ? 6.686   6.385   4.227   1.00 97.13 290 A 1 
ATOM   2310 C  CB  . ARG A 1 290 ? 3.635   6.768   5.128   1.00 95.14 290 A 1 
ATOM   2311 C  CG  . ARG A 1 290 ? 3.671   6.267   6.569   1.00 92.74 290 A 1 
ATOM   2312 C  CD  . ARG A 1 290 ? 2.432   5.430   6.891   1.00 92.33 290 A 1 
ATOM   2313 N  NE  . ARG A 1 290 ? 1.232   6.259   6.995   1.00 91.16 290 A 1 
ATOM   2314 C  CZ  . ARG A 1 290 ? 0.024   5.837   7.307   1.00 92.82 290 A 1 
ATOM   2315 N  NH1 . ARG A 1 290 ? -0.236  4.580   7.526   1.00 86.61 290 A 1 
ATOM   2316 N  NH2 . ARG A 1 290 ? -0.955  6.677   7.421   1.00 86.25 290 A 1 
ATOM   2317 N  N   . LYS A 1 291 ? 6.704   7.403   6.243   1.00 97.16 291 A 1 
ATOM   2318 C  CA  . LYS A 1 291 ? 7.911   6.749   6.756   1.00 97.17 291 A 1 
ATOM   2319 C  C   . LYS A 1 291 ? 7.610   6.108   8.105   1.00 97.08 291 A 1 
ATOM   2320 O  O   . LYS A 1 291 ? 7.018   6.756   8.963   1.00 96.73 291 A 1 
ATOM   2321 C  CB  . LYS A 1 291 ? 9.055   7.762   6.835   1.00 96.30 291 A 1 
ATOM   2322 C  CG  . LYS A 1 291 ? 10.414  7.073   7.092   1.00 94.48 291 A 1 
ATOM   2323 C  CD  . LYS A 1 291 ? 11.613  8.037   7.021   1.00 92.96 291 A 1 
ATOM   2324 C  CE  . LYS A 1 291 ? 11.604  9.061   8.166   1.00 87.02 291 A 1 
ATOM   2325 N  NZ  . LYS A 1 291 ? 12.964  9.611   8.414   1.00 84.54 291 A 1 
ATOM   2326 N  N   . TYR A 1 292 ? 8.036   4.866   8.304   1.00 97.86 292 A 1 
ATOM   2327 C  CA  . TYR A 1 292 ? 7.904   4.122   9.547   1.00 97.92 292 A 1 
ATOM   2328 C  C   . TYR A 1 292 ? 9.248   4.080   10.277  1.00 97.85 292 A 1 
ATOM   2329 O  O   . TYR A 1 292 ? 10.258  3.818   9.640   1.00 97.45 292 A 1 
ATOM   2330 C  CB  . TYR A 1 292 ? 7.411   2.698   9.267   1.00 97.94 292 A 1 
ATOM   2331 C  CG  . TYR A 1 292 ? 6.038   2.632   8.615   1.00 98.11 292 A 1 
ATOM   2332 C  CD1 . TYR A 1 292 ? 4.890   2.406   9.395   1.00 97.48 292 A 1 
ATOM   2333 C  CD2 . TYR A 1 292 ? 5.896   2.799   7.224   1.00 97.34 292 A 1 
ATOM   2334 C  CE1 . TYR A 1 292 ? 3.617   2.355   8.808   1.00 96.96 292 A 1 
ATOM   2335 C  CE2 . TYR A 1 292 ? 4.621   2.759   6.620   1.00 96.96 292 A 1 
ATOM   2336 C  CZ  . TYR A 1 292 ? 3.482   2.535   7.418   1.00 97.54 292 A 1 
ATOM   2337 O  OH  . TYR A 1 292 ? 2.240   2.502   6.846   1.00 96.82 292 A 1 
ATOM   2338 N  N   . ASP A 1 293 ? 9.245   4.254   11.612  1.00 97.66 293 A 1 
ATOM   2339 C  CA  . ASP A 1 293 ? 10.304  3.717   12.467  1.00 97.57 293 A 1 
ATOM   2340 C  C   . ASP A 1 293 ? 9.919   2.277   12.820  1.00 97.72 293 A 1 
ATOM   2341 O  O   . ASP A 1 293 ? 9.026   2.021   13.634  1.00 97.32 293 A 1 
ATOM   2342 C  CB  . ASP A 1 293 ? 10.543  4.586   13.716  1.00 96.80 293 A 1 
ATOM   2343 C  CG  . ASP A 1 293 ? 11.662  4.046   14.643  1.00 95.02 293 A 1 
ATOM   2344 O  OD1 . ASP A 1 293 ? 12.214  2.944   14.421  1.00 92.31 293 A 1 
ATOM   2345 O  OD2 . ASP A 1 293 ? 11.971  4.691   15.677  1.00 91.19 293 A 1 
ATOM   2346 N  N   . VAL A 1 294 ? 10.576  1.316   12.171  1.00 97.84 294 A 1 
ATOM   2347 C  CA  . VAL A 1 294 ? 10.311  -0.113  12.356  1.00 97.79 294 A 1 
ATOM   2348 C  C   . VAL A 1 294 ? 10.928  -0.610  13.663  1.00 97.45 294 A 1 
ATOM   2349 O  O   . VAL A 1 294 ? 10.392  -1.508  14.313  1.00 96.58 294 A 1 
ATOM   2350 C  CB  . VAL A 1 294 ? 10.836  -0.923  11.157  1.00 97.62 294 A 1 
ATOM   2351 C  CG1 . VAL A 1 294 ? 10.555  -2.421  11.304  1.00 96.76 294 A 1 
ATOM   2352 C  CG2 . VAL A 1 294 ? 10.206  -0.446  9.838   1.00 97.12 294 A 1 
ATOM   2353 N  N   . GLY A 1 295 ? 12.048  -0.029  14.072  1.00 96.87 295 A 1 
ATOM   2354 C  CA  . GLY A 1 295 ? 12.847  -0.523  15.180  1.00 96.23 295 A 1 
ATOM   2355 C  C   . GLY A 1 295 ? 13.770  -1.673  14.754  1.00 96.47 295 A 1 
ATOM   2356 O  O   . GLY A 1 295 ? 14.324  -1.671  13.665  1.00 94.78 295 A 1 
ATOM   2357 N  N   . ASN A 1 296 ? 13.972  -2.642  15.653  1.00 96.23 296 A 1 
ATOM   2358 C  CA  . ASN A 1 296 ? 14.957  -3.723  15.491  1.00 95.80 296 A 1 
ATOM   2359 C  C   . ASN A 1 296 ? 14.340  -5.113  15.260  1.00 95.89 296 A 1 
ATOM   2360 O  O   . ASN A 1 296 ? 15.035  -6.117  15.387  1.00 93.58 296 A 1 
ATOM   2361 C  CB  . ASN A 1 296 ? 15.919  -3.684  16.692  1.00 93.83 296 A 1 
ATOM   2362 C  CG  . ASN A 1 296 ? 15.228  -3.993  18.013  1.00 92.16 296 A 1 
ATOM   2363 O  OD1 . ASN A 1 296 ? 14.082  -4.389  18.089  1.00 87.62 296 A 1 
ATOM   2364 N  ND2 . ASN A 1 296 ? 15.914  -3.813  19.118  1.00 86.58 296 A 1 
ATOM   2365 N  N   . GLY A 1 297 ? 13.043  -5.190  14.989  1.00 95.10 297 A 1 
ATOM   2366 C  CA  . GLY A 1 297 ? 12.320  -6.441  14.743  1.00 95.10 297 A 1 
ATOM   2367 C  C   . GLY A 1 297 ? 11.932  -7.226  16.005  1.00 95.84 297 A 1 
ATOM   2368 O  O   . GLY A 1 297 ? 11.288  -8.263  15.902  1.00 94.25 297 A 1 
ATOM   2369 N  N   . GLN A 1 298 ? 12.297  -6.762  17.222  1.00 95.22 298 A 1 
ATOM   2370 C  CA  . GLN A 1 298 ? 11.951  -7.477  18.467  1.00 94.21 298 A 1 
ATOM   2371 C  C   . GLN A 1 298 ? 10.507  -7.244  18.943  1.00 93.65 298 A 1 
ATOM   2372 O  O   . GLN A 1 298 ? 10.014  -7.998  19.780  1.00 89.12 298 A 1 
ATOM   2373 C  CB  . GLN A 1 298 ? 12.932  -7.096  19.583  1.00 92.28 298 A 1 
ATOM   2374 C  CG  . GLN A 1 298 ? 14.359  -7.554  19.277  1.00 87.73 298 A 1 
ATOM   2375 C  CD  . GLN A 1 298 ? 15.293  -7.347  20.468  1.00 84.93 298 A 1 
ATOM   2376 O  OE1 . GLN A 1 298 ? 15.525  -6.238  20.944  1.00 77.04 298 A 1 
ATOM   2377 N  NE2 . GLN A 1 298 ? 15.855  -8.397  20.997  1.00 74.35 298 A 1 
ATOM   2378 N  N   . GLY A 1 299 ? 9.847   -6.217  18.434  1.00 94.24 299 A 1 
ATOM   2379 C  CA  . GLY A 1 299 ? 8.482   -5.848  18.795  1.00 94.76 299 A 1 
ATOM   2380 C  C   . GLY A 1 299 ? 7.766   -5.171  17.638  1.00 96.54 299 A 1 
ATOM   2381 O  O   . GLY A 1 299 ? 8.246   -5.207  16.508  1.00 95.43 299 A 1 
ATOM   2382 N  N   . TYR A 1 300 ? 6.634   -4.553  17.936  1.00 97.01 300 A 1 
ATOM   2383 C  CA  . TYR A 1 300 ? 5.884   -3.778  16.957  1.00 97.39 300 A 1 
ATOM   2384 C  C   . TYR A 1 300 ? 6.711   -2.605  16.423  1.00 97.56 300 A 1 
ATOM   2385 O  O   . TYR A 1 300 ? 7.666   -2.147  17.057  1.00 96.82 300 A 1 
ATOM   2386 C  CB  . TYR A 1 300 ? 4.575   -3.290  17.577  1.00 97.08 300 A 1 
ATOM   2387 C  CG  . TYR A 1 300 ? 3.650   -4.416  17.969  1.00 96.95 300 A 1 
ATOM   2388 C  CD1 . TYR A 1 300 ? 2.948   -5.138  16.975  1.00 95.21 300 A 1 
ATOM   2389 C  CD2 . TYR A 1 300 ? 3.491   -4.789  19.319  1.00 95.08 300 A 1 
ATOM   2390 C  CE1 . TYR A 1 300 ? 2.103   -6.195  17.317  1.00 93.85 300 A 1 
ATOM   2391 C  CE2 . TYR A 1 300 ? 2.644   -5.846  19.677  1.00 94.19 300 A 1 
ATOM   2392 C  CZ  . TYR A 1 300 ? 1.949   -6.548  18.669  1.00 94.84 300 A 1 
ATOM   2393 O  OH  . TYR A 1 300 ? 1.115   -7.587  19.013  1.00 92.86 300 A 1 
ATOM   2394 N  N   . MET A 1 301 ? 6.330   -2.097  15.261  1.00 97.46 301 A 1 
ATOM   2395 C  CA  . MET A 1 301 ? 6.848   -0.828  14.766  1.00 97.54 301 A 1 
ATOM   2396 C  C   . MET A 1 301 ? 6.513   0.296   15.749  1.00 97.68 301 A 1 
ATOM   2397 O  O   . MET A 1 301 ? 5.477   0.245   16.416  1.00 97.45 301 A 1 
ATOM   2398 C  CB  . MET A 1 301 ? 6.284   -0.524  13.373  1.00 97.44 301 A 1 
ATOM   2399 C  CG  . MET A 1 301 ? 6.668   -1.577  12.325  1.00 96.81 301 A 1 
ATOM   2400 S  SD  . MET A 1 301 ? 6.167   -1.151  10.637  1.00 96.42 301 A 1 
ATOM   2401 C  CE  . MET A 1 301 ? 4.386   -1.441  10.739  1.00 89.98 301 A 1 
ATOM   2402 N  N   . LYS A 1 302 ? 7.374   1.294   15.862  1.00 97.54 302 A 1 
ATOM   2403 C  CA  . LYS A 1 302 ? 7.254   2.310   16.908  1.00 97.10 302 A 1 
ATOM   2404 C  C   . LYS A 1 302 ? 6.289   3.429   16.542  1.00 97.19 302 A 1 
ATOM   2405 O  O   . LYS A 1 302 ? 5.408   3.773   17.321  1.00 96.12 302 A 1 
ATOM   2406 C  CB  . LYS A 1 302 ? 8.620   2.901   17.229  1.00 96.41 302 A 1 
ATOM   2407 C  CG  . LYS A 1 302 ? 9.660   1.874   17.689  1.00 91.79 302 A 1 
ATOM   2408 C  CD  . LYS A 1 302 ? 10.921  2.659   18.009  1.00 79.60 302 A 1 
ATOM   2409 C  CE  . LYS A 1 302 ? 12.165  1.806   18.102  1.00 71.60 302 A 1 
ATOM   2410 N  NZ  . LYS A 1 302 ? 13.310  2.656   17.691  1.00 60.96 302 A 1 
ATOM   2411 N  N   . GLU A 1 303 ? 6.485   4.007   15.372  1.00 96.90 303 A 1 
ATOM   2412 C  CA  . GLU A 1 303 ? 5.659   5.106   14.865  1.00 96.89 303 A 1 
ATOM   2413 C  C   . GLU A 1 303 ? 5.707   5.161   13.337  1.00 97.39 303 A 1 
ATOM   2414 O  O   . GLU A 1 303 ? 6.540   4.523   12.694  1.00 97.07 303 A 1 
ATOM   2415 C  CB  . GLU A 1 303 ? 6.068   6.451   15.495  1.00 94.44 303 A 1 
ATOM   2416 C  CG  . GLU A 1 303 ? 7.479   6.965   15.156  1.00 87.63 303 A 1 
ATOM   2417 C  CD  . GLU A 1 303 ? 7.738   8.416   15.623  1.00 86.60 303 A 1 
ATOM   2418 O  OE1 . GLU A 1 303 ? 8.857   8.926   15.412  1.00 79.30 303 A 1 
ATOM   2419 O  OE2 . GLU A 1 303 ? 6.804   9.093   16.110  1.00 79.75 303 A 1 
ATOM   2420 N  N   . PHE A 1 304 ? 4.811   5.958   12.768  1.00 96.37 304 A 1 
ATOM   2421 C  CA  . PHE A 1 304 ? 4.954   6.437   11.404  1.00 95.85 304 A 1 
ATOM   2422 C  C   . PHE A 1 304 ? 4.830   7.961   11.354  1.00 95.85 304 A 1 
ATOM   2423 O  O   . PHE A 1 304 ? 4.226   8.592   12.227  1.00 95.31 304 A 1 
ATOM   2424 C  CB  . PHE A 1 304 ? 3.956   5.738   10.463  1.00 95.15 304 A 1 
ATOM   2425 C  CG  . PHE A 1 304 ? 2.498   6.074   10.713  1.00 95.25 304 A 1 
ATOM   2426 C  CD1 . PHE A 1 304 ? 1.655   5.138   11.342  1.00 91.54 304 A 1 
ATOM   2427 C  CD2 . PHE A 1 304 ? 1.969   7.307   10.315  1.00 90.74 304 A 1 
ATOM   2428 C  CE1 . PHE A 1 304 ? 0.304   5.439   11.582  1.00 89.13 304 A 1 
ATOM   2429 C  CE2 . PHE A 1 304 ? 0.616   7.623   10.559  1.00 88.55 304 A 1 
ATOM   2430 C  CZ  . PHE A 1 304 ? -0.208  6.690   11.193  1.00 91.01 304 A 1 
ATOM   2431 N  N   . LYS A 1 305 ? 5.378   8.549   10.301  1.00 95.28 305 A 1 
ATOM   2432 C  CA  . LYS A 1 305 ? 5.237   9.955   9.959   1.00 94.78 305 A 1 
ATOM   2433 C  C   . LYS A 1 305 ? 4.681   10.069  8.550   1.00 94.71 305 A 1 
ATOM   2434 O  O   . LYS A 1 305 ? 5.261   9.504   7.624   1.00 94.26 305 A 1 
ATOM   2435 C  CB  . LYS A 1 305 ? 6.583   10.675  10.105  1.00 93.75 305 A 1 
ATOM   2436 C  CG  . LYS A 1 305 ? 7.025   10.679  11.571  1.00 86.45 305 A 1 
ATOM   2437 C  CD  . LYS A 1 305 ? 8.394   11.324  11.809  1.00 81.08 305 A 1 
ATOM   2438 C  CE  . LYS A 1 305 ? 8.665   11.112  13.297  1.00 72.86 305 A 1 
ATOM   2439 N  NZ  . LYS A 1 305 ? 10.088  11.271  13.702  1.00 63.73 305 A 1 
ATOM   2440 N  N   . ASN A 1 306 ? 3.580   10.789  8.409   1.00 92.94 306 A 1 
ATOM   2441 C  CA  . ASN A 1 306 ? 3.096   11.225  7.116   1.00 90.79 306 A 1 
ATOM   2442 C  C   . ASN A 1 306 ? 3.676   12.597  6.819   1.00 89.15 306 A 1 
ATOM   2443 O  O   . ASN A 1 306 ? 3.695   13.477  7.684   1.00 86.64 306 A 1 
ATOM   2444 C  CB  . ASN A 1 306 ? 1.564   11.260  7.070   1.00 89.10 306 A 1 
ATOM   2445 C  CG  . ASN A 1 306 ? 0.922   9.899   6.998   1.00 83.19 306 A 1 
ATOM   2446 O  OD1 . ASN A 1 306 ? 1.552   8.876   6.760   1.00 75.54 306 A 1 
ATOM   2447 N  ND2 . ASN A 1 306 ? -0.378  9.844   7.193   1.00 74.61 306 A 1 
ATOM   2448 N  N   . TYR A 1 307 ? 4.143   12.791  5.607   1.00 87.83 307 A 1 
ATOM   2449 C  CA  . TYR A 1 307 ? 4.640   14.071  5.144   1.00 84.02 307 A 1 
ATOM   2450 C  C   . TYR A 1 307 ? 3.572   14.732  4.271   1.00 77.86 307 A 1 
ATOM   2451 O  O   . TYR A 1 307 ? 3.109   14.135  3.307   1.00 72.05 307 A 1 
ATOM   2452 C  CB  . TYR A 1 307 ? 5.973   13.870  4.431   1.00 84.90 307 A 1 
ATOM   2453 C  CG  . TYR A 1 307 ? 7.063   13.383  5.359   1.00 83.45 307 A 1 
ATOM   2454 C  CD1 . TYR A 1 307 ? 7.837   14.305  6.100   1.00 79.07 307 A 1 
ATOM   2455 C  CD2 . TYR A 1 307 ? 7.301   12.002  5.511   1.00 78.44 307 A 1 
ATOM   2456 C  CE1 . TYR A 1 307 ? 8.844   13.854  6.965   1.00 74.96 307 A 1 
ATOM   2457 C  CE2 . TYR A 1 307 ? 8.311   11.546  6.379   1.00 75.16 307 A 1 
ATOM   2458 C  CZ  . TYR A 1 307 ? 9.085   12.474  7.106   1.00 78.24 307 A 1 
ATOM   2459 O  OH  . TYR A 1 307 ? 10.078  12.041  7.949   1.00 74.92 307 A 1 
ATOM   2460 N  N   . PHE A 1 308 ? 3.160   15.950  4.658   1.00 76.66 308 A 1 
ATOM   2461 C  CA  . PHE A 1 308 ? 3.802   16.879  5.599   1.00 73.70 308 A 1 
ATOM   2462 C  C   . PHE A 1 308 ? 2.947   17.239  6.835   1.00 74.09 308 A 1 
ATOM   2463 O  O   . PHE A 1 308 ? 3.097   18.323  7.392   1.00 67.33 308 A 1 
ATOM   2464 C  CB  . PHE A 1 308 ? 4.204   18.137  4.840   1.00 66.43 308 A 1 
ATOM   2465 C  CG  . PHE A 1 308 ? 5.219   17.910  3.757   1.00 62.08 308 A 1 
ATOM   2466 C  CD1 . PHE A 1 308 ? 6.586   17.967  4.066   1.00 57.07 308 A 1 
ATOM   2467 C  CD2 . PHE A 1 308 ? 4.813   17.634  2.441   1.00 57.64 308 A 1 
ATOM   2468 C  CE1 . PHE A 1 308 ? 7.542   17.760  3.071   1.00 50.19 308 A 1 
ATOM   2469 C  CE2 . PHE A 1 308 ? 5.765   17.419  1.438   1.00 50.60 308 A 1 
ATOM   2470 C  CZ  . PHE A 1 308 ? 7.127   17.484  1.759   1.00 48.61 308 A 1 
ATOM   2471 N  N   . ASN A 1 309 ? 2.069   16.364  7.260   1.00 79.77 309 A 1 
ATOM   2472 C  CA  . ASN A 1 309 ? 1.003   16.681  8.201   1.00 77.53 309 A 1 
ATOM   2473 C  C   . ASN A 1 309 ? 1.237   16.223  9.645   1.00 79.42 309 A 1 
ATOM   2474 O  O   . ASN A 1 309 ? 1.172   17.057  10.545  1.00 74.95 309 A 1 
ATOM   2475 C  CB  . ASN A 1 309 ? -0.332  16.218  7.606   1.00 69.96 309 A 1 
ATOM   2476 C  CG  . ASN A 1 309 ? -0.394  14.768  7.152   1.00 63.04 309 A 1 
ATOM   2477 O  OD1 . ASN A 1 309 ? 0.560   14.011  7.174   1.00 55.32 309 A 1 
ATOM   2478 N  ND2 . ASN A 1 309 ? -1.550  14.356  6.697   1.00 56.26 309 A 1 
ATOM   2479 N  N   . TYR A 1 310 ? 1.510   14.934  9.920   1.00 85.09 310 A 1 
ATOM   2480 C  CA  . TYR A 1 310 ? 1.601   14.455  11.302  1.00 87.48 310 A 1 
ATOM   2481 C  C   . TYR A 1 310 ? 2.471   13.208  11.490  1.00 89.98 310 A 1 
ATOM   2482 O  O   . TYR A 1 310 ? 2.830   12.503  10.547  1.00 89.60 310 A 1 
ATOM   2483 C  CB  . TYR A 1 310 ? 0.194   14.210  11.851  1.00 85.58 310 A 1 
ATOM   2484 C  CG  . TYR A 1 310 ? -0.443  12.910  11.410  1.00 83.64 310 A 1 
ATOM   2485 C  CD1 . TYR A 1 310 ? -1.030  12.775  10.132  1.00 81.15 310 A 1 
ATOM   2486 C  CD2 . TYR A 1 310 ? -0.455  11.812  12.286  1.00 79.54 310 A 1 
ATOM   2487 C  CE1 . TYR A 1 310 ? -1.628  11.571  9.746   1.00 73.88 310 A 1 
ATOM   2488 C  CE2 . TYR A 1 310 ? -1.054  10.603  11.909  1.00 76.47 310 A 1 
ATOM   2489 C  CZ  . TYR A 1 310 ? -1.644  10.488  10.641  1.00 78.60 310 A 1 
ATOM   2490 O  OH  . TYR A 1 310 ? -2.236  9.298   10.296  1.00 76.03 310 A 1 
ATOM   2491 N  N   . GLY A 1 311 ? 2.758   12.899  12.775  1.00 88.59 311 A 1 
ATOM   2492 C  CA  . GLY A 1 311 ? 3.312   11.623  13.202  1.00 89.61 311 A 1 
ATOM   2493 C  C   . GLY A 1 311 ? 2.363   10.901  14.166  1.00 91.13 311 A 1 
ATOM   2494 O  O   . GLY A 1 311 ? 1.726   11.533  15.006  1.00 90.43 311 A 1 
ATOM   2495 N  N   . SER A 1 312 ? 2.292   9.576   14.090  1.00 89.64 312 A 1 
ATOM   2496 C  CA  . SER A 1 312 ? 1.347   8.780   14.887  1.00 88.92 312 A 1 
ATOM   2497 C  C   . SER A 1 312 ? 1.522   8.965   16.400  1.00 89.09 312 A 1 
ATOM   2498 O  O   . SER A 1 312 ? 0.546   9.034   17.140  1.00 90.02 312 A 1 
ATOM   2499 C  CB  . SER A 1 312 ? 1.477   7.293   14.528  1.00 90.53 312 A 1 
ATOM   2500 O  OG  . SER A 1 312 ? 2.782   6.799   14.790  1.00 91.29 312 A 1 
ATOM   2501 N  N   . SER A 1 313 ? 2.761   9.072   16.860  1.00 89.33 313 A 1 
ATOM   2502 C  CA  . SER A 1 313 ? 3.076   9.278   18.279  1.00 87.36 313 A 1 
ATOM   2503 C  C   . SER A 1 313 ? 2.658   10.671  18.760  1.00 87.57 313 A 1 
ATOM   2504 O  O   . SER A 1 313 ? 1.955   10.792  19.755  1.00 87.90 313 A 1 
ATOM   2505 C  CB  . SER A 1 313 ? 4.570   9.037   18.506  1.00 86.82 313 A 1 
ATOM   2506 O  OG  . SER A 1 313 ? 4.885   9.158   19.873  1.00 75.51 313 A 1 
ATOM   2507 N  N   . SER A 1 314 ? 3.038   11.718  18.045  1.00 90.10 314 A 1 
ATOM   2508 C  CA  . SER A 1 314 ? 2.746   13.099  18.442  1.00 89.06 314 A 1 
ATOM   2509 C  C   . SER A 1 314 ? 1.264   13.456  18.331  1.00 89.75 314 A 1 
ATOM   2510 O  O   . SER A 1 314 ? 0.757   14.185  19.174  1.00 87.98 314 A 1 
ATOM   2511 C  CB  . SER A 1 314 ? 3.580   14.082  17.608  1.00 86.47 314 A 1 
ATOM   2512 O  OG  . SER A 1 314 ? 3.392   13.878  16.221  1.00 76.01 314 A 1 
ATOM   2513 N  N   . GLU A 1 315 ? 0.568   12.936  17.321  1.00 89.84 315 A 1 
ATOM   2514 C  CA  . GLU A 1 315 ? -0.820  13.297  17.046  1.00 89.83 315 A 1 
ATOM   2515 C  C   . GLU A 1 315 ? -1.821  12.499  17.882  1.00 90.25 315 A 1 
ATOM   2516 O  O   . GLU A 1 315 ? -2.756  13.051  18.450  1.00 87.98 315 A 1 
ATOM   2517 C  CB  . GLU A 1 315 ? -1.096  13.111  15.547  1.00 87.60 315 A 1 
ATOM   2518 C  CG  . GLU A 1 315 ? -2.361  13.849  15.075  1.00 82.87 315 A 1 
ATOM   2519 C  CD  . GLU A 1 315 ? -2.276  15.368  15.297  1.00 83.97 315 A 1 
ATOM   2520 O  OE1 . GLU A 1 315 ? -3.340  15.999  15.454  1.00 78.66 315 A 1 
ATOM   2521 O  OE2 . GLU A 1 315 ? -1.162  15.920  15.373  1.00 79.59 315 A 1 
ATOM   2522 N  N   . TYR A 1 316 ? -1.601  11.180  17.994  1.00 92.08 316 A 1 
ATOM   2523 C  CA  . TYR A 1 316 ? -2.539  10.270  18.645  1.00 91.97 316 A 1 
ATOM   2524 C  C   . TYR A 1 316 ? -2.071  9.766   20.020  1.00 92.28 316 A 1 
ATOM   2525 O  O   . TYR A 1 316 ? -2.845  9.132   20.745  1.00 89.51 316 A 1 
ATOM   2526 C  CB  . TYR A 1 316 ? -2.854  9.116   17.691  1.00 91.65 316 A 1 
ATOM   2527 C  CG  . TYR A 1 316 ? -3.442  9.535   16.352  1.00 91.81 316 A 1 
ATOM   2528 C  CD1 . TYR A 1 316 ? -4.475  10.487  16.291  1.00 88.92 316 A 1 
ATOM   2529 C  CD2 . TYR A 1 316 ? -2.984  8.943   15.170  1.00 89.16 316 A 1 
ATOM   2530 C  CE1 . TYR A 1 316 ? -5.053  10.846  15.061  1.00 87.23 316 A 1 
ATOM   2531 C  CE2 . TYR A 1 316 ? -3.552  9.281   13.926  1.00 87.67 316 A 1 
ATOM   2532 C  CZ  . TYR A 1 316 ? -4.591  10.234  13.876  1.00 89.76 316 A 1 
ATOM   2533 O  OH  . TYR A 1 316 ? -5.164  10.563  12.685  1.00 87.04 316 A 1 
ATOM   2534 N  N   . GLY A 1 317 ? -0.832  10.052  20.401  1.00 90.82 317 A 1 
ATOM   2535 C  CA  . GLY A 1 317 ? -0.248  9.559   21.649  1.00 90.85 317 A 1 
ATOM   2536 C  C   . GLY A 1 317 ? 0.001   8.049   21.653  1.00 92.73 317 A 1 
ATOM   2537 O  O   . GLY A 1 317 ? 0.029   7.439   22.718  1.00 90.35 317 A 1 
ATOM   2538 N  N   . LEU A 1 318 ? 0.163   7.440   20.470  1.00 92.67 318 A 1 
ATOM   2539 C  CA  . LEU A 1 318 ? 0.479   6.022   20.326  1.00 93.00 318 A 1 
ATOM   2540 C  C   . LEU A 1 318 ? 1.917   5.770   20.795  1.00 93.42 318 A 1 
ATOM   2541 O  O   . LEU A 1 318 ? 2.846   6.440   20.347  1.00 92.61 318 A 1 
ATOM   2542 C  CB  . LEU A 1 318 ? 0.308   5.584   18.863  1.00 92.23 318 A 1 
ATOM   2543 C  CG  . LEU A 1 318 ? -1.116  5.729   18.314  1.00 91.97 318 A 1 
ATOM   2544 C  CD1 . LEU A 1 318 ? -1.113  5.511   16.795  1.00 89.40 318 A 1 
ATOM   2545 C  CD2 . LEU A 1 318 ? -2.077  4.721   18.930  1.00 89.33 318 A 1 
ATOM   2546 N  N   . LYS A 1 319 ? 2.092   4.781   21.678  1.00 94.10 319 A 1 
ATOM   2547 C  CA  . LYS A 1 319 ? 3.419   4.375   22.179  1.00 93.79 319 A 1 
ATOM   2548 C  C   . LYS A 1 319 ? 4.148   3.453   21.205  1.00 94.75 319 A 1 
ATOM   2549 O  O   . LYS A 1 319 ? 5.371   3.407   21.190  1.00 93.02 319 A 1 
ATOM   2550 C  CB  . LYS A 1 319 ? 3.265   3.680   23.528  1.00 92.22 319 A 1 
ATOM   2551 C  CG  . LYS A 1 319 ? 2.672   4.605   24.586  1.00 87.60 319 A 1 
ATOM   2552 C  CD  . LYS A 1 319 ? 2.482   3.823   25.882  1.00 81.20 319 A 1 
ATOM   2553 C  CE  . LYS A 1 319 ? 1.805   4.713   26.913  1.00 74.03 319 A 1 
ATOM   2554 N  NZ  . LYS A 1 319 ? 1.441   3.913   28.102  1.00 64.35 319 A 1 
ATOM   2555 N  N   . GLU A 1 320 ? 3.377   2.705   20.423  1.00 95.92 320 A 1 
ATOM   2556 C  CA  . GLU A 1 320 ? 3.824   1.790   19.384  1.00 96.23 320 A 1 
ATOM   2557 C  C   . GLU A 1 320 ? 2.667   1.546   18.403  1.00 96.72 320 A 1 
ATOM   2558 O  O   . GLU A 1 320 ? 1.505   1.856   18.696  1.00 96.55 320 A 1 
ATOM   2559 C  CB  . GLU A 1 320 ? 4.329   0.477   20.002  1.00 95.17 320 A 1 
ATOM   2560 C  CG  . GLU A 1 320 ? 3.259   -0.248  20.834  1.00 93.07 320 A 1 
ATOM   2561 C  CD  . GLU A 1 320 ? 3.712   -1.585  21.426  1.00 93.59 320 A 1 
ATOM   2562 O  OE1 . GLU A 1 320 ? 2.807   -2.338  21.850  1.00 88.56 320 A 1 
ATOM   2563 O  OE2 . GLU A 1 320 ? 4.928   -1.869  21.455  1.00 89.85 320 A 1 
ATOM   2564 N  N   . LEU A 1 321 ? 2.963   0.957   17.252  1.00 96.56 321 A 1 
ATOM   2565 C  CA  . LEU A 1 321 ? 1.965   0.598   16.240  1.00 96.92 321 A 1 
ATOM   2566 C  C   . LEU A 1 321 ? 1.401   -0.808  16.496  1.00 97.28 321 A 1 
ATOM   2567 O  O   . LEU A 1 321 ? 1.492   -1.704  15.658  1.00 97.25 321 A 1 
ATOM   2568 C  CB  . LEU A 1 321 ? 2.564   0.788   14.835  1.00 96.99 321 A 1 
ATOM   2569 C  CG  . LEU A 1 321 ? 3.057   2.212   14.513  1.00 96.49 321 A 1 
ATOM   2570 C  CD1 . LEU A 1 321 ? 3.568   2.266   13.071  1.00 95.82 321 A 1 
ATOM   2571 C  CD2 . LEU A 1 321 ? 1.963   3.271   14.664  1.00 95.49 321 A 1 
ATOM   2572 N  N   . SER A 1 322 ? 0.827   -1.014  17.681  1.00 97.00 322 A 1 
ATOM   2573 C  CA  . SER A 1 322 ? 0.261   -2.297  18.102  1.00 96.78 322 A 1 
ATOM   2574 C  C   . SER A 1 322 ? -1.276  -2.289  18.117  1.00 96.66 322 A 1 
ATOM   2575 O  O   . SER A 1 322 ? -1.886  -1.236  18.300  1.00 97.08 322 A 1 
ATOM   2576 C  CB  . SER A 1 322 ? 0.810   -2.705  19.469  1.00 96.73 322 A 1 
ATOM   2577 O  OG  . SER A 1 322 ? 0.323   -1.896  20.517  1.00 95.97 322 A 1 
ATOM   2578 N  N   . PRO A 1 323 ? -1.924  -3.466  17.992  1.00 97.22 323 A 1 
ATOM   2579 C  CA  . PRO A 1 323 ? -3.374  -3.573  18.099  1.00 96.67 323 A 1 
ATOM   2580 C  C   . PRO A 1 323 ? -3.922  -2.950  19.382  1.00 96.42 323 A 1 
ATOM   2581 O  O   . PRO A 1 323 ? -4.928  -2.257  19.359  1.00 96.18 323 A 1 
ATOM   2582 C  CB  . PRO A 1 323 ? -3.689  -5.073  18.041  1.00 96.44 323 A 1 
ATOM   2583 C  CG  . PRO A 1 323 ? -2.529  -5.638  17.235  1.00 95.92 323 A 1 
ATOM   2584 C  CD  . PRO A 1 323 ? -1.349  -4.766  17.658  1.00 97.08 323 A 1 
ATOM   2585 N  N   . LYS A 1 324 ? -3.233  -3.137  20.505  1.00 96.98 324 A 1 
ATOM   2586 C  CA  . LYS A 1 324 ? -3.627  -2.582  21.806  1.00 96.24 324 A 1 
ATOM   2587 C  C   . LYS A 1 324 ? -3.688  -1.058  21.800  1.00 96.49 324 A 1 
ATOM   2588 O  O   . LYS A 1 324 ? -4.660  -0.488  22.292  1.00 95.82 324 A 1 
ATOM   2589 C  CB  . LYS A 1 324 ? -2.651  -3.098  22.875  1.00 95.25 324 A 1 
ATOM   2590 C  CG  . LYS A 1 324 ? -3.040  -2.598  24.272  1.00 82.90 324 A 1 
ATOM   2591 C  CD  . LYS A 1 324 ? -2.013  -3.068  25.301  1.00 78.53 324 A 1 
ATOM   2592 C  CE  . LYS A 1 324 ? -2.368  -2.475  26.658  1.00 65.60 324 A 1 
ATOM   2593 N  NZ  . LYS A 1 324 ? -1.334  -2.801  27.661  1.00 58.98 324 A 1 
ATOM   2594 N  N   . GLU A 1 325 ? -2.672  -0.392  21.252  1.00 95.42 325 A 1 
ATOM   2595 C  CA  . GLU A 1 325 ? -2.636  1.074   21.202  1.00 95.09 325 A 1 
ATOM   2596 C  C   . GLU A 1 325 ? -3.706  1.625   20.242  1.00 95.05 325 A 1 
ATOM   2597 O  O   . GLU A 1 325 ? -4.377  2.606   20.563  1.00 94.37 325 A 1 
ATOM   2598 C  CB  . GLU A 1 325 ? -1.236  1.556   20.809  1.00 95.38 325 A 1 
ATOM   2599 C  CG  . GLU A 1 325 ? -0.168  1.325   21.897  1.00 93.88 325 A 1 
ATOM   2600 C  CD  . GLU A 1 325 ? -0.344  2.204   23.142  1.00 94.49 325 A 1 
ATOM   2601 O  OE1 . GLU A 1 325 ? -0.386  1.664   24.267  1.00 88.45 325 A 1 
ATOM   2602 O  OE2 . GLU A 1 325 ? -0.408  3.441   23.003  1.00 89.26 325 A 1 
ATOM   2603 N  N   . PHE A 1 326 ? -3.950  0.942   19.114  1.00 94.71 326 A 1 
ATOM   2604 C  CA  . PHE A 1 326 ? -5.003  1.333   18.176  1.00 93.90 326 A 1 
ATOM   2605 C  C   . PHE A 1 326 ? -6.418  1.052   18.695  1.00 93.58 326 A 1 
ATOM   2606 O  O   . PHE A 1 326 ? -7.324  1.832   18.419  1.00 92.73 326 A 1 
ATOM   2607 C  CB  . PHE A 1 326 ? -4.759  0.682   16.814  1.00 94.34 326 A 1 
ATOM   2608 C  CG  . PHE A 1 326 ? -3.813  1.473   15.952  1.00 95.11 326 A 1 
ATOM   2609 C  CD1 . PHE A 1 326 ? -4.311  2.511   15.133  1.00 92.72 326 A 1 
ATOM   2610 C  CD2 . PHE A 1 326 ? -2.428  1.219   15.973  1.00 92.44 326 A 1 
ATOM   2611 C  CE1 . PHE A 1 326 ? -3.442  3.278   14.346  1.00 91.00 326 A 1 
ATOM   2612 C  CE2 . PHE A 1 326 ? -1.552  1.987   15.192  1.00 90.92 326 A 1 
ATOM   2613 C  CZ  . PHE A 1 326 ? -2.064  3.016   14.376  1.00 92.76 326 A 1 
ATOM   2614 N  N   . GLU A 1 327 ? -6.630  0.013   19.501  1.00 94.55 327 A 1 
ATOM   2615 C  CA  . GLU A 1 327 ? -7.903  -0.206  20.200  1.00 94.02 327 A 1 
ATOM   2616 C  C   . GLU A 1 327 ? -8.186  0.896   21.217  1.00 93.53 327 A 1 
ATOM   2617 O  O   . GLU A 1 327 ? -9.314  1.388   21.311  1.00 93.85 327 A 1 
ATOM   2618 C  CB  . GLU A 1 327 ? -7.902  -1.560  20.905  1.00 94.43 327 A 1 
ATOM   2619 C  CG  . GLU A 1 327 ? -8.065  -2.685  19.891  1.00 91.08 327 A 1 
ATOM   2620 C  CD  . GLU A 1 327 ? -8.082  -4.081  20.505  1.00 89.04 327 A 1 
ATOM   2621 O  OE1 . GLU A 1 327 ? -8.619  -4.966  19.810  1.00 82.49 327 A 1 
ATOM   2622 O  OE2 . GLU A 1 327 ? -7.599  -4.337  21.625  1.00 83.55 327 A 1 
ATOM   2623 N  N   . ILE A 1 328 ? -7.155  1.338   21.952  1.00 92.85 328 A 1 
ATOM   2624 C  CA  . ILE A 1 328 ? -7.271  2.488   22.855  1.00 91.39 328 A 1 
ATOM   2625 C  C   . ILE A 1 328 ? -7.600  3.752   22.057  1.00 91.49 328 A 1 
ATOM   2626 O  O   . ILE A 1 328 ? -8.467  4.516   22.479  1.00 91.52 328 A 1 
ATOM   2627 C  CB  . ILE A 1 328 ? -5.981  2.651   23.695  1.00 92.14 328 A 1 
ATOM   2628 C  CG1 . ILE A 1 328 ? -5.840  1.484   24.698  1.00 91.13 328 A 1 
ATOM   2629 C  CG2 . ILE A 1 328 ? -5.968  3.994   24.446  1.00 91.55 328 A 1 
ATOM   2630 C  CD1 . ILE A 1 328 ? -4.436  1.360   25.309  1.00 86.79 328 A 1 
ATOM   2631 N  N   . LEU A 1 329 ? -6.953  3.970   20.909  1.00 91.83 329 A 1 
ATOM   2632 C  CA  . LEU A 1 329 ? -7.225  5.111   20.038  1.00 91.02 329 A 1 
ATOM   2633 C  C   . LEU A 1 329 ? -8.673  5.095   19.527  1.00 91.37 329 A 1 
ATOM   2634 O  O   . LEU A 1 329 ? -9.358  6.105   19.659  1.00 91.94 329 A 1 
ATOM   2635 C  CB  . LEU A 1 329 ? -6.214  5.128   18.881  1.00 91.68 329 A 1 
ATOM   2636 C  CG  . LEU A 1 329 ? -6.438  6.287   17.891  1.00 90.88 329 A 1 
ATOM   2637 C  CD1 . LEU A 1 329 ? -6.281  7.652   18.561  1.00 89.07 329 A 1 
ATOM   2638 C  CD2 . LEU A 1 329 ? -5.437  6.192   16.752  1.00 88.63 329 A 1 
ATOM   2639 N  N   . ALA A 1 330 ? -9.155  3.964   19.014  1.00 91.50 330 A 1 
ATOM   2640 C  CA  . ALA A 1 330 ? -10.527 3.820   18.532  1.00 89.80 330 A 1 
ATOM   2641 C  C   . ALA A 1 330 ? -11.541 4.125   19.648  1.00 90.10 330 A 1 
ATOM   2642 O  O   . ALA A 1 330 ? -12.430 4.961   19.477  1.00 91.29 330 A 1 
ATOM   2643 C  CB  . ALA A 1 330 ? -10.700 2.402   17.973  1.00 89.75 330 A 1 
ATOM   2644 N  N   . ALA A 1 331 ? -11.342 3.562   20.837  1.00 88.99 331 A 1 
ATOM   2645 C  CA  . ALA A 1 331 ? -12.198 3.827   21.989  1.00 88.87 331 A 1 
ATOM   2646 C  C   . ALA A 1 331 ? -12.141 5.281   22.489  1.00 89.95 331 A 1 
ATOM   2647 O  O   . ALA A 1 331 ? -13.095 5.760   23.119  1.00 90.40 331 A 1 
ATOM   2648 C  CB  . ALA A 1 331 ? -11.792 2.860   23.107  1.00 90.41 331 A 1 
ATOM   2649 N  N   . ARG A 1 332 ? -11.030 5.995   22.258  1.00 89.39 332 A 1 
ATOM   2650 C  CA  . ARG A 1 332 ? -10.921 7.434   22.524  1.00 88.86 332 A 1 
ATOM   2651 C  C   . ARG A 1 332 ? -11.680 8.240   21.482  1.00 89.91 332 A 1 
ATOM   2652 O  O   . ARG A 1 332 ? -12.416 9.131   21.881  1.00 91.20 332 A 1 
ATOM   2653 C  CB  . ARG A 1 332 ? -9.451  7.866   22.582  1.00 89.25 332 A 1 
ATOM   2654 C  CG  . ARG A 1 332 ? -8.750  7.445   23.883  1.00 83.70 332 A 1 
ATOM   2655 C  CD  . ARG A 1 332 ? -7.239  7.716   23.801  1.00 81.99 332 A 1 
ATOM   2656 N  NE  . ARG A 1 332 ? -6.938  9.142   23.625  1.00 76.41 332 A 1 
ATOM   2657 C  CZ  . ARG A 1 332 ? -5.853  9.670   23.067  1.00 71.51 332 A 1 
ATOM   2658 N  NH1 . ARG A 1 332 ? -4.867  8.932   22.654  1.00 67.05 332 A 1 
ATOM   2659 N  NH2 . ARG A 1 332 ? -5.758  10.954  22.915  1.00 62.52 332 A 1 
ATOM   2660 N  N   . MET A 1 333 ? -11.549 7.923   20.198  1.00 91.45 333 A 1 
ATOM   2661 C  CA  . MET A 1 333 ? -12.255 8.621   19.113  1.00 89.26 333 A 1 
ATOM   2662 C  C   . MET A 1 333 ? -13.779 8.520   19.242  1.00 89.21 333 A 1 
ATOM   2663 O  O   . MET A 1 333 ? -14.463 9.516   19.040  1.00 89.45 333 A 1 
ATOM   2664 C  CB  . MET A 1 333 ? -11.805 8.093   17.746  1.00 89.25 333 A 1 
ATOM   2665 C  CG  . MET A 1 333 ? -10.377 8.518   17.422  1.00 86.88 333 A 1 
ATOM   2666 S  SD  . MET A 1 333 ? -9.816  8.184   15.719  1.00 85.44 333 A 1 
ATOM   2667 C  CE  . MET A 1 333 ? -9.964  6.399   15.619  1.00 75.69 333 A 1 
ATOM   2668 N  N   . ASP A 1 334 ? -14.304 7.384   19.684  1.00 88.33 334 A 1 
ATOM   2669 C  CA  . ASP A 1 334 ? -15.736 7.211   19.975  1.00 87.50 334 A 1 
ATOM   2670 C  C   . ASP A 1 334 ? -16.283 8.167   21.052  1.00 87.48 334 A 1 
ATOM   2671 O  O   . ASP A 1 334 ? -17.491 8.390   21.152  1.00 88.35 334 A 1 
ATOM   2672 C  CB  . ASP A 1 334 ? -15.985 5.772   20.462  1.00 88.68 334 A 1 
ATOM   2673 C  CG  . ASP A 1 334 ? -16.393 4.788   19.364  1.00 80.05 334 A 1 
ATOM   2674 O  OD1 . ASP A 1 334 ? -16.447 5.174   18.177  1.00 73.44 334 A 1 
ATOM   2675 O  OD2 . ASP A 1 334 ? -16.702 3.628   19.747  1.00 71.73 334 A 1 
ATOM   2676 N  N   . LYS A 1 335 ? -15.401 8.711   21.898  1.00 91.93 335 A 1 
ATOM   2677 C  CA  . LYS A 1 335 ? -15.769 9.584   23.028  1.00 92.20 335 A 1 
ATOM   2678 C  C   . LYS A 1 335 ? -15.293 11.028  22.860  1.00 92.74 335 A 1 
ATOM   2679 O  O   . LYS A 1 335 ? -15.750 11.895  23.602  1.00 91.05 335 A 1 
ATOM   2680 C  CB  . LYS A 1 335 ? -15.208 8.992   24.323  1.00 91.73 335 A 1 
ATOM   2681 C  CG  . LYS A 1 335 ? -15.790 7.601   24.618  1.00 85.72 335 A 1 
ATOM   2682 C  CD  . LYS A 1 335 ? -15.174 7.040   25.905  1.00 78.85 335 A 1 
ATOM   2683 C  CE  . LYS A 1 335 ? -15.690 5.623   26.091  1.00 70.15 335 A 1 
ATOM   2684 N  NZ  . LYS A 1 335 ? -15.086 4.985   27.277  1.00 60.88 335 A 1 
ATOM   2685 N  N   . ASP A 1 336 ? -14.370 11.265  21.968  1.00 90.47 336 A 1 
ATOM   2686 C  CA  . ASP A 1 336 ? -13.719 12.546  21.747  1.00 90.23 336 A 1 
ATOM   2687 C  C   . ASP A 1 336 ? -13.858 12.956  20.278  1.00 89.41 336 A 1 
ATOM   2688 O  O   . ASP A 1 336 ? -13.096 12.551  19.404  1.00 88.89 336 A 1 
ATOM   2689 C  CB  . ASP A 1 336 ? -12.259 12.475  22.218  1.00 89.61 336 A 1 
ATOM   2690 C  CG  . ASP A 1 336 ? -11.523 13.818  22.120  1.00 89.52 336 A 1 
ATOM   2691 O  OD1 . ASP A 1 336 ? -12.039 14.747  21.456  1.00 86.08 336 A 1 
ATOM   2692 O  OD2 . ASP A 1 336 ? -10.417 13.909  22.705  1.00 85.40 336 A 1 
ATOM   2693 N  N   . LEU A 1 337 ? -14.856 13.805  20.016  1.00 89.25 337 A 1 
ATOM   2694 C  CA  . LEU A 1 337 ? -15.143 14.312  18.685  1.00 87.22 337 A 1 
ATOM   2695 C  C   . LEU A 1 337 ? -13.967 15.112  18.096  1.00 86.40 337 A 1 
ATOM   2696 O  O   . LEU A 1 337 ? -13.774 15.091  16.881  1.00 88.39 337 A 1 
ATOM   2697 C  CB  . LEU A 1 337 ? -16.426 15.154  18.746  1.00 88.01 337 A 1 
ATOM   2698 C  CG  . LEU A 1 337 ? -16.917 15.656  17.374  1.00 80.32 337 A 1 
ATOM   2699 C  CD1 . LEU A 1 337 ? -17.301 14.510  16.446  1.00 75.17 337 A 1 
ATOM   2700 C  CD2 . LEU A 1 337 ? -18.141 16.550  17.571  1.00 78.28 337 A 1 
ATOM   2701 N  N   . GLN A 1 338 ? -13.187 15.820  18.923  1.00 87.97 338 A 1 
ATOM   2702 C  CA  . GLN A 1 338 ? -12.028 16.561  18.418  1.00 86.70 338 A 1 
ATOM   2703 C  C   . GLN A 1 338 ? -10.944 15.610  17.920  1.00 87.37 338 A 1 
ATOM   2704 O  O   . GLN A 1 338 ? -10.356 15.849  16.869  1.00 89.10 338 A 1 
ATOM   2705 C  CB  . GLN A 1 338 ? -11.443 17.481  19.503  1.00 88.41 338 A 1 
ATOM   2706 C  CG  . GLN A 1 338 ? -12.363 18.655  19.838  1.00 77.04 338 A 1 
ATOM   2707 C  CD  . GLN A 1 338 ? -11.709 19.653  20.806  1.00 68.49 338 A 1 
ATOM   2708 O  OE1 . GLN A 1 338 ? -10.653 19.444  21.380  1.00 61.52 338 A 1 
ATOM   2709 N  NE2 . GLN A 1 338 ? -12.303 20.803  20.999  1.00 59.79 338 A 1 
ATOM   2710 N  N   . LEU A 1 339 ? -10.719 14.514  18.636  1.00 86.26 339 A 1 
ATOM   2711 C  CA  . LEU A 1 339 ? -9.780  13.483  18.215  1.00 85.79 339 A 1 
ATOM   2712 C  C   . LEU A 1 339 ? -10.266 12.768  16.947  1.00 86.77 339 A 1 
ATOM   2713 O  O   . LEU A 1 339 ? -9.475  12.542  16.041  1.00 88.66 339 A 1 
ATOM   2714 C  CB  . LEU A 1 339 ? -9.569  12.508  19.377  1.00 87.23 339 A 1 
ATOM   2715 C  CG  . LEU A 1 339 ? -8.517  11.431  19.103  1.00 84.28 339 A 1 
ATOM   2716 C  CD1 . LEU A 1 339 ? -7.116  12.015  18.916  1.00 82.01 339 A 1 
ATOM   2717 C  CD2 . LEU A 1 339 ? -8.470  10.476  20.293  1.00 83.97 339 A 1 
ATOM   2718 N  N   . PHE A 1 340 ? -11.563 12.463  16.871  1.00 84.36 340 A 1 
ATOM   2719 C  CA  . PHE A 1 340 ? -12.151 11.903  15.658  1.00 81.96 340 A 1 
ATOM   2720 C  C   . PHE A 1 340 ? -12.012 12.852  14.462  1.00 79.96 340 A 1 
ATOM   2721 O  O   . PHE A 1 340 ? -11.600 12.423  13.394  1.00 85.01 340 A 1 
ATOM   2722 C  CB  . PHE A 1 340 ? -13.627 11.562  15.904  1.00 84.23 340 A 1 
ATOM   2723 C  CG  . PHE A 1 340 ? -14.289 11.000  14.671  1.00 84.28 340 A 1 
ATOM   2724 C  CD1 . PHE A 1 340 ? -15.076 11.826  13.824  1.00 81.41 340 A 1 
ATOM   2725 C  CD2 . PHE A 1 340 ? -14.080 9.655   14.295  1.00 83.09 340 A 1 
ATOM   2726 C  CE1 . PHE A 1 340 ? -15.638 11.320  12.652  1.00 76.86 340 A 1 
ATOM   2727 C  CE2 . PHE A 1 340 ? -14.639 9.143   13.114  1.00 77.34 340 A 1 
ATOM   2728 C  CZ  . PHE A 1 340 ? -15.418 9.979   12.297  1.00 76.59 340 A 1 
ATOM   2729 N  N   . ASN A 1 341 ? -12.260 14.147  14.645  1.00 84.17 341 A 1 
ATOM   2730 C  CA  . ASN A 1 341 ? -12.112 15.141  13.585  1.00 81.92 341 A 1 
ATOM   2731 C  C   . ASN A 1 341 ? -10.658 15.269  13.112  1.00 81.38 341 A 1 
ATOM   2732 O  O   . ASN A 1 341 ? -10.434 15.449  11.918  1.00 85.32 341 A 1 
ATOM   2733 C  CB  . ASN A 1 341 ? -12.644 16.487  14.080  1.00 83.71 341 A 1 
ATOM   2734 C  CG  . ASN A 1 341 ? -14.158 16.547  14.180  1.00 81.27 341 A 1 
ATOM   2735 O  OD1 . ASN A 1 341 ? -14.894 15.725  13.686  1.00 76.62 341 A 1 
ATOM   2736 N  ND2 . ASN A 1 341 ? -14.676 17.577  14.815  1.00 75.81 341 A 1 
ATOM   2737 N  N   . LYS A 1 342 ? -9.675  15.130  14.003  1.00 86.55 342 A 1 
ATOM   2738 C  CA  . LYS A 1 342 ? -8.262  15.048  13.609  1.00 85.93 342 A 1 
ATOM   2739 C  C   . LYS A 1 342 ? -8.000  13.827  12.727  1.00 85.71 342 A 1 
ATOM   2740 O  O   . LYS A 1 342 ? -7.412  13.967  11.664  1.00 87.12 342 A 1 
ATOM   2741 C  CB  . LYS A 1 342 ? -7.350  14.978  14.830  1.00 85.73 342 A 1 
ATOM   2742 C  CG  . LYS A 1 342 ? -7.174  16.336  15.511  1.00 78.99 342 A 1 
ATOM   2743 C  CD  . LYS A 1 342 ? -6.244  16.133  16.707  1.00 78.17 342 A 1 
ATOM   2744 C  CE  . LYS A 1 342 ? -5.717  17.460  17.235  1.00 70.08 342 A 1 
ATOM   2745 N  NZ  . LYS A 1 342 ? -4.332  17.259  17.732  1.00 63.66 342 A 1 
ATOM   2746 N  N   . TYR A 1 343 ? -8.466  12.649  13.137  1.00 80.01 343 A 1 
ATOM   2747 C  CA  . TYR A 1 343 ? -8.356  11.439  12.324  1.00 77.34 343 A 1 
ATOM   2748 C  C   . TYR A 1 343 ? -9.031  11.621  10.956  1.00 74.23 343 A 1 
ATOM   2749 O  O   . TYR A 1 343 ? -8.448  11.266  9.939   1.00 79.97 343 A 1 
ATOM   2750 C  CB  . TYR A 1 343 ? -8.952  10.255  13.086  1.00 83.46 343 A 1 
ATOM   2751 C  CG  . TYR A 1 343 ? -9.170  9.038   12.211  1.00 83.80 343 A 1 
ATOM   2752 C  CD1 . TYR A 1 343 ? -10.431 8.796   11.632  1.00 83.01 343 A 1 
ATOM   2753 C  CD2 . TYR A 1 343 ? -8.090  8.182   11.905  1.00 85.00 343 A 1 
ATOM   2754 C  CE1 . TYR A 1 343 ? -10.625 7.716   10.777  1.00 79.38 343 A 1 
ATOM   2755 C  CE2 . TYR A 1 343 ? -8.275  7.090   11.046  1.00 80.59 343 A 1 
ATOM   2756 C  CZ  . TYR A 1 343 ? -9.549  6.860   10.478  1.00 79.10 343 A 1 
ATOM   2757 O  OH  . TYR A 1 343 ? -9.740  5.800   9.630   1.00 77.00 343 A 1 
ATOM   2758 N  N   . HIS A 1 344 ? -10.222 12.224  10.917  1.00 81.50 344 A 1 
ATOM   2759 C  CA  . HIS A 1 344 ? -10.955 12.450  9.678   1.00 78.70 344 A 1 
ATOM   2760 C  C   . HIS A 1 344 ? -10.253 13.447  8.738   1.00 74.27 344 A 1 
ATOM   2761 O  O   . HIS A 1 344 ? -10.252 13.262  7.520   1.00 79.17 344 A 1 
ATOM   2762 C  CB  . HIS A 1 344 ? -12.369 12.915  10.025  1.00 80.50 344 A 1 
ATOM   2763 C  CG  . HIS A 1 344 ? -13.276 12.918  8.830   1.00 77.86 344 A 1 
ATOM   2764 N  ND1 . HIS A 1 344 ? -13.627 14.003  8.066   1.00 68.23 344 A 1 
ATOM   2765 C  CD2 . HIS A 1 344 ? -13.887 11.826  8.261   1.00 67.35 344 A 1 
ATOM   2766 C  CE1 . HIS A 1 344 ? -14.437 13.574  7.081   1.00 67.30 344 A 1 
ATOM   2767 N  NE2 . HIS A 1 344 ? -14.616 12.256  7.160   1.00 67.43 344 A 1 
ATOM   2768 N  N   . LEU A 1 345 ? -9.595  14.473  9.301   1.00 77.80 345 A 1 
ATOM   2769 C  CA  . LEU A 1 345 ? -8.727  15.385  8.553   1.00 74.53 345 A 1 
ATOM   2770 C  C   . LEU A 1 345 ? -7.559  14.624  7.913   1.00 71.06 345 A 1 
ATOM   2771 O  O   . LEU A 1 345 ? -7.340  14.714  6.703   1.00 74.86 345 A 1 
ATOM   2772 C  CB  . LEU A 1 345 ? -8.255  16.488  9.523   1.00 78.01 345 A 1 
ATOM   2773 C  CG  . LEU A 1 345 ? -7.335  17.548  8.880   1.00 72.53 345 A 1 
ATOM   2774 C  CD1 . LEU A 1 345 ? -8.108  18.456  7.936   1.00 68.83 345 A 1 
ATOM   2775 C  CD2 . LEU A 1 345 ? -6.709  18.409  9.969   1.00 71.09 345 A 1 
ATOM   2776 N  N   . HIS A 1 346 ? -6.843  13.820  8.707   1.00 82.36 346 A 1 
ATOM   2777 C  CA  . HIS A 1 346 ? -5.698  13.040  8.243   1.00 79.46 346 A 1 
ATOM   2778 C  C   . HIS A 1 346 ? -6.083  11.927  7.267   1.00 78.36 346 A 1 
ATOM   2779 O  O   . HIS A 1 346 ? -5.343  11.665  6.318   1.00 79.52 346 A 1 
ATOM   2780 C  CB  . HIS A 1 346 ? -4.949  12.467  9.449   1.00 79.89 346 A 1 
ATOM   2781 C  CG  . HIS A 1 346 ? -4.366  13.519  10.341  1.00 78.75 346 A 1 
ATOM   2782 N  ND1 . HIS A 1 346 ? -3.801  14.722  9.939   1.00 77.58 346 A 1 
ATOM   2783 C  CD2 . HIS A 1 346 ? -4.308  13.471  11.708  1.00 68.24 346 A 1 
ATOM   2784 C  CE1 . HIS A 1 346 ? -3.424  15.383  11.039  1.00 75.90 346 A 1 
ATOM   2785 N  NE2 . HIS A 1 346 ? -3.711  14.656  12.130  1.00 74.76 346 A 1 
ATOM   2786 N  N   . PHE A 1 347 ? -7.276  11.350  7.413   1.00 72.11 347 A 1 
ATOM   2787 C  CA  . PHE A 1 347 ? -7.836  10.374  6.476   1.00 68.18 347 A 1 
ATOM   2788 C  C   . PHE A 1 347 ? -7.839  10.884  5.021   1.00 63.95 347 A 1 
ATOM   2789 O  O   . PHE A 1 347 ? -7.658  10.104  4.083   1.00 66.68 347 A 1 
ATOM   2790 C  CB  . PHE A 1 347 ? -9.257  10.026  6.934   1.00 74.18 347 A 1 
ATOM   2791 C  CG  . PHE A 1 347 ? -9.992  9.087   6.019   1.00 73.41 347 A 1 
ATOM   2792 C  CD1 . PHE A 1 347 ? -10.837 9.574   5.001   1.00 74.31 347 A 1 
ATOM   2793 C  CD2 . PHE A 1 347 ? -9.840  7.690   6.171   1.00 73.93 347 A 1 
ATOM   2794 C  CE1 . PHE A 1 347 ? -11.517 8.692   4.149   1.00 66.90 347 A 1 
ATOM   2795 C  CE2 . PHE A 1 347 ? -10.528 6.804   5.321   1.00 68.61 347 A 1 
ATOM   2796 C  CZ  . PHE A 1 347 ? -11.362 7.306   4.316   1.00 68.62 347 A 1 
ATOM   2797 N  N   . ARG A 1 348 ? -7.988  12.198  4.828   1.00 76.51 348 A 1 
ATOM   2798 C  CA  . ARG A 1 348 ? -7.920  12.886  3.528   1.00 73.74 348 A 1 
ATOM   2799 C  C   . ARG A 1 348 ? -6.599  13.615  3.297   1.00 72.62 348 A 1 
ATOM   2800 O  O   . ARG A 1 348 ? -6.548  14.527  2.476   1.00 71.76 348 A 1 
ATOM   2801 C  CB  . ARG A 1 348 ? -9.122  13.836  3.376   1.00 72.45 348 A 1 
ATOM   2802 C  CG  . ARG A 1 348 ? -10.476 13.121  3.280   1.00 67.29 348 A 1 
ATOM   2803 C  CD  . ARG A 1 348 ? -10.587 12.243  2.031   1.00 63.41 348 A 1 
ATOM   2804 N  NE  . ARG A 1 348 ? -11.979 11.795  1.835   1.00 57.67 348 A 1 
ATOM   2805 C  CZ  . ARG A 1 348 ? -12.874 12.346  1.036   1.00 53.13 348 A 1 
ATOM   2806 N  NH1 . ARG A 1 348 ? -12.578 13.314  0.210   1.00 49.33 348 A 1 
ATOM   2807 N  NH2 . ARG A 1 348 ? -14.106 11.938  1.071   1.00 45.82 348 A 1 
ATOM   2808 N  N   . ALA A 1 349 ? -5.553  13.238  3.989   1.00 78.16 349 A 1 
ATOM   2809 C  CA  . ALA A 1 349 ? -4.230  13.856  3.903   1.00 76.44 349 A 1 
ATOM   2810 C  C   . ALA A 1 349 ? -4.261  15.387  4.094   1.00 78.17 349 A 1 
ATOM   2811 O  O   . ALA A 1 349 ? -3.592  16.125  3.381   1.00 76.08 349 A 1 
ATOM   2812 C  CB  . ALA A 1 349 ? -3.551  13.403  2.608   1.00 75.35 349 A 1 
ATOM   2813 N  N   . ASP A 1 350 ? -5.088  15.843  5.021   1.00 77.42 350 A 1 
ATOM   2814 C  CA  . ASP A 1 350 ? -5.290  17.267  5.356   1.00 77.65 350 A 1 
ATOM   2815 C  C   . ASP A 1 350 ? -5.696  18.141  4.157   1.00 76.46 350 A 1 
ATOM   2816 O  O   . ASP A 1 350 ? -5.459  19.345  4.119   1.00 73.59 350 A 1 
ATOM   2817 C  CB  . ASP A 1 350 ? -4.079  17.818  6.126   1.00 77.93 350 A 1 
ATOM   2818 C  CG  . ASP A 1 350 ? -3.681  16.991  7.353   1.00 76.44 350 A 1 
ATOM   2819 O  OD1 . ASP A 1 350 ? -4.467  16.122  7.802   1.00 71.94 350 A 1 
ATOM   2820 O  OD2 . ASP A 1 350 ? -2.568  17.203  7.874   1.00 71.92 350 A 1 
ATOM   2821 N  N   . THR A 1 351 ? -6.322  17.531  3.147   1.00 79.09 351 A 1 
ATOM   2822 C  CA  . THR A 1 351 ? -6.646  18.220  1.896   1.00 76.72 351 A 1 
ATOM   2823 C  C   . THR A 1 351 ? -7.742  19.259  2.122   1.00 73.95 351 A 1 
ATOM   2824 O  O   . THR A 1 351 ? -8.864  18.902  2.499   1.00 72.27 351 A 1 
ATOM   2825 C  CB  . THR A 1 351 ? -7.077  17.240  0.807   1.00 75.07 351 A 1 
ATOM   2826 O  OG1 . THR A 1 351 ? -6.092  16.254  0.645   1.00 70.22 351 A 1 
ATOM   2827 C  CG2 . THR A 1 351 ? -7.238  17.938  -0.546  1.00 70.44 351 A 1 
ATOM   2828 N  N   . PRO A 1 352 ? -7.480  20.549  1.849   1.00 70.74 352 A 1 
ATOM   2829 C  CA  . PRO A 1 352 ? -8.465  21.600  2.060   1.00 67.97 352 A 1 
ATOM   2830 C  C   . PRO A 1 352 ? -9.754  21.361  1.269   1.00 66.15 352 A 1 
ATOM   2831 O  O   . PRO A 1 352 ? -9.714  21.156  0.057   1.00 62.11 352 A 1 
ATOM   2832 C  CB  . PRO A 1 352 ? -7.779  22.900  1.640   1.00 65.77 352 A 1 
ATOM   2833 C  CG  . PRO A 1 352 ? -6.290  22.590  1.817   1.00 67.13 352 A 1 
ATOM   2834 C  CD  . PRO A 1 352 ? -6.207  21.113  1.457   1.00 72.06 352 A 1 
ATOM   2835 N  N   . GLY A 1 353 ? -10.910 21.414  1.949   1.00 64.05 353 A 1 
ATOM   2836 C  CA  . GLY A 1 353 ? -12.229 21.248  1.328   1.00 59.76 353 A 1 
ATOM   2837 C  C   . GLY A 1 353 ? -12.634 19.796  1.037   1.00 56.66 353 A 1 
ATOM   2838 O  O   . GLY A 1 353 ? -13.738 19.572  0.544   1.00 53.13 353 A 1 
ATOM   2839 N  N   . PHE A 1 354 ? -11.793 18.821  1.366   1.00 52.99 354 A 1 
ATOM   2840 C  CA  . PHE A 1 354 ? -12.084 17.389  1.203   1.00 49.41 354 A 1 
ATOM   2841 C  C   . PHE A 1 354 ? -12.200 16.634  2.547   1.00 45.64 354 A 1 
ATOM   2842 O  O   . PHE A 1 354 ? -12.182 15.407  2.566   1.00 42.49 354 A 1 
ATOM   2843 C  CB  . PHE A 1 354 ? -11.043 16.751  0.283   1.00 47.59 354 A 1 
ATOM   2844 C  CG  . PHE A 1 354 ? -11.120 17.224  -1.156  1.00 46.08 354 A 1 
ATOM   2845 C  CD1 . PHE A 1 354 ? -11.910 16.520  -2.081  1.00 43.04 354 A 1 
ATOM   2846 C  CD2 . PHE A 1 354 ? -10.413 18.358  -1.573  1.00 42.45 354 A 1 
ATOM   2847 C  CE1 . PHE A 1 354 ? -11.980 16.939  -3.412  1.00 39.16 354 A 1 
ATOM   2848 C  CE2 . PHE A 1 354 ? -10.485 18.787  -2.905  1.00 38.77 354 A 1 
ATOM   2849 C  CZ  . PHE A 1 354 ? -11.267 18.081  -3.832  1.00 38.14 354 A 1 
ATOM   2850 N  N   . THR A 1 355 ? -12.322 17.355  3.639   1.00 44.86 355 A 1 
ATOM   2851 C  CA  . THR A 1 355 ? -12.448 16.828  5.005   1.00 42.99 355 A 1 
ATOM   2852 C  C   . THR A 1 355 ? -13.854 16.373  5.351   1.00 39.88 355 A 1 
ATOM   2853 O  O   . THR A 1 355 ? -14.822 17.035  4.914   1.00 35.93 355 A 1 
ATOM   2854 C  CB  . THR A 1 355 ? -11.994 17.859  6.032   1.00 39.19 355 A 1 
ATOM   2855 O  OG1 . THR A 1 355 ? -12.728 19.041  5.842   1.00 37.06 355 A 1 
ATOM   2856 C  CG2 . THR A 1 355 ? -10.513 18.192  5.857   1.00 36.31 355 A 1 
ATOM   2857 O  OXT . THR A 1 355 ? -13.961 15.346  6.100   1.00 36.10 355 A 1 
HETATM 2858 MG MG  . MG  B 2 .   ? -4.761  2.964   -6.808  1.00 76.87 1   B 1 
#
