# Supplementary material for: Theoretical Study of Sphingomyelinases from Entamoeba histolytica and Trichomonas vaginalis Sheds Light on the Evolution of Enzymes Needed for Survival and Colonization
Source: Pathogens. 2025 Jan 5;14(1):32. doi: 10.3390/pathogens14010032 (PMC11768322; doi:10.3390/pathogens14010032)
Supplement: Supplementary file 1 [file pathogens-14-00032-s001.zip › Supplementary structural Files/CIF files aSMase6/aSMase6 no loop/aSmase6 no loop Mg/fold_smasa6nosigpeptnoloopnoctermmg_model_2.cif]

# By using this file you agree to the legally binding terms of use found at alphafoldserver.com/output-terms
data_2117fb177d2a348a
#
_entry.id 2117fb177d2a348a
#
loop_
_atom_type.symbol
C  
MG 
N  
O  
S  
#
loop_
_audit_author.name
_audit_author.pdbx_ordinal
"Google DeepMind" 1 
"Isomorphic Labs" 2 
#
_audit_conform.dict_location https://raw.githubusercontent.com/ihmwg/ModelCIF/master/dist/mmcif_ma.dic
_audit_conform.dict_name     mmcif_ma.dic
_audit_conform.dict_version  1.4.5
#
loop_
_chem_comp.formula
_chem_comp.formula_weight
_chem_comp.id
_chem_comp.mon_nstd_flag
_chem_comp.name
_chem_comp.pdbx_smiles
_chem_comp.pdbx_synonyms
_chem_comp.type
"C3 H7 N O2"    89.093  ALA y ALANINE         C[C@H](N)C(O)=O                  ? "L-PEPTIDE LINKING" 
"C6 H15 N4 O2"  175.209 ARG y ARGININE        N[C@@H](CCCNC(N)=[NH2+])C(O)=O   ? "L-PEPTIDE LINKING" 
"C4 H8 N2 O3"   132.118 ASN y ASPARAGINE      N[C@@H](CC(N)=O)C(O)=O           ? "L-PEPTIDE LINKING" 
"C4 H7 N O4"    133.103 ASP y "ASPARTIC ACID" N[C@@H](CC(O)=O)C(O)=O           ? "L-PEPTIDE LINKING" 
"C3 H7 N O2 S"  121.158 CYS y CYSTEINE        N[C@@H](CS)C(O)=O                ? "L-PEPTIDE LINKING" 
"C5 H10 N2 O3"  146.144 GLN y GLUTAMINE       N[C@@H](CCC(N)=O)C(O)=O          ? "L-PEPTIDE LINKING" 
"C5 H9 N O4"    147.129 GLU y "GLUTAMIC ACID" N[C@@H](CCC(O)=O)C(O)=O          ? "L-PEPTIDE LINKING" 
"C2 H5 N O2"    75.067  GLY y GLYCINE         NCC(O)=O                         ? "PEPTIDE LINKING"   
"C6 H10 N3 O2"  156.162 HIS y HISTIDINE       N[C@@H](Cc1c[nH]c[nH+]1)C(O)=O   ? "L-PEPTIDE LINKING" 
"C6 H13 N O2"   131.173 ILE y ISOLEUCINE      CC[C@H](C)[C@H](N)C(O)=O         ? "L-PEPTIDE LINKING" 
"C6 H13 N O2"   131.173 LEU y LEUCINE         CC(C)C[C@H](N)C(O)=O             ? "L-PEPTIDE LINKING" 
"C6 H15 N2 O2"  147.195 LYS y LYSINE          N[C@@H](CCCC[NH3+])C(O)=O        ? "L-PEPTIDE LINKING" 
"C5 H11 N O2 S" 149.211 MET y METHIONINE      CSCC[C@H](N)C(O)=O               ? "L-PEPTIDE LINKING" 
Mg              24.305  MG  . "MAGNESIUM ION" "[Mg++]"                         ? NON-POLYMER         
"C9 H11 N O2"   165.189 PHE y PHENYLALANINE   N[C@@H](Cc1ccccc1)C(O)=O         ? "L-PEPTIDE LINKING" 
"C5 H9 N O2"    115.130 PRO y PROLINE         OC(=O)[C@@H]1CCCN1               ? "L-PEPTIDE LINKING" 
"C3 H7 N O3"    105.093 SER y SERINE          N[C@@H](CO)C(O)=O                ? "L-PEPTIDE LINKING" 
"C4 H9 N O3"    119.119 THR y THREONINE       C[C@@H](O)[C@H](N)C(O)=O         ? "L-PEPTIDE LINKING" 
"C11 H12 N2 O2" 204.225 TRP y TRYPTOPHAN      N[C@@H](Cc1c[nH]c2ccccc12)C(O)=O ? "L-PEPTIDE LINKING" 
"C9 H11 N O3"   181.189 TYR y TYROSINE        N[C@@H](Cc1ccc(O)cc1)C(O)=O      ? "L-PEPTIDE LINKING" 
"C5 H11 N O2"   117.146 VAL y VALINE          CC(C)[C@H](N)C(O)=O              ? "L-PEPTIDE LINKING" 
#
_citation.book_publisher          ?
_citation.country                 UK
_citation.id                      primary
_citation.journal_full            Nature
_citation.journal_id_ASTM         NATUAS
_citation.journal_id_CSD          0006
_citation.journal_id_ISSN         0028-0836
_citation.journal_volume          ?
_citation.page_first              ?
_citation.page_last               ?
_citation.pdbx_database_id_DOI    ?
_citation.pdbx_database_id_PubMed ?
_citation.title                   "Accurate structure prediction of biomolecular interactions with AlphaFold 3"
_citation.year                    2024
#
loop_
_citation_author.citation_id
_citation_author.name
_citation_author.ordinal
primary "Google DeepMind" 1 
primary "Isomorphic Labs" 2 
#
loop_
_entity.id
_entity.pdbx_description
_entity.type
1 . polymer     
2 . non-polymer 
#
_entity_poly.entity_id      1
_entity_poly.pdbx_strand_id A
_entity_poly.type           polypeptide(L)
#
loop_
_entity_poly_seq.entity_id
_entity_poly_seq.hetero
_entity_poly_seq.mon_id
_entity_poly_seq.num
1 n PHE 1   
1 n GLU 2   
1 n MET 3   
1 n TRP 4   
1 n GLN 5   
1 n LEU 6   
1 n THR 7   
1 n ASP 8   
1 n ILE 9   
1 n HIS 10  
1 n LEU 11  
1 n ASP 12  
1 n PRO 13  
1 n MET 14  
1 n TYR 15  
1 n THR 16  
1 n VAL 17  
1 n GLY 18  
1 n SER 19  
1 n ASP 20  
1 n PRO 21  
1 n LEU 22  
1 n LYS 23  
1 n LEU 24  
1 n CYS 25  
1 n ARG 26  
1 n GLU 27  
1 n GLY 28  
1 n LYS 29  
1 n GLY 30  
1 n ASN 31  
1 n ALA 32  
1 n GLY 33  
1 n LYS 34  
1 n TYR 35  
1 n GLY 36  
1 n ASP 37  
1 n TYR 38  
1 n SER 39  
1 n CYS 40  
1 n ASP 41  
1 n ALA 42  
1 n ASN 43  
1 n MET 44  
1 n ALA 45  
1 n LEU 46  
1 n LEU 47  
1 n ASP 48  
1 n SER 49  
1 n LEU 50  
1 n VAL 51  
1 n LYS 52  
1 n PHE 53  
1 n ILE 54  
1 n LYS 55  
1 n ARG 56  
1 n ASN 57  
1 n THR 58  
1 n ASP 59  
1 n VAL 60  
1 n ASN 61  
1 n GLY 62  
1 n LYS 63  
1 n VAL 64  
1 n MET 65  
1 n VAL 66  
1 n TYR 67  
1 n ASN 68  
1 n GLY 69  
1 n ASP 70  
1 n ILE 71  
1 n VAL 72  
1 n SER 73  
1 n ARG 74  
1 n ALA 75  
1 n ILE 76  
1 n PRO 77  
1 n LYS 78  
1 n TYR 79  
1 n ASN 80  
1 n LEU 81  
1 n ASP 82  
1 n TYR 83  
1 n VAL 84  
1 n LYS 85  
1 n GLN 86  
1 n SER 87  
1 n ILE 88  
1 n VAL 89  
1 n ASN 90  
1 n ALA 91  
1 n THR 92  
1 n ALA 93  
1 n LEU 94  
1 n LEU 95  
1 n LYS 96  
1 n LYS 97  
1 n PHE 98  
1 n GLU 99  
1 n ASP 100 
1 n PHE 101 
1 n PHE 102 
1 n ILE 103 
1 n ILE 104 
1 n PRO 105 
1 n MET 106 
1 n LEU 107 
1 n GLY 108 
1 n ASN 109 
1 n HIS 110 
1 n ASP 111 
1 n VAL 112 
1 n TYR 113 
1 n PRO 114 
1 n ALA 115 
1 n ASN 116 
1 n GLN 117 
1 n MET 118 
1 n ALA 119 
1 n ILE 120 
1 n ASN 121 
1 n SER 122 
1 n GLN 123 
1 n TRP 124 
1 n ILE 125 
1 n PHE 126 
1 n GLN 127 
1 n PHE 128 
1 n ALA 129 
1 n ALA 130 
1 n GLU 131 
1 n GLN 132 
1 n PHE 133 
1 n ALA 134 
1 n PRO 135 
1 n PHE 136 
1 n LEU 137 
1 n SER 138 
1 n GLN 139 
1 n ASN 140 
1 n ALA 141 
1 n ILE 142 
1 n GLU 143 
1 n SER 144 
1 n PHE 145 
1 n LYS 146 
1 n HIS 147 
1 n GLY 148 
1 n GLY 149 
1 n TYR 150 
1 n TYR 151 
1 n THR 152 
1 n MET 153 
1 n PRO 154 
1 n PHE 155 
1 n PRO 156 
1 n ALA 157 
1 n HIS 158 
1 n LEU 159 
1 n GLY 160 
1 n ILE 161 
1 n LYS 162 
1 n VAL 163 
1 n PRO 164 
1 n LEU 165 
1 n ASN 166 
1 n ALA 167 
1 n VAL 168 
1 n VAL 169 
1 n LEU 170 
1 n ASN 171 
1 n THR 172 
1 n VAL 173 
1 n LEU 174 
1 n TYR 175 
1 n TYR 176 
1 n ASN 177 
1 n TYR 178 
1 n ASN 179 
1 n LYS 180 
1 n GLN 181 
1 n THR 182 
1 n MET 183 
1 n ASP 184 
1 n SER 185 
1 n THR 186 
1 n ASP 187 
1 n PRO 188 
1 n LEU 189 
1 n GLY 190 
1 n GLN 191 
1 n PHE 192 
1 n GLU 193 
1 n TRP 194 
1 n PHE 195 
1 n LYS 196 
1 n THR 197 
1 n VAL 198 
1 n MET 199 
1 n ASP 200 
1 n GLY 201 
1 n TYR 202 
1 n ARG 203 
1 n LYS 204 
1 n THR 205 
1 n GLY 206 
1 n GLN 207 
1 n ARG 208 
1 n ALA 209 
1 n ILE 210 
1 n VAL 211 
1 n SER 212 
1 n MET 213 
1 n HIS 214 
1 n ILE 215 
1 n CYS 216 
1 n PRO 217 
1 n GLY 218 
1 n VAL 219 
1 n ALA 220 
1 n GLU 221 
1 n ARG 222 
1 n PHE 223 
1 n ASN 224 
1 n TYR 225 
1 n SER 226 
1 n ASP 227 
1 n GLN 228 
1 n LEU 229 
1 n TYR 230 
1 n PRO 231 
1 n GLN 232 
1 n TYR 233 
1 n ASN 234 
1 n ASP 235 
1 n ARG 236 
1 n LEU 237 
1 n VAL 238 
1 n ASP 239 
1 n SER 240 
1 n LEU 241 
1 n ALA 242 
1 n GLU 243 
1 n TYR 244 
1 n ASN 245 
1 n ASP 246 
1 n VAL 247 
1 n ILE 248 
1 n LEU 249 
1 n GLY 250 
1 n VAL 251 
1 n LEU 252 
1 n CYS 253 
1 n GLY 254 
1 n HIS 255 
1 n LEU 256 
1 n HIS 257 
1 n THR 258 
1 n ASP 259 
1 n THR 260 
1 n PHE 261 
1 n ARG 262 
1 n ILE 263 
1 n LEU 264 
1 n SER 265 
1 n LYS 266 
1 n GLY 267 
1 n ASN 268 
1 n LYS 269 
1 n LYS 270 
1 n VAL 271 
1 n MET 272 
1 n ALA 273 
1 n PHE 274 
1 n ILE 275 
1 n GLY 276 
1 n PRO 277 
1 n SER 278 
1 n VAL 279 
1 n ASP 280 
1 n THR 281 
1 n TRP 282 
1 n LEU 283 
1 n GLY 284 
1 n THR 285 
1 n SER 286 
1 n PRO 287 
1 n SER 288 
1 n ILE 289 
1 n ARG 290 
1 n LYS 291 
1 n TYR 292 
1 n ASP 293 
1 n VAL 294 
1 n GLY 295 
1 n ASN 296 
1 n GLY 297 
1 n GLN 298 
1 n GLY 299 
1 n TYR 300 
1 n MET 301 
1 n LYS 302 
1 n GLU 303 
1 n PHE 304 
1 n LYS 305 
1 n ASN 306 
1 n TYR 307 
1 n PHE 308 
1 n ASN 309 
1 n TYR 310 
1 n GLY 311 
1 n SER 312 
1 n SER 313 
1 n SER 314 
1 n GLU 315 
1 n TYR 316 
1 n GLY 317 
1 n LEU 318 
1 n LYS 319 
1 n GLU 320 
1 n LEU 321 
1 n SER 322 
1 n PRO 323 
1 n LYS 324 
1 n GLU 325 
1 n PHE 326 
1 n GLU 327 
1 n ILE 328 
1 n LEU 329 
1 n ALA 330 
1 n ALA 331 
1 n ARG 332 
1 n MET 333 
1 n ASP 334 
1 n LYS 335 
1 n ASP 336 
1 n LEU 337 
1 n GLN 338 
1 n LEU 339 
1 n PHE 340 
1 n ASN 341 
1 n LYS 342 
1 n TYR 343 
1 n HIS 344 
1 n LEU 345 
1 n HIS 346 
1 n PHE 347 
1 n ARG 348 
1 n ALA 349 
1 n ASP 350 
1 n THR 351 
1 n PRO 352 
1 n GLY 353 
1 n PHE 354 
1 n THR 355 
#
_ma_data.content_type "model coordinates"
_ma_data.id           1
_ma_data.name         Model
#
_ma_model_list.data_id          1
_ma_model_list.model_group_id   1
_ma_model_list.model_group_name "AlphaFold-beta-20231127 (7a14c934-fe78-43c1-a552-7fb305b0ebd1 @ 2024-08-29 19:15:37)"
_ma_model_list.model_id         1
_ma_model_list.model_name       "Top ranked model"
_ma_model_list.model_type       "Ab initio model"
_ma_model_list.ordinal_id       1
#
loop_
_ma_protocol_step.method_type
_ma_protocol_step.ordinal_id
_ma_protocol_step.protocol_id
_ma_protocol_step.step_id
"coevolution MSA" 1 1 1 
"template search" 2 1 2 
modeling          3 1 3 
#
loop_
_ma_qa_metric.id
_ma_qa_metric.mode
_ma_qa_metric.name
_ma_qa_metric.software_group_id
_ma_qa_metric.type
1 global pLDDT 1 pLDDT 
2 local  pLDDT 1 pLDDT 
#
_ma_qa_metric_global.metric_id    1
_ma_qa_metric_global.metric_value 90.37
_ma_qa_metric_global.model_id     1
_ma_qa_metric_global.ordinal_id   1
#
_ma_software_group.group_id    1
_ma_software_group.ordinal_id  1
_ma_software_group.software_id 1
#
loop_
_ma_target_entity.data_id
_ma_target_entity.entity_id
_ma_target_entity.origin
1 1 . 
1 2 . 
#
loop_
_ma_target_entity_instance.asym_id
_ma_target_entity_instance.details
_ma_target_entity_instance.entity_id
A . 1 
B . 2 
#
loop_
_pdbx_data_usage.details
_pdbx_data_usage.id
_pdbx_data_usage.type
_pdbx_data_usage.url
;NON-COMMERCIAL USE ONLY, BY USING THIS FILE YOU AGREE TO THE TERMS OF USE FOUND
AT alphafoldserver.com/output-terms.
;
1 license    ? 
;THE INFORMATION IS NOT INTENDED FOR, HAS NOT BEEN VALIDATED FOR, AND IS NOT
APPROVED FOR CLINICAL USE. IT SHOULD NOT BE USED FOR CLINICAL PURPOSE OR RELIED
ON FOR MEDICAL OR OTHER PROFESSIONAL ADVICE. IT IS THEORETICAL MODELLING ONLY
AND CAUTION SHOULD BE EXERCISED IN ITS USE. IT IS PROVIDED "AS-IS" WITHOUT ANY
WARRANTY OF ANY KIND, WHETHER EXPRESSED OR IMPLIED. NO WARRANTY IS GIVEN THAT
USE OF THE INFORMATION SHALL NOT INFRINGE THE RIGHTS OF ANY THIRD PARTY.
;
2 disclaimer ? 
#
_pdbx_nonpoly_scheme.asym_id       B
_pdbx_nonpoly_scheme.auth_seq_num  1
_pdbx_nonpoly_scheme.entity_id     2
_pdbx_nonpoly_scheme.mon_id        MG
_pdbx_nonpoly_scheme.pdb_ins_code  .
_pdbx_nonpoly_scheme.pdb_seq_num   1
_pdbx_nonpoly_scheme.pdb_strand_id B
#
loop_
_pdbx_poly_seq_scheme.asym_id
_pdbx_poly_seq_scheme.auth_seq_num
_pdbx_poly_seq_scheme.entity_id
_pdbx_poly_seq_scheme.hetero
_pdbx_poly_seq_scheme.mon_id
_pdbx_poly_seq_scheme.pdb_ins_code
_pdbx_poly_seq_scheme.pdb_seq_num
_pdbx_poly_seq_scheme.pdb_strand_id
_pdbx_poly_seq_scheme.seq_id
A 1   1 n PHE . 1   A 1   
A 2   1 n GLU . 2   A 2   
A 3   1 n MET . 3   A 3   
A 4   1 n TRP . 4   A 4   
A 5   1 n GLN . 5   A 5   
A 6   1 n LEU . 6   A 6   
A 7   1 n THR . 7   A 7   
A 8   1 n ASP . 8   A 8   
A 9   1 n ILE . 9   A 9   
A 10  1 n HIS . 10  A 10  
A 11  1 n LEU . 11  A 11  
A 12  1 n ASP . 12  A 12  
A 13  1 n PRO . 13  A 13  
A 14  1 n MET . 14  A 14  
A 15  1 n TYR . 15  A 15  
A 16  1 n THR . 16  A 16  
A 17  1 n VAL . 17  A 17  
A 18  1 n GLY . 18  A 18  
A 19  1 n SER . 19  A 19  
A 20  1 n ASP . 20  A 20  
A 21  1 n PRO . 21  A 21  
A 22  1 n LEU . 22  A 22  
A 23  1 n LYS . 23  A 23  
A 24  1 n LEU . 24  A 24  
A 25  1 n CYS . 25  A 25  
A 26  1 n ARG . 26  A 26  
A 27  1 n GLU . 27  A 27  
A 28  1 n GLY . 28  A 28  
A 29  1 n LYS . 29  A 29  
A 30  1 n GLY . 30  A 30  
A 31  1 n ASN . 31  A 31  
A 32  1 n ALA . 32  A 32  
A 33  1 n GLY . 33  A 33  
A 34  1 n LYS . 34  A 34  
A 35  1 n TYR . 35  A 35  
A 36  1 n GLY . 36  A 36  
A 37  1 n ASP . 37  A 37  
A 38  1 n TYR . 38  A 38  
A 39  1 n SER . 39  A 39  
A 40  1 n CYS . 40  A 40  
A 41  1 n ASP . 41  A 41  
A 42  1 n ALA . 42  A 42  
A 43  1 n ASN . 43  A 43  
A 44  1 n MET . 44  A 44  
A 45  1 n ALA . 45  A 45  
A 46  1 n LEU . 46  A 46  
A 47  1 n LEU . 47  A 47  
A 48  1 n ASP . 48  A 48  
A 49  1 n SER . 49  A 49  
A 50  1 n LEU . 50  A 50  
A 51  1 n VAL . 51  A 51  
A 52  1 n LYS . 52  A 52  
A 53  1 n PHE . 53  A 53  
A 54  1 n ILE . 54  A 54  
A 55  1 n LYS . 55  A 55  
A 56  1 n ARG . 56  A 56  
A 57  1 n ASN . 57  A 57  
A 58  1 n THR . 58  A 58  
A 59  1 n ASP . 59  A 59  
A 60  1 n VAL . 60  A 60  
A 61  1 n ASN . 61  A 61  
A 62  1 n GLY . 62  A 62  
A 63  1 n LYS . 63  A 63  
A 64  1 n VAL . 64  A 64  
A 65  1 n MET . 65  A 65  
A 66  1 n VAL . 66  A 66  
A 67  1 n TYR . 67  A 67  
A 68  1 n ASN . 68  A 68  
A 69  1 n GLY . 69  A 69  
A 70  1 n ASP . 70  A 70  
A 71  1 n ILE . 71  A 71  
A 72  1 n VAL . 72  A 72  
A 73  1 n SER . 73  A 73  
A 74  1 n ARG . 74  A 74  
A 75  1 n ALA . 75  A 75  
A 76  1 n ILE . 76  A 76  
A 77  1 n PRO . 77  A 77  
A 78  1 n LYS . 78  A 78  
A 79  1 n TYR . 79  A 79  
A 80  1 n ASN . 80  A 80  
A 81  1 n LEU . 81  A 81  
A 82  1 n ASP . 82  A 82  
A 83  1 n TYR . 83  A 83  
A 84  1 n VAL . 84  A 84  
A 85  1 n LYS . 85  A 85  
A 86  1 n GLN . 86  A 86  
A 87  1 n SER . 87  A 87  
A 88  1 n ILE . 88  A 88  
A 89  1 n VAL . 89  A 89  
A 90  1 n ASN . 90  A 90  
A 91  1 n ALA . 91  A 91  
A 92  1 n THR . 92  A 92  
A 93  1 n ALA . 93  A 93  
A 94  1 n LEU . 94  A 94  
A 95  1 n LEU . 95  A 95  
A 96  1 n LYS . 96  A 96  
A 97  1 n LYS . 97  A 97  
A 98  1 n PHE . 98  A 98  
A 99  1 n GLU . 99  A 99  
A 100 1 n ASP . 100 A 100 
A 101 1 n PHE . 101 A 101 
A 102 1 n PHE . 102 A 102 
A 103 1 n ILE . 103 A 103 
A 104 1 n ILE . 104 A 104 
A 105 1 n PRO . 105 A 105 
A 106 1 n MET . 106 A 106 
A 107 1 n LEU . 107 A 107 
A 108 1 n GLY . 108 A 108 
A 109 1 n ASN . 109 A 109 
A 110 1 n HIS . 110 A 110 
A 111 1 n ASP . 111 A 111 
A 112 1 n VAL . 112 A 112 
A 113 1 n TYR . 113 A 113 
A 114 1 n PRO . 114 A 114 
A 115 1 n ALA . 115 A 115 
A 116 1 n ASN . 116 A 116 
A 117 1 n GLN . 117 A 117 
A 118 1 n MET . 118 A 118 
A 119 1 n ALA . 119 A 119 
A 120 1 n ILE . 120 A 120 
A 121 1 n ASN . 121 A 121 
A 122 1 n SER . 122 A 122 
A 123 1 n GLN . 123 A 123 
A 124 1 n TRP . 124 A 124 
A 125 1 n ILE . 125 A 125 
A 126 1 n PHE . 126 A 126 
A 127 1 n GLN . 127 A 127 
A 128 1 n PHE . 128 A 128 
A 129 1 n ALA . 129 A 129 
A 130 1 n ALA . 130 A 130 
A 131 1 n GLU . 131 A 131 
A 132 1 n GLN . 132 A 132 
A 133 1 n PHE . 133 A 133 
A 134 1 n ALA . 134 A 134 
A 135 1 n PRO . 135 A 135 
A 136 1 n PHE . 136 A 136 
A 137 1 n LEU . 137 A 137 
A 138 1 n SER . 138 A 138 
A 139 1 n GLN . 139 A 139 
A 140 1 n ASN . 140 A 140 
A 141 1 n ALA . 141 A 141 
A 142 1 n ILE . 142 A 142 
A 143 1 n GLU . 143 A 143 
A 144 1 n SER . 144 A 144 
A 145 1 n PHE . 145 A 145 
A 146 1 n LYS . 146 A 146 
A 147 1 n HIS . 147 A 147 
A 148 1 n GLY . 148 A 148 
A 149 1 n GLY . 149 A 149 
A 150 1 n TYR . 150 A 150 
A 151 1 n TYR . 151 A 151 
A 152 1 n THR . 152 A 152 
A 153 1 n MET . 153 A 153 
A 154 1 n PRO . 154 A 154 
A 155 1 n PHE . 155 A 155 
A 156 1 n PRO . 156 A 156 
A 157 1 n ALA . 157 A 157 
A 158 1 n HIS . 158 A 158 
A 159 1 n LEU . 159 A 159 
A 160 1 n GLY . 160 A 160 
A 161 1 n ILE . 161 A 161 
A 162 1 n LYS . 162 A 162 
A 163 1 n VAL . 163 A 163 
A 164 1 n PRO . 164 A 164 
A 165 1 n LEU . 165 A 165 
A 166 1 n ASN . 166 A 166 
A 167 1 n ALA . 167 A 167 
A 168 1 n VAL . 168 A 168 
A 169 1 n VAL . 169 A 169 
A 170 1 n LEU . 170 A 170 
A 171 1 n ASN . 171 A 171 
A 172 1 n THR . 172 A 172 
A 173 1 n VAL . 173 A 173 
A 174 1 n LEU . 174 A 174 
A 175 1 n TYR . 175 A 175 
A 176 1 n TYR . 176 A 176 
A 177 1 n ASN . 177 A 177 
A 178 1 n TYR . 178 A 178 
A 179 1 n ASN . 179 A 179 
A 180 1 n LYS . 180 A 180 
A 181 1 n GLN . 181 A 181 
A 182 1 n THR . 182 A 182 
A 183 1 n MET . 183 A 183 
A 184 1 n ASP . 184 A 184 
A 185 1 n SER . 185 A 185 
A 186 1 n THR . 186 A 186 
A 187 1 n ASP . 187 A 187 
A 188 1 n PRO . 188 A 188 
A 189 1 n LEU . 189 A 189 
A 190 1 n GLY . 190 A 190 
A 191 1 n GLN . 191 A 191 
A 192 1 n PHE . 192 A 192 
A 193 1 n GLU . 193 A 193 
A 194 1 n TRP . 194 A 194 
A 195 1 n PHE . 195 A 195 
A 196 1 n LYS . 196 A 196 
A 197 1 n THR . 197 A 197 
A 198 1 n VAL . 198 A 198 
A 199 1 n MET . 199 A 199 
A 200 1 n ASP . 200 A 200 
A 201 1 n GLY . 201 A 201 
A 202 1 n TYR . 202 A 202 
A 203 1 n ARG . 203 A 203 
A 204 1 n LYS . 204 A 204 
A 205 1 n THR . 205 A 205 
A 206 1 n GLY . 206 A 206 
A 207 1 n GLN . 207 A 207 
A 208 1 n ARG . 208 A 208 
A 209 1 n ALA . 209 A 209 
A 210 1 n ILE . 210 A 210 
A 211 1 n VAL . 211 A 211 
A 212 1 n SER . 212 A 212 
A 213 1 n MET . 213 A 213 
A 214 1 n HIS . 214 A 214 
A 215 1 n ILE . 215 A 215 
A 216 1 n CYS . 216 A 216 
A 217 1 n PRO . 217 A 217 
A 218 1 n GLY . 218 A 218 
A 219 1 n VAL . 219 A 219 
A 220 1 n ALA . 220 A 220 
A 221 1 n GLU . 221 A 221 
A 222 1 n ARG . 222 A 222 
A 223 1 n PHE . 223 A 223 
A 224 1 n ASN . 224 A 224 
A 225 1 n TYR . 225 A 225 
A 226 1 n SER . 226 A 226 
A 227 1 n ASP . 227 A 227 
A 228 1 n GLN . 228 A 228 
A 229 1 n LEU . 229 A 229 
A 230 1 n TYR . 230 A 230 
A 231 1 n PRO . 231 A 231 
A 232 1 n GLN . 232 A 232 
A 233 1 n TYR . 233 A 233 
A 234 1 n ASN . 234 A 234 
A 235 1 n ASP . 235 A 235 
A 236 1 n ARG . 236 A 236 
A 237 1 n LEU . 237 A 237 
A 238 1 n VAL . 238 A 238 
A 239 1 n ASP . 239 A 239 
A 240 1 n SER . 240 A 240 
A 241 1 n LEU . 241 A 241 
A 242 1 n ALA . 242 A 242 
A 243 1 n GLU . 243 A 243 
A 244 1 n TYR . 244 A 244 
A 245 1 n ASN . 245 A 245 
A 246 1 n ASP . 246 A 246 
A 247 1 n VAL . 247 A 247 
A 248 1 n ILE . 248 A 248 
A 249 1 n LEU . 249 A 249 
A 250 1 n GLY . 250 A 250 
A 251 1 n VAL . 251 A 251 
A 252 1 n LEU . 252 A 252 
A 253 1 n CYS . 253 A 253 
A 254 1 n GLY . 254 A 254 
A 255 1 n HIS . 255 A 255 
A 256 1 n LEU . 256 A 256 
A 257 1 n HIS . 257 A 257 
A 258 1 n THR . 258 A 258 
A 259 1 n ASP . 259 A 259 
A 260 1 n THR . 260 A 260 
A 261 1 n PHE . 261 A 261 
A 262 1 n ARG . 262 A 262 
A 263 1 n ILE . 263 A 263 
A 264 1 n LEU . 264 A 264 
A 265 1 n SER . 265 A 265 
A 266 1 n LYS . 266 A 266 
A 267 1 n GLY . 267 A 267 
A 268 1 n ASN . 268 A 268 
A 269 1 n LYS . 269 A 269 
A 270 1 n LYS . 270 A 270 
A 271 1 n VAL . 271 A 271 
A 272 1 n MET . 272 A 272 
A 273 1 n ALA . 273 A 273 
A 274 1 n PHE . 274 A 274 
A 275 1 n ILE . 275 A 275 
A 276 1 n GLY . 276 A 276 
A 277 1 n PRO . 277 A 277 
A 278 1 n SER . 278 A 278 
A 279 1 n VAL . 279 A 279 
A 280 1 n ASP . 280 A 280 
A 281 1 n THR . 281 A 281 
A 282 1 n TRP . 282 A 282 
A 283 1 n LEU . 283 A 283 
A 284 1 n GLY . 284 A 284 
A 285 1 n THR . 285 A 285 
A 286 1 n SER . 286 A 286 
A 287 1 n PRO . 287 A 287 
A 288 1 n SER . 288 A 288 
A 289 1 n ILE . 289 A 289 
A 290 1 n ARG . 290 A 290 
A 291 1 n LYS . 291 A 291 
A 292 1 n TYR . 292 A 292 
A 293 1 n ASP . 293 A 293 
A 294 1 n VAL . 294 A 294 
A 295 1 n GLY . 295 A 295 
A 296 1 n ASN . 296 A 296 
A 297 1 n GLY . 297 A 297 
A 298 1 n GLN . 298 A 298 
A 299 1 n GLY . 299 A 299 
A 300 1 n TYR . 300 A 300 
A 301 1 n MET . 301 A 301 
A 302 1 n LYS . 302 A 302 
A 303 1 n GLU . 303 A 303 
A 304 1 n PHE . 304 A 304 
A 305 1 n LYS . 305 A 305 
A 306 1 n ASN . 306 A 306 
A 307 1 n TYR . 307 A 307 
A 308 1 n PHE . 308 A 308 
A 309 1 n ASN . 309 A 309 
A 310 1 n TYR . 310 A 310 
A 311 1 n GLY . 311 A 311 
A 312 1 n SER . 312 A 312 
A 313 1 n SER . 313 A 313 
A 314 1 n SER . 314 A 314 
A 315 1 n GLU . 315 A 315 
A 316 1 n TYR . 316 A 316 
A 317 1 n GLY . 317 A 317 
A 318 1 n LEU . 318 A 318 
A 319 1 n LYS . 319 A 319 
A 320 1 n GLU . 320 A 320 
A 321 1 n LEU . 321 A 321 
A 322 1 n SER . 322 A 322 
A 323 1 n PRO . 323 A 323 
A 324 1 n LYS . 324 A 324 
A 325 1 n GLU . 325 A 325 
A 326 1 n PHE . 326 A 326 
A 327 1 n GLU . 327 A 327 
A 328 1 n ILE . 328 A 328 
A 329 1 n LEU . 329 A 329 
A 330 1 n ALA . 330 A 330 
A 331 1 n ALA . 331 A 331 
A 332 1 n ARG . 332 A 332 
A 333 1 n MET . 333 A 333 
A 334 1 n ASP . 334 A 334 
A 335 1 n LYS . 335 A 335 
A 336 1 n ASP . 336 A 336 
A 337 1 n LEU . 337 A 337 
A 338 1 n GLN . 338 A 338 
A 339 1 n LEU . 339 A 339 
A 340 1 n PHE . 340 A 340 
A 341 1 n ASN . 341 A 341 
A 342 1 n LYS . 342 A 342 
A 343 1 n TYR . 343 A 343 
A 344 1 n HIS . 344 A 344 
A 345 1 n LEU . 345 A 345 
A 346 1 n HIS . 346 A 346 
A 347 1 n PHE . 347 A 347 
A 348 1 n ARG . 348 A 348 
A 349 1 n ALA . 349 A 349 
A 350 1 n ASP . 350 A 350 
A 351 1 n THR . 351 A 351 
A 352 1 n PRO . 352 A 352 
A 353 1 n GLY . 353 A 353 
A 354 1 n PHE . 354 A 354 
A 355 1 n THR . 355 A 355 
#
_software.classification other
_software.date           ?
_software.description    "Structure prediction"
_software.name           AlphaFold
_software.pdbx_ordinal   1
_software.type           package
_software.version        "AlphaFold-beta-20231127 (7a14c934-fe78-43c1-a552-7fb305b0ebd1 @ 2024-08-29 19:15:37)"
#
loop_
_struct_asym.entity_id
_struct_asym.id
1 A 
2 B 
#
loop_
_atom_site.group_PDB
_atom_site.id
_atom_site.type_symbol
_atom_site.label_atom_id
_atom_site.label_alt_id
_atom_site.label_comp_id
_atom_site.label_asym_id
_atom_site.label_entity_id
_atom_site.label_seq_id
_atom_site.pdbx_PDB_ins_code
_atom_site.Cartn_x
_atom_site.Cartn_y
_atom_site.Cartn_z
_atom_site.occupancy
_atom_site.B_iso_or_equiv
_atom_site.auth_seq_id
_atom_site.auth_asym_id
_atom_site.pdbx_PDB_model_num
ATOM   1    N  N   . PHE A 1 1   ? -4.060  -18.822 -5.384  1.00 96.00 1   A 1 
ATOM   2    C  CA  . PHE A 1 1   ? -2.894  -18.264 -6.070  1.00 97.07 1   A 1 
ATOM   3    C  C   . PHE A 1 1   ? -1.993  -17.537 -5.089  1.00 97.35 1   A 1 
ATOM   4    O  O   . PHE A 1 1   ? -2.372  -17.312 -3.932  1.00 96.80 1   A 1 
ATOM   5    C  CB  . PHE A 1 1   ? -3.326  -17.323 -7.201  1.00 96.35 1   A 1 
ATOM   6    C  CG  . PHE A 1 1   ? -3.981  -16.048 -6.732  1.00 97.16 1   A 1 
ATOM   7    C  CD1 . PHE A 1 1   ? -5.338  -16.008 -6.419  1.00 96.53 1   A 1 
ATOM   8    C  CD2 . PHE A 1 1   ? -3.250  -14.871 -6.640  1.00 96.39 1   A 1 
ATOM   9    C  CE1 . PHE A 1 1   ? -5.952  -14.837 -6.009  1.00 95.60 1   A 1 
ATOM   10   C  CE2 . PHE A 1 1   ? -3.854  -13.692 -6.228  1.00 95.45 1   A 1 
ATOM   11   C  CZ  . PHE A 1 1   ? -5.196  -13.671 -5.916  1.00 96.13 1   A 1 
ATOM   12   N  N   . GLU A 1 2   ? -0.780  -17.210 -5.530  1.00 97.56 2   A 1 
ATOM   13   C  CA  . GLU A 1 2   ? 0.166   -16.496 -4.690  1.00 97.69 2   A 1 
ATOM   14   C  C   . GLU A 1 2   ? 0.395   -15.087 -5.234  1.00 97.97 2   A 1 
ATOM   15   O  O   . GLU A 1 2   ? 0.271   -14.843 -6.430  1.00 97.74 2   A 1 
ATOM   16   C  CB  . GLU A 1 2   ? 1.490   -17.258 -4.597  1.00 96.98 2   A 1 
ATOM   17   C  CG  . GLU A 1 2   ? 1.364   -18.592 -3.878  1.00 92.70 2   A 1 
ATOM   18   C  CD  . GLU A 1 2   ? 2.704   -19.311 -3.718  1.00 90.11 2   A 1 
ATOM   19   O  OE1 . GLU A 1 2   ? 3.525   -19.241 -4.652  1.00 82.96 2   A 1 
ATOM   20   O  OE2 . GLU A 1 2   ? 2.911   -19.934 -2.664  1.00 82.51 2   A 1 
ATOM   21   N  N   . MET A 1 3   ? 0.747   -14.162 -4.332  1.00 98.11 3   A 1 
ATOM   22   C  CA  . MET A 1 3   ? 0.878   -12.757 -4.697  1.00 98.28 3   A 1 
ATOM   23   C  C   . MET A 1 3   ? 2.012   -12.099 -3.933  1.00 98.35 3   A 1 
ATOM   24   O  O   . MET A 1 3   ? 2.046   -12.122 -2.708  1.00 98.15 3   A 1 
ATOM   25   C  CB  . MET A 1 3   ? -0.443  -12.023 -4.424  1.00 98.00 3   A 1 
ATOM   26   C  CG  . MET A 1 3   ? -0.401  -10.528 -4.704  1.00 97.30 3   A 1 
ATOM   27   S  SD  . MET A 1 3   ? -2.039  -9.765  -4.535  1.00 96.26 3   A 1 
ATOM   28   C  CE  . MET A 1 3   ? -2.327  -9.980  -2.774  1.00 89.25 3   A 1 
ATOM   29   N  N   . TRP A 1 4   ? 2.949   -11.503 -4.671  1.00 98.22 4   A 1 
ATOM   30   C  CA  . TRP A 1 4   ? 4.065   -10.789 -4.069  1.00 98.35 4   A 1 
ATOM   31   C  C   . TRP A 1 4   ? 3.650   -9.391  -3.628  1.00 98.40 4   A 1 
ATOM   32   O  O   . TRP A 1 4   ? 2.777   -8.766  -4.243  1.00 98.32 4   A 1 
ATOM   33   C  CB  . TRP A 1 4   ? 5.222   -10.675 -5.063  1.00 98.06 4   A 1 
ATOM   34   C  CG  . TRP A 1 4   ? 5.829   -11.982 -5.450  1.00 97.93 4   A 1 
ATOM   35   C  CD1 . TRP A 1 4   ? 5.466   -12.789 -6.492  1.00 97.18 4   A 1 
ATOM   36   C  CD2 . TRP A 1 4   ? 6.930   -12.635 -4.811  1.00 97.71 4   A 1 
ATOM   37   N  NE1 . TRP A 1 4   ? 6.261   -13.900 -6.537  1.00 96.77 4   A 1 
ATOM   38   C  CE2 . TRP A 1 4   ? 7.168   -13.836 -5.516  1.00 97.22 4   A 1 
ATOM   39   C  CE3 . TRP A 1 4   ? 7.736   -12.328 -3.703  1.00 97.18 4   A 1 
ATOM   40   C  CZ2 . TRP A 1 4   ? 8.189   -14.721 -5.158  1.00 96.63 4   A 1 
ATOM   41   C  CZ3 . TRP A 1 4   ? 8.744   -13.213 -3.347  1.00 96.49 4   A 1 
ATOM   42   C  CH2 . TRP A 1 4   ? 8.953   -14.396 -4.075  1.00 96.20 4   A 1 
ATOM   43   N  N   . GLN A 1 5   ? 4.277   -8.892  -2.560  1.00 98.13 5   A 1 
ATOM   44   C  CA  . GLN A 1 5   ? 4.127   -7.503  -2.140  1.00 97.91 5   A 1 
ATOM   45   C  C   . GLN A 1 5   ? 5.500   -6.845  -2.162  1.00 97.68 5   A 1 
ATOM   46   O  O   . GLN A 1 5   ? 6.358   -7.162  -1.344  1.00 96.97 5   A 1 
ATOM   47   C  CB  . GLN A 1 5   ? 3.509   -7.403  -0.749  1.00 97.60 5   A 1 
ATOM   48   C  CG  . GLN A 1 5   ? 3.290   -5.962  -0.292  1.00 97.08 5   A 1 
ATOM   49   C  CD  . GLN A 1 5   ? 2.748   -5.852  1.119   1.00 97.24 5   A 1 
ATOM   50   O  OE1 . GLN A 1 5   ? 2.831   -6.803  1.913   1.00 93.07 5   A 1 
ATOM   51   N  NE2 . GLN A 1 5   ? 2.192   -4.697  1.455   1.00 92.08 5   A 1 
ATOM   52   N  N   . LEU A 1 6   ? 5.689   -5.940  -3.110  1.00 97.59 6   A 1 
ATOM   53   C  CA  . LEU A 1 6   ? 6.950   -5.238  -3.305  1.00 97.21 6   A 1 
ATOM   54   C  C   . LEU A 1 6   ? 6.734   -3.778  -2.914  1.00 97.19 6   A 1 
ATOM   55   O  O   . LEU A 1 6   ? 6.006   -3.053  -3.597  1.00 96.01 6   A 1 
ATOM   56   C  CB  . LEU A 1 6   ? 7.382   -5.351  -4.769  1.00 96.32 6   A 1 
ATOM   57   C  CG  . LEU A 1 6   ? 8.671   -4.648  -5.202  1.00 94.62 6   A 1 
ATOM   58   C  CD1 . LEU A 1 6   ? 9.862   -5.205  -4.451  1.00 92.24 6   A 1 
ATOM   59   C  CD2 . LEU A 1 6   ? 8.857   -4.813  -6.708  1.00 91.96 6   A 1 
ATOM   60   N  N   . THR A 1 7   ? 7.362   -3.352  -1.821  1.00 95.94 7   A 1 
ATOM   61   C  CA  . THR A 1 7   ? 7.068   -2.014  -1.307  1.00 95.82 7   A 1 
ATOM   62   C  C   . THR A 1 7   ? 8.311   -1.258  -0.863  1.00 95.71 7   A 1 
ATOM   63   O  O   . THR A 1 7   ? 9.292   -1.854  -0.412  1.00 95.38 7   A 1 
ATOM   64   C  CB  . THR A 1 7   ? 6.050   -2.076  -0.144  1.00 94.88 7   A 1 
ATOM   65   O  OG1 . THR A 1 7   ? 5.606   -0.753  0.182   1.00 90.18 7   A 1 
ATOM   66   C  CG2 . THR A 1 7   ? 6.668   -2.731  1.085   1.00 91.34 7   A 1 
ATOM   67   N  N   . ASP A 1 8   ? 8.251   0.078   -1.012  1.00 94.97 8   A 1 
ATOM   68   C  CA  . ASP A 1 8   ? 9.263   0.990   -0.494  1.00 95.35 8   A 1 
ATOM   69   C  C   . ASP A 1 8   ? 10.676  0.624   -0.935  1.00 95.45 8   A 1 
ATOM   70   O  O   . ASP A 1 8   ? 11.541  0.307   -0.127  1.00 93.89 8   A 1 
ATOM   71   C  CB  . ASP A 1 8   ? 9.149   1.073   1.031   1.00 95.29 8   A 1 
ATOM   72   C  CG  . ASP A 1 8   ? 7.833   1.680   1.460   1.00 94.27 8   A 1 
ATOM   73   O  OD1 . ASP A 1 8   ? 7.734   2.922   1.511   1.00 90.25 8   A 1 
ATOM   74   O  OD2 . ASP A 1 8   ? 6.887   0.913   1.739   1.00 90.74 8   A 1 
ATOM   75   N  N   . ILE A 1 9   ? 10.884  0.676   -2.238  1.00 95.00 9   A 1 
ATOM   76   C  CA  . ILE A 1 9   ? 12.189  0.358   -2.813  1.00 94.25 9   A 1 
ATOM   77   C  C   . ILE A 1 9   ? 13.184  1.490   -2.573  1.00 93.90 9   A 1 
ATOM   78   O  O   . ILE A 1 9   ? 14.322  1.245   -2.171  1.00 92.72 9   A 1 
ATOM   79   C  CB  . ILE A 1 9   ? 12.062  0.073   -4.323  1.00 94.45 9   A 1 
ATOM   80   C  CG1 . ILE A 1 9   ? 11.193  -1.170  -4.560  1.00 93.18 9   A 1 
ATOM   81   C  CG2 . ILE A 1 9   ? 13.439  -0.104  -4.951  1.00 93.41 9   A 1 
ATOM   82   C  CD1 . ILE A 1 9   ? 10.892  -1.438  -6.018  1.00 91.25 9   A 1 
ATOM   83   N  N   . HIS A 1 10  ? 12.758  2.728   -2.828  1.00 94.62 10  A 1 
ATOM   84   C  CA  . HIS A 1 10  ? 13.622  3.904   -2.701  1.00 94.54 10  A 1 
ATOM   85   C  C   . HIS A 1 10  ? 14.960  3.695   -3.407  1.00 94.71 10  A 1 
ATOM   86   O  O   . HIS A 1 10  ? 16.028  3.777   -2.798  1.00 92.96 10  A 1 
ATOM   87   C  CB  . HIS A 1 10  ? 13.833  4.266   -1.229  1.00 94.31 10  A 1 
ATOM   88   C  CG  . HIS A 1 10  ? 12.580  4.682   -0.514  1.00 94.57 10  A 1 
ATOM   89   N  ND1 . HIS A 1 10  ? 12.052  5.949   -0.615  1.00 91.70 10  A 1 
ATOM   90   C  CD2 . HIS A 1 10  ? 11.765  4.004   0.312   1.00 92.14 10  A 1 
ATOM   91   C  CE1 . HIS A 1 10  ? 10.961  6.034   0.127   1.00 92.90 10  A 1 
ATOM   92   N  NE2 . HIS A 1 10  ? 10.759  4.864   0.705   1.00 93.38 10  A 1 
ATOM   93   N  N   . LEU A 1 11  ? 14.894  3.413   -4.700  1.00 94.48 11  A 1 
ATOM   94   C  CA  . LEU A 1 11  ? 16.085  3.137   -5.493  1.00 94.43 11  A 1 
ATOM   95   C  C   . LEU A 1 11  ? 16.952  4.385   -5.664  1.00 94.39 11  A 1 
ATOM   96   O  O   . LEU A 1 11  ? 16.467  5.421   -6.119  1.00 93.65 11  A 1 
ATOM   97   C  CB  . LEU A 1 11  ? 15.698  2.600   -6.871  1.00 93.85 11  A 1 
ATOM   98   C  CG  . LEU A 1 11  ? 16.834  2.451   -7.888  1.00 93.34 11  A 1 
ATOM   99   C  CD1 . LEU A 1 11  ? 17.852  1.432   -7.408  1.00 91.54 11  A 1 
ATOM   100  C  CD2 . LEU A 1 11  ? 16.278  2.067   -9.244  1.00 91.37 11  A 1 
ATOM   101  N  N   . ASP A 1 12  ? 18.222  4.273   -5.302  1.00 94.54 12  A 1 
ATOM   102  C  CA  . ASP A 1 12  ? 19.167  5.359   -5.482  1.00 93.88 12  A 1 
ATOM   103  C  C   . ASP A 1 12  ? 20.127  5.026   -6.624  1.00 93.44 12  A 1 
ATOM   104  O  O   . ASP A 1 12  ? 21.049  4.227   -6.451  1.00 92.80 12  A 1 
ATOM   105  C  CB  . ASP A 1 12  ? 19.962  5.614   -4.196  1.00 92.98 12  A 1 
ATOM   106  C  CG  . ASP A 1 12  ? 20.898  6.805   -4.315  1.00 92.47 12  A 1 
ATOM   107  O  OD1 . ASP A 1 12  ? 20.867  7.494   -5.356  1.00 90.90 12  A 1 
ATOM   108  O  OD2 . ASP A 1 12  ? 21.666  7.052   -3.372  1.00 90.24 12  A 1 
ATOM   109  N  N   . PRO A 1 13  ? 19.937  5.633   -7.790  1.00 92.67 13  A 1 
ATOM   110  C  CA  . PRO A 1 13  ? 20.813  5.362   -8.930  1.00 90.91 13  A 1 
ATOM   111  C  C   . PRO A 1 13  ? 22.228  5.895   -8.731  1.00 91.42 13  A 1 
ATOM   112  O  O   . PRO A 1 13  ? 23.126  5.543   -9.498  1.00 90.35 13  A 1 
ATOM   113  C  CB  . PRO A 1 13  ? 20.111  6.072   -10.091 1.00 89.04 13  A 1 
ATOM   114  C  CG  . PRO A 1 13  ? 19.333  7.169   -9.444  1.00 86.87 13  A 1 
ATOM   115  C  CD  . PRO A 1 13  ? 18.878  6.605   -8.120  1.00 90.23 13  A 1 
ATOM   116  N  N   . MET A 1 14  ? 22.439  6.737   -7.716  1.00 91.29 14  A 1 
ATOM   117  C  CA  . MET A 1 14  ? 23.745  7.324   -7.457  1.00 91.43 14  A 1 
ATOM   118  C  C   . MET A 1 14  ? 24.593  6.496   -6.493  1.00 93.36 14  A 1 
ATOM   119  O  O   . MET A 1 14  ? 25.749  6.842   -6.229  1.00 93.43 14  A 1 
ATOM   120  C  CB  . MET A 1 14  ? 23.595  8.754   -6.920  1.00 89.42 14  A 1 
ATOM   121  C  CG  . MET A 1 14  ? 22.920  9.704   -7.892  1.00 83.18 14  A 1 
ATOM   122  S  SD  . MET A 1 14  ? 22.663  11.359  -7.190  1.00 75.58 14  A 1 
ATOM   123  C  CE  . MET A 1 14  ? 24.352  11.867  -6.873  1.00 64.91 14  A 1 
ATOM   124  N  N   . TYR A 1 15  ? 24.035  5.408   -5.960  1.00 91.55 15  A 1 
ATOM   125  C  CA  . TYR A 1 15  ? 24.756  4.553   -5.017  1.00 92.32 15  A 1 
ATOM   126  C  C   . TYR A 1 15  ? 26.089  4.095   -5.617  1.00 92.87 15  A 1 
ATOM   127  O  O   . TYR A 1 15  ? 26.130  3.607   -6.745  1.00 92.49 15  A 1 
ATOM   128  C  CB  . TYR A 1 15  ? 23.914  3.346   -4.626  1.00 92.85 15  A 1 
ATOM   129  C  CG  . TYR A 1 15  ? 24.525  2.504   -3.514  1.00 94.62 15  A 1 
ATOM   130  C  CD1 . TYR A 1 15  ? 25.556  1.607   -3.768  1.00 94.28 15  A 1 
ATOM   131  C  CD2 . TYR A 1 15  ? 24.050  2.588   -2.208  1.00 94.40 15  A 1 
ATOM   132  C  CE1 . TYR A 1 15  ? 26.113  0.841   -2.761  1.00 93.55 15  A 1 
ATOM   133  C  CE2 . TYR A 1 15  ? 24.592  1.823   -1.195  1.00 93.69 15  A 1 
ATOM   134  C  CZ  . TYR A 1 15  ? 25.629  0.950   -1.466  1.00 94.86 15  A 1 
ATOM   135  O  OH  . TYR A 1 15  ? 26.175  0.176   -0.467  1.00 94.48 15  A 1 
ATOM   136  N  N   . THR A 1 16  ? 27.154  4.244   -4.839  1.00 94.34 16  A 1 
ATOM   137  C  CA  . THR A 1 16  ? 28.492  3.885   -5.299  1.00 94.86 16  A 1 
ATOM   138  C  C   . THR A 1 16  ? 29.159  2.941   -4.306  1.00 95.60 16  A 1 
ATOM   139  O  O   . THR A 1 16  ? 29.336  3.286   -3.135  1.00 95.57 16  A 1 
ATOM   140  C  CB  . THR A 1 16  ? 29.364  5.147   -5.482  1.00 94.21 16  A 1 
ATOM   141  O  OG1 . THR A 1 16  ? 28.739  6.030   -6.417  1.00 91.51 16  A 1 
ATOM   142  C  CG2 . THR A 1 16  ? 30.751  4.770   -5.981  1.00 91.55 16  A 1 
ATOM   143  N  N   . VAL A 1 17  ? 29.521  1.751   -4.765  1.00 95.73 17  A 1 
ATOM   144  C  CA  . VAL A 1 17  ? 30.208  0.776   -3.921  1.00 95.86 17  A 1 
ATOM   145  C  C   . VAL A 1 17  ? 31.553  1.343   -3.462  1.00 96.26 17  A 1 
ATOM   146  O  O   . VAL A 1 17  ? 32.288  1.943   -4.251  1.00 95.63 17  A 1 
ATOM   147  C  CB  . VAL A 1 17  ? 30.433  -0.552  -4.672  1.00 95.00 17  A 1 
ATOM   148  C  CG1 . VAL A 1 17  ? 31.207  -1.535  -3.803  1.00 92.94 17  A 1 
ATOM   149  C  CG2 . VAL A 1 17  ? 29.094  -1.143  -5.092  1.00 93.68 17  A 1 
ATOM   150  N  N   . GLY A 1 18  ? 31.861  1.167   -2.172  1.00 96.18 18  A 1 
ATOM   151  C  CA  . GLY A 1 18  ? 33.110  1.658   -1.623  1.00 96.20 18  A 1 
ATOM   152  C  C   . GLY A 1 18  ? 33.072  3.111   -1.195  1.00 97.12 18  A 1 
ATOM   153  O  O   . GLY A 1 18  ? 34.098  3.669   -0.804  1.00 95.84 18  A 1 
ATOM   154  N  N   . SER A 1 19  ? 31.897  3.729   -1.266  1.00 96.69 19  A 1 
ATOM   155  C  CA  . SER A 1 19  ? 31.731  5.115   -0.847  1.00 96.27 19  A 1 
ATOM   156  C  C   . SER A 1 19  ? 31.440  5.198   0.648   1.00 96.39 19  A 1 
ATOM   157  O  O   . SER A 1 19  ? 31.412  4.183   1.356   1.00 95.88 19  A 1 
ATOM   158  C  CB  . SER A 1 19  ? 30.610  5.782   -1.643  1.00 95.52 19  A 1 
ATOM   159  O  OG  . SER A 1 19  ? 29.369  5.140   -1.411  1.00 94.11 19  A 1 
ATOM   160  N  N   . ASP A 1 20  ? 31.232  6.419   1.143   1.00 95.91 20  A 1 
ATOM   161  C  CA  . ASP A 1 20  ? 31.015  6.685   2.557   1.00 95.22 20  A 1 
ATOM   162  C  C   . ASP A 1 20  ? 29.528  6.616   2.902   1.00 94.69 20  A 1 
ATOM   163  O  O   . ASP A 1 20  ? 28.750  7.435   2.411   1.00 94.16 20  A 1 
ATOM   164  C  CB  . ASP A 1 20  ? 31.573  8.064   2.910   1.00 94.74 20  A 1 
ATOM   165  C  CG  . ASP A 1 20  ? 31.550  8.355   4.404   1.00 94.68 20  A 1 
ATOM   166  O  OD1 . ASP A 1 20  ? 30.996  7.547   5.172   1.00 93.20 20  A 1 
ATOM   167  O  OD2 . ASP A 1 20  ? 32.096  9.401   4.804   1.00 93.19 20  A 1 
ATOM   168  N  N   . PRO A 1 21  ? 29.108  5.651   3.740   1.00 95.12 21  A 1 
ATOM   169  C  CA  . PRO A 1 21  ? 27.701  5.558   4.139   1.00 93.30 21  A 1 
ATOM   170  C  C   . PRO A 1 21  ? 27.192  6.817   4.831   1.00 92.44 21  A 1 
ATOM   171  O  O   . PRO A 1 21  ? 25.997  7.115   4.754   1.00 91.28 21  A 1 
ATOM   172  C  CB  . PRO A 1 21  ? 27.688  4.361   5.101   1.00 92.52 21  A 1 
ATOM   173  C  CG  . PRO A 1 21  ? 28.833  3.515   4.648   1.00 93.02 21  A 1 
ATOM   174  C  CD  . PRO A 1 21  ? 29.897  4.506   4.242   1.00 95.09 21  A 1 
ATOM   175  N  N   . LEU A 1 22  ? 28.070  7.558   5.493   1.00 94.05 22  A 1 
ATOM   176  C  CA  . LEU A 1 22  ? 27.675  8.803   6.141   1.00 92.72 22  A 1 
ATOM   177  C  C   . LEU A 1 22  ? 27.400  9.903   5.125   1.00 91.86 22  A 1 
ATOM   178  O  O   . LEU A 1 22  ? 26.850  10.949  5.464   1.00 90.28 22  A 1 
ATOM   179  C  CB  . LEU A 1 22  ? 28.761  9.260   7.132   1.00 92.45 22  A 1 
ATOM   180  C  CG  . LEU A 1 22  ? 29.013  8.332   8.308   1.00 89.61 22  A 1 
ATOM   181  C  CD1 . LEU A 1 22  ? 30.112  8.884   9.204   1.00 86.00 22  A 1 
ATOM   182  C  CD2 . LEU A 1 22  ? 27.729  8.123   9.113   1.00 85.22 22  A 1 
ATOM   183  N  N   . LYS A 1 23  ? 27.780  9.672   3.870   1.00 91.99 23  A 1 
ATOM   184  C  CA  . LYS A 1 23  ? 27.484  10.587  2.777   1.00 91.84 23  A 1 
ATOM   185  C  C   . LYS A 1 23  ? 26.505  9.943   1.796   1.00 91.84 23  A 1 
ATOM   186  O  O   . LYS A 1 23  ? 26.612  10.101  0.578   1.00 90.54 23  A 1 
ATOM   187  C  CB  . LYS A 1 23  ? 28.776  11.015  2.073   1.00 91.82 23  A 1 
ATOM   188  C  CG  . LYS A 1 23  ? 29.729  11.771  2.981   1.00 91.30 23  A 1 
ATOM   189  C  CD  . LYS A 1 23  ? 30.972  12.253  2.247   1.00 86.58 23  A 1 
ATOM   190  C  CE  . LYS A 1 23  ? 31.885  13.035  3.177   1.00 82.05 23  A 1 
ATOM   191  N  NZ  . LYS A 1 23  ? 33.101  13.529  2.479   1.00 72.53 23  A 1 
ATOM   192  N  N   . LEU A 1 24  ? 25.548  9.186   2.360   1.00 92.63 24  A 1 
ATOM   193  C  CA  . LEU A 1 24  ? 24.471  8.545   1.614   1.00 92.20 24  A 1 
ATOM   194  C  C   . LEU A 1 24  ? 24.976  7.562   0.549   1.00 93.26 24  A 1 
ATOM   195  O  O   . LEU A 1 24  ? 24.287  7.293   -0.432  1.00 92.28 24  A 1 
ATOM   196  C  CB  . LEU A 1 24  ? 23.526  9.567   0.983   1.00 90.40 24  A 1 
ATOM   197  C  CG  . LEU A 1 24  ? 22.593  10.301  1.959   1.00 87.80 24  A 1 
ATOM   198  C  CD1 . LEU A 1 24  ? 23.339  11.395  2.703   1.00 84.86 24  A 1 
ATOM   199  C  CD2 . LEU A 1 24  ? 21.405  10.894  1.211   1.00 83.53 24  A 1 
ATOM   200  N  N   . CYS A 1 25  ? 26.171  7.021   0.764   1.00 92.93 25  A 1 
ATOM   201  C  CA  . CYS A 1 25  ? 26.753  6.045   -0.153  1.00 93.82 25  A 1 
ATOM   202  C  C   . CYS A 1 25  ? 26.880  6.574   -1.584  1.00 94.22 25  A 1 
ATOM   203  O  O   . CYS A 1 25  ? 26.720  5.825   -2.555  1.00 93.70 25  A 1 
ATOM   204  C  CB  . CYS A 1 25  ? 25.935  4.742   -0.145  1.00 93.96 25  A 1 
ATOM   205  S  SG  . CYS A 1 25  ? 25.794  3.950   1.464   1.00 93.38 25  A 1 
ATOM   206  N  N   . ARG A 1 26  ? 27.173  7.868   -1.705  1.00 94.26 26  A 1 
ATOM   207  C  CA  . ARG A 1 26  ? 27.269  8.485   -3.028  1.00 93.62 26  A 1 
ATOM   208  C  C   . ARG A 1 26  ? 28.651  9.041   -3.322  1.00 93.96 26  A 1 
ATOM   209  O  O   . ARG A 1 26  ? 29.032  9.177   -4.478  1.00 93.26 26  A 1 
ATOM   210  C  CB  . ARG A 1 26  ? 26.228  9.591   -3.171  1.00 92.15 26  A 1 
ATOM   211  C  CG  . ARG A 1 26  ? 24.799  9.085   -3.175  1.00 90.81 26  A 1 
ATOM   212  C  CD  . ARG A 1 26  ? 23.791  10.223  -3.160  1.00 88.88 26  A 1 
ATOM   213  N  NE  . ARG A 1 26  ? 22.429  9.730   -3.243  1.00 88.08 26  A 1 
ATOM   214  C  CZ  . ARG A 1 26  ? 21.340  10.472  -3.071  1.00 86.77 26  A 1 
ATOM   215  N  NH1 . ARG A 1 26  ? 21.446  11.765  -2.797  1.00 83.68 26  A 1 
ATOM   216  N  NH2 . ARG A 1 26  ? 20.142  9.930   -3.166  1.00 82.22 26  A 1 
ATOM   217  N  N   . GLU A 1 27  ? 29.406  9.374   -2.284  1.00 94.10 27  A 1 
ATOM   218  C  CA  . GLU A 1 27  ? 30.718  9.964   -2.465  1.00 94.18 27  A 1 
ATOM   219  C  C   . GLU A 1 27  ? 31.646  9.601   -1.312  1.00 95.45 27  A 1 
ATOM   220  O  O   . GLU A 1 27  ? 31.233  8.928   -0.359  1.00 94.74 27  A 1 
ATOM   221  C  CB  . GLU A 1 27  ? 30.604  11.489  -2.592  1.00 90.84 27  A 1 
ATOM   222  C  CG  . GLU A 1 27  ? 29.915  12.155  -1.410  1.00 84.43 27  A 1 
ATOM   223  C  CD  . GLU A 1 27  ? 29.721  13.644  -1.612  1.00 83.50 27  A 1 
ATOM   224  O  OE1 . GLU A 1 27  ? 29.616  14.075  -2.781  1.00 76.27 27  A 1 
ATOM   225  O  OE2 . GLU A 1 27  ? 29.672  14.383  -0.610  1.00 76.52 27  A 1 
ATOM   226  N  N   . GLY A 1 28  ? 32.900  10.027  -1.402  1.00 95.08 28  A 1 
ATOM   227  C  CA  . GLY A 1 28  ? 33.879  9.724   -0.377  1.00 95.58 28  A 1 
ATOM   228  C  C   . GLY A 1 28  ? 34.344  8.278   -0.439  1.00 96.87 28  A 1 
ATOM   229  O  O   . GLY A 1 28  ? 34.088  7.568   -1.409  1.00 95.58 28  A 1 
ATOM   230  N  N   . LYS A 1 29  ? 35.044  7.851   0.614   1.00 96.26 29  A 1 
ATOM   231  C  CA  . LYS A 1 29  ? 35.562  6.489   0.710   1.00 96.64 29  A 1 
ATOM   232  C  C   . LYS A 1 29  ? 35.047  5.827   1.986   1.00 96.70 29  A 1 
ATOM   233  O  O   . LYS A 1 29  ? 35.033  6.446   3.046   1.00 94.14 29  A 1 
ATOM   234  C  CB  . LYS A 1 29  ? 37.089  6.494   0.707   1.00 95.24 29  A 1 
ATOM   235  C  CG  . LYS A 1 29  ? 37.716  7.041   -0.566  1.00 86.05 29  A 1 
ATOM   236  C  CD  . LYS A 1 29  ? 37.483  6.102   -1.736  1.00 78.97 29  A 1 
ATOM   237  C  CE  . LYS A 1 29  ? 38.189  6.608   -2.983  1.00 69.63 29  A 1 
ATOM   238  N  NZ  . LYS A 1 29  ? 38.004  5.688   -4.146  1.00 60.22 29  A 1 
ATOM   239  N  N   . GLY A 1 30  ? 34.634  4.575   1.877   1.00 96.45 30  A 1 
ATOM   240  C  CA  . GLY A 1 30  ? 34.123  3.848   3.024   1.00 96.19 30  A 1 
ATOM   241  C  C   . GLY A 1 30  ? 33.770  2.418   2.688   1.00 96.96 30  A 1 
ATOM   242  O  O   . GLY A 1 30  ? 34.304  1.848   1.737   1.00 95.30 30  A 1 
ATOM   243  N  N   . ASN A 1 31  ? 32.858  1.846   3.466   1.00 95.94 31  A 1 
ATOM   244  C  CA  . ASN A 1 31  ? 32.510  0.440   3.326   1.00 94.93 31  A 1 
ATOM   245  C  C   . ASN A 1 31  ? 31.117  0.205   2.750   1.00 95.83 31  A 1 
ATOM   246  O  O   . ASN A 1 31  ? 30.487  -0.807  3.043   1.00 93.38 31  A 1 
ATOM   247  C  CB  . ASN A 1 31  ? 32.651  -0.260  4.676   1.00 91.78 31  A 1 
ATOM   248  C  CG  . ASN A 1 31  ? 34.091  -0.453  5.089   1.00 82.47 31  A 1 
ATOM   249  O  OD1 . ASN A 1 31  ? 34.550  0.090   6.093   1.00 71.73 31  A 1 
ATOM   250  N  ND2 . ASN A 1 31  ? 34.819  -1.232  4.307   1.00 72.18 31  A 1 
ATOM   251  N  N   . ALA A 1 32  ? 30.621  1.122   1.928   1.00 94.34 32  A 1 
ATOM   252  C  CA  . ALA A 1 32  ? 29.349  0.921   1.245   1.00 94.43 32  A 1 
ATOM   253  C  C   . ALA A 1 32  ? 29.428  -0.379  0.448   1.00 94.84 32  A 1 
ATOM   254  O  O   . ALA A 1 32  ? 30.260  -0.513  -0.451  1.00 94.32 32  A 1 
ATOM   255  C  CB  . ALA A 1 32  ? 29.039  2.102   0.334   1.00 94.45 32  A 1 
ATOM   256  N  N   . GLY A 1 33  ? 28.568  -1.345  0.796   1.00 95.35 33  A 1 
ATOM   257  C  CA  . GLY A 1 33  ? 28.649  -2.681  0.238   1.00 94.29 33  A 1 
ATOM   258  C  C   . GLY A 1 33  ? 28.071  -2.828  -1.157  1.00 94.93 33  A 1 
ATOM   259  O  O   . GLY A 1 33  ? 27.373  -1.953  -1.656  1.00 94.62 33  A 1 
ATOM   260  N  N   . LYS A 1 34  ? 28.362  -3.972  -1.774  1.00 94.09 34  A 1 
ATOM   261  C  CA  . LYS A 1 34  ? 27.892  -4.252  -3.126  1.00 94.06 34  A 1 
ATOM   262  C  C   . LYS A 1 34  ? 26.365  -4.244  -3.212  1.00 93.84 34  A 1 
ATOM   263  O  O   . LYS A 1 34  ? 25.805  -3.764  -4.196  1.00 92.61 34  A 1 
ATOM   264  C  CB  . LYS A 1 34  ? 28.426  -5.602  -3.607  1.00 93.54 34  A 1 
ATOM   265  C  CG  . LYS A 1 34  ? 27.948  -6.005  -4.995  1.00 90.02 34  A 1 
ATOM   266  C  CD  . LYS A 1 34  ? 28.515  -7.340  -5.426  1.00 85.94 34  A 1 
ATOM   267  C  CE  . LYS A 1 34  ? 28.031  -7.729  -6.809  1.00 79.75 34  A 1 
ATOM   268  N  NZ  . LYS A 1 34  ? 28.569  -9.046  -7.245  1.00 71.15 34  A 1 
ATOM   269  N  N   . TYR A 1 35  ? 25.705  -4.772  -2.167  1.00 93.40 35  A 1 
ATOM   270  C  CA  . TYR A 1 35  ? 24.252  -4.911  -2.174  1.00 92.23 35  A 1 
ATOM   271  C  C   . TYR A 1 35  ? 23.548  -3.922  -1.248  1.00 92.09 35  A 1 
ATOM   272  O  O   . TYR A 1 35  ? 22.356  -4.066  -0.973  1.00 88.52 35  A 1 
ATOM   273  C  CB  . TYR A 1 35  ? 23.853  -6.344  -1.818  1.00 91.71 35  A 1 
ATOM   274  C  CG  . TYR A 1 35  ? 24.342  -7.355  -2.825  1.00 92.47 35  A 1 
ATOM   275  C  CD1 . TYR A 1 35  ? 23.735  -7.467  -4.066  1.00 90.21 35  A 1 
ATOM   276  C  CD2 . TYR A 1 35  ? 25.407  -8.192  -2.533  1.00 90.61 35  A 1 
ATOM   277  C  CE1 . TYR A 1 35  ? 24.180  -8.390  -4.996  1.00 88.74 35  A 1 
ATOM   278  C  CE2 . TYR A 1 35  ? 25.861  -9.117  -3.457  1.00 89.13 35  A 1 
ATOM   279  C  CZ  . TYR A 1 35  ? 25.243  -9.215  -4.683  1.00 90.58 35  A 1 
ATOM   280  O  OH  . TYR A 1 35  ? 25.682  -10.129 -5.605  1.00 88.10 35  A 1 
ATOM   281  N  N   . GLY A 1 36  ? 24.273  -2.915  -0.768  1.00 93.41 36  A 1 
ATOM   282  C  CA  . GLY A 1 36  ? 23.658  -1.878  0.028   1.00 93.13 36  A 1 
ATOM   283  C  C   . GLY A 1 36  ? 24.328  -1.622  1.365   1.00 94.19 36  A 1 
ATOM   284  O  O   . GLY A 1 36  ? 25.357  -2.216  1.696   1.00 93.39 36  A 1 
ATOM   285  N  N   . ASP A 1 37  ? 23.715  -0.716  2.135   1.00 92.94 37  A 1 
ATOM   286  C  CA  . ASP A 1 37  ? 24.196  -0.343  3.455   1.00 93.09 37  A 1 
ATOM   287  C  C   . ASP A 1 37  ? 22.998  0.119   4.273   1.00 92.62 37  A 1 
ATOM   288  O  O   . ASP A 1 37  ? 22.085  0.744   3.734   1.00 91.01 37  A 1 
ATOM   289  C  CB  . ASP A 1 37  ? 25.240  0.776   3.362   1.00 92.36 37  A 1 
ATOM   290  C  CG  . ASP A 1 37  ? 25.926  1.053   4.681   1.00 92.09 37  A 1 
ATOM   291  O  OD1 . ASP A 1 37  ? 25.309  1.724   5.538   1.00 88.74 37  A 1 
ATOM   292  O  OD2 . ASP A 1 37  ? 27.067  0.587   4.867   1.00 88.46 37  A 1 
ATOM   293  N  N   . TYR A 1 38  ? 23.009  -0.173  5.574   1.00 91.75 38  A 1 
ATOM   294  C  CA  . TYR A 1 38  ? 21.870  0.160   6.425   1.00 90.42 38  A 1 
ATOM   295  C  C   . TYR A 1 38  ? 21.646  1.663   6.591   1.00 89.35 38  A 1 
ATOM   296  O  O   . TYR A 1 38  ? 20.618  2.083   7.131   1.00 86.31 38  A 1 
ATOM   297  C  CB  . TYR A 1 38  ? 22.028  -0.498  7.804   1.00 89.18 38  A 1 
ATOM   298  C  CG  . TYR A 1 38  ? 21.845  -1.992  7.787   1.00 88.80 38  A 1 
ATOM   299  C  CD1 . TYR A 1 38  ? 20.660  -2.565  7.341   1.00 86.69 38  A 1 
ATOM   300  C  CD2 . TYR A 1 38  ? 22.857  -2.841  8.227   1.00 86.67 38  A 1 
ATOM   301  C  CE1 . TYR A 1 38  ? 20.490  -3.941  7.329   1.00 85.20 38  A 1 
ATOM   302  C  CE2 . TYR A 1 38  ? 22.694  -4.219  8.225   1.00 84.87 38  A 1 
ATOM   303  C  CZ  . TYR A 1 38  ? 21.513  -4.756  7.776   1.00 86.83 38  A 1 
ATOM   304  O  OH  . TYR A 1 38  ? 21.341  -6.124  7.762   1.00 82.82 38  A 1 
ATOM   305  N  N   . SER A 1 39  ? 22.583  2.473   6.143   1.00 90.50 39  A 1 
ATOM   306  C  CA  . SER A 1 39  ? 22.462  3.924   6.219   1.00 90.28 39  A 1 
ATOM   307  C  C   . SER A 1 39  ? 22.065  4.549   4.884   1.00 90.97 39  A 1 
ATOM   308  O  O   . SER A 1 39  ? 22.012  5.773   4.761   1.00 88.52 39  A 1 
ATOM   309  C  CB  . SER A 1 39  ? 23.780  4.551   6.691   1.00 88.60 39  A 1 
ATOM   310  O  OG  . SER A 1 39  ? 24.148  4.066   7.976   1.00 82.87 39  A 1 
ATOM   311  N  N   . CYS A 1 40  ? 21.780  3.713   3.892   1.00 92.56 40  A 1 
ATOM   312  C  CA  . CYS A 1 40  ? 21.534  4.202   2.538   1.00 93.27 40  A 1 
ATOM   313  C  C   . CYS A 1 40  ? 20.318  3.551   1.881   1.00 93.48 40  A 1 
ATOM   314  O  O   . CYS A 1 40  ? 19.862  2.489   2.306   1.00 92.33 40  A 1 
ATOM   315  C  CB  . CYS A 1 40  ? 22.776  3.964   1.675   1.00 93.16 40  A 1 
ATOM   316  S  SG  . CYS A 1 40  ? 24.271  4.763   2.309   1.00 92.78 40  A 1 
ATOM   317  N  N   . ASP A 1 41  ? 19.796  4.204   0.842   1.00 93.31 41  A 1 
ATOM   318  C  CA  . ASP A 1 41  ? 18.698  3.653   0.061   1.00 93.80 41  A 1 
ATOM   319  C  C   . ASP A 1 41  ? 19.203  2.515   -0.835  1.00 94.38 41  A 1 
ATOM   320  O  O   . ASP A 1 41  ? 20.400  2.339   -1.030  1.00 93.61 41  A 1 
ATOM   321  C  CB  . ASP A 1 41  ? 18.035  4.741   -0.779  1.00 92.73 41  A 1 
ATOM   322  C  CG  . ASP A 1 41  ? 17.086  5.610   0.037   1.00 92.07 41  A 1 
ATOM   323  O  OD1 . ASP A 1 41  ? 16.436  5.086   0.968   1.00 89.11 41  A 1 
ATOM   324  O  OD2 . ASP A 1 41  ? 16.975  6.817   -0.258  1.00 88.61 41  A 1 
ATOM   325  N  N   . ALA A 1 42  ? 18.258  1.746   -1.378  1.00 94.14 42  A 1 
ATOM   326  C  CA  . ALA A 1 42  ? 18.580  0.553   -2.154  1.00 94.21 42  A 1 
ATOM   327  C  C   . ALA A 1 42  ? 19.332  0.874   -3.444  1.00 94.56 42  A 1 
ATOM   328  O  O   . ALA A 1 42  ? 19.124  1.917   -4.055  1.00 94.29 42  A 1 
ATOM   329  C  CB  . ALA A 1 42  ? 17.308  -0.221  -2.473  1.00 93.56 42  A 1 
ATOM   330  N  N   . ASN A 1 43  ? 20.214  -0.047  -3.851  1.00 94.22 43  A 1 
ATOM   331  C  CA  . ASN A 1 43  ? 20.960  0.119   -5.095  1.00 93.59 43  A 1 
ATOM   332  C  C   . ASN A 1 43  ? 20.522  -0.888  -6.156  1.00 94.20 43  A 1 
ATOM   333  O  O   . ASN A 1 43  ? 19.751  -1.815  -5.873  1.00 94.47 43  A 1 
ATOM   334  C  CB  . ASN A 1 43  ? 22.472  0.037   -4.846  1.00 91.48 43  A 1 
ATOM   335  C  CG  . ASN A 1 43  ? 22.944  -1.368  -4.495  1.00 92.93 43  A 1 
ATOM   336  O  OD1 . ASN A 1 43  ? 22.156  -2.276  -4.287  1.00 86.68 43  A 1 
ATOM   337  N  ND2 . ASN A 1 43  ? 24.261  -1.539  -4.434  1.00 88.09 43  A 1 
ATOM   338  N  N   . MET A 1 44  ? 21.005  -0.707  -7.379  1.00 95.40 44  A 1 
ATOM   339  C  CA  . MET A 1 44  ? 20.563  -1.530  -8.499  1.00 95.02 44  A 1 
ATOM   340  C  C   . MET A 1 44  ? 21.008  -2.984  -8.367  1.00 95.50 44  A 1 
ATOM   341  O  O   . MET A 1 44  ? 20.297  -3.890  -8.794  1.00 95.58 44  A 1 
ATOM   342  C  CB  . MET A 1 44  ? 21.059  -0.947  -9.819  1.00 94.05 44  A 1 
ATOM   343  C  CG  . MET A 1 44  ? 20.331  -1.475  -11.044 1.00 87.93 44  A 1 
ATOM   344  S  SD  . MET A 1 44  ? 18.563  -1.032  -11.044 1.00 85.77 44  A 1 
ATOM   345  C  CE  . MET A 1 44  ? 17.803  -2.639  -11.313 1.00 75.82 44  A 1 
ATOM   346  N  N   . ALA A 1 45  ? 22.179  -3.222  -7.786  1.00 93.71 45  A 1 
ATOM   347  C  CA  . ALA A 1 45  ? 22.671  -4.582  -7.596  1.00 93.82 45  A 1 
ATOM   348  C  C   . ALA A 1 45  ? 21.713  -5.390  -6.719  1.00 94.53 45  A 1 
ATOM   349  O  O   . ALA A 1 45  ? 21.433  -6.556  -6.996  1.00 93.93 45  A 1 
ATOM   350  C  CB  . ALA A 1 45  ? 24.069  -4.560  -6.979  1.00 94.01 45  A 1 
ATOM   351  N  N   . LEU A 1 46  ? 21.207  -4.758  -5.672  1.00 93.83 46  A 1 
ATOM   352  C  CA  . LEU A 1 46  ? 20.223  -5.396  -4.796  1.00 93.21 46  A 1 
ATOM   353  C  C   . LEU A 1 46  ? 18.950  -5.733  -5.564  1.00 93.92 46  A 1 
ATOM   354  O  O   . LEU A 1 46  ? 18.406  -6.828  -5.434  1.00 94.61 46  A 1 
ATOM   355  C  CB  . LEU A 1 46  ? 19.900  -4.493  -3.602  1.00 92.85 46  A 1 
ATOM   356  C  CG  . LEU A 1 46  ? 18.790  -4.989  -2.667  1.00 91.74 46  A 1 
ATOM   357  C  CD1 . LEU A 1 46  ? 19.182  -6.300  -2.008  1.00 89.93 46  A 1 
ATOM   358  C  CD2 . LEU A 1 46  ? 18.475  -3.929  -1.613  1.00 89.73 46  A 1 
ATOM   359  N  N   . LEU A 1 47  ? 18.480  -4.791  -6.381  1.00 95.24 47  A 1 
ATOM   360  C  CA  . LEU A 1 47  ? 17.256  -5.009  -7.149  1.00 95.14 47  A 1 
ATOM   361  C  C   . LEU A 1 47  ? 17.432  -6.103  -8.198  1.00 95.59 47  A 1 
ATOM   362  O  O   . LEU A 1 47  ? 16.520  -6.891  -8.428  1.00 95.55 47  A 1 
ATOM   363  C  CB  . LEU A 1 47  ? 16.794  -3.710  -7.811  1.00 94.67 47  A 1 
ATOM   364  C  CG  . LEU A 1 47  ? 16.358  -2.593  -6.861  1.00 90.38 47  A 1 
ATOM   365  C  CD1 . LEU A 1 47  ? 15.681  -1.473  -7.645  1.00 85.87 47  A 1 
ATOM   366  C  CD2 . LEU A 1 47  ? 15.424  -3.120  -5.784  1.00 85.56 47  A 1 
ATOM   367  N  N   . ASP A 1 48  ? 18.591  -6.159  -8.837  1.00 95.18 48  A 1 
ATOM   368  C  CA  . ASP A 1 48  ? 18.871  -7.221  -9.801  1.00 94.47 48  A 1 
ATOM   369  C  C   . ASP A 1 48  ? 18.786  -8.588  -9.128  1.00 94.70 48  A 1 
ATOM   370  O  O   . ASP A 1 48  ? 18.216  -9.531  -9.675  1.00 94.71 48  A 1 
ATOM   371  C  CB  . ASP A 1 48  ? 20.252  -7.034  -10.432 1.00 94.21 48  A 1 
ATOM   372  C  CG  . ASP A 1 48  ? 20.299  -5.881  -11.430 1.00 89.27 48  A 1 
ATOM   373  O  OD1 . ASP A 1 48  ? 19.229  -5.487  -11.935 1.00 84.95 48  A 1 
ATOM   374  O  OD2 . ASP A 1 48  ? 21.403  -5.389  -11.707 1.00 84.38 48  A 1 
ATOM   375  N  N   . SER A 1 49  ? 19.335  -8.685  -7.924  1.00 94.16 49  A 1 
ATOM   376  C  CA  . SER A 1 49  ? 19.277  -9.920  -7.147  1.00 93.55 49  A 1 
ATOM   377  C  C   . SER A 1 49  ? 17.838  -10.238 -6.755  1.00 94.25 49  A 1 
ATOM   378  O  O   . SER A 1 49  ? 17.408  -11.395 -6.811  1.00 94.38 49  A 1 
ATOM   379  C  CB  . SER A 1 49  ? 20.153  -9.799  -5.898  1.00 92.38 49  A 1 
ATOM   380  O  OG  . SER A 1 49  ? 20.109  -10.981 -5.125  1.00 80.11 49  A 1 
ATOM   381  N  N   . LEU A 1 50  ? 17.076  -9.209  -6.379  1.00 94.79 50  A 1 
ATOM   382  C  CA  . LEU A 1 50  ? 15.689  -9.377  -5.977  1.00 94.57 50  A 1 
ATOM   383  C  C   . LEU A 1 50  ? 14.827  -9.872  -7.133  1.00 95.54 50  A 1 
ATOM   384  O  O   . LEU A 1 50  ? 14.012  -10.784 -6.966  1.00 95.85 50  A 1 
ATOM   385  C  CB  . LEU A 1 50  ? 15.132  -8.055  -5.435  1.00 93.69 50  A 1 
ATOM   386  C  CG  . LEU A 1 50  ? 13.681  -8.076  -4.953  1.00 89.25 50  A 1 
ATOM   387  C  CD1 . LEU A 1 50  ? 13.535  -8.994  -3.756  1.00 84.81 50  A 1 
ATOM   388  C  CD2 . LEU A 1 50  ? 13.222  -6.667  -4.607  1.00 84.03 50  A 1 
ATOM   389  N  N   . VAL A 1 51  ? 15.000  -9.279  -8.308  1.00 95.59 51  A 1 
ATOM   390  C  CA  . VAL A 1 51  ? 14.255  -9.692  -9.495  1.00 95.55 51  A 1 
ATOM   391  C  C   . VAL A 1 51  ? 14.517  -11.160 -9.800  1.00 96.07 51  A 1 
ATOM   392  O  O   . VAL A 1 51  ? 13.583  -11.933 -10.065 1.00 96.35 51  A 1 
ATOM   393  C  CB  . VAL A 1 51  ? 14.621  -8.822  -10.718 1.00 95.37 51  A 1 
ATOM   394  C  CG1 . VAL A 1 51  ? 14.048  -9.418  -11.999 1.00 93.84 51  A 1 
ATOM   395  C  CG2 . VAL A 1 51  ? 14.117  -7.401  -10.522 1.00 94.21 51  A 1 
ATOM   396  N  N   . LYS A 1 52  ? 15.787  -11.560 -9.760  1.00 95.98 52  A 1 
ATOM   397  C  CA  . LYS A 1 52  ? 16.164  -12.942 -10.012 1.00 95.51 52  A 1 
ATOM   398  C  C   . LYS A 1 52  ? 15.507  -13.879 -9.002  1.00 95.57 52  A 1 
ATOM   399  O  O   . LYS A 1 52  ? 14.977  -14.937 -9.366  1.00 95.17 52  A 1 
ATOM   400  C  CB  . LYS A 1 52  ? 17.686  -13.096 -9.963  1.00 95.36 52  A 1 
ATOM   401  C  CG  . LYS A 1 52  ? 18.186  -14.510 -10.230 1.00 87.58 52  A 1 
ATOM   402  C  CD  . LYS A 1 52  ? 19.700  -14.597 -10.104 1.00 84.71 52  A 1 
ATOM   403  C  CE  . LYS A 1 52  ? 20.401  -13.767 -11.151 1.00 74.00 52  A 1 
ATOM   404  N  NZ  . LYS A 1 52  ? 21.893  -13.880 -11.058 1.00 65.71 52  A 1 
ATOM   405  N  N   . PHE A 1 53  ? 15.522  -13.497 -7.728  1.00 94.96 53  A 1 
ATOM   406  C  CA  . PHE A 1 53  ? 14.924  -14.312 -6.672  1.00 94.50 53  A 1 
ATOM   407  C  C   . PHE A 1 53  ? 13.426  -14.491 -6.878  1.00 95.28 53  A 1 
ATOM   408  O  O   . PHE A 1 53  ? 12.902  -15.607 -6.771  1.00 95.39 53  A 1 
ATOM   409  C  CB  . PHE A 1 53  ? 15.189  -13.697 -5.297  1.00 93.81 53  A 1 
ATOM   410  C  CG  . PHE A 1 53  ? 14.515  -14.436 -4.181  1.00 93.28 53  A 1 
ATOM   411  C  CD1 . PHE A 1 53  ? 15.092  -15.560 -3.622  1.00 92.19 53  A 1 
ATOM   412  C  CD2 . PHE A 1 53  ? 13.288  -14.010 -3.690  1.00 91.83 53  A 1 
ATOM   413  C  CE1 . PHE A 1 53  ? 14.478  -16.252 -2.603  1.00 90.13 53  A 1 
ATOM   414  C  CE2 . PHE A 1 53  ? 12.657  -14.705 -2.663  1.00 90.14 53  A 1 
ATOM   415  C  CZ  . PHE A 1 53  ? 13.255  -15.826 -2.121  1.00 90.14 53  A 1 
ATOM   416  N  N   . ILE A 1 54  ? 12.721  -13.399 -7.159  1.00 95.50 54  A 1 
ATOM   417  C  CA  . ILE A 1 54  ? 11.276  -13.457 -7.352  1.00 95.80 54  A 1 
ATOM   418  C  C   . ILE A 1 54  ? 10.915  -14.365 -8.525  1.00 95.90 54  A 1 
ATOM   419  O  O   . ILE A 1 54  ? 10.030  -15.211 -8.420  1.00 95.96 54  A 1 
ATOM   420  C  CB  . ILE A 1 54  ? 10.689  -12.044 -7.559  1.00 96.36 54  A 1 
ATOM   421  C  CG1 . ILE A 1 54  ? 10.795  -11.238 -6.263  1.00 95.91 54  A 1 
ATOM   422  C  CG2 . ILE A 1 54  ? 9.229   -12.129 -8.018  1.00 95.93 54  A 1 
ATOM   423  C  CD1 . ILE A 1 54  ? 10.403  -9.777  -6.410  1.00 95.02 54  A 1 
ATOM   424  N  N   . LYS A 1 55  ? 11.609  -14.203 -9.637  1.00 96.50 55  A 1 
ATOM   425  C  CA  . LYS A 1 55  ? 11.334  -15.015 -10.819 1.00 96.16 55  A 1 
ATOM   426  C  C   . LYS A 1 55  ? 11.560  -16.500 -10.552 1.00 96.08 55  A 1 
ATOM   427  O  O   . LYS A 1 55  ? 10.797  -17.346 -11.019 1.00 95.43 55  A 1 
ATOM   428  C  CB  . LYS A 1 55  ? 12.198  -14.559 -11.991 1.00 95.51 55  A 1 
ATOM   429  C  CG  . LYS A 1 55  ? 11.772  -13.228 -12.600 1.00 93.71 55  A 1 
ATOM   430  C  CD  . LYS A 1 55  ? 12.605  -12.896 -13.823 1.00 91.69 55  A 1 
ATOM   431  C  CE  . LYS A 1 55  ? 12.106  -11.663 -14.517 1.00 86.85 55  A 1 
ATOM   432  N  NZ  . LYS A 1 55  ? 12.881  -11.354 -15.758 1.00 82.71 55  A 1 
ATOM   433  N  N   . ARG A 1 56  ? 12.604  -16.827 -9.791  1.00 95.96 56  A 1 
ATOM   434  C  CA  . ARG A 1 56  ? 12.940  -18.220 -9.510  1.00 95.36 56  A 1 
ATOM   435  C  C   . ARG A 1 56  ? 12.003  -18.854 -8.484  1.00 95.30 56  A 1 
ATOM   436  O  O   . ARG A 1 56  ? 11.947  -20.078 -8.367  1.00 93.99 56  A 1 
ATOM   437  C  CB  . ARG A 1 56  ? 14.388  -18.331 -9.025  1.00 94.10 56  A 1 
ATOM   438  C  CG  . ARG A 1 56  ? 15.417  -18.102 -10.114 1.00 81.80 56  A 1 
ATOM   439  C  CD  . ARG A 1 56  ? 16.832  -18.210 -9.583  1.00 79.26 56  A 1 
ATOM   440  N  NE  . ARG A 1 56  ? 17.822  -18.129 -10.655 1.00 70.08 56  A 1 
ATOM   441  C  CZ  . ARG A 1 56  ? 19.136  -18.152 -10.473 1.00 64.16 56  A 1 
ATOM   442  N  NH1 . ARG A 1 56  ? 19.643  -18.261 -9.250  1.00 57.93 56  A 1 
ATOM   443  N  NH2 . ARG A 1 56  ? 19.947  -18.078 -11.510 1.00 56.32 56  A 1 
ATOM   444  N  N   . ASN A 1 57  ? 11.265  -18.027 -7.746  1.00 94.93 57  A 1 
ATOM   445  C  CA  . ASN A 1 57  ? 10.368  -18.518 -6.706  1.00 94.78 57  A 1 
ATOM   446  C  C   . ASN A 1 57  ? 8.904   -18.223 -7.006  1.00 95.11 57  A 1 
ATOM   447  O  O   . ASN A 1 57  ? 8.081   -18.092 -6.099  1.00 94.46 57  A 1 
ATOM   448  C  CB  . ASN A 1 57  ? 10.773  -17.944 -5.348  1.00 94.28 57  A 1 
ATOM   449  C  CG  . ASN A 1 57  ? 12.063  -18.543 -4.841  1.00 92.07 57  A 1 
ATOM   450  O  OD1 . ASN A 1 57  ? 12.063  -19.590 -4.183  1.00 85.07 57  A 1 
ATOM   451  N  ND2 . ASN A 1 57  ? 13.175  -17.896 -5.141  1.00 83.44 57  A 1 
ATOM   452  N  N   . THR A 1 58  ? 8.577   -18.128 -8.291  1.00 96.06 58  A 1 
ATOM   453  C  CA  . THR A 1 58  ? 7.211   -17.884 -8.738  1.00 96.26 58  A 1 
ATOM   454  C  C   . THR A 1 58  ? 6.780   -18.997 -9.688  1.00 95.68 58  A 1 
ATOM   455  O  O   . THR A 1 58  ? 7.445   -19.257 -10.682 1.00 93.91 58  A 1 
ATOM   456  C  CB  . THR A 1 58  ? 7.104   -16.535 -9.463  1.00 96.01 58  A 1 
ATOM   457  O  OG1 . THR A 1 58  ? 7.432   -15.479 -8.570  1.00 91.91 58  A 1 
ATOM   458  C  CG2 . THR A 1 58  ? 5.690   -16.328 -9.992  1.00 93.06 58  A 1 
ATOM   459  N  N   . ASP A 1 59  ? 5.656   -19.670 -9.364  1.00 94.16 59  A 1 
ATOM   460  C  CA  . ASP A 1 59  ? 5.120   -20.673 -10.267 1.00 93.03 59  A 1 
ATOM   461  C  C   . ASP A 1 59  ? 4.037   -20.072 -11.159 1.00 93.54 59  A 1 
ATOM   462  O  O   . ASP A 1 59  ? 3.805   -18.865 -11.140 1.00 90.67 59  A 1 
ATOM   463  C  CB  . ASP A 1 59  ? 4.610   -21.905 -9.499  1.00 89.22 59  A 1 
ATOM   464  C  CG  . ASP A 1 59  ? 3.444   -21.595 -8.569  1.00 80.61 59  A 1 
ATOM   465  O  OD1 . ASP A 1 59  ? 2.736   -20.604 -8.795  1.00 75.02 59  A 1 
ATOM   466  O  OD2 . ASP A 1 59  ? 3.237   -22.379 -7.623  1.00 75.29 59  A 1 
ATOM   467  N  N   . VAL A 1 60  ? 3.367   -20.924 -11.939 1.00 93.13 60  A 1 
ATOM   468  C  CA  . VAL A 1 60  ? 2.414   -20.454 -12.939 1.00 92.31 60  A 1 
ATOM   469  C  C   . VAL A 1 60  ? 1.261   -19.656 -12.318 1.00 93.14 60  A 1 
ATOM   470  O  O   . VAL A 1 60  ? 0.720   -18.755 -12.952 1.00 90.75 60  A 1 
ATOM   471  C  CB  . VAL A 1 60  ? 1.858   -21.632 -13.773 1.00 89.83 60  A 1 
ATOM   472  C  CG1 . VAL A 1 60  ? 1.088   -22.601 -12.887 1.00 79.35 60  A 1 
ATOM   473  C  CG2 . VAL A 1 60  ? 0.996   -21.131 -14.911 1.00 80.46 60  A 1 
ATOM   474  N  N   . ASN A 1 61  ? 0.898   -19.973 -11.071 1.00 93.56 61  A 1 
ATOM   475  C  CA  . ASN A 1 61  ? -0.199  -19.279 -10.396 1.00 94.59 61  A 1 
ATOM   476  C  C   . ASN A 1 61  ? 0.303   -18.269 -9.365  1.00 95.89 61  A 1 
ATOM   477  O  O   . ASN A 1 61  ? -0.438  -17.874 -8.462  1.00 93.90 61  A 1 
ATOM   478  C  CB  . ASN A 1 61  ? -1.137  -20.291 -9.732  1.00 91.33 61  A 1 
ATOM   479  C  CG  . ASN A 1 61  ? -1.910  -21.110 -10.742 1.00 84.69 61  A 1 
ATOM   480  O  OD1 . ASN A 1 61  ? -2.317  -20.607 -11.785 1.00 75.34 61  A 1 
ATOM   481  N  ND2 . ASN A 1 61  ? -2.128  -22.374 -10.430 1.00 74.57 61  A 1 
ATOM   482  N  N   . GLY A 1 62  ? 1.556   -17.843 -9.503  1.00 95.12 62  A 1 
ATOM   483  C  CA  . GLY A 1 62  ? 2.139   -16.885 -8.578  1.00 96.13 62  A 1 
ATOM   484  C  C   . GLY A 1 62  ? 2.629   -15.615 -9.245  1.00 97.36 62  A 1 
ATOM   485  O  O   . GLY A 1 62  ? 3.299   -14.801 -8.609  1.00 96.61 62  A 1 
ATOM   486  N  N   . LYS A 1 63  ? 2.306   -15.447 -10.536 1.00 97.01 63  A 1 
ATOM   487  C  CA  . LYS A 1 63  ? 2.748   -14.272 -11.279 1.00 97.42 63  A 1 
ATOM   488  C  C   . LYS A 1 63  ? 1.817   -13.088 -11.021 1.00 97.72 63  A 1 
ATOM   489  O  O   . LYS A 1 63  ? 1.159   -12.565 -11.928 1.00 97.46 63  A 1 
ATOM   490  C  CB  . LYS A 1 63  ? 2.828   -14.591 -12.773 1.00 97.01 63  A 1 
ATOM   491  C  CG  . LYS A 1 63  ? 3.882   -15.625 -13.114 1.00 95.64 63  A 1 
ATOM   492  C  CD  . LYS A 1 63  ? 3.973   -15.870 -14.606 1.00 92.94 63  A 1 
ATOM   493  C  CE  . LYS A 1 63  ? 5.054   -16.887 -14.926 1.00 87.22 63  A 1 
ATOM   494  N  NZ  . LYS A 1 63  ? 5.172   -17.132 -16.394 1.00 79.12 63  A 1 
ATOM   495  N  N   . VAL A 1 64  ? 1.772   -12.681 -9.752  1.00 98.08 64  A 1 
ATOM   496  C  CA  . VAL A 1 64  ? 0.933   -11.583 -9.296  1.00 98.22 64  A 1 
ATOM   497  C  C   . VAL A 1 64  ? 1.754   -10.734 -8.335  1.00 98.42 64  A 1 
ATOM   498  O  O   . VAL A 1 64  ? 2.486   -11.266 -7.503  1.00 98.27 64  A 1 
ATOM   499  C  CB  . VAL A 1 64  ? -0.338  -12.091 -8.585  1.00 98.02 64  A 1 
ATOM   500  C  CG1 . VAL A 1 64  ? -1.248  -10.927 -8.220  1.00 97.02 64  A 1 
ATOM   501  C  CG2 . VAL A 1 64  ? -1.083  -13.093 -9.461  1.00 97.21 64  A 1 
ATOM   502  N  N   . MET A 1 65  ? 1.639   -9.414  -8.449  1.00 98.50 65  A 1 
ATOM   503  C  CA  . MET A 1 65  ? 2.444   -8.532  -7.608  1.00 98.58 65  A 1 
ATOM   504  C  C   . MET A 1 65  ? 1.741   -7.216  -7.324  1.00 98.60 65  A 1 
ATOM   505  O  O   . MET A 1 65  ? 1.288   -6.535  -8.242  1.00 98.54 65  A 1 
ATOM   506  C  CB  . MET A 1 65  ? 3.797   -8.257  -8.266  1.00 98.12 65  A 1 
ATOM   507  C  CG  . MET A 1 65  ? 4.675   -7.275  -7.500  1.00 96.76 65  A 1 
ATOM   508  S  SD  . MET A 1 65  ? 6.261   -6.985  -8.315  1.00 95.94 65  A 1 
ATOM   509  C  CE  . MET A 1 65  ? 7.028   -8.588  -8.114  1.00 89.07 65  A 1 
ATOM   510  N  N   . VAL A 1 66  ? 1.659   -6.869  -6.040  1.00 98.55 66  A 1 
ATOM   511  C  CA  . VAL A 1 66  ? 1.260   -5.537  -5.634  1.00 98.53 66  A 1 
ATOM   512  C  C   . VAL A 1 66  ? 2.525   -4.708  -5.484  1.00 98.43 66  A 1 
ATOM   513  O  O   . VAL A 1 66  ? 3.400   -5.041  -4.680  1.00 98.06 66  A 1 
ATOM   514  C  CB  . VAL A 1 66  ? 0.472   -5.535  -4.312  1.00 98.16 66  A 1 
ATOM   515  C  CG1 . VAL A 1 66  ? 0.178   -4.105  -3.875  1.00 95.38 66  A 1 
ATOM   516  C  CG2 . VAL A 1 66  ? -0.818  -6.321  -4.460  1.00 95.40 66  A 1 
ATOM   517  N  N   . TYR A 1 67  ? 2.642   -3.649  -6.280  1.00 98.26 67  A 1 
ATOM   518  C  CA  . TYR A 1 67  ? 3.751   -2.714  -6.162  1.00 98.27 67  A 1 
ATOM   519  C  C   . TYR A 1 67  ? 3.277   -1.529  -5.327  1.00 98.16 67  A 1 
ATOM   520  O  O   . TYR A 1 67  ? 2.484   -0.712  -5.789  1.00 97.75 67  A 1 
ATOM   521  C  CB  . TYR A 1 67  ? 4.230   -2.275  -7.550  1.00 97.81 67  A 1 
ATOM   522  C  CG  . TYR A 1 67  ? 5.178   -1.105  -7.498  1.00 97.45 67  A 1 
ATOM   523  C  CD1 . TYR A 1 67  ? 6.486   -1.262  -7.052  1.00 96.05 67  A 1 
ATOM   524  C  CD2 . TYR A 1 67  ? 4.769   0.164   -7.887  1.00 96.11 67  A 1 
ATOM   525  C  CE1 . TYR A 1 67  ? 7.352   -0.187  -6.985  1.00 94.55 67  A 1 
ATOM   526  C  CE2 . TYR A 1 67  ? 5.626   1.244   -7.825  1.00 94.47 67  A 1 
ATOM   527  C  CZ  . TYR A 1 67  ? 6.918   1.069   -7.373  1.00 94.58 67  A 1 
ATOM   528  O  OH  . TYR A 1 67  ? 7.769   2.136   -7.301  1.00 92.52 67  A 1 
ATOM   529  N  N   . ASN A 1 68  ? 3.760   -1.454  -4.083  1.00 97.29 68  A 1 
ATOM   530  C  CA  . ASN A 1 68  ? 3.178   -0.568  -3.075  1.00 97.05 68  A 1 
ATOM   531  C  C   . ASN A 1 68  ? 3.737   0.852   -3.029  1.00 96.88 68  A 1 
ATOM   532  O  O   . ASN A 1 68  ? 3.467   1.586   -2.078  1.00 93.44 68  A 1 
ATOM   533  C  CB  . ASN A 1 68  ? 3.304   -1.211  -1.685  1.00 95.35 68  A 1 
ATOM   534  C  CG  . ASN A 1 68  ? 1.993   -1.769  -1.175  1.00 95.42 68  A 1 
ATOM   535  O  OD1 . ASN A 1 68  ? 1.827   -2.984  -1.027  1.00 87.64 68  A 1 
ATOM   536  N  ND2 . ASN A 1 68  ? 1.047   -0.890  -0.892  1.00 86.77 68  A 1 
ATOM   537  N  N   . GLY A 1 69  ? 4.498   1.252   -4.045  1.00 96.48 69  A 1 
ATOM   538  C  CA  . GLY A 1 69  ? 4.948   2.632   -4.156  1.00 96.43 69  A 1 
ATOM   539  C  C   . GLY A 1 69  ? 6.271   2.962   -3.478  1.00 96.72 69  A 1 
ATOM   540  O  O   . GLY A 1 69  ? 6.960   2.084   -2.958  1.00 95.42 69  A 1 
ATOM   541  N  N   . ASP A 1 70  ? 6.606   4.266   -3.483  1.00 95.13 70  A 1 
ATOM   542  C  CA  . ASP A 1 70  ? 7.839   4.824   -2.929  1.00 95.76 70  A 1 
ATOM   543  C  C   . ASP A 1 70  ? 9.108   4.316   -3.613  1.00 95.61 70  A 1 
ATOM   544  O  O   . ASP A 1 70  ? 9.944   3.639   -3.016  1.00 93.50 70  A 1 
ATOM   545  C  CB  . ASP A 1 70  ? 7.902   4.626   -1.408  1.00 95.35 70  A 1 
ATOM   546  C  CG  . ASP A 1 70  ? 7.495   5.886   -0.659  1.00 93.69 70  A 1 
ATOM   547  O  OD1 . ASP A 1 70  ? 6.965   6.825   -1.291  1.00 91.02 70  A 1 
ATOM   548  O  OD2 . ASP A 1 70  ? 7.721   5.947   0.571   1.00 90.73 70  A 1 
ATOM   549  N  N   . ILE A 1 71  ? 9.261   4.688   -4.865  1.00 93.79 71  A 1 
ATOM   550  C  CA  . ILE A 1 71  ? 10.468  4.409   -5.623  1.00 92.84 71  A 1 
ATOM   551  C  C   . ILE A 1 71  ? 11.528  5.488   -5.389  1.00 92.84 71  A 1 
ATOM   552  O  O   . ILE A 1 71  ? 12.729  5.231   -5.480  1.00 92.83 71  A 1 
ATOM   553  C  CB  . ILE A 1 71  ? 10.174  4.290   -7.138  1.00 91.48 71  A 1 
ATOM   554  C  CG1 . ILE A 1 71  ? 11.426  3.906   -7.924  1.00 90.50 71  A 1 
ATOM   555  C  CG2 . ILE A 1 71  ? 9.612   5.610   -7.686  1.00 91.24 71  A 1 
ATOM   556  C  CD1 . ILE A 1 71  ? 11.925  2.500   -7.633  1.00 89.66 71  A 1 
ATOM   557  N  N   . VAL A 1 72  ? 11.086  6.708   -5.088  1.00 92.50 72  A 1 
ATOM   558  C  CA  . VAL A 1 72  ? 11.982  7.852   -5.054  1.00 91.39 72  A 1 
ATOM   559  C  C   . VAL A 1 72  ? 12.907  7.832   -3.837  1.00 90.88 72  A 1 
ATOM   560  O  O   . VAL A 1 72  ? 12.455  7.706   -2.701  1.00 91.02 72  A 1 
ATOM   561  C  CB  . VAL A 1 72  ? 11.194  9.180   -5.081  1.00 89.82 72  A 1 
ATOM   562  C  CG1 . VAL A 1 72  ? 12.140  10.375  -5.030  1.00 86.40 72  A 1 
ATOM   563  C  CG2 . VAL A 1 72  ? 10.324  9.252   -6.323  1.00 87.78 72  A 1 
ATOM   564  N  N   . SER A 1 73  ? 14.210  7.965   -4.086  1.00 92.59 73  A 1 
ATOM   565  C  CA  . SER A 1 73  ? 15.205  8.065   -3.030  1.00 90.76 73  A 1 
ATOM   566  C  C   . SER A 1 73  ? 15.434  9.527   -2.665  1.00 89.90 73  A 1 
ATOM   567  O  O   . SER A 1 73  ? 14.949  10.431  -3.346  1.00 87.56 73  A 1 
ATOM   568  C  CB  . SER A 1 73  ? 16.527  7.440   -3.476  1.00 88.22 73  A 1 
ATOM   569  O  OG  . SER A 1 73  ? 17.136  8.228   -4.486  1.00 80.80 73  A 1 
ATOM   570  N  N   . ARG A 1 74  ? 16.170  9.750   -1.589  1.00 86.81 74  A 1 
ATOM   571  C  CA  . ARG A 1 74  ? 16.573  11.115  -1.262  1.00 82.02 74  A 1 
ATOM   572  C  C   . ARG A 1 74  ? 17.459  11.659  -2.375  1.00 80.06 74  A 1 
ATOM   573  O  O   . ARG A 1 74  ? 18.218  10.919  -2.998  1.00 75.21 74  A 1 
ATOM   574  C  CB  . ARG A 1 74  ? 17.313  11.156  0.071   1.00 77.73 74  A 1 
ATOM   575  C  CG  . ARG A 1 74  ? 16.444  10.832  1.274   1.00 72.88 74  A 1 
ATOM   576  C  CD  . ARG A 1 74  ? 17.160  11.154  2.558   1.00 68.64 74  A 1 
ATOM   577  N  NE  . ARG A 1 74  ? 16.293  10.985  3.725   1.00 69.75 74  A 1 
ATOM   578  C  CZ  . ARG A 1 74  ? 16.595  11.394  4.946   1.00 68.74 74  A 1 
ATOM   579  N  NH1 . ARG A 1 74  ? 17.749  11.999  5.190   1.00 62.74 74  A 1 
ATOM   580  N  NH2 . ARG A 1 74  ? 15.742  11.194  5.947   1.00 64.53 74  A 1 
ATOM   581  N  N   . ALA A 1 75  ? 17.361  12.954  -2.622  1.00 76.99 75  A 1 
ATOM   582  C  CA  . ALA A 1 75  ? 18.132  13.589  -3.684  1.00 73.18 75  A 1 
ATOM   583  C  C   . ALA A 1 75  ? 19.115  14.608  -3.119  1.00 74.34 75  A 1 
ATOM   584  O  O   . ALA A 1 75  ? 18.743  15.464  -2.312  1.00 68.73 75  A 1 
ATOM   585  C  CB  . ALA A 1 75  ? 17.207  14.254  -4.687  1.00 68.03 75  A 1 
ATOM   586  N  N   . ILE A 1 76  ? 20.369  14.503  -3.549  1.00 69.63 76  A 1 
ATOM   587  C  CA  . ILE A 1 76  ? 21.398  15.479  -3.214  1.00 65.57 76  A 1 
ATOM   588  C  C   . ILE A 1 76  ? 22.098  15.855  -4.519  1.00 67.46 76  A 1 
ATOM   589  O  O   . ILE A 1 76  ? 22.469  14.966  -5.286  1.00 62.55 76  A 1 
ATOM   590  C  CB  . ILE A 1 76  ? 22.411  14.905  -2.202  1.00 57.91 76  A 1 
ATOM   591  C  CG1 . ILE A 1 76  ? 21.719  14.585  -0.870  1.00 52.52 76  A 1 
ATOM   592  C  CG2 . ILE A 1 76  ? 23.576  15.878  -1.988  1.00 51.61 76  A 1 
ATOM   593  C  CD1 . ILE A 1 76  ? 22.638  14.005  0.178   1.00 48.33 76  A 1 
ATOM   594  N  N   . PRO A 1 77  ? 22.256  17.149  -4.800  1.00 68.26 77  A 1 
ATOM   595  C  CA  . PRO A 1 77  ? 21.976  18.285  -3.910  1.00 66.06 77  A 1 
ATOM   596  C  C   . PRO A 1 77  ? 20.540  18.796  -3.946  1.00 68.76 77  A 1 
ATOM   597  O  O   . PRO A 1 77  ? 20.155  19.578  -3.080  1.00 65.12 77  A 1 
ATOM   598  C  CB  . PRO A 1 77  ? 22.925  19.363  -4.443  1.00 60.97 77  A 1 
ATOM   599  C  CG  . PRO A 1 77  ? 22.993  19.075  -5.903  1.00 60.16 77  A 1 
ATOM   600  C  CD  . PRO A 1 77  ? 22.954  17.562  -6.019  1.00 64.15 77  A 1 
ATOM   601  N  N   . LYS A 1 78  ? 19.734  18.364  -4.934  1.00 72.11 78  A 1 
ATOM   602  C  CA  . LYS A 1 78  ? 18.399  18.929  -5.061  1.00 71.54 78  A 1 
ATOM   603  C  C   . LYS A 1 78  ? 17.347  17.899  -5.453  1.00 74.63 78  A 1 
ATOM   604  O  O   . LYS A 1 78  ? 17.526  17.134  -6.399  1.00 69.18 78  A 1 
ATOM   605  C  CB  . LYS A 1 78  ? 18.405  20.074  -6.080  1.00 63.96 78  A 1 
ATOM   606  C  CG  . LYS A 1 78  ? 17.097  20.849  -6.157  1.00 55.66 78  A 1 
ATOM   607  C  CD  . LYS A 1 78  ? 17.211  22.051  -7.089  1.00 50.34 78  A 1 
ATOM   608  C  CE  . LYS A 1 78  ? 15.937  22.867  -7.117  1.00 42.93 78  A 1 
ATOM   609  N  NZ  . LYS A 1 78  ? 16.051  24.056  -8.010  1.00 37.24 78  A 1 
ATOM   610  N  N   . TYR A 1 79  ? 16.242  17.896  -4.714  1.00 77.23 79  A 1 
ATOM   611  C  CA  . TYR A 1 79  ? 15.070  17.090  -5.019  1.00 78.37 79  A 1 
ATOM   612  C  C   . TYR A 1 79  ? 14.146  17.935  -5.899  1.00 81.18 79  A 1 
ATOM   613  O  O   . TYR A 1 79  ? 13.734  19.020  -5.489  1.00 79.30 79  A 1 
ATOM   614  C  CB  . TYR A 1 79  ? 14.379  16.691  -3.715  1.00 75.17 79  A 1 
ATOM   615  C  CG  . TYR A 1 79  ? 13.112  15.874  -3.849  1.00 72.68 79  A 1 
ATOM   616  C  CD1 . TYR A 1 79  ? 13.153  14.502  -4.048  1.00 68.28 79  A 1 
ATOM   617  C  CD2 . TYR A 1 79  ? 11.868  16.479  -3.730  1.00 68.90 79  A 1 
ATOM   618  C  CE1 . TYR A 1 79  ? 11.995  13.751  -4.150  1.00 63.45 79  A 1 
ATOM   619  C  CE2 . TYR A 1 79  ? 10.700  15.740  -3.832  1.00 63.66 79  A 1 
ATOM   620  C  CZ  . TYR A 1 79  ? 10.773  14.379  -4.037  1.00 63.68 79  A 1 
ATOM   621  O  OH  . TYR A 1 79  ? 9.611   13.636  -4.133  1.00 58.25 79  A 1 
ATOM   622  N  N   . ASN A 1 80  ? 13.860  17.469  -7.100  1.00 86.17 80  A 1 
ATOM   623  C  CA  . ASN A 1 80  ? 13.052  18.256  -8.017  1.00 87.46 80  A 1 
ATOM   624  C  C   . ASN A 1 80  ? 12.125  17.404  -8.882  1.00 89.45 80  A 1 
ATOM   625  O  O   . ASN A 1 80  ? 12.099  16.171  -8.771  1.00 89.81 80  A 1 
ATOM   626  C  CB  . ASN A 1 80  ? 13.946  19.140  -8.908  1.00 84.68 80  A 1 
ATOM   627  C  CG  . ASN A 1 80  ? 14.939  18.337  -9.738  1.00 83.62 80  A 1 
ATOM   628  O  OD1 . ASN A 1 80  ? 14.660  17.219  -10.153 1.00 79.93 80  A 1 
ATOM   629  N  ND2 . ASN A 1 80  ? 16.099  18.924  -9.998  1.00 79.22 80  A 1 
ATOM   630  N  N   . LEU A 1 81  ? 11.343  18.067  -9.724  1.00 88.30 81  A 1 
ATOM   631  C  CA  . LEU A 1 81  ? 10.329  17.403  -10.536 1.00 89.65 81  A 1 
ATOM   632  C  C   . LEU A 1 81  ? 10.928  16.392  -11.511 1.00 91.41 81  A 1 
ATOM   633  O  O   . LEU A 1 81  ? 10.403  15.284  -11.659 1.00 91.60 81  A 1 
ATOM   634  C  CB  . LEU A 1 81  ? 9.503   18.454  -11.279 1.00 87.38 81  A 1 
ATOM   635  C  CG  . LEU A 1 81  ? 8.370   17.965  -12.186 1.00 82.07 81  A 1 
ATOM   636  C  CD1 . LEU A 1 81  ? 7.171   18.895  -12.076 1.00 76.98 81  A 1 
ATOM   637  C  CD2 . LEU A 1 81  ? 8.850   17.890  -13.628 1.00 76.64 81  A 1 
ATOM   638  N  N   . ASP A 1 82  ? 12.022  16.749  -12.167 1.00 90.74 82  A 1 
ATOM   639  C  CA  . ASP A 1 82  ? 12.659  15.852  -13.124 1.00 91.51 82  A 1 
ATOM   640  C  C   . ASP A 1 82  ? 13.207  14.604  -12.435 1.00 92.92 82  A 1 
ATOM   641  O  O   . ASP A 1 82  ? 13.154  13.500  -12.990 1.00 92.80 82  A 1 
ATOM   642  C  CB  . ASP A 1 82  ? 13.783  16.567  -13.877 1.00 90.32 82  A 1 
ATOM   643  C  CG  . ASP A 1 82  ? 13.261  17.580  -14.884 1.00 84.06 82  A 1 
ATOM   644  O  OD1 . ASP A 1 82  ? 12.097  17.461  -15.313 1.00 79.49 82  A 1 
ATOM   645  O  OD2 . ASP A 1 82  ? 14.019  18.497  -15.249 1.00 78.37 82  A 1 
ATOM   646  N  N   . TYR A 1 83  ? 13.727  14.764  -11.220 1.00 91.83 83  A 1 
ATOM   647  C  CA  . TYR A 1 83  ? 14.250  13.644  -10.440 1.00 92.42 83  A 1 
ATOM   648  C  C   . TYR A 1 83  ? 13.136  12.648  -10.129 1.00 93.67 83  A 1 
ATOM   649  O  O   . TYR A 1 83  ? 13.323  11.429  -10.247 1.00 93.65 83  A 1 
ATOM   650  C  CB  . TYR A 1 83  ? 14.891  14.160  -9.150  1.00 91.26 83  A 1 
ATOM   651  C  CG  . TYR A 1 83  ? 15.523  13.087  -8.286  1.00 88.37 83  A 1 
ATOM   652  C  CD1 . TYR A 1 83  ? 16.833  12.663  -8.507  1.00 84.65 83  A 1 
ATOM   653  C  CD2 . TYR A 1 83  ? 14.822  12.503  -7.241  1.00 83.82 83  A 1 
ATOM   654  C  CE1 . TYR A 1 83  ? 17.420  11.692  -7.708  1.00 80.49 83  A 1 
ATOM   655  C  CE2 . TYR A 1 83  ? 15.401  11.529  -6.439  1.00 80.34 83  A 1 
ATOM   656  C  CZ  . TYR A 1 83  ? 16.696  11.128  -6.687  1.00 79.12 83  A 1 
ATOM   657  O  OH  . TYR A 1 83  ? 17.275  10.163  -5.887  1.00 75.26 83  A 1 
ATOM   658  N  N   . VAL A 1 84  ? 11.977  13.156  -9.729  1.00 93.46 84  A 1 
ATOM   659  C  CA  . VAL A 1 84  ? 10.831  12.308  -9.428  1.00 94.35 84  A 1 
ATOM   660  C  C   . VAL A 1 84  ? 10.341  11.581  -10.676 1.00 95.26 84  A 1 
ATOM   661  O  O   . VAL A 1 84  ? 10.084  10.381  -10.653 1.00 95.76 84  A 1 
ATOM   662  C  CB  . VAL A 1 84  ? 9.680   13.117  -8.796  1.00 94.17 84  A 1 
ATOM   663  C  CG1 . VAL A 1 84  ? 8.421   12.265  -8.669  1.00 92.77 84  A 1 
ATOM   664  C  CG2 . VAL A 1 84  ? 10.093  13.649  -7.425  1.00 93.16 84  A 1 
ATOM   665  N  N   . LYS A 1 85  ? 10.223  12.314  -11.790 1.00 94.88 85  A 1 
ATOM   666  C  CA  . LYS A 1 85  ? 9.769   11.715  -13.039 1.00 95.41 85  A 1 
ATOM   667  C  C   . LYS A 1 85  ? 10.687  10.571  -13.477 1.00 95.96 85  A 1 
ATOM   668  O  O   . LYS A 1 85  ? 10.222  9.500   -13.863 1.00 96.18 85  A 1 
ATOM   669  C  CB  . LYS A 1 85  ? 9.677   12.768  -14.148 1.00 95.56 85  A 1 
ATOM   670  C  CG  . LYS A 1 85  ? 8.472   13.690  -14.029 1.00 94.20 85  A 1 
ATOM   671  C  CD  . LYS A 1 85  ? 8.343   14.588  -15.253 1.00 92.26 85  A 1 
ATOM   672  C  CE  . LYS A 1 85  ? 7.072   15.407  -15.214 1.00 87.64 85  A 1 
ATOM   673  N  NZ  . LYS A 1 85  ? 6.942   16.285  -16.419 1.00 81.03 85  A 1 
ATOM   674  N  N   . GLN A 1 86  ? 12.003  10.792  -13.414 1.00 94.91 86  A 1 
ATOM   675  C  CA  . GLN A 1 86  ? 12.956  9.760   -13.789 1.00 94.95 86  A 1 
ATOM   676  C  C   . GLN A 1 86  ? 12.842  8.550   -12.872 1.00 95.49 86  A 1 
ATOM   677  O  O   . GLN A 1 86  ? 13.013  7.410   -13.307 1.00 95.72 86  A 1 
ATOM   678  C  CB  . GLN A 1 86  ? 14.385  10.310  -13.759 1.00 94.60 86  A 1 
ATOM   679  C  CG  . GLN A 1 86  ? 15.428  9.313   -14.275 1.00 89.98 86  A 1 
ATOM   680  C  CD  . GLN A 1 86  ? 15.173  8.902   -15.712 1.00 87.00 86  A 1 
ATOM   681  O  OE1 . GLN A 1 86  ? 15.060  9.749   -16.600 1.00 80.56 86  A 1 
ATOM   682  N  NE2 . GLN A 1 86  ? 15.081  7.598   -15.945 1.00 76.57 86  A 1 
ATOM   683  N  N   . SER A 1 87  ? 12.548  8.794   -11.597 1.00 95.07 87  A 1 
ATOM   684  C  CA  . SER A 1 87  ? 12.375  7.696   -10.635 1.00 95.21 87  A 1 
ATOM   685  C  C   . SER A 1 87  ? 11.166  6.841   -10.994 1.00 96.22 87  A 1 
ATOM   686  O  O   . SER A 1 87  ? 11.211  5.613   -10.883 1.00 96.37 87  A 1 
ATOM   687  C  CB  . SER A 1 87  ? 12.242  8.247   -9.215  1.00 94.75 87  A 1 
ATOM   688  O  OG  . SER A 1 87  ? 13.423  8.905   -8.808  1.00 89.71 87  A 1 
ATOM   689  N  N   . ILE A 1 88  ? 10.074  7.467   -11.419 1.00 96.73 88  A 1 
ATOM   690  C  CA  . ILE A 1 88  ? 8.888   6.730   -11.858 1.00 97.18 88  A 1 
ATOM   691  C  C   . ILE A 1 88  ? 9.202   5.911   -13.102 1.00 97.40 88  A 1 
ATOM   692  O  O   . ILE A 1 88  ? 8.762   4.768   -13.239 1.00 97.45 88  A 1 
ATOM   693  C  CB  . ILE A 1 88  ? 7.696   7.677   -12.127 1.00 96.95 88  A 1 
ATOM   694  C  CG1 . ILE A 1 88  ? 7.334   8.469   -10.865 1.00 94.98 88  A 1 
ATOM   695  C  CG2 . ILE A 1 88  ? 6.486   6.899   -12.630 1.00 95.93 88  A 1 
ATOM   696  C  CD1 . ILE A 1 88  ? 6.897   7.613   -9.701  1.00 87.36 88  A 1 
ATOM   697  N  N   . VAL A 1 89  ? 9.978   6.492   -14.024 1.00 97.54 89  A 1 
ATOM   698  C  CA  . VAL A 1 89  ? 10.429  5.770   -15.208 1.00 97.58 89  A 1 
ATOM   699  C  C   . VAL A 1 89  ? 11.248  4.544   -14.797 1.00 97.61 89  A 1 
ATOM   700  O  O   . VAL A 1 89  ? 11.094  3.455   -15.357 1.00 97.44 89  A 1 
ATOM   701  C  CB  . VAL A 1 89  ? 11.259  6.680   -16.141 1.00 97.43 89  A 1 
ATOM   702  C  CG1 . VAL A 1 89  ? 11.898  5.864   -17.264 1.00 96.26 89  A 1 
ATOM   703  C  CG2 . VAL A 1 89  ? 10.386  7.780   -16.714 1.00 96.43 89  A 1 
ATOM   704  N  N   . ASN A 1 90  ? 12.118  4.715   -13.804 1.00 96.72 90  A 1 
ATOM   705  C  CA  . ASN A 1 90  ? 12.932  3.612   -13.304 1.00 96.19 90  A 1 
ATOM   706  C  C   . ASN A 1 90  ? 12.075  2.515   -12.676 1.00 96.73 90  A 1 
ATOM   707  O  O   . ASN A 1 90  ? 12.367  1.328   -12.831 1.00 96.62 90  A 1 
ATOM   708  C  CB  . ASN A 1 90  ? 13.963  4.120   -12.285 1.00 95.20 90  A 1 
ATOM   709  C  CG  . ASN A 1 90  ? 15.002  5.029   -12.910 1.00 93.18 90  A 1 
ATOM   710  O  OD1 . ASN A 1 90  ? 15.153  5.080   -14.132 1.00 88.56 90  A 1 
ATOM   711  N  ND2 . ASN A 1 90  ? 15.733  5.763   -12.075 1.00 87.14 90  A 1 
ATOM   712  N  N   . ALA A 1 91  ? 11.024  2.904   -11.960 1.00 96.10 91  A 1 
ATOM   713  C  CA  . ALA A 1 91  ? 10.099  1.947   -11.365 1.00 96.59 91  A 1 
ATOM   714  C  C   . ALA A 1 91  ? 9.415   1.125   -12.453 1.00 97.29 91  A 1 
ATOM   715  O  O   . ALA A 1 91  ? 9.307   -0.103  -12.353 1.00 97.24 91  A 1 
ATOM   716  C  CB  . ALA A 1 91  ? 9.060   2.660   -10.511 1.00 96.32 91  A 1 
ATOM   717  N  N   . THR A 1 92  ? 8.959   1.798   -13.505 1.00 97.43 92  A 1 
ATOM   718  C  CA  . THR A 1 92  ? 8.306   1.125   -14.626 1.00 97.48 92  A 1 
ATOM   719  C  C   . THR A 1 92  ? 9.255   0.146   -15.307 1.00 97.60 92  A 1 
ATOM   720  O  O   . THR A 1 92  ? 8.877   -0.977  -15.637 1.00 97.49 92  A 1 
ATOM   721  C  CB  . THR A 1 92  ? 7.775   2.149   -15.635 1.00 96.88 92  A 1 
ATOM   722  O  OG1 . THR A 1 92  ? 6.808   2.983   -15.001 1.00 90.97 92  A 1 
ATOM   723  C  CG2 . THR A 1 92  ? 7.128   1.451   -16.825 1.00 90.14 92  A 1 
ATOM   724  N  N   . ALA A 1 93  ? 10.504  0.564   -15.510 1.00 97.77 93  A 1 
ATOM   725  C  CA  . ALA A 1 93  ? 11.508  -0.292  -16.122 1.00 97.55 93  A 1 
ATOM   726  C  C   . ALA A 1 93  ? 11.734  -1.549  -15.277 1.00 97.71 93  A 1 
ATOM   727  O  O   . ALA A 1 93  ? 11.875  -2.652  -15.817 1.00 97.45 93  A 1 
ATOM   728  C  CB  . ALA A 1 93  ? 12.816  0.468   -16.309 1.00 97.19 93  A 1 
ATOM   729  N  N   . LEU A 1 94  ? 11.759  -1.385  -13.958 1.00 97.33 94  A 1 
ATOM   730  C  CA  . LEU A 1 94  ? 11.916  -2.514  -13.048 1.00 97.31 94  A 1 
ATOM   731  C  C   . LEU A 1 94  ? 10.730  -3.466  -13.159 1.00 97.71 94  A 1 
ATOM   732  O  O   . LEU A 1 94  ? 10.909  -4.680  -13.281 1.00 97.70 94  A 1 
ATOM   733  C  CB  . LEU A 1 94  ? 12.053  -2.013  -11.610 1.00 96.76 94  A 1 
ATOM   734  C  CG  . LEU A 1 94  ? 12.088  -3.097  -10.525 1.00 93.98 94  A 1 
ATOM   735  C  CD1 . LEU A 1 94  ? 13.369  -3.905  -10.625 1.00 90.55 94  A 1 
ATOM   736  C  CD2 . LEU A 1 94  ? 11.961  -2.475  -9.135  1.00 90.18 94  A 1 
ATOM   737  N  N   . LEU A 1 95  ? 9.512   -2.923  -13.122 1.00 97.66 95  A 1 
ATOM   738  C  CA  . LEU A 1 95  ? 8.305   -3.745  -13.167 1.00 97.87 95  A 1 
ATOM   739  C  C   . LEU A 1 95  ? 8.160   -4.477  -14.500 1.00 97.90 95  A 1 
ATOM   740  O  O   . LEU A 1 95  ? 7.619   -5.584  -14.546 1.00 97.90 95  A 1 
ATOM   741  C  CB  . LEU A 1 95  ? 7.076   -2.894  -12.877 1.00 97.93 95  A 1 
ATOM   742  C  CG  . LEU A 1 95  ? 7.011   -2.296  -11.464 1.00 97.56 95  A 1 
ATOM   743  C  CD1 . LEU A 1 95  ? 5.805   -1.391  -11.309 1.00 96.97 95  A 1 
ATOM   744  C  CD2 . LEU A 1 95  ? 6.993   -3.398  -10.417 1.00 96.66 95  A 1 
ATOM   745  N  N   . LYS A 1 96  ? 8.650   -3.873  -15.575 1.00 98.23 96  A 1 
ATOM   746  C  CA  . LYS A 1 96  ? 8.579   -4.504  -16.890 1.00 98.09 96  A 1 
ATOM   747  C  C   . LYS A 1 96  ? 9.418   -5.785  -16.959 1.00 97.98 96  A 1 
ATOM   748  O  O   . LYS A 1 96  ? 9.216   -6.610  -17.845 1.00 97.44 96  A 1 
ATOM   749  C  CB  . LYS A 1 96  ? 9.028   -3.527  -17.984 1.00 97.82 96  A 1 
ATOM   750  C  CG  . LYS A 1 96  ? 7.978   -2.501  -18.357 1.00 94.58 96  A 1 
ATOM   751  C  CD  . LYS A 1 96  ? 8.468   -1.577  -19.472 1.00 90.44 96  A 1 
ATOM   752  C  CE  . LYS A 1 96  ? 7.391   -0.607  -19.917 1.00 82.77 96  A 1 
ATOM   753  N  NZ  . LYS A 1 96  ? 7.889   0.329   -20.974 1.00 74.57 96  A 1 
ATOM   754  N  N   . LYS A 1 97  ? 10.345  -5.949  -16.020 1.00 97.92 97  A 1 
ATOM   755  C  CA  . LYS A 1 97  ? 11.147  -7.170  -15.964 1.00 97.60 97  A 1 
ATOM   756  C  C   . LYS A 1 97  ? 10.293  -8.368  -15.551 1.00 97.42 97  A 1 
ATOM   757  O  O   . LYS A 1 97  ? 10.677  -9.514  -15.789 1.00 96.58 97  A 1 
ATOM   758  C  CB  . LYS A 1 97  ? 12.328  -6.991  -15.014 1.00 97.58 97  A 1 
ATOM   759  C  CG  . LYS A 1 97  ? 13.327  -5.935  -15.473 1.00 96.44 97  A 1 
ATOM   760  C  CD  . LYS A 1 97  ? 14.493  -5.792  -14.515 1.00 92.88 97  A 1 
ATOM   761  C  CE  . LYS A 1 97  ? 15.482  -4.753  -15.014 1.00 88.86 97  A 1 
ATOM   762  N  NZ  . LYS A 1 97  ? 16.646  -4.586  -14.097 1.00 79.57 97  A 1 
ATOM   763  N  N   . PHE A 1 98  ? 9.141   -8.109  -14.942 1.00 97.65 98  A 1 
ATOM   764  C  CA  . PHE A 1 98  ? 8.172   -9.148  -14.610 1.00 97.14 98  A 1 
ATOM   765  C  C   . PHE A 1 98  ? 7.099   -9.183  -15.703 1.00 96.28 98  A 1 
ATOM   766  O  O   . PHE A 1 98  ? 5.930   -8.889  -15.466 1.00 94.32 98  A 1 
ATOM   767  C  CB  . PHE A 1 98  ? 7.564   -8.888  -13.232 1.00 97.19 98  A 1 
ATOM   768  C  CG  . PHE A 1 98  ? 8.588   -8.763  -12.136 1.00 97.67 98  A 1 
ATOM   769  C  CD1 . PHE A 1 98  ? 9.208   -9.880  -11.609 1.00 96.96 98  A 1 
ATOM   770  C  CD2 . PHE A 1 98  ? 8.937   -7.514  -11.641 1.00 97.01 98  A 1 
ATOM   771  C  CE1 . PHE A 1 98  ? 10.155  -9.763  -10.603 1.00 96.26 98  A 1 
ATOM   772  C  CE2 . PHE A 1 98  ? 9.883   -7.387  -10.630 1.00 96.45 98  A 1 
ATOM   773  C  CZ  . PHE A 1 98  ? 10.490  -8.517  -10.108 1.00 96.78 98  A 1 
ATOM   774  N  N   . GLU A 1 99  ? 7.525   -9.542  -16.911 1.00 94.03 99  A 1 
ATOM   775  C  CA  . GLU A 1 99  ? 6.734   -9.359  -18.130 1.00 91.25 99  A 1 
ATOM   776  C  C   . GLU A 1 99  ? 5.354   -10.018 -18.091 1.00 89.92 99  A 1 
ATOM   777  O  O   . GLU A 1 99  ? 4.370   -9.427  -18.539 1.00 84.02 99  A 1 
ATOM   778  C  CB  . GLU A 1 99  ? 7.524   -9.871  -19.331 1.00 87.20 99  A 1 
ATOM   779  C  CG  . GLU A 1 99  ? 6.843   -9.631  -20.671 1.00 76.62 99  A 1 
ATOM   780  C  CD  . GLU A 1 99  ? 7.706   -10.055 -21.852 1.00 71.53 99  A 1 
ATOM   781  O  OE1 . GLU A 1 99  ? 8.837   -10.530 -21.621 1.00 64.74 99  A 1 
ATOM   782  O  OE2 . GLU A 1 99  ? 7.246   -9.911  -22.999 1.00 64.66 99  A 1 
ATOM   783  N  N   . ASP A 1 100 ? 5.273   -11.232 -17.551 1.00 94.32 100 A 1 
ATOM   784  C  CA  . ASP A 1 100 ? 4.026   -11.983 -17.576 1.00 94.45 100 A 1 
ATOM   785  C  C   . ASP A 1 100 ? 3.222   -11.870 -16.280 1.00 96.06 100 A 1 
ATOM   786  O  O   . ASP A 1 100 ? 2.269   -12.625 -16.067 1.00 94.46 100 A 1 
ATOM   787  C  CB  . ASP A 1 100 ? 4.306   -13.458 -17.880 1.00 90.63 100 A 1 
ATOM   788  C  CG  . ASP A 1 100 ? 4.938   -13.663 -19.237 1.00 81.39 100 A 1 
ATOM   789  O  OD1 . ASP A 1 100 ? 4.533   -12.975 -20.196 1.00 73.95 100 A 1 
ATOM   790  O  OD2 . ASP A 1 100 ? 5.845   -14.511 -19.352 1.00 74.39 100 A 1 
ATOM   791  N  N   . PHE A 1 101 ? 3.595   -10.928 -15.415 1.00 97.37 101 A 1 
ATOM   792  C  CA  . PHE A 1 101 ? 2.924   -10.753 -14.127 1.00 97.77 101 A 1 
ATOM   793  C  C   . PHE A 1 101 ? 1.685   -9.865  -14.244 1.00 97.87 101 A 1 
ATOM   794  O  O   . PHE A 1 101 ? 1.644   -8.935  -15.055 1.00 97.27 101 A 1 
ATOM   795  C  CB  . PHE A 1 101 ? 3.863   -10.119 -13.093 1.00 97.78 101 A 1 
ATOM   796  C  CG  . PHE A 1 101 ? 4.799   -11.092 -12.420 1.00 97.94 101 A 1 
ATOM   797  C  CD1 . PHE A 1 101 ? 5.631   -11.925 -13.153 1.00 97.13 101 A 1 
ATOM   798  C  CD2 . PHE A 1 101 ? 4.866   -11.141 -11.033 1.00 97.07 101 A 1 
ATOM   799  C  CE1 . PHE A 1 101 ? 6.500   -12.801 -12.521 1.00 96.50 101 A 1 
ATOM   800  C  CE2 . PHE A 1 101 ? 5.735   -12.009 -10.393 1.00 96.62 101 A 1 
ATOM   801  C  CZ  . PHE A 1 101 ? 6.555   -12.839 -11.136 1.00 97.25 101 A 1 
ATOM   802  N  N   . PHE A 1 102 ? 0.679   -10.149 -13.417 1.00 98.24 102 A 1 
ATOM   803  C  CA  . PHE A 1 102 ? -0.415  -9.220  -13.165 1.00 98.33 102 A 1 
ATOM   804  C  C   . PHE A 1 102 ? 0.075   -8.271  -12.080 1.00 98.58 102 A 1 
ATOM   805  O  O   . PHE A 1 102 ? 0.229   -8.652  -10.931 1.00 98.40 102 A 1 
ATOM   806  C  CB  . PHE A 1 102 ? -1.670  -9.975  -12.716 1.00 98.23 102 A 1 
ATOM   807  C  CG  . PHE A 1 102 ? -2.835  -9.082  -12.381 1.00 98.29 102 A 1 
ATOM   808  C  CD1 . PHE A 1 102 ? -3.495  -8.377  -13.383 1.00 97.88 102 A 1 
ATOM   809  C  CD2 . PHE A 1 102 ? -3.276  -8.955  -11.078 1.00 97.87 102 A 1 
ATOM   810  C  CE1 . PHE A 1 102 ? -4.574  -7.560  -13.076 1.00 97.39 102 A 1 
ATOM   811  C  CE2 . PHE A 1 102 ? -4.359  -8.144  -10.765 1.00 97.42 102 A 1 
ATOM   812  C  CZ  . PHE A 1 102 ? -5.004  -7.441  -11.767 1.00 97.65 102 A 1 
ATOM   813  N  N   . ILE A 1 103 ? 0.357   -7.028  -12.474 1.00 98.59 103 A 1 
ATOM   814  C  CA  . ILE A 1 103 ? 0.989   -6.066  -11.581 1.00 98.60 103 A 1 
ATOM   815  C  C   . ILE A 1 103 ? 0.003   -4.972  -11.192 1.00 98.72 103 A 1 
ATOM   816  O  O   . ILE A 1 103 ? -0.711  -4.434  -12.039 1.00 98.59 103 A 1 
ATOM   817  C  CB  . ILE A 1 103 ? 2.247   -5.453  -12.220 1.00 98.36 103 A 1 
ATOM   818  C  CG1 . ILE A 1 103 ? 3.294   -6.554  -12.452 1.00 96.78 103 A 1 
ATOM   819  C  CG2 . ILE A 1 103 ? 2.827   -4.339  -11.349 1.00 97.77 103 A 1 
ATOM   820  C  CD1 . ILE A 1 103 ? 4.538   -6.100  -13.178 1.00 91.43 103 A 1 
ATOM   821  N  N   . ILE A 1 104 ? -0.036  -4.666  -9.895  1.00 98.66 104 A 1 
ATOM   822  C  CA  . ILE A 1 104 ? -0.938  -3.657  -9.339  1.00 98.69 104 A 1 
ATOM   823  C  C   . ILE A 1 104 ? -0.090  -2.502  -8.803  1.00 98.63 104 A 1 
ATOM   824  O  O   . ILE A 1 104 ? 0.329   -2.530  -7.649  1.00 98.55 104 A 1 
ATOM   825  C  CB  . ILE A 1 104 ? -1.793  -4.267  -8.209  1.00 98.63 104 A 1 
ATOM   826  C  CG1 . ILE A 1 104 ? -2.536  -5.509  -8.723  1.00 98.10 104 A 1 
ATOM   827  C  CG2 . ILE A 1 104 ? -2.779  -3.242  -7.653  1.00 98.28 104 A 1 
ATOM   828  C  CD1 . ILE A 1 104 ? -2.984  -6.456  -7.612  1.00 96.36 104 A 1 
ATOM   829  N  N   . PRO A 1 105 ? 0.189   -1.484  -9.634  1.00 98.50 105 A 1 
ATOM   830  C  CA  . PRO A 1 105 ? 1.079   -0.392  -9.234  1.00 98.58 105 A 1 
ATOM   831  C  C   . PRO A 1 105 ? 0.363   0.744   -8.517  1.00 98.49 105 A 1 
ATOM   832  O  O   . PRO A 1 105 ? -0.840  0.930   -8.670  1.00 98.27 105 A 1 
ATOM   833  C  CB  . PRO A 1 105 ? 1.646   0.092   -10.566 1.00 98.37 105 A 1 
ATOM   834  C  CG  . PRO A 1 105 ? 0.516   -0.120  -11.519 1.00 97.82 105 A 1 
ATOM   835  C  CD  . PRO A 1 105 ? -0.181  -1.389  -11.056 1.00 98.45 105 A 1 
ATOM   836  N  N   . MET A 1 106 ? 1.124   1.516   -7.733  1.00 98.25 106 A 1 
ATOM   837  C  CA  . MET A 1 106 ? 0.589   2.695   -7.065  1.00 97.90 106 A 1 
ATOM   838  C  C   . MET A 1 106 ? 1.711   3.677   -6.756  1.00 98.06 106 A 1 
ATOM   839  O  O   . MET A 1 106 ? 2.890   3.381   -6.955  1.00 97.42 106 A 1 
ATOM   840  C  CB  . MET A 1 106 ? -0.140  2.303   -5.765  1.00 95.59 106 A 1 
ATOM   841  C  CG  . MET A 1 106 ? 0.790   1.886   -4.630  1.00 92.61 106 A 1 
ATOM   842  S  SD  . MET A 1 106 ? -0.099  1.306   -3.164  1.00 95.07 106 A 1 
ATOM   843  C  CE  . MET A 1 106 ? -0.764  -0.241  -3.776  1.00 88.87 106 A 1 
ATOM   844  N  N   . LEU A 1 107 ? 1.328   4.857   -6.268  1.00 97.76 107 A 1 
ATOM   845  C  CA  . LEU A 1 107 ? 2.277   5.891   -5.882  1.00 97.44 107 A 1 
ATOM   846  C  C   . LEU A 1 107 ? 2.397   5.964   -4.364  1.00 97.47 107 A 1 
ATOM   847  O  O   . LEU A 1 107 ? 1.424   5.782   -3.644  1.00 97.06 107 A 1 
ATOM   848  C  CB  . LEU A 1 107 ? 1.836   7.257   -6.411  1.00 96.90 107 A 1 
ATOM   849  C  CG  . LEU A 1 107 ? 1.830   7.447   -7.923  1.00 96.62 107 A 1 
ATOM   850  C  CD1 . LEU A 1 107 ? 1.115   8.742   -8.291  1.00 95.83 107 A 1 
ATOM   851  C  CD2 . LEU A 1 107 ? 3.257   7.460   -8.458  1.00 95.33 107 A 1 
ATOM   852  N  N   . GLY A 1 108 ? 3.612   6.236   -3.880  1.00 97.60 108 A 1 
ATOM   853  C  CA  . GLY A 1 108 ? 3.846   6.512   -2.477  1.00 97.29 108 A 1 
ATOM   854  C  C   . GLY A 1 108 ? 3.987   8.009   -2.237  1.00 97.02 108 A 1 
ATOM   855  O  O   . GLY A 1 108 ? 3.933   8.805   -3.170  1.00 96.62 108 A 1 
ATOM   856  N  N   . ASN A 1 109 ? 4.162   8.402   -0.978  1.00 96.98 109 A 1 
ATOM   857  C  CA  . ASN A 1 109 ? 4.214   9.821   -0.630  1.00 96.28 109 A 1 
ATOM   858  C  C   . ASN A 1 109 ? 5.476   10.522  -1.120  1.00 96.09 109 A 1 
ATOM   859  O  O   . ASN A 1 109 ? 5.508   11.754  -1.202  1.00 95.06 109 A 1 
ATOM   860  C  CB  . ASN A 1 109 ? 4.055   10.016  0.884   1.00 95.84 109 A 1 
ATOM   861  C  CG  . ASN A 1 109 ? 5.120   9.310   1.693   1.00 95.38 109 A 1 
ATOM   862  O  OD1 . ASN A 1 109 ? 5.147   8.085   1.763   1.00 92.03 109 A 1 
ATOM   863  N  ND2 . ASN A 1 109 ? 5.999   10.085  2.311   1.00 91.45 109 A 1 
ATOM   864  N  N   . HIS A 1 110 ? 6.518   9.759   -1.448  1.00 95.94 110 A 1 
ATOM   865  C  CA  . HIS A 1 110 ? 7.728   10.342  -2.000  1.00 95.35 110 A 1 
ATOM   866  C  C   . HIS A 1 110 ? 7.686   10.451  -3.520  1.00 95.54 110 A 1 
ATOM   867  O  O   . HIS A 1 110 ? 8.538   11.101  -4.130  1.00 94.58 110 A 1 
ATOM   868  C  CB  . HIS A 1 110 ? 8.964   9.536   -1.584  1.00 94.75 110 A 1 
ATOM   869  C  CG  . HIS A 1 110 ? 9.319   9.670   -0.141  1.00 94.22 110 A 1 
ATOM   870  N  ND1 . HIS A 1 110 ? 10.122  10.677  0.339   1.00 86.86 110 A 1 
ATOM   871  C  CD2 . HIS A 1 110 ? 8.978   8.931   0.936   1.00 86.12 110 A 1 
ATOM   872  C  CE1 . HIS A 1 110 ? 10.256  10.552  1.646   1.00 86.80 110 A 1 
ATOM   873  N  NE2 . HIS A 1 110 ? 9.576   9.497   2.038   1.00 88.62 110 A 1 
ATOM   874  N  N   . ASP A 1 111 ? 6.673   9.828   -4.136  1.00 95.66 111 A 1 
ATOM   875  C  CA  . ASP A 1 111 ? 6.601   9.745   -5.590  1.00 95.86 111 A 1 
ATOM   876  C  C   . ASP A 1 111 ? 5.897   10.954  -6.213  1.00 95.76 111 A 1 
ATOM   877  O  O   . ASP A 1 111 ? 5.095   10.820  -7.143  1.00 94.91 111 A 1 
ATOM   878  C  CB  . ASP A 1 111 ? 5.908   8.447   -6.008  1.00 96.08 111 A 1 
ATOM   879  C  CG  . ASP A 1 111 ? 6.645   7.213   -5.505  1.00 96.48 111 A 1 
ATOM   880  O  OD1 . ASP A 1 111 ? 7.873   7.303   -5.282  1.00 95.06 111 A 1 
ATOM   881  O  OD2 . ASP A 1 111 ? 5.997   6.160   -5.337  1.00 95.06 111 A 1 
ATOM   882  N  N   . VAL A 1 112 ? 6.201   12.143  -5.702  1.00 94.62 112 A 1 
ATOM   883  C  CA  . VAL A 1 112 ? 5.612   13.391  -6.182  1.00 94.07 112 A 1 
ATOM   884  C  C   . VAL A 1 112 ? 6.536   14.535  -5.790  1.00 93.38 112 A 1 
ATOM   885  O  O   . VAL A 1 112 ? 7.362   14.398  -4.882  1.00 93.21 112 A 1 
ATOM   886  C  CB  . VAL A 1 112 ? 4.193   13.608  -5.599  1.00 94.03 112 A 1 
ATOM   887  C  CG1 . VAL A 1 112 ? 4.255   13.801  -4.085  1.00 92.04 112 A 1 
ATOM   888  C  CG2 . VAL A 1 112 ? 3.503   14.794  -6.267  1.00 92.15 112 A 1 
ATOM   889  N  N   . TYR A 1 113 ? 6.425   15.662  -6.501  1.00 93.09 113 A 1 
ATOM   890  C  CA  . TYR A 1 113 ? 7.187   16.849  -6.142  1.00 91.83 113 A 1 
ATOM   891  C  C   . TYR A 1 113 ? 6.261   18.049  -6.005  1.00 91.09 113 A 1 
ATOM   892  O  O   . TYR A 1 113 ? 5.499   18.344  -6.921  1.00 88.86 113 A 1 
ATOM   893  C  CB  . TYR A 1 113 ? 8.263   17.157  -7.193  1.00 90.52 113 A 1 
ATOM   894  C  CG  . TYR A 1 113 ? 9.029   18.411  -6.865  1.00 89.19 113 A 1 
ATOM   895  C  CD1 . TYR A 1 113 ? 10.074  18.385  -5.943  1.00 86.91 113 A 1 
ATOM   896  C  CD2 . TYR A 1 113 ? 8.693   19.629  -7.440  1.00 86.52 113 A 1 
ATOM   897  C  CE1 . TYR A 1 113 ? 10.773  19.535  -5.617  1.00 83.10 113 A 1 
ATOM   898  C  CE2 . TYR A 1 113 ? 9.386   20.792  -7.117  1.00 83.02 113 A 1 
ATOM   899  C  CZ  . TYR A 1 113 ? 10.423  20.732  -6.204  1.00 82.51 113 A 1 
ATOM   900  O  OH  . TYR A 1 113 ? 11.106  21.875  -5.882  1.00 78.53 113 A 1 
ATOM   901  N  N   . PRO A 1 114 ? 6.327   18.765  -4.867  1.00 91.25 114 A 1 
ATOM   902  C  CA  . PRO A 1 114 ? 7.123   18.440  -3.673  1.00 91.36 114 A 1 
ATOM   903  C  C   . PRO A 1 114 ? 6.629   17.176  -2.980  1.00 92.06 114 A 1 
ATOM   904  O  O   . PRO A 1 114 ? 5.475   16.788  -3.154  1.00 91.19 114 A 1 
ATOM   905  C  CB  . PRO A 1 114 ? 6.924   19.664  -2.770  1.00 89.22 114 A 1 
ATOM   906  C  CG  . PRO A 1 114 ? 6.457   20.756  -3.674  1.00 86.92 114 A 1 
ATOM   907  C  CD  . PRO A 1 114 ? 5.650   20.061  -4.729  1.00 89.34 114 A 1 
ATOM   908  N  N   . ALA A 1 115 ? 7.497   16.549  -2.198  1.00 91.34 115 A 1 
ATOM   909  C  CA  . ALA A 1 115 ? 7.147   15.317  -1.509  1.00 91.91 115 A 1 
ATOM   910  C  C   . ALA A 1 115 ? 5.903   15.507  -0.646  1.00 92.80 115 A 1 
ATOM   911  O  O   . ALA A 1 115 ? 5.712   16.560  -0.041  1.00 92.47 115 A 1 
ATOM   912  C  CB  . ALA A 1 115 ? 8.313   14.838  -0.648  1.00 90.61 115 A 1 
ATOM   913  N  N   . ASN A 1 116 ? 5.043   14.483  -0.619  1.00 94.02 116 A 1 
ATOM   914  C  CA  . ASN A 1 116 ? 3.827   14.439  0.193   1.00 94.22 116 A 1 
ATOM   915  C  C   . ASN A 1 116 ? 2.674   15.275  -0.336  1.00 94.53 116 A 1 
ATOM   916  O  O   . ASN A 1 116 ? 1.531   15.082  0.074   1.00 93.78 116 A 1 
ATOM   917  C  CB  . ASN A 1 116 ? 4.101   14.841  1.649   1.00 93.80 116 A 1 
ATOM   918  C  CG  . ASN A 1 116 ? 5.278   14.096  2.258   1.00 93.59 116 A 1 
ATOM   919  O  OD1 . ASN A 1 116 ? 5.454   12.900  2.036   1.00 90.06 116 A 1 
ATOM   920  N  ND2 . ASN A 1 116 ? 6.084   14.803  3.035   1.00 89.27 116 A 1 
ATOM   921  N  N   . GLN A 1 117 ? 2.946   16.207  -1.241  1.00 94.65 117 A 1 
ATOM   922  C  CA  . GLN A 1 117 ? 1.926   17.148  -1.705  1.00 93.83 117 A 1 
ATOM   923  C  C   . GLN A 1 117 ? 1.235   16.606  -2.955  1.00 93.49 117 A 1 
ATOM   924  O  O   . GLN A 1 117 ? 1.625   16.904  -4.082  1.00 91.52 117 A 1 
ATOM   925  C  CB  . GLN A 1 117 ? 2.553   18.517  -1.982  1.00 93.24 117 A 1 
ATOM   926  C  CG  . GLN A 1 117 ? 3.468   19.021  -0.867  1.00 92.08 117 A 1 
ATOM   927  C  CD  . GLN A 1 117 ? 2.802   18.996  0.498   1.00 92.08 117 A 1 
ATOM   928  O  OE1 . GLN A 1 117 ? 1.680   19.486  0.661   1.00 87.56 117 A 1 
ATOM   929  N  NE2 . GLN A 1 117 ? 3.478   18.423  1.478   1.00 85.67 117 A 1 
ATOM   930  N  N   . MET A 1 118 ? 0.185   15.812  -2.744  1.00 93.46 118 A 1 
ATOM   931  C  CA  . MET A 1 118 ? -0.464  15.101  -3.830  1.00 92.89 118 A 1 
ATOM   932  C  C   . MET A 1 118 ? -1.978  15.335  -3.839  1.00 91.39 118 A 1 
ATOM   933  O  O   . MET A 1 118 ? -2.688  14.850  -2.968  1.00 86.31 118 A 1 
ATOM   934  C  CB  . MET A 1 118 ? -0.165  13.600  -3.729  1.00 91.45 118 A 1 
ATOM   935  C  CG  . MET A 1 118 ? -0.600  12.787  -4.927  1.00 87.38 118 A 1 
ATOM   936  S  SD  . MET A 1 118 ? -0.215  11.028  -4.762  1.00 89.32 118 A 1 
ATOM   937  C  CE  . MET A 1 118 ? 1.574   11.054  -4.831  1.00 84.24 118 A 1 
ATOM   938  N  N   . ALA A 1 119 ? -2.449  16.087  -4.845  1.00 90.25 119 A 1 
ATOM   939  C  CA  . ALA A 1 119 ? -3.873  16.327  -5.074  1.00 88.22 119 A 1 
ATOM   940  C  C   . ALA A 1 119 ? -4.032  17.051  -6.413  1.00 86.87 119 A 1 
ATOM   941  O  O   . ALA A 1 119 ? -3.252  16.826  -7.330  1.00 78.23 119 A 1 
ATOM   942  C  CB  . ALA A 1 119 ? -4.492  17.124  -3.926  1.00 82.55 119 A 1 
ATOM   943  N  N   . ILE A 1 120 ? -5.038  17.928  -6.533  1.00 80.72 120 A 1 
ATOM   944  C  CA  . ILE A 1 120 ? -5.294  18.580  -7.818  1.00 76.55 120 A 1 
ATOM   945  C  C   . ILE A 1 120 ? -4.158  19.513  -8.238  1.00 76.75 120 A 1 
ATOM   946  O  O   . ILE A 1 120 ? -3.905  19.678  -9.430  1.00 69.53 120 A 1 
ATOM   947  C  CB  . ILE A 1 120 ? -6.622  19.365  -7.808  1.00 69.48 120 A 1 
ATOM   948  C  CG1 . ILE A 1 120 ? -6.649  20.376  -6.668  1.00 62.22 120 A 1 
ATOM   949  C  CG2 . ILE A 1 120 ? -7.800  18.399  -7.707  1.00 60.97 120 A 1 
ATOM   950  C  CD1 . ILE A 1 120 ? -7.918  21.238  -6.645  1.00 56.40 120 A 1 
ATOM   951  N  N   . ASN A 1 121 ? -3.466  20.123  -7.275  1.00 77.43 121 A 1 
ATOM   952  C  CA  . ASN A 1 121 ? -2.365  21.027  -7.604  1.00 74.43 121 A 1 
ATOM   953  C  C   . ASN A 1 121 ? -1.149  20.278  -8.134  1.00 76.06 121 A 1 
ATOM   954  O  O   . ASN A 1 121 ? -0.232  20.884  -8.691  1.00 71.86 121 A 1 
ATOM   955  C  CB  . ASN A 1 121 ? -1.972  21.865  -6.379  1.00 70.49 121 A 1 
ATOM   956  C  CG  . ASN A 1 121 ? -3.043  22.863  -5.991  1.00 65.00 121 A 1 
ATOM   957  O  OD1 . ASN A 1 121 ? -3.872  23.250  -6.814  1.00 59.83 121 A 1 
ATOM   958  N  ND2 . ASN A 1 121 ? -3.029  23.293  -4.736  1.00 58.80 121 A 1 
ATOM   959  N  N   . SER A 1 122 ? -1.137  18.957  -7.957  1.00 79.06 122 A 1 
ATOM   960  C  CA  . SER A 1 122 ? -0.071  18.116  -8.489  1.00 76.95 122 A 1 
ATOM   961  C  C   . SER A 1 122 ? -0.646  17.053  -9.428  1.00 80.51 122 A 1 
ATOM   962  O  O   . SER A 1 122 ? -0.176  15.918  -9.480  1.00 77.23 122 A 1 
ATOM   963  C  CB  . SER A 1 122 ? 0.713   17.453  -7.351  1.00 70.49 122 A 1 
ATOM   964  O  OG  . SER A 1 122 ? -0.153  16.775  -6.468  1.00 65.64 122 A 1 
ATOM   965  N  N   . GLN A 1 123 ? -1.685  17.442  -10.183 1.00 87.32 123 A 1 
ATOM   966  C  CA  . GLN A 1 123 ? -2.370  16.522  -11.097 1.00 88.58 123 A 1 
ATOM   967  C  C   . GLN A 1 123 ? -1.409  15.888  -12.094 1.00 91.63 123 A 1 
ATOM   968  O  O   . GLN A 1 123 ? -1.642  14.787  -12.593 1.00 90.23 123 A 1 
ATOM   969  C  CB  . GLN A 1 123 ? -3.486  17.260  -11.843 1.00 83.93 123 A 1 
ATOM   970  C  CG  . GLN A 1 123 ? -4.350  16.370  -12.739 1.00 73.00 123 A 1 
ATOM   971  C  CD  . GLN A 1 123 ? -5.418  17.145  -13.484 1.00 66.36 123 A 1 
ATOM   972  O  OE1 . GLN A 1 123 ? -5.383  18.374  -13.538 1.00 60.62 123 A 1 
ATOM   973  N  NE2 . GLN A 1 123 ? -6.364  16.428  -14.075 1.00 56.88 123 A 1 
ATOM   974  N  N   . TRP A 1 124 ? -0.309  16.580  -12.379 1.00 91.24 124 A 1 
ATOM   975  C  CA  . TRP A 1 124 ? 0.680   16.090  -13.331 1.00 92.65 124 A 1 
ATOM   976  C  C   . TRP A 1 124 ? 1.193   14.694  -12.952 1.00 94.32 124 A 1 
ATOM   977  O  O   . TRP A 1 124 ? 1.503   13.893  -13.837 1.00 94.00 124 A 1 
ATOM   978  C  CB  . TRP A 1 124 ? 1.867   17.062  -13.422 1.00 90.46 124 A 1 
ATOM   979  C  CG  . TRP A 1 124 ? 2.669   17.154  -12.163 1.00 86.91 124 A 1 
ATOM   980  C  CD1 . TRP A 1 124 ? 2.506   18.036  -11.138 1.00 83.14 124 A 1 
ATOM   981  C  CD2 . TRP A 1 124 ? 3.778   16.310  -11.779 1.00 87.44 124 A 1 
ATOM   982  N  NE1 . TRP A 1 124 ? 3.423   17.809  -10.147 1.00 78.59 124 A 1 
ATOM   983  C  CE2 . TRP A 1 124 ? 4.211   16.751  -10.511 1.00 83.73 124 A 1 
ATOM   984  C  CE3 . TRP A 1 124 ? 4.432   15.239  -12.395 1.00 79.65 124 A 1 
ATOM   985  C  CZ2 . TRP A 1 124 ? 5.284   16.145  -9.847  1.00 80.16 124 A 1 
ATOM   986  C  CZ3 . TRP A 1 124 ? 5.493   14.640  -11.721 1.00 79.97 124 A 1 
ATOM   987  C  CH2 . TRP A 1 124 ? 5.904   15.089  -10.462 1.00 78.86 124 A 1 
ATOM   988  N  N   . ILE A 1 125 ? 1.272   14.396  -11.657 1.00 93.12 125 A 1 
ATOM   989  C  CA  . ILE A 1 125 ? 1.827   13.109  -11.240 1.00 94.74 125 A 1 
ATOM   990  C  C   . ILE A 1 125 ? 0.876   11.963  -11.581 1.00 96.19 125 A 1 
ATOM   991  O  O   . ILE A 1 125 ? 1.323   10.872  -11.937 1.00 96.61 125 A 1 
ATOM   992  C  CB  . ILE A 1 125 ? 2.179   13.092  -9.727  1.00 93.61 125 A 1 
ATOM   993  C  CG1 . ILE A 1 125 ? 3.000   11.834  -9.410  1.00 90.19 125 A 1 
ATOM   994  C  CG2 . ILE A 1 125 ? 0.928   13.151  -8.852  1.00 90.57 125 A 1 
ATOM   995  C  CD1 . ILE A 1 125 ? 4.296   11.723  -10.169 1.00 86.30 125 A 1 
ATOM   996  N  N   . PHE A 1 126 ? -0.439  12.197  -11.493 1.00 95.81 126 A 1 
ATOM   997  C  CA  . PHE A 1 126 ? -1.405  11.165  -11.836 1.00 96.39 126 A 1 
ATOM   998  C  C   . PHE A 1 126 ? -1.382  10.888  -13.333 1.00 96.90 126 A 1 
ATOM   999  O  O   . PHE A 1 126 ? -1.420  9.733   -13.758 1.00 96.86 126 A 1 
ATOM   1000 C  CB  . PHE A 1 126 ? -2.819  11.578  -11.394 1.00 96.22 126 A 1 
ATOM   1001 C  CG  . PHE A 1 126 ? -2.930  11.903  -9.928  1.00 96.57 126 A 1 
ATOM   1002 C  CD1 . PHE A 1 126 ? -2.402  11.062  -8.967  1.00 95.36 126 A 1 
ATOM   1003 C  CD2 . PHE A 1 126 ? -3.576  13.062  -9.514  1.00 94.99 126 A 1 
ATOM   1004 C  CE1 . PHE A 1 126 ? -2.506  11.365  -7.621  1.00 94.22 126 A 1 
ATOM   1005 C  CE2 . PHE A 1 126 ? -3.689  13.375  -8.178  1.00 94.05 126 A 1 
ATOM   1006 C  CZ  . PHE A 1 126 ? -3.156  12.525  -7.220  1.00 94.95 126 A 1 
ATOM   1007 N  N   . GLN A 1 127 ? -1.310  11.942  -14.137 1.00 96.44 127 A 1 
ATOM   1008 C  CA  . GLN A 1 127 ? -1.228  11.805  -15.588 1.00 96.36 127 A 1 
ATOM   1009 C  C   . GLN A 1 127 ? 0.054   11.092  -15.993 1.00 97.21 127 A 1 
ATOM   1010 O  O   . GLN A 1 127 ? 0.027   10.132  -16.774 1.00 97.12 127 A 1 
ATOM   1011 C  CB  . GLN A 1 127 ? -1.294  13.184  -16.256 1.00 95.26 127 A 1 
ATOM   1012 C  CG  . GLN A 1 127 ? -1.166  13.159  -17.776 1.00 84.96 127 A 1 
ATOM   1013 C  CD  . GLN A 1 127 ? -2.404  12.616  -18.460 1.00 78.02 127 A 1 
ATOM   1014 O  OE1 . GLN A 1 127 ? -3.511  12.739  -17.935 1.00 70.59 127 A 1 
ATOM   1015 N  NE2 . GLN A 1 127 ? -2.215  12.028  -19.629 1.00 65.87 127 A 1 
ATOM   1016 N  N   . PHE A 1 128 ? 1.178   11.550  -15.444 1.00 96.65 128 A 1 
ATOM   1017 C  CA  . PHE A 1 128 ? 2.477   10.992  -15.796 1.00 96.98 128 A 1 
ATOM   1018 C  C   . PHE A 1 128 ? 2.606   9.535   -15.361 1.00 97.58 128 A 1 
ATOM   1019 O  O   . PHE A 1 128 ? 3.032   8.680   -16.139 1.00 97.64 128 A 1 
ATOM   1020 C  CB  . PHE A 1 128 ? 3.605   11.827  -15.181 1.00 96.82 128 A 1 
ATOM   1021 C  CG  . PHE A 1 128 ? 4.981   11.363  -15.565 1.00 96.99 128 A 1 
ATOM   1022 C  CD1 . PHE A 1 128 ? 5.537   11.714  -16.787 1.00 96.43 128 A 1 
ATOM   1023 C  CD2 . PHE A 1 128 ? 5.726   10.565  -14.711 1.00 96.39 128 A 1 
ATOM   1024 C  CE1 . PHE A 1 128 ? 6.798   11.288  -17.148 1.00 95.66 128 A 1 
ATOM   1025 C  CE2 . PHE A 1 128 ? 6.999   10.129  -15.067 1.00 95.72 128 A 1 
ATOM   1026 C  CZ  . PHE A 1 128 ? 7.533   10.493  -16.285 1.00 95.94 128 A 1 
ATOM   1027 N  N   . ALA A 1 129 ? 2.240   9.235   -14.116 1.00 97.26 129 A 1 
ATOM   1028 C  CA  . ALA A 1 129 ? 2.350   7.875   -13.594 1.00 97.51 129 A 1 
ATOM   1029 C  C   . ALA A 1 129 ? 1.407   6.925   -14.324 1.00 98.09 129 A 1 
ATOM   1030 O  O   . ALA A 1 129 ? 1.761   5.773   -14.582 1.00 98.18 129 A 1 
ATOM   1031 C  CB  . ALA A 1 129 ? 2.088   7.855   -12.091 1.00 97.40 129 A 1 
ATOM   1032 N  N   . ALA A 1 130 ? 0.203   7.389   -14.654 1.00 97.72 130 A 1 
ATOM   1033 C  CA  . ALA A 1 130 ? -0.736  6.567   -15.406 1.00 97.85 130 A 1 
ATOM   1034 C  C   . ALA A 1 130 ? -0.153  6.194   -16.762 1.00 98.10 130 A 1 
ATOM   1035 O  O   . ALA A 1 130 ? -0.310  5.060   -17.224 1.00 98.11 130 A 1 
ATOM   1036 C  CB  . ALA A 1 130 ? -2.064  7.297   -15.587 1.00 97.61 130 A 1 
ATOM   1037 N  N   . GLU A 1 131 ? 0.520   7.140   -17.409 1.00 98.16 131 A 1 
ATOM   1038 C  CA  . GLU A 1 131 ? 1.162   6.887   -18.701 1.00 98.09 131 A 1 
ATOM   1039 C  C   . GLU A 1 131 ? 2.300   5.883   -18.562 1.00 98.39 131 A 1 
ATOM   1040 O  O   . GLU A 1 131 ? 2.475   5.000   -19.408 1.00 98.03 131 A 1 
ATOM   1041 C  CB  . GLU A 1 131 ? 1.662   8.200   -19.304 1.00 97.31 131 A 1 
ATOM   1042 C  CG  . GLU A 1 131 ? 0.543   9.139   -19.749 1.00 86.49 131 A 1 
ATOM   1043 C  CD  . GLU A 1 131 ? 1.044   10.516  -20.160 1.00 80.38 131 A 1 
ATOM   1044 O  OE1 . GLU A 1 131 ? 2.239   10.806  -19.945 1.00 75.00 131 A 1 
ATOM   1045 O  OE2 . GLU A 1 131 ? 0.240   11.306  -20.688 1.00 75.70 131 A 1 
ATOM   1046 N  N   . GLN A 1 132 ? 3.081   6.000   -17.495 1.00 98.14 132 A 1 
ATOM   1047 C  CA  . GLN A 1 132 ? 4.195   5.082   -17.268 1.00 98.26 132 A 1 
ATOM   1048 C  C   . GLN A 1 132 ? 3.699   3.684   -16.888 1.00 98.31 132 A 1 
ATOM   1049 O  O   . GLN A 1 132 ? 4.227   2.684   -17.381 1.00 98.22 132 A 1 
ATOM   1050 C  CB  . GLN A 1 132 ? 5.126   5.627   -16.180 1.00 98.18 132 A 1 
ATOM   1051 C  CG  . GLN A 1 132 ? 5.826   6.921   -16.559 1.00 96.39 132 A 1 
ATOM   1052 C  CD  . GLN A 1 132 ? 6.662   6.784   -17.820 1.00 95.40 132 A 1 
ATOM   1053 O  OE1 . GLN A 1 132 ? 7.430   5.825   -17.973 1.00 87.38 132 A 1 
ATOM   1054 N  NE2 . GLN A 1 132 ? 6.509   7.725   -18.737 1.00 86.05 132 A 1 
ATOM   1055 N  N   . PHE A 1 133 ? 2.687   3.611   -16.028 1.00 98.39 133 A 1 
ATOM   1056 C  CA  . PHE A 1 133 ? 2.154   2.335   -15.556 1.00 98.48 133 A 1 
ATOM   1057 C  C   . PHE A 1 133 ? 1.153   1.710   -16.531 1.00 98.46 133 A 1 
ATOM   1058 O  O   . PHE A 1 133 ? 0.647   0.612   -16.283 1.00 98.28 133 A 1 
ATOM   1059 C  CB  . PHE A 1 133 ? 1.476   2.504   -14.189 1.00 98.37 133 A 1 
ATOM   1060 C  CG  . PHE A 1 133 ? 2.417   2.862   -13.069 1.00 98.40 133 A 1 
ATOM   1061 C  CD1 . PHE A 1 133 ? 3.731   2.424   -13.060 1.00 97.68 133 A 1 
ATOM   1062 C  CD2 . PHE A 1 133 ? 1.966   3.619   -11.988 1.00 97.44 133 A 1 
ATOM   1063 C  CE1 . PHE A 1 133 ? 4.593   2.745   -12.017 1.00 96.85 133 A 1 
ATOM   1064 C  CE2 . PHE A 1 133 ? 2.813   3.935   -10.940 1.00 96.73 133 A 1 
ATOM   1065 C  CZ  . PHE A 1 133 ? 4.128   3.500   -10.950 1.00 97.20 133 A 1 
ATOM   1066 N  N   . ALA A 1 134 ? 0.849   2.394   -17.629 1.00 98.51 134 A 1 
ATOM   1067 C  CA  . ALA A 1 134 ? -0.160  1.948   -18.587 1.00 98.44 134 A 1 
ATOM   1068 C  C   . ALA A 1 134 ? -0.032  0.486   -19.021 1.00 98.45 134 A 1 
ATOM   1069 O  O   . ALA A 1 134 ? -1.049  -0.194  -19.164 1.00 98.01 134 A 1 
ATOM   1070 C  CB  . ALA A 1 134 ? -0.177  2.866   -19.807 1.00 98.06 134 A 1 
ATOM   1071 N  N   . PRO A 1 135 ? 1.185   -0.035  -19.247 1.00 98.21 135 A 1 
ATOM   1072 C  CA  . PRO A 1 135 ? 1.309   -1.441  -19.660 1.00 97.98 135 A 1 
ATOM   1073 C  C   . PRO A 1 135 ? 0.723   -2.436  -18.660 1.00 98.17 135 A 1 
ATOM   1074 O  O   . PRO A 1 135 ? 0.424   -3.568  -19.028 1.00 97.65 135 A 1 
ATOM   1075 C  CB  . PRO A 1 135 ? 2.822   -1.640  -19.796 1.00 97.15 135 A 1 
ATOM   1076 C  CG  . PRO A 1 135 ? 3.345   -0.280  -20.089 1.00 95.42 135 A 1 
ATOM   1077 C  CD  . PRO A 1 135 ? 2.492   0.649   -19.268 1.00 97.59 135 A 1 
ATOM   1078 N  N   . PHE A 1 136 ? 0.555   -2.014  -17.392 1.00 98.46 136 A 1 
ATOM   1079 C  CA  . PHE A 1 136 ? 0.065   -2.898  -16.345 1.00 98.56 136 A 1 
ATOM   1080 C  C   . PHE A 1 136 ? -1.414  -2.680  -16.018 1.00 98.52 136 A 1 
ATOM   1081 O  O   . PHE A 1 136 ? -1.993  -3.430  -15.233 1.00 98.24 136 A 1 
ATOM   1082 C  CB  . PHE A 1 136 ? 0.889   -2.710  -15.071 1.00 98.47 136 A 1 
ATOM   1083 C  CG  . PHE A 1 136 ? 2.363   -2.592  -15.311 1.00 98.49 136 A 1 
ATOM   1084 C  CD1 . PHE A 1 136 ? 3.076   -3.649  -15.835 1.00 98.05 136 A 1 
ATOM   1085 C  CD2 . PHE A 1 136 ? 3.035   -1.417  -15.004 1.00 98.02 136 A 1 
ATOM   1086 C  CE1 . PHE A 1 136 ? 4.443   -3.545  -16.069 1.00 97.41 136 A 1 
ATOM   1087 C  CE2 . PHE A 1 136 ? 4.403   -1.302  -15.229 1.00 97.42 136 A 1 
ATOM   1088 C  CZ  . PHE A 1 136 ? 5.101   -2.368  -15.758 1.00 97.57 136 A 1 
ATOM   1089 N  N   . LEU A 1 137 ? -2.022  -1.663  -16.607 1.00 98.52 137 A 1 
ATOM   1090 C  CA  . LEU A 1 137 ? -3.366  -1.240  -16.238 1.00 98.47 137 A 1 
ATOM   1091 C  C   . LEU A 1 137 ? -4.380  -1.447  -17.356 1.00 98.39 137 A 1 
ATOM   1092 O  O   . LEU A 1 137 ? -4.056  -1.332  -18.532 1.00 98.06 137 A 1 
ATOM   1093 C  CB  . LEU A 1 137 ? -3.365  0.239   -15.836 1.00 98.44 137 A 1 
ATOM   1094 C  CG  . LEU A 1 137 ? -2.446  0.653   -14.684 1.00 98.23 137 A 1 
ATOM   1095 C  CD1 . LEU A 1 137 ? -2.455  2.167   -14.523 1.00 97.96 137 A 1 
ATOM   1096 C  CD2 . LEU A 1 137 ? -2.881  -0.028  -13.392 1.00 97.81 137 A 1 
ATOM   1097 N  N   . SER A 1 138 ? -5.622  -1.753  -16.964 1.00 98.43 138 A 1 
ATOM   1098 C  CA  . SER A 1 138 ? -6.728  -1.755  -17.914 1.00 98.28 138 A 1 
ATOM   1099 C  C   . SER A 1 138 ? -7.042  -0.314  -18.295 1.00 98.45 138 A 1 
ATOM   1100 O  O   . SER A 1 138 ? -6.645  0.624   -17.593 1.00 98.19 138 A 1 
ATOM   1101 C  CB  . SER A 1 138 ? -7.965  -2.407  -17.298 1.00 97.87 138 A 1 
ATOM   1102 O  OG  . SER A 1 138 ? -8.483  -1.622  -16.237 1.00 96.32 138 A 1 
ATOM   1103 N  N   . GLN A 1 139 ? -7.774  -0.122  -19.388 1.00 98.27 139 A 1 
ATOM   1104 C  CA  . GLN A 1 139 ? -8.104  1.224   -19.833 1.00 98.16 139 A 1 
ATOM   1105 C  C   . GLN A 1 139 ? -8.904  1.978   -18.771 1.00 98.22 139 A 1 
ATOM   1106 O  O   . GLN A 1 139 ? -8.671  3.163   -18.525 1.00 97.86 139 A 1 
ATOM   1107 C  CB  . GLN A 1 139 ? -8.885  1.185   -21.148 1.00 97.81 139 A 1 
ATOM   1108 C  CG  . GLN A 1 139 ? -9.164  2.567   -21.736 1.00 89.32 139 A 1 
ATOM   1109 C  CD  . GLN A 1 139 ? -7.886  3.351   -22.010 1.00 83.44 139 A 1 
ATOM   1110 O  OE1 . GLN A 1 139 ? -6.900  2.802   -22.504 1.00 77.52 139 A 1 
ATOM   1111 N  NE2 . GLN A 1 139 ? -7.909  4.631   -21.689 1.00 73.86 139 A 1 
ATOM   1112 N  N   . ASN A 1 140 ? -9.867  1.295   -18.140 1.00 98.00 140 A 1 
ATOM   1113 C  CA  . ASN A 1 140 ? -10.659 1.923   -17.087 1.00 97.87 140 A 1 
ATOM   1114 C  C   . ASN A 1 140 ? -9.789  2.307   -15.893 1.00 98.33 140 A 1 
ATOM   1115 O  O   . ASN A 1 140 ? -9.982  3.359   -15.288 1.00 97.96 140 A 1 
ATOM   1116 C  CB  . ASN A 1 140 ? -11.785 0.991   -16.631 1.00 96.76 140 A 1 
ATOM   1117 C  CG  . ASN A 1 140 ? -12.894 0.889   -17.655 1.00 82.26 140 A 1 
ATOM   1118 O  OD1 . ASN A 1 140 ? -13.024 1.726   -18.547 1.00 72.21 140 A 1 
ATOM   1119 N  ND2 . ASN A 1 140 ? -13.724 -0.153  -17.531 1.00 71.92 140 A 1 
ATOM   1120 N  N   . ALA A 1 141 ? -8.815  1.453   -15.553 1.00 98.39 141 A 1 
ATOM   1121 C  CA  . ALA A 1 141 ? -7.902  1.740   -14.455 1.00 98.51 141 A 1 
ATOM   1122 C  C   . ALA A 1 141 ? -7.026  2.949   -14.773 1.00 98.51 141 A 1 
ATOM   1123 O  O   . ALA A 1 141 ? -6.745  3.761   -13.893 1.00 98.45 141 A 1 
ATOM   1124 C  CB  . ALA A 1 141 ? -7.044  0.521   -14.142 1.00 98.61 141 A 1 
ATOM   1125 N  N   . ILE A 1 142 ? -6.597  3.062   -16.025 1.00 98.59 142 A 1 
ATOM   1126 C  CA  . ILE A 1 142 ? -5.788  4.202   -16.455 1.00 98.31 142 A 1 
ATOM   1127 C  C   . ILE A 1 142 ? -6.555  5.510   -16.258 1.00 98.09 142 A 1 
ATOM   1128 O  O   . ILE A 1 142 ? -6.026  6.474   -15.707 1.00 97.73 142 A 1 
ATOM   1129 C  CB  . ILE A 1 142 ? -5.361  4.060   -17.932 1.00 98.35 142 A 1 
ATOM   1130 C  CG1 . ILE A 1 142 ? -4.353  2.924   -18.083 1.00 97.66 142 A 1 
ATOM   1131 C  CG2 . ILE A 1 142 ? -4.772  5.368   -18.458 1.00 97.59 142 A 1 
ATOM   1132 C  CD1 . ILE A 1 142 ? -4.015  2.577   -19.520 1.00 95.82 142 A 1 
ATOM   1133 N  N   . GLU A 1 143 ? -7.810  5.535   -16.688 1.00 98.07 143 A 1 
ATOM   1134 C  CA  . GLU A 1 143 ? -8.619  6.743   -16.568 1.00 97.64 143 A 1 
ATOM   1135 C  C   . GLU A 1 143 ? -8.867  7.109   -15.107 1.00 97.51 143 A 1 
ATOM   1136 O  O   . GLU A 1 143 ? -8.839  8.286   -14.739 1.00 97.02 143 A 1 
ATOM   1137 C  CB  . GLU A 1 143 ? -9.941  6.573   -17.313 1.00 97.43 143 A 1 
ATOM   1138 C  CG  . GLU A 1 143 ? -9.777  6.420   -18.823 1.00 90.74 143 A 1 
ATOM   1139 C  CD  . GLU A 1 143 ? -9.002  7.578   -19.445 1.00 82.66 143 A 1 
ATOM   1140 O  OE1 . GLU A 1 143 ? -9.272  8.740   -19.076 1.00 74.95 143 A 1 
ATOM   1141 O  OE2 . GLU A 1 143 ? -8.124  7.320   -20.286 1.00 76.34 143 A 1 
ATOM   1142 N  N   . SER A 1 144 ? -9.096  6.106   -14.274 1.00 97.59 144 A 1 
ATOM   1143 C  CA  . SER A 1 144 ? -9.303  6.347   -12.851 1.00 97.56 144 A 1 
ATOM   1144 C  C   . SER A 1 144 ? -8.011  6.843   -12.189 1.00 97.44 144 A 1 
ATOM   1145 O  O   . SER A 1 144 ? -8.033  7.773   -11.380 1.00 97.18 144 A 1 
ATOM   1146 C  CB  . SER A 1 144 ? -9.792  5.072   -12.165 1.00 97.66 144 A 1 
ATOM   1147 O  OG  . SER A 1 144 ? -10.168 5.315   -10.818 1.00 91.91 144 A 1 
ATOM   1148 N  N   . PHE A 1 145 ? -6.890  6.240   -12.559 1.00 97.95 145 A 1 
ATOM   1149 C  CA  . PHE A 1 145 ? -5.581  6.629   -12.038 1.00 97.86 145 A 1 
ATOM   1150 C  C   . PHE A 1 145 ? -5.293  8.095   -12.355 1.00 97.47 145 A 1 
ATOM   1151 O  O   . PHE A 1 145 ? -4.797  8.845   -11.509 1.00 97.05 145 A 1 
ATOM   1152 C  CB  . PHE A 1 145 ? -4.487  5.725   -12.620 1.00 97.92 145 A 1 
ATOM   1153 C  CG  . PHE A 1 145 ? -3.212  5.695   -11.819 1.00 98.17 145 A 1 
ATOM   1154 C  CD1 . PHE A 1 145 ? -2.428  6.823   -11.674 1.00 97.64 145 A 1 
ATOM   1155 C  CD2 . PHE A 1 145 ? -2.784  4.523   -11.208 1.00 97.42 145 A 1 
ATOM   1156 C  CE1 . PHE A 1 145 ? -1.249  6.799   -10.936 1.00 96.93 145 A 1 
ATOM   1157 C  CE2 . PHE A 1 145 ? -1.613  4.484   -10.479 1.00 96.82 145 A 1 
ATOM   1158 C  CZ  . PHE A 1 145 ? -0.844  5.628   -10.337 1.00 97.47 145 A 1 
ATOM   1159 N  N   . LYS A 1 146 ? -5.617  8.505   -13.586 1.00 97.45 146 A 1 
ATOM   1160 C  CA  . LYS A 1 146 ? -5.388  9.880   -14.015 1.00 96.92 146 A 1 
ATOM   1161 C  C   . LYS A 1 146 ? -6.147  10.882  -13.152 1.00 96.36 146 A 1 
ATOM   1162 O  O   . LYS A 1 146 ? -5.710  12.023  -12.989 1.00 95.71 146 A 1 
ATOM   1163 C  CB  . LYS A 1 146 ? -5.785  10.058  -15.483 1.00 96.85 146 A 1 
ATOM   1164 C  CG  . LYS A 1 146 ? -4.821  9.443   -16.477 1.00 95.14 146 A 1 
ATOM   1165 C  CD  . LYS A 1 146 ? -5.308  9.648   -17.906 1.00 93.00 146 A 1 
ATOM   1166 C  CE  . LYS A 1 146 ? -4.328  9.081   -18.917 1.00 87.97 146 A 1 
ATOM   1167 N  NZ  . LYS A 1 146 ? -4.838  9.229   -20.311 1.00 82.33 146 A 1 
ATOM   1168 N  N   . HIS A 1 147 ? -7.284  10.460  -12.604 1.00 96.42 147 A 1 
ATOM   1169 C  CA  . HIS A 1 147 ? -8.103  11.352  -11.793 1.00 96.04 147 A 1 
ATOM   1170 C  C   . HIS A 1 147 ? -7.508  11.579  -10.400 1.00 96.05 147 A 1 
ATOM   1171 O  O   . HIS A 1 147 ? -7.450  12.711  -9.935  1.00 94.94 147 A 1 
ATOM   1172 C  CB  . HIS A 1 147 ? -9.526  10.810  -11.673 1.00 95.09 147 A 1 
ATOM   1173 C  CG  . HIS A 1 147 ? -10.444 11.724  -10.917 1.00 88.57 147 A 1 
ATOM   1174 N  ND1 . HIS A 1 147 ? -10.826 11.490  -9.608  1.00 77.13 147 A 1 
ATOM   1175 C  CD2 . HIS A 1 147 ? -11.049 12.887  -11.271 1.00 76.42 147 A 1 
ATOM   1176 C  CE1 . HIS A 1 147 ? -11.629 12.457  -9.196  1.00 76.38 147 A 1 
ATOM   1177 N  NE2 . HIS A 1 147 ? -11.771 13.313  -10.189 1.00 78.10 147 A 1 
ATOM   1178 N  N   . GLY A 1 148 ? -7.066  10.495  -9.740  1.00 96.53 148 A 1 
ATOM   1179 C  CA  . GLY A 1 148 ? -6.589  10.643  -8.376  1.00 96.72 148 A 1 
ATOM   1180 C  C   . GLY A 1 148 ? -5.632  9.574   -7.874  1.00 97.42 148 A 1 
ATOM   1181 O  O   . GLY A 1 148 ? -5.314  9.541   -6.690  1.00 97.22 148 A 1 
ATOM   1182 N  N   . GLY A 1 149 ? -5.174  8.689   -8.762  1.00 97.44 149 A 1 
ATOM   1183 C  CA  . GLY A 1 149 ? -4.235  7.651   -8.371  1.00 97.55 149 A 1 
ATOM   1184 C  C   . GLY A 1 149 ? -4.878  6.420   -7.755  1.00 98.08 149 A 1 
ATOM   1185 O  O   . GLY A 1 149 ? -4.183  5.542   -7.249  1.00 97.95 149 A 1 
ATOM   1186 N  N   . TYR A 1 150 ? -6.205  6.340   -7.796  1.00 98.14 150 A 1 
ATOM   1187 C  CA  . TYR A 1 150 ? -6.937  5.183   -7.295  1.00 98.14 150 A 1 
ATOM   1188 C  C   . TYR A 1 150 ? -7.686  4.492   -8.433  1.00 98.32 150 A 1 
ATOM   1189 O  O   . TYR A 1 150 ? -8.030  5.125   -9.437  1.00 98.26 150 A 1 
ATOM   1190 C  CB  . TYR A 1 150 ? -7.906  5.579   -6.174  1.00 97.93 150 A 1 
ATOM   1191 C  CG  . TYR A 1 150 ? -8.904  6.679   -6.513  1.00 97.97 150 A 1 
ATOM   1192 C  CD1 . TYR A 1 150 ? -10.072 6.402   -7.205  1.00 97.37 150 A 1 
ATOM   1193 C  CD2 . TYR A 1 150 ? -8.685  7.992   -6.096  1.00 97.25 150 A 1 
ATOM   1194 C  CE1 . TYR A 1 150 ? -10.998 7.400   -7.487  1.00 96.78 150 A 1 
ATOM   1195 C  CE2 . TYR A 1 150 ? -9.600  8.998   -6.377  1.00 96.79 150 A 1 
ATOM   1196 C  CZ  . TYR A 1 150 ? -10.757 8.700   -7.071  1.00 97.11 150 A 1 
ATOM   1197 O  OH  . TYR A 1 150 ? -11.670 9.692   -7.352  1.00 96.24 150 A 1 
ATOM   1198 N  N   . TYR A 1 151 ? -7.931  3.189   -8.297  1.00 98.68 151 A 1 
ATOM   1199 C  CA  . TYR A 1 151 ? -8.540  2.415   -9.383  1.00 98.72 151 A 1 
ATOM   1200 C  C   . TYR A 1 151 ? -8.871  0.999   -8.933  1.00 98.88 151 A 1 
ATOM   1201 O  O   . TYR A 1 151 ? -8.522  0.584   -7.827  1.00 98.84 151 A 1 
ATOM   1202 C  CB  . TYR A 1 151 ? -7.590  2.366   -10.592 1.00 98.71 151 A 1 
ATOM   1203 C  CG  . TYR A 1 151 ? -6.295  1.615   -10.319 1.00 98.81 151 A 1 
ATOM   1204 C  CD1 . TYR A 1 151 ? -5.197  2.267   -9.763  1.00 98.60 151 A 1 
ATOM   1205 C  CD2 . TYR A 1 151 ? -6.175  0.260   -10.618 1.00 98.47 151 A 1 
ATOM   1206 C  CE1 . TYR A 1 151 ? -4.012  1.592   -9.518  1.00 98.44 151 A 1 
ATOM   1207 C  CE2 . TYR A 1 151 ? -4.990  -0.424  -10.380 1.00 98.44 151 A 1 
ATOM   1208 C  CZ  . TYR A 1 151 ? -3.913  0.248   -9.824  1.00 98.71 151 A 1 
ATOM   1209 O  OH  . TYR A 1 151 ? -2.732  -0.436  -9.586  1.00 98.55 151 A 1 
ATOM   1210 N  N   . THR A 1 152 ? -9.545  0.259   -9.805  1.00 98.85 152 A 1 
ATOM   1211 C  CA  . THR A 1 152 ? -9.812  -1.160  -9.590  1.00 98.84 152 A 1 
ATOM   1212 C  C   . THR A 1 152 ? -9.450  -1.951  -10.842 1.00 98.82 152 A 1 
ATOM   1213 O  O   . THR A 1 152 ? -9.499  -1.423  -11.957 1.00 98.57 152 A 1 
ATOM   1214 C  CB  . THR A 1 152 ? -11.289 -1.447  -9.247  1.00 98.56 152 A 1 
ATOM   1215 O  OG1 . THR A 1 152 ? -12.104 -1.213  -10.407 1.00 96.12 152 A 1 
ATOM   1216 C  CG2 . THR A 1 152 ? -11.769 -0.564  -8.110  1.00 96.27 152 A 1 
ATOM   1217 N  N   . MET A 1 153 ? -9.098  -3.220  -10.652 1.00 98.75 153 A 1 
ATOM   1218 C  CA  . MET A 1 153 ? -8.882  -4.160  -11.740 1.00 98.62 153 A 1 
ATOM   1219 C  C   . MET A 1 153 ? -9.272  -5.554  -11.275 1.00 98.61 153 A 1 
ATOM   1220 O  O   . MET A 1 153 ? -8.936  -5.943  -10.162 1.00 98.46 153 A 1 
ATOM   1221 C  CB  . MET A 1 153 ? -7.417  -4.192  -12.203 1.00 97.70 153 A 1 
ATOM   1222 C  CG  . MET A 1 153 ? -6.948  -2.958  -12.952 1.00 93.58 153 A 1 
ATOM   1223 S  SD  . MET A 1 153 ? -5.386  -3.252  -13.837 1.00 95.68 153 A 1 
ATOM   1224 C  CE  . MET A 1 153 ? -4.267  -3.654  -12.494 1.00 89.07 153 A 1 
ATOM   1225 N  N   . PRO A 1 154 ? -9.967  -6.324  -12.110 1.00 98.52 154 A 1 
ATOM   1226 C  CA  . PRO A 1 154 ? -10.279 -7.704  -11.717 1.00 98.38 154 A 1 
ATOM   1227 C  C   . PRO A 1 154 ? -9.032  -8.587  -11.796 1.00 98.41 154 A 1 
ATOM   1228 O  O   . PRO A 1 154 ? -8.219  -8.434  -12.706 1.00 98.10 154 A 1 
ATOM   1229 C  CB  . PRO A 1 154 ? -11.314 -8.137  -12.758 1.00 97.65 154 A 1 
ATOM   1230 C  CG  . PRO A 1 154 ? -11.000 -7.301  -13.958 1.00 94.93 154 A 1 
ATOM   1231 C  CD  . PRO A 1 154 ? -10.527 -5.975  -13.421 1.00 97.84 154 A 1 
ATOM   1232 N  N   . PHE A 1 155 ? -8.873  -9.490  -10.829 1.00 98.18 155 A 1 
ATOM   1233 C  CA  . PHE A 1 155 ? -7.797  -10.461 -10.898 1.00 98.10 155 A 1 
ATOM   1234 C  C   . PHE A 1 155 ? -8.056  -11.411 -12.067 1.00 97.78 155 A 1 
ATOM   1235 O  O   . PHE A 1 155 ? -9.211  -11.746 -12.345 1.00 97.20 155 A 1 
ATOM   1236 C  CB  . PHE A 1 155 ? -7.684  -11.253 -9.590  1.00 98.18 155 A 1 
ATOM   1237 C  CG  . PHE A 1 155 ? -6.973  -10.519 -8.479  1.00 98.43 155 A 1 
ATOM   1238 C  CD1 . PHE A 1 155 ? -5.594  -10.600 -8.353  1.00 98.08 155 A 1 
ATOM   1239 C  CD2 . PHE A 1 155 ? -7.685  -9.758  -7.570  1.00 97.94 155 A 1 
ATOM   1240 C  CE1 . PHE A 1 155 ? -4.939  -9.930  -7.331  1.00 97.65 155 A 1 
ATOM   1241 C  CE2 . PHE A 1 155 ? -7.031  -9.084  -6.546  1.00 97.62 155 A 1 
ATOM   1242 C  CZ  . PHE A 1 155 ? -5.658  -9.171  -6.423  1.00 98.10 155 A 1 
ATOM   1243 N  N   . PRO A 1 156 ? -7.006  -11.854 -12.771 1.00 97.45 156 A 1 
ATOM   1244 C  CA  . PRO A 1 156 ? -7.169  -12.757 -13.909 1.00 96.70 156 A 1 
ATOM   1245 C  C   . PRO A 1 156 ? -7.847  -14.071 -13.537 1.00 96.45 156 A 1 
ATOM   1246 O  O   . PRO A 1 156 ? -7.557  -14.646 -12.485 1.00 95.43 156 A 1 
ATOM   1247 C  CB  . PRO A 1 156 ? -5.731  -13.000 -14.370 1.00 95.65 156 A 1 
ATOM   1248 C  CG  . PRO A 1 156 ? -4.982  -11.791 -13.907 1.00 94.08 156 A 1 
ATOM   1249 C  CD  . PRO A 1 156 ? -5.609  -11.431 -12.594 1.00 96.82 156 A 1 
ATOM   1250 N  N   . ALA A 1 157 ? -8.735  -14.549 -14.401 1.00 93.61 157 A 1 
ATOM   1251 C  CA  . ALA A 1 157 ? -9.506  -15.761 -14.131 1.00 91.91 157 A 1 
ATOM   1252 C  C   . ALA A 1 157 ? -8.633  -17.014 -14.072 1.00 91.94 157 A 1 
ATOM   1253 O  O   . ALA A 1 157 ? -8.973  -17.983 -13.383 1.00 88.40 157 A 1 
ATOM   1254 C  CB  . ALA A 1 157 ? -10.594 -15.929 -15.180 1.00 88.69 157 A 1 
ATOM   1255 N  N   . HIS A 1 158 ? -7.501  -17.008 -14.762 1.00 90.75 158 A 1 
ATOM   1256 C  CA  . HIS A 1 158 ? -6.653  -18.199 -14.855 1.00 90.20 158 A 1 
ATOM   1257 C  C   . HIS A 1 158 ? -5.953  -18.537 -13.542 1.00 91.62 158 A 1 
ATOM   1258 O  O   . HIS A 1 158 ? -5.280  -19.564 -13.447 1.00 89.65 158 A 1 
ATOM   1259 C  CB  . HIS A 1 158 ? -5.620  -18.041 -15.976 1.00 86.52 158 A 1 
ATOM   1260 C  CG  . HIS A 1 158 ? -4.559  -17.026 -15.690 1.00 81.20 158 A 1 
ATOM   1261 N  ND1 . HIS A 1 158 ? -4.555  -15.766 -16.253 1.00 71.68 158 A 1 
ATOM   1262 C  CD2 . HIS A 1 158 ? -3.451  -17.089 -14.919 1.00 70.72 158 A 1 
ATOM   1263 C  CE1 . HIS A 1 158 ? -3.496  -15.097 -15.831 1.00 68.47 158 A 1 
ATOM   1264 N  NE2 . HIS A 1 158 ? -2.812  -15.874 -15.023 1.00 70.08 158 A 1 
ATOM   1265 N  N   . LEU A 1 159 ? -6.101  -17.683 -12.520 1.00 94.83 159 A 1 
ATOM   1266 C  CA  . LEU A 1 159 ? -5.455  -17.903 -11.229 1.00 94.86 159 A 1 
ATOM   1267 C  C   . LEU A 1 159 ? -6.192  -18.923 -10.357 1.00 94.38 159 A 1 
ATOM   1268 O  O   . LEU A 1 159 ? -5.747  -19.229 -9.248  1.00 91.33 159 A 1 
ATOM   1269 C  CB  . LEU A 1 159 ? -5.316  -16.577 -10.474 1.00 94.73 159 A 1 
ATOM   1270 C  CG  . LEU A 1 159 ? -4.409  -15.532 -11.115 1.00 95.25 159 A 1 
ATOM   1271 C  CD1 . LEU A 1 159 ? -4.507  -14.203 -10.370 1.00 94.66 159 A 1 
ATOM   1272 C  CD2 . LEU A 1 159 ? -2.963  -16.017 -11.144 1.00 94.72 159 A 1 
ATOM   1273 N  N   . GLY A 1 160 ? -7.314  -19.449 -10.838 1.00 94.14 160 A 1 
ATOM   1274 C  CA  . GLY A 1 160 ? -8.070  -20.430 -10.083 1.00 93.73 160 A 1 
ATOM   1275 C  C   . GLY A 1 160 ? -9.023  -19.810 -9.077  1.00 94.74 160 A 1 
ATOM   1276 O  O   . GLY A 1 160 ? -9.400  -20.450 -8.094  1.00 91.99 160 A 1 
ATOM   1277 N  N   . ILE A 1 161 ? -9.411  -18.571 -9.315  1.00 95.34 161 A 1 
ATOM   1278 C  CA  . ILE A 1 161 ? -10.324 -17.845 -8.436  1.00 95.39 161 A 1 
ATOM   1279 C  C   . ILE A 1 161 ? -11.737 -18.400 -8.586  1.00 95.42 161 A 1 
ATOM   1280 O  O   . ILE A 1 161 ? -12.211 -18.630 -9.703  1.00 93.48 161 A 1 
ATOM   1281 C  CB  . ILE A 1 161 ? -10.303 -16.344 -8.763  1.00 93.32 161 A 1 
ATOM   1282 C  CG1 . ILE A 1 161 ? -8.896  -15.783 -8.529  1.00 86.32 161 A 1 
ATOM   1283 C  CG2 . ILE A 1 161 ? -11.320 -15.582 -7.922  1.00 84.46 161 A 1 
ATOM   1284 C  CD1 . ILE A 1 161 ? -8.661  -14.426 -9.158  1.00 84.25 161 A 1 
ATOM   1285 N  N   . LYS A 1 162 ? -12.421 -18.629 -7.451  1.00 95.46 162 A 1 
ATOM   1286 C  CA  . LYS A 1 162 ? -13.738 -19.265 -7.451  1.00 95.36 162 A 1 
ATOM   1287 C  C   . LYS A 1 162 ? -14.886 -18.274 -7.275  1.00 95.31 162 A 1 
ATOM   1288 O  O   . LYS A 1 162 ? -16.054 -18.637 -7.453  1.00 92.58 162 A 1 
ATOM   1289 C  CB  . LYS A 1 162 ? -13.795 -20.329 -6.356  1.00 94.16 162 A 1 
ATOM   1290 C  CG  . LYS A 1 162 ? -12.725 -21.405 -6.485  1.00 91.24 162 A 1 
ATOM   1291 C  CD  . LYS A 1 162 ? -13.297 -22.727 -6.930  1.00 82.44 162 A 1 
ATOM   1292 C  CE  . LYS A 1 162 ? -12.220 -23.777 -7.065  1.00 75.88 162 A 1 
ATOM   1293 N  NZ  . LYS A 1 162 ? -12.763 -25.115 -7.425  1.00 65.42 162 A 1 
ATOM   1294 N  N   . VAL A 1 163 ? -14.563 -17.036 -6.922  1.00 94.92 163 A 1 
ATOM   1295 C  CA  . VAL A 1 163 ? -15.534 -15.952 -6.872  1.00 95.18 163 A 1 
ATOM   1296 C  C   . VAL A 1 163 ? -14.888 -14.729 -7.511  1.00 96.02 163 A 1 
ATOM   1297 O  O   . VAL A 1 163 ? -13.671 -14.595 -7.474  1.00 94.81 163 A 1 
ATOM   1298 C  CB  . VAL A 1 163 ? -15.973 -15.613 -5.423  1.00 92.50 163 A 1 
ATOM   1299 C  CG1 . VAL A 1 163 ? -16.687 -16.789 -4.782  1.00 81.48 163 A 1 
ATOM   1300 C  CG2 . VAL A 1 163 ? -14.765 -15.198 -4.587  1.00 82.45 163 A 1 
ATOM   1301 N  N   . PRO A 1 164 ? -15.679 -13.826 -8.101  1.00 96.82 164 A 1 
ATOM   1302 C  CA  . PRO A 1 164 ? -15.087 -12.630 -8.701  1.00 96.90 164 A 1 
ATOM   1303 C  C   . PRO A 1 164 ? -14.270 -11.860 -7.660  1.00 97.59 164 A 1 
ATOM   1304 O  O   . PRO A 1 164 ? -14.786 -11.474 -6.616  1.00 97.16 164 A 1 
ATOM   1305 C  CB  . PRO A 1 164 ? -16.308 -11.822 -9.160  1.00 95.97 164 A 1 
ATOM   1306 C  CG  . PRO A 1 164 ? -17.371 -12.851 -9.377  1.00 93.87 164 A 1 
ATOM   1307 C  CD  . PRO A 1 164 ? -17.140 -13.877 -8.302  1.00 96.13 164 A 1 
ATOM   1308 N  N   . LEU A 1 165 ? -12.989 -11.655 -7.965  1.00 97.99 165 A 1 
ATOM   1309 C  CA  . LEU A 1 165 ? -12.073 -11.003 -7.043  1.00 98.16 165 A 1 
ATOM   1310 C  C   . LEU A 1 165 ? -11.427 -9.807  -7.718  1.00 98.34 165 A 1 
ATOM   1311 O  O   . LEU A 1 165 ? -10.960 -9.912  -8.853  1.00 98.31 165 A 1 
ATOM   1312 C  CB  . LEU A 1 165 ? -11.004 -11.984 -6.558  1.00 98.05 165 A 1 
ATOM   1313 C  CG  . LEU A 1 165 ? -9.978  -11.455 -5.557  1.00 97.56 165 A 1 
ATOM   1314 C  CD1 . LEU A 1 165 ? -10.654 -11.064 -4.252  1.00 96.87 165 A 1 
ATOM   1315 C  CD2 . LEU A 1 165 ? -8.890  -12.500 -5.302  1.00 96.80 165 A 1 
ATOM   1316 N  N   . ASN A 1 166 ? -11.398 -8.675  -7.019  1.00 98.55 166 A 1 
ATOM   1317 C  CA  . ASN A 1 166 ? -10.888 -7.432  -7.584  1.00 98.62 166 A 1 
ATOM   1318 C  C   . ASN A 1 166 ? -9.744  -6.848  -6.784  1.00 98.77 166 A 1 
ATOM   1319 O  O   . ASN A 1 166 ? -9.745  -6.892  -5.553  1.00 98.66 166 A 1 
ATOM   1320 C  CB  . ASN A 1 166 ? -12.010 -6.399  -7.680  1.00 98.56 166 A 1 
ATOM   1321 C  CG  . ASN A 1 166 ? -13.163 -6.859  -8.542  1.00 98.40 166 A 1 
ATOM   1322 O  OD1 . ASN A 1 166 ? -13.144 -6.673  -9.756  1.00 94.03 166 A 1 
ATOM   1323 N  ND2 . ASN A 1 166 ? -14.164 -7.462  -7.926  1.00 93.30 166 A 1 
ATOM   1324 N  N   . ALA A 1 167 ? -8.763  -6.298  -7.487  1.00 98.76 167 A 1 
ATOM   1325 C  CA  . ALA A 1 167 ? -7.737  -5.483  -6.863  1.00 98.79 167 A 1 
ATOM   1326 C  C   . ALA A 1 167 ? -8.266  -4.059  -6.777  1.00 98.89 167 A 1 
ATOM   1327 O  O   . ALA A 1 167 ? -8.729  -3.510  -7.775  1.00 98.80 167 A 1 
ATOM   1328 C  CB  . ALA A 1 167 ? -6.449  -5.519  -7.673  1.00 98.67 167 A 1 
ATOM   1329 N  N   . VAL A 1 168 ? -8.236  -3.478  -5.579  1.00 98.87 168 A 1 
ATOM   1330 C  CA  . VAL A 1 168 ? -8.684  -2.108  -5.370  1.00 98.87 168 A 1 
ATOM   1331 C  C   . VAL A 1 168 ? -7.540  -1.311  -4.763  1.00 98.81 168 A 1 
ATOM   1332 O  O   . VAL A 1 168 ? -7.041  -1.657  -3.697  1.00 98.81 168 A 1 
ATOM   1333 C  CB  . VAL A 1 168 ? -9.912  -2.047  -4.440  1.00 98.82 168 A 1 
ATOM   1334 C  CG1 . VAL A 1 168 ? -10.342 -0.603  -4.218  1.00 98.49 168 A 1 
ATOM   1335 C  CG2 . VAL A 1 168 ? -11.059 -2.854  -5.026  1.00 98.54 168 A 1 
ATOM   1336 N  N   . VAL A 1 169 ? -7.124  -0.255  -5.450  1.00 98.87 169 A 1 
ATOM   1337 C  CA  . VAL A 1 169 ? -6.034  0.591   -4.978  1.00 98.84 169 A 1 
ATOM   1338 C  C   . VAL A 1 169 ? -6.585  1.925   -4.500  1.00 98.83 169 A 1 
ATOM   1339 O  O   . VAL A 1 169 ? -7.286  2.610   -5.241  1.00 98.73 169 A 1 
ATOM   1340 C  CB  . VAL A 1 169 ? -4.978  0.822   -6.075  1.00 98.79 169 A 1 
ATOM   1341 C  CG1 . VAL A 1 169 ? -3.975  1.889   -5.650  1.00 98.28 169 A 1 
ATOM   1342 C  CG2 . VAL A 1 169 ? -4.265  -0.481  -6.390  1.00 98.34 169 A 1 
ATOM   1343 N  N   . LEU A 1 170 ? -6.267  2.283   -3.258  1.00 98.77 170 A 1 
ATOM   1344 C  CA  . LEU A 1 170 ? -6.619  3.582   -2.706  1.00 98.65 170 A 1 
ATOM   1345 C  C   . LEU A 1 170 ? -5.373  4.459   -2.607  1.00 98.50 170 A 1 
ATOM   1346 O  O   . LEU A 1 170 ? -4.310  3.985   -2.199  1.00 98.34 170 A 1 
ATOM   1347 C  CB  . LEU A 1 170 ? -7.250  3.442   -1.318  1.00 98.66 170 A 1 
ATOM   1348 C  CG  . LEU A 1 170 ? -8.596  2.722   -1.236  1.00 98.32 170 A 1 
ATOM   1349 C  CD1 . LEU A 1 170 ? -9.074  2.664   0.213   1.00 97.96 170 A 1 
ATOM   1350 C  CD2 . LEU A 1 170 ? -9.631  3.430   -2.103  1.00 97.71 170 A 1 
ATOM   1351 N  N   . ASN A 1 171 ? -5.516  5.733   -2.974  1.00 98.41 171 A 1 
ATOM   1352 C  CA  . ASN A 1 171 ? -4.434  6.692   -2.831  1.00 98.26 171 A 1 
ATOM   1353 C  C   . ASN A 1 171 ? -4.545  7.383   -1.476  1.00 98.13 171 A 1 
ATOM   1354 O  O   . ASN A 1 171 ? -5.172  8.431   -1.345  1.00 97.79 171 A 1 
ATOM   1355 C  CB  . ASN A 1 171 ? -4.473  7.721   -3.964  1.00 97.84 171 A 1 
ATOM   1356 C  CG  . ASN A 1 171 ? -3.344  8.730   -3.865  1.00 97.71 171 A 1 
ATOM   1357 O  OD1 . ASN A 1 171 ? -2.479  8.633   -2.996  1.00 95.95 171 A 1 
ATOM   1358 N  ND2 . ASN A 1 171 ? -3.346  9.702   -4.763  1.00 95.08 171 A 1 
ATOM   1359 N  N   . THR A 1 172 ? -3.941  6.781   -0.452  1.00 97.97 172 A 1 
ATOM   1360 C  CA  . THR A 1 172 ? -4.032  7.335   0.893   1.00 97.92 172 A 1 
ATOM   1361 C  C   . THR A 1 172 ? -3.000  8.428   1.146   1.00 97.87 172 A 1 
ATOM   1362 O  O   . THR A 1 172 ? -3.002  9.031   2.223   1.00 97.56 172 A 1 
ATOM   1363 C  CB  . THR A 1 172 ? -3.893  6.238   1.967   1.00 97.97 172 A 1 
ATOM   1364 O  OG1 . THR A 1 172 ? -2.719  5.465   1.722   1.00 96.87 172 A 1 
ATOM   1365 C  CG2 . THR A 1 172 ? -5.117  5.332   1.932   1.00 96.57 172 A 1 
ATOM   1366 N  N   . VAL A 1 173 ? -2.148  8.719   0.170   1.00 97.74 173 A 1 
ATOM   1367 C  CA  . VAL A 1 173 ? -1.283  9.893   0.268   1.00 97.38 173 A 1 
ATOM   1368 C  C   . VAL A 1 173 ? -2.147  11.146  0.329   1.00 97.28 173 A 1 
ATOM   1369 O  O   . VAL A 1 173 ? -1.754  12.165  0.898   1.00 97.13 173 A 1 
ATOM   1370 C  CB  . VAL A 1 173 ? -0.294  9.976   -0.914  1.00 97.19 173 A 1 
ATOM   1371 C  CG1 . VAL A 1 173 ? 0.595   11.214  -0.790  1.00 96.25 173 A 1 
ATOM   1372 C  CG2 . VAL A 1 173 ? 0.567   8.720   -0.965  1.00 96.40 173 A 1 
ATOM   1373 N  N   . LEU A 1 174 ? -3.363  11.062  -0.227  1.00 97.36 174 A 1 
ATOM   1374 C  CA  . LEU A 1 174 ? -4.323  12.157  -0.143  1.00 97.07 174 A 1 
ATOM   1375 C  C   . LEU A 1 174 ? -4.697  12.470  1.302   1.00 97.16 174 A 1 
ATOM   1376 O  O   . LEU A 1 174 ? -5.097  13.593  1.612   1.00 96.90 174 A 1 
ATOM   1377 C  CB  . LEU A 1 174 ? -5.596  11.825  -0.923  1.00 96.93 174 A 1 
ATOM   1378 C  CG  . LEU A 1 174 ? -5.442  11.594  -2.429  1.00 96.57 174 A 1 
ATOM   1379 C  CD1 . LEU A 1 174 ? -6.795  11.240  -3.052  1.00 96.11 174 A 1 
ATOM   1380 C  CD2 . LEU A 1 174 ? -4.850  12.817  -3.114  1.00 95.86 174 A 1 
ATOM   1381 N  N   . TYR A 1 175 ? -4.551  11.482  2.191   1.00 97.27 175 A 1 
ATOM   1382 C  CA  . TYR A 1 175 ? -4.954  11.632  3.588   1.00 97.23 175 A 1 
ATOM   1383 C  C   . TYR A 1 175 ? -3.766  11.835  4.530   1.00 97.39 175 A 1 
ATOM   1384 O  O   . TYR A 1 175 ? -3.960  12.045  5.730   1.00 96.86 175 A 1 
ATOM   1385 C  CB  . TYR A 1 175 ? -5.751  10.405  4.040   1.00 97.36 175 A 1 
ATOM   1386 C  CG  . TYR A 1 175 ? -6.874  10.007  3.110   1.00 97.73 175 A 1 
ATOM   1387 C  CD1 . TYR A 1 175 ? -7.643  10.967  2.466   1.00 97.45 175 A 1 
ATOM   1388 C  CD2 . TYR A 1 175 ? -7.168  8.666   2.888   1.00 97.40 175 A 1 
ATOM   1389 C  CE1 . TYR A 1 175 ? -8.675  10.599  1.610   1.00 97.36 175 A 1 
ATOM   1390 C  CE2 . TYR A 1 175 ? -8.205  8.293   2.040   1.00 97.33 175 A 1 
ATOM   1391 C  CZ  . TYR A 1 175 ? -8.955  9.259   1.407   1.00 97.81 175 A 1 
ATOM   1392 O  OH  . TYR A 1 175 ? -9.975  8.898   0.569   1.00 97.62 175 A 1 
ATOM   1393 N  N   . TYR A 1 176 ? -2.559  11.780  4.008   1.00 96.91 176 A 1 
ATOM   1394 C  CA  . TYR A 1 176 ? -1.340  11.902  4.801   1.00 96.79 176 A 1 
ATOM   1395 C  C   . TYR A 1 176 ? -1.285  13.268  5.487   1.00 96.31 176 A 1 
ATOM   1396 O  O   . TYR A 1 176 ? -1.564  14.290  4.861   1.00 96.39 176 A 1 
ATOM   1397 C  CB  . TYR A 1 176 ? -0.120  11.708  3.890   1.00 96.48 176 A 1 
ATOM   1398 C  CG  . TYR A 1 176 ? 1.201   11.513  4.587   1.00 96.20 176 A 1 
ATOM   1399 C  CD1 . TYR A 1 176 ? 1.303   10.866  5.811   1.00 94.90 176 A 1 
ATOM   1400 C  CD2 . TYR A 1 176 ? 2.385   11.947  3.989   1.00 94.81 176 A 1 
ATOM   1401 C  CE1 . TYR A 1 176 ? 2.530   10.665  6.431   1.00 93.51 176 A 1 
ATOM   1402 C  CE2 . TYR A 1 176 ? 3.615   11.750  4.588   1.00 93.49 176 A 1 
ATOM   1403 C  CZ  . TYR A 1 176 ? 3.681   11.114  5.804   1.00 93.86 176 A 1 
ATOM   1404 O  OH  . TYR A 1 176 ? 4.904   10.920  6.409   1.00 92.64 176 A 1 
ATOM   1405 N  N   . ASN A 1 177 ? -0.917  13.293  6.773   1.00 96.63 177 A 1 
ATOM   1406 C  CA  . ASN A 1 177 ? -0.968  14.541  7.532   1.00 95.66 177 A 1 
ATOM   1407 C  C   . ASN A 1 177 ? 0.135   15.537  7.176   1.00 95.87 177 A 1 
ATOM   1408 O  O   . ASN A 1 177 ? 0.184   16.628  7.737   1.00 94.36 177 A 1 
ATOM   1409 C  CB  . ASN A 1 177 ? -1.000  14.269  9.052   1.00 93.38 177 A 1 
ATOM   1410 C  CG  . ASN A 1 177 ? 0.214   13.505  9.541   1.00 90.73 177 A 1 
ATOM   1411 O  OD1 . ASN A 1 177 ? 1.229   13.407  8.862   1.00 82.29 177 A 1 
ATOM   1412 N  ND2 . ASN A 1 177 ? 0.099   12.961  10.749  1.00 82.53 177 A 1 
ATOM   1413 N  N   . TYR A 1 178 ? 1.014   15.164  6.243   1.00 95.93 178 A 1 
ATOM   1414 C  CA  . TYR A 1 178 ? 1.984   16.105  5.695   1.00 95.26 178 A 1 
ATOM   1415 C  C   . TYR A 1 178 ? 1.535   16.649  4.335   1.00 95.23 178 A 1 
ATOM   1416 O  O   . TYR A 1 178 ? 2.230   17.470  3.728   1.00 93.35 178 A 1 
ATOM   1417 C  CB  . TYR A 1 178 ? 3.369   15.448  5.562   1.00 94.74 178 A 1 
ATOM   1418 C  CG  . TYR A 1 178 ? 4.093   15.272  6.877   1.00 93.15 178 A 1 
ATOM   1419 C  CD1 . TYR A 1 178 ? 4.745   16.337  7.478   1.00 88.35 178 A 1 
ATOM   1420 C  CD2 . TYR A 1 178 ? 4.119   14.048  7.518   1.00 88.28 178 A 1 
ATOM   1421 C  CE1 . TYR A 1 178 ? 5.411   16.181  8.688   1.00 85.76 178 A 1 
ATOM   1422 C  CE2 . TYR A 1 178 ? 4.781   13.882  8.724   1.00 86.05 178 A 1 
ATOM   1423 C  CZ  . TYR A 1 178 ? 5.425   14.949  9.303   1.00 86.48 178 A 1 
ATOM   1424 O  OH  . TYR A 1 178 ? 6.079   14.794  10.496  1.00 84.15 178 A 1 
ATOM   1425 N  N   . ASN A 1 179 ? 0.375   16.204  3.857   1.00 95.97 179 A 1 
ATOM   1426 C  CA  . ASN A 1 179 ? -0.176  16.652  2.580   1.00 95.90 179 A 1 
ATOM   1427 C  C   . ASN A 1 179 ? -1.017  17.904  2.805   1.00 95.64 179 A 1 
ATOM   1428 O  O   . ASN A 1 179 ? -2.191  17.820  3.161   1.00 95.09 179 A 1 
ATOM   1429 C  CB  . ASN A 1 179 ? -1.006  15.543  1.938   1.00 95.70 179 A 1 
ATOM   1430 C  CG  . ASN A 1 179 ? -1.459  15.883  0.534   1.00 96.12 179 A 1 
ATOM   1431 O  OD1 . ASN A 1 179 ? -1.394  17.037  0.099   1.00 94.77 179 A 1 
ATOM   1432 N  ND2 . ASN A 1 179 ? -1.930  14.873  -0.188  1.00 94.26 179 A 1 
ATOM   1433 N  N   . LYS A 1 180 ? -0.418  19.070  2.591   1.00 95.36 180 A 1 
ATOM   1434 C  CA  . LYS A 1 180 ? -1.086  20.338  2.873   1.00 94.52 180 A 1 
ATOM   1435 C  C   . LYS A 1 180 ? -2.176  20.674  1.861   1.00 94.02 180 A 1 
ATOM   1436 O  O   . LYS A 1 180 ? -3.009  21.543  2.112   1.00 91.86 180 A 1 
ATOM   1437 C  CB  . LYS A 1 180 ? -0.063  21.475  2.940   1.00 93.79 180 A 1 
ATOM   1438 C  CG  . LYS A 1 180 ? 0.933   21.332  4.086   1.00 89.18 180 A 1 
ATOM   1439 C  CD  . LYS A 1 180 ? 1.894   22.503  4.147   1.00 81.20 180 A 1 
ATOM   1440 C  CE  . LYS A 1 180 ? 2.853   22.368  5.313   1.00 72.82 180 A 1 
ATOM   1441 N  NZ  . LYS A 1 180 ? 3.812   23.517  5.397   1.00 62.51 180 A 1 
ATOM   1442 N  N   . GLN A 1 181 ? -2.199  19.979  0.730   1.00 94.80 181 A 1 
ATOM   1443 C  CA  . GLN A 1 181 ? -3.201  20.244  -0.299  1.00 93.65 181 A 1 
ATOM   1444 C  C   . GLN A 1 181 ? -4.589  19.778  0.118   1.00 93.45 181 A 1 
ATOM   1445 O  O   . GLN A 1 181 ? -5.593  20.261  -0.416  1.00 90.63 181 A 1 
ATOM   1446 C  CB  . GLN A 1 181 ? -2.820  19.569  -1.616  1.00 92.32 181 A 1 
ATOM   1447 C  CG  . GLN A 1 181 ? -1.582  20.131  -2.285  1.00 88.98 181 A 1 
ATOM   1448 C  CD  . GLN A 1 181 ? -1.422  19.631  -3.706  1.00 84.11 181 A 1 
ATOM   1449 O  OE1 . GLN A 1 181 ? -2.406  19.335  -4.385  1.00 76.82 181 A 1 
ATOM   1450 N  NE2 . GLN A 1 181 ? -0.180  19.536  -4.171  1.00 73.07 181 A 1 
ATOM   1451 N  N   . THR A 1 182 ? -4.664  18.840  1.065   1.00 94.88 182 A 1 
ATOM   1452 C  CA  . THR A 1 182 ? -5.932  18.196  1.393   1.00 94.88 182 A 1 
ATOM   1453 C  C   . THR A 1 182 ? -6.387  18.424  2.833   1.00 94.47 182 A 1 
ATOM   1454 O  O   . THR A 1 182 ? -7.414  17.892  3.251   1.00 93.06 182 A 1 
ATOM   1455 C  CB  . THR A 1 182 ? -5.848  16.676  1.155   1.00 94.93 182 A 1 
ATOM   1456 O  OG1 . THR A 1 182 ? -4.773  16.133  1.940   1.00 93.85 182 A 1 
ATOM   1457 C  CG2 . THR A 1 182 ? -5.587  16.382  -0.319  1.00 93.80 182 A 1 
ATOM   1458 N  N   . MET A 1 183 ? -5.654  19.235  3.596   1.00 93.88 183 A 1 
ATOM   1459 C  CA  . MET A 1 183 ? -5.939  19.396  5.012   1.00 92.06 183 A 1 
ATOM   1460 C  C   . MET A 1 183 ? -7.310  20.012  5.296   1.00 90.85 183 A 1 
ATOM   1461 O  O   . MET A 1 183 ? -7.883  19.775  6.358   1.00 87.04 183 A 1 
ATOM   1462 C  CB  . MET A 1 183 ? -4.834  20.246  5.674   1.00 89.54 183 A 1 
ATOM   1463 C  CG  . MET A 1 183 ? -4.712  21.655  5.133   1.00 83.52 183 A 1 
ATOM   1464 S  SD  . MET A 1 183 ? -3.286  22.534  5.834   1.00 79.48 183 A 1 
ATOM   1465 C  CE  . MET A 1 183 ? -3.698  22.510  7.588   1.00 70.32 183 A 1 
ATOM   1466 N  N   . ASP A 1 184 ? -7.848  20.767  4.347   1.00 92.23 184 A 1 
ATOM   1467 C  CA  . ASP A 1 184 ? -9.120  21.461  4.548   1.00 90.62 184 A 1 
ATOM   1468 C  C   . ASP A 1 184 ? -10.267 20.840  3.755   1.00 90.37 184 A 1 
ATOM   1469 O  O   . ASP A 1 184 ? -11.347 21.426  3.655   1.00 85.35 184 A 1 
ATOM   1470 C  CB  . ASP A 1 184 ? -8.982  22.942  4.176   1.00 87.88 184 A 1 
ATOM   1471 C  CG  . ASP A 1 184 ? -7.994  23.676  5.053   1.00 82.70 184 A 1 
ATOM   1472 O  OD1 . ASP A 1 184 ? -7.992  23.445  6.280   1.00 77.64 184 A 1 
ATOM   1473 O  OD2 . ASP A 1 184 ? -7.219  24.495  4.517   1.00 77.61 184 A 1 
ATOM   1474 N  N   . SER A 1 185 ? -10.060 19.658  3.213   1.00 92.52 185 A 1 
ATOM   1475 C  CA  . SER A 1 185 ? -11.087 18.978  2.427   1.00 92.37 185 A 1 
ATOM   1476 C  C   . SER A 1 185 ? -11.866 17.990  3.293   1.00 92.72 185 A 1 
ATOM   1477 O  O   . SER A 1 185 ? -11.473 17.678  4.419   1.00 90.05 185 A 1 
ATOM   1478 C  CB  . SER A 1 185 ? -10.450 18.244  1.245   1.00 89.50 185 A 1 
ATOM   1479 O  OG  . SER A 1 185 ? -11.422 17.609  0.441   1.00 79.92 185 A 1 
ATOM   1480 N  N   . THR A 1 186 ? -12.999 17.510  2.761   1.00 93.75 186 A 1 
ATOM   1481 C  CA  . THR A 1 186 ? -13.784 16.487  3.440   1.00 93.71 186 A 1 
ATOM   1482 C  C   . THR A 1 186 ? -13.710 15.153  2.701   1.00 94.61 186 A 1 
ATOM   1483 O  O   . THR A 1 186 ? -13.825 14.091  3.309   1.00 91.49 186 A 1 
ATOM   1484 C  CB  . THR A 1 186 ? -15.258 16.905  3.578   1.00 91.07 186 A 1 
ATOM   1485 O  OG1 . THR A 1 186 ? -15.805 17.181  2.281   1.00 83.80 186 A 1 
ATOM   1486 C  CG2 . THR A 1 186 ? -15.382 18.143  4.455   1.00 82.42 186 A 1 
ATOM   1487 N  N   . ASP A 1 187 ? -13.525 15.207  1.379   1.00 95.74 187 A 1 
ATOM   1488 C  CA  . ASP A 1 187 ? -13.388 14.003  0.560   1.00 96.54 187 A 1 
ATOM   1489 C  C   . ASP A 1 187 ? -12.465 14.297  -0.624  1.00 96.61 187 A 1 
ATOM   1490 O  O   . ASP A 1 187 ? -12.935 14.521  -1.742  1.00 95.86 187 A 1 
ATOM   1491 C  CB  . ASP A 1 187 ? -14.757 13.525  0.066   1.00 96.36 187 A 1 
ATOM   1492 C  CG  . ASP A 1 187 ? -14.678 12.176  -0.631  1.00 97.01 187 A 1 
ATOM   1493 O  OD1 . ASP A 1 187 ? -13.600 11.540  -0.604  1.00 96.77 187 A 1 
ATOM   1494 O  OD2 . ASP A 1 187 ? -15.702 11.736  -1.210  1.00 96.60 187 A 1 
ATOM   1495 N  N   . PRO A 1 188 ? -11.152 14.323  -0.384  1.00 96.84 188 A 1 
ATOM   1496 C  CA  . PRO A 1 188 ? -10.188 14.687  -1.424  1.00 96.70 188 A 1 
ATOM   1497 C  C   . PRO A 1 188 ? -10.354 13.847  -2.687  1.00 96.92 188 A 1 
ATOM   1498 O  O   . PRO A 1 188 ? -10.303 12.618  -2.637  1.00 96.56 188 A 1 
ATOM   1499 C  CB  . PRO A 1 188 ? -8.836  14.427  -0.758  1.00 96.20 188 A 1 
ATOM   1500 C  CG  . PRO A 1 188 ? -9.099  14.623  0.698   1.00 95.23 188 A 1 
ATOM   1501 C  CD  . PRO A 1 188 ? -10.490 14.072  0.909   1.00 96.80 188 A 1 
ATOM   1502 N  N   . LEU A 1 189 ? -10.590 14.541  -3.808  1.00 96.41 189 A 1 
ATOM   1503 C  CA  . LEU A 1 189 ? -10.739 13.929  -5.126  1.00 96.25 189 A 1 
ATOM   1504 C  C   . LEU A 1 189 ? -11.857 12.885  -5.178  1.00 96.47 189 A 1 
ATOM   1505 O  O   . LEU A 1 189 ? -11.879 12.032  -6.071  1.00 95.85 189 A 1 
ATOM   1506 C  CB  . LEU A 1 189 ? -9.411  13.335  -5.605  1.00 95.79 189 A 1 
ATOM   1507 C  CG  . LEU A 1 189 ? -8.285  14.357  -5.804  1.00 94.74 189 A 1 
ATOM   1508 C  CD1 . LEU A 1 189 ? -7.006  13.666  -6.266  1.00 92.98 189 A 1 
ATOM   1509 C  CD2 . LEU A 1 189 ? -8.700  15.427  -6.798  1.00 92.49 189 A 1 
ATOM   1510 N  N   . GLY A 1 190 ? -12.792 12.951  -4.223  1.00 96.73 190 A 1 
ATOM   1511 C  CA  . GLY A 1 190 ? -13.970 12.100  -4.231  1.00 97.03 190 A 1 
ATOM   1512 C  C   . GLY A 1 190 ? -13.713 10.625  -3.966  1.00 97.78 190 A 1 
ATOM   1513 O  O   . GLY A 1 190 ? -14.556 9.783   -4.277  1.00 97.55 190 A 1 
ATOM   1514 N  N   . GLN A 1 191 ? -12.569 10.307  -3.383  1.00 97.55 191 A 1 
ATOM   1515 C  CA  . GLN A 1 191 ? -12.175 8.903   -3.230  1.00 97.96 191 A 1 
ATOM   1516 C  C   . GLN A 1 191 ? -13.088 8.121   -2.279  1.00 98.34 191 A 1 
ATOM   1517 O  O   . GLN A 1 191 ? -13.391 6.960   -2.535  1.00 98.47 191 A 1 
ATOM   1518 C  CB  . GLN A 1 191 ? -10.727 8.795   -2.761  1.00 97.34 191 A 1 
ATOM   1519 C  CG  . GLN A 1 191 ? -10.220 7.356   -2.694  1.00 96.98 191 A 1 
ATOM   1520 C  CD  . GLN A 1 191 ? -8.732  7.251   -2.406  1.00 97.83 191 A 1 
ATOM   1521 O  OE1 . GLN A 1 191 ? -7.995  6.636   -3.164  1.00 92.31 191 A 1 
ATOM   1522 N  NE2 . GLN A 1 191 ? -8.305  7.867   -1.311  1.00 93.33 191 A 1 
ATOM   1523 N  N   . PHE A 1 192 ? -13.528 8.736   -1.174  1.00 98.34 192 A 1 
ATOM   1524 C  CA  . PHE A 1 192 ? -14.390 8.033   -0.225  1.00 98.50 192 A 1 
ATOM   1525 C  C   . PHE A 1 192 ? -15.719 7.641   -0.870  1.00 98.69 192 A 1 
ATOM   1526 O  O   . PHE A 1 192 ? -16.177 6.505   -0.724  1.00 98.57 192 A 1 
ATOM   1527 C  CB  . PHE A 1 192 ? -14.643 8.881   1.024   1.00 98.38 192 A 1 
ATOM   1528 C  CG  . PHE A 1 192 ? -13.505 8.862   2.021   1.00 98.39 192 A 1 
ATOM   1529 C  CD1 . PHE A 1 192 ? -13.077 7.676   2.587   1.00 97.89 192 A 1 
ATOM   1530 C  CD2 . PHE A 1 192 ? -12.876 10.044  2.391   1.00 97.77 192 A 1 
ATOM   1531 C  CE1 . PHE A 1 192 ? -12.035 7.659   3.503   1.00 97.42 192 A 1 
ATOM   1532 C  CE2 . PHE A 1 192 ? -11.840 10.032  3.304   1.00 97.29 192 A 1 
ATOM   1533 C  CZ  . PHE A 1 192 ? -11.414 8.842   3.863   1.00 97.57 192 A 1 
ATOM   1534 N  N   . GLU A 1 193 ? -16.357 8.587   -1.565  1.00 98.52 193 A 1 
ATOM   1535 C  CA  . GLU A 1 193 ? -17.631 8.292   -2.224  1.00 98.56 193 A 1 
ATOM   1536 C  C   . GLU A 1 193 ? -17.443 7.288   -3.356  1.00 98.64 193 A 1 
ATOM   1537 O  O   . GLU A 1 193 ? -18.285 6.409   -3.569  1.00 98.56 193 A 1 
ATOM   1538 C  CB  . GLU A 1 193 ? -18.266 9.574   -2.751  1.00 98.18 193 A 1 
ATOM   1539 C  CG  . GLU A 1 193 ? -18.721 10.526  -1.654  1.00 87.30 193 A 1 
ATOM   1540 C  CD  . GLU A 1 193 ? -19.724 9.891   -0.706  1.00 77.56 193 A 1 
ATOM   1541 O  OE1 . GLU A 1 193 ? -20.595 9.135   -1.172  1.00 71.54 193 A 1 
ATOM   1542 O  OE2 . GLU A 1 193 ? -19.630 10.149  0.515   1.00 71.75 193 A 1 
ATOM   1543 N  N   . TRP A 1 194 ? -16.341 7.393   -4.086  1.00 98.47 194 A 1 
ATOM   1544 C  CA  . TRP A 1 194 ? -16.005 6.433   -5.131  1.00 98.55 194 A 1 
ATOM   1545 C  C   . TRP A 1 194 ? -15.847 5.030   -4.544  1.00 98.70 194 A 1 
ATOM   1546 O  O   . TRP A 1 194 ? -16.393 4.059   -5.074  1.00 98.72 194 A 1 
ATOM   1547 C  CB  . TRP A 1 194 ? -14.714 6.857   -5.842  1.00 98.56 194 A 1 
ATOM   1548 C  CG  . TRP A 1 194 ? -14.151 5.832   -6.783  1.00 98.62 194 A 1 
ATOM   1549 C  CD1 . TRP A 1 194 ? -14.481 5.648   -8.092  1.00 98.42 194 A 1 
ATOM   1550 C  CD2 . TRP A 1 194 ? -13.139 4.863   -6.481  1.00 98.65 194 A 1 
ATOM   1551 N  NE1 . TRP A 1 194 ? -13.741 4.621   -8.622  1.00 98.36 194 A 1 
ATOM   1552 C  CE2 . TRP A 1 194 ? -12.914 4.113   -7.659  1.00 98.55 194 A 1 
ATOM   1553 C  CE3 . TRP A 1 194 ? -12.406 4.544   -5.326  1.00 98.54 194 A 1 
ATOM   1554 C  CZ2 . TRP A 1 194 ? -11.979 3.076   -7.721  1.00 98.41 194 A 1 
ATOM   1555 C  CZ3 . TRP A 1 194 ? -11.479 3.504   -5.392  1.00 98.44 194 A 1 
ATOM   1556 C  CH2 . TRP A 1 194 ? -11.280 2.786   -6.572  1.00 98.40 194 A 1 
ATOM   1557 N  N   . PHE A 1 195 ? -15.123 4.923   -3.442  1.00 98.63 195 A 1 
ATOM   1558 C  CA  . PHE A 1 195 ? -14.888 3.642   -2.788  1.00 98.70 195 A 1 
ATOM   1559 C  C   . PHE A 1 195 ? -16.201 3.020   -2.319  1.00 98.81 195 A 1 
ATOM   1560 O  O   . PHE A 1 195 ? -16.423 1.815   -2.475  1.00 98.83 195 A 1 
ATOM   1561 C  CB  . PHE A 1 195 ? -13.931 3.815   -1.606  1.00 98.78 195 A 1 
ATOM   1562 C  CG  . PHE A 1 195 ? -13.576 2.526   -0.912  1.00 98.83 195 A 1 
ATOM   1563 C  CD1 . PHE A 1 195 ? -12.743 1.595   -1.518  1.00 98.64 195 A 1 
ATOM   1564 C  CD2 . PHE A 1 195 ? -14.062 2.253   0.353   1.00 98.64 195 A 1 
ATOM   1565 C  CE1 . PHE A 1 195 ? -12.411 0.414   -0.878  1.00 98.45 195 A 1 
ATOM   1566 C  CE2 . PHE A 1 195 ? -13.730 1.074   1.002   1.00 98.45 195 A 1 
ATOM   1567 C  CZ  . PHE A 1 195 ? -12.902 0.153   0.388   1.00 98.60 195 A 1 
ATOM   1568 N  N   . LYS A 1 196 ? -17.084 3.845   -1.747  1.00 98.76 196 A 1 
ATOM   1569 C  CA  . LYS A 1 196 ? -18.385 3.367   -1.305  1.00 98.77 196 A 1 
ATOM   1570 C  C   . LYS A 1 196 ? -19.188 2.800   -2.470  1.00 98.79 196 A 1 
ATOM   1571 O  O   . LYS A 1 196 ? -19.798 1.740   -2.360  1.00 98.71 196 A 1 
ATOM   1572 C  CB  . LYS A 1 196 ? -19.176 4.494   -0.636  1.00 98.52 196 A 1 
ATOM   1573 C  CG  . LYS A 1 196 ? -20.535 4.059   -0.089  1.00 95.48 196 A 1 
ATOM   1574 C  CD  . LYS A 1 196 ? -21.280 5.224   0.544   1.00 92.73 196 A 1 
ATOM   1575 C  CE  . LYS A 1 196 ? -22.573 4.745   1.193   1.00 84.36 196 A 1 
ATOM   1576 N  NZ  . LYS A 1 196 ? -23.487 4.072   0.230   1.00 75.84 196 A 1 
ATOM   1577 N  N   . THR A 1 197 ? -19.179 3.509   -3.596  1.00 98.88 197 A 1 
ATOM   1578 C  CA  . THR A 1 197 ? -19.903 3.062   -4.787  1.00 98.77 197 A 1 
ATOM   1579 C  C   . THR A 1 197 ? -19.358 1.724   -5.293  1.00 98.88 197 A 1 
ATOM   1580 O  O   . THR A 1 197 ? -20.126 0.815   -5.615  1.00 98.75 197 A 1 
ATOM   1581 C  CB  . THR A 1 197 ? -19.811 4.119   -5.901  1.00 98.60 197 A 1 
ATOM   1582 O  OG1 . THR A 1 197 ? -20.441 5.326   -5.466  1.00 96.41 197 A 1 
ATOM   1583 C  CG2 . THR A 1 197 ? -20.485 3.629   -7.172  1.00 95.82 197 A 1 
ATOM   1584 N  N   . VAL A 1 198 ? -18.032 1.608   -5.336  1.00 98.81 198 A 1 
ATOM   1585 C  CA  . VAL A 1 198 ? -17.391 0.377   -5.781  1.00 98.82 198 A 1 
ATOM   1586 C  C   . VAL A 1 198 ? -17.725 -0.792  -4.860  1.00 98.88 198 A 1 
ATOM   1587 O  O   . VAL A 1 198 ? -18.135 -1.861  -5.314  1.00 98.82 198 A 1 
ATOM   1588 C  CB  . VAL A 1 198 ? -15.855 0.563   -5.869  1.00 98.72 198 A 1 
ATOM   1589 C  CG1 . VAL A 1 198 ? -15.158 -0.777  -6.060  1.00 98.18 198 A 1 
ATOM   1590 C  CG2 . VAL A 1 198 ? -15.500 1.512   -7.005  1.00 98.28 198 A 1 
ATOM   1591 N  N   . MET A 1 199 ? -17.580 -0.588  -3.556  1.00 98.89 199 A 1 
ATOM   1592 C  CA  . MET A 1 199 ? -17.818 -1.651  -2.582  1.00 98.82 199 A 1 
ATOM   1593 C  C   . MET A 1 199 ? -19.291 -2.059  -2.533  1.00 98.88 199 A 1 
ATOM   1594 O  O   . MET A 1 199 ? -19.596 -3.243  -2.398  1.00 98.77 199 A 1 
ATOM   1595 C  CB  . MET A 1 199 ? -17.348 -1.211  -1.196  1.00 98.81 199 A 1 
ATOM   1596 C  CG  . MET A 1 199 ? -15.835 -1.071  -1.062  1.00 98.29 199 A 1 
ATOM   1597 S  SD  . MET A 1 199 ? -14.977 -2.646  -1.167  1.00 97.91 199 A 1 
ATOM   1598 C  CE  . MET A 1 199 ? -13.964 -2.369  -2.607  1.00 93.61 199 A 1 
ATOM   1599 N  N   . ASP A 1 200 ? -20.196 -1.089  -2.625  1.00 98.87 200 A 1 
ATOM   1600 C  CA  . ASP A 1 200 ? -21.624 -1.402  -2.672  1.00 98.81 200 A 1 
ATOM   1601 C  C   . ASP A 1 200 ? -21.929 -2.293  -3.870  1.00 98.81 200 A 1 
ATOM   1602 O  O   . ASP A 1 200 ? -22.704 -3.255  -3.766  1.00 98.61 200 A 1 
ATOM   1603 C  CB  . ASP A 1 200 ? -22.472 -0.122  -2.743  1.00 98.73 200 A 1 
ATOM   1604 C  CG  . ASP A 1 200 ? -22.584 0.587   -1.403  1.00 98.11 200 A 1 
ATOM   1605 O  OD1 . ASP A 1 200 ? -22.262 -0.030  -0.371  1.00 96.48 200 A 1 
ATOM   1606 O  OD2 . ASP A 1 200 ? -23.010 1.760   -1.394  1.00 96.44 200 A 1 
ATOM   1607 N  N   . GLY A 1 201 ? -21.319 -1.984  -5.005  1.00 98.85 201 A 1 
ATOM   1608 C  CA  . GLY A 1 201 ? -21.493 -2.782  -6.208  1.00 98.71 201 A 1 
ATOM   1609 C  C   . GLY A 1 201 ? -20.988 -4.203  -6.027  1.00 98.80 201 A 1 
ATOM   1610 O  O   . GLY A 1 201 ? -21.645 -5.165  -6.433  1.00 98.61 201 A 1 
ATOM   1611 N  N   . TYR A 1 202 ? -19.824 -4.349  -5.421  1.00 98.77 202 A 1 
ATOM   1612 C  CA  . TYR A 1 202 ? -19.256 -5.667  -5.163  1.00 98.75 202 A 1 
ATOM   1613 C  C   . TYR A 1 202 ? -20.149 -6.474  -4.218  1.00 98.65 202 A 1 
ATOM   1614 O  O   . TYR A 1 202 ? -20.399 -7.657  -4.446  1.00 98.46 202 A 1 
ATOM   1615 C  CB  . TYR A 1 202 ? -17.848 -5.551  -4.564  1.00 98.77 202 A 1 
ATOM   1616 C  CG  . TYR A 1 202 ? -16.779 -5.027  -5.513  1.00 98.81 202 A 1 
ATOM   1617 C  CD1 . TYR A 1 202 ? -16.997 -4.959  -6.879  1.00 98.59 202 A 1 
ATOM   1618 C  CD2 . TYR A 1 202 ? -15.535 -4.638  -5.023  1.00 98.59 202 A 1 
ATOM   1619 C  CE1 . TYR A 1 202 ? -16.006 -4.488  -7.738  1.00 98.51 202 A 1 
ATOM   1620 C  CE2 . TYR A 1 202 ? -14.549 -4.177  -5.867  1.00 98.49 202 A 1 
ATOM   1621 C  CZ  . TYR A 1 202 ? -14.782 -4.096  -7.227  1.00 98.65 202 A 1 
ATOM   1622 O  OH  . TYR A 1 202 ? -13.804 -3.637  -8.066  1.00 98.31 202 A 1 
ATOM   1623 N  N   . ARG A 1 203 ? -20.628 -5.828  -3.164  1.00 98.70 203 A 1 
ATOM   1624 C  CA  . ARG A 1 203 ? -21.482 -6.498  -2.187  1.00 98.65 203 A 1 
ATOM   1625 C  C   . ARG A 1 203 ? -22.759 -7.019  -2.844  1.00 98.56 203 A 1 
ATOM   1626 O  O   . ARG A 1 203 ? -23.175 -8.156  -2.610  1.00 98.07 203 A 1 
ATOM   1627 C  CB  . ARG A 1 203 ? -21.829 -5.546  -1.041  1.00 98.26 203 A 1 
ATOM   1628 C  CG  . ARG A 1 203 ? -22.870 -6.086  -0.066  1.00 97.05 203 A 1 
ATOM   1629 C  CD  . ARG A 1 203 ? -23.102 -5.092  1.073   1.00 96.30 203 A 1 
ATOM   1630 N  NE  . ARG A 1 203 ? -22.019 -5.123  2.049   1.00 95.20 203 A 1 
ATOM   1631 C  CZ  . ARG A 1 203 ? -21.754 -4.143  2.909   1.00 96.32 203 A 1 
ATOM   1632 N  NH1 . ARG A 1 203 ? -22.475 -3.026  2.890   1.00 90.72 203 A 1 
ATOM   1633 N  NH2 . ARG A 1 203 ? -20.759 -4.262  3.784   1.00 90.53 203 A 1 
ATOM   1634 N  N   . LYS A 1 204 ? -23.389 -6.186  -3.665  1.00 98.69 204 A 1 
ATOM   1635 C  CA  . LYS A 1 204 ? -24.653 -6.552  -4.298  1.00 98.51 204 A 1 
ATOM   1636 C  C   . LYS A 1 204 ? -24.501 -7.689  -5.308  1.00 98.46 204 A 1 
ATOM   1637 O  O   . LYS A 1 204 ? -25.453 -8.421  -5.564  1.00 97.84 204 A 1 
ATOM   1638 C  CB  . LYS A 1 204 ? -25.265 -5.330  -4.991  1.00 98.21 204 A 1 
ATOM   1639 C  CG  . LYS A 1 204 ? -25.741 -4.245  -4.040  1.00 88.15 204 A 1 
ATOM   1640 C  CD  . LYS A 1 204 ? -26.241 -3.016  -4.787  1.00 84.99 204 A 1 
ATOM   1641 C  CE  . LYS A 1 204 ? -26.662 -1.926  -3.834  1.00 73.02 204 A 1 
ATOM   1642 N  NZ  . LYS A 1 204 ? -27.102 -0.693  -4.551  1.00 64.33 204 A 1 
ATOM   1643 N  N   . THR A 1 205 ? -23.301 -7.833  -5.872  1.00 98.21 205 A 1 
ATOM   1644 C  CA  . THR A 1 205 ? -23.067 -8.832  -6.914  1.00 98.09 205 A 1 
ATOM   1645 C  C   . THR A 1 205 ? -22.212 -10.005 -6.434  1.00 97.85 205 A 1 
ATOM   1646 O  O   . THR A 1 205 ? -21.796 -10.847 -7.229  1.00 97.06 205 A 1 
ATOM   1647 C  CB  . THR A 1 205 ? -22.406 -8.196  -8.150  1.00 97.86 205 A 1 
ATOM   1648 O  OG1 . THR A 1 205 ? -21.201 -7.520  -7.761  1.00 96.57 205 A 1 
ATOM   1649 C  CG2 . THR A 1 205 ? -23.354 -7.193  -8.798  1.00 95.80 205 A 1 
ATOM   1650 N  N   . GLY A 1 206 ? -21.939 -10.064 -5.124  1.00 97.93 206 A 1 
ATOM   1651 C  CA  . GLY A 1 206 ? -21.209 -11.188 -4.551  1.00 97.65 206 A 1 
ATOM   1652 C  C   . GLY A 1 206 ? -19.734 -11.235 -4.906  1.00 97.73 206 A 1 
ATOM   1653 O  O   . GLY A 1 206 ? -19.129 -12.305 -4.900  1.00 96.73 206 A 1 
ATOM   1654 N  N   . GLN A 1 207 ? -19.158 -10.079 -5.208  1.00 98.10 207 A 1 
ATOM   1655 C  CA  . GLN A 1 207 ? -17.736 -9.998  -5.532  1.00 98.23 207 A 1 
ATOM   1656 C  C   . GLN A 1 207 ? -16.911 -9.761  -4.275  1.00 98.31 207 A 1 
ATOM   1657 O  O   . GLN A 1 207 ? -17.429 -9.376  -3.231  1.00 98.18 207 A 1 
ATOM   1658 C  CB  . GLN A 1 207 ? -17.476 -8.883  -6.553  1.00 97.93 207 A 1 
ATOM   1659 C  CG  . GLN A 1 207 ? -18.285 -9.010  -7.831  1.00 97.09 207 A 1 
ATOM   1660 C  CD  . GLN A 1 207 ? -17.839 -8.040  -8.908  1.00 96.92 207 A 1 
ATOM   1661 O  OE1 . GLN A 1 207 ? -16.648 -7.993  -9.242  1.00 91.39 207 A 1 
ATOM   1662 N  NE2 . GLN A 1 207 ? -18.763 -7.275  -9.453  1.00 90.53 207 A 1 
ATOM   1663 N  N   . ARG A 1 208 ? -15.617 -10.010 -4.385  1.00 98.33 208 A 1 
ATOM   1664 C  CA  . ARG A 1 208 ? -14.699 -9.796  -3.277  1.00 98.46 208 A 1 
ATOM   1665 C  C   . ARG A 1 208 ? -13.575 -8.864  -3.707  1.00 98.59 208 A 1 
ATOM   1666 O  O   . ARG A 1 208 ? -13.394 -8.598  -4.899  1.00 98.38 208 A 1 
ATOM   1667 C  CB  . ARG A 1 208 ? -14.122 -11.131 -2.793  1.00 98.03 208 A 1 
ATOM   1668 C  CG  . ARG A 1 208 ? -15.166 -12.126 -2.309  1.00 95.41 208 A 1 
ATOM   1669 C  CD  . ARG A 1 208 ? -15.798 -11.672 -1.005  1.00 89.12 208 A 1 
ATOM   1670 N  NE  . ARG A 1 208 ? -16.775 -12.637 -0.502  1.00 81.96 208 A 1 
ATOM   1671 C  CZ  . ARG A 1 208 ? -18.070 -12.607 -0.770  1.00 73.77 208 A 1 
ATOM   1672 N  NH1 . ARG A 1 208 ? -18.572 -11.652 -1.537  1.00 68.11 208 A 1 
ATOM   1673 N  NH2 . ARG A 1 208 ? -18.872 -13.540 -0.277  1.00 70.28 208 A 1 
ATOM   1674 N  N   . ALA A 1 209 ? -12.807 -8.366  -2.731  1.00 98.66 209 A 1 
ATOM   1675 C  CA  . ALA A 1 209 ? -11.739 -7.420  -3.024  1.00 98.77 209 A 1 
ATOM   1676 C  C   . ALA A 1 209 ? -10.539 -7.588  -2.110  1.00 98.74 209 A 1 
ATOM   1677 O  O   . ALA A 1 209 ? -10.678 -7.946  -0.935  1.00 98.59 209 A 1 
ATOM   1678 C  CB  . ALA A 1 209 ? -12.261 -5.984  -2.926  1.00 98.62 209 A 1 
ATOM   1679 N  N   . ILE A 1 210 ? -9.367  -7.356  -2.667  1.00 98.72 210 A 1 
ATOM   1680 C  CA  . ILE A 1 210 ? -8.158  -7.159  -1.885  1.00 98.76 210 A 1 
ATOM   1681 C  C   . ILE A 1 210 ? -7.773  -5.700  -2.092  1.00 98.85 210 A 1 
ATOM   1682 O  O   . ILE A 1 210 ? -7.539  -5.270  -3.217  1.00 98.81 210 A 1 
ATOM   1683 C  CB  . ILE A 1 210 ? -7.021  -8.099  -2.329  1.00 98.68 210 A 1 
ATOM   1684 C  CG1 . ILE A 1 210 ? -7.393  -9.549  -2.008  1.00 98.10 210 A 1 
ATOM   1685 C  CG2 . ILE A 1 210 ? -5.709  -7.716  -1.642  1.00 98.33 210 A 1 
ATOM   1686 C  CD1 . ILE A 1 210 ? -6.407  -10.576 -2.529  1.00 96.42 210 A 1 
ATOM   1687 N  N   . VAL A 1 211 ? -7.745  -4.939  -0.998  1.00 98.73 211 A 1 
ATOM   1688 C  CA  . VAL A 1 211 ? -7.482  -3.504  -1.068  1.00 98.78 211 A 1 
ATOM   1689 C  C   . VAL A 1 211 ? -6.019  -3.226  -0.758  1.00 98.77 211 A 1 
ATOM   1690 O  O   . VAL A 1 211 ? -5.455  -3.808  0.171   1.00 98.70 211 A 1 
ATOM   1691 C  CB  . VAL A 1 211 ? -8.387  -2.728  -0.089  1.00 98.75 211 A 1 
ATOM   1692 C  CG1 . VAL A 1 211 ? -8.138  -1.229  -0.203  1.00 98.37 211 A 1 
ATOM   1693 C  CG2 . VAL A 1 211 ? -9.854  -3.040  -0.359  1.00 98.35 211 A 1 
ATOM   1694 N  N   . SER A 1 212 ? -5.400  -2.345  -1.543  1.00 98.74 212 A 1 
ATOM   1695 C  CA  . SER A 1 212 ? -4.015  -1.956  -1.310  1.00 98.69 212 A 1 
ATOM   1696 C  C   . SER A 1 212 ? -3.903  -0.436  -1.254  1.00 98.65 212 A 1 
ATOM   1697 O  O   . SER A 1 212 ? -4.628  0.279   -1.937  1.00 98.42 212 A 1 
ATOM   1698 C  CB  . SER A 1 212 ? -3.098  -2.503  -2.406  1.00 98.08 212 A 1 
ATOM   1699 O  OG  . SER A 1 212 ? -3.131  -3.914  -2.441  1.00 89.80 212 A 1 
ATOM   1700 N  N   . MET A 1 213 ? -2.980  0.052   -0.425  1.00 98.50 213 A 1 
ATOM   1701 C  CA  . MET A 1 213 ? -2.748  1.477   -0.264  1.00 98.41 213 A 1 
ATOM   1702 C  C   . MET A 1 213 ? -1.339  1.667   0.267   1.00 98.39 213 A 1 
ATOM   1703 O  O   . MET A 1 213 ? -0.763  0.758   0.865   1.00 97.68 213 A 1 
ATOM   1704 C  CB  . MET A 1 213 ? -3.770  2.083   0.713   1.00 97.45 213 A 1 
ATOM   1705 C  CG  . MET A 1 213 ? -3.688  1.502   2.118   1.00 96.26 213 A 1 
ATOM   1706 S  SD  . MET A 1 213 ? -5.146  1.861   3.137   1.00 96.73 213 A 1 
ATOM   1707 C  CE  . MET A 1 213 ? -6.374  0.869   2.324   1.00 91.69 213 A 1 
ATOM   1708 N  N   . HIS A 1 214 ? -0.762  2.853   0.041   1.00 97.79 214 A 1 
ATOM   1709 C  CA  . HIS A 1 214 ? 0.597   3.064   0.513   1.00 97.46 214 A 1 
ATOM   1710 C  C   . HIS A 1 214 ? 0.645   3.252   2.021   1.00 97.11 214 A 1 
ATOM   1711 O  O   . HIS A 1 214 ? 1.426   2.604   2.718   1.00 95.92 214 A 1 
ATOM   1712 C  CB  . HIS A 1 214 ? 1.245   4.265   -0.190  1.00 97.28 214 A 1 
ATOM   1713 C  CG  . HIS A 1 214 ? 2.685   4.439   0.182   1.00 97.13 214 A 1 
ATOM   1714 N  ND1 . HIS A 1 214 ? 3.647   3.497   -0.098  1.00 94.32 214 A 1 
ATOM   1715 C  CD2 . HIS A 1 214 ? 3.318   5.437   0.842   1.00 93.92 214 A 1 
ATOM   1716 C  CE1 . HIS A 1 214 ? 4.817   3.907   0.360   1.00 94.60 214 A 1 
ATOM   1717 N  NE2 . HIS A 1 214 ? 4.644   5.087   0.934   1.00 94.82 214 A 1 
ATOM   1718 N  N   . ILE A 1 215 ? -0.204  4.145   2.534   1.00 97.49 215 A 1 
ATOM   1719 C  CA  . ILE A 1 215 ? -0.209  4.476   3.961   1.00 97.33 215 A 1 
ATOM   1720 C  C   . ILE A 1 215 ? -1.457  3.917   4.636   1.00 97.39 215 A 1 
ATOM   1721 O  O   . ILE A 1 215 ? -2.577  4.332   4.337   1.00 97.37 215 A 1 
ATOM   1722 C  CB  . ILE A 1 215 ? -0.138  5.997   4.189   1.00 97.22 215 A 1 
ATOM   1723 C  CG1 . ILE A 1 215 ? 0.993   6.613   3.368   1.00 96.31 215 A 1 
ATOM   1724 C  CG2 . ILE A 1 215 ? 0.045   6.297   5.674   1.00 96.13 215 A 1 
ATOM   1725 C  CD1 . ILE A 1 215 ? 1.108   8.127   3.488   1.00 94.68 215 A 1 
ATOM   1726 N  N   . CYS A 1 216 ? -1.271  2.977   5.550   1.00 96.88 216 A 1 
ATOM   1727 C  CA  . CYS A 1 216 ? -2.364  2.403   6.315   1.00 96.52 216 A 1 
ATOM   1728 C  C   . CYS A 1 216 ? -2.866  3.393   7.367   1.00 96.84 216 A 1 
ATOM   1729 O  O   . CYS A 1 216 ? -2.098  4.229   7.847   1.00 95.60 216 A 1 
ATOM   1730 C  CB  . CYS A 1 216 ? -1.893  1.132   7.031   1.00 94.51 216 A 1 
ATOM   1731 S  SG  . CYS A 1 216 ? -2.549  -0.429  6.398   1.00 89.70 216 A 1 
ATOM   1732 N  N   . PRO A 1 217 ? -4.147  3.331   7.750   1.00 96.74 217 A 1 
ATOM   1733 C  CA  . PRO A 1 217 ? -4.585  4.090   8.913   1.00 96.04 217 A 1 
ATOM   1734 C  C   . PRO A 1 217 ? -3.884  3.571   10.159  1.00 95.13 217 A 1 
ATOM   1735 O  O   . PRO A 1 217 ? -3.479  2.403   10.209  1.00 92.05 217 A 1 
ATOM   1736 C  CB  . PRO A 1 217 ? -6.094  3.828   8.969   1.00 95.24 217 A 1 
ATOM   1737 C  CG  . PRO A 1 217 ? -6.277  2.539   8.246   1.00 93.54 217 A 1 
ATOM   1738 C  CD  . PRO A 1 217 ? -5.230  2.523   7.171   1.00 96.42 217 A 1 
ATOM   1739 N  N   . GLY A 1 218 ? -3.721  4.437   11.164  1.00 92.15 218 A 1 
ATOM   1740 C  CA  . GLY A 1 218 ? -3.041  4.062   12.385  1.00 90.19 218 A 1 
ATOM   1741 C  C   . GLY A 1 218 ? -1.830  4.927   12.653  1.00 91.30 218 A 1 
ATOM   1742 O  O   . GLY A 1 218 ? -1.747  6.062   12.188  1.00 88.91 218 A 1 
ATOM   1743 N  N   . VAL A 1 219 ? -0.883  4.381   13.412  1.00 87.04 219 A 1 
ATOM   1744 C  CA  . VAL A 1 219 ? 0.275   5.138   13.866  1.00 85.04 219 A 1 
ATOM   1745 C  C   . VAL A 1 219 ? 1.573   4.480   13.419  1.00 84.47 219 A 1 
ATOM   1746 O  O   . VAL A 1 219 ? 1.584   3.335   12.967  1.00 85.07 219 A 1 
ATOM   1747 C  CB  . VAL A 1 219 ? 0.276   5.288   15.398  1.00 83.22 219 A 1 
ATOM   1748 C  CG1 . VAL A 1 219 ? -0.994  5.984   15.871  1.00 78.66 219 A 1 
ATOM   1749 C  CG2 . VAL A 1 219 ? 0.416   3.919   16.064  1.00 79.86 219 A 1 
ATOM   1750 N  N   . ALA A 1 220 ? 2.675   5.228   13.557  1.00 83.04 220 A 1 
ATOM   1751 C  CA  . ALA A 1 220 ? 4.001   4.685   13.316  1.00 81.74 220 A 1 
ATOM   1752 C  C   . ALA A 1 220 ? 4.639   4.351   14.656  1.00 82.49 220 A 1 
ATOM   1753 O  O   . ALA A 1 220 ? 5.133   5.232   15.357  1.00 81.71 220 A 1 
ATOM   1754 C  CB  . ALA A 1 220 ? 4.856   5.683   12.548  1.00 81.30 220 A 1 
ATOM   1755 N  N   . GLU A 1 221 ? 4.613   3.066   15.028  1.00 83.88 221 A 1 
ATOM   1756 C  CA  . GLU A 1 221 ? 5.112   2.624   16.328  1.00 79.11 221 A 1 
ATOM   1757 C  C   . GLU A 1 221 ? 6.555   3.052   16.555  1.00 78.04 221 A 1 
ATOM   1758 O  O   . GLU A 1 221 ? 6.942   3.414   17.665  1.00 76.40 221 A 1 
ATOM   1759 C  CB  . GLU A 1 221 ? 5.014   1.100   16.445  1.00 78.98 221 A 1 
ATOM   1760 C  CG  . GLU A 1 221 ? 3.609   0.534   16.379  1.00 76.23 221 A 1 
ATOM   1761 C  CD  . GLU A 1 221 ? 3.178   0.163   14.964  1.00 73.20 221 A 1 
ATOM   1762 O  OE1 . GLU A 1 221 ? 3.598   0.832   14.001  1.00 71.37 221 A 1 
ATOM   1763 O  OE2 . GLU A 1 221 ? 2.421   -0.810  14.826  1.00 75.71 221 A 1 
ATOM   1764 N  N   . ARG A 1 222 ? 7.345   3.019   15.494  1.00 81.28 222 A 1 
ATOM   1765 C  CA  . ARG A 1 222 ? 8.773   3.314   15.580  1.00 78.85 222 A 1 
ATOM   1766 C  C   . ARG A 1 222 ? 9.050   4.796   15.793  1.00 77.90 222 A 1 
ATOM   1767 O  O   . ARG A 1 222 ? 10.116  5.170   16.291  1.00 77.25 222 A 1 
ATOM   1768 C  CB  . ARG A 1 222 ? 9.465   2.818   14.311  1.00 78.43 222 A 1 
ATOM   1769 C  CG  . ARG A 1 222 ? 10.966  2.934   14.334  1.00 73.46 222 A 1 
ATOM   1770 C  CD  . ARG A 1 222 ? 11.567  2.270   13.110  1.00 70.81 222 A 1 
ATOM   1771 N  NE  . ARG A 1 222 ? 13.018  2.365   13.112  1.00 68.25 222 A 1 
ATOM   1772 C  CZ  . ARG A 1 222 ? 13.811  1.756   12.232  1.00 64.88 222 A 1 
ATOM   1773 N  NH1 . ARG A 1 222 ? 13.286  1.003   11.272  1.00 61.44 222 A 1 
ATOM   1774 N  NH2 . ARG A 1 222 ? 15.126  1.898   12.306  1.00 56.94 222 A 1 
ATOM   1775 N  N   . PHE A 1 223 ? 8.094   5.635   15.424  1.00 80.70 223 A 1 
ATOM   1776 C  CA  . PHE A 1 223 ? 8.274   7.079   15.506  1.00 80.24 223 A 1 
ATOM   1777 C  C   . PHE A 1 223 ? 7.298   7.698   16.497  1.00 79.98 223 A 1 
ATOM   1778 O  O   . PHE A 1 223 ? 6.424   8.493   16.144  1.00 77.26 223 A 1 
ATOM   1779 C  CB  . PHE A 1 223 ? 8.142   7.700   14.118  1.00 80.63 223 A 1 
ATOM   1780 C  CG  . PHE A 1 223 ? 9.152   7.173   13.134  1.00 78.47 223 A 1 
ATOM   1781 C  CD1 . PHE A 1 223 ? 10.472  7.607   13.174  1.00 74.09 223 A 1 
ATOM   1782 C  CD2 . PHE A 1 223 ? 8.798   6.228   12.184  1.00 76.20 223 A 1 
ATOM   1783 C  CE1 . PHE A 1 223 ? 11.407  7.116   12.287  1.00 71.75 223 A 1 
ATOM   1784 C  CE2 . PHE A 1 223 ? 9.730   5.732   11.294  1.00 71.90 223 A 1 
ATOM   1785 C  CZ  . PHE A 1 223 ? 11.040  6.174   11.343  1.00 72.11 223 A 1 
ATOM   1786 N  N   . ASN A 1 224 ? 7.460   7.315   17.775  1.00 82.07 224 A 1 
ATOM   1787 C  CA  . ASN A 1 224 ? 6.683   7.855   18.883  1.00 80.54 224 A 1 
ATOM   1788 C  C   . ASN A 1 224 ? 5.173   7.669   18.690  1.00 81.34 224 A 1 
ATOM   1789 O  O   . ASN A 1 224 ? 4.368   8.475   19.153  1.00 78.02 224 A 1 
ATOM   1790 C  CB  . ASN A 1 224 ? 7.000   9.337   19.098  1.00 79.56 224 A 1 
ATOM   1791 C  CG  . ASN A 1 224 ? 6.626   9.831   20.482  1.00 72.79 224 A 1 
ATOM   1792 O  OD1 . ASN A 1 224 ? 6.743   9.099   21.461  1.00 67.71 224 A 1 
ATOM   1793 N  ND2 . ASN A 1 224 ? 6.177   11.080  20.566  1.00 65.05 224 A 1 
ATOM   1794 N  N   . TYR A 1 225 ? 4.801   6.584   18.015  1.00 82.42 225 A 1 
ATOM   1795 C  CA  . TYR A 1 225 ? 3.393   6.254   17.775  1.00 82.64 225 A 1 
ATOM   1796 C  C   . TYR A 1 225 ? 2.640   7.427   17.136  1.00 83.90 225 A 1 
ATOM   1797 O  O   . TYR A 1 225 ? 1.481   7.691   17.461  1.00 80.48 225 A 1 
ATOM   1798 C  CB  . TYR A 1 225 ? 2.716   5.812   19.077  1.00 82.04 225 A 1 
ATOM   1799 C  CG  . TYR A 1 225 ? 3.289   4.528   19.631  1.00 79.76 225 A 1 
ATOM   1800 C  CD1 . TYR A 1 225 ? 4.406   4.542   20.454  1.00 77.11 225 A 1 
ATOM   1801 C  CD2 . TYR A 1 225 ? 2.726   3.296   19.321  1.00 79.14 225 A 1 
ATOM   1802 C  CE1 . TYR A 1 225 ? 4.944   3.367   20.955  1.00 72.91 225 A 1 
ATOM   1803 C  CE2 . TYR A 1 225 ? 3.252   2.119   19.814  1.00 73.08 225 A 1 
ATOM   1804 C  CZ  . TYR A 1 225 ? 4.361   2.156   20.634  1.00 73.49 225 A 1 
ATOM   1805 O  OH  . TYR A 1 225 ? 4.888   0.993   21.133  1.00 69.22 225 A 1 
ATOM   1806 N  N   . SER A 1 226 ? 3.307   8.123   16.223  1.00 84.34 226 A 1 
ATOM   1807 C  CA  . SER A 1 226 ? 2.742   9.307   15.595  1.00 83.75 226 A 1 
ATOM   1808 C  C   . SER A 1 226 ? 1.669   8.948   14.567  1.00 84.31 226 A 1 
ATOM   1809 O  O   . SER A 1 226 ? 1.831   7.992   13.800  1.00 85.79 226 A 1 
ATOM   1810 C  CB  . SER A 1 226 ? 3.842   10.123  14.923  1.00 83.69 226 A 1 
ATOM   1811 O  OG  . SER A 1 226 ? 4.564   9.340   13.991  1.00 79.34 226 A 1 
ATOM   1812 N  N   . ASP A 1 227 ? 0.560   9.720   14.567  1.00 88.34 227 A 1 
ATOM   1813 C  CA  . ASP A 1 227 ? -0.479  9.541   13.572  1.00 88.13 227 A 1 
ATOM   1814 C  C   . ASP A 1 227 ? 0.083   9.801   12.179  1.00 89.21 227 A 1 
ATOM   1815 O  O   . ASP A 1 227 ? 0.894   10.699  11.984  1.00 87.69 227 A 1 
ATOM   1816 C  CB  . ASP A 1 227 ? -1.647  10.482  13.831  1.00 86.29 227 A 1 
ATOM   1817 C  CG  . ASP A 1 227 ? -2.424  10.127  15.087  1.00 82.48 227 A 1 
ATOM   1818 O  OD1 . ASP A 1 227 ? -2.617  8.924   15.361  1.00 76.85 227 A 1 
ATOM   1819 O  OD2 . ASP A 1 227 ? -2.860  11.055  15.807  1.00 78.03 227 A 1 
ATOM   1820 N  N   . GLN A 1 228 ? -0.366  9.002   11.208  1.00 92.88 228 A 1 
ATOM   1821 C  CA  . GLN A 1 228 ? 0.112   9.143   9.834   1.00 93.48 228 A 1 
ATOM   1822 C  C   . GLN A 1 228 ? -0.891  9.865   8.943   1.00 95.10 228 A 1 
ATOM   1823 O  O   . GLN A 1 228 ? -0.513  10.566  8.002   1.00 93.81 228 A 1 
ATOM   1824 C  CB  . GLN A 1 228 ? 0.432   7.765   9.246   1.00 92.39 228 A 1 
ATOM   1825 C  CG  . GLN A 1 228 ? 1.528   7.043   9.988   1.00 91.45 228 A 1 
ATOM   1826 C  CD  . GLN A 1 228 ? 2.811   7.844   10.020  1.00 91.54 228 A 1 
ATOM   1827 O  OE1 . GLN A 1 228 ? 3.458   8.032   8.988   1.00 83.43 228 A 1 
ATOM   1828 N  NE2 . GLN A 1 228 ? 3.169   8.354   11.190  1.00 82.34 228 A 1 
ATOM   1829 N  N   . LEU A 1 229 ? -2.185  9.718   9.244   1.00 95.15 229 A 1 
ATOM   1830 C  CA  . LEU A 1 229 ? -3.236  10.363  8.475   1.00 94.87 229 A 1 
ATOM   1831 C  C   . LEU A 1 229 ? -3.910  11.451  9.311   1.00 94.81 229 A 1 
ATOM   1832 O  O   . LEU A 1 229 ? -3.930  11.375  10.536  1.00 94.59 229 A 1 
ATOM   1833 C  CB  . LEU A 1 229 ? -4.271  9.339   8.020   1.00 95.49 229 A 1 
ATOM   1834 C  CG  . LEU A 1 229 ? -3.753  8.084   7.299   1.00 95.34 229 A 1 
ATOM   1835 C  CD1 . LEU A 1 229 ? -4.917  7.195   6.884   1.00 94.94 229 A 1 
ATOM   1836 C  CD2 . LEU A 1 229 ? -2.908  8.470   6.096   1.00 95.12 229 A 1 
ATOM   1837 N  N   . TYR A 1 230 ? -4.468  12.471  8.631   1.00 96.47 230 A 1 
ATOM   1838 C  CA  . TYR A 1 230 ? -5.305  13.433  9.332   1.00 95.62 230 A 1 
ATOM   1839 C  C   . TYR A 1 230 ? -6.408  12.677  10.070  1.00 95.90 230 A 1 
ATOM   1840 O  O   . TYR A 1 230 ? -6.971  11.732  9.517   1.00 95.67 230 A 1 
ATOM   1841 C  CB  . TYR A 1 230 ? -5.936  14.421  8.352   1.00 95.16 230 A 1 
ATOM   1842 C  CG  . TYR A 1 230 ? -4.978  15.436  7.754   1.00 95.23 230 A 1 
ATOM   1843 C  CD1 . TYR A 1 230 ? -4.416  16.435  8.536   1.00 93.55 230 A 1 
ATOM   1844 C  CD2 . TYR A 1 230 ? -4.668  15.412  6.405   1.00 93.88 230 A 1 
ATOM   1845 C  CE1 . TYR A 1 230 ? -3.554  17.375  7.984   1.00 92.77 230 A 1 
ATOM   1846 C  CE2 . TYR A 1 230 ? -3.812  16.352  5.843   1.00 93.03 230 A 1 
ATOM   1847 C  CZ  . TYR A 1 230 ? -3.259  17.332  6.637   1.00 93.81 230 A 1 
ATOM   1848 O  OH  . TYR A 1 230 ? -2.414  18.254  6.089   1.00 91.42 230 A 1 
ATOM   1849 N  N   . PRO A 1 231 ? -6.721  13.060  11.316  1.00 95.68 231 A 1 
ATOM   1850 C  CA  . PRO A 1 231 ? -7.702  12.316  12.119  1.00 94.65 231 A 1 
ATOM   1851 C  C   . PRO A 1 231 ? -9.042  12.089  11.418  1.00 95.23 231 A 1 
ATOM   1852 O  O   . PRO A 1 231 ? -9.594  10.985  11.491  1.00 95.00 231 A 1 
ATOM   1853 C  CB  . PRO A 1 231 ? -7.869  13.194  13.359  1.00 93.40 231 A 1 
ATOM   1854 C  CG  . PRO A 1 231 ? -6.547  13.875  13.503  1.00 91.08 231 A 1 
ATOM   1855 C  CD  . PRO A 1 231 ? -6.090  14.147  12.085  1.00 94.40 231 A 1 
ATOM   1856 N  N   . GLN A 1 232 ? -9.560  13.114  10.732  1.00 95.79 232 A 1 
ATOM   1857 C  CA  . GLN A 1 232 ? -10.852 12.989  10.069  1.00 95.36 232 A 1 
ATOM   1858 C  C   . GLN A 1 232 ? -10.817 11.960  8.940   1.00 96.23 232 A 1 
ATOM   1859 O  O   . GLN A 1 232 ? -11.808 11.278  8.688   1.00 95.86 232 A 1 
ATOM   1860 C  CB  . GLN A 1 232 ? -11.332 14.347  9.548   1.00 93.94 232 A 1 
ATOM   1861 C  CG  . GLN A 1 232 ? -10.507 14.951  8.417   1.00 88.37 232 A 1 
ATOM   1862 C  CD  . GLN A 1 232 ? -9.373  15.839  8.911   1.00 88.35 232 A 1 
ATOM   1863 O  OE1 . GLN A 1 232 ? -8.858  15.646  10.023  1.00 82.75 232 A 1 
ATOM   1864 N  NE2 . GLN A 1 232 ? -8.969  16.800  8.089   1.00 81.06 232 A 1 
ATOM   1865 N  N   . TYR A 1 233 ? -9.676  11.850  8.257   1.00 96.92 233 A 1 
ATOM   1866 C  CA  . TYR A 1 233 ? -9.541  10.871  7.188   1.00 97.09 233 A 1 
ATOM   1867 C  C   . TYR A 1 233 ? -9.233  9.489   7.743   1.00 97.22 233 A 1 
ATOM   1868 O  O   . TYR A 1 233 ? -9.736  8.488   7.233   1.00 97.19 233 A 1 
ATOM   1869 C  CB  . TYR A 1 233 ? -8.448  11.292  6.195   1.00 96.99 233 A 1 
ATOM   1870 C  CG  . TYR A 1 233 ? -8.680  12.642  5.550   1.00 97.16 233 A 1 
ATOM   1871 C  CD1 . TYR A 1 233 ? -9.957  13.061  5.197   1.00 96.10 233 A 1 
ATOM   1872 C  CD2 . TYR A 1 233 ? -7.615  13.490  5.292   1.00 96.26 233 A 1 
ATOM   1873 C  CE1 . TYR A 1 233 ? -10.168 14.304  4.621   1.00 95.67 233 A 1 
ATOM   1874 C  CE2 . TYR A 1 233 ? -7.820  14.736  4.707   1.00 95.69 233 A 1 
ATOM   1875 C  CZ  . TYR A 1 233 ? -9.095  15.137  4.378   1.00 96.10 233 A 1 
ATOM   1876 O  OH  . TYR A 1 233 ? -9.299  16.365  3.809   1.00 94.94 233 A 1 
ATOM   1877 N  N   . ASN A 1 234 ? -8.428  9.434   8.789   1.00 96.86 234 A 1 
ATOM   1878 C  CA  . ASN A 1 234 ? -8.095  8.172   9.430   1.00 96.53 234 A 1 
ATOM   1879 C  C   . ASN A 1 234 ? -9.346  7.443   9.897   1.00 96.99 234 A 1 
ATOM   1880 O  O   . ASN A 1 234 ? -9.553  6.271   9.575   1.00 97.19 234 A 1 
ATOM   1881 C  CB  . ASN A 1 234 ? -7.153  8.403   10.614  1.00 96.25 234 A 1 
ATOM   1882 C  CG  . ASN A 1 234 ? -6.691  7.103   11.249  1.00 96.27 234 A 1 
ATOM   1883 O  OD1 . ASN A 1 234 ? -5.684  6.523   10.845  1.00 92.44 234 A 1 
ATOM   1884 N  ND2 . ASN A 1 234 ? -7.421  6.653   12.255  1.00 92.14 234 A 1 
ATOM   1885 N  N   . ASP A 1 235 ? -10.186 8.149   10.650  1.00 96.58 235 A 1 
ATOM   1886 C  CA  . ASP A 1 235 ? -11.391 7.541   11.202  1.00 96.13 235 A 1 
ATOM   1887 C  C   . ASP A 1 235 ? -12.352 7.115   10.095  1.00 96.83 235 A 1 
ATOM   1888 O  O   . ASP A 1 235 ? -12.943 6.033   10.157  1.00 96.56 235 A 1 
ATOM   1889 C  CB  . ASP A 1 235 ? -12.086 8.510   12.155  1.00 94.92 235 A 1 
ATOM   1890 C  CG  . ASP A 1 235 ? -11.239 8.822   13.382  1.00 90.22 235 A 1 
ATOM   1891 O  OD1 . ASP A 1 235 ? -10.237 8.116   13.621  1.00 86.19 235 A 1 
ATOM   1892 O  OD2 . ASP A 1 235 ? -11.583 9.777   14.111  1.00 85.78 235 A 1 
ATOM   1893 N  N   . ARG A 1 236 ? -12.523 7.963   9.084   1.00 97.15 236 A 1 
ATOM   1894 C  CA  . ARG A 1 236 ? -13.426 7.640   7.986   1.00 97.45 236 A 1 
ATOM   1895 C  C   . ARG A 1 236 ? -12.913 6.459   7.175   1.00 97.71 236 A 1 
ATOM   1896 O  O   . ARG A 1 236 ? -13.691 5.631   6.700   1.00 97.62 236 A 1 
ATOM   1897 C  CB  . ARG A 1 236 ? -13.638 8.863   7.083   1.00 97.12 236 A 1 
ATOM   1898 C  CG  . ARG A 1 236 ? -14.728 8.663   6.035   1.00 95.02 236 A 1 
ATOM   1899 C  CD  . ARG A 1 236 ? -15.036 9.945   5.279   1.00 93.28 236 A 1 
ATOM   1900 N  NE  . ARG A 1 236 ? -16.100 9.754   4.306   1.00 90.95 236 A 1 
ATOM   1901 C  CZ  . ARG A 1 236 ? -16.540 10.692  3.473   1.00 88.14 236 A 1 
ATOM   1902 N  NH1 . ARG A 1 236 ? -16.004 11.907  3.490   1.00 85.70 236 A 1 
ATOM   1903 N  NH2 . ARG A 1 236 ? -17.518 10.416  2.624   1.00 83.19 236 A 1 
ATOM   1904 N  N   . LEU A 1 237 ? -11.590 6.372   6.999   1.00 97.14 237 A 1 
ATOM   1905 C  CA  . LEU A 1 237 ? -10.997 5.265   6.251   1.00 97.53 237 A 1 
ATOM   1906 C  C   . LEU A 1 237 ? -11.173 3.947   6.993   1.00 97.76 237 A 1 
ATOM   1907 O  O   . LEU A 1 237 ? -11.528 2.931   6.388   1.00 97.96 237 A 1 
ATOM   1908 C  CB  . LEU A 1 237 ? -9.513  5.538   5.980   1.00 97.64 237 A 1 
ATOM   1909 C  CG  . LEU A 1 237 ? -8.771  4.459   5.179   1.00 97.23 237 A 1 
ATOM   1910 C  CD1 . LEU A 1 237 ? -9.439  4.232   3.833   1.00 96.77 237 A 1 
ATOM   1911 C  CD2 . LEU A 1 237 ? -7.311  4.866   4.990   1.00 96.66 237 A 1 
ATOM   1912 N  N   . VAL A 1 238 ? -10.934 3.951   8.308   1.00 97.33 238 A 1 
ATOM   1913 C  CA  . VAL A 1 238 ? -11.140 2.755   9.107   1.00 97.26 238 A 1 
ATOM   1914 C  C   . VAL A 1 238 ? -12.591 2.292   9.002   1.00 97.41 238 A 1 
ATOM   1915 O  O   . VAL A 1 238 ? -12.861 1.113   8.769   1.00 97.75 238 A 1 
ATOM   1916 C  CB  . VAL A 1 238 ? -10.756 2.987   10.589  1.00 96.99 238 A 1 
ATOM   1917 C  CG1 . VAL A 1 238 ? -11.168 1.796   11.440  1.00 96.32 238 A 1 
ATOM   1918 C  CG2 . VAL A 1 238 ? -9.262  3.225   10.714  1.00 96.41 238 A 1 
ATOM   1919 N  N   . ASP A 1 239 ? -13.530 3.235   9.177   1.00 97.62 239 A 1 
ATOM   1920 C  CA  . ASP A 1 239 ? -14.948 2.912   9.075   1.00 97.53 239 A 1 
ATOM   1921 C  C   . ASP A 1 239 ? -15.300 2.378   7.690   1.00 97.86 239 A 1 
ATOM   1922 O  O   . ASP A 1 239 ? -16.047 1.407   7.557   1.00 97.65 239 A 1 
ATOM   1923 C  CB  . ASP A 1 239 ? -15.812 4.140   9.380   1.00 96.85 239 A 1 
ATOM   1924 C  CG  . ASP A 1 239 ? -15.856 4.475   10.860  1.00 92.59 239 A 1 
ATOM   1925 O  OD1 . ASP A 1 239 ? -15.347 3.676   11.676  1.00 89.30 239 A 1 
ATOM   1926 O  OD2 . ASP A 1 239 ? -16.404 5.538   11.207  1.00 89.18 239 A 1 
ATOM   1927 N  N   . SER A 1 240 ? -14.758 3.017   6.652   1.00 97.86 240 A 1 
ATOM   1928 C  CA  . SER A 1 240 ? -15.048 2.627   5.274   1.00 97.79 240 A 1 
ATOM   1929 C  C   . SER A 1 240 ? -14.569 1.210   4.972   1.00 98.29 240 A 1 
ATOM   1930 O  O   . SER A 1 240 ? -15.268 0.435   4.317   1.00 97.95 240 A 1 
ATOM   1931 C  CB  . SER A 1 240 ? -14.406 3.611   4.288   1.00 97.15 240 A 1 
ATOM   1932 O  OG  . SER A 1 240 ? -14.978 4.902   4.405   1.00 91.41 240 A 1 
ATOM   1933 N  N   . LEU A 1 241 ? -13.377 0.868   5.451   1.00 97.78 241 A 1 
ATOM   1934 C  CA  . LEU A 1 241 ? -12.824 -0.459  5.210   1.00 97.90 241 A 1 
ATOM   1935 C  C   . LEU A 1 241 ? -13.564 -1.519  6.023   1.00 98.09 241 A 1 
ATOM   1936 O  O   . LEU A 1 241 ? -13.956 -2.559  5.491   1.00 98.12 241 A 1 
ATOM   1937 C  CB  . LEU A 1 241 ? -11.330 -0.479  5.542   1.00 98.15 241 A 1 
ATOM   1938 C  CG  . LEU A 1 241 ? -10.448 0.370   4.624   1.00 97.91 241 A 1 
ATOM   1939 C  CD1 . LEU A 1 241 ? -9.050  0.524   5.204   1.00 97.63 241 A 1 
ATOM   1940 C  CD2 . LEU A 1 241 ? -10.376 -0.246  3.233   1.00 97.29 241 A 1 
ATOM   1941 N  N   . ALA A 1 242 ? -13.773 -1.262  7.319   1.00 97.91 242 A 1 
ATOM   1942 C  CA  . ALA A 1 242 ? -14.420 -2.232  8.190   1.00 97.76 242 A 1 
ATOM   1943 C  C   . ALA A 1 242 ? -15.878 -2.489  7.787   1.00 97.71 242 A 1 
ATOM   1944 O  O   . ALA A 1 242 ? -16.376 -3.603  7.938   1.00 97.50 242 A 1 
ATOM   1945 C  CB  . ALA A 1 242 ? -14.354 -1.762  9.646   1.00 97.46 242 A 1 
ATOM   1946 N  N   . GLU A 1 243 ? -16.544 -1.459  7.258   1.00 98.25 243 A 1 
ATOM   1947 C  CA  . GLU A 1 243 ? -17.947 -1.568  6.855   1.00 98.19 243 A 1 
ATOM   1948 C  C   . GLU A 1 243 ? -18.133 -2.660  5.802   1.00 98.31 243 A 1 
ATOM   1949 O  O   . GLU A 1 243 ? -19.192 -3.293  5.734   1.00 97.80 243 A 1 
ATOM   1950 C  CB  . GLU A 1 243 ? -18.446 -0.227  6.314   1.00 97.46 243 A 1 
ATOM   1951 C  CG  . GLU A 1 243 ? -19.880 -0.253  5.771   1.00 91.90 243 A 1 
ATOM   1952 C  CD  . GLU A 1 243 ? -20.909 -0.572  6.844   1.00 88.46 243 A 1 
ATOM   1953 O  OE1 . GLU A 1 243 ? -20.688 -0.219  8.015   1.00 82.04 243 A 1 
ATOM   1954 O  OE2 . GLU A 1 243 ? -21.940 -1.180  6.502   1.00 81.85 243 A 1 
ATOM   1955 N  N   . TYR A 1 244 ? -17.095 -2.892  4.998   1.00 98.55 244 A 1 
ATOM   1956 C  CA  . TYR A 1 244 ? -17.167 -3.880  3.925   1.00 98.55 244 A 1 
ATOM   1957 C  C   . TYR A 1 244 ? -16.343 -5.126  4.240   1.00 98.52 244 A 1 
ATOM   1958 O  O   . TYR A 1 244 ? -15.685 -5.694  3.370   1.00 98.26 244 A 1 
ATOM   1959 C  CB  . TYR A 1 244 ? -16.746 -3.242  2.600   1.00 98.58 244 A 1 
ATOM   1960 C  CG  . TYR A 1 244 ? -17.693 -2.134  2.183   1.00 98.63 244 A 1 
ATOM   1961 C  CD1 . TYR A 1 244 ? -18.904 -2.427  1.577   1.00 98.26 244 A 1 
ATOM   1962 C  CD2 . TYR A 1 244 ? -17.386 -0.801  2.428   1.00 98.27 244 A 1 
ATOM   1963 C  CE1 . TYR A 1 244 ? -19.787 -1.426  1.211   1.00 97.95 244 A 1 
ATOM   1964 C  CE2 . TYR A 1 244 ? -18.263 0.204   2.075   1.00 97.99 244 A 1 
ATOM   1965 C  CZ  . TYR A 1 244 ? -19.458 -0.109  1.466   1.00 98.12 244 A 1 
ATOM   1966 O  OH  . TYR A 1 244 ? -20.330 0.889   1.111   1.00 97.30 244 A 1 
ATOM   1967 N  N   . ASN A 1 245 ? -16.397 -5.570  5.494   1.00 98.35 245 A 1 
ATOM   1968 C  CA  . ASN A 1 245 ? -15.677 -6.762  5.926   1.00 98.12 245 A 1 
ATOM   1969 C  C   . ASN A 1 245 ? -16.193 -8.027  5.243   1.00 98.06 245 A 1 
ATOM   1970 O  O   . ASN A 1 245 ? -15.510 -9.050  5.226   1.00 97.21 245 A 1 
ATOM   1971 C  CB  . ASN A 1 245 ? -15.752 -6.921  7.446   1.00 97.38 245 A 1 
ATOM   1972 C  CG  . ASN A 1 245 ? -17.143 -7.262  7.927   1.00 96.72 245 A 1 
ATOM   1973 O  OD1 . ASN A 1 245 ? -18.134 -6.665  7.510   1.00 91.37 245 A 1 
ATOM   1974 N  ND2 . ASN A 1 245 ? -17.237 -8.239  8.828   1.00 90.32 245 A 1 
ATOM   1975 N  N   . ASP A 1 246 ? -17.406 -7.963  4.691   1.00 98.17 246 A 1 
ATOM   1976 C  CA  . ASP A 1 246 ? -17.987 -9.075  3.955   1.00 97.97 246 A 1 
ATOM   1977 C  C   . ASP A 1 246 ? -17.486 -9.125  2.514   1.00 97.97 246 A 1 
ATOM   1978 O  O   . ASP A 1 246 ? -17.712 -10.102 1.799   1.00 97.22 246 A 1 
ATOM   1979 C  CB  . ASP A 1 246 ? -19.514 -8.994  3.964   1.00 97.38 246 A 1 
ATOM   1980 C  CG  . ASP A 1 246 ? -20.028 -7.682  3.386   1.00 96.80 246 A 1 
ATOM   1981 O  OD1 . ASP A 1 246 ? -19.451 -6.621  3.696   1.00 95.11 246 A 1 
ATOM   1982 O  OD2 . ASP A 1 246 ? -21.014 -7.712  2.628   1.00 94.37 246 A 1 
ATOM   1983 N  N   . VAL A 1 247 ? -16.804 -8.064  2.081   1.00 98.36 247 A 1 
ATOM   1984 C  CA  . VAL A 1 247 ? -16.272 -7.957  0.727   1.00 98.58 247 A 1 
ATOM   1985 C  C   . VAL A 1 247 ? -14.746 -8.046  0.714   1.00 98.54 247 A 1 
ATOM   1986 O  O   . VAL A 1 247 ? -14.155 -8.701  -0.151  1.00 98.37 247 A 1 
ATOM   1987 C  CB  . VAL A 1 247 ? -16.707 -6.633  0.063   1.00 98.47 247 A 1 
ATOM   1988 C  CG1 . VAL A 1 247 ? -16.061 -6.465  -1.311  1.00 98.01 247 A 1 
ATOM   1989 C  CG2 . VAL A 1 247 ? -18.226 -6.560  -0.042  1.00 98.00 247 A 1 
ATOM   1990 N  N   . ILE A 1 248 ? -14.102 -7.396  1.675   1.00 98.54 248 A 1 
ATOM   1991 C  CA  . ILE A 1 248 ? -12.651 -7.261  1.699   1.00 98.62 248 A 1 
ATOM   1992 C  C   . ILE A 1 248 ? -11.976 -8.444  2.383   1.00 98.48 248 A 1 
ATOM   1993 O  O   . ILE A 1 248 ? -12.193 -8.699  3.567   1.00 98.24 248 A 1 
ATOM   1994 C  CB  . ILE A 1 248 ? -12.243 -5.941  2.391   1.00 98.66 248 A 1 
ATOM   1995 C  CG1 . ILE A 1 248 ? -12.820 -4.741  1.625   1.00 98.43 248 A 1 
ATOM   1996 C  CG2 . ILE A 1 248 ? -10.726 -5.840  2.500   1.00 98.48 248 A 1 
ATOM   1997 C  CD1 . ILE A 1 248 ? -12.640 -3.411  2.334   1.00 98.25 248 A 1 
ATOM   1998 N  N   . LEU A 1 249 ? -11.135 -9.155  1.636   1.00 98.49 249 A 1 
ATOM   1999 C  CA  . LEU A 1 249 ? -10.394 -10.289 2.172   1.00 98.28 249 A 1 
ATOM   2000 C  C   . LEU A 1 249 ? -9.202  -9.845  3.009   1.00 98.21 249 A 1 
ATOM   2001 O  O   . LEU A 1 249 ? -8.764  -10.565 3.906   1.00 97.54 249 A 1 
ATOM   2002 C  CB  . LEU A 1 249 ? -9.917  -11.209 1.047   1.00 97.69 249 A 1 
ATOM   2003 C  CG  . LEU A 1 249 ? -10.986 -11.742 0.091   1.00 96.39 249 A 1 
ATOM   2004 C  CD1 . LEU A 1 249 ? -10.357 -12.718 -0.896  1.00 95.12 249 A 1 
ATOM   2005 C  CD2 . LEU A 1 249 ? -12.112 -12.406 0.857   1.00 94.88 249 A 1 
ATOM   2006 N  N   . GLY A 1 250 ? -8.675  -8.666  2.706   1.00 98.44 250 A 1 
ATOM   2007 C  CA  . GLY A 1 250 ? -7.521  -8.148  3.405   1.00 98.51 250 A 1 
ATOM   2008 C  C   . GLY A 1 250 ? -7.042  -6.848  2.784   1.00 98.76 250 A 1 
ATOM   2009 O  O   . GLY A 1 250 ? -7.404  -6.523  1.655   1.00 98.62 250 A 1 
ATOM   2010 N  N   . VAL A 1 251 ? -6.221  -6.112  3.533   1.00 98.50 251 A 1 
ATOM   2011 C  CA  . VAL A 1 251 ? -5.661  -4.842  3.087   1.00 98.56 251 A 1 
ATOM   2012 C  C   . VAL A 1 251 ? -4.142  -4.927  3.128   1.00 98.45 251 A 1 
ATOM   2013 O  O   . VAL A 1 251 ? -3.576  -5.451  4.091   1.00 98.28 251 A 1 
ATOM   2014 C  CB  . VAL A 1 251 ? -6.141  -3.674  3.978   1.00 98.44 251 A 1 
ATOM   2015 C  CG1 . VAL A 1 251 ? -5.572  -2.345  3.486   1.00 97.96 251 A 1 
ATOM   2016 C  CG2 . VAL A 1 251 ? -7.667  -3.624  4.015   1.00 97.96 251 A 1 
ATOM   2017 N  N   . LEU A 1 252 ? -3.481  -4.423  2.081   1.00 98.46 252 A 1 
ATOM   2018 C  CA  . LEU A 1 252 ? -2.027  -4.412  2.022   1.00 98.45 252 A 1 
ATOM   2019 C  C   . LEU A 1 252 ? -1.507  -2.976  2.029   1.00 98.42 252 A 1 
ATOM   2020 O  O   . LEU A 1 252 ? -1.987  -2.141  1.260   1.00 98.04 252 A 1 
ATOM   2021 C  CB  . LEU A 1 252 ? -1.523  -5.129  0.766   1.00 98.22 252 A 1 
ATOM   2022 C  CG  . LEU A 1 252 ? -1.998  -6.566  0.548   1.00 96.06 252 A 1 
ATOM   2023 C  CD1 . LEU A 1 252 ? -1.302  -7.166  -0.665  1.00 90.05 252 A 1 
ATOM   2024 C  CD2 . LEU A 1 252 ? -1.744  -7.423  1.777   1.00 89.96 252 A 1 
ATOM   2025 N  N   . CYS A 1 253 ? -0.524  -2.699  2.896   1.00 97.92 253 A 1 
ATOM   2026 C  CA  . CYS A 1 253 ? 0.054   -1.372  3.025   1.00 97.76 253 A 1 
ATOM   2027 C  C   . CYS A 1 253 ? 1.575   -1.428  3.079   1.00 97.53 253 A 1 
ATOM   2028 O  O   . CYS A 1 253 ? 2.163   -2.482  3.317   1.00 96.63 253 A 1 
ATOM   2029 C  CB  . CYS A 1 253 ? -0.437  -0.675  4.300   1.00 96.92 253 A 1 
ATOM   2030 S  SG  . CYS A 1 253 ? -2.219  -0.520  4.494   1.00 95.43 253 A 1 
ATOM   2031 N  N   . GLY A 1 254 ? 2.213   -0.281  2.866   1.00 96.97 254 A 1 
ATOM   2032 C  CA  . GLY A 1 254 ? 3.652   -0.140  3.012   1.00 96.35 254 A 1 
ATOM   2033 C  C   . GLY A 1 254 ? 3.976   1.045   3.903   1.00 96.38 254 A 1 
ATOM   2034 O  O   . GLY A 1 254 ? 3.414   1.181   4.987   1.00 94.77 254 A 1 
ATOM   2035 N  N   . HIS A 1 255 ? 4.885   1.914   3.439   1.00 93.74 255 A 1 
ATOM   2036 C  CA  . HIS A 1 255 ? 5.180   3.223   4.043   1.00 93.96 255 A 1 
ATOM   2037 C  C   . HIS A 1 255 ? 6.036   3.180   5.312   1.00 94.28 255 A 1 
ATOM   2038 O  O   . HIS A 1 255 ? 6.980   3.946   5.438   1.00 91.44 255 A 1 
ATOM   2039 C  CB  . HIS A 1 255 ? 3.877   3.989   4.320   1.00 92.84 255 A 1 
ATOM   2040 C  CG  . HIS A 1 255 ? 4.083   5.315   4.983   1.00 92.99 255 A 1 
ATOM   2041 N  ND1 . HIS A 1 255 ? 4.789   6.337   4.403   1.00 90.25 255 A 1 
ATOM   2042 C  CD2 . HIS A 1 255 ? 3.662   5.782   6.176   1.00 86.95 255 A 1 
ATOM   2043 C  CE1 . HIS A 1 255 ? 4.800   7.384   5.204   1.00 88.27 255 A 1 
ATOM   2044 N  NE2 . HIS A 1 255 ? 4.121   7.073   6.301   1.00 88.38 255 A 1 
ATOM   2045 N  N   . LEU A 1 256 ? 5.711   2.298   6.260   1.00 92.91 256 A 1 
ATOM   2046 C  CA  . LEU A 1 256 ? 6.407   2.300   7.543   1.00 90.84 256 A 1 
ATOM   2047 C  C   . LEU A 1 256 ? 7.744   1.553   7.514   1.00 90.28 256 A 1 
ATOM   2048 O  O   . LEU A 1 256 ? 8.549   1.692   8.433   1.00 87.38 256 A 1 
ATOM   2049 C  CB  . LEU A 1 256 ? 5.522   1.719   8.644   1.00 90.10 256 A 1 
ATOM   2050 C  CG  . LEU A 1 256 ? 4.237   2.485   8.953   1.00 88.18 256 A 1 
ATOM   2051 C  CD1 . LEU A 1 256 ? 3.537   1.879   10.155  1.00 88.02 256 A 1 
ATOM   2052 C  CD2 . LEU A 1 256 ? 4.525   3.961   9.198   1.00 87.83 256 A 1 
ATOM   2053 N  N   . HIS A 1 257 ? 7.979   0.762   6.469   1.00 89.53 257 A 1 
ATOM   2054 C  CA  . HIS A 1 257 ? 9.212   -0.019  6.304   1.00 89.60 257 A 1 
ATOM   2055 C  C   . HIS A 1 257 ? 9.368   -1.102  7.370   1.00 89.84 257 A 1 
ATOM   2056 O  O   . HIS A 1 257 ? 10.443  -1.673  7.531   1.00 87.29 257 A 1 
ATOM   2057 C  CB  . HIS A 1 257 ? 10.454  0.888   6.303   1.00 89.73 257 A 1 
ATOM   2058 C  CG  . HIS A 1 257 ? 10.502  1.847   5.155   1.00 90.49 257 A 1 
ATOM   2059 N  ND1 . HIS A 1 257 ? 11.644  2.043   4.402   1.00 85.50 257 A 1 
ATOM   2060 C  CD2 . HIS A 1 257 ? 9.577   2.668   4.623   1.00 82.86 257 A 1 
ATOM   2061 C  CE1 . HIS A 1 257 ? 11.404  2.943   3.472   1.00 85.43 257 A 1 
ATOM   2062 N  NE2 . HIS A 1 257 ? 10.160  3.333   3.582   1.00 86.73 257 A 1 
ATOM   2063 N  N   . THR A 1 258 ? 8.284   -1.382  8.096   1.00 89.37 258 A 1 
ATOM   2064 C  CA  . THR A 1 258 ? 8.308   -2.388  9.151   1.00 87.89 258 A 1 
ATOM   2065 C  C   . THR A 1 258 ? 7.238   -3.451  8.916   1.00 88.35 258 A 1 
ATOM   2066 O  O   . THR A 1 258 ? 6.258   -3.224  8.214   1.00 88.38 258 A 1 
ATOM   2067 C  CB  . THR A 1 258 ? 8.077   -1.754  10.536  1.00 86.68 258 A 1 
ATOM   2068 O  OG1 . THR A 1 258 ? 6.920   -0.914  10.496  1.00 82.00 258 A 1 
ATOM   2069 C  CG2 . THR A 1 258 ? 9.288   -0.935  10.954  1.00 81.45 258 A 1 
ATOM   2070 N  N   . ASP A 1 259 ? 7.457   -4.628  9.514   1.00 89.77 259 A 1 
ATOM   2071 C  CA  . ASP A 1 259 ? 6.535   -5.753  9.411   1.00 90.52 259 A 1 
ATOM   2072 C  C   . ASP A 1 259 ? 5.561   -5.701  10.585  1.00 90.16 259 A 1 
ATOM   2073 O  O   . ASP A 1 259 ? 5.910   -6.041  11.708  1.00 89.46 259 A 1 
ATOM   2074 C  CB  . ASP A 1 259 ? 7.335   -7.061  9.407   1.00 90.14 259 A 1 
ATOM   2075 C  CG  . ASP A 1 259 ? 6.469   -8.299  9.516   1.00 89.97 259 A 1 
ATOM   2076 O  OD1 . ASP A 1 259 ? 5.228   -8.202  9.467   1.00 86.77 259 A 1 
ATOM   2077 O  OD2 . ASP A 1 259 ? 7.054   -9.396  9.642   1.00 86.10 259 A 1 
ATOM   2078 N  N   . THR A 1 260 ? 4.330   -5.260  10.324  1.00 92.25 260 A 1 
ATOM   2079 C  CA  . THR A 1 260 ? 3.326   -5.212  11.375  1.00 92.78 260 A 1 
ATOM   2080 C  C   . THR A 1 260 ? 1.930   -5.351  10.766  1.00 93.80 260 A 1 
ATOM   2081 O  O   . THR A 1 260 ? 1.780   -5.579  9.566   1.00 94.27 260 A 1 
ATOM   2082 C  CB  . THR A 1 260 ? 3.436   -3.917  12.216  1.00 90.89 260 A 1 
ATOM   2083 O  OG1 . THR A 1 260 ? 2.578   -4.003  13.349  1.00 84.24 260 A 1 
ATOM   2084 C  CG2 . THR A 1 260 ? 3.082   -2.691  11.386  1.00 84.73 260 A 1 
ATOM   2085 N  N   . PHE A 1 261 ? 0.904   -5.237  11.621  1.00 94.04 261 A 1 
ATOM   2086 C  CA  . PHE A 1 261 ? -0.465  -5.425  11.167  1.00 94.38 261 A 1 
ATOM   2087 C  C   . PHE A 1 261 ? -1.421  -4.491  11.898  1.00 94.76 261 A 1 
ATOM   2088 O  O   . PHE A 1 261 ? -1.082  -3.910  12.930  1.00 94.58 261 A 1 
ATOM   2089 C  CB  . PHE A 1 261 ? -0.912  -6.881  11.364  1.00 93.67 261 A 1 
ATOM   2090 C  CG  . PHE A 1 261 ? -0.890  -7.336  12.802  1.00 93.37 261 A 1 
ATOM   2091 C  CD1 . PHE A 1 261 ? -2.007  -7.169  13.616  1.00 90.47 261 A 1 
ATOM   2092 C  CD2 . PHE A 1 261 ? 0.236   -7.945  13.342  1.00 90.23 261 A 1 
ATOM   2093 C  CE1 . PHE A 1 261 ? -2.000  -7.589  14.936  1.00 87.74 261 A 1 
ATOM   2094 C  CE2 . PHE A 1 261 ? 0.254   -8.370  14.661  1.00 87.95 261 A 1 
ATOM   2095 C  CZ  . PHE A 1 261 ? -0.857  -8.191  15.460  1.00 88.79 261 A 1 
ATOM   2096 N  N   . ARG A 1 262 ? -2.624  -4.345  11.342  1.00 95.72 262 A 1 
ATOM   2097 C  CA  . ARG A 1 262 ? -3.690  -3.557  11.938  1.00 95.41 262 A 1 
ATOM   2098 C  C   . ARG A 1 262 ? -4.977  -4.354  11.903  1.00 96.22 262 A 1 
ATOM   2099 O  O   . ARG A 1 262 ? -5.277  -5.016  10.913  1.00 96.16 262 A 1 
ATOM   2100 C  CB  . ARG A 1 262 ? -3.895  -2.244  11.178  1.00 94.59 262 A 1 
ATOM   2101 C  CG  . ARG A 1 262 ? -2.650  -1.395  11.006  1.00 91.49 262 A 1 
ATOM   2102 C  CD  . ARG A 1 262 ? -2.341  -0.597  12.259  1.00 88.00 262 A 1 
ATOM   2103 N  NE  . ARG A 1 262 ? -1.159  0.244   12.105  1.00 86.98 262 A 1 
ATOM   2104 C  CZ  . ARG A 1 262 ? 0.044   -0.067  12.558  1.00 85.25 262 A 1 
ATOM   2105 N  NH1 . ARG A 1 262 ? 0.250   -1.203  13.199  1.00 77.85 262 A 1 
ATOM   2106 N  NH2 . ARG A 1 262 ? 1.057   0.758   12.368  1.00 79.94 262 A 1 
ATOM   2107 N  N   . ILE A 1 263 ? -5.730  -4.303  12.994  1.00 95.39 263 A 1 
ATOM   2108 C  CA  . ILE A 1 263 ? -7.080  -4.850  13.014  1.00 95.63 263 A 1 
ATOM   2109 C  C   . ILE A 1 263 ? -8.024  -3.656  12.948  1.00 95.95 263 A 1 
ATOM   2110 O  O   . ILE A 1 263 ? -8.235  -2.963  13.946  1.00 95.58 263 A 1 
ATOM   2111 C  CB  . ILE A 1 263 ? -7.347  -5.690  14.275  1.00 95.43 263 A 1 
ATOM   2112 C  CG1 . ILE A 1 263 ? -6.279  -6.782  14.416  1.00 94.38 263 A 1 
ATOM   2113 C  CG2 . ILE A 1 263 ? -8.735  -6.304  14.219  1.00 94.38 263 A 1 
ATOM   2114 C  CD1 . ILE A 1 263 ? -6.388  -7.604  15.692  1.00 91.78 263 A 1 
ATOM   2115 N  N   . LEU A 1 264 ? -8.554  -3.392  11.766  1.00 96.53 264 A 1 
ATOM   2116 C  CA  . LEU A 1 264 ? -9.425  -2.247  11.544  1.00 96.66 264 A 1 
ATOM   2117 C  C   . LEU A 1 264 ? -10.852 -2.626  11.878  1.00 96.93 264 A 1 
ATOM   2118 O  O   . LEU A 1 264 ? -11.377 -3.602  11.342  1.00 96.82 264 A 1 
ATOM   2119 C  CB  . LEU A 1 264 ? -9.317  -1.780  10.088  1.00 96.86 264 A 1 
ATOM   2120 C  CG  . LEU A 1 264 ? -7.894  -1.535  9.580   1.00 96.39 264 A 1 
ATOM   2121 C  CD1 . LEU A 1 264 ? -7.909  -1.149  8.104   1.00 95.21 264 A 1 
ATOM   2122 C  CD2 . LEU A 1 264 ? -7.198  -0.458  10.406  1.00 94.86 264 A 1 
ATOM   2123 N  N   . SER A 1 265 ? -11.502 -1.860  12.770  1.00 96.54 265 A 1 
ATOM   2124 C  CA  . SER A 1 265 ? -12.820 -2.242  13.262  1.00 96.13 265 A 1 
ATOM   2125 C  C   . SER A 1 265 ? -13.820 -1.097  13.287  1.00 96.40 265 A 1 
ATOM   2126 O  O   . SER A 1 265 ? -13.459 0.068   13.494  1.00 96.03 265 A 1 
ATOM   2127 C  CB  . SER A 1 265 ? -12.711 -2.864  14.655  1.00 94.09 265 A 1 
ATOM   2128 O  OG  . SER A 1 265 ? -12.182 -1.941  15.579  1.00 80.83 265 A 1 
ATOM   2129 N  N   . LYS A 1 266 ? -15.076 -1.446  13.061  1.00 96.27 266 A 1 
ATOM   2130 C  CA  . LYS A 1 266 ? -16.216 -0.570  13.234  1.00 96.00 266 A 1 
ATOM   2131 C  C   . LYS A 1 266 ? -17.284 -1.409  13.909  1.00 96.01 266 A 1 
ATOM   2132 O  O   . LYS A 1 266 ? -17.968 -2.202  13.258  1.00 95.04 266 A 1 
ATOM   2133 C  CB  . LYS A 1 266 ? -16.709 -0.028  11.892  1.00 95.08 266 A 1 
ATOM   2134 C  CG  . LYS A 1 266 ? -17.938 0.868   11.996  1.00 93.09 266 A 1 
ATOM   2135 C  CD  . LYS A 1 266 ? -18.446 1.278   10.621  1.00 90.11 266 A 1 
ATOM   2136 C  CE  . LYS A 1 266 ? -19.699 2.123   10.715  1.00 84.73 266 A 1 
ATOM   2137 N  NZ  . LYS A 1 266 ? -20.236 2.465   9.376   1.00 77.58 266 A 1 
ATOM   2138 N  N   . GLY A 1 267 ? -17.404 -1.269  15.228  1.00 95.18 267 A 1 
ATOM   2139 C  CA  . GLY A 1 267 ? -18.268 -2.151  15.980  1.00 94.69 267 A 1 
ATOM   2140 C  C   . GLY A 1 267 ? -17.723 -3.566  15.924  1.00 95.55 267 A 1 
ATOM   2141 O  O   . GLY A 1 267 ? -16.566 -3.796  16.257  1.00 93.68 267 A 1 
ATOM   2142 N  N   . ASN A 1 268 ? -18.557 -4.508  15.486  1.00 96.01 268 A 1 
ATOM   2143 C  CA  . ASN A 1 268 ? -18.135 -5.898  15.377  1.00 96.03 268 A 1 
ATOM   2144 C  C   . ASN A 1 268 ? -17.632 -6.251  13.981  1.00 96.75 268 A 1 
ATOM   2145 O  O   . ASN A 1 268 ? -17.267 -7.399  13.719  1.00 95.26 268 A 1 
ATOM   2146 C  CB  . ASN A 1 268 ? -19.285 -6.834  15.769  1.00 93.97 268 A 1 
ATOM   2147 C  CG  . ASN A 1 268 ? -20.475 -6.723  14.836  1.00 84.05 268 A 1 
ATOM   2148 O  OD1 . ASN A 1 268 ? -20.639 -5.735  14.129  1.00 73.57 268 A 1 
ATOM   2149 N  ND2 . ASN A 1 268 ? -21.324 -7.748  14.846  1.00 73.60 268 A 1 
ATOM   2150 N  N   . LYS A 1 269 ? -17.590 -5.264  13.073  1.00 97.48 269 A 1 
ATOM   2151 C  CA  . LYS A 1 269 ? -17.088 -5.480  11.720  1.00 97.77 269 A 1 
ATOM   2152 C  C   . LYS A 1 269 ? -15.590 -5.209  11.693  1.00 97.86 269 A 1 
ATOM   2153 O  O   . LYS A 1 269 ? -15.143 -4.142  12.118  1.00 97.36 269 A 1 
ATOM   2154 C  CB  . LYS A 1 269 ? -17.807 -4.579  10.718  1.00 97.44 269 A 1 
ATOM   2155 C  CG  . LYS A 1 269 ? -19.305 -4.838  10.621  1.00 95.90 269 A 1 
ATOM   2156 C  CD  . LYS A 1 269 ? -19.944 -3.943  9.578   1.00 93.38 269 A 1 
ATOM   2157 C  CE  . LYS A 1 269 ? -21.432 -4.215  9.450   1.00 86.87 269 A 1 
ATOM   2158 N  NZ  . LYS A 1 269 ? -22.067 -3.381  8.401   1.00 79.51 269 A 1 
ATOM   2159 N  N   . LYS A 1 270 ? -14.818 -6.174  11.195  1.00 97.81 270 A 1 
ATOM   2160 C  CA  . LYS A 1 270 ? -13.367 -6.071  11.238  1.00 97.93 270 A 1 
ATOM   2161 C  C   . LYS A 1 270 ? -12.713 -6.564  9.957   1.00 98.18 270 A 1 
ATOM   2162 O  O   . LYS A 1 270 ? -13.199 -7.495  9.318   1.00 97.75 270 A 1 
ATOM   2163 C  CB  . LYS A 1 270 ? -12.820 -6.870  12.431  1.00 97.39 270 A 1 
ATOM   2164 C  CG  . LYS A 1 270 ? -13.368 -6.417  13.779  1.00 96.29 270 A 1 
ATOM   2165 C  CD  . LYS A 1 270 ? -13.014 -7.388  14.898  1.00 94.75 270 A 1 
ATOM   2166 C  CE  . LYS A 1 270 ? -13.663 -6.963  16.195  1.00 90.50 270 A 1 
ATOM   2167 N  NZ  . LYS A 1 270 ? -13.469 -7.964  17.285  1.00 82.97 270 A 1 
ATOM   2168 N  N   . VAL A 1 271 ? -11.598 -5.924  9.582   1.00 98.05 271 A 1 
ATOM   2169 C  CA  . VAL A 1 271 ? -10.769 -6.373  8.463   1.00 98.10 271 A 1 
ATOM   2170 C  C   . VAL A 1 271 ? -9.307  -6.295  8.875   1.00 98.03 271 A 1 
ATOM   2171 O  O   . VAL A 1 271 ? -8.931  -5.488  9.724   1.00 97.42 271 A 1 
ATOM   2172 C  CB  . VAL A 1 271 ? -10.987 -5.539  7.182   1.00 97.19 271 A 1 
ATOM   2173 C  CG1 . VAL A 1 271 ? -12.403 -5.704  6.665   1.00 90.74 271 A 1 
ATOM   2174 C  CG2 . VAL A 1 271 ? -10.669 -4.073  7.436   1.00 90.07 271 A 1 
ATOM   2175 N  N   . MET A 1 272 ? -8.484  -7.154  8.272   1.00 97.91 272 A 1 
ATOM   2176 C  CA  . MET A 1 272 ? -7.056  -7.147  8.537   1.00 97.95 272 A 1 
ATOM   2177 C  C   . MET A 1 272 ? -6.312  -6.265  7.542   1.00 98.12 272 A 1 
ATOM   2178 O  O   . MET A 1 272 ? -6.621  -6.269  6.349   1.00 98.14 272 A 1 
ATOM   2179 C  CB  . MET A 1 272 ? -6.472  -8.561  8.470   1.00 97.61 272 A 1 
ATOM   2180 C  CG  . MET A 1 272 ? -6.842  -9.445  9.645   1.00 95.97 272 A 1 
ATOM   2181 S  SD  . MET A 1 272 ? -6.394  -8.717  11.239  1.00 96.76 272 A 1 
ATOM   2182 C  CE  . MET A 1 272 ? -4.624  -8.437  11.020  1.00 93.36 272 A 1 
ATOM   2183 N  N   . ALA A 1 273 ? -5.324  -5.524  8.043   1.00 97.61 273 A 1 
ATOM   2184 C  CA  . ALA A 1 273 ? -4.411  -4.783  7.195   1.00 97.44 273 A 1 
ATOM   2185 C  C   . ALA A 1 273 ? -2.989  -5.215  7.520   1.00 97.04 273 A 1 
ATOM   2186 O  O   . ALA A 1 273 ? -2.623  -5.331  8.692   1.00 96.65 273 A 1 
ATOM   2187 C  CB  . ALA A 1 273 ? -4.576  -3.282  7.388   1.00 97.53 273 A 1 
ATOM   2188 N  N   . PHE A 1 274 ? -2.195  -5.466  6.488   1.00 97.36 274 A 1 
ATOM   2189 C  CA  . PHE A 1 274 ? -0.831  -5.943  6.657   1.00 97.35 274 A 1 
ATOM   2190 C  C   . PHE A 1 274 ? 0.150   -4.929  6.105   1.00 97.50 274 A 1 
ATOM   2191 O  O   . PHE A 1 274 ? 0.094   -4.580  4.928   1.00 97.14 274 A 1 
ATOM   2192 C  CB  . PHE A 1 274 ? -0.657  -7.290  5.963   1.00 97.24 274 A 1 
ATOM   2193 C  CG  . PHE A 1 274 ? -1.647  -8.322  6.409   1.00 97.34 274 A 1 
ATOM   2194 C  CD1 . PHE A 1 274 ? -1.476  -8.981  7.613   1.00 96.21 274 A 1 
ATOM   2195 C  CD2 . PHE A 1 274 ? -2.769  -8.613  5.644   1.00 96.07 274 A 1 
ATOM   2196 C  CE1 . PHE A 1 274 ? -2.391  -9.918  8.051   1.00 95.32 274 A 1 
ATOM   2197 C  CE2 . PHE A 1 274 ? -3.693  -9.548  6.073   1.00 95.30 274 A 1 
ATOM   2198 C  CZ  . PHE A 1 274 ? -3.502  -10.199 7.278   1.00 95.84 274 A 1 
ATOM   2199 N  N   . ILE A 1 275 ? 1.038   -4.452  6.963   1.00 96.23 275 A 1 
ATOM   2200 C  CA  . ILE A 1 275 ? 2.075   -3.521  6.561   1.00 95.85 275 A 1 
ATOM   2201 C  C   . ILE A 1 275 ? 3.324   -4.328  6.244   1.00 95.11 275 A 1 
ATOM   2202 O  O   . ILE A 1 275 ? 3.931   -4.929  7.133   1.00 94.33 275 A 1 
ATOM   2203 C  CB  . ILE A 1 275 ? 2.340   -2.478  7.661   1.00 95.82 275 A 1 
ATOM   2204 C  CG1 . ILE A 1 275 ? 1.067   -1.664  7.914   1.00 94.41 275 A 1 
ATOM   2205 C  CG2 . ILE A 1 275 ? 3.493   -1.570  7.269   1.00 94.16 275 A 1 
ATOM   2206 C  CD1 . ILE A 1 275 ? 1.129   -0.758  9.125   1.00 88.52 275 A 1 
ATOM   2207 N  N   . GLY A 1 276 ? 3.689   -4.366  4.968   1.00 95.11 276 A 1 
ATOM   2208 C  CA  . GLY A 1 276 ? 4.806   -5.163  4.526   1.00 94.67 276 A 1 
ATOM   2209 C  C   . GLY A 1 276 ? 6.143   -4.473  4.724   1.00 94.80 276 A 1 
ATOM   2210 O  O   . GLY A 1 276 ? 6.243   -3.255  4.592   1.00 93.63 276 A 1 
ATOM   2211 N  N   . PRO A 1 277 ? 7.189   -5.248  5.045   1.00 93.45 277 A 1 
ATOM   2212 C  CA  . PRO A 1 277 ? 8.525   -4.678  5.221   1.00 92.74 277 A 1 
ATOM   2213 C  C   . PRO A 1 277 ? 9.100   -4.212  3.886   1.00 93.09 277 A 1 
ATOM   2214 O  O   . PRO A 1 277 ? 8.733   -4.719  2.833   1.00 92.33 277 A 1 
ATOM   2215 C  CB  . PRO A 1 277 ? 9.329   -5.846  5.790   1.00 91.70 277 A 1 
ATOM   2216 C  CG  . PRO A 1 277 ? 8.652   -7.050  5.230   1.00 89.79 277 A 1 
ATOM   2217 C  CD  . PRO A 1 277 ? 7.189   -6.713  5.217   1.00 91.81 277 A 1 
ATOM   2218 N  N   . SER A 1 278 ? 10.010  -3.250  3.951   1.00 92.58 278 A 1 
ATOM   2219 C  CA  . SER A 1 278 ? 10.546  -2.604  2.765   1.00 92.67 278 A 1 
ATOM   2220 C  C   . SER A 1 278 ? 11.722  -3.341  2.138   1.00 92.50 278 A 1 
ATOM   2221 O  O   . SER A 1 278 ? 12.429  -4.104  2.798   1.00 92.88 278 A 1 
ATOM   2222 C  CB  . SER A 1 278 ? 10.994  -1.183  3.107   1.00 92.24 278 A 1 
ATOM   2223 O  OG  . SER A 1 278 ? 12.047  -1.204  4.058   1.00 88.85 278 A 1 
ATOM   2224 N  N   . VAL A 1 279 ? 11.915  -3.106  0.848   1.00 93.00 279 A 1 
ATOM   2225 C  CA  . VAL A 1 279 ? 13.165  -3.469  0.196   1.00 92.00 279 A 1 
ATOM   2226 C  C   . VAL A 1 279 ? 14.255  -2.519  0.676   1.00 92.01 279 A 1 
ATOM   2227 O  O   . VAL A 1 279 ? 15.406  -2.914  0.877   1.00 90.96 279 A 1 
ATOM   2228 C  CB  . VAL A 1 279 ? 13.034  -3.384  -1.339  1.00 91.96 279 A 1 
ATOM   2229 C  CG1 . VAL A 1 279 ? 14.393  -3.583  -2.011  1.00 88.77 279 A 1 
ATOM   2230 C  CG2 . VAL A 1 279 ? 12.034  -4.411  -1.837  1.00 90.08 279 A 1 
ATOM   2231 N  N   . ASP A 1 280 ? 13.888  -1.259  0.866   1.00 90.62 280 A 1 
ATOM   2232 C  CA  . ASP A 1 280 ? 14.809  -0.203  1.268   1.00 89.63 280 A 1 
ATOM   2233 C  C   . ASP A 1 280 ? 15.502  -0.495  2.595   1.00 89.33 280 A 1 
ATOM   2234 O  O   . ASP A 1 280 ? 14.933  -1.121  3.485   1.00 87.04 280 A 1 
ATOM   2235 C  CB  . ASP A 1 280 ? 14.048  1.120   1.374   1.00 87.30 280 A 1 
ATOM   2236 C  CG  . ASP A 1 280 ? 14.965  2.311   1.592   1.00 86.43 280 A 1 
ATOM   2237 O  OD1 . ASP A 1 280 ? 16.096  2.294   1.064   1.00 82.69 280 A 1 
ATOM   2238 O  OD2 . ASP A 1 280 ? 14.545  3.268   2.266   1.00 79.49 280 A 1 
ATOM   2239 N  N   . THR A 1 281 ? 16.740  -0.026  2.722   1.00 90.09 281 A 1 
ATOM   2240 C  CA  . THR A 1 281 ? 17.539  -0.208  3.932   1.00 87.73 281 A 1 
ATOM   2241 C  C   . THR A 1 281 ? 17.771  1.103   4.684   1.00 86.66 281 A 1 
ATOM   2242 O  O   . THR A 1 281 ? 18.420  1.109   5.727   1.00 84.72 281 A 1 
ATOM   2243 C  CB  . THR A 1 281 ? 18.900  -0.822  3.590   1.00 86.95 281 A 1 
ATOM   2244 O  OG1 . THR A 1 281 ? 19.492  -0.094  2.509   1.00 85.07 281 A 1 
ATOM   2245 C  CG2 . THR A 1 281 ? 18.736  -2.283  3.179   1.00 84.30 281 A 1 
ATOM   2246 N  N   . TRP A 1 282 ? 17.220  2.211   4.184   1.00 88.49 282 A 1 
ATOM   2247 C  CA  . TRP A 1 282 ? 17.474  3.539   4.725   1.00 83.27 282 A 1 
ATOM   2248 C  C   . TRP A 1 282 ? 17.212  3.656   6.228   1.00 81.21 282 A 1 
ATOM   2249 O  O   . TRP A 1 282 ? 17.970  4.308   6.950   1.00 75.12 282 A 1 
ATOM   2250 C  CB  . TRP A 1 282 ? 16.637  4.591   3.991   1.00 79.08 282 A 1 
ATOM   2251 C  CG  . TRP A 1 282 ? 16.714  5.953   4.616   1.00 75.28 282 A 1 
ATOM   2252 C  CD1 . TRP A 1 282 ? 15.788  6.537   5.423   1.00 66.24 282 A 1 
ATOM   2253 C  CD2 . TRP A 1 282 ? 17.804  6.882   4.510   1.00 71.29 282 A 1 
ATOM   2254 N  NE1 . TRP A 1 282 ? 16.223  7.776   5.838   1.00 62.75 282 A 1 
ATOM   2255 C  CE2 . TRP A 1 282 ? 17.458  8.012   5.285   1.00 66.74 282 A 1 
ATOM   2256 C  CE3 . TRP A 1 282 ? 19.024  6.865   3.830   1.00 61.85 282 A 1 
ATOM   2257 C  CZ2 . TRP A 1 282 ? 18.307  9.121   5.397   1.00 63.10 282 A 1 
ATOM   2258 C  CZ3 . TRP A 1 282 ? 19.857  7.966   3.954   1.00 55.72 282 A 1 
ATOM   2259 C  CH2 . TRP A 1 282 ? 19.501  9.076   4.729   1.00 57.08 282 A 1 
ATOM   2260 N  N   . LEU A 1 283 ? 16.140  3.023   6.711   1.00 83.01 283 A 1 
ATOM   2261 C  CA  . LEU A 1 283 ? 15.777  3.119   8.116   1.00 80.58 283 A 1 
ATOM   2262 C  C   . LEU A 1 283 ? 16.470  2.071   8.988   1.00 81.34 283 A 1 
ATOM   2263 O  O   . LEU A 1 283 ? 16.106  1.869   10.145  1.00 76.85 283 A 1 
ATOM   2264 C  CB  . LEU A 1 283 ? 14.250  3.021   8.286   1.00 77.51 283 A 1 
ATOM   2265 C  CG  . LEU A 1 283 ? 13.446  4.152   7.655   1.00 73.70 283 A 1 
ATOM   2266 C  CD1 . LEU A 1 283 ? 11.957  3.970   7.911   1.00 70.50 283 A 1 
ATOM   2267 C  CD2 . LEU A 1 283 ? 13.917  5.507   8.178   1.00 69.64 283 A 1 
ATOM   2268 N  N   . GLY A 1 284 ? 17.476  1.411   8.434   1.00 82.02 284 A 1 
ATOM   2269 C  CA  . GLY A 1 284 ? 18.265  0.463   9.195   1.00 80.76 284 A 1 
ATOM   2270 C  C   . GLY A 1 284 ? 17.650  -0.922  9.294   1.00 83.08 284 A 1 
ATOM   2271 O  O   . GLY A 1 284 ? 17.830  -1.615  10.296  1.00 80.16 284 A 1 
ATOM   2272 N  N   . THR A 1 285 ? 16.916  -1.332  8.257   1.00 84.14 285 A 1 
ATOM   2273 C  CA  . THR A 1 285 ? 16.311  -2.651  8.223   1.00 84.31 285 A 1 
ATOM   2274 C  C   . THR A 1 285 ? 16.821  -3.447  7.029   1.00 85.28 285 A 1 
ATOM   2275 O  O   . THR A 1 285 ? 17.183  -2.875  5.996   1.00 84.38 285 A 1 
ATOM   2276 C  CB  . THR A 1 285 ? 14.773  -2.574  8.161   1.00 82.16 285 A 1 
ATOM   2277 O  OG1 . THR A 1 285 ? 14.377  -1.757  7.058   1.00 74.63 285 A 1 
ATOM   2278 C  CG2 . THR A 1 285 ? 14.221  -1.977  9.446   1.00 74.45 285 A 1 
ATOM   2279 N  N   . SER A 1 286 ? 16.860  -4.773  7.175   1.00 86.86 286 A 1 
ATOM   2280 C  CA  . SER A 1 286 ? 17.329  -5.635  6.109   1.00 87.62 286 A 1 
ATOM   2281 C  C   . SER A 1 286 ? 16.339  -5.651  4.946   1.00 89.06 286 A 1 
ATOM   2282 O  O   . SER A 1 286 ? 15.130  -5.596  5.165   1.00 88.87 286 A 1 
ATOM   2283 C  CB  . SER A 1 286 ? 17.540  -7.057  6.625   1.00 85.29 286 A 1 
ATOM   2284 O  OG  . SER A 1 286 ? 18.584  -7.101  7.586   1.00 80.32 286 A 1 
ATOM   2285 N  N   . PRO A 1 287 ? 16.834  -5.742  3.703   1.00 90.53 287 A 1 
ATOM   2286 C  CA  . PRO A 1 287 ? 15.935  -5.813  2.545   1.00 90.92 287 A 1 
ATOM   2287 C  C   . PRO A 1 287 ? 14.984  -6.988  2.680   1.00 91.97 287 A 1 
ATOM   2288 O  O   . PRO A 1 287 ? 15.401  -8.081  3.071   1.00 90.67 287 A 1 
ATOM   2289 C  CB  . PRO A 1 287 ? 16.888  -6.005  1.367   1.00 89.72 287 A 1 
ATOM   2290 C  CG  . PRO A 1 287 ? 18.206  -5.492  1.844   1.00 87.73 287 A 1 
ATOM   2291 C  CD  . PRO A 1 287 ? 18.255  -5.804  3.309   1.00 89.76 287 A 1 
ATOM   2292 N  N   . SER A 1 288 ? 13.704  -6.767  2.372   1.00 92.63 288 A 1 
ATOM   2293 C  CA  . SER A 1 288 ? 12.691  -7.789  2.578   1.00 93.02 288 A 1 
ATOM   2294 C  C   . SER A 1 288 ? 11.708  -7.856  1.420   1.00 94.01 288 A 1 
ATOM   2295 O  O   . SER A 1 288 ? 11.427  -6.850  0.762   1.00 93.75 288 A 1 
ATOM   2296 C  CB  . SER A 1 288 ? 11.923  -7.520  3.873   1.00 91.29 288 A 1 
ATOM   2297 O  OG  . SER A 1 288 ? 12.795  -7.438  4.990   1.00 83.40 288 A 1 
ATOM   2298 N  N   . ILE A 1 289 ? 11.178  -9.059  1.182   1.00 94.08 289 A 1 
ATOM   2299 C  CA  . ILE A 1 289 ? 10.134  -9.264  0.194   1.00 94.19 289 A 1 
ATOM   2300 C  C   . ILE A 1 289 ? 9.140   -10.266 0.756   1.00 94.76 289 A 1 
ATOM   2301 O  O   . ILE A 1 289 ? 9.522   -11.242 1.396   1.00 94.75 289 A 1 
ATOM   2302 C  CB  . ILE A 1 289 ? 10.713  -9.746  -1.159  1.00 92.31 289 A 1 
ATOM   2303 C  CG1 . ILE A 1 289 ? 9.611   -9.850  -2.218  1.00 85.56 289 A 1 
ATOM   2304 C  CG2 . ILE A 1 289 ? 11.456  -11.068 -0.996  1.00 85.62 289 A 1 
ATOM   2305 C  CD1 . ILE A 1 289 ? 9.078   -8.528  -2.688  1.00 85.38 289 A 1 
ATOM   2306 N  N   . ARG A 1 290 ? 7.836   -10.018 0.530   1.00 96.39 290 A 1 
ATOM   2307 C  CA  . ARG A 1 290 ? 6.784   -10.855 1.086   1.00 96.77 290 A 1 
ATOM   2308 C  C   . ARG A 1 290 ? 5.943   -11.486 -0.015  1.00 97.33 290 A 1 
ATOM   2309 O  O   . ARG A 1 290 ? 5.664   -10.857 -1.040  1.00 97.17 290 A 1 
ATOM   2310 C  CB  . ARG A 1 290 ? 5.892   -10.034 2.020   1.00 95.22 290 A 1 
ATOM   2311 C  CG  . ARG A 1 290 ? 4.649   -10.764 2.516   1.00 92.98 290 A 1 
ATOM   2312 C  CD  . ARG A 1 290 ? 3.873   -9.945  3.542   1.00 92.53 290 A 1 
ATOM   2313 N  NE  . ARG A 1 290 ? 4.570   -9.859  4.815   1.00 91.53 290 A 1 
ATOM   2314 C  CZ  . ARG A 1 290 ? 4.064   -9.285  5.898   1.00 93.16 290 A 1 
ATOM   2315 N  NH1 . ARG A 1 290 ? 2.859   -8.736  5.864   1.00 87.09 290 A 1 
ATOM   2316 N  NH2 . ARG A 1 290 ? 4.762   -9.255  7.029   1.00 86.77 290 A 1 
ATOM   2317 N  N   . LYS A 1 291 ? 5.533   -12.726 0.210   1.00 97.16 291 A 1 
ATOM   2318 C  CA  . LYS A 1 291 ? 4.619   -13.402 -0.705  1.00 97.15 291 A 1 
ATOM   2319 C  C   . LYS A 1 291 ? 3.453   -13.983 0.077   1.00 97.18 291 A 1 
ATOM   2320 O  O   . LYS A 1 291 ? 3.646   -14.637 1.106   1.00 96.82 291 A 1 
ATOM   2321 C  CB  . LYS A 1 291 ? 5.330   -14.500 -1.493  1.00 96.32 291 A 1 
ATOM   2322 C  CG  . LYS A 1 291 ? 4.468   -15.116 -2.596  1.00 94.46 291 A 1 
ATOM   2323 C  CD  . LYS A 1 291 ? 5.260   -16.070 -3.489  1.00 92.90 291 A 1 
ATOM   2324 C  CE  . LYS A 1 291 ? 5.673   -17.325 -2.750  1.00 86.88 291 A 1 
ATOM   2325 N  NZ  . LYS A 1 291 ? 6.314   -18.316 -3.669  1.00 84.37 291 A 1 
ATOM   2326 N  N   . TYR A 1 292 ? 2.231   -13.740 -0.412  1.00 97.86 292 A 1 
ATOM   2327 C  CA  . TYR A 1 292 ? 1.016   -14.228 0.221   1.00 97.91 292 A 1 
ATOM   2328 C  C   . TYR A 1 292 ? 0.486   -15.458 -0.500  1.00 97.85 292 A 1 
ATOM   2329 O  O   . TYR A 1 292 ? 0.520   -15.529 -1.724  1.00 97.51 292 A 1 
ATOM   2330 C  CB  . TYR A 1 292 ? -0.081  -13.166 0.216   1.00 97.97 292 A 1 
ATOM   2331 C  CG  . TYR A 1 292 ? 0.233   -11.927 1.019   1.00 98.13 292 A 1 
ATOM   2332 C  CD1 . TYR A 1 292 ? 1.009   -10.902 0.490   1.00 97.55 292 A 1 
ATOM   2333 C  CD2 . TYR A 1 292 ? -0.263  -11.768 2.307   1.00 97.42 292 A 1 
ATOM   2334 C  CE1 . TYR A 1 292 ? 1.300   -9.768  1.226   1.00 97.04 292 A 1 
ATOM   2335 C  CE2 . TYR A 1 292 ? 0.011   -10.630 3.055   1.00 97.05 292 A 1 
ATOM   2336 C  CZ  . TYR A 1 292 ? 0.797   -9.634  2.509   1.00 97.57 292 A 1 
ATOM   2337 O  OH  . TYR A 1 292 ? 1.081   -8.507  3.238   1.00 96.85 292 A 1 
ATOM   2338 N  N   . ASP A 1 293 ? -0.013  -16.428 0.278   1.00 97.76 293 A 1 
ATOM   2339 C  CA  . ASP A 1 293 ? -0.845  -17.490 -0.257  1.00 97.55 293 A 1 
ATOM   2340 C  C   . ASP A 1 293 ? -2.274  -16.982 -0.127  1.00 97.74 293 A 1 
ATOM   2341 O  O   . ASP A 1 293 ? -2.852  -16.998 0.958   1.00 97.33 293 A 1 
ATOM   2342 C  CB  . ASP A 1 293 ? -0.643  -18.790 0.528   1.00 96.86 293 A 1 
ATOM   2343 C  CG  . ASP A 1 293 ? -1.501  -19.930 0.001   1.00 95.09 293 A 1 
ATOM   2344 O  OD1 . ASP A 1 293 ? -2.328  -19.710 -0.906  1.00 92.42 293 A 1 
ATOM   2345 O  OD2 . ASP A 1 293 ? -1.346  -21.063 0.512   1.00 91.34 293 A 1 
ATOM   2346 N  N   . VAL A 1 294 ? -2.839  -16.484 -1.227  1.00 98.02 294 A 1 
ATOM   2347 C  CA  . VAL A 1 294 ? -4.147  -15.842 -1.193  1.00 97.95 294 A 1 
ATOM   2348 C  C   . VAL A 1 294 ? -5.272  -16.860 -1.106  1.00 97.57 294 A 1 
ATOM   2349 O  O   . VAL A 1 294 ? -6.265  -16.650 -0.404  1.00 96.77 294 A 1 
ATOM   2350 C  CB  . VAL A 1 294 ? -4.357  -14.954 -2.437  1.00 97.79 294 A 1 
ATOM   2351 C  CG1 . VAL A 1 294 ? -5.739  -14.306 -2.417  1.00 97.00 294 A 1 
ATOM   2352 C  CG2 . VAL A 1 294 ? -3.272  -13.880 -2.507  1.00 97.33 294 A 1 
ATOM   2353 N  N   . GLY A 1 295 ? -5.117  -17.985 -1.795  1.00 96.96 295 A 1 
ATOM   2354 C  CA  . GLY A 1 295 ? -6.181  -18.961 -1.895  1.00 96.44 295 A 1 
ATOM   2355 C  C   . GLY A 1 295 ? -7.028  -18.712 -3.129  1.00 96.66 295 A 1 
ATOM   2356 O  O   . GLY A 1 295 ? -6.567  -18.106 -4.090  1.00 95.04 295 A 1 
ATOM   2357 N  N   . ASN A 1 296 ? -8.285  -19.162 -3.099  1.00 96.50 296 A 1 
ATOM   2358 C  CA  . ASN A 1 296 ? -9.158  -19.066 -4.264  1.00 96.01 296 A 1 
ATOM   2359 C  C   . ASN A 1 296 ? -10.167 -17.922 -4.183  1.00 96.17 296 A 1 
ATOM   2360 O  O   . ASN A 1 296 ? -11.067 -17.824 -5.010  1.00 93.93 296 A 1 
ATOM   2361 C  CB  . ASN A 1 296 ? -9.887  -20.391 -4.504  1.00 94.15 296 A 1 
ATOM   2362 C  CG  . ASN A 1 296 ? -10.763 -20.797 -3.333  1.00 92.45 296 A 1 
ATOM   2363 O  OD1 . ASN A 1 296 ? -11.056 -20.001 -2.445  1.00 87.86 296 A 1 
ATOM   2364 N  ND2 . ASN A 1 296 ? -11.194 -22.055 -3.334  1.00 86.77 296 A 1 
ATOM   2365 N  N   . GLY A 1 297 ? -10.036 -17.072 -3.157  1.00 95.30 297 A 1 
ATOM   2366 C  CA  . GLY A 1 297 ? -10.898 -15.905 -3.020  1.00 95.42 297 A 1 
ATOM   2367 C  C   . GLY A 1 297 ? -12.183 -16.144 -2.250  1.00 96.04 297 A 1 
ATOM   2368 O  O   . GLY A 1 297 ? -12.939 -15.205 -2.011  1.00 94.50 297 A 1 
ATOM   2369 N  N   . GLN A 1 298 ? -12.449 -17.390 -1.856  1.00 95.32 298 A 1 
ATOM   2370 C  CA  . GLN A 1 298 ? -13.681 -17.712 -1.141  1.00 94.41 298 A 1 
ATOM   2371 C  C   . GLN A 1 298 ? -13.599 -17.388 0.352   1.00 93.85 298 A 1 
ATOM   2372 O  O   . GLN A 1 298 ? -14.617 -17.327 1.038   1.00 89.29 298 A 1 
ATOM   2373 C  CB  . GLN A 1 298 ? -14.040 -19.187 -1.331  1.00 92.49 298 A 1 
ATOM   2374 C  CG  . GLN A 1 298 ? -14.471 -19.536 -2.744  1.00 88.00 298 A 1 
ATOM   2375 C  CD  . GLN A 1 298 ? -14.907 -20.983 -2.880  1.00 85.25 298 A 1 
ATOM   2376 O  OE1 . GLN A 1 298 ? -14.180 -21.898 -2.486  1.00 77.32 298 A 1 
ATOM   2377 N  NE2 . GLN A 1 298 ? -16.080 -21.197 -3.440  1.00 74.62 298 A 1 
ATOM   2378 N  N   . GLY A 1 299 ? -12.389 -17.177 0.861   1.00 94.33 299 A 1 
ATOM   2379 C  CA  . GLY A 1 299 ? -12.205 -16.857 2.260   1.00 94.87 299 A 1 
ATOM   2380 C  C   . GLY A 1 299 ? -10.999 -15.967 2.478   1.00 96.60 299 A 1 
ATOM   2381 O  O   . GLY A 1 299 ? -10.469 -15.388 1.531   1.00 95.59 299 A 1 
ATOM   2382 N  N   . TYR A 1 300 ? -10.569 -15.857 3.729   1.00 97.23 300 A 1 
ATOM   2383 C  CA  . TYR A 1 300 ? -9.399  -15.062 4.063   1.00 97.45 300 A 1 
ATOM   2384 C  C   . TYR A 1 300 ? -8.146  -15.654 3.423   1.00 97.75 300 A 1 
ATOM   2385 O  O   . TYR A 1 300 ? -8.095  -16.840 3.104   1.00 97.00 300 A 1 
ATOM   2386 C  CB  . TYR A 1 300 ? -9.209  -14.981 5.573   1.00 97.19 300 A 1 
ATOM   2387 C  CG  . TYR A 1 300 ? -10.315 -14.253 6.289   1.00 97.02 300 A 1 
ATOM   2388 C  CD1 . TYR A 1 300 ? -10.410 -12.870 6.235   1.00 95.32 300 A 1 
ATOM   2389 C  CD2 . TYR A 1 300 ? -11.271 -14.946 7.025   1.00 95.17 300 A 1 
ATOM   2390 C  CE1 . TYR A 1 300 ? -11.424 -12.190 6.890   1.00 93.95 300 A 1 
ATOM   2391 C  CE2 . TYR A 1 300 ? -12.294 -14.273 7.686   1.00 94.27 300 A 1 
ATOM   2392 C  CZ  . TYR A 1 300 ? -12.359 -12.900 7.617   1.00 94.89 300 A 1 
ATOM   2393 O  OH  . TYR A 1 300 ? -13.359 -12.229 8.267   1.00 92.94 300 A 1 
ATOM   2394 N  N   . MET A 1 301 ? -7.137  -14.821 3.238   1.00 97.46 301 A 1 
ATOM   2395 C  CA  . MET A 1 301 ? -5.845  -15.301 2.773   1.00 97.51 301 A 1 
ATOM   2396 C  C   . MET A 1 301 ? -5.294  -16.311 3.774   1.00 97.68 301 A 1 
ATOM   2397 O  O   . MET A 1 301 ? -5.601  -16.255 4.967   1.00 97.48 301 A 1 
ATOM   2398 C  CB  . MET A 1 301 ? -4.888  -14.131 2.567   1.00 97.54 301 A 1 
ATOM   2399 C  CG  . MET A 1 301 ? -5.331  -13.165 1.475   1.00 96.97 301 A 1 
ATOM   2400 S  SD  . MET A 1 301 ? -4.106  -11.899 1.081   1.00 96.58 301 A 1 
ATOM   2401 C  CE  . MET A 1 301 ? -4.225  -10.845 2.516   1.00 90.32 301 A 1 
ATOM   2402 N  N   . LYS A 1 302 ? -4.471  -17.240 3.280   1.00 97.50 302 A 1 
ATOM   2403 C  CA  . LYS A 1 302 ? -4.049  -18.376 4.101   1.00 97.10 302 A 1 
ATOM   2404 C  C   . LYS A 1 302 ? -2.834  -18.067 4.961   1.00 97.18 302 A 1 
ATOM   2405 O  O   . LYS A 1 302 ? -2.834  -18.334 6.166   1.00 96.06 302 A 1 
ATOM   2406 C  CB  . LYS A 1 302 ? -3.766  -19.584 3.204   1.00 96.45 302 A 1 
ATOM   2407 C  CG  . LYS A 1 302 ? -4.911  -19.928 2.253   1.00 91.98 302 A 1 
ATOM   2408 C  CD  . LYS A 1 302 ? -6.218  -20.123 3.006   1.00 80.09 302 A 1 
ATOM   2409 C  CE  . LYS A 1 302 ? -7.368  -20.391 2.062   1.00 72.24 302 A 1 
ATOM   2410 N  NZ  . LYS A 1 302 ? -8.670  -20.523 2.783   1.00 61.59 302 A 1 
ATOM   2411 N  N   . GLU A 1 303 ? -1.800  -17.509 4.355   1.00 96.70 303 A 1 
ATOM   2412 C  CA  . GLU A 1 303 ? -0.577  -17.186 5.085   1.00 96.68 303 A 1 
ATOM   2413 C  C   . GLU A 1 303 ? 0.287   -16.255 4.251   1.00 97.16 303 A 1 
ATOM   2414 O  O   . GLU A 1 303 ? -0.007  -16.001 3.080   1.00 96.99 303 A 1 
ATOM   2415 C  CB  . GLU A 1 303 ? 0.218   -18.458 5.416   1.00 94.24 303 A 1 
ATOM   2416 C  CG  . GLU A 1 303 ? 0.759   -19.179 4.181   1.00 87.50 303 A 1 
ATOM   2417 C  CD  . GLU A 1 303 ? 1.720   -20.306 4.529   1.00 86.44 303 A 1 
ATOM   2418 O  OE1 . GLU A 1 303 ? 2.355   -20.231 5.596   1.00 79.19 303 A 1 
ATOM   2419 O  OE2 . GLU A 1 303 ? 1.850   -21.257 3.725   1.00 79.68 303 A 1 
ATOM   2420 N  N   . PHE A 1 304 ? 1.343   -15.732 4.872   1.00 96.15 304 A 1 
ATOM   2421 C  CA  . PHE A 1 304 ? 2.372   -15.032 4.123   1.00 95.68 304 A 1 
ATOM   2422 C  C   . PHE A 1 304 ? 3.738   -15.536 4.544   1.00 95.65 304 A 1 
ATOM   2423 O  O   . PHE A 1 304 ? 3.908   -16.121 5.620   1.00 95.09 304 A 1 
ATOM   2424 C  CB  . PHE A 1 304 ? 2.269   -13.501 4.284   1.00 95.07 304 A 1 
ATOM   2425 C  CG  . PHE A 1 304 ? 2.496   -13.002 5.694   1.00 95.24 304 A 1 
ATOM   2426 C  CD1 . PHE A 1 304 ? 3.759   -13.002 6.271   1.00 91.59 304 A 1 
ATOM   2427 C  CD2 . PHE A 1 304 ? 1.435   -12.488 6.431   1.00 90.86 304 A 1 
ATOM   2428 C  CE1 . PHE A 1 304 ? 3.964   -12.528 7.561   1.00 89.23 304 A 1 
ATOM   2429 C  CE2 . PHE A 1 304 ? 1.630   -12.011 7.723   1.00 88.66 304 A 1 
ATOM   2430 C  CZ  . PHE A 1 304 ? 2.898   -12.033 8.286   1.00 91.10 304 A 1 
ATOM   2431 N  N   . LYS A 1 305 ? 4.720   -15.316 3.680   1.00 94.99 305 A 1 
ATOM   2432 C  CA  . LYS A 1 305 ? 6.098   -15.659 3.962   1.00 94.36 305 A 1 
ATOM   2433 C  C   . LYS A 1 305 ? 6.978   -14.449 3.700   1.00 94.30 305 A 1 
ATOM   2434 O  O   . LYS A 1 305 ? 6.973   -13.908 2.594   1.00 93.87 305 A 1 
ATOM   2435 C  CB  . LYS A 1 305 ? 6.553   -16.842 3.108   1.00 93.39 305 A 1 
ATOM   2436 C  CG  . LYS A 1 305 ? 5.829   -18.144 3.420   1.00 86.15 305 A 1 
ATOM   2437 C  CD  . LYS A 1 305 ? 6.293   -19.279 2.513   1.00 80.94 305 A 1 
ATOM   2438 C  CE  . LYS A 1 305 ? 5.557   -20.565 2.822   1.00 72.86 305 A 1 
ATOM   2439 N  NZ  . LYS A 1 305 ? 5.962   -21.686 1.909   1.00 63.82 305 A 1 
ATOM   2440 N  N   . ASN A 1 306 ? 7.703   -14.016 4.728   1.00 92.13 306 A 1 
ATOM   2441 C  CA  . ASN A 1 306 ? 8.735   -13.010 4.548   1.00 89.69 306 A 1 
ATOM   2442 C  C   . ASN A 1 306 ? 10.026  -13.756 4.273   1.00 87.66 306 A 1 
ATOM   2443 O  O   . ASN A 1 306 ? 10.531  -14.470 5.140   1.00 84.84 306 A 1 
ATOM   2444 C  CB  . ASN A 1 306 ? 8.899   -12.142 5.800   1.00 88.24 306 A 1 
ATOM   2445 C  CG  . ASN A 1 306 ? 7.763   -11.169 5.991   1.00 82.65 306 A 1 
ATOM   2446 O  OD1 . ASN A 1 306 ? 6.993   -10.897 5.065   1.00 75.14 306 A 1 
ATOM   2447 N  ND2 . ASN A 1 306 ? 7.649   -10.622 7.199   1.00 74.24 306 A 1 
ATOM   2448 N  N   . TYR A 1 307 ? 10.550  -13.638 3.064   1.00 86.02 307 A 1 
ATOM   2449 C  CA  . TYR A 1 307 ? 11.686  -14.453 2.684   1.00 80.91 307 A 1 
ATOM   2450 C  C   . TYR A 1 307 ? 12.936  -14.122 3.481   1.00 75.19 307 A 1 
ATOM   2451 O  O   . TYR A 1 307 ? 13.213  -12.955 3.760   1.00 68.98 307 A 1 
ATOM   2452 C  CB  . TYR A 1 307 ? 11.933  -14.359 1.179   1.00 80.93 307 A 1 
ATOM   2453 C  CG  . TYR A 1 307 ? 10.956  -15.228 0.433   1.00 79.08 307 A 1 
ATOM   2454 C  CD1 . TYR A 1 307 ? 11.203  -16.583 0.253   1.00 74.01 307 A 1 
ATOM   2455 C  CD2 . TYR A 1 307 ? 9.765   -14.701 -0.046  1.00 73.72 307 A 1 
ATOM   2456 C  CE1 . TYR A 1 307 ? 10.297  -17.392 -0.396  1.00 69.53 307 A 1 
ATOM   2457 C  CE2 . TYR A 1 307 ? 8.847   -15.513 -0.698  1.00 69.53 307 A 1 
ATOM   2458 C  CZ  . TYR A 1 307 ? 9.120   -16.857 -0.877  1.00 72.87 307 A 1 
ATOM   2459 O  OH  . TYR A 1 307 ? 8.223   -17.664 -1.527  1.00 68.28 307 A 1 
ATOM   2460 N  N   . PHE A 1 308 ? 13.631  -15.191 3.886   1.00 74.57 308 A 1 
ATOM   2461 C  CA  . PHE A 1 308 ? 14.832  -15.160 4.700   1.00 71.71 308 A 1 
ATOM   2462 C  C   . PHE A 1 308 ? 14.532  -14.867 6.171   1.00 72.15 308 A 1 
ATOM   2463 O  O   . PHE A 1 308 ? 15.442  -14.707 6.977   1.00 65.36 308 A 1 
ATOM   2464 C  CB  . PHE A 1 308 ? 15.856  -14.166 4.157   1.00 64.66 308 A 1 
ATOM   2465 C  CG  . PHE A 1 308 ? 16.014  -14.221 2.668   1.00 60.47 308 A 1 
ATOM   2466 C  CD1 . PHE A 1 308 ? 16.290  -15.419 2.023   1.00 55.38 308 A 1 
ATOM   2467 C  CD2 . PHE A 1 308 ? 15.877  -13.069 1.894   1.00 55.84 308 A 1 
ATOM   2468 C  CE1 . PHE A 1 308 ? 16.432  -15.475 0.641   1.00 48.74 308 A 1 
ATOM   2469 C  CE2 . PHE A 1 308 ? 16.020  -13.117 0.518   1.00 49.00 308 A 1 
ATOM   2470 C  CZ  . PHE A 1 308 ? 16.294  -14.318 -0.106  1.00 47.18 308 A 1 
ATOM   2471 N  N   . ASN A 1 309 ? 13.241  -14.835 6.528   1.00 77.66 309 A 1 
ATOM   2472 C  CA  . ASN A 1 309 ? 12.822  -14.548 7.892   1.00 75.92 309 A 1 
ATOM   2473 C  C   . ASN A 1 309 ? 11.899  -15.632 8.448   1.00 78.40 309 A 1 
ATOM   2474 O  O   . ASN A 1 309 ? 12.325  -16.474 9.227   1.00 73.74 309 A 1 
ATOM   2475 C  CB  . ASN A 1 309 ? 12.144  -13.177 7.980   1.00 67.95 309 A 1 
ATOM   2476 C  CG  . ASN A 1 309 ? 13.061  -12.048 7.560   1.00 61.10 309 A 1 
ATOM   2477 O  OD1 . ASN A 1 309 ? 13.366  -11.888 6.378   1.00 53.62 309 A 1 
ATOM   2478 N  ND2 . ASN A 1 309 ? 13.500  -11.252 8.522   1.00 54.37 309 A 1 
ATOM   2479 N  N   . TYR A 1 310 ? 10.604  -15.593 8.059   1.00 83.88 310 A 1 
ATOM   2480 C  CA  . TYR A 1 310 ? 9.626   -16.505 8.639   1.00 86.45 310 A 1 
ATOM   2481 C  C   . TYR A 1 310 ? 8.355   -16.584 7.805   1.00 89.29 310 A 1 
ATOM   2482 O  O   . TYR A 1 310 ? 8.131   -15.777 6.894   1.00 88.97 310 A 1 
ATOM   2483 C  CB  . TYR A 1 310 ? 9.262   -16.064 10.065  1.00 84.66 310 A 1 
ATOM   2484 C  CG  . TYR A 1 310 ? 8.368   -14.839 10.101  1.00 82.29 310 A 1 
ATOM   2485 C  CD1 . TYR A 1 310 ? 8.880   -13.553 9.945   1.00 80.09 310 A 1 
ATOM   2486 C  CD2 . TYR A 1 310 ? 6.996   -14.965 10.300  1.00 78.04 310 A 1 
ATOM   2487 C  CE1 . TYR A 1 310 ? 8.064   -12.440 9.980   1.00 72.07 310 A 1 
ATOM   2488 C  CE2 . TYR A 1 310 ? 6.161   -13.851 10.340  1.00 74.87 310 A 1 
ATOM   2489 C  CZ  . TYR A 1 310 ? 6.706   -12.592 10.182  1.00 77.08 310 A 1 
ATOM   2490 O  OH  . TYR A 1 310 ? 5.880   -11.484 10.217  1.00 74.95 310 A 1 
ATOM   2491 N  N   . GLY A 1 311 ? 7.513   -17.571 8.150   1.00 87.86 311 A 1 
ATOM   2492 C  CA  . GLY A 1 311 ? 6.172   -17.681 7.604   1.00 88.82 311 A 1 
ATOM   2493 C  C   . GLY A 1 311 ? 5.160   -17.477 8.722   1.00 90.31 311 A 1 
ATOM   2494 O  O   . GLY A 1 311 ? 5.388   -17.899 9.859   1.00 89.78 311 A 1 
ATOM   2495 N  N   . SER A 1 312 ? 4.032   -16.841 8.418   1.00 89.10 312 A 1 
ATOM   2496 C  CA  . SER A 1 312 ? 3.043   -16.499 9.437   1.00 88.44 312 A 1 
ATOM   2497 C  C   . SER A 1 312 ? 2.473   -17.738 10.136  1.00 88.79 312 A 1 
ATOM   2498 O  O   . SER A 1 312 ? 2.236   -17.729 11.343  1.00 89.69 312 A 1 
ATOM   2499 C  CB  . SER A 1 312 ? 1.910   -15.669 8.830   1.00 89.89 312 A 1 
ATOM   2500 O  OG  . SER A 1 312 ? 1.253   -16.375 7.793   1.00 90.68 312 A 1 
ATOM   2501 N  N   . SER A 1 313 ? 2.250   -18.796 9.375   1.00 88.60 313 A 1 
ATOM   2502 C  CA  . SER A 1 313 ? 1.664   -20.007 9.937   1.00 86.75 313 A 1 
ATOM   2503 C  C   . SER A 1 313 ? 2.633   -20.720 10.880  1.00 87.18 313 A 1 
ATOM   2504 O  O   . SER A 1 313 ? 2.276   -21.072 12.002  1.00 87.59 313 A 1 
ATOM   2505 C  CB  . SER A 1 313 ? 1.229   -20.959 8.825   1.00 86.09 313 A 1 
ATOM   2506 O  OG  . SER A 1 313 ? 0.206   -20.386 8.050   1.00 74.90 313 A 1 
ATOM   2507 N  N   . SER A 1 314 ? 3.860   -20.932 10.437  1.00 89.31 314 A 1 
ATOM   2508 C  CA  . SER A 1 314 ? 4.839   -21.671 11.229  1.00 88.38 314 A 1 
ATOM   2509 C  C   . SER A 1 314 ? 5.312   -20.880 12.446  1.00 89.19 314 A 1 
ATOM   2510 O  O   . SER A 1 314 ? 5.581   -21.462 13.497  1.00 87.45 314 A 1 
ATOM   2511 C  CB  . SER A 1 314 ? 6.040   -22.057 10.365  1.00 85.63 314 A 1 
ATOM   2512 O  OG  . SER A 1 314 ? 6.652   -20.923 9.790   1.00 75.34 314 A 1 
ATOM   2513 N  N   . GLU A 1 315 ? 5.415   -19.557 12.318  1.00 89.23 315 A 1 
ATOM   2514 C  CA  . GLU A 1 315 ? 5.961   -18.728 13.388  1.00 89.42 315 A 1 
ATOM   2515 C  C   . GLU A 1 315 ? 4.932   -18.383 14.462  1.00 89.76 315 A 1 
ATOM   2516 O  O   . GLU A 1 315 ? 5.237   -18.418 15.654  1.00 87.50 315 A 1 
ATOM   2517 C  CB  . GLU A 1 315 ? 6.550   -17.437 12.817  1.00 87.27 315 A 1 
ATOM   2518 C  CG  . GLU A 1 315 ? 7.379   -16.625 13.814  1.00 82.63 315 A 1 
ATOM   2519 C  CD  . GLU A 1 315 ? 8.752   -17.233 14.063  1.00 83.82 315 A 1 
ATOM   2520 O  OE1 . GLU A 1 315 ? 8.955   -18.429 13.780  1.00 78.47 315 A 1 
ATOM   2521 O  OE2 . GLU A 1 315 ? 9.640   -16.505 14.541  1.00 79.34 315 A 1 
ATOM   2522 N  N   . TYR A 1 316 ? 3.704   -18.055 14.047  1.00 91.76 316 A 1 
ATOM   2523 C  CA  . TYR A 1 316 ? 2.680   -17.590 14.975  1.00 91.65 316 A 1 
ATOM   2524 C  C   . TYR A 1 316 ? 1.545   -18.587 15.187  1.00 91.85 316 A 1 
ATOM   2525 O  O   . TYR A 1 316 ? 0.677   -18.368 16.043  1.00 89.05 316 A 1 
ATOM   2526 C  CB  . TYR A 1 316 ? 2.100   -16.258 14.501  1.00 91.40 316 A 1 
ATOM   2527 C  CG  . TYR A 1 316 ? 3.115   -15.131 14.403  1.00 91.55 316 A 1 
ATOM   2528 C  CD1 . TYR A 1 316 ? 4.033   -14.901 15.418  1.00 88.62 316 A 1 
ATOM   2529 C  CD2 . TYR A 1 316 ? 3.122   -14.282 13.309  1.00 88.87 316 A 1 
ATOM   2530 C  CE1 . TYR A 1 316 ? 4.948   -13.862 15.339  1.00 86.92 316 A 1 
ATOM   2531 C  CE2 . TYR A 1 316 ? 4.029   -13.233 13.214  1.00 87.48 316 A 1 
ATOM   2532 C  CZ  . TYR A 1 316 ? 4.939   -13.025 14.237  1.00 89.60 316 A 1 
ATOM   2533 O  OH  . TYR A 1 316 ? 5.838   -11.994 14.156  1.00 86.92 316 A 1 
ATOM   2534 N  N   . GLY A 1 317 ? 1.526   -19.665 14.429  1.00 90.41 317 A 1 
ATOM   2535 C  CA  . GLY A 1 317 ? 0.477   -20.658 14.559  1.00 90.37 317 A 1 
ATOM   2536 C  C   . GLY A 1 317 ? -0.865  -20.198 14.019  1.00 92.44 317 A 1 
ATOM   2537 O  O   . GLY A 1 317 ? -1.904  -20.713 14.416  1.00 89.97 317 A 1 
ATOM   2538 N  N   . LEU A 1 318 ? -0.837  -19.226 13.112  1.00 92.36 318 A 1 
ATOM   2539 C  CA  . LEU A 1 318 ? -2.062  -18.683 12.538  1.00 92.94 318 A 1 
ATOM   2540 C  C   . LEU A 1 318 ? -2.698  -19.681 11.575  1.00 93.43 318 A 1 
ATOM   2541 O  O   . LEU A 1 318 ? -2.020  -20.237 10.712  1.00 92.57 318 A 1 
ATOM   2542 C  CB  . LEU A 1 318 ? -1.777  -17.372 11.806  1.00 91.96 318 A 1 
ATOM   2543 C  CG  . LEU A 1 318 ? -1.215  -16.239 12.652  1.00 91.55 318 A 1 
ATOM   2544 C  CD1 . LEU A 1 318 ? -0.712  -15.103 11.757  1.00 88.84 318 A 1 
ATOM   2545 C  CD2 . LEU A 1 318 ? -2.264  -15.724 13.620  1.00 88.83 318 A 1 
ATOM   2546 N  N   . LYS A 1 319 ? -4.007  -19.909 11.735  1.00 93.61 319 A 1 
ATOM   2547 C  CA  . LYS A 1 319 ? -4.733  -20.823 10.850  1.00 93.48 319 A 1 
ATOM   2548 C  C   . LYS A 1 319 ? -5.088  -20.146 9.530   1.00 94.56 319 A 1 
ATOM   2549 O  O   . LYS A 1 319 ? -5.247  -20.808 8.509   1.00 92.93 319 A 1 
ATOM   2550 C  CB  . LYS A 1 319 ? -5.999  -21.329 11.542  1.00 92.13 319 A 1 
ATOM   2551 C  CG  . LYS A 1 319 ? -5.733  -22.108 12.822  1.00 88.01 319 A 1 
ATOM   2552 C  CD  . LYS A 1 319 ? -7.025  -22.556 13.482  1.00 81.82 319 A 1 
ATOM   2553 C  CE  . LYS A 1 319 ? -6.748  -23.333 14.762  1.00 74.94 319 A 1 
ATOM   2554 N  NZ  . LYS A 1 319 ? -8.005  -23.773 15.430  1.00 65.23 319 A 1 
ATOM   2555 N  N   . GLU A 1 320 ? -5.214  -18.830 9.563   1.00 95.90 320 A 1 
ATOM   2556 C  CA  . GLU A 1 320 ? -5.497  -18.019 8.389   1.00 96.31 320 A 1 
ATOM   2557 C  C   . GLU A 1 320 ? -5.213  -16.557 8.739   1.00 96.74 320 A 1 
ATOM   2558 O  O   . GLU A 1 320 ? -4.991  -16.224 9.909   1.00 96.59 320 A 1 
ATOM   2559 C  CB  . GLU A 1 320 ? -6.957  -18.180 7.938   1.00 95.28 320 A 1 
ATOM   2560 C  CG  . GLU A 1 320 ? -7.954  -17.707 8.988   1.00 93.25 320 A 1 
ATOM   2561 C  CD  . GLU A 1 320 ? -9.404  -17.954 8.590   1.00 93.67 320 A 1 
ATOM   2562 O  OE1 . GLU A 1 320 ? -9.641  -18.583 7.533   1.00 88.75 320 A 1 
ATOM   2563 O  OE2 . GLU A 1 320 ? -10.294 -17.524 9.335   1.00 90.02 320 A 1 
ATOM   2564 N  N   . LEU A 1 321 ? -5.222  -15.688 7.743   1.00 96.47 321 A 1 
ATOM   2565 C  CA  . LEU A 1 321 ? -4.951  -14.269 7.968   1.00 96.81 321 A 1 
ATOM   2566 C  C   . LEU A 1 321 ? -6.253  -13.502 8.198   1.00 97.25 321 A 1 
ATOM   2567 O  O   . LEU A 1 321 ? -6.638  -12.626 7.428   1.00 97.24 321 A 1 
ATOM   2568 C  CB  . LEU A 1 321 ? -4.166  -13.682 6.789   1.00 96.97 321 A 1 
ATOM   2569 C  CG  . LEU A 1 321 ? -2.819  -14.359 6.503   1.00 96.44 321 A 1 
ATOM   2570 C  CD1 . LEU A 1 321 ? -2.109  -13.690 5.331   1.00 95.79 321 A 1 
ATOM   2571 C  CD2 . LEU A 1 321 ? -1.934  -14.354 7.741   1.00 95.48 321 A 1 
ATOM   2572 N  N   . SER A 1 322 ? -6.941  -13.847 9.296   1.00 97.01 322 A 1 
ATOM   2573 C  CA  . SER A 1 322 ? -8.235  -13.276 9.623   1.00 96.85 322 A 1 
ATOM   2574 C  C   . SER A 1 322 ? -8.175  -12.436 10.901  1.00 96.75 322 A 1 
ATOM   2575 O  O   . SER A 1 322 ? -7.260  -12.607 11.719  1.00 97.17 322 A 1 
ATOM   2576 C  CB  . SER A 1 322 ? -9.270  -14.386 9.812   1.00 96.83 322 A 1 
ATOM   2577 O  OG  . SER A 1 322 ? -8.971  -15.156 10.957  1.00 96.09 322 A 1 
ATOM   2578 N  N   . PRO A 1 323 ? -9.133  -11.521 11.098  1.00 97.33 323 A 1 
ATOM   2579 C  CA  . PRO A 1 323 ? -9.187  -10.742 12.334  1.00 96.78 323 A 1 
ATOM   2580 C  C   . PRO A 1 323 ? -9.229  -11.626 13.576  1.00 96.51 323 A 1 
ATOM   2581 O  O   . PRO A 1 323 ? -8.573  -11.321 14.567  1.00 96.35 323 A 1 
ATOM   2582 C  CB  . PRO A 1 323 ? -10.479 -9.926  12.188  1.00 96.57 323 A 1 
ATOM   2583 C  CG  . PRO A 1 323 ? -10.636 -9.763  10.714  1.00 96.06 323 A 1 
ATOM   2584 C  CD  . PRO A 1 323 ? -10.154 -11.067 10.125  1.00 97.19 323 A 1 
ATOM   2585 N  N   . LYS A 1 324 ? -9.986  -12.725 13.527  1.00 96.95 324 A 1 
ATOM   2586 C  CA  . LYS A 1 324 ? -10.101 -13.629 14.668  1.00 96.22 324 A 1 
ATOM   2587 C  C   . LYS A 1 324 ? -8.742  -14.191 15.067  1.00 96.49 324 A 1 
ATOM   2588 O  O   . LYS A 1 324 ? -8.387  -14.206 16.253  1.00 95.92 324 A 1 
ATOM   2589 C  CB  . LYS A 1 324 ? -11.065 -14.774 14.343  1.00 95.41 324 A 1 
ATOM   2590 C  CG  . LYS A 1 324 ? -11.223 -15.785 15.467  1.00 83.23 324 A 1 
ATOM   2591 C  CD  . LYS A 1 324 ? -12.176 -16.908 15.086  1.00 78.87 324 A 1 
ATOM   2592 C  CE  . LYS A 1 324 ? -12.312 -17.930 16.192  1.00 66.09 324 A 1 
ATOM   2593 N  NZ  . LYS A 1 324 ? -13.231 -19.038 15.821  1.00 59.41 324 A 1 
ATOM   2594 N  N   . GLU A 1 325 ? -7.970  -14.652 14.091  1.00 95.41 325 A 1 
ATOM   2595 C  CA  . GLU A 1 325 ? -6.665  -15.240 14.366  1.00 94.97 325 A 1 
ATOM   2596 C  C   . GLU A 1 325 ? -5.688  -14.197 14.901  1.00 94.98 325 A 1 
ATOM   2597 O  O   . GLU A 1 325 ? -4.903  -14.482 15.815  1.00 94.39 325 A 1 
ATOM   2598 C  CB  . GLU A 1 325 ? -6.102  -15.902 13.113  1.00 95.37 325 A 1 
ATOM   2599 C  CG  . GLU A 1 325 ? -6.813  -17.189 12.726  1.00 93.89 325 A 1 
ATOM   2600 C  CD  . GLU A 1 325 ? -6.613  -18.280 13.759  1.00 94.55 325 A 1 
ATOM   2601 O  OE1 . GLU A 1 325 ? -5.454  -18.664 13.992  1.00 88.64 325 A 1 
ATOM   2602 O  OE2 . GLU A 1 325 ? -7.613  -18.744 14.336  1.00 89.40 325 A 1 
ATOM   2603 N  N   . PHE A 1 326 ? -5.727  -12.988 14.360  1.00 94.83 326 A 1 
ATOM   2604 C  CA  . PHE A 1 326 ? -4.806  -11.954 14.811  1.00 94.12 326 A 1 
ATOM   2605 C  C   . PHE A 1 326 ? -5.213  -11.354 16.154  1.00 93.86 326 A 1 
ATOM   2606 O  O   . PHE A 1 326 ? -4.361  -10.873 16.894  1.00 93.04 326 A 1 
ATOM   2607 C  CB  . PHE A 1 326 ? -4.649  -10.871 13.739  1.00 94.41 326 A 1 
ATOM   2608 C  CG  . PHE A 1 326 ? -3.617  -11.216 12.707  1.00 95.10 326 A 1 
ATOM   2609 C  CD1 . PHE A 1 326 ? -3.949  -11.953 11.584  1.00 92.67 326 A 1 
ATOM   2610 C  CD2 . PHE A 1 326 ? -2.298  -10.817 12.880  1.00 92.42 326 A 1 
ATOM   2611 C  CE1 . PHE A 1 326 ? -2.994  -12.290 10.646  1.00 90.92 326 A 1 
ATOM   2612 C  CE2 . PHE A 1 326 ? -1.336  -11.149 11.943  1.00 90.85 326 A 1 
ATOM   2613 C  CZ  . PHE A 1 326 ? -1.684  -11.882 10.824  1.00 92.66 326 A 1 
ATOM   2614 N  N   . GLU A 1 327 ? -6.499  -11.372 16.483  1.00 94.57 327 A 1 
ATOM   2615 C  CA  . GLU A 1 327 ? -6.941  -10.971 17.813  1.00 94.11 327 A 1 
ATOM   2616 C  C   . GLU A 1 327 ? -6.399  -11.945 18.855  1.00 93.71 327 A 1 
ATOM   2617 O  O   . GLU A 1 327 ? -5.961  -11.547 19.935  1.00 94.06 327 A 1 
ATOM   2618 C  CB  . GLU A 1 327 ? -8.464  -10.911 17.885  1.00 94.52 327 A 1 
ATOM   2619 C  CG  . GLU A 1 327 ? -9.057  -9.693  17.182  1.00 91.19 327 A 1 
ATOM   2620 C  CD  . GLU A 1 327 ? -10.568 -9.650  17.264  1.00 89.26 327 A 1 
ATOM   2621 O  OE1 . GLU A 1 327 ? -11.189 -10.727 17.369  1.00 82.74 327 A 1 
ATOM   2622 O  OE2 . GLU A 1 327 ? -11.123 -8.541  17.218  1.00 83.76 327 A 1 
ATOM   2623 N  N   . ILE A 1 328 ? -6.418  -13.227 18.529  1.00 92.99 328 A 1 
ATOM   2624 C  CA  . ILE A 1 328 ? -5.855  -14.246 19.400  1.00 91.56 328 A 1 
ATOM   2625 C  C   . ILE A 1 328 ? -4.358  -14.034 19.552  1.00 91.69 328 A 1 
ATOM   2626 O  O   . ILE A 1 328 ? -3.821  -14.106 20.660  1.00 91.81 328 A 1 
ATOM   2627 C  CB  . ILE A 1 328 ? -6.150  -15.664 18.859  1.00 92.32 328 A 1 
ATOM   2628 C  CG1 . ILE A 1 328 ? -7.652  -15.951 18.941  1.00 91.35 328 A 1 
ATOM   2629 C  CG2 . ILE A 1 328 ? -5.356  -16.715 19.628  1.00 91.79 328 A 1 
ATOM   2630 C  CD1 . ILE A 1 328 ? -8.072  -17.246 18.271  1.00 87.01 328 A 1 
ATOM   2631 N  N   . LEU A 1 329 ? -3.675  -13.754 18.441  1.00 92.41 329 A 1 
ATOM   2632 C  CA  . LEU A 1 329 ? -2.236  -13.515 18.470  1.00 91.74 329 A 1 
ATOM   2633 C  C   . LEU A 1 329 ? -1.895  -12.295 19.326  1.00 92.08 329 A 1 
ATOM   2634 O  O   . LEU A 1 329 ? -0.965  -12.333 20.132  1.00 92.63 329 A 1 
ATOM   2635 C  CB  . LEU A 1 329 ? -1.694  -13.323 17.054  1.00 92.27 329 A 1 
ATOM   2636 C  CG  . LEU A 1 329 ? -0.198  -13.006 16.953  1.00 91.40 329 A 1 
ATOM   2637 C  CD1 . LEU A 1 329 ? 0.629   -14.129 17.553  1.00 89.63 329 A 1 
ATOM   2638 C  CD2 . LEU A 1 329 ? 0.196   -12.765 15.509  1.00 89.09 329 A 1 
ATOM   2639 N  N   . ALA A 1 330 ? -2.649  -11.207 19.153  1.00 91.92 330 A 1 
ATOM   2640 C  CA  . ALA A 1 330 ? -2.422  -9.988  19.917  1.00 90.43 330 A 1 
ATOM   2641 C  C   . ALA A 1 330 ? -2.605  -10.245 21.412  1.00 90.70 330 A 1 
ATOM   2642 O  O   . ALA A 1 330 ? -1.816  -9.771  22.235  1.00 91.83 330 A 1 
ATOM   2643 C  CB  . ALA A 1 330 ? -3.355  -8.879  19.441  1.00 90.38 330 A 1 
ATOM   2644 N  N   . ALA A 1 331 ? -3.634  -10.987 21.769  1.00 89.87 331 A 1 
ATOM   2645 C  CA  . ALA A 1 331 ? -3.893  -11.324 23.161  1.00 89.59 331 A 1 
ATOM   2646 C  C   . ALA A 1 331 ? -2.774  -12.184 23.734  1.00 90.36 331 A 1 
ATOM   2647 O  O   . ALA A 1 331 ? -2.362  -12.003 24.884  1.00 90.77 331 A 1 
ATOM   2648 C  CB  . ALA A 1 331 ? -5.238  -12.041 23.294  1.00 91.00 331 A 1 
ATOM   2649 N  N   . ARG A 1 332 ? -2.264  -13.115 22.941  1.00 90.47 332 A 1 
ATOM   2650 C  CA  . ARG A 1 332 ? -1.165  -13.967 23.367  1.00 89.79 332 A 1 
ATOM   2651 C  C   . ARG A 1 332 ? 0.099   -13.152 23.616  1.00 90.64 332 A 1 
ATOM   2652 O  O   . ARG A 1 332 ? 0.780   -13.340 24.623  1.00 91.65 332 A 1 
ATOM   2653 C  CB  . ARG A 1 332 ? -0.895  -15.057 22.321  1.00 90.02 332 A 1 
ATOM   2654 C  CG  . ARG A 1 332 ? -1.963  -16.135 22.239  1.00 84.35 332 A 1 
ATOM   2655 C  CD  . ARG A 1 332 ? -1.718  -17.045 21.042  1.00 82.62 332 A 1 
ATOM   2656 N  NE  . ARG A 1 332 ? -0.422  -17.707 21.115  1.00 77.14 332 A 1 
ATOM   2657 C  CZ  . ARG A 1 332 ? 0.243   -18.190 20.062  1.00 72.21 332 A 1 
ATOM   2658 N  NH1 . ARG A 1 332 ? -0.257  -18.072 18.851  1.00 67.63 332 A 1 
ATOM   2659 N  NH2 . ARG A 1 332 ? 1.415   -18.777 20.240  1.00 63.34 332 A 1 
ATOM   2660 N  N   . MET A 1 333 ? 0.411   -12.230 22.717  1.00 91.88 333 A 1 
ATOM   2661 C  CA  . MET A 1 333 ? 1.604   -11.402 22.854  1.00 89.78 333 A 1 
ATOM   2662 C  C   . MET A 1 333 ? 1.524   -10.495 24.078  1.00 89.60 333 A 1 
ATOM   2663 O  O   . MET A 1 333 ? 2.538   -10.160 24.680  1.00 89.72 333 A 1 
ATOM   2664 C  CB  . MET A 1 333 ? 1.833   -10.561 21.596  1.00 89.85 333 A 1 
ATOM   2665 C  CG  . MET A 1 333 ? 2.253   -11.362 20.379  1.00 87.52 333 A 1 
ATOM   2666 S  SD  . MET A 1 333 ? 2.839   -10.337 18.998  1.00 86.24 333 A 1 
ATOM   2667 C  CE  . MET A 1 333 ? 1.369   -9.402  18.612  1.00 76.77 333 A 1 
ATOM   2668 N  N   . ASP A 1 334 ? 0.311   -10.101 24.430  1.00 89.20 334 A 1 
ATOM   2669 C  CA  . ASP A 1 334 ? 0.105   -9.234  25.585  1.00 88.23 334 A 1 
ATOM   2670 C  C   . ASP A 1 334 ? 0.468   -9.937  26.887  1.00 87.85 334 A 1 
ATOM   2671 O  O   . ASP A 1 334 ? 0.770   -9.288  27.892  1.00 88.81 334 A 1 
ATOM   2672 C  CB  . ASP A 1 334 ? -1.355  -8.765  25.631  1.00 89.43 334 A 1 
ATOM   2673 C  CG  . ASP A 1 334 ? -1.514  -7.383  26.237  1.00 81.01 334 A 1 
ATOM   2674 O  OD1 . ASP A 1 334 ? -0.638  -6.520  26.003  1.00 74.64 334 A 1 
ATOM   2675 O  OD2 . ASP A 1 334 ? -2.521  -7.153  26.933  1.00 72.87 334 A 1 
ATOM   2676 N  N   . LYS A 1 335 ? 0.444   -11.268 26.882  1.00 92.51 335 A 1 
ATOM   2677 C  CA  . LYS A 1 335 ? 0.715   -12.074 28.070  1.00 92.54 335 A 1 
ATOM   2678 C  C   . LYS A 1 335 ? 2.027   -12.847 27.975  1.00 92.91 335 A 1 
ATOM   2679 O  O   . LYS A 1 335 ? 2.492   -13.393 28.979  1.00 91.03 335 A 1 
ATOM   2680 C  CB  . LYS A 1 335 ? -0.438  -13.055 28.315  1.00 91.89 335 A 1 
ATOM   2681 C  CG  . LYS A 1 335 ? -1.796  -12.406 28.507  1.00 85.87 335 A 1 
ATOM   2682 C  CD  . LYS A 1 335 ? -2.888  -13.451 28.668  1.00 79.04 335 A 1 
ATOM   2683 C  CE  . LYS A 1 335 ? -4.247  -12.806 28.863  1.00 70.46 335 A 1 
ATOM   2684 N  NZ  . LYS A 1 335 ? -5.322  -13.827 28.999  1.00 61.24 335 A 1 
ATOM   2685 N  N   . ASP A 1 336 ? 2.614   -12.886 26.806  1.00 90.69 336 A 1 
ATOM   2686 C  CA  . ASP A 1 336 ? 3.817   -13.679 26.553  1.00 90.52 336 A 1 
ATOM   2687 C  C   . ASP A 1 336 ? 4.895   -12.802 25.915  1.00 90.21 336 A 1 
ATOM   2688 O  O   . ASP A 1 336 ? 4.886   -12.589 24.708  1.00 89.54 336 A 1 
ATOM   2689 C  CB  . ASP A 1 336 ? 3.473   -14.869 25.653  1.00 89.52 336 A 1 
ATOM   2690 C  CG  . ASP A 1 336 ? 4.636   -15.839 25.477  1.00 89.26 336 A 1 
ATOM   2691 O  OD1 . ASP A 1 336 ? 5.781   -15.476 25.783  1.00 85.47 336 A 1 
ATOM   2692 O  OD2 . ASP A 1 336 ? 4.385   -16.970 25.013  1.00 84.81 336 A 1 
ATOM   2693 N  N   . LEU A 1 337 ? 5.820   -12.304 26.737  1.00 90.06 337 A 1 
ATOM   2694 C  CA  . LEU A 1 337 ? 6.866   -11.418 26.245  1.00 88.31 337 A 1 
ATOM   2695 C  C   . LEU A 1 337 ? 7.794   -12.115 25.251  1.00 87.74 337 A 1 
ATOM   2696 O  O   . LEU A 1 337 ? 8.336   -11.477 24.348  1.00 89.04 337 A 1 
ATOM   2697 C  CB  . LEU A 1 337 ? 7.680   -10.845 27.410  1.00 88.64 337 A 1 
ATOM   2698 C  CG  . LEU A 1 337 ? 6.959   -9.823  28.290  1.00 80.79 337 A 1 
ATOM   2699 C  CD1 . LEU A 1 337 ? 7.865   -9.365  29.419  1.00 75.71 337 A 1 
ATOM   2700 C  CD2 . LEU A 1 337 ? 6.493   -8.636  27.460  1.00 78.35 337 A 1 
ATOM   2701 N  N   . GLN A 1 338 ? 7.977   -13.422 25.422  1.00 87.99 338 A 1 
ATOM   2702 C  CA  . GLN A 1 338 ? 8.827   -14.170 24.504  1.00 86.60 338 A 1 
ATOM   2703 C  C   . GLN A 1 338 ? 8.209   -14.198 23.111  1.00 87.68 338 A 1 
ATOM   2704 O  O   . GLN A 1 338 ? 8.908   -14.063 22.104  1.00 88.98 338 A 1 
ATOM   2705 C  CB  . GLN A 1 338 ? 9.059   -15.588 25.017  1.00 87.70 338 A 1 
ATOM   2706 C  CG  . GLN A 1 338 ? 10.048  -16.393 24.194  1.00 76.26 338 A 1 
ATOM   2707 C  CD  . GLN A 1 338 ? 10.416  -17.719 24.848  1.00 67.88 338 A 1 
ATOM   2708 O  OE1 . GLN A 1 338 ? 10.223  -17.902 26.049  1.00 60.70 338 A 1 
ATOM   2709 N  NE2 . GLN A 1 338 ? 10.948  -18.641 24.069  1.00 58.99 338 A 1 
ATOM   2710 N  N   . LEU A 1 339 ? 6.889   -14.357 23.059  1.00 87.39 339 A 1 
ATOM   2711 C  CA  . LEU A 1 339 ? 6.174   -14.323 21.787  1.00 87.26 339 A 1 
ATOM   2712 C  C   . LEU A 1 339 ? 6.213   -12.917 21.190  1.00 88.39 339 A 1 
ATOM   2713 O  O   . LEU A 1 339 ? 6.412   -12.747 19.992  1.00 89.76 339 A 1 
ATOM   2714 C  CB  . LEU A 1 339 ? 4.728   -14.782 21.964  1.00 88.36 339 A 1 
ATOM   2715 C  CG  . LEU A 1 339 ? 3.856   -14.783 20.716  1.00 85.57 339 A 1 
ATOM   2716 C  CD1 . LEU A 1 339 ? 4.437   -15.705 19.652  1.00 83.38 339 A 1 
ATOM   2717 C  CD2 . LEU A 1 339 ? 2.435   -15.202 21.066  1.00 84.88 339 A 1 
ATOM   2718 N  N   . PHE A 1 340 ? 6.018   -11.907 22.045  1.00 86.57 340 A 1 
ATOM   2719 C  CA  . PHE A 1 340 ? 6.092   -10.527 21.579  1.00 84.67 340 A 1 
ATOM   2720 C  C   . PHE A 1 340 ? 7.470   -10.212 21.004  1.00 83.16 340 A 1 
ATOM   2721 O  O   . PHE A 1 340 ? 7.592   -9.501  20.011  1.00 87.12 340 A 1 
ATOM   2722 C  CB  . PHE A 1 340 ? 5.771   -9.539  22.699  1.00 86.08 340 A 1 
ATOM   2723 C  CG  . PHE A 1 340 ? 5.956   -8.106  22.290  1.00 85.59 340 A 1 
ATOM   2724 C  CD1 . PHE A 1 340 ? 4.983   -7.433  21.545  1.00 82.69 340 A 1 
ATOM   2725 C  CD2 . PHE A 1 340 ? 7.116   -7.409  22.624  1.00 83.86 340 A 1 
ATOM   2726 C  CE1 . PHE A 1 340 ? 5.152   -6.128  21.163  1.00 78.36 340 A 1 
ATOM   2727 C  CE2 . PHE A 1 340 ? 7.294   -6.090  22.233  1.00 78.52 340 A 1 
ATOM   2728 C  CZ  . PHE A 1 340 ? 6.313   -5.446  21.506  1.00 78.02 340 A 1 
ATOM   2729 N  N   . ASN A 1 341 ? 8.519   -10.758 21.641  1.00 85.66 341 A 1 
ATOM   2730 C  CA  . ASN A 1 341 ? 9.877   -10.522 21.166  1.00 83.51 341 A 1 
ATOM   2731 C  C   . ASN A 1 341 ? 10.111  -11.123 19.780  1.00 82.86 341 A 1 
ATOM   2732 O  O   . ASN A 1 341 ? 10.890  -10.588 18.997  1.00 86.11 341 A 1 
ATOM   2733 C  CB  . ASN A 1 341 ? 10.897  -11.074 22.163  1.00 84.71 341 A 1 
ATOM   2734 C  CG  . ASN A 1 341 ? 11.028  -10.209 23.403  1.00 81.79 341 A 1 
ATOM   2735 O  OD1 . ASN A 1 341 ? 10.651  -9.036  23.390  1.00 77.18 341 A 1 
ATOM   2736 N  ND2 . ASN A 1 341 ? 11.572  -10.776 24.471  1.00 76.26 341 A 1 
ATOM   2737 N  N   . LYS A 1 342 ? 9.431   -12.225 19.468  1.00 87.57 342 A 1 
ATOM   2738 C  CA  . LYS A 1 342 ? 9.492   -12.791 18.125  1.00 87.23 342 A 1 
ATOM   2739 C  C   . LYS A 1 342 ? 8.919   -11.796 17.123  1.00 87.33 342 A 1 
ATOM   2740 O  O   . LYS A 1 342 ? 9.528   -11.507 16.099  1.00 88.28 342 A 1 
ATOM   2741 C  CB  . LYS A 1 342 ? 8.704   -14.101 18.037  1.00 86.63 342 A 1 
ATOM   2742 C  CG  . LYS A 1 342 ? 9.368   -15.281 18.724  1.00 79.49 342 A 1 
ATOM   2743 C  CD  . LYS A 1 342 ? 8.572   -16.557 18.455  1.00 78.69 342 A 1 
ATOM   2744 C  CE  . LYS A 1 342 ? 9.216   -17.758 19.105  1.00 70.77 342 A 1 
ATOM   2745 N  NZ  . LYS A 1 342 ? 8.443   -19.003 18.820  1.00 64.31 342 A 1 
ATOM   2746 N  N   . TYR A 1 343 ? 7.733   -11.263 17.440  1.00 82.21 343 A 1 
ATOM   2747 C  CA  . TYR A 1 343 ? 7.090   -10.256 16.602  1.00 80.11 343 A 1 
ATOM   2748 C  C   . TYR A 1 343 ? 7.988   -9.030  16.451  1.00 77.51 343 A 1 
ATOM   2749 O  O   . TYR A 1 343 ? 8.157   -8.504  15.357  1.00 82.58 343 A 1 
ATOM   2750 C  CB  . TYR A 1 343 ? 5.730   -9.860  17.178  1.00 85.42 343 A 1 
ATOM   2751 C  CG  . TYR A 1 343 ? 5.233   -8.517  16.698  1.00 85.51 343 A 1 
ATOM   2752 C  CD1 . TYR A 1 343 ? 4.596   -8.383  15.464  1.00 84.50 343 A 1 
ATOM   2753 C  CD2 . TYR A 1 343 ? 5.403   -7.375  17.472  1.00 86.19 343 A 1 
ATOM   2754 C  CE1 . TYR A 1 343 ? 4.150   -7.158  15.029  1.00 81.07 343 A 1 
ATOM   2755 C  CE2 . TYR A 1 343 ? 4.959   -6.136  17.031  1.00 82.02 343 A 1 
ATOM   2756 C  CZ  . TYR A 1 343 ? 4.338   -6.032  15.810  1.00 80.78 343 A 1 
ATOM   2757 O  OH  . TYR A 1 343 ? 3.892   -4.806  15.373  1.00 78.72 343 A 1 
ATOM   2758 N  N   . HIS A 1 344 ? 8.559   -8.573  17.570  1.00 83.84 344 A 1 
ATOM   2759 C  CA  . HIS A 1 344 ? 9.401   -7.376  17.553  1.00 81.20 344 A 1 
ATOM   2760 C  C   . HIS A 1 344 ? 10.643  -7.582  16.699  1.00 77.37 344 A 1 
ATOM   2761 O  O   . HIS A 1 344 ? 11.097  -6.661  16.008  1.00 81.74 344 A 1 
ATOM   2762 C  CB  . HIS A 1 344 ? 9.795   -6.990  18.977  1.00 82.50 344 A 1 
ATOM   2763 C  CG  . HIS A 1 344 ? 10.520  -5.690  19.066  1.00 79.53 344 A 1 
ATOM   2764 N  ND1 . HIS A 1 344 ? 9.938   -4.486  18.768  1.00 69.74 344 A 1 
ATOM   2765 C  CD2 . HIS A 1 344 ? 11.790  -5.403  19.424  1.00 68.85 344 A 1 
ATOM   2766 C  CE1 . HIS A 1 344 ? 10.814  -3.516  18.934  1.00 68.66 344 A 1 
ATOM   2767 N  NE2 . HIS A 1 344 ? 11.952  -4.037  19.328  1.00 68.92 344 A 1 
ATOM   2768 N  N   . LEU A 1 345 ? 11.218  -8.783  16.747  1.00 80.42 345 A 1 
ATOM   2769 C  CA  . LEU A 1 345 ? 12.365  -9.112  15.914  1.00 77.33 345 A 1 
ATOM   2770 C  C   . LEU A 1 345 ? 12.006  -9.014  14.436  1.00 73.97 345 A 1 
ATOM   2771 O  O   . LEU A 1 345 ? 12.728  -8.406  13.642  1.00 77.43 345 A 1 
ATOM   2772 C  CB  . LEU A 1 345 ? 12.883  -10.516 16.243  1.00 80.26 345 A 1 
ATOM   2773 C  CG  . LEU A 1 345 ? 14.096  -11.004 15.452  1.00 74.42 345 A 1 
ATOM   2774 C  CD1 . LEU A 1 345 ? 15.327  -10.186 15.811  1.00 70.94 345 A 1 
ATOM   2775 C  CD2 . LEU A 1 345 ? 14.335  -12.485 15.704  1.00 72.79 345 A 1 
ATOM   2776 N  N   . HIS A 1 346 ? 10.868  -9.608  14.059  1.00 84.66 346 A 1 
ATOM   2777 C  CA  . HIS A 1 346 ? 10.421  -9.584  12.676  1.00 81.96 346 A 1 
ATOM   2778 C  C   . HIS A 1 346 ? 9.969   -8.185  12.253  1.00 80.65 346 A 1 
ATOM   2779 O  O   . HIS A 1 346 ? 10.102  -7.813  11.081  1.00 81.61 346 A 1 
ATOM   2780 C  CB  . HIS A 1 346 ? 9.288   -10.599 12.463  1.00 82.13 346 A 1 
ATOM   2781 C  CG  . HIS A 1 346 ? 9.681   -12.005 12.780  1.00 81.00 346 A 1 
ATOM   2782 N  ND1 . HIS A 1 346 ? 10.897  -12.546 12.439  1.00 80.01 346 A 1 
ATOM   2783 C  CD2 . HIS A 1 346 ? 9.003   -12.990 13.419  1.00 71.15 346 A 1 
ATOM   2784 C  CE1 . HIS A 1 346 ? 10.959  -13.800 12.843  1.00 78.52 346 A 1 
ATOM   2785 N  NE2 . HIS A 1 346 ? 9.822   -14.095 13.445  1.00 77.34 346 A 1 
ATOM   2786 N  N   . PHE A 1 347 ? 9.450   -7.416  13.205  1.00 75.20 347 A 1 
ATOM   2787 C  CA  . PHE A 1 347 ? 9.053   -6.027  12.983  1.00 71.45 347 A 1 
ATOM   2788 C  C   . PHE A 1 347 ? 10.198  -5.244  12.337  1.00 67.26 347 A 1 
ATOM   2789 O  O   . PHE A 1 347 ? 9.964   -4.387  11.481  1.00 69.94 347 A 1 
ATOM   2790 C  CB  . PHE A 1 347 ? 8.632   -5.407  14.322  1.00 76.83 347 A 1 
ATOM   2791 C  CG  . PHE A 1 347 ? 8.298   -3.941  14.258  1.00 75.61 347 A 1 
ATOM   2792 C  CD1 . PHE A 1 347 ? 7.035   -3.502  13.866  1.00 76.83 347 A 1 
ATOM   2793 C  CD2 . PHE A 1 347 ? 9.235   -2.988  14.643  1.00 76.20 347 A 1 
ATOM   2794 C  CE1 . PHE A 1 347 ? 6.720   -2.158  13.843  1.00 69.24 347 A 1 
ATOM   2795 C  CE2 . PHE A 1 347 ? 8.926   -1.632  14.619  1.00 71.06 347 A 1 
ATOM   2796 C  CZ  . PHE A 1 347 ? 7.668   -1.219  14.214  1.00 70.68 347 A 1 
ATOM   2797 N  N   . ARG A 1 348 ? 11.424  -5.559  12.720  1.00 78.71 348 A 1 
ATOM   2798 C  CA  . ARG A 1 348 ? 12.622  -4.920  12.175  1.00 75.93 348 A 1 
ATOM   2799 C  C   . ARG A 1 348 ? 13.350  -5.826  11.176  1.00 74.10 348 A 1 
ATOM   2800 O  O   . ARG A 1 348 ? 14.562  -5.696  10.975  1.00 73.67 348 A 1 
ATOM   2801 C  CB  . ARG A 1 348 ? 13.570  -4.510  13.303  1.00 75.07 348 A 1 
ATOM   2802 C  CG  . ARG A 1 348 ? 13.048  -3.392  14.193  1.00 69.98 348 A 1 
ATOM   2803 C  CD  . ARG A 1 348 ? 12.994  -2.061  13.446  1.00 66.17 348 A 1 
ATOM   2804 N  NE  . ARG A 1 348 ? 12.505  -0.973  14.298  1.00 60.32 348 A 1 
ATOM   2805 C  CZ  . ARG A 1 348 ? 13.274  -0.233  15.081  1.00 55.63 348 A 1 
ATOM   2806 N  NH1 . ARG A 1 348 ? 14.585  -0.438  15.125  1.00 51.53 348 A 1 
ATOM   2807 N  NH2 . ARG A 1 348 ? 12.734  0.716   15.833  1.00 47.89 348 A 1 
ATOM   2808 N  N   . ALA A 1 349 ? 12.630  -6.741  10.569  1.00 79.07 349 A 1 
ATOM   2809 C  CA  . ALA A 1 349 ? 13.185  -7.627  9.549   1.00 77.20 349 A 1 
ATOM   2810 C  C   . ALA A 1 349 ? 14.403  -8.417  10.042  1.00 78.66 349 A 1 
ATOM   2811 O  O   . ALA A 1 349 ? 15.338  -8.676  9.293   1.00 76.86 349 A 1 
ATOM   2812 C  CB  . ALA A 1 349 ? 13.533  -6.851  8.281   1.00 76.33 349 A 1 
ATOM   2813 N  N   . ASP A 1 350 ? 14.372  -8.786  11.319  1.00 78.61 350 A 1 
ATOM   2814 C  CA  . ASP A 1 350 ? 15.432  -9.587  11.942  1.00 78.75 350 A 1 
ATOM   2815 C  C   . ASP A 1 350 ? 16.810  -8.926  11.849  1.00 77.36 350 A 1 
ATOM   2816 O  O   . ASP A 1 350 ? 17.840  -9.599  11.913  1.00 74.31 350 A 1 
ATOM   2817 C  CB  . ASP A 1 350 ? 15.497  -10.987 11.324  1.00 78.95 350 A 1 
ATOM   2818 C  CG  . ASP A 1 350 ? 14.234  -11.792 11.554  1.00 77.63 350 A 1 
ATOM   2819 O  OD1 . ASP A 1 350 ? 13.199  -11.217 11.953  1.00 73.21 350 A 1 
ATOM   2820 O  OD2 . ASP A 1 350 ? 14.263  -13.024 11.337  1.00 73.10 350 A 1 
ATOM   2821 N  N   . THR A 1 351 ? 16.832  -7.602  11.716  1.00 79.49 351 A 1 
ATOM   2822 C  CA  . THR A 1 351 ? 18.096  -6.885  11.561  1.00 76.91 351 A 1 
ATOM   2823 C  C   . THR A 1 351 ? 18.861  -6.850  12.882  1.00 74.19 351 A 1 
ATOM   2824 O  O   . THR A 1 351 ? 18.349  -6.350  13.883  1.00 72.45 351 A 1 
ATOM   2825 C  CB  . THR A 1 351 ? 17.863  -5.453  11.076  1.00 75.12 351 A 1 
ATOM   2826 O  OG1 . THR A 1 351 ? 17.046  -5.472  9.900   1.00 70.36 351 A 1 
ATOM   2827 C  CG2 . THR A 1 351 ? 19.191  -4.778  10.753  1.00 70.38 351 A 1 
ATOM   2828 N  N   . PRO A 1 352 ? 20.092  -7.377  12.909  1.00 70.32 352 A 1 
ATOM   2829 C  CA  . PRO A 1 352 ? 20.872  -7.395  14.145  1.00 67.26 352 A 1 
ATOM   2830 C  C   . PRO A 1 352 ? 21.160  -6.002  14.688  1.00 65.46 352 A 1 
ATOM   2831 O  O   . PRO A 1 352 ? 21.525  -5.108  13.931  1.00 61.29 352 A 1 
ATOM   2832 C  CB  . PRO A 1 352 ? 22.178  -8.089  13.726  1.00 64.94 352 A 1 
ATOM   2833 C  CG  . PRO A 1 352 ? 21.814  -8.887  12.516  1.00 66.37 352 A 1 
ATOM   2834 C  CD  . PRO A 1 352 ? 20.781  -8.059  11.813  1.00 71.17 352 A 1 
ATOM   2835 N  N   . GLY A 1 353 ? 20.980  -5.831  16.015  1.00 64.26 353 A 1 
ATOM   2836 C  CA  . GLY A 1 353 ? 21.335  -4.587  16.675  1.00 60.36 353 A 1 
ATOM   2837 C  C   . GLY A 1 353 ? 20.282  -3.491  16.619  1.00 57.47 353 A 1 
ATOM   2838 O  O   . GLY A 1 353 ? 20.490  -2.416  17.178  1.00 54.01 353 A 1 
ATOM   2839 N  N   . PHE A 1 354 ? 19.154  -3.757  15.955  1.00 53.96 354 A 1 
ATOM   2840 C  CA  . PHE A 1 354 ? 18.091  -2.758  15.837  1.00 50.93 354 A 1 
ATOM   2841 C  C   . PHE A 1 354 ? 16.896  -3.134  16.707  1.00 47.32 354 A 1 
ATOM   2842 O  O   . PHE A 1 354 ? 16.399  -4.254  16.646  1.00 44.21 354 A 1 
ATOM   2843 C  CB  . PHE A 1 354 ? 17.661  -2.602  14.381  1.00 48.99 354 A 1 
ATOM   2844 C  CG  . PHE A 1 354 ? 18.670  -1.872  13.537  1.00 47.34 354 A 1 
ATOM   2845 C  CD1 . PHE A 1 354 ? 19.785  -2.530  13.035  1.00 44.22 354 A 1 
ATOM   2846 C  CD2 . PHE A 1 354 ? 18.499  -0.528  13.253  1.00 43.64 354 A 1 
ATOM   2847 C  CE1 . PHE A 1 354 ? 20.716  -1.858  12.272  1.00 40.39 354 A 1 
ATOM   2848 C  CE2 . PHE A 1 354 ? 19.432  0.153   12.484  1.00 40.09 354 A 1 
ATOM   2849 C  CZ  . PHE A 1 354 ? 20.545  -0.506  11.989  1.00 39.41 354 A 1 
ATOM   2850 N  N   . THR A 1 355 ? 16.444  -2.195  17.532  1.00 47.26 355 A 1 
ATOM   2851 C  CA  . THR A 1 355 ? 15.323  -2.427  18.445  1.00 45.46 355 A 1 
ATOM   2852 C  C   . THR A 1 355 ? 14.177  -1.454  18.172  1.00 42.26 355 A 1 
ATOM   2853 O  O   . THR A 1 355 ? 13.094  -1.615  18.747  1.00 38.09 355 A 1 
ATOM   2854 C  CB  . THR A 1 355 ? 15.757  -2.266  19.908  1.00 41.97 355 A 1 
ATOM   2855 O  OG1 . THR A 1 355 ? 16.293  -0.958  20.098  1.00 39.60 355 A 1 
ATOM   2856 C  CG2 . THR A 1 355 ? 16.833  -3.292  20.249  1.00 38.59 355 A 1 
ATOM   2857 O  OXT . THR A 1 355 ? 14.321  -0.533  17.375  1.00 38.09 355 A 1 
HETATM 2858 MG MG  . MG  B 2 .   ? 8.893   4.687   2.030   1.00 76.81 1   B 1 
#
