# Supplementary material for: Theoretical Study of Sphingomyelinases from Entamoeba histolytica and Trichomonas vaginalis Sheds Light on the Evolution of Enzymes Needed for Survival and Colonization
Source: Pathogens. 2025 Jan 5;14(1):32. doi: 10.3390/pathogens14010032 (PMC11768322; doi:10.3390/pathogens14010032)
Supplement: Supplementary file 1 [file pathogens-14-00032-s001.zip › Supplementary structural Files/CIF files aSMase6/aSMase6 no loop/aSmase6 no loop Mg/fold_smasa6nosigpeptnoloopnoctermmg_model_3.cif]

# By using this file you agree to the legally binding terms of use found at alphafoldserver.com/output-terms
data_2117fb177d2a348a
#
_entry.id 2117fb177d2a348a
#
loop_
_atom_type.symbol
C  
MG 
N  
O  
S  
#
loop_
_audit_author.name
_audit_author.pdbx_ordinal
"Google DeepMind" 1 
"Isomorphic Labs" 2 
#
_audit_conform.dict_location https://raw.githubusercontent.com/ihmwg/ModelCIF/master/dist/mmcif_ma.dic
_audit_conform.dict_name     mmcif_ma.dic
_audit_conform.dict_version  1.4.5
#
loop_
_chem_comp.formula
_chem_comp.formula_weight
_chem_comp.id
_chem_comp.mon_nstd_flag
_chem_comp.name
_chem_comp.pdbx_smiles
_chem_comp.pdbx_synonyms
_chem_comp.type
"C3 H7 N O2"    89.093  ALA y ALANINE         C[C@H](N)C(O)=O                  ? "L-PEPTIDE LINKING" 
"C6 H15 N4 O2"  175.209 ARG y ARGININE        N[C@@H](CCCNC(N)=[NH2+])C(O)=O   ? "L-PEPTIDE LINKING" 
"C4 H8 N2 O3"   132.118 ASN y ASPARAGINE      N[C@@H](CC(N)=O)C(O)=O           ? "L-PEPTIDE LINKING" 
"C4 H7 N O4"    133.103 ASP y "ASPARTIC ACID" N[C@@H](CC(O)=O)C(O)=O           ? "L-PEPTIDE LINKING" 
"C3 H7 N O2 S"  121.158 CYS y CYSTEINE        N[C@@H](CS)C(O)=O                ? "L-PEPTIDE LINKING" 
"C5 H10 N2 O3"  146.144 GLN y GLUTAMINE       N[C@@H](CCC(N)=O)C(O)=O          ? "L-PEPTIDE LINKING" 
"C5 H9 N O4"    147.129 GLU y "GLUTAMIC ACID" N[C@@H](CCC(O)=O)C(O)=O          ? "L-PEPTIDE LINKING" 
"C2 H5 N O2"    75.067  GLY y GLYCINE         NCC(O)=O                         ? "PEPTIDE LINKING"   
"C6 H10 N3 O2"  156.162 HIS y HISTIDINE       N[C@@H](Cc1c[nH]c[nH+]1)C(O)=O   ? "L-PEPTIDE LINKING" 
"C6 H13 N O2"   131.173 ILE y ISOLEUCINE      CC[C@H](C)[C@H](N)C(O)=O         ? "L-PEPTIDE LINKING" 
"C6 H13 N O2"   131.173 LEU y LEUCINE         CC(C)C[C@H](N)C(O)=O             ? "L-PEPTIDE LINKING" 
"C6 H15 N2 O2"  147.195 LYS y LYSINE          N[C@@H](CCCC[NH3+])C(O)=O        ? "L-PEPTIDE LINKING" 
"C5 H11 N O2 S" 149.211 MET y METHIONINE      CSCC[C@H](N)C(O)=O               ? "L-PEPTIDE LINKING" 
Mg              24.305  MG  . "MAGNESIUM ION" "[Mg++]"                         ? NON-POLYMER         
"C9 H11 N O2"   165.189 PHE y PHENYLALANINE   N[C@@H](Cc1ccccc1)C(O)=O         ? "L-PEPTIDE LINKING" 
"C5 H9 N O2"    115.130 PRO y PROLINE         OC(=O)[C@@H]1CCCN1               ? "L-PEPTIDE LINKING" 
"C3 H7 N O3"    105.093 SER y SERINE          N[C@@H](CO)C(O)=O                ? "L-PEPTIDE LINKING" 
"C4 H9 N O3"    119.119 THR y THREONINE       C[C@@H](O)[C@H](N)C(O)=O         ? "L-PEPTIDE LINKING" 
"C11 H12 N2 O2" 204.225 TRP y TRYPTOPHAN      N[C@@H](Cc1c[nH]c2ccccc12)C(O)=O ? "L-PEPTIDE LINKING" 
"C9 H11 N O3"   181.189 TYR y TYROSINE        N[C@@H](Cc1ccc(O)cc1)C(O)=O      ? "L-PEPTIDE LINKING" 
"C5 H11 N O2"   117.146 VAL y VALINE          CC(C)[C@H](N)C(O)=O              ? "L-PEPTIDE LINKING" 
#
_citation.book_publisher          ?
_citation.country                 UK
_citation.id                      primary
_citation.journal_full            Nature
_citation.journal_id_ASTM         NATUAS
_citation.journal_id_CSD          0006
_citation.journal_id_ISSN         0028-0836
_citation.journal_volume          ?
_citation.page_first              ?
_citation.page_last               ?
_citation.pdbx_database_id_DOI    ?
_citation.pdbx_database_id_PubMed ?
_citation.title                   "Accurate structure prediction of biomolecular interactions with AlphaFold 3"
_citation.year                    2024
#
loop_
_citation_author.citation_id
_citation_author.name
_citation_author.ordinal
primary "Google DeepMind" 1 
primary "Isomorphic Labs" 2 
#
loop_
_entity.id
_entity.pdbx_description
_entity.type
1 . polymer     
2 . non-polymer 
#
_entity_poly.entity_id      1
_entity_poly.pdbx_strand_id A
_entity_poly.type           polypeptide(L)
#
loop_
_entity_poly_seq.entity_id
_entity_poly_seq.hetero
_entity_poly_seq.mon_id
_entity_poly_seq.num
1 n PHE 1   
1 n GLU 2   
1 n MET 3   
1 n TRP 4   
1 n GLN 5   
1 n LEU 6   
1 n THR 7   
1 n ASP 8   
1 n ILE 9   
1 n HIS 10  
1 n LEU 11  
1 n ASP 12  
1 n PRO 13  
1 n MET 14  
1 n TYR 15  
1 n THR 16  
1 n VAL 17  
1 n GLY 18  
1 n SER 19  
1 n ASP 20  
1 n PRO 21  
1 n LEU 22  
1 n LYS 23  
1 n LEU 24  
1 n CYS 25  
1 n ARG 26  
1 n GLU 27  
1 n GLY 28  
1 n LYS 29  
1 n GLY 30  
1 n ASN 31  
1 n ALA 32  
1 n GLY 33  
1 n LYS 34  
1 n TYR 35  
1 n GLY 36  
1 n ASP 37  
1 n TYR 38  
1 n SER 39  
1 n CYS 40  
1 n ASP 41  
1 n ALA 42  
1 n ASN 43  
1 n MET 44  
1 n ALA 45  
1 n LEU 46  
1 n LEU 47  
1 n ASP 48  
1 n SER 49  
1 n LEU 50  
1 n VAL 51  
1 n LYS 52  
1 n PHE 53  
1 n ILE 54  
1 n LYS 55  
1 n ARG 56  
1 n ASN 57  
1 n THR 58  
1 n ASP 59  
1 n VAL 60  
1 n ASN 61  
1 n GLY 62  
1 n LYS 63  
1 n VAL 64  
1 n MET 65  
1 n VAL 66  
1 n TYR 67  
1 n ASN 68  
1 n GLY 69  
1 n ASP 70  
1 n ILE 71  
1 n VAL 72  
1 n SER 73  
1 n ARG 74  
1 n ALA 75  
1 n ILE 76  
1 n PRO 77  
1 n LYS 78  
1 n TYR 79  
1 n ASN 80  
1 n LEU 81  
1 n ASP 82  
1 n TYR 83  
1 n VAL 84  
1 n LYS 85  
1 n GLN 86  
1 n SER 87  
1 n ILE 88  
1 n VAL 89  
1 n ASN 90  
1 n ALA 91  
1 n THR 92  
1 n ALA 93  
1 n LEU 94  
1 n LEU 95  
1 n LYS 96  
1 n LYS 97  
1 n PHE 98  
1 n GLU 99  
1 n ASP 100 
1 n PHE 101 
1 n PHE 102 
1 n ILE 103 
1 n ILE 104 
1 n PRO 105 
1 n MET 106 
1 n LEU 107 
1 n GLY 108 
1 n ASN 109 
1 n HIS 110 
1 n ASP 111 
1 n VAL 112 
1 n TYR 113 
1 n PRO 114 
1 n ALA 115 
1 n ASN 116 
1 n GLN 117 
1 n MET 118 
1 n ALA 119 
1 n ILE 120 
1 n ASN 121 
1 n SER 122 
1 n GLN 123 
1 n TRP 124 
1 n ILE 125 
1 n PHE 126 
1 n GLN 127 
1 n PHE 128 
1 n ALA 129 
1 n ALA 130 
1 n GLU 131 
1 n GLN 132 
1 n PHE 133 
1 n ALA 134 
1 n PRO 135 
1 n PHE 136 
1 n LEU 137 
1 n SER 138 
1 n GLN 139 
1 n ASN 140 
1 n ALA 141 
1 n ILE 142 
1 n GLU 143 
1 n SER 144 
1 n PHE 145 
1 n LYS 146 
1 n HIS 147 
1 n GLY 148 
1 n GLY 149 
1 n TYR 150 
1 n TYR 151 
1 n THR 152 
1 n MET 153 
1 n PRO 154 
1 n PHE 155 
1 n PRO 156 
1 n ALA 157 
1 n HIS 158 
1 n LEU 159 
1 n GLY 160 
1 n ILE 161 
1 n LYS 162 
1 n VAL 163 
1 n PRO 164 
1 n LEU 165 
1 n ASN 166 
1 n ALA 167 
1 n VAL 168 
1 n VAL 169 
1 n LEU 170 
1 n ASN 171 
1 n THR 172 
1 n VAL 173 
1 n LEU 174 
1 n TYR 175 
1 n TYR 176 
1 n ASN 177 
1 n TYR 178 
1 n ASN 179 
1 n LYS 180 
1 n GLN 181 
1 n THR 182 
1 n MET 183 
1 n ASP 184 
1 n SER 185 
1 n THR 186 
1 n ASP 187 
1 n PRO 188 
1 n LEU 189 
1 n GLY 190 
1 n GLN 191 
1 n PHE 192 
1 n GLU 193 
1 n TRP 194 
1 n PHE 195 
1 n LYS 196 
1 n THR 197 
1 n VAL 198 
1 n MET 199 
1 n ASP 200 
1 n GLY 201 
1 n TYR 202 
1 n ARG 203 
1 n LYS 204 
1 n THR 205 
1 n GLY 206 
1 n GLN 207 
1 n ARG 208 
1 n ALA 209 
1 n ILE 210 
1 n VAL 211 
1 n SER 212 
1 n MET 213 
1 n HIS 214 
1 n ILE 215 
1 n CYS 216 
1 n PRO 217 
1 n GLY 218 
1 n VAL 219 
1 n ALA 220 
1 n GLU 221 
1 n ARG 222 
1 n PHE 223 
1 n ASN 224 
1 n TYR 225 
1 n SER 226 
1 n ASP 227 
1 n GLN 228 
1 n LEU 229 
1 n TYR 230 
1 n PRO 231 
1 n GLN 232 
1 n TYR 233 
1 n ASN 234 
1 n ASP 235 
1 n ARG 236 
1 n LEU 237 
1 n VAL 238 
1 n ASP 239 
1 n SER 240 
1 n LEU 241 
1 n ALA 242 
1 n GLU 243 
1 n TYR 244 
1 n ASN 245 
1 n ASP 246 
1 n VAL 247 
1 n ILE 248 
1 n LEU 249 
1 n GLY 250 
1 n VAL 251 
1 n LEU 252 
1 n CYS 253 
1 n GLY 254 
1 n HIS 255 
1 n LEU 256 
1 n HIS 257 
1 n THR 258 
1 n ASP 259 
1 n THR 260 
1 n PHE 261 
1 n ARG 262 
1 n ILE 263 
1 n LEU 264 
1 n SER 265 
1 n LYS 266 
1 n GLY 267 
1 n ASN 268 
1 n LYS 269 
1 n LYS 270 
1 n VAL 271 
1 n MET 272 
1 n ALA 273 
1 n PHE 274 
1 n ILE 275 
1 n GLY 276 
1 n PRO 277 
1 n SER 278 
1 n VAL 279 
1 n ASP 280 
1 n THR 281 
1 n TRP 282 
1 n LEU 283 
1 n GLY 284 
1 n THR 285 
1 n SER 286 
1 n PRO 287 
1 n SER 288 
1 n ILE 289 
1 n ARG 290 
1 n LYS 291 
1 n TYR 292 
1 n ASP 293 
1 n VAL 294 
1 n GLY 295 
1 n ASN 296 
1 n GLY 297 
1 n GLN 298 
1 n GLY 299 
1 n TYR 300 
1 n MET 301 
1 n LYS 302 
1 n GLU 303 
1 n PHE 304 
1 n LYS 305 
1 n ASN 306 
1 n TYR 307 
1 n PHE 308 
1 n ASN 309 
1 n TYR 310 
1 n GLY 311 
1 n SER 312 
1 n SER 313 
1 n SER 314 
1 n GLU 315 
1 n TYR 316 
1 n GLY 317 
1 n LEU 318 
1 n LYS 319 
1 n GLU 320 
1 n LEU 321 
1 n SER 322 
1 n PRO 323 
1 n LYS 324 
1 n GLU 325 
1 n PHE 326 
1 n GLU 327 
1 n ILE 328 
1 n LEU 329 
1 n ALA 330 
1 n ALA 331 
1 n ARG 332 
1 n MET 333 
1 n ASP 334 
1 n LYS 335 
1 n ASP 336 
1 n LEU 337 
1 n GLN 338 
1 n LEU 339 
1 n PHE 340 
1 n ASN 341 
1 n LYS 342 
1 n TYR 343 
1 n HIS 344 
1 n LEU 345 
1 n HIS 346 
1 n PHE 347 
1 n ARG 348 
1 n ALA 349 
1 n ASP 350 
1 n THR 351 
1 n PRO 352 
1 n GLY 353 
1 n PHE 354 
1 n THR 355 
#
_ma_data.content_type "model coordinates"
_ma_data.id           1
_ma_data.name         Model
#
_ma_model_list.data_id          1
_ma_model_list.model_group_id   1
_ma_model_list.model_group_name "AlphaFold-beta-20231127 (7a14c934-fe78-43c1-a552-7fb305b0ebd1 @ 2024-08-29 19:15:37)"
_ma_model_list.model_id         1
_ma_model_list.model_name       "Top ranked model"
_ma_model_list.model_type       "Ab initio model"
_ma_model_list.ordinal_id       1
#
loop_
_ma_protocol_step.method_type
_ma_protocol_step.ordinal_id
_ma_protocol_step.protocol_id
_ma_protocol_step.step_id
"coevolution MSA" 1 1 1 
"template search" 2 1 2 
modeling          3 1 3 
#
loop_
_ma_qa_metric.id
_ma_qa_metric.mode
_ma_qa_metric.name
_ma_qa_metric.software_group_id
_ma_qa_metric.type
1 global pLDDT 1 pLDDT 
2 local  pLDDT 1 pLDDT 
#
_ma_qa_metric_global.metric_id    1
_ma_qa_metric_global.metric_value 89.96
_ma_qa_metric_global.model_id     1
_ma_qa_metric_global.ordinal_id   1
#
_ma_software_group.group_id    1
_ma_software_group.ordinal_id  1
_ma_software_group.software_id 1
#
loop_
_ma_target_entity.data_id
_ma_target_entity.entity_id
_ma_target_entity.origin
1 1 . 
1 2 . 
#
loop_
_ma_target_entity_instance.asym_id
_ma_target_entity_instance.details
_ma_target_entity_instance.entity_id
A . 1 
B . 2 
#
loop_
_pdbx_data_usage.details
_pdbx_data_usage.id
_pdbx_data_usage.type
_pdbx_data_usage.url
;NON-COMMERCIAL USE ONLY, BY USING THIS FILE YOU AGREE TO THE TERMS OF USE FOUND
AT alphafoldserver.com/output-terms.
;
1 license    ? 
;THE INFORMATION IS NOT INTENDED FOR, HAS NOT BEEN VALIDATED FOR, AND IS NOT
APPROVED FOR CLINICAL USE. IT SHOULD NOT BE USED FOR CLINICAL PURPOSE OR RELIED
ON FOR MEDICAL OR OTHER PROFESSIONAL ADVICE. IT IS THEORETICAL MODELLING ONLY
AND CAUTION SHOULD BE EXERCISED IN ITS USE. IT IS PROVIDED "AS-IS" WITHOUT ANY
WARRANTY OF ANY KIND, WHETHER EXPRESSED OR IMPLIED. NO WARRANTY IS GIVEN THAT
USE OF THE INFORMATION SHALL NOT INFRINGE THE RIGHTS OF ANY THIRD PARTY.
;
2 disclaimer ? 
#
_pdbx_nonpoly_scheme.asym_id       B
_pdbx_nonpoly_scheme.auth_seq_num  1
_pdbx_nonpoly_scheme.entity_id     2
_pdbx_nonpoly_scheme.mon_id        MG
_pdbx_nonpoly_scheme.pdb_ins_code  .
_pdbx_nonpoly_scheme.pdb_seq_num   1
_pdbx_nonpoly_scheme.pdb_strand_id B
#
loop_
_pdbx_poly_seq_scheme.asym_id
_pdbx_poly_seq_scheme.auth_seq_num
_pdbx_poly_seq_scheme.entity_id
_pdbx_poly_seq_scheme.hetero
_pdbx_poly_seq_scheme.mon_id
_pdbx_poly_seq_scheme.pdb_ins_code
_pdbx_poly_seq_scheme.pdb_seq_num
_pdbx_poly_seq_scheme.pdb_strand_id
_pdbx_poly_seq_scheme.seq_id
A 1   1 n PHE . 1   A 1   
A 2   1 n GLU . 2   A 2   
A 3   1 n MET . 3   A 3   
A 4   1 n TRP . 4   A 4   
A 5   1 n GLN . 5   A 5   
A 6   1 n LEU . 6   A 6   
A 7   1 n THR . 7   A 7   
A 8   1 n ASP . 8   A 8   
A 9   1 n ILE . 9   A 9   
A 10  1 n HIS . 10  A 10  
A 11  1 n LEU . 11  A 11  
A 12  1 n ASP . 12  A 12  
A 13  1 n PRO . 13  A 13  
A 14  1 n MET . 14  A 14  
A 15  1 n TYR . 15  A 15  
A 16  1 n THR . 16  A 16  
A 17  1 n VAL . 17  A 17  
A 18  1 n GLY . 18  A 18  
A 19  1 n SER . 19  A 19  
A 20  1 n ASP . 20  A 20  
A 21  1 n PRO . 21  A 21  
A 22  1 n LEU . 22  A 22  
A 23  1 n LYS . 23  A 23  
A 24  1 n LEU . 24  A 24  
A 25  1 n CYS . 25  A 25  
A 26  1 n ARG . 26  A 26  
A 27  1 n GLU . 27  A 27  
A 28  1 n GLY . 28  A 28  
A 29  1 n LYS . 29  A 29  
A 30  1 n GLY . 30  A 30  
A 31  1 n ASN . 31  A 31  
A 32  1 n ALA . 32  A 32  
A 33  1 n GLY . 33  A 33  
A 34  1 n LYS . 34  A 34  
A 35  1 n TYR . 35  A 35  
A 36  1 n GLY . 36  A 36  
A 37  1 n ASP . 37  A 37  
A 38  1 n TYR . 38  A 38  
A 39  1 n SER . 39  A 39  
A 40  1 n CYS . 40  A 40  
A 41  1 n ASP . 41  A 41  
A 42  1 n ALA . 42  A 42  
A 43  1 n ASN . 43  A 43  
A 44  1 n MET . 44  A 44  
A 45  1 n ALA . 45  A 45  
A 46  1 n LEU . 46  A 46  
A 47  1 n LEU . 47  A 47  
A 48  1 n ASP . 48  A 48  
A 49  1 n SER . 49  A 49  
A 50  1 n LEU . 50  A 50  
A 51  1 n VAL . 51  A 51  
A 52  1 n LYS . 52  A 52  
A 53  1 n PHE . 53  A 53  
A 54  1 n ILE . 54  A 54  
A 55  1 n LYS . 55  A 55  
A 56  1 n ARG . 56  A 56  
A 57  1 n ASN . 57  A 57  
A 58  1 n THR . 58  A 58  
A 59  1 n ASP . 59  A 59  
A 60  1 n VAL . 60  A 60  
A 61  1 n ASN . 61  A 61  
A 62  1 n GLY . 62  A 62  
A 63  1 n LYS . 63  A 63  
A 64  1 n VAL . 64  A 64  
A 65  1 n MET . 65  A 65  
A 66  1 n VAL . 66  A 66  
A 67  1 n TYR . 67  A 67  
A 68  1 n ASN . 68  A 68  
A 69  1 n GLY . 69  A 69  
A 70  1 n ASP . 70  A 70  
A 71  1 n ILE . 71  A 71  
A 72  1 n VAL . 72  A 72  
A 73  1 n SER . 73  A 73  
A 74  1 n ARG . 74  A 74  
A 75  1 n ALA . 75  A 75  
A 76  1 n ILE . 76  A 76  
A 77  1 n PRO . 77  A 77  
A 78  1 n LYS . 78  A 78  
A 79  1 n TYR . 79  A 79  
A 80  1 n ASN . 80  A 80  
A 81  1 n LEU . 81  A 81  
A 82  1 n ASP . 82  A 82  
A 83  1 n TYR . 83  A 83  
A 84  1 n VAL . 84  A 84  
A 85  1 n LYS . 85  A 85  
A 86  1 n GLN . 86  A 86  
A 87  1 n SER . 87  A 87  
A 88  1 n ILE . 88  A 88  
A 89  1 n VAL . 89  A 89  
A 90  1 n ASN . 90  A 90  
A 91  1 n ALA . 91  A 91  
A 92  1 n THR . 92  A 92  
A 93  1 n ALA . 93  A 93  
A 94  1 n LEU . 94  A 94  
A 95  1 n LEU . 95  A 95  
A 96  1 n LYS . 96  A 96  
A 97  1 n LYS . 97  A 97  
A 98  1 n PHE . 98  A 98  
A 99  1 n GLU . 99  A 99  
A 100 1 n ASP . 100 A 100 
A 101 1 n PHE . 101 A 101 
A 102 1 n PHE . 102 A 102 
A 103 1 n ILE . 103 A 103 
A 104 1 n ILE . 104 A 104 
A 105 1 n PRO . 105 A 105 
A 106 1 n MET . 106 A 106 
A 107 1 n LEU . 107 A 107 
A 108 1 n GLY . 108 A 108 
A 109 1 n ASN . 109 A 109 
A 110 1 n HIS . 110 A 110 
A 111 1 n ASP . 111 A 111 
A 112 1 n VAL . 112 A 112 
A 113 1 n TYR . 113 A 113 
A 114 1 n PRO . 114 A 114 
A 115 1 n ALA . 115 A 115 
A 116 1 n ASN . 116 A 116 
A 117 1 n GLN . 117 A 117 
A 118 1 n MET . 118 A 118 
A 119 1 n ALA . 119 A 119 
A 120 1 n ILE . 120 A 120 
A 121 1 n ASN . 121 A 121 
A 122 1 n SER . 122 A 122 
A 123 1 n GLN . 123 A 123 
A 124 1 n TRP . 124 A 124 
A 125 1 n ILE . 125 A 125 
A 126 1 n PHE . 126 A 126 
A 127 1 n GLN . 127 A 127 
A 128 1 n PHE . 128 A 128 
A 129 1 n ALA . 129 A 129 
A 130 1 n ALA . 130 A 130 
A 131 1 n GLU . 131 A 131 
A 132 1 n GLN . 132 A 132 
A 133 1 n PHE . 133 A 133 
A 134 1 n ALA . 134 A 134 
A 135 1 n PRO . 135 A 135 
A 136 1 n PHE . 136 A 136 
A 137 1 n LEU . 137 A 137 
A 138 1 n SER . 138 A 138 
A 139 1 n GLN . 139 A 139 
A 140 1 n ASN . 140 A 140 
A 141 1 n ALA . 141 A 141 
A 142 1 n ILE . 142 A 142 
A 143 1 n GLU . 143 A 143 
A 144 1 n SER . 144 A 144 
A 145 1 n PHE . 145 A 145 
A 146 1 n LYS . 146 A 146 
A 147 1 n HIS . 147 A 147 
A 148 1 n GLY . 148 A 148 
A 149 1 n GLY . 149 A 149 
A 150 1 n TYR . 150 A 150 
A 151 1 n TYR . 151 A 151 
A 152 1 n THR . 152 A 152 
A 153 1 n MET . 153 A 153 
A 154 1 n PRO . 154 A 154 
A 155 1 n PHE . 155 A 155 
A 156 1 n PRO . 156 A 156 
A 157 1 n ALA . 157 A 157 
A 158 1 n HIS . 158 A 158 
A 159 1 n LEU . 159 A 159 
A 160 1 n GLY . 160 A 160 
A 161 1 n ILE . 161 A 161 
A 162 1 n LYS . 162 A 162 
A 163 1 n VAL . 163 A 163 
A 164 1 n PRO . 164 A 164 
A 165 1 n LEU . 165 A 165 
A 166 1 n ASN . 166 A 166 
A 167 1 n ALA . 167 A 167 
A 168 1 n VAL . 168 A 168 
A 169 1 n VAL . 169 A 169 
A 170 1 n LEU . 170 A 170 
A 171 1 n ASN . 171 A 171 
A 172 1 n THR . 172 A 172 
A 173 1 n VAL . 173 A 173 
A 174 1 n LEU . 174 A 174 
A 175 1 n TYR . 175 A 175 
A 176 1 n TYR . 176 A 176 
A 177 1 n ASN . 177 A 177 
A 178 1 n TYR . 178 A 178 
A 179 1 n ASN . 179 A 179 
A 180 1 n LYS . 180 A 180 
A 181 1 n GLN . 181 A 181 
A 182 1 n THR . 182 A 182 
A 183 1 n MET . 183 A 183 
A 184 1 n ASP . 184 A 184 
A 185 1 n SER . 185 A 185 
A 186 1 n THR . 186 A 186 
A 187 1 n ASP . 187 A 187 
A 188 1 n PRO . 188 A 188 
A 189 1 n LEU . 189 A 189 
A 190 1 n GLY . 190 A 190 
A 191 1 n GLN . 191 A 191 
A 192 1 n PHE . 192 A 192 
A 193 1 n GLU . 193 A 193 
A 194 1 n TRP . 194 A 194 
A 195 1 n PHE . 195 A 195 
A 196 1 n LYS . 196 A 196 
A 197 1 n THR . 197 A 197 
A 198 1 n VAL . 198 A 198 
A 199 1 n MET . 199 A 199 
A 200 1 n ASP . 200 A 200 
A 201 1 n GLY . 201 A 201 
A 202 1 n TYR . 202 A 202 
A 203 1 n ARG . 203 A 203 
A 204 1 n LYS . 204 A 204 
A 205 1 n THR . 205 A 205 
A 206 1 n GLY . 206 A 206 
A 207 1 n GLN . 207 A 207 
A 208 1 n ARG . 208 A 208 
A 209 1 n ALA . 209 A 209 
A 210 1 n ILE . 210 A 210 
A 211 1 n VAL . 211 A 211 
A 212 1 n SER . 212 A 212 
A 213 1 n MET . 213 A 213 
A 214 1 n HIS . 214 A 214 
A 215 1 n ILE . 215 A 215 
A 216 1 n CYS . 216 A 216 
A 217 1 n PRO . 217 A 217 
A 218 1 n GLY . 218 A 218 
A 219 1 n VAL . 219 A 219 
A 220 1 n ALA . 220 A 220 
A 221 1 n GLU . 221 A 221 
A 222 1 n ARG . 222 A 222 
A 223 1 n PHE . 223 A 223 
A 224 1 n ASN . 224 A 224 
A 225 1 n TYR . 225 A 225 
A 226 1 n SER . 226 A 226 
A 227 1 n ASP . 227 A 227 
A 228 1 n GLN . 228 A 228 
A 229 1 n LEU . 229 A 229 
A 230 1 n TYR . 230 A 230 
A 231 1 n PRO . 231 A 231 
A 232 1 n GLN . 232 A 232 
A 233 1 n TYR . 233 A 233 
A 234 1 n ASN . 234 A 234 
A 235 1 n ASP . 235 A 235 
A 236 1 n ARG . 236 A 236 
A 237 1 n LEU . 237 A 237 
A 238 1 n VAL . 238 A 238 
A 239 1 n ASP . 239 A 239 
A 240 1 n SER . 240 A 240 
A 241 1 n LEU . 241 A 241 
A 242 1 n ALA . 242 A 242 
A 243 1 n GLU . 243 A 243 
A 244 1 n TYR . 244 A 244 
A 245 1 n ASN . 245 A 245 
A 246 1 n ASP . 246 A 246 
A 247 1 n VAL . 247 A 247 
A 248 1 n ILE . 248 A 248 
A 249 1 n LEU . 249 A 249 
A 250 1 n GLY . 250 A 250 
A 251 1 n VAL . 251 A 251 
A 252 1 n LEU . 252 A 252 
A 253 1 n CYS . 253 A 253 
A 254 1 n GLY . 254 A 254 
A 255 1 n HIS . 255 A 255 
A 256 1 n LEU . 256 A 256 
A 257 1 n HIS . 257 A 257 
A 258 1 n THR . 258 A 258 
A 259 1 n ASP . 259 A 259 
A 260 1 n THR . 260 A 260 
A 261 1 n PHE . 261 A 261 
A 262 1 n ARG . 262 A 262 
A 263 1 n ILE . 263 A 263 
A 264 1 n LEU . 264 A 264 
A 265 1 n SER . 265 A 265 
A 266 1 n LYS . 266 A 266 
A 267 1 n GLY . 267 A 267 
A 268 1 n ASN . 268 A 268 
A 269 1 n LYS . 269 A 269 
A 270 1 n LYS . 270 A 270 
A 271 1 n VAL . 271 A 271 
A 272 1 n MET . 272 A 272 
A 273 1 n ALA . 273 A 273 
A 274 1 n PHE . 274 A 274 
A 275 1 n ILE . 275 A 275 
A 276 1 n GLY . 276 A 276 
A 277 1 n PRO . 277 A 277 
A 278 1 n SER . 278 A 278 
A 279 1 n VAL . 279 A 279 
A 280 1 n ASP . 280 A 280 
A 281 1 n THR . 281 A 281 
A 282 1 n TRP . 282 A 282 
A 283 1 n LEU . 283 A 283 
A 284 1 n GLY . 284 A 284 
A 285 1 n THR . 285 A 285 
A 286 1 n SER . 286 A 286 
A 287 1 n PRO . 287 A 287 
A 288 1 n SER . 288 A 288 
A 289 1 n ILE . 289 A 289 
A 290 1 n ARG . 290 A 290 
A 291 1 n LYS . 291 A 291 
A 292 1 n TYR . 292 A 292 
A 293 1 n ASP . 293 A 293 
A 294 1 n VAL . 294 A 294 
A 295 1 n GLY . 295 A 295 
A 296 1 n ASN . 296 A 296 
A 297 1 n GLY . 297 A 297 
A 298 1 n GLN . 298 A 298 
A 299 1 n GLY . 299 A 299 
A 300 1 n TYR . 300 A 300 
A 301 1 n MET . 301 A 301 
A 302 1 n LYS . 302 A 302 
A 303 1 n GLU . 303 A 303 
A 304 1 n PHE . 304 A 304 
A 305 1 n LYS . 305 A 305 
A 306 1 n ASN . 306 A 306 
A 307 1 n TYR . 307 A 307 
A 308 1 n PHE . 308 A 308 
A 309 1 n ASN . 309 A 309 
A 310 1 n TYR . 310 A 310 
A 311 1 n GLY . 311 A 311 
A 312 1 n SER . 312 A 312 
A 313 1 n SER . 313 A 313 
A 314 1 n SER . 314 A 314 
A 315 1 n GLU . 315 A 315 
A 316 1 n TYR . 316 A 316 
A 317 1 n GLY . 317 A 317 
A 318 1 n LEU . 318 A 318 
A 319 1 n LYS . 319 A 319 
A 320 1 n GLU . 320 A 320 
A 321 1 n LEU . 321 A 321 
A 322 1 n SER . 322 A 322 
A 323 1 n PRO . 323 A 323 
A 324 1 n LYS . 324 A 324 
A 325 1 n GLU . 325 A 325 
A 326 1 n PHE . 326 A 326 
A 327 1 n GLU . 327 A 327 
A 328 1 n ILE . 328 A 328 
A 329 1 n LEU . 329 A 329 
A 330 1 n ALA . 330 A 330 
A 331 1 n ALA . 331 A 331 
A 332 1 n ARG . 332 A 332 
A 333 1 n MET . 333 A 333 
A 334 1 n ASP . 334 A 334 
A 335 1 n LYS . 335 A 335 
A 336 1 n ASP . 336 A 336 
A 337 1 n LEU . 337 A 337 
A 338 1 n GLN . 338 A 338 
A 339 1 n LEU . 339 A 339 
A 340 1 n PHE . 340 A 340 
A 341 1 n ASN . 341 A 341 
A 342 1 n LYS . 342 A 342 
A 343 1 n TYR . 343 A 343 
A 344 1 n HIS . 344 A 344 
A 345 1 n LEU . 345 A 345 
A 346 1 n HIS . 346 A 346 
A 347 1 n PHE . 347 A 347 
A 348 1 n ARG . 348 A 348 
A 349 1 n ALA . 349 A 349 
A 350 1 n ASP . 350 A 350 
A 351 1 n THR . 351 A 351 
A 352 1 n PRO . 352 A 352 
A 353 1 n GLY . 353 A 353 
A 354 1 n PHE . 354 A 354 
A 355 1 n THR . 355 A 355 
#
_software.classification other
_software.date           ?
_software.description    "Structure prediction"
_software.name           AlphaFold
_software.pdbx_ordinal   1
_software.type           package
_software.version        "AlphaFold-beta-20231127 (7a14c934-fe78-43c1-a552-7fb305b0ebd1 @ 2024-08-29 19:15:37)"
#
loop_
_struct_asym.entity_id
_struct_asym.id
1 A 
2 B 
#
loop_
_atom_site.group_PDB
_atom_site.id
_atom_site.type_symbol
_atom_site.label_atom_id
_atom_site.label_alt_id
_atom_site.label_comp_id
_atom_site.label_asym_id
_atom_site.label_entity_id
_atom_site.label_seq_id
_atom_site.pdbx_PDB_ins_code
_atom_site.Cartn_x
_atom_site.Cartn_y
_atom_site.Cartn_z
_atom_site.occupancy
_atom_site.B_iso_or_equiv
_atom_site.auth_seq_id
_atom_site.auth_asym_id
_atom_site.pdbx_PDB_model_num
ATOM   1    N  N   . PHE A 1 1   ? 15.976  8.205   2.372   1.00 95.80 1   A 1 
ATOM   2    C  CA  . PHE A 1 1   ? 14.983  8.770   1.459   1.00 96.97 1   A 1 
ATOM   3    C  C   . PHE A 1 1   ? 13.603  8.765   2.098   1.00 97.38 1   A 1 
ATOM   4    O  O   . PHE A 1 1   ? 13.405  8.149   3.154   1.00 96.74 1   A 1 
ATOM   5    C  CB  . PHE A 1 1   ? 14.965  8.018   0.122   1.00 96.17 1   A 1 
ATOM   6    C  CG  . PHE A 1 1   ? 14.436  6.608   0.213   1.00 97.05 1   A 1 
ATOM   7    C  CD1 . PHE A 1 1   ? 15.259  5.550   0.592   1.00 96.40 1   A 1 
ATOM   8    C  CD2 . PHE A 1 1   ? 13.116  6.330   -0.126  1.00 96.25 1   A 1 
ATOM   9    C  CE1 . PHE A 1 1   ? 14.777  4.250   0.654   1.00 95.40 1   A 1 
ATOM   10   C  CE2 . PHE A 1 1   ? 12.628  5.031   -0.062  1.00 95.23 1   A 1 
ATOM   11   C  CZ  . PHE A 1 1   ? 13.459  3.997   0.323   1.00 95.94 1   A 1 
ATOM   12   N  N   . GLU A 1 2   ? 12.655  9.471   1.482   1.00 97.56 2   A 1 
ATOM   13   C  CA  . GLU A 1 2   ? 11.291  9.523   1.989   1.00 97.69 2   A 1 
ATOM   14   C  C   . GLU A 1 2   ? 10.334  8.824   1.024   1.00 97.99 2   A 1 
ATOM   15   O  O   . GLU A 1 2   ? 10.577  8.769   -0.182  1.00 97.68 2   A 1 
ATOM   16   C  CB  . GLU A 1 2   ? 10.857  10.973  2.229   1.00 96.87 2   A 1 
ATOM   17   C  CG  . GLU A 1 2   ? 11.622  11.655  3.350   1.00 92.45 2   A 1 
ATOM   18   C  CD  . GLU A 1 2   ? 11.117  13.063  3.651   1.00 89.73 2   A 1 
ATOM   19   O  OE1 . GLU A 1 2   ? 10.795  13.794  2.690   1.00 82.45 2   A 1 
ATOM   20   O  OE2 . GLU A 1 2   ? 11.036  13.419  4.837   1.00 82.03 2   A 1 
ATOM   21   N  N   . MET A 1 3   ? 9.229   8.296   1.572   1.00 98.01 3   A 1 
ATOM   22   C  CA  . MET A 1 3   ? 8.292   7.507   0.792   1.00 98.18 3   A 1 
ATOM   23   C  C   . MET A 1 3   ? 6.859   7.759   1.233   1.00 98.29 3   A 1 
ATOM   24   O  O   . MET A 1 3   ? 6.536   7.633   2.414   1.00 98.07 3   A 1 
ATOM   25   C  CB  . MET A 1 3   ? 8.627   6.013   0.910   1.00 97.85 3   A 1 
ATOM   26   C  CG  . MET A 1 3   ? 7.666   5.092   0.178   1.00 97.13 3   A 1 
ATOM   27   S  SD  . MET A 1 3   ? 8.214   3.359   0.223   1.00 96.07 3   A 1 
ATOM   28   C  CE  . MET A 1 3   ? 8.057   3.001   1.976   1.00 88.95 3   A 1 
ATOM   29   N  N   . TRP A 1 4   ? 5.999   8.122   0.284   1.00 98.12 4   A 1 
ATOM   30   C  CA  . TRP A 1 4   ? 4.586   8.351   0.564   1.00 98.28 4   A 1 
ATOM   31   C  C   . TRP A 1 4   ? 3.803   7.039   0.571   1.00 98.30 4   A 1 
ATOM   32   O  O   . TRP A 1 4   ? 4.143   6.098   -0.144  1.00 98.21 4   A 1 
ATOM   33   C  CB  . TRP A 1 4   ? 3.983   9.295   -0.478  1.00 97.97 4   A 1 
ATOM   34   C  CG  . TRP A 1 4   ? 4.549   10.682  -0.452  1.00 97.86 4   A 1 
ATOM   35   C  CD1 . TRP A 1 4   ? 5.623   11.148  -1.160  1.00 97.07 4   A 1 
ATOM   36   C  CD2 . TRP A 1 4   ? 4.070   11.785  0.320   1.00 97.63 4   A 1 
ATOM   37   N  NE1 . TRP A 1 4   ? 5.841   12.469  -0.877  1.00 96.65 4   A 1 
ATOM   38   C  CE2 . TRP A 1 4   ? 4.905   12.894  0.029   1.00 97.15 4   A 1 
ATOM   39   C  CE3 . TRP A 1 4   ? 3.023   11.960  1.231   1.00 97.12 4   A 1 
ATOM   40   C  CZ2 . TRP A 1 4   ? 4.717   14.147  0.610   1.00 96.59 4   A 1 
ATOM   41   C  CZ3 . TRP A 1 4   ? 2.838   13.204  1.817   1.00 96.40 4   A 1 
ATOM   42   C  CH2 . TRP A 1 4   ? 3.682   14.274  1.505   1.00 96.11 4   A 1 
ATOM   43   N  N   . GLN A 1 5   ? 2.738   6.995   1.381   1.00 97.93 5   A 1 
ATOM   44   C  CA  . GLN A 1 5   ? 1.792   5.885   1.352   1.00 97.71 5   A 1 
ATOM   45   C  C   . GLN A 1 5   ? 0.405   6.436   1.023   1.00 97.45 5   A 1 
ATOM   46   O  O   . GLN A 1 5   ? -0.182  7.162   1.821   1.00 96.71 5   A 1 
ATOM   47   C  CB  . GLN A 1 5   ? 1.764   5.135   2.679   1.00 97.34 5   A 1 
ATOM   48   C  CG  . GLN A 1 5   ? 0.823   3.929   2.672   1.00 96.73 5   A 1 
ATOM   49   C  CD  . GLN A 1 5   ? 0.758   3.215   4.009   1.00 96.99 5   A 1 
ATOM   50   O  OE1 . GLN A 1 5   ? 1.111   3.776   5.052   1.00 92.70 5   A 1 
ATOM   51   N  NE2 . GLN A 1 5   ? 0.281   1.970   4.000   1.00 91.64 5   A 1 
ATOM   52   N  N   . LEU A 1 6   ? -0.097  6.091   -0.153  1.00 97.35 6   A 1 
ATOM   53   C  CA  . LEU A 1 6   ? -1.386  6.551   -0.650  1.00 97.01 6   A 1 
ATOM   54   C  C   . LEU A 1 6   ? -2.318  5.348   -0.730  1.00 96.98 6   A 1 
ATOM   55   O  O   . LEU A 1 6   ? -2.107  4.452   -1.553  1.00 95.62 6   A 1 
ATOM   56   C  CB  . LEU A 1 6   ? -1.212  7.202   -2.024  1.00 95.99 6   A 1 
ATOM   57   C  CG  . LEU A 1 6   ? -2.454  7.736   -2.741  1.00 94.15 6   A 1 
ATOM   58   C  CD1 . LEU A 1 6   ? -3.087  8.864   -1.950  1.00 91.58 6   A 1 
ATOM   59   C  CD2 . LEU A 1 6   ? -2.078  8.209   -4.140  1.00 91.25 6   A 1 
ATOM   60   N  N   . THR A 1 7   ? -3.351  5.322   0.121   1.00 95.44 7   A 1 
ATOM   61   C  CA  . THR A 1 7   ? -4.182  4.121   0.192   1.00 95.32 7   A 1 
ATOM   62   C  C   . THR A 1 7   ? -5.676  4.429   0.285   1.00 95.11 7   A 1 
ATOM   63   O  O   . THR A 1 7   ? -6.077  5.465   0.820   1.00 94.63 7   A 1 
ATOM   64   C  CB  . THR A 1 7   ? -3.758  3.215   1.382   1.00 94.28 7   A 1 
ATOM   65   O  OG1 . THR A 1 7   ? -4.439  1.955   1.288   1.00 89.20 7   A 1 
ATOM   66   C  CG2 . THR A 1 7   ? -4.076  3.880   2.710   1.00 90.22 7   A 1 
ATOM   67   N  N   . ASP A 1 8   ? -6.486  3.509   -0.259  1.00 94.28 8   A 1 
ATOM   68   C  CA  . ASP A 1 8   ? -7.938  3.527   -0.126  1.00 94.46 8   A 1 
ATOM   69   C  C   . ASP A 1 8   ? -8.556  4.864   -0.518  1.00 94.57 8   A 1 
ATOM   70   O  O   . ASP A 1 8   ? -9.185  5.547   0.291   1.00 92.55 8   A 1 
ATOM   71   C  CB  . ASP A 1 8   ? -8.329  3.118   1.292   1.00 94.39 8   A 1 
ATOM   72   C  CG  . ASP A 1 8   ? -7.892  1.707   1.619   1.00 93.09 8   A 1 
ATOM   73   O  OD1 . ASP A 1 8   ? -6.743  1.518   2.072   1.00 88.69 8   A 1 
ATOM   74   O  OD2 . ASP A 1 8   ? -8.694  0.771   1.402   1.00 89.04 8   A 1 
ATOM   75   N  N   . ILE A 1 9   ? -8.377  5.230   -1.781  1.00 94.10 9   A 1 
ATOM   76   C  CA  . ILE A 1 9   ? -8.896  6.488   -2.302  1.00 93.09 9   A 1 
ATOM   77   C  C   . ILE A 1 9   ? -10.403 6.411   -2.541  1.00 92.60 9   A 1 
ATOM   78   O  O   . ILE A 1 9   ? -11.146 7.301   -2.131  1.00 90.74 9   A 1 
ATOM   79   C  CB  . ILE A 1 9   ? -8.179  6.882   -3.609  1.00 93.22 9   A 1 
ATOM   80   C  CG1 . ILE A 1 9   ? -6.684  7.107   -3.347  1.00 91.76 9   A 1 
ATOM   81   C  CG2 . ILE A 1 9   ? -8.813  8.132   -4.211  1.00 91.55 9   A 1 
ATOM   82   C  CD1 . ILE A 1 9   ? -5.877  7.335   -4.607  1.00 89.44 9   A 1 
ATOM   83   N  N   . HIS A 1 10  ? -10.852 5.341   -3.201  1.00 93.72 10  A 1 
ATOM   84   C  CA  . HIS A 1 10  ? -12.259 5.161   -3.569  1.00 93.64 10  A 1 
ATOM   85   C  C   . HIS A 1 10  ? -12.822 6.412   -4.248  1.00 94.11 10  A 1 
ATOM   86   O  O   . HIS A 1 10  ? -13.788 7.015   -3.786  1.00 91.93 10  A 1 
ATOM   87   C  CB  . HIS A 1 10  ? -13.099 4.787   -2.341  1.00 93.38 10  A 1 
ATOM   88   C  CG  . HIS A 1 10  ? -12.703 3.487   -1.703  1.00 93.51 10  A 1 
ATOM   89   N  ND1 . HIS A 1 10  ? -13.114 2.261   -2.191  1.00 89.48 10  A 1 
ATOM   90   C  CD2 . HIS A 1 10  ? -11.950 3.220   -0.613  1.00 89.97 10  A 1 
ATOM   91   C  CE1 . HIS A 1 10  ? -12.634 1.299   -1.432  1.00 91.13 10  A 1 
ATOM   92   N  NE2 . HIS A 1 10  ? -11.922 1.852   -0.463  1.00 91.77 10  A 1 
ATOM   93   N  N   . LEU A 1 11  ? -12.201 6.799   -5.346  1.00 93.26 11  A 1 
ATOM   94   C  CA  . LEU A 1 11  ? -12.571 8.011   -6.077  1.00 93.43 11  A 1 
ATOM   95   C  C   . LEU A 1 11  ? -13.946 7.882   -6.733  1.00 93.35 11  A 1 
ATOM   96   O  O   . LEU A 1 11  ? -14.194 6.927   -7.477  1.00 92.61 11  A 1 
ATOM   97   C  CB  . LEU A 1 11  ? -11.527 8.331   -7.146  1.00 92.70 11  A 1 
ATOM   98   C  CG  . LEU A 1 11  ? -11.874 9.461   -8.121  1.00 92.19 11  A 1 
ATOM   99   C  CD1 . LEU A 1 11  ? -12.007 10.786  -7.393  1.00 90.04 11  A 1 
ATOM   100  C  CD2 . LEU A 1 11  ? -10.827 9.549   -9.222  1.00 89.92 11  A 1 
ATOM   101  N  N   . ASP A 1 12  ? -14.828 8.846   -6.468  1.00 93.94 12  A 1 
ATOM   102  C  CA  . ASP A 1 12  ? -16.134 8.903   -7.101  1.00 93.25 12  A 1 
ATOM   103  C  C   . ASP A 1 12  ? -16.190 10.076  -8.074  1.00 92.74 12  A 1 
ATOM   104  O  O   . ASP A 1 12  ? -16.359 11.227  -7.650  1.00 92.02 12  A 1 
ATOM   105  C  CB  . ASP A 1 12  ? -17.250 9.034   -6.059  1.00 92.48 12  A 1 
ATOM   106  C  CG  . ASP A 1 12  ? -18.636 9.005   -6.685  1.00 92.01 12  A 1 
ATOM   107  O  OD1 . ASP A 1 12  ? -18.741 8.801   -7.914  1.00 90.21 12  A 1 
ATOM   108  O  OD2 . ASP A 1 12  ? -19.620 9.182   -5.947  1.00 89.47 12  A 1 
ATOM   109  N  N   . PRO A 1 13  ? -16.071 9.827   -9.377  1.00 91.96 13  A 1 
ATOM   110  C  CA  . PRO A 1 13  ? -16.119 10.887  -10.382 1.00 89.81 13  A 1 
ATOM   111  C  C   . PRO A 1 13  ? -17.468 11.593  -10.437 1.00 90.62 13  A 1 
ATOM   112  O  O   . PRO A 1 13  ? -17.563 12.693  -10.983 1.00 89.44 13  A 1 
ATOM   113  C  CB  . PRO A 1 13  ? -15.838 10.154  -11.700 1.00 87.79 13  A 1 
ATOM   114  C  CG  . PRO A 1 13  ? -15.169 8.879   -11.299 1.00 85.39 13  A 1 
ATOM   115  C  CD  . PRO A 1 13  ? -15.785 8.511   -9.981  1.00 88.80 13  A 1 
ATOM   116  N  N   . MET A 1 14  ? -18.519 10.985  -9.880  1.00 90.67 14  A 1 
ATOM   117  C  CA  . MET A 1 14  ? -19.867 11.529  -9.938  1.00 90.93 14  A 1 
ATOM   118  C  C   . MET A 1 14  ? -20.224 12.396  -8.732  1.00 93.18 14  A 1 
ATOM   119  O  O   . MET A 1 14  ? -21.342 12.910  -8.647  1.00 93.13 14  A 1 
ATOM   120  C  CB  . MET A 1 14  ? -20.896 10.398  -10.076 1.00 88.84 14  A 1 
ATOM   121  C  CG  . MET A 1 14  ? -20.763 9.573   -11.344 1.00 82.51 14  A 1 
ATOM   122  S  SD  . MET A 1 14  ? -21.151 10.496  -12.857 1.00 75.11 14  A 1 
ATOM   123  C  CE  . MET A 1 14  ? -19.523 11.018  -13.388 1.00 64.46 14  A 1 
ATOM   124  N  N   . TYR A 1 15  ? -19.291 12.576  -7.787  1.00 91.05 15  A 1 
ATOM   125  C  CA  . TYR A 1 15  ? -19.528 13.394  -6.599  1.00 91.92 15  A 1 
ATOM   126  C  C   . TYR A 1 15  ? -19.992 14.793  -7.009  1.00 92.49 15  A 1 
ATOM   127  O  O   . TYR A 1 15  ? -19.375 15.444  -7.859  1.00 91.76 15  A 1 
ATOM   128  C  CB  . TYR A 1 15  ? -18.269 13.486  -5.742  1.00 92.40 15  A 1 
ATOM   129  C  CG  . TYR A 1 15  ? -18.477 14.198  -4.413  1.00 94.21 15  A 1 
ATOM   130  C  CD1 . TYR A 1 15  ? -18.615 13.473  -3.232  1.00 93.50 15  A 1 
ATOM   131  C  CD2 . TYR A 1 15  ? -18.523 15.587  -4.332  1.00 93.64 15  A 1 
ATOM   132  C  CE1 . TYR A 1 15  ? -18.794 14.107  -2.021  1.00 92.66 15  A 1 
ATOM   133  C  CE2 . TYR A 1 15  ? -18.714 16.230  -3.128  1.00 92.71 15  A 1 
ATOM   134  C  CZ  . TYR A 1 15  ? -18.849 15.497  -1.964  1.00 94.14 15  A 1 
ATOM   135  O  OH  . TYR A 1 15  ? -19.029 16.132  -0.758  1.00 93.59 15  A 1 
ATOM   136  N  N   . THR A 1 16  ? -21.076 15.260  -6.383  1.00 93.64 16  A 1 
ATOM   137  C  CA  . THR A 1 16  ? -21.660 16.559  -6.706  1.00 94.27 16  A 1 
ATOM   138  C  C   . THR A 1 16  ? -21.774 17.416  -5.451  1.00 94.90 16  A 1 
ATOM   139  O  O   . THR A 1 16  ? -22.426 17.024  -4.483  1.00 94.84 16  A 1 
ATOM   140  C  CB  . THR A 1 16  ? -23.050 16.400  -7.351  1.00 93.51 16  A 1 
ATOM   141  O  OG1 . THR A 1 16  ? -22.943 15.604  -8.533  1.00 90.60 16  A 1 
ATOM   142  C  CG2 . THR A 1 16  ? -23.638 17.759  -7.705  1.00 90.67 16  A 1 
ATOM   143  N  N   . VAL A 1 17  ? -21.136 18.590  -5.462  1.00 95.33 17  A 1 
ATOM   144  C  CA  . VAL A 1 17  ? -21.195 19.516  -4.335  1.00 95.36 17  A 1 
ATOM   145  C  C   . VAL A 1 17  ? -22.625 19.993  -4.125  1.00 95.75 17  A 1 
ATOM   146  O  O   . VAL A 1 17  ? -23.338 20.314  -5.079  1.00 95.04 17  A 1 
ATOM   147  C  CB  . VAL A 1 17  ? -20.267 20.727  -4.561  1.00 94.40 17  A 1 
ATOM   148  C  CG1 . VAL A 1 17  ? -20.376 21.717  -3.404  1.00 92.15 17  A 1 
ATOM   149  C  CG2 . VAL A 1 17  ? -18.829 20.267  -4.738  1.00 92.99 17  A 1 
ATOM   150  N  N   . GLY A 1 18  ? -23.063 20.028  -2.857  1.00 95.66 18  A 1 
ATOM   151  C  CA  . GLY A 1 18  ? -24.405 20.478  -2.525  1.00 95.60 18  A 1 
ATOM   152  C  C   . GLY A 1 18  ? -25.466 19.406  -2.648  1.00 96.72 18  A 1 
ATOM   153  O  O   . GLY A 1 18  ? -26.656 19.693  -2.506  1.00 95.30 18  A 1 
ATOM   154  N  N   . SER A 1 19  ? -25.052 18.166  -2.914  1.00 96.25 19  A 1 
ATOM   155  C  CA  . SER A 1 19  ? -25.981 17.052  -3.032  1.00 95.79 19  A 1 
ATOM   156  C  C   . SER A 1 19  ? -26.251 16.419  -1.672  1.00 95.88 19  A 1 
ATOM   157  O  O   . SER A 1 19  ? -25.760 16.880  -0.637  1.00 95.30 19  A 1 
ATOM   158  C  CB  . SER A 1 19  ? -25.430 16.005  -4.004  1.00 95.02 19  A 1 
ATOM   159  O  OG  . SER A 1 19  ? -24.200 15.478  -3.542  1.00 93.45 19  A 1 
ATOM   160  N  N   . ASP A 1 20  ? -27.070 15.361  -1.663  1.00 95.31 20  A 1 
ATOM   161  C  CA  . ASP A 1 20  ? -27.486 14.678  -0.443  1.00 94.62 20  A 1 
ATOM   162  C  C   . ASP A 1 20  ? -26.512 13.547  -0.104  1.00 93.97 20  A 1 
ATOM   163  O  O   . ASP A 1 20  ? -26.386 12.595  -0.876  1.00 93.42 20  A 1 
ATOM   164  C  CB  . ASP A 1 20  ? -28.902 14.122  -0.627  1.00 94.06 20  A 1 
ATOM   165  C  CG  . ASP A 1 20  ? -29.493 13.554  0.659   1.00 94.03 20  A 1 
ATOM   166  O  OD1 . ASP A 1 20  ? -28.770 13.446  1.666   1.00 92.40 20  A 1 
ATOM   167  O  OD2 . ASP A 1 20  ? -30.696 13.225  0.649   1.00 92.43 20  A 1 
ATOM   168  N  N   . PRO A 1 21  ? -25.827 13.634  1.051   1.00 94.82 21  A 1 
ATOM   169  C  CA  . PRO A 1 21  ? -24.908 12.572  1.463   1.00 92.70 21  A 1 
ATOM   170  C  C   . PRO A 1 21  ? -25.589 11.210  1.602   1.00 91.84 21  A 1 
ATOM   171  O  O   . PRO A 1 21  ? -24.935 10.182  1.431   1.00 90.46 21  A 1 
ATOM   172  C  CB  . PRO A 1 21  ? -24.384 13.062  2.816   1.00 91.65 21  A 1 
ATOM   173  C  CG  . PRO A 1 21  ? -24.493 14.551  2.739   1.00 92.16 21  A 1 
ATOM   174  C  CD  . PRO A 1 21  ? -25.761 14.801  1.957   1.00 94.48 21  A 1 
ATOM   175  N  N   . LEU A 1 22  ? -26.887 11.203  1.902   1.00 93.77 22  A 1 
ATOM   176  C  CA  . LEU A 1 22  ? -27.631 9.946   2.011   1.00 92.32 22  A 1 
ATOM   177  C  C   . LEU A 1 22  ? -27.903 9.330   0.637   1.00 91.35 22  A 1 
ATOM   178  O  O   . LEU A 1 22  ? -28.365 8.193   0.545   1.00 89.65 22  A 1 
ATOM   179  C  CB  . LEU A 1 22  ? -28.953 10.167  2.762   1.00 91.94 22  A 1 
ATOM   180  C  CG  . LEU A 1 22  ? -28.823 10.614  4.218   1.00 88.98 22  A 1 
ATOM   181  C  CD1 . LEU A 1 22  ? -30.191 10.812  4.841   1.00 85.19 22  A 1 
ATOM   182  C  CD2 . LEU A 1 22  ? -28.010 9.602   5.019   1.00 84.34 22  A 1 
ATOM   183  N  N   . LYS A 1 23  ? -27.621 10.085  -0.420  1.00 92.06 23  A 1 
ATOM   184  C  CA  . LYS A 1 23  ? -27.747 9.597   -1.789  1.00 91.94 23  A 1 
ATOM   185  C  C   . LYS A 1 23  ? -26.376 9.545   -2.469  1.00 92.04 23  A 1 
ATOM   186  O  O   . LYS A 1 23  ? -26.231 9.904   -3.640  1.00 90.50 23  A 1 
ATOM   187  C  CB  . LYS A 1 23  ? -28.730 10.467  -2.580  1.00 92.00 23  A 1 
ATOM   188  C  CG  . LYS A 1 23  ? -30.136 10.451  -2.015  1.00 91.56 23  A 1 
ATOM   189  C  CD  . LYS A 1 23  ? -31.094 11.296  -2.834  1.00 86.82 23  A 1 
ATOM   190  C  CE  . LYS A 1 23  ? -32.498 11.251  -2.254  1.00 82.03 23  A 1 
ATOM   191  N  NZ  . LYS A 1 23  ? -33.453 12.082  -3.022  1.00 72.46 23  A 1 
ATOM   192  N  N   . LEU A 1 24  ? -25.371 9.107   -1.692  1.00 92.43 24  A 1 
ATOM   193  C  CA  . LEU A 1 24  ? -24.001 8.917   -2.164  1.00 92.00 24  A 1 
ATOM   194  C  C   . LEU A 1 24  ? -23.345 10.211  -2.659  1.00 93.19 24  A 1 
ATOM   195  O  O   . LEU A 1 24  ? -22.374 10.174  -3.411  1.00 91.84 24  A 1 
ATOM   196  C  CB  . LEU A 1 24  ? -23.937 7.850   -3.266  1.00 89.98 24  A 1 
ATOM   197  C  CG  . LEU A 1 24  ? -24.474 6.459   -2.901  1.00 87.24 24  A 1 
ATOM   198  C  CD1 . LEU A 1 24  ? -24.436 5.538   -4.116  1.00 83.92 24  A 1 
ATOM   199  C  CD2 . LEU A 1 24  ? -23.683 5.870   -1.746  1.00 82.54 24  A 1 
ATOM   200  N  N   . CYS A 1 25  ? -23.877 11.368  -2.226  1.00 92.63 25  A 1 
ATOM   201  C  CA  . CYS A 1 25  ? -23.376 12.672  -2.651  1.00 93.52 25  A 1 
ATOM   202  C  C   . CYS A 1 25  ? -23.425 12.847  -4.173  1.00 94.12 25  A 1 
ATOM   203  O  O   . CYS A 1 25  ? -22.535 13.448  -4.776  1.00 93.41 25  A 1 
ATOM   204  C  CB  . CYS A 1 25  ? -21.943 12.897  -2.139  1.00 93.47 25  A 1 
ATOM   205  S  SG  . CYS A 1 25  ? -21.789 12.929  -0.349  1.00 92.62 25  A 1 
ATOM   206  N  N   . ARG A 1 26  ? -24.491 12.311  -4.786  1.00 94.46 26  A 1 
ATOM   207  C  CA  . ARG A 1 26  ? -24.636 12.387  -6.233  1.00 93.62 26  A 1 
ATOM   208  C  C   . ARG A 1 26  ? -25.932 13.059  -6.667  1.00 93.86 26  A 1 
ATOM   209  O  O   . ARG A 1 26  ? -25.996 13.650  -7.739  1.00 92.75 26  A 1 
ATOM   210  C  CB  . ARG A 1 26  ? -24.573 10.990  -6.849  1.00 92.01 26  A 1 
ATOM   211  C  CG  . ARG A 1 26  ? -23.235 10.297  -6.688  1.00 90.69 26  A 1 
ATOM   212  C  CD  . ARG A 1 26  ? -23.250 8.914   -7.315  1.00 88.63 26  A 1 
ATOM   213  N  NE  . ARG A 1 26  ? -21.963 8.237   -7.181  1.00 87.76 26  A 1 
ATOM   214  C  CZ  . ARG A 1 26  ? -21.703 7.011   -7.618  1.00 86.31 26  A 1 
ATOM   215  N  NH1 . ARG A 1 26  ? -22.646 6.306   -8.229  1.00 83.05 26  A 1 
ATOM   216  N  NH2 . ARG A 1 26  ? -20.503 6.478   -7.448  1.00 81.55 26  A 1 
ATOM   217  N  N   . GLU A 1 27  ? -26.968 12.976  -5.829  1.00 94.30 27  A 1 
ATOM   218  C  CA  . GLU A 1 27  ? -28.280 13.492  -6.182  1.00 94.28 27  A 1 
ATOM   219  C  C   . GLU A 1 27  ? -28.888 14.312  -5.047  1.00 95.48 27  A 1 
ATOM   220  O  O   . GLU A 1 27  ? -28.362 14.336  -3.930  1.00 94.33 27  A 1 
ATOM   221  C  CB  . GLU A 1 27  ? -29.235 12.346  -6.535  1.00 90.98 27  A 1 
ATOM   222  C  CG  . GLU A 1 27  ? -28.725 11.400  -7.608  1.00 84.49 27  A 1 
ATOM   223  C  CD  . GLU A 1 27  ? -29.688 10.267  -7.885  1.00 83.66 27  A 1 
ATOM   224  O  OE1 . GLU A 1 27  ? -30.906 10.529  -7.956  1.00 76.06 27  A 1 
ATOM   225  O  OE2 . GLU A 1 27  ? -29.232 9.119   -8.023  1.00 76.69 27  A 1 
ATOM   226  N  N   . GLY A 1 28  ? -30.020 14.978  -5.339  1.00 94.55 28  A 1 
ATOM   227  C  CA  . GLY A 1 28  ? -30.748 15.738  -4.340  1.00 94.97 28  A 1 
ATOM   228  C  C   . GLY A 1 28  ? -30.000 16.967  -3.856  1.00 96.46 28  A 1 
ATOM   229  O  O   . GLY A 1 28  ? -29.037 17.414  -4.487  1.00 94.86 28  A 1 
ATOM   230  N  N   . LYS A 1 29  ? -30.459 17.514  -2.724  1.00 95.85 29  A 1 
ATOM   231  C  CA  . LYS A 1 29  ? -29.826 18.669  -2.113  1.00 96.24 29  A 1 
ATOM   232  C  C   . LYS A 1 29  ? -29.444 18.358  -0.673  1.00 96.30 29  A 1 
ATOM   233  O  O   . LYS A 1 29  ? -30.196 17.694  0.050   1.00 93.59 29  A 1 
ATOM   234  C  CB  . LYS A 1 29  ? -30.749 19.884  -2.152  1.00 94.70 29  A 1 
ATOM   235  C  CG  . LYS A 1 29  ? -30.974 20.443  -3.544  1.00 85.37 29  A 1 
ATOM   236  C  CD  . LYS A 1 29  ? -31.760 21.746  -3.495  1.00 78.43 29  A 1 
ATOM   237  C  CE  . LYS A 1 29  ? -31.908 22.350  -4.870  1.00 69.05 29  A 1 
ATOM   238  N  NZ  . LYS A 1 29  ? -32.606 23.668  -4.834  1.00 59.91 29  A 1 
ATOM   239  N  N   . GLY A 1 30  ? -28.269 18.828  -0.254  1.00 96.17 30  A 1 
ATOM   240  C  CA  . GLY A 1 30  ? -27.801 18.572  1.088   1.00 95.68 30  A 1 
ATOM   241  C  C   . GLY A 1 30  ? -26.493 19.267  1.395   1.00 96.46 30  A 1 
ATOM   242  O  O   . GLY A 1 30  ? -26.180 20.312  0.820   1.00 94.75 30  A 1 
ATOM   243  N  N   . ASN A 1 31  ? -25.714 18.669  2.303   1.00 95.24 31  A 1 
ATOM   244  C  CA  . ASN A 1 31  ? -24.506 19.293  2.831   1.00 94.03 31  A 1 
ATOM   245  C  C   . ASN A 1 31  ? -23.212 18.738  2.237   1.00 95.03 31  A 1 
ATOM   246  O  O   . ASN A 1 31  ? -22.141 18.943  2.799   1.00 92.45 31  A 1 
ATOM   247  C  CB  . ASN A 1 31  ? -24.482 19.159  4.352   1.00 90.60 31  A 1 
ATOM   248  C  CG  . ASN A 1 31  ? -25.656 19.836  5.017   1.00 81.27 31  A 1 
ATOM   249  O  OD1 . ASN A 1 31  ? -26.054 20.934  4.645   1.00 70.56 31  A 1 
ATOM   250  N  ND2 . ASN A 1 31  ? -26.236 19.177  6.011   1.00 71.35 31  A 1 
ATOM   251  N  N   . ALA A 1 32  ? -23.298 18.036  1.112   1.00 93.54 32  A 1 
ATOM   252  C  CA  . ALA A 1 32  ? -22.102 17.493  0.470   1.00 93.73 32  A 1 
ATOM   253  C  C   . ALA A 1 32  ? -21.117 18.625  0.179   1.00 94.14 32  A 1 
ATOM   254  O  O   . ALA A 1 32  ? -21.407 19.529  -0.606  1.00 93.56 32  A 1 
ATOM   255  C  CB  . ALA A 1 32  ? -22.470 16.758  -0.813  1.00 93.83 32  A 1 
ATOM   256  N  N   . GLY A 1 33  ? -19.949 18.591  0.838   1.00 94.45 33  A 1 
ATOM   257  C  CA  . GLY A 1 33  ? -18.988 19.675  0.783   1.00 93.19 33  A 1 
ATOM   258  C  C   . GLY A 1 33  ? -18.108 19.678  -0.454  1.00 93.93 33  A 1 
ATOM   259  O  O   . GLY A 1 33  ? -18.081 18.716  -1.227  1.00 93.73 33  A 1 
ATOM   260  N  N   . LYS A 1 34  ? -17.366 20.771  -0.629  1.00 92.88 34  A 1 
ATOM   261  C  CA  . LYS A 1 34  ? -16.493 20.926  -1.783  1.00 92.89 34  A 1 
ATOM   262  C  C   . LYS A 1 34  ? -15.425 19.837  -1.850  1.00 92.64 34  A 1 
ATOM   263  O  O   . LYS A 1 34  ? -15.095 19.348  -2.932  1.00 91.43 34  A 1 
ATOM   264  C  CB  . LYS A 1 34  ? -15.816 22.302  -1.765  1.00 92.33 34  A 1 
ATOM   265  C  CG  . LYS A 1 34  ? -14.869 22.552  -2.926  1.00 88.81 34  A 1 
ATOM   266  C  CD  . LYS A 1 34  ? -14.279 23.951  -2.879  1.00 84.68 34  A 1 
ATOM   267  C  CE  . LYS A 1 34  ? -13.344 24.199  -4.051  1.00 78.34 34  A 1 
ATOM   268  N  NZ  . LYS A 1 34  ? -12.775 25.571  -4.023  1.00 69.90 34  A 1 
ATOM   269  N  N   . TYR A 1 35  ? -14.894 19.445  -0.676  1.00 92.30 35  A 1 
ATOM   270  C  CA  . TYR A 1 35  ? -13.800 18.477  -0.613  1.00 90.93 35  A 1 
ATOM   271  C  C   . TYR A 1 35  ? -14.231 17.119  -0.065  1.00 90.78 35  A 1 
ATOM   272  O  O   . TYR A 1 35  ? -13.384 16.280  0.239   1.00 86.94 35  A 1 
ATOM   273  C  CB  . TYR A 1 35  ? -12.642 19.040  0.207   1.00 90.40 35  A 1 
ATOM   274  C  CG  . TYR A 1 35  ? -12.018 20.268  -0.414  1.00 91.18 35  A 1 
ATOM   275  C  CD1 . TYR A 1 35  ? -11.198 20.158  -1.527  1.00 88.73 35  A 1 
ATOM   276  C  CD2 . TYR A 1 35  ? -12.255 21.528  0.107   1.00 89.16 35  A 1 
ATOM   277  C  CE1 . TYR A 1 35  ? -10.621 21.276  -2.106  1.00 87.22 35  A 1 
ATOM   278  C  CE2 . TYR A 1 35  ? -11.687 22.653  -0.465  1.00 87.60 35  A 1 
ATOM   279  C  CZ  . TYR A 1 35  ? -10.870 22.523  -1.566  1.00 89.38 35  A 1 
ATOM   280  O  OH  . TYR A 1 35  ? -10.301 23.628  -2.140  1.00 86.68 35  A 1 
ATOM   281  N  N   . GLY A 1 36  ? -15.544 16.895  0.056   1.00 92.21 36  A 1 
ATOM   282  C  CA  . GLY A 1 36  ? -16.035 15.600  0.472   1.00 91.83 36  A 1 
ATOM   283  C  C   . GLY A 1 36  ? -17.060 15.635  1.594   1.00 92.96 36  A 1 
ATOM   284  O  O   . GLY A 1 36  ? -17.481 16.701  2.047   1.00 92.09 36  A 1 
ATOM   285  N  N   . ASP A 1 37  ? -17.453 14.440  2.032   1.00 91.84 37  A 1 
ATOM   286  C  CA  . ASP A 1 37  ? -18.400 14.259  3.118   1.00 91.78 37  A 1 
ATOM   287  C  C   . ASP A 1 37  ? -18.080 12.940  3.817   1.00 91.32 37  A 1 
ATOM   288  O  O   . ASP A 1 37  ? -17.653 11.991  3.172   1.00 89.31 37  A 1 
ATOM   289  C  CB  . ASP A 1 37  ? -19.841 14.244  2.595   1.00 91.06 37  A 1 
ATOM   290  C  CG  . ASP A 1 37  ? -20.868 14.228  3.709   1.00 90.74 37  A 1 
ATOM   291  O  OD1 . ASP A 1 37  ? -21.342 15.310  4.093   1.00 87.22 37  A 1 
ATOM   292  O  OD2 . ASP A 1 37  ? -21.191 13.125  4.201   1.00 86.82 37  A 1 
ATOM   293  N  N   . TYR A 1 38  ? -18.300 12.899  5.138   1.00 90.67 38  A 1 
ATOM   294  C  CA  . TYR A 1 38  ? -17.945 11.715  5.918   1.00 89.22 38  A 1 
ATOM   295  C  C   . TYR A 1 38  ? -18.778 10.478  5.573   1.00 88.16 38  A 1 
ATOM   296  O  O   . TYR A 1 38  ? -18.465 9.372   6.041   1.00 84.91 38  A 1 
ATOM   297  C  CB  . TYR A 1 38  ? -18.055 12.017  7.418   1.00 87.84 38  A 1 
ATOM   298  C  CG  . TYR A 1 38  ? -16.938 12.875  7.953   1.00 87.34 38  A 1 
ATOM   299  C  CD1 . TYR A 1 38  ? -15.611 12.476  7.835   1.00 85.03 38  A 1 
ATOM   300  C  CD2 . TYR A 1 38  ? -17.196 14.086  8.592   1.00 85.08 38  A 1 
ATOM   301  C  CE1 . TYR A 1 38  ? -14.575 13.261  8.327   1.00 83.49 38  A 1 
ATOM   302  C  CE2 . TYR A 1 38  ? -16.175 14.872  9.091   1.00 83.16 38  A 1 
ATOM   303  C  CZ  . TYR A 1 38  ? -14.872 14.452  8.951   1.00 85.36 38  A 1 
ATOM   304  O  OH  . TYR A 1 38  ? -13.842 15.228  9.449   1.00 80.96 38  A 1 
ATOM   305  N  N   . SER A 1 39  ? -19.829 10.646  4.785   1.00 89.50 39  A 1 
ATOM   306  C  CA  . SER A 1 39  ? -20.681 9.529   4.385   1.00 89.18 39  A 1 
ATOM   307  C  C   . SER A 1 39  ? -20.467 9.126   2.925   1.00 89.97 39  A 1 
ATOM   308  O  O   . SER A 1 39  ? -21.171 8.255   2.413   1.00 87.24 39  A 1 
ATOM   309  C  CB  . SER A 1 39  ? -22.158 9.871   4.607   1.00 87.31 39  A 1 
ATOM   310  O  OG  . SER A 1 39  ? -22.422 10.121  5.977   1.00 81.39 39  A 1 
ATOM   311  N  N   . CYS A 1 40  ? -19.502 9.756   2.264   1.00 91.59 40  A 1 
ATOM   312  C  CA  . CYS A 1 40  ? -19.294 9.537   0.837   1.00 92.36 40  A 1 
ATOM   313  C  C   . CYS A 1 40  ? -17.834 9.259   0.485   1.00 92.55 40  A 1 
ATOM   314  O  O   . CYS A 1 40  ? -16.925 9.563   1.260   1.00 91.16 40  A 1 
ATOM   315  C  CB  . CYS A 1 40  ? -19.796 10.751  0.046   1.00 92.26 40  A 1 
ATOM   316  S  SG  . CYS A 1 40  ? -21.562 11.079  0.255   1.00 91.99 40  A 1 
ATOM   317  N  N   . ASP A 1 41  ? -17.619 8.670   -0.688  1.00 92.41 41  A 1 
ATOM   318  C  CA  . ASP A 1 41  ? -16.275 8.425   -1.193  1.00 92.90 41  A 1 
ATOM   319  C  C   . ASP A 1 41  ? -15.622 9.730   -1.662  1.00 93.59 41  A 1 
ATOM   320  O  O   . ASP A 1 41  ? -16.287 10.741  -1.849  1.00 92.67 41  A 1 
ATOM   321  C  CB  . ASP A 1 41  ? -16.306 7.404   -2.326  1.00 91.49 41  A 1 
ATOM   322  C  CG  . ASP A 1 41  ? -16.449 5.974   -1.826  1.00 90.51 41  A 1 
ATOM   323  O  OD1 . ASP A 1 41  ? -15.922 5.666   -0.736  1.00 86.99 41  A 1 
ATOM   324  O  OD2 . ASP A 1 41  ? -17.072 5.150   -2.523  1.00 86.44 41  A 1 
ATOM   325  N  N   . ALA A 1 42  ? -14.303 9.681   -1.852  1.00 92.94 42  A 1 
ATOM   326  C  CA  . ALA A 1 42  ? -13.525 10.867  -2.186  1.00 93.01 42  A 1 
ATOM   327  C  C   . ALA A 1 42  ? -13.896 11.457  -3.549  1.00 93.47 42  A 1 
ATOM   328  O  O   . ALA A 1 42  ? -14.247 10.727  -4.477  1.00 93.12 42  A 1 
ATOM   329  C  CB  . ALA A 1 42  ? -12.034 10.539  -2.148  1.00 92.29 42  A 1 
ATOM   330  N  N   . ASN A 1 43  ? -13.814 12.788  -3.658  1.00 93.02 43  A 1 
ATOM   331  C  CA  . ASN A 1 43  ? -14.092 13.466  -4.917  1.00 92.06 43  A 1 
ATOM   332  C  C   . ASN A 1 43  ? -12.815 13.999  -5.563  1.00 92.80 43  A 1 
ATOM   333  O  O   . ASN A 1 43  ? -11.742 13.997  -4.955  1.00 93.27 43  A 1 
ATOM   334  C  CB  . ASN A 1 43  ? -15.126 14.589  -4.725  1.00 89.70 43  A 1 
ATOM   335  C  CG  . ASN A 1 43  ? -14.577 15.774  -3.948  1.00 91.12 43  A 1 
ATOM   336  O  OD1 . ASN A 1 43  ? -13.507 15.725  -3.359  1.00 84.20 43  A 1 
ATOM   337  N  ND2 . ASN A 1 43  ? -15.332 16.867  -3.949  1.00 86.13 43  A 1 
ATOM   338  N  N   . MET A 1 44  ? -12.938 14.465  -6.808  1.00 94.30 44  A 1 
ATOM   339  C  CA  . MET A 1 44  ? -11.769 14.886  -7.569  1.00 93.82 44  A 1 
ATOM   340  C  C   . MET A 1 44  ? -11.127 16.144  -6.992  1.00 94.50 44  A 1 
ATOM   341  O  O   . MET A 1 44  ? -9.906  16.310  -7.072  1.00 94.68 44  A 1 
ATOM   342  C  CB  . MET A 1 44  ? -12.144 15.116  -9.035  1.00 92.73 44  A 1 
ATOM   343  C  CG  . MET A 1 44  ? -10.950 15.148  -9.975  1.00 86.27 44  A 1 
ATOM   344  S  SD  . MET A 1 44  ? -10.065 13.562  -10.022 1.00 84.01 44  A 1 
ATOM   345  C  CE  . MET A 1 44  ? -8.364  14.108  -9.905  1.00 74.09 44  A 1 
ATOM   346  N  N   . ALA A 1 45  ? -11.928 17.050  -6.412  1.00 92.61 45  A 1 
ATOM   347  C  CA  . ALA A 1 45  ? -11.399 18.271  -5.808  1.00 92.72 45  A 1 
ATOM   348  C  C   . ALA A 1 45  ? -10.426 17.942  -4.676  1.00 93.63 45  A 1 
ATOM   349  O  O   . ALA A 1 45  ? -9.368  18.557  -4.549  1.00 93.10 45  A 1 
ATOM   350  C  CB  . ALA A 1 45  ? -12.540 19.147  -5.297  1.00 92.89 45  A 1 
ATOM   351  N  N   . LEU A 1 46  ? -10.785 16.956  -3.857  1.00 92.63 46  A 1 
ATOM   352  C  CA  . LEU A 1 46  ? -9.920  16.503  -2.776  1.00 92.01 46  A 1 
ATOM   353  C  C   . LEU A 1 46  ? -8.616  15.931  -3.327  1.00 92.82 46  A 1 
ATOM   354  O  O   . LEU A 1 46  ? -7.532  16.234  -2.827  1.00 93.62 46  A 1 
ATOM   355  C  CB  . LEU A 1 46  ? -10.634 15.453  -1.918  1.00 91.55 46  A 1 
ATOM   356  C  CG  . LEU A 1 46  ? -9.796  14.801  -0.810  1.00 90.15 46  A 1 
ATOM   357  C  CD1 . LEU A 1 46  ? -9.358  15.828  0.218   1.00 88.03 46  A 1 
ATOM   358  C  CD2 . LEU A 1 46  ? -10.584 13.679  -0.144  1.00 87.86 46  A 1 
ATOM   359  N  N   . LEU A 1 47  ? -8.718  15.123  -4.374  1.00 94.44 47  A 1 
ATOM   360  C  CA  . LEU A 1 47  ? -7.541  14.505  -4.976  1.00 94.24 47  A 1 
ATOM   361  C  C   . LEU A 1 47  ? -6.625  15.527  -5.633  1.00 94.77 47  A 1 
ATOM   362  O  O   . LEU A 1 47  ? -5.405  15.421  -5.542  1.00 94.85 47  A 1 
ATOM   363  C  CB  . LEU A 1 47  ? -7.951  13.425  -5.978  1.00 93.68 47  A 1 
ATOM   364  C  CG  . LEU A 1 47  ? -8.017  11.996  -5.429  1.00 88.91 47  A 1 
ATOM   365  C  CD1 . LEU A 1 47  ? -8.939  11.914  -4.216  1.00 84.10 47  A 1 
ATOM   366  C  CD2 . LEU A 1 47  ? -8.472  11.032  -6.511  1.00 83.71 47  A 1 
ATOM   367  N  N   . ASP A 1 48  ? -7.211  16.529  -6.302  1.00 94.15 48  A 1 
ATOM   368  C  CA  . ASP A 1 48  ? -6.412  17.604  -6.899  1.00 93.36 48  A 1 
ATOM   369  C  C   . ASP A 1 48  ? -5.616  18.336  -5.825  1.00 93.70 48  A 1 
ATOM   370  O  O   . ASP A 1 48  ? -4.433  18.639  -6.008  1.00 93.89 48  A 1 
ATOM   371  C  CB  . ASP A 1 48  ? -7.312  18.590  -7.652  1.00 93.03 48  A 1 
ATOM   372  C  CG  . ASP A 1 48  ? -7.809  18.038  -8.981  1.00 87.72 48  A 1 
ATOM   373  O  OD1 . ASP A 1 48  ? -7.188  17.096  -9.507  1.00 83.20 48  A 1 
ATOM   374  O  OD2 . ASP A 1 48  ? -8.811  18.561  -9.497  1.00 82.58 48  A 1 
ATOM   375  N  N   . SER A 1 49  ? -6.260  18.622  -4.690  1.00 93.17 49  A 1 
ATOM   376  C  CA  . SER A 1 49  ? -5.603  19.268  -3.565  1.00 92.56 49  A 1 
ATOM   377  C  C   . SER A 1 49  ? -4.498  18.373  -3.003  1.00 93.49 49  A 1 
ATOM   378  O  O   . SER A 1 49  ? -3.407  18.848  -2.664  1.00 93.61 49  A 1 
ATOM   379  C  CB  . SER A 1 49  ? -6.622  19.604  -2.471  1.00 91.31 49  A 1 
ATOM   380  O  OG  . SER A 1 49  ? -6.003  20.228  -1.365  1.00 78.84 49  A 1 
ATOM   381  N  N   . LEU A 1 50  ? -4.773  17.070  -2.918  1.00 93.95 50  A 1 
ATOM   382  C  CA  . LEU A 1 50  ? -3.816  16.104  -2.399  1.00 93.65 50  A 1 
ATOM   383  C  C   . LEU A 1 50  ? -2.572  16.006  -3.277  1.00 94.74 50  A 1 
ATOM   384  O  O   . LEU A 1 50  ? -1.449  15.983  -2.773  1.00 95.17 50  A 1 
ATOM   385  C  CB  . LEU A 1 50  ? -4.473  14.728  -2.261  1.00 92.75 50  A 1 
ATOM   386  C  CG  . LEU A 1 50  ? -3.607  13.598  -1.689  1.00 87.99 50  A 1 
ATOM   387  C  CD1 . LEU A 1 50  ? -3.209  13.910  -0.259  1.00 83.17 50  A 1 
ATOM   388  C  CD2 . LEU A 1 50  ? -4.355  12.278  -1.767  1.00 82.37 50  A 1 
ATOM   389  N  N   . VAL A 1 51  ? -2.767  15.966  -4.592  1.00 94.95 51  A 1 
ATOM   390  C  CA  . VAL A 1 51  ? -1.653  15.892  -5.532  1.00 94.97 51  A 1 
ATOM   391  C  C   . VAL A 1 51  ? -0.737  17.107  -5.371  1.00 95.55 51  A 1 
ATOM   392  O  O   . VAL A 1 51  ? 0.490   16.972  -5.309  1.00 95.93 51  A 1 
ATOM   393  C  CB  . VAL A 1 51  ? -2.153  15.796  -6.990  1.00 94.79 51  A 1 
ATOM   394  C  CG1 . VAL A 1 51  ? -1.001  15.982  -7.975  1.00 93.10 51  A 1 
ATOM   395  C  CG2 . VAL A 1 51  ? -2.832  14.456  -7.227  1.00 93.50 51  A 1 
ATOM   396  N  N   . LYS A 1 52  ? -1.334  18.300  -5.290  1.00 95.47 52  A 1 
ATOM   397  C  CA  . LYS A 1 52  ? -0.565  19.524  -5.121  1.00 95.01 52  A 1 
ATOM   398  C  C   . LYS A 1 52  ? 0.217   19.508  -3.808  1.00 95.09 52  A 1 
ATOM   399  O  O   . LYS A 1 52  ? 1.380   19.902  -3.763  1.00 94.69 52  A 1 
ATOM   400  C  CB  . LYS A 1 52  ? -1.486  20.747  -5.168  1.00 94.91 52  A 1 
ATOM   401  C  CG  . LYS A 1 52  ? -2.104  21.010  -6.533  1.00 87.23 52  A 1 
ATOM   402  C  CD  . LYS A 1 52  ? -3.033  22.210  -6.510  1.00 84.23 52  A 1 
ATOM   403  C  CE  . LYS A 1 52  ? -3.667  22.445  -7.860  1.00 73.50 52  A 1 
ATOM   404  N  NZ  . LYS A 1 52  ? -4.613  23.606  -7.857  1.00 65.26 52  A 1 
ATOM   405  N  N   . PHE A 1 53  ? -0.416  19.035  -2.736  1.00 94.35 53  A 1 
ATOM   406  C  CA  . PHE A 1 53  ? 0.235   18.962  -1.432  1.00 94.00 53  A 1 
ATOM   407  C  C   . PHE A 1 53  ? 1.448   18.038  -1.470  1.00 94.78 53  A 1 
ATOM   408  O  O   . PHE A 1 53  ? 2.519   18.383  -0.973  1.00 94.91 53  A 1 
ATOM   409  C  CB  . PHE A 1 53  ? -0.743  18.498  -0.351  1.00 93.23 53  A 1 
ATOM   410  C  CG  . PHE A 1 53  ? -0.088  18.256  0.977   1.00 92.67 53  A 1 
ATOM   411  C  CD1 . PHE A 1 53  ? 0.167   19.305  1.846   1.00 91.50 53  A 1 
ATOM   412  C  CD2 . PHE A 1 53  ? 0.289   16.978  1.358   1.00 91.10 53  A 1 
ATOM   413  C  CE1 . PHE A 1 53  ? 0.776   19.091  3.062   1.00 89.34 53  A 1 
ATOM   414  C  CE2 . PHE A 1 53  ? 0.905   16.753  2.584   1.00 89.38 53  A 1 
ATOM   415  C  CZ  . PHE A 1 53  ? 1.151   17.810  3.433   1.00 89.48 53  A 1 
ATOM   416  N  N   . ILE A 1 54  ? 1.266   16.843  -2.040  1.00 95.00 54  A 1 
ATOM   417  C  CA  . ILE A 1 54  ? 2.352   15.868  -2.112  1.00 95.30 54  A 1 
ATOM   418  C  C   . ILE A 1 54  ? 3.534   16.428  -2.902  1.00 95.40 54  A 1 
ATOM   419  O  O   . ILE A 1 54  ? 4.683   16.320  -2.470  1.00 95.44 54  A 1 
ATOM   420  C  CB  . ILE A 1 54  ? 1.859   14.540  -2.729  1.00 95.92 54  A 1 
ATOM   421  C  CG1 . ILE A 1 54  ? 0.887   13.851  -1.776  1.00 95.44 54  A 1 
ATOM   422  C  CG2 . ILE A 1 54  ? 3.043   13.621  -3.047  1.00 95.44 54  A 1 
ATOM   423  C  CD1 . ILE A 1 54  ? 0.207   12.619  -2.359  1.00 94.45 54  A 1 
ATOM   424  N  N   . LYS A 1 55  ? 3.255   17.044  -4.048  1.00 96.30 55  A 1 
ATOM   425  C  CA  . LYS A 1 55  ? 4.320   17.605  -4.874  1.00 95.87 55  A 1 
ATOM   426  C  C   . LYS A 1 55  ? 5.080   18.719  -4.157  1.00 95.78 55  A 1 
ATOM   427  O  O   . LYS A 1 55  ? 6.306   18.802  -4.265  1.00 95.14 55  A 1 
ATOM   428  C  CB  . LYS A 1 55  ? 3.747   18.124  -6.197  1.00 95.23 55  A 1 
ATOM   429  C  CG  . LYS A 1 55  ? 3.333   17.021  -7.166  1.00 93.52 55  A 1 
ATOM   430  C  CD  . LYS A 1 55  ? 2.880   17.603  -8.494  1.00 91.54 55  A 1 
ATOM   431  C  CE  . LYS A 1 55  ? 2.626   16.518  -9.513  1.00 86.73 55  A 1 
ATOM   432  N  NZ  . LYS A 1 55  ? 2.244   17.070  -10.849 1.00 82.52 55  A 1 
ATOM   433  N  N   . ARG A 1 56  ? 4.365   19.575  -3.415  1.00 95.85 56  A 1 
ATOM   434  C  CA  . ARG A 1 56  ? 4.993   20.670  -2.686  1.00 95.16 56  A 1 
ATOM   435  C  C   . ARG A 1 56  ? 5.857   20.168  -1.526  1.00 95.20 56  A 1 
ATOM   436  O  O   . ARG A 1 56  ? 6.787   20.857  -1.098  1.00 93.77 56  A 1 
ATOM   437  C  CB  . ARG A 1 56  ? 3.944   21.641  -2.138  1.00 93.84 56  A 1 
ATOM   438  C  CG  . ARG A 1 56  ? 3.284   22.527  -3.175  1.00 81.56 56  A 1 
ATOM   439  C  CD  . ARG A 1 56  ? 2.541   23.674  -2.506  1.00 78.92 56  A 1 
ATOM   440  N  NE  . ARG A 1 56  ? 1.563   23.201  -1.528  1.00 69.64 56  A 1 
ATOM   441  C  CZ  . ARG A 1 56  ? 0.274   23.026  -1.775  1.00 63.81 56  A 1 
ATOM   442  N  NH1 . ARG A 1 56  ? -0.217  23.283  -2.972  1.00 57.56 56  A 1 
ATOM   443  N  NH2 . ARG A 1 56  ? -0.533  22.585  -0.819  1.00 55.71 56  A 1 
ATOM   444  N  N   . ASN A 1 57  ? 5.560   18.980  -1.025  1.00 94.63 57  A 1 
ATOM   445  C  CA  . ASN A 1 57  ? 6.241   18.441  0.145   1.00 94.48 57  A 1 
ATOM   446  C  C   . ASN A 1 57  ? 7.122   17.235  -0.182  1.00 94.91 57  A 1 
ATOM   447  O  O   . ASN A 1 57  ? 7.345   16.363  0.663   1.00 94.24 57  A 1 
ATOM   448  C  CB  . ASN A 1 57  ? 5.226   18.090  1.230   1.00 93.93 57  A 1 
ATOM   449  C  CG  . ASN A 1 57  ? 4.590   19.318  1.847   1.00 91.60 57  A 1 
ATOM   450  O  OD1 . ASN A 1 57  ? 5.107   19.879  2.818   1.00 84.66 57  A 1 
ATOM   451  N  ND2 . ASN A 1 57  ? 3.477   19.752  1.289   1.00 83.05 57  A 1 
ATOM   452  N  N   . THR A 1 58  ? 7.629   17.185  -1.414  1.00 95.88 58  A 1 
ATOM   453  C  CA  . THR A 1 58  ? 8.508   16.109  -1.856  1.00 96.18 58  A 1 
ATOM   454  C  C   . THR A 1 58  ? 9.853   16.673  -2.305  1.00 95.66 58  A 1 
ATOM   455  O  O   . THR A 1 58  ? 9.905   17.502  -3.215  1.00 93.86 58  A 1 
ATOM   456  C  CB  . THR A 1 58  ? 7.877   15.312  -3.009  1.00 95.84 58  A 1 
ATOM   457  O  OG1 . THR A 1 58  ? 6.668   14.696  -2.563  1.00 91.59 58  A 1 
ATOM   458  C  CG2 . THR A 1 58  ? 8.829   14.230  -3.495  1.00 92.72 58  A 1 
ATOM   459  N  N   . ASP A 1 59  ? 10.936  16.221  -1.652  1.00 94.46 59  A 1 
ATOM   460  C  CA  . ASP A 1 59  ? 12.285  16.595  -2.045  1.00 93.33 59  A 1 
ATOM   461  C  C   . ASP A 1 59  ? 12.804  15.658  -3.136  1.00 93.74 59  A 1 
ATOM   462  O  O   . ASP A 1 59  ? 12.123  14.711  -3.527  1.00 90.65 59  A 1 
ATOM   463  C  CB  . ASP A 1 59  ? 13.220  16.567  -0.831  1.00 89.79 59  A 1 
ATOM   464  C  CG  . ASP A 1 59  ? 12.838  17.592  0.221   1.00 80.79 59  A 1 
ATOM   465  O  OD1 . ASP A 1 59  ? 12.365  18.683  -0.153  1.00 75.60 59  A 1 
ATOM   466  O  OD2 . ASP A 1 59  ? 13.009  17.307  1.420   1.00 75.67 59  A 1 
ATOM   467  N  N   . VAL A 1 60  ? 14.024  15.921  -3.628  1.00 93.03 60  A 1 
ATOM   468  C  CA  . VAL A 1 60  ? 14.594  15.129  -4.715  1.00 92.31 60  A 1 
ATOM   469  C  C   . VAL A 1 60  ? 14.692  13.650  -4.370  1.00 93.14 60  A 1 
ATOM   470  O  O   . VAL A 1 60  ? 14.499  12.790  -5.224  1.00 90.86 60  A 1 
ATOM   471  C  CB  . VAL A 1 60  ? 15.990  15.663  -5.125  1.00 89.81 60  A 1 
ATOM   472  C  CG1 . VAL A 1 60  ? 15.849  17.014  -5.817  1.00 79.34 60  A 1 
ATOM   473  C  CG2 . VAL A 1 60  ? 16.902  15.762  -3.916  1.00 80.51 60  A 1 
ATOM   474  N  N   . ASN A 1 61  ? 14.967  13.348  -3.098  1.00 93.49 61  A 1 
ATOM   475  C  CA  . ASN A 1 61  ? 15.062  11.959  -2.646  1.00 94.29 61  A 1 
ATOM   476  C  C   . ASN A 1 61  ? 13.774  11.481  -1.975  1.00 95.59 61  A 1 
ATOM   477  O  O   . ASN A 1 61  ? 13.792  10.545  -1.171  1.00 93.48 61  A 1 
ATOM   478  C  CB  . ASN A 1 61  ? 16.253  11.785  -1.700  1.00 91.13 61  A 1 
ATOM   479  C  CG  . ASN A 1 61  ? 17.580  11.967  -2.405  1.00 84.97 61  A 1 
ATOM   480  O  OD1 . ASN A 1 61  ? 18.435  12.736  -1.965  1.00 76.03 61  A 1 
ATOM   481  N  ND2 . ASN A 1 61  ? 17.764  11.260  -3.506  1.00 75.26 61  A 1 
ATOM   482  N  N   . GLY A 1 62  ? 12.648  12.129  -2.306  1.00 94.92 62  A 1 
ATOM   483  C  CA  . GLY A 1 62  ? 11.362  11.760  -1.742  1.00 96.03 62  A 1 
ATOM   484  C  C   . GLY A 1 62  ? 10.321  11.386  -2.784  1.00 97.28 62  A 1 
ATOM   485  O  O   . GLY A 1 62  ? 9.148   11.222  -2.457  1.00 96.47 62  A 1 
ATOM   486  N  N   . LYS A 1 63  ? 10.752  11.271  -4.049  1.00 96.91 63  A 1 
ATOM   487  C  CA  . LYS A 1 63  ? 9.838   10.932  -5.134  1.00 97.22 63  A 1 
ATOM   488  C  C   . LYS A 1 63  ? 9.597   9.422   -5.186  1.00 97.62 63  A 1 
ATOM   489  O  O   . LYS A 1 63  ? 9.942   8.742   -6.162  1.00 97.35 63  A 1 
ATOM   490  C  CB  . LYS A 1 63  ? 10.370  11.451  -6.473  1.00 96.88 63  A 1 
ATOM   491  C  CG  . LYS A 1 63  ? 10.421  12.964  -6.560  1.00 95.49 63  A 1 
ATOM   492  C  CD  . LYS A 1 63  ? 10.860  13.439  -7.932  1.00 92.73 63  A 1 
ATOM   493  C  CE  . LYS A 1 63  ? 10.856  14.952  -8.015  1.00 86.93 63  A 1 
ATOM   494  N  NZ  . LYS A 1 63  ? 11.253  15.441  -9.365  1.00 78.82 63  A 1 
ATOM   495  N  N   . VAL A 1 64  ? 9.005   8.915   -4.105  1.00 97.98 64  A 1 
ATOM   496  C  CA  . VAL A 1 64  ? 8.722   7.501   -3.947  1.00 98.12 64  A 1 
ATOM   497  C  C   . VAL A 1 64  ? 7.325   7.362   -3.351  1.00 98.32 64  A 1 
ATOM   498  O  O   . VAL A 1 64  ? 6.959   8.106   -2.443  1.00 98.15 64  A 1 
ATOM   499  C  CB  . VAL A 1 64  ? 9.748   6.812   -3.022  1.00 97.88 64  A 1 
ATOM   500  C  CG1 . VAL A 1 64  ? 9.503   5.311   -2.974  1.00 96.76 64  A 1 
ATOM   501  C  CG2 . VAL A 1 64  ? 11.169  7.100   -3.483  1.00 97.00 64  A 1 
ATOM   502  N  N   . MET A 1 65  ? 6.536   6.420   -3.868  1.00 98.40 65  A 1 
ATOM   503  C  CA  . MET A 1 65  ? 5.159   6.266   -3.400  1.00 98.45 65  A 1 
ATOM   504  C  C   . MET A 1 65  ? 4.681   4.829   -3.491  1.00 98.50 65  A 1 
ATOM   505  O  O   . MET A 1 65  ? 4.789   4.197   -4.542  1.00 98.43 65  A 1 
ATOM   506  C  CB  . MET A 1 65  ? 4.217   7.180   -4.184  1.00 97.97 65  A 1 
ATOM   507  C  CG  . MET A 1 65  ? 2.742   7.000   -3.836  1.00 96.53 65  A 1 
ATOM   508  S  SD  . MET A 1 65  ? 1.664   8.103   -4.772  1.00 95.69 65  A 1 
ATOM   509  C  CE  . MET A 1 65  ? 2.127   9.678   -4.069  1.00 88.59 65  A 1 
ATOM   510  N  N   . VAL A 1 66  ? 4.138   4.331   -2.382  1.00 98.47 66  A 1 
ATOM   511  C  CA  . VAL A 1 66  ? 3.396   3.079   -2.393  1.00 98.33 66  A 1 
ATOM   512  C  C   . VAL A 1 66  ? 1.927   3.416   -2.595  1.00 98.23 66  A 1 
ATOM   513  O  O   . VAL A 1 66  ? 1.334   4.127   -1.784  1.00 97.90 66  A 1 
ATOM   514  C  CB  . VAL A 1 66  ? 3.582   2.283   -1.087  1.00 98.02 66  A 1 
ATOM   515  C  CG1 . VAL A 1 66  ? 2.700   1.040   -1.101  1.00 95.17 66  A 1 
ATOM   516  C  CG2 . VAL A 1 66  ? 5.037   1.899   -0.897  1.00 95.21 66  A 1 
ATOM   517  N  N   . TYR A 1 67  ? 1.349   2.927   -3.691  1.00 98.18 67  A 1 
ATOM   518  C  CA  . TYR A 1 67  ? -0.078  3.073   -3.943  1.00 98.09 67  A 1 
ATOM   519  C  C   . TYR A 1 67  ? -0.768  1.791   -3.498  1.00 98.09 67  A 1 
ATOM   520  O  O   . TYR A 1 67  ? -0.639  0.746   -4.138  1.00 97.54 67  A 1 
ATOM   521  C  CB  . TYR A 1 67  ? -0.336  3.368   -5.425  1.00 97.63 67  A 1 
ATOM   522  C  CG  . TYR A 1 67  ? -1.781  3.239   -5.818  1.00 97.24 67  A 1 
ATOM   523  C  CD1 . TYR A 1 67  ? -2.726  4.174   -5.411  1.00 95.77 67  A 1 
ATOM   524  C  CD2 . TYR A 1 67  ? -2.216  2.165   -6.591  1.00 95.84 67  A 1 
ATOM   525  C  CE1 . TYR A 1 67  ? -4.057  4.049   -5.754  1.00 94.21 67  A 1 
ATOM   526  C  CE2 . TYR A 1 67  ? -3.544  2.029   -6.937  1.00 94.13 67  A 1 
ATOM   527  C  CZ  . TYR A 1 67  ? -4.467  2.966   -6.521  1.00 94.20 67  A 1 
ATOM   528  O  OH  . TYR A 1 67  ? -5.786  2.831   -6.860  1.00 92.09 67  A 1 
ATOM   529  N  N   . ASN A 1 68  ? -1.501  1.868   -2.373  1.00 96.88 68  A 1 
ATOM   530  C  CA  . ASN A 1 68  ? -1.960  0.681   -1.655  1.00 96.69 68  A 1 
ATOM   531  C  C   . ASN A 1 68  ? -3.305  0.104   -2.104  1.00 96.37 68  A 1 
ATOM   532  O  O   . ASN A 1 68  ? -3.870  -0.742  -1.410  1.00 92.68 68  A 1 
ATOM   533  C  CB  . ASN A 1 68  ? -2.000  0.969   -0.148  1.00 94.88 68  A 1 
ATOM   534  C  CG  . ASN A 1 68  ? -0.855  0.313   0.598   1.00 94.97 68  A 1 
ATOM   535  O  OD1 . ASN A 1 68  ? 0.062   0.982   1.081   1.00 87.00 68  A 1 
ATOM   536  N  ND2 . ASN A 1 68  ? -0.905  -1.003  0.719   1.00 86.21 68  A 1 
ATOM   537  N  N   . GLY A 1 69  ? -3.824  0.542   -3.254  1.00 95.88 69  A 1 
ATOM   538  C  CA  . GLY A 1 69  ? -5.023  -0.052  -3.821  1.00 95.73 69  A 1 
ATOM   539  C  C   . GLY A 1 69  ? -6.347  0.562   -3.384  1.00 96.12 69  A 1 
ATOM   540  O  O   . GLY A 1 69  ? -6.383  1.551   -2.659  1.00 94.54 69  A 1 
ATOM   541  N  N   . ASP A 1 70  ? -7.448  -0.059  -3.851  1.00 94.63 70  A 1 
ATOM   542  C  CA  . ASP A 1 70  ? -8.828  0.351   -3.600  1.00 95.18 70  A 1 
ATOM   543  C  C   . ASP A 1 70  ? -9.183  1.725   -4.178  1.00 94.91 70  A 1 
ATOM   544  O  O   . ASP A 1 70  ? -9.410  2.698   -3.459  1.00 92.45 70  A 1 
ATOM   545  C  CB  . ASP A 1 70  ? -9.175  0.266   -2.108  1.00 94.80 70  A 1 
ATOM   546  C  CG  . ASP A 1 70  ? -9.897  -1.028  -1.768  1.00 92.87 70  A 1 
ATOM   547  O  OD1 . ASP A 1 70  ? -9.942  -1.939  -2.625  1.00 89.99 70  A 1 
ATOM   548  O  OD2 . ASP A 1 70  ? -10.438 -1.136  -0.648  1.00 89.51 70  A 1 
ATOM   549  N  N   . ILE A 1 71  ? -9.272  1.780   -5.502  1.00 92.75 71  A 1 
ATOM   550  C  CA  . ILE A 1 71  ? -9.691  2.975   -6.216  1.00 91.94 71  A 1 
ATOM   551  C  C   . ILE A 1 71  ? -11.201 2.983   -6.458  1.00 91.74 71  A 1 
ATOM   552  O  O   . ILE A 1 71  ? -11.817 4.046   -6.561  1.00 91.46 71  A 1 
ATOM   553  C  CB  . ILE A 1 71  ? -8.949  3.113   -7.569  1.00 90.80 71  A 1 
ATOM   554  C  CG1 . ILE A 1 71  ? -9.303  4.425   -8.273  1.00 89.76 71  A 1 
ATOM   555  C  CG2 . ILE A 1 71  ? -9.270  1.927   -8.489  1.00 90.65 71  A 1 
ATOM   556  C  CD1 . ILE A 1 71  ? -8.806  5.665   -7.550  1.00 88.94 71  A 1 
ATOM   557  N  N   . VAL A 1 72  ? -11.817 1.798   -6.538  1.00 91.70 72  A 1 
ATOM   558  C  CA  . VAL A 1 72  ? -13.218 1.693   -6.941  1.00 90.35 72  A 1 
ATOM   559  C  C   . VAL A 1 72  ? -14.156 2.267   -5.883  1.00 90.06 72  A 1 
ATOM   560  O  O   . VAL A 1 72  ? -14.098 1.887   -4.713  1.00 89.95 72  A 1 
ATOM   561  C  CB  . VAL A 1 72  ? -13.607 0.228   -7.241  1.00 88.73 72  A 1 
ATOM   562  C  CG1 . VAL A 1 72  ? -15.070 0.132   -7.647  1.00 84.63 72  A 1 
ATOM   563  C  CG2 . VAL A 1 72  ? -12.718 -0.342  -8.333  1.00 85.87 72  A 1 
ATOM   564  N  N   . SER A 1 73  ? -15.026 3.185   -6.302  1.00 91.57 73  A 1 
ATOM   565  C  CA  . SER A 1 73  ? -15.995 3.810   -5.411  1.00 89.77 73  A 1 
ATOM   566  C  C   . SER A 1 73  ? -17.258 2.971   -5.293  1.00 88.90 73  A 1 
ATOM   567  O  O   . SER A 1 73  ? -17.487 2.050   -6.084  1.00 86.78 73  A 1 
ATOM   568  C  CB  . SER A 1 73  ? -16.353 5.214   -5.907  1.00 87.06 73  A 1 
ATOM   569  O  OG  . SER A 1 73  ? -16.997 5.162   -7.164  1.00 79.46 73  A 1 
ATOM   570  N  N   . ARG A 1 74  ? -18.096 3.295   -4.305  1.00 87.51 74  A 1 
ATOM   571  C  CA  . ARG A 1 74  ? -19.334 2.559   -4.075  1.00 83.22 74  A 1 
ATOM   572  C  C   . ARG A 1 74  ? -20.433 3.036   -5.024  1.00 82.15 74  A 1 
ATOM   573  O  O   . ARG A 1 74  ? -20.864 4.181   -4.964  1.00 78.16 74  A 1 
ATOM   574  C  CB  . ARG A 1 74  ? -19.804 2.689   -2.632  1.00 79.01 74  A 1 
ATOM   575  C  CG  . ARG A 1 74  ? -19.054 1.797   -1.640  1.00 74.11 74  A 1 
ATOM   576  C  CD  . ARG A 1 74  ? -17.701 2.362   -1.271  1.00 69.59 74  A 1 
ATOM   577  N  NE  . ARG A 1 74  ? -17.030 1.554   -0.259  1.00 70.90 74  A 1 
ATOM   578  C  CZ  . ARG A 1 74  ? -15.926 1.923   0.386   1.00 69.68 74  A 1 
ATOM   579  N  NH1 . ARG A 1 74  ? -15.360 3.089   0.129   1.00 63.50 74  A 1 
ATOM   580  N  NH2 . ARG A 1 74  ? -15.376 1.123   1.285   1.00 65.35 74  A 1 
ATOM   581  N  N   . ALA A 1 75  ? -20.874 2.144   -5.883  1.00 81.56 75  A 1 
ATOM   582  C  CA  . ALA A 1 75  ? -21.983 2.398   -6.790  1.00 78.47 75  A 1 
ATOM   583  C  C   . ALA A 1 75  ? -22.583 1.051   -7.180  1.00 79.54 75  A 1 
ATOM   584  O  O   . ALA A 1 75  ? -22.535 0.653   -8.343  1.00 74.47 75  A 1 
ATOM   585  C  CB  . ALA A 1 75  ? -21.518 3.163   -8.022  1.00 74.11 75  A 1 
ATOM   586  N  N   . ILE A 1 76  ? -23.140 0.361   -6.200  1.00 74.43 76  A 1 
ATOM   587  C  CA  . ILE A 1 76  ? -23.528 -1.036  -6.344  1.00 70.55 76  A 1 
ATOM   588  C  C   . ILE A 1 76  ? -24.356 -1.353  -7.600  1.00 72.76 76  A 1 
ATOM   589  O  O   . ILE A 1 76  ? -24.063 -2.328  -8.288  1.00 68.53 76  A 1 
ATOM   590  C  CB  . ILE A 1 76  ? -24.256 -1.542  -5.074  1.00 63.40 76  A 1 
ATOM   591  C  CG1 . ILE A 1 76  ? -23.322 -1.446  -3.870  1.00 57.33 76  A 1 
ATOM   592  C  CG2 . ILE A 1 76  ? -24.736 -2.977  -5.253  1.00 56.03 76  A 1 
ATOM   593  C  CD1 . ILE A 1 76  ? -23.952 -1.854  -2.561  1.00 52.54 76  A 1 
ATOM   594  N  N   . PRO A 1 77  ? -25.379 -0.546  -7.942  1.00 73.78 77  A 1 
ATOM   595  C  CA  . PRO A 1 77  ? -26.149 -0.837  -9.162  1.00 71.98 77  A 1 
ATOM   596  C  C   . PRO A 1 77  ? -25.327 -0.738  -10.447 1.00 75.65 77  A 1 
ATOM   597  O  O   . PRO A 1 77  ? -25.694 -1.334  -11.453 1.00 72.54 77  A 1 
ATOM   598  C  CB  . PRO A 1 77  ? -27.251 0.228   -9.147  1.00 66.79 77  A 1 
ATOM   599  C  CG  . PRO A 1 77  ? -27.377 0.625   -7.722  1.00 65.21 77  A 1 
ATOM   600  C  CD  . PRO A 1 77  ? -25.975 0.554   -7.172  1.00 68.62 77  A 1 
ATOM   601  N  N   . LYS A 1 78  ? -24.232 0.011   -10.416 1.00 80.11 78  A 1 
ATOM   602  C  CA  . LYS A 1 78  ? -23.384 0.197   -11.588 1.00 81.04 78  A 1 
ATOM   603  C  C   . LYS A 1 78  ? -22.032 -0.496  -11.431 1.00 83.03 78  A 1 
ATOM   604  O  O   . LYS A 1 78  ? -21.134 -0.324  -12.270 1.00 79.31 78  A 1 
ATOM   605  C  CB  . LYS A 1 78  ? -23.175 1.687   -11.869 1.00 76.45 78  A 1 
ATOM   606  C  CG  . LYS A 1 78  ? -24.451 2.422   -12.209 1.00 68.27 78  A 1 
ATOM   607  C  CD  . LYS A 1 78  ? -24.179 3.886   -12.525 1.00 64.72 78  A 1 
ATOM   608  C  CE  . LYS A 1 78  ? -25.463 4.614   -12.869 1.00 57.58 78  A 1 
ATOM   609  N  NZ  . LYS A 1 78  ? -25.231 6.056   -13.167 1.00 50.45 78  A 1 
ATOM   610  N  N   . TYR A 1 79  ? -21.876 -1.275  -10.357 1.00 82.23 79  A 1 
ATOM   611  C  CA  . TYR A 1 79  ? -20.632 -1.986  -10.105 1.00 82.99 79  A 1 
ATOM   612  C  C   . TYR A 1 79  ? -20.538 -3.183  -11.053 1.00 84.46 79  A 1 
ATOM   613  O  O   . TYR A 1 79  ? -21.157 -4.221  -10.821 1.00 82.71 79  A 1 
ATOM   614  C  CB  . TYR A 1 79  ? -20.561 -2.431  -8.648  1.00 80.56 79  A 1 
ATOM   615  C  CG  . TYR A 1 79  ? -19.217 -2.998  -8.246  1.00 78.40 79  A 1 
ATOM   616  C  CD1 . TYR A 1 79  ? -18.174 -2.168  -7.858  1.00 74.58 79  A 1 
ATOM   617  C  CD2 . TYR A 1 79  ? -18.995 -4.370  -8.242  1.00 74.87 79  A 1 
ATOM   618  C  CE1 . TYR A 1 79  ? -16.948 -2.676  -7.496  1.00 69.25 79  A 1 
ATOM   619  C  CE2 . TYR A 1 79  ? -17.768 -4.895  -7.881  1.00 69.60 79  A 1 
ATOM   620  C  CZ  . TYR A 1 79  ? -16.750 -4.040  -7.506  1.00 69.63 79  A 1 
ATOM   621  O  OH  . TYR A 1 79  ? -15.518 -4.556  -7.139  1.00 64.55 79  A 1 
ATOM   622  N  N   . ASN A 1 80  ? -19.801 -3.009  -12.139 1.00 88.37 80  A 1 
ATOM   623  C  CA  . ASN A 1 80  ? -19.655 -4.042  -13.147 1.00 88.75 80  A 1 
ATOM   624  C  C   . ASN A 1 80  ? -18.250 -4.009  -13.745 1.00 90.28 80  A 1 
ATOM   625  O  O   . ASN A 1 80  ? -17.386 -3.239  -13.299 1.00 90.40 80  A 1 
ATOM   626  C  CB  . ASN A 1 80  ? -20.723 -3.878  -14.233 1.00 86.27 80  A 1 
ATOM   627  C  CG  . ASN A 1 80  ? -20.705 -2.498  -14.882 1.00 85.38 80  A 1 
ATOM   628  O  OD1 . ASN A 1 80  ? -19.649 -1.909  -15.093 1.00 81.75 80  A 1 
ATOM   629  N  ND2 . ASN A 1 80  ? -21.876 -1.988  -15.218 1.00 80.83 80  A 1 
ATOM   630  N  N   . LEU A 1 81  ? -18.017 -4.840  -14.736 1.00 88.70 81  A 1 
ATOM   631  C  CA  . LEU A 1 81  ? -16.699 -4.962  -15.356 1.00 89.79 81  A 1 
ATOM   632  C  C   . LEU A 1 81  ? -16.182 -3.629  -15.892 1.00 91.61 81  A 1 
ATOM   633  O  O   . LEU A 1 81  ? -15.037 -3.246  -15.627 1.00 91.72 81  A 1 
ATOM   634  C  CB  . LEU A 1 81  ? -16.754 -6.000  -16.482 1.00 87.19 81  A 1 
ATOM   635  C  CG  . LEU A 1 81  ? -15.455 -6.252  -17.255 1.00 81.94 81  A 1 
ATOM   636  C  CD1 . LEU A 1 81  ? -14.381 -6.775  -16.313 1.00 76.39 81  A 1 
ATOM   637  C  CD2 . LEU A 1 81  ? -15.700 -7.226  -18.392 1.00 76.26 81  A 1 
ATOM   638  N  N   . ASP A 1 82  ? -17.033 -2.909  -16.638 1.00 91.14 82  A 1 
ATOM   639  C  CA  . ASP A 1 82  ? -16.624 -1.640  -17.232 1.00 92.11 82  A 1 
ATOM   640  C  C   . ASP A 1 82  ? -16.333 -0.587  -16.172 1.00 93.32 82  A 1 
ATOM   641  O  O   . ASP A 1 82  ? -15.401 0.217   -16.318 1.00 93.20 82  A 1 
ATOM   642  C  CB  . ASP A 1 82  ? -17.701 -1.129  -18.196 1.00 91.21 82  A 1 
ATOM   643  C  CG  . ASP A 1 82  ? -17.809 -1.964  -19.463 1.00 85.00 82  A 1 
ATOM   644  O  OD1 . ASP A 1 82  ? -16.836 -2.674  -19.794 1.00 80.14 82  A 1 
ATOM   645  O  OD2 . ASP A 1 82  ? -18.859 -1.904  -20.122 1.00 79.01 82  A 1 
ATOM   646  N  N   . TYR A 1 83  ? -17.114 -0.579  -15.089 1.00 92.23 83  A 1 
ATOM   647  C  CA  . TYR A 1 83  ? -16.932 0.383   -14.000 1.00 92.82 83  A 1 
ATOM   648  C  C   . TYR A 1 83  ? -15.589 0.168   -13.304 1.00 93.95 83  A 1 
ATOM   649  O  O   . TYR A 1 83  ? -14.876 1.128   -13.006 1.00 93.85 83  A 1 
ATOM   650  C  CB  . TYR A 1 83  ? -18.084 0.266   -13.000 1.00 91.55 83  A 1 
ATOM   651  C  CG  . TYR A 1 83  ? -18.056 1.303   -11.897 1.00 88.47 83  A 1 
ATOM   652  C  CD1 . TYR A 1 83  ? -18.364 2.637   -12.155 1.00 84.43 83  A 1 
ATOM   653  C  CD2 . TYR A 1 83  ? -17.734 0.960   -10.591 1.00 83.60 83  A 1 
ATOM   654  C  CE1 . TYR A 1 83  ? -18.352 3.588   -11.150 1.00 80.10 83  A 1 
ATOM   655  C  CE2 . TYR A 1 83  ? -17.719 1.904   -9.580  1.00 79.97 83  A 1 
ATOM   656  C  CZ  . TYR A 1 83  ? -18.027 3.220   -9.865  1.00 79.00 83  A 1 
ATOM   657  O  OH  . TYR A 1 83  ? -18.018 4.161   -8.865  1.00 75.36 83  A 1 
ATOM   658  N  N   . VAL A 1 84  ? -15.246 -1.093  -13.052 1.00 93.49 84  A 1 
ATOM   659  C  CA  . VAL A 1 84  ? -13.974 -1.421  -12.428 1.00 94.27 84  A 1 
ATOM   660  C  C   . VAL A 1 84  ? -12.806 -1.043  -13.333 1.00 95.26 84  A 1 
ATOM   661  O  O   . VAL A 1 84  ? -11.834 -0.431  -12.889 1.00 95.76 84  A 1 
ATOM   662  C  CB  . VAL A 1 84  ? -13.897 -2.919  -12.056 1.00 93.99 84  A 1 
ATOM   663  C  CG1 . VAL A 1 84  ? -12.494 -3.293  -11.592 1.00 92.33 84  A 1 
ATOM   664  C  CG2 . VAL A 1 84  ? -14.913 -3.240  -10.961 1.00 92.73 84  A 1 
ATOM   665  N  N   . LYS A 1 85  ? -12.906 -1.387  -14.617 1.00 94.87 85  A 1 
ATOM   666  C  CA  . LYS A 1 85  ? -11.849 -1.061  -15.572 1.00 95.51 85  A 1 
ATOM   667  C  C   . LYS A 1 85  ? -11.619 0.445   -15.656 1.00 95.97 85  A 1 
ATOM   668  O  O   . LYS A 1 85  ? -10.479 0.907   -15.637 1.00 96.20 85  A 1 
ATOM   669  C  CB  . LYS A 1 85  ? -12.179 -1.623  -16.957 1.00 95.63 85  A 1 
ATOM   670  C  CG  . LYS A 1 85  ? -11.975 -3.129  -17.081 1.00 94.19 85  A 1 
ATOM   671  C  CD  . LYS A 1 85  ? -12.167 -3.597  -18.519 1.00 92.19 85  A 1 
ATOM   672  C  CE  . LYS A 1 85  ? -11.811 -5.053  -18.676 1.00 87.27 85  A 1 
ATOM   673  N  NZ  . LYS A 1 85  ? -11.974 -5.516  -20.090 1.00 80.58 85  A 1 
ATOM   674  N  N   . GLN A 1 86  ? -12.711 1.225   -15.740 1.00 95.11 86  A 1 
ATOM   675  C  CA  . GLN A 1 86  ? -12.596 2.678   -15.804 1.00 95.19 86  A 1 
ATOM   676  C  C   . GLN A 1 86  ? -11.959 3.234   -14.534 1.00 95.69 86  A 1 
ATOM   677  O  O   . GLN A 1 86  ? -11.207 4.208   -14.583 1.00 95.93 86  A 1 
ATOM   678  C  CB  . GLN A 1 86  ? -13.969 3.320   -16.025 1.00 94.88 86  A 1 
ATOM   679  C  CG  . GLN A 1 86  ? -13.902 4.835   -16.231 1.00 90.07 86  A 1 
ATOM   680  C  CD  . GLN A 1 86  ? -13.070 5.219   -17.438 1.00 87.18 86  A 1 
ATOM   681  O  OE1 . GLN A 1 86  ? -13.331 4.767   -18.555 1.00 80.60 86  A 1 
ATOM   682  N  NE2 . GLN A 1 86  ? -12.064 6.046   -17.220 1.00 76.89 86  A 1 
ATOM   683  N  N   . SER A 1 87  ? -12.260 2.612   -13.390 1.00 95.09 87  A 1 
ATOM   684  C  CA  . SER A 1 87  ? -11.677 3.046   -12.117 1.00 95.21 87  A 1 
ATOM   685  C  C   . SER A 1 87  ? -10.163 2.824   -12.097 1.00 96.12 87  A 1 
ATOM   686  O  O   . SER A 1 87  ? -9.418  3.659   -11.594 1.00 96.28 87  A 1 
ATOM   687  C  CB  . SER A 1 87  ? -12.338 2.314   -10.950 1.00 94.76 87  A 1 
ATOM   688  O  OG  . SER A 1 87  ? -13.713 2.642   -10.863 1.00 89.49 87  A 1 
ATOM   689  N  N   . ILE A 1 88  ? -9.709  1.702   -12.646 1.00 96.53 88  A 1 
ATOM   690  C  CA  . ILE A 1 88  ? -8.279  1.425   -12.742 1.00 96.86 88  A 1 
ATOM   691  C  C   . ILE A 1 88  ? -7.608  2.443   -13.672 1.00 97.20 88  A 1 
ATOM   692  O  O   . ILE A 1 88  ? -6.503  2.919   -13.397 1.00 97.21 88  A 1 
ATOM   693  C  CB  . ILE A 1 88  ? -8.002  -0.010  -13.252 1.00 96.66 88  A 1 
ATOM   694  C  CG1 . ILE A 1 88  ? -8.611  -1.038  -12.294 1.00 94.54 88  A 1 
ATOM   695  C  CG2 . ILE A 1 88  ? -6.502  -0.258  -13.403 1.00 95.55 88  A 1 
ATOM   696  C  CD1 . ILE A 1 88  ? -8.019  -1.034  -10.905 1.00 86.54 88  A 1 
ATOM   697  N  N   . VAL A 1 89  ? -8.287  2.791   -14.767 1.00 97.24 89  A 1 
ATOM   698  C  CA  . VAL A 1 89  ? -7.799  3.828   -15.671 1.00 97.26 89  A 1 
ATOM   699  C  C   . VAL A 1 89  ? -7.670  5.162   -14.934 1.00 97.31 89  A 1 
ATOM   700  O  O   . VAL A 1 89  ? -6.680  5.886   -15.097 1.00 97.12 89  A 1 
ATOM   701  C  CB  . VAL A 1 89  ? -8.720  3.983   -16.900 1.00 97.20 89  A 1 
ATOM   702  C  CG1 . VAL A 1 89  ? -8.326  5.205   -17.724 1.00 95.97 89  A 1 
ATOM   703  C  CG2 . VAL A 1 89  ? -8.670  2.730   -17.757 1.00 96.16 89  A 1 
ATOM   704  N  N   . ASN A 1 90  ? -8.666  5.487   -14.105 1.00 96.22 90  A 1 
ATOM   705  C  CA  . ASN A 1 90  ? -8.638  6.715   -13.317 1.00 95.57 90  A 1 
ATOM   706  C  C   . ASN A 1 90  ? -7.481  6.721   -12.319 1.00 96.23 90  A 1 
ATOM   707  O  O   . ASN A 1 90  ? -6.839  7.756   -12.109 1.00 96.15 90  A 1 
ATOM   708  C  CB  . ASN A 1 90  ? -9.966  6.916   -12.576 1.00 94.74 90  A 1 
ATOM   709  C  CG  . ASN A 1 90  ? -11.125 7.168   -13.522 1.00 92.80 90  A 1 
ATOM   710  O  OD1 . ASN A 1 90  ? -10.936 7.479   -14.699 1.00 88.15 90  A 1 
ATOM   711  N  ND2 . ASN A 1 90  ? -12.349 7.032   -13.014 1.00 86.78 90  A 1 
ATOM   712  N  N   . ALA A 1 91  ? -7.216  5.580   -11.695 1.00 95.70 91  A 1 
ATOM   713  C  CA  . ALA A 1 91  ? -6.102  5.445   -10.771 1.00 96.08 91  A 1 
ATOM   714  C  C   . ALA A 1 91  ? -4.780  5.696   -11.490 1.00 96.76 91  A 1 
ATOM   715  O  O   . ALA A 1 91  ? -3.908  6.410   -10.992 1.00 96.83 91  A 1 
ATOM   716  C  CB  . ALA A 1 91  ? -6.099  4.065   -10.124 1.00 95.83 91  A 1 
ATOM   717  N  N   . THR A 1 92  ? -4.633  5.109   -12.678 1.00 97.23 92  A 1 
ATOM   718  C  CA  . THR A 1 92  ? -3.425  5.281   -13.479 1.00 97.18 92  A 1 
ATOM   719  C  C   . THR A 1 92  ? -3.228  6.746   -13.863 1.00 97.30 92  A 1 
ATOM   720  O  O   . THR A 1 92  ? -2.117  7.271   -13.781 1.00 97.20 92  A 1 
ATOM   721  C  CB  . THR A 1 92  ? -3.487  4.410   -14.745 1.00 96.58 92  A 1 
ATOM   722  O  OG1 . THR A 1 92  ? -3.616  3.041   -14.365 1.00 90.42 92  A 1 
ATOM   723  C  CG2 . THR A 1 92  ? -2.219  4.576   -15.573 1.00 89.60 92  A 1 
ATOM   724  N  N   . ALA A 1 93  ? -4.313  7.418   -14.269 1.00 97.47 93  A 1 
ATOM   725  C  CA  . ALA A 1 93  ? -4.252  8.831   -14.627 1.00 97.15 93  A 1 
ATOM   726  C  C   . ALA A 1 93  ? -3.807  9.677   -13.431 1.00 97.41 93  A 1 
ATOM   727  O  O   . ALA A 1 93  ? -3.018  10.615  -13.589 1.00 97.10 93  A 1 
ATOM   728  C  CB  . ALA A 1 93  ? -5.606  9.303   -15.139 1.00 96.80 93  A 1 
ATOM   729  N  N   . LEU A 1 94  ? -4.303  9.348   -12.244 1.00 97.03 94  A 1 
ATOM   730  C  CA  . LEU A 1 94  ? -3.912  10.047  -11.019 1.00 96.91 94  A 1 
ATOM   731  C  C   . LEU A 1 94  ? -2.425  9.849   -10.737 1.00 97.51 94  A 1 
ATOM   732  O  O   . LEU A 1 94  ? -1.707  10.812  -10.464 1.00 97.46 94  A 1 
ATOM   733  C  CB  . LEU A 1 94  ? -4.743  9.546   -9.833  1.00 96.35 94  A 1 
ATOM   734  C  CG  . LEU A 1 94  ? -4.331  10.083  -8.457  1.00 93.35 94  A 1 
ATOM   735  C  CD1 . LEU A 1 94  ? -4.663  11.558  -8.346  1.00 89.83 94  A 1 
ATOM   736  C  CD2 . LEU A 1 94  ? -5.014  9.297   -7.348  1.00 89.41 94  A 1 
ATOM   737  N  N   . LEU A 1 95  ? -1.955  8.603   -10.811 1.00 97.48 95  A 1 
ATOM   738  C  CA  . LEU A 1 95  ? -0.566  8.294   -10.501 1.00 97.68 95  A 1 
ATOM   739  C  C   . LEU A 1 95  ? 0.404   8.925   -11.497 1.00 97.70 95  A 1 
ATOM   740  O  O   . LEU A 1 95  ? 1.523   9.276   -11.142 1.00 97.73 95  A 1 
ATOM   741  C  CB  . LEU A 1 95  ? -0.367  6.777   -10.436 1.00 97.75 95  A 1 
ATOM   742  C  CG  . LEU A 1 95  ? -1.120  6.068   -9.306  1.00 97.35 95  A 1 
ATOM   743  C  CD1 . LEU A 1 95  ? -0.960  4.559   -9.404  1.00 96.70 95  A 1 
ATOM   744  C  CD2 . LEU A 1 95  ? -0.652  6.565   -7.945  1.00 96.38 95  A 1 
ATOM   745  N  N   . LYS A 1 96  ? -0.033  9.081   -12.757 1.00 98.13 96  A 1 
ATOM   746  C  CA  . LYS A 1 96  ? 0.800   9.694   -13.780 1.00 97.89 96  A 1 
ATOM   747  C  C   . LYS A 1 96  ? 1.075   11.172  -13.497 1.00 97.78 96  A 1 
ATOM   748  O  O   . LYS A 1 96  ? 1.990   11.758  -14.075 1.00 97.24 96  A 1 
ATOM   749  C  CB  . LYS A 1 96  ? 0.160   9.540   -15.164 1.00 97.72 96  A 1 
ATOM   750  C  CG  . LYS A 1 96  ? 0.324   8.161   -15.775 1.00 94.52 96  A 1 
ATOM   751  C  CD  . LYS A 1 96  ? -0.317  8.078   -17.155 1.00 90.43 96  A 1 
ATOM   752  C  CE  . LYS A 1 96  ? -0.078  6.732   -17.794 1.00 82.97 96  A 1 
ATOM   753  N  NZ  . LYS A 1 96  ? -0.754  6.624   -19.137 1.00 74.83 96  A 1 
ATOM   754  N  N   . LYS A 1 97  ? 0.292   11.781  -12.598 1.00 97.72 97  A 1 
ATOM   755  C  CA  . LYS A 1 97  ? 0.496   13.172  -12.226 1.00 97.30 97  A 1 
ATOM   756  C  C   . LYS A 1 97  ? 1.750   13.349  -11.367 1.00 97.22 97  A 1 
ATOM   757  O  O   . LYS A 1 97  ? 2.266   14.457  -11.227 1.00 96.29 97  A 1 
ATOM   758  C  CB  . LYS A 1 97  ? -0.728  13.728  -11.491 1.00 97.35 97  A 1 
ATOM   759  C  CG  . LYS A 1 97  ? -1.980  13.795  -12.357 1.00 96.17 97  A 1 
ATOM   760  C  CD  . LYS A 1 97  ? -3.154  14.368  -11.596 1.00 92.45 97  A 1 
ATOM   761  C  CE  . LYS A 1 97  ? -4.386  14.459  -12.475 1.00 88.29 97  A 1 
ATOM   762  N  NZ  . LYS A 1 97  ? -5.563  15.030  -11.758 1.00 78.92 97  A 1 
ATOM   763  N  N   . PHE A 1 98  ? 2.240   12.258  -10.781 1.00 97.65 98  A 1 
ATOM   764  C  CA  . PHE A 1 98  ? 3.465   12.296  -9.989  1.00 97.14 98  A 1 
ATOM   765  C  C   . PHE A 1 98  ? 4.663   11.962  -10.880 1.00 96.47 98  A 1 
ATOM   766  O  O   . PHE A 1 98  ? 5.187   10.847  -10.869 1.00 94.82 98  A 1 
ATOM   767  C  CB  . PHE A 1 98  ? 3.364   11.322  -8.809  1.00 97.13 98  A 1 
ATOM   768  C  CG  . PHE A 1 98  ? 2.218   11.623  -7.885  1.00 97.59 98  A 1 
ATOM   769  C  CD1 . PHE A 1 98  ? 1.059   10.862  -7.913  1.00 96.78 98  A 1 
ATOM   770  C  CD2 . PHE A 1 98  ? 2.292   12.689  -7.002  1.00 96.85 98  A 1 
ATOM   771  C  CE1 . PHE A 1 98  ? -0.003  11.147  -7.074  1.00 95.99 98  A 1 
ATOM   772  C  CE2 . PHE A 1 98  ? 1.229   12.982  -6.148  1.00 96.19 98  A 1 
ATOM   773  C  CZ  . PHE A 1 98  ? 0.081   12.203  -6.183  1.00 96.58 98  A 1 
ATOM   774  N  N   . GLU A 1 99  ? 5.076   12.942  -11.671 1.00 95.43 99  A 1 
ATOM   775  C  CA  . GLU A 1 99  ? 6.140   12.767  -12.647 1.00 93.27 99  A 1 
ATOM   776  C  C   . GLU A 1 99  ? 7.451   12.386  -11.976 1.00 91.92 99  A 1 
ATOM   777  O  O   . GLU A 1 99  ? 7.830   12.960  -10.956 1.00 86.56 99  A 1 
ATOM   778  C  CB  . GLU A 1 99  ? 6.336   14.044  -13.466 1.00 90.32 99  A 1 
ATOM   779  C  CG  . GLU A 1 99  ? 5.055   14.638  -14.063 1.00 79.70 99  A 1 
ATOM   780  C  CD  . GLU A 1 99  ? 4.347   15.584  -13.100 1.00 74.99 99  A 1 
ATOM   781  O  OE1 . GLU A 1 99  ? 4.840   15.770  -11.970 1.00 68.02 99  A 1 
ATOM   782  O  OE2 . GLU A 1 99  ? 3.302   16.137  -13.487 1.00 68.28 99  A 1 
ATOM   783  N  N   . ASP A 1 100 ? 8.133   11.399  -12.548 1.00 94.52 100 A 1 
ATOM   784  C  CA  . ASP A 1 100 ? 9.449   10.960  -12.098 1.00 94.85 100 A 1 
ATOM   785  C  C   . ASP A 1 100 ? 9.434   10.269  -10.733 1.00 96.26 100 A 1 
ATOM   786  O  O   . ASP A 1 100 ? 10.497  10.007  -10.168 1.00 94.72 100 A 1 
ATOM   787  C  CB  . ASP A 1 100 ? 10.439  12.133  -12.079 1.00 91.43 100 A 1 
ATOM   788  C  CG  . ASP A 1 100 ? 10.580  12.791  -13.436 1.00 82.68 100 A 1 
ATOM   789  O  OD1 . ASP A 1 100 ? 10.639  12.069  -14.450 1.00 76.28 100 A 1 
ATOM   790  O  OD2 . ASP A 1 100 ? 10.634  14.034  -13.492 1.00 76.21 100 A 1 
ATOM   791  N  N   . PHE A 1 101 ? 8.248   9.971   -10.197 1.00 97.27 101 A 1 
ATOM   792  C  CA  . PHE A 1 101 ? 8.144   9.196   -8.959  1.00 97.75 101 A 1 
ATOM   793  C  C   . PHE A 1 101 ? 8.409   7.715   -9.228  1.00 97.87 101 A 1 
ATOM   794  O  O   . PHE A 1 101 ? 8.037   7.189   -10.276 1.00 97.17 101 A 1 
ATOM   795  C  CB  . PHE A 1 101 ? 6.750   9.330   -8.330  1.00 97.72 101 A 1 
ATOM   796  C  CG  . PHE A 1 101 ? 6.589   10.507  -7.404  1.00 97.90 101 A 1 
ATOM   797  C  CD1 . PHE A 1 101 ? 6.818   11.805  -7.842  1.00 97.00 101 A 1 
ATOM   798  C  CD2 . PHE A 1 101 ? 6.170   10.313  -6.095  1.00 96.93 101 A 1 
ATOM   799  C  CE1 . PHE A 1 101 ? 6.649   12.882  -6.991  1.00 96.29 101 A 1 
ATOM   800  C  CE2 . PHE A 1 101 ? 5.995   11.388  -5.241  1.00 96.44 101 A 1 
ATOM   801  C  CZ  . PHE A 1 101 ? 6.235   12.676  -5.682  1.00 97.14 101 A 1 
ATOM   802  N  N   . PHE A 1 102 ? 9.068   7.053   -8.273  1.00 98.14 102 A 1 
ATOM   803  C  CA  . PHE A 1 102 ? 9.125   5.599   -8.250  1.00 98.23 102 A 1 
ATOM   804  C  C   . PHE A 1 102 ? 7.846   5.128   -7.561  1.00 98.45 102 A 1 
ATOM   805  O  O   . PHE A 1 102 ? 7.691   5.272   -6.354  1.00 98.32 102 A 1 
ATOM   806  C  CB  . PHE A 1 102 ? 10.366  5.120   -7.497  1.00 98.14 102 A 1 
ATOM   807  C  CG  . PHE A 1 102 ? 10.486  3.624   -7.392  1.00 98.22 102 A 1 
ATOM   808  C  CD1 . PHE A 1 102 ? 10.750  2.852   -8.521  1.00 97.77 102 A 1 
ATOM   809  C  CD2 . PHE A 1 102 ? 10.346  2.989   -6.170  1.00 97.77 102 A 1 
ATOM   810  C  CE1 . PHE A 1 102 ? 10.863  1.473   -8.422  1.00 97.26 102 A 1 
ATOM   811  C  CE2 . PHE A 1 102 ? 10.459  1.605   -6.064  1.00 97.29 102 A 1 
ATOM   812  C  CZ  . PHE A 1 102 ? 10.720  0.848   -7.190  1.00 97.54 102 A 1 
ATOM   813  N  N   . ILE A 1 103 ? 6.909   4.602   -8.347  1.00 98.57 103 A 1 
ATOM   814  C  CA  . ILE A 1 103 ? 5.578   4.257   -7.856  1.00 98.50 103 A 1 
ATOM   815  C  C   . ILE A 1 103 ? 5.415   2.747   -7.767  1.00 98.62 103 A 1 
ATOM   816  O  O   . ILE A 1 103 ? 5.770   2.014   -8.694  1.00 98.51 103 A 1 
ATOM   817  C  CB  . ILE A 1 103 ? 4.480   4.869   -8.752  1.00 98.25 103 A 1 
ATOM   818  C  CG1 . ILE A 1 103 ? 4.560   6.401   -8.690  1.00 96.63 103 A 1 
ATOM   819  C  CG2 . ILE A 1 103 ? 3.091   4.388   -8.333  1.00 97.64 103 A 1 
ATOM   820  C  CD1 . ILE A 1 103 ? 3.599   7.122   -9.600  1.00 91.34 103 A 1 
ATOM   821  N  N   . ILE A 1 104 ? 4.885   2.289   -6.635  1.00 98.48 104 A 1 
ATOM   822  C  CA  . ILE A 1 104 ? 4.680   0.871   -6.361  1.00 98.58 104 A 1 
ATOM   823  C  C   . ILE A 1 104 ? 3.177   0.606   -6.278  1.00 98.53 104 A 1 
ATOM   824  O  O   . ILE A 1 104 ? 2.590   0.715   -5.200  1.00 98.44 104 A 1 
ATOM   825  C  CB  . ILE A 1 104 ? 5.373   0.463   -5.044  1.00 98.54 104 A 1 
ATOM   826  C  CG1 . ILE A 1 104 ? 6.855   0.861   -5.084  1.00 97.97 104 A 1 
ATOM   827  C  CG2 . ILE A 1 104 ? 5.230   -1.034  -4.783  1.00 98.16 104 A 1 
ATOM   828  C  CD1 . ILE A 1 104 ? 7.501   0.980   -3.709  1.00 96.15 104 A 1 
ATOM   829  N  N   . PRO A 1 105 ? 2.521   0.286   -7.408  1.00 98.50 105 A 1 
ATOM   830  C  CA  . PRO A 1 105 ? 1.064   0.119   -7.435  1.00 98.49 105 A 1 
ATOM   831  C  C   . PRO A 1 105 ? 0.614   -1.292  -7.077  1.00 98.36 105 A 1 
ATOM   832  O  O   . PRO A 1 105 ? 1.369   -2.249  -7.221  1.00 98.16 105 A 1 
ATOM   833  C  CB  . PRO A 1 105 ? 0.713   0.441   -8.884  1.00 98.26 105 A 1 
ATOM   834  C  CG  . PRO A 1 105 ? 1.897   -0.045  -9.653  1.00 97.69 105 A 1 
ATOM   835  C  CD  . PRO A 1 105 ? 3.101   0.202   -8.764  1.00 98.36 105 A 1 
ATOM   836  N  N   . MET A 1 106 ? -0.641  -1.407  -6.614  1.00 98.16 106 A 1 
ATOM   837  C  CA  . MET A 1 106 ? -1.232  -2.707  -6.323  1.00 97.80 106 A 1 
ATOM   838  C  C   . MET A 1 106 ? -2.755  -2.633  -6.415  1.00 97.98 106 A 1 
ATOM   839  O  O   . MET A 1 106 ? -3.320  -1.548  -6.572  1.00 97.31 106 A 1 
ATOM   840  C  CB  . MET A 1 106 ? -0.815  -3.205  -4.927  1.00 95.26 106 A 1 
ATOM   841  C  CG  . MET A 1 106 ? -1.485  -2.458  -3.777  1.00 92.17 106 A 1 
ATOM   842  S  SD  . MET A 1 106 ? -0.851  -2.944  -2.154  1.00 94.75 106 A 1 
ATOM   843  C  CE  . MET A 1 106 ? 0.805   -2.274  -2.227  1.00 88.36 106 A 1 
ATOM   844  N  N   . LEU A 1 107 ? -3.399  -3.795  -6.318  1.00 97.55 107 A 1 
ATOM   845  C  CA  . LEU A 1 107 ? -4.848  -3.886  -6.336  1.00 97.24 107 A 1 
ATOM   846  C  C   . LEU A 1 107 ? -5.392  -4.106  -4.931  1.00 97.25 107 A 1 
ATOM   847  O  O   . LEU A 1 107 ? -4.794  -4.814  -4.128  1.00 96.86 107 A 1 
ATOM   848  C  CB  . LEU A 1 107 ? -5.307  -5.035  -7.236  1.00 96.71 107 A 1 
ATOM   849  C  CG  . LEU A 1 107 ? -5.018  -4.903  -8.730  1.00 96.41 107 A 1 
ATOM   850  C  CD1 . LEU A 1 107 ? -5.266  -6.237  -9.432  1.00 95.60 107 A 1 
ATOM   851  C  CD2 . LEU A 1 107 ? -5.877  -3.811  -9.344  1.00 95.09 107 A 1 
ATOM   852  N  N   . GLY A 1 108 ? -6.543  -3.483  -4.636  1.00 97.40 108 A 1 
ATOM   853  C  CA  . GLY A 1 108 ? -7.274  -3.745  -3.414  1.00 97.07 108 A 1 
ATOM   854  C  C   . GLY A 1 108 ? -8.433  -4.697  -3.663  1.00 96.82 108 A 1 
ATOM   855  O  O   . GLY A 1 108 ? -8.664  -5.119  -4.796  1.00 96.37 108 A 1 
ATOM   856  N  N   . ASN A 1 109 ? -9.179  -5.046  -2.611  1.00 96.66 109 A 1 
ATOM   857  C  CA  . ASN A 1 109 ? -10.255 -6.023  -2.735  1.00 95.99 109 A 1 
ATOM   858  C  C   . ASN A 1 109 ? -11.462 -5.506  -3.508  1.00 95.79 109 A 1 
ATOM   859  O  O   . ASN A 1 109 ? -12.292 -6.298  -3.960  1.00 94.73 109 A 1 
ATOM   860  C  CB  . ASN A 1 109 ? -10.685 -6.532  -1.347  1.00 95.45 109 A 1 
ATOM   861  C  CG  . ASN A 1 109 ? -11.159 -5.425  -0.433  1.00 94.90 109 A 1 
ATOM   862  O  OD1 . ASN A 1 109 ? -10.375 -4.626  0.058   1.00 91.30 109 A 1 
ATOM   863  N  ND2 . ASN A 1 109 ? -12.466 -5.388  -0.190  1.00 90.77 109 A 1 
ATOM   864  N  N   . HIS A 1 110 ? -11.575 -4.180  -3.663  1.00 95.54 110 A 1 
ATOM   865  C  CA  . HIS A 1 110 ? -12.651 -3.602  -4.461  1.00 94.88 110 A 1 
ATOM   866  C  C   . HIS A 1 110 ? -12.272 -3.455  -5.929  1.00 95.14 110 A 1 
ATOM   867  O  O   . HIS A 1 110 ? -13.130 -3.176  -6.776  1.00 94.02 110 A 1 
ATOM   868  C  CB  . HIS A 1 110 ? -13.071 -2.235  -3.904  1.00 94.20 110 A 1 
ATOM   869  C  CG  . HIS A 1 110 ? -13.797 -2.302  -2.602  1.00 93.64 110 A 1 
ATOM   870  N  ND1 . HIS A 1 110 ? -15.165 -2.461  -2.513  1.00 85.76 110 A 1 
ATOM   871  C  CD2 . HIS A 1 110 ? -13.356 -2.239  -1.326  1.00 84.98 110 A 1 
ATOM   872  C  CE1 . HIS A 1 110 ? -15.523 -2.486  -1.245  1.00 85.73 110 A 1 
ATOM   873  N  NE2 . HIS A 1 110 ? -14.450 -2.360  -0.500  1.00 87.59 110 A 1 
ATOM   874  N  N   . ASP A 1 111 ? -10.991 -3.656  -6.242  1.00 95.47 111 A 1 
ATOM   875  C  CA  . ASP A 1 111 ? -10.483 -3.394  -7.585  1.00 95.68 111 A 1 
ATOM   876  C  C   . ASP A 1 111 ? -10.630 -4.597  -8.522  1.00 95.57 111 A 1 
ATOM   877  O  O   . ASP A 1 111 ? -9.767  -4.865  -9.364  1.00 94.60 111 A 1 
ATOM   878  C  CB  . ASP A 1 111 ? -9.022  -2.949  -7.514  1.00 95.85 111 A 1 
ATOM   879  C  CG  . ASP A 1 111 ? -8.846  -1.678  -6.702  1.00 96.24 111 A 1 
ATOM   880  O  OD1 . ASP A 1 111 ? -9.806  -0.881  -6.620  1.00 94.48 111 A 1 
ATOM   881  O  OD2 . ASP A 1 111 ? -7.747  -1.477  -6.142  1.00 94.47 111 A 1 
ATOM   882  N  N   . VAL A 1 112 ? -11.743 -5.322  -8.391  1.00 94.42 112 A 1 
ATOM   883  C  CA  . VAL A 1 112 ? -12.029 -6.486  -9.217  1.00 93.95 112 A 1 
ATOM   884  C  C   . VAL A 1 112 ? -13.541 -6.669  -9.291  1.00 93.25 112 A 1 
ATOM   885  O  O   . VAL A 1 112 ? -14.284 -6.164  -8.441  1.00 93.07 112 A 1 
ATOM   886  C  CB  . VAL A 1 112 ? -11.355 -7.765  -8.655  1.00 93.76 112 A 1 
ATOM   887  C  CG1 . VAL A 1 112 ? -11.929 -8.125  -7.286  1.00 91.50 112 A 1 
ATOM   888  C  CG2 . VAL A 1 112 ? -11.487 -8.933  -9.625  1.00 91.66 112 A 1 
ATOM   889  N  N   . TYR A 1 113 ? -14.016 -7.362  -10.334 1.00 93.08 113 A 1 
ATOM   890  C  CA  . TYR A 1 113 ? -15.440 -7.670  -10.455 1.00 91.93 113 A 1 
ATOM   891  C  C   . TYR A 1 113 ? -15.649 -9.166  -10.619 1.00 90.98 113 A 1 
ATOM   892  O  O   . TYR A 1 113 ? -15.071 -9.772  -11.520 1.00 88.48 113 A 1 
ATOM   893  C  CB  . TYR A 1 113 ? -16.058 -6.925  -11.641 1.00 90.65 113 A 1 
ATOM   894  C  CG  . TYR A 1 113 ? -17.526 -7.245  -11.814 1.00 89.41 113 A 1 
ATOM   895  C  CD1 . TYR A 1 113 ? -18.483 -6.625  -11.020 1.00 86.96 113 A 1 
ATOM   896  C  CD2 . TYR A 1 113 ? -17.954 -8.185  -12.745 1.00 86.56 113 A 1 
ATOM   897  C  CE1 . TYR A 1 113 ? -19.829 -6.919  -11.160 1.00 82.95 113 A 1 
ATOM   898  C  CE2 . TYR A 1 113 ? -19.300 -8.487  -12.893 1.00 82.90 113 A 1 
ATOM   899  C  CZ  . TYR A 1 113 ? -20.235 -7.849  -12.091 1.00 82.40 113 A 1 
ATOM   900  O  OH  . TYR A 1 113 ? -21.566 -8.140  -12.234 1.00 78.59 113 A 1 
ATOM   901  N  N   . PRO A 1 114 ? -16.499 -9.776  -9.775  1.00 91.49 114 A 1 
ATOM   902  C  CA  . PRO A 1 114 ? -17.149 -9.176  -8.597  1.00 91.46 114 A 1 
ATOM   903  C  C   . PRO A 1 114 ? -16.160 -8.849  -7.491  1.00 92.09 114 A 1 
ATOM   904  O  O   . PRO A 1 114 ? -15.050 -9.377  -7.482  1.00 90.92 114 A 1 
ATOM   905  C  CB  . PRO A 1 114 ? -18.126 -10.272 -8.134  1.00 89.11 114 A 1 
ATOM   906  C  CG  . PRO A 1 114 ? -18.288 -11.182 -9.309  1.00 86.68 114 A 1 
ATOM   907  C  CD  . PRO A 1 114 ? -16.964 -11.144 -10.013 1.00 89.20 114 A 1 
ATOM   908  N  N   . ALA A 1 115 ? -16.568 -7.976  -6.570  1.00 91.04 115 A 1 
ATOM   909  C  CA  . ALA A 1 115 ? -15.692 -7.544  -5.490  1.00 91.41 115 A 1 
ATOM   910  C  C   . ALA A 1 115 ? -15.156 -8.730  -4.690  1.00 92.50 115 A 1 
ATOM   911  O  O   . ALA A 1 115 ? -15.871 -9.711  -4.466  1.00 91.97 115 A 1 
ATOM   912  C  CB  . ALA A 1 115 ? -16.422 -6.580  -4.562  1.00 89.90 115 A 1 
ATOM   913  N  N   . ASN A 1 116 ? -13.889 -8.644  -4.277  1.00 93.62 116 A 1 
ATOM   914  C  CA  . ASN A 1 116 ? -13.224 -9.636  -3.430  1.00 93.72 116 A 1 
ATOM   915  C  C   . ASN A 1 116 ? -12.848 -10.932 -4.141  1.00 94.13 116 A 1 
ATOM   916  O  O   . ASN A 1 116 ? -12.044 -11.711 -3.620  1.00 93.26 116 A 1 
ATOM   917  C  CB  . ASN A 1 116 ? -14.058 -9.967  -2.187  1.00 93.18 116 A 1 
ATOM   918  C  CG  . ASN A 1 116 ? -14.540 -8.731  -1.448  1.00 93.08 116 A 1 
ATOM   919  O  OD1 . ASN A 1 116 ? -13.812 -7.759  -1.296  1.00 89.54 116 A 1 
ATOM   920  N  ND2 . ASN A 1 116 ? -15.784 -8.766  -0.982  1.00 88.61 116 A 1 
ATOM   921  N  N   . GLN A 1 117 ? -13.421 -11.191 -5.307  1.00 94.55 117 A 1 
ATOM   922  C  CA  . GLN A 1 117 ? -13.229 -12.467 -5.994  1.00 93.73 117 A 1 
ATOM   923  C  C   . GLN A 1 117 ? -12.024 -12.401 -6.932  1.00 93.27 117 A 1 
ATOM   924  O  O   . GLN A 1 117 ? -12.158 -12.161 -8.136  1.00 91.28 117 A 1 
ATOM   925  C  CB  . GLN A 1 117 ? -14.496 -12.860 -6.758  1.00 93.11 117 A 1 
ATOM   926  C  CG  . GLN A 1 117 ? -15.776 -12.752 -5.932  1.00 91.98 117 A 1 
ATOM   927  C  CD  . GLN A 1 117 ? -15.678 -13.468 -4.593  1.00 91.93 117 A 1 
ATOM   928  O  OE1 . GLN A 1 117 ? -15.279 -14.634 -4.530  1.00 87.25 117 A 1 
ATOM   929  N  NE2 . GLN A 1 117 ? -16.018 -12.768 -3.526  1.00 85.41 117 A 1 
ATOM   930  N  N   . MET A 1 118 ? -10.837 -12.615 -6.371  1.00 93.27 118 A 1 
ATOM   931  C  CA  . MET A 1 118 ? -9.597  -12.427 -7.104  1.00 92.59 118 A 1 
ATOM   932  C  C   . MET A 1 118 ? -8.709  -13.673 -7.041  1.00 90.99 118 A 1 
ATOM   933  O  O   . MET A 1 118 ? -8.160  -13.994 -5.987  1.00 85.74 118 A 1 
ATOM   934  C  CB  . MET A 1 118 ? -8.840  -11.212 -6.554  1.00 91.14 118 A 1 
ATOM   935  C  CG  . MET A 1 118 ? -7.645  -10.794 -7.379  1.00 87.14 118 A 1 
ATOM   936  S  SD  . MET A 1 118 ? -6.806  -9.339  -6.707  1.00 88.97 118 A 1 
ATOM   937  C  CE  . MET A 1 118 ? -8.061  -8.083  -6.916  1.00 83.83 118 A 1 
ATOM   938  N  N   . ALA A 1 119 ? -8.594  -14.363 -8.171  1.00 89.78 119 A 1 
ATOM   939  C  CA  . ALA A 1 119 ? -7.687  -15.498 -8.326  1.00 87.72 119 A 1 
ATOM   940  C  C   . ALA A 1 119 ? -7.683  -15.938 -9.790  1.00 86.27 119 A 1 
ATOM   941  O  O   . ALA A 1 119 ? -7.719  -15.103 -10.690 1.00 77.77 119 A 1 
ATOM   942  C  CB  . ALA A 1 119 ? -8.080  -16.651 -7.400  1.00 81.94 119 A 1 
ATOM   943  N  N   . ILE A 1 120 ? -7.652  -17.244 -10.041 1.00 80.42 120 A 1 
ATOM   944  C  CA  . ILE A 1 120 ? -7.514  -17.752 -11.399 1.00 76.28 120 A 1 
ATOM   945  C  C   . ILE A 1 120 ? -8.720  -17.421 -12.281 1.00 76.46 120 A 1 
ATOM   946  O  O   . ILE A 1 120 ? -8.572  -17.157 -13.475 1.00 69.11 120 A 1 
ATOM   947  C  CB  . ILE A 1 120 ? -7.254  -19.288 -11.395 1.00 69.13 120 A 1 
ATOM   948  C  CG1 . ILE A 1 120 ? -6.875  -19.784 -12.792 1.00 61.72 120 A 1 
ATOM   949  C  CG2 . ILE A 1 120 ? -8.471  -20.043 -10.846 1.00 60.33 120 A 1 
ATOM   950  C  CD1 . ILE A 1 120 ? -5.548  -19.249 -13.290 1.00 55.72 120 A 1 
ATOM   951  N  N   . ASN A 1 121 ? -9.928  -17.408 -11.699 1.00 76.63 121 A 1 
ATOM   952  C  CA  . ASN A 1 121 ? -11.143 -17.141 -12.469 1.00 73.73 121 A 1 
ATOM   953  C  C   . ASN A 1 121 ? -11.320 -15.659 -12.793 1.00 75.45 121 A 1 
ATOM   954  O  O   . ASN A 1 121 ? -12.213 -15.290 -13.553 1.00 71.21 121 A 1 
ATOM   955  C  CB  . ASN A 1 121 ? -12.375 -17.669 -11.726 1.00 69.54 121 A 1 
ATOM   956  C  CG  . ASN A 1 121 ? -12.403 -19.180 -11.632 1.00 64.01 121 A 1 
ATOM   957  O  OD1 . ASN A 1 121 ? -11.812 -19.870 -12.459 1.00 58.79 121 A 1 
ATOM   958  N  ND2 . ASN A 1 121 ? -13.091 -19.703 -10.622 1.00 57.81 121 A 1 
ATOM   959  N  N   . SER A 1 122 ? -10.477 -14.811 -12.211 1.00 78.49 122 A 1 
ATOM   960  C  CA  . SER A 1 122 ? -10.502 -13.377 -12.495 1.00 76.25 122 A 1 
ATOM   961  C  C   . SER A 1 122 ? -9.146  -12.896 -13.005 1.00 80.01 122 A 1 
ATOM   962  O  O   . SER A 1 122 ? -8.720  -11.774 -12.732 1.00 76.61 122 A 1 
ATOM   963  C  CB  . SER A 1 122 ? -10.919 -12.595 -11.244 1.00 69.75 122 A 1 
ATOM   964  O  OG  . SER A 1 122 ? -10.142 -12.977 -10.124 1.00 64.91 122 A 1 
ATOM   965  N  N   . GLN A 1 123 ? -8.470  -13.757 -13.774 1.00 86.92 123 A 1 
ATOM   966  C  CA  . GLN A 1 123 ? -7.137  -13.446 -14.299 1.00 88.09 123 A 1 
ATOM   967  C  C   . GLN A 1 123 ? -7.138  -12.159 -15.122 1.00 91.33 123 A 1 
ATOM   968  O  O   . GLN A 1 123 ? -6.115  -11.474 -15.219 1.00 89.88 123 A 1 
ATOM   969  C  CB  . GLN A 1 123 ? -6.629  -14.605 -15.163 1.00 83.25 123 A 1 
ATOM   970  C  CG  . GLN A 1 123 ? -5.184  -14.447 -15.639 1.00 72.31 123 A 1 
ATOM   971  C  CD  . GLN A 1 123 ? -4.764  -15.548 -16.592 1.00 65.58 123 A 1 
ATOM   972  O  OE1 . GLN A 1 123 ? -5.475  -15.851 -17.547 1.00 59.93 123 A 1 
ATOM   973  N  NE2 . GLN A 1 123 ? -3.606  -16.137 -16.341 1.00 56.27 123 A 1 
ATOM   974  N  N   . TRP A 1 124 ? -8.294  -11.817 -15.693 1.00 90.94 124 A 1 
ATOM   975  C  CA  . TRP A 1 124 ? -8.419  -10.623 -16.513 1.00 92.36 124 A 1 
ATOM   976  C  C   . TRP A 1 124 ? -7.973  -9.363  -15.769 1.00 94.12 124 A 1 
ATOM   977  O  O   . TRP A 1 124 ? -7.410  -8.447  -16.377 1.00 93.78 124 A 1 
ATOM   978  C  CB  . TRP A 1 124 ? -9.871  -10.448 -16.995 1.00 90.04 124 A 1 
ATOM   979  C  CG  . TRP A 1 124 ? -10.828 -10.129 -15.888 1.00 86.22 124 A 1 
ATOM   980  C  CD1 . TRP A 1 124 ? -11.575 -11.012 -15.160 1.00 82.34 124 A 1 
ATOM   981  C  CD2 . TRP A 1 124 ? -11.135 -8.826  -15.359 1.00 86.72 124 A 1 
ATOM   982  N  NE1 . TRP A 1 124 ? -12.323 -10.352 -14.220 1.00 77.57 124 A 1 
ATOM   983  C  CE2 . TRP A 1 124 ? -12.065 -9.008  -14.321 1.00 82.78 124 A 1 
ATOM   984  C  CE3 . TRP A 1 124 ? -10.714 -7.535  -15.677 1.00 78.61 124 A 1 
ATOM   985  C  CZ2 . TRP A 1 124 ? -12.590 -7.939  -13.585 1.00 79.04 124 A 1 
ATOM   986  C  CZ3 . TRP A 1 124 ? -11.228 -6.467  -14.942 1.00 78.92 124 A 1 
ATOM   987  C  CH2 . TRP A 1 124 ? -12.154 -6.679  -13.910 1.00 77.76 124 A 1 
ATOM   988  N  N   . ILE A 1 125 ? -8.206  -9.300  -14.453 1.00 92.82 125 A 1 
ATOM   989  C  CA  . ILE A 1 125 ? -7.870  -8.098  -13.699 1.00 94.44 125 A 1 
ATOM   990  C  C   . ILE A 1 125 ? -6.355  -7.935  -13.569 1.00 95.96 125 A 1 
ATOM   991  O  O   . ILE A 1 125 ? -5.842  -6.815  -13.605 1.00 96.42 125 A 1 
ATOM   992  C  CB  . ILE A 1 125 ? -8.541  -8.074  -12.294 1.00 93.23 125 A 1 
ATOM   993  C  CG1 . ILE A 1 125 ? -8.370  -6.683  -11.656 1.00 89.61 125 A 1 
ATOM   994  C  CG2 . ILE A 1 125 ? -7.972  -9.155  -11.372 1.00 90.01 125 A 1 
ATOM   995  C  CD1 . ILE A 1 125 ? -8.967  -5.550  -12.454 1.00 85.54 125 A 1 
ATOM   996  N  N   . PHE A 1 126 ? -5.620  -9.050  -13.436 1.00 95.61 126 A 1 
ATOM   997  C  CA  . PHE A 1 126 ? -4.174  -8.991  -13.354 1.00 96.25 126 A 1 
ATOM   998  C  C   . PHE A 1 126 ? -3.577  -8.512  -14.672 1.00 96.80 126 A 1 
ATOM   999  O  O   . PHE A 1 126 ? -2.662  -7.685  -14.687 1.00 96.78 126 A 1 
ATOM   1000 C  CB  . PHE A 1 126 ? -3.583  -10.357 -12.979 1.00 96.06 126 A 1 
ATOM   1001 C  CG  . PHE A 1 126 ? -4.137  -10.937 -11.707 1.00 96.42 126 A 1 
ATOM   1002 C  CD1 . PHE A 1 126 ? -4.287  -10.151 -10.573 1.00 95.17 126 A 1 
ATOM   1003 C  CD2 . PHE A 1 126 ? -4.487  -12.280 -11.636 1.00 94.79 126 A 1 
ATOM   1004 C  CE1 . PHE A 1 126 ? -4.794  -10.694 -9.405  1.00 94.00 126 A 1 
ATOM   1005 C  CE2 . PHE A 1 126 ? -4.988  -12.820 -10.476 1.00 93.80 126 A 1 
ATOM   1006 C  CZ  . PHE A 1 126 ? -5.142  -12.031 -9.351  1.00 94.73 126 A 1 
ATOM   1007 N  N   . GLN A 1 127 ? -4.109  -9.026  -15.782 1.00 96.34 127 A 1 
ATOM   1008 C  CA  . GLN A 1 127 ? -3.629  -8.638  -17.106 1.00 96.26 127 A 1 
ATOM   1009 C  C   . GLN A 1 127 ? -3.956  -7.175  -17.400 1.00 97.11 127 A 1 
ATOM   1010 O  O   . GLN A 1 127 ? -3.094  -6.415  -17.855 1.00 96.99 127 A 1 
ATOM   1011 C  CB  . GLN A 1 127 ? -4.243  -9.546  -18.173 1.00 95.14 127 A 1 
ATOM   1012 C  CG  . GLN A 1 127 ? -3.810  -11.009 -18.063 1.00 84.72 127 A 1 
ATOM   1013 C  CD  . GLN A 1 127 ? -4.505  -11.906 -19.064 1.00 77.70 127 A 1 
ATOM   1014 O  OE1 . GLN A 1 127 ? -5.537  -11.538 -19.635 1.00 70.25 127 A 1 
ATOM   1015 N  NE2 . GLN A 1 127 ? -3.957  -13.093 -19.284 1.00 65.60 127 A 1 
ATOM   1016 N  N   . PHE A 1 128 ? -5.202  -6.772  -17.116 1.00 96.47 128 A 1 
ATOM   1017 C  CA  . PHE A 1 128 ? -5.635  -5.406  -17.388 1.00 96.87 128 A 1 
ATOM   1018 C  C   . PHE A 1 128 ? -4.877  -4.397  -16.530 1.00 97.46 128 A 1 
ATOM   1019 O  O   . PHE A 1 128 ? -4.384  -3.385  -17.032 1.00 97.50 128 A 1 
ATOM   1020 C  CB  . PHE A 1 128 ? -7.143  -5.261  -17.164 1.00 96.68 128 A 1 
ATOM   1021 C  CG  . PHE A 1 128 ? -7.668  -3.886  -17.461 1.00 96.85 128 A 1 
ATOM   1022 C  CD1 . PHE A 1 128 ? -7.944  -3.496  -18.767 1.00 96.26 128 A 1 
ATOM   1023 C  CD2 . PHE A 1 128 ? -7.881  -2.971  -16.440 1.00 96.22 128 A 1 
ATOM   1024 C  CE1 . PHE A 1 128 ? -8.424  -2.235  -19.047 1.00 95.46 128 A 1 
ATOM   1025 C  CE2 . PHE A 1 128 ? -8.367  -1.695  -16.711 1.00 95.52 128 A 1 
ATOM   1026 C  CZ  . PHE A 1 128 ? -8.635  -1.331  -18.019 1.00 95.76 128 A 1 
ATOM   1027 N  N   . ALA A 1 129 ? -4.783  -4.651  -15.224 1.00 97.08 129 A 1 
ATOM   1028 C  CA  . ALA A 1 129 ? -4.104  -3.744  -14.308 1.00 97.31 129 A 1 
ATOM   1029 C  C   . ALA A 1 129 ? -2.608  -3.652  -14.619 1.00 97.96 129 A 1 
ATOM   1030 O  O   . ALA A 1 129 ? -2.020  -2.579  -14.522 1.00 98.09 129 A 1 
ATOM   1031 C  CB  . ALA A 1 129 ? -4.330  -4.174  -12.861 1.00 97.19 129 A 1 
ATOM   1032 N  N   . ALA A 1 130 ? -1.995  -4.780  -14.985 1.00 97.62 130 A 1 
ATOM   1033 C  CA  . ALA A 1 130 ? -0.584  -4.778  -15.355 1.00 97.76 130 A 1 
ATOM   1034 C  C   . ALA A 1 130 ? -0.345  -3.884  -16.567 1.00 98.00 130 A 1 
ATOM   1035 O  O   . ALA A 1 130 ? 0.658   -3.157  -16.621 1.00 98.05 130 A 1 
ATOM   1036 C  CB  . ALA A 1 130 ? -0.099  -6.193  -15.642 1.00 97.51 130 A 1 
ATOM   1037 N  N   . GLU A 1 131 ? -1.259  -3.920  -17.529 1.00 98.15 131 A 1 
ATOM   1038 C  CA  . GLU A 1 131 ? -1.159  -3.076  -18.721 1.00 97.95 131 A 1 
ATOM   1039 C  C   . GLU A 1 131 ? -1.328  -1.606  -18.365 1.00 98.28 131 A 1 
ATOM   1040 O  O   . GLU A 1 131 ? -0.616  -0.737  -18.890 1.00 97.96 131 A 1 
ATOM   1041 C  CB  . GLU A 1 131 ? -2.196  -3.506  -19.764 1.00 97.23 131 A 1 
ATOM   1042 C  CG  . GLU A 1 131 ? -1.905  -4.873  -20.390 1.00 86.33 131 A 1 
ATOM   1043 C  CD  . GLU A 1 131 ? -3.046  -5.372  -21.272 1.00 80.09 131 A 1 
ATOM   1044 O  OE1 . GLU A 1 131 ? -4.061  -4.661  -21.405 1.00 74.65 131 A 1 
ATOM   1045 O  OE2 . GLU A 1 131 ? -2.917  -6.480  -21.829 1.00 75.51 131 A 1 
ATOM   1046 N  N   . GLN A 1 132 ? -2.264  -1.297  -17.466 1.00 98.04 132 A 1 
ATOM   1047 C  CA  . GLN A 1 132 ? -2.488  0.082   -17.046 1.00 98.19 132 A 1 
ATOM   1048 C  C   . GLN A 1 132 ? -1.324  0.608   -16.208 1.00 98.31 132 A 1 
ATOM   1049 O  O   . GLN A 1 132 ? -0.883  1.748   -16.390 1.00 98.12 132 A 1 
ATOM   1050 C  CB  . GLN A 1 132 ? -3.799  0.200   -16.262 1.00 98.06 132 A 1 
ATOM   1051 C  CG  . GLN A 1 132 ? -5.046  -0.094  -17.092 1.00 96.16 132 A 1 
ATOM   1052 C  CD  . GLN A 1 132 ? -5.177  0.838   -18.278 1.00 95.22 132 A 1 
ATOM   1053 O  OE1 . GLN A 1 132 ? -5.063  2.059   -18.152 1.00 87.20 132 A 1 
ATOM   1054 N  NE2 . GLN A 1 132 ? -5.410  0.266   -19.452 1.00 85.84 132 A 1 
ATOM   1055 N  N   . PHE A 1 133 ? -0.808  -0.215  -15.289 1.00 98.28 133 A 1 
ATOM   1056 C  CA  . PHE A 1 133 ? 0.286   0.179   -14.409 1.00 98.37 133 A 1 
ATOM   1057 C  C   . PHE A 1 133 ? 1.663   0.042   -15.065 1.00 98.47 133 A 1 
ATOM   1058 O  O   . PHE A 1 133 ? 2.678   0.366   -14.446 1.00 98.22 133 A 1 
ATOM   1059 C  CB  . PHE A 1 133 ? 0.268   -0.664  -13.119 1.00 98.28 133 A 1 
ATOM   1060 C  CG  . PHE A 1 133 ? -0.928  -0.418  -12.237 1.00 98.31 133 A 1 
ATOM   1061 C  CD1 . PHE A 1 133 ? -1.548  0.822   -12.184 1.00 97.48 133 A 1 
ATOM   1062 C  CD2 . PHE A 1 133 ? -1.424  -1.437  -11.421 1.00 97.21 133 A 1 
ATOM   1063 C  CE1 . PHE A 1 133 ? -2.644  1.043   -11.359 1.00 96.54 133 A 1 
ATOM   1064 C  CE2 . PHE A 1 133 ? -2.508  -1.222  -10.590 1.00 96.42 133 A 1 
ATOM   1065 C  CZ  . PHE A 1 133 ? -3.124  0.019   -10.557 1.00 96.94 133 A 1 
ATOM   1066 N  N   . ALA A 1 134 ? 1.711   -0.429  -16.310 1.00 98.41 134 A 1 
ATOM   1067 C  CA  . ALA A 1 134 ? 2.964   -0.691  -17.013 1.00 98.34 134 A 1 
ATOM   1068 C  C   . ALA A 1 134 ? 3.977   0.462   -16.974 1.00 98.35 134 A 1 
ATOM   1069 O  O   . ALA A 1 134 ? 5.178   0.206   -16.839 1.00 97.95 134 A 1 
ATOM   1070 C  CB  . ALA A 1 134 ? 2.688   -1.103  -18.461 1.00 97.99 134 A 1 
ATOM   1071 N  N   . PRO A 1 135 ? 3.537   1.729   -17.087 1.00 98.21 135 A 1 
ATOM   1072 C  CA  . PRO A 1 135 ? 4.509   2.834   -17.038 1.00 97.98 135 A 1 
ATOM   1073 C  C   . PRO A 1 135 ? 5.311   2.897   -15.739 1.00 98.18 135 A 1 
ATOM   1074 O  O   . PRO A 1 135 ? 6.374   3.513   -15.709 1.00 97.57 135 A 1 
ATOM   1075 C  CB  . PRO A 1 135 ? 3.638   4.087   -17.193 1.00 97.12 135 A 1 
ATOM   1076 C  CG  . PRO A 1 135 ? 2.437   3.609   -17.933 1.00 95.37 135 A 1 
ATOM   1077 C  CD  . PRO A 1 135 ? 2.188   2.222   -17.407 1.00 97.58 135 A 1 
ATOM   1078 N  N   . PHE A 1 136 ? 4.805   2.263   -14.666 1.00 98.48 136 A 1 
ATOM   1079 C  CA  . PHE A 1 136 ? 5.458   2.306   -13.365 1.00 98.46 136 A 1 
ATOM   1080 C  C   . PHE A 1 136 ? 6.241   1.031   -13.047 1.00 98.42 136 A 1 
ATOM   1081 O  O   . PHE A 1 136 ? 6.977   0.982   -12.060 1.00 98.16 136 A 1 
ATOM   1082 C  CB  . PHE A 1 136 ? 4.419   2.535   -12.258 1.00 98.42 136 A 1 
ATOM   1083 C  CG  . PHE A 1 136 ? 3.395   3.585   -12.592 1.00 98.45 136 A 1 
ATOM   1084 C  CD1 . PHE A 1 136 ? 3.763   4.898   -12.799 1.00 97.96 136 A 1 
ATOM   1085 C  CD2 . PHE A 1 136 ? 2.054   3.239   -12.691 1.00 97.93 136 A 1 
ATOM   1086 C  CE1 . PHE A 1 136 ? 2.819   5.862   -13.112 1.00 97.25 136 A 1 
ATOM   1087 C  CE2 . PHE A 1 136 ? 1.101   4.204   -12.998 1.00 97.28 136 A 1 
ATOM   1088 C  CZ  . PHE A 1 136 ? 1.481   5.510   -13.207 1.00 97.46 136 A 1 
ATOM   1089 N  N   . LEU A 1 137 ? 6.094   0.010   -13.872 1.00 98.42 137 A 1 
ATOM   1090 C  CA  . LEU A 1 137 ? 6.630   -1.313  -13.570 1.00 98.47 137 A 1 
ATOM   1091 C  C   . LEU A 1 137 ? 7.768   -1.716  -14.506 1.00 98.38 137 A 1 
ATOM   1092 O  O   . LEU A 1 137 ? 7.786   -1.349  -15.676 1.00 97.99 137 A 1 
ATOM   1093 C  CB  . LEU A 1 137 ? 5.518   -2.362  -13.660 1.00 98.40 137 A 1 
ATOM   1094 C  CG  . LEU A 1 137 ? 4.307   -2.184  -12.741 1.00 98.18 137 A 1 
ATOM   1095 C  CD1 . LEU A 1 137 ? 3.235   -3.225  -13.061 1.00 97.86 137 A 1 
ATOM   1096 C  CD2 . LEU A 1 137 ? 4.724   -2.283  -11.280 1.00 97.70 137 A 1 
ATOM   1097 N  N   . SER A 1 138 ? 8.720   -2.483  -13.963 1.00 98.43 138 A 1 
ATOM   1098 C  CA  . SER A 1 138 ? 9.736   -3.118  -14.787 1.00 98.29 138 A 1 
ATOM   1099 C  C   . SER A 1 138 ? 9.093   -4.256  -15.573 1.00 98.39 138 A 1 
ATOM   1100 O  O   . SER A 1 138 ? 7.998   -4.719  -15.230 1.00 98.12 138 A 1 
ATOM   1101 C  CB  . SER A 1 138 ? 10.875  -3.662  -13.928 1.00 97.77 138 A 1 
ATOM   1102 O  OG  . SER A 1 138 ? 10.428  -4.733  -13.110 1.00 96.09 138 A 1 
ATOM   1103 N  N   . GLN A 1 139 ? 9.765   -4.731  -16.620 1.00 98.28 139 A 1 
ATOM   1104 C  CA  . GLN A 1 139 ? 9.211   -5.798  -17.443 1.00 98.09 139 A 1 
ATOM   1105 C  C   . GLN A 1 139 ? 8.974   -7.070  -16.624 1.00 98.12 139 A 1 
ATOM   1106 O  O   . GLN A 1 139 ? 7.960   -7.746  -16.787 1.00 97.79 139 A 1 
ATOM   1107 C  CB  . GLN A 1 139 ? 10.126  -6.105  -18.632 1.00 97.73 139 A 1 
ATOM   1108 C  CG  . GLN A 1 139 ? 9.539   -7.101  -19.620 1.00 89.20 139 A 1 
ATOM   1109 C  CD  . GLN A 1 139 ? 8.205   -6.639  -20.192 1.00 83.35 139 A 1 
ATOM   1110 O  OE1 . GLN A 1 139 ? 8.037   -5.462  -20.524 1.00 77.40 139 A 1 
ATOM   1111 N  NE2 . GLN A 1 139 ? 7.265   -7.559  -20.307 1.00 73.84 139 A 1 
ATOM   1112 N  N   . ASN A 1 140 ? 9.931   -7.399  -15.739 1.00 98.00 140 A 1 
ATOM   1113 C  CA  . ASN A 1 140 ? 9.774   -8.567  -14.877 1.00 97.89 140 A 1 
ATOM   1114 C  C   . ASN A 1 140 ? 8.585   -8.408  -13.929 1.00 98.23 140 A 1 
ATOM   1115 O  O   . ASN A 1 140 ? 7.850   -9.358  -13.670 1.00 97.95 140 A 1 
ATOM   1116 C  CB  . ASN A 1 140 ? 11.055  -8.820  -14.079 1.00 96.77 140 A 1 
ATOM   1117 C  CG  . ASN A 1 140 ? 12.178  -9.366  -14.942 1.00 82.16 140 A 1 
ATOM   1118 O  OD1 . ASN A 1 140 ? 11.954  -9.849  -16.051 1.00 72.15 140 A 1 
ATOM   1119 N  ND2 . ASN A 1 140 ? 13.406  -9.295  -14.424 1.00 71.80 140 A 1 
ATOM   1120 N  N   . ALA A 1 141 ? 8.392   -7.188  -13.407 1.00 98.26 141 A 1 
ATOM   1121 C  CA  . ALA A 1 141 ? 7.272   -6.909  -12.512 1.00 98.51 141 A 1 
ATOM   1122 C  C   . ALA A 1 141 ? 5.939   -7.034  -13.250 1.00 98.51 141 A 1 
ATOM   1123 O  O   . ALA A 1 141 ? 4.963   -7.525  -12.689 1.00 98.40 141 A 1 
ATOM   1124 C  CB  . ALA A 1 141 ? 7.415   -5.520  -11.901 1.00 98.57 141 A 1 
ATOM   1125 N  N   . ILE A 1 142 ? 5.901   -6.590  -14.507 1.00 98.55 142 A 1 
ATOM   1126 C  CA  . ILE A 1 142 ? 4.701   -6.705  -15.326 1.00 98.31 142 A 1 
ATOM   1127 C  C   . ILE A 1 142 ? 4.302   -8.177  -15.494 1.00 98.06 142 A 1 
ATOM   1128 O  O   . ILE A 1 142 ? 3.140   -8.537  -15.316 1.00 97.69 142 A 1 
ATOM   1129 C  CB  . ILE A 1 142 ? 4.900   -6.050  -16.709 1.00 98.32 142 A 1 
ATOM   1130 C  CG1 . ILE A 1 142 ? 4.995   -4.528  -16.563 1.00 97.57 142 A 1 
ATOM   1131 C  CG2 . ILE A 1 142 ? 3.763   -6.419  -17.660 1.00 97.48 142 A 1 
ATOM   1132 C  CD1 . ILE A 1 142 ? 5.403   -3.808  -17.838 1.00 95.60 142 A 1 
ATOM   1133 N  N   . GLU A 1 143 ? 5.267   -9.024  -15.824 1.00 98.06 143 A 1 
ATOM   1134 C  CA  . GLU A 1 143 ? 4.988   -10.445 -16.037 1.00 97.64 143 A 1 
ATOM   1135 C  C   . GLU A 1 143 ? 4.528   -11.118 -14.748 1.00 97.41 143 A 1 
ATOM   1136 O  O   . GLU A 1 143 ? 3.618   -11.952 -14.765 1.00 96.93 143 A 1 
ATOM   1137 C  CB  . GLU A 1 143 ? 6.221   -11.149 -16.604 1.00 97.39 143 A 1 
ATOM   1138 C  CG  . GLU A 1 143 ? 6.602   -10.675 -18.003 1.00 90.67 143 A 1 
ATOM   1139 C  CD  . GLU A 1 143 ? 5.453   -10.814 -18.993 1.00 82.61 143 A 1 
ATOM   1140 O  OE1 . GLU A 1 143 ? 4.793   -11.873 -19.003 1.00 74.88 143 A 1 
ATOM   1141 O  OE2 . GLU A 1 143 ? 5.204   -9.854  -19.750 1.00 76.37 143 A 1 
ATOM   1142 N  N   . SER A 1 144 ? 5.133   -10.744 -13.632 1.00 97.59 144 A 1 
ATOM   1143 C  CA  . SER A 1 144 ? 4.741   -11.298 -12.343 1.00 97.58 144 A 1 
ATOM   1144 C  C   . SER A 1 144 ? 3.338   -10.818 -11.951 1.00 97.44 144 A 1 
ATOM   1145 O  O   . SER A 1 144 ? 2.513   -11.602 -11.470 1.00 97.18 144 A 1 
ATOM   1146 C  CB  . SER A 1 144 ? 5.753   -10.912 -11.266 1.00 97.66 144 A 1 
ATOM   1147 O  OG  . SER A 1 144 ? 5.495   -11.575 -10.041 1.00 91.74 144 A 1 
ATOM   1148 N  N   . PHE A 1 145 ? 3.060   -9.538  -12.179 1.00 97.85 145 A 1 
ATOM   1149 C  CA  . PHE A 1 145 ? 1.756   -8.949  -11.890 1.00 97.75 145 A 1 
ATOM   1150 C  C   . PHE A 1 145 ? 0.655   -9.666  -12.677 1.00 97.36 145 A 1 
ATOM   1151 O  O   . PHE A 1 145 ? -0.416  -9.966  -12.145 1.00 96.92 145 A 1 
ATOM   1152 C  CB  . PHE A 1 145 ? 1.763   -7.446  -12.223 1.00 97.81 145 A 1 
ATOM   1153 C  CG  . PHE A 1 145 ? 0.676   -6.653  -11.540 1.00 98.08 145 A 1 
ATOM   1154 C  CD1 . PHE A 1 145 ? 0.989   -5.679  -10.598 1.00 97.52 145 A 1 
ATOM   1155 C  CD2 . PHE A 1 145 ? -0.666  -6.864  -11.834 1.00 97.28 145 A 1 
ATOM   1156 C  CE1 . PHE A 1 145 ? -0.004  -4.941  -9.972  1.00 96.76 145 A 1 
ATOM   1157 C  CE2 . PHE A 1 145 ? -1.662  -6.142  -11.206 1.00 96.64 145 A 1 
ATOM   1158 C  CZ  . PHE A 1 145 ? -1.330  -5.174  -10.271 1.00 97.34 145 A 1 
ATOM   1159 N  N   . LYS A 1 146 ? 0.940   -9.957  -13.951 1.00 97.37 146 A 1 
ATOM   1160 C  CA  . LYS A 1 146 ? -0.029  -10.637 -14.808 1.00 96.82 146 A 1 
ATOM   1161 C  C   . LYS A 1 146 ? -0.395  -12.024 -14.278 1.00 96.17 146 A 1 
ATOM   1162 O  O   . LYS A 1 146 ? -1.494  -12.514 -14.524 1.00 95.52 146 A 1 
ATOM   1163 C  CB  . LYS A 1 146 ? 0.516   -10.769 -16.237 1.00 96.72 146 A 1 
ATOM   1164 C  CG  . LYS A 1 146 ? 0.484   -9.479  -17.042 1.00 94.97 146 A 1 
ATOM   1165 C  CD  . LYS A 1 146 ? 1.047   -9.695  -18.439 1.00 92.79 146 A 1 
ATOM   1166 C  CE  . LYS A 1 146 ? 0.956   -8.429  -19.276 1.00 87.71 146 A 1 
ATOM   1167 N  NZ  . LYS A 1 146 ? 1.560   -8.619  -20.627 1.00 82.06 146 A 1 
ATOM   1168 N  N   . HIS A 1 147 ? 0.520   -12.644 -13.538 1.00 96.42 147 A 1 
ATOM   1169 C  CA  . HIS A 1 147 ? 0.277   -13.976 -13.005 1.00 95.94 147 A 1 
ATOM   1170 C  C   . HIS A 1 147 ? -0.648  -13.951 -11.787 1.00 96.05 147 A 1 
ATOM   1171 O  O   . HIS A 1 147 ? -1.579  -14.747 -11.704 1.00 94.87 147 A 1 
ATOM   1172 C  CB  . HIS A 1 147 ? 1.602   -14.660 -12.644 1.00 94.99 147 A 1 
ATOM   1173 C  CG  . HIS A 1 147 ? 1.420   -16.028 -12.060 1.00 88.33 147 A 1 
ATOM   1174 N  ND1 . HIS A 1 147 ? 0.957   -17.101 -12.793 1.00 76.60 147 A 1 
ATOM   1175 C  CD2 . HIS A 1 147 ? 1.631   -16.502 -10.805 1.00 75.86 147 A 1 
ATOM   1176 C  CE1 . HIS A 1 147 ? 0.894   -18.172 -12.020 1.00 75.81 147 A 1 
ATOM   1177 N  NE2 . HIS A 1 147 ? 1.299   -17.826 -10.816 1.00 77.56 147 A 1 
ATOM   1178 N  N   . GLY A 1 148 ? -0.404  -13.018 -10.846 1.00 96.43 148 A 1 
ATOM   1179 C  CA  . GLY A 1 148 ? -1.181  -13.027 -9.617  1.00 96.62 148 A 1 
ATOM   1180 C  C   . GLY A 1 148 ? -1.275  -11.701 -8.865  1.00 97.32 148 A 1 
ATOM   1181 O  O   . GLY A 1 148 ? -1.792  -11.663 -7.753  1.00 97.18 148 A 1 
ATOM   1182 N  N   . GLY A 1 149 ? -0.779  -10.620 -9.460  1.00 97.24 149 A 1 
ATOM   1183 C  CA  . GLY A 1 149 ? -0.857  -9.306  -8.825  1.00 97.56 149 A 1 
ATOM   1184 C  C   . GLY A 1 149 ? 0.245   -9.035  -7.810  1.00 97.99 149 A 1 
ATOM   1185 O  O   . GLY A 1 149 ? 0.199   -8.030  -7.098  1.00 97.90 149 A 1 
ATOM   1186 N  N   . TYR A 1 150 ? 1.237   -9.920  -7.744  1.00 98.14 150 A 1 
ATOM   1187 C  CA  . TYR A 1 150 ? 2.389   -9.738  -6.861  1.00 98.14 150 A 1 
ATOM   1188 C  C   . TYR A 1 150 ? 3.671   -9.594  -7.681  1.00 98.32 150 A 1 
ATOM   1189 O  O   . TYR A 1 150 ? 3.755   -10.086 -8.805  1.00 98.25 150 A 1 
ATOM   1190 C  CB  . TYR A 1 150 ? 2.511   -10.897 -5.866  1.00 97.91 150 A 1 
ATOM   1191 C  CG  . TYR A 1 150 ? 2.583   -12.287 -6.482  1.00 97.95 150 A 1 
ATOM   1192 C  CD1 . TYR A 1 150 ? 3.774   -12.789 -6.989  1.00 97.33 150 A 1 
ATOM   1193 C  CD2 . TYR A 1 150 ? 1.462   -13.108 -6.528  1.00 97.21 150 A 1 
ATOM   1194 C  CE1 . TYR A 1 150 ? 3.849   -14.065 -7.535  1.00 96.73 150 A 1 
ATOM   1195 C  CE2 . TYR A 1 150 ? 1.521   -14.388 -7.074  1.00 96.73 150 A 1 
ATOM   1196 C  CZ  . TYR A 1 150 ? 2.723   -14.857 -7.574  1.00 97.08 150 A 1 
ATOM   1197 O  OH  . TYR A 1 150 ? 2.790   -16.126 -8.113  1.00 96.18 150 A 1 
ATOM   1198 N  N   . TYR A 1 151 ? 4.672   -8.910  -7.119  1.00 98.67 151 A 1 
ATOM   1199 C  CA  . TYR A 1 151 ? 5.903   -8.636  -7.862  1.00 98.72 151 A 1 
ATOM   1200 C  C   . TYR A 1 151 ? 6.965   -8.001  -6.967  1.00 98.85 151 A 1 
ATOM   1201 O  O   . TYR A 1 151 ? 6.695   -7.657  -5.815  1.00 98.84 151 A 1 
ATOM   1202 C  CB  . TYR A 1 151 ? 5.614   -7.707  -9.049  1.00 98.69 151 A 1 
ATOM   1203 C  CG  . TYR A 1 151 ? 5.141   -6.322  -8.645  1.00 98.78 151 A 1 
ATOM   1204 C  CD1 . TYR A 1 151 ? 3.795   -6.067  -8.404  1.00 98.55 151 A 1 
ATOM   1205 C  CD2 . TYR A 1 151 ? 6.040   -5.269  -8.506  1.00 98.41 151 A 1 
ATOM   1206 C  CE1 . TYR A 1 151 ? 3.353   -4.805  -8.037  1.00 98.38 151 A 1 
ATOM   1207 C  CE2 . TYR A 1 151 ? 5.611   -3.997  -8.145  1.00 98.38 151 A 1 
ATOM   1208 C  CZ  . TYR A 1 151 ? 4.268   -3.775  -7.908  1.00 98.67 151 A 1 
ATOM   1209 O  OH  . TYR A 1 151 ? 3.844   -2.512  -7.552  1.00 98.48 151 A 1 
ATOM   1210 N  N   . THR A 1 152 ? 8.169   -7.851  -7.506  1.00 98.87 152 A 1 
ATOM   1211 C  CA  . THR A 1 152 ? 9.240   -7.122  -6.843  1.00 98.84 152 A 1 
ATOM   1212 C  C   . THR A 1 152 ? 9.860   -6.116  -7.808  1.00 98.82 152 A 1 
ATOM   1213 O  O   . THR A 1 152 ? 9.839   -6.314  -9.025  1.00 98.50 152 A 1 
ATOM   1214 C  CB  . THR A 1 152 ? 10.364  -8.050  -6.333  1.00 98.52 152 A 1 
ATOM   1215 O  OG1 . THR A 1 152 ? 11.082  -8.605  -7.443  1.00 95.98 152 A 1 
ATOM   1216 C  CG2 . THR A 1 152 ? 9.792   -9.182  -5.488  1.00 96.13 152 A 1 
ATOM   1217 N  N   . MET A 1 153 ? 10.411  -5.037  -7.255  1.00 98.66 153 A 1 
ATOM   1218 C  CA  . MET A 1 153 ? 11.202  -4.070  -8.011  1.00 98.42 153 A 1 
ATOM   1219 C  C   . MET A 1 153 ? 12.278  -3.497  -7.091  1.00 98.51 153 A 1 
ATOM   1220 O  O   . MET A 1 153 ? 11.989  -3.173  -5.942  1.00 98.32 153 A 1 
ATOM   1221 C  CB  . MET A 1 153 ? 10.346  -2.917  -8.555  1.00 97.14 153 A 1 
ATOM   1222 C  CG  . MET A 1 153 ? 9.397   -3.293  -9.680  1.00 92.80 153 A 1 
ATOM   1223 S  SD  . MET A 1 153 ? 8.754   -1.838  -10.557 1.00 95.32 153 A 1 
ATOM   1224 C  CE  . MET A 1 153 ? 7.890   -0.969  -9.242  1.00 88.55 153 A 1 
ATOM   1225 N  N   . PRO A 1 154 ? 13.507  -3.349  -7.581  1.00 98.52 154 A 1 
ATOM   1226 C  CA  . PRO A 1 154 ? 14.537  -2.711  -6.757  1.00 98.25 154 A 1 
ATOM   1227 C  C   . PRO A 1 154 ? 14.284  -1.210  -6.630  1.00 98.31 154 A 1 
ATOM   1228 O  O   . PRO A 1 154 ? 13.894  -0.566  -7.606  1.00 98.01 154 A 1 
ATOM   1229 C  CB  . PRO A 1 154 ? 15.828  -2.982  -7.537  1.00 97.52 154 A 1 
ATOM   1230 C  CG  . PRO A 1 154 ? 15.385  -3.121  -8.956  1.00 94.73 154 A 1 
ATOM   1231 C  CD  . PRO A 1 154 ? 14.018  -3.759  -8.901  1.00 97.72 154 A 1 
ATOM   1232 N  N   . PHE A 1 155 ? 14.488  -0.664  -5.432  1.00 98.06 155 A 1 
ATOM   1233 C  CA  . PHE A 1 155 ? 14.426  0.781   -5.264  1.00 97.90 155 A 1 
ATOM   1234 C  C   . PHE A 1 155 ? 15.573  1.413   -6.042  1.00 97.68 155 A 1 
ATOM   1235 O  O   . PHE A 1 155 ? 16.673  0.855   -6.084  1.00 97.04 155 A 1 
ATOM   1236 C  CB  . PHE A 1 155 ? 14.514  1.159   -3.779  1.00 98.08 155 A 1 
ATOM   1237 C  CG  . PHE A 1 155 ? 13.230  1.002   -3.024  1.00 98.37 155 A 1 
ATOM   1238 C  CD1 . PHE A 1 155 ? 12.916  -0.199  -2.403  1.00 97.97 155 A 1 
ATOM   1239 C  CD2 . PHE A 1 155 ? 12.331  2.052   -2.929  1.00 97.81 155 A 1 
ATOM   1240 C  CE1 . PHE A 1 155 ? 11.733  -0.349  -1.701  1.00 97.51 155 A 1 
ATOM   1241 C  CE2 . PHE A 1 155 ? 11.144  1.912   -2.225  1.00 97.47 155 A 1 
ATOM   1242 C  CZ  . PHE A 1 155 ? 10.839  0.710   -1.610  1.00 98.01 155 A 1 
ATOM   1243 N  N   . PRO A 1 156 ? 15.355  2.582   -6.680  1.00 97.39 156 A 1 
ATOM   1244 C  CA  . PRO A 1 156 ? 16.402  3.251   -7.452  1.00 96.60 156 A 1 
ATOM   1245 C  C   . PRO A 1 156 ? 17.631  3.582   -6.603  1.00 96.35 156 A 1 
ATOM   1246 O  O   . PRO A 1 156 ? 17.492  4.035   -5.465  1.00 95.29 156 A 1 
ATOM   1247 C  CB  . PRO A 1 156 ? 15.715  4.523   -7.939  1.00 95.51 156 A 1 
ATOM   1248 C  CG  . PRO A 1 156 ? 14.264  4.183   -7.971  1.00 93.96 156 A 1 
ATOM   1249 C  CD  . PRO A 1 156 ? 14.061  3.266   -6.794  1.00 96.76 156 A 1 
ATOM   1250 N  N   . ALA A 1 157 ? 18.807  3.378   -7.158  1.00 93.51 157 A 1 
ATOM   1251 C  CA  . ALA A 1 157 ? 20.056  3.584   -6.428  1.00 91.81 157 A 1 
ATOM   1252 C  C   . ALA A 1 157 ? 20.297  5.053   -6.070  1.00 91.84 157 A 1 
ATOM   1253 O  O   . ALA A 1 157 ? 20.984  5.353   -5.096  1.00 88.47 157 A 1 
ATOM   1254 C  CB  . ALA A 1 157 ? 21.230  3.040   -7.235  1.00 88.49 157 A 1 
ATOM   1255 N  N   . HIS A 1 158 ? 19.717  5.967   -6.849  1.00 90.67 158 A 1 
ATOM   1256 C  CA  . HIS A 1 158 ? 19.965  7.394   -6.655  1.00 90.10 158 A 1 
ATOM   1257 C  C   . HIS A 1 158 ? 19.301  7.958   -5.396  1.00 91.52 158 A 1 
ATOM   1258 O  O   . HIS A 1 158 ? 19.467  9.134   -5.081  1.00 89.64 158 A 1 
ATOM   1259 C  CB  . HIS A 1 158 ? 19.516  8.194   -7.884  1.00 86.51 158 A 1 
ATOM   1260 C  CG  . HIS A 1 158 ? 18.034  8.199   -8.102  1.00 81.31 158 A 1 
ATOM   1261 N  ND1 . HIS A 1 158 ? 17.422  7.462   -9.087  1.00 71.76 158 A 1 
ATOM   1262 C  CD2 . HIS A 1 158 ? 17.042  8.866   -7.465  1.00 70.73 158 A 1 
ATOM   1263 C  CE1 . HIS A 1 158 ? 16.117  7.673   -9.047  1.00 68.55 158 A 1 
ATOM   1264 N  NE2 . HIS A 1 158 ? 15.863  8.513   -8.071  1.00 70.12 158 A 1 
ATOM   1265 N  N   . LEU A 1 159 ? 18.555  7.124   -4.670  1.00 94.73 159 A 1 
ATOM   1266 C  CA  . LEU A 1 159 ? 17.861  7.563   -3.461  1.00 94.78 159 A 1 
ATOM   1267 C  C   . LEU A 1 159 ? 18.771  7.624   -2.231  1.00 94.29 159 A 1 
ATOM   1268 O  O   . LEU A 1 159 ? 18.320  7.948   -1.136  1.00 91.18 159 A 1 
ATOM   1269 C  CB  . LEU A 1 159 ? 16.666  6.651   -3.176  1.00 94.63 159 A 1 
ATOM   1270 C  CG  . LEU A 1 159 ? 15.531  6.678   -4.202  1.00 95.17 159 A 1 
ATOM   1271 C  CD1 . LEU A 1 159 ? 14.508  5.587   -3.899  1.00 94.53 159 A 1 
ATOM   1272 C  CD2 . LEU A 1 159 ? 14.856  8.047   -4.219  1.00 94.58 159 A 1 
ATOM   1273 N  N   . GLY A 1 160 ? 20.053  7.316   -2.401  1.00 94.04 160 A 1 
ATOM   1274 C  CA  . GLY A 1 160 ? 20.985  7.343   -1.286  1.00 93.63 160 A 1 
ATOM   1275 C  C   . GLY A 1 160 ? 20.975  6.062   -0.470  1.00 94.64 160 A 1 
ATOM   1276 O  O   . GLY A 1 160 ? 21.361  6.065   0.700   1.00 91.80 160 A 1 
ATOM   1277 N  N   . ILE A 1 161 ? 20.540  4.974   -1.079  1.00 95.24 161 A 1 
ATOM   1278 C  CA  . ILE A 1 161 ? 20.466  3.679   -0.425  1.00 95.16 161 A 1 
ATOM   1279 C  C   . ILE A 1 161 ? 21.854  3.054   -0.338  1.00 95.22 161 A 1 
ATOM   1280 O  O   . ILE A 1 161 ? 22.594  3.039   -1.320  1.00 93.18 161 A 1 
ATOM   1281 C  CB  . ILE A 1 161 ? 19.512  2.741   -1.182  1.00 93.06 161 A 1 
ATOM   1282 C  CG1 . ILE A 1 161 ? 18.102  3.338   -1.216  1.00 86.02 161 A 1 
ATOM   1283 C  CG2 . ILE A 1 161 ? 19.485  1.353   -0.546  1.00 84.12 161 A 1 
ATOM   1284 C  CD1 . ILE A 1 161 ? 17.169  2.676   -2.203  1.00 83.99 161 A 1 
ATOM   1285 N  N   . LYS A 1 162 ? 22.210  2.541   0.854   1.00 95.36 162 A 1 
ATOM   1286 C  CA  . LYS A 1 162 ? 23.544  1.993   1.074   1.00 95.39 162 A 1 
ATOM   1287 C  C   . LYS A 1 162 ? 23.560  0.463   1.108   1.00 95.41 162 A 1 
ATOM   1288 O  O   . LYS A 1 162 ? 24.624  -0.153  1.168   1.00 92.73 162 A 1 
ATOM   1289 C  CB  . LYS A 1 162 ? 24.139  2.557   2.370   1.00 93.97 162 A 1 
ATOM   1290 C  CG  . LYS A 1 162 ? 24.421  4.050   2.306   1.00 90.86 162 A 1 
ATOM   1291 C  CD  . LYS A 1 162 ? 25.143  4.540   3.549   1.00 81.65 162 A 1 
ATOM   1292 C  CE  . LYS A 1 162 ? 25.488  6.011   3.437   1.00 74.90 162 A 1 
ATOM   1293 N  NZ  . LYS A 1 162 ? 26.221  6.519   4.631   1.00 64.41 162 A 1 
ATOM   1294 N  N   . VAL A 1 163 ? 22.385  -0.145  1.067   1.00 94.92 163 A 1 
ATOM   1295 C  CA  . VAL A 1 163 ? 22.240  -1.590  0.973   1.00 95.18 163 A 1 
ATOM   1296 C  C   . VAL A 1 163 ? 21.165  -1.869  -0.071  1.00 96.02 163 A 1 
ATOM   1297 O  O   . VAL A 1 163 ? 20.143  -1.187  -0.073  1.00 94.90 163 A 1 
ATOM   1298 C  CB  . VAL A 1 163 ? 21.821  -2.217  2.328   1.00 92.41 163 A 1 
ATOM   1299 C  CG1 . VAL A 1 163 ? 21.555  -3.707  2.173   1.00 80.83 163 A 1 
ATOM   1300 C  CG2 . VAL A 1 163 ? 22.896  -1.970  3.380   1.00 81.96 163 A 1 
ATOM   1301 N  N   . PRO A 1 164 ? 21.383  -2.854  -0.966  1.00 96.62 164 A 1 
ATOM   1302 C  CA  . PRO A 1 164 ? 20.369  -3.153  -1.981  1.00 96.80 164 A 1 
ATOM   1303 C  C   . PRO A 1 164 ? 18.996  -3.352  -1.342  1.00 97.45 164 A 1 
ATOM   1304 O  O   . PRO A 1 164 ? 18.818  -4.234  -0.492  1.00 97.00 164 A 1 
ATOM   1305 C  CB  . PRO A 1 164 ? 20.880  -4.444  -2.623  1.00 95.91 164 A 1 
ATOM   1306 C  CG  . PRO A 1 164 ? 22.361  -4.370  -2.465  1.00 94.03 164 A 1 
ATOM   1307 C  CD  . PRO A 1 164 ? 22.582  -3.706  -1.132  1.00 96.15 164 A 1 
ATOM   1308 N  N   . LEU A 1 165 ? 18.028  -2.524  -1.747  1.00 97.85 165 A 1 
ATOM   1309 C  CA  . LEU A 1 165 ? 16.700  -2.520  -1.147  1.00 98.17 165 A 1 
ATOM   1310 C  C   . LEU A 1 165 ? 15.651  -2.762  -2.225  1.00 98.34 165 A 1 
ATOM   1311 O  O   . LEU A 1 165 ? 15.714  -2.171  -3.307  1.00 98.23 165 A 1 
ATOM   1312 C  CB  . LEU A 1 165 ? 16.441  -1.186  -0.443  1.00 97.95 165 A 1 
ATOM   1313 C  CG  . LEU A 1 165 ? 15.106  -1.025  0.281   1.00 97.44 165 A 1 
ATOM   1314 C  CD1 . LEU A 1 165 ? 14.995  -1.995  1.445   1.00 96.70 165 A 1 
ATOM   1315 C  CD2 . LEU A 1 165 ? 14.937  0.412   0.771   1.00 96.64 165 A 1 
ATOM   1316 N  N   . ASN A 1 166 ? 14.689  -3.623  -1.924  1.00 98.46 166 A 1 
ATOM   1317 C  CA  . ASN A 1 166 ? 13.670  -4.009  -2.888  1.00 98.62 166 A 1 
ATOM   1318 C  C   . ASN A 1 166 ? 12.261  -3.732  -2.397  1.00 98.75 166 A 1 
ATOM   1319 O  O   . ASN A 1 166 ? 11.945  -3.925  -1.222  1.00 98.62 166 A 1 
ATOM   1320 C  CB  . ASN A 1 166 ? 13.798  -5.499  -3.232  1.00 98.50 166 A 1 
ATOM   1321 C  CG  . ASN A 1 166 ? 15.139  -5.850  -3.832  1.00 98.33 166 A 1 
ATOM   1322 O  OD1 . ASN A 1 166 ? 15.327  -5.760  -5.041  1.00 93.93 166 A 1 
ATOM   1323 N  ND2 . ASN A 1 166 ? 16.079  -6.251  -2.986  1.00 93.19 166 A 1 
ATOM   1324 N  N   . ALA A 1 167 ? 11.396  -3.268  -3.304  1.00 98.68 167 A 1 
ATOM   1325 C  CA  . ALA A 1 167 ? 9.971   -3.193  -3.044  1.00 98.78 167 A 1 
ATOM   1326 C  C   . ALA A 1 167 ? 9.364   -4.551  -3.364  1.00 98.87 167 A 1 
ATOM   1327 O  O   . ALA A 1 167 ? 9.577   -5.089  -4.453  1.00 98.77 167 A 1 
ATOM   1328 C  CB  . ALA A 1 167 ? 9.321   -2.110  -3.891  1.00 98.61 167 A 1 
ATOM   1329 N  N   . VAL A 1 168 ? 8.629   -5.124  -2.412  1.00 98.88 168 A 1 
ATOM   1330 C  CA  . VAL A 1 168 ? 7.971   -6.404  -2.606  1.00 98.88 168 A 1 
ATOM   1331 C  C   . VAL A 1 168 ? 6.478   -6.229  -2.359  1.00 98.81 168 A 1 
ATOM   1332 O  O   . VAL A 1 168 ? 6.073   -5.816  -1.273  1.00 98.79 168 A 1 
ATOM   1333 C  CB  . VAL A 1 168 ? 8.530   -7.489  -1.659  1.00 98.80 168 A 1 
ATOM   1334 C  CG1 . VAL A 1 168 ? 7.803   -8.806  -1.866  1.00 98.46 168 A 1 
ATOM   1335 C  CG2 . VAL A 1 168 ? 10.023  -7.666  -1.891  1.00 98.50 168 A 1 
ATOM   1336 N  N   . VAL A 1 169 ? 5.663   -6.526  -3.372  1.00 98.85 169 A 1 
ATOM   1337 C  CA  . VAL A 1 169 ? 4.216   -6.403  -3.260  1.00 98.84 169 A 1 
ATOM   1338 C  C   . VAL A 1 169 ? 3.581   -7.777  -3.182  1.00 98.83 169 A 1 
ATOM   1339 O  O   . VAL A 1 169 ? 3.804   -8.623  -4.051  1.00 98.71 169 A 1 
ATOM   1340 C  CB  . VAL A 1 169 ? 3.625   -5.618  -4.450  1.00 98.76 169 A 1 
ATOM   1341 C  CG1 . VAL A 1 169 ? 2.099   -5.693  -4.451  1.00 98.20 169 A 1 
ATOM   1342 C  CG2 . VAL A 1 169 ? 4.082   -4.171  -4.394  1.00 98.27 169 A 1 
ATOM   1343 N  N   . LEU A 1 170 ? 2.786   -8.002  -2.134  1.00 98.78 170 A 1 
ATOM   1344 C  CA  . LEU A 1 170 ? 2.016   -9.229  -1.989  1.00 98.69 170 A 1 
ATOM   1345 C  C   . LEU A 1 170 ? 0.537   -8.952  -2.254  1.00 98.50 170 A 1 
ATOM   1346 O  O   . LEU A 1 170 ? -0.001  -7.945  -1.790  1.00 98.29 170 A 1 
ATOM   1347 C  CB  . LEU A 1 170 ? 2.179   -9.819  -0.584  1.00 98.64 170 A 1 
ATOM   1348 C  CG  . LEU A 1 170 ? 3.572   -10.318 -0.200  1.00 98.29 170 A 1 
ATOM   1349 C  CD1 . LEU A 1 170 ? 3.570   -10.856 1.230   1.00 97.91 170 A 1 
ATOM   1350 C  CD2 . LEU A 1 170 ? 4.039   -11.403 -1.164  1.00 97.64 170 A 1 
ATOM   1351 N  N   . ASN A 1 171 ? -0.115  -9.850  -2.997  1.00 98.31 171 A 1 
ATOM   1352 C  CA  . ASN A 1 171 ? -1.551  -9.757  -3.238  1.00 98.18 171 A 1 
ATOM   1353 C  C   . ASN A 1 171 ? -2.293  -10.543 -2.165  1.00 98.03 171 A 1 
ATOM   1354 O  O   . ASN A 1 171 ? -2.589  -11.724 -2.329  1.00 97.65 171 A 1 
ATOM   1355 C  CB  . ASN A 1 171 ? -1.897  -10.282 -4.632  1.00 97.75 171 A 1 
ATOM   1356 C  CG  . ASN A 1 171 ? -3.378  -10.173 -4.940  1.00 97.61 171 A 1 
ATOM   1357 O  OD1 . ASN A 1 171 ? -4.151  -9.627  -4.156  1.00 95.76 171 A 1 
ATOM   1358 N  ND2 . ASN A 1 171 ? -3.779  -10.693 -6.086  1.00 94.86 171 A 1 
ATOM   1359 N  N   . THR A 1 172 ? -2.597  -9.869  -1.042  1.00 97.96 172 A 1 
ATOM   1360 C  CA  . THR A 1 172 ? -3.268  -10.547 0.067   1.00 97.82 172 A 1 
ATOM   1361 C  C   . THR A 1 172 ? -4.779  -10.594 -0.101  1.00 97.75 172 A 1 
ATOM   1362 O  O   . THR A 1 172 ? -5.476  -11.188 0.720   1.00 97.41 172 A 1 
ATOM   1363 C  CB  . THR A 1 172 ? -2.918  -9.892  1.420   1.00 97.87 172 A 1 
ATOM   1364 O  OG1 . THR A 1 172 ? -3.154  -8.483  1.354   1.00 96.68 172 A 1 
ATOM   1365 C  CG2 . THR A 1 172 ? -1.460  -10.150 1.756   1.00 96.44 172 A 1 
ATOM   1366 N  N   . VAL A 1 173 ? -5.303  -10.003 -1.181  1.00 97.64 173 A 1 
ATOM   1367 C  CA  . VAL A 1 173 ? -6.715  -10.192 -1.523  1.00 97.29 173 A 1 
ATOM   1368 C  C   . VAL A 1 173 ? -6.972  -11.670 -1.812  1.00 97.19 173 A 1 
ATOM   1369 O  O   . VAL A 1 173 ? -8.081  -12.169 -1.620  1.00 96.96 173 A 1 
ATOM   1370 C  CB  . VAL A 1 173 ? -7.132  -9.327  -2.732  1.00 97.03 173 A 1 
ATOM   1371 C  CG1 . VAL A 1 173 ? -8.602  -9.547  -3.083  1.00 96.01 173 A 1 
ATOM   1372 C  CG2 . VAL A 1 173 ? -6.883  -7.850  -2.434  1.00 96.19 173 A 1 
ATOM   1373 N  N   . LEU A 1 174 ? -5.928  -12.390 -2.228  1.00 97.36 174 A 1 
ATOM   1374 C  CA  . LEU A 1 174 ? -6.013  -13.838 -2.423  1.00 97.07 174 A 1 
ATOM   1375 C  C   . LEU A 1 174 ? -6.356  -14.559 -1.126  1.00 97.18 174 A 1 
ATOM   1376 O  O   . LEU A 1 174 ? -6.930  -15.650 -1.153  1.00 96.83 174 A 1 
ATOM   1377 C  CB  . LEU A 1 174 ? -4.693  -14.388 -2.966  1.00 96.87 174 A 1 
ATOM   1378 C  CG  . LEU A 1 174 ? -4.218  -13.859 -4.323  1.00 96.51 174 A 1 
ATOM   1379 C  CD1 . LEU A 1 174 ? -2.867  -14.475 -4.687  1.00 96.05 174 A 1 
ATOM   1380 C  CD2 . LEU A 1 174 ? -5.249  -14.153 -5.409  1.00 95.81 174 A 1 
ATOM   1381 N  N   . TYR A 1 175 ? -6.030  -13.942 0.022   1.00 97.16 175 A 1 
ATOM   1382 C  CA  . TYR A 1 175 ? -6.227  -14.568 1.324   1.00 97.23 175 A 1 
ATOM   1383 C  C   . TYR A 1 175 ? -7.440  -14.016 2.077   1.00 97.39 175 A 1 
ATOM   1384 O  O   . TYR A 1 175 ? -7.764  -14.497 3.165   1.00 96.86 175 A 1 
ATOM   1385 C  CB  . TYR A 1 175 ? -4.973  -14.388 2.189   1.00 97.35 175 A 1 
ATOM   1386 C  CG  . TYR A 1 175 ? -3.679  -14.776 1.509   1.00 97.73 175 A 1 
ATOM   1387 C  CD1 . TYR A 1 175 ? -3.629  -15.858 0.629   1.00 97.42 175 A 1 
ATOM   1388 C  CD2 . TYR A 1 175 ? -2.507  -14.077 1.756   1.00 97.39 175 A 1 
ATOM   1389 C  CE1 . TYR A 1 175 ? -2.436  -16.218 0.005   1.00 97.33 175 A 1 
ATOM   1390 C  CE2 . TYR A 1 175 ? -1.313  -14.431 1.144   1.00 97.31 175 A 1 
ATOM   1391 C  CZ  . TYR A 1 175 ? -1.285  -15.498 0.271   1.00 97.79 175 A 1 
ATOM   1392 O  OH  . TYR A 1 175 ? -0.107  -15.858 -0.338  1.00 97.58 175 A 1 
ATOM   1393 N  N   . TYR A 1 176 ? -8.109  -13.017 1.519   1.00 97.01 176 A 1 
ATOM   1394 C  CA  . TYR A 1 176 ? -9.254  -12.356 2.152   1.00 96.75 176 A 1 
ATOM   1395 C  C   . TYR A 1 176 ? -10.389 -13.359 2.371   1.00 96.41 176 A 1 
ATOM   1396 O  O   . TYR A 1 176 ? -10.713 -14.134 1.480   1.00 96.35 176 A 1 
ATOM   1397 C  CB  . TYR A 1 176 ? -9.724  -11.202 1.265   1.00 96.53 176 A 1 
ATOM   1398 C  CG  . TYR A 1 176 ? -10.682 -10.226 1.906   1.00 96.28 176 A 1 
ATOM   1399 C  CD1 . TYR A 1 176 ? -10.634 -9.928  3.262   1.00 94.96 176 A 1 
ATOM   1400 C  CD2 . TYR A 1 176 ? -11.626 -9.555  1.127   1.00 94.89 176 A 1 
ATOM   1401 C  CE1 . TYR A 1 176 ? -11.508 -9.011  3.836   1.00 93.65 176 A 1 
ATOM   1402 C  CE2 . TYR A 1 176 ? -12.496 -8.633  1.685   1.00 93.58 176 A 1 
ATOM   1403 C  CZ  . TYR A 1 176 ? -12.429 -8.365  3.033   1.00 93.93 176 A 1 
ATOM   1404 O  OH  . TYR A 1 176 ? -13.296 -7.455  3.590   1.00 92.61 176 A 1 
ATOM   1405 N  N   . ASN A 1 177 ? -11.006 -13.329 3.564   1.00 96.53 177 A 1 
ATOM   1406 C  CA  . ASN A 1 177 ? -12.009 -14.341 3.904   1.00 95.69 177 A 1 
ATOM   1407 C  C   . ASN A 1 177 ? -13.355 -14.154 3.187   1.00 95.86 177 A 1 
ATOM   1408 O  O   . ASN A 1 177 ? -14.279 -14.932 3.411   1.00 94.33 177 A 1 
ATOM   1409 C  CB  . ASN A 1 177 ? -12.205 -14.448 5.430   1.00 93.36 177 A 1 
ATOM   1410 C  CG  . ASN A 1 177 ? -12.642 -13.144 6.067   1.00 90.63 177 A 1 
ATOM   1411 O  OD1 . ASN A 1 177 ? -13.116 -12.229 5.398   1.00 82.18 177 A 1 
ATOM   1412 N  ND2 . ASN A 1 177 ? -12.488 -13.069 7.378   1.00 82.44 177 A 1 
ATOM   1413 N  N   . TYR A 1 178 ? -13.460 -13.131 2.341   1.00 95.73 178 A 1 
ATOM   1414 C  CA  . TYR A 1 178 ? -14.616 -12.972 1.466   1.00 95.16 178 A 1 
ATOM   1415 C  C   . TYR A 1 178 ? -14.316 -13.442 0.042   1.00 95.03 178 A 1 
ATOM   1416 O  O   . TYR A 1 178 ? -15.182 -13.389 -0.831  1.00 93.06 178 A 1 
ATOM   1417 C  CB  . TYR A 1 178 ? -15.099 -11.514 1.445   1.00 94.54 178 A 1 
ATOM   1418 C  CG  . TYR A 1 178 ? -15.846 -11.095 2.693   1.00 92.91 178 A 1 
ATOM   1419 C  CD1 . TYR A 1 178 ? -17.199 -11.359 2.832   1.00 88.05 178 A 1 
ATOM   1420 C  CD2 . TYR A 1 178 ? -15.201 -10.440 3.723   1.00 87.95 178 A 1 
ATOM   1421 C  CE1 . TYR A 1 178 ? -17.893 -10.980 3.970   1.00 85.39 178 A 1 
ATOM   1422 C  CE2 . TYR A 1 178 ? -15.886 -10.059 4.871   1.00 85.67 178 A 1 
ATOM   1423 C  CZ  . TYR A 1 178 ? -17.227 -10.330 4.981   1.00 86.08 178 A 1 
ATOM   1424 O  OH  . TYR A 1 178 ? -17.911 -9.955  6.110   1.00 83.80 178 A 1 
ATOM   1425 N  N   . ASN A 1 179 ? -13.090 -13.907 -0.195  1.00 95.95 179 A 1 
ATOM   1426 C  CA  . ASN A 1 179 ? -12.670 -14.392 -1.505  1.00 95.80 179 A 1 
ATOM   1427 C  C   . ASN A 1 179 ? -13.033 -15.872 -1.650  1.00 95.54 179 A 1 
ATOM   1428 O  O   . ASN A 1 179 ? -12.331 -16.741 -1.134  1.00 94.89 179 A 1 
ATOM   1429 C  CB  . ASN A 1 179 ? -11.171 -14.172 -1.699  1.00 95.64 179 A 1 
ATOM   1430 C  CG  . ASN A 1 179 ? -10.704 -14.455 -3.112  1.00 96.07 179 A 1 
ATOM   1431 O  OD1 . ASN A 1 179 ? -11.393 -15.101 -3.900  1.00 94.57 179 A 1 
ATOM   1432 N  ND2 . ASN A 1 179 ? -9.517  -13.961 -3.444  1.00 94.07 179 A 1 
ATOM   1433 N  N   . LYS A 1 180 ? -14.138 -16.154 -2.347  1.00 95.29 180 A 1 
ATOM   1434 C  CA  . LYS A 1 180 ? -14.641 -17.519 -2.483  1.00 94.32 180 A 1 
ATOM   1435 C  C   . LYS A 1 180 ? -13.730 -18.408 -3.320  1.00 93.82 180 A 1 
ATOM   1436 O  O   . LYS A 1 180 ? -13.765 -19.628 -3.208  1.00 91.50 180 A 1 
ATOM   1437 C  CB  . LYS A 1 180 ? -16.041 -17.514 -3.109  1.00 93.33 180 A 1 
ATOM   1438 C  CG  . LYS A 1 180 ? -17.070 -16.641 -2.400  1.00 88.32 180 A 1 
ATOM   1439 C  CD  . LYS A 1 180 ? -17.489 -17.227 -1.072  1.00 80.11 180 A 1 
ATOM   1440 C  CE  . LYS A 1 180 ? -18.633 -16.426 -0.470  1.00 71.47 180 A 1 
ATOM   1441 N  NZ  . LYS A 1 180 ? -19.023 -16.911 0.884   1.00 61.23 180 A 1 
ATOM   1442 N  N   . GLN A 1 181 ? -12.905 -17.802 -4.168  1.00 94.60 181 A 1 
ATOM   1443 C  CA  . GLN A 1 181 ? -12.083 -18.561 -5.105  1.00 93.58 181 A 1 
ATOM   1444 C  C   . GLN A 1 181 ? -10.925 -19.292 -4.434  1.00 93.47 181 A 1 
ATOM   1445 O  O   . GLN A 1 181 ? -10.394 -20.251 -4.996  1.00 90.58 181 A 1 
ATOM   1446 C  CB  . GLN A 1 181 ? -11.530 -17.647 -6.201  1.00 92.20 181 A 1 
ATOM   1447 C  CG  . GLN A 1 181 ? -12.585 -17.000 -7.084  1.00 88.78 181 A 1 
ATOM   1448 C  CD  . GLN A 1 181 ? -11.979 -16.309 -8.293  1.00 83.79 181 A 1 
ATOM   1449 O  OE1 . GLN A 1 181 ? -10.978 -16.769 -8.844  1.00 76.54 181 A 1 
ATOM   1450 N  NE2 . GLN A 1 181 ? -12.581 -15.203 -8.719  1.00 72.80 181 A 1 
ATOM   1451 N  N   . THR A 1 182 ? -10.518 -18.845 -3.246  1.00 94.76 182 A 1 
ATOM   1452 C  CA  . THR A 1 182 ? -9.287  -19.330 -2.635  1.00 94.79 182 A 1 
ATOM   1453 C  C   . THR A 1 182 ? -9.475  -19.999 -1.271  1.00 94.16 182 A 1 
ATOM   1454 O  O   . THR A 1 182 ? -8.502  -20.408 -0.646  1.00 92.72 182 A 1 
ATOM   1455 C  CB  . THR A 1 182 ? -8.272  -18.182 -2.464  1.00 94.82 182 A 1 
ATOM   1456 O  OG1 . THR A 1 182 ? -8.869  -17.148 -1.673  1.00 93.72 182 A 1 
ATOM   1457 C  CG2 . THR A 1 182 ? -7.889  -17.605 -3.827  1.00 93.68 182 A 1 
ATOM   1458 N  N   . MET A 1 183 ? -10.725 -20.131 -0.821  1.00 93.67 183 A 1 
ATOM   1459 C  CA  . MET A 1 183 ? -11.003 -20.632 0.525   1.00 91.98 183 A 1 
ATOM   1460 C  C   . MET A 1 183 ? -10.375 -21.994 0.799   1.00 90.78 183 A 1 
ATOM   1461 O  O   . MET A 1 183 ? -9.862  -22.239 1.891   1.00 87.04 183 A 1 
ATOM   1462 C  CB  . MET A 1 183 ? -12.523 -20.715 0.755   1.00 89.21 183 A 1 
ATOM   1463 C  CG  . MET A 1 183 ? -12.912 -21.217 2.134   1.00 82.90 183 A 1 
ATOM   1464 S  SD  . MET A 1 183 ? -14.696 -21.188 2.403   1.00 78.79 183 A 1 
ATOM   1465 C  CE  . MET A 1 183 ? -14.788 -21.803 4.096   1.00 69.63 183 A 1 
ATOM   1466 N  N   . ASP A 1 184 ? -10.394 -22.883 -0.192  1.00 92.23 184 A 1 
ATOM   1467 C  CA  . ASP A 1 184 ? -9.935  -24.253 -0.001  1.00 90.72 184 A 1 
ATOM   1468 C  C   . ASP A 1 184 ? -8.596  -24.532 -0.680  1.00 90.46 184 A 1 
ATOM   1469 O  O   . ASP A 1 184 ? -8.205  -25.694 -0.837  1.00 85.73 184 A 1 
ATOM   1470 C  CB  . ASP A 1 184 ? -10.994 -25.234 -0.512  1.00 88.16 184 A 1 
ATOM   1471 C  CG  . ASP A 1 184 ? -12.309 -25.113 0.230   1.00 83.05 184 A 1 
ATOM   1472 O  OD1 . ASP A 1 184 ? -12.283 -25.014 1.474   1.00 78.16 184 A 1 
ATOM   1473 O  OD2 . ASP A 1 184 ? -13.364 -25.110 -0.430  1.00 78.00 184 A 1 
ATOM   1474 N  N   . SER A 1 185 ? -7.886  -23.484 -1.074  1.00 92.62 185 A 1 
ATOM   1475 C  CA  . SER A 1 185 ? -6.571  -23.642 -1.683  1.00 92.28 185 A 1 
ATOM   1476 C  C   . SER A 1 185 ? -5.494  -23.747 -0.603  1.00 92.72 185 A 1 
ATOM   1477 O  O   . SER A 1 185 ? -5.741  -23.450 0.570   1.00 89.94 185 A 1 
ATOM   1478 C  CB  . SER A 1 185 ? -6.264  -22.469 -2.618  1.00 89.37 185 A 1 
ATOM   1479 O  OG  . SER A 1 185 ? -7.210  -22.396 -3.673  1.00 79.64 185 A 1 
ATOM   1480 N  N   . THR A 1 186 ? -4.297  -24.177 -0.991  1.00 93.65 186 A 1 
ATOM   1481 C  CA  . THR A 1 186 ? -3.181  -24.277 -0.066  1.00 93.81 186 A 1 
ATOM   1482 C  C   . THR A 1 186 ? -2.175  -23.154 -0.287  1.00 94.81 186 A 1 
ATOM   1483 O  O   . THR A 1 186 ? -1.654  -22.581 0.665   1.00 91.69 186 A 1 
ATOM   1484 C  CB  . THR A 1 186 ? -2.462  -25.635 -0.195  1.00 91.18 186 A 1 
ATOM   1485 O  OG1 . THR A 1 186 ? -2.029  -25.815 -1.553  1.00 84.05 186 A 1 
ATOM   1486 C  CG2 . THR A 1 186 ? -3.404  -26.771 0.180   1.00 82.65 186 A 1 
ATOM   1487 N  N   . ASP A 1 187 ? -1.902  -22.834 -1.553  1.00 95.74 187 A 1 
ATOM   1488 C  CA  . ASP A 1 187 ? -0.997  -21.746 -1.913  1.00 96.54 187 A 1 
ATOM   1489 C  C   . ASP A 1 187 ? -1.527  -21.052 -3.163  1.00 96.61 187 A 1 
ATOM   1490 O  O   . ASP A 1 187 ? -1.056  -21.317 -4.272  1.00 95.86 187 A 1 
ATOM   1491 C  CB  . ASP A 1 187 ? 0.418   -22.283 -2.145  1.00 96.30 187 A 1 
ATOM   1492 C  CG  . ASP A 1 187 ? 1.432   -21.163 -2.340  1.00 96.96 187 A 1 
ATOM   1493 O  OD1 . ASP A 1 187 ? 1.077   -19.982 -2.136  1.00 96.77 187 A 1 
ATOM   1494 O  OD2 . ASP A 1 187 ? 2.597   -21.468 -2.688  1.00 96.61 187 A 1 
ATOM   1495 N  N   . PRO A 1 188 ? -2.532  -20.174 -3.007  1.00 96.84 188 A 1 
ATOM   1496 C  CA  . PRO A 1 188 ? -3.179  -19.530 -4.151  1.00 96.70 188 A 1 
ATOM   1497 C  C   . PRO A 1 188 ? -2.173  -18.832 -5.071  1.00 96.92 188 A 1 
ATOM   1498 O  O   . PRO A 1 188 ? -1.421  -17.959 -4.626  1.00 96.51 188 A 1 
ATOM   1499 C  CB  . PRO A 1 188 ? -4.127  -18.522 -3.503  1.00 96.13 188 A 1 
ATOM   1500 C  CG  . PRO A 1 188 ? -4.441  -19.114 -2.175  1.00 95.21 188 A 1 
ATOM   1501 C  CD  . PRO A 1 188 ? -3.164  -19.782 -1.733  1.00 96.78 188 A 1 
ATOM   1502 N  N   . LEU A 1 189 ? -2.163  -19.266 -6.338  1.00 96.31 189 A 1 
ATOM   1503 C  CA  . LEU A 1 189 ? -1.304  -18.704 -7.372  1.00 96.25 189 A 1 
ATOM   1504 C  C   . LEU A 1 189 ? 0.185   -18.766 -7.016  1.00 96.46 189 A 1 
ATOM   1505 O  O   . LEU A 1 189 ? 0.996   -18.017 -7.570  1.00 95.84 189 A 1 
ATOM   1506 C  CB  . LEU A 1 189 ? -1.730  -17.271 -7.724  1.00 95.80 189 A 1 
ATOM   1507 C  CG  . LEU A 1 189 ? -3.146  -17.153 -8.302  1.00 94.73 189 A 1 
ATOM   1508 C  CD1 . LEU A 1 189 ? -3.515  -15.697 -8.540  1.00 92.97 189 A 1 
ATOM   1509 C  CD2 . LEU A 1 189 ? -3.261  -17.946 -9.592  1.00 92.48 189 A 1 
ATOM   1510 N  N   . GLY A 1 190 ? 0.546   -19.664 -6.088  1.00 96.73 190 A 1 
ATOM   1511 C  CA  . GLY A 1 190 ? 1.938   -19.927 -5.756  1.00 96.93 190 A 1 
ATOM   1512 C  C   . GLY A 1 190 ? 2.658   -18.808 -5.023  1.00 97.69 190 A 1 
ATOM   1513 O  O   . GLY A 1 190 ? 3.890   -18.777 -4.999  1.00 97.50 190 A 1 
ATOM   1514 N  N   . GLN A 1 191 ? 1.906   -17.889 -4.413  1.00 97.55 191 A 1 
ATOM   1515 C  CA  . GLN A 1 191 ? 2.510   -16.693 -3.828  1.00 97.86 191 A 1 
ATOM   1516 C  C   . GLN A 1 191 ? 3.413   -16.990 -2.629  1.00 98.34 191 A 1 
ATOM   1517 O  O   . GLN A 1 191 ? 4.465   -16.369 -2.477  1.00 98.46 191 A 1 
ATOM   1518 C  CB  . GLN A 1 191 ? 1.442   -15.677 -3.437  1.00 97.25 191 A 1 
ATOM   1519 C  CG  . GLN A 1 191 ? 2.010   -14.350 -2.950  1.00 96.91 191 A 1 
ATOM   1520 C  CD  . GLN A 1 191 ? 0.954   -13.281 -2.745  1.00 97.79 191 A 1 
ATOM   1521 O  OE1 . GLN A 1 191 ? 1.026   -12.212 -3.345  1.00 92.20 191 A 1 
ATOM   1522 N  NE2 . GLN A 1 191 ? -0.026  -13.576 -1.906  1.00 93.32 191 A 1 
ATOM   1523 N  N   . PHE A 1 192 ? 3.017   -17.929 -1.754  1.00 98.34 192 A 1 
ATOM   1524 C  CA  . PHE A 1 192 ? 3.832   -18.251 -0.584  1.00 98.50 192 A 1 
ATOM   1525 C  C   . PHE A 1 192 ? 5.185   -18.822 -0.988  1.00 98.69 192 A 1 
ATOM   1526 O  O   . PHE A 1 192 ? 6.222   -18.417 -0.461  1.00 98.58 192 A 1 
ATOM   1527 C  CB  . PHE A 1 192 ? 3.102   -19.228 0.336   1.00 98.39 192 A 1 
ATOM   1528 C  CG  . PHE A 1 192 ? 2.055   -18.588 1.220   1.00 98.40 192 A 1 
ATOM   1529 C  CD1 . PHE A 1 192 ? 2.405   -17.604 2.132   1.00 97.89 192 A 1 
ATOM   1530 C  CD2 . PHE A 1 192 ? 0.729   -18.972 1.141   1.00 97.78 192 A 1 
ATOM   1531 C  CE1 . PHE A 1 192 ? 1.455   -17.009 2.942   1.00 97.41 192 A 1 
ATOM   1532 C  CE2 . PHE A 1 192 ? -0.230  -18.384 1.953   1.00 97.28 192 A 1 
ATOM   1533 C  CZ  . PHE A 1 192 ? 0.128   -17.401 2.857   1.00 97.56 192 A 1 
ATOM   1534 N  N   . GLU A 1 193 ? 5.187   -19.780 -1.925  1.00 98.52 193 A 1 
ATOM   1535 C  CA  . GLU A 1 193 ? 6.437   -20.379 -2.400  1.00 98.57 193 A 1 
ATOM   1536 C  C   . GLU A 1 193 ? 7.292   -19.344 -3.122  1.00 98.64 193 A 1 
ATOM   1537 O  O   . GLU A 1 193 ? 8.509   -19.304 -2.960  1.00 98.54 193 A 1 
ATOM   1538 C  CB  . GLU A 1 193 ? 6.153   -21.565 -3.316  1.00 98.18 193 A 1 
ATOM   1539 C  CG  . GLU A 1 193 ? 7.402   -22.255 -3.856  1.00 87.18 193 A 1 
ATOM   1540 C  CD  . GLU A 1 193 ? 8.276   -22.825 -2.750  1.00 77.17 193 A 1 
ATOM   1541 O  OE1 . GLU A 1 193 ? 7.736   -23.204 -1.694  1.00 71.06 193 A 1 
ATOM   1542 O  OE2 . GLU A 1 193 ? 9.509   -22.904 -2.942  1.00 71.51 193 A 1 
ATOM   1543 N  N   . TRP A 1 194 ? 6.648   -18.486 -3.923  1.00 98.49 194 A 1 
ATOM   1544 C  CA  . TRP A 1 194 ? 7.333   -17.403 -4.614  1.00 98.57 194 A 1 
ATOM   1545 C  C   . TRP A 1 194 ? 7.997   -16.453 -3.616  1.00 98.70 194 A 1 
ATOM   1546 O  O   . TRP A 1 194 ? 9.160   -16.087 -3.783  1.00 98.72 194 A 1 
ATOM   1547 C  CB  . TRP A 1 194 ? 6.340   -16.637 -5.497  1.00 98.56 194 A 1 
ATOM   1548 C  CG  . TRP A 1 194 ? 6.878   -15.366 -6.095  1.00 98.63 194 A 1 
ATOM   1549 C  CD1 . TRP A 1 194 ? 7.579   -15.234 -7.254  1.00 98.42 194 A 1 
ATOM   1550 C  CD2 . TRP A 1 194 ? 6.735   -14.043 -5.555  1.00 98.65 194 A 1 
ATOM   1551 N  NE1 . TRP A 1 194 ? 7.883   -13.918 -7.468  1.00 98.36 194 A 1 
ATOM   1552 C  CE2 . TRP A 1 194 ? 7.378   -13.159 -6.446  1.00 98.54 194 A 1 
ATOM   1553 C  CE3 . TRP A 1 194 ? 6.118   -13.521 -4.405  1.00 98.53 194 A 1 
ATOM   1554 C  CZ2 . TRP A 1 194 ? 7.432   -11.773 -6.225  1.00 98.39 194 A 1 
ATOM   1555 C  CZ3 . TRP A 1 194 ? 6.178   -12.148 -4.190  1.00 98.43 194 A 1 
ATOM   1556 C  CH2 . TRP A 1 194 ? 6.821   -11.299 -5.091  1.00 98.39 194 A 1 
ATOM   1557 N  N   . PHE A 1 195 ? 7.271   -16.066 -2.578  1.00 98.63 195 A 1 
ATOM   1558 C  CA  . PHE A 1 195 ? 7.778   -15.156 -1.560  1.00 98.70 195 A 1 
ATOM   1559 C  C   . PHE A 1 195 ? 8.979   -15.757 -0.836  1.00 98.81 195 A 1 
ATOM   1560 O  O   . PHE A 1 195 ? 9.980   -15.069 -0.599  1.00 98.81 195 A 1 
ATOM   1561 C  CB  . PHE A 1 195 ? 6.673   -14.818 -0.554  1.00 98.75 195 A 1 
ATOM   1562 C  CG  . PHE A 1 195 ? 7.091   -13.818 0.497   1.00 98.82 195 A 1 
ATOM   1563 C  CD1 . PHE A 1 195 ? 7.250   -12.477 0.181   1.00 98.61 195 A 1 
ATOM   1564 C  CD2 . PHE A 1 195 ? 7.302   -14.223 1.800   1.00 98.60 195 A 1 
ATOM   1565 C  CE1 . PHE A 1 195 ? 7.622   -11.558 1.146   1.00 98.40 195 A 1 
ATOM   1566 C  CE2 . PHE A 1 195 ? 7.681   -13.308 2.777   1.00 98.40 195 A 1 
ATOM   1567 C  CZ  . PHE A 1 195 ? 7.843   -11.972 2.453   1.00 98.57 195 A 1 
ATOM   1568 N  N   . LYS A 1 196 ? 8.896   -17.049 -0.501  1.00 98.78 196 A 1 
ATOM   1569 C  CA  . LYS A 1 196 ? 10.004  -17.738 0.145   1.00 98.77 196 A 1 
ATOM   1570 C  C   . LYS A 1 196 ? 11.251  -17.727 -0.731  1.00 98.78 196 A 1 
ATOM   1571 O  O   . LYS A 1 196 ? 12.358  -17.466 -0.253  1.00 98.70 196 A 1 
ATOM   1572 C  CB  . LYS A 1 196 ? 9.611   -19.182 0.482   1.00 98.50 196 A 1 
ATOM   1573 C  CG  . LYS A 1 196 ? 10.764  -20.039 1.009   1.00 95.44 196 A 1 
ATOM   1574 C  CD  . LYS A 1 196 ? 10.294  -21.433 1.377   1.00 92.62 196 A 1 
ATOM   1575 C  CE  . LYS A 1 196 ? 11.473  -22.353 1.654   1.00 84.17 196 A 1 
ATOM   1576 N  NZ  . LYS A 1 196 ? 12.387  -21.820 2.710   1.00 75.64 196 A 1 
ATOM   1577 N  N   . THR A 1 197 ? 11.080  -18.003 -2.023  1.00 98.86 197 A 1 
ATOM   1578 C  CA  . THR A 1 197 ? 12.196  -18.012 -2.967  1.00 98.77 197 A 1 
ATOM   1579 C  C   . THR A 1 197 ? 12.851  -16.636 -3.060  1.00 98.89 197 A 1 
ATOM   1580 O  O   . THR A 1 197 ? 14.078  -16.511 -3.027  1.00 98.73 197 A 1 
ATOM   1581 C  CB  . THR A 1 197 ? 11.724  -18.463 -4.361  1.00 98.59 197 A 1 
ATOM   1582 O  OG1 . THR A 1 197 ? 11.218  -19.797 -4.283  1.00 96.32 197 A 1 
ATOM   1583 C  CG2 . THR A 1 197 ? 12.873  -18.419 -5.358  1.00 95.71 197 A 1 
ATOM   1584 N  N   . VAL A 1 198 ? 12.016  -15.588 -3.148  1.00 98.81 198 A 1 
ATOM   1585 C  CA  . VAL A 1 198 ? 12.509  -14.218 -3.229  1.00 98.82 198 A 1 
ATOM   1586 C  C   . VAL A 1 198 ? 13.282  -13.833 -1.966  1.00 98.88 198 A 1 
ATOM   1587 O  O   . VAL A 1 198 ? 14.398  -13.314 -2.033  1.00 98.81 198 A 1 
ATOM   1588 C  CB  . VAL A 1 198 ? 11.346  -13.229 -3.467  1.00 98.70 198 A 1 
ATOM   1589 C  CG1 . VAL A 1 198 ? 11.802  -11.792 -3.255  1.00 98.14 198 A 1 
ATOM   1590 C  CG2 . VAL A 1 198 ? 10.782  -13.409 -4.872  1.00 98.24 198 A 1 
ATOM   1591 N  N   . MET A 1 199 ? 12.699  -14.096 -0.807  1.00 98.89 199 A 1 
ATOM   1592 C  CA  . MET A 1 199 ? 13.306  -13.710 0.467   1.00 98.82 199 A 1 
ATOM   1593 C  C   . MET A 1 199 ? 14.585  -14.499 0.750   1.00 98.85 199 A 1 
ATOM   1594 O  O   . MET A 1 199 ? 15.549  -13.933 1.274   1.00 98.74 199 A 1 
ATOM   1595 C  CB  . MET A 1 199 ? 12.308  -13.902 1.608   1.00 98.79 199 A 1 
ATOM   1596 C  CG  . MET A 1 199 ? 11.145  -12.915 1.572   1.00 98.25 199 A 1 
ATOM   1597 S  SD  . MET A 1 199 ? 11.664  -11.218 1.884   1.00 97.88 199 A 1 
ATOM   1598 C  CE  . MET A 1 199 ? 10.827  -10.363 0.572   1.00 93.51 199 A 1 
ATOM   1599 N  N   . ASP A 1 200 ? 14.606  -15.789 0.419   1.00 98.89 200 A 1 
ATOM   1600 C  CA  . ASP A 1 200 ? 15.818  -16.588 0.568   1.00 98.81 200 A 1 
ATOM   1601 C  C   . ASP A 1 200 ? 16.945  -15.999 -0.275  1.00 98.81 200 A 1 
ATOM   1602 O  O   . ASP A 1 200 ? 18.100  -15.943 0.162   1.00 98.57 200 A 1 
ATOM   1603 C  CB  . ASP A 1 200 ? 15.571  -18.050 0.158   1.00 98.71 200 A 1 
ATOM   1604 C  CG  . ASP A 1 200 ? 14.810  -18.837 1.218   1.00 98.07 200 A 1 
ATOM   1605 O  OD1 . ASP A 1 200 ? 14.704  -18.356 2.365   1.00 96.40 200 A 1 
ATOM   1606 O  OD2 . ASP A 1 200 ? 14.326  -19.941 0.901   1.00 96.38 200 A 1 
ATOM   1607 N  N   . GLY A 1 201 ? 16.611  -15.554 -1.478  1.00 98.79 201 A 1 
ATOM   1608 C  CA  . GLY A 1 201 ? 17.578  -14.934 -2.368  1.00 98.71 201 A 1 
ATOM   1609 C  C   . GLY A 1 201 ? 18.120  -13.634 -1.793  1.00 98.70 201 A 1 
ATOM   1610 O  O   . GLY A 1 201 ? 19.325  -13.370 -1.851  1.00 98.57 201 A 1 
ATOM   1611 N  N   . TYR A 1 202 ? 17.244  -12.818 -1.241  1.00 98.79 202 A 1 
ATOM   1612 C  CA  . TYR A 1 202 ? 17.661  -11.559 -0.621  1.00 98.79 202 A 1 
ATOM   1613 C  C   . TYR A 1 202 ? 18.561  -11.810 0.588   1.00 98.67 202 A 1 
ATOM   1614 O  O   . TYR A 1 202 ? 19.575  -11.144 0.771   1.00 98.36 202 A 1 
ATOM   1615 C  CB  . TYR A 1 202 ? 16.443  -10.732 -0.193  1.00 98.73 202 A 1 
ATOM   1616 C  CG  . TYR A 1 202 ? 15.616  -10.159 -1.329  1.00 98.78 202 A 1 
ATOM   1617 C  CD1 . TYR A 1 202 ? 16.100  -10.123 -2.631  1.00 98.53 202 A 1 
ATOM   1618 C  CD2 . TYR A 1 202 ? 14.347  -9.635  -1.083  1.00 98.54 202 A 1 
ATOM   1619 C  CE1 . TYR A 1 202 ? 15.335  -9.594  -3.663  1.00 98.45 202 A 1 
ATOM   1620 C  CE2 . TYR A 1 202 ? 13.589  -9.104  -2.099  1.00 98.43 202 A 1 
ATOM   1621 C  CZ  . TYR A 1 202 ? 14.079  -9.080  -3.395  1.00 98.61 202 A 1 
ATOM   1622 O  OH  . TYR A 1 202 ? 13.325  -8.556  -4.408  1.00 98.24 202 A 1 
ATOM   1623 N  N   . ARG A 1 203 ? 18.191  -12.790 1.405   1.00 98.70 203 A 1 
ATOM   1624 C  CA  . ARG A 1 203 ? 18.945  -13.106 2.618   1.00 98.58 203 A 1 
ATOM   1625 C  C   . ARG A 1 203 ? 20.374  -13.527 2.299   1.00 98.47 203 A 1 
ATOM   1626 O  O   . ARG A 1 203 ? 21.324  -13.037 2.909   1.00 97.90 203 A 1 
ATOM   1627 C  CB  . ARG A 1 203 ? 18.239  -14.207 3.416   1.00 98.17 203 A 1 
ATOM   1628 C  CG  . ARG A 1 203 ? 19.044  -14.741 4.600   1.00 96.93 203 A 1 
ATOM   1629 C  CD  . ARG A 1 203 ? 18.231  -15.785 5.368   1.00 96.19 203 A 1 
ATOM   1630 N  NE  . ARG A 1 203 ? 17.216  -15.169 6.216   1.00 95.09 203 A 1 
ATOM   1631 C  CZ  . ARG A 1 203 ? 16.179  -15.829 6.742   1.00 96.21 203 A 1 
ATOM   1632 N  NH1 . ARG A 1 203 ? 15.992  -17.110 6.463   1.00 90.63 203 A 1 
ATOM   1633 N  NH2 . ARG A 1 203 ? 15.313  -15.191 7.525   1.00 90.37 203 A 1 
ATOM   1634 N  N   . LYS A 1 204 ? 20.540  -14.421 1.332   1.00 98.59 204 A 1 
ATOM   1635 C  CA  . LYS A 1 204 ? 21.861  -14.949 1.029   1.00 98.41 204 A 1 
ATOM   1636 C  C   . LYS A 1 204 ? 22.758  -13.929 0.333   1.00 98.36 204 A 1 
ATOM   1637 O  O   . LYS A 1 204 ? 23.982  -14.070 0.343   1.00 97.62 204 A 1 
ATOM   1638 C  CB  . LYS A 1 204 ? 21.749  -16.222 0.168   1.00 98.02 204 A 1 
ATOM   1639 C  CG  . LYS A 1 204 ? 21.304  -15.988 -1.257  1.00 87.20 204 A 1 
ATOM   1640 C  CD  . LYS A 1 204 ? 21.264  -17.297 -2.053  1.00 84.18 204 A 1 
ATOM   1641 C  CE  . LYS A 1 204 ? 20.851  -17.070 -3.487  1.00 71.92 204 A 1 
ATOM   1642 N  NZ  . LYS A 1 204 ? 20.791  -18.348 -4.256  1.00 63.11 204 A 1 
ATOM   1643 N  N   . THR A 1 205 ? 22.163  -12.888 -0.257  1.00 98.11 205 A 1 
ATOM   1644 C  CA  . THR A 1 205 ? 22.928  -11.865 -0.974  1.00 97.96 205 A 1 
ATOM   1645 C  C   . THR A 1 205 ? 22.989  -10.543 -0.211  1.00 97.76 205 A 1 
ATOM   1646 O  O   . THR A 1 205 ? 23.510  -9.551  -0.724  1.00 96.85 205 A 1 
ATOM   1647 C  CB  . THR A 1 205 ? 22.360  -11.619 -2.380  1.00 97.68 205 A 1 
ATOM   1648 O  OG1 . THR A 1 205 ? 20.975  -11.275 -2.293  1.00 96.28 205 A 1 
ATOM   1649 C  CG2 . THR A 1 205 ? 22.524  -12.858 -3.248  1.00 95.47 205 A 1 
ATOM   1650 N  N   . GLY A 1 206 ? 22.462  -10.520 1.014   1.00 97.73 206 A 1 
ATOM   1651 C  CA  . GLY A 1 206 ? 22.539  -9.333  1.858   1.00 97.45 206 A 1 
ATOM   1652 C  C   . GLY A 1 206 ? 21.632  -8.192  1.434   1.00 97.53 206 A 1 
ATOM   1653 O  O   . GLY A 1 206 ? 21.883  -7.035  1.771   1.00 96.56 206 A 1 
ATOM   1654 N  N   . GLN A 1 207 ? 20.576  -8.510  0.693   1.00 98.00 207 A 1 
ATOM   1655 C  CA  . GLN A 1 207 ? 19.610  -7.501  0.272   1.00 98.13 207 A 1 
ATOM   1656 C  C   . GLN A 1 207 ? 18.501  -7.357  1.313   1.00 98.21 207 A 1 
ATOM   1657 O  O   . GLN A 1 207 ? 18.291  -8.245  2.145   1.00 98.08 207 A 1 
ATOM   1658 C  CB  . GLN A 1 207 ? 18.996  -7.862  -1.086  1.00 97.86 207 A 1 
ATOM   1659 C  CG  . GLN A 1 207 ? 20.006  -8.070  -2.193  1.00 97.06 207 A 1 
ATOM   1660 C  CD  . GLN A 1 207 ? 19.358  -8.193  -3.559  1.00 96.91 207 A 1 
ATOM   1661 O  OE1 . GLN A 1 207 ? 18.598  -7.313  -3.967  1.00 91.42 207 A 1 
ATOM   1662 N  NE2 . GLN A 1 207 ? 19.638  -9.283  -4.258  1.00 90.59 207 A 1 
ATOM   1663 N  N   . ARG A 1 208 ? 17.804  -6.226  1.268   1.00 98.23 208 A 1 
ATOM   1664 C  CA  . ARG A 1 208 ? 16.694  -5.989  2.181   1.00 98.26 208 A 1 
ATOM   1665 C  C   . ARG A 1 208 ? 15.428  -5.636  1.409   1.00 98.47 208 A 1 
ATOM   1666 O  O   . ARG A 1 208 ? 15.463  -5.410  0.196   1.00 98.27 208 A 1 
ATOM   1667 C  CB  . ARG A 1 208 ? 17.057  -4.903  3.194   1.00 97.79 208 A 1 
ATOM   1668 C  CG  . ARG A 1 208 ? 18.154  -5.336  4.165   1.00 94.86 208 A 1 
ATOM   1669 C  CD  . ARG A 1 208 ? 18.258  -4.413  5.362   1.00 88.31 208 A 1 
ATOM   1670 N  NE  . ARG A 1 208 ? 19.090  -4.976  6.419   1.00 81.05 208 A 1 
ATOM   1671 C  CZ  . ARG A 1 208 ? 20.367  -4.695  6.610   1.00 72.96 208 A 1 
ATOM   1672 N  NH1 . ARG A 1 208 ? 20.992  -3.840  5.814   1.00 67.27 208 A 1 
ATOM   1673 N  NH2 . ARG A 1 208 ? 21.034  -5.261  7.602   1.00 68.94 208 A 1 
ATOM   1674 N  N   . ALA A 1 209 ? 14.295  -5.599  2.123   1.00 98.59 209 A 1 
ATOM   1675 C  CA  . ALA A 1 209 ? 13.012  -5.390  1.467   1.00 98.68 209 A 1 
ATOM   1676 C  C   . ALA A 1 209 ? 12.043  -4.576  2.313   1.00 98.64 209 A 1 
ATOM   1677 O  O   . ALA A 1 209 ? 12.064  -4.644  3.548   1.00 98.52 209 A 1 
ATOM   1678 C  CB  . ALA A 1 209 ? 12.378  -6.731  1.104   1.00 98.56 209 A 1 
ATOM   1679 N  N   . ILE A 1 210 ? 11.218  -3.794  1.636   1.00 98.72 210 A 1 
ATOM   1680 C  CA  . ILE A 1 210 ? 10.029  -3.207  2.235   1.00 98.75 210 A 1 
ATOM   1681 C  C   . ILE A 1 210 ? 8.844   -3.882  1.566   1.00 98.85 210 A 1 
ATOM   1682 O  O   . ILE A 1 210 ? 8.695   -3.820  0.344   1.00 98.77 210 A 1 
ATOM   1683 C  CB  . ILE A 1 210 ? 9.975   -1.684  2.046   1.00 98.62 210 A 1 
ATOM   1684 C  CG1 . ILE A 1 210 ? 11.113  -1.023  2.829   1.00 98.01 210 A 1 
ATOM   1685 C  CG2 . ILE A 1 210 ? 8.621   -1.130  2.499   1.00 98.25 210 A 1 
ATOM   1686 C  CD1 . ILE A 1 210 ? 11.243  0.474   2.599   1.00 96.19 210 A 1 
ATOM   1687 N  N   . VAL A 1 211 ? 8.014   -4.559  2.364   1.00 98.73 211 A 1 
ATOM   1688 C  CA  . VAL A 1 211 ? 6.896   -5.329  1.832   1.00 98.76 211 A 1 
ATOM   1689 C  C   . VAL A 1 211 ? 5.606   -4.521  1.938   1.00 98.79 211 A 1 
ATOM   1690 O  O   . VAL A 1 211 ? 5.352   -3.886  2.967   1.00 98.65 211 A 1 
ATOM   1691 C  CB  . VAL A 1 211 ? 6.740   -6.669  2.577   1.00 98.72 211 A 1 
ATOM   1692 C  CG1 . VAL A 1 211 ? 5.598   -7.487  1.983   1.00 98.32 211 A 1 
ATOM   1693 C  CG2 . VAL A 1 211 ? 8.042   -7.467  2.515   1.00 98.30 211 A 1 
ATOM   1694 N  N   . SER A 1 212 ? 4.795   -4.531  0.875   1.00 98.64 212 A 1 
ATOM   1695 C  CA  . SER A 1 212 ? 3.512   -3.843  0.881   1.00 98.67 212 A 1 
ATOM   1696 C  C   . SER A 1 212 ? 2.402   -4.800  0.462   1.00 98.65 212 A 1 
ATOM   1697 O  O   . SER A 1 212 ? 2.613   -5.690  -0.365  1.00 98.35 212 A 1 
ATOM   1698 C  CB  . SER A 1 212 ? 3.536   -2.630  -0.049  1.00 97.99 212 A 1 
ATOM   1699 O  OG  . SER A 1 212 ? 4.520   -1.698  0.356   1.00 89.29 212 A 1 
ATOM   1700 N  N   . MET A 1 213 ? 1.212   -4.620  1.039   1.00 98.50 213 A 1 
ATOM   1701 C  CA  . MET A 1 213 ? 0.057   -5.446  0.741   1.00 98.31 213 A 1 
ATOM   1702 C  C   . MET A 1 213 ? -1.192  -4.662  1.089   1.00 98.28 213 A 1 
ATOM   1703 O  O   . MET A 1 213 ? -1.153  -3.756  1.925   1.00 97.55 213 A 1 
ATOM   1704 C  CB  . MET A 1 213 ? 0.107   -6.762  1.537   1.00 97.29 213 A 1 
ATOM   1705 C  CG  . MET A 1 213 ? 0.068   -6.555  3.050   1.00 96.09 213 A 1 
ATOM   1706 S  SD  . MET A 1 213 ? 0.549   -8.026  3.990   1.00 96.60 213 A 1 
ATOM   1707 C  CE  . MET A 1 213 ? 2.289   -8.096  3.630   1.00 91.49 213 A 1 
ATOM   1708 N  N   . HIS A 1 214 ? -2.326  -4.997  0.453   1.00 97.66 214 A 1 
ATOM   1709 C  CA  . HIS A 1 214 ? -3.544  -4.249  0.747   1.00 97.35 214 A 1 
ATOM   1710 C  C   . HIS A 1 214 ? -4.108  -4.609  2.114   1.00 96.91 214 A 1 
ATOM   1711 O  O   . HIS A 1 214 ? -4.401  -3.734  2.930   1.00 95.75 214 A 1 
ATOM   1712 C  CB  . HIS A 1 214 ? -4.602  -4.462  -0.335  1.00 97.08 214 A 1 
ATOM   1713 C  CG  . HIS A 1 214 ? -5.815  -3.611  -0.138  1.00 96.83 214 A 1 
ATOM   1714 N  ND1 . HIS A 1 214 ? -5.776  -2.239  -0.181  1.00 93.79 214 A 1 
ATOM   1715 C  CD2 . HIS A 1 214 ? -7.097  -3.943  0.135   1.00 93.46 214 A 1 
ATOM   1716 C  CE1 . HIS A 1 214 ? -6.986  -1.758  0.050   1.00 94.03 214 A 1 
ATOM   1717 N  NE2 . HIS A 1 214 ? -7.810  -2.771  0.241   1.00 94.29 214 A 1 
ATOM   1718 N  N   . ILE A 1 215 ? -4.254  -5.910  2.375   1.00 97.38 215 A 1 
ATOM   1719 C  CA  . ILE A 1 215 ? -4.857  -6.388  3.617   1.00 97.13 215 A 1 
ATOM   1720 C  C   . ILE A 1 215 ? -3.804  -7.022  4.521   1.00 97.29 215 A 1 
ATOM   1721 O  O   . ILE A 1 215 ? -3.230  -8.060  4.190   1.00 97.20 215 A 1 
ATOM   1722 C  CB  . ILE A 1 215 ? -5.985  -7.405  3.348   1.00 97.01 215 A 1 
ATOM   1723 C  CG1 . ILE A 1 215 ? -6.959  -6.866  2.300   1.00 96.06 215 A 1 
ATOM   1724 C  CG2 . ILE A 1 215 ? -6.714  -7.741  4.647   1.00 95.87 215 A 1 
ATOM   1725 C  CD1 . ILE A 1 215 ? -8.071  -7.837  1.917   1.00 94.35 215 A 1 
ATOM   1726 N  N   . CYS A 1 216 ? -3.542  -6.397  5.660   1.00 96.79 216 A 1 
ATOM   1727 C  CA  . CYS A 1 216 ? -2.608  -6.909  6.651   1.00 96.42 216 A 1 
ATOM   1728 C  C   . CYS A 1 216 ? -3.193  -8.134  7.357   1.00 96.74 216 A 1 
ATOM   1729 O  O   . CYS A 1 216 ? -4.412  -8.242  7.492   1.00 95.53 216 A 1 
ATOM   1730 C  CB  . CYS A 1 216 ? -2.306  -5.836  7.700   1.00 94.37 216 A 1 
ATOM   1731 S  SG  . CYS A 1 216 ? -0.618  -5.179  7.704   1.00 89.41 216 A 1 
ATOM   1732 N  N   . PRO A 1 217 ? -2.356  -9.072  7.826   1.00 96.74 217 A 1 
ATOM   1733 C  CA  . PRO A 1 217 ? -2.871  -10.105 8.724   1.00 96.04 217 A 1 
ATOM   1734 C  C   . PRO A 1 217 ? -3.348  -9.467  10.023  1.00 95.23 217 A 1 
ATOM   1735 O  O   . PRO A 1 217 ? -2.872  -8.392  10.398  1.00 92.16 217 A 1 
ATOM   1736 C  CB  . PRO A 1 217 ? -1.655  -11.009 8.964   1.00 95.18 217 A 1 
ATOM   1737 C  CG  . PRO A 1 217 ? -0.473  -10.135 8.706   1.00 93.38 217 A 1 
ATOM   1738 C  CD  . PRO A 1 217 ? -0.906  -9.189  7.616   1.00 96.32 217 A 1 
ATOM   1739 N  N   . GLY A 1 218 ? -4.303  -10.111 10.697  1.00 91.97 218 A 1 
ATOM   1740 C  CA  . GLY A 1 218 ? -4.852  -9.581  11.928  1.00 90.05 218 A 1 
ATOM   1741 C  C   . GLY A 1 218 ? -6.341  -9.327  11.833  1.00 91.10 218 A 1 
ATOM   1742 O  O   . GLY A 1 218 ? -7.047  -9.966  11.040  1.00 88.72 218 A 1 
ATOM   1743 N  N   . VAL A 1 219 ? -6.831  -8.390  12.640  1.00 86.74 219 A 1 
ATOM   1744 C  CA  . VAL A 1 219 ? -8.264  -8.155  12.787  1.00 84.74 219 A 1 
ATOM   1745 C  C   . VAL A 1 219 ? -8.631  -6.705  12.495  1.00 84.47 219 A 1 
ATOM   1746 O  O   . VAL A 1 219 ? -7.770  -5.833  12.416  1.00 84.87 219 A 1 
ATOM   1747 C  CB  . VAL A 1 219 ? -8.745  -8.529  14.204  1.00 82.61 219 A 1 
ATOM   1748 C  CG1 . VAL A 1 219 ? -8.453  -9.995  14.505  1.00 77.84 219 A 1 
ATOM   1749 C  CG2 . VAL A 1 219 ? -8.078  -7.628  15.245  1.00 79.12 219 A 1 
ATOM   1750 N  N   . ALA A 1 220 ? -9.946  -6.465  12.339  1.00 82.94 220 A 1 
ATOM   1751 C  CA  . ALA A 1 220 ? -10.469 -5.110  12.176  1.00 81.84 220 A 1 
ATOM   1752 C  C   . ALA A 1 220 ? -11.060 -4.645  13.501  1.00 82.25 220 A 1 
ATOM   1753 O  O   . ALA A 1 220 ? -12.145 -5.086  13.894  1.00 81.67 220 A 1 
ATOM   1754 C  CB  . ALA A 1 220 ? -11.519 -5.069  11.072  1.00 81.29 220 A 1 
ATOM   1755 N  N   . GLU A 1 221 ? -10.355 -3.748  14.197  1.00 83.88 221 A 1 
ATOM   1756 C  CA  . GLU A 1 221 ? -10.747 -3.310  15.531  1.00 79.11 221 A 1 
ATOM   1757 C  C   . GLU A 1 221 ? -12.134 -2.664  15.561  1.00 77.74 221 A 1 
ATOM   1758 O  O   . GLU A 1 221 ? -12.880 -2.829  16.525  1.00 76.00 221 A 1 
ATOM   1759 C  CB  . GLU A 1 221 ? -9.712  -2.336  16.093  1.00 79.00 221 A 1 
ATOM   1760 C  CG  . GLU A 1 221 ? -8.343  -2.940  16.379  1.00 76.10 221 A 1 
ATOM   1761 C  CD  . GLU A 1 221 ? -7.398  -2.900  15.187  1.00 72.95 221 A 1 
ATOM   1762 O  OE1 . GLU A 1 221 ? -7.862  -2.881  14.029  1.00 71.07 221 A 1 
ATOM   1763 O  OE2 . GLU A 1 221 ? -6.173  -2.888  15.413  1.00 75.48 221 A 1 
ATOM   1764 N  N   . ARG A 1 222 ? -12.486 -1.931  14.498  1.00 80.85 222 A 1 
ATOM   1765 C  CA  . ARG A 1 222 ? -13.759 -1.223  14.446  1.00 78.39 222 A 1 
ATOM   1766 C  C   . ARG A 1 222 ? -14.927 -2.144  14.105  1.00 77.40 222 A 1 
ATOM   1767 O  O   . ARG A 1 222 ? -16.088 -1.750  14.243  1.00 76.61 222 A 1 
ATOM   1768 C  CB  . ARG A 1 222 ? -13.702 -0.087  13.419  1.00 77.71 222 A 1 
ATOM   1769 C  CG  . ARG A 1 222 ? -12.826 1.079   13.840  1.00 72.59 222 A 1 
ATOM   1770 C  CD  . ARG A 1 222 ? -12.765 2.142   12.743  1.00 69.79 222 A 1 
ATOM   1771 N  NE  . ARG A 1 222 ? -14.047 2.777   12.517  1.00 67.26 222 A 1 
ATOM   1772 C  CZ  . ARG A 1 222 ? -14.327 3.567   11.474  1.00 63.78 222 A 1 
ATOM   1773 N  NH1 . ARG A 1 222 ? -13.403 3.804   10.552  1.00 60.54 222 A 1 
ATOM   1774 N  NH2 . ARG A 1 222 ? -15.522 4.120   11.359  1.00 56.00 222 A 1 
ATOM   1775 N  N   . PHE A 1 223 ? -14.636 -3.355  13.674  1.00 80.60 223 A 1 
ATOM   1776 C  CA  . PHE A 1 223 ? -15.671 -4.306  13.270  1.00 80.24 223 A 1 
ATOM   1777 C  C   . PHE A 1 223 ? -15.580 -5.594  14.079  1.00 79.98 223 A 1 
ATOM   1778 O  O   . PHE A 1 223 ? -15.344 -6.676  13.543  1.00 77.27 223 A 1 
ATOM   1779 C  CB  . PHE A 1 223 ? -15.579 -4.573  11.768  1.00 80.34 223 A 1 
ATOM   1780 C  CG  . PHE A 1 223 ? -15.742 -3.333  10.926  1.00 78.05 223 A 1 
ATOM   1781 C  CD1 . PHE A 1 223 ? -16.996 -2.790  10.695  1.00 73.59 223 A 1 
ATOM   1782 C  CD2 . PHE A 1 223 ? -14.639 -2.698  10.376  1.00 75.62 223 A 1 
ATOM   1783 C  CE1 . PHE A 1 223 ? -17.152 -1.645  9.930   1.00 71.27 223 A 1 
ATOM   1784 C  CE2 . PHE A 1 223 ? -14.787 -1.551  9.613   1.00 71.37 223 A 1 
ATOM   1785 C  CZ  . PHE A 1 223 ? -16.044 -1.020  9.387   1.00 71.67 223 A 1 
ATOM   1786 N  N   . ASN A 1 224 ? -15.774 -5.448  15.400  1.00 82.35 224 A 1 
ATOM   1787 C  CA  . ASN A 1 224 ? -15.821 -6.572  16.339  1.00 80.94 224 A 1 
ATOM   1788 C  C   . ASN A 1 224 ? -14.532 -7.402  16.362  1.00 81.74 224 A 1 
ATOM   1789 O  O   . ASN A 1 224 ? -14.555 -8.596  16.662  1.00 78.51 224 A 1 
ATOM   1790 C  CB  . ASN A 1 224 ? -17.014 -7.487  16.018  1.00 79.97 224 A 1 
ATOM   1791 C  CG  . ASN A 1 224 ? -18.325 -6.737  15.960  1.00 73.12 224 A 1 
ATOM   1792 O  OD1 . ASN A 1 224 ? -18.920 -6.592  14.901  1.00 67.85 224 A 1 
ATOM   1793 N  ND2 . ASN A 1 224 ? -18.761 -6.239  17.108  1.00 65.20 224 A 1 
ATOM   1794 N  N   . TYR A 1 225 ? -13.408 -6.739  16.061  1.00 82.62 225 A 1 
ATOM   1795 C  CA  . TYR A 1 225 ? -12.106 -7.417  16.002  1.00 82.84 225 A 1 
ATOM   1796 C  C   . TYR A 1 225 ? -12.181 -8.651  15.095  1.00 84.30 225 A 1 
ATOM   1797 O  O   . TYR A 1 225 ? -11.605 -9.699  15.392  1.00 81.06 225 A 1 
ATOM   1798 C  CB  . TYR A 1 225 ? -11.632 -7.805  17.409  1.00 82.06 225 A 1 
ATOM   1799 C  CG  . TYR A 1 225 ? -11.374 -6.606  18.296  1.00 79.79 225 A 1 
ATOM   1800 C  CD1 . TYR A 1 225 ? -10.116 -6.018  18.353  1.00 76.81 225 A 1 
ATOM   1801 C  CD2 . TYR A 1 225 ? -12.389 -6.052  19.067  1.00 78.90 225 A 1 
ATOM   1802 C  CE1 . TYR A 1 225 ? -9.873  -4.916  19.155  1.00 72.67 225 A 1 
ATOM   1803 C  CE2 . TYR A 1 225 ? -12.159 -4.950  19.868  1.00 72.84 225 A 1 
ATOM   1804 C  CZ  . TYR A 1 225 ? -10.902 -4.389  19.917  1.00 73.32 225 A 1 
ATOM   1805 O  OH  . TYR A 1 225 ? -10.660 -3.297  20.712  1.00 69.01 225 A 1 
ATOM   1806 N  N   . SER A 1 226 ? -12.892 -8.509  13.976  1.00 84.24 226 A 1 
ATOM   1807 C  CA  . SER A 1 226 ? -13.121 -9.623  13.057  1.00 83.58 226 A 1 
ATOM   1808 C  C   . SER A 1 226 ? -11.877 -9.952  12.231  1.00 84.31 226 A 1 
ATOM   1809 O  O   . SER A 1 226 ? -11.167 -9.051  11.778  1.00 85.79 226 A 1 
ATOM   1810 C  CB  . SER A 1 226 ? -14.284 -9.300  12.125  1.00 83.43 226 A 1 
ATOM   1811 O  OG  . SER A 1 226 ? -14.057 -8.093  11.420  1.00 79.15 226 A 1 
ATOM   1812 N  N   . ASP A 1 227 ? -11.610 -11.262 12.063  1.00 88.44 227 A 1 
ATOM   1813 C  CA  . ASP A 1 227 ? -10.517 -11.709 11.219  1.00 88.33 227 A 1 
ATOM   1814 C  C   . ASP A 1 227 ? -10.736 -11.247 9.780   1.00 89.51 227 A 1 
ATOM   1815 O  O   . ASP A 1 227 ? -11.857 -11.281 9.274   1.00 87.99 227 A 1 
ATOM   1816 C  CB  . ASP A 1 227 ? -10.397 -13.231 11.244  1.00 86.33 227 A 1 
ATOM   1817 C  CG  . ASP A 1 227 ? -9.974  -13.759 12.608  1.00 82.46 227 A 1 
ATOM   1818 O  OD1 . ASP A 1 227 ? -9.104  -13.148 13.254  1.00 76.84 227 A 1 
ATOM   1819 O  OD2 . ASP A 1 227 ? -10.520 -14.799 13.034  1.00 77.94 227 A 1 
ATOM   1820 N  N   . GLN A 1 228 ? -9.659  -10.806 9.129   1.00 92.99 228 A 1 
ATOM   1821 C  CA  . GLN A 1 228 ? -9.742  -10.322 7.757   1.00 93.49 228 A 1 
ATOM   1822 C  C   . GLN A 1 228 ? -9.303  -11.373 6.744   1.00 95.10 228 A 1 
ATOM   1823 O  O   . GLN A 1 228 ? -9.814  -11.418 5.625   1.00 93.84 228 A 1 
ATOM   1824 C  CB  . GLN A 1 228 ? -8.901  -9.053  7.594   1.00 92.45 228 A 1 
ATOM   1825 C  CG  . GLN A 1 228 ? -9.367  -7.909  8.460   1.00 91.52 228 A 1 
ATOM   1826 C  CD  . GLN A 1 228 ? -10.813 -7.547  8.187   1.00 91.75 228 A 1 
ATOM   1827 O  OE1 . GLN A 1 228 ? -11.139 -7.029  7.117   1.00 83.62 228 A 1 
ATOM   1828 N  NE2 . GLN A 1 228 ? -11.694 -7.852  9.130   1.00 82.62 228 A 1 
ATOM   1829 N  N   . LEU A 1 229 ? -8.368  -12.233 7.137   1.00 95.38 229 A 1 
ATOM   1830 C  CA  . LEU A 1 229 ? -7.878  -13.291 6.270   1.00 95.08 229 A 1 
ATOM   1831 C  C   . LEU A 1 229 ? -8.364  -14.651 6.767   1.00 94.81 229 A 1 
ATOM   1832 O  O   . LEU A 1 229 ? -8.631  -14.825 7.953   1.00 94.65 229 A 1 
ATOM   1833 C  CB  . LEU A 1 229 ? -6.351  -13.277 6.215   1.00 95.75 229 A 1 
ATOM   1834 C  CG  . LEU A 1 229 ? -5.671  -11.932 5.888   1.00 95.60 229 A 1 
ATOM   1835 C  CD1 . LEU A 1 229 ? -4.157  -12.107 5.835   1.00 95.14 229 A 1 
ATOM   1836 C  CD2 . LEU A 1 229 ? -6.194  -11.373 4.571   1.00 95.26 229 A 1 
ATOM   1837 N  N   . TYR A 1 230 ? -8.485  -15.623 5.847   1.00 96.68 230 A 1 
ATOM   1838 C  CA  . TYR A 1 230 ? -8.733  -16.997 6.267   1.00 96.02 230 A 1 
ATOM   1839 C  C   . TYR A 1 230 ? -7.645  -17.413 7.255   1.00 96.20 230 A 1 
ATOM   1840 O  O   . TYR A 1 230 ? -6.478  -17.106 7.034   1.00 95.85 230 A 1 
ATOM   1841 C  CB  . TYR A 1 230 ? -8.722  -17.947 5.061   1.00 95.53 230 A 1 
ATOM   1842 C  CG  . TYR A 1 230 ? -9.923  -17.815 4.140   1.00 95.55 230 A 1 
ATOM   1843 C  CD1 . TYR A 1 230 ? -11.196 -18.138 4.576   1.00 93.91 230 A 1 
ATOM   1844 C  CD2 . TYR A 1 230 ? -9.768  -17.387 2.828   1.00 94.16 230 A 1 
ATOM   1845 C  CE1 . TYR A 1 230 ? -12.296 -18.036 3.731   1.00 93.08 230 A 1 
ATOM   1846 C  CE2 . TYR A 1 230 ? -10.857 -17.283 1.970   1.00 93.29 230 A 1 
ATOM   1847 C  CZ  . TYR A 1 230 ? -12.116 -17.609 2.430   1.00 94.04 230 A 1 
ATOM   1848 O  OH  . TYR A 1 230 ? -13.192 -17.506 1.589   1.00 91.78 230 A 1 
ATOM   1849 N  N   . PRO A 1 231 ? -8.012  -18.084 8.359   1.00 95.89 231 A 1 
ATOM   1850 C  CA  . PRO A 1 231 ? -7.045  -18.416 9.413   1.00 94.97 231 A 1 
ATOM   1851 C  C   . PRO A 1 231 ? -5.788  -19.119 8.905   1.00 95.43 231 A 1 
ATOM   1852 O  O   . PRO A 1 231 ? -4.683  -18.805 9.352   1.00 95.09 231 A 1 
ATOM   1853 C  CB  . PRO A 1 231 ? -7.846  -19.323 10.354  1.00 93.63 231 A 1 
ATOM   1854 C  CG  . PRO A 1 231 ? -9.257  -18.865 10.187  1.00 91.20 231 A 1 
ATOM   1855 C  CD  . PRO A 1 231 ? -9.386  -18.487 8.729   1.00 94.51 231 A 1 
ATOM   1856 N  N   . GLN A 1 232 ? -5.945  -20.071 7.969   1.00 95.89 232 A 1 
ATOM   1857 C  CA  . GLN A 1 232 ? -4.802  -20.818 7.464   1.00 95.46 232 A 1 
ATOM   1858 C  C   . GLN A 1 232 ? -3.824  -19.920 6.701   1.00 96.23 232 A 1 
ATOM   1859 O  O   . GLN A 1 232 ? -2.611  -20.152 6.730   1.00 95.84 232 A 1 
ATOM   1860 C  CB  . GLN A 1 232 ? -5.263  -21.986 6.575   1.00 94.02 232 A 1 
ATOM   1861 C  CG  . GLN A 1 232 ? -5.951  -21.594 5.270   1.00 88.50 232 A 1 
ATOM   1862 C  CD  . GLN A 1 232 ? -7.458  -21.449 5.404   1.00 88.42 232 A 1 
ATOM   1863 O  OE1 . GLN A 1 232 ? -7.971  -21.133 6.490   1.00 82.85 232 A 1 
ATOM   1864 N  NE2 . GLN A 1 232 ? -8.177  -21.683 4.309   1.00 81.17 232 A 1 
ATOM   1865 N  N   . TYR A 1 233 ? -4.346  -18.894 6.025   1.00 96.92 233 A 1 
ATOM   1866 C  CA  . TYR A 1 233 ? -3.490  -17.958 5.308   1.00 97.08 233 A 1 
ATOM   1867 C  C   . TYR A 1 233 ? -2.928  -16.902 6.243   1.00 97.32 233 A 1 
ATOM   1868 O  O   . TYR A 1 233 ? -1.772  -16.502 6.106   1.00 97.16 233 A 1 
ATOM   1869 C  CB  . TYR A 1 233 ? -4.255  -17.288 4.161   1.00 97.00 233 A 1 
ATOM   1870 C  CG  . TYR A 1 233 ? -4.796  -18.252 3.123   1.00 97.17 233 A 1 
ATOM   1871 C  CD1 . TYR A 1 233 ? -4.066  -19.366 2.729   1.00 96.09 233 A 1 
ATOM   1872 C  CD2 . TYR A 1 233 ? -6.040  -18.044 2.540   1.00 96.25 233 A 1 
ATOM   1873 C  CE1 . TYR A 1 233 ? -4.564  -20.255 1.789   1.00 95.64 233 A 1 
ATOM   1874 C  CE2 . TYR A 1 233 ? -6.540  -18.925 1.598   1.00 95.66 233 A 1 
ATOM   1875 C  CZ  . TYR A 1 233 ? -5.802  -20.027 1.228   1.00 96.08 233 A 1 
ATOM   1876 O  OH  . TYR A 1 233 ? -6.303  -20.900 0.292   1.00 94.90 233 A 1 
ATOM   1877 N  N   . ASN A 1 234 ? -3.731  -16.455 7.201   1.00 96.85 234 A 1 
ATOM   1878 C  CA  . ASN A 1 234 ? -3.288  -15.472 8.185   1.00 96.63 234 A 1 
ATOM   1879 C  C   . ASN A 1 234 ? -2.055  -15.950 8.938   1.00 96.98 234 A 1 
ATOM   1880 O  O   . ASN A 1 234 ? -1.044  -15.252 9.004   1.00 97.19 234 A 1 
ATOM   1881 C  CB  . ASN A 1 234 ? -4.419  -15.156 9.172   1.00 96.32 234 A 1 
ATOM   1882 C  CG  . ASN A 1 234 ? -4.044  -14.064 10.155  1.00 96.34 234 A 1 
ATOM   1883 O  OD1 . ASN A 1 234 ? -4.252  -12.876 9.891   1.00 92.52 234 A 1 
ATOM   1884 N  ND2 . ASN A 1 234 ? -3.498  -14.453 11.292  1.00 92.22 234 A 1 
ATOM   1885 N  N   . ASP A 1 235 ? -2.147  -17.160 9.494   1.00 96.56 235 A 1 
ATOM   1886 C  CA  . ASP A 1 235 ? -1.048  -17.698 10.294  1.00 96.03 235 A 1 
ATOM   1887 C  C   . ASP A 1 235 ? 0.196   -17.924 9.444   1.00 96.73 235 A 1 
ATOM   1888 O  O   . ASP A 1 235 ? 1.314   -17.637 9.878   1.00 96.46 235 A 1 
ATOM   1889 C  CB  . ASP A 1 235 ? -1.482  -19.008 10.964  1.00 94.86 235 A 1 
ATOM   1890 C  CG  . ASP A 1 235 ? -2.612  -18.814 11.963  1.00 90.34 235 A 1 
ATOM   1891 O  OD1 . ASP A 1 235 ? -2.914  -17.645 12.304  1.00 86.27 235 A 1 
ATOM   1892 O  OD2 . ASP A 1 235 ? -3.195  -19.819 12.403  1.00 85.87 235 A 1 
ATOM   1893 N  N   . ARG A 1 236 ? 0.014   -18.442 8.233   1.00 97.16 236 A 1 
ATOM   1894 C  CA  . ARG A 1 236 ? 1.145   -18.699 7.349   1.00 97.45 236 A 1 
ATOM   1895 C  C   . ARG A 1 236 ? 1.801   -17.399 6.902   1.00 97.71 236 A 1 
ATOM   1896 O  O   . ARG A 1 236 ? 3.024   -17.328 6.761   1.00 97.58 236 A 1 
ATOM   1897 C  CB  . ARG A 1 236 ? 0.702   -19.525 6.128   1.00 97.10 236 A 1 
ATOM   1898 C  CG  . ARG A 1 236 ? 1.859   -20.018 5.276   1.00 94.97 236 A 1 
ATOM   1899 C  CD  . ARG A 1 236 ? 1.385   -20.952 4.170   1.00 93.21 236 A 1 
ATOM   1900 N  NE  . ARG A 1 236 ? 2.498   -21.463 3.376   1.00 90.86 236 A 1 
ATOM   1901 C  CZ  . ARG A 1 236 ? 2.372   -22.258 2.326   1.00 88.02 236 A 1 
ATOM   1902 N  NH1 . ARG A 1 236 ? 1.166   -22.653 1.924   1.00 85.54 236 A 1 
ATOM   1903 N  NH2 . ARG A 1 236 ? 3.444   -22.677 1.670   1.00 83.01 236 A 1 
ATOM   1904 N  N   . LEU A 1 237 ? 0.992   -16.354 6.685   1.00 97.14 237 A 1 
ATOM   1905 C  CA  . LEU A 1 237 ? 1.520   -15.055 6.264   1.00 97.43 237 A 1 
ATOM   1906 C  C   . LEU A 1 237 ? 2.327   -14.411 7.387   1.00 97.79 237 A 1 
ATOM   1907 O  O   . LEU A 1 237 ? 3.412   -13.871 7.147   1.00 97.91 237 A 1 
ATOM   1908 C  CB  . LEU A 1 237 ? 0.380   -14.129 5.829   1.00 97.60 237 A 1 
ATOM   1909 C  CG  . LEU A 1 237 ? 0.789   -12.730 5.354   1.00 97.19 237 A 1 
ATOM   1910 C  CD1 . LEU A 1 237 ? 1.769   -12.820 4.190   1.00 96.70 237 A 1 
ATOM   1911 C  CD2 . LEU A 1 237 ? -0.440  -11.928 4.951   1.00 96.58 237 A 1 
ATOM   1912 N  N   . VAL A 1 238 ? 1.813   -14.470 8.627   1.00 97.33 238 A 1 
ATOM   1913 C  CA  . VAL A 1 238 ? 2.542   -13.946 9.775   1.00 97.15 238 A 1 
ATOM   1914 C  C   . VAL A 1 238 ? 3.887   -14.655 9.915   1.00 97.41 238 A 1 
ATOM   1915 O  O   . VAL A 1 238 ? 4.927   -14.005 10.074  1.00 97.69 238 A 1 
ATOM   1916 C  CB  . VAL A 1 238 ? 1.723   -14.089 11.085  1.00 96.93 238 A 1 
ATOM   1917 C  CG1 . VAL A 1 238 ? 2.578   -13.722 12.296  1.00 96.23 238 A 1 
ATOM   1918 C  CG2 . VAL A 1 238 ? 0.487   -13.198 11.029  1.00 96.31 238 A 1 
ATOM   1919 N  N   . ASP A 1 239 ? 3.872   -15.992 9.847   1.00 97.62 239 A 1 
ATOM   1920 C  CA  . ASP A 1 239 ? 5.100   -16.771 9.946   1.00 97.43 239 A 1 
ATOM   1921 C  C   . ASP A 1 239 ? 6.066   -16.433 8.812   1.00 97.85 239 A 1 
ATOM   1922 O  O   . ASP A 1 239 ? 7.272   -16.292 9.033   1.00 97.61 239 A 1 
ATOM   1923 C  CB  . ASP A 1 239 ? 4.797   -18.273 9.926   1.00 96.81 239 A 1 
ATOM   1924 C  CG  . ASP A 1 239 ? 4.240   -18.768 11.247  1.00 92.49 239 A 1 
ATOM   1925 O  OD1 . ASP A 1 239 ? 4.141   -17.978 12.211  1.00 89.17 239 A 1 
ATOM   1926 O  OD2 . ASP A 1 239 ? 3.892   -19.966 11.329  1.00 89.02 239 A 1 
ATOM   1927 N  N   . SER A 1 240 ? 5.532   -16.299 7.597   1.00 97.76 240 A 1 
ATOM   1928 C  CA  . SER A 1 240 ? 6.357   -16.016 6.424   1.00 97.79 240 A 1 
ATOM   1929 C  C   . SER A 1 240 ? 7.046   -14.661 6.539   1.00 98.25 240 A 1 
ATOM   1930 O  O   . SER A 1 240 ? 8.218   -14.521 6.177   1.00 97.90 240 A 1 
ATOM   1931 C  CB  . SER A 1 240 ? 5.515   -16.067 5.148   1.00 97.09 240 A 1 
ATOM   1932 O  OG  . SER A 1 240 ? 5.012   -17.374 4.916   1.00 91.20 240 A 1 
ATOM   1933 N  N   . LEU A 1 241 ? 6.324   -13.662 7.038   1.00 97.86 241 A 1 
ATOM   1934 C  CA  . LEU A 1 241 ? 6.889   -12.324 7.181   1.00 97.90 241 A 1 
ATOM   1935 C  C   . LEU A 1 241 ? 7.902   -12.271 8.325   1.00 98.09 241 A 1 
ATOM   1936 O  O   . LEU A 1 241 ? 9.012   -11.760 8.158   1.00 98.07 241 A 1 
ATOM   1937 C  CB  . LEU A 1 241 ? 5.773   -11.294 7.403   1.00 98.14 241 A 1 
ATOM   1938 C  CG  . LEU A 1 241 ? 4.842   -11.064 6.210   1.00 97.88 241 A 1 
ATOM   1939 C  CD1 . LEU A 1 241 ? 3.603   -10.285 6.629   1.00 97.57 241 A 1 
ATOM   1940 C  CD2 . LEU A 1 241 ? 5.571   -10.334 5.094   1.00 97.21 241 A 1 
ATOM   1941 N  N   . ALA A 1 242 ? 7.534   -12.812 9.495   1.00 97.91 242 A 1 
ATOM   1942 C  CA  . ALA A 1 242 ? 8.404   -12.766 10.663  1.00 97.79 242 A 1 
ATOM   1943 C  C   . ALA A 1 242 ? 9.694   -13.567 10.455  1.00 97.61 242 A 1 
ATOM   1944 O  O   . ALA A 1 242 ? 10.740  -13.206 10.991  1.00 97.43 242 A 1 
ATOM   1945 C  CB  . ALA A 1 242 ? 7.658   -13.276 11.900  1.00 97.43 242 A 1 
ATOM   1946 N  N   . GLU A 1 243 ? 9.614   -14.636 9.663   1.00 98.27 243 A 1 
ATOM   1947 C  CA  . GLU A 1 243 ? 10.762  -15.497 9.394   1.00 98.17 243 A 1 
ATOM   1948 C  C   . GLU A 1 243 ? 11.910  -14.705 8.764   1.00 98.21 243 A 1 
ATOM   1949 O  O   . GLU A 1 243 ? 13.084  -15.033 8.961   1.00 97.76 243 A 1 
ATOM   1950 C  CB  . GLU A 1 243 ? 10.359  -16.655 8.474   1.00 97.43 243 A 1 
ATOM   1951 C  CG  . GLU A 1 243 ? 11.517  -17.557 8.029   1.00 91.81 243 A 1 
ATOM   1952 C  CD  . GLU A 1 243 ? 12.147  -18.319 9.185   1.00 88.34 243 A 1 
ATOM   1953 O  OE1 . GLU A 1 243 ? 11.459  -18.561 10.198  1.00 81.82 243 A 1 
ATOM   1954 O  OE2 . GLU A 1 243 ? 13.332  -18.678 9.076   1.00 81.71 243 A 1 
ATOM   1955 N  N   . TYR A 1 244 ? 11.570  -13.648 8.033   1.00 98.48 244 A 1 
ATOM   1956 C  CA  . TYR A 1 244 ? 12.563  -12.841 7.337   1.00 98.55 244 A 1 
ATOM   1957 C  C   . TYR A 1 244 ? 12.739  -11.464 7.979   1.00 98.52 244 A 1 
ATOM   1958 O  O   . TYR A 1 244 ? 12.880  -10.458 7.288   1.00 98.19 244 A 1 
ATOM   1959 C  CB  . TYR A 1 244 ? 12.207  -12.733 5.848   1.00 98.54 244 A 1 
ATOM   1960 C  CG  . TYR A 1 244 ? 12.220  -14.083 5.156   1.00 98.60 244 A 1 
ATOM   1961 C  CD1 . TYR A 1 244 ? 13.419  -14.649 4.743   1.00 98.22 244 A 1 
ATOM   1962 C  CD2 . TYR A 1 244 ? 11.050  -14.790 4.947   1.00 98.24 244 A 1 
ATOM   1963 C  CE1 . TYR A 1 244 ? 13.453  -15.891 4.127   1.00 97.90 244 A 1 
ATOM   1964 C  CE2 . TYR A 1 244 ? 11.072  -16.033 4.337   1.00 97.94 244 A 1 
ATOM   1965 C  CZ  . TYR A 1 244 ? 12.272  -16.580 3.928   1.00 98.08 244 A 1 
ATOM   1966 O  OH  . TYR A 1 244 ? 12.297  -17.807 3.318   1.00 97.25 244 A 1 
ATOM   1967 N  N   . ASN A 1 245 ? 12.755  -11.430 9.312   1.00 98.39 245 A 1 
ATOM   1968 C  CA  . ASN A 1 245 ? 12.940  -10.192 10.052  1.00 98.02 245 A 1 
ATOM   1969 C  C   . ASN A 1 245 ? 14.315  -9.565  9.815   1.00 97.98 245 A 1 
ATOM   1970 O  O   . ASN A 1 245 ? 14.516  -8.379  10.061  1.00 97.14 245 A 1 
ATOM   1971 C  CB  . ASN A 1 245 ? 12.735  -10.428 11.554  1.00 97.31 245 A 1 
ATOM   1972 C  CG  . ASN A 1 245 ? 13.831  -11.271 12.168  1.00 96.57 245 A 1 
ATOM   1973 O  OD1 . ASN A 1 245 ? 14.167  -12.345 11.677  1.00 91.02 245 A 1 
ATOM   1974 N  ND2 . ASN A 1 245 ? 14.413  -10.789 13.266  1.00 89.99 245 A 1 
ATOM   1975 N  N   . ASP A 1 246 ? 15.265  -10.379 9.338   1.00 98.05 246 A 1 
ATOM   1976 C  CA  . ASP A 1 246 ? 16.599  -9.900  9.009   1.00 97.88 246 A 1 
ATOM   1977 C  C   . ASP A 1 246 ? 16.650  -9.266  7.621   1.00 97.88 246 A 1 
ATOM   1978 O  O   . ASP A 1 246 ? 17.634  -8.609  7.267   1.00 97.07 246 A 1 
ATOM   1979 C  CB  . ASP A 1 246 ? 17.615  -11.051 9.094   1.00 97.27 246 A 1 
ATOM   1980 C  CG  . ASP A 1 246 ? 17.250  -12.219 8.182   1.00 96.65 246 A 1 
ATOM   1981 O  OD1 . ASP A 1 246 ? 16.054  -12.565 8.099   1.00 94.90 246 A 1 
ATOM   1982 O  OD2 . ASP A 1 246 ? 18.166  -12.798 7.571   1.00 94.14 246 A 1 
ATOM   1983 N  N   . VAL A 1 247 ? 15.591  -9.447  6.843   1.00 98.35 247 A 1 
ATOM   1984 C  CA  . VAL A 1 247 ? 15.502  -8.912  5.480   1.00 98.49 247 A 1 
ATOM   1985 C  C   . VAL A 1 247 ? 14.498  -7.764  5.402   1.00 98.54 247 A 1 
ATOM   1986 O  O   . VAL A 1 247 ? 14.749  -6.748  4.735   1.00 98.30 247 A 1 
ATOM   1987 C  CB  . VAL A 1 247 ? 15.094  -10.017 4.479   1.00 98.42 247 A 1 
ATOM   1988 C  CG1 . VAL A 1 247 ? 14.898  -9.440  3.079   1.00 97.95 247 A 1 
ATOM   1989 C  CG2 . VAL A 1 247 ? 16.138  -11.131 4.458   1.00 97.95 247 A 1 
ATOM   1990 N  N   . ILE A 1 248 ? 13.365  -7.906  6.084   1.00 98.44 248 A 1 
ATOM   1991 C  CA  . ILE A 1 248 ? 12.255  -6.961  5.965   1.00 98.52 248 A 1 
ATOM   1992 C  C   . ILE A 1 248 ? 12.397  -5.795  6.943   1.00 98.48 248 A 1 
ATOM   1993 O  O   . ILE A 1 248 ? 12.401  -5.989  8.165   1.00 98.13 248 A 1 
ATOM   1994 C  CB  . ILE A 1 248 ? 10.909  -7.679  6.196   1.00 98.60 248 A 1 
ATOM   1995 C  CG1 . ILE A 1 248 ? 10.714  -8.784  5.144   1.00 98.36 248 A 1 
ATOM   1996 C  CG2 . ILE A 1 248 ? 9.754   -6.681  6.157   1.00 98.41 248 A 1 
ATOM   1997 C  CD1 . ILE A 1 248 ? 9.505   -9.669  5.390   1.00 98.18 248 A 1 
ATOM   1998 N  N   . LEU A 1 249 ? 12.492  -4.577  6.405   1.00 98.46 249 A 1 
ATOM   1999 C  CA  . LEU A 1 249 ? 12.599  -3.375  7.224   1.00 98.19 249 A 1 
ATOM   2000 C  C   . LEU A 1 249 ? 11.246  -2.960  7.794   1.00 98.21 249 A 1 
ATOM   2001 O  O   . LEU A 1 249 ? 11.178  -2.319  8.842   1.00 97.42 249 A 1 
ATOM   2002 C  CB  . LEU A 1 249 ? 13.184  -2.217  6.412   1.00 97.61 249 A 1 
ATOM   2003 C  CG  . LEU A 1 249 ? 14.552  -2.454  5.768   1.00 96.31 249 A 1 
ATOM   2004 C  CD1 . LEU A 1 249 ? 15.040  -1.166  5.105   1.00 95.05 249 A 1 
ATOM   2005 C  CD2 . LEU A 1 249 ? 15.561  -2.944  6.791   1.00 94.79 249 A 1 
ATOM   2006 N  N   . GLY A 1 250 ? 10.169  -3.324  7.100   1.00 98.34 250 A 1 
ATOM   2007 C  CA  . GLY A 1 250 ? 8.831   -2.965  7.526   1.00 98.41 250 A 1 
ATOM   2008 C  C   . GLY A 1 250 ? 7.797   -3.395  6.502   1.00 98.67 250 A 1 
ATOM   2009 O  O   . GLY A 1 250 ? 8.125   -3.679  5.354   1.00 98.58 250 A 1 
ATOM   2010 N  N   . VAL A 1 251 ? 6.530   -3.431  6.936   1.00 98.40 251 A 1 
ATOM   2011 C  CA  . VAL A 1 251 ? 5.408   -3.814  6.079   1.00 98.47 251 A 1 
ATOM   2012 C  C   . VAL A 1 251 ? 4.396   -2.678  6.048   1.00 98.35 251 A 1 
ATOM   2013 O  O   . VAL A 1 251 ? 4.095   -2.081  7.090   1.00 98.17 251 A 1 
ATOM   2014 C  CB  . VAL A 1 251 ? 4.732   -5.106  6.594   1.00 98.36 251 A 1 
ATOM   2015 C  CG1 . VAL A 1 251 ? 3.566   -5.506  5.689   1.00 97.85 251 A 1 
ATOM   2016 C  CG2 . VAL A 1 251 ? 5.748   -6.247  6.689   1.00 97.85 251 A 1 
ATOM   2017 N  N   . LEU A 1 252 ? 3.866   -2.366  4.862   1.00 98.39 252 A 1 
ATOM   2018 C  CA  . LEU A 1 252 ? 2.865   -1.321  4.699   1.00 98.45 252 A 1 
ATOM   2019 C  C   . LEU A 1 252 ? 1.547   -1.926  4.224   1.00 98.42 252 A 1 
ATOM   2020 O  O   . LEU A 1 252 ? 1.520   -2.694  3.260   1.00 97.90 252 A 1 
ATOM   2021 C  CB  . LEU A 1 252 ? 3.331   -0.253  3.709   1.00 98.10 252 A 1 
ATOM   2022 C  CG  . LEU A 1 252 ? 4.245   0.861   4.247   1.00 95.85 252 A 1 
ATOM   2023 C  CD1 . LEU A 1 252 ? 5.537   0.313   4.816   1.00 89.63 252 A 1 
ATOM   2024 C  CD2 . LEU A 1 252 ? 4.543   1.870   3.147   1.00 89.54 252 A 1 
ATOM   2025 N  N   . CYS A 1 253 ? 0.444   -1.569  4.902   1.00 97.72 253 A 1 
ATOM   2026 C  CA  . CYS A 1 253 ? -0.885  -2.077  4.578   1.00 97.57 253 A 1 
ATOM   2027 C  C   . CYS A 1 253 ? -1.919  -0.962  4.539   1.00 97.33 253 A 1 
ATOM   2028 O  O   . CYS A 1 253 ? -1.697  0.129   5.057   1.00 96.36 253 A 1 
ATOM   2029 C  CB  . CYS A 1 253 ? -1.342  -3.109  5.623   1.00 96.72 253 A 1 
ATOM   2030 S  SG  . CYS A 1 253 ? -0.242  -4.518  5.888   1.00 95.14 253 A 1 
ATOM   2031 N  N   . GLY A 1 254 ? -3.075  -1.253  3.932   1.00 96.59 254 A 1 
ATOM   2032 C  CA  . GLY A 1 254 ? -4.214  -0.344  3.926   1.00 95.97 254 A 1 
ATOM   2033 C  C   . GLY A 1 254 ? -5.471  -1.066  4.387   1.00 95.85 254 A 1 
ATOM   2034 O  O   . GLY A 1 254 ? -5.461  -1.729  5.422   1.00 94.23 254 A 1 
ATOM   2035 N  N   . HIS A 1 255 ? -6.560  -0.936  3.608   1.00 93.54 255 A 1 
ATOM   2036 C  CA  . HIS A 1 255 ? -7.796  -1.708  3.770   1.00 93.45 255 A 1 
ATOM   2037 C  C   . HIS A 1 255 ? -8.690  -1.291  4.937   1.00 93.66 255 A 1 
ATOM   2038 O  O   . HIS A 1 255 ? -9.899  -1.156  4.768   1.00 90.59 255 A 1 
ATOM   2039 C  CB  . HIS A 1 255 ? -7.476  -3.211  3.861   1.00 92.52 255 A 1 
ATOM   2040 C  CG  . HIS A 1 255 ? -8.686  -4.079  4.047   1.00 92.71 255 A 1 
ATOM   2041 N  ND1 . HIS A 1 255 ? -9.703  -4.146  3.122   1.00 89.79 255 A 1 
ATOM   2042 C  CD2 . HIS A 1 255 ? -9.029  -4.916  5.044   1.00 86.85 255 A 1 
ATOM   2043 C  CE1 . HIS A 1 255 ? -10.624 -4.981  3.540   1.00 88.07 255 A 1 
ATOM   2044 N  NE2 . HIS A 1 255 ? -10.245 -5.472  4.711   1.00 88.31 255 A 1 
ATOM   2045 N  N   . LEU A 1 256 ? -8.126  -1.094  6.130   1.00 92.41 256 A 1 
ATOM   2046 C  CA  . LEU A 1 256 ? -8.942  -0.833  7.316   1.00 90.14 256 A 1 
ATOM   2047 C  C   . LEU A 1 256 ? -9.370  0.626   7.460   1.00 89.19 256 A 1 
ATOM   2048 O  O   . LEU A 1 256 ? -10.258 0.937   8.253   1.00 85.67 256 A 1 
ATOM   2049 C  CB  . LEU A 1 256 ? -8.210  -1.277  8.589   1.00 89.22 256 A 1 
ATOM   2050 C  CG  . LEU A 1 256 ? -7.901  -2.773  8.705   1.00 87.25 256 A 1 
ATOM   2051 C  CD1 . LEU A 1 256 ? -7.288  -3.080  10.056  1.00 86.81 256 A 1 
ATOM   2052 C  CD2 . LEU A 1 256 ? -9.151  -3.609  8.486   1.00 86.46 256 A 1 
ATOM   2053 N  N   . HIS A 1 257 ? -8.744  1.526   6.690   1.00 88.43 257 A 1 
ATOM   2054 C  CA  . HIS A 1 257 ? -9.042  2.968   6.721   1.00 87.90 257 A 1 
ATOM   2055 C  C   . HIS A 1 257 ? -8.703  3.613   8.064   1.00 88.24 257 A 1 
ATOM   2056 O  O   . HIS A 1 257 ? -9.112  4.738   8.338   1.00 85.46 257 A 1 
ATOM   2057 C  CB  . HIS A 1 257 ? -10.514 3.237   6.363   1.00 87.92 257 A 1 
ATOM   2058 C  CG  . HIS A 1 257 ? -10.882 2.856   4.958   1.00 88.52 257 A 1 
ATOM   2059 N  ND1 . HIS A 1 257 ? -11.622 3.681   4.142   1.00 82.37 257 A 1 
ATOM   2060 C  CD2 . HIS A 1 257 ? -10.620 1.756   4.229   1.00 79.51 257 A 1 
ATOM   2061 C  CE1 . HIS A 1 257 ? -11.802 3.097   2.976   1.00 82.35 257 A 1 
ATOM   2062 N  NE2 . HIS A 1 257 ? -11.206 1.927   2.999   1.00 83.75 257 A 1 
ATOM   2063 N  N   . THR A 1 258 ? -7.946  2.900   8.906   1.00 88.27 258 A 1 
ATOM   2064 C  CA  . THR A 1 258 ? -7.569  3.403   10.223  1.00 86.95 258 A 1 
ATOM   2065 C  C   . THR A 1 258 ? -6.053  3.407   10.400  1.00 87.56 258 A 1 
ATOM   2066 O  O   . THR A 1 258 ? -5.328  2.704   9.702   1.00 87.26 258 A 1 
ATOM   2067 C  CB  . THR A 1 258 ? -8.193  2.562   11.354  1.00 85.68 258 A 1 
ATOM   2068 O  OG1 . THR A 1 258 ? -7.952  1.173   11.110  1.00 80.62 258 A 1 
ATOM   2069 C  CG2 . THR A 1 258 ? -9.690  2.812   11.435  1.00 79.82 258 A 1 
ATOM   2070 N  N   . ASP A 1 259 ? -5.581  4.227   11.351  1.00 88.65 259 A 1 
ATOM   2071 C  CA  . ASP A 1 259 ? -4.166  4.362   11.663  1.00 89.32 259 A 1 
ATOM   2072 C  C   . ASP A 1 259 ? -3.819  3.432   12.822  1.00 88.97 259 A 1 
ATOM   2073 O  O   . ASP A 1 259 ? -4.135  3.718   13.972  1.00 88.21 259 A 1 
ATOM   2074 C  CB  . ASP A 1 259 ? -3.864  5.824   12.003  1.00 89.08 259 A 1 
ATOM   2075 C  CG  . ASP A 1 259 ? -2.454  6.037   12.533  1.00 88.93 259 A 1 
ATOM   2076 O  OD1 . ASP A 1 259 ? -1.640  5.096   12.555  1.00 85.47 259 A 1 
ATOM   2077 O  OD2 . ASP A 1 259 ? -2.158  7.189   12.924  1.00 84.81 259 A 1 
ATOM   2078 N  N   . THR A 1 260 ? -3.166  2.313   12.517  1.00 91.46 260 A 1 
ATOM   2079 C  CA  . THR A 1 260 ? -2.752  1.391   13.566  1.00 91.99 260 A 1 
ATOM   2080 C  C   . THR A 1 260 ? -1.530  0.594   13.104  1.00 93.20 260 A 1 
ATOM   2081 O  O   . THR A 1 260 ? -0.983  0.832   12.031  1.00 93.53 260 A 1 
ATOM   2082 C  CB  . THR A 1 260 ? -3.902  0.449   13.993  1.00 89.75 260 A 1 
ATOM   2083 O  OG1 . THR A 1 260 ? -3.519  -0.279  15.161  1.00 82.71 260 A 1 
ATOM   2084 C  CG2 . THR A 1 260 ? -4.263  -0.514  12.873  1.00 83.02 260 A 1 
ATOM   2085 N  N   . PHE A 1 261 ? -1.095  -0.352  13.942  1.00 93.14 261 A 1 
ATOM   2086 C  CA  . PHE A 1 261 ? 0.094   -1.137  13.635  1.00 93.46 261 A 1 
ATOM   2087 C  C   . PHE A 1 261 ? -0.059  -2.575  14.104  1.00 93.98 261 A 1 
ATOM   2088 O  O   . PHE A 1 261 ? -0.950  -2.903  14.891  1.00 93.74 261 A 1 
ATOM   2089 C  CB  . PHE A 1 261 ? 1.338   -0.510  14.286  1.00 92.59 261 A 1 
ATOM   2090 C  CG  . PHE A 1 261 ? 1.266   -0.452  15.792  1.00 92.11 261 A 1 
ATOM   2091 C  CD1 . PHE A 1 261 ? 0.727   0.657   16.436  1.00 88.89 261 A 1 
ATOM   2092 C  CD2 . PHE A 1 261 ? 1.752   -1.491  16.574  1.00 88.63 261 A 1 
ATOM   2093 C  CE1 . PHE A 1 261 ? 0.660   0.721   17.819  1.00 85.76 261 A 1 
ATOM   2094 C  CE2 . PHE A 1 261 ? 1.692   -1.441  17.958  1.00 86.02 261 A 1 
ATOM   2095 C  CZ  . PHE A 1 261 ? 1.146   -0.333  18.583  1.00 86.85 261 A 1 
ATOM   2096 N  N   . ARG A 1 262 ? 0.816   -3.448  13.596  1.00 95.12 262 A 1 
ATOM   2097 C  CA  . ARG A 1 262 ? 0.870   -4.841  14.000  1.00 94.81 262 A 1 
ATOM   2098 C  C   . ARG A 1 262 ? 2.313   -5.221  14.278  1.00 95.82 262 A 1 
ATOM   2099 O  O   . ARG A 1 262 ? 3.218   -4.832  13.538  1.00 95.81 262 A 1 
ATOM   2100 C  CB  . ARG A 1 262 ? 0.317   -5.761  12.901  1.00 93.97 262 A 1 
ATOM   2101 C  CG  . ARG A 1 262 ? -1.076  -5.397  12.396  1.00 90.74 262 A 1 
ATOM   2102 C  CD  . ARG A 1 262 ? -2.156  -5.884  13.339  1.00 87.03 262 A 1 
ATOM   2103 N  NE  . ARG A 1 262 ? -3.494  -5.567  12.857  1.00 86.09 262 A 1 
ATOM   2104 C  CZ  . ARG A 1 262 ? -4.247  -4.582  13.314  1.00 84.26 262 A 1 
ATOM   2105 N  NH1 . ARG A 1 262 ? -3.811  -3.789  14.271  1.00 76.79 262 A 1 
ATOM   2106 N  NH2 . ARG A 1 262 ? -5.449  -4.376  12.804  1.00 78.94 262 A 1 
ATOM   2107 N  N   . ILE A 1 263 ? 2.525   -5.973  15.353  1.00 95.08 263 A 1 
ATOM   2108 C  CA  . ILE A 1 263 ? 3.823   -6.580  15.613  1.00 95.43 263 A 1 
ATOM   2109 C  C   . ILE A 1 263 ? 3.695   -8.052  15.234  1.00 95.78 263 A 1 
ATOM   2110 O  O   . ILE A 1 263 ? 3.115   -8.847  15.975  1.00 95.35 263 A 1 
ATOM   2111 C  CB  . ILE A 1 263 ? 4.253   -6.429  17.081  1.00 95.17 263 A 1 
ATOM   2112 C  CG1 . ILE A 1 263 ? 4.208   -4.958  17.497  1.00 94.06 263 A 1 
ATOM   2113 C  CG2 . ILE A 1 263 ? 5.656   -6.997  17.278  1.00 94.03 263 A 1 
ATOM   2114 C  CD1 . ILE A 1 263 ? 4.527   -4.708  18.970  1.00 91.35 263 A 1 
ATOM   2115 N  N   . LEU A 1 264 ? 4.199   -8.406  14.050  1.00 96.33 264 A 1 
ATOM   2116 C  CA  . LEU A 1 264 ? 4.086   -9.758  13.535  1.00 96.48 264 A 1 
ATOM   2117 C  C   . LEU A 1 264 ? 5.234   -10.601 14.070  1.00 96.73 264 A 1 
ATOM   2118 O  O   . LEU A 1 264 ? 6.399   -10.256 13.876  1.00 96.67 264 A 1 
ATOM   2119 C  CB  . LEU A 1 264 ? 4.095   -9.743  12.001  1.00 96.70 264 A 1 
ATOM   2120 C  CG  . LEU A 1 264 ? 3.083   -8.796  11.347  1.00 96.23 264 A 1 
ATOM   2121 C  CD1 . LEU A 1 264 ? 3.222   -8.827  9.833   1.00 94.92 264 A 1 
ATOM   2122 C  CD2 . LEU A 1 264 ? 1.659   -9.146  11.760  1.00 94.57 264 A 1 
ATOM   2123 N  N   . SER A 1 265 ? 4.898   -11.702 14.759  1.00 96.44 265 A 1 
ATOM   2124 C  CA  . SER A 1 265 ? 5.898   -12.471 15.488  1.00 96.03 265 A 1 
ATOM   2125 C  C   . SER A 1 265 ? 5.869   -13.960 15.181  1.00 96.30 265 A 1 
ATOM   2126 O  O   . SER A 1 265 ? 4.796   -14.553 15.000  1.00 95.86 265 A 1 
ATOM   2127 C  CB  . SER A 1 265 ? 5.726   -12.277 17.002  1.00 93.88 265 A 1 
ATOM   2128 O  OG  . SER A 1 265 ? 5.785   -10.911 17.359  1.00 80.54 265 A 1 
ATOM   2129 N  N   . LYS A 1 266 ? 7.055   -14.560 15.118  1.00 96.16 266 A 1 
ATOM   2130 C  CA  . LYS A 1 266 ? 7.231   -15.999 15.082  1.00 95.90 266 A 1 
ATOM   2131 C  C   . LYS A 1 266 ? 8.383   -16.311 16.029  1.00 95.81 266 A 1 
ATOM   2132 O  O   . LYS A 1 266 ? 9.548   -16.153 15.673  1.00 94.77 266 A 1 
ATOM   2133 C  CB  . LYS A 1 266 ? 7.542   -16.495 13.669  1.00 94.89 266 A 1 
ATOM   2134 C  CG  . LYS A 1 266 ? 7.731   -18.008 13.583  1.00 92.71 266 A 1 
ATOM   2135 C  CD  . LYS A 1 266 ? 8.090   -18.454 12.166  1.00 89.63 266 A 1 
ATOM   2136 C  CE  . LYS A 1 266 ? 8.263   -19.950 12.083  1.00 84.00 266 A 1 
ATOM   2137 N  NZ  . LYS A 1 266 ? 8.624   -20.392 10.709  1.00 76.79 266 A 1 
ATOM   2138 N  N   . GLY A 1 267 ? 8.046   -16.721 17.255  1.00 94.98 267 A 1 
ATOM   2139 C  CA  . GLY A 1 267 ? 9.061   -16.873 18.276  1.00 94.49 267 A 1 
ATOM   2140 C  C   . GLY A 1 267 ? 9.663   -15.528 18.608  1.00 95.37 267 A 1 
ATOM   2141 O  O   . GLY A 1 267 ? 8.943   -14.582 18.926  1.00 93.38 267 A 1 
ATOM   2142 N  N   . ASN A 1 268 ? 10.990  -15.430 18.510  1.00 95.71 268 A 1 
ATOM   2143 C  CA  . ASN A 1 268 ? 11.688  -14.180 18.785  1.00 95.63 268 A 1 
ATOM   2144 C  C   . ASN A 1 268 ? 11.867  -13.321 17.540  1.00 96.57 268 A 1 
ATOM   2145 O  O   . ASN A 1 268 ? 12.382  -12.203 17.624  1.00 94.93 268 A 1 
ATOM   2146 C  CB  . ASN A 1 268 ? 13.049  -14.467 19.414  1.00 93.40 268 A 1 
ATOM   2147 C  CG  . ASN A 1 268 ? 12.932  -15.107 20.789  1.00 83.11 268 A 1 
ATOM   2148 O  OD1 . ASN A 1 268 ? 12.054  -14.749 21.573  1.00 72.70 268 A 1 
ATOM   2149 N  ND2 . ASN A 1 268 ? 13.814  -16.047 21.086  1.00 72.89 268 A 1 
ATOM   2150 N  N   . LYS A 1 269 ? 11.440  -13.832 16.380  1.00 97.29 269 A 1 
ATOM   2151 C  CA  . LYS A 1 269 ? 11.552  -13.087 15.134  1.00 97.55 269 A 1 
ATOM   2152 C  C   . LYS A 1 269 ? 10.327  -12.195 14.964  1.00 97.75 269 A 1 
ATOM   2153 O  O   . LYS A 1 269 ? 9.196   -12.669 15.035  1.00 97.22 269 A 1 
ATOM   2154 C  CB  . LYS A 1 269 ? 11.693  -14.034 13.943  1.00 97.31 269 A 1 
ATOM   2155 C  CG  . LYS A 1 269 ? 12.933  -14.917 14.006  1.00 95.74 269 A 1 
ATOM   2156 C  CD  . LYS A 1 269 ? 13.024  -15.820 12.787  1.00 93.24 269 A 1 
ATOM   2157 C  CE  . LYS A 1 269 ? 14.269  -16.693 12.844  1.00 86.74 269 A 1 
ATOM   2158 N  NZ  . LYS A 1 269 ? 14.399  -17.559 11.644  1.00 79.37 269 A 1 
ATOM   2159 N  N   . LYS A 1 270 ? 10.564  -10.889 14.730  1.00 97.71 270 A 1 
ATOM   2160 C  CA  . LYS A 1 270 ? 9.477   -9.929  14.663  1.00 97.83 270 A 1 
ATOM   2161 C  C   . LYS A 1 270 ? 9.674   -8.911  13.549  1.00 98.06 270 A 1 
ATOM   2162 O  O   . LYS A 1 270 ? 10.799  -8.511  13.253  1.00 97.64 270 A 1 
ATOM   2163 C  CB  . LYS A 1 270 ? 9.337   -9.190  16.004  1.00 97.32 270 A 1 
ATOM   2164 C  CG  . LYS A 1 270 ? 9.070   -10.111 17.195  1.00 96.20 270 A 1 
ATOM   2165 C  CD  . LYS A 1 270 ? 9.172   -9.365  18.518  1.00 94.68 270 A 1 
ATOM   2166 C  CE  . LYS A 1 270 ? 9.017   -10.322 19.681  1.00 90.35 270 A 1 
ATOM   2167 N  NZ  . LYS A 1 270 ? 9.250   -9.660  20.998  1.00 82.75 270 A 1 
ATOM   2168 N  N   . VAL A 1 271 ? 8.562   -8.488  12.927  1.00 97.95 271 A 1 
ATOM   2169 C  CA  . VAL A 1 271 ? 8.569   -7.396  11.958  1.00 97.90 271 A 1 
ATOM   2170 C  C   . VAL A 1 271 ? 7.397   -6.467  12.239  1.00 97.83 271 A 1 
ATOM   2171 O  O   . VAL A 1 271 ? 6.366   -6.887  12.770  1.00 97.23 271 A 1 
ATOM   2172 C  CB  . VAL A 1 271 ? 8.493   -7.888  10.494  1.00 96.95 271 A 1 
ATOM   2173 C  CG1 . VAL A 1 271 ? 9.723   -8.699  10.133  1.00 90.26 271 A 1 
ATOM   2174 C  CG2 . VAL A 1 271 ? 7.224   -8.698  10.266  1.00 89.63 271 A 1 
ATOM   2175 N  N   . MET A 1 272 ? 7.561   -5.184  11.884  1.00 97.81 272 A 1 
ATOM   2176 C  CA  . MET A 1 272 ? 6.500   -4.207  12.055  1.00 97.86 272 A 1 
ATOM   2177 C  C   . MET A 1 272 ? 5.644   -4.094  10.794  1.00 98.02 272 A 1 
ATOM   2178 O  O   . MET A 1 272 ? 6.172   -4.088  9.681   1.00 98.04 272 A 1 
ATOM   2179 C  CB  . MET A 1 272 ? 7.065   -2.829  12.395  1.00 97.50 272 A 1 
ATOM   2180 C  CG  . MET A 1 272 ? 7.615   -2.703  13.805  1.00 95.76 272 A 1 
ATOM   2181 S  SD  . MET A 1 272 ? 6.394   -3.140  15.071  1.00 96.56 272 A 1 
ATOM   2182 C  CE  . MET A 1 272 ? 5.039   -2.021  14.664  1.00 92.96 272 A 1 
ATOM   2183 N  N   . ALA A 1 273 ? 4.332   -3.985  10.989  1.00 97.41 273 A 1 
ATOM   2184 C  CA  . ALA A 1 273 ? 3.416   -3.680  9.901   1.00 97.24 273 A 1 
ATOM   2185 C  C   . ALA A 1 273 ? 2.638   -2.425  10.254  1.00 96.84 273 A 1 
ATOM   2186 O  O   . ALA A 1 273 ? 2.134   -2.291  11.376  1.00 96.29 273 A 1 
ATOM   2187 C  CB  . ALA A 1 273 ? 2.475   -4.852  9.638   1.00 97.37 273 A 1 
ATOM   2188 N  N   . PHE A 1 274 ? 2.541   -1.501  9.302   1.00 97.06 274 A 1 
ATOM   2189 C  CA  . PHE A 1 274 ? 1.867   -0.230  9.520   1.00 97.05 274 A 1 
ATOM   2190 C  C   . PHE A 1 274 ? 0.646   -0.116  8.631   1.00 97.20 274 A 1 
ATOM   2191 O  O   . PHE A 1 274 ? 0.753   -0.176  7.405   1.00 96.84 274 A 1 
ATOM   2192 C  CB  . PHE A 1 274 ? 2.828   0.927   9.260   1.00 96.90 274 A 1 
ATOM   2193 C  CG  . PHE A 1 274 ? 4.102   0.832   10.044  1.00 97.03 274 A 1 
ATOM   2194 C  CD1 . PHE A 1 274 ? 4.127   1.180   11.384  1.00 95.76 274 A 1 
ATOM   2195 C  CD2 . PHE A 1 274 ? 5.269   0.364   9.452   1.00 95.62 274 A 1 
ATOM   2196 C  CE1 . PHE A 1 274 ? 5.297   1.074   12.119  1.00 94.81 274 A 1 
ATOM   2197 C  CE2 . PHE A 1 274 ? 6.433   0.250   10.182  1.00 94.80 274 A 1 
ATOM   2198 C  CZ  . PHE A 1 274 ? 6.446   0.608   11.521  1.00 95.43 274 A 1 
ATOM   2199 N  N   . ILE A 1 275 ? -0.525  0.021   9.250   1.00 95.93 275 A 1 
ATOM   2200 C  CA  . ILE A 1 275 ? -1.768  0.191   8.521   1.00 95.47 275 A 1 
ATOM   2201 C  C   . ILE A 1 275 ? -2.026  1.688   8.385   1.00 94.81 275 A 1 
ATOM   2202 O  O   . ILE A 1 275 ? -2.289  2.375   9.367   1.00 93.86 275 A 1 
ATOM   2203 C  CB  . ILE A 1 275 ? -2.927  -0.515  9.236   1.00 95.39 275 A 1 
ATOM   2204 C  CG1 . ILE A 1 275 ? -2.654  -2.027  9.299   1.00 93.89 275 A 1 
ATOM   2205 C  CG2 . ILE A 1 275 ? -4.248  -0.245  8.526   1.00 93.53 275 A 1 
ATOM   2206 C  CD1 . ILE A 1 275 ? -3.564  -2.799  10.223  1.00 87.83 275 A 1 
ATOM   2207 N  N   . GLY A 1 276 ? -1.917  2.191   7.157   1.00 94.61 276 A 1 
ATOM   2208 C  CA  . GLY A 1 276 ? -2.056  3.610   6.898   1.00 94.16 276 A 1 
ATOM   2209 C  C   . GLY A 1 276 ? -3.505  4.040   6.781   1.00 94.20 276 A 1 
ATOM   2210 O  O   . GLY A 1 276 ? -4.330  3.319   6.225   1.00 93.00 276 A 1 
ATOM   2211 N  N   . PRO A 1 277 ? -3.839  5.236   7.303   1.00 92.75 277 A 1 
ATOM   2212 C  CA  . PRO A 1 277 ? -5.201  5.759   7.195   1.00 92.04 277 A 1 
ATOM   2213 C  C   . PRO A 1 277 ? -5.546  6.108   5.753   1.00 92.47 277 A 1 
ATOM   2214 O  O   . PRO A 1 277 ? -4.659  6.407   4.949   1.00 91.75 277 A 1 
ATOM   2215 C  CB  . PRO A 1 277 ? -5.168  7.011   8.076   1.00 90.72 277 A 1 
ATOM   2216 C  CG  . PRO A 1 277 ? -3.751  7.454   8.022   1.00 88.33 277 A 1 
ATOM   2217 C  CD  . PRO A 1 277 ? -2.934  6.188   7.978   1.00 90.47 277 A 1 
ATOM   2218 N  N   . SER A 1 278 ? -6.832  6.088   5.435   1.00 91.56 278 A 1 
ATOM   2219 C  CA  . SER A 1 278 ? -7.299  6.252   4.072   1.00 91.68 278 A 1 
ATOM   2220 C  C   . SER A 1 278 ? -7.459  7.710   3.639   1.00 91.40 278 A 1 
ATOM   2221 O  O   . SER A 1 278 ? -7.618  8.607   4.476   1.00 91.73 278 A 1 
ATOM   2222 C  CB  . SER A 1 278 ? -8.650  5.548   3.899   1.00 91.11 278 A 1 
ATOM   2223 O  OG  . SER A 1 278 ? -9.628  6.132   4.750   1.00 87.22 278 A 1 
ATOM   2224 N  N   . VAL A 1 279 ? -7.408  7.929   2.339   1.00 92.10 279 A 1 
ATOM   2225 C  CA  . VAL A 1 279 ? -7.869  9.189   1.763   1.00 90.90 279 A 1 
ATOM   2226 C  C   . VAL A 1 279 ? -9.393  9.226   1.833   1.00 90.81 279 A 1 
ATOM   2227 O  O   . VAL A 1 279 ? -9.996  10.273  2.082   1.00 89.46 279 A 1 
ATOM   2228 C  CB  . VAL A 1 279 ? -7.410  9.338   0.302   1.00 91.04 279 A 1 
ATOM   2229 C  CG1 . VAL A 1 279 ? -8.023  10.580  -0.339  1.00 87.40 279 A 1 
ATOM   2230 C  CG2 . VAL A 1 279 ? -5.888  9.397   0.230   1.00 88.57 279 A 1 
ATOM   2231 N  N   . ASP A 1 280 ? -10.020 8.071   1.631   1.00 89.22 280 A 1 
ATOM   2232 C  CA  . ASP A 1 280 ? -11.472 7.933   1.617   1.00 87.93 280 A 1 
ATOM   2233 C  C   . ASP A 1 280 ? -12.113 8.342   2.941   1.00 87.73 280 A 1 
ATOM   2234 O  O   . ASP A 1 280 ? -11.536 8.150   4.012   1.00 84.93 280 A 1 
ATOM   2235 C  CB  . ASP A 1 280 ? -11.854 6.489   1.291   1.00 85.21 280 A 1 
ATOM   2236 C  CG  . ASP A 1 280 ? -13.336 6.324   0.992   1.00 84.01 280 A 1 
ATOM   2237 O  OD1 . ASP A 1 280 ? -13.968 7.298   0.542   1.00 79.73 280 A 1 
ATOM   2238 O  OD2 . ASP A 1 280 ? -13.861 5.209   1.196   1.00 76.23 280 A 1 
ATOM   2239 N  N   . THR A 1 281 ? -13.324 8.904   2.867   1.00 87.76 281 A 1 
ATOM   2240 C  CA  . THR A 1 281 ? -14.068 9.351   4.042   1.00 85.03 281 A 1 
ATOM   2241 C  C   . THR A 1 281 ? -15.300 8.488   4.316   1.00 84.06 281 A 1 
ATOM   2242 O  O   . THR A 1 281 ? -16.054 8.762   5.249   1.00 81.86 281 A 1 
ATOM   2243 C  CB  . THR A 1 281 ? -14.523 10.809  3.870   1.00 83.98 281 A 1 
ATOM   2244 O  OG1 . THR A 1 281 ? -15.152 10.963  2.592   1.00 81.93 281 A 1 
ATOM   2245 C  CG2 . THR A 1 281 ? -13.324 11.751  3.953   1.00 80.66 281 A 1 
ATOM   2246 N  N   . TRP A 1 282 ? -15.499 7.433   3.536   1.00 86.39 282 A 1 
ATOM   2247 C  CA  . TRP A 1 282 ? -16.703 6.603   3.578   1.00 81.07 282 A 1 
ATOM   2248 C  C   . TRP A 1 282 ? -17.041 6.086   4.977   1.00 79.51 282 A 1 
ATOM   2249 O  O   . TRP A 1 282 ? -18.216 6.015   5.354   1.00 73.24 282 A 1 
ATOM   2250 C  CB  . TRP A 1 282 ? -16.550 5.420   2.619   1.00 76.33 282 A 1 
ATOM   2251 C  CG  . TRP A 1 282 ? -17.730 4.488   2.567   1.00 72.35 282 A 1 
ATOM   2252 C  CD1 . TRP A 1 282 ? -17.870 3.305   3.236   1.00 63.26 282 A 1 
ATOM   2253 C  CD2 . TRP A 1 282 ? -18.933 4.663   1.797   1.00 67.89 282 A 1 
ATOM   2254 N  NE1 . TRP A 1 282 ? -19.088 2.734   2.937   1.00 60.02 282 A 1 
ATOM   2255 C  CE2 . TRP A 1 282 ? -19.753 3.547   2.053   1.00 63.63 282 A 1 
ATOM   2256 C  CE3 . TRP A 1 282 ? -19.375 5.653   0.919   1.00 59.40 282 A 1 
ATOM   2257 C  CZ2 . TRP A 1 282 ? -21.012 3.394   1.452   1.00 59.66 282 A 1 
ATOM   2258 C  CZ3 . TRP A 1 282 ? -20.622 5.495   0.326   1.00 53.38 282 A 1 
ATOM   2259 C  CH2 . TRP A 1 282 ? -21.427 4.380   0.596   1.00 54.36 282 A 1 
ATOM   2260 N  N   . LEU A 1 283 ? -16.034 5.726   5.759   1.00 80.81 283 A 1 
ATOM   2261 C  CA  . LEU A 1 283 ? -16.252 5.169   7.094   1.00 78.57 283 A 1 
ATOM   2262 C  C   . LEU A 1 283 ? -16.224 6.233   8.191   1.00 79.54 283 A 1 
ATOM   2263 O  O   . LEU A 1 283 ? -16.134 5.914   9.378   1.00 74.93 283 A 1 
ATOM   2264 C  CB  . LEU A 1 283 ? -15.229 4.067   7.385   1.00 75.30 283 A 1 
ATOM   2265 C  CG  . LEU A 1 283 ? -15.303 2.844   6.472   1.00 71.51 283 A 1 
ATOM   2266 C  CD1 . LEU A 1 283 ? -14.255 1.810   6.851   1.00 68.32 283 A 1 
ATOM   2267 C  CD2 . LEU A 1 283 ? -16.702 2.222   6.512   1.00 67.39 283 A 1 
ATOM   2268 N  N   . GLY A 1 284 ? -16.311 7.505   7.798   1.00 80.12 284 A 1 
ATOM   2269 C  CA  . GLY A 1 284 ? -16.422 8.596   8.749   1.00 78.76 284 A 1 
ATOM   2270 C  C   . GLY A 1 284 ? -15.100 9.163   9.238   1.00 81.29 284 A 1 
ATOM   2271 O  O   . GLY A 1 284 ? -15.069 9.899   10.219  1.00 78.16 284 A 1 
ATOM   2272 N  N   . THR A 1 285 ? -13.997 8.818   8.562   1.00 81.64 285 A 1 
ATOM   2273 C  CA  . THR A 1 285 ? -12.679 9.298   8.955   1.00 81.71 285 A 1 
ATOM   2274 C  C   . THR A 1 285 ? -12.206 10.439  8.061   1.00 82.86 285 A 1 
ATOM   2275 O  O   . THR A 1 285 ? -12.565 10.508  6.880   1.00 81.76 285 A 1 
ATOM   2276 C  CB  . THR A 1 285 ? -11.633 8.165   8.914   1.00 79.19 285 A 1 
ATOM   2277 O  OG1 . THR A 1 285 ? -11.660 7.535   7.631   1.00 71.85 285 A 1 
ATOM   2278 C  CG2 . THR A 1 285 ? -11.934 7.126   9.983   1.00 71.54 285 A 1 
ATOM   2279 N  N   . SER A 1 286 ? -11.406 11.345  8.628   1.00 84.87 286 A 1 
ATOM   2280 C  CA  . SER A 1 286 ? -10.871 12.468  7.874   1.00 85.72 286 A 1 
ATOM   2281 C  C   . SER A 1 286 ? -9.845  11.994  6.847   1.00 87.69 286 A 1 
ATOM   2282 O  O   . SER A 1 286 ? -9.090  11.061  7.119   1.00 87.31 286 A 1 
ATOM   2283 C  CB  . SER A 1 286 ? -10.227 13.486  8.815   1.00 82.89 286 A 1 
ATOM   2284 O  OG  . SER A 1 286 ? -11.193 14.056  9.685   1.00 77.70 286 A 1 
ATOM   2285 N  N   . PRO A 1 287 ? -9.800  12.622  5.667   1.00 88.73 287 A 1 
ATOM   2286 C  CA  . PRO A 1 287 ? -8.817  12.241  4.645   1.00 89.32 287 A 1 
ATOM   2287 C  C   . PRO A 1 287 ? -7.403  12.351  5.195   1.00 90.68 287 A 1 
ATOM   2288 O  O   . PRO A 1 287 ? -7.078  13.317  5.891   1.00 89.44 287 A 1 
ATOM   2289 C  CB  . PRO A 1 287 ? -9.044  13.249  3.525   1.00 87.94 287 A 1 
ATOM   2290 C  CG  . PRO A 1 287 ? -10.433 13.754  3.731   1.00 85.99 287 A 1 
ATOM   2291 C  CD  . PRO A 1 287 ? -10.648 13.743  5.215   1.00 87.97 287 A 1 
ATOM   2292 N  N   . SER A 1 288 ? -6.562  11.359  4.893   1.00 91.53 288 A 1 
ATOM   2293 C  CA  . SER A 1 288 ? -5.222  11.309  5.447   1.00 92.02 288 A 1 
ATOM   2294 C  C   . SER A 1 288 ? -4.196  10.850  4.418   1.00 93.31 288 A 1 
ATOM   2295 O  O   . SER A 1 288 ? -4.506  10.081  3.505   1.00 93.07 288 A 1 
ATOM   2296 C  CB  . SER A 1 288 ? -5.176  10.368  6.656   1.00 90.14 288 A 1 
ATOM   2297 O  OG  . SER A 1 288 ? -6.106  10.761  7.653   1.00 82.01 288 A 1 
ATOM   2298 N  N   . ILE A 1 289 ? -2.966  11.341  4.582   1.00 93.55 289 A 1 
ATOM   2299 C  CA  . ILE A 1 289 ? -1.841  10.899  3.770   1.00 93.65 289 A 1 
ATOM   2300 C  C   . ILE A 1 289 ? -0.623  10.795  4.673   1.00 94.35 289 A 1 
ATOM   2301 O  O   . ILE A 1 289 ? -0.434  11.609  5.581   1.00 94.29 289 A 1 
ATOM   2302 C  CB  . ILE A 1 289 ? -1.579  11.869  2.583   1.00 91.75 289 A 1 
ATOM   2303 C  CG1 . ILE A 1 289 ? -0.471  11.326  1.671   1.00 84.79 289 A 1 
ATOM   2304 C  CG2 . ILE A 1 289 ? -1.235  13.275  3.084   1.00 84.80 289 A 1 
ATOM   2305 C  CD1 . ILE A 1 289 ? -0.883  10.145  0.836   1.00 84.50 289 A 1 
ATOM   2306 N  N   . ARG A 1 290 ? 0.221   9.776   4.438   1.00 96.07 290 A 1 
ATOM   2307 C  CA  . ARG A 1 290 ? 1.364   9.508   5.297   1.00 96.56 290 A 1 
ATOM   2308 C  C   . ARG A 1 290 ? 2.662   9.510   4.507   1.00 97.13 290 A 1 
ATOM   2309 O  O   . ARG A 1 290 ? 2.717   9.044   3.370   1.00 96.97 290 A 1 
ATOM   2310 C  CB  . ARG A 1 290 ? 1.185   8.165   6.012   1.00 94.83 290 A 1 
ATOM   2311 C  CG  . ARG A 1 290 ? 2.379   7.710   6.837   1.00 92.49 290 A 1 
ATOM   2312 C  CD  . ARG A 1 290 ? 2.067   6.461   7.642   1.00 92.10 290 A 1 
ATOM   2313 N  NE  . ARG A 1 290 ? 1.141   6.727   8.729   1.00 90.97 290 A 1 
ATOM   2314 C  CZ  . ARG A 1 290 ? 0.756   5.819   9.621   1.00 92.70 290 A 1 
ATOM   2315 N  NH1 . ARG A 1 290 ? 1.212   4.580   9.551   1.00 86.31 290 A 1 
ATOM   2316 N  NH2 . ARG A 1 290 ? -0.095  6.158   10.590  1.00 86.02 290 A 1 
ATOM   2317 N  N   . LYS A 1 291 ? 3.720   10.035  5.137   1.00 96.96 291 A 1 
ATOM   2318 C  CA  . LYS A 1 291 ? 5.053   9.996   4.545   1.00 97.05 291 A 1 
ATOM   2319 C  C   . LYS A 1 291 ? 6.038   9.405   5.536   1.00 96.85 291 A 1 
ATOM   2320 O  O   . LYS A 1 291 ? 6.074   9.800   6.704   1.00 96.64 291 A 1 
ATOM   2321 C  CB  . LYS A 1 291 ? 5.508   11.392  4.105   1.00 96.16 291 A 1 
ATOM   2322 C  CG  . LYS A 1 291 ? 6.829   11.387  3.343   1.00 94.39 291 A 1 
ATOM   2323 C  CD  . LYS A 1 291 ? 7.169   12.758  2.755   1.00 92.95 291 A 1 
ATOM   2324 C  CE  . LYS A 1 291 ? 7.484   13.770  3.823   1.00 87.05 291 A 1 
ATOM   2325 N  NZ  . LYS A 1 291 ? 8.006   15.049  3.239   1.00 84.59 291 A 1 
ATOM   2326 N  N   . TYR A 1 292 ? 6.849   8.445   5.070   1.00 97.78 292 A 1 
ATOM   2327 C  CA  . TYR A 1 292 ? 7.849   7.785   5.898   1.00 97.81 292 A 1 
ATOM   2328 C  C   . TYR A 1 292 ? 9.233   8.349   5.632   1.00 97.89 292 A 1 
ATOM   2329 O  O   . TYR A 1 292 ? 9.577   8.636   4.485   1.00 97.47 292 A 1 
ATOM   2330 C  CB  . TYR A 1 292 ? 7.881   6.281   5.631   1.00 97.89 292 A 1 
ATOM   2331 C  CG  . TYR A 1 292 ? 6.608   5.542   5.976   1.00 98.05 292 A 1 
ATOM   2332 C  CD1 . TYR A 1 292 ? 5.528   5.524   5.104   1.00 97.39 292 A 1 
ATOM   2333 C  CD2 . TYR A 1 292 ? 6.490   4.850   7.172   1.00 97.24 292 A 1 
ATOM   2334 C  CE1 . TYR A 1 292 ? 4.362   4.851   5.421   1.00 96.81 292 A 1 
ATOM   2335 C  CE2 . TYR A 1 292 ? 5.326   4.165   7.498   1.00 96.83 292 A 1 
ATOM   2336 C  CZ  . TYR A 1 292 ? 4.268   4.172   6.619   1.00 97.42 292 A 1 
ATOM   2337 O  OH  . TYR A 1 292 ? 3.114   3.501   6.933   1.00 96.64 292 A 1 
ATOM   2338 N  N   . ASP A 1 293 ? 10.023  8.511   6.704   1.00 97.65 293 A 1 
ATOM   2339 C  CA  . ASP A 1 293 ? 11.457  8.715   6.584   1.00 97.56 293 A 1 
ATOM   2340 C  C   . ASP A 1 293 ? 12.075  7.320   6.642   1.00 97.74 293 A 1 
ATOM   2341 O  O   . ASP A 1 293 ? 12.200  6.731   7.717   1.00 97.29 293 A 1 
ATOM   2342 C  CB  . ASP A 1 293 ? 11.981  9.605   7.709   1.00 96.79 293 A 1 
ATOM   2343 C  CG  . ASP A 1 293 ? 13.486  9.859   7.618   1.00 94.94 293 A 1 
ATOM   2344 O  OD1 . ASP A 1 293 ? 14.152  9.256   6.749   1.00 92.14 293 A 1 
ATOM   2345 O  OD2 . ASP A 1 293 ? 13.993  10.666  8.420   1.00 91.01 293 A 1 
ATOM   2346 N  N   . VAL A 1 294 ? 12.433  6.769   5.479   1.00 97.92 294 A 1 
ATOM   2347 C  CA  . VAL A 1 294 ? 12.905  5.396   5.394   1.00 97.88 294 A 1 
ATOM   2348 C  C   . VAL A 1 294 ? 14.342  5.261   5.877   1.00 97.45 294 A 1 
ATOM   2349 O  O   . VAL A 1 294 ? 14.697  4.291   6.551   1.00 96.69 294 A 1 
ATOM   2350 C  CB  . VAL A 1 294 ? 12.787  4.858   3.953   1.00 97.69 294 A 1 
ATOM   2351 C  CG1 . VAL A 1 294 ? 13.312  3.423   3.868   1.00 96.83 294 A 1 
ATOM   2352 C  CG2 . VAL A 1 294 ? 11.333  4.918   3.488   1.00 97.19 294 A 1 
ATOM   2353 N  N   . GLY A 1 295 ? 15.174  6.252   5.551   1.00 96.88 295 A 1 
ATOM   2354 C  CA  . GLY A 1 295 ? 16.592  6.167   5.843   1.00 96.34 295 A 1 
ATOM   2355 C  C   . GLY A 1 295 ? 17.361  5.626   4.651   1.00 96.45 295 A 1 
ATOM   2356 O  O   . GLY A 1 295 ? 16.911  5.730   3.516   1.00 94.76 295 A 1 
ATOM   2357 N  N   . ASN A 1 296 ? 18.530  5.026   4.914   1.00 96.10 296 A 1 
ATOM   2358 C  CA  . ASN A 1 296 ? 19.403  4.564   3.843   1.00 95.61 296 A 1 
ATOM   2359 C  C   . ASN A 1 296 ? 19.339  3.050   3.618   1.00 95.76 296 A 1 
ATOM   2360 O  O   . ASN A 1 296 ? 20.139  2.498   2.863   1.00 93.37 296 A 1 
ATOM   2361 C  CB  . ASN A 1 296 ? 20.853  4.987   4.112   1.00 93.31 296 A 1 
ATOM   2362 C  CG  . ASN A 1 296 ? 21.395  4.451   5.423   1.00 91.27 296 A 1 
ATOM   2363 O  OD1 . ASN A 1 296 ? 20.807  3.558   6.034   1.00 86.17 296 A 1 
ATOM   2364 N  ND2 . ASN A 1 296 ? 22.520  5.003   5.869   1.00 85.52 296 A 1 
ATOM   2365 N  N   . GLY A 1 297 ? 18.404  2.369   4.289   1.00 94.90 297 A 1 
ATOM   2366 C  CA  . GLY A 1 297 ? 18.208  0.938   4.104   1.00 94.92 297 A 1 
ATOM   2367 C  C   . GLY A 1 297 ? 19.064  0.063   4.998   1.00 95.74 297 A 1 
ATOM   2368 O  O   . GLY A 1 297 ? 18.939  -1.160  4.968   1.00 94.10 297 A 1 
ATOM   2369 N  N   . GLN A 1 298 ? 19.952  0.669   5.809   1.00 94.92 298 A 1 
ATOM   2370 C  CA  . GLN A 1 298 ? 20.837  -0.099  6.679   1.00 93.91 298 A 1 
ATOM   2371 C  C   . GLN A 1 298 ? 20.182  -0.486  8.005   1.00 93.29 298 A 1 
ATOM   2372 O  O   . GLN A 1 298 ? 20.721  -1.290  8.765   1.00 88.54 298 A 1 
ATOM   2373 C  CB  . GLN A 1 298 ? 22.133  0.683   6.947   1.00 91.92 298 A 1 
ATOM   2374 C  CG  . GLN A 1 298 ? 23.025  0.825   5.726   1.00 87.45 298 A 1 
ATOM   2375 C  CD  . GLN A 1 298 ? 24.349  1.487   6.046   1.00 84.65 298 A 1 
ATOM   2376 O  OE1 . GLN A 1 298 ? 24.386  2.568   6.648   1.00 76.80 298 A 1 
ATOM   2377 N  NE2 . GLN A 1 298 ? 25.439  0.859   5.654   1.00 74.12 298 A 1 
ATOM   2378 N  N   . GLY A 1 299 ? 19.016  0.085   8.295   1.00 93.83 299 A 1 
ATOM   2379 C  CA  . GLY A 1 299 ? 18.295  -0.220  9.518   1.00 94.47 299 A 1 
ATOM   2380 C  C   . GLY A 1 299 ? 16.806  -0.022  9.345   1.00 96.30 299 A 1 
ATOM   2381 O  O   . GLY A 1 299 ? 16.316  0.118   8.226   1.00 95.27 299 A 1 
ATOM   2382 N  N   . TYR A 1 300 ? 16.081  -0.010  10.465  1.00 96.93 300 A 1 
ATOM   2383 C  CA  . TYR A 1 300 ? 14.645  0.218   10.431  1.00 97.28 300 A 1 
ATOM   2384 C  C   . TYR A 1 300 ? 14.332  1.626   9.935   1.00 97.58 300 A 1 
ATOM   2385 O  O   . TYR A 1 300 ? 15.168  2.526   10.000  1.00 96.78 300 A 1 
ATOM   2386 C  CB  . TYR A 1 300 ? 14.035  0.021   11.818  1.00 96.93 300 A 1 
ATOM   2387 C  CG  . TYR A 1 300 ? 14.097  -1.403  12.319  1.00 96.79 300 A 1 
ATOM   2388 C  CD1 . TYR A 1 300 ? 13.247  -2.377  11.817  1.00 95.01 300 A 1 
ATOM   2389 C  CD2 . TYR A 1 300 ? 15.017  -1.775  13.298  1.00 94.85 300 A 1 
ATOM   2390 C  CE1 . TYR A 1 300 ? 13.296  -3.682  12.273  1.00 93.60 300 A 1 
ATOM   2391 C  CE2 . TYR A 1 300 ? 15.072  -3.077  13.762  1.00 93.94 300 A 1 
ATOM   2392 C  CZ  . TYR A 1 300 ? 14.215  -4.026  13.245  1.00 94.62 300 A 1 
ATOM   2393 O  OH  . TYR A 1 300 ? 14.268  -5.319  13.702  1.00 92.63 300 A 1 
ATOM   2394 N  N   . MET A 1 301 ? 13.117  1.817   9.437   1.00 97.26 301 A 1 
ATOM   2395 C  CA  . MET A 1 301 ? 12.651  3.142   9.067   1.00 97.41 301 A 1 
ATOM   2396 C  C   . MET A 1 301 ? 12.676  4.052   10.296  1.00 97.49 301 A 1 
ATOM   2397 O  O   . MET A 1 301 ? 12.518  3.586   11.426  1.00 97.34 301 A 1 
ATOM   2398 C  CB  . MET A 1 301 ? 11.254  3.070   8.453   1.00 97.35 301 A 1 
ATOM   2399 C  CG  . MET A 1 301 ? 11.197  2.283   7.145   1.00 96.73 301 A 1 
ATOM   2400 S  SD  . MET A 1 301 ? 9.606   2.400   6.300   1.00 96.34 301 A 1 
ATOM   2401 C  CE  . MET A 1 301 ? 8.575   1.391   7.349   1.00 89.77 301 A 1 
ATOM   2402 N  N   . LYS A 1 302 ? 12.884  5.356   10.072  1.00 97.40 302 A 1 
ATOM   2403 C  CA  . LYS A 1 302 ? 13.120  6.279   11.178  1.00 97.00 302 A 1 
ATOM   2404 C  C   . LYS A 1 302 ? 11.840  6.762   11.833  1.00 96.97 302 A 1 
ATOM   2405 O  O   . LYS A 1 302 ? 11.691  6.705   13.051  1.00 95.87 302 A 1 
ATOM   2406 C  CB  . LYS A 1 302 ? 13.942  7.475   10.684  1.00 96.28 302 A 1 
ATOM   2407 C  CG  . LYS A 1 302 ? 15.227  7.086   9.958   1.00 91.67 302 A 1 
ATOM   2408 C  CD  . LYS A 1 302 ? 16.112  6.202   10.829  1.00 79.68 302 A 1 
ATOM   2409 C  CE  . LYS A 1 302 ? 17.372  5.793   10.099  1.00 71.75 302 A 1 
ATOM   2410 N  NZ  . LYS A 1 302 ? 18.237  4.897   10.925  1.00 61.20 302 A 1 
ATOM   2411 N  N   . GLU A 1 303 ? 10.903  7.237   11.031  1.00 96.40 303 A 1 
ATOM   2412 C  CA  . GLU A 1 303 ? 9.628   7.734   11.541  1.00 96.36 303 A 1 
ATOM   2413 C  C   . GLU A 1 303 ? 8.637   7.907   10.398  1.00 96.98 303 A 1 
ATOM   2414 O  O   . GLU A 1 303 ? 8.994   7.756   9.230   1.00 96.79 303 A 1 
ATOM   2415 C  CB  . GLU A 1 303 ? 9.812   9.068   12.273  1.00 93.96 303 A 1 
ATOM   2416 C  CG  . GLU A 1 303 ? 10.123  10.244  11.356  1.00 87.46 303 A 1 
ATOM   2417 C  CD  . GLU A 1 303 ? 9.945   11.582  12.068  1.00 86.48 303 A 1 
ATOM   2418 O  OE1 . GLU A 1 303 ? 10.911  12.052  12.679  1.00 79.16 303 A 1 
ATOM   2419 O  OE2 . GLU A 1 303 ? 8.832   12.132  12.022  1.00 79.64 303 A 1 
ATOM   2420 N  N   . PHE A 1 304 ? 7.377   8.200   10.745  1.00 95.88 304 A 1 
ATOM   2421 C  CA  . PHE A 1 304 ? 6.417   8.641   9.749   1.00 95.25 304 A 1 
ATOM   2422 C  C   . PHE A 1 304 ? 5.738   9.920   10.216  1.00 95.26 304 A 1 
ATOM   2423 O  O   . PHE A 1 304 ? 5.687   10.218  11.416  1.00 94.79 304 A 1 
ATOM   2424 C  CB  . PHE A 1 304 ? 5.375   7.552   9.422   1.00 94.52 304 A 1 
ATOM   2425 C  CG  . PHE A 1 304 ? 4.510   7.142   10.595  1.00 94.56 304 A 1 
ATOM   2426 C  CD1 . PHE A 1 304 ? 3.473   7.948   11.044  1.00 90.42 304 A 1 
ATOM   2427 C  CD2 . PHE A 1 304 ? 4.705   5.915   11.214  1.00 89.63 304 A 1 
ATOM   2428 C  CE1 . PHE A 1 304 ? 2.668   7.561   12.107  1.00 87.96 304 A 1 
ATOM   2429 C  CE2 . PHE A 1 304 ? 3.904   5.514   12.276  1.00 87.34 304 A 1 
ATOM   2430 C  CZ  . PHE A 1 304 ? 2.886   6.343   12.723  1.00 90.09 304 A 1 
ATOM   2431 N  N   . LYS A 1 305 ? 5.241   10.692  9.253   1.00 94.69 305 A 1 
ATOM   2432 C  CA  . LYS A 1 305 ? 4.447   11.875  9.536   1.00 94.16 305 A 1 
ATOM   2433 C  C   . LYS A 1 305 ? 3.079   11.693  8.905   1.00 94.00 305 A 1 
ATOM   2434 O  O   . LYS A 1 305 ? 2.975   11.420  7.704   1.00 93.57 305 A 1 
ATOM   2435 C  CB  . LYS A 1 305 ? 5.134   13.133  9.015   1.00 93.10 305 A 1 
ATOM   2436 C  CG  . LYS A 1 305 ? 6.423   13.462  9.753   1.00 85.97 305 A 1 
ATOM   2437 C  CD  . LYS A 1 305 ? 7.085   14.722  9.227   1.00 80.87 305 A 1 
ATOM   2438 C  CE  . LYS A 1 305 ? 8.364   15.022  9.988   1.00 72.85 305 A 1 
ATOM   2439 N  NZ  . LYS A 1 305 ? 9.064   16.245  9.466   1.00 63.81 305 A 1 
ATOM   2440 N  N   . ASN A 1 306 ? 2.043   11.819  9.719   1.00 92.13 306 A 1 
ATOM   2441 C  CA  . ASN A 1 306 ? 0.670   11.626  9.284   1.00 89.76 306 A 1 
ATOM   2442 C  C   . ASN A 1 306 ? 0.006   12.989  9.158   1.00 88.78 306 A 1 
ATOM   2443 O  O   . ASN A 1 306 ? -0.218  13.670  10.160  1.00 85.36 306 A 1 
ATOM   2444 C  CB  . ASN A 1 306 ? -0.070  10.741  10.306  1.00 87.28 306 A 1 
ATOM   2445 C  CG  . ASN A 1 306 ? -1.271  10.040  9.721   1.00 81.26 306 A 1 
ATOM   2446 O  OD1 . ASN A 1 306 ? -1.370  9.849   8.506   1.00 73.19 306 A 1 
ATOM   2447 N  ND2 . ASN A 1 306 ? -2.183  9.616   10.591  1.00 72.59 306 A 1 
ATOM   2448 N  N   . TYR A 1 307 ? -0.288  13.423  7.940   1.00 85.72 307 A 1 
ATOM   2449 C  CA  . TYR A 1 307 ? -0.797  14.774  7.725   1.00 81.51 307 A 1 
ATOM   2450 C  C   . TYR A 1 307 ? -2.305  14.847  7.904   1.00 75.26 307 A 1 
ATOM   2451 O  O   . TYR A 1 307 ? -3.039  14.029  7.351   1.00 69.55 307 A 1 
ATOM   2452 C  CB  . TYR A 1 307 ? -0.393  15.272  6.333   1.00 82.42 307 A 1 
ATOM   2453 C  CG  . TYR A 1 307 ? 1.105   15.393  6.169   1.00 81.10 307 A 1 
ATOM   2454 C  CD1 . TYR A 1 307 ? 1.776   16.537  6.595   1.00 76.56 307 A 1 
ATOM   2455 C  CD2 . TYR A 1 307 ? 1.845   14.359  5.608   1.00 75.84 307 A 1 
ATOM   2456 C  CE1 . TYR A 1 307 ? 3.149   16.652  6.453   1.00 72.20 307 A 1 
ATOM   2457 C  CE2 . TYR A 1 307 ? 3.223   14.467  5.470   1.00 72.21 307 A 1 
ATOM   2458 C  CZ  . TYR A 1 307 ? 3.872   15.616  5.892   1.00 75.50 307 A 1 
ATOM   2459 O  OH  . TYR A 1 307 ? 5.238   15.731  5.754   1.00 71.78 307 A 1 
ATOM   2460 N  N   . PHE A 1 308 ? -2.766  15.809  8.705   1.00 75.29 308 A 1 
ATOM   2461 C  CA  . PHE A 1 308 ? -1.975  16.908  9.274   1.00 72.41 308 A 1 
ATOM   2462 C  C   . PHE A 1 308 ? -1.874  16.846  10.802  1.00 72.86 308 A 1 
ATOM   2463 O  O   . PHE A 1 308 ? -1.657  17.862  11.465  1.00 66.30 308 A 1 
ATOM   2464 C  CB  . PHE A 1 308 ? -2.600  18.251  8.879   1.00 65.29 308 A 1 
ATOM   2465 C  CG  . PHE A 1 308 ? -2.485  18.576  7.429   1.00 61.09 308 A 1 
ATOM   2466 C  CD1 . PHE A 1 308 ? -1.335  19.176  6.931   1.00 56.24 308 A 1 
ATOM   2467 C  CD2 . PHE A 1 308 ? -3.517  18.285  6.548   1.00 56.72 308 A 1 
ATOM   2468 C  CE1 . PHE A 1 308 ? -1.212  19.477  5.593   1.00 49.48 308 A 1 
ATOM   2469 C  CE2 . PHE A 1 308 ? -3.406  18.579  5.205   1.00 49.85 308 A 1 
ATOM   2470 C  CZ  . PHE A 1 308 ? -2.250  19.176  4.727   1.00 47.88 308 A 1 
ATOM   2471 N  N   . ASN A 1 309 ? -2.006  15.673  11.376  1.00 79.17 309 A 1 
ATOM   2472 C  CA  . ASN A 1 309 ? -2.161  15.552  12.827  1.00 77.02 309 A 1 
ATOM   2473 C  C   . ASN A 1 309 ? -0.899  15.280  13.653  1.00 78.60 309 A 1 
ATOM   2474 O  O   . ASN A 1 309 ? -0.719  15.908  14.697  1.00 74.16 309 A 1 
ATOM   2475 C  CB  . ASN A 1 309 ? -3.257  14.534  13.160  1.00 69.53 309 A 1 
ATOM   2476 C  CG  . ASN A 1 309 ? -3.134  13.230  12.390  1.00 62.77 309 A 1 
ATOM   2477 O  OD1 . ASN A 1 309 ? -2.411  13.136  11.403  1.00 55.20 309 A 1 
ATOM   2478 N  ND2 . ASN A 1 309 ? -3.853  12.214  12.852  1.00 55.94 309 A 1 
ATOM   2479 N  N   . TYR A 1 310 ? -0.012  14.357  13.243  1.00 83.55 310 A 1 
ATOM   2480 C  CA  . TYR A 1 310 ? 1.130   14.043  14.100  1.00 86.18 310 A 1 
ATOM   2481 C  C   . TYR A 1 310 ? 2.276   13.333  13.380  1.00 88.78 310 A 1 
ATOM   2482 O  O   . TYR A 1 310 ? 2.123   12.830  12.268  1.00 88.37 310 A 1 
ATOM   2483 C  CB  . TYR A 1 310 ? 0.691   13.187  15.299  1.00 84.29 310 A 1 
ATOM   2484 C  CG  . TYR A 1 310 ? 0.488   11.721  14.968  1.00 81.92 310 A 1 
ATOM   2485 C  CD1 . TYR A 1 310 ? -0.677  11.265  14.356  1.00 79.23 310 A 1 
ATOM   2486 C  CD2 . TYR A 1 310 ? 1.460   10.782  15.290  1.00 77.24 310 A 1 
ATOM   2487 C  CE1 . TYR A 1 310 ? -0.867  9.924   14.067  1.00 71.28 310 A 1 
ATOM   2488 C  CE2 . TYR A 1 310 ? 1.283   9.429   15.008  1.00 74.04 310 A 1 
ATOM   2489 C  CZ  . TYR A 1 310 ? 0.122   9.008   14.395  1.00 76.52 310 A 1 
ATOM   2490 O  OH  . TYR A 1 310 ? -0.056  7.670   14.105  1.00 74.05 310 A 1 
ATOM   2491 N  N   . GLY A 1 311 ? 3.443   13.312  14.072  1.00 86.88 311 A 1 
ATOM   2492 C  CA  . GLY A 1 311 ? 4.576   12.511  13.666  1.00 87.82 311 A 1 
ATOM   2493 C  C   . GLY A 1 311 ? 4.856   11.453  14.726  1.00 89.41 311 A 1 
ATOM   2494 O  O   . GLY A 1 311 ? 4.692   11.707  15.920  1.00 88.88 311 A 1 
ATOM   2495 N  N   . SER A 1 312 ? 5.292   10.266  14.309  1.00 87.80 312 A 1 
ATOM   2496 C  CA  . SER A 1 312 ? 5.473   9.148   15.230  1.00 86.84 312 A 1 
ATOM   2497 C  C   . SER A 1 312 ? 6.517   9.437   16.306  1.00 87.16 312 A 1 
ATOM   2498 O  O   . SER A 1 312 ? 6.360   9.046   17.464  1.00 88.21 312 A 1 
ATOM   2499 C  CB  . SER A 1 312 ? 5.851   7.879   14.458  1.00 88.63 312 A 1 
ATOM   2500 O  OG  . SER A 1 312 ? 7.064   8.053   13.741  1.00 89.81 312 A 1 
ATOM   2501 N  N   . SER A 1 313 ? 7.584   10.126  15.933  1.00 87.90 313 A 1 
ATOM   2502 C  CA  . SER A 1 313 ? 8.671   10.418  16.867  1.00 86.08 313 A 1 
ATOM   2503 C  C   . SER A 1 313 ? 8.245   11.422  17.937  1.00 86.28 313 A 1 
ATOM   2504 O  O   . SER A 1 313 ? 8.413   11.188  19.131  1.00 86.73 313 A 1 
ATOM   2505 C  CB  . SER A 1 313 ? 9.896   10.938  16.117  1.00 85.44 313 A 1 
ATOM   2506 O  OG  . SER A 1 313 ? 10.944  11.247  17.014  1.00 74.55 313 A 1 
ATOM   2507 N  N   . SER A 1 314 ? 7.672   12.544  17.515  1.00 88.81 314 A 1 
ATOM   2508 C  CA  . SER A 1 314 ? 7.296   13.599  18.451  1.00 87.68 314 A 1 
ATOM   2509 C  C   . SER A 1 314 ? 6.113   13.200  19.337  1.00 88.58 314 A 1 
ATOM   2510 O  O   . SER A 1 314 ? 6.048   13.587  20.497  1.00 86.68 314 A 1 
ATOM   2511 C  CB  . SER A 1 314 ? 6.959   14.890  17.690  1.00 84.96 314 A 1 
ATOM   2512 O  OG  . SER A 1 314 ? 5.903   14.684  16.769  1.00 74.73 314 A 1 
ATOM   2513 N  N   . GLU A 1 315 ? 5.178   12.418  18.788  1.00 88.23 315 A 1 
ATOM   2514 C  CA  . GLU A 1 315 ? 3.963   12.069  19.519  1.00 88.32 315 A 1 
ATOM   2515 C  C   . GLU A 1 315 ? 4.161   10.905  20.490  1.00 88.78 315 A 1 
ATOM   2516 O  O   . GLU A 1 315 ? 3.647   10.929  21.602  1.00 86.07 315 A 1 
ATOM   2517 C  CB  . GLU A 1 315 ? 2.836   11.726  18.542  1.00 85.97 315 A 1 
ATOM   2518 C  CG  . GLU A 1 315 ? 1.453   11.592  19.177  1.00 81.37 315 A 1 
ATOM   2519 C  CD  . GLU A 1 315 ? 0.831   12.942  19.522  1.00 82.33 315 A 1 
ATOM   2520 O  OE1 . GLU A 1 315 ? 1.575   13.908  19.777  1.00 76.90 315 A 1 
ATOM   2521 O  OE2 . GLU A 1 315 ? -0.410  13.038  19.527  1.00 78.16 315 A 1 
ATOM   2522 N  N   . TYR A 1 316 ? 4.914   9.887   20.069  1.00 90.87 316 A 1 
ATOM   2523 C  CA  . TYR A 1 316 ? 5.063   8.670   20.861  1.00 90.67 316 A 1 
ATOM   2524 C  C   . TYR A 1 316 ? 6.465   8.481   21.447  1.00 90.97 316 A 1 
ATOM   2525 O  O   . TYR A 1 316 ? 6.685   7.580   22.264  1.00 88.03 316 A 1 
ATOM   2526 C  CB  . TYR A 1 316 ? 4.700   7.445   20.017  1.00 90.33 316 A 1 
ATOM   2527 C  CG  . TYR A 1 316 ? 3.270   7.432   19.508  1.00 90.17 316 A 1 
ATOM   2528 C  CD1 . TYR A 1 316 ? 2.211   7.754   20.350  1.00 86.92 316 A 1 
ATOM   2529 C  CD2 . TYR A 1 316 ? 2.988   7.062   18.206  1.00 87.08 316 A 1 
ATOM   2530 C  CE1 . TYR A 1 316 ? 0.900   7.721   19.894  1.00 84.95 316 A 1 
ATOM   2531 C  CE2 . TYR A 1 316 ? 1.681   7.021   17.734  1.00 85.51 316 A 1 
ATOM   2532 C  CZ  . TYR A 1 316 ? 0.638   7.352   18.585  1.00 87.97 316 A 1 
ATOM   2533 O  OH  . TYR A 1 316 ? -0.652  7.319   18.129  1.00 84.97 316 A 1 
ATOM   2534 N  N   . GLY A 1 317 ? 7.412   9.312   21.045  1.00 89.71 317 A 1 
ATOM   2535 C  CA  . GLY A 1 317 ? 8.775   9.200   21.544  1.00 89.66 317 A 1 
ATOM   2536 C  C   . GLY A 1 317 ? 9.536   8.018   20.972  1.00 91.84 317 A 1 
ATOM   2537 O  O   . GLY A 1 317 ? 10.493  7.536   21.572  1.00 89.35 317 A 1 
ATOM   2538 N  N   . LEU A 1 318 ? 9.109   7.542   19.800  1.00 91.75 318 A 1 
ATOM   2539 C  CA  . LEU A 1 318 ? 9.750   6.404   19.147  1.00 92.24 318 A 1 
ATOM   2540 C  C   . LEU A 1 318 ? 11.097  6.810   18.564  1.00 92.73 318 A 1 
ATOM   2541 O  O   . LEU A 1 318 ? 11.205  7.830   17.881  1.00 91.96 318 A 1 
ATOM   2542 C  CB  . LEU A 1 318 ? 8.855   5.847   18.040  1.00 91.09 318 A 1 
ATOM   2543 C  CG  . LEU A 1 318 ? 7.497   5.304   18.484  1.00 90.63 318 A 1 
ATOM   2544 C  CD1 . LEU A 1 318 ? 6.581   5.104   17.268  1.00 87.79 318 A 1 
ATOM   2545 C  CD2 . LEU A 1 318 ? 7.659   3.999   19.241  1.00 87.88 318 A 1 
ATOM   2546 N  N   . LYS A 1 319 ? 12.140  6.018   18.851  1.00 93.11 319 A 1 
ATOM   2547 C  CA  . LYS A 1 319 ? 13.472  6.287   18.317  1.00 92.96 319 A 1 
ATOM   2548 C  C   . LYS A 1 319 ? 13.603  5.786   16.882  1.00 94.18 319 A 1 
ATOM   2549 O  O   . LYS A 1 319 ? 14.415  6.299   16.112  1.00 92.57 319 A 1 
ATOM   2550 C  CB  . LYS A 1 319 ? 14.536  5.631   19.203  1.00 91.59 319 A 1 
ATOM   2551 C  CG  . LYS A 1 319 ? 14.559  6.165   20.631  1.00 87.41 319 A 1 
ATOM   2552 C  CD  . LYS A 1 319 ? 15.614  5.461   21.462  1.00 81.17 319 A 1 
ATOM   2553 C  CE  . LYS A 1 319 ? 15.638  5.992   22.890  1.00 74.34 319 A 1 
ATOM   2554 N  NZ  . LYS A 1 319 ? 16.666  5.309   23.721  1.00 64.62 319 A 1 
ATOM   2555 N  N   . GLU A 1 320 ? 12.813  4.785   16.537  1.00 95.50 320 A 1 
ATOM   2556 C  CA  . GLU A 1 320 ? 12.770  4.219   15.196  1.00 95.91 320 A 1 
ATOM   2557 C  C   . GLU A 1 320 ? 11.494  3.384   15.066  1.00 96.44 320 A 1 
ATOM   2558 O  O   . GLU A 1 320 ? 10.809  3.130   16.061  1.00 96.28 320 A 1 
ATOM   2559 C  CB  . GLU A 1 320 ? 13.997  3.338   14.927  1.00 94.92 320 A 1 
ATOM   2560 C  CG  . GLU A 1 320 ? 14.094  2.142   15.869  1.00 92.74 320 A 1 
ATOM   2561 C  CD  . GLU A 1 320 ? 15.350  1.310   15.650  1.00 93.32 320 A 1 
ATOM   2562 O  OE1 . GLU A 1 320 ? 16.196  1.699   14.827  1.00 88.21 320 A 1 
ATOM   2563 O  OE2 . GLU A 1 320 ? 15.480  0.269   16.320  1.00 89.70 320 A 1 
ATOM   2564 N  N   . LEU A 1 321 ? 11.163  2.964   13.848  1.00 96.27 321 A 1 
ATOM   2565 C  CA  . LEU A 1 321 ? 9.966   2.159   13.617  1.00 96.71 321 A 1 
ATOM   2566 C  C   . LEU A 1 321 ? 10.294  0.670   13.677  1.00 97.15 321 A 1 
ATOM   2567 O  O   . LEU A 1 321 ? 10.174  -0.063  12.692  1.00 97.11 321 A 1 
ATOM   2568 C  CB  . LEU A 1 321 ? 9.325   2.536   12.272  1.00 96.83 321 A 1 
ATOM   2569 C  CG  . LEU A 1 321 ? 8.912   4.003   12.129  1.00 96.29 321 A 1 
ATOM   2570 C  CD1 . LEU A 1 321 ? 8.273   4.264   10.768  1.00 95.55 321 A 1 
ATOM   2571 C  CD2 . LEU A 1 321 ? 7.956   4.410   13.251  1.00 95.16 321 A 1 
ATOM   2572 N  N   . SER A 1 322 ? 10.711  0.218   14.866  1.00 96.71 322 A 1 
ATOM   2573 C  CA  . SER A 1 322 ? 11.130  -1.161  15.082  1.00 96.48 322 A 1 
ATOM   2574 C  C   . SER A 1 322 ? 10.191  -1.884  16.042  1.00 96.27 322 A 1 
ATOM   2575 O  O   . SER A 1 322 ? 9.486   -1.244  16.834  1.00 96.79 322 A 1 
ATOM   2576 C  CB  . SER A 1 322 ? 12.555  -1.202  15.643  1.00 96.43 322 A 1 
ATOM   2577 O  OG  . SER A 1 322 ? 12.592  -0.649  16.950  1.00 95.64 322 A 1 
ATOM   2578 N  N   . PRO A 1 323 ? 10.164  -3.223  15.996  1.00 97.03 323 A 1 
ATOM   2579 C  CA  . PRO A 1 323 ? 9.355   -3.993  16.943  1.00 96.25 323 A 1 
ATOM   2580 C  C   . PRO A 1 323 ? 9.683   -3.656  18.398  1.00 96.11 323 A 1 
ATOM   2581 O  O   . PRO A 1 323 ? 8.780   -3.559  19.224  1.00 95.86 323 A 1 
ATOM   2582 C  CB  . PRO A 1 323 ? 9.716   -5.450  16.620  1.00 96.17 323 A 1 
ATOM   2583 C  CG  . PRO A 1 323 ? 10.089  -5.421  15.184  1.00 95.68 323 A 1 
ATOM   2584 C  CD  . PRO A 1 323 ? 10.798  -4.102  14.984  1.00 96.90 323 A 1 
ATOM   2585 N  N   . LYS A 1 324 ? 10.970  -3.460  18.708  1.00 96.67 324 A 1 
ATOM   2586 C  CA  . LYS A 1 324 ? 11.394  -3.145  20.077  1.00 95.92 324 A 1 
ATOM   2587 C  C   . LYS A 1 324 ? 10.763  -1.844  20.570  1.00 96.06 324 A 1 
ATOM   2588 O  O   . LYS A 1 324 ? 10.246  -1.772  21.687  1.00 95.49 324 A 1 
ATOM   2589 C  CB  . LYS A 1 324 ? 12.920  -3.051  20.147  1.00 95.04 324 A 1 
ATOM   2590 C  CG  . LYS A 1 324 ? 13.458  -2.747  21.542  1.00 82.73 324 A 1 
ATOM   2591 C  CD  . LYS A 1 324 ? 14.967  -2.715  21.558  1.00 78.38 324 A 1 
ATOM   2592 C  CE  . LYS A 1 324 ? 15.513  -2.418  22.945  1.00 65.58 324 A 1 
ATOM   2593 N  NZ  . LYS A 1 324 ? 16.999  -2.402  22.974  1.00 58.95 324 A 1 
ATOM   2594 N  N   . GLU A 1 325 ? 10.788  -0.810  19.728  1.00 95.01 325 A 1 
ATOM   2595 C  CA  . GLU A 1 325 ? 10.234  0.490   20.102  1.00 94.45 325 A 1 
ATOM   2596 C  C   . GLU A 1 325 ? 8.723   0.427   20.257  1.00 94.39 325 A 1 
ATOM   2597 O  O   . GLU A 1 325 ? 8.152   1.049   21.160  1.00 93.58 325 A 1 
ATOM   2598 C  CB  . GLU A 1 325 ? 10.621  1.548   19.075  1.00 94.89 325 A 1 
ATOM   2599 C  CG  . GLU A 1 325 ? 12.084  1.964   19.139  1.00 93.31 325 A 1 
ATOM   2600 C  CD  . GLU A 1 325 ? 12.419  2.666   20.440  1.00 94.11 325 A 1 
ATOM   2601 O  OE1 . GLU A 1 325 ? 11.823  3.727   20.712  1.00 87.73 325 A 1 
ATOM   2602 O  OE2 . GLU A 1 325 ? 13.272  2.154   21.192  1.00 88.67 325 A 1 
ATOM   2603 N  N   . PHE A 1 326 ? 8.046   -0.326  19.390  1.00 94.13 326 A 1 
ATOM   2604 C  CA  . PHE A 1 326 ? 6.594   -0.430  19.467  1.00 93.12 326 A 1 
ATOM   2605 C  C   . PHE A 1 326 ? 6.134   -1.324  20.619  1.00 92.85 326 A 1 
ATOM   2606 O  O   . PHE A 1 326 ? 5.047   -1.127  21.162  1.00 91.73 326 A 1 
ATOM   2607 C  CB  . PHE A 1 326 ? 6.012   -0.898  18.136  1.00 93.49 326 A 1 
ATOM   2608 C  CG  . PHE A 1 326 ? 5.739   0.227   17.178  1.00 94.21 326 A 1 
ATOM   2609 C  CD1 . PHE A 1 326 ? 4.512   0.875   17.186  1.00 91.38 326 A 1 
ATOM   2610 C  CD2 . PHE A 1 326 ? 6.715   0.656   16.296  1.00 91.09 326 A 1 
ATOM   2611 C  CE1 . PHE A 1 326 ? 4.257   1.920   16.322  1.00 89.43 326 A 1 
ATOM   2612 C  CE2 . PHE A 1 326 ? 6.469   1.709   15.435  1.00 89.40 326 A 1 
ATOM   2613 C  CZ  . PHE A 1 326 ? 5.239   2.343   15.445  1.00 91.43 326 A 1 
ATOM   2614 N  N   . GLU A 1 327 ? 6.952   -2.293  21.016  1.00 93.56 327 A 1 
ATOM   2615 C  CA  . GLU A 1 327 ? 6.656   -3.088  22.202  1.00 93.11 327 A 1 
ATOM   2616 C  C   . GLU A 1 327 ? 6.750   -2.218  23.455  1.00 92.51 327 A 1 
ATOM   2617 O  O   . GLU A 1 327 ? 5.941   -2.341  24.376  1.00 93.01 327 A 1 
ATOM   2618 C  CB  . GLU A 1 327 ? 7.602   -4.283  22.308  1.00 93.70 327 A 1 
ATOM   2619 C  CG  . GLU A 1 327 ? 7.274   -5.398  21.319  1.00 90.42 327 A 1 
ATOM   2620 C  CD  . GLU A 1 327 ? 8.185   -6.602  21.462  1.00 88.55 327 A 1 
ATOM   2621 O  OE1 . GLU A 1 327 ? 9.387   -6.409  21.740  1.00 81.61 327 A 1 
ATOM   2622 O  OE2 . GLU A 1 327 ? 7.696   -7.734  21.309  1.00 82.92 327 A 1 
ATOM   2623 N  N   . ILE A 1 328 ? 7.737   -1.318  23.483  1.00 91.56 328 A 1 
ATOM   2624 C  CA  . ILE A 1 328 ? 7.868   -0.356  24.572  1.00 90.06 328 A 1 
ATOM   2625 C  C   . ILE A 1 328 ? 6.656   0.568   24.598  1.00 89.99 328 A 1 
ATOM   2626 O  O   . ILE A 1 328 ? 6.099   0.847   25.662  1.00 90.10 328 A 1 
ATOM   2627 C  CB  . ILE A 1 328 ? 9.174   0.457   24.443  1.00 90.99 328 A 1 
ATOM   2628 C  CG1 . ILE A 1 328 ? 10.382  -0.448  24.681  1.00 90.25 328 A 1 
ATOM   2629 C  CG2 . ILE A 1 328 ? 9.181   1.632   25.420  1.00 90.76 328 A 1 
ATOM   2630 C  CD1 . ILE A 1 328 ? 11.719  0.218   24.387  1.00 86.03 328 A 1 
ATOM   2631 N  N   . LEU A 1 329 ? 6.224   1.035   23.425  1.00 90.81 329 A 1 
ATOM   2632 C  CA  . LEU A 1 329 ? 5.056   1.903   23.319  1.00 90.04 329 A 1 
ATOM   2633 C  C   . LEU A 1 329 ? 3.794   1.202   23.818  1.00 90.39 329 A 1 
ATOM   2634 O  O   . LEU A 1 329 ? 3.003   1.789   24.561  1.00 90.74 329 A 1 
ATOM   2635 C  CB  . LEU A 1 329 ? 4.854   2.366   21.873  1.00 90.52 329 A 1 
ATOM   2636 C  CG  . LEU A 1 329 ? 3.616   3.223   21.609  1.00 89.40 329 A 1 
ATOM   2637 C  CD1 . LEU A 1 329 ? 3.663   4.500   22.433  1.00 87.51 329 A 1 
ATOM   2638 C  CD2 . LEU A 1 329 ? 3.489   3.538   20.128  1.00 86.81 329 A 1 
ATOM   2639 N  N   . ALA A 1 330 ? 3.611   -0.060  23.429  1.00 90.32 330 A 1 
ATOM   2640 C  CA  . ALA A 1 330 ? 2.451   -0.834  23.852  1.00 88.83 330 A 1 
ATOM   2641 C  C   . ALA A 1 330 ? 2.429   -0.991  25.372  1.00 89.20 330 A 1 
ATOM   2642 O  O   . ALA A 1 330 ? 1.376   -0.866  26.008  1.00 90.42 330 A 1 
ATOM   2643 C  CB  . ALA A 1 330 ? 2.447   -2.194  23.174  1.00 88.75 330 A 1 
ATOM   2644 N  N   . ALA A 1 331 ? 3.587   -1.260  25.960  1.00 87.78 331 A 1 
ATOM   2645 C  CA  . ALA A 1 331 ? 3.698   -1.402  27.407  1.00 87.58 331 A 1 
ATOM   2646 C  C   . ALA A 1 331 ? 3.390   -0.077  28.111  1.00 88.45 331 A 1 
ATOM   2647 O  O   . ALA A 1 331 ? 2.753   -0.061  29.167  1.00 88.94 331 A 1 
ATOM   2648 C  CB  . ALA A 1 331 ? 5.089   -1.899  27.788  1.00 89.05 331 A 1 
ATOM   2649 N  N   . ARG A 1 332 ? 3.834   1.032   27.525  1.00 87.79 332 A 1 
ATOM   2650 C  CA  . ARG A 1 332 ? 3.563   2.356   28.083  1.00 87.27 332 A 1 
ATOM   2651 C  C   . ARG A 1 332 ? 2.070   2.668   28.048  1.00 88.34 332 A 1 
ATOM   2652 O  O   . ARG A 1 332 ? 1.515   3.162   29.026  1.00 89.79 332 A 1 
ATOM   2653 C  CB  . ARG A 1 332 ? 4.344   3.426   27.318  1.00 87.72 332 A 1 
ATOM   2654 C  CG  . ARG A 1 332 ? 5.848   3.423   27.580  1.00 82.33 332 A 1 
ATOM   2655 C  CD  . ARG A 1 332 ? 6.559   4.372   26.618  1.00 80.87 332 A 1 
ATOM   2656 N  NE  . ARG A 1 332 ? 6.063   5.737   26.730  1.00 75.46 332 A 1 
ATOM   2657 C  CZ  . ARG A 1 332 ? 6.141   6.654   25.767  1.00 70.47 332 A 1 
ATOM   2658 N  NH1 . ARG A 1 332 ? 6.679   6.353   24.602  1.00 66.21 332 A 1 
ATOM   2659 N  NH2 . ARG A 1 332 ? 5.657   7.870   25.969  1.00 61.66 332 A 1 
ATOM   2660 N  N   . MET A 1 333 ? 1.413   2.369   26.927  1.00 89.97 333 A 1 
ATOM   2661 C  CA  . MET A 1 333 ? -0.013  2.644   26.785  1.00 87.47 333 A 1 
ATOM   2662 C  C   . MET A 1 333 ? -0.853  1.806   27.745  1.00 87.60 333 A 1 
ATOM   2663 O  O   . MET A 1 333 ? -1.932  2.225   28.162  1.00 87.60 333 A 1 
ATOM   2664 C  CB  . MET A 1 333 ? -0.473  2.403   25.344  1.00 87.41 333 A 1 
ATOM   2665 C  CG  . MET A 1 333 ? 0.060   3.421   24.352  1.00 84.89 333 A 1 
ATOM   2666 S  SD  . MET A 1 333 ? -0.742  3.329   22.722  1.00 83.28 333 A 1 
ATOM   2667 C  CE  . MET A 1 333 ? -0.284  1.688   22.195  1.00 73.60 333 A 1 
ATOM   2668 N  N   . ASP A 1 334 ? -0.349  0.631   28.098  1.00 86.70 334 A 1 
ATOM   2669 C  CA  . ASP A 1 334 ? -1.073  -0.264  28.999  1.00 85.63 334 A 1 
ATOM   2670 C  C   . ASP A 1 334 ? -1.221  0.330   30.398  1.00 85.18 334 A 1 
ATOM   2671 O  O   . ASP A 1 334 ? -2.157  -0.013  31.124  1.00 86.10 334 A 1 
ATOM   2672 C  CB  . ASP A 1 334 ? -0.360  -1.617  29.078  1.00 86.86 334 A 1 
ATOM   2673 C  CG  . ASP A 1 334 ? -1.205  -2.684  29.758  1.00 78.49 334 A 1 
ATOM   2674 O  OD1 . ASP A 1 334 ? -2.369  -2.876  29.352  1.00 72.00 334 A 1 
ATOM   2675 O  OD2 . ASP A 1 334 ? -0.697  -3.332  30.697  1.00 70.31 334 A 1 
ATOM   2676 N  N   . LYS A 1 335 ? -0.310  1.234   30.781  1.00 91.51 335 A 1 
ATOM   2677 C  CA  . LYS A 1 335 ? -0.342  1.847   32.106  1.00 91.34 335 A 1 
ATOM   2678 C  C   . LYS A 1 335 ? -0.512  3.364   32.053  1.00 92.11 335 A 1 
ATOM   2679 O  O   . LYS A 1 335 ? -0.501  4.029   33.092  1.00 89.66 335 A 1 
ATOM   2680 C  CB  . LYS A 1 335 ? 0.929   1.501   32.888  1.00 90.08 335 A 1 
ATOM   2681 C  CG  . LYS A 1 335 ? 2.205   2.117   32.333  1.00 83.65 335 A 1 
ATOM   2682 C  CD  . LYS A 1 335 ? 3.399   1.817   33.230  1.00 76.59 335 A 1 
ATOM   2683 C  CE  . LYS A 1 335 ? 4.647   2.523   32.752  1.00 67.85 335 A 1 
ATOM   2684 N  NZ  . LYS A 1 335 ? 5.794   2.287   33.664  1.00 58.71 335 A 1 
ATOM   2685 N  N   . ASP A 1 336 ? -0.679  3.915   30.864  1.00 88.48 336 A 1 
ATOM   2686 C  CA  . ASP A 1 336 ? -0.851  5.352   30.676  1.00 88.62 336 A 1 
ATOM   2687 C  C   . ASP A 1 336 ? -2.075  5.596   29.795  1.00 87.91 336 A 1 
ATOM   2688 O  O   . ASP A 1 336 ? -1.975  5.580   28.567  1.00 87.41 336 A 1 
ATOM   2689 C  CB  . ASP A 1 336 ? 0.409   5.964   30.056  1.00 87.80 336 A 1 
ATOM   2690 C  CG  . ASP A 1 336 ? 0.357   7.486   29.996  1.00 87.64 336 A 1 
ATOM   2691 O  OD1 . ASP A 1 336 ? -0.741  8.064   30.097  1.00 84.10 336 A 1 
ATOM   2692 O  OD2 . ASP A 1 336 ? 1.430   8.103   29.836  1.00 83.31 336 A 1 
ATOM   2693 N  N   . LEU A 1 337 ? -3.221  5.827   30.428  1.00 88.28 337 A 1 
ATOM   2694 C  CA  . LEU A 1 337 ? -4.476  5.995   29.710  1.00 86.21 337 A 1 
ATOM   2695 C  C   . LEU A 1 337 ? -4.449  7.220   28.796  1.00 85.54 337 A 1 
ATOM   2696 O  O   . LEU A 1 337 ? -5.041  7.212   27.718  1.00 87.30 337 A 1 
ATOM   2697 C  CB  . LEU A 1 337 ? -5.649  6.096   30.684  1.00 86.80 337 A 1 
ATOM   2698 C  CG  . LEU A 1 337 ? -7.051  6.153   30.072  1.00 78.96 337 A 1 
ATOM   2699 C  CD1 . LEU A 1 337 ? -7.303  4.926   29.207  1.00 73.56 337 A 1 
ATOM   2700 C  CD2 . LEU A 1 337 ? -8.112  6.274   31.160  1.00 76.78 337 A 1 
ATOM   2701 N  N   . GLN A 1 338 ? -3.758  8.282   29.226  1.00 85.97 338 A 1 
ATOM   2702 C  CA  . GLN A 1 338 ? -3.658  9.491   28.421  1.00 84.70 338 A 1 
ATOM   2703 C  C   . GLN A 1 338 ? -2.916  9.213   27.117  1.00 85.58 338 A 1 
ATOM   2704 O  O   . GLN A 1 338 ? -3.299  9.704   26.049  1.00 87.41 338 A 1 
ATOM   2705 C  CB  . GLN A 1 338 ? -2.958  10.600  29.207  1.00 86.33 338 A 1 
ATOM   2706 C  CG  . GLN A 1 338 ? -2.885  11.929  28.477  1.00 75.40 338 A 1 
ATOM   2707 C  CD  . GLN A 1 338 ? -2.283  13.038  29.328  1.00 66.88 338 A 1 
ATOM   2708 O  OE1 . GLN A 1 338 ? -2.071  12.868  30.525  1.00 60.04 338 A 1 
ATOM   2709 N  NE2 . GLN A 1 338 ? -2.011  14.179  28.712  1.00 58.50 338 A 1 
ATOM   2710 N  N   . LEU A 1 339 ? -1.856  8.410   27.207  1.00 84.68 339 A 1 
ATOM   2711 C  CA  . LEU A 1 339 ? -1.094  8.029   26.022  1.00 84.17 339 A 1 
ATOM   2712 C  C   . LEU A 1 339 ? -1.929  7.132   25.110  1.00 85.38 339 A 1 
ATOM   2713 O  O   . LEU A 1 339 ? -1.921  7.303   23.889  1.00 87.18 339 A 1 
ATOM   2714 C  CB  . LEU A 1 339 ? 0.200   7.319   26.422  1.00 85.43 339 A 1 
ATOM   2715 C  CG  . LEU A 1 339 ? 1.111   6.872   25.284  1.00 82.21 339 A 1 
ATOM   2716 C  CD1 . LEU A 1 339 ? 1.563   8.060   24.446  1.00 79.64 339 A 1 
ATOM   2717 C  CD2 . LEU A 1 339 ? 2.318   6.127   25.838  1.00 81.62 339 A 1 
ATOM   2718 N  N   . PHE A 1 340 ? -2.655  6.187   25.700  1.00 84.07 340 A 1 
ATOM   2719 C  CA  . PHE A 1 340 ? -3.522  5.323   24.915  1.00 82.18 340 A 1 
ATOM   2720 C  C   . PHE A 1 340 ? -4.606  6.125   24.205  1.00 80.48 340 A 1 
ATOM   2721 O  O   . PHE A 1 340 ? -4.946  5.850   23.054  1.00 84.77 340 A 1 
ATOM   2722 C  CB  . PHE A 1 340 ? -4.179  4.242   25.781  1.00 84.03 340 A 1 
ATOM   2723 C  CG  . PHE A 1 340 ? -5.180  3.411   25.038  1.00 83.59 340 A 1 
ATOM   2724 C  CD1 . PHE A 1 340 ? -4.779  2.363   24.209  1.00 80.58 340 A 1 
ATOM   2725 C  CD2 . PHE A 1 340 ? -6.548  3.669   25.140  1.00 82.03 340 A 1 
ATOM   2726 C  CE1 . PHE A 1 340 ? -5.694  1.607   23.514  1.00 75.66 340 A 1 
ATOM   2727 C  CE2 . PHE A 1 340 ? -7.474  2.917   24.444  1.00 75.99 340 A 1 
ATOM   2728 C  CZ  . PHE A 1 340 ? -7.048  1.874   23.632  1.00 75.45 340 A 1 
ATOM   2729 N  N   . ASN A 1 341 ? -5.154  7.137   24.893  1.00 83.16 341 A 1 
ATOM   2730 C  CA  . ASN A 1 341 ? -6.191  7.974   24.294  1.00 80.81 341 A 1 
ATOM   2731 C  C   . ASN A 1 341 ? -5.663  8.774   23.111  1.00 79.89 341 A 1 
ATOM   2732 O  O   . ASN A 1 341 ? -6.410  9.052   22.167  1.00 83.84 341 A 1 
ATOM   2733 C  CB  . ASN A 1 341 ? -6.798  8.902   25.346  1.00 82.37 341 A 1 
ATOM   2734 C  CG  . ASN A 1 341 ? -7.733  8.176   26.307  1.00 79.74 341 A 1 
ATOM   2735 O  OD1 . ASN A 1 341 ? -8.216  7.088   26.001  1.00 75.13 341 A 1 
ATOM   2736 N  ND2 . ASN A 1 341 ? -7.993  8.783   27.453  1.00 74.26 341 A 1 
ATOM   2737 N  N   . LYS A 1 342 ? -4.384  9.150   23.141  1.00 85.46 342 A 1 
ATOM   2738 C  CA  . LYS A 1 342 ? -3.756  9.794   21.998  1.00 84.83 342 A 1 
ATOM   2739 C  C   . LYS A 1 342 ? -3.751  8.845   20.797  1.00 84.73 342 A 1 
ATOM   2740 O  O   . LYS A 1 342 ? -4.138  9.223   19.693  1.00 86.08 342 A 1 
ATOM   2741 C  CB  . LYS A 1 342 ? -2.315  10.217  22.319  1.00 84.59 342 A 1 
ATOM   2742 C  CG  . LYS A 1 342 ? -2.203  11.488  23.135  1.00 78.17 342 A 1 
ATOM   2743 C  CD  . LYS A 1 342 ? -0.752  11.926  23.231  1.00 77.41 342 A 1 
ATOM   2744 C  CE  . LYS A 1 342 ? -0.611  13.235  23.975  1.00 69.36 342 A 1 
ATOM   2745 N  NZ  . LYS A 1 342 ? 0.807   13.701  24.009  1.00 62.97 342 A 1 
ATOM   2746 N  N   . TYR A 1 343 ? -3.314  7.609   21.042  1.00 79.81 343 A 1 
ATOM   2747 C  CA  . TYR A 1 343 ? -3.315  6.584   19.998  1.00 77.61 343 A 1 
ATOM   2748 C  C   . TYR A 1 343 ? -4.722  6.359   19.462  1.00 74.71 343 A 1 
ATOM   2749 O  O   . TYR A 1 343 ? -4.929  6.275   18.253  1.00 79.68 343 A 1 
ATOM   2750 C  CB  . TYR A 1 343 ? -2.722  5.275   20.525  1.00 83.14 343 A 1 
ATOM   2751 C  CG  . TYR A 1 343 ? -3.107  4.067   19.703  1.00 82.97 343 A 1 
ATOM   2752 C  CD1 . TYR A 1 343 ? -2.437  3.755   18.520  1.00 81.86 343 A 1 
ATOM   2753 C  CD2 . TYR A 1 343 ? -4.152  3.237   20.105  1.00 83.69 343 A 1 
ATOM   2754 C  CE1 . TYR A 1 343 ? -2.798  2.655   17.774  1.00 77.74 343 A 1 
ATOM   2755 C  CE2 . TYR A 1 343 ? -4.522  2.135   19.349  1.00 79.02 343 A 1 
ATOM   2756 C  CZ  . TYR A 1 343 ? -3.839  1.844   18.185  1.00 77.71 343 A 1 
ATOM   2757 O  OH  . TYR A 1 343 ? -4.203  0.750   17.437  1.00 75.88 343 A 1 
ATOM   2758 N  N   . HIS A 1 344 ? -5.697  6.271   20.366  1.00 81.64 344 A 1 
ATOM   2759 C  CA  . HIS A 1 344 ? -7.080  6.027   19.975  1.00 78.80 344 A 1 
ATOM   2760 C  C   . HIS A 1 344 ? -7.636  7.161   19.126  1.00 74.76 344 A 1 
ATOM   2761 O  O   . HIS A 1 344 ? -8.407  6.935   18.186  1.00 79.13 344 A 1 
ATOM   2762 C  CB  . HIS A 1 344 ? -7.951  5.825   21.218  1.00 80.28 344 A 1 
ATOM   2763 C  CG  . HIS A 1 344 ? -9.350  5.377   20.906  1.00 77.71 344 A 1 
ATOM   2764 N  ND1 . HIS A 1 344 ? -10.461 6.083   21.301  1.00 67.88 344 A 1 
ATOM   2765 C  CD2 . HIS A 1 344 ? -9.809  4.300   20.241  1.00 67.17 344 A 1 
ATOM   2766 C  CE1 . HIS A 1 344 ? -11.550 5.457   20.901  1.00 66.73 344 A 1 
ATOM   2767 N  NE2 . HIS A 1 344 ? -11.188 4.374   20.245  1.00 66.94 344 A 1 
ATOM   2768 N  N   . LEU A 1 345 ? -7.248  8.391   19.448  1.00 77.92 345 A 1 
ATOM   2769 C  CA  . LEU A 1 345 ? -7.651  9.555   18.664  1.00 74.83 345 A 1 
ATOM   2770 C  C   . LEU A 1 345 ? -7.076  9.477   17.249  1.00 71.49 345 A 1 
ATOM   2771 O  O   . LEU A 1 345 ? -7.793  9.665   16.264  1.00 74.68 345 A 1 
ATOM   2772 C  CB  . LEU A 1 345 ? -7.198  10.844  19.351  1.00 77.85 345 A 1 
ATOM   2773 C  CG  . LEU A 1 345 ? -7.589  12.162  18.669  1.00 72.15 345 A 1 
ATOM   2774 C  CD1 . LEU A 1 345 ? -9.092  12.371  18.745  1.00 68.36 345 A 1 
ATOM   2775 C  CD2 . LEU A 1 345 ? -6.848  13.327  19.309  1.00 70.46 345 A 1 
ATOM   2776 N  N   . HIS A 1 346 ? -5.773  9.186   17.152  1.00 81.85 346 A 1 
ATOM   2777 C  CA  . HIS A 1 346 ? -5.109  9.095   15.857  1.00 79.05 346 A 1 
ATOM   2778 C  C   . HIS A 1 346 ? -5.597  7.894   15.050  1.00 78.07 346 A 1 
ATOM   2779 O  O   . HIS A 1 346 ? -5.634  7.937   13.812  1.00 78.55 346 A 1 
ATOM   2780 C  CB  . HIS A 1 346 ? -3.590  9.022   16.041  1.00 79.23 346 A 1 
ATOM   2781 C  CG  . HIS A 1 346 ? -3.006  10.233  16.698  1.00 77.90 346 A 1 
ATOM   2782 N  ND1 . HIS A 1 346 ? -3.422  11.523  16.416  1.00 75.92 346 A 1 
ATOM   2783 C  CD2 . HIS A 1 346 ? -2.027  10.363  17.624  1.00 66.10 346 A 1 
ATOM   2784 C  CE1 . HIS A 1 346 ? -2.733  12.384  17.137  1.00 73.91 346 A 1 
ATOM   2785 N  NE2 . HIS A 1 346 ? -1.876  11.704  17.881  1.00 72.70 346 A 1 
ATOM   2786 N  N   . PHE A 1 347 ? -5.974  6.820   15.740  1.00 72.10 347 A 1 
ATOM   2787 C  CA  . PHE A 1 347 ? -6.532  5.621   15.120  1.00 68.55 347 A 1 
ATOM   2788 C  C   . PHE A 1 347 ? -7.675  5.982   14.169  1.00 64.99 347 A 1 
ATOM   2789 O  O   . PHE A 1 347 ? -7.844  5.353   13.120  1.00 67.36 347 A 1 
ATOM   2790 C  CB  . PHE A 1 347 ? -7.004  4.655   16.210  1.00 73.93 347 A 1 
ATOM   2791 C  CG  . PHE A 1 347 ? -7.727  3.440   15.702  1.00 72.65 347 A 1 
ATOM   2792 C  CD1 . PHE A 1 347 ? -7.031  2.312   15.259  1.00 72.86 347 A 1 
ATOM   2793 C  CD2 . PHE A 1 347 ? -9.118  3.394   15.685  1.00 72.25 347 A 1 
ATOM   2794 C  CE1 . PHE A 1 347 ? -7.694  1.191   14.814  1.00 65.31 347 A 1 
ATOM   2795 C  CE2 . PHE A 1 347 ? -9.798  2.271   15.233  1.00 66.80 347 A 1 
ATOM   2796 C  CZ  . PHE A 1 347 ? -9.082  1.167   14.797  1.00 67.15 347 A 1 
ATOM   2797 N  N   . ARG A 1 348 ? -8.431  7.011   14.530  1.00 76.91 348 A 1 
ATOM   2798 C  CA  . ARG A 1 348 ? -9.568  7.468   13.724  1.00 74.43 348 A 1 
ATOM   2799 C  C   . ARG A 1 348 ? -9.283  8.798   13.028  1.00 73.10 348 A 1 
ATOM   2800 O  O   . ARG A 1 348 ? -10.193 9.580   12.743  1.00 71.80 348 A 1 
ATOM   2801 C  CB  . ARG A 1 348 ? -10.821 7.561   14.602  1.00 72.86 348 A 1 
ATOM   2802 C  CG  . ARG A 1 348 ? -11.331 6.202   15.047  1.00 67.54 348 A 1 
ATOM   2803 C  CD  . ARG A 1 348 ? -12.424 6.296   16.090  1.00 63.76 348 A 1 
ATOM   2804 N  NE  . ARG A 1 348 ? -13.058 5.002   16.328  1.00 58.09 348 A 1 
ATOM   2805 C  CZ  . ARG A 1 348 ? -13.729 4.667   17.417  1.00 53.55 348 A 1 
ATOM   2806 N  NH1 . ARG A 1 348 ? -13.874 5.530   18.408  1.00 49.75 348 A 1 
ATOM   2807 N  NH2 . ARG A 1 348 ? -14.265 3.458   17.521  1.00 46.15 348 A 1 
ATOM   2808 N  N   . ALA A 1 349 ? -8.013  9.064   12.758  1.00 77.17 349 A 1 
ATOM   2809 C  CA  . ALA A 1 349 ? -7.578  10.258  12.033  1.00 75.20 349 A 1 
ATOM   2810 C  C   . ALA A 1 349 ? -8.062  11.559  12.685  1.00 76.96 349 A 1 
ATOM   2811 O  O   . ALA A 1 349 ? -8.378  12.532  12.004  1.00 74.90 349 A 1 
ATOM   2812 C  CB  . ALA A 1 349 ? -8.019  10.193  10.573  1.00 74.01 349 A 1 
ATOM   2813 N  N   . ASP A 1 350 ? -8.117  11.558  14.023  1.00 77.11 350 A 1 
ATOM   2814 C  CA  . ASP A 1 350 ? -8.509  12.732  14.811  1.00 77.26 350 A 1 
ATOM   2815 C  C   . ASP A 1 350 ? -9.906  13.251  14.456  1.00 75.95 350 A 1 
ATOM   2816 O  O   . ASP A 1 350 ? -10.215 14.426  14.661  1.00 72.77 350 A 1 
ATOM   2817 C  CB  . ASP A 1 350 ? -7.485  13.863  14.663  1.00 77.39 350 A 1 
ATOM   2818 C  CG  . ASP A 1 350 ? -6.105  13.479  15.174  1.00 75.92 350 A 1 
ATOM   2819 O  OD1 . ASP A 1 350 ? -5.880  12.289  15.489  1.00 71.25 350 A 1 
ATOM   2820 O  OD2 . ASP A 1 350 ? -5.233  14.363  15.267  1.00 71.19 350 A 1 
ATOM   2821 N  N   . THR A 1 351 ? -10.757 12.381  13.924  1.00 77.88 351 A 1 
ATOM   2822 C  CA  . THR A 1 351 ? -12.098 12.787  13.502  1.00 75.31 351 A 1 
ATOM   2823 C  C   . THR A 1 351 ? -12.988 13.030  14.719  1.00 72.69 351 A 1 
ATOM   2824 O  O   . THR A 1 351 ? -13.125 12.157  15.577  1.00 70.66 351 A 1 
ATOM   2825 C  CB  . THR A 1 351 ? -12.741 11.713  12.614  1.00 73.22 351 A 1 
ATOM   2826 O  OG1 . THR A 1 351 ? -11.862 11.398  11.534  1.00 68.28 351 A 1 
ATOM   2827 C  CG2 . THR A 1 351 ? -14.066 12.220  12.053  1.00 68.11 351 A 1 
ATOM   2828 N  N   . PRO A 1 352 ? -13.610 14.220  14.822  1.00 68.22 352 A 1 
ATOM   2829 C  CA  . PRO A 1 352 ? -14.485 14.528  15.954  1.00 65.66 352 A 1 
ATOM   2830 C  C   . PRO A 1 352 ? -15.734 13.656  15.985  1.00 64.06 352 A 1 
ATOM   2831 O  O   . PRO A 1 352 ? -16.244 13.270  14.937  1.00 60.12 352 A 1 
ATOM   2832 C  CB  . PRO A 1 352 ? -14.865 15.993  15.724  1.00 63.34 352 A 1 
ATOM   2833 C  CG  . PRO A 1 352 ? -13.822 16.535  14.798  1.00 64.67 352 A 1 
ATOM   2834 C  CD  . PRO A 1 352 ? -13.441 15.375  13.931  1.00 69.41 352 A 1 
ATOM   2835 N  N   . GLY A 1 353 ? -16.222 13.354  17.202  1.00 62.68 353 A 1 
ATOM   2836 C  CA  . GLY A 1 353 ? -17.506 12.688  17.366  1.00 58.86 353 A 1 
ATOM   2837 C  C   . GLY A 1 353 ? -17.490 11.171  17.343  1.00 56.19 353 A 1 
ATOM   2838 O  O   . GLY A 1 353 ? -18.543 10.547  17.463  1.00 52.58 353 A 1 
ATOM   2839 N  N   . PHE A 1 354 ? -16.317 10.565  17.187  1.00 53.68 354 A 1 
ATOM   2840 C  CA  . PHE A 1 354 ? -16.224 9.104   17.222  1.00 49.93 354 A 1 
ATOM   2841 C  C   . PHE A 1 354 ? -16.279 8.595   18.660  1.00 45.52 354 A 1 
ATOM   2842 O  O   . PHE A 1 354 ? -15.380 8.844   19.455  1.00 42.35 354 A 1 
ATOM   2843 C  CB  . PHE A 1 354 ? -14.939 8.621   16.551  1.00 48.34 354 A 1 
ATOM   2844 C  CG  . PHE A 1 354 ? -15.148 8.077   15.163  1.00 46.75 354 A 1 
ATOM   2845 C  CD1 . PHE A 1 354 ? -15.982 7.004   14.944  1.00 43.88 354 A 1 
ATOM   2846 C  CD2 . PHE A 1 354 ? -14.498 8.648   14.079  1.00 43.45 354 A 1 
ATOM   2847 C  CE1 . PHE A 1 354 ? -16.175 6.496   13.675  1.00 40.39 354 A 1 
ATOM   2848 C  CE2 . PHE A 1 354 ? -14.687 8.151   12.801  1.00 40.07 354 A 1 
ATOM   2849 C  CZ  . PHE A 1 354 ? -15.525 7.067   12.589  1.00 39.46 354 A 1 
ATOM   2850 N  N   . THR A 1 355 ? -17.363 7.903   18.988  1.00 43.07 355 A 1 
ATOM   2851 C  CA  . THR A 1 355 ? -17.532 7.322   20.318  1.00 40.89 355 A 1 
ATOM   2852 C  C   . THR A 1 355 ? -17.065 5.869   20.329  1.00 38.19 355 A 1 
ATOM   2853 O  O   . THR A 1 355 ? -17.205 5.178   19.311  1.00 34.14 355 A 1 
ATOM   2854 C  CB  . THR A 1 355 ? -18.997 7.372   20.774  1.00 37.26 355 A 1 
ATOM   2855 O  OG1 . THR A 1 355 ? -19.809 6.741   19.794  1.00 35.19 355 A 1 
ATOM   2856 C  CG2 . THR A 1 355 ? -19.454 8.817   20.947  1.00 34.43 355 A 1 
ATOM   2857 O  OXT . THR A 1 355 ? -16.552 5.395   21.355  1.00 33.61 355 A 1 
HETATM 2858 MG MG  . MG  B 2 .   ? -10.878 0.377   1.102   1.00 75.68 1   B 1 
#
