# Supplementary material for: Theoretical Study of Sphingomyelinases from Entamoeba histolytica and Trichomonas vaginalis Sheds Light on the Evolution of Enzymes Needed for Survival and Colonization
Source: Pathogens. 2025 Jan 5;14(1):32. doi: 10.3390/pathogens14010032 (PMC11768322; doi:10.3390/pathogens14010032)
Supplement: Supplementary file 1 [file pathogens-14-00032-s001.zip › Supplementary structural Files/CIF files aSMase6/aSMase6 no loop/aSmase6 no loop Mg/fold_smasa6nosigpeptnoloopnoctermmg_model_4.cif]

# By using this file you agree to the legally binding terms of use found at alphafoldserver.com/output-terms
data_2117fb177d2a348a
#
_entry.id 2117fb177d2a348a
#
loop_
_atom_type.symbol
C  
MG 
N  
O  
S  
#
loop_
_audit_author.name
_audit_author.pdbx_ordinal
"Google DeepMind" 1 
"Isomorphic Labs" 2 
#
_audit_conform.dict_location https://raw.githubusercontent.com/ihmwg/ModelCIF/master/dist/mmcif_ma.dic
_audit_conform.dict_name     mmcif_ma.dic
_audit_conform.dict_version  1.4.5
#
loop_
_chem_comp.formula
_chem_comp.formula_weight
_chem_comp.id
_chem_comp.mon_nstd_flag
_chem_comp.name
_chem_comp.pdbx_smiles
_chem_comp.pdbx_synonyms
_chem_comp.type
"C3 H7 N O2"    89.093  ALA y ALANINE         C[C@H](N)C(O)=O                  ? "L-PEPTIDE LINKING" 
"C6 H15 N4 O2"  175.209 ARG y ARGININE        N[C@@H](CCCNC(N)=[NH2+])C(O)=O   ? "L-PEPTIDE LINKING" 
"C4 H8 N2 O3"   132.118 ASN y ASPARAGINE      N[C@@H](CC(N)=O)C(O)=O           ? "L-PEPTIDE LINKING" 
"C4 H7 N O4"    133.103 ASP y "ASPARTIC ACID" N[C@@H](CC(O)=O)C(O)=O           ? "L-PEPTIDE LINKING" 
"C3 H7 N O2 S"  121.158 CYS y CYSTEINE        N[C@@H](CS)C(O)=O                ? "L-PEPTIDE LINKING" 
"C5 H10 N2 O3"  146.144 GLN y GLUTAMINE       N[C@@H](CCC(N)=O)C(O)=O          ? "L-PEPTIDE LINKING" 
"C5 H9 N O4"    147.129 GLU y "GLUTAMIC ACID" N[C@@H](CCC(O)=O)C(O)=O          ? "L-PEPTIDE LINKING" 
"C2 H5 N O2"    75.067  GLY y GLYCINE         NCC(O)=O                         ? "PEPTIDE LINKING"   
"C6 H10 N3 O2"  156.162 HIS y HISTIDINE       N[C@@H](Cc1c[nH]c[nH+]1)C(O)=O   ? "L-PEPTIDE LINKING" 
"C6 H13 N O2"   131.173 ILE y ISOLEUCINE      CC[C@H](C)[C@H](N)C(O)=O         ? "L-PEPTIDE LINKING" 
"C6 H13 N O2"   131.173 LEU y LEUCINE         CC(C)C[C@H](N)C(O)=O             ? "L-PEPTIDE LINKING" 
"C6 H15 N2 O2"  147.195 LYS y LYSINE          N[C@@H](CCCC[NH3+])C(O)=O        ? "L-PEPTIDE LINKING" 
"C5 H11 N O2 S" 149.211 MET y METHIONINE      CSCC[C@H](N)C(O)=O               ? "L-PEPTIDE LINKING" 
Mg              24.305  MG  . "MAGNESIUM ION" "[Mg++]"                         ? NON-POLYMER         
"C9 H11 N O2"   165.189 PHE y PHENYLALANINE   N[C@@H](Cc1ccccc1)C(O)=O         ? "L-PEPTIDE LINKING" 
"C5 H9 N O2"    115.130 PRO y PROLINE         OC(=O)[C@@H]1CCCN1               ? "L-PEPTIDE LINKING" 
"C3 H7 N O3"    105.093 SER y SERINE          N[C@@H](CO)C(O)=O                ? "L-PEPTIDE LINKING" 
"C4 H9 N O3"    119.119 THR y THREONINE       C[C@@H](O)[C@H](N)C(O)=O         ? "L-PEPTIDE LINKING" 
"C11 H12 N2 O2" 204.225 TRP y TRYPTOPHAN      N[C@@H](Cc1c[nH]c2ccccc12)C(O)=O ? "L-PEPTIDE LINKING" 
"C9 H11 N O3"   181.189 TYR y TYROSINE        N[C@@H](Cc1ccc(O)cc1)C(O)=O      ? "L-PEPTIDE LINKING" 
"C5 H11 N O2"   117.146 VAL y VALINE          CC(C)[C@H](N)C(O)=O              ? "L-PEPTIDE LINKING" 
#
_citation.book_publisher          ?
_citation.country                 UK
_citation.id                      primary
_citation.journal_full            Nature
_citation.journal_id_ASTM         NATUAS
_citation.journal_id_CSD          0006
_citation.journal_id_ISSN         0028-0836
_citation.journal_volume          ?
_citation.page_first              ?
_citation.page_last               ?
_citation.pdbx_database_id_DOI    ?
_citation.pdbx_database_id_PubMed ?
_citation.title                   "Accurate structure prediction of biomolecular interactions with AlphaFold 3"
_citation.year                    2024
#
loop_
_citation_author.citation_id
_citation_author.name
_citation_author.ordinal
primary "Google DeepMind" 1 
primary "Isomorphic Labs" 2 
#
loop_
_entity.id
_entity.pdbx_description
_entity.type
1 . polymer     
2 . non-polymer 
#
_entity_poly.entity_id      1
_entity_poly.pdbx_strand_id A
_entity_poly.type           polypeptide(L)
#
loop_
_entity_poly_seq.entity_id
_entity_poly_seq.hetero
_entity_poly_seq.mon_id
_entity_poly_seq.num
1 n PHE 1   
1 n GLU 2   
1 n MET 3   
1 n TRP 4   
1 n GLN 5   
1 n LEU 6   
1 n THR 7   
1 n ASP 8   
1 n ILE 9   
1 n HIS 10  
1 n LEU 11  
1 n ASP 12  
1 n PRO 13  
1 n MET 14  
1 n TYR 15  
1 n THR 16  
1 n VAL 17  
1 n GLY 18  
1 n SER 19  
1 n ASP 20  
1 n PRO 21  
1 n LEU 22  
1 n LYS 23  
1 n LEU 24  
1 n CYS 25  
1 n ARG 26  
1 n GLU 27  
1 n GLY 28  
1 n LYS 29  
1 n GLY 30  
1 n ASN 31  
1 n ALA 32  
1 n GLY 33  
1 n LYS 34  
1 n TYR 35  
1 n GLY 36  
1 n ASP 37  
1 n TYR 38  
1 n SER 39  
1 n CYS 40  
1 n ASP 41  
1 n ALA 42  
1 n ASN 43  
1 n MET 44  
1 n ALA 45  
1 n LEU 46  
1 n LEU 47  
1 n ASP 48  
1 n SER 49  
1 n LEU 50  
1 n VAL 51  
1 n LYS 52  
1 n PHE 53  
1 n ILE 54  
1 n LYS 55  
1 n ARG 56  
1 n ASN 57  
1 n THR 58  
1 n ASP 59  
1 n VAL 60  
1 n ASN 61  
1 n GLY 62  
1 n LYS 63  
1 n VAL 64  
1 n MET 65  
1 n VAL 66  
1 n TYR 67  
1 n ASN 68  
1 n GLY 69  
1 n ASP 70  
1 n ILE 71  
1 n VAL 72  
1 n SER 73  
1 n ARG 74  
1 n ALA 75  
1 n ILE 76  
1 n PRO 77  
1 n LYS 78  
1 n TYR 79  
1 n ASN 80  
1 n LEU 81  
1 n ASP 82  
1 n TYR 83  
1 n VAL 84  
1 n LYS 85  
1 n GLN 86  
1 n SER 87  
1 n ILE 88  
1 n VAL 89  
1 n ASN 90  
1 n ALA 91  
1 n THR 92  
1 n ALA 93  
1 n LEU 94  
1 n LEU 95  
1 n LYS 96  
1 n LYS 97  
1 n PHE 98  
1 n GLU 99  
1 n ASP 100 
1 n PHE 101 
1 n PHE 102 
1 n ILE 103 
1 n ILE 104 
1 n PRO 105 
1 n MET 106 
1 n LEU 107 
1 n GLY 108 
1 n ASN 109 
1 n HIS 110 
1 n ASP 111 
1 n VAL 112 
1 n TYR 113 
1 n PRO 114 
1 n ALA 115 
1 n ASN 116 
1 n GLN 117 
1 n MET 118 
1 n ALA 119 
1 n ILE 120 
1 n ASN 121 
1 n SER 122 
1 n GLN 123 
1 n TRP 124 
1 n ILE 125 
1 n PHE 126 
1 n GLN 127 
1 n PHE 128 
1 n ALA 129 
1 n ALA 130 
1 n GLU 131 
1 n GLN 132 
1 n PHE 133 
1 n ALA 134 
1 n PRO 135 
1 n PHE 136 
1 n LEU 137 
1 n SER 138 
1 n GLN 139 
1 n ASN 140 
1 n ALA 141 
1 n ILE 142 
1 n GLU 143 
1 n SER 144 
1 n PHE 145 
1 n LYS 146 
1 n HIS 147 
1 n GLY 148 
1 n GLY 149 
1 n TYR 150 
1 n TYR 151 
1 n THR 152 
1 n MET 153 
1 n PRO 154 
1 n PHE 155 
1 n PRO 156 
1 n ALA 157 
1 n HIS 158 
1 n LEU 159 
1 n GLY 160 
1 n ILE 161 
1 n LYS 162 
1 n VAL 163 
1 n PRO 164 
1 n LEU 165 
1 n ASN 166 
1 n ALA 167 
1 n VAL 168 
1 n VAL 169 
1 n LEU 170 
1 n ASN 171 
1 n THR 172 
1 n VAL 173 
1 n LEU 174 
1 n TYR 175 
1 n TYR 176 
1 n ASN 177 
1 n TYR 178 
1 n ASN 179 
1 n LYS 180 
1 n GLN 181 
1 n THR 182 
1 n MET 183 
1 n ASP 184 
1 n SER 185 
1 n THR 186 
1 n ASP 187 
1 n PRO 188 
1 n LEU 189 
1 n GLY 190 
1 n GLN 191 
1 n PHE 192 
1 n GLU 193 
1 n TRP 194 
1 n PHE 195 
1 n LYS 196 
1 n THR 197 
1 n VAL 198 
1 n MET 199 
1 n ASP 200 
1 n GLY 201 
1 n TYR 202 
1 n ARG 203 
1 n LYS 204 
1 n THR 205 
1 n GLY 206 
1 n GLN 207 
1 n ARG 208 
1 n ALA 209 
1 n ILE 210 
1 n VAL 211 
1 n SER 212 
1 n MET 213 
1 n HIS 214 
1 n ILE 215 
1 n CYS 216 
1 n PRO 217 
1 n GLY 218 
1 n VAL 219 
1 n ALA 220 
1 n GLU 221 
1 n ARG 222 
1 n PHE 223 
1 n ASN 224 
1 n TYR 225 
1 n SER 226 
1 n ASP 227 
1 n GLN 228 
1 n LEU 229 
1 n TYR 230 
1 n PRO 231 
1 n GLN 232 
1 n TYR 233 
1 n ASN 234 
1 n ASP 235 
1 n ARG 236 
1 n LEU 237 
1 n VAL 238 
1 n ASP 239 
1 n SER 240 
1 n LEU 241 
1 n ALA 242 
1 n GLU 243 
1 n TYR 244 
1 n ASN 245 
1 n ASP 246 
1 n VAL 247 
1 n ILE 248 
1 n LEU 249 
1 n GLY 250 
1 n VAL 251 
1 n LEU 252 
1 n CYS 253 
1 n GLY 254 
1 n HIS 255 
1 n LEU 256 
1 n HIS 257 
1 n THR 258 
1 n ASP 259 
1 n THR 260 
1 n PHE 261 
1 n ARG 262 
1 n ILE 263 
1 n LEU 264 
1 n SER 265 
1 n LYS 266 
1 n GLY 267 
1 n ASN 268 
1 n LYS 269 
1 n LYS 270 
1 n VAL 271 
1 n MET 272 
1 n ALA 273 
1 n PHE 274 
1 n ILE 275 
1 n GLY 276 
1 n PRO 277 
1 n SER 278 
1 n VAL 279 
1 n ASP 280 
1 n THR 281 
1 n TRP 282 
1 n LEU 283 
1 n GLY 284 
1 n THR 285 
1 n SER 286 
1 n PRO 287 
1 n SER 288 
1 n ILE 289 
1 n ARG 290 
1 n LYS 291 
1 n TYR 292 
1 n ASP 293 
1 n VAL 294 
1 n GLY 295 
1 n ASN 296 
1 n GLY 297 
1 n GLN 298 
1 n GLY 299 
1 n TYR 300 
1 n MET 301 
1 n LYS 302 
1 n GLU 303 
1 n PHE 304 
1 n LYS 305 
1 n ASN 306 
1 n TYR 307 
1 n PHE 308 
1 n ASN 309 
1 n TYR 310 
1 n GLY 311 
1 n SER 312 
1 n SER 313 
1 n SER 314 
1 n GLU 315 
1 n TYR 316 
1 n GLY 317 
1 n LEU 318 
1 n LYS 319 
1 n GLU 320 
1 n LEU 321 
1 n SER 322 
1 n PRO 323 
1 n LYS 324 
1 n GLU 325 
1 n PHE 326 
1 n GLU 327 
1 n ILE 328 
1 n LEU 329 
1 n ALA 330 
1 n ALA 331 
1 n ARG 332 
1 n MET 333 
1 n ASP 334 
1 n LYS 335 
1 n ASP 336 
1 n LEU 337 
1 n GLN 338 
1 n LEU 339 
1 n PHE 340 
1 n ASN 341 
1 n LYS 342 
1 n TYR 343 
1 n HIS 344 
1 n LEU 345 
1 n HIS 346 
1 n PHE 347 
1 n ARG 348 
1 n ALA 349 
1 n ASP 350 
1 n THR 351 
1 n PRO 352 
1 n GLY 353 
1 n PHE 354 
1 n THR 355 
#
_ma_data.content_type "model coordinates"
_ma_data.id           1
_ma_data.name         Model
#
_ma_model_list.data_id          1
_ma_model_list.model_group_id   1
_ma_model_list.model_group_name "AlphaFold-beta-20231127 (7a14c934-fe78-43c1-a552-7fb305b0ebd1 @ 2024-08-29 19:15:37)"
_ma_model_list.model_id         1
_ma_model_list.model_name       "Top ranked model"
_ma_model_list.model_type       "Ab initio model"
_ma_model_list.ordinal_id       1
#
loop_
_ma_protocol_step.method_type
_ma_protocol_step.ordinal_id
_ma_protocol_step.protocol_id
_ma_protocol_step.step_id
"coevolution MSA" 1 1 1 
"template search" 2 1 2 
modeling          3 1 3 
#
loop_
_ma_qa_metric.id
_ma_qa_metric.mode
_ma_qa_metric.name
_ma_qa_metric.software_group_id
_ma_qa_metric.type
1 global pLDDT 1 pLDDT 
2 local  pLDDT 1 pLDDT 
#
_ma_qa_metric_global.metric_id    1
_ma_qa_metric_global.metric_value 90.08
_ma_qa_metric_global.model_id     1
_ma_qa_metric_global.ordinal_id   1
#
_ma_software_group.group_id    1
_ma_software_group.ordinal_id  1
_ma_software_group.software_id 1
#
loop_
_ma_target_entity.data_id
_ma_target_entity.entity_id
_ma_target_entity.origin
1 1 . 
1 2 . 
#
loop_
_ma_target_entity_instance.asym_id
_ma_target_entity_instance.details
_ma_target_entity_instance.entity_id
A . 1 
B . 2 
#
loop_
_pdbx_data_usage.details
_pdbx_data_usage.id
_pdbx_data_usage.type
_pdbx_data_usage.url
;NON-COMMERCIAL USE ONLY, BY USING THIS FILE YOU AGREE TO THE TERMS OF USE FOUND
AT alphafoldserver.com/output-terms.
;
1 license    ? 
;THE INFORMATION IS NOT INTENDED FOR, HAS NOT BEEN VALIDATED FOR, AND IS NOT
APPROVED FOR CLINICAL USE. IT SHOULD NOT BE USED FOR CLINICAL PURPOSE OR RELIED
ON FOR MEDICAL OR OTHER PROFESSIONAL ADVICE. IT IS THEORETICAL MODELLING ONLY
AND CAUTION SHOULD BE EXERCISED IN ITS USE. IT IS PROVIDED "AS-IS" WITHOUT ANY
WARRANTY OF ANY KIND, WHETHER EXPRESSED OR IMPLIED. NO WARRANTY IS GIVEN THAT
USE OF THE INFORMATION SHALL NOT INFRINGE THE RIGHTS OF ANY THIRD PARTY.
;
2 disclaimer ? 
#
_pdbx_nonpoly_scheme.asym_id       B
_pdbx_nonpoly_scheme.auth_seq_num  1
_pdbx_nonpoly_scheme.entity_id     2
_pdbx_nonpoly_scheme.mon_id        MG
_pdbx_nonpoly_scheme.pdb_ins_code  .
_pdbx_nonpoly_scheme.pdb_seq_num   1
_pdbx_nonpoly_scheme.pdb_strand_id B
#
loop_
_pdbx_poly_seq_scheme.asym_id
_pdbx_poly_seq_scheme.auth_seq_num
_pdbx_poly_seq_scheme.entity_id
_pdbx_poly_seq_scheme.hetero
_pdbx_poly_seq_scheme.mon_id
_pdbx_poly_seq_scheme.pdb_ins_code
_pdbx_poly_seq_scheme.pdb_seq_num
_pdbx_poly_seq_scheme.pdb_strand_id
_pdbx_poly_seq_scheme.seq_id
A 1   1 n PHE . 1   A 1   
A 2   1 n GLU . 2   A 2   
A 3   1 n MET . 3   A 3   
A 4   1 n TRP . 4   A 4   
A 5   1 n GLN . 5   A 5   
A 6   1 n LEU . 6   A 6   
A 7   1 n THR . 7   A 7   
A 8   1 n ASP . 8   A 8   
A 9   1 n ILE . 9   A 9   
A 10  1 n HIS . 10  A 10  
A 11  1 n LEU . 11  A 11  
A 12  1 n ASP . 12  A 12  
A 13  1 n PRO . 13  A 13  
A 14  1 n MET . 14  A 14  
A 15  1 n TYR . 15  A 15  
A 16  1 n THR . 16  A 16  
A 17  1 n VAL . 17  A 17  
A 18  1 n GLY . 18  A 18  
A 19  1 n SER . 19  A 19  
A 20  1 n ASP . 20  A 20  
A 21  1 n PRO . 21  A 21  
A 22  1 n LEU . 22  A 22  
A 23  1 n LYS . 23  A 23  
A 24  1 n LEU . 24  A 24  
A 25  1 n CYS . 25  A 25  
A 26  1 n ARG . 26  A 26  
A 27  1 n GLU . 27  A 27  
A 28  1 n GLY . 28  A 28  
A 29  1 n LYS . 29  A 29  
A 30  1 n GLY . 30  A 30  
A 31  1 n ASN . 31  A 31  
A 32  1 n ALA . 32  A 32  
A 33  1 n GLY . 33  A 33  
A 34  1 n LYS . 34  A 34  
A 35  1 n TYR . 35  A 35  
A 36  1 n GLY . 36  A 36  
A 37  1 n ASP . 37  A 37  
A 38  1 n TYR . 38  A 38  
A 39  1 n SER . 39  A 39  
A 40  1 n CYS . 40  A 40  
A 41  1 n ASP . 41  A 41  
A 42  1 n ALA . 42  A 42  
A 43  1 n ASN . 43  A 43  
A 44  1 n MET . 44  A 44  
A 45  1 n ALA . 45  A 45  
A 46  1 n LEU . 46  A 46  
A 47  1 n LEU . 47  A 47  
A 48  1 n ASP . 48  A 48  
A 49  1 n SER . 49  A 49  
A 50  1 n LEU . 50  A 50  
A 51  1 n VAL . 51  A 51  
A 52  1 n LYS . 52  A 52  
A 53  1 n PHE . 53  A 53  
A 54  1 n ILE . 54  A 54  
A 55  1 n LYS . 55  A 55  
A 56  1 n ARG . 56  A 56  
A 57  1 n ASN . 57  A 57  
A 58  1 n THR . 58  A 58  
A 59  1 n ASP . 59  A 59  
A 60  1 n VAL . 60  A 60  
A 61  1 n ASN . 61  A 61  
A 62  1 n GLY . 62  A 62  
A 63  1 n LYS . 63  A 63  
A 64  1 n VAL . 64  A 64  
A 65  1 n MET . 65  A 65  
A 66  1 n VAL . 66  A 66  
A 67  1 n TYR . 67  A 67  
A 68  1 n ASN . 68  A 68  
A 69  1 n GLY . 69  A 69  
A 70  1 n ASP . 70  A 70  
A 71  1 n ILE . 71  A 71  
A 72  1 n VAL . 72  A 72  
A 73  1 n SER . 73  A 73  
A 74  1 n ARG . 74  A 74  
A 75  1 n ALA . 75  A 75  
A 76  1 n ILE . 76  A 76  
A 77  1 n PRO . 77  A 77  
A 78  1 n LYS . 78  A 78  
A 79  1 n TYR . 79  A 79  
A 80  1 n ASN . 80  A 80  
A 81  1 n LEU . 81  A 81  
A 82  1 n ASP . 82  A 82  
A 83  1 n TYR . 83  A 83  
A 84  1 n VAL . 84  A 84  
A 85  1 n LYS . 85  A 85  
A 86  1 n GLN . 86  A 86  
A 87  1 n SER . 87  A 87  
A 88  1 n ILE . 88  A 88  
A 89  1 n VAL . 89  A 89  
A 90  1 n ASN . 90  A 90  
A 91  1 n ALA . 91  A 91  
A 92  1 n THR . 92  A 92  
A 93  1 n ALA . 93  A 93  
A 94  1 n LEU . 94  A 94  
A 95  1 n LEU . 95  A 95  
A 96  1 n LYS . 96  A 96  
A 97  1 n LYS . 97  A 97  
A 98  1 n PHE . 98  A 98  
A 99  1 n GLU . 99  A 99  
A 100 1 n ASP . 100 A 100 
A 101 1 n PHE . 101 A 101 
A 102 1 n PHE . 102 A 102 
A 103 1 n ILE . 103 A 103 
A 104 1 n ILE . 104 A 104 
A 105 1 n PRO . 105 A 105 
A 106 1 n MET . 106 A 106 
A 107 1 n LEU . 107 A 107 
A 108 1 n GLY . 108 A 108 
A 109 1 n ASN . 109 A 109 
A 110 1 n HIS . 110 A 110 
A 111 1 n ASP . 111 A 111 
A 112 1 n VAL . 112 A 112 
A 113 1 n TYR . 113 A 113 
A 114 1 n PRO . 114 A 114 
A 115 1 n ALA . 115 A 115 
A 116 1 n ASN . 116 A 116 
A 117 1 n GLN . 117 A 117 
A 118 1 n MET . 118 A 118 
A 119 1 n ALA . 119 A 119 
A 120 1 n ILE . 120 A 120 
A 121 1 n ASN . 121 A 121 
A 122 1 n SER . 122 A 122 
A 123 1 n GLN . 123 A 123 
A 124 1 n TRP . 124 A 124 
A 125 1 n ILE . 125 A 125 
A 126 1 n PHE . 126 A 126 
A 127 1 n GLN . 127 A 127 
A 128 1 n PHE . 128 A 128 
A 129 1 n ALA . 129 A 129 
A 130 1 n ALA . 130 A 130 
A 131 1 n GLU . 131 A 131 
A 132 1 n GLN . 132 A 132 
A 133 1 n PHE . 133 A 133 
A 134 1 n ALA . 134 A 134 
A 135 1 n PRO . 135 A 135 
A 136 1 n PHE . 136 A 136 
A 137 1 n LEU . 137 A 137 
A 138 1 n SER . 138 A 138 
A 139 1 n GLN . 139 A 139 
A 140 1 n ASN . 140 A 140 
A 141 1 n ALA . 141 A 141 
A 142 1 n ILE . 142 A 142 
A 143 1 n GLU . 143 A 143 
A 144 1 n SER . 144 A 144 
A 145 1 n PHE . 145 A 145 
A 146 1 n LYS . 146 A 146 
A 147 1 n HIS . 147 A 147 
A 148 1 n GLY . 148 A 148 
A 149 1 n GLY . 149 A 149 
A 150 1 n TYR . 150 A 150 
A 151 1 n TYR . 151 A 151 
A 152 1 n THR . 152 A 152 
A 153 1 n MET . 153 A 153 
A 154 1 n PRO . 154 A 154 
A 155 1 n PHE . 155 A 155 
A 156 1 n PRO . 156 A 156 
A 157 1 n ALA . 157 A 157 
A 158 1 n HIS . 158 A 158 
A 159 1 n LEU . 159 A 159 
A 160 1 n GLY . 160 A 160 
A 161 1 n ILE . 161 A 161 
A 162 1 n LYS . 162 A 162 
A 163 1 n VAL . 163 A 163 
A 164 1 n PRO . 164 A 164 
A 165 1 n LEU . 165 A 165 
A 166 1 n ASN . 166 A 166 
A 167 1 n ALA . 167 A 167 
A 168 1 n VAL . 168 A 168 
A 169 1 n VAL . 169 A 169 
A 170 1 n LEU . 170 A 170 
A 171 1 n ASN . 171 A 171 
A 172 1 n THR . 172 A 172 
A 173 1 n VAL . 173 A 173 
A 174 1 n LEU . 174 A 174 
A 175 1 n TYR . 175 A 175 
A 176 1 n TYR . 176 A 176 
A 177 1 n ASN . 177 A 177 
A 178 1 n TYR . 178 A 178 
A 179 1 n ASN . 179 A 179 
A 180 1 n LYS . 180 A 180 
A 181 1 n GLN . 181 A 181 
A 182 1 n THR . 182 A 182 
A 183 1 n MET . 183 A 183 
A 184 1 n ASP . 184 A 184 
A 185 1 n SER . 185 A 185 
A 186 1 n THR . 186 A 186 
A 187 1 n ASP . 187 A 187 
A 188 1 n PRO . 188 A 188 
A 189 1 n LEU . 189 A 189 
A 190 1 n GLY . 190 A 190 
A 191 1 n GLN . 191 A 191 
A 192 1 n PHE . 192 A 192 
A 193 1 n GLU . 193 A 193 
A 194 1 n TRP . 194 A 194 
A 195 1 n PHE . 195 A 195 
A 196 1 n LYS . 196 A 196 
A 197 1 n THR . 197 A 197 
A 198 1 n VAL . 198 A 198 
A 199 1 n MET . 199 A 199 
A 200 1 n ASP . 200 A 200 
A 201 1 n GLY . 201 A 201 
A 202 1 n TYR . 202 A 202 
A 203 1 n ARG . 203 A 203 
A 204 1 n LYS . 204 A 204 
A 205 1 n THR . 205 A 205 
A 206 1 n GLY . 206 A 206 
A 207 1 n GLN . 207 A 207 
A 208 1 n ARG . 208 A 208 
A 209 1 n ALA . 209 A 209 
A 210 1 n ILE . 210 A 210 
A 211 1 n VAL . 211 A 211 
A 212 1 n SER . 212 A 212 
A 213 1 n MET . 213 A 213 
A 214 1 n HIS . 214 A 214 
A 215 1 n ILE . 215 A 215 
A 216 1 n CYS . 216 A 216 
A 217 1 n PRO . 217 A 217 
A 218 1 n GLY . 218 A 218 
A 219 1 n VAL . 219 A 219 
A 220 1 n ALA . 220 A 220 
A 221 1 n GLU . 221 A 221 
A 222 1 n ARG . 222 A 222 
A 223 1 n PHE . 223 A 223 
A 224 1 n ASN . 224 A 224 
A 225 1 n TYR . 225 A 225 
A 226 1 n SER . 226 A 226 
A 227 1 n ASP . 227 A 227 
A 228 1 n GLN . 228 A 228 
A 229 1 n LEU . 229 A 229 
A 230 1 n TYR . 230 A 230 
A 231 1 n PRO . 231 A 231 
A 232 1 n GLN . 232 A 232 
A 233 1 n TYR . 233 A 233 
A 234 1 n ASN . 234 A 234 
A 235 1 n ASP . 235 A 235 
A 236 1 n ARG . 236 A 236 
A 237 1 n LEU . 237 A 237 
A 238 1 n VAL . 238 A 238 
A 239 1 n ASP . 239 A 239 
A 240 1 n SER . 240 A 240 
A 241 1 n LEU . 241 A 241 
A 242 1 n ALA . 242 A 242 
A 243 1 n GLU . 243 A 243 
A 244 1 n TYR . 244 A 244 
A 245 1 n ASN . 245 A 245 
A 246 1 n ASP . 246 A 246 
A 247 1 n VAL . 247 A 247 
A 248 1 n ILE . 248 A 248 
A 249 1 n LEU . 249 A 249 
A 250 1 n GLY . 250 A 250 
A 251 1 n VAL . 251 A 251 
A 252 1 n LEU . 252 A 252 
A 253 1 n CYS . 253 A 253 
A 254 1 n GLY . 254 A 254 
A 255 1 n HIS . 255 A 255 
A 256 1 n LEU . 256 A 256 
A 257 1 n HIS . 257 A 257 
A 258 1 n THR . 258 A 258 
A 259 1 n ASP . 259 A 259 
A 260 1 n THR . 260 A 260 
A 261 1 n PHE . 261 A 261 
A 262 1 n ARG . 262 A 262 
A 263 1 n ILE . 263 A 263 
A 264 1 n LEU . 264 A 264 
A 265 1 n SER . 265 A 265 
A 266 1 n LYS . 266 A 266 
A 267 1 n GLY . 267 A 267 
A 268 1 n ASN . 268 A 268 
A 269 1 n LYS . 269 A 269 
A 270 1 n LYS . 270 A 270 
A 271 1 n VAL . 271 A 271 
A 272 1 n MET . 272 A 272 
A 273 1 n ALA . 273 A 273 
A 274 1 n PHE . 274 A 274 
A 275 1 n ILE . 275 A 275 
A 276 1 n GLY . 276 A 276 
A 277 1 n PRO . 277 A 277 
A 278 1 n SER . 278 A 278 
A 279 1 n VAL . 279 A 279 
A 280 1 n ASP . 280 A 280 
A 281 1 n THR . 281 A 281 
A 282 1 n TRP . 282 A 282 
A 283 1 n LEU . 283 A 283 
A 284 1 n GLY . 284 A 284 
A 285 1 n THR . 285 A 285 
A 286 1 n SER . 286 A 286 
A 287 1 n PRO . 287 A 287 
A 288 1 n SER . 288 A 288 
A 289 1 n ILE . 289 A 289 
A 290 1 n ARG . 290 A 290 
A 291 1 n LYS . 291 A 291 
A 292 1 n TYR . 292 A 292 
A 293 1 n ASP . 293 A 293 
A 294 1 n VAL . 294 A 294 
A 295 1 n GLY . 295 A 295 
A 296 1 n ASN . 296 A 296 
A 297 1 n GLY . 297 A 297 
A 298 1 n GLN . 298 A 298 
A 299 1 n GLY . 299 A 299 
A 300 1 n TYR . 300 A 300 
A 301 1 n MET . 301 A 301 
A 302 1 n LYS . 302 A 302 
A 303 1 n GLU . 303 A 303 
A 304 1 n PHE . 304 A 304 
A 305 1 n LYS . 305 A 305 
A 306 1 n ASN . 306 A 306 
A 307 1 n TYR . 307 A 307 
A 308 1 n PHE . 308 A 308 
A 309 1 n ASN . 309 A 309 
A 310 1 n TYR . 310 A 310 
A 311 1 n GLY . 311 A 311 
A 312 1 n SER . 312 A 312 
A 313 1 n SER . 313 A 313 
A 314 1 n SER . 314 A 314 
A 315 1 n GLU . 315 A 315 
A 316 1 n TYR . 316 A 316 
A 317 1 n GLY . 317 A 317 
A 318 1 n LEU . 318 A 318 
A 319 1 n LYS . 319 A 319 
A 320 1 n GLU . 320 A 320 
A 321 1 n LEU . 321 A 321 
A 322 1 n SER . 322 A 322 
A 323 1 n PRO . 323 A 323 
A 324 1 n LYS . 324 A 324 
A 325 1 n GLU . 325 A 325 
A 326 1 n PHE . 326 A 326 
A 327 1 n GLU . 327 A 327 
A 328 1 n ILE . 328 A 328 
A 329 1 n LEU . 329 A 329 
A 330 1 n ALA . 330 A 330 
A 331 1 n ALA . 331 A 331 
A 332 1 n ARG . 332 A 332 
A 333 1 n MET . 333 A 333 
A 334 1 n ASP . 334 A 334 
A 335 1 n LYS . 335 A 335 
A 336 1 n ASP . 336 A 336 
A 337 1 n LEU . 337 A 337 
A 338 1 n GLN . 338 A 338 
A 339 1 n LEU . 339 A 339 
A 340 1 n PHE . 340 A 340 
A 341 1 n ASN . 341 A 341 
A 342 1 n LYS . 342 A 342 
A 343 1 n TYR . 343 A 343 
A 344 1 n HIS . 344 A 344 
A 345 1 n LEU . 345 A 345 
A 346 1 n HIS . 346 A 346 
A 347 1 n PHE . 347 A 347 
A 348 1 n ARG . 348 A 348 
A 349 1 n ALA . 349 A 349 
A 350 1 n ASP . 350 A 350 
A 351 1 n THR . 351 A 351 
A 352 1 n PRO . 352 A 352 
A 353 1 n GLY . 353 A 353 
A 354 1 n PHE . 354 A 354 
A 355 1 n THR . 355 A 355 
#
_software.classification other
_software.date           ?
_software.description    "Structure prediction"
_software.name           AlphaFold
_software.pdbx_ordinal   1
_software.type           package
_software.version        "AlphaFold-beta-20231127 (7a14c934-fe78-43c1-a552-7fb305b0ebd1 @ 2024-08-29 19:15:37)"
#
loop_
_struct_asym.entity_id
_struct_asym.id
1 A 
2 B 
#
loop_
_atom_site.group_PDB
_atom_site.id
_atom_site.type_symbol
_atom_site.label_atom_id
_atom_site.label_alt_id
_atom_site.label_comp_id
_atom_site.label_asym_id
_atom_site.label_entity_id
_atom_site.label_seq_id
_atom_site.pdbx_PDB_ins_code
_atom_site.Cartn_x
_atom_site.Cartn_y
_atom_site.Cartn_z
_atom_site.occupancy
_atom_site.B_iso_or_equiv
_atom_site.auth_seq_id
_atom_site.auth_asym_id
_atom_site.pdbx_PDB_model_num
ATOM   1    N  N   . PHE A 1 1   ? -17.225 10.110  5.028   1.00 95.74 1   A 1 
ATOM   2    C  CA  . PHE A 1 1   ? -16.811 9.046   5.945   1.00 96.88 1   A 1 
ATOM   3    C  C   . PHE A 1 1   ? -15.320 9.130   6.241   1.00 97.26 1   A 1 
ATOM   4    O  O   . PHE A 1 1   ? -14.585 9.834   5.552   1.00 96.70 1   A 1 
ATOM   5    C  CB  . PHE A 1 1   ? -17.201 7.673   5.389   1.00 96.05 1   A 1 
ATOM   6    C  CG  . PHE A 1 1   ? -16.377 7.209   4.208   1.00 96.93 1   A 1 
ATOM   7    C  CD1 . PHE A 1 1   ? -16.704 7.603   2.892   1.00 96.28 1   A 1 
ATOM   8    C  CD2 . PHE A 1 1   ? -15.279 6.343   4.404   1.00 96.10 1   A 1 
ATOM   9    C  CE1 . PHE A 1 1   ? -15.966 7.143   1.803   1.00 95.22 1   A 1 
ATOM   10   C  CE2 . PHE A 1 1   ? -14.541 5.878   3.309   1.00 95.06 1   A 1 
ATOM   11   C  CZ  . PHE A 1 1   ? -14.885 6.274   2.009   1.00 95.76 1   A 1 
ATOM   12   N  N   . GLU A 1 2   ? -14.864 8.417   7.264   1.00 97.57 2   A 1 
ATOM   13   C  CA  . GLU A 1 2   ? -13.456 8.338   7.632   1.00 97.68 2   A 1 
ATOM   14   C  C   . GLU A 1 2   ? -12.893 6.938   7.361   1.00 97.89 2   A 1 
ATOM   15   O  O   . GLU A 1 2   ? -13.611 5.941   7.425   1.00 97.64 2   A 1 
ATOM   16   C  CB  . GLU A 1 2   ? -13.262 8.752   9.085   1.00 96.87 2   A 1 
ATOM   17   C  CG  . GLU A 1 2   ? -13.667 10.211  9.359   1.00 92.58 2   A 1 
ATOM   18   C  CD  . GLU A 1 2   ? -13.461 10.514  10.855  1.00 89.89 2   A 1 
ATOM   19   O  OE1 . GLU A 1 2   ? -12.522 11.266  11.193  1.00 82.78 2   A 1 
ATOM   20   O  OE2 . GLU A 1 2   ? -14.128 9.877   11.693  1.00 82.12 2   A 1 
ATOM   21   N  N   . MET A 1 3   ? -11.594 6.858   7.061   1.00 98.02 3   A 1 
ATOM   22   C  CA  . MET A 1 3   ? -10.920 5.620   6.695   1.00 98.25 3   A 1 
ATOM   23   C  C   . MET A 1 3   ? -9.519  5.561   7.292   1.00 98.36 3   A 1 
ATOM   24   O  O   . MET A 1 3   ? -8.708  6.452   7.085   1.00 98.13 3   A 1 
ATOM   25   C  CB  . MET A 1 3   ? -10.889 5.503   5.171   1.00 97.93 3   A 1 
ATOM   26   C  CG  . MET A 1 3   ? -10.181 4.246   4.670   1.00 97.21 3   A 1 
ATOM   27   S  SD  . MET A 1 3   ? -10.303 4.025   2.869   1.00 96.16 3   A 1 
ATOM   28   C  CE  . MET A 1 3   ? -9.267  5.391   2.311   1.00 89.16 3   A 1 
ATOM   29   N  N   . TRP A 1 4   ? -9.213  4.470   7.995   1.00 98.24 4   A 1 
ATOM   30   C  CA  . TRP A 1 4   ? -7.882  4.195   8.525   1.00 98.39 4   A 1 
ATOM   31   C  C   . TRP A 1 4   ? -6.960  3.608   7.447   1.00 98.40 4   A 1 
ATOM   32   O  O   . TRP A 1 4   ? -7.401  2.855   6.590   1.00 98.30 4   A 1 
ATOM   33   C  CB  . TRP A 1 4   ? -7.991  3.255   9.715   1.00 98.07 4   A 1 
ATOM   34   C  CG  . TRP A 1 4   ? -8.727  3.834   10.885  1.00 97.95 4   A 1 
ATOM   35   C  CD1 . TRP A 1 4   ? -10.048 3.703   11.145  1.00 97.19 4   A 1 
ATOM   36   C  CD2 . TRP A 1 4   ? -8.182  4.658   11.957  1.00 97.72 4   A 1 
ATOM   37   N  NE1 . TRP A 1 4   ? -10.373 4.383   12.309  1.00 96.79 4   A 1 
ATOM   38   C  CE2 . TRP A 1 4   ? -9.251  4.982   12.843  1.00 97.25 4   A 1 
ATOM   39   C  CE3 . TRP A 1 4   ? -6.897  5.153   12.266  1.00 97.21 4   A 1 
ATOM   40   C  CZ2 . TRP A 1 4   ? -9.050  5.761   14.001  1.00 96.66 4   A 1 
ATOM   41   C  CZ3 . TRP A 1 4   ? -6.700  5.937   13.420  1.00 96.52 4   A 1 
ATOM   42   C  CH2 . TRP A 1 4   ? -7.764  6.238   14.272  1.00 96.23 4   A 1 
ATOM   43   N  N   . GLN A 1 5   ? -5.670  3.924   7.532   1.00 98.04 5   A 1 
ATOM   44   C  CA  . GLN A 1 5   ? -4.607  3.268   6.770   1.00 97.90 5   A 1 
ATOM   45   C  C   . GLN A 1 5   ? -3.632  2.607   7.747   1.00 97.67 5   A 1 
ATOM   46   O  O   . GLN A 1 5   ? -2.919  3.294   8.481   1.00 96.92 5   A 1 
ATOM   47   C  CB  . GLN A 1 5   ? -3.909  4.282   5.872   1.00 97.50 5   A 1 
ATOM   48   C  CG  . GLN A 1 5   ? -2.851  3.629   4.981   1.00 96.93 5   A 1 
ATOM   49   C  CD  . GLN A 1 5   ? -2.088  4.629   4.120   1.00 97.11 5   A 1 
ATOM   50   O  OE1 . GLN A 1 5   ? -2.031  5.823   4.395   1.00 92.87 5   A 1 
ATOM   51   N  NE2 . GLN A 1 5   ? -1.463  4.178   3.060   1.00 91.88 5   A 1 
ATOM   52   N  N   . LEU A 1 6   ? -3.615  1.283   7.742   1.00 97.56 6   A 1 
ATOM   53   C  CA  . LEU A 1 6   ? -2.749  0.447   8.565   1.00 97.33 6   A 1 
ATOM   54   C  C   . LEU A 1 6   ? -1.732  -0.234  7.646   1.00 97.39 6   A 1 
ATOM   55   O  O   . LEU A 1 6   ? -2.112  -1.062  6.820   1.00 96.23 6   A 1 
ATOM   56   C  CB  . LEU A 1 6   ? -3.645  -0.566  9.305   1.00 96.38 6   A 1 
ATOM   57   C  CG  . LEU A 1 6   ? -2.887  -1.555  10.200  1.00 94.49 6   A 1 
ATOM   58   C  CD1 . LEU A 1 6   ? -2.183  -0.845  11.348  1.00 92.06 6   A 1 
ATOM   59   C  CD2 . LEU A 1 6   ? -3.872  -2.560  10.795  1.00 91.75 6   A 1 
ATOM   60   N  N   . THR A 1 7   ? -0.444  0.112   7.771   1.00 96.12 7   A 1 
ATOM   61   C  CA  . THR A 1 7   ? 0.579   -0.386  6.846   1.00 96.01 7   A 1 
ATOM   62   C  C   . THR A 1 7   ? 1.855   -0.812  7.558   1.00 95.81 7   A 1 
ATOM   63   O  O   . THR A 1 7   ? 2.170   -0.275  8.624   1.00 95.45 7   A 1 
ATOM   64   C  CB  . THR A 1 7   ? 0.838   0.636   5.725   1.00 95.01 7   A 1 
ATOM   65   O  OG1 . THR A 1 7   ? 1.573   0.040   4.682   1.00 90.30 7   A 1 
ATOM   66   C  CG2 . THR A 1 7   ? 1.585   1.887   6.190   1.00 91.34 7   A 1 
ATOM   67   N  N   . ASP A 1 8   ? 2.577   -1.769  6.966   1.00 95.15 8   A 1 
ATOM   68   C  CA  . ASP A 1 8   ? 3.925   -2.173  7.345   1.00 95.35 8   A 1 
ATOM   69   C  C   . ASP A 1 8   ? 4.054   -2.490  8.842   1.00 95.45 8   A 1 
ATOM   70   O  O   . ASP A 1 8   ? 4.789   -1.846  9.585   1.00 93.83 8   A 1 
ATOM   71   C  CB  . ASP A 1 8   ? 4.931   -1.135  6.841   1.00 95.21 8   A 1 
ATOM   72   C  CG  . ASP A 1 8   ? 4.862   -0.992  5.327   1.00 94.14 8   A 1 
ATOM   73   O  OD1 . ASP A 1 8   ? 5.558   -1.758  4.627   1.00 90.18 8   A 1 
ATOM   74   O  OD2 . ASP A 1 8   ? 4.102   -0.129  4.840   1.00 90.68 8   A 1 
ATOM   75   N  N   . ILE A 1 9   ? 3.280   -3.472  9.294   1.00 95.13 9   A 1 
ATOM   76   C  CA  . ILE A 1 9   ? 3.258   -3.878  10.702  1.00 94.38 9   A 1 
ATOM   77   C  C   . ILE A 1 9   ? 4.533   -4.635  11.063  1.00 94.04 9   A 1 
ATOM   78   O  O   . ILE A 1 9   ? 5.097   -4.396  12.126  1.00 92.64 9   A 1 
ATOM   79   C  CB  . ILE A 1 9   ? 2.005   -4.719  11.003  1.00 94.42 9   A 1 
ATOM   80   C  CG1 . ILE A 1 9   ? 0.726   -3.877  10.805  1.00 93.14 9   A 1 
ATOM   81   C  CG2 . ILE A 1 9   ? 2.067   -5.293  12.429  1.00 93.45 9   A 1 
ATOM   82   C  CD1 . ILE A 1 9   ? -0.566  -4.687  10.962  1.00 91.17 9   A 1 
ATOM   83   N  N   . HIS A 1 10  ? 4.969   -5.565  10.223  1.00 94.81 10  A 1 
ATOM   84   C  CA  . HIS A 1 10  ? 6.116   -6.449  10.451  1.00 94.64 10  A 1 
ATOM   85   C  C   . HIS A 1 10  ? 6.112   -7.063  11.862  1.00 94.83 10  A 1 
ATOM   86   O  O   . HIS A 1 10  ? 7.053   -6.901  12.635  1.00 93.00 10  A 1 
ATOM   87   C  CB  . HIS A 1 10  ? 7.406   -5.718  10.100  1.00 94.38 10  A 1 
ATOM   88   C  CG  . HIS A 1 10  ? 7.533   -5.376  8.647   1.00 94.63 10  A 1 
ATOM   89   N  ND1 . HIS A 1 10  ? 7.958   -6.248  7.656   1.00 91.58 10  A 1 
ATOM   90   C  CD2 . HIS A 1 10  ? 7.326   -4.160  8.060   1.00 92.09 10  A 1 
ATOM   91   C  CE1 . HIS A 1 10  ? 8.014   -5.559  6.515   1.00 92.80 10  A 1 
ATOM   92   N  NE2 . HIS A 1 10  ? 7.638   -4.293  6.720   1.00 93.27 10  A 1 
ATOM   93   N  N   . LEU A 1 11  ? 5.034   -7.764  12.208  1.00 94.58 11  A 1 
ATOM   94   C  CA  . LEU A 1 11  ? 4.888   -8.364  13.532  1.00 94.54 11  A 1 
ATOM   95   C  C   . LEU A 1 11  ? 5.945   -9.446  13.767  1.00 94.47 11  A 1 
ATOM   96   O  O   . LEU A 1 11  ? 5.958   -10.461 13.060  1.00 93.68 11  A 1 
ATOM   97   C  CB  . LEU A 1 11  ? 3.474   -8.941  13.675  1.00 93.99 11  A 1 
ATOM   98   C  CG  . LEU A 1 11  ? 3.243   -9.745  14.967  1.00 93.46 11  A 1 
ATOM   99   C  CD1 . LEU A 1 11  ? 3.411   -8.890  16.222  1.00 91.56 11  A 1 
ATOM   100  C  CD2 . LEU A 1 11  ? 1.841   -10.332 14.958  1.00 91.40 11  A 1 
ATOM   101  N  N   . ASP A 1 12  ? 6.753   -9.290  14.804  1.00 94.64 12  A 1 
ATOM   102  C  CA  . ASP A 1 12  ? 7.668   -10.322 15.263  1.00 93.98 12  A 1 
ATOM   103  C  C   . ASP A 1 12  ? 7.090   -11.099 16.450  1.00 93.43 12  A 1 
ATOM   104  O  O   . ASP A 1 12  ? 7.110   -10.609 17.585  1.00 92.78 12  A 1 
ATOM   105  C  CB  . ASP A 1 12  ? 9.046   -9.737  15.592  1.00 93.11 12  A 1 
ATOM   106  C  CG  . ASP A 1 12  ? 10.077  -10.840 15.863  1.00 92.56 12  A 1 
ATOM   107  O  OD1 . ASP A 1 12  ? 9.753   -12.043 15.725  1.00 90.92 12  A 1 
ATOM   108  O  OD2 . ASP A 1 12  ? 11.232  -10.520 16.175  1.00 90.25 12  A 1 
ATOM   109  N  N   . PRO A 1 13  ? 6.628   -12.348 16.256  1.00 92.78 13  A 1 
ATOM   110  C  CA  . PRO A 1 13  ? 6.151   -13.191 17.351  1.00 90.93 13  A 1 
ATOM   111  C  C   . PRO A 1 13  ? 7.256   -13.586 18.338  1.00 91.54 13  A 1 
ATOM   112  O  O   . PRO A 1 13  ? 6.954   -14.039 19.441  1.00 90.36 13  A 1 
ATOM   113  C  CB  . PRO A 1 13  ? 5.563   -14.434 16.675  1.00 89.00 13  A 1 
ATOM   114  C  CG  . PRO A 1 13  ? 5.331   -14.012 15.230  1.00 86.75 13  A 1 
ATOM   115  C  CD  . PRO A 1 13  ? 6.445   -13.013 14.977  1.00 90.13 13  A 1 
ATOM   116  N  N   . MET A 1 14  ? 8.524   -13.451 17.963  1.00 91.39 14  A 1 
ATOM   117  C  CA  . MET A 1 14  ? 9.676   -13.815 18.786  1.00 91.54 14  A 1 
ATOM   118  C  C   . MET A 1 14  ? 10.201  -12.655 19.632  1.00 93.59 14  A 1 
ATOM   119  O  O   . MET A 1 14  ? 11.109  -12.873 20.436  1.00 93.55 14  A 1 
ATOM   120  C  CB  . MET A 1 14  ? 10.797  -14.388 17.903  1.00 89.52 14  A 1 
ATOM   121  C  CG  . MET A 1 14  ? 10.380  -15.678 17.198  1.00 83.16 14  A 1 
ATOM   122  S  SD  . MET A 1 14  ? 11.664  -16.383 16.118  1.00 75.69 14  A 1 
ATOM   123  C  CE  . MET A 1 14  ? 11.529  -15.245 14.732  1.00 64.98 14  A 1 
ATOM   124  N  N   . TYR A 1 15  ? 9.646   -11.449 19.495  1.00 91.99 15  A 1 
ATOM   125  C  CA  . TYR A 1 15  ? 10.055  -10.294 20.293  1.00 92.74 15  A 1 
ATOM   126  C  C   . TYR A 1 15  ? 9.970   -10.618 21.793  1.00 93.18 15  A 1 
ATOM   127  O  O   . TYR A 1 15  ? 8.933   -11.039 22.300  1.00 92.66 15  A 1 
ATOM   128  C  CB  . TYR A 1 15  ? 9.206   -9.071  19.948  1.00 93.13 15  A 1 
ATOM   129  C  CG  . TYR A 1 15  ? 9.681   -7.797  20.618  1.00 94.75 15  A 1 
ATOM   130  C  CD1 . TYR A 1 15  ? 9.459   -7.568  21.987  1.00 94.21 15  A 1 
ATOM   131  C  CD2 . TYR A 1 15  ? 10.388  -6.830  19.880  1.00 94.32 15  A 1 
ATOM   132  C  CE1 . TYR A 1 15  ? 9.943   -6.413  22.619  1.00 93.43 15  A 1 
ATOM   133  C  CE2 . TYR A 1 15  ? 10.872  -5.668  20.485  1.00 93.50 15  A 1 
ATOM   134  C  CZ  . TYR A 1 15  ? 10.656  -5.457  21.860  1.00 94.67 15  A 1 
ATOM   135  O  OH  . TYR A 1 15  ? 11.134  -4.324  22.469  1.00 94.13 15  A 1 
ATOM   136  N  N   . THR A 1 16  ? 11.061  -10.357 22.491  1.00 94.33 16  A 1 
ATOM   137  C  CA  . THR A 1 16  ? 11.180  -10.645 23.921  1.00 94.85 16  A 1 
ATOM   138  C  C   . THR A 1 16  ? 11.565  -9.377  24.674  1.00 95.50 16  A 1 
ATOM   139  O  O   . THR A 1 16  ? 12.631  -8.808  24.445  1.00 95.45 16  A 1 
ATOM   140  C  CB  . THR A 1 16  ? 12.191  -11.777 24.158  1.00 94.20 16  A 1 
ATOM   141  O  OG1 . THR A 1 16  ? 11.767  -12.935 23.476  1.00 91.34 16  A 1 
ATOM   142  C  CG2 . THR A 1 16  ? 12.309  -12.155 25.629  1.00 91.37 16  A 1 
ATOM   143  N  N   . VAL A 1 17  ? 10.722  -8.944  25.603  1.00 95.62 17  A 1 
ATOM   144  C  CA  . VAL A 1 17  ? 11.009  -7.787  26.468  1.00 95.67 17  A 1 
ATOM   145  C  C   . VAL A 1 17  ? 12.262  -8.051  27.303  1.00 96.05 17  A 1 
ATOM   146  O  O   . VAL A 1 17  ? 12.427  -9.132  27.872  1.00 95.39 17  A 1 
ATOM   147  C  CB  . VAL A 1 17  ? 9.805   -7.467  27.379  1.00 94.75 17  A 1 
ATOM   148  C  CG1 . VAL A 1 17  ? 10.083  -6.273  28.298  1.00 92.65 17  A 1 
ATOM   149  C  CG2 . VAL A 1 17  ? 8.559   -7.144  26.550  1.00 93.46 17  A 1 
ATOM   150  N  N   . GLY A 1 18  ? 13.164  -7.066  27.377  1.00 95.95 18  A 1 
ATOM   151  C  CA  . GLY A 1 18  ? 14.432  -7.182  28.099  1.00 96.04 18  A 1 
ATOM   152  C  C   . GLY A 1 18  ? 15.535  -7.935  27.350  1.00 97.04 18  A 1 
ATOM   153  O  O   . GLY A 1 18  ? 16.587  -8.201  27.930  1.00 95.70 18  A 1 
ATOM   154  N  N   . SER A 1 19  ? 15.311  -8.270  26.075  1.00 96.49 19  A 1 
ATOM   155  C  CA  . SER A 1 19  ? 16.341  -8.819  25.189  1.00 96.06 19  A 1 
ATOM   156  C  C   . SER A 1 19  ? 17.249  -7.721  24.625  1.00 96.18 19  A 1 
ATOM   157  O  O   . SER A 1 19  ? 17.085  -6.529  24.918  1.00 95.63 19  A 1 
ATOM   158  C  CB  . SER A 1 19  ? 15.692  -9.644  24.077  1.00 95.29 19  A 1 
ATOM   159  O  OG  . SER A 1 19  ? 14.910  -8.809  23.259  1.00 93.81 19  A 1 
ATOM   160  N  N   . ASP A 1 20  ? 18.239  -8.127  23.830  1.00 95.73 20  A 1 
ATOM   161  C  CA  . ASP A 1 20  ? 19.206  -7.230  23.197  1.00 95.04 20  A 1 
ATOM   162  C  C   . ASP A 1 20  ? 18.674  -6.704  21.853  1.00 94.49 20  A 1 
ATOM   163  O  O   . ASP A 1 20  ? 18.493  -7.499  20.926  1.00 93.90 20  A 1 
ATOM   164  C  CB  . ASP A 1 20  ? 20.530  -7.993  23.037  1.00 94.50 20  A 1 
ATOM   165  C  CG  . ASP A 1 20  ? 21.683  -7.154  22.490  1.00 94.47 20  A 1 
ATOM   166  O  OD1 . ASP A 1 20  ? 21.467  -5.976  22.140  1.00 92.96 20  A 1 
ATOM   167  O  OD2 . ASP A 1 20  ? 22.801  -7.709  22.427  1.00 92.99 20  A 1 
ATOM   168  N  N   . PRO A 1 21  ? 18.475  -5.381  21.693  1.00 94.83 21  A 1 
ATOM   169  C  CA  . PRO A 1 21  ? 18.066  -4.791  20.415  1.00 93.00 21  A 1 
ATOM   170  C  C   . PRO A 1 21  ? 19.039  -5.085  19.263  1.00 92.21 21  A 1 
ATOM   171  O  O   . PRO A 1 21  ? 18.607  -5.264  18.134  1.00 90.96 21  A 1 
ATOM   172  C  CB  . PRO A 1 21  ? 17.964  -3.295  20.679  1.00 92.02 21  A 1 
ATOM   173  C  CG  . PRO A 1 21  ? 17.643  -3.215  22.167  1.00 92.48 21  A 1 
ATOM   174  C  CD  . PRO A 1 21  ? 18.465  -4.363  22.735  1.00 94.68 21  A 1 
ATOM   175  N  N   . LEU A 1 22  ? 20.326  -5.215  19.543  1.00 93.96 22  A 1 
ATOM   176  C  CA  . LEU A 1 22  ? 21.329  -5.584  18.535  1.00 92.50 22  A 1 
ATOM   177  C  C   . LEU A 1 22  ? 21.210  -7.037  18.064  1.00 91.76 22  A 1 
ATOM   178  O  O   . LEU A 1 22  ? 21.800  -7.419  17.060  1.00 90.10 22  A 1 
ATOM   179  C  CB  . LEU A 1 22  ? 22.745  -5.324  19.093  1.00 92.19 22  A 1 
ATOM   180  C  CG  . LEU A 1 22  ? 23.047  -3.869  19.480  1.00 89.30 22  A 1 
ATOM   181  C  CD1 . LEU A 1 22  ? 24.450  -3.788  20.071  1.00 85.64 22  A 1 
ATOM   182  C  CD2 . LEU A 1 22  ? 22.975  -2.928  18.273  1.00 84.76 22  A 1 
ATOM   183  N  N   . LYS A 1 23  ? 20.406  -7.849  18.758  1.00 92.26 23  A 1 
ATOM   184  C  CA  . LYS A 1 23  ? 20.040  -9.225  18.394  1.00 92.11 23  A 1 
ATOM   185  C  C   . LYS A 1 23  ? 18.564  -9.322  18.002  1.00 92.22 23  A 1 
ATOM   186  O  O   . LYS A 1 23  ? 17.892  -10.305 18.317  1.00 90.85 23  A 1 
ATOM   187  C  CB  . LYS A 1 23  ? 20.422  -10.185 19.523  1.00 92.17 23  A 1 
ATOM   188  C  CG  . LYS A 1 23  ? 21.923  -10.189 19.796  1.00 91.68 23  A 1 
ATOM   189  C  CD  . LYS A 1 23  ? 22.244  -11.252 20.842  1.00 86.96 23  A 1 
ATOM   190  C  CE  . LYS A 1 23  ? 23.736  -11.259 21.124  1.00 82.25 23  A 1 
ATOM   191  N  NZ  . LYS A 1 23  ? 24.062  -12.284 22.132  1.00 72.70 23  A 1 
ATOM   192  N  N   . LEU A 1 24  ? 18.051  -8.298  17.326  1.00 92.71 24  A 1 
ATOM   193  C  CA  . LEU A 1 24  ? 16.684  -8.210  16.812  1.00 92.40 24  A 1 
ATOM   194  C  C   . LEU A 1 24  ? 15.600  -8.313  17.904  1.00 93.45 24  A 1 
ATOM   195  O  O   . LEU A 1 24  ? 14.485  -8.723  17.620  1.00 92.27 24  A 1 
ATOM   196  C  CB  . LEU A 1 24  ? 16.472  -9.227  15.674  1.00 90.53 24  A 1 
ATOM   197  C  CG  . LEU A 1 24  ? 17.488  -9.166  14.522  1.00 87.90 24  A 1 
ATOM   198  C  CD1 . LEU A 1 24  ? 17.201  -10.297 13.534  1.00 84.73 24  A 1 
ATOM   199  C  CD2 . LEU A 1 24  ? 17.416  -7.833  13.783  1.00 83.35 24  A 1 
ATOM   200  N  N   . CYS A 1 25  ? 15.933  -7.959  19.143  1.00 93.00 25  A 1 
ATOM   201  C  CA  . CYS A 1 25  ? 15.026  -8.064  20.289  1.00 93.94 25  A 1 
ATOM   202  C  C   . CYS A 1 25  ? 14.496  -9.492  20.538  1.00 94.43 25  A 1 
ATOM   203  O  O   . CYS A 1 25  ? 13.380  -9.669  21.025  1.00 93.74 25  A 1 
ATOM   204  C  CB  . CYS A 1 25  ? 13.896  -7.028  20.170  1.00 93.89 25  A 1 
ATOM   205  S  SG  . CYS A 1 25  ? 14.465  -5.322  20.035  1.00 93.16 25  A 1 
ATOM   206  N  N   . ARG A 1 26  ? 15.287  -10.513 20.232  1.00 94.66 26  A 1 
ATOM   207  C  CA  . ARG A 1 26  ? 14.895  -11.927 20.388  1.00 94.02 26  A 1 
ATOM   208  C  C   . ARG A 1 26  ? 15.747  -12.679 21.409  1.00 94.28 26  A 1 
ATOM   209  O  O   . ARG A 1 26  ? 15.276  -13.615 22.036  1.00 93.30 26  A 1 
ATOM   210  C  CB  . ARG A 1 26  ? 14.974  -12.631 19.036  1.00 92.50 26  A 1 
ATOM   211  C  CG  . ARG A 1 26  ? 13.974  -12.056 18.030  1.00 91.24 26  A 1 
ATOM   212  C  CD  . ARG A 1 26  ? 14.183  -12.672 16.651  1.00 89.32 26  A 1 
ATOM   213  N  NE  . ARG A 1 26  ? 13.271  -12.076 15.676  1.00 88.41 26  A 1 
ATOM   214  C  CZ  . ARG A 1 26  ? 13.444  -11.964 14.375  1.00 87.06 26  A 1 
ATOM   215  N  NH1 . ARG A 1 26  ? 14.480  -12.468 13.757  1.00 83.88 26  A 1 
ATOM   216  N  NH2 . ARG A 1 26  ? 12.575  -11.324 13.673  1.00 82.49 26  A 1 
ATOM   217  N  N   . GLU A 1 27  ? 16.994  -12.270 21.554  1.00 94.60 27  A 1 
ATOM   218  C  CA  . GLU A 1 27  ? 17.994  -12.986 22.337  1.00 94.55 27  A 1 
ATOM   219  C  C   . GLU A 1 27  ? 18.788  -12.055 23.254  1.00 95.87 27  A 1 
ATOM   220  O  O   . GLU A 1 27  ? 18.729  -10.824 23.148  1.00 94.86 27  A 1 
ATOM   221  C  CB  . GLU A 1 27  ? 18.958  -13.732 21.400  1.00 91.37 27  A 1 
ATOM   222  C  CG  . GLU A 1 27  ? 18.281  -14.754 20.483  1.00 84.99 27  A 1 
ATOM   223  C  CD  . GLU A 1 27  ? 19.276  -15.570 19.667  1.00 84.13 27  A 1 
ATOM   224  O  OE1 . GLU A 1 27  ? 18.871  -16.633 19.161  1.00 76.72 27  A 1 
ATOM   225  O  OE2 . GLU A 1 27  ? 20.456  -15.154 19.560  1.00 77.21 27  A 1 
ATOM   226  N  N   . GLY A 1 28  ? 19.592  -12.652 24.139  1.00 94.97 28  A 1 
ATOM   227  C  CA  . GLY A 1 28  ? 20.479  -11.903 25.026  1.00 95.48 28  A 1 
ATOM   228  C  C   . GLY A 1 28  ? 19.736  -11.106 26.094  1.00 96.89 28  A 1 
ATOM   229  O  O   . GLY A 1 28  ? 18.589  -11.390 26.438  1.00 95.48 28  A 1 
ATOM   230  N  N   . LYS A 1 29  ? 20.428  -10.103 26.648  1.00 96.17 29  A 1 
ATOM   231  C  CA  . LYS A 1 29  ? 19.892  -9.178  27.649  1.00 96.52 29  A 1 
ATOM   232  C  C   . LYS A 1 29  ? 20.160  -7.749  27.201  1.00 96.61 29  A 1 
ATOM   233  O  O   . LYS A 1 29  ? 21.252  -7.449  26.717  1.00 94.04 29  A 1 
ATOM   234  C  CB  . LYS A 1 29  ? 20.512  -9.430  29.026  1.00 95.09 29  A 1 
ATOM   235  C  CG  . LYS A 1 29  ? 20.102  -10.768 29.631  1.00 85.79 29  A 1 
ATOM   236  C  CD  . LYS A 1 29  ? 20.658  -10.894 31.057  1.00 78.69 29  A 1 
ATOM   237  C  CE  . LYS A 1 29  ? 20.219  -12.213 31.670  1.00 69.36 29  A 1 
ATOM   238  N  NZ  . LYS A 1 29  ? 20.713  -12.352 33.068  1.00 59.99 29  A 1 
ATOM   239  N  N   . GLY A 1 30  ? 19.180  -6.876  27.400  1.00 96.38 30  A 1 
ATOM   240  C  CA  . GLY A 1 30  ? 19.271  -5.484  27.001  1.00 95.98 30  A 1 
ATOM   241  C  C   . GLY A 1 30  ? 18.005  -4.713  27.348  1.00 96.78 30  A 1 
ATOM   242  O  O   . GLY A 1 30  ? 17.236  -5.111  28.227  1.00 95.06 30  A 1 
ATOM   243  N  N   . ASN A 1 31  ? 17.784  -3.614  26.642  1.00 95.64 31  A 1 
ATOM   244  C  CA  . ASN A 1 31  ? 16.724  -2.651  26.930  1.00 94.54 31  A 1 
ATOM   245  C  C   . ASN A 1 31  ? 15.539  -2.748  25.961  1.00 95.41 31  A 1 
ATOM   246  O  O   . ASN A 1 31  ? 14.821  -1.768  25.800  1.00 92.93 31  A 1 
ATOM   247  C  CB  . ASN A 1 31  ? 17.338  -1.245  26.994  1.00 91.30 31  A 1 
ATOM   248  C  CG  . ASN A 1 31  ? 18.329  -1.076  28.131  1.00 81.99 31  A 1 
ATOM   249  O  OD1 . ASN A 1 31  ? 18.341  -1.783  29.119  1.00 71.35 31  A 1 
ATOM   250  N  ND2 . ASN A 1 31  ? 19.201  -0.100  28.029  1.00 71.87 31  A 1 
ATOM   251  N  N   . ALA A 1 32  ? 15.309  -3.879  25.314  1.00 94.11 32  A 1 
ATOM   252  C  CA  . ALA A 1 32  ? 14.142  -4.076  24.456  1.00 94.13 32  A 1 
ATOM   253  C  C   . ALA A 1 32  ? 12.855  -3.781  25.247  1.00 94.44 32  A 1 
ATOM   254  O  O   . ALA A 1 32  ? 12.530  -4.462  26.225  1.00 93.93 32  A 1 
ATOM   255  C  CB  . ALA A 1 32  ? 14.154  -5.488  23.880  1.00 94.15 32  A 1 
ATOM   256  N  N   . GLY A 1 33  ? 12.146  -2.720  24.859  1.00 94.96 33  A 1 
ATOM   257  C  CA  . GLY A 1 33  ? 11.025  -2.159  25.597  1.00 93.76 33  A 1 
ATOM   258  C  C   . GLY A 1 33  ? 9.744   -2.981  25.482  1.00 94.43 33  A 1 
ATOM   259  O  O   . GLY A 1 33  ? 9.578   -3.794  24.575  1.00 94.19 33  A 1 
ATOM   260  N  N   . LYS A 1 34  ? 8.783   -2.715  26.370  1.00 93.57 34  A 1 
ATOM   261  C  CA  . LYS A 1 34  ? 7.480   -3.390  26.359  1.00 93.56 34  A 1 
ATOM   262  C  C   . LYS A 1 34  ? 6.728   -3.239  25.030  1.00 93.41 34  A 1 
ATOM   263  O  O   . LYS A 1 34  ? 6.042   -4.170  24.606  1.00 92.18 34  A 1 
ATOM   264  C  CB  . LYS A 1 34  ? 6.622   -2.858  27.519  1.00 92.99 34  A 1 
ATOM   265  C  CG  . LYS A 1 34  ? 5.263   -3.553  27.603  1.00 89.36 34  A 1 
ATOM   266  C  CD  . LYS A 1 34  ? 4.428   -3.030  28.775  1.00 85.31 34  A 1 
ATOM   267  C  CE  . LYS A 1 34  ? 3.059   -3.701  28.722  1.00 78.94 34  A 1 
ATOM   268  N  NZ  . LYS A 1 34  ? 2.122   -3.122  29.713  1.00 70.42 34  A 1 
ATOM   269  N  N   . TYR A 1 35  ? 6.837   -2.064  24.389  1.00 92.92 35  A 1 
ATOM   270  C  CA  . TYR A 1 35  ? 6.088   -1.704  23.176  1.00 91.62 35  A 1 
ATOM   271  C  C   . TYR A 1 35  ? 6.965   -1.636  21.921  1.00 91.46 35  A 1 
ATOM   272  O  O   . TYR A 1 35  ? 6.512   -1.121  20.908  1.00 87.91 35  A 1 
ATOM   273  C  CB  . TYR A 1 35  ? 5.330   -0.402  23.416  1.00 91.14 35  A 1 
ATOM   274  C  CG  . TYR A 1 35  ? 4.316   -0.476  24.528  1.00 91.88 35  A 1 
ATOM   275  C  CD1 . TYR A 1 35  ? 3.154   -1.250  24.369  1.00 89.46 35  A 1 
ATOM   276  C  CD2 . TYR A 1 35  ? 4.510   0.232   25.730  1.00 89.84 35  A 1 
ATOM   277  C  CE1 . TYR A 1 35  ? 2.192   -1.313  25.384  1.00 87.95 35  A 1 
ATOM   278  C  CE2 . TYR A 1 35  ? 3.554   0.172   26.753  1.00 88.29 35  A 1 
ATOM   279  C  CZ  . TYR A 1 35  ? 2.396   -0.597  26.573  1.00 89.95 35  A 1 
ATOM   280  O  OH  . TYR A 1 35  ? 1.451   -0.654  27.570  1.00 87.40 35  A 1 
ATOM   281  N  N   . GLY A 1 36  ? 8.187   -2.137  21.970  1.00 92.80 36  A 1 
ATOM   282  C  CA  . GLY A 1 36  ? 9.090   -2.152  20.828  1.00 92.54 36  A 1 
ATOM   283  C  C   . GLY A 1 36  ? 10.431  -1.469  21.091  1.00 93.58 36  A 1 
ATOM   284  O  O   . GLY A 1 36  ? 10.724  -1.008  22.200  1.00 92.77 36  A 1 
ATOM   285  N  N   . ASP A 1 37  ? 11.243  -1.438  20.035  1.00 92.31 37  A 1 
ATOM   286  C  CA  . ASP A 1 37  ? 12.545  -0.787  19.988  1.00 92.27 37  A 1 
ATOM   287  C  C   . ASP A 1 37  ? 12.816  -0.335  18.545  1.00 91.93 37  A 1 
ATOM   288  O  O   . ASP A 1 37  ? 12.436  -1.037  17.611  1.00 90.19 37  A 1 
ATOM   289  C  CB  . ASP A 1 37  ? 13.626  -1.766  20.462  1.00 91.59 37  A 1 
ATOM   290  C  CG  . ASP A 1 37  ? 14.984  -1.086  20.618  1.00 91.28 37  A 1 
ATOM   291  O  OD1 . ASP A 1 37  ? 15.631  -0.833  19.579  1.00 87.80 37  A 1 
ATOM   292  O  OD2 . ASP A 1 37  ? 15.356  -0.788  21.768  1.00 87.41 37  A 1 
ATOM   293  N  N   . TYR A 1 38  ? 13.487  0.805   18.358  1.00 91.08 38  A 1 
ATOM   294  C  CA  . TYR A 1 38  ? 13.753  1.349   17.020  1.00 89.70 38  A 1 
ATOM   295  C  C   . TYR A 1 38  ? 14.664  0.485   16.134  1.00 88.55 38  A 1 
ATOM   296  O  O   . TYR A 1 38  ? 14.784  0.753   14.929  1.00 85.40 38  A 1 
ATOM   297  C  CB  . TYR A 1 38  ? 14.343  2.756   17.165  1.00 88.44 38  A 1 
ATOM   298  C  CG  . TYR A 1 38  ? 13.370  3.795   17.656  1.00 88.03 38  A 1 
ATOM   299  C  CD1 . TYR A 1 38  ? 12.205  4.080   16.914  1.00 85.86 38  A 1 
ATOM   300  C  CD2 . TYR A 1 38  ? 13.627  4.525   18.832  1.00 85.95 38  A 1 
ATOM   301  C  CE1 . TYR A 1 38  ? 11.311  5.072   17.341  1.00 84.43 38  A 1 
ATOM   302  C  CE2 . TYR A 1 38  ? 12.738  5.518   19.270  1.00 84.16 38  A 1 
ATOM   303  C  CZ  . TYR A 1 38  ? 11.588  5.783   18.519  1.00 86.17 38  A 1 
ATOM   304  O  OH  . TYR A 1 38  ? 10.712  6.766   18.940  1.00 82.12 38  A 1 
ATOM   305  N  N   . SER A 1 39  ? 15.298  -0.526  16.687  1.00 90.02 39  A 1 
ATOM   306  C  CA  . SER A 1 39  ? 16.132  -1.479  15.951  1.00 89.69 39  A 1 
ATOM   307  C  C   . SER A 1 39  ? 15.401  -2.782  15.617  1.00 90.37 39  A 1 
ATOM   308  O  O   . SER A 1 39  ? 16.012  -3.691  15.053  1.00 87.77 39  A 1 
ATOM   309  C  CB  . SER A 1 39  ? 17.401  -1.802  16.751  1.00 87.90 39  A 1 
ATOM   310  O  OG  . SER A 1 39  ? 18.043  -0.621  17.188  1.00 81.99 39  A 1 
ATOM   311  N  N   . CYS A 1 40  ? 14.123  -2.898  15.985  1.00 92.18 40  A 1 
ATOM   312  C  CA  . CYS A 1 40  ? 13.379  -4.144  15.915  1.00 92.85 40  A 1 
ATOM   313  C  C   . CYS A 1 40  ? 12.005  -3.971  15.259  1.00 93.08 40  A 1 
ATOM   314  O  O   . CYS A 1 40  ? 11.429  -2.883  15.252  1.00 91.83 40  A 1 
ATOM   315  C  CB  . CYS A 1 40  ? 13.254  -4.718  17.331  1.00 92.85 40  A 1 
ATOM   316  S  SG  . CYS A 1 40  ? 14.858  -5.071  18.097  1.00 92.50 40  A 1 
ATOM   317  N  N   . ASP A 1 41  ? 11.461  -5.073  14.745  1.00 93.13 41  A 1 
ATOM   318  C  CA  . ASP A 1 41  ? 10.093  -5.139  14.250  1.00 93.51 41  A 1 
ATOM   319  C  C   . ASP A 1 41  ? 9.060   -5.075  15.394  1.00 94.08 41  A 1 
ATOM   320  O  O   . ASP A 1 41  ? 9.367   -5.298  16.562  1.00 93.16 41  A 1 
ATOM   321  C  CB  . ASP A 1 41  ? 9.909   -6.405  13.413  1.00 92.39 41  A 1 
ATOM   322  C  CG  . ASP A 1 41  ? 10.475  -6.298  11.995  1.00 91.71 41  A 1 
ATOM   323  O  OD1 . ASP A 1 41  ? 10.454  -5.197  11.408  1.00 88.57 41  A 1 
ATOM   324  O  OD2 . ASP A 1 41  ? 10.881  -7.339  11.438  1.00 88.13 41  A 1 
ATOM   325  N  N   . ALA A 1 42  ? 7.817   -4.770  15.032  1.00 93.91 42  A 1 
ATOM   326  C  CA  . ALA A 1 42  ? 6.735   -4.563  15.977  1.00 94.03 42  A 1 
ATOM   327  C  C   . ALA A 1 42  ? 6.386   -5.824  16.785  1.00 94.46 42  A 1 
ATOM   328  O  O   . ALA A 1 42  ? 6.457   -6.950  16.299  1.00 94.13 42  A 1 
ATOM   329  C  CB  . ALA A 1 42  ? 5.510   -4.021  15.230  1.00 93.28 42  A 1 
ATOM   330  N  N   . ASN A 1 43  ? 5.944   -5.627  18.026  1.00 93.90 43  A 1 
ATOM   331  C  CA  . ASN A 1 43  ? 5.508   -6.709  18.908  1.00 93.27 43  A 1 
ATOM   332  C  C   . ASN A 1 43  ? 3.992   -6.694  19.146  1.00 93.93 43  A 1 
ATOM   333  O  O   . ASN A 1 43  ? 3.291   -5.712  18.875  1.00 94.19 43  A 1 
ATOM   334  C  CB  . ASN A 1 43  ? 6.350   -6.688  20.194  1.00 91.09 43  A 1 
ATOM   335  C  CG  . ASN A 1 43  ? 6.008   -5.587  21.184  1.00 92.45 43  A 1 
ATOM   336  O  OD1 . ASN A 1 43  ? 5.035   -4.878  21.089  1.00 86.10 43  A 1 
ATOM   337  N  ND2 . ASN A 1 43  ? 6.802   -5.453  22.219  1.00 87.65 43  A 1 
ATOM   338  N  N   . MET A 1 44  ? 3.472   -7.782  19.707  1.00 95.21 44  A 1 
ATOM   339  C  CA  . MET A 1 44  ? 2.033   -7.922  19.960  1.00 94.84 44  A 1 
ATOM   340  C  C   . MET A 1 44  ? 1.499   -6.890  20.963  1.00 95.44 44  A 1 
ATOM   341  O  O   . MET A 1 44  ? 0.374   -6.416  20.812  1.00 95.50 44  A 1 
ATOM   342  C  CB  . MET A 1 44  ? 1.735   -9.350  20.436  1.00 93.81 44  A 1 
ATOM   343  C  CG  . MET A 1 44  ? 0.230   -9.642  20.502  1.00 87.43 44  A 1 
ATOM   344  S  SD  . MET A 1 44  ? -0.658  -9.470  18.916  1.00 85.23 44  A 1 
ATOM   345  C  CE  . MET A 1 44  ? -0.011  -10.896 18.019  1.00 75.18 44  A 1 
ATOM   346  N  N   . ALA A 1 45  ? 2.279   -6.478  21.957  1.00 93.63 45  A 1 
ATOM   347  C  CA  . ALA A 1 45  ? 1.847   -5.481  22.942  1.00 93.71 45  A 1 
ATOM   348  C  C   . ALA A 1 45  ? 1.583   -4.104  22.305  1.00 94.44 45  A 1 
ATOM   349  O  O   . ALA A 1 45  ? 0.626   -3.416  22.680  1.00 93.86 45  A 1 
ATOM   350  C  CB  . ALA A 1 45  ? 2.898   -5.393  24.052  1.00 93.88 45  A 1 
ATOM   351  N  N   . LEU A 1 46  ? 2.399   -3.719  21.321  1.00 93.74 46  A 1 
ATOM   352  C  CA  . LEU A 1 46  ? 2.164   -2.530  20.510  1.00 93.13 46  A 1 
ATOM   353  C  C   . LEU A 1 46  ? 0.865   -2.668  19.710  1.00 93.80 46  A 1 
ATOM   354  O  O   . LEU A 1 46  ? 0.031   -1.767  19.745  1.00 94.42 46  A 1 
ATOM   355  C  CB  . LEU A 1 46  ? 3.378   -2.293  19.594  1.00 92.65 46  A 1 
ATOM   356  C  CG  . LEU A 1 46  ? 3.215   -1.108  18.625  1.00 91.48 46  A 1 
ATOM   357  C  CD1 . LEU A 1 46  ? 3.093   0.225   19.371  1.00 89.56 46  A 1 
ATOM   358  C  CD2 . LEU A 1 46  ? 4.429   -1.042  17.701  1.00 89.31 46  A 1 
ATOM   359  N  N   . LEU A 1 47  ? 0.653   -3.802  19.043  1.00 95.13 47  A 1 
ATOM   360  C  CA  . LEU A 1 47  ? -0.543  -4.036  18.233  1.00 95.01 47  A 1 
ATOM   361  C  C   . LEU A 1 47  ? -1.822  -4.057  19.071  1.00 95.46 47  A 1 
ATOM   362  O  O   . LEU A 1 47  ? -2.813  -3.453  18.675  1.00 95.36 47  A 1 
ATOM   363  C  CB  . LEU A 1 47  ? -0.409  -5.348  17.447  1.00 94.40 47  A 1 
ATOM   364  C  CG  . LEU A 1 47  ? 0.727   -5.366  16.409  1.00 89.82 47  A 1 
ATOM   365  C  CD1 . LEU A 1 47  ? 0.617   -6.653  15.602  1.00 85.25 47  A 1 
ATOM   366  C  CD2 . LEU A 1 47  ? 0.668   -4.176  15.449  1.00 84.85 47  A 1 
ATOM   367  N  N   . ASP A 1 48  ? -1.810  -4.667  20.252  1.00 95.08 48  A 1 
ATOM   368  C  CA  . ASP A 1 48  ? -2.965  -4.652  21.159  1.00 94.38 48  A 1 
ATOM   369  C  C   . ASP A 1 48  ? -3.319  -3.224  21.610  1.00 94.70 48  A 1 
ATOM   370  O  O   . ASP A 1 48  ? -4.495  -2.872  21.727  1.00 94.67 48  A 1 
ATOM   371  C  CB  . ASP A 1 48  ? -2.679  -5.528  22.380  1.00 93.97 48  A 1 
ATOM   372  C  CG  . ASP A 1 48  ? -2.805  -7.027  22.114  1.00 88.57 48  A 1 
ATOM   373  O  OD1 . ASP A 1 48  ? -3.532  -7.416  21.165  1.00 84.20 48  A 1 
ATOM   374  O  OD2 . ASP A 1 48  ? -2.273  -7.785  22.946  1.00 83.59 48  A 1 
ATOM   375  N  N   . SER A 1 49  ? -2.311  -2.384  21.824  1.00 93.76 49  A 1 
ATOM   376  C  CA  . SER A 1 49  ? -2.505  -0.964  22.146  1.00 93.27 49  A 1 
ATOM   377  C  C   . SER A 1 49  ? -3.059  -0.191  20.950  1.00 94.07 49  A 1 
ATOM   378  O  O   . SER A 1 49  ? -3.995  0.602   21.109  1.00 94.22 49  A 1 
ATOM   379  C  CB  . SER A 1 49  ? -1.192  -0.337  22.631  1.00 92.12 49  A 1 
ATOM   380  O  OG  . SER A 1 49  ? -0.732  -1.024  23.780  1.00 79.76 49  A 1 
ATOM   381  N  N   . LEU A 1 50  ? -2.551  -0.466  19.747  1.00 94.67 50  A 1 
ATOM   382  C  CA  . LEU A 1 50  ? -3.012  0.133   18.500  1.00 94.38 50  A 1 
ATOM   383  C  C   . LEU A 1 50  ? -4.475  -0.224  18.201  1.00 95.34 50  A 1 
ATOM   384  O  O   . LEU A 1 50  ? -5.266  0.660   17.894  1.00 95.62 50  A 1 
ATOM   385  C  CB  . LEU A 1 50  ? -2.074  -0.322  17.372  1.00 93.45 50  A 1 
ATOM   386  C  CG  . LEU A 1 50  ? -2.424  0.275   15.995  1.00 88.88 50  A 1 
ATOM   387  C  CD1 . LEU A 1 50  ? -2.213  1.779   15.971  1.00 84.21 50  A 1 
ATOM   388  C  CD2 . LEU A 1 50  ? -1.535  -0.376  14.941  1.00 83.35 50  A 1 
ATOM   389  N  N   . VAL A 1 51  ? -4.870  -1.486  18.352  1.00 95.58 51  A 1 
ATOM   390  C  CA  . VAL A 1 51  ? -6.258  -1.936  18.170  1.00 95.56 51  A 1 
ATOM   391  C  C   . VAL A 1 51  ? -7.195  -1.190  19.109  1.00 96.06 51  A 1 
ATOM   392  O  O   . VAL A 1 51  ? -8.230  -0.671  18.676  1.00 96.29 51  A 1 
ATOM   393  C  CB  . VAL A 1 51  ? -6.377  -3.461  18.379  1.00 95.37 51  A 1 
ATOM   394  C  CG1 . VAL A 1 51  ? -7.838  -3.925  18.439  1.00 93.83 51  A 1 
ATOM   395  C  CG2 . VAL A 1 51  ? -5.699  -4.225  17.252  1.00 94.16 51  A 1 
ATOM   396  N  N   . LYS A 1 52  ? -6.844  -1.072  20.385  1.00 95.99 52  A 1 
ATOM   397  C  CA  . LYS A 1 52  ? -7.640  -0.323  21.365  1.00 95.42 52  A 1 
ATOM   398  C  C   . LYS A 1 52  ? -7.749  1.152   20.984  1.00 95.49 52  A 1 
ATOM   399  O  O   . LYS A 1 52  ? -8.840  1.720   21.092  1.00 95.06 52  A 1 
ATOM   400  C  CB  . LYS A 1 52  ? -7.018  -0.445  22.761  1.00 95.31 52  A 1 
ATOM   401  C  CG  . LYS A 1 52  ? -7.223  -1.836  23.371  1.00 87.61 52  A 1 
ATOM   402  C  CD  . LYS A 1 52  ? -6.421  -1.965  24.669  1.00 84.68 52  A 1 
ATOM   403  C  CE  . LYS A 1 52  ? -6.520  -3.385  25.197  1.00 73.98 52  A 1 
ATOM   404  N  NZ  . LYS A 1 52  ? -5.600  -3.610  26.351  1.00 65.71 52  A 1 
ATOM   405  N  N   . PHE A 1 53  ? -6.661  1.763   20.520  1.00 94.78 53  A 1 
ATOM   406  C  CA  . PHE A 1 53  ? -6.654  3.146   20.073  1.00 94.43 53  A 1 
ATOM   407  C  C   . PHE A 1 53  ? -7.595  3.358   18.886  1.00 95.08 53  A 1 
ATOM   408  O  O   . PHE A 1 53  ? -8.461  4.227   18.951  1.00 95.19 53  A 1 
ATOM   409  C  CB  . PHE A 1 53  ? -5.219  3.581   19.738  1.00 93.67 53  A 1 
ATOM   410  C  CG  . PHE A 1 53  ? -5.167  4.984   19.188  1.00 93.17 53  A 1 
ATOM   411  C  CD1 . PHE A 1 53  ? -5.233  6.075   20.059  1.00 92.03 53  A 1 
ATOM   412  C  CD2 . PHE A 1 53  ? -5.149  5.199   17.805  1.00 91.64 53  A 1 
ATOM   413  C  CE1 . PHE A 1 53  ? -5.299  7.384   19.563  1.00 89.98 53  A 1 
ATOM   414  C  CE2 . PHE A 1 53  ? -5.215  6.509   17.293  1.00 90.00 53  A 1 
ATOM   415  C  CZ  . PHE A 1 53  ? -5.298  7.598   18.170  1.00 90.09 53  A 1 
ATOM   416  N  N   . ILE A 1 54  ? -7.475  2.548   17.829  1.00 95.30 54  A 1 
ATOM   417  C  CA  . ILE A 1 54  ? -8.310  2.656   16.633  1.00 95.62 54  A 1 
ATOM   418  C  C   . ILE A 1 54  ? -9.790  2.510   16.999  1.00 95.70 54  A 1 
ATOM   419  O  O   . ILE A 1 54  ? -10.590 3.373   16.655  1.00 95.68 54  A 1 
ATOM   420  C  CB  . ILE A 1 54  ? -7.871  1.634   15.561  1.00 96.15 54  A 1 
ATOM   421  C  CG1 . ILE A 1 54  ? -6.479  2.004   15.002  1.00 95.70 54  A 1 
ATOM   422  C  CG2 . ILE A 1 54  ? -8.901  1.568   14.408  1.00 95.72 54  A 1 
ATOM   423  C  CD1 . ILE A 1 54  ? -5.841  0.889   14.171  1.00 94.78 54  A 1 
ATOM   424  N  N   . LYS A 1 55  ? -10.164 1.475   17.749  1.00 96.40 55  A 1 
ATOM   425  C  CA  . LYS A 1 55  ? -11.559 1.230   18.142  1.00 95.95 55  A 1 
ATOM   426  C  C   . LYS A 1 55  ? -12.151 2.372   18.974  1.00 95.96 55  A 1 
ATOM   427  O  O   . LYS A 1 55  ? -13.314 2.709   18.795  1.00 95.24 55  A 1 
ATOM   428  C  CB  . LYS A 1 55  ? -11.688 -0.114  18.874  1.00 95.30 55  A 1 
ATOM   429  C  CG  . LYS A 1 55  ? -11.430 -1.308  17.923  1.00 93.61 55  A 1 
ATOM   430  C  CD  . LYS A 1 55  ? -11.497 -2.680  18.604  1.00 91.68 55  A 1 
ATOM   431  C  CE  . LYS A 1 55  ? -12.943 -3.113  18.856  1.00 87.02 55  A 1 
ATOM   432  N  NZ  . LYS A 1 55  ? -13.057 -4.594  19.026  1.00 82.97 55  A 1 
ATOM   433  N  N   . ARG A 1 56  ? -11.362 3.008   19.849  1.00 95.89 56  A 1 
ATOM   434  C  CA  . ARG A 1 56  ? -11.793 4.159   20.658  1.00 95.29 56  A 1 
ATOM   435  C  C   . ARG A 1 56  ? -11.906 5.459   19.870  1.00 95.31 56  A 1 
ATOM   436  O  O   . ARG A 1 56  ? -12.611 6.357   20.317  1.00 93.82 56  A 1 
ATOM   437  C  CB  . ARG A 1 56  ? -10.826 4.366   21.830  1.00 93.94 56  A 1 
ATOM   438  C  CG  . ARG A 1 56  ? -11.013 3.321   22.927  1.00 81.66 56  A 1 
ATOM   439  C  CD  . ARG A 1 56  ? -9.925  3.503   23.981  1.00 79.09 56  A 1 
ATOM   440  N  NE  . ARG A 1 56  ? -10.053 2.518   25.067  1.00 69.81 56  A 1 
ATOM   441  C  CZ  . ARG A 1 56  ? -9.232  2.408   26.098  1.00 64.00 56  A 1 
ATOM   442  N  NH1 . ARG A 1 56  ? -8.199  3.195   26.236  1.00 57.75 56  A 1 
ATOM   443  N  NH2 . ARG A 1 56  ? -9.440  1.495   26.995  1.00 55.94 56  A 1 
ATOM   444  N  N   . ASN A 1 57  ? -11.222 5.582   18.736  1.00 94.80 57  A 1 
ATOM   445  C  CA  . ASN A 1 57  ? -11.185 6.767   17.886  1.00 94.67 57  A 1 
ATOM   446  C  C   . ASN A 1 57  ? -11.904 6.548   16.552  1.00 95.03 57  A 1 
ATOM   447  O  O   . ASN A 1 57  ? -11.599 7.210   15.558  1.00 94.29 57  A 1 
ATOM   448  C  CB  . ASN A 1 57  ? -9.737  7.253   17.728  1.00 94.08 57  A 1 
ATOM   449  C  CG  . ASN A 1 57  ? -9.160  7.767   19.032  1.00 91.86 57  A 1 
ATOM   450  O  OD1 . ASN A 1 57  ? -9.348  8.908   19.420  1.00 84.86 57  A 1 
ATOM   451  N  ND2 . ASN A 1 57  ? -8.455  6.936   19.764  1.00 83.20 57  A 1 
ATOM   452  N  N   . THR A 1 58  ? -12.845 5.611   16.505  1.00 95.87 58  A 1 
ATOM   453  C  CA  . THR A 1 58  ? -13.669 5.330   15.329  1.00 96.19 58  A 1 
ATOM   454  C  C   . THR A 1 58  ? -15.135 5.609   15.632  1.00 95.65 58  A 1 
ATOM   455  O  O   . THR A 1 58  ? -15.731 4.947   16.483  1.00 93.92 58  A 1 
ATOM   456  C  CB  . THR A 1 58  ? -13.477 3.890   14.854  1.00 95.84 58  A 1 
ATOM   457  O  OG1 . THR A 1 58  ? -12.135 3.670   14.493  1.00 91.60 58  A 1 
ATOM   458  C  CG2 . THR A 1 58  ? -14.321 3.579   13.622  1.00 92.77 58  A 1 
ATOM   459  N  N   . ASP A 1 59  ? -15.710 6.548   14.892  1.00 94.59 59  A 1 
ATOM   460  C  CA  . ASP A 1 59  ? -17.141 6.822   14.894  1.00 93.32 59  A 1 
ATOM   461  C  C   . ASP A 1 59  ? -17.914 5.844   13.994  1.00 93.52 59  A 1 
ATOM   462  O  O   . ASP A 1 59  ? -17.334 5.045   13.258  1.00 90.22 59  A 1 
ATOM   463  C  CB  . ASP A 1 59  ? -17.379 8.283   14.481  1.00 89.72 59  A 1 
ATOM   464  C  CG  . ASP A 1 59  ? -16.824 9.268   15.509  1.00 80.38 59  A 1 
ATOM   465  O  OD1 . ASP A 1 59  ? -17.058 9.018   16.714  1.00 75.02 59  A 1 
ATOM   466  O  OD2 . ASP A 1 59  ? -16.196 10.252  15.081  1.00 75.23 59  A 1 
ATOM   467  N  N   . VAL A 1 60  ? -19.251 5.929   14.011  1.00 92.71 60  A 1 
ATOM   468  C  CA  . VAL A 1 60  ? -20.134 5.046   13.227  1.00 91.84 60  A 1 
ATOM   469  C  C   . VAL A 1 60  ? -19.797 5.061   11.728  1.00 92.50 60  A 1 
ATOM   470  O  O   . VAL A 1 60  ? -19.804 4.023   11.075  1.00 89.93 60  A 1 
ATOM   471  C  CB  . VAL A 1 60  ? -21.613 5.419   13.449  1.00 89.30 60  A 1 
ATOM   472  C  CG1 . VAL A 1 60  ? -22.565 4.585   12.599  1.00 78.82 60  A 1 
ATOM   473  C  CG2 . VAL A 1 60  ? -22.008 5.217   14.911  1.00 79.99 60  A 1 
ATOM   474  N  N   . ASN A 1 61  ? -19.455 6.233   11.190  1.00 92.89 61  A 1 
ATOM   475  C  CA  . ASN A 1 61  ? -19.066 6.440   9.792   1.00 93.89 61  A 1 
ATOM   476  C  C   . ASN A 1 61  ? -17.550 6.271   9.545   1.00 95.49 61  A 1 
ATOM   477  O  O   . ASN A 1 61  ? -17.078 6.625   8.469   1.00 93.22 61  A 1 
ATOM   478  C  CB  . ASN A 1 61  ? -19.562 7.827   9.342   1.00 89.89 61  A 1 
ATOM   479  C  CG  . ASN A 1 61  ? -18.873 8.961   10.098  1.00 82.59 61  A 1 
ATOM   480  O  OD1 . ASN A 1 61  ? -18.551 8.864   11.265  1.00 72.79 61  A 1 
ATOM   481  N  ND2 . ASN A 1 61  ? -18.631 10.076  9.449   1.00 72.49 61  A 1 
ATOM   482  N  N   . GLY A 1 62  ? -16.788 5.769   10.516  1.00 94.70 62  A 1 
ATOM   483  C  CA  . GLY A 1 62  ? -15.333 5.613   10.436  1.00 95.92 62  A 1 
ATOM   484  C  C   . GLY A 1 62  ? -14.854 4.165   10.449  1.00 97.25 62  A 1 
ATOM   485  O  O   . GLY A 1 62  ? -13.644 3.926   10.496  1.00 96.41 62  A 1 
ATOM   486  N  N   . LYS A 1 63  ? -15.771 3.185   10.422  1.00 96.91 63  A 1 
ATOM   487  C  CA  . LYS A 1 63  ? -15.456 1.751   10.450  1.00 97.23 63  A 1 
ATOM   488  C  C   . LYS A 1 63  ? -14.967 1.249   9.082   1.00 97.61 63  A 1 
ATOM   489  O  O   . LYS A 1 63  ? -15.557 0.352   8.471   1.00 97.28 63  A 1 
ATOM   490  C  CB  . LYS A 1 63  ? -16.648 0.941   10.974  1.00 96.84 63  A 1 
ATOM   491  C  CG  . LYS A 1 63  ? -16.968 1.206   12.448  1.00 95.45 63  A 1 
ATOM   492  C  CD  . LYS A 1 63  ? -18.035 0.219   12.914  1.00 92.71 63  A 1 
ATOM   493  C  CE  . LYS A 1 63  ? -18.335 0.344   14.399  1.00 86.95 63  A 1 
ATOM   494  N  NZ  . LYS A 1 63  ? -19.222 -0.767  14.842  1.00 78.81 63  A 1 
ATOM   495  N  N   . VAL A 1 64  ? -13.903 1.862   8.583   1.00 97.95 64  A 1 
ATOM   496  C  CA  . VAL A 1 64  ? -13.295 1.567   7.286   1.00 98.21 64  A 1 
ATOM   497  C  C   . VAL A 1 64  ? -11.774 1.533   7.443   1.00 98.30 64  A 1 
ATOM   498  O  O   . VAL A 1 64  ? -11.200 2.385   8.108   1.00 98.20 64  A 1 
ATOM   499  C  CB  . VAL A 1 64  ? -13.694 2.606   6.218   1.00 97.93 64  A 1 
ATOM   500  C  CG1 . VAL A 1 64  ? -13.201 2.187   4.833   1.00 96.88 64  A 1 
ATOM   501  C  CG2 . VAL A 1 64  ? -15.212 2.793   6.132   1.00 97.09 64  A 1 
ATOM   502  N  N   . MET A 1 65  ? -11.120 0.547   6.831   1.00 98.40 65  A 1 
ATOM   503  C  CA  . MET A 1 65  ? -9.668  0.390   6.945   1.00 98.59 65  A 1 
ATOM   504  C  C   . MET A 1 65  ? -9.059  -0.192  5.675   1.00 98.63 65  A 1 
ATOM   505  O  O   . MET A 1 65  ? -9.464  -1.256  5.214   1.00 98.49 65  A 1 
ATOM   506  C  CB  . MET A 1 65  ? -9.361  -0.493  8.159   1.00 98.07 65  A 1 
ATOM   507  C  CG  . MET A 1 65  ? -7.860  -0.722  8.381   1.00 96.73 65  A 1 
ATOM   508  S  SD  . MET A 1 65  ? -7.496  -1.687  9.870   1.00 95.92 65  A 1 
ATOM   509  C  CE  . MET A 1 65  ? -7.924  -0.479  11.137  1.00 89.16 65  A 1 
ATOM   510  N  N   . VAL A 1 66  ? -8.024  0.479   5.163   1.00 98.56 66  A 1 
ATOM   511  C  CA  . VAL A 1 66  ? -7.086  -0.117  4.218   1.00 98.50 66  A 1 
ATOM   512  C  C   . VAL A 1 66  ? -5.952  -0.758  5.016   1.00 98.40 66  A 1 
ATOM   513  O  O   . VAL A 1 66  ? -5.287  -0.088  5.796   1.00 98.10 66  A 1 
ATOM   514  C  CB  . VAL A 1 66  ? -6.535  0.916   3.218   1.00 98.14 66  A 1 
ATOM   515  C  CG1 . VAL A 1 66  ? -5.557  0.271   2.243   1.00 95.31 66  A 1 
ATOM   516  C  CG2 . VAL A 1 66  ? -7.669  1.532   2.400   1.00 95.38 66  A 1 
ATOM   517  N  N   . TYR A 1 67  ? -5.744  -2.050  4.809   1.00 98.38 67  A 1 
ATOM   518  C  CA  . TYR A 1 67  ? -4.597  -2.777  5.339   1.00 98.25 67  A 1 
ATOM   519  C  C   . TYR A 1 67  ? -3.565  -2.957  4.216   1.00 98.15 67  A 1 
ATOM   520  O  O   . TYR A 1 67  ? -3.772  -3.748  3.299   1.00 97.76 67  A 1 
ATOM   521  C  CB  . TYR A 1 67  ? -5.077  -4.105  5.950   1.00 97.86 67  A 1 
ATOM   522  C  CG  . TYR A 1 67  ? -3.944  -5.040  6.280   1.00 97.51 67  A 1 
ATOM   523  C  CD1 . TYR A 1 67  ? -3.094  -4.793  7.380   1.00 96.17 67  A 1 
ATOM   524  C  CD2 . TYR A 1 67  ? -3.678  -6.134  5.439   1.00 96.21 67  A 1 
ATOM   525  C  CE1 . TYR A 1 67  ? -1.992  -5.621  7.626   1.00 94.71 67  A 1 
ATOM   526  C  CE2 . TYR A 1 67  ? -2.585  -6.969  5.676   1.00 94.63 67  A 1 
ATOM   527  C  CZ  . TYR A 1 67  ? -1.739  -6.713  6.763   1.00 94.71 67  A 1 
ATOM   528  O  OH  . TYR A 1 67  ? -0.660  -7.516  6.966   1.00 92.66 67  A 1 
ATOM   529  N  N   . ASN A 1 68  ? -2.465  -2.200  4.280   1.00 97.27 68  A 1 
ATOM   530  C  CA  . ASN A 1 68  ? -1.507  -2.046  3.172   1.00 97.07 68  A 1 
ATOM   531  C  C   . ASN A 1 68  ? -0.423  -3.141  3.083   1.00 96.86 68  A 1 
ATOM   532  O  O   . ASN A 1 68  ? 0.576   -2.933  2.383   1.00 93.48 68  A 1 
ATOM   533  C  CB  . ASN A 1 68  ? -0.917  -0.627  3.209   1.00 95.37 68  A 1 
ATOM   534  C  CG  . ASN A 1 68  ? -1.602  0.351   2.275   1.00 95.31 68  A 1 
ATOM   535  O  OD1 . ASN A 1 68  ? -2.275  1.275   2.688   1.00 87.45 68  A 1 
ATOM   536  N  ND2 . ASN A 1 68  ? -1.401  0.220   0.981   1.00 86.64 68  A 1 
ATOM   537  N  N   . GLY A 1 69  ? -0.578  -4.273  3.760   1.00 96.48 69  A 1 
ATOM   538  C  CA  . GLY A 1 69  ? 0.364   -5.393  3.682   1.00 96.34 69  A 1 
ATOM   539  C  C   . GLY A 1 69  ? 1.593   -5.278  4.588   1.00 96.72 69  A 1 
ATOM   540  O  O   . GLY A 1 69  ? 1.632   -4.462  5.514   1.00 95.38 69  A 1 
ATOM   541  N  N   . ASP A 1 70  ? 2.582   -6.132  4.320   1.00 95.34 70  A 1 
ATOM   542  C  CA  . ASP A 1 70  ? 3.835   -6.308  5.072   1.00 95.89 70  A 1 
ATOM   543  C  C   . ASP A 1 70  ? 3.645   -6.656  6.558   1.00 95.70 70  A 1 
ATOM   544  O  O   . ASP A 1 70  ? 4.052   -5.939  7.472   1.00 93.47 70  A 1 
ATOM   545  C  CB  . ASP A 1 70  ? 4.830   -5.170  4.776   1.00 95.45 70  A 1 
ATOM   546  C  CG  . ASP A 1 70  ? 5.868   -5.516  3.710   1.00 93.94 70  A 1 
ATOM   547  O  OD1 . ASP A 1 70  ? 5.710   -6.531  2.987   1.00 91.24 70  A 1 
ATOM   548  O  OD2 . ASP A 1 70  ? 6.893   -4.804  3.636   1.00 91.09 70  A 1 
ATOM   549  N  N   . ILE A 1 71  ? 3.069   -7.822  6.798   1.00 94.19 71  A 1 
ATOM   550  C  CA  . ILE A 1 71  ? 2.970   -8.405  8.144   1.00 93.31 71  A 1 
ATOM   551  C  C   . ILE A 1 71  ? 4.233   -9.168  8.543   1.00 93.32 71  A 1 
ATOM   552  O  O   . ILE A 1 71  ? 4.526   -9.316  9.726   1.00 93.22 71  A 1 
ATOM   553  C  CB  . ILE A 1 71  ? 1.722   -9.309  8.253   1.00 92.15 71  A 1 
ATOM   554  C  CG1 . ILE A 1 71  ? 1.412   -9.780  9.687   1.00 91.18 71  A 1 
ATOM   555  C  CG2 . ILE A 1 71  ? 1.826   -10.550 7.355   1.00 91.88 71  A 1 
ATOM   556  C  CD1 . ILE A 1 71  ? 1.110   -8.647  10.674  1.00 90.31 71  A 1 
ATOM   557  N  N   . VAL A 1 72  ? 4.974   -9.706  7.573   1.00 92.93 72  A 1 
ATOM   558  C  CA  . VAL A 1 72  ? 6.084   -10.624 7.834   1.00 91.95 72  A 1 
ATOM   559  C  C   . VAL A 1 72  ? 7.286   -9.856  8.380   1.00 91.58 72  A 1 
ATOM   560  O  O   . VAL A 1 72  ? 7.767   -8.916  7.755   1.00 91.49 72  A 1 
ATOM   561  C  CB  . VAL A 1 72  ? 6.447   -11.425 6.573   1.00 90.58 72  A 1 
ATOM   562  C  CG1 . VAL A 1 72  ? 7.650   -12.331 6.790   1.00 87.00 72  A 1 
ATOM   563  C  CG2 . VAL A 1 72  ? 5.278   -12.313 6.133   1.00 88.29 72  A 1 
ATOM   564  N  N   . SER A 1 73  ? 7.809   -10.292 9.526   1.00 92.88 73  A 1 
ATOM   565  C  CA  . SER A 1 73  ? 9.011   -9.732  10.135  1.00 91.15 73  A 1 
ATOM   566  C  C   . SER A 1 73  ? 10.298  -10.310 9.543   1.00 90.30 73  A 1 
ATOM   567  O  O   . SER A 1 73  ? 10.290  -11.353 8.877   1.00 88.15 73  A 1 
ATOM   568  C  CB  . SER A 1 73  ? 8.981   -9.905  11.659  1.00 88.78 73  A 1 
ATOM   569  O  OG  . SER A 1 73  ? 9.169   -11.252 12.032  1.00 81.15 73  A 1 
ATOM   570  N  N   . ARG A 1 74  ? 11.444  -9.672  9.813   1.00 88.03 74  A 1 
ATOM   571  C  CA  . ARG A 1 74  ? 12.762  -10.132 9.356   1.00 83.82 74  A 1 
ATOM   572  C  C   . ARG A 1 74  ? 13.276  -11.249 10.267  1.00 82.99 74  A 1 
ATOM   573  O  O   . ARG A 1 74  ? 14.097  -11.025 11.154  1.00 78.52 74  A 1 
ATOM   574  C  CB  . ARG A 1 74  ? 13.759  -8.968  9.255   1.00 79.24 74  A 1 
ATOM   575  C  CG  . ARG A 1 74  ? 13.463  -7.966  8.128   1.00 73.88 74  A 1 
ATOM   576  C  CD  . ARG A 1 74  ? 12.407  -6.961  8.535   1.00 69.33 74  A 1 
ATOM   577  N  NE  . ARG A 1 74  ? 12.222  -5.906  7.525   1.00 70.22 74  A 1 
ATOM   578  C  CZ  . ARG A 1 74  ? 11.419  -4.885  7.683   1.00 68.72 74  A 1 
ATOM   579  N  NH1 . ARG A 1 74  ? 10.684  -4.747  8.751   1.00 62.55 74  A 1 
ATOM   580  N  NH2 . ARG A 1 74  ? 11.304  -3.965  6.766   1.00 64.16 74  A 1 
ATOM   581  N  N   . ALA A 1 75  ? 12.789  -12.455 10.069  1.00 80.75 75  A 1 
ATOM   582  C  CA  . ALA A 1 75  ? 13.189  -13.617 10.865  1.00 77.79 75  A 1 
ATOM   583  C  C   . ALA A 1 75  ? 14.322  -14.411 10.190  1.00 78.90 75  A 1 
ATOM   584  O  O   . ALA A 1 75  ? 14.089  -15.462 9.600   1.00 73.85 75  A 1 
ATOM   585  C  CB  . ALA A 1 75  ? 11.958  -14.461 11.177  1.00 73.35 75  A 1 
ATOM   586  N  N   . ILE A 1 76  ? 15.549  -13.939 10.313  1.00 74.61 76  A 1 
ATOM   587  C  CA  . ILE A 1 76  ? 16.731  -14.685 9.856   1.00 70.77 76  A 1 
ATOM   588  C  C   . ILE A 1 76  ? 17.290  -15.490 11.041  1.00 72.79 76  A 1 
ATOM   589  O  O   . ILE A 1 76  ? 17.514  -14.905 12.097  1.00 68.47 76  A 1 
ATOM   590  C  CB  . ILE A 1 76  ? 17.777  -13.736 9.227   1.00 63.59 76  A 1 
ATOM   591  C  CG1 . ILE A 1 76  ? 17.157  -12.935 8.057   1.00 57.52 76  A 1 
ATOM   592  C  CG2 . ILE A 1 76  ? 19.012  -14.523 8.750   1.00 56.13 76  A 1 
ATOM   593  C  CD1 . ILE A 1 76  ? 18.092  -11.902 7.434   1.00 52.51 76  A 1 
ATOM   594  N  N   . PRO A 1 77  ? 17.525  -16.809 10.924  1.00 73.25 77  A 1 
ATOM   595  C  CA  . PRO A 1 77  ? 17.447  -17.663 9.732   1.00 71.27 77  A 1 
ATOM   596  C  C   . PRO A 1 77  ? 16.108  -18.403 9.560   1.00 75.09 77  A 1 
ATOM   597  O  O   . PRO A 1 77  ? 16.021  -19.306 8.735   1.00 71.66 77  A 1 
ATOM   598  C  CB  . PRO A 1 77  ? 18.606  -18.646 9.926   1.00 65.78 77  A 1 
ATOM   599  C  CG  . PRO A 1 77  ? 18.574  -18.899 11.432  1.00 64.44 77  A 1 
ATOM   600  C  CD  . PRO A 1 77  ? 18.181  -17.536 12.005  1.00 68.31 77  A 1 
ATOM   601  N  N   . LYS A 1 78  ? 15.078  -18.077 10.318  1.00 79.41 78  A 1 
ATOM   602  C  CA  . LYS A 1 78  ? 13.815  -18.838 10.356  1.00 80.14 78  A 1 
ATOM   603  C  C   . LYS A 1 78  ? 12.800  -18.453 9.268   1.00 81.92 78  A 1 
ATOM   604  O  O   . LYS A 1 78  ? 11.699  -18.993 9.262   1.00 77.98 78  A 1 
ATOM   605  C  CB  . LYS A 1 78  ? 13.178  -18.751 11.750  1.00 75.51 78  A 1 
ATOM   606  C  CG  . LYS A 1 78  ? 14.033  -19.424 12.824  1.00 67.56 78  A 1 
ATOM   607  C  CD  . LYS A 1 78  ? 13.271  -19.423 14.161  1.00 64.06 78  A 1 
ATOM   608  C  CE  . LYS A 1 78  ? 14.102  -20.094 15.239  1.00 56.93 78  A 1 
ATOM   609  N  NZ  . LYS A 1 78  ? 13.398  -20.077 16.549  1.00 49.82 78  A 1 
ATOM   610  N  N   . TYR A 1 79  ? 13.147  -17.541 8.366   1.00 81.84 79  A 1 
ATOM   611  C  CA  . TYR A 1 79  ? 12.273  -17.152 7.265   1.00 82.26 79  A 1 
ATOM   612  C  C   . TYR A 1 79  ? 12.077  -18.331 6.293   1.00 84.27 79  A 1 
ATOM   613  O  O   . TYR A 1 79  ? 13.021  -18.767 5.631   1.00 82.56 79  A 1 
ATOM   614  C  CB  . TYR A 1 79  ? 12.844  -15.917 6.574   1.00 79.23 79  A 1 
ATOM   615  C  CG  . TYR A 1 79  ? 11.916  -15.355 5.513   1.00 76.82 79  A 1 
ATOM   616  C  CD1 . TYR A 1 79  ? 10.899  -14.447 5.868   1.00 72.63 79  A 1 
ATOM   617  C  CD2 . TYR A 1 79  ? 12.038  -15.756 4.172   1.00 73.01 79  A 1 
ATOM   618  C  CE1 . TYR A 1 79  ? 10.027  -13.943 4.897   1.00 67.29 79  A 1 
ATOM   619  C  CE2 . TYR A 1 79  ? 11.167  -15.258 3.190   1.00 67.52 79  A 1 
ATOM   620  C  CZ  . TYR A 1 79  ? 10.165  -14.346 3.564   1.00 67.42 79  A 1 
ATOM   621  O  OH  . TYR A 1 79  ? 9.310   -13.860 2.604   1.00 62.18 79  A 1 
ATOM   622  N  N   . ASN A 1 80  ? 10.866  -18.856 6.243   1.00 88.06 80  A 1 
ATOM   623  C  CA  . ASN A 1 80  ? 10.485  -19.975 5.392   1.00 88.88 80  A 1 
ATOM   624  C  C   . ASN A 1 80  ? 8.981   -19.927 5.069   1.00 90.55 80  A 1 
ATOM   625  O  O   . ASN A 1 80  ? 8.263   -19.017 5.501   1.00 90.77 80  A 1 
ATOM   626  C  CB  . ASN A 1 80  ? 10.933  -21.293 6.062   1.00 86.37 80  A 1 
ATOM   627  C  CG  . ASN A 1 80  ? 10.242  -21.581 7.390   1.00 85.49 80  A 1 
ATOM   628  O  OD1 . ASN A 1 80  ? 9.068   -21.352 7.581   1.00 81.85 80  A 1 
ATOM   629  N  ND2 . ASN A 1 80  ? 10.961  -22.121 8.347   1.00 80.89 80  A 1 
ATOM   630  N  N   . LEU A 1 81  ? 8.507   -20.897 4.308   1.00 89.11 81  A 1 
ATOM   631  C  CA  . LEU A 1 81  ? 7.109   -20.993 3.881   1.00 90.25 81  A 1 
ATOM   632  C  C   . LEU A 1 81  ? 6.122   -20.997 5.063   1.00 92.01 81  A 1 
ATOM   633  O  O   . LEU A 1 81  ? 5.141   -20.253 5.041   1.00 92.11 81  A 1 
ATOM   634  C  CB  . LEU A 1 81  ? 6.962   -22.283 3.048   1.00 88.00 81  A 1 
ATOM   635  C  CG  . LEU A 1 81  ? 5.534   -22.549 2.532   1.00 83.30 81  A 1 
ATOM   636  C  CD1 . LEU A 1 81  ? 5.106   -21.466 1.551   1.00 78.12 81  A 1 
ATOM   637  C  CD2 . LEU A 1 81  ? 5.491   -23.892 1.817   1.00 78.00 81  A 1 
ATOM   638  N  N   . ASP A 1 82  ? 6.389   -21.789 6.097   1.00 91.30 82  A 1 
ATOM   639  C  CA  . ASP A 1 82  ? 5.488   -21.925 7.248   1.00 92.12 82  A 1 
ATOM   640  C  C   . ASP A 1 82  ? 5.453   -20.646 8.081   1.00 93.43 82  A 1 
ATOM   641  O  O   . ASP A 1 82  ? 4.390   -20.236 8.551   1.00 93.27 82  A 1 
ATOM   642  C  CB  . ASP A 1 82  ? 5.923   -23.113 8.113   1.00 91.25 82  A 1 
ATOM   643  C  CG  . ASP A 1 82  ? 5.753   -24.465 7.413   1.00 84.91 82  A 1 
ATOM   644  O  OD1 . ASP A 1 82  ? 4.883   -24.572 6.521   1.00 80.16 82  A 1 
ATOM   645  O  OD2 . ASP A 1 82  ? 6.508   -25.387 7.776   1.00 79.03 82  A 1 
ATOM   646  N  N   . TYR A 1 83  ? 6.600   -19.977 8.204   1.00 92.54 83  A 1 
ATOM   647  C  CA  . TYR A 1 83  ? 6.693   -18.684 8.874   1.00 93.01 83  A 1 
ATOM   648  C  C   . TYR A 1 83  ? 5.867   -17.602 8.159   1.00 94.15 83  A 1 
ATOM   649  O  O   . TYR A 1 83  ? 5.122   -16.866 8.810   1.00 94.08 83  A 1 
ATOM   650  C  CB  . TYR A 1 83  ? 8.179   -18.300 8.967   1.00 91.70 83  A 1 
ATOM   651  C  CG  . TYR A 1 83  ? 8.416   -16.887 9.448   1.00 88.52 83  A 1 
ATOM   652  C  CD1 . TYR A 1 83  ? 7.981   -16.467 10.722  1.00 84.53 83  A 1 
ATOM   653  C  CD2 . TYR A 1 83  ? 9.058   -15.968 8.599   1.00 83.59 83  A 1 
ATOM   654  C  CE1 . TYR A 1 83  ? 8.186   -15.147 11.143  1.00 80.05 83  A 1 
ATOM   655  C  CE2 . TYR A 1 83  ? 9.275   -14.648 9.009   1.00 79.80 83  A 1 
ATOM   656  C  CZ  . TYR A 1 83  ? 8.833   -14.243 10.288  1.00 78.53 83  A 1 
ATOM   657  O  OH  . TYR A 1 83  ? 9.053   -12.951 10.678  1.00 74.80 83  A 1 
ATOM   658  N  N   . VAL A 1 84  ? 5.931   -17.534 6.827   1.00 93.86 84  A 1 
ATOM   659  C  CA  . VAL A 1 84  ? 5.115   -16.607 6.039   1.00 94.75 84  A 1 
ATOM   660  C  C   . VAL A 1 84  ? 3.627   -16.929 6.194   1.00 95.68 84  A 1 
ATOM   661  O  O   . VAL A 1 84  ? 2.842   -16.038 6.509   1.00 96.08 84  A 1 
ATOM   662  C  CB  . VAL A 1 84  ? 5.530   -16.607 4.552   1.00 94.53 84  A 1 
ATOM   663  C  CG1 . VAL A 1 84  ? 4.592   -15.755 3.694   1.00 93.06 84  A 1 
ATOM   664  C  CG2 . VAL A 1 84  ? 6.945   -16.035 4.393   1.00 93.43 84  A 1 
ATOM   665  N  N   . LYS A 1 85  ? 3.229   -18.187 6.055   1.00 95.16 85  A 1 
ATOM   666  C  CA  . LYS A 1 85  ? 1.828   -18.606 6.233   1.00 95.72 85  A 1 
ATOM   667  C  C   . LYS A 1 85  ? 1.297   -18.239 7.618   1.00 96.25 85  A 1 
ATOM   668  O  O   . LYS A 1 85  ? 0.225   -17.652 7.723   1.00 96.43 85  A 1 
ATOM   669  C  CB  . LYS A 1 85  ? 1.690   -20.113 5.996   1.00 95.84 85  A 1 
ATOM   670  C  CG  . LYS A 1 85  ? 1.730   -20.465 4.506   1.00 94.42 85  A 1 
ATOM   671  C  CD  . LYS A 1 85  ? 1.520   -21.972 4.327   1.00 92.42 85  A 1 
ATOM   672  C  CE  . LYS A 1 85  ? 1.353   -22.309 2.863   1.00 87.63 85  A 1 
ATOM   673  N  NZ  . LYS A 1 85  ? 1.068   -23.758 2.675   1.00 80.89 85  A 1 
ATOM   674  N  N   . GLN A 1 86  ? 2.062   -18.529 8.671   1.00 95.30 86  A 1 
ATOM   675  C  CA  . GLN A 1 86  ? 1.667   -18.173 10.034  1.00 95.35 86  A 1 
ATOM   676  C  C   . GLN A 1 86  ? 1.543   -16.656 10.221  1.00 95.89 86  A 1 
ATOM   677  O  O   . GLN A 1 86  ? 0.643   -16.197 10.928  1.00 96.04 86  A 1 
ATOM   678  C  CB  . GLN A 1 86  ? 2.669   -18.777 11.036  1.00 95.05 86  A 1 
ATOM   679  C  CG  . GLN A 1 86  ? 2.223   -18.582 12.493  1.00 90.42 86  A 1 
ATOM   680  C  CD  . GLN A 1 86  ? 0.863   -19.238 12.766  1.00 87.57 86  A 1 
ATOM   681  O  OE1 . GLN A 1 86  ? 0.669   -20.417 12.538  1.00 80.89 86  A 1 
ATOM   682  N  NE2 . GLN A 1 86  ? -0.108  -18.500 13.244  1.00 77.27 86  A 1 
ATOM   683  N  N   . SER A 1 87  ? 2.390   -15.872 9.552   1.00 95.35 87  A 1 
ATOM   684  C  CA  . SER A 1 87  ? 2.309   -14.406 9.592   1.00 95.51 87  A 1 
ATOM   685  C  C   . SER A 1 87  ? 1.017   -13.892 8.944   1.00 96.40 87  A 1 
ATOM   686  O  O   . SER A 1 87  ? 0.353   -13.035 9.522   1.00 96.53 87  A 1 
ATOM   687  C  CB  . SER A 1 87  ? 3.544   -13.788 8.939   1.00 95.07 87  A 1 
ATOM   688  O  OG  . SER A 1 87  ? 4.714   -14.213 9.599   1.00 89.89 87  A 1 
ATOM   689  N  N   . ILE A 1 88  ? 0.581   -14.463 7.825   1.00 96.82 88  A 1 
ATOM   690  C  CA  . ILE A 1 88  ? -0.706  -14.127 7.195   1.00 97.18 88  A 1 
ATOM   691  C  C   . ILE A 1 88  ? -1.890  -14.515 8.104   1.00 97.52 88  A 1 
ATOM   692  O  O   . ILE A 1 88  ? -2.847  -13.754 8.236   1.00 97.51 88  A 1 
ATOM   693  C  CB  . ILE A 1 88  ? -0.838  -14.791 5.803   1.00 96.97 88  A 1 
ATOM   694  C  CG1 . ILE A 1 88  ? 0.296   -14.394 4.821   1.00 94.95 88  A 1 
ATOM   695  C  CG2 . ILE A 1 88  ? -2.199  -14.477 5.161   1.00 95.90 88  A 1 
ATOM   696  C  CD1 . ILE A 1 88  ? 0.435   -12.904 4.534   1.00 87.24 88  A 1 
ATOM   697  N  N   . VAL A 1 89  ? -1.812  -15.658 8.789   1.00 97.60 89  A 1 
ATOM   698  C  CA  . VAL A 1 89  ? -2.808  -16.047 9.799   1.00 97.65 89  A 1 
ATOM   699  C  C   . VAL A 1 89  ? -2.857  -15.022 10.940  1.00 97.60 89  A 1 
ATOM   700  O  O   . VAL A 1 89  ? -3.945  -14.624 11.362  1.00 97.45 89  A 1 
ATOM   701  C  CB  . VAL A 1 89  ? -2.520  -17.469 10.340  1.00 97.50 89  A 1 
ATOM   702  C  CG1 . VAL A 1 89  ? -3.427  -17.842 11.520  1.00 96.34 89  A 1 
ATOM   703  C  CG2 . VAL A 1 89  ? -2.727  -18.521 9.250   1.00 96.51 89  A 1 
ATOM   704  N  N   . ASN A 1 90  ? -1.704  -14.544 11.403  1.00 96.72 90  A 1 
ATOM   705  C  CA  . ASN A 1 90  ? -1.615  -13.522 12.442  1.00 96.16 90  A 1 
ATOM   706  C  C   . ASN A 1 90  ? -2.211  -12.176 11.981  1.00 96.73 90  A 1 
ATOM   707  O  O   . ASN A 1 90  ? -2.924  -11.538 12.750  1.00 96.54 90  A 1 
ATOM   708  C  CB  . ASN A 1 90  ? -0.149  -13.345 12.883  1.00 95.28 90  A 1 
ATOM   709  C  CG  . ASN A 1 90  ? 0.451   -14.568 13.553  1.00 93.29 90  A 1 
ATOM   710  O  OD1 . ASN A 1 90  ? -0.209  -15.513 13.941  1.00 88.68 90  A 1 
ATOM   711  N  ND2 . ASN A 1 90  ? 1.763   -14.565 13.725  1.00 87.27 90  A 1 
ATOM   712  N  N   . ALA A 1 91  ? -1.977  -11.781 10.731  1.00 96.11 91  A 1 
ATOM   713  C  CA  . ALA A 1 91  ? -2.598  -10.596 10.136  1.00 96.49 91  A 1 
ATOM   714  C  C   . ALA A 1 91  ? -4.129  -10.721 10.131  1.00 97.15 91  A 1 
ATOM   715  O  O   . ALA A 1 91  ? -4.834  -9.823  10.592  1.00 97.16 91  A 1 
ATOM   716  C  CB  . ALA A 1 91  ? -2.063  -10.389 8.718   1.00 96.23 91  A 1 
ATOM   717  N  N   . THR A 1 92  ? -4.650  -11.852 9.680   1.00 97.50 92  A 1 
ATOM   718  C  CA  . THR A 1 92  ? -6.092  -12.126 9.672   1.00 97.45 92  A 1 
ATOM   719  C  C   . THR A 1 92  ? -6.687  -12.072 11.081  1.00 97.63 92  A 1 
ATOM   720  O  O   . THR A 1 92  ? -7.730  -11.461 11.290  1.00 97.47 92  A 1 
ATOM   721  C  CB  . THR A 1 92  ? -6.365  -13.494 9.042   1.00 96.91 92  A 1 
ATOM   722  O  OG1 . THR A 1 92  ? -5.872  -13.514 7.730   1.00 90.89 92  A 1 
ATOM   723  C  CG2 . THR A 1 92  ? -7.858  -13.802 8.952   1.00 90.03 92  A 1 
ATOM   724  N  N   . ALA A 1 93  ? -6.015  -12.661 12.066  1.00 97.75 93  A 1 
ATOM   725  C  CA  . ALA A 1 93  ? -6.452  -12.627 13.462  1.00 97.48 93  A 1 
ATOM   726  C  C   . ALA A 1 93  ? -6.469  -11.199 14.035  1.00 97.72 93  A 1 
ATOM   727  O  O   . ALA A 1 93  ? -7.388  -10.846 14.776  1.00 97.34 93  A 1 
ATOM   728  C  CB  . ALA A 1 93  ? -5.548  -13.547 14.284  1.00 97.09 93  A 1 
ATOM   729  N  N   . LEU A 1 94  ? -5.494  -10.369 13.663  1.00 97.33 94  A 1 
ATOM   730  C  CA  . LEU A 1 94  ? -5.463  -8.951  14.023  1.00 97.24 94  A 1 
ATOM   731  C  C   . LEU A 1 94  ? -6.641  -8.201  13.396  1.00 97.74 94  A 1 
ATOM   732  O  O   . LEU A 1 94  ? -7.372  -7.508  14.112  1.00 97.62 94  A 1 
ATOM   733  C  CB  . LEU A 1 94  ? -4.118  -8.358  13.573  1.00 96.63 94  A 1 
ATOM   734  C  CG  . LEU A 1 94  ? -3.999  -6.838  13.791  1.00 93.70 94  A 1 
ATOM   735  C  CD1 . LEU A 1 94  ? -3.870  -6.505  15.269  1.00 90.08 94  A 1 
ATOM   736  C  CD2 . LEU A 1 94  ? -2.773  -6.305  13.055  1.00 89.61 94  A 1 
ATOM   737  N  N   . LEU A 1 95  ? -6.875  -8.360  12.094  1.00 97.67 95  A 1 
ATOM   738  C  CA  . LEU A 1 95  ? -7.939  -7.665  11.369  1.00 97.76 95  A 1 
ATOM   739  C  C   . LEU A 1 95  ? -9.333  -8.057  11.866  1.00 97.94 95  A 1 
ATOM   740  O  O   . LEU A 1 95  ? -10.210 -7.204  11.969  1.00 97.84 95  A 1 
ATOM   741  C  CB  . LEU A 1 95  ? -7.787  -7.913  9.861   1.00 97.89 95  A 1 
ATOM   742  C  CG  . LEU A 1 95  ? -6.515  -7.301  9.227   1.00 97.51 95  A 1 
ATOM   743  C  CD1 . LEU A 1 95  ? -6.424  -7.725  7.765   1.00 96.92 95  A 1 
ATOM   744  C  CD2 . LEU A 1 95  ? -6.492  -5.778  9.301   1.00 96.62 95  A 1 
ATOM   745  N  N   . LYS A 1 96  ? -9.537  -9.306  12.280  1.00 98.22 96  A 1 
ATOM   746  C  CA  . LYS A 1 96  ? -10.793 -9.777  12.890  1.00 98.05 96  A 1 
ATOM   747  C  C   . LYS A 1 96  ? -11.144 -9.066  14.210  1.00 97.96 96  A 1 
ATOM   748  O  O   . LYS A 1 96  ? -12.298 -9.095  14.612  1.00 97.42 96  A 1 
ATOM   749  C  CB  . LYS A 1 96  ? -10.740 -11.292 13.113  1.00 97.84 96  A 1 
ATOM   750  C  CG  . LYS A 1 96  ? -10.987 -12.066 11.818  1.00 94.61 96  A 1 
ATOM   751  C  CD  . LYS A 1 96  ? -10.846 -13.576 12.060  1.00 90.45 96  A 1 
ATOM   752  C  CE  . LYS A 1 96  ? -11.151 -14.335 10.779  1.00 82.84 96  A 1 
ATOM   753  N  NZ  . LYS A 1 96  ? -10.958 -15.800 10.940  1.00 74.51 96  A 1 
ATOM   754  N  N   . LYS A 1 97  ? -10.194 -8.402  14.868  1.00 97.91 97  A 1 
ATOM   755  C  CA  . LYS A 1 97  ? -10.474 -7.603  16.072  1.00 97.53 97  A 1 
ATOM   756  C  C   . LYS A 1 97  ? -11.251 -6.314  15.758  1.00 97.42 97  A 1 
ATOM   757  O  O   . LYS A 1 97  ? -11.857 -5.742  16.662  1.00 96.53 97  A 1 
ATOM   758  C  CB  . LYS A 1 97  ? -9.170  -7.277  16.823  1.00 97.54 97  A 1 
ATOM   759  C  CG  . LYS A 1 97  ? -8.399  -8.524  17.307  1.00 96.36 97  A 1 
ATOM   760  C  CD  . LYS A 1 97  ? -7.113  -8.118  18.033  1.00 92.75 97  A 1 
ATOM   761  C  CE  . LYS A 1 97  ? -6.331  -9.342  18.517  1.00 88.73 97  A 1 
ATOM   762  N  NZ  . LYS A 1 97  ? -5.083  -8.974  19.244  1.00 79.37 97  A 1 
ATOM   763  N  N   . PHE A 1 98  ? -11.258 -5.872  14.506  1.00 97.78 98  A 1 
ATOM   764  C  CA  . PHE A 1 98  ? -12.037 -4.734  14.027  1.00 97.23 98  A 1 
ATOM   765  C  C   . PHE A 1 98  ? -13.415 -5.203  13.533  1.00 96.57 98  A 1 
ATOM   766  O  O   . PHE A 1 98  ? -13.697 -5.243  12.341  1.00 94.97 98  A 1 
ATOM   767  C  CB  . PHE A 1 98  ? -11.244 -3.974  12.954  1.00 97.24 98  A 1 
ATOM   768  C  CG  . PHE A 1 98  ? -9.885  -3.513  13.410  1.00 97.68 98  A 1 
ATOM   769  C  CD1 . PHE A 1 98  ? -9.757  -2.474  14.342  1.00 96.93 98  A 1 
ATOM   770  C  CD2 . PHE A 1 98  ? -8.727  -4.138  12.915  1.00 96.99 98  A 1 
ATOM   771  C  CE1 . PHE A 1 98  ? -8.495  -2.049  14.770  1.00 96.19 98  A 1 
ATOM   772  C  CE2 . PHE A 1 98  ? -7.450  -3.717  13.340  1.00 96.38 98  A 1 
ATOM   773  C  CZ  . PHE A 1 98  ? -7.335  -2.670  14.269  1.00 96.73 98  A 1 
ATOM   774  N  N   . GLU A 1 99  ? -14.281 -5.569  14.470  1.00 95.41 99  A 1 
ATOM   775  C  CA  . GLU A 1 99  ? -15.641 -6.009  14.169  1.00 93.28 99  A 1 
ATOM   776  C  C   . GLU A 1 99  ? -16.434 -4.926  13.431  1.00 91.84 99  A 1 
ATOM   777  O  O   . GLU A 1 99  ? -16.325 -3.739  13.731  1.00 86.27 99  A 1 
ATOM   778  C  CB  . GLU A 1 99  ? -16.371 -6.416  15.452  1.00 90.35 99  A 1 
ATOM   779  C  CG  . GLU A 1 99  ? -15.752 -7.662  16.104  1.00 79.69 99  A 1 
ATOM   780  C  CD  . GLU A 1 99  ? -16.402 -8.039  17.442  1.00 74.96 99  A 1 
ATOM   781  O  OE1 . GLU A 1 99  ? -15.888 -8.986  18.072  1.00 68.00 99  A 1 
ATOM   782  O  OE2 . GLU A 1 99  ? -17.365 -7.362  17.862  1.00 68.30 99  A 1 
ATOM   783  N  N   . ASP A 1 100 ? -17.226 -5.352  12.449  1.00 94.22 100 A 1 
ATOM   784  C  CA  . ASP A 1 100 ? -18.069 -4.520  11.589  1.00 94.56 100 A 1 
ATOM   785  C  C   . ASP A 1 100 ? -17.324 -3.486  10.730  1.00 96.09 100 A 1 
ATOM   786  O  O   . ASP A 1 100 ? -17.954 -2.608  10.138  1.00 94.42 100 A 1 
ATOM   787  C  CB  . ASP A 1 100 ? -19.205 -3.870  12.393  1.00 91.09 100 A 1 
ATOM   788  C  CG  . ASP A 1 100 ? -19.982 -4.849  13.250  1.00 82.46 100 A 1 
ATOM   789  O  OD1 . ASP A 1 100 ? -20.275 -5.955  12.749  1.00 75.96 100 A 1 
ATOM   790  O  OD2 . ASP A 1 100 ? -20.309 -4.462  14.393  1.00 75.99 100 A 1 
ATOM   791  N  N   . PHE A 1 101 ? -16.000 -3.567  10.628  1.00 97.25 101 A 1 
ATOM   792  C  CA  . PHE A 1 101 ? -15.235 -2.716  9.719   1.00 97.79 101 A 1 
ATOM   793  C  C   . PHE A 1 101 ? -15.311 -3.246  8.286   1.00 97.78 101 A 1 
ATOM   794  O  O   . PHE A 1 101 ? -15.203 -4.447  8.040   1.00 97.15 101 A 1 
ATOM   795  C  CB  . PHE A 1 101 ? -13.771 -2.578  10.155  1.00 97.72 101 A 1 
ATOM   796  C  CG  . PHE A 1 101 ? -13.486 -1.576  11.254  1.00 97.90 101 A 1 
ATOM   797  C  CD1 . PHE A 1 101 ? -14.190 -1.574  12.467  1.00 97.05 101 A 1 
ATOM   798  C  CD2 . PHE A 1 101 ? -12.459 -0.626  11.068  1.00 96.99 101 A 1 
ATOM   799  C  CE1 . PHE A 1 101 ? -13.884 -0.653  13.475  1.00 96.38 101 A 1 
ATOM   800  C  CE2 . PHE A 1 101 ? -12.142 0.294   12.074  1.00 96.53 101 A 1 
ATOM   801  C  CZ  . PHE A 1 101 ? -12.853 0.284   13.281  1.00 97.19 101 A 1 
ATOM   802  N  N   . PHE A 1 102 ? -15.405 -2.319  7.321   1.00 98.11 102 A 1 
ATOM   803  C  CA  . PHE A 1 102 ? -15.092 -2.606  5.930   1.00 98.22 102 A 1 
ATOM   804  C  C   . PHE A 1 102 ? -13.575 -2.575  5.764   1.00 98.46 102 A 1 
ATOM   805  O  O   . PHE A 1 102 ? -12.955 -1.519  5.825   1.00 98.32 102 A 1 
ATOM   806  C  CB  . PHE A 1 102 ? -15.798 -1.595  5.028   1.00 98.12 102 A 1 
ATOM   807  C  CG  . PHE A 1 102 ? -15.530 -1.814  3.558   1.00 98.19 102 A 1 
ATOM   808  C  CD1 . PHE A 1 102 ? -16.050 -2.947  2.910   1.00 97.75 102 A 1 
ATOM   809  C  CD2 . PHE A 1 102 ? -14.764 -0.896  2.833   1.00 97.75 102 A 1 
ATOM   810  C  CE1 . PHE A 1 102 ? -15.812 -3.154  1.543   1.00 97.25 102 A 1 
ATOM   811  C  CE2 . PHE A 1 102 ? -14.523 -1.089  1.461   1.00 97.28 102 A 1 
ATOM   812  C  CZ  . PHE A 1 102 ? -15.054 -2.217  0.821   1.00 97.51 102 A 1 
ATOM   813  N  N   . ILE A 1 103 ? -12.962 -3.745  5.616   1.00 98.59 103 A 1 
ATOM   814  C  CA  . ILE A 1 103 ? -11.508 -3.931  5.558   1.00 98.60 103 A 1 
ATOM   815  C  C   . ILE A 1 103 ? -11.091 -4.256  4.127   1.00 98.72 103 A 1 
ATOM   816  O  O   . ILE A 1 103 ? -11.695 -5.102  3.473   1.00 98.55 103 A 1 
ATOM   817  C  CB  . ILE A 1 103 ? -11.036 -4.991  6.572   1.00 98.30 103 A 1 
ATOM   818  C  CG1 . ILE A 1 103 ? -11.400 -4.533  8.011   1.00 96.69 103 A 1 
ATOM   819  C  CG2 . ILE A 1 103 ? -9.528  -5.243  6.443   1.00 97.69 103 A 1 
ATOM   820  C  CD1 . ILE A 1 103 ? -11.057 -5.526  9.111   1.00 91.35 103 A 1 
ATOM   821  N  N   . ILE A 1 104 ? -10.036 -3.593  3.660   1.00 98.59 104 A 1 
ATOM   822  C  CA  . ILE A 1 104 ? -9.465  -3.733  2.319   1.00 98.67 104 A 1 
ATOM   823  C  C   . ILE A 1 104 ? -8.045  -4.302  2.481   1.00 98.64 104 A 1 
ATOM   824  O  O   . ILE A 1 104 ? -7.095  -3.533  2.622   1.00 98.54 104 A 1 
ATOM   825  C  CB  . ILE A 1 104 ? -9.480  -2.365  1.600   1.00 98.61 104 A 1 
ATOM   826  C  CG1 . ILE A 1 104 ? -10.895 -1.739  1.548   1.00 98.07 104 A 1 
ATOM   827  C  CG2 . ILE A 1 104 ? -8.923  -2.505  0.178   1.00 98.24 104 A 1 
ATOM   828  C  CD1 . ILE A 1 104 ? -10.861 -0.224  1.285   1.00 96.25 104 A 1 
ATOM   829  N  N   . PRO A 1 105 ? -7.867  -5.638  2.529   1.00 98.54 105 A 1 
ATOM   830  C  CA  . PRO A 1 105 ? -6.566  -6.255  2.767   1.00 98.59 105 A 1 
ATOM   831  C  C   . PRO A 1 105 ? -5.740  -6.401  1.488   1.00 98.47 105 A 1 
ATOM   832  O  O   . PRO A 1 105 ? -6.279  -6.516  0.393   1.00 98.25 105 A 1 
ATOM   833  C  CB  . PRO A 1 105 ? -6.895  -7.616  3.386   1.00 98.35 105 A 1 
ATOM   834  C  CG  . PRO A 1 105 ? -8.199  -7.992  2.697   1.00 97.78 105 A 1 
ATOM   835  C  CD  . PRO A 1 105 ? -8.914  -6.651  2.525   1.00 98.43 105 A 1 
ATOM   836  N  N   . MET A 1 106 ? -4.407  -6.448  1.629   1.00 98.25 106 A 1 
ATOM   837  C  CA  . MET A 1 106 ? -3.483  -6.756  0.536   1.00 97.93 106 A 1 
ATOM   838  C  C   . MET A 1 106 ? -2.210  -7.432  1.055   1.00 98.05 106 A 1 
ATOM   839  O  O   . MET A 1 106 ? -2.016  -7.571  2.270   1.00 97.43 106 A 1 
ATOM   840  C  CB  . MET A 1 106 ? -3.163  -5.481  -0.270  1.00 95.58 106 A 1 
ATOM   841  C  CG  . MET A 1 106 ? -2.303  -4.480  0.502   1.00 92.44 106 A 1 
ATOM   842  S  SD  . MET A 1 106 ? -2.091  -2.876  -0.323  1.00 94.98 106 A 1 
ATOM   843  C  CE  . MET A 1 106 ? -3.759  -2.213  -0.140  1.00 88.87 106 A 1 
ATOM   844  N  N   . LEU A 1 107 ? -1.353  -7.848  0.127   1.00 97.77 107 A 1 
ATOM   845  C  CA  . LEU A 1 107 ? -0.031  -8.405  0.414   1.00 97.42 107 A 1 
ATOM   846  C  C   . LEU A 1 107 ? 1.052   -7.358  0.150   1.00 97.48 107 A 1 
ATOM   847  O  O   . LEU A 1 107 ? 0.989   -6.621  -0.832  1.00 97.00 107 A 1 
ATOM   848  C  CB  . LEU A 1 107 ? 0.207   -9.649  -0.452  1.00 96.85 107 A 1 
ATOM   849  C  CG  . LEU A 1 107 ? -0.721  -10.835 -0.141  1.00 96.57 107 A 1 
ATOM   850  C  CD1 . LEU A 1 107 ? -0.534  -11.928 -1.202  1.00 95.79 107 A 1 
ATOM   851  C  CD2 . LEU A 1 107 ? -0.444  -11.441 1.232   1.00 95.29 107 A 1 
ATOM   852  N  N   . GLY A 1 108 ? 2.086   -7.349  0.995   1.00 97.51 108 A 1 
ATOM   853  C  CA  . GLY A 1 108 ? 3.332   -6.639  0.768   1.00 97.29 108 A 1 
ATOM   854  C  C   . GLY A 1 108 ? 4.426   -7.540  0.174   1.00 97.03 108 A 1 
ATOM   855  O  O   . GLY A 1 108 ? 4.227   -8.727  -0.065  1.00 96.58 108 A 1 
ATOM   856  N  N   . ASN A 1 109 ? 5.607   -6.972  -0.068  1.00 96.88 109 A 1 
ATOM   857  C  CA  . ASN A 1 109 ? 6.727   -7.695  -0.682  1.00 96.25 109 A 1 
ATOM   858  C  C   . ASN A 1 109 ? 7.400   -8.705  0.259   1.00 96.06 109 A 1 
ATOM   859  O  O   . ASN A 1 109 ? 8.103   -9.605  -0.214  1.00 95.10 109 A 1 
ATOM   860  C  CB  . ASN A 1 109 ? 7.747   -6.685  -1.254  1.00 95.74 109 A 1 
ATOM   861  C  CG  . ASN A 1 109 ? 8.382   -5.824  -0.187  1.00 95.23 109 A 1 
ATOM   862  O  OD1 . ASN A 1 109 ? 7.813   -4.866  0.285   1.00 91.75 109 A 1 
ATOM   863  N  ND2 . ASN A 1 109 ? 9.591   -6.153  0.227   1.00 91.21 109 A 1 
ATOM   864  N  N   . HIS A 1 110 ? 7.190   -8.585  1.570   1.00 95.80 110 A 1 
ATOM   865  C  CA  . HIS A 1 110 ? 7.649   -9.565  2.547   1.00 95.35 110 A 1 
ATOM   866  C  C   . HIS A 1 110 ? 6.651   -10.708 2.752   1.00 95.51 110 A 1 
ATOM   867  O  O   . HIS A 1 110 ? 7.033   -11.763 3.257   1.00 94.49 110 A 1 
ATOM   868  C  CB  . HIS A 1 110 ? 7.986   -8.860  3.866   1.00 94.76 110 A 1 
ATOM   869  C  CG  . HIS A 1 110 ? 9.250   -8.065  3.788   1.00 94.24 110 A 1 
ATOM   870  N  ND1 . HIS A 1 110 ? 10.526  -8.566  3.996   1.00 86.77 110 A 1 
ATOM   871  C  CD2 . HIS A 1 110 ? 9.408   -6.739  3.472   1.00 86.12 110 A 1 
ATOM   872  C  CE1 . HIS A 1 110 ? 11.403  -7.573  3.822   1.00 86.85 110 A 1 
ATOM   873  N  NE2 . HIS A 1 110 ? 10.768  -6.446  3.496   1.00 88.64 110 A 1 
ATOM   874  N  N   . ASP A 1 111 ? 5.408   -10.553 2.310   1.00 95.79 111 A 1 
ATOM   875  C  CA  . ASP A 1 111 ? 4.315   -11.502 2.555   1.00 95.99 111 A 1 
ATOM   876  C  C   . ASP A 1 111 ? 4.315   -12.702 1.585   1.00 95.87 111 A 1 
ATOM   877  O  O   . ASP A 1 111 ? 3.270   -13.234 1.212   1.00 94.98 111 A 1 
ATOM   878  C  CB  . ASP A 1 111 ? 2.975   -10.754 2.562   1.00 96.16 111 A 1 
ATOM   879  C  CG  . ASP A 1 111 ? 2.891   -9.655  3.619   1.00 96.57 111 A 1 
ATOM   880  O  OD1 . ASP A 1 111 ? 3.563   -9.761  4.671   1.00 95.09 111 A 1 
ATOM   881  O  OD2 . ASP A 1 111 ? 2.124   -8.696  3.399   1.00 95.08 111 A 1 
ATOM   882  N  N   . VAL A 1 112 ? 5.502   -13.142 1.153   1.00 94.71 112 A 1 
ATOM   883  C  CA  . VAL A 1 112 ? 5.701   -14.269 0.240   1.00 94.29 112 A 1 
ATOM   884  C  C   . VAL A 1 112 ? 7.021   -14.970 0.548   1.00 93.48 112 A 1 
ATOM   885  O  O   . VAL A 1 112 ? 7.926   -14.391 1.152   1.00 93.33 112 A 1 
ATOM   886  C  CB  . VAL A 1 112 ? 5.617   -13.802 -1.227  1.00 94.04 112 A 1 
ATOM   887  C  CG1 . VAL A 1 112 ? 6.753   -12.852 -1.619  1.00 91.91 112 A 1 
ATOM   888  C  CG2 . VAL A 1 112 ? 5.580   -14.972 -2.214  1.00 92.05 112 A 1 
ATOM   889  N  N   . TYR A 1 113 ? 7.147   -16.245 0.141   1.00 93.39 113 A 1 
ATOM   890  C  CA  . TYR A 1 113 ? 8.398   -16.993 0.226   1.00 92.11 113 A 1 
ATOM   891  C  C   . TYR A 1 113 ? 8.811   -17.542 -1.147  1.00 91.26 113 A 1 
ATOM   892  O  O   . TYR A 1 113 ? 8.032   -18.259 -1.760  1.00 88.75 113 A 1 
ATOM   893  C  CB  . TYR A 1 113 ? 8.268   -18.119 1.251   1.00 90.95 113 A 1 
ATOM   894  C  CG  . TYR A 1 113 ? 9.552   -18.889 1.411   1.00 89.78 113 A 1 
ATOM   895  C  CD1 . TYR A 1 113 ? 10.601  -18.355 2.192   1.00 87.39 113 A 1 
ATOM   896  C  CD2 . TYR A 1 113 ? 9.757   -20.106 0.728   1.00 86.99 113 A 1 
ATOM   897  C  CE1 . TYR A 1 113 ? 11.822  -19.033 2.301   1.00 83.54 113 A 1 
ATOM   898  C  CE2 . TYR A 1 113 ? 10.978  -20.798 0.830   1.00 83.52 113 A 1 
ATOM   899  C  CZ  . TYR A 1 113 ? 12.007  -20.255 1.619   1.00 83.00 113 A 1 
ATOM   900  O  OH  . TYR A 1 113 ? 13.202  -20.918 1.725   1.00 79.28 113 A 1 
ATOM   901  N  N   . PRO A 1 114 ? 10.044  -17.250 -1.619  1.00 91.59 114 A 1 
ATOM   902  C  CA  . PRO A 1 114 ? 11.020  -16.313 -1.063  1.00 91.68 114 A 1 
ATOM   903  C  C   . PRO A 1 114 ? 10.542  -14.852 -1.098  1.00 92.37 114 A 1 
ATOM   904  O  O   . PRO A 1 114 ? 9.691   -14.507 -1.909  1.00 91.28 114 A 1 
ATOM   905  C  CB  . PRO A 1 114 ? 12.290  -16.496 -1.904  1.00 89.38 114 A 1 
ATOM   906  C  CG  . PRO A 1 114 ? 12.108  -17.854 -2.573  1.00 87.00 114 A 1 
ATOM   907  C  CD  . PRO A 1 114 ? 10.601  -17.944 -2.762  1.00 89.47 114 A 1 
ATOM   908  N  N   . ALA A 1 115 ? 11.105  -14.011 -0.245  1.00 91.32 115 A 1 
ATOM   909  C  CA  . ALA A 1 115 ? 10.746  -12.596 -0.195  1.00 91.91 115 A 1 
ATOM   910  C  C   . ALA A 1 115 ? 10.858  -11.928 -1.572  1.00 93.03 115 A 1 
ATOM   911  O  O   . ALA A 1 115 ? 11.745  -12.251 -2.365  1.00 92.44 115 A 1 
ATOM   912  C  CB  . ALA A 1 115 ? 11.613  -11.865 0.837   1.00 90.35 115 A 1 
ATOM   913  N  N   . ASN A 1 116 ? 9.962   -10.992 -1.865  1.00 94.02 116 A 1 
ATOM   914  C  CA  . ASN A 1 116 ? 9.865   -10.230 -3.113  1.00 94.14 116 A 1 
ATOM   915  C  C   . ASN A 1 116 ? 9.480   -11.047 -4.355  1.00 94.41 116 A 1 
ATOM   916  O  O   . ASN A 1 116 ? 9.126   -10.454 -5.374  1.00 93.56 116 A 1 
ATOM   917  C  CB  . ASN A 1 116 ? 11.154  -9.427  -3.353  1.00 93.59 116 A 1 
ATOM   918  C  CG  . ASN A 1 116 ? 11.690  -8.732  -2.111  1.00 93.48 116 A 1 
ATOM   919  O  OD1 . ASN A 1 116 ? 10.980  -8.078  -1.376  1.00 89.93 116 A 1 
ATOM   920  N  ND2 . ASN A 1 116 ? 12.968  -8.873  -1.837  1.00 89.03 116 A 1 
ATOM   921  N  N   . GLN A 1 117 ? 9.541   -12.367 -4.317  1.00 94.67 117 A 1 
ATOM   922  C  CA  . GLN A 1 117 ? 9.348   -13.230 -5.490  1.00 93.72 117 A 1 
ATOM   923  C  C   . GLN A 1 117 ? 7.871   -13.626 -5.634  1.00 93.38 117 A 1 
ATOM   924  O  O   . GLN A 1 117 ? 7.474   -14.749 -5.304  1.00 91.32 117 A 1 
ATOM   925  C  CB  . GLN A 1 117 ? 10.280  -14.456 -5.437  1.00 93.18 117 A 1 
ATOM   926  C  CG  . GLN A 1 117 ? 11.754  -14.141 -5.140  1.00 92.05 117 A 1 
ATOM   927  C  CD  . GLN A 1 117 ? 12.339  -13.029 -6.020  1.00 92.03 117 A 1 
ATOM   928  O  OE1 . GLN A 1 117 ? 12.292  -13.085 -7.234  1.00 87.38 117 A 1 
ATOM   929  N  NE2 . GLN A 1 117 ? 12.894  -12.002 -5.424  1.00 85.54 117 A 1 
ATOM   930  N  N   . MET A 1 118 ? 7.045   -12.717 -6.123  1.00 93.19 118 A 1 
ATOM   931  C  CA  . MET A 1 118 ? 5.604   -12.892 -6.218  1.00 92.49 118 A 1 
ATOM   932  C  C   . MET A 1 118 ? 5.134   -12.849 -7.679  1.00 90.95 118 A 1 
ATOM   933  O  O   . MET A 1 118 ? 5.171   -11.794 -8.297  1.00 85.90 118 A 1 
ATOM   934  C  CB  . MET A 1 118 ? 4.917   -11.828 -5.354  1.00 91.02 118 A 1 
ATOM   935  C  CG  . MET A 1 118 ? 3.426   -12.093 -5.179  1.00 87.05 118 A 1 
ATOM   936  S  SD  . MET A 1 118 ? 2.563   -10.852 -4.180  1.00 88.98 118 A 1 
ATOM   937  C  CE  . MET A 1 118 ? 3.288   -11.139 -2.555  1.00 83.91 118 A 1 
ATOM   938  N  N   . ALA A 1 119 ? 4.719   -13.986 -8.225  1.00 89.76 119 A 1 
ATOM   939  C  CA  . ALA A 1 119 ? 4.025   -14.144 -9.512  1.00 87.82 119 A 1 
ATOM   940  C  C   . ALA A 1 119 ? 3.714   -15.628 -9.780  1.00 86.27 119 A 1 
ATOM   941  O  O   . ALA A 1 119 ? 3.189   -16.324 -8.921  1.00 78.09 119 A 1 
ATOM   942  C  CB  . ALA A 1 119 ? 4.865   -13.543 -10.658 1.00 82.32 119 A 1 
ATOM   943  N  N   . ILE A 1 120 ? 4.041   -16.122 -10.968 1.00 80.82 120 A 1 
ATOM   944  C  CA  . ILE A 1 120 ? 3.620   -17.432 -11.472 1.00 76.55 120 A 1 
ATOM   945  C  C   . ILE A 1 120 ? 4.181   -18.611 -10.665 1.00 76.66 120 A 1 
ATOM   946  O  O   . ILE A 1 120 ? 3.506   -19.617 -10.501 1.00 69.24 120 A 1 
ATOM   947  C  CB  . ILE A 1 120 ? 3.946   -17.515 -12.981 1.00 69.55 120 A 1 
ATOM   948  C  CG1 . ILE A 1 120 ? 2.946   -18.435 -13.697 1.00 62.10 120 A 1 
ATOM   949  C  CG2 . ILE A 1 120 ? 5.405   -17.935 -13.250 1.00 60.61 120 A 1 
ATOM   950  C  CD1 . ILE A 1 120 ? 2.847   -18.150 -15.205 1.00 55.98 120 A 1 
ATOM   951  N  N   . ASN A 1 121 ? 5.386   -18.480 -10.102 1.00 76.80 121 A 1 
ATOM   952  C  CA  . ASN A 1 121 ? 6.023   -19.523 -9.283  1.00 73.70 121 A 1 
ATOM   953  C  C   . ASN A 1 121 ? 5.636   -19.440 -7.795  1.00 75.35 121 A 1 
ATOM   954  O  O   . ASN A 1 121 ? 6.099   -20.247 -6.994  1.00 71.21 121 A 1 
ATOM   955  C  CB  . ASN A 1 121 ? 7.544   -19.457 -9.478  1.00 69.66 121 A 1 
ATOM   956  C  CG  . ASN A 1 121 ? 7.975   -19.766 -10.896 1.00 64.36 121 A 1 
ATOM   957  O  OD1 . ASN A 1 121 ? 7.315   -20.462 -11.638 1.00 59.31 121 A 1 
ATOM   958  N  ND2 . ASN A 1 121 ? 9.118   -19.254 -11.312 1.00 58.18 121 A 1 
ATOM   959  N  N   . SER A 1 122 ? 4.810   -18.479 -7.421  1.00 78.55 122 A 1 
ATOM   960  C  CA  . SER A 1 122 ? 4.372   -18.245 -6.042  1.00 76.27 122 A 1 
ATOM   961  C  C   . SER A 1 122 ? 2.848   -18.079 -5.934  1.00 79.81 122 A 1 
ATOM   962  O  O   . SER A 1 122 ? 2.361   -17.488 -4.983  1.00 76.25 122 A 1 
ATOM   963  C  CB  . SER A 1 122 ? 5.125   -17.047 -5.449  1.00 69.87 122 A 1 
ATOM   964  O  OG  . SER A 1 122 ? 4.953   -15.914 -6.272  1.00 65.13 122 A 1 
ATOM   965  N  N   . GLN A 1 123 ? 2.086   -18.626 -6.885  1.00 87.11 123 A 1 
ATOM   966  C  CA  . GLN A 1 123 ? 0.612   -18.522 -6.907  1.00 88.17 123 A 1 
ATOM   967  C  C   . GLN A 1 123 ? -0.055  -19.064 -5.630  1.00 91.32 123 A 1 
ATOM   968  O  O   . GLN A 1 123 ? -1.149  -18.627 -5.282  1.00 89.86 123 A 1 
ATOM   969  C  CB  . GLN A 1 123 ? 0.070   -19.274 -8.124  1.00 83.42 123 A 1 
ATOM   970  C  CG  . GLN A 1 123 ? 0.293   -18.491 -9.420  1.00 72.50 123 A 1 
ATOM   971  C  CD  . GLN A 1 123 ? -0.210  -19.241 -10.650 1.00 65.81 123 A 1 
ATOM   972  O  OE1 . GLN A 1 123 ? -0.261  -20.462 -10.689 1.00 60.12 123 A 1 
ATOM   973  N  NE2 . GLN A 1 123 ? -0.589  -18.538 -11.688 1.00 56.47 123 A 1 
ATOM   974  N  N   . TRP A 1 124 ? 0.619   -19.963 -4.912  1.00 91.02 124 A 1 
ATOM   975  C  CA  . TRP A 1 124 ? 0.145   -20.451 -3.620  1.00 92.38 124 A 1 
ATOM   976  C  C   . TRP A 1 124 ? -0.182  -19.310 -2.643  1.00 94.22 124 A 1 
ATOM   977  O  O   . TRP A 1 124 ? -1.122  -19.450 -1.858  1.00 93.82 124 A 1 
ATOM   978  C  CB  . TRP A 1 124 ? 1.204   -21.391 -3.012  1.00 90.08 124 A 1 
ATOM   979  C  CG  . TRP A 1 124 ? 2.458   -20.708 -2.561  1.00 86.32 124 A 1 
ATOM   980  C  CD1 . TRP A 1 124 ? 3.593   -20.557 -3.287  1.00 82.22 124 A 1 
ATOM   981  C  CD2 . TRP A 1 124 ? 2.701   -20.025 -1.290  1.00 86.73 124 A 1 
ATOM   982  N  NE1 . TRP A 1 124 ? 4.519   -19.824 -2.565  1.00 77.54 124 A 1 
ATOM   983  C  CE2 . TRP A 1 124 ? 4.004   -19.465 -1.346  1.00 82.78 124 A 1 
ATOM   984  C  CE3 . TRP A 1 124 ? 1.936   -19.824 -0.131  1.00 78.68 124 A 1 
ATOM   985  C  CZ2 . TRP A 1 124 ? 4.535   -18.690 -0.284  1.00 79.08 124 A 1 
ATOM   986  C  CZ3 . TRP A 1 124 ? 2.458   -19.052 0.934   1.00 78.85 124 A 1 
ATOM   987  C  CH2 . TRP A 1 124 ? 3.736   -18.490 0.849   1.00 77.73 124 A 1 
ATOM   988  N  N   . ILE A 1 125 ? 0.544   -18.189 -2.687  1.00 92.90 125 A 1 
ATOM   989  C  CA  . ILE A 1 125 ? 0.324   -17.085 -1.749  1.00 94.54 125 A 1 
ATOM   990  C  C   . ILE A 1 125 ? -1.014  -16.389 -2.013  1.00 95.95 125 A 1 
ATOM   991  O  O   . ILE A 1 125 ? -1.708  -16.040 -1.067  1.00 96.46 125 A 1 
ATOM   992  C  CB  . ILE A 1 125 ? 1.496   -16.078 -1.735  1.00 93.40 125 A 1 
ATOM   993  C  CG1 . ILE A 1 125 ? 1.426   -15.104 -0.536  1.00 89.99 125 A 1 
ATOM   994  C  CG2 . ILE A 1 125 ? 1.594   -15.251 -3.023  1.00 90.42 125 A 1 
ATOM   995  C  CD1 . ILE A 1 125 ? 1.420   -15.769 0.824   1.00 86.14 125 A 1 
ATOM   996  N  N   . PHE A 1 126 ? -1.412  -16.246 -3.271  1.00 95.64 126 A 1 
ATOM   997  C  CA  . PHE A 1 126 ? -2.675  -15.605 -3.627  1.00 96.29 126 A 1 
ATOM   998  C  C   . PHE A 1 126 ? -3.854  -16.442 -3.162  1.00 96.72 126 A 1 
ATOM   999  O  O   . PHE A 1 126 ? -4.794  -15.906 -2.570  1.00 96.72 126 A 1 
ATOM   1000 C  CB  . PHE A 1 126 ? -2.753  -15.375 -5.143  1.00 96.02 126 A 1 
ATOM   1001 C  CG  . PHE A 1 126 ? -1.608  -14.603 -5.743  1.00 96.38 126 A 1 
ATOM   1002 C  CD1 . PHE A 1 126 ? -1.118  -13.446 -5.122  1.00 95.06 126 A 1 
ATOM   1003 C  CD2 . PHE A 1 126 ? -1.019  -15.042 -6.947  1.00 94.67 126 A 1 
ATOM   1004 C  CE1 . PHE A 1 126 ? -0.050  -12.736 -5.686  1.00 93.86 126 A 1 
ATOM   1005 C  CE2 . PHE A 1 126 ? 0.039   -14.334 -7.515  1.00 93.67 126 A 1 
ATOM   1006 C  CZ  . PHE A 1 126 ? 0.533   -13.181 -6.890  1.00 94.66 126 A 1 
ATOM   1007 N  N   . GLN A 1 127 ? -3.804  -17.762 -3.368  1.00 96.30 127 A 1 
ATOM   1008 C  CA  . GLN A 1 127 ? -4.842  -18.668 -2.902  1.00 96.27 127 A 1 
ATOM   1009 C  C   . GLN A 1 127 ? -4.902  -18.695 -1.371  1.00 97.04 127 A 1 
ATOM   1010 O  O   . GLN A 1 127 ? -5.970  -18.497 -0.800  1.00 96.97 127 A 1 
ATOM   1011 C  CB  . GLN A 1 127 ? -4.626  -20.049 -3.510  1.00 95.07 127 A 1 
ATOM   1012 C  CG  . GLN A 1 127 ? -5.725  -21.022 -3.046  1.00 84.73 127 A 1 
ATOM   1013 C  CD  . GLN A 1 127 ? -5.759  -22.321 -3.827  1.00 77.76 127 A 1 
ATOM   1014 O  OE1 . GLN A 1 127 ? -5.113  -22.503 -4.844  1.00 70.28 127 A 1 
ATOM   1015 N  NE2 . GLN A 1 127 ? -6.552  -23.262 -3.366  1.00 65.59 127 A 1 
ATOM   1016 N  N   . PHE A 1 128 ? -3.754  -18.879 -0.710  1.00 96.55 128 A 1 
ATOM   1017 C  CA  . PHE A 1 128 ? -3.687  -18.936 0.741   1.00 96.97 128 A 1 
ATOM   1018 C  C   . PHE A 1 128 ? -4.173  -17.634 1.387   1.00 97.47 128 A 1 
ATOM   1019 O  O   . PHE A 1 128 ? -5.005  -17.661 2.290   1.00 97.54 128 A 1 
ATOM   1020 C  CB  . PHE A 1 128 ? -2.255  -19.265 1.183   1.00 96.78 128 A 1 
ATOM   1021 C  CG  . PHE A 1 128 ? -2.122  -19.407 2.673   1.00 96.95 128 A 1 
ATOM   1022 C  CD1 . PHE A 1 128 ? -2.486  -20.612 3.305   1.00 96.38 128 A 1 
ATOM   1023 C  CD2 . PHE A 1 128 ? -1.679  -18.328 3.462   1.00 96.34 128 A 1 
ATOM   1024 C  CE1 . PHE A 1 128 ? -2.410  -20.736 4.695   1.00 95.61 128 A 1 
ATOM   1025 C  CE2 . PHE A 1 128 ? -1.598  -18.451 4.867   1.00 95.67 128 A 1 
ATOM   1026 C  CZ  . PHE A 1 128 ? -1.971  -19.659 5.472   1.00 95.91 128 A 1 
ATOM   1027 N  N   . ALA A 1 129 ? -3.701  -16.478 0.918   1.00 97.09 129 A 1 
ATOM   1028 C  CA  . ALA A 1 129 ? -4.107  -15.191 1.455   1.00 97.42 129 A 1 
ATOM   1029 C  C   . ALA A 1 129 ? -5.581  -14.880 1.155   1.00 97.97 129 A 1 
ATOM   1030 O  O   . ALA A 1 129 ? -6.268  -14.363 2.031   1.00 98.10 129 A 1 
ATOM   1031 C  CB  . ALA A 1 129 ? -3.171  -14.101 0.928   1.00 97.26 129 A 1 
ATOM   1032 N  N   . ALA A 1 130 ? -6.101  -15.241 -0.024  1.00 97.61 130 A 1 
ATOM   1033 C  CA  . ALA A 1 130 ? -7.520  -15.092 -0.329  1.00 97.79 130 A 1 
ATOM   1034 C  C   . ALA A 1 130 ? -8.399  -15.922 0.626   1.00 98.00 130 A 1 
ATOM   1035 O  O   . ALA A 1 130 ? -9.428  -15.427 1.086   1.00 98.05 130 A 1 
ATOM   1036 C  CB  . ALA A 1 130 ? -7.779  -15.489 -1.783  1.00 97.53 130 A 1 
ATOM   1037 N  N   . GLU A 1 131 ? -7.987  -17.133 0.965   1.00 98.18 131 A 1 
ATOM   1038 C  CA  . GLU A 1 131 ? -8.674  -17.980 1.945   1.00 97.97 131 A 1 
ATOM   1039 C  C   . GLU A 1 131 ? -8.627  -17.365 3.352   1.00 98.25 131 A 1 
ATOM   1040 O  O   . GLU A 1 131 ? -9.644  -17.353 4.057   1.00 97.96 131 A 1 
ATOM   1041 C  CB  . GLU A 1 131 ? -8.052  -19.382 1.951   1.00 97.22 131 A 1 
ATOM   1042 C  CG  . GLU A 1 131 ? -8.409  -20.194 0.700   1.00 86.43 131 A 1 
ATOM   1043 C  CD  . GLU A 1 131 ? -7.593  -21.496 0.544   1.00 80.27 131 A 1 
ATOM   1044 O  OE1 . GLU A 1 131 ? -7.713  -22.124 -0.530  1.00 74.81 131 A 1 
ATOM   1045 O  OE2 . GLU A 1 131 ? -6.850  -21.860 1.475   1.00 75.60 131 A 1 
ATOM   1046 N  N   . GLN A 1 132 ? -7.496  -16.809 3.767   1.00 98.12 132 A 1 
ATOM   1047 C  CA  . GLN A 1 132 ? -7.369  -16.142 5.067   1.00 98.29 132 A 1 
ATOM   1048 C  C   . GLN A 1 132 ? -8.183  -14.840 5.128   1.00 98.30 132 A 1 
ATOM   1049 O  O   . GLN A 1 132 ? -8.891  -14.605 6.107   1.00 98.17 132 A 1 
ATOM   1050 C  CB  . GLN A 1 132 ? -5.890  -15.875 5.398   1.00 98.12 132 A 1 
ATOM   1051 C  CG  . GLN A 1 132 ? -5.054  -17.135 5.622   1.00 96.28 132 A 1 
ATOM   1052 C  CD  . GLN A 1 132 ? -5.646  -18.070 6.666   1.00 95.31 132 A 1 
ATOM   1053 O  OE1 . GLN A 1 132 ? -5.897  -17.704 7.807   1.00 87.37 132 A 1 
ATOM   1054 N  NE2 . GLN A 1 132 ? -5.921  -19.301 6.304   1.00 85.93 132 A 1 
ATOM   1055 N  N   . PHE A 1 133 ? -8.127  -14.015 4.081   1.00 98.35 133 A 1 
ATOM   1056 C  CA  . PHE A 1 133 ? -8.824  -12.732 4.005   1.00 98.45 133 A 1 
ATOM   1057 C  C   . PHE A 1 133 ? -10.297 -12.850 3.581   1.00 98.49 133 A 1 
ATOM   1058 O  O   . PHE A 1 133 ? -11.006 -11.842 3.592   1.00 98.23 133 A 1 
ATOM   1059 C  CB  . PHE A 1 133 ? -8.054  -11.769 3.094   1.00 98.33 133 A 1 
ATOM   1060 C  CG  . PHE A 1 133 ? -6.648  -11.399 3.532   1.00 98.35 133 A 1 
ATOM   1061 C  CD1 . PHE A 1 133 ? -6.308  -11.277 4.892   1.00 97.57 133 A 1 
ATOM   1062 C  CD2 . PHE A 1 133 ? -5.673  -11.123 2.558   1.00 97.30 133 A 1 
ATOM   1063 C  CE1 . PHE A 1 133 ? -5.016  -10.890 5.277   1.00 96.67 133 A 1 
ATOM   1064 C  CE2 . PHE A 1 133 ? -4.381  -10.730 2.931   1.00 96.55 133 A 1 
ATOM   1065 C  CZ  . PHE A 1 133 ? -4.048  -10.620 4.294   1.00 97.05 133 A 1 
ATOM   1066 N  N   . ALA A 1 134 ? -10.783 -14.040 3.247   1.00 98.43 134 A 1 
ATOM   1067 C  CA  . ALA A 1 134 ? -12.152 -14.277 2.793   1.00 98.33 134 A 1 
ATOM   1068 C  C   . ALA A 1 134 ? -13.252 -13.625 3.663   1.00 98.48 134 A 1 
ATOM   1069 O  O   . ALA A 1 134 ? -14.204 -13.109 3.076   1.00 97.96 134 A 1 
ATOM   1070 C  CB  . ALA A 1 134 ? -12.379 -15.781 2.643   1.00 97.99 134 A 1 
ATOM   1071 N  N   . PRO A 1 135 ? -13.149 -13.551 5.005   1.00 98.34 135 A 1 
ATOM   1072 C  CA  . PRO A 1 135 ? -14.143 -12.859 5.827   1.00 97.96 135 A 1 
ATOM   1073 C  C   . PRO A 1 135 ? -14.317 -11.364 5.515   1.00 98.19 135 A 1 
ATOM   1074 O  O   . PRO A 1 135 ? -15.342 -10.794 5.861   1.00 97.64 135 A 1 
ATOM   1075 C  CB  . PRO A 1 135 ? -13.679 -13.057 7.275   1.00 97.22 135 A 1 
ATOM   1076 C  CG  . PRO A 1 135 ? -12.840 -14.325 7.212   1.00 95.48 135 A 1 
ATOM   1077 C  CD  . PRO A 1 135 ? -12.168 -14.209 5.857   1.00 97.65 135 A 1 
ATOM   1078 N  N   . PHE A 1 136 ? -13.326 -10.739 4.870   1.00 98.47 136 A 1 
ATOM   1079 C  CA  . PHE A 1 136 ? -13.329 -9.314  4.535   1.00 98.58 136 A 1 
ATOM   1080 C  C   . PHE A 1 136 ? -13.676 -9.039  3.064   1.00 98.50 136 A 1 
ATOM   1081 O  O   . PHE A 1 136 ? -13.917 -7.889  2.694   1.00 98.19 136 A 1 
ATOM   1082 C  CB  . PHE A 1 136 ? -11.950 -8.719  4.871   1.00 98.46 136 A 1 
ATOM   1083 C  CG  . PHE A 1 136 ? -11.397 -9.133  6.210   1.00 98.48 136 A 1 
ATOM   1084 C  CD1 . PHE A 1 136 ? -12.097 -8.846  7.390   1.00 98.01 136 A 1 
ATOM   1085 C  CD2 . PHE A 1 136 ? -10.194 -9.859  6.275   1.00 97.98 136 A 1 
ATOM   1086 C  CE1 . PHE A 1 136 ? -11.603 -9.278  8.636   1.00 97.33 136 A 1 
ATOM   1087 C  CE2 . PHE A 1 136 ? -9.691  -10.296 7.519   1.00 97.36 136 A 1 
ATOM   1088 C  CZ  . PHE A 1 136 ? -10.401 -10.009 8.694   1.00 97.53 136 A 1 
ATOM   1089 N  N   . LEU A 1 137 ? -13.685 -10.054 2.225   1.00 98.51 137 A 1 
ATOM   1090 C  CA  . LEU A 1 137 ? -13.777 -9.933  0.777   1.00 98.47 137 A 1 
ATOM   1091 C  C   . LEU A 1 137 ? -15.142 -10.393 0.253   1.00 98.38 137 A 1 
ATOM   1092 O  O   . LEU A 1 137 ? -15.738 -11.343 0.752   1.00 98.03 137 A 1 
ATOM   1093 C  CB  . LEU A 1 137 ? -12.636 -10.739 0.126   1.00 98.42 137 A 1 
ATOM   1094 C  CG  . LEU A 1 137 ? -11.205 -10.285 0.487   1.00 98.19 137 A 1 
ATOM   1095 C  CD1 . LEU A 1 137 ? -10.183 -11.184 -0.212  1.00 97.87 137 A 1 
ATOM   1096 C  CD2 . LEU A 1 137 ? -10.932 -8.839  0.064   1.00 97.71 137 A 1 
ATOM   1097 N  N   . SER A 1 138 ? -15.626 -9.733  -0.802  1.00 98.42 138 A 1 
ATOM   1098 C  CA  . SER A 1 138 ? -16.730 -10.273 -1.603  1.00 98.29 138 A 1 
ATOM   1099 C  C   . SER A 1 138 ? -16.265 -11.505 -2.389  1.00 98.45 138 A 1 
ATOM   1100 O  O   . SER A 1 138 ? -15.071 -11.658 -2.663  1.00 98.16 138 A 1 
ATOM   1101 C  CB  . SER A 1 138 ? -17.281 -9.206  -2.552  1.00 97.81 138 A 1 
ATOM   1102 O  OG  . SER A 1 138 ? -16.356 -8.900  -3.579  1.00 96.14 138 A 1 
ATOM   1103 N  N   . GLN A 1 139 ? -17.198 -12.347 -2.838  1.00 98.29 139 A 1 
ATOM   1104 C  CA  . GLN A 1 139 ? -16.847 -13.530 -3.632  1.00 98.18 139 A 1 
ATOM   1105 C  C   . GLN A 1 139 ? -16.063 -13.168 -4.903  1.00 98.13 139 A 1 
ATOM   1106 O  O   . GLN A 1 139 ? -15.070 -13.810 -5.223  1.00 97.82 139 A 1 
ATOM   1107 C  CB  . GLN A 1 139 ? -18.125 -14.320 -3.971  1.00 97.76 139 A 1 
ATOM   1108 C  CG  . GLN A 1 139 ? -17.817 -15.659 -4.648  1.00 89.27 139 A 1 
ATOM   1109 C  CD  . GLN A 1 139 ? -16.967 -16.588 -3.759  1.00 83.49 139 A 1 
ATOM   1110 O  OE1 . GLN A 1 139 ? -17.125 -16.621 -2.548  1.00 77.48 139 A 1 
ATOM   1111 N  NE2 . GLN A 1 139 ? -16.063 -17.337 -4.323  1.00 73.86 139 A 1 
ATOM   1112 N  N   . ASN A 1 140 ? -16.453 -12.096 -5.599  1.00 98.01 140 A 1 
ATOM   1113 C  CA  . ASN A 1 140 ? -15.729 -11.632 -6.784  1.00 97.88 140 A 1 
ATOM   1114 C  C   . ASN A 1 140 ? -14.310 -11.152 -6.443  1.00 98.21 140 A 1 
ATOM   1115 O  O   . ASN A 1 140 ? -13.374 -11.403 -7.199  1.00 97.93 140 A 1 
ATOM   1116 C  CB  . ASN A 1 140 ? -16.522 -10.494 -7.455  1.00 96.73 140 A 1 
ATOM   1117 C  CG  . ASN A 1 140 ? -17.817 -10.959 -8.097  1.00 82.16 140 A 1 
ATOM   1118 O  OD1 . ASN A 1 140 ? -18.111 -12.123 -8.238  1.00 72.12 140 A 1 
ATOM   1119 N  ND2 . ASN A 1 140 ? -18.649 -10.015 -8.514  1.00 71.81 140 A 1 
ATOM   1120 N  N   . ALA A 1 141 ? -14.138 -10.497 -5.291  1.00 98.27 141 A 1 
ATOM   1121 C  CA  . ALA A 1 141 ? -12.820 -10.071 -4.825  1.00 98.50 141 A 1 
ATOM   1122 C  C   . ALA A 1 141 ? -11.938 -11.276 -4.461  1.00 98.50 141 A 1 
ATOM   1123 O  O   . ALA A 1 141 ? -10.763 -11.267 -4.801  1.00 98.40 141 A 1 
ATOM   1124 C  CB  . ALA A 1 141 ? -12.992 -9.110  -3.655  1.00 98.58 141 A 1 
ATOM   1125 N  N   . ILE A 1 142 ? -12.501 -12.322 -3.846  1.00 98.47 142 A 1 
ATOM   1126 C  CA  . ILE A 1 142 ? -11.778 -13.567 -3.554  1.00 98.33 142 A 1 
ATOM   1127 C  C   . ILE A 1 142 ? -11.243 -14.200 -4.844  1.00 97.99 142 A 1 
ATOM   1128 O  O   . ILE A 1 142 ? -10.058 -14.515 -4.920  1.00 97.61 142 A 1 
ATOM   1129 C  CB  . ILE A 1 142 ? -12.675 -14.560 -2.772  1.00 98.29 142 A 1 
ATOM   1130 C  CG1 . ILE A 1 142 ? -12.971 -14.033 -1.357  1.00 97.61 142 A 1 
ATOM   1131 C  CG2 . ILE A 1 142 ? -12.030 -15.958 -2.684  1.00 97.52 142 A 1 
ATOM   1132 C  CD1 . ILE A 1 142 ? -14.108 -14.761 -0.643  1.00 95.70 142 A 1 
ATOM   1133 N  N   . GLU A 1 143 ? -12.078 -14.346 -5.862  1.00 97.98 143 A 1 
ATOM   1134 C  CA  . GLU A 1 143 ? -11.656 -14.954 -7.134  1.00 97.40 143 A 1 
ATOM   1135 C  C   . GLU A 1 143 ? -10.591 -14.107 -7.850  1.00 97.20 143 A 1 
ATOM   1136 O  O   . GLU A 1 143 ? -9.603  -14.642 -8.352  1.00 96.77 143 A 1 
ATOM   1137 C  CB  . GLU A 1 143 ? -12.879 -15.187 -8.031  1.00 97.24 143 A 1 
ATOM   1138 C  CG  . GLU A 1 143 ? -13.869 -16.225 -7.473  1.00 90.59 143 A 1 
ATOM   1139 C  CD  . GLU A 1 143 ? -13.199 -17.561 -7.094  1.00 82.55 143 A 1 
ATOM   1140 O  OE1 . GLU A 1 143 ? -13.386 -18.032 -5.949  1.00 74.71 143 A 1 
ATOM   1141 O  OE2 . GLU A 1 143 ? -12.441 -18.089 -7.928  1.00 76.09 143 A 1 
ATOM   1142 N  N   . SER A 1 144 ? -10.730 -12.795 -7.828  1.00 97.48 144 A 1 
ATOM   1143 C  CA  . SER A 1 144 ? -9.716  -11.897 -8.398  1.00 97.49 144 A 1 
ATOM   1144 C  C   . SER A 1 144 ? -8.402  -11.946 -7.603  1.00 97.21 144 A 1 
ATOM   1145 O  O   . SER A 1 144 ? -7.318  -12.001 -8.194  1.00 97.03 144 A 1 
ATOM   1146 C  CB  . SER A 1 144 ? -10.277 -10.475 -8.432  1.00 97.54 144 A 1 
ATOM   1147 O  OG  . SER A 1 144 ? -9.456  -9.633  -9.219  1.00 91.80 144 A 1 
ATOM   1148 N  N   . PHE A 1 145 ? -8.477  -11.994 -6.276  1.00 97.77 145 A 1 
ATOM   1149 C  CA  . PHE A 1 145 ? -7.304  -12.093 -5.403  1.00 97.78 145 A 1 
ATOM   1150 C  C   . PHE A 1 145 ? -6.531  -13.392 -5.656  1.00 97.36 145 A 1 
ATOM   1151 O  O   . PHE A 1 145 ? -5.312  -13.356 -5.787  1.00 96.88 145 A 1 
ATOM   1152 C  CB  . PHE A 1 145 ? -7.734  -11.974 -3.931  1.00 97.77 145 A 1 
ATOM   1153 C  CG  . PHE A 1 145 ? -6.617  -11.621 -2.968  1.00 98.04 145 A 1 
ATOM   1154 C  CD1 . PHE A 1 145 ? -5.531  -12.484 -2.761  1.00 97.50 145 A 1 
ATOM   1155 C  CD2 . PHE A 1 145 ? -6.640  -10.391 -2.274  1.00 97.27 145 A 1 
ATOM   1156 C  CE1 . PHE A 1 145 ? -4.472  -12.125 -1.908  1.00 96.78 145 A 1 
ATOM   1157 C  CE2 . PHE A 1 145 ? -5.596  -10.036 -1.420  1.00 96.68 145 A 1 
ATOM   1158 C  CZ  . PHE A 1 145 ? -4.508  -10.896 -1.243  1.00 97.35 145 A 1 
ATOM   1159 N  N   . LYS A 1 146 ? -7.236  -14.518 -5.799  1.00 97.29 146 A 1 
ATOM   1160 C  CA  . LYS A 1 146 ? -6.620  -15.816 -6.120  1.00 96.71 146 A 1 
ATOM   1161 C  C   . LYS A 1 146 ? -5.848  -15.787 -7.443  1.00 96.08 146 A 1 
ATOM   1162 O  O   . LYS A 1 146 ? -4.870  -16.524 -7.585  1.00 95.47 146 A 1 
ATOM   1163 C  CB  . LYS A 1 146 ? -7.701  -16.898 -6.205  1.00 96.66 146 A 1 
ATOM   1164 C  CG  . LYS A 1 146 ? -8.207  -17.358 -4.833  1.00 94.99 146 A 1 
ATOM   1165 C  CD  . LYS A 1 146 ? -9.355  -18.346 -5.045  1.00 92.80 146 A 1 
ATOM   1166 C  CE  . LYS A 1 146 ? -9.909  -18.866 -3.730  1.00 87.92 146 A 1 
ATOM   1167 N  NZ  . LYS A 1 146 ? -11.135 -19.648 -3.988  1.00 82.31 146 A 1 
ATOM   1168 N  N   . HIS A 1 147 ? -6.255  -14.957 -8.388  1.00 96.33 147 A 1 
ATOM   1169 C  CA  . HIS A 1 147 ? -5.565  -14.838 -9.675  1.00 95.94 147 A 1 
ATOM   1170 C  C   . HIS A 1 147 ? -4.224  -14.103 -9.572  1.00 96.06 147 A 1 
ATOM   1171 O  O   . HIS A 1 147 ? -3.244  -14.558 -10.147 1.00 94.89 147 A 1 
ATOM   1172 C  CB  . HIS A 1 147 ? -6.504  -14.180 -10.691 1.00 94.96 147 A 1 
ATOM   1173 C  CG  . HIS A 1 147 ? -5.888  -14.103 -12.054 1.00 88.47 147 A 1 
ATOM   1174 N  ND1 . HIS A 1 147 ? -5.589  -15.175 -12.873 1.00 76.62 147 A 1 
ATOM   1175 C  CD2 . HIS A 1 147 ? -5.448  -12.970 -12.714 1.00 76.18 147 A 1 
ATOM   1176 C  CE1 . HIS A 1 147 ? -4.991  -14.701 -13.982 1.00 76.16 147 A 1 
ATOM   1177 N  NE2 . HIS A 1 147 ? -4.903  -13.374 -13.905 1.00 77.85 147 A 1 
ATOM   1178 N  N   . GLY A 1 148 ? -4.161  -12.980 -8.827  1.00 96.42 148 A 1 
ATOM   1179 C  CA  . GLY A 1 148 ? -2.951  -12.147 -8.814  1.00 96.63 148 A 1 
ATOM   1180 C  C   . GLY A 1 148 ? -2.787  -11.204 -7.614  1.00 97.22 148 A 1 
ATOM   1181 O  O   . GLY A 1 148 ? -1.907  -10.346 -7.631  1.00 97.08 148 A 1 
ATOM   1182 N  N   . GLY A 1 149 ? -3.619  -11.317 -6.578  1.00 97.22 149 A 1 
ATOM   1183 C  CA  . GLY A 1 149 ? -3.555  -10.443 -5.405  1.00 97.47 149 A 1 
ATOM   1184 C  C   . GLY A 1 149 ? -4.140  -9.043  -5.620  1.00 97.98 149 A 1 
ATOM   1185 O  O   . GLY A 1 149 ? -3.943  -8.162  -4.781  1.00 97.87 149 A 1 
ATOM   1186 N  N   . TYR A 1 150 ? -4.853  -8.823  -6.715  1.00 98.04 150 A 1 
ATOM   1187 C  CA  . TYR A 1 150 ? -5.561  -7.575  -7.023  1.00 98.03 150 A 1 
ATOM   1188 C  C   . TYR A 1 150 ? -7.079  -7.810  -7.104  1.00 98.24 150 A 1 
ATOM   1189 O  O   . TYR A 1 150 ? -7.532  -8.906  -7.419  1.00 98.18 150 A 1 
ATOM   1190 C  CB  . TYR A 1 150 ? -5.015  -6.953  -8.308  1.00 97.82 150 A 1 
ATOM   1191 C  CG  . TYR A 1 150 ? -5.102  -7.817  -9.557  1.00 97.87 150 A 1 
ATOM   1192 C  CD1 . TYR A 1 150 ? -6.305  -7.923  -10.275 1.00 97.29 150 A 1 
ATOM   1193 C  CD2 . TYR A 1 150 ? -3.971  -8.502  -10.021 1.00 97.17 150 A 1 
ATOM   1194 C  CE1 . TYR A 1 150 ? -6.378  -8.697  -11.445 1.00 96.70 150 A 1 
ATOM   1195 C  CE2 . TYR A 1 150 ? -4.027  -9.278  -11.190 1.00 96.71 150 A 1 
ATOM   1196 C  CZ  . TYR A 1 150 ? -5.233  -9.365  -11.908 1.00 97.03 150 A 1 
ATOM   1197 O  OH  . TYR A 1 150 ? -5.286  -10.107 -13.058 1.00 96.15 150 A 1 
ATOM   1198 N  N   . TYR A 1 151 ? -7.869  -6.786  -6.817  1.00 98.69 151 A 1 
ATOM   1199 C  CA  . TYR A 1 151 ? -9.335  -6.895  -6.807  1.00 98.72 151 A 1 
ATOM   1200 C  C   . TYR A 1 151 ? -10.019 -5.529  -6.690  1.00 98.87 151 A 1 
ATOM   1201 O  O   . TYR A 1 151 ? -9.381  -4.506  -6.468  1.00 98.83 151 A 1 
ATOM   1202 C  CB  . TYR A 1 151 ? -9.777  -7.804  -5.648  1.00 98.70 151 A 1 
ATOM   1203 C  CG  . TYR A 1 151 ? -9.449  -7.277  -4.261  1.00 98.79 151 A 1 
ATOM   1204 C  CD1 . TYR A 1 151 ? -8.181  -7.503  -3.692  1.00 98.58 151 A 1 
ATOM   1205 C  CD2 . TYR A 1 151 ? -10.417 -6.569  -3.529  1.00 98.46 151 A 1 
ATOM   1206 C  CE1 . TYR A 1 151 ? -7.880  -7.028  -2.411  1.00 98.43 151 A 1 
ATOM   1207 C  CE2 . TYR A 1 151 ? -10.128 -6.085  -2.246  1.00 98.44 151 A 1 
ATOM   1208 C  CZ  . TYR A 1 151 ? -8.854  -6.318  -1.692  1.00 98.69 151 A 1 
ATOM   1209 O  OH  . TYR A 1 151 ? -8.573  -5.848  -0.436  1.00 98.51 151 A 1 
ATOM   1210 N  N   . THR A 1 152 ? -11.345 -5.536  -6.777  1.00 98.87 152 A 1 
ATOM   1211 C  CA  . THR A 1 152 ? -12.189 -4.386  -6.463  1.00 98.80 152 A 1 
ATOM   1212 C  C   . THR A 1 152 ? -13.305 -4.779  -5.500  1.00 98.81 152 A 1 
ATOM   1213 O  O   . THR A 1 152 ? -13.793 -5.910  -5.530  1.00 98.51 152 A 1 
ATOM   1214 C  CB  . THR A 1 152 ? -12.803 -3.729  -7.714  1.00 98.53 152 A 1 
ATOM   1215 O  OG1 . THR A 1 152 ? -13.761 -4.572  -8.315  1.00 95.99 152 A 1 
ATOM   1216 C  CG2 . THR A 1 152 ? -11.763 -3.401  -8.773  1.00 96.12 152 A 1 
ATOM   1217 N  N   . MET A 1 153 ? -13.757 -3.825  -4.673  1.00 98.67 153 A 1 
ATOM   1218 C  CA  . MET A 1 153 ? -14.979 -3.942  -3.875  1.00 98.40 153 A 1 
ATOM   1219 C  C   . MET A 1 153 ? -15.683 -2.590  -3.797  1.00 98.54 153 A 1 
ATOM   1220 O  O   . MET A 1 153 ? -15.017 -1.579  -3.586  1.00 98.32 153 A 1 
ATOM   1221 C  CB  . MET A 1 153 ? -14.678 -4.438  -2.453  1.00 97.18 153 A 1 
ATOM   1222 C  CG  . MET A 1 153 ? -14.176 -5.880  -2.398  1.00 92.82 153 A 1 
ATOM   1223 S  SD  . MET A 1 153 ? -14.162 -6.613  -0.736  1.00 95.34 153 A 1 
ATOM   1224 C  CE  . MET A 1 153 ? -13.015 -5.520  0.130   1.00 88.56 153 A 1 
ATOM   1225 N  N   . PRO A 1 154 ? -17.013 -2.530  -3.905  1.00 98.44 154 A 1 
ATOM   1226 C  CA  . PRO A 1 154 ? -17.731 -1.288  -3.664  1.00 98.27 154 A 1 
ATOM   1227 C  C   . PRO A 1 154 ? -17.669 -0.923  -2.169  1.00 98.31 154 A 1 
ATOM   1228 O  O   . PRO A 1 154 ? -17.821 -1.783  -1.303  1.00 97.97 154 A 1 
ATOM   1229 C  CB  . PRO A 1 154 ? -19.163 -1.567  -4.124  1.00 97.50 154 A 1 
ATOM   1230 C  CG  . PRO A 1 154 ? -19.312 -3.071  -3.913  1.00 94.69 154 A 1 
ATOM   1231 C  CD  . PRO A 1 154 ? -17.918 -3.626  -4.183  1.00 97.69 154 A 1 
ATOM   1232 N  N   . PHE A 1 155 ? -17.482 0.363   -1.868  1.00 97.99 155 A 1 
ATOM   1233 C  CA  . PHE A 1 155 ? -17.645 0.843   -0.502  1.00 97.90 155 A 1 
ATOM   1234 C  C   . PHE A 1 155 ? -19.107 0.688   -0.063  1.00 97.56 155 A 1 
ATOM   1235 O  O   . PHE A 1 155 ? -20.018 0.888   -0.875  1.00 96.97 155 A 1 
ATOM   1236 C  CB  . PHE A 1 155 ? -17.175 2.299   -0.375  1.00 98.02 155 A 1 
ATOM   1237 C  CG  . PHE A 1 155 ? -15.680 2.470   -0.286  1.00 98.32 155 A 1 
ATOM   1238 C  CD1 . PHE A 1 155 ? -15.043 2.477   0.974   1.00 97.93 155 A 1 
ATOM   1239 C  CD2 . PHE A 1 155 ? -14.908 2.635   -1.443  1.00 97.79 155 A 1 
ATOM   1240 C  CE1 . PHE A 1 155 ? -13.656 2.650   1.065   1.00 97.49 155 A 1 
ATOM   1241 C  CE2 . PHE A 1 155 ? -13.523 2.804   -1.355  1.00 97.46 155 A 1 
ATOM   1242 C  CZ  . PHE A 1 155 ? -12.889 2.817   -0.099  1.00 97.97 155 A 1 
ATOM   1243 N  N   . PRO A 1 156 ? -19.384 0.387   1.218   1.00 97.25 156 A 1 
ATOM   1244 C  CA  . PRO A 1 156 ? -20.742 0.235   1.727   1.00 96.51 156 A 1 
ATOM   1245 C  C   . PRO A 1 156 ? -21.585 1.507   1.565   1.00 96.15 156 A 1 
ATOM   1246 O  O   . PRO A 1 156 ? -21.155 2.606   1.925   1.00 95.06 156 A 1 
ATOM   1247 C  CB  . PRO A 1 156 ? -20.582 -0.142  3.203   1.00 95.38 156 A 1 
ATOM   1248 C  CG  . PRO A 1 156 ? -19.212 -0.806  3.259   1.00 93.79 156 A 1 
ATOM   1249 C  CD  . PRO A 1 156 ? -18.411 -0.023  2.221   1.00 96.59 156 A 1 
ATOM   1250 N  N   . ALA A 1 157 ? -22.826 1.367   1.090   1.00 93.32 157 A 1 
ATOM   1251 C  CA  . ALA A 1 157 ? -23.717 2.498   0.826   1.00 91.60 157 A 1 
ATOM   1252 C  C   . ALA A 1 157 ? -24.072 3.320   2.080   1.00 91.54 157 A 1 
ATOM   1253 O  O   . ALA A 1 157 ? -24.324 4.520   1.988   1.00 87.95 157 A 1 
ATOM   1254 C  CB  . ALA A 1 157 ? -24.972 1.956   0.139   1.00 88.32 157 A 1 
ATOM   1255 N  N   . HIS A 1 158 ? -24.057 2.702   3.267   1.00 90.08 158 A 1 
ATOM   1256 C  CA  . HIS A 1 158 ? -24.419 3.354   4.530   1.00 89.50 158 A 1 
ATOM   1257 C  C   . HIS A 1 158 ? -23.393 4.393   5.021   1.00 90.91 158 A 1 
ATOM   1258 O  O   . HIS A 1 158 ? -23.663 5.095   5.992   1.00 88.77 158 A 1 
ATOM   1259 C  CB  . HIS A 1 158 ? -24.688 2.283   5.602   1.00 85.78 158 A 1 
ATOM   1260 C  CG  . HIS A 1 158 ? -23.478 1.479   5.972   1.00 80.39 158 A 1 
ATOM   1261 N  ND1 . HIS A 1 158 ? -23.208 0.177   5.579   1.00 70.79 158 A 1 
ATOM   1262 C  CD2 . HIS A 1 158 ? -22.436 1.866   6.781   1.00 69.81 158 A 1 
ATOM   1263 C  CE1 . HIS A 1 158 ? -22.049 -0.196  6.140   1.00 67.46 158 A 1 
ATOM   1264 N  NE2 . HIS A 1 158 ? -21.553 0.801   6.869   1.00 69.00 158 A 1 
ATOM   1265 N  N   . LEU A 1 159 ? -22.248 4.539   4.348   1.00 94.30 159 A 1 
ATOM   1266 C  CA  . LEU A 1 159 ? -21.202 5.514   4.709   1.00 94.28 159 A 1 
ATOM   1267 C  C   . LEU A 1 159 ? -21.530 6.964   4.298   1.00 93.75 159 A 1 
ATOM   1268 O  O   . LEU A 1 159 ? -20.699 7.858   4.466   1.00 90.44 159 A 1 
ATOM   1269 C  CB  . LEU A 1 159 ? -19.860 5.061   4.116   1.00 94.11 159 A 1 
ATOM   1270 C  CG  . LEU A 1 159 ? -19.317 3.729   4.658   1.00 94.73 159 A 1 
ATOM   1271 C  CD1 . LEU A 1 159 ? -18.062 3.336   3.870   1.00 94.16 159 A 1 
ATOM   1272 C  CD2 . LEU A 1 159 ? -18.948 3.821   6.143   1.00 94.24 159 A 1 
ATOM   1273 N  N   . GLY A 1 160 ? -22.711 7.228   3.731   1.00 93.40 160 A 1 
ATOM   1274 C  CA  . GLY A 1 160 ? -23.098 8.566   3.270   1.00 93.10 160 A 1 
ATOM   1275 C  C   . GLY A 1 160 ? -22.472 8.962   1.929   1.00 94.12 160 A 1 
ATOM   1276 O  O   . GLY A 1 160 ? -22.389 10.145  1.600   1.00 91.21 160 A 1 
ATOM   1277 N  N   . ILE A 1 161 ? -22.050 7.989   1.140   1.00 94.71 161 A 1 
ATOM   1278 C  CA  . ILE A 1 161 ? -21.471 8.175   -0.192  1.00 94.88 161 A 1 
ATOM   1279 C  C   . ILE A 1 161 ? -22.570 8.627   -1.159  1.00 94.90 161 A 1 
ATOM   1280 O  O   . ILE A 1 161 ? -23.640 8.027   -1.221  1.00 92.84 161 A 1 
ATOM   1281 C  CB  . ILE A 1 161 ? -20.795 6.874   -0.656  1.00 92.72 161 A 1 
ATOM   1282 C  CG1 . ILE A 1 161 ? -19.636 6.486   0.298   1.00 85.75 161 A 1 
ATOM   1283 C  CG2 . ILE A 1 161 ? -20.266 7.002   -2.097  1.00 83.83 161 A 1 
ATOM   1284 C  CD1 . ILE A 1 161 ? -19.143 5.054   0.112   1.00 83.54 161 A 1 
ATOM   1285 N  N   . LYS A 1 162 ? -22.287 9.682   -1.941  1.00 95.08 162 A 1 
ATOM   1286 C  CA  . LYS A 1 162 ? -23.245 10.269  -2.897  1.00 94.97 162 A 1 
ATOM   1287 C  C   . LYS A 1 162 ? -22.969 9.912   -4.364  1.00 95.13 162 A 1 
ATOM   1288 O  O   . LYS A 1 162 ? -23.792 10.201  -5.228  1.00 92.21 162 A 1 
ATOM   1289 C  CB  . LYS A 1 162 ? -23.310 11.786  -2.718  1.00 93.52 162 A 1 
ATOM   1290 C  CG  . LYS A 1 162 ? -23.879 12.181  -1.353  1.00 90.32 162 A 1 
ATOM   1291 C  CD  . LYS A 1 162 ? -24.346 13.636  -1.376  1.00 80.95 162 A 1 
ATOM   1292 C  CE  . LYS A 1 162 ? -24.984 14.003  -0.039  1.00 74.18 162 A 1 
ATOM   1293 N  NZ  . LYS A 1 162 ? -25.632 15.330  -0.101  1.00 63.83 162 A 1 
ATOM   1294 N  N   . VAL A 1 163 ? -21.837 9.303   -4.635  1.00 94.71 163 A 1 
ATOM   1295 C  CA  . VAL A 1 163 ? -21.443 8.779   -5.947  1.00 95.06 163 A 1 
ATOM   1296 C  C   . VAL A 1 163 ? -20.936 7.359   -5.716  1.00 95.94 163 A 1 
ATOM   1297 O  O   . VAL A 1 163 ? -20.210 7.164   -4.744  1.00 94.77 163 A 1 
ATOM   1298 C  CB  . VAL A 1 163 ? -20.342 9.660   -6.582  1.00 92.23 163 A 1 
ATOM   1299 C  CG1 . VAL A 1 163 ? -19.873 9.112   -7.927  1.00 80.70 163 A 1 
ATOM   1300 C  CG2 . VAL A 1 163 ? -20.848 11.085  -6.815  1.00 81.80 163 A 1 
ATOM   1301 N  N   . PRO A 1 164 ? -21.258 6.373   -6.570  1.00 96.63 164 A 1 
ATOM   1302 C  CA  . PRO A 1 164 ? -20.723 5.024   -6.410  1.00 96.83 164 A 1 
ATOM   1303 C  C   . PRO A 1 164 ? -19.193 5.053   -6.304  1.00 97.48 164 A 1 
ATOM   1304 O  O   . PRO A 1 164 ? -18.506 5.534   -7.203  1.00 96.98 164 A 1 
ATOM   1305 C  CB  . PRO A 1 164 ? -21.212 4.238   -7.630  1.00 95.88 164 A 1 
ATOM   1306 C  CG  . PRO A 1 164 ? -22.467 4.985   -8.055  1.00 93.95 164 A 1 
ATOM   1307 C  CD  . PRO A 1 164 ? -22.142 6.438   -7.721  1.00 96.09 164 A 1 
ATOM   1308 N  N   . LEU A 1 165 ? -18.679 4.573   -5.179  1.00 97.86 165 A 1 
ATOM   1309 C  CA  . LEU A 1 165 ? -17.258 4.598   -4.857  1.00 98.08 165 A 1 
ATOM   1310 C  C   . LEU A 1 165 ? -16.758 3.170   -4.658  1.00 98.20 165 A 1 
ATOM   1311 O  O   . LEU A 1 165 ? -17.387 2.383   -3.960  1.00 98.19 165 A 1 
ATOM   1312 C  CB  . LEU A 1 165 ? -17.027 5.483   -3.621  1.00 97.91 165 A 1 
ATOM   1313 C  CG  . LEU A 1 165 ? -15.553 5.628   -3.204  1.00 97.39 165 A 1 
ATOM   1314 C  CD1 . LEU A 1 165 ? -14.736 6.382   -4.240  1.00 96.65 165 A 1 
ATOM   1315 C  CD2 . LEU A 1 165 ? -15.462 6.394   -1.880  1.00 96.59 165 A 1 
ATOM   1316 N  N   . ASN A 1 166 ? -15.606 2.854   -5.242  1.00 98.45 166 A 1 
ATOM   1317 C  CA  . ASN A 1 166 ? -15.010 1.527   -5.202  1.00 98.60 166 A 1 
ATOM   1318 C  C   . ASN A 1 166 ? -13.612 1.560   -4.587  1.00 98.78 166 A 1 
ATOM   1319 O  O   . ASN A 1 166 ? -12.806 2.433   -4.904  1.00 98.61 166 A 1 
ATOM   1320 C  CB  . ASN A 1 166 ? -14.985 0.932   -6.617  1.00 98.49 166 A 1 
ATOM   1321 C  CG  . ASN A 1 166 ? -16.372 0.815   -7.219  1.00 98.33 166 A 1 
ATOM   1322 O  OD1 . ASN A 1 166 ? -17.080 -0.147  -6.999  1.00 93.96 166 A 1 
ATOM   1323 N  ND2 . ASN A 1 166 ? -16.794 1.802   -7.987  1.00 93.27 166 A 1 
ATOM   1324 N  N   . ALA A 1 167 ? -13.315 0.578   -3.743  1.00 98.65 167 A 1 
ATOM   1325 C  CA  . ALA A 1 167 ? -11.949 0.238   -3.390  1.00 98.76 167 A 1 
ATOM   1326 C  C   . ALA A 1 167 ? -11.334 -0.580  -4.533  1.00 98.89 167 A 1 
ATOM   1327 O  O   . ALA A 1 167 ? -11.929 -1.554  -4.989  1.00 98.78 167 A 1 
ATOM   1328 C  CB  . ALA A 1 167 ? -11.941 -0.545  -2.078  1.00 98.63 167 A 1 
ATOM   1329 N  N   . VAL A 1 168 ? -10.151 -0.187  -4.994  1.00 98.89 168 A 1 
ATOM   1330 C  CA  . VAL A 1 168 ? -9.387  -0.908  -6.011  1.00 98.85 168 A 1 
ATOM   1331 C  C   . VAL A 1 168 ? -8.002  -1.193  -5.444  1.00 98.84 168 A 1 
ATOM   1332 O  O   . VAL A 1 168 ? -7.284  -0.271  -5.082  1.00 98.81 168 A 1 
ATOM   1333 C  CB  . VAL A 1 168 ? -9.278  -0.100  -7.320  1.00 98.81 168 A 1 
ATOM   1334 C  CG1 . VAL A 1 168 ? -8.496  -0.869  -8.384  1.00 98.48 168 A 1 
ATOM   1335 C  CG2 . VAL A 1 168 ? -10.669 0.228   -7.876  1.00 98.52 168 A 1 
ATOM   1336 N  N   . VAL A 1 169 ? -7.639  -2.465  -5.355  1.00 98.88 169 A 1 
ATOM   1337 C  CA  . VAL A 1 169 ? -6.328  -2.902  -4.876  1.00 98.82 169 A 1 
ATOM   1338 C  C   . VAL A 1 169 ? -5.488  -3.373  -6.055  1.00 98.83 169 A 1 
ATOM   1339 O  O   . VAL A 1 169 ? -5.914  -4.249  -6.803  1.00 98.72 169 A 1 
ATOM   1340 C  CB  . VAL A 1 169 ? -6.448  -3.981  -3.794  1.00 98.78 169 A 1 
ATOM   1341 C  CG1 . VAL A 1 169 ? -5.088  -4.555  -3.386  1.00 98.25 169 A 1 
ATOM   1342 C  CG2 . VAL A 1 169 ? -7.105  -3.382  -2.547  1.00 98.32 169 A 1 
ATOM   1343 N  N   . LEU A 1 170 ? -4.294  -2.809  -6.200  1.00 98.78 170 A 1 
ATOM   1344 C  CA  . LEU A 1 170 ? -3.274  -3.258  -7.142  1.00 98.65 170 A 1 
ATOM   1345 C  C   . LEU A 1 170 ? -2.157  -3.995  -6.409  1.00 98.53 170 A 1 
ATOM   1346 O  O   . LEU A 1 170 ? -1.634  -3.497  -5.404  1.00 98.31 170 A 1 
ATOM   1347 C  CB  . LEU A 1 170 ? -2.714  -2.071  -7.944  1.00 98.65 170 A 1 
ATOM   1348 C  CG  . LEU A 1 170 ? -3.723  -1.351  -8.848  1.00 98.30 170 A 1 
ATOM   1349 C  CD1 . LEU A 1 170 ? -3.021  -0.212  -9.594  1.00 97.92 170 A 1 
ATOM   1350 C  CD2 . LEU A 1 170 ? -4.342  -2.289  -9.888  1.00 97.67 170 A 1 
ATOM   1351 N  N   . ASN A 1 171 ? -1.737  -5.141  -6.939  1.00 98.31 171 A 1 
ATOM   1352 C  CA  . ASN A 1 171 ? -0.563  -5.860  -6.463  1.00 98.19 171 A 1 
ATOM   1353 C  C   . ASN A 1 171 ? 0.698   -5.326  -7.165  1.00 98.04 171 A 1 
ATOM   1354 O  O   . ASN A 1 171 ? 1.145   -5.858  -8.176  1.00 97.65 171 A 1 
ATOM   1355 C  CB  . ASN A 1 171 ? -0.763  -7.362  -6.662  1.00 97.73 171 A 1 
ATOM   1356 C  CG  . ASN A 1 171 ? 0.411   -8.160  -6.121  1.00 97.58 171 A 1 
ATOM   1357 O  OD1 . ASN A 1 171 ? 1.336   -7.638  -5.522  1.00 95.79 171 A 1 
ATOM   1358 N  ND2 . ASN A 1 171 ? 0.388   -9.452  -6.325  1.00 94.90 171 A 1 
ATOM   1359 N  N   . THR A 1 172 ? 1.292   -4.266  -6.622  1.00 97.97 172 A 1 
ATOM   1360 C  CA  . THR A 1 172 ? 2.510   -3.671  -7.193  1.00 97.91 172 A 1 
ATOM   1361 C  C   . THR A 1 172 ? 3.789   -4.416  -6.813  1.00 97.77 172 A 1 
ATOM   1362 O  O   . THR A 1 172 ? 4.836   -4.123  -7.378  1.00 97.42 172 A 1 
ATOM   1363 C  CB  . THR A 1 172 ? 2.633   -2.180  -6.861  1.00 97.91 172 A 1 
ATOM   1364 O  OG1 . THR A 1 172 ? 2.540   -1.985  -5.465  1.00 96.79 172 A 1 
ATOM   1365 C  CG2 . THR A 1 172 ? 1.520   -1.390  -7.528  1.00 96.52 172 A 1 
ATOM   1366 N  N   . VAL A 1 173 ? 3.722   -5.432  -5.954  1.00 97.63 173 A 1 
ATOM   1367 C  CA  . VAL A 1 173 ? 4.850   -6.351  -5.728  1.00 97.27 173 A 1 
ATOM   1368 C  C   . VAL A 1 173 ? 5.214   -7.087  -7.021  1.00 97.16 173 A 1 
ATOM   1369 O  O   . VAL A 1 173 ? 6.377   -7.411  -7.239  1.00 96.97 173 A 1 
ATOM   1370 C  CB  . VAL A 1 173 ? 4.545   -7.364  -4.607  1.00 97.10 173 A 1 
ATOM   1371 C  CG1 . VAL A 1 173 ? 5.751   -8.259  -4.305  1.00 96.14 173 A 1 
ATOM   1372 C  CG2 . VAL A 1 173 ? 4.160   -6.648  -3.300  1.00 96.31 173 A 1 
ATOM   1373 N  N   . LEU A 1 174 ? 4.264   -7.249  -7.944  1.00 97.37 174 A 1 
ATOM   1374 C  CA  . LEU A 1 174 ? 4.520   -7.770  -9.293  1.00 97.07 174 A 1 
ATOM   1375 C  C   . LEU A 1 174 ? 5.489   -6.887  -10.094 1.00 97.05 174 A 1 
ATOM   1376 O  O   . LEU A 1 174 ? 6.168   -7.385  -10.986 1.00 96.77 174 A 1 
ATOM   1377 C  CB  . LEU A 1 174 ? 3.200   -7.876  -10.073 1.00 96.87 174 A 1 
ATOM   1378 C  CG  . LEU A 1 174 ? 2.141   -8.815  -9.459  1.00 96.51 174 A 1 
ATOM   1379 C  CD1 . LEU A 1 174 ? 0.897   -8.827  -10.360 1.00 96.04 174 A 1 
ATOM   1380 C  CD2 . LEU A 1 174 ? 2.650   -10.248 -9.314  1.00 95.80 174 A 1 
ATOM   1381 N  N   . TYR A 1 175 ? 5.582   -5.603  -9.759  1.00 97.16 175 A 1 
ATOM   1382 C  CA  . TYR A 1 175 ? 6.412   -4.633  -10.469 1.00 97.20 175 A 1 
ATOM   1383 C  C   . TYR A 1 175 ? 7.712   -4.297  -9.745  1.00 97.27 175 A 1 
ATOM   1384 O  O   . TYR A 1 175 ? 8.542   -3.564  -10.279 1.00 96.77 175 A 1 
ATOM   1385 C  CB  . TYR A 1 175 ? 5.586   -3.365  -10.729 1.00 97.31 175 A 1 
ATOM   1386 C  CG  . TYR A 1 175 ? 4.223   -3.586  -11.345 1.00 97.69 175 A 1 
ATOM   1387 C  CD1 . TYR A 1 175 ? 4.005   -4.625  -12.268 1.00 97.39 175 A 1 
ATOM   1388 C  CD2 . TYR A 1 175 ? 3.148   -2.747  -10.985 1.00 97.36 175 A 1 
ATOM   1389 C  CE1 . TYR A 1 175 ? 2.732   -4.829  -12.835 1.00 97.31 175 A 1 
ATOM   1390 C  CE2 . TYR A 1 175 ? 1.881   -2.937  -11.557 1.00 97.28 175 A 1 
ATOM   1391 C  CZ  . TYR A 1 175 ? 1.677   -3.977  -12.479 1.00 97.76 175 A 1 
ATOM   1392 O  OH  . TYR A 1 175 ? 0.451   -4.164  -13.052 1.00 97.55 175 A 1 
ATOM   1393 N  N   . TYR A 1 176 ? 7.908   -4.808  -8.538  1.00 96.80 176 A 1 
ATOM   1394 C  CA  . TYR A 1 176 ? 9.064   -4.497  -7.710  1.00 96.59 176 A 1 
ATOM   1395 C  C   . TYR A 1 176 ? 10.359  -4.947  -8.382  1.00 96.34 176 A 1 
ATOM   1396 O  O   . TYR A 1 176 ? 10.456  -6.077  -8.861  1.00 96.25 176 A 1 
ATOM   1397 C  CB  . TYR A 1 176 ? 8.891   -5.133  -6.327  1.00 96.30 176 A 1 
ATOM   1398 C  CG  . TYR A 1 176 ? 9.858   -4.686  -5.255  1.00 95.98 176 A 1 
ATOM   1399 C  CD1 . TYR A 1 176 ? 10.408  -3.389  -5.243  1.00 94.65 176 A 1 
ATOM   1400 C  CD2 . TYR A 1 176 ? 10.179  -5.558  -4.201  1.00 94.53 176 A 1 
ATOM   1401 C  CE1 . TYR A 1 176 ? 11.254  -2.964  -4.197  1.00 93.20 176 A 1 
ATOM   1402 C  CE2 . TYR A 1 176 ? 11.020  -5.149  -3.145  1.00 93.18 176 A 1 
ATOM   1403 C  CZ  . TYR A 1 176 ? 11.546  -3.851  -3.147  1.00 93.49 176 A 1 
ATOM   1404 O  OH  . TYR A 1 176 ? 12.344  -3.435  -2.121  1.00 92.19 176 A 1 
ATOM   1405 N  N   . ASN A 1 177 ? 11.392  -4.094  -8.393  1.00 96.43 177 A 1 
ATOM   1406 C  CA  . ASN A 1 177 ? 12.650  -4.371  -9.089  1.00 95.47 177 A 1 
ATOM   1407 C  C   . ASN A 1 177 ? 13.513  -5.477  -8.442  1.00 95.65 177 A 1 
ATOM   1408 O  O   . ASN A 1 177 ? 14.484  -5.926  -9.042  1.00 94.24 177 A 1 
ATOM   1409 C  CB  . ASN A 1 177 ? 13.420  -3.054  -9.315  1.00 93.21 177 A 1 
ATOM   1410 C  CG  . ASN A 1 177 ? 13.892  -2.382  -8.042  1.00 90.51 177 A 1 
ATOM   1411 O  OD1 . ASN A 1 177 ? 13.778  -2.894  -6.938  1.00 81.94 177 A 1 
ATOM   1412 N  ND2 . ASN A 1 177 ? 14.450  -1.204  -8.175  1.00 82.32 177 A 1 
ATOM   1413 N  N   . TYR A 1 178 ? 13.129  -5.971  -7.267  1.00 95.71 178 A 1 
ATOM   1414 C  CA  . TYR A 1 178 ? 13.686  -7.187  -6.678  1.00 95.06 178 A 1 
ATOM   1415 C  C   . TYR A 1 178 ? 12.887  -8.456  -7.024  1.00 95.02 178 A 1 
ATOM   1416 O  O   . TYR A 1 178 ? 13.317  -9.564  -6.690  1.00 93.08 178 A 1 
ATOM   1417 C  CB  . TYR A 1 178 ? 13.828  -7.014  -5.155  1.00 94.51 178 A 1 
ATOM   1418 C  CG  . TYR A 1 178 ? 14.858  -5.973  -4.762  1.00 92.88 178 A 1 
ATOM   1419 C  CD1 . TYR A 1 178 ? 16.230  -6.253  -4.897  1.00 88.05 178 A 1 
ATOM   1420 C  CD2 . TYR A 1 178 ? 14.456  -4.727  -4.272  1.00 87.96 178 A 1 
ATOM   1421 C  CE1 . TYR A 1 178 ? 17.191  -5.293  -4.539  1.00 85.37 178 A 1 
ATOM   1422 C  CE2 . TYR A 1 178 ? 15.413  -3.752  -3.915  1.00 85.66 178 A 1 
ATOM   1423 C  CZ  . TYR A 1 178 ? 16.772  -4.046  -4.048  1.00 86.04 178 A 1 
ATOM   1424 O  OH  . TYR A 1 178 ? 17.714  -3.101  -3.714  1.00 83.70 178 A 1 
ATOM   1425 N  N   . ASN A 1 179 ? 11.748  -8.338  -7.704  1.00 95.89 179 A 1 
ATOM   1426 C  CA  . ASN A 1 179 ? 10.928  -9.470  -8.126  1.00 95.74 179 A 1 
ATOM   1427 C  C   . ASN A 1 179 ? 11.429  -10.043 -9.459  1.00 95.54 179 A 1 
ATOM   1428 O  O   . ASN A 1 179 ? 11.028  -9.619  -10.543 1.00 94.95 179 A 1 
ATOM   1429 C  CB  . ASN A 1 179 ? 9.455   -9.058  -8.165  1.00 95.53 179 A 1 
ATOM   1430 C  CG  . ASN A 1 179 ? 8.535   -10.234 -8.429  1.00 95.90 179 A 1 
ATOM   1431 O  OD1 . ASN A 1 179 ? 8.937   -11.351 -8.730  1.00 94.56 179 A 1 
ATOM   1432 N  ND2 . ASN A 1 179 ? 7.246   -10.002 -8.305  1.00 94.02 179 A 1 
ATOM   1433 N  N   . LYS A 1 180 ? 12.298  -11.048 -9.378  1.00 95.19 180 A 1 
ATOM   1434 C  CA  . LYS A 1 180 ? 12.909  -11.672 -10.558 1.00 94.33 180 A 1 
ATOM   1435 C  C   . LYS A 1 180 ? 11.922  -12.467 -11.413 1.00 93.83 180 A 1 
ATOM   1436 O  O   . LYS A 1 180 ? 12.244  -12.786 -12.551 1.00 91.66 180 A 1 
ATOM   1437 C  CB  . LYS A 1 180 ? 14.074  -12.567 -10.130 1.00 93.57 180 A 1 
ATOM   1438 C  CG  . LYS A 1 180 ? 15.196  -11.770 -9.441  1.00 88.84 180 A 1 
ATOM   1439 C  CD  . LYS A 1 180 ? 16.363  -12.695 -9.102  1.00 80.78 180 A 1 
ATOM   1440 C  CE  . LYS A 1 180 ? 17.456  -11.893 -8.411  1.00 72.31 180 A 1 
ATOM   1441 N  NZ  . LYS A 1 180 ? 18.621  -12.750 -8.058  1.00 62.00 180 A 1 
ATOM   1442 N  N   . GLN A 1 181 ? 10.735  -12.783 -10.908 1.00 94.52 181 A 1 
ATOM   1443 C  CA  . GLN A 1 181 ? 9.741   -13.556 -11.654 1.00 93.45 181 A 1 
ATOM   1444 C  C   . GLN A 1 181 ? 9.035   -12.740 -12.743 1.00 93.15 181 A 1 
ATOM   1445 O  O   . GLN A 1 181 ? 8.410   -13.323 -13.628 1.00 90.17 181 A 1 
ATOM   1446 C  CB  . GLN A 1 181 ? 8.692   -14.136 -10.700 1.00 92.15 181 A 1 
ATOM   1447 C  CG  . GLN A 1 181 ? 9.268   -15.080 -9.648  1.00 88.90 181 A 1 
ATOM   1448 C  CD  . GLN A 1 181 ? 8.176   -15.889 -8.964  1.00 84.13 181 A 1 
ATOM   1449 O  OE1 . GLN A 1 181 ? 7.141   -16.195 -9.538  1.00 76.92 181 A 1 
ATOM   1450 N  NE2 . GLN A 1 181 ? 8.361   -16.289 -7.729  1.00 73.17 181 A 1 
ATOM   1451 N  N   . THR A 1 182 ? 9.117   -11.409 -12.677 1.00 94.89 182 A 1 
ATOM   1452 C  CA  . THR A 1 182 ? 8.343   -10.512 -13.541 1.00 94.76 182 A 1 
ATOM   1453 C  C   . THR A 1 182 ? 9.213   -9.587  -14.392 1.00 94.18 182 A 1 
ATOM   1454 O  O   . THR A 1 182 ? 8.678   -8.861  -15.223 1.00 92.62 182 A 1 
ATOM   1455 C  CB  . THR A 1 182 ? 7.359   -9.681  -12.711 1.00 94.78 182 A 1 
ATOM   1456 O  OG1 . THR A 1 182 ? 8.057   -8.967  -11.708 1.00 93.65 182 A 1 
ATOM   1457 C  CG2 . THR A 1 182 ? 6.326   -10.563 -12.015 1.00 93.62 182 A 1 
ATOM   1458 N  N   . MET A 1 183 ? 10.541  -9.625  -14.242 1.00 93.56 183 A 1 
ATOM   1459 C  CA  . MET A 1 183 ? 11.458  -8.688  -14.895 1.00 91.76 183 A 1 
ATOM   1460 C  C   . MET A 1 183 ? 11.374  -8.677  -16.428 1.00 90.35 183 A 1 
ATOM   1461 O  O   . MET A 1 183 ? 11.541  -7.619  -17.028 1.00 86.45 183 A 1 
ATOM   1462 C  CB  . MET A 1 183 ? 12.900  -8.969  -14.432 1.00 89.11 183 A 1 
ATOM   1463 C  CG  . MET A 1 183 ? 13.447  -10.336 -14.832 1.00 83.04 183 A 1 
ATOM   1464 S  SD  . MET A 1 183 ? 15.125  -10.675 -14.205 1.00 78.87 183 A 1 
ATOM   1465 C  CE  . MET A 1 183 ? 16.073  -9.575  -15.290 1.00 69.75 183 A 1 
ATOM   1466 N  N   . ASP A 1 184 ? 11.043  -9.806  -17.043 1.00 91.93 184 A 1 
ATOM   1467 C  CA  . ASP A 1 184 ? 10.971  -9.975  -18.499 1.00 90.33 184 A 1 
ATOM   1468 C  C   . ASP A 1 184 ? 9.531   -9.940  -19.045 1.00 89.96 184 A 1 
ATOM   1469 O  O   . ASP A 1 184 ? 9.300   -10.186 -20.230 1.00 84.91 184 A 1 
ATOM   1470 C  CB  . ASP A 1 184 ? 11.675  -11.282 -18.902 1.00 87.48 184 A 1 
ATOM   1471 C  CG  . ASP A 1 184 ? 13.141  -11.328 -18.485 1.00 82.18 184 A 1 
ATOM   1472 O  OD1 . ASP A 1 184 ? 13.859  -10.322 -18.713 1.00 77.04 184 A 1 
ATOM   1473 O  OD2 . ASP A 1 184 ? 13.556  -12.372 -17.941 1.00 77.08 184 A 1 
ATOM   1474 N  N   . SER A 1 185 ? 8.550   -9.646  -18.196 1.00 92.42 185 A 1 
ATOM   1475 C  CA  . SER A 1 185 ? 7.149   -9.528  -18.604 1.00 92.07 185 A 1 
ATOM   1476 C  C   . SER A 1 185 ? 6.818   -8.099  -19.062 1.00 92.43 185 A 1 
ATOM   1477 O  O   . SER A 1 185 ? 7.546   -7.144  -18.802 1.00 89.54 185 A 1 
ATOM   1478 C  CB  . SER A 1 185 ? 6.233   -9.994  -17.468 1.00 89.20 185 A 1 
ATOM   1479 O  OG  . SER A 1 185 ? 4.896   -10.076 -17.911 1.00 79.41 185 A 1 
ATOM   1480 N  N   . THR A 1 186 ? 5.680   -7.945  -19.736 1.00 93.49 186 A 1 
ATOM   1481 C  CA  . THR A 1 186 ? 5.128   -6.634  -20.122 1.00 93.54 186 A 1 
ATOM   1482 C  C   . THR A 1 186 ? 3.865   -6.296  -19.333 1.00 94.40 186 A 1 
ATOM   1483 O  O   . THR A 1 186 ? 3.630   -5.134  -19.019 1.00 91.33 186 A 1 
ATOM   1484 C  CB  . THR A 1 186 ? 4.840   -6.583  -21.624 1.00 90.81 186 A 1 
ATOM   1485 O  OG1 . THR A 1 186 ? 4.021   -7.668  -22.012 1.00 83.56 186 A 1 
ATOM   1486 C  CG2 . THR A 1 186 ? 6.121   -6.650  -22.447 1.00 82.17 186 A 1 
ATOM   1487 N  N   . ASP A 1 187 ? 3.065   -7.307  -18.992 1.00 95.43 187 A 1 
ATOM   1488 C  CA  . ASP A 1 187 ? 1.870   -7.162  -18.161 1.00 96.34 187 A 1 
ATOM   1489 C  C   . ASP A 1 187 ? 1.718   -8.370  -17.214 1.00 96.40 187 A 1 
ATOM   1490 O  O   . ASP A 1 187 ? 0.963   -9.297  -17.498 1.00 95.66 187 A 1 
ATOM   1491 C  CB  . ASP A 1 187 ? 0.629   -6.954  -19.044 1.00 96.15 187 A 1 
ATOM   1492 C  CG  . ASP A 1 187 ? -0.589  -6.546  -18.213 1.00 96.80 187 A 1 
ATOM   1493 O  OD1 . ASP A 1 187 ? -0.432  -6.247  -17.003 1.00 96.60 187 A 1 
ATOM   1494 O  OD2 . ASP A 1 187 ? -1.704  -6.472  -18.779 1.00 96.41 187 A 1 
ATOM   1495 N  N   . PRO A 1 188 ? 2.472   -8.406  -16.096 1.00 96.62 188 A 1 
ATOM   1496 C  CA  . PRO A 1 188 ? 2.435   -9.516  -15.152 1.00 96.60 188 A 1 
ATOM   1497 C  C   . PRO A 1 188 ? 1.012   -9.798  -14.658 1.00 96.82 188 A 1 
ATOM   1498 O  O   . PRO A 1 188 ? 0.347   -8.915  -14.112 1.00 96.45 188 A 1 
ATOM   1499 C  CB  . PRO A 1 188 ? 3.362   -9.116  -14.008 1.00 96.01 188 A 1 
ATOM   1500 C  CG  . PRO A 1 188 ? 4.339   -8.149  -14.656 1.00 95.00 188 A 1 
ATOM   1501 C  CD  . PRO A 1 188 ? 3.482   -7.434  -15.692 1.00 96.64 188 A 1 
ATOM   1502 N  N   . LEU A 1 189 ? 0.559   -11.021 -14.870 1.00 96.21 189 A 1 
ATOM   1503 C  CA  . LEU A 1 189 ? -0.778  -11.516 -14.497 1.00 96.17 189 A 1 
ATOM   1504 C  C   . LEU A 1 189 ? -1.938  -10.667 -15.052 1.00 96.39 189 A 1 
ATOM   1505 O  O   . LEU A 1 189 ? -3.042  -10.701 -14.503 1.00 95.72 189 A 1 
ATOM   1506 C  CB  . LEU A 1 189 ? -0.848  -11.745 -12.975 1.00 95.72 189 A 1 
ATOM   1507 C  CG  . LEU A 1 189 ? 0.205   -12.715 -12.413 1.00 94.68 189 A 1 
ATOM   1508 C  CD1 . LEU A 1 189 ? 0.077   -12.791 -10.896 1.00 92.94 189 A 1 
ATOM   1509 C  CD2 . LEU A 1 189 ? 0.048   -14.124 -12.973 1.00 92.46 189 A 1 
ATOM   1510 N  N   . GLY A 1 190 ? -1.716  -9.918  -16.132 1.00 96.62 190 A 1 
ATOM   1511 C  CA  . GLY A 1 190 ? -2.747  -9.141  -16.820 1.00 96.80 190 A 1 
ATOM   1512 C  C   . GLY A 1 190 ? -3.280  -7.930  -16.039 1.00 97.58 190 A 1 
ATOM   1513 O  O   . GLY A 1 190 ? -4.341  -7.407  -16.368 1.00 97.41 190 A 1 
ATOM   1514 N  N   . GLN A 1 191 ? -2.577  -7.493  -14.996 1.00 97.45 191 A 1 
ATOM   1515 C  CA  . GLN A 1 191 ? -3.082  -6.461  -14.081 1.00 97.87 191 A 1 
ATOM   1516 C  C   . GLN A 1 191 ? -3.302  -5.102  -14.754 1.00 98.33 191 A 1 
ATOM   1517 O  O   . GLN A 1 191 ? -4.287  -4.435  -14.442 1.00 98.40 191 A 1 
ATOM   1518 C  CB  . GLN A 1 191 ? -2.146  -6.341  -12.872 1.00 97.23 191 A 1 
ATOM   1519 C  CG  . GLN A 1 191 ? -2.679  -5.337  -11.838 1.00 96.92 191 A 1 
ATOM   1520 C  CD  . GLN A 1 191 ? -1.872  -5.330  -10.537 1.00 97.76 191 A 1 
ATOM   1521 O  OE1 . GLN A 1 191 ? -2.423  -5.444  -9.464  1.00 92.40 191 A 1 
ATOM   1522 N  NE2 . GLN A 1 191 ? -0.573  -5.198  -10.604 1.00 93.56 191 A 1 
ATOM   1523 N  N   . PHE A 1 192 ? -2.431  -4.666  -15.667 1.00 98.24 192 A 1 
ATOM   1524 C  CA  . PHE A 1 192 ? -2.607  -3.378  -16.343 1.00 98.41 192 A 1 
ATOM   1525 C  C   . PHE A 1 192 ? -3.856  -3.364  -17.227 1.00 98.57 192 A 1 
ATOM   1526 O  O   . PHE A 1 192 ? -4.627  -2.403  -17.189 1.00 98.55 192 A 1 
ATOM   1527 C  CB  . PHE A 1 192 ? -1.375  -3.035  -17.181 1.00 98.34 192 A 1 
ATOM   1528 C  CG  . PHE A 1 192 ? -0.184  -2.530  -16.393 1.00 98.34 192 A 1 
ATOM   1529 C  CD1 . PHE A 1 192 ? -0.283  -1.329  -15.670 1.00 97.83 192 A 1 
ATOM   1530 C  CD2 . PHE A 1 192 ? 1.035   -3.225  -16.422 1.00 97.71 192 A 1 
ATOM   1531 C  CE1 . PHE A 1 192 ? 0.826   -0.831  -14.969 1.00 97.34 192 A 1 
ATOM   1532 C  CE2 . PHE A 1 192 ? 2.145   -2.727  -15.724 1.00 97.22 192 A 1 
ATOM   1533 C  CZ  . PHE A 1 192 ? 2.046   -1.530  -14.999 1.00 97.49 192 A 1 
ATOM   1534 N  N   . GLU A 1 193 ? -4.068  -4.427  -17.991 1.00 98.50 193 A 1 
ATOM   1535 C  CA  . GLU A 1 193 ? -5.229  -4.528  -18.880 1.00 98.45 193 A 1 
ATOM   1536 C  C   . GLU A 1 193 ? -6.538  -4.694  -18.087 1.00 98.60 193 A 1 
ATOM   1537 O  O   . GLU A 1 193 ? -7.563  -4.084  -18.406 1.00 98.50 193 A 1 
ATOM   1538 C  CB  . GLU A 1 193 ? -5.005  -5.696  -19.845 1.00 98.10 193 A 1 
ATOM   1539 C  CG  . GLU A 1 193 ? -5.652  -5.449  -21.216 1.00 86.99 193 A 1 
ATOM   1540 C  CD  . GLU A 1 193 ? -5.056  -4.241  -21.957 1.00 77.37 193 A 1 
ATOM   1541 O  OE1 . GLU A 1 193 ? -5.769  -3.670  -22.813 1.00 71.29 193 A 1 
ATOM   1542 O  OE2 . GLU A 1 193 ? -3.898  -3.848  -21.681 1.00 71.44 193 A 1 
ATOM   1543 N  N   . TRP A 1 194 ? -6.489  -5.434  -16.976 1.00 98.37 194 A 1 
ATOM   1544 C  CA  . TRP A 1 194 ? -7.582  -5.525  -16.016 1.00 98.56 194 A 1 
ATOM   1545 C  C   . TRP A 1 194 ? -7.911  -4.150  -15.418 1.00 98.74 194 A 1 
ATOM   1546 O  O   . TRP A 1 194 ? -9.067  -3.735  -15.441 1.00 98.70 194 A 1 
ATOM   1547 C  CB  . TRP A 1 194 ? -7.211  -6.529  -14.922 1.00 98.52 194 A 1 
ATOM   1548 C  CG  . TRP A 1 194 ? -8.169  -6.561  -13.771 1.00 98.59 194 A 1 
ATOM   1549 C  CD1 . TRP A 1 194 ? -9.297  -7.295  -13.703 1.00 98.38 194 A 1 
ATOM   1550 C  CD2 . TRP A 1 194 ? -8.092  -5.796  -12.528 1.00 98.62 194 A 1 
ATOM   1551 N  NE1 . TRP A 1 194 ? -9.927  -7.062  -12.491 1.00 98.32 194 A 1 
ATOM   1552 C  CE2 . TRP A 1 194 ? -9.221  -6.152  -11.745 1.00 98.51 194 A 1 
ATOM   1553 C  CE3 . TRP A 1 194 ? -7.177  -4.868  -11.999 1.00 98.51 194 A 1 
ATOM   1554 C  CZ2 . TRP A 1 194 ? -9.441  -5.603  -10.455 1.00 98.37 194 A 1 
ATOM   1555 C  CZ3 . TRP A 1 194 ? -7.399  -4.317  -10.720 1.00 98.41 194 A 1 
ATOM   1556 C  CH2 . TRP A 1 194 ? -8.513  -4.678  -9.966  1.00 98.37 194 A 1 
ATOM   1557 N  N   . PHE A 1 195 ? -6.908  -3.418  -14.945 1.00 98.62 195 A 1 
ATOM   1558 C  CA  . PHE A 1 195 ? -7.095  -2.091  -14.358 1.00 98.71 195 A 1 
ATOM   1559 C  C   . PHE A 1 195 ? -7.710  -1.113  -15.355 1.00 98.83 195 A 1 
ATOM   1560 O  O   . PHE A 1 195 ? -8.670  -0.417  -15.027 1.00 98.81 195 A 1 
ATOM   1561 C  CB  . PHE A 1 195 ? -5.752  -1.566  -13.846 1.00 98.76 195 A 1 
ATOM   1562 C  CG  . PHE A 1 195 ? -5.857  -0.211  -13.181 1.00 98.82 195 A 1 
ATOM   1563 C  CD1 . PHE A 1 195 ? -6.433  -0.096  -11.902 1.00 98.62 195 A 1 
ATOM   1564 C  CD2 . PHE A 1 195 ? -5.389  0.933   -13.829 1.00 98.61 195 A 1 
ATOM   1565 C  CE1 . PHE A 1 195 ? -6.524  1.155   -11.274 1.00 98.41 195 A 1 
ATOM   1566 C  CE2 . PHE A 1 195 ? -5.473  2.199   -13.207 1.00 98.41 195 A 1 
ATOM   1567 C  CZ  . PHE A 1 195 ? -6.036  2.304   -11.925 1.00 98.56 195 A 1 
ATOM   1568 N  N   . LYS A 1 196 ? -7.219  -1.112  -16.603 1.00 98.75 196 A 1 
ATOM   1569 C  CA  . LYS A 1 196 ? -7.797  -0.306  -17.674 1.00 98.78 196 A 1 
ATOM   1570 C  C   . LYS A 1 196 ? -9.272  -0.626  -17.888 1.00 98.75 196 A 1 
ATOM   1571 O  O   . LYS A 1 196 ? -10.097 0.278   -17.952 1.00 98.68 196 A 1 
ATOM   1572 C  CB  . LYS A 1 196 ? -6.992  -0.527  -18.962 1.00 98.47 196 A 1 
ATOM   1573 C  CG  . LYS A 1 196 ? -7.485  0.400   -20.083 1.00 95.38 196 A 1 
ATOM   1574 C  CD  . LYS A 1 196 ? -6.766  0.129   -21.404 1.00 92.60 196 A 1 
ATOM   1575 C  CE  . LYS A 1 196 ? -7.285  1.073   -22.490 1.00 84.17 196 A 1 
ATOM   1576 N  NZ  . LYS A 1 196 ? -8.756  0.953   -22.682 1.00 75.58 196 A 1 
ATOM   1577 N  N   . THR A 1 197 ? -9.626  -1.907  -17.946 1.00 98.78 197 A 1 
ATOM   1578 C  CA  . THR A 1 197 ? -11.020 -2.353  -18.128 1.00 98.78 197 A 1 
ATOM   1579 C  C   . THR A 1 197 ? -11.921 -1.887  -16.979 1.00 98.87 197 A 1 
ATOM   1580 O  O   . THR A 1 197 ? -13.009 -1.367  -17.217 1.00 98.72 197 A 1 
ATOM   1581 C  CB  . THR A 1 197 ? -11.073 -3.881  -18.262 1.00 98.58 197 A 1 
ATOM   1582 O  OG1 . THR A 1 197 ? -10.298 -4.287  -19.369 1.00 96.32 197 A 1 
ATOM   1583 C  CG2 . THR A 1 197 ? -12.488 -4.403  -18.490 1.00 95.70 197 A 1 
ATOM   1584 N  N   . VAL A 1 198 ? -11.450 -2.017  -15.735 1.00 98.82 198 A 1 
ATOM   1585 C  CA  . VAL A 1 198 ? -12.171 -1.564  -14.540 1.00 98.80 198 A 1 
ATOM   1586 C  C   . VAL A 1 198 ? -12.385 -0.049  -14.576 1.00 98.88 198 A 1 
ATOM   1587 O  O   . VAL A 1 198 ? -13.513 0.418   -14.420 1.00 98.79 198 A 1 
ATOM   1588 C  CB  . VAL A 1 198 ? -11.406 -1.997  -13.271 1.00 98.69 198 A 1 
ATOM   1589 C  CG1 . VAL A 1 198 ? -11.935 -1.324  -12.002 1.00 98.12 198 A 1 
ATOM   1590 C  CG2 . VAL A 1 198 ? -11.525 -3.513  -13.070 1.00 98.23 198 A 1 
ATOM   1591 N  N   . MET A 1 199 ? -11.340 0.724   -14.830 1.00 98.85 199 A 1 
ATOM   1592 C  CA  . MET A 1 199 ? -11.400 2.187   -14.834 1.00 98.82 199 A 1 
ATOM   1593 C  C   . MET A 1 199 ? -12.242 2.737   -15.990 1.00 98.85 199 A 1 
ATOM   1594 O  O   . MET A 1 199 ? -13.017 3.671   -15.782 1.00 98.73 199 A 1 
ATOM   1595 C  CB  . MET A 1 199 ? -9.985  2.765   -14.875 1.00 98.78 199 A 1 
ATOM   1596 C  CG  . MET A 1 199 ? -9.212  2.511   -13.577 1.00 98.23 199 A 1 
ATOM   1597 S  SD  . MET A 1 199 ? -9.887  3.378   -12.140 1.00 97.85 199 A 1 
ATOM   1598 C  CE  . MET A 1 199 ? -9.592  2.120   -10.904 1.00 93.61 199 A 1 
ATOM   1599 N  N   . ASP A 1 200 ? -12.153 2.148   -17.172 1.00 98.86 200 A 1 
ATOM   1600 C  CA  . ASP A 1 200 ? -13.023 2.503   -18.304 1.00 98.83 200 A 1 
ATOM   1601 C  C   . ASP A 1 200 ? -14.501 2.251   -17.964 1.00 98.84 200 A 1 
ATOM   1602 O  O   . ASP A 1 200 ? -15.370 3.071   -18.292 1.00 98.57 200 A 1 
ATOM   1603 C  CB  . ASP A 1 200 ? -12.629 1.700   -19.561 1.00 98.70 200 A 1 
ATOM   1604 C  CG  . ASP A 1 200 ? -11.375 2.198   -20.278 1.00 98.08 200 A 1 
ATOM   1605 O  OD1 . ASP A 1 200 ? -10.992 3.368   -20.074 1.00 96.42 200 A 1 
ATOM   1606 O  OD2 . ASP A 1 200 ? -10.829 1.442   -21.115 1.00 96.39 200 A 1 
ATOM   1607 N  N   . GLY A 1 201 ? -14.788 1.156   -17.277 1.00 98.75 201 A 1 
ATOM   1608 C  CA  . GLY A 1 201 ? -16.125 0.848   -16.778 1.00 98.71 201 A 1 
ATOM   1609 C  C   . GLY A 1 201 ? -16.627 1.889   -15.775 1.00 98.70 201 A 1 
ATOM   1610 O  O   . GLY A 1 201 ? -17.745 2.390   -15.919 1.00 98.56 201 A 1 
ATOM   1611 N  N   . TYR A 1 202 ? -15.803 2.272   -14.815 1.00 98.76 202 A 1 
ATOM   1612 C  CA  . TYR A 1 202 ? -16.149 3.294   -13.831 1.00 98.77 202 A 1 
ATOM   1613 C  C   . TYR A 1 202 ? -16.380 4.661   -14.480 1.00 98.66 202 A 1 
ATOM   1614 O  O   . TYR A 1 202 ? -17.400 5.300   -14.201 1.00 98.38 202 A 1 
ATOM   1615 C  CB  . TYR A 1 202 ? -15.070 3.382   -12.748 1.00 98.73 202 A 1 
ATOM   1616 C  CG  . TYR A 1 202 ? -14.924 2.178   -11.832 1.00 98.78 202 A 1 
ATOM   1617 C  CD1 . TYR A 1 202 ? -15.899 1.170   -11.759 1.00 98.54 202 A 1 
ATOM   1618 C  CD2 . TYR A 1 202 ? -13.792 2.099   -10.995 1.00 98.55 202 A 1 
ATOM   1619 C  CE1 . TYR A 1 202 ? -15.748 0.081   -10.878 1.00 98.46 202 A 1 
ATOM   1620 C  CE2 . TYR A 1 202 ? -13.633 1.024   -10.115 1.00 98.44 202 A 1 
ATOM   1621 C  CZ  . TYR A 1 202 ? -14.608 0.009   -10.057 1.00 98.61 202 A 1 
ATOM   1622 O  OH  . TYR A 1 202 ? -14.453 -1.041  -9.206  1.00 98.25 202 A 1 
ATOM   1623 N  N   . ARG A 1 203 ? -15.514 5.076   -15.389 1.00 98.71 203 A 1 
ATOM   1624 C  CA  . ARG A 1 203 ? -15.675 6.337   -16.127 1.00 98.55 203 A 1 
ATOM   1625 C  C   . ARG A 1 203 ? -17.008 6.373   -16.889 1.00 98.59 203 A 1 
ATOM   1626 O  O   . ARG A 1 203 ? -17.742 7.347   -16.783 1.00 98.00 203 A 1 
ATOM   1627 C  CB  . ARG A 1 203 ? -14.482 6.519   -17.070 1.00 98.18 203 A 1 
ATOM   1628 C  CG  . ARG A 1 203 ? -14.588 7.829   -17.869 1.00 96.90 203 A 1 
ATOM   1629 C  CD  . ARG A 1 203 ? -13.367 8.001   -18.778 1.00 96.19 203 A 1 
ATOM   1630 N  NE  . ARG A 1 203 ? -12.196 8.444   -18.022 1.00 95.07 203 A 1 
ATOM   1631 C  CZ  . ARG A 1 203 ? -10.928 8.289   -18.339 1.00 96.22 203 A 1 
ATOM   1632 N  NH1 . ARG A 1 203 ? -10.548 7.596   -19.383 1.00 90.62 203 A 1 
ATOM   1633 N  NH2 . ARG A 1 203 ? -10.010 8.849   -17.604 1.00 90.34 203 A 1 
ATOM   1634 N  N   . LYS A 1 204 ? -17.342 5.317   -17.625 1.00 98.67 204 A 1 
ATOM   1635 C  CA  . LYS A 1 204 ? -18.585 5.229   -18.410 1.00 98.54 204 A 1 
ATOM   1636 C  C   . LYS A 1 204 ? -19.851 5.253   -17.560 1.00 98.49 204 A 1 
ATOM   1637 O  O   . LYS A 1 204 ? -20.889 5.703   -18.034 1.00 97.78 204 A 1 
ATOM   1638 C  CB  . LYS A 1 204 ? -18.570 3.958   -19.266 1.00 98.16 204 A 1 
ATOM   1639 C  CG  . LYS A 1 204 ? -17.632 4.080   -20.466 1.00 87.94 204 A 1 
ATOM   1640 C  CD  . LYS A 1 204 ? -17.523 2.732   -21.184 1.00 84.80 204 A 1 
ATOM   1641 C  CE  . LYS A 1 204 ? -16.528 2.843   -22.330 1.00 72.77 204 A 1 
ATOM   1642 N  NZ  . LYS A 1 204 ? -16.302 1.527   -22.976 1.00 64.04 204 A 1 
ATOM   1643 N  N   . THR A 1 205 ? -19.775 4.770   -16.328 1.00 98.22 205 A 1 
ATOM   1644 C  CA  . THR A 1 205 ? -20.927 4.647   -15.413 1.00 98.09 205 A 1 
ATOM   1645 C  C   . THR A 1 205 ? -20.949 5.708   -14.315 1.00 97.88 205 A 1 
ATOM   1646 O  O   . THR A 1 205 ? -21.815 5.670   -13.447 1.00 97.03 205 A 1 
ATOM   1647 C  CB  . THR A 1 205 ? -21.015 3.232   -14.838 1.00 97.85 205 A 1 
ATOM   1648 O  OG1 . THR A 1 205 ? -19.812 2.887   -14.179 1.00 96.58 205 A 1 
ATOM   1649 C  CG2 . THR A 1 205 ? -21.255 2.183   -15.921 1.00 95.85 205 A 1 
ATOM   1650 N  N   . GLY A 1 206 ? -20.027 6.673   -14.335 1.00 97.83 206 A 1 
ATOM   1651 C  CA  . GLY A 1 206 ? -19.953 7.755   -13.352 1.00 97.59 206 A 1 
ATOM   1652 C  C   . GLY A 1 206 ? -19.520 7.308   -11.954 1.00 97.60 206 A 1 
ATOM   1653 O  O   . GLY A 1 206 ? -19.811 7.992   -10.973 1.00 96.66 206 A 1 
ATOM   1654 N  N   . GLN A 1 207 ? -18.847 6.169   -11.852 1.00 98.00 207 A 1 
ATOM   1655 C  CA  . GLN A 1 207 ? -18.293 5.670   -10.599 1.00 98.13 207 A 1 
ATOM   1656 C  C   . GLN A 1 207 ? -16.914 6.264   -10.327 1.00 98.20 207 A 1 
ATOM   1657 O  O   . GLN A 1 207 ? -16.218 6.719   -11.232 1.00 98.06 207 A 1 
ATOM   1658 C  CB  . GLN A 1 207 ? -18.224 4.133   -10.600 1.00 97.90 207 A 1 
ATOM   1659 C  CG  . GLN A 1 207 ? -19.569 3.483   -10.882 1.00 97.13 207 A 1 
ATOM   1660 C  CD  . GLN A 1 207 ? -19.525 1.967   -10.703 1.00 97.00 207 A 1 
ATOM   1661 O  OE1 . GLN A 1 207 ? -19.103 1.468   -9.665  1.00 91.55 207 A 1 
ATOM   1662 N  NE2 . GLN A 1 207 ? -19.949 1.213   -11.678 1.00 90.80 207 A 1 
ATOM   1663 N  N   . ARG A 1 208 ? -16.495 6.222   -9.061  1.00 98.21 208 A 1 
ATOM   1664 C  CA  . ARG A 1 208 ? -15.176 6.683   -8.624  1.00 98.39 208 A 1 
ATOM   1665 C  C   . ARG A 1 208 ? -14.424 5.593   -7.865  1.00 98.57 208 A 1 
ATOM   1666 O  O   . ARG A 1 208 ? -15.009 4.577   -7.474  1.00 98.29 208 A 1 
ATOM   1667 C  CB  . ARG A 1 208 ? -15.311 7.966   -7.802  1.00 97.89 208 A 1 
ATOM   1668 C  CG  . ARG A 1 208 ? -15.937 9.091   -8.634  1.00 95.07 208 A 1 
ATOM   1669 C  CD  . ARG A 1 208 ? -15.812 10.415  -7.910  1.00 88.63 208 A 1 
ATOM   1670 N  NE  . ARG A 1 208 ? -16.530 11.481  -8.614  1.00 81.39 208 A 1 
ATOM   1671 C  CZ  . ARG A 1 208 ? -16.366 12.773  -8.418  1.00 73.18 208 A 1 
ATOM   1672 N  NH1 . ARG A 1 208 ? -15.472 13.240  -7.592  1.00 67.48 208 A 1 
ATOM   1673 N  NH2 . ARG A 1 208 ? -17.111 13.627  -9.042  1.00 69.48 208 A 1 
ATOM   1674 N  N   . ALA A 1 209 ? -13.126 5.816   -7.662  1.00 98.59 209 A 1 
ATOM   1675 C  CA  . ALA A 1 209 ? -12.258 4.859   -7.001  1.00 98.69 209 A 1 
ATOM   1676 C  C   . ALA A 1 209 ? -11.282 5.517   -6.023  1.00 98.71 209 A 1 
ATOM   1677 O  O   . ALA A 1 209 ? -10.759 6.604   -6.265  1.00 98.53 209 A 1 
ATOM   1678 C  CB  . ALA A 1 209 ? -11.512 4.051   -8.068  1.00 98.55 209 A 1 
ATOM   1679 N  N   . ILE A 1 210 ? -10.997 4.803   -4.938  1.00 98.74 210 A 1 
ATOM   1680 C  CA  . ILE A 1 210 ? -9.778  4.975   -4.154  1.00 98.76 210 A 1 
ATOM   1681 C  C   . ILE A 1 210 ? -8.898  3.764   -4.455  1.00 98.87 210 A 1 
ATOM   1682 O  O   . ILE A 1 210 ? -9.309  2.624   -4.250  1.00 98.79 210 A 1 
ATOM   1683 C  CB  . ILE A 1 210 ? -10.089 5.135   -2.654  1.00 98.64 210 A 1 
ATOM   1684 C  CG1 . ILE A 1 210 ? -10.883 6.440   -2.425  1.00 98.05 210 A 1 
ATOM   1685 C  CG2 . ILE A 1 210 ? -8.781  5.142   -1.839  1.00 98.28 210 A 1 
ATOM   1686 C  CD1 . ILE A 1 210 ? -11.424 6.603   -1.004  1.00 96.28 210 A 1 
ATOM   1687 N  N   . VAL A 1 211 ? -7.702  4.009   -4.976  1.00 98.74 211 A 1 
ATOM   1688 C  CA  . VAL A 1 211 ? -6.757  2.952   -5.343  1.00 98.79 211 A 1 
ATOM   1689 C  C   . VAL A 1 211 ? -5.764  2.753   -4.206  1.00 98.77 211 A 1 
ATOM   1690 O  O   . VAL A 1 211 ? -5.251  3.726   -3.661  1.00 98.69 211 A 1 
ATOM   1691 C  CB  . VAL A 1 211 ? -6.054  3.253   -6.677  1.00 98.74 211 A 1 
ATOM   1692 C  CG1 . VAL A 1 211 ? -5.165  2.087   -7.107  1.00 98.36 211 A 1 
ATOM   1693 C  CG2 . VAL A 1 211 ? -7.068  3.504   -7.801  1.00 98.35 211 A 1 
ATOM   1694 N  N   . SER A 1 212 ? -5.478  1.507   -3.855  1.00 98.73 212 A 1 
ATOM   1695 C  CA  . SER A 1 212 ? -4.468  1.169   -2.857  1.00 98.66 212 A 1 
ATOM   1696 C  C   . SER A 1 212 ? -3.479  0.156   -3.419  1.00 98.66 212 A 1 
ATOM   1697 O  O   . SER A 1 212 ? -3.848  -0.726  -4.193  1.00 98.42 212 A 1 
ATOM   1698 C  CB  . SER A 1 212 ? -5.109  0.651   -1.573  1.00 98.10 212 A 1 
ATOM   1699 O  OG  . SER A 1 212 ? -6.044  1.585   -1.067  1.00 89.66 212 A 1 
ATOM   1700 N  N   . MET A 1 213 ? -2.205  0.276   -3.035  1.00 98.53 213 A 1 
ATOM   1701 C  CA  . MET A 1 213 ? -1.125  -0.616  -3.455  1.00 98.40 213 A 1 
ATOM   1702 C  C   . MET A 1 213 ? -0.030  -0.604  -2.399  1.00 98.39 213 A 1 
ATOM   1703 O  O   . MET A 1 213 ? 0.111   0.383   -1.670  1.00 97.72 213 A 1 
ATOM   1704 C  CB  . MET A 1 213 ? -0.597  -0.183  -4.831  1.00 97.36 213 A 1 
ATOM   1705 C  CG  . MET A 1 213 ? -0.016  1.236   -4.851  1.00 96.08 213 A 1 
ATOM   1706 S  SD  . MET A 1 213 ? 0.264   1.922   -6.509  1.00 96.52 213 A 1 
ATOM   1707 C  CE  . MET A 1 213 ? -1.431  2.157   -7.039  1.00 91.53 213 A 1 
ATOM   1708 N  N   . HIS A 1 214 ? 0.767   -1.675  -2.298  1.00 97.79 214 A 1 
ATOM   1709 C  CA  . HIS A 1 214 ? 1.833   -1.696  -1.307  1.00 97.58 214 A 1 
ATOM   1710 C  C   . HIS A 1 214 ? 2.977   -0.756  -1.691  1.00 97.13 214 A 1 
ATOM   1711 O  O   . HIS A 1 214 ? 3.317   0.152   -0.930  1.00 95.98 214 A 1 
ATOM   1712 C  CB  . HIS A 1 214 ? 2.304   -3.138  -1.074  1.00 97.31 214 A 1 
ATOM   1713 C  CG  . HIS A 1 214 ? 3.288   -3.207  0.055   1.00 97.16 214 A 1 
ATOM   1714 N  ND1 . HIS A 1 214 ? 3.038   -2.870  1.372   1.00 94.47 214 A 1 
ATOM   1715 C  CD2 . HIS A 1 214 ? 4.621   -3.539  -0.034  1.00 94.13 214 A 1 
ATOM   1716 C  CE1 . HIS A 1 214 ? 4.183   -2.994  2.055   1.00 94.68 214 A 1 
ATOM   1717 N  NE2 . HIS A 1 214 ? 5.161   -3.399  1.235   1.00 94.88 214 A 1 
ATOM   1718 N  N   . ILE A 1 215 ? 3.514   -0.911  -2.892  1.00 97.45 215 A 1 
ATOM   1719 C  CA  . ILE A 1 215 ? 4.662   -0.141  -3.391  1.00 97.24 215 A 1 
ATOM   1720 C  C   . ILE A 1 215 ? 4.175   0.924   -4.376  1.00 97.25 215 A 1 
ATOM   1721 O  O   . ILE A 1 215 ? 3.689   0.604   -5.462  1.00 97.25 215 A 1 
ATOM   1722 C  CB  . ILE A 1 215 ? 5.728   -1.069  -4.017  1.00 97.06 215 A 1 
ATOM   1723 C  CG1 . ILE A 1 215 ? 6.016   -2.287  -3.114  1.00 96.13 215 A 1 
ATOM   1724 C  CG2 . ILE A 1 215 ? 7.000   -0.250  -4.288  1.00 95.98 215 A 1 
ATOM   1725 C  CD1 . ILE A 1 215 ? 7.088   -3.246  -3.652  1.00 94.44 215 A 1 
ATOM   1726 N  N   . CYS A 1 216 ? 4.322   2.185   -4.013  1.00 96.76 216 A 1 
ATOM   1727 C  CA  . CYS A 1 216 ? 4.021   3.302   -4.895  1.00 96.44 216 A 1 
ATOM   1728 C  C   . CYS A 1 216 ? 5.061   3.432   -6.026  1.00 96.72 216 A 1 
ATOM   1729 O  O   . CYS A 1 216 ? 6.223   3.077   -5.832  1.00 95.58 216 A 1 
ATOM   1730 C  CB  . CYS A 1 216 ? 3.962   4.596   -4.068  1.00 94.41 216 A 1 
ATOM   1731 S  SG  . CYS A 1 216 ? 2.343   5.417   -4.028  1.00 89.23 216 A 1 
ATOM   1732 N  N   . PRO A 1 217 ? 4.703   3.998   -7.192  1.00 96.60 217 A 1 
ATOM   1733 C  CA  . PRO A 1 217 ? 5.683   4.457   -8.160  1.00 95.82 217 A 1 
ATOM   1734 C  C   . PRO A 1 217 ? 6.642   5.491   -7.558  1.00 94.93 217 A 1 
ATOM   1735 O  O   . PRO A 1 217 ? 6.275   6.244   -6.653  1.00 91.58 217 A 1 
ATOM   1736 C  CB  . PRO A 1 217 ? 4.884   5.079   -9.310  1.00 94.98 217 A 1 
ATOM   1737 C  CG  . PRO A 1 217 ? 3.480   4.530   -9.141  1.00 93.21 217 A 1 
ATOM   1738 C  CD  . PRO A 1 217 ? 3.358   4.300   -7.646  1.00 96.23 217 A 1 
ATOM   1739 N  N   . GLY A 1 218 ? 7.865   5.548   -8.086  1.00 91.46 218 A 1 
ATOM   1740 C  CA  . GLY A 1 218 ? 8.886   6.498   -7.679  1.00 89.38 218 A 1 
ATOM   1741 C  C   . GLY A 1 218 ? 10.058  5.845   -6.952  1.00 90.64 218 A 1 
ATOM   1742 O  O   . GLY A 1 218 ? 10.413  4.697   -7.213  1.00 88.10 218 A 1 
ATOM   1743 N  N   . VAL A 1 219 ? 10.686  6.606   -6.059  1.00 85.40 219 A 1 
ATOM   1744 C  CA  . VAL A 1 219 ? 11.976  6.280   -5.448  1.00 83.20 219 A 1 
ATOM   1745 C  C   . VAL A 1 219 ? 11.899  6.250   -3.921  1.00 82.46 219 A 1 
ATOM   1746 O  O   . VAL A 1 219 ? 10.985  6.812   -3.322  1.00 83.36 219 A 1 
ATOM   1747 C  CB  . VAL A 1 219 ? 13.072  7.248   -5.924  1.00 81.45 219 A 1 
ATOM   1748 C  CG1 . VAL A 1 219 ? 13.230  7.221   -7.443  1.00 76.95 219 A 1 
ATOM   1749 C  CG2 . VAL A 1 219 ? 12.803  8.696   -5.482  1.00 78.27 219 A 1 
ATOM   1750 N  N   . ALA A 1 220 ? 12.898  5.621   -3.281  1.00 80.80 220 A 1 
ATOM   1751 C  CA  . ALA A 1 220 ? 13.067  5.655   -1.836  1.00 79.20 220 A 1 
ATOM   1752 C  C   . ALA A 1 220 ? 14.082  6.723   -1.433  1.00 79.95 220 A 1 
ATOM   1753 O  O   . ALA A 1 220 ? 15.296  6.533   -1.562  1.00 79.42 220 A 1 
ATOM   1754 C  CB  . ALA A 1 220 ? 13.471  4.263   -1.342  1.00 78.56 220 A 1 
ATOM   1755 N  N   . GLU A 1 221 ? 13.610  7.841   -0.896  1.00 81.45 221 A 1 
ATOM   1756 C  CA  . GLU A 1 221 ? 14.446  8.988   -0.509  1.00 76.60 221 A 1 
ATOM   1757 C  C   . GLU A 1 221 ? 15.530  8.623   0.507   1.00 75.22 221 A 1 
ATOM   1758 O  O   . GLU A 1 221 ? 16.648  9.137   0.437   1.00 73.66 221 A 1 
ATOM   1759 C  CB  . GLU A 1 221 ? 13.560  10.101  0.074   1.00 76.72 221 A 1 
ATOM   1760 C  CG  . GLU A 1 221 ? 12.543  10.715  -0.896  1.00 73.95 221 A 1 
ATOM   1761 C  CD  . GLU A 1 221 ? 11.173  10.006  -0.945  1.00 70.40 221 A 1 
ATOM   1762 O  OE1 . GLU A 1 221 ? 10.185  10.685  -1.273  1.00 68.88 221 A 1 
ATOM   1763 O  OE2 . GLU A 1 221 ? 11.077  8.791   -0.688  1.00 73.61 221 A 1 
ATOM   1764 N  N   . ARG A 1 222 ? 15.242  7.701   1.427   1.00 79.28 222 A 1 
ATOM   1765 C  CA  . ARG A 1 222 ? 16.205  7.235   2.442   1.00 76.75 222 A 1 
ATOM   1766 C  C   . ARG A 1 222 ? 17.306  6.327   1.887   1.00 75.93 222 A 1 
ATOM   1767 O  O   . ARG A 1 222 ? 18.306  6.129   2.558   1.00 75.05 222 A 1 
ATOM   1768 C  CB  . ARG A 1 222 ? 15.484  6.505   3.580   1.00 76.21 222 A 1 
ATOM   1769 C  CG  . ARG A 1 222 ? 14.621  7.432   4.418   1.00 71.10 222 A 1 
ATOM   1770 C  CD  . ARG A 1 222 ? 14.023  6.702   5.625   1.00 68.27 222 A 1 
ATOM   1771 N  NE  . ARG A 1 222 ? 15.049  6.328   6.607   1.00 65.45 222 A 1 
ATOM   1772 C  CZ  . ARG A 1 222 ? 14.821  5.884   7.845   1.00 61.89 222 A 1 
ATOM   1773 N  NH1 . ARG A 1 222 ? 13.612  5.701   8.298   1.00 58.84 222 A 1 
ATOM   1774 N  NH2 . ARG A 1 222 ? 15.799  5.627   8.658   1.00 54.33 222 A 1 
ATOM   1775 N  N   . PHE A 1 223 ? 17.109  5.766   0.707   1.00 79.12 223 A 1 
ATOM   1776 C  CA  . PHE A 1 223 ? 17.995  4.797   0.073   1.00 79.03 223 A 1 
ATOM   1777 C  C   . PHE A 1 223 ? 18.556  5.344   -1.238  1.00 78.69 223 A 1 
ATOM   1778 O  O   . PHE A 1 223 ? 18.420  4.733   -2.297  1.00 75.93 223 A 1 
ATOM   1779 C  CB  . PHE A 1 223 ? 17.266  3.453   -0.079  1.00 79.14 223 A 1 
ATOM   1780 C  CG  . PHE A 1 223 ? 16.805  2.841   1.231   1.00 76.94 223 A 1 
ATOM   1781 C  CD1 . PHE A 1 223 ? 17.737  2.255   2.103   1.00 72.51 223 A 1 
ATOM   1782 C  CD2 . PHE A 1 223 ? 15.447  2.864   1.582   1.00 74.57 223 A 1 
ATOM   1783 C  CE1 . PHE A 1 223 ? 17.319  1.688   3.318   1.00 70.08 223 A 1 
ATOM   1784 C  CE2 . PHE A 1 223 ? 15.023  2.300   2.791   1.00 70.16 223 A 1 
ATOM   1785 C  CZ  . PHE A 1 223 ? 15.954  1.710   3.663   1.00 70.49 223 A 1 
ATOM   1786 N  N   . ASN A 1 224 ? 19.167  6.526   -1.169  1.00 80.78 224 A 1 
ATOM   1787 C  CA  . ASN A 1 224 ? 19.809  7.220   -2.292  1.00 78.90 224 A 1 
ATOM   1788 C  C   . ASN A 1 224 ? 18.893  7.412   -3.509  1.00 80.03 224 A 1 
ATOM   1789 O  O   . ASN A 1 224 ? 19.339  7.319   -4.651  1.00 76.77 224 A 1 
ATOM   1790 C  CB  . ASN A 1 224 ? 21.129  6.519   -2.648  1.00 77.65 224 A 1 
ATOM   1791 C  CG  . ASN A 1 224 ? 22.145  6.548   -1.524  1.00 70.92 224 A 1 
ATOM   1792 O  OD1 . ASN A 1 224 ? 22.139  7.405   -0.665  1.00 65.99 224 A 1 
ATOM   1793 N  ND2 . ASN A 1 224 ? 23.064  5.607   -1.516  1.00 63.32 224 A 1 
ATOM   1794 N  N   . TYR A 1 225 ? 17.611  7.675   -3.265  1.00 81.24 225 A 1 
ATOM   1795 C  CA  . TYR A 1 225 ? 16.606  7.846   -4.320  1.00 81.60 225 A 1 
ATOM   1796 C  C   . TYR A 1 225 ? 16.535  6.641   -5.273  1.00 83.03 225 A 1 
ATOM   1797 O  O   . TYR A 1 225 ? 16.298  6.792   -6.469  1.00 79.40 225 A 1 
ATOM   1798 C  CB  . TYR A 1 225 ? 16.812  9.187   -5.041  1.00 81.05 225 A 1 
ATOM   1799 C  CG  . TYR A 1 225 ? 16.791  10.386  -4.119  1.00 78.90 225 A 1 
ATOM   1800 C  CD1 . TYR A 1 225 ? 15.574  11.042  -3.854  1.00 76.16 225 A 1 
ATOM   1801 C  CD2 . TYR A 1 225 ? 17.976  10.849  -3.517  1.00 78.32 225 A 1 
ATOM   1802 C  CE1 . TYR A 1 225 ? 15.539  12.156  -3.000  1.00 71.75 225 A 1 
ATOM   1803 C  CE2 . TYR A 1 225 ? 17.950  11.955  -2.656  1.00 72.01 225 A 1 
ATOM   1804 C  CZ  . TYR A 1 225 ? 16.729  12.609  -2.403  1.00 72.37 225 A 1 
ATOM   1805 O  OH  . TYR A 1 225 ? 16.693  13.695  -1.568  1.00 68.30 225 A 1 
ATOM   1806 N  N   . SER A 1 226 ? 16.736  5.434   -4.747  1.00 83.33 226 A 1 
ATOM   1807 C  CA  . SER A 1 226 ? 16.696  4.206   -5.534  1.00 82.55 226 A 1 
ATOM   1808 C  C   . SER A 1 226 ? 15.294  3.924   -6.070  1.00 83.12 226 A 1 
ATOM   1809 O  O   . SER A 1 226 ? 14.305  4.013   -5.331  1.00 84.55 226 A 1 
ATOM   1810 C  CB  . SER A 1 226 ? 17.203  3.014   -4.724  1.00 82.48 226 A 1 
ATOM   1811 O  OG  . SER A 1 226 ? 16.458  2.836   -3.530  1.00 78.18 226 A 1 
ATOM   1812 N  N   . ASP A 1 227 ? 15.208  3.534   -7.349  1.00 87.23 227 A 1 
ATOM   1813 C  CA  . ASP A 1 227 ? 13.965  3.079   -7.958  1.00 86.90 227 A 1 
ATOM   1814 C  C   . ASP A 1 227 ? 13.399  1.879   -7.208  1.00 88.04 227 A 1 
ATOM   1815 O  O   . ASP A 1 227 ? 14.128  0.962   -6.814  1.00 86.52 227 A 1 
ATOM   1816 C  CB  . ASP A 1 227 ? 14.187  2.707   -9.428  1.00 84.90 227 A 1 
ATOM   1817 C  CG  . ASP A 1 227 ? 14.584  3.901   -10.301 1.00 81.21 227 A 1 
ATOM   1818 O  OD1 . ASP A 1 227 ? 13.981  4.981   -10.123 1.00 75.67 227 A 1 
ATOM   1819 O  OD2 . ASP A 1 227 ? 15.494  3.722   -11.145 1.00 76.99 227 A 1 
ATOM   1820 N  N   . GLN A 1 228 ? 12.079  1.865   -7.023  1.00 92.48 228 A 1 
ATOM   1821 C  CA  . GLN A 1 228 ? 11.378  0.772   -6.346  1.00 92.96 228 A 1 
ATOM   1822 C  C   . GLN A 1 228 ? 10.756  -0.207  -7.336  1.00 94.63 228 A 1 
ATOM   1823 O  O   . GLN A 1 228 ? 10.745  -1.414  -7.103  1.00 93.31 228 A 1 
ATOM   1824 C  CB  . GLN A 1 228 ? 10.314  1.345   -5.401  1.00 91.88 228 A 1 
ATOM   1825 C  CG  . GLN A 1 228 ? 10.890  2.251   -4.312  1.00 91.01 228 A 1 
ATOM   1826 C  CD  . GLN A 1 228 ? 11.986  1.536   -3.509  1.00 91.29 228 A 1 
ATOM   1827 O  OE1 . GLN A 1 228 ? 11.723  0.606   -2.770  1.00 83.23 228 A 1 
ATOM   1828 N  NE2 . GLN A 1 228 ? 13.228  1.910   -3.687  1.00 82.20 228 A 1 
ATOM   1829 N  N   . LEU A 1 229 ? 10.282  0.288   -8.468  1.00 95.17 229 A 1 
ATOM   1830 C  CA  . LEU A 1 229 ? 9.684   -0.526  -9.522  1.00 94.79 229 A 1 
ATOM   1831 C  C   . LEU A 1 229 ? 10.646  -0.617  -10.720 1.00 94.62 229 A 1 
ATOM   1832 O  O   . LEU A 1 229 ? 11.447  0.286   -10.952 1.00 94.37 229 A 1 
ATOM   1833 C  CB  . LEU A 1 229 ? 8.322   0.056   -9.922  1.00 95.51 229 A 1 
ATOM   1834 C  CG  . LEU A 1 229 ? 7.333   0.293   -8.757  1.00 95.39 229 A 1 
ATOM   1835 C  CD1 . LEU A 1 229 ? 5.992   0.767   -9.311  1.00 94.95 229 A 1 
ATOM   1836 C  CD2 . LEU A 1 229 ? 7.095   -0.967  -7.926  1.00 95.10 229 A 1 
ATOM   1837 N  N   . TYR A 1 230 ? 10.535  -1.693  -11.509 1.00 96.45 230 A 1 
ATOM   1838 C  CA  . TYR A 1 230 ? 11.189  -1.726  -12.809 1.00 95.71 230 A 1 
ATOM   1839 C  C   . TYR A 1 230 ? 10.733  -0.528  -13.652 1.00 95.93 230 A 1 
ATOM   1840 O  O   . TYR A 1 230 ? 9.531   -0.254  -13.671 1.00 95.59 230 A 1 
ATOM   1841 C  CB  . TYR A 1 230 ? 10.847  -3.032  -13.541 1.00 95.17 230 A 1 
ATOM   1842 C  CG  . TYR A 1 230 ? 11.507  -4.264  -12.971 1.00 95.22 230 A 1 
ATOM   1843 C  CD1 . TYR A 1 230 ? 12.891  -4.443  -13.099 1.00 93.55 230 A 1 
ATOM   1844 C  CD2 . TYR A 1 230 ? 10.735  -5.254  -12.329 1.00 93.83 230 A 1 
ATOM   1845 C  CE1 . TYR A 1 230 ? 13.512  -5.600  -12.595 1.00 92.75 230 A 1 
ATOM   1846 C  CE2 . TYR A 1 230 ? 11.344  -6.412  -11.825 1.00 92.97 230 A 1 
ATOM   1847 C  CZ  . TYR A 1 230 ? 12.731  -6.582  -11.958 1.00 93.77 230 A 1 
ATOM   1848 O  OH  . TYR A 1 230 ? 13.329  -7.709  -11.465 1.00 91.39 230 A 1 
ATOM   1849 N  N   . PRO A 1 231 ? 11.625  0.164   -14.374 1.00 95.59 231 A 1 
ATOM   1850 C  CA  . PRO A 1 231 ? 11.284  1.389   -15.105 1.00 94.48 231 A 1 
ATOM   1851 C  C   . PRO A 1 231 ? 10.068  1.238   -16.020 1.00 95.00 231 A 1 
ATOM   1852 O  O   . PRO A 1 231 ? 9.160   2.066   -15.991 1.00 94.73 231 A 1 
ATOM   1853 C  CB  . PRO A 1 231 ? 12.542  1.757   -15.881 1.00 93.18 231 A 1 
ATOM   1854 C  CG  . PRO A 1 231 ? 13.668  1.203   -15.003 1.00 90.85 231 A 1 
ATOM   1855 C  CD  . PRO A 1 231 ? 13.061  -0.073  -14.425 1.00 94.23 231 A 1 
ATOM   1856 N  N   . GLN A 1 232 ? 9.988   0.138   -16.786 1.00 95.67 232 A 1 
ATOM   1857 C  CA  . GLN A 1 232 ? 8.872   -0.109  -17.695 1.00 95.18 232 A 1 
ATOM   1858 C  C   . GLN A 1 232 ? 7.518   -0.254  -16.981 1.00 96.01 232 A 1 
ATOM   1859 O  O   . GLN A 1 232 ? 6.481   0.086   -17.554 1.00 95.66 232 A 1 
ATOM   1860 C  CB  . GLN A 1 232 ? 9.163   -1.327  -18.591 1.00 93.73 232 A 1 
ATOM   1861 C  CG  . GLN A 1 232 ? 9.186   -2.710  -17.917 1.00 88.03 232 A 1 
ATOM   1862 C  CD  . GLN A 1 232 ? 10.496  -3.096  -17.226 1.00 87.98 232 A 1 
ATOM   1863 O  OE1 . GLN A 1 232 ? 11.359  -2.272  -16.948 1.00 82.38 232 A 1 
ATOM   1864 N  NE2 . GLN A 1 232 ? 10.684  -4.370  -16.942 1.00 80.64 232 A 1 
ATOM   1865 N  N   . TYR A 1 233 ? 7.507   -0.747  -15.734 1.00 96.73 233 A 1 
ATOM   1866 C  CA  . TYR A 1 233 ? 6.288   -0.845  -14.939 1.00 96.97 233 A 1 
ATOM   1867 C  C   . TYR A 1 233 ? 5.989   0.453   -14.204 1.00 97.11 233 A 1 
ATOM   1868 O  O   . TYR A 1 233 ? 4.828   0.851   -14.148 1.00 97.05 233 A 1 
ATOM   1869 C  CB  . TYR A 1 233 ? 6.373   -2.014  -13.950 1.00 96.83 233 A 1 
ATOM   1870 C  CG  . TYR A 1 233 ? 6.616   -3.378  -14.562 1.00 96.99 233 A 1 
ATOM   1871 C  CD1 . TYR A 1 233 ? 6.024   -3.740  -15.789 1.00 95.85 233 A 1 
ATOM   1872 C  CD2 . TYR A 1 233 ? 7.435   -4.299  -13.894 1.00 96.03 233 A 1 
ATOM   1873 C  CE1 . TYR A 1 233 ? 6.283   -4.995  -16.359 1.00 95.40 233 A 1 
ATOM   1874 C  CE2 . TYR A 1 233 ? 7.699   -5.553  -14.453 1.00 95.42 233 A 1 
ATOM   1875 C  CZ  . TYR A 1 233 ? 7.134   -5.892  -15.696 1.00 95.88 233 A 1 
ATOM   1876 O  OH  . TYR A 1 233 ? 7.427   -7.097  -16.261 1.00 94.68 233 A 1 
ATOM   1877 N  N   . ASN A 1 234 ? 7.009   1.126   -13.698 1.00 96.66 234 A 1 
ATOM   1878 C  CA  . ASN A 1 234 ? 6.867   2.426   -13.064 1.00 96.41 234 A 1 
ATOM   1879 C  C   . ASN A 1 234 ? 6.156   3.414   -13.985 1.00 96.79 234 A 1 
ATOM   1880 O  O   . ASN A 1 234 ? 5.104   3.949   -13.626 1.00 97.06 234 A 1 
ATOM   1881 C  CB  . ASN A 1 234 ? 8.257   2.949   -12.657 1.00 96.10 234 A 1 
ATOM   1882 C  CG  . ASN A 1 234 ? 8.134   4.248   -11.889 1.00 96.13 234 A 1 
ATOM   1883 O  OD1 . ASN A 1 234 ? 7.878   4.249   -10.696 1.00 92.29 234 A 1 
ATOM   1884 N  ND2 . ASN A 1 234 ? 8.252   5.372   -12.558 1.00 91.96 234 A 1 
ATOM   1885 N  N   . ASP A 1 235 ? 6.683   3.599   -15.189 1.00 96.46 235 A 1 
ATOM   1886 C  CA  . ASP A 1 235 ? 6.175   4.596   -16.129 1.00 96.01 235 A 1 
ATOM   1887 C  C   . ASP A 1 235 ? 4.761   4.246   -16.587 1.00 96.74 235 A 1 
ATOM   1888 O  O   . ASP A 1 235 ? 3.867   5.094   -16.574 1.00 96.44 235 A 1 
ATOM   1889 C  CB  . ASP A 1 235 ? 7.139   4.704   -17.318 1.00 94.75 235 A 1 
ATOM   1890 C  CG  . ASP A 1 235 ? 8.550   5.191   -16.936 1.00 89.89 235 A 1 
ATOM   1891 O  OD1 . ASP A 1 235 ? 8.780   5.524   -15.753 1.00 85.75 235 A 1 
ATOM   1892 O  OD2 . ASP A 1 235 ? 9.402   5.206   -17.850 1.00 85.36 235 A 1 
ATOM   1893 N  N   . ARG A 1 236 ? 4.501   2.969   -16.897 1.00 97.07 236 A 1 
ATOM   1894 C  CA  . ARG A 1 236 ? 3.164   2.499   -17.269 1.00 97.39 236 A 1 
ATOM   1895 C  C   . ARG A 1 236 ? 2.162   2.637   -16.123 1.00 97.64 236 A 1 
ATOM   1896 O  O   . ARG A 1 236 ? 1.003   2.956   -16.373 1.00 97.50 236 A 1 
ATOM   1897 C  CB  . ARG A 1 236 ? 3.245   1.052   -17.782 1.00 96.99 236 A 1 
ATOM   1898 C  CG  . ARG A 1 236 ? 1.919   0.583   -18.400 1.00 94.84 236 A 1 
ATOM   1899 C  CD  . ARG A 1 236 ? 2.062   -0.810  -19.017 1.00 93.06 236 A 1 
ATOM   1900 N  NE  . ARG A 1 236 ? 0.811   -1.276  -19.629 1.00 90.68 236 A 1 
ATOM   1901 C  CZ  . ARG A 1 236 ? 0.588   -2.466  -20.162 1.00 87.83 236 A 1 
ATOM   1902 N  NH1 . ARG A 1 236 ? 1.519   -3.384  -20.209 1.00 85.27 236 A 1 
ATOM   1903 N  NH2 . ARG A 1 236 ? -0.576  -2.761  -20.661 1.00 82.76 236 A 1 
ATOM   1904 N  N   . LEU A 1 237 ? 2.576   2.416   -14.870 1.00 97.00 237 A 1 
ATOM   1905 C  CA  . LEU A 1 237 ? 1.711   2.578   -13.708 1.00 97.44 237 A 1 
ATOM   1906 C  C   . LEU A 1 237 ? 1.372   4.047   -13.457 1.00 97.79 237 A 1 
ATOM   1907 O  O   . LEU A 1 237 ? 0.203   4.371   -13.247 1.00 97.87 237 A 1 
ATOM   1908 C  CB  . LEU A 1 237 ? 2.369   1.912   -12.484 1.00 97.52 237 A 1 
ATOM   1909 C  CG  . LEU A 1 237 ? 1.527   1.989   -11.196 1.00 97.11 237 A 1 
ATOM   1910 C  CD1 . LEU A 1 237 ? 0.167   1.313   -11.344 1.00 96.62 237 A 1 
ATOM   1911 C  CD2 . LEU A 1 237 ? 2.283   1.299   -10.064 1.00 96.50 237 A 1 
ATOM   1912 N  N   . VAL A 1 238 ? 2.356   4.945   -13.530 1.00 97.22 238 A 1 
ATOM   1913 C  CA  . VAL A 1 238 ? 2.130   6.387   -13.428 1.00 97.15 238 A 1 
ATOM   1914 C  C   . VAL A 1 238 ? 1.137   6.850   -14.497 1.00 97.32 238 A 1 
ATOM   1915 O  O   . VAL A 1 238 ? 0.135   7.481   -14.170 1.00 97.65 238 A 1 
ATOM   1916 C  CB  . VAL A 1 238 ? 3.459   7.180   -13.534 1.00 96.88 238 A 1 
ATOM   1917 C  CG1 . VAL A 1 238 ? 3.218   8.691   -13.614 1.00 96.18 238 A 1 
ATOM   1918 C  CG2 . VAL A 1 238 ? 4.332   6.926   -12.305 1.00 96.26 238 A 1 
ATOM   1919 N  N   . ASP A 1 239 ? 1.372   6.473   -15.752 1.00 97.52 239 A 1 
ATOM   1920 C  CA  . ASP A 1 239 ? 0.480   6.793   -16.864 1.00 97.31 239 A 1 
ATOM   1921 C  C   . ASP A 1 239 ? -0.928  6.233   -16.650 1.00 97.66 239 A 1 
ATOM   1922 O  O   . ASP A 1 239 ? -1.912  6.948   -16.851 1.00 97.50 239 A 1 
ATOM   1923 C  CB  . ASP A 1 239 ? 1.070   6.242   -18.169 1.00 96.58 239 A 1 
ATOM   1924 C  CG  . ASP A 1 239 ? 2.038   7.187   -18.875 1.00 92.06 239 A 1 
ATOM   1925 O  OD1 . ASP A 1 239 ? 2.360   8.264   -18.327 1.00 88.66 239 A 1 
ATOM   1926 O  OD2 . ASP A 1 239 ? 2.338   6.886   -20.050 1.00 88.49 239 A 1 
ATOM   1927 N  N   . SER A 1 240 ? -1.037  4.981   -16.210 1.00 97.79 240 A 1 
ATOM   1928 C  CA  . SER A 1 240 ? -2.325  4.315   -15.978 1.00 97.78 240 A 1 
ATOM   1929 C  C   . SER A 1 240 ? -3.127  4.999   -14.870 1.00 98.15 240 A 1 
ATOM   1930 O  O   . SER A 1 240 ? -4.333  5.165   -15.010 1.00 97.87 240 A 1 
ATOM   1931 C  CB  . SER A 1 240 ? -2.135  2.841   -15.618 1.00 97.03 240 A 1 
ATOM   1932 O  OG  . SER A 1 240 ? -1.518  2.133   -16.676 1.00 90.92 240 A 1 
ATOM   1933 N  N   . LEU A 1 241 ? -2.479  5.415   -13.790 1.00 97.77 241 A 1 
ATOM   1934 C  CA  . LEU A 1 241 ? -3.151  6.107   -12.689 1.00 97.92 241 A 1 
ATOM   1935 C  C   . LEU A 1 241 ? -3.549  7.530   -13.100 1.00 98.08 241 A 1 
ATOM   1936 O  O   . LEU A 1 241 ? -4.711  7.913   -12.933 1.00 98.06 241 A 1 
ATOM   1937 C  CB  . LEU A 1 241 ? -2.229  6.111   -11.453 1.00 98.10 241 A 1 
ATOM   1938 C  CG  . LEU A 1 241 ? -1.995  4.724   -10.832 1.00 97.84 241 A 1 
ATOM   1939 C  CD1 . LEU A 1 241 ? -0.855  4.798   -9.821  1.00 97.53 241 A 1 
ATOM   1940 C  CD2 . LEU A 1 241 ? -3.231  4.190   -10.119 1.00 97.16 241 A 1 
ATOM   1941 N  N   . ALA A 1 242 ? -2.637  8.297   -13.676 1.00 97.91 242 A 1 
ATOM   1942 C  CA  . ALA A 1 242 ? -2.895  9.679   -14.067 1.00 97.69 242 A 1 
ATOM   1943 C  C   . ALA A 1 242 ? -3.969  9.804   -15.169 1.00 97.63 242 A 1 
ATOM   1944 O  O   . ALA A 1 242 ? -4.761  10.742  -15.151 1.00 97.40 242 A 1 
ATOM   1945 C  CB  . ALA A 1 242 ? -1.572  10.320  -14.495 1.00 97.39 242 A 1 
ATOM   1946 N  N   . GLU A 1 243 ? -4.045  8.836   -16.081 1.00 98.25 243 A 1 
ATOM   1947 C  CA  . GLU A 1 243 ? -5.039  8.786   -17.158 1.00 98.05 243 A 1 
ATOM   1948 C  C   . GLU A 1 243 ? -6.482  8.790   -16.628 1.00 98.22 243 A 1 
ATOM   1949 O  O   . GLU A 1 243 ? -7.381  9.320   -17.279 1.00 97.68 243 A 1 
ATOM   1950 C  CB  . GLU A 1 243 ? -4.772  7.541   -18.014 1.00 97.30 243 A 1 
ATOM   1951 C  CG  . GLU A 1 243 ? -5.681  7.373   -19.242 1.00 91.41 243 A 1 
ATOM   1952 C  CD  . GLU A 1 243 ? -5.594  8.571   -20.196 1.00 87.86 243 A 1 
ATOM   1953 O  OE1 . GLU A 1 243 ? -4.487  8.910   -20.674 1.00 81.38 243 A 1 
ATOM   1954 O  OE2 . GLU A 1 243 ? -6.619  9.219   -20.434 1.00 81.11 243 A 1 
ATOM   1955 N  N   . TYR A 1 244 ? -6.694  8.252   -15.426 1.00 98.48 244 A 1 
ATOM   1956 C  CA  . TYR A 1 244 ? -7.999  8.162   -14.764 1.00 98.56 244 A 1 
ATOM   1957 C  C   . TYR A 1 244 ? -8.157  9.156   -13.612 1.00 98.41 244 A 1 
ATOM   1958 O  O   . TYR A 1 244 ? -8.844  8.877   -12.633 1.00 98.17 244 A 1 
ATOM   1959 C  CB  . TYR A 1 244 ? -8.271  6.711   -14.367 1.00 98.52 244 A 1 
ATOM   1960 C  CG  . TYR A 1 244 ? -8.361  5.773   -15.554 1.00 98.58 244 A 1 
ATOM   1961 C  CD1 . TYR A 1 244 ? -9.512  5.751   -16.359 1.00 98.20 244 A 1 
ATOM   1962 C  CD2 . TYR A 1 244 ? -7.275  4.948   -15.879 1.00 98.21 244 A 1 
ATOM   1963 C  CE1 . TYR A 1 244 ? -9.583  4.907   -17.479 1.00 97.86 244 A 1 
ATOM   1964 C  CE2 . TYR A 1 244 ? -7.329  4.109   -16.998 1.00 97.91 244 A 1 
ATOM   1965 C  CZ  . TYR A 1 244 ? -8.478  4.098   -17.797 1.00 98.04 244 A 1 
ATOM   1966 O  OH  . TYR A 1 244 ? -8.524  3.286   -18.905 1.00 97.19 244 A 1 
ATOM   1967 N  N   . ASN A 1 245 ? -7.556  10.333  -13.710 1.00 98.38 245 A 1 
ATOM   1968 C  CA  . ASN A 1 245 ? -7.650  11.390  -12.695 1.00 98.02 245 A 1 
ATOM   1969 C  C   . ASN A 1 245 ? -9.086  11.899  -12.447 1.00 97.95 245 A 1 
ATOM   1970 O  O   . ASN A 1 245 ? -9.352  12.499  -11.409 1.00 97.10 245 A 1 
ATOM   1971 C  CB  . ASN A 1 245 ? -6.723  12.545  -13.098 1.00 97.26 245 A 1 
ATOM   1972 C  CG  . ASN A 1 245 ? -7.282  13.388  -14.225 1.00 96.56 245 A 1 
ATOM   1973 O  OD1 . ASN A 1 245 ? -7.561  12.933  -15.321 1.00 91.08 245 A 1 
ATOM   1974 N  ND2 . ASN A 1 245 ? -7.483  14.666  -13.991 1.00 90.02 245 A 1 
ATOM   1975 N  N   . ASP A 1 246 ? -10.001 11.674  -13.378 1.00 98.08 246 A 1 
ATOM   1976 C  CA  . ASP A 1 246 ? -11.431 11.966  -13.254 1.00 97.87 246 A 1 
ATOM   1977 C  C   . ASP A 1 246 ? -12.203 10.897  -12.454 1.00 97.99 246 A 1 
ATOM   1978 O  O   . ASP A 1 246 ? -13.309 11.159  -11.985 1.00 97.10 246 A 1 
ATOM   1979 C  CB  . ASP A 1 246 ? -12.029 12.130  -14.658 1.00 97.26 246 A 1 
ATOM   1980 C  CG  . ASP A 1 246 ? -11.877 10.887  -15.544 1.00 96.63 246 A 1 
ATOM   1981 O  OD1 . ASP A 1 246 ? -10.764 10.316  -15.623 1.00 94.88 246 A 1 
ATOM   1982 O  OD2 . ASP A 1 246 ? -12.851 10.499  -16.213 1.00 94.12 246 A 1 
ATOM   1983 N  N   . VAL A 1 247 ? -11.620 9.710   -12.289 1.00 98.37 247 A 1 
ATOM   1984 C  CA  . VAL A 1 247 ? -12.198 8.580   -11.549 1.00 98.49 247 A 1 
ATOM   1985 C  C   . VAL A 1 247 ? -11.547 8.436   -10.174 1.00 98.50 247 A 1 
ATOM   1986 O  O   . VAL A 1 247 ? -12.239 8.180   -9.182  1.00 98.31 247 A 1 
ATOM   1987 C  CB  . VAL A 1 247 ? -12.046 7.275   -12.356 1.00 98.42 247 A 1 
ATOM   1988 C  CG1 . VAL A 1 247 ? -12.614 6.064   -11.622 1.00 97.95 247 A 1 
ATOM   1989 C  CG2 . VAL A 1 247 ? -12.747 7.370   -13.718 1.00 97.95 247 A 1 
ATOM   1990 N  N   . ILE A 1 248 ? -10.233 8.594   -10.080 1.00 98.50 248 A 1 
ATOM   1991 C  CA  . ILE A 1 248 ? -9.438  8.308   -8.885  1.00 98.51 248 A 1 
ATOM   1992 C  C   . ILE A 1 248 ? -9.417  9.527   -7.953  1.00 98.46 248 A 1 
ATOM   1993 O  O   . ILE A 1 248 ? -8.868  10.571  -8.288  1.00 98.18 248 A 1 
ATOM   1994 C  CB  . ILE A 1 248 ? -8.018  7.836   -9.270  1.00 98.61 248 A 1 
ATOM   1995 C  CG1 . ILE A 1 248 ? -8.088  6.531   -10.104 1.00 98.37 248 A 1 
ATOM   1996 C  CG2 . ILE A 1 248 ? -7.166  7.622   -8.005  1.00 98.42 248 A 1 
ATOM   1997 C  CD1 . ILE A 1 248 ? -6.743  6.094   -10.700 1.00 98.17 248 A 1 
ATOM   1998 N  N   . LEU A 1 249 ? -9.953  9.353   -6.743  1.00 98.48 249 A 1 
ATOM   1999 C  CA  . LEU A 1 249 ? -9.920  10.383  -5.701  1.00 98.15 249 A 1 
ATOM   2000 C  C   . LEU A 1 249 ? -8.543  10.507  -5.026  1.00 98.24 249 A 1 
ATOM   2001 O  O   . LEU A 1 249 ? -8.203  11.563  -4.508  1.00 97.43 249 A 1 
ATOM   2002 C  CB  . LEU A 1 249 ? -10.983 10.095  -4.634  1.00 97.65 249 A 1 
ATOM   2003 C  CG  . LEU A 1 249 ? -12.432 9.968   -5.139  1.00 96.38 249 A 1 
ATOM   2004 C  CD1 . LEU A 1 249 ? -13.364 9.864   -3.932  1.00 95.14 249 A 1 
ATOM   2005 C  CD2 . LEU A 1 249 ? -12.857 11.164  -5.981  1.00 94.86 249 A 1 
ATOM   2006 N  N   . GLY A 1 250 ? -7.783  9.426   -5.018  1.00 98.42 250 A 1 
ATOM   2007 C  CA  . GLY A 1 250 ? -6.465  9.346   -4.417  1.00 98.40 250 A 1 
ATOM   2008 C  C   . GLY A 1 250 ? -5.920  7.919   -4.439  1.00 98.65 250 A 1 
ATOM   2009 O  O   . GLY A 1 250 ? -6.669  6.958   -4.625  1.00 98.58 250 A 1 
ATOM   2010 N  N   . VAL A 1 251 ? -4.617  7.803   -4.222  1.00 98.52 251 A 1 
ATOM   2011 C  CA  . VAL A 1 251 ? -3.887  6.529   -4.138  1.00 98.55 251 A 1 
ATOM   2012 C  C   . VAL A 1 251 ? -3.266  6.407   -2.751  1.00 98.46 251 A 1 
ATOM   2013 O  O   . VAL A 1 251 ? -2.687  7.373   -2.247  1.00 98.24 251 A 1 
ATOM   2014 C  CB  . VAL A 1 251 ? -2.819  6.425   -5.242  1.00 98.41 251 A 1 
ATOM   2015 C  CG1 . VAL A 1 251 ? -2.114  5.070   -5.218  1.00 97.92 251 A 1 
ATOM   2016 C  CG2 . VAL A 1 251 ? -3.420  6.631   -6.641  1.00 97.93 251 A 1 
ATOM   2017 N  N   . LEU A 1 252 ? -3.371  5.239   -2.123  1.00 98.48 252 A 1 
ATOM   2018 C  CA  . LEU A 1 252 ? -2.766  4.938   -0.830  1.00 98.55 252 A 1 
ATOM   2019 C  C   . LEU A 1 252 ? -1.682  3.873   -1.005  1.00 98.51 252 A 1 
ATOM   2020 O  O   . LEU A 1 252 ? -1.931  2.828   -1.599  1.00 98.06 252 A 1 
ATOM   2021 C  CB  . LEU A 1 252 ? -3.833  4.476   0.175   1.00 98.23 252 A 1 
ATOM   2022 C  CG  . LEU A 1 252 ? -4.648  5.605   0.838   1.00 96.01 252 A 1 
ATOM   2023 C  CD1 . LEU A 1 252 ? -5.564  6.352   -0.129  1.00 89.76 252 A 1 
ATOM   2024 C  CD2 . LEU A 1 252 ? -5.527  5.012   1.935   1.00 89.73 252 A 1 
ATOM   2025 N  N   . CYS A 1 253 ? -0.497  4.144   -0.458  1.00 97.90 253 A 1 
ATOM   2026 C  CA  . CYS A 1 253 ? 0.651   3.249   -0.507  1.00 97.76 253 A 1 
ATOM   2027 C  C   . CYS A 1 253 ? 1.311   3.099   0.869   1.00 97.50 253 A 1 
ATOM   2028 O  O   . CYS A 1 253 ? 1.135   3.942   1.753   1.00 96.65 253 A 1 
ATOM   2029 C  CB  . CYS A 1 253 ? 1.680   3.771   -1.521  1.00 96.87 253 A 1 
ATOM   2030 S  SG  . CYS A 1 253 ? 1.094   4.062   -3.209  1.00 95.17 253 A 1 
ATOM   2031 N  N   . GLY A 1 254 ? 2.114   2.053   1.032   1.00 96.85 254 A 1 
ATOM   2032 C  CA  . GLY A 1 254 ? 2.988   1.815   2.177   1.00 96.28 254 A 1 
ATOM   2033 C  C   . GLY A 1 254 ? 4.452   1.656   1.740   1.00 96.06 254 A 1 
ATOM   2034 O  O   . GLY A 1 254 ? 4.960   2.474   0.976   1.00 94.40 254 A 1 
ATOM   2035 N  N   . HIS A 1 255 ? 5.098   0.581   2.193   1.00 93.94 255 A 1 
ATOM   2036 C  CA  . HIS A 1 255 ? 6.421   0.079   1.795   1.00 93.88 255 A 1 
ATOM   2037 C  C   . HIS A 1 255 ? 7.626   0.908   2.255   1.00 94.06 255 A 1 
ATOM   2038 O  O   . HIS A 1 255 ? 8.620   0.337   2.699   1.00 91.07 255 A 1 
ATOM   2039 C  CB  . HIS A 1 255 ? 6.446   -0.144  0.278   1.00 92.85 255 A 1 
ATOM   2040 C  CG  . HIS A 1 255 ? 7.755   -0.660  -0.243  1.00 93.08 255 A 1 
ATOM   2041 N  ND1 . HIS A 1 255 ? 8.329   -1.867  0.084   1.00 90.30 255 A 1 
ATOM   2042 C  CD2 . HIS A 1 255 ? 8.608   -0.032  -1.109  1.00 87.58 255 A 1 
ATOM   2043 C  CE1 . HIS A 1 255 ? 9.489   -1.966  -0.569  1.00 88.65 255 A 1 
ATOM   2044 N  NE2 . HIS A 1 255 ? 9.697   -0.866  -1.307  1.00 88.94 255 A 1 
ATOM   2045 N  N   . LEU A 1 256 ? 7.590   2.234   2.149   1.00 92.82 256 A 1 
ATOM   2046 C  CA  . LEU A 1 256 ? 8.751   3.069   2.461   1.00 90.61 256 A 1 
ATOM   2047 C  C   . LEU A 1 256 ? 8.924   3.349   3.960   1.00 89.76 256 A 1 
ATOM   2048 O  O   . LEU A 1 256 ? 9.977   3.844   4.363   1.00 86.47 256 A 1 
ATOM   2049 C  CB  . LEU A 1 256 ? 8.694   4.385   1.672   1.00 89.72 256 A 1 
ATOM   2050 C  CG  . LEU A 1 256 ? 8.722   4.231   0.144   1.00 87.83 256 A 1 
ATOM   2051 C  CD1 . LEU A 1 256 ? 8.858   5.616   -0.490  1.00 87.53 256 A 1 
ATOM   2052 C  CD2 . LEU A 1 256 ? 9.888   3.379   -0.353  1.00 87.15 256 A 1 
ATOM   2053 N  N   . HIS A 1 257 ? 7.923   3.054   4.786   1.00 89.20 257 A 1 
ATOM   2054 C  CA  . HIS A 1 257 ? 7.900   3.309   6.235   1.00 89.14 257 A 1 
ATOM   2055 C  C   . HIS A 1 257 ? 8.039   4.796   6.605   1.00 89.23 257 A 1 
ATOM   2056 O  O   . HIS A 1 257 ? 8.356   5.137   7.738   1.00 86.69 257 A 1 
ATOM   2057 C  CB  . HIS A 1 257 ? 8.940   2.430   6.952   1.00 89.31 257 A 1 
ATOM   2058 C  CG  . HIS A 1 257 ? 8.738   0.948   6.843   1.00 89.98 257 A 1 
ATOM   2059 N  ND1 . HIS A 1 257 ? 8.937   0.061   7.892   1.00 85.02 257 A 1 
ATOM   2060 C  CD2 . HIS A 1 257 ? 8.366   0.207   5.769   1.00 82.32 257 A 1 
ATOM   2061 C  CE1 . HIS A 1 257 ? 8.686   -1.162  7.434   1.00 84.90 257 A 1 
ATOM   2062 N  NE2 . HIS A 1 257 ? 8.336   -1.114  6.153   1.00 86.22 257 A 1 
ATOM   2063 N  N   . THR A 1 258 ? 7.808   5.686   5.646   1.00 89.09 258 A 1 
ATOM   2064 C  CA  . THR A 1 258 ? 7.942   7.135   5.810   1.00 87.69 258 A 1 
ATOM   2065 C  C   . THR A 1 258 ? 6.663   7.849   5.393   1.00 88.19 258 A 1 
ATOM   2066 O  O   . THR A 1 258 ? 5.895   7.357   4.576   1.00 87.75 258 A 1 
ATOM   2067 C  CB  . THR A 1 258 ? 9.139   7.682   5.021   1.00 86.03 258 A 1 
ATOM   2068 O  OG1 . THR A 1 258 ? 9.121   7.249   3.679   1.00 80.93 258 A 1 
ATOM   2069 C  CG2 . THR A 1 258 ? 10.457  7.247   5.648   1.00 80.11 258 A 1 
ATOM   2070 N  N   . ASP A 1 259 ? 6.429   9.027   5.964   1.00 89.17 259 A 1 
ATOM   2071 C  CA  . ASP A 1 259 ? 5.317   9.900   5.607   1.00 89.82 259 A 1 
ATOM   2072 C  C   . ASP A 1 259 ? 5.724   10.794  4.437   1.00 89.45 259 A 1 
ATOM   2073 O  O   . ASP A 1 259 ? 6.484   11.747  4.593   1.00 88.72 259 A 1 
ATOM   2074 C  CB  . ASP A 1 259 ? 4.889   10.699  6.837   1.00 89.42 259 A 1 
ATOM   2075 C  CG  . ASP A 1 259 ? 3.752   11.681  6.570   1.00 89.25 259 A 1 
ATOM   2076 O  OD1 . ASP A 1 259 ? 3.246   11.780  5.432   1.00 85.91 259 A 1 
ATOM   2077 O  OD2 . ASP A 1 259 ? 3.309   12.337  7.535   1.00 85.37 259 A 1 
ATOM   2078 N  N   . THR A 1 260 ? 5.232   10.485  3.239   1.00 91.89 260 A 1 
ATOM   2079 C  CA  . THR A 1 260 ? 5.479   11.301  2.051   1.00 92.37 260 A 1 
ATOM   2080 C  C   . THR A 1 260 ? 4.328   11.196  1.048   1.00 93.53 260 A 1 
ATOM   2081 O  O   . THR A 1 260 ? 3.333   10.514  1.278   1.00 93.85 260 A 1 
ATOM   2082 C  CB  . THR A 1 260 ? 6.860   10.969  1.444   1.00 90.24 260 A 1 
ATOM   2083 O  OG1 . THR A 1 260 ? 7.208   11.940  0.488   1.00 83.33 260 A 1 
ATOM   2084 C  CG2 . THR A 1 260 ? 6.921   9.601   0.785   1.00 83.71 260 A 1 
ATOM   2085 N  N   . PHE A 1 261 ? 4.453   11.916  -0.061  1.00 93.51 261 A 1 
ATOM   2086 C  CA  . PHE A 1 261 ? 3.460   11.938  -1.122  1.00 93.88 261 A 1 
ATOM   2087 C  C   . PHE A 1 261 ? 4.117   11.909  -2.505  1.00 94.26 261 A 1 
ATOM   2088 O  O   . PHE A 1 261 ? 5.305   12.202  -2.665  1.00 94.07 261 A 1 
ATOM   2089 C  CB  . PHE A 1 261 ? 2.540   13.156  -0.948  1.00 93.07 261 A 1 
ATOM   2090 C  CG  . PHE A 1 261 ? 3.250   14.492  -1.054  1.00 92.66 261 A 1 
ATOM   2091 C  CD1 . PHE A 1 261 ? 3.421   15.122  -2.303  1.00 89.63 261 A 1 
ATOM   2092 C  CD2 . PHE A 1 261 ? 3.748   15.125  0.104   1.00 89.38 261 A 1 
ATOM   2093 C  CE1 . PHE A 1 261 ? 4.086   16.350  -2.402  1.00 86.75 261 A 1 
ATOM   2094 C  CE2 . PHE A 1 261 ? 4.418   16.361  0.015   1.00 86.98 261 A 1 
ATOM   2095 C  CZ  . PHE A 1 261 ? 4.582   16.969  -1.237  1.00 87.78 261 A 1 
ATOM   2096 N  N   . ARG A 1 262 ? 3.315   11.590  -3.517  1.00 95.42 262 A 1 
ATOM   2097 C  CA  . ARG A 1 262 ? 3.690   11.654  -4.926  1.00 95.13 262 A 1 
ATOM   2098 C  C   . ARG A 1 262 ? 2.593   12.376  -5.700  1.00 96.04 262 A 1 
ATOM   2099 O  O   . ARG A 1 262 ? 1.413   12.134  -5.474  1.00 95.95 262 A 1 
ATOM   2100 C  CB  . ARG A 1 262 ? 3.889   10.238  -5.508  1.00 94.24 262 A 1 
ATOM   2101 C  CG  . ARG A 1 262 ? 4.874   9.344   -4.750  1.00 90.97 262 A 1 
ATOM   2102 C  CD  . ARG A 1 262 ? 6.315   9.817   -4.897  1.00 87.32 262 A 1 
ATOM   2103 N  NE  . ARG A 1 262 ? 7.227   8.964   -4.124  1.00 86.31 262 A 1 
ATOM   2104 C  CZ  . ARG A 1 262 ? 7.915   9.315   -3.052  1.00 84.47 262 A 1 
ATOM   2105 N  NH1 . ARG A 1 262 ? 7.806   10.476  -2.475  1.00 77.06 262 A 1 
ATOM   2106 N  NH2 . ARG A 1 262 ? 8.758   8.484   -2.530  1.00 79.14 262 A 1 
ATOM   2107 N  N   . ILE A 1 263 ? 2.993   13.230  -6.626  1.00 95.27 263 A 1 
ATOM   2108 C  CA  . ILE A 1 263 ? 2.104   13.817  -7.630  1.00 95.60 263 A 1 
ATOM   2109 C  C   . ILE A 1 263 ? 2.348   13.046  -8.929  1.00 95.89 263 A 1 
ATOM   2110 O  O   . ILE A 1 263 ? 3.337   13.291  -9.622  1.00 95.50 263 A 1 
ATOM   2111 C  CB  . ILE A 1 263 ? 2.325   15.334  -7.781  1.00 95.39 263 A 1 
ATOM   2112 C  CG1 . ILE A 1 263 ? 2.265   16.052  -6.408  1.00 94.34 263 A 1 
ATOM   2113 C  CG2 . ILE A 1 263 ? 1.271   15.892  -8.748  1.00 94.32 263 A 1 
ATOM   2114 C  CD1 . ILE A 1 263 ? 2.579   17.556  -6.468  1.00 91.72 263 A 1 
ATOM   2115 N  N   . LEU A 1 264 ? 1.485   12.083  -9.223  1.00 96.50 264 A 1 
ATOM   2116 C  CA  . LEU A 1 264 ? 1.601   11.245  -10.409 1.00 96.56 264 A 1 
ATOM   2117 C  C   . LEU A 1 264 ? 0.983   11.980  -11.595 1.00 96.70 264 A 1 
ATOM   2118 O  O   . LEU A 1 264 ? -0.176  12.379  -11.530 1.00 96.69 264 A 1 
ATOM   2119 C  CB  . LEU A 1 264 ? 0.927   9.889   -10.169 1.00 96.74 264 A 1 
ATOM   2120 C  CG  . LEU A 1 264 ? 1.387   9.145   -8.906  1.00 96.24 264 A 1 
ATOM   2121 C  CD1 . LEU A 1 264 ? 0.620   7.830   -8.779  1.00 94.97 264 A 1 
ATOM   2122 C  CD2 . LEU A 1 264 ? 2.886   8.827   -8.935  1.00 94.62 264 A 1 
ATOM   2123 N  N   . SER A 1 265 ? 1.756   12.185  -12.667 1.00 96.40 265 A 1 
ATOM   2124 C  CA  . SER A 1 265 ? 1.358   13.058  -13.775 1.00 95.92 265 A 1 
ATOM   2125 C  C   . SER A 1 265 ? 1.557   12.408  -15.136 1.00 96.23 265 A 1 
ATOM   2126 O  O   . SER A 1 265 ? 2.587   11.785  -15.398 1.00 95.75 265 A 1 
ATOM   2127 C  CB  . SER A 1 265 ? 2.144   14.380  -13.719 1.00 93.69 265 A 1 
ATOM   2128 O  OG  . SER A 1 265 ? 1.946   15.044  -12.488 1.00 80.39 265 A 1 
ATOM   2129 N  N   . LYS A 1 266 ? 0.586   12.617  -16.035 1.00 96.08 266 A 1 
ATOM   2130 C  CA  . LYS A 1 266 ? 0.664   12.336  -17.465 1.00 95.81 266 A 1 
ATOM   2131 C  C   . LYS A 1 266 ? 0.157   13.562  -18.220 1.00 95.82 266 A 1 
ATOM   2132 O  O   . LYS A 1 266 ? -1.052  13.790  -18.321 1.00 94.69 266 A 1 
ATOM   2133 C  CB  . LYS A 1 266 ? -0.148  11.075  -17.785 1.00 94.77 266 A 1 
ATOM   2134 C  CG  . LYS A 1 266 ? -0.079  10.700  -19.273 1.00 92.64 266 A 1 
ATOM   2135 C  CD  . LYS A 1 266 ? -0.979  9.487   -19.529 1.00 89.57 266 A 1 
ATOM   2136 C  CE  . LYS A 1 266 ? -0.943  9.055   -20.984 1.00 83.94 266 A 1 
ATOM   2137 N  NZ  . LYS A 1 266 ? -1.877  7.934   -21.200 1.00 76.76 266 A 1 
ATOM   2138 N  N   . GLY A 1 267 ? 1.092   14.382  -18.712 1.00 94.88 267 A 1 
ATOM   2139 C  CA  . GLY A 1 267 ? 0.748   15.695  -19.242 1.00 94.48 267 A 1 
ATOM   2140 C  C   . GLY A 1 267 ? 0.054   16.547  -18.172 1.00 95.39 267 A 1 
ATOM   2141 O  O   . GLY A 1 267 ? 0.605   16.754  -17.095 1.00 93.39 267 A 1 
ATOM   2142 N  N   . ASN A 1 268 ? -1.166  17.004  -18.463 1.00 95.92 268 A 1 
ATOM   2143 C  CA  . ASN A 1 268 ? -1.956  17.814  -17.537 1.00 95.94 268 A 1 
ATOM   2144 C  C   . ASN A 1 268 ? -2.822  16.989  -16.571 1.00 96.65 268 A 1 
ATOM   2145 O  O   . ASN A 1 268 ? -3.449  17.558  -15.679 1.00 95.10 268 A 1 
ATOM   2146 C  CB  . ASN A 1 268 ? -2.821  18.789  -18.347 1.00 93.84 268 A 1 
ATOM   2147 C  CG  . ASN A 1 268 ? -1.991  19.797  -19.127 1.00 83.88 268 A 1 
ATOM   2148 O  OD1 . ASN A 1 268 ? -0.850  20.077  -18.835 1.00 73.40 268 A 1 
ATOM   2149 N  ND2 . ASN A 1 268 ? -2.565  20.386  -20.157 1.00 73.47 268 A 1 
ATOM   2150 N  N   . LYS A 1 269 ? -2.883  15.668  -16.743 1.00 97.29 269 A 1 
ATOM   2151 C  CA  . LYS A 1 269 ? -3.653  14.779  -15.866 1.00 97.55 269 A 1 
ATOM   2152 C  C   . LYS A 1 269 ? -2.798  14.400  -14.660 1.00 97.75 269 A 1 
ATOM   2153 O  O   . LYS A 1 269 ? -1.669  13.942  -14.828 1.00 97.19 269 A 1 
ATOM   2154 C  CB  . LYS A 1 269 ? -4.115  13.528  -16.620 1.00 97.27 269 A 1 
ATOM   2155 C  CG  . LYS A 1 269 ? -5.095  13.850  -17.764 1.00 95.66 269 A 1 
ATOM   2156 C  CD  . LYS A 1 269 ? -5.546  12.546  -18.416 1.00 93.12 269 A 1 
ATOM   2157 C  CE  . LYS A 1 269 ? -6.558  12.787  -19.526 1.00 86.60 269 A 1 
ATOM   2158 N  NZ  . LYS A 1 269 ? -7.017  11.513  -20.107 1.00 79.21 269 A 1 
ATOM   2159 N  N   . LYS A 1 270 ? -3.344  14.578  -13.452 1.00 97.72 270 A 1 
ATOM   2160 C  CA  . LYS A 1 270 ? -2.614  14.364  -12.204 1.00 97.83 270 A 1 
ATOM   2161 C  C   . LYS A 1 270 ? -3.480  13.651  -11.175 1.00 98.06 270 A 1 
ATOM   2162 O  O   . LYS A 1 270 ? -4.676  13.922  -11.075 1.00 97.65 270 A 1 
ATOM   2163 C  CB  . LYS A 1 270 ? -2.106  15.704  -11.637 1.00 97.27 270 A 1 
ATOM   2164 C  CG  . LYS A 1 270 ? -1.180  16.451  -12.614 1.00 96.12 270 A 1 
ATOM   2165 C  CD  . LYS A 1 270 ? -0.656  17.758  -12.015 1.00 94.55 270 A 1 
ATOM   2166 C  CE  . LYS A 1 270 ? 0.192   18.483  -13.040 1.00 90.20 270 A 1 
ATOM   2167 N  NZ  . LYS A 1 270 ? 0.729   19.760  -12.506 1.00 82.63 270 A 1 
ATOM   2168 N  N   . VAL A 1 271 ? -2.857  12.776  -10.372 1.00 98.06 271 A 1 
ATOM   2169 C  CA  . VAL A 1 271 ? -3.458  12.149  -9.189  1.00 98.00 271 A 1 
ATOM   2170 C  C   . VAL A 1 271 ? -2.491  12.210  -8.016  1.00 98.01 271 A 1 
ATOM   2171 O  O   . VAL A 1 271 ? -1.275  12.197  -8.196  1.00 97.35 271 A 1 
ATOM   2172 C  CB  . VAL A 1 271 ? -3.913  10.698  -9.438  1.00 97.13 271 A 1 
ATOM   2173 C  CG1 . VAL A 1 271 ? -5.025  10.643  -10.478 1.00 90.47 271 A 1 
ATOM   2174 C  CG2 . VAL A 1 271 ? -2.776  9.785   -9.867  1.00 89.73 271 A 1 
ATOM   2175 N  N   . MET A 1 272 ? -3.036  12.261  -6.798  1.00 97.83 272 A 1 
ATOM   2176 C  CA  . MET A 1 272 ? -2.232  12.192  -5.582  1.00 97.86 272 A 1 
ATOM   2177 C  C   . MET A 1 272 ? -2.039  10.754  -5.126  1.00 98.01 272 A 1 
ATOM   2178 O  O   . MET A 1 272 ? -3.001  9.992   -5.081  1.00 98.04 272 A 1 
ATOM   2179 C  CB  . MET A 1 272 ? -2.873  13.009  -4.457  1.00 97.47 272 A 1 
ATOM   2180 C  CG  . MET A 1 272 ? -2.751  14.515  -4.688  1.00 95.75 272 A 1 
ATOM   2181 S  SD  . MET A 1 272 ? -1.076  15.124  -4.985  1.00 96.56 272 A 1 
ATOM   2182 C  CE  . MET A 1 272 ? -0.210  14.534  -3.505  1.00 92.99 272 A 1 
ATOM   2183 N  N   . ALA A 1 273 ? -0.823  10.429  -4.699  1.00 97.54 273 A 1 
ATOM   2184 C  CA  . ALA A 1 273 ? -0.525  9.224   -3.941  1.00 97.31 273 A 1 
ATOM   2185 C  C   . ALA A 1 273 ? 0.051   9.580   -2.570  1.00 96.90 273 A 1 
ATOM   2186 O  O   . ALA A 1 273 ? 0.928   10.437  -2.459  1.00 96.45 273 A 1 
ATOM   2187 C  CB  . ALA A 1 273 ? 0.398   8.315   -4.750  1.00 97.40 273 A 1 
ATOM   2188 N  N   . PHE A 1 274 ? -0.447  8.931   -1.530  1.00 97.25 274 A 1 
ATOM   2189 C  CA  . PHE A 1 274 ? -0.066  9.144   -0.142  1.00 97.36 274 A 1 
ATOM   2190 C  C   . PHE A 1 274 ? 0.626   7.897   0.395   1.00 97.42 274 A 1 
ATOM   2191 O  O   . PHE A 1 274 ? 0.002   6.841   0.492   1.00 97.03 274 A 1 
ATOM   2192 C  CB  . PHE A 1 274 ? -1.302  9.486   0.688   1.00 97.13 274 A 1 
ATOM   2193 C  CG  . PHE A 1 274 ? -2.077  10.654  0.146   1.00 97.19 274 A 1 
ATOM   2194 C  CD1 . PHE A 1 274 ? -1.589  11.959  0.297   1.00 96.01 274 A 1 
ATOM   2195 C  CD2 . PHE A 1 274 ? -3.265  10.443  -0.587  1.00 95.86 274 A 1 
ATOM   2196 C  CE1 . PHE A 1 274 ? -2.258  13.045  -0.281  1.00 95.04 274 A 1 
ATOM   2197 C  CE2 . PHE A 1 274 ? -3.942  11.523  -1.165  1.00 95.03 274 A 1 
ATOM   2198 C  CZ  . PHE A 1 274 ? -3.433  12.820  -1.015  1.00 95.55 274 A 1 
ATOM   2199 N  N   . ILE A 1 275 ? 1.889   8.031   0.746   1.00 96.10 275 A 1 
ATOM   2200 C  CA  . ILE A 1 275 ? 2.658   6.967   1.382   1.00 95.65 275 A 1 
ATOM   2201 C  C   . ILE A 1 275 ? 2.489   7.136   2.887   1.00 94.92 275 A 1 
ATOM   2202 O  O   . ILE A 1 275 ? 2.950   8.118   3.472   1.00 94.07 275 A 1 
ATOM   2203 C  CB  . ILE A 1 275 ? 4.124   6.989   0.911   1.00 95.55 275 A 1 
ATOM   2204 C  CG1 . ILE A 1 275 ? 4.184   6.776   -0.620  1.00 94.05 275 A 1 
ATOM   2205 C  CG2 . ILE A 1 275 ? 4.925   5.907   1.641   1.00 93.76 275 A 1 
ATOM   2206 C  CD1 . ILE A 1 275 ? 5.548   7.043   -1.241  1.00 87.98 275 A 1 
ATOM   2207 N  N   . GLY A 1 276 ? 1.766   6.209   3.505   1.00 94.94 276 A 1 
ATOM   2208 C  CA  . GLY A 1 276 ? 1.518   6.208   4.934   1.00 94.35 276 A 1 
ATOM   2209 C  C   . GLY A 1 276 ? 2.718   5.691   5.715   1.00 94.54 276 A 1 
ATOM   2210 O  O   . GLY A 1 276 ? 3.340   4.717   5.298   1.00 93.34 276 A 1 
ATOM   2211 N  N   . PRO A 1 277 ? 3.045   6.299   6.873   1.00 92.99 277 A 1 
ATOM   2212 C  CA  . PRO A 1 277 ? 4.119   5.809   7.730   1.00 92.23 277 A 1 
ATOM   2213 C  C   . PRO A 1 277 ? 3.748   4.461   8.361   1.00 92.79 277 A 1 
ATOM   2214 O  O   . PRO A 1 277 ? 2.572   4.147   8.564   1.00 92.16 277 A 1 
ATOM   2215 C  CB  . PRO A 1 277 ? 4.315   6.904   8.778   1.00 90.84 277 A 1 
ATOM   2216 C  CG  . PRO A 1 277 ? 2.918   7.488   8.912   1.00 88.57 277 A 1 
ATOM   2217 C  CD  . PRO A 1 277 ? 2.375   7.434   7.496   1.00 90.73 277 A 1 
ATOM   2218 N  N   . SER A 1 278 ? 4.753   3.682   8.697   1.00 92.16 278 A 1 
ATOM   2219 C  CA  . SER A 1 278 ? 4.599   2.330   9.214   1.00 92.35 278 A 1 
ATOM   2220 C  C   . SER A 1 278 ? 4.175   2.280   10.685  1.00 92.21 278 A 1 
ATOM   2221 O  O   . SER A 1 278 ? 4.484   3.159   11.483  1.00 92.54 278 A 1 
ATOM   2222 C  CB  . SER A 1 278 ? 5.897   1.546   9.023   1.00 91.89 278 A 1 
ATOM   2223 O  OG  . SER A 1 278 ? 6.988   2.188   9.668   1.00 88.40 278 A 1 
ATOM   2224 N  N   . VAL A 1 279 ? 3.527   1.177   11.058  1.00 92.81 279 A 1 
ATOM   2225 C  CA  . VAL A 1 279 ? 3.472   0.742   12.465  1.00 91.72 279 A 1 
ATOM   2226 C  C   . VAL A 1 279 ? 4.850   0.247   12.907  1.00 91.64 279 A 1 
ATOM   2227 O  O   . VAL A 1 279 ? 5.244   0.471   14.053  1.00 90.47 279 A 1 
ATOM   2228 C  CB  . VAL A 1 279 ? 2.434   -0.378  12.639  1.00 91.77 279 A 1 
ATOM   2229 C  CG1 . VAL A 1 279 ? 2.399   -0.925  14.072  1.00 88.61 279 A 1 
ATOM   2230 C  CG2 . VAL A 1 279 ? 1.033   0.134   12.294  1.00 89.95 279 A 1 
ATOM   2231 N  N   . ASP A 1 280 ? 5.579   -0.399  12.009  1.00 90.53 280 A 1 
ATOM   2232 C  CA  . ASP A 1 280 ? 6.908   -0.940  12.259  1.00 89.34 280 A 1 
ATOM   2233 C  C   . ASP A 1 280 ? 7.930   0.145   12.635  1.00 88.92 280 A 1 
ATOM   2234 O  O   . ASP A 1 280 ? 7.878   1.277   12.168  1.00 86.30 280 A 1 
ATOM   2235 C  CB  . ASP A 1 280 ? 7.383   -1.711  11.029  1.00 86.86 280 A 1 
ATOM   2236 C  CG  . ASP A 1 280 ? 8.672   -2.489  11.294  1.00 85.96 280 A 1 
ATOM   2237 O  OD1 . ASP A 1 280 ? 8.873   -2.906  12.446  1.00 81.88 280 A 1 
ATOM   2238 O  OD2 . ASP A 1 280 ? 9.462   -2.661  10.351  1.00 78.90 280 A 1 
ATOM   2239 N  N   . THR A 1 281 ? 8.891   -0.241  13.472  1.00 89.17 281 A 1 
ATOM   2240 C  CA  . THR A 1 281 ? 9.982   0.608   13.962  1.00 86.54 281 A 1 
ATOM   2241 C  C   . THR A 1 281 ? 11.335  0.265   13.337  1.00 85.27 281 A 1 
ATOM   2242 O  O   . THR A 1 281 ? 12.315  0.950   13.595  1.00 82.86 281 A 1 
ATOM   2243 C  CB  . THR A 1 281 ? 10.053  0.534   15.488  1.00 85.62 281 A 1 
ATOM   2244 O  OG1 . THR A 1 281 ? 10.032  -0.810  15.921  1.00 83.46 281 A 1 
ATOM   2245 C  CG2 . THR A 1 281 ? 8.857   1.226   16.137  1.00 82.39 281 A 1 
ATOM   2246 N  N   . TRP A 1 282 ? 11.392  -0.732  12.453  1.00 86.49 282 A 1 
ATOM   2247 C  CA  . TRP A 1 282 ? 12.620  -1.273  11.855  1.00 80.99 282 A 1 
ATOM   2248 C  C   . TRP A 1 282 ? 13.558  -0.222  11.256  1.00 79.13 282 A 1 
ATOM   2249 O  O   . TRP A 1 282 ? 14.779  -0.327  11.361  1.00 72.65 282 A 1 
ATOM   2250 C  CB  . TRP A 1 282 ? 12.226  -2.254  10.748  1.00 76.06 282 A 1 
ATOM   2251 C  CG  . TRP A 1 282 ? 13.386  -2.879  10.040  1.00 72.01 282 A 1 
ATOM   2252 C  CD1 . TRP A 1 282 ? 13.888  -2.512  8.844   1.00 62.84 282 A 1 
ATOM   2253 C  CD2 . TRP A 1 282 ? 14.219  -3.985  10.510  1.00 67.11 282 A 1 
ATOM   2254 N  NE1 . TRP A 1 282 ? 14.983  -3.312  8.528   1.00 59.59 282 A 1 
ATOM   2255 C  CE2 . TRP A 1 282 ? 15.211  -4.227  9.532   1.00 62.92 282 A 1 
ATOM   2256 C  CE3 . TRP A 1 282 ? 14.211  -4.781  11.669  1.00 58.87 282 A 1 
ATOM   2257 C  CZ2 . TRP A 1 282 ? 16.186  -5.239  9.694   1.00 58.80 282 A 1 
ATOM   2258 C  CZ3 . TRP A 1 282 ? 15.177  -5.786  11.830  1.00 53.09 282 A 1 
ATOM   2259 C  CH2 . TRP A 1 282 ? 16.155  -6.009  10.856  1.00 53.92 282 A 1 
ATOM   2260 N  N   . LEU A 1 283 ? 13.020  0.814   10.623  1.00 79.72 283 A 1 
ATOM   2261 C  CA  . LEU A 1 283 ? 13.809  1.889   10.016  1.00 77.55 283 A 1 
ATOM   2262 C  C   . LEU A 1 283 ? 14.107  3.049   10.981  1.00 78.73 283 A 1 
ATOM   2263 O  O   . LEU A 1 283 ? 14.452  4.149   10.533  1.00 74.06 283 A 1 
ATOM   2264 C  CB  . LEU A 1 283 ? 13.154  2.347   8.704   1.00 73.93 283 A 1 
ATOM   2265 C  CG  . LEU A 1 283 ? 13.068  1.271   7.609   1.00 70.22 283 A 1 
ATOM   2266 C  CD1 . LEU A 1 283 ? 12.505  1.895   6.330   1.00 66.84 283 A 1 
ATOM   2267 C  CD2 . LEU A 1 283 ? 14.430  0.655   7.269   1.00 65.98 283 A 1 
ATOM   2268 N  N   . GLY A 1 284 ? 13.974  2.830   12.282  1.00 80.32 284 A 1 
ATOM   2269 C  CA  . GLY A 1 284 ? 14.211  3.848   13.299  1.00 79.28 284 A 1 
ATOM   2270 C  C   . GLY A 1 284 ? 13.160  4.955   13.272  1.00 81.75 284 A 1 
ATOM   2271 O  O   . GLY A 1 284 ? 13.499  6.122   13.425  1.00 78.66 284 A 1 
ATOM   2272 N  N   . THR A 1 285 ? 11.890  4.599   13.044  1.00 82.02 285 A 1 
ATOM   2273 C  CA  . THR A 1 285 ? 10.761  5.535   13.041  1.00 82.20 285 A 1 
ATOM   2274 C  C   . THR A 1 285 ? 9.744   5.157   14.111  1.00 83.45 285 A 1 
ATOM   2275 O  O   . THR A 1 285 ? 9.565   3.978   14.431  1.00 82.42 285 A 1 
ATOM   2276 C  CB  . THR A 1 285 ? 10.088  5.619   11.662  1.00 79.63 285 A 1 
ATOM   2277 O  OG1 . THR A 1 285 ? 9.741   4.342   11.182  1.00 72.34 285 A 1 
ATOM   2278 C  CG2 . THR A 1 285 ? 11.009  6.254   10.629  1.00 72.04 285 A 1 
ATOM   2279 N  N   . SER A 1 286 ? 9.071   6.154   14.670  1.00 85.37 286 A 1 
ATOM   2280 C  CA  . SER A 1 286 ? 8.027   5.924   15.669  1.00 86.34 286 A 1 
ATOM   2281 C  C   . SER A 1 286 ? 6.808   5.239   15.048  1.00 88.16 286 A 1 
ATOM   2282 O  O   . SER A 1 286 ? 6.428   5.576   13.929  1.00 87.84 286 A 1 
ATOM   2283 C  CB  . SER A 1 286 ? 7.610   7.242   16.322  1.00 83.62 286 A 1 
ATOM   2284 O  OG  . SER A 1 286 ? 8.681   7.746   17.101  1.00 78.49 286 A 1 
ATOM   2285 N  N   . PRO A 1 287 ? 6.141   4.311   15.766  1.00 89.70 287 A 1 
ATOM   2286 C  CA  . PRO A 1 287 ? 4.928   3.661   15.271  1.00 90.32 287 A 1 
ATOM   2287 C  C   . PRO A 1 287 ? 3.853   4.687   14.938  1.00 91.46 287 A 1 
ATOM   2288 O  O   . PRO A 1 287 ? 3.588   5.601   15.718  1.00 90.21 287 A 1 
ATOM   2289 C  CB  . PRO A 1 287 ? 4.469   2.725   16.391  1.00 89.07 287 A 1 
ATOM   2290 C  CG  . PRO A 1 287 ? 5.721   2.508   17.231  1.00 87.11 287 A 1 
ATOM   2291 C  CD  . PRO A 1 287 ? 6.489   3.811   17.084  1.00 89.09 287 A 1 
ATOM   2292 N  N   . SER A 1 288 ? 3.219   4.527   13.780  1.00 92.23 288 A 1 
ATOM   2293 C  CA  . SER A 1 288 ? 2.272   5.502   13.261  1.00 92.54 288 A 1 
ATOM   2294 C  C   . SER A 1 288 ? 1.030   4.838   12.664  1.00 93.62 288 A 1 
ATOM   2295 O  O   . SER A 1 288 ? 1.084   3.747   12.095  1.00 93.33 288 A 1 
ATOM   2296 C  CB  . SER A 1 288 ? 2.946   6.382   12.210  1.00 90.61 288 A 1 
ATOM   2297 O  OG  . SER A 1 288 ? 4.034   7.092   12.765  1.00 82.52 288 A 1 
ATOM   2298 N  N   . ILE A 1 289 ? -0.103  5.543   12.775  1.00 93.68 289 A 1 
ATOM   2299 C  CA  . ILE A 1 289 ? -1.370  5.172   12.142  1.00 93.86 289 A 1 
ATOM   2300 C  C   . ILE A 1 289 ? -2.023  6.432   11.576  1.00 94.49 289 A 1 
ATOM   2301 O  O   . ILE A 1 289 ? -1.989  7.493   12.194  1.00 94.51 289 A 1 
ATOM   2302 C  CB  . ILE A 1 289 ? -2.268  4.409   13.141  1.00 91.96 289 A 1 
ATOM   2303 C  CG1 . ILE A 1 289 ? -3.564  3.878   12.502  1.00 85.27 289 A 1 
ATOM   2304 C  CG2 . ILE A 1 289 ? -2.624  5.263   14.372  1.00 85.16 289 A 1 
ATOM   2305 C  CD1 . ILE A 1 289 ? -3.354  2.750   11.519  1.00 85.05 289 A 1 
ATOM   2306 N  N   . ARG A 1 290 ? -2.625  6.323   10.388  1.00 96.17 290 A 1 
ATOM   2307 C  CA  . ARG A 1 290 ? -3.248  7.441   9.688   1.00 96.59 290 A 1 
ATOM   2308 C  C   . ARG A 1 290 ? -4.751  7.238   9.533   1.00 97.21 290 A 1 
ATOM   2309 O  O   . ARG A 1 290 ? -5.216  6.132   9.258   1.00 97.02 290 A 1 
ATOM   2310 C  CB  . ARG A 1 290 ? -2.540  7.647   8.348   1.00 94.91 290 A 1 
ATOM   2311 C  CG  . ARG A 1 290 ? -3.113  8.811   7.547   1.00 92.51 290 A 1 
ATOM   2312 C  CD  . ARG A 1 290 ? -2.267  9.099   6.309   1.00 92.07 290 A 1 
ATOM   2313 N  NE  . ARG A 1 290 ? -1.004  9.722   6.673   1.00 90.89 290 A 1 
ATOM   2314 C  CZ  . ARG A 1 290 ? -0.088  10.182  5.850   1.00 92.58 290 A 1 
ATOM   2315 N  NH1 . ARG A 1 290 ? -0.196  10.064  4.557   1.00 86.28 290 A 1 
ATOM   2316 N  NH2 . ARG A 1 290 ? 0.957   10.794  6.323   1.00 85.99 290 A 1 
ATOM   2317 N  N   . LYS A 1 291 ? -5.502  8.332   9.651   1.00 97.06 291 A 1 
ATOM   2318 C  CA  . LYS A 1 291 ? -6.931  8.380   9.377   1.00 97.19 291 A 1 
ATOM   2319 C  C   . LYS A 1 291 ? -7.228  9.476   8.361   1.00 97.07 291 A 1 
ATOM   2320 O  O   . LYS A 1 291 ? -6.767  10.607  8.530   1.00 96.78 291 A 1 
ATOM   2321 C  CB  . LYS A 1 291 ? -7.682  8.600   10.694  1.00 96.31 291 A 1 
ATOM   2322 C  CG  . LYS A 1 291 ? -9.191  8.332   10.586  1.00 94.45 291 A 1 
ATOM   2323 C  CD  . LYS A 1 291 ? -9.860  8.698   11.920  1.00 92.95 291 A 1 
ATOM   2324 C  CE  . LYS A 1 291 ? -11.318 8.294   11.926  1.00 86.97 291 A 1 
ATOM   2325 N  NZ  . LYS A 1 291 ? -12.055 8.913   13.052  1.00 84.46 291 A 1 
ATOM   2326 N  N   . TYR A 1 292 ? -7.989  9.162   7.322   1.00 97.76 292 A 1 
ATOM   2327 C  CA  . TYR A 1 292 ? -8.430  10.104  6.298   1.00 97.82 292 A 1 
ATOM   2328 C  C   . TYR A 1 292 ? -9.866  10.525  6.554   1.00 97.88 292 A 1 
ATOM   2329 O  O   . TYR A 1 292 ? -10.703 9.669   6.854   1.00 97.48 292 A 1 
ATOM   2330 C  CB  . TYR A 1 292 ? -8.300  9.475   4.905   1.00 97.91 292 A 1 
ATOM   2331 C  CG  . TYR A 1 292 ? -6.885  9.132   4.497   1.00 98.07 292 A 1 
ATOM   2332 C  CD1 . TYR A 1 292 ? -6.280  7.941   4.952   1.00 97.46 292 A 1 
ATOM   2333 C  CD2 . TYR A 1 292 ? -6.145  10.002  3.677   1.00 97.33 292 A 1 
ATOM   2334 C  CE1 . TYR A 1 292 ? -4.957  7.635   4.602   1.00 96.92 292 A 1 
ATOM   2335 C  CE2 . TYR A 1 292 ? -4.825  9.699   3.315   1.00 96.93 292 A 1 
ATOM   2336 C  CZ  . TYR A 1 292 ? -4.224  8.518   3.779   1.00 97.46 292 A 1 
ATOM   2337 O  OH  . TYR A 1 292 ? -2.932  8.228   3.444   1.00 96.70 292 A 1 
ATOM   2338 N  N   . ASP A 1 293 ? -10.169 11.810  6.373   1.00 97.69 293 A 1 
ATOM   2339 C  CA  . ASP A 1 293 ? -11.524 12.268  6.079   1.00 97.56 293 A 1 
ATOM   2340 C  C   . ASP A 1 293 ? -11.707 12.217  4.559   1.00 97.73 293 A 1 
ATOM   2341 O  O   . ASP A 1 293 ? -11.159 13.031  3.808   1.00 97.31 293 A 1 
ATOM   2342 C  CB  . ASP A 1 293 ? -11.769 13.667  6.662   1.00 96.85 293 A 1 
ATOM   2343 C  CG  . ASP A 1 293 ? -13.178 14.204  6.372   1.00 95.09 293 A 1 
ATOM   2344 O  OD1 . ASP A 1 293 ? -13.983 13.497  5.721   1.00 92.47 293 A 1 
ATOM   2345 O  OD2 . ASP A 1 293 ? -13.459 15.350  6.789   1.00 91.39 293 A 1 
ATOM   2346 N  N   . VAL A 1 294 ? -12.441 11.211  4.087   1.00 97.90 294 A 1 
ATOM   2347 C  CA  . VAL A 1 294 ? -12.670 10.976  2.657   1.00 97.87 294 A 1 
ATOM   2348 C  C   . VAL A 1 294 ? -13.738 11.919  2.117   1.00 97.47 294 A 1 
ATOM   2349 O  O   . VAL A 1 294 ? -13.669 12.355  0.966   1.00 96.63 294 A 1 
ATOM   2350 C  CB  . VAL A 1 294 ? -13.039 9.504   2.401   1.00 97.68 294 A 1 
ATOM   2351 C  CG1 . VAL A 1 294 ? -13.255 9.223   0.911   1.00 96.85 294 A 1 
ATOM   2352 C  CG2 . VAL A 1 294 ? -11.943 8.554   2.913   1.00 97.20 294 A 1 
ATOM   2353 N  N   . GLY A 1 295 ? -14.727 12.260  2.936   1.00 96.78 295 A 1 
ATOM   2354 C  CA  . GLY A 1 295 ? -15.929 12.958  2.503   1.00 96.20 295 A 1 
ATOM   2355 C  C   . GLY A 1 295 ? -16.956 12.001  1.887   1.00 96.48 295 A 1 
ATOM   2356 O  O   . GLY A 1 295 ? -17.063 10.844  2.272   1.00 94.69 295 A 1 
ATOM   2357 N  N   . ASN A 1 296 ? -17.747 12.499  0.923   1.00 96.21 296 A 1 
ATOM   2358 C  CA  . ASN A 1 296 ? -18.892 11.777  0.357   1.00 95.70 296 A 1 
ATOM   2359 C  C   . ASN A 1 296 ? -18.639 11.170  -1.037  1.00 95.88 296 A 1 
ATOM   2360 O  O   . ASN A 1 296 ? -19.585 10.780  -1.722  1.00 93.49 296 A 1 
ATOM   2361 C  CB  . ASN A 1 296 ? -20.114 12.711  0.376   1.00 93.64 296 A 1 
ATOM   2362 C  CG  . ASN A 1 296 ? -19.964 13.911  -0.542  1.00 91.67 296 A 1 
ATOM   2363 O  OD1 . ASN A 1 296 ? -19.003 14.062  -1.280  1.00 86.88 296 A 1 
ATOM   2364 N  ND2 . ASN A 1 296 ? -20.910 14.819  -0.522  1.00 86.03 296 A 1 
ATOM   2365 N  N   . GLY A 1 297 ? -17.385 11.148  -1.498  1.00 94.91 297 A 1 
ATOM   2366 C  CA  . GLY A 1 297 ? -16.996 10.609  -2.806  1.00 95.00 297 A 1 
ATOM   2367 C  C   . GLY A 1 297 ? -17.199 11.564  -3.987  1.00 95.70 297 A 1 
ATOM   2368 O  O   . GLY A 1 297 ? -16.849 11.224  -5.113  1.00 94.11 297 A 1 
ATOM   2369 N  N   . GLN A 1 298 ? -17.748 12.777  -3.785  1.00 94.91 298 A 1 
ATOM   2370 C  CA  . GLN A 1 298 ? -17.992 13.736  -4.870  1.00 94.03 298 A 1 
ATOM   2371 C  C   . GLN A 1 298 ? -16.768 14.572  -5.272  1.00 93.38 298 A 1 
ATOM   2372 O  O   . GLN A 1 298 ? -16.802 15.265  -6.292  1.00 88.56 298 A 1 
ATOM   2373 C  CB  . GLN A 1 298 ? -19.153 14.671  -4.506  1.00 91.96 298 A 1 
ATOM   2374 C  CG  . GLN A 1 298 ? -20.479 13.916  -4.392  1.00 87.41 298 A 1 
ATOM   2375 C  CD  . GLN A 1 298 ? -21.652 14.879  -4.205  1.00 84.60 298 A 1 
ATOM   2376 O  OE1 . GLN A 1 298 ? -21.643 15.768  -3.359  1.00 76.77 298 A 1 
ATOM   2377 N  NE2 . GLN A 1 298 ? -22.701 14.735  -4.974  1.00 74.09 298 A 1 
ATOM   2378 N  N   . GLY A 1 299 ? -15.698 14.536  -4.490  1.00 94.01 299 A 1 
ATOM   2379 C  CA  . GLY A 1 299 ? -14.473 15.298  -4.735  1.00 94.67 299 A 1 
ATOM   2380 C  C   . GLY A 1 299 ? -13.255 14.604  -4.149  1.00 96.40 299 A 1 
ATOM   2381 O  O   . GLY A 1 299 ? -13.333 13.446  -3.742  1.00 95.31 299 A 1 
ATOM   2382 N  N   . TYR A 1 300 ? -12.133 15.319  -4.104  1.00 96.93 300 A 1 
ATOM   2383 C  CA  . TYR A 1 300 ? -10.939 14.836  -3.430  1.00 97.28 300 A 1 
ATOM   2384 C  C   . TYR A 1 300 ? -11.201 14.594  -1.938  1.00 97.57 300 A 1 
ATOM   2385 O  O   . TYR A 1 300 ? -12.106 15.189  -1.345  1.00 96.79 300 A 1 
ATOM   2386 C  CB  . TYR A 1 300 ? -9.796  15.836  -3.620  1.00 96.96 300 A 1 
ATOM   2387 C  CG  . TYR A 1 300 ? -9.371  15.985  -5.065  1.00 96.81 300 A 1 
ATOM   2388 C  CD1 . TYR A 1 300 ? -8.651  14.953  -5.699  1.00 95.02 300 A 1 
ATOM   2389 C  CD2 . TYR A 1 300 ? -9.705  17.143  -5.796  1.00 94.88 300 A 1 
ATOM   2390 C  CE1 . TYR A 1 300 ? -8.261  15.071  -7.039  1.00 93.64 300 A 1 
ATOM   2391 C  CE2 . TYR A 1 300 ? -9.317  17.273  -7.141  1.00 93.98 300 A 1 
ATOM   2392 C  CZ  . TYR A 1 300 ? -8.592  16.232  -7.755  1.00 94.62 300 A 1 
ATOM   2393 O  OH  . TYR A 1 300 ? -8.209  16.347  -9.065  1.00 92.63 300 A 1 
ATOM   2394 N  N   . MET A 1 301 ? -10.388 13.743  -1.331  1.00 97.37 301 A 1 
ATOM   2395 C  CA  . MET A 1 301 ? -10.370 13.581  0.121   1.00 97.40 301 A 1 
ATOM   2396 C  C   . MET A 1 301 ? -10.066 14.921  0.801   1.00 97.58 301 A 1 
ATOM   2397 O  O   . MET A 1 301 ? -9.376  15.776  0.232   1.00 97.38 301 A 1 
ATOM   2398 C  CB  . MET A 1 301 ? -9.359  12.504  0.525   1.00 97.41 301 A 1 
ATOM   2399 C  CG  . MET A 1 301 ? -9.708  11.121  -0.037  1.00 96.78 301 A 1 
ATOM   2400 S  SD  . MET A 1 301 ? -8.654  9.789   0.591   1.00 96.35 301 A 1 
ATOM   2401 C  CE  . MET A 1 301 ? -7.140  10.093  -0.338  1.00 89.94 301 A 1 
ATOM   2402 N  N   . LYS A 1 302 ? -10.581 15.121  2.018   1.00 97.44 302 A 1 
ATOM   2403 C  CA  . LYS A 1 302 ? -10.539 16.423  2.688   1.00 96.91 302 A 1 
ATOM   2404 C  C   . LYS A 1 302 ? -9.220  16.656  3.400   1.00 96.99 302 A 1 
ATOM   2405 O  O   . LYS A 1 302 ? -8.532  17.640  3.134   1.00 95.86 302 A 1 
ATOM   2406 C  CB  . LYS A 1 302 ? -11.733 16.553  3.651   1.00 96.23 302 A 1 
ATOM   2407 C  CG  . LYS A 1 302 ? -13.106 16.375  2.987   1.00 91.61 302 A 1 
ATOM   2408 C  CD  . LYS A 1 302 ? -13.303 17.370  1.840   1.00 79.63 302 A 1 
ATOM   2409 C  CE  . LYS A 1 302 ? -14.660 17.167  1.192   1.00 71.64 302 A 1 
ATOM   2410 N  NZ  . LYS A 1 302 ? -14.765 17.987  -0.043  1.00 61.07 302 A 1 
ATOM   2411 N  N   . GLU A 1 303 ? -8.864  15.760  4.280   1.00 96.64 303 A 1 
ATOM   2412 C  CA  . GLU A 1 303 ? -7.614  15.805  5.033   1.00 96.57 303 A 1 
ATOM   2413 C  C   . GLU A 1 303 ? -7.217  14.406  5.510   1.00 97.15 303 A 1 
ATOM   2414 O  O   . GLU A 1 303 ? -7.973  13.452  5.381   1.00 96.88 303 A 1 
ATOM   2415 C  CB  . GLU A 1 303 ? -7.712  16.799  6.212   1.00 94.06 303 A 1 
ATOM   2416 C  CG  . GLU A 1 303 ? -8.631  16.373  7.364   1.00 87.03 303 A 1 
ATOM   2417 C  CD  . GLU A 1 303 ? -8.539  17.341  8.552   1.00 85.99 303 A 1 
ATOM   2418 O  OE1 . GLU A 1 303 ? -7.441  17.425  9.157   1.00 78.79 303 A 1 
ATOM   2419 O  OE2 . GLU A 1 303 ? -9.525  18.012  8.879   1.00 79.21 303 A 1 
ATOM   2420 N  N   . PHE A 1 304 ? -6.031  14.306  6.085   1.00 96.09 304 A 1 
ATOM   2421 C  CA  . PHE A 1 304 ? -5.675  13.187  6.938   1.00 95.56 304 A 1 
ATOM   2422 C  C   . PHE A 1 304 ? -5.155  13.686  8.288   1.00 95.48 304 A 1 
ATOM   2423 O  O   . PHE A 1 304 ? -4.639  14.800  8.416   1.00 94.97 304 A 1 
ATOM   2424 C  CB  . PHE A 1 304 ? -4.673  12.240  6.250   1.00 94.79 304 A 1 
ATOM   2425 C  CG  . PHE A 1 304 ? -3.314  12.834  5.950   1.00 94.85 304 A 1 
ATOM   2426 C  CD1 . PHE A 1 304 ? -2.367  13.043  6.971   1.00 91.08 304 A 1 
ATOM   2427 C  CD2 . PHE A 1 304 ? -2.971  13.178  4.633   1.00 90.29 304 A 1 
ATOM   2428 C  CE1 . PHE A 1 304 ? -1.111  13.608  6.690   1.00 88.71 304 A 1 
ATOM   2429 C  CE2 . PHE A 1 304 ? -1.709  13.746  4.345   1.00 88.15 304 A 1 
ATOM   2430 C  CZ  . PHE A 1 304 ? -0.788  13.961  5.377   1.00 90.63 304 A 1 
ATOM   2431 N  N   . LYS A 1 305 ? -5.261  12.823  9.299   1.00 94.97 305 A 1 
ATOM   2432 C  CA  . LYS A 1 305 ? -4.622  12.974  10.594  1.00 94.36 305 A 1 
ATOM   2433 C  C   . LYS A 1 305 ? -3.669  11.813  10.797  1.00 94.40 305 A 1 
ATOM   2434 O  O   . LYS A 1 305 ? -4.055  10.656  10.636  1.00 93.85 305 A 1 
ATOM   2435 C  CB  . LYS A 1 305 ? -5.671  13.049  11.705  1.00 93.33 305 A 1 
ATOM   2436 C  CG  . LYS A 1 305 ? -6.521  14.311  11.565  1.00 86.09 305 A 1 
ATOM   2437 C  CD  . LYS A 1 305 ? -7.585  14.417  12.661  1.00 80.83 305 A 1 
ATOM   2438 C  CE  . LYS A 1 305 ? -8.410  15.664  12.382  1.00 72.65 305 A 1 
ATOM   2439 N  NZ  . LYS A 1 305 ? -9.588  15.776  13.286  1.00 63.61 305 A 1 
ATOM   2440 N  N   . ASN A 1 306 ? -2.429  12.132  11.134  1.00 92.23 306 A 1 
ATOM   2441 C  CA  . ASN A 1 306 ? -1.412  11.143  11.433  1.00 90.08 306 A 1 
ATOM   2442 C  C   . ASN A 1 306 ? -1.181  11.123  12.946  1.00 88.87 306 A 1 
ATOM   2443 O  O   . ASN A 1 306 ? -0.885  12.149  13.548  1.00 85.72 306 A 1 
ATOM   2444 C  CB  . ASN A 1 306 ? -0.139  11.484  10.645  1.00 87.83 306 A 1 
ATOM   2445 C  CG  . ASN A 1 306 ? 0.780   10.294  10.546  1.00 81.81 306 A 1 
ATOM   2446 O  OD1 . ASN A 1 306 ? 0.340   9.201   10.241  1.00 73.91 306 A 1 
ATOM   2447 N  ND2 . ASN A 1 306 ? 2.064   10.481  10.763  1.00 73.17 306 A 1 
ATOM   2448 N  N   . TYR A 1 307 ? -1.378  9.974   13.581  1.00 86.53 307 A 1 
ATOM   2449 C  CA  . TYR A 1 307 ? -1.313  9.833   15.025  1.00 82.44 307 A 1 
ATOM   2450 C  C   . TYR A 1 307 ? 0.066   9.314   15.439  1.00 76.29 307 A 1 
ATOM   2451 O  O   . TYR A 1 307 ? 0.509   8.287   14.937  1.00 70.57 307 A 1 
ATOM   2452 C  CB  . TYR A 1 307 ? -2.436  8.915   15.509  1.00 83.35 307 A 1 
ATOM   2453 C  CG  . TYR A 1 307 ? -3.834  9.449   15.260  1.00 82.00 307 A 1 
ATOM   2454 C  CD1 . TYR A 1 307 ? -4.498  9.184   14.050  1.00 77.63 307 A 1 
ATOM   2455 C  CD2 . TYR A 1 307 ? -4.479  10.221  16.243  1.00 76.92 307 A 1 
ATOM   2456 C  CE1 . TYR A 1 307 ? -5.796  9.682   13.824  1.00 73.46 307 A 1 
ATOM   2457 C  CE2 . TYR A 1 307 ? -5.775  10.714  16.026  1.00 73.61 307 A 1 
ATOM   2458 C  CZ  . TYR A 1 307 ? -6.440  10.447  14.821  1.00 76.92 307 A 1 
ATOM   2459 O  OH  . TYR A 1 307 ? -7.709  10.928  14.603  1.00 73.63 307 A 1 
ATOM   2460 N  N   . PHE A 1 308 ? 0.722   10.034  16.336  1.00 75.75 308 A 1 
ATOM   2461 C  CA  . PHE A 1 308 ? 0.252   11.166  17.147  1.00 72.54 308 A 1 
ATOM   2462 C  C   . PHE A 1 308 ? 0.932   12.502  16.779  1.00 72.76 308 A 1 
ATOM   2463 O  O   . PHE A 1 308 ? 1.322   13.276  17.647  1.00 66.09 308 A 1 
ATOM   2464 C  CB  . PHE A 1 308 ? 0.444   10.828  18.632  1.00 65.44 308 A 1 
ATOM   2465 C  CG  . PHE A 1 308 ? -0.295  9.608   19.087  1.00 61.23 308 A 1 
ATOM   2466 C  CD1 . PHE A 1 308 ? -1.641  9.711   19.497  1.00 56.17 308 A 1 
ATOM   2467 C  CD2 . PHE A 1 308 ? 0.326   8.351   19.099  1.00 56.69 308 A 1 
ATOM   2468 C  CE1 . PHE A 1 308 ? -2.347  8.578   19.919  1.00 49.43 308 A 1 
ATOM   2469 C  CE2 . PHE A 1 308 ? -0.379  7.208   19.512  1.00 49.80 308 A 1 
ATOM   2470 C  CZ  . PHE A 1 308 ? -1.712  7.330   19.919  1.00 47.91 308 A 1 
ATOM   2471 N  N   . ASN A 1 309 ? 1.081   12.769  15.489  1.00 77.96 309 A 1 
ATOM   2472 C  CA  . ASN A 1 309 ? 1.939   13.841  14.979  1.00 76.12 309 A 1 
ATOM   2473 C  C   . ASN A 1 309 ? 1.153   15.101  14.598  1.00 78.62 309 A 1 
ATOM   2474 O  O   . ASN A 1 309 ? 1.265   16.122  15.270  1.00 74.06 309 A 1 
ATOM   2475 C  CB  . ASN A 1 309 ? 2.779   13.298  13.809  1.00 67.99 309 A 1 
ATOM   2476 C  CG  . ASN A 1 309 ? 3.428   11.960  14.112  1.00 60.87 309 A 1 
ATOM   2477 O  OD1 . ASN A 1 309 ? 2.896   10.910  13.799  1.00 53.26 309 A 1 
ATOM   2478 N  ND2 . ASN A 1 309 ? 4.580   11.966  14.731  1.00 54.14 309 A 1 
ATOM   2479 N  N   . TYR A 1 310 ? 0.380   15.063  13.494  1.00 83.37 310 A 1 
ATOM   2480 C  CA  . TYR A 1 310 ? -0.227  16.247  12.897  1.00 86.37 310 A 1 
ATOM   2481 C  C   . TYR A 1 310 ? -1.463  15.922  12.037  1.00 89.07 310 A 1 
ATOM   2482 O  O   . TYR A 1 310 ? -1.732  14.765  11.705  1.00 88.81 310 A 1 
ATOM   2483 C  CB  . TYR A 1 310 ? 0.825   16.984  12.058  1.00 84.53 310 A 1 
ATOM   2484 C  CG  . TYR A 1 310 ? 1.178   16.307  10.752  1.00 82.50 310 A 1 
ATOM   2485 C  CD1 . TYR A 1 310 ? 2.051   15.193  10.710  1.00 79.84 310 A 1 
ATOM   2486 C  CD2 . TYR A 1 310 ? 0.640   16.788  9.549   1.00 78.12 310 A 1 
ATOM   2487 C  CE1 . TYR A 1 310 ? 2.373   14.577  9.503   1.00 72.51 310 A 1 
ATOM   2488 C  CE2 . TYR A 1 310 ? 0.958   16.177  8.325   1.00 75.10 310 A 1 
ATOM   2489 C  CZ  . TYR A 1 310 ? 1.826   15.075  8.306   1.00 77.57 310 A 1 
ATOM   2490 O  OH  . TYR A 1 310 ? 2.134   14.481  7.103   1.00 75.12 310 A 1 
ATOM   2491 N  N   . GLY A 1 311 ? -2.181  16.985  11.633  1.00 87.19 311 A 1 
ATOM   2492 C  CA  . GLY A 1 311 ? -3.206  16.930  10.591  1.00 88.23 311 A 1 
ATOM   2493 C  C   . GLY A 1 311 ? -2.771  17.732  9.357   1.00 89.61 311 A 1 
ATOM   2494 O  O   . GLY A 1 311 ? -2.217  18.814  9.488   1.00 89.09 311 A 1 
ATOM   2495 N  N   . SER A 1 312 ? -3.047  17.228  8.146   1.00 88.21 312 A 1 
ATOM   2496 C  CA  . SER A 1 312 ? -2.606  17.866  6.900   1.00 87.51 312 A 1 
ATOM   2497 C  C   . SER A 1 312 ? -3.144  19.287  6.722   1.00 87.75 312 A 1 
ATOM   2498 O  O   . SER A 1 312 ? -2.433  20.169  6.244   1.00 88.79 312 A 1 
ATOM   2499 C  CB  . SER A 1 312 ? -3.003  16.995  5.701   1.00 89.25 312 A 1 
ATOM   2500 O  OG  . SER A 1 312 ? -4.406  16.821  5.620   1.00 90.23 312 A 1 
ATOM   2501 N  N   . SER A 1 313 ? -4.384  19.525  7.127   1.00 88.14 313 A 1 
ATOM   2502 C  CA  . SER A 1 313 ? -5.012  20.849  7.039   1.00 86.17 313 A 1 
ATOM   2503 C  C   . SER A 1 313 ? -4.371  21.846  8.008   1.00 86.47 313 A 1 
ATOM   2504 O  O   . SER A 1 313 ? -3.955  22.923  7.594   1.00 86.98 313 A 1 
ATOM   2505 C  CB  . SER A 1 313 ? -6.515  20.715  7.299   1.00 85.42 313 A 1 
ATOM   2506 O  OG  . SER A 1 313 ? -7.151  21.964  7.164   1.00 74.34 313 A 1 
ATOM   2507 N  N   . SER A 1 314 ? -4.245  21.494  9.279   1.00 89.02 314 A 1 
ATOM   2508 C  CA  . SER A 1 314 ? -3.702  22.399  10.297  1.00 87.88 314 A 1 
ATOM   2509 C  C   . SER A 1 314 ? -2.209  22.667  10.124  1.00 88.56 314 A 1 
ATOM   2510 O  O   . SER A 1 314 ? -1.760  23.787  10.366  1.00 86.69 314 A 1 
ATOM   2511 C  CB  . SER A 1 314 ? -3.974  21.844  11.702  1.00 85.18 314 A 1 
ATOM   2512 O  OG  . SER A 1 314 ? -3.446  20.539  11.854  1.00 75.00 314 A 1 
ATOM   2513 N  N   . GLU A 1 315 ? -1.438  21.677  9.690   1.00 88.12 315 A 1 
ATOM   2514 C  CA  . GLU A 1 315 ? 0.020   21.779  9.609   1.00 88.00 315 A 1 
ATOM   2515 C  C   . GLU A 1 315 ? 0.512   22.452  8.324   1.00 88.57 315 A 1 
ATOM   2516 O  O   . GLU A 1 315 ? 1.430   23.276  8.368   1.00 86.02 315 A 1 
ATOM   2517 C  CB  . GLU A 1 315 ? 0.623   20.378  9.755   1.00 85.61 315 A 1 
ATOM   2518 C  CG  . GLU A 1 315 ? 2.125   20.385  10.083  1.00 80.98 315 A 1 
ATOM   2519 C  CD  . GLU A 1 315 ? 2.452   21.027  11.445  1.00 81.87 315 A 1 
ATOM   2520 O  OE1 . GLU A 1 315 ? 3.650   21.253  11.699  1.00 76.58 315 A 1 
ATOM   2521 O  OE2 . GLU A 1 315 ? 1.527   21.330  12.227  1.00 77.70 315 A 1 
ATOM   2522 N  N   . TYR A 1 316 ? -0.113  22.141  7.186   1.00 90.69 316 A 1 
ATOM   2523 C  CA  . TYR A 1 316 ? 0.324   22.623  5.871   1.00 90.56 316 A 1 
ATOM   2524 C  C   . TYR A 1 316 ? -0.631  23.642  5.225   1.00 90.96 316 A 1 
ATOM   2525 O  O   . TYR A 1 316 ? -0.290  24.229  4.192   1.00 87.97 316 A 1 
ATOM   2526 C  CB  . TYR A 1 316 ? 0.568   21.420  4.960   1.00 90.15 316 A 1 
ATOM   2527 C  CG  . TYR A 1 316 ? 1.617   20.432  5.453   1.00 90.19 316 A 1 
ATOM   2528 C  CD1 . TYR A 1 316 ? 2.842   20.882  5.982   1.00 86.81 316 A 1 
ATOM   2529 C  CD2 . TYR A 1 316 ? 1.390   19.057  5.338   1.00 87.07 316 A 1 
ATOM   2530 C  CE1 . TYR A 1 316 ? 3.830   19.975  6.391   1.00 84.89 316 A 1 
ATOM   2531 C  CE2 . TYR A 1 316 ? 2.371   18.131  5.738   1.00 85.61 316 A 1 
ATOM   2532 C  CZ  . TYR A 1 316 ? 3.592   18.597  6.259   1.00 87.90 316 A 1 
ATOM   2533 O  OH  . TYR A 1 316 ? 4.559   17.706  6.637   1.00 84.90 316 A 1 
ATOM   2534 N  N   . GLY A 1 317 ? -1.797  23.863  5.810   1.00 89.60 317 A 1 
ATOM   2535 C  CA  . GLY A 1 317 ? -2.806  24.764  5.243   1.00 89.78 317 A 1 
ATOM   2536 C  C   . GLY A 1 317 ? -3.481  24.220  3.980   1.00 91.80 317 A 1 
ATOM   2537 O  O   . GLY A 1 317 ? -3.988  24.997  3.179   1.00 89.29 317 A 1 
ATOM   2538 N  N   . LEU A 1 318 ? -3.482  22.900  3.789   1.00 91.99 318 A 1 
ATOM   2539 C  CA  . LEU A 1 318 ? -4.127  22.245  2.657   1.00 92.32 318 A 1 
ATOM   2540 C  C   . LEU A 1 318 ? -5.648  22.334  2.798   1.00 92.91 318 A 1 
ATOM   2541 O  O   . LEU A 1 318 ? -6.200  21.991  3.841   1.00 92.08 318 A 1 
ATOM   2542 C  CB  . LEU A 1 318 ? -3.687  20.773  2.563   1.00 91.21 318 A 1 
ATOM   2543 C  CG  . LEU A 1 318 ? -2.180  20.563  2.364   1.00 90.78 318 A 1 
ATOM   2544 C  CD1 . LEU A 1 318 ? -1.841  19.074  2.524   1.00 88.05 318 A 1 
ATOM   2545 C  CD2 . LEU A 1 318 ? -1.716  21.012  0.983   1.00 88.05 318 A 1 
ATOM   2546 N  N   . LYS A 1 319 ? -6.328  22.765  1.733   1.00 93.43 319 A 1 
ATOM   2547 C  CA  . LYS A 1 319 ? -7.800  22.857  1.688   1.00 93.27 319 A 1 
ATOM   2548 C  C   . LYS A 1 319 ? -8.459  21.513  1.376   1.00 94.36 319 A 1 
ATOM   2549 O  O   . LYS A 1 319 ? -9.600  21.281  1.749   1.00 92.68 319 A 1 
ATOM   2550 C  CB  . LYS A 1 319 ? -8.222  23.890  0.648   1.00 91.82 319 A 1 
ATOM   2551 C  CG  . LYS A 1 319 ? -7.719  25.294  0.993   1.00 87.43 319 A 1 
ATOM   2552 C  CD  . LYS A 1 319 ? -8.137  26.264  -0.099  1.00 81.13 319 A 1 
ATOM   2553 C  CE  . LYS A 1 319 ? -7.587  27.649  0.209   1.00 74.20 319 A 1 
ATOM   2554 N  NZ  . LYS A 1 319 ? -7.860  28.581  -0.907  1.00 64.50 319 A 1 
ATOM   2555 N  N   . GLU A 1 320 ? -7.737  20.664  0.667   1.00 95.64 320 A 1 
ATOM   2556 C  CA  . GLU A 1 320 ? -8.120  19.310  0.285   1.00 96.00 320 A 1 
ATOM   2557 C  C   . GLU A 1 320 ? -6.854  18.530  -0.123  1.00 96.40 320 A 1 
ATOM   2558 O  O   . GLU A 1 320 ? -5.784  19.114  -0.328  1.00 96.25 320 A 1 
ATOM   2559 C  CB  . GLU A 1 320 ? -9.143  19.338  -0.867  1.00 94.94 320 A 1 
ATOM   2560 C  CG  . GLU A 1 320 ? -8.633  20.090  -2.100  1.00 92.79 320 A 1 
ATOM   2561 C  CD  . GLU A 1 320 ? -9.577  20.070  -3.302  1.00 93.34 320 A 1 
ATOM   2562 O  OE1 . GLU A 1 320 ? -10.806 19.908  -3.128  1.00 88.25 320 A 1 
ATOM   2563 O  OE2 . GLU A 1 320 ? -9.083  20.221  -4.424  1.00 89.66 320 A 1 
ATOM   2564 N  N   . LEU A 1 321 ? -6.975  17.212  -0.265  1.00 96.36 321 A 1 
ATOM   2565 C  CA  . LEU A 1 321 ? -5.878  16.341  -0.692  1.00 96.73 321 A 1 
ATOM   2566 C  C   . LEU A 1 321 ? -5.835  16.212  -2.225  1.00 97.19 321 A 1 
ATOM   2567 O  O   . LEU A 1 321 ? -5.961  15.131  -2.788  1.00 97.08 321 A 1 
ATOM   2568 C  CB  . LEU A 1 321 ? -5.979  14.985  0.041   1.00 96.73 321 A 1 
ATOM   2569 C  CG  . LEU A 1 321 ? -5.939  15.065  1.579   1.00 96.19 321 A 1 
ATOM   2570 C  CD1 . LEU A 1 321 ? -6.003  13.656  2.171   1.00 95.48 321 A 1 
ATOM   2571 C  CD2 . LEU A 1 321 ? -4.672  15.740  2.105   1.00 95.12 321 A 1 
ATOM   2572 N  N   . SER A 1 322 ? -5.671  17.345  -2.906  1.00 96.71 322 A 1 
ATOM   2573 C  CA  . SER A 1 322 ? -5.653  17.421  -4.370  1.00 96.58 322 A 1 
ATOM   2574 C  C   . SER A 1 322 ? -4.260  17.722  -4.935  1.00 96.46 322 A 1 
ATOM   2575 O  O   . SER A 1 322 ? -3.438  18.343  -4.259  1.00 96.88 322 A 1 
ATOM   2576 C  CB  . SER A 1 322 ? -6.663  18.464  -4.864  1.00 96.53 322 A 1 
ATOM   2577 O  OG  . SER A 1 322 ? -6.286  19.777  -4.537  1.00 95.75 322 A 1 
ATOM   2578 N  N   . PRO A 1 323 ? -3.979  17.350  -6.204  1.00 97.12 323 A 1 
ATOM   2579 C  CA  . PRO A 1 323 ? -2.715  17.675  -6.863  1.00 96.46 323 A 1 
ATOM   2580 C  C   . PRO A 1 323 ? -2.389  19.168  -6.808  1.00 96.23 323 A 1 
ATOM   2581 O  O   . PRO A 1 323 ? -1.263  19.543  -6.527  1.00 96.05 323 A 1 
ATOM   2582 C  CB  . PRO A 1 323 ? -2.877  17.203  -8.311  1.00 96.36 323 A 1 
ATOM   2583 C  CG  . PRO A 1 323 ? -3.863  16.056  -8.197  1.00 95.85 323 A 1 
ATOM   2584 C  CD  . PRO A 1 323 ? -4.793  16.510  -7.071  1.00 97.00 323 A 1 
ATOM   2585 N  N   . LYS A 1 324 ? -3.382  20.035  -7.018  1.00 96.79 324 A 1 
ATOM   2586 C  CA  . LYS A 1 324 ? -3.217  21.491  -6.983  1.00 96.03 324 A 1 
ATOM   2587 C  C   . LYS A 1 324 ? -2.709  21.984  -5.630  1.00 96.15 324 A 1 
ATOM   2588 O  O   . LYS A 1 324 ? -1.780  22.796  -5.587  1.00 95.50 324 A 1 
ATOM   2589 C  CB  . LYS A 1 324 ? -4.541  22.149  -7.359  1.00 95.02 324 A 1 
ATOM   2590 C  CG  . LYS A 1 324 ? -4.422  23.673  -7.418  1.00 82.65 324 A 1 
ATOM   2591 C  CD  . LYS A 1 324 ? -5.759  24.302  -7.776  1.00 78.27 324 A 1 
ATOM   2592 C  CE  . LYS A 1 324 ? -5.623  25.817  -7.762  1.00 65.53 324 A 1 
ATOM   2593 N  NZ  . LYS A 1 324 ? -6.909  26.478  -8.062  1.00 58.96 324 A 1 
ATOM   2594 N  N   . GLU A 1 325 ? -3.289  21.516  -4.530  1.00 95.22 325 A 1 
ATOM   2595 C  CA  . GLU A 1 325 ? -2.882  21.937  -3.182  1.00 94.78 325 A 1 
ATOM   2596 C  C   . GLU A 1 325 ? -1.476  21.424  -2.847  1.00 94.59 325 A 1 
ATOM   2597 O  O   . GLU A 1 325 ? -0.665  22.155  -2.272  1.00 93.83 325 A 1 
ATOM   2598 C  CB  . GLU A 1 325 ? -3.903  21.466  -2.147  1.00 95.05 325 A 1 
ATOM   2599 C  CG  . GLU A 1 325 ? -5.254  22.200  -2.231  1.00 93.47 325 A 1 
ATOM   2600 C  CD  . GLU A 1 325 ? -5.177  23.670  -1.805  1.00 94.14 325 A 1 
ATOM   2601 O  OE1 . GLU A 1 325 ? -5.561  24.548  -2.591  1.00 87.98 325 A 1 
ATOM   2602 O  OE2 . GLU A 1 325 ? -4.750  23.940  -0.667  1.00 88.78 325 A 1 
ATOM   2603 N  N   . PHE A 1 326 ? -1.133  20.198  -3.263  1.00 94.21 326 A 1 
ATOM   2604 C  CA  . PHE A 1 326 ? 0.201   19.639  -3.046  1.00 93.42 326 A 1 
ATOM   2605 C  C   . PHE A 1 326 ? 1.277   20.262  -3.949  1.00 93.19 326 A 1 
ATOM   2606 O  O   . PHE A 1 326 ? 2.415   20.409  -3.507  1.00 92.13 326 A 1 
ATOM   2607 C  CB  . PHE A 1 326 ? 0.156   18.120  -3.176  1.00 93.72 326 A 1 
ATOM   2608 C  CG  . PHE A 1 326 ? -0.253  17.434  -1.890  1.00 94.44 326 A 1 
ATOM   2609 C  CD1 . PHE A 1 326 ? 0.721   17.134  -0.922  1.00 91.82 326 A 1 
ATOM   2610 C  CD2 . PHE A 1 326 ? -1.595  17.127  -1.634  1.00 91.51 326 A 1 
ATOM   2611 C  CE1 . PHE A 1 326 ? 0.362   16.521  0.280   1.00 89.89 326 A 1 
ATOM   2612 C  CE2 . PHE A 1 326 ? -1.963  16.517  -0.430  1.00 89.84 326 A 1 
ATOM   2613 C  CZ  . PHE A 1 326 ? -0.987  16.211  0.530   1.00 91.77 326 A 1 
ATOM   2614 N  N   . GLU A 1 327 ? 0.950   20.690  -5.162  1.00 93.99 327 A 1 
ATOM   2615 C  CA  . GLU A 1 327 ? 1.857   21.482  -5.999  1.00 93.54 327 A 1 
ATOM   2616 C  C   . GLU A 1 327 ? 2.184   22.833  -5.351  1.00 93.00 327 A 1 
ATOM   2617 O  O   . GLU A 1 327 ? 3.345   23.249  -5.324  1.00 93.43 327 A 1 
ATOM   2618 C  CB  . GLU A 1 327 ? 1.246   21.720  -7.388  1.00 94.00 327 A 1 
ATOM   2619 C  CG  . GLU A 1 327 ? 1.343   20.478  -8.273  1.00 90.75 327 A 1 
ATOM   2620 C  CD  . GLU A 1 327 ? 0.623   20.663  -9.612  1.00 88.82 327 A 1 
ATOM   2621 O  OE1 . GLU A 1 327 ? -0.331  19.944  -9.904  1.00 82.21 327 A 1 
ATOM   2622 O  OE2 . GLU A 1 327 ? 1.069   21.487  -10.432 1.00 83.30 327 A 1 
ATOM   2623 N  N   . ILE A 1 328 ? 1.182   23.506  -4.772  1.00 92.15 328 A 1 
ATOM   2624 C  CA  . ILE A 1 328 ? 1.384   24.741  -4.003  1.00 90.67 328 A 1 
ATOM   2625 C  C   . ILE A 1 328 ? 2.273   24.462  -2.785  1.00 90.56 328 A 1 
ATOM   2626 O  O   . ILE A 1 328 ? 3.205   25.230  -2.532  1.00 90.66 328 A 1 
ATOM   2627 C  CB  . ILE A 1 328 ? 0.029   25.357  -3.598  1.00 91.45 328 A 1 
ATOM   2628 C  CG1 . ILE A 1 328 ? -0.714  25.888  -4.846  1.00 90.46 328 A 1 
ATOM   2629 C  CG2 . ILE A 1 328 ? 0.215   26.492  -2.578  1.00 90.89 328 A 1 
ATOM   2630 C  CD1 . ILE A 1 328 ? -2.197  26.182  -4.599  1.00 86.13 328 A 1 
ATOM   2631 N  N   . LEU A 1 329 ? 2.038   23.374  -2.053  1.00 91.43 329 A 1 
ATOM   2632 C  CA  . LEU A 1 329 ? 2.851   22.983  -0.902  1.00 90.61 329 A 1 
ATOM   2633 C  C   . LEU A 1 329 ? 4.313   22.727  -1.301  1.00 91.09 329 A 1 
ATOM   2634 O  O   . LEU A 1 329 ? 5.212   23.271  -0.667  1.00 91.52 329 A 1 
ATOM   2635 C  CB  . LEU A 1 329 ? 2.230   21.755  -0.216  1.00 91.13 329 A 1 
ATOM   2636 C  CG  . LEU A 1 329 ? 3.029   21.261  1.008   1.00 90.10 329 A 1 
ATOM   2637 C  CD1 . LEU A 1 329 ? 3.107   22.321  2.102   1.00 88.38 329 A 1 
ATOM   2638 C  CD2 . LEU A 1 329 ? 2.373   20.016  1.578   1.00 87.65 329 A 1 
ATOM   2639 N  N   . ALA A 1 330 ? 4.554   21.966  -2.360  1.00 90.62 330 A 1 
ATOM   2640 C  CA  . ALA A 1 330 ? 5.895   21.681  -2.863  1.00 89.13 330 A 1 
ATOM   2641 C  C   . ALA A 1 330 ? 6.639   22.973  -3.253  1.00 89.54 330 A 1 
ATOM   2642 O  O   . ALA A 1 330 ? 7.779   23.192  -2.834  1.00 90.74 330 A 1 
ATOM   2643 C  CB  . ALA A 1 330 ? 5.787   20.704  -4.034  1.00 89.14 330 A 1 
ATOM   2644 N  N   . ALA A 1 331 ? 5.982   23.879  -3.966  1.00 88.37 331 A 1 
ATOM   2645 C  CA  . ALA A 1 331 ? 6.554   25.168  -4.341  1.00 88.15 331 A 1 
ATOM   2646 C  C   . ALA A 1 331 ? 6.830   26.080  -3.138  1.00 89.09 331 A 1 
ATOM   2647 O  O   . ALA A 1 331 ? 7.757   26.894  -3.176  1.00 89.57 331 A 1 
ATOM   2648 C  CB  . ALA A 1 331 ? 5.599   25.840  -5.333  1.00 89.71 331 A 1 
ATOM   2649 N  N   . ARG A 1 332 ? 6.045   25.969  -2.058  1.00 88.48 332 A 1 
ATOM   2650 C  CA  . ARG A 1 332 ? 6.306   26.673  -0.793  1.00 87.86 332 A 1 
ATOM   2651 C  C   . ARG A 1 332 ? 7.518   26.093  -0.084  1.00 89.02 332 A 1 
ATOM   2652 O  O   . ARG A 1 332 ? 8.378   26.862  0.323   1.00 90.22 332 A 1 
ATOM   2653 C  CB  . ARG A 1 332 ? 5.070   26.636  0.108   1.00 88.15 332 A 1 
ATOM   2654 C  CG  . ARG A 1 332 ? 3.951   27.576  -0.360  1.00 82.54 332 A 1 
ATOM   2655 C  CD  . ARG A 1 332 ? 2.662   27.346  0.443   1.00 80.84 332 A 1 
ATOM   2656 N  NE  . ARG A 1 332 ? 2.842   27.645  1.872   1.00 75.23 332 A 1 
ATOM   2657 C  CZ  . ARG A 1 332 ? 2.175   27.112  2.888   1.00 70.18 332 A 1 
ATOM   2658 N  NH1 . ARG A 1 332 ? 1.212   26.256  2.712   1.00 65.80 332 A 1 
ATOM   2659 N  NH2 . ARG A 1 332 ? 2.487   27.434  4.108   1.00 61.31 332 A 1 
ATOM   2660 N  N   . MET A 1 333 ? 7.627   24.772  0.023   1.00 90.59 333 A 1 
ATOM   2661 C  CA  . MET A 1 333 ? 8.758   24.100  0.672   1.00 88.25 333 A 1 
ATOM   2662 C  C   . MET A 1 333 ? 10.102  24.403  -0.013  1.00 88.33 333 A 1 
ATOM   2663 O  O   . MET A 1 333 ? 11.104  24.566  0.672   1.00 88.45 333 A 1 
ATOM   2664 C  CB  . MET A 1 333 ? 8.539   22.589  0.723   1.00 88.26 333 A 1 
ATOM   2665 C  CG  . MET A 1 333 ? 7.446   22.201  1.720   1.00 85.91 333 A 1 
ATOM   2666 S  SD  . MET A 1 333 ? 7.301   20.415  2.060   1.00 84.42 333 A 1 
ATOM   2667 C  CE  . MET A 1 333 ? 6.912   19.755  0.439   1.00 74.69 333 A 1 
ATOM   2668 N  N   . ASP A 1 334 ? 10.111  24.543  -1.328  1.00 87.74 334 A 1 
ATOM   2669 C  CA  . ASP A 1 334 ? 11.312  24.915  -2.089  1.00 86.82 334 A 1 
ATOM   2670 C  C   . ASP A 1 334 ? 11.870  26.307  -1.724  1.00 86.59 334 A 1 
ATOM   2671 O  O   . ASP A 1 334 ? 13.059  26.589  -1.907  1.00 87.65 334 A 1 
ATOM   2672 C  CB  . ASP A 1 334 ? 10.955  24.852  -3.582  1.00 88.13 334 A 1 
ATOM   2673 C  CG  . ASP A 1 334 ? 12.169  25.005  -4.491  1.00 79.68 334 A 1 
ATOM   2674 O  OD1 . ASP A 1 334 ? 13.083  24.151  -4.390  1.00 73.20 334 A 1 
ATOM   2675 O  OD2 . ASP A 1 334 ? 12.173  25.958  -5.309  1.00 71.44 334 A 1 
ATOM   2676 N  N   . LYS A 1 335 ? 11.030  27.179  -1.164  1.00 91.43 335 A 1 
ATOM   2677 C  CA  . LYS A 1 335 ? 11.375  28.568  -0.810  1.00 91.54 335 A 1 
ATOM   2678 C  C   . LYS A 1 335 ? 11.404  28.830  0.699   1.00 92.14 335 A 1 
ATOM   2679 O  O   . LYS A 1 335 ? 11.882  29.889  1.109   1.00 90.29 335 A 1 
ATOM   2680 C  CB  . LYS A 1 335 ? 10.393  29.517  -1.491  1.00 90.99 335 A 1 
ATOM   2681 C  CG  . LYS A 1 335 ? 10.448  29.404  -3.021  1.00 84.96 335 A 1 
ATOM   2682 C  CD  . LYS A 1 335 ? 9.427   30.342  -3.658  1.00 78.02 335 A 1 
ATOM   2683 C  CE  . LYS A 1 335 ? 9.456   30.113  -5.166  1.00 69.38 335 A 1 
ATOM   2684 N  NZ  . LYS A 1 335 ? 8.468   30.966  -5.852  1.00 60.23 335 A 1 
ATOM   2685 N  N   . ASP A 1 336 ? 10.867  27.937  1.496   1.00 89.66 336 A 1 
ATOM   2686 C  CA  . ASP A 1 336 ? 10.700  28.084  2.938   1.00 89.44 336 A 1 
ATOM   2687 C  C   . ASP A 1 336 ? 11.312  26.878  3.653   1.00 88.71 336 A 1 
ATOM   2688 O  O   . ASP A 1 336 ? 10.706  25.815  3.777   1.00 88.17 336 A 1 
ATOM   2689 C  CB  . ASP A 1 336 ? 9.213   28.293  3.262   1.00 88.61 336 A 1 
ATOM   2690 C  CG  . ASP A 1 336 ? 8.947   28.542  4.752   1.00 88.44 336 A 1 
ATOM   2691 O  OD1 . ASP A 1 336 ? 9.853   28.316  5.582   1.00 84.80 336 A 1 
ATOM   2692 O  OD2 . ASP A 1 336 ? 7.805   28.944  5.068   1.00 84.10 336 A 1 
ATOM   2693 N  N   . LEU A 1 337 ? 12.533  27.075  4.155   1.00 88.76 337 A 1 
ATOM   2694 C  CA  . LEU A 1 337 ? 13.274  26.041  4.862   1.00 86.84 337 A 1 
ATOM   2695 C  C   . LEU A 1 337 ? 12.567  25.585  6.144   1.00 86.03 337 A 1 
ATOM   2696 O  O   . LEU A 1 337 ? 12.645  24.406  6.490   1.00 88.00 337 A 1 
ATOM   2697 C  CB  . LEU A 1 337 ? 14.690  26.559  5.155   1.00 87.39 337 A 1 
ATOM   2698 C  CG  . LEU A 1 337 ? 15.621  25.525  5.804   1.00 79.55 337 A 1 
ATOM   2699 C  CD1 . LEU A 1 337 ? 15.869  24.322  4.894   1.00 74.23 337 A 1 
ATOM   2700 C  CD2 . LEU A 1 337 ? 16.971  26.173  6.117   1.00 77.39 337 A 1 
ATOM   2701 N  N   . GLN A 1 338 ? 11.846  26.461  6.850   1.00 86.86 338 A 1 
ATOM   2702 C  CA  . GLN A 1 338 ? 11.101  26.070  8.047   1.00 85.64 338 A 1 
ATOM   2703 C  C   . GLN A 1 338 ? 9.954   25.125  7.690   1.00 86.35 338 A 1 
ATOM   2704 O  O   . GLN A 1 338 ? 9.737   24.129  8.387   1.00 88.37 338 A 1 
ATOM   2705 C  CB  . GLN A 1 338 ? 10.538  27.295  8.776   1.00 87.36 338 A 1 
ATOM   2706 C  CG  . GLN A 1 338 ? 11.592  28.019  9.608   1.00 76.15 338 A 1 
ATOM   2707 C  CD  . GLN A 1 338 ? 10.986  29.137  10.465  1.00 67.55 338 A 1 
ATOM   2708 O  OE1 . GLN A 1 338 ? 9.880   29.605  10.263  1.00 60.74 338 A 1 
ATOM   2709 N  NE2 . GLN A 1 338 ? 11.691  29.603  11.466  1.00 59.04 338 A 1 
ATOM   2710 N  N   . LEU A 1 339 ? 9.250   25.401  6.600   1.00 85.35 339 A 1 
ATOM   2711 C  CA  . LEU A 1 339 ? 8.184   24.526  6.113   1.00 84.95 339 A 1 
ATOM   2712 C  C   . LEU A 1 339 ? 8.746   23.181  5.630   1.00 85.99 339 A 1 
ATOM   2713 O  O   . LEU A 1 339 ? 8.175   22.137  5.936   1.00 87.87 339 A 1 
ATOM   2714 C  CB  . LEU A 1 339 ? 7.417   25.255  5.011   1.00 86.27 339 A 1 
ATOM   2715 C  CG  . LEU A 1 339 ? 6.207   24.474  4.481   1.00 83.06 339 A 1 
ATOM   2716 C  CD1 . LEU A 1 339 ? 5.146   24.242  5.557   1.00 80.76 339 A 1 
ATOM   2717 C  CD2 . LEU A 1 339 ? 5.565   25.268  3.347   1.00 82.62 339 A 1 
ATOM   2718 N  N   . PHE A 1 340 ? 9.881   23.202  4.924   1.00 83.39 340 A 1 
ATOM   2719 C  CA  . PHE A 1 340 ? 10.565  21.974  4.536   1.00 80.96 340 A 1 
ATOM   2720 C  C   . PHE A 1 340 ? 10.999  21.150  5.755   1.00 79.06 340 A 1 
ATOM   2721 O  O   . PHE A 1 340 ? 10.793  19.940  5.786   1.00 84.07 340 A 1 
ATOM   2722 C  CB  . PHE A 1 340 ? 11.774  22.296  3.651   1.00 83.23 340 A 1 
ATOM   2723 C  CG  . PHE A 1 340 ? 12.528  21.053  3.246   1.00 83.08 340 A 1 
ATOM   2724 C  CD1 . PHE A 1 340 ? 13.692  20.647  3.937   1.00 79.98 340 A 1 
ATOM   2725 C  CD2 . PHE A 1 340 ? 12.045  20.234  2.206   1.00 81.62 340 A 1 
ATOM   2726 C  CE1 . PHE A 1 340 ? 14.356  19.473  3.598   1.00 75.05 340 A 1 
ATOM   2727 C  CE2 . PHE A 1 340 ? 12.701  19.046  1.866   1.00 75.45 340 A 1 
ATOM   2728 C  CZ  . PHE A 1 340 ? 13.862  18.663  2.556   1.00 74.85 340 A 1 
ATOM   2729 N  N   . ASN A 1 341 ? 11.532  21.791  6.799   1.00 83.16 341 A 1 
ATOM   2730 C  CA  . ASN A 1 341 ? 11.939  21.112  8.027   1.00 81.01 341 A 1 
ATOM   2731 C  C   . ASN A 1 341 ? 10.752  20.485  8.766   1.00 80.35 341 A 1 
ATOM   2732 O  O   . ASN A 1 341 ? 10.907  19.394  9.316   1.00 84.37 341 A 1 
ATOM   2733 C  CB  . ASN A 1 341 ? 12.695  22.100  8.930   1.00 82.68 341 A 1 
ATOM   2734 C  CG  . ASN A 1 341 ? 14.096  22.421  8.433   1.00 80.18 341 A 1 
ATOM   2735 O  OD1 . ASN A 1 341 ? 14.656  21.776  7.571   1.00 75.53 341 A 1 
ATOM   2736 N  ND2 . ASN A 1 341 ? 14.709  23.429  9.013   1.00 74.69 341 A 1 
ATOM   2737 N  N   . LYS A 1 342 ? 9.566   21.101  8.738   1.00 85.96 342 A 1 
ATOM   2738 C  CA  . LYS A 1 342 ? 8.339   20.466  9.241   1.00 85.44 342 A 1 
ATOM   2739 C  C   . LYS A 1 342 ? 8.024   19.182  8.475   1.00 85.24 342 A 1 
ATOM   2740 O  O   . LYS A 1 342 ? 7.816   18.143  9.090   1.00 86.59 342 A 1 
ATOM   2741 C  CB  . LYS A 1 342 ? 7.137   21.402  9.129   1.00 85.11 342 A 1 
ATOM   2742 C  CG  . LYS A 1 342 ? 7.113   22.496  10.197  1.00 78.53 342 A 1 
ATOM   2743 C  CD  . LYS A 1 342 ? 5.807   23.276  10.022  1.00 77.75 342 A 1 
ATOM   2744 C  CE  . LYS A 1 342 ? 5.540   24.213  11.183  1.00 69.68 342 A 1 
ATOM   2745 N  NZ  . LYS A 1 342 ? 4.075   24.412  11.314  1.00 63.35 342 A 1 
ATOM   2746 N  N   . TYR A 1 343 ? 8.024   19.247  7.145   1.00 79.02 343 A 1 
ATOM   2747 C  CA  . TYR A 1 343 ? 7.831   18.062  6.313   1.00 76.42 343 A 1 
ATOM   2748 C  C   . TYR A 1 343 ? 8.874   16.984  6.616   1.00 73.43 343 A 1 
ATOM   2749 O  O   . TYR A 1 343 ? 8.529   15.820  6.781   1.00 78.94 343 A 1 
ATOM   2750 C  CB  . TYR A 1 343 ? 7.843   18.459  4.835   1.00 82.47 343 A 1 
ATOM   2751 C  CG  . TYR A 1 343 ? 7.991   17.273  3.908   1.00 82.51 343 A 1 
ATOM   2752 C  CD1 . TYR A 1 343 ? 6.887   16.456  3.584   1.00 81.74 343 A 1 
ATOM   2753 C  CD2 . TYR A 1 343 ? 9.270   16.936  3.409   1.00 83.74 343 A 1 
ATOM   2754 C  CE1 . TYR A 1 343 ? 7.056   15.330  2.784   1.00 77.58 343 A 1 
ATOM   2755 C  CE2 . TYR A 1 343 ? 9.446   15.802  2.607   1.00 79.05 343 A 1 
ATOM   2756 C  CZ  . TYR A 1 343 ? 8.331   15.000  2.294   1.00 77.56 343 A 1 
ATOM   2757 O  OH  . TYR A 1 343 ? 8.515   13.892  1.509   1.00 75.53 343 A 1 
ATOM   2758 N  N   . HIS A 1 344 ? 10.151  17.361  6.751   1.00 80.63 344 A 1 
ATOM   2759 C  CA  . HIS A 1 344 ? 11.235  16.428  7.045   1.00 78.02 344 A 1 
ATOM   2760 C  C   . HIS A 1 344 ? 11.083  15.759  8.420   1.00 73.57 344 A 1 
ATOM   2761 O  O   . HIS A 1 344 ? 11.360  14.567  8.561   1.00 78.44 344 A 1 
ATOM   2762 C  CB  . HIS A 1 344 ? 12.569  17.162  6.935   1.00 79.84 344 A 1 
ATOM   2763 C  CG  . HIS A 1 344 ? 13.744  16.247  7.124   1.00 77.32 344 A 1 
ATOM   2764 N  ND1 . HIS A 1 344 ? 14.399  16.006  8.310   1.00 67.72 344 A 1 
ATOM   2765 C  CD2 . HIS A 1 344 ? 14.337  15.446  6.177   1.00 66.73 344 A 1 
ATOM   2766 C  CE1 . HIS A 1 344 ? 15.363  15.105  8.080   1.00 66.78 344 A 1 
ATOM   2767 N  NE2 . HIS A 1 344 ? 15.355  14.736  6.805   1.00 66.88 344 A 1 
ATOM   2768 N  N   . LEU A 1 345 ? 10.612  16.499  9.429   1.00 76.61 345 A 1 
ATOM   2769 C  CA  . LEU A 1 345 ? 10.275  15.958  10.748  1.00 73.34 345 A 1 
ATOM   2770 C  C   . LEU A 1 345 ? 9.169   14.896  10.626  1.00 70.09 345 A 1 
ATOM   2771 O  O   . LEU A 1 345 ? 9.346   13.767  11.089  1.00 73.61 345 A 1 
ATOM   2772 C  CB  . LEU A 1 345 ? 9.861   17.125  11.663  1.00 76.61 345 A 1 
ATOM   2773 C  CG  . LEU A 1 345 ? 9.404   16.693  13.070  1.00 71.15 345 A 1 
ATOM   2774 C  CD1 . LEU A 1 345 ? 10.563  16.113  13.877  1.00 67.40 345 A 1 
ATOM   2775 C  CD2 . LEU A 1 345 ? 8.832   17.893  13.816  1.00 69.82 345 A 1 
ATOM   2776 N  N   . HIS A 1 346 ? 8.061   15.233  9.959   1.00 82.19 346 A 1 
ATOM   2777 C  CA  . HIS A 1 346 ? 6.930   14.324  9.791   1.00 79.38 346 A 1 
ATOM   2778 C  C   . HIS A 1 346 ? 7.264   13.117  8.899   1.00 78.09 346 A 1 
ATOM   2779 O  O   . HIS A 1 346 ? 6.826   12.006  9.192   1.00 78.92 346 A 1 
ATOM   2780 C  CB  . HIS A 1 346 ? 5.730   15.096  9.234   1.00 79.67 346 A 1 
ATOM   2781 C  CG  . HIS A 1 346 ? 5.252   16.184  10.154  1.00 78.50 346 A 1 
ATOM   2782 N  ND1 . HIS A 1 346 ? 5.224   16.139  11.542  1.00 77.14 346 A 1 
ATOM   2783 C  CD2 . HIS A 1 346 ? 4.777   17.414  9.773   1.00 67.93 346 A 1 
ATOM   2784 C  CE1 . HIS A 1 346 ? 4.754   17.310  11.972  1.00 75.58 346 A 1 
ATOM   2785 N  NE2 . HIS A 1 346 ? 4.468   18.102  10.932  1.00 74.61 346 A 1 
ATOM   2786 N  N   . PHE A 1 347 ? 8.120   13.306  7.897   1.00 71.72 347 A 1 
ATOM   2787 C  CA  . PHE A 1 347 ? 8.658   12.224  7.065   1.00 68.28 347 A 1 
ATOM   2788 C  C   . PHE A 1 347 ? 9.296   11.109  7.911   1.00 64.09 347 A 1 
ATOM   2789 O  O   . PHE A 1 347 ? 9.219   9.933   7.548   1.00 66.59 347 A 1 
ATOM   2790 C  CB  . PHE A 1 347 ? 9.679   12.825  6.095   1.00 73.67 347 A 1 
ATOM   2791 C  CG  . PHE A 1 347 ? 10.406  11.819  5.246   1.00 72.17 347 A 1 
ATOM   2792 C  CD1 . PHE A 1 347 ? 11.644  11.275  5.655   1.00 73.06 347 A 1 
ATOM   2793 C  CD2 . PHE A 1 347 ? 9.860   11.404  4.014   1.00 71.96 347 A 1 
ATOM   2794 C  CE1 . PHE A 1 347 ? 12.316  10.338  4.860   1.00 65.04 347 A 1 
ATOM   2795 C  CE2 . PHE A 1 347 ? 10.536  10.470  3.211   1.00 66.49 347 A 1 
ATOM   2796 C  CZ  . PHE A 1 347 ? 11.758  9.938   3.638   1.00 66.70 347 A 1 
ATOM   2797 N  N   . ARG A 1 348 ? 9.872   11.456  9.061   1.00 75.54 348 A 1 
ATOM   2798 C  CA  . ARG A 1 348 ? 10.474  10.532  10.031  1.00 72.71 348 A 1 
ATOM   2799 C  C   . ARG A 1 348 ? 9.557   10.211  11.211  1.00 71.51 348 A 1 
ATOM   2800 O  O   . ARG A 1 348 ? 10.041  9.736   12.241  1.00 69.95 348 A 1 
ATOM   2801 C  CB  . ARG A 1 348 ? 11.835  11.086  10.495  1.00 70.91 348 A 1 
ATOM   2802 C  CG  . ARG A 1 348 ? 12.876  11.227  9.368   1.00 65.66 348 A 1 
ATOM   2803 C  CD  . ARG A 1 348 ? 13.275  9.880   8.772   1.00 61.92 348 A 1 
ATOM   2804 N  NE  . ARG A 1 348 ? 14.293  10.039  7.712   1.00 56.29 348 A 1 
ATOM   2805 C  CZ  . ARG A 1 348 ? 15.556  9.670   7.755   1.00 51.91 348 A 1 
ATOM   2806 N  NH1 . ARG A 1 348 ? 16.085  9.088   8.788   1.00 48.31 348 A 1 
ATOM   2807 N  NH2 . ARG A 1 348 ? 16.324  9.892   6.728   1.00 44.82 348 A 1 
ATOM   2808 N  N   . ALA A 1 349 ? 8.264   10.451  11.095  1.00 76.48 349 A 1 
ATOM   2809 C  CA  . ALA A 1 349 ? 7.261   10.242  12.135  1.00 74.54 349 A 1 
ATOM   2810 C  C   . ALA A 1 349 ? 7.616   10.924  13.475  1.00 76.18 349 A 1 
ATOM   2811 O  O   . ALA A 1 349 ? 7.444   10.353  14.541  1.00 74.07 349 A 1 
ATOM   2812 C  CB  . ALA A 1 349 ? 6.968   8.748   12.263  1.00 73.31 349 A 1 
ATOM   2813 N  N   . ASP A 1 350 ? 8.165   12.133  13.393  1.00 76.00 350 A 1 
ATOM   2814 C  CA  . ASP A 1 350 ? 8.586   12.946  14.542  1.00 76.06 350 A 1 
ATOM   2815 C  C   . ASP A 1 350 ? 9.545   12.213  15.501  1.00 74.58 350 A 1 
ATOM   2816 O  O   . ASP A 1 350 ? 9.599   12.490  16.698  1.00 71.52 350 A 1 
ATOM   2817 C  CB  . ASP A 1 350 ? 7.371   13.559  15.258  1.00 76.17 350 A 1 
ATOM   2818 C  CG  . ASP A 1 350 ? 6.485   14.448  14.372  1.00 74.54 350 A 1 
ATOM   2819 O  OD1 . ASP A 1 350 ? 6.717   14.547  13.146  1.00 69.91 350 A 1 
ATOM   2820 O  OD2 . ASP A 1 350 ? 5.534   15.052  14.907  1.00 69.95 350 A 1 
ATOM   2821 N  N   . THR A 1 351 ? 10.320  11.272  14.977  1.00 77.56 351 A 1 
ATOM   2822 C  CA  . THR A 1 351 ? 11.219  10.456  15.792  1.00 74.92 351 A 1 
ATOM   2823 C  C   . THR A 1 351 ? 12.332  11.319  16.388  1.00 72.26 351 A 1 
ATOM   2824 O  O   . THR A 1 351 ? 13.036  12.005  15.642  1.00 70.43 351 A 1 
ATOM   2825 C  CB  . THR A 1 351 ? 11.818  9.304   14.989  1.00 72.83 351 A 1 
ATOM   2826 O  OG1 . THR A 1 351 ? 10.785  8.542   14.427  1.00 68.03 351 A 1 
ATOM   2827 C  CG2 . THR A 1 351 ? 12.645  8.362   15.867  1.00 67.95 351 A 1 
ATOM   2828 N  N   . PRO A 1 352 ? 12.539  11.274  17.719  1.00 68.83 352 A 1 
ATOM   2829 C  CA  . PRO A 1 352 ? 13.589  12.063  18.360  1.00 66.49 352 A 1 
ATOM   2830 C  C   . PRO A 1 352 ? 14.973  11.806  17.767  1.00 64.85 352 A 1 
ATOM   2831 O  O   . PRO A 1 352 ? 15.338  10.663  17.501  1.00 60.94 352 A 1 
ATOM   2832 C  CB  . PRO A 1 352 ? 13.534  11.669  19.842  1.00 64.37 352 A 1 
ATOM   2833 C  CG  . PRO A 1 352 ? 12.092  11.209  20.035  1.00 65.69 352 A 1 
ATOM   2834 C  CD  . PRO A 1 352 ? 11.751  10.566  18.700  1.00 70.53 352 A 1 
ATOM   2835 N  N   . GLY A 1 353 ? 15.760  12.889  17.591  1.00 62.86 353 A 1 
ATOM   2836 C  CA  . GLY A 1 353 ? 17.130  12.823  17.068  1.00 58.86 353 A 1 
ATOM   2837 C  C   . GLY A 1 353 ? 17.248  12.944  15.544  1.00 56.07 353 A 1 
ATOM   2838 O  O   . GLY A 1 353 ? 18.367  12.972  15.039  1.00 52.48 353 A 1 
ATOM   2839 N  N   . PHE A 1 354 ? 16.136  13.054  14.819  1.00 53.89 354 A 1 
ATOM   2840 C  CA  . PHE A 1 354 ? 16.123  13.313  13.367  1.00 50.21 354 A 1 
ATOM   2841 C  C   . PHE A 1 354 ? 15.770  14.767  12.990  1.00 46.01 354 A 1 
ATOM   2842 O  O   . PHE A 1 354 ? 15.599  15.063  11.806  1.00 42.89 354 A 1 
ATOM   2843 C  CB  . PHE A 1 354 ? 15.205  12.305  12.677  1.00 48.56 354 A 1 
ATOM   2844 C  CG  . PHE A 1 354 ? 15.743  10.892  12.666  1.00 46.83 354 A 1 
ATOM   2845 C  CD1 . PHE A 1 354 ? 16.787  10.543  11.787  1.00 43.90 354 A 1 
ATOM   2846 C  CD2 . PHE A 1 354 ? 15.214  9.921   13.528  1.00 43.60 354 A 1 
ATOM   2847 C  CE1 . PHE A 1 354 ? 17.281  9.237   11.759  1.00 40.28 354 A 1 
ATOM   2848 C  CE2 . PHE A 1 354 ? 15.714  8.612   13.507  1.00 39.96 354 A 1 
ATOM   2849 C  CZ  . PHE A 1 354 ? 16.749  8.262   12.625  1.00 39.33 354 A 1 
ATOM   2850 N  N   . THR A 1 355 ? 15.671  15.664  13.958  1.00 44.87 355 A 1 
ATOM   2851 C  CA  . THR A 1 355 ? 15.432  17.107  13.759  1.00 42.95 355 A 1 
ATOM   2852 C  C   . THR A 1 355 ? 16.680  17.858  13.324  1.00 39.76 355 A 1 
ATOM   2853 O  O   . THR A 1 355 ? 17.748  17.608  13.915  1.00 35.58 355 A 1 
ATOM   2854 C  CB  . THR A 1 355 ? 14.922  17.770  15.037  1.00 39.21 355 A 1 
ATOM   2855 O  OG1 . THR A 1 355 ? 15.842  17.496  16.061  1.00 37.00 355 A 1 
ATOM   2856 C  CG2 . THR A 1 355 ? 13.552  17.249  15.452  1.00 36.26 355 A 1 
ATOM   2857 O  OXT . THR A 1 355 ? 16.539  18.736  12.421  1.00 35.80 355 A 1 
HETATM 2858 MG MG  . MG  B 2 .   ? 7.635   -2.970  4.706   1.00 75.95 1   B 1 
#
