# Supplementary material for: Theoretical Study of Sphingomyelinases from Entamoeba histolytica and Trichomonas vaginalis Sheds Light on the Evolution of Enzymes Needed for Survival and Colonization
Source: Pathogens. 2025 Jan 5;14(1):32. doi: 10.3390/pathogens14010032 (PMC11768322; doi:10.3390/pathogens14010032)
Supplement: Supplementary file 1 [file pathogens-14-00032-s001.zip › Supplementary structural Files/CIF files aSMase6/aSMase6 no loop/aSmase6no loop/fold_2024_08_29_20_07_model_0.cif]

# By using this file you agree to the legally binding terms of use found at alphafoldserver.com/output-terms
data_51398088ccdd8a
#
_entry.id 51398088ccdd8a
#
loop_
_atom_type.symbol
C 
N 
O 
S 
#
loop_
_audit_author.name
_audit_author.pdbx_ordinal
"Google DeepMind" 1 
"Isomorphic Labs" 2 
#
_audit_conform.dict_location https://raw.githubusercontent.com/ihmwg/ModelCIF/master/dist/mmcif_ma.dic
_audit_conform.dict_name     mmcif_ma.dic
_audit_conform.dict_version  1.4.5
#
loop_
_chem_comp.formula
_chem_comp.formula_weight
_chem_comp.id
_chem_comp.mon_nstd_flag
_chem_comp.name
_chem_comp.pdbx_smiles
_chem_comp.pdbx_synonyms
_chem_comp.type
"C3 H7 N O2"    89.093  ALA y ALANINE         C[C@H](N)C(O)=O                  ? "L-PEPTIDE LINKING" 
"C6 H15 N4 O2"  175.209 ARG y ARGININE        N[C@@H](CCCNC(N)=[NH2+])C(O)=O   ? "L-PEPTIDE LINKING" 
"C4 H8 N2 O3"   132.118 ASN y ASPARAGINE      N[C@@H](CC(N)=O)C(O)=O           ? "L-PEPTIDE LINKING" 
"C4 H7 N O4"    133.103 ASP y "ASPARTIC ACID" N[C@@H](CC(O)=O)C(O)=O           ? "L-PEPTIDE LINKING" 
"C3 H7 N O2 S"  121.158 CYS y CYSTEINE        N[C@@H](CS)C(O)=O                ? "L-PEPTIDE LINKING" 
"C5 H10 N2 O3"  146.144 GLN y GLUTAMINE       N[C@@H](CCC(N)=O)C(O)=O          ? "L-PEPTIDE LINKING" 
"C5 H9 N O4"    147.129 GLU y "GLUTAMIC ACID" N[C@@H](CCC(O)=O)C(O)=O          ? "L-PEPTIDE LINKING" 
"C2 H5 N O2"    75.067  GLY y GLYCINE         NCC(O)=O                         ? "PEPTIDE LINKING"   
"C6 H10 N3 O2"  156.162 HIS y HISTIDINE       N[C@@H](Cc1c[nH]c[nH+]1)C(O)=O   ? "L-PEPTIDE LINKING" 
"C6 H13 N O2"   131.173 ILE y ISOLEUCINE      CC[C@H](C)[C@H](N)C(O)=O         ? "L-PEPTIDE LINKING" 
"C6 H13 N O2"   131.173 LEU y LEUCINE         CC(C)C[C@H](N)C(O)=O             ? "L-PEPTIDE LINKING" 
"C6 H15 N2 O2"  147.195 LYS y LYSINE          N[C@@H](CCCC[NH3+])C(O)=O        ? "L-PEPTIDE LINKING" 
"C5 H11 N O2 S" 149.211 MET y METHIONINE      CSCC[C@H](N)C(O)=O               ? "L-PEPTIDE LINKING" 
"C9 H11 N O2"   165.189 PHE y PHENYLALANINE   N[C@@H](Cc1ccccc1)C(O)=O         ? "L-PEPTIDE LINKING" 
"C5 H9 N O2"    115.130 PRO y PROLINE         OC(=O)[C@@H]1CCCN1               ? "L-PEPTIDE LINKING" 
"C3 H7 N O3"    105.093 SER y SERINE          N[C@@H](CO)C(O)=O                ? "L-PEPTIDE LINKING" 
"C4 H9 N O3"    119.119 THR y THREONINE       C[C@@H](O)[C@H](N)C(O)=O         ? "L-PEPTIDE LINKING" 
"C11 H12 N2 O2" 204.225 TRP y TRYPTOPHAN      N[C@@H](Cc1c[nH]c2ccccc12)C(O)=O ? "L-PEPTIDE LINKING" 
"C9 H11 N O3"   181.189 TYR y TYROSINE        N[C@@H](Cc1ccc(O)cc1)C(O)=O      ? "L-PEPTIDE LINKING" 
"C5 H11 N O2"   117.146 VAL y VALINE          CC(C)[C@H](N)C(O)=O              ? "L-PEPTIDE LINKING" 
#
_citation.book_publisher          ?
_citation.country                 UK
_citation.id                      primary
_citation.journal_full            Nature
_citation.journal_id_ASTM         NATUAS
_citation.journal_id_CSD          0006
_citation.journal_id_ISSN         0028-0836
_citation.journal_volume          ?
_citation.page_first              ?
_citation.page_last               ?
_citation.pdbx_database_id_DOI    ?
_citation.pdbx_database_id_PubMed ?
_citation.title                   "Accurate structure prediction of biomolecular interactions with AlphaFold 3"
_citation.year                    2024
#
loop_
_citation_author.citation_id
_citation_author.name
_citation_author.ordinal
primary "Google DeepMind" 1 
primary "Isomorphic Labs" 2 
#
_entity.id               1
_entity.pdbx_description .
_entity.type             polymer
#
_entity_poly.entity_id      1
_entity_poly.pdbx_strand_id A
_entity_poly.type           polypeptide(L)
#
loop_
_entity_poly_seq.entity_id
_entity_poly_seq.hetero
_entity_poly_seq.mon_id
_entity_poly_seq.num
1 n PHE 1   
1 n GLU 2   
1 n MET 3   
1 n TRP 4   
1 n GLN 5   
1 n LEU 6   
1 n THR 7   
1 n ASP 8   
1 n ILE 9   
1 n HIS 10  
1 n LEU 11  
1 n ASP 12  
1 n PRO 13  
1 n MET 14  
1 n TYR 15  
1 n THR 16  
1 n VAL 17  
1 n GLY 18  
1 n SER 19  
1 n ASP 20  
1 n PRO 21  
1 n LEU 22  
1 n LYS 23  
1 n LEU 24  
1 n CYS 25  
1 n ARG 26  
1 n GLU 27  
1 n GLY 28  
1 n LYS 29  
1 n GLY 30  
1 n ASN 31  
1 n ALA 32  
1 n GLY 33  
1 n LYS 34  
1 n TYR 35  
1 n GLY 36  
1 n ASP 37  
1 n TYR 38  
1 n SER 39  
1 n CYS 40  
1 n ASP 41  
1 n ALA 42  
1 n ASN 43  
1 n MET 44  
1 n ALA 45  
1 n LEU 46  
1 n LEU 47  
1 n ASP 48  
1 n SER 49  
1 n LEU 50  
1 n VAL 51  
1 n LYS 52  
1 n PHE 53  
1 n ILE 54  
1 n LYS 55  
1 n ARG 56  
1 n ASN 57  
1 n THR 58  
1 n ASP 59  
1 n VAL 60  
1 n ASN 61  
1 n GLY 62  
1 n LYS 63  
1 n VAL 64  
1 n MET 65  
1 n VAL 66  
1 n TYR 67  
1 n ASN 68  
1 n GLY 69  
1 n ASP 70  
1 n ILE 71  
1 n VAL 72  
1 n SER 73  
1 n ARG 74  
1 n ALA 75  
1 n ILE 76  
1 n PRO 77  
1 n LYS 78  
1 n TYR 79  
1 n ASN 80  
1 n LEU 81  
1 n ASP 82  
1 n TYR 83  
1 n VAL 84  
1 n LYS 85  
1 n GLN 86  
1 n SER 87  
1 n ILE 88  
1 n VAL 89  
1 n ASN 90  
1 n ALA 91  
1 n THR 92  
1 n ALA 93  
1 n LEU 94  
1 n LEU 95  
1 n LYS 96  
1 n LYS 97  
1 n PHE 98  
1 n GLU 99  
1 n ASP 100 
1 n PHE 101 
1 n PHE 102 
1 n ILE 103 
1 n ILE 104 
1 n PRO 105 
1 n MET 106 
1 n LEU 107 
1 n GLY 108 
1 n ASN 109 
1 n HIS 110 
1 n ASP 111 
1 n VAL 112 
1 n TYR 113 
1 n PRO 114 
1 n ALA 115 
1 n ASN 116 
1 n GLN 117 
1 n MET 118 
1 n ALA 119 
1 n ILE 120 
1 n ASN 121 
1 n SER 122 
1 n GLN 123 
1 n TRP 124 
1 n ILE 125 
1 n PHE 126 
1 n GLN 127 
1 n PHE 128 
1 n ALA 129 
1 n ALA 130 
1 n GLU 131 
1 n GLN 132 
1 n PHE 133 
1 n ALA 134 
1 n PRO 135 
1 n PHE 136 
1 n LEU 137 
1 n SER 138 
1 n GLN 139 
1 n ASN 140 
1 n ALA 141 
1 n ILE 142 
1 n GLU 143 
1 n SER 144 
1 n PHE 145 
1 n LYS 146 
1 n HIS 147 
1 n GLY 148 
1 n GLY 149 
1 n TYR 150 
1 n TYR 151 
1 n THR 152 
1 n MET 153 
1 n PRO 154 
1 n PHE 155 
1 n PRO 156 
1 n ALA 157 
1 n HIS 158 
1 n LEU 159 
1 n GLY 160 
1 n ILE 161 
1 n LYS 162 
1 n VAL 163 
1 n PRO 164 
1 n LEU 165 
1 n ASN 166 
1 n ALA 167 
1 n VAL 168 
1 n VAL 169 
1 n LEU 170 
1 n ASN 171 
1 n THR 172 
1 n VAL 173 
1 n LEU 174 
1 n TYR 175 
1 n TYR 176 
1 n ASN 177 
1 n TYR 178 
1 n ASN 179 
1 n LYS 180 
1 n GLN 181 
1 n THR 182 
1 n MET 183 
1 n ASP 184 
1 n SER 185 
1 n THR 186 
1 n ASP 187 
1 n PRO 188 
1 n LEU 189 
1 n GLY 190 
1 n GLN 191 
1 n PHE 192 
1 n GLU 193 
1 n TRP 194 
1 n PHE 195 
1 n LYS 196 
1 n THR 197 
1 n VAL 198 
1 n MET 199 
1 n ASP 200 
1 n GLY 201 
1 n TYR 202 
1 n ARG 203 
1 n LYS 204 
1 n THR 205 
1 n GLY 206 
1 n GLN 207 
1 n ARG 208 
1 n ALA 209 
1 n ILE 210 
1 n VAL 211 
1 n SER 212 
1 n MET 213 
1 n HIS 214 
1 n ILE 215 
1 n CYS 216 
1 n PRO 217 
1 n GLY 218 
1 n VAL 219 
1 n ALA 220 
1 n GLU 221 
1 n ARG 222 
1 n PHE 223 
1 n ASN 224 
1 n TYR 225 
1 n SER 226 
1 n ASP 227 
1 n GLN 228 
1 n LEU 229 
1 n TYR 230 
1 n PRO 231 
1 n GLN 232 
1 n TYR 233 
1 n ASN 234 
1 n ASP 235 
1 n ARG 236 
1 n LEU 237 
1 n VAL 238 
1 n ASP 239 
1 n SER 240 
1 n LEU 241 
1 n ALA 242 
1 n GLU 243 
1 n TYR 244 
1 n ASN 245 
1 n ASP 246 
1 n VAL 247 
1 n ILE 248 
1 n LEU 249 
1 n GLY 250 
1 n VAL 251 
1 n LEU 252 
1 n CYS 253 
1 n GLY 254 
1 n HIS 255 
1 n LEU 256 
1 n HIS 257 
1 n THR 258 
1 n ASP 259 
1 n THR 260 
1 n PHE 261 
1 n ARG 262 
1 n ILE 263 
1 n LEU 264 
1 n SER 265 
1 n LYS 266 
1 n GLY 267 
1 n ASN 268 
1 n LYS 269 
1 n LYS 270 
1 n VAL 271 
1 n MET 272 
1 n ALA 273 
1 n PHE 274 
1 n ILE 275 
1 n GLY 276 
1 n PRO 277 
1 n SER 278 
1 n VAL 279 
1 n ASP 280 
1 n THR 281 
1 n TRP 282 
1 n LEU 283 
1 n GLY 284 
1 n THR 285 
1 n SER 286 
1 n PRO 287 
1 n SER 288 
1 n ILE 289 
1 n ARG 290 
1 n LYS 291 
1 n TYR 292 
1 n ASP 293 
1 n VAL 294 
1 n GLY 295 
1 n ASN 296 
1 n GLY 297 
1 n GLN 298 
1 n GLY 299 
1 n TYR 300 
1 n MET 301 
1 n LYS 302 
1 n GLU 303 
1 n PHE 304 
1 n LYS 305 
1 n ASN 306 
1 n TYR 307 
1 n PHE 308 
1 n ASN 309 
1 n TYR 310 
1 n GLY 311 
1 n SER 312 
1 n SER 313 
1 n SER 314 
1 n GLU 315 
1 n TYR 316 
1 n GLY 317 
1 n LEU 318 
1 n LYS 319 
1 n GLU 320 
1 n LEU 321 
1 n SER 322 
1 n PRO 323 
1 n LYS 324 
1 n GLU 325 
1 n PHE 326 
1 n GLU 327 
1 n ILE 328 
1 n LEU 329 
1 n ALA 330 
1 n ALA 331 
1 n ARG 332 
1 n MET 333 
1 n ASP 334 
1 n LYS 335 
1 n ASP 336 
1 n LEU 337 
1 n GLN 338 
1 n LEU 339 
1 n PHE 340 
1 n ASN 341 
1 n LYS 342 
1 n TYR 343 
1 n HIS 344 
1 n LEU 345 
1 n HIS 346 
1 n PHE 347 
1 n ARG 348 
1 n ALA 349 
1 n ASP 350 
1 n THR 351 
1 n PRO 352 
1 n GLY 353 
1 n PHE 354 
1 n THR 355 
#
_ma_data.content_type "model coordinates"
_ma_data.id           1
_ma_data.name         Model
#
_ma_model_list.data_id          1
_ma_model_list.model_group_id   1
_ma_model_list.model_group_name "AlphaFold-beta-20231127 (7a14c934-fe78-43c1-a552-7fb305b0ebd1 @ 2024-08-29 19:09:08)"
_ma_model_list.model_id         1
_ma_model_list.model_name       "Top ranked model"
_ma_model_list.model_type       "Ab initio model"
_ma_model_list.ordinal_id       1
#
loop_
_ma_protocol_step.method_type
_ma_protocol_step.ordinal_id
_ma_protocol_step.protocol_id
_ma_protocol_step.step_id
"coevolution MSA" 1 1 1 
"template search" 2 1 2 
modeling          3 1 3 
#
loop_
_ma_qa_metric.id
_ma_qa_metric.mode
_ma_qa_metric.name
_ma_qa_metric.software_group_id
_ma_qa_metric.type
1 global pLDDT 1 pLDDT 
2 local  pLDDT 1 pLDDT 
#
_ma_qa_metric_global.metric_id    1
_ma_qa_metric_global.metric_value 89.39
_ma_qa_metric_global.model_id     1
_ma_qa_metric_global.ordinal_id   1
#
_ma_software_group.group_id    1
_ma_software_group.ordinal_id  1
_ma_software_group.software_id 1
#
_ma_target_entity.data_id   1
_ma_target_entity.entity_id 1
_ma_target_entity.origin    .
#
_ma_target_entity_instance.asym_id   A
_ma_target_entity_instance.details   .
_ma_target_entity_instance.entity_id 1
#
loop_
_pdbx_data_usage.details
_pdbx_data_usage.id
_pdbx_data_usage.type
_pdbx_data_usage.url
;NON-COMMERCIAL USE ONLY, BY USING THIS FILE YOU AGREE TO THE TERMS OF USE FOUND
AT alphafoldserver.com/output-terms.
;
1 license    ? 
;THE INFORMATION IS NOT INTENDED FOR, HAS NOT BEEN VALIDATED FOR, AND IS NOT
APPROVED FOR CLINICAL USE. IT SHOULD NOT BE USED FOR CLINICAL PURPOSE OR RELIED
ON FOR MEDICAL OR OTHER PROFESSIONAL ADVICE. IT IS THEORETICAL MODELLING ONLY
AND CAUTION SHOULD BE EXERCISED IN ITS USE. IT IS PROVIDED "AS-IS" WITHOUT ANY
WARRANTY OF ANY KIND, WHETHER EXPRESSED OR IMPLIED. NO WARRANTY IS GIVEN THAT
USE OF THE INFORMATION SHALL NOT INFRINGE THE RIGHTS OF ANY THIRD PARTY.
;
2 disclaimer ? 
#
loop_
_pdbx_poly_seq_scheme.asym_id
_pdbx_poly_seq_scheme.auth_seq_num
_pdbx_poly_seq_scheme.entity_id
_pdbx_poly_seq_scheme.hetero
_pdbx_poly_seq_scheme.mon_id
_pdbx_poly_seq_scheme.pdb_ins_code
_pdbx_poly_seq_scheme.pdb_seq_num
_pdbx_poly_seq_scheme.pdb_strand_id
_pdbx_poly_seq_scheme.seq_id
A 1   1 n PHE . 1   A 1   
A 2   1 n GLU . 2   A 2   
A 3   1 n MET . 3   A 3   
A 4   1 n TRP . 4   A 4   
A 5   1 n GLN . 5   A 5   
A 6   1 n LEU . 6   A 6   
A 7   1 n THR . 7   A 7   
A 8   1 n ASP . 8   A 8   
A 9   1 n ILE . 9   A 9   
A 10  1 n HIS . 10  A 10  
A 11  1 n LEU . 11  A 11  
A 12  1 n ASP . 12  A 12  
A 13  1 n PRO . 13  A 13  
A 14  1 n MET . 14  A 14  
A 15  1 n TYR . 15  A 15  
A 16  1 n THR . 16  A 16  
A 17  1 n VAL . 17  A 17  
A 18  1 n GLY . 18  A 18  
A 19  1 n SER . 19  A 19  
A 20  1 n ASP . 20  A 20  
A 21  1 n PRO . 21  A 21  
A 22  1 n LEU . 22  A 22  
A 23  1 n LYS . 23  A 23  
A 24  1 n LEU . 24  A 24  
A 25  1 n CYS . 25  A 25  
A 26  1 n ARG . 26  A 26  
A 27  1 n GLU . 27  A 27  
A 28  1 n GLY . 28  A 28  
A 29  1 n LYS . 29  A 29  
A 30  1 n GLY . 30  A 30  
A 31  1 n ASN . 31  A 31  
A 32  1 n ALA . 32  A 32  
A 33  1 n GLY . 33  A 33  
A 34  1 n LYS . 34  A 34  
A 35  1 n TYR . 35  A 35  
A 36  1 n GLY . 36  A 36  
A 37  1 n ASP . 37  A 37  
A 38  1 n TYR . 38  A 38  
A 39  1 n SER . 39  A 39  
A 40  1 n CYS . 40  A 40  
A 41  1 n ASP . 41  A 41  
A 42  1 n ALA . 42  A 42  
A 43  1 n ASN . 43  A 43  
A 44  1 n MET . 44  A 44  
A 45  1 n ALA . 45  A 45  
A 46  1 n LEU . 46  A 46  
A 47  1 n LEU . 47  A 47  
A 48  1 n ASP . 48  A 48  
A 49  1 n SER . 49  A 49  
A 50  1 n LEU . 50  A 50  
A 51  1 n VAL . 51  A 51  
A 52  1 n LYS . 52  A 52  
A 53  1 n PHE . 53  A 53  
A 54  1 n ILE . 54  A 54  
A 55  1 n LYS . 55  A 55  
A 56  1 n ARG . 56  A 56  
A 57  1 n ASN . 57  A 57  
A 58  1 n THR . 58  A 58  
A 59  1 n ASP . 59  A 59  
A 60  1 n VAL . 60  A 60  
A 61  1 n ASN . 61  A 61  
A 62  1 n GLY . 62  A 62  
A 63  1 n LYS . 63  A 63  
A 64  1 n VAL . 64  A 64  
A 65  1 n MET . 65  A 65  
A 66  1 n VAL . 66  A 66  
A 67  1 n TYR . 67  A 67  
A 68  1 n ASN . 68  A 68  
A 69  1 n GLY . 69  A 69  
A 70  1 n ASP . 70  A 70  
A 71  1 n ILE . 71  A 71  
A 72  1 n VAL . 72  A 72  
A 73  1 n SER . 73  A 73  
A 74  1 n ARG . 74  A 74  
A 75  1 n ALA . 75  A 75  
A 76  1 n ILE . 76  A 76  
A 77  1 n PRO . 77  A 77  
A 78  1 n LYS . 78  A 78  
A 79  1 n TYR . 79  A 79  
A 80  1 n ASN . 80  A 80  
A 81  1 n LEU . 81  A 81  
A 82  1 n ASP . 82  A 82  
A 83  1 n TYR . 83  A 83  
A 84  1 n VAL . 84  A 84  
A 85  1 n LYS . 85  A 85  
A 86  1 n GLN . 86  A 86  
A 87  1 n SER . 87  A 87  
A 88  1 n ILE . 88  A 88  
A 89  1 n VAL . 89  A 89  
A 90  1 n ASN . 90  A 90  
A 91  1 n ALA . 91  A 91  
A 92  1 n THR . 92  A 92  
A 93  1 n ALA . 93  A 93  
A 94  1 n LEU . 94  A 94  
A 95  1 n LEU . 95  A 95  
A 96  1 n LYS . 96  A 96  
A 97  1 n LYS . 97  A 97  
A 98  1 n PHE . 98  A 98  
A 99  1 n GLU . 99  A 99  
A 100 1 n ASP . 100 A 100 
A 101 1 n PHE . 101 A 101 
A 102 1 n PHE . 102 A 102 
A 103 1 n ILE . 103 A 103 
A 104 1 n ILE . 104 A 104 
A 105 1 n PRO . 105 A 105 
A 106 1 n MET . 106 A 106 
A 107 1 n LEU . 107 A 107 
A 108 1 n GLY . 108 A 108 
A 109 1 n ASN . 109 A 109 
A 110 1 n HIS . 110 A 110 
A 111 1 n ASP . 111 A 111 
A 112 1 n VAL . 112 A 112 
A 113 1 n TYR . 113 A 113 
A 114 1 n PRO . 114 A 114 
A 115 1 n ALA . 115 A 115 
A 116 1 n ASN . 116 A 116 
A 117 1 n GLN . 117 A 117 
A 118 1 n MET . 118 A 118 
A 119 1 n ALA . 119 A 119 
A 120 1 n ILE . 120 A 120 
A 121 1 n ASN . 121 A 121 
A 122 1 n SER . 122 A 122 
A 123 1 n GLN . 123 A 123 
A 124 1 n TRP . 124 A 124 
A 125 1 n ILE . 125 A 125 
A 126 1 n PHE . 126 A 126 
A 127 1 n GLN . 127 A 127 
A 128 1 n PHE . 128 A 128 
A 129 1 n ALA . 129 A 129 
A 130 1 n ALA . 130 A 130 
A 131 1 n GLU . 131 A 131 
A 132 1 n GLN . 132 A 132 
A 133 1 n PHE . 133 A 133 
A 134 1 n ALA . 134 A 134 
A 135 1 n PRO . 135 A 135 
A 136 1 n PHE . 136 A 136 
A 137 1 n LEU . 137 A 137 
A 138 1 n SER . 138 A 138 
A 139 1 n GLN . 139 A 139 
A 140 1 n ASN . 140 A 140 
A 141 1 n ALA . 141 A 141 
A 142 1 n ILE . 142 A 142 
A 143 1 n GLU . 143 A 143 
A 144 1 n SER . 144 A 144 
A 145 1 n PHE . 145 A 145 
A 146 1 n LYS . 146 A 146 
A 147 1 n HIS . 147 A 147 
A 148 1 n GLY . 148 A 148 
A 149 1 n GLY . 149 A 149 
A 150 1 n TYR . 150 A 150 
A 151 1 n TYR . 151 A 151 
A 152 1 n THR . 152 A 152 
A 153 1 n MET . 153 A 153 
A 154 1 n PRO . 154 A 154 
A 155 1 n PHE . 155 A 155 
A 156 1 n PRO . 156 A 156 
A 157 1 n ALA . 157 A 157 
A 158 1 n HIS . 158 A 158 
A 159 1 n LEU . 159 A 159 
A 160 1 n GLY . 160 A 160 
A 161 1 n ILE . 161 A 161 
A 162 1 n LYS . 162 A 162 
A 163 1 n VAL . 163 A 163 
A 164 1 n PRO . 164 A 164 
A 165 1 n LEU . 165 A 165 
A 166 1 n ASN . 166 A 166 
A 167 1 n ALA . 167 A 167 
A 168 1 n VAL . 168 A 168 
A 169 1 n VAL . 169 A 169 
A 170 1 n LEU . 170 A 170 
A 171 1 n ASN . 171 A 171 
A 172 1 n THR . 172 A 172 
A 173 1 n VAL . 173 A 173 
A 174 1 n LEU . 174 A 174 
A 175 1 n TYR . 175 A 175 
A 176 1 n TYR . 176 A 176 
A 177 1 n ASN . 177 A 177 
A 178 1 n TYR . 178 A 178 
A 179 1 n ASN . 179 A 179 
A 180 1 n LYS . 180 A 180 
A 181 1 n GLN . 181 A 181 
A 182 1 n THR . 182 A 182 
A 183 1 n MET . 183 A 183 
A 184 1 n ASP . 184 A 184 
A 185 1 n SER . 185 A 185 
A 186 1 n THR . 186 A 186 
A 187 1 n ASP . 187 A 187 
A 188 1 n PRO . 188 A 188 
A 189 1 n LEU . 189 A 189 
A 190 1 n GLY . 190 A 190 
A 191 1 n GLN . 191 A 191 
A 192 1 n PHE . 192 A 192 
A 193 1 n GLU . 193 A 193 
A 194 1 n TRP . 194 A 194 
A 195 1 n PHE . 195 A 195 
A 196 1 n LYS . 196 A 196 
A 197 1 n THR . 197 A 197 
A 198 1 n VAL . 198 A 198 
A 199 1 n MET . 199 A 199 
A 200 1 n ASP . 200 A 200 
A 201 1 n GLY . 201 A 201 
A 202 1 n TYR . 202 A 202 
A 203 1 n ARG . 203 A 203 
A 204 1 n LYS . 204 A 204 
A 205 1 n THR . 205 A 205 
A 206 1 n GLY . 206 A 206 
A 207 1 n GLN . 207 A 207 
A 208 1 n ARG . 208 A 208 
A 209 1 n ALA . 209 A 209 
A 210 1 n ILE . 210 A 210 
A 211 1 n VAL . 211 A 211 
A 212 1 n SER . 212 A 212 
A 213 1 n MET . 213 A 213 
A 214 1 n HIS . 214 A 214 
A 215 1 n ILE . 215 A 215 
A 216 1 n CYS . 216 A 216 
A 217 1 n PRO . 217 A 217 
A 218 1 n GLY . 218 A 218 
A 219 1 n VAL . 219 A 219 
A 220 1 n ALA . 220 A 220 
A 221 1 n GLU . 221 A 221 
A 222 1 n ARG . 222 A 222 
A 223 1 n PHE . 223 A 223 
A 224 1 n ASN . 224 A 224 
A 225 1 n TYR . 225 A 225 
A 226 1 n SER . 226 A 226 
A 227 1 n ASP . 227 A 227 
A 228 1 n GLN . 228 A 228 
A 229 1 n LEU . 229 A 229 
A 230 1 n TYR . 230 A 230 
A 231 1 n PRO . 231 A 231 
A 232 1 n GLN . 232 A 232 
A 233 1 n TYR . 233 A 233 
A 234 1 n ASN . 234 A 234 
A 235 1 n ASP . 235 A 235 
A 236 1 n ARG . 236 A 236 
A 237 1 n LEU . 237 A 237 
A 238 1 n VAL . 238 A 238 
A 239 1 n ASP . 239 A 239 
A 240 1 n SER . 240 A 240 
A 241 1 n LEU . 241 A 241 
A 242 1 n ALA . 242 A 242 
A 243 1 n GLU . 243 A 243 
A 244 1 n TYR . 244 A 244 
A 245 1 n ASN . 245 A 245 
A 246 1 n ASP . 246 A 246 
A 247 1 n VAL . 247 A 247 
A 248 1 n ILE . 248 A 248 
A 249 1 n LEU . 249 A 249 
A 250 1 n GLY . 250 A 250 
A 251 1 n VAL . 251 A 251 
A 252 1 n LEU . 252 A 252 
A 253 1 n CYS . 253 A 253 
A 254 1 n GLY . 254 A 254 
A 255 1 n HIS . 255 A 255 
A 256 1 n LEU . 256 A 256 
A 257 1 n HIS . 257 A 257 
A 258 1 n THR . 258 A 258 
A 259 1 n ASP . 259 A 259 
A 260 1 n THR . 260 A 260 
A 261 1 n PHE . 261 A 261 
A 262 1 n ARG . 262 A 262 
A 263 1 n ILE . 263 A 263 
A 264 1 n LEU . 264 A 264 
A 265 1 n SER . 265 A 265 
A 266 1 n LYS . 266 A 266 
A 267 1 n GLY . 267 A 267 
A 268 1 n ASN . 268 A 268 
A 269 1 n LYS . 269 A 269 
A 270 1 n LYS . 270 A 270 
A 271 1 n VAL . 271 A 271 
A 272 1 n MET . 272 A 272 
A 273 1 n ALA . 273 A 273 
A 274 1 n PHE . 274 A 274 
A 275 1 n ILE . 275 A 275 
A 276 1 n GLY . 276 A 276 
A 277 1 n PRO . 277 A 277 
A 278 1 n SER . 278 A 278 
A 279 1 n VAL . 279 A 279 
A 280 1 n ASP . 280 A 280 
A 281 1 n THR . 281 A 281 
A 282 1 n TRP . 282 A 282 
A 283 1 n LEU . 283 A 283 
A 284 1 n GLY . 284 A 284 
A 285 1 n THR . 285 A 285 
A 286 1 n SER . 286 A 286 
A 287 1 n PRO . 287 A 287 
A 288 1 n SER . 288 A 288 
A 289 1 n ILE . 289 A 289 
A 290 1 n ARG . 290 A 290 
A 291 1 n LYS . 291 A 291 
A 292 1 n TYR . 292 A 292 
A 293 1 n ASP . 293 A 293 
A 294 1 n VAL . 294 A 294 
A 295 1 n GLY . 295 A 295 
A 296 1 n ASN . 296 A 296 
A 297 1 n GLY . 297 A 297 
A 298 1 n GLN . 298 A 298 
A 299 1 n GLY . 299 A 299 
A 300 1 n TYR . 300 A 300 
A 301 1 n MET . 301 A 301 
A 302 1 n LYS . 302 A 302 
A 303 1 n GLU . 303 A 303 
A 304 1 n PHE . 304 A 304 
A 305 1 n LYS . 305 A 305 
A 306 1 n ASN . 306 A 306 
A 307 1 n TYR . 307 A 307 
A 308 1 n PHE . 308 A 308 
A 309 1 n ASN . 309 A 309 
A 310 1 n TYR . 310 A 310 
A 311 1 n GLY . 311 A 311 
A 312 1 n SER . 312 A 312 
A 313 1 n SER . 313 A 313 
A 314 1 n SER . 314 A 314 
A 315 1 n GLU . 315 A 315 
A 316 1 n TYR . 316 A 316 
A 317 1 n GLY . 317 A 317 
A 318 1 n LEU . 318 A 318 
A 319 1 n LYS . 319 A 319 
A 320 1 n GLU . 320 A 320 
A 321 1 n LEU . 321 A 321 
A 322 1 n SER . 322 A 322 
A 323 1 n PRO . 323 A 323 
A 324 1 n LYS . 324 A 324 
A 325 1 n GLU . 325 A 325 
A 326 1 n PHE . 326 A 326 
A 327 1 n GLU . 327 A 327 
A 328 1 n ILE . 328 A 328 
A 329 1 n LEU . 329 A 329 
A 330 1 n ALA . 330 A 330 
A 331 1 n ALA . 331 A 331 
A 332 1 n ARG . 332 A 332 
A 333 1 n MET . 333 A 333 
A 334 1 n ASP . 334 A 334 
A 335 1 n LYS . 335 A 335 
A 336 1 n ASP . 336 A 336 
A 337 1 n LEU . 337 A 337 
A 338 1 n GLN . 338 A 338 
A 339 1 n LEU . 339 A 339 
A 340 1 n PHE . 340 A 340 
A 341 1 n ASN . 341 A 341 
A 342 1 n LYS . 342 A 342 
A 343 1 n TYR . 343 A 343 
A 344 1 n HIS . 344 A 344 
A 345 1 n LEU . 345 A 345 
A 346 1 n HIS . 346 A 346 
A 347 1 n PHE . 347 A 347 
A 348 1 n ARG . 348 A 348 
A 349 1 n ALA . 349 A 349 
A 350 1 n ASP . 350 A 350 
A 351 1 n THR . 351 A 351 
A 352 1 n PRO . 352 A 352 
A 353 1 n GLY . 353 A 353 
A 354 1 n PHE . 354 A 354 
A 355 1 n THR . 355 A 355 
#
_software.classification other
_software.date           ?
_software.description    "Structure prediction"
_software.name           AlphaFold
_software.pdbx_ordinal   1
_software.type           package
_software.version        "AlphaFold-beta-20231127 (7a14c934-fe78-43c1-a552-7fb305b0ebd1 @ 2024-08-29 19:09:08)"
#
_struct_asym.entity_id 1
_struct_asym.id        A
#
loop_
_atom_site.group_PDB
_atom_site.id
_atom_site.type_symbol
_atom_site.label_atom_id
_atom_site.label_alt_id
_atom_site.label_comp_id
_atom_site.label_asym_id
_atom_site.label_entity_id
_atom_site.label_seq_id
_atom_site.pdbx_PDB_ins_code
_atom_site.Cartn_x
_atom_site.Cartn_y
_atom_site.Cartn_z
_atom_site.occupancy
_atom_site.B_iso_or_equiv
_atom_site.auth_seq_id
_atom_site.auth_asym_id
_atom_site.pdbx_PDB_model_num
ATOM 1    N N   . PHE A 1 1   ? -9.469  17.467  -1.733  1.00 88.64 1   A 1 
ATOM 2    C CA  . PHE A 1 1   ? -8.466  17.099  -2.751  1.00 90.85 1   A 1 
ATOM 3    C C   . PHE A 1 1   ? -8.555  15.607  -3.040  1.00 91.78 1   A 1 
ATOM 4    O O   . PHE A 1 1   ? -9.114  14.877  -2.229  1.00 90.10 1   A 1 
ATOM 5    C CB  . PHE A 1 1   ? -7.057  17.510  -2.311  1.00 89.63 1   A 1 
ATOM 6    C CG  . PHE A 1 1   ? -6.509  16.750  -1.123  1.00 91.17 1   A 1 
ATOM 7    C CD1 . PHE A 1 1   ? -6.802  17.166  0.188   1.00 88.96 1   A 1 
ATOM 8    C CD2 . PHE A 1 1   ? -5.686  15.632  -1.321  1.00 89.90 1   A 1 
ATOM 9    C CE1 . PHE A 1 1   ? -6.278  16.476  1.289   1.00 87.42 1   A 1 
ATOM 10   C CE2 . PHE A 1 1   ? -5.157  14.936  -0.217  1.00 88.07 1   A 1 
ATOM 11   C CZ  . PHE A 1 1   ? -5.458  15.360  1.089   1.00 89.00 1   A 1 
ATOM 12   N N   . GLU A 1 2   ? -8.026  15.161  -4.179  1.00 89.76 2   A 1 
ATOM 13   C CA  . GLU A 1 2   ? -7.919  13.748  -4.510  1.00 90.39 2   A 1 
ATOM 14   C C   . GLU A 1 2   ? -6.500  13.232  -4.255  1.00 91.37 2   A 1 
ATOM 15   O O   . GLU A 1 2   ? -5.528  13.990  -4.328  1.00 91.10 2   A 1 
ATOM 16   C CB  . GLU A 1 2   ? -8.336  13.501  -5.960  1.00 88.14 2   A 1 
ATOM 17   C CG  . GLU A 1 2   ? -9.792  13.892  -6.288  1.00 83.78 2   A 1 
ATOM 18   C CD  . GLU A 1 2   ? -10.140 13.438  -7.720  1.00 81.84 2   A 1 
ATOM 19   O OE1 . GLU A 1 2   ? -11.104 12.671  -7.901  1.00 72.71 2   A 1 
ATOM 20   O OE2 . GLU A 1 2   ? -9.348  13.688  -8.651  1.00 72.97 2   A 1 
ATOM 21   N N   . MET A 1 3   ? -6.353  11.940  -3.962  1.00 92.72 3   A 1 
ATOM 22   C CA  . MET A 1 3   ? -5.074  11.311  -3.644  1.00 93.57 3   A 1 
ATOM 23   C C   . MET A 1 3   ? -4.980  9.916   -4.246  1.00 93.85 3   A 1 
ATOM 24   O O   . MET A 1 3   ? -5.841  9.065   -4.002  1.00 93.53 3   A 1 
ATOM 25   C CB  . MET A 1 3   ? -4.903  11.288  -2.125  1.00 93.03 3   A 1 
ATOM 26   C CG  . MET A 1 3   ? -3.602  10.632  -1.675  1.00 92.33 3   A 1 
ATOM 27   S SD  . MET A 1 3   ? -3.355  10.710  0.115   1.00 91.40 3   A 1 
ATOM 28   C CE  . MET A 1 3   ? -4.668  9.592   0.657   1.00 85.34 3   A 1 
ATOM 29   N N   . TRP A 1 4   ? -3.917  9.655   -4.988  1.00 94.81 4   A 1 
ATOM 30   C CA  . TRP A 1 4   ? -3.594  8.343   -5.520  1.00 95.19 4   A 1 
ATOM 31   C C   . TRP A 1 4   ? -2.930  7.452   -4.464  1.00 95.72 4   A 1 
ATOM 32   O O   . TRP A 1 4   ? -2.100  7.925   -3.697  1.00 95.41 4   A 1 
ATOM 33   C CB  . TRP A 1 4   ? -2.694  8.493   -6.742  1.00 94.76 4   A 1 
ATOM 34   C CG  . TRP A 1 4   ? -3.371  9.140   -7.911  1.00 94.35 4   A 1 
ATOM 35   C CD1 . TRP A 1 4   ? -3.294  10.441  -8.242  1.00 93.02 4   A 1 
ATOM 36   C CD2 . TRP A 1 4   ? -4.241  8.514   -8.893  1.00 93.83 4   A 1 
ATOM 37   N NE1 . TRP A 1 4   ? -4.054  10.670  -9.376  1.00 92.47 4   A 1 
ATOM 38   C CE2 . TRP A 1 4   ? -4.652  9.517   -9.817  1.00 93.26 4   A 1 
ATOM 39   C CE3 . TRP A 1 4   ? -4.720  7.201   -9.096  1.00 93.27 4   A 1 
ATOM 40   C CZ2 . TRP A 1 4   ? -5.489  9.220   -10.914 1.00 92.69 4   A 1 
ATOM 41   C CZ3 . TRP A 1 4   ? -5.562  6.901   -10.188 1.00 92.81 4   A 1 
ATOM 42   C CH2 . TRP A 1 4   ? -5.942  7.909   -11.091 1.00 92.03 4   A 1 
ATOM 43   N N   . GLN A 1 5   ? -3.240  6.170   -4.487  1.00 95.14 5   A 1 
ATOM 44   C CA  . GLN A 1 5   ? -2.508  5.130   -3.772  1.00 95.43 5   A 1 
ATOM 45   C C   . GLN A 1 5   ? -1.904  4.153   -4.777  1.00 95.19 5   A 1 
ATOM 46   O O   . GLN A 1 5   ? -2.629  3.545   -5.568  1.00 94.54 5   A 1 
ATOM 47   C CB  . GLN A 1 5   ? -3.438  4.430   -2.781  1.00 95.47 5   A 1 
ATOM 48   C CG  . GLN A 1 5   ? -2.699  3.394   -1.923  1.00 94.84 5   A 1 
ATOM 49   C CD  . GLN A 1 5   ? -3.634  2.633   -0.998  1.00 94.72 5   A 1 
ATOM 50   O OE1 . GLN A 1 5   ? -4.848  2.629   -1.132  1.00 91.94 5   A 1 
ATOM 51   N NE2 . GLN A 1 5   ? -3.106  1.931   -0.025  1.00 91.15 5   A 1 
ATOM 52   N N   . LEU A 1 6   ? -0.582  3.992   -4.705  1.00 96.07 6   A 1 
ATOM 53   C CA  . LEU A 1 6   ? 0.177   2.957   -5.383  1.00 95.71 6   A 1 
ATOM 54   C C   . LEU A 1 6   ? 0.784   2.049   -4.324  1.00 96.27 6   A 1 
ATOM 55   O O   . LEU A 1 6   ? 1.359   2.533   -3.355  1.00 95.00 6   A 1 
ATOM 56   C CB  . LEU A 1 6   ? 1.290   3.558   -6.251  1.00 93.66 6   A 1 
ATOM 57   C CG  . LEU A 1 6   ? 0.828   4.073   -7.623  1.00 85.49 6   A 1 
ATOM 58   C CD1 . LEU A 1 6   ? -0.046  5.319   -7.528  1.00 81.30 6   A 1 
ATOM 59   C CD2 . LEU A 1 6   ? 2.052   4.417   -8.476  1.00 81.02 6   A 1 
ATOM 60   N N   . THR A 1 7   ? 0.683   0.736   -4.528  1.00 95.82 7   A 1 
ATOM 61   C CA  . THR A 1 7   ? 1.283   -0.239  -3.623  1.00 96.00 7   A 1 
ATOM 62   C C   . THR A 1 7   ? 1.708   -1.480  -4.389  1.00 95.92 7   A 1 
ATOM 63   O O   . THR A 1 7   ? 1.172   -1.734  -5.469  1.00 95.49 7   A 1 
ATOM 64   C CB  . THR A 1 7   ? 0.332   -0.549  -2.471  1.00 96.06 7   A 1 
ATOM 65   O OG1 . THR A 1 7   ? 0.999   -1.273  -1.473  1.00 93.86 7   A 1 
ATOM 66   C CG2 . THR A 1 7   ? -0.935  -1.299  -2.883  1.00 94.19 7   A 1 
ATOM 67   N N   . ASP A 1 8   ? 2.675   -2.230  -3.830  1.00 96.89 8   A 1 
ATOM 68   C CA  . ASP A 1 8   ? 3.063   -3.550  -4.301  1.00 96.69 8   A 1 
ATOM 69   C C   . ASP A 1 8   ? 3.326   -3.577  -5.812  1.00 96.59 8   A 1 
ATOM 70   O O   . ASP A 1 8   ? 2.622   -4.209  -6.590  1.00 95.38 8   A 1 
ATOM 71   C CB  . ASP A 1 8   ? 2.025   -4.584  -3.843  1.00 96.50 8   A 1 
ATOM 72   C CG  . ASP A 1 8   ? 1.782   -4.519  -2.332  1.00 95.86 8   A 1 
ATOM 73   O OD1 . ASP A 1 8   ? 2.553   -5.125  -1.575  1.00 93.86 8   A 1 
ATOM 74   O OD2 . ASP A 1 8   ? 0.795   -3.864  -1.919  1.00 94.09 8   A 1 
ATOM 75   N N   . ILE A 1 9   ? 4.319   -2.802  -6.237  1.00 95.91 9   A 1 
ATOM 76   C CA  . ILE A 1 9   ? 4.677   -2.688  -7.651  1.00 95.76 9   A 1 
ATOM 77   C C   . ILE A 1 9   ? 5.468   -3.910  -8.104  1.00 95.54 9   A 1 
ATOM 78   O O   . ILE A 1 9   ? 5.253   -4.374  -9.210  1.00 94.52 9   A 1 
ATOM 79   C CB  . ILE A 1 9   ? 5.446   -1.379  -7.912  1.00 95.30 9   A 1 
ATOM 80   C CG1 . ILE A 1 9   ? 4.520   -0.159  -7.667  1.00 93.79 9   A 1 
ATOM 81   C CG2 . ILE A 1 9   ? 6.020   -1.344  -9.336  1.00 94.03 9   A 1 
ATOM 82   C CD1 . ILE A 1 9   ? 5.222   1.199   -7.782  1.00 90.55 9   A 1 
ATOM 83   N N   . HIS A 1 10  ? 6.400   -4.399  -7.280  1.00 95.62 10  A 1 
ATOM 84   C CA  . HIS A 1 10  ? 7.273   -5.538  -7.561  1.00 95.42 10  A 1 
ATOM 85   C C   . HIS A 1 10  ? 7.874   -5.502  -8.976  1.00 95.04 10  A 1 
ATOM 86   O O   . HIS A 1 10  ? 7.692   -6.415  -9.782  1.00 93.88 10  A 1 
ATOM 87   C CB  . HIS A 1 10  ? 6.547   -6.836  -7.235  1.00 95.63 10  A 1 
ATOM 88   C CG  . HIS A 1 10  ? 6.298   -7.018  -5.756  1.00 95.62 10  A 1 
ATOM 89   N ND1 . HIS A 1 10  ? 7.247   -7.392  -4.835  1.00 93.35 10  A 1 
ATOM 90   C CD2 . HIS A 1 10  ? 5.106   -6.884  -5.120  1.00 93.80 10  A 1 
ATOM 91   C CE1 . HIS A 1 10  ? 6.622   -7.478  -3.643  1.00 93.64 10  A 1 
ATOM 92   N NE2 . HIS A 1 10  ? 5.327   -7.180  -3.780  1.00 93.85 10  A 1 
ATOM 93   N N   . LEU A 1 11  ? 8.577   -4.419  -9.302  1.00 94.48 11  A 1 
ATOM 94   C CA  . LEU A 1 11  ? 9.149   -4.242  -10.632 1.00 94.34 11  A 1 
ATOM 95   C C   . LEU A 1 11  ? 10.235  -5.281  -10.916 1.00 94.06 11  A 1 
ATOM 96   O O   . LEU A 1 11  ? 11.314  -5.242  -10.307 1.00 93.08 11  A 1 
ATOM 97   C CB  . LEU A 1 11  ? 9.692   -2.815  -10.766 1.00 93.70 11  A 1 
ATOM 98   C CG  . LEU A 1 11  ? 10.460  -2.564  -12.077 1.00 92.64 11  A 1 
ATOM 99   C CD1 . LEU A 1 11  ? 9.592   -2.764  -13.317 1.00 90.53 11  A 1 
ATOM 100  C CD2 . LEU A 1 11  ? 11.017  -1.140  -12.083 1.00 90.27 11  A 1 
ATOM 101  N N   . ASP A 1 12  ? 10.020  -6.114  -11.918 1.00 93.94 12  A 1 
ATOM 102  C CA  . ASP A 1 12  ? 11.048  -6.976  -12.475 1.00 93.45 12  A 1 
ATOM 103  C C   . ASP A 1 12  ? 11.738  -6.325  -13.683 1.00 93.24 12  A 1 
ATOM 104  O O   . ASP A 1 12  ? 11.182  -6.308  -14.789 1.00 92.62 12  A 1 
ATOM 105  C CB  . ASP A 1 12  ? 10.489  -8.359  -12.822 1.00 93.06 12  A 1 
ATOM 106  C CG  . ASP A 1 12  ? 11.613  -9.326  -13.184 1.00 92.38 12  A 1 
ATOM 107  O OD1 . ASP A 1 12  ? 12.807  -8.921  -13.187 1.00 90.84 12  A 1 
ATOM 108  O OD2 . ASP A 1 12  ? 11.355  -10.522 -13.390 1.00 90.06 12  A 1 
ATOM 109  N N   . PRO A 1 13  ? 12.976  -5.825  -13.543 1.00 92.17 13  A 1 
ATOM 110  C CA  . PRO A 1 13  ? 13.724  -5.261  -14.657 1.00 91.00 13  A 1 
ATOM 111  C C   . PRO A 1 13  ? 14.198  -6.318  -15.664 1.00 91.74 13  A 1 
ATOM 112  O O   . PRO A 1 13  ? 14.675  -5.964  -16.736 1.00 90.70 13  A 1 
ATOM 113  C CB  . PRO A 1 13  ? 14.901  -4.533  -14.000 1.00 89.34 13  A 1 
ATOM 114  C CG  . PRO A 1 13  ? 15.170  -5.369  -12.753 1.00 87.28 13  A 1 
ATOM 115  C CD  . PRO A 1 13  ? 13.769  -5.801  -12.319 1.00 90.04 13  A 1 
ATOM 116  N N   . MET A 1 14  ? 14.098  -7.602  -15.330 1.00 91.46 14  A 1 
ATOM 117  C CA  . MET A 1 14  ? 14.504  -8.715  -16.189 1.00 91.82 14  A 1 
ATOM 118  C C   . MET A 1 14  ? 13.333  -9.335  -16.952 1.00 93.67 14  A 1 
ATOM 119  O O   . MET A 1 14  ? 13.560  -10.264 -17.733 1.00 93.40 14  A 1 
ATOM 120  C CB  . MET A 1 14  ? 15.244  -9.779  -15.364 1.00 90.26 14  A 1 
ATOM 121  C CG  . MET A 1 14  ? 16.561  -9.242  -14.794 1.00 86.64 14  A 1 
ATOM 122  S SD  . MET A 1 14  ? 17.464  -10.430 -13.760 1.00 79.92 14  A 1 
ATOM 123  C CE  . MET A 1 14  ? 16.553  -10.200 -12.206 1.00 69.72 14  A 1 
ATOM 124  N N   . TYR A 1 15  ? 12.100  -8.833  -16.783 1.00 93.75 15  A 1 
ATOM 125  C CA  . TYR A 1 15  ? 10.939  -9.309  -17.519 1.00 94.73 15  A 1 
ATOM 126  C C   . TYR A 1 15  ? 11.164  -9.219  -19.027 1.00 95.15 15  A 1 
ATOM 127  O O   . TYR A 1 15  ? 11.497  -8.159  -19.567 1.00 94.90 15  A 1 
ATOM 128  C CB  . TYR A 1 15  ? 9.699   -8.518  -17.104 1.00 95.08 15  A 1 
ATOM 129  C CG  . TYR A 1 15  ? 8.417   -9.035  -17.726 1.00 95.59 15  A 1 
ATOM 130  C CD1 . TYR A 1 15  ? 8.112   -8.783  -19.081 1.00 95.52 15  A 1 
ATOM 131  C CD2 . TYR A 1 15  ? 7.524   -9.801  -16.958 1.00 95.53 15  A 1 
ATOM 132  C CE1 . TYR A 1 15  ? 6.936   -9.286  -19.659 1.00 95.34 15  A 1 
ATOM 133  C CE2 . TYR A 1 15  ? 6.344   -10.304 -17.526 1.00 95.32 15  A 1 
ATOM 134  C CZ  . TYR A 1 15  ? 6.040   -10.046 -18.883 1.00 95.50 15  A 1 
ATOM 135  O OH  . TYR A 1 15  ? 4.905   -10.525 -19.431 1.00 95.15 15  A 1 
ATOM 136  N N   . THR A 1 16  ? 10.927  -10.317 -19.725 1.00 95.63 16  A 1 
ATOM 137  C CA  . THR A 1 16  ? 11.127  -10.425 -21.170 1.00 96.39 16  A 1 
ATOM 138  C C   . THR A 1 16  ? 9.828   -10.833 -21.858 1.00 97.00 16  A 1 
ATOM 139  O O   . THR A 1 16  ? 9.300   -11.911 -21.628 1.00 96.95 16  A 1 
ATOM 140  C CB  . THR A 1 16  ? 12.265  -11.404 -21.478 1.00 95.81 16  A 1 
ATOM 141  O OG1 . THR A 1 16  ? 13.450  -10.940 -20.884 1.00 91.80 16  A 1 
ATOM 142  C CG2 . THR A 1 16  ? 12.550  -11.517 -22.970 1.00 91.17 16  A 1 
ATOM 143  N N   . VAL A 1 17  ? 9.313   -9.991  -22.745 1.00 97.14 17  A 1 
ATOM 144  C CA  . VAL A 1 17  ? 8.116   -10.291 -23.545 1.00 97.69 17  A 1 
ATOM 145  C C   . VAL A 1 17  ? 8.352   -11.527 -24.418 1.00 97.88 17  A 1 
ATOM 146  O O   . VAL A 1 17  ? 9.387   -11.630 -25.067 1.00 97.49 17  A 1 
ATOM 147  C CB  . VAL A 1 17  ? 7.709   -9.085  -24.411 1.00 97.36 17  A 1 
ATOM 148  C CG1 . VAL A 1 17  ? 6.470   -9.386  -25.268 1.00 96.31 17  A 1 
ATOM 149  C CG2 . VAL A 1 17  ? 7.389   -7.863  -23.543 1.00 96.14 17  A 1 
ATOM 150  N N   . GLY A 1 18  ? 7.392   -12.448 -24.452 1.00 97.56 18  A 1 
ATOM 151  C CA  . GLY A 1 18  ? 7.496   -13.697 -25.208 1.00 97.72 18  A 1 
ATOM 152  C C   . GLY A 1 18  ? 8.296   -14.806 -24.519 1.00 98.10 18  A 1 
ATOM 153  O O   . GLY A 1 18  ? 8.530   -15.851 -25.133 1.00 97.23 18  A 1 
ATOM 154  N N   . SER A 1 19  ? 8.721   -14.589 -23.265 1.00 97.48 19  A 1 
ATOM 155  C CA  . SER A 1 19  ? 9.340   -15.619 -22.428 1.00 96.96 19  A 1 
ATOM 156  C C   . SER A 1 19  ? 8.294   -16.525 -21.770 1.00 97.08 19  A 1 
ATOM 157  O O   . SER A 1 19  ? 7.085   -16.338 -21.941 1.00 96.63 19  A 1 
ATOM 158  C CB  . SER A 1 19  ? 10.263  -14.979 -21.396 1.00 96.34 19  A 1 
ATOM 159  O OG  . SER A 1 19  ? 9.500   -14.191 -20.519 1.00 94.25 19  A 1 
ATOM 160  N N   . ASP A 1 20  ? 8.776   -17.555 -21.055 1.00 96.53 20  A 1 
ATOM 161  C CA  . ASP A 1 20  ? 7.944   -18.539 -20.364 1.00 96.10 20  A 1 
ATOM 162  C C   . ASP A 1 20  ? 7.452   -17.996 -19.004 1.00 95.46 20  A 1 
ATOM 163  O O   . ASP A 1 20  ? 8.279   -17.755 -18.123 1.00 94.65 20  A 1 
ATOM 164  C CB  . ASP A 1 20  ? 8.769   -19.825 -20.219 1.00 95.84 20  A 1 
ATOM 165  C CG  . ASP A 1 20  ? 8.016   -21.001 -19.606 1.00 95.52 20  A 1 
ATOM 166  O OD1 . ASP A 1 20  ? 6.847   -20.822 -19.186 1.00 93.93 20  A 1 
ATOM 167  O OD2 . ASP A 1 20  ? 8.633   -22.087 -19.561 1.00 93.90 20  A 1 
ATOM 168  N N   . PRO A 1 21  ? 6.126   -17.840 -18.779 1.00 94.92 21  A 1 
ATOM 169  C CA  . PRO A 1 21  ? 5.586   -17.413 -17.492 1.00 93.42 21  A 1 
ATOM 170  C C   . PRO A 1 21  ? 5.943   -18.344 -16.331 1.00 92.62 21  A 1 
ATOM 171  O O   . PRO A 1 21  ? 6.178   -17.875 -15.222 1.00 91.42 21  A 1 
ATOM 172  C CB  . PRO A 1 21  ? 4.069   -17.329 -17.690 1.00 92.52 21  A 1 
ATOM 173  C CG  . PRO A 1 21  ? 3.928   -17.039 -19.179 1.00 92.45 21  A 1 
ATOM 174  C CD  . PRO A 1 21  ? 5.054   -17.874 -19.769 1.00 94.31 21  A 1 
ATOM 175  N N   . LEU A 1 22  ? 6.074   -19.647 -16.573 1.00 93.69 22  A 1 
ATOM 176  C CA  . LEU A 1 22  ? 6.484   -20.618 -15.545 1.00 92.74 22  A 1 
ATOM 177  C C   . LEU A 1 22  ? 7.951   -20.440 -15.122 1.00 92.05 22  A 1 
ATOM 178  O O   . LEU A 1 22  ? 8.372   -20.969 -14.098 1.00 90.31 22  A 1 
ATOM 179  C CB  . LEU A 1 22  ? 6.249   -22.047 -16.055 1.00 92.67 22  A 1 
ATOM 180  C CG  . LEU A 1 22  ? 4.796   -22.384 -16.424 1.00 91.33 22  A 1 
ATOM 181  C CD1 . LEU A 1 22  ? 4.715   -23.830 -16.915 1.00 88.55 22  A 1 
ATOM 182  C CD2 . LEU A 1 22  ? 3.850   -22.234 -15.227 1.00 88.36 22  A 1 
ATOM 183  N N   . LYS A 1 23  ? 8.720   -19.675 -15.876 1.00 92.29 23  A 1 
ATOM 184  C CA  . LYS A 1 23  ? 10.093  -19.252 -15.577 1.00 92.42 23  A 1 
ATOM 185  C C   . LYS A 1 23  ? 10.166  -17.777 -15.191 1.00 92.64 23  A 1 
ATOM 186  O O   . LYS A 1 23  ? 11.133  -17.093 -15.514 1.00 91.60 23  A 1 
ATOM 187  C CB  . LYS A 1 23  ? 10.992  -19.601 -16.754 1.00 92.97 23  A 1 
ATOM 188  C CG  . LYS A 1 23  ? 11.038  -21.105 -17.012 1.00 92.68 23  A 1 
ATOM 189  C CD  . LYS A 1 23  ? 12.065  -21.330 -18.113 1.00 89.15 23  A 1 
ATOM 190  C CE  . LYS A 1 23  ? 12.425  -22.800 -18.260 1.00 85.76 23  A 1 
ATOM 191  N NZ  . LYS A 1 23  ? 13.759  -22.874 -18.885 1.00 76.76 23  A 1 
ATOM 192  N N   . LEU A 1 24  ? 9.112   -17.301 -14.509 1.00 92.34 24  A 1 
ATOM 193  C CA  . LEU A 1 24  ? 8.999   -15.942 -13.977 1.00 92.20 24  A 1 
ATOM 194  C C   . LEU A 1 24  ? 9.099   -14.850 -15.058 1.00 93.17 24  A 1 
ATOM 195  O O   . LEU A 1 24  ? 9.510   -13.738 -14.770 1.00 92.22 24  A 1 
ATOM 196  C CB  . LEU A 1 24  ? 10.018  -15.734 -12.830 1.00 90.63 24  A 1 
ATOM 197  C CG  . LEU A 1 24  ? 9.981   -16.791 -11.721 1.00 88.53 24  A 1 
ATOM 198  C CD1 . LEU A 1 24  ? 11.131  -16.553 -10.744 1.00 86.05 24  A 1 
ATOM 199  C CD2 . LEU A 1 24  ? 8.663   -16.751 -10.951 1.00 85.07 24  A 1 
ATOM 200  N N   . CYS A 1 25  ? 8.734   -15.171 -16.292 1.00 93.02 25  A 1 
ATOM 201  C CA  . CYS A 1 25  ? 8.809   -14.258 -17.431 1.00 93.72 25  A 1 
ATOM 202  C C   . CYS A 1 25  ? 10.212  -13.696 -17.717 1.00 94.13 25  A 1 
ATOM 203  O O   . CYS A 1 25  ? 10.345  -12.575 -18.207 1.00 93.40 25  A 1 
ATOM 204  C CB  . CYS A 1 25  ? 7.740   -13.164 -17.302 1.00 93.62 25  A 1 
ATOM 205  S SG  . CYS A 1 25  ? 6.051   -13.770 -17.172 1.00 92.77 25  A 1 
ATOM 206  N N   . ARG A 1 26  ? 11.280  -14.448 -17.435 1.00 93.99 26  A 1 
ATOM 207  C CA  . ARG A 1 26  ? 12.664  -13.997 -17.629 1.00 93.63 26  A 1 
ATOM 208  C C   . ARG A 1 26  ? 13.407  -14.728 -18.740 1.00 94.07 26  A 1 
ATOM 209  O O   . ARG A 1 26  ? 14.263  -14.147 -19.396 1.00 93.07 26  A 1 
ATOM 210  C CB  . ARG A 1 26  ? 13.434  -14.142 -16.315 1.00 92.52 26  A 1 
ATOM 211  C CG  . ARG A 1 26  ? 12.893  -13.195 -15.250 1.00 90.87 26  A 1 
ATOM 212  C CD  . ARG A 1 26  ? 13.707  -13.341 -13.979 1.00 88.51 26  A 1 
ATOM 213  N NE  . ARG A 1 26  ? 13.338  -12.286 -13.034 1.00 85.63 26  A 1 
ATOM 214  C CZ  . ARG A 1 26  ? 13.926  -11.998 -11.908 1.00 82.37 26  A 1 
ATOM 215  N NH1 . ARG A 1 26  ? 14.918  -12.697 -11.429 1.00 80.04 26  A 1 
ATOM 216  N NH2 . ARG A 1 26  ? 13.527  -10.975 -11.229 1.00 77.50 26  A 1 
ATOM 217  N N   . GLU A 1 27  ? 13.090  -15.999 -18.940 1.00 93.71 27  A 1 
ATOM 218  C CA  . GLU A 1 27  ? 13.796  -16.869 -19.878 1.00 94.09 27  A 1 
ATOM 219  C C   . GLU A 1 27  ? 12.850  -17.851 -20.583 1.00 95.67 27  A 1 
ATOM 220  O O   . GLU A 1 27  ? 11.653  -17.916 -20.296 1.00 95.00 27  A 1 
ATOM 221  C CB  . GLU A 1 27  ? 14.955  -17.603 -19.166 1.00 91.11 27  A 1 
ATOM 222  C CG  . GLU A 1 27  ? 14.518  -18.439 -17.956 1.00 85.99 27  A 1 
ATOM 223  C CD  . GLU A 1 27  ? 15.611  -19.415 -17.518 1.00 84.70 27  A 1 
ATOM 224  O OE1 . GLU A 1 27  ? 15.259  -20.617 -17.316 1.00 77.26 27  A 1 
ATOM 225  O OE2 . GLU A 1 27  ? 16.780  -18.998 -17.464 1.00 76.96 27  A 1 
ATOM 226  N N   . GLY A 1 28  ? 13.393  -18.639 -21.517 1.00 94.89 28  A 1 
ATOM 227  C CA  . GLY A 1 28  ? 12.614  -19.601 -22.283 1.00 95.96 28  A 1 
ATOM 228  C C   . GLY A 1 28  ? 11.744  -18.939 -23.356 1.00 97.29 28  A 1 
ATOM 229  O O   . GLY A 1 28  ? 11.922  -17.774 -23.694 1.00 96.45 28  A 1 
ATOM 230  N N   . LYS A 1 29  ? 10.823  -19.720 -23.927 1.00 96.86 29  A 1 
ATOM 231  C CA  . LYS A 1 29  ? 9.850   -19.262 -24.920 1.00 97.32 29  A 1 
ATOM 232  C C   . LYS A 1 29  ? 8.445   -19.537 -24.399 1.00 97.60 29  A 1 
ATOM 233  O O   . LYS A 1 29  ? 8.187   -20.647 -23.943 1.00 96.22 29  A 1 
ATOM 234  C CB  . LYS A 1 29  ? 10.056  -19.958 -26.270 1.00 96.48 29  A 1 
ATOM 235  C CG  . LYS A 1 29  ? 11.366  -19.566 -26.961 1.00 86.15 29  A 1 
ATOM 236  C CD  . LYS A 1 29  ? 11.441  -20.219 -28.343 1.00 80.87 29  A 1 
ATOM 237  C CE  . LYS A 1 29  ? 12.745  -19.834 -29.045 1.00 74.41 29  A 1 
ATOM 238  N NZ  . LYS A 1 29  ? 12.836  -20.443 -30.392 1.00 62.86 29  A 1 
ATOM 239  N N   . GLY A 1 30  ? 7.557   -18.570 -24.509 1.00 97.15 30  A 1 
ATOM 240  C CA  . GLY A 1 30  ? 6.188   -18.668 -24.039 1.00 97.05 30  A 1 
ATOM 241  C C   . GLY A 1 30  ? 5.352   -17.496 -24.530 1.00 97.58 30  A 1 
ATOM 242  O O   . GLY A 1 30  ? 5.615   -16.935 -25.594 1.00 96.19 30  A 1 
ATOM 243  N N   . ASN A 1 31  ? 4.353   -17.126 -23.744 1.00 96.93 31  A 1 
ATOM 244  C CA  . ASN A 1 31  ? 3.355   -16.121 -24.081 1.00 96.31 31  A 1 
ATOM 245  C C   . ASN A 1 31  ? 3.335   -14.936 -23.106 1.00 96.90 31  A 1 
ATOM 246  O O   . ASN A 1 31  ? 2.337   -14.225 -23.054 1.00 95.45 31  A 1 
ATOM 247  C CB  . ASN A 1 31  ? 1.984   -16.812 -24.218 1.00 94.44 31  A 1 
ATOM 248  C CG  . ASN A 1 31  ? 1.497   -17.449 -22.926 1.00 90.74 31  A 1 
ATOM 249  O OD1 . ASN A 1 31  ? 2.274   -17.840 -22.074 1.00 79.66 31  A 1 
ATOM 250  N ND2 . ASN A 1 31  ? 0.217   -17.621 -22.752 1.00 81.63 31  A 1 
ATOM 251  N N   . ALA A 1 32  ? 4.422   -14.691 -22.368 1.00 96.20 32  A 1 
ATOM 252  C CA  . ALA A 1 32  ? 4.555   -13.528 -21.495 1.00 96.44 32  A 1 
ATOM 253  C C   . ALA A 1 32  ? 4.190   -12.237 -22.255 1.00 96.90 32  A 1 
ATOM 254  O O   . ALA A 1 32  ? 4.823   -11.869 -23.247 1.00 96.60 32  A 1 
ATOM 255  C CB  . ALA A 1 32  ? 5.974   -13.478 -20.933 1.00 96.00 32  A 1 
ATOM 256  N N   . GLY A 1 33  ? 3.120   -11.577 -21.797 1.00 96.85 33  A 1 
ATOM 257  C CA  . GLY A 1 33  ? 2.494   -10.455 -22.479 1.00 96.65 33  A 1 
ATOM 258  C C   . GLY A 1 33  ? 3.294   -9.158  -22.376 1.00 96.94 33  A 1 
ATOM 259  O O   . GLY A 1 33  ? 4.168   -8.991  -21.531 1.00 96.63 33  A 1 
ATOM 260  N N   . LYS A 1 34  ? 2.961   -8.177  -23.213 1.00 96.69 34  A 1 
ATOM 261  C CA  . LYS A 1 34  ? 3.621   -6.858  -23.203 1.00 96.89 34  A 1 
ATOM 262  C C   . LYS A 1 34  ? 3.506   -6.134  -21.854 1.00 96.72 34  A 1 
ATOM 263  O O   . LYS A 1 34  ? 4.438   -5.445  -21.463 1.00 95.88 34  A 1 
ATOM 264  C CB  . LYS A 1 34  ? 3.039   -6.000  -24.333 1.00 96.82 34  A 1 
ATOM 265  C CG  . LYS A 1 34  ? 3.679   -4.610  -24.377 1.00 95.77 34  A 1 
ATOM 266  C CD  . LYS A 1 34  ? 3.106   -3.771  -25.527 1.00 93.80 34  A 1 
ATOM 267  C CE  . LYS A 1 34  ? 3.711   -2.366  -25.450 1.00 90.00 34  A 1 
ATOM 268  N NZ  . LYS A 1 34  ? 3.082   -1.469  -26.447 1.00 82.76 34  A 1 
ATOM 269  N N   . TYR A 1 35  ? 2.351   -6.254  -21.172 1.00 95.84 35  A 1 
ATOM 270  C CA  . TYR A 1 35  ? 2.044   -5.521  -19.941 1.00 95.24 35  A 1 
ATOM 271  C C   . TYR A 1 35  ? 2.069   -6.393  -18.683 1.00 94.87 35  A 1 
ATOM 272  O O   . TYR A 1 35  ? 1.658   -5.929  -17.634 1.00 93.28 35  A 1 
ATOM 273  C CB  . TYR A 1 35  ? 0.703   -4.794  -20.097 1.00 95.06 35  A 1 
ATOM 274  C CG  . TYR A 1 35  ? 0.683   -3.756  -21.209 1.00 95.20 35  A 1 
ATOM 275  C CD1 . TYR A 1 35  ? 1.437   -2.577  -21.067 1.00 93.63 35  A 1 
ATOM 276  C CD2 . TYR A 1 35  ? -0.092  -3.962  -22.365 1.00 93.75 35  A 1 
ATOM 277  C CE1 . TYR A 1 35  ? 1.410   -1.605  -22.079 1.00 92.72 35  A 1 
ATOM 278  C CE2 . TYR A 1 35  ? -0.113  -2.992  -23.371 1.00 92.97 35  A 1 
ATOM 279  C CZ  . TYR A 1 35  ? 0.627   -1.803  -23.237 1.00 93.33 35  A 1 
ATOM 280  O OH  . TYR A 1 35  ? 0.597   -0.847  -24.217 1.00 91.94 35  A 1 
ATOM 281  N N   . GLY A 1 36  ? 2.543   -7.636  -18.779 1.00 94.94 36  A 1 
ATOM 282  C CA  . GLY A 1 36  ? 2.604   -8.540  -17.642 1.00 94.90 36  A 1 
ATOM 283  C C   . GLY A 1 36  ? 2.003   -9.909  -17.939 1.00 95.59 36  A 1 
ATOM 284  O O   . GLY A 1 36  ? 1.484   -10.168 -19.025 1.00 95.03 36  A 1 
ATOM 285  N N   . ASP A 1 37  ? 2.105   -10.768 -16.933 1.00 95.13 37  A 1 
ATOM 286  C CA  . ASP A 1 37  ? 1.482   -12.084 -16.866 1.00 94.96 37  A 1 
ATOM 287  C C   . ASP A 1 37  ? 1.099   -12.361 -15.405 1.00 94.61 37  A 1 
ATOM 288  O O   . ASP A 1 37  ? 1.813   -11.939 -14.492 1.00 93.44 37  A 1 
ATOM 289  C CB  . ASP A 1 37  ? 2.461   -13.139 -17.385 1.00 94.78 37  A 1 
ATOM 290  C CG  . ASP A 1 37  ? 1.786   -14.490 -17.507 1.00 94.26 37  A 1 
ATOM 291  O OD1 . ASP A 1 37  ? 1.637   -15.173 -16.456 1.00 91.55 37  A 1 
ATOM 292  O OD2 . ASP A 1 37  ? 1.373   -14.830 -18.628 1.00 91.06 37  A 1 
ATOM 293  N N   . TYR A 1 38  ? 0.006   -13.088 -15.157 1.00 93.66 38  A 1 
ATOM 294  C CA  . TYR A 1 38  ? -0.482  -13.381 -13.806 1.00 93.13 38  A 1 
ATOM 295  C C   . TYR A 1 38  ? 0.449   -14.279 -12.967 1.00 92.38 38  A 1 
ATOM 296  O O   . TYR A 1 38  ? 0.199   -14.485 -11.773 1.00 90.05 38  A 1 
ATOM 297  C CB  . TYR A 1 38  ? -1.878  -14.002 -13.908 1.00 92.31 38  A 1 
ATOM 298  C CG  . TYR A 1 38  ? -2.943  -13.059 -14.429 1.00 92.00 38  A 1 
ATOM 299  C CD1 . TYR A 1 38  ? -3.177  -11.831 -13.776 1.00 90.17 38  A 1 
ATOM 300  C CD2 . TYR A 1 38  ? -3.735  -13.418 -15.535 1.00 90.20 38  A 1 
ATOM 301  C CE1 . TYR A 1 38  ? -4.196  -10.973 -14.225 1.00 88.81 38  A 1 
ATOM 302  C CE2 . TYR A 1 38  ? -4.749  -12.559 -15.988 1.00 88.97 38  A 1 
ATOM 303  C CZ  . TYR A 1 38  ? -4.983  -11.338 -15.334 1.00 89.31 38  A 1 
ATOM 304  O OH  . TYR A 1 38  ? -5.971  -10.505 -15.761 1.00 87.05 38  A 1 
ATOM 305  N N   . SER A 1 39  ? 1.498   -14.810 -13.562 1.00 93.14 39  A 1 
ATOM 306  C CA  . SER A 1 39  ? 2.530   -15.606 -12.895 1.00 92.98 39  A 1 
ATOM 307  C C   . SER A 1 39  ? 3.825   -14.825 -12.647 1.00 93.29 39  A 1 
ATOM 308  O O   . SER A 1 39  ? 4.797   -15.403 -12.165 1.00 91.49 39  A 1 
ATOM 309  C CB  . SER A 1 39  ? 2.832   -16.861 -13.723 1.00 91.90 39  A 1 
ATOM 310  O OG  . SER A 1 39  ? 1.642   -17.535 -14.066 1.00 86.01 39  A 1 
ATOM 311  N N   . CYS A 1 40  ? 3.866   -13.534 -12.990 1.00 93.26 40  A 1 
ATOM 312  C CA  . CYS A 1 40  ? 5.091   -12.750 -13.004 1.00 93.69 40  A 1 
ATOM 313  C C   . CYS A 1 40  ? 4.911   -11.385 -12.325 1.00 93.76 40  A 1 
ATOM 314  O O   . CYS A 1 40  ? 3.817   -10.826 -12.322 1.00 92.61 40  A 1 
ATOM 315  C CB  . CYS A 1 40  ? 5.548   -12.592 -14.457 1.00 93.72 40  A 1 
ATOM 316  S SG  . CYS A 1 40  ? 5.841   -14.187 -15.273 1.00 93.11 40  A 1 
ATOM 317  N N   . ASP A 1 41  ? 6.005   -10.852 -11.798 1.00 94.22 41  A 1 
ATOM 318  C CA  . ASP A 1 41  ? 6.057   -9.489  -11.289 1.00 94.53 41  A 1 
ATOM 319  C C   . ASP A 1 41  ? 5.876   -8.454  -12.414 1.00 94.77 41  A 1 
ATOM 320  O O   . ASP A 1 41  ? 6.061   -8.735  -13.606 1.00 93.92 41  A 1 
ATOM 321  C CB  . ASP A 1 41  ? 7.370   -9.258  -10.544 1.00 93.77 41  A 1 
ATOM 322  C CG  . ASP A 1 41  ? 7.432   -9.879  -9.156  1.00 92.27 41  A 1 
ATOM 323  O OD1 . ASP A 1 41  ? 6.409   -9.924  -8.445  1.00 89.41 41  A 1 
ATOM 324  O OD2 . ASP A 1 41  ? 8.548   -10.245 -8.731  1.00 88.47 41  A 1 
ATOM 325  N N   . ALA A 1 42  ? 5.526   -7.221  -12.038 1.00 94.42 42  A 1 
ATOM 326  C CA  . ALA A 1 42  ? 5.262   -6.143  -12.978 1.00 94.51 42  A 1 
ATOM 327  C C   . ALA A 1 42  ? 6.490   -5.777  -13.829 1.00 94.57 42  A 1 
ATOM 328  O O   . ALA A 1 42  ? 7.633   -5.847  -13.393 1.00 93.84 42  A 1 
ATOM 329  C CB  . ALA A 1 42  ? 4.738   -4.917  -12.222 1.00 94.20 42  A 1 
ATOM 330  N N   . ASN A 1 43  ? 6.241   -5.318  -15.050 1.00 94.92 43  A 1 
ATOM 331  C CA  . ASN A 1 43  ? 7.291   -4.896  -15.972 1.00 95.09 43  A 1 
ATOM 332  C C   . ASN A 1 43  ? 7.269   -3.384  -16.256 1.00 95.31 43  A 1 
ATOM 333  O O   . ASN A 1 43  ? 6.300   -2.685  -15.981 1.00 95.01 43  A 1 
ATOM 334  C CB  . ASN A 1 43  ? 7.230   -5.780  -17.229 1.00 94.70 43  A 1 
ATOM 335  C CG  . ASN A 1 43  ? 6.066   -5.508  -18.159 1.00 95.25 43  A 1 
ATOM 336  O OD1 . ASN A 1 43  ? 5.494   -4.433  -18.239 1.00 91.17 43  A 1 
ATOM 337  N ND2 . ASN A 1 43  ? 5.715   -6.465  -18.974 1.00 91.44 43  A 1 
ATOM 338  N N   . MET A 1 44  ? 8.335   -2.882  -16.871 1.00 94.51 44  A 1 
ATOM 339  C CA  . MET A 1 44  ? 8.451   -1.461  -17.204 1.00 94.53 44  A 1 
ATOM 340  C C   . MET A 1 44  ? 7.341   -0.951  -18.138 1.00 95.22 44  A 1 
ATOM 341  O O   . MET A 1 44  ? 6.911   0.192   -18.003 1.00 95.02 44  A 1 
ATOM 342  C CB  . MET A 1 44  ? 9.816   -1.183  -17.849 1.00 93.34 44  A 1 
ATOM 343  C CG  . MET A 1 44  ? 10.957  -1.174  -16.828 1.00 86.12 44  A 1 
ATOM 344  S SD  . MET A 1 44  ? 10.789  0.020   -15.465 1.00 83.34 44  A 1 
ATOM 345  C CE  . MET A 1 44  ? 10.634  1.578   -16.351 1.00 73.55 44  A 1 
ATOM 346  N N   . ALA A 1 45  ? 6.838   -1.780  -19.057 1.00 95.24 45  A 1 
ATOM 347  C CA  . ALA A 1 45  ? 5.777   -1.367  -19.979 1.00 95.84 45  A 1 
ATOM 348  C C   . ALA A 1 45  ? 4.448   -1.116  -19.245 1.00 95.92 45  A 1 
ATOM 349  O O   . ALA A 1 45  ? 3.730   -0.165  -19.589 1.00 95.47 45  A 1 
ATOM 350  C CB  . ALA A 1 45  ? 5.630   -2.425  -21.079 1.00 96.22 45  A 1 
ATOM 351  N N   . LEU A 1 46  ? 4.133   -1.922  -18.226 1.00 94.61 46  A 1 
ATOM 352  C CA  . LEU A 1 46  ? 2.996   -1.701  -17.340 1.00 94.41 46  A 1 
ATOM 353  C C   . LEU A 1 46  ? 3.163   -0.392  -16.561 1.00 94.83 46  A 1 
ATOM 354  O O   . LEU A 1 46  ? 2.246   0.428   -16.556 1.00 94.86 46  A 1 
ATOM 355  C CB  . LEU A 1 46  ? 2.829   -2.913  -16.404 1.00 94.08 46  A 1 
ATOM 356  C CG  . LEU A 1 46  ? 1.702   -2.771  -15.369 1.00 92.79 46  A 1 
ATOM 357  C CD1 . LEU A 1 46  ? 0.334   -2.580  -16.027 1.00 91.53 46  A 1 
ATOM 358  C CD2 . LEU A 1 46  ? 1.644   -4.029  -14.503 1.00 91.27 46  A 1 
ATOM 359  N N   . LEU A 1 47  ? 4.343   -0.151  -15.984 1.00 95.34 47  A 1 
ATOM 360  C CA  . LEU A 1 47  ? 4.609   1.079   -15.233 1.00 95.24 47  A 1 
ATOM 361  C C   . LEU A 1 47  ? 4.529   2.327   -16.112 1.00 95.58 47  A 1 
ATOM 362  O O   . LEU A 1 47  ? 3.940   3.328   -15.717 1.00 95.21 47  A 1 
ATOM 363  C CB  . LEU A 1 47  ? 5.974   1.005   -14.538 1.00 94.60 47  A 1 
ATOM 364  C CG  . LEU A 1 47  ? 6.121   -0.126  -13.503 1.00 90.27 47  A 1 
ATOM 365  C CD1 . LEU A 1 47  ? 7.386   0.134   -12.695 1.00 84.71 47  A 1 
ATOM 366  C CD2 . LEU A 1 47  ? 4.948   -0.217  -12.541 1.00 85.02 47  A 1 
ATOM 367  N N   . ASP A 1 48  ? 5.055   2.288   -17.323 1.00 95.15 48  A 1 
ATOM 368  C CA  . ASP A 1 48  ? 4.946   3.406   -18.262 1.00 94.85 48  A 1 
ATOM 369  C C   . ASP A 1 48  ? 3.489   3.683   -18.673 1.00 95.00 48  A 1 
ATOM 370  O O   . ASP A 1 48  ? 3.098   4.844   -18.841 1.00 94.63 48  A 1 
ATOM 371  C CB  . ASP A 1 48  ? 5.793   3.129   -19.510 1.00 94.73 48  A 1 
ATOM 372  C CG  . ASP A 1 48  ? 7.293   3.369   -19.303 1.00 92.17 48  A 1 
ATOM 373  O OD1 . ASP A 1 48  ? 7.657   4.151   -18.386 1.00 88.88 48  A 1 
ATOM 374  O OD2 . ASP A 1 48  ? 8.060   2.881   -20.159 1.00 88.29 48  A 1 
ATOM 375  N N   . SER A 1 49  ? 2.677   2.629   -18.824 1.00 94.49 49  A 1 
ATOM 376  C CA  . SER A 1 49  ? 1.235   2.752   -19.060 1.00 93.88 49  A 1 
ATOM 377  C C   . SER A 1 49  ? 0.530   3.393   -17.863 1.00 94.18 49  A 1 
ATOM 378  O O   . SER A 1 49  ? -0.249  4.333   -18.037 1.00 93.67 49  A 1 
ATOM 379  C CB  . SER A 1 49  ? 0.638   1.379   -19.363 1.00 92.91 49  A 1 
ATOM 380  O OG  . SER A 1 49  ? -0.706  1.519   -19.771 1.00 84.64 49  A 1 
ATOM 381  N N   . LEU A 1 50  ? 0.864   2.947   -16.649 1.00 94.37 50  A 1 
ATOM 382  C CA  . LEU A 1 50  ? 0.341   3.462   -15.390 1.00 93.87 50  A 1 
ATOM 383  C C   . LEU A 1 50  ? 0.669   4.950   -15.193 1.00 94.42 50  A 1 
ATOM 384  O O   . LEU A 1 50  ? -0.220  5.740   -14.895 1.00 94.03 50  A 1 
ATOM 385  C CB  . LEU A 1 50  ? 0.866   2.553   -14.273 1.00 92.69 50  A 1 
ATOM 386  C CG  . LEU A 1 50  ? 0.479   2.985   -12.850 1.00 85.96 50  A 1 
ATOM 387  C CD1 . LEU A 1 50  ? 0.362   1.762   -11.969 1.00 79.36 50  A 1 
ATOM 388  C CD2 . LEU A 1 50  ? 1.548   3.893   -12.229 1.00 78.65 50  A 1 
ATOM 389  N N   . VAL A 1 51  ? 1.909   5.363   -15.434 1.00 94.08 51  A 1 
ATOM 390  C CA  . VAL A 1 51  ? 2.324   6.773   -15.348 1.00 94.17 51  A 1 
ATOM 391  C C   . VAL A 1 51  ? 1.492   7.643   -16.283 1.00 94.39 51  A 1 
ATOM 392  O O   . VAL A 1 51  ? 0.975   8.688   -15.873 1.00 94.29 51  A 1 
ATOM 393  C CB  . VAL A 1 51  ? 3.825   6.922   -15.663 1.00 94.26 51  A 1 
ATOM 394  C CG1 . VAL A 1 51  ? 4.256   8.384   -15.828 1.00 93.10 51  A 1 
ATOM 395  C CG2 . VAL A 1 51  ? 4.684   6.318   -14.557 1.00 92.92 51  A 1 
ATOM 396  N N   . LYS A 1 52  ? 1.329   7.221   -17.548 1.00 94.55 52  A 1 
ATOM 397  C CA  . LYS A 1 52  ? 0.500   7.943   -18.523 1.00 94.12 52  A 1 
ATOM 398  C C   . LYS A 1 52  ? -0.954  8.022   -18.078 1.00 93.98 52  A 1 
ATOM 399  O O   . LYS A 1 52  ? -1.583  9.066   -18.230 1.00 93.32 52  A 1 
ATOM 400  C CB  . LYS A 1 52  ? 0.585   7.255   -19.892 1.00 94.66 52  A 1 
ATOM 401  C CG  . LYS A 1 52  ? 1.948   7.453   -20.559 1.00 91.38 52  A 1 
ATOM 402  C CD  . LYS A 1 52  ? 2.055   6.566   -21.799 1.00 88.13 52  A 1 
ATOM 403  C CE  . LYS A 1 52  ? 3.462   6.664   -22.387 1.00 82.90 52  A 1 
ATOM 404  N NZ  . LYS A 1 52  ? 3.658   5.714   -23.499 1.00 74.39 52  A 1 
ATOM 405  N N   . PHE A 1 53  ? -1.483  6.933   -17.519 1.00 92.36 53  A 1 
ATOM 406  C CA  . PHE A 1 53  ? -2.848  6.876   -17.020 1.00 91.63 53  A 1 
ATOM 407  C C   . PHE A 1 53  ? -3.076  7.850   -15.865 1.00 91.97 53  A 1 
ATOM 408  O O   . PHE A 1 53  ? -3.998  8.655   -15.943 1.00 91.65 53  A 1 
ATOM 409  C CB  . PHE A 1 53  ? -3.195  5.438   -16.609 1.00 91.08 53  A 1 
ATOM 410  C CG  . PHE A 1 53  ? -4.591  5.352   -16.061 1.00 90.52 53  A 1 
ATOM 411  C CD1 . PHE A 1 53  ? -4.827  5.506   -14.680 1.00 89.10 53  A 1 
ATOM 412  C CD2 . PHE A 1 53  ? -5.676  5.226   -16.949 1.00 88.95 53  A 1 
ATOM 413  C CE1 . PHE A 1 53  ? -6.137  5.551   -14.194 1.00 87.71 53  A 1 
ATOM 414  C CE2 . PHE A 1 53  ? -6.989  5.270   -16.456 1.00 87.52 53  A 1 
ATOM 415  C CZ  . PHE A 1 53  ? -7.220  5.440   -15.083 1.00 87.56 53  A 1 
ATOM 416  N N   . ILE A 1 54  ? -2.221  7.825   -14.833 1.00 92.82 54  A 1 
ATOM 417  C CA  . ILE A 1 54  ? -2.332  8.718   -13.679 1.00 93.11 54  A 1 
ATOM 418  C C   . ILE A 1 54  ? -2.276  10.174  -14.130 1.00 92.84 54  A 1 
ATOM 419  O O   . ILE A 1 54  ? -3.185  10.929  -13.817 1.00 92.31 54  A 1 
ATOM 420  C CB  . ILE A 1 54  ? -1.251  8.409   -12.617 1.00 93.90 54  A 1 
ATOM 421  C CG1 . ILE A 1 54  ? -1.550  7.046   -11.962 1.00 93.53 54  A 1 
ATOM 422  C CG2 . ILE A 1 54  ? -1.204  9.505   -11.534 1.00 93.50 54  A 1 
ATOM 423  C CD1 . ILE A 1 54  ? -0.451  6.568   -11.010 1.00 92.82 54  A 1 
ATOM 424  N N   . LYS A 1 55  ? -1.268  10.553  -14.926 1.00 93.90 55  A 1 
ATOM 425  C CA  . LYS A 1 55  ? -1.129  11.936  -15.414 1.00 93.38 55  A 1 
ATOM 426  C C   . LYS A 1 55  ? -2.353  12.422  -16.185 1.00 92.99 55  A 1 
ATOM 427  O O   . LYS A 1 55  ? -2.775  13.550  -15.997 1.00 91.88 55  A 1 
ATOM 428  C CB  . LYS A 1 55  ? 0.121   12.077  -16.285 1.00 93.69 55  A 1 
ATOM 429  C CG  . LYS A 1 55  ? 1.390   12.061  -15.424 1.00 92.88 55  A 1 
ATOM 430  C CD  . LYS A 1 55  ? 2.620   12.444  -16.252 1.00 89.71 55  A 1 
ATOM 431  C CE  . LYS A 1 55  ? 3.782   12.598  -15.280 1.00 86.54 55  A 1 
ATOM 432  N NZ  . LYS A 1 55  ? 4.914   13.382  -15.829 1.00 79.82 55  A 1 
ATOM 433  N N   . ARG A 1 56  ? -2.949  11.566  -17.025 1.00 92.55 56  A 1 
ATOM 434  C CA  . ARG A 1 56  ? -4.155  11.914  -17.795 1.00 91.88 56  A 1 
ATOM 435  C C   . ARG A 1 56  ? -5.403  12.061  -16.924 1.00 91.60 56  A 1 
ATOM 436  O O   . ARG A 1 56  ? -6.311  12.788  -17.310 1.00 89.97 56  A 1 
ATOM 437  C CB  . ARG A 1 56  ? -4.353  10.856  -18.887 1.00 91.33 56  A 1 
ATOM 438  C CG  . ARG A 1 56  ? -5.508  11.210  -19.839 1.00 83.52 56  A 1 
ATOM 439  C CD  . ARG A 1 56  ? -5.678  10.153  -20.940 1.00 80.56 56  A 1 
ATOM 440  N NE  . ARG A 1 56  ? -6.070  8.851   -20.369 1.00 72.17 56  A 1 
ATOM 441  C CZ  . ARG A 1 56  ? -6.100  7.692   -20.997 1.00 65.57 56  A 1 
ATOM 442  N NH1 . ARG A 1 56  ? -5.772  7.586   -22.257 1.00 58.56 56  A 1 
ATOM 443  N NH2 . ARG A 1 56  ? -6.468  6.613   -20.368 1.00 56.25 56  A 1 
ATOM 444  N N   . ASN A 1 57  ? -5.476  11.365  -15.795 1.00 90.70 57  A 1 
ATOM 445  C CA  . ASN A 1 57  ? -6.637  11.323  -14.902 1.00 90.17 57  A 1 
ATOM 446  C C   . ASN A 1 57  ? -6.422  12.123  -13.605 1.00 90.53 57  A 1 
ATOM 447  O O   . ASN A 1 57  ? -7.085  11.862  -12.599 1.00 88.99 57  A 1 
ATOM 448  C CB  . ASN A 1 57  ? -7.054  9.867   -14.655 1.00 89.64 57  A 1 
ATOM 449  C CG  . ASN A 1 57  ? -7.543  9.181   -15.917 1.00 87.69 57  A 1 
ATOM 450  O OD1 . ASN A 1 57  ? -8.678  9.298   -16.331 1.00 81.75 57  A 1 
ATOM 451  N ND2 . ASN A 1 57  ? -6.684  8.458   -16.581 1.00 80.82 57  A 1 
ATOM 452  N N   . THR A 1 58  ? -5.479  13.063  -13.607 1.00 89.55 58  A 1 
ATOM 453  C CA  . THR A 1 58  ? -5.158  13.935  -12.483 1.00 89.77 58  A 1 
ATOM 454  C C   . THR A 1 58  ? -5.337  15.392  -12.879 1.00 88.56 58  A 1 
ATOM 455  O O   . THR A 1 58  ? -4.704  15.867  -13.826 1.00 85.38 58  A 1 
ATOM 456  C CB  . THR A 1 58  ? -3.736  13.686  -11.986 1.00 89.61 58  A 1 
ATOM 457  O OG1 . THR A 1 58  ? -3.585  12.342  -11.611 1.00 85.72 58  A 1 
ATOM 458  C CG2 . THR A 1 58  ? -3.409  14.514  -10.753 1.00 85.52 58  A 1 
ATOM 459  N N   . ASP A 1 59  ? -6.167  16.111  -12.141 1.00 87.55 59  A 1 
ATOM 460  C CA  . ASP A 1 59  ? -6.257  17.564  -12.205 1.00 85.82 59  A 1 
ATOM 461  C C   . ASP A 1 59  ? -5.300  18.230  -11.200 1.00 85.64 59  A 1 
ATOM 462  O O   . ASP A 1 59  ? -4.517  17.577  -10.502 1.00 80.55 59  A 1 
ATOM 463  C CB  . ASP A 1 59  ? -7.728  18.001  -12.067 1.00 81.57 59  A 1 
ATOM 464  C CG  . ASP A 1 59  ? -8.327  17.871  -10.661 1.00 72.62 59  A 1 
ATOM 465  O OD1 . ASP A 1 59  ? -7.559  17.732  -9.691  1.00 66.94 59  A 1 
ATOM 466  O OD2 . ASP A 1 59  ? -9.554  18.045  -10.558 1.00 67.71 59  A 1 
ATOM 467  N N   . VAL A 1 60  ? -5.340  19.572  -11.113 1.00 79.44 60  A 1 
ATOM 468  C CA  . VAL A 1 60  ? -4.462  20.338  -10.210 1.00 78.22 60  A 1 
ATOM 469  C C   . VAL A 1 60  ? -4.655  19.978  -8.732  1.00 79.94 60  A 1 
ATOM 470  O O   . VAL A 1 60  ? -3.707  20.060  -7.960  1.00 75.20 60  A 1 
ATOM 471  C CB  . VAL A 1 60  ? -4.655  21.848  -10.464 1.00 74.19 60  A 1 
ATOM 472  C CG1 . VAL A 1 60  ? -6.029  22.369  -10.040 1.00 65.65 60  A 1 
ATOM 473  C CG2 . VAL A 1 60  ? -3.562  22.681  -9.793  1.00 67.77 60  A 1 
ATOM 474  N N   . ASN A 1 61  ? -5.855  19.528  -8.335  1.00 78.45 61  A 1 
ATOM 475  C CA  . ASN A 1 61  ? -6.188  19.171  -6.957  1.00 78.65 61  A 1 
ATOM 476  C C   . ASN A 1 61  ? -5.942  17.688  -6.640  1.00 80.85 61  A 1 
ATOM 477  O O   . ASN A 1 61  ? -6.070  17.278  -5.490  1.00 75.99 61  A 1 
ATOM 478  C CB  . ASN A 1 61  ? -7.652  19.537  -6.688  1.00 74.22 61  A 1 
ATOM 479  C CG  . ASN A 1 61  ? -7.929  21.025  -6.854  1.00 66.45 61  A 1 
ATOM 480  O OD1 . ASN A 1 61  ? -7.189  21.881  -6.407  1.00 59.74 61  A 1 
ATOM 481  N ND2 . ASN A 1 61  ? -9.016  21.370  -7.499  1.00 58.47 61  A 1 
ATOM 482  N N   . GLY A 1 62  ? -5.585  16.888  -7.652  1.00 78.73 62  A 1 
ATOM 483  C CA  . GLY A 1 62  ? -5.308  15.462  -7.550  1.00 79.61 62  A 1 
ATOM 484  C C   . GLY A 1 62  ? -3.827  15.103  -7.510  1.00 84.37 62  A 1 
ATOM 485  O O   . GLY A 1 62  ? -3.498  13.921  -7.514  1.00 80.29 62  A 1 
ATOM 486  N N   . LYS A 1 63  ? -2.925  16.090  -7.470  1.00 86.70 63  A 1 
ATOM 487  C CA  . LYS A 1 63  ? -1.465  15.887  -7.460  1.00 89.22 63  A 1 
ATOM 488  C C   . LYS A 1 63  ? -0.935  15.477  -6.083  1.00 91.60 63  A 1 
ATOM 489  O O   . LYS A 1 63  ? -0.062  16.133  -5.505  1.00 91.02 63  A 1 
ATOM 490  C CB  . LYS A 1 63  ? -0.749  17.115  -8.021  1.00 86.96 63  A 1 
ATOM 491  C CG  . LYS A 1 63  ? -1.072  17.334  -9.496  1.00 87.01 63  A 1 
ATOM 492  C CD  . LYS A 1 63  ? -0.191  18.455  -10.037 1.00 82.41 63  A 1 
ATOM 493  C CE  . LYS A 1 63  ? -0.545  18.724  -11.500 1.00 78.70 63  A 1 
ATOM 494  N NZ  . LYS A 1 63  ? 0.433   19.663  -12.080 1.00 68.50 63  A 1 
ATOM 495  N N   . VAL A 1 64  ? -1.492  14.404  -5.535  1.00 91.45 64  A 1 
ATOM 496  C CA  . VAL A 1 64  ? -1.079  13.799  -4.278  1.00 92.51 64  A 1 
ATOM 497  C C   . VAL A 1 64  ? -0.985  12.287  -4.474  1.00 93.51 64  A 1 
ATOM 498  O O   . VAL A 1 64  ? -1.851  11.683  -5.103  1.00 93.66 64  A 1 
ATOM 499  C CB  . VAL A 1 64  ? -2.059  14.121  -3.135  1.00 92.00 64  A 1 
ATOM 500  C CG1 . VAL A 1 64  ? -1.545  13.587  -1.799  1.00 88.24 64  A 1 
ATOM 501  C CG2 . VAL A 1 64  ? -2.264  15.634  -2.978  1.00 87.98 64  A 1 
ATOM 502  N N   . MET A 1 65  ? 0.073   11.674  -3.945  1.00 95.63 65  A 1 
ATOM 503  C CA  . MET A 1 65  ? 0.306   10.243  -4.080  1.00 96.35 65  A 1 
ATOM 504  C C   . MET A 1 65  ? 0.890   9.646   -2.804  1.00 96.83 65  A 1 
ATOM 505  O O   . MET A 1 65  ? 1.908   10.120  -2.300  1.00 96.43 65  A 1 
ATOM 506  C CB  . MET A 1 65  ? 1.231   10.009  -5.279  1.00 95.53 65  A 1 
ATOM 507  C CG  . MET A 1 65  ? 1.498   8.528   -5.550  1.00 94.19 65  A 1 
ATOM 508  S SD  . MET A 1 65  ? 2.553   8.244   -7.000  1.00 93.80 65  A 1 
ATOM 509  C CE  . MET A 1 65  ? 1.457   8.819   -8.323  1.00 87.41 65  A 1 
ATOM 510  N N   . VAL A 1 66  ? 0.286   8.559   -2.331  1.00 97.08 66  A 1 
ATOM 511  C CA  . VAL A 1 66  ? 0.891   7.659   -1.363  1.00 97.10 66  A 1 
ATOM 512  C C   . VAL A 1 66  ? 1.481   6.470   -2.108  1.00 97.00 66  A 1 
ATOM 513  O O   . VAL A 1 66  ? 0.796   5.852   -2.922  1.00 96.45 66  A 1 
ATOM 514  C CB  . VAL A 1 66  ? -0.116  7.195   -0.298  1.00 96.48 66  A 1 
ATOM 515  C CG1 . VAL A 1 66  ? 0.520   6.240   0.702   1.00 88.92 66  A 1 
ATOM 516  C CG2 . VAL A 1 66  ? -0.652  8.386   0.493   1.00 89.09 66  A 1 
ATOM 517  N N   . TYR A 1 67  ? 2.742   6.160   -1.832  1.00 96.88 67  A 1 
ATOM 518  C CA  . TYR A 1 67  ? 3.406   4.959   -2.320  1.00 96.75 67  A 1 
ATOM 519  C C   . TYR A 1 67  ? 3.687   4.033   -1.132  1.00 96.76 67  A 1 
ATOM 520  O O   . TYR A 1 67  ? 4.544   4.339   -0.304  1.00 96.04 67  A 1 
ATOM 521  C CB  . TYR A 1 67  ? 4.670   5.349   -3.087  1.00 95.96 67  A 1 
ATOM 522  C CG  . TYR A 1 67  ? 5.540   4.159   -3.422  1.00 94.08 67  A 1 
ATOM 523  C CD1 . TYR A 1 67  ? 6.849   4.066   -2.896  1.00 89.27 67  A 1 
ATOM 524  C CD2 . TYR A 1 67  ? 5.019   3.092   -4.185  1.00 89.59 67  A 1 
ATOM 525  C CE1 . TYR A 1 67  ? 7.623   2.924   -3.120  1.00 86.17 67  A 1 
ATOM 526  C CE2 . TYR A 1 67  ? 5.785   1.946   -4.398  1.00 86.10 67  A 1 
ATOM 527  C CZ  . TYR A 1 67  ? 7.083   1.848   -3.864  1.00 84.86 67  A 1 
ATOM 528  O OH  . TYR A 1 67  ? 7.815   0.731   -4.039  1.00 84.06 67  A 1 
ATOM 529  N N   . ASN A 1 68  ? 2.953   2.916   -1.042  1.00 95.46 68  A 1 
ATOM 530  C CA  . ASN A 1 68  ? 2.968   2.007   0.113   1.00 95.65 68  A 1 
ATOM 531  C C   . ASN A 1 68  ? 4.103   0.961   0.114   1.00 95.95 68  A 1 
ATOM 532  O O   . ASN A 1 68  ? 4.019   0.015   0.894   1.00 92.90 68  A 1 
ATOM 533  C CB  . ASN A 1 68  ? 1.579   1.371   0.279   1.00 94.03 68  A 1 
ATOM 534  C CG  . ASN A 1 68  ? 0.562   2.306   0.879   1.00 92.50 68  A 1 
ATOM 535  O OD1 . ASN A 1 68  ? -0.308  2.839   0.209   1.00 82.52 68  A 1 
ATOM 536  N ND2 . ASN A 1 68  ? 0.604   2.508   2.181   1.00 83.47 68  A 1 
ATOM 537  N N   . GLY A 1 69  ? 5.147   1.119   -0.704  1.00 95.39 69  A 1 
ATOM 538  C CA  . GLY A 1 69  ? 6.291   0.203   -0.709  1.00 95.41 69  A 1 
ATOM 539  C C   . GLY A 1 69  ? 6.155   -1.002  -1.645  1.00 95.61 69  A 1 
ATOM 540  O O   . GLY A 1 69  ? 5.278   -1.036  -2.513  1.00 94.62 69  A 1 
ATOM 541  N N   . ASP A 1 70  ? 7.075   -1.959  -1.455  1.00 96.24 70  A 1 
ATOM 542  C CA  . ASP A 1 70  ? 7.264   -3.167  -2.256  1.00 96.46 70  A 1 
ATOM 543  C C   . ASP A 1 70  ? 7.521   -2.897  -3.754  1.00 95.52 70  A 1 
ATOM 544  O O   . ASP A 1 70  ? 6.746   -3.241  -4.647  1.00 92.98 70  A 1 
ATOM 545  C CB  . ASP A 1 70  ? 6.212   -4.241  -1.934  1.00 96.47 70  A 1 
ATOM 546  C CG  . ASP A 1 70  ? 6.619   -5.151  -0.765  1.00 95.49 70  A 1 
ATOM 547  O OD1 . ASP A 1 70  ? 7.582   -4.820  -0.029  1.00 93.45 70  A 1 
ATOM 548  O OD2 . ASP A 1 70  ? 6.045   -6.245  -0.627  1.00 93.53 70  A 1 
ATOM 549  N N   . ILE A 1 71  ? 8.668   -2.288  -4.032  1.00 91.99 71  A 1 
ATOM 550  C CA  . ILE A 1 71  ? 9.189   -2.153  -5.404  1.00 90.93 71  A 1 
ATOM 551  C C   . ILE A 1 71  ? 9.978   -3.381  -5.843  1.00 90.94 71  A 1 
ATOM 552  O O   . ILE A 1 71  ? 10.074  -3.661  -7.033  1.00 91.01 71  A 1 
ATOM 553  C CB  . ILE A 1 71  ? 10.058  -0.878  -5.550  1.00 89.34 71  A 1 
ATOM 554  C CG1 . ILE A 1 71  ? 10.487  -0.561  -7.000  1.00 82.24 71  A 1 
ATOM 555  C CG2 . ILE A 1 71  ? 11.327  -0.922  -4.681  1.00 84.72 71  A 1 
ATOM 556  C CD1 . ILE A 1 71  ? 9.324   -0.292  -7.964  1.00 78.24 71  A 1 
ATOM 557  N N   . VAL A 1 72  ? 10.613  -4.090  -4.894  1.00 90.64 72  A 1 
ATOM 558  C CA  . VAL A 1 72  ? 11.559  -5.157  -5.210  1.00 90.67 72  A 1 
ATOM 559  C C   . VAL A 1 72  ? 10.803  -6.369  -5.737  1.00 90.88 72  A 1 
ATOM 560  O O   . VAL A 1 72  ? 9.941   -6.913  -5.058  1.00 90.63 72  A 1 
ATOM 561  C CB  . VAL A 1 72  ? 12.418  -5.528  -3.989  1.00 88.94 72  A 1 
ATOM 562  C CG1 . VAL A 1 72  ? 13.412  -6.644  -4.328  1.00 83.93 72  A 1 
ATOM 563  C CG2 . VAL A 1 72  ? 13.222  -4.335  -3.478  1.00 83.86 72  A 1 
ATOM 564  N N   . SER A 1 73  ? 11.187  -6.832  -6.934  1.00 91.39 73  A 1 
ATOM 565  C CA  . SER A 1 73  ? 10.659  -8.079  -7.488  1.00 90.66 73  A 1 
ATOM 566  C C   . SER A 1 73  ? 10.952  -9.260  -6.571  1.00 89.72 73  A 1 
ATOM 567  O O   . SER A 1 73  ? 12.076  -9.422  -6.074  1.00 87.77 73  A 1 
ATOM 568  C CB  . SER A 1 73  ? 11.223  -8.332  -8.885  1.00 89.04 73  A 1 
ATOM 569  O OG  . SER A 1 73  ? 10.980  -9.651  -9.342  1.00 83.87 73  A 1 
ATOM 570  N N   . ARG A 1 74  ? 9.953   -10.127 -6.405  1.00 88.64 74  A 1 
ATOM 571  C CA  . ARG A 1 74  ? 10.022  -11.353 -5.587  1.00 84.83 74  A 1 
ATOM 572  C C   . ARG A 1 74  ? 10.751  -12.502 -6.281  1.00 82.76 74  A 1 
ATOM 573  O O   . ARG A 1 74  ? 10.934  -13.564 -5.695  1.00 76.81 74  A 1 
ATOM 574  C CB  . ARG A 1 74  ? 8.601   -11.760 -5.210  1.00 81.82 74  A 1 
ATOM 575  C CG  . ARG A 1 74  ? 7.939   -10.732 -4.284  1.00 78.39 74  A 1 
ATOM 576  C CD  . ARG A 1 74  ? 6.457   -11.026 -4.105  1.00 74.77 74  A 1 
ATOM 577  N NE  . ARG A 1 74  ? 5.749   -10.816 -5.375  1.00 71.92 74  A 1 
ATOM 578  C CZ  . ARG A 1 74  ? 4.462   -10.965 -5.588  1.00 67.14 74  A 1 
ATOM 579  N NH1 . ARG A 1 74  ? 3.621   -11.332 -4.665  1.00 62.65 74  A 1 
ATOM 580  N NH2 . ARG A 1 74  ? 3.995   -10.744 -6.778  1.00 59.72 74  A 1 
ATOM 581  N N   . ALA A 1 75  ? 11.169  -12.306 -7.509  1.00 77.95 75  A 1 
ATOM 582  C CA  . ALA A 1 75  ? 11.864  -13.353 -8.240  1.00 73.58 75  A 1 
ATOM 583  C C   . ALA A 1 75  ? 13.289  -13.587 -7.676  1.00 73.62 75  A 1 
ATOM 584  O O   . ALA A 1 75  ? 14.224  -12.821 -7.881  1.00 68.12 75  A 1 
ATOM 585  C CB  . ALA A 1 75  ? 11.793  -13.029 -9.725  1.00 67.56 75  A 1 
ATOM 586  N N   . ILE A 1 76  ? 13.436  -14.704 -6.981  1.00 71.70 76  A 1 
ATOM 587  C CA  . ILE A 1 76  ? 14.489  -15.065 -6.016  1.00 68.15 76  A 1 
ATOM 588  C C   . ILE A 1 76  ? 15.935  -15.181 -6.561  1.00 70.68 76  A 1 
ATOM 589  O O   . ILE A 1 76  ? 16.852  -14.870 -5.796  1.00 64.23 76  A 1 
ATOM 590  C CB  . ILE A 1 76  ? 14.030  -16.351 -5.280  1.00 60.24 76  A 1 
ATOM 591  C CG1 . ILE A 1 76  ? 12.692  -16.106 -4.521  1.00 53.27 76  A 1 
ATOM 592  C CG2 . ILE A 1 76  ? 15.081  -16.893 -4.287  1.00 51.68 76  A 1 
ATOM 593  C CD1 . ILE A 1 76  ? 12.015  -17.377 -3.994  1.00 48.84 76  A 1 
ATOM 594  N N   . PRO A 1 77  ? 16.237  -15.570 -7.811  1.00 72.37 77  A 1 
ATOM 595  C CA  . PRO A 1 77  ? 17.605  -15.997 -8.161  1.00 70.59 77  A 1 
ATOM 596  C C   . PRO A 1 77  ? 18.713  -14.935 -8.048  1.00 72.97 77  A 1 
ATOM 597  O O   . PRO A 1 77  ? 19.895  -15.285 -8.107  1.00 68.43 77  A 1 
ATOM 598  C CB  . PRO A 1 77  ? 17.522  -16.537 -9.593  1.00 65.75 77  A 1 
ATOM 599  C CG  . PRO A 1 77  ? 16.077  -17.007 -9.715  1.00 63.22 77  A 1 
ATOM 600  C CD  . PRO A 1 77  ? 15.321  -15.980 -8.885  1.00 65.48 77  A 1 
ATOM 601  N N   . LYS A 1 78  ? 18.382  -13.660 -7.916  1.00 75.22 78  A 1 
ATOM 602  C CA  . LYS A 1 78  ? 19.345  -12.547 -7.787  1.00 74.92 78  A 1 
ATOM 603  C C   . LYS A 1 78  ? 19.044  -11.616 -6.607  1.00 77.71 78  A 1 
ATOM 604  O O   . LYS A 1 78  ? 19.549  -10.497 -6.582  1.00 73.77 78  A 1 
ATOM 605  C CB  . LYS A 1 78  ? 19.449  -11.770 -9.109  1.00 69.69 78  A 1 
ATOM 606  C CG  . LYS A 1 78  ? 20.032  -12.617 -10.245 1.00 61.94 78  A 1 
ATOM 607  C CD  . LYS A 1 78  ? 20.272  -11.734 -11.480 1.00 58.57 78  A 1 
ATOM 608  C CE  . LYS A 1 78  ? 20.834  -12.583 -12.620 1.00 53.12 78  A 1 
ATOM 609  N NZ  . LYS A 1 78  ? 21.042  -11.770 -13.843 1.00 45.77 78  A 1 
ATOM 610  N N   . TYR A 1 79  ? 18.244  -12.057 -5.647  1.00 80.71 79  A 1 
ATOM 611  C CA  . TYR A 1 79  ? 17.896  -11.261 -4.473  1.00 82.58 79  A 1 
ATOM 612  C C   . TYR A 1 79  ? 19.124  -11.086 -3.566  1.00 84.25 79  A 1 
ATOM 613  O O   . TYR A 1 79  ? 19.560  -12.025 -2.898  1.00 82.18 79  A 1 
ATOM 614  C CB  . TYR A 1 79  ? 16.707  -11.898 -3.758  1.00 80.79 79  A 1 
ATOM 615  C CG  . TYR A 1 79  ? 16.094  -10.965 -2.730  1.00 79.97 79  A 1 
ATOM 616  C CD1 . TYR A 1 79  ? 16.498  -11.031 -1.386  1.00 74.89 79  A 1 
ATOM 617  C CD2 . TYR A 1 79  ? 15.139  -10.025 -3.140  1.00 75.84 79  A 1 
ATOM 618  C CE1 . TYR A 1 79  ? 15.950  -10.140 -0.448  1.00 71.40 79  A 1 
ATOM 619  C CE2 . TYR A 1 79  ? 14.585  -9.130  -2.205  1.00 72.12 79  A 1 
ATOM 620  C CZ  . TYR A 1 79  ? 14.996  -9.190  -0.864  1.00 73.28 79  A 1 
ATOM 621  O OH  . TYR A 1 79  ? 14.472  -8.316  0.035   1.00 71.04 79  A 1 
ATOM 622  N N   . ASN A 1 80  ? 19.701  -9.898  -3.584  1.00 87.97 80  A 1 
ATOM 623  C CA  . ASN A 1 80  ? 20.857  -9.518  -2.778  1.00 88.89 80  A 1 
ATOM 624  C C   . ASN A 1 80  ? 20.828  -8.012  -2.466  1.00 90.38 80  A 1 
ATOM 625  O O   . ASN A 1 80  ? 19.943  -7.287  -2.937  1.00 90.27 80  A 1 
ATOM 626  C CB  . ASN A 1 80  ? 22.150  -9.976  -3.505  1.00 86.69 80  A 1 
ATOM 627  C CG  . ASN A 1 80  ? 22.389  -9.287  -4.834  1.00 86.63 80  A 1 
ATOM 628  O OD1 . ASN A 1 80  ? 22.296  -8.080  -4.973  1.00 82.92 80  A 1 
ATOM 629  N ND2 . ASN A 1 80  ? 22.714  -10.025 -5.864  1.00 82.36 80  A 1 
ATOM 630  N N   . LEU A 1 81  ? 21.785  -7.560  -1.674  1.00 87.82 81  A 1 
ATOM 631  C CA  . LEU A 1 81  ? 21.876  -6.165  -1.222  1.00 89.15 81  A 1 
ATOM 632  C C   . LEU A 1 81  ? 21.892  -5.155  -2.381  1.00 90.64 81  A 1 
ATOM 633  O O   . LEU A 1 81  ? 21.160  -4.162  -2.339  1.00 90.76 81  A 1 
ATOM 634  C CB  . LEU A 1 81  ? 23.144  -6.043  -0.357  1.00 87.82 81  A 1 
ATOM 635  C CG  . LEU A 1 81  ? 23.416  -4.624  0.170   1.00 84.18 81  A 1 
ATOM 636  C CD1 . LEU A 1 81  ? 22.286  -4.154  1.073   1.00 79.36 81  A 1 
ATOM 637  C CD2 . LEU A 1 81  ? 24.702  -4.615  0.988   1.00 79.48 81  A 1 
ATOM 638  N N   . ASP A 1 82  ? 22.687  -5.409  -3.419  1.00 90.50 82  A 1 
ATOM 639  C CA  . ASP A 1 82  ? 22.825  -4.492  -4.548  1.00 91.43 82  A 1 
ATOM 640  C C   . ASP A 1 82  ? 21.549  -4.442  -5.390  1.00 92.52 82  A 1 
ATOM 641  O O   . ASP A 1 82  ? 21.135  -3.376  -5.834  1.00 92.18 82  A 1 
ATOM 642  C CB  . ASP A 1 82  ? 24.024  -4.894  -5.411  1.00 91.01 82  A 1 
ATOM 643  C CG  . ASP A 1 82  ? 25.366  -4.733  -4.680  1.00 89.20 82  A 1 
ATOM 644  O OD1 . ASP A 1 82  ? 25.445  -3.857  -3.790  1.00 86.29 82  A 1 
ATOM 645  O OD2 . ASP A 1 82  ? 26.285  -5.503  -5.010  1.00 85.52 82  A 1 
ATOM 646  N N   . TYR A 1 83  ? 20.876  -5.594  -5.533  1.00 91.92 83  A 1 
ATOM 647  C CA  . TYR A 1 83  ? 19.589  -5.667  -6.212  1.00 92.14 83  A 1 
ATOM 648  C C   . TYR A 1 83  ? 18.504  -4.860  -5.480  1.00 93.16 83  A 1 
ATOM 649  O O   . TYR A 1 83  ? 17.763  -4.112  -6.122  1.00 92.68 83  A 1 
ATOM 650  C CB  . TYR A 1 83  ? 19.183  -7.136  -6.361  1.00 90.81 83  A 1 
ATOM 651  C CG  . TYR A 1 83  ? 17.872  -7.306  -7.087  1.00 87.98 83  A 1 
ATOM 652  C CD1 . TYR A 1 83  ? 16.720  -7.725  -6.386  1.00 83.37 83  A 1 
ATOM 653  C CD2 . TYR A 1 83  ? 17.788  -7.008  -8.462  1.00 82.95 83  A 1 
ATOM 654  C CE1 . TYR A 1 83  ? 15.492  -7.848  -7.066  1.00 79.43 83  A 1 
ATOM 655  C CE2 . TYR A 1 83  ? 16.563  -7.120  -9.141  1.00 79.58 83  A 1 
ATOM 656  C CZ  . TYR A 1 83  ? 15.416  -7.545  -8.441  1.00 78.59 83  A 1 
ATOM 657  O OH  . TYR A 1 83  ? 14.236  -7.662  -9.098  1.00 77.23 83  A 1 
ATOM 658  N N   . VAL A 1 84  ? 18.441  -4.955  -4.156  1.00 92.06 84  A 1 
ATOM 659  C CA  . VAL A 1 84  ? 17.509  -4.157  -3.346  1.00 93.05 84  A 1 
ATOM 660  C C   . VAL A 1 84  ? 17.823  -2.660  -3.492  1.00 93.96 84  A 1 
ATOM 661  O O   . VAL A 1 84  ? 16.925  -1.892  -3.807  1.00 94.22 84  A 1 
ATOM 662  C CB  . VAL A 1 84  ? 17.529  -4.593  -1.870  1.00 93.24 84  A 1 
ATOM 663  C CG1 . VAL A 1 84  ? 16.701  -3.659  -0.979  1.00 91.62 84  A 1 
ATOM 664  C CG2 . VAL A 1 84  ? 16.933  -6.003  -1.735  1.00 91.49 84  A 1 
ATOM 665  N N   . LYS A 1 85  ? 19.099  -2.262  -3.360  1.00 93.47 85  A 1 
ATOM 666  C CA  . LYS A 1 85  ? 19.502  -0.860  -3.552  1.00 94.04 85  A 1 
ATOM 667  C C   . LYS A 1 85  ? 19.105  -0.338  -4.934  1.00 94.56 85  A 1 
ATOM 668  O O   . LYS A 1 85  ? 18.507  0.729   -5.031  1.00 94.61 85  A 1 
ATOM 669  C CB  . LYS A 1 85  ? 21.012  -0.713  -3.356  1.00 94.60 85  A 1 
ATOM 670  C CG  . LYS A 1 85  ? 21.406  -0.760  -1.876  1.00 93.58 85  A 1 
ATOM 671  C CD  . LYS A 1 85  ? 22.925  -0.628  -1.767  1.00 91.50 85  A 1 
ATOM 672  C CE  . LYS A 1 85  ? 23.349  -0.553  -0.306  1.00 87.84 85  A 1 
ATOM 673  N NZ  . LYS A 1 85  ? 24.828  -0.497  -0.203  1.00 81.34 85  A 1 
ATOM 674  N N   . GLN A 1 86  ? 19.390  -1.096  -5.986  1.00 93.83 86  A 1 
ATOM 675  C CA  . GLN A 1 86  ? 19.014  -0.707  -7.344  1.00 93.69 86  A 1 
ATOM 676  C C   . GLN A 1 86  ? 17.493  -0.599  -7.511  1.00 93.88 86  A 1 
ATOM 677  O O   . GLN A 1 86  ? 17.014  0.284   -8.213  1.00 93.54 86  A 1 
ATOM 678  C CB  . GLN A 1 86  ? 19.614  -1.704  -8.353  1.00 93.48 86  A 1 
ATOM 679  C CG  . GLN A 1 86  ? 19.389  -1.265  -9.804  1.00 90.35 86  A 1 
ATOM 680  C CD  . GLN A 1 86  ? 20.004  0.110   -10.099 1.00 88.80 86  A 1 
ATOM 681  O OE1 . GLN A 1 86  ? 21.187  0.324   -9.921  1.00 83.47 86  A 1 
ATOM 682  N NE2 . GLN A 1 86  ? 19.235  1.094   -10.524 1.00 79.35 86  A 1 
ATOM 683  N N   . SER A 1 87  ? 16.725  -1.461  -6.829  1.00 92.37 87  A 1 
ATOM 684  C CA  . SER A 1 87  ? 15.263  -1.411  -6.855  1.00 92.54 87  A 1 
ATOM 685  C C   . SER A 1 87  ? 14.731  -0.140  -6.181  1.00 93.02 87  A 1 
ATOM 686  O O   . SER A 1 87  ? 13.863  0.520   -6.743  1.00 92.80 87  A 1 
ATOM 687  C CB  . SER A 1 87  ? 14.670  -2.669  -6.233  1.00 92.51 87  A 1 
ATOM 688  O OG  . SER A 1 87  ? 15.135  -3.804  -6.942  1.00 88.41 87  A 1 
ATOM 689  N N   . ILE A 1 88  ? 15.318  0.298   -5.064  1.00 93.50 88  A 1 
ATOM 690  C CA  . ILE A 1 88  ? 14.979  1.587   -4.434  1.00 94.05 88  A 1 
ATOM 691  C C   . ILE A 1 88  ? 15.320  2.776   -5.345  1.00 94.31 88  A 1 
ATOM 692  O O   . ILE A 1 88  ? 14.545  3.729   -5.457  1.00 94.08 88  A 1 
ATOM 693  C CB  . ILE A 1 88  ? 15.671  1.720   -3.054  1.00 94.09 88  A 1 
ATOM 694  C CG1 . ILE A 1 88  ? 15.280  0.602   -2.059  1.00 92.27 88  A 1 
ATOM 695  C CG2 . ILE A 1 88  ? 15.384  3.093   -2.413  1.00 92.55 88  A 1 
ATOM 696  C CD1 . ILE A 1 88  ? 13.786  0.482   -1.768  1.00 84.88 88  A 1 
ATOM 697  N N   . VAL A 1 89  ? 16.447  2.719   -6.063  1.00 95.00 89  A 1 
ATOM 698  C CA  . VAL A 1 89  ? 16.782  3.727   -7.093  1.00 95.39 89  A 1 
ATOM 699  C C   . VAL A 1 89  ? 15.718  3.741   -8.205  1.00 95.20 89  A 1 
ATOM 700  O O   . VAL A 1 89  ? 15.287  4.813   -8.632  1.00 94.71 89  A 1 
ATOM 701  C CB  . VAL A 1 89  ? 18.191  3.480   -7.673  1.00 95.82 89  A 1 
ATOM 702  C CG1 . VAL A 1 89  ? 18.511  4.414   -8.851  1.00 95.02 89  A 1 
ATOM 703  C CG2 . VAL A 1 89  ? 19.274  3.705   -6.616  1.00 94.77 89  A 1 
ATOM 704  N N   . ASN A 1 90  ? 15.261  2.571   -8.647  1.00 92.21 90  A 1 
ATOM 705  C CA  . ASN A 1 90  ? 14.197  2.456   -9.650  1.00 90.69 90  A 1 
ATOM 706  C C   . ASN A 1 90  ? 12.861  3.012   -9.134  1.00 91.40 90  A 1 
ATOM 707  O O   . ASN A 1 90  ? 12.170  3.710   -9.881  1.00 90.87 90  A 1 
ATOM 708  C CB  . ASN A 1 90  ? 14.050  0.995   -10.088 1.00 90.70 90  A 1 
ATOM 709  C CG  . ASN A 1 90  ? 15.261  0.427   -10.810 1.00 89.63 90  A 1 
ATOM 710  O OD1 . ASN A 1 90  ? 16.146  1.118   -11.285 1.00 84.18 90  A 1 
ATOM 711  N ND2 . ASN A 1 90  ? 15.315  -0.879  -10.950 1.00 83.51 90  A 1 
ATOM 712  N N   . ALA A 1 91  ? 12.516  2.767   -7.858  1.00 88.40 91  A 1 
ATOM 713  C CA  . ALA A 1 91  ? 11.344  3.369   -7.213  1.00 88.37 91  A 1 
ATOM 714  C C   . ALA A 1 91  ? 11.433  4.895   -7.237  1.00 90.27 91  A 1 
ATOM 715  O O   . ALA A 1 91  ? 10.512  5.574   -7.689  1.00 90.81 91  A 1 
ATOM 716  C CB  . ALA A 1 91  ? 11.230  2.877   -5.762  1.00 88.27 91  A 1 
ATOM 717  N N   . THR A 1 92  ? 12.575  5.442   -6.846  1.00 91.44 92  A 1 
ATOM 718  C CA  . THR A 1 92  ? 12.831  6.883   -6.878  1.00 92.48 92  A 1 
ATOM 719  C C   . THR A 1 92  ? 12.693  7.447   -8.290  1.00 93.44 92  A 1 
ATOM 720  O O   . THR A 1 92  ? 12.062  8.485   -8.490  1.00 93.95 92  A 1 
ATOM 721  C CB  . THR A 1 92  ? 14.232  7.192   -6.347  1.00 92.58 92  A 1 
ATOM 722  O OG1 . THR A 1 92  ? 14.401  6.629   -5.078  1.00 88.15 92  A 1 
ATOM 723  C CG2 . THR A 1 92  ? 14.475  8.695   -6.213  1.00 87.58 92  A 1 
ATOM 724  N N   . ALA A 1 93  ? 13.247  6.762   -9.296  1.00 94.77 93  A 1 
ATOM 725  C CA  . ALA A 1 93  ? 13.130  7.167   -10.692 1.00 94.76 93  A 1 
ATOM 726  C C   . ALA A 1 93  ? 11.676  7.144   -11.196 1.00 95.14 93  A 1 
ATOM 727  O O   . ALA A 1 93  ? 11.276  8.027   -11.951 1.00 94.67 93  A 1 
ATOM 728  C CB  . ALA A 1 93  ? 14.035  6.269   -11.536 1.00 94.90 93  A 1 
ATOM 729  N N   . LEU A 1 94  ? 10.873  6.162   -10.751 1.00 92.93 94  A 1 
ATOM 730  C CA  . LEU A 1 94  ? 9.436   6.111   -11.032 1.00 93.20 94  A 1 
ATOM 731  C C   . LEU A 1 94  ? 8.706   7.288   -10.382 1.00 94.44 94  A 1 
ATOM 732  O O   . LEU A 1 94  ? 7.967   7.995   -11.071 1.00 94.48 94  A 1 
ATOM 733  C CB  . LEU A 1 94  ? 8.881   4.761   -10.561 1.00 93.33 94  A 1 
ATOM 734  C CG  . LEU A 1 94  ? 7.352   4.625   -10.702 1.00 92.05 94  A 1 
ATOM 735  C CD1 . LEU A 1 94  ? 6.913   4.646   -12.168 1.00 89.35 94  A 1 
ATOM 736  C CD2 . LEU A 1 94  ? 6.887   3.314   -10.067 1.00 89.47 94  A 1 
ATOM 737  N N   . LEU A 1 95  ? 8.941   7.551   -9.099  1.00 93.28 95  A 1 
ATOM 738  C CA  . LEU A 1 95  ? 8.294   8.640   -8.363  1.00 93.88 95  A 1 
ATOM 739  C C   . LEU A 1 95  ? 8.683   10.014  -8.920  1.00 94.62 95  A 1 
ATOM 740  O O   . LEU A 1 95  ? 7.829   10.895  -9.019  1.00 94.86 95  A 1 
ATOM 741  C CB  . LEU A 1 95  ? 8.630   8.519   -6.863  1.00 94.49 95  A 1 
ATOM 742  C CG  . LEU A 1 95  ? 8.083   7.259   -6.166  1.00 94.06 95  A 1 
ATOM 743  C CD1 . LEU A 1 95  ? 8.530   7.259   -4.703  1.00 92.13 95  A 1 
ATOM 744  C CD2 . LEU A 1 95  ? 6.558   7.159   -6.212  1.00 92.23 95  A 1 
ATOM 745  N N   . LYS A 1 96  ? 9.913   10.192  -9.394  1.00 95.74 96  A 1 
ATOM 746  C CA  . LYS A 1 96  ? 10.347  11.420  -10.082 1.00 95.57 96  A 1 
ATOM 747  C C   . LYS A 1 96  ? 9.563   11.721  -11.365 1.00 95.55 96  A 1 
ATOM 748  O O   . LYS A 1 96  ? 9.505   12.873  -11.779 1.00 95.03 96  A 1 
ATOM 749  C CB  . LYS A 1 96  ? 11.846  11.354  -10.388 1.00 95.83 96  A 1 
ATOM 750  C CG  . LYS A 1 96  ? 12.685  11.692  -9.150  1.00 93.20 96  A 1 
ATOM 751  C CD  . LYS A 1 96  ? 14.183  11.605  -9.477  1.00 89.87 96  A 1 
ATOM 752  C CE  . LYS A 1 96  ? 14.987  12.002  -8.235  1.00 84.66 96  A 1 
ATOM 753  N NZ  . LYS A 1 96  ? 16.446  11.920  -8.469  1.00 75.49 96  A 1 
ATOM 754  N N   . LYS A 1 97  ? 8.903   10.735  -11.983 1.00 95.54 97  A 1 
ATOM 755  C CA  . LYS A 1 97  ? 7.972   10.998  -13.093 1.00 95.03 97  A 1 
ATOM 756  C C   . LYS A 1 97  ? 6.735   11.792  -12.641 1.00 95.10 97  A 1 
ATOM 757  O O   . LYS A 1 97  ? 6.001   12.271  -13.502 1.00 93.89 97  A 1 
ATOM 758  C CB  . LYS A 1 97  ? 7.556   9.695   -13.793 1.00 95.42 97  A 1 
ATOM 759  C CG  . LYS A 1 97  ? 8.726   8.905   -14.401 1.00 94.28 97  A 1 
ATOM 760  C CD  . LYS A 1 97  ? 8.204   7.666   -15.162 1.00 89.52 97  A 1 
ATOM 761  C CE  . LYS A 1 97  ? 9.344   6.855   -15.793 1.00 85.35 97  A 1 
ATOM 762  N NZ  . LYS A 1 97  ? 8.842   5.680   -16.559 1.00 75.81 97  A 1 
ATOM 763  N N   . PHE A 1 98  ? 6.528   11.947  -11.335 1.00 94.58 98  A 1 
ATOM 764  C CA  . PHE A 1 98  ? 5.480   12.729  -10.694 1.00 93.83 98  A 1 
ATOM 765  C C   . PHE A 1 98  ? 6.063   13.843  -9.805  1.00 93.35 98  A 1 
ATOM 766  O O   . PHE A 1 98  ? 5.559   14.097  -8.723  1.00 91.03 98  A 1 
ATOM 767  C CB  . PHE A 1 98  ? 4.566   11.792  -9.902  1.00 94.01 98  A 1 
ATOM 768  C CG  . PHE A 1 98  ? 3.994   10.627  -10.682 1.00 94.66 98  A 1 
ATOM 769  C CD1 . PHE A 1 98  ? 2.895   10.826  -11.537 1.00 93.05 98  A 1 
ATOM 770  C CD2 . PHE A 1 98  ? 4.543   9.343   -10.537 1.00 93.82 98  A 1 
ATOM 771  C CE1 . PHE A 1 98  ? 2.326   9.738   -12.216 1.00 92.59 98  A 1 
ATOM 772  C CE2 . PHE A 1 98  ? 3.981   8.257   -11.216 1.00 93.12 98  A 1 
ATOM 773  C CZ  . PHE A 1 98  ? 2.868   8.449   -12.043 1.00 93.36 98  A 1 
ATOM 774  N N   . GLU A 1 99  ? 7.148   14.496  -10.231 1.00 89.81 99  A 1 
ATOM 775  C CA  . GLU A 1 99  ? 7.850   15.526  -9.440  1.00 87.95 99  A 1 
ATOM 776  C C   . GLU A 1 99  ? 6.977   16.730  -9.049  1.00 88.74 99  A 1 
ATOM 777  O O   . GLU A 1 99  ? 7.281   17.433  -8.105  1.00 85.85 99  A 1 
ATOM 778  C CB  . GLU A 1 99  ? 9.093   15.987  -10.211 1.00 84.13 99  A 1 
ATOM 779  C CG  . GLU A 1 99  ? 8.773   16.685  -11.550 1.00 76.60 99  A 1 
ATOM 780  C CD  . GLU A 1 99  ? 10.021  17.031  -12.380 1.00 71.87 99  A 1 
ATOM 781  O OE1 . GLU A 1 99  ? 9.813   17.523  -13.505 1.00 65.27 99  A 1 
ATOM 782  O OE2 . GLU A 1 99  ? 11.151  16.773  -11.911 1.00 65.66 99  A 1 
ATOM 783  N N   . ASP A 1 100 ? 5.868   16.963  -9.771  1.00 90.44 100 A 1 
ATOM 784  C CA  . ASP A 1 100 ? 4.875   17.986  -9.484  1.00 90.46 100 A 1 
ATOM 785  C C   . ASP A 1 100 ? 3.769   17.517  -8.514  1.00 92.18 100 A 1 
ATOM 786  O O   . ASP A 1 100 ? 2.834   18.279  -8.244  1.00 90.88 100 A 1 
ATOM 787  C CB  . ASP A 1 100 ? 4.315   18.518  -10.818 1.00 88.40 100 A 1 
ATOM 788  C CG  . ASP A 1 100 ? 3.504   17.498  -11.625 1.00 85.60 100 A 1 
ATOM 789  O OD1 . ASP A 1 100 ? 3.846   16.297  -11.633 1.00 81.38 100 A 1 
ATOM 790  O OD2 . ASP A 1 100 ? 2.538   17.941  -12.296 1.00 80.52 100 A 1 
ATOM 791  N N   . PHE A 1 101 ? 3.862   16.292  -7.986  1.00 93.07 101 A 1 
ATOM 792  C CA  . PHE A 1 101 ? 2.967   15.738  -6.969  1.00 94.15 101 A 1 
ATOM 793  C C   . PHE A 1 101 ? 3.575   15.879  -5.567  1.00 94.77 101 A 1 
ATOM 794  O O   . PHE A 1 101 ? 4.783   15.792  -5.363  1.00 93.82 101 A 1 
ATOM 795  C CB  . PHE A 1 101 ? 2.639   14.254  -7.241  1.00 94.32 101 A 1 
ATOM 796  C CG  . PHE A 1 101 ? 1.714   13.952  -8.405  1.00 94.67 101 A 1 
ATOM 797  C CD1 . PHE A 1 101 ? 0.620   13.077  -8.212  1.00 92.37 101 A 1 
ATOM 798  C CD2 . PHE A 1 101 ? 1.939   14.475  -9.681  1.00 92.15 101 A 1 
ATOM 799  C CE1 . PHE A 1 101 ? -0.232  12.744  -9.283  1.00 90.93 101 A 1 
ATOM 800  C CE2 . PHE A 1 101 ? 1.085   14.160  -10.755 1.00 91.16 101 A 1 
ATOM 801  C CZ  . PHE A 1 101 ? 0.005   13.290  -10.558 1.00 92.41 101 A 1 
ATOM 802  N N   . PHE A 1 102 ? 2.716   15.996  -4.566  1.00 94.83 102 A 1 
ATOM 803  C CA  . PHE A 1 102 ? 3.089   15.739  -3.187  1.00 95.41 102 A 1 
ATOM 804  C C   . PHE A 1 102 ? 3.117   14.223  -2.959  1.00 96.36 102 A 1 
ATOM 805  O O   . PHE A 1 102 ? 2.072   13.568  -2.989  1.00 96.07 102 A 1 
ATOM 806  C CB  . PHE A 1 102 ? 2.099   16.442  -2.254  1.00 95.35 102 A 1 
ATOM 807  C CG  . PHE A 1 102 ? 2.393   16.222  -0.798  1.00 95.55 102 A 1 
ATOM 808  C CD1 . PHE A 1 102 ? 1.584   15.375  -0.021  1.00 93.93 102 A 1 
ATOM 809  C CD2 . PHE A 1 102 ? 3.490   16.876  -0.196  1.00 94.22 102 A 1 
ATOM 810  C CE1 . PHE A 1 102 ? 1.841   15.203  1.340   1.00 93.49 102 A 1 
ATOM 811  C CE2 . PHE A 1 102 ? 3.749   16.701  1.168   1.00 93.63 102 A 1 
ATOM 812  C CZ  . PHE A 1 102 ? 2.922   15.872  1.946   1.00 94.23 102 A 1 
ATOM 813  N N   . ILE A 1 103 ? 4.306   13.661  -2.785  1.00 96.55 103 A 1 
ATOM 814  C CA  . ILE A 1 103 ? 4.525   12.212  -2.702  1.00 96.94 103 A 1 
ATOM 815  C C   . ILE A 1 103 ? 4.873   11.814  -1.268  1.00 97.21 103 A 1 
ATOM 816  O O   . ILE A 1 103 ? 5.698   12.454  -0.622  1.00 97.00 103 A 1 
ATOM 817  C CB  . ILE A 1 103 ? 5.583   11.747  -3.721  1.00 96.67 103 A 1 
ATOM 818  C CG1 . ILE A 1 103 ? 5.144   12.143  -5.156  1.00 95.25 103 A 1 
ATOM 819  C CG2 . ILE A 1 103 ? 5.788   10.223  -3.618  1.00 96.01 103 A 1 
ATOM 820  C CD1 . ILE A 1 103 ? 6.104   11.734  -6.262  1.00 91.41 103 A 1 
ATOM 821  N N   . ILE A 1 104 ? 4.250   10.733  -0.799  1.00 96.86 104 A 1 
ATOM 822  C CA  . ILE A 1 104 ? 4.440   10.131  0.519   1.00 97.15 104 A 1 
ATOM 823  C C   . ILE A 1 104 ? 5.005   8.713   0.301   1.00 97.21 104 A 1 
ATOM 824  O O   . ILE A 1 104 ? 4.230   7.776   0.142   1.00 96.94 104 A 1 
ATOM 825  C CB  . ILE A 1 104 ? 3.096   10.138  1.293   1.00 97.22 104 A 1 
ATOM 826  C CG1 . ILE A 1 104 ? 2.511   11.568  1.450   1.00 96.08 104 A 1 
ATOM 827  C CG2 . ILE A 1 104 ? 3.264   9.500   2.679   1.00 96.19 104 A 1 
ATOM 828  C CD1 . ILE A 1 104 ? 0.990   11.556  1.670   1.00 92.57 104 A 1 
ATOM 829  N N   . PRO A 1 105 ? 6.337   8.541   0.223   1.00 97.12 105 A 1 
ATOM 830  C CA  . PRO A 1 105 ? 6.956   7.241   -0.018  1.00 96.96 105 A 1 
ATOM 831  C C   . PRO A 1 105 ? 7.164   6.458   1.277   1.00 96.95 105 A 1 
ATOM 832  O O   . PRO A 1 105 ? 7.368   7.035   2.340   1.00 96.52 105 A 1 
ATOM 833  C CB  . PRO A 1 105 ? 8.279   7.562   -0.708  1.00 96.72 105 A 1 
ATOM 834  C CG  . PRO A 1 105 ? 8.694   8.878   -0.051  1.00 95.88 105 A 1 
ATOM 835  C CD  . PRO A 1 105 ? 7.360   9.588   0.206   1.00 97.02 105 A 1 
ATOM 836  N N   . MET A 1 106 ? 7.184   5.122   1.186   1.00 96.79 106 A 1 
ATOM 837  C CA  . MET A 1 106 ? 7.594   4.239   2.278   1.00 96.43 106 A 1 
ATOM 838  C C   . MET A 1 106 ? 8.232   2.958   1.741   1.00 96.68 106 A 1 
ATOM 839  O O   . MET A 1 106 ? 8.293   2.758   0.527   1.00 95.43 106 A 1 
ATOM 840  C CB  . MET A 1 106 ? 6.409   3.943   3.214   1.00 92.95 106 A 1 
ATOM 841  C CG  . MET A 1 106 ? 5.320   3.093   2.558   1.00 87.46 106 A 1 
ATOM 842  S SD  . MET A 1 106 ? 3.762   3.088   3.485   1.00 87.65 106 A 1 
ATOM 843  C CE  . MET A 1 106 ? 3.227   4.775   3.108   1.00 80.09 106 A 1 
ATOM 844  N N   . LEU A 1 107 ? 8.715   2.115   2.645   1.00 96.35 107 A 1 
ATOM 845  C CA  . LEU A 1 107 ? 9.278   0.806   2.339   1.00 96.04 107 A 1 
ATOM 846  C C   . LEU A 1 107 ? 8.271   -0.296  2.677   1.00 96.48 107 A 1 
ATOM 847  O O   . LEU A 1 107 ? 7.579   -0.215  3.695   1.00 96.20 107 A 1 
ATOM 848  C CB  . LEU A 1 107 ? 10.579  0.602   3.126   1.00 95.42 107 A 1 
ATOM 849  C CG  . LEU A 1 107 ? 11.722  1.577   2.773   1.00 94.74 107 A 1 
ATOM 850  C CD1 . LEU A 1 107 ? 12.882  1.362   3.754   1.00 93.44 107 A 1 
ATOM 851  C CD2 . LEU A 1 107 ? 12.239  1.364   1.358   1.00 93.18 107 A 1 
ATOM 852  N N   . GLY A 1 108 ? 8.250   -1.340  1.862   1.00 96.72 108 A 1 
ATOM 853  C CA  . GLY A 1 108 ? 7.585   -2.599  2.151   1.00 96.57 108 A 1 
ATOM 854  C C   . GLY A 1 108 ? 8.548   -3.688  2.629   1.00 96.30 108 A 1 
ATOM 855  O O   . GLY A 1 108 ? 9.750   -3.466  2.795   1.00 95.97 108 A 1 
ATOM 856  N N   . ASN A 1 109 ? 8.031   -4.885  2.893   1.00 96.89 109 A 1 
ATOM 857  C CA  . ASN A 1 109 ? 8.823   -5.973  3.472   1.00 96.56 109 A 1 
ATOM 858  C C   . ASN A 1 109 ? 9.831   -6.602  2.502   1.00 96.18 109 A 1 
ATOM 859  O O   . ASN A 1 109 ? 10.778  -7.260  2.945   1.00 95.13 109 A 1 
ATOM 860  C CB  . ASN A 1 109 ? 7.891   -7.022  4.088   1.00 96.54 109 A 1 
ATOM 861  C CG  . ASN A 1 109 ? 6.999   -7.696  3.064   1.00 96.29 109 A 1 
ATOM 862  O OD1 . ASN A 1 109 ? 5.973   -7.165  2.696   1.00 92.54 109 A 1 
ATOM 863  N ND2 . ASN A 1 109 ? 7.347   -8.861  2.591   1.00 92.94 109 A 1 
ATOM 864  N N   . HIS A 1 110 ? 9.667   -6.395  1.197   1.00 95.41 110 A 1 
ATOM 865  C CA  . HIS A 1 110 ? 10.637  -6.810  0.191   1.00 94.98 110 A 1 
ATOM 866  C C   . HIS A 1 110 ? 11.711  -5.741  -0.078  1.00 94.60 110 A 1 
ATOM 867  O O   . HIS A 1 110 ? 12.766  -6.063  -0.621  1.00 93.24 110 A 1 
ATOM 868  C CB  . HIS A 1 110 ? 9.910   -7.264  -1.078  1.00 94.84 110 A 1 
ATOM 869  C CG  . HIS A 1 110 ? 9.239   -8.592  -0.892  1.00 94.20 110 A 1 
ATOM 870  N ND1 . HIS A 1 110 ? 9.867   -9.819  -1.001  1.00 87.61 110 A 1 
ATOM 871  C CD2 . HIS A 1 110 ? 7.938   -8.848  -0.566  1.00 87.62 110 A 1 
ATOM 872  C CE1 . HIS A 1 110 ? 8.956   -10.781 -0.744  1.00 87.98 110 A 1 
ATOM 873  N NE2 . HIS A 1 110 ? 7.769   -10.237 -0.465  1.00 89.36 110 A 1 
ATOM 874  N N   . ASP A 1 111 ? 11.514  -4.517  0.387   1.00 95.46 111 A 1 
ATOM 875  C CA  . ASP A 1 111 ? 12.441  -3.396  0.163   1.00 95.09 111 A 1 
ATOM 876  C C   . ASP A 1 111 ? 13.647  -3.397  1.127   1.00 94.35 111 A 1 
ATOM 877  O O   . ASP A 1 111 ? 14.218  -2.361  1.451   1.00 92.77 111 A 1 
ATOM 878  C CB  . ASP A 1 111 ? 11.663  -2.070  0.187   1.00 95.49 111 A 1 
ATOM 879  C CG  . ASP A 1 111 ? 10.587  -1.969  -0.904  1.00 95.54 111 A 1 
ATOM 880  O OD1 . ASP A 1 111 ? 10.773  -2.551  -1.999  1.00 93.90 111 A 1 
ATOM 881  O OD2 . ASP A 1 111 ? 9.583   -1.273  -0.662  1.00 94.32 111 A 1 
ATOM 882  N N   . VAL A 1 112 ? 14.063  -4.580  1.606   1.00 93.80 112 A 1 
ATOM 883  C CA  . VAL A 1 112 ? 15.217  -4.786  2.499   1.00 93.38 112 A 1 
ATOM 884  C C   . VAL A 1 112 ? 15.925  -6.101  2.179   1.00 92.68 112 A 1 
ATOM 885  O O   . VAL A 1 112 ? 15.318  -7.032  1.645   1.00 92.20 112 A 1 
ATOM 886  C CB  . VAL A 1 112 ? 14.776  -4.721  3.979   1.00 93.31 112 A 1 
ATOM 887  C CG1 . VAL A 1 112 ? 13.810  -5.838  4.375   1.00 90.82 112 A 1 
ATOM 888  C CG2 . VAL A 1 112 ? 15.972  -4.735  4.940   1.00 90.61 112 A 1 
ATOM 889  N N   . TYR A 1 113 ? 17.216  -6.201  2.496   1.00 92.89 113 A 1 
ATOM 890  C CA  . TYR A 1 113 ? 17.970  -7.455  2.408   1.00 92.12 113 A 1 
ATOM 891  C C   . TYR A 1 113 ? 18.549  -7.871  3.768   1.00 91.55 113 A 1 
ATOM 892  O O   . TYR A 1 113 ? 19.273  -7.080  4.376   1.00 89.78 113 A 1 
ATOM 893  C CB  . TYR A 1 113 ? 19.074  -7.338  1.364   1.00 91.38 113 A 1 
ATOM 894  C CG  . TYR A 1 113 ? 19.865  -8.622  1.217   1.00 90.68 113 A 1 
ATOM 895  C CD1 . TYR A 1 113 ? 21.097  -8.784  1.896   1.00 88.55 113 A 1 
ATOM 896  C CD2 . TYR A 1 113 ? 19.352  -9.680  0.446   1.00 88.44 113 A 1 
ATOM 897  C CE1 . TYR A 1 113 ? 21.810  -9.991  1.794   1.00 86.43 113 A 1 
ATOM 898  C CE2 . TYR A 1 113 ? 20.060  -10.892 0.338   1.00 86.35 113 A 1 
ATOM 899  C CZ  . TYR A 1 113 ? 21.290  -11.053 1.012   1.00 85.92 113 A 1 
ATOM 900  O OH  . TYR A 1 113 ? 21.978  -12.221 0.901   1.00 83.92 113 A 1 
ATOM 901  N N   . PRO A 1 114 ? 18.309  -9.113  4.230   1.00 91.86 114 A 1 
ATOM 902  C CA  . PRO A 1 114 ? 17.359  -10.087 3.681   1.00 92.06 114 A 1 
ATOM 903  C C   . PRO A 1 114 ? 15.902  -9.600  3.750   1.00 92.79 114 A 1 
ATOM 904  O O   . PRO A 1 114 ? 15.582  -8.764  4.588   1.00 91.92 114 A 1 
ATOM 905  C CB  . PRO A 1 114 ? 17.560  -11.368 4.502   1.00 90.57 114 A 1 
ATOM 906  C CG  . PRO A 1 114 ? 18.939  -11.203 5.128   1.00 88.07 114 A 1 
ATOM 907  C CD  . PRO A 1 114 ? 19.036  -9.690  5.338   1.00 90.20 114 A 1 
ATOM 908  N N   . ALA A 1 115 ? 15.028  -10.134 2.899   1.00 92.22 115 A 1 
ATOM 909  C CA  . ALA A 1 115 ? 13.612  -9.759  2.890   1.00 92.91 115 A 1 
ATOM 910  C C   . ALA A 1 115 ? 12.987  -9.878  4.286   1.00 93.64 115 A 1 
ATOM 911  O O   . ALA A 1 115 ? 13.358  -10.754 5.067   1.00 93.18 115 A 1 
ATOM 912  C CB  . ALA A 1 115 ? 12.841  -10.606 1.867   1.00 91.92 115 A 1 
ATOM 913  N N   . ASN A 1 116 ? 12.031  -9.007  4.592   1.00 94.50 116 A 1 
ATOM 914  C CA  . ASN A 1 116 ? 11.297  -8.950  5.857   1.00 94.94 116 A 1 
ATOM 915  C C   . ASN A 1 116 ? 12.113  -8.515  7.086   1.00 95.23 116 A 1 
ATOM 916  O O   . ASN A 1 116 ? 11.537  -8.293  8.142   1.00 94.43 116 A 1 
ATOM 917  C CB  . ASN A 1 116 ? 10.566  -10.282 6.118   1.00 94.52 116 A 1 
ATOM 918  C CG  . ASN A 1 116 ? 9.916   -10.876 4.884   1.00 94.00 116 A 1 
ATOM 919  O OD1 . ASN A 1 116 ? 9.208   -10.226 4.146   1.00 90.99 116 A 1 
ATOM 920  N ND2 . ASN A 1 116 ? 10.140  -12.138 4.606   1.00 90.73 116 A 1 
ATOM 921  N N   . GLN A 1 117 ? 13.433  -8.405  6.993   1.00 94.79 117 A 1 
ATOM 922  C CA  . GLN A 1 117 ? 14.307  -8.200  8.159   1.00 94.23 117 A 1 
ATOM 923  C C   . GLN A 1 117 ? 14.668  -6.719  8.356   1.00 93.85 117 A 1 
ATOM 924  O O   . GLN A 1 117 ? 15.790  -6.301  8.091   1.00 91.77 117 A 1 
ATOM 925  C CB  . GLN A 1 117 ? 15.557  -9.104  8.084   1.00 94.04 117 A 1 
ATOM 926  C CG  . GLN A 1 117 ? 15.281  -10.595 7.841   1.00 93.41 117 A 1 
ATOM 927  C CD  . GLN A 1 117 ? 14.277  -11.205 8.824   1.00 93.57 117 A 1 
ATOM 928  O OE1 . GLN A 1 117 ? 14.476  -11.246 10.024  1.00 89.93 117 A 1 
ATOM 929  N NE2 . GLN A 1 117 ? 13.166  -11.706 8.335   1.00 88.79 117 A 1 
ATOM 930  N N   . MET A 1 118 ? 13.715  -5.916  8.838   1.00 92.49 118 A 1 
ATOM 931  C CA  . MET A 1 118 ? 13.963  -4.513  9.213   1.00 91.97 118 A 1 
ATOM 932  C C   . MET A 1 118 ? 14.085  -4.368  10.734  1.00 90.39 118 A 1 
ATOM 933  O O   . MET A 1 118 ? 13.186  -4.749  11.474  1.00 85.46 118 A 1 
ATOM 934  C CB  . MET A 1 118 ? 12.864  -3.602  8.677   1.00 91.38 118 A 1 
ATOM 935  C CG  . MET A 1 118 ? 12.916  -3.452  7.158   1.00 88.81 118 A 1 
ATOM 936  S SD  . MET A 1 118 ? 11.763  -2.193  6.563   1.00 89.15 118 A 1 
ATOM 937  C CE  . MET A 1 118 ? 11.875  -2.467  4.781   1.00 84.87 118 A 1 
ATOM 938  N N   . ALA A 1 119 ? 15.205  -3.819  11.202  1.00 89.46 119 A 1 
ATOM 939  C CA  . ALA A 1 119 ? 15.498  -3.533  12.607  1.00 87.73 119 A 1 
ATOM 940  C C   . ALA A 1 119 ? 16.728  -2.609  12.720  1.00 87.38 119 A 1 
ATOM 941  O O   . ALA A 1 119 ? 17.226  -2.097  11.717  1.00 79.73 119 A 1 
ATOM 942  C CB  . ALA A 1 119 ? 15.753  -4.861  13.336  1.00 81.93 119 A 1 
ATOM 943  N N   . ILE A 1 120 ? 17.275  -2.443  13.936  1.00 80.61 120 A 1 
ATOM 944  C CA  . ILE A 1 120 ? 18.502  -1.663  14.153  1.00 77.07 120 A 1 
ATOM 945  C C   . ILE A 1 120 ? 19.693  -2.168  13.314  1.00 78.18 120 A 1 
ATOM 946  O O   . ILE A 1 120 ? 20.447  -1.369  12.760  1.00 71.95 120 A 1 
ATOM 947  C CB  . ILE A 1 120 ? 18.817  -1.609  15.664  1.00 71.77 120 A 1 
ATOM 948  C CG1 . ILE A 1 120 ? 19.822  -0.484  15.963  1.00 63.97 120 A 1 
ATOM 949  C CG2 . ILE A 1 120 ? 19.299  -2.967  16.218  1.00 62.62 120 A 1 
ATOM 950  C CD1 . ILE A 1 120 ? 19.889  -0.103  17.447  1.00 58.14 120 A 1 
ATOM 951  N N   . ASN A 1 121 ? 19.797  -3.476  13.116  1.00 77.72 121 A 1 
ATOM 952  C CA  . ASN A 1 121 ? 20.881  -4.089  12.332  1.00 75.33 121 A 1 
ATOM 953  C C   . ASN A 1 121 ? 20.726  -3.900  10.813  1.00 78.35 121 A 1 
ATOM 954  O O   . ASN A 1 121 ? 21.667  -4.139  10.066  1.00 72.06 121 A 1 
ATOM 955  C CB  . ASN A 1 121 ? 20.976  -5.581  12.699  1.00 69.70 121 A 1 
ATOM 956  C CG  . ASN A 1 121 ? 21.395  -5.816  14.138  1.00 62.66 121 A 1 
ATOM 957  O OD1 . ASN A 1 121 ? 21.970  -4.971  14.795  1.00 55.72 121 A 1 
ATOM 958  N ND2 . ASN A 1 121 ? 21.109  -6.976  14.675  1.00 56.19 121 A 1 
ATOM 959  N N   . SER A 1 122 ? 19.553  -3.464  10.350  1.00 80.06 122 A 1 
ATOM 960  C CA  . SER A 1 122 ? 19.281  -3.126  8.955   1.00 79.26 122 A 1 
ATOM 961  C C   . SER A 1 122 ? 19.136  -1.617  8.732   1.00 81.91 122 A 1 
ATOM 962  O O   . SER A 1 122 ? 18.591  -1.194  7.723   1.00 78.20 122 A 1 
ATOM 963  C CB  . SER A 1 122 ? 18.076  -3.914  8.430   1.00 74.74 122 A 1 
ATOM 964  O OG  . SER A 1 122 ? 16.949  -3.691  9.246   1.00 70.19 122 A 1 
ATOM 965  N N   . GLN A 1 123 ? 19.659  -0.790  9.638   1.00 85.92 123 A 1 
ATOM 966  C CA  . GLN A 1 123 ? 19.551  0.673   9.558   1.00 86.46 123 A 1 
ATOM 967  C C   . GLN A 1 123 ? 20.096  1.258   8.238   1.00 89.83 123 A 1 
ATOM 968  O O   . GLN A 1 123 ? 19.654  2.313   7.791   1.00 88.06 123 A 1 
ATOM 969  C CB  . GLN A 1 123 ? 20.275  1.280   10.767  1.00 82.37 123 A 1 
ATOM 970  C CG  . GLN A 1 123 ? 19.940  2.770   10.959  1.00 74.08 123 A 1 
ATOM 971  C CD  . GLN A 1 123 ? 20.639  3.381   12.160  1.00 66.78 123 A 1 
ATOM 972  O OE1 . GLN A 1 123 ? 21.584  2.847   12.712  1.00 62.15 123 A 1 
ATOM 973  N NE2 . GLN A 1 123 ? 20.215  4.554   12.594  1.00 57.03 123 A 1 
ATOM 974  N N   . TRP A 1 124 ? 21.009  0.541   7.573   1.00 90.60 124 A 1 
ATOM 975  C CA  . TRP A 1 124 ? 21.508  0.916   6.249   1.00 91.68 124 A 1 
ATOM 976  C C   . TRP A 1 124 ? 20.377  1.171   5.236   1.00 93.44 124 A 1 
ATOM 977  O O   . TRP A 1 124 ? 20.507  2.081   4.419   1.00 92.56 124 A 1 
ATOM 978  C CB  . TRP A 1 124 ? 22.447  -0.189  5.732   1.00 89.58 124 A 1 
ATOM 979  C CG  . TRP A 1 124 ? 21.766  -1.450  5.290   1.00 86.78 124 A 1 
ATOM 980  C CD1 . TRP A 1 124 ? 21.572  -2.565  6.049   1.00 83.10 124 A 1 
ATOM 981  C CD2 . TRP A 1 124 ? 21.109  -1.717  4.020   1.00 86.60 124 A 1 
ATOM 982  N NE1 . TRP A 1 124 ? 20.835  -3.481  5.346   1.00 78.75 124 A 1 
ATOM 983  C CE2 . TRP A 1 124 ? 20.498  -3.003  4.090   1.00 82.67 124 A 1 
ATOM 984  C CE3 . TRP A 1 124 ? 20.934  -0.990  2.828   1.00 79.35 124 A 1 
ATOM 985  C CZ2 . TRP A 1 124 ? 19.719  -3.525  3.044   1.00 79.43 124 A 1 
ATOM 986  C CZ3 . TRP A 1 124 ? 20.162  -1.506  1.760   1.00 79.74 124 A 1 
ATOM 987  C CH2 . TRP A 1 124 ? 19.549  -2.762  1.878   1.00 77.77 124 A 1 
ATOM 988  N N   . ILE A 1 125 ? 19.268  0.421   5.295   1.00 90.21 125 A 1 
ATOM 989  C CA  . ILE A 1 125 ? 18.161  0.603   4.349   1.00 91.70 125 A 1 
ATOM 990  C C   . ILE A 1 125 ? 17.432  1.917   4.606   1.00 93.45 125 A 1 
ATOM 991  O O   . ILE A 1 125 ? 17.086  2.604   3.656   1.00 94.07 125 A 1 
ATOM 992  C CB  . ILE A 1 125 ? 17.182  -0.601  4.320   1.00 90.40 125 A 1 
ATOM 993  C CG1 . ILE A 1 125 ? 16.171  -0.509  3.156   1.00 84.32 125 A 1 
ATOM 994  C CG2 . ILE A 1 125 ? 16.383  -0.787  5.622   1.00 84.60 125 A 1 
ATOM 995  C CD1 . ILE A 1 125 ? 16.808  -0.442  1.765   1.00 79.13 125 A 1 
ATOM 996  N N   . PHE A 1 126 ? 17.259  2.297   5.865   1.00 93.23 126 A 1 
ATOM 997  C CA  . PHE A 1 126 ? 16.590  3.546   6.215   1.00 94.17 126 A 1 
ATOM 998  C C   . PHE A 1 126 ? 17.422  4.748   5.785   1.00 95.03 126 A 1 
ATOM 999  O O   . PHE A 1 126 ? 16.883  5.695   5.217   1.00 95.02 126 A 1 
ATOM 1000 C CB  . PHE A 1 126 ? 16.304  3.594   7.719   1.00 94.17 126 A 1 
ATOM 1001 C CG  . PHE A 1 126 ? 15.564  2.396   8.288   1.00 94.81 126 A 1 
ATOM 1002 C CD1 . PHE A 1 126 ? 14.495  1.802   7.590   1.00 92.21 126 A 1 
ATOM 1003 C CD2 . PHE A 1 126 ? 15.959  1.872   9.536   1.00 92.25 126 A 1 
ATOM 1004 C CE1 . PHE A 1 126 ? 13.842  0.680   8.120   1.00 91.13 126 A 1 
ATOM 1005 C CE2 . PHE A 1 126 ? 15.298  0.754   10.071  1.00 91.16 126 A 1 
ATOM 1006 C CZ  . PHE A 1 126 ? 14.242  0.145   9.365   1.00 92.38 126 A 1 
ATOM 1007 N N   . GLN A 1 127 ? 18.754  4.696   5.979   1.00 95.42 127 A 1 
ATOM 1008 C CA  . GLN A 1 127 ? 19.674  5.732   5.522   1.00 95.69 127 A 1 
ATOM 1009 C C   . GLN A 1 127 ? 19.657  5.840   3.994   1.00 96.43 127 A 1 
ATOM 1010 O O   . GLN A 1 127 ? 19.397  6.918   3.456   1.00 96.29 127 A 1 
ATOM 1011 C CB  . GLN A 1 127 ? 21.090  5.427   6.029   1.00 94.84 127 A 1 
ATOM 1012 C CG  . GLN A 1 127 ? 21.190  5.570   7.556   1.00 88.04 127 A 1 
ATOM 1013 C CD  . GLN A 1 127 ? 22.559  5.164   8.100   1.00 84.25 127 A 1 
ATOM 1014 O OE1 . GLN A 1 127 ? 23.433  4.683   7.414   1.00 75.85 127 A 1 
ATOM 1015 N NE2 . GLN A 1 127 ? 22.794  5.345   9.379   1.00 70.36 127 A 1 
ATOM 1016 N N   . PHE A 1 128 ? 19.852  4.720   3.305   1.00 95.27 128 A 1 
ATOM 1017 C CA  . PHE A 1 128 ? 19.889  4.691   1.849   1.00 95.65 128 A 1 
ATOM 1018 C C   . PHE A 1 128 ? 18.565  5.145   1.226   1.00 96.39 128 A 1 
ATOM 1019 O O   . PHE A 1 128 ? 18.560  5.994   0.337   1.00 96.17 128 A 1 
ATOM 1020 C CB  . PHE A 1 128 ? 20.260  3.275   1.392   1.00 95.62 128 A 1 
ATOM 1021 C CG  . PHE A 1 128 ? 20.379  3.156   -0.104  1.00 95.78 128 A 1 
ATOM 1022 C CD1 . PHE A 1 128 ? 19.311  2.640   -0.870  1.00 94.65 128 A 1 
ATOM 1023 C CD2 . PHE A 1 128 ? 21.550  3.594   -0.756  1.00 94.95 128 A 1 
ATOM 1024 C CE1 . PHE A 1 128 ? 19.412  2.578   -2.272  1.00 94.30 128 A 1 
ATOM 1025 C CE2 . PHE A 1 128 ? 21.653  3.522   -2.160  1.00 94.35 128 A 1 
ATOM 1026 C CZ  . PHE A 1 128 ? 20.586  3.018   -2.921  1.00 94.59 128 A 1 
ATOM 1027 N N   . ALA A 1 129 ? 17.429  4.632   1.694   1.00 94.88 129 A 1 
ATOM 1028 C CA  . ALA A 1 129 ? 16.127  5.004   1.162   1.00 95.01 129 A 1 
ATOM 1029 C C   . ALA A 1 129 ? 15.757  6.455   1.488   1.00 95.78 129 A 1 
ATOM 1030 O O   . ALA A 1 129 ? 15.213  7.141   0.635   1.00 96.08 129 A 1 
ATOM 1031 C CB  . ALA A 1 129 ? 15.076  4.015   1.671   1.00 95.07 129 A 1 
ATOM 1032 N N   . ALA A 1 130 ? 16.117  6.966   2.677   1.00 95.74 130 A 1 
ATOM 1033 C CA  . ALA A 1 130 ? 15.922  8.377   3.010   1.00 96.05 130 A 1 
ATOM 1034 C C   . ALA A 1 130 ? 16.697  9.307   2.063   1.00 96.41 130 A 1 
ATOM 1035 O O   . ALA A 1 130 ? 16.168  10.337  1.654   1.00 96.54 130 A 1 
ATOM 1036 C CB  . ALA A 1 130 ? 16.345  8.620   4.460   1.00 95.97 130 A 1 
ATOM 1037 N N   . GLU A 1 131 ? 17.922  8.937   1.684   1.00 96.68 131 A 1 
ATOM 1038 C CA  . GLU A 1 131 ? 18.708  9.668   0.684   1.00 96.56 131 A 1 
ATOM 1039 C C   . GLU A 1 131 ? 18.063  9.617   -0.709  1.00 96.98 131 A 1 
ATOM 1040 O O   . GLU A 1 131 ? 17.971  10.637  -1.383  1.00 96.45 131 A 1 
ATOM 1041 C CB  . GLU A 1 131 ? 20.127  9.091   0.619   1.00 95.94 131 A 1 
ATOM 1042 C CG  . GLU A 1 131 ? 20.963  9.439   1.862   1.00 89.67 131 A 1 
ATOM 1043 C CD  . GLU A 1 131 ? 22.311  8.696   1.913   1.00 86.36 131 A 1 
ATOM 1044 O OE1 . GLU A 1 131 ? 22.974  8.803   2.976   1.00 79.28 131 A 1 
ATOM 1045 O OE2 . GLU A 1 131 ? 22.670  8.030   0.912   1.00 80.81 131 A 1 
ATOM 1046 N N   . GLN A 1 132 ? 17.572  8.452   -1.123  1.00 96.41 132 A 1 
ATOM 1047 C CA  . GLN A 1 132 ? 16.890  8.312   -2.407  1.00 96.79 132 A 1 
ATOM 1048 C C   . GLN A 1 132 ? 15.562  9.079   -2.440  1.00 96.91 132 A 1 
ATOM 1049 O O   . GLN A 1 132 ? 15.277  9.770   -3.416  1.00 96.70 132 A 1 
ATOM 1050 C CB  . GLN A 1 132 ? 16.654  6.824   -2.745  1.00 96.82 132 A 1 
ATOM 1051 C CG  . GLN A 1 132 ? 17.937  6.010   -2.994  1.00 95.27 132 A 1 
ATOM 1052 C CD  . GLN A 1 132 ? 18.873  6.666   -3.994  1.00 95.35 132 A 1 
ATOM 1053 O OE1 . GLN A 1 132 ? 18.547  6.886   -5.149  1.00 89.75 132 A 1 
ATOM 1054 N NE2 . GLN A 1 132 ? 20.067  7.022   -3.579  1.00 88.45 132 A 1 
ATOM 1055 N N   . PHE A 1 133 ? 14.779  9.018   -1.359  1.00 96.68 133 A 1 
ATOM 1056 C CA  . PHE A 1 133 ? 13.482  9.687   -1.245  1.00 96.69 133 A 1 
ATOM 1057 C C   . PHE A 1 133 ? 13.583  11.162  -0.814  1.00 96.85 133 A 1 
ATOM 1058 O O   . PHE A 1 133 ? 12.559  11.843  -0.785  1.00 96.57 133 A 1 
ATOM 1059 C CB  . PHE A 1 133 ? 12.566  8.876   -0.328  1.00 96.60 133 A 1 
ATOM 1060 C CG  . PHE A 1 133 ? 12.216  7.465   -0.785  1.00 96.54 133 A 1 
ATOM 1061 C CD1 . PHE A 1 133 ? 12.207  7.103   -2.149  1.00 95.44 133 A 1 
ATOM 1062 C CD2 . PHE A 1 133 ? 11.843  6.502   0.180   1.00 95.38 133 A 1 
ATOM 1063 C CE1 . PHE A 1 133 ? 11.845  5.800   -2.544  1.00 94.82 133 A 1 
ATOM 1064 C CE2 . PHE A 1 133 ? 11.472  5.209   -0.213  1.00 94.85 133 A 1 
ATOM 1065 C CZ  . PHE A 1 133 ? 11.471  4.852   -1.567  1.00 95.15 133 A 1 
ATOM 1066 N N   . ALA A 1 134 ? 14.780  11.679  -0.540  1.00 97.01 134 A 1 
ATOM 1067 C CA  . ALA A 1 134 ? 15.000  13.056  -0.116  1.00 96.91 134 A 1 
ATOM 1068 C C   . ALA A 1 134 ? 14.286  14.132  -0.974  1.00 96.98 134 A 1 
ATOM 1069 O O   . ALA A 1 134 ? 13.781  15.086  -0.391  1.00 96.48 134 A 1 
ATOM 1070 C CB  . ALA A 1 134 ? 16.510  13.328  -0.040  1.00 96.75 134 A 1 
ATOM 1071 N N   . PRO A 1 135 ? 14.159  13.994  -2.313  1.00 96.93 135 A 1 
ATOM 1072 C CA  . PRO A 1 135 ? 13.421  14.965  -3.125  1.00 96.45 135 A 1 
ATOM 1073 C C   . PRO A 1 135 ? 11.932  15.111  -2.752  1.00 96.57 135 A 1 
ATOM 1074 O O   . PRO A 1 135 ? 11.331  16.127  -3.096  1.00 95.87 135 A 1 
ATOM 1075 C CB  . PRO A 1 135 ? 13.560  14.480  -4.571  1.00 95.74 135 A 1 
ATOM 1076 C CG  . PRO A 1 135 ? 14.848  13.671  -4.553  1.00 94.54 135 A 1 
ATOM 1077 C CD  . PRO A 1 135 ? 14.797  13.011  -3.183  1.00 96.37 135 A 1 
ATOM 1078 N N   . PHE A 1 136 ? 11.354  14.127  -2.072  1.00 96.98 136 A 1 
ATOM 1079 C CA  . PHE A 1 136 ? 9.937   14.096  -1.710  1.00 96.97 136 A 1 
ATOM 1080 C C   . PHE A 1 136 ? 9.685   14.377  -0.222  1.00 97.04 136 A 1 
ATOM 1081 O O   . PHE A 1 136 ? 8.541   14.572  0.184   1.00 96.47 136 A 1 
ATOM 1082 C CB  . PHE A 1 136 ? 9.360   12.722  -2.089  1.00 96.83 136 A 1 
ATOM 1083 C CG  . PHE A 1 136 ? 9.747   12.241  -3.467  1.00 96.75 136 A 1 
ATOM 1084 C CD1 . PHE A 1 136 ? 9.365   12.970  -4.610  1.00 95.80 136 A 1 
ATOM 1085 C CD2 . PHE A 1 136 ? 10.530  11.077  -3.615  1.00 95.91 136 A 1 
ATOM 1086 C CE1 . PHE A 1 136 ? 9.754   12.541  -5.883  1.00 94.99 136 A 1 
ATOM 1087 C CE2 . PHE A 1 136 ? 10.919  10.645  -4.888  1.00 95.10 136 A 1 
ATOM 1088 C CZ  . PHE A 1 136 ? 10.531  11.377  -6.027  1.00 94.96 136 A 1 
ATOM 1089 N N   . LEU A 1 137 ? 10.719  14.386  0.603   1.00 96.91 137 A 1 
ATOM 1090 C CA  . LEU A 1 137 ? 10.630  14.443  2.055   1.00 96.97 137 A 1 
ATOM 1091 C C   . LEU A 1 137 ? 11.089  15.801  2.598   1.00 96.88 137 A 1 
ATOM 1092 O O   . LEU A 1 137 ? 12.047  16.400  2.115   1.00 96.66 137 A 1 
ATOM 1093 C CB  . LEU A 1 137 ? 11.442  13.289  2.662   1.00 97.03 137 A 1 
ATOM 1094 C CG  . LEU A 1 137 ? 10.952  11.869  2.313   1.00 96.59 137 A 1 
ATOM 1095 C CD1 . LEU A 1 137 ? 11.870  10.834  2.975   1.00 95.67 137 A 1 
ATOM 1096 C CD2 . LEU A 1 137 ? 9.524   11.613  2.787   1.00 95.65 137 A 1 
ATOM 1097 N N   . SER A 1 138 ? 10.426  16.281  3.655   1.00 97.40 138 A 1 
ATOM 1098 C CA  . SER A 1 138 ? 10.964  17.390  4.452   1.00 97.29 138 A 1 
ATOM 1099 C C   . SER A 1 138 ? 12.191  16.941  5.246   1.00 97.56 138 A 1 
ATOM 1100 O O   . SER A 1 138 ? 12.341  15.762  5.552   1.00 97.46 138 A 1 
ATOM 1101 C CB  . SER A 1 138 ? 9.883   17.953  5.390   1.00 96.79 138 A 1 
ATOM 1102 O OG  . SER A 1 138 ? 9.577   17.043  6.430   1.00 95.45 138 A 1 
ATOM 1103 N N   . GLN A 1 139 ? 13.041  17.883  5.674   1.00 97.48 139 A 1 
ATOM 1104 C CA  . GLN A 1 139 ? 14.227  17.560  6.475   1.00 97.45 139 A 1 
ATOM 1105 C C   . GLN A 1 139 ? 13.879  16.758  7.750   1.00 97.63 139 A 1 
ATOM 1106 O O   . GLN A 1 139 ? 14.538  15.770  8.059   1.00 97.48 139 A 1 
ATOM 1107 C CB  . GLN A 1 139 ? 14.973  18.855  6.830   1.00 97.24 139 A 1 
ATOM 1108 C CG  . GLN A 1 139 ? 16.336  18.583  7.516   1.00 89.71 139 A 1 
ATOM 1109 C CD  . GLN A 1 139 ? 17.279  17.779  6.625   1.00 86.21 139 A 1 
ATOM 1110 O OE1 . GLN A 1 139 ? 17.345  17.988  5.422   1.00 80.26 139 A 1 
ATOM 1111 N NE2 . GLN A 1 139 ? 18.030  16.854  7.159   1.00 74.63 139 A 1 
ATOM 1112 N N   . ASN A 1 140 ? 12.806  17.120  8.447   1.00 97.30 140 A 1 
ATOM 1113 C CA  . ASN A 1 140 ? 12.362  16.391  9.640   1.00 97.25 140 A 1 
ATOM 1114 C C   . ASN A 1 140 ? 11.896  14.960  9.298   1.00 97.74 140 A 1 
ATOM 1115 O O   . ASN A 1 140 ? 12.160  14.029  10.052  1.00 97.37 140 A 1 
ATOM 1116 C CB  . ASN A 1 140 ? 11.226  17.170  10.322  1.00 96.70 140 A 1 
ATOM 1117 C CG  . ASN A 1 140 ? 11.673  18.470  10.956  1.00 88.54 140 A 1 
ATOM 1118 O OD1 . ASN A 1 140 ? 12.841  18.778  11.096  1.00 79.75 140 A 1 
ATOM 1119 N ND2 . ASN A 1 140 ? 10.745  19.297  11.368  1.00 77.52 140 A 1 
ATOM 1120 N N   . ALA A 1 141 ? 11.229  14.796  8.150   1.00 97.17 141 A 1 
ATOM 1121 C CA  . ALA A 1 141 ? 10.826  13.476  7.678   1.00 97.54 141 A 1 
ATOM 1122 C C   . ALA A 1 141 ? 12.046  12.616  7.321   1.00 97.63 141 A 1 
ATOM 1123 O O   . ALA A 1 141 ? 12.061  11.444  7.681   1.00 97.54 141 A 1 
ATOM 1124 C CB  . ALA A 1 141 ? 9.861   13.635  6.499   1.00 97.88 141 A 1 
ATOM 1125 N N   . ILE A 1 142 ? 13.075  13.192  6.694   1.00 97.85 142 A 1 
ATOM 1126 C CA  . ILE A 1 142 ? 14.339  12.496  6.382   1.00 97.51 142 A 1 
ATOM 1127 C C   . ILE A 1 142 ? 14.998  11.976  7.659   1.00 97.06 142 A 1 
ATOM 1128 O O   . ILE A 1 142 ? 15.360  10.801  7.718   1.00 96.55 142 A 1 
ATOM 1129 C CB  . ILE A 1 142 ? 15.293  13.425  5.593   1.00 97.58 142 A 1 
ATOM 1130 C CG1 . ILE A 1 142 ? 14.740  13.672  4.172   1.00 96.97 142 A 1 
ATOM 1131 C CG2 . ILE A 1 142 ? 16.714  12.842  5.505   1.00 96.85 142 A 1 
ATOM 1132 C CD1 . ILE A 1 142 ? 15.440  14.803  3.417   1.00 95.26 142 A 1 
ATOM 1133 N N   . GLU A 1 143 ? 15.133  12.803  8.690   1.00 96.88 143 A 1 
ATOM 1134 C CA  . GLU A 1 143 ? 15.786  12.387  9.936   1.00 96.32 143 A 1 
ATOM 1135 C C   . GLU A 1 143 ? 14.986  11.294  10.675  1.00 96.21 143 A 1 
ATOM 1136 O O   . GLU A 1 143 ? 15.564  10.302  11.127  1.00 95.82 143 A 1 
ATOM 1137 C CB  . GLU A 1 143 ? 16.031  13.609  10.839  1.00 96.32 143 A 1 
ATOM 1138 C CG  . GLU A 1 143 ? 17.026  14.623  10.236  1.00 91.96 143 A 1 
ATOM 1139 C CD  . GLU A 1 143 ? 18.338  13.976  9.760   1.00 87.73 143 A 1 
ATOM 1140 O OE1 . GLU A 1 143 ? 18.735  14.192  8.582   1.00 78.13 143 A 1 
ATOM 1141 O OE2 . GLU A 1 143 ? 18.920  13.206  10.546  1.00 79.38 143 A 1 
ATOM 1142 N N   . SER A 1 144 ? 13.658  11.412  10.709  1.00 96.79 144 A 1 
ATOM 1143 C CA  . SER A 1 144 ? 12.808  10.361  11.291  1.00 96.87 144 A 1 
ATOM 1144 C C   . SER A 1 144 ? 12.851  9.063   10.472  1.00 96.61 144 A 1 
ATOM 1145 O O   . SER A 1 144 ? 12.955  7.979   11.038  1.00 96.34 144 A 1 
ATOM 1146 C CB  . SER A 1 144 ? 11.376  10.887  11.410  1.00 97.01 144 A 1 
ATOM 1147 O OG  . SER A 1 144 ? 10.590  10.028  12.202  1.00 89.94 144 A 1 
ATOM 1148 N N   . PHE A 1 145 ? 12.859  9.169   9.142   1.00 97.25 145 A 1 
ATOM 1149 C CA  . PHE A 1 145 ? 12.967  8.017   8.245   1.00 97.25 145 A 1 
ATOM 1150 C C   . PHE A 1 145 ? 14.291  7.273   8.445   1.00 96.89 145 A 1 
ATOM 1151 O O   . PHE A 1 145 ? 14.295  6.049   8.551   1.00 96.27 145 A 1 
ATOM 1152 C CB  . PHE A 1 145 ? 12.797  8.480   6.789   1.00 97.14 145 A 1 
ATOM 1153 C CG  . PHE A 1 145 ? 12.522  7.371   5.791   1.00 97.24 145 A 1 
ATOM 1154 C CD1 . PHE A 1 145 ? 13.478  6.369   5.527   1.00 96.40 145 A 1 
ATOM 1155 C CD2 . PHE A 1 145 ? 11.289  7.329   5.108   1.00 96.23 145 A 1 
ATOM 1156 C CE1 . PHE A 1 145 ? 13.197  5.329   4.631   1.00 95.70 145 A 1 
ATOM 1157 C CE2 . PHE A 1 145 ? 11.012  6.294   4.205   1.00 95.58 145 A 1 
ATOM 1158 C CZ  . PHE A 1 145 ? 11.963  5.286   3.969   1.00 96.03 145 A 1 
ATOM 1159 N N   . LYS A 1 146 ? 15.418  7.997   8.549   1.00 96.46 146 A 1 
ATOM 1160 C CA  . LYS A 1 146 ? 16.742  7.409   8.826   1.00 96.01 146 A 1 
ATOM 1161 C C   . LYS A 1 146 ? 16.792  6.634   10.148  1.00 95.67 146 A 1 
ATOM 1162 O O   . LYS A 1 146 ? 17.563  5.682   10.258  1.00 95.03 146 A 1 
ATOM 1163 C CB  . LYS A 1 146 ? 17.805  8.507   8.876   1.00 96.26 146 A 1 
ATOM 1164 C CG  . LYS A 1 146 ? 18.204  9.031   7.490   1.00 95.64 146 A 1 
ATOM 1165 C CD  . LYS A 1 146 ? 19.179  10.197  7.703   1.00 94.08 146 A 1 
ATOM 1166 C CE  . LYS A 1 146 ? 19.608  10.827  6.388   1.00 91.80 146 A 1 
ATOM 1167 N NZ  . LYS A 1 146 ? 20.327  12.098  6.673   1.00 87.02 146 A 1 
ATOM 1168 N N   . HIS A 1 147 ? 15.985  7.037   11.127  1.00 95.91 147 A 1 
ATOM 1169 C CA  . HIS A 1 147 ? 15.923  6.346   12.405  1.00 95.72 147 A 1 
ATOM 1170 C C   . HIS A 1 147 ? 15.236  4.977   12.297  1.00 95.88 147 A 1 
ATOM 1171 O O   . HIS A 1 147 ? 15.786  3.990   12.780  1.00 94.59 147 A 1 
ATOM 1172 C CB  . HIS A 1 147 ? 15.245  7.254   13.435  1.00 94.85 147 A 1 
ATOM 1173 C CG  . HIS A 1 147 ? 15.187  6.610   14.794  1.00 90.15 147 A 1 
ATOM 1174 N ND1 . HIS A 1 147 ? 16.269  6.361   15.614  1.00 77.33 147 A 1 
ATOM 1175 C CD2 . HIS A 1 147 ? 14.083  6.110   15.413  1.00 77.20 147 A 1 
ATOM 1176 C CE1 . HIS A 1 147 ? 15.805  5.725   16.702  1.00 76.96 147 A 1 
ATOM 1177 N NE2 . HIS A 1 147 ? 14.487  5.553   16.623  1.00 79.41 147 A 1 
ATOM 1178 N N   . GLY A 1 148 ? 14.071  4.898   11.642  1.00 95.61 148 A 1 
ATOM 1179 C CA  . GLY A 1 148 ? 13.272  3.666   11.648  1.00 96.01 148 A 1 
ATOM 1180 C C   . GLY A 1 148 ? 12.345  3.445   10.447  1.00 96.84 148 A 1 
ATOM 1181 O O   . GLY A 1 148 ? 11.512  2.540   10.498  1.00 96.55 148 A 1 
ATOM 1182 N N   . GLY A 1 149 ? 12.448  4.244   9.387   1.00 96.60 149 A 1 
ATOM 1183 C CA  . GLY A 1 149 ? 11.579  4.130   8.216   1.00 96.86 149 A 1 
ATOM 1184 C C   . GLY A 1 149 ? 10.161  4.677   8.424   1.00 97.49 149 A 1 
ATOM 1185 O O   . GLY A 1 149 ? 9.293   4.448   7.594   1.00 97.22 149 A 1 
ATOM 1186 N N   . TYR A 1 150 ? 9.915   5.395   9.515   1.00 97.60 150 A 1 
ATOM 1187 C CA  . TYR A 1 150 ? 8.655   6.073   9.827   1.00 97.82 150 A 1 
ATOM 1188 C C   . TYR A 1 150 ? 8.841   7.589   9.893   1.00 98.04 150 A 1 
ATOM 1189 O O   . TYR A 1 150 ? 9.925   8.076   10.194  1.00 97.94 150 A 1 
ATOM 1190 C CB  . TYR A 1 150 ? 8.060   5.498   11.117  1.00 97.78 150 A 1 
ATOM 1191 C CG  . TYR A 1 150 ? 8.933   5.649   12.353  1.00 97.81 150 A 1 
ATOM 1192 C CD1 . TYR A 1 150 ? 9.653   4.541   12.843  1.00 97.32 150 A 1 
ATOM 1193 C CD2 . TYR A 1 150 ? 9.010   6.884   13.017  1.00 97.28 150 A 1 
ATOM 1194 C CE1 . TYR A 1 150 ? 10.438  4.665   14.011  1.00 96.90 150 A 1 
ATOM 1195 C CE2 . TYR A 1 150 ? 9.793   7.016   14.172  1.00 96.91 150 A 1 
ATOM 1196 C CZ  . TYR A 1 150 ? 10.506  5.908   14.674  1.00 97.04 150 A 1 
ATOM 1197 O OH  . TYR A 1 150 ? 11.242  6.039   15.808  1.00 96.25 150 A 1 
ATOM 1198 N N   . TYR A 1 151 ? 7.797   8.363   9.624   1.00 98.27 151 A 1 
ATOM 1199 C CA  . TYR A 1 151 ? 7.860   9.824   9.655   1.00 98.42 151 A 1 
ATOM 1200 C C   . TYR A 1 151 ? 6.469   10.465  9.612   1.00 98.68 151 A 1 
ATOM 1201 O O   . TYR A 1 151 ? 5.462   9.813   9.366   1.00 98.63 151 A 1 
ATOM 1202 C CB  . TYR A 1 151 ? 8.719   10.339  8.497   1.00 98.48 151 A 1 
ATOM 1203 C CG  . TYR A 1 151 ? 8.155   10.091  7.110   1.00 98.58 151 A 1 
ATOM 1204 C CD1 . TYR A 1 151 ? 8.374   8.859   6.459   1.00 98.34 151 A 1 
ATOM 1205 C CD2 . TYR A 1 151 ? 7.432   11.103  6.458   1.00 98.33 151 A 1 
ATOM 1206 C CE1 . TYR A 1 151 ? 7.871   8.638   5.170   1.00 98.12 151 A 1 
ATOM 1207 C CE2 . TYR A 1 151 ? 6.926   10.890  5.166   1.00 98.14 151 A 1 
ATOM 1208 C CZ  . TYR A 1 151 ? 7.145   9.656   4.521   1.00 98.23 151 A 1 
ATOM 1209 O OH  . TYR A 1 151 ? 6.662   9.459   3.275   1.00 97.81 151 A 1 
ATOM 1210 N N   . THR A 1 152 ? 6.426   11.787  9.790   1.00 98.56 152 A 1 
ATOM 1211 C CA  . THR A 1 152 ? 5.241   12.606  9.540   1.00 98.53 152 A 1 
ATOM 1212 C C   . THR A 1 152 ? 5.564   13.750  8.586   1.00 98.40 152 A 1 
ATOM 1213 O O   . THR A 1 152 ? 6.692   14.264  8.571   1.00 97.64 152 A 1 
ATOM 1214 C CB  . THR A 1 152 ? 4.610   13.107  10.851  1.00 97.51 152 A 1 
ATOM 1215 O OG1 . THR A 1 152 ? 3.422   13.811  10.561  1.00 89.77 152 A 1 
ATOM 1216 C CG2 . THR A 1 152 ? 5.517   14.040  11.648  1.00 90.55 152 A 1 
ATOM 1217 N N   . MET A 1 153 ? 4.578   14.169  7.793   1.00 97.88 153 A 1 
ATOM 1218 C CA  . MET A 1 153 ? 4.722   15.285  6.866   1.00 97.01 153 A 1 
ATOM 1219 C C   . MET A 1 153 ? 3.379   16.006  6.671   1.00 97.43 153 A 1 
ATOM 1220 O O   . MET A 1 153 ? 2.374   15.345  6.400   1.00 96.73 153 A 1 
ATOM 1221 C CB  . MET A 1 153 ? 5.303   14.754  5.548   1.00 94.16 153 A 1 
ATOM 1222 C CG  . MET A 1 153 ? 5.774   15.889  4.631   1.00 88.51 153 A 1 
ATOM 1223 S SD  . MET A 1 153 ? 6.845   15.367  3.274   1.00 88.04 153 A 1 
ATOM 1224 C CE  . MET A 1 153 ? 5.774   14.219  2.388   1.00 80.20 153 A 1 
ATOM 1225 N N   . PRO A 1 154 ? 3.315   17.342  6.801   1.00 97.51 154 A 1 
ATOM 1226 C CA  . PRO A 1 154 ? 2.082   18.084  6.593   1.00 97.16 154 A 1 
ATOM 1227 C C   . PRO A 1 154 ? 1.687   18.090  5.112   1.00 96.91 154 A 1 
ATOM 1228 O O   . PRO A 1 154 ? 2.529   18.307  4.241   1.00 96.13 154 A 1 
ATOM 1229 C CB  . PRO A 1 154 ? 2.367   19.498  7.110   1.00 96.38 154 A 1 
ATOM 1230 C CG  . PRO A 1 154 ? 3.877   19.648  6.900   1.00 94.28 154 A 1 
ATOM 1231 C CD  . PRO A 1 154 ? 4.409   18.240  7.141   1.00 96.76 154 A 1 
ATOM 1232 N N   . PHE A 1 155 ? 0.397   17.905  4.825   1.00 95.95 155 A 1 
ATOM 1233 C CA  . PHE A 1 155 ? -0.123  18.100  3.474   1.00 95.52 155 A 1 
ATOM 1234 C C   . PHE A 1 155 ? -0.038  19.580  3.075   1.00 94.97 155 A 1 
ATOM 1235 O O   . PHE A 1 155 ? -0.262  20.462  3.904   1.00 93.90 155 A 1 
ATOM 1236 C CB  . PHE A 1 155 ? -1.561  17.590  3.362   1.00 95.48 155 A 1 
ATOM 1237 C CG  . PHE A 1 155 ? -1.693  16.079  3.268   1.00 95.91 155 A 1 
ATOM 1238 C CD1 . PHE A 1 155 ? -1.765  15.463  2.003   1.00 94.92 155 A 1 
ATOM 1239 C CD2 . PHE A 1 155 ? -1.753  15.298  4.430   1.00 94.93 155 A 1 
ATOM 1240 C CE1 . PHE A 1 155 ? -1.907  14.065  1.911   1.00 94.34 155 A 1 
ATOM 1241 C CE2 . PHE A 1 155 ? -1.883  13.904  4.336   1.00 94.62 155 A 1 
ATOM 1242 C CZ  . PHE A 1 155 ? -1.966  13.280  3.077   1.00 95.28 155 A 1 
ATOM 1243 N N   . PRO A 1 156 ? 0.242   19.901  1.798   1.00 94.85 156 A 1 
ATOM 1244 C CA  . PRO A 1 156 ? 0.343   21.273  1.327   1.00 93.74 156 A 1 
ATOM 1245 C C   . PRO A 1 156 ? -0.964  22.067  1.480   1.00 93.28 156 A 1 
ATOM 1246 O O   . PRO A 1 156 ? -2.035  21.613  1.084   1.00 91.61 156 A 1 
ATOM 1247 C CB  . PRO A 1 156 ? 0.758   21.171  -0.147  1.00 92.45 156 A 1 
ATOM 1248 C CG  . PRO A 1 156 ? 1.467   19.822  -0.235  1.00 91.52 156 A 1 
ATOM 1249 C CD  . PRO A 1 156 ? 0.683   18.974  0.765   1.00 94.07 156 A 1 
ATOM 1250 N N   . ALA A 1 157 ? -0.876  23.306  1.965   1.00 90.60 157 A 1 
ATOM 1251 C CA  . ALA A 1 157 ? -2.047  24.163  2.194   1.00 88.82 157 A 1 
ATOM 1252 C C   . ALA A 1 157 ? -2.844  24.496  0.916   1.00 88.93 157 A 1 
ATOM 1253 O O   . ALA A 1 157 ? -4.053  24.702  0.976   1.00 85.68 157 A 1 
ATOM 1254 C CB  . ALA A 1 157 ? -1.563  25.443  2.893   1.00 86.55 157 A 1 
ATOM 1255 N N   . HIS A 1 158 ? -2.189  24.505  -0.251  1.00 86.45 158 A 1 
ATOM 1256 C CA  . HIS A 1 158 ? -2.831  24.810  -1.529  1.00 85.93 158 A 1 
ATOM 1257 C C   . HIS A 1 158 ? -3.868  23.757  -1.979  1.00 87.00 158 A 1 
ATOM 1258 O O   . HIS A 1 158 ? -4.619  24.013  -2.915  1.00 85.07 158 A 1 
ATOM 1259 C CB  . HIS A 1 158 ? -1.765  25.026  -2.611  1.00 83.72 158 A 1 
ATOM 1260 C CG  . HIS A 1 158 ? -1.004  23.776  -2.988  1.00 81.58 158 A 1 
ATOM 1261 N ND1 . HIS A 1 158 ? 0.274   23.466  -2.598  1.00 74.87 158 A 1 
ATOM 1262 C CD2 . HIS A 1 158 ? -1.434  22.772  -3.804  1.00 72.88 158 A 1 
ATOM 1263 C CE1 . HIS A 1 158 ? 0.612   22.293  -3.172  1.00 71.53 158 A 1 
ATOM 1264 N NE2 . HIS A 1 158 ? -0.405  21.831  -3.910  1.00 73.06 158 A 1 
ATOM 1265 N N   . LEU A 1 159 ? -3.955  22.615  -1.301  1.00 86.01 159 A 1 
ATOM 1266 C CA  . LEU A 1 159 ? -4.936  21.558  -1.580  1.00 86.47 159 A 1 
ATOM 1267 C C   . LEU A 1 159 ? -6.360  21.893  -1.088  1.00 86.68 159 A 1 
ATOM 1268 O O   . LEU A 1 159 ? -7.255  21.047  -1.158  1.00 83.38 159 A 1 
ATOM 1269 C CB  . LEU A 1 159 ? -4.430  20.239  -0.971  1.00 87.10 159 A 1 
ATOM 1270 C CG  . LEU A 1 159 ? -3.099  19.726  -1.556  1.00 86.97 159 A 1 
ATOM 1271 C CD1 . LEU A 1 159 ? -2.656  18.496  -0.766  1.00 84.94 159 A 1 
ATOM 1272 C CD2 . LEU A 1 159 ? -3.218  19.341  -3.035  1.00 85.98 159 A 1 
ATOM 1273 N N   . GLY A 1 160 ? -6.588  23.100  -0.553  1.00 85.21 160 A 1 
ATOM 1274 C CA  . GLY A 1 160 ? -7.904  23.506  -0.057  1.00 85.10 160 A 1 
ATOM 1275 C C   . GLY A 1 160 ? -8.302  22.842  1.265   1.00 86.31 160 A 1 
ATOM 1276 O O   . GLY A 1 160 ? -9.488  22.730  1.578   1.00 83.04 160 A 1 
ATOM 1277 N N   . ILE A 1 161 ? -7.326  22.397  2.039   1.00 86.40 161 A 1 
ATOM 1278 C CA  . ILE A 1 161 ? -7.506  21.760  3.346   1.00 86.75 161 A 1 
ATOM 1279 C C   . ILE A 1 161 ? -7.977  22.813  4.358   1.00 86.44 161 A 1 
ATOM 1280 O O   . ILE A 1 161 ? -7.365  23.868  4.498   1.00 84.30 161 A 1 
ATOM 1281 C CB  . ILE A 1 161 ? -6.191  21.072  3.776   1.00 85.37 161 A 1 
ATOM 1282 C CG1 . ILE A 1 161 ? -5.845  19.921  2.803   1.00 83.05 161 A 1 
ATOM 1283 C CG2 . ILE A 1 161 ? -6.287  20.540  5.215   1.00 82.87 161 A 1 
ATOM 1284 C CD1 . ILE A 1 161 ? -4.416  19.396  2.968   1.00 80.81 161 A 1 
ATOM 1285 N N   . LYS A 1 162 ? -9.068  22.533  5.075   1.00 87.39 162 A 1 
ATOM 1286 C CA  . LYS A 1 162 ? -9.665  23.443  6.068   1.00 87.88 162 A 1 
ATOM 1287 C C   . LYS A 1 162 ? -9.213  23.184  7.507   1.00 89.24 162 A 1 
ATOM 1288 O O   . LYS A 1 162 ? -9.383  24.043  8.365   1.00 86.83 162 A 1 
ATOM 1289 C CB  . LYS A 1 162 ? -11.191 23.392  5.988   1.00 86.06 162 A 1 
ATOM 1290 C CG  . LYS A 1 162 ? -11.732 23.941  4.663   1.00 84.71 162 A 1 
ATOM 1291 C CD  . LYS A 1 162 ? -13.256 24.092  4.751   1.00 78.06 162 A 1 
ATOM 1292 C CE  . LYS A 1 162 ? -13.803 24.652  3.443   1.00 74.50 162 A 1 
ATOM 1293 N NZ  . LYS A 1 162 ? -15.273 24.841  3.516   1.00 62.89 162 A 1 
ATOM 1294 N N   . VAL A 1 163 ? -8.693  22.004  7.772   1.00 89.54 163 A 1 
ATOM 1295 C CA  . VAL A 1 163 ? -8.132  21.600  9.064   1.00 90.17 163 A 1 
ATOM 1296 C C   . VAL A 1 163 ? -6.713  21.092  8.794   1.00 91.54 163 A 1 
ATOM 1297 O O   . VAL A 1 163 ? -6.570  20.289  7.871   1.00 90.44 163 A 1 
ATOM 1298 C CB  . VAL A 1 163 ? -8.982  20.497  9.728   1.00 87.39 163 A 1 
ATOM 1299 C CG1 . VAL A 1 163 ? -8.391  20.043  11.066  1.00 78.25 163 A 1 
ATOM 1300 C CG2 . VAL A 1 163 ? -10.402 20.999  10.002  1.00 81.65 163 A 1 
ATOM 1301 N N   . PRO A 1 164 ? -5.680  21.522  9.554   1.00 93.33 164 A 1 
ATOM 1302 C CA  . PRO A 1 164 ? -4.322  21.038  9.331   1.00 93.70 164 A 1 
ATOM 1303 C C   . PRO A 1 164 ? -4.278  19.504  9.281   1.00 94.86 164 A 1 
ATOM 1304 O O   . PRO A 1 164 ? -4.688  18.834  10.227  1.00 94.11 164 A 1 
ATOM 1305 C CB  . PRO A 1 164 ? -3.478  21.615  10.471  1.00 92.22 164 A 1 
ATOM 1306 C CG  . PRO A 1 164 ? -4.239  22.880  10.860  1.00 90.21 164 A 1 
ATOM 1307 C CD  . PRO A 1 164 ? -5.703  22.502  10.624  1.00 92.70 164 A 1 
ATOM 1308 N N   . LEU A 1 165 ? -3.818  18.971  8.153   1.00 94.05 165 A 1 
ATOM 1309 C CA  . LEU A 1 165 ? -3.818  17.545  7.852   1.00 94.86 165 A 1 
ATOM 1310 C C   . LEU A 1 165 ? -2.383  17.074  7.646   1.00 95.62 165 A 1 
ATOM 1311 O O   . LEU A 1 165 ? -1.606  17.738  6.965   1.00 95.49 165 A 1 
ATOM 1312 C CB  . LEU A 1 165 ? -4.712  17.284  6.628   1.00 94.56 165 A 1 
ATOM 1313 C CG  . LEU A 1 165 ? -4.824  15.808  6.219   1.00 93.40 165 A 1 
ATOM 1314 C CD1 . LEU A 1 165 ? -5.522  14.965  7.283   1.00 91.64 165 A 1 
ATOM 1315 C CD2 . LEU A 1 165 ? -5.642  15.695  4.928   1.00 92.04 165 A 1 
ATOM 1316 N N   . ASN A 1 166 ? -2.044  15.921  8.207   1.00 97.16 166 A 1 
ATOM 1317 C CA  . ASN A 1 166 ? -0.706  15.352  8.156   1.00 97.44 166 A 1 
ATOM 1318 C C   . ASN A 1 166 ? -0.738  13.924  7.614   1.00 97.75 166 A 1 
ATOM 1319 O O   . ASN A 1 166 ? -1.632  13.147  7.947   1.00 97.52 166 A 1 
ATOM 1320 C CB  . ASN A 1 166 ? -0.078  15.404  9.558   1.00 97.37 166 A 1 
ATOM 1321 C CG  . ASN A 1 166 ? -0.011  16.814  10.106  1.00 96.95 166 A 1 
ATOM 1322 O OD1 . ASN A 1 166 ? 0.909   17.572  9.815   1.00 92.61 166 A 1 
ATOM 1323 N ND2 . ASN A 1 166 ? -0.981  17.227  10.889  1.00 92.51 166 A 1 
ATOM 1324 N N   . ALA A 1 167 ? 0.263   13.575  6.811   1.00 97.77 167 A 1 
ATOM 1325 C CA  . ALA A 1 167 ? 0.607   12.187  6.554   1.00 98.06 167 A 1 
ATOM 1326 C C   . ALA A 1 167 ? 1.412   11.652  7.747   1.00 98.37 167 A 1 
ATOM 1327 O O   . ALA A 1 167 ? 2.343   12.309  8.204   1.00 98.25 167 A 1 
ATOM 1328 C CB  . ALA A 1 167 ? 1.395   12.096  5.252   1.00 97.72 167 A 1 
ATOM 1329 N N   . VAL A 1 168 ? 1.050   10.478  8.241   1.00 98.48 168 A 1 
ATOM 1330 C CA  . VAL A 1 168 ? 1.786   9.746   9.271   1.00 98.66 168 A 1 
ATOM 1331 C C   . VAL A 1 168 ? 2.124   8.376   8.701   1.00 98.74 168 A 1 
ATOM 1332 O O   . VAL A 1 168 ? 1.235   7.556   8.496   1.00 98.61 168 A 1 
ATOM 1333 C CB  . VAL A 1 168 ? 0.979   9.629   10.572  1.00 98.70 168 A 1 
ATOM 1334 C CG1 . VAL A 1 168 ? 1.759   8.860   11.642  1.00 98.39 168 A 1 
ATOM 1335 C CG2 . VAL A 1 168 ? 0.633   11.009  11.145  1.00 98.41 168 A 1 
ATOM 1336 N N   . VAL A 1 169 ? 3.394   8.145   8.414   1.00 98.79 169 A 1 
ATOM 1337 C CA  . VAL A 1 169 ? 3.889   6.893   7.840   1.00 98.71 169 A 1 
ATOM 1338 C C   . VAL A 1 169 ? 4.447   6.021   8.953   1.00 98.70 169 A 1 
ATOM 1339 O O   . VAL A 1 169 ? 5.301   6.463   9.707   1.00 98.55 169 A 1 
ATOM 1340 C CB  . VAL A 1 169 ? 4.934   7.160   6.748   1.00 98.64 169 A 1 
ATOM 1341 C CG1 . VAL A 1 169 ? 5.554   5.857   6.220   1.00 98.05 169 A 1 
ATOM 1342 C CG2 . VAL A 1 169 ? 4.272   7.895   5.569   1.00 98.12 169 A 1 
ATOM 1343 N N   . LEU A 1 170 ? 3.969   4.783   9.035   1.00 98.66 170 A 1 
ATOM 1344 C CA  . LEU A 1 170 ? 4.442   3.769   9.971   1.00 98.67 170 A 1 
ATOM 1345 C C   . LEU A 1 170 ? 5.183   2.661   9.223   1.00 98.43 170 A 1 
ATOM 1346 O O   . LEU A 1 170 ? 4.681   2.118   8.238   1.00 98.21 170 A 1 
ATOM 1347 C CB  . LEU A 1 170 ? 3.271   3.190   10.782  1.00 98.67 170 A 1 
ATOM 1348 C CG  . LEU A 1 170 ? 2.465   4.212   11.603  1.00 98.41 170 A 1 
ATOM 1349 C CD1 . LEU A 1 170 ? 1.373   3.480   12.397  1.00 98.08 170 A 1 
ATOM 1350 C CD2 . LEU A 1 170 ? 3.331   4.974   12.600  1.00 97.92 170 A 1 
ATOM 1351 N N   . ASN A 1 171 ? 6.356   2.275   9.738   1.00 98.31 171 A 1 
ATOM 1352 C CA  . ASN A 1 171 ? 7.075   1.100   9.277   1.00 98.08 171 A 1 
ATOM 1353 C C   . ASN A 1 171 ? 6.549   -0.157  9.992   1.00 97.91 171 A 1 
ATOM 1354 O O   . ASN A 1 171 ? 7.091   -0.597  11.005  1.00 97.62 171 A 1 
ATOM 1355 C CB  . ASN A 1 171 ? 8.577   1.320   9.468   1.00 97.76 171 A 1 
ATOM 1356 C CG  . ASN A 1 171 ? 9.387   0.141   8.956   1.00 97.44 171 A 1 
ATOM 1357 O OD1 . ASN A 1 171 ? 8.874   -0.818  8.382   1.00 96.14 171 A 1 
ATOM 1358 N ND2 . ASN A 1 171 ? 10.675  0.173   9.149   1.00 95.54 171 A 1 
ATOM 1359 N N   . THR A 1 172 ? 5.474   -0.751  9.469   1.00 98.07 172 A 1 
ATOM 1360 C CA  . THR A 1 172 ? 4.897   -1.971  10.051  1.00 98.13 172 A 1 
ATOM 1361 C C   . THR A 1 172 ? 5.662   -3.245  9.711   1.00 97.89 172 A 1 
ATOM 1362 O O   . THR A 1 172 ? 5.378   -4.283  10.302  1.00 97.59 172 A 1 
ATOM 1363 C CB  . THR A 1 172 ? 3.418   -2.123  9.708   1.00 98.20 172 A 1 
ATOM 1364 O OG1 . THR A 1 172 ? 3.208   -1.936  8.324   1.00 97.58 172 A 1 
ATOM 1365 C CG2 . THR A 1 172 ? 2.596   -1.081  10.454  1.00 96.97 172 A 1 
ATOM 1366 N N   . VAL A 1 173 ? 6.684   -3.180  8.856   1.00 97.80 173 A 1 
ATOM 1367 C CA  . VAL A 1 173 ? 7.623   -4.303  8.667   1.00 97.57 173 A 1 
ATOM 1368 C C   . VAL A 1 173 ? 8.366   -4.625  9.972   1.00 97.38 173 A 1 
ATOM 1369 O O   . VAL A 1 173 ? 8.707   -5.774  10.216  1.00 96.98 173 A 1 
ATOM 1370 C CB  . VAL A 1 173 ? 8.620   -4.027  7.532   1.00 97.33 173 A 1 
ATOM 1371 C CG1 . VAL A 1 173 ? 9.502   -5.247  7.239   1.00 96.65 173 A 1 
ATOM 1372 C CG2 . VAL A 1 173 ? 7.901   -3.647  6.225   1.00 96.70 173 A 1 
ATOM 1373 N N   . LEU A 1 174 ? 8.531   -3.648  10.871  1.00 97.47 174 A 1 
ATOM 1374 C CA  . LEU A 1 174 ? 9.052   -3.868  12.226  1.00 97.29 174 A 1 
ATOM 1375 C C   . LEU A 1 174 ? 8.175   -4.810  13.060  1.00 97.25 174 A 1 
ATOM 1376 O O   . LEU A 1 174 ? 8.666   -5.434  13.989  1.00 96.97 174 A 1 
ATOM 1377 C CB  . LEU A 1 174 ? 9.163   -2.516  12.955  1.00 97.13 174 A 1 
ATOM 1378 C CG  . LEU A 1 174 ? 10.135  -1.500  12.320  1.00 96.63 174 A 1 
ATOM 1379 C CD1 . LEU A 1 174 ? 10.076  -0.196  13.114  1.00 96.15 174 A 1 
ATOM 1380 C CD2 . LEU A 1 174 ? 11.570  -2.009  12.318  1.00 96.10 174 A 1 
ATOM 1381 N N   . TYR A 1 175 ? 6.904   -4.927  12.724  1.00 97.66 175 A 1 
ATOM 1382 C CA  . TYR A 1 175 ? 5.915   -5.727  13.448  1.00 97.83 175 A 1 
ATOM 1383 C C   . TYR A 1 175 ? 5.576   -7.040  12.735  1.00 97.77 175 A 1 
ATOM 1384 O O   . TYR A 1 175 ? 4.842   -7.861  13.291  1.00 97.34 175 A 1 
ATOM 1385 C CB  . TYR A 1 175 ? 4.664   -4.874  13.665  1.00 97.98 175 A 1 
ATOM 1386 C CG  . TYR A 1 175 ? 4.886   -3.491  14.240  1.00 98.12 175 A 1 
ATOM 1387 C CD1 . TYR A 1 175 ? 5.952   -3.234  15.130  1.00 97.72 175 A 1 
ATOM 1388 C CD2 . TYR A 1 175 ? 4.010   -2.436  13.890  1.00 97.73 175 A 1 
ATOM 1389 C CE1 . TYR A 1 175 ? 6.140   -1.953  15.672  1.00 97.54 175 A 1 
ATOM 1390 C CE2 . TYR A 1 175 ? 4.193   -1.152  14.436  1.00 97.50 175 A 1 
ATOM 1391 C CZ  . TYR A 1 175 ? 5.255   -0.914  15.337  1.00 97.79 175 A 1 
ATOM 1392 O OH  . TYR A 1 175 ? 5.419   0.309   15.889  1.00 97.35 175 A 1 
ATOM 1393 N N   . TYR A 1 176 ? 6.079   -7.247  11.536  1.00 97.12 176 A 1 
ATOM 1394 C CA  . TYR A 1 176 ? 5.737   -8.378  10.681  1.00 96.97 176 A 1 
ATOM 1395 C C   . TYR A 1 176 ? 6.186   -9.703  11.314  1.00 96.63 176 A 1 
ATOM 1396 O O   . TYR A 1 176 ? 7.320   -9.823  11.786  1.00 96.12 176 A 1 
ATOM 1397 C CB  . TYR A 1 176 ? 6.369   -8.169  9.300   1.00 96.69 176 A 1 
ATOM 1398 C CG  . TYR A 1 176 ? 5.952   -9.153  8.222   1.00 96.47 176 A 1 
ATOM 1399 C CD1 . TYR A 1 176 ? 6.860   -9.486  7.193   1.00 95.26 176 A 1 
ATOM 1400 C CD2 . TYR A 1 176 ? 4.656   -9.696  8.195   1.00 95.36 176 A 1 
ATOM 1401 C CE1 . TYR A 1 176 ? 6.463   -10.342 6.143   1.00 94.52 176 A 1 
ATOM 1402 C CE2 . TYR A 1 176 ? 4.262   -10.557 7.150   1.00 94.43 176 A 1 
ATOM 1403 C CZ  . TYR A 1 176 ? 5.161   -10.875 6.120   1.00 94.57 176 A 1 
ATOM 1404 O OH  . TYR A 1 176 ? 4.775   -11.682 5.115   1.00 93.70 176 A 1 
ATOM 1405 N N   . ASN A 1 177 ? 5.329   -10.722 11.289  1.00 96.31 177 A 1 
ATOM 1406 C CA  . ASN A 1 177 ? 5.616   -12.018 11.915  1.00 95.55 177 A 1 
ATOM 1407 C C   . ASN A 1 177 ? 6.741   -12.825 11.233  1.00 95.76 177 A 1 
ATOM 1408 O O   . ASN A 1 177 ? 7.248   -13.783 11.805  1.00 94.43 177 A 1 
ATOM 1409 C CB  . ASN A 1 177 ? 4.304   -12.817 12.050  1.00 93.96 177 A 1 
ATOM 1410 C CG  . ASN A 1 177 ? 3.699   -13.252 10.728  1.00 90.66 177 A 1 
ATOM 1411 O OD1 . ASN A 1 177 ? 4.202   -12.983 9.650   1.00 83.03 177 A 1 
ATOM 1412 N ND2 . ASN A 1 177 ? 2.595   -13.956 10.781  1.00 83.15 177 A 1 
ATOM 1413 N N   . TYR A 1 178 ? 7.181   -12.400 10.057  1.00 95.44 178 A 1 
ATOM 1414 C CA  . TYR A 1 178 ? 8.389   -12.916 9.405   1.00 95.19 178 A 1 
ATOM 1415 C C   . TYR A 1 178 ? 9.657   -12.108 9.735   1.00 95.43 178 A 1 
ATOM 1416 O O   . TYR A 1 178 ? 10.760  -12.518 9.357   1.00 94.17 178 A 1 
ATOM 1417 C CB  . TYR A 1 178 ? 8.168   -13.034 7.895   1.00 94.38 178 A 1 
ATOM 1418 C CG  . TYR A 1 178 ? 7.186   -14.130 7.512   1.00 92.70 178 A 1 
ATOM 1419 C CD1 . TYR A 1 178 ? 7.644   -15.454 7.346   1.00 88.62 178 A 1 
ATOM 1420 C CD2 . TYR A 1 178 ? 5.829   -13.839 7.335   1.00 88.32 178 A 1 
ATOM 1421 C CE1 . TYR A 1 178 ? 6.740   -16.478 7.002   1.00 86.27 178 A 1 
ATOM 1422 C CE2 . TYR A 1 178 ? 4.915   -14.858 6.996   1.00 86.75 178 A 1 
ATOM 1423 C CZ  . TYR A 1 178 ? 5.366   -16.180 6.827   1.00 87.03 178 A 1 
ATOM 1424 O OH  . TYR A 1 178 ? 4.491   -17.160 6.500   1.00 84.52 178 A 1 
ATOM 1425 N N   . ASN A 1 179 ? 9.551   -10.983 10.457  1.00 95.67 179 A 1 
ATOM 1426 C CA  . ASN A 1 179 ? 10.701  -10.201 10.906  1.00 95.80 179 A 1 
ATOM 1427 C C   . ASN A 1 179 ? 11.270  -10.740 12.229  1.00 95.63 179 A 1 
ATOM 1428 O O   . ASN A 1 179 ? 10.925  -10.283 13.318  1.00 95.03 179 A 1 
ATOM 1429 C CB  . ASN A 1 179 ? 10.329  -8.720  10.993  1.00 96.07 179 A 1 
ATOM 1430 C CG  . ASN A 1 179 ? 11.547  -7.850  11.276  1.00 96.03 179 A 1 
ATOM 1431 O OD1 . ASN A 1 179 ? 12.664  -8.315  11.474  1.00 94.22 179 A 1 
ATOM 1432 N ND2 . ASN A 1 179 ? 11.360  -6.562  11.268  1.00 94.13 179 A 1 
ATOM 1433 N N   . LYS A 1 180 ? 12.183  -11.691 12.130  1.00 95.17 180 A 1 
ATOM 1434 C CA  . LYS A 1 180 ? 12.787  -12.347 13.295  1.00 94.60 180 A 1 
ATOM 1435 C C   . LYS A 1 180 ? 13.648  -11.423 14.159  1.00 94.63 180 A 1 
ATOM 1436 O O   . LYS A 1 180 ? 13.973  -11.786 15.281  1.00 92.74 180 A 1 
ATOM 1437 C CB  . LYS A 1 180 ? 13.617  -13.557 12.840  1.00 94.08 180 A 1 
ATOM 1438 C CG  . LYS A 1 180 ? 12.754  -14.602 12.128  1.00 89.98 180 A 1 
ATOM 1439 C CD  . LYS A 1 180 ? 13.600  -15.820 11.749  1.00 81.48 180 A 1 
ATOM 1440 C CE  . LYS A 1 180 ? 12.716  -16.842 11.031  1.00 75.88 180 A 1 
ATOM 1441 N NZ  . LYS A 1 180 ? 13.488  -18.052 10.653  1.00 63.88 180 A 1 
ATOM 1442 N N   . GLN A 1 181 ? 14.034  -10.254 13.652  1.00 94.82 181 A 1 
ATOM 1443 C CA  . GLN A 1 181 ? 14.915  -9.332  14.372  1.00 94.18 181 A 1 
ATOM 1444 C C   . GLN A 1 181 ? 14.187  -8.517  15.449  1.00 94.68 181 A 1 
ATOM 1445 O O   . GLN A 1 181 ? 14.845  -7.911  16.290  1.00 92.93 181 A 1 
ATOM 1446 C CB  . GLN A 1 181 ? 15.613  -8.389  13.388  1.00 92.83 181 A 1 
ATOM 1447 C CG  . GLN A 1 181 ? 16.510  -9.115  12.376  1.00 89.18 181 A 1 
ATOM 1448 C CD  . GLN A 1 181 ? 17.414  -8.139  11.626  1.00 82.59 181 A 1 
ATOM 1449 O OE1 . GLN A 1 181 ? 18.062  -7.278  12.203  1.00 74.99 181 A 1 
ATOM 1450 N NE2 . GLN A 1 181 ? 17.503  -8.231  10.323  1.00 69.97 181 A 1 
ATOM 1451 N N   . THR A 1 182 ? 12.861  -8.475  15.418  1.00 94.56 182 A 1 
ATOM 1452 C CA  . THR A 1 182 ? 12.060  -7.615  16.293  1.00 94.79 182 A 1 
ATOM 1453 C C   . THR A 1 182 ? 11.118  -8.381  17.216  1.00 94.49 182 A 1 
ATOM 1454 O O   . THR A 1 182 ? 10.495  -7.760  18.069  1.00 93.36 182 A 1 
ATOM 1455 C CB  . THR A 1 182 ? 11.262  -6.599  15.474  1.00 94.96 182 A 1 
ATOM 1456 O OG1 . THR A 1 182 ? 10.484  -7.267  14.511  1.00 93.33 182 A 1 
ATOM 1457 C CG2 . THR A 1 182 ? 12.175  -5.617  14.746  1.00 92.57 182 A 1 
ATOM 1458 N N   . MET A 1 183 ? 11.016  -9.696  17.076  1.00 93.55 183 A 1 
ATOM 1459 C CA  . MET A 1 183 ? 10.007  -10.512 17.764  1.00 92.59 183 A 1 
ATOM 1460 C C   . MET A 1 183 ? 9.992   -10.363 19.295  1.00 92.56 183 A 1 
ATOM 1461 O O   . MET A 1 183 ? 8.920   -10.421 19.892  1.00 89.79 183 A 1 
ATOM 1462 C CB  . MET A 1 183 ? 10.160  -11.986 17.356  1.00 89.68 183 A 1 
ATOM 1463 C CG  . MET A 1 183 ? 11.467  -12.642 17.814  1.00 83.47 183 A 1 
ATOM 1464 S SD  . MET A 1 183 ? 11.660  -14.371 17.259  1.00 78.31 183 A 1 
ATOM 1465 C CE  . MET A 1 183 ? 10.418  -15.161 18.319  1.00 68.47 183 A 1 
ATOM 1466 N N   . ASP A 1 184 ? 11.147  -10.106 19.904  1.00 93.22 184 A 1 
ATOM 1467 C CA  . ASP A 1 184 ? 11.315  -9.970  21.356  1.00 93.40 184 A 1 
ATOM 1468 C C   . ASP A 1 184 ? 11.343  -8.502  21.828  1.00 94.08 184 A 1 
ATOM 1469 O O   . ASP A 1 184 ? 11.495  -8.229  23.020  1.00 91.64 184 A 1 
ATOM 1470 C CB  . ASP A 1 184 ? 12.592  -10.712 21.789  1.00 92.46 184 A 1 
ATOM 1471 C CG  . ASP A 1 184 ? 12.585  -12.194 21.432  1.00 90.14 184 A 1 
ATOM 1472 O OD1 . ASP A 1 184 ? 11.557  -12.856 21.681  1.00 85.93 184 A 1 
ATOM 1473 O OD2 . ASP A 1 184 ? 13.612  -12.660 20.896  1.00 85.98 184 A 1 
ATOM 1474 N N   . SER A 1 185 ? 11.218  -7.545  20.922  1.00 95.11 185 A 1 
ATOM 1475 C CA  . SER A 1 185 ? 11.199  -6.125  21.279  1.00 95.58 185 A 1 
ATOM 1476 C C   . SER A 1 185 ? 9.820   -5.702  21.780  1.00 96.01 185 A 1 
ATOM 1477 O O   . SER A 1 185 ? 8.797   -6.093  21.227  1.00 95.43 185 A 1 
ATOM 1478 C CB  . SER A 1 185 ? 11.620  -5.265  20.090  1.00 94.94 185 A 1 
ATOM 1479 O OG  . SER A 1 185 ? 11.688  -3.904  20.466  1.00 90.89 185 A 1 
ATOM 1480 N N   . THR A 1 186 ? 9.766   -4.859  22.802  1.00 96.05 186 A 1 
ATOM 1481 C CA  . THR A 1 186 ? 8.493   -4.290  23.281  1.00 96.41 186 A 1 
ATOM 1482 C C   . THR A 1 186 ? 8.029   -3.097  22.444  1.00 97.14 186 A 1 
ATOM 1483 O O   . THR A 1 186 ? 6.827   -2.879  22.293  1.00 96.24 186 A 1 
ATOM 1484 C CB  . THR A 1 186 ? 8.605   -3.873  24.750  1.00 95.60 186 A 1 
ATOM 1485 O OG1 . THR A 1 186 ? 9.715   -3.026  24.930  1.00 89.53 186 A 1 
ATOM 1486 C CG2 . THR A 1 186 ? 8.794   -5.087  25.666  1.00 87.04 186 A 1 
ATOM 1487 N N   . ASP A 1 187 ? 8.977   -2.340  21.886  1.00 96.43 187 A 1 
ATOM 1488 C CA  . ASP A 1 187 ? 8.725   -1.209  20.991  1.00 97.04 187 A 1 
ATOM 1489 C C   . ASP A 1 187 ? 9.877   -1.077  19.982  1.00 97.03 187 A 1 
ATOM 1490 O O   . ASP A 1 187 ? 10.847  -0.352  20.237  1.00 96.45 187 A 1 
ATOM 1491 C CB  . ASP A 1 187 ? 8.518   0.074   21.805  1.00 97.12 187 A 1 
ATOM 1492 C CG  . ASP A 1 187 ? 8.037   1.235   20.915  1.00 97.55 187 A 1 
ATOM 1493 O OD1 . ASP A 1 187 ? 7.774   1.011   19.709  1.00 97.02 187 A 1 
ATOM 1494 O OD2 . ASP A 1 187 ? 7.828   2.342   21.460  1.00 97.15 187 A 1 
ATOM 1495 N N   . PRO A 1 188 ? 9.836   -1.803  18.848  1.00 97.21 188 A 1 
ATOM 1496 C CA  . PRO A 1 188 ? 10.905  -1.782  17.868  1.00 97.12 188 A 1 
ATOM 1497 C C   . PRO A 1 188 ? 11.181  -0.364  17.357  1.00 97.23 188 A 1 
ATOM 1498 O O   . PRO A 1 188 ? 10.284  0.285   16.805  1.00 96.96 188 A 1 
ATOM 1499 C CB  . PRO A 1 188 ? 10.473  -2.731  16.750  1.00 96.72 188 A 1 
ATOM 1500 C CG  . PRO A 1 188 ? 9.502   -3.681  17.437  1.00 95.38 188 A 1 
ATOM 1501 C CD  . PRO A 1 188 ? 8.834   -2.788  18.475  1.00 97.06 188 A 1 
ATOM 1502 N N   . LEU A 1 189 ? 12.405  0.106   17.560  1.00 96.24 189 A 1 
ATOM 1503 C CA  . LEU A 1 189 ? 12.875  1.442   17.196  1.00 96.19 189 A 1 
ATOM 1504 C C   . LEU A 1 189 ? 12.031  2.599   17.781  1.00 96.56 189 A 1 
ATOM 1505 O O   . LEU A 1 189 ? 12.074  3.706   17.262  1.00 96.04 189 A 1 
ATOM 1506 C CB  . LEU A 1 189 ? 13.078  1.537   15.667  1.00 95.77 189 A 1 
ATOM 1507 C CG  . LEU A 1 189 ? 14.046  0.489   15.071  1.00 94.68 189 A 1 
ATOM 1508 C CD1 . LEU A 1 189 ? 14.097  0.637   13.556  1.00 93.03 189 A 1 
ATOM 1509 C CD2 . LEU A 1 189 ? 15.465  0.656   15.599  1.00 92.66 189 A 1 
ATOM 1510 N N   . GLY A 1 190 ? 11.274  2.357   18.863  1.00 96.73 190 A 1 
ATOM 1511 C CA  . GLY A 1 190 ? 10.495  3.380   19.565  1.00 97.10 190 A 1 
ATOM 1512 C C   . GLY A 1 190 ? 9.273   3.907   18.798  1.00 97.77 190 A 1 
ATOM 1513 O O   . GLY A 1 190 ? 8.768   4.983   19.109  1.00 97.68 190 A 1 
ATOM 1514 N N   . GLN A 1 191 ? 8.807   3.180   17.781  1.00 97.67 191 A 1 
ATOM 1515 C CA  . GLN A 1 191 ? 7.749   3.672   16.888  1.00 98.05 191 A 1 
ATOM 1516 C C   . GLN A 1 191 ? 6.393   3.857   17.587  1.00 98.33 191 A 1 
ATOM 1517 O O   . GLN A 1 191 ? 5.679   4.801   17.260  1.00 98.51 191 A 1 
ATOM 1518 C CB  . GLN A 1 191 ? 7.627   2.750   15.671  1.00 97.84 191 A 1 
ATOM 1519 C CG  . GLN A 1 191 ? 6.615   3.289   14.643  1.00 97.41 191 A 1 
ATOM 1520 C CD  . GLN A 1 191 ? 6.588   2.465   13.366  1.00 97.88 191 A 1 
ATOM 1521 O OE1 . GLN A 1 191 ? 6.896   2.942   12.291  1.00 94.40 191 A 1 
ATOM 1522 N NE2 . GLN A 1 191 ? 6.189   1.213   13.401  1.00 94.50 191 A 1 
ATOM 1523 N N   . PHE A 1 192 ? 6.019   3.008   18.533  1.00 98.44 192 A 1 
ATOM 1524 C CA  . PHE A 1 192 ? 4.753   3.161   19.257  1.00 98.53 192 A 1 
ATOM 1525 C C   . PHE A 1 192 ? 4.739   4.423   20.134  1.00 98.65 192 A 1 
ATOM 1526 O O   . PHE A 1 192 ? 3.766   5.177   20.098  1.00 98.64 192 A 1 
ATOM 1527 C CB  . PHE A 1 192 ? 4.460   1.923   20.114  1.00 98.50 192 A 1 
ATOM 1528 C CG  . PHE A 1 192 ? 3.945   0.725   19.350  1.00 98.51 192 A 1 
ATOM 1529 C CD1 . PHE A 1 192 ? 2.664   0.767   18.762  1.00 98.12 192 A 1 
ATOM 1530 C CD2 . PHE A 1 192 ? 4.710   -0.451  19.260  1.00 98.18 192 A 1 
ATOM 1531 C CE1 . PHE A 1 192 ? 2.159   -0.356  18.089  1.00 97.90 192 A 1 
ATOM 1532 C CE2 . PHE A 1 192 ? 4.203   -1.577  18.585  1.00 97.83 192 A 1 
ATOM 1533 C CZ  . PHE A 1 192 ? 2.930   -1.534  17.996  1.00 98.02 192 A 1 
ATOM 1534 N N   . GLU A 1 193 ? 5.821   4.675   20.865  1.00 98.52 193 A 1 
ATOM 1535 C CA  . GLU A 1 193 ? 5.937   5.889   21.688  1.00 98.57 193 A 1 
ATOM 1536 C C   . GLU A 1 193 ? 6.030   7.156   20.834  1.00 98.64 193 A 1 
ATOM 1537 O O   . GLU A 1 193 ? 5.409   8.180   21.141  1.00 98.58 193 A 1 
ATOM 1538 C CB  . GLU A 1 193 ? 7.162   5.785   22.612  1.00 98.34 193 A 1 
ATOM 1539 C CG  . GLU A 1 193 ? 6.977   4.742   23.727  1.00 87.48 193 A 1 
ATOM 1540 C CD  . GLU A 1 193 ? 5.719   4.999   24.575  1.00 80.33 193 A 1 
ATOM 1541 O OE1 . GLU A 1 193 ? 4.963   4.033   24.804  1.00 71.11 193 A 1 
ATOM 1542 O OE2 . GLU A 1 193 ? 5.482   6.167   24.952  1.00 72.83 193 A 1 
ATOM 1543 N N   . TRP A 1 194 ? 6.741   7.095   19.713  1.00 98.48 194 A 1 
ATOM 1544 C CA  . TRP A 1 194 ? 6.766   8.170   18.723  1.00 98.56 194 A 1 
ATOM 1545 C C   . TRP A 1 194 ? 5.361   8.448   18.171  1.00 98.73 194 A 1 
ATOM 1546 O O   . TRP A 1 194 ? 4.915   9.600   18.193  1.00 98.72 194 A 1 
ATOM 1547 C CB  . TRP A 1 194 ? 7.746   7.811   17.607  1.00 98.56 194 A 1 
ATOM 1548 C CG  . TRP A 1 194 ? 7.704   8.748   16.447  1.00 98.56 194 A 1 
ATOM 1549 C CD1 . TRP A 1 194 ? 8.402   9.908   16.329  1.00 98.36 194 A 1 
ATOM 1550 C CD2 . TRP A 1 194 ? 6.896   8.650   15.237  1.00 98.59 194 A 1 
ATOM 1551 N NE1 . TRP A 1 194 ? 8.089   10.517  15.140  1.00 98.28 194 A 1 
ATOM 1552 C CE2 . TRP A 1 194 ? 7.162   9.792   14.423  1.00 98.45 194 A 1 
ATOM 1553 C CE3 . TRP A 1 194 ? 5.963   7.710   14.749  1.00 98.47 194 A 1 
ATOM 1554 C CZ2 . TRP A 1 194 ? 6.540   9.987   13.177  1.00 98.29 194 A 1 
ATOM 1555 C CZ3 . TRP A 1 194 ? 5.333   7.906   13.503  1.00 98.36 194 A 1 
ATOM 1556 C CH2 . TRP A 1 194 ? 5.618   9.037   12.719  1.00 98.24 194 A 1 
ATOM 1557 N N   . PHE A 1 195 ? 4.636   7.427   17.739  1.00 98.63 195 A 1 
ATOM 1558 C CA  . PHE A 1 195 ? 3.282   7.561   17.213  1.00 98.73 195 A 1 
ATOM 1559 C C   . PHE A 1 195 ? 2.339   8.187   18.238  1.00 98.82 195 A 1 
ATOM 1560 O O   . PHE A 1 195 ? 1.655   9.160   17.929  1.00 98.82 195 A 1 
ATOM 1561 C CB  . PHE A 1 195 ? 2.755   6.190   16.758  1.00 98.79 195 A 1 
ATOM 1562 C CG  . PHE A 1 195 ? 1.335   6.240   16.221  1.00 98.83 195 A 1 
ATOM 1563 C CD1 . PHE A 1 195 ? 0.272   5.708   16.969  1.00 98.64 195 A 1 
ATOM 1564 C CD2 . PHE A 1 195 ? 1.080   6.836   14.975  1.00 98.69 195 A 1 
ATOM 1565 C CE1 . PHE A 1 195 ? -1.045  5.755   16.464  1.00 98.57 195 A 1 
ATOM 1566 C CE2 . PHE A 1 195 ? -0.227  6.889   14.475  1.00 98.54 195 A 1 
ATOM 1567 C CZ  . PHE A 1 195 ? -1.289  6.348   15.212  1.00 98.65 195 A 1 
ATOM 1568 N N   . LYS A 1 196 ? 2.369   7.700   19.478  1.00 98.76 196 A 1 
ATOM 1569 C CA  . LYS A 1 196 ? 1.591   8.269   20.577  1.00 98.79 196 A 1 
ATOM 1570 C C   . LYS A 1 196 ? 1.885   9.759   20.765  1.00 98.76 196 A 1 
ATOM 1571 O O   . LYS A 1 196 ? 0.962   10.563  20.829  1.00 98.75 196 A 1 
ATOM 1572 C CB  . LYS A 1 196 ? 1.881   7.477   21.860  1.00 98.66 196 A 1 
ATOM 1573 C CG  . LYS A 1 196 ? 0.980   7.960   23.004  1.00 97.83 196 A 1 
ATOM 1574 C CD  . LYS A 1 196 ? 1.336   7.269   24.323  1.00 96.71 196 A 1 
ATOM 1575 C CE  . LYS A 1 196 ? 0.450   7.784   25.455  1.00 92.89 196 A 1 
ATOM 1576 N NZ  . LYS A 1 196 ? 0.571   9.258   25.620  1.00 86.25 196 A 1 
ATOM 1577 N N   . THR A 1 197 ? 3.158   10.134  20.797  1.00 98.79 197 A 1 
ATOM 1578 C CA  . THR A 1 197 ? 3.583   11.526  20.975  1.00 98.78 197 A 1 
ATOM 1579 C C   . THR A 1 197 ? 3.074   12.429  19.849  1.00 98.87 197 A 1 
ATOM 1580 O O   . THR A 1 197 ? 2.530   13.511  20.105  1.00 98.68 197 A 1 
ATOM 1581 C CB  . THR A 1 197 ? 5.118   11.605  21.055  1.00 98.63 197 A 1 
ATOM 1582 O OG1 . THR A 1 197 ? 5.574   10.850  22.145  1.00 97.28 197 A 1 
ATOM 1583 C CG2 . THR A 1 197 ? 5.628   13.036  21.265  1.00 97.07 197 A 1 
ATOM 1584 N N   . VAL A 1 198 ? 3.199   11.982  18.598  1.00 98.72 198 A 1 
ATOM 1585 C CA  . VAL A 1 198 ? 2.704   12.702  17.417  1.00 98.74 198 A 1 
ATOM 1586 C C   . VAL A 1 198 ? 1.187   12.878  17.479  1.00 98.78 198 A 1 
ATOM 1587 O O   . VAL A 1 198 ? 0.683   13.993  17.328  1.00 98.70 198 A 1 
ATOM 1588 C CB  . VAL A 1 198 ? 3.132   11.960  16.129  1.00 98.65 198 A 1 
ATOM 1589 C CG1 . VAL A 1 198 ? 2.419   12.477  14.874  1.00 98.20 198 A 1 
ATOM 1590 C CG2 . VAL A 1 198 ? 4.635   12.116  15.896  1.00 98.22 198 A 1 
ATOM 1591 N N   . MET A 1 199 ? 0.449   11.815  17.749  1.00 98.86 199 A 1 
ATOM 1592 C CA  . MET A 1 199 ? -1.011  11.824  17.725  1.00 98.80 199 A 1 
ATOM 1593 C C   . MET A 1 199 ? -1.615  12.600  18.906  1.00 98.87 199 A 1 
ATOM 1594 O O   . MET A 1 199 ? -2.593  13.321  18.716  1.00 98.66 199 A 1 
ATOM 1595 C CB  . MET A 1 199 ? -1.538  10.388  17.662  1.00 98.75 199 A 1 
ATOM 1596 C CG  . MET A 1 199 ? -1.092  9.641   16.390  1.00 98.24 199 A 1 
ATOM 1597 S SD  . MET A 1 199 ? -1.503  10.411  14.807  1.00 97.93 199 A 1 
ATOM 1598 C CE  . MET A 1 199 ? -3.267  10.052  14.771  1.00 94.60 199 A 1 
ATOM 1599 N N   . ASP A 1 200 ? -1.003  12.542  20.090  1.00 98.78 200 A 1 
ATOM 1600 C CA  . ASP A 1 200 ? -1.367  13.404  21.223  1.00 98.72 200 A 1 
ATOM 1601 C C   . ASP A 1 200 ? -1.176  14.887  20.873  1.00 98.71 200 A 1 
ATOM 1602 O O   . ASP A 1 200 ? -2.036  15.723  21.164  1.00 98.52 200 A 1 
ATOM 1603 C CB  . ASP A 1 200 ? -0.515  13.056  22.465  1.00 98.68 200 A 1 
ATOM 1604 C CG  . ASP A 1 200 ? -0.938  11.785  23.211  1.00 98.24 200 A 1 
ATOM 1605 O OD1 . ASP A 1 200 ? -2.094  11.339  23.047  1.00 96.64 200 A 1 
ATOM 1606 O OD2 . ASP A 1 200 ? -0.138  11.281  24.034  1.00 96.74 200 A 1 
ATOM 1607 N N   . GLY A 1 201 ? -0.084  15.216  20.193  1.00 98.68 201 A 1 
ATOM 1608 C CA  . GLY A 1 201 ? 0.176   16.566  19.690  1.00 98.64 201 A 1 
ATOM 1609 C C   . GLY A 1 201 ? -0.881  17.029  18.693  1.00 98.64 201 A 1 
ATOM 1610 O O   . GLY A 1 201 ? -1.401  18.148  18.814  1.00 98.36 201 A 1 
ATOM 1611 N N   . TYR A 1 202 ? -1.261  16.183  17.753  1.00 98.55 202 A 1 
ATOM 1612 C CA  . TYR A 1 202 ? -2.298  16.486  16.765  1.00 98.49 202 A 1 
ATOM 1613 C C   . TYR A 1 202 ? -3.675  16.658  17.407  1.00 98.39 202 A 1 
ATOM 1614 O O   . TYR A 1 202 ? -4.347  17.654  17.124  1.00 98.07 202 A 1 
ATOM 1615 C CB  . TYR A 1 202 ? -2.333  15.407  15.676  1.00 98.45 202 A 1 
ATOM 1616 C CG  . TYR A 1 202 ? -1.131  15.357  14.751  1.00 98.43 202 A 1 
ATOM 1617 C CD1 . TYR A 1 202 ? -0.181  16.390  14.691  1.00 97.98 202 A 1 
ATOM 1618 C CD2 . TYR A 1 202 ? -0.989  14.241  13.897  1.00 98.01 202 A 1 
ATOM 1619 C CE1 . TYR A 1 202 ? 0.908   16.321  13.808  1.00 97.76 202 A 1 
ATOM 1620 C CE2 . TYR A 1 202 ? 0.098   14.168  13.009  1.00 97.85 202 A 1 
ATOM 1621 C CZ  . TYR A 1 202 ? 1.055   15.202  12.969  1.00 98.04 202 A 1 
ATOM 1622 O OH  . TYR A 1 202 ? 2.105   15.133  12.127  1.00 97.40 202 A 1 
ATOM 1623 N N   . ARG A 1 203 ? -4.052  15.781  18.326  1.00 98.30 203 A 1 
ATOM 1624 C CA  . ARG A 1 203 ? -5.306  15.909  19.086  1.00 98.29 203 A 1 
ATOM 1625 C C   . ARG A 1 203 ? -5.357  17.232  19.854  1.00 98.18 203 A 1 
ATOM 1626 O O   . ARG A 1 203 ? -6.336  17.963  19.746  1.00 97.69 203 A 1 
ATOM 1627 C CB  . ARG A 1 203 ? -5.441  14.697  20.019  1.00 98.08 203 A 1 
ATOM 1628 C CG  . ARG A 1 203 ? -6.758  14.753  20.811  1.00 97.72 203 A 1 
ATOM 1629 C CD  . ARG A 1 203 ? -6.863  13.534  21.740  1.00 97.39 203 A 1 
ATOM 1630 N NE  . ARG A 1 203 ? -7.256  12.343  21.002  1.00 96.83 203 A 1 
ATOM 1631 C CZ  . ARG A 1 203 ? -7.010  11.081  21.300  1.00 97.09 203 A 1 
ATOM 1632 N NH1 . ARG A 1 203 ? -6.219  10.741  22.279  1.00 93.98 203 A 1 
ATOM 1633 N NH2 . ARG A 1 203 ? -7.584  10.148  20.622  1.00 93.75 203 A 1 
ATOM 1634 N N   . LYS A 1 204 ? -4.286  17.560  20.593  1.00 98.28 204 A 1 
ATOM 1635 C CA  . LYS A 1 204 ? -4.205  18.797  21.387  1.00 98.23 204 A 1 
ATOM 1636 C C   . LYS A 1 204 ? -4.317  20.062  20.540  1.00 98.19 204 A 1 
ATOM 1637 O O   . LYS A 1 204 ? -4.823  21.080  21.021  1.00 97.73 204 A 1 
ATOM 1638 C CB  . LYS A 1 204 ? -2.885  18.767  22.175  1.00 98.07 204 A 1 
ATOM 1639 C CG  . LYS A 1 204 ? -2.732  19.983  23.105  1.00 88.40 204 A 1 
ATOM 1640 C CD  . LYS A 1 204 ? -1.419  19.896  23.891  1.00 86.45 204 A 1 
ATOM 1641 C CE  . LYS A 1 204 ? -1.267  21.136  24.770  1.00 77.63 204 A 1 
ATOM 1642 N NZ  . LYS A 1 204 ? 0.017   21.107  25.521  1.00 68.52 204 A 1 
ATOM 1643 N N   . THR A 1 205 ? -3.850  20.025  19.302  1.00 97.51 205 A 1 
ATOM 1644 C CA  . THR A 1 205 ? -3.810  21.178  18.391  1.00 97.19 205 A 1 
ATOM 1645 C C   . THR A 1 205 ? -4.920  21.159  17.332  1.00 96.86 205 A 1 
ATOM 1646 O O   . THR A 1 205 ? -4.935  22.015  16.454  1.00 96.12 205 A 1 
ATOM 1647 C CB  . THR A 1 205 ? -2.422  21.334  17.757  1.00 97.26 205 A 1 
ATOM 1648 O OG1 . THR A 1 205 ? -2.037  20.146  17.110  1.00 96.36 205 A 1 
ATOM 1649 C CG2 . THR A 1 205 ? -1.346  21.649  18.800  1.00 95.40 205 A 1 
ATOM 1650 N N   . GLY A 1 206 ? -5.862  20.215  17.407  1.00 96.82 206 A 1 
ATOM 1651 C CA  . GLY A 1 206 ? -6.977  20.089  16.468  1.00 96.38 206 A 1 
ATOM 1652 C C   . GLY A 1 206 ? -6.557  19.699  15.046  1.00 96.24 206 A 1 
ATOM 1653 O O   . GLY A 1 206 ? -7.294  19.964  14.097  1.00 94.99 206 A 1 
ATOM 1654 N N   . GLN A 1 207 ? -5.379  19.096  14.886  1.00 96.93 207 A 1 
ATOM 1655 C CA  . GLN A 1 207 ? -4.895  18.595  13.596  1.00 96.92 207 A 1 
ATOM 1656 C C   . GLN A 1 207 ? -5.480  17.211  13.310  1.00 97.11 207 A 1 
ATOM 1657 O O   . GLN A 1 207 ? -5.892  16.480  14.203  1.00 96.77 207 A 1 
ATOM 1658 C CB  . GLN A 1 207 ? -3.364  18.558  13.541  1.00 96.63 207 A 1 
ATOM 1659 C CG  . GLN A 1 207 ? -2.713  19.890  13.923  1.00 95.51 207 A 1 
ATOM 1660 C CD  . GLN A 1 207 ? -1.212  19.902  13.701  1.00 94.98 207 A 1 
ATOM 1661 O OE1 . GLN A 1 207 ? -0.701  19.437  12.684  1.00 89.22 207 A 1 
ATOM 1662 N NE2 . GLN A 1 207 ? -0.441  20.441  14.612  1.00 86.90 207 A 1 
ATOM 1663 N N   . ARG A 1 208 ? -5.501  16.847  12.032  1.00 96.12 208 A 1 
ATOM 1664 C CA  . ARG A 1 208 ? -5.968  15.553  11.551  1.00 96.46 208 A 1 
ATOM 1665 C C   . ARG A 1 208 ? -4.841  14.787  10.852  1.00 96.95 208 A 1 
ATOM 1666 O O   . ARG A 1 208 ? -3.832  15.382  10.465  1.00 96.57 208 A 1 
ATOM 1667 C CB  . ARG A 1 208 ? -7.191  15.745  10.632  1.00 95.92 208 A 1 
ATOM 1668 C CG  . ARG A 1 208 ? -8.382  16.459  11.294  1.00 93.36 208 A 1 
ATOM 1669 C CD  . ARG A 1 208 ? -9.002  15.680  12.466  1.00 89.10 208 A 1 
ATOM 1670 N NE  . ARG A 1 208 ? -9.649  14.428  12.027  1.00 83.57 208 A 1 
ATOM 1671 C CZ  . ARG A 1 208 ? -10.932 14.136  12.009  1.00 78.00 208 A 1 
ATOM 1672 N NH1 . ARG A 1 208 ? -11.834 14.970  12.408  1.00 70.56 208 A 1 
ATOM 1673 N NH2 . ARG A 1 208 ? -11.341 12.980  11.592  1.00 68.74 208 A 1 
ATOM 1674 N N   . ALA A 1 209 ? -5.019  13.486  10.678  1.00 96.95 209 A 1 
ATOM 1675 C CA  . ALA A 1 209 ? -4.020  12.628  10.055  1.00 97.29 209 A 1 
ATOM 1676 C C   . ALA A 1 209 ? -4.629  11.615  9.081   1.00 97.11 209 A 1 
ATOM 1677 O O   . ALA A 1 209 ? -5.712  11.073  9.311   1.00 96.93 209 A 1 
ATOM 1678 C CB  . ALA A 1 209 ? -3.211  11.935  11.151  1.00 97.49 209 A 1 
ATOM 1679 N N   . ILE A 1 210 ? -3.881  11.329  8.019   1.00 96.91 210 A 1 
ATOM 1680 C CA  . ILE A 1 210 ? -4.011  10.097  7.242   1.00 97.29 210 A 1 
ATOM 1681 C C   . ILE A 1 210 ? -2.812  9.232   7.612   1.00 97.75 210 A 1 
ATOM 1682 O O   . ILE A 1 210 ? -1.664  9.643   7.406   1.00 97.79 210 A 1 
ATOM 1683 C CB  . ILE A 1 210 ? -4.114  10.379  5.736   1.00 96.80 210 A 1 
ATOM 1684 C CG1 . ILE A 1 210 ? -5.420  11.164  5.448   1.00 95.93 210 A 1 
ATOM 1685 C CG2 . ILE A 1 210 ? -4.084  9.067   4.932   1.00 96.34 210 A 1 
ATOM 1686 C CD1 . ILE A 1 210 ? -5.548  11.661  4.010   1.00 93.77 210 A 1 
ATOM 1687 N N   . VAL A 1 211 ? -3.069  8.071   8.190   1.00 98.04 211 A 1 
ATOM 1688 C CA  . VAL A 1 211 ? -2.013  7.119   8.554   1.00 98.39 211 A 1 
ATOM 1689 C C   . VAL A 1 211 ? -1.763  6.192   7.368   1.00 98.26 211 A 1 
ATOM 1690 O O   . VAL A 1 211 ? -2.706  5.748   6.729   1.00 98.16 211 A 1 
ATOM 1691 C CB  . VAL A 1 211 ? -2.357  6.349   9.838   1.00 98.51 211 A 1 
ATOM 1692 C CG1 . VAL A 1 211 ? -1.214  5.415   10.246  1.00 98.19 211 A 1 
ATOM 1693 C CG2 . VAL A 1 211 ? -2.609  7.311   11.008  1.00 98.11 211 A 1 
ATOM 1694 N N   . SER A 1 212 ? -0.500  5.911   7.072   1.00 98.52 212 A 1 
ATOM 1695 C CA  . SER A 1 212 ? -0.137  4.996   6.004   1.00 98.59 212 A 1 
ATOM 1696 C C   . SER A 1 212 ? 0.927   4.004   6.465   1.00 98.65 212 A 1 
ATOM 1697 O O   . SER A 1 212 ? 1.810   4.348   7.242   1.00 98.30 212 A 1 
ATOM 1698 C CB  . SER A 1 212 ? 0.324   5.777   4.780   1.00 97.82 212 A 1 
ATOM 1699 O OG  . SER A 1 212 ? 0.279   4.938   3.666   1.00 85.76 212 A 1 
ATOM 1700 N N   . MET A 1 213 ? 0.812   2.760   6.015   1.00 98.52 213 A 1 
ATOM 1701 C CA  . MET A 1 213 ? 1.717   1.670   6.356   1.00 98.41 213 A 1 
ATOM 1702 C C   . MET A 1 213 ? 1.709   0.620   5.243   1.00 98.48 213 A 1 
ATOM 1703 O O   . MET A 1 213 ? 0.775   0.574   4.440   1.00 97.86 213 A 1 
ATOM 1704 C CB  . MET A 1 213 ? 1.327   1.064   7.715   1.00 97.97 213 A 1 
ATOM 1705 C CG  . MET A 1 213 ? -0.077  0.456   7.741   1.00 97.38 213 A 1 
ATOM 1706 S SD  . MET A 1 213 ? -0.711  0.094   9.409   1.00 97.39 213 A 1 
ATOM 1707 C CE  . MET A 1 213 ? -1.062  1.765   9.972   1.00 94.35 213 A 1 
ATOM 1708 N N   . HIS A 1 214 ? 2.735   -0.239  5.193   1.00 98.49 214 A 1 
ATOM 1709 C CA  . HIS A 1 214 ? 2.749   -1.310  4.208   1.00 98.35 214 A 1 
ATOM 1710 C C   . HIS A 1 214 ? 1.838   -2.466  4.631   1.00 98.04 214 A 1 
ATOM 1711 O O   . HIS A 1 214 ? 0.873   -2.781  3.941   1.00 97.13 214 A 1 
ATOM 1712 C CB  . HIS A 1 214 ? 4.194   -1.744  3.953   1.00 98.14 214 A 1 
ATOM 1713 C CG  . HIS A 1 214 ? 4.264   -2.800  2.881   1.00 97.96 214 A 1 
ATOM 1714 N ND1 . HIS A 1 214 ? 3.870   -2.654  1.577   1.00 96.84 214 A 1 
ATOM 1715 C CD2 . HIS A 1 214 ? 4.689   -4.081  3.064   1.00 96.98 214 A 1 
ATOM 1716 C CE1 . HIS A 1 214 ? 4.052   -3.833  0.966   1.00 96.71 214 A 1 
ATOM 1717 N NE2 . HIS A 1 214 ? 4.552   -4.728  1.838   1.00 96.64 214 A 1 
ATOM 1718 N N   . ILE A 1 215 ? 2.067   -3.026  5.817   1.00 98.39 215 A 1 
ATOM 1719 C CA  . ILE A 1 215 ? 1.330   -4.177  6.350   1.00 98.24 215 A 1 
ATOM 1720 C C   . ILE A 1 215 ? 0.257   -3.685  7.333   1.00 98.29 215 A 1 
ATOM 1721 O O   . ILE A 1 215 ? 0.574   -3.110  8.375   1.00 97.96 215 A 1 
ATOM 1722 C CB  . ILE A 1 215 ? 2.286   -5.202  6.998   1.00 98.03 215 A 1 
ATOM 1723 C CG1 . ILE A 1 215 ? 3.487   -5.516  6.081   1.00 97.30 215 A 1 
ATOM 1724 C CG2 . ILE A 1 215 ? 1.497   -6.484  7.348   1.00 97.37 215 A 1 
ATOM 1725 C CD1 . ILE A 1 215 ? 4.511   -6.481  6.682   1.00 95.77 215 A 1 
ATOM 1726 N N   . CYS A 1 216 ? -1.008  -3.934  7.014   1.00 97.67 216 A 1 
ATOM 1727 C CA  . CYS A 1 216 ? -2.128  -3.582  7.885   1.00 97.32 216 A 1 
ATOM 1728 C C   . CYS A 1 216 ? -2.232  -4.531  9.100   1.00 97.44 216 A 1 
ATOM 1729 O O   . CYS A 1 216 ? -1.966  -5.719  8.954   1.00 96.14 216 A 1 
ATOM 1730 C CB  . CYS A 1 216 ? -3.431  -3.612  7.075   1.00 95.69 216 A 1 
ATOM 1731 S SG  . CYS A 1 216 ? -4.346  -2.052  7.020   1.00 85.93 216 A 1 
ATOM 1732 N N   . PRO A 1 217 ? -2.666  -4.055  10.292  1.00 97.53 217 A 1 
ATOM 1733 C CA  . PRO A 1 217 ? -3.002  -4.943  11.392  1.00 97.22 217 A 1 
ATOM 1734 C C   . PRO A 1 217 ? -4.259  -5.760  11.081  1.00 96.52 217 A 1 
ATOM 1735 O O   . PRO A 1 217 ? -5.119  -5.317  10.316  1.00 94.66 217 A 1 
ATOM 1736 C CB  . PRO A 1 217 ? -3.208  -4.028  12.599  1.00 96.87 217 A 1 
ATOM 1737 C CG  . PRO A 1 217 ? -3.757  -2.757  11.958  1.00 95.93 217 A 1 
ATOM 1738 C CD  . PRO A 1 217 ? -3.007  -2.679  10.631  1.00 97.49 217 A 1 
ATOM 1739 N N   . GLY A 1 218 ? -4.388  -6.937  11.688  1.00 94.65 218 A 1 
ATOM 1740 C CA  . GLY A 1 218 ? -5.449  -7.907  11.427  1.00 93.49 218 A 1 
ATOM 1741 C C   . GLY A 1 218 ? -4.965  -9.097  10.596  1.00 93.33 218 A 1 
ATOM 1742 O O   . GLY A 1 218 ? -3.766  -9.339  10.450  1.00 90.97 218 A 1 
ATOM 1743 N N   . VAL A 1 219 ? -5.922  -9.854  10.060  1.00 91.90 219 A 1 
ATOM 1744 C CA  . VAL A 1 219 ? -5.677  -11.120 9.355   1.00 91.44 219 A 1 
ATOM 1745 C C   . VAL A 1 219 ? -5.571  -10.932 7.842   1.00 91.99 219 A 1 
ATOM 1746 O O   . VAL A 1 219 ? -6.115  -9.987  7.287   1.00 90.53 219 A 1 
ATOM 1747 C CB  . VAL A 1 219 ? -6.744  -12.164 9.704   1.00 89.01 219 A 1 
ATOM 1748 C CG1 . VAL A 1 219 ? -6.717  -12.500 11.198  1.00 82.28 219 A 1 
ATOM 1749 C CG2 . VAL A 1 219 ? -8.162  -11.722 9.317   1.00 82.30 219 A 1 
ATOM 1750 N N   . ALA A 1 220 ? -4.882  -11.845 7.164   1.00 89.43 220 A 1 
ATOM 1751 C CA  . ALA A 1 220 ? -4.791  -11.850 5.711   1.00 88.51 220 A 1 
ATOM 1752 C C   . ALA A 1 220 ? -5.926  -12.676 5.093   1.00 88.35 220 A 1 
ATOM 1753 O O   . ALA A 1 220 ? -5.847  -13.903 5.007   1.00 84.87 220 A 1 
ATOM 1754 C CB  . ALA A 1 220 ? -3.423  -12.367 5.297   1.00 86.03 220 A 1 
ATOM 1755 N N   . GLU A 1 221 ? -6.957  -12.007 4.605   1.00 87.97 221 A 1 
ATOM 1756 C CA  . GLU A 1 221 ? -8.146  -12.623 4.021   1.00 86.71 221 A 1 
ATOM 1757 C C   . GLU A 1 221 ? -7.812  -13.508 2.810   1.00 85.62 221 A 1 
ATOM 1758 O O   . GLU A 1 221 ? -8.426  -14.548 2.614   1.00 81.72 221 A 1 
ATOM 1759 C CB  . GLU A 1 221 ? -9.154  -11.532 3.614   1.00 83.78 221 A 1 
ATOM 1760 C CG  . GLU A 1 221 ? -9.651  -10.620 4.748   1.00 78.61 221 A 1 
ATOM 1761 C CD  . GLU A 1 221 ? -8.767  -9.403  5.071   1.00 77.48 221 A 1 
ATOM 1762 O OE1 . GLU A 1 221 ? -9.256  -8.470  5.745   1.00 72.08 221 A 1 
ATOM 1763 O OE2 . GLU A 1 221 ? -7.578  -9.367  4.689   1.00 72.00 221 A 1 
ATOM 1764 N N   . ARG A 1 222 ? -6.781  -13.143 2.047   1.00 84.76 222 A 1 
ATOM 1765 C CA  . ARG A 1 222 ? -6.290  -13.920 0.902   1.00 82.45 222 A 1 
ATOM 1766 C C   . ARG A 1 222 ? -5.633  -15.248 1.296   1.00 80.82 222 A 1 
ATOM 1767 O O   . ARG A 1 222 ? -5.628  -16.185 0.503   1.00 75.54 222 A 1 
ATOM 1768 C CB  . ARG A 1 222 ? -5.324  -13.040 0.098   1.00 80.46 222 A 1 
ATOM 1769 C CG  . ARG A 1 222 ? -4.881  -13.710 -1.212  1.00 78.41 222 A 1 
ATOM 1770 C CD  . ARG A 1 222 ? -4.002  -12.765 -2.028  1.00 76.10 222 A 1 
ATOM 1771 N NE  . ARG A 1 222 ? -3.631  -13.357 -3.321  1.00 73.79 222 A 1 
ATOM 1772 C CZ  . ARG A 1 222 ? -2.986  -12.743 -4.303  1.00 70.18 222 A 1 
ATOM 1773 N NH1 . ARG A 1 222 ? -2.544  -11.530 -4.190  1.00 67.42 222 A 1 
ATOM 1774 N NH2 . ARG A 1 222 ? -2.793  -13.345 -5.428  1.00 63.58 222 A 1 
ATOM 1775 N N   . PHE A 1 223 ? -5.050  -15.324 2.485   1.00 81.92 223 A 1 
ATOM 1776 C CA  . PHE A 1 223 ? -4.220  -16.438 2.945   1.00 78.32 223 A 1 
ATOM 1777 C C   . PHE A 1 223 ? -4.846  -17.139 4.156   1.00 74.29 223 A 1 
ATOM 1778 O O   . PHE A 1 223 ? -4.212  -17.297 5.194   1.00 64.92 223 A 1 
ATOM 1779 C CB  . PHE A 1 223 ? -2.788  -15.949 3.197   1.00 76.41 223 A 1 
ATOM 1780 C CG  . PHE A 1 223 ? -2.112  -15.304 1.999   1.00 75.87 223 A 1 
ATOM 1781 C CD1 . PHE A 1 223 ? -1.770  -16.077 0.875   1.00 72.83 223 A 1 
ATOM 1782 C CD2 . PHE A 1 223 ? -1.814  -13.934 2.010   1.00 73.29 223 A 1 
ATOM 1783 C CE1 . PHE A 1 223 ? -1.135  -15.490 -0.230  1.00 69.62 223 A 1 
ATOM 1784 C CE2 . PHE A 1 223 ? -1.174  -13.334 0.910   1.00 70.33 223 A 1 
ATOM 1785 C CZ  . PHE A 1 223 ? -0.829  -14.110 -0.214  1.00 70.27 223 A 1 
ATOM 1786 N N   . ASN A 1 224 ? -6.109  -17.530 4.030   1.00 73.38 224 A 1 
ATOM 1787 C CA  . ASN A 1 224 ? -6.853  -18.271 5.053   1.00 70.92 224 A 1 
ATOM 1788 C C   . ASN A 1 224 ? -6.847  -17.599 6.437   1.00 72.21 224 A 1 
ATOM 1789 O O   . ASN A 1 224 ? -6.729  -18.276 7.456   1.00 65.41 224 A 1 
ATOM 1790 C CB  . ASN A 1 224 ? -6.376  -19.736 5.087   1.00 64.04 224 A 1 
ATOM 1791 C CG  . ASN A 1 224 ? -6.561  -20.462 3.770   1.00 58.37 224 A 1 
ATOM 1792 O OD1 . ASN A 1 224 ? -7.452  -20.178 2.994   1.00 53.80 224 A 1 
ATOM 1793 N ND2 . ASN A 1 224 ? -5.728  -21.426 3.481   1.00 53.91 224 A 1 
ATOM 1794 N N   . TYR A 1 225 ? -6.969  -16.276 6.460   1.00 76.21 225 A 1 
ATOM 1795 C CA  . TYR A 1 225 ? -7.042  -15.486 7.691   1.00 77.72 225 A 1 
ATOM 1796 C C   . TYR A 1 225 ? -5.800  -15.608 8.597   1.00 79.13 225 A 1 
ATOM 1797 O O   . TYR A 1 225 ? -5.903  -15.491 9.811   1.00 74.22 225 A 1 
ATOM 1798 C CB  . TYR A 1 225 ? -8.355  -15.763 8.429   1.00 73.85 225 A 1 
ATOM 1799 C CG  . TYR A 1 225 ? -9.589  -15.653 7.551   1.00 69.86 225 A 1 
ATOM 1800 C CD1 . TYR A 1 225 ? -10.192 -14.391 7.348   1.00 65.98 225 A 1 
ATOM 1801 C CD2 . TYR A 1 225 ? -10.123 -16.795 6.926   1.00 66.11 225 A 1 
ATOM 1802 C CE1 . TYR A 1 225 ? -11.324 -14.278 6.532   1.00 59.30 225 A 1 
ATOM 1803 C CE2 . TYR A 1 225 ? -11.260 -16.682 6.098   1.00 58.97 225 A 1 
ATOM 1804 C CZ  . TYR A 1 225 ? -11.861 -15.421 5.906   1.00 59.95 225 A 1 
ATOM 1805 O OH  . TYR A 1 225 ? -12.962 -15.306 5.115   1.00 56.15 225 A 1 
ATOM 1806 N N   . SER A 1 226 ? -4.617  -15.834 8.011   1.00 81.01 226 A 1 
ATOM 1807 C CA  . SER A 1 226 ? -3.365  -15.860 8.767   1.00 81.85 226 A 1 
ATOM 1808 C C   . SER A 1 226 ? -3.014  -14.484 9.341   1.00 84.33 226 A 1 
ATOM 1809 O O   . SER A 1 226 ? -3.150  -13.470 8.654   1.00 81.80 226 A 1 
ATOM 1810 C CB  . SER A 1 226 ? -2.211  -16.392 7.910   1.00 77.62 226 A 1 
ATOM 1811 O OG  . SER A 1 226 ? -2.024  -15.634 6.729   1.00 70.92 226 A 1 
ATOM 1812 N N   . ASP A 1 227 ? -2.510  -14.455 10.580  1.00 85.23 227 A 1 
ATOM 1813 C CA  . ASP A 1 227 ? -1.974  -13.239 11.182  1.00 86.52 227 A 1 
ATOM 1814 C C   . ASP A 1 227 ? -0.750  -12.742 10.394  1.00 88.54 227 A 1 
ATOM 1815 O O   . ASP A 1 227 ? 0.116   -13.529 10.014  1.00 86.72 227 A 1 
ATOM 1816 C CB  . ASP A 1 227 ? -1.589  -13.468 12.647  1.00 83.21 227 A 1 
ATOM 1817 C CG  . ASP A 1 227 ? -2.789  -13.798 13.536  1.00 78.58 227 A 1 
ATOM 1818 O OD1 . ASP A 1 227 ? -3.834  -13.140 13.350  1.00 73.69 227 A 1 
ATOM 1819 O OD2 . ASP A 1 227 ? -2.636  -14.704 14.378  1.00 73.85 227 A 1 
ATOM 1820 N N   . GLN A 1 228 ? -0.673  -11.435 10.163  1.00 93.25 228 A 1 
ATOM 1821 C CA  . GLN A 1 228 ? 0.437   -10.812 9.443   1.00 93.66 228 A 1 
ATOM 1822 C C   . GLN A 1 228 ? 1.456   -10.172 10.383  1.00 95.31 228 A 1 
ATOM 1823 O O   . GLN A 1 228 ? 2.643   -10.158 10.096  1.00 94.50 228 A 1 
ATOM 1824 C CB  . GLN A 1 228 ? -0.098  -9.786  8.436   1.00 91.66 228 A 1 
ATOM 1825 C CG  . GLN A 1 228 ? -0.953  -10.415 7.337   1.00 87.63 228 A 1 
ATOM 1826 C CD  . GLN A 1 228 ? -0.173  -11.470 6.544   1.00 80.22 228 A 1 
ATOM 1827 O OE1 . GLN A 1 228 ? 0.693   -11.158 5.755   1.00 72.07 228 A 1 
ATOM 1828 N NE2 . GLN A 1 228 ? -0.423  -12.742 6.762   1.00 67.07 228 A 1 
ATOM 1829 N N   . LEU A 1 229 ? 1.000   -9.667  11.519  1.00 95.26 229 A 1 
ATOM 1830 C CA  . LEU A 1 229 ? 1.859   -9.095  12.548  1.00 96.17 229 A 1 
ATOM 1831 C C   . LEU A 1 229 ? 1.996   -10.075 13.719  1.00 96.14 229 A 1 
ATOM 1832 O O   . LEU A 1 229 ? 1.125   -10.905 13.940  1.00 95.85 229 A 1 
ATOM 1833 C CB  . LEU A 1 229 ? 1.298   -7.730  12.986  1.00 96.94 229 A 1 
ATOM 1834 C CG  . LEU A 1 229 ? 1.004   -6.736  11.848  1.00 96.73 229 A 1 
ATOM 1835 C CD1 . LEU A 1 229 ? 0.580   -5.398  12.435  1.00 96.42 229 A 1 
ATOM 1836 C CD2 . LEU A 1 229 ? 2.210   -6.495  10.943  1.00 96.51 229 A 1 
ATOM 1837 N N   . TYR A 1 230 ? 3.076   -9.957  14.489  1.00 97.05 230 A 1 
ATOM 1838 C CA  . TYR A 1 230 ? 3.136   -10.638 15.775  1.00 96.80 230 A 1 
ATOM 1839 C C   . TYR A 1 230 ? 1.952   -10.195 16.655  1.00 97.01 230 A 1 
ATOM 1840 O O   . TYR A 1 230 ? 1.671   -8.994  16.686  1.00 96.84 230 A 1 
ATOM 1841 C CB  . TYR A 1 230 ? 4.459   -10.325 16.480  1.00 96.54 230 A 1 
ATOM 1842 C CG  . TYR A 1 230 ? 5.656   -11.058 15.911  1.00 95.94 230 A 1 
ATOM 1843 C CD1 . TYR A 1 230 ? 5.746   -12.449 16.054  1.00 94.40 230 A 1 
ATOM 1844 C CD2 . TYR A 1 230 ? 6.685   -10.348 15.260  1.00 94.76 230 A 1 
ATOM 1845 C CE1 . TYR A 1 230 ? 6.862   -13.139 15.544  1.00 93.42 230 A 1 
ATOM 1846 C CE2 . TYR A 1 230 ? 7.798   -11.041 14.752  1.00 93.55 230 A 1 
ATOM 1847 C CZ  . TYR A 1 230 ? 7.894   -12.436 14.887  1.00 93.82 230 A 1 
ATOM 1848 O OH  . TYR A 1 230 ? 8.956   -13.100 14.394  1.00 91.89 230 A 1 
ATOM 1849 N N   . PRO A 1 231 ? 1.275   -11.097 17.390  1.00 95.98 231 A 1 
ATOM 1850 C CA  . PRO A 1 231 ? 0.062   -10.773 18.143  1.00 95.69 231 A 1 
ATOM 1851 C C   . PRO A 1 231 ? 0.207   -9.555  19.064  1.00 96.22 231 A 1 
ATOM 1852 O O   . PRO A 1 231 ? -0.636  -8.654  19.045  1.00 95.95 231 A 1 
ATOM 1853 C CB  . PRO A 1 231 ? -0.283  -12.042 18.925  1.00 94.41 231 A 1 
ATOM 1854 C CG  . PRO A 1 231 ? 0.259   -13.156 18.026  1.00 92.16 231 A 1 
ATOM 1855 C CD  . PRO A 1 231 ? 1.519   -12.531 17.429  1.00 94.41 231 A 1 
ATOM 1856 N N   . GLN A 1 232 ? 1.325   -9.457  19.786  1.00 96.48 232 A 1 
ATOM 1857 C CA  . GLN A 1 232 ? 1.593   -8.329  20.685  1.00 96.29 232 A 1 
ATOM 1858 C C   . GLN A 1 232 ? 1.687   -6.978  19.956  1.00 97.04 232 A 1 
ATOM 1859 O O   . GLN A 1 232 ? 1.361   -5.940  20.541  1.00 96.71 232 A 1 
ATOM 1860 C CB  . GLN A 1 232 ? 2.861   -8.594  21.524  1.00 95.38 232 A 1 
ATOM 1861 C CG  . GLN A 1 232 ? 4.223   -8.593  20.806  1.00 92.28 232 A 1 
ATOM 1862 C CD  . GLN A 1 232 ? 4.615   -9.904  20.119  1.00 92.42 232 A 1 
ATOM 1863 O OE1 . GLN A 1 232 ? 3.794   -10.763 19.817  1.00 87.77 232 A 1 
ATOM 1864 N NE2 . GLN A 1 232 ? 5.883   -10.108 19.832  1.00 85.78 232 A 1 
ATOM 1865 N N   . TYR A 1 233 ? 2.124   -6.953  18.703  1.00 97.51 233 A 1 
ATOM 1866 C CA  . TYR A 1 233 ? 2.172   -5.733  17.905  1.00 97.85 233 A 1 
ATOM 1867 C C   . TYR A 1 233 ? 0.848   -5.465  17.210  1.00 98.00 233 A 1 
ATOM 1868 O O   . TYR A 1 233 ? 0.431   -4.308  17.158  1.00 97.94 233 A 1 
ATOM 1869 C CB  . TYR A 1 233 ? 3.298   -5.796  16.875  1.00 97.88 233 A 1 
ATOM 1870 C CG  . TYR A 1 233 ? 4.689   -6.018  17.428  1.00 97.78 233 A 1 
ATOM 1871 C CD1 . TYR A 1 233 ? 5.108   -5.416  18.634  1.00 96.97 233 A 1 
ATOM 1872 C CD2 . TYR A 1 233 ? 5.578   -6.834  16.705  1.00 97.00 233 A 1 
ATOM 1873 C CE1 . TYR A 1 233 ? 6.412   -5.648  19.122  1.00 96.40 233 A 1 
ATOM 1874 C CE2 . TYR A 1 233 ? 6.872   -7.067  17.189  1.00 96.41 233 A 1 
ATOM 1875 C CZ  . TYR A 1 233 ? 7.285   -6.485  18.401  1.00 96.53 233 A 1 
ATOM 1876 O OH  . TYR A 1 233 ? 8.524   -6.742  18.869  1.00 95.42 233 A 1 
ATOM 1877 N N   . ASN A 1 234 ? 0.170   -6.505  16.733  1.00 97.47 234 A 1 
ATOM 1878 C CA  . ASN A 1 234 ? -1.144  -6.388  16.127  1.00 97.32 234 A 1 
ATOM 1879 C C   . ASN A 1 234 ? -2.125  -5.693  17.069  1.00 97.69 234 A 1 
ATOM 1880 O O   . ASN A 1 234 ? -2.674  -4.649  16.730  1.00 97.67 234 A 1 
ATOM 1881 C CB  . ASN A 1 234 ? -1.639  -7.789  15.731  1.00 96.77 234 A 1 
ATOM 1882 C CG  . ASN A 1 234 ? -2.980  -7.685  15.041  1.00 95.94 234 A 1 
ATOM 1883 O OD1 . ASN A 1 234 ? -3.053  -7.301  13.881  1.00 92.49 234 A 1 
ATOM 1884 N ND2 . ASN A 1 234 ? -4.053  -7.921  15.743  1.00 91.92 234 A 1 
ATOM 1885 N N   . ASP A 1 235 ? -2.281  -6.232  18.267  1.00 96.98 235 A 1 
ATOM 1886 C CA  . ASP A 1 235 ? -3.266  -5.755  19.239  1.00 96.74 235 A 1 
ATOM 1887 C C   . ASP A 1 235 ? -2.925  -4.335  19.694  1.00 97.30 235 A 1 
ATOM 1888 O O   . ASP A 1 235 ? -3.787  -3.444  19.710  1.00 97.11 235 A 1 
ATOM 1889 C CB  . ASP A 1 235 ? -3.319  -6.721  20.426  1.00 95.62 235 A 1 
ATOM 1890 C CG  . ASP A 1 235 ? -3.823  -8.117  20.055  1.00 92.84 235 A 1 
ATOM 1891 O OD1 . ASP A 1 235 ? -4.227  -8.323  18.884  1.00 89.96 235 A 1 
ATOM 1892 O OD2 . ASP A 1 235 ? -3.805  -8.973  20.967  1.00 88.72 235 A 1 
ATOM 1893 N N   . ARG A 1 236 ? -1.634  -4.062  19.960  1.00 97.59 236 A 1 
ATOM 1894 C CA  . ARG A 1 236 ? -1.172  -2.722  20.332  1.00 98.06 236 A 1 
ATOM 1895 C C   . ARG A 1 236 ? -1.377  -1.703  19.207  1.00 98.34 236 A 1 
ATOM 1896 O O   . ARG A 1 236 ? -1.727  -0.557  19.485  1.00 98.23 236 A 1 
ATOM 1897 C CB  . ARG A 1 236 ? 0.299   -2.793  20.783  1.00 98.07 236 A 1 
ATOM 1898 C CG  . ARG A 1 236 ? 0.792   -1.458  21.377  1.00 97.05 236 A 1 
ATOM 1899 C CD  . ARG A 1 236 ? 2.223   -1.594  21.899  1.00 96.39 236 A 1 
ATOM 1900 N NE  . ARG A 1 236 ? 2.736   -0.315  22.447  1.00 94.51 236 A 1 
ATOM 1901 C CZ  . ARG A 1 236 ? 3.969   -0.060  22.848  1.00 93.28 236 A 1 
ATOM 1902 N NH1 . ARG A 1 236 ? 4.913   -0.968  22.813  1.00 90.95 236 A 1 
ATOM 1903 N NH2 . ARG A 1 236 ? 4.309   1.117   23.295  1.00 89.29 236 A 1 
ATOM 1904 N N   . LEU A 1 237 ? -1.189  -2.094  17.951  1.00 98.23 237 A 1 
ATOM 1905 C CA  . LEU A 1 237 ? -1.388  -1.213  16.805  1.00 98.42 237 A 1 
ATOM 1906 C C   . LEU A 1 237 ? -2.869  -0.918  16.567  1.00 98.55 237 A 1 
ATOM 1907 O O   . LEU A 1 237 ? -3.233  0.244   16.393  1.00 98.50 237 A 1 
ATOM 1908 C CB  . LEU A 1 237 ? -0.698  -1.817  15.564  1.00 98.45 237 A 1 
ATOM 1909 C CG  . LEU A 1 237 ? -0.786  -0.934  14.310  1.00 98.02 237 A 1 
ATOM 1910 C CD1 . LEU A 1 237 ? -0.149  0.442   14.511  1.00 97.60 237 A 1 
ATOM 1911 C CD2 . LEU A 1 237 ? -0.057  -1.624  13.155  1.00 97.64 237 A 1 
ATOM 1912 N N   . VAL A 1 238 ? -3.739  -1.935  16.620  1.00 98.22 238 A 1 
ATOM 1913 C CA  . VAL A 1 238 ? -5.200  -1.767  16.532  1.00 98.19 238 A 1 
ATOM 1914 C C   . VAL A 1 238 ? -5.685  -0.812  17.619  1.00 98.30 238 A 1 
ATOM 1915 O O   . VAL A 1 238 ? -6.361  0.174   17.322  1.00 98.24 238 A 1 
ATOM 1916 C CB  . VAL A 1 238 ? -5.925  -3.130  16.628  1.00 97.76 238 A 1 
ATOM 1917 C CG1 . VAL A 1 238 ? -7.446  -2.969  16.763  1.00 96.96 238 A 1 
ATOM 1918 C CG2 . VAL A 1 238 ? -5.665  -3.962  15.367  1.00 97.03 238 A 1 
ATOM 1919 N N   . ASP A 1 239 ? -5.281  -1.061  18.858  1.00 98.11 239 A 1 
ATOM 1920 C CA  . ASP A 1 239 ? -5.603  -0.221  20.005  1.00 98.00 239 A 1 
ATOM 1921 C C   . ASP A 1 239 ? -5.141  1.228   19.815  1.00 98.36 239 A 1 
ATOM 1922 O O   . ASP A 1 239 ? -5.905  2.161   20.073  1.00 98.05 239 A 1 
ATOM 1923 C CB  . ASP A 1 239 ? -4.940  -0.815  21.258  1.00 97.50 239 A 1 
ATOM 1924 C CG  . ASP A 1 239 ? -5.836  -1.735  22.067  1.00 95.38 239 A 1 
ATOM 1925 O OD1 . ASP A 1 239 ? -6.897  -2.169  21.570  1.00 93.11 239 A 1 
ATOM 1926 O OD2 . ASP A 1 239 ? -5.577  -1.788  23.296  1.00 91.98 239 A 1 
ATOM 1927 N N   . SER A 1 240 ? -3.913  1.410   19.351  1.00 98.39 240 A 1 
ATOM 1928 C CA  . SER A 1 240 ? -3.322  2.733   19.136  1.00 98.38 240 A 1 
ATOM 1929 C C   . SER A 1 240 ? -4.038  3.501   18.023  1.00 98.58 240 A 1 
ATOM 1930 O O   . SER A 1 240 ? -4.344  4.669   18.188  1.00 98.30 240 A 1 
ATOM 1931 C CB  . SER A 1 240 ? -1.829  2.626   18.795  1.00 97.93 240 A 1 
ATOM 1932 O OG  . SER A 1 240 ? -1.120  2.005   19.841  1.00 92.87 240 A 1 
ATOM 1933 N N   . LEU A 1 241 ? -4.365  2.849   16.918  1.00 98.46 241 A 1 
ATOM 1934 C CA  . LEU A 1 241 ? -5.094  3.472   15.813  1.00 98.51 241 A 1 
ATOM 1935 C C   . LEU A 1 241 ? -6.524  3.835   16.232  1.00 98.45 241 A 1 
ATOM 1936 O O   . LEU A 1 241 ? -6.963  4.968   16.018  1.00 98.29 241 A 1 
ATOM 1937 C CB  . LEU A 1 241 ? -5.082  2.525   14.604  1.00 98.60 241 A 1 
ATOM 1938 C CG  . LEU A 1 241 ? -3.697  2.356   13.946  1.00 98.42 241 A 1 
ATOM 1939 C CD1 . LEU A 1 241 ? -3.739  1.173   12.974  1.00 98.12 241 A 1 
ATOM 1940 C CD2 . LEU A 1 241 ? -3.269  3.602   13.172  1.00 98.05 241 A 1 
ATOM 1941 N N   . ALA A 1 242 ? -7.243  2.916   16.878  1.00 98.30 242 A 1 
ATOM 1942 C CA  . ALA A 1 242 ? -8.607  3.164   17.330  1.00 98.29 242 A 1 
ATOM 1943 C C   . ALA A 1 242 ? -8.687  4.276   18.394  1.00 98.12 242 A 1 
ATOM 1944 O O   . ALA A 1 242 ? -9.615  5.087   18.362  1.00 97.73 242 A 1 
ATOM 1945 C CB  . ALA A 1 242 ? -9.187  1.843   17.846  1.00 97.99 242 A 1 
ATOM 1946 N N   . GLU A 1 243 ? -7.694  4.379   19.285  1.00 98.28 243 A 1 
ATOM 1947 C CA  . GLU A 1 243 ? -7.616  5.428   20.308  1.00 98.29 243 A 1 
ATOM 1948 C C   . GLU A 1 243 ? -7.621  6.839   19.712  1.00 98.20 243 A 1 
ATOM 1949 O O   . GLU A 1 243 ? -8.173  7.760   20.311  1.00 97.76 243 A 1 
ATOM 1950 C CB  . GLU A 1 243 ? -6.364  5.190   21.172  1.00 97.79 243 A 1 
ATOM 1951 C CG  . GLU A 1 243 ? -6.115  6.231   22.294  1.00 94.05 243 A 1 
ATOM 1952 C CD  . GLU A 1 243 ? -7.327  6.402   23.223  1.00 92.53 243 A 1 
ATOM 1953 O OE1 . GLU A 1 243 ? -7.605  7.552   23.637  1.00 83.51 243 A 1 
ATOM 1954 O OE2 . GLU A 1 243 ? -8.069  5.426   23.467  1.00 84.89 243 A 1 
ATOM 1955 N N   . TYR A 1 244 ? -7.079  7.008   18.514  1.00 98.27 244 A 1 
ATOM 1956 C CA  . TYR A 1 244 ? -7.008  8.286   17.796  1.00 98.28 244 A 1 
ATOM 1957 C C   . TYR A 1 244 ? -8.062  8.423   16.685  1.00 97.91 244 A 1 
ATOM 1958 O O   . TYR A 1 244 ? -7.844  9.136   15.708  1.00 97.42 244 A 1 
ATOM 1959 C CB  . TYR A 1 244 ? -5.570  8.536   17.327  1.00 98.35 244 A 1 
ATOM 1960 C CG  . TYR A 1 244 ? -4.581  8.677   18.466  1.00 98.50 244 A 1 
ATOM 1961 C CD1 . TYR A 1 244 ? -4.563  9.842   19.250  1.00 98.18 244 A 1 
ATOM 1962 C CD2 . TYR A 1 244 ? -3.699  7.626   18.756  1.00 98.28 244 A 1 
ATOM 1963 C CE1 . TYR A 1 244 ? -3.669  9.954   20.338  1.00 98.07 244 A 1 
ATOM 1964 C CE2 . TYR A 1 244 ? -2.804  7.732   19.836  1.00 98.12 244 A 1 
ATOM 1965 C CZ  . TYR A 1 244 ? -2.791  8.887   20.634  1.00 98.23 244 A 1 
ATOM 1966 O OH  . TYR A 1 244 ? -1.951  8.970   21.691  1.00 97.77 244 A 1 
ATOM 1967 N N   . ASN A 1 245 ? -9.223  7.791   16.827  1.00 97.69 245 A 1 
ATOM 1968 C CA  . ASN A 1 245 ? -10.322 7.863   15.854  1.00 97.02 245 A 1 
ATOM 1969 C C   . ASN A 1 245 ? -10.866 9.281   15.605  1.00 96.86 245 A 1 
ATOM 1970 O O   . ASN A 1 245 ? -11.453 9.555   14.560  1.00 95.92 245 A 1 
ATOM 1971 C CB  . ASN A 1 245 ? -11.448 6.929   16.317  1.00 96.63 245 A 1 
ATOM 1972 C CG  . ASN A 1 245 ? -12.261 7.472   17.479  1.00 96.14 245 A 1 
ATOM 1973 O OD1 . ASN A 1 245 ? -11.763 7.903   18.500  1.00 91.54 245 A 1 
ATOM 1974 N ND2 . ASN A 1 245 ? -13.563 7.480   17.354  1.00 91.19 245 A 1 
ATOM 1975 N N   . ASP A 1 246 ? -10.672 10.196  16.558  1.00 96.85 246 A 1 
ATOM 1976 C CA  . ASP A 1 246 ? -10.983 11.616  16.454  1.00 96.67 246 A 1 
ATOM 1977 C C   . ASP A 1 246 ? -9.954  12.400  15.633  1.00 96.89 246 A 1 
ATOM 1978 O O   . ASP A 1 246 ? -10.284 13.453  15.087  1.00 96.12 246 A 1 
ATOM 1979 C CB  . ASP A 1 246 ? -11.118 12.188  17.874  1.00 96.63 246 A 1 
ATOM 1980 C CG  . ASP A 1 246 ? -9.836  12.052  18.714  1.00 96.60 246 A 1 
ATOM 1981 O OD1 . ASP A 1 246 ? -9.273  10.933  18.781  1.00 95.35 246 A 1 
ATOM 1982 O OD2 . ASP A 1 246 ? -9.415  13.035  19.343  1.00 95.00 246 A 1 
ATOM 1983 N N   . VAL A 1 247 ? -8.733  11.889  15.491  1.00 97.08 247 A 1 
ATOM 1984 C CA  . VAL A 1 247 ? -7.633  12.484  14.716  1.00 97.49 247 A 1 
ATOM 1985 C C   . VAL A 1 247 ? -7.518  11.855  13.323  1.00 97.44 247 A 1 
ATOM 1986 O O   . VAL A 1 247 ? -7.332  12.558  12.335  1.00 97.05 247 A 1 
ATOM 1987 C CB  . VAL A 1 247 ? -6.301  12.369  15.487  1.00 97.66 247 A 1 
ATOM 1988 C CG1 . VAL A 1 247 ? -5.142  13.012  14.718  1.00 97.18 247 A 1 
ATOM 1989 C CG2 . VAL A 1 247 ? -6.387  13.039  16.862  1.00 97.12 247 A 1 
ATOM 1990 N N   . ILE A 1 248 ? -7.664  10.533  13.214  1.00 96.92 248 A 1 
ATOM 1991 C CA  . ILE A 1 248 ? -7.409  9.772   11.991  1.00 97.13 248 A 1 
ATOM 1992 C C   . ILE A 1 248 ? -8.614  9.827   11.038  1.00 96.67 248 A 1 
ATOM 1993 O O   . ILE A 1 248 ? -9.720  9.434   11.395  1.00 96.16 248 A 1 
ATOM 1994 C CB  . ILE A 1 248 ? -6.972  8.328   12.339  1.00 97.57 248 A 1 
ATOM 1995 C CG1 . ILE A 1 248 ? -5.664  8.335   13.162  1.00 97.36 248 A 1 
ATOM 1996 C CG2 . ILE A 1 248 ? -6.781  7.505   11.053  1.00 97.41 248 A 1 
ATOM 1997 C CD1 . ILE A 1 248 ? -5.294  6.967   13.761  1.00 97.38 248 A 1 
ATOM 1998 N N   . LEU A 1 249 ? -8.382  10.277  9.796   1.00 96.55 249 A 1 
ATOM 1999 C CA  . LEU A 1 249 ? -9.378  10.234  8.717   1.00 95.89 249 A 1 
ATOM 2000 C C   . LEU A 1 249 ? -9.510  8.837   8.102   1.00 95.94 249 A 1 
ATOM 2001 O O   . LEU A 1 249 ? -10.585 8.462   7.650   1.00 94.17 249 A 1 
ATOM 2002 C CB  . LEU A 1 249 ? -9.005  11.224  7.603   1.00 94.29 249 A 1 
ATOM 2003 C CG  . LEU A 1 249 ? -9.487  12.667  7.834   1.00 89.57 249 A 1 
ATOM 2004 C CD1 . LEU A 1 249 ? -8.807  13.323  9.037   1.00 84.81 249 A 1 
ATOM 2005 C CD2 . LEU A 1 249 ? -9.192  13.513  6.598   1.00 84.66 249 A 1 
ATOM 2006 N N   . GLY A 1 250 ? -8.409  8.101   8.052   1.00 95.92 250 A 1 
ATOM 2007 C CA  . GLY A 1 250 ? -8.319  6.764   7.496   1.00 96.23 250 A 1 
ATOM 2008 C C   . GLY A 1 250 ? -6.888  6.239   7.547   1.00 97.19 250 A 1 
ATOM 2009 O O   . GLY A 1 250 ? -5.932  7.010   7.642   1.00 97.09 250 A 1 
ATOM 2010 N N   . VAL A 1 251 ? -6.756  4.925   7.461   1.00 97.74 251 A 1 
ATOM 2011 C CA  . VAL A 1 251 ? -5.489  4.196   7.388   1.00 97.98 251 A 1 
ATOM 2012 C C   . VAL A 1 251 ? -5.369  3.576   5.999   1.00 97.88 251 A 1 
ATOM 2013 O O   . VAL A 1 251 ? -6.314  2.970   5.516   1.00 97.62 251 A 1 
ATOM 2014 C CB  . VAL A 1 251 ? -5.404  3.127   8.490   1.00 98.11 251 A 1 
ATOM 2015 C CG1 . VAL A 1 251 ? -4.051  2.419   8.477   1.00 97.75 251 A 1 
ATOM 2016 C CG2 . VAL A 1 251 ? -5.618  3.723   9.888   1.00 97.75 251 A 1 
ATOM 2017 N N   . LEU A 1 252 ? -4.216  3.740   5.346   1.00 97.75 252 A 1 
ATOM 2018 C CA  . LEU A 1 252 ? -3.948  3.198   4.023   1.00 97.85 252 A 1 
ATOM 2019 C C   . LEU A 1 252 ? -2.848  2.144   4.104   1.00 97.90 252 A 1 
ATOM 2020 O O   . LEU A 1 252 ? -1.783  2.408   4.665   1.00 97.63 252 A 1 
ATOM 2021 C CB  . LEU A 1 252 ? -3.544  4.329   3.055   1.00 97.51 252 A 1 
ATOM 2022 C CG  . LEU A 1 252 ? -4.523  5.515   2.988   1.00 96.30 252 A 1 
ATOM 2023 C CD1 . LEU A 1 252 ? -4.028  6.484   1.916   1.00 94.32 252 A 1 
ATOM 2024 C CD2 . LEU A 1 252 ? -5.949  5.107   2.638   1.00 93.69 252 A 1 
ATOM 2025 N N   . CYS A 1 253 ? -3.108  0.967   3.542   1.00 97.90 253 A 1 
ATOM 2026 C CA  . CYS A 1 253 ? -2.198  -0.172  3.578   1.00 97.77 253 A 1 
ATOM 2027 C C   . CYS A 1 253 ? -2.050  -0.817  2.193   1.00 97.62 253 A 1 
ATOM 2028 O O   . CYS A 1 253 ? -2.860  -0.586  1.302   1.00 96.63 253 A 1 
ATOM 2029 C CB  . CYS A 1 253 ? -2.708  -1.199  4.594   1.00 97.16 253 A 1 
ATOM 2030 S SG  . CYS A 1 253 ? -3.068  -0.590  6.251   1.00 94.78 253 A 1 
ATOM 2031 N N   . GLY A 1 254 ? -1.034  -1.663  2.030   1.00 97.28 254 A 1 
ATOM 2032 C CA  . GLY A 1 254 ? -0.809  -2.531  0.869   1.00 96.95 254 A 1 
ATOM 2033 C C   . GLY A 1 254 ? -0.632  -3.992  1.295   1.00 96.48 254 A 1 
ATOM 2034 O O   . GLY A 1 254 ? -1.418  -4.501  2.097   1.00 95.30 254 A 1 
ATOM 2035 N N   . HIS A 1 255 ? 0.422   -4.642  0.790   1.00 96.01 255 A 1 
ATOM 2036 C CA  . HIS A 1 255 ? 0.959   -5.959  1.172   1.00 95.78 255 A 1 
ATOM 2037 C C   . HIS A 1 255 ? 0.126   -7.177  0.735   1.00 95.36 255 A 1 
ATOM 2038 O O   . HIS A 1 255 ? 0.681   -8.194  0.340   1.00 93.84 255 A 1 
ATOM 2039 C CB  . HIS A 1 255 ? 1.224   -5.980  2.681   1.00 95.58 255 A 1 
ATOM 2040 C CG  . HIS A 1 255 ? 1.883   -7.245  3.155   1.00 95.49 255 A 1 
ATOM 2041 N ND1 . HIS A 1 255 ? 3.125   -7.685  2.766   1.00 93.76 255 A 1 
ATOM 2042 C CD2 . HIS A 1 255 ? 1.373   -8.158  4.025   1.00 93.83 255 A 1 
ATOM 2043 C CE1 . HIS A 1 255 ? 3.361   -8.849  3.391   1.00 93.12 255 A 1 
ATOM 2044 N NE2 . HIS A 1 255 ? 2.318   -9.171  4.173   1.00 93.33 255 A 1 
ATOM 2045 N N   . LEU A 1 256 ? -1.199  -7.127  0.827   1.00 94.90 256 A 1 
ATOM 2046 C CA  . LEU A 1 256 ? -2.041  -8.285  0.534   1.00 93.93 256 A 1 
ATOM 2047 C C   . LEU A 1 256 ? -2.334  -8.484  -0.961  1.00 92.95 256 A 1 
ATOM 2048 O O   . LEU A 1 256 ? -2.822  -9.553  -1.342  1.00 90.34 256 A 1 
ATOM 2049 C CB  . LEU A 1 256 ? -3.344  -8.215  1.341   1.00 93.58 256 A 1 
ATOM 2050 C CG  . LEU A 1 256 ? -3.163  -8.297  2.864   1.00 92.49 256 A 1 
ATOM 2051 C CD1 . LEU A 1 256 ? -4.549  -8.338  3.510   1.00 90.88 256 A 1 
ATOM 2052 C CD2 . LEU A 1 256 ? -2.405  -9.549  3.303   1.00 90.38 256 A 1 
ATOM 2053 N N   . HIS A 1 257 ? -2.052  -7.485  -1.790  1.00 93.51 257 A 1 
ATOM 2054 C CA  . HIS A 1 257 ? -2.353  -7.485  -3.227  1.00 93.21 257 A 1 
ATOM 2055 C C   . HIS A 1 257 ? -3.850  -7.681  -3.526  1.00 92.32 257 A 1 
ATOM 2056 O O   . HIS A 1 257 ? -4.229  -8.274  -4.532  1.00 90.24 257 A 1 
ATOM 2057 C CB  . HIS A 1 257 ? -1.479  -8.508  -3.960  1.00 93.59 257 A 1 
ATOM 2058 C CG  . HIS A 1 257 ? 0.008   -8.306  -3.866  1.00 93.80 257 A 1 
ATOM 2059 N ND1 . HIS A 1 257 ? 0.854   -8.303  -4.952  1.00 90.91 257 A 1 
ATOM 2060 C CD2 . HIS A 1 257 ? 0.770   -8.140  -2.749  1.00 91.36 257 A 1 
ATOM 2061 C CE1 . HIS A 1 257 ? 2.097   -8.126  -4.485  1.00 90.86 257 A 1 
ATOM 2062 N NE2 . HIS A 1 257 ? 2.094   -8.030  -3.153  1.00 91.56 257 A 1 
ATOM 2063 N N   . THR A 1 258 ? -4.696  -7.239  -2.601  1.00 91.79 258 A 1 
ATOM 2064 C CA  . THR A 1 258 ? -6.151  -7.374  -2.675  1.00 91.37 258 A 1 
ATOM 2065 C C   . THR A 1 258 ? -6.832  -6.059  -2.333  1.00 91.75 258 A 1 
ATOM 2066 O O   . THR A 1 258 ? -6.256  -5.190  -1.681  1.00 90.29 258 A 1 
ATOM 2067 C CB  . THR A 1 258 ? -6.676  -8.477  -1.749  1.00 89.40 258 A 1 
ATOM 2068 O OG1 . THR A 1 258 ? -6.184  -8.344  -0.440  1.00 82.13 258 A 1 
ATOM 2069 C CG2 . THR A 1 258 ? -6.281  -9.859  -2.246  1.00 80.86 258 A 1 
ATOM 2070 N N   . ASP A 1 259 ? -8.070  -5.922  -2.776  1.00 91.08 259 A 1 
ATOM 2071 C CA  . ASP A 1 259 ? -8.945  -4.821  -2.414  1.00 91.24 259 A 1 
ATOM 2072 C C   . ASP A 1 259 ? -9.816  -5.232  -1.231  1.00 91.35 259 A 1 
ATOM 2073 O O   . ASP A 1 259 ? -10.774 -5.985  -1.383  1.00 90.56 259 A 1 
ATOM 2074 C CB  . ASP A 1 259 ? -9.767  -4.421  -3.638  1.00 89.90 259 A 1 
ATOM 2075 C CG  . ASP A 1 259 ? -10.745 -3.290  -3.338  1.00 87.97 259 A 1 
ATOM 2076 O OD1 . ASP A 1 259 ? -10.690 -2.689  -2.240  1.00 84.68 259 A 1 
ATOM 2077 O OD2 . ASP A 1 259 ? -11.496 -2.902  -4.258  1.00 83.49 259 A 1 
ATOM 2078 N N   . THR A 1 260 ? -9.477  -4.763  -0.033  1.00 92.55 260 A 1 
ATOM 2079 C CA  . THR A 1 260 ? -10.265 -5.044  1.165   1.00 93.08 260 A 1 
ATOM 2080 C C   . THR A 1 260 ? -10.228 -3.877  2.147   1.00 93.84 260 A 1 
ATOM 2081 O O   . THR A 1 260 ? -9.530  -2.877  1.951   1.00 93.81 260 A 1 
ATOM 2082 C CB  . THR A 1 260 ? -9.855  -6.385  1.804   1.00 92.19 260 A 1 
ATOM 2083 O OG1 . THR A 1 260 ? -10.770 -6.752  2.811   1.00 86.17 260 A 1 
ATOM 2084 C CG2 . THR A 1 260 ? -8.471  -6.372  2.421   1.00 86.50 260 A 1 
ATOM 2085 N N   . PHE A 1 261 ? -11.013 -3.990  3.213   1.00 94.10 261 A 1 
ATOM 2086 C CA  . PHE A 1 261 ? -11.098 -2.990  4.273   1.00 94.65 261 A 1 
ATOM 2087 C C   . PHE A 1 261 ? -11.126 -3.658  5.646   1.00 94.75 261 A 1 
ATOM 2088 O O   . PHE A 1 261 ? -11.490 -4.821  5.791   1.00 94.49 261 A 1 
ATOM 2089 C CB  . PHE A 1 261 ? -12.325 -2.103  4.061   1.00 94.89 261 A 1 
ATOM 2090 C CG  . PHE A 1 261 ? -13.655 -2.813  4.223   1.00 95.21 261 A 1 
ATOM 2091 C CD1 . PHE A 1 261 ? -14.279 -3.404  3.104   1.00 94.23 261 A 1 
ATOM 2092 C CD2 . PHE A 1 261 ? -14.262 -2.901  5.484   1.00 94.40 261 A 1 
ATOM 2093 C CE1 . PHE A 1 261 ? -15.505 -4.076  3.253   1.00 93.51 261 A 1 
ATOM 2094 C CE2 . PHE A 1 261 ? -15.493 -3.573  5.633   1.00 93.68 261 A 1 
ATOM 2095 C CZ  . PHE A 1 261 ? -16.109 -4.159  4.522   1.00 93.81 261 A 1 
ATOM 2096 N N   . ARG A 1 262 ? -10.783 -2.883  6.683   1.00 96.51 262 A 1 
ATOM 2097 C CA  . ARG A 1 262 ? -10.888 -3.299  8.083   1.00 96.40 262 A 1 
ATOM 2098 C C   . ARG A 1 262 ? -11.496 -2.191  8.924   1.00 97.02 262 A 1 
ATOM 2099 O O   . ARG A 1 262 ? -11.162 -1.018  8.752   1.00 96.62 262 A 1 
ATOM 2100 C CB  . ARG A 1 262 ? -9.520  -3.710  8.632   1.00 95.20 262 A 1 
ATOM 2101 C CG  . ARG A 1 262 ? -8.957  -4.902  7.843   1.00 91.30 262 A 1 
ATOM 2102 C CD  . ARG A 1 262 ? -7.608  -5.340  8.376   1.00 89.92 262 A 1 
ATOM 2103 N NE  . ARG A 1 262 ? -7.111  -6.440  7.552   1.00 88.34 262 A 1 
ATOM 2104 C CZ  . ARG A 1 262 ? -5.867  -6.749  7.293   1.00 88.06 262 A 1 
ATOM 2105 N NH1 . ARG A 1 262 ? -4.868  -6.109  7.831   1.00 80.80 262 A 1 
ATOM 2106 N NH2 . ARG A 1 262 ? -5.626  -7.708  6.470   1.00 82.96 262 A 1 
ATOM 2107 N N   . ILE A 1 263 ? -12.362 -2.580  9.846   1.00 97.16 263 A 1 
ATOM 2108 C CA  . ILE A 1 263 ? -12.862 -1.700  10.899  1.00 97.41 263 A 1 
ATOM 2109 C C   . ILE A 1 263 ? -12.034 -2.003  12.149  1.00 97.48 263 A 1 
ATOM 2110 O O   . ILE A 1 263 ? -12.299 -2.978  12.858  1.00 97.06 263 A 1 
ATOM 2111 C CB  . ILE A 1 263 ? -14.380 -1.890  11.111  1.00 97.43 263 A 1 
ATOM 2112 C CG1 . ILE A 1 263 ? -15.153 -1.744  9.776   1.00 96.78 263 A 1 
ATOM 2113 C CG2 . ILE A 1 263 ? -14.861 -0.860  12.158  1.00 96.76 263 A 1 
ATOM 2114 C CD1 . ILE A 1 263 ? -16.651 -2.043  9.895   1.00 94.79 263 A 1 
ATOM 2115 N N   . LEU A 1 264 ? -10.999 -1.209  12.387  1.00 97.71 264 A 1 
ATOM 2116 C CA  . LEU A 1 264 ? -10.147 -1.335  13.558  1.00 97.78 264 A 1 
ATOM 2117 C C   . LEU A 1 264 ? -10.865 -0.718  14.752  1.00 97.81 264 A 1 
ATOM 2118 O O   . LEU A 1 264 ? -11.287 0.439   14.679  1.00 97.57 264 A 1 
ATOM 2119 C CB  . LEU A 1 264 ? -8.794  -0.645  13.303  1.00 97.67 264 A 1 
ATOM 2120 C CG  . LEU A 1 264 ? -8.066  -1.094  12.021  1.00 97.19 264 A 1 
ATOM 2121 C CD1 . LEU A 1 264 ? -6.750  -0.324  11.903  1.00 96.48 264 A 1 
ATOM 2122 C CD2 . LEU A 1 264 ? -7.769  -2.594  12.016  1.00 96.30 264 A 1 
ATOM 2123 N N   . SER A 1 265 ? -11.034 -1.466  15.840  1.00 97.42 265 A 1 
ATOM 2124 C CA  . SER A 1 265 ? -11.864 -1.020  16.957  1.00 97.12 265 A 1 
ATOM 2125 C C   . SER A 1 265 ? -11.255 -1.297  18.324  1.00 96.90 265 A 1 
ATOM 2126 O O   . SER A 1 265 ? -10.687 -2.364  18.556  1.00 95.80 265 A 1 
ATOM 2127 C CB  . SER A 1 265 ? -13.264 -1.627  16.872  1.00 96.09 265 A 1 
ATOM 2128 O OG  . SER A 1 265 ? -13.230 -3.029  17.021  1.00 89.08 265 A 1 
ATOM 2129 N N   . LYS A 1 266 ? -11.487 -0.359  19.264  1.00 96.26 266 A 1 
ATOM 2130 C CA  . LYS A 1 266 ? -11.245 -0.507  20.698  1.00 95.64 266 A 1 
ATOM 2131 C C   . LYS A 1 266 ? -12.466 0.023   21.453  1.00 96.21 266 A 1 
ATOM 2132 O O   . LYS A 1 266 ? -12.693 1.230   21.521  1.00 95.06 266 A 1 
ATOM 2133 C CB  . LYS A 1 266 ? -9.962  0.234   21.074  1.00 94.02 266 A 1 
ATOM 2134 C CG  . LYS A 1 266 ? -9.628  0.053   22.560  1.00 90.85 266 A 1 
ATOM 2135 C CD  . LYS A 1 266 ? -8.313  0.777   22.883  1.00 86.57 266 A 1 
ATOM 2136 C CE  . LYS A 1 266 ? -7.850  0.438   24.302  1.00 80.07 266 A 1 
ATOM 2137 N NZ  . LYS A 1 266 ? -6.378  0.516   24.396  1.00 71.84 266 A 1 
ATOM 2138 N N   . GLY A 1 267 ? -13.285 -0.880  21.971  1.00 94.49 267 A 1 
ATOM 2139 C CA  . GLY A 1 267 ? -14.586 -0.521  22.535  1.00 94.49 267 A 1 
ATOM 2140 C C   . GLY A 1 267 ? -15.468 0.164   21.483  1.00 95.67 267 A 1 
ATOM 2141 O O   . GLY A 1 267 ? -15.759 -0.416  20.447  1.00 93.93 267 A 1 
ATOM 2142 N N   . ASN A 1 268 ? -15.885 1.395   21.748  1.00 96.12 268 A 1 
ATOM 2143 C CA  . ASN A 1 268 ? -16.703 2.192   20.830  1.00 96.24 268 A 1 
ATOM 2144 C C   . ASN A 1 268 ? -15.888 3.046   19.834  1.00 96.98 268 A 1 
ATOM 2145 O O   . ASN A 1 268 ? -16.479 3.669   18.951  1.00 95.77 268 A 1 
ATOM 2146 C CB  . ASN A 1 268 ? -17.673 3.057   21.650  1.00 94.98 268 A 1 
ATOM 2147 C CG  . ASN A 1 268 ? -16.996 4.129   22.494  1.00 88.59 268 A 1 
ATOM 2148 O OD1 . ASN A 1 268 ? -15.821 4.071   22.813  1.00 78.39 268 A 1 
ATOM 2149 N ND2 . ASN A 1 268 ? -17.713 5.135   22.905  1.00 79.19 268 A 1 
ATOM 2150 N N   . LYS A 1 269 ? -14.562 3.107   19.978  1.00 97.15 269 A 1 
ATOM 2151 C CA  . LYS A 1 269 ? -13.682 3.851   19.078  1.00 97.57 269 A 1 
ATOM 2152 C C   . LYS A 1 269 ? -13.360 3.008   17.852  1.00 97.88 269 A 1 
ATOM 2153 O O   . LYS A 1 269 ? -12.962 1.856   17.998  1.00 97.30 269 A 1 
ATOM 2154 C CB  . LYS A 1 269 ? -12.395 4.271   19.803  1.00 97.40 269 A 1 
ATOM 2155 C CG  . LYS A 1 269 ? -12.655 5.212   20.987  1.00 96.37 269 A 1 
ATOM 2156 C CD  . LYS A 1 269 ? -11.319 5.631   21.603  1.00 94.46 269 A 1 
ATOM 2157 C CE  . LYS A 1 269 ? -11.509 6.585   22.776  1.00 90.02 269 A 1 
ATOM 2158 N NZ  . LYS A 1 269 ? -10.209 7.020   23.308  1.00 82.19 269 A 1 
ATOM 2159 N N   . LYS A 1 270 ? -13.534 3.581   16.657  1.00 97.51 270 A 1 
ATOM 2160 C CA  . LYS A 1 270 ? -13.385 2.863   15.391  1.00 97.72 270 A 1 
ATOM 2161 C C   . LYS A 1 270 ? -12.673 3.722   14.354  1.00 97.77 270 A 1 
ATOM 2162 O O   . LYS A 1 270 ? -12.970 4.905   14.234  1.00 97.00 270 A 1 
ATOM 2163 C CB  . LYS A 1 270 ? -14.761 2.423   14.850  1.00 97.46 270 A 1 
ATOM 2164 C CG  . LYS A 1 270 ? -15.480 1.447   15.793  1.00 96.82 270 A 1 
ATOM 2165 C CD  . LYS A 1 270 ? -16.875 1.101   15.275  1.00 95.91 270 A 1 
ATOM 2166 C CE  . LYS A 1 270 ? -17.590 0.241   16.320  1.00 92.58 270 A 1 
ATOM 2167 N NZ  . LYS A 1 270 ? -18.999 0.003   15.954  1.00 86.62 270 A 1 
ATOM 2168 N N   . VAL A 1 271 ? -11.785 3.098   13.580  1.00 97.85 271 A 1 
ATOM 2169 C CA  . VAL A 1 271 ? -11.076 3.709   12.452  1.00 97.72 271 A 1 
ATOM 2170 C C   . VAL A 1 271 ? -11.151 2.776   11.248  1.00 97.72 271 A 1 
ATOM 2171 O O   . VAL A 1 271 ? -11.040 1.558   11.390  1.00 96.98 271 A 1 
ATOM 2172 C CB  . VAL A 1 271 ? -9.617  4.032   12.823  1.00 96.29 271 A 1 
ATOM 2173 C CG1 . VAL A 1 271 ? -8.764  4.455   11.623  1.00 85.86 271 A 1 
ATOM 2174 C CG2 . VAL A 1 271 ? -9.580  5.188   13.815  1.00 85.40 271 A 1 
ATOM 2175 N N   . MET A 1 272 ? -11.333 3.349   10.057  1.00 96.74 272 A 1 
ATOM 2176 C CA  . MET A 1 272 ? -11.273 2.585   8.816   1.00 96.68 272 A 1 
ATOM 2177 C C   . MET A 1 272 ? -9.831  2.391   8.350   1.00 96.90 272 A 1 
ATOM 2178 O O   . MET A 1 272 ? -9.088  3.364   8.244   1.00 96.82 272 A 1 
ATOM 2179 C CB  . MET A 1 272 ? -12.066 3.281   7.703   1.00 96.10 272 A 1 
ATOM 2180 C CG  . MET A 1 272 ? -13.571 3.192   7.924   1.00 94.04 272 A 1 
ATOM 2181 S SD  . MET A 1 272 ? -14.231 1.529   8.191   1.00 94.58 272 A 1 
ATOM 2182 C CE  . MET A 1 272 ? -13.658 0.669   6.701   1.00 90.97 272 A 1 
ATOM 2183 N N   . ALA A 1 273 ? -9.491  1.163   7.992   1.00 97.12 273 A 1 
ATOM 2184 C CA  . ALA A 1 273 ? -8.287  0.845   7.238   1.00 97.10 273 A 1 
ATOM 2185 C C   . ALA A 1 273 ? -8.654  0.274   5.864   1.00 96.94 273 A 1 
ATOM 2186 O O   . ALA A 1 273 ? -9.559  -0.551  5.741   1.00 96.46 273 A 1 
ATOM 2187 C CB  . ALA A 1 273 ? -7.396  -0.088  8.055   1.00 97.28 273 A 1 
ATOM 2188 N N   . PHE A 1 274 ? -7.949  0.733   4.840   1.00 95.98 274 A 1 
ATOM 2189 C CA  . PHE A 1 274 ? -8.155  0.372   3.448   1.00 95.76 274 A 1 
ATOM 2190 C C   . PHE A 1 274 ? -6.897  -0.278  2.898   1.00 96.01 274 A 1 
ATOM 2191 O O   . PHE A 1 274 ? -5.845  0.371   2.847   1.00 95.77 274 A 1 
ATOM 2192 C CB  . PHE A 1 274 ? -8.531  1.616   2.635   1.00 95.58 274 A 1 
ATOM 2193 C CG  . PHE A 1 274 ? -9.765  2.323   3.149   1.00 95.51 274 A 1 
ATOM 2194 C CD1 . PHE A 1 274 ? -11.035 1.770   2.904   1.00 94.37 274 A 1 
ATOM 2195 C CD2 . PHE A 1 274 ? -9.646  3.504   3.903   1.00 94.54 274 A 1 
ATOM 2196 C CE1 . PHE A 1 274 ? -12.174 2.394   3.424   1.00 93.87 274 A 1 
ATOM 2197 C CE2 . PHE A 1 274 ? -10.789 4.123   4.419   1.00 93.92 274 A 1 
ATOM 2198 C CZ  . PHE A 1 274 ? -12.057 3.567   4.185   1.00 94.09 274 A 1 
ATOM 2199 N N   . ILE A 1 275 ? -6.997  -1.515  2.471   1.00 95.74 275 A 1 
ATOM 2200 C CA  . ILE A 1 275 ? -5.928  -2.235  1.793   1.00 95.58 275 A 1 
ATOM 2201 C C   . ILE A 1 275 ? -6.111  -1.991  0.298   1.00 95.03 275 A 1 
ATOM 2202 O O   . ILE A 1 275 ? -7.161  -2.291  -0.267  1.00 93.75 275 A 1 
ATOM 2203 C CB  . ILE A 1 275 ? -5.903  -3.731  2.180   1.00 95.11 275 A 1 
ATOM 2204 C CG1 . ILE A 1 275 ? -5.657  -3.958  3.689   1.00 93.64 275 A 1 
ATOM 2205 C CG2 . ILE A 1 275 ? -4.780  -4.428  1.401   1.00 93.50 275 A 1 
ATOM 2206 C CD1 . ILE A 1 275 ? -6.870  -3.757  4.590   1.00 87.31 275 A 1 
ATOM 2207 N N   . GLY A 1 276 ? -5.122  -1.342  -0.323  1.00 93.90 276 A 1 
ATOM 2208 C CA  . GLY A 1 276 ? -5.135  -1.040  -1.747  1.00 93.38 276 A 1 
ATOM 2209 C C   . GLY A 1 276 ? -4.771  -2.259  -2.593  1.00 93.01 276 A 1 
ATOM 2210 O O   . GLY A 1 276 ? -3.908  -3.028  -2.190  1.00 91.41 276 A 1 
ATOM 2211 N N   . PRO A 1 277 ? -5.404  -2.438  -3.767  1.00 92.79 277 A 1 
ATOM 2212 C CA  . PRO A 1 277 ? -5.003  -3.475  -4.702  1.00 92.40 277 A 1 
ATOM 2213 C C   . PRO A 1 277 ? -3.610  -3.176  -5.276  1.00 92.95 277 A 1 
ATOM 2214 O O   . PRO A 1 277 ? -3.214  -2.014  -5.393  1.00 92.44 277 A 1 
ATOM 2215 C CB  . PRO A 1 277 ? -6.084  -3.470  -5.776  1.00 91.25 277 A 1 
ATOM 2216 C CG  . PRO A 1 277 ? -6.505  -2.001  -5.824  1.00 89.97 277 A 1 
ATOM 2217 C CD  . PRO A 1 277 ? -6.413  -1.574  -4.365  1.00 91.53 277 A 1 
ATOM 2218 N N   . SER A 1 278 ? -2.876  -4.217  -5.651  1.00 93.27 278 A 1 
ATOM 2219 C CA  . SER A 1 278 ? -1.507  -4.090  -6.159  1.00 93.58 278 A 1 
ATOM 2220 C C   . SER A 1 278 ? -1.433  -3.628  -7.615  1.00 93.50 278 A 1 
ATOM 2221 O O   . SER A 1 278 ? -2.315  -3.900  -8.426  1.00 92.98 278 A 1 
ATOM 2222 C CB  . SER A 1 278 ? -0.754  -5.409  -5.992  1.00 92.91 278 A 1 
ATOM 2223 O OG  . SER A 1 278 ? -1.371  -6.446  -6.721  1.00 89.97 278 A 1 
ATOM 2224 N N   . VAL A 1 279 ? -0.322  -2.987  -7.963  1.00 94.44 279 A 1 
ATOM 2225 C CA  . VAL A 1 279 ? 0.088   -2.812  -9.363  1.00 94.33 279 A 1 
ATOM 2226 C C   . VAL A 1 279 ? 0.603   -4.131  -9.943  1.00 93.83 279 A 1 
ATOM 2227 O O   . VAL A 1 279 ? 0.418   -4.402  -11.125 1.00 92.56 279 A 1 
ATOM 2228 C CB  . VAL A 1 279 ? 1.174   -1.726  -9.471  1.00 94.21 279 A 1 
ATOM 2229 C CG1 . VAL A 1 279 ? 1.733   -1.587  -10.895 1.00 92.70 279 A 1 
ATOM 2230 C CG2 . VAL A 1 279 ? 0.624   -0.359  -9.043  1.00 92.99 279 A 1 
ATOM 2231 N N   . ASP A 1 280 ? 1.241   -4.928  -9.105  1.00 93.53 280 A 1 
ATOM 2232 C CA  . ASP A 1 280 ? 1.776   -6.234  -9.457  1.00 92.32 280 A 1 
ATOM 2233 C C   . ASP A 1 280 ? 0.681   -7.238  -9.868  1.00 91.72 280 A 1 
ATOM 2234 O O   . ASP A 1 280 ? -0.446  -7.207  -9.373  1.00 87.54 280 A 1 
ATOM 2235 C CB  . ASP A 1 280 ? 2.568   -6.755  -8.261  1.00 88.92 280 A 1 
ATOM 2236 C CG  . ASP A 1 280 ? 3.039   -8.173  -8.511  1.00 85.15 280 A 1 
ATOM 2237 O OD1 . ASP A 1 280 ? 3.720   -8.385  -9.529  1.00 77.78 280 A 1 
ATOM 2238 O OD2 . ASP A 1 280 ? 2.633   -9.052  -7.733  1.00 78.28 280 A 1 
ATOM 2239 N N   . THR A 1 281 ? 1.040   -8.147  -10.766 1.00 90.86 281 A 1 
ATOM 2240 C CA  . THR A 1 281 ? 0.134   -9.146  -11.354 1.00 89.54 281 A 1 
ATOM 2241 C C   . THR A 1 281 ? 0.335   -10.558 -10.813 1.00 88.35 281 A 1 
ATOM 2242 O O   . THR A 1 281 ? -0.511  -11.425 -11.038 1.00 84.65 281 A 1 
ATOM 2243 C CB  . THR A 1 281 ? 0.254   -9.138  -12.881 1.00 88.02 281 A 1 
ATOM 2244 O OG1 . THR A 1 281 ? 1.581   -9.302  -13.305 1.00 84.87 281 A 1 
ATOM 2245 C CG2 . THR A 1 281 ? -0.227  -7.826  -13.470 1.00 83.07 281 A 1 
ATOM 2246 N N   . TRP A 1 282 ? 1.401   -10.799 -10.060 1.00 87.47 282 A 1 
ATOM 2247 C CA  . TRP A 1 282 ? 1.723   -12.118 -9.546  1.00 83.96 282 A 1 
ATOM 2248 C C   . TRP A 1 282 ? 0.585   -12.710 -8.700  1.00 81.71 282 A 1 
ATOM 2249 O O   . TRP A 1 282 ? -0.084  -12.012 -7.929  1.00 73.07 282 A 1 
ATOM 2250 C CB  . TRP A 1 282 ? 3.047   -12.069 -8.769  1.00 79.21 282 A 1 
ATOM 2251 C CG  . TRP A 1 282 ? 3.715   -13.369 -8.422  1.00 74.33 282 A 1 
ATOM 2252 C CD1 . TRP A 1 282 ? 3.112   -14.549 -8.173  1.00 64.78 282 A 1 
ATOM 2253 C CD2 . TRP A 1 282 ? 5.136   -13.644 -8.248  1.00 68.49 282 A 1 
ATOM 2254 N NE1 . TRP A 1 282 ? 4.037   -15.505 -7.852  1.00 59.75 282 A 1 
ATOM 2255 C CE2 . TRP A 1 282 ? 5.306   -15.008 -7.866  1.00 63.38 282 A 1 
ATOM 2256 C CE3 . TRP A 1 282 ? 6.294   -12.873 -8.356  1.00 57.22 282 A 1 
ATOM 2257 C CZ2 . TRP A 1 282 ? 6.561   -15.568 -7.599  1.00 57.83 282 A 1 
ATOM 2258 C CZ3 . TRP A 1 282 ? 7.558   -13.425 -8.097  1.00 54.22 282 A 1 
ATOM 2259 C CH2 . TRP A 1 282 ? 7.692   -14.755 -7.712  1.00 54.17 282 A 1 
ATOM 2260 N N   . LEU A 1 283 ? 0.415   -14.025 -8.785  1.00 78.93 283 A 1 
ATOM 2261 C CA  . LEU A 1 283 ? -0.641  -14.812 -8.129  1.00 76.65 283 A 1 
ATOM 2262 C C   . LEU A 1 283 ? -2.048  -14.530 -8.674  1.00 77.93 283 A 1 
ATOM 2263 O O   . LEU A 1 283 ? -3.034  -14.645 -7.946  1.00 72.81 283 A 1 
ATOM 2264 C CB  . LEU A 1 283 ? -0.562  -14.701 -6.593  1.00 71.58 283 A 1 
ATOM 2265 C CG  . LEU A 1 283 ? 0.783   -15.056 -5.957  1.00 66.80 283 A 1 
ATOM 2266 C CD1 . LEU A 1 283 ? 0.763   -14.731 -4.464  1.00 64.48 283 A 1 
ATOM 2267 C CD2 . LEU A 1 283 ? 1.116   -16.539 -6.123  1.00 64.13 283 A 1 
ATOM 2268 N N   . GLY A 1 284 ? -2.135  -14.181 -9.951  1.00 82.21 284 A 1 
ATOM 2269 C CA  . GLY A 1 284 ? -3.396  -14.003 -10.641 1.00 81.99 284 A 1 
ATOM 2270 C C   . GLY A 1 284 ? -4.183  -12.817 -10.104 1.00 83.75 284 A 1 
ATOM 2271 O O   . GLY A 1 284 ? -5.312  -12.994 -9.652  1.00 80.61 284 A 1 
ATOM 2272 N N   . THR A 1 285 ? -3.589  -11.627 -10.078 1.00 85.31 285 A 1 
ATOM 2273 C CA  . THR A 1 285 ? -4.260  -10.373 -9.717  1.00 85.90 285 A 1 
ATOM 2274 C C   . THR A 1 285 ? -4.131  -9.390  -10.870 1.00 87.87 285 A 1 
ATOM 2275 O O   . THR A 1 285 ? -3.027  -9.150  -11.350 1.00 86.42 285 A 1 
ATOM 2276 C CB  . THR A 1 285 ? -3.689  -9.776  -8.425  1.00 82.37 285 A 1 
ATOM 2277 O OG1 . THR A 1 285 ? -3.597  -10.762 -7.413  1.00 74.68 285 A 1 
ATOM 2278 C CG2 . THR A 1 285 ? -4.579  -8.678  -7.871  1.00 73.03 285 A 1 
ATOM 2279 N N   . SER A 1 286 ? -5.243  -8.827  -11.324 1.00 88.35 286 A 1 
ATOM 2280 C CA  . SER A 1 286 ? -5.201  -7.762  -12.322 1.00 89.14 286 A 1 
ATOM 2281 C C   . SER A 1 286 ? -4.539  -6.511  -11.740 1.00 90.26 286 A 1 
ATOM 2282 O O   . SER A 1 286 ? -4.833  -6.167  -10.593 1.00 89.76 286 A 1 
ATOM 2283 C CB  . SER A 1 286 ? -6.601  -7.425  -12.826 1.00 87.41 286 A 1 
ATOM 2284 O OG  . SER A 1 286 ? -7.113  -8.510  -13.578 1.00 83.70 286 A 1 
ATOM 2285 N N   . PRO A 1 287 ? -3.665  -5.814  -12.484 1.00 91.73 287 A 1 
ATOM 2286 C CA  . PRO A 1 287 ? -3.034  -4.607  -11.985 1.00 92.11 287 A 1 
ATOM 2287 C C   . PRO A 1 287 ? -4.092  -3.541  -11.716 1.00 92.48 287 A 1 
ATOM 2288 O O   . PRO A 1 287 ? -4.951  -3.276  -12.561 1.00 91.26 287 A 1 
ATOM 2289 C CB  . PRO A 1 287 ? -2.044  -4.183  -13.063 1.00 91.21 287 A 1 
ATOM 2290 C CG  . PRO A 1 287 ? -2.660  -4.756  -14.338 1.00 88.47 287 A 1 
ATOM 2291 C CD  . PRO A 1 287 ? -3.330  -6.046  -13.867 1.00 91.01 287 A 1 
ATOM 2292 N N   . SER A 1 288 ? -4.024  -2.918  -10.539 1.00 91.92 288 A 1 
ATOM 2293 C CA  . SER A 1 288 ? -4.991  -1.908  -10.134 1.00 91.81 288 A 1 
ATOM 2294 C C   . SER A 1 288 ? -4.339  -0.831  -9.276  1.00 92.83 288 A 1 
ATOM 2295 O O   . SER A 1 288 ? -3.333  -1.039  -8.606  1.00 92.33 288 A 1 
ATOM 2296 C CB  . SER A 1 288 ? -6.164  -2.573  -9.411  1.00 89.63 288 A 1 
ATOM 2297 O OG  . SER A 1 288 ? -7.246  -1.667  -9.310  1.00 77.06 288 A 1 
ATOM 2298 N N   . ILE A 1 289 ? -4.918  0.363   -9.329  1.00 92.27 289 A 1 
ATOM 2299 C CA  . ILE A 1 289 ? -4.531  1.509   -8.513  1.00 92.45 289 A 1 
ATOM 2300 C C   . ILE A 1 289 ? -5.784  2.177   -7.971  1.00 92.58 289 A 1 
ATOM 2301 O O   . ILE A 1 289 ? -6.844  2.145   -8.596  1.00 91.55 289 A 1 
ATOM 2302 C CB  . ILE A 1 289 ? -3.650  2.512   -9.292  1.00 91.29 289 A 1 
ATOM 2303 C CG1 . ILE A 1 289 ? -4.364  3.036   -10.558 1.00 86.25 289 A 1 
ATOM 2304 C CG2 . ILE A 1 289 ? -2.302  1.868   -9.614  1.00 85.21 289 A 1 
ATOM 2305 C CD1 . ILE A 1 289 ? -3.579  4.113   -11.313 1.00 84.42 289 A 1 
ATOM 2306 N N   . ARG A 1 290 ? -5.648  2.843   -6.825  1.00 93.58 290 A 1 
ATOM 2307 C CA  . ARG A 1 290 ? -6.765  3.488   -6.152  1.00 93.65 290 A 1 
ATOM 2308 C C   . ARG A 1 290 ? -6.602  4.999   -6.125  1.00 94.03 290 A 1 
ATOM 2309 O O   . ARG A 1 290 ? -5.503  5.514   -5.950  1.00 93.72 290 A 1 
ATOM 2310 C CB  . ARG A 1 290 ? -6.928  2.853   -4.762  1.00 93.05 290 A 1 
ATOM 2311 C CG  . ARG A 1 290 ? -8.135  3.399   -4.007  1.00 91.08 290 A 1 
ATOM 2312 C CD  . ARG A 1 290 ? -8.324  2.658   -2.679  1.00 89.74 290 A 1 
ATOM 2313 N NE  . ARG A 1 290 ? -8.893  1.316   -2.854  1.00 87.42 290 A 1 
ATOM 2314 C CZ  . ARG A 1 290 ? -8.994  0.397   -1.920  1.00 87.58 290 A 1 
ATOM 2315 N NH1 . ARG A 1 290 ? -8.528  0.561   -0.724  1.00 81.26 290 A 1 
ATOM 2316 N NH2 . ARG A 1 290 ? -9.583  -0.730  -2.151  1.00 81.96 290 A 1 
ATOM 2317 N N   . LYS A 1 291 ? -7.722  5.716   -6.253  1.00 91.88 291 A 1 
ATOM 2318 C CA  . LYS A 1 291 ? -7.797  7.160   -6.010  1.00 91.77 291 A 1 
ATOM 2319 C C   . LYS A 1 291 ? -8.864  7.448   -4.964  1.00 91.46 291 A 1 
ATOM 2320 O O   . LYS A 1 291 ? -9.984  6.965   -5.095  1.00 90.94 291 A 1 
ATOM 2321 C CB  . LYS A 1 291 ? -8.051  7.903   -7.327  1.00 90.58 291 A 1 
ATOM 2322 C CG  . LYS A 1 291 ? -7.802  9.414   -7.168  1.00 89.12 291 A 1 
ATOM 2323 C CD  . LYS A 1 291 ? -7.829  10.178  -8.495  1.00 87.66 291 A 1 
ATOM 2324 C CE  . LYS A 1 291 ? -9.228  10.220  -9.129  1.00 81.81 291 A 1 
ATOM 2325 N NZ  . LYS A 1 291 ? -9.364  11.366  -10.047 1.00 78.03 291 A 1 
ATOM 2326 N N   . TYR A 1 292 ? -8.530  8.237   -3.952  1.00 93.09 292 A 1 
ATOM 2327 C CA  . TYR A 1 292 ? -9.451  8.687   -2.910  1.00 92.83 292 A 1 
ATOM 2328 C C   . TYR A 1 292 ? -9.909  10.115  -3.187  1.00 92.57 292 A 1 
ATOM 2329 O O   . TYR A 1 292 ? -9.076  10.957  -3.524  1.00 91.60 292 A 1 
ATOM 2330 C CB  . TYR A 1 292 ? -8.772  8.618   -1.538  1.00 93.42 292 A 1 
ATOM 2331 C CG  . TYR A 1 292 ? -8.394  7.211   -1.111  1.00 94.00 292 A 1 
ATOM 2332 C CD1 . TYR A 1 292 ? -9.305  6.441   -0.370  1.00 91.98 292 A 1 
ATOM 2333 C CD2 . TYR A 1 292 ? -7.138  6.675   -1.460  1.00 92.50 292 A 1 
ATOM 2334 C CE1 . TYR A 1 292 ? -8.968  5.133   0.024   1.00 91.53 292 A 1 
ATOM 2335 C CE2 . TYR A 1 292 ? -6.807  5.370   -1.072  1.00 92.13 292 A 1 
ATOM 2336 C CZ  . TYR A 1 292 ? -7.716  4.591   -0.330  1.00 93.32 292 A 1 
ATOM 2337 O OH  . TYR A 1 292 ? -7.399  3.331   0.049   1.00 92.94 292 A 1 
ATOM 2338 N N   . ASP A 1 293 ? -11.187 10.409  -2.959  1.00 90.47 293 A 1 
ATOM 2339 C CA  . ASP A 1 293 ? -11.642 11.758  -2.664  1.00 90.39 293 A 1 
ATOM 2340 C C   . ASP A 1 293 ? -11.522 11.977  -1.146  1.00 90.81 293 A 1 
ATOM 2341 O O   . ASP A 1 293 ? -12.297 11.451  -0.345  1.00 90.25 293 A 1 
ATOM 2342 C CB  . ASP A 1 293 ? -13.058 12.013  -3.191  1.00 89.40 293 A 1 
ATOM 2343 C CG  . ASP A 1 293 ? -13.545 13.447  -2.928  1.00 88.53 293 A 1 
ATOM 2344 O OD1 . ASP A 1 293 ? -12.802 14.239  -2.293  1.00 85.11 293 A 1 
ATOM 2345 O OD2 . ASP A 1 293 ? -14.683 13.754  -3.323  1.00 83.25 293 A 1 
ATOM 2346 N N   . VAL A 1 294 ? -10.507 12.740  -0.746  1.00 90.30 294 A 1 
ATOM 2347 C CA  . VAL A 1 294 ? -10.227 13.058  0.657   1.00 90.37 294 A 1 
ATOM 2348 C C   . VAL A 1 294 ? -11.110 14.209  1.145   1.00 89.37 294 A 1 
ATOM 2349 O O   . VAL A 1 294 ? -11.343 14.356  2.344   1.00 87.16 294 A 1 
ATOM 2350 C CB  . VAL A 1 294 ? -8.732  13.372  0.844   1.00 91.08 294 A 1 
ATOM 2351 C CG1 . VAL A 1 294 ? -8.373  13.648  2.309   1.00 88.71 294 A 1 
ATOM 2352 C CG2 . VAL A 1 294 ? -7.852  12.208  0.371   1.00 88.43 294 A 1 
ATOM 2353 N N   . GLY A 1 295 ? -11.626 15.033  0.234   1.00 88.16 295 A 1 
ATOM 2354 C CA  . GLY A 1 295 ? -12.313 16.269  0.575   1.00 87.13 295 A 1 
ATOM 2355 C C   . GLY A 1 295 ? -11.351 17.314  1.151   1.00 87.55 295 A 1 
ATOM 2356 O O   . GLY A 1 295 ? -10.230 17.487  0.678   1.00 84.27 295 A 1 
ATOM 2357 N N   . ASN A 1 296 ? -11.777 18.039  2.179   1.00 85.83 296 A 1 
ATOM 2358 C CA  . ASN A 1 296 ? -11.051 19.184  2.740   1.00 85.82 296 A 1 
ATOM 2359 C C   . ASN A 1 296 ? -10.417 18.925  4.129   1.00 86.67 296 A 1 
ATOM 2360 O O   . ASN A 1 296 ? -10.107 19.874  4.846   1.00 83.10 296 A 1 
ATOM 2361 C CB  . ASN A 1 296 ? -11.994 20.403  2.729   1.00 82.97 296 A 1 
ATOM 2362 C CG  . ASN A 1 296 ? -13.214 20.217  3.616   1.00 81.37 296 A 1 
ATOM 2363 O OD1 . ASN A 1 296 ? -13.317 19.334  4.437   1.00 74.73 296 A 1 
ATOM 2364 N ND2 . ASN A 1 296 ? -14.215 21.060  3.473   1.00 76.51 296 A 1 
ATOM 2365 N N   . GLY A 1 297 ? -10.282 17.659  4.526   1.00 83.00 297 A 1 
ATOM 2366 C CA  . GLY A 1 297 ? -9.734  17.259  5.829   1.00 82.82 297 A 1 
ATOM 2367 C C   . GLY A 1 297 ? -10.732 17.302  6.991   1.00 85.41 297 A 1 
ATOM 2368 O O   . GLY A 1 297 ? -10.384 16.956  8.115   1.00 82.82 297 A 1 
ATOM 2369 N N   . GLN A 1 298 ? -11.990 17.699  6.739   1.00 79.31 298 A 1 
ATOM 2370 C CA  . GLN A 1 298 ? -13.068 17.652  7.729   1.00 78.54 298 A 1 
ATOM 2371 C C   . GLN A 1 298 ? -13.920 16.382  7.537   1.00 76.55 298 A 1 
ATOM 2372 O O   . GLN A 1 298 ? -14.288 16.041  6.420   1.00 71.15 298 A 1 
ATOM 2373 C CB  . GLN A 1 298 ? -13.957 18.902  7.640   1.00 77.78 298 A 1 
ATOM 2374 C CG  . GLN A 1 298 ? -13.185 20.204  7.896   1.00 74.12 298 A 1 
ATOM 2375 C CD  . GLN A 1 298 ? -14.091 21.430  7.868   1.00 69.30 298 A 1 
ATOM 2376 O OE1 . GLN A 1 298 ? -14.951 21.606  7.021   1.00 64.24 298 A 1 
ATOM 2377 N NE2 . GLN A 1 298 ? -13.923 22.350  8.795   1.00 62.67 298 A 1 
ATOM 2378 N N   . GLY A 1 299 ? -14.293 15.728  8.632   1.00 77.43 299 A 1 
ATOM 2379 C CA  . GLY A 1 299 ? -15.082 14.497  8.592   1.00 78.26 299 A 1 
ATOM 2380 C C   . GLY A 1 299 ? -14.293 13.307  8.035   1.00 82.51 299 A 1 
ATOM 2381 O O   . GLY A 1 299 ? -13.082 13.219  8.227   1.00 78.74 299 A 1 
ATOM 2382 N N   . TYR A 1 300 ? -15.004 12.391  7.386   1.00 77.62 300 A 1 
ATOM 2383 C CA  . TYR A 1 300 ? -14.409 11.236  6.731   1.00 79.98 300 A 1 
ATOM 2384 C C   . TYR A 1 300 ? -14.083 11.537  5.263   1.00 81.78 300 A 1 
ATOM 2385 O O   . TYR A 1 300 ? -14.659 12.445  4.663   1.00 79.73 300 A 1 
ATOM 2386 C CB  . TYR A 1 300 ? -15.354 10.026  6.864   1.00 79.40 300 A 1 
ATOM 2387 C CG  . TYR A 1 300 ? -15.607 9.632   8.300   1.00 80.46 300 A 1 
ATOM 2388 C CD1 . TYR A 1 300 ? -14.611 8.951   9.033   1.00 76.62 300 A 1 
ATOM 2389 C CD2 . TYR A 1 300 ? -16.828 9.960   8.929   1.00 76.57 300 A 1 
ATOM 2390 C CE1 . TYR A 1 300 ? -14.834 8.595   10.369  1.00 71.80 300 A 1 
ATOM 2391 C CE2 . TYR A 1 300 ? -17.054 9.601   10.272  1.00 73.89 300 A 1 
ATOM 2392 C CZ  . TYR A 1 300 ? -16.056 8.919   10.993  1.00 77.21 300 A 1 
ATOM 2393 O OH  . TYR A 1 300 ? -16.274 8.572   12.285  1.00 74.28 300 A 1 
ATOM 2394 N N   . MET A 1 301 ? -13.177 10.752  4.684   1.00 75.88 301 A 1 
ATOM 2395 C CA  . MET A 1 301 ? -12.965 10.729  3.234   1.00 77.14 301 A 1 
ATOM 2396 C C   . MET A 1 301 ? -14.277 10.368  2.517   1.00 79.07 301 A 1 
ATOM 2397 O O   . MET A 1 301 ? -15.112 9.653   3.076   1.00 81.64 301 A 1 
ATOM 2398 C CB  . MET A 1 301 ? -11.857 9.737   2.865   1.00 79.17 301 A 1 
ATOM 2399 C CG  . MET A 1 301 ? -10.506 10.083  3.495   1.00 80.51 301 A 1 
ATOM 2400 S SD  . MET A 1 301 ? -9.131  9.044   2.944   1.00 77.01 301 A 1 
ATOM 2401 C CE  . MET A 1 301 ? -9.519  7.487   3.772   1.00 67.32 301 A 1 
ATOM 2402 N N   . LYS A 1 302 ? -14.471 10.864  1.286   1.00 75.40 302 A 1 
ATOM 2403 C CA  . LYS A 1 302 ? -15.762 10.776  0.599   1.00 74.24 302 A 1 
ATOM 2404 C C   . LYS A 1 302 ? -15.943 9.448   -0.121  1.00 75.86 302 A 1 
ATOM 2405 O O   . LYS A 1 302 ? -16.897 8.737   0.168   1.00 76.08 302 A 1 
ATOM 2406 C CB  . LYS A 1 302 ? -15.950 11.976  -0.339  1.00 74.74 302 A 1 
ATOM 2407 C CG  . LYS A 1 302 ? -15.942 13.329  0.393   1.00 70.46 302 A 1 
ATOM 2408 C CD  . LYS A 1 302 ? -17.020 13.364  1.473   1.00 63.34 302 A 1 
ATOM 2409 C CE  . LYS A 1 302 ? -17.029 14.664  2.256   1.00 58.17 302 A 1 
ATOM 2410 N NZ  . LYS A 1 302 ? -17.901 14.492  3.455   1.00 48.41 302 A 1 
ATOM 2411 N N   . GLU A 1 303 ? -15.034 9.118   -0.997  1.00 70.11 303 A 1 
ATOM 2412 C CA  . GLU A 1 303 ? -15.088 7.861   -1.734  1.00 72.09 303 A 1 
ATOM 2413 C C   . GLU A 1 303 ? -13.683 7.389   -2.116  1.00 70.95 303 A 1 
ATOM 2414 O O   . GLU A 1 303 ? -12.707 8.132   -1.999  1.00 70.97 303 A 1 
ATOM 2415 C CB  . GLU A 1 303 ? -16.012 7.964   -2.960  1.00 69.29 303 A 1 
ATOM 2416 C CG  . GLU A 1 303 ? -15.597 8.971   -4.048  1.00 66.28 303 A 1 
ATOM 2417 C CD  . GLU A 1 303 ? -16.448 8.854   -5.343  1.00 65.04 303 A 1 
ATOM 2418 O OE1 . GLU A 1 303 ? -16.299 9.698   -6.251  1.00 54.93 303 A 1 
ATOM 2419 O OE2 . GLU A 1 303 ? -17.179 7.852   -5.516  1.00 62.98 303 A 1 
ATOM 2420 N N   . PHE A 1 304 ? -13.587 6.157   -2.591  1.00 78.55 304 A 1 
ATOM 2421 C CA  . PHE A 1 304 ? -12.459 5.705   -3.392  1.00 75.75 304 A 1 
ATOM 2422 C C   . PHE A 1 304 ? -12.937 5.137   -4.729  1.00 75.06 304 A 1 
ATOM 2423 O O   . PHE A 1 304 ? -14.065 4.647   -4.854  1.00 75.93 304 A 1 
ATOM 2424 C CB  . PHE A 1 304 ? -11.578 4.722   -2.609  1.00 76.23 304 A 1 
ATOM 2425 C CG  . PHE A 1 304 ? -12.218 3.380   -2.318  1.00 74.92 304 A 1 
ATOM 2426 C CD1 . PHE A 1 304 ? -12.668 3.081   -1.013  1.00 69.04 304 A 1 
ATOM 2427 C CD2 . PHE A 1 304 ? -12.345 2.415   -3.326  1.00 69.80 304 A 1 
ATOM 2428 C CE1 . PHE A 1 304 ? -13.250 1.844   -0.733  1.00 60.75 304 A 1 
ATOM 2429 C CE2 . PHE A 1 304 ? -12.940 1.169   -3.047  1.00 64.06 304 A 1 
ATOM 2430 C CZ  . PHE A 1 304 ? -13.392 0.878   -1.753  1.00 66.23 304 A 1 
ATOM 2431 N N   . LYS A 1 305 ? -12.057 5.184   -5.718  1.00 78.38 305 A 1 
ATOM 2432 C CA  . LYS A 1 305 ? -12.217 4.557   -7.029  1.00 76.99 305 A 1 
ATOM 2433 C C   . LYS A 1 305 ? -11.032 3.653   -7.287  1.00 77.23 305 A 1 
ATOM 2434 O O   . LYS A 1 305 ? -9.892  4.119   -7.235  1.00 79.15 305 A 1 
ATOM 2435 C CB  . LYS A 1 305 ? -12.360 5.616   -8.125  1.00 76.05 305 A 1 
ATOM 2436 C CG  . LYS A 1 305 ? -13.665 6.400   -7.937  1.00 71.88 305 A 1 
ATOM 2437 C CD  . LYS A 1 305 ? -13.859 7.537   -8.953  1.00 67.82 305 A 1 
ATOM 2438 C CE  . LYS A 1 305 ? -15.175 8.189   -8.525  1.00 63.58 305 A 1 
ATOM 2439 N NZ  . LYS A 1 305 ? -15.363 9.584   -8.973  1.00 55.17 305 A 1 
ATOM 2440 N N   . ASN A 1 306 ? -11.294 2.389   -7.576  1.00 73.61 306 A 1 
ATOM 2441 C CA  . ASN A 1 306 ? -10.285 1.475   -8.064  1.00 71.59 306 A 1 
ATOM 2442 C C   . ASN A 1 306 ? -10.333 1.464   -9.586  1.00 69.29 306 A 1 
ATOM 2443 O O   . ASN A 1 306 ? -11.369 1.199   -10.188 1.00 67.54 306 A 1 
ATOM 2444 C CB  . ASN A 1 306 ? -10.485 0.074   -7.479  1.00 69.68 306 A 1 
ATOM 2445 C CG  . ASN A 1 306 ? -10.144 0.015   -6.006  1.00 64.67 306 A 1 
ATOM 2446 O OD1 . ASN A 1 306 ? -9.347  0.781   -5.473  1.00 59.72 306 A 1 
ATOM 2447 N ND2 . ASN A 1 306 ? -10.740 -0.904  -5.292  1.00 58.73 306 A 1 
ATOM 2448 N N   . TYR A 1 307 ? -9.204  1.797   -10.209 1.00 69.00 307 A 1 
ATOM 2449 C CA  . TYR A 1 307 ? -9.084  1.781   -11.651 1.00 65.13 307 A 1 
ATOM 2450 C C   . TYR A 1 307 ? -8.576  0.410   -12.090 1.00 62.78 307 A 1 
ATOM 2451 O O   . TYR A 1 307 ? -7.563  -0.060  -11.592 1.00 57.27 307 A 1 
ATOM 2452 C CB  . TYR A 1 307 ? -8.195  2.937   -12.110 1.00 61.72 307 A 1 
ATOM 2453 C CG  . TYR A 1 307 ? -8.839  4.294   -11.903 1.00 58.45 307 A 1 
ATOM 2454 C CD1 . TYR A 1 307 ? -9.664  4.848   -12.899 1.00 54.06 307 A 1 
ATOM 2455 C CD2 . TYR A 1 307 ? -8.642  4.992   -10.694 1.00 54.30 307 A 1 
ATOM 2456 C CE1 . TYR A 1 307 ? -10.273 6.101   -12.710 1.00 47.07 307 A 1 
ATOM 2457 C CE2 . TYR A 1 307 ? -9.254  6.247   -10.504 1.00 47.14 307 A 1 
ATOM 2458 C CZ  . TYR A 1 307 ? -10.065 6.815   -11.510 1.00 47.82 307 A 1 
ATOM 2459 O OH  . TYR A 1 307 ? -10.643 8.037   -11.326 1.00 46.83 307 A 1 
ATOM 2460 N N   . PHE A 1 308 ? -9.297  -0.235  -12.990 1.00 60.15 308 A 1 
ATOM 2461 C CA  . PHE A 1 308 ? -10.336 0.279   -13.897 1.00 56.23 308 A 1 
ATOM 2462 C C   . PHE A 1 308 ? -11.772 -0.200  -13.590 1.00 58.67 308 A 1 
ATOM 2463 O O   . PHE A 1 308 ? -12.593 -0.277  -14.499 1.00 52.32 308 A 1 
ATOM 2464 C CB  . PHE A 1 308 ? -9.923  -0.081  -15.330 1.00 47.79 308 A 1 
ATOM 2465 C CG  . PHE A 1 308 ? -8.611  0.513   -15.756 1.00 44.13 308 A 1 
ATOM 2466 C CD1 . PHE A 1 308 ? -8.592  1.793   -16.341 1.00 39.35 308 A 1 
ATOM 2467 C CD2 . PHE A 1 308 ? -7.405  -0.176  -15.548 1.00 39.89 308 A 1 
ATOM 2468 C CE1 . PHE A 1 308 ? -7.375  2.376   -16.719 1.00 33.50 308 A 1 
ATOM 2469 C CE2 . PHE A 1 308 ? -6.181  0.408   -15.921 1.00 33.92 308 A 1 
ATOM 2470 C CZ  . PHE A 1 308 ? -6.179  1.676   -16.511 1.00 33.74 308 A 1 
ATOM 2471 N N   . ASN A 1 309 ? -12.082 -0.507  -12.342 1.00 69.95 309 A 1 
ATOM 2472 C CA  . ASN A 1 309 ? -13.197 -1.379  -12.011 1.00 68.03 309 A 1 
ATOM 2473 C C   . ASN A 1 309 ? -14.428 -0.645  -11.450 1.00 71.32 309 A 1 
ATOM 2474 O O   . ASN A 1 309 ? -15.481 -0.657  -12.075 1.00 64.55 309 A 1 
ATOM 2475 C CB  . ASN A 1 309 ? -12.685 -2.490  -11.078 1.00 59.04 309 A 1 
ATOM 2476 C CG  . ASN A 1 309 ? -11.418 -3.166  -11.572 1.00 52.23 309 A 1 
ATOM 2477 O OD1 . ASN A 1 309 ? -11.009 -3.090  -12.720 1.00 47.38 309 A 1 
ATOM 2478 N ND2 . ASN A 1 309 ? -10.688 -3.799  -10.693 1.00 47.12 309 A 1 
ATOM 2479 N N   . TYR A 1 310 ? -14.332 -0.003  -10.275 1.00 73.25 310 A 1 
ATOM 2480 C CA  . TYR A 1 310 ? -15.501 0.541   -9.589  1.00 77.39 310 A 1 
ATOM 2481 C C   . TYR A 1 310 ? -15.186 1.707   -8.637  1.00 80.26 310 A 1 
ATOM 2482 O O   . TYR A 1 310 ? -14.041 1.950   -8.270  1.00 76.54 310 A 1 
ATOM 2483 C CB  . TYR A 1 310 ? -16.203 -0.589  -8.834  1.00 74.49 310 A 1 
ATOM 2484 C CG  . TYR A 1 310 ? -15.514 -1.011  -7.546  1.00 74.45 310 A 1 
ATOM 2485 C CD1 . TYR A 1 310 ? -14.391 -1.864  -7.571  1.00 70.45 310 A 1 
ATOM 2486 C CD2 . TYR A 1 310 ? -15.996 -0.527  -6.322  1.00 69.88 310 A 1 
ATOM 2487 C CE1 . TYR A 1 310 ? -13.764 -2.239  -6.378  1.00 63.02 310 A 1 
ATOM 2488 C CE2 . TYR A 1 310 ? -15.375 -0.900  -5.121  1.00 66.10 310 A 1 
ATOM 2489 C CZ  . TYR A 1 310 ? -14.259 -1.758  -5.145  1.00 68.05 310 A 1 
ATOM 2490 O OH  . TYR A 1 310 ? -13.675 -2.115  -3.980  1.00 66.57 310 A 1 
ATOM 2491 N N   . GLY A 1 311 ? -16.249 2.401   -8.199  1.00 77.96 311 A 1 
ATOM 2492 C CA  . GLY A 1 311 ? -16.201 3.374   -7.105  1.00 80.11 311 A 1 
ATOM 2493 C C   . GLY A 1 311 ? -17.018 2.908   -5.899  1.00 82.92 311 A 1 
ATOM 2494 O O   . GLY A 1 311 ? -18.096 2.327   -6.063  1.00 81.19 311 A 1 
ATOM 2495 N N   . SER A 1 312 ? -16.566 3.190   -4.678  1.00 77.33 312 A 1 
ATOM 2496 C CA  . SER A 1 312 ? -17.237 2.743   -3.448  1.00 77.53 312 A 1 
ATOM 2497 C C   . SER A 1 312 ? -18.672 3.260   -3.313  1.00 80.08 312 A 1 
ATOM 2498 O O   . SER A 1 312 ? -19.551 2.551   -2.823  1.00 80.08 312 A 1 
ATOM 2499 C CB  . SER A 1 312 ? -16.409 3.140   -2.227  1.00 77.56 312 A 1 
ATOM 2500 O OG  . SER A 1 312 ? -16.216 4.540   -2.158  1.00 80.80 312 A 1 
ATOM 2501 N N   . SER A 1 313 ? -18.923 4.473   -3.784  1.00 76.84 313 A 1 
ATOM 2502 C CA  . SER A 1 313 ? -20.271 5.050   -3.798  1.00 76.95 313 A 1 
ATOM 2503 C C   . SER A 1 313 ? -21.163 4.379   -4.841  1.00 78.69 313 A 1 
ATOM 2504 O O   . SER A 1 313 ? -22.267 3.956   -4.515  1.00 79.71 313 A 1 
ATOM 2505 C CB  . SER A 1 313 ? -20.179 6.558   -4.037  1.00 76.03 313 A 1 
ATOM 2506 O OG  . SER A 1 313 ? -21.467 7.147   -4.039  1.00 66.41 313 A 1 
ATOM 2507 N N   . SER A 1 314 ? -20.701 4.239   -6.083  1.00 81.30 314 A 1 
ATOM 2508 C CA  . SER A 1 314 ? -21.511 3.674   -7.172  1.00 81.07 314 A 1 
ATOM 2509 C C   . SER A 1 314 ? -21.790 2.182   -7.000  1.00 82.85 314 A 1 
ATOM 2510 O O   . SER A 1 314 ? -22.880 1.730   -7.333  1.00 80.87 314 A 1 
ATOM 2511 C CB  . SER A 1 314 ? -20.850 3.924   -8.527  1.00 78.28 314 A 1 
ATOM 2512 O OG  . SER A 1 314 ? -19.542 3.398   -8.592  1.00 71.93 314 A 1 
ATOM 2513 N N   . GLU A 1 315 ? -20.835 1.416   -6.469  1.00 85.43 315 A 1 
ATOM 2514 C CA  . GLU A 1 315 ? -20.955 -0.035  -6.338  1.00 86.11 315 A 1 
ATOM 2515 C C   . GLU A 1 315 ? -21.688 -0.461  -5.066  1.00 87.35 315 A 1 
ATOM 2516 O O   . GLU A 1 315 ? -22.538 -1.341  -5.099  1.00 84.02 315 A 1 
ATOM 2517 C CB  . GLU A 1 315 ? -19.558 -0.659  -6.396  1.00 83.30 315 A 1 
ATOM 2518 C CG  . GLU A 1 315 ? -19.601 -2.179  -6.655  1.00 78.09 315 A 1 
ATOM 2519 C CD  . GLU A 1 315 ? -20.267 -2.516  -8.000  1.00 78.75 315 A 1 
ATOM 2520 O OE1 . GLU A 1 315 ? -21.051 -3.488  -8.061  1.00 72.02 315 A 1 
ATOM 2521 O OE2 . GLU A 1 315 ? -20.067 -1.752  -8.971  1.00 72.51 315 A 1 
ATOM 2522 N N   . TYR A 1 316 ? -21.389 0.205   -3.938  1.00 89.09 316 A 1 
ATOM 2523 C CA  . TYR A 1 316 ? -21.896 -0.209  -2.628  1.00 90.26 316 A 1 
ATOM 2524 C C   . TYR A 1 316 ? -22.919 0.762   -2.026  1.00 92.08 316 A 1 
ATOM 2525 O O   . TYR A 1 316 ? -23.518 0.457   -0.992  1.00 90.86 316 A 1 
ATOM 2526 C CB  . TYR A 1 316 ? -20.718 -0.457  -1.690  1.00 90.06 316 A 1 
ATOM 2527 C CG  . TYR A 1 316 ? -19.669 -1.426  -2.210  1.00 89.55 316 A 1 
ATOM 2528 C CD1 . TYR A 1 316 ? -20.058 -2.666  -2.756  1.00 86.42 316 A 1 
ATOM 2529 C CD2 . TYR A 1 316 ? -18.307 -1.093  -2.131  1.00 87.19 316 A 1 
ATOM 2530 C CE1 . TYR A 1 316 ? -19.087 -3.566  -3.229  1.00 84.98 316 A 1 
ATOM 2531 C CE2 . TYR A 1 316 ? -17.334 -1.998  -2.596  1.00 85.09 316 A 1 
ATOM 2532 C CZ  . TYR A 1 316 ? -17.717 -3.233  -3.149  1.00 86.70 316 A 1 
ATOM 2533 O OH  . TYR A 1 316 ? -16.790 -4.098  -3.603  1.00 84.77 316 A 1 
ATOM 2534 N N   . GLY A 1 317 ? -23.148 1.904   -2.649  1.00 88.24 317 A 1 
ATOM 2535 C CA  . GLY A 1 317 ? -24.036 2.952   -2.142  1.00 88.59 317 A 1 
ATOM 2536 C C   . GLY A 1 317 ? -23.507 3.666   -0.897  1.00 90.53 317 A 1 
ATOM 2537 O O   . GLY A 1 317 ? -24.307 4.192   -0.130  1.00 88.32 317 A 1 
ATOM 2538 N N   . LEU A 1 318 ? -22.194 3.665   -0.672  1.00 87.66 318 A 1 
ATOM 2539 C CA  . LEU A 1 318 ? -21.578 4.340   0.467   1.00 88.02 318 A 1 
ATOM 2540 C C   . LEU A 1 318 ? -21.658 5.859   0.296   1.00 88.41 318 A 1 
ATOM 2541 O O   . LEU A 1 318 ? -21.365 6.386   -0.774  1.00 87.74 318 A 1 
ATOM 2542 C CB  . LEU A 1 318 ? -20.111 3.908   0.647   1.00 87.97 318 A 1 
ATOM 2543 C CG  . LEU A 1 318 ? -19.885 2.401   0.848   1.00 87.83 318 A 1 
ATOM 2544 C CD1 . LEU A 1 318 ? -18.399 2.122   1.039   1.00 82.59 318 A 1 
ATOM 2545 C CD2 . LEU A 1 318 ? -20.628 1.850   2.058   1.00 83.47 318 A 1 
ATOM 2546 N N   . LYS A 1 319 ? -22.030 6.565   1.361   1.00 89.23 319 A 1 
ATOM 2547 C CA  . LYS A 1 319 ? -22.107 8.038   1.386   1.00 88.05 319 A 1 
ATOM 2548 C C   . LYS A 1 319 ? -20.767 8.684   1.717   1.00 89.49 319 A 1 
ATOM 2549 O O   . LYS A 1 319 ? -20.507 9.824   1.339   1.00 87.51 319 A 1 
ATOM 2550 C CB  . LYS A 1 319 ? -23.161 8.476   2.396   1.00 87.60 319 A 1 
ATOM 2551 C CG  . LYS A 1 319 ? -24.556 7.959   2.040   1.00 85.50 319 A 1 
ATOM 2552 C CD  . LYS A 1 319 ? -25.542 8.330   3.146   1.00 78.86 319 A 1 
ATOM 2553 C CE  . LYS A 1 319 ? -26.896 7.721   2.817   1.00 74.32 319 A 1 
ATOM 2554 N NZ  . LYS A 1 319 ? -27.831 7.901   3.942   1.00 64.39 319 A 1 
ATOM 2555 N N   . GLU A 1 320 ? -19.943 7.967   2.478   1.00 89.83 320 A 1 
ATOM 2556 C CA  . GLU A 1 320 ? -18.596 8.346   2.897   1.00 90.80 320 A 1 
ATOM 2557 C C   . GLU A 1 320 ? -17.828 7.102   3.376   1.00 91.51 320 A 1 
ATOM 2558 O O   . GLU A 1 320 ? -18.413 6.035   3.580   1.00 90.98 320 A 1 
ATOM 2559 C CB  . GLU A 1 320 ? -18.660 9.415   3.999   1.00 89.90 320 A 1 
ATOM 2560 C CG  . GLU A 1 320 ? -19.418 8.965   5.261   1.00 88.68 320 A 1 
ATOM 2561 C CD  . GLU A 1 320 ? -19.432 10.037  6.357   1.00 90.25 320 A 1 
ATOM 2562 O OE1 . GLU A 1 320 ? -19.790 9.668   7.510   1.00 83.46 320 A 1 
ATOM 2563 O OE2 . GLU A 1 320 ? -19.077 11.206  6.084   1.00 85.52 320 A 1 
ATOM 2564 N N   . LEU A 1 321 ? -16.522 7.241   3.580   1.00 90.35 321 A 1 
ATOM 2565 C CA  . LEU A 1 321 ? -15.655 6.156   4.041   1.00 91.22 321 A 1 
ATOM 2566 C C   . LEU A 1 321 ? -15.582 6.079   5.578   1.00 92.39 321 A 1 
ATOM 2567 O O   . LEU A 1 321 ? -14.501 6.062   6.168   1.00 92.45 321 A 1 
ATOM 2568 C CB  . LEU A 1 321 ? -14.284 6.262   3.351   1.00 92.06 321 A 1 
ATOM 2569 C CG  . LEU A 1 321 ? -14.303 6.307   1.815   1.00 91.25 321 A 1 
ATOM 2570 C CD1 . LEU A 1 321 ? -12.873 6.246   1.280   1.00 87.76 321 A 1 
ATOM 2571 C CD2 . LEU A 1 321 ? -15.083 5.155   1.184   1.00 87.78 321 A 1 
ATOM 2572 N N   . SER A 1 322 ? -16.739 6.071   6.246   1.00 92.30 322 A 1 
ATOM 2573 C CA  . SER A 1 322 ? -16.827 5.985   7.704   1.00 92.56 322 A 1 
ATOM 2574 C C   . SER A 1 322 ? -17.019 4.552   8.212   1.00 93.28 322 A 1 
ATOM 2575 O O   . SER A 1 322 ? -17.632 3.738   7.515   1.00 94.45 322 A 1 
ATOM 2576 C CB  . SER A 1 322 ? -17.935 6.893   8.246   1.00 93.43 322 A 1 
ATOM 2577 O OG  . SER A 1 322 ? -19.222 6.446   7.902   1.00 93.32 322 A 1 
ATOM 2578 N N   . PRO A 1 323 ? -16.596 4.234   9.455   1.00 95.01 323 A 1 
ATOM 2579 C CA  . PRO A 1 323 ? -16.849 2.918   10.058  1.00 94.68 323 A 1 
ATOM 2580 C C   . PRO A 1 323 ? -18.326 2.506   10.012  1.00 95.11 323 A 1 
ATOM 2581 O O   . PRO A 1 323 ? -18.641 1.364   9.721   1.00 95.30 323 A 1 
ATOM 2582 C CB  . PRO A 1 323 ? -16.353 3.024   11.503  1.00 94.69 323 A 1 
ATOM 2583 C CG  . PRO A 1 323 ? -15.258 4.075   11.425  1.00 93.62 323 A 1 
ATOM 2584 C CD  . PRO A 1 323 ? -15.780 5.034   10.356  1.00 94.59 323 A 1 
ATOM 2585 N N   . LYS A 1 324 ? -19.238 3.457   10.221  1.00 95.27 324 A 1 
ATOM 2586 C CA  . LYS A 1 324 ? -20.682 3.221   10.199  1.00 95.00 324 A 1 
ATOM 2587 C C   . LYS A 1 324 ? -21.175 2.735   8.827   1.00 95.99 324 A 1 
ATOM 2588 O O   . LYS A 1 324 ? -21.972 1.801   8.766   1.00 95.85 324 A 1 
ATOM 2589 C CB  . LYS A 1 324 ? -21.396 4.504   10.622  1.00 94.62 324 A 1 
ATOM 2590 C CG  . LYS A 1 324 ? -22.921 4.324   10.645  1.00 89.18 324 A 1 
ATOM 2591 C CD  . LYS A 1 324 ? -23.614 5.622   11.057  1.00 83.70 324 A 1 
ATOM 2592 C CE  . LYS A 1 324 ? -25.115 5.415   10.996  1.00 74.70 324 A 1 
ATOM 2593 N NZ  . LYS A 1 324 ? -25.837 6.655   11.336  1.00 65.43 324 A 1 
ATOM 2594 N N   . GLU A 1 325 ? -20.730 3.364   7.743   1.00 94.32 325 A 1 
ATOM 2595 C CA  . GLU A 1 325 ? -21.141 2.969   6.391   1.00 94.39 325 A 1 
ATOM 2596 C C   . GLU A 1 325 ? -20.608 1.567   6.038   1.00 94.96 325 A 1 
ATOM 2597 O O   . GLU A 1 325 ? -21.337 0.753   5.467   1.00 94.75 325 A 1 
ATOM 2598 C CB  . GLU A 1 325 ? -20.671 4.010   5.369   1.00 94.35 325 A 1 
ATOM 2599 C CG  . GLU A 1 325 ? -21.410 5.357   5.457   1.00 92.29 325 A 1 
ATOM 2600 C CD  . GLU A 1 325 ? -22.859 5.322   4.946   1.00 92.76 325 A 1 
ATOM 2601 O OE1 . GLU A 1 325 ? -23.755 5.845   5.639   1.00 84.82 325 A 1 
ATOM 2602 O OE2 . GLU A 1 325 ? -23.083 4.840   3.819   1.00 86.15 325 A 1 
ATOM 2603 N N   . PHE A 1 326 ? -19.390 1.240   6.468   1.00 95.03 326 A 1 
ATOM 2604 C CA  . PHE A 1 326 ? -18.814 -0.088  6.253   1.00 94.90 326 A 1 
ATOM 2605 C C   . PHE A 1 326 ? -19.419 -1.171  7.149   1.00 95.45 326 A 1 
ATOM 2606 O O   . PHE A 1 326 ? -19.565 -2.311  6.699   1.00 95.45 326 A 1 
ATOM 2607 C CB  . PHE A 1 326 ? -17.292 -0.015  6.388   1.00 94.84 326 A 1 
ATOM 2608 C CG  . PHE A 1 326 ? -16.625 0.491   5.124   1.00 94.87 326 A 1 
ATOM 2609 C CD1 . PHE A 1 326 ? -16.234 -0.423  4.133   1.00 92.89 326 A 1 
ATOM 2610 C CD2 . PHE A 1 326 ? -16.429 1.865   4.917   1.00 93.06 326 A 1 
ATOM 2611 C CE1 . PHE A 1 326 ? -15.644 0.040   2.938   1.00 91.84 326 A 1 
ATOM 2612 C CE2 . PHE A 1 326 ? -15.850 2.331   3.724   1.00 91.93 326 A 1 
ATOM 2613 C CZ  . PHE A 1 326 ? -15.459 1.415   2.736   1.00 92.64 326 A 1 
ATOM 2614 N N   . GLU A 1 327 ? -19.855 -0.861  8.362   1.00 95.96 327 A 1 
ATOM 2615 C CA  . GLU A 1 327 ? -20.658 -1.776  9.185   1.00 96.12 327 A 1 
ATOM 2616 C C   . GLU A 1 327 ? -22.002 -2.104  8.528   1.00 96.43 327 A 1 
ATOM 2617 O O   . GLU A 1 327 ? -22.409 -3.264  8.489   1.00 96.36 327 A 1 
ATOM 2618 C CB  . GLU A 1 327 ? -20.913 -1.167  10.569  1.00 96.29 327 A 1 
ATOM 2619 C CG  . GLU A 1 327 ? -19.651 -1.228  11.428  1.00 94.37 327 A 1 
ATOM 2620 C CD  . GLU A 1 327 ? -19.788 -0.562  12.799  1.00 94.54 327 A 1 
ATOM 2621 O OE1 . GLU A 1 327 ? -18.962 -0.916  13.666  1.00 87.97 327 A 1 
ATOM 2622 O OE2 . GLU A 1 327 ? -20.652 0.299   13.061  1.00 89.00 327 A 1 
ATOM 2623 N N   . ILE A 1 328 ? -22.666 -1.088  7.972   1.00 95.18 328 A 1 
ATOM 2624 C CA  . ILE A 1 328 ? -23.899 -1.286  7.203   1.00 94.98 328 A 1 
ATOM 2625 C C   . ILE A 1 328 ? -23.629 -2.148  5.965   1.00 95.68 328 A 1 
ATOM 2626 O O   . ILE A 1 328 ? -24.407 -3.052  5.684   1.00 95.60 328 A 1 
ATOM 2627 C CB  . ILE A 1 328 ? -24.529 0.083   6.837   1.00 95.29 328 A 1 
ATOM 2628 C CG1 . ILE A 1 328 ? -25.066 0.785   8.111   1.00 94.48 328 A 1 
ATOM 2629 C CG2 . ILE A 1 328 ? -25.671 -0.083  5.811   1.00 94.51 328 A 1 
ATOM 2630 C CD1 . ILE A 1 328 ? -25.383 2.277   7.902   1.00 91.15 328 A 1 
ATOM 2631 N N   . LEU A 1 329 ? -22.537 -1.891  5.242   1.00 94.32 329 A 1 
ATOM 2632 C CA  . LEU A 1 329 ? -22.141 -2.689  4.081   1.00 94.50 329 A 1 
ATOM 2633 C C   . LEU A 1 329 ? -21.895 -4.153  4.456   1.00 95.68 329 A 1 
ATOM 2634 O O   . LEU A 1 329 ? -22.470 -5.036  3.822   1.00 96.19 329 A 1 
ATOM 2635 C CB  . LEU A 1 329 ? -20.908 -2.052  3.411   1.00 94.77 329 A 1 
ATOM 2636 C CG  . LEU A 1 329 ? -20.376 -2.852  2.213   1.00 93.86 329 A 1 
ATOM 2637 C CD1 . LEU A 1 329 ? -21.423 -3.011  1.108   1.00 91.96 329 A 1 
ATOM 2638 C CD2 . LEU A 1 329 ? -19.153 -2.159  1.626   1.00 92.00 329 A 1 
ATOM 2639 N N   . ALA A 1 330 ? -21.118 -4.411  5.507   1.00 96.11 330 A 1 
ATOM 2640 C CA  . ALA A 1 330 ? -20.844 -5.769  5.984   1.00 95.94 330 A 1 
ATOM 2641 C C   . ALA A 1 330 ? -22.141 -6.506  6.367   1.00 96.42 330 A 1 
ATOM 2642 O O   . ALA A 1 330 ? -22.372 -7.624  5.919   1.00 96.45 330 A 1 
ATOM 2643 C CB  . ALA A 1 330 ? -19.860 -5.676  7.162   1.00 95.59 330 A 1 
ATOM 2644 N N   . ALA A 1 331 ? -23.037 -5.847  7.099   1.00 96.39 331 A 1 
ATOM 2645 C CA  . ALA A 1 331 ? -24.333 -6.422  7.468   1.00 96.36 331 A 1 
ATOM 2646 C C   . ALA A 1 331 ? -25.269 -6.662  6.265   1.00 96.96 331 A 1 
ATOM 2647 O O   . ALA A 1 331 ? -26.153 -7.514  6.343   1.00 96.54 331 A 1 
ATOM 2648 C CB  . ALA A 1 331 ? -24.993 -5.479  8.484   1.00 96.67 331 A 1 
ATOM 2649 N N   . ARG A 1 332 ? -25.122 -5.895  5.180   1.00 95.89 332 A 1 
ATOM 2650 C CA  . ARG A 1 332 ? -25.827 -6.143  3.916   1.00 95.76 332 A 1 
ATOM 2651 C C   . ARG A 1 332 ? -25.238 -7.346  3.183   1.00 96.43 332 A 1 
ATOM 2652 O O   . ARG A 1 332 ? -26.013 -8.194  2.769   1.00 96.44 332 A 1 
ATOM 2653 C CB  . ARG A 1 332 ? -25.798 -4.902  3.022   1.00 96.19 332 A 1 
ATOM 2654 C CG  . ARG A 1 332 ? -26.749 -3.786  3.496   1.00 95.04 332 A 1 
ATOM 2655 C CD  . ARG A 1 332 ? -26.466 -2.475  2.738   1.00 93.76 332 A 1 
ATOM 2656 N NE  . ARG A 1 332 ? -26.647 -2.618  1.280   1.00 89.56 332 A 1 
ATOM 2657 C CZ  . ARG A 1 332 ? -26.111 -1.861  0.333   1.00 88.10 332 A 1 
ATOM 2658 N NH1 . ARG A 1 332 ? -25.367 -0.826  0.603   1.00 81.68 332 A 1 
ATOM 2659 N NH2 . ARG A 1 332 ? -26.301 -2.138  -0.918  1.00 80.71 332 A 1 
ATOM 2660 N N   . MET A 1 333 ? -23.915 -7.436  3.086   1.00 96.18 333 A 1 
ATOM 2661 C CA  . MET A 1 333 ? -23.238 -8.567  2.436   1.00 95.47 333 A 1 
ATOM 2662 C C   . MET A 1 333 ? -23.528 -9.908  3.123   1.00 95.82 333 A 1 
ATOM 2663 O O   . MET A 1 333 ? -23.690 -10.906 2.440   1.00 95.68 333 A 1 
ATOM 2664 C CB  . MET A 1 333 ? -21.720 -8.332  2.393   1.00 94.97 333 A 1 
ATOM 2665 C CG  . MET A 1 333 ? -21.341 -7.214  1.421   1.00 93.36 333 A 1 
ATOM 2666 S SD  . MET A 1 333 ? -19.562 -7.008  1.108   1.00 92.86 333 A 1 
ATOM 2667 C CE  . MET A 1 333 ? -18.909 -6.651  2.753   1.00 86.62 333 A 1 
ATOM 2668 N N   . ASP A 1 334 ? -23.672 -9.919  4.447   1.00 96.34 334 A 1 
ATOM 2669 C CA  . ASP A 1 334 ? -24.072 -11.106 5.216   1.00 96.02 334 A 1 
ATOM 2670 C C   . ASP A 1 334 ? -25.459 -11.654 4.816   1.00 96.15 334 A 1 
ATOM 2671 O O   . ASP A 1 334 ? -25.743 -12.842 4.956   1.00 95.42 334 A 1 
ATOM 2672 C CB  . ASP A 1 334 ? -24.047 -10.713 6.701   1.00 95.79 334 A 1 
ATOM 2673 C CG  . ASP A 1 334 ? -24.328 -11.887 7.643   1.00 89.73 334 A 1 
ATOM 2674 O OD1 . ASP A 1 334 ? -23.511 -12.828 7.654   1.00 83.41 334 A 1 
ATOM 2675 O OD2 . ASP A 1 334 ? -25.347 -11.803 8.363   1.00 82.68 334 A 1 
ATOM 2676 N N   . LYS A 1 335 ? -26.336 -10.792 4.287   1.00 96.32 335 A 1 
ATOM 2677 C CA  . LYS A 1 335 ? -27.714 -11.128 3.916   1.00 96.24 335 A 1 
ATOM 2678 C C   . LYS A 1 335 ? -27.960 -11.176 2.408   1.00 96.70 335 A 1 
ATOM 2679 O O   . LYS A 1 335 ? -29.025 -11.618 1.982   1.00 95.66 335 A 1 
ATOM 2680 C CB  . LYS A 1 335 ? -28.665 -10.124 4.573   1.00 96.30 335 A 1 
ATOM 2681 C CG  . LYS A 1 335 ? -28.581 -10.180 6.103   1.00 93.91 335 A 1 
ATOM 2682 C CD  . LYS A 1 335 ? -29.482 -9.114  6.720   1.00 88.32 335 A 1 
ATOM 2683 C CE  . LYS A 1 335 ? -29.257 -9.146  8.228   1.00 84.62 335 A 1 
ATOM 2684 N NZ  . LYS A 1 335 ? -30.055 -8.103  8.909   1.00 73.00 335 A 1 
ATOM 2685 N N   . ASP A 1 336 ? -27.040 -10.668 1.614   1.00 96.26 336 A 1 
ATOM 2686 C CA  . ASP A 1 336 ? -27.156 -10.529 0.162   1.00 95.83 336 A 1 
ATOM 2687 C C   . ASP A 1 336 ? -25.917 -11.123 -0.516  1.00 95.92 336 A 1 
ATOM 2688 O O   . ASP A 1 336 ? -24.884 -10.468 -0.682  1.00 95.30 336 A 1 
ATOM 2689 C CB  . ASP A 1 336 ? -27.392 -9.055  -0.200  1.00 95.38 336 A 1 
ATOM 2690 C CG  . ASP A 1 336 ? -27.593 -8.821  -1.701  1.00 95.05 336 A 1 
ATOM 2691 O OD1 . ASP A 1 336 ? -27.339 -9.747  -2.511  1.00 92.62 336 A 1 
ATOM 2692 O OD2 . ASP A 1 336 ? -27.982 -7.679  -2.053  1.00 91.73 336 A 1 
ATOM 2693 N N   . LEU A 1 337 ? -26.058 -12.376 -0.934  1.00 95.57 337 A 1 
ATOM 2694 C CA  . LEU A 1 337 ? -24.993 -13.115 -1.605  1.00 94.61 337 A 1 
ATOM 2695 C C   . LEU A 1 337 ? -24.558 -12.451 -2.925  1.00 94.21 337 A 1 
ATOM 2696 O O   . LEU A 1 337 ? -23.399 -12.558 -3.297  1.00 93.85 337 A 1 
ATOM 2697 C CB  . LEU A 1 337 ? -25.472 -14.559 -1.828  1.00 94.08 337 A 1 
ATOM 2698 C CG  . LEU A 1 337 ? -24.419 -15.497 -2.451  1.00 88.47 337 A 1 
ATOM 2699 C CD1 . LEU A 1 337 ? -23.175 -15.632 -1.563  1.00 85.10 337 A 1 
ATOM 2700 C CD2 . LEU A 1 337 ? -25.021 -16.883 -2.653  1.00 85.69 337 A 1 
ATOM 2701 N N   . GLN A 1 338 ? -25.454 -11.763 -3.638  1.00 94.29 338 A 1 
ATOM 2702 C CA  . GLN A 1 338 ? -25.081 -11.080 -4.874  1.00 93.24 338 A 1 
ATOM 2703 C C   . GLN A 1 338 ? -24.169 -9.894  -4.587  1.00 93.39 338 A 1 
ATOM 2704 O O   . GLN A 1 338 ? -23.173 -9.702  -5.285  1.00 93.00 338 A 1 
ATOM 2705 C CB  . GLN A 1 338 ? -26.318 -10.606 -5.647  1.00 93.83 338 A 1 
ATOM 2706 C CG  . GLN A 1 338 ? -27.188 -11.763 -6.145  1.00 86.23 338 A 1 
ATOM 2707 C CD  . GLN A 1 338 ? -28.354 -11.288 -7.018  1.00 77.56 338 A 1 
ATOM 2708 O OE1 . GLN A 1 338 ? -28.618 -10.115 -7.220  1.00 70.34 338 A 1 
ATOM 2709 N NE2 . GLN A 1 338 ? -29.103 -12.198 -7.594  1.00 66.82 338 A 1 
ATOM 2710 N N   . LEU A 1 339 ? -24.469 -9.130  -3.533  1.00 92.68 339 A 1 
ATOM 2711 C CA  . LEU A 1 339 ? -23.612 -8.038  -3.077  1.00 92.85 339 A 1 
ATOM 2712 C C   . LEU A 1 339 ? -22.260 -8.555  -2.568  1.00 93.38 339 A 1 
ATOM 2713 O O   . LEU A 1 339 ? -21.230 -7.965  -2.876  1.00 93.32 339 A 1 
ATOM 2714 C CB  . LEU A 1 339 ? -24.364 -7.250  -1.993  1.00 93.43 339 A 1 
ATOM 2715 C CG  . LEU A 1 339 ? -23.591 -6.033  -1.462  1.00 92.22 339 A 1 
ATOM 2716 C CD1 . LEU A 1 339 ? -23.328 -4.981  -2.546  1.00 90.67 339 A 1 
ATOM 2717 C CD2 . LEU A 1 339 ? -24.416 -5.378  -0.357  1.00 91.17 339 A 1 
ATOM 2718 N N   . PHE A 1 340 ? -22.253 -9.656  -1.816  1.00 93.76 340 A 1 
ATOM 2719 C CA  . PHE A 1 340 ? -21.012 -10.292 -1.378  1.00 92.86 340 A 1 
ATOM 2720 C C   . PHE A 1 340 ? -20.164 -10.771 -2.565  1.00 92.27 340 A 1 
ATOM 2721 O O   . PHE A 1 340 ? -18.971 -10.492 -2.609  1.00 92.12 340 A 1 
ATOM 2722 C CB  . PHE A 1 340 ? -21.328 -11.459 -0.430  1.00 92.52 340 A 1 
ATOM 2723 C CG  . PHE A 1 340 ? -20.076 -12.187 0.003   1.00 91.23 340 A 1 
ATOM 2724 C CD1 . PHE A 1 340 ? -19.696 -13.400 -0.620  1.00 88.72 340 A 1 
ATOM 2725 C CD2 . PHE A 1 340 ? -19.240 -11.635 0.992   1.00 89.17 340 A 1 
ATOM 2726 C CE1 . PHE A 1 340 ? -18.505 -14.044 -0.260  1.00 87.17 340 A 1 
ATOM 2727 C CE2 . PHE A 1 340 ? -18.044 -12.274 1.351   1.00 87.29 340 A 1 
ATOM 2728 C CZ  . PHE A 1 340 ? -17.682 -13.485 0.727   1.00 87.04 340 A 1 
ATOM 2729 N N   . ASN A 1 341 ? -20.773 -11.424 -3.567  1.00 91.86 341 A 1 
ATOM 2730 C CA  . ASN A 1 341 ? -20.060 -11.894 -4.755  1.00 90.14 341 A 1 
ATOM 2731 C C   . ASN A 1 341 ? -19.450 -10.733 -5.558  1.00 89.66 341 A 1 
ATOM 2732 O O   . ASN A 1 341 ? -18.353 -10.878 -6.083  1.00 89.44 341 A 1 
ATOM 2733 C CB  . ASN A 1 341 ? -21.012 -12.721 -5.629  1.00 90.62 341 A 1 
ATOM 2734 C CG  . ASN A 1 341 ? -21.328 -14.089 -5.051  1.00 88.16 341 A 1 
ATOM 2735 O OD1 . ASN A 1 341 ? -20.737 -14.565 -4.102  1.00 83.24 341 A 1 
ATOM 2736 N ND2 . ASN A 1 341 ? -22.273 -14.785 -5.637  1.00 82.60 341 A 1 
ATOM 2737 N N   . LYS A 1 342 ? -20.106 -9.570  -5.608  1.00 90.97 342 A 1 
ATOM 2738 C CA  . LYS A 1 342 ? -19.508 -8.355  -6.187  1.00 90.20 342 A 1 
ATOM 2739 C C   . LYS A 1 342 ? -18.265 -7.916  -5.414  1.00 91.13 342 A 1 
ATOM 2740 O O   . LYS A 1 342 ? -17.229 -7.689  -6.017  1.00 90.24 342 A 1 
ATOM 2741 C CB  . LYS A 1 342 ? -20.514 -7.206  -6.197  1.00 88.92 342 A 1 
ATOM 2742 C CG  . LYS A 1 342 ? -21.586 -7.367  -7.272  1.00 80.47 342 A 1 
ATOM 2743 C CD  . LYS A 1 342 ? -22.572 -6.208  -7.098  1.00 77.75 342 A 1 
ATOM 2744 C CE  . LYS A 1 342 ? -23.445 -6.024  -8.331  1.00 70.08 342 A 1 
ATOM 2745 N NZ  . LYS A 1 342 ? -23.672 -4.570  -8.507  1.00 62.97 342 A 1 
ATOM 2746 N N   . TYR A 1 343 ? -18.358 -7.841  -4.080  1.00 89.93 343 A 1 
ATOM 2747 C CA  . TYR A 1 343 ? -17.201 -7.534  -3.239  1.00 90.11 343 A 1 
ATOM 2748 C C   . TYR A 1 343 ? -16.071 -8.550  -3.448  1.00 89.93 343 A 1 
ATOM 2749 O O   . TYR A 1 343 ? -14.917 -8.171  -3.590  1.00 89.90 343 A 1 
ATOM 2750 C CB  . TYR A 1 343 ? -17.637 -7.474  -1.774  1.00 91.07 343 A 1 
ATOM 2751 C CG  . TYR A 1 343 ? -16.472 -7.440  -0.803  1.00 90.75 343 A 1 
ATOM 2752 C CD1 . TYR A 1 343 ? -16.020 -8.641  -0.211  1.00 88.47 343 A 1 
ATOM 2753 C CD2 . TYR A 1 343 ? -15.800 -6.235  -0.539  1.00 89.44 343 A 1 
ATOM 2754 C CE1 . TYR A 1 343 ? -14.907 -8.639  0.633   1.00 87.57 343 A 1 
ATOM 2755 C CE2 . TYR A 1 343 ? -14.684 -6.227  0.308   1.00 87.87 343 A 1 
ATOM 2756 C CZ  . TYR A 1 343 ? -14.234 -7.428  0.894   1.00 87.90 343 A 1 
ATOM 2757 O OH  . TYR A 1 343 ? -13.147 -7.430  1.710   1.00 86.67 343 A 1 
ATOM 2758 N N   . HIS A 1 344 ? -16.397 -9.829  -3.516  1.00 89.81 344 A 1 
ATOM 2759 C CA  . HIS A 1 344 ? -15.425 -10.902 -3.719  1.00 87.81 344 A 1 
ATOM 2760 C C   . HIS A 1 344 ? -14.732 -10.825 -5.095  1.00 86.16 344 A 1 
ATOM 2761 O O   . HIS A 1 344 ? -13.532 -11.074 -5.194  1.00 85.77 344 A 1 
ATOM 2762 C CB  . HIS A 1 344 ? -16.141 -12.241 -3.536  1.00 87.04 344 A 1 
ATOM 2763 C CG  . HIS A 1 344 ? -15.212 -13.413 -3.587  1.00 82.47 344 A 1 
ATOM 2764 N ND1 . HIS A 1 344 ? -15.075 -14.285 -4.640  1.00 72.35 344 A 1 
ATOM 2765 C CD2 . HIS A 1 344 ? -14.349 -13.814 -2.599  1.00 71.63 344 A 1 
ATOM 2766 C CE1 . HIS A 1 344 ? -14.181 -15.221 -4.287  1.00 70.44 344 A 1 
ATOM 2767 N NE2 . HIS A 1 344 ? -13.699 -14.967 -3.058  1.00 72.42 344 A 1 
ATOM 2768 N N   . LEU A 1 345 ? -15.448 -10.420 -6.133  1.00 87.12 345 A 1 
ATOM 2769 C CA  . LEU A 1 345 ? -14.853 -10.133 -7.442  1.00 85.32 345 A 1 
ATOM 2770 C C   . LEU A 1 345 ? -13.850 -8.965  -7.350  1.00 84.25 345 A 1 
ATOM 2771 O O   . LEU A 1 345 ? -12.706 -9.101  -7.777  1.00 83.82 345 A 1 
ATOM 2772 C CB  . LEU A 1 345 ? -15.989 -9.853  -8.439  1.00 84.95 345 A 1 
ATOM 2773 C CG  . LEU A 1 345 ? -15.515 -9.606  -9.878  1.00 76.13 345 A 1 
ATOM 2774 C CD1 . LEU A 1 345 ? -14.869 -10.851 -10.493 1.00 73.46 345 A 1 
ATOM 2775 C CD2 . LEU A 1 345 ? -16.691 -9.187  -10.756 1.00 73.43 345 A 1 
ATOM 2776 N N   . HIS A 1 346 ? -14.258 -7.858  -6.720  1.00 85.69 346 A 1 
ATOM 2777 C CA  . HIS A 1 346 ? -13.399 -6.685  -6.536  1.00 84.79 346 A 1 
ATOM 2778 C C   . HIS A 1 346 ? -12.199 -6.963  -5.623  1.00 84.58 346 A 1 
ATOM 2779 O O   . HIS A 1 346 ? -11.118 -6.430  -5.879  1.00 84.21 346 A 1 
ATOM 2780 C CB  . HIS A 1 346 ? -14.228 -5.523  -5.986  1.00 84.66 346 A 1 
ATOM 2781 C CG  . HIS A 1 346 ? -15.329 -5.080  -6.918  1.00 84.88 346 A 1 
ATOM 2782 N ND1 . HIS A 1 346 ? -15.261 -5.041  -8.293  1.00 77.79 346 A 1 
ATOM 2783 C CD2 . HIS A 1 346 ? -16.568 -4.647  -6.546  1.00 77.89 346 A 1 
ATOM 2784 C CE1 . HIS A 1 346 ? -16.449 -4.607  -8.740  1.00 80.61 346 A 1 
ATOM 2785 N NE2 . HIS A 1 346 ? -17.267 -4.349  -7.713  1.00 82.00 346 A 1 
ATOM 2786 N N   . PHE A 1 347 ? -12.336 -7.841  -4.634  1.00 84.40 347 A 1 
ATOM 2787 C CA  . PHE A 1 347 ? -11.253 -8.278  -3.748  1.00 81.58 347 A 1 
ATOM 2788 C C   . PHE A 1 347 ? -10.003 -8.739  -4.519  1.00 77.97 347 A 1 
ATOM 2789 O O   . PHE A 1 347 ? -8.875  -8.554  -4.062  1.00 78.16 347 A 1 
ATOM 2790 C CB  . PHE A 1 347 ? -11.795 -9.404  -2.852  1.00 82.77 347 A 1 
ATOM 2791 C CG  . PHE A 1 347 ? -10.764 -10.038 -1.949  1.00 81.83 347 A 1 
ATOM 2792 C CD1 . PHE A 1 347 ? -10.162 -11.258 -2.293  1.00 80.89 347 A 1 
ATOM 2793 C CD2 . PHE A 1 347 ? -10.405 -9.403  -0.745  1.00 82.70 347 A 1 
ATOM 2794 C CE1 . PHE A 1 347 ? -9.208  -11.839 -1.448  1.00 79.24 347 A 1 
ATOM 2795 C CE2 . PHE A 1 347 ? -9.453  -9.984  0.102   1.00 80.52 347 A 1 
ATOM 2796 C CZ  . PHE A 1 347 ? -8.854  -11.208 -0.241  1.00 81.55 347 A 1 
ATOM 2797 N N   . ARG A 1 348 ? -10.173 -9.295  -5.715  1.00 85.93 348 A 1 
ATOM 2798 C CA  . ARG A 1 348 ? -9.105  -9.706  -6.634  1.00 82.21 348 A 1 
ATOM 2799 C C   . ARG A 1 348 ? -8.968  -8.782  -7.850  1.00 79.64 348 A 1 
ATOM 2800 O O   . ARG A 1 348 ? -8.473  -9.212  -8.890  1.00 74.81 348 A 1 
ATOM 2801 C CB  . ARG A 1 348 ? -9.298  -11.183 -7.014  1.00 80.13 348 A 1 
ATOM 2802 C CG  . ARG A 1 348 ? -9.042  -12.136 -5.831  1.00 76.89 348 A 1 
ATOM 2803 C CD  . ARG A 1 348 ? -7.543  -12.266 -5.466  1.00 70.54 348 A 1 
ATOM 2804 N NE  . ARG A 1 348 ? -6.779  -12.899 -6.561  1.00 66.10 348 A 1 
ATOM 2805 C CZ  . ARG A 1 348 ? -6.592  -14.196 -6.766  1.00 58.07 348 A 1 
ATOM 2806 N NH1 . ARG A 1 348 ? -7.001  -15.094 -5.927  1.00 53.82 348 A 1 
ATOM 2807 N NH2 . ARG A 1 348 ? -6.005  -14.606 -7.854  1.00 50.95 348 A 1 
ATOM 2808 N N   . ALA A 1 349 ? -9.383  -7.540  -7.719  1.00 83.85 349 A 1 
ATOM 2809 C CA  . ALA A 1 349 ? -9.319  -6.527  -8.775  1.00 81.70 349 A 1 
ATOM 2810 C C   . ALA A 1 349 ? -9.965  -7.001  -10.097 1.00 80.89 349 A 1 
ATOM 2811 O O   . ALA A 1 349 ? -9.385  -6.838  -11.165 1.00 77.42 349 A 1 
ATOM 2812 C CB  . ALA A 1 349 ? -7.872  -6.036  -8.912  1.00 79.45 349 A 1 
ATOM 2813 N N   . ASP A 1 350 ? -11.133 -7.634  -9.991  1.00 80.62 350 A 1 
ATOM 2814 C CA  . ASP A 1 350 ? -11.910 -8.163  -11.123 1.00 79.78 350 A 1 
ATOM 2815 C C   . ASP A 1 350 ? -11.124 -9.121  -12.033 1.00 77.78 350 A 1 
ATOM 2816 O O   . ASP A 1 350 ? -11.350 -9.204  -13.241 1.00 74.84 350 A 1 
ATOM 2817 C CB  . ASP A 1 350 ? -12.609 -7.032  -11.892 1.00 78.36 350 A 1 
ATOM 2818 C CG  . ASP A 1 350 ? -13.523 -6.157  -11.024 1.00 77.04 350 A 1 
ATOM 2819 O OD1 . ASP A 1 350 ? -13.869 -6.560  -9.893  1.00 72.89 350 A 1 
ATOM 2820 O OD2 . ASP A 1 350 ? -13.863 -5.046  -11.485 1.00 74.79 350 A 1 
ATOM 2821 N N   . THR A 1 351 ? -10.185 -9.862  -11.447 1.00 81.66 351 A 1 
ATOM 2822 C CA  . THR A 1 351 ? -9.350  -10.795 -12.213 1.00 78.84 351 A 1 
ATOM 2823 C C   . THR A 1 351 ? -10.205 -11.874 -12.877 1.00 76.15 351 A 1 
ATOM 2824 O O   . THR A 1 351 ? -10.927 -12.606 -12.185 1.00 73.83 351 A 1 
ATOM 2825 C CB  . THR A 1 351 ? -8.285  -11.448 -11.336 1.00 76.28 351 A 1 
ATOM 2826 O OG1 . THR A 1 351 ? -7.443  -10.448 -10.825 1.00 72.66 351 A 1 
ATOM 2827 C CG2 . THR A 1 351 ? -7.406  -12.414 -12.124 1.00 72.57 351 A 1 
ATOM 2828 N N   . PRO A 1 352 ? -10.116 -12.052 -14.205 1.00 75.92 352 A 1 
ATOM 2829 C CA  . PRO A 1 352 ? -10.884 -13.066 -14.911 1.00 74.79 352 A 1 
ATOM 2830 C C   . PRO A 1 352 ? -10.645 -14.481 -14.374 1.00 73.89 352 A 1 
ATOM 2831 O O   . PRO A 1 352 ? -9.505  -14.891 -14.163 1.00 69.53 352 A 1 
ATOM 2832 C CB  . PRO A 1 352 ? -10.464 -12.956 -16.381 1.00 71.86 352 A 1 
ATOM 2833 C CG  . PRO A 1 352 ? -10.012 -11.509 -16.506 1.00 72.50 352 A 1 
ATOM 2834 C CD  . PRO A 1 352 ? -9.378  -11.224 -15.146 1.00 77.07 352 A 1 
ATOM 2835 N N   . GLY A 1 353 ? -11.730 -15.250 -14.192 1.00 70.95 353 A 1 
ATOM 2836 C CA  . GLY A 1 353 ? -11.679 -16.636 -13.723 1.00 68.87 353 A 1 
ATOM 2837 C C   . GLY A 1 353 ? -11.539 -16.811 -12.212 1.00 68.37 353 A 1 
ATOM 2838 O O   . GLY A 1 353 ? -11.476 -17.943 -11.747 1.00 64.82 353 A 1 
ATOM 2839 N N   . PHE A 1 354 ? -11.522 -15.725 -11.446 1.00 69.38 354 A 1 
ATOM 2840 C CA  . PHE A 1 354 ? -11.660 -15.775 -9.994  1.00 65.70 354 A 1 
ATOM 2841 C C   . PHE A 1 354 ? -13.145 -15.679 -9.616  1.00 61.71 354 A 1 
ATOM 2842 O O   . PHE A 1 354 ? -13.734 -14.603 -9.692  1.00 57.44 354 A 1 
ATOM 2843 C CB  . PHE A 1 354 ? -10.810 -14.665 -9.361  1.00 63.28 354 A 1 
ATOM 2844 C CG  . PHE A 1 354 ? -10.740 -14.748 -7.858  1.00 60.24 354 A 1 
ATOM 2845 C CD1 . PHE A 1 354 ? -11.446 -13.839 -7.064  1.00 56.55 354 A 1 
ATOM 2846 C CD2 . PHE A 1 354 ? -9.965  -15.749 -7.250  1.00 56.99 354 A 1 
ATOM 2847 C CE1 . PHE A 1 354 ? -11.376 -13.918 -5.667  1.00 51.09 354 A 1 
ATOM 2848 C CE2 . PHE A 1 354 ? -9.898  -15.832 -5.850  1.00 51.77 354 A 1 
ATOM 2849 C CZ  . PHE A 1 354 ? -10.602 -14.919 -5.054  1.00 50.29 354 A 1 
ATOM 2850 N N   . THR A 1 355 ? -13.745 -16.811 -9.259  1.00 60.67 355 A 1 
ATOM 2851 C CA  . THR A 1 355 ? -15.164 -16.927 -8.867  1.00 57.48 355 A 1 
ATOM 2852 C C   . THR A 1 355 ? -15.279 -17.597 -7.518  1.00 52.69 355 A 1 
ATOM 2853 O O   . THR A 1 355 ? -14.596 -18.622 -7.333  1.00 47.35 355 A 1 
ATOM 2854 C CB  . THR A 1 355 ? -15.992 -17.726 -9.868  1.00 52.76 355 A 1 
ATOM 2855 O OG1 . THR A 1 355 ? -15.401 -18.990 -10.015 1.00 48.29 355 A 1 
ATOM 2856 C CG2 . THR A 1 355 ? -16.076 -17.048 -11.230 1.00 48.94 355 A 1 
ATOM 2857 O OXT . THR A 1 355 ? -16.096 -17.059 -6.721  1.00 48.79 355 A 1 
#
