# Supplementary material for: Theoretical Study of Sphingomyelinases from Entamoeba histolytica and Trichomonas vaginalis Sheds Light on the Evolution of Enzymes Needed for Survival and Colonization
Source: Pathogens. 2025 Jan 5;14(1):32. doi: 10.3390/pathogens14010032 (PMC11768322; doi:10.3390/pathogens14010032)
Supplement: Supplementary file 1 [file pathogens-14-00032-s001.zip › Supplementary structural Files/CIF files aSMase6/aSMase6 no loop/aSmase6no loop/fold_2024_08_29_20_07_model_1.cif]

# By using this file you agree to the legally binding terms of use found at alphafoldserver.com/output-terms
data_51398088ccdd8a
#
_entry.id 51398088ccdd8a
#
loop_
_atom_type.symbol
C 
N 
O 
S 
#
loop_
_audit_author.name
_audit_author.pdbx_ordinal
"Google DeepMind" 1 
"Isomorphic Labs" 2 
#
_audit_conform.dict_location https://raw.githubusercontent.com/ihmwg/ModelCIF/master/dist/mmcif_ma.dic
_audit_conform.dict_name     mmcif_ma.dic
_audit_conform.dict_version  1.4.5
#
loop_
_chem_comp.formula
_chem_comp.formula_weight
_chem_comp.id
_chem_comp.mon_nstd_flag
_chem_comp.name
_chem_comp.pdbx_smiles
_chem_comp.pdbx_synonyms
_chem_comp.type
"C3 H7 N O2"    89.093  ALA y ALANINE         C[C@H](N)C(O)=O                  ? "L-PEPTIDE LINKING" 
"C6 H15 N4 O2"  175.209 ARG y ARGININE        N[C@@H](CCCNC(N)=[NH2+])C(O)=O   ? "L-PEPTIDE LINKING" 
"C4 H8 N2 O3"   132.118 ASN y ASPARAGINE      N[C@@H](CC(N)=O)C(O)=O           ? "L-PEPTIDE LINKING" 
"C4 H7 N O4"    133.103 ASP y "ASPARTIC ACID" N[C@@H](CC(O)=O)C(O)=O           ? "L-PEPTIDE LINKING" 
"C3 H7 N O2 S"  121.158 CYS y CYSTEINE        N[C@@H](CS)C(O)=O                ? "L-PEPTIDE LINKING" 
"C5 H10 N2 O3"  146.144 GLN y GLUTAMINE       N[C@@H](CCC(N)=O)C(O)=O          ? "L-PEPTIDE LINKING" 
"C5 H9 N O4"    147.129 GLU y "GLUTAMIC ACID" N[C@@H](CCC(O)=O)C(O)=O          ? "L-PEPTIDE LINKING" 
"C2 H5 N O2"    75.067  GLY y GLYCINE         NCC(O)=O                         ? "PEPTIDE LINKING"   
"C6 H10 N3 O2"  156.162 HIS y HISTIDINE       N[C@@H](Cc1c[nH]c[nH+]1)C(O)=O   ? "L-PEPTIDE LINKING" 
"C6 H13 N O2"   131.173 ILE y ISOLEUCINE      CC[C@H](C)[C@H](N)C(O)=O         ? "L-PEPTIDE LINKING" 
"C6 H13 N O2"   131.173 LEU y LEUCINE         CC(C)C[C@H](N)C(O)=O             ? "L-PEPTIDE LINKING" 
"C6 H15 N2 O2"  147.195 LYS y LYSINE          N[C@@H](CCCC[NH3+])C(O)=O        ? "L-PEPTIDE LINKING" 
"C5 H11 N O2 S" 149.211 MET y METHIONINE      CSCC[C@H](N)C(O)=O               ? "L-PEPTIDE LINKING" 
"C9 H11 N O2"   165.189 PHE y PHENYLALANINE   N[C@@H](Cc1ccccc1)C(O)=O         ? "L-PEPTIDE LINKING" 
"C5 H9 N O2"    115.130 PRO y PROLINE         OC(=O)[C@@H]1CCCN1               ? "L-PEPTIDE LINKING" 
"C3 H7 N O3"    105.093 SER y SERINE          N[C@@H](CO)C(O)=O                ? "L-PEPTIDE LINKING" 
"C4 H9 N O3"    119.119 THR y THREONINE       C[C@@H](O)[C@H](N)C(O)=O         ? "L-PEPTIDE LINKING" 
"C11 H12 N2 O2" 204.225 TRP y TRYPTOPHAN      N[C@@H](Cc1c[nH]c2ccccc12)C(O)=O ? "L-PEPTIDE LINKING" 
"C9 H11 N O3"   181.189 TYR y TYROSINE        N[C@@H](Cc1ccc(O)cc1)C(O)=O      ? "L-PEPTIDE LINKING" 
"C5 H11 N O2"   117.146 VAL y VALINE          CC(C)[C@H](N)C(O)=O              ? "L-PEPTIDE LINKING" 
#
_citation.book_publisher          ?
_citation.country                 UK
_citation.id                      primary
_citation.journal_full            Nature
_citation.journal_id_ASTM         NATUAS
_citation.journal_id_CSD          0006
_citation.journal_id_ISSN         0028-0836
_citation.journal_volume          ?
_citation.page_first              ?
_citation.page_last               ?
_citation.pdbx_database_id_DOI    ?
_citation.pdbx_database_id_PubMed ?
_citation.title                   "Accurate structure prediction of biomolecular interactions with AlphaFold 3"
_citation.year                    2024
#
loop_
_citation_author.citation_id
_citation_author.name
_citation_author.ordinal
primary "Google DeepMind" 1 
primary "Isomorphic Labs" 2 
#
_entity.id               1
_entity.pdbx_description .
_entity.type             polymer
#
_entity_poly.entity_id      1
_entity_poly.pdbx_strand_id A
_entity_poly.type           polypeptide(L)
#
loop_
_entity_poly_seq.entity_id
_entity_poly_seq.hetero
_entity_poly_seq.mon_id
_entity_poly_seq.num
1 n PHE 1   
1 n GLU 2   
1 n MET 3   
1 n TRP 4   
1 n GLN 5   
1 n LEU 6   
1 n THR 7   
1 n ASP 8   
1 n ILE 9   
1 n HIS 10  
1 n LEU 11  
1 n ASP 12  
1 n PRO 13  
1 n MET 14  
1 n TYR 15  
1 n THR 16  
1 n VAL 17  
1 n GLY 18  
1 n SER 19  
1 n ASP 20  
1 n PRO 21  
1 n LEU 22  
1 n LYS 23  
1 n LEU 24  
1 n CYS 25  
1 n ARG 26  
1 n GLU 27  
1 n GLY 28  
1 n LYS 29  
1 n GLY 30  
1 n ASN 31  
1 n ALA 32  
1 n GLY 33  
1 n LYS 34  
1 n TYR 35  
1 n GLY 36  
1 n ASP 37  
1 n TYR 38  
1 n SER 39  
1 n CYS 40  
1 n ASP 41  
1 n ALA 42  
1 n ASN 43  
1 n MET 44  
1 n ALA 45  
1 n LEU 46  
1 n LEU 47  
1 n ASP 48  
1 n SER 49  
1 n LEU 50  
1 n VAL 51  
1 n LYS 52  
1 n PHE 53  
1 n ILE 54  
1 n LYS 55  
1 n ARG 56  
1 n ASN 57  
1 n THR 58  
1 n ASP 59  
1 n VAL 60  
1 n ASN 61  
1 n GLY 62  
1 n LYS 63  
1 n VAL 64  
1 n MET 65  
1 n VAL 66  
1 n TYR 67  
1 n ASN 68  
1 n GLY 69  
1 n ASP 70  
1 n ILE 71  
1 n VAL 72  
1 n SER 73  
1 n ARG 74  
1 n ALA 75  
1 n ILE 76  
1 n PRO 77  
1 n LYS 78  
1 n TYR 79  
1 n ASN 80  
1 n LEU 81  
1 n ASP 82  
1 n TYR 83  
1 n VAL 84  
1 n LYS 85  
1 n GLN 86  
1 n SER 87  
1 n ILE 88  
1 n VAL 89  
1 n ASN 90  
1 n ALA 91  
1 n THR 92  
1 n ALA 93  
1 n LEU 94  
1 n LEU 95  
1 n LYS 96  
1 n LYS 97  
1 n PHE 98  
1 n GLU 99  
1 n ASP 100 
1 n PHE 101 
1 n PHE 102 
1 n ILE 103 
1 n ILE 104 
1 n PRO 105 
1 n MET 106 
1 n LEU 107 
1 n GLY 108 
1 n ASN 109 
1 n HIS 110 
1 n ASP 111 
1 n VAL 112 
1 n TYR 113 
1 n PRO 114 
1 n ALA 115 
1 n ASN 116 
1 n GLN 117 
1 n MET 118 
1 n ALA 119 
1 n ILE 120 
1 n ASN 121 
1 n SER 122 
1 n GLN 123 
1 n TRP 124 
1 n ILE 125 
1 n PHE 126 
1 n GLN 127 
1 n PHE 128 
1 n ALA 129 
1 n ALA 130 
1 n GLU 131 
1 n GLN 132 
1 n PHE 133 
1 n ALA 134 
1 n PRO 135 
1 n PHE 136 
1 n LEU 137 
1 n SER 138 
1 n GLN 139 
1 n ASN 140 
1 n ALA 141 
1 n ILE 142 
1 n GLU 143 
1 n SER 144 
1 n PHE 145 
1 n LYS 146 
1 n HIS 147 
1 n GLY 148 
1 n GLY 149 
1 n TYR 150 
1 n TYR 151 
1 n THR 152 
1 n MET 153 
1 n PRO 154 
1 n PHE 155 
1 n PRO 156 
1 n ALA 157 
1 n HIS 158 
1 n LEU 159 
1 n GLY 160 
1 n ILE 161 
1 n LYS 162 
1 n VAL 163 
1 n PRO 164 
1 n LEU 165 
1 n ASN 166 
1 n ALA 167 
1 n VAL 168 
1 n VAL 169 
1 n LEU 170 
1 n ASN 171 
1 n THR 172 
1 n VAL 173 
1 n LEU 174 
1 n TYR 175 
1 n TYR 176 
1 n ASN 177 
1 n TYR 178 
1 n ASN 179 
1 n LYS 180 
1 n GLN 181 
1 n THR 182 
1 n MET 183 
1 n ASP 184 
1 n SER 185 
1 n THR 186 
1 n ASP 187 
1 n PRO 188 
1 n LEU 189 
1 n GLY 190 
1 n GLN 191 
1 n PHE 192 
1 n GLU 193 
1 n TRP 194 
1 n PHE 195 
1 n LYS 196 
1 n THR 197 
1 n VAL 198 
1 n MET 199 
1 n ASP 200 
1 n GLY 201 
1 n TYR 202 
1 n ARG 203 
1 n LYS 204 
1 n THR 205 
1 n GLY 206 
1 n GLN 207 
1 n ARG 208 
1 n ALA 209 
1 n ILE 210 
1 n VAL 211 
1 n SER 212 
1 n MET 213 
1 n HIS 214 
1 n ILE 215 
1 n CYS 216 
1 n PRO 217 
1 n GLY 218 
1 n VAL 219 
1 n ALA 220 
1 n GLU 221 
1 n ARG 222 
1 n PHE 223 
1 n ASN 224 
1 n TYR 225 
1 n SER 226 
1 n ASP 227 
1 n GLN 228 
1 n LEU 229 
1 n TYR 230 
1 n PRO 231 
1 n GLN 232 
1 n TYR 233 
1 n ASN 234 
1 n ASP 235 
1 n ARG 236 
1 n LEU 237 
1 n VAL 238 
1 n ASP 239 
1 n SER 240 
1 n LEU 241 
1 n ALA 242 
1 n GLU 243 
1 n TYR 244 
1 n ASN 245 
1 n ASP 246 
1 n VAL 247 
1 n ILE 248 
1 n LEU 249 
1 n GLY 250 
1 n VAL 251 
1 n LEU 252 
1 n CYS 253 
1 n GLY 254 
1 n HIS 255 
1 n LEU 256 
1 n HIS 257 
1 n THR 258 
1 n ASP 259 
1 n THR 260 
1 n PHE 261 
1 n ARG 262 
1 n ILE 263 
1 n LEU 264 
1 n SER 265 
1 n LYS 266 
1 n GLY 267 
1 n ASN 268 
1 n LYS 269 
1 n LYS 270 
1 n VAL 271 
1 n MET 272 
1 n ALA 273 
1 n PHE 274 
1 n ILE 275 
1 n GLY 276 
1 n PRO 277 
1 n SER 278 
1 n VAL 279 
1 n ASP 280 
1 n THR 281 
1 n TRP 282 
1 n LEU 283 
1 n GLY 284 
1 n THR 285 
1 n SER 286 
1 n PRO 287 
1 n SER 288 
1 n ILE 289 
1 n ARG 290 
1 n LYS 291 
1 n TYR 292 
1 n ASP 293 
1 n VAL 294 
1 n GLY 295 
1 n ASN 296 
1 n GLY 297 
1 n GLN 298 
1 n GLY 299 
1 n TYR 300 
1 n MET 301 
1 n LYS 302 
1 n GLU 303 
1 n PHE 304 
1 n LYS 305 
1 n ASN 306 
1 n TYR 307 
1 n PHE 308 
1 n ASN 309 
1 n TYR 310 
1 n GLY 311 
1 n SER 312 
1 n SER 313 
1 n SER 314 
1 n GLU 315 
1 n TYR 316 
1 n GLY 317 
1 n LEU 318 
1 n LYS 319 
1 n GLU 320 
1 n LEU 321 
1 n SER 322 
1 n PRO 323 
1 n LYS 324 
1 n GLU 325 
1 n PHE 326 
1 n GLU 327 
1 n ILE 328 
1 n LEU 329 
1 n ALA 330 
1 n ALA 331 
1 n ARG 332 
1 n MET 333 
1 n ASP 334 
1 n LYS 335 
1 n ASP 336 
1 n LEU 337 
1 n GLN 338 
1 n LEU 339 
1 n PHE 340 
1 n ASN 341 
1 n LYS 342 
1 n TYR 343 
1 n HIS 344 
1 n LEU 345 
1 n HIS 346 
1 n PHE 347 
1 n ARG 348 
1 n ALA 349 
1 n ASP 350 
1 n THR 351 
1 n PRO 352 
1 n GLY 353 
1 n PHE 354 
1 n THR 355 
#
_ma_data.content_type "model coordinates"
_ma_data.id           1
_ma_data.name         Model
#
_ma_model_list.data_id          1
_ma_model_list.model_group_id   1
_ma_model_list.model_group_name "AlphaFold-beta-20231127 (7a14c934-fe78-43c1-a552-7fb305b0ebd1 @ 2024-08-29 19:09:08)"
_ma_model_list.model_id         1
_ma_model_list.model_name       "Top ranked model"
_ma_model_list.model_type       "Ab initio model"
_ma_model_list.ordinal_id       1
#
loop_
_ma_protocol_step.method_type
_ma_protocol_step.ordinal_id
_ma_protocol_step.protocol_id
_ma_protocol_step.step_id
"coevolution MSA" 1 1 1 
"template search" 2 1 2 
modeling          3 1 3 
#
loop_
_ma_qa_metric.id
_ma_qa_metric.mode
_ma_qa_metric.name
_ma_qa_metric.software_group_id
_ma_qa_metric.type
1 global pLDDT 1 pLDDT 
2 local  pLDDT 1 pLDDT 
#
_ma_qa_metric_global.metric_id    1
_ma_qa_metric_global.metric_value 89.33
_ma_qa_metric_global.model_id     1
_ma_qa_metric_global.ordinal_id   1
#
_ma_software_group.group_id    1
_ma_software_group.ordinal_id  1
_ma_software_group.software_id 1
#
_ma_target_entity.data_id   1
_ma_target_entity.entity_id 1
_ma_target_entity.origin    .
#
_ma_target_entity_instance.asym_id   A
_ma_target_entity_instance.details   .
_ma_target_entity_instance.entity_id 1
#
loop_
_pdbx_data_usage.details
_pdbx_data_usage.id
_pdbx_data_usage.type
_pdbx_data_usage.url
;NON-COMMERCIAL USE ONLY, BY USING THIS FILE YOU AGREE TO THE TERMS OF USE FOUND
AT alphafoldserver.com/output-terms.
;
1 license    ? 
;THE INFORMATION IS NOT INTENDED FOR, HAS NOT BEEN VALIDATED FOR, AND IS NOT
APPROVED FOR CLINICAL USE. IT SHOULD NOT BE USED FOR CLINICAL PURPOSE OR RELIED
ON FOR MEDICAL OR OTHER PROFESSIONAL ADVICE. IT IS THEORETICAL MODELLING ONLY
AND CAUTION SHOULD BE EXERCISED IN ITS USE. IT IS PROVIDED "AS-IS" WITHOUT ANY
WARRANTY OF ANY KIND, WHETHER EXPRESSED OR IMPLIED. NO WARRANTY IS GIVEN THAT
USE OF THE INFORMATION SHALL NOT INFRINGE THE RIGHTS OF ANY THIRD PARTY.
;
2 disclaimer ? 
#
loop_
_pdbx_poly_seq_scheme.asym_id
_pdbx_poly_seq_scheme.auth_seq_num
_pdbx_poly_seq_scheme.entity_id
_pdbx_poly_seq_scheme.hetero
_pdbx_poly_seq_scheme.mon_id
_pdbx_poly_seq_scheme.pdb_ins_code
_pdbx_poly_seq_scheme.pdb_seq_num
_pdbx_poly_seq_scheme.pdb_strand_id
_pdbx_poly_seq_scheme.seq_id
A 1   1 n PHE . 1   A 1   
A 2   1 n GLU . 2   A 2   
A 3   1 n MET . 3   A 3   
A 4   1 n TRP . 4   A 4   
A 5   1 n GLN . 5   A 5   
A 6   1 n LEU . 6   A 6   
A 7   1 n THR . 7   A 7   
A 8   1 n ASP . 8   A 8   
A 9   1 n ILE . 9   A 9   
A 10  1 n HIS . 10  A 10  
A 11  1 n LEU . 11  A 11  
A 12  1 n ASP . 12  A 12  
A 13  1 n PRO . 13  A 13  
A 14  1 n MET . 14  A 14  
A 15  1 n TYR . 15  A 15  
A 16  1 n THR . 16  A 16  
A 17  1 n VAL . 17  A 17  
A 18  1 n GLY . 18  A 18  
A 19  1 n SER . 19  A 19  
A 20  1 n ASP . 20  A 20  
A 21  1 n PRO . 21  A 21  
A 22  1 n LEU . 22  A 22  
A 23  1 n LYS . 23  A 23  
A 24  1 n LEU . 24  A 24  
A 25  1 n CYS . 25  A 25  
A 26  1 n ARG . 26  A 26  
A 27  1 n GLU . 27  A 27  
A 28  1 n GLY . 28  A 28  
A 29  1 n LYS . 29  A 29  
A 30  1 n GLY . 30  A 30  
A 31  1 n ASN . 31  A 31  
A 32  1 n ALA . 32  A 32  
A 33  1 n GLY . 33  A 33  
A 34  1 n LYS . 34  A 34  
A 35  1 n TYR . 35  A 35  
A 36  1 n GLY . 36  A 36  
A 37  1 n ASP . 37  A 37  
A 38  1 n TYR . 38  A 38  
A 39  1 n SER . 39  A 39  
A 40  1 n CYS . 40  A 40  
A 41  1 n ASP . 41  A 41  
A 42  1 n ALA . 42  A 42  
A 43  1 n ASN . 43  A 43  
A 44  1 n MET . 44  A 44  
A 45  1 n ALA . 45  A 45  
A 46  1 n LEU . 46  A 46  
A 47  1 n LEU . 47  A 47  
A 48  1 n ASP . 48  A 48  
A 49  1 n SER . 49  A 49  
A 50  1 n LEU . 50  A 50  
A 51  1 n VAL . 51  A 51  
A 52  1 n LYS . 52  A 52  
A 53  1 n PHE . 53  A 53  
A 54  1 n ILE . 54  A 54  
A 55  1 n LYS . 55  A 55  
A 56  1 n ARG . 56  A 56  
A 57  1 n ASN . 57  A 57  
A 58  1 n THR . 58  A 58  
A 59  1 n ASP . 59  A 59  
A 60  1 n VAL . 60  A 60  
A 61  1 n ASN . 61  A 61  
A 62  1 n GLY . 62  A 62  
A 63  1 n LYS . 63  A 63  
A 64  1 n VAL . 64  A 64  
A 65  1 n MET . 65  A 65  
A 66  1 n VAL . 66  A 66  
A 67  1 n TYR . 67  A 67  
A 68  1 n ASN . 68  A 68  
A 69  1 n GLY . 69  A 69  
A 70  1 n ASP . 70  A 70  
A 71  1 n ILE . 71  A 71  
A 72  1 n VAL . 72  A 72  
A 73  1 n SER . 73  A 73  
A 74  1 n ARG . 74  A 74  
A 75  1 n ALA . 75  A 75  
A 76  1 n ILE . 76  A 76  
A 77  1 n PRO . 77  A 77  
A 78  1 n LYS . 78  A 78  
A 79  1 n TYR . 79  A 79  
A 80  1 n ASN . 80  A 80  
A 81  1 n LEU . 81  A 81  
A 82  1 n ASP . 82  A 82  
A 83  1 n TYR . 83  A 83  
A 84  1 n VAL . 84  A 84  
A 85  1 n LYS . 85  A 85  
A 86  1 n GLN . 86  A 86  
A 87  1 n SER . 87  A 87  
A 88  1 n ILE . 88  A 88  
A 89  1 n VAL . 89  A 89  
A 90  1 n ASN . 90  A 90  
A 91  1 n ALA . 91  A 91  
A 92  1 n THR . 92  A 92  
A 93  1 n ALA . 93  A 93  
A 94  1 n LEU . 94  A 94  
A 95  1 n LEU . 95  A 95  
A 96  1 n LYS . 96  A 96  
A 97  1 n LYS . 97  A 97  
A 98  1 n PHE . 98  A 98  
A 99  1 n GLU . 99  A 99  
A 100 1 n ASP . 100 A 100 
A 101 1 n PHE . 101 A 101 
A 102 1 n PHE . 102 A 102 
A 103 1 n ILE . 103 A 103 
A 104 1 n ILE . 104 A 104 
A 105 1 n PRO . 105 A 105 
A 106 1 n MET . 106 A 106 
A 107 1 n LEU . 107 A 107 
A 108 1 n GLY . 108 A 108 
A 109 1 n ASN . 109 A 109 
A 110 1 n HIS . 110 A 110 
A 111 1 n ASP . 111 A 111 
A 112 1 n VAL . 112 A 112 
A 113 1 n TYR . 113 A 113 
A 114 1 n PRO . 114 A 114 
A 115 1 n ALA . 115 A 115 
A 116 1 n ASN . 116 A 116 
A 117 1 n GLN . 117 A 117 
A 118 1 n MET . 118 A 118 
A 119 1 n ALA . 119 A 119 
A 120 1 n ILE . 120 A 120 
A 121 1 n ASN . 121 A 121 
A 122 1 n SER . 122 A 122 
A 123 1 n GLN . 123 A 123 
A 124 1 n TRP . 124 A 124 
A 125 1 n ILE . 125 A 125 
A 126 1 n PHE . 126 A 126 
A 127 1 n GLN . 127 A 127 
A 128 1 n PHE . 128 A 128 
A 129 1 n ALA . 129 A 129 
A 130 1 n ALA . 130 A 130 
A 131 1 n GLU . 131 A 131 
A 132 1 n GLN . 132 A 132 
A 133 1 n PHE . 133 A 133 
A 134 1 n ALA . 134 A 134 
A 135 1 n PRO . 135 A 135 
A 136 1 n PHE . 136 A 136 
A 137 1 n LEU . 137 A 137 
A 138 1 n SER . 138 A 138 
A 139 1 n GLN . 139 A 139 
A 140 1 n ASN . 140 A 140 
A 141 1 n ALA . 141 A 141 
A 142 1 n ILE . 142 A 142 
A 143 1 n GLU . 143 A 143 
A 144 1 n SER . 144 A 144 
A 145 1 n PHE . 145 A 145 
A 146 1 n LYS . 146 A 146 
A 147 1 n HIS . 147 A 147 
A 148 1 n GLY . 148 A 148 
A 149 1 n GLY . 149 A 149 
A 150 1 n TYR . 150 A 150 
A 151 1 n TYR . 151 A 151 
A 152 1 n THR . 152 A 152 
A 153 1 n MET . 153 A 153 
A 154 1 n PRO . 154 A 154 
A 155 1 n PHE . 155 A 155 
A 156 1 n PRO . 156 A 156 
A 157 1 n ALA . 157 A 157 
A 158 1 n HIS . 158 A 158 
A 159 1 n LEU . 159 A 159 
A 160 1 n GLY . 160 A 160 
A 161 1 n ILE . 161 A 161 
A 162 1 n LYS . 162 A 162 
A 163 1 n VAL . 163 A 163 
A 164 1 n PRO . 164 A 164 
A 165 1 n LEU . 165 A 165 
A 166 1 n ASN . 166 A 166 
A 167 1 n ALA . 167 A 167 
A 168 1 n VAL . 168 A 168 
A 169 1 n VAL . 169 A 169 
A 170 1 n LEU . 170 A 170 
A 171 1 n ASN . 171 A 171 
A 172 1 n THR . 172 A 172 
A 173 1 n VAL . 173 A 173 
A 174 1 n LEU . 174 A 174 
A 175 1 n TYR . 175 A 175 
A 176 1 n TYR . 176 A 176 
A 177 1 n ASN . 177 A 177 
A 178 1 n TYR . 178 A 178 
A 179 1 n ASN . 179 A 179 
A 180 1 n LYS . 180 A 180 
A 181 1 n GLN . 181 A 181 
A 182 1 n THR . 182 A 182 
A 183 1 n MET . 183 A 183 
A 184 1 n ASP . 184 A 184 
A 185 1 n SER . 185 A 185 
A 186 1 n THR . 186 A 186 
A 187 1 n ASP . 187 A 187 
A 188 1 n PRO . 188 A 188 
A 189 1 n LEU . 189 A 189 
A 190 1 n GLY . 190 A 190 
A 191 1 n GLN . 191 A 191 
A 192 1 n PHE . 192 A 192 
A 193 1 n GLU . 193 A 193 
A 194 1 n TRP . 194 A 194 
A 195 1 n PHE . 195 A 195 
A 196 1 n LYS . 196 A 196 
A 197 1 n THR . 197 A 197 
A 198 1 n VAL . 198 A 198 
A 199 1 n MET . 199 A 199 
A 200 1 n ASP . 200 A 200 
A 201 1 n GLY . 201 A 201 
A 202 1 n TYR . 202 A 202 
A 203 1 n ARG . 203 A 203 
A 204 1 n LYS . 204 A 204 
A 205 1 n THR . 205 A 205 
A 206 1 n GLY . 206 A 206 
A 207 1 n GLN . 207 A 207 
A 208 1 n ARG . 208 A 208 
A 209 1 n ALA . 209 A 209 
A 210 1 n ILE . 210 A 210 
A 211 1 n VAL . 211 A 211 
A 212 1 n SER . 212 A 212 
A 213 1 n MET . 213 A 213 
A 214 1 n HIS . 214 A 214 
A 215 1 n ILE . 215 A 215 
A 216 1 n CYS . 216 A 216 
A 217 1 n PRO . 217 A 217 
A 218 1 n GLY . 218 A 218 
A 219 1 n VAL . 219 A 219 
A 220 1 n ALA . 220 A 220 
A 221 1 n GLU . 221 A 221 
A 222 1 n ARG . 222 A 222 
A 223 1 n PHE . 223 A 223 
A 224 1 n ASN . 224 A 224 
A 225 1 n TYR . 225 A 225 
A 226 1 n SER . 226 A 226 
A 227 1 n ASP . 227 A 227 
A 228 1 n GLN . 228 A 228 
A 229 1 n LEU . 229 A 229 
A 230 1 n TYR . 230 A 230 
A 231 1 n PRO . 231 A 231 
A 232 1 n GLN . 232 A 232 
A 233 1 n TYR . 233 A 233 
A 234 1 n ASN . 234 A 234 
A 235 1 n ASP . 235 A 235 
A 236 1 n ARG . 236 A 236 
A 237 1 n LEU . 237 A 237 
A 238 1 n VAL . 238 A 238 
A 239 1 n ASP . 239 A 239 
A 240 1 n SER . 240 A 240 
A 241 1 n LEU . 241 A 241 
A 242 1 n ALA . 242 A 242 
A 243 1 n GLU . 243 A 243 
A 244 1 n TYR . 244 A 244 
A 245 1 n ASN . 245 A 245 
A 246 1 n ASP . 246 A 246 
A 247 1 n VAL . 247 A 247 
A 248 1 n ILE . 248 A 248 
A 249 1 n LEU . 249 A 249 
A 250 1 n GLY . 250 A 250 
A 251 1 n VAL . 251 A 251 
A 252 1 n LEU . 252 A 252 
A 253 1 n CYS . 253 A 253 
A 254 1 n GLY . 254 A 254 
A 255 1 n HIS . 255 A 255 
A 256 1 n LEU . 256 A 256 
A 257 1 n HIS . 257 A 257 
A 258 1 n THR . 258 A 258 
A 259 1 n ASP . 259 A 259 
A 260 1 n THR . 260 A 260 
A 261 1 n PHE . 261 A 261 
A 262 1 n ARG . 262 A 262 
A 263 1 n ILE . 263 A 263 
A 264 1 n LEU . 264 A 264 
A 265 1 n SER . 265 A 265 
A 266 1 n LYS . 266 A 266 
A 267 1 n GLY . 267 A 267 
A 268 1 n ASN . 268 A 268 
A 269 1 n LYS . 269 A 269 
A 270 1 n LYS . 270 A 270 
A 271 1 n VAL . 271 A 271 
A 272 1 n MET . 272 A 272 
A 273 1 n ALA . 273 A 273 
A 274 1 n PHE . 274 A 274 
A 275 1 n ILE . 275 A 275 
A 276 1 n GLY . 276 A 276 
A 277 1 n PRO . 277 A 277 
A 278 1 n SER . 278 A 278 
A 279 1 n VAL . 279 A 279 
A 280 1 n ASP . 280 A 280 
A 281 1 n THR . 281 A 281 
A 282 1 n TRP . 282 A 282 
A 283 1 n LEU . 283 A 283 
A 284 1 n GLY . 284 A 284 
A 285 1 n THR . 285 A 285 
A 286 1 n SER . 286 A 286 
A 287 1 n PRO . 287 A 287 
A 288 1 n SER . 288 A 288 
A 289 1 n ILE . 289 A 289 
A 290 1 n ARG . 290 A 290 
A 291 1 n LYS . 291 A 291 
A 292 1 n TYR . 292 A 292 
A 293 1 n ASP . 293 A 293 
A 294 1 n VAL . 294 A 294 
A 295 1 n GLY . 295 A 295 
A 296 1 n ASN . 296 A 296 
A 297 1 n GLY . 297 A 297 
A 298 1 n GLN . 298 A 298 
A 299 1 n GLY . 299 A 299 
A 300 1 n TYR . 300 A 300 
A 301 1 n MET . 301 A 301 
A 302 1 n LYS . 302 A 302 
A 303 1 n GLU . 303 A 303 
A 304 1 n PHE . 304 A 304 
A 305 1 n LYS . 305 A 305 
A 306 1 n ASN . 306 A 306 
A 307 1 n TYR . 307 A 307 
A 308 1 n PHE . 308 A 308 
A 309 1 n ASN . 309 A 309 
A 310 1 n TYR . 310 A 310 
A 311 1 n GLY . 311 A 311 
A 312 1 n SER . 312 A 312 
A 313 1 n SER . 313 A 313 
A 314 1 n SER . 314 A 314 
A 315 1 n GLU . 315 A 315 
A 316 1 n TYR . 316 A 316 
A 317 1 n GLY . 317 A 317 
A 318 1 n LEU . 318 A 318 
A 319 1 n LYS . 319 A 319 
A 320 1 n GLU . 320 A 320 
A 321 1 n LEU . 321 A 321 
A 322 1 n SER . 322 A 322 
A 323 1 n PRO . 323 A 323 
A 324 1 n LYS . 324 A 324 
A 325 1 n GLU . 325 A 325 
A 326 1 n PHE . 326 A 326 
A 327 1 n GLU . 327 A 327 
A 328 1 n ILE . 328 A 328 
A 329 1 n LEU . 329 A 329 
A 330 1 n ALA . 330 A 330 
A 331 1 n ALA . 331 A 331 
A 332 1 n ARG . 332 A 332 
A 333 1 n MET . 333 A 333 
A 334 1 n ASP . 334 A 334 
A 335 1 n LYS . 335 A 335 
A 336 1 n ASP . 336 A 336 
A 337 1 n LEU . 337 A 337 
A 338 1 n GLN . 338 A 338 
A 339 1 n LEU . 339 A 339 
A 340 1 n PHE . 340 A 340 
A 341 1 n ASN . 341 A 341 
A 342 1 n LYS . 342 A 342 
A 343 1 n TYR . 343 A 343 
A 344 1 n HIS . 344 A 344 
A 345 1 n LEU . 345 A 345 
A 346 1 n HIS . 346 A 346 
A 347 1 n PHE . 347 A 347 
A 348 1 n ARG . 348 A 348 
A 349 1 n ALA . 349 A 349 
A 350 1 n ASP . 350 A 350 
A 351 1 n THR . 351 A 351 
A 352 1 n PRO . 352 A 352 
A 353 1 n GLY . 353 A 353 
A 354 1 n PHE . 354 A 354 
A 355 1 n THR . 355 A 355 
#
_software.classification other
_software.date           ?
_software.description    "Structure prediction"
_software.name           AlphaFold
_software.pdbx_ordinal   1
_software.type           package
_software.version        "AlphaFold-beta-20231127 (7a14c934-fe78-43c1-a552-7fb305b0ebd1 @ 2024-08-29 19:09:08)"
#
_struct_asym.entity_id 1
_struct_asym.id        A
#
loop_
_atom_site.group_PDB
_atom_site.id
_atom_site.type_symbol
_atom_site.label_atom_id
_atom_site.label_alt_id
_atom_site.label_comp_id
_atom_site.label_asym_id
_atom_site.label_entity_id
_atom_site.label_seq_id
_atom_site.pdbx_PDB_ins_code
_atom_site.Cartn_x
_atom_site.Cartn_y
_atom_site.Cartn_z
_atom_site.occupancy
_atom_site.B_iso_or_equiv
_atom_site.auth_seq_id
_atom_site.auth_asym_id
_atom_site.pdbx_PDB_model_num
ATOM 1    N N   . PHE A 1 1   ? -8.483  16.156  -5.412  1.00 88.41 1   A 1 
ATOM 2    C CA  . PHE A 1 1   ? -7.592  16.161  -4.236  1.00 90.75 1   A 1 
ATOM 3    C C   . PHE A 1 1   ? -6.364  15.302  -4.511  1.00 91.68 1   A 1 
ATOM 4    O O   . PHE A 1 1   ? -6.390  14.511  -5.447  1.00 90.00 1   A 1 
ATOM 5    C CB  . PHE A 1 1   ? -8.337  15.683  -2.984  1.00 89.48 1   A 1 
ATOM 6    C CG  . PHE A 1 1   ? -8.706  14.215  -2.975  1.00 91.03 1   A 1 
ATOM 7    C CD1 . PHE A 1 1   ? -9.883  13.773  -3.605  1.00 88.83 1   A 1 
ATOM 8    C CD2 . PHE A 1 1   ? -7.872  13.286  -2.330  1.00 89.76 1   A 1 
ATOM 9    C CE1 . PHE A 1 1   ? -10.235 12.419  -3.576  1.00 87.25 1   A 1 
ATOM 10   C CE2 . PHE A 1 1   ? -8.233  11.924  -2.294  1.00 87.90 1   A 1 
ATOM 11   C CZ  . PHE A 1 1   ? -9.416  11.492  -2.918  1.00 88.80 1   A 1 
ATOM 12   N N   . GLU A 1 2   ? -5.303  15.464  -3.721  1.00 89.56 2   A 1 
ATOM 13   C CA  . GLU A 1 2   ? -4.099  14.649  -3.805  1.00 90.09 2   A 1 
ATOM 14   C C   . GLU A 1 2   ? -4.022  13.662  -2.632  1.00 91.07 2   A 1 
ATOM 15   O O   . GLU A 1 2   ? -4.558  13.922  -1.556  1.00 90.79 2   A 1 
ATOM 16   C CB  . GLU A 1 2   ? -2.858  15.540  -3.859  1.00 87.89 2   A 1 
ATOM 17   C CG  . GLU A 1 2   ? -2.806  16.475  -5.077  1.00 83.74 2   A 1 
ATOM 18   C CD  . GLU A 1 2   ? -1.480  17.257  -5.039  1.00 81.80 2   A 1 
ATOM 19   O OE1 . GLU A 1 2   ? -0.603  16.991  -5.891  1.00 72.73 2   A 1 
ATOM 20   O OE2 . GLU A 1 2   ? -1.235  17.975  -4.046  1.00 72.96 2   A 1 
ATOM 21   N N   . MET A 1 3   ? -3.357  12.523  -2.832  1.00 92.60 3   A 1 
ATOM 22   C CA  . MET A 1 3   ? -3.262  11.448  -1.852  1.00 93.57 3   A 1 
ATOM 23   C C   . MET A 1 3   ? -1.874  10.821  -1.857  1.00 93.75 3   A 1 
ATOM 24   O O   . MET A 1 3   ? -1.390  10.375  -2.895  1.00 93.45 3   A 1 
ATOM 25   C CB  . MET A 1 3   ? -4.350  10.425  -2.165  1.00 92.94 3   A 1 
ATOM 26   C CG  . MET A 1 3   ? -4.335  9.218   -1.221  1.00 92.17 3   A 1 
ATOM 27   S SD  . MET A 1 3   ? -5.693  8.062   -1.538  1.00 91.21 3   A 1 
ATOM 28   C CE  . MET A 1 3   ? -5.198  7.440   -3.165  1.00 84.98 3   A 1 
ATOM 29   N N   . TRP A 1 4   ? -1.250  10.736  -0.695  1.00 94.72 4   A 1 
ATOM 30   C CA  . TRP A 1 4   ? 0.012   10.041  -0.489  1.00 95.09 4   A 1 
ATOM 31   C C   . TRP A 1 4   ? -0.197  8.533   -0.343  1.00 95.73 4   A 1 
ATOM 32   O O   . TRP A 1 4   ? -1.145  8.100   0.299   1.00 95.33 4   A 1 
ATOM 33   C CB  . TRP A 1 4   ? 0.713   10.613  0.741   1.00 94.63 4   A 1 
ATOM 34   C CG  . TRP A 1 4   ? 1.164   12.030  0.578   1.00 94.20 4   A 1 
ATOM 35   C CD1 . TRP A 1 4   ? 0.498   13.123  1.004   1.00 92.85 4   A 1 
ATOM 36   C CD2 . TRP A 1 4   ? 2.372   12.512  -0.075  1.00 93.66 4   A 1 
ATOM 37   N NE1 . TRP A 1 4   ? 1.215   14.257  0.663   1.00 92.27 4   A 1 
ATOM 38   C CE2 . TRP A 1 4   ? 2.376   13.937  -0.006  1.00 93.06 4   A 1 
ATOM 39   C CE3 . TRP A 1 4   ? 3.459   11.892  -0.724  1.00 93.08 4   A 1 
ATOM 40   C CZ2 . TRP A 1 4   ? 3.427   14.705  -0.547  1.00 92.49 4   A 1 
ATOM 41   C CZ3 . TRP A 1 4   ? 4.515   12.658  -1.264  1.00 92.62 4   A 1 
ATOM 42   C CH2 . TRP A 1 4   ? 4.493   14.055  -1.176  1.00 91.82 4   A 1 
ATOM 43   N N   . GLN A 1 5   ? 0.723   7.745   -0.883  1.00 95.04 5   A 1 
ATOM 44   C CA  . GLN A 1 5   ? 0.850   6.316   -0.618  1.00 95.34 5   A 1 
ATOM 45   C C   . GLN A 1 5   ? 2.203   6.048   0.047   1.00 95.09 5   A 1 
ATOM 46   O O   . GLN A 1 5   ? 3.246   6.361   -0.521  1.00 94.46 5   A 1 
ATOM 47   C CB  . GLN A 1 5   ? 0.686   5.531   -1.913  1.00 95.38 5   A 1 
ATOM 48   C CG  . GLN A 1 5   ? 0.716   4.012   -1.688  1.00 94.75 5   A 1 
ATOM 49   C CD  . GLN A 1 5   ? 0.645   3.223   -2.989  1.00 94.64 5   A 1 
ATOM 50   O OE1 . GLN A 1 5   ? 0.855   3.734   -4.081  1.00 91.89 5   A 1 
ATOM 51   N NE2 . GLN A 1 5   ? 0.381   1.947   -2.931  1.00 91.12 5   A 1 
ATOM 52   N N   . LEU A 1 6   ? 2.153   5.433   1.226   1.00 95.87 6   A 1 
ATOM 53   C CA  . LEU A 1 6   ? 3.292   4.872   1.929   1.00 95.62 6   A 1 
ATOM 54   C C   . LEU A 1 6   ? 3.106   3.363   2.019   1.00 96.17 6   A 1 
ATOM 55   O O   . LEU A 1 6   ? 2.019   2.900   2.364   1.00 94.90 6   A 1 
ATOM 56   C CB  . LEU A 1 6   ? 3.416   5.460   3.343   1.00 93.47 6   A 1 
ATOM 57   C CG  . LEU A 1 6   ? 4.091   6.844   3.412   1.00 85.41 6   A 1 
ATOM 58   C CD1 . LEU A 1 6   ? 3.234   7.953   2.801   1.00 81.19 6   A 1 
ATOM 59   C CD2 . LEU A 1 6   ? 4.369   7.205   4.871   1.00 80.80 6   A 1 
ATOM 60   N N   . THR A 1 7   ? 4.163   2.611   1.746   1.00 95.84 7   A 1 
ATOM 61   C CA  . THR A 1 7   ? 4.132   1.155   1.849   1.00 96.12 7   A 1 
ATOM 62   C C   . THR A 1 7   ? 5.500   0.621   2.238   1.00 95.91 7   A 1 
ATOM 63   O O   . THR A 1 7   ? 6.499   1.306   2.020   1.00 95.57 7   A 1 
ATOM 64   C CB  . THR A 1 7   ? 3.609   0.537   0.549   1.00 96.14 7   A 1 
ATOM 65   O OG1 . THR A 1 7   ? 3.320   -0.820  0.737   1.00 93.99 7   A 1 
ATOM 66   C CG2 . THR A 1 7   ? 4.536   0.694   -0.646  1.00 94.29 7   A 1 
ATOM 67   N N   . ASP A 1 8   ? 5.531   -0.586  2.839   1.00 96.99 8   A 1 
ATOM 68   C CA  . ASP A 1 8   ? 6.747   -1.353  3.076   1.00 96.79 8   A 1 
ATOM 69   C C   . ASP A 1 8   ? 7.835   -0.516  3.764   1.00 96.59 8   A 1 
ATOM 70   O O   . ASP A 1 8   ? 8.899   -0.246  3.217   1.00 95.41 8   A 1 
ATOM 71   C CB  . ASP A 1 8   ? 7.204   -2.000  1.766   1.00 96.63 8   A 1 
ATOM 72   C CG  . ASP A 1 8   ? 6.100   -2.849  1.127   1.00 96.02 8   A 1 
ATOM 73   O OD1 . ASP A 1 8   ? 5.975   -4.027  1.490   1.00 93.99 8   A 1 
ATOM 74   O OD2 . ASP A 1 8   ? 5.377   -2.316  0.251   1.00 94.27 8   A 1 
ATOM 75   N N   . ILE A 1 9   ? 7.522   -0.024  4.959   1.00 95.93 9   A 1 
ATOM 76   C CA  . ILE A 1 9   ? 8.436   0.826   5.727   1.00 95.66 9   A 1 
ATOM 77   C C   . ILE A 1 9   ? 9.537   -0.011  6.370   1.00 95.43 9   A 1 
ATOM 78   O O   . ILE A 1 9   ? 10.669  0.438   6.409   1.00 94.40 9   A 1 
ATOM 79   C CB  . ILE A 1 9   ? 7.656   1.652   6.772   1.00 95.22 9   A 1 
ATOM 80   C CG1 . ILE A 1 9   ? 6.748   2.690   6.059   1.00 93.70 9   A 1 
ATOM 81   C CG2 . ILE A 1 9   ? 8.608   2.360   7.754   1.00 93.98 9   A 1 
ATOM 82   C CD1 . ILE A 1 9   ? 5.832   3.475   6.999   1.00 90.43 9   A 1 
ATOM 83   N N   . HIS A 1 10  ? 9.200   -1.190  6.908   1.00 95.54 10  A 1 
ATOM 84   C CA  . HIS A 1 10  ? 10.118  -2.098  7.603   1.00 95.30 10  A 1 
ATOM 85   C C   . HIS A 1 10  ? 11.050  -1.374  8.588   1.00 94.82 10  A 1 
ATOM 86   O O   . HIS A 1 10  ? 12.274  -1.435  8.489   1.00 93.68 10  A 1 
ATOM 87   C CB  . HIS A 1 10  ? 10.850  -2.968  6.589   1.00 95.53 10  A 1 
ATOM 88   C CG  . HIS A 1 10  ? 9.945   -3.944  5.891   1.00 95.52 10  A 1 
ATOM 89   N ND1 . HIS A 1 10  ? 9.460   -5.109  6.442   1.00 93.16 10  A 1 
ATOM 90   C CD2 . HIS A 1 10  ? 9.491   -3.858  4.611   1.00 93.63 10  A 1 
ATOM 91   C CE1 . HIS A 1 10  ? 8.717   -5.718  5.496   1.00 93.49 10  A 1 
ATOM 92   N NE2 . HIS A 1 10  ? 8.718   -4.994  4.372   1.00 93.71 10  A 1 
ATOM 93   N N   . LEU A 1 11  ? 10.466  -0.647  9.542   1.00 94.48 11  A 1 
ATOM 94   C CA  . LEU A 1 11  ? 11.238  0.143   10.491  1.00 94.31 11  A 1 
ATOM 95   C C   . LEU A 1 11  ? 12.079  -0.745  11.411  1.00 94.06 11  A 1 
ATOM 96   O O   . LEU A 1 11  ? 11.532  -1.481  12.241  1.00 93.07 11  A 1 
ATOM 97   C CB  . LEU A 1 11  ? 10.284  1.031   11.304  1.00 93.63 11  A 1 
ATOM 98   C CG  . LEU A 1 11  ? 10.968  1.796   12.455  1.00 92.46 11  A 1 
ATOM 99   C CD1 . LEU A 1 11  ? 12.060  2.745   11.961  1.00 90.23 11  A 1 
ATOM 100  C CD2 . LEU A 1 11  ? 9.927   2.599   13.228  1.00 89.99 11  A 1 
ATOM 101  N N   . ASP A 1 12  ? 13.392  -0.580  11.351  1.00 93.84 12  A 1 
ATOM 102  C CA  . ASP A 1 12  ? 14.306  -1.150  12.328  1.00 93.35 12  A 1 
ATOM 103  C C   . ASP A 1 12  ? 14.636  -0.140  13.445  1.00 93.00 12  A 1 
ATOM 104  O O   . ASP A 1 12  ? 15.449  0.772   13.242  1.00 92.42 12  A 1 
ATOM 105  C CB  . ASP A 1 12  ? 15.576  -1.680  11.658  1.00 92.87 12  A 1 
ATOM 106  C CG  . ASP A 1 12  ? 16.434  -2.456  12.658  1.00 92.12 12  A 1 
ATOM 107  O OD1 . ASP A 1 12  ? 16.036  -2.566  13.846  1.00 90.48 12  A 1 
ATOM 108  O OD2 . ASP A 1 12  ? 17.465  -3.030  12.278  1.00 89.63 12  A 1 
ATOM 109  N N   . PRO A 1 13  ? 14.071  -0.290  14.652  1.00 91.97 13  A 1 
ATOM 110  C CA  . PRO A 1 13  ? 14.387  0.580   15.777  1.00 90.80 13  A 1 
ATOM 111  C C   . PRO A 1 13  ? 15.793  0.352   16.339  1.00 91.51 13  A 1 
ATOM 112  O O   . PRO A 1 13  ? 16.257  1.140   17.157  1.00 90.45 13  A 1 
ATOM 113  C CB  . PRO A 1 13  ? 13.303  0.273   16.813  1.00 89.03 13  A 1 
ATOM 114  C CG  . PRO A 1 13  ? 12.994  -1.199  16.560  1.00 86.86 13  A 1 
ATOM 115  C CD  . PRO A 1 13  ? 13.124  -1.323  15.046  1.00 89.68 13  A 1 
ATOM 116  N N   . MET A 1 14  ? 16.476  -0.722  15.939  1.00 91.26 14  A 1 
ATOM 117  C CA  . MET A 1 14  ? 17.822  -1.071  16.395  1.00 91.73 14  A 1 
ATOM 118  C C   . MET A 1 14  ? 18.921  -0.631  15.423  1.00 93.57 14  A 1 
ATOM 119  O O   . MET A 1 14  ? 20.098  -0.820  15.730  1.00 93.30 14  A 1 
ATOM 120  C CB  . MET A 1 14  ? 17.908  -2.581  16.664  1.00 90.11 14  A 1 
ATOM 121  C CG  . MET A 1 14  ? 16.917  -3.047  17.741  1.00 86.40 14  A 1 
ATOM 122  S SD  . MET A 1 14  ? 17.073  -4.795  18.242  1.00 79.59 14  A 1 
ATOM 123  C CE  . MET A 1 14  ? 18.806  -4.836  18.764  1.00 69.37 14  A 1 
ATOM 124  N N   . TYR A 1 15  ? 18.578  -0.015  14.285  1.00 93.55 15  A 1 
ATOM 125  C CA  . TYR A 1 15  ? 19.544  0.483   13.317  1.00 94.61 15  A 1 
ATOM 126  C C   . TYR A 1 15  ? 20.539  1.444   13.983  1.00 95.05 15  A 1 
ATOM 127  O O   . TYR A 1 15  ? 20.157  2.427   14.628  1.00 94.76 15  A 1 
ATOM 128  C CB  . TYR A 1 15  ? 18.818  1.171   12.165  1.00 94.97 15  A 1 
ATOM 129  C CG  . TYR A 1 15  ? 19.735  1.620   11.041  1.00 95.49 15  A 1 
ATOM 130  C CD1 . TYR A 1 15  ? 20.567  2.753   11.191  1.00 95.39 15  A 1 
ATOM 131  C CD2 . TYR A 1 15  ? 19.783  0.886   9.844   1.00 95.40 15  A 1 
ATOM 132  C CE1 . TYR A 1 15  ? 21.433  3.144   10.156  1.00 95.18 15  A 1 
ATOM 133  C CE2 . TYR A 1 15  ? 20.647  1.278   8.803   1.00 95.15 15  A 1 
ATOM 134  C CZ  . TYR A 1 15  ? 21.470  2.408   8.960   1.00 95.34 15  A 1 
ATOM 135  O OH  . TYR A 1 15  ? 22.296  2.786   7.952   1.00 94.97 15  A 1 
ATOM 136  N N   . THR A 1 16  ? 21.825  1.200   13.774  1.00 95.53 16  A 1 
ATOM 137  C CA  . THR A 1 16  ? 22.910  1.976   14.366  1.00 96.29 16  A 1 
ATOM 138  C C   . THR A 1 16  ? 23.813  2.556   13.276  1.00 96.92 16  A 1 
ATOM 139  O O   . THR A 1 16  ? 24.454  1.823   12.529  1.00 96.79 16  A 1 
ATOM 140  C CB  . THR A 1 16  ? 23.701  1.110   15.360  1.00 95.70 16  A 1 
ATOM 141  O OG1 . THR A 1 16  ? 22.839  0.684   16.389  1.00 91.56 16  A 1 
ATOM 142  C CG2 . THR A 1 16  ? 24.829  1.885   16.037  1.00 90.88 16  A 1 
ATOM 143  N N   . VAL A 1 17  ? 23.905  3.873   13.187  1.00 96.92 17  A 1 
ATOM 144  C CA  . VAL A 1 17  ? 24.793  4.569   12.246  1.00 97.49 17  A 1 
ATOM 145  C C   . VAL A 1 17  ? 26.251  4.200   12.520  1.00 97.78 17  A 1 
ATOM 146  O O   . VAL A 1 17  ? 26.688  4.223   13.666  1.00 97.30 17  A 1 
ATOM 147  C CB  . VAL A 1 17  ? 24.600  6.096   12.318  1.00 97.16 17  A 1 
ATOM 148  C CG1 . VAL A 1 17  ? 25.530  6.841   11.351  1.00 96.04 17  A 1 
ATOM 149  C CG2 . VAL A 1 17  ? 23.157  6.490   11.968  1.00 95.89 17  A 1 
ATOM 150  N N   . GLY A 1 18  ? 27.012  3.889   11.465  1.00 97.36 18  A 1 
ATOM 151  C CA  . GLY A 1 18  ? 28.411  3.471   11.572  1.00 97.50 18  A 1 
ATOM 152  C C   . GLY A 1 18  ? 28.619  1.998   11.934  1.00 97.93 18  A 1 
ATOM 153  O O   . GLY A 1 18  ? 29.759  1.586   12.157  1.00 97.05 18  A 1 
ATOM 154  N N   . SER A 1 19  ? 27.544  1.210   12.007  1.00 97.28 19  A 1 
ATOM 155  C CA  . SER A 1 19  ? 27.609  -0.246  12.158  1.00 96.86 19  A 1 
ATOM 156  C C   . SER A 1 19  ? 27.871  -0.954  10.827  1.00 96.98 19  A 1 
ATOM 157  O O   . SER A 1 19  ? 27.967  -0.313  9.769   1.00 96.42 19  A 1 
ATOM 158  C CB  . SER A 1 19  ? 26.339  -0.765  12.826  1.00 96.18 19  A 1 
ATOM 159  O OG  . SER A 1 19  ? 25.237  -0.505  11.998  1.00 94.05 19  A 1 
ATOM 160  N N   . ASP A 1 20  ? 28.043  -2.282  10.876  1.00 96.40 20  A 1 
ATOM 161  C CA  . ASP A 1 20  ? 28.318  -3.139  9.720   1.00 96.04 20  A 1 
ATOM 162  C C   . ASP A 1 20  ? 27.016  -3.476  8.969   1.00 95.46 20  A 1 
ATOM 163  O O   . ASP A 1 20  ? 26.150  -4.144  9.545   1.00 94.49 20  A 1 
ATOM 164  C CB  . ASP A 1 20  ? 29.047  -4.381  10.232  1.00 95.78 20  A 1 
ATOM 165  C CG  . ASP A 1 20  ? 29.499  -5.348  9.145   1.00 95.42 20  A 1 
ATOM 166  O OD1 . ASP A 1 20  ? 29.180  -5.121  7.960   1.00 93.73 20  A 1 
ATOM 167  O OD2 . ASP A 1 20  ? 30.173  -6.335  9.537   1.00 93.69 20  A 1 
ATOM 168  N N   . PRO A 1 21  ? 26.851  -3.082  7.679   1.00 94.74 21  A 1 
ATOM 169  C CA  . PRO A 1 21  ? 25.685  -3.447  6.878   1.00 92.93 21  A 1 
ATOM 170  C C   . PRO A 1 21  ? 25.484  -4.957  6.735   1.00 92.30 21  A 1 
ATOM 171  O O   . PRO A 1 21  ? 24.347  -5.423  6.730   1.00 90.98 21  A 1 
ATOM 172  C CB  . PRO A 1 21  ? 25.895  -2.777  5.519   1.00 91.90 21  A 1 
ATOM 173  C CG  . PRO A 1 21  ? 26.762  -1.571  5.857   1.00 91.78 21  A 1 
ATOM 174  C CD  . PRO A 1 21  ? 27.672  -2.122  6.946   1.00 93.89 21  A 1 
ATOM 175  N N   . LEU A 1 22  ? 26.552  -5.749  6.710   1.00 93.69 22  A 1 
ATOM 176  C CA  . LEU A 1 22  ? 26.463  -7.212  6.652   1.00 92.74 22  A 1 
ATOM 177  C C   . LEU A 1 22  ? 25.924  -7.828  7.958   1.00 92.05 22  A 1 
ATOM 178  O O   . LEU A 1 22  ? 25.533  -8.991  7.983   1.00 90.27 22  A 1 
ATOM 179  C CB  . LEU A 1 22  ? 27.848  -7.803  6.324   1.00 92.69 22  A 1 
ATOM 180  C CG  . LEU A 1 22  ? 28.465  -7.343  4.993   1.00 91.28 22  A 1 
ATOM 181  C CD1 . LEU A 1 22  ? 29.830  -8.004  4.817   1.00 88.27 22  A 1 
ATOM 182  C CD2 . LEU A 1 22  ? 27.592  -7.721  3.792   1.00 88.09 22  A 1 
ATOM 183  N N   . LYS A 1 23  ? 25.860  -7.044  9.033   1.00 92.19 23  A 1 
ATOM 184  C CA  . LYS A 1 23  ? 25.225  -7.378  10.311  1.00 92.31 23  A 1 
ATOM 185  C C   . LYS A 1 23  ? 23.910  -6.613  10.500  1.00 92.52 23  A 1 
ATOM 186  O O   . LYS A 1 23  ? 23.572  -6.217  11.616  1.00 91.38 23  A 1 
ATOM 187  C CB  . LYS A 1 23  ? 26.201  -7.172  11.464  1.00 92.83 23  A 1 
ATOM 188  C CG  . LYS A 1 23  ? 27.429  -8.065  11.324  1.00 92.58 23  A 1 
ATOM 189  C CD  . LYS A 1 23  ? 28.291  -7.906  12.573  1.00 88.93 23  A 1 
ATOM 190  C CE  . LYS A 1 23  ? 29.519  -8.806  12.438  1.00 85.48 23  A 1 
ATOM 191  N NZ  . LYS A 1 23  ? 30.338  -8.726  13.663  1.00 76.35 23  A 1 
ATOM 192  N N   . LEU A 1 24  ? 23.193  -6.401  9.395   1.00 92.20 24  A 1 
ATOM 193  C CA  . LEU A 1 24  ? 21.871  -5.770  9.359   1.00 92.03 24  A 1 
ATOM 194  C C   . LEU A 1 24  ? 21.863  -4.341  9.929   1.00 93.07 24  A 1 
ATOM 195  O O   . LEU A 1 24  ? 20.850  -3.891  10.437  1.00 91.97 24  A 1 
ATOM 196  C CB  . LEU A 1 24  ? 20.817  -6.684  10.038  1.00 90.41 24  A 1 
ATOM 197  C CG  . LEU A 1 24  ? 20.852  -8.153  9.612   1.00 88.24 24  A 1 
ATOM 198  C CD1 . LEU A 1 24  ? 19.787  -8.936  10.394  1.00 85.61 24  A 1 
ATOM 199  C CD2 . LEU A 1 24  ? 20.602  -8.316  8.116   1.00 84.63 24  A 1 
ATOM 200  N N   . CYS A 1 25  ? 22.992  -3.645  9.864   1.00 92.81 25  A 1 
ATOM 201  C CA  . CYS A 1 25  ? 23.156  -2.303  10.414  1.00 93.52 25  A 1 
ATOM 202  C C   . CYS A 1 25  ? 22.857  -2.184  11.917  1.00 93.90 25  A 1 
ATOM 203  O O   . CYS A 1 25  ? 22.435  -1.131  12.389  1.00 93.23 25  A 1 
ATOM 204  C CB  . CYS A 1 25  ? 22.376  -1.284  9.571   1.00 93.32 25  A 1 
ATOM 205  S SG  . CYS A 1 25  ? 22.826  -1.246  7.827   1.00 92.24 25  A 1 
ATOM 206  N N   . ARG A 1 26  ? 23.064  -3.244  12.696  1.00 93.99 26  A 1 
ATOM 207  C CA  . ARG A 1 26  ? 22.801  -3.246  14.145  1.00 93.60 26  A 1 
ATOM 208  C C   . ARG A 1 26  ? 24.060  -3.329  14.997  1.00 94.07 26  A 1 
ATOM 209  O O   . ARG A 1 26  ? 24.097  -2.777  16.093  1.00 92.98 26  A 1 
ATOM 210  C CB  . ARG A 1 26  ? 21.857  -4.400  14.488  1.00 92.45 26  A 1 
ATOM 211  C CG  . ARG A 1 26  ? 20.481  -4.221  13.857  1.00 90.81 26  A 1 
ATOM 212  C CD  . ARG A 1 26  ? 19.564  -5.345  14.296  1.00 88.38 26  A 1 
ATOM 213  N NE  . ARG A 1 26  ? 18.191  -5.103  13.844  1.00 85.46 26  A 1 
ATOM 214  C CZ  . ARG A 1 26  ? 17.116  -5.747  14.219  1.00 82.09 26  A 1 
ATOM 215  N NH1 . ARG A 1 26  ? 17.145  -6.766  15.032  1.00 79.79 26  A 1 
ATOM 216  N NH2 . ARG A 1 26  ? 15.956  -5.368  13.783  1.00 77.18 26  A 1 
ATOM 217  N N   . GLU A 1 27  ? 25.079  -4.020  14.511  1.00 93.50 27  A 1 
ATOM 218  C CA  . GLU A 1 27  ? 26.272  -4.378  15.276  1.00 93.89 27  A 1 
ATOM 219  C C   . GLU A 1 27  ? 27.560  -4.160  14.472  1.00 95.47 27  A 1 
ATOM 220  O O   . GLU A 1 27  ? 27.542  -3.929  13.264  1.00 94.75 27  A 1 
ATOM 221  C CB  . GLU A 1 27  ? 26.192  -5.844  15.725  1.00 90.77 27  A 1 
ATOM 222  C CG  . GLU A 1 27  ? 25.004  -6.150  16.653  1.00 85.51 27  A 1 
ATOM 223  C CD  . GLU A 1 27  ? 24.989  -7.605  17.132  1.00 84.29 27  A 1 
ATOM 224  O OE1 . GLU A 1 27  ? 23.992  -7.979  17.803  1.00 76.79 27  A 1 
ATOM 225  O OE2 . GLU A 1 27  ? 25.967  -8.336  16.857  1.00 76.54 27  A 1 
ATOM 226  N N   . GLY A 1 28  ? 28.717  -4.287  15.147  1.00 94.49 28  A 1 
ATOM 227  C CA  . GLY A 1 28  ? 30.020  -4.164  14.504  1.00 95.66 28  A 1 
ATOM 228  C C   . GLY A 1 28  ? 30.373  -2.726  14.112  1.00 97.09 28  A 1 
ATOM 229  O O   . GLY A 1 28  ? 29.741  -1.774  14.551  1.00 96.14 28  A 1 
ATOM 230  N N   . LYS A 1 29  ? 31.432  -2.590  13.310  1.00 96.66 29  A 1 
ATOM 231  C CA  . LYS A 1 29  ? 31.886  -1.310  12.753  1.00 97.12 29  A 1 
ATOM 232  C C   . LYS A 1 29  ? 31.843  -1.385  11.236  1.00 97.43 29  A 1 
ATOM 233  O O   . LYS A 1 29  ? 32.331  -2.368  10.679  1.00 95.91 29  A 1 
ATOM 234  C CB  . LYS A 1 29  ? 33.305  -0.968  13.231  1.00 96.25 29  A 1 
ATOM 235  C CG  . LYS A 1 29  ? 33.382  -0.671  14.727  1.00 85.94 29  A 1 
ATOM 236  C CD  . LYS A 1 29  ? 34.807  -0.239  15.103  1.00 80.64 29  A 1 
ATOM 237  C CE  . LYS A 1 29  ? 34.894  0.071   16.601  1.00 74.17 29  A 1 
ATOM 238  N NZ  . LYS A 1 29  ? 36.260  0.503   16.984  1.00 62.71 29  A 1 
ATOM 239  N N   . GLY A 1 30  ? 31.320  -0.372  10.593  1.00 97.05 30  A 1 
ATOM 240  C CA  . GLY A 1 30  ? 31.176  -0.310  9.148   1.00 96.85 30  A 1 
ATOM 241  C C   . GLY A 1 30  ? 30.787  1.091   8.685   1.00 97.38 30  A 1 
ATOM 242  O O   . GLY A 1 30  ? 31.124  2.081   9.329   1.00 95.89 30  A 1 
ATOM 243  N N   . ASN A 1 31  ? 30.066  1.157   7.576   1.00 96.63 31  A 1 
ATOM 244  C CA  . ASN A 1 31  ? 29.697  2.389   6.900   1.00 96.00 31  A 1 
ATOM 245  C C   . ASN A 1 31  ? 28.176  2.612   6.813   1.00 96.62 31  A 1 
ATOM 246  O O   . ASN A 1 31  ? 27.747  3.408   5.985   1.00 95.14 31  A 1 
ATOM 247  C CB  . ASN A 1 31  ? 30.393  2.420   5.521   1.00 93.94 31  A 1 
ATOM 248  C CG  . ASN A 1 31  ? 29.933  1.314   4.590   1.00 90.14 31  A 1 
ATOM 249  O OD1 . ASN A 1 31  ? 29.481  0.265   5.014   1.00 78.77 31  A 1 
ATOM 250  N ND2 . ASN A 1 31  ? 30.071  1.473   3.301   1.00 80.99 31  A 1 
ATOM 251  N N   . ALA A 1 32  ? 27.382  1.952   7.654   1.00 96.00 32  A 1 
ATOM 252  C CA  . ALA A 1 32  ? 25.936  2.158   7.722   1.00 96.14 32  A 1 
ATOM 253  C C   . ALA A 1 32  ? 25.602  3.657   7.811   1.00 96.72 32  A 1 
ATOM 254  O O   . ALA A 1 32  ? 25.989  4.353   8.759   1.00 96.33 32  A 1 
ATOM 255  C CB  . ALA A 1 32  ? 25.371  1.376   8.903   1.00 95.75 32  A 1 
ATOM 256  N N   . GLY A 1 33  ? 24.905  4.164   6.790   1.00 96.75 33  A 1 
ATOM 257  C CA  . GLY A 1 33  ? 24.646  5.587   6.588   1.00 96.45 33  A 1 
ATOM 258  C C   . GLY A 1 33  ? 23.613  6.158   7.552   1.00 96.84 33  A 1 
ATOM 259  O O   . GLY A 1 33  ? 22.810  5.452   8.157   1.00 96.45 33  A 1 
ATOM 260  N N   . LYS A 1 34  ? 23.568  7.487   7.667   1.00 96.49 34  A 1 
ATOM 261  C CA  . LYS A 1 34  ? 22.591  8.179   8.528   1.00 96.69 34  A 1 
ATOM 262  C C   . LYS A 1 34  ? 21.132  7.867   8.167   1.00 96.51 34  A 1 
ATOM 263  O O   . LYS A 1 34  ? 20.303  7.789   9.056   1.00 95.62 34  A 1 
ATOM 264  C CB  . LYS A 1 34  ? 22.866  9.692   8.464   1.00 96.60 34  A 1 
ATOM 265  C CG  . LYS A 1 34  ? 21.884  10.478  9.338   1.00 95.54 34  A 1 
ATOM 266  C CD  . LYS A 1 34  ? 22.182  11.982  9.283   1.00 93.51 34  A 1 
ATOM 267  C CE  . LYS A 1 34  ? 21.115  12.727  10.082  1.00 89.62 34  A 1 
ATOM 268  N NZ  . LYS A 1 34  ? 21.279  14.188  9.945   1.00 82.32 34  A 1 
ATOM 269  N N   . TYR A 1 35  ? 20.832  7.746   6.859   1.00 95.51 35  A 1 
ATOM 270  C CA  . TYR A 1 35  ? 19.469  7.578   6.351   1.00 94.90 35  A 1 
ATOM 271  C C   . TYR A 1 35  ? 19.174  6.155   5.858   1.00 94.57 35  A 1 
ATOM 272  O O   . TYR A 1 35  ? 18.127  5.947   5.262   1.00 92.87 35  A 1 
ATOM 273  C CB  . TYR A 1 35  ? 19.185  8.624   5.271   1.00 94.76 35  A 1 
ATOM 274  C CG  . TYR A 1 35  ? 19.265  10.060  5.754   1.00 94.94 35  A 1 
ATOM 275  C CD1 . TYR A 1 35  ? 18.300  10.548  6.656   1.00 93.27 35  A 1 
ATOM 276  C CD2 . TYR A 1 35  ? 20.283  10.916  5.294   1.00 93.42 35  A 1 
ATOM 277  C CE1 . TYR A 1 35  ? 18.354  11.878  7.098   1.00 92.33 35  A 1 
ATOM 278  C CE2 . TYR A 1 35  ? 20.339  12.243  5.729   1.00 92.61 35  A 1 
ATOM 279  C CZ  . TYR A 1 35  ? 19.372  12.741  6.635   1.00 92.99 35  A 1 
ATOM 280  O OH  . TYR A 1 35  ? 19.422  14.032  7.054   1.00 91.57 35  A 1 
ATOM 281  N N   . GLY A 1 36  ? 20.063  5.194   6.103   1.00 94.61 36  A 1 
ATOM 282  C CA  . GLY A 1 36  ? 19.867  3.817   5.669   1.00 94.60 36  A 1 
ATOM 283  C C   . GLY A 1 36  ? 21.070  3.248   4.929   1.00 95.39 36  A 1 
ATOM 284  O O   . GLY A 1 36  ? 22.080  3.923   4.724   1.00 94.69 36  A 1 
ATOM 285  N N   . ASP A 1 37  ? 20.933  1.989   4.552   1.00 94.83 37  A 1 
ATOM 286  C CA  . ASP A 1 37  ? 21.846  1.227   3.703   1.00 94.66 37  A 1 
ATOM 287  C C   . ASP A 1 37  ? 21.020  0.229   2.883   1.00 94.30 37  A 1 
ATOM 288  O O   . ASP A 1 37  ? 20.011  -0.284  3.382   1.00 93.06 37  A 1 
ATOM 289  C CB  . ASP A 1 37  ? 22.867  0.499   4.585   1.00 94.38 37  A 1 
ATOM 290  C CG  . ASP A 1 37  ? 23.956  -0.136  3.743   1.00 93.79 37  A 1 
ATOM 291  O OD1 . ASP A 1 37  ? 23.695  -1.233  3.183   1.00 90.91 37  A 1 
ATOM 292  O OD2 . ASP A 1 37  ? 25.032  0.481   3.622   1.00 90.40 37  A 1 
ATOM 293  N N   . TYR A 1 38  ? 21.421  -0.076  1.648   1.00 93.26 38  A 1 
ATOM 294  C CA  . TYR A 1 38  ? 20.693  -0.995  0.763   1.00 92.62 38  A 1 
ATOM 295  C C   . TYR A 1 38  ? 20.639  -2.455  1.258   1.00 91.88 38  A 1 
ATOM 296  O O   . TYR A 1 38  ? 19.915  -3.268  0.688   1.00 89.37 38  A 1 
ATOM 297  C CB  . TYR A 1 38  ? 21.298  -0.923  -0.643  1.00 91.78 38  A 1 
ATOM 298  C CG  . TYR A 1 38  ? 21.071  0.393   -1.350  1.00 91.42 38  A 1 
ATOM 299  C CD1 . TYR A 1 38  ? 19.761  0.833   -1.605  1.00 89.45 38  A 1 
ATOM 300  C CD2 . TYR A 1 38  ? 22.162  1.176   -1.782  1.00 89.50 38  A 1 
ATOM 301  C CE1 . TYR A 1 38  ? 19.536  2.045   -2.286  1.00 88.00 38  A 1 
ATOM 302  C CE2 . TYR A 1 38  ? 21.944  2.385   -2.460  1.00 88.15 38  A 1 
ATOM 303  C CZ  . TYR A 1 38  ? 20.628  2.825   -2.718  1.00 88.55 38  A 1 
ATOM 304  O OH  . TYR A 1 38  ? 20.410  3.987   -3.374  1.00 86.17 38  A 1 
ATOM 305  N N   . SER A 1 39  ? 21.382  -2.776  2.297   1.00 92.72 39  A 1 
ATOM 306  C CA  . SER A 1 39  ? 21.392  -4.082  2.949   1.00 92.48 39  A 1 
ATOM 307  C C   . SER A 1 39  ? 20.572  -4.116  4.242   1.00 92.89 39  A 1 
ATOM 308  O O   . SER A 1 39  ? 20.588  -5.128  4.944   1.00 90.97 39  A 1 
ATOM 309  C CB  . SER A 1 39  ? 22.832  -4.509  3.247   1.00 91.30 39  A 1 
ATOM 310  O OG  . SER A 1 39  ? 23.650  -4.358  2.107   1.00 85.21 39  A 1 
ATOM 311  N N   . CYS A 1 40  ? 19.894  -3.024  4.591   1.00 92.86 40  A 1 
ATOM 312  C CA  . CYS A 1 40  ? 19.245  -2.868  5.882   1.00 93.39 40  A 1 
ATOM 313  C C   . CYS A 1 40  ? 17.830  -2.285  5.756   1.00 93.46 40  A 1 
ATOM 314  O O   . CYS A 1 40  ? 17.541  -1.524  4.837   1.00 92.32 40  A 1 
ATOM 315  C CB  . CYS A 1 40  ? 20.128  -1.987  6.768   1.00 93.39 40  A 1 
ATOM 316  S SG  . CYS A 1 40  ? 21.780  -2.692  7.031   1.00 92.73 40  A 1 
ATOM 317  N N   . ASP A 1 41  ? 16.976  -2.619  6.722   1.00 93.92 41  A 1 
ATOM 318  C CA  . ASP A 1 41  ? 15.654  -2.015  6.856   1.00 94.21 41  A 1 
ATOM 319  C C   . ASP A 1 41  ? 15.739  -0.516  7.205   1.00 94.47 41  A 1 
ATOM 320  O O   . ASP A 1 41  ? 16.762  -0.009  7.675   1.00 93.62 41  A 1 
ATOM 321  C CB  . ASP A 1 41  ? 14.842  -2.780  7.906   1.00 93.44 41  A 1 
ATOM 322  C CG  . ASP A 1 41  ? 14.290  -4.115  7.426   1.00 91.85 41  A 1 
ATOM 323  O OD1 . ASP A 1 41  ? 13.937  -4.259  6.245   1.00 88.78 41  A 1 
ATOM 324  O OD2 . ASP A 1 41  ? 14.106  -5.020  8.276   1.00 87.81 41  A 1 
ATOM 325  N N   . ALA A 1 42  ? 14.641  0.215   6.983   1.00 94.22 42  A 1 
ATOM 326  C CA  . ALA A 1 42  ? 14.573  1.651   7.208   1.00 94.33 42  A 1 
ATOM 327  C C   . ALA A 1 42  ? 14.832  2.034   8.674   1.00 94.37 42  A 1 
ATOM 328  O O   . ALA A 1 42  ? 14.463  1.336   9.610   1.00 93.59 42  A 1 
ATOM 329  C CB  . ALA A 1 42  ? 13.224  2.187   6.734   1.00 93.97 42  A 1 
ATOM 330  N N   . ASN A 1 43  ? 15.432  3.203   8.883   1.00 94.61 43  A 1 
ATOM 331  C CA  . ASN A 1 43  ? 15.718  3.729   10.214  1.00 94.79 43  A 1 
ATOM 332  C C   . ASN A 1 43  ? 14.873  4.964   10.562  1.00 95.13 43  A 1 
ATOM 333  O O   . ASN A 1 43  ? 14.262  5.605   9.713   1.00 94.81 43  A 1 
ATOM 334  C CB  . ASN A 1 43  ? 17.237  3.931   10.354  1.00 94.38 43  A 1 
ATOM 335  C CG  . ASN A 1 43  ? 17.810  5.126   9.619   1.00 94.97 43  A 1 
ATOM 336  O OD1 . ASN A 1 43  ? 17.156  6.097   9.287   1.00 90.78 43  A 1 
ATOM 337  N ND2 . ASN A 1 43  ? 19.098  5.139   9.402   1.00 91.04 43  A 1 
ATOM 338  N N   . MET A 1 44  ? 14.882  5.352   11.836  1.00 94.34 44  A 1 
ATOM 339  C CA  . MET A 1 44  ? 14.129  6.513   12.310  1.00 94.21 44  A 1 
ATOM 340  C C   . MET A 1 44  ? 14.539  7.832   11.642  1.00 94.91 44  A 1 
ATOM 341  O O   . MET A 1 44  ? 13.688  8.695   11.431  1.00 94.74 44  A 1 
ATOM 342  C CB  . MET A 1 44  ? 14.272  6.645   13.834  1.00 93.04 44  A 1 
ATOM 343  C CG  . MET A 1 44  ? 13.452  5.602   14.598  1.00 85.82 44  A 1 
ATOM 344  S SD  . MET A 1 44  ? 11.666  5.613   14.253  1.00 83.08 44  A 1 
ATOM 345  C CE  . MET A 1 44  ? 11.215  7.303   14.669  1.00 73.35 44  A 1 
ATOM 346  N N   . ALA A 1 45  ? 15.818  8.010   11.286  1.00 94.90 45  A 1 
ATOM 347  C CA  . ALA A 1 45  ? 16.283  9.232   10.641  1.00 95.51 45  A 1 
ATOM 348  C C   . ALA A 1 45  ? 15.698  9.396   9.226   1.00 95.74 45  A 1 
ATOM 349  O O   . ALA A 1 45  ? 15.341  10.519  8.831   1.00 95.20 45  A 1 
ATOM 350  C CB  . ALA A 1 45  ? 17.818  9.250   10.625  1.00 95.99 45  A 1 
ATOM 351  N N   . LEU A 1 46  ? 15.553  8.290   8.477   1.00 94.40 46  A 1 
ATOM 352  C CA  . LEU A 1 46  ? 14.853  8.264   7.198   1.00 94.12 46  A 1 
ATOM 353  C C   . LEU A 1 46  ? 13.377  8.630   7.375   1.00 94.64 46  A 1 
ATOM 354  O O   . LEU A 1 46  ? 12.885  9.512   6.671   1.00 94.61 46  A 1 
ATOM 355  C CB  . LEU A 1 46  ? 15.034  6.880   6.549   1.00 93.82 46  A 1 
ATOM 356  C CG  . LEU A 1 46  ? 14.288  6.701   5.213   1.00 92.50 46  A 1 
ATOM 357  C CD1 . LEU A 1 46  ? 14.759  7.702   4.156   1.00 91.17 46  A 1 
ATOM 358  C CD2 . LEU A 1 46  ? 14.532  5.296   4.674   1.00 90.89 46  A 1 
ATOM 359  N N   . LEU A 1 47  ? 12.701  8.047   8.361   1.00 95.14 47  A 1 
ATOM 360  C CA  . LEU A 1 47  ? 11.287  8.345   8.621   1.00 95.11 47  A 1 
ATOM 361  C C   . LEU A 1 47  ? 11.065  9.795   9.057   1.00 95.48 47  A 1 
ATOM 362  O O   . LEU A 1 47  ? 10.126  10.441  8.599   1.00 94.99 47  A 1 
ATOM 363  C CB  . LEU A 1 47  ? 10.720  7.382   9.668   1.00 94.44 47  A 1 
ATOM 364  C CG  . LEU A 1 47  ? 10.746  5.896   9.277   1.00 90.09 47  A 1 
ATOM 365  C CD1 . LEU A 1 47  ? 9.860   5.129   10.247  1.00 84.45 47  A 1 
ATOM 366  C CD2 . LEU A 1 47  ? 10.243  5.637   7.855   1.00 84.70 47  A 1 
ATOM 367  N N   . ASP A 1 48  ? 11.941  10.361  9.879   1.00 94.75 48  A 1 
ATOM 368  C CA  . ASP A 1 48  ? 11.855  11.771  10.260  1.00 94.45 48  A 1 
ATOM 369  C C   . ASP A 1 48  ? 12.085  12.710  9.067   1.00 94.61 48  A 1 
ATOM 370  O O   . ASP A 1 48  ? 11.445  13.763  8.972   1.00 94.25 48  A 1 
ATOM 371  C CB  . ASP A 1 48  ? 12.870  12.083  11.363  1.00 94.31 48  A 1 
ATOM 372  C CG  . ASP A 1 48  ? 12.431  11.630  12.757  1.00 91.77 48  A 1 
ATOM 373  O OD1 . ASP A 1 48  ? 11.200  11.453  12.981  1.00 88.48 48  A 1 
ATOM 374  O OD2 . ASP A 1 48  ? 13.312  11.612  13.643  1.00 87.83 48  A 1 
ATOM 375  N N   . SER A 1 49  ? 12.977  12.334  8.143   1.00 94.19 49  A 1 
ATOM 376  C CA  . SER A 1 49  ? 13.169  13.046  6.878   1.00 93.58 49  A 1 
ATOM 377  C C   . SER A 1 49  ? 11.913  12.965  6.011   1.00 93.88 49  A 1 
ATOM 378  O O   . SER A 1 49  ? 11.442  14.000  5.518   1.00 93.45 49  A 1 
ATOM 379  C CB  . SER A 1 49  ? 14.376  12.470  6.128   1.00 92.63 49  A 1 
ATOM 380  O OG  . SER A 1 49  ? 14.692  13.288  5.027   1.00 84.17 49  A 1 
ATOM 381  N N   . LEU A 1 50  ? 11.328  11.778  5.898   1.00 94.07 50  A 1 
ATOM 382  C CA  . LEU A 1 50  ? 10.096  11.510  5.162   1.00 93.57 50  A 1 
ATOM 383  C C   . LEU A 1 50  ? 8.921   12.347  5.685   1.00 94.10 50  A 1 
ATOM 384  O O   . LEU A 1 50  ? 8.256   13.026  4.906   1.00 93.78 50  A 1 
ATOM 385  C CB  . LEU A 1 50  ? 9.809   10.001  5.280   1.00 92.35 50  A 1 
ATOM 386  C CG  . LEU A 1 50  ? 8.507   9.565   4.603   1.00 85.60 50  A 1 
ATOM 387  C CD1 . LEU A 1 50  ? 8.626   9.752   3.103   1.00 78.97 50  A 1 
ATOM 388  C CD2 . LEU A 1 50  ? 8.231   8.097   4.911   1.00 78.25 50  A 1 
ATOM 389  N N   . VAL A 1 51  ? 8.702   12.381  6.988   1.00 93.88 51  A 1 
ATOM 390  C CA  . VAL A 1 51  ? 7.641   13.178  7.619   1.00 93.97 51  A 1 
ATOM 391  C C   . VAL A 1 51  ? 7.796   14.657  7.278   1.00 94.29 51  A 1 
ATOM 392  O O   . VAL A 1 51  ? 6.831   15.318  6.888   1.00 94.09 51  A 1 
ATOM 393  C CB  . VAL A 1 51  ? 7.640   12.971  9.149   1.00 93.98 51  A 1 
ATOM 394  C CG1 . VAL A 1 51  ? 6.722   13.958  9.879   1.00 92.77 51  A 1 
ATOM 395  C CG2 . VAL A 1 51  ? 7.179   11.567  9.510   1.00 92.59 51  A 1 
ATOM 396  N N   . LYS A 1 52  ? 9.019   15.190  7.390   1.00 94.35 52  A 1 
ATOM 397  C CA  . LYS A 1 52  ? 9.303   16.589  7.036   1.00 94.01 52  A 1 
ATOM 398  C C   . LYS A 1 52  ? 9.049   16.857  5.559   1.00 93.88 52  A 1 
ATOM 399  O O   . LYS A 1 52  ? 8.508   17.906  5.225   1.00 93.19 52  A 1 
ATOM 400  C CB  . LYS A 1 52  ? 10.764  16.933  7.376   1.00 94.50 52  A 1 
ATOM 401  C CG  . LYS A 1 52  ? 10.996  17.042  8.887   1.00 91.15 52  A 1 
ATOM 402  C CD  . LYS A 1 52  ? 12.496  17.125  9.180   1.00 87.97 52  A 1 
ATOM 403  C CE  . LYS A 1 52  ? 12.735  17.083  10.688  1.00 82.69 52  A 1 
ATOM 404  N NZ  . LYS A 1 52  ? 14.168  16.939  11.014  1.00 74.10 52  A 1 
ATOM 405  N N   . PHE A 1 53  ? 9.426   15.925  4.685   1.00 92.16 53  A 1 
ATOM 406  C CA  . PHE A 1 53  ? 9.215   16.031  3.249   1.00 91.43 53  A 1 
ATOM 407  C C   . PHE A 1 53  ? 7.724   16.073  2.903   1.00 91.77 53  A 1 
ATOM 408  O O   . PHE A 1 53  ? 7.291   17.012  2.243   1.00 91.52 53  A 1 
ATOM 409  C CB  . PHE A 1 53  ? 9.931   14.881  2.534   1.00 90.94 53  A 1 
ATOM 410  C CG  . PHE A 1 53  ? 9.722   14.955  1.037   1.00 90.35 53  A 1 
ATOM 411  C CD1 . PHE A 1 53  ? 8.643   14.278  0.436   1.00 88.96 53  A 1 
ATOM 412  C CD2 . PHE A 1 53  ? 10.558  15.780  0.272   1.00 88.77 53  A 1 
ATOM 413  C CE1 . PHE A 1 53  ? 8.395   14.441  -0.933  1.00 87.54 53  A 1 
ATOM 414  C CE2 . PHE A 1 53  ? 10.312  15.941  -1.100  1.00 87.32 53  A 1 
ATOM 415  C CZ  . PHE A 1 53  ? 9.227   15.280  -1.702  1.00 87.40 53  A 1 
ATOM 416  N N   . ILE A 1 54  ? 6.932   15.113  3.396   1.00 92.73 54  A 1 
ATOM 417  C CA  . ILE A 1 54  ? 5.488   15.046  3.145   1.00 92.93 54  A 1 
ATOM 418  C C   . ILE A 1 54  ? 4.806   16.328  3.609   1.00 92.61 54  A 1 
ATOM 419  O O   . ILE A 1 54  ? 4.107   16.964  2.827   1.00 92.15 54  A 1 
ATOM 420  C CB  . ILE A 1 54  ? 4.869   13.796  3.796   1.00 93.75 54  A 1 
ATOM 421  C CG1 . ILE A 1 54  ? 5.358   12.533  3.073   1.00 93.36 54  A 1 
ATOM 422  C CG2 . ILE A 1 54  ? 3.327   13.857  3.754   1.00 93.32 54  A 1 
ATOM 423  C CD1 . ILE A 1 54  ? 5.005   11.233  3.808   1.00 92.59 54  A 1 
ATOM 424  N N   . LYS A 1 55  ? 5.066   16.782  4.843   1.00 93.83 55  A 1 
ATOM 425  C CA  . LYS A 1 55  ? 4.457   18.008  5.381   1.00 93.28 55  A 1 
ATOM 426  C C   . LYS A 1 55  ? 4.779   19.256  4.555   1.00 92.89 55  A 1 
ATOM 427  O O   . LYS A 1 55  ? 3.917   20.094  4.373   1.00 91.73 55  A 1 
ATOM 428  C CB  . LYS A 1 55  ? 4.878   18.222  6.841   1.00 93.58 55  A 1 
ATOM 429  C CG  . LYS A 1 55  ? 4.155   17.244  7.767   1.00 92.74 55  A 1 
ATOM 430  C CD  . LYS A 1 55  ? 4.383   17.591  9.246   1.00 89.55 55  A 1 
ATOM 431  C CE  . LYS A 1 55  ? 3.478   16.685  10.066  1.00 86.31 55  A 1 
ATOM 432  N NZ  . LYS A 1 55  ? 3.258   17.157  11.460  1.00 79.57 55  A 1 
ATOM 433  N N   . ARG A 1 56  ? 6.002   19.372  4.033   1.00 92.55 56  A 1 
ATOM 434  C CA  . ARG A 1 56  ? 6.409   20.503  3.188   1.00 91.78 56  A 1 
ATOM 435  C C   . ARG A 1 56  ? 5.801   20.472  1.788   1.00 91.51 56  A 1 
ATOM 436  O O   . ARG A 1 56  ? 5.693   21.521  1.174   1.00 89.83 56  A 1 
ATOM 437  C CB  . ARG A 1 56  ? 7.941   20.538  3.064   1.00 91.23 56  A 1 
ATOM 438  C CG  . ARG A 1 56  ? 8.607   21.029  4.346   1.00 83.48 56  A 1 
ATOM 439  C CD  . ARG A 1 56  ? 10.124  20.874  4.197   1.00 80.47 56  A 1 
ATOM 440  N NE  . ARG A 1 56  ? 10.845  21.292  5.417   1.00 72.21 56  A 1 
ATOM 441  C CZ  . ARG A 1 56  ? 12.143  21.257  5.586   1.00 65.64 56  A 1 
ATOM 442  N NH1 . ARG A 1 56  ? 12.954  20.828  4.650   1.00 58.59 56  A 1 
ATOM 443  N NH2 . ARG A 1 56  ? 12.681  21.662  6.709   1.00 56.37 56  A 1 
ATOM 444  N N   . ASN A 1 57  ? 5.434   19.290  1.293   1.00 90.54 57  A 1 
ATOM 445  C CA  . ASN A 1 57  ? 4.914   19.069  -0.051  1.00 89.97 57  A 1 
ATOM 446  C C   . ASN A 1 57  ? 3.415   18.747  -0.057  1.00 90.24 57  A 1 
ATOM 447  O O   . ASN A 1 57  ? 2.905   18.148  -1.004  1.00 88.73 57  A 1 
ATOM 448  C CB  . ASN A 1 57  ? 5.771   18.014  -0.767  1.00 89.46 57  A 1 
ATOM 449  C CG  . ASN A 1 57  ? 7.176   18.518  -1.051  1.00 87.52 57  A 1 
ATOM 450  O OD1 . ASN A 1 57  ? 7.422   19.188  -2.026  1.00 81.56 57  A 1 
ATOM 451  N ND2 . ASN A 1 57  ? 8.111   18.238  -0.190  1.00 80.65 57  A 1 
ATOM 452  N N   . THR A 1 58  ? 2.699   19.112  1.011   1.00 89.45 58  A 1 
ATOM 453  C CA  . THR A 1 58  ? 1.268   18.896  1.154   1.00 89.57 58  A 1 
ATOM 454  C C   . THR A 1 58  ? 0.551   20.215  1.398   1.00 88.36 58  A 1 
ATOM 455  O O   . THR A 1 58  ? 0.847   20.925  2.356   1.00 85.23 58  A 1 
ATOM 456  C CB  . THR A 1 58  ? 0.966   17.917  2.290   1.00 89.45 58  A 1 
ATOM 457  O OG1 . THR A 1 58  ? 1.617   16.694  2.053   1.00 85.49 58  A 1 
ATOM 458  C CG2 . THR A 1 58  ? -0.516  17.602  2.389   1.00 85.32 58  A 1 
ATOM 459  N N   . ASP A 1 59  ? -0.410  20.535  0.540   1.00 87.35 59  A 1 
ATOM 460  C CA  . ASP A 1 59  ? -1.369  21.610  0.765   1.00 85.72 59  A 1 
ATOM 461  C C   . ASP A 1 59  ? -2.628  21.096  1.499   1.00 85.51 59  A 1 
ATOM 462  O O   . ASP A 1 59  ? -2.730  19.927  1.878   1.00 80.56 59  A 1 
ATOM 463  C CB  . ASP A 1 59  ? -1.663  22.331  -0.562  1.00 81.44 59  A 1 
ATOM 464  C CG  . ASP A 1 59  ? -2.479  21.530  -1.581  1.00 72.49 59  A 1 
ATOM 465  O OD1 . ASP A 1 59  ? -3.148  20.553  -1.178  1.00 66.86 59  A 1 
ATOM 466  O OD2 . ASP A 1 59  ? -2.516  21.973  -2.742  1.00 67.64 59  A 1 
ATOM 467  N N   . VAL A 1 60  ? -3.614  21.986  1.713   1.00 79.32 60  A 1 
ATOM 468  C CA  . VAL A 1 60  ? -4.853  21.640  2.427   1.00 78.22 60  A 1 
ATOM 469  C C   . VAL A 1 60  ? -5.651  20.517  1.746   1.00 79.83 60  A 1 
ATOM 470  O O   . VAL A 1 60  ? -6.320  19.744  2.423   1.00 75.23 60  A 1 
ATOM 471  C CB  . VAL A 1 60  ? -5.704  22.907  2.631   1.00 74.24 60  A 1 
ATOM 472  C CG1 . VAL A 1 60  ? -6.282  23.476  1.329   1.00 65.79 60  A 1 
ATOM 473  C CG2 . VAL A 1 60  ? -6.841  22.676  3.632   1.00 68.07 60  A 1 
ATOM 474  N N   . ASN A 1 61  ? -5.554  20.386  0.415   1.00 78.65 61  A 1 
ATOM 475  C CA  . ASN A 1 61  ? -6.270  19.380  -0.377  1.00 78.75 61  A 1 
ATOM 476  C C   . ASN A 1 61  ? -5.474  18.077  -0.554  1.00 80.95 61  A 1 
ATOM 477  O O   . ASN A 1 61  ? -5.990  17.117  -1.125  1.00 76.03 61  A 1 
ATOM 478  C CB  . ASN A 1 61  ? -6.632  19.988  -1.737  1.00 74.37 61  A 1 
ATOM 479  C CG  . ASN A 1 61  ? -7.567  21.179  -1.629  1.00 66.64 61  A 1 
ATOM 480  O OD1 . ASN A 1 61  ? -8.510  21.204  -0.852  1.00 59.86 61  A 1 
ATOM 481  N ND2 . ASN A 1 61  ? -7.344  22.204  -2.411  1.00 58.67 61  A 1 
ATOM 482  N N   . GLY A 1 62  ? -4.225  18.040  -0.072  1.00 78.60 62  A 1 
ATOM 483  C CA  . GLY A 1 62  ? -3.321  16.898  -0.129  1.00 79.42 62  A 1 
ATOM 484  C C   . GLY A 1 62  ? -3.215  16.112  1.177   1.00 84.07 62  A 1 
ATOM 485  O O   . GLY A 1 62  ? -2.420  15.179  1.244   1.00 79.88 62  A 1 
ATOM 486  N N   . LYS A 1 63  ? -3.988  16.470  2.206   1.00 86.80 63  A 1 
ATOM 487  C CA  . LYS A 1 63  ? -3.965  15.822  3.528   1.00 89.21 63  A 1 
ATOM 488  C C   . LYS A 1 63  ? -4.723  14.490  3.549   1.00 91.52 63  A 1 
ATOM 489  O O   . LYS A 1 63  ? -5.654  14.287  4.326   1.00 90.82 63  A 1 
ATOM 490  C CB  . LYS A 1 63  ? -4.469  16.786  4.604   1.00 86.94 63  A 1 
ATOM 491  C CG  . LYS A 1 63  ? -3.533  17.980  4.784   1.00 86.99 63  A 1 
ATOM 492  C CD  . LYS A 1 63  ? -4.001  18.805  5.976   1.00 82.45 63  A 1 
ATOM 493  C CE  . LYS A 1 63  ? -3.117  20.042  6.128   1.00 78.76 63  A 1 
ATOM 494  N NZ  . LYS A 1 63  ? -3.442  20.733  7.387   1.00 68.55 63  A 1 
ATOM 495  N N   . VAL A 1 64  ? -4.334  13.588  2.649   1.00 91.25 64  A 1 
ATOM 496  C CA  . VAL A 1 64  ? -4.859  12.232  2.538   1.00 92.33 64  A 1 
ATOM 497  C C   . VAL A 1 64  ? -3.682  11.271  2.401   1.00 93.34 64  A 1 
ATOM 498  O O   . VAL A 1 64  ? -2.740  11.535  1.661   1.00 93.48 64  A 1 
ATOM 499  C CB  . VAL A 1 64  ? -5.821  12.080  1.347   1.00 91.74 64  A 1 
ATOM 500  C CG1 . VAL A 1 64  ? -6.448  10.687  1.325   1.00 87.86 64  A 1 
ATOM 501  C CG2 . VAL A 1 64  ? -6.955  13.106  1.397   1.00 87.62 64  A 1 
ATOM 502  N N   . MET A 1 65  ? -3.733  10.149  3.119   1.00 95.54 65  A 1 
ATOM 503  C CA  . MET A 1 65  ? -2.665  9.155   3.104   1.00 96.25 65  A 1 
ATOM 504  C C   . MET A 1 65  ? -3.229  7.736   3.166   1.00 96.84 65  A 1 
ATOM 505  O O   . MET A 1 65  ? -4.005  7.412   4.059   1.00 96.38 65  A 1 
ATOM 506  C CB  . MET A 1 65  ? -1.716  9.434   4.271   1.00 95.46 65  A 1 
ATOM 507  C CG  . MET A 1 65  ? -0.528  8.475   4.324   1.00 94.06 65  A 1 
ATOM 508  S SD  . MET A 1 65  ? 0.622   8.835   5.682   1.00 93.66 65  A 1 
ATOM 509  C CE  . MET A 1 65  ? 1.298   10.424  5.123   1.00 87.08 65  A 1 
ATOM 510  N N   . VAL A 1 66  ? -2.762  6.886   2.256   1.00 97.08 66  A 1 
ATOM 511  C CA  . VAL A 1 66  ? -2.909  5.436   2.362   1.00 97.11 66  A 1 
ATOM 512  C C   . VAL A 1 66  ? -1.607  4.861   2.891   1.00 97.01 66  A 1 
ATOM 513  O O   . VAL A 1 66  ? -0.538  5.158   2.360   1.00 96.38 66  A 1 
ATOM 514  C CB  . VAL A 1 66  ? -3.300  4.797   1.020   1.00 96.46 66  A 1 
ATOM 515  C CG1 . VAL A 1 66  ? -3.480  3.292   1.172   1.00 88.96 66  A 1 
ATOM 516  C CG2 . VAL A 1 66  ? -4.621  5.368   0.505   1.00 89.14 66  A 1 
ATOM 517  N N   . TYR A 1 67  ? -1.696  4.041   3.928   1.00 96.78 67  A 1 
ATOM 518  C CA  . TYR A 1 67  ? -0.577  3.274   4.458   1.00 96.65 67  A 1 
ATOM 519  C C   . TYR A 1 67  ? -0.815  1.788   4.192   1.00 96.66 67  A 1 
ATOM 520  O O   . TYR A 1 67  ? -1.711  1.186   4.795   1.00 95.87 67  A 1 
ATOM 521  C CB  . TYR A 1 67  ? -0.399  3.590   5.945   1.00 95.85 67  A 1 
ATOM 522  C CG  . TYR A 1 67  ? 0.592   2.675   6.622   1.00 93.91 67  A 1 
ATOM 523  C CD1 . TYR A 1 67  ? 0.175   1.807   7.656   1.00 89.03 67  A 1 
ATOM 524  C CD2 . TYR A 1 67  ? 1.923   2.610   6.156   1.00 89.33 67  A 1 
ATOM 525  C CE1 . TYR A 1 67  ? 1.066   0.881   8.201   1.00 85.93 67  A 1 
ATOM 526  C CE2 . TYR A 1 67  ? 2.812   1.678   6.692   1.00 85.87 67  A 1 
ATOM 527  C CZ  . TYR A 1 67  ? 2.381   0.801   7.710   1.00 84.69 67  A 1 
ATOM 528  O OH  . TYR A 1 67  ? 3.230   -0.138  8.193   1.00 83.86 67  A 1 
ATOM 529  N N   . ASN A 1 68  ? -0.040  1.197   3.275   1.00 95.36 68  A 1 
ATOM 530  C CA  . ASN A 1 68  ? -0.260  -0.158  2.756   1.00 95.55 68  A 1 
ATOM 531  C C   . ASN A 1 68  ? 0.341   -1.299  3.603   1.00 95.85 68  A 1 
ATOM 532  O O   . ASN A 1 68  ? 0.386   -2.430  3.114   1.00 92.71 68  A 1 
ATOM 533  C CB  . ASN A 1 68  ? 0.197   -0.219  1.283   1.00 93.76 68  A 1 
ATOM 534  C CG  . ASN A 1 68  ? -0.801  0.398   0.335   1.00 92.07 68  A 1 
ATOM 535  O OD1 . ASN A 1 68  ? -0.626  1.492   -0.176  1.00 81.82 68  A 1 
ATOM 536  N ND2 . ASN A 1 68  ? -1.877  -0.299  0.040   1.00 82.81 68  A 1 
ATOM 537  N N   . GLY A 1 69  ? 0.760   -1.046  4.849   1.00 95.29 69  A 1 
ATOM 538  C CA  . GLY A 1 69  ? 1.283   -2.086  5.735   1.00 95.31 69  A 1 
ATOM 539  C C   . GLY A 1 69  ? 2.796   -2.303  5.655   1.00 95.50 69  A 1 
ATOM 540  O O   . GLY A 1 69  ? 3.524   -1.480  5.092   1.00 94.53 69  A 1 
ATOM 541  N N   . ASP A 1 70  ? 3.241   -3.415  6.270   1.00 96.03 70  A 1 
ATOM 542  C CA  . ASP A 1 70  ? 4.635   -3.824  6.446   1.00 96.26 70  A 1 
ATOM 543  C C   . ASP A 1 70  ? 5.509   -2.784  7.171   1.00 95.40 70  A 1 
ATOM 544  O O   . ASP A 1 70  ? 6.469   -2.224  6.649   1.00 92.89 70  A 1 
ATOM 545  C CB  . ASP A 1 70  ? 5.222   -4.418  5.155   1.00 96.37 70  A 1 
ATOM 546  C CG  . ASP A 1 70  ? 4.951   -5.923  5.002   1.00 95.31 70  A 1 
ATOM 547  O OD1 . ASP A 1 70  ? 4.105   -6.479  5.747   1.00 93.20 70  A 1 
ATOM 548  O OD2 . ASP A 1 70  ? 5.643   -6.579  4.202   1.00 93.28 70  A 1 
ATOM 549  N N   . ILE A 1 71  ? 5.183   -2.550  8.442   1.00 91.69 71  A 1 
ATOM 550  C CA  . ILE A 1 71  ? 6.031   -1.772  9.355   1.00 90.50 71  A 1 
ATOM 551  C C   . ILE A 1 71  ? 7.133   -2.617  9.988   1.00 90.53 71  A 1 
ATOM 552  O O   . ILE A 1 71  ? 8.174   -2.090  10.378  1.00 90.61 71  A 1 
ATOM 553  C CB  . ILE A 1 71  ? 5.198   -1.090  10.457  1.00 88.97 71  A 1 
ATOM 554  C CG1 . ILE A 1 71  ? 5.991   -0.083  11.333  1.00 81.86 71  A 1 
ATOM 555  C CG2 . ILE A 1 71  ? 4.518   -2.092  11.398  1.00 84.41 71  A 1 
ATOM 556  C CD1 . ILE A 1 71  ? 6.566   1.114   10.570  1.00 78.03 71  A 1 
ATOM 557  N N   . VAL A 1 72  ? 6.878   -3.917  10.176  1.00 90.54 72  A 1 
ATOM 558  C CA  . VAL A 1 72  ? 7.756   -4.781  10.964  1.00 90.47 72  A 1 
ATOM 559  C C   . VAL A 1 72  ? 9.054   -5.027  10.204  1.00 90.78 72  A 1 
ATOM 560  O O   . VAL A 1 72  ? 9.033   -5.558  9.098   1.00 90.49 72  A 1 
ATOM 561  C CB  . VAL A 1 72  ? 7.069   -6.111  11.333  1.00 88.70 72  A 1 
ATOM 562  C CG1 . VAL A 1 72  ? 7.987   -6.983  12.194  1.00 83.59 72  A 1 
ATOM 563  C CG2 . VAL A 1 72  ? 5.781   -5.886  12.118  1.00 83.50 72  A 1 
ATOM 564  N N   . SER A 1 73  ? 10.185  -4.697  10.831  1.00 91.29 73  A 1 
ATOM 565  C CA  . SER A 1 73  ? 11.504  -5.025  10.287  1.00 90.56 73  A 1 
ATOM 566  C C   . SER A 1 73  ? 11.667  -6.536  10.117  1.00 89.60 73  A 1 
ATOM 567  O O   . SER A 1 73  ? 11.310  -7.322  11.004  1.00 87.68 73  A 1 
ATOM 568  C CB  . SER A 1 73  ? 12.614  -4.453  11.172  1.00 88.91 73  A 1 
ATOM 569  O OG  . SER A 1 73  ? 13.882  -5.016  10.894  1.00 83.55 73  A 1 
ATOM 570  N N   . ARG A 1 74  ? 12.275  -6.934  8.996   1.00 88.63 74  A 1 
ATOM 571  C CA  . ARG A 1 74  ? 12.543  -8.337  8.638   1.00 84.61 74  A 1 
ATOM 572  C C   . ARG A 1 74  ? 13.735  -8.939  9.385   1.00 82.66 74  A 1 
ATOM 573  O O   . ARG A 1 74  ? 14.090  -10.091 9.157   1.00 76.72 74  A 1 
ATOM 574  C CB  . ARG A 1 74  ? 12.743  -8.428  7.126   1.00 81.51 74  A 1 
ATOM 575  C CG  . ARG A 1 74  ? 11.449  -8.128  6.351   1.00 77.93 74  A 1 
ATOM 576  C CD  . ARG A 1 74  ? 11.723  -7.921  4.868   1.00 74.10 74  A 1 
ATOM 577  N NE  . ARG A 1 74  ? 12.563  -6.736  4.691   1.00 71.17 74  A 1 
ATOM 578  C CZ  . ARG A 1 74  ? 12.679  -5.951  3.661   1.00 66.19 74  A 1 
ATOM 579  N NH1 . ARG A 1 74  ? 12.108  -6.167  2.510   1.00 61.92 74  A 1 
ATOM 580  N NH2 . ARG A 1 74  ? 13.394  -4.886  3.802   1.00 58.94 74  A 1 
ATOM 581  N N   . ALA A 1 75  ? 14.370  -8.194  10.266  1.00 77.25 75  A 1 
ATOM 582  C CA  . ALA A 1 75  ? 15.526  -8.695  11.002  1.00 72.78 75  A 1 
ATOM 583  C C   . ALA A 1 75  ? 15.141  -9.819  11.985  1.00 72.92 75  A 1 
ATOM 584  O O   . ALA A 1 75  ? 14.666  -9.607  13.094  1.00 67.48 75  A 1 
ATOM 585  C CB  . ALA A 1 75  ? 16.241  -7.512  11.641  1.00 66.65 75  A 1 
ATOM 586  N N   . ILE A 1 76  ? 15.413  -11.041 11.551  1.00 71.61 76  A 1 
ATOM 587  C CA  . ILE A 1 76  ? 14.973  -12.340 12.091  1.00 68.15 76  A 1 
ATOM 588  C C   . ILE A 1 76  ? 15.265  -12.589 13.591  1.00 70.68 76  A 1 
ATOM 589  O O   . ILE A 1 76  ? 14.416  -13.196 14.234  1.00 64.28 76  A 1 
ATOM 590  C CB  . ILE A 1 76  ? 15.556  -13.459 11.179  1.00 60.16 76  A 1 
ATOM 591  C CG1 . ILE A 1 76  ? 15.060  -13.297 9.719   1.00 53.51 76  A 1 
ATOM 592  C CG2 . ILE A 1 76  ? 15.206  -14.870 11.691  1.00 52.01 76  A 1 
ATOM 593  C CD1 . ILE A 1 76  ? 15.776  -14.197 8.704   1.00 49.22 76  A 1 
ATOM 594  N N   . PRO A 1 77  ? 16.377  -12.147 14.203  1.00 72.87 77  A 1 
ATOM 595  C CA  . PRO A 1 77  ? 16.740  -12.638 15.546  1.00 71.09 77  A 1 
ATOM 596  C C   . PRO A 1 77  ? 15.769  -12.305 16.684  1.00 73.47 77  A 1 
ATOM 597  O O   . PRO A 1 77  ? 15.897  -12.868 17.780  1.00 69.00 77  A 1 
ATOM 598  C CB  . PRO A 1 77  ? 18.133  -12.071 15.835  1.00 66.19 77  A 1 
ATOM 599  C CG  . PRO A 1 77  ? 18.738  -11.867 14.451  1.00 63.71 77  A 1 
ATOM 600  C CD  . PRO A 1 77  ? 17.523  -11.452 13.620  1.00 65.94 77  A 1 
ATOM 601  N N   . LYS A 1 78  ? 14.822  -11.397 16.487  1.00 75.50 78  A 1 
ATOM 602  C CA  . LYS A 1 78  ? 13.838  -10.979 17.502  1.00 75.32 78  A 1 
ATOM 603  C C   . LYS A 1 78  ? 12.394  -10.962 16.985  1.00 78.22 78  A 1 
ATOM 604  O O   . LYS A 1 78  ? 11.548  -10.311 17.591  1.00 74.33 78  A 1 
ATOM 605  C CB  . LYS A 1 78  ? 14.229  -9.630  18.116  1.00 70.16 78  A 1 
ATOM 606  C CG  . LYS A 1 78  ? 15.546  -9.707  18.898  1.00 62.55 78  A 1 
ATOM 607  C CD  . LYS A 1 78  ? 15.780  -8.393  19.652  1.00 59.10 78  A 1 
ATOM 608  C CE  . LYS A 1 78  ? 17.109  -8.478  20.416  1.00 53.71 78  A 1 
ATOM 609  N NZ  . LYS A 1 78  ? 17.386  -7.227  21.143  1.00 46.21 78  A 1 
ATOM 610  N N   . TYR A 1 79  ? 12.114  -11.660 15.887  1.00 80.91 79  A 1 
ATOM 611  C CA  . TYR A 1 79  ? 10.770  -11.732 15.323  1.00 82.78 79  A 1 
ATOM 612  C C   . TYR A 1 79  ? 9.862   -12.585 16.212  1.00 84.35 79  A 1 
ATOM 613  O O   . TYR A 1 79  ? 9.878   -13.819 16.156  1.00 82.06 79  A 1 
ATOM 614  C CB  . TYR A 1 79  ? 10.843  -12.231 13.879  1.00 81.15 79  A 1 
ATOM 615  C CG  . TYR A 1 79  ? 9.583   -11.896 13.096  1.00 80.39 79  A 1 
ATOM 616  C CD1 . TYR A 1 79  ? 8.473   -12.756 13.124  1.00 75.35 79  A 1 
ATOM 617  C CD2 . TYR A 1 79  ? 9.537   -10.703 12.365  1.00 76.30 79  A 1 
ATOM 618  C CE1 . TYR A 1 79  ? 7.301   -12.405 12.428  1.00 71.92 79  A 1 
ATOM 619  C CE2 . TYR A 1 79  ? 8.371   -10.349 11.661  1.00 72.65 79  A 1 
ATOM 620  C CZ  . TYR A 1 79  ? 7.254   -11.201 11.706  1.00 73.88 79  A 1 
ATOM 621  O OH  . TYR A 1 79  ? 6.118   -10.842 11.043  1.00 71.70 79  A 1 
ATOM 622  N N   . ASN A 1 80  ? 9.113   -11.942 17.093  1.00 87.97 80  A 1 
ATOM 623  C CA  . ASN A 1 80  ? 8.183   -12.572 18.022  1.00 88.59 80  A 1 
ATOM 624  C C   . ASN A 1 80  ? 6.932   -11.691 18.209  1.00 90.08 80  A 1 
ATOM 625  O O   . ASN A 1 80  ? 6.849   -10.586 17.672  1.00 90.02 80  A 1 
ATOM 626  C CB  . ASN A 1 80  ? 8.925   -12.903 19.335  1.00 86.47 80  A 1 
ATOM 627  C CG  . ASN A 1 80  ? 9.404   -11.687 20.109  1.00 86.48 80  A 1 
ATOM 628  O OD1 . ASN A 1 80  ? 8.717   -10.692 20.252  1.00 82.69 80  A 1 
ATOM 629  N ND2 . ASN A 1 80  ? 10.596  -11.724 20.651  1.00 82.03 80  A 1 
ATOM 630  N N   . LEU A 1 81  ? 5.972   -12.201 18.967  1.00 87.64 81  A 1 
ATOM 631  C CA  . LEU A 1 81  ? 4.685   -11.531 19.200  1.00 88.85 81  A 1 
ATOM 632  C C   . LEU A 1 81  ? 4.841   -10.107 19.754  1.00 90.33 81  A 1 
ATOM 633  O O   . LEU A 1 81  ? 4.186   -9.186  19.272  1.00 90.46 81  A 1 
ATOM 634  C CB  . LEU A 1 81  ? 3.873   -12.424 20.155  1.00 87.44 81  A 1 
ATOM 635  C CG  . LEU A 1 81  ? 2.507   -11.844 20.558  1.00 83.79 81  A 1 
ATOM 636  C CD1 . LEU A 1 81  ? 1.620   -11.643 19.338  1.00 78.90 81  A 1 
ATOM 637  C CD2 . LEU A 1 81  ? 1.798   -12.804 21.503  1.00 79.06 81  A 1 
ATOM 638  N N   . ASP A 1 82  ? 5.716   -9.926  20.747  1.00 90.20 82  A 1 
ATOM 639  C CA  . ASP A 1 82  ? 5.904   -8.623  21.390  1.00 91.22 82  A 1 
ATOM 640  C C   . ASP A 1 82  ? 6.583   -7.628  20.447  1.00 92.34 82  A 1 
ATOM 641  O O   . ASP A 1 82  ? 6.215   -6.454  20.408  1.00 91.99 82  A 1 
ATOM 642  C CB  . ASP A 1 82  ? 6.725   -8.788  22.678  1.00 90.77 82  A 1 
ATOM 643  C CG  . ASP A 1 82  ? 5.986   -9.593  23.756  1.00 88.96 82  A 1 
ATOM 644  O OD1 . ASP A 1 82  ? 4.734   -9.555  23.759  1.00 85.93 82  A 1 
ATOM 645  O OD2 . ASP A 1 82  ? 6.688   -10.248 24.547  1.00 85.15 82  A 1 
ATOM 646  N N   . TYR A 1 83  ? 7.521   -8.112  19.625  1.00 91.63 83  A 1 
ATOM 647  C CA  . TYR A 1 83  ? 8.168   -7.303  18.604  1.00 91.83 83  A 1 
ATOM 648  C C   . TYR A 1 83  ? 7.175   -6.815  17.542  1.00 92.86 83  A 1 
ATOM 649  O O   . TYR A 1 83  ? 7.187   -5.629  17.189  1.00 92.43 83  A 1 
ATOM 650  C CB  . TYR A 1 83  ? 9.303   -8.114  17.966  1.00 90.45 83  A 1 
ATOM 651  C CG  . TYR A 1 83  ? 10.088  -7.317  16.949  1.00 87.65 83  A 1 
ATOM 652  C CD1 . TYR A 1 83  ? 9.929   -7.565  15.570  1.00 82.99 83  A 1 
ATOM 653  C CD2 . TYR A 1 83  ? 10.952  -6.290  17.385  1.00 82.55 83  A 1 
ATOM 654  C CE1 . TYR A 1 83  ? 10.644  -6.794  14.633  1.00 79.04 83  A 1 
ATOM 655  C CE2 . TYR A 1 83  ? 11.664  -5.516  16.456  1.00 79.15 83  A 1 
ATOM 656  C CZ  . TYR A 1 83  ? 11.514  -5.769  15.075  1.00 78.18 83  A 1 
ATOM 657  O OH  . TYR A 1 83  ? 12.199  -5.026  14.191  1.00 76.86 83  A 1 
ATOM 658  N N   . VAL A 1 84  ? 6.279   -7.686  17.075  1.00 91.86 84  A 1 
ATOM 659  C CA  . VAL A 1 84  ? 5.215   -7.310  16.134  1.00 92.95 84  A 1 
ATOM 660  C C   . VAL A 1 84  ? 4.280   -6.280  16.769  1.00 93.86 84  A 1 
ATOM 661  O O   . VAL A 1 84  ? 4.053   -5.224  16.182  1.00 94.08 84  A 1 
ATOM 662  C CB  . VAL A 1 84  ? 4.438   -8.541  15.637  1.00 93.09 84  A 1 
ATOM 663  C CG1 . VAL A 1 84  ? 3.208   -8.158  14.804  1.00 91.46 84  A 1 
ATOM 664  C CG2 . VAL A 1 84  ? 5.340   -9.408  14.748  1.00 91.34 84  A 1 
ATOM 665  N N   . LYS A 1 85  ? 3.801   -6.515  17.999  1.00 93.37 85  A 1 
ATOM 666  C CA  . LYS A 1 85  ? 2.948   -5.554  18.713  1.00 93.93 85  A 1 
ATOM 667  C C   . LYS A 1 85  ? 3.620   -4.193  18.856  1.00 94.46 85  A 1 
ATOM 668  O O   . LYS A 1 85  ? 3.013   -3.168  18.526  1.00 94.47 85  A 1 
ATOM 669  C CB  . LYS A 1 85  ? 2.580   -6.100  20.102  1.00 94.43 85  A 1 
ATOM 670  C CG  . LYS A 1 85  ? 1.502   -7.183  20.018  1.00 93.33 85  A 1 
ATOM 671  C CD  . LYS A 1 85  ? 1.208   -7.687  21.437  1.00 91.15 85  A 1 
ATOM 672  C CE  . LYS A 1 85  ? 0.053   -8.678  21.415  1.00 87.40 85  A 1 
ATOM 673  N NZ  . LYS A 1 85  ? -0.195  -9.211  22.783  1.00 80.76 85  A 1 
ATOM 674  N N   . GLN A 1 86  ? 4.881   -4.160  19.280  1.00 93.64 86  A 1 
ATOM 675  C CA  . GLN A 1 86  ? 5.629   -2.911  19.405  1.00 93.49 86  A 1 
ATOM 676  C C   . GLN A 1 86  ? 5.799   -2.200  18.059  1.00 93.78 86  A 1 
ATOM 677  O O   . GLN A 1 86  ? 5.734   -0.976  17.997  1.00 93.43 86  A 1 
ATOM 678  C CB  . GLN A 1 86  ? 6.987   -3.186  20.071  1.00 93.32 86  A 1 
ATOM 679  C CG  . GLN A 1 86  ? 7.760   -1.896  20.370  1.00 90.00 86  A 1 
ATOM 680  C CD  . GLN A 1 86  ? 6.985   -0.961  21.308  1.00 88.34 86  A 1 
ATOM 681  O OE1 . GLN A 1 86  ? 6.614   -1.334  22.405  1.00 82.81 86  A 1 
ATOM 682  N NE2 . GLN A 1 86  ? 6.679   0.253   20.912  1.00 78.59 86  A 1 
ATOM 683  N N   . SER A 1 87  ? 5.973   -2.962  16.969  1.00 92.27 87  A 1 
ATOM 684  C CA  . SER A 1 87  ? 6.078   -2.399  15.621  1.00 92.43 87  A 1 
ATOM 685  C C   . SER A 1 87  ? 4.768   -1.744  15.167  1.00 92.92 87  A 1 
ATOM 686  O O   . SER A 1 87  ? 4.798   -0.634  14.659  1.00 92.69 87  A 1 
ATOM 687  C CB  . SER A 1 87  ? 6.548   -3.463  14.638  1.00 92.36 87  A 1 
ATOM 688  O OG  . SER A 1 87  ? 7.798   -3.978  15.057  1.00 88.28 87  A 1 
ATOM 689  N N   . ILE A 1 88  ? 3.612   -2.347  15.468  1.00 93.40 88  A 1 
ATOM 690  C CA  . ILE A 1 88  ? 2.300   -1.731  15.208  1.00 93.95 88  A 1 
ATOM 691  C C   . ILE A 1 88  ? 2.107   -0.442  16.032  1.00 94.21 88  A 1 
ATOM 692  O O   . ILE A 1 88  ? 1.602   0.560   15.524  1.00 93.94 88  A 1 
ATOM 693  C CB  . ILE A 1 88  ? 1.155   -2.737  15.472  1.00 94.02 88  A 1 
ATOM 694  C CG1 . ILE A 1 88  ? 1.241   -4.015  14.601  1.00 92.16 88  A 1 
ATOM 695  C CG2 . ILE A 1 88  ? -0.227  -2.084  15.280  1.00 92.40 88  A 1 
ATOM 696  C CD1 . ILE A 1 88  ? 1.222   -3.775  13.094  1.00 84.65 88  A 1 
ATOM 697  N N   . VAL A 1 89  ? 2.567   -0.422  17.285  1.00 94.80 89  A 1 
ATOM 698  C CA  . VAL A 1 89  ? 2.578   0.812   18.102  1.00 95.19 89  A 1 
ATOM 699  C C   . VAL A 1 89  ? 3.459   1.887   17.454  1.00 95.02 89  A 1 
ATOM 700  O O   . VAL A 1 89  ? 3.064   3.053   17.388  1.00 94.48 89  A 1 
ATOM 701  C CB  . VAL A 1 89  ? 3.037   0.513   19.547  1.00 95.62 89  A 1 
ATOM 702  C CG1 . VAL A 1 89  ? 3.210   1.794   20.382  1.00 94.77 89  A 1 
ATOM 703  C CG2 . VAL A 1 89  ? 2.022   -0.365  20.281  1.00 94.51 89  A 1 
ATOM 704  N N   . ASN A 1 90  ? 4.630   1.505   16.931  1.00 92.21 90  A 1 
ATOM 705  C CA  . ASN A 1 90  ? 5.527   2.422   16.227  1.00 90.69 90  A 1 
ATOM 706  C C   . ASN A 1 90  ? 4.897   2.954   14.925  1.00 91.31 90  A 1 
ATOM 707  O O   . ASN A 1 90  ? 5.018   4.150   14.646  1.00 90.77 90  A 1 
ATOM 708  C CB  . ASN A 1 90  ? 6.863   1.727   15.939  1.00 90.60 90  A 1 
ATOM 709  C CG  . ASN A 1 90  ? 7.665   1.369   17.175  1.00 89.44 90  A 1 
ATOM 710  O OD1 . ASN A 1 90  ? 7.450   1.841   18.284  1.00 84.01 90  A 1 
ATOM 711  N ND2 . ASN A 1 90  ? 8.664   0.522   17.023  1.00 83.32 90  A 1 
ATOM 712  N N   . ALA A 1 91  ? 4.177   2.110   14.171  1.00 88.33 91  A 1 
ATOM 713  C CA  . ALA A 1 91  ? 3.407   2.535   12.996  1.00 88.17 91  A 1 
ATOM 714  C C   . ALA A 1 91  ? 2.371   3.586   13.380  1.00 90.17 91  A 1 
ATOM 715  O O   . ALA A 1 91  ? 2.311   4.665   12.785  1.00 90.71 91  A 1 
ATOM 716  C CB  . ALA A 1 91  ? 2.712   1.324   12.359  1.00 88.07 91  A 1 
ATOM 717  N N   . THR A 1 92  ? 1.602   3.321   14.431  1.00 91.40 92  A 1 
ATOM 718  C CA  . THR A 1 92  ? 0.604   4.259   14.949  1.00 92.48 92  A 1 
ATOM 719  C C   . THR A 1 92  ? 1.238   5.588   15.367  1.00 93.43 92  A 1 
ATOM 720  O O   . THR A 1 92  ? 0.719   6.651   15.041  1.00 93.86 92  A 1 
ATOM 721  C CB  . THR A 1 92  ? -0.129  3.651   16.147  1.00 92.53 92  A 1 
ATOM 722  O OG1 . THR A 1 92  ? -0.670  2.412   15.792  1.00 87.97 92  A 1 
ATOM 723  C CG2 . THR A 1 92  ? -1.285  4.529   16.617  1.00 87.39 92  A 1 
ATOM 724  N N   . ALA A 1 93  ? 2.387   5.551   16.050  1.00 94.67 93  A 1 
ATOM 725  C CA  . ALA A 1 93  ? 3.121   6.752   16.446  1.00 94.66 93  A 1 
ATOM 726  C C   . ALA A 1 93  ? 3.633   7.553   15.235  1.00 95.00 93  A 1 
ATOM 727  O O   . ALA A 1 93  ? 3.598   8.783   15.260  1.00 94.52 93  A 1 
ATOM 728  C CB  . ALA A 1 93  ? 4.265   6.334   17.373  1.00 94.74 93  A 1 
ATOM 729  N N   . LEU A 1 94  ? 4.069   6.867   14.159  1.00 93.03 94  A 1 
ATOM 730  C CA  . LEU A 1 94  ? 4.434   7.506   12.903  1.00 93.30 94  A 1 
ATOM 731  C C   . LEU A 1 94  ? 3.222   8.175   12.243  1.00 94.42 94  A 1 
ATOM 732  O O   . LEU A 1 94  ? 3.298   9.354   11.900  1.00 94.48 94  A 1 
ATOM 733  C CB  . LEU A 1 94  ? 5.085   6.461   11.976  1.00 93.36 94  A 1 
ATOM 734  C CG  . LEU A 1 94  ? 5.416   6.987   10.567  1.00 91.96 94  A 1 
ATOM 735  C CD1 . LEU A 1 94  ? 6.498   8.073   10.607  1.00 89.34 94  A 1 
ATOM 736  C CD2 . LEU A 1 94  ? 5.912   5.834   9.690   1.00 89.43 94  A 1 
ATOM 737  N N   . LEU A 1 95  ? 2.097   7.469   12.121  1.00 93.28 95  A 1 
ATOM 738  C CA  . LEU A 1 95  ? 0.876   7.988   11.501  1.00 93.78 95  A 1 
ATOM 739  C C   . LEU A 1 95  ? 0.293   9.169   12.292  1.00 94.50 95  A 1 
ATOM 740  O O   . LEU A 1 95  ? -0.168  10.136  11.693  1.00 94.72 95  A 1 
ATOM 741  C CB  . LEU A 1 95  ? -0.146  6.848   11.342  1.00 94.38 95  A 1 
ATOM 742  C CG  . LEU A 1 95  ? 0.279   5.717   10.384  1.00 93.94 95  A 1 
ATOM 743  C CD1 . LEU A 1 95  ? -0.803  4.634   10.366  1.00 92.06 95  A 1 
ATOM 744  C CD2 . LEU A 1 95  ? 0.500   6.200   8.949   1.00 92.16 95  A 1 
ATOM 745  N N   . LYS A 1 96  ? 0.397   9.159   13.622  1.00 95.51 96  A 1 
ATOM 746  C CA  . LYS A 1 96  ? 0.002   10.297  14.473  1.00 95.37 96  A 1 
ATOM 747  C C   . LYS A 1 96  ? 0.786   11.581  14.192  1.00 95.35 96  A 1 
ATOM 748  O O   . LYS A 1 96  ? 0.295   12.665  14.492  1.00 94.81 96  A 1 
ATOM 749  C CB  . LYS A 1 96  ? 0.120   9.920   15.955  1.00 95.64 96  A 1 
ATOM 750  C CG  . LYS A 1 96  ? -1.081  9.085   16.418  1.00 93.00 96  A 1 
ATOM 751  C CD  . LYS A 1 96  ? -0.927  8.689   17.892  1.00 89.62 96  A 1 
ATOM 752  C CE  . LYS A 1 96  ? -2.167  7.901   18.336  1.00 84.39 96  A 1 
ATOM 753  N NZ  . LYS A 1 96  ? -2.064  7.444   19.739  1.00 75.33 96  A 1 
ATOM 754  N N   . LYS A 1 97  ? 1.972   11.517  13.570  1.00 95.34 97  A 1 
ATOM 755  C CA  . LYS A 1 97  ? 2.675   12.716  13.090  1.00 94.82 97  A 1 
ATOM 756  C C   . LYS A 1 97  ? 1.918   13.416  11.960  1.00 94.90 97  A 1 
ATOM 757  O O   . LYS A 1 97  ? 2.273   14.546  11.621  1.00 93.65 97  A 1 
ATOM 758  C CB  . LYS A 1 97  ? 4.119   12.389  12.660  1.00 95.20 97  A 1 
ATOM 759  C CG  . LYS A 1 97  ? 4.995   11.810  13.783  1.00 94.05 97  A 1 
ATOM 760  C CD  . LYS A 1 97  ? 6.439   11.586  13.279  1.00 89.13 97  A 1 
ATOM 761  C CE  . LYS A 1 97  ? 7.349   11.018  14.378  1.00 84.92 97  A 1 
ATOM 762  N NZ  . LYS A 1 97  ? 8.746   10.813  13.900  1.00 75.44 97  A 1 
ATOM 763  N N   . PHE A 1 98  ? 0.889   12.785  11.395  1.00 94.58 98  A 1 
ATOM 764  C CA  . PHE A 1 98  ? -0.022  13.296  10.375  1.00 93.84 98  A 1 
ATOM 765  C C   . PHE A 1 98  ? -1.479  13.334  10.878  1.00 93.25 98  A 1 
ATOM 766  O O   . PHE A 1 98  ? -2.392  13.002  10.144  1.00 91.00 98  A 1 
ATOM 767  C CB  . PHE A 1 98  ? 0.121   12.455  9.101   1.00 93.88 98  A 1 
ATOM 768  C CG  . PHE A 1 98  ? 1.529   12.320  8.570   1.00 94.45 98  A 1 
ATOM 769  C CD1 . PHE A 1 98  ? 2.102   13.363  7.823   1.00 92.82 98  A 1 
ATOM 770  C CD2 . PHE A 1 98  ? 2.255   11.135  8.785   1.00 93.58 98  A 1 
ATOM 771  C CE1 . PHE A 1 98  ? 3.381   13.213  7.275   1.00 92.34 98  A 1 
ATOM 772  C CE2 . PHE A 1 98  ? 3.537   10.985  8.235   1.00 92.86 98  A 1 
ATOM 773  C CZ  . PHE A 1 98  ? 4.095   12.019  7.472   1.00 93.03 98  A 1 
ATOM 774  N N   . GLU A 1 99  ? -1.700  13.718  12.141  1.00 90.34 99  A 1 
ATOM 775  C CA  . GLU A 1 99  ? -3.033  13.722  12.772  1.00 88.45 99  A 1 
ATOM 776  C C   . GLU A 1 99  ? -4.071  14.598  12.059  1.00 89.43 99  A 1 
ATOM 777  O O   . GLU A 1 99  ? -5.269  14.388  12.212  1.00 86.47 99  A 1 
ATOM 778  C CB  . GLU A 1 99  ? -2.884  14.158  14.237  1.00 84.49 99  A 1 
ATOM 779  C CG  . GLU A 1 99  ? -2.373  15.601  14.411  1.00 76.03 99  A 1 
ATOM 780  C CD  . GLU A 1 99  ? -2.107  15.998  15.869  1.00 71.19 99  A 1 
ATOM 781  O OE1 . GLU A 1 99  ? -1.629  17.133  16.055  1.00 64.72 99  A 1 
ATOM 782  O OE2 . GLU A 1 99  ? -2.344  15.170  16.778  1.00 64.92 99  A 1 
ATOM 783  N N   . ASP A 1 100 ? -3.628  15.568  11.254  1.00 90.62 100 A 1 
ATOM 784  C CA  . ASP A 1 100 ? -4.457  16.443  10.436  1.00 90.66 100 A 1 
ATOM 785  C C   . ASP A 1 100 ? -4.739  15.882  9.026   1.00 92.38 100 A 1 
ATOM 786  O O   . ASP A 1 100 ? -5.350  16.575  8.203   1.00 91.02 100 A 1 
ATOM 787  C CB  . ASP A 1 100 ? -3.821  17.846  10.407  1.00 88.49 100 A 1 
ATOM 788  C CG  . ASP A 1 100 ? -2.472  17.929  9.680   1.00 85.45 100 A 1 
ATOM 789  O OD1 . ASP A 1 100 ? -1.670  16.967  9.744   1.00 80.90 100 A 1 
ATOM 790  O OD2 . ASP A 1 100 ? -2.213  19.001  9.077   1.00 80.25 100 A 1 
ATOM 791  N N   . PHE A 1 101 ? -4.312  14.638  8.735   1.00 92.87 101 A 1 
ATOM 792  C CA  . PHE A 1 101 ? -4.586  13.916  7.494   1.00 93.95 101 A 1 
ATOM 793  C C   . PHE A 1 101 ? -5.745  12.927  7.678   1.00 94.47 101 A 1 
ATOM 794  O O   . PHE A 1 101 ? -5.939  12.339  8.734   1.00 93.56 101 A 1 
ATOM 795  C CB  . PHE A 1 101 ? -3.341  13.159  6.985   1.00 94.13 101 A 1 
ATOM 796  C CG  . PHE A 1 101 ? -2.207  13.994  6.410   1.00 94.52 101 A 1 
ATOM 797  C CD1 . PHE A 1 101 ? -1.659  13.638  5.157   1.00 92.16 101 A 1 
ATOM 798  C CD2 . PHE A 1 101 ? -1.659  15.071  7.110   1.00 91.93 101 A 1 
ATOM 799  C CE1 . PHE A 1 101 ? -0.579  14.371  4.619   1.00 90.68 101 A 1 
ATOM 800  C CE2 . PHE A 1 101 ? -0.594  15.813  6.571   1.00 90.92 101 A 1 
ATOM 801  C CZ  . PHE A 1 101 ? -0.052  15.458  5.331   1.00 92.20 101 A 1 
ATOM 802  N N   . PHE A 1 102 ? -6.476  12.672  6.597   1.00 94.82 102 A 1 
ATOM 803  C CA  . PHE A 1 102 ? -7.328  11.500  6.497   1.00 95.32 102 A 1 
ATOM 804  C C   . PHE A 1 102 ? -6.458  10.288  6.164   1.00 96.26 102 A 1 
ATOM 805  O O   . PHE A 1 102 ? -5.895  10.201  5.066   1.00 95.94 102 A 1 
ATOM 806  C CB  . PHE A 1 102 ? -8.405  11.744  5.440   1.00 95.23 102 A 1 
ATOM 807  C CG  . PHE A 1 102 ? -9.334  10.570  5.257   1.00 95.42 102 A 1 
ATOM 808  C CD1 . PHE A 1 102 ? -9.276  9.784   4.083   1.00 93.75 102 A 1 
ATOM 809  C CD2 . PHE A 1 102 ? -10.269 10.245  6.259   1.00 94.03 102 A 1 
ATOM 810  C CE1 . PHE A 1 102 ? -10.157 8.712   3.906   1.00 93.27 102 A 1 
ATOM 811  C CE2 . PHE A 1 102 ? -11.148 9.170   6.080   1.00 93.40 102 A 1 
ATOM 812  C CZ  . PHE A 1 102 ? -11.100 8.402   4.906   1.00 94.00 102 A 1 
ATOM 813  N N   . ILE A 1 103 ? -6.295  9.379   7.118   1.00 96.45 103 A 1 
ATOM 814  C CA  . ILE A 1 103 ? -5.381  8.233   7.028   1.00 96.94 103 A 1 
ATOM 815  C C   . ILE A 1 103 ? -6.172  6.937   6.864   1.00 97.11 103 A 1 
ATOM 816  O O   . ILE A 1 103 ? -7.136  6.698   7.575   1.00 96.93 103 A 1 
ATOM 817  C CB  . ILE A 1 103 ? -4.406  8.189   8.222   1.00 96.59 103 A 1 
ATOM 818  C CG1 . ILE A 1 103 ? -3.613  9.520   8.304   1.00 95.13 103 A 1 
ATOM 819  C CG2 . ILE A 1 103 ? -3.451  6.987   8.090   1.00 95.91 103 A 1 
ATOM 820  C CD1 . ILE A 1 103 ? -2.578  9.592   9.415   1.00 91.19 103 A 1 
ATOM 821  N N   . ILE A 1 104 ? -5.719  6.091   5.933   1.00 96.86 104 A 1 
ATOM 822  C CA  . ILE A 1 104 ? -6.276  4.783   5.606   1.00 97.15 104 A 1 
ATOM 823  C C   . ILE A 1 104 ? -5.201  3.728   5.914   1.00 97.11 104 A 1 
ATOM 824  O O   . ILE A 1 104 ? -4.371  3.447   5.046   1.00 96.89 104 A 1 
ATOM 825  C CB  . ILE A 1 104 ? -6.742  4.775   4.127   1.00 97.19 104 A 1 
ATOM 826  C CG1 . ILE A 1 104 ? -7.775  5.889   3.822   1.00 96.03 104 A 1 
ATOM 827  C CG2 . ILE A 1 104 ? -7.335  3.407   3.760   1.00 96.13 104 A 1 
ATOM 828  C CD1 . ILE A 1 104 ? -7.811  6.262   2.334   1.00 92.45 104 A 1 
ATOM 829  N N   . PRO A 1 105 ? -5.128  3.193   7.140   1.00 97.02 105 A 1 
ATOM 830  C CA  . PRO A 1 105 ? -4.109  2.221   7.533   1.00 96.86 105 A 1 
ATOM 831  C C   . PRO A 1 105 ? -4.528  0.784   7.200   1.00 96.85 105 A 1 
ATOM 832  O O   . PRO A 1 105 ? -5.708  0.453   7.187   1.00 96.43 105 A 1 
ATOM 833  C CB  . PRO A 1 105 ? -3.934  2.426   9.035   1.00 96.62 105 A 1 
ATOM 834  C CG  . PRO A 1 105 ? -5.343  2.788   9.492   1.00 95.75 105 A 1 
ATOM 835  C CD  . PRO A 1 105 ? -5.921  3.569   8.314   1.00 96.93 105 A 1 
ATOM 836  N N   . MET A 1 106 ? -3.550  -0.106  6.994   1.00 96.69 106 A 1 
ATOM 837  C CA  . MET A 1 106 ? -3.769  -1.551  6.888   1.00 96.33 106 A 1 
ATOM 838  C C   . MET A 1 106 ? -2.561  -2.329  7.410   1.00 96.58 106 A 1 
ATOM 839  O O   . MET A 1 106 ? -1.555  -1.734  7.793   1.00 95.33 106 A 1 
ATOM 840  C CB  . MET A 1 106 ? -4.126  -1.942  5.447   1.00 92.76 106 A 1 
ATOM 841  C CG  . MET A 1 106 ? -2.959  -1.763  4.467   1.00 87.25 106 A 1 
ATOM 842  S SD  . MET A 1 106 ? -3.458  -1.913  2.730   1.00 87.39 106 A 1 
ATOM 843  C CE  . MET A 1 106 ? -4.381  -0.368  2.591   1.00 79.82 106 A 1 
ATOM 844  N N   . LEU A 1 107 ? -2.678  -3.654  7.423   1.00 96.15 107 A 1 
ATOM 845  C CA  . LEU A 1 107 ? -1.609  -4.575  7.787   1.00 95.93 107 A 1 
ATOM 846  C C   . LEU A 1 107 ? -1.012  -5.216  6.532   1.00 96.38 107 A 1 
ATOM 847  O O   . LEU A 1 107 ? -1.747  -5.560  5.599   1.00 96.11 107 A 1 
ATOM 848  C CB  . LEU A 1 107 ? -2.155  -5.650  8.733   1.00 95.21 107 A 1 
ATOM 849  C CG  . LEU A 1 107 ? -2.670  -5.139  10.092  1.00 94.49 107 A 1 
ATOM 850  C CD1 . LEU A 1 107 ? -3.334  -6.295  10.850  1.00 93.14 107 A 1 
ATOM 851  C CD2 . LEU A 1 107 ? -1.544  -4.580  10.957  1.00 92.88 107 A 1 
ATOM 852  N N   . GLY A 1 108 ? 0.296   -5.434  6.546   1.00 96.63 108 A 1 
ATOM 853  C CA  . GLY A 1 108 ? 1.004   -6.262  5.587   1.00 96.47 108 A 1 
ATOM 854  C C   . GLY A 1 108 ? 1.327   -7.659  6.129   1.00 96.22 108 A 1 
ATOM 855  O O   . GLY A 1 108 ? 0.962   -8.021  7.245   1.00 95.90 108 A 1 
ATOM 856  N N   . ASN A 1 109 ? 2.002   -8.483  5.329   1.00 96.89 109 A 1 
ATOM 857  C CA  . ASN A 1 109 ? 2.269   -9.881  5.678   1.00 96.46 109 A 1 
ATOM 858  C C   . ASN A 1 109 ? 3.311   -10.060 6.791   1.00 96.18 109 A 1 
ATOM 859  O O   . ASN A 1 109 ? 3.359   -11.124 7.413   1.00 95.05 109 A 1 
ATOM 860  C CB  . ASN A 1 109 ? 2.630   -10.677 4.416   1.00 96.49 109 A 1 
ATOM 861  C CG  . ASN A 1 109 ? 3.919   -10.204 3.773   1.00 96.21 109 A 1 
ATOM 862  O OD1 . ASN A 1 109 ? 3.923   -9.247  3.023   1.00 92.27 109 A 1 
ATOM 863  N ND2 . ASN A 1 109 ? 5.021   -10.853 4.022   1.00 92.69 109 A 1 
ATOM 864  N N   . HIS A 1 110 ? 4.127   -9.037  7.058   1.00 95.43 110 A 1 
ATOM 865  C CA  . HIS A 1 110 ? 5.040   -9.024  8.195   1.00 94.88 110 A 1 
ATOM 866  C C   . HIS A 1 110 ? 4.395   -8.475  9.476   1.00 94.62 110 A 1 
ATOM 867  O O   . HIS A 1 110 ? 4.919   -8.707  10.563  1.00 93.24 110 A 1 
ATOM 868  C CB  . HIS A 1 110 ? 6.334   -8.298  7.812   1.00 94.75 110 A 1 
ATOM 869  C CG  . HIS A 1 110 ? 7.205   -9.131  6.907   1.00 94.09 110 A 1 
ATOM 870  N ND1 . HIS A 1 110 ? 8.068   -10.121 7.332   1.00 87.45 110 A 1 
ATOM 871  C CD2 . HIS A 1 110 ? 7.289   -9.092  5.545   1.00 87.45 110 A 1 
ATOM 872  C CE1 . HIS A 1 110 ? 8.657   -10.653 6.240   1.00 87.79 110 A 1 
ATOM 873  N NE2 . HIS A 1 110 ? 8.207   -10.068 5.134   1.00 89.16 110 A 1 
ATOM 874  N N   . ASP A 1 111 ? 3.233   -7.853  9.387   1.00 95.36 111 A 1 
ATOM 875  C CA  . ASP A 1 111 ? 2.544   -7.244  10.530  1.00 95.09 111 A 1 
ATOM 876  C C   . ASP A 1 111 ? 1.742   -8.263  11.376  1.00 94.35 111 A 1 
ATOM 877  O O   . ASP A 1 111 ? 0.743   -7.936  12.005  1.00 92.82 111 A 1 
ATOM 878  C CB  . ASP A 1 111 ? 1.698   -6.059  10.060  1.00 95.43 111 A 1 
ATOM 879  C CG  . ASP A 1 111 ? 2.520   -4.944  9.394   1.00 95.46 111 A 1 
ATOM 880  O OD1 . ASP A 1 111 ? 3.703   -4.750  9.765   1.00 93.82 111 A 1 
ATOM 881  O OD2 . ASP A 1 111 ? 1.954   -4.243  8.534   1.00 94.22 111 A 1 
ATOM 882  N N   . VAL A 1 112 ? 2.185   -9.530  11.404  1.00 93.71 112 A 1 
ATOM 883  C CA  . VAL A 1 112 ? 1.585   -10.627 12.178  1.00 93.38 112 A 1 
ATOM 884  C C   . VAL A 1 112 ? 2.665   -11.589 12.680  1.00 92.58 112 A 1 
ATOM 885  O O   . VAL A 1 112 ? 3.749   -11.678 12.102  1.00 92.07 112 A 1 
ATOM 886  C CB  . VAL A 1 112 ? 0.521   -11.364 11.341  1.00 93.22 112 A 1 
ATOM 887  C CG1 . VAL A 1 112 ? 1.102   -12.081 10.117  1.00 90.76 112 A 1 
ATOM 888  C CG2 . VAL A 1 112 ? -0.279  -12.374 12.171  1.00 90.60 112 A 1 
ATOM 889  N N   . TYR A 1 113 ? 2.393   -12.323 13.767  1.00 92.79 113 A 1 
ATOM 890  C CA  . TYR A 1 113 ? 3.270   -13.392 14.247  1.00 92.02 113 A 1 
ATOM 891  C C   . TYR A 1 113 ? 2.540   -14.737 14.326  1.00 91.45 113 A 1 
ATOM 892  O O   . TYR A 1 113 ? 1.511   -14.825 15.001  1.00 89.68 113 A 1 
ATOM 893  C CB  . TYR A 1 113 ? 3.871   -13.020 15.601  1.00 91.24 113 A 1 
ATOM 894  C CG  . TYR A 1 113 ? 4.806   -14.086 16.126  1.00 90.50 113 A 1 
ATOM 895  C CD1 . TYR A 1 113 ? 4.354   -15.030 17.074  1.00 88.33 113 A 1 
ATOM 896  C CD2 . TYR A 1 113 ? 6.126   -14.177 15.630  1.00 88.19 113 A 1 
ATOM 897  C CE1 . TYR A 1 113 ? 5.208   -16.047 17.536  1.00 86.20 113 A 1 
ATOM 898  C CE2 . TYR A 1 113 ? 6.984   -15.193 16.086  1.00 86.14 113 A 1 
ATOM 899  C CZ  . TYR A 1 113 ? 6.534   -16.129 17.041  1.00 85.69 113 A 1 
ATOM 900  O OH  . TYR A 1 113 ? 7.369   -17.106 17.483  1.00 83.65 113 A 1 
ATOM 901  N N   . PRO A 1 114 ? 3.082   -15.810 13.720  1.00 91.86 114 A 1 
ATOM 902  C CA  . PRO A 1 114 ? 4.214   -15.820 12.789  1.00 92.06 114 A 1 
ATOM 903  C C   . PRO A 1 114 ? 3.931   -15.025 11.500  1.00 92.79 114 A 1 
ATOM 904  O O   . PRO A 1 114 ? 2.774   -14.857 11.129  1.00 91.90 114 A 1 
ATOM 905  C CB  . PRO A 1 114 ? 4.489   -17.298 12.485  1.00 90.48 114 A 1 
ATOM 906  C CG  . PRO A 1 114 ? 3.824   -18.043 13.637  1.00 87.95 114 A 1 
ATOM 907  C CD  . PRO A 1 114 ? 2.629   -17.156 13.969  1.00 90.11 114 A 1 
ATOM 908  N N   . ALA A 1 115 ? 4.981   -14.566 10.819  1.00 92.11 115 A 1 
ATOM 909  C CA  . ALA A 1 115 ? 4.836   -13.818 9.570   1.00 92.81 115 A 1 
ATOM 910  C C   . ALA A 1 115 ? 3.960   -14.568 8.557   1.00 93.51 115 A 1 
ATOM 911  O O   . ALA A 1 115 ? 3.964   -15.798 8.513   1.00 93.05 115 A 1 
ATOM 912  C CB  . ALA A 1 115 ? 6.221   -13.520 8.964   1.00 91.79 115 A 1 
ATOM 913  N N   . ASN A 1 116 ? 3.216   -13.825 7.748   1.00 94.51 116 A 1 
ATOM 914  C CA  . ASN A 1 116 ? 2.314   -14.325 6.704   1.00 94.81 116 A 1 
ATOM 915  C C   . ASN A 1 116 ? 1.056   -15.054 7.210   1.00 95.10 116 A 1 
ATOM 916  O O   . ASN A 1 116 ? 0.170   -15.346 6.414   1.00 94.29 116 A 1 
ATOM 917  C CB  . ASN A 1 116 ? 3.087   -15.182 5.686   1.00 94.46 116 A 1 
ATOM 918  C CG  . ASN A 1 116 ? 4.441   -14.614 5.308   1.00 93.97 116 A 1 
ATOM 919  O OD1 . ASN A 1 116 ? 4.586   -13.462 4.967   1.00 90.95 116 A 1 
ATOM 920  N ND2 . ASN A 1 116 ? 5.490   -15.402 5.379   1.00 90.70 116 A 1 
ATOM 921  N N   . GLN A 1 117 ? 0.951   -15.385 8.498   1.00 94.69 117 A 1 
ATOM 922  C CA  . GLN A 1 117 ? -0.103  -16.267 9.018   1.00 94.14 117 A 1 
ATOM 923  C C   . GLN A 1 117 ? -1.290  -15.461 9.585   1.00 93.75 117 A 1 
ATOM 924  O O   . GLN A 1 117 ? -1.500  -15.412 10.797  1.00 91.64 117 A 1 
ATOM 925  C CB  . GLN A 1 117 ? 0.472   -17.267 10.040  1.00 93.97 117 A 1 
ATOM 926  C CG  . GLN A 1 117 ? 1.684   -18.072 9.554   1.00 93.32 117 A 1 
ATOM 927  C CD  . GLN A 1 117 ? 1.464   -18.781 8.215   1.00 93.48 117 A 1 
ATOM 928  O OE1 . GLN A 1 117 ? 0.572   -19.597 8.051   1.00 89.84 117 A 1 
ATOM 929  N NE2 . GLN A 1 117 ? 2.269   -18.493 7.220   1.00 88.69 117 A 1 
ATOM 930  N N   . MET A 1 118 ? -2.095  -14.847 8.713   1.00 92.39 118 A 1 
ATOM 931  C CA  . MET A 1 118 ? -3.345  -14.183 9.098   1.00 91.77 118 A 1 
ATOM 932  C C   . MET A 1 118 ? -4.556  -15.076 8.786   1.00 90.09 118 A 1 
ATOM 933  O O   . MET A 1 118 ? -4.745  -15.501 7.658   1.00 84.96 118 A 1 
ATOM 934  C CB  . MET A 1 118 ? -3.493  -12.827 8.411   1.00 91.17 118 A 1 
ATOM 935  C CG  . MET A 1 118 ? -2.516  -11.789 8.958   1.00 88.61 118 A 1 
ATOM 936  S SD  . MET A 1 118 ? -2.853  -10.131 8.315   1.00 88.86 118 A 1 
ATOM 937  C CE  . MET A 1 118 ? -1.402  -9.246  8.922   1.00 84.58 118 A 1 
ATOM 938  N N   . ALA A 1 119 ? -5.380  -15.348 9.797   1.00 89.16 119 A 1 
ATOM 939  C CA  . ALA A 1 119 ? -6.629  -16.121 9.693   1.00 87.34 119 A 1 
ATOM 940  C C   . ALA A 1 119 ? -7.475  -15.937 10.955  1.00 86.78 119 A 1 
ATOM 941  O O   . ALA A 1 119 ? -7.166  -15.111 11.814  1.00 79.05 119 A 1 
ATOM 942  C CB  . ALA A 1 119 ? -6.267  -17.600 9.496   1.00 81.28 119 A 1 
ATOM 943  N N   . ILE A 1 120 ? -8.529  -16.758 11.126  1.00 80.33 120 A 1 
ATOM 944  C CA  . ILE A 1 120 ? -9.373  -16.755 12.334  1.00 76.77 120 A 1 
ATOM 945  C C   . ILE A 1 120 ? -8.564  -16.945 13.630  1.00 77.78 120 A 1 
ATOM 946  O O   . ILE A 1 120 ? -8.806  -16.261 14.623  1.00 71.42 120 A 1 
ATOM 947  C CB  . ILE A 1 120 ? -10.508 -17.793 12.182  1.00 71.25 120 A 1 
ATOM 948  C CG1 . ILE A 1 120 ? -11.612 -17.534 13.226  1.00 63.42 120 A 1 
ATOM 949  C CG2 . ILE A 1 120 ? -9.999  -19.245 12.239  1.00 62.06 120 A 1 
ATOM 950  C CD1 . ILE A 1 120 ? -12.932 -18.250 12.912  1.00 57.58 120 A 1 
ATOM 951  N N   . ASN A 1 121 ? -7.531  -17.779 13.599  1.00 76.91 121 A 1 
ATOM 952  C CA  . ASN A 1 121 ? -6.648  -18.020 14.748  1.00 74.50 121 A 1 
ATOM 953  C C   . ASN A 1 121 ? -5.708  -16.842 15.044  1.00 77.55 121 A 1 
ATOM 954  O O   . ASN A 1 121 ? -5.089  -16.789 16.109  1.00 71.34 121 A 1 
ATOM 955  C CB  . ASN A 1 121 ? -5.860  -19.316 14.504  1.00 68.74 121 A 1 
ATOM 956  C CG  . ASN A 1 121 ? -6.746  -20.550 14.449  1.00 61.71 121 A 1 
ATOM 957  O OD1 . ASN A 1 121 ? -7.857  -20.569 14.933  1.00 54.86 121 A 1 
ATOM 958  N ND2 . ASN A 1 121 ? -6.275  -21.613 13.844  1.00 55.28 121 A 1 
ATOM 959  N N   . SER A 1 122 ? -5.613  -15.882 14.134  1.00 79.16 122 A 1 
ATOM 960  C CA  . SER A 1 122 ? -4.835  -14.652 14.280  1.00 78.46 122 A 1 
ATOM 961  C C   . SER A 1 122 ? -5.711  -13.442 14.614  1.00 81.22 122 A 1 
ATOM 962  O O   . SER A 1 122 ? -5.267  -12.305 14.487  1.00 77.43 122 A 1 
ATOM 963  C CB  . SER A 1 122 ? -3.999  -14.401 13.018  1.00 73.75 122 A 1 
ATOM 964  O OG  . SER A 1 122 ? -3.242  -15.547 12.704  1.00 69.12 122 A 1 
ATOM 965  N N   . GLN A 1 123 ? -6.951  -13.653 15.067  1.00 85.61 123 A 1 
ATOM 966  C CA  . GLN A 1 123 ? -7.902  -12.559 15.349  1.00 86.36 123 A 1 
ATOM 967  C C   . GLN A 1 123 ? -7.355  -11.539 16.367  1.00 89.70 123 A 1 
ATOM 968  O O   . GLN A 1 123 ? -7.711  -10.364 16.323  1.00 87.95 123 A 1 
ATOM 969  C CB  . GLN A 1 123 ? -9.215  -13.172 15.822  1.00 82.23 123 A 1 
ATOM 970  C CG  . GLN A 1 123 ? -10.372 -12.163 15.790  1.00 73.78 123 A 1 
ATOM 971  C CD  . GLN A 1 123 ? -11.701 -12.777 16.201  1.00 66.49 123 A 1 
ATOM 972  O OE1 . GLN A 1 123 ? -11.780 -13.839 16.793  1.00 61.84 123 A 1 
ATOM 973  N NE2 . GLN A 1 123 ? -12.806 -12.109 15.924  1.00 56.81 123 A 1 
ATOM 974  N N   . TRP A 1 124 ? -6.429  -11.963 17.235  1.00 90.64 124 A 1 
ATOM 975  C CA  . TRP A 1 124 ? -5.742  -11.071 18.163  1.00 91.48 124 A 1 
ATOM 976  C C   . TRP A 1 124 ? -5.046  -9.892  17.460  1.00 93.33 124 A 1 
ATOM 977  O O   . TRP A 1 124 ? -5.050  -8.794  18.004  1.00 92.39 124 A 1 
ATOM 978  C CB  . TRP A 1 124 ? -4.731  -11.887 18.990  1.00 89.16 124 A 1 
ATOM 979  C CG  . TRP A 1 124 ? -3.514  -12.342 18.227  1.00 85.93 124 A 1 
ATOM 980  C CD1 . TRP A 1 124 ? -3.350  -13.547 17.634  1.00 81.64 124 A 1 
ATOM 981  C CD2 . TRP A 1 124 ? -2.317  -11.579 17.913  1.00 85.28 124 A 1 
ATOM 982  N NE1 . TRP A 1 124 ? -2.150  -13.573 16.959  1.00 77.16 124 A 1 
ATOM 983  C CE2 . TRP A 1 124 ? -1.479  -12.374 17.080  1.00 81.12 124 A 1 
ATOM 984  C CE3 . TRP A 1 124 ? -1.866  -10.276 18.221  1.00 77.29 124 A 1 
ATOM 985  C CZ2 . TRP A 1 124 ? -0.274  -11.895 16.546  1.00 77.33 124 A 1 
ATOM 986  C CZ3 . TRP A 1 124 ? -0.648  -9.779  17.701  1.00 77.56 124 A 1 
ATOM 987  C CH2 . TRP A 1 124 ? 0.134   -10.585 16.857  1.00 75.80 124 A 1 
ATOM 988  N N   . ILE A 1 125 ? -4.465  -10.098 16.262  1.00 90.32 125 A 1 
ATOM 989  C CA  . ILE A 1 125 ? -3.782  -9.004  15.545  1.00 91.80 125 A 1 
ATOM 990  C C   . ILE A 1 125 ? -4.788  -8.001  15.008  1.00 93.65 125 A 1 
ATOM 991  O O   . ILE A 1 125 ? -4.536  -6.799  15.090  1.00 94.12 125 A 1 
ATOM 992  C CB  . ILE A 1 125 ? -2.815  -9.509  14.442  1.00 90.20 125 A 1 
ATOM 993  C CG1 . ILE A 1 125 ? -1.922  -8.376  13.885  1.00 83.52 125 A 1 
ATOM 994  C CG2 . ILE A 1 125 ? -3.509  -10.181 13.253  1.00 83.64 125 A 1 
ATOM 995  C CD1 . ILE A 1 125 ? -1.010  -7.719  14.924  1.00 77.83 125 A 1 
ATOM 996  N N   . PHE A 1 126 ? -5.947  -8.458  14.539  1.00 93.12 126 A 1 
ATOM 997  C CA  . PHE A 1 126 ? -6.991  -7.567  14.040  1.00 94.17 126 A 1 
ATOM 998  C C   . PHE A 1 126 ? -7.569  -6.717  15.170  1.00 95.00 126 A 1 
ATOM 999  O O   . PHE A 1 126 ? -7.747  -5.515  14.996  1.00 94.99 126 A 1 
ATOM 1000 C CB  . PHE A 1 126 ? -8.089  -8.370  13.335  1.00 94.16 126 A 1 
ATOM 1001 C CG  . PHE A 1 126 ? -7.615  -9.316  12.255  1.00 94.73 126 A 1 
ATOM 1002 C CD1 . PHE A 1 126 ? -6.582  -8.957  11.365  1.00 92.27 126 A 1 
ATOM 1003 C CD2 . PHE A 1 126 ? -8.224  -10.586 12.129  1.00 92.29 126 A 1 
ATOM 1004 C CE1 . PHE A 1 126 ? -6.151  -9.855  10.378  1.00 91.22 126 A 1 
ATOM 1005 C CE2 . PHE A 1 126 ? -7.799  -11.483 11.138  1.00 91.24 126 A 1 
ATOM 1006 C CZ  . PHE A 1 126 ? -6.752  -11.124 10.262  1.00 92.37 126 A 1 
ATOM 1007 N N   . GLN A 1 127 ? -7.809  -7.316  16.345  1.00 95.33 127 A 1 
ATOM 1008 C CA  . GLN A 1 127 ? -8.260  -6.596  17.535  1.00 95.49 127 A 1 
ATOM 1009 C C   . GLN A 1 127 ? -7.214  -5.571  17.985  1.00 96.33 127 A 1 
ATOM 1010 O O   . GLN A 1 127 ? -7.521  -4.387  18.104  1.00 96.21 127 A 1 
ATOM 1011 C CB  . GLN A 1 127 ? -8.555  -7.589  18.663  1.00 94.65 127 A 1 
ATOM 1012 C CG  . GLN A 1 127 ? -9.801  -8.440  18.359  1.00 87.78 127 A 1 
ATOM 1013 C CD  . GLN A 1 127 ? -10.055 -9.526  19.402  1.00 83.87 127 A 1 
ATOM 1014 O OE1 . GLN A 1 127 ? -9.312  -9.735  20.344  1.00 75.53 127 A 1 
ATOM 1015 N NE2 . GLN A 1 127 ? -11.120 -10.280 19.272  1.00 70.03 127 A 1 
ATOM 1016 N N   . PHE A 1 128 ? -5.964  -6.008  18.157  1.00 95.17 128 A 1 
ATOM 1017 C CA  . PHE A 1 128 ? -4.881  -5.142  18.601  1.00 95.55 128 A 1 
ATOM 1018 C C   . PHE A 1 128 ? -4.622  -3.992  17.628  1.00 96.29 128 A 1 
ATOM 1019 O O   . PHE A 1 128 ? -4.543  -2.835  18.040  1.00 96.10 128 A 1 
ATOM 1020 C CB  . PHE A 1 128 ? -3.622  -5.993  18.802  1.00 95.53 128 A 1 
ATOM 1021 C CG  . PHE A 1 128 ? -2.445  -5.191  19.304  1.00 95.66 128 A 1 
ATOM 1022 C CD1 . PHE A 1 128 ? -1.445  -4.744  18.416  1.00 94.53 128 A 1 
ATOM 1023 C CD2 . PHE A 1 128 ? -2.356  -4.846  20.666  1.00 94.81 128 A 1 
ATOM 1024 C CE1 . PHE A 1 128 ? -0.376  -3.959  18.882  1.00 94.15 128 A 1 
ATOM 1025 C CE2 . PHE A 1 128 ? -1.289  -4.065  21.139  1.00 94.20 128 A 1 
ATOM 1026 C CZ  . PHE A 1 128 ? -0.300  -3.617  20.250  1.00 94.42 128 A 1 
ATOM 1027 N N   . ALA A 1 129 ? -4.520  -4.262  16.330  1.00 94.88 129 A 1 
ATOM 1028 C CA  . ALA A 1 129 ? -4.279  -3.229  15.332  1.00 95.03 129 A 1 
ATOM 1029 C C   . ALA A 1 129 ? -5.476  -2.285  15.176  1.00 95.88 129 A 1 
ATOM 1030 O O   . ALA A 1 129 ? -5.274  -1.084  15.037  1.00 96.11 129 A 1 
ATOM 1031 C CB  . ALA A 1 129 ? -3.888  -3.892  14.009  1.00 95.08 129 A 1 
ATOM 1032 N N   . ALA A 1 130 ? -6.725  -2.782  15.267  1.00 95.70 130 A 1 
ATOM 1033 C CA  . ALA A 1 130 ? -7.908  -1.928  15.272  1.00 96.05 130 A 1 
ATOM 1034 C C   . ALA A 1 130 ? -7.901  -0.943  16.450  1.00 96.43 130 A 1 
ATOM 1035 O O   . ALA A 1 130 ? -8.262  0.219   16.273  1.00 96.54 130 A 1 
ATOM 1036 C CB  . ALA A 1 130 ? -9.162  -2.801  15.304  1.00 95.96 130 A 1 
ATOM 1037 N N   . GLU A 1 131 ? -7.474  -1.383  17.636  1.00 96.58 131 A 1 
ATOM 1038 C CA  . GLU A 1 131 ? -7.299  -0.509  18.802  1.00 96.46 131 A 1 
ATOM 1039 C C   . GLU A 1 131 ? -6.199  0.538   18.578  1.00 96.98 131 A 1 
ATOM 1040 O O   . GLU A 1 131 ? -6.392  1.713   18.890  1.00 96.37 131 A 1 
ATOM 1041 C CB  . GLU A 1 131 ? -6.961  -1.351  20.037  1.00 95.82 131 A 1 
ATOM 1042 C CG  . GLU A 1 131 ? -8.159  -2.168  20.543  1.00 89.42 131 A 1 
ATOM 1043 C CD  . GLU A 1 131 ? -7.774  -3.179  21.645  1.00 86.02 131 A 1 
ATOM 1044 O OE1 . GLU A 1 131 ? -8.668  -3.990  22.004  1.00 78.92 131 A 1 
ATOM 1045 O OE2 . GLU A 1 131 ? -6.618  -3.142  22.116  1.00 80.35 131 A 1 
ATOM 1046 N N   . GLN A 1 132 ? -5.061  0.137   18.005  1.00 96.42 132 A 1 
ATOM 1047 C CA  . GLN A 1 132 ? -3.975  1.065   17.702  1.00 96.69 132 A 1 
ATOM 1048 C C   . GLN A 1 132 ? -4.373  2.079   16.621  1.00 96.90 132 A 1 
ATOM 1049 O O   . GLN A 1 132 ? -4.100  3.275   16.766  1.00 96.67 132 A 1 
ATOM 1050 C CB  . GLN A 1 132 ? -2.701  0.313   17.281  1.00 96.77 132 A 1 
ATOM 1051 C CG  . GLN A 1 132 ? -2.059  -0.553  18.388  1.00 95.16 132 A 1 
ATOM 1052 C CD  . GLN A 1 132 ? -1.868  0.196   19.695  1.00 95.24 132 A 1 
ATOM 1053 O OE1 . GLN A 1 132 ? -1.161  1.182   19.788  1.00 89.56 132 A 1 
ATOM 1054 N NE2 . GLN A 1 132 ? -2.525  -0.234  20.753  1.00 88.23 132 A 1 
ATOM 1055 N N   . PHE A 1 133 ? -5.056  1.635   15.567  1.00 96.68 133 A 1 
ATOM 1056 C CA  . PHE A 1 133 ? -5.493  2.470   14.453  1.00 96.79 133 A 1 
ATOM 1057 C C   . PHE A 1 133 ? -6.819  3.206   14.707  1.00 96.85 133 A 1 
ATOM 1058 O O   . PHE A 1 133 ? -7.224  4.019   13.873  1.00 96.53 133 A 1 
ATOM 1059 C CB  . PHE A 1 133 ? -5.523  1.637   13.166  1.00 96.62 133 A 1 
ATOM 1060 C CG  . PHE A 1 133 ? -4.198  1.053   12.701  1.00 96.54 133 A 1 
ATOM 1061 C CD1 . PHE A 1 133 ? -2.959  1.651   13.013  1.00 95.39 133 A 1 
ATOM 1062 C CD2 . PHE A 1 133 ? -4.202  -0.117  11.899  1.00 95.31 133 A 1 
ATOM 1063 C CE1 . PHE A 1 133 ? -1.750  1.100   12.542  1.00 94.73 133 A 1 
ATOM 1064 C CE2 . PHE A 1 133 ? -3.001  -0.661  11.425  1.00 94.74 133 A 1 
ATOM 1065 C CZ  . PHE A 1 133 ? -1.774  -0.058  11.739  1.00 95.06 133 A 1 
ATOM 1066 N N   . ALA A 1 134 ? -7.470  2.990   15.854  1.00 97.04 134 A 1 
ATOM 1067 C CA  . ALA A 1 134 ? -8.739  3.621   16.208  1.00 97.03 134 A 1 
ATOM 1068 C C   . ALA A 1 134 ? -8.791  5.154   16.002  1.00 96.98 134 A 1 
ATOM 1069 O O   . ALA A 1 134 ? -9.825  5.631   15.535  1.00 96.48 134 A 1 
ATOM 1070 C CB  . ALA A 1 134 ? -9.103  3.245   17.646  1.00 96.77 134 A 1 
ATOM 1071 N N   . PRO A 1 135 ? -7.716  5.942   16.244  1.00 96.94 135 A 1 
ATOM 1072 C CA  . PRO A 1 135 ? -7.731  7.379   15.975  1.00 96.35 135 A 1 
ATOM 1073 C C   . PRO A 1 135 ? -7.977  7.758   14.502  1.00 96.57 135 A 1 
ATOM 1074 O O   . PRO A 1 135 ? -8.366  8.891   14.231  1.00 95.78 135 A 1 
ATOM 1075 C CB  . PRO A 1 135 ? -6.365  7.899   16.436  1.00 95.69 135 A 1 
ATOM 1076 C CG  . PRO A 1 135 ? -5.927  6.883   17.483  1.00 94.48 135 A 1 
ATOM 1077 C CD  . PRO A 1 135 ? -6.465  5.582   16.904  1.00 96.32 135 A 1 
ATOM 1078 N N   . PHE A 1 136 ? -7.747  6.833   13.574  1.00 96.88 136 A 1 
ATOM 1079 C CA  . PHE A 1 136 ? -7.872  7.056   12.134  1.00 96.87 136 A 1 
ATOM 1080 C C   . PHE A 1 136 ? -9.119  6.402   11.522  1.00 96.94 136 A 1 
ATOM 1081 O O   . PHE A 1 136 ? -9.456  6.668   10.378  1.00 96.34 136 A 1 
ATOM 1082 C CB  . PHE A 1 136 ? -6.607  6.533   11.438  1.00 96.71 136 A 1 
ATOM 1083 C CG  . PHE A 1 136 ? -5.309  6.930   12.105  1.00 96.62 136 A 1 
ATOM 1084 C CD1 . PHE A 1 136 ? -4.955  8.288   12.223  1.00 95.58 136 A 1 
ATOM 1085 C CD2 . PHE A 1 136 ? -4.460  5.940   12.648  1.00 95.71 136 A 1 
ATOM 1086 C CE1 . PHE A 1 136 ? -3.773  8.656   12.876  1.00 94.75 136 A 1 
ATOM 1087 C CE2 . PHE A 1 136 ? -3.280  6.305   13.300  1.00 94.87 136 A 1 
ATOM 1088 C CZ  . PHE A 1 136 ? -2.930  7.660   13.419  1.00 94.73 136 A 1 
ATOM 1089 N N   . LEU A 1 137 ? -9.799  5.530   12.263  1.00 96.82 137 A 1 
ATOM 1090 C CA  . LEU A 1 137 ? -10.884 4.693   11.769  1.00 96.87 137 A 1 
ATOM 1091 C C   . LEU A 1 137 ? -12.247 5.170   12.295  1.00 96.88 137 A 1 
ATOM 1092 O O   . LEU A 1 137 ? -12.385 5.575   13.445  1.00 96.56 137 A 1 
ATOM 1093 C CB  . LEU A 1 137 ? -10.612 3.233   12.157  1.00 96.95 137 A 1 
ATOM 1094 C CG  . LEU A 1 137 ? -9.342  2.601   11.545  1.00 96.50 137 A 1 
ATOM 1095 C CD1 . LEU A 1 137 ? -9.215  1.148   12.021  1.00 95.54 137 A 1 
ATOM 1096 C CD2 . LEU A 1 137 ? -9.368  2.592   10.020  1.00 95.54 137 A 1 
ATOM 1097 N N   . SER A 1 138 ? -13.281 5.072   11.460  1.00 97.32 138 A 1 
ATOM 1098 C CA  . SER A 1 138 ? -14.666 5.189   11.934  1.00 97.19 138 A 1 
ATOM 1099 C C   . SER A 1 138 ? -15.055 3.965   12.767  1.00 97.46 138 A 1 
ATOM 1100 O O   . SER A 1 138 ? -14.486 2.883   12.596  1.00 97.37 138 A 1 
ATOM 1101 C CB  . SER A 1 138 ? -15.631 5.373   10.759  1.00 96.71 138 A 1 
ATOM 1102 O OG  . SER A 1 138 ? -15.746 4.192   9.991   1.00 95.32 138 A 1 
ATOM 1103 N N   . GLN A 1 139 ? -16.088 4.078   13.605  1.00 97.38 139 A 1 
ATOM 1104 C CA  . GLN A 1 139 ? -16.558 2.952   14.420  1.00 97.35 139 A 1 
ATOM 1105 C C   . GLN A 1 139 ? -16.902 1.710   13.570  1.00 97.53 139 A 1 
ATOM 1106 O O   . GLN A 1 139 ? -16.519 0.596   13.914  1.00 97.40 139 A 1 
ATOM 1107 C CB  . GLN A 1 139 ? -17.770 3.397   15.262  1.00 97.14 139 A 1 
ATOM 1108 C CG  . GLN A 1 139 ? -18.211 2.317   16.278  1.00 89.62 139 A 1 
ATOM 1109 C CD  . GLN A 1 139 ? -17.108 1.971   17.275  1.00 86.16 139 A 1 
ATOM 1110 O OE1 . GLN A 1 139 ? -16.371 2.838   17.733  1.00 80.18 139 A 1 
ATOM 1111 N NE2 . GLN A 1 139 ? -16.937 0.728   17.639  1.00 74.53 139 A 1 
ATOM 1112 N N   . ASN A 1 140 ? -17.562 1.894   12.427  1.00 97.31 140 A 1 
ATOM 1113 C CA  . ASN A 1 140 ? -17.882 0.783   11.520  1.00 97.15 140 A 1 
ATOM 1114 C C   . ASN A 1 140 ? -16.613 0.149   10.918  1.00 97.60 140 A 1 
ATOM 1115 O O   . ASN A 1 140 ? -16.547 -1.071  10.767  1.00 97.29 140 A 1 
ATOM 1116 C CB  . ASN A 1 140 ? -18.802 1.296   10.397  1.00 96.61 140 A 1 
ATOM 1117 C CG  . ASN A 1 140 ? -20.188 1.666   10.875  1.00 88.34 140 A 1 
ATOM 1118 O OD1 . ASN A 1 140 ? -20.618 1.394   11.987  1.00 79.54 140 A 1 
ATOM 1119 N ND2 . ASN A 1 140 ? -20.968 2.318   10.048  1.00 77.24 140 A 1 
ATOM 1120 N N   . ALA A 1 141 ? -15.603 0.970   10.598  1.00 97.07 141 A 1 
ATOM 1121 C CA  . ALA A 1 141 ? -14.325 0.463   10.112  1.00 97.50 141 A 1 
ATOM 1122 C C   . ALA A 1 141 ? -13.587 -0.329  11.195  1.00 97.50 141 A 1 
ATOM 1123 O O   . ALA A 1 141 ? -13.050 -1.379  10.883  1.00 97.48 141 A 1 
ATOM 1124 C CB  . ALA A 1 141 ? -13.491 1.636   9.586   1.00 97.82 141 A 1 
ATOM 1125 N N   . ILE A 1 142 ? -13.626 0.117   12.461  1.00 97.85 142 A 1 
ATOM 1126 C CA  . ILE A 1 142 ? -13.043 -0.613  13.599  1.00 97.50 142 A 1 
ATOM 1127 C C   . ILE A 1 142 ? -13.672 -2.001  13.729  1.00 97.06 142 A 1 
ATOM 1128 O O   . ILE A 1 142 ? -12.946 -2.987  13.832  1.00 96.55 142 A 1 
ATOM 1129 C CB  . ILE A 1 142 ? -13.189 0.211   14.901  1.00 97.56 142 A 1 
ATOM 1130 C CG1 . ILE A 1 142 ? -12.283 1.456   14.858  1.00 96.91 142 A 1 
ATOM 1131 C CG2 . ILE A 1 142 ? -12.864 -0.633  16.150  1.00 96.79 142 A 1 
ATOM 1132 C CD1 . ILE A 1 142 ? -12.564 2.476   15.960  1.00 95.09 142 A 1 
ATOM 1133 N N   . GLU A 1 143 ? -14.992 -2.100  13.704  1.00 96.98 143 A 1 
ATOM 1134 C CA  . GLU A 1 143 ? -15.673 -3.397  13.854  1.00 96.44 143 A 1 
ATOM 1135 C C   . GLU A 1 143 ? -15.385 -4.343  12.676  1.00 96.31 143 A 1 
ATOM 1136 O O   . GLU A 1 143 ? -15.097 -5.523  12.888  1.00 95.88 143 A 1 
ATOM 1137 C CB  . GLU A 1 143 ? -17.186 -3.175  14.047  1.00 96.35 143 A 1 
ATOM 1138 C CG  . GLU A 1 143 ? -17.534 -2.434  15.354  1.00 91.84 143 A 1 
ATOM 1139 C CD  . GLU A 1 143 ? -16.879 -3.046  16.597  1.00 87.44 143 A 1 
ATOM 1140 O OE1 . GLU A 1 143 ? -16.175 -2.315  17.355  1.00 77.65 143 A 1 
ATOM 1141 O OE2 . GLU A 1 143 ? -16.992 -4.275  16.762  1.00 78.74 143 A 1 
ATOM 1142 N N   . SER A 1 144 ? -15.364 -3.825  11.449  1.00 96.79 144 A 1 
ATOM 1143 C CA  . SER A 1 144 ? -14.995 -4.631  10.276  1.00 96.87 144 A 1 
ATOM 1144 C C   . SER A 1 144 ? -13.511 -5.051  10.314  1.00 96.74 144 A 1 
ATOM 1145 O O   . SER A 1 144 ? -13.190 -6.209  10.031  1.00 96.39 144 A 1 
ATOM 1146 C CB  . SER A 1 144 ? -15.304 -3.840  9.008   1.00 97.02 144 A 1 
ATOM 1147 O OG  . SER A 1 144 ? -15.217 -4.664  7.866   1.00 89.63 144 A 1 
ATOM 1148 N N   . PHE A 1 145 ? -12.625 -4.164  10.744  1.00 97.25 145 A 1 
ATOM 1149 C CA  . PHE A 1 145 ? -11.199 -4.457  10.892  1.00 97.15 145 A 1 
ATOM 1150 C C   . PHE A 1 145 ? -10.960 -5.561  11.928  1.00 96.89 145 A 1 
ATOM 1151 O O   . PHE A 1 145 ? -10.199 -6.494  11.659  1.00 96.26 145 A 1 
ATOM 1152 C CB  . PHE A 1 145 ? -10.442 -3.171  11.257  1.00 97.12 145 A 1 
ATOM 1153 C CG  . PHE A 1 145 ? -8.938  -3.232  11.063  1.00 97.22 145 A 1 
ATOM 1154 C CD1 . PHE A 1 145 ? -8.143  -4.123  11.811  1.00 96.36 145 A 1 
ATOM 1155 C CD2 . PHE A 1 145 ? -8.314  -2.385  10.126  1.00 96.19 145 A 1 
ATOM 1156 C CE1 . PHE A 1 145 ? -6.754  -4.203  11.594  1.00 95.63 145 A 1 
ATOM 1157 C CE2 . PHE A 1 145 ? -6.928  -2.452  9.919   1.00 95.52 145 A 1 
ATOM 1158 C CZ  . PHE A 1 145 ? -6.149  -3.365  10.645  1.00 95.96 145 A 1 
ATOM 1159 N N   . LYS A 1 146 ? -11.640 -5.504  13.084  1.00 96.56 146 A 1 
ATOM 1160 C CA  . LYS A 1 146 ? -11.563 -6.550  14.118  1.00 96.11 146 A 1 
ATOM 1161 C C   . LYS A 1 146 ? -11.996 -7.929  13.613  1.00 95.77 146 A 1 
ATOM 1162 O O   . LYS A 1 146 ? -11.504 -8.937  14.114  1.00 95.14 146 A 1 
ATOM 1163 C CB  . LYS A 1 146 ? -12.452 -6.178  15.307  1.00 96.24 146 A 1 
ATOM 1164 C CG  . LYS A 1 146 ? -11.858 -5.085  16.206  1.00 95.55 146 A 1 
ATOM 1165 C CD  . LYS A 1 146 ? -12.918 -4.721  17.253  1.00 93.96 146 A 1 
ATOM 1166 C CE  . LYS A 1 146 ? -12.463 -3.595  18.170  1.00 91.59 146 A 1 
ATOM 1167 N NZ  . LYS A 1 146 ? -13.622 -3.108  18.953  1.00 86.70 146 A 1 
ATOM 1168 N N   . HIS A 1 147 ? -12.901 -7.973  12.636  1.00 95.93 147 A 1 
ATOM 1169 C CA  . HIS A 1 147 ? -13.357 -9.231  12.058  1.00 95.70 147 A 1 
ATOM 1170 C C   . HIS A 1 147 ? -12.286 -9.894  11.178  1.00 95.78 147 A 1 
ATOM 1171 O O   . HIS A 1 147 ? -12.032 -11.087 11.346  1.00 94.55 147 A 1 
ATOM 1172 C CB  . HIS A 1 147 ? -14.659 -8.983  11.290  1.00 95.20 147 A 1 
ATOM 1173 C CG  . HIS A 1 147 ? -15.224 -10.256 10.723  1.00 91.34 147 A 1 
ATOM 1174 N ND1 . HIS A 1 147 ? -15.813 -11.272 11.443  1.00 79.30 147 A 1 
ATOM 1175 C CD2 . HIS A 1 147 ? -15.185 -10.651 9.418   1.00 79.31 147 A 1 
ATOM 1176 C CE1 . HIS A 1 147 ? -16.128 -12.249 10.582  1.00 80.22 147 A 1 
ATOM 1177 N NE2 . HIS A 1 147 ? -15.766 -11.918 9.339   1.00 82.46 147 A 1 
ATOM 1178 N N   . GLY A 1 148 ? -11.635 -9.136  10.282  1.00 95.82 148 A 1 
ATOM 1179 C CA  . GLY A 1 148 ? -10.718 -9.734  9.301   1.00 96.13 148 A 1 
ATOM 1180 C C   . GLY A 1 148 ? -9.611  -8.830  8.761   1.00 96.81 148 A 1 
ATOM 1181 O O   . GLY A 1 148 ? -8.934  -9.211  7.807   1.00 96.52 148 A 1 
ATOM 1182 N N   . GLY A 1 149 ? -9.412  -7.636  9.321   1.00 96.60 149 A 1 
ATOM 1183 C CA  . GLY A 1 149 ? -8.407  -6.686  8.842   1.00 96.86 149 A 1 
ATOM 1184 C C   . GLY A 1 149 ? -8.803  -5.945  7.560   1.00 97.49 149 A 1 
ATOM 1185 O O   . GLY A 1 149 ? -7.965  -5.295  6.953   1.00 97.19 149 A 1 
ATOM 1186 N N   . TYR A 1 150 ? -10.065 -6.031  7.139   1.00 97.71 150 A 1 
ATOM 1187 C CA  . TYR A 1 150 ? -10.629 -5.319  5.996   1.00 97.82 150 A 1 
ATOM 1188 C C   . TYR A 1 150 ? -11.738 -4.353  6.436   1.00 98.04 150 A 1 
ATOM 1189 O O   . TYR A 1 150 ? -12.392 -4.569  7.451   1.00 97.95 150 A 1 
ATOM 1190 C CB  . TYR A 1 150 ? -11.116 -6.317  4.948   1.00 97.79 150 A 1 
ATOM 1191 C CG  . TYR A 1 150 ? -12.187 -7.285  5.420   1.00 97.82 150 A 1 
ATOM 1192 C CD1 . TYR A 1 150 ? -11.845 -8.621  5.716   1.00 97.28 150 A 1 
ATOM 1193 C CD2 . TYR A 1 150 ? -13.522 -6.867  5.542   1.00 97.25 150 A 1 
ATOM 1194 C CE1 . TYR A 1 150 ? -12.841 -9.539  6.120   1.00 96.83 150 A 1 
ATOM 1195 C CE2 . TYR A 1 150 ? -14.515 -7.771  5.949   1.00 96.84 150 A 1 
ATOM 1196 C CZ  . TYR A 1 150 ? -14.180 -9.108  6.229   1.00 96.99 150 A 1 
ATOM 1197 O OH  . TYR A 1 150 ? -15.149 -9.986  6.593   1.00 96.15 150 A 1 
ATOM 1198 N N   . TYR A 1 151 ? -11.971 -3.275  5.683   1.00 98.27 151 A 1 
ATOM 1199 C CA  . TYR A 1 151 ? -12.992 -2.280  6.023   1.00 98.42 151 A 1 
ATOM 1200 C C   . TYR A 1 151 ? -13.266 -1.306  4.873   1.00 98.68 151 A 1 
ATOM 1201 O O   . TYR A 1 151 ? -12.566 -1.285  3.864   1.00 98.62 151 A 1 
ATOM 1202 C CB  . TYR A 1 151 ? -12.568 -1.509  7.279   1.00 98.47 151 A 1 
ATOM 1203 C CG  . TYR A 1 151 ? -11.334 -0.644  7.124   1.00 98.57 151 A 1 
ATOM 1204 C CD1 . TYR A 1 151 ? -10.044 -1.193  7.285   1.00 98.31 151 A 1 
ATOM 1205 C CD2 . TYR A 1 151 ? -11.469 0.723   6.830   1.00 98.31 151 A 1 
ATOM 1206 C CE1 . TYR A 1 151 ? -8.911  -0.393  7.165   1.00 98.09 151 A 1 
ATOM 1207 C CE2 . TYR A 1 151 ? -10.337 1.536   6.710   1.00 98.10 151 A 1 
ATOM 1208 C CZ  . TYR A 1 151 ? -9.051  0.982   6.877   1.00 98.20 151 A 1 
ATOM 1209 O OH  . TYR A 1 151 ? -7.958  1.776   6.771   1.00 97.76 151 A 1 
ATOM 1210 N N   . THR A 1 152 ? -14.269 -0.446  5.048   1.00 98.56 152 A 1 
ATOM 1211 C CA  . THR A 1 152 ? -14.538 0.686   4.159   1.00 98.42 152 A 1 
ATOM 1212 C C   . THR A 1 152 ? -14.703 1.988   4.946   1.00 98.44 152 A 1 
ATOM 1213 O O   . THR A 1 152 ? -15.186 1.978   6.078   1.00 97.59 152 A 1 
ATOM 1214 C CB  . THR A 1 152 ? -15.741 0.415   3.243   1.00 97.40 152 A 1 
ATOM 1215 O OG1 . THR A 1 152 ? -15.899 1.485   2.335   1.00 89.36 152 A 1 
ATOM 1216 C CG2 . THR A 1 152 ? -17.059 0.258   3.990   1.00 90.17 152 A 1 
ATOM 1217 N N   . MET A 1 153 ? -14.307 3.112   4.340   1.00 97.88 153 A 1 
ATOM 1218 C CA  . MET A 1 153 ? -14.488 4.452   4.893   1.00 97.14 153 A 1 
ATOM 1219 C C   . MET A 1 153 ? -14.776 5.472   3.790   1.00 97.53 153 A 1 
ATOM 1220 O O   . MET A 1 153 ? -14.074 5.475   2.772   1.00 96.82 153 A 1 
ATOM 1221 C CB  . MET A 1 153 ? -13.244 4.891   5.680   1.00 94.63 153 A 1 
ATOM 1222 C CG  . MET A 1 153 ? -13.234 4.322   7.096   1.00 89.10 153 A 1 
ATOM 1223 S SD  . MET A 1 153 ? -11.804 4.761   8.108   1.00 88.55 153 A 1 
ATOM 1224 C CE  . MET A 1 153 ? -11.664 6.536   7.844   1.00 80.60 153 A 1 
ATOM 1225 N N   . PRO A 1 154 ? -15.750 6.375   3.965   1.00 97.51 154 A 1 
ATOM 1226 C CA  . PRO A 1 154 ? -15.985 7.454   3.025   1.00 97.16 154 A 1 
ATOM 1227 C C   . PRO A 1 154 ? -14.849 8.490   3.085   1.00 96.90 154 A 1 
ATOM 1228 O O   . PRO A 1 154 ? -14.426 8.886   4.176   1.00 96.06 154 A 1 
ATOM 1229 C CB  . PRO A 1 154 ? -17.329 8.061   3.416   1.00 96.33 154 A 1 
ATOM 1230 C CG  . PRO A 1 154 ? -17.393 7.806   4.926   1.00 94.21 154 A 1 
ATOM 1231 C CD  . PRO A 1 154 ? -16.660 6.481   5.097   1.00 96.71 154 A 1 
ATOM 1232 N N   . PHE A 1 155 ? -14.388 8.966   1.925   1.00 95.75 155 A 1 
ATOM 1233 C CA  . PHE A 1 155 ? -13.486 10.111  1.878   1.00 95.32 155 A 1 
ATOM 1234 C C   . PHE A 1 155 ? -14.207 11.380  2.358   1.00 94.77 155 A 1 
ATOM 1235 O O   . PHE A 1 155 ? -15.395 11.565  2.080   1.00 93.59 155 A 1 
ATOM 1236 C CB  . PHE A 1 155 ? -12.922 10.302  0.467   1.00 95.31 155 A 1 
ATOM 1237 C CG  . PHE A 1 155 ? -11.808 9.345   0.105   1.00 95.76 155 A 1 
ATOM 1238 C CD1 . PHE A 1 155 ? -10.466 9.722   0.307   1.00 94.74 155 A 1 
ATOM 1239 C CD2 . PHE A 1 155 ? -12.097 8.093   -0.453  1.00 94.77 155 A 1 
ATOM 1240 C CE1 . PHE A 1 155 ? -9.425  8.843   -0.044  1.00 94.15 155 A 1 
ATOM 1241 C CE2 . PHE A 1 155 ? -11.059 7.215   -0.800  1.00 94.44 155 A 1 
ATOM 1242 C CZ  . PHE A 1 155 ? -9.719  7.586   -0.597  1.00 95.13 155 A 1 
ATOM 1243 N N   . PRO A 1 156 ? -13.516 12.312  3.052   1.00 94.55 156 A 1 
ATOM 1244 C CA  . PRO A 1 156 ? -14.113 13.547  3.544   1.00 93.40 156 A 1 
ATOM 1245 C C   . PRO A 1 156 ? -14.659 14.445  2.421   1.00 92.98 156 A 1 
ATOM 1246 O O   . PRO A 1 156 ? -13.964 14.743  1.453   1.00 91.29 156 A 1 
ATOM 1247 C CB  . PRO A 1 156 ? -13.001 14.248  4.331   1.00 92.13 156 A 1 
ATOM 1248 C CG  . PRO A 1 156 ? -12.081 13.116  4.761   1.00 91.23 156 A 1 
ATOM 1249 C CD  . PRO A 1 156 ? -12.173 12.151  3.584   1.00 93.78 156 A 1 
ATOM 1250 N N   . ALA A 1 157 ? -15.881 14.963  2.581   1.00 90.23 157 A 1 
ATOM 1251 C CA  . ALA A 1 157 ? -16.539 15.802  1.574   1.00 88.40 157 A 1 
ATOM 1252 C C   . ALA A 1 157 ? -15.793 17.114  1.267   1.00 88.61 157 A 1 
ATOM 1253 O O   . ALA A 1 157 ? -15.867 17.630  0.148   1.00 85.33 157 A 1 
ATOM 1254 C CB  . ALA A 1 157 ? -17.970 16.083  2.055   1.00 86.12 157 A 1 
ATOM 1255 N N   . HIS A 1 158 ? -15.023 17.647  2.227   1.00 86.05 158 A 1 
ATOM 1256 C CA  . HIS A 1 158 ? -14.258 18.886  2.060   1.00 85.61 158 A 1 
ATOM 1257 C C   . HIS A 1 158 ? -13.110 18.788  1.039   1.00 86.62 158 A 1 
ATOM 1258 O O   . HIS A 1 158 ? -12.547 19.805  0.661   1.00 84.67 158 A 1 
ATOM 1259 C CB  . HIS A 1 158 ? -13.749 19.368  3.427   1.00 83.39 158 A 1 
ATOM 1260 C CG  . HIS A 1 158 ? -12.692 18.482  4.034   1.00 81.26 158 A 1 
ATOM 1261 N ND1 . HIS A 1 158 ? -12.881 17.587  5.058   1.00 74.61 158 A 1 
ATOM 1262 C CD2 . HIS A 1 158 ? -11.368 18.443  3.703   1.00 72.59 158 A 1 
ATOM 1263 C CE1 . HIS A 1 158 ? -11.692 17.025  5.344   1.00 71.23 158 A 1 
ATOM 1264 N NE2 . HIS A 1 158 ? -10.741 17.511  4.534   1.00 72.73 158 A 1 
ATOM 1265 N N   . LEU A 1 159 ? -12.794 17.593  0.553   1.00 85.94 159 A 1 
ATOM 1266 C CA  . LEU A 1 159 ? -11.769 17.361  -0.477  1.00 86.37 159 A 1 
ATOM 1267 C C   . LEU A 1 159 ? -12.218 17.766  -1.899  1.00 86.48 159 A 1 
ATOM 1268 O O   . LEU A 1 159 ? -11.504 17.519  -2.869  1.00 83.20 159 A 1 
ATOM 1269 C CB  . LEU A 1 159 ? -11.336 15.888  -0.424  1.00 87.00 159 A 1 
ATOM 1270 C CG  . LEU A 1 159 ? -10.677 15.449  0.895   1.00 86.85 159 A 1 
ATOM 1271 C CD1 . LEU A 1 159 ? -10.431 13.944  0.850   1.00 84.80 159 A 1 
ATOM 1272 C CD2 . LEU A 1 159 ? -9.342  16.155  1.144   1.00 85.81 159 A 1 
ATOM 1273 N N   . GLY A 1 160 ? -13.412 18.353  -2.047  1.00 84.93 160 A 1 
ATOM 1274 C CA  . GLY A 1 160 ? -13.935 18.767  -3.354  1.00 84.91 160 A 1 
ATOM 1275 C C   . GLY A 1 160 ? -14.399 17.600  -4.237  1.00 86.12 160 A 1 
ATOM 1276 O O   . GLY A 1 160 ? -14.443 17.717  -5.461  1.00 82.83 160 A 1 
ATOM 1277 N N   . ILE A 1 161 ? -14.736 16.475  -3.627  1.00 86.22 161 A 1 
ATOM 1278 C CA  . ILE A 1 161 ? -15.248 15.272  -4.295  1.00 86.55 161 A 1 
ATOM 1279 C C   . ILE A 1 161 ? -16.663 15.547  -4.817  1.00 86.30 161 A 1 
ATOM 1280 O O   . ILE A 1 161 ? -17.527 16.001  -4.073  1.00 84.06 161 A 1 
ATOM 1281 C CB  . ILE A 1 161 ? -15.199 14.081  -3.319  1.00 85.22 161 A 1 
ATOM 1282 C CG1 . ILE A 1 161 ? -13.737 13.761  -2.927  1.00 82.87 161 A 1 
ATOM 1283 C CG2 . ILE A 1 161 ? -15.853 12.833  -3.935  1.00 82.67 161 A 1 
ATOM 1284 C CD1 . ILE A 1 161 ? -13.616 12.798  -1.744  1.00 80.54 161 A 1 
ATOM 1285 N N   . LYS A 1 162 ? -16.905 15.263  -6.107  1.00 86.99 162 A 1 
ATOM 1286 C CA  . LYS A 1 162 ? -18.195 15.528  -6.776  1.00 87.48 162 A 1 
ATOM 1287 C C   . LYS A 1 162 ? -19.137 14.317  -6.822  1.00 88.81 162 A 1 
ATOM 1288 O O   . LYS A 1 162 ? -20.318 14.481  -7.111  1.00 86.38 162 A 1 
ATOM 1289 C CB  . LYS A 1 162 ? -17.960 16.065  -8.190  1.00 85.60 162 A 1 
ATOM 1290 C CG  . LYS A 1 162 ? -17.284 17.435  -8.201  1.00 84.27 162 A 1 
ATOM 1291 C CD  . LYS A 1 162 ? -17.408 18.042  -9.602  1.00 77.64 162 A 1 
ATOM 1292 C CE  . LYS A 1 162 ? -16.709 19.397  -9.676  1.00 74.05 162 A 1 
ATOM 1293 N NZ  . LYS A 1 162 ? -16.844 19.981  -11.039 1.00 62.51 162 A 1 
ATOM 1294 N N   . VAL A 1 163 ? -18.621 13.130  -6.580  1.00 89.51 163 A 1 
ATOM 1295 C CA  . VAL A 1 163 ? -19.392 11.892  -6.424  1.00 89.97 163 A 1 
ATOM 1296 C C   . VAL A 1 163 ? -18.935 11.218  -5.128  1.00 91.42 163 A 1 
ATOM 1297 O O   . VAL A 1 163 ? -17.738 11.266  -4.835  1.00 90.22 163 A 1 
ATOM 1298 C CB  . VAL A 1 163 ? -19.245 10.943  -7.625  1.00 87.18 163 A 1 
ATOM 1299 C CG1 . VAL A 1 163 ? -19.825 11.568  -8.899  1.00 78.07 163 A 1 
ATOM 1300 C CG2 . VAL A 1 163 ? -17.802 10.535  -7.911  1.00 81.36 163 A 1 
ATOM 1301 N N   . PRO A 1 164 ? -19.831 10.582  -4.348  1.00 93.02 164 A 1 
ATOM 1302 C CA  . PRO A 1 164 ? -19.418 9.900   -3.123  1.00 93.41 164 A 1 
ATOM 1303 C C   . PRO A 1 164 ? -18.307 8.885   -3.422  1.00 94.56 164 A 1 
ATOM 1304 O O   . PRO A 1 164 ? -18.468 7.995   -4.253  1.00 93.84 164 A 1 
ATOM 1305 C CB  . PRO A 1 164 ? -20.679 9.250   -2.561  1.00 91.90 164 A 1 
ATOM 1306 C CG  . PRO A 1 164 ? -21.808 10.100  -3.142  1.00 89.90 164 A 1 
ATOM 1307 C CD  . PRO A 1 164 ? -21.271 10.506  -4.516  1.00 92.41 164 A 1 
ATOM 1308 N N   . LEU A 1 165 ? -17.158 9.048   -2.761  1.00 93.95 165 A 1 
ATOM 1309 C CA  . LEU A 1 165 ? -15.960 8.231   -2.943  1.00 94.76 165 A 1 
ATOM 1310 C C   . LEU A 1 165 ? -15.604 7.549   -1.628  1.00 95.54 165 A 1 
ATOM 1311 O O   . LEU A 1 165 ? -15.620 8.179   -0.579  1.00 95.37 165 A 1 
ATOM 1312 C CB  . LEU A 1 165 ? -14.827 9.126   -3.477  1.00 94.44 165 A 1 
ATOM 1313 C CG  . LEU A 1 165 ? -13.503 8.391   -3.740  1.00 93.26 165 A 1 
ATOM 1314 C CD1 . LEU A 1 165 ? -13.627 7.372   -4.873  1.00 91.57 165 A 1 
ATOM 1315 C CD2 . LEU A 1 165 ? -12.427 9.400   -4.147  1.00 91.96 165 A 1 
ATOM 1316 N N   . ASN A 1 166 ? -15.257 6.269   -1.697  1.00 97.06 166 A 1 
ATOM 1317 C CA  . ASN A 1 166 ? -14.953 5.447   -0.542  1.00 97.44 166 A 1 
ATOM 1318 C C   . ASN A 1 166 ? -13.573 4.800   -0.669  1.00 97.75 166 A 1 
ATOM 1319 O O   . ASN A 1 166 ? -13.193 4.355   -1.748  1.00 97.48 166 A 1 
ATOM 1320 C CB  . ASN A 1 166 ? -16.053 4.391   -0.363  1.00 97.33 166 A 1 
ATOM 1321 C CG  . ASN A 1 166 ? -17.425 5.010   -0.188  1.00 96.91 166 A 1 
ATOM 1322 O OD1 . ASN A 1 166 ? -17.809 5.408   0.901   1.00 92.44 166 A 1 
ATOM 1323 N ND2 . ASN A 1 166 ? -18.187 5.137   -1.248  1.00 92.33 166 A 1 
ATOM 1324 N N   . ALA A 1 167 ? -12.844 4.710   0.440   1.00 97.67 167 A 1 
ATOM 1325 C CA  . ALA A 1 167 ? -11.723 3.798   0.577   1.00 97.96 167 A 1 
ATOM 1326 C C   . ALA A 1 167 ? -12.268 2.402   0.905   1.00 98.27 167 A 1 
ATOM 1327 O O   . ALA A 1 167 ? -13.109 2.266   1.799   1.00 98.20 167 A 1 
ATOM 1328 C CB  . ALA A 1 167 ? -10.784 4.308   1.665   1.00 97.66 167 A 1 
ATOM 1329 N N   . VAL A 1 168 ? -11.809 1.384   0.191   1.00 98.48 168 A 1 
ATOM 1330 C CA  . VAL A 1 168 ? -12.116 -0.026  0.451   1.00 98.66 168 A 1 
ATOM 1331 C C   . VAL A 1 168 ? -10.800 -0.751  0.668   1.00 98.62 168 A 1 
ATOM 1332 O O   . VAL A 1 168 ? -10.009 -0.897  -0.262  1.00 98.58 168 A 1 
ATOM 1333 C CB  . VAL A 1 168 ? -12.921 -0.652  -0.704  1.00 98.68 168 A 1 
ATOM 1334 C CG1 . VAL A 1 168 ? -13.246 -2.120  -0.417  1.00 98.35 168 A 1 
ATOM 1335 C CG2 . VAL A 1 168 ? -14.244 0.082   -0.931  1.00 98.37 168 A 1 
ATOM 1336 N N   . VAL A 1 169 ? -10.543 -1.183  1.893   1.00 98.79 169 A 1 
ATOM 1337 C CA  . VAL A 1 169 ? -9.316  -1.876  2.279   1.00 98.71 169 A 1 
ATOM 1338 C C   . VAL A 1 169 ? -9.573  -3.374  2.307   1.00 98.70 169 A 1 
ATOM 1339 O O   . VAL A 1 169 ? -10.501 -3.825  2.970   1.00 98.52 169 A 1 
ATOM 1340 C CB  . VAL A 1 169 ? -8.800  -1.369  3.634   1.00 98.60 169 A 1 
ATOM 1341 C CG1 . VAL A 1 169 ? -7.585  -2.166  4.121   1.00 97.99 169 A 1 
ATOM 1342 C CG2 . VAL A 1 169 ? -8.393  0.111   3.508   1.00 98.07 169 A 1 
ATOM 1343 N N   . LEU A 1 170 ? -8.742  -4.135  1.595   1.00 98.66 170 A 1 
ATOM 1344 C CA  . LEU A 1 170 ? -8.767  -5.593  1.573   1.00 98.67 170 A 1 
ATOM 1345 C C   . LEU A 1 170 ? -7.532  -6.160  2.275   1.00 98.40 170 A 1 
ATOM 1346 O O   . LEU A 1 170 ? -6.400  -5.748  1.997   1.00 98.20 170 A 1 
ATOM 1347 C CB  . LEU A 1 170 ? -8.852  -6.111  0.125   1.00 98.66 170 A 1 
ATOM 1348 C CG  . LEU A 1 170 ? -10.066 -5.629  -0.686  1.00 98.40 170 A 1 
ATOM 1349 C CD1 . LEU A 1 170 ? -10.032 -6.270  -2.077  1.00 98.04 170 A 1 
ATOM 1350 C CD2 . LEU A 1 170 ? -11.389 -5.994  -0.028  1.00 97.89 170 A 1 
ATOM 1351 N N   . ASN A 1 171 ? -7.742  -7.158  3.133   1.00 98.30 171 A 1 
ATOM 1352 C CA  . ASN A 1 171 ? -6.664  -7.940  3.720   1.00 98.08 171 A 1 
ATOM 1353 C C   . ASN A 1 171 ? -6.270  -9.088  2.776   1.00 97.94 171 A 1 
ATOM 1354 O O   . ASN A 1 171 ? -6.743  -10.219 2.901   1.00 97.59 171 A 1 
ATOM 1355 C CB  . ASN A 1 171 ? -7.088  -8.423  5.109   1.00 97.74 171 A 1 
ATOM 1356 C CG  . ASN A 1 171 ? -5.980  -9.194  5.806   1.00 97.41 171 A 1 
ATOM 1357 O OD1 . ASN A 1 171 ? -4.867  -9.346  5.307   1.00 96.03 171 A 1 
ATOM 1358 N ND2 . ASN A 1 171 ? -6.252  -9.705  6.973   1.00 95.43 171 A 1 
ATOM 1359 N N   . THR A 1 172 ? -5.392  -8.816  1.815   1.00 98.07 172 A 1 
ATOM 1360 C CA  . THR A 1 172 ? -4.928  -9.830  0.856   1.00 98.00 172 A 1 
ATOM 1361 C C   . THR A 1 172 ? -3.869  -10.781 1.427   1.00 97.89 172 A 1 
ATOM 1362 O O   . THR A 1 172 ? -3.560  -11.773 0.780   1.00 97.52 172 A 1 
ATOM 1363 C CB  . THR A 1 172 ? -4.439  -9.207  -0.450  1.00 98.17 172 A 1 
ATOM 1364 O OG1 . THR A 1 172 ? -3.543  -8.155  -0.182  1.00 97.52 172 A 1 
ATOM 1365 C CG2 . THR A 1 172 ? -5.618  -8.650  -1.233  1.00 96.88 172 A 1 
ATOM 1366 N N   . VAL A 1 173 ? -3.387  -10.557 2.648   1.00 97.84 173 A 1 
ATOM 1367 C CA  . VAL A 1 173 ? -2.553  -11.543 3.355   1.00 97.57 173 A 1 
ATOM 1368 C C   . VAL A 1 173 ? -3.341  -12.842 3.602   1.00 97.38 173 A 1 
ATOM 1369 O O   . VAL A 1 173 ? -2.753  -13.918 3.610   1.00 96.92 173 A 1 
ATOM 1370 C CB  . VAL A 1 173 ? -2.007  -10.988 4.681   1.00 97.30 173 A 1 
ATOM 1371 C CG1 . VAL A 1 173 ? -1.034  -11.960 5.352   1.00 96.60 173 A 1 
ATOM 1372 C CG2 . VAL A 1 173 ? -1.265  -9.654  4.472   1.00 96.66 173 A 1 
ATOM 1373 N N   . LEU A 1 174 ? -4.667  -12.772 3.684   1.00 97.47 174 A 1 
ATOM 1374 C CA  . LEU A 1 174 ? -5.550  -13.951 3.731   1.00 97.19 174 A 1 
ATOM 1375 C C   . LEU A 1 174 ? -5.425  -14.832 2.474   1.00 97.15 174 A 1 
ATOM 1376 O O   . LEU A 1 174 ? -5.713  -16.018 2.538   1.00 96.89 174 A 1 
ATOM 1377 C CB  . LEU A 1 174 ? -7.012  -13.501 3.878   1.00 97.08 174 A 1 
ATOM 1378 C CG  . LEU A 1 174 ? -7.331  -12.721 5.164   1.00 96.55 174 A 1 
ATOM 1379 C CD1 . LEU A 1 174 ? -8.799  -12.279 5.130   1.00 96.03 174 A 1 
ATOM 1380 C CD2 . LEU A 1 174 ? -7.111  -13.564 6.419   1.00 95.99 174 A 1 
ATOM 1381 N N   . TYR A 1 175 ? -5.001  -14.269 1.359   1.00 97.56 175 A 1 
ATOM 1382 C CA  . TYR A 1 175 ? -4.897  -14.938 0.068   1.00 97.73 175 A 1 
ATOM 1383 C C   . TYR A 1 175 ? -3.456  -15.311 -0.301  1.00 97.67 175 A 1 
ATOM 1384 O O   . TYR A 1 175 ? -3.238  -15.990 -1.301  1.00 97.23 175 A 1 
ATOM 1385 C CB  . TYR A 1 175 ? -5.528  -14.040 -1.002  1.00 97.89 175 A 1 
ATOM 1386 C CG  . TYR A 1 175 ? -6.912  -13.508 -0.693  1.00 98.06 175 A 1 
ATOM 1387 C CD1 . TYR A 1 175 ? -7.822  -14.254 0.085   1.00 97.65 175 A 1 
ATOM 1388 C CD2 . TYR A 1 175 ? -7.310  -12.249 -1.201  1.00 97.67 175 A 1 
ATOM 1389 C CE1 . TYR A 1 175 ? -9.111  -13.759 0.345   1.00 97.48 175 A 1 
ATOM 1390 C CE2 . TYR A 1 175 ? -8.602  -11.757 -0.948  1.00 97.44 175 A 1 
ATOM 1391 C CZ  . TYR A 1 175 ? -9.501  -12.519 -0.182  1.00 97.74 175 A 1 
ATOM 1392 O OH  . TYR A 1 175 ? -10.765 -12.069 0.042   1.00 97.30 175 A 1 
ATOM 1393 N N   . TYR A 1 176 ? -2.483  -14.879 0.478   1.00 97.03 176 A 1 
ATOM 1394 C CA  . TYR A 1 176 ? -1.062  -15.033 0.188   1.00 96.87 176 A 1 
ATOM 1395 C C   . TYR A 1 176 ? -0.658  -16.511 0.173   1.00 96.52 176 A 1 
ATOM 1396 O O   . TYR A 1 176 ? -1.012  -17.272 1.072   1.00 95.99 176 A 1 
ATOM 1397 C CB  . TYR A 1 176 ? -0.247  -14.236 1.222   1.00 96.57 176 A 1 
ATOM 1398 C CG  . TYR A 1 176 ? 1.236   -14.120 0.951   1.00 96.36 176 A 1 
ATOM 1399 C CD1 . TYR A 1 176 ? 2.136   -14.009 2.033   1.00 95.13 176 A 1 
ATOM 1400 C CD2 . TYR A 1 176 ? 1.742   -14.063 -0.365  1.00 95.24 176 A 1 
ATOM 1401 C CE1 . TYR A 1 176 ? 3.516   -13.820 1.804   1.00 94.34 176 A 1 
ATOM 1402 C CE2 . TYR A 1 176 ? 3.116   -13.890 -0.599  1.00 94.27 176 A 1 
ATOM 1403 C CZ  . TYR A 1 176 ? 4.002   -13.755 0.488   1.00 94.42 176 A 1 
ATOM 1404 O OH  . TYR A 1 176 ? 5.316   -13.563 0.257   1.00 93.54 176 A 1 
ATOM 1405 N N   . ASN A 1 177 ? 0.134   -16.932 -0.817  1.00 96.21 177 A 1 
ATOM 1406 C CA  . ASN A 1 177 ? 0.532   -18.332 -0.981  1.00 95.45 177 A 1 
ATOM 1407 C C   . ASN A 1 177 ? 1.481   -18.860 0.114   1.00 95.66 177 A 1 
ATOM 1408 O O   . ASN A 1 177 ? 1.683   -20.065 0.226   1.00 94.32 177 A 1 
ATOM 1409 C CB  . ASN A 1 177 ? 1.082   -18.534 -2.407  1.00 93.82 177 A 1 
ATOM 1410 C CG  . ASN A 1 177 ? 2.404   -17.843 -2.676  1.00 90.46 177 A 1 
ATOM 1411 O OD1 . ASN A 1 177 ? 2.996   -17.188 -1.827  1.00 82.71 177 A 1 
ATOM 1412 N ND2 . ASN A 1 177 ? 2.920   -17.981 -3.874  1.00 82.88 177 A 1 
ATOM 1413 N N   . TYR A 1 178 ? 2.001   -17.992 0.963   1.00 95.44 178 A 1 
ATOM 1414 C CA  . TYR A 1 178 ? 2.719   -18.359 2.184   1.00 95.19 178 A 1 
ATOM 1415 C C   . TYR A 1 178 ? 1.817   -18.424 3.431   1.00 95.41 178 A 1 
ATOM 1416 O O   . TYR A 1 178 ? 2.275   -18.863 4.493   1.00 94.01 178 A 1 
ATOM 1417 C CB  . TYR A 1 178 ? 3.914   -17.430 2.399   1.00 94.38 178 A 1 
ATOM 1418 C CG  . TYR A 1 178 ? 5.038   -17.642 1.394   1.00 92.70 178 A 1 
ATOM 1419 C CD1 . TYR A 1 178 ? 6.042   -18.595 1.660   1.00 88.63 178 A 1 
ATOM 1420 C CD2 . TYR A 1 178 ? 5.068   -16.906 0.199   1.00 88.34 178 A 1 
ATOM 1421 C CE1 . TYR A 1 178 ? 7.080   -18.804 0.727   1.00 86.23 178 A 1 
ATOM 1422 C CE2 . TYR A 1 178 ? 6.100   -17.118 -0.737  1.00 86.70 178 A 1 
ATOM 1423 C CZ  . TYR A 1 178 ? 7.105   -18.061 -0.478  1.00 86.97 178 A 1 
ATOM 1424 O OH  . TYR A 1 178 ? 8.100   -18.265 -1.381  1.00 84.50 178 A 1 
ATOM 1425 N N   . ASN A 1 179 ? 0.531   -18.040 3.337   1.00 95.57 179 A 1 
ATOM 1426 C CA  . ASN A 1 179 ? -0.431  -18.147 4.431   1.00 95.74 179 A 1 
ATOM 1427 C C   . ASN A 1 179 ? -1.086  -19.536 4.464   1.00 95.54 179 A 1 
ATOM 1428 O O   . ASN A 1 179 ? -2.159  -19.765 3.913   1.00 94.82 179 A 1 
ATOM 1429 C CB  . ASN A 1 179 ? -1.463  -17.022 4.346   1.00 95.89 179 A 1 
ATOM 1430 C CG  . ASN A 1 179 ? -2.369  -16.999 5.564   1.00 95.83 179 A 1 
ATOM 1431 O OD1 . ASN A 1 179 ? -2.302  -17.828 6.462   1.00 93.92 179 A 1 
ATOM 1432 N ND2 . ASN A 1 179 ? -3.229  -16.020 5.634   1.00 93.83 179 A 1 
ATOM 1433 N N   . LYS A 1 180 ? -0.458  -20.464 5.168   1.00 95.07 180 A 1 
ATOM 1434 C CA  . LYS A 1 180 ? -0.919  -21.858 5.258   1.00 94.44 180 A 1 
ATOM 1435 C C   . LYS A 1 180 ? -2.250  -22.024 6.001   1.00 94.43 180 A 1 
ATOM 1436 O O   . LYS A 1 180 ? -2.859  -23.076 5.898   1.00 92.51 180 A 1 
ATOM 1437 C CB  . LYS A 1 180 ? 0.161   -22.728 5.911   1.00 93.87 180 A 1 
ATOM 1438 C CG  . LYS A 1 180 ? 1.456   -22.736 5.088   1.00 89.73 180 A 1 
ATOM 1439 C CD  . LYS A 1 180 ? 2.480   -23.672 5.735   1.00 81.18 180 A 1 
ATOM 1440 C CE  . LYS A 1 180 ? 3.763   -23.656 4.898   1.00 75.54 180 A 1 
ATOM 1441 N NZ  . LYS A 1 180 ? 4.792   -24.567 5.462   1.00 63.55 180 A 1 
ATOM 1442 N N   . GLN A 1 181 ? -2.693  -21.018 6.745   1.00 94.63 181 A 1 
ATOM 1443 C CA  . GLN A 1 181 ? -3.914  -21.113 7.555   1.00 93.98 181 A 1 
ATOM 1444 C C   . GLN A 1 181 ? -5.197  -20.960 6.723   1.00 94.48 181 A 1 
ATOM 1445 O O   . GLN A 1 181 ? -6.270  -21.286 7.221   1.00 92.67 181 A 1 
ATOM 1446 C CB  . GLN A 1 181 ? -3.894  -20.064 8.667   1.00 92.59 181 A 1 
ATOM 1447 C CG  . GLN A 1 181 ? -2.727  -20.225 9.649   1.00 88.92 181 A 1 
ATOM 1448 C CD  . GLN A 1 181 ? -2.923  -19.388 10.910  1.00 82.34 181 A 1 
ATOM 1449 O OE1 . GLN A 1 181 ? -4.008  -19.295 11.467  1.00 74.79 181 A 1 
ATOM 1450 N NE2 . GLN A 1 181 ? -1.898  -18.762 11.426  1.00 69.82 181 A 1 
ATOM 1451 N N   . THR A 1 182 ? -5.108  -20.453 5.505   1.00 94.36 182 A 1 
ATOM 1452 C CA  . THR A 1 182 ? -6.268  -20.129 4.670   1.00 94.59 182 A 1 
ATOM 1453 C C   . THR A 1 182 ? -6.338  -20.928 3.375   1.00 94.39 182 A 1 
ATOM 1454 O O   . THR A 1 182 ? -7.335  -20.822 2.670   1.00 93.22 182 A 1 
ATOM 1455 C CB  . THR A 1 182 ? -6.304  -18.631 4.351   1.00 94.79 182 A 1 
ATOM 1456 O OG1 . THR A 1 182 ? -5.085  -18.230 3.779   1.00 93.15 182 A 1 
ATOM 1457 C CG2 . THR A 1 182 ? -6.529  -17.792 5.604   1.00 92.38 182 A 1 
ATOM 1458 N N   . MET A 1 183 ? -5.332  -21.729 3.059   1.00 93.45 183 A 1 
ATOM 1459 C CA  . MET A 1 183 ? -5.192  -22.396 1.756   1.00 92.39 183 A 1 
ATOM 1460 C C   . MET A 1 183 ? -6.398  -23.263 1.348   1.00 92.46 183 A 1 
ATOM 1461 O O   . MET A 1 183 ? -6.714  -23.326 0.160   1.00 89.61 183 A 1 
ATOM 1462 C CB  . MET A 1 183 ? -3.890  -23.215 1.720   1.00 89.47 183 A 1 
ATOM 1463 C CG  . MET A 1 183 ? -3.852  -24.389 2.699   1.00 83.23 183 A 1 
ATOM 1464 S SD  . MET A 1 183 ? -2.267  -25.304 2.699   1.00 78.09 183 A 1 
ATOM 1465 C CE  . MET A 1 183 ? -2.425  -26.162 1.111   1.00 68.32 183 A 1 
ATOM 1466 N N   . ASP A 1 184 ? -7.093  -23.855 2.315   1.00 93.04 184 A 1 
ATOM 1467 C CA  . ASP A 1 184 ? -8.247  -24.737 2.090   1.00 93.13 184 A 1 
ATOM 1468 C C   . ASP A 1 184 ? -9.600  -24.013 2.239   1.00 93.78 184 A 1 
ATOM 1469 O O   . ASP A 1 184 ? -10.663 -24.622 2.079   1.00 91.35 184 A 1 
ATOM 1470 C CB  . ASP A 1 184 ? -8.155  -25.940 3.046   1.00 92.17 184 A 1 
ATOM 1471 C CG  . ASP A 1 184 ? -6.877  -26.757 2.868   1.00 89.80 184 A 1 
ATOM 1472 O OD1 . ASP A 1 184 ? -6.515  -27.045 1.713   1.00 85.60 184 A 1 
ATOM 1473 O OD2 . ASP A 1 184 ? -6.261  -27.090 3.911   1.00 85.65 184 A 1 
ATOM 1474 N N   . SER A 1 185 ? -9.607  -22.735 2.562   1.00 94.90 185 A 1 
ATOM 1475 C CA  . SER A 1 185 ? -10.843 -21.953 2.689   1.00 95.38 185 A 1 
ATOM 1476 C C   . SER A 1 185 ? -11.348 -21.529 1.316   1.00 95.93 185 A 1 
ATOM 1477 O O   . SER A 1 185 ? -10.587 -21.145 0.437   1.00 95.28 185 A 1 
ATOM 1478 C CB  . SER A 1 185 ? -10.614 -20.735 3.584   1.00 94.75 185 A 1 
ATOM 1479 O OG  . SER A 1 185 ? -11.829 -20.036 3.773   1.00 90.56 185 A 1 
ATOM 1480 N N   . THR A 1 186 ? -12.673 -21.531 1.124   1.00 95.95 186 A 1 
ATOM 1481 C CA  . THR A 1 186 ? -13.284 -21.012 -0.107  1.00 96.31 186 A 1 
ATOM 1482 C C   . THR A 1 186 ? -13.453 -19.491 -0.084  1.00 97.02 186 A 1 
ATOM 1483 O O   . THR A 1 186 ? -13.374 -18.843 -1.128  1.00 96.12 186 A 1 
ATOM 1484 C CB  . THR A 1 186 ? -14.639 -21.673 -0.367  1.00 95.45 186 A 1 
ATOM 1485 O OG1 . THR A 1 186 ? -15.463 -21.559 0.778   1.00 89.28 186 A 1 
ATOM 1486 C CG2 . THR A 1 186 ? -14.489 -23.166 -0.667  1.00 86.73 186 A 1 
ATOM 1487 N N   . ASP A 1 187 ? -13.655 -18.920 1.107   1.00 96.33 187 A 1 
ATOM 1488 C CA  . ASP A 1 187 ? -13.752 -17.480 1.344   1.00 96.93 187 A 1 
ATOM 1489 C C   . ASP A 1 187 ? -13.205 -17.141 2.745   1.00 96.93 187 A 1 
ATOM 1490 O O   . ASP A 1 187 ? -13.967 -17.113 3.712   1.00 96.35 187 A 1 
ATOM 1491 C CB  . ASP A 1 187 ? -15.194 -16.999 1.156   1.00 97.01 187 A 1 
ATOM 1492 C CG  . ASP A 1 187 ? -15.297 -15.466 1.190   1.00 97.46 187 A 1 
ATOM 1493 O OD1 . ASP A 1 187 ? -14.244 -14.790 1.259   1.00 96.92 187 A 1 
ATOM 1494 O OD2 . ASP A 1 187 ? -16.431 -14.951 1.067   1.00 97.05 187 A 1 
ATOM 1495 N N   . PRO A 1 188 ? -11.880 -16.933 2.893   1.00 97.22 188 A 1 
ATOM 1496 C CA  . PRO A 1 188 ? -11.270 -16.660 4.186   1.00 97.00 188 A 1 
ATOM 1497 C C   . PRO A 1 188 ? -11.891 -15.440 4.858   1.00 97.21 188 A 1 
ATOM 1498 O O   . PRO A 1 188 ? -11.870 -14.334 4.307   1.00 96.89 188 A 1 
ATOM 1499 C CB  . PRO A 1 188 ? -9.777  -16.471 3.915   1.00 96.62 188 A 1 
ATOM 1500 C CG  . PRO A 1 188 ? -9.543  -17.249 2.627   1.00 95.25 188 A 1 
ATOM 1501 C CD  . PRO A 1 188 ? -10.857 -17.059 1.870   1.00 96.96 188 A 1 
ATOM 1502 N N   . LEU A 1 189 ? -12.463 -15.649 6.044   1.00 96.20 189 A 1 
ATOM 1503 C CA  . LEU A 1 189 ? -13.156 -14.640 6.853   1.00 96.19 189 A 1 
ATOM 1504 C C   . LEU A 1 189 ? -14.310 -13.914 6.124   1.00 96.56 189 A 1 
ATOM 1505 O O   . LEU A 1 189 ? -14.700 -12.833 6.535   1.00 96.06 189 A 1 
ATOM 1506 C CB  . LEU A 1 189 ? -12.127 -13.678 7.492   1.00 95.73 189 A 1 
ATOM 1507 C CG  . LEU A 1 189 ? -11.067 -14.363 8.381   1.00 94.60 189 A 1 
ATOM 1508 C CD1 . LEU A 1 189 ? -10.061 -13.330 8.872   1.00 92.89 189 A 1 
ATOM 1509 C CD2 . LEU A 1 189 ? -11.692 -15.019 9.608   1.00 92.49 189 A 1 
ATOM 1510 N N   . GLY A 1 190 ? -14.865 -14.506 5.048   1.00 96.74 190 A 1 
ATOM 1511 C CA  . GLY A 1 190 ? -16.005 -13.954 4.313   1.00 97.10 190 A 1 
ATOM 1512 C C   . GLY A 1 190 ? -15.698 -12.684 3.513   1.00 97.77 190 A 1 
ATOM 1513 O O   . GLY A 1 190 ? -16.615 -11.935 3.164   1.00 97.69 190 A 1 
ATOM 1514 N N   . GLN A 1 191 ? -14.420 -12.397 3.238   1.00 97.67 191 A 1 
ATOM 1515 C CA  . GLN A 1 191 ? -14.019 -11.130 2.610   1.00 97.95 191 A 1 
ATOM 1516 C C   . GLN A 1 191 ? -14.535 -10.967 1.171   1.00 98.31 191 A 1 
ATOM 1517 O O   . GLN A 1 191 ? -14.888 -9.853  0.788   1.00 98.48 191 A 1 
ATOM 1518 C CB  . GLN A 1 191 ? -12.495 -10.985 2.677   1.00 97.80 191 A 1 
ATOM 1519 C CG  . GLN A 1 191 ? -12.017 -9.643  2.090   1.00 97.37 191 A 1 
ATOM 1520 C CD  . GLN A 1 191 ? -10.531 -9.386  2.301   1.00 97.84 191 A 1 
ATOM 1521 O OE1 . GLN A 1 191 ? -10.129 -8.350  2.791   1.00 94.28 191 A 1 
ATOM 1522 N NE2 . GLN A 1 191 ? -9.655  -10.281 1.916   1.00 94.39 191 A 1 
ATOM 1523 N N   . PHE A 1 192 ? -14.604 -12.027 0.380   1.00 98.33 192 A 1 
ATOM 1524 C CA  . PHE A 1 192 ? -15.129 -11.932 -0.989  1.00 98.53 192 A 1 
ATOM 1525 C C   . PHE A 1 192 ? -16.622 -11.588 -1.017  1.00 98.65 192 A 1 
ATOM 1526 O O   . PHE A 1 192 ? -17.028 -10.698 -1.769  1.00 98.62 192 A 1 
ATOM 1527 C CB  . PHE A 1 192 ? -14.877 -13.236 -1.762  1.00 98.46 192 A 1 
ATOM 1528 C CG  . PHE A 1 192 ? -13.455 -13.432 -2.248  1.00 98.47 192 A 1 
ATOM 1529 C CD1 . PHE A 1 192 ? -12.940 -12.594 -3.257  1.00 98.05 192 A 1 
ATOM 1530 C CD2 . PHE A 1 192 ? -12.655 -14.469 -1.728  1.00 98.12 192 A 1 
ATOM 1531 C CE1 . PHE A 1 192 ? -11.640 -12.790 -3.739  1.00 97.82 192 A 1 
ATOM 1532 C CE2 . PHE A 1 192 ? -11.351 -14.663 -2.212  1.00 97.75 192 A 1 
ATOM 1533 C CZ  . PHE A 1 192 ? -10.837 -13.827 -3.214  1.00 97.95 192 A 1 
ATOM 1534 N N   . GLU A 1 193 ? -17.425 -12.240 -0.173  1.00 98.50 193 A 1 
ATOM 1535 C CA  . GLU A 1 193 ? -18.864 -11.949 -0.072  1.00 98.57 193 A 1 
ATOM 1536 C C   . GLU A 1 193 ? -19.129 -10.561 0.517   1.00 98.62 193 A 1 
ATOM 1537 O O   . GLU A 1 193 ? -19.998 -9.820  0.044   1.00 98.57 193 A 1 
ATOM 1538 C CB  . GLU A 1 193 ? -19.568 -13.016 0.766   1.00 98.32 193 A 1 
ATOM 1539 C CG  . GLU A 1 193 ? -19.596 -14.400 0.088   1.00 87.38 193 A 1 
ATOM 1540 C CD  . GLU A 1 193 ? -20.204 -14.354 -1.321  1.00 80.20 193 A 1 
ATOM 1541 O OE1 . GLU A 1 193 ? -19.588 -14.952 -2.239  1.00 71.05 193 A 1 
ATOM 1542 O OE2 . GLU A 1 193 ? -21.246 -13.691 -1.505  1.00 72.73 193 A 1 
ATOM 1543 N N   . TRP A 1 194 ? -18.330 -10.145 1.502   1.00 98.38 194 A 1 
ATOM 1544 C CA  . TRP A 1 194 ? -18.362 -8.782  2.024   1.00 98.56 194 A 1 
ATOM 1545 C C   . TRP A 1 194 ? -18.032 -7.756  0.936   1.00 98.70 194 A 1 
ATOM 1546 O O   . TRP A 1 194 ? -18.795 -6.811  0.735   1.00 98.72 194 A 1 
ATOM 1547 C CB  . TRP A 1 194 ? -17.392 -8.669  3.208   1.00 98.55 194 A 1 
ATOM 1548 C CG  . TRP A 1 194 ? -17.198 -7.273  3.696   1.00 98.55 194 A 1 
ATOM 1549 C CD1 . TRP A 1 194 ? -17.964 -6.623  4.600   1.00 98.35 194 A 1 
ATOM 1550 C CD2 . TRP A 1 194 ? -16.186 -6.307  3.275   1.00 98.58 194 A 1 
ATOM 1551 N NE1 . TRP A 1 194 ? -17.501 -5.347  4.782   1.00 98.27 194 A 1 
ATOM 1552 C CE2 . TRP A 1 194 ? -16.405 -5.091  3.987   1.00 98.43 194 A 1 
ATOM 1553 C CE3 . TRP A 1 194 ? -15.105 -6.345  2.366   1.00 98.46 194 A 1 
ATOM 1554 C CZ2 . TRP A 1 194 ? -15.584 -3.959  3.807   1.00 98.28 194 A 1 
ATOM 1555 C CZ3 . TRP A 1 194 ? -14.287 -5.216  2.180   1.00 98.34 194 A 1 
ATOM 1556 C CH2 . TRP A 1 194 ? -14.516 -4.027  2.900   1.00 98.22 194 A 1 
ATOM 1557 N N   . PHE A 1 195 ? -16.947 -7.953  0.189   1.00 98.50 195 A 1 
ATOM 1558 C CA  . PHE A 1 195 ? -16.539 -7.059  -0.890  1.00 98.74 195 A 1 
ATOM 1559 C C   . PHE A 1 195 ? -17.628 -6.939  -1.955  1.00 98.82 195 A 1 
ATOM 1560 O O   . PHE A 1 195 ? -18.005 -5.825  -2.312  1.00 98.81 195 A 1 
ATOM 1561 C CB  . PHE A 1 195 ? -15.224 -7.558  -1.509  1.00 98.78 195 A 1 
ATOM 1562 C CG  . PHE A 1 195 ? -14.744 -6.699  -2.668  1.00 98.82 195 A 1 
ATOM 1563 C CD1 . PHE A 1 195 ? -14.824 -7.177  -3.992  1.00 98.62 195 A 1 
ATOM 1564 C CD2 . PHE A 1 195 ? -14.223 -5.419  -2.422  1.00 98.68 195 A 1 
ATOM 1565 C CE1 . PHE A 1 195 ? -14.377 -6.374  -5.062  1.00 98.56 195 A 1 
ATOM 1566 C CE2 . PHE A 1 195 ? -13.779 -4.620  -3.486  1.00 98.53 195 A 1 
ATOM 1567 C CZ  . PHE A 1 195 ? -13.848 -5.095  -4.804  1.00 98.64 195 A 1 
ATOM 1568 N N   . LYS A 1 196 ? -18.198 -8.067  -2.392  1.00 98.76 196 A 1 
ATOM 1569 C CA  . LYS A 1 196 ? -19.312 -8.081  -3.338  1.00 98.79 196 A 1 
ATOM 1570 C C   . LYS A 1 196 ? -20.494 -7.255  -2.835  1.00 98.76 196 A 1 
ATOM 1571 O O   . LYS A 1 196 ? -21.009 -6.413  -3.559  1.00 98.73 196 A 1 
ATOM 1572 C CB  . LYS A 1 196 ? -19.723 -9.539  -3.599  1.00 98.63 196 A 1 
ATOM 1573 C CG  . LYS A 1 196 ? -20.775 -9.599  -4.712  1.00 97.76 196 A 1 
ATOM 1574 C CD  . LYS A 1 196 ? -21.310 -11.026 -4.890  1.00 96.60 196 A 1 
ATOM 1575 C CE  . LYS A 1 196 ? -22.368 -11.064 -5.994  1.00 92.61 196 A 1 
ATOM 1576 N NZ  . LYS A 1 196 ? -23.483 -10.121 -5.730  1.00 85.87 196 A 1 
ATOM 1577 N N   . THR A 1 197 ? -20.894 -7.449  -1.578  1.00 98.79 197 A 1 
ATOM 1578 C CA  . THR A 1 197 ? -22.018 -6.728  -0.962  1.00 98.78 197 A 1 
ATOM 1579 C C   . THR A 1 197 ? -21.776 -5.215  -0.932  1.00 98.77 197 A 1 
ATOM 1580 O O   . THR A 1 197 ? -22.658 -4.433  -1.307  1.00 98.66 197 A 1 
ATOM 1581 C CB  . THR A 1 197 ? -22.263 -7.252  0.461   1.00 98.61 197 A 1 
ATOM 1582 O OG1 . THR A 1 197 ? -22.577 -8.621  0.414   1.00 97.22 197 A 1 
ATOM 1583 C CG2 . THR A 1 197 ? -23.441 -6.548  1.150   1.00 97.00 197 A 1 
ATOM 1584 N N   . VAL A 1 198 ? -20.574 -4.796  -0.531  1.00 98.61 198 A 1 
ATOM 1585 C CA  . VAL A 1 198 ? -20.175 -3.376  -0.504  1.00 98.73 198 A 1 
ATOM 1586 C C   . VAL A 1 198 ? -20.207 -2.769  -1.906  1.00 98.78 198 A 1 
ATOM 1587 O O   . VAL A 1 198 ? -20.815 -1.721  -2.115  1.00 98.67 198 A 1 
ATOM 1588 C CB  . VAL A 1 198 ? -18.771 -3.241  0.140   1.00 98.62 198 A 1 
ATOM 1589 C CG1 . VAL A 1 198 ? -18.159 -1.852  -0.055  1.00 98.15 198 A 1 
ATOM 1590 C CG2 . VAL A 1 198 ? -18.847 -3.507  1.646   1.00 98.17 198 A 1 
ATOM 1591 N N   . MET A 1 199 ? -19.600 -3.434  -2.881  1.00 98.86 199 A 1 
ATOM 1592 C CA  . MET A 1 199 ? -19.460 -2.913  -4.240  1.00 98.84 199 A 1 
ATOM 1593 C C   . MET A 1 199 ? -20.794 -2.891  -5.005  1.00 98.87 199 A 1 
ATOM 1594 O O   . MET A 1 199 ? -21.060 -1.929  -5.725  1.00 98.63 199 A 1 
ATOM 1595 C CB  . MET A 1 199 ? -18.383 -3.700  -4.991  1.00 98.74 199 A 1 
ATOM 1596 C CG  . MET A 1 199 ? -16.989 -3.593  -4.336  1.00 98.21 199 A 1 
ATOM 1597 S SD  . MET A 1 199 ? -16.322 -1.924  -4.099  1.00 97.90 199 A 1 
ATOM 1598 C CE  . MET A 1 199 ? -15.898 -1.555  -5.812  1.00 94.49 199 A 1 
ATOM 1599 N N   . ASP A 1 200 ? -21.665 -3.876  -4.800  1.00 98.78 200 A 1 
ATOM 1600 C CA  . ASP A 1 200 ? -23.039 -3.852  -5.310  1.00 98.71 200 A 1 
ATOM 1601 C C   . ASP A 1 200 ? -23.817 -2.655  -4.746  1.00 98.71 200 A 1 
ATOM 1602 O O   . ASP A 1 200 ? -24.531 -1.959  -5.481  1.00 98.48 200 A 1 
ATOM 1603 C CB  . ASP A 1 200 ? -23.782 -5.160  -4.946  1.00 98.65 200 A 1 
ATOM 1604 C CG  . ASP A 1 200 ? -23.423 -6.373  -5.811  1.00 98.20 200 A 1 
ATOM 1605 O OD1 . ASP A 1 200 ? -22.898 -6.190  -6.929  1.00 96.50 200 A 1 
ATOM 1606 O OD2 . ASP A 1 200 ? -23.757 -7.512  -5.405  1.00 96.63 200 A 1 
ATOM 1607 N N   . GLY A 1 201 ? -23.647 -2.369  -3.460  1.00 98.68 201 A 1 
ATOM 1608 C CA  . GLY A 1 201 ? -24.230 -1.190  -2.813  1.00 98.64 201 A 1 
ATOM 1609 C C   . GLY A 1 201 ? -23.726 0.120   -3.414  1.00 98.60 201 A 1 
ATOM 1610 O O   . GLY A 1 201 ? -24.534 1.001   -3.725  1.00 98.31 201 A 1 
ATOM 1611 N N   . TYR A 1 202 ? -22.435 0.233   -3.659  1.00 98.55 202 A 1 
ATOM 1612 C CA  . TYR A 1 202 ? -21.834 1.416   -4.286  1.00 98.49 202 A 1 
ATOM 1613 C C   . TYR A 1 202 ? -22.295 1.602   -5.729  1.00 98.29 202 A 1 
ATOM 1614 O O   . TYR A 1 202 ? -22.710 2.709   -6.087  1.00 97.99 202 A 1 
ATOM 1615 C CB  . TYR A 1 202 ? -20.305 1.348   -4.201  1.00 98.42 202 A 1 
ATOM 1616 C CG  . TYR A 1 202 ? -19.705 1.469   -2.813  1.00 98.41 202 A 1 
ATOM 1617 C CD1 . TYR A 1 202 ? -20.456 1.937   -1.708  1.00 97.95 202 A 1 
ATOM 1618 C CD2 . TYR A 1 202 ? -18.346 1.140   -2.629  1.00 97.98 202 A 1 
ATOM 1619 C CE1 . TYR A 1 202 ? -19.862 2.062   -0.440  1.00 97.72 202 A 1 
ATOM 1620 C CE2 . TYR A 1 202 ? -17.748 1.270   -1.363  1.00 97.81 202 A 1 
ATOM 1621 C CZ  . TYR A 1 202 ? -18.509 1.725   -0.264  1.00 98.01 202 A 1 
ATOM 1622 O OH  . TYR A 1 202 ? -17.949 1.840   0.958   1.00 97.36 202 A 1 
ATOM 1623 N N   . ARG A 1 203 ? -22.331 0.540   -6.513  1.00 98.31 203 A 1 
ATOM 1624 C CA  . ARG A 1 203 ? -22.858 0.574   -7.892  1.00 98.29 203 A 1 
ATOM 1625 C C   . ARG A 1 203 ? -24.310 1.045   -7.917  1.00 98.18 203 A 1 
ATOM 1626 O O   . ARG A 1 203 ? -24.642 1.962   -8.660  1.00 97.60 203 A 1 
ATOM 1627 C CB  . ARG A 1 203 ? -22.684 -0.810  -8.525  1.00 98.02 203 A 1 
ATOM 1628 C CG  . ARG A 1 203 ? -23.195 -0.829  -9.978  1.00 97.65 203 A 1 
ATOM 1629 C CD  . ARG A 1 203 ? -23.028 -2.228  -10.580 1.00 97.31 203 A 1 
ATOM 1630 N NE  . ARG A 1 203 ? -21.643 -2.471  -10.976 1.00 96.74 203 A 1 
ATOM 1631 C CZ  . ARG A 1 203 ? -21.020 -3.625  -11.087 1.00 97.02 203 A 1 
ATOM 1632 N NH1 . ARG A 1 203 ? -21.551 -4.749  -10.687 1.00 93.81 203 A 1 
ATOM 1633 N NH2 . ARG A 1 203 ? -19.843 -3.653  -11.621 1.00 93.58 203 A 1 
ATOM 1634 N N   . LYS A 1 204 ? -25.177 0.457   -7.073  1.00 98.18 204 A 1 
ATOM 1635 C CA  . LYS A 1 204 ? -26.601 0.801   -6.997  1.00 98.14 204 A 1 
ATOM 1636 C C   . LYS A 1 204 ? -26.842 2.268   -6.625  1.00 98.19 204 A 1 
ATOM 1637 O O   . LYS A 1 204 ? -27.838 2.851   -7.045  1.00 97.64 204 A 1 
ATOM 1638 C CB  . LYS A 1 204 ? -27.264 -0.144  -5.993  1.00 97.99 204 A 1 
ATOM 1639 C CG  . LYS A 1 204 ? -28.782 0.079   -5.889  1.00 88.36 204 A 1 
ATOM 1640 C CD  . LYS A 1 204 ? -29.413 -0.911  -4.900  1.00 86.35 204 A 1 
ATOM 1641 C CE  . LYS A 1 204 ? -30.909 -0.635  -4.781  1.00 77.57 204 A 1 
ATOM 1642 N NZ  . LYS A 1 204 ? -31.548 -1.547  -3.800  1.00 68.43 204 A 1 
ATOM 1643 N N   . THR A 1 205 ? -25.965 2.861   -5.829  1.00 97.40 205 A 1 
ATOM 1644 C CA  . THR A 1 205 ? -26.093 4.233   -5.309  1.00 97.09 205 A 1 
ATOM 1645 C C   . THR A 1 205 ? -25.208 5.247   -6.041  1.00 96.66 205 A 1 
ATOM 1646 O O   . THR A 1 205 ? -25.162 6.407   -5.643  1.00 95.97 205 A 1 
ATOM 1647 C CB  . THR A 1 205 ? -25.860 4.270   -3.792  1.00 97.18 205 A 1 
ATOM 1648 O OG1 . THR A 1 205 ? -24.619 3.700   -3.462  1.00 96.22 205 A 1 
ATOM 1649 C CG2 . THR A 1 205 ? -26.932 3.484   -3.030  1.00 95.22 205 A 1 
ATOM 1650 N N   . GLY A 1 206 ? -24.530 4.853   -7.126  1.00 96.74 206 A 1 
ATOM 1651 C CA  . GLY A 1 206 ? -23.662 5.728   -7.917  1.00 96.18 206 A 1 
ATOM 1652 C C   . GLY A 1 206 ? -22.404 6.189   -7.179  1.00 96.12 206 A 1 
ATOM 1653 O O   . GLY A 1 206 ? -21.842 7.237   -7.521  1.00 94.86 206 A 1 
ATOM 1654 N N   . GLN A 1 207 ? -21.978 5.463   -6.151  1.00 96.73 207 A 1 
ATOM 1655 C CA  . GLN A 1 207 ? -20.745 5.747   -5.414  1.00 96.73 207 A 1 
ATOM 1656 C C   . GLN A 1 207 ? -19.532 5.149   -6.137  1.00 96.93 207 A 1 
ATOM 1657 O O   . GLN A 1 207 ? -19.648 4.205   -6.911  1.00 96.61 207 A 1 
ATOM 1658 C CB  . GLN A 1 207 ? -20.813 5.252   -3.966  1.00 96.51 207 A 1 
ATOM 1659 C CG  . GLN A 1 207 ? -22.091 5.668   -3.237  1.00 95.38 207 A 1 
ATOM 1660 C CD  . GLN A 1 207 ? -22.065 5.359   -1.747  1.00 94.84 207 A 1 
ATOM 1661 O OE1 . GLN A 1 207 ? -21.040 5.427   -1.081  1.00 89.07 207 A 1 
ATOM 1662 N NE2 . GLN A 1 207 ? -23.193 5.035   -1.158  1.00 86.77 207 A 1 
ATOM 1663 N N   . ARG A 1 208 ? -18.358 5.710   -5.862  1.00 96.03 208 A 1 
ATOM 1664 C CA  . ARG A 1 208 ? -17.077 5.252   -6.405  1.00 96.26 208 A 1 
ATOM 1665 C C   . ARG A 1 208 ? -16.157 4.770   -5.289  1.00 96.85 208 A 1 
ATOM 1666 O O   . ARG A 1 208 ? -16.368 5.092   -4.116  1.00 96.43 208 A 1 
ATOM 1667 C CB  . ARG A 1 208 ? -16.441 6.372   -7.242  1.00 95.73 208 A 1 
ATOM 1668 C CG  . ARG A 1 208 ? -17.307 6.886   -8.410  1.00 93.10 208 A 1 
ATOM 1669 C CD  . ARG A 1 208 ? -17.598 5.829   -9.492  1.00 88.79 208 A 1 
ATOM 1670 N NE  . ARG A 1 208 ? -16.394 5.431   -10.241 1.00 83.29 208 A 1 
ATOM 1671 C CZ  . ARG A 1 208 ? -15.853 6.027   -11.281 1.00 77.68 208 A 1 
ATOM 1672 N NH1 . ARG A 1 208 ? -16.337 7.114   -11.790 1.00 70.28 208 A 1 
ATOM 1673 N NH2 . ARG A 1 208 ? -14.783 5.529   -11.839 1.00 68.40 208 A 1 
ATOM 1674 N N   . ALA A 1 209 ? -15.119 4.019   -5.651  1.00 96.85 209 A 1 
ATOM 1675 C CA  . ALA A 1 209 ? -14.165 3.470   -4.692  1.00 97.19 209 A 1 
ATOM 1676 C C   . ALA A 1 209 ? -12.712 3.571   -5.171  1.00 97.10 209 A 1 
ATOM 1677 O O   . ALA A 1 209 ? -12.413 3.414   -6.352  1.00 96.89 209 A 1 
ATOM 1678 C CB  . ALA A 1 209 ? -14.558 2.022   -4.381  1.00 97.42 209 A 1 
ATOM 1679 N N   . ILE A 1 210 ? -11.815 3.768   -4.215  1.00 96.93 210 A 1 
ATOM 1680 C CA  . ILE A 1 210 ? -10.400 3.429   -4.343  1.00 97.29 210 A 1 
ATOM 1681 C C   . ILE A 1 210 ? -10.180 2.188   -3.478  1.00 97.75 210 A 1 
ATOM 1682 O O   . ILE A 1 210 ? -10.417 2.222   -2.271  1.00 97.76 210 A 1 
ATOM 1683 C CB  . ILE A 1 210 ? -9.489  4.611   -3.946  1.00 96.79 210 A 1 
ATOM 1684 C CG1 . ILE A 1 210 ? -9.695  5.773   -4.947  1.00 95.90 210 A 1 
ATOM 1685 C CG2 . ILE A 1 210 ? -8.011  4.172   -3.931  1.00 96.30 210 A 1 
ATOM 1686 C CD1 . ILE A 1 210 ? -8.976  7.065   -4.562  1.00 93.69 210 A 1 
ATOM 1687 N N   . VAL A 1 211 ? -9.760  1.094   -4.107  1.00 98.00 211 A 1 
ATOM 1688 C CA  . VAL A 1 211 ? -9.469  -0.157  -3.398  1.00 98.39 211 A 1 
ATOM 1689 C C   . VAL A 1 211 ? -8.002  -0.151  -2.990  1.00 98.26 211 A 1 
ATOM 1690 O O   . VAL A 1 211 ? -7.150  0.260   -3.768  1.00 98.13 211 A 1 
ATOM 1691 C CB  . VAL A 1 211 ? -9.846  -1.384  -4.238  1.00 98.49 211 A 1 
ATOM 1692 C CG1 . VAL A 1 211 ? -9.596  -2.686  -3.464  1.00 98.16 211 A 1 
ATOM 1693 C CG2 . VAL A 1 211 ? -11.329 -1.355  -4.632  1.00 98.08 211 A 1 
ATOM 1694 N N   . SER A 1 212 ? -7.697  -0.602  -1.783  1.00 98.52 212 A 1 
ATOM 1695 C CA  . SER A 1 212 ? -6.327  -0.699  -1.295  1.00 98.49 212 A 1 
ATOM 1696 C C   . SER A 1 212 ? -6.071  -2.048  -0.633  1.00 98.65 212 A 1 
ATOM 1697 O O   . SER A 1 212 ? -6.942  -2.594  0.031   1.00 98.29 212 A 1 
ATOM 1698 C CB  . SER A 1 212 ? -6.029  0.463   -0.358  1.00 97.80 212 A 1 
ATOM 1699 O OG  . SER A 1 212 ? -4.642  0.596   -0.230  1.00 85.59 212 A 1 
ATOM 1700 N N   . MET A 1 213 ? -4.876  -2.598  -0.848  1.00 98.41 213 A 1 
ATOM 1701 C CA  . MET A 1 213 ? -4.446  -3.891  -0.321  1.00 98.40 213 A 1 
ATOM 1702 C C   . MET A 1 213 ? -2.927  -3.930  -0.193  1.00 98.48 213 A 1 
ATOM 1703 O O   . MET A 1 213 ? -2.234  -3.133  -0.830  1.00 97.82 213 A 1 
ATOM 1704 C CB  . MET A 1 213 ? -4.976  -5.025  -1.220  1.00 97.95 213 A 1 
ATOM 1705 C CG  . MET A 1 213 ? -4.444  -4.969  -2.654  1.00 97.37 213 A 1 
ATOM 1706 S SD  . MET A 1 213 ? -5.311  -6.069  -3.818  1.00 97.39 213 A 1 
ATOM 1707 C CE  . MET A 1 213 ? -6.874  -5.192  -3.974  1.00 94.27 213 A 1 
ATOM 1708 N N   . HIS A 1 214 ? -2.392  -4.862  0.606   1.00 98.39 214 A 1 
ATOM 1709 C CA  . HIS A 1 214 ? -0.942  -5.001  0.705   1.00 98.25 214 A 1 
ATOM 1710 C C   . HIS A 1 214 ? -0.378  -5.770  -0.497  1.00 97.91 214 A 1 
ATOM 1711 O O   . HIS A 1 214 ? 0.423   -5.230  -1.253  1.00 97.09 214 A 1 
ATOM 1712 C CB  . HIS A 1 214 ? -0.582  -5.638  2.052   1.00 98.12 214 A 1 
ATOM 1713 C CG  . HIS A 1 214 ? 0.911   -5.722  2.222   1.00 97.94 214 A 1 
ATOM 1714 N ND1 . HIS A 1 214 ? 1.779   -4.661  2.271   1.00 96.77 214 A 1 
ATOM 1715 C CD2 . HIS A 1 214 ? 1.636   -6.875  2.305   1.00 96.91 214 A 1 
ATOM 1716 C CE1 . HIS A 1 214 ? 3.023   -5.160  2.377   1.00 96.66 214 A 1 
ATOM 1717 N NE2 . HIS A 1 214 ? 2.978   -6.502  2.405   1.00 96.59 214 A 1 
ATOM 1718 N N   . ILE A 1 215 ? -0.873  -6.986  -0.736  1.00 98.29 215 A 1 
ATOM 1719 C CA  . ILE A 1 215 ? -0.403  -7.873  -1.808  1.00 98.12 215 A 1 
ATOM 1720 C C   . ILE A 1 215 ? -1.346  -7.787  -3.009  1.00 98.29 215 A 1 
ATOM 1721 O O   . ILE A 1 215 ? -2.520  -8.153  -2.912  1.00 97.92 215 A 1 
ATOM 1722 C CB  . ILE A 1 215 ? -0.241  -9.320  -1.300  1.00 97.96 215 A 1 
ATOM 1723 C CG1 . ILE A 1 215 ? 0.528   -9.374  0.038   1.00 97.19 215 A 1 
ATOM 1724 C CG2 . ILE A 1 215 ? 0.453   -10.169 -2.383  1.00 97.27 215 A 1 
ATOM 1725 C CD1 . ILE A 1 215 ? 0.689   -10.775 0.631   1.00 95.59 215 A 1 
ATOM 1726 N N   . CYS A 1 216 ? -0.832  -7.328  -4.146  1.00 97.57 216 A 1 
ATOM 1727 C CA  . CYS A 1 216 ? -1.595  -7.262  -5.393  1.00 97.20 216 A 1 
ATOM 1728 C C   . CYS A 1 216 ? -1.779  -8.655  -6.023  1.00 97.32 216 A 1 
ATOM 1729 O O   . CYS A 1 216 ? -0.863  -9.479  -5.959  1.00 95.98 216 A 1 
ATOM 1730 C CB  . CYS A 1 216 ? -0.886  -6.316  -6.367  1.00 95.55 216 A 1 
ATOM 1731 S SG  . CYS A 1 216 ? -1.860  -4.888  -6.897  1.00 85.65 216 A 1 
ATOM 1732 N N   . PRO A 1 217 ? -2.917  -8.952  -6.703  1.00 97.63 217 A 1 
ATOM 1733 C CA  . PRO A 1 217 ? -3.043  -10.161 -7.507  1.00 97.24 217 A 1 
ATOM 1734 C C   . PRO A 1 217 ? -2.120  -10.110 -8.728  1.00 96.52 217 A 1 
ATOM 1735 O O   . PRO A 1 217 ? -1.775  -9.027  -9.209  1.00 94.70 217 A 1 
ATOM 1736 C CB  . PRO A 1 217 ? -4.517  -10.225 -7.911  1.00 96.93 217 A 1 
ATOM 1737 C CG  . PRO A 1 217 ? -4.913  -8.755  -7.990  1.00 96.04 217 A 1 
ATOM 1738 C CD  . PRO A 1 217 ? -4.102  -8.116  -6.866  1.00 97.54 217 A 1 
ATOM 1739 N N   . GLY A 1 218 ? -1.732  -11.273 -9.253  1.00 94.85 218 A 1 
ATOM 1740 C CA  . GLY A 1 218 ? -0.765  -11.437 -10.342 1.00 93.79 218 A 1 
ATOM 1741 C C   . GLY A 1 218 ? 0.591   -11.941 -9.863  1.00 93.63 218 A 1 
ATOM 1742 O O   . GLY A 1 218 ? 0.740   -12.419 -8.737  1.00 91.33 218 A 1 
ATOM 1743 N N   . VAL A 1 219 ? 1.593   -11.846 -10.736 1.00 92.13 219 A 1 
ATOM 1744 C CA  . VAL A 1 219 ? 2.936   -12.400 -10.513 1.00 91.70 219 A 1 
ATOM 1745 C C   . VAL A 1 219 ? 3.906   -11.371 -9.936  1.00 92.09 219 A 1 
ATOM 1746 O O   . VAL A 1 219 ? 3.738   -10.170 -10.117 1.00 90.60 219 A 1 
ATOM 1747 C CB  . VAL A 1 219 ? 3.501   -13.015 -11.799 1.00 89.57 219 A 1 
ATOM 1748 C CG1 . VAL A 1 219 ? 2.620   -14.170 -12.289 1.00 83.14 219 A 1 
ATOM 1749 C CG2 . VAL A 1 219 ? 3.665   -12.000 -12.939 1.00 83.10 219 A 1 
ATOM 1750 N N   . ALA A 1 220 ? 4.954   -11.838 -9.251  1.00 89.91 220 A 1 
ATOM 1751 C CA  . ALA A 1 220 ? 6.045   -10.984 -8.815  1.00 88.94 220 A 1 
ATOM 1752 C C   . ALA A 1 220 ? 7.117   -10.869 -9.910  1.00 88.65 220 A 1 
ATOM 1753 O O   . ALA A 1 220 ? 7.987   -11.730 -10.034 1.00 84.99 220 A 1 
ATOM 1754 C CB  . ALA A 1 220 ? 6.625   -11.521 -7.515  1.00 86.38 220 A 1 
ATOM 1755 N N   . GLU A 1 221 ? 7.092   -9.780  -10.658 1.00 88.17 221 A 1 
ATOM 1756 C CA  . GLU A 1 221 ? 8.011   -9.514  -11.767 1.00 86.81 221 A 1 
ATOM 1757 C C   . GLU A 1 221 ? 9.481   -9.516  -11.322 1.00 85.61 221 A 1 
ATOM 1758 O O   . GLU A 1 221 ? 10.374  -9.887  -12.070 1.00 81.59 221 A 1 
ATOM 1759 C CB  . GLU A 1 221 ? 7.657   -8.157  -12.410 1.00 83.90 221 A 1 
ATOM 1760 C CG  . GLU A 1 221 ? 6.225   -8.025  -12.960 1.00 78.72 221 A 1 
ATOM 1761 C CD  . GLU A 1 221 ? 5.159   -7.565  -11.953 1.00 77.52 221 A 1 
ATOM 1762 O OE1 . GLU A 1 221 ? 4.083   -7.106  -12.385 1.00 72.02 221 A 1 
ATOM 1763 O OE2 . GLU A 1 221 ? 5.362   -7.691  -10.725 1.00 72.05 221 A 1 
ATOM 1764 N N   . ARG A 1 222 ? 9.728   -9.149  -10.069 1.00 84.96 222 A 1 
ATOM 1765 C CA  . ARG A 1 222 ? 11.053  -9.146  -9.446  1.00 82.45 222 A 1 
ATOM 1766 C C   . ARG A 1 222 ? 11.572  -10.544 -9.078  1.00 80.90 222 A 1 
ATOM 1767 O O   . ARG A 1 222 ? 12.785  -10.729 -8.988  1.00 75.57 222 A 1 
ATOM 1768 C CB  . ARG A 1 222 ? 10.969  -8.230  -8.215  1.00 80.31 222 A 1 
ATOM 1769 C CG  . ARG A 1 222 ? 12.324  -8.057  -7.527  1.00 78.14 222 A 1 
ATOM 1770 C CD  . ARG A 1 222 ? 12.211  -7.043  -6.387  1.00 75.75 222 A 1 
ATOM 1771 N NE  . ARG A 1 222 ? 13.520  -6.832  -5.773  1.00 73.41 222 A 1 
ATOM 1772 C CZ  . ARG A 1 222 ? 13.956  -5.738  -5.183  1.00 69.76 222 A 1 
ATOM 1773 N NH1 . ARG A 1 222 ? 13.192  -4.712  -4.943  1.00 67.10 222 A 1 
ATOM 1774 N NH2 . ARG A 1 222 ? 15.190  -5.656  -4.836  1.00 63.22 222 A 1 
ATOM 1775 N N   . PHE A 1 223 ? 10.688  -11.496 -8.820  1.00 81.31 223 A 1 
ATOM 1776 C CA  . PHE A 1 223 ? 10.994  -12.795 -8.212  1.00 77.60 223 A 1 
ATOM 1777 C C   . PHE A 1 223 ? 10.595  -13.950 -9.134  1.00 73.59 223 A 1 
ATOM 1778 O O   . PHE A 1 223 ? 9.743   -14.763 -8.791  1.00 64.31 223 A 1 
ATOM 1779 C CB  . PHE A 1 223 ? 10.357  -12.885 -6.816  1.00 75.59 223 A 1 
ATOM 1780 C CG  . PHE A 1 223 ? 10.769  -11.794 -5.842  1.00 75.08 223 A 1 
ATOM 1781 C CD1 . PHE A 1 223 ? 12.091  -11.720 -5.366  1.00 72.08 223 A 1 
ATOM 1782 C CD2 . PHE A 1 223 ? 9.819   -10.860 -5.392  1.00 72.49 223 A 1 
ATOM 1783 C CE1 . PHE A 1 223 ? 12.463  -10.725 -4.452  1.00 68.78 223 A 1 
ATOM 1784 C CE2 . PHE A 1 223 ? 10.186  -9.863  -4.468  1.00 69.50 223 A 1 
ATOM 1785 C CZ  . PHE A 1 223 ? 11.507  -9.795  -3.991  1.00 69.35 223 A 1 
ATOM 1786 N N   . ASN A 1 224 ? 11.203  -14.013 -10.314 1.00 73.38 224 A 1 
ATOM 1787 C CA  . ASN A 1 224 ? 11.005  -15.087 -11.297 1.00 71.42 224 A 1 
ATOM 1788 C C   . ASN A 1 224 ? 9.543   -15.295 -11.730 1.00 73.13 224 A 1 
ATOM 1789 O O   . ASN A 1 224 ? 9.154   -16.416 -12.042 1.00 66.19 224 A 1 
ATOM 1790 C CB  . ASN A 1 224 ? 11.670  -16.385 -10.794 1.00 64.14 224 A 1 
ATOM 1791 C CG  . ASN A 1 224 ? 13.151  -16.244 -10.525 1.00 58.50 224 A 1 
ATOM 1792 O OD1 . ASN A 1 224 ? 13.851  -15.434 -11.105 1.00 53.63 224 A 1 
ATOM 1793 N ND2 . ASN A 1 224 ? 13.688  -17.039 -9.632  1.00 53.86 224 A 1 
ATOM 1794 N N   . TYR A 1 225 ? 8.747   -14.235 -11.747 1.00 76.20 225 A 1 
ATOM 1795 C CA  . TYR A 1 225 ? 7.330   -14.272 -12.142 1.00 78.61 225 A 1 
ATOM 1796 C C   . TYR A 1 225 ? 6.488   -15.269 -11.316 1.00 79.91 225 A 1 
ATOM 1797 O O   . TYR A 1 225 ? 5.532   -15.842 -11.817 1.00 74.83 225 A 1 
ATOM 1798 C CB  . TYR A 1 225 ? 7.200   -14.485 -13.648 1.00 74.95 225 A 1 
ATOM 1799 C CG  . TYR A 1 225 ? 7.970   -13.475 -14.479 1.00 71.12 225 A 1 
ATOM 1800 C CD1 . TYR A 1 225 ? 7.369   -12.241 -14.820 1.00 67.34 225 A 1 
ATOM 1801 C CD2 . TYR A 1 225 ? 9.284   -13.753 -14.907 1.00 67.49 225 A 1 
ATOM 1802 C CE1 . TYR A 1 225 ? 8.071   -11.295 -15.587 1.00 60.54 225 A 1 
ATOM 1803 C CE2 . TYR A 1 225 ? 9.994   -12.802 -15.672 1.00 60.21 225 A 1 
ATOM 1804 C CZ  . TYR A 1 225 ? 9.388   -11.581 -16.013 1.00 61.38 225 A 1 
ATOM 1805 O OH  . TYR A 1 225 ? 10.066  -10.663 -16.756 1.00 57.77 225 A 1 
ATOM 1806 N N   . SER A 1 226 ? 6.837   -15.477 -10.040 1.00 81.93 226 A 1 
ATOM 1807 C CA  . SER A 1 226 ? 6.076   -16.355 -9.151  1.00 82.65 226 A 1 
ATOM 1808 C C   . SER A 1 226 ? 4.724   -15.745 -8.771  1.00 85.20 226 A 1 
ATOM 1809 O O   . SER A 1 226 ? 4.639   -14.550 -8.475  1.00 82.60 226 A 1 
ATOM 1810 C CB  . SER A 1 226 ? 6.876   -16.691 -7.894  1.00 78.39 226 A 1 
ATOM 1811 O OG  . SER A 1 226 ? 7.207   -15.536 -7.145  1.00 71.65 226 A 1 
ATOM 1812 N N   . ASP A 1 227 ? 3.676   -16.578 -8.710  1.00 85.01 227 A 1 
ATOM 1813 C CA  . ASP A 1 227 ? 2.385   -16.179 -8.158  1.00 86.33 227 A 1 
ATOM 1814 C C   . ASP A 1 227 ? 2.539   -15.749 -6.696  1.00 88.30 227 A 1 
ATOM 1815 O O   . ASP A 1 227 ? 3.233   -16.399 -5.910  1.00 86.55 227 A 1 
ATOM 1816 C CB  . ASP A 1 227 ? 1.368   -17.326 -8.258  1.00 83.20 227 A 1 
ATOM 1817 C CG  . ASP A 1 227 ? 1.037   -17.699 -9.701  1.00 78.69 227 A 1 
ATOM 1818 O OD1 . ASP A 1 227 ? 0.896   -16.764 -10.519 1.00 73.80 227 A 1 
ATOM 1819 O OD2 . ASP A 1 227 ? 0.942   -18.910 -9.967  1.00 74.18 227 A 1 
ATOM 1820 N N   . GLN A 1 228 ? 1.876   -14.655 -6.321  1.00 93.15 228 A 1 
ATOM 1821 C CA  . GLN A 1 228 ? 1.900   -14.141 -4.951  1.00 93.46 228 A 1 
ATOM 1822 C C   . GLN A 1 228 ? 0.734   -14.659 -4.121  1.00 95.14 228 A 1 
ATOM 1823 O O   . GLN A 1 228 ? 0.867   -14.879 -2.925  1.00 94.26 228 A 1 
ATOM 1824 C CB  . GLN A 1 228 ? 1.928   -12.609 -4.972  1.00 91.63 228 A 1 
ATOM 1825 C CG  . GLN A 1 228 ? 3.186   -12.034 -5.618  1.00 87.66 228 A 1 
ATOM 1826 C CD  . GLN A 1 228 ? 4.448   -12.517 -4.893  1.00 80.40 228 A 1 
ATOM 1827 O OE1 . GLN A 1 228 ? 4.799   -12.040 -3.833  1.00 72.11 228 A 1 
ATOM 1828 N NE2 . GLN A 1 228 ? 5.144   -13.505 -5.416  1.00 67.22 228 A 1 
ATOM 1829 N N   . LEU A 1 229 ? -0.409  -14.884 -4.753  1.00 95.06 229 A 1 
ATOM 1830 C CA  . LEU A 1 229 ? -1.605  -15.415 -4.115  1.00 95.97 229 A 1 
ATOM 1831 C C   . LEU A 1 229 ? -1.797  -16.879 -4.518  1.00 95.91 229 A 1 
ATOM 1832 O O   . LEU A 1 229 ? -1.316  -17.311 -5.556  1.00 95.70 229 A 1 
ATOM 1833 C CB  . LEU A 1 229 ? -2.813  -14.532 -4.487  1.00 96.78 229 A 1 
ATOM 1834 C CG  . LEU A 1 229 ? -2.632  -13.023 -4.248  1.00 96.61 229 A 1 
ATOM 1835 C CD1 . LEU A 1 229 ? -3.934  -12.297 -4.545  1.00 96.27 229 A 1 
ATOM 1836 C CD2 . LEU A 1 229 ? -2.224  -12.692 -2.811  1.00 96.41 229 A 1 
ATOM 1837 N N   . TYR A 1 230 ? -2.530  -17.650 -3.704  1.00 96.95 230 A 1 
ATOM 1838 C CA  . TYR A 1 230 ? -3.003  -18.954 -4.153  1.00 96.73 230 A 1 
ATOM 1839 C C   . TYR A 1 230 ? -3.837  -18.796 -5.436  1.00 96.92 230 A 1 
ATOM 1840 O O   . TYR A 1 230 ? -4.653  -17.875 -5.486  1.00 96.71 230 A 1 
ATOM 1841 C CB  . TYR A 1 230 ? -3.836  -19.618 -3.057  1.00 96.42 230 A 1 
ATOM 1842 C CG  . TYR A 1 230 ? -3.027  -20.177 -1.904  1.00 95.81 230 A 1 
ATOM 1843 C CD1 . TYR A 1 230 ? -2.196  -21.284 -2.122  1.00 94.23 230 A 1 
ATOM 1844 C CD2 . TYR A 1 230 ? -3.127  -19.609 -0.618  1.00 94.61 230 A 1 
ATOM 1845 C CE1 . TYR A 1 230 ? -1.445  -21.823 -1.057  1.00 93.23 230 A 1 
ATOM 1846 C CE2 . TYR A 1 230 ? -2.380  -20.145 0.445   1.00 93.37 230 A 1 
ATOM 1847 C CZ  . TYR A 1 230 ? -1.536  -21.251 0.232   1.00 93.66 230 A 1 
ATOM 1848 O OH  . TYR A 1 230 ? -0.809  -21.760 1.249   1.00 91.70 230 A 1 
ATOM 1849 N N   . PRO A 1 231 ? -3.699  -19.666 -6.449  1.00 95.98 231 A 1 
ATOM 1850 C CA  . PRO A 1 231 ? -4.349  -19.497 -7.754  1.00 95.59 231 A 1 
ATOM 1851 C C   . PRO A 1 231 ? -5.864  -19.252 -7.658  1.00 96.13 231 A 1 
ATOM 1852 O O   . PRO A 1 231 ? -6.381  -18.317 -8.277  1.00 95.88 231 A 1 
ATOM 1853 C CB  . PRO A 1 231 ? -4.029  -20.771 -8.537  1.00 94.37 231 A 1 
ATOM 1854 C CG  . PRO A 1 231 ? -2.669  -21.184 -7.972  1.00 92.09 231 A 1 
ATOM 1855 C CD  . PRO A 1 231 ? -2.774  -20.792 -6.503  1.00 94.39 231 A 1 
ATOM 1856 N N   . GLN A 1 232 ? -6.568  -20.006 -6.808  1.00 96.38 232 A 1 
ATOM 1857 C CA  . GLN A 1 232 ? -8.008  -19.846 -6.615  1.00 96.19 232 A 1 
ATOM 1858 C C   . GLN A 1 232 ? -8.408  -18.470 -6.051  1.00 96.92 232 A 1 
ATOM 1859 O O   . GLN A 1 232 ? -9.509  -17.993 -6.327  1.00 96.57 232 A 1 
ATOM 1860 C CB  . GLN A 1 232 ? -8.559  -20.984 -5.737  1.00 95.15 232 A 1 
ATOM 1861 C CG  . GLN A 1 232 ? -8.169  -21.003 -4.242  1.00 91.88 232 A 1 
ATOM 1862 C CD  . GLN A 1 232 ? -6.810  -21.625 -3.916  1.00 91.97 232 A 1 
ATOM 1863 O OE1 . GLN A 1 232 ? -5.932  -21.768 -4.751  1.00 87.18 232 A 1 
ATOM 1864 N NE2 . GLN A 1 232 ? -6.585  -22.022 -2.682  1.00 85.15 232 A 1 
ATOM 1865 N N   . TYR A 1 233 ? -7.542  -17.834 -5.261  1.00 97.44 233 A 1 
ATOM 1866 C CA  . TYR A 1 233 ? -7.793  -16.489 -4.745  1.00 97.75 233 A 1 
ATOM 1867 C C   . TYR A 1 233 ? -7.354  -15.425 -5.733  1.00 97.92 233 A 1 
ATOM 1868 O O   . TYR A 1 233 ? -8.061  -14.425 -5.876  1.00 97.87 233 A 1 
ATOM 1869 C CB  . TYR A 1 233 ? -7.101  -16.286 -3.398  1.00 97.79 233 A 1 
ATOM 1870 C CG  . TYR A 1 233 ? -7.494  -17.250 -2.294  1.00 97.69 233 A 1 
ATOM 1871 C CD1 . TYR A 1 233 ? -8.823  -17.693 -2.157  1.00 96.83 233 A 1 
ATOM 1872 C CD2 . TYR A 1 233 ? -6.509  -17.680 -1.402  1.00 96.86 233 A 1 
ATOM 1873 C CE1 . TYR A 1 233 ? -9.154  -18.601 -1.124  1.00 96.23 233 A 1 
ATOM 1874 C CE2 . TYR A 1 233 ? -6.831  -18.576 -0.371  1.00 96.24 233 A 1 
ATOM 1875 C CZ  . TYR A 1 233 ? -8.149  -19.044 -0.241  1.00 96.36 233 A 1 
ATOM 1876 O OH  . TYR A 1 233 ? -8.451  -19.932 0.732   1.00 95.22 233 A 1 
ATOM 1877 N N   . ASN A 1 234 ? -6.242  -15.634 -6.429  1.00 97.37 234 A 1 
ATOM 1878 C CA  . ASN A 1 234 ? -5.766  -14.722 -7.462  1.00 97.23 234 A 1 
ATOM 1879 C C   . ASN A 1 234 ? -6.843  -14.481 -8.517  1.00 97.59 234 A 1 
ATOM 1880 O O   . ASN A 1 234 ? -7.267  -13.340 -8.718  1.00 97.60 234 A 1 
ATOM 1881 C CB  . ASN A 1 234 ? -4.485  -15.294 -8.086  1.00 96.73 234 A 1 
ATOM 1882 C CG  . ASN A 1 234 ? -3.954  -14.346 -9.137  1.00 95.92 234 A 1 
ATOM 1883 O OD1 . ASN A 1 234 ? -3.356  -13.324 -8.810  1.00 92.42 234 A 1 
ATOM 1884 N ND2 . ASN A 1 234 ? -4.222  -14.593 -10.391 1.00 91.88 234 A 1 
ATOM 1885 N N   . ASP A 1 235 ? -7.336  -15.553 -9.118  1.00 96.88 235 A 1 
ATOM 1886 C CA  . ASP A 1 235 ? -8.287  -15.474 -10.221 1.00 96.62 235 A 1 
ATOM 1887 C C   . ASP A 1 235 ? -9.612  -14.871 -9.758  1.00 97.31 235 A 1 
ATOM 1888 O O   . ASP A 1 235 ? -10.159 -13.960 -10.390 1.00 97.08 235 A 1 
ATOM 1889 C CB  . ASP A 1 235 ? -8.490  -16.868 -10.820 1.00 95.53 235 A 1 
ATOM 1890 C CG  . ASP A 1 235 ? -7.230  -17.455 -11.465 1.00 92.73 235 A 1 
ATOM 1891 O OD1 . ASP A 1 235 ? -6.200  -16.735 -11.540 1.00 89.76 235 A 1 
ATOM 1892 O OD2 . ASP A 1 235 ? -7.319  -18.621 -11.895 1.00 88.54 235 A 1 
ATOM 1893 N N   . ARG A 1 236 ? -10.110 -15.301 -8.586  1.00 97.49 236 A 1 
ATOM 1894 C CA  . ARG A 1 236 ? -11.335 -14.747 -7.993  1.00 97.96 236 A 1 
ATOM 1895 C C   . ARG A 1 236 ? -11.192 -13.262 -7.651  1.00 98.30 236 A 1 
ATOM 1896 O O   . ARG A 1 236 ? -12.154 -12.505 -7.833  1.00 98.18 236 A 1 
ATOM 1897 C CB  . ARG A 1 236 ? -11.739 -15.585 -6.770  1.00 98.00 236 A 1 
ATOM 1898 C CG  . ARG A 1 236 ? -13.120 -15.188 -6.224  1.00 97.01 236 A 1 
ATOM 1899 C CD  . ARG A 1 236 ? -13.538 -16.097 -5.060  1.00 96.32 236 A 1 
ATOM 1900 N NE  . ARG A 1 236 ? -14.846 -15.710 -4.500  1.00 94.46 236 A 1 
ATOM 1901 C CZ  . ARG A 1 236 ? -15.424 -16.204 -3.412  1.00 93.22 236 A 1 
ATOM 1902 N NH1 . ARG A 1 236 ? -14.876 -17.156 -2.700  1.00 90.89 236 A 1 
ATOM 1903 N NH2 . ARG A 1 236 ? -16.581 -15.757 -2.997  1.00 89.27 236 A 1 
ATOM 1904 N N   . LEU A 1 237 ? -10.024 -12.815 -7.178  1.00 98.13 237 A 1 
ATOM 1905 C CA  . LEU A 1 237 ? -9.779  -11.412 -6.844  1.00 98.32 237 A 1 
ATOM 1906 C C   . LEU A 1 237 ? -9.686  -10.546 -8.100  1.00 98.45 237 A 1 
ATOM 1907 O O   . LEU A 1 237 ? -10.322 -9.491  -8.160  1.00 98.46 237 A 1 
ATOM 1908 C CB  . LEU A 1 237 ? -8.524  -11.302 -5.960  1.00 98.41 237 A 1 
ATOM 1909 C CG  . LEU A 1 237 ? -8.202  -9.866  -5.508  1.00 97.97 237 A 1 
ATOM 1910 C CD1 . LEU A 1 237 ? -9.332  -9.234  -4.697  1.00 97.54 237 A 1 
ATOM 1911 C CD2 . LEU A 1 237 ? -6.946  -9.880  -4.635  1.00 97.58 237 A 1 
ATOM 1912 N N   . VAL A 1 238 ? -8.962  -10.996 -9.137  1.00 98.12 238 A 1 
ATOM 1913 C CA  . VAL A 1 238 ? -8.894  -10.317 -10.437 1.00 98.19 238 A 1 
ATOM 1914 C C   . VAL A 1 238 ? -10.292 -10.150 -11.021 1.00 98.20 238 A 1 
ATOM 1915 O O   . VAL A 1 238 ? -10.694 -9.037  -11.367 1.00 98.20 238 A 1 
ATOM 1916 C CB  . VAL A 1 238 ? -7.973  -11.082 -11.418 1.00 97.71 238 A 1 
ATOM 1917 C CG1 . VAL A 1 238 ? -8.052  -10.525 -12.850 1.00 96.92 238 A 1 
ATOM 1918 C CG2 . VAL A 1 238 ? -6.512  -10.971 -10.972 1.00 96.99 238 A 1 
ATOM 1919 N N   . ASP A 1 239 ? -11.062 -11.236 -11.062 1.00 98.13 239 A 1 
ATOM 1920 C CA  . ASP A 1 239 ? -12.443 -11.244 -11.530 1.00 98.03 239 A 1 
ATOM 1921 C C   . ASP A 1 239 ? -13.332 -10.276 -10.748 1.00 98.26 239 A 1 
ATOM 1922 O O   . ASP A 1 239 ? -14.091 -9.512  -11.340 1.00 98.02 239 A 1 
ATOM 1923 C CB  . ASP A 1 239 ? -12.997 -12.676 -11.406 1.00 97.46 239 A 1 
ATOM 1924 C CG  . ASP A 1 239 ? -12.898 -13.491 -12.686 1.00 95.29 239 A 1 
ATOM 1925 O OD1 . ASP A 1 239 ? -12.146 -13.110 -13.608 1.00 92.96 239 A 1 
ATOM 1926 O OD2 . ASP A 1 239 ? -13.788 -14.364 -12.837 1.00 91.84 239 A 1 
ATOM 1927 N N   . SER A 1 240 ? -13.218 -10.290 -9.419  1.00 98.29 240 A 1 
ATOM 1928 C CA  . SER A 1 240 ? -14.012 -9.438  -8.534  1.00 98.38 240 A 1 
ATOM 1929 C C   . SER A 1 240 ? -13.677 -7.956  -8.725  1.00 98.58 240 A 1 
ATOM 1930 O O   . SER A 1 240 ? -14.577 -7.138  -8.794  1.00 98.27 240 A 1 
ATOM 1931 C CB  . SER A 1 240 ? -13.807 -9.816  -7.063  1.00 97.87 240 A 1 
ATOM 1932 O OG  . SER A 1 240 ? -14.200 -11.150 -6.828  1.00 92.83 240 A 1 
ATOM 1933 N N   . LEU A 1 241 ? -12.401 -7.607  -8.845  1.00 98.36 241 A 1 
ATOM 1934 C CA  . LEU A 1 241 ? -11.978 -6.228  -9.079  1.00 98.40 241 A 1 
ATOM 1935 C C   . LEU A 1 241 ? -12.413 -5.735  -10.467 1.00 98.45 241 A 1 
ATOM 1936 O O   . LEU A 1 241 ? -13.005 -4.660  -10.581 1.00 98.25 241 A 1 
ATOM 1937 C CB  . LEU A 1 241 ? -10.450 -6.131  -8.902  1.00 98.57 241 A 1 
ATOM 1938 C CG  . LEU A 1 241 ? -9.975  -6.323  -7.451  1.00 98.37 241 A 1 
ATOM 1939 C CD1 . LEU A 1 241 ? -8.454  -6.524  -7.437  1.00 98.05 241 A 1 
ATOM 1940 C CD2 . LEU A 1 241 ? -10.304 -5.118  -6.568  1.00 97.98 241 A 1 
ATOM 1941 N N   . ALA A 1 242 ? -12.191 -6.536  -11.508 1.00 98.30 242 A 1 
ATOM 1942 C CA  . ALA A 1 242 ? -12.572 -6.172  -12.873 1.00 98.19 242 A 1 
ATOM 1943 C C   . ALA A 1 242 ? -14.098 -6.026  -13.048 1.00 98.11 242 A 1 
ATOM 1944 O O   . ALA A 1 242 ? -14.547 -5.135  -13.752 1.00 97.65 242 A 1 
ATOM 1945 C CB  . ALA A 1 242 ? -11.981 -7.213  -13.828 1.00 97.93 242 A 1 
ATOM 1946 N N   . GLU A 1 243 ? -14.897 -6.850  -12.360 1.00 98.28 243 A 1 
ATOM 1947 C CA  . GLU A 1 243 ? -16.365 -6.783  -12.392 1.00 98.19 243 A 1 
ATOM 1948 C C   . GLU A 1 243 ? -16.908 -5.420  -11.959 1.00 98.22 243 A 1 
ATOM 1949 O O   . GLU A 1 243 ? -17.932 -4.971  -12.474 1.00 97.69 243 A 1 
ATOM 1950 C CB  . GLU A 1 243 ? -16.936 -7.909  -11.511 1.00 97.70 243 A 1 
ATOM 1951 C CG  . GLU A 1 243 ? -18.484 -7.976  -11.428 1.00 93.79 243 A 1 
ATOM 1952 C CD  . GLU A 1 243 ? -19.146 -8.048  -12.815 1.00 92.21 243 A 1 
ATOM 1953 O OE1 . GLU A 1 243 ? -20.217 -7.409  -12.997 1.00 83.14 243 A 1 
ATOM 1954 O OE2 . GLU A 1 243 ? -18.577 -8.634  -13.758 1.00 84.49 243 A 1 
ATOM 1955 N N   . TYR A 1 244 ? -16.208 -4.710  -11.082 1.00 98.27 244 A 1 
ATOM 1956 C CA  . TYR A 1 244 ? -16.575 -3.389  -10.577 1.00 98.18 244 A 1 
ATOM 1957 C C   . TYR A 1 244 ? -15.766 -2.243  -11.207 1.00 97.91 244 A 1 
ATOM 1958 O O   . TYR A 1 244 ? -15.545 -1.217  -10.580 1.00 97.38 244 A 1 
ATOM 1959 C CB  . TYR A 1 244 ? -16.542 -3.393  -9.041  1.00 98.31 244 A 1 
ATOM 1960 C CG  . TYR A 1 244 ? -17.540 -4.350  -8.422  1.00 98.47 244 A 1 
ATOM 1961 C CD1 . TYR A 1 244 ? -18.916 -4.045  -8.407  1.00 98.14 244 A 1 
ATOM 1962 C CD2 . TYR A 1 244 ? -17.086 -5.561  -7.876  1.00 98.25 244 A 1 
ATOM 1963 C CE1 . TYR A 1 244 ? -19.838 -4.959  -7.864  1.00 98.03 244 A 1 
ATOM 1964 C CE2 . TYR A 1 244 ? -18.003 -6.477  -7.329  1.00 98.08 244 A 1 
ATOM 1965 C CZ  . TYR A 1 244 ? -19.379 -6.187  -7.331  1.00 98.19 244 A 1 
ATOM 1966 O OH  . TYR A 1 244 ? -20.253 -7.088  -6.836  1.00 97.72 244 A 1 
ATOM 1967 N N   . ASN A 1 245 ? -15.340 -2.392  -12.460 1.00 97.59 245 A 1 
ATOM 1968 C CA  . ASN A 1 245 ? -14.582 -1.362  -13.192 1.00 97.01 245 A 1 
ATOM 1969 C C   . ASN A 1 245 ? -15.317 -0.019  -13.356 1.00 96.76 245 A 1 
ATOM 1970 O O   . ASN A 1 245 ? -14.685 1.019   -13.548 1.00 95.84 245 A 1 
ATOM 1971 C CB  . ASN A 1 245 ? -14.174 -1.930  -14.555 1.00 96.55 245 A 1 
ATOM 1972 C CG  . ASN A 1 245 ? -15.314 -1.998  -15.563 1.00 96.01 245 A 1 
ATOM 1973 O OD1 . ASN A 1 245 ? -16.396 -2.502  -15.312 1.00 91.28 245 A 1 
ATOM 1974 N ND2 . ASN A 1 245 ? -15.111 -1.479  -16.743 1.00 90.91 245 A 1 
ATOM 1975 N N   . ASP A 1 246 ? -16.647 -0.018  -13.274 1.00 96.75 246 A 1 
ATOM 1976 C CA  . ASP A 1 246 ? -17.502 1.158   -13.262 1.00 96.57 246 A 1 
ATOM 1977 C C   . ASP A 1 246 ? -17.518 1.874   -11.902 1.00 96.79 246 A 1 
ATOM 1978 O O   . ASP A 1 246 ? -17.785 3.075   -11.843 1.00 96.02 246 A 1 
ATOM 1979 C CB  . ASP A 1 246 ? -18.923 0.728   -13.684 1.00 96.51 246 A 1 
ATOM 1980 C CG  . ASP A 1 246 ? -19.558 -0.312  -12.751 1.00 96.49 246 A 1 
ATOM 1981 O OD1 . ASP A 1 246 ? -18.916 -1.350  -12.468 1.00 95.21 246 A 1 
ATOM 1982 O OD2 . ASP A 1 246 ? -20.720 -0.128  -12.341 1.00 94.87 246 A 1 
ATOM 1983 N N   . VAL A 1 247 ? -17.187 1.179   -10.823 1.00 96.98 247 A 1 
ATOM 1984 C CA  . VAL A 1 247 ? -17.125 1.702   -9.451  1.00 97.39 247 A 1 
ATOM 1985 C C   . VAL A 1 247 ? -15.694 2.074   -9.053  1.00 97.33 247 A 1 
ATOM 1986 O O   . VAL A 1 247 ? -15.470 3.125   -8.449  1.00 96.95 247 A 1 
ATOM 1987 C CB  . VAL A 1 247 ? -17.727 0.682   -8.460  1.00 97.61 247 A 1 
ATOM 1988 C CG1 . VAL A 1 247 ? -17.719 1.226   -7.027  1.00 97.12 247 A 1 
ATOM 1989 C CG2 . VAL A 1 247 ? -19.168 0.326   -8.820  1.00 97.06 247 A 1 
ATOM 1990 N N   . ILE A 1 248 ? -14.698 1.256   -9.415  1.00 96.92 248 A 1 
ATOM 1991 C CA  . ILE A 1 248 ? -13.311 1.391   -8.955  1.00 97.03 248 A 1 
ATOM 1992 C C   . ILE A 1 248 ? -12.542 2.419   -9.799  1.00 96.57 248 A 1 
ATOM 1993 O O   . ILE A 1 248 ? -12.428 2.282   -11.016 1.00 96.05 248 A 1 
ATOM 1994 C CB  . ILE A 1 248 ? -12.622 0.007   -8.915  1.00 97.54 248 A 1 
ATOM 1995 C CG1 . ILE A 1 248 ? -13.347 -0.939  -7.923  1.00 97.34 248 A 1 
ATOM 1996 C CG2 . ILE A 1 248 ? -11.147 0.156   -8.511  1.00 97.39 248 A 1 
ATOM 1997 C CD1 . ILE A 1 248 ? -12.884 -2.398  -8.005  1.00 97.37 248 A 1 
ATOM 1998 N N   . LEU A 1 249 ? -11.964 3.435   -9.146  1.00 96.45 249 A 1 
ATOM 1999 C CA  . LEU A 1 249 ? -11.059 4.409   -9.777  1.00 95.79 249 A 1 
ATOM 2000 C C   . LEU A 1 249 ? -9.647  3.848   -9.977  1.00 95.82 249 A 1 
ATOM 2001 O O   . LEU A 1 249 ? -8.960  4.231   -10.916 1.00 94.04 249 A 1 
ATOM 2002 C CB  . LEU A 1 249 ? -10.958 5.685   -8.929  1.00 94.10 249 A 1 
ATOM 2003 C CG  . LEU A 1 249 ? -12.103 6.694   -9.149  1.00 89.26 249 A 1 
ATOM 2004 C CD1 . LEU A 1 249 ? -13.437 6.177   -8.625  1.00 84.48 249 A 1 
ATOM 2005 C CD2 . LEU A 1 249 ? -11.779 8.001   -8.425  1.00 84.28 249 A 1 
ATOM 2006 N N   . GLY A 1 250 ? -9.217  2.980   -9.069  1.00 95.92 250 A 1 
ATOM 2007 C CA  . GLY A 1 250 ? -7.901  2.356   -9.069  1.00 96.21 250 A 1 
ATOM 2008 C C   . GLY A 1 250 ? -7.703  1.482   -7.832  1.00 97.19 250 A 1 
ATOM 2009 O O   . GLY A 1 250 ? -8.391  1.644   -6.823  1.00 97.06 250 A 1 
ATOM 2010 N N   . VAL A 1 251 ? -6.744  0.574   -7.926  1.00 97.64 251 A 1 
ATOM 2011 C CA  . VAL A 1 251 ? -6.305  -0.314  -6.852  1.00 97.98 251 A 1 
ATOM 2012 C C   . VAL A 1 251 ? -4.887  0.079   -6.449  1.00 97.88 251 A 1 
ATOM 2013 O O   . VAL A 1 251 ? -4.037  0.267   -7.308  1.00 97.61 251 A 1 
ATOM 2014 C CB  . VAL A 1 251 ? -6.380  -1.788  -7.297  1.00 98.10 251 A 1 
ATOM 2015 C CG1 . VAL A 1 251 ? -6.019  -2.732  -6.145  1.00 97.74 251 A 1 
ATOM 2016 C CG2 . VAL A 1 251 ? -7.777  -2.171  -7.803  1.00 97.74 251 A 1 
ATOM 2017 N N   . LEU A 1 252 ? -4.631  0.218   -5.149  1.00 97.85 252 A 1 
ATOM 2018 C CA  . LEU A 1 252 ? -3.322  0.576   -4.609  1.00 97.85 252 A 1 
ATOM 2019 C C   . LEU A 1 252 ? -2.747  -0.602  -3.821  1.00 98.01 252 A 1 
ATOM 2020 O O   . LEU A 1 252 ? -3.422  -1.135  -2.943  1.00 97.64 252 A 1 
ATOM 2021 C CB  . LEU A 1 252 ? -3.435  1.820   -3.716  1.00 97.53 252 A 1 
ATOM 2022 C CG  . LEU A 1 252 ? -4.141  3.029   -4.356  1.00 96.30 252 A 1 
ATOM 2023 C CD1 . LEU A 1 252 ? -4.065  4.203   -3.387  1.00 94.25 252 A 1 
ATOM 2024 C CD2 . LEU A 1 252 ? -3.520  3.470   -5.680  1.00 93.61 252 A 1 
ATOM 2025 N N   . CYS A 1 253 ? -1.508  -0.979  -4.127  1.00 97.90 253 A 1 
ATOM 2026 C CA  . CYS A 1 253 ? -0.828  -2.114  -3.522  1.00 97.87 253 A 1 
ATOM 2027 C C   . CYS A 1 253 ? 0.605   -1.754  -3.092  1.00 97.64 253 A 1 
ATOM 2028 O O   . CYS A 1 253 ? 1.157   -0.753  -3.532  1.00 96.66 253 A 1 
ATOM 2029 C CB  . CYS A 1 253 ? -0.807  -3.284  -4.518  1.00 97.16 253 A 1 
ATOM 2030 S SG  . CYS A 1 253 ? -2.399  -3.770  -5.223  1.00 94.79 253 A 1 
ATOM 2031 N N   . GLY A 1 254 ? 1.209   -2.595  -2.259  1.00 97.28 254 A 1 
ATOM 2032 C CA  . GLY A 1 254 ? 2.625   -2.554  -1.870  1.00 96.95 254 A 1 
ATOM 2033 C C   . GLY A 1 254 ? 3.314   -3.901  -2.112  1.00 96.58 254 A 1 
ATOM 2034 O O   . GLY A 1 254 ? 3.160   -4.486  -3.185  1.00 95.40 254 A 1 
ATOM 2035 N N   . HIS A 1 255 ? 4.021   -4.415  -1.096  1.00 96.02 255 A 1 
ATOM 2036 C CA  . HIS A 1 255 ? 4.612   -5.754  -0.970  1.00 95.78 255 A 1 
ATOM 2037 C C   . HIS A 1 255 ? 5.842   -6.042  -1.847  1.00 95.26 255 A 1 
ATOM 2038 O O   . HIS A 1 255 ? 6.786   -6.682  -1.396  1.00 93.74 255 A 1 
ATOM 2039 C CB  . HIS A 1 255 ? 3.519   -6.815  -1.186  1.00 95.53 255 A 1 
ATOM 2040 C CG  . HIS A 1 255 ? 3.989   -8.226  -0.970  1.00 95.43 255 A 1 
ATOM 2041 N ND1 . HIS A 1 255 ? 4.463   -8.732  0.212   1.00 93.60 255 A 1 
ATOM 2042 C CD2 . HIS A 1 255 ? 4.034   -9.221  -1.901  1.00 93.68 255 A 1 
ATOM 2043 C CE1 . HIS A 1 255 ? 4.795   -10.011 0.005   1.00 92.99 255 A 1 
ATOM 2044 N NE2 . HIS A 1 255 ? 4.537   -10.358 -1.267  1.00 93.20 255 A 1 
ATOM 2045 N N   . LEU A 1 256 ? 5.855   -5.622  -3.105  1.00 95.13 256 A 1 
ATOM 2046 C CA  . LEU A 1 256 ? 6.935   -5.973  -4.029  1.00 94.11 256 A 1 
ATOM 2047 C C   . LEU A 1 256 ? 8.179   -5.079  -3.907  1.00 92.95 256 A 1 
ATOM 2048 O O   . LEU A 1 256 ? 9.219   -5.420  -4.476  1.00 90.30 256 A 1 
ATOM 2049 C CB  . LEU A 1 256 ? 6.416   -5.985  -5.474  1.00 93.71 256 A 1 
ATOM 2050 C CG  . LEU A 1 256 ? 5.374   -7.075  -5.776  1.00 92.57 256 A 1 
ATOM 2051 C CD1 . LEU A 1 256 ? 5.048   -7.023  -7.269  1.00 90.88 256 A 1 
ATOM 2052 C CD2 . LEU A 1 256 ? 5.871   -8.482  -5.456  1.00 90.37 256 A 1 
ATOM 2053 N N   . HIS A 1 257 ? 8.083   -3.957  -3.201  1.00 93.71 257 A 1 
ATOM 2054 C CA  . HIS A 1 257 ? 9.149   -2.959  -3.064  1.00 93.43 257 A 1 
ATOM 2055 C C   . HIS A 1 257 ? 9.622   -2.402  -4.419  1.00 92.64 257 A 1 
ATOM 2056 O O   . HIS A 1 257 ? 10.790  -2.061  -4.600  1.00 90.48 257 A 1 
ATOM 2057 C CB  . HIS A 1 257 ? 10.307  -3.514  -2.224  1.00 93.85 257 A 1 
ATOM 2058 C CG  . HIS A 1 257 ? 9.970   -3.896  -0.809  1.00 94.08 257 A 1 
ATOM 2059 N ND1 . HIS A 1 257 ? 10.683  -3.474  0.295   1.00 91.21 257 A 1 
ATOM 2060 C CD2 . HIS A 1 257 ? 8.985   -4.720  -0.373  1.00 91.67 257 A 1 
ATOM 2061 C CE1 . HIS A 1 257 ? 10.123  -4.038  1.372   1.00 91.21 257 A 1 
ATOM 2062 N NE2 . HIS A 1 257 ? 9.088   -4.814  1.010   1.00 91.89 257 A 1 
ATOM 2063 N N   . THR A 1 258 ? 8.722   -2.379  -5.392  1.00 92.09 258 A 1 
ATOM 2064 C CA  . THR A 1 258 ? 8.999   -1.940  -6.759  1.00 91.57 258 A 1 
ATOM 2065 C C   . THR A 1 258 ? 7.906   -1.012  -7.255  1.00 91.95 258 A 1 
ATOM 2066 O O   . THR A 1 258 ? 6.774   -1.035  -6.772  1.00 90.54 258 A 1 
ATOM 2067 C CB  . THR A 1 258 ? 9.142   -3.125  -7.724  1.00 89.61 258 A 1 
ATOM 2068 O OG1 . THR A 1 258 ? 8.087   -4.045  -7.595  1.00 82.32 258 A 1 
ATOM 2069 C CG2 . THR A 1 258 ? 10.439  -3.880  -7.489  1.00 81.06 258 A 1 
ATOM 2070 N N   . ASP A 1 259 ? 8.247   -0.187  -8.239  1.00 91.38 259 A 1 
ATOM 2071 C CA  . ASP A 1 259 ? 7.299   0.659   -8.947  1.00 91.51 259 A 1 
ATOM 2072 C C   . ASP A 1 259 ? 6.795   -0.077  -10.189 1.00 91.75 259 A 1 
ATOM 2073 O O   . ASP A 1 259 ? 7.499   -0.188  -11.188 1.00 90.95 259 A 1 
ATOM 2074 C CB  . ASP A 1 259 ? 7.969   1.989   -9.285  1.00 90.21 259 A 1 
ATOM 2075 C CG  . ASP A 1 259 ? 7.056   2.906   -10.099 1.00 88.15 259 A 1 
ATOM 2076 O OD1 . ASP A 1 259 ? 5.832   2.660   -10.170 1.00 84.84 259 A 1 
ATOM 2077 O OD2 . ASP A 1 259 ? 7.540   3.953   -10.575 1.00 83.60 259 A 1 
ATOM 2078 N N   . THR A 1 260 ? 5.575   -0.602  -10.131 1.00 92.85 260 A 1 
ATOM 2079 C CA  . THR A 1 260 ? 4.966   -1.286  -11.270 1.00 93.48 260 A 1 
ATOM 2080 C C   . THR A 1 260 ? 3.448   -1.084  -11.300 1.00 94.23 260 A 1 
ATOM 2081 O O   . THR A 1 260 ? 2.849   -0.495  -10.402 1.00 94.13 260 A 1 
ATOM 2082 C CB  . THR A 1 260 ? 5.380   -2.773  -11.322 1.00 92.60 260 A 1 
ATOM 2083 O OG1 . THR A 1 260 ? 4.986   -3.351  -12.546 1.00 86.59 260 A 1 
ATOM 2084 C CG2 . THR A 1 260 ? 4.793   -3.612  -10.205 1.00 86.96 260 A 1 
ATOM 2085 N N   . PHE A 1 261 ? 2.822   -1.553  -12.376 1.00 94.32 261 A 1 
ATOM 2086 C CA  . PHE A 1 261 ? 1.383   -1.487  -12.578 1.00 94.85 261 A 1 
ATOM 2087 C C   . PHE A 1 261 ? 0.848   -2.804  -13.125 1.00 94.95 261 A 1 
ATOM 2088 O O   . PHE A 1 261 ? 1.570   -3.590  -13.734 1.00 94.74 261 A 1 
ATOM 2089 C CB  . PHE A 1 261 ? 1.030   -0.317  -13.502 1.00 95.03 261 A 1 
ATOM 2090 C CG  . PHE A 1 261 ? 1.523   -0.472  -14.930 1.00 95.32 261 A 1 
ATOM 2091 C CD1 . PHE A 1 261 ? 2.792   0.010   -15.300 1.00 94.30 261 A 1 
ATOM 2092 C CD2 . PHE A 1 261 ? 0.720   -1.120  -15.888 1.00 94.47 261 A 1 
ATOM 2093 C CE1 . PHE A 1 261 ? 3.251   -0.144  -16.619 1.00 93.57 261 A 1 
ATOM 2094 C CE2 . PHE A 1 261 ? 1.182   -1.278  -17.207 1.00 93.73 261 A 1 
ATOM 2095 C CZ  . PHE A 1 261 ? 2.446   -0.787  -17.577 1.00 93.82 261 A 1 
ATOM 2096 N N   . ARG A 1 262 ? -0.464  -3.034  -12.958 1.00 96.61 262 A 1 
ATOM 2097 C CA  . ARG A 1 262 ? -1.175  -4.174  -13.541 1.00 96.60 262 A 1 
ATOM 2098 C C   . ARG A 1 262 ? -2.501  -3.732  -14.128 1.00 97.22 262 A 1 
ATOM 2099 O O   . ARG A 1 262 ? -3.224  -2.941  -13.527 1.00 96.79 262 A 1 
ATOM 2100 C CB  . ARG A 1 262 ? -1.377  -5.277  -12.490 1.00 95.33 262 A 1 
ATOM 2101 C CG  . ARG A 1 262 ? -0.021  -5.780  -11.974 1.00 91.29 262 A 1 
ATOM 2102 C CD  . ARG A 1 262 ? -0.170  -6.898  -10.960 1.00 89.92 262 A 1 
ATOM 2103 N NE  . ARG A 1 262 ? 1.165   -7.291  -10.515 1.00 88.26 262 A 1 
ATOM 2104 C CZ  . ARG A 1 262 ? 1.489   -7.991  -9.459  1.00 87.97 262 A 1 
ATOM 2105 N NH1 . ARG A 1 262 ? 0.586   -8.467  -8.647  1.00 80.51 262 A 1 
ATOM 2106 N NH2 . ARG A 1 262 ? 2.734   -8.213  -9.216  1.00 82.72 262 A 1 
ATOM 2107 N N   . ILE A 1 263 ? -2.828  -4.286  -15.292 1.00 97.26 263 A 1 
ATOM 2108 C CA  . ILE A 1 263 ? -4.147  -4.161  -15.900 1.00 97.51 263 A 1 
ATOM 2109 C C   . ILE A 1 263 ? -4.911  -5.438  -15.541 1.00 97.58 263 A 1 
ATOM 2110 O O   . ILE A 1 263 ? -4.724  -6.477  -16.170 1.00 97.16 263 A 1 
ATOM 2111 C CB  . ILE A 1 263 ? -4.052  -3.909  -17.421 1.00 97.45 263 A 1 
ATOM 2112 C CG1 . ILE A 1 263 ? -3.127  -2.708  -17.736 1.00 96.77 263 A 1 
ATOM 2113 C CG2 . ILE A 1 263 ? -5.478  -3.683  -17.974 1.00 96.78 263 A 1 
ATOM 2114 C CD1 . ILE A 1 263 ? -2.902  -2.463  -19.230 1.00 94.72 263 A 1 
ATOM 2115 N N   . LEU A 1 264 ? -5.739  -5.371  -14.510 1.00 97.73 264 A 1 
ATOM 2116 C CA  . LEU A 1 264 ? -6.580  -6.477  -14.074 1.00 97.78 264 A 1 
ATOM 2117 C C   . LEU A 1 264 ? -7.810  -6.547  -14.979 1.00 97.82 264 A 1 
ATOM 2118 O O   . LEU A 1 264 ? -8.503  -5.541  -15.130 1.00 97.57 264 A 1 
ATOM 2119 C CB  . LEU A 1 264 ? -6.979  -6.288  -12.600 1.00 97.68 264 A 1 
ATOM 2120 C CG  . LEU A 1 264 ? -5.807  -6.045  -11.630 1.00 97.20 264 A 1 
ATOM 2121 C CD1 . LEU A 1 264 ? -6.353  -5.877  -10.212 1.00 96.46 264 A 1 
ATOM 2122 C CD2 . LEU A 1 264 ? -4.803  -7.197  -11.635 1.00 96.29 264 A 1 
ATOM 2123 N N   . SER A 1 265 ? -8.074  -7.694  -15.592 1.00 97.43 265 A 1 
ATOM 2124 C CA  . SER A 1 265 ? -9.115  -7.801  -16.615 1.00 97.14 265 A 1 
ATOM 2125 C C   . SER A 1 265 ? -9.975  -9.054  -16.493 1.00 96.91 265 A 1 
ATOM 2126 O O   . SER A 1 265 ? -9.467  -10.137 -16.226 1.00 95.81 265 A 1 
ATOM 2127 C CB  . SER A 1 265 ? -8.516  -7.699  -18.019 1.00 96.07 265 A 1 
ATOM 2128 O OG  . SER A 1 265 ? -7.664  -8.790  -18.295 1.00 89.01 265 A 1 
ATOM 2129 N N   . LYS A 1 266 ? -11.279 -8.898  -16.822 1.00 96.06 266 A 1 
ATOM 2130 C CA  . LYS A 1 266 ? -12.250 -9.974  -17.042 1.00 95.40 266 A 1 
ATOM 2131 C C   . LYS A 1 266 ? -13.048 -9.653  -18.306 1.00 96.00 266 A 1 
ATOM 2132 O O   . LYS A 1 266 ? -13.897 -8.750  -18.308 1.00 94.81 266 A 1 
ATOM 2133 C CB  . LYS A 1 266 ? -13.147 -10.108 -15.811 1.00 93.87 266 A 1 
ATOM 2134 C CG  . LYS A 1 266 ? -14.152 -11.254 -15.964 1.00 90.89 266 A 1 
ATOM 2135 C CD  . LYS A 1 266 ? -15.025 -11.347 -14.708 1.00 86.65 266 A 1 
ATOM 2136 C CE  . LYS A 1 266 ? -15.889 -12.610 -14.743 1.00 80.35 266 A 1 
ATOM 2137 N NZ  . LYS A 1 266 ? -16.142 -13.089 -13.369 1.00 72.16 266 A 1 
ATOM 2138 N N   . GLY A 1 267 ? -12.741 -10.337 -19.399 1.00 94.39 267 A 1 
ATOM 2139 C CA  . GLY A 1 267 ? -13.280 -9.986  -20.712 1.00 94.39 267 A 1 
ATOM 2140 C C   . GLY A 1 267 ? -12.897 -8.552  -21.097 1.00 95.57 267 A 1 
ATOM 2141 O O   . GLY A 1 267 ? -11.727 -8.213  -21.167 1.00 93.76 267 A 1 
ATOM 2142 N N   . ASN A 1 268 ? -13.902 -7.696  -21.344 1.00 96.02 268 A 1 
ATOM 2143 C CA  . ASN A 1 268 ? -13.702 -6.285  -21.679 1.00 96.10 268 A 1 
ATOM 2144 C C   . ASN A 1 268 ? -13.636 -5.345  -20.455 1.00 96.98 268 A 1 
ATOM 2145 O O   . ASN A 1 268 ? -13.369 -4.154  -20.629 1.00 95.66 268 A 1 
ATOM 2146 C CB  . ASN A 1 268 ? -14.788 -5.851  -22.674 1.00 94.85 268 A 1 
ATOM 2147 C CG  . ASN A 1 268 ? -16.195 -5.839  -22.084 1.00 88.44 268 A 1 
ATOM 2148 O OD1 . ASN A 1 268 ? -16.503 -6.483  -21.097 1.00 78.13 268 A 1 
ATOM 2149 N ND2 . ASN A 1 268 ? -17.109 -5.137  -22.691 1.00 78.94 268 A 1 
ATOM 2150 N N   . LYS A 1 269 ? -13.900 -5.849  -19.254 1.00 97.05 269 A 1 
ATOM 2151 C CA  . LYS A 1 269 ? -13.837 -5.064  -18.017 1.00 97.57 269 A 1 
ATOM 2152 C C   . LYS A 1 269 ? -12.399 -5.006  -17.519 1.00 97.88 269 A 1 
ATOM 2153 O O   . LYS A 1 269 ? -11.751 -6.039  -17.404 1.00 97.27 269 A 1 
ATOM 2154 C CB  . LYS A 1 269 ? -14.755 -5.659  -16.945 1.00 97.34 269 A 1 
ATOM 2155 C CG  . LYS A 1 269 ? -16.233 -5.657  -17.358 1.00 96.29 269 A 1 
ATOM 2156 C CD  . LYS A 1 269 ? -17.081 -6.224  -16.213 1.00 94.36 269 A 1 
ATOM 2157 C CE  . LYS A 1 269 ? -18.567 -6.215  -16.552 1.00 89.84 269 A 1 
ATOM 2158 N NZ  . LYS A 1 269 ? -19.361 -6.719  -15.425 1.00 82.00 269 A 1 
ATOM 2159 N N   . LYS A 1 270 ? -11.902 -3.799  -17.215 1.00 97.50 270 A 1 
ATOM 2160 C CA  . LYS A 1 270 ? -10.506 -3.564  -16.840 1.00 97.70 270 A 1 
ATOM 2161 C C   . LYS A 1 270 ? -10.400 -2.552  -15.707 1.00 97.67 270 A 1 
ATOM 2162 O O   . LYS A 1 270 ? -11.097 -1.546  -15.722 1.00 96.99 270 A 1 
ATOM 2163 C CB  . LYS A 1 270 ? -9.700  -3.076  -18.062 1.00 97.47 270 A 1 
ATOM 2164 C CG  . LYS A 1 270 ? -9.643  -4.120  -19.188 1.00 96.85 270 A 1 
ATOM 2165 C CD  . LYS A 1 270 ? -8.907  -3.582  -20.412 1.00 95.95 270 A 1 
ATOM 2166 C CE  . LYS A 1 270 ? -8.973  -4.628  -21.530 1.00 92.63 270 A 1 
ATOM 2167 N NZ  . LYS A 1 270 ? -8.378  -4.121  -22.784 1.00 86.72 270 A 1 
ATOM 2168 N N   . VAL A 1 271 ? -9.493  -2.807  -14.775 1.00 97.75 271 A 1 
ATOM 2169 C CA  . VAL A 1 271 ? -9.153  -1.919  -13.657 1.00 97.62 271 A 1 
ATOM 2170 C C   . VAL A 1 271 ? -7.635  -1.803  -13.549 1.00 97.74 271 A 1 
ATOM 2171 O O   . VAL A 1 271 ? -6.919  -2.789  -13.716 1.00 96.96 271 A 1 
ATOM 2172 C CB  . VAL A 1 271 ? -9.778  -2.415  -12.343 1.00 96.22 271 A 1 
ATOM 2173 C CG1 . VAL A 1 271 ? -9.300  -1.629  -11.115 1.00 85.82 271 A 1 
ATOM 2174 C CG2 . VAL A 1 271 ? -11.300 -2.265  -12.392 1.00 85.35 271 A 1 
ATOM 2175 N N   . MET A 1 272 ? -7.147  -0.602  -13.262 1.00 96.80 272 A 1 
ATOM 2176 C CA  . MET A 1 272 ? -5.723  -0.382  -12.988 1.00 96.78 272 A 1 
ATOM 2177 C C   . MET A 1 272 ? -5.381  -0.721  -11.541 1.00 97.03 272 A 1 
ATOM 2178 O O   . MET A 1 272 ? -6.040  -0.229  -10.623 1.00 96.90 272 A 1 
ATOM 2179 C CB  . MET A 1 272 ? -5.332  1.078   -13.258 1.00 96.31 272 A 1 
ATOM 2180 C CG  . MET A 1 272 ? -5.302  1.400   -14.753 1.00 94.41 272 A 1 
ATOM 2181 S SD  . MET A 1 272 ? -4.302  0.304   -15.785 1.00 94.95 272 A 1 
ATOM 2182 C CE  . MET A 1 272 ? -2.685  0.417   -14.968 1.00 91.43 272 A 1 
ATOM 2183 N N   . ALA A 1 273 ? -4.301  -1.460  -11.356 1.00 97.23 273 A 1 
ATOM 2184 C CA  . ALA A 1 273 ? -3.635  -1.614  -10.070 1.00 97.24 273 A 1 
ATOM 2185 C C   . ALA A 1 273 ? -2.224  -1.017  -10.120 1.00 96.91 273 A 1 
ATOM 2186 O O   . ALA A 1 273 ? -1.491  -1.206  -11.091 1.00 96.54 273 A 1 
ATOM 2187 C CB  . ALA A 1 273 ? -3.646  -3.076  -9.651  1.00 97.35 273 A 1 
ATOM 2188 N N   . PHE A 1 274 ? -1.869  -0.286  -9.074  1.00 96.08 274 A 1 
ATOM 2189 C CA  . PHE A 1 274 ? -0.597  0.403   -8.929  1.00 95.86 274 A 1 
ATOM 2190 C C   . PHE A 1 274 ? 0.138   -0.138  -7.709  1.00 96.10 274 A 1 
ATOM 2191 O O   . PHE A 1 274 ? -0.353  -0.002  -6.586  1.00 95.91 274 A 1 
ATOM 2192 C CB  . PHE A 1 274 ? -0.843  1.909   -8.793  1.00 95.67 274 A 1 
ATOM 2193 C CG  . PHE A 1 274 ? -1.612  2.503   -9.951  1.00 95.59 274 A 1 
ATOM 2194 C CD1 . PHE A 1 274 ? -0.970  2.710   -11.183 1.00 94.46 274 A 1 
ATOM 2195 C CD2 . PHE A 1 274 ? -2.982  2.809   -9.811  1.00 94.62 274 A 1 
ATOM 2196 C CE1 . PHE A 1 274 ? -1.697  3.215   -12.280 1.00 93.94 274 A 1 
ATOM 2197 C CE2 . PHE A 1 274 ? -3.699  3.306   -10.902 1.00 93.97 274 A 1 
ATOM 2198 C CZ  . PHE A 1 274 ? -3.064  3.512   -12.143 1.00 94.13 274 A 1 
ATOM 2199 N N   . ILE A 1 275 ? 1.297   -0.719  -7.917  1.00 95.81 275 A 1 
ATOM 2200 C CA  . ILE A 1 275 ? 2.195   -1.157  -6.852  1.00 95.68 275 A 1 
ATOM 2201 C C   . ILE A 1 275 ? 3.117   0.019   -6.544  1.00 95.11 275 A 1 
ATOM 2202 O O   . ILE A 1 275 ? 3.819   0.517   -7.424  1.00 93.89 275 A 1 
ATOM 2203 C CB  . ILE A 1 275 ? 2.940   -2.455  -7.220  1.00 95.34 275 A 1 
ATOM 2204 C CG1 . ILE A 1 275 ? 1.992   -3.654  -7.463  1.00 93.91 275 A 1 
ATOM 2205 C CG2 . ILE A 1 275 ? 3.891   -2.834  -6.070  1.00 93.78 275 A 1 
ATOM 2206 C CD1 . ILE A 1 275 ? 1.291   -3.679  -8.821  1.00 87.63 275 A 1 
ATOM 2207 N N   . GLY A 1 276 ? 3.044   0.527   -5.316  1.00 93.91 276 A 1 
ATOM 2208 C CA  . GLY A 1 276 ? 3.884   1.627   -4.848  1.00 93.48 276 A 1 
ATOM 2209 C C   . GLY A 1 276 ? 5.289   1.154   -4.494  1.00 93.22 276 A 1 
ATOM 2210 O O   . GLY A 1 276 ? 5.435   0.056   -3.958  1.00 91.58 276 A 1 
ATOM 2211 N N   . PRO A 1 277 ? 6.329   1.965   -4.764  1.00 92.99 277 A 1 
ATOM 2212 C CA  . PRO A 1 277 ? 7.674   1.662   -4.310  1.00 92.54 277 A 1 
ATOM 2213 C C   . PRO A 1 277 ? 7.768   1.746   -2.779  1.00 93.15 277 A 1 
ATOM 2214 O O   . PRO A 1 277 ? 7.015   2.487   -2.147  1.00 92.60 277 A 1 
ATOM 2215 C CB  . PRO A 1 277 ? 8.557   2.701   -5.000  1.00 91.29 277 A 1 
ATOM 2216 C CG  . PRO A 1 277 ? 7.645   3.920   -5.082  1.00 89.92 277 A 1 
ATOM 2217 C CD  . PRO A 1 277 ? 6.278   3.303   -5.345  1.00 91.49 277 A 1 
ATOM 2218 N N   . SER A 1 278 ? 8.703   1.011   -2.191  1.00 93.27 278 A 1 
ATOM 2219 C CA  . SER A 1 278 ? 8.883   0.958   -0.744  1.00 93.58 278 A 1 
ATOM 2220 C C   . SER A 1 278 ? 9.591   2.184   -0.165  1.00 93.64 278 A 1 
ATOM 2221 O O   . SER A 1 278 ? 10.428  2.812   -0.810  1.00 93.00 278 A 1 
ATOM 2222 C CB  . SER A 1 278 ? 9.630   -0.310  -0.342  1.00 93.02 278 A 1 
ATOM 2223 O OG  . SER A 1 278 ? 10.903  -0.377  -0.953  1.00 90.15 278 A 1 
ATOM 2224 N N   . VAL A 1 279 ? 9.309   2.478   1.101   1.00 94.41 279 A 1 
ATOM 2225 C CA  . VAL A 1 279 ? 10.166  3.354   1.914   1.00 94.21 279 A 1 
ATOM 2226 C C   . VAL A 1 279 ? 11.448  2.629   2.321   1.00 93.74 279 A 1 
ATOM 2227 O O   . VAL A 1 279 ? 12.503  3.246   2.429   1.00 92.46 279 A 1 
ATOM 2228 C CB  . VAL A 1 279 ? 9.409   3.837   3.163   1.00 94.17 279 A 1 
ATOM 2229 C CG1 . VAL A 1 279 ? 10.288  4.669   4.110   1.00 92.62 279 A 1 
ATOM 2230 C CG2 . VAL A 1 279 ? 8.202   4.710   2.770   1.00 92.93 279 A 1 
ATOM 2231 N N   . ASP A 1 280 ? 11.344  1.325   2.528   1.00 93.74 280 A 1 
ATOM 2232 C CA  . ASP A 1 280 ? 12.463  0.457   2.876   1.00 92.41 280 A 1 
ATOM 2233 C C   . ASP A 1 280 ? 13.504  0.326   1.742   1.00 91.90 280 A 1 
ATOM 2234 O O   . ASP A 1 280 ? 13.194  0.435   0.558   1.00 87.61 280 A 1 
ATOM 2235 C CB  . ASP A 1 280 ? 11.887  -0.907  3.246   1.00 89.03 280 A 1 
ATOM 2236 C CG  . ASP A 1 280 ? 13.017  -1.883  3.469   1.00 85.03 280 A 1 
ATOM 2237 O OD1 . ASP A 1 280 ? 13.791  -1.673  4.412   1.00 77.50 280 A 1 
ATOM 2238 O OD2 . ASP A 1 280 ? 13.149  -2.791  2.625   1.00 78.06 280 A 1 
ATOM 2239 N N   . THR A 1 281 ? 14.756  0.051   2.122   1.00 90.86 281 A 1 
ATOM 2240 C CA  . THR A 1 281 ? 15.915  -0.002  1.224   1.00 89.40 281 A 1 
ATOM 2241 C C   . THR A 1 281 ? 16.550  -1.386  1.098   1.00 88.25 281 A 1 
ATOM 2242 O O   . THR A 1 281 ? 17.299  -1.607  0.151   1.00 84.15 281 A 1 
ATOM 2243 C CB  . THR A 1 281 ? 16.975  1.017   1.665   1.00 87.80 281 A 1 
ATOM 2244 O OG1 . THR A 1 281 ? 17.345  0.824   3.011   1.00 84.51 281 A 1 
ATOM 2245 C CG2 . THR A 1 281 ? 16.472  2.440   1.555   1.00 82.60 281 A 1 
ATOM 2246 N N   . TRP A 1 282 ? 16.228  -2.339  1.962   1.00 87.37 282 A 1 
ATOM 2247 C CA  . TRP A 1 282 ? 16.891  -3.644  2.061   1.00 84.06 282 A 1 
ATOM 2248 C C   . TRP A 1 282 ? 16.993  -4.392  0.732   1.00 82.52 282 A 1 
ATOM 2249 O O   . TRP A 1 282 ? 18.022  -4.982  0.418   1.00 75.00 282 A 1 
ATOM 2250 C CB  . TRP A 1 282 ? 16.125  -4.518  3.053   1.00 79.35 282 A 1 
ATOM 2251 C CG  . TRP A 1 282 ? 16.634  -5.909  3.293   1.00 74.38 282 A 1 
ATOM 2252 C CD1 . TRP A 1 282 ? 16.823  -6.873  2.372   1.00 65.48 282 A 1 
ATOM 2253 C CD2 . TRP A 1 282 ? 16.988  -6.531  4.557   1.00 68.80 282 A 1 
ATOM 2254 N NE1 . TRP A 1 282 ? 17.261  -8.023  2.961   1.00 59.86 282 A 1 
ATOM 2255 C CE2 . TRP A 1 282 ? 17.364  -7.882  4.318   1.00 63.58 282 A 1 
ATOM 2256 C CE3 . TRP A 1 282 ? 17.001  -6.086  5.884   1.00 57.52 282 A 1 
ATOM 2257 C CZ2 . TRP A 1 282 ? 17.724  -8.756  5.349   1.00 58.55 282 A 1 
ATOM 2258 C CZ3 . TRP A 1 282 ? 17.358  -6.943  6.925   1.00 55.17 282 A 1 
ATOM 2259 C CH2 . TRP A 1 282 ? 17.714  -8.270  6.659   1.00 54.69 282 A 1 
ATOM 2260 N N   . LEU A 1 283 ? 15.939  -4.408  -0.063  1.00 82.84 283 A 1 
ATOM 2261 C CA  . LEU A 1 283 ? 15.952  -5.146  -1.323  1.00 80.95 283 A 1 
ATOM 2262 C C   . LEU A 1 283 ? 16.750  -4.431  -2.422  1.00 81.50 283 A 1 
ATOM 2263 O O   . LEU A 1 283 ? 16.561  -4.725  -3.602  1.00 76.26 283 A 1 
ATOM 2264 C CB  . LEU A 1 283 ? 14.513  -5.514  -1.718  1.00 77.14 283 A 1 
ATOM 2265 C CG  . LEU A 1 283 ? 13.809  -6.494  -0.765  1.00 73.54 283 A 1 
ATOM 2266 C CD1 . LEU A 1 283 ? 12.384  -6.764  -1.257  1.00 70.86 283 A 1 
ATOM 2267 C CD2 . LEU A 1 283 ? 14.518  -7.841  -0.660  1.00 70.76 283 A 1 
ATOM 2268 N N   . GLY A 1 284 ? 17.635  -3.511  -2.081  1.00 84.14 284 A 1 
ATOM 2269 C CA  . GLY A 1 284 ? 18.439  -2.767  -3.033  1.00 83.89 284 A 1 
ATOM 2270 C C   . GLY A 1 284 ? 17.583  -1.827  -3.878  1.00 85.45 284 A 1 
ATOM 2271 O O   . GLY A 1 284 ? 17.708  -1.825  -5.096  1.00 82.28 284 A 1 
ATOM 2272 N N   . THR A 1 285 ? 16.672  -1.094  -3.241  1.00 86.84 285 A 1 
ATOM 2273 C CA  . THR A 1 285 ? 15.880  -0.030  -3.867  1.00 87.40 285 A 1 
ATOM 2274 C C   . THR A 1 285 ? 16.046  1.267   -3.097  1.00 88.97 285 A 1 
ATOM 2275 O O   . THR A 1 285 ? 16.112  1.268   -1.871  1.00 87.28 285 A 1 
ATOM 2276 C CB  . THR A 1 285 ? 14.390  -0.387  -3.994  1.00 84.55 285 A 1 
ATOM 2277 O OG1 . THR A 1 285 ? 13.861  -0.912  -2.796  1.00 75.95 285 A 1 
ATOM 2278 C CG2 . THR A 1 285 ? 14.166  -1.442  -5.063  1.00 74.71 285 A 1 
ATOM 2279 N N   . SER A 1 286 ? 16.110  2.381   -3.816  1.00 88.55 286 A 1 
ATOM 2280 C CA  . SER A 1 286 ? 16.119  3.697   -3.189  1.00 89.24 286 A 1 
ATOM 2281 C C   . SER A 1 286 ? 14.787  3.959   -2.478  1.00 90.36 286 A 1 
ATOM 2282 O O   . SER A 1 286 ? 13.740  3.602   -3.018  1.00 89.74 286 A 1 
ATOM 2283 C CB  . SER A 1 286 ? 16.383  4.786   -4.226  1.00 87.55 286 A 1 
ATOM 2284 O OG  . SER A 1 286 ? 17.695  4.657   -4.738  1.00 83.72 286 A 1 
ATOM 2285 N N   . PRO A 1 287 ? 14.787  4.577   -1.288  1.00 91.50 287 A 1 
ATOM 2286 C CA  . PRO A 1 287 ? 13.558  4.852   -0.560  1.00 92.01 287 A 1 
ATOM 2287 C C   . PRO A 1 287 ? 12.677  5.806   -1.367  1.00 92.28 287 A 1 
ATOM 2288 O O   . PRO A 1 287 ? 13.133  6.866   -1.807  1.00 91.08 287 A 1 
ATOM 2289 C CB  . PRO A 1 287 ? 13.991  5.450   0.769   1.00 91.08 287 A 1 
ATOM 2290 C CG  . PRO A 1 287 ? 15.338  6.095   0.438   1.00 88.41 287 A 1 
ATOM 2291 C CD  . PRO A 1 287 ? 15.921  5.159   -0.618  1.00 90.92 287 A 1 
ATOM 2292 N N   . SER A 1 288 ? 11.418  5.432   -1.564  1.00 92.01 288 A 1 
ATOM 2293 C CA  . SER A 1 288 ? 10.503  6.179   -2.409  1.00 91.93 288 A 1 
ATOM 2294 C C   . SER A 1 288 ? 9.090   6.181   -1.836  1.00 92.92 288 A 1 
ATOM 2295 O O   . SER A 1 288 ? 8.659   5.265   -1.150  1.00 92.38 288 A 1 
ATOM 2296 C CB  . SER A 1 288 ? 10.503  5.613   -3.828  1.00 89.70 288 A 1 
ATOM 2297 O OG  . SER A 1 288 ? 11.753  5.848   -4.437  1.00 76.78 288 A 1 
ATOM 2298 N N   . ILE A 1 289 ? 8.354   7.236   -2.146  1.00 92.27 289 A 1 
ATOM 2299 C CA  . ILE A 1 289 ? 6.938   7.383   -1.823  1.00 92.35 289 A 1 
ATOM 2300 C C   . ILE A 1 289 ? 6.196   7.928   -3.030  1.00 92.48 289 A 1 
ATOM 2301 O O   . ILE A 1 289 ? 6.773   8.620   -3.869  1.00 91.38 289 A 1 
ATOM 2302 C CB  . ILE A 1 289 ? 6.713   8.283   -0.588  1.00 91.13 289 A 1 
ATOM 2303 C CG1 . ILE A 1 289 ? 7.312   9.689   -0.795  1.00 85.93 289 A 1 
ATOM 2304 C CG2 . ILE A 1 289 ? 7.276   7.582   0.651   1.00 84.92 289 A 1 
ATOM 2305 C CD1 . ILE A 1 289 ? 6.940   10.675  0.298   1.00 84.04 289 A 1 
ATOM 2306 N N   . ARG A 1 290 ? 4.896   7.663   -3.093  1.00 93.48 290 A 1 
ATOM 2307 C CA  . ARG A 1 290 ? 4.059   8.084   -4.208  1.00 93.65 290 A 1 
ATOM 2308 C C   . ARG A 1 290 ? 2.992   9.071   -3.762  1.00 93.93 290 A 1 
ATOM 2309 O O   . ARG A 1 290 ? 2.419   8.946   -2.693  1.00 93.63 290 A 1 
ATOM 2310 C CB  . ARG A 1 290 ? 3.509   6.831   -4.901  1.00 92.96 290 A 1 
ATOM 2311 C CG  . ARG A 1 290 ? 2.721   7.165   -6.162  1.00 90.91 290 A 1 
ATOM 2312 C CD  . ARG A 1 290 ? 2.288   5.887   -6.885  1.00 89.54 290 A 1 
ATOM 2313 N NE  . ARG A 1 290 ? 3.394   5.231   -7.589  1.00 87.18 290 A 1 
ATOM 2314 C CZ  . ARG A 1 290 ? 3.359   4.013   -8.086  1.00 87.34 290 A 1 
ATOM 2315 N NH1 . ARG A 1 290 ? 2.341   3.228   -7.927  1.00 80.92 290 A 1 
ATOM 2316 N NH2 . ARG A 1 290 ? 4.347   3.538   -8.771  1.00 81.64 290 A 1 
ATOM 2317 N N   . LYS A 1 291 ? 2.693   10.041  -4.633  1.00 91.88 291 A 1 
ATOM 2318 C CA  . LYS A 1 291 ? 1.548   10.948  -4.494  1.00 91.77 291 A 1 
ATOM 2319 C C   . LYS A 1 291 ? 0.681   10.865  -5.739  1.00 91.56 291 A 1 
ATOM 2320 O O   . LYS A 1 291 ? 1.200   10.967  -6.846  1.00 90.94 291 A 1 
ATOM 2321 C CB  . LYS A 1 291 ? 2.060   12.368  -4.233  1.00 90.52 291 A 1 
ATOM 2322 C CG  . LYS A 1 291 ? 0.967   13.306  -3.719  1.00 88.90 291 A 1 
ATOM 2323 C CD  . LYS A 1 291 ? 1.543   14.716  -3.520  1.00 87.44 291 A 1 
ATOM 2324 C CE  . LYS A 1 291 ? 0.495   15.630  -2.902  1.00 81.45 291 A 1 
ATOM 2325 N NZ  . LYS A 1 291 ? 0.886   17.055  -2.949  1.00 77.63 291 A 1 
ATOM 2326 N N   . TYR A 1 292 ? -0.623  10.694  -5.566  1.00 92.89 292 A 1 
ATOM 2327 C CA  . TYR A 1 292 ? -1.607  10.672  -6.648  1.00 92.62 292 A 1 
ATOM 2328 C C   . TYR A 1 292 ? -2.340  12.005  -6.718  1.00 92.37 292 A 1 
ATOM 2329 O O   . TYR A 1 292 ? -2.764  12.520  -5.684  1.00 91.36 292 A 1 
ATOM 2330 C CB  . TYR A 1 292 ? -2.609  9.537   -6.437  1.00 93.23 292 A 1 
ATOM 2331 C CG  . TYR A 1 292 ? -1.987  8.158   -6.470  1.00 93.83 292 A 1 
ATOM 2332 C CD1 . TYR A 1 292 ? -1.918  7.445   -7.685  1.00 91.75 292 A 1 
ATOM 2333 C CD2 . TYR A 1 292 ? -1.477  7.576   -5.288  1.00 92.28 292 A 1 
ATOM 2334 C CE1 . TYR A 1 292 ? -1.339  6.163   -7.723  1.00 91.28 292 A 1 
ATOM 2335 C CE2 . TYR A 1 292 ? -0.890  6.299   -5.328  1.00 91.87 292 A 1 
ATOM 2336 C CZ  . TYR A 1 292 ? -0.825  5.589   -6.541  1.00 93.16 292 A 1 
ATOM 2337 O OH  . TYR A 1 292 ? -0.268  4.358   -6.576  1.00 92.80 292 A 1 
ATOM 2338 N N   . ASP A 1 293 ? -2.571  12.512  -7.933  1.00 90.47 293 A 1 
ATOM 2339 C CA  . ASP A 1 293 ? -3.668  13.425  -8.202  1.00 90.29 293 A 1 
ATOM 2340 C C   . ASP A 1 293 ? -4.921  12.587  -8.495  1.00 90.74 293 A 1 
ATOM 2341 O O   . ASP A 1 293 ? -5.060  11.961  -9.548  1.00 90.17 293 A 1 
ATOM 2342 C CB  . ASP A 1 293 ? -3.326  14.406  -9.329  1.00 89.34 293 A 1 
ATOM 2343 C CG  . ASP A 1 293 ? -4.443  15.423  -9.614  1.00 88.44 293 A 1 
ATOM 2344 O OD1 . ASP A 1 293 ? -5.540  15.306  -9.014  1.00 85.00 293 A 1 
ATOM 2345 O OD2 . ASP A 1 293 ? -4.218  16.302  -10.466 1.00 83.15 293 A 1 
ATOM 2346 N N   . VAL A 1 294 ? -5.833  12.534  -7.529  1.00 90.14 294 A 1 
ATOM 2347 C CA  . VAL A 1 294 ? -7.077  11.768  -7.622  1.00 90.17 294 A 1 
ATOM 2348 C C   . VAL A 1 294 ? -8.149  12.542  -8.393  1.00 89.17 294 A 1 
ATOM 2349 O O   . VAL A 1 294 ? -9.080  11.950  -8.945  1.00 86.96 294 A 1 
ATOM 2350 C CB  . VAL A 1 294 ? -7.569  11.371  -6.213  1.00 90.93 294 A 1 
ATOM 2351 C CG1 . VAL A 1 294 ? -8.839  10.517  -6.253  1.00 88.50 294 A 1 
ATOM 2352 C CG2 . VAL A 1 294 ? -6.500  10.573  -5.455  1.00 88.21 294 A 1 
ATOM 2353 N N   . GLY A 1 295 ? -8.035  13.866  -8.459  1.00 87.96 295 A 1 
ATOM 2354 C CA  . GLY A 1 295 ? -9.071  14.727  -9.007  1.00 86.94 295 A 1 
ATOM 2355 C C   . GLY A 1 295 ? -10.318 14.766  -8.104  1.00 87.25 295 A 1 
ATOM 2356 O O   . GLY A 1 295 ? -10.222 14.798  -6.882  1.00 83.90 295 A 1 
ATOM 2357 N N   . ASN A 1 296 ? -11.501 14.783  -8.720  1.00 85.94 296 A 1 
ATOM 2358 C CA  . ASN A 1 296 ? -12.779 14.978  -8.025  1.00 85.82 296 A 1 
ATOM 2359 C C   . ASN A 1 296 ? -13.677 13.725  -7.967  1.00 86.67 296 A 1 
ATOM 2360 O O   . ASN A 1 296 ? -14.862 13.832  -7.655  1.00 82.86 296 A 1 
ATOM 2361 C CB  . ASN A 1 296 ? -13.491 16.193  -8.648  1.00 82.65 296 A 1 
ATOM 2362 C CG  . ASN A 1 296 ? -13.876 15.988  -10.094 1.00 80.73 296 A 1 
ATOM 2363 O OD1 . ASN A 1 296 ? -13.902 14.897  -10.636 1.00 73.79 296 A 1 
ATOM 2364 N ND2 . ASN A 1 296 ? -14.173 17.043  -10.819 1.00 75.77 296 A 1 
ATOM 2365 N N   . GLY A 1 297 ? -13.151 12.552  -8.338  1.00 82.60 297 A 1 
ATOM 2366 C CA  . GLY A 1 297 ? -13.867 11.274  -8.306  1.00 82.43 297 A 1 
ATOM 2367 C C   . GLY A 1 297 ? -14.777 10.994  -9.509  1.00 84.90 297 A 1 
ATOM 2368 O O   . GLY A 1 297 ? -15.357 9.912   -9.582  1.00 82.10 297 A 1 
ATOM 2369 N N   . GLN A 1 298 ? -14.927 11.917  -10.477 1.00 78.51 298 A 1 
ATOM 2370 C CA  . GLN A 1 298 ? -15.819 11.744  -11.635 1.00 77.90 298 A 1 
ATOM 2371 C C   . GLN A 1 298 ? -15.207 10.947  -12.811 1.00 76.45 298 A 1 
ATOM 2372 O O   . GLN A 1 298 ? -15.903 10.644  -13.774 1.00 70.85 298 A 1 
ATOM 2373 C CB  . GLN A 1 298 ? -16.320 13.110  -12.137 1.00 76.66 298 A 1 
ATOM 2374 C CG  . GLN A 1 298 ? -17.197 13.817  -11.106 1.00 72.81 298 A 1 
ATOM 2375 C CD  . GLN A 1 298 ? -17.843 15.074  -11.683 1.00 67.76 298 A 1 
ATOM 2376 O OE1 . GLN A 1 298 ? -17.194 16.013  -12.117 1.00 62.97 298 A 1 
ATOM 2377 N NE2 . GLN A 1 298 ? -19.158 15.148  -11.705 1.00 61.35 298 A 1 
ATOM 2378 N N   . GLY A 1 299 ? -13.921 10.628  -12.758 1.00 76.61 299 A 1 
ATOM 2379 C CA  . GLY A 1 299 ? -13.207 9.907   -13.810 1.00 77.86 299 A 1 
ATOM 2380 C C   . GLY A 1 299 ? -12.052 9.095   -13.236 1.00 82.20 299 A 1 
ATOM 2381 O O   . GLY A 1 299 ? -12.060 8.776   -12.048 1.00 78.51 299 A 1 
ATOM 2382 N N   . TYR A 1 300 ? -11.083 8.763   -14.071 1.00 77.82 300 A 1 
ATOM 2383 C CA  . TYR A 1 300 ? -9.838  8.161   -13.600 1.00 80.28 300 A 1 
ATOM 2384 C C   . TYR A 1 300 ? -9.003  9.170   -12.812 1.00 82.18 300 A 1 
ATOM 2385 O O   . TYR A 1 300 ? -9.135  10.383  -12.994 1.00 80.17 300 A 1 
ATOM 2386 C CB  . TYR A 1 300 ? -9.064  7.578   -14.785 1.00 79.69 300 A 1 
ATOM 2387 C CG  . TYR A 1 300 ? -9.819  6.477   -15.501 1.00 80.66 300 A 1 
ATOM 2388 C CD1 . TYR A 1 300 ? -9.954  5.215   -14.897 1.00 76.84 300 A 1 
ATOM 2389 C CD2 . TYR A 1 300 ? -10.417 6.721   -16.761 1.00 76.89 300 A 1 
ATOM 2390 C CE1 . TYR A 1 300 ? -10.673 4.197   -15.544 1.00 72.12 300 A 1 
ATOM 2391 C CE2 . TYR A 1 300 ? -11.136 5.699   -17.411 1.00 74.18 300 A 1 
ATOM 2392 C CZ  . TYR A 1 300 ? -11.264 4.435   -16.802 1.00 77.50 300 A 1 
ATOM 2393 O OH  . TYR A 1 300 ? -11.954 3.460   -17.428 1.00 74.56 300 A 1 
ATOM 2394 N N   . MET A 1 301 ? -8.126  8.666   -11.953 1.00 76.28 301 A 1 
ATOM 2395 C CA  . MET A 1 301 ? -7.074  9.477   -11.333 1.00 77.60 301 A 1 
ATOM 2396 C C   . MET A 1 301 ? -6.203  10.115  -12.420 1.00 79.47 301 A 1 
ATOM 2397 O O   . MET A 1 301 ? -6.031  9.535   -13.498 1.00 82.03 301 A 1 
ATOM 2398 C CB  . MET A 1 301 ? -6.222  8.626   -10.380 1.00 79.55 301 A 1 
ATOM 2399 C CG  . MET A 1 301 ? -7.042  8.017   -9.240  1.00 80.78 301 A 1 
ATOM 2400 S SD  . MET A 1 301 ? -6.050  7.162   -7.992  1.00 77.37 301 A 1 
ATOM 2401 C CE  . MET A 1 301 ? -5.582  5.662   -8.875  1.00 67.60 301 A 1 
ATOM 2402 N N   . LYS A 1 302 ? -5.651  11.301  -12.164 1.00 75.94 302 A 1 
ATOM 2403 C CA  . LYS A 1 302 ? -4.977  12.098  -13.196 1.00 74.90 302 A 1 
ATOM 2404 C C   . LYS A 1 302 ? -3.529  11.683  -13.386 1.00 76.76 302 A 1 
ATOM 2405 O O   . LYS A 1 302 ? -3.113  11.423  -14.506 1.00 77.12 302 A 1 
ATOM 2406 C CB  . LYS A 1 302 ? -5.105  13.598  -12.883 1.00 75.40 302 A 1 
ATOM 2407 C CG  . LYS A 1 302 ? -6.555  14.095  -12.841 1.00 71.17 302 A 1 
ATOM 2408 C CD  . LYS A 1 302 ? -7.261  13.807  -14.160 1.00 63.95 302 A 1 
ATOM 2409 C CE  . LYS A 1 302 ? -8.698  14.286  -14.184 1.00 58.56 302 A 1 
ATOM 2410 N NZ  . LYS A 1 302 ? -9.357  13.760  -15.418 1.00 48.79 302 A 1 
ATOM 2411 N N   . GLU A 1 303 ? -2.792  11.603  -12.310 1.00 69.82 303 A 1 
ATOM 2412 C CA  . GLU A 1 303 ? -1.348  11.376  -12.344 1.00 72.19 303 A 1 
ATOM 2413 C C   . GLU A 1 303 ? -0.894  10.711  -11.049 1.00 70.45 303 A 1 
ATOM 2414 O O   . GLU A 1 303 ? -1.567  10.802  -10.021 1.00 70.98 303 A 1 
ATOM 2415 C CB  . GLU A 1 303 ? -0.647  12.735  -12.583 1.00 69.86 303 A 1 
ATOM 2416 C CG  . GLU A 1 303 ? 0.876   12.623  -12.674 1.00 67.07 303 A 1 
ATOM 2417 C CD  . GLU A 1 303 ? 1.599   13.910  -13.077 1.00 66.20 303 A 1 
ATOM 2418 O OE1 . GLU A 1 303 ? 2.715   13.772  -13.636 1.00 55.87 303 A 1 
ATOM 2419 O OE2 . GLU A 1 303 ? 1.124   15.018  -12.781 1.00 64.27 303 A 1 
ATOM 2420 N N   . PHE A 1 304 ? 0.270   10.064  -11.078 1.00 78.95 304 A 1 
ATOM 2421 C CA  . PHE A 1 304 ? 1.071   9.839   -9.884  1.00 75.85 304 A 1 
ATOM 2422 C C   . PHE A 1 304 ? 2.474   10.433  -10.050 1.00 74.96 304 A 1 
ATOM 2423 O O   . PHE A 1 304 ? 2.996   10.547  -11.161 1.00 76.12 304 A 1 
ATOM 2424 C CB  . PHE A 1 304 ? 1.098   8.357   -9.495  1.00 76.52 304 A 1 
ATOM 2425 C CG  . PHE A 1 304 ? 1.861   7.461   -10.447 1.00 75.39 304 A 1 
ATOM 2426 C CD1 . PHE A 1 304 ? 1.171   6.603   -11.329 1.00 69.62 304 A 1 
ATOM 2427 C CD2 . PHE A 1 304 ? 3.266   7.453   -10.449 1.00 70.77 304 A 1 
ATOM 2428 C CE1 . PHE A 1 304 ? 1.869   5.764   -12.198 1.00 61.84 304 A 1 
ATOM 2429 C CE2 . PHE A 1 304 ? 3.972   6.621   -11.332 1.00 65.19 304 A 1 
ATOM 2430 C CZ  . PHE A 1 304 ? 3.277   5.771   -12.205 1.00 67.11 304 A 1 
ATOM 2431 N N   . LYS A 1 305 ? 3.090   10.784  -8.933  1.00 78.68 305 A 1 
ATOM 2432 C CA  . LYS A 1 305 ? 4.485   11.208  -8.821  1.00 77.19 305 A 1 
ATOM 2433 C C   . LYS A 1 305 ? 5.187   10.351  -7.795  1.00 77.51 305 A 1 
ATOM 2434 O O   . LYS A 1 305 ? 4.727   10.274  -6.652  1.00 79.28 305 A 1 
ATOM 2435 C CB  . LYS A 1 305 ? 4.573   12.697  -8.463  1.00 76.14 305 A 1 
ATOM 2436 C CG  . LYS A 1 305 ? 3.961   13.564  -9.568  1.00 71.95 305 A 1 
ATOM 2437 C CD  . LYS A 1 305 ? 4.038   15.055  -9.260  1.00 67.78 305 A 1 
ATOM 2438 C CE  . LYS A 1 305 ? 3.337   15.760  -10.428 1.00 63.52 305 A 1 
ATOM 2439 N NZ  . LYS A 1 305 ? 3.188   17.220  -10.223 1.00 55.16 305 A 1 
ATOM 2440 N N   . ASN A 1 306 ? 6.287   9.731   -8.186  1.00 74.03 306 A 1 
ATOM 2441 C CA  . ASN A 1 306 ? 7.186   9.065   -7.261  1.00 71.99 306 A 1 
ATOM 2442 C C   . ASN A 1 306 ? 8.278   10.044  -6.850  1.00 69.59 306 A 1 
ATOM 2443 O O   . ASN A 1 306 ? 8.979   10.603  -7.689  1.00 67.84 306 A 1 
ATOM 2444 C CB  . ASN A 1 306 ? 7.768   7.793   -7.872  1.00 70.34 306 A 1 
ATOM 2445 C CG  . ASN A 1 306 ? 6.740   6.693   -8.030  1.00 65.36 306 A 1 
ATOM 2446 O OD1 . ASN A 1 306 ? 5.700   6.646   -7.381  1.00 60.50 306 A 1 
ATOM 2447 N ND2 . ASN A 1 306 ? 7.009   5.756   -8.906  1.00 59.43 306 A 1 
ATOM 2448 N N   . TYR A 1 307 ? 8.409   10.267  -5.553  1.00 69.50 307 A 1 
ATOM 2449 C CA  . TYR A 1 307 ? 9.444   11.110  -4.992  1.00 65.22 307 A 1 
ATOM 2450 C C   . TYR A 1 307 ? 10.627  10.232  -4.578  1.00 62.88 307 A 1 
ATOM 2451 O O   . TYR A 1 307 ? 10.437  9.277   -3.830  1.00 57.24 307 A 1 
ATOM 2452 C CB  . TYR A 1 307 ? 8.875   11.937  -3.847  1.00 61.62 307 A 1 
ATOM 2453 C CG  . TYR A 1 307 ? 7.873   12.986  -4.297  1.00 58.17 307 A 1 
ATOM 2454 C CD1 . TYR A 1 307 ? 8.315   14.254  -4.708  1.00 53.71 307 A 1 
ATOM 2455 C CD2 . TYR A 1 307 ? 6.496   12.686  -4.314  1.00 54.00 307 A 1 
ATOM 2456 C CE1 . TYR A 1 307 ? 7.391   15.237  -5.104  1.00 46.72 307 A 1 
ATOM 2457 C CE2 . TYR A 1 307 ? 5.570   13.669  -4.718  1.00 46.79 307 A 1 
ATOM 2458 C CZ  . TYR A 1 307 ? 6.011   14.950  -5.106  1.00 47.44 307 A 1 
ATOM 2459 O OH  . TYR A 1 307 ? 5.106   15.910  -5.479  1.00 46.38 307 A 1 
ATOM 2460 N N   . PHE A 1 308 ? 11.806  10.521  -5.072  1.00 59.95 308 A 1 
ATOM 2461 C CA  . PHE A 1 308 ? 12.295  11.743  -5.739  1.00 55.90 308 A 1 
ATOM 2462 C C   . PHE A 1 308 ? 12.562  11.587  -7.254  1.00 58.37 308 A 1 
ATOM 2463 O O   . PHE A 1 308 ? 13.480  12.211  -7.776  1.00 52.05 308 A 1 
ATOM 2464 C CB  . PHE A 1 308 ? 13.555  12.214  -4.997  1.00 47.58 308 A 1 
ATOM 2465 C CG  . PHE A 1 308 ? 13.320  12.588  -3.558  1.00 44.06 308 A 1 
ATOM 2466 C CD1 . PHE A 1 308 ? 12.963  13.918  -3.238  1.00 39.28 308 A 1 
ATOM 2467 C CD2 . PHE A 1 308 ? 13.431  11.638  -2.534  1.00 39.89 308 A 1 
ATOM 2468 C CE1 . PHE A 1 308 ? 12.738  14.282  -1.905  1.00 33.50 308 A 1 
ATOM 2469 C CE2 . PHE A 1 308 ? 13.195  12.000  -1.197  1.00 34.00 308 A 1 
ATOM 2470 C CZ  . PHE A 1 308 ? 12.852  13.320  -0.892  1.00 33.83 308 A 1 
ATOM 2471 N N   . ASN A 1 309 ? 11.771  10.779  -7.949  1.00 69.35 309 A 1 
ATOM 2472 C CA  . ASN A 1 309 ? 12.127  10.283  -9.280  1.00 67.41 309 A 1 
ATOM 2473 C C   . ASN A 1 309 ? 11.358  10.983  -10.416 1.00 70.62 309 A 1 
ATOM 2474 O O   . ASN A 1 309 ? 11.913  11.835  -11.097 1.00 63.91 309 A 1 
ATOM 2475 C CB  . ASN A 1 309 ? 11.985  8.753   -9.303  1.00 58.45 309 A 1 
ATOM 2476 C CG  . ASN A 1 309 ? 12.709  8.028   -8.184  1.00 51.88 309 A 1 
ATOM 2477 O OD1 . ASN A 1 309 ? 13.295  8.590   -7.272  1.00 47.20 309 A 1 
ATOM 2478 N ND2 . ASN A 1 309 ? 12.623  6.729   -8.156  1.00 46.82 309 A 1 
ATOM 2479 N N   . TYR A 1 310 ? 10.077  10.632  -10.653 1.00 73.55 310 A 1 
ATOM 2480 C CA  . TYR A 1 310 ? 9.355   11.047  -11.853 1.00 77.59 310 A 1 
ATOM 2481 C C   . TYR A 1 310 ? 7.836   11.184  -11.644 1.00 80.46 310 A 1 
ATOM 2482 O O   . TYR A 1 310 ? 7.271   10.689  -10.677 1.00 76.97 310 A 1 
ATOM 2483 C CB  . TYR A 1 310 ? 9.659   10.061  -12.979 1.00 74.57 310 A 1 
ATOM 2484 C CG  . TYR A 1 310 ? 8.927   8.736   -12.866 1.00 74.51 310 A 1 
ATOM 2485 C CD1 . TYR A 1 310 ? 9.403   7.711   -12.014 1.00 70.42 310 A 1 
ATOM 2486 C CD2 . TYR A 1 310 ? 7.760   8.530   -13.614 1.00 70.11 310 A 1 
ATOM 2487 C CE1 . TYR A 1 310 ? 8.714   6.497   -11.922 1.00 63.24 310 A 1 
ATOM 2488 C CE2 . TYR A 1 310 ? 7.066   7.310   -13.524 1.00 66.34 310 A 1 
ATOM 2489 C CZ  . TYR A 1 310 ? 7.542   6.292   -12.679 1.00 68.16 310 A 1 
ATOM 2490 O OH  . TYR A 1 310 ? 6.862   5.121   -12.617 1.00 66.48 310 A 1 
ATOM 2491 N N   . GLY A 1 311 ? 7.172   11.838  -12.621 1.00 78.36 311 A 1 
ATOM 2492 C CA  . GLY A 1 311 ? 5.717   11.856  -12.747 1.00 80.60 311 A 1 
ATOM 2493 C C   . GLY A 1 311 ? 5.241   11.045  -13.954 1.00 83.30 311 A 1 
ATOM 2494 O O   . GLY A 1 311 ? 5.868   11.091  -15.018 1.00 81.61 311 A 1 
ATOM 2495 N N   . SER A 1 312 ? 4.118   10.332  -13.846 1.00 78.01 312 A 1 
ATOM 2496 C CA  . SER A 1 312 ? 3.605   9.479   -14.922 1.00 78.32 312 A 1 
ATOM 2497 C C   . SER A 1 312 ? 3.269   10.240  -16.207 1.00 80.68 312 A 1 
ATOM 2498 O O   . SER A 1 312 ? 3.464   9.729   -17.310 1.00 80.65 312 A 1 
ATOM 2499 C CB  . SER A 1 312 ? 2.374   8.707   -14.432 1.00 78.34 312 A 1 
ATOM 2500 O OG  . SER A 1 312 ? 1.336   9.578   -14.035 1.00 81.38 312 A 1 
ATOM 2501 N N   . SER A 1 313 ? 2.815   11.487  -16.089 1.00 77.82 313 A 1 
ATOM 2502 C CA  . SER A 1 313 ? 2.544   12.360  -17.241 1.00 77.85 313 A 1 
ATOM 2503 C C   . SER A 1 313 ? 3.846   12.836  -17.891 1.00 79.49 313 A 1 
ATOM 2504 O O   . SER A 1 313 ? 4.003   12.705  -19.101 1.00 80.36 313 A 1 
ATOM 2505 C CB  . SER A 1 313 ? 1.686   13.541  -16.804 1.00 76.98 313 A 1 
ATOM 2506 O OG  . SER A 1 313 ? 1.391   14.382  -17.904 1.00 67.15 313 A 1 
ATOM 2507 N N   . SER A 1 314 ? 4.791   13.355  -17.115 1.00 81.84 314 A 1 
ATOM 2508 C CA  . SER A 1 314 ? 6.040   13.908  -17.642 1.00 81.67 314 A 1 
ATOM 2509 C C   . SER A 1 314 ? 6.967   12.846  -18.241 1.00 83.35 314 A 1 
ATOM 2510 O O   . SER A 1 314 ? 7.613   13.108  -19.245 1.00 81.39 314 A 1 
ATOM 2511 C CB  . SER A 1 314 ? 6.784   14.701  -16.564 1.00 78.79 314 A 1 
ATOM 2512 O OG  . SER A 1 314 ? 7.052   13.915  -15.416 1.00 72.30 314 A 1 
ATOM 2513 N N   . GLU A 1 315 ? 7.009   11.645  -17.653 1.00 85.73 315 A 1 
ATOM 2514 C CA  . GLU A 1 315 ? 7.920   10.579  -18.089 1.00 86.43 315 A 1 
ATOM 2515 C C   . GLU A 1 315 ? 7.342   9.731   -19.225 1.00 87.75 315 A 1 
ATOM 2516 O O   . GLU A 1 315 ? 8.045   9.407   -20.180 1.00 84.50 315 A 1 
ATOM 2517 C CB  . GLU A 1 315 ? 8.285   9.702   -16.884 1.00 83.69 315 A 1 
ATOM 2518 C CG  . GLU A 1 315 ? 9.517   8.817   -17.149 1.00 78.47 315 A 1 
ATOM 2519 C CD  . GLU A 1 315 ? 10.770  9.653   -17.474 1.00 79.21 315 A 1 
ATOM 2520 O OE1 . GLU A 1 315 ? 11.536  9.266   -18.394 1.00 72.41 315 A 1 
ATOM 2521 O OE2 . GLU A 1 315 ? 10.940  10.731  -16.866 1.00 72.88 315 A 1 
ATOM 2522 N N   . TYR A 1 316 ? 6.051   9.397   -19.149 1.00 89.39 316 A 1 
ATOM 2523 C CA  . TYR A 1 316 ? 5.417   8.465   -20.086 1.00 90.56 316 A 1 
ATOM 2524 C C   . TYR A 1 316 ? 4.398   9.116   -21.024 1.00 92.28 316 A 1 
ATOM 2525 O O   . TYR A 1 316 ? 3.909   8.461   -21.951 1.00 91.12 316 A 1 
ATOM 2526 C CB  . TYR A 1 316 ? 4.810   7.297   -19.306 1.00 90.40 316 A 1 
ATOM 2527 C CG  . TYR A 1 316 ? 5.778   6.559   -18.391 1.00 89.92 316 A 1 
ATOM 2528 C CD1 . TYR A 1 316 ? 7.039   6.154   -18.874 1.00 86.90 316 A 1 
ATOM 2529 C CD2 . TYR A 1 316 ? 5.412   6.271   -17.067 1.00 87.62 316 A 1 
ATOM 2530 C CE1 . TYR A 1 316 ? 7.927   5.462   -18.029 1.00 85.51 316 A 1 
ATOM 2531 C CE2 . TYR A 1 316 ? 6.291   5.571   -16.223 1.00 85.63 316 A 1 
ATOM 2532 C CZ  . TYR A 1 316 ? 7.554   5.166   -16.701 1.00 87.10 316 A 1 
ATOM 2533 O OH  . TYR A 1 316 ? 8.411   4.503   -15.900 1.00 85.26 316 A 1 
ATOM 2534 N N   . GLY A 1 317 ? 4.088   10.393  -20.834 1.00 88.52 317 A 1 
ATOM 2535 C CA  . GLY A 1 317 ? 3.072   11.112  -21.600 1.00 88.79 317 A 1 
ATOM 2536 C C   . GLY A 1 317 ? 1.642   10.658  -21.324 1.00 90.60 317 A 1 
ATOM 2537 O O   . GLY A 1 317 ? 0.784   10.814  -22.191 1.00 88.49 317 A 1 
ATOM 2538 N N   . LEU A 1 318 ? 1.366   10.071  -20.159 1.00 87.76 318 A 1 
ATOM 2539 C CA  . LEU A 1 318 ? 0.028   9.631   -19.777 1.00 88.03 318 A 1 
ATOM 2540 C C   . LEU A 1 318 ? -0.875  10.842  -19.508 1.00 88.20 318 A 1 
ATOM 2541 O O   . LEU A 1 318 ? -0.474  11.782  -18.831 1.00 87.53 318 A 1 
ATOM 2542 C CB  . LEU A 1 318 ? 0.078   8.716   -18.541 1.00 87.98 318 A 1 
ATOM 2543 C CG  . LEU A 1 318 ? 0.919   7.437   -18.698 1.00 87.94 318 A 1 
ATOM 2544 C CD1 . LEU A 1 318 ? 0.877   6.633   -17.401 1.00 82.81 318 A 1 
ATOM 2545 C CD2 . LEU A 1 318 ? 0.423   6.542   -19.821 1.00 83.64 318 A 1 
ATOM 2546 N N   . LYS A 1 319 ? -2.105  10.794  -20.029 1.00 89.11 319 A 1 
ATOM 2547 C CA  . LYS A 1 319 ? -3.114  11.848  -19.821 1.00 87.95 319 A 1 
ATOM 2548 C C   . LYS A 1 319 ? -3.932  11.639  -18.553 1.00 89.49 319 A 1 
ATOM 2549 O O   . LYS A 1 319 ? -4.465  12.579  -17.982 1.00 87.43 319 A 1 
ATOM 2550 C CB  . LYS A 1 319 ? -4.047  11.902  -21.030 1.00 87.18 319 A 1 
ATOM 2551 C CG  . LYS A 1 319 ? -3.293  12.242  -22.316 1.00 85.04 319 A 1 
ATOM 2552 C CD  . LYS A 1 319 ? -4.249  12.168  -23.510 1.00 78.23 319 A 1 
ATOM 2553 C CE  . LYS A 1 319 ? -3.459  12.414  -24.784 1.00 73.52 319 A 1 
ATOM 2554 N NZ  . LYS A 1 319 ? -4.306  12.184  -25.970 1.00 63.54 319 A 1 
ATOM 2555 N N   . GLU A 1 320 ? -4.061  10.373  -18.148 1.00 89.74 320 A 1 
ATOM 2556 C CA  . GLU A 1 320 ? -4.753  9.919   -16.945 1.00 90.90 320 A 1 
ATOM 2557 C C   . GLU A 1 320 ? -4.322  8.484   -16.610 1.00 91.61 320 A 1 
ATOM 2558 O O   . GLU A 1 320 ? -3.699  7.792   -17.425 1.00 91.07 320 A 1 
ATOM 2559 C CB  . GLU A 1 320 ? -6.276  10.010  -17.132 1.00 89.94 320 A 1 
ATOM 2560 C CG  . GLU A 1 320 ? -6.809  9.182   -18.314 1.00 88.75 320 A 1 
ATOM 2561 C CD  . GLU A 1 320 ? -8.332  9.248   -18.447 1.00 90.32 320 A 1 
ATOM 2562 O OE1 . GLU A 1 320 ? -8.871  8.387   -19.193 1.00 83.62 320 A 1 
ATOM 2563 O OE2 . GLU A 1 320 ? -8.976  10.111  -17.813 1.00 85.64 320 A 1 
ATOM 2564 N N   . LEU A 1 321 ? -4.672  7.999   -15.421 1.00 90.55 321 A 1 
ATOM 2565 C CA  . LEU A 1 321 ? -4.340  6.658   -14.950 1.00 91.42 321 A 1 
ATOM 2566 C C   . LEU A 1 321 ? -5.412  5.628   -15.337 1.00 92.59 321 A 1 
ATOM 2567 O O   . LEU A 1 321 ? -5.924  4.884   -14.505 1.00 92.69 321 A 1 
ATOM 2568 C CB  . LEU A 1 321 ? -4.021  6.702   -13.445 1.00 92.18 321 A 1 
ATOM 2569 C CG  . LEU A 1 321 ? -2.928  7.699   -13.020 1.00 91.37 321 A 1 
ATOM 2570 C CD1 . LEU A 1 321 ? -2.627  7.521   -11.529 1.00 87.94 321 A 1 
ATOM 2571 C CD2 . LEU A 1 321 ? -1.622  7.529   -13.780 1.00 87.98 321 A 1 
ATOM 2572 N N   . SER A 1 322 ? -5.798  5.594   -16.621 1.00 92.30 322 A 1 
ATOM 2573 C CA  . SER A 1 322 ? -6.794  4.657   -17.149 1.00 92.66 322 A 1 
ATOM 2574 C C   . SER A 1 322 ? -6.166  3.395   -17.757 1.00 93.28 322 A 1 
ATOM 2575 O O   . SER A 1 322 ? -5.050  3.457   -18.277 1.00 94.45 322 A 1 
ATOM 2576 C CB  . SER A 1 322 ? -7.703  5.343   -18.168 1.00 93.42 322 A 1 
ATOM 2577 O OG  . SER A 1 322 ? -7.039  5.669   -19.367 1.00 93.27 322 A 1 
ATOM 2578 N N   . PRO A 1 323 ? -6.892  2.253   -17.796 1.00 95.01 323 A 1 
ATOM 2579 C CA  . PRO A 1 323 ? -6.414  1.038   -18.463 1.00 94.78 323 A 1 
ATOM 2580 C C   . PRO A 1 323 ? -5.975  1.281   -19.913 1.00 95.20 323 A 1 
ATOM 2581 O O   . PRO A 1 323 ? -4.956  0.760   -20.344 1.00 95.31 323 A 1 
ATOM 2582 C CB  . PRO A 1 323 ? -7.578  0.047   -18.405 1.00 94.68 323 A 1 
ATOM 2583 C CG  . PRO A 1 323 ? -8.335  0.466   -17.154 1.00 93.57 323 A 1 
ATOM 2584 C CD  . PRO A 1 323 ? -8.167  1.984   -17.137 1.00 94.58 323 A 1 
ATOM 2585 N N   . LYS A 1 324 ? -6.695  2.130   -20.643 1.00 95.37 324 A 1 
ATOM 2586 C CA  . LYS A 1 324 ? -6.387  2.477   -22.033 1.00 95.13 324 A 1 
ATOM 2587 C C   . LYS A 1 324 ? -5.023  3.155   -22.187 1.00 95.99 324 A 1 
ATOM 2588 O O   . LYS A 1 324 ? -4.270  2.808   -23.096 1.00 95.88 324 A 1 
ATOM 2589 C CB  . LYS A 1 324 ? -7.513  3.364   -22.573 1.00 94.63 324 A 1 
ATOM 2590 C CG  . LYS A 1 324 ? -7.279  3.745   -24.045 1.00 89.14 324 A 1 
ATOM 2591 C CD  . LYS A 1 324 ? -8.398  4.642   -24.555 1.00 83.69 324 A 1 
ATOM 2592 C CE  . LYS A 1 324 ? -8.083  5.053   -25.985 1.00 74.61 324 A 1 
ATOM 2593 N NZ  . LYS A 1 324 ? -9.115  5.969   -26.517 1.00 65.33 324 A 1 
ATOM 2594 N N   . GLU A 1 325 ? -4.697  4.116   -21.335 1.00 94.30 325 A 1 
ATOM 2595 C CA  . GLU A 1 325 ? -3.410  4.818   -21.401 1.00 94.39 325 A 1 
ATOM 2596 C C   . GLU A 1 325 ? -2.244  3.865   -21.081 1.00 95.06 325 A 1 
ATOM 2597 O O   . GLU A 1 325 ? -1.215  3.889   -21.750 1.00 94.79 325 A 1 
ATOM 2598 C CB  . GLU A 1 325 ? -3.413  6.024   -20.456 1.00 94.35 325 A 1 
ATOM 2599 C CG  . GLU A 1 325 ? -4.333  7.177   -20.906 1.00 92.25 325 A 1 
ATOM 2600 C CD  . GLU A 1 325 ? -3.806  7.974   -22.108 1.00 92.71 325 A 1 
ATOM 2601 O OE1 . GLU A 1 325 ? -4.555  8.163   -23.090 1.00 84.75 325 A 1 
ATOM 2602 O OE2 . GLU A 1 325 ? -2.667  8.485   -22.032 1.00 86.05 325 A 1 
ATOM 2603 N N   . PHE A 1 326 ? -2.434  2.948   -20.131 1.00 95.02 326 A 1 
ATOM 2604 C CA  . PHE A 1 326 ? -1.423  1.950   -19.784 1.00 94.91 326 A 1 
ATOM 2605 C C   . PHE A 1 326 ? -1.282  0.836   -20.830 1.00 95.55 326 A 1 
ATOM 2606 O O   . PHE A 1 326 ? -0.170  0.365   -21.055 1.00 95.48 326 A 1 
ATOM 2607 C CB  . PHE A 1 326 ? -1.698  1.397   -18.387 1.00 94.87 326 A 1 
ATOM 2608 C CG  . PHE A 1 326 ? -1.178  2.309   -17.295 1.00 94.89 326 A 1 
ATOM 2609 C CD1 . PHE A 1 326 ? 0.141   2.156   -16.832 1.00 92.93 326 A 1 
ATOM 2610 C CD2 . PHE A 1 326 ? -1.980  3.331   -16.767 1.00 93.11 326 A 1 
ATOM 2611 C CE1 . PHE A 1 326 ? 0.650   3.012   -15.836 1.00 91.88 326 A 1 
ATOM 2612 C CE2 . PHE A 1 326 ? -1.473  4.195   -15.778 1.00 91.97 326 A 1 
ATOM 2613 C CZ  . PHE A 1 326 ? -0.161  4.032   -15.317 1.00 92.65 326 A 1 
ATOM 2614 N N   . GLU A 1 327 ? -2.346  0.448   -21.534 1.00 95.96 327 A 1 
ATOM 2615 C CA  . GLU A 1 327 ? -2.248  -0.435  -22.704 1.00 96.11 327 A 1 
ATOM 2616 C C   . GLU A 1 327 ? -1.433  0.200   -23.834 1.00 96.42 327 A 1 
ATOM 2617 O O   . GLU A 1 327 ? -0.577  -0.456  -24.432 1.00 96.31 327 A 1 
ATOM 2618 C CB  . GLU A 1 327 ? -3.649  -0.772  -23.236 1.00 96.26 327 A 1 
ATOM 2619 C CG  . GLU A 1 327 ? -4.332  -1.799  -22.342 1.00 94.29 327 A 1 
ATOM 2620 C CD  . GLU A 1 327 ? -5.798  -2.069  -22.707 1.00 94.48 327 A 1 
ATOM 2621 O OE1 . GLU A 1 327 ? -6.350  -2.990  -22.075 1.00 87.87 327 A 1 
ATOM 2622 O OE2 . GLU A 1 327 ? -6.414  -1.438  -23.586 1.00 88.91 327 A 1 
ATOM 2623 N N   . ILE A 1 328 ? -1.657  1.490   -24.088 1.00 95.28 328 A 1 
ATOM 2624 C CA  . ILE A 1 328 ? -0.866  2.253   -25.052 1.00 95.08 328 A 1 
ATOM 2625 C C   . ILE A 1 328 ? 0.600   2.320   -24.604 1.00 95.78 328 A 1 
ATOM 2626 O O   . ILE A 1 328 ? 1.489   2.121   -25.426 1.00 95.69 328 A 1 
ATOM 2627 C CB  . ILE A 1 328 ? -1.471  3.661   -25.270 1.00 95.33 328 A 1 
ATOM 2628 C CG1 . ILE A 1 328 ? -2.831  3.551   -26.005 1.00 94.45 328 A 1 
ATOM 2629 C CG2 . ILE A 1 328 ? -0.517  4.574   -26.066 1.00 94.49 328 A 1 
ATOM 2630 C CD1 . ILE A 1 328 ? -3.671  4.840   -25.944 1.00 91.09 328 A 1 
ATOM 2631 N N   . LEU A 1 329 ? 0.861   2.575   -23.327 1.00 94.42 329 A 1 
ATOM 2632 C CA  . LEU A 1 329 ? 2.213   2.595   -22.777 1.00 94.62 329 A 1 
ATOM 2633 C C   . LEU A 1 329 ? 2.913   1.241   -22.941 1.00 95.68 329 A 1 
ATOM 2634 O O   . LEU A 1 329 ? 4.025   1.202   -23.463 1.00 96.20 329 A 1 
ATOM 2635 C CB  . LEU A 1 329 ? 2.166   3.038   -21.303 1.00 94.81 329 A 1 
ATOM 2636 C CG  . LEU A 1 329 ? 3.540   3.036   -20.616 1.00 93.90 329 A 1 
ATOM 2637 C CD1 . LEU A 1 329 ? 4.539   3.964   -21.307 1.00 92.02 329 A 1 
ATOM 2638 C CD2 . LEU A 1 329 ? 3.398   3.474   -19.161 1.00 92.05 329 A 1 
ATOM 2639 N N   . ALA A 1 330 ? 2.262   0.140   -22.581 1.00 96.11 330 A 1 
ATOM 2640 C CA  . ALA A 1 330 ? 2.804   -1.205  -22.729 1.00 95.91 330 A 1 
ATOM 2641 C C   . ALA A 1 330 ? 3.144   -1.527  -24.197 1.00 96.42 330 A 1 
ATOM 2642 O O   . ALA A 1 330 ? 4.248   -1.966  -24.497 1.00 96.44 330 A 1 
ATOM 2643 C CB  . ALA A 1 330 ? 1.807   -2.207  -22.136 1.00 95.58 330 A 1 
ATOM 2644 N N   . ALA A 1 331 ? 2.241   -1.208  -25.125 1.00 96.39 331 A 1 
ATOM 2645 C CA  . ALA A 1 331 ? 2.474   -1.396  -26.557 1.00 96.36 331 A 1 
ATOM 2646 C C   . ALA A 1 331 ? 3.602   -0.505  -27.123 1.00 96.96 331 A 1 
ATOM 2647 O O   . ALA A 1 331 ? 4.211   -0.854  -28.136 1.00 96.50 331 A 1 
ATOM 2648 C CB  . ALA A 1 331 ? 1.154   -1.126  -27.291 1.00 96.67 331 A 1 
ATOM 2649 N N   . ARG A 1 332 ? 3.850   0.658   -26.521 1.00 95.89 332 A 1 
ATOM 2650 C CA  . ARG A 1 332 ? 5.006   1.505   -26.857 1.00 95.76 332 A 1 
ATOM 2651 C C   . ARG A 1 332 ? 6.303   0.904   -26.324 1.00 96.42 332 A 1 
ATOM 2652 O O   . ARG A 1 332 ? 7.249   0.830   -27.090 1.00 96.46 332 A 1 
ATOM 2653 C CB  . ARG A 1 332 ? 4.809   2.929   -26.319 1.00 96.19 332 A 1 
ATOM 2654 C CG  . ARG A 1 332 ? 3.789   3.754   -27.126 1.00 94.98 332 A 1 
ATOM 2655 C CD  . ARG A 1 332 ? 3.417   5.044   -26.371 1.00 93.70 332 A 1 
ATOM 2656 N NE  . ARG A 1 332 ? 4.584   5.911   -26.136 1.00 89.46 332 A 1 
ATOM 2657 C CZ  . ARG A 1 332 ? 4.708   6.839   -25.195 1.00 88.04 332 A 1 
ATOM 2658 N NH1 . ARG A 1 332 ? 3.749   7.125   -24.365 1.00 81.48 332 A 1 
ATOM 2659 N NH2 . ARG A 1 332 ? 5.817   7.502   -25.069 1.00 80.58 332 A 1 
ATOM 2660 N N   . MET A 1 333 ? 6.322   0.444   -25.081 1.00 96.28 333 A 1 
ATOM 2661 C CA  . MET A 1 333 ? 7.507   -0.186  -24.476 1.00 95.57 333 A 1 
ATOM 2662 C C   . MET A 1 333 ? 7.939   -1.464  -25.210 1.00 96.03 333 A 1 
ATOM 2663 O O   . MET A 1 333 ? 9.130   -1.697  -25.345 1.00 95.79 333 A 1 
ATOM 2664 C CB  . MET A 1 333 ? 7.247   -0.506  -22.997 1.00 95.13 333 A 1 
ATOM 2665 C CG  . MET A 1 333 ? 7.167   0.759   -22.139 1.00 93.54 333 A 1 
ATOM 2666 S SD  . MET A 1 333 ? 7.104   0.491   -20.339 1.00 93.00 333 A 1 
ATOM 2667 C CE  . MET A 1 333 ? 5.601   -0.496  -20.145 1.00 86.81 333 A 1 
ATOM 2668 N N   . ASP A 1 334 ? 6.994   -2.235  -25.746 1.00 96.44 334 A 1 
ATOM 2669 C CA  . ASP A 1 334 ? 7.282   -3.413  -26.582 1.00 96.23 334 A 1 
ATOM 2670 C C   . ASP A 1 334 ? 8.074   -3.076  -27.861 1.00 96.25 334 A 1 
ATOM 2671 O O   . ASP A 1 334 ? 8.813   -3.904  -28.395 1.00 95.51 334 A 1 
ATOM 2672 C CB  . ASP A 1 334 ? 5.928   -4.062  -26.935 1.00 95.90 334 A 1 
ATOM 2673 C CG  . ASP A 1 334 ? 6.064   -5.374  -27.706 1.00 89.70 334 A 1 
ATOM 2674 O OD1 . ASP A 1 334 ? 6.620   -6.327  -27.125 1.00 83.33 334 A 1 
ATOM 2675 O OD2 . ASP A 1 334 ? 5.579   -5.409  -28.856 1.00 82.61 334 A 1 
ATOM 2676 N N   . LYS A 1 335 ? 7.939   -1.841  -28.361 1.00 96.40 335 A 1 
ATOM 2677 C CA  . LYS A 1 335 ? 8.571   -1.375  -29.602 1.00 96.33 335 A 1 
ATOM 2678 C C   . LYS A 1 335 ? 9.724   -0.396  -29.382 1.00 96.74 335 A 1 
ATOM 2679 O O   . LYS A 1 335 ? 10.438  -0.083  -30.335 1.00 95.64 335 A 1 
ATOM 2680 C CB  . LYS A 1 335 ? 7.500   -0.732  -30.488 1.00 96.34 335 A 1 
ATOM 2681 C CG  . LYS A 1 335 ? 6.414   -1.739  -30.878 1.00 94.02 335 A 1 
ATOM 2682 C CD  . LYS A 1 335 ? 5.329   -1.053  -31.703 1.00 88.55 335 A 1 
ATOM 2683 C CE  . LYS A 1 335 ? 4.230   -2.076  -31.955 1.00 84.93 335 A 1 
ATOM 2684 N NZ  . LYS A 1 335 ? 3.109   -1.486  -32.719 1.00 73.37 335 A 1 
ATOM 2685 N N   . ASP A 1 336 ? 9.883   0.125   -28.187 1.00 96.16 336 A 1 
ATOM 2686 C CA  . ASP A 1 336 ? 10.855  1.153   -27.833 1.00 95.83 336 A 1 
ATOM 2687 C C   . ASP A 1 336 ? 11.636  0.728   -26.585 1.00 95.91 336 A 1 
ATOM 2688 O O   . ASP A 1 336 ? 11.221  0.940   -25.446 1.00 95.28 336 A 1 
ATOM 2689 C CB  . ASP A 1 336 ? 10.147  2.508   -27.663 1.00 95.29 336 A 1 
ATOM 2690 C CG  . ASP A 1 336 ? 11.102  3.668   -27.360 1.00 94.96 336 A 1 
ATOM 2691 O OD1 . ASP A 1 336 ? 12.291  3.421   -27.059 1.00 92.46 336 A 1 
ATOM 2692 O OD2 . ASP A 1 336 ? 10.624  4.828   -27.406 1.00 91.54 336 A 1 
ATOM 2693 N N   . LEU A 1 337 ? 12.809  0.141   -26.837 1.00 95.57 337 A 1 
ATOM 2694 C CA  . LEU A 1 337 ? 13.706  -0.326  -25.790 1.00 94.61 337 A 1 
ATOM 2695 C C   . LEU A 1 337 ? 14.178  0.807   -24.863 1.00 94.23 337 A 1 
ATOM 2696 O O   . LEU A 1 337 ? 14.414  0.567   -23.681 1.00 93.86 337 A 1 
ATOM 2697 C CB  . LEU A 1 337 ? 14.885  -1.056  -26.444 1.00 94.07 337 A 1 
ATOM 2698 C CG  . LEU A 1 337 ? 15.878  -1.697  -25.457 1.00 88.42 337 A 1 
ATOM 2699 C CD1 . LEU A 1 337 ? 15.211  -2.766  -24.582 1.00 85.11 337 A 1 
ATOM 2700 C CD2 . LEU A 1 337 ? 17.024  -2.356  -26.228 1.00 85.69 337 A 1 
ATOM 2701 N N   . GLN A 1 338 ? 14.311  2.039   -25.357 1.00 94.39 338 A 1 
ATOM 2702 C CA  . GLN A 1 338 ? 14.718  3.159   -24.511 1.00 93.23 338 A 1 
ATOM 2703 C C   . GLN A 1 338 ? 13.620  3.515   -23.512 1.00 93.49 338 A 1 
ATOM 2704 O O   . GLN A 1 338 ? 13.908  3.741   -22.338 1.00 93.04 338 A 1 
ATOM 2705 C CB  . GLN A 1 338 ? 15.073  4.400   -25.351 1.00 93.81 338 A 1 
ATOM 2706 C CG  . GLN A 1 338 ? 16.296  4.182   -26.245 1.00 86.14 338 A 1 
ATOM 2707 C CD  . GLN A 1 338 ? 16.716  5.455   -26.991 1.00 77.48 338 A 1 
ATOM 2708 O OE1 . GLN A 1 338 ? 16.099  6.502   -26.940 1.00 70.23 338 A 1 
ATOM 2709 N NE2 . GLN A 1 338 ? 17.806  5.415   -27.720 1.00 66.73 338 A 1 
ATOM 2710 N N   . LEU A 1 339 ? 12.361  3.509   -23.967 1.00 92.88 339 A 1 
ATOM 2711 C CA  . LEU A 1 339 ? 11.212  3.713   -23.091 1.00 93.05 339 A 1 
ATOM 2712 C C   . LEU A 1 339 ? 11.072  2.576   -22.069 1.00 93.58 339 A 1 
ATOM 2713 O O   . LEU A 1 339 ? 10.809  2.839   -20.900 1.00 93.47 339 A 1 
ATOM 2714 C CB  . LEU A 1 339 ? 9.955   3.848   -23.961 1.00 93.59 339 A 1 
ATOM 2715 C CG  . LEU A 1 339 ? 8.667   4.120   -23.164 1.00 92.42 339 A 1 
ATOM 2716 C CD1 . LEU A 1 339 ? 8.716   5.446   -22.409 1.00 90.94 339 A 1 
ATOM 2717 C CD2 . LEU A 1 339 ? 7.492   4.167   -24.135 1.00 91.39 339 A 1 
ATOM 2718 N N   . PHE A 1 340 ? 11.276  1.320   -22.494 1.00 93.96 340 A 1 
ATOM 2719 C CA  . PHE A 1 340 ? 11.280  0.184   -21.574 1.00 93.16 340 A 1 
ATOM 2720 C C   . PHE A 1 340 ? 12.402  0.283   -20.534 1.00 92.57 340 A 1 
ATOM 2721 O O   . PHE A 1 340 ? 12.154  0.086   -19.349 1.00 92.36 340 A 1 
ATOM 2722 C CB  . PHE A 1 340 ? 11.386  -1.127  -22.367 1.00 92.81 340 A 1 
ATOM 2723 C CG  . PHE A 1 340 ? 11.420  -2.331  -21.461 1.00 91.60 340 A 1 
ATOM 2724 C CD1 . PHE A 1 340 ? 12.648  -2.950  -21.130 1.00 89.18 340 A 1 
ATOM 2725 C CD2 . PHE A 1 340 ? 10.226  -2.814  -20.877 1.00 89.58 340 A 1 
ATOM 2726 C CE1 . PHE A 1 340 ? 12.683  -4.040  -20.238 1.00 87.69 340 A 1 
ATOM 2727 C CE2 . PHE A 1 340 ? 10.263  -3.900  -19.986 1.00 87.80 340 A 1 
ATOM 2728 C CZ  . PHE A 1 340 ? 11.490  -4.510  -19.671 1.00 87.52 340 A 1 
ATOM 2729 N N   . ASN A 1 341 ? 13.620  0.655   -20.940 1.00 92.06 341 A 1 
ATOM 2730 C CA  . ASN A 1 341 ? 14.746  0.826   -20.020 1.00 90.30 341 A 1 
ATOM 2731 C C   . ASN A 1 341 ? 14.491  1.937   -18.992 1.00 89.96 341 A 1 
ATOM 2732 O O   . ASN A 1 341 ? 14.861  1.777   -17.829 1.00 89.69 341 A 1 
ATOM 2733 C CB  . ASN A 1 341 ? 16.028  1.102   -20.821 1.00 90.75 341 A 1 
ATOM 2734 C CG  . ASN A 1 341 ? 16.566  -0.125  -21.537 1.00 88.16 341 A 1 
ATOM 2735 O OD1 . ASN A 1 341 ? 16.159  -1.253  -21.327 1.00 83.16 341 A 1 
ATOM 2736 N ND2 . ASN A 1 341 ? 17.532  0.064   -22.394 1.00 82.50 341 A 1 
ATOM 2737 N N   . LYS A 1 342 ? 13.804  3.020   -19.374 1.00 91.07 342 A 1 
ATOM 2738 C CA  . LYS A 1 342 ? 13.346  4.041   -18.416 1.00 90.51 342 A 1 
ATOM 2739 C C   . LYS A 1 342 ? 12.372  3.452   -17.394 1.00 91.31 342 A 1 
ATOM 2740 O O   . LYS A 1 342 ? 12.563  3.643   -16.201 1.00 90.47 342 A 1 
ATOM 2741 C CB  . LYS A 1 342 ? 12.663  5.195   -19.143 1.00 89.13 342 A 1 
ATOM 2742 C CG  . LYS A 1 342 ? 13.645  6.112   -19.860 1.00 80.70 342 A 1 
ATOM 2743 C CD  . LYS A 1 342 ? 12.817  7.168   -20.600 1.00 77.93 342 A 1 
ATOM 2744 C CE  . LYS A 1 342 ? 13.673  8.353   -21.032 1.00 70.21 342 A 1 
ATOM 2745 N NZ  . LYS A 1 342 ? 12.846  9.575   -20.903 1.00 63.10 342 A 1 
ATOM 2746 N N   . TYR A 1 343 ? 11.365  2.700   -17.858 1.00 90.40 343 A 1 
ATOM 2747 C CA  . TYR A 1 343 ? 10.447  2.005   -16.956 1.00 90.52 343 A 1 
ATOM 2748 C C   . TYR A 1 343 ? 11.192  1.039   -16.030 1.00 90.43 343 A 1 
ATOM 2749 O O   . TYR A 1 343 ? 10.933  1.020   -14.834 1.00 90.39 343 A 1 
ATOM 2750 C CB  . TYR A 1 343 ? 9.378   1.276   -17.777 1.00 91.45 343 A 1 
ATOM 2751 C CG  . TYR A 1 343 ? 8.550   0.316   -16.958 1.00 91.11 343 A 1 
ATOM 2752 C CD1 . TYR A 1 343 ? 8.901   -1.053  -16.912 1.00 88.92 343 A 1 
ATOM 2753 C CD2 . TYR A 1 343 ? 7.471   0.779   -16.189 1.00 89.82 343 A 1 
ATOM 2754 C CE1 . TYR A 1 343 ? 8.178   -1.944  -16.104 1.00 88.07 343 A 1 
ATOM 2755 C CE2 . TYR A 1 343 ? 6.743   -0.105  -15.377 1.00 88.33 343 A 1 
ATOM 2756 C CZ  . TYR A 1 343 ? 7.096   -1.466  -15.334 1.00 88.30 343 A 1 
ATOM 2757 O OH  . TYR A 1 343 ? 6.405   -2.335  -14.549 1.00 87.01 343 A 1 
ATOM 2758 N N   . HIS A 1 344 ? 12.145  0.284   -16.551 1.00 90.33 344 A 1 
ATOM 2759 C CA  . HIS A 1 344 ? 12.938  -0.659  -15.760 1.00 88.44 344 A 1 
ATOM 2760 C C   . HIS A 1 344 ? 13.816  0.038   -14.706 1.00 86.86 344 A 1 
ATOM 2761 O O   . HIS A 1 344 ? 13.965  -0.470  -13.594 1.00 86.39 344 A 1 
ATOM 2762 C CB  . HIS A 1 344 ? 13.788  -1.508  -16.716 1.00 87.63 344 A 1 
ATOM 2763 C CG  . HIS A 1 344 ? 14.564  -2.573  -15.997 1.00 83.11 344 A 1 
ATOM 2764 N ND1 . HIS A 1 344 ? 15.896  -2.523  -15.667 1.00 72.71 344 A 1 
ATOM 2765 C CD2 . HIS A 1 344 ? 14.065  -3.756  -15.513 1.00 72.06 344 A 1 
ATOM 2766 C CE1 . HIS A 1 344 ? 16.202  -3.651  -15.001 1.00 70.95 344 A 1 
ATOM 2767 N NE2 . HIS A 1 344 ? 15.117  -4.432  -14.879 1.00 73.08 344 A 1 
ATOM 2768 N N   . LEU A 1 345 ? 14.361  1.214   -15.014 1.00 87.40 345 A 1 
ATOM 2769 C CA  . LEU A 1 345 ? 15.066  2.050   -14.037 1.00 85.60 345 A 1 
ATOM 2770 C C   . LEU A 1 345 ? 14.121  2.487   -12.907 1.00 84.65 345 A 1 
ATOM 2771 O O   . LEU A 1 345 ? 14.426  2.277   -11.730 1.00 84.28 345 A 1 
ATOM 2772 C CB  . LEU A 1 345 ? 15.686  3.248   -14.785 1.00 85.29 345 A 1 
ATOM 2773 C CG  . LEU A 1 345 ? 16.508  4.182   -13.889 1.00 76.44 345 A 1 
ATOM 2774 C CD1 . LEU A 1 345 ? 17.764  3.485   -13.348 1.00 73.69 345 A 1 
ATOM 2775 C CD2 . LEU A 1 345 ? 16.941  5.410   -14.676 1.00 73.63 345 A 1 
ATOM 2776 N N   . HIS A 1 346 ? 12.944  3.006   -13.254 1.00 86.29 346 A 1 
ATOM 2777 C CA  . HIS A 1 346 ? 11.936  3.427   -12.278 1.00 85.39 346 A 1 
ATOM 2778 C C   . HIS A 1 346 ? 11.358  2.260   -11.462 1.00 85.28 346 A 1 
ATOM 2779 O O   . HIS A 1 346 ? 11.131  2.416   -10.267 1.00 84.83 346 A 1 
ATOM 2780 C CB  . HIS A 1 346 ? 10.810  4.185   -12.994 1.00 85.28 346 A 1 
ATOM 2781 C CG  . HIS A 1 346 ? 11.281  5.450   -13.659 1.00 85.52 346 A 1 
ATOM 2782 N ND1 . HIS A 1 346 ? 12.228  6.327   -13.163 1.00 78.36 346 A 1 
ATOM 2783 C CD2 . HIS A 1 346 ? 10.850  5.933   -14.860 1.00 78.68 346 A 1 
ATOM 2784 C CE1 . HIS A 1 346 ? 12.370  7.308   -14.069 1.00 81.17 346 A 1 
ATOM 2785 N NE2 . HIS A 1 346 ? 11.545  7.114   -15.105 1.00 82.59 346 A 1 
ATOM 2786 N N   . PHE A 1 347 ? 11.223  1.074   -12.064 1.00 85.20 347 A 1 
ATOM 2787 C CA  . PHE A 1 347 ? 10.828  -0.160  -11.377 1.00 82.48 347 A 1 
ATOM 2788 C C   . PHE A 1 347 ? 11.695  -0.442  -10.138 1.00 79.07 347 A 1 
ATOM 2789 O O   . PHE A 1 347 ? 11.230  -1.006  -9.151  1.00 79.28 347 A 1 
ATOM 2790 C CB  . PHE A 1 347 ? 10.907  -1.313  -12.386 1.00 83.81 347 A 1 
ATOM 2791 C CG  . PHE A 1 347 ? 10.628  -2.686  -11.809 1.00 83.26 347 A 1 
ATOM 2792 C CD1 . PHE A 1 347 ? 11.691  -3.512  -11.395 1.00 82.35 347 A 1 
ATOM 2793 C CD2 . PHE A 1 347 ? 9.307   -3.145  -11.692 1.00 84.23 347 A 1 
ATOM 2794 C CE1 . PHE A 1 347 ? 11.430  -4.787  -10.868 1.00 81.11 347 A 1 
ATOM 2795 C CE2 . PHE A 1 347 ? 9.046   -4.419  -11.166 1.00 82.32 347 A 1 
ATOM 2796 C CZ  . PHE A 1 347 ? 10.104  -5.246  -10.757 1.00 83.24 347 A 1 
ATOM 2797 N N   . ARG A 1 348 ? 12.961  -0.017  -10.164 1.00 86.20 348 A 1 
ATOM 2798 C CA  . ARG A 1 348 ? 13.926  -0.108  -9.057  1.00 82.64 348 A 1 
ATOM 2799 C C   . ARG A 1 348 ? 14.134  1.223   -8.320  1.00 80.33 348 A 1 
ATOM 2800 O O   . ARG A 1 348 ? 15.147  1.378   -7.639  1.00 75.49 348 A 1 
ATOM 2801 C CB  . ARG A 1 348 ? 15.245  -0.689  -9.572  1.00 80.32 348 A 1 
ATOM 2802 C CG  . ARG A 1 348 ? 15.134  -2.137  -10.081 1.00 76.69 348 A 1 
ATOM 2803 C CD  . ARG A 1 348 ? 14.799  -3.111  -8.942  1.00 70.24 348 A 1 
ATOM 2804 N NE  . ARG A 1 348 ? 14.826  -4.506  -9.405  1.00 65.62 348 A 1 
ATOM 2805 C CZ  . ARG A 1 348 ? 15.305  -5.545  -8.747  1.00 57.56 348 A 1 
ATOM 2806 N NH1 . ARG A 1 348 ? 15.813  -5.424  -7.559  1.00 53.32 348 A 1 
ATOM 2807 N NH2 . ARG A 1 348 ? 15.286  -6.735  -9.284  1.00 50.50 348 A 1 
ATOM 2808 N N   . ALA A 1 349 ? 13.204  2.150   -8.441  1.00 83.95 349 A 1 
ATOM 2809 C CA  . ALA A 1 349 ? 13.265  3.472   -7.818  1.00 81.81 349 A 1 
ATOM 2810 C C   . ALA A 1 349 ? 14.583  4.227   -8.119  1.00 81.29 349 A 1 
ATOM 2811 O O   . ALA A 1 349 ? 15.187  4.812   -7.229  1.00 77.82 349 A 1 
ATOM 2812 C CB  . ALA A 1 349 ? 12.944  3.331   -6.327  1.00 79.68 349 A 1 
ATOM 2813 N N   . ASP A 1 350 ? 15.037  4.147   -9.373  1.00 80.52 350 A 1 
ATOM 2814 C CA  . ASP A 1 350 ? 16.265  4.786   -9.873  1.00 79.68 350 A 1 
ATOM 2815 C C   . ASP A 1 350 ? 17.530  4.436   -9.062  1.00 77.58 350 A 1 
ATOM 2816 O O   . ASP A 1 350 ? 18.456  5.233   -8.941  1.00 74.68 350 A 1 
ATOM 2817 C CB  . ASP A 1 350 ? 16.067  6.296   -10.056 1.00 78.41 350 A 1 
ATOM 2818 C CG  . ASP A 1 350 ? 14.887  6.673   -10.964 1.00 77.18 350 A 1 
ATOM 2819 O OD1 . ASP A 1 350 ? 14.401  5.808   -11.725 1.00 73.01 350 A 1 
ATOM 2820 O OD2 . ASP A 1 350 ? 14.442  7.837   -10.888 1.00 74.88 350 A 1 
ATOM 2821 N N   . THR A 1 351 ? 17.561  3.228   -8.502  1.00 81.46 351 A 1 
ATOM 2822 C CA  . THR A 1 351 ? 18.685  2.808   -7.660  1.00 78.52 351 A 1 
ATOM 2823 C C   . THR A 1 351 ? 19.979  2.731   -8.470  1.00 75.95 351 A 1 
ATOM 2824 O O   . THR A 1 351 ? 20.041  2.010   -9.470  1.00 73.50 351 A 1 
ATOM 2825 C CB  . THR A 1 351 ? 18.410  1.467   -6.984  1.00 75.88 351 A 1 
ATOM 2826 O OG1 . THR A 1 351 ? 17.283  1.624   -6.164  1.00 72.23 351 A 1 
ATOM 2827 C CG2 . THR A 1 351 ? 19.553  1.016   -6.076  1.00 72.33 351 A 1 
ATOM 2828 N N   . PRO A 1 352 ? 21.062  3.416   -8.039  1.00 74.83 352 A 1 
ATOM 2829 C CA  . PRO A 1 352 ? 22.340  3.380   -8.736  1.00 73.69 352 A 1 
ATOM 2830 C C   . PRO A 1 352 ? 22.898  1.960   -8.897  1.00 72.89 352 A 1 
ATOM 2831 O O   . PRO A 1 352 ? 22.894  1.178   -7.947  1.00 68.55 352 A 1 
ATOM 2832 C CB  . PRO A 1 352 ? 23.290  4.252   -7.905  1.00 70.75 352 A 1 
ATOM 2833 C CG  . PRO A 1 352 ? 22.348  5.204   -7.171  1.00 71.64 352 A 1 
ATOM 2834 C CD  . PRO A 1 352 ? 21.110  4.346   -6.919  1.00 76.41 352 A 1 
ATOM 2835 N N   . GLY A 1 353 ? 23.421  1.640   -10.093 1.00 69.65 353 A 1 
ATOM 2836 C CA  . GLY A 1 353 ? 24.053  0.348   -10.394 1.00 67.37 353 A 1 
ATOM 2837 C C   . GLY A 1 353 ? 23.107  -0.754  -10.891 1.00 66.97 353 A 1 
ATOM 2838 O O   . GLY A 1 353 ? 23.589  -1.816  -11.261 1.00 63.31 353 A 1 
ATOM 2839 N N   . PHE A 1 354 ? 21.805  -0.494  -10.972 1.00 67.88 354 A 1 
ATOM 2840 C CA  . PHE A 1 354 ? 20.842  -1.326  -11.699 1.00 64.34 354 A 1 
ATOM 2841 C C   . PHE A 1 354 ? 20.556  -0.711  -13.081 1.00 60.54 354 A 1 
ATOM 2842 O O   . PHE A 1 354 ? 19.592  0.025   -13.247 1.00 56.20 354 A 1 
ATOM 2843 C CB  . PHE A 1 354 ? 19.567  -1.523  -10.856 1.00 61.73 354 A 1 
ATOM 2844 C CG  . PHE A 1 354 ? 19.711  -2.573  -9.771  1.00 58.99 354 A 1 
ATOM 2845 C CD1 . PHE A 1 354 ? 19.408  -3.913  -10.055 1.00 55.29 354 A 1 
ATOM 2846 C CD2 . PHE A 1 354 ? 20.145  -2.217  -8.481  1.00 55.74 354 A 1 
ATOM 2847 C CE1 . PHE A 1 354 ? 19.527  -4.893  -9.055  1.00 49.88 354 A 1 
ATOM 2848 C CE2 . PHE A 1 354 ? 20.275  -3.202  -7.482  1.00 50.56 354 A 1 
ATOM 2849 C CZ  . PHE A 1 354 ? 19.959  -4.540  -7.768  1.00 49.11 354 A 1 
ATOM 2850 N N   . THR A 1 355 ? 21.445  -0.988  -14.049 1.00 57.87 355 A 1 
ATOM 2851 C CA  . THR A 1 355 ? 21.272  -0.627  -15.470 1.00 54.88 355 A 1 
ATOM 2852 C C   . THR A 1 355 ? 20.967  -1.854  -16.292 1.00 50.49 355 A 1 
ATOM 2853 O O   . THR A 1 355 ? 21.687  -2.855  -16.107 1.00 45.38 355 A 1 
ATOM 2854 C CB  . THR A 1 355 ? 22.503  0.056   -16.055 1.00 50.14 355 A 1 
ATOM 2855 O OG1 . THR A 1 355 ? 23.600  -0.786  -15.848 1.00 46.01 355 A 1 
ATOM 2856 C CG2 . THR A 1 355 ? 22.765  1.419   -15.435 1.00 46.57 355 A 1 
ATOM 2857 O OXT . THR A 1 355 ? 20.031  -1.731  -17.127 1.00 46.29 355 A 1 
#
