# Supplementary material for: Theoretical Study of Sphingomyelinases from Entamoeba histolytica and Trichomonas vaginalis Sheds Light on the Evolution of Enzymes Needed for Survival and Colonization
Source: Pathogens. 2025 Jan 5;14(1):32. doi: 10.3390/pathogens14010032 (PMC11768322; doi:10.3390/pathogens14010032)
Supplement: Supplementary file 1 [file pathogens-14-00032-s001.zip › Supplementary structural Files/CIF files aSMase6/aSMase6 no loop/aSmase6no loop/fold_2024_08_29_20_07_model_2.cif]

# By using this file you agree to the legally binding terms of use found at alphafoldserver.com/output-terms
data_51398088ccdd8a
#
_entry.id 51398088ccdd8a
#
loop_
_atom_type.symbol
C 
N 
O 
S 
#
loop_
_audit_author.name
_audit_author.pdbx_ordinal
"Google DeepMind" 1 
"Isomorphic Labs" 2 
#
_audit_conform.dict_location https://raw.githubusercontent.com/ihmwg/ModelCIF/master/dist/mmcif_ma.dic
_audit_conform.dict_name     mmcif_ma.dic
_audit_conform.dict_version  1.4.5
#
loop_
_chem_comp.formula
_chem_comp.formula_weight
_chem_comp.id
_chem_comp.mon_nstd_flag
_chem_comp.name
_chem_comp.pdbx_smiles
_chem_comp.pdbx_synonyms
_chem_comp.type
"C3 H7 N O2"    89.093  ALA y ALANINE         C[C@H](N)C(O)=O                  ? "L-PEPTIDE LINKING" 
"C6 H15 N4 O2"  175.209 ARG y ARGININE        N[C@@H](CCCNC(N)=[NH2+])C(O)=O   ? "L-PEPTIDE LINKING" 
"C4 H8 N2 O3"   132.118 ASN y ASPARAGINE      N[C@@H](CC(N)=O)C(O)=O           ? "L-PEPTIDE LINKING" 
"C4 H7 N O4"    133.103 ASP y "ASPARTIC ACID" N[C@@H](CC(O)=O)C(O)=O           ? "L-PEPTIDE LINKING" 
"C3 H7 N O2 S"  121.158 CYS y CYSTEINE        N[C@@H](CS)C(O)=O                ? "L-PEPTIDE LINKING" 
"C5 H10 N2 O3"  146.144 GLN y GLUTAMINE       N[C@@H](CCC(N)=O)C(O)=O          ? "L-PEPTIDE LINKING" 
"C5 H9 N O4"    147.129 GLU y "GLUTAMIC ACID" N[C@@H](CCC(O)=O)C(O)=O          ? "L-PEPTIDE LINKING" 
"C2 H5 N O2"    75.067  GLY y GLYCINE         NCC(O)=O                         ? "PEPTIDE LINKING"   
"C6 H10 N3 O2"  156.162 HIS y HISTIDINE       N[C@@H](Cc1c[nH]c[nH+]1)C(O)=O   ? "L-PEPTIDE LINKING" 
"C6 H13 N O2"   131.173 ILE y ISOLEUCINE      CC[C@H](C)[C@H](N)C(O)=O         ? "L-PEPTIDE LINKING" 
"C6 H13 N O2"   131.173 LEU y LEUCINE         CC(C)C[C@H](N)C(O)=O             ? "L-PEPTIDE LINKING" 
"C6 H15 N2 O2"  147.195 LYS y LYSINE          N[C@@H](CCCC[NH3+])C(O)=O        ? "L-PEPTIDE LINKING" 
"C5 H11 N O2 S" 149.211 MET y METHIONINE      CSCC[C@H](N)C(O)=O               ? "L-PEPTIDE LINKING" 
"C9 H11 N O2"   165.189 PHE y PHENYLALANINE   N[C@@H](Cc1ccccc1)C(O)=O         ? "L-PEPTIDE LINKING" 
"C5 H9 N O2"    115.130 PRO y PROLINE         OC(=O)[C@@H]1CCCN1               ? "L-PEPTIDE LINKING" 
"C3 H7 N O3"    105.093 SER y SERINE          N[C@@H](CO)C(O)=O                ? "L-PEPTIDE LINKING" 
"C4 H9 N O3"    119.119 THR y THREONINE       C[C@@H](O)[C@H](N)C(O)=O         ? "L-PEPTIDE LINKING" 
"C11 H12 N2 O2" 204.225 TRP y TRYPTOPHAN      N[C@@H](Cc1c[nH]c2ccccc12)C(O)=O ? "L-PEPTIDE LINKING" 
"C9 H11 N O3"   181.189 TYR y TYROSINE        N[C@@H](Cc1ccc(O)cc1)C(O)=O      ? "L-PEPTIDE LINKING" 
"C5 H11 N O2"   117.146 VAL y VALINE          CC(C)[C@H](N)C(O)=O              ? "L-PEPTIDE LINKING" 
#
_citation.book_publisher          ?
_citation.country                 UK
_citation.id                      primary
_citation.journal_full            Nature
_citation.journal_id_ASTM         NATUAS
_citation.journal_id_CSD          0006
_citation.journal_id_ISSN         0028-0836
_citation.journal_volume          ?
_citation.page_first              ?
_citation.page_last               ?
_citation.pdbx_database_id_DOI    ?
_citation.pdbx_database_id_PubMed ?
_citation.title                   "Accurate structure prediction of biomolecular interactions with AlphaFold 3"
_citation.year                    2024
#
loop_
_citation_author.citation_id
_citation_author.name
_citation_author.ordinal
primary "Google DeepMind" 1 
primary "Isomorphic Labs" 2 
#
_entity.id               1
_entity.pdbx_description .
_entity.type             polymer
#
_entity_poly.entity_id      1
_entity_poly.pdbx_strand_id A
_entity_poly.type           polypeptide(L)
#
loop_
_entity_poly_seq.entity_id
_entity_poly_seq.hetero
_entity_poly_seq.mon_id
_entity_poly_seq.num
1 n PHE 1   
1 n GLU 2   
1 n MET 3   
1 n TRP 4   
1 n GLN 5   
1 n LEU 6   
1 n THR 7   
1 n ASP 8   
1 n ILE 9   
1 n HIS 10  
1 n LEU 11  
1 n ASP 12  
1 n PRO 13  
1 n MET 14  
1 n TYR 15  
1 n THR 16  
1 n VAL 17  
1 n GLY 18  
1 n SER 19  
1 n ASP 20  
1 n PRO 21  
1 n LEU 22  
1 n LYS 23  
1 n LEU 24  
1 n CYS 25  
1 n ARG 26  
1 n GLU 27  
1 n GLY 28  
1 n LYS 29  
1 n GLY 30  
1 n ASN 31  
1 n ALA 32  
1 n GLY 33  
1 n LYS 34  
1 n TYR 35  
1 n GLY 36  
1 n ASP 37  
1 n TYR 38  
1 n SER 39  
1 n CYS 40  
1 n ASP 41  
1 n ALA 42  
1 n ASN 43  
1 n MET 44  
1 n ALA 45  
1 n LEU 46  
1 n LEU 47  
1 n ASP 48  
1 n SER 49  
1 n LEU 50  
1 n VAL 51  
1 n LYS 52  
1 n PHE 53  
1 n ILE 54  
1 n LYS 55  
1 n ARG 56  
1 n ASN 57  
1 n THR 58  
1 n ASP 59  
1 n VAL 60  
1 n ASN 61  
1 n GLY 62  
1 n LYS 63  
1 n VAL 64  
1 n MET 65  
1 n VAL 66  
1 n TYR 67  
1 n ASN 68  
1 n GLY 69  
1 n ASP 70  
1 n ILE 71  
1 n VAL 72  
1 n SER 73  
1 n ARG 74  
1 n ALA 75  
1 n ILE 76  
1 n PRO 77  
1 n LYS 78  
1 n TYR 79  
1 n ASN 80  
1 n LEU 81  
1 n ASP 82  
1 n TYR 83  
1 n VAL 84  
1 n LYS 85  
1 n GLN 86  
1 n SER 87  
1 n ILE 88  
1 n VAL 89  
1 n ASN 90  
1 n ALA 91  
1 n THR 92  
1 n ALA 93  
1 n LEU 94  
1 n LEU 95  
1 n LYS 96  
1 n LYS 97  
1 n PHE 98  
1 n GLU 99  
1 n ASP 100 
1 n PHE 101 
1 n PHE 102 
1 n ILE 103 
1 n ILE 104 
1 n PRO 105 
1 n MET 106 
1 n LEU 107 
1 n GLY 108 
1 n ASN 109 
1 n HIS 110 
1 n ASP 111 
1 n VAL 112 
1 n TYR 113 
1 n PRO 114 
1 n ALA 115 
1 n ASN 116 
1 n GLN 117 
1 n MET 118 
1 n ALA 119 
1 n ILE 120 
1 n ASN 121 
1 n SER 122 
1 n GLN 123 
1 n TRP 124 
1 n ILE 125 
1 n PHE 126 
1 n GLN 127 
1 n PHE 128 
1 n ALA 129 
1 n ALA 130 
1 n GLU 131 
1 n GLN 132 
1 n PHE 133 
1 n ALA 134 
1 n PRO 135 
1 n PHE 136 
1 n LEU 137 
1 n SER 138 
1 n GLN 139 
1 n ASN 140 
1 n ALA 141 
1 n ILE 142 
1 n GLU 143 
1 n SER 144 
1 n PHE 145 
1 n LYS 146 
1 n HIS 147 
1 n GLY 148 
1 n GLY 149 
1 n TYR 150 
1 n TYR 151 
1 n THR 152 
1 n MET 153 
1 n PRO 154 
1 n PHE 155 
1 n PRO 156 
1 n ALA 157 
1 n HIS 158 
1 n LEU 159 
1 n GLY 160 
1 n ILE 161 
1 n LYS 162 
1 n VAL 163 
1 n PRO 164 
1 n LEU 165 
1 n ASN 166 
1 n ALA 167 
1 n VAL 168 
1 n VAL 169 
1 n LEU 170 
1 n ASN 171 
1 n THR 172 
1 n VAL 173 
1 n LEU 174 
1 n TYR 175 
1 n TYR 176 
1 n ASN 177 
1 n TYR 178 
1 n ASN 179 
1 n LYS 180 
1 n GLN 181 
1 n THR 182 
1 n MET 183 
1 n ASP 184 
1 n SER 185 
1 n THR 186 
1 n ASP 187 
1 n PRO 188 
1 n LEU 189 
1 n GLY 190 
1 n GLN 191 
1 n PHE 192 
1 n GLU 193 
1 n TRP 194 
1 n PHE 195 
1 n LYS 196 
1 n THR 197 
1 n VAL 198 
1 n MET 199 
1 n ASP 200 
1 n GLY 201 
1 n TYR 202 
1 n ARG 203 
1 n LYS 204 
1 n THR 205 
1 n GLY 206 
1 n GLN 207 
1 n ARG 208 
1 n ALA 209 
1 n ILE 210 
1 n VAL 211 
1 n SER 212 
1 n MET 213 
1 n HIS 214 
1 n ILE 215 
1 n CYS 216 
1 n PRO 217 
1 n GLY 218 
1 n VAL 219 
1 n ALA 220 
1 n GLU 221 
1 n ARG 222 
1 n PHE 223 
1 n ASN 224 
1 n TYR 225 
1 n SER 226 
1 n ASP 227 
1 n GLN 228 
1 n LEU 229 
1 n TYR 230 
1 n PRO 231 
1 n GLN 232 
1 n TYR 233 
1 n ASN 234 
1 n ASP 235 
1 n ARG 236 
1 n LEU 237 
1 n VAL 238 
1 n ASP 239 
1 n SER 240 
1 n LEU 241 
1 n ALA 242 
1 n GLU 243 
1 n TYR 244 
1 n ASN 245 
1 n ASP 246 
1 n VAL 247 
1 n ILE 248 
1 n LEU 249 
1 n GLY 250 
1 n VAL 251 
1 n LEU 252 
1 n CYS 253 
1 n GLY 254 
1 n HIS 255 
1 n LEU 256 
1 n HIS 257 
1 n THR 258 
1 n ASP 259 
1 n THR 260 
1 n PHE 261 
1 n ARG 262 
1 n ILE 263 
1 n LEU 264 
1 n SER 265 
1 n LYS 266 
1 n GLY 267 
1 n ASN 268 
1 n LYS 269 
1 n LYS 270 
1 n VAL 271 
1 n MET 272 
1 n ALA 273 
1 n PHE 274 
1 n ILE 275 
1 n GLY 276 
1 n PRO 277 
1 n SER 278 
1 n VAL 279 
1 n ASP 280 
1 n THR 281 
1 n TRP 282 
1 n LEU 283 
1 n GLY 284 
1 n THR 285 
1 n SER 286 
1 n PRO 287 
1 n SER 288 
1 n ILE 289 
1 n ARG 290 
1 n LYS 291 
1 n TYR 292 
1 n ASP 293 
1 n VAL 294 
1 n GLY 295 
1 n ASN 296 
1 n GLY 297 
1 n GLN 298 
1 n GLY 299 
1 n TYR 300 
1 n MET 301 
1 n LYS 302 
1 n GLU 303 
1 n PHE 304 
1 n LYS 305 
1 n ASN 306 
1 n TYR 307 
1 n PHE 308 
1 n ASN 309 
1 n TYR 310 
1 n GLY 311 
1 n SER 312 
1 n SER 313 
1 n SER 314 
1 n GLU 315 
1 n TYR 316 
1 n GLY 317 
1 n LEU 318 
1 n LYS 319 
1 n GLU 320 
1 n LEU 321 
1 n SER 322 
1 n PRO 323 
1 n LYS 324 
1 n GLU 325 
1 n PHE 326 
1 n GLU 327 
1 n ILE 328 
1 n LEU 329 
1 n ALA 330 
1 n ALA 331 
1 n ARG 332 
1 n MET 333 
1 n ASP 334 
1 n LYS 335 
1 n ASP 336 
1 n LEU 337 
1 n GLN 338 
1 n LEU 339 
1 n PHE 340 
1 n ASN 341 
1 n LYS 342 
1 n TYR 343 
1 n HIS 344 
1 n LEU 345 
1 n HIS 346 
1 n PHE 347 
1 n ARG 348 
1 n ALA 349 
1 n ASP 350 
1 n THR 351 
1 n PRO 352 
1 n GLY 353 
1 n PHE 354 
1 n THR 355 
#
_ma_data.content_type "model coordinates"
_ma_data.id           1
_ma_data.name         Model
#
_ma_model_list.data_id          1
_ma_model_list.model_group_id   1
_ma_model_list.model_group_name "AlphaFold-beta-20231127 (7a14c934-fe78-43c1-a552-7fb305b0ebd1 @ 2024-08-29 19:09:08)"
_ma_model_list.model_id         1
_ma_model_list.model_name       "Top ranked model"
_ma_model_list.model_type       "Ab initio model"
_ma_model_list.ordinal_id       1
#
loop_
_ma_protocol_step.method_type
_ma_protocol_step.ordinal_id
_ma_protocol_step.protocol_id
_ma_protocol_step.step_id
"coevolution MSA" 1 1 1 
"template search" 2 1 2 
modeling          3 1 3 
#
loop_
_ma_qa_metric.id
_ma_qa_metric.mode
_ma_qa_metric.name
_ma_qa_metric.software_group_id
_ma_qa_metric.type
1 global pLDDT 1 pLDDT 
2 local  pLDDT 1 pLDDT 
#
_ma_qa_metric_global.metric_id    1
_ma_qa_metric_global.metric_value 89.27
_ma_qa_metric_global.model_id     1
_ma_qa_metric_global.ordinal_id   1
#
_ma_software_group.group_id    1
_ma_software_group.ordinal_id  1
_ma_software_group.software_id 1
#
_ma_target_entity.data_id   1
_ma_target_entity.entity_id 1
_ma_target_entity.origin    .
#
_ma_target_entity_instance.asym_id   A
_ma_target_entity_instance.details   .
_ma_target_entity_instance.entity_id 1
#
loop_
_pdbx_data_usage.details
_pdbx_data_usage.id
_pdbx_data_usage.type
_pdbx_data_usage.url
;NON-COMMERCIAL USE ONLY, BY USING THIS FILE YOU AGREE TO THE TERMS OF USE FOUND
AT alphafoldserver.com/output-terms.
;
1 license    ? 
;THE INFORMATION IS NOT INTENDED FOR, HAS NOT BEEN VALIDATED FOR, AND IS NOT
APPROVED FOR CLINICAL USE. IT SHOULD NOT BE USED FOR CLINICAL PURPOSE OR RELIED
ON FOR MEDICAL OR OTHER PROFESSIONAL ADVICE. IT IS THEORETICAL MODELLING ONLY
AND CAUTION SHOULD BE EXERCISED IN ITS USE. IT IS PROVIDED "AS-IS" WITHOUT ANY
WARRANTY OF ANY KIND, WHETHER EXPRESSED OR IMPLIED. NO WARRANTY IS GIVEN THAT
USE OF THE INFORMATION SHALL NOT INFRINGE THE RIGHTS OF ANY THIRD PARTY.
;
2 disclaimer ? 
#
loop_
_pdbx_poly_seq_scheme.asym_id
_pdbx_poly_seq_scheme.auth_seq_num
_pdbx_poly_seq_scheme.entity_id
_pdbx_poly_seq_scheme.hetero
_pdbx_poly_seq_scheme.mon_id
_pdbx_poly_seq_scheme.pdb_ins_code
_pdbx_poly_seq_scheme.pdb_seq_num
_pdbx_poly_seq_scheme.pdb_strand_id
_pdbx_poly_seq_scheme.seq_id
A 1   1 n PHE . 1   A 1   
A 2   1 n GLU . 2   A 2   
A 3   1 n MET . 3   A 3   
A 4   1 n TRP . 4   A 4   
A 5   1 n GLN . 5   A 5   
A 6   1 n LEU . 6   A 6   
A 7   1 n THR . 7   A 7   
A 8   1 n ASP . 8   A 8   
A 9   1 n ILE . 9   A 9   
A 10  1 n HIS . 10  A 10  
A 11  1 n LEU . 11  A 11  
A 12  1 n ASP . 12  A 12  
A 13  1 n PRO . 13  A 13  
A 14  1 n MET . 14  A 14  
A 15  1 n TYR . 15  A 15  
A 16  1 n THR . 16  A 16  
A 17  1 n VAL . 17  A 17  
A 18  1 n GLY . 18  A 18  
A 19  1 n SER . 19  A 19  
A 20  1 n ASP . 20  A 20  
A 21  1 n PRO . 21  A 21  
A 22  1 n LEU . 22  A 22  
A 23  1 n LYS . 23  A 23  
A 24  1 n LEU . 24  A 24  
A 25  1 n CYS . 25  A 25  
A 26  1 n ARG . 26  A 26  
A 27  1 n GLU . 27  A 27  
A 28  1 n GLY . 28  A 28  
A 29  1 n LYS . 29  A 29  
A 30  1 n GLY . 30  A 30  
A 31  1 n ASN . 31  A 31  
A 32  1 n ALA . 32  A 32  
A 33  1 n GLY . 33  A 33  
A 34  1 n LYS . 34  A 34  
A 35  1 n TYR . 35  A 35  
A 36  1 n GLY . 36  A 36  
A 37  1 n ASP . 37  A 37  
A 38  1 n TYR . 38  A 38  
A 39  1 n SER . 39  A 39  
A 40  1 n CYS . 40  A 40  
A 41  1 n ASP . 41  A 41  
A 42  1 n ALA . 42  A 42  
A 43  1 n ASN . 43  A 43  
A 44  1 n MET . 44  A 44  
A 45  1 n ALA . 45  A 45  
A 46  1 n LEU . 46  A 46  
A 47  1 n LEU . 47  A 47  
A 48  1 n ASP . 48  A 48  
A 49  1 n SER . 49  A 49  
A 50  1 n LEU . 50  A 50  
A 51  1 n VAL . 51  A 51  
A 52  1 n LYS . 52  A 52  
A 53  1 n PHE . 53  A 53  
A 54  1 n ILE . 54  A 54  
A 55  1 n LYS . 55  A 55  
A 56  1 n ARG . 56  A 56  
A 57  1 n ASN . 57  A 57  
A 58  1 n THR . 58  A 58  
A 59  1 n ASP . 59  A 59  
A 60  1 n VAL . 60  A 60  
A 61  1 n ASN . 61  A 61  
A 62  1 n GLY . 62  A 62  
A 63  1 n LYS . 63  A 63  
A 64  1 n VAL . 64  A 64  
A 65  1 n MET . 65  A 65  
A 66  1 n VAL . 66  A 66  
A 67  1 n TYR . 67  A 67  
A 68  1 n ASN . 68  A 68  
A 69  1 n GLY . 69  A 69  
A 70  1 n ASP . 70  A 70  
A 71  1 n ILE . 71  A 71  
A 72  1 n VAL . 72  A 72  
A 73  1 n SER . 73  A 73  
A 74  1 n ARG . 74  A 74  
A 75  1 n ALA . 75  A 75  
A 76  1 n ILE . 76  A 76  
A 77  1 n PRO . 77  A 77  
A 78  1 n LYS . 78  A 78  
A 79  1 n TYR . 79  A 79  
A 80  1 n ASN . 80  A 80  
A 81  1 n LEU . 81  A 81  
A 82  1 n ASP . 82  A 82  
A 83  1 n TYR . 83  A 83  
A 84  1 n VAL . 84  A 84  
A 85  1 n LYS . 85  A 85  
A 86  1 n GLN . 86  A 86  
A 87  1 n SER . 87  A 87  
A 88  1 n ILE . 88  A 88  
A 89  1 n VAL . 89  A 89  
A 90  1 n ASN . 90  A 90  
A 91  1 n ALA . 91  A 91  
A 92  1 n THR . 92  A 92  
A 93  1 n ALA . 93  A 93  
A 94  1 n LEU . 94  A 94  
A 95  1 n LEU . 95  A 95  
A 96  1 n LYS . 96  A 96  
A 97  1 n LYS . 97  A 97  
A 98  1 n PHE . 98  A 98  
A 99  1 n GLU . 99  A 99  
A 100 1 n ASP . 100 A 100 
A 101 1 n PHE . 101 A 101 
A 102 1 n PHE . 102 A 102 
A 103 1 n ILE . 103 A 103 
A 104 1 n ILE . 104 A 104 
A 105 1 n PRO . 105 A 105 
A 106 1 n MET . 106 A 106 
A 107 1 n LEU . 107 A 107 
A 108 1 n GLY . 108 A 108 
A 109 1 n ASN . 109 A 109 
A 110 1 n HIS . 110 A 110 
A 111 1 n ASP . 111 A 111 
A 112 1 n VAL . 112 A 112 
A 113 1 n TYR . 113 A 113 
A 114 1 n PRO . 114 A 114 
A 115 1 n ALA . 115 A 115 
A 116 1 n ASN . 116 A 116 
A 117 1 n GLN . 117 A 117 
A 118 1 n MET . 118 A 118 
A 119 1 n ALA . 119 A 119 
A 120 1 n ILE . 120 A 120 
A 121 1 n ASN . 121 A 121 
A 122 1 n SER . 122 A 122 
A 123 1 n GLN . 123 A 123 
A 124 1 n TRP . 124 A 124 
A 125 1 n ILE . 125 A 125 
A 126 1 n PHE . 126 A 126 
A 127 1 n GLN . 127 A 127 
A 128 1 n PHE . 128 A 128 
A 129 1 n ALA . 129 A 129 
A 130 1 n ALA . 130 A 130 
A 131 1 n GLU . 131 A 131 
A 132 1 n GLN . 132 A 132 
A 133 1 n PHE . 133 A 133 
A 134 1 n ALA . 134 A 134 
A 135 1 n PRO . 135 A 135 
A 136 1 n PHE . 136 A 136 
A 137 1 n LEU . 137 A 137 
A 138 1 n SER . 138 A 138 
A 139 1 n GLN . 139 A 139 
A 140 1 n ASN . 140 A 140 
A 141 1 n ALA . 141 A 141 
A 142 1 n ILE . 142 A 142 
A 143 1 n GLU . 143 A 143 
A 144 1 n SER . 144 A 144 
A 145 1 n PHE . 145 A 145 
A 146 1 n LYS . 146 A 146 
A 147 1 n HIS . 147 A 147 
A 148 1 n GLY . 148 A 148 
A 149 1 n GLY . 149 A 149 
A 150 1 n TYR . 150 A 150 
A 151 1 n TYR . 151 A 151 
A 152 1 n THR . 152 A 152 
A 153 1 n MET . 153 A 153 
A 154 1 n PRO . 154 A 154 
A 155 1 n PHE . 155 A 155 
A 156 1 n PRO . 156 A 156 
A 157 1 n ALA . 157 A 157 
A 158 1 n HIS . 158 A 158 
A 159 1 n LEU . 159 A 159 
A 160 1 n GLY . 160 A 160 
A 161 1 n ILE . 161 A 161 
A 162 1 n LYS . 162 A 162 
A 163 1 n VAL . 163 A 163 
A 164 1 n PRO . 164 A 164 
A 165 1 n LEU . 165 A 165 
A 166 1 n ASN . 166 A 166 
A 167 1 n ALA . 167 A 167 
A 168 1 n VAL . 168 A 168 
A 169 1 n VAL . 169 A 169 
A 170 1 n LEU . 170 A 170 
A 171 1 n ASN . 171 A 171 
A 172 1 n THR . 172 A 172 
A 173 1 n VAL . 173 A 173 
A 174 1 n LEU . 174 A 174 
A 175 1 n TYR . 175 A 175 
A 176 1 n TYR . 176 A 176 
A 177 1 n ASN . 177 A 177 
A 178 1 n TYR . 178 A 178 
A 179 1 n ASN . 179 A 179 
A 180 1 n LYS . 180 A 180 
A 181 1 n GLN . 181 A 181 
A 182 1 n THR . 182 A 182 
A 183 1 n MET . 183 A 183 
A 184 1 n ASP . 184 A 184 
A 185 1 n SER . 185 A 185 
A 186 1 n THR . 186 A 186 
A 187 1 n ASP . 187 A 187 
A 188 1 n PRO . 188 A 188 
A 189 1 n LEU . 189 A 189 
A 190 1 n GLY . 190 A 190 
A 191 1 n GLN . 191 A 191 
A 192 1 n PHE . 192 A 192 
A 193 1 n GLU . 193 A 193 
A 194 1 n TRP . 194 A 194 
A 195 1 n PHE . 195 A 195 
A 196 1 n LYS . 196 A 196 
A 197 1 n THR . 197 A 197 
A 198 1 n VAL . 198 A 198 
A 199 1 n MET . 199 A 199 
A 200 1 n ASP . 200 A 200 
A 201 1 n GLY . 201 A 201 
A 202 1 n TYR . 202 A 202 
A 203 1 n ARG . 203 A 203 
A 204 1 n LYS . 204 A 204 
A 205 1 n THR . 205 A 205 
A 206 1 n GLY . 206 A 206 
A 207 1 n GLN . 207 A 207 
A 208 1 n ARG . 208 A 208 
A 209 1 n ALA . 209 A 209 
A 210 1 n ILE . 210 A 210 
A 211 1 n VAL . 211 A 211 
A 212 1 n SER . 212 A 212 
A 213 1 n MET . 213 A 213 
A 214 1 n HIS . 214 A 214 
A 215 1 n ILE . 215 A 215 
A 216 1 n CYS . 216 A 216 
A 217 1 n PRO . 217 A 217 
A 218 1 n GLY . 218 A 218 
A 219 1 n VAL . 219 A 219 
A 220 1 n ALA . 220 A 220 
A 221 1 n GLU . 221 A 221 
A 222 1 n ARG . 222 A 222 
A 223 1 n PHE . 223 A 223 
A 224 1 n ASN . 224 A 224 
A 225 1 n TYR . 225 A 225 
A 226 1 n SER . 226 A 226 
A 227 1 n ASP . 227 A 227 
A 228 1 n GLN . 228 A 228 
A 229 1 n LEU . 229 A 229 
A 230 1 n TYR . 230 A 230 
A 231 1 n PRO . 231 A 231 
A 232 1 n GLN . 232 A 232 
A 233 1 n TYR . 233 A 233 
A 234 1 n ASN . 234 A 234 
A 235 1 n ASP . 235 A 235 
A 236 1 n ARG . 236 A 236 
A 237 1 n LEU . 237 A 237 
A 238 1 n VAL . 238 A 238 
A 239 1 n ASP . 239 A 239 
A 240 1 n SER . 240 A 240 
A 241 1 n LEU . 241 A 241 
A 242 1 n ALA . 242 A 242 
A 243 1 n GLU . 243 A 243 
A 244 1 n TYR . 244 A 244 
A 245 1 n ASN . 245 A 245 
A 246 1 n ASP . 246 A 246 
A 247 1 n VAL . 247 A 247 
A 248 1 n ILE . 248 A 248 
A 249 1 n LEU . 249 A 249 
A 250 1 n GLY . 250 A 250 
A 251 1 n VAL . 251 A 251 
A 252 1 n LEU . 252 A 252 
A 253 1 n CYS . 253 A 253 
A 254 1 n GLY . 254 A 254 
A 255 1 n HIS . 255 A 255 
A 256 1 n LEU . 256 A 256 
A 257 1 n HIS . 257 A 257 
A 258 1 n THR . 258 A 258 
A 259 1 n ASP . 259 A 259 
A 260 1 n THR . 260 A 260 
A 261 1 n PHE . 261 A 261 
A 262 1 n ARG . 262 A 262 
A 263 1 n ILE . 263 A 263 
A 264 1 n LEU . 264 A 264 
A 265 1 n SER . 265 A 265 
A 266 1 n LYS . 266 A 266 
A 267 1 n GLY . 267 A 267 
A 268 1 n ASN . 268 A 268 
A 269 1 n LYS . 269 A 269 
A 270 1 n LYS . 270 A 270 
A 271 1 n VAL . 271 A 271 
A 272 1 n MET . 272 A 272 
A 273 1 n ALA . 273 A 273 
A 274 1 n PHE . 274 A 274 
A 275 1 n ILE . 275 A 275 
A 276 1 n GLY . 276 A 276 
A 277 1 n PRO . 277 A 277 
A 278 1 n SER . 278 A 278 
A 279 1 n VAL . 279 A 279 
A 280 1 n ASP . 280 A 280 
A 281 1 n THR . 281 A 281 
A 282 1 n TRP . 282 A 282 
A 283 1 n LEU . 283 A 283 
A 284 1 n GLY . 284 A 284 
A 285 1 n THR . 285 A 285 
A 286 1 n SER . 286 A 286 
A 287 1 n PRO . 287 A 287 
A 288 1 n SER . 288 A 288 
A 289 1 n ILE . 289 A 289 
A 290 1 n ARG . 290 A 290 
A 291 1 n LYS . 291 A 291 
A 292 1 n TYR . 292 A 292 
A 293 1 n ASP . 293 A 293 
A 294 1 n VAL . 294 A 294 
A 295 1 n GLY . 295 A 295 
A 296 1 n ASN . 296 A 296 
A 297 1 n GLY . 297 A 297 
A 298 1 n GLN . 298 A 298 
A 299 1 n GLY . 299 A 299 
A 300 1 n TYR . 300 A 300 
A 301 1 n MET . 301 A 301 
A 302 1 n LYS . 302 A 302 
A 303 1 n GLU . 303 A 303 
A 304 1 n PHE . 304 A 304 
A 305 1 n LYS . 305 A 305 
A 306 1 n ASN . 306 A 306 
A 307 1 n TYR . 307 A 307 
A 308 1 n PHE . 308 A 308 
A 309 1 n ASN . 309 A 309 
A 310 1 n TYR . 310 A 310 
A 311 1 n GLY . 311 A 311 
A 312 1 n SER . 312 A 312 
A 313 1 n SER . 313 A 313 
A 314 1 n SER . 314 A 314 
A 315 1 n GLU . 315 A 315 
A 316 1 n TYR . 316 A 316 
A 317 1 n GLY . 317 A 317 
A 318 1 n LEU . 318 A 318 
A 319 1 n LYS . 319 A 319 
A 320 1 n GLU . 320 A 320 
A 321 1 n LEU . 321 A 321 
A 322 1 n SER . 322 A 322 
A 323 1 n PRO . 323 A 323 
A 324 1 n LYS . 324 A 324 
A 325 1 n GLU . 325 A 325 
A 326 1 n PHE . 326 A 326 
A 327 1 n GLU . 327 A 327 
A 328 1 n ILE . 328 A 328 
A 329 1 n LEU . 329 A 329 
A 330 1 n ALA . 330 A 330 
A 331 1 n ALA . 331 A 331 
A 332 1 n ARG . 332 A 332 
A 333 1 n MET . 333 A 333 
A 334 1 n ASP . 334 A 334 
A 335 1 n LYS . 335 A 335 
A 336 1 n ASP . 336 A 336 
A 337 1 n LEU . 337 A 337 
A 338 1 n GLN . 338 A 338 
A 339 1 n LEU . 339 A 339 
A 340 1 n PHE . 340 A 340 
A 341 1 n ASN . 341 A 341 
A 342 1 n LYS . 342 A 342 
A 343 1 n TYR . 343 A 343 
A 344 1 n HIS . 344 A 344 
A 345 1 n LEU . 345 A 345 
A 346 1 n HIS . 346 A 346 
A 347 1 n PHE . 347 A 347 
A 348 1 n ARG . 348 A 348 
A 349 1 n ALA . 349 A 349 
A 350 1 n ASP . 350 A 350 
A 351 1 n THR . 351 A 351 
A 352 1 n PRO . 352 A 352 
A 353 1 n GLY . 353 A 353 
A 354 1 n PHE . 354 A 354 
A 355 1 n THR . 355 A 355 
#
_software.classification other
_software.date           ?
_software.description    "Structure prediction"
_software.name           AlphaFold
_software.pdbx_ordinal   1
_software.type           package
_software.version        "AlphaFold-beta-20231127 (7a14c934-fe78-43c1-a552-7fb305b0ebd1 @ 2024-08-29 19:09:08)"
#
_struct_asym.entity_id 1
_struct_asym.id        A
#
loop_
_atom_site.group_PDB
_atom_site.id
_atom_site.type_symbol
_atom_site.label_atom_id
_atom_site.label_alt_id
_atom_site.label_comp_id
_atom_site.label_asym_id
_atom_site.label_entity_id
_atom_site.label_seq_id
_atom_site.pdbx_PDB_ins_code
_atom_site.Cartn_x
_atom_site.Cartn_y
_atom_site.Cartn_z
_atom_site.occupancy
_atom_site.B_iso_or_equiv
_atom_site.auth_seq_id
_atom_site.auth_asym_id
_atom_site.pdbx_PDB_model_num
ATOM 1    N N   . PHE A 1 1   ? -2.384  16.129  -11.764 1.00 88.34 1   A 1 
ATOM 2    C CA  . PHE A 1 1   ? -2.407  16.332  -10.301 1.00 90.45 1   A 1 
ATOM 3    C C   . PHE A 1 1   ? -1.355  15.459  -9.641  1.00 91.28 1   A 1 
ATOM 4    O O   . PHE A 1 1   ? -0.894  14.510  -10.266 1.00 89.49 1   A 1 
ATOM 5    C CB  . PHE A 1 1   ? -3.800  16.064  -9.735  1.00 89.23 1   A 1 
ATOM 6    C CG  . PHE A 1 1   ? -4.237  14.612  -9.785  1.00 90.87 1   A 1 
ATOM 7    C CD1 . PHE A 1 1   ? -4.844  14.085  -10.938 1.00 88.59 1   A 1 
ATOM 8    C CD2 . PHE A 1 1   ? -4.059  13.790  -8.660  1.00 89.60 1   A 1 
ATOM 9    C CE1 . PHE A 1 1   ? -5.269  12.750  -10.970 1.00 87.04 1   A 1 
ATOM 10   C CE2 . PHE A 1 1   ? -4.488  12.450  -8.690  1.00 87.72 1   A 1 
ATOM 11   C CZ  . PHE A 1 1   ? -5.093  11.933  -9.850  1.00 88.66 1   A 1 
ATOM 12   N N   . GLU A 1 2   ? -0.956  15.781  -8.400  1.00 89.56 2   A 1 
ATOM 13   C CA  . GLU A 1 2   ? -0.043  14.964  -7.609  1.00 89.99 2   A 1 
ATOM 14   C C   . GLU A 1 2   ? -0.813  14.145  -6.558  1.00 91.17 2   A 1 
ATOM 15   O O   . GLU A 1 2   ? -1.875  14.560  -6.096  1.00 90.83 2   A 1 
ATOM 16   C CB  . GLU A 1 2   ? 1.032   15.833  -6.955  1.00 87.48 2   A 1 
ATOM 17   C CG  . GLU A 1 2   ? 1.939   16.585  -7.945  1.00 82.43 2   A 1 
ATOM 18   C CD  . GLU A 1 2   ? 3.053   17.313  -7.161  1.00 80.39 2   A 1 
ATOM 19   O OE1 . GLU A 1 2   ? 4.247   17.022  -7.380  1.00 71.22 2   A 1 
ATOM 20   O OE2 . GLU A 1 2   ? 2.749   18.049  -6.199  1.00 71.34 2   A 1 
ATOM 21   N N   . MET A 1 3   ? -0.272  12.992  -6.162  1.00 92.52 3   A 1 
ATOM 22   C CA  . MET A 1 3   ? -0.902  12.084  -5.211  1.00 93.37 3   A 1 
ATOM 23   C C   . MET A 1 3   ? 0.124   11.463  -4.279  1.00 93.55 3   A 1 
ATOM 24   O O   . MET A 1 3   ? 1.091   10.851  -4.724  1.00 93.11 3   A 1 
ATOM 25   C CB  . MET A 1 3   ? -1.674  11.023  -5.998  1.00 92.90 3   A 1 
ATOM 26   C CG  . MET A 1 3   ? -2.364  9.994   -5.100  1.00 92.07 3   A 1 
ATOM 27   S SD  . MET A 1 3   ? -3.373  8.811   -6.030  1.00 90.99 3   A 1 
ATOM 28   C CE  . MET A 1 3   ? -2.065  7.918   -6.904  1.00 84.54 3   A 1 
ATOM 29   N N   . TRP A 1 4   ? -0.104  11.575  -2.974  1.00 94.61 4   A 1 
ATOM 30   C CA  . TRP A 1 4   ? 0.702   10.932  -1.948  1.00 94.99 4   A 1 
ATOM 31   C C   . TRP A 1 4   ? 0.329   9.455   -1.780  1.00 95.52 4   A 1 
ATOM 32   O O   . TRP A 1 4   ? -0.849  9.108   -1.822  1.00 95.16 4   A 1 
ATOM 33   C CB  . TRP A 1 4   ? 0.546   11.688  -0.632  1.00 94.36 4   A 1 
ATOM 34   C CG  . TRP A 1 4   ? 1.121   13.068  -0.655  1.00 93.80 4   A 1 
ATOM 35   C CD1 . TRP A 1 4   ? 0.428   14.210  -0.877  1.00 92.47 4   A 1 
ATOM 36   C CD2 . TRP A 1 4   ? 2.509   13.460  -0.470  1.00 93.18 4   A 1 
ATOM 37   N NE1 . TRP A 1 4   ? 1.297   15.285  -0.839  1.00 91.79 4   A 1 
ATOM 38   C CE2 . TRP A 1 4   ? 2.596   14.875  -0.594  1.00 92.52 4   A 1 
ATOM 39   C CE3 . TRP A 1 4   ? 3.711   12.763  -0.218  1.00 92.42 4   A 1 
ATOM 40   C CZ2 . TRP A 1 4   ? 3.812   15.568  -0.456  1.00 91.72 4   A 1 
ATOM 41   C CZ3 . TRP A 1 4   ? 4.935   13.444  -0.080  1.00 91.90 4   A 1 
ATOM 42   C CH2 . TRP A 1 4   ? 4.982   14.841  -0.201  1.00 91.11 4   A 1 
ATOM 43   N N   . GLN A 1 5   ? 1.315   8.615   -1.505  1.00 94.54 5   A 1 
ATOM 44   C CA  . GLN A 1 5   ? 1.138   7.245   -1.049  1.00 94.83 5   A 1 
ATOM 45   C C   . GLN A 1 5   ? 1.764   7.086   0.338   1.00 94.59 5   A 1 
ATOM 46   O O   . GLN A 1 5   ? 2.960   7.315   0.509   1.00 93.99 5   A 1 
ATOM 47   C CB  . GLN A 1 5   ? 1.743   6.277   -2.065  1.00 94.92 5   A 1 
ATOM 48   C CG  . GLN A 1 5   ? 1.489   4.810   -1.693  1.00 94.35 5   A 1 
ATOM 49   C CD  . GLN A 1 5   ? 2.152   3.838   -2.658  1.00 94.18 5   A 1 
ATOM 50   O OE1 . GLN A 1 5   ? 3.014   4.182   -3.456  1.00 91.47 5   A 1 
ATOM 51   N NE2 . GLN A 1 5   ? 1.799   2.581   -2.610  1.00 90.68 5   A 1 
ATOM 52   N N   . LEU A 1 6   ? 0.943   6.662   1.300   1.00 95.77 6   A 1 
ATOM 53   C CA  . LEU A 1 6   ? 1.363   6.209   2.620   1.00 95.51 6   A 1 
ATOM 54   C C   . LEU A 1 6   ? 1.018   4.735   2.758   1.00 96.07 6   A 1 
ATOM 55   O O   . LEU A 1 6   ? -0.096  4.333   2.414   1.00 94.77 6   A 1 
ATOM 56   C CB  . LEU A 1 6   ? 0.671   7.013   3.732   1.00 93.44 6   A 1 
ATOM 57   C CG  . LEU A 1 6   ? 1.348   8.355   4.064   1.00 85.06 6   A 1 
ATOM 58   C CD1 . LEU A 1 6   ? 1.186   9.390   2.953   1.00 81.06 6   A 1 
ATOM 59   C CD2 . LEU A 1 6   ? 0.749   8.942   5.342   1.00 80.70 6   A 1 
ATOM 60   N N   . THR A 1 7   ? 1.941   3.948   3.284   1.00 95.72 7   A 1 
ATOM 61   C CA  . THR A 1 7   ? 1.717   2.518   3.515   1.00 96.00 7   A 1 
ATOM 62   C C   . THR A 1 7   ? 2.515   2.037   4.725   1.00 95.92 7   A 1 
ATOM 63   O O   . THR A 1 7   ? 3.497   2.686   5.090   1.00 95.51 7   A 1 
ATOM 64   C CB  . THR A 1 7   ? 2.031   1.723   2.249   1.00 96.10 7   A 1 
ATOM 65   O OG1 . THR A 1 7   ? 1.560   0.405   2.380   1.00 93.90 7   A 1 
ATOM 66   C CG2 . THR A 1 7   ? 3.503   1.700   1.859   1.00 94.23 7   A 1 
ATOM 67   N N   . ASP A 1 8   ? 2.076   0.926   5.342   1.00 96.89 8   A 1 
ATOM 68   C CA  . ASP A 1 8   ? 2.822   0.204   6.364   1.00 96.79 8   A 1 
ATOM 69   C C   . ASP A 1 8   ? 3.325   1.130   7.479   1.00 96.59 8   A 1 
ATOM 70   O O   . ASP A 1 8   ? 4.522   1.322   7.684   1.00 95.38 8   A 1 
ATOM 71   C CB  . ASP A 1 8   ? 3.931   -0.622  5.705   1.00 96.62 8   A 1 
ATOM 72   C CG  . ASP A 1 8   ? 3.391   -1.535  4.604   1.00 96.02 8   A 1 
ATOM 73   O OD1 . ASP A 1 8   ? 2.943   -2.646  4.914   1.00 94.01 8   A 1 
ATOM 74   O OD2 . ASP A 1 8   ? 3.427   -1.114  3.417   1.00 94.27 8   A 1 
ATOM 75   N N   . ILE A 1 9   ? 2.391   1.779   8.172   1.00 95.81 9   A 1 
ATOM 76   C CA  . ILE A 1 9   ? 2.709   2.732   9.238   1.00 95.66 9   A 1 
ATOM 77   C C   . ILE A 1 9   ? 3.107   1.998   10.514  1.00 95.34 9   A 1 
ATOM 78   O O   . ILE A 1 9   ? 4.019   2.448   11.191  1.00 94.24 9   A 1 
ATOM 79   C CB  . ILE A 1 9   ? 1.533   3.700   9.474   1.00 95.15 9   A 1 
ATOM 80   C CG1 . ILE A 1 9   ? 1.322   4.600   8.237   1.00 93.61 9   A 1 
ATOM 81   C CG2 . ILE A 1 9   ? 1.761   4.556   10.735  1.00 93.86 9   A 1 
ATOM 82   C CD1 . ILE A 1 9   ? 0.101   5.520   8.324   1.00 90.37 9   A 1 
ATOM 83   N N   . HIS A 1 10  ? 2.411   0.913   10.868  1.00 95.42 10  A 1 
ATOM 84   C CA  . HIS A 1 10  ? 2.627   0.119   12.080  1.00 95.22 10  A 1 
ATOM 85   C C   . HIS A 1 10  ? 2.838   0.990   13.332  1.00 94.74 10  A 1 
ATOM 86   O O   . HIS A 1 10  ? 3.876   0.926   13.994  1.00 93.52 10  A 1 
ATOM 87   C CB  . HIS A 1 10  ? 3.734   -0.893  11.844  1.00 95.45 10  A 1 
ATOM 88   C CG  . HIS A 1 10  ? 3.369   -1.964  10.847  1.00 95.44 10  A 1 
ATOM 89   N ND1 . HIS A 1 10  ? 2.526   -3.025  11.096  1.00 93.01 10  A 1 
ATOM 90   C CD2 . HIS A 1 10  ? 3.822   -2.063  9.570   1.00 93.50 10  A 1 
ATOM 91   C CE1 . HIS A 1 10  ? 2.484   -3.761  9.969   1.00 93.36 10  A 1 
ATOM 92   N NE2 . HIS A 1 10  ? 3.257   -3.212  9.027   1.00 93.58 10  A 1 
ATOM 93   N N   . LEU A 1 11  ? 1.864   1.834   13.652  1.00 94.28 11  A 1 
ATOM 94   C CA  . LEU A 1 11  ? 1.977   2.765   14.773  1.00 94.04 11  A 1 
ATOM 95   C C   . LEU A 1 11  ? 2.018   2.019   16.112  1.00 93.76 11  A 1 
ATOM 96   O O   . LEU A 1 11  ? 1.011   1.442   16.533  1.00 92.84 11  A 1 
ATOM 97   C CB  . LEU A 1 11  ? 0.823   3.768   14.719  1.00 93.36 11  A 1 
ATOM 98   C CG  . LEU A 1 11  ? 0.755   4.704   15.939  1.00 92.26 11  A 1 
ATOM 99   C CD1 . LEU A 1 11  ? 2.002   5.571   16.087  1.00 90.00 11  A 1 
ATOM 100  C CD2 . LEU A 1 11  ? -0.466  5.614   15.823  1.00 89.73 11  A 1 
ATOM 101  N N   . ASP A 1 12  ? 3.123   2.135   16.833  1.00 93.74 12  A 1 
ATOM 102  C CA  . ASP A 1 12  ? 3.219   1.696   18.217  1.00 93.25 12  A 1 
ATOM 103  C C   . ASP A 1 12  ? 2.895   2.841   19.193  1.00 93.04 12  A 1 
ATOM 104  O O   . ASP A 1 12  ? 3.736   3.723   19.427  1.00 92.40 12  A 1 
ATOM 105  C CB  . ASP A 1 12  ? 4.578   1.064   18.520  1.00 92.88 12  A 1 
ATOM 106  C CG  . ASP A 1 12  ? 4.578   0.402   19.907  1.00 92.13 12  A 1 
ATOM 107  O OD1 . ASP A 1 12  ? 3.537   0.437   20.606  1.00 90.42 12  A 1 
ATOM 108  O OD2 . ASP A 1 12  ? 5.574   -0.225  20.292  1.00 89.57 12  A 1 
ATOM 109  N N   . PRO A 1 13  ? 1.715   2.844   19.833  1.00 91.87 13  A 1 
ATOM 110  C CA  . PRO A 1 13  ? 1.356   3.857   20.820  1.00 90.60 13  A 1 
ATOM 111  C C   . PRO A 1 13  ? 2.151   3.731   22.128  1.00 91.34 13  A 1 
ATOM 112  O O   . PRO A 1 13  ? 2.086   4.620   22.969  1.00 90.29 13  A 1 
ATOM 113  C CB  . PRO A 1 13  ? -0.144  3.667   21.040  1.00 88.86 13  A 1 
ATOM 114  C CG  . PRO A 1 13  ? -0.336  2.167   20.821  1.00 86.70 13  A 1 
ATOM 115  C CD  . PRO A 1 13  ? 0.654   1.857   19.702  1.00 89.52 13  A 1 
ATOM 116  N N   . MET A 1 14  ? 2.868   2.618   22.338  1.00 91.26 14  A 1 
ATOM 117  C CA  . MET A 1 14  ? 3.663   2.360   23.539  1.00 91.72 14  A 1 
ATOM 118  C C   . MET A 1 14  ? 5.148   2.696   23.367  1.00 93.67 14  A 1 
ATOM 119  O O   . MET A 1 14  ? 5.906   2.559   24.330  1.00 93.34 14  A 1 
ATOM 120  C CB  . MET A 1 14  ? 3.489   0.898   23.985  1.00 90.21 14  A 1 
ATOM 121  C CG  . MET A 1 14  ? 2.030   0.561   24.332  1.00 86.64 14  A 1 
ATOM 122  S SD  . MET A 1 14  ? 1.760   -1.092  25.053  1.00 79.86 14  A 1 
ATOM 123  C CE  . MET A 1 14  ? 2.862   -1.014  26.497  1.00 69.67 14  A 1 
ATOM 124  N N   . TYR A 1 15  ? 5.579   3.162   22.190  1.00 93.45 15  A 1 
ATOM 125  C CA  . TYR A 1 15  ? 6.963   3.540   21.937  1.00 94.53 15  A 1 
ATOM 126  C C   . TYR A 1 15  ? 7.447   4.596   22.940  1.00 95.05 15  A 1 
ATOM 127  O O   . TYR A 1 15  ? 6.830   5.647   23.120  1.00 94.76 15  A 1 
ATOM 128  C CB  . TYR A 1 15  ? 7.113   4.057   20.505  1.00 94.96 15  A 1 
ATOM 129  C CG  . TYR A 1 15  ? 8.549   4.348   20.106  1.00 95.51 15  A 1 
ATOM 130  C CD1 . TYR A 1 15  ? 9.205   5.508   20.575  1.00 95.42 15  A 1 
ATOM 131  C CD2 . TYR A 1 15  ? 9.244   3.448   19.283  1.00 95.44 15  A 1 
ATOM 132  C CE1 . TYR A 1 15  ? 10.544  5.760   20.225  1.00 95.24 15  A 1 
ATOM 133  C CE2 . TYR A 1 15  ? 10.575  3.692   18.930  1.00 95.21 15  A 1 
ATOM 134  C CZ  . TYR A 1 15  ? 11.239  4.852   19.401  1.00 95.42 15  A 1 
ATOM 135  O OH  . TYR A 1 15  ? 12.522  5.085   19.054  1.00 95.10 15  A 1 
ATOM 136  N N   . THR A 1 16  ? 8.600   4.339   23.559  1.00 95.43 16  A 1 
ATOM 137  C CA  . THR A 1 16  ? 9.182   5.208   24.582  1.00 96.29 16  A 1 
ATOM 138  C C   . THR A 1 16  ? 10.599  5.624   24.187  1.00 96.90 16  A 1 
ATOM 139  O O   . THR A 1 16  ? 11.490  4.797   24.054  1.00 96.79 16  A 1 
ATOM 140  C CB  . THR A 1 16  ? 9.158   4.515   25.948  1.00 95.63 16  A 1 
ATOM 141  O OG1 . THR A 1 16  ? 7.827   4.222   26.296  1.00 91.43 16  A 1 
ATOM 142  C CG2 . THR A 1 16  ? 9.713   5.397   27.061  1.00 90.77 16  A 1 
ATOM 143  N N   . VAL A 1 17  ? 10.837  6.920   24.022  1.00 96.84 17  A 1 
ATOM 144  C CA  . VAL A 1 17  ? 12.163  7.473   23.718  1.00 97.39 17  A 1 
ATOM 145  C C   . VAL A 1 17  ? 13.144  7.145   24.849  1.00 97.68 17  A 1 
ATOM 146  O O   . VAL A 1 17  ? 12.824  7.330   26.016  1.00 97.21 17  A 1 
ATOM 147  C CB  . VAL A 1 17  ? 12.099  8.992   23.488  1.00 97.06 17  A 1 
ATOM 148  C CG1 . VAL A 1 17  ? 13.475  9.591   23.188  1.00 95.93 17  A 1 
ATOM 149  C CG2 . VAL A 1 17  ? 11.177  9.331   22.308  1.00 95.77 17  A 1 
ATOM 150  N N   . GLY A 1 18  ? 14.346  6.693   24.502  1.00 97.26 18  A 1 
ATOM 151  C CA  . GLY A 1 18  ? 15.377  6.300   25.467  1.00 97.42 18  A 1 
ATOM 152  C C   . GLY A 1 18  ? 15.206  4.894   26.062  1.00 97.90 18  A 1 
ATOM 153  O O   . GLY A 1 18  ? 15.957  4.531   26.966  1.00 96.91 18  A 1 
ATOM 154  N N   . SER A 1 19  ? 14.231  4.126   25.580  1.00 97.28 19  A 1 
ATOM 155  C CA  . SER A 1 19  ? 14.062  2.713   25.925  1.00 96.76 19  A 1 
ATOM 156  C C   . SER A 1 19  ? 15.003  1.804   25.118  1.00 96.98 19  A 1 
ATOM 157  O O   . SER A 1 19  ? 15.763  2.269   24.267  1.00 96.43 19  A 1 
ATOM 158  C CB  . SER A 1 19  ? 12.602  2.303   25.751  1.00 96.14 19  A 1 
ATOM 159  O OG  . SER A 1 19  ? 12.266  2.372   24.391  1.00 93.98 19  A 1 
ATOM 160  N N   . ASP A 1 20  ? 14.974  0.499   25.429  1.00 96.33 20  A 1 
ATOM 161  C CA  . ASP A 1 20  ? 15.794  -0.527  24.787  1.00 95.90 20  A 1 
ATOM 162  C C   . ASP A 1 20  ? 15.166  -0.984  23.455  1.00 95.36 20  A 1 
ATOM 163  O O   . ASP A 1 20  ? 14.072  -1.557  23.475  1.00 94.48 20  A 1 
ATOM 164  C CB  . ASP A 1 20  ? 15.966  -1.680  25.783  1.00 95.71 20  A 1 
ATOM 165  C CG  . ASP A 1 20  ? 16.895  -2.800  25.305  1.00 95.37 20  A 1 
ATOM 166  O OD1 . ASP A 1 20  ? 17.346  -2.756  24.142  1.00 93.60 20  A 1 
ATOM 167  O OD2 . ASP A 1 20  ? 17.138  -3.701  26.137  1.00 93.59 20  A 1 
ATOM 168  N N   . PRO A 1 21  ? 15.836  -0.804  22.293  1.00 94.92 21  A 1 
ATOM 169  C CA  . PRO A 1 21  ? 15.340  -1.291  21.004  1.00 93.22 21  A 1 
ATOM 170  C C   . PRO A 1 21  ? 15.132  -2.803  20.956  1.00 92.62 21  A 1 
ATOM 171  O O   . PRO A 1 21  ? 14.192  -3.270  20.326  1.00 91.28 21  A 1 
ATOM 172  C CB  . PRO A 1 21  ? 16.380  -0.841  19.976  1.00 92.27 21  A 1 
ATOM 173  C CG  . PRO A 1 21  ? 16.987  0.404   20.606  1.00 92.13 21  A 1 
ATOM 174  C CD  . PRO A 1 21  ? 17.016  0.027   22.084  1.00 94.18 21  A 1 
ATOM 175  N N   . LEU A 1 22  ? 15.939  -3.592  21.676  1.00 93.99 22  A 1 
ATOM 176  C CA  . LEU A 1 22  ? 15.773  -5.049  21.757  1.00 93.04 22  A 1 
ATOM 177  C C   . LEU A 1 22  ? 14.505  -5.461  22.516  1.00 92.45 22  A 1 
ATOM 178  O O   . LEU A 1 22  ? 14.076  -6.615  22.446  1.00 90.67 22  A 1 
ATOM 179  C CB  . LEU A 1 22  ? 17.013  -5.677  22.414  1.00 93.05 22  A 1 
ATOM 180  C CG  . LEU A 1 22  ? 18.340  -5.423  21.685  1.00 91.60 22  A 1 
ATOM 181  C CD1 . LEU A 1 22  ? 19.479  -6.101  22.458  1.00 88.56 22  A 1 
ATOM 182  C CD2 . LEU A 1 22  ? 18.334  -5.994  20.260  1.00 88.38 22  A 1 
ATOM 183  N N   . LYS A 1 23  ? 13.882  -4.524  23.224  1.00 92.59 23  A 1 
ATOM 184  C CA  . LYS A 1 23  ? 12.582  -4.667  23.891  1.00 92.62 23  A 1 
ATOM 185  C C   . LYS A 1 23  ? 11.480  -3.900  23.162  1.00 92.84 23  A 1 
ATOM 186  O O   . LYS A 1 23  ? 10.574  -3.351  23.793  1.00 91.65 23  A 1 
ATOM 187  C CB  . LYS A 1 23  ? 12.724  -4.254  25.355  1.00 93.17 23  A 1 
ATOM 188  C CG  . LYS A 1 23  ? 13.709  -5.148  26.105  1.00 92.85 23  A 1 
ATOM 189  C CD  . LYS A 1 23  ? 13.659  -4.719  27.565  1.00 89.14 23  A 1 
ATOM 190  C CE  . LYS A 1 23  ? 14.336  -5.714  28.491  1.00 85.62 23  A 1 
ATOM 191  N NZ  . LYS A 1 23  ? 13.743  -5.539  29.834  1.00 76.44 23  A 1 
ATOM 192  N N   . LEU A 1 24  ? 11.580  -3.850  21.827  1.00 92.64 24  A 1 
ATOM 193  C CA  . LEU A 1 24  ? 10.614  -3.220  20.925  1.00 92.30 24  A 1 
ATOM 194  C C   . LEU A 1 24  ? 10.402  -1.718  21.210  1.00 93.37 24  A 1 
ATOM 195  O O   . LEU A 1 24  ? 9.340   -1.188  20.932  1.00 92.16 24  A 1 
ATOM 196  C CB  . LEU A 1 24  ? 9.285   -4.013  20.917  1.00 90.73 24  A 1 
ATOM 197  C CG  . LEU A 1 24  ? 9.415   -5.519  20.667  1.00 88.54 24  A 1 
ATOM 198  C CD1 . LEU A 1 24  ? 8.025   -6.165  20.758  1.00 85.87 24  A 1 
ATOM 199  C CD2 . LEU A 1 24  ? 10.005  -5.820  19.292  1.00 84.93 24  A 1 
ATOM 200  N N   . CYS A 1 25  ? 11.407  -1.045  21.771  1.00 93.12 25  A 1 
ATOM 201  C CA  . CYS A 1 25  ? 11.337  0.364   22.144  1.00 93.82 25  A 1 
ATOM 202  C C   . CYS A 1 25  ? 10.214  0.715   23.133  1.00 94.13 25  A 1 
ATOM 203  O O   . CYS A 1 25  ? 9.658   1.812   23.088  1.00 93.37 25  A 1 
ATOM 204  C CB  . CYS A 1 25  ? 11.318  1.247   20.881  1.00 93.56 25  A 1 
ATOM 205  S SG  . CYS A 1 25  ? 12.729  1.015   19.790  1.00 92.42 25  A 1 
ATOM 206  N N   . ARG A 1 26  ? 9.861   -0.190  24.050  1.00 94.19 26  A 1 
ATOM 207  C CA  . ARG A 1 26  ? 8.764   0.014   25.009  1.00 93.83 26  A 1 
ATOM 208  C C   . ARG A 1 26  ? 9.221   0.146   26.455  1.00 94.37 26  A 1 
ATOM 209  O O   . ARG A 1 26  ? 8.607   0.871   27.231  1.00 93.21 26  A 1 
ATOM 210  C CB  . ARG A 1 26  ? 7.781   -1.146  24.890  1.00 92.58 26  A 1 
ATOM 211  C CG  . ARG A 1 26  ? 7.103   -1.136  23.527  1.00 90.87 26  A 1 
ATOM 212  C CD  . ARG A 1 26  ? 6.181   -2.328  23.407  1.00 88.37 26  A 1 
ATOM 213  N NE  . ARG A 1 26  ? 5.328   -2.159  22.237  1.00 85.33 26  A 1 
ATOM 214  C CZ  . ARG A 1 26  ? 4.152   -2.680  22.057  1.00 81.88 26  A 1 
ATOM 215  N NH1 . ARG A 1 26  ? 3.669   -3.620  22.830  1.00 79.49 26  A 1 
ATOM 216  N NH2 . ARG A 1 26  ? 3.398   -2.242  21.098  1.00 76.77 26  A 1 
ATOM 217  N N   . GLU A 1 27  ? 10.274  -0.568  26.831  1.00 93.51 27  A 1 
ATOM 218  C CA  . GLU A 1 27  ? 10.753  -0.656  28.205  1.00 93.99 27  A 1 
ATOM 219  C C   . GLU A 1 27  ? 12.282  -0.723  28.278  1.00 95.67 27  A 1 
ATOM 220  O O   . GLU A 1 27  ? 12.975  -0.773  27.257  1.00 94.88 27  A 1 
ATOM 221  C CB  . GLU A 1 27  ? 10.096  -1.847  28.932  1.00 90.95 27  A 1 
ATOM 222  C CG  . GLU A 1 27  ? 10.332  -3.204  28.260  1.00 85.87 27  A 1 
ATOM 223  C CD  . GLU A 1 27  ? 9.971   -4.364  29.188  1.00 84.71 27  A 1 
ATOM 224  O OE1 . GLU A 1 27  ? 10.822  -5.300  29.293  1.00 77.20 27  A 1 
ATOM 225  O OE2 . GLU A 1 27  ? 8.913   -4.289  29.840  1.00 77.10 27  A 1 
ATOM 226  N N   . GLY A 1 28  ? 12.828  -0.724  29.497  1.00 94.49 28  A 1 
ATOM 227  C CA  . GLY A 1 28  ? 14.269  -0.749  29.713  1.00 95.56 28  A 1 
ATOM 228  C C   . GLY A 1 28  ? 14.940  0.598   29.423  1.00 96.99 28  A 1 
ATOM 229  O O   . GLY A 1 28  ? 14.280  1.613   29.252  1.00 95.99 28  A 1 
ATOM 230  N N   . LYS A 1 29  ? 16.278  0.593   29.412  1.00 96.46 29  A 1 
ATOM 231  C CA  . LYS A 1 29  ? 17.100  1.758   29.074  1.00 96.92 29  A 1 
ATOM 232  C C   . LYS A 1 29  ? 17.932  1.444   27.846  1.00 97.30 29  A 1 
ATOM 233  O O   . LYS A 1 29  ? 18.564  0.389   27.808  1.00 95.73 29  A 1 
ATOM 234  C CB  . LYS A 1 29  ? 18.011  2.147   30.246  1.00 96.05 29  A 1 
ATOM 235  C CG  . LYS A 1 29  ? 17.243  2.690   31.455  1.00 85.64 29  A 1 
ATOM 236  C CD  . LYS A 1 29  ? 18.231  3.153   32.531  1.00 80.32 29  A 1 
ATOM 237  C CE  . LYS A 1 29  ? 17.476  3.702   33.741  1.00 73.82 29  A 1 
ATOM 238  N NZ  . LYS A 1 29  ? 18.409  4.166   34.800  1.00 62.45 29  A 1 
ATOM 239  N N   . GLY A 1 30  ? 17.976  2.353   26.894  1.00 96.85 30  A 1 
ATOM 240  C CA  . GLY A 1 30  ? 18.699  2.196   25.646  1.00 96.65 30  A 1 
ATOM 241  C C   . GLY A 1 30  ? 18.786  3.515   24.888  1.00 97.28 30  A 1 
ATOM 242  O O   . GLY A 1 30  ? 18.790  4.587   25.489  1.00 95.70 30  A 1 
ATOM 243  N N   . ASN A 1 31  ? 18.855  3.421   23.567  1.00 96.63 31  A 1 
ATOM 244  C CA  . ASN A 1 31  ? 19.060  4.543   22.662  1.00 95.91 31  A 1 
ATOM 245  C C   . ASN A 1 31  ? 17.910  4.740   21.662  1.00 96.60 31  A 1 
ATOM 246  O O   . ASN A 1 31  ? 18.116  5.393   20.651  1.00 95.11 31  A 1 
ATOM 247  C CB  . ASN A 1 31  ? 20.434  4.385   21.980  1.00 93.89 31  A 1 
ATOM 248  C CG  . ASN A 1 31  ? 20.532  3.144   21.107  1.00 90.09 31  A 1 
ATOM 249  O OD1 . ASN A 1 31  ? 19.835  2.162   21.300  1.00 78.77 31  A 1 
ATOM 250  N ND2 . ASN A 1 31  ? 21.420  3.116   20.150  1.00 81.00 31  A 1 
ATOM 251  N N   . ALA A 1 32  ? 16.717  4.213   21.944  1.00 95.90 32  A 1 
ATOM 252  C CA  . ALA A 1 32  ? 15.532  4.429   21.114  1.00 96.14 32  A 1 
ATOM 253  C C   . ALA A 1 32  ? 15.342  5.923   20.821  1.00 96.70 32  A 1 
ATOM 254  O O   . ALA A 1 32  ? 15.157  6.748   21.726  1.00 96.31 32  A 1 
ATOM 255  C CB  . ALA A 1 32  ? 14.313  3.821   21.807  1.00 95.75 32  A 1 
ATOM 256  N N   . GLY A 1 33  ? 15.430  6.282   19.540  1.00 96.75 33  A 1 
ATOM 257  C CA  . GLY A 1 33  ? 15.477  7.655   19.068  1.00 96.45 33  A 1 
ATOM 258  C C   . GLY A 1 33  ? 14.123  8.365   19.129  1.00 96.74 33  A 1 
ATOM 259  O O   . GLY A 1 33  ? 13.063  7.753   19.217  1.00 96.39 33  A 1 
ATOM 260  N N   . LYS A 1 34  ? 14.143  9.693   19.023  1.00 96.39 34  A 1 
ATOM 261  C CA  . LYS A 1 34  ? 12.914  10.508  19.028  1.00 96.59 34  A 1 
ATOM 262  C C   . LYS A 1 34  ? 11.937  10.141  17.901  1.00 96.42 34  A 1 
ATOM 263  O O   . LYS A 1 34  ? 10.733  10.193  18.111  1.00 95.46 34  A 1 
ATOM 264  C CB  . LYS A 1 34  ? 13.303  11.993  18.952  1.00 96.49 34  A 1 
ATOM 265  C CG  . LYS A 1 34  ? 12.072  12.901  18.959  1.00 95.45 34  A 1 
ATOM 266  C CD  . LYS A 1 34  ? 12.485  14.376  18.902  1.00 93.36 34  A 1 
ATOM 267  C CE  . LYS A 1 34  ? 11.226  15.238  18.806  1.00 89.40 34  A 1 
ATOM 268  N NZ  . LYS A 1 34  ? 11.571  16.656  18.580  1.00 81.92 34  A 1 
ATOM 269  N N   . TYR A 1 35  ? 12.460  9.815   16.714  1.00 95.44 35  A 1 
ATOM 270  C CA  . TYR A 1 35  ? 11.661  9.565   15.512  1.00 94.84 35  A 1 
ATOM 271  C C   . TYR A 1 35  ? 11.602  8.085   15.112  1.00 94.47 35  A 1 
ATOM 272  O O   . TYR A 1 35  ? 11.110  7.786   14.037  1.00 92.70 35  A 1 
ATOM 273  C CB  . TYR A 1 35  ? 12.178  10.444  14.364  1.00 94.57 35  A 1 
ATOM 274  C CG  . TYR A 1 35  ? 12.082  11.931  14.618  1.00 94.73 35  A 1 
ATOM 275  C CD1 . TYR A 1 35  ? 10.813  12.542  14.700  1.00 92.97 35  A 1 
ATOM 276  C CD2 . TYR A 1 35  ? 13.243  12.709  14.767  1.00 93.14 35  A 1 
ATOM 277  C CE1 . TYR A 1 35  ? 10.708  13.924  14.919  1.00 91.97 35  A 1 
ATOM 278  C CE2 . TYR A 1 35  ? 13.140  14.090  14.988  1.00 92.26 35  A 1 
ATOM 279  C CZ  . TYR A 1 35  ? 11.876  14.707  15.059  1.00 92.67 35  A 1 
ATOM 280  O OH  . TYR A 1 35  ? 11.774  16.054  15.270  1.00 91.16 35  A 1 
ATOM 281  N N   . GLY A 1 36  ? 12.089  7.172   15.967  1.00 94.64 36  A 1 
ATOM 282  C CA  . GLY A 1 36  ? 12.077  5.750   15.676  1.00 94.50 36  A 1 
ATOM 283  C C   . GLY A 1 36  ? 13.429  5.086   15.907  1.00 95.39 36  A 1 
ATOM 284  O O   . GLY A 1 36  ? 14.412  5.736   16.261  1.00 94.75 36  A 1 
ATOM 285  N N   . ASP A 1 37  ? 13.432  3.778   15.702  1.00 94.93 37  A 1 
ATOM 286  C CA  . ASP A 1 37  ? 14.598  2.907   15.694  1.00 94.86 37  A 1 
ATOM 287  C C   . ASP A 1 37  ? 14.372  1.797   14.661  1.00 94.51 37  A 1 
ATOM 288  O O   . ASP A 1 37  ? 13.238  1.343   14.492  1.00 93.31 37  A 1 
ATOM 289  C CB  . ASP A 1 37  ? 14.806  2.318   17.092  1.00 94.67 37  A 1 
ATOM 290  C CG  . ASP A 1 37  ? 16.127  1.570   17.174  1.00 94.15 37  A 1 
ATOM 291  O OD1 . ASP A 1 37  ? 16.165  0.401   16.713  1.00 91.27 37  A 1 
ATOM 292  O OD2 . ASP A 1 37  ? 17.103  2.172   17.655  1.00 90.80 37  A 1 
ATOM 293  N N   . TYR A 1 38  ? 15.426  1.328   13.986  1.00 93.46 38  A 1 
ATOM 294  C CA  . TYR A 1 38  ? 15.326  0.298   12.946  1.00 92.93 38  A 1 
ATOM 295  C C   . TYR A 1 38  ? 14.863  -1.080  13.458  1.00 92.28 38  A 1 
ATOM 296  O O   . TYR A 1 38  ? 14.613  -1.983  12.654  1.00 89.79 38  A 1 
ATOM 297  C CB  . TYR A 1 38  ? 16.680  0.179   12.231  1.00 92.16 38  A 1 
ATOM 298  C CG  . TYR A 1 38  ? 17.066  1.417   11.441  1.00 91.86 38  A 1 
ATOM 299  C CD1 . TYR A 1 38  ? 16.229  1.878   10.405  1.00 89.97 38  A 1 
ATOM 300  C CD2 . TYR A 1 38  ? 18.268  2.093   11.717  1.00 90.02 38  A 1 
ATOM 301  C CE1 . TYR A 1 38  ? 16.596  3.009   9.652   1.00 88.56 38  A 1 
ATOM 302  C CE2 . TYR A 1 38  ? 18.632  3.222   10.970  1.00 88.72 38  A 1 
ATOM 303  C CZ  . TYR A 1 38  ? 17.794  3.683   9.934   1.00 89.14 38  A 1 
ATOM 304  O OH  . TYR A 1 38  ? 18.142  4.775   9.209   1.00 86.84 38  A 1 
ATOM 305  N N   . SER A 1 39  ? 14.735  -1.245  14.759  1.00 93.14 39  A 1 
ATOM 306  C CA  . SER A 1 39  ? 14.239  -2.456  15.416  1.00 92.98 39  A 1 
ATOM 307  C C   . SER A 1 39  ? 12.799  -2.314  15.927  1.00 93.39 39  A 1 
ATOM 308  O O   . SER A 1 39  ? 12.298  -3.231  16.578  1.00 91.44 39  A 1 
ATOM 309  C CB  . SER A 1 39  ? 15.161  -2.843  16.575  1.00 91.88 39  A 1 
ATOM 310  O OG  . SER A 1 39  ? 16.513  -2.845  16.163  1.00 85.87 39  A 1 
ATOM 311  N N   . CYS A 1 40  ? 12.143  -1.181  15.690  1.00 93.16 40  A 1 
ATOM 312  C CA  . CYS A 1 40  ? 10.860  -0.856  16.299  1.00 93.69 40  A 1 
ATOM 313  C C   . CYS A 1 40  ? 9.853   -0.293  15.293  1.00 93.66 40  A 1 
ATOM 314  O O   . CYS A 1 40  ? 10.228  0.358   14.318  1.00 92.52 40  A 1 
ATOM 315  C CB  . CYS A 1 40  ? 11.112  0.135   17.445  1.00 93.57 40  A 1 
ATOM 316  S SG  . CYS A 1 40  ? 12.238  -0.522  18.713  1.00 92.86 40  A 1 
ATOM 317  N N   . ASP A 1 41  ? 8.569   -0.512  15.560  1.00 94.12 41  A 1 
ATOM 318  C CA  . ASP A 1 41  ? 7.474   0.108   14.815  1.00 94.43 41  A 1 
ATOM 319  C C   . ASP A 1 41  ? 7.467   1.637   14.976  1.00 94.67 41  A 1 
ATOM 320  O O   . ASP A 1 41  ? 8.039   2.202   15.918  1.00 93.76 41  A 1 
ATOM 321  C CB  . ASP A 1 41  ? 6.136   -0.497  15.259  1.00 93.70 41  A 1 
ATOM 322  C CG  . ASP A 1 41  ? 5.815   -1.872  14.686  1.00 92.11 41  A 1 
ATOM 323  O OD1 . ASP A 1 41  ? 6.263   -2.211  13.574  1.00 89.07 41  A 1 
ATOM 324  O OD2 . ASP A 1 41  ? 5.012   -2.594  15.325  1.00 88.10 41  A 1 
ATOM 325  N N   . ALA A 1 42  ? 6.793   2.334   14.061  1.00 94.22 42  A 1 
ATOM 326  C CA  . ALA A 1 42  ? 6.745   3.784   14.025  1.00 94.21 42  A 1 
ATOM 327  C C   . ALA A 1 42  ? 6.093   4.399   15.278  1.00 94.27 42  A 1 
ATOM 328  O O   . ALA A 1 42  ? 5.191   3.839   15.889  1.00 93.49 42  A 1 
ATOM 329  C CB  . ALA A 1 42  ? 6.012   4.243   12.761  1.00 93.88 42  A 1 
ATOM 330  N N   . ASN A 1 43  ? 6.523   5.604   15.637  1.00 94.52 43  A 1 
ATOM 331  C CA  . ASN A 1 43  ? 5.996   6.342   16.775  1.00 94.59 43  A 1 
ATOM 332  C C   . ASN A 1 43  ? 5.239   7.613   16.367  1.00 94.81 43  A 1 
ATOM 333  O O   . ASN A 1 43  ? 5.341   8.106   15.248  1.00 94.49 43  A 1 
ATOM 334  C CB  . ASN A 1 43  ? 7.132   6.571   17.792  1.00 94.13 43  A 1 
ATOM 335  C CG  . ASN A 1 43  ? 8.151   7.622   17.403  1.00 94.77 43  A 1 
ATOM 336  O OD1 . ASN A 1 43  ? 7.925   8.530   16.618  1.00 90.50 43  A 1 
ATOM 337  N ND2 . ASN A 1 43  ? 9.311   7.590   18.001  1.00 90.83 43  A 1 
ATOM 338  N N   . MET A 1 44  ? 4.504   8.198   17.316  1.00 93.91 44  A 1 
ATOM 339  C CA  . MET A 1 44  ? 3.729   9.418   17.064  1.00 93.83 44  A 1 
ATOM 340  C C   . MET A 1 44  ? 4.581   10.622  16.630  1.00 94.52 44  A 1 
ATOM 341  O O   . MET A 1 44  ? 4.125   11.431  15.828  1.00 94.33 44  A 1 
ATOM 342  C CB  . MET A 1 44  ? 2.919   9.792   18.317  1.00 92.57 44  A 1 
ATOM 343  C CG  . MET A 1 44  ? 1.695   8.901   18.514  1.00 85.29 44  A 1 
ATOM 344  S SD  . MET A 1 44  ? 0.507   8.882   17.136  1.00 82.52 44  A 1 
ATOM 345  C CE  . MET A 1 44  ? 0.083   10.624  16.982  1.00 72.90 44  A 1 
ATOM 346  N N   . ALA A 1 45  ? 5.819   10.750  17.132  1.00 94.64 45  A 1 
ATOM 347  C CA  . ALA A 1 45  ? 6.692   11.870  16.767  1.00 95.24 45  A 1 
ATOM 348  C C   . ALA A 1 45  ? 7.106   11.814  15.289  1.00 95.42 45  A 1 
ATOM 349  O O   . ALA A 1 45  ? 7.175   12.862  14.629  1.00 94.89 45  A 1 
ATOM 350  C CB  . ALA A 1 45  ? 7.914   11.873  17.699  1.00 95.78 45  A 1 
ATOM 351  N N   . LEU A 1 46  ? 7.341   10.612  14.751  1.00 94.11 46  A 1 
ATOM 352  C CA  . LEU A 1 46  ? 7.572   10.387  13.328  1.00 93.91 46  A 1 
ATOM 353  C C   . LEU A 1 46  ? 6.338   10.775  12.511  1.00 94.23 46  A 1 
ATOM 354  O O   . LEU A 1 46  ? 6.452   11.563  11.574  1.00 94.22 46  A 1 
ATOM 355  C CB  . LEU A 1 46  ? 7.979   8.921   13.109  1.00 93.43 46  A 1 
ATOM 356  C CG  . LEU A 1 46  ? 8.164   8.530   11.633  1.00 92.05 46  A 1 
ATOM 357  C CD1 . LEU A 1 46  ? 9.253   9.358   10.951  1.00 90.75 46  A 1 
ATOM 358  C CD2 . LEU A 1 46  ? 8.543   7.056   11.544  1.00 90.42 46  A 1 
ATOM 359  N N   . LEU A 1 47  ? 5.152   10.316  12.916  1.00 94.84 47  A 1 
ATOM 360  C CA  . LEU A 1 47  ? 3.910   10.630  12.206  1.00 94.74 47  A 1 
ATOM 361  C C   . LEU A 1 47  ? 3.613   12.136  12.202  1.00 95.08 47  A 1 
ATOM 362  O O   . LEU A 1 47  ? 3.264   12.689  11.160  1.00 94.58 47  A 1 
ATOM 363  C CB  . LEU A 1 47  ? 2.731   9.852   12.806  1.00 94.10 47  A 1 
ATOM 364  C CG  . LEU A 1 47  ? 2.854   8.324   12.730  1.00 89.75 47  A 1 
ATOM 365  C CD1 . LEU A 1 47  ? 1.514   7.712   13.114  1.00 84.19 47  A 1 
ATOM 366  C CD2 . LEU A 1 47  ? 3.233   7.828   11.337  1.00 84.46 47  A 1 
ATOM 367  N N   . ASP A 1 48  ? 3.812   12.821  13.313  1.00 94.55 48  A 1 
ATOM 368  C CA  . ASP A 1 48  ? 3.643   14.273  13.378  1.00 94.15 48  A 1 
ATOM 369  C C   . ASP A 1 48  ? 4.643   15.021  12.478  1.00 94.30 48  A 1 
ATOM 370  O O   . ASP A 1 48  ? 4.312   16.061  11.906  1.00 93.95 48  A 1 
ATOM 371  C CB  . ASP A 1 48  ? 3.784   14.750  14.824  1.00 94.06 48  A 1 
ATOM 372  C CG  . ASP A 1 48  ? 2.547   14.503  15.687  1.00 91.63 48  A 1 
ATOM 373  O OD1 . ASP A 1 48  ? 1.427   14.366  15.115  1.00 88.40 48  A 1 
ATOM 374  O OD2 . ASP A 1 48  ? 2.696   14.609  16.921  1.00 87.78 48  A 1 
ATOM 375  N N   . SER A 1 49  ? 5.871   14.497  12.346  1.00 93.79 49  A 1 
ATOM 376  C CA  . SER A 1 49  ? 6.865   15.021  11.405  1.00 93.28 49  A 1 
ATOM 377  C C   . SER A 1 49  ? 6.410   14.828  9.956   1.00 93.58 49  A 1 
ATOM 378  O O   . SER A 1 49  ? 6.441   15.790  9.180   1.00 93.10 49  A 1 
ATOM 379  C CB  . SER A 1 49  ? 8.225   14.349  11.638  1.00 92.32 49  A 1 
ATOM 380  O OG  . SER A 1 49  ? 9.221   15.021  10.895  1.00 83.00 49  A 1 
ATOM 381  N N   . LEU A 1 50  ? 5.910   13.641  9.609   1.00 93.57 50  A 1 
ATOM 382  C CA  . LEU A 1 50  ? 5.391   13.324  8.280   1.00 93.07 50  A 1 
ATOM 383  C C   . LEU A 1 50  ? 4.178   14.183  7.906   1.00 93.72 50  A 1 
ATOM 384  O O   . LEU A 1 50  ? 4.149   14.746  6.820   1.00 93.23 50  A 1 
ATOM 385  C CB  . LEU A 1 50  ? 5.027   11.832  8.207   1.00 91.75 50  A 1 
ATOM 386  C CG  . LEU A 1 50  ? 6.234   10.879  8.203   1.00 84.46 50  A 1 
ATOM 387  C CD1 . LEU A 1 50  ? 5.727   9.452   8.271   1.00 78.01 50  A 1 
ATOM 388  C CD2 . LEU A 1 50  ? 7.075   11.025  6.937   1.00 77.02 50  A 1 
ATOM 389  N N   . VAL A 1 51  ? 3.237   14.374  8.819   1.00 93.38 51  A 1 
ATOM 390  C CA  . VAL A 1 51  ? 2.080   15.251  8.592   1.00 93.57 51  A 1 
ATOM 391  C C   . VAL A 1 51  ? 2.532   16.672  8.246   1.00 93.89 51  A 1 
ATOM 392  O O   . VAL A 1 51  ? 2.046   17.269  7.286   1.00 93.70 51  A 1 
ATOM 393  C CB  . VAL A 1 51  ? 1.157   15.263  9.827   1.00 93.57 51  A 1 
ATOM 394  C CG1 . VAL A 1 51  ? 0.068   16.342  9.740   1.00 92.27 51  A 1 
ATOM 395  C CG2 . VAL A 1 51  ? 0.450   13.922  9.997   1.00 92.19 51  A 1 
ATOM 396  N N   . LYS A 1 52  ? 3.487   17.219  9.009   1.00 94.25 52  A 1 
ATOM 397  C CA  . LYS A 1 52  ? 4.047   18.553  8.739   1.00 94.02 52  A 1 
ATOM 398  C C   . LYS A 1 52  ? 4.756   18.607  7.390   1.00 93.78 52  A 1 
ATOM 399  O O   . LYS A 1 52  ? 4.616   19.601  6.685   1.00 93.13 52  A 1 
ATOM 400  C CB  . LYS A 1 52  ? 5.022   18.952  9.859   1.00 94.50 52  A 1 
ATOM 401  C CG  . LYS A 1 52  ? 4.300   19.291  11.163  1.00 91.01 52  A 1 
ATOM 402  C CD  . LYS A 1 52  ? 5.312   19.429  12.301  1.00 87.79 52  A 1 
ATOM 403  C CE  . LYS A 1 52  ? 4.573   19.615  13.627  1.00 82.72 52  A 1 
ATOM 404  N NZ  . LYS A 1 52  ? 5.493   19.556  14.786  1.00 74.06 52  A 1 
ATOM 405  N N   . PHE A 1 53  ? 5.515   17.568  7.047   1.00 92.16 53  A 1 
ATOM 406  C CA  . PHE A 1 53  ? 6.220   17.479  5.774   1.00 91.53 53  A 1 
ATOM 407  C C   . PHE A 1 53  ? 5.240   17.458  4.597   1.00 91.87 53  A 1 
ATOM 408  O O   . PHE A 1 53  ? 5.370   18.284  3.697   1.00 91.44 53  A 1 
ATOM 409  C CB  . PHE A 1 53  ? 7.126   16.249  5.763   1.00 90.74 53  A 1 
ATOM 410  C CG  . PHE A 1 53  ? 7.844   16.095  4.444   1.00 89.96 53  A 1 
ATOM 411  C CD1 . PHE A 1 53  ? 7.267   15.365  3.394   1.00 88.58 53  A 1 
ATOM 412  C CD2 . PHE A 1 53  ? 9.082   16.748  4.246   1.00 88.50 53  A 1 
ATOM 413  C CE1 . PHE A 1 53  ? 7.915   15.263  2.155   1.00 87.19 53  A 1 
ATOM 414  C CE2 . PHE A 1 53  ? 9.735   16.638  3.004   1.00 87.05 53  A 1 
ATOM 415  C CZ  . PHE A 1 53  ? 9.152   15.899  1.960   1.00 86.64 53  A 1 
ATOM 416  N N   . ILE A 1 54  ? 4.232   16.575  4.622   1.00 92.32 54  A 1 
ATOM 417  C CA  . ILE A 1 54  ? 3.233   16.450  3.563   1.00 92.71 54  A 1 
ATOM 418  C C   . ILE A 1 54  ? 2.523   17.787  3.356   1.00 92.44 54  A 1 
ATOM 419  O O   . ILE A 1 54  ? 2.502   18.288  2.236   1.00 91.92 54  A 1 
ATOM 420  C CB  . ILE A 1 54  ? 2.241   15.310  3.872   1.00 93.42 54  A 1 
ATOM 421  C CG1 . ILE A 1 54  ? 2.956   13.945  3.783   1.00 93.11 54  A 1 
ATOM 422  C CG2 . ILE A 1 54  ? 1.050   15.332  2.897   1.00 93.13 54  A 1 
ATOM 423  C CD1 . ILE A 1 54  ? 2.154   12.803  4.418   1.00 92.39 54  A 1 
ATOM 424  N N   . LYS A 1 55  ? 2.033   18.420  4.423   1.00 93.50 55  A 1 
ATOM 425  C CA  . LYS A 1 55  ? 1.340   19.717  4.327   1.00 93.08 55  A 1 
ATOM 426  C C   . LYS A 1 55  ? 2.210   20.825  3.729   1.00 92.79 55  A 1 
ATOM 427  O O   . LYS A 1 55  ? 1.706   21.642  2.979   1.00 91.64 55  A 1 
ATOM 428  C CB  . LYS A 1 55  ? 0.817   20.150  5.702   1.00 93.44 55  A 1 
ATOM 429  C CG  . LYS A 1 55  ? -0.402  19.313  6.101   1.00 92.54 55  A 1 
ATOM 430  C CD  . LYS A 1 55  ? -1.080  19.869  7.362   1.00 89.25 55  A 1 
ATOM 431  C CE  . LYS A 1 55  ? -2.367  19.066  7.550   1.00 85.97 55  A 1 
ATOM 432  N NZ  . LYS A 1 55  ? -3.360  19.718  8.440   1.00 79.12 55  A 1 
ATOM 433  N N   . ARG A 1 56  ? 3.515   20.857  4.038   1.00 92.15 56  A 1 
ATOM 434  C CA  . ARG A 1 56  ? 4.445   21.845  3.478   1.00 91.48 56  A 1 
ATOM 435  C C   . ARG A 1 56  ? 4.788   21.608  2.015   1.00 91.20 56  A 1 
ATOM 436  O O   . ARG A 1 56  ? 5.159   22.555  1.337   1.00 89.70 56  A 1 
ATOM 437  C CB  . ARG A 1 56  ? 5.743   21.848  4.296   1.00 90.87 56  A 1 
ATOM 438  C CG  . ARG A 1 56  ? 5.571   22.514  5.661   1.00 83.03 56  A 1 
ATOM 439  C CD  . ARG A 1 56  ? 6.858   22.313  6.459   1.00 80.15 56  A 1 
ATOM 440  N NE  . ARG A 1 56  ? 6.738   22.794  7.846   1.00 72.06 56  A 1 
ATOM 441  C CZ  . ARG A 1 56  ? 7.637   22.658  8.787   1.00 65.50 56  A 1 
ATOM 442  N NH1 . ARG A 1 56  ? 8.783   22.073  8.564   1.00 58.52 56  A 1 
ATOM 443  N NH2 . ARG A 1 56  ? 7.424   23.116  9.987   1.00 56.28 56  A 1 
ATOM 444  N N   . ASN A 1 57  ? 4.689   20.365  1.545   1.00 89.90 57  A 1 
ATOM 445  C CA  . ASN A 1 57  ? 5.067   19.944  0.196   1.00 89.27 57  A 1 
ATOM 446  C C   . ASN A 1 57  ? 3.849   19.604  -0.673  1.00 89.53 57  A 1 
ATOM 447  O O   . ASN A 1 57  ? 3.967   18.851  -1.640  1.00 87.99 57  A 1 
ATOM 448  C CB  . ASN A 1 57  ? 6.090   18.799  0.288   1.00 88.62 57  A 1 
ATOM 449  C CG  . ASN A 1 57  ? 7.412   19.265  0.868   1.00 86.27 57  A 1 
ATOM 450  O OD1 . ASN A 1 57  ? 8.255   19.787  0.176   1.00 80.30 57  A 1 
ATOM 451  N ND2 . ASN A 1 57  ? 7.606   19.113  2.148   1.00 79.18 57  A 1 
ATOM 452  N N   . THR A 1 58  ? 2.680   20.133  -0.318  1.00 88.95 58  A 1 
ATOM 453  C CA  . THR A 1 58  ? 1.430   19.931  -1.045  1.00 89.07 58  A 1 
ATOM 454  C C   . THR A 1 58  ? 0.823   21.268  -1.443  1.00 87.96 58  A 1 
ATOM 455  O O   . THR A 1 58  ? 0.543   22.109  -0.595  1.00 84.97 58  A 1 
ATOM 456  C CB  . THR A 1 58  ? 0.432   19.131  -0.205  1.00 88.75 58  A 1 
ATOM 457  O OG1 . THR A 1 58  ? 0.989   17.889  0.149   1.00 84.71 58  A 1 
ATOM 458  C CG2 . THR A 1 58  ? -0.838  18.824  -0.977  1.00 84.69 58  A 1 
ATOM 459  N N   . ASP A 1 59  ? 0.594   21.448  -2.736  1.00 87.55 59  A 1 
ATOM 460  C CA  . ASP A 1 59  ? -0.222  22.534  -3.264  1.00 86.02 59  A 1 
ATOM 461  C C   . ASP A 1 59  ? -1.698  22.101  -3.424  1.00 85.84 59  A 1 
ATOM 462  O O   . ASP A 1 59  ? -2.096  20.994  -3.051  1.00 80.83 59  A 1 
ATOM 463  C CB  . ASP A 1 59  ? 0.422   23.090  -4.548  1.00 81.83 59  A 1 
ATOM 464  C CG  . ASP A 1 59  ? 0.290   22.208  -5.794  1.00 72.89 59  A 1 
ATOM 465  O OD1 . ASP A 1 59  ? -0.533  21.274  -5.791  1.00 67.37 59  A 1 
ATOM 466  O OD2 . ASP A 1 59  ? 0.924   22.567  -6.804  1.00 68.20 59  A 1 
ATOM 467  N N   . VAL A 1 60  ? -2.530  22.987  -3.990  1.00 80.14 60  A 1 
ATOM 468  C CA  . VAL A 1 60  ? -3.964  22.714  -4.188  1.00 79.12 60  A 1 
ATOM 469  C C   . VAL A 1 60  ? -4.231  21.492  -5.085  1.00 80.84 60  A 1 
ATOM 470  O O   . VAL A 1 60  ? -5.231  20.810  -4.905  1.00 76.45 60  A 1 
ATOM 471  C CB  . VAL A 1 60  ? -4.666  23.977  -4.721  1.00 75.33 60  A 1 
ATOM 472  C CG1 . VAL A 1 60  ? -4.246  24.353  -6.148  1.00 66.62 60  A 1 
ATOM 473  C CG2 . VAL A 1 60  ? -6.192  23.852  -4.657  1.00 68.80 60  A 1 
ATOM 474  N N   . ASN A 1 61  ? -3.318  21.184  -6.019  1.00 79.55 61  A 1 
ATOM 475  C CA  . ASN A 1 61  ? -3.442  20.060  -6.953  1.00 79.65 61  A 1 
ATOM 476  C C   . ASN A 1 61  ? -2.831  18.762  -6.411  1.00 81.65 61  A 1 
ATOM 477  O O   . ASN A 1 61  ? -2.969  17.714  -7.040  1.00 77.16 61  A 1 
ATOM 478  C CB  . ASN A 1 61  ? -2.793  20.443  -8.285  1.00 75.55 61  A 1 
ATOM 479  C CG  . ASN A 1 61  ? -3.447  21.647  -8.939  1.00 67.67 61  A 1 
ATOM 480  O OD1 . ASN A 1 61  ? -4.657  21.750  -9.059  1.00 60.94 61  A 1 
ATOM 481  N ND2 . ASN A 1 61  ? -2.657  22.596  -9.382  1.00 59.54 61  A 1 
ATOM 482  N N   . GLY A 1 62  ? -2.152  18.828  -5.259  1.00 79.23 62  A 1 
ATOM 483  C CA  . GLY A 1 62  ? -1.517  17.701  -4.586  1.00 79.71 62  A 1 
ATOM 484  C C   . GLY A 1 62  ? -2.313  17.137  -3.406  1.00 84.07 62  A 1 
ATOM 485  O O   . GLY A 1 62  ? -1.823  16.234  -2.733  1.00 80.17 62  A 1 
ATOM 486  N N   . LYS A 1 63  ? -3.516  17.644  -3.139  1.00 86.80 63  A 1 
ATOM 487  C CA  . LYS A 1 63  ? -4.375  17.214  -2.021  1.00 89.12 63  A 1 
ATOM 488  C C   . LYS A 1 63  ? -5.097  15.890  -2.307  1.00 91.40 63  A 1 
ATOM 489  O O   . LYS A 1 63  ? -6.320  15.798  -2.248  1.00 90.73 63  A 1 
ATOM 490  C CB  . LYS A 1 63  ? -5.344  18.332  -1.630  1.00 86.82 63  A 1 
ATOM 491  C CG  . LYS A 1 63  ? -4.613  19.537  -1.047  1.00 86.84 63  A 1 
ATOM 492  C CD  . LYS A 1 63  ? -5.636  20.534  -0.519  1.00 82.24 63  A 1 
ATOM 493  C CE  . LYS A 1 63  ? -4.915  21.777  0.010   1.00 78.55 63  A 1 
ATOM 494  N NZ  . LYS A 1 63  ? -5.878  22.653  0.708   1.00 68.36 63  A 1 
ATOM 495  N N   . VAL A 1 64  ? -4.326  14.873  -2.655  1.00 91.15 64  A 1 
ATOM 496  C CA  . VAL A 1 64  ? -4.782  13.512  -2.891  1.00 92.11 64  A 1 
ATOM 497  C C   . VAL A 1 64  ? -3.861  12.547  -2.157  1.00 93.11 64  A 1 
ATOM 498  O O   . VAL A 1 64  ? -2.641  12.716  -2.178  1.00 93.21 64  A 1 
ATOM 499  C CB  . VAL A 1 64  ? -4.823  13.176  -4.394  1.00 91.68 64  A 1 
ATOM 500  C CG1 . VAL A 1 64  ? -5.411  11.783  -4.636  1.00 87.87 64  A 1 
ATOM 501  C CG2 . VAL A 1 64  ? -5.675  14.180  -5.181  1.00 87.70 64  A 1 
ATOM 502  N N   . MET A 1 65  ? -4.433  11.536  -1.505  1.00 95.73 65  A 1 
ATOM 503  C CA  . MET A 1 65  ? -3.665  10.555  -0.744  1.00 96.35 65  A 1 
ATOM 504  C C   . MET A 1 65  ? -4.262  9.160   -0.868  1.00 96.83 65  A 1 
ATOM 505  O O   . MET A 1 65  ? -5.444  8.956   -0.614  1.00 96.49 65  A 1 
ATOM 506  C CB  . MET A 1 65  ? -3.607  11.009  0.716   1.00 95.47 65  A 1 
ATOM 507  C CG  . MET A 1 65  ? -2.785  10.073  1.605   1.00 94.03 65  A 1 
ATOM 508  S SD  . MET A 1 65  ? -2.671  10.632  3.329   1.00 93.46 65  A 1 
ATOM 509  C CE  . MET A 1 65  ? -1.658  12.121  3.120   1.00 86.88 65  A 1 
ATOM 510  N N   . VAL A 1 66  ? -3.409  8.188   -1.189  1.00 97.08 66  A 1 
ATOM 511  C CA  . VAL A 1 66  ? -3.704  6.766   -1.015  1.00 97.10 66  A 1 
ATOM 512  C C   . VAL A 1 66  ? -3.070  6.297   0.290   1.00 96.90 66  A 1 
ATOM 513  O O   . VAL A 1 66  ? -1.890  6.538   0.524   1.00 96.31 66  A 1 
ATOM 514  C CB  . VAL A 1 66  ? -3.212  5.929   -2.204  1.00 96.44 66  A 1 
ATOM 515  C CG1 . VAL A 1 66  ? -3.530  4.453   -2.009  1.00 88.86 66  A 1 
ATOM 516  C CG2 . VAL A 1 66  ? -3.897  6.371   -3.501  1.00 88.98 66  A 1 
ATOM 517  N N   . TYR A 1 67  ? -3.863  5.635   1.125   1.00 96.88 67  A 1 
ATOM 518  C CA  . TYR A 1 67  ? -3.387  4.984   2.337   1.00 96.75 67  A 1 
ATOM 519  C C   . TYR A 1 67  ? -3.546  3.464   2.183   1.00 96.76 67  A 1 
ATOM 520  O O   . TYR A 1 67  ? -4.667  2.958   2.192   1.00 95.99 67  A 1 
ATOM 521  C CB  . TYR A 1 67  ? -4.157  5.545   3.539   1.00 95.95 67  A 1 
ATOM 522  C CG  . TYR A 1 67  ? -3.895  4.765   4.809   1.00 94.01 67  A 1 
ATOM 523  C CD1 . TYR A 1 67  ? -4.933  4.013   5.404   1.00 89.21 67  A 1 
ATOM 524  C CD2 . TYR A 1 67  ? -2.593  4.705   5.342   1.00 89.45 67  A 1 
ATOM 525  C CE1 . TYR A 1 67  ? -4.667  3.208   6.514   1.00 86.05 67  A 1 
ATOM 526  C CE2 . TYR A 1 67  ? -2.321  3.890   6.441   1.00 86.01 67  A 1 
ATOM 527  C CZ  . TYR A 1 67  ? -3.359  3.129   7.029   1.00 84.66 67  A 1 
ATOM 528  O OH  . TYR A 1 67  ? -3.092  2.306   8.066   1.00 83.87 67  A 1 
ATOM 529  N N   . ASN A 1 68  ? -2.425  2.750   2.011   1.00 95.26 68  A 1 
ATOM 530  C CA  . ASN A 1 68  ? -2.400  1.332   1.653   1.00 95.55 68  A 1 
ATOM 531  C C   . ASN A 1 68  ? -2.531  0.347   2.834   1.00 95.85 68  A 1 
ATOM 532  O O   . ASN A 1 68  ? -2.262  -0.835  2.643   1.00 92.69 68  A 1 
ATOM 533  C CB  . ASN A 1 68  ? -1.157  1.043   0.795   1.00 93.70 68  A 1 
ATOM 534  C CG  . ASN A 1 68  ? -1.288  1.522   -0.628  1.00 92.05 68  A 1 
ATOM 535  O OD1 . ASN A 1 68  ? -0.757  2.543   -1.027  1.00 81.73 68  A 1 
ATOM 536  N ND2 . ASN A 1 68  ? -1.975  0.773   -1.466  1.00 82.76 68  A 1 
ATOM 537  N N   . GLY A 1 69  ? -2.965  0.791   4.020   1.00 95.29 69  A 1 
ATOM 538  C CA  . GLY A 1 69  ? -3.186  -0.096  5.162   1.00 95.31 69  A 1 
ATOM 539  C C   . GLY A 1 69  ? -1.955  -0.335  6.045   1.00 95.51 69  A 1 
ATOM 540  O O   . GLY A 1 69  ? -0.960  0.381   5.954   1.00 94.50 69  A 1 
ATOM 541  N N   . ASP A 1 70  ? -2.086  -1.345  6.926   1.00 96.14 70  A 1 
ATOM 542  C CA  . ASP A 1 70  ? -1.135  -1.726  7.972   1.00 96.36 70  A 1 
ATOM 543  C C   . ASP A 1 70  ? -0.793  -0.596  8.959   1.00 95.42 70  A 1 
ATOM 544  O O   . ASP A 1 70  ? 0.326   -0.101  9.072   1.00 92.84 70  A 1 
ATOM 545  C CB  . ASP A 1 70  ? 0.066   -2.509  7.408   1.00 96.38 70  A 1 
ATOM 546  C CG  . ASP A 1 70  ? -0.179  -4.019  7.335   1.00 95.32 70  A 1 
ATOM 547  O OD1 . ASP A 1 70  ? -1.339  -4.469  7.495   1.00 93.14 70  A 1 
ATOM 548  O OD2 . ASP A 1 70  ? 0.804   -4.778  7.199   1.00 93.20 70  A 1 
ATOM 549  N N   . ILE A 1 71  ? -1.808  -0.196  9.738   1.00 91.79 71  A 1 
ATOM 550  C CA  . ILE A 1 71  ? -1.627  0.712   10.880  1.00 90.63 71  A 1 
ATOM 551  C C   . ILE A 1 71  ? -1.234  -0.038  12.154  1.00 90.44 71  A 1 
ATOM 552  O O   . ILE A 1 71  ? -0.610  0.540   13.045  1.00 90.50 71  A 1 
ATOM 553  C CB  . ILE A 1 71  ? -2.901  1.551   11.124  1.00 89.13 71  A 1 
ATOM 554  C CG1 . ILE A 1 71  ? -2.748  2.660   12.193  1.00 82.14 71  A 1 
ATOM 555  C CG2 . ILE A 1 71  ? -4.114  0.695   11.516  1.00 84.43 71  A 1 
ATOM 556  C CD1 . ILE A 1 71  ? -1.686  3.718   11.867  1.00 78.26 71  A 1 
ATOM 557  N N   . VAL A 1 72  ? -1.658  -1.296  12.282  1.00 90.54 72  A 1 
ATOM 558  C CA  . VAL A 1 72  ? -1.539  -2.038  13.537  1.00 90.47 72  A 1 
ATOM 559  C C   . VAL A 1 72  ? -0.083  -2.415  13.783  1.00 90.78 72  A 1 
ATOM 560  O O   . VAL A 1 72  ? 0.518   -3.131  12.989  1.00 90.38 72  A 1 
ATOM 561  C CB  . VAL A 1 72  ? -2.445  -3.285  13.538  1.00 88.78 72  A 1 
ATOM 562  C CG1 . VAL A 1 72  ? -2.337  -4.046  14.861  1.00 83.64 72  A 1 
ATOM 563  C CG2 . VAL A 1 72  ? -3.916  -2.910  13.343  1.00 83.47 72  A 1 
ATOM 564  N N   . SER A 1 73  ? 0.459   -1.979  14.919  1.00 91.39 73  A 1 
ATOM 565  C CA  . SER A 1 73  ? 1.793   -2.396  15.365  1.00 90.76 73  A 1 
ATOM 566  C C   . SER A 1 73  ? 1.862   -3.914  15.562  1.00 89.82 73  A 1 
ATOM 567  O O   . SER A 1 73  ? 0.942   -4.530  16.115  1.00 88.11 73  A 1 
ATOM 568  C CB  . SER A 1 73  ? 2.188   -1.668  16.648  1.00 89.21 73  A 1 
ATOM 569  O OG  . SER A 1 73  ? 3.315   -2.235  17.283  1.00 83.90 73  A 1 
ATOM 570  N N   . ARG A 1 74  ? 2.993   -4.504  15.165  1.00 89.14 74  A 1 
ATOM 571  C CA  . ARG A 1 74  ? 3.277   -5.949  15.249  1.00 85.33 74  A 1 
ATOM 572  C C   . ARG A 1 74  ? 3.637   -6.426  16.661  1.00 83.66 74  A 1 
ATOM 573  O O   . ARG A 1 74  ? 4.220   -7.487  16.845  1.00 77.87 74  A 1 
ATOM 574  C CB  . ARG A 1 74  ? 4.372   -6.282  14.237  1.00 82.11 74  A 1 
ATOM 575  C CG  . ARG A 1 74  ? 3.865   -6.150  12.794  1.00 78.47 74  A 1 
ATOM 576  C CD  . ARG A 1 74  ? 5.008   -6.263  11.801  1.00 74.34 74  A 1 
ATOM 577  N NE  . ARG A 1 74  ? 5.881   -5.095  11.914  1.00 71.24 74  A 1 
ATOM 578  C CZ  . ARG A 1 74  ? 6.682   -4.602  11.005  1.00 66.05 74  A 1 
ATOM 579  N NH1 . ARG A 1 74  ? 6.926   -5.184  9.866   1.00 61.79 74  A 1 
ATOM 580  N NH2 . ARG A 1 74  ? 7.240   -3.463  11.228  1.00 58.71 74  A 1 
ATOM 581  N N   . ALA A 1 75  ? 3.297   -5.658  17.664  1.00 77.65 75  A 1 
ATOM 582  C CA  . ALA A 1 75  ? 3.597   -6.009  19.050  1.00 73.28 75  A 1 
ATOM 583  C C   . ALA A 1 75  ? 2.689   -7.138  19.573  1.00 73.72 75  A 1 
ATOM 584  O O   . ALA A 1 75  ? 1.662   -6.922  20.218  1.00 68.41 75  A 1 
ATOM 585  C CB  . ALA A 1 75  ? 3.532   -4.743  19.860  1.00 67.28 75  A 1 
ATOM 586  N N   . ILE A 1 76  ? 3.132   -8.350  19.339  1.00 73.10 76  A 1 
ATOM 587  C CA  . ILE A 1 76  ? 2.455   -9.635  19.569  1.00 69.65 76  A 1 
ATOM 588  C C   . ILE A 1 76  ? 1.809   -9.813  20.968  1.00 72.08 76  A 1 
ATOM 589  O O   . ILE A 1 76  ? 0.702   -10.338 21.016  1.00 65.82 76  A 1 
ATOM 590  C CB  . ILE A 1 76  ? 3.439   -10.787 19.218  1.00 61.81 76  A 1 
ATOM 591  C CG1 . ILE A 1 76  ? 3.954   -10.646 17.758  1.00 55.30 76  A 1 
ATOM 592  C CG2 . ILE A 1 76  ? 2.796   -12.173 19.420  1.00 53.76 76  A 1 
ATOM 593  C CD1 . ILE A 1 76  ? 5.057   -11.641 17.375  1.00 50.97 76  A 1 
ATOM 594  N N   . PRO A 1 77  ? 2.385   -9.370  22.106  1.00 73.97 77  A 1 
ATOM 595  C CA  . PRO A 1 77  ? 1.823   -9.716  23.421  1.00 72.29 77  A 1 
ATOM 596  C C   . PRO A 1 77  ? 0.432   -9.147  23.746  1.00 75.17 77  A 1 
ATOM 597  O O   . PRO A 1 77  ? -0.204  -9.597  24.700  1.00 70.66 77  A 1 
ATOM 598  C CB  . PRO A 1 77  ? 2.853   -9.235  24.453  1.00 67.21 77  A 1 
ATOM 599  C CG  . PRO A 1 77  ? 4.168   -9.235  23.682  1.00 64.77 77  A 1 
ATOM 600  C CD  . PRO A 1 77  ? 3.728   -8.814  22.285  1.00 67.31 77  A 1 
ATOM 601  N N   . LYS A 1 78  ? -0.045  -8.155  23.008  1.00 77.72 78  A 1 
ATOM 602  C CA  . LYS A 1 78  ? -1.361  -7.516  23.217  1.00 77.72 78  A 1 
ATOM 603  C C   . LYS A 1 78  ? -2.236  -7.505  21.959  1.00 80.61 78  A 1 
ATOM 604  O O   . LYS A 1 78  ? -3.211  -6.759  21.906  1.00 76.69 78  A 1 
ATOM 605  C CB  . LYS A 1 78  ? -1.193  -6.104  23.794  1.00 72.43 78  A 1 
ATOM 606  C CG  . LYS A 1 78  ? -0.610  -6.108  25.207  1.00 64.14 78  A 1 
ATOM 607  C CD  . LYS A 1 78  ? -0.650  -4.690  25.785  1.00 60.31 78  A 1 
ATOM 608  C CE  . LYS A 1 78  ? -0.064  -4.685  27.199  1.00 54.57 78  A 1 
ATOM 609  N NZ  . LYS A 1 78  ? -0.084  -3.318  27.773  1.00 46.70 78  A 1 
ATOM 610  N N   . TYR A 1 79  ? -1.894  -8.314  20.959  1.00 82.41 79  A 1 
ATOM 611  C CA  . TYR A 1 79  ? -2.638  -8.383  19.708  1.00 84.08 79  A 1 
ATOM 612  C C   . TYR A 1 79  ? -3.995  -9.057  19.932  1.00 85.45 79  A 1 
ATOM 613  O O   . TYR A 1 79  ? -4.082  -10.275 20.104  1.00 82.96 79  A 1 
ATOM 614  C CB  . TYR A 1 79  ? -1.788  -9.081  18.648  1.00 82.29 79  A 1 
ATOM 615  C CG  . TYR A 1 79  ? -2.321  -8.868  17.248  1.00 81.43 79  A 1 
ATOM 616  C CD1 . TYR A 1 79  ? -3.146  -9.835  16.646  1.00 76.23 79  A 1 
ATOM 617  C CD2 . TYR A 1 79  ? -1.995  -7.689  16.567  1.00 77.25 79  A 1 
ATOM 618  C CE1 . TYR A 1 79  ? -3.648  -9.616  15.351  1.00 72.64 79  A 1 
ATOM 619  C CE2 . TYR A 1 79  ? -2.496  -7.462  15.266  1.00 73.42 79  A 1 
ATOM 620  C CZ  . TYR A 1 79  ? -3.318  -8.425  14.672  1.00 74.67 79  A 1 
ATOM 621  O OH  . TYR A 1 79  ? -3.804  -8.198  13.417  1.00 72.37 79  A 1 
ATOM 622  N N   . ASN A 1 80  ? -5.057  -8.263  19.988  1.00 88.57 80  A 1 
ATOM 623  C CA  . ASN A 1 80  ? -6.431  -8.713  20.174  1.00 89.29 80  A 1 
ATOM 624  C C   . ASN A 1 80  ? -7.409  -7.803  19.414  1.00 90.58 80  A 1 
ATOM 625  O O   . ASN A 1 80  ? -7.014  -6.800  18.822  1.00 90.54 80  A 1 
ATOM 626  C CB  . ASN A 1 80  ? -6.724  -8.825  21.692  1.00 87.34 80  A 1 
ATOM 627  C CG  . ASN A 1 80  ? -6.697  -7.493  22.429  1.00 87.37 80  A 1 
ATOM 628  O OD1 . ASN A 1 80  ? -7.221  -6.496  21.985  1.00 83.61 80  A 1 
ATOM 629  N ND2 . ASN A 1 80  ? -6.090  -7.440  23.590  1.00 82.93 80  A 1 
ATOM 630  N N   . LEU A 1 81  ? -8.685  -8.175  19.430  1.00 88.52 81  A 1 
ATOM 631  C CA  . LEU A 1 81  ? -9.747  -7.471  18.711  1.00 89.65 81  A 1 
ATOM 632  C C   . LEU A 1 81  ? -9.829  -5.977  19.069  1.00 91.04 81  A 1 
ATOM 633  O O   . LEU A 1 81  ? -9.925  -5.138  18.177  1.00 91.09 81  A 1 
ATOM 634  C CB  . LEU A 1 81  ? -11.068 -8.198  19.012  1.00 88.35 81  A 1 
ATOM 635  C CG  . LEU A 1 81  ? -12.310 -7.544  18.381  1.00 84.38 81  A 1 
ATOM 636  C CD1 . LEU A 1 81  ? -12.194 -7.506  16.863  1.00 79.54 81  A 1 
ATOM 637  C CD2 . LEU A 1 81  ? -13.551 -8.347  18.737  1.00 79.69 81  A 1 
ATOM 638  N N   . ASP A 1 82  ? -9.768  -5.643  20.361  1.00 90.80 82  A 1 
ATOM 639  C CA  . ASP A 1 82  ? -9.896  -4.262  20.823  1.00 91.63 82  A 1 
ATOM 640  C C   . ASP A 1 82  ? -8.686  -3.417  20.417  1.00 92.62 82  A 1 
ATOM 641  O O   . ASP A 1 82  ? -8.832  -2.268  20.023  1.00 92.21 82  A 1 
ATOM 642  C CB  . ASP A 1 82  ? -10.093 -4.236  22.348  1.00 91.29 82  A 1 
ATOM 643  C CG  . ASP A 1 82  ? -11.414 -4.866  22.793  1.00 89.51 82  A 1 
ATOM 644  O OD1 . ASP A 1 82  ? -12.384 -4.825  22.001  1.00 86.48 82  A 1 
ATOM 645  O OD2 . ASP A 1 82  ? -11.432 -5.401  23.916  1.00 85.77 82  A 1 
ATOM 646  N N   . TYR A 1 83  ? -7.496  -4.027  20.438  1.00 92.32 83  A 1 
ATOM 647  C CA  . TYR A 1 83  ? -6.272  -3.385  19.973  1.00 92.34 83  A 1 
ATOM 648  C C   . TYR A 1 83  ? -6.335  -3.053  18.474  1.00 93.36 83  A 1 
ATOM 649  O O   . TYR A 1 83  ? -5.991  -1.932  18.077  1.00 92.80 83  A 1 
ATOM 650  C CB  . TYR A 1 83  ? -5.075  -4.288  20.291  1.00 91.16 83  A 1 
ATOM 651  C CG  . TYR A 1 83  ? -3.758  -3.679  19.871  1.00 88.43 83  A 1 
ATOM 652  C CD1 . TYR A 1 83  ? -3.075  -4.172  18.742  1.00 83.85 83  A 1 
ATOM 653  C CD2 . TYR A 1 83  ? -3.231  -2.593  20.595  1.00 83.47 83  A 1 
ATOM 654  C CE1 . TYR A 1 83  ? -1.861  -3.577  18.341  1.00 80.08 83  A 1 
ATOM 655  C CE2 . TYR A 1 83  ? -2.023  -1.993  20.198  1.00 80.18 83  A 1 
ATOM 656  C CZ  . TYR A 1 83  ? -1.335  -2.491  19.074  1.00 79.48 83  A 1 
ATOM 657  O OH  . TYR A 1 83  ? -0.169  -1.915  18.695  1.00 78.19 83  A 1 
ATOM 658  N N   . VAL A 1 84  ? -6.819  -3.976  17.640  1.00 92.26 84  A 1 
ATOM 659  C CA  . VAL A 1 84  ? -7.002  -3.741  16.202  1.00 93.25 84  A 1 
ATOM 660  C C   . VAL A 1 84  ? -8.029  -2.628  15.958  1.00 94.06 84  A 1 
ATOM 661  O O   . VAL A 1 84  ? -7.747  -1.692  15.219  1.00 94.33 84  A 1 
ATOM 662  C CB  . VAL A 1 84  ? -7.402  -5.042  15.474  1.00 93.42 84  A 1 
ATOM 663  C CG1 . VAL A 1 84  ? -7.787  -4.800  14.010  1.00 91.74 84  A 1 
ATOM 664  C CG2 . VAL A 1 84  ? -6.226  -6.028  15.485  1.00 91.60 84  A 1 
ATOM 665  N N   . LYS A 1 85  ? -9.185  -2.679  16.645  1.00 93.47 85  A 1 
ATOM 666  C CA  . LYS A 1 85  ? -10.205 -1.624  16.540  1.00 94.14 85  A 1 
ATOM 667  C C   . LYS A 1 85  ? -9.645  -0.255  16.925  1.00 94.46 85  A 1 
ATOM 668  O O   . LYS A 1 85  ? -9.806  0.698   16.171  1.00 94.56 85  A 1 
ATOM 669  C CB  . LYS A 1 85  ? -11.406 -1.965  17.430  1.00 94.63 85  A 1 
ATOM 670  C CG  . LYS A 1 85  ? -12.292 -3.050  16.812  1.00 93.56 85  A 1 
ATOM 671  C CD  . LYS A 1 85  ? -13.463 -3.334  17.754  1.00 91.40 85  A 1 
ATOM 672  C CE  . LYS A 1 85  ? -14.448 -4.295  17.100  1.00 87.64 85  A 1 
ATOM 673  N NZ  . LYS A 1 85  ? -15.566 -4.599  18.026  1.00 81.02 85  A 1 
ATOM 674  N N   . GLN A 1 86  ? -8.940  -0.162  18.048  1.00 93.83 86  A 1 
ATOM 675  C CA  . GLN A 1 86  ? -8.336  1.096   18.482  1.00 93.59 86  A 1 
ATOM 676  C C   . GLN A 1 86  ? -7.283  1.604   17.485  1.00 93.78 86  A 1 
ATOM 677  O O   . GLN A 1 86  ? -7.189  2.804   17.255  1.00 93.42 86  A 1 
ATOM 678  C CB  . GLN A 1 86  ? -7.729  0.920   19.881  1.00 93.39 86  A 1 
ATOM 679  C CG  . GLN A 1 86  ? -7.217  2.243   20.465  1.00 90.11 86  A 1 
ATOM 680  C CD  . GLN A 1 86  ? -8.325  3.298   20.568  1.00 88.58 86  A 1 
ATOM 681  O OE1 . GLN A 1 86  ? -9.341  3.084   21.208  1.00 83.05 86  A 1 
ATOM 682  N NE2 . GLN A 1 86  ? -8.200  4.448   19.942  1.00 79.09 86  A 1 
ATOM 683  N N   . SER A 1 87  ? -6.526  0.694   16.856  1.00 92.17 87  A 1 
ATOM 684  C CA  . SER A 1 87  ? -5.534  1.055   15.843  1.00 92.44 87  A 1 
ATOM 685  C C   . SER A 1 87  ? -6.195  1.650   14.587  1.00 92.92 87  A 1 
ATOM 686  O O   . SER A 1 87  ? -5.743  2.678   14.103  1.00 92.68 87  A 1 
ATOM 687  C CB  . SER A 1 87  ? -4.663  -0.144  15.499  1.00 92.38 87  A 1 
ATOM 688  O OG  . SER A 1 87  ? -4.012  -0.604  16.671  1.00 88.35 87  A 1 
ATOM 689  N N   . ILE A 1 88  ? -7.331  1.110   14.140  1.00 93.30 88  A 1 
ATOM 690  C CA  . ILE A 1 88  ? -8.104  1.672   13.026  1.00 93.95 88  A 1 
ATOM 691  C C   . ILE A 1 88  ? -8.692  3.044   13.381  1.00 94.21 88  A 1 
ATOM 692  O O   . ILE A 1 88  ? -8.683  3.961   12.556  1.00 93.93 88  A 1 
ATOM 693  C CB  . ILE A 1 88  ? -9.202  0.671   12.581  1.00 94.06 88  A 1 
ATOM 694  C CG1 . ILE A 1 88  ? -8.536  -0.587  11.991  1.00 92.26 88  A 1 
ATOM 695  C CG2 . ILE A 1 88  ? -10.154 1.297   11.538  1.00 92.53 88  A 1 
ATOM 696  C CD1 . ILE A 1 88  ? -9.506  -1.761  11.862  1.00 84.90 88  A 1 
ATOM 697  N N   . VAL A 1 89  ? -9.145  3.237   14.621  1.00 94.80 89  A 1 
ATOM 698  C CA  . VAL A 1 89  ? -9.555  4.566   15.113  1.00 95.19 89  A 1 
ATOM 699  C C   . VAL A 1 89  ? -8.383  5.551   15.057  1.00 94.90 89  A 1 
ATOM 700  O O   . VAL A 1 89  ? -8.551  6.692   14.615  1.00 94.36 89  A 1 
ATOM 701  C CB  . VAL A 1 89  ? -10.133 4.480   16.544  1.00 95.61 89  A 1 
ATOM 702  C CG1 . VAL A 1 89  ? -10.414 5.860   17.151  1.00 94.77 89  A 1 
ATOM 703  C CG2 . VAL A 1 89  ? -11.454 3.703   16.563  1.00 94.50 89  A 1 
ATOM 704  N N   . ASN A 1 90  ? -7.178  5.120   15.450  1.00 92.21 90  A 1 
ATOM 705  C CA  . ASN A 1 90  ? -5.967  5.941   15.367  1.00 90.79 90  A 1 
ATOM 706  C C   . ASN A 1 90  ? -5.588  6.259   13.908  1.00 91.30 90  A 1 
ATOM 707  O O   . ASN A 1 90  ? -5.223  7.405   13.626  1.00 90.64 90  A 1 
ATOM 708  C CB  . ASN A 1 90  ? -4.808  5.232   16.086  1.00 90.60 90  A 1 
ATOM 709  C CG  . ASN A 1 90  ? -5.007  5.058   17.579  1.00 89.31 90  A 1 
ATOM 710  O OD1 . ASN A 1 90  ? -5.837  5.676   18.224  1.00 83.90 90  A 1 
ATOM 711  N ND2 . ASN A 1 90  ? -4.206  4.216   18.196  1.00 83.19 90  A 1 
ATOM 712  N N   . ALA A 1 91  ? -5.735  5.305   12.975  1.00 88.20 91  A 1 
ATOM 713  C CA  . ALA A 1 91  ? -5.560  5.541   11.541  1.00 88.07 91  A 1 
ATOM 714  C C   . ALA A 1 91  ? -6.521  6.623   11.038  1.00 89.97 91  A 1 
ATOM 715  O O   . ALA A 1 91  ? -6.107  7.597   10.415  1.00 90.41 91  A 1 
ATOM 716  C CB  . ALA A 1 91  ? -5.791  4.241   10.755  1.00 87.97 91  A 1 
ATOM 717  N N   . THR A 1 92  ? -7.792  6.509   11.393  1.00 91.24 92  A 1 
ATOM 718  C CA  . THR A 1 92  ? -8.817  7.498   11.047  1.00 92.28 92  A 1 
ATOM 719  C C   . THR A 1 92  ? -8.472  8.882   11.601  1.00 93.14 92  A 1 
ATOM 720  O O   . THR A 1 92  ? -8.578  9.877   10.896  1.00 93.67 92  A 1 
ATOM 721  C CB  . THR A 1 92  ? -10.183 7.060   11.579  1.00 92.41 92  A 1 
ATOM 722  O OG1 . THR A 1 92  ? -10.486 5.783   11.093  1.00 88.00 92  A 1 
ATOM 723  C CG2 . THR A 1 92  ? -11.303 7.996   11.124  1.00 87.48 92  A 1 
ATOM 724  N N   . ALA A 1 93  ? -8.017  8.964   12.859  1.00 94.57 93  A 1 
ATOM 725  C CA  . ALA A 1 93  ? -7.589  10.211  13.474  1.00 94.46 93  A 1 
ATOM 726  C C   . ALA A 1 93  ? -6.366  10.830  12.767  1.00 94.94 93  A 1 
ATOM 727  O O   . ALA A 1 93  ? -6.298  12.049  12.614  1.00 94.33 93  A 1 
ATOM 728  C CB  . ALA A 1 93  ? -7.311  9.956   14.957  1.00 94.50 93  A 1 
ATOM 729  N N   . LEU A 1 94  ? -5.424  10.003  12.301  1.00 92.93 94  A 1 
ATOM 730  C CA  . LEU A 1 94  ? -4.294  10.444  11.487  1.00 93.10 94  A 1 
ATOM 731  C C   . LEU A 1 94  ? -4.764  10.993  10.135  1.00 94.24 94  A 1 
ATOM 732  O O   . LEU A 1 94  ? -4.380  12.104  9.769   1.00 94.26 94  A 1 
ATOM 733  C CB  . LEU A 1 94  ? -3.305  9.276   11.318  1.00 93.15 94  A 1 
ATOM 734  C CG  . LEU A 1 94  ? -2.122  9.577   10.383  1.00 91.65 94  A 1 
ATOM 735  C CD1 . LEU A 1 94  ? -1.210  10.662  10.957  1.00 88.95 94  A 1 
ATOM 736  C CD2 . LEU A 1 94  ? -1.294  8.306   10.174  1.00 89.02 94  A 1 
ATOM 737  N N   . LEU A 1 95  ? -5.628  10.273  9.423   1.00 93.28 95  A 1 
ATOM 738  C CA  . LEU A 1 95  ? -6.150  10.684  8.119   1.00 93.78 95  A 1 
ATOM 739  C C   . LEU A 1 95  ? -6.988  11.967  8.222   1.00 94.52 95  A 1 
ATOM 740  O O   . LEU A 1 95  ? -6.883  12.837  7.355   1.00 94.66 95  A 1 
ATOM 741  C CB  . LEU A 1 95  ? -6.955  9.533   7.494   1.00 94.30 95  A 1 
ATOM 742  C CG  . LEU A 1 95  ? -6.139  8.272   7.151   1.00 93.81 95  A 1 
ATOM 743  C CD1 . LEU A 1 95  ? -7.076  7.200   6.584   1.00 91.88 95  A 1 
ATOM 744  C CD2 . LEU A 1 95  ? -5.029  8.535   6.132   1.00 92.00 95  A 1 
ATOM 745  N N   . LYS A 1 96  ? -7.724  12.165  9.314   1.00 95.34 96  A 1 
ATOM 746  C CA  . LYS A 1 96  ? -8.452  13.418  9.585   1.00 95.27 96  A 1 
ATOM 747  C C   . LYS A 1 96  ? -7.547  14.651  9.706   1.00 95.25 96  A 1 
ATOM 748  O O   . LYS A 1 96  ? -8.019  15.762  9.506   1.00 94.71 96  A 1 
ATOM 749  C CB  . LYS A 1 96  ? -9.312  13.272  10.842  1.00 95.57 96  A 1 
ATOM 750  C CG  . LYS A 1 96  ? -10.604 12.502  10.548  1.00 92.94 96  A 1 
ATOM 751  C CD  . LYS A 1 96  ? -11.445 12.351  11.825  1.00 89.58 96  A 1 
ATOM 752  C CE  . LYS A 1 96  ? -12.749 11.622  11.483  1.00 84.37 96  A 1 
ATOM 753  N NZ  . LYS A 1 96  ? -13.607 11.425  12.674  1.00 75.31 96  A 1 
ATOM 754  N N   . LYS A 1 97  ? -6.238  14.493  9.969   1.00 95.34 97  A 1 
ATOM 755  C CA  . LYS A 1 97  ? -5.285  15.607  9.886   1.00 94.73 97  A 1 
ATOM 756  C C   . LYS A 1 97  ? -5.133  16.141  8.459   1.00 94.80 97  A 1 
ATOM 757  O O   . LYS A 1 97  ? -4.566  17.222  8.288   1.00 93.52 97  A 1 
ATOM 758  C CB  . LYS A 1 97  ? -3.913  15.220  10.464  1.00 95.12 97  A 1 
ATOM 759  C CG  . LYS A 1 97  ? -3.940  14.817  11.952  1.00 93.98 97  A 1 
ATOM 760  C CD  . LYS A 1 97  ? -2.512  14.514  12.454  1.00 89.03 97  A 1 
ATOM 761  C CE  . LYS A 1 97  ? -2.499  14.128  13.936  1.00 84.81 97  A 1 
ATOM 762  N NZ  . LYS A 1 97  ? -1.121  13.840  14.433  1.00 75.29 97  A 1 
ATOM 763  N N   . PHE A 1 98  ? -5.642  15.425  7.460   1.00 94.38 98  A 1 
ATOM 764  C CA  . PHE A 1 98  ? -5.695  15.775  6.045   1.00 93.63 98  A 1 
ATOM 765  C C   . PHE A 1 98  ? -7.146  15.879  5.538   1.00 93.15 98  A 1 
ATOM 766  O O   . PHE A 1 98  ? -7.455  15.429  4.451   1.00 90.72 98  A 1 
ATOM 767  C CB  . PHE A 1 98  ? -4.890  14.751  5.244   1.00 93.67 98  A 1 
ATOM 768  C CG  . PHE A 1 98  ? -3.466  14.537  5.710   1.00 94.20 98  A 1 
ATOM 769  C CD1 . PHE A 1 98  ? -2.462  15.461  5.356   1.00 92.45 98  A 1 
ATOM 770  C CD2 . PHE A 1 98  ? -3.135  13.403  6.470   1.00 93.26 98  A 1 
ATOM 771  C CE1 . PHE A 1 98  ? -1.135  15.234  5.731   1.00 91.92 98  A 1 
ATOM 772  C CE2 . PHE A 1 98  ? -1.801  13.178  6.849   1.00 92.47 98  A 1 
ATOM 773  C CZ  . PHE A 1 98  ? -0.802  14.086  6.473   1.00 92.64 98  A 1 
ATOM 774  N N   . GLU A 1 99  ? -8.055  16.448  6.336   1.00 90.31 99  A 1 
ATOM 775  C CA  . GLU A 1 99  ? -9.498  16.543  6.004   1.00 88.55 99  A 1 
ATOM 776  C C   . GLU A 1 99  ? -9.793  17.290  4.697   1.00 89.44 99  A 1 
ATOM 777  O O   . GLU A 1 99  ? -10.845 17.104  4.099   1.00 86.53 99  A 1 
ATOM 778  C CB  . GLU A 1 99  ? -10.233 17.199  7.180   1.00 84.57 99  A 1 
ATOM 779  C CG  . GLU A 1 99  ? -9.797  18.650  7.454   1.00 76.09 99  A 1 
ATOM 780  C CD  . GLU A 1 99  ? -10.447 19.264  8.704   1.00 71.24 99  A 1 
ATOM 781  O OE1 . GLU A 1 99  ? -10.108 20.430  8.991   1.00 64.75 99  A 1 
ATOM 782  O OE2 . GLU A 1 99  ? -11.237 18.568  9.379   1.00 64.95 99  A 1 
ATOM 783  N N   . ASP A 1 100 ? -8.858  18.125  4.227   1.00 90.54 100 A 1 
ATOM 784  C CA  . ASP A 1 100 ? -8.923  18.857  2.969   1.00 90.66 100 A 1 
ATOM 785  C C   . ASP A 1 100 ? -8.345  18.076  1.771   1.00 92.28 100 A 1 
ATOM 786  O O   . ASP A 1 100 ? -8.272  18.629  0.665   1.00 90.90 100 A 1 
ATOM 787  C CB  . ASP A 1 100 ? -8.258  20.230  3.165   1.00 88.53 100 A 1 
ATOM 788  C CG  . ASP A 1 100 ? -6.753  20.189  3.433   1.00 85.71 100 A 1 
ATOM 789  O OD1 . ASP A 1 100 ? -6.270  19.260  4.119   1.00 81.33 100 A 1 
ATOM 790  O OD2 . ASP A 1 100 ? -6.060  21.137  2.985   1.00 80.55 100 A 1 
ATOM 791  N N   . PHE A 1 101 ? -7.936  16.823  1.967   1.00 92.87 101 A 1 
ATOM 792  C CA  . PHE A 1 101 ? -7.448  15.921  0.921   1.00 93.95 101 A 1 
ATOM 793  C C   . PHE A 1 101 ? -8.551  14.956  0.471   1.00 94.57 101 A 1 
ATOM 794  O O   . PHE A 1 101 ? -9.394  14.521  1.246   1.00 93.58 101 A 1 
ATOM 795  C CB  . PHE A 1 101 ? -6.210  15.115  1.389   1.00 93.99 101 A 1 
ATOM 796  C CG  . PHE A 1 101 ? -4.895  15.854  1.522   1.00 94.32 101 A 1 
ATOM 797  C CD1 . PHE A 1 101 ? -4.792  17.082  2.192   1.00 91.85 101 A 1 
ATOM 798  C CD2 . PHE A 1 101 ? -3.724  15.260  1.001   1.00 91.57 101 A 1 
ATOM 799  C CE1 . PHE A 1 101 ? -3.543  17.719  2.334   1.00 90.21 101 A 1 
ATOM 800  C CE2 . PHE A 1 101 ? -2.479  15.895  1.147   1.00 90.46 101 A 1 
ATOM 801  C CZ  . PHE A 1 101 ? -2.381  17.123  1.808   1.00 91.75 101 A 1 
ATOM 802  N N   . PHE A 1 102 ? -8.481  14.539  -0.787  1.00 94.83 102 A 1 
ATOM 803  C CA  . PHE A 1 102 ? -9.193  13.364  -1.262  1.00 95.31 102 A 1 
ATOM 804  C C   . PHE A 1 102 ? -8.412  12.109  -0.841  1.00 96.26 102 A 1 
ATOM 805  O O   . PHE A 1 102 ? -7.313  11.869  -1.344  1.00 95.96 102 A 1 
ATOM 806  C CB  . PHE A 1 102 ? -9.366  13.463  -2.778  1.00 95.27 102 A 1 
ATOM 807  C CG  . PHE A 1 102 ? -10.083 12.283  -3.374  1.00 95.48 102 A 1 
ATOM 808  C CD1 . PHE A 1 102 ? -9.381  11.330  -4.145  1.00 93.83 102 A 1 
ATOM 809  C CD2 . PHE A 1 102 ? -11.468 12.130  -3.173  1.00 94.11 102 A 1 
ATOM 810  C CE1 . PHE A 1 102 ? -10.068 10.258  -4.732  1.00 93.37 102 A 1 
ATOM 811  C CE2 . PHE A 1 102 ? -12.145 11.054  -3.758  1.00 93.51 102 A 1 
ATOM 812  C CZ  . PHE A 1 102 ? -11.451 10.117  -4.551  1.00 94.11 102 A 1 
ATOM 813  N N   . ILE A 1 103 ? -8.952  11.350  0.104   1.00 96.45 103 A 1 
ATOM 814  C CA  . ILE A 1 103 ? -8.271  10.204  0.722   1.00 96.94 103 A 1 
ATOM 815  C C   . ILE A 1 103 ? -8.898  8.900   0.244   1.00 97.21 103 A 1 
ATOM 816  O O   . ILE A 1 103 ? -10.117 8.755   0.215   1.00 96.97 103 A 1 
ATOM 817  C CB  . ILE A 1 103 ? -8.250  10.328  2.259   1.00 96.61 103 A 1 
ATOM 818  C CG1 . ILE A 1 103 ? -7.559  11.654  2.673   1.00 95.14 103 A 1 
ATOM 819  C CG2 . ILE A 1 103 ? -7.527  9.122   2.883   1.00 95.90 103 A 1 
ATOM 820  C CD1 . ILE A 1 103 ? -7.457  11.895  4.171   1.00 91.10 103 A 1 
ATOM 821  N N   . ILE A 1 104 ? -8.045  7.934   -0.101  1.00 96.96 104 A 1 
ATOM 822  C CA  . ILE A 1 104 ? -8.397  6.583   -0.548  1.00 97.25 104 A 1 
ATOM 823  C C   . ILE A 1 104 ? -7.841  5.594   0.488   1.00 97.21 104 A 1 
ATOM 824  O O   . ILE A 1 104 ? -6.689  5.184   0.371   1.00 96.93 104 A 1 
ATOM 825  C CB  . ILE A 1 104 ? -7.843  6.350   -1.976  1.00 97.25 104 A 1 
ATOM 826  C CG1 . ILE A 1 104 ? -8.376  7.395   -2.994  1.00 96.06 104 A 1 
ATOM 827  C CG2 . ILE A 1 104 ? -8.193  4.935   -2.466  1.00 96.14 104 A 1 
ATOM 828  C CD1 . ILE A 1 104 ? -7.461  7.537   -4.224  1.00 92.36 104 A 1 
ATOM 829  N N   . PRO A 1 105 ? -8.600  5.248   1.546   1.00 97.02 105 A 1 
ATOM 830  C CA  . PRO A 1 105 ? -8.134  4.346   2.602   1.00 96.96 105 A 1 
ATOM 831  C C   . PRO A 1 105 ? -8.374  2.875   2.245   1.00 96.85 105 A 1 
ATOM 832  O O   . PRO A 1 105 ? -9.310  2.542   1.529   1.00 96.42 105 A 1 
ATOM 833  C CB  . PRO A 1 105 ? -8.915  4.768   3.839   1.00 96.62 105 A 1 
ATOM 834  C CG  . PRO A 1 105 ? -10.264 5.185   3.266   1.00 95.74 105 A 1 
ATOM 835  C CD  . PRO A 1 105 ? -9.905  5.792   1.905   1.00 96.94 105 A 1 
ATOM 836  N N   . MET A 1 106 ? -7.561  1.970   2.808   1.00 96.79 106 A 1 
ATOM 837  C CA  . MET A 1 106 ? -7.777  0.519   2.759   1.00 96.33 106 A 1 
ATOM 838  C C   . MET A 1 106 ? -7.214  -0.164  4.003   1.00 96.58 106 A 1 
ATOM 839  O O   . MET A 1 106 ? -6.628  0.495   4.856   1.00 95.41 106 A 1 
ATOM 840  C CB  . MET A 1 106 ? -7.206  -0.073  1.465   1.00 92.81 106 A 1 
ATOM 841  C CG  . MET A 1 106 ? -5.673  -0.015  1.402   1.00 87.24 106 A 1 
ATOM 842  S SD  . MET A 1 106 ? -5.013  -0.362  -0.252  1.00 87.37 106 A 1 
ATOM 843  C CE  . MET A 1 106 ? -5.537  1.168   -1.061  1.00 79.86 106 A 1 
ATOM 844  N N   . LEU A 1 107 ? -7.417  -1.475  4.094   1.00 96.15 107 A 1 
ATOM 845  C CA  . LEU A 1 107 ? -6.893  -2.318  5.158   1.00 95.94 107 A 1 
ATOM 846  C C   . LEU A 1 107 ? -5.708  -3.145  4.649   1.00 96.38 107 A 1 
ATOM 847  O O   . LEU A 1 107 ? -5.746  -3.653  3.526   1.00 96.09 107 A 1 
ATOM 848  C CB  . LEU A 1 107 ? -7.998  -3.239  5.684   1.00 95.20 107 A 1 
ATOM 849  C CG  . LEU A 1 107 ? -9.186  -2.528  6.356   1.00 94.47 107 A 1 
ATOM 850  C CD1 . LEU A 1 107 ? -10.280 -3.563  6.664   1.00 93.14 107 A 1 
ATOM 851  C CD2 . LEU A 1 107 ? -8.789  -1.842  7.657   1.00 92.87 107 A 1 
ATOM 852  N N   . GLY A 1 108 ? -4.710  -3.326  5.492   1.00 96.62 108 A 1 
ATOM 853  C CA  . GLY A 1 108 ? -3.637  -4.290  5.310   1.00 96.47 108 A 1 
ATOM 854  C C   . GLY A 1 108 ? -3.869  -5.584  6.088   1.00 96.20 108 A 1 
ATOM 855  O O   . GLY A 1 108 ? -4.887  -5.783  6.750   1.00 95.88 108 A 1 
ATOM 856  N N   . ASN A 1 109 ? -2.928  -6.524  6.001   1.00 96.89 109 A 1 
ATOM 857  C CA  . ASN A 1 109 ? -3.071  -7.854  6.598   1.00 96.46 109 A 1 
ATOM 858  C C   . ASN A 1 109 ? -2.960  -7.862  8.130   1.00 96.18 109 A 1 
ATOM 859  O O   . ASN A 1 109 ? -3.405  -8.831  8.764   1.00 95.05 109 A 1 
ATOM 860  C CB  . ASN A 1 109 ? -2.091  -8.830  5.945   1.00 96.48 109 A 1 
ATOM 861  C CG  . ASN A 1 109 ? -0.644  -8.473  6.202   1.00 96.19 109 A 1 
ATOM 862  O OD1 . ASN A 1 109 ? -0.073  -7.662  5.501   1.00 92.18 109 A 1 
ATOM 863  N ND2 . ASN A 1 109 ? -0.018  -9.054  7.185   1.00 92.62 109 A 1 
ATOM 864  N N   . HIS A 1 110 ? -2.404  -6.814  8.734   1.00 95.51 110 A 1 
ATOM 865  C CA  . HIS A 1 110 ? -2.386  -6.638  10.185  1.00 94.98 110 A 1 
ATOM 866  C C   . HIS A 1 110 ? -3.623  -5.903  10.710  1.00 94.70 110 A 1 
ATOM 867  O O   . HIS A 1 110 ? -3.906  -5.966  11.908  1.00 93.27 110 A 1 
ATOM 868  C CB  . HIS A 1 110 ? -1.068  -5.972  10.604  1.00 94.84 110 A 1 
ATOM 869  C CG  . HIS A 1 110 ? 0.095   -6.926  10.527  1.00 94.15 110 A 1 
ATOM 870  N ND1 . HIS A 1 110 ? 0.444   -7.822  11.513  1.00 87.37 110 A 1 
ATOM 871  C CD2 . HIS A 1 110 ? 0.971   -7.105  9.501   1.00 87.38 110 A 1 
ATOM 872  C CE1 . HIS A 1 110 ? 1.513   -8.518  11.080  1.00 87.75 110 A 1 
ATOM 873  N NE2 . HIS A 1 110 ? 1.865   -8.124  9.855   1.00 89.14 110 A 1 
ATOM 874  N N   . ASP A 1 111 ? -4.424  -5.299  9.847   1.00 95.36 111 A 1 
ATOM 875  C CA  . ASP A 1 111 ? -5.615  -4.529  10.231  1.00 95.09 111 A 1 
ATOM 876  C C   . ASP A 1 111 ? -6.854  -5.410  10.498  1.00 94.45 111 A 1 
ATOM 877  O O   . ASP A 1 111 ? -7.997  -4.976  10.347  1.00 92.88 111 A 1 
ATOM 878  C CB  . ASP A 1 111 ? -5.873  -3.428  9.194   1.00 95.41 111 A 1 
ATOM 879  C CG  . ASP A 1 111 ? -4.719  -2.421  9.065   1.00 95.44 111 A 1 
ATOM 880  O OD1 . ASP A 1 111 ? -4.034  -2.147  10.080  1.00 93.73 111 A 1 
ATOM 881  O OD2 . ASP A 1 111 ? -4.543  -1.886  7.956   1.00 94.13 111 A 1 
ATOM 882  N N   . VAL A 1 112 ? -6.649  -6.667  10.905  1.00 93.80 112 A 1 
ATOM 883  C CA  . VAL A 1 112 ? -7.700  -7.642  11.249  1.00 93.38 112 A 1 
ATOM 884  C C   . VAL A 1 112 ? -7.274  -8.514  12.425  1.00 92.68 112 A 1 
ATOM 885  O O   . VAL A 1 112 ? -6.088  -8.719  12.668  1.00 92.23 112 A 1 
ATOM 886  C CB  . VAL A 1 112 ? -8.089  -8.488  10.022  1.00 93.28 112 A 1 
ATOM 887  C CG1 . VAL A 1 112 ? -6.944  -9.379  9.521   1.00 90.76 112 A 1 
ATOM 888  C CG2 . VAL A 1 112 ? -9.317  -9.366  10.280  1.00 90.58 112 A 1 
ATOM 889  N N   . TYR A 1 113 ? -8.242  -9.050  13.181  1.00 92.79 113 A 1 
ATOM 890  C CA  . TYR A 1 113 ? -7.985  -10.042 14.231  1.00 92.12 113 A 1 
ATOM 891  C C   . TYR A 1 113 ? -8.740  -11.351 13.979  1.00 91.45 113 A 1 
ATOM 892  O O   . TYR A 1 113 ? -9.964  -11.326 13.846  1.00 89.74 113 A 1 
ATOM 893  C CB  . TYR A 1 113 ? -8.333  -9.468  15.599  1.00 91.39 113 A 1 
ATOM 894  C CG  . TYR A 1 113 ? -8.055  -10.457 16.718  1.00 90.70 113 A 1 
ATOM 895  C CD1 . TYR A 1 113 ? -9.100  -11.252 17.245  1.00 88.59 113 A 1 
ATOM 896  C CD2 . TYR A 1 113 ? -6.742  -10.626 17.195  1.00 88.51 113 A 1 
ATOM 897  C CE1 . TYR A 1 113 ? -8.832  -12.201 18.241  1.00 86.50 113 A 1 
ATOM 898  C CE2 . TYR A 1 113 ? -6.468  -11.570 18.200  1.00 86.44 113 A 1 
ATOM 899  C CZ  . TYR A 1 113 ? -7.509  -12.367 18.723  1.00 86.05 113 A 1 
ATOM 900  O OH  . TYR A 1 113 ? -7.247  -13.277 19.689  1.00 84.08 113 A 1 
ATOM 901  N N   . PRO A 1 114 ? -8.051  -12.510 13.983  1.00 91.96 114 A 1 
ATOM 902  C CA  . PRO A 1 114 ? -6.591  -12.674 13.996  1.00 92.06 114 A 1 
ATOM 903  C C   . PRO A 1 114 ? -5.917  -12.090 12.746  1.00 92.79 114 A 1 
ATOM 904  O O   . PRO A 1 114 ? -6.552  -11.985 11.707  1.00 91.91 114 A 1 
ATOM 905  C CB  . PRO A 1 114 ? -6.348  -14.184 14.113  1.00 90.54 114 A 1 
ATOM 906  C CG  . PRO A 1 114 ? -7.654  -14.736 14.662  1.00 88.04 114 A 1 
ATOM 907  C CD  . PRO A 1 114 ? -8.698  -13.806 14.044  1.00 90.18 114 A 1 
ATOM 908  N N   . ALA A 1 115 ? -4.636  -11.738 12.843  1.00 92.12 115 A 1 
ATOM 909  C CA  . ALA A 1 115 ? -3.890  -11.185 11.713  1.00 92.81 115 A 1 
ATOM 910  C C   . ALA A 1 115 ? -4.010  -12.073 10.463  1.00 93.64 115 A 1 
ATOM 911  O O   . ALA A 1 115 ? -4.089  -13.298 10.573  1.00 93.14 115 A 1 
ATOM 912  C CB  . ALA A 1 115 ? -2.412  -10.992 12.093  1.00 91.72 115 A 1 
ATOM 913  N N   . ASN A 1 116 ? -4.008  -11.450 9.286   1.00 94.40 116 A 1 
ATOM 914  C CA  . ASN A 1 116 ? -4.101  -12.098 7.978   1.00 94.84 116 A 1 
ATOM 915  C C   . ASN A 1 116 ? -5.458  -12.754 7.653   1.00 95.13 116 A 1 
ATOM 916  O O   . ASN A 1 116 ? -5.662  -13.170 6.522   1.00 94.25 116 A 1 
ATOM 917  C CB  . ASN A 1 116 ? -2.941  -13.096 7.780   1.00 94.43 116 A 1 
ATOM 918  C CG  . ASN A 1 116 ? -1.602  -12.580 8.281   1.00 93.94 116 A 1 
ATOM 919  O OD1 . ASN A 1 116 ? -1.174  -11.490 7.969   1.00 90.86 116 A 1 
ATOM 920  N ND2 . ASN A 1 116 ? -0.906  -13.336 9.090   1.00 90.63 116 A 1 
ATOM 921  N N   . GLN A 1 117 ? -6.381  -12.873 8.598   1.00 94.69 117 A 1 
ATOM 922  C CA  . GLN A 1 117 ? -7.609  -13.664 8.428   1.00 94.13 117 A 1 
ATOM 923  C C   . GLN A 1 117 ? -8.810  -12.792 8.032   1.00 93.65 117 A 1 
ATOM 924  O O   . GLN A 1 117 ? -9.681  -12.501 8.846   1.00 91.58 117 A 1 
ATOM 925  C CB  . GLN A 1 117 ? -7.896  -14.515 9.685   1.00 93.91 117 A 1 
ATOM 926  C CG  . GLN A 1 117 ? -6.732  -15.379 10.184  1.00 93.25 117 A 1 
ATOM 927  C CD  . GLN A 1 117 ? -6.133  -16.287 9.111   1.00 93.42 117 A 1 
ATOM 928  O OE1 . GLN A 1 117 ? -6.791  -17.134 8.531   1.00 89.76 117 A 1 
ATOM 929  N NE2 . GLN A 1 117 ? -4.860  -16.148 8.822   1.00 88.57 117 A 1 
ATOM 930  N N   . MET A 1 118 ? -8.885  -12.385 6.761   1.00 92.29 118 A 1 
ATOM 931  C CA  . MET A 1 118 ? -10.039 -11.666 6.203   1.00 91.57 118 A 1 
ATOM 932  C C   . MET A 1 118 ? -10.869 -12.585 5.297   1.00 89.79 118 A 1 
ATOM 933  O O   . MET A 1 118 ? -10.351 -13.152 4.346   1.00 84.43 118 A 1 
ATOM 934  C CB  . MET A 1 118 ? -9.597  -10.425 5.433   1.00 90.97 118 A 1 
ATOM 935  C CG  . MET A 1 118 ? -9.053  -9.329  6.343   1.00 88.47 118 A 1 
ATOM 936  S SD  . MET A 1 118 ? -8.752  -7.789  5.447   1.00 88.66 118 A 1 
ATOM 937  C CE  . MET A 1 118 ? -7.871  -6.839  6.699   1.00 84.39 118 A 1 
ATOM 938  N N   . ALA A 1 119 ? -12.162 -12.737 5.591   1.00 88.66 119 A 1 
ATOM 939  C CA  . ALA A 1 119 ? -13.122 -13.537 4.819   1.00 86.53 119 A 1 
ATOM 940  C C   . ALA A 1 119 ? -14.570 -13.236 5.251   1.00 85.98 119 A 1 
ATOM 941  O O   . ALA A 1 119 ? -14.820 -12.313 6.026   1.00 77.93 119 A 1 
ATOM 942  C CB  . ALA A 1 119 ? -12.802 -15.024 5.039   1.00 80.27 119 A 1 
ATOM 943  N N   . ILE A 1 120 ? -15.525 -14.063 4.814   1.00 79.41 120 A 1 
ATOM 944  C CA  . ILE A 1 120 ? -16.937 -13.980 5.230   1.00 75.77 120 A 1 
ATOM 945  C C   . ILE A 1 120 ? -17.112 -13.995 6.766   1.00 76.88 120 A 1 
ATOM 946  O O   . ILE A 1 120 ? -17.906 -13.236 7.312   1.00 70.14 120 A 1 
ATOM 947  C CB  . ILE A 1 120 ? -17.743 -15.115 4.541   1.00 70.02 120 A 1 
ATOM 948  C CG1 . ILE A 1 120 ? -19.268 -14.948 4.681   1.00 62.18 120 A 1 
ATOM 949  C CG2 . ILE A 1 120 ? -17.350 -16.521 5.045   1.00 60.57 120 A 1 
ATOM 950  C CD1 . ILE A 1 120 ? -19.828 -13.788 3.873   1.00 56.23 120 A 1 
ATOM 951  N N   . ASN A 1 121 ? -16.309 -14.785 7.470   1.00 75.82 121 A 1 
ATOM 952  C CA  . ASN A 1 121 ? -16.373 -14.916 8.929   1.00 73.73 121 A 1 
ATOM 953  C C   . ASN A 1 121 ? -15.743 -13.740 9.681   1.00 76.95 121 A 1 
ATOM 954  O O   . ASN A 1 121 ? -15.902 -13.628 10.901  1.00 70.54 121 A 1 
ATOM 955  C CB  . ASN A 1 121 ? -15.725 -16.252 9.334   1.00 67.50 121 A 1 
ATOM 956  C CG  . ASN A 1 121 ? -16.479 -17.465 8.813   1.00 60.35 121 A 1 
ATOM 957  O OD1 . ASN A 1 121 ? -17.652 -17.415 8.506   1.00 53.63 121 A 1 
ATOM 958  N ND2 . ASN A 1 121 ? -15.817 -18.588 8.690   1.00 53.98 121 A 1 
ATOM 959  N N   . SER A 1 122 ? -15.050 -12.843 8.984   1.00 78.36 122 A 1 
ATOM 960  C CA  . SER A 1 122 ? -14.437 -11.632 9.537   1.00 77.66 122 A 1 
ATOM 961  C C   . SER A 1 122 ? -15.081 -10.344 9.005   1.00 80.51 122 A 1 
ATOM 962  O O   . SER A 1 122 ? -14.497 -9.278  9.130   1.00 76.53 122 A 1 
ATOM 963  C CB  . SER A 1 122 ? -12.916 -11.660 9.345   1.00 72.82 122 A 1 
ATOM 964  O OG  . SER A 1 122 ? -12.589 -11.810 7.984   1.00 68.18 122 A 1 
ATOM 965  N N   . GLN A 1 123 ? -16.310 -10.413 8.479   1.00 84.82 123 A 1 
ATOM 966  C CA  . GLN A 1 123 ? -17.026 -9.238  7.948   1.00 85.56 123 A 1 
ATOM 967  C C   . GLN A 1 123 ? -17.181 -8.086  8.956   1.00 89.23 123 A 1 
ATOM 968  O O   . GLN A 1 123 ? -17.302 -6.932  8.551   1.00 87.50 123 A 1 
ATOM 969  C CB  . GLN A 1 123 ? -18.424 -9.647  7.458   1.00 80.86 123 A 1 
ATOM 970  C CG  . GLN A 1 123 ? -18.380 -10.164 6.023   1.00 72.43 123 A 1 
ATOM 971  C CD  . GLN A 1 123 ? -19.770 -10.473 5.482   1.00 64.90 123 A 1 
ATOM 972  O OE1 . GLN A 1 123 ? -20.722 -10.689 6.212   1.00 60.35 123 A 1 
ATOM 973  N NE2 . GLN A 1 123 ? -19.939 -10.488 4.180   1.00 55.40 123 A 1 
ATOM 974  N N   . TRP A 1 124 ? -17.113 -8.367  10.261  1.00 90.30 124 A 1 
ATOM 975  C CA  . TRP A 1 124 ? -17.111 -7.335  11.291  1.00 91.38 124 A 1 
ATOM 976  C C   . TRP A 1 124 ? -16.035 -6.260  11.046  1.00 93.34 124 A 1 
ATOM 977  O O   . TRP A 1 124 ? -16.281 -5.089  11.324  1.00 92.43 124 A 1 
ATOM 978  C CB  . TRP A 1 124 ? -16.915 -7.987  12.662  1.00 89.21 124 A 1 
ATOM 979  C CG  . TRP A 1 124 ? -15.536 -8.524  12.919  1.00 86.21 124 A 1 
ATOM 980  C CD1 . TRP A 1 124 ? -15.129 -9.806  12.731  1.00 82.31 124 A 1 
ATOM 981  C CD2 . TRP A 1 124 ? -14.351 -7.788  13.333  1.00 85.81 124 A 1 
ATOM 982  N NE1 . TRP A 1 124 ? -13.779 -9.902  12.980  1.00 77.83 124 A 1 
ATOM 983  C CE2 . TRP A 1 124 ? -13.240 -8.680  13.335  1.00 81.78 124 A 1 
ATOM 984  C CE3 . TRP A 1 124 ? -14.091 -6.446  13.673  1.00 78.23 124 A 1 
ATOM 985  C CZ2 . TRP A 1 124 ? -11.935 -8.255  13.620  1.00 78.35 124 A 1 
ATOM 986  C CZ3 . TRP A 1 124 ? -12.782 -5.999  13.978  1.00 78.80 124 A 1 
ATOM 987  C CH2 . TRP A 1 124 ? -11.709 -6.901  13.930  1.00 76.86 124 A 1 
ATOM 988  N N   . ILE A 1 125 ? -14.865 -6.639  10.507  1.00 90.01 125 A 1 
ATOM 989  C CA  . ILE A 1 125 ? -13.786 -5.680  10.247  1.00 91.60 125 A 1 
ATOM 990  C C   . ILE A 1 125 ? -14.155 -4.722  9.119   1.00 93.45 125 A 1 
ATOM 991  O O   . ILE A 1 125 ? -13.876 -3.532  9.224   1.00 93.96 125 A 1 
ATOM 992  C CB  . ILE A 1 125 ? -12.432 -6.380  9.978   1.00 90.22 125 A 1 
ATOM 993  C CG1 . ILE A 1 125 ? -11.250 -5.399  10.031  1.00 84.01 125 A 1 
ATOM 994  C CG2 . ILE A 1 125 ? -12.370 -7.123  8.632   1.00 84.33 125 A 1 
ATOM 995  C CD1 . ILE A 1 125 ? -11.112 -4.698  11.371  1.00 78.75 125 A 1 
ATOM 996  N N   . PHE A 1 126 ? -14.819 -5.217  8.075   1.00 93.03 126 A 1 
ATOM 997  C CA  . PHE A 1 126 ? -15.225 -4.391  6.949   1.00 93.97 126 A 1 
ATOM 998  C C   . PHE A 1 126 ? -16.303 -3.399  7.357   1.00 94.93 126 A 1 
ATOM 999  O O   . PHE A 1 126 ? -16.229 -2.232  6.987   1.00 94.86 126 A 1 
ATOM 1000 C CB  . PHE A 1 126 ? -15.701 -5.275  5.785   1.00 93.93 126 A 1 
ATOM 1001 C CG  . PHE A 1 126 ? -14.754 -6.378  5.361   1.00 94.51 126 A 1 
ATOM 1002 C CD1 . PHE A 1 126 ? -13.366 -6.152  5.284   1.00 91.91 126 A 1 
ATOM 1003 C CD2 . PHE A 1 126 ? -15.273 -7.646  5.042   1.00 91.93 126 A 1 
ATOM 1004 C CE1 . PHE A 1 126 ? -12.499 -7.191  4.913   1.00 90.79 126 A 1 
ATOM 1005 C CE2 . PHE A 1 126 ? -14.407 -8.689  4.659   1.00 90.83 126 A 1 
ATOM 1006 C CZ  . PHE A 1 126 ? -13.018 -8.469  4.599   1.00 92.03 126 A 1 
ATOM 1007 N N   . GLN A 1 127 ? -17.270 -3.830  8.187   1.00 95.32 127 A 1 
ATOM 1008 C CA  . GLN A 1 127 ? -18.296 -2.951  8.745   1.00 95.59 127 A 1 
ATOM 1009 C C   . GLN A 1 127 ? -17.673 -1.873  9.629   1.00 96.43 127 A 1 
ATOM 1010 O O   . GLN A 1 127 ? -17.879 -0.687  9.392   1.00 96.26 127 A 1 
ATOM 1011 C CB  . GLN A 1 127 ? -19.318 -3.777  9.534   1.00 94.67 127 A 1 
ATOM 1012 C CG  . GLN A 1 127 ? -20.126 -4.715  8.622   1.00 87.62 127 A 1 
ATOM 1013 C CD  . GLN A 1 127 ? -21.093 -5.607  9.401   1.00 83.56 127 A 1 
ATOM 1014 O OE1 . GLN A 1 127 ? -21.260 -5.525  10.603  1.00 75.26 127 A 1 
ATOM 1015 N NE2 . GLN A 1 127 ? -21.774 -6.513  8.735   1.00 69.66 127 A 1 
ATOM 1016 N N   . PHE A 1 128 ? -16.836 -2.282  10.590  1.00 95.27 128 A 1 
ATOM 1017 C CA  . PHE A 1 128 ? -16.188 -1.359  11.514  1.00 95.65 128 A 1 
ATOM 1018 C C   . PHE A 1 128 ? -15.281 -0.357  10.785  1.00 96.39 128 A 1 
ATOM 1019 O O   . PHE A 1 128 ? -15.373 0.842   11.025  1.00 96.21 128 A 1 
ATOM 1020 C CB  . PHE A 1 128 ? -15.400 -2.168  12.548  1.00 95.63 128 A 1 
ATOM 1021 C CG  . PHE A 1 128 ? -14.716 -1.293  13.568  1.00 95.81 128 A 1 
ATOM 1022 C CD1 . PHE A 1 128 ? -13.348 -0.970  13.436  1.00 94.69 128 A 1 
ATOM 1023 C CD2 . PHE A 1 128 ? -15.450 -0.752  14.637  1.00 94.98 128 A 1 
ATOM 1024 C CE1 . PHE A 1 128 ? -12.731 -0.104  14.356  1.00 94.29 128 A 1 
ATOM 1025 C CE2 . PHE A 1 128 ? -14.834 0.107   15.564  1.00 94.35 128 A 1 
ATOM 1026 C CZ  . PHE A 1 128 ? -13.476 0.437   15.428  1.00 94.59 128 A 1 
ATOM 1027 N N   . ALA A 1 129 ? -14.430 -0.812  9.877   1.00 95.08 129 A 1 
ATOM 1028 C CA  . ALA A 1 129 ? -13.536 0.064   9.139   1.00 95.11 129 A 1 
ATOM 1029 C C   . ALA A 1 129 ? -14.292 0.979   8.169   1.00 95.98 129 A 1 
ATOM 1030 O O   . ALA A 1 129 ? -13.941 2.151   8.051   1.00 96.14 129 A 1 
ATOM 1031 C CB  . ALA A 1 129 ? -12.478 -0.779  8.428   1.00 95.11 129 A 1 
ATOM 1032 N N   . ALA A 1 130 ? -15.369 0.506   7.522   1.00 95.74 130 A 1 
ATOM 1033 C CA  . ALA A 1 130 ? -16.223 1.348   6.686   1.00 96.05 130 A 1 
ATOM 1034 C C   . ALA A 1 130 ? -16.864 2.490   7.489   1.00 96.51 130 A 1 
ATOM 1035 O O   . ALA A 1 130 ? -16.933 3.617   6.998   1.00 96.57 130 A 1 
ATOM 1036 C CB  . ALA A 1 130 ? -17.292 0.485   6.021   1.00 95.96 130 A 1 
ATOM 1037 N N   . GLU A 1 131 ? -17.298 2.228   8.724   1.00 96.68 131 A 1 
ATOM 1038 C CA  . GLU A 1 131 ? -17.804 3.263   9.637   1.00 96.56 131 A 1 
ATOM 1039 C C   . GLU A 1 131 ? -16.714 4.269   10.018  1.00 96.98 131 A 1 
ATOM 1040 O O   . GLU A 1 131 ? -16.957 5.475   10.003  1.00 96.46 131 A 1 
ATOM 1041 C CB  . GLU A 1 131 ? -18.366 2.603   10.905  1.00 95.89 131 A 1 
ATOM 1042 C CG  . GLU A 1 131 ? -19.685 1.865   10.658  1.00 89.52 131 A 1 
ATOM 1043 C CD  . GLU A 1 131 ? -20.142 1.030   11.873  1.00 86.10 131 A 1 
ATOM 1044 O OE1 . GLU A 1 131 ? -21.146 0.284   11.703  1.00 79.01 131 A 1 
ATOM 1045 O OE2 . GLU A 1 131 ? -19.507 1.134   12.947  1.00 80.52 131 A 1 
ATOM 1046 N N   . GLN A 1 132 ? -15.504 3.796   10.325  1.00 96.41 132 A 1 
ATOM 1047 C CA  . GLN A 1 132 ? -14.386 4.684   10.652  1.00 96.79 132 A 1 
ATOM 1048 C C   . GLN A 1 132 ? -13.951 5.526   9.448   1.00 96.91 132 A 1 
ATOM 1049 O O   . GLN A 1 132 ? -13.739 6.733   9.582   1.00 96.68 132 A 1 
ATOM 1050 C CB  . GLN A 1 132 ? -13.191 3.878   11.201  1.00 96.84 132 A 1 
ATOM 1051 C CG  . GLN A 1 132 ? -13.444 3.189   12.551  1.00 95.25 132 A 1 
ATOM 1052 C CD  . GLN A 1 132 ? -14.029 4.127   13.597  1.00 95.32 132 A 1 
ATOM 1053 O OE1 . GLN A 1 132 ? -13.434 5.120   13.982  1.00 89.63 132 A 1 
ATOM 1054 N NE2 . GLN A 1 132 ? -15.223 3.861   14.073  1.00 88.32 132 A 1 
ATOM 1055 N N   . PHE A 1 133 ? -13.867 4.928   8.261   1.00 96.78 133 A 1 
ATOM 1056 C CA  . PHE A 1 133 ? -13.448 5.587   7.027   1.00 96.79 133 A 1 
ATOM 1057 C C   . PHE A 1 133 ? -14.582 6.340   6.309   1.00 96.85 133 A 1 
ATOM 1058 O O   . PHE A 1 133 ? -14.307 7.017   5.317   1.00 96.57 133 A 1 
ATOM 1059 C CB  . PHE A 1 133 ? -12.747 4.577   6.115   1.00 96.65 133 A 1 
ATOM 1060 C CG  . PHE A 1 133 ? -11.476 3.942   6.661   1.00 96.58 133 A 1 
ATOM 1061 C CD1 . PHE A 1 133 ? -10.641 4.607   7.584   1.00 95.41 133 A 1 
ATOM 1062 C CD2 . PHE A 1 133 ? -11.089 2.663   6.194   1.00 95.34 133 A 1 
ATOM 1063 C CE1 . PHE A 1 133 ? -9.450  4.003   8.043   1.00 94.73 133 A 1 
ATOM 1064 C CE2 . PHE A 1 133 ? -9.905  2.066   6.646   1.00 94.74 133 A 1 
ATOM 1065 C CZ  . PHE A 1 133 ? -9.084  2.727   7.567   1.00 95.08 133 A 1 
ATOM 1066 N N   . ALA A 1 134 ? -15.815 6.285   6.809   1.00 97.01 134 A 1 
ATOM 1067 C CA  . ALA A 1 134 ? -16.968 6.957   6.215   1.00 97.01 134 A 1 
ATOM 1068 C C   . ALA A 1 134 ? -16.749 8.442   5.849   1.00 96.98 134 A 1 
ATOM 1069 O O   . ALA A 1 134 ? -17.228 8.845   4.790   1.00 96.48 134 A 1 
ATOM 1070 C CB  . ALA A 1 134 ? -18.180 6.789   7.142   1.00 96.77 134 A 1 
ATOM 1071 N N   . PRO A 1 135 ? -15.996 9.261   6.619   1.00 96.93 135 A 1 
ATOM 1072 C CA  . PRO A 1 135 ? -15.712 10.642  6.238   1.00 96.45 135 A 1 
ATOM 1073 C C   . PRO A 1 135 ? -14.950 10.807  4.913   1.00 96.57 135 A 1 
ATOM 1074 O O   . PRO A 1 135 ? -14.987 11.888  4.328   1.00 95.82 135 A 1 
ATOM 1075 C CB  . PRO A 1 135 ? -14.897 11.229  7.396   1.00 95.72 135 A 1 
ATOM 1076 C CG  . PRO A 1 135 ? -15.296 10.366  8.586   1.00 94.48 135 A 1 
ATOM 1077 C CD  . PRO A 1 135 ? -15.463 8.998   7.950   1.00 96.35 135 A 1 
ATOM 1078 N N   . PHE A 1 136 ? -14.272 9.765   4.444   1.00 96.98 136 A 1 
ATOM 1079 C CA  . PHE A 1 136 ? -13.448 9.786   3.235   1.00 96.87 136 A 1 
ATOM 1080 C C   . PHE A 1 136 ? -14.094 9.069   2.042   1.00 96.94 136 A 1 
ATOM 1081 O O   . PHE A 1 136 ? -13.608 9.186   0.923   1.00 96.38 136 A 1 
ATOM 1082 C CB  . PHE A 1 136 ? -12.083 9.160   3.557   1.00 96.76 136 A 1 
ATOM 1083 C CG  . PHE A 1 136 ? -11.460 9.621   4.851   1.00 96.67 136 A 1 
ATOM 1084 C CD1 . PHE A 1 136 ? -11.131 10.976  5.038   1.00 95.66 136 A 1 
ATOM 1085 C CD2 . PHE A 1 136 ? -11.233 8.702   5.896   1.00 95.78 136 A 1 
ATOM 1086 C CE1 . PHE A 1 136 ? -10.591 11.408  6.256   1.00 94.82 136 A 1 
ATOM 1087 C CE2 . PHE A 1 136 ? -10.694 9.132   7.111   1.00 94.93 136 A 1 
ATOM 1088 C CZ  . PHE A 1 136 ? -10.365 10.484  7.296   1.00 94.80 136 A 1 
ATOM 1089 N N   . LEU A 1 137 ? -15.159 8.315   2.266   1.00 96.91 137 A 1 
ATOM 1090 C CA  . LEU A 1 137 ? -15.761 7.419   1.289   1.00 96.97 137 A 1 
ATOM 1091 C C   . LEU A 1 137 ? -17.111 7.956   0.788   1.00 96.98 137 A 1 
ATOM 1092 O O   . LEU A 1 137 ? -17.901 8.529   1.537   1.00 96.63 137 A 1 
ATOM 1093 C CB  . LEU A 1 137 ? -15.907 6.018   1.904   1.00 97.00 137 A 1 
ATOM 1094 C CG  . LEU A 1 137 ? -14.590 5.315   2.292   1.00 96.53 137 A 1 
ATOM 1095 C CD1 . LEU A 1 137 ? -14.897 3.940   2.897   1.00 95.56 137 A 1 
ATOM 1096 C CD2 . LEU A 1 137 ? -13.661 5.114   1.093   1.00 95.55 137 A 1 
ATOM 1097 N N   . SER A 1 138 ? -17.405 7.722   -0.492  1.00 97.40 138 A 1 
ATOM 1098 C CA  . SER A 1 138 ? -18.765 7.891   -1.003  1.00 97.29 138 A 1 
ATOM 1099 C C   . SER A 1 138 ? -19.691 6.801   -0.459  1.00 97.56 138 A 1 
ATOM 1100 O O   . SER A 1 138 ? -19.230 5.709   -0.110  1.00 97.43 138 A 1 
ATOM 1101 C CB  . SER A 1 138 ? -18.774 7.888   -2.538  1.00 96.78 138 A 1 
ATOM 1102 O OG  . SER A 1 138 ? -18.475 6.608   -3.053  1.00 95.40 138 A 1 
ATOM 1103 N N   . GLN A 1 139 ? -21.006 7.024   -0.463  1.00 97.48 139 A 1 
ATOM 1104 C CA  . GLN A 1 139 ? -21.977 6.025   0.002   1.00 97.45 139 A 1 
ATOM 1105 C C   . GLN A 1 139 ? -21.830 4.675   -0.720  1.00 97.63 139 A 1 
ATOM 1106 O O   . GLN A 1 139 ? -21.832 3.621   -0.082  1.00 97.45 139 A 1 
ATOM 1107 C CB  . GLN A 1 139 ? -23.403 6.579   -0.151  1.00 97.22 139 A 1 
ATOM 1108 C CG  . GLN A 1 139 ? -24.461 5.664   0.493   1.00 89.51 139 A 1 
ATOM 1109 C CD  . GLN A 1 139 ? -24.237 5.488   1.995   1.00 85.97 139 A 1 
ATOM 1110 O OE1 . GLN A 1 139 ? -23.884 6.421   2.700   1.00 79.91 139 A 1 
ATOM 1111 N NE2 . GLN A 1 139 ? -24.425 4.313   2.541   1.00 74.18 139 A 1 
ATOM 1112 N N   . ASN A 1 140 ? -21.623 4.682   -2.039  1.00 97.30 140 A 1 
ATOM 1113 C CA  . ASN A 1 140 ? -21.417 3.451   -2.806  1.00 97.25 140 A 1 
ATOM 1114 C C   . ASN A 1 140 ? -20.111 2.734   -2.409  1.00 97.64 140 A 1 
ATOM 1115 O O   . ASN A 1 140 ? -20.076 1.506   -2.343  1.00 97.31 140 A 1 
ATOM 1116 C CB  . ASN A 1 140 ? -21.404 3.781   -4.309  1.00 96.68 140 A 1 
ATOM 1117 C CG  . ASN A 1 140 ? -22.749 4.220   -4.843  1.00 88.31 140 A 1 
ATOM 1118 O OD1 . ASN A 1 140 ? -23.785 4.133   -4.214  1.00 79.57 140 A 1 
ATOM 1119 N ND2 . ASN A 1 140 ? -22.787 4.735   -6.051  1.00 77.26 140 A 1 
ATOM 1120 N N   . ALA A 1 141 ? -19.053 3.502   -2.123  1.00 97.07 141 A 1 
ATOM 1121 C CA  . ALA A 1 141 ? -17.795 2.937   -1.646  1.00 97.54 141 A 1 
ATOM 1122 C C   . ALA A 1 141 ? -17.960 2.307   -0.257  1.00 97.53 141 A 1 
ATOM 1123 O O   . ALA A 1 141 ? -17.448 1.220   -0.037  1.00 97.45 141 A 1 
ATOM 1124 C CB  . ALA A 1 141 ? -16.717 4.020   -1.667  1.00 97.83 141 A 1 
ATOM 1125 N N   . ILE A 1 142 ? -18.729 2.935   0.646   1.00 97.75 142 A 1 
ATOM 1126 C CA  . ILE A 1 142 ? -19.037 2.395   1.976   1.00 97.41 142 A 1 
ATOM 1127 C C   . ILE A 1 142 ? -19.748 1.033   1.862   1.00 96.96 142 A 1 
ATOM 1128 O O   . ILE A 1 142 ? -19.329 0.080   2.512   1.00 96.44 142 A 1 
ATOM 1129 C CB  . ILE A 1 142 ? -19.889 3.402   2.796   1.00 97.52 142 A 1 
ATOM 1130 C CG1 . ILE A 1 142 ? -19.030 4.627   3.180   1.00 96.87 142 A 1 
ATOM 1131 C CG2 . ILE A 1 142 ? -20.484 2.758   4.060   1.00 96.75 142 A 1 
ATOM 1132 C CD1 . ILE A 1 142 ? -19.833 5.805   3.727   1.00 95.05 142 A 1 
ATOM 1133 N N   . GLU A 1 143 ? -20.773 0.933   1.029   1.00 96.88 143 A 1 
ATOM 1134 C CA  . GLU A 1 143 ? -21.520 -0.328  0.886   1.00 96.32 143 A 1 
ATOM 1135 C C   . GLU A 1 143 ? -20.662 -1.445  0.277   1.00 96.21 143 A 1 
ATOM 1136 O O   . GLU A 1 143 ? -20.679 -2.576  0.767   1.00 95.74 143 A 1 
ATOM 1137 C CB  . GLU A 1 143 ? -22.798 -0.081  0.064   1.00 96.26 143 A 1 
ATOM 1138 C CG  . GLU A 1 143 ? -23.807 0.851   0.767   1.00 91.75 143 A 1 
ATOM 1139 C CD  . GLU A 1 143 ? -24.118 0.432   2.213   1.00 87.25 143 A 1 
ATOM 1140 O OE1 . GLU A 1 143 ? -23.965 1.273   3.146   1.00 77.51 143 A 1 
ATOM 1141 O OE2 . GLU A 1 143 ? -24.433 -0.755  2.413   1.00 78.63 143 A 1 
ATOM 1142 N N   . SER A 1 144 ? -19.834 -1.128  -0.725  1.00 96.69 144 A 1 
ATOM 1143 C CA  . SER A 1 144 ? -18.897 -2.111  -1.292  1.00 96.77 144 A 1 
ATOM 1144 C C   . SER A 1 144 ? -17.805 -2.517  -0.280  1.00 96.51 144 A 1 
ATOM 1145 O O   . SER A 1 144 ? -17.490 -3.692  -0.146  1.00 96.26 144 A 1 
ATOM 1146 C CB  . SER A 1 144 ? -18.279 -1.533  -2.565  1.00 96.90 144 A 1 
ATOM 1147 O OG  . SER A 1 144 ? -17.568 -2.522  -3.273  1.00 89.48 144 A 1 
ATOM 1148 N N   . PHE A 1 145 ? -17.287 -1.557  0.485   1.00 97.15 145 A 1 
ATOM 1149 C CA  . PHE A 1 145 ? -16.292 -1.811  1.526   1.00 97.05 145 A 1 
ATOM 1150 C C   . PHE A 1 145 ? -16.842 -2.735  2.619   1.00 96.69 145 A 1 
ATOM 1151 O O   . PHE A 1 145 ? -16.163 -3.689  3.002   1.00 96.12 145 A 1 
ATOM 1152 C CB  . PHE A 1 145 ? -15.811 -0.471  2.120   1.00 97.01 145 A 1 
ATOM 1153 C CG  . PHE A 1 145 ? -14.524 -0.551  2.919   1.00 97.11 145 A 1 
ATOM 1154 C CD1 . PHE A 1 145 ? -14.454 -1.291  4.119   1.00 96.25 145 A 1 
ATOM 1155 C CD2 . PHE A 1 145 ? -13.370 0.117   2.467   1.00 96.09 145 A 1 
ATOM 1156 C CE1 . PHE A 1 145 ? -13.247 -1.385  4.829   1.00 95.52 145 A 1 
ATOM 1157 C CE2 . PHE A 1 145 ? -12.165 0.033   3.183   1.00 95.42 145 A 1 
ATOM 1158 C CZ  . PHE A 1 145 ? -12.101 -0.727  4.363   1.00 95.86 145 A 1 
ATOM 1159 N N   . LYS A 1 146 ? -18.078 -2.512  3.077   1.00 96.36 146 A 1 
ATOM 1160 C CA  . LYS A 1 146 ? -18.749 -3.381  4.058   1.00 95.91 146 A 1 
ATOM 1161 C C   . LYS A 1 146 ? -18.893 -4.826  3.577   1.00 95.57 146 A 1 
ATOM 1162 O O   . LYS A 1 146 ? -18.888 -5.739  4.402   1.00 94.96 146 A 1 
ATOM 1163 C CB  . LYS A 1 146 ? -20.147 -2.842  4.369   1.00 96.12 146 A 1 
ATOM 1164 C CG  . LYS A 1 146 ? -20.144 -1.615  5.289   1.00 95.45 146 A 1 
ATOM 1165 C CD  . LYS A 1 146 ? -21.584 -1.108  5.393   1.00 93.88 146 A 1 
ATOM 1166 C CE  . LYS A 1 146 ? -21.696 0.148   6.233   1.00 91.53 146 A 1 
ATOM 1167 N NZ  . LYS A 1 146 ? -23.048 0.738   6.041   1.00 86.67 146 A 1 
ATOM 1168 N N   . HIS A 1 147 ? -19.012 -5.031  2.267   1.00 95.71 147 A 1 
ATOM 1169 C CA  . HIS A 1 147 ? -19.125 -6.372  1.703   1.00 95.52 147 A 1 
ATOM 1170 C C   . HIS A 1 147 ? -17.801 -7.150  1.777   1.00 95.68 147 A 1 
ATOM 1171 O O   . HIS A 1 147 ? -17.809 -8.295  2.227   1.00 94.40 147 A 1 
ATOM 1172 C CB  . HIS A 1 147 ? -19.661 -6.275  0.270   1.00 94.87 147 A 1 
ATOM 1173 C CG  . HIS A 1 147 ? -19.851 -7.638  -0.340  1.00 90.42 147 A 1 
ATOM 1174 N ND1 . HIS A 1 147 ? -20.810 -8.555  0.027   1.00 77.94 147 A 1 
ATOM 1175 C CD2 . HIS A 1 147 ? -19.084 -8.211  -1.302  1.00 77.83 147 A 1 
ATOM 1176 C CE1 . HIS A 1 147 ? -20.612 -9.659  -0.710  1.00 78.15 147 A 1 
ATOM 1177 N NE2 . HIS A 1 147 ? -19.576 -9.493  -1.533  1.00 80.53 147 A 1 
ATOM 1178 N N   . GLY A 1 148 ? -16.681 -6.546  1.379   1.00 95.61 148 A 1 
ATOM 1179 C CA  . GLY A 1 148 ? -15.420 -7.276  1.262   1.00 95.91 148 A 1 
ATOM 1180 C C   . GLY A 1 148 ? -14.133 -6.460  1.427   1.00 96.74 148 A 1 
ATOM 1181 O O   . GLY A 1 148 ? -13.052 -6.973  1.150   1.00 96.39 148 A 1 
ATOM 1182 N N   . GLY A 1 149 ? -14.212 -5.196  1.846   1.00 96.50 149 A 1 
ATOM 1183 C CA  . GLY A 1 149 ? -13.046 -4.320  1.984   1.00 96.76 149 A 1 
ATOM 1184 C C   . GLY A 1 149 ? -12.490 -3.798  0.654   1.00 97.39 149 A 1 
ATOM 1185 O O   . GLY A 1 149 ? -11.398 -3.247  0.624   1.00 97.10 149 A 1 
ATOM 1186 N N   . TYR A 1 150 ? -13.228 -3.961  -0.446  1.00 97.50 150 A 1 
ATOM 1187 C CA  . TYR A 1 150 ? -12.898 -3.436  -1.769  1.00 97.72 150 A 1 
ATOM 1188 C C   . TYR A 1 150 ? -13.959 -2.428  -2.235  1.00 97.94 150 A 1 
ATOM 1189 O O   . TYR A 1 150 ? -15.111 -2.501  -1.832  1.00 97.87 150 A 1 
ATOM 1190 C CB  . TYR A 1 150 ? -12.726 -4.592  -2.760  1.00 97.69 150 A 1 
ATOM 1191 C CG  . TYR A 1 150 ? -13.938 -5.479  -2.946  1.00 97.73 150 A 1 
ATOM 1192 C CD1 . TYR A 1 150 ? -13.971 -6.758  -2.344  1.00 97.20 150 A 1 
ATOM 1193 C CD2 . TYR A 1 150 ? -15.022 -5.047  -3.733  1.00 97.18 150 A 1 
ATOM 1194 C CE1 . TYR A 1 150 ? -15.089 -7.599  -2.534  1.00 96.75 150 A 1 
ATOM 1195 C CE2 . TYR A 1 150 ? -16.133 -5.876  -3.914  1.00 96.77 150 A 1 
ATOM 1196 C CZ  . TYR A 1 150 ? -16.171 -7.161  -3.319  1.00 96.91 150 A 1 
ATOM 1197 O OH  . TYR A 1 150 ? -17.247 -7.959  -3.521  1.00 96.08 150 A 1 
ATOM 1198 N N   . TYR A 1 151 ? -13.580 -1.476  -3.084  1.00 98.27 151 A 1 
ATOM 1199 C CA  . TYR A 1 151 ? -14.503 -0.454  -3.588  1.00 98.42 151 A 1 
ATOM 1200 C C   . TYR A 1 151 ? -13.928 0.321   -4.767  1.00 98.68 151 A 1 
ATOM 1201 O O   . TYR A 1 151 ? -12.749 0.218   -5.098  1.00 98.61 151 A 1 
ATOM 1202 C CB  . TYR A 1 151 ? -14.881 0.508   -2.453  1.00 98.45 151 A 1 
ATOM 1203 C CG  . TYR A 1 151 ? -13.749 1.366   -1.929  1.00 98.55 151 A 1 
ATOM 1204 C CD1 . TYR A 1 151 ? -12.874 0.872   -0.933  1.00 98.30 151 A 1 
ATOM 1205 C CD2 . TYR A 1 151 ? -13.573 2.672   -2.415  1.00 98.30 151 A 1 
ATOM 1206 C CE1 . TYR A 1 151 ? -11.843 1.669   -0.435  1.00 98.07 151 A 1 
ATOM 1207 C CE2 . TYR A 1 151 ? -12.543 3.477   -1.911  1.00 98.09 151 A 1 
ATOM 1208 C CZ  . TYR A 1 151 ? -11.675 2.983   -0.921  1.00 98.19 151 A 1 
ATOM 1209 O OH  . TYR A 1 151 ? -10.683 3.765   -0.439  1.00 97.74 151 A 1 
ATOM 1210 N N   . THR A 1 152 ? -14.757 1.158   -5.387  1.00 98.56 152 A 1 
ATOM 1211 C CA  . THR A 1 152 ? -14.330 2.161   -6.359  1.00 98.43 152 A 1 
ATOM 1212 C C   . THR A 1 152 ? -14.815 3.553   -5.958  1.00 98.30 152 A 1 
ATOM 1213 O O   . THR A 1 152 ? -15.875 3.701   -5.347  1.00 97.46 152 A 1 
ATOM 1214 C CB  . THR A 1 152 ? -14.755 1.789   -7.788  1.00 97.30 152 A 1 
ATOM 1215 O OG1 . THR A 1 152 ? -14.244 2.744   -8.696  1.00 89.00 152 A 1 
ATOM 1216 C CG2 . THR A 1 152 ? -16.267 1.735   -7.985  1.00 89.84 152 A 1 
ATOM 1217 N N   . MET A 1 153 ? -14.046 4.579   -6.321  1.00 97.78 153 A 1 
ATOM 1218 C CA  . MET A 1 153 ? -14.407 5.972   -6.061  1.00 96.81 153 A 1 
ATOM 1219 C C   . MET A 1 153 ? -13.841 6.889   -7.158  1.00 97.33 153 A 1 
ATOM 1220 O O   . MET A 1 153 ? -12.655 6.803   -7.465  1.00 96.55 153 A 1 
ATOM 1221 C CB  . MET A 1 153 ? -13.901 6.354   -4.663  1.00 93.71 153 A 1 
ATOM 1222 C CG  . MET A 1 153 ? -14.435 7.715   -4.207  1.00 87.99 153 A 1 
ATOM 1223 S SD  . MET A 1 153 ? -14.247 8.049   -2.441  1.00 87.47 153 A 1 
ATOM 1224 C CE  . MET A 1 153 ? -12.458 7.936   -2.238  1.00 79.55 153 A 1 
ATOM 1225 N N   . PRO A 1 154 ? -14.653 7.775   -7.762  1.00 97.51 154 A 1 
ATOM 1226 C CA  . PRO A 1 154 ? -14.176 8.700   -8.785  1.00 97.16 154 A 1 
ATOM 1227 C C   . PRO A 1 154 ? -13.260 9.769   -8.175  1.00 96.91 154 A 1 
ATOM 1228 O O   . PRO A 1 154 ? -13.569 10.327  -7.120  1.00 96.12 154 A 1 
ATOM 1229 C CB  . PRO A 1 154 ? -15.431 9.310   -9.405  1.00 96.33 154 A 1 
ATOM 1230 C CG  . PRO A 1 154 ? -16.448 9.248   -8.262  1.00 94.12 154 A 1 
ATOM 1231 C CD  . PRO A 1 154 ? -16.075 7.970   -7.523  1.00 96.69 154 A 1 
ATOM 1232 N N   . PHE A 1 155 ? -12.165 10.098  -8.860  1.00 95.95 155 A 1 
ATOM 1233 C CA  . PHE A 1 155 ? -11.337 11.238  -8.485  1.00 95.52 155 A 1 
ATOM 1234 C C   . PHE A 1 155 ? -12.106 12.554  -8.710  1.00 94.97 155 A 1 
ATOM 1235 O O   . PHE A 1 155 ? -12.854 12.681  -9.678  1.00 93.83 155 A 1 
ATOM 1236 C CB  . PHE A 1 155 ? -10.020 11.239  -9.261  1.00 95.45 155 A 1 
ATOM 1237 C CG  . PHE A 1 155 ? -8.995  10.246  -8.747  1.00 95.87 155 A 1 
ATOM 1238 C CD1 . PHE A 1 155 ? -8.014  10.662  -7.823  1.00 94.82 155 A 1 
ATOM 1239 C CD2 . PHE A 1 155 ? -9.000  8.917   -9.198  1.00 94.84 155 A 1 
ATOM 1240 C CE1 . PHE A 1 155 ? -7.050  9.750   -7.356  1.00 94.19 155 A 1 
ATOM 1241 C CE2 . PHE A 1 155 ? -8.043  8.005   -8.726  1.00 94.48 155 A 1 
ATOM 1242 C CZ  . PHE A 1 155 ? -7.062  8.418   -7.808  1.00 95.15 155 A 1 
ATOM 1243 N N   . PRO A 1 156 ? -11.909 13.579  -7.858  1.00 94.85 156 A 1 
ATOM 1244 C CA  . PRO A 1 156 ? -12.580 14.861  -7.989  1.00 93.74 156 A 1 
ATOM 1245 C C   . PRO A 1 156 ? -12.255 15.589  -9.308  1.00 93.38 156 A 1 
ATOM 1246 O O   . PRO A 1 156 ? -11.092 15.728  -9.686  1.00 91.64 156 A 1 
ATOM 1247 C CB  . PRO A 1 156 ? -12.124 15.689  -6.781  1.00 92.45 156 A 1 
ATOM 1248 C CG  . PRO A 1 156 ? -11.760 14.633  -5.741  1.00 91.50 156 A 1 
ATOM 1249 C CD  . PRO A 1 156 ? -11.187 13.507  -6.597  1.00 94.05 156 A 1 
ATOM 1250 N N   . ALA A 1 157 ? -13.269 16.146  -9.967  1.00 90.60 157 A 1 
ATOM 1251 C CA  . ALA A 1 157 ? -13.106 16.832  -11.255 1.00 88.92 157 A 1 
ATOM 1252 C C   . ALA A 1 157 ? -12.189 18.074  -11.197 1.00 89.13 157 A 1 
ATOM 1253 O O   . ALA A 1 157 ? -11.539 18.407  -12.187 1.00 85.87 157 A 1 
ATOM 1254 C CB  . ALA A 1 157 ? -14.505 17.204  -11.766 1.00 86.67 157 A 1 
ATOM 1255 N N   . HIS A 1 158 ? -12.089 18.736  -10.039 1.00 86.75 158 A 1 
ATOM 1256 C CA  . HIS A 1 158 ? -11.254 19.926  -9.858  1.00 86.13 158 A 1 
ATOM 1257 C C   . HIS A 1 158 ? -9.741  19.657  -9.984  1.00 87.20 158 A 1 
ATOM 1258 O O   . HIS A 1 158 ? -8.969  20.599  -10.098 1.00 85.24 158 A 1 
ATOM 1259 C CB  . HIS A 1 158 ? -11.580 20.596  -8.513  1.00 83.90 158 A 1 
ATOM 1260 C CG  . HIS A 1 158 ? -11.150 19.805  -7.308  1.00 81.75 158 A 1 
ATOM 1261 N ND1 . HIS A 1 158 ? -11.965 19.048  -6.505  1.00 74.85 158 A 1 
ATOM 1262 C CD2 . HIS A 1 158 ? -9.888  19.735  -6.791  1.00 72.95 158 A 1 
ATOM 1263 C CE1 . HIS A 1 158 ? -11.209 18.531  -5.515  1.00 71.55 158 A 1 
ATOM 1264 N NE2 . HIS A 1 158 ? -9.932  18.917  -5.658  1.00 73.00 158 A 1 
ATOM 1265 N N   . LEU A 1 159 ? -9.321  18.398  -10.026 1.00 86.11 159 A 1 
ATOM 1266 C CA  . LEU A 1 159 ? -7.918  17.996  -10.204 1.00 86.67 159 A 1 
ATOM 1267 C C   . LEU A 1 159 ? -7.401  18.169  -11.648 1.00 86.78 159 A 1 
ATOM 1268 O O   . LEU A 1 159 ? -6.277  17.775  -11.961 1.00 83.49 159 A 1 
ATOM 1269 C CB  . LEU A 1 159 ? -7.754  16.542  -9.723  1.00 87.30 159 A 1 
ATOM 1270 C CG  . LEU A 1 159 ? -8.056  16.316  -8.231  1.00 87.18 159 A 1 
ATOM 1271 C CD1 . LEU A 1 159 ? -7.981  14.823  -7.932  1.00 85.14 159 A 1 
ATOM 1272 C CD2 . LEU A 1 159 ? -7.072  17.050  -7.316  1.00 86.10 159 A 1 
ATOM 1273 N N   . GLY A 1 160 ? -8.209  18.730  -12.554 1.00 85.11 160 A 1 
ATOM 1274 C CA  . GLY A 1 160 ? -7.801  18.956  -13.944 1.00 85.10 160 A 1 
ATOM 1275 C C   . GLY A 1 160 ? -7.734  17.684  -14.801 1.00 86.31 160 A 1 
ATOM 1276 O O   . GLY A 1 160 ? -7.062  17.669  -15.833 1.00 83.05 160 A 1 
ATOM 1277 N N   . ILE A 1 161 ? -8.427  16.636  -14.382 1.00 86.60 161 A 1 
ATOM 1278 C CA  . ILE A 1 161 ? -8.525  15.350  -15.076 1.00 86.95 161 A 1 
ATOM 1279 C C   . ILE A 1 161 ? -9.231  15.539  -16.429 1.00 86.64 161 A 1 
ATOM 1280 O O   . ILE A 1 161 ? -10.265 16.200  -16.515 1.00 84.39 161 A 1 
ATOM 1281 C CB  . ILE A 1 161 ? -9.241  14.329  -14.162 1.00 85.66 161 A 1 
ATOM 1282 C CG1 . ILE A 1 161 ? -8.411  14.069  -12.885 1.00 83.40 161 A 1 
ATOM 1283 C CG2 . ILE A 1 161 ? -9.499  13.003  -14.898 1.00 83.20 161 A 1 
ATOM 1284 C CD1 . ILE A 1 161 ? -9.185  13.323  -11.795 1.00 81.12 161 A 1 
ATOM 1285 N N   . LYS A 1 162 ? -8.666  14.965  -17.502 1.00 87.39 162 A 1 
ATOM 1286 C CA  . LYS A 1 162 ? -9.182  15.094  -18.881 1.00 87.68 162 A 1 
ATOM 1287 C C   . LYS A 1 162 ? -10.016 13.899  -19.339 1.00 88.84 162 A 1 
ATOM 1288 O O   . LYS A 1 162 ? -10.780 14.023  -20.295 1.00 86.28 162 A 1 
ATOM 1289 C CB  . LYS A 1 162 ? -8.012  15.325  -19.855 1.00 85.90 162 A 1 
ATOM 1290 C CG  . LYS A 1 162 ? -7.235  16.628  -19.609 1.00 84.61 162 A 1 
ATOM 1291 C CD  . LYS A 1 162 ? -8.111  17.880  -19.728 1.00 78.07 162 A 1 
ATOM 1292 C CE  . LYS A 1 162 ? -7.256  19.131  -19.582 1.00 74.62 162 A 1 
ATOM 1293 N NZ  . LYS A 1 162 ? -8.095  20.356  -19.577 1.00 63.11 162 A 1 
ATOM 1294 N N   . VAL A 1 163 ? -9.886  12.767  -18.664 1.00 89.94 163 A 1 
ATOM 1295 C CA  . VAL A 1 163 ? -10.726 11.579  -18.845 1.00 90.37 163 A 1 
ATOM 1296 C C   . VAL A 1 163 ? -11.226 11.139  -17.469 1.00 91.84 163 A 1 
ATOM 1297 O O   . VAL A 1 163 ? -10.467 11.271  -16.504 1.00 90.65 163 A 1 
ATOM 1298 C CB  . VAL A 1 163 ? -9.975  10.436  -19.559 1.00 87.43 163 A 1 
ATOM 1299 C CG1 . VAL A 1 163 ? -9.593  10.835  -20.983 1.00 78.25 163 A 1 
ATOM 1300 C CG2 . VAL A 1 163 ? -8.707  9.984   -18.828 1.00 81.41 163 A 1 
ATOM 1301 N N   . PRO A 1 164 ? -12.460 10.620  -17.334 1.00 93.13 164 A 1 
ATOM 1302 C CA  . PRO A 1 164 ? -12.941 10.150  -16.039 1.00 93.60 164 A 1 
ATOM 1303 C C   . PRO A 1 164 ? -11.973 9.122   -15.439 1.00 94.86 164 A 1 
ATOM 1304 O O   . PRO A 1 164 ? -11.677 8.101   -16.059 1.00 94.06 164 A 1 
ATOM 1305 C CB  . PRO A 1 164 ? -14.330 9.569   -16.297 1.00 92.12 164 A 1 
ATOM 1306 C CG  . PRO A 1 164 ? -14.788 10.284  -17.572 1.00 90.06 164 A 1 
ATOM 1307 C CD  . PRO A 1 164 ? -13.482 10.473  -18.350 1.00 92.54 164 A 1 
ATOM 1308 N N   . LEU A 1 165 ? -11.456 9.418   -14.247 1.00 94.05 165 A 1 
ATOM 1309 C CA  . LEU A 1 165 ? -10.469 8.607   -13.543 1.00 94.86 165 A 1 
ATOM 1310 C C   . LEU A 1 165 ? -11.054 8.126   -12.219 1.00 95.62 165 A 1 
ATOM 1311 O O   . LEU A 1 165 ? -11.661 8.904   -11.492 1.00 95.46 165 A 1 
ATOM 1312 C CB  . LEU A 1 165 ? -9.184  9.430   -13.359 1.00 94.50 165 A 1 
ATOM 1313 C CG  . LEU A 1 165 ? -8.041  8.691   -12.649 1.00 93.29 165 A 1 
ATOM 1314 C CD1 . LEU A 1 165 ? -7.518  7.513   -13.475 1.00 91.54 165 A 1 
ATOM 1315 C CD2 . LEU A 1 165 ? -6.868  9.651   -12.422 1.00 91.92 165 A 1 
ATOM 1316 N N   . ASN A 1 166 ? -10.841 6.857   -11.900 1.00 97.16 166 A 1 
ATOM 1317 C CA  . ASN A 1 166 ? -11.373 6.218   -10.713 1.00 97.44 166 A 1 
ATOM 1318 C C   . ASN A 1 166 ? -10.261 5.564   -9.891  1.00 97.75 166 A 1 
ATOM 1319 O O   . ASN A 1 166 ? -9.353  4.958   -10.451 1.00 97.54 166 A 1 
ATOM 1320 C CB  . ASN A 1 166 ? -12.448 5.196   -11.116 1.00 97.38 166 A 1 
ATOM 1321 C CG  . ASN A 1 166 ? -13.581 5.823   -11.891 1.00 96.94 166 A 1 
ATOM 1322 O OD1 . ASN A 1 166 ? -14.516 6.371   -11.324 1.00 92.50 166 A 1 
ATOM 1323 N ND2 . ASN A 1 166 ? -13.531 5.789   -13.204 1.00 92.34 166 A 1 
ATOM 1324 N N   . ALA A 1 167 ? -10.353 5.652   -8.570  1.00 97.77 167 A 1 
ATOM 1325 C CA  . ALA A 1 167 ? -9.642  4.757   -7.669  1.00 97.96 167 A 1 
ATOM 1326 C C   . ALA A 1 167 ? -10.392 3.417   -7.619  1.00 98.27 167 A 1 
ATOM 1327 O O   . ALA A 1 167 ? -11.612 3.401   -7.450  1.00 98.22 167 A 1 
ATOM 1328 C CB  . ALA A 1 167 ? -9.545  5.403   -6.289  1.00 97.68 167 A 1 
ATOM 1329 N N   . VAL A 1 168 ? -9.675  2.315   -7.768  1.00 98.48 168 A 1 
ATOM 1330 C CA  . VAL A 1 168 ? -10.190 0.954   -7.602  1.00 98.66 168 A 1 
ATOM 1331 C C   . VAL A 1 168 ? -9.352  0.278   -6.524  1.00 98.74 168 A 1 
ATOM 1332 O O   . VAL A 1 168 ? -8.176  0.004   -6.732  1.00 98.59 168 A 1 
ATOM 1333 C CB  . VAL A 1 168 ? -10.147 0.165   -8.924  1.00 98.70 168 A 1 
ATOM 1334 C CG1 . VAL A 1 168 ? -10.689 -1.256  -8.738  1.00 98.36 168 A 1 
ATOM 1335 C CG2 . VAL A 1 168 ? -10.984 0.845   -10.011 1.00 98.39 168 A 1 
ATOM 1336 N N   . VAL A 1 169 ? -9.949  0.049   -5.361  1.00 98.79 169 A 1 
ATOM 1337 C CA  . VAL A 1 169 ? -9.288  -0.559  -4.210  1.00 98.71 169 A 1 
ATOM 1338 C C   . VAL A 1 169 ? -9.626  -2.039  -4.165  1.00 98.70 169 A 1 
ATOM 1339 O O   . VAL A 1 169 ? -10.801 -2.391  -4.154  1.00 98.54 169 A 1 
ATOM 1340 C CB  . VAL A 1 169 ? -9.673  0.159   -2.909  1.00 98.61 169 A 1 
ATOM 1341 C CG1 . VAL A 1 169 ? -9.071  -0.533  -1.680  1.00 98.00 169 A 1 
ATOM 1342 C CG2 . VAL A 1 169 ? -9.166  1.610   -2.947  1.00 98.08 169 A 1 
ATOM 1343 N N   . LEU A 1 170 ? -8.609  -2.885  -4.119  1.00 98.66 170 A 1 
ATOM 1344 C CA  . LEU A 1 170 ? -8.733  -4.333  -3.970  1.00 98.67 170 A 1 
ATOM 1345 C C   . LEU A 1 170 ? -8.257  -4.769  -2.586  1.00 98.43 170 A 1 
ATOM 1346 O O   . LEU A 1 170 ? -7.174  -4.387  -2.137  1.00 98.18 170 A 1 
ATOM 1347 C CB  . LEU A 1 170 ? -7.935  -5.060  -5.074  1.00 98.66 170 A 1 
ATOM 1348 C CG  . LEU A 1 170 ? -8.352  -4.725  -6.518  1.00 98.40 170 A 1 
ATOM 1349 C CD1 . LEU A 1 170 ? -7.521  -5.572  -7.488  1.00 98.05 170 A 1 
ATOM 1350 C CD2 . LEU A 1 170 ? -9.822  -5.012  -6.788  1.00 97.90 170 A 1 
ATOM 1351 N N   . ASN A 1 171 ? -9.043  -5.633  -1.939  1.00 98.21 171 A 1 
ATOM 1352 C CA  . ASN A 1 171 ? -8.633  -6.314  -0.717  1.00 98.08 171 A 1 
ATOM 1353 C C   . ASN A 1 171 ? -7.835  -7.581  -1.060  1.00 97.91 171 A 1 
ATOM 1354 O O   . ASN A 1 171 ? -8.385  -8.678  -1.143  1.00 97.52 171 A 1 
ATOM 1355 C CB  . ASN A 1 171 ? -9.864  -6.584  0.146   1.00 97.67 171 A 1 
ATOM 1356 C CG  . ASN A 1 171 ? -9.493  -7.235  1.464   1.00 97.33 171 A 1 
ATOM 1357 O OD1 . ASN A 1 171 ? -8.328  -7.444  1.798   1.00 95.95 171 A 1 
ATOM 1358 N ND2 . ASN A 1 171 ? -10.471 -7.586  2.253   1.00 95.32 171 A 1 
ATOM 1359 N N   . THR A 1 172 ? -6.524  -7.447  -1.269  1.00 98.07 172 A 1 
ATOM 1360 C CA  . THR A 1 172 ? -5.658  -8.589  -1.589  1.00 98.03 172 A 1 
ATOM 1361 C C   . THR A 1 172 ? -5.277  -9.433  -0.371  1.00 97.89 172 A 1 
ATOM 1362 O O   . THR A 1 172 ? -4.722  -10.510 -0.551  1.00 97.50 172 A 1 
ATOM 1363 C CB  . THR A 1 172 ? -4.413  -8.166  -2.359  1.00 98.15 172 A 1 
ATOM 1364 O OG1 . THR A 1 172 ? -3.783  -7.075  -1.728  1.00 97.50 172 A 1 
ATOM 1365 C CG2 . THR A 1 172 ? -4.794  -7.748  -3.772  1.00 96.85 172 A 1 
ATOM 1366 N N   . VAL A 1 173 ? -5.642  -9.032  0.845   1.00 97.70 173 A 1 
ATOM 1367 C CA  . VAL A 1 173 ? -5.534  -9.898  2.028   1.00 97.47 173 A 1 
ATOM 1368 C C   . VAL A 1 173 ? -6.416  -11.142 1.873   1.00 97.28 173 A 1 
ATOM 1369 O O   . VAL A 1 173 ? -6.072  -12.206 2.377   1.00 96.87 173 A 1 
ATOM 1370 C CB  . VAL A 1 173 ? -5.885  -9.145  3.322   1.00 97.26 173 A 1 
ATOM 1371 C CG1 . VAL A 1 173 ? -5.640  -10.007 4.566   1.00 96.55 173 A 1 
ATOM 1372 C CG2 . VAL A 1 173 ? -5.055  -7.858  3.474   1.00 96.60 173 A 1 
ATOM 1373 N N   . LEU A 1 174 ? -7.493  -11.064 1.088   1.00 97.37 174 A 1 
ATOM 1374 C CA  . LEU A 1 174 ? -8.310  -12.220 0.700   1.00 97.19 174 A 1 
ATOM 1375 C C   . LEU A 1 174 ? -7.515  -13.275 -0.086  1.00 97.15 174 A 1 
ATOM 1376 O O   . LEU A 1 174 ? -7.891  -14.439 -0.089  1.00 96.84 174 A 1 
ATOM 1377 C CB  . LEU A 1 174 ? -9.502  -11.758 -0.156  1.00 97.03 174 A 1 
ATOM 1378 C CG  . LEU A 1 174 ? -10.486 -10.803 0.539   1.00 96.52 174 A 1 
ATOM 1379 C CD1 . LEU A 1 174 ? -11.560 -10.381 -0.458  1.00 95.99 174 A 1 
ATOM 1380 C CD2 . LEU A 1 174 ? -11.164 -11.456 1.739   1.00 95.95 174 A 1 
ATOM 1381 N N   . TYR A 1 175 ? -6.431  -12.875 -0.731  1.00 97.56 175 A 1 
ATOM 1382 C CA  . TYR A 1 175 ? -5.601  -13.734 -1.579  1.00 97.63 175 A 1 
ATOM 1383 C C   . TYR A 1 175 ? -4.285  -14.141 -0.913  1.00 97.57 175 A 1 
ATOM 1384 O O   . TYR A 1 175 ? -3.544  -14.955 -1.466  1.00 97.18 175 A 1 
ATOM 1385 C CB  . TYR A 1 175 ? -5.356  -13.014 -2.906  1.00 97.87 175 A 1 
ATOM 1386 C CG  . TYR A 1 175 ? -6.582  -12.463 -3.605  1.00 98.04 175 A 1 
ATOM 1387 C CD1 . TYR A 1 175 ? -7.830  -13.102 -3.490  1.00 97.64 175 A 1 
ATOM 1388 C CD2 . TYR A 1 175 ? -6.474  -11.290 -4.394  1.00 97.66 175 A 1 
ATOM 1389 C CE1 . TYR A 1 175 ? -8.961  -12.596 -4.154  1.00 97.47 175 A 1 
ATOM 1390 C CE2 . TYR A 1 175 ? -7.598  -10.786 -5.057  1.00 97.43 175 A 1 
ATOM 1391 C CZ  . TYR A 1 175 ? -8.844  -11.439 -4.950  1.00 97.74 175 A 1 
ATOM 1392 O OH  . TYR A 1 175 ? -9.936  -10.976 -5.612  1.00 97.31 175 A 1 
ATOM 1393 N N   . TYR A 1 176 ? -3.989  -13.590 0.248   1.00 96.92 176 A 1 
ATOM 1394 C CA  . TYR A 1 176 ? -2.711  -13.778 0.939   1.00 96.77 176 A 1 
ATOM 1395 C C   . TYR A 1 176 ? -2.516  -15.235 1.358   1.00 96.43 176 A 1 
ATOM 1396 O O   . TYR A 1 176 ? -3.418  -15.855 1.918   1.00 95.87 176 A 1 
ATOM 1397 C CB  . TYR A 1 176 ? -2.659  -12.827 2.143   1.00 96.50 176 A 1 
ATOM 1398 C CG  . TYR A 1 176 ? -1.320  -12.741 2.850   1.00 96.28 176 A 1 
ATOM 1399 C CD1 . TYR A 1 176 ? -1.283  -12.477 4.238   1.00 94.97 176 A 1 
ATOM 1400 C CD2 . TYR A 1 176 ? -0.110  -12.863 2.147   1.00 95.08 176 A 1 
ATOM 1401 C CE1 . TYR A 1 176 ? -0.050  -12.310 4.899   1.00 94.15 176 A 1 
ATOM 1402 C CE2 . TYR A 1 176 ? 1.124   -12.710 2.801   1.00 94.07 176 A 1 
ATOM 1403 C CZ  . TYR A 1 176 ? 1.157   -12.420 4.177   1.00 94.24 176 A 1 
ATOM 1404 O OH  . TYR A 1 176 ? 2.339   -12.238 4.797   1.00 93.36 176 A 1 
ATOM 1405 N N   . ASN A 1 177 ? -1.322  -15.785 1.148   1.00 96.21 177 A 1 
ATOM 1406 C CA  . ASN A 1 177 ? -1.023  -17.194 1.443   1.00 95.45 177 A 1 
ATOM 1407 C C   . ASN A 1 177 ? -1.023  -17.544 2.952   1.00 95.66 177 A 1 
ATOM 1408 O O   . ASN A 1 177 ? -1.052  -18.715 3.310   1.00 94.27 177 A 1 
ATOM 1409 C CB  . ASN A 1 177 ? 0.283   -17.592 0.731   1.00 93.80 177 A 1 
ATOM 1410 C CG  . ASN A 1 177 ? 1.528   -16.913 1.258   1.00 90.43 177 A 1 
ATOM 1411 O OD1 . ASN A 1 177 ? 1.506   -16.141 2.208   1.00 82.71 177 A 1 
ATOM 1412 N ND2 . ASN A 1 177 ? 2.660   -17.179 0.656   1.00 82.91 177 A 1 
ATOM 1413 N N   . TYR A 1 178 ? -1.078  -16.553 3.821   1.00 95.34 178 A 1 
ATOM 1414 C CA  . TYR A 1 178 ? -1.323  -16.736 5.256   1.00 94.99 178 A 1 
ATOM 1415 C C   . TYR A 1 178 ? -2.807  -16.629 5.651   1.00 95.23 178 A 1 
ATOM 1416 O O   . TYR A 1 178 ? -3.154  -16.906 6.803   1.00 93.89 178 A 1 
ATOM 1417 C CB  . TYR A 1 178 ? -0.448  -15.772 6.069   1.00 94.24 178 A 1 
ATOM 1418 C CG  . TYR A 1 178 ? 1.029   -16.106 6.022   1.00 92.56 178 A 1 
ATOM 1419 C CD1 . TYR A 1 178 ? 1.565   -17.033 6.941   1.00 88.46 178 A 1 
ATOM 1420 C CD2 . TYR A 1 178 ? 1.866   -15.515 5.067   1.00 88.14 178 A 1 
ATOM 1421 C CE1 . TYR A 1 178 ? 2.939   -17.359 6.898   1.00 86.03 178 A 1 
ATOM 1422 C CE2 . TYR A 1 178 ? 3.230   -15.841 5.015   1.00 86.49 178 A 1 
ATOM 1423 C CZ  . TYR A 1 178 ? 3.778   -16.765 5.927   1.00 86.79 178 A 1 
ATOM 1424 O OH  . TYR A 1 178 ? 5.097   -17.082 5.876   1.00 84.30 178 A 1 
ATOM 1425 N N   . ASN A 1 179 ? -3.710  -16.265 4.727   1.00 95.47 179 A 1 
ATOM 1426 C CA  . ASN A 1 179 ? -5.151  -16.220 4.976   1.00 95.60 179 A 1 
ATOM 1427 C C   . ASN A 1 179 ? -5.796  -17.600 4.764   1.00 95.43 179 A 1 
ATOM 1428 O O   . ASN A 1 179 ? -6.316  -17.921 3.700   1.00 94.75 179 A 1 
ATOM 1429 C CB  . ASN A 1 179 ? -5.804  -15.141 4.117   1.00 95.78 179 A 1 
ATOM 1430 C CG  . ASN A 1 179 ? -7.269  -14.950 4.474   1.00 95.77 179 A 1 
ATOM 1431 O OD1 . ASN A 1 179 ? -7.837  -15.616 5.330   1.00 93.89 179 A 1 
ATOM 1432 N ND2 . ASN A 1 179 ? -7.910  -14.008 3.842   1.00 93.82 179 A 1 
ATOM 1433 N N   . LYS A 1 180 ? -5.812  -18.413 5.813   1.00 95.07 180 A 1 
ATOM 1434 C CA  . LYS A 1 180 ? -6.342  -19.779 5.767   1.00 94.40 180 A 1 
ATOM 1435 C C   . LYS A 1 180 ? -7.845  -19.857 5.504   1.00 94.43 180 A 1 
ATOM 1436 O O   . LYS A 1 180 ? -8.335  -20.919 5.152   1.00 92.56 180 A 1 
ATOM 1437 C CB  . LYS A 1 180 ? -5.996  -20.520 7.069   1.00 93.91 180 A 1 
ATOM 1438 C CG  . LYS A 1 180 ? -4.481  -20.629 7.282   1.00 89.82 180 A 1 
ATOM 1439 C CD  . LYS A 1 180 ? -4.185  -21.432 8.549   1.00 81.28 180 A 1 
ATOM 1440 C CE  . LYS A 1 180 ? -2.674  -21.520 8.740   1.00 75.61 180 A 1 
ATOM 1441 N NZ  . LYS A 1 180 ? -2.322  -22.312 9.945   1.00 63.51 180 A 1 
ATOM 1442 N N   . GLN A 1 181 ? -8.587  -18.764 5.681   1.00 94.52 181 A 1 
ATOM 1443 C CA  . GLN A 1 181 ? -10.040 -18.748 5.521   1.00 93.88 181 A 1 
ATOM 1444 C C   . GLN A 1 181 ? -10.485 -18.730 4.051   1.00 94.48 181 A 1 
ATOM 1445 O O   . GLN A 1 181 ? -11.651 -18.989 3.774   1.00 92.65 181 A 1 
ATOM 1446 C CB  . GLN A 1 181 ? -10.644 -17.552 6.261   1.00 92.53 181 A 1 
ATOM 1447 C CG  . GLN A 1 181 ? -10.396 -17.588 7.775   1.00 88.88 181 A 1 
ATOM 1448 C CD  . GLN A 1 181 ? -11.282 -16.576 8.503   1.00 82.33 181 A 1 
ATOM 1449 O OE1 . GLN A 1 181 ? -12.491 -16.562 8.371   1.00 74.76 181 A 1 
ATOM 1450 N NE2 . GLN A 1 181 ? -10.718 -15.702 9.298   1.00 69.80 181 A 1 
ATOM 1451 N N   . THR A 1 182 ? -9.595  -18.402 3.125   1.00 94.36 182 A 1 
ATOM 1452 C CA  . THR A 1 182 ? -9.924  -18.224 1.707   1.00 94.59 182 A 1 
ATOM 1453 C C   . THR A 1 182 ? -9.212  -19.201 0.776   1.00 94.39 182 A 1 
ATOM 1454 O O   . THR A 1 182 ? -9.503  -19.207 -0.412  1.00 93.29 182 A 1 
ATOM 1455 C CB  . THR A 1 182 ? -9.633  -16.787 1.265   1.00 94.75 182 A 1 
ATOM 1456 O OG1 . THR A 1 182 ? -8.305  -16.455 1.571   1.00 93.13 182 A 1 
ATOM 1457 C CG2 . THR A 1 182 ? -10.545 -15.791 1.975   1.00 92.39 182 A 1 
ATOM 1458 N N   . MET A 1 183 ? -8.327  -20.030 1.297   1.00 93.55 183 A 1 
ATOM 1459 C CA  . MET A 1 183 ? -7.464  -20.935 0.530   1.00 92.59 183 A 1 
ATOM 1460 C C   . MET A 1 183 ? -8.215  -21.789 -0.507  1.00 92.66 183 A 1 
ATOM 1461 O O   . MET A 1 183 ? -7.741  -21.944 -1.623  1.00 89.84 183 A 1 
ATOM 1462 C CB  . MET A 1 183 ? -6.729  -21.838 1.538   1.00 89.69 183 A 1 
ATOM 1463 C CG  . MET A 1 183 ? -5.711  -22.773 0.885   1.00 83.43 183 A 1 
ATOM 1464 S SD  . MET A 1 183 ? -4.805  -23.803 2.084   1.00 78.34 183 A 1 
ATOM 1465 C CE  . MET A 1 183 ? -6.124  -24.958 2.547   1.00 68.50 183 A 1 
ATOM 1466 N N   . ASP A 1 184 ? -9.405  -22.285 -0.150  1.00 93.22 184 A 1 
ATOM 1467 C CA  . ASP A 1 184 ? -10.213 -23.183 -0.995  1.00 93.30 184 A 1 
ATOM 1468 C C   . ASP A 1 184 ? -11.303 -22.451 -1.795  1.00 93.98 184 A 1 
ATOM 1469 O O   . ASP A 1 184 ? -12.088 -23.078 -2.513  1.00 91.56 184 A 1 
ATOM 1470 C CB  . ASP A 1 184 ? -10.814 -24.292 -0.114  1.00 92.42 184 A 1 
ATOM 1471 C CG  . ASP A 1 184 ? -9.765  -25.090 0.654   1.00 90.11 184 A 1 
ATOM 1472 O OD1 . ASP A 1 184 ? -8.743  -25.467 0.043   1.00 85.98 184 A 1 
ATOM 1473 O OD2 . ASP A 1 184 ? -9.981  -25.302 1.864   1.00 86.04 184 A 1 
ATOM 1474 N N   . SER A 1 185 ? -11.400 -21.134 -1.681  1.00 95.01 185 A 1 
ATOM 1475 C CA  . SER A 1 185 ? -12.384 -20.349 -2.435  1.00 95.48 185 A 1 
ATOM 1476 C C   . SER A 1 185 ? -11.902 -20.115 -3.862  1.00 96.01 185 A 1 
ATOM 1477 O O   . SER A 1 185 ? -10.741 -19.807 -4.103  1.00 95.35 185 A 1 
ATOM 1478 C CB  . SER A 1 185 ? -12.660 -19.024 -1.731  1.00 94.76 185 A 1 
ATOM 1479 O OG  . SER A 1 185 ? -13.661 -18.304 -2.424  1.00 90.55 185 A 1 
ATOM 1480 N N   . THR A 1 186 ? -12.810 -20.186 -4.835  1.00 95.95 186 A 1 
ATOM 1481 C CA  . THR A 1 186 ? -12.482 -19.851 -6.232  1.00 96.31 186 A 1 
ATOM 1482 C C   . THR A 1 186 ? -12.514 -18.347 -6.503  1.00 97.04 186 A 1 
ATOM 1483 O O   . THR A 1 186 ? -11.767 -17.854 -7.351  1.00 96.15 186 A 1 
ATOM 1484 C CB  . THR A 1 186 ? -13.432 -20.567 -7.200  1.00 95.48 186 A 1 
ATOM 1485 O OG1 . THR A 1 186 ? -14.776 -20.296 -6.849  1.00 89.29 186 A 1 
ATOM 1486 C CG2 . THR A 1 186 ? -13.245 -22.082 -7.162  1.00 86.79 186 A 1 
ATOM 1487 N N   . ASP A 1 187 ? -13.360 -17.610 -5.768  1.00 96.33 187 A 1 
ATOM 1488 C CA  . ASP A 1 187 ? -13.469 -16.154 -5.824  1.00 96.94 187 A 1 
ATOM 1489 C C   . ASP A 1 187 ? -13.895 -15.608 -4.448  1.00 96.93 187 A 1 
ATOM 1490 O O   . ASP A 1 187 ? -15.093 -15.454 -4.190  1.00 96.37 187 A 1 
ATOM 1491 C CB  . ASP A 1 187 ? -14.445 -15.741 -6.937  1.00 97.02 187 A 1 
ATOM 1492 C CG  . ASP A 1 187 ? -14.409 -14.228 -7.194  1.00 97.47 187 A 1 
ATOM 1493 O OD1 . ASP A 1 187 ? -13.586 -13.524 -6.563  1.00 96.94 187 A 1 
ATOM 1494 O OD2 . ASP A 1 187 ? -15.143 -13.768 -8.102  1.00 97.08 187 A 1 
ATOM 1495 N N   . PRO A 1 188 ? -12.943 -15.364 -3.523  1.00 97.11 188 A 1 
ATOM 1496 C CA  . PRO A 1 188 ? -13.262 -14.910 -2.182  1.00 97.02 188 A 1 
ATOM 1497 C C   . PRO A 1 188 ? -14.068 -13.611 -2.201  1.00 97.13 188 A 1 
ATOM 1498 O O   . PRO A 1 188 ? -13.622 -12.599 -2.750  1.00 96.82 188 A 1 
ATOM 1499 C CB  . PRO A 1 188 ? -11.922 -14.743 -1.467  1.00 96.52 188 A 1 
ATOM 1500 C CG  . PRO A 1 188 ? -10.991 -15.690 -2.214  1.00 95.20 188 A 1 
ATOM 1501 C CD  . PRO A 1 188 ? -11.522 -15.625 -3.646  1.00 96.87 188 A 1 
ATOM 1502 N N   . LEU A 1 189 ? -15.260 -13.657 -1.615  1.00 96.14 189 A 1 
ATOM 1503 C CA  . LEU A 1 189 ? -16.220 -12.549 -1.558  1.00 96.09 189 A 1 
ATOM 1504 C C   . LEU A 1 189 ? -16.598 -11.953 -2.935  1.00 96.46 189 A 1 
ATOM 1505 O O   . LEU A 1 189 ? -17.069 -10.824 -3.001  1.00 95.93 189 A 1 
ATOM 1506 C CB  . LEU A 1 189 ? -15.743 -11.489 -0.537  1.00 95.60 189 A 1 
ATOM 1507 C CG  . LEU A 1 189 ? -15.552 -12.018 0.901   1.00 94.47 189 A 1 
ATOM 1508 C CD1 . LEU A 1 189 ? -14.984 -10.919 1.791   1.00 92.78 189 A 1 
ATOM 1509 C CD2 . LEU A 1 189 ? -16.872 -12.472 1.513   1.00 92.37 189 A 1 
ATOM 1510 N N   . GLY A 1 190 ? -16.402 -12.702 -4.030  1.00 96.63 190 A 1 
ATOM 1511 C CA  . GLY A 1 190 ? -16.771 -12.279 -5.383  1.00 97.00 190 A 1 
ATOM 1512 C C   . GLY A 1 190 ? -15.918 -11.142 -5.962  1.00 97.67 190 A 1 
ATOM 1513 O O   . GLY A 1 190 ? -16.341 -10.471 -6.899  1.00 97.61 190 A 1 
ATOM 1514 N N   . GLN A 1 191 ? -14.730 -10.886 -5.402  1.00 97.57 191 A 1 
ATOM 1515 C CA  . GLN A 1 191 ? -13.923 -9.719  -5.786  1.00 97.95 191 A 1 
ATOM 1516 C C   . GLN A 1 191 ? -13.410 -9.769  -7.232  1.00 98.33 191 A 1 
ATOM 1517 O O   . GLN A 1 191 ? -13.350 -8.733  -7.883  1.00 98.47 191 A 1 
ATOM 1518 C CB  . GLN A 1 191 ? -12.765 -9.539  -4.795  1.00 97.76 191 A 1 
ATOM 1519 C CG  . GLN A 1 191 ? -11.972 -8.250  -5.075  1.00 97.34 191 A 1 
ATOM 1520 C CD  . GLN A 1 191 ? -10.914 -7.973  -4.025  1.00 97.80 191 A 1 
ATOM 1521 O OE1 . GLN A 1 191 ? -10.996 -7.029  -3.271  1.00 94.25 191 A 1 
ATOM 1522 N NE2 . GLN A 1 191 ? -9.857  -8.755  -3.943  1.00 94.33 191 A 1 
ATOM 1523 N N   . PHE A 1 192 ? -13.046 -10.933 -7.756  1.00 98.34 192 A 1 
ATOM 1524 C CA  . PHE A 1 192 ? -12.588 -11.044 -9.146  1.00 98.53 192 A 1 
ATOM 1525 C C   . PHE A 1 192 ? -13.713 -10.731 -10.143 1.00 98.65 192 A 1 
ATOM 1526 O O   . PHE A 1 192 ? -13.485 -9.993  -11.098 1.00 98.63 192 A 1 
ATOM 1527 C CB  . PHE A 1 192 ? -12.017 -12.440 -9.430  1.00 98.46 192 A 1 
ATOM 1528 C CG  . PHE A 1 192 ? -10.620 -12.672 -8.904  1.00 98.47 192 A 1 
ATOM 1529 C CD1 . PHE A 1 192 ? -9.536  -11.986 -9.473  1.00 98.04 192 A 1 
ATOM 1530 C CD2 . PHE A 1 192 ? -10.385 -13.612 -7.882  1.00 98.10 192 A 1 
ATOM 1531 C CE1 . PHE A 1 192 ? -8.231  -12.223 -9.022  1.00 97.80 192 A 1 
ATOM 1532 C CE2 . PHE A 1 192 ? -9.082  -13.848 -7.425  1.00 97.73 192 A 1 
ATOM 1533 C CZ  . PHE A 1 192 ? -7.996  -13.160 -7.993  1.00 97.94 192 A 1 
ATOM 1534 N N   . GLU A 1 193 ? -14.923 -11.255 -9.900  1.00 98.52 193 A 1 
ATOM 1535 C CA  . GLU A 1 193 ? -16.078 -10.984 -10.764 1.00 98.57 193 A 1 
ATOM 1536 C C   . GLU A 1 193 ? -16.529 -9.523  -10.662 1.00 98.64 193 A 1 
ATOM 1537 O O   . GLU A 1 193 ? -16.815 -8.867  -11.667 1.00 98.58 193 A 1 
ATOM 1538 C CB  . GLU A 1 193 ? -17.214 -11.949 -10.408 1.00 98.31 193 A 1 
ATOM 1539 C CG  . GLU A 1 193 ? -18.414 -11.859 -11.372 1.00 87.31 193 A 1 
ATOM 1540 C CD  . GLU A 1 193 ? -18.045 -12.095 -12.850 1.00 80.16 193 A 1 
ATOM 1541 O OE1 . GLU A 1 193 ? -18.745 -11.540 -13.730 1.00 70.99 193 A 1 
ATOM 1542 O OE2 . GLU A 1 193 ? -17.049 -12.804 -13.125 1.00 72.59 193 A 1 
ATOM 1543 N N   . TRP A 1 194 ? -16.509 -8.960  -9.454  1.00 98.38 194 A 1 
ATOM 1544 C CA  . TRP A 1 194 ? -16.743 -7.536  -9.237  1.00 98.56 194 A 1 
ATOM 1545 C C   . TRP A 1 194 ? -15.715 -6.673  -9.988  1.00 98.73 194 A 1 
ATOM 1546 O O   . TRP A 1 194 ? -16.104 -5.769  -10.726 1.00 98.72 194 A 1 
ATOM 1547 C CB  . TRP A 1 194 ? -16.711 -7.240  -7.732  1.00 98.54 194 A 1 
ATOM 1548 C CG  . TRP A 1 194 ? -16.737 -5.785  -7.405  1.00 98.54 194 A 1 
ATOM 1549 C CD1 . TRP A 1 194 ? -17.838 -5.012  -7.267  1.00 98.34 194 A 1 
ATOM 1550 C CD2 . TRP A 1 194 ? -15.598 -4.887  -7.207  1.00 98.57 194 A 1 
ATOM 1551 N NE1 . TRP A 1 194 ? -17.470 -3.716  -6.989  1.00 98.26 194 A 1 
ATOM 1552 C CE2 . TRP A 1 194 ? -16.101 -3.579  -6.940  1.00 98.43 194 A 1 
ATOM 1553 C CE3 . TRP A 1 194 ? -14.200 -5.053  -7.223  1.00 98.45 194 A 1 
ATOM 1554 C CZ2 . TRP A 1 194 ? -15.253 -2.489  -6.702  1.00 98.27 194 A 1 
ATOM 1555 C CZ3 . TRP A 1 194 ? -13.338 -3.963  -6.992  1.00 98.34 194 A 1 
ATOM 1556 C CH2 . TRP A 1 194 ? -13.860 -2.679  -6.733  1.00 98.21 194 A 1 
ATOM 1557 N N   . PHE A 1 195 ? -14.426 -6.978  -9.865  1.00 98.53 195 A 1 
ATOM 1558 C CA  . PHE A 1 195 ? -13.363 -6.246  -10.552 1.00 98.73 195 A 1 
ATOM 1559 C C   . PHE A 1 195 ? -13.544 -6.291  -12.069 1.00 98.82 195 A 1 
ATOM 1560 O O   . PHE A 1 195 ? -13.512 -5.251  -12.713 1.00 98.82 195 A 1 
ATOM 1561 C CB  . PHE A 1 195 ? -11.994 -6.816  -10.143 1.00 98.78 195 A 1 
ATOM 1562 C CG  . PHE A 1 195 ? -10.826 -6.136  -10.840 1.00 98.82 195 A 1 
ATOM 1563 C CD1 . PHE A 1 195 ? -10.113 -6.805  -11.852 1.00 98.63 195 A 1 
ATOM 1564 C CD2 . PHE A 1 195 ? -10.462 -4.830  -10.480 1.00 98.68 195 A 1 
ATOM 1565 C CE1 . PHE A 1 195 ? -9.035  -6.165  -12.495 1.00 98.57 195 A 1 
ATOM 1566 C CE2 . PHE A 1 195 ? -9.390  -4.192  -11.121 1.00 98.54 195 A 1 
ATOM 1567 C CZ  . PHE A 1 195 ? -8.673  -4.856  -12.122 1.00 98.65 195 A 1 
ATOM 1568 N N   . LYS A 1 196 ? -13.812 -7.479  -12.618 1.00 98.76 196 A 1 
ATOM 1569 C CA  . LYS A 1 196 ? -14.097 -7.647  -14.042 1.00 98.79 196 A 1 
ATOM 1570 C C   . LYS A 1 196 ? -15.264 -6.769  -14.494 1.00 98.76 196 A 1 
ATOM 1571 O O   . LYS A 1 196 ? -15.144 -6.037  -15.466 1.00 98.74 196 A 1 
ATOM 1572 C CB  . LYS A 1 196 ? -14.375 -9.132  -14.321 1.00 98.64 196 A 1 
ATOM 1573 C CG  . LYS A 1 196 ? -14.555 -9.371  -15.825 1.00 97.77 196 A 1 
ATOM 1574 C CD  . LYS A 1 196 ? -14.976 -10.815 -16.106 1.00 96.62 196 A 1 
ATOM 1575 C CE  . LYS A 1 196 ? -15.219 -11.014 -17.603 1.00 92.60 196 A 1 
ATOM 1576 N NZ  . LYS A 1 196 ? -16.264 -10.092 -18.109 1.00 85.79 196 A 1 
ATOM 1577 N N   . THR A 1 197 ? -16.365 -6.794  -13.754 1.00 98.79 197 A 1 
ATOM 1578 C CA  . THR A 1 197 ? -17.568 -5.997  -14.065 1.00 98.78 197 A 1 
ATOM 1579 C C   . THR A 1 197 ? -17.274 -4.499  -14.067 1.00 98.87 197 A 1 
ATOM 1580 O O   . THR A 1 197 ? -17.659 -3.782  -15.000 1.00 98.68 197 A 1 
ATOM 1581 C CB  . THR A 1 197 ? -18.681 -6.323  -13.053 1.00 98.63 197 A 1 
ATOM 1582 O OG1 . THR A 1 197 ? -19.022 -7.682  -13.154 1.00 97.28 197 A 1 
ATOM 1583 C CG2 . THR A 1 197 ? -19.962 -5.528  -13.310 1.00 97.08 197 A 1 
ATOM 1584 N N   . VAL A 1 198 ? -16.549 -4.013  -13.064 1.00 98.72 198 A 1 
ATOM 1585 C CA  . VAL A 1 198 ? -16.135 -2.602  -12.959 1.00 98.74 198 A 1 
ATOM 1586 C C   . VAL A 1 198 ? -15.240 -2.208  -14.134 1.00 98.78 198 A 1 
ATOM 1587 O O   . VAL A 1 198 ? -15.498 -1.201  -14.804 1.00 98.68 198 A 1 
ATOM 1588 C CB  . VAL A 1 198 ? -15.426 -2.361  -11.607 1.00 98.63 198 A 1 
ATOM 1589 C CG1 . VAL A 1 198 ? -14.702 -1.011  -11.542 1.00 98.16 198 A 1 
ATOM 1590 C CG2 . VAL A 1 198 ? -16.439 -2.395  -10.460 1.00 98.18 198 A 1 
ATOM 1591 N N   . MET A 1 199 ? -14.223 -2.993  -14.430 1.00 98.86 199 A 1 
ATOM 1592 C CA  . MET A 1 199 ? -13.230 -2.672  -15.456 1.00 98.80 199 A 1 
ATOM 1593 C C   . MET A 1 199 ? -13.799 -2.778  -16.880 1.00 98.87 199 A 1 
ATOM 1594 O O   . MET A 1 199 ? -13.481 -1.930  -17.719 1.00 98.65 199 A 1 
ATOM 1595 C CB  . MET A 1 199 ? -11.992 -3.551  -15.271 1.00 98.75 199 A 1 
ATOM 1596 C CG  . MET A 1 199 ? -11.291 -3.328  -13.915 1.00 98.22 199 A 1 
ATOM 1597 S SD  . MET A 1 199 ? -10.775 -1.639  -13.532 1.00 97.90 199 A 1 
ATOM 1598 C CE  . MET A 1 199 ? -9.350  -1.532  -14.631 1.00 94.43 199 A 1 
ATOM 1599 N N   . ASP A 1 200 ? -14.689 -3.736  -17.147 1.00 98.78 200 A 1 
ATOM 1600 C CA  . ASP A 1 200 ? -15.439 -3.806  -18.403 1.00 98.72 200 A 1 
ATOM 1601 C C   . ASP A 1 200 ? -16.308 -2.550  -18.594 1.00 98.71 200 A 1 
ATOM 1602 O O   . ASP A 1 200 ? -16.356 -1.972  -19.688 1.00 98.50 200 A 1 
ATOM 1603 C CB  . ASP A 1 200 ? -16.338 -5.065  -18.432 1.00 98.67 200 A 1 
ATOM 1604 C CG  . ASP A 1 200 ? -15.598 -6.381  -18.729 1.00 98.23 200 A 1 
ATOM 1605 O OD1 . ASP A 1 200 ? -14.487 -6.331  -19.299 1.00 96.59 200 A 1 
ATOM 1606 O OD2 . ASP A 1 200 ? -16.176 -7.460  -18.473 1.00 96.72 200 A 1 
ATOM 1607 N N   . GLY A 1 201 ? -16.953 -2.088  -17.527 1.00 98.68 201 A 1 
ATOM 1608 C CA  . GLY A 1 201 ? -17.712 -0.838  -17.527 1.00 98.64 201 A 1 
ATOM 1609 C C   . GLY A 1 201 ? -16.844 0.381   -17.836 1.00 98.64 201 A 1 
ATOM 1610 O O   . GLY A 1 201 ? -17.213 1.203   -18.678 1.00 98.34 201 A 1 
ATOM 1611 N N   . TYR A 1 202 ? -15.671 0.475   -17.231 1.00 98.55 202 A 1 
ATOM 1612 C CA  . TYR A 1 202 ? -14.721 1.558   -17.478 1.00 98.49 202 A 1 
ATOM 1613 C C   . TYR A 1 202 ? -14.176 1.541   -18.903 1.00 98.39 202 A 1 
ATOM 1614 O O   . TYR A 1 202 ? -14.193 2.580   -19.569 1.00 98.08 202 A 1 
ATOM 1615 C CB  . TYR A 1 202 ? -13.587 1.526   -16.454 1.00 98.47 202 A 1 
ATOM 1616 C CG  . TYR A 1 202 ? -13.959 1.854   -15.019 1.00 98.44 202 A 1 
ATOM 1617 C CD1 . TYR A 1 202 ? -15.194 2.447   -14.687 1.00 97.98 202 A 1 
ATOM 1618 C CD2 . TYR A 1 202 ? -13.023 1.590   -14.003 1.00 98.01 202 A 1 
ATOM 1619 C CE1 . TYR A 1 202 ? -15.499 2.758   -13.348 1.00 97.76 202 A 1 
ATOM 1620 C CE2 . TYR A 1 202 ? -13.324 1.903   -12.664 1.00 97.85 202 A 1 
ATOM 1621 C CZ  . TYR A 1 202 ? -14.567 2.481   -12.340 1.00 98.05 202 A 1 
ATOM 1622 O OH  . TYR A 1 202 ? -14.866 2.778   -11.054 1.00 97.41 202 A 1 
ATOM 1623 N N   . ARG A 1 203 ? -13.799 0.380   -19.412 1.00 98.30 203 A 1 
ATOM 1624 C CA  . ARG A 1 203 ? -13.358 0.213   -20.805 1.00 98.29 203 A 1 
ATOM 1625 C C   . ARG A 1 203 ? -14.446 0.664   -21.784 1.00 98.18 203 A 1 
ATOM 1626 O O   . ARG A 1 203 ? -14.174 1.461   -22.674 1.00 97.69 203 A 1 
ATOM 1627 C CB  . ARG A 1 203 ? -12.958 -1.245  -21.033 1.00 98.09 203 A 1 
ATOM 1628 C CG  . ARG A 1 203 ? -12.449 -1.467  -22.468 1.00 97.72 203 A 1 
ATOM 1629 C CD  . ARG A 1 203 ? -12.068 -2.939  -22.668 1.00 97.38 203 A 1 
ATOM 1630 N NE  . ARG A 1 203 ? -10.771 -3.232  -22.057 1.00 96.82 203 A 1 
ATOM 1631 C CZ  . ARG A 1 203 ? -10.331 -4.373  -21.582 1.00 97.09 203 A 1 
ATOM 1632 N NH1 . ARG A 1 203 ? -11.103 -5.418  -21.450 1.00 93.89 203 A 1 
ATOM 1633 N NH2 . ARG A 1 203 ? -9.095  -4.481  -21.239 1.00 93.67 203 A 1 
ATOM 1634 N N   . LYS A 1 204 ? -15.690 0.190   -21.596 1.00 98.28 204 A 1 
ATOM 1635 C CA  . LYS A 1 204 ? -16.821 0.527   -22.466 1.00 98.13 204 A 1 
ATOM 1636 C C   . LYS A 1 204 ? -17.131 2.024   -22.491 1.00 98.19 204 A 1 
ATOM 1637 O O   . LYS A 1 204 ? -17.603 2.537   -23.506 1.00 97.69 204 A 1 
ATOM 1638 C CB  . LYS A 1 204 ? -18.034 -0.287  -21.993 1.00 98.04 204 A 1 
ATOM 1639 C CG  . LYS A 1 204 ? -19.270 -0.067  -22.882 1.00 88.51 204 A 1 
ATOM 1640 C CD  . LYS A 1 204 ? -20.444 -0.924  -22.396 1.00 86.50 204 A 1 
ATOM 1641 C CE  . LYS A 1 204 ? -21.672 -0.652  -23.262 1.00 77.73 204 A 1 
ATOM 1642 N NZ  . LYS A 1 204 ? -22.844 -1.435  -22.793 1.00 68.62 204 A 1 
ATOM 1643 N N   . THR A 1 205 ? -16.886 2.730   -21.399 1.00 97.51 205 A 1 
ATOM 1644 C CA  . THR A 1 205 ? -17.206 4.156   -21.232 1.00 97.19 205 A 1 
ATOM 1645 C C   . THR A 1 205 ? -15.984 5.073   -21.359 1.00 96.86 205 A 1 
ATOM 1646 O O   . THR A 1 205 ? -16.108 6.277   -21.154 1.00 96.13 205 A 1 
ATOM 1647 C CB  . THR A 1 205 ? -17.963 4.401   -19.919 1.00 97.28 205 A 1 
ATOM 1648 O OG1 . THR A 1 205 ? -17.237 3.896   -18.823 1.00 96.34 205 A 1 
ATOM 1649 C CG2 . THR A 1 205 ? -19.330 3.712   -19.909 1.00 95.38 205 A 1 
ATOM 1650 N N   . GLY A 1 206 ? -14.816 4.542   -21.727 1.00 96.82 206 A 1 
ATOM 1651 C CA  . GLY A 1 206 ? -13.578 5.304   -21.889 1.00 96.38 206 A 1 
ATOM 1652 C C   . GLY A 1 206 ? -13.015 5.883   -20.584 1.00 96.24 206 A 1 
ATOM 1653 O O   . GLY A 1 206 ? -12.269 6.861   -20.623 1.00 94.98 206 A 1 
ATOM 1654 N N   . GLN A 1 207 ? -13.396 5.318   -19.447 1.00 96.93 207 A 1 
ATOM 1655 C CA  . GLN A 1 207 ? -12.867 5.712   -18.142 1.00 96.92 207 A 1 
ATOM 1656 C C   . GLN A 1 207 ? -11.519 5.032   -17.873 1.00 97.11 207 A 1 
ATOM 1657 O O   . GLN A 1 207 ? -11.198 3.995   -18.436 1.00 96.82 207 A 1 
ATOM 1658 C CB  . GLN A 1 207 ? -13.851 5.412   -17.008 1.00 96.63 207 A 1 
ATOM 1659 C CG  . GLN A 1 207 ? -15.266 5.932   -17.281 1.00 95.48 207 A 1 
ATOM 1660 C CD  . GLN A 1 207 ? -16.187 5.824   -16.075 1.00 94.96 207 A 1 
ATOM 1661 O OE1 . GLN A 1 207 ? -15.800 6.039   -14.930 1.00 89.17 207 A 1 
ATOM 1662 N NE2 . GLN A 1 207 ? -17.450 5.509   -16.273 1.00 86.90 207 A 1 
ATOM 1663 N N   . ARG A 1 208 ? -10.737 5.638   -16.981 1.00 96.12 208 A 1 
ATOM 1664 C CA  . ARG A 1 208 ? -9.427  5.137   -16.555 1.00 96.46 208 A 1 
ATOM 1665 C C   . ARG A 1 208 ? -9.427  4.833   -15.059 1.00 96.95 208 A 1 
ATOM 1666 O O   . ARG A 1 208 ? -10.292 5.309   -14.321 1.00 96.59 208 A 1 
ATOM 1667 C CB  . ARG A 1 208 ? -8.332  6.146   -16.946 1.00 95.91 208 A 1 
ATOM 1668 C CG  . ARG A 1 208 ? -8.256  6.468   -18.452 1.00 93.31 208 A 1 
ATOM 1669 C CD  . ARG A 1 208 ? -7.884  5.269   -19.330 1.00 89.01 208 A 1 
ATOM 1670 N NE  . ARG A 1 208 ? -6.487  4.846   -19.114 1.00 83.51 208 A 1 
ATOM 1671 C CZ  . ARG A 1 208 ? -5.498  4.856   -19.979 1.00 77.97 208 A 1 
ATOM 1672 N NH1 . ARG A 1 208 ? -5.650  5.272   -21.194 1.00 70.51 208 A 1 
ATOM 1673 N NH2 . ARG A 1 208 ? -4.323  4.431   -19.640 1.00 68.78 208 A 1 
ATOM 1674 N N   . ALA A 1 209 ? -8.447  4.052   -14.613 1.00 96.85 209 A 1 
ATOM 1675 C CA  . ALA A 1 209 ? -8.329  3.654   -13.221 1.00 97.19 209 A 1 
ATOM 1676 C C   . ALA A 1 209 ? -6.892  3.706   -12.699 1.00 97.11 209 A 1 
ATOM 1677 O O   . ALA A 1 209 ? -5.937  3.384   -13.406 1.00 96.87 209 A 1 
ATOM 1678 C CB  . ALA A 1 209 ? -8.935  2.256   -13.053 1.00 97.39 209 A 1 
ATOM 1679 N N   . ILE A 1 210 ? -6.758  4.067   -11.425 1.00 96.91 210 A 1 
ATOM 1680 C CA  . ILE A 1 210 ? -5.599  3.731   -10.603 1.00 97.19 210 A 1 
ATOM 1681 C C   . ILE A 1 210 ? -6.059  2.620   -9.660  1.00 97.75 210 A 1 
ATOM 1682 O O   . ILE A 1 210 ? -6.982  2.820   -8.870  1.00 97.76 210 A 1 
ATOM 1683 C CB  . ILE A 1 210 ? -5.047  4.966   -9.868  1.00 96.73 210 A 1 
ATOM 1684 C CG1 . ILE A 1 210 ? -4.509  5.977   -10.901 1.00 95.81 210 A 1 
ATOM 1685 C CG2 . ILE A 1 210 ? -3.935  4.550   -8.884  1.00 96.22 210 A 1 
ATOM 1686 C CD1 . ILE A 1 210 ? -4.091  7.322   -10.304 1.00 93.53 210 A 1 
ATOM 1687 N N   . VAL A 1 211 ? -5.437  1.447   -9.770  1.00 98.04 211 A 1 
ATOM 1688 C CA  . VAL A 1 211 ? -5.742  0.313   -8.899  1.00 98.39 211 A 1 
ATOM 1689 C C   . VAL A 1 211 ? -4.848  0.392   -7.666  1.00 98.26 211 A 1 
ATOM 1690 O O   . VAL A 1 211 ? -3.666  0.690   -7.782  1.00 98.11 211 A 1 
ATOM 1691 C CB  . VAL A 1 211 ? -5.609  -1.029  -9.636  1.00 98.50 211 A 1 
ATOM 1692 C CG1 . VAL A 1 211 ? -5.994  -2.207  -8.733  1.00 98.18 211 A 1 
ATOM 1693 C CG2 . VAL A 1 211 ? -6.520  -1.077  -10.868 1.00 98.10 211 A 1 
ATOM 1694 N N   . SER A 1 212 ? -5.402  0.135   -6.489  1.00 98.52 212 A 1 
ATOM 1695 C CA  . SER A 1 212 ? -4.639  0.114   -5.249  1.00 98.59 212 A 1 
ATOM 1696 C C   . SER A 1 212 ? -4.969  -1.117  -4.419  1.00 98.65 212 A 1 
ATOM 1697 O O   . SER A 1 212 ? -6.111  -1.566  -4.388  1.00 98.30 212 A 1 
ATOM 1698 C CB  . SER A 1 212 ? -4.865  1.403   -4.474  1.00 97.83 212 A 1 
ATOM 1699 O OG  . SER A 1 212 ? -3.838  1.535   -3.528  1.00 85.46 212 A 1 
ATOM 1700 N N   . MET A 1 213 ? -3.955  -1.685  -3.766  1.00 98.52 213 A 1 
ATOM 1701 C CA  . MET A 1 213 ? -4.066  -2.875  -2.934  1.00 98.41 213 A 1 
ATOM 1702 C C   . MET A 1 213 ? -2.961  -2.879  -1.884  1.00 98.48 213 A 1 
ATOM 1703 O O   . MET A 1 213 ? -1.958  -2.171  -2.037  1.00 97.81 213 A 1 
ATOM 1704 C CB  . MET A 1 213 ? -4.026  -4.139  -3.817  1.00 97.97 213 A 1 
ATOM 1705 C CG  . MET A 1 213 ? -2.717  -4.308  -4.594  1.00 97.36 213 A 1 
ATOM 1706 S SD  . MET A 1 213 ? -2.783  -5.578  -5.902  1.00 97.39 213 A 1 
ATOM 1707 C CE  . MET A 1 213 ? -3.786  -4.714  -7.119  1.00 94.27 213 A 1 
ATOM 1708 N N   . HIS A 1 214 ? -3.108  -3.677  -0.823  1.00 98.49 214 A 1 
ATOM 1709 C CA  . HIS A 1 214 ? -2.050  -3.790  0.169   1.00 98.25 214 A 1 
ATOM 1710 C C   . HIS A 1 214 ? -0.928  -4.711  -0.316  1.00 97.94 214 A 1 
ATOM 1711 O O   . HIS A 1 214 ? 0.213   -4.286  -0.449  1.00 97.07 214 A 1 
ATOM 1712 C CB  . HIS A 1 214 ? -2.645  -4.218  1.512   1.00 98.12 214 A 1 
ATOM 1713 C CG  . HIS A 1 214 ? -1.594  -4.249  2.590   1.00 97.93 214 A 1 
ATOM 1714 N ND1 . HIS A 1 214 ? -0.857  -3.177  3.026   1.00 96.75 214 A 1 
ATOM 1715 C CD2 . HIS A 1 214 ? -1.174  -5.358  3.258   1.00 96.90 214 A 1 
ATOM 1716 C CE1 . HIS A 1 214 ? 0.002   -3.630  3.951   1.00 96.63 214 A 1 
ATOM 1717 N NE2 . HIS A 1 214 ? -0.159  -4.953  4.120   1.00 96.58 214 A 1 
ATOM 1718 N N   . ILE A 1 215 ? -1.264  -5.949  -0.682  1.00 98.29 215 A 1 
ATOM 1719 C CA  . ILE A 1 215 ? -0.312  -6.979  -1.104  1.00 98.24 215 A 1 
ATOM 1720 C C   . ILE A 1 215 ? -0.302  -7.081  -2.636  1.00 98.29 215 A 1 
ATOM 1721 O O   . ILE A 1 215 ? -1.308  -7.464  -3.240  1.00 97.95 215 A 1 
ATOM 1722 C CB  . ILE A 1 215 ? -0.622  -8.339  -0.436  1.00 97.97 215 A 1 
ATOM 1723 C CG1 . ILE A 1 215 ? -0.855  -8.183  1.085   1.00 97.19 215 A 1 
ATOM 1724 C CG2 . ILE A 1 215 ? 0.522   -9.322  -0.731  1.00 97.26 215 A 1 
ATOM 1725 C CD1 . ILE A 1 215 ? -1.219  -9.479  1.812   1.00 95.54 215 A 1 
ATOM 1726 N N   . CYS A 1 216 ? 0.829   -6.782  -3.261  1.00 97.57 216 A 1 
ATOM 1727 C CA  . CYS A 1 216 ? 1.009   -6.936  -4.702  1.00 97.22 216 A 1 
ATOM 1728 C C   . CYS A 1 216 ? 1.147   -8.421  -5.104  1.00 97.34 216 A 1 
ATOM 1729 O O   . CYS A 1 216 ? 1.759   -9.188  -4.365  1.00 96.00 216 A 1 
ATOM 1730 C CB  . CYS A 1 216 ? 2.250   -6.147  -5.154  1.00 95.56 216 A 1 
ATOM 1731 S SG  . CYS A 1 216 ? 1.941   -4.701  -6.200  1.00 85.65 216 A 1 
ATOM 1732 N N   . PRO A 1 217 ? 0.661   -8.835  -6.303  1.00 97.53 217 A 1 
ATOM 1733 C CA  . PRO A 1 217 ? 0.981   -10.144 -6.847  1.00 97.12 217 A 1 
ATOM 1734 C C   . PRO A 1 217 ? 2.465   -10.237 -7.229  1.00 96.42 217 A 1 
ATOM 1735 O O   . PRO A 1 217 ? 3.118   -9.219  -7.458  1.00 94.47 217 A 1 
ATOM 1736 C CB  . PRO A 1 217 ? 0.063   -10.312 -8.056  1.00 96.85 217 A 1 
ATOM 1737 C CG  . PRO A 1 217 ? -0.086  -8.878  -8.560  1.00 95.98 217 A 1 
ATOM 1738 C CD  . PRO A 1 217 ? -0.089  -8.056  -7.278  1.00 97.50 217 A 1 
ATOM 1739 N N   . GLY A 1 218 ? 2.991   -11.459 -7.343  1.00 94.55 218 A 1 
ATOM 1740 C CA  . GLY A 1 218 ? 4.399   -11.745 -7.605  1.00 93.39 218 A 1 
ATOM 1741 C C   . GLY A 1 218 ? 5.180   -12.106 -6.339  1.00 93.23 218 A 1 
ATOM 1742 O O   . GLY A 1 218 ? 4.611   -12.301 -5.263  1.00 90.74 218 A 1 
ATOM 1743 N N   . VAL A 1 219 ? 6.501   -12.206 -6.481  1.00 91.70 219 A 1 
ATOM 1744 C CA  . VAL A 1 219 ? 7.404   -12.676 -5.423  1.00 91.34 219 A 1 
ATOM 1745 C C   . VAL A 1 219 ? 7.859   -11.555 -4.492  1.00 91.89 219 A 1 
ATOM 1746 O O   . VAL A 1 219 ? 7.926   -10.392 -4.886  1.00 90.33 219 A 1 
ATOM 1747 C CB  . VAL A 1 219 ? 8.613   -13.425 -6.002  1.00 88.84 219 A 1 
ATOM 1748 C CG1 . VAL A 1 219 ? 8.163   -14.672 -6.769  1.00 82.05 219 A 1 
ATOM 1749 C CG2 . VAL A 1 219 ? 9.476   -12.561 -6.926  1.00 82.01 219 A 1 
ATOM 1750 N N   . ALA A 1 220 ? 8.209   -11.898 -3.251  1.00 89.33 220 A 1 
ATOM 1751 C CA  . ALA A 1 220 ? 8.802   -10.968 -2.307  1.00 88.41 220 A 1 
ATOM 1752 C C   . ALA A 1 220 ? 10.330  -10.941 -2.448  1.00 88.35 220 A 1 
ATOM 1753 O O   . ALA A 1 220 ? 11.041  -11.758 -1.859  1.00 84.66 220 A 1 
ATOM 1754 C CB  . ALA A 1 220 ? 8.371   -11.336 -0.898  1.00 85.78 220 A 1 
ATOM 1755 N N   . GLU A 1 221 ? 10.851  -9.965  -3.174  1.00 88.07 221 A 1 
ATOM 1756 C CA  . GLU A 1 221 ? 12.284  -9.810  -3.462  1.00 86.91 221 A 1 
ATOM 1757 C C   . GLU A 1 221 ? 13.129  -9.673  -2.184  1.00 85.82 221 A 1 
ATOM 1758 O O   . GLU A 1 221 ? 14.278  -10.098 -2.135  1.00 81.86 221 A 1 
ATOM 1759 C CB  . GLU A 1 221 ? 12.503  -8.576  -4.362  1.00 84.03 221 A 1 
ATOM 1760 C CG  . GLU A 1 221 ? 11.749  -8.581  -5.705  1.00 78.93 221 A 1 
ATOM 1761 C CD  . GLU A 1 221 ? 10.302  -8.067  -5.671  1.00 77.83 221 A 1 
ATOM 1762 O OE1 . GLU A 1 221 ? 9.725   -7.831  -6.748  1.00 72.27 221 A 1 
ATOM 1763 O OE2 . GLU A 1 221 ? 9.719   -7.910  -4.572  1.00 72.42 221 A 1 
ATOM 1764 N N   . ARG A 1 222 ? 12.542  -9.126  -1.124  1.00 85.16 222 A 1 
ATOM 1765 C CA  . ARG A 1 222 ? 13.169  -8.980  0.189   1.00 82.85 222 A 1 
ATOM 1766 C C   . ARG A 1 222 ? 13.251  -10.289 0.990   1.00 81.42 222 A 1 
ATOM 1767 O O   . ARG A 1 222 ? 14.132  -10.425 1.831   1.00 76.19 222 A 1 
ATOM 1768 C CB  . ARG A 1 222 ? 12.381  -7.902  0.955   1.00 80.87 222 A 1 
ATOM 1769 C CG  . ARG A 1 222 ? 12.994  -7.597  2.318   1.00 78.85 222 A 1 
ATOM 1770 C CD  . ARG A 1 222 ? 12.238  -6.463  2.998   1.00 76.47 222 A 1 
ATOM 1771 N NE  . ARG A 1 222 ? 12.898  -6.088  4.246   1.00 74.03 222 A 1 
ATOM 1772 C CZ  . ARG A 1 222 ? 12.790  -4.938  4.875   1.00 70.41 222 A 1 
ATOM 1773 N NH1 . ARG A 1 222 ? 11.929  -4.022  4.532   1.00 67.66 222 A 1 
ATOM 1774 N NH2 . ARG A 1 222 ? 13.583  -4.677  5.858   1.00 63.77 222 A 1 
ATOM 1775 N N   . PHE A 1 223 ? 12.318  -11.212 0.781   1.00 81.72 223 A 1 
ATOM 1776 C CA  . PHE A 1 223 ? 12.071  -12.377 1.634   1.00 78.22 223 A 1 
ATOM 1777 C C   . PHE A 1 223 ? 12.176  -13.678 0.836   1.00 74.39 223 A 1 
ATOM 1778 O O   . PHE A 1 223 ? 11.180  -14.357 0.604   1.00 65.12 223 A 1 
ATOM 1779 C CB  . PHE A 1 223 ? 10.714  -12.226 2.343   1.00 76.33 223 A 1 
ATOM 1780 C CG  . PHE A 1 223 ? 10.563  -10.988 3.205   1.00 75.86 223 A 1 
ATOM 1781 C CD1 . PHE A 1 223 ? 11.315  -10.837 4.378   1.00 72.77 223 A 1 
ATOM 1782 C CD2 . PHE A 1 223 ? 9.633   -9.998  2.843   1.00 73.23 223 A 1 
ATOM 1783 C CE1 . PHE A 1 223 ? 11.143  -9.704  5.195   1.00 69.48 223 A 1 
ATOM 1784 C CE2 . PHE A 1 223 ? 9.453   -8.863  3.659   1.00 70.27 223 A 1 
ATOM 1785 C CZ  . PHE A 1 223 ? 10.203  -8.716  4.836   1.00 70.33 223 A 1 
ATOM 1786 N N   . ASN A 1 224 ? 13.390  -14.020 0.410   1.00 74.88 224 A 1 
ATOM 1787 C CA  . ASN A 1 224 ? 13.700  -15.288 -0.264  1.00 72.82 224 A 1 
ATOM 1788 C C   . ASN A 1 224 ? 12.896  -15.564 -1.547  1.00 74.31 224 A 1 
ATOM 1789 O O   . ASN A 1 224 ? 12.707  -16.720 -1.905  1.00 67.28 224 A 1 
ATOM 1790 C CB  . ASN A 1 224 ? 13.614  -16.451 0.746   1.00 65.70 224 A 1 
ATOM 1791 C CG  . ASN A 1 224 ? 14.518  -16.278 1.946   1.00 60.10 224 A 1 
ATOM 1792 O OD1 . ASN A 1 224 ? 15.554  -15.643 1.904   1.00 54.75 224 A 1 
ATOM 1793 N ND2 . ASN A 1 224 ? 14.157  -16.849 3.071   1.00 55.56 224 A 1 
ATOM 1794 N N   . TYR A 1 225 ? 12.426  -14.526 -2.227  1.00 76.41 225 A 1 
ATOM 1795 C CA  . TYR A 1 225 ? 11.651  -14.642 -3.475  1.00 78.62 225 A 1 
ATOM 1796 C C   . TYR A 1 225 ? 10.388  -15.515 -3.344  1.00 79.73 225 A 1 
ATOM 1797 O O   . TYR A 1 225 ? 9.960   -16.148 -4.295  1.00 74.60 225 A 1 
ATOM 1798 C CB  . TYR A 1 225 ? 12.565  -15.080 -4.627  1.00 75.12 225 A 1 
ATOM 1799 C CG  . TYR A 1 225 ? 13.783  -14.194 -4.812  1.00 71.51 225 A 1 
ATOM 1800 C CD1 . TYR A 1 225 ? 13.693  -13.035 -5.599  1.00 67.84 225 A 1 
ATOM 1801 C CD2 . TYR A 1 225 ? 15.005  -14.534 -4.195  1.00 68.05 225 A 1 
ATOM 1802 C CE1 . TYR A 1 225 ? 14.816  -12.208 -5.776  1.00 61.20 225 A 1 
ATOM 1803 C CE2 . TYR A 1 225 ? 16.134  -13.705 -4.363  1.00 60.89 225 A 1 
ATOM 1804 C CZ  . TYR A 1 225 ? 16.038  -12.546 -5.161  1.00 62.16 225 A 1 
ATOM 1805 O OH  . TYR A 1 225 ? 17.127  -11.749 -5.328  1.00 58.48 225 A 1 
ATOM 1806 N N   . SER A 1 226 ? 9.787   -15.557 -2.150  1.00 81.81 226 A 1 
ATOM 1807 C CA  . SER A 1 226 ? 8.564   -16.324 -1.905  1.00 82.75 226 A 1 
ATOM 1808 C C   . SER A 1 226 ? 7.326   -15.623 -2.467  1.00 85.33 226 A 1 
ATOM 1809 O O   . SER A 1 226 ? 7.196   -14.403 -2.349  1.00 82.54 226 A 1 
ATOM 1810 C CB  . SER A 1 226 ? 8.385   -16.603 -0.414  1.00 78.44 226 A 1 
ATOM 1811 O OG  . SER A 1 226 ? 8.298   -15.408 0.339   1.00 71.63 226 A 1 
ATOM 1812 N N   . ASP A 1 227 ? 6.379   -16.405 -3.020  1.00 84.83 227 A 1 
ATOM 1813 C CA  . ASP A 1 227 ? 5.062   -15.903 -3.386  1.00 86.22 227 A 1 
ATOM 1814 C C   . ASP A 1 227 ? 4.322   -15.373 -2.152  1.00 88.24 227 A 1 
ATOM 1815 O O   . ASP A 1 227 ? 4.317   -15.997 -1.090  1.00 86.52 227 A 1 
ATOM 1816 C CB  . ASP A 1 227 ? 4.220   -16.993 -4.060  1.00 83.13 227 A 1 
ATOM 1817 C CG  . ASP A 1 227 ? 4.788   -17.406 -5.420  1.00 78.68 227 A 1 
ATOM 1818 O OD1 . ASP A 1 227 ? 5.123   -16.491 -6.202  1.00 73.85 227 A 1 
ATOM 1819 O OD2 . ASP A 1 227 ? 4.883   -18.626 -5.641  1.00 74.23 227 A 1 
ATOM 1820 N N   . GLN A 1 228 ? 3.672   -14.217 -2.298  1.00 93.15 228 A 1 
ATOM 1821 C CA  . GLN A 1 228 ? 2.897   -13.602 -1.228  1.00 93.46 228 A 1 
ATOM 1822 C C   . GLN A 1 228 ? 1.426   -14.017 -1.271  1.00 95.21 228 A 1 
ATOM 1823 O O   . GLN A 1 228 ? 0.768   -14.084 -0.243  1.00 94.32 228 A 1 
ATOM 1824 C CB  . GLN A 1 228 ? 3.041   -12.076 -1.298  1.00 91.50 228 A 1 
ATOM 1825 C CG  . GLN A 1 228 ? 4.472   -11.598 -1.058  1.00 87.40 228 A 1 
ATOM 1826 C CD  . GLN A 1 228 ? 4.995   -12.044 0.311   1.00 79.91 228 A 1 
ATOM 1827 O OE1 . GLN A 1 228 ? 4.604   -11.525 1.341   1.00 71.70 228 A 1 
ATOM 1828 N NE2 . GLN A 1 228 ? 5.843   -13.040 0.382   1.00 66.70 228 A 1 
ATOM 1829 N N   . LEU A 1 229 ? 0.913   -14.322 -2.450  1.00 95.26 229 A 1 
ATOM 1830 C CA  . LEU A 1 229 ? -0.456  -14.773 -2.655  1.00 96.17 229 A 1 
ATOM 1831 C C   . LEU A 1 229 ? -0.474  -16.291 -2.898  1.00 96.04 229 A 1 
ATOM 1832 O O   . LEU A 1 229 ? 0.518   -16.862 -3.333  1.00 95.76 229 A 1 
ATOM 1833 C CB  . LEU A 1 229 ? -1.091  -13.979 -3.806  1.00 96.87 229 A 1 
ATOM 1834 C CG  . LEU A 1 229 ? -0.970  -12.448 -3.701  1.00 96.68 229 A 1 
ATOM 1835 C CD1 . LEU A 1 229 ? -1.759  -11.794 -4.833  1.00 96.30 229 A 1 
ATOM 1836 C CD2 . LEU A 1 229 ? -1.511  -11.896 -2.379  1.00 96.42 229 A 1 
ATOM 1837 N N   . TYR A 1 230 ? -1.616  -16.929 -2.654  1.00 96.95 230 A 1 
ATOM 1838 C CA  . TYR A 1 230 ? -1.812  -18.295 -3.132  1.00 96.80 230 A 1 
ATOM 1839 C C   . TYR A 1 230 ? -1.638  -18.345 -4.657  1.00 96.91 230 A 1 
ATOM 1840 O O   . TYR A 1 230 ? -2.166  -17.454 -5.331  1.00 96.75 230 A 1 
ATOM 1841 C CB  . TYR A 1 230 ? -3.197  -18.804 -2.735  1.00 96.45 230 A 1 
ATOM 1842 C CG  . TYR A 1 230 ? -3.330  -19.174 -1.276  1.00 95.82 230 A 1 
ATOM 1843 C CD1 . TYR A 1 230 ? -2.607  -20.268 -0.774  1.00 94.20 230 A 1 
ATOM 1844 C CD2 . TYR A 1 230 ? -4.191  -18.453 -0.424  1.00 94.55 230 A 1 
ATOM 1845 C CE1 . TYR A 1 230 ? -2.731  -20.636 0.577   1.00 93.16 230 A 1 
ATOM 1846 C CE2 . TYR A 1 230 ? -4.316  -18.819 0.923   1.00 93.29 230 A 1 
ATOM 1847 C CZ  . TYR A 1 230 ? -3.585  -19.906 1.435   1.00 93.57 230 A 1 
ATOM 1848 O OH  . TYR A 1 230 ? -3.695  -20.258 2.737   1.00 91.57 230 A 1 
ATOM 1849 N N   . PRO A 1 231 ? -0.974  -19.362 -5.235  1.00 95.98 231 A 1 
ATOM 1850 C CA  . PRO A 1 231 ? -0.660  -19.409 -6.668  1.00 95.69 231 A 1 
ATOM 1851 C C   . PRO A 1 231 ? -1.874  -19.172 -7.580  1.00 96.22 231 A 1 
ATOM 1852 O O   . PRO A 1 231 ? -1.815  -18.357 -8.498  1.00 95.94 231 A 1 
ATOM 1853 C CB  . PRO A 1 231 ? -0.030  -20.784 -6.901  1.00 94.42 231 A 1 
ATOM 1854 C CG  . PRO A 1 231 ? 0.640   -21.085 -5.563  1.00 92.11 231 A 1 
ATOM 1855 C CD  . PRO A 1 231 ? -0.321  -20.466 -4.549  1.00 94.40 231 A 1 
ATOM 1856 N N   . GLN A 1 232 ? -3.019  -19.798 -7.256  1.00 96.48 232 A 1 
ATOM 1857 C CA  . GLN A 1 232 ? -4.252  -19.634 -8.026  1.00 96.29 232 A 1 
ATOM 1858 C C   . GLN A 1 232 ? -4.794  -18.193 -8.026  1.00 96.94 232 A 1 
ATOM 1859 O O   . GLN A 1 232 ? -5.462  -17.786 -8.982  1.00 96.67 232 A 1 
ATOM 1860 C CB  . GLN A 1 232 ? -5.324  -20.625 -7.542  1.00 95.35 232 A 1 
ATOM 1861 C CG  . GLN A 1 232 ? -5.949  -20.399 -6.153  1.00 92.15 232 A 1 
ATOM 1862 C CD  . GLN A 1 232 ? -5.147  -20.957 -4.967  1.00 92.27 232 A 1 
ATOM 1863 O OE1 . GLN A 1 232 ? -3.957  -21.209 -5.038  1.00 87.50 232 A 1 
ATOM 1864 N NE2 . GLN A 1 232 ? -5.782  -21.162 -3.834  1.00 85.57 232 A 1 
ATOM 1865 N N   . TYR A 1 233 ? -4.535  -17.413 -6.982  1.00 97.41 233 A 1 
ATOM 1866 C CA  . TYR A 1 233 ? -4.936  -16.012 -6.922  1.00 97.85 233 A 1 
ATOM 1867 C C   . TYR A 1 233 ? -3.879  -15.104 -7.530  1.00 97.90 233 A 1 
ATOM 1868 O O   . TYR A 1 233 ? -4.254  -14.144 -8.211  1.00 97.89 233 A 1 
ATOM 1869 C CB  . TYR A 1 233 ? -5.222  -15.591 -5.481  1.00 97.81 233 A 1 
ATOM 1870 C CG  . TYR A 1 233 ? -6.299  -16.376 -4.764  1.00 97.70 233 A 1 
ATOM 1871 C CD1 . TYR A 1 233 ? -7.460  -16.806 -5.435  1.00 96.84 233 A 1 
ATOM 1872 C CD2 . TYR A 1 233 ? -6.121  -16.663 -3.405  1.00 96.87 233 A 1 
ATOM 1873 C CE1 . TYR A 1 233 ? -8.439  -17.541 -4.738  1.00 96.23 233 A 1 
ATOM 1874 C CE2 . TYR A 1 233 ? -7.097  -17.392 -2.704  1.00 96.24 233 A 1 
ATOM 1875 C CZ  . TYR A 1 233 ? -8.250  -17.840 -3.371  1.00 96.37 233 A 1 
ATOM 1876 O OH  . TYR A 1 233 ? -9.169  -18.558 -2.700  1.00 95.22 233 A 1 
ATOM 1877 N N   . ASN A 1 234 ? -2.607  -15.400 -7.336  1.00 97.47 234 A 1 
ATOM 1878 C CA  . ASN A 1 234 ? -1.509  -14.649 -7.924  1.00 97.22 234 A 1 
ATOM 1879 C C   . ASN A 1 234 ? -1.656  -14.567 -9.443  1.00 97.69 234 A 1 
ATOM 1880 O O   . ASN A 1 234 ? -1.770  -13.469 -9.994  1.00 97.66 234 A 1 
ATOM 1881 C CB  . ASN A 1 234 ? -0.183  -15.305 -7.516  1.00 96.77 234 A 1 
ATOM 1882 C CG  . ASN A 1 234 ? 0.979   -14.510 -8.071  1.00 95.95 234 A 1 
ATOM 1883 O OD1 . ASN A 1 234 ? 1.296   -13.438 -7.571  1.00 92.48 234 A 1 
ATOM 1884 N ND2 . ASN A 1 234 ? 1.569   -14.954 -9.145  1.00 91.90 234 A 1 
ATOM 1885 N N   . ASP A 1 235 ? -1.735  -15.712 -10.095 1.00 96.88 235 A 1 
ATOM 1886 C CA  . ASP A 1 235 ? -1.774  -15.798 -11.553 1.00 96.74 235 A 1 
ATOM 1887 C C   . ASP A 1 235 ? -3.051  -15.145 -12.103 1.00 97.30 235 A 1 
ATOM 1888 O O   . ASP A 1 235 ? -3.007  -14.347 -13.040 1.00 97.13 235 A 1 
ATOM 1889 C CB  . ASP A 1 235 ? -1.676  -17.264 -11.985 1.00 95.58 235 A 1 
ATOM 1890 C CG  . ASP A 1 235 ? -0.335  -17.916 -11.626 1.00 92.74 235 A 1 
ATOM 1891 O OD1 . ASP A 1 235 ? 0.566   -17.205 -11.127 1.00 89.76 235 A 1 
ATOM 1892 O OD2 . ASP A 1 235 ? -0.240  -19.139 -11.867 1.00 88.53 235 A 1 
ATOM 1893 N N   . ARG A 1 236 ? -4.197  -15.415 -11.460 1.00 97.49 236 A 1 
ATOM 1894 C CA  . ARG A 1 236 ? -5.474  -14.808 -11.842 1.00 98.06 236 A 1 
ATOM 1895 C C   . ARG A 1 236 ? -5.468  -13.287 -11.668 1.00 98.34 236 A 1 
ATOM 1896 O O   . ARG A 1 236 ? -6.058  -12.584 -12.492 1.00 98.23 236 A 1 
ATOM 1897 C CB  . ARG A 1 236 ? -6.612  -15.477 -11.052 1.00 98.05 236 A 1 
ATOM 1898 C CG  . ARG A 1 236 ? -7.994  -15.020 -11.530 1.00 97.04 236 A 1 
ATOM 1899 C CD  . ARG A 1 236 ? -9.094  -15.787 -10.792 1.00 96.35 236 A 1 
ATOM 1900 N NE  . ARG A 1 236 ? -10.441 -15.337 -11.184 1.00 94.48 236 A 1 
ATOM 1901 C CZ  . ARG A 1 236 ? -11.588 -15.684 -10.616 1.00 93.23 236 A 1 
ATOM 1902 N NH1 . ARG A 1 236 ? -11.644 -16.535 -9.624  1.00 90.88 236 A 1 
ATOM 1903 N NH2 . ARG A 1 236 ? -12.718 -15.183 -11.028 1.00 89.24 236 A 1 
ATOM 1904 N N   . LEU A 1 237 ? -4.822  -12.762 -10.626 1.00 98.23 237 A 1 
ATOM 1905 C CA  . LEU A 1 237 ? -4.732  -11.318 -10.392 1.00 98.42 237 A 1 
ATOM 1906 C C   . LEU A 1 237 ? -3.803  -10.647 -11.402 1.00 98.55 237 A 1 
ATOM 1907 O O   . LEU A 1 237 ? -4.183  -9.620  -11.973 1.00 98.49 237 A 1 
ATOM 1908 C CB  . LEU A 1 237 ? -4.301  -11.069 -8.933  1.00 98.43 237 A 1 
ATOM 1909 C CG  . LEU A 1 237 ? -4.240  -9.582  -8.548  1.00 97.99 237 A 1 
ATOM 1910 C CD1 . LEU A 1 237 ? -5.579  -8.865  -8.721  1.00 97.55 237 A 1 
ATOM 1911 C CD2 . LEU A 1 237 ? -3.822  -9.454  -7.084  1.00 97.58 237 A 1 
ATOM 1912 N N   . VAL A 1 238 ? -2.631  -11.229 -11.686 1.00 98.22 238 A 1 
ATOM 1913 C CA  . VAL A 1 238 ? -1.718  -10.744 -12.726 1.00 98.19 238 A 1 
ATOM 1914 C C   . VAL A 1 238 ? -2.431  -10.682 -14.071 1.00 98.30 238 A 1 
ATOM 1915 O O   . VAL A 1 238 ? -2.447  -9.635  -14.723 1.00 98.26 238 A 1 
ATOM 1916 C CB  . VAL A 1 238 ? -0.454  -11.639 -12.820 1.00 97.77 238 A 1 
ATOM 1917 C CG1 . VAL A 1 238 ? 0.414   -11.296 -14.036 1.00 97.01 238 A 1 
ATOM 1918 C CG2 . VAL A 1 238 ? 0.418   -11.463 -11.573 1.00 97.07 238 A 1 
ATOM 1919 N N   . ASP A 1 239 ? -3.093  -11.778 -14.454 1.00 98.11 239 A 1 
ATOM 1920 C CA  . ASP A 1 239 ? -3.876  -11.876 -15.677 1.00 98.00 239 A 1 
ATOM 1921 C C   . ASP A 1 239 ? -4.980  -10.824 -15.751 1.00 98.36 239 A 1 
ATOM 1922 O O   . ASP A 1 239 ? -5.145  -10.166 -16.785 1.00 98.06 239 A 1 
ATOM 1923 C CB  . ASP A 1 239 ? -4.495  -13.285 -15.756 1.00 97.51 239 A 1 
ATOM 1924 C CG  . ASP A 1 239 ? -3.713  -14.260 -16.623 1.00 95.38 239 A 1 
ATOM 1925 O OD1 . ASP A 1 239 ? -2.522  -14.019 -16.903 1.00 93.08 239 A 1 
ATOM 1926 O OD2 . ASP A 1 239 ? -4.410  -15.126 -17.215 1.00 91.97 239 A 1 
ATOM 1927 N N   . SER A 1 240 ? -5.718  -10.631 -14.658 1.00 98.39 240 A 1 
ATOM 1928 C CA  . SER A 1 240 ? -6.823  -9.676  -14.582 1.00 98.38 240 A 1 
ATOM 1929 C C   . SER A 1 240 ? -6.325  -8.234  -14.695 1.00 98.58 240 A 1 
ATOM 1930 O O   . SER A 1 240 ? -6.907  -7.447  -15.420 1.00 98.32 240 A 1 
ATOM 1931 C CB  . SER A 1 240 ? -7.620  -9.841  -13.281 1.00 97.93 240 A 1 
ATOM 1932 O OG  . SER A 1 240 ? -8.162  -11.135 -13.190 1.00 92.92 240 A 1 
ATOM 1933 N N   . LEU A 1 241 ? -5.237  -7.891  -14.027 1.00 98.46 241 A 1 
ATOM 1934 C CA  . LEU A 1 241 ? -4.651  -6.553  -14.107 1.00 98.41 241 A 1 
ATOM 1935 C C   . LEU A 1 241 ? -4.096  -6.272  -15.511 1.00 98.45 241 A 1 
ATOM 1936 O O   . LEU A 1 241 ? -4.405  -5.236  -16.100 1.00 98.29 241 A 1 
ATOM 1937 C CB  . LEU A 1 241 ? -3.566  -6.410  -13.031 1.00 98.60 241 A 1 
ATOM 1938 C CG  . LEU A 1 241 ? -4.109  -6.388  -11.588 1.00 98.40 241 A 1 
ATOM 1939 C CD1 . LEU A 1 241 ? -2.949  -6.557  -10.607 1.00 98.09 241 A 1 
ATOM 1940 C CD2 . LEU A 1 241 ? -4.820  -5.073  -11.261 1.00 98.02 241 A 1 
ATOM 1941 N N   . ALA A 1 242 ? -3.332  -7.207  -16.074 1.00 98.30 242 A 1 
ATOM 1942 C CA  . ALA A 1 242 ? -2.759  -7.049  -17.405 1.00 98.29 242 A 1 
ATOM 1943 C C   . ALA A 1 242 ? -3.830  -6.953  -18.512 1.00 98.12 242 A 1 
ATOM 1944 O O   . ALA A 1 242 ? -3.672  -6.179  -19.454 1.00 97.69 242 A 1 
ATOM 1945 C CB  . ALA A 1 242 ? -1.784  -8.205  -17.650 1.00 97.99 242 A 1 
ATOM 1946 N N   . GLU A 1 243 ? -4.945  -7.676  -18.377 1.00 98.28 243 A 1 
ATOM 1947 C CA  . GLU A 1 243 ? -6.066  -7.645  -19.326 1.00 98.29 243 A 1 
ATOM 1948 C C   . GLU A 1 243 ? -6.664  -6.246  -19.496 1.00 98.20 243 A 1 
ATOM 1949 O O   . GLU A 1 243 ? -7.117  -5.897  -20.587 1.00 97.76 243 A 1 
ATOM 1950 C CB  . GLU A 1 243 ? -7.134  -8.653  -18.862 1.00 97.81 243 A 1 
ATOM 1951 C CG  . GLU A 1 243 ? -8.394  -8.756  -19.759 1.00 94.08 243 A 1 
ATOM 1952 C CD  . GLU A 1 243 ? -8.047  -9.043  -21.230 1.00 92.61 243 A 1 
ATOM 1953 O OE1 . GLU A 1 243 ? -8.731  -8.481  -22.122 1.00 83.59 243 A 1 
ATOM 1954 O OE2 . GLU A 1 243 ? -7.046  -9.727  -21.519 1.00 85.09 243 A 1 
ATOM 1955 N N   . TYR A 1 244 ? -6.605  -5.409  -18.468 1.00 98.27 244 A 1 
ATOM 1956 C CA  . TYR A 1 244 ? -7.114  -4.034  -18.465 1.00 98.18 244 A 1 
ATOM 1957 C C   . TYR A 1 244 ? -6.012  -2.976  -18.580 1.00 97.91 244 A 1 
ATOM 1958 O O   . TYR A 1 244 ? -6.157  -1.860  -18.092 1.00 97.40 244 A 1 
ATOM 1959 C CB  . TYR A 1 244 ? -8.047  -3.826  -17.271 1.00 98.33 244 A 1 
ATOM 1960 C CG  . TYR A 1 244 ? -9.272  -4.714  -17.290 1.00 98.49 244 A 1 
ATOM 1961 C CD1 . TYR A 1 244 ? -10.334 -4.448  -18.176 1.00 98.16 244 A 1 
ATOM 1962 C CD2 . TYR A 1 244 ? -9.337  -5.824  -16.433 1.00 98.26 244 A 1 
ATOM 1963 C CE1 . TYR A 1 244 ? -11.452 -5.304  -18.209 1.00 98.05 244 A 1 
ATOM 1964 C CE2 . TYR A 1 244 ? -10.450 -6.676  -16.464 1.00 98.10 244 A 1 
ATOM 1965 C CZ  . TYR A 1 244 ? -11.510 -6.425  -17.352 1.00 98.22 244 A 1 
ATOM 1966 O OH  . TYR A 1 244 ? -12.566 -7.271  -17.389 1.00 97.75 244 A 1 
ATOM 1967 N N   . ASN A 1 245 ? -4.899  -3.287  -19.248 1.00 97.59 245 A 1 
ATOM 1968 C CA  . ASN A 1 245 ? -3.779  -2.358  -19.463 1.00 96.92 245 A 1 
ATOM 1969 C C   . ASN A 1 245 ? -4.153  -1.067  -20.214 1.00 96.76 245 A 1 
ATOM 1970 O O   . ASN A 1 245 ? -3.463  -0.056  -20.103 1.00 95.77 245 A 1 
ATOM 1971 C CB  . ASN A 1 245 ? -2.656  -3.097  -20.190 1.00 96.50 245 A 1 
ATOM 1972 C CG  . ASN A 1 245 ? -2.913  -3.324  -21.667 1.00 95.89 245 A 1 
ATOM 1973 O OD1 . ASN A 1 245 ? -3.949  -3.801  -22.101 1.00 91.11 245 A 1 
ATOM 1974 N ND2 . ASN A 1 245 ? -1.980  -2.969  -22.510 1.00 90.74 245 A 1 
ATOM 1975 N N   . ASP A 1 246 ? -5.254  -1.089  -20.979 1.00 96.85 246 A 1 
ATOM 1976 C CA  . ASP A 1 246 ? -5.843  0.050   -21.663 1.00 96.67 246 A 1 
ATOM 1977 C C   . ASP A 1 246 ? -6.676  0.951   -20.734 1.00 96.89 246 A 1 
ATOM 1978 O O   . ASP A 1 246 ? -6.907  2.111   -21.057 1.00 96.13 246 A 1 
ATOM 1979 C CB  . ASP A 1 246 ? -6.692  -0.469  -22.837 1.00 96.61 246 A 1 
ATOM 1980 C CG  . ASP A 1 246 ? -7.855  -1.373  -22.396 1.00 96.58 246 A 1 
ATOM 1981 O OD1 . ASP A 1 246 ? -7.622  -2.322  -21.610 1.00 95.32 246 A 1 
ATOM 1982 O OD2 . ASP A 1 246 ? -8.987  -1.177  -22.873 1.00 94.99 246 A 1 
ATOM 1983 N N   . VAL A 1 247 ? -7.082  0.449   -19.569 1.00 97.08 247 A 1 
ATOM 1984 C CA  . VAL A 1 247 ? -7.839  1.175   -18.537 1.00 97.49 247 A 1 
ATOM 1985 C C   . VAL A 1 247 ? -6.935  1.631   -17.389 1.00 97.44 247 A 1 
ATOM 1986 O O   . VAL A 1 247 ? -7.050  2.759   -16.916 1.00 97.06 247 A 1 
ATOM 1987 C CB  . VAL A 1 247 ? -9.006  0.312   -18.015 1.00 97.68 247 A 1 
ATOM 1988 C CG1 . VAL A 1 247 ? -9.837  1.065   -16.971 1.00 97.20 247 A 1 
ATOM 1989 C CG2 . VAL A 1 247 ? -9.944  -0.115  -19.145 1.00 97.13 247 A 1 
ATOM 1990 N N   . ILE A 1 248 ? -5.993  0.787   -16.948 1.00 96.92 248 A 1 
ATOM 1991 C CA  . ILE A 1 248 ? -5.183  1.008   -15.755 1.00 97.03 248 A 1 
ATOM 1992 C C   . ILE A 1 248 ? -3.984  1.923   -16.053 1.00 96.57 248 A 1 
ATOM 1993 O O   . ILE A 1 248 ? -3.150  1.614   -16.901 1.00 96.05 248 A 1 
ATOM 1994 C CB  . ILE A 1 248 ? -4.770  -0.346  -15.132 1.00 97.55 248 A 1 
ATOM 1995 C CG1 . ILE A 1 248 ? -6.016  -1.156  -14.699 1.00 97.34 248 A 1 
ATOM 1996 C CG2 . ILE A 1 248 ? -3.842  -0.117  -13.929 1.00 97.40 248 A 1 
ATOM 1997 C CD1 . ILE A 1 248 ? -5.706  -2.604  -14.295 1.00 97.36 248 A 1 
ATOM 1998 N N   . LEU A 1 249 ? -3.870  3.034   -15.312 1.00 96.55 249 A 1 
ATOM 1999 C CA  . LEU A 1 249 ? -2.699  3.928   -15.349 1.00 95.89 249 A 1 
ATOM 2000 C C   . LEU A 1 249 ? -1.513  3.363   -14.559 1.00 95.84 249 A 1 
ATOM 2001 O O   . LEU A 1 249 ? -0.361  3.615   -14.904 1.00 94.15 249 A 1 
ATOM 2002 C CB  . LEU A 1 249 ? -3.059  5.307   -14.780 1.00 94.31 249 A 1 
ATOM 2003 C CG  . LEU A 1 249 ? -3.696  6.280   -15.789 1.00 89.62 249 A 1 
ATOM 2004 C CD1 . LEU A 1 249 ? -5.059  5.796   -16.287 1.00 84.90 249 A 1 
ATOM 2005 C CD2 . LEU A 1 249 ? -3.895  7.642   -15.127 1.00 84.67 249 A 1 
ATOM 2006 N N   . GLY A 1 250 ? -1.799  2.639   -13.481 1.00 95.92 250 A 1 
ATOM 2007 C CA  . GLY A 1 250 ? -0.819  2.035   -12.593 1.00 96.23 250 A 1 
ATOM 2008 C C   . GLY A 1 250 ? -1.498  1.353   -11.411 1.00 97.19 250 A 1 
ATOM 2009 O O   . GLY A 1 250 ? -2.645  1.654   -11.069 1.00 97.04 250 A 1 
ATOM 2010 N N   . VAL A 1 251 ? -0.765  0.437   -10.783 1.00 97.74 251 A 1 
ATOM 2011 C CA  . VAL A 1 251 ? -1.158  -0.289  -9.574  1.00 97.98 251 A 1 
ATOM 2012 C C   . VAL A 1 251 ? -0.271  0.172   -8.423  1.00 97.88 251 A 1 
ATOM 2013 O O   . VAL A 1 251 ? 0.941   0.246   -8.576  1.00 97.61 251 A 1 
ATOM 2014 C CB  . VAL A 1 251 ? -1.057  -1.811  -9.792  1.00 98.13 251 A 1 
ATOM 2015 C CG1 . VAL A 1 251 ? -1.551  -2.578  -8.569  1.00 97.78 251 A 1 
ATOM 2016 C CG2 . VAL A 1 251 ? -1.869  -2.279  -11.007 1.00 97.78 251 A 1 
ATOM 2017 N N   . LEU A 1 252 ? -0.857  0.501   -7.276  1.00 97.75 252 A 1 
ATOM 2018 C CA  . LEU A 1 252 ? -0.146  0.944   -6.081  1.00 97.85 252 A 1 
ATOM 2019 C C   . LEU A 1 252 ? -0.291  -0.097  -4.973  1.00 97.90 252 A 1 
ATOM 2020 O O   . LEU A 1 252 ? -1.410  -0.496  -4.654  1.00 97.60 252 A 1 
ATOM 2021 C CB  . LEU A 1 252 ? -0.672  2.309   -5.621  1.00 97.47 252 A 1 
ATOM 2022 C CG  . LEU A 1 252 ? -0.704  3.400   -6.702  1.00 96.21 252 A 1 
ATOM 2023 C CD1 . LEU A 1 252 ? -1.153  4.715   -6.057  1.00 94.15 252 A 1 
ATOM 2024 C CD2 . LEU A 1 252 ? 0.650   3.640   -7.361  1.00 93.48 252 A 1 
ATOM 2025 N N   . CYS A 1 253 ? 0.831   -0.510  -4.382  1.00 97.90 253 A 1 
ATOM 2026 C CA  . CYS A 1 253 ? 0.879   -1.524  -3.338  1.00 97.77 253 A 1 
ATOM 2027 C C   . CYS A 1 253 ? 1.768   -1.094  -2.162  1.00 97.62 253 A 1 
ATOM 2028 O O   . CYS A 1 253 ? 2.551   -0.158  -2.280  1.00 96.56 253 A 1 
ATOM 2029 C CB  . CYS A 1 253 ? 1.399   -2.846  -3.927  1.00 97.17 253 A 1 
ATOM 2030 S SG  . CYS A 1 253 ? 0.540   -3.483  -5.376  1.00 94.69 253 A 1 
ATOM 2031 N N   . GLY A 1 254 ? 1.675   -1.813  -1.041  1.00 97.38 254 A 1 
ATOM 2032 C CA  . GLY A 1 254 ? 2.555   -1.707  0.126   1.00 97.05 254 A 1 
ATOM 2033 C C   . GLY A 1 254 ? 3.138   -3.071  0.520   1.00 96.68 254 A 1 
ATOM 2034 O O   . GLY A 1 254 ? 3.626   -3.801  -0.340  1.00 95.48 254 A 1 
ATOM 2035 N N   . HIS A 1 255 ? 3.035   -3.426  1.806   1.00 96.01 255 A 1 
ATOM 2036 C CA  . HIS A 1 255 ? 3.301   -4.730  2.427   1.00 95.78 255 A 1 
ATOM 2037 C C   . HIS A 1 255 ? 4.778   -5.146  2.529   1.00 95.36 255 A 1 
ATOM 2038 O O   . HIS A 1 255 ? 5.189   -5.725  3.527   1.00 93.80 255 A 1 
ATOM 2039 C CB  . HIS A 1 255 ? 2.473   -5.807  1.712   1.00 95.57 255 A 1 
ATOM 2040 C CG  . HIS A 1 255 ? 2.559   -7.166  2.353   1.00 95.47 255 A 1 
ATOM 2041 N ND1 . HIS A 1 255 ? 2.126   -7.475  3.617   1.00 93.62 255 A 1 
ATOM 2042 C CD2 . HIS A 1 255 ? 3.076   -8.299  1.806   1.00 93.73 255 A 1 
ATOM 2043 C CE1 . HIS A 1 255 ? 2.377   -8.770  3.831   1.00 93.04 255 A 1 
ATOM 2044 N NE2 . HIS A 1 255 ? 2.953   -9.315  2.748   1.00 93.26 255 A 1 
ATOM 2045 N N   . LEU A 1 256 ? 5.600   -4.890  1.515   1.00 95.10 256 A 1 
ATOM 2046 C CA  . LEU A 1 256 ? 6.987   -5.353  1.501   1.00 94.13 256 A 1 
ATOM 2047 C C   . LEU A 1 256 ? 7.970   -4.419  2.234   1.00 93.05 256 A 1 
ATOM 2048 O O   . LEU A 1 256 ? 9.120   -4.808  2.453   1.00 90.45 256 A 1 
ATOM 2049 C CB  . LEU A 1 256 ? 7.451   -5.608  0.057   1.00 93.80 256 A 1 
ATOM 2050 C CG  . LEU A 1 256 ? 6.714   -6.755  -0.660  1.00 92.66 256 A 1 
ATOM 2051 C CD1 . LEU A 1 256 ? 7.358   -6.947  -2.034  1.00 90.98 256 A 1 
ATOM 2052 C CD2 . LEU A 1 256 ? 6.804   -8.080  0.089   1.00 90.47 256 A 1 
ATOM 2053 N N   . HIS A 1 257 ? 7.532   -3.219  2.602   1.00 93.61 257 A 1 
ATOM 2054 C CA  . HIS A 1 257 ? 8.355   -2.199  3.258   1.00 93.31 257 A 1 
ATOM 2055 C C   . HIS A 1 257 ? 9.601   -1.813  2.446   1.00 92.52 257 A 1 
ATOM 2056 O O   . HIS A 1 257 ? 10.665  -1.525  2.991   1.00 90.44 257 A 1 
ATOM 2057 C CB  . HIS A 1 257 ? 8.703   -2.626  4.691   1.00 93.77 257 A 1 
ATOM 2058 C CG  . HIS A 1 257 ? 7.531   -2.854  5.611   1.00 93.99 257 A 1 
ATOM 2059 N ND1 . HIS A 1 257 ? 7.398   -2.264  6.848   1.00 91.07 257 A 1 
ATOM 2060 C CD2 . HIS A 1 257 ? 6.468   -3.677  5.431   1.00 91.55 257 A 1 
ATOM 2061 C CE1 . HIS A 1 257 ? 6.254   -2.719  7.385   1.00 91.05 257 A 1 
ATOM 2062 N NE2 . HIS A 1 257 ? 5.668   -3.594  6.564   1.00 91.76 257 A 1 
ATOM 2063 N N   . THR A 1 258 ? 9.493   -1.886  1.122   1.00 91.89 258 A 1 
ATOM 2064 C CA  . THR A 1 258 ? 10.581  -1.608  0.182   1.00 91.37 258 A 1 
ATOM 2065 C C   . THR A 1 258 ? 10.091  -0.745  -0.973  1.00 91.65 258 A 1 
ATOM 2066 O O   . THR A 1 258 ? 8.909   -0.730  -1.300  1.00 90.20 258 A 1 
ATOM 2067 C CB  . THR A 1 258 ? 11.212  -2.888  -0.370  1.00 89.56 258 A 1 
ATOM 2068 O OG1 . THR A 1 258 ? 10.249  -3.796  -0.842  1.00 82.75 258 A 1 
ATOM 2069 C CG2 . THR A 1 258 ? 12.025  -3.607  0.688   1.00 81.50 258 A 1 
ATOM 2070 N N   . ASP A 1 259 ? 11.032  -0.045  -1.598  1.00 91.48 259 A 1 
ATOM 2071 C CA  . ASP A 1 259 ? 10.806  0.691   -2.830  1.00 91.54 259 A 1 
ATOM 2072 C C   . ASP A 1 259 ? 11.127  -0.213  -4.021  1.00 91.85 259 A 1 
ATOM 2073 O O   . ASP A 1 259 ? 12.291  -0.424  -4.354  1.00 90.92 259 A 1 
ATOM 2074 C CB  . ASP A 1 259 ? 11.643  1.970   -2.812  1.00 90.00 259 A 1 
ATOM 2075 C CG  . ASP A 1 259 ? 11.469  2.804   -4.072  1.00 87.84 259 A 1 
ATOM 2076 O OD1 . ASP A 1 259 ? 10.817  2.345   -5.036  1.00 84.64 259 A 1 
ATOM 2077 O OD2 . ASP A 1 259 ? 11.846  3.999   -4.060  1.00 83.39 259 A 1 
ATOM 2078 N N   . THR A 1 260 ? 10.106  -0.777  -4.668  1.00 92.75 260 A 1 
ATOM 2079 C CA  . THR A 1 260 ? 10.296  -1.617  -5.850  1.00 93.38 260 A 1 
ATOM 2080 C C   . THR A 1 260 ? 9.137   -1.483  -6.835  1.00 94.04 260 A 1 
ATOM 2081 O O   . THR A 1 260 ? 8.154   -0.778  -6.601  1.00 93.92 260 A 1 
ATOM 2082 C CB  . THR A 1 260 ? 10.592  -3.079  -5.460  1.00 92.57 260 A 1 
ATOM 2083 O OG1 . THR A 1 260 ? 11.014  -3.815  -6.580  1.00 86.92 260 A 1 
ATOM 2084 C CG2 . THR A 1 260 ? 9.413   -3.805  -4.847  1.00 87.20 260 A 1 
ATOM 2085 N N   . PHE A 1 261 ? 9.266   -2.145  -7.982  1.00 94.20 261 A 1 
ATOM 2086 C CA  . PHE A 1 261 ? 8.261   -2.162  -9.040  1.00 94.75 261 A 1 
ATOM 2087 C C   . PHE A 1 261 ? 8.101   -3.552  -9.636  1.00 94.85 261 A 1 
ATOM 2088 O O   . PHE A 1 261 ? 8.997   -4.392  -9.551  1.00 94.59 261 A 1 
ATOM 2089 C CB  . PHE A 1 261 ? 8.626   -1.139  -10.118 1.00 94.90 261 A 1 
ATOM 2090 C CG  . PHE A 1 261 ? 9.888   -1.468  -10.897 1.00 95.15 261 A 1 
ATOM 2091 C CD1 . PHE A 1 261 ? 11.138  -0.985  -10.458 1.00 94.17 261 A 1 
ATOM 2092 C CD2 . PHE A 1 261 ? 9.817   -2.264  -12.049 1.00 94.33 261 A 1 
ATOM 2093 C CE1 . PHE A 1 261 ? 12.306  -1.302  -11.168 1.00 93.43 261 A 1 
ATOM 2094 C CE2 . PHE A 1 261 ? 10.986  -2.582  -12.763 1.00 93.61 261 A 1 
ATOM 2095 C CZ  . PHE A 1 261 ? 12.231  -2.102  -12.326 1.00 93.66 261 A 1 
ATOM 2096 N N   . ARG A 1 262 ? 6.964   -3.791  -10.298 1.00 96.51 262 A 1 
ATOM 2097 C CA  . ARG A 1 262 ? 6.703   -5.009  -11.072 1.00 96.50 262 A 1 
ATOM 2098 C C   . ARG A 1 262 ? 6.065   -4.663  -12.407 1.00 97.12 262 A 1 
ATOM 2099 O O   . ARG A 1 262 ? 5.212   -3.786  -12.490 1.00 96.71 262 A 1 
ATOM 2100 C CB  . ARG A 1 262 ? 5.814   -5.979  -10.283 1.00 95.25 262 A 1 
ATOM 2101 C CG  . ARG A 1 262 ? 6.511   -6.409  -8.988  1.00 91.13 262 A 1 
ATOM 2102 C CD  . ARG A 1 262 ? 5.672   -7.400  -8.203  1.00 89.74 262 A 1 
ATOM 2103 N NE  . ARG A 1 262 ? 6.377   -7.724  -6.965  1.00 88.13 262 A 1 
ATOM 2104 C CZ  . ARG A 1 262 ? 5.867   -7.973  -5.784  1.00 87.83 262 A 1 
ATOM 2105 N NH1 . ARG A 1 262 ? 4.581   -8.059  -5.589  1.00 80.35 262 A 1 
ATOM 2106 N NH2 . ARG A 1 262 ? 6.669   -8.120  -4.790  1.00 82.59 262 A 1 
ATOM 2107 N N   . ILE A 1 263 ? 6.468   -5.400  -13.439 1.00 97.16 263 A 1 
ATOM 2108 C CA  . ILE A 1 263 ? 5.819   -5.382  -14.740 1.00 97.41 263 A 1 
ATOM 2109 C C   . ILE A 1 263 ? 4.904   -6.606  -14.793 1.00 97.58 263 A 1 
ATOM 2110 O O   . ILE A 1 263 ? 5.359   -7.720  -15.021 1.00 97.11 263 A 1 
ATOM 2111 C CB  . ILE A 1 263 ? 6.851   -5.352  -15.889 1.00 97.42 263 A 1 
ATOM 2112 C CG1 . ILE A 1 263 ? 7.865   -4.194  -15.707 1.00 96.73 263 A 1 
ATOM 2113 C CG2 . ILE A 1 263 ? 6.098   -5.227  -17.233 1.00 96.72 263 A 1 
ATOM 2114 C CD1 . ILE A 1 263 ? 8.995   -4.177  -16.741 1.00 94.64 263 A 1 
ATOM 2115 N N   . LEU A 1 264 ? 3.611   -6.403  -14.533 1.00 97.71 264 A 1 
ATOM 2116 C CA  . LEU A 1 264 ? 2.602   -7.449  -14.594 1.00 97.78 264 A 1 
ATOM 2117 C C   . LEU A 1 264 ? 2.198   -7.659  -16.051 1.00 97.81 264 A 1 
ATOM 2118 O O   . LEU A 1 264 ? 1.829   -6.692  -16.723 1.00 97.59 264 A 1 
ATOM 2119 C CB  . LEU A 1 264 ? 1.395   -7.066  -13.725 1.00 97.68 264 A 1 
ATOM 2120 C CG  . LEU A 1 264 ? 1.730   -6.672  -12.275 1.00 97.20 264 A 1 
ATOM 2121 C CD1 . LEU A 1 264 ? 0.432   -6.318  -11.542 1.00 96.47 264 A 1 
ATOM 2122 C CD2 . LEU A 1 264 ? 2.442   -7.787  -11.519 1.00 96.30 264 A 1 
ATOM 2123 N N   . SER A 1 265 ? 2.280   -8.887  -16.557 1.00 97.42 265 A 1 
ATOM 2124 C CA  . SER A 1 265 ? 2.083   -9.149  -17.981 1.00 97.12 265 A 1 
ATOM 2125 C C   . SER A 1 265 ? 1.230   -10.370 -18.272 1.00 96.90 265 A 1 
ATOM 2126 O O   . SER A 1 265 ? 1.382   -11.414 -17.638 1.00 95.80 265 A 1 
ATOM 2127 C CB  . SER A 1 265 ? 3.426   -9.272  -18.698 1.00 96.10 265 A 1 
ATOM 2128 O OG  . SER A 1 265 ? 4.150   -10.396 -18.254 1.00 89.08 265 A 1 
ATOM 2129 N N   . LYS A 1 266 ? 0.402   -10.272 -19.334 1.00 96.06 266 A 1 
ATOM 2130 C CA  . LYS A 1 266 ? -0.323  -11.373 -19.976 1.00 95.44 266 A 1 
ATOM 2131 C C   . LYS A 1 266 ? -0.128  -11.269 -21.488 1.00 95.91 266 A 1 
ATOM 2132 O O   . LYS A 1 266 ? -0.714  -10.392 -22.138 1.00 94.84 266 A 1 
ATOM 2133 C CB  . LYS A 1 266 ? -1.793  -11.310 -19.580 1.00 93.97 266 A 1 
ATOM 2134 C CG  . LYS A 1 266 ? -2.587  -12.476 -20.176 1.00 91.32 266 A 1 
ATOM 2135 C CD  . LYS A 1 266 ? -4.061  -12.358 -19.767 1.00 87.22 266 A 1 
ATOM 2136 C CE  . LYS A 1 266 ? -4.818  -13.625 -20.160 1.00 81.20 266 A 1 
ATOM 2137 N NZ  . LYS A 1 266 ? -5.961  -13.834 -19.246 1.00 73.00 266 A 1 
ATOM 2138 N N   . GLY A 1 267 ? 0.729   -12.106 -22.051 1.00 94.39 267 A 1 
ATOM 2139 C CA  . GLY A 1 267 ? 1.165   -11.957 -23.436 1.00 94.39 267 A 1 
ATOM 2140 C C   . GLY A 1 267 ? 1.794   -10.576 -23.660 1.00 95.57 267 A 1 
ATOM 2141 O O   . GLY A 1 267 ? 2.735   -10.199 -22.973 1.00 93.82 267 A 1 
ATOM 2142 N N   . ASN A 1 268 ? 1.239   -9.805  -24.598 1.00 96.02 268 A 1 
ATOM 2143 C CA  . ASN A 1 268 ? 1.721   -8.455  -24.910 1.00 96.14 268 A 1 
ATOM 2144 C C   . ASN A 1 268 ? 1.103   -7.342  -24.040 1.00 96.88 268 A 1 
ATOM 2145 O O   . ASN A 1 268 ? 1.503   -6.184  -24.154 1.00 95.62 268 A 1 
ATOM 2146 C CB  . ASN A 1 268 ? 1.482   -8.177  -26.401 1.00 94.78 268 A 1 
ATOM 2147 C CG  . ASN A 1 268 ? 2.311   -9.078  -27.304 1.00 88.08 268 A 1 
ATOM 2148 O OD1 . ASN A 1 268 ? 3.352   -9.590  -26.944 1.00 77.89 268 A 1 
ATOM 2149 N ND2 . ASN A 1 268 ? 1.874   -9.297  -28.514 1.00 78.72 268 A 1 
ATOM 2150 N N   . LYS A 1 269 ? 0.118   -7.666  -23.206 1.00 97.05 269 A 1 
ATOM 2151 C CA  . LYS A 1 269 ? -0.530  -6.698  -22.316 1.00 97.57 269 A 1 
ATOM 2152 C C   . LYS A 1 269 ? 0.290   -6.553  -21.037 1.00 97.88 269 A 1 
ATOM 2153 O O   . LYS A 1 269 ? 0.629   -7.557  -20.415 1.00 97.25 269 A 1 
ATOM 2154 C CB  . LYS A 1 269 ? -1.967  -7.124  -21.995 1.00 97.35 269 A 1 
ATOM 2155 C CG  . LYS A 1 269 ? -2.864  -7.187  -23.236 1.00 96.32 269 A 1 
ATOM 2156 C CD  . LYS A 1 269 ? -4.292  -7.553  -22.820 1.00 94.39 269 A 1 
ATOM 2157 C CE  . LYS A 1 269 ? -5.230  -7.607  -24.019 1.00 89.96 269 A 1 
ATOM 2158 N NZ  . LYS A 1 269 ? -6.611  -7.906  -23.593 1.00 82.12 269 A 1 
ATOM 2159 N N   . LYS A 1 270 ? 0.606   -5.306  -20.645 1.00 97.41 270 A 1 
ATOM 2160 C CA  . LYS A 1 270 ? 1.479   -5.012  -19.513 1.00 97.62 270 A 1 
ATOM 2161 C C   . LYS A 1 270 ? 0.942   -3.848  -18.692 1.00 97.67 270 A 1 
ATOM 2162 O O   . LYS A 1 270 ? 0.486   -2.860  -19.258 1.00 96.94 270 A 1 
ATOM 2163 C CB  . LYS A 1 270 ? 2.903   -4.693  -20.001 1.00 97.45 270 A 1 
ATOM 2164 C CG  . LYS A 1 270 ? 3.571   -5.877  -20.713 1.00 96.84 270 A 1 
ATOM 2165 C CD  . LYS A 1 270 ? 4.947   -5.477  -21.253 1.00 95.95 270 A 1 
ATOM 2166 C CE  . LYS A 1 270 ? 5.529   -6.631  -22.070 1.00 92.67 270 A 1 
ATOM 2167 N NZ  . LYS A 1 270 ? 6.777   -6.219  -22.758 1.00 86.78 270 A 1 
ATOM 2168 N N   . VAL A 1 271 ? 1.052   -3.957  -17.373 1.00 97.75 271 A 1 
ATOM 2169 C CA  . VAL A 1 271 ? 0.700   -2.909  -16.409 1.00 97.62 271 A 1 
ATOM 2170 C C   . VAL A 1 271 ? 1.832   -2.758  -15.397 1.00 97.72 271 A 1 
ATOM 2171 O O   . VAL A 1 271 ? 2.426   -3.748  -14.971 1.00 96.90 271 A 1 
ATOM 2172 C CB  . VAL A 1 271 ? -0.636  -3.224  -15.708 1.00 96.30 271 A 1 
ATOM 2173 C CG1 . VAL A 1 271 ? -0.954  -2.259  -14.560 1.00 85.81 271 A 1 
ATOM 2174 C CG2 . VAL A 1 271 ? -1.787  -3.116  -16.706 1.00 85.31 271 A 1 
ATOM 2175 N N   . MET A 1 272 ? 2.124   -1.519  -15.006 1.00 96.74 272 A 1 
ATOM 2176 C CA  . MET A 1 272 ? 3.082   -1.245  -13.935 1.00 96.68 272 A 1 
ATOM 2177 C C   . MET A 1 272 ? 2.430   -1.359  -12.562 1.00 96.90 272 A 1 
ATOM 2178 O O   . MET A 1 272 ? 1.389   -0.753  -12.328 1.00 96.79 272 A 1 
ATOM 2179 C CB  . MET A 1 272 ? 3.680   0.164   -14.082 1.00 96.03 272 A 1 
ATOM 2180 C CG  . MET A 1 272 ? 4.648   0.258   -15.260 1.00 93.86 272 A 1 
ATOM 2181 S SD  . MET A 1 272 ? 5.979   -0.970  -15.300 1.00 94.32 272 A 1 
ATOM 2182 C CE  . MET A 1 272 ? 6.748   -0.722  -13.684 1.00 90.54 272 A 1 
ATOM 2183 N N   . ALA A 1 273 ? 3.097   -2.063  -11.654 1.00 97.22 273 A 1 
ATOM 2184 C CA  . ALA A 1 273 ? 2.808   -2.026  -10.230 1.00 97.20 273 A 1 
ATOM 2185 C C   . ALA A 1 273 ? 3.985   -1.429  -9.455  1.00 96.84 273 A 1 
ATOM 2186 O O   . ALA A 1 273 ? 5.146   -1.752  -9.712  1.00 96.42 273 A 1 
ATOM 2187 C CB  . ALA A 1 273 ? 2.422   -3.423  -9.743  1.00 97.33 273 A 1 
ATOM 2188 N N   . PHE A 1 274 ? 3.676   -0.544  -8.511  1.00 96.08 274 A 1 
ATOM 2189 C CA  . PHE A 1 274 ? 4.634   0.176   -7.687  1.00 95.86 274 A 1 
ATOM 2190 C C   . PHE A 1 274 ? 4.415   -0.188  -6.222  1.00 96.01 274 A 1 
ATOM 2191 O O   . PHE A 1 274 ? 3.344   0.089   -5.674  1.00 95.76 274 A 1 
ATOM 2192 C CB  . PHE A 1 274 ? 4.473   1.682   -7.908  1.00 95.54 274 A 1 
ATOM 2193 C CG  . PHE A 1 274 ? 4.640   2.100   -9.348  1.00 95.37 274 A 1 
ATOM 2194 C CD1 . PHE A 1 274 ? 5.925   2.158   -9.914  1.00 94.28 274 A 1 
ATOM 2195 C CD2 . PHE A 1 274 ? 3.512   2.387   -10.139 1.00 94.41 274 A 1 
ATOM 2196 C CE1 . PHE A 1 274 ? 6.079   2.487   -11.273 1.00 93.69 274 A 1 
ATOM 2197 C CE2 . PHE A 1 274 ? 3.670   2.715   -11.492 1.00 93.72 274 A 1 
ATOM 2198 C CZ  . PHE A 1 274 ? 4.954   2.761   -12.061 1.00 93.82 274 A 1 
ATOM 2199 N N   . ILE A 1 275 ? 5.404   -0.786  -5.599  1.00 95.84 275 A 1 
ATOM 2200 C CA  . ILE A 1 275 ? 5.417   -1.061  -4.170  1.00 95.68 275 A 1 
ATOM 2201 C C   . ILE A 1 275 ? 6.018   0.166   -3.492  1.00 95.13 275 A 1 
ATOM 2202 O O   . ILE A 1 275 ? 7.153   0.546   -3.776  1.00 93.88 275 A 1 
ATOM 2203 C CB  . ILE A 1 275 ? 6.146   -2.378  -3.839  1.00 95.34 275 A 1 
ATOM 2204 C CG1 . ILE A 1 275 ? 5.474   -3.624  -4.467  1.00 93.96 275 A 1 
ATOM 2205 C CG2 . ILE A 1 275 ? 6.157   -2.575  -2.315  1.00 93.84 275 A 1 
ATOM 2206 C CD1 . ILE A 1 275 ? 5.732   -3.834  -5.962  1.00 87.43 275 A 1 
ATOM 2207 N N   . GLY A 1 276 ? 5.215   0.834   -2.667  1.00 93.80 276 A 1 
ATOM 2208 C CA  . GLY A 1 276 ? 5.636   2.010   -1.923  1.00 93.38 276 A 1 
ATOM 2209 C C   . GLY A 1 276 ? 6.509   1.639   -0.727  1.00 93.21 276 A 1 
ATOM 2210 O O   . GLY A 1 276 ? 6.237   0.634   -0.072  1.00 91.62 276 A 1 
ATOM 2211 N N   . PRO A 1 277 ? 7.537   2.446   -0.411  1.00 92.79 277 A 1 
ATOM 2212 C CA  . PRO A 1 277 ? 8.319   2.254   0.801   1.00 92.30 277 A 1 
ATOM 2213 C C   . PRO A 1 277 ? 7.467   2.541   2.046   1.00 92.95 277 A 1 
ATOM 2214 O O   . PRO A 1 277 ? 6.551   3.364   2.009   1.00 92.33 277 A 1 
ATOM 2215 C CB  . PRO A 1 277 ? 9.487   3.228   0.658   1.00 91.07 277 A 1 
ATOM 2216 C CG  . PRO A 1 277 ? 8.877   4.382   -0.139  1.00 89.72 277 A 1 
ATOM 2217 C CD  . PRO A 1 277 ? 7.930   3.674   -1.094  1.00 91.26 277 A 1 
ATOM 2218 N N   . SER A 1 278 ? 7.781   1.873   3.155   1.00 93.17 278 A 1 
ATOM 2219 C CA  . SER A 1 278 ? 7.027   1.993   4.400   1.00 93.48 278 A 1 
ATOM 2220 C C   . SER A 1 278 ? 7.336   3.265   5.190   1.00 93.40 278 A 1 
ATOM 2221 O O   . SER A 1 278 ? 8.439   3.799   5.149   1.00 92.91 278 A 1 
ATOM 2222 C CB  . SER A 1 278 ? 7.259   0.769   5.290   1.00 92.94 278 A 1 
ATOM 2223 O OG  . SER A 1 278 ? 8.631   0.617   5.603   1.00 90.25 278 A 1 
ATOM 2224 N N   . VAL A 1 279 ? 6.365   3.704   5.984   1.00 94.04 279 A 1 
ATOM 2225 C CA  . VAL A 1 279 ? 6.605   4.660   7.073   1.00 93.93 279 A 1 
ATOM 2226 C C   . VAL A 1 279 ? 7.311   3.964   8.245   1.00 93.53 279 A 1 
ATOM 2227 O O   . VAL A 1 279 ? 8.133   4.578   8.921   1.00 92.27 279 A 1 
ATOM 2228 C CB  . VAL A 1 279 ? 5.280   5.284   7.537   1.00 93.87 279 A 1 
ATOM 2229 C CG1 . VAL A 1 279 ? 5.443   6.174   8.777   1.00 92.39 279 A 1 
ATOM 2230 C CG2 . VAL A 1 279 ? 4.662   6.135   6.426   1.00 92.74 279 A 1 
ATOM 2231 N N   . ASP A 1 280 ? 7.001   2.696   8.468   1.00 93.53 280 A 1 
ATOM 2232 C CA  . ASP A 1 280 ? 7.594   1.868   9.514   1.00 92.32 280 A 1 
ATOM 2233 C C   . ASP A 1 280 ? 9.098   1.617   9.306   1.00 91.92 280 A 1 
ATOM 2234 O O   . ASP A 1 280 ? 9.593   1.518   8.183   1.00 87.76 280 A 1 
ATOM 2235 C CB  . ASP A 1 280 ? 6.830   0.548   9.556   1.00 89.10 280 A 1 
ATOM 2236 C CG  . ASP A 1 280 ? 7.478   -0.414  10.536  1.00 85.10 280 A 1 
ATOM 2237 O OD1 . ASP A 1 280 ? 7.694   -0.004  11.690  1.00 77.53 280 A 1 
ATOM 2238 O OD2 . ASP A 1 280 ? 7.836   -1.523  10.101  1.00 78.08 280 A 1 
ATOM 2239 N N   . THR A 1 281 ? 9.831   1.470   10.413  1.00 90.76 281 A 1 
ATOM 2240 C CA  . THR A 1 281 ? 11.288  1.321   10.453  1.00 89.54 281 A 1 
ATOM 2241 C C   . THR A 1 281 ? 11.767  -0.053  10.911  1.00 88.25 281 A 1 
ATOM 2242 O O   . THR A 1 281 ? 12.925  -0.390  10.672  1.00 84.36 281 A 1 
ATOM 2243 C CB  . THR A 1 281 ? 11.908  2.414   11.336  1.00 87.92 281 A 1 
ATOM 2244 O OG1 . THR A 1 281 ? 11.325  2.441   12.609  1.00 84.64 281 A 1 
ATOM 2245 C CG2 . THR A 1 281 ? 11.700  3.792   10.742  1.00 82.84 281 A 1 
ATOM 2246 N N   . TRP A 1 282 ? 10.913  -0.880  11.497  1.00 87.67 282 A 1 
ATOM 2247 C CA  . TRP A 1 282 ? 11.296  -2.131  12.163  1.00 84.46 282 A 1 
ATOM 2248 C C   . TRP A 1 282 ? 12.131  -3.072  11.284  1.00 83.01 282 A 1 
ATOM 2249 O O   . TRP A 1 282 ? 13.075  -3.705  11.755  1.00 75.87 282 A 1 
ATOM 2250 C CB  . TRP A 1 282 ? 10.037  -2.876  12.622  1.00 79.90 282 A 1 
ATOM 2251 C CG  . TRP A 1 282 ? 10.218  -4.065  13.525  1.00 75.04 282 A 1 
ATOM 2252 C CD1 . TRP A 1 282 ? 11.347  -4.786  13.709  1.00 66.22 282 A 1 
ATOM 2253 C CD2 . TRP A 1 282 ? 9.242   -4.694  14.403  1.00 69.47 282 A 1 
ATOM 2254 N NE1 . TRP A 1 282 ? 11.139  -5.781  14.614  1.00 60.43 282 A 1 
ATOM 2255 C CE2 . TRP A 1 282 ? 9.854   -5.768  15.088  1.00 64.19 282 A 1 
ATOM 2256 C CE3 . TRP A 1 282 ? 7.902   -4.442  14.699  1.00 58.19 282 A 1 
ATOM 2257 C CZ2 . TRP A 1 282 ? 9.181   -6.545  16.046  1.00 59.43 282 A 1 
ATOM 2258 C CZ3 . TRP A 1 282 ? 7.205   -5.205  15.648  1.00 55.90 282 A 1 
ATOM 2259 C CH2 . TRP A 1 282 ? 7.846   -6.244  16.322  1.00 55.42 282 A 1 
ATOM 2260 N N   . LEU A 1 283 ? 11.818  -3.191  10.006  1.00 83.43 283 A 1 
ATOM 2261 C CA  . LEU A 1 283 ? 12.545  -4.104  9.131   1.00 81.65 283 A 1 
ATOM 2262 C C   . LEU A 1 283 ? 13.897  -3.539  8.657   1.00 82.33 283 A 1 
ATOM 2263 O O   . LEU A 1 283 ? 14.427  -4.005  7.644   1.00 77.23 283 A 1 
ATOM 2264 C CB  . LEU A 1 283 ? 11.617  -4.558  8.001   1.00 77.98 283 A 1 
ATOM 2265 C CG  . LEU A 1 283 ? 10.381  -5.356  8.448   1.00 74.38 283 A 1 
ATOM 2266 C CD1 . LEU A 1 283 ? 9.527   -5.711  7.229   1.00 71.57 283 A 1 
ATOM 2267 C CD2 . LEU A 1 283 ? 10.741  -6.659  9.158   1.00 71.57 283 A 1 
ATOM 2268 N N   . GLY A 1 284 ? 14.462  -2.563  9.351   1.00 84.71 284 A 1 
ATOM 2269 C CA  . GLY A 1 284 ? 15.735  -1.959  8.995   1.00 84.49 284 A 1 
ATOM 2270 C C   . GLY A 1 284 ? 15.636  -1.113  7.731   1.00 85.95 284 A 1 
ATOM 2271 O O   . GLY A 1 284 ? 16.455  -1.251  6.833   1.00 82.88 284 A 1 
ATOM 2272 N N   . THR A 1 285 ? 14.596  -0.284  7.629   1.00 87.51 285 A 1 
ATOM 2273 C CA  . THR A 1 285 ? 14.430  0.690   6.546   1.00 88.10 285 A 1 
ATOM 2274 C C   . THR A 1 285 ? 14.177  2.079   7.104   1.00 89.57 285 A 1 
ATOM 2275 O O   . THR A 1 285 ? 13.480  2.236   8.103   1.00 87.95 285 A 1 
ATOM 2276 C CB  . THR A 1 285 ? 13.306  0.314   5.566   1.00 85.50 285 A 1 
ATOM 2277 O OG1 . THR A 1 285 ? 12.145  -0.142  6.222   1.00 76.64 285 A 1 
ATOM 2278 C CG2 . THR A 1 285 ? 13.751  -0.805  4.641   1.00 75.46 285 A 1 
ATOM 2279 N N   . SER A 1 286 ? 14.743  3.088   6.452   1.00 88.85 286 A 1 
ATOM 2280 C CA  . SER A 1 286 ? 14.423  4.473   6.768   1.00 89.54 286 A 1 
ATOM 2281 C C   . SER A 1 286 ? 12.957  4.769   6.450   1.00 90.46 286 A 1 
ATOM 2282 O O   . SER A 1 286 ? 12.455  4.301   5.430   1.00 89.81 286 A 1 
ATOM 2283 C CB  . SER A 1 286 ? 15.329  5.419   5.979   1.00 88.06 286 A 1 
ATOM 2284 O OG  . SER A 1 286 ? 16.664  5.292   6.428   1.00 84.58 286 A 1 
ATOM 2285 N N   . PRO A 1 287 ? 12.247  5.540   7.291   1.00 91.63 287 A 1 
ATOM 2286 C CA  . PRO A 1 287 ? 10.842  5.843   7.061   1.00 92.01 287 A 1 
ATOM 2287 C C   . PRO A 1 287 ? 10.687  6.654   5.779   1.00 92.28 287 A 1 
ATOM 2288 O O   . PRO A 1 287 ? 11.331  7.694   5.619   1.00 91.08 287 A 1 
ATOM 2289 C CB  . PRO A 1 287 ? 10.393  6.630   8.285   1.00 91.10 287 A 1 
ATOM 2290 C CG  . PRO A 1 287 ? 11.686  7.287   8.770   1.00 88.54 287 A 1 
ATOM 2291 C CD  . PRO A 1 287 ? 12.756  6.258   8.431   1.00 91.09 287 A 1 
ATOM 2292 N N   . SER A 1 288 ? 9.826   6.205   4.868   1.00 92.02 288 A 1 
ATOM 2293 C CA  . SER A 1 288 ? 9.682   6.833   3.564   1.00 91.91 288 A 1 
ATOM 2294 C C   . SER A 1 288 ? 8.222   6.912   3.134   1.00 92.83 288 A 1 
ATOM 2295 O O   . SER A 1 288 ? 7.373   6.119   3.527   1.00 92.28 288 A 1 
ATOM 2296 C CB  . SER A 1 288 ? 10.539  6.099   2.537   1.00 89.94 288 A 1 
ATOM 2297 O OG  . SER A 1 288 ? 10.641  6.866   1.353   1.00 76.56 288 A 1 
ATOM 2298 N N   . ILE A 1 289 ? 7.927   7.925   2.323   1.00 91.97 289 A 1 
ATOM 2299 C CA  . ILE A 1 289 ? 6.646   8.119   1.663   1.00 91.85 289 A 1 
ATOM 2300 C C   . ILE A 1 289 ? 6.895   8.512   0.215   1.00 91.68 289 A 1 
ATOM 2301 O O   . ILE A 1 289 ? 7.956   9.034   -0.123  1.00 90.41 289 A 1 
ATOM 2302 C CB  . ILE A 1 289 ? 5.755   9.154   2.385   1.00 90.74 289 A 1 
ATOM 2303 C CG1 . ILE A 1 289 ? 6.437   10.537  2.466   1.00 85.13 289 A 1 
ATOM 2304 C CG2 . ILE A 1 289 ? 5.357   8.628   3.764   1.00 84.17 289 A 1 
ATOM 2305 C CD1 . ILE A 1 289 ? 5.540   11.641  3.049   1.00 83.13 289 A 1 
ATOM 2306 N N   . ARG A 1 290 ? 5.899   8.308   -0.634  1.00 93.38 290 A 1 
ATOM 2307 C CA  . ARG A 1 290 ? 6.003   8.580   -2.061  1.00 93.45 290 A 1 
ATOM 2308 C C   . ARG A 1 290 ? 4.961   9.592   -2.512  1.00 93.73 290 A 1 
ATOM 2309 O O   . ARG A 1 290 ? 3.832   9.592   -2.031  1.00 93.36 290 A 1 
ATOM 2310 C CB  . ARG A 1 290 ? 5.920   7.243   -2.804  1.00 92.72 290 A 1 
ATOM 2311 C CG  . ARG A 1 290 ? 5.987   7.406   -4.320  1.00 90.46 290 A 1 
ATOM 2312 C CD  . ARG A 1 290 ? 6.078   6.040   -4.991  1.00 89.15 290 A 1 
ATOM 2313 N NE  . ARG A 1 290 ? 7.401   5.458   -4.796  1.00 86.73 290 A 1 
ATOM 2314 C CZ  . ARG A 1 290 ? 7.797   4.259   -5.118  1.00 86.88 290 A 1 
ATOM 2315 N NH1 . ARG A 1 290 ? 7.020   3.366   -5.646  1.00 80.52 290 A 1 
ATOM 2316 N NH2 . ARG A 1 290 ? 9.031   3.930   -4.911  1.00 80.90 290 A 1 
ATOM 2317 N N   . LYS A 1 291 ? 5.333   10.420  -3.488  1.00 91.48 291 A 1 
ATOM 2318 C CA  . LYS A 1 291 ? 4.414   11.300  -4.214  1.00 91.27 291 A 1 
ATOM 2319 C C   . LYS A 1 291 ? 4.503   11.012  -5.701  1.00 91.06 291 A 1 
ATOM 2320 O O   . LYS A 1 291 ? 5.601   10.977  -6.245  1.00 90.29 291 A 1 
ATOM 2321 C CB  . LYS A 1 291 ? 4.728   12.764  -3.870  1.00 89.90 291 A 1 
ATOM 2322 C CG  . LYS A 1 291 ? 3.578   13.690  -4.315  1.00 87.83 291 A 1 
ATOM 2323 C CD  . LYS A 1 291 ? 3.749   15.135  -3.841  1.00 86.35 291 A 1 
ATOM 2324 C CE  . LYS A 1 291 ? 4.942   15.836  -4.500  1.00 80.29 291 A 1 
ATOM 2325 N NZ  . LYS A 1 291 ? 4.774   17.306  -4.505  1.00 76.51 291 A 1 
ATOM 2326 N N   . TYR A 1 292 ? 3.374   10.815  -6.356  1.00 92.79 292 A 1 
ATOM 2327 C CA  . TYR A 1 292 ? 3.277   10.611  -7.799  1.00 92.63 292 A 1 
ATOM 2328 C C   . TYR A 1 292 ? 2.836   11.903  -8.487  1.00 92.37 292 A 1 
ATOM 2329 O O   . TYR A 1 292 ? 1.912   12.550  -8.010  1.00 91.35 292 A 1 
ATOM 2330 C CB  . TYR A 1 292 ? 2.272   9.496   -8.111  1.00 93.07 292 A 1 
ATOM 2331 C CG  . TYR A 1 292 ? 2.695   8.137   -7.586  1.00 93.58 292 A 1 
ATOM 2332 C CD1 . TYR A 1 292 ? 3.454   7.285   -8.409  1.00 91.85 292 A 1 
ATOM 2333 C CD2 . TYR A 1 292 ? 2.336   7.727   -6.285  1.00 92.36 292 A 1 
ATOM 2334 C CE1 . TYR A 1 292 ? 3.853   6.020   -7.935  1.00 91.46 292 A 1 
ATOM 2335 C CE2 . TYR A 1 292 ? 2.741   6.471   -5.806  1.00 92.04 292 A 1 
ATOM 2336 C CZ  . TYR A 1 292 ? 3.499   5.612   -6.633  1.00 92.98 292 A 1 
ATOM 2337 O OH  . TYR A 1 292 ? 3.882   4.395   -6.183  1.00 92.49 292 A 1 
ATOM 2338 N N   . ASP A 1 293 ? 3.443   12.225  -9.634  1.00 90.07 293 A 1 
ATOM 2339 C CA  . ASP A 1 293 ? 2.816   13.074  -10.635 1.00 89.99 293 A 1 
ATOM 2340 C C   . ASP A 1 293 ? 1.947   12.180  -11.538 1.00 90.41 293 A 1 
ATOM 2341 O O   . ASP A 1 293 ? 2.443   11.418  -12.372 1.00 89.77 293 A 1 
ATOM 2342 C CB  . ASP A 1 293 ? 3.847   13.894  -11.415 1.00 88.80 293 A 1 
ATOM 2343 C CG  . ASP A 1 293 ? 3.202   14.838  -12.445 1.00 87.79 293 A 1 
ATOM 2344 O OD1 . ASP A 1 293 ? 1.954   14.815  -12.598 1.00 84.48 293 A 1 
ATOM 2345 O OD2 . ASP A 1 293 ? 3.957   15.569  -13.111 1.00 82.61 293 A 1 
ATOM 2346 N N   . VAL A 1 294 ? 0.637   12.256  -11.331 1.00 89.70 294 A 1 
ATOM 2347 C CA  . VAL A 1 294 ? -0.349  11.481  -12.091 1.00 89.77 294 A 1 
ATOM 2348 C C   . VAL A 1 294 ? -0.642  12.137  -13.443 1.00 88.77 294 A 1 
ATOM 2349 O O   . VAL A 1 294 ? -1.102  11.479  -14.376 1.00 86.48 294 A 1 
ATOM 2350 C CB  . VAL A 1 294 ? -1.638  11.296  -11.263 1.00 90.49 294 A 1 
ATOM 2351 C CG1 . VAL A 1 294 ? -2.685  10.445  -11.987 1.00 88.07 294 A 1 
ATOM 2352 C CG2 . VAL A 1 294 ? -1.337  10.608  -9.920  1.00 87.83 294 A 1 
ATOM 2353 N N   . GLY A 1 295 ? -0.369  13.430  -13.579 1.00 87.86 295 A 1 
ATOM 2354 C CA  . GLY A 1 295 ? -0.773  14.211  -14.739 1.00 86.93 295 A 1 
ATOM 2355 C C   . GLY A 1 295 ? -2.292  14.405  -14.796 1.00 87.35 295 A 1 
ATOM 2356 O O   . GLY A 1 295 ? -2.944  14.666  -13.790 1.00 84.08 295 A 1 
ATOM 2357 N N   . ASN A 1 296 ? -2.874  14.294  -15.988 1.00 86.13 296 A 1 
ATOM 2358 C CA  . ASN A 1 296 ? -4.288  14.594  -16.232 1.00 86.12 296 A 1 
ATOM 2359 C C   . ASN A 1 296 ? -5.166  13.351  -16.507 1.00 86.97 296 A 1 
ATOM 2360 O O   . ASN A 1 296 ? -6.275  13.487  -17.031 1.00 83.35 296 A 1 
ATOM 2361 C CB  . ASN A 1 296 ? -4.371  15.642  -17.359 1.00 83.30 296 A 1 
ATOM 2362 C CG  . ASN A 1 296 ? -3.879  15.125  -18.694 1.00 81.70 296 A 1 
ATOM 2363 O OD1 . ASN A 1 296 ? -3.549  13.969  -18.887 1.00 75.10 296 A 1 
ATOM 2364 N ND2 . ASN A 1 296 ? -3.805  15.980  -19.698 1.00 76.87 296 A 1 
ATOM 2365 N N   . GLY A 1 297 ? -4.660  12.149  -16.207 1.00 83.30 297 A 1 
ATOM 2366 C CA  . GLY A 1 297 ? -5.354  10.876  -16.443 1.00 83.12 297 A 1 
ATOM 2367 C C   . GLY A 1 297 ? -5.228  10.335  -17.873 1.00 85.61 297 A 1 
ATOM 2368 O O   . GLY A 1 297 ? -5.714  9.246   -18.156 1.00 83.04 297 A 1 
ATOM 2369 N N   . GLN A 1 298 ? -4.573  11.067  -18.788 1.00 79.71 298 A 1 
ATOM 2370 C CA  . GLN A 1 298 ? -4.266  10.586  -20.133 1.00 79.04 298 A 1 
ATOM 2371 C C   . GLN A 1 298 ? -2.868  9.945   -20.167 1.00 76.95 298 A 1 
ATOM 2372 O O   . GLN A 1 298 ? -1.901  10.539  -19.694 1.00 71.52 298 A 1 
ATOM 2373 C CB  . GLN A 1 298 ? -4.350  11.719  -21.167 1.00 78.39 298 A 1 
ATOM 2374 C CG  . GLN A 1 298 ? -5.748  12.350  -21.254 1.00 74.62 298 A 1 
ATOM 2375 C CD  . GLN A 1 298 ? -5.822  13.444  -22.307 1.00 69.81 298 A 1 
ATOM 2376 O OE1 . GLN A 1 298 ? -4.983  14.317  -22.416 1.00 64.66 298 A 1 
ATOM 2377 N NE2 . GLN A 1 298 ? -6.848  13.449  -23.132 1.00 63.12 298 A 1 
ATOM 2378 N N   . GLY A 1 299 ? -2.743  8.780   -20.785 1.00 77.93 299 A 1 
ATOM 2379 C CA  . GLY A 1 299 ? -1.479  8.050   -20.852 1.00 78.66 299 A 1 
ATOM 2380 C C   . GLY A 1 299 ? -1.054  7.480   -19.492 1.00 82.71 299 A 1 
ATOM 2381 O O   . GLY A 1 299 ? -1.902  7.131   -18.677 1.00 79.21 299 A 1 
ATOM 2382 N N   . TYR A 1 300 ? 0.249   7.350   -19.291 1.00 78.72 300 A 1 
ATOM 2383 C CA  . TYR A 1 300 ? 0.829   6.876   -18.038 1.00 80.98 300 A 1 
ATOM 2384 C C   . TYR A 1 300 ? 1.060   8.020   -17.053 1.00 82.68 300 A 1 
ATOM 2385 O O   . TYR A 1 300 ? 1.140   9.184   -17.444 1.00 80.79 300 A 1 
ATOM 2386 C CB  . TYR A 1 300 ? 2.119   6.107   -18.337 1.00 80.58 300 A 1 
ATOM 2387 C CG  . TYR A 1 300 ? 1.904   4.897   -19.221 1.00 81.61 300 A 1 
ATOM 2388 C CD1 . TYR A 1 300 ? 1.326   3.727   -18.683 1.00 77.98 300 A 1 
ATOM 2389 C CD2 . TYR A 1 300 ? 2.240   4.940   -20.591 1.00 78.11 300 A 1 
ATOM 2390 C CE1 . TYR A 1 300 ? 1.106   2.613   -19.497 1.00 73.78 300 A 1 
ATOM 2391 C CE2 . TYR A 1 300 ? 2.019   3.818   -21.414 1.00 75.68 300 A 1 
ATOM 2392 C CZ  . TYR A 1 300 ? 1.453   2.647   -20.867 1.00 78.82 300 A 1 
ATOM 2393 O OH  . TYR A 1 300 ? 1.245   1.573   -21.653 1.00 75.72 300 A 1 
ATOM 2394 N N   . MET A 1 301 ? 1.203   7.681   -15.774 1.00 77.28 301 A 1 
ATOM 2395 C CA  . MET A 1 301 ? 1.698   8.614   -14.760 1.00 78.34 301 A 1 
ATOM 2396 C C   . MET A 1 301 ? 3.096   9.112   -15.144 1.00 80.27 301 A 1 
ATOM 2397 O O   . MET A 1 301 ? 3.848   8.397   -15.817 1.00 82.48 301 A 1 
ATOM 2398 C CB  . MET A 1 301 ? 1.718   7.945   -13.376 1.00 80.01 301 A 1 
ATOM 2399 C CG  . MET A 1 301 ? 0.335   7.484   -12.914 1.00 81.10 301 A 1 
ATOM 2400 S SD  . MET A 1 301 ? 0.272   6.878   -11.213 1.00 77.59 301 A 1 
ATOM 2401 C CE  . MET A 1 301 ? 1.147   5.307   -11.365 1.00 67.64 301 A 1 
ATOM 2402 N N   . LYS A 1 302 ? 3.465   10.328  -14.720 1.00 77.20 302 A 1 
ATOM 2403 C CA  . LYS A 1 302 ? 4.688   10.987  -15.192 1.00 76.04 302 A 1 
ATOM 2404 C C   . LYS A 1 302 ? 5.916   10.548  -14.414 1.00 77.16 302 A 1 
ATOM 2405 O O   . LYS A 1 302 ? 6.844   10.007  -15.009 1.00 77.12 302 A 1 
ATOM 2406 C CB  . LYS A 1 302 ? 4.511   12.516  -15.185 1.00 76.25 302 A 1 
ATOM 2407 C CG  . LYS A 1 302 ? 3.369   13.005  -16.085 1.00 71.95 302 A 1 
ATOM 2408 C CD  . LYS A 1 302 ? 3.584   12.544  -17.523 1.00 64.88 302 A 1 
ATOM 2409 C CE  . LYS A 1 302 ? 2.460   12.983  -18.442 1.00 59.65 302 A 1 
ATOM 2410 N NZ  . LYS A 1 302 ? 2.608   12.288  -19.753 1.00 49.60 302 A 1 
ATOM 2411 N N   . GLU A 1 303 ? 5.902   10.739  -13.120 1.00 71.81 303 A 1 
ATOM 2412 C CA  . GLU A 1 303 ? 7.013   10.341  -12.259 1.00 73.49 303 A 1 
ATOM 2413 C C   . GLU A 1 303 ? 6.535   10.038  -10.843 1.00 72.35 303 A 1 
ATOM 2414 O O   . GLU A 1 303 ? 5.384   10.292  -10.493 1.00 72.01 303 A 1 
ATOM 2415 C CB  . GLU A 1 303 ? 8.139   11.397  -12.279 1.00 70.03 303 A 1 
ATOM 2416 C CG  . GLU A 1 303 ? 7.787   12.779  -11.712 1.00 66.57 303 A 1 
ATOM 2417 C CD  . GLU A 1 303 ? 9.021   13.699  -11.568 1.00 65.34 303 A 1 
ATOM 2418 O OE1 . GLU A 1 303 ? 8.879   14.938  -11.543 1.00 55.95 303 A 1 
ATOM 2419 O OE2 . GLU A 1 303 ? 10.146  13.180  -11.358 1.00 62.71 303 A 1 
ATOM 2420 N N   . PHE A 1 304 ? 7.428   9.495   -10.023 1.00 78.45 304 A 1 
ATOM 2421 C CA  . PHE A 1 304 ? 7.276   9.506   -8.574  1.00 76.25 304 A 1 
ATOM 2422 C C   . PHE A 1 304 ? 8.507   10.122  -7.906  1.00 75.36 304 A 1 
ATOM 2423 O O   . PHE A 1 304 ? 9.617   10.080  -8.446  1.00 75.66 304 A 1 
ATOM 2424 C CB  . PHE A 1 304 ? 6.949   8.103   -8.045  1.00 76.55 304 A 1 
ATOM 2425 C CG  . PHE A 1 304 ? 8.066   7.092   -8.194  1.00 75.87 304 A 1 
ATOM 2426 C CD1 . PHE A 1 304 ? 7.989   6.093   -9.182  1.00 70.51 304 A 1 
ATOM 2427 C CD2 . PHE A 1 304 ? 9.174   7.116   -7.328  1.00 71.90 304 A 1 
ATOM 2428 C CE1 . PHE A 1 304 ? 9.005   5.146   -9.313  1.00 63.39 304 A 1 
ATOM 2429 C CE2 . PHE A 1 304 ? 10.200  6.168   -7.463  1.00 67.04 304 A 1 
ATOM 2430 C CZ  . PHE A 1 304 ? 10.121  5.180   -8.451  1.00 69.24 304 A 1 
ATOM 2431 N N   . LYS A 1 305 ? 8.301   10.675  -6.711  1.00 78.08 305 A 1 
ATOM 2432 C CA  . LYS A 1 305 ? 9.338   11.213  -5.826  1.00 76.69 305 A 1 
ATOM 2433 C C   . LYS A 1 305 ? 9.180   10.599  -4.442  1.00 76.63 305 A 1 
ATOM 2434 O O   . LYS A 1 305 ? 8.078   10.599  -3.890  1.00 77.56 305 A 1 
ATOM 2435 C CB  . LYS A 1 305 ? 9.264   12.738  -5.761  1.00 75.29 305 A 1 
ATOM 2436 C CG  . LYS A 1 305 ? 9.593   13.353  -7.129  1.00 71.16 305 A 1 
ATOM 2437 C CD  . LYS A 1 305 ? 9.520   14.886  -7.160  1.00 67.70 305 A 1 
ATOM 2438 C CE  . LYS A 1 305 ? 9.795   15.242  -8.623  1.00 63.01 305 A 1 
ATOM 2439 N NZ  . LYS A 1 305 ? 9.437   16.614  -9.014  1.00 55.13 305 A 1 
ATOM 2440 N N   . ASN A 1 306 ? 10.273  10.104  -3.882  1.00 70.41 306 A 1 
ATOM 2441 C CA  . ASN A 1 306 ? 10.311  9.647   -2.502  1.00 66.69 306 A 1 
ATOM 2442 C C   . ASN A 1 306 ? 10.624  10.809  -1.554  1.00 65.49 306 A 1 
ATOM 2443 O O   . ASN A 1 306 ? 11.148  11.843  -1.958  1.00 62.71 306 A 1 
ATOM 2444 C CB  . ASN A 1 306 ? 11.309  8.481   -2.367  1.00 62.29 306 A 1 
ATOM 2445 C CG  . ASN A 1 306 ? 10.833  7.212   -3.043  1.00 57.80 306 A 1 
ATOM 2446 O OD1 . ASN A 1 306 ? 9.676   7.062   -3.414  1.00 53.47 306 A 1 
ATOM 2447 N ND2 . ASN A 1 306 ? 11.711  6.249   -3.206  1.00 53.44 306 A 1 
ATOM 2448 N N   . TYR A 1 307 ? 10.332  10.601  -0.260  1.00 65.20 307 A 1 
ATOM 2449 C CA  . TYR A 1 307 ? 10.579  11.565  0.822   1.00 62.03 307 A 1 
ATOM 2450 C C   . TYR A 1 307 ? 12.019  12.111  0.851   1.00 61.88 307 A 1 
ATOM 2451 O O   . TYR A 1 307 ? 12.226  13.265  1.198   1.00 55.78 307 A 1 
ATOM 2452 C CB  . TYR A 1 307 ? 10.236  10.870  2.138   1.00 55.97 307 A 1 
ATOM 2453 C CG  . TYR A 1 307 ? 10.355  11.731  3.370   1.00 51.77 307 A 1 
ATOM 2454 C CD1 . TYR A 1 307 ? 11.545  11.745  4.117   1.00 47.09 307 A 1 
ATOM 2455 C CD2 . TYR A 1 307 ? 9.280   12.539  3.766   1.00 47.07 307 A 1 
ATOM 2456 C CE1 . TYR A 1 307 ? 11.656  12.559  5.264   1.00 41.37 307 A 1 
ATOM 2457 C CE2 . TYR A 1 307 ? 9.395   13.355  4.904   1.00 40.84 307 A 1 
ATOM 2458 C CZ  . TYR A 1 307 ? 10.581  13.374  5.655   1.00 40.46 307 A 1 
ATOM 2459 O OH  . TYR A 1 307 ? 10.690  14.188  6.748   1.00 38.17 307 A 1 
ATOM 2460 N N   . PHE A 1 308 ? 13.006  11.323  0.424   1.00 61.65 308 A 1 
ATOM 2461 C CA  . PHE A 1 308 ? 14.431  11.678  0.428   1.00 57.63 308 A 1 
ATOM 2462 C C   . PHE A 1 308 ? 14.904  12.422  -0.839  1.00 59.17 308 A 1 
ATOM 2463 O O   . PHE A 1 308 ? 16.085  12.392  -1.169  1.00 52.72 308 A 1 
ATOM 2464 C CB  . PHE A 1 308 ? 15.253  10.420  0.723   1.00 49.86 308 A 1 
ATOM 2465 C CG  . PHE A 1 308 ? 14.904  9.793   2.051   1.00 45.64 308 A 1 
ATOM 2466 C CD1 . PHE A 1 308 ? 15.289  10.431  3.254   1.00 41.15 308 A 1 
ATOM 2467 C CD2 . PHE A 1 308 ? 14.179  8.593   2.100   1.00 41.06 308 A 1 
ATOM 2468 C CE1 . PHE A 1 308 ? 14.960  9.870   4.493   1.00 35.07 308 A 1 
ATOM 2469 C CE2 . PHE A 1 308 ? 13.850  8.030   3.350   1.00 34.71 308 A 1 
ATOM 2470 C CZ  . PHE A 1 308 ? 14.247  8.672   4.536   1.00 34.63 308 A 1 
ATOM 2471 N N   . ASN A 1 309 ? 14.005  13.103  -1.548  1.00 55.95 309 A 1 
ATOM 2472 C CA  . ASN A 1 309 ? 14.301  13.863  -2.782  1.00 55.23 309 A 1 
ATOM 2473 C C   . ASN A 1 309 ? 14.794  13.033  -3.979  1.00 58.62 309 A 1 
ATOM 2474 O O   . ASN A 1 309 ? 15.287  13.605  -4.955  1.00 52.41 309 A 1 
ATOM 2475 C CB  . ASN A 1 309 ? 15.230  15.049  -2.474  1.00 45.57 309 A 1 
ATOM 2476 C CG  . ASN A 1 309 ? 14.674  16.018  -1.455  1.00 40.31 309 A 1 
ATOM 2477 O OD1 . ASN A 1 309 ? 13.498  16.332  -1.416  1.00 36.66 309 A 1 
ATOM 2478 N ND2 . ASN A 1 309 ? 15.515  16.554  -0.606  1.00 35.60 309 A 1 
ATOM 2479 N N   . TYR A 1 310 ? 14.615  11.714  -3.965  1.00 69.85 310 A 1 
ATOM 2480 C CA  . TYR A 1 310 ? 14.828  10.870  -5.130  1.00 73.19 310 A 1 
ATOM 2481 C C   . TYR A 1 310 ? 13.592  10.918  -6.045  1.00 77.76 310 A 1 
ATOM 2482 O O   . TYR A 1 310 ? 12.480  10.658  -5.595  1.00 74.87 310 A 1 
ATOM 2483 C CB  . TYR A 1 310 ? 15.161  9.448   -4.663  1.00 68.12 310 A 1 
ATOM 2484 C CG  . TYR A 1 310 ? 14.801  8.356   -5.644  1.00 66.57 310 A 1 
ATOM 2485 C CD1 . TYR A 1 310 ? 14.003  7.268   -5.228  1.00 62.13 310 A 1 
ATOM 2486 C CD2 . TYR A 1 310 ? 15.195  8.461   -6.982  1.00 62.07 310 A 1 
ATOM 2487 C CE1 . TYR A 1 310 ? 13.610  6.295   -6.150  1.00 56.18 310 A 1 
ATOM 2488 C CE2 . TYR A 1 310 ? 14.791  7.494   -7.910  1.00 58.45 310 A 1 
ATOM 2489 C CZ  . TYR A 1 310 ? 13.993  6.406   -7.497  1.00 58.14 310 A 1 
ATOM 2490 O OH  . TYR A 1 310 ? 13.607  5.490   -8.411  1.00 54.65 310 A 1 
ATOM 2491 N N   . GLY A 1 311 ? 13.794  11.247  -7.324  1.00 75.46 311 A 1 
ATOM 2492 C CA  . GLY A 1 311 ? 12.756  11.210  -8.349  1.00 79.11 311 A 1 
ATOM 2493 C C   . GLY A 1 311 ? 13.063  10.182  -9.437  1.00 82.82 311 A 1 
ATOM 2494 O O   . GLY A 1 311 ? 14.196  10.097  -9.899  1.00 81.27 311 A 1 
ATOM 2495 N N   . SER A 1 312 ? 12.067  9.428   -9.902  1.00 78.63 312 A 1 
ATOM 2496 C CA  . SER A 1 312 ? 12.261  8.401   -10.932 1.00 78.63 312 A 1 
ATOM 2497 C C   . SER A 1 312 ? 12.818  8.952   -12.247 1.00 81.08 312 A 1 
ATOM 2498 O O   . SER A 1 312 ? 13.618  8.294   -12.916 1.00 80.98 312 A 1 
ATOM 2499 C CB  . SER A 1 312 ? 10.945  7.656   -11.184 1.00 77.81 312 A 1 
ATOM 2500 O OG  . SER A 1 312 ? 9.930   8.533   -11.634 1.00 79.73 312 A 1 
ATOM 2501 N N   . SER A 1 313 ? 12.456  10.183  -12.594 1.00 76.84 313 A 1 
ATOM 2502 C CA  . SER A 1 313 ? 12.984  10.874  -13.778 1.00 77.35 313 A 1 
ATOM 2503 C C   . SER A 1 313 ? 14.439  11.305  -13.573 1.00 78.99 313 A 1 
ATOM 2504 O O   . SER A 1 313 ? 15.294  10.957  -14.378 1.00 80.02 313 A 1 
ATOM 2505 C CB  . SER A 1 313 ? 12.098  12.067  -14.117 1.00 76.31 313 A 1 
ATOM 2506 O OG  . SER A 1 313 ? 12.571  12.734  -15.271 1.00 66.44 313 A 1 
ATOM 2507 N N   . SER A 1 314 ? 14.747  12.021  -12.494 1.00 80.80 314 A 1 
ATOM 2508 C CA  . SER A 1 314 ? 16.098  12.537  -12.238 1.00 80.37 314 A 1 
ATOM 2509 C C   . SER A 1 314 ? 17.119  11.428  -11.995 1.00 82.15 314 A 1 
ATOM 2510 O O   . SER A 1 314 ? 18.275  11.568  -12.381 1.00 79.91 314 A 1 
ATOM 2511 C CB  . SER A 1 314 ? 16.098  13.501  -11.050 1.00 76.99 314 A 1 
ATOM 2512 O OG  . SER A 1 314 ? 15.589  12.902  -9.874  1.00 69.99 314 A 1 
ATOM 2513 N N   . GLU A 1 315 ? 16.692  10.328  -11.389 1.00 83.63 315 A 1 
ATOM 2514 C CA  . GLU A 1 315 ? 17.587  9.261   -10.960 1.00 84.71 315 A 1 
ATOM 2515 C C   . GLU A 1 315 ? 17.838  8.213   -12.041 1.00 86.35 315 A 1 
ATOM 2516 O O   . GLU A 1 315 ? 18.972  7.787   -12.245 1.00 83.35 315 A 1 
ATOM 2517 C CB  . GLU A 1 315 ? 16.989  8.630   -9.710  1.00 81.92 315 A 1 
ATOM 2518 C CG  . GLU A 1 315 ? 18.006  7.849   -8.889  1.00 76.84 315 A 1 
ATOM 2519 C CD  . GLU A 1 315 ? 19.040  8.768   -8.205  1.00 77.57 315 A 1 
ATOM 2520 O OE1 . GLU A 1 315 ? 19.756  8.272   -7.321  1.00 71.26 315 A 1 
ATOM 2521 O OE2 . GLU A 1 315 ? 19.272  9.909   -8.657  1.00 71.47 315 A 1 
ATOM 2522 N N   . TYR A 1 316 ? 16.787  7.838   -12.763 1.00 88.39 316 A 1 
ATOM 2523 C CA  . TYR A 1 316 ? 16.842  6.764   -13.753 1.00 89.86 316 A 1 
ATOM 2524 C C   . TYR A 1 316 ? 16.678  7.242   -15.196 1.00 91.78 316 A 1 
ATOM 2525 O O   . TYR A 1 316 ? 16.847  6.446   -16.122 1.00 90.61 316 A 1 
ATOM 2526 C CB  . TYR A 1 316 ? 15.824  5.690   -13.375 1.00 89.31 316 A 1 
ATOM 2527 C CG  . TYR A 1 316 ? 15.963  5.122   -11.974 1.00 88.79 316 A 1 
ATOM 2528 C CD1 . TYR A 1 316 ? 17.224  4.732   -11.480 1.00 86.11 316 A 1 
ATOM 2529 C CD2 . TYR A 1 316 ? 14.826  4.960   -11.174 1.00 86.70 316 A 1 
ATOM 2530 C CE1 . TYR A 1 316 ? 17.344  4.187   -10.190 1.00 84.62 316 A 1 
ATOM 2531 C CE2 . TYR A 1 316 ? 14.937  4.409   -9.888  1.00 84.68 316 A 1 
ATOM 2532 C CZ  . TYR A 1 316 ? 16.192  4.020   -9.394  1.00 85.71 316 A 1 
ATOM 2533 O OH  . TYR A 1 316 ? 16.311  3.497   -8.155  1.00 83.58 316 A 1 
ATOM 2534 N N   . GLY A 1 317 ? 16.382  8.520   -15.408 1.00 87.74 317 A 1 
ATOM 2535 C CA  . GLY A 1 317 ? 16.118  9.085   -16.728 1.00 88.29 317 A 1 
ATOM 2536 C C   . GLY A 1 317 ? 14.794  8.621   -17.338 1.00 90.13 317 A 1 
ATOM 2537 O O   . GLY A 1 317 ? 14.665  8.635   -18.563 1.00 88.10 317 A 1 
ATOM 2538 N N   . LEU A 1 318 ? 13.826  8.185   -16.525 1.00 88.06 318 A 1 
ATOM 2539 C CA  . LEU A 1 318 ? 12.510  7.763   -16.996 1.00 88.32 318 A 1 
ATOM 2540 C C   . LEU A 1 318 ? 11.711  8.970   -17.497 1.00 89.01 318 A 1 
ATOM 2541 O O   . LEU A 1 318 ? 11.668  10.008  -16.838 1.00 88.23 318 A 1 
ATOM 2542 C CB  . LEU A 1 318 ? 11.736  7.032   -15.886 1.00 87.53 318 A 1 
ATOM 2543 C CG  . LEU A 1 318 ? 12.411  5.773   -15.329 1.00 87.04 318 A 1 
ATOM 2544 C CD1 . LEU A 1 318 ? 11.540  5.161   -14.237 1.00 82.24 318 A 1 
ATOM 2545 C CD2 . LEU A 1 318 ? 12.647  4.712   -16.392 1.00 83.03 318 A 1 
ATOM 2546 N N   . LYS A 1 319 ? 11.060  8.819   -18.647 1.00 88.33 319 A 1 
ATOM 2547 C CA  . LYS A 1 319 ? 10.203  9.860   -19.240 1.00 87.45 319 A 1 
ATOM 2548 C C   . LYS A 1 319 ? 8.769   9.809   -18.707 1.00 88.89 319 A 1 
ATOM 2549 O O   . LYS A 1 319 ? 8.069   10.814  -18.707 1.00 86.99 319 A 1 
ATOM 2550 C CB  . LYS A 1 319 ? 10.192  9.709   -20.760 1.00 86.88 319 A 1 
ATOM 2551 C CG  . LYS A 1 319 ? 11.591  9.883   -21.362 1.00 84.81 319 A 1 
ATOM 2552 C CD  . LYS A 1 319 ? 11.539  9.623   -22.865 1.00 78.49 319 A 1 
ATOM 2553 C CE  . LYS A 1 319 ? 12.957  9.712   -23.427 1.00 73.95 319 A 1 
ATOM 2554 N NZ  . LYS A 1 319 ? 12.976  9.310   -24.841 1.00 64.19 319 A 1 
ATOM 2555 N N   . GLU A 1 320 ? 8.340   8.621   -18.300 1.00 89.83 320 A 1 
ATOM 2556 C CA  . GLU A 1 320 ? 7.033   8.321   -17.721 1.00 90.80 320 A 1 
ATOM 2557 C C   . GLU A 1 320 ? 7.079   6.965   -16.998 1.00 91.41 320 A 1 
ATOM 2558 O O   . GLU A 1 320 ? 8.037   6.194   -17.148 1.00 90.93 320 A 1 
ATOM 2559 C CB  . GLU A 1 320 ? 5.951   8.328   -18.812 1.00 89.85 320 A 1 
ATOM 2560 C CG  . GLU A 1 320 ? 6.197   7.301   -19.934 1.00 88.62 320 A 1 
ATOM 2561 C CD  . GLU A 1 320 ? 5.087   7.291   -20.989 1.00 90.21 320 A 1 
ATOM 2562 O OE1 . GLU A 1 320 ? 5.070   6.303   -21.769 1.00 83.73 320 A 1 
ATOM 2563 O OE2 . GLU A 1 320 ? 4.249   8.220   -21.022 1.00 85.71 320 A 1 
ATOM 2564 N N   . LEU A 1 321 ? 6.040   6.647   -16.236 1.00 90.55 321 A 1 
ATOM 2565 C CA  . LEU A 1 321 ? 5.924   5.387   -15.494 1.00 91.42 321 A 1 
ATOM 2566 C C   . LEU A 1 321 ? 5.259   4.275   -16.329 1.00 92.69 321 A 1 
ATOM 2567 O O   . LEU A 1 321 ? 4.320   3.620   -15.888 1.00 92.77 321 A 1 
ATOM 2568 C CB  . LEU A 1 321 ? 5.244   5.645   -14.139 1.00 91.82 321 A 1 
ATOM 2569 C CG  . LEU A 1 321 ? 5.909   6.716   -13.249 1.00 90.82 321 A 1 
ATOM 2570 C CD1 . LEU A 1 321 ? 5.211   6.758   -11.887 1.00 87.67 321 A 1 
ATOM 2571 C CD2 . LEU A 1 321 ? 7.387   6.461   -13.001 1.00 87.57 321 A 1 
ATOM 2572 N N   . SER A 1 322 ? 5.725   4.074   -17.567 1.00 92.40 322 A 1 
ATOM 2573 C CA  . SER A 1 322 ? 5.206   3.047   -18.473 1.00 92.76 322 A 1 
ATOM 2574 C C   . SER A 1 322 ? 5.984   1.726   -18.388 1.00 93.38 322 A 1 
ATOM 2575 O O   . SER A 1 322 ? 7.186   1.746   -18.110 1.00 94.39 322 A 1 
ATOM 2576 C CB  . SER A 1 322 ? 5.161   3.543   -19.914 1.00 93.42 322 A 1 
ATOM 2577 O OG  . SER A 1 322 ? 6.435   3.723   -20.475 1.00 93.15 322 A 1 
ATOM 2578 N N   . PRO A 1 323 ? 5.358   0.576   -18.709 1.00 94.91 323 A 1 
ATOM 2579 C CA  . PRO A 1 323 ? 6.061   -0.708  -18.773 1.00 94.68 323 A 1 
ATOM 2580 C C   . PRO A 1 323 ? 7.313   -0.668  -19.652 1.00 95.11 323 A 1 
ATOM 2581 O O   . PRO A 1 323 ? 8.345   -1.214  -19.284 1.00 95.24 323 A 1 
ATOM 2582 C CB  . PRO A 1 323 ? 5.041   -1.711  -19.318 1.00 94.63 323 A 1 
ATOM 2583 C CG  . PRO A 1 323 ? 3.704   -1.134  -18.876 1.00 93.55 323 A 1 
ATOM 2584 C CD  . PRO A 1 323 ? 3.932   0.375   -18.956 1.00 94.58 323 A 1 
ATOM 2585 N N   . LYS A 1 324 ? 7.256   0.042   -20.783 1.00 95.37 324 A 1 
ATOM 2586 C CA  . LYS A 1 324 ? 8.377   0.182   -21.715 1.00 95.10 324 A 1 
ATOM 2587 C C   . LYS A 1 324 ? 9.586   0.872   -21.078 1.00 95.99 324 A 1 
ATOM 2588 O O   . LYS A 1 324 ? 10.712  0.416   -21.268 1.00 95.83 324 A 1 
ATOM 2589 C CB  . LYS A 1 324 ? 7.886   0.945   -22.953 1.00 94.67 324 A 1 
ATOM 2590 C CG  . LYS A 1 324 ? 9.004   1.103   -23.994 1.00 89.13 324 A 1 
ATOM 2591 C CD  . LYS A 1 324 ? 8.497   1.874   -25.214 1.00 83.63 324 A 1 
ATOM 2592 C CE  . LYS A 1 324 ? 9.651   2.061   -26.187 1.00 74.54 324 A 1 
ATOM 2593 N NZ  . LYS A 1 324 ? 9.226   2.842   -27.369 1.00 65.17 324 A 1 
ATOM 2594 N N   . GLU A 1 325 ? 9.374   1.958   -20.338 1.00 94.22 325 A 1 
ATOM 2595 C CA  . GLU A 1 325 ? 10.475  2.684   -19.685 1.00 94.19 325 A 1 
ATOM 2596 C C   . GLU A 1 325 ? 11.121  1.823   -18.588 1.00 94.86 325 A 1 
ATOM 2597 O O   . GLU A 1 325 ? 12.348  1.786   -18.470 1.00 94.63 325 A 1 
ATOM 2598 C CB  . GLU A 1 325 ? 9.965   4.015   -19.123 1.00 94.03 325 A 1 
ATOM 2599 C CG  . GLU A 1 325 ? 9.604   5.056   -20.199 1.00 91.78 325 A 1 
ATOM 2600 C CD  . GLU A 1 325 ? 10.816  5.657   -20.927 1.00 92.18 325 A 1 
ATOM 2601 O OE1 . GLU A 1 325 ? 10.846  5.626   -22.173 1.00 84.32 325 A 1 
ATOM 2602 O OE2 . GLU A 1 325 ? 11.703  6.213   -20.248 1.00 85.56 325 A 1 
ATOM 2603 N N   . PHE A 1 326 ? 10.328  1.050   -17.846 1.00 95.03 326 A 1 
ATOM 2604 C CA  . PHE A 1 326 ? 10.842  0.142   -16.826 1.00 94.90 326 A 1 
ATOM 2605 C C   . PHE A 1 326 ? 11.525  -1.103  -17.405 1.00 95.55 326 A 1 
ATOM 2606 O O   . PHE A 1 326 ? 12.510  -1.571  -16.830 1.00 95.45 326 A 1 
ATOM 2607 C CB  . PHE A 1 326 ? 9.726   -0.218  -15.846 1.00 94.69 326 A 1 
ATOM 2608 C CG  . PHE A 1 326 ? 9.526   0.852   -14.786 1.00 94.47 326 A 1 
ATOM 2609 C CD1 . PHE A 1 326 ? 10.245  0.782   -13.587 1.00 92.62 326 A 1 
ATOM 2610 C CD2 . PHE A 1 326 ? 8.661   1.938   -15.019 1.00 92.79 326 A 1 
ATOM 2611 C CE1 . PHE A 1 326 ? 10.087  1.783   -12.605 1.00 91.59 326 A 1 
ATOM 2612 C CE2 . PHE A 1 326 ? 8.515   2.941   -14.049 1.00 91.70 326 A 1 
ATOM 2613 C CZ  . PHE A 1 326 ? 9.225   2.866   -12.844 1.00 92.16 326 A 1 
ATOM 2614 N N   . GLU A 1 327 ? 11.097  -1.618  -18.550 1.00 96.06 327 A 1 
ATOM 2615 C CA  . GLU A 1 327 ? 11.830  -2.658  -19.283 1.00 96.22 327 A 1 
ATOM 2616 C C   . GLU A 1 327 ? 13.209  -2.161  -19.743 1.00 96.53 327 A 1 
ATOM 2617 O O   . GLU A 1 327 ? 14.204  -2.870  -19.597 1.00 96.46 327 A 1 
ATOM 2618 C CB  . GLU A 1 327 ? 11.028  -3.118  -20.508 1.00 96.38 327 A 1 
ATOM 2619 C CG  . GLU A 1 327 ? 9.858   -3.996  -20.075 1.00 94.48 327 A 1 
ATOM 2620 C CD  . GLU A 1 327 ? 8.958   -4.455  -21.226 1.00 94.63 327 A 1 
ATOM 2621 O OE1 . GLU A 1 327 ? 8.292   -5.496  -21.016 1.00 88.20 327 A 1 
ATOM 2622 O OE2 . GLU A 1 327 ? 8.852   -3.843  -22.301 1.00 89.29 327 A 1 
ATOM 2623 N N   . ILE A 1 328 ? 13.274  -0.935  -20.251 1.00 95.38 328 A 1 
ATOM 2624 C CA  . ILE A 1 328 ? 14.545  -0.291  -20.611 1.00 95.18 328 A 1 
ATOM 2625 C C   . ILE A 1 328 ? 15.424  -0.119  -19.366 1.00 95.78 328 A 1 
ATOM 2626 O O   . ILE A 1 328 ? 16.618  -0.408  -19.430 1.00 95.72 328 A 1 
ATOM 2627 C CB  . ILE A 1 328 ? 14.294  1.050   -21.333 1.00 95.37 328 A 1 
ATOM 2628 C CG1 . ILE A 1 328 ? 13.665  0.800   -22.731 1.00 94.41 328 A 1 
ATOM 2629 C CG2 . ILE A 1 328 ? 15.592  1.868   -21.482 1.00 94.47 328 A 1 
ATOM 2630 C CD1 . ILE A 1 328 ? 13.055  2.057   -23.368 1.00 91.00 328 A 1 
ATOM 2631 N N   . LEU A 1 329 ? 14.855  0.326   -18.243 1.00 94.72 329 A 1 
ATOM 2632 C CA  . LEU A 1 329 ? 15.580  0.464   -16.985 1.00 94.80 329 A 1 
ATOM 2633 C C   . LEU A 1 329 ? 16.144  -0.880  -16.504 1.00 95.78 329 A 1 
ATOM 2634 O O   . LEU A 1 329 ? 17.342  -0.956  -16.215 1.00 96.22 329 A 1 
ATOM 2635 C CB  . LEU A 1 329 ? 14.666  1.108   -15.924 1.00 94.67 329 A 1 
ATOM 2636 C CG  . LEU A 1 329 ? 15.317  1.237   -14.540 1.00 93.56 329 A 1 
ATOM 2637 C CD1 . LEU A 1 329 ? 16.593  2.086   -14.570 1.00 91.76 329 A 1 
ATOM 2638 C CD2 . LEU A 1 329 ? 14.339  1.871   -13.562 1.00 91.67 329 A 1 
ATOM 2639 N N   . ALA A 1 330 ? 15.337  -1.931  -16.480 1.00 96.11 330 A 1 
ATOM 2640 C CA  . ALA A 1 330 ? 15.773  -3.273  -16.086 1.00 95.84 330 A 1 
ATOM 2641 C C   . ALA A 1 330 ? 16.922  -3.783  -16.973 1.00 96.32 330 A 1 
ATOM 2642 O O   . ALA A 1 330 ? 17.948  -4.220  -16.469 1.00 96.43 330 A 1 
ATOM 2643 C CB  . ALA A 1 330 ? 14.558  -4.208  -16.114 1.00 95.54 330 A 1 
ATOM 2644 N N   . ALA A 1 331 ? 16.800  -3.624  -18.289 1.00 96.39 331 A 1 
ATOM 2645 C CA  . ALA A 1 331 ? 17.857  -4.001  -19.232 1.00 96.36 331 A 1 
ATOM 2646 C C   . ALA A 1 331 ? 19.143  -3.167  -19.093 1.00 96.96 331 A 1 
ATOM 2647 O O   . ALA A 1 331 ? 20.215  -3.629  -19.470 1.00 96.50 331 A 1 
ATOM 2648 C CB  . ALA A 1 331 ? 17.284  -3.888  -20.651 1.00 96.67 331 A 1 
ATOM 2649 N N   . ARG A 1 332 ? 19.050  -1.924  -18.609 1.00 95.99 332 A 1 
ATOM 2650 C CA  . ARG A 1 332 ? 20.214  -1.095  -18.267 1.00 95.86 332 A 1 
ATOM 2651 C C   . ARG A 1 332 ? 20.867  -1.570  -16.979 1.00 96.53 332 A 1 
ATOM 2652 O O   . ARG A 1 332 ? 22.080  -1.721  -16.977 1.00 96.43 332 A 1 
ATOM 2653 C CB  . ARG A 1 332 ? 19.818  0.379   -18.158 1.00 96.15 332 A 1 
ATOM 2654 C CG  . ARG A 1 332 ? 19.564  1.049   -19.523 1.00 94.85 332 A 1 
ATOM 2655 C CD  . ARG A 1 332 ? 18.880  2.413   -19.343 1.00 93.49 332 A 1 
ATOM 2656 N NE  . ARG A 1 332 ? 19.695  3.343   -18.538 1.00 89.19 332 A 1 
ATOM 2657 C CZ  . ARG A 1 332 ? 19.258  4.404   -17.865 1.00 87.65 332 A 1 
ATOM 2658 N NH1 . ARG A 1 332 ? 18.016  4.778   -17.882 1.00 81.14 332 A 1 
ATOM 2659 N NH2 . ARG A 1 332 ? 20.082  5.106   -17.149 1.00 80.28 332 A 1 
ATOM 2660 N N   . MET A 1 333 ? 20.086  -1.850  -15.938 1.00 96.48 333 A 1 
ATOM 2661 C CA  . MET A 1 333 ? 20.594  -2.354  -14.654 1.00 95.77 333 A 1 
ATOM 2662 C C   . MET A 1 333 ? 21.307  -3.713  -14.797 1.00 96.12 333 A 1 
ATOM 2663 O O   . MET A 1 333 ? 22.318  -3.925  -14.144 1.00 95.96 333 A 1 
ATOM 2664 C CB  . MET A 1 333 ? 19.466  -2.475  -13.629 1.00 95.10 333 A 1 
ATOM 2665 C CG  . MET A 1 333 ? 18.948  -1.105  -13.186 1.00 93.34 333 A 1 
ATOM 2666 S SD  . MET A 1 333 ? 17.771  -1.109  -11.792 1.00 92.66 333 A 1 
ATOM 2667 C CE  . MET A 1 333 ? 16.407  -2.106  -12.437 1.00 86.36 333 A 1 
ATOM 2668 N N   . ASP A 1 334 ? 20.837  -4.576  -15.691 1.00 96.54 334 A 1 
ATOM 2669 C CA  . ASP A 1 334 ? 21.494  -5.855  -16.010 1.00 96.32 334 A 1 
ATOM 2670 C C   . ASP A 1 334 ? 22.928  -5.684  -16.567 1.00 96.35 334 A 1 
ATOM 2671 O O   . ASP A 1 334 ? 23.784  -6.554  -16.408 1.00 95.67 334 A 1 
ATOM 2672 C CB  . ASP A 1 334 ? 20.601  -6.582  -17.029 1.00 95.98 334 A 1 
ATOM 2673 C CG  . ASP A 1 334 ? 21.093  -7.992  -17.367 1.00 89.88 334 A 1 
ATOM 2674 O OD1 . ASP A 1 334 ? 21.104  -8.834  -16.443 1.00 83.66 334 A 1 
ATOM 2675 O OD2 . ASP A 1 334 ? 21.419  -8.209  -18.554 1.00 82.92 334 A 1 
ATOM 2676 N N   . LYS A 1 335 ? 23.208  -4.539  -17.195 1.00 96.52 335 A 1 
ATOM 2677 C CA  . LYS A 1 335 ? 24.498  -4.234  -17.826 1.00 96.44 335 A 1 
ATOM 2678 C C   . LYS A 1 335 ? 25.343  -3.220  -17.067 1.00 96.80 335 A 1 
ATOM 2679 O O   . LYS A 1 335 ? 26.510  -3.029  -17.409 1.00 95.80 335 A 1 
ATOM 2680 C CB  . LYS A 1 335 ? 24.238  -3.732  -19.255 1.00 96.43 335 A 1 
ATOM 2681 C CG  . LYS A 1 335 ? 23.554  -4.804  -20.112 1.00 94.07 335 A 1 
ATOM 2682 C CD  . LYS A 1 335 ? 23.242  -4.241  -21.495 1.00 88.63 335 A 1 
ATOM 2683 C CE  . LYS A 1 335 ? 22.458  -5.313  -22.252 1.00 84.95 335 A 1 
ATOM 2684 N NZ  . LYS A 1 335 ? 22.073  -4.832  -23.599 1.00 73.42 335 A 1 
ATOM 2685 N N   . ASP A 1 336 ? 24.773  -2.537  -16.098 1.00 96.26 336 A 1 
ATOM 2686 C CA  . ASP A 1 336 ? 25.400  -1.455  -15.342 1.00 95.93 336 A 1 
ATOM 2687 C C   . ASP A 1 336 ? 25.202  -1.689  -13.842 1.00 96.02 336 A 1 
ATOM 2688 O O   . ASP A 1 336 ? 24.185  -1.331  -13.250 1.00 95.35 336 A 1 
ATOM 2689 C CB  . ASP A 1 336 ? 24.837  -0.105  -15.819 1.00 95.34 336 A 1 
ATOM 2690 C CG  . ASP A 1 336 ? 25.479  1.102   -15.132 1.00 94.93 336 A 1 
ATOM 2691 O OD1 . ASP A 1 336 ? 26.211  0.920   -14.130 1.00 92.49 336 A 1 
ATOM 2692 O OD2 . ASP A 1 336 ? 25.225  2.231   -15.609 1.00 91.58 336 A 1 
ATOM 2693 N N   . LEU A 1 337 ? 26.231  -2.274  -13.234 1.00 95.77 337 A 1 
ATOM 2694 C CA  . LEU A 1 337 ? 26.243  -2.579  -11.807 1.00 94.81 337 A 1 
ATOM 2695 C C   . LEU A 1 337 ? 26.122  -1.318  -10.932 1.00 94.41 337 A 1 
ATOM 2696 O O   . LEU A 1 337 ? 25.555  -1.391  -9.845  1.00 94.04 337 A 1 
ATOM 2697 C CB  . LEU A 1 337 ? 27.520  -3.371  -11.485 1.00 94.32 337 A 1 
ATOM 2698 C CG  . LEU A 1 337 ? 27.629  -3.848  -10.027 1.00 88.88 337 A 1 
ATOM 2699 C CD1 . LEU A 1 337 ? 26.490  -4.800  -9.651  1.00 85.68 337 A 1 
ATOM 2700 C CD2 . LEU A 1 337 ? 28.955  -4.581  -9.822  1.00 86.22 337 A 1 
ATOM 2701 N N   . GLN A 1 338 ? 26.617  -0.162  -11.374 1.00 94.29 338 A 1 
ATOM 2702 C CA  . GLN A 1 338 ? 26.494  1.070   -10.607 1.00 93.24 338 A 1 
ATOM 2703 C C   . GLN A 1 338 ? 25.038  1.539   -10.564 1.00 93.39 338 A 1 
ATOM 2704 O O   . GLN A 1 338 ? 24.545  1.920   -9.503  1.00 92.93 338 A 1 
ATOM 2705 C CB  . GLN A 1 338 ? 27.379  2.188   -11.185 1.00 93.78 338 A 1 
ATOM 2706 C CG  . GLN A 1 338 ? 28.867  1.871   -11.080 1.00 86.35 338 A 1 
ATOM 2707 C CD  . GLN A 1 338 ? 29.751  3.033   -11.547 1.00 77.64 338 A 1 
ATOM 2708 O OE1 . GLN A 1 338 ? 29.321  4.035   -12.088 1.00 70.53 338 A 1 
ATOM 2709 N NE2 . GLN A 1 338 ? 31.048  2.948   -11.347 1.00 66.89 338 A 1 
ATOM 2710 N N   . LEU A 1 339 ? 24.345  1.454   -11.702 1.00 92.78 339 A 1 
ATOM 2711 C CA  . LEU A 1 339 ? 22.913  1.750   -11.770 1.00 92.95 339 A 1 
ATOM 2712 C C   . LEU A 1 339 ? 22.086  0.764   -10.937 1.00 93.38 339 A 1 
ATOM 2713 O O   . LEU A 1 339 ? 21.166  1.185   -10.243 1.00 93.31 339 A 1 
ATOM 2714 C CB  . LEU A 1 339 ? 22.491  1.736   -13.244 1.00 93.36 339 A 1 
ATOM 2715 C CG  . LEU A 1 339 ? 21.013  2.092   -13.473 1.00 92.26 339 A 1 
ATOM 2716 C CD1 . LEU A 1 339 ? 20.685  3.520   -13.033 1.00 90.96 339 A 1 
ATOM 2717 C CD2 . LEU A 1 339 ? 20.696  1.971   -14.963 1.00 91.34 339 A 1 
ATOM 2718 N N   . PHE A 1 340 ? 22.426  -0.528  -10.973 1.00 93.66 340 A 1 
ATOM 2719 C CA  . PHE A 1 340 ? 21.766  -1.529  -10.133 1.00 92.96 340 A 1 
ATOM 2720 C C   . PHE A 1 340 ? 21.994  -1.267  -8.641  1.00 92.37 340 A 1 
ATOM 2721 O O   . PHE A 1 340 ? 21.040  -1.256  -7.874  1.00 92.21 340 A 1 
ATOM 2722 C CB  . PHE A 1 340 ? 22.247  -2.930  -10.521 1.00 92.71 340 A 1 
ATOM 2723 C CG  . PHE A 1 340 ? 21.655  -3.996  -9.630  1.00 91.60 340 A 1 
ATOM 2724 C CD1 . PHE A 1 340 ? 22.397  -4.536  -8.554  1.00 89.37 340 A 1 
ATOM 2725 C CD2 . PHE A 1 340 ? 20.317  -4.415  -9.818  1.00 89.79 340 A 1 
ATOM 2726 C CE1 . PHE A 1 340 ? 21.817  -5.485  -7.687  1.00 87.96 340 A 1 
ATOM 2727 C CE2 . PHE A 1 340 ? 19.735  -5.352  -8.949  1.00 88.11 340 A 1 
ATOM 2728 C CZ  . PHE A 1 340 ? 20.493  -5.888  -7.889  1.00 87.80 340 A 1 
ATOM 2729 N N   . ASN A 1 341 ? 23.229  -0.986  -8.223  1.00 91.86 341 A 1 
ATOM 2730 C CA  . ASN A 1 341 ? 23.544  -0.678  -6.825  1.00 90.34 341 A 1 
ATOM 2731 C C   . ASN A 1 341 ? 22.799  0.573   -6.340  1.00 89.96 341 A 1 
ATOM 2732 O O   . ASN A 1 341 ? 22.348  0.619   -5.204  1.00 89.63 341 A 1 
ATOM 2733 C CB  . ASN A 1 341 ? 25.057  -0.499  -6.673  1.00 90.75 341 A 1 
ATOM 2734 C CG  . ASN A 1 341 ? 25.831  -1.799  -6.752  1.00 88.25 341 A 1 
ATOM 2735 O OD1 . ASN A 1 341 ? 25.300  -2.898  -6.728  1.00 83.29 341 A 1 
ATOM 2736 N ND2 . ASN A 1 341 ? 27.135  -1.721  -6.824  1.00 82.80 341 A 1 
ATOM 2737 N N   . LYS A 1 342 ? 22.625  1.559   -7.216  1.00 90.77 342 A 1 
ATOM 2738 C CA  . LYS A 1 342 ? 21.818  2.753   -6.933  1.00 90.00 342 A 1 
ATOM 2739 C C   . LYS A 1 342 ? 20.346  2.397   -6.689  1.00 90.83 342 A 1 
ATOM 2740 O O   . LYS A 1 342 ? 19.778  2.832   -5.694  1.00 89.93 342 A 1 
ATOM 2741 C CB  . LYS A 1 342 ? 21.987  3.721   -8.099  1.00 88.60 342 A 1 
ATOM 2742 C CG  . LYS A 1 342 ? 21.571  5.130   -7.708  1.00 79.96 342 A 1 
ATOM 2743 C CD  . LYS A 1 342 ? 21.696  6.054   -8.926  1.00 77.12 342 A 1 
ATOM 2744 C CE  . LYS A 1 342 ? 22.056  7.455   -8.467  1.00 69.47 342 A 1 
ATOM 2745 N NZ  . LYS A 1 342 ? 21.606  8.482   -9.422  1.00 62.50 342 A 1 
ATOM 2746 N N   . TYR A 1 343 ? 19.763  1.557   -7.554  1.00 89.93 343 A 1 
ATOM 2747 C CA  . TYR A 1 343 ? 18.420  1.024   -7.337  1.00 90.11 343 A 1 
ATOM 2748 C C   . TYR A 1 343 ? 18.335  0.214   -6.033  1.00 90.13 343 A 1 
ATOM 2749 O O   . TYR A 1 343 ? 17.390  0.383   -5.276  1.00 90.08 343 A 1 
ATOM 2750 C CB  . TYR A 1 343 ? 18.007  0.173   -8.542  1.00 91.05 343 A 1 
ATOM 2751 C CG  . TYR A 1 343 ? 16.785  -0.674  -8.294  1.00 90.82 343 A 1 
ATOM 2752 C CD1 . TYR A 1 343 ? 16.931  -2.025  -7.900  1.00 88.84 343 A 1 
ATOM 2753 C CD2 . TYR A 1 343 ? 15.498  -0.112  -8.382  1.00 89.71 343 A 1 
ATOM 2754 C CE1 . TYR A 1 343 ? 15.811  -2.801  -7.598  1.00 87.90 343 A 1 
ATOM 2755 C CE2 . TYR A 1 343 ? 14.369  -0.888  -8.080  1.00 88.24 343 A 1 
ATOM 2756 C CZ  . TYR A 1 343 ? 14.523  -2.234  -7.682  1.00 88.09 343 A 1 
ATOM 2757 O OH  . TYR A 1 343 ? 13.437  -2.985  -7.376  1.00 86.76 343 A 1 
ATOM 2758 N N   . HIS A 1 344 ? 19.325  -0.611  -5.744  1.00 90.01 344 A 1 
ATOM 2759 C CA  . HIS A 1 344 ? 19.354  -1.429  -4.537  1.00 88.21 344 A 1 
ATOM 2760 C C   . HIS A 1 344 ? 19.445  -0.584  -3.249  1.00 86.86 344 A 1 
ATOM 2761 O O   . HIS A 1 344 ? 18.820  -0.922  -2.245  1.00 86.43 344 A 1 
ATOM 2762 C CB  . HIS A 1 344 ? 20.521  -2.417  -4.637  1.00 87.61 344 A 1 
ATOM 2763 C CG  . HIS A 1 344 ? 20.552  -3.388  -3.490  1.00 83.27 344 A 1 
ATOM 2764 N ND1 . HIS A 1 344 ? 21.470  -3.410  -2.466  1.00 73.03 344 A 1 
ATOM 2765 C CD2 . HIS A 1 344 ? 19.643  -4.380  -3.246  1.00 72.35 344 A 1 
ATOM 2766 C CE1 . HIS A 1 344 ? 21.134  -4.402  -1.626  1.00 71.44 344 A 1 
ATOM 2767 N NE2 . HIS A 1 344 ? 20.021  -5.023  -2.058  1.00 73.59 344 A 1 
ATOM 2768 N N   . LEU A 1 345 ? 20.154  0.536   -3.282  1.00 87.52 345 A 1 
ATOM 2769 C CA  . LEU A 1 345 ? 20.159  1.510   -2.190  1.00 85.82 345 A 1 
ATOM 2770 C C   . LEU A 1 345 ? 18.755  2.092   -1.960  1.00 84.85 345 A 1 
ATOM 2771 O O   . LEU A 1 345 ? 18.246  2.064   -0.837  1.00 84.37 345 A 1 
ATOM 2772 C CB  . LEU A 1 345 ? 21.201  2.598   -2.512  1.00 85.45 345 A 1 
ATOM 2773 C CG  . LEU A 1 345 ? 21.373  3.644   -1.407  1.00 76.82 345 A 1 
ATOM 2774 C CD1 . LEU A 1 345 ? 21.971  3.036   -0.138  1.00 74.47 345 A 1 
ATOM 2775 C CD2 . LEU A 1 345 ? 22.292  4.762   -1.883  1.00 74.30 345 A 1 
ATOM 2776 N N   . HIS A 1 346 ? 18.085  2.537   -3.030  1.00 86.39 346 A 1 
ATOM 2777 C CA  . HIS A 1 346 ? 16.720  3.064   -2.951  1.00 85.49 346 A 1 
ATOM 2778 C C   . HIS A 1 346 ? 15.693  2.007   -2.541  1.00 85.08 346 A 1 
ATOM 2779 O O   . HIS A 1 346 ? 14.776  2.320   -1.781  1.00 84.67 346 A 1 
ATOM 2780 C CB  . HIS A 1 346 ? 16.317  3.690   -4.294  1.00 85.22 346 A 1 
ATOM 2781 C CG  . HIS A 1 346 ? 17.185  4.849   -4.701  1.00 85.48 346 A 1 
ATOM 2782 N ND1 . HIS A 1 346 ? 17.694  5.818   -3.863  1.00 78.70 346 A 1 
ATOM 2783 C CD2 . HIS A 1 346 ? 17.604  5.125   -5.964  1.00 79.13 346 A 1 
ATOM 2784 C CE1 . HIS A 1 346 ? 18.423  6.654   -4.621  1.00 81.01 346 A 1 
ATOM 2785 N NE2 . HIS A 1 346 ? 18.388  6.276   -5.902  1.00 82.40 346 A 1 
ATOM 2786 N N   . PHE A 1 347 ? 15.877  0.749   -2.941  1.00 84.70 347 A 1 
ATOM 2787 C CA  . PHE A 1 347 ? 15.043  -0.381  -2.520  1.00 82.18 347 A 1 
ATOM 2788 C C   . PHE A 1 347 ? 14.916  -0.471  -0.989  1.00 78.67 347 A 1 
ATOM 2789 O O   . PHE A 1 347 ? 13.889  -0.897  -0.464  1.00 79.24 347 A 1 
ATOM 2790 C CB  . PHE A 1 347 ? 15.649  -1.667  -3.102  1.00 83.61 347 A 1 
ATOM 2791 C CG  . PHE A 1 347 ? 14.975  -2.947  -2.672  1.00 83.07 347 A 1 
ATOM 2792 C CD1 . PHE A 1 347 ? 15.470  -3.682  -1.579  1.00 82.37 347 A 1 
ATOM 2793 C CD2 . PHE A 1 347 ? 13.846  -3.412  -3.370  1.00 84.26 347 A 1 
ATOM 2794 C CE1 . PHE A 1 347 ? 14.839  -4.874  -1.192  1.00 80.89 347 A 1 
ATOM 2795 C CE2 . PHE A 1 347 ? 13.224  -4.605  -2.978  1.00 82.22 347 A 1 
ATOM 2796 C CZ  . PHE A 1 347 ? 13.710  -5.342  -1.894  1.00 83.06 347 A 1 
ATOM 2797 N N   . ARG A 1 348 ? 15.942  -0.026  -0.251  1.00 86.43 348 A 1 
ATOM 2798 C CA  . ARG A 1 348 ? 15.979  0.069   1.217   1.00 83.11 348 A 1 
ATOM 2799 C C   . ARG A 1 348 ? 15.783  1.498   1.738   1.00 80.54 348 A 1 
ATOM 2800 O O   . ARG A 1 348 ? 16.168  1.779   2.874   1.00 76.21 348 A 1 
ATOM 2801 C CB  . ARG A 1 348 ? 17.270  -0.564  1.737   1.00 81.24 348 A 1 
ATOM 2802 C CG  . ARG A 1 348 ? 17.380  -2.075  1.462   1.00 77.81 348 A 1 
ATOM 2803 C CD  . ARG A 1 348 ? 16.313  -2.865  2.231   1.00 71.34 348 A 1 
ATOM 2804 N NE  . ARG A 1 348 ? 16.480  -4.311  2.045   1.00 66.64 348 A 1 
ATOM 2805 C CZ  . ARG A 1 348 ? 16.208  -5.249  2.928   1.00 58.55 348 A 1 
ATOM 2806 N NH1 . ARG A 1 348 ? 15.746  -4.962  4.106   1.00 54.10 348 A 1 
ATOM 2807 N NH2 . ARG A 1 348 ? 16.402  -6.510  2.643   1.00 51.39 348 A 1 
ATOM 2808 N N   . ALA A 1 349 ? 15.182  2.373   0.946   1.00 84.05 349 A 1 
ATOM 2809 C CA  . ALA A 1 349 ? 14.942  3.771   1.295   1.00 81.90 349 A 1 
ATOM 2810 C C   . ALA A 1 349 ? 16.212  4.495   1.782   1.00 81.09 349 A 1 
ATOM 2811 O O   . ALA A 1 349 ? 16.194  5.179   2.798   1.00 77.88 349 A 1 
ATOM 2812 C CB  . ALA A 1 349 ? 13.751  3.854   2.260   1.00 79.55 349 A 1 
ATOM 2813 N N   . ASP A 1 350 ? 17.330  4.287   1.079   1.00 80.72 350 A 1 
ATOM 2814 C CA  . ASP A 1 350 ? 18.640  4.887   1.370   1.00 79.78 350 A 1 
ATOM 2815 C C   . ASP A 1 350 ? 19.143  4.650   2.807   1.00 77.18 350 A 1 
ATOM 2816 O O   . ASP A 1 350 ? 19.872  5.458   3.379   1.00 74.68 350 A 1 
ATOM 2817 C CB  . ASP A 1 350 ? 18.650  6.368   0.962   1.00 78.59 350 A 1 
ATOM 2818 C CG  . ASP A 1 350 ? 18.245  6.603   -0.499  1.00 77.33 350 A 1 
ATOM 2819 O OD1 . ASP A 1 350 ? 18.482  5.703   -1.336  1.00 73.66 350 A 1 
ATOM 2820 O OD2 . ASP A 1 350 ? 17.689  7.683   -0.797  1.00 75.28 350 A 1 
ATOM 2821 N N   . THR A 1 351 ? 18.741  3.532   3.413   1.00 82.26 351 A 1 
ATOM 2822 C CA  . THR A 1 351 ? 19.096  3.239   4.803   1.00 79.54 351 A 1 
ATOM 2823 C C   . THR A 1 351 ? 20.608  3.059   4.961   1.00 76.85 351 A 1 
ATOM 2824 O O   . THR A 1 351 ? 21.197  2.189   4.310   1.00 74.61 351 A 1 
ATOM 2825 C CB  . THR A 1 351 ? 18.381  1.994   5.330   1.00 76.91 351 A 1 
ATOM 2826 O OG1 . THR A 1 351 ? 17.001  2.172   5.191   1.00 73.34 351 A 1 
ATOM 2827 C CG2 . THR A 1 351 ? 18.640  1.764   6.814   1.00 73.33 351 A 1 
ATOM 2828 N N   . PRO A 1 352 ? 21.273  3.812   5.862   1.00 76.32 352 A 1 
ATOM 2829 C CA  . PRO A 1 352 ? 22.703  3.682   6.091   1.00 75.19 352 A 1 
ATOM 2830 C C   . PRO A 1 352 ? 23.118  2.263   6.520   1.00 74.19 352 A 1 
ATOM 2831 O O   . PRO A 1 352 ? 22.477  1.658   7.373   1.00 69.89 352 A 1 
ATOM 2832 C CB  . PRO A 1 352 ? 23.049  4.709   7.174   1.00 72.31 352 A 1 
ATOM 2833 C CG  . PRO A 1 352 ? 21.946  5.748   7.042   1.00 73.06 352 A 1 
ATOM 2834 C CD  . PRO A 1 352 ? 20.728  4.914   6.641   1.00 77.92 352 A 1 
ATOM 2835 N N   . GLY A 1 353 ? 24.235  1.764   5.968   1.00 70.85 353 A 1 
ATOM 2836 C CA  . GLY A 1 353 ? 24.818  0.469   6.346   1.00 68.37 353 A 1 
ATOM 2837 C C   . GLY A 1 353 ? 24.257  -0.749  5.612   1.00 67.77 353 A 1 
ATOM 2838 O O   . GLY A 1 353 ? 24.752  -1.854  5.836   1.00 64.22 353 A 1 
ATOM 2839 N N   . PHE A 1 354 ? 23.304  -0.569  4.705   1.00 68.98 354 A 1 
ATOM 2840 C CA  . PHE A 1 354 ? 22.866  -1.589  3.753   1.00 65.10 354 A 1 
ATOM 2841 C C   . PHE A 1 354 ? 23.508  -1.305  2.381   1.00 61.11 354 A 1 
ATOM 2842 O O   . PHE A 1 354 ? 23.023  -0.465  1.635   1.00 56.78 354 A 1 
ATOM 2843 C CB  . PHE A 1 354 ? 21.334  -1.647  3.708   1.00 62.55 354 A 1 
ATOM 2844 C CG  . PHE A 1 354 ? 20.708  -2.182  4.986   1.00 59.71 354 A 1 
ATOM 2845 C CD1 . PHE A 1 354 ? 20.449  -3.554  5.124   1.00 56.03 354 A 1 
ATOM 2846 C CD2 . PHE A 1 354 ? 20.408  -1.312  6.049   1.00 56.42 354 A 1 
ATOM 2847 C CE1 . PHE A 1 354 ? 19.882  -4.054  6.312   1.00 50.58 354 A 1 
ATOM 2848 C CE2 . PHE A 1 354 ? 19.847  -1.815  7.239   1.00 51.24 354 A 1 
ATOM 2849 C CZ  . PHE A 1 354 ? 19.579  -3.177  7.372   1.00 49.72 354 A 1 
ATOM 2850 N N   . THR A 1 355 ? 24.628  -1.973  2.105   1.00 59.27 355 A 1 
ATOM 2851 C CA  . THR A 1 355 ? 25.348  -1.917  0.814   1.00 56.18 355 A 1 
ATOM 2852 C C   . THR A 1 355 ? 25.102  -3.169  0.003   1.00 51.69 355 A 1 
ATOM 2853 O O   . THR A 1 355 ? 25.179  -4.260  0.601   1.00 46.46 355 A 1 
ATOM 2854 C CB  . THR A 1 355 ? 26.854  -1.761  0.998   1.00 51.37 355 A 1 
ATOM 2855 O OG1 . THR A 1 355 ? 27.296  -2.799  1.829   1.00 47.07 355 A 1 
ATOM 2856 C CG2 . THR A 1 355 ? 27.229  -0.419  1.604   1.00 47.68 355 A 1 
ATOM 2857 O OXT . THR A 1 355 ? 24.894  -2.976  -1.233  1.00 47.45 355 A 1 
#
