# Supplementary material for: Theoretical Study of Sphingomyelinases from Entamoeba histolytica and Trichomonas vaginalis Sheds Light on the Evolution of Enzymes Needed for Survival and Colonization
Source: Pathogens. 2025 Jan 5;14(1):32. doi: 10.3390/pathogens14010032 (PMC11768322; doi:10.3390/pathogens14010032)
Supplement: Supplementary file 1 [file pathogens-14-00032-s001.zip › Supplementary structural Files/CIF files aSMase6/aSMase6 no loop/aSmase6no loop/fold_2024_08_29_20_07_model_3.cif]

# By using this file you agree to the legally binding terms of use found at alphafoldserver.com/output-terms
data_51398088ccdd8a
#
_entry.id 51398088ccdd8a
#
loop_
_atom_type.symbol
C 
N 
O 
S 
#
loop_
_audit_author.name
_audit_author.pdbx_ordinal
"Google DeepMind" 1 
"Isomorphic Labs" 2 
#
_audit_conform.dict_location https://raw.githubusercontent.com/ihmwg/ModelCIF/master/dist/mmcif_ma.dic
_audit_conform.dict_name     mmcif_ma.dic
_audit_conform.dict_version  1.4.5
#
loop_
_chem_comp.formula
_chem_comp.formula_weight
_chem_comp.id
_chem_comp.mon_nstd_flag
_chem_comp.name
_chem_comp.pdbx_smiles
_chem_comp.pdbx_synonyms
_chem_comp.type
"C3 H7 N O2"    89.093  ALA y ALANINE         C[C@H](N)C(O)=O                  ? "L-PEPTIDE LINKING" 
"C6 H15 N4 O2"  175.209 ARG y ARGININE        N[C@@H](CCCNC(N)=[NH2+])C(O)=O   ? "L-PEPTIDE LINKING" 
"C4 H8 N2 O3"   132.118 ASN y ASPARAGINE      N[C@@H](CC(N)=O)C(O)=O           ? "L-PEPTIDE LINKING" 
"C4 H7 N O4"    133.103 ASP y "ASPARTIC ACID" N[C@@H](CC(O)=O)C(O)=O           ? "L-PEPTIDE LINKING" 
"C3 H7 N O2 S"  121.158 CYS y CYSTEINE        N[C@@H](CS)C(O)=O                ? "L-PEPTIDE LINKING" 
"C5 H10 N2 O3"  146.144 GLN y GLUTAMINE       N[C@@H](CCC(N)=O)C(O)=O          ? "L-PEPTIDE LINKING" 
"C5 H9 N O4"    147.129 GLU y "GLUTAMIC ACID" N[C@@H](CCC(O)=O)C(O)=O          ? "L-PEPTIDE LINKING" 
"C2 H5 N O2"    75.067  GLY y GLYCINE         NCC(O)=O                         ? "PEPTIDE LINKING"   
"C6 H10 N3 O2"  156.162 HIS y HISTIDINE       N[C@@H](Cc1c[nH]c[nH+]1)C(O)=O   ? "L-PEPTIDE LINKING" 
"C6 H13 N O2"   131.173 ILE y ISOLEUCINE      CC[C@H](C)[C@H](N)C(O)=O         ? "L-PEPTIDE LINKING" 
"C6 H13 N O2"   131.173 LEU y LEUCINE         CC(C)C[C@H](N)C(O)=O             ? "L-PEPTIDE LINKING" 
"C6 H15 N2 O2"  147.195 LYS y LYSINE          N[C@@H](CCCC[NH3+])C(O)=O        ? "L-PEPTIDE LINKING" 
"C5 H11 N O2 S" 149.211 MET y METHIONINE      CSCC[C@H](N)C(O)=O               ? "L-PEPTIDE LINKING" 
"C9 H11 N O2"   165.189 PHE y PHENYLALANINE   N[C@@H](Cc1ccccc1)C(O)=O         ? "L-PEPTIDE LINKING" 
"C5 H9 N O2"    115.130 PRO y PROLINE         OC(=O)[C@@H]1CCCN1               ? "L-PEPTIDE LINKING" 
"C3 H7 N O3"    105.093 SER y SERINE          N[C@@H](CO)C(O)=O                ? "L-PEPTIDE LINKING" 
"C4 H9 N O3"    119.119 THR y THREONINE       C[C@@H](O)[C@H](N)C(O)=O         ? "L-PEPTIDE LINKING" 
"C11 H12 N2 O2" 204.225 TRP y TRYPTOPHAN      N[C@@H](Cc1c[nH]c2ccccc12)C(O)=O ? "L-PEPTIDE LINKING" 
"C9 H11 N O3"   181.189 TYR y TYROSINE        N[C@@H](Cc1ccc(O)cc1)C(O)=O      ? "L-PEPTIDE LINKING" 
"C5 H11 N O2"   117.146 VAL y VALINE          CC(C)[C@H](N)C(O)=O              ? "L-PEPTIDE LINKING" 
#
_citation.book_publisher          ?
_citation.country                 UK
_citation.id                      primary
_citation.journal_full            Nature
_citation.journal_id_ASTM         NATUAS
_citation.journal_id_CSD          0006
_citation.journal_id_ISSN         0028-0836
_citation.journal_volume          ?
_citation.page_first              ?
_citation.page_last               ?
_citation.pdbx_database_id_DOI    ?
_citation.pdbx_database_id_PubMed ?
_citation.title                   "Accurate structure prediction of biomolecular interactions with AlphaFold 3"
_citation.year                    2024
#
loop_
_citation_author.citation_id
_citation_author.name
_citation_author.ordinal
primary "Google DeepMind" 1 
primary "Isomorphic Labs" 2 
#
_entity.id               1
_entity.pdbx_description .
_entity.type             polymer
#
_entity_poly.entity_id      1
_entity_poly.pdbx_strand_id A
_entity_poly.type           polypeptide(L)
#
loop_
_entity_poly_seq.entity_id
_entity_poly_seq.hetero
_entity_poly_seq.mon_id
_entity_poly_seq.num
1 n PHE 1   
1 n GLU 2   
1 n MET 3   
1 n TRP 4   
1 n GLN 5   
1 n LEU 6   
1 n THR 7   
1 n ASP 8   
1 n ILE 9   
1 n HIS 10  
1 n LEU 11  
1 n ASP 12  
1 n PRO 13  
1 n MET 14  
1 n TYR 15  
1 n THR 16  
1 n VAL 17  
1 n GLY 18  
1 n SER 19  
1 n ASP 20  
1 n PRO 21  
1 n LEU 22  
1 n LYS 23  
1 n LEU 24  
1 n CYS 25  
1 n ARG 26  
1 n GLU 27  
1 n GLY 28  
1 n LYS 29  
1 n GLY 30  
1 n ASN 31  
1 n ALA 32  
1 n GLY 33  
1 n LYS 34  
1 n TYR 35  
1 n GLY 36  
1 n ASP 37  
1 n TYR 38  
1 n SER 39  
1 n CYS 40  
1 n ASP 41  
1 n ALA 42  
1 n ASN 43  
1 n MET 44  
1 n ALA 45  
1 n LEU 46  
1 n LEU 47  
1 n ASP 48  
1 n SER 49  
1 n LEU 50  
1 n VAL 51  
1 n LYS 52  
1 n PHE 53  
1 n ILE 54  
1 n LYS 55  
1 n ARG 56  
1 n ASN 57  
1 n THR 58  
1 n ASP 59  
1 n VAL 60  
1 n ASN 61  
1 n GLY 62  
1 n LYS 63  
1 n VAL 64  
1 n MET 65  
1 n VAL 66  
1 n TYR 67  
1 n ASN 68  
1 n GLY 69  
1 n ASP 70  
1 n ILE 71  
1 n VAL 72  
1 n SER 73  
1 n ARG 74  
1 n ALA 75  
1 n ILE 76  
1 n PRO 77  
1 n LYS 78  
1 n TYR 79  
1 n ASN 80  
1 n LEU 81  
1 n ASP 82  
1 n TYR 83  
1 n VAL 84  
1 n LYS 85  
1 n GLN 86  
1 n SER 87  
1 n ILE 88  
1 n VAL 89  
1 n ASN 90  
1 n ALA 91  
1 n THR 92  
1 n ALA 93  
1 n LEU 94  
1 n LEU 95  
1 n LYS 96  
1 n LYS 97  
1 n PHE 98  
1 n GLU 99  
1 n ASP 100 
1 n PHE 101 
1 n PHE 102 
1 n ILE 103 
1 n ILE 104 
1 n PRO 105 
1 n MET 106 
1 n LEU 107 
1 n GLY 108 
1 n ASN 109 
1 n HIS 110 
1 n ASP 111 
1 n VAL 112 
1 n TYR 113 
1 n PRO 114 
1 n ALA 115 
1 n ASN 116 
1 n GLN 117 
1 n MET 118 
1 n ALA 119 
1 n ILE 120 
1 n ASN 121 
1 n SER 122 
1 n GLN 123 
1 n TRP 124 
1 n ILE 125 
1 n PHE 126 
1 n GLN 127 
1 n PHE 128 
1 n ALA 129 
1 n ALA 130 
1 n GLU 131 
1 n GLN 132 
1 n PHE 133 
1 n ALA 134 
1 n PRO 135 
1 n PHE 136 
1 n LEU 137 
1 n SER 138 
1 n GLN 139 
1 n ASN 140 
1 n ALA 141 
1 n ILE 142 
1 n GLU 143 
1 n SER 144 
1 n PHE 145 
1 n LYS 146 
1 n HIS 147 
1 n GLY 148 
1 n GLY 149 
1 n TYR 150 
1 n TYR 151 
1 n THR 152 
1 n MET 153 
1 n PRO 154 
1 n PHE 155 
1 n PRO 156 
1 n ALA 157 
1 n HIS 158 
1 n LEU 159 
1 n GLY 160 
1 n ILE 161 
1 n LYS 162 
1 n VAL 163 
1 n PRO 164 
1 n LEU 165 
1 n ASN 166 
1 n ALA 167 
1 n VAL 168 
1 n VAL 169 
1 n LEU 170 
1 n ASN 171 
1 n THR 172 
1 n VAL 173 
1 n LEU 174 
1 n TYR 175 
1 n TYR 176 
1 n ASN 177 
1 n TYR 178 
1 n ASN 179 
1 n LYS 180 
1 n GLN 181 
1 n THR 182 
1 n MET 183 
1 n ASP 184 
1 n SER 185 
1 n THR 186 
1 n ASP 187 
1 n PRO 188 
1 n LEU 189 
1 n GLY 190 
1 n GLN 191 
1 n PHE 192 
1 n GLU 193 
1 n TRP 194 
1 n PHE 195 
1 n LYS 196 
1 n THR 197 
1 n VAL 198 
1 n MET 199 
1 n ASP 200 
1 n GLY 201 
1 n TYR 202 
1 n ARG 203 
1 n LYS 204 
1 n THR 205 
1 n GLY 206 
1 n GLN 207 
1 n ARG 208 
1 n ALA 209 
1 n ILE 210 
1 n VAL 211 
1 n SER 212 
1 n MET 213 
1 n HIS 214 
1 n ILE 215 
1 n CYS 216 
1 n PRO 217 
1 n GLY 218 
1 n VAL 219 
1 n ALA 220 
1 n GLU 221 
1 n ARG 222 
1 n PHE 223 
1 n ASN 224 
1 n TYR 225 
1 n SER 226 
1 n ASP 227 
1 n GLN 228 
1 n LEU 229 
1 n TYR 230 
1 n PRO 231 
1 n GLN 232 
1 n TYR 233 
1 n ASN 234 
1 n ASP 235 
1 n ARG 236 
1 n LEU 237 
1 n VAL 238 
1 n ASP 239 
1 n SER 240 
1 n LEU 241 
1 n ALA 242 
1 n GLU 243 
1 n TYR 244 
1 n ASN 245 
1 n ASP 246 
1 n VAL 247 
1 n ILE 248 
1 n LEU 249 
1 n GLY 250 
1 n VAL 251 
1 n LEU 252 
1 n CYS 253 
1 n GLY 254 
1 n HIS 255 
1 n LEU 256 
1 n HIS 257 
1 n THR 258 
1 n ASP 259 
1 n THR 260 
1 n PHE 261 
1 n ARG 262 
1 n ILE 263 
1 n LEU 264 
1 n SER 265 
1 n LYS 266 
1 n GLY 267 
1 n ASN 268 
1 n LYS 269 
1 n LYS 270 
1 n VAL 271 
1 n MET 272 
1 n ALA 273 
1 n PHE 274 
1 n ILE 275 
1 n GLY 276 
1 n PRO 277 
1 n SER 278 
1 n VAL 279 
1 n ASP 280 
1 n THR 281 
1 n TRP 282 
1 n LEU 283 
1 n GLY 284 
1 n THR 285 
1 n SER 286 
1 n PRO 287 
1 n SER 288 
1 n ILE 289 
1 n ARG 290 
1 n LYS 291 
1 n TYR 292 
1 n ASP 293 
1 n VAL 294 
1 n GLY 295 
1 n ASN 296 
1 n GLY 297 
1 n GLN 298 
1 n GLY 299 
1 n TYR 300 
1 n MET 301 
1 n LYS 302 
1 n GLU 303 
1 n PHE 304 
1 n LYS 305 
1 n ASN 306 
1 n TYR 307 
1 n PHE 308 
1 n ASN 309 
1 n TYR 310 
1 n GLY 311 
1 n SER 312 
1 n SER 313 
1 n SER 314 
1 n GLU 315 
1 n TYR 316 
1 n GLY 317 
1 n LEU 318 
1 n LYS 319 
1 n GLU 320 
1 n LEU 321 
1 n SER 322 
1 n PRO 323 
1 n LYS 324 
1 n GLU 325 
1 n PHE 326 
1 n GLU 327 
1 n ILE 328 
1 n LEU 329 
1 n ALA 330 
1 n ALA 331 
1 n ARG 332 
1 n MET 333 
1 n ASP 334 
1 n LYS 335 
1 n ASP 336 
1 n LEU 337 
1 n GLN 338 
1 n LEU 339 
1 n PHE 340 
1 n ASN 341 
1 n LYS 342 
1 n TYR 343 
1 n HIS 344 
1 n LEU 345 
1 n HIS 346 
1 n PHE 347 
1 n ARG 348 
1 n ALA 349 
1 n ASP 350 
1 n THR 351 
1 n PRO 352 
1 n GLY 353 
1 n PHE 354 
1 n THR 355 
#
_ma_data.content_type "model coordinates"
_ma_data.id           1
_ma_data.name         Model
#
_ma_model_list.data_id          1
_ma_model_list.model_group_id   1
_ma_model_list.model_group_name "AlphaFold-beta-20231127 (7a14c934-fe78-43c1-a552-7fb305b0ebd1 @ 2024-08-29 19:09:08)"
_ma_model_list.model_id         1
_ma_model_list.model_name       "Top ranked model"
_ma_model_list.model_type       "Ab initio model"
_ma_model_list.ordinal_id       1
#
loop_
_ma_protocol_step.method_type
_ma_protocol_step.ordinal_id
_ma_protocol_step.protocol_id
_ma_protocol_step.step_id
"coevolution MSA" 1 1 1 
"template search" 2 1 2 
modeling          3 1 3 
#
loop_
_ma_qa_metric.id
_ma_qa_metric.mode
_ma_qa_metric.name
_ma_qa_metric.software_group_id
_ma_qa_metric.type
1 global pLDDT 1 pLDDT 
2 local  pLDDT 1 pLDDT 
#
_ma_qa_metric_global.metric_id    1
_ma_qa_metric_global.metric_value 89.01
_ma_qa_metric_global.model_id     1
_ma_qa_metric_global.ordinal_id   1
#
_ma_software_group.group_id    1
_ma_software_group.ordinal_id  1
_ma_software_group.software_id 1
#
_ma_target_entity.data_id   1
_ma_target_entity.entity_id 1
_ma_target_entity.origin    .
#
_ma_target_entity_instance.asym_id   A
_ma_target_entity_instance.details   .
_ma_target_entity_instance.entity_id 1
#
loop_
_pdbx_data_usage.details
_pdbx_data_usage.id
_pdbx_data_usage.type
_pdbx_data_usage.url
;NON-COMMERCIAL USE ONLY, BY USING THIS FILE YOU AGREE TO THE TERMS OF USE FOUND
AT alphafoldserver.com/output-terms.
;
1 license    ? 
;THE INFORMATION IS NOT INTENDED FOR, HAS NOT BEEN VALIDATED FOR, AND IS NOT
APPROVED FOR CLINICAL USE. IT SHOULD NOT BE USED FOR CLINICAL PURPOSE OR RELIED
ON FOR MEDICAL OR OTHER PROFESSIONAL ADVICE. IT IS THEORETICAL MODELLING ONLY
AND CAUTION SHOULD BE EXERCISED IN ITS USE. IT IS PROVIDED "AS-IS" WITHOUT ANY
WARRANTY OF ANY KIND, WHETHER EXPRESSED OR IMPLIED. NO WARRANTY IS GIVEN THAT
USE OF THE INFORMATION SHALL NOT INFRINGE THE RIGHTS OF ANY THIRD PARTY.
;
2 disclaimer ? 
#
loop_
_pdbx_poly_seq_scheme.asym_id
_pdbx_poly_seq_scheme.auth_seq_num
_pdbx_poly_seq_scheme.entity_id
_pdbx_poly_seq_scheme.hetero
_pdbx_poly_seq_scheme.mon_id
_pdbx_poly_seq_scheme.pdb_ins_code
_pdbx_poly_seq_scheme.pdb_seq_num
_pdbx_poly_seq_scheme.pdb_strand_id
_pdbx_poly_seq_scheme.seq_id
A 1   1 n PHE . 1   A 1   
A 2   1 n GLU . 2   A 2   
A 3   1 n MET . 3   A 3   
A 4   1 n TRP . 4   A 4   
A 5   1 n GLN . 5   A 5   
A 6   1 n LEU . 6   A 6   
A 7   1 n THR . 7   A 7   
A 8   1 n ASP . 8   A 8   
A 9   1 n ILE . 9   A 9   
A 10  1 n HIS . 10  A 10  
A 11  1 n LEU . 11  A 11  
A 12  1 n ASP . 12  A 12  
A 13  1 n PRO . 13  A 13  
A 14  1 n MET . 14  A 14  
A 15  1 n TYR . 15  A 15  
A 16  1 n THR . 16  A 16  
A 17  1 n VAL . 17  A 17  
A 18  1 n GLY . 18  A 18  
A 19  1 n SER . 19  A 19  
A 20  1 n ASP . 20  A 20  
A 21  1 n PRO . 21  A 21  
A 22  1 n LEU . 22  A 22  
A 23  1 n LYS . 23  A 23  
A 24  1 n LEU . 24  A 24  
A 25  1 n CYS . 25  A 25  
A 26  1 n ARG . 26  A 26  
A 27  1 n GLU . 27  A 27  
A 28  1 n GLY . 28  A 28  
A 29  1 n LYS . 29  A 29  
A 30  1 n GLY . 30  A 30  
A 31  1 n ASN . 31  A 31  
A 32  1 n ALA . 32  A 32  
A 33  1 n GLY . 33  A 33  
A 34  1 n LYS . 34  A 34  
A 35  1 n TYR . 35  A 35  
A 36  1 n GLY . 36  A 36  
A 37  1 n ASP . 37  A 37  
A 38  1 n TYR . 38  A 38  
A 39  1 n SER . 39  A 39  
A 40  1 n CYS . 40  A 40  
A 41  1 n ASP . 41  A 41  
A 42  1 n ALA . 42  A 42  
A 43  1 n ASN . 43  A 43  
A 44  1 n MET . 44  A 44  
A 45  1 n ALA . 45  A 45  
A 46  1 n LEU . 46  A 46  
A 47  1 n LEU . 47  A 47  
A 48  1 n ASP . 48  A 48  
A 49  1 n SER . 49  A 49  
A 50  1 n LEU . 50  A 50  
A 51  1 n VAL . 51  A 51  
A 52  1 n LYS . 52  A 52  
A 53  1 n PHE . 53  A 53  
A 54  1 n ILE . 54  A 54  
A 55  1 n LYS . 55  A 55  
A 56  1 n ARG . 56  A 56  
A 57  1 n ASN . 57  A 57  
A 58  1 n THR . 58  A 58  
A 59  1 n ASP . 59  A 59  
A 60  1 n VAL . 60  A 60  
A 61  1 n ASN . 61  A 61  
A 62  1 n GLY . 62  A 62  
A 63  1 n LYS . 63  A 63  
A 64  1 n VAL . 64  A 64  
A 65  1 n MET . 65  A 65  
A 66  1 n VAL . 66  A 66  
A 67  1 n TYR . 67  A 67  
A 68  1 n ASN . 68  A 68  
A 69  1 n GLY . 69  A 69  
A 70  1 n ASP . 70  A 70  
A 71  1 n ILE . 71  A 71  
A 72  1 n VAL . 72  A 72  
A 73  1 n SER . 73  A 73  
A 74  1 n ARG . 74  A 74  
A 75  1 n ALA . 75  A 75  
A 76  1 n ILE . 76  A 76  
A 77  1 n PRO . 77  A 77  
A 78  1 n LYS . 78  A 78  
A 79  1 n TYR . 79  A 79  
A 80  1 n ASN . 80  A 80  
A 81  1 n LEU . 81  A 81  
A 82  1 n ASP . 82  A 82  
A 83  1 n TYR . 83  A 83  
A 84  1 n VAL . 84  A 84  
A 85  1 n LYS . 85  A 85  
A 86  1 n GLN . 86  A 86  
A 87  1 n SER . 87  A 87  
A 88  1 n ILE . 88  A 88  
A 89  1 n VAL . 89  A 89  
A 90  1 n ASN . 90  A 90  
A 91  1 n ALA . 91  A 91  
A 92  1 n THR . 92  A 92  
A 93  1 n ALA . 93  A 93  
A 94  1 n LEU . 94  A 94  
A 95  1 n LEU . 95  A 95  
A 96  1 n LYS . 96  A 96  
A 97  1 n LYS . 97  A 97  
A 98  1 n PHE . 98  A 98  
A 99  1 n GLU . 99  A 99  
A 100 1 n ASP . 100 A 100 
A 101 1 n PHE . 101 A 101 
A 102 1 n PHE . 102 A 102 
A 103 1 n ILE . 103 A 103 
A 104 1 n ILE . 104 A 104 
A 105 1 n PRO . 105 A 105 
A 106 1 n MET . 106 A 106 
A 107 1 n LEU . 107 A 107 
A 108 1 n GLY . 108 A 108 
A 109 1 n ASN . 109 A 109 
A 110 1 n HIS . 110 A 110 
A 111 1 n ASP . 111 A 111 
A 112 1 n VAL . 112 A 112 
A 113 1 n TYR . 113 A 113 
A 114 1 n PRO . 114 A 114 
A 115 1 n ALA . 115 A 115 
A 116 1 n ASN . 116 A 116 
A 117 1 n GLN . 117 A 117 
A 118 1 n MET . 118 A 118 
A 119 1 n ALA . 119 A 119 
A 120 1 n ILE . 120 A 120 
A 121 1 n ASN . 121 A 121 
A 122 1 n SER . 122 A 122 
A 123 1 n GLN . 123 A 123 
A 124 1 n TRP . 124 A 124 
A 125 1 n ILE . 125 A 125 
A 126 1 n PHE . 126 A 126 
A 127 1 n GLN . 127 A 127 
A 128 1 n PHE . 128 A 128 
A 129 1 n ALA . 129 A 129 
A 130 1 n ALA . 130 A 130 
A 131 1 n GLU . 131 A 131 
A 132 1 n GLN . 132 A 132 
A 133 1 n PHE . 133 A 133 
A 134 1 n ALA . 134 A 134 
A 135 1 n PRO . 135 A 135 
A 136 1 n PHE . 136 A 136 
A 137 1 n LEU . 137 A 137 
A 138 1 n SER . 138 A 138 
A 139 1 n GLN . 139 A 139 
A 140 1 n ASN . 140 A 140 
A 141 1 n ALA . 141 A 141 
A 142 1 n ILE . 142 A 142 
A 143 1 n GLU . 143 A 143 
A 144 1 n SER . 144 A 144 
A 145 1 n PHE . 145 A 145 
A 146 1 n LYS . 146 A 146 
A 147 1 n HIS . 147 A 147 
A 148 1 n GLY . 148 A 148 
A 149 1 n GLY . 149 A 149 
A 150 1 n TYR . 150 A 150 
A 151 1 n TYR . 151 A 151 
A 152 1 n THR . 152 A 152 
A 153 1 n MET . 153 A 153 
A 154 1 n PRO . 154 A 154 
A 155 1 n PHE . 155 A 155 
A 156 1 n PRO . 156 A 156 
A 157 1 n ALA . 157 A 157 
A 158 1 n HIS . 158 A 158 
A 159 1 n LEU . 159 A 159 
A 160 1 n GLY . 160 A 160 
A 161 1 n ILE . 161 A 161 
A 162 1 n LYS . 162 A 162 
A 163 1 n VAL . 163 A 163 
A 164 1 n PRO . 164 A 164 
A 165 1 n LEU . 165 A 165 
A 166 1 n ASN . 166 A 166 
A 167 1 n ALA . 167 A 167 
A 168 1 n VAL . 168 A 168 
A 169 1 n VAL . 169 A 169 
A 170 1 n LEU . 170 A 170 
A 171 1 n ASN . 171 A 171 
A 172 1 n THR . 172 A 172 
A 173 1 n VAL . 173 A 173 
A 174 1 n LEU . 174 A 174 
A 175 1 n TYR . 175 A 175 
A 176 1 n TYR . 176 A 176 
A 177 1 n ASN . 177 A 177 
A 178 1 n TYR . 178 A 178 
A 179 1 n ASN . 179 A 179 
A 180 1 n LYS . 180 A 180 
A 181 1 n GLN . 181 A 181 
A 182 1 n THR . 182 A 182 
A 183 1 n MET . 183 A 183 
A 184 1 n ASP . 184 A 184 
A 185 1 n SER . 185 A 185 
A 186 1 n THR . 186 A 186 
A 187 1 n ASP . 187 A 187 
A 188 1 n PRO . 188 A 188 
A 189 1 n LEU . 189 A 189 
A 190 1 n GLY . 190 A 190 
A 191 1 n GLN . 191 A 191 
A 192 1 n PHE . 192 A 192 
A 193 1 n GLU . 193 A 193 
A 194 1 n TRP . 194 A 194 
A 195 1 n PHE . 195 A 195 
A 196 1 n LYS . 196 A 196 
A 197 1 n THR . 197 A 197 
A 198 1 n VAL . 198 A 198 
A 199 1 n MET . 199 A 199 
A 200 1 n ASP . 200 A 200 
A 201 1 n GLY . 201 A 201 
A 202 1 n TYR . 202 A 202 
A 203 1 n ARG . 203 A 203 
A 204 1 n LYS . 204 A 204 
A 205 1 n THR . 205 A 205 
A 206 1 n GLY . 206 A 206 
A 207 1 n GLN . 207 A 207 
A 208 1 n ARG . 208 A 208 
A 209 1 n ALA . 209 A 209 
A 210 1 n ILE . 210 A 210 
A 211 1 n VAL . 211 A 211 
A 212 1 n SER . 212 A 212 
A 213 1 n MET . 213 A 213 
A 214 1 n HIS . 214 A 214 
A 215 1 n ILE . 215 A 215 
A 216 1 n CYS . 216 A 216 
A 217 1 n PRO . 217 A 217 
A 218 1 n GLY . 218 A 218 
A 219 1 n VAL . 219 A 219 
A 220 1 n ALA . 220 A 220 
A 221 1 n GLU . 221 A 221 
A 222 1 n ARG . 222 A 222 
A 223 1 n PHE . 223 A 223 
A 224 1 n ASN . 224 A 224 
A 225 1 n TYR . 225 A 225 
A 226 1 n SER . 226 A 226 
A 227 1 n ASP . 227 A 227 
A 228 1 n GLN . 228 A 228 
A 229 1 n LEU . 229 A 229 
A 230 1 n TYR . 230 A 230 
A 231 1 n PRO . 231 A 231 
A 232 1 n GLN . 232 A 232 
A 233 1 n TYR . 233 A 233 
A 234 1 n ASN . 234 A 234 
A 235 1 n ASP . 235 A 235 
A 236 1 n ARG . 236 A 236 
A 237 1 n LEU . 237 A 237 
A 238 1 n VAL . 238 A 238 
A 239 1 n ASP . 239 A 239 
A 240 1 n SER . 240 A 240 
A 241 1 n LEU . 241 A 241 
A 242 1 n ALA . 242 A 242 
A 243 1 n GLU . 243 A 243 
A 244 1 n TYR . 244 A 244 
A 245 1 n ASN . 245 A 245 
A 246 1 n ASP . 246 A 246 
A 247 1 n VAL . 247 A 247 
A 248 1 n ILE . 248 A 248 
A 249 1 n LEU . 249 A 249 
A 250 1 n GLY . 250 A 250 
A 251 1 n VAL . 251 A 251 
A 252 1 n LEU . 252 A 252 
A 253 1 n CYS . 253 A 253 
A 254 1 n GLY . 254 A 254 
A 255 1 n HIS . 255 A 255 
A 256 1 n LEU . 256 A 256 
A 257 1 n HIS . 257 A 257 
A 258 1 n THR . 258 A 258 
A 259 1 n ASP . 259 A 259 
A 260 1 n THR . 260 A 260 
A 261 1 n PHE . 261 A 261 
A 262 1 n ARG . 262 A 262 
A 263 1 n ILE . 263 A 263 
A 264 1 n LEU . 264 A 264 
A 265 1 n SER . 265 A 265 
A 266 1 n LYS . 266 A 266 
A 267 1 n GLY . 267 A 267 
A 268 1 n ASN . 268 A 268 
A 269 1 n LYS . 269 A 269 
A 270 1 n LYS . 270 A 270 
A 271 1 n VAL . 271 A 271 
A 272 1 n MET . 272 A 272 
A 273 1 n ALA . 273 A 273 
A 274 1 n PHE . 274 A 274 
A 275 1 n ILE . 275 A 275 
A 276 1 n GLY . 276 A 276 
A 277 1 n PRO . 277 A 277 
A 278 1 n SER . 278 A 278 
A 279 1 n VAL . 279 A 279 
A 280 1 n ASP . 280 A 280 
A 281 1 n THR . 281 A 281 
A 282 1 n TRP . 282 A 282 
A 283 1 n LEU . 283 A 283 
A 284 1 n GLY . 284 A 284 
A 285 1 n THR . 285 A 285 
A 286 1 n SER . 286 A 286 
A 287 1 n PRO . 287 A 287 
A 288 1 n SER . 288 A 288 
A 289 1 n ILE . 289 A 289 
A 290 1 n ARG . 290 A 290 
A 291 1 n LYS . 291 A 291 
A 292 1 n TYR . 292 A 292 
A 293 1 n ASP . 293 A 293 
A 294 1 n VAL . 294 A 294 
A 295 1 n GLY . 295 A 295 
A 296 1 n ASN . 296 A 296 
A 297 1 n GLY . 297 A 297 
A 298 1 n GLN . 298 A 298 
A 299 1 n GLY . 299 A 299 
A 300 1 n TYR . 300 A 300 
A 301 1 n MET . 301 A 301 
A 302 1 n LYS . 302 A 302 
A 303 1 n GLU . 303 A 303 
A 304 1 n PHE . 304 A 304 
A 305 1 n LYS . 305 A 305 
A 306 1 n ASN . 306 A 306 
A 307 1 n TYR . 307 A 307 
A 308 1 n PHE . 308 A 308 
A 309 1 n ASN . 309 A 309 
A 310 1 n TYR . 310 A 310 
A 311 1 n GLY . 311 A 311 
A 312 1 n SER . 312 A 312 
A 313 1 n SER . 313 A 313 
A 314 1 n SER . 314 A 314 
A 315 1 n GLU . 315 A 315 
A 316 1 n TYR . 316 A 316 
A 317 1 n GLY . 317 A 317 
A 318 1 n LEU . 318 A 318 
A 319 1 n LYS . 319 A 319 
A 320 1 n GLU . 320 A 320 
A 321 1 n LEU . 321 A 321 
A 322 1 n SER . 322 A 322 
A 323 1 n PRO . 323 A 323 
A 324 1 n LYS . 324 A 324 
A 325 1 n GLU . 325 A 325 
A 326 1 n PHE . 326 A 326 
A 327 1 n GLU . 327 A 327 
A 328 1 n ILE . 328 A 328 
A 329 1 n LEU . 329 A 329 
A 330 1 n ALA . 330 A 330 
A 331 1 n ALA . 331 A 331 
A 332 1 n ARG . 332 A 332 
A 333 1 n MET . 333 A 333 
A 334 1 n ASP . 334 A 334 
A 335 1 n LYS . 335 A 335 
A 336 1 n ASP . 336 A 336 
A 337 1 n LEU . 337 A 337 
A 338 1 n GLN . 338 A 338 
A 339 1 n LEU . 339 A 339 
A 340 1 n PHE . 340 A 340 
A 341 1 n ASN . 341 A 341 
A 342 1 n LYS . 342 A 342 
A 343 1 n TYR . 343 A 343 
A 344 1 n HIS . 344 A 344 
A 345 1 n LEU . 345 A 345 
A 346 1 n HIS . 346 A 346 
A 347 1 n PHE . 347 A 347 
A 348 1 n ARG . 348 A 348 
A 349 1 n ALA . 349 A 349 
A 350 1 n ASP . 350 A 350 
A 351 1 n THR . 351 A 351 
A 352 1 n PRO . 352 A 352 
A 353 1 n GLY . 353 A 353 
A 354 1 n PHE . 354 A 354 
A 355 1 n THR . 355 A 355 
#
_software.classification other
_software.date           ?
_software.description    "Structure prediction"
_software.name           AlphaFold
_software.pdbx_ordinal   1
_software.type           package
_software.version        "AlphaFold-beta-20231127 (7a14c934-fe78-43c1-a552-7fb305b0ebd1 @ 2024-08-29 19:09:08)"
#
_struct_asym.entity_id 1
_struct_asym.id        A
#
loop_
_atom_site.group_PDB
_atom_site.id
_atom_site.type_symbol
_atom_site.label_atom_id
_atom_site.label_alt_id
_atom_site.label_comp_id
_atom_site.label_asym_id
_atom_site.label_entity_id
_atom_site.label_seq_id
_atom_site.pdbx_PDB_ins_code
_atom_site.Cartn_x
_atom_site.Cartn_y
_atom_site.Cartn_z
_atom_site.occupancy
_atom_site.B_iso_or_equiv
_atom_site.auth_seq_id
_atom_site.auth_asym_id
_atom_site.pdbx_PDB_model_num
ATOM 1    N N   . PHE A 1 1   ? -13.090 -16.511 2.039   1.00 88.52 1   A 1 
ATOM 2    C CA  . PHE A 1 1   ? -12.399 -16.309 0.747   1.00 90.78 1   A 1 
ATOM 3    C C   . PHE A 1 1   ? -10.965 -15.864 0.996   1.00 91.56 1   A 1 
ATOM 4    O O   . PHE A 1 1   ? -10.651 -15.450 2.106   1.00 89.78 1   A 1 
ATOM 5    C CB  . PHE A 1 1   ? -13.152 -15.309 -0.128  1.00 89.54 1   A 1 
ATOM 6    C CG  . PHE A 1 1   ? -13.133 -13.878 0.380   1.00 91.15 1   A 1 
ATOM 7    C CD1 . PHE A 1 1   ? -14.083 -13.439 1.320   1.00 88.88 1   A 1 
ATOM 8    C CD2 . PHE A 1 1   ? -12.165 -12.978 -0.093  1.00 89.83 1   A 1 
ATOM 9    C CE1 . PHE A 1 1   ? -14.075 -12.119 1.777   1.00 87.32 1   A 1 
ATOM 10   C CE2 . PHE A 1 1   ? -12.156 -11.648 0.361   1.00 87.96 1   A 1 
ATOM 11   C CZ  . PHE A 1 1   ? -13.110 -11.214 1.297   1.00 88.87 1   A 1 
ATOM 12   N N   . GLU A 1 2   ? -10.095 -15.974 -0.020  1.00 89.48 2   A 1 
ATOM 13   C CA  . GLU A 1 2   ? -8.722  -15.493 0.047   1.00 89.95 2   A 1 
ATOM 14   C C   . GLU A 1 2   ? -8.565  -14.185 -0.739  1.00 90.97 2   A 1 
ATOM 15   O O   . GLU A 1 2   ? -9.306  -13.929 -1.693  1.00 90.74 2   A 1 
ATOM 16   C CB  . GLU A 1 2   ? -7.766  -16.566 -0.466  1.00 87.62 2   A 1 
ATOM 17   C CG  . GLU A 1 2   ? -7.780  -17.870 0.360   1.00 83.38 2   A 1 
ATOM 18   C CD  . GLU A 1 2   ? -6.782  -18.860 -0.266  1.00 81.33 2   A 1 
ATOM 19   O OE1 . GLU A 1 2   ? -5.726  -19.115 0.350   1.00 72.34 2   A 1 
ATOM 20   O OE2 . GLU A 1 2   ? -6.943  -19.202 -1.452  1.00 72.40 2   A 1 
ATOM 21   N N   . MET A 1 3   ? -7.601  -13.345 -0.353  1.00 92.71 3   A 1 
ATOM 22   C CA  . MET A 1 3   ? -7.377  -12.036 -0.945  1.00 93.59 3   A 1 
ATOM 23   C C   . MET A 1 3   ? -5.893  -11.731 -1.053  1.00 93.76 3   A 1 
ATOM 24   O O   . MET A 1 3   ? -5.156  -11.802 -0.072  1.00 93.30 3   A 1 
ATOM 25   C CB  . MET A 1 3   ? -8.109  -10.992 -0.093  1.00 93.08 3   A 1 
ATOM 26   C CG  . MET A 1 3   ? -7.928  -9.566  -0.598  1.00 92.28 3   A 1 
ATOM 27   S SD  . MET A 1 3   ? -8.873  -8.355  0.364   1.00 91.24 3   A 1 
ATOM 28   C CE  . MET A 1 3   ? -7.970  -8.448  1.935   1.00 84.72 3   A 1 
ATOM 29   N N   . TRP A 1 4   ? -5.449  -11.341 -2.242  1.00 94.80 4   A 1 
ATOM 30   C CA  . TRP A 1 4   ? -4.087  -10.880 -2.495  1.00 95.07 4   A 1 
ATOM 31   C C   . TRP A 1 4   ? -3.911  -9.418  -2.093  1.00 95.73 4   A 1 
ATOM 32   O O   . TRP A 1 4   ? -4.785  -8.593  -2.349  1.00 95.33 4   A 1 
ATOM 33   C CB  . TRP A 1 4   ? -3.756  -11.089 -3.972  1.00 94.60 4   A 1 
ATOM 34   C CG  . TRP A 1 4   ? -3.687  -12.530 -4.370  1.00 94.08 4   A 1 
ATOM 35   C CD1 . TRP A 1 4   ? -4.679  -13.234 -4.951  1.00 92.76 4   A 1 
ATOM 36   C CD2 . TRP A 1 4   ? -2.577  -13.456 -4.193  1.00 93.50 4   A 1 
ATOM 37   N NE1 . TRP A 1 4   ? -4.265  -14.538 -5.151  1.00 92.10 4   A 1 
ATOM 38   C CE2 . TRP A 1 4   ? -2.972  -14.724 -4.701  1.00 92.84 4   A 1 
ATOM 39   C CE3 . TRP A 1 4   ? -1.277  -13.348 -3.651  1.00 92.77 4   A 1 
ATOM 40   C CZ2 . TRP A 1 4   ? -2.107  -15.834 -4.682  1.00 92.09 4   A 1 
ATOM 41   C CZ3 . TRP A 1 4   ? -0.407  -14.462 -3.625  1.00 92.27 4   A 1 
ATOM 42   C CH2 . TRP A 1 4   ? -0.830  -15.701 -4.145  1.00 91.47 4   A 1 
ATOM 43   N N   . GLN A 1 5   ? -2.749  -9.080  -1.546  1.00 94.80 5   A 1 
ATOM 44   C CA  . GLN A 1 5   ? -2.270  -7.714  -1.384  1.00 95.00 5   A 1 
ATOM 45   C C   . GLN A 1 5   ? -1.033  -7.507  -2.259  1.00 94.79 5   A 1 
ATOM 46   O O   . GLN A 1 5   ? -0.050  -8.244  -2.147  1.00 94.18 5   A 1 
ATOM 47   C CB  . GLN A 1 5   ? -1.981  -7.428  0.089   1.00 95.16 5   A 1 
ATOM 48   C CG  . GLN A 1 5   ? -1.581  -5.965  0.320   1.00 94.56 5   A 1 
ATOM 49   C CD  . GLN A 1 5   ? -1.236  -5.668  1.769   1.00 94.41 5   A 1 
ATOM 50   O OE1 . GLN A 1 5   ? -0.996  -6.551  2.585   1.00 91.63 5   A 1 
ATOM 51   N NE2 . GLN A 1 5   ? -1.176  -4.418  2.150   1.00 90.85 5   A 1 
ATOM 52   N N   . LEU A 1 6   ? -1.105  -6.484  -3.106  1.00 95.69 6   A 1 
ATOM 53   C CA  . LEU A 1 6   ? -0.047  -6.032  -3.984  1.00 95.40 6   A 1 
ATOM 54   C C   . LEU A 1 6   ? 0.217   -4.547  -3.676  1.00 95.95 6   A 1 
ATOM 55   O O   . LEU A 1 6   ? -0.709  -3.751  -3.719  1.00 94.58 6   A 1 
ATOM 56   C CB  . LEU A 1 6   ? -0.532  -6.240  -5.431  1.00 93.36 6   A 1 
ATOM 57   C CG  . LEU A 1 6   ? 0.545   -5.994  -6.495  1.00 84.86 6   A 1 
ATOM 58   C CD1 . LEU A 1 6   ? 1.604   -7.094  -6.436  1.00 80.67 6   A 1 
ATOM 59   C CD2 . LEU A 1 6   ? -0.081  -6.035  -7.885  1.00 80.30 6   A 1 
ATOM 60   N N   . THR A 1 7   ? 1.469   -4.190  -3.371  1.00 95.41 7   A 1 
ATOM 61   C CA  . THR A 1 7   ? 1.809   -2.807  -2.995  1.00 95.61 7   A 1 
ATOM 62   C C   . THR A 1 7   ? 3.207   -2.439  -3.463  1.00 95.40 7   A 1 
ATOM 63   O O   . THR A 1 7   ? 4.025   -3.331  -3.689  1.00 95.03 7   A 1 
ATOM 64   C CB  . THR A 1 7   ? 1.622   -2.595  -1.490  1.00 95.65 7   A 1 
ATOM 65   O OG1 . THR A 1 7   ? 1.664   -1.230  -1.177  1.00 93.44 7   A 1 
ATOM 66   C CG2 . THR A 1 7   ? 2.631   -3.334  -0.613  1.00 93.72 7   A 1 
ATOM 67   N N   . ASP A 1 8   ? 3.474   -1.122  -3.622  1.00 96.68 8   A 1 
ATOM 68   C CA  . ASP A 1 8   ? 4.802   -0.568  -3.852  1.00 96.47 8   A 1 
ATOM 69   C C   . ASP A 1 8   ? 5.545   -1.279  -4.994  1.00 96.26 8   A 1 
ATOM 70   O O   . ASP A 1 8   ? 6.562   -1.933  -4.804  1.00 95.09 8   A 1 
ATOM 71   C CB  . ASP A 1 8   ? 5.582   -0.541  -2.537  1.00 96.24 8   A 1 
ATOM 72   C CG  . ASP A 1 8   ? 4.832   0.189   -1.420  1.00 95.58 8   A 1 
ATOM 73   O OD1 . ASP A 1 8   ? 4.937   1.418   -1.339  1.00 93.50 8   A 1 
ATOM 74   O OD2 . ASP A 1 8   ? 4.147   -0.498  -0.623  1.00 93.70 8   A 1 
ATOM 75   N N   . ILE A 1 9   ? 4.963   -1.220  -6.193  1.00 95.63 9   A 1 
ATOM 76   C CA  . ILE A 1 9   ? 5.521   -1.894  -7.373  1.00 95.36 9   A 1 
ATOM 77   C C   . ILE A 1 9   ? 6.717   -1.125  -7.912  1.00 95.03 9   A 1 
ATOM 78   O O   . ILE A 1 9   ? 7.694   -1.747  -8.307  1.00 93.99 9   A 1 
ATOM 79   C CB  . ILE A 1 9   ? 4.448   -2.076  -8.462  1.00 94.87 9   A 1 
ATOM 80   C CG1 . ILE A 1 9   ? 3.311   -3.001  -7.964  1.00 93.28 9   A 1 
ATOM 81   C CG2 . ILE A 1 9   ? 5.064   -2.641  -9.757  1.00 93.52 9   A 1 
ATOM 82   C CD1 . ILE A 1 9   ? 2.141   -3.111  -8.944  1.00 89.93 9   A 1 
ATOM 83   N N   . HIS A 1 10  ? 6.624   0.203   -7.985  1.00 95.00 10  A 1 
ATOM 84   C CA  . HIS A 1 10  ? 7.639   1.099   -8.547  1.00 94.81 10  A 1 
ATOM 85   C C   . HIS A 1 10  ? 8.208   0.594   -9.882  1.00 94.34 10  A 1 
ATOM 86   O O   . HIS A 1 10  ? 9.407   0.386   -10.035 1.00 93.09 10  A 1 
ATOM 87   C CB  . HIS A 1 10  ? 8.704   1.388   -7.491  1.00 94.99 10  A 1 
ATOM 88   C CG  . HIS A 1 10  ? 8.187   2.182   -6.317  1.00 94.92 10  A 1 
ATOM 89   N ND1 . HIS A 1 10  ? 7.946   3.538   -6.324  1.00 92.43 10  A 1 
ATOM 90   C CD2 . HIS A 1 10  ? 7.929   1.705   -5.075  1.00 92.88 10  A 1 
ATOM 91   C CE1 . HIS A 1 10  ? 7.547   3.871   -5.079  1.00 92.73 10  A 1 
ATOM 92   N NE2 . HIS A 1 10  ? 7.527   2.789   -4.295  1.00 92.97 10  A 1 
ATOM 93   N N   . LEU A 1 11  ? 7.338   0.355   -10.863 1.00 93.75 11  A 1 
ATOM 94   C CA  . LEU A 1 11  ? 7.738   -0.202  -12.153 1.00 93.54 11  A 1 
ATOM 95   C C   . LEU A 1 11  ? 8.653   0.759   -12.916 1.00 93.18 11  A 1 
ATOM 96   O O   . LEU A 1 11  ? 8.208   1.830   -13.345 1.00 92.15 11  A 1 
ATOM 97   C CB  . LEU A 1 11  ? 6.493   -0.557  -12.965 1.00 92.79 11  A 1 
ATOM 98   C CG  . LEU A 1 11  ? 6.795   -1.024  -14.408 1.00 91.65 11  A 1 
ATOM 99   C CD1 . LEU A 1 11  ? 7.628   -2.303  -14.449 1.00 89.40 11  A 1 
ATOM 100  C CD2 . LEU A 1 11  ? 5.487   -1.265  -15.156 1.00 89.09 11  A 1 
ATOM 101  N N   . ASP A 1 12  ? 9.875   0.329   -13.192 1.00 93.04 12  A 1 
ATOM 102  C CA  . ASP A 1 12  ? 10.776  1.011   -14.103 1.00 92.57 12  A 1 
ATOM 103  C C   . ASP A 1 12  ? 10.683  0.440   -15.523 1.00 92.32 12  A 1 
ATOM 104  O O   . ASP A 1 12  ? 11.231  -0.639  -15.803 1.00 91.68 12  A 1 
ATOM 105  C CB  . ASP A 1 12  ? 12.220  0.990   -13.579 1.00 92.03 12  A 1 
ATOM 106  C CG  . ASP A 1 12  ? 13.116  1.889   -14.434 1.00 91.29 12  A 1 
ATOM 107  O OD1 . ASP A 1 12  ? 12.614  2.524   -15.395 1.00 89.59 12  A 1 
ATOM 108  O OD2 . ASP A 1 12  ? 14.307  2.029   -14.128 1.00 88.71 12  A 1 
ATOM 109  N N   . PRO A 1 13  ? 10.036  1.132   -16.472 1.00 91.05 13  A 1 
ATOM 110  C CA  . PRO A 1 13  ? 9.957   0.688   -17.857 1.00 89.90 13  A 1 
ATOM 111  C C   . PRO A 1 13  ? 11.294  0.793   -18.607 1.00 90.60 13  A 1 
ATOM 112  O O   . PRO A 1 13  ? 11.407  0.267   -19.707 1.00 89.57 13  A 1 
ATOM 113  C CB  . PRO A 1 13  ? 8.881   1.578   -18.481 1.00 88.01 13  A 1 
ATOM 114  C CG  . PRO A 1 13  ? 9.023   2.885   -17.713 1.00 85.81 13  A 1 
ATOM 115  C CD  . PRO A 1 13  ? 9.372   2.420   -16.302 1.00 88.56 13  A 1 
ATOM 116  N N   . MET A 1 14  ? 12.293  1.477   -18.052 1.00 90.35 14  A 1 
ATOM 117  C CA  . MET A 1 14  ? 13.613  1.675   -18.657 1.00 90.94 14  A 1 
ATOM 118  C C   . MET A 1 14  ? 14.665  0.682   -18.141 1.00 92.95 14  A 1 
ATOM 119  O O   . MET A 1 14  ? 15.806  0.729   -18.607 1.00 92.79 14  A 1 
ATOM 120  C CB  . MET A 1 14  ? 14.082  3.118   -18.434 1.00 89.23 14  A 1 
ATOM 121  C CG  . MET A 1 14  ? 13.146  4.161   -19.055 1.00 85.60 14  A 1 
ATOM 122  S SD  . MET A 1 14  ? 13.643  5.890   -18.805 1.00 78.82 14  A 1 
ATOM 123  C CE  . MET A 1 14  ? 15.263  5.910   -19.634 1.00 68.82 14  A 1 
ATOM 124  N N   . TYR A 1 15  ? 14.306  -0.217  -17.220 1.00 92.86 15  A 1 
ATOM 125  C CA  . TYR A 1 15  ? 15.216  -1.229  -16.690 1.00 94.03 15  A 1 
ATOM 126  C C   . TYR A 1 15  ? 15.821  -2.075  -17.816 1.00 94.48 15  A 1 
ATOM 127  O O   . TYR A 1 15  ? 15.113  -2.661  -18.642 1.00 94.27 15  A 1 
ATOM 128  C CB  . TYR A 1 15  ? 14.484  -2.116  -15.685 1.00 94.49 15  A 1 
ATOM 129  C CG  . TYR A 1 15  ? 15.381  -3.122  -14.993 1.00 95.07 15  A 1 
ATOM 130  C CD1 . TYR A 1 15  ? 15.825  -4.277  -15.669 1.00 95.04 15  A 1 
ATOM 131  C CD2 . TYR A 1 15  ? 15.796  -2.899  -13.668 1.00 95.05 15  A 1 
ATOM 132  C CE1 . TYR A 1 15  ? 16.679  -5.194  -15.028 1.00 94.87 15  A 1 
ATOM 133  C CE2 . TYR A 1 15  ? 16.643  -3.810  -13.020 1.00 94.87 15  A 1 
ATOM 134  C CZ  . TYR A 1 15  ? 17.087  -4.965  -13.701 1.00 95.04 15  A 1 
ATOM 135  O OH  . TYR A 1 15  ? 17.899  -5.848  -13.079 1.00 94.71 15  A 1 
ATOM 136  N N   . THR A 1 16  ? 17.143  -2.207  -17.814 1.00 95.13 16  A 1 
ATOM 137  C CA  . THR A 1 16  ? 17.903  -2.934  -18.836 1.00 96.07 16  A 1 
ATOM 138  C C   . THR A 1 16  ? 18.749  -4.035  -18.201 1.00 96.80 16  A 1 
ATOM 139  O O   . THR A 1 16  ? 19.640  -3.771  -17.398 1.00 96.69 16  A 1 
ATOM 140  C CB  . THR A 1 16  ? 18.752  -1.970  -19.663 1.00 95.38 16  A 1 
ATOM 141  O OG1 . THR A 1 16  ? 17.909  -1.043  -20.305 1.00 91.16 16  A 1 
ATOM 142  C CG2 . THR A 1 16  ? 19.531  -2.672  -20.768 1.00 90.48 16  A 1 
ATOM 143  N N   . VAL A 1 17  ? 18.519  -5.295  -18.569 1.00 96.82 17  A 1 
ATOM 144  C CA  . VAL A 1 17  ? 19.301  -6.448  -18.096 1.00 97.45 17  A 1 
ATOM 145  C C   . VAL A 1 17  ? 20.766  -6.300  -18.520 1.00 97.65 17  A 1 
ATOM 146  O O   . VAL A 1 17  ? 21.047  -5.995  -19.675 1.00 97.23 17  A 1 
ATOM 147  C CB  . VAL A 1 17  ? 18.716  -7.775  -18.615 1.00 97.10 17  A 1 
ATOM 148  C CG1 . VAL A 1 17  ? 19.524  -8.984  -18.139 1.00 95.95 17  A 1 
ATOM 149  C CG2 . VAL A 1 17  ? 17.268  -7.959  -18.139 1.00 95.79 17  A 1 
ATOM 150  N N   . GLY A 1 18  ? 21.699  -6.555  -17.605 1.00 97.25 18  A 1 
ATOM 151  C CA  . GLY A 1 18  ? 23.139  -6.418  -17.848 1.00 97.41 18  A 1 
ATOM 152  C C   . GLY A 1 18  ? 23.683  -4.988  -17.760 1.00 97.92 18  A 1 
ATOM 153  O O   . GLY A 1 18  ? 24.851  -4.770  -18.068 1.00 96.98 18  A 1 
ATOM 154  N N   . SER A 1 19  ? 22.854  -4.037  -17.363 1.00 97.18 19  A 1 
ATOM 155  C CA  . SER A 1 19  ? 23.271  -2.660  -17.070 1.00 96.67 19  A 1 
ATOM 156  C C   . SER A 1 19  ? 23.889  -2.530  -15.667 1.00 96.89 19  A 1 
ATOM 157  O O   . SER A 1 19  ? 23.949  -3.496  -14.902 1.00 96.32 19  A 1 
ATOM 158  C CB  . SER A 1 19  ? 22.095  -1.704  -17.240 1.00 95.96 19  A 1 
ATOM 159  O OG  . SER A 1 19  ? 21.110  -2.013  -16.293 1.00 93.70 19  A 1 
ATOM 160  N N   . ASP A 1 20  ? 24.392  -1.327  -15.350 1.00 96.10 20  A 1 
ATOM 161  C CA  . ASP A 1 20  ? 25.024  -1.002  -14.075 1.00 95.72 20  A 1 
ATOM 162  C C   . ASP A 1 20  ? 23.973  -0.670  -12.994 1.00 95.15 20  A 1 
ATOM 163  O O   . ASP A 1 20  ? 23.251  0.319   -13.147 1.00 94.27 20  A 1 
ATOM 164  C CB  . ASP A 1 20  ? 25.997  0.163   -14.324 1.00 95.50 20  A 1 
ATOM 165  C CG  . ASP A 1 20  ? 26.826  0.570   -13.108 1.00 95.21 20  A 1 
ATOM 166  O OD1 . ASP A 1 20  ? 26.601  0.025   -12.007 1.00 93.46 20  A 1 
ATOM 167  O OD2 . ASP A 1 20  ? 27.694  1.453   -13.313 1.00 93.51 20  A 1 
ATOM 168  N N   . PRO A 1 21  ? 23.885  -1.436  -11.887 1.00 94.40 21  A 1 
ATOM 169  C CA  . PRO A 1 21  ? 22.976  -1.135  -10.784 1.00 92.81 21  A 1 
ATOM 170  C C   . PRO A 1 21  ? 23.200  0.243   -10.152 1.00 92.24 21  A 1 
ATOM 171  O O   . PRO A 1 21  ? 22.245  0.900   -9.759  1.00 90.93 21  A 1 
ATOM 172  C CB  . PRO A 1 21  ? 23.179  -2.253  -9.766  1.00 91.85 21  A 1 
ATOM 173  C CG  . PRO A 1 21  ? 23.632  -3.427  -10.625 1.00 91.77 21  A 1 
ATOM 174  C CD  . PRO A 1 21  ? 24.504  -2.738  -11.666 1.00 93.79 21  A 1 
ATOM 175  N N   . LEU A 1 22  ? 24.445  0.733   -10.118 1.00 93.25 22  A 1 
ATOM 176  C CA  . LEU A 1 22  ? 24.761  2.075   -9.602  1.00 92.32 22  A 1 
ATOM 177  C C   . LEU A 1 22  ? 24.223  3.199   -10.501 1.00 91.78 22  A 1 
ATOM 178  O O   . LEU A 1 22  ? 24.153  4.351   -10.089 1.00 89.99 22  A 1 
ATOM 179  C CB  . LEU A 1 22  ? 26.282  2.217   -9.424  1.00 92.33 22  A 1 
ATOM 180  C CG  . LEU A 1 22  ? 26.926  1.214   -8.454  1.00 90.94 22  A 1 
ATOM 181  C CD1 . LEU A 1 22  ? 28.430  1.474   -8.393  1.00 88.04 22  A 1 
ATOM 182  C CD2 . LEU A 1 22  ? 26.362  1.336   -7.037  1.00 87.85 22  A 1 
ATOM 183  N N   . LYS A 1 23  ? 23.819  2.860   -11.725 1.00 91.86 23  A 1 
ATOM 184  C CA  . LYS A 1 23  ? 23.127  3.738   -12.676 1.00 92.04 23  A 1 
ATOM 185  C C   . LYS A 1 23  ? 21.650  3.382   -12.799 1.00 92.11 23  A 1 
ATOM 186  O O   . LYS A 1 23  ? 21.067  3.479   -13.882 1.00 91.01 23  A 1 
ATOM 187  C CB  . LYS A 1 23  ? 23.856  3.719   -14.014 1.00 92.49 23  A 1 
ATOM 188  C CG  . LYS A 1 23  ? 25.289  4.228   -13.888 1.00 92.24 23  A 1 
ATOM 189  C CD  . LYS A 1 23  ? 25.868  4.317   -15.290 1.00 88.41 23  A 1 
ATOM 190  C CE  . LYS A 1 23  ? 27.263  4.923   -15.256 1.00 85.00 23  A 1 
ATOM 191  N NZ  . LYS A 1 23  ? 27.698  5.191   -16.634 1.00 75.84 23  A 1 
ATOM 192  N N   . LEU A 1 24  ? 21.050  2.939   -11.679 1.00 91.74 24  A 1 
ATOM 193  C CA  . LEU A 1 24  ? 19.625  2.618   -11.556 1.00 91.42 24  A 1 
ATOM 194  C C   . LEU A 1 24  ? 19.161  1.523   -12.539 1.00 92.48 24  A 1 
ATOM 195  O O   . LEU A 1 24  ? 18.010  1.501   -12.937 1.00 91.26 24  A 1 
ATOM 196  C CB  . LEU A 1 24  ? 18.784  3.912   -11.654 1.00 89.77 24  A 1 
ATOM 197  C CG  . LEU A 1 24  ? 19.193  5.027   -10.686 1.00 87.61 24  A 1 
ATOM 198  C CD1 . LEU A 1 24  ? 18.426  6.309   -11.029 1.00 84.95 24  A 1 
ATOM 199  C CD2 . LEU A 1 24  ? 18.900  4.645   -9.237  1.00 83.96 24  A 1 
ATOM 200  N N   . CYS A 1 25  ? 20.067  0.616   -12.935 1.00 92.31 25  A 1 
ATOM 201  C CA  . CYS A 1 25  ? 19.787  -0.465  -13.873 1.00 93.04 25  A 1 
ATOM 202  C C   . CYS A 1 25  ? 19.270  -0.020  -15.249 1.00 93.33 25  A 1 
ATOM 203  O O   . CYS A 1 25  ? 18.462  -0.706  -15.868 1.00 92.50 25  A 1 
ATOM 204  C CB  . CYS A 1 25  ? 18.887  -1.518  -13.208 1.00 92.84 25  A 1 
ATOM 205  S SG  . CYS A 1 25  ? 19.565  -2.242  -11.707 1.00 91.91 25  A 1 
ATOM 206  N N   . ARG A 1 26  ? 19.741  1.118   -15.759 1.00 93.39 26  A 1 
ATOM 207  C CA  . ARG A 1 26  ? 19.271  1.670   -17.045 1.00 93.04 26  A 1 
ATOM 208  C C   . ARG A 1 26  ? 20.339  1.735   -18.122 1.00 93.55 26  A 1 
ATOM 209  O O   . ARG A 1 26  ? 20.042  1.541   -19.298 1.00 92.38 26  A 1 
ATOM 210  C CB  . ARG A 1 26  ? 18.722  3.076   -16.806 1.00 91.67 26  A 1 
ATOM 211  C CG  . ARG A 1 26  ? 17.482  2.995   -15.935 1.00 89.85 26  A 1 
ATOM 212  C CD  . ARG A 1 26  ? 16.947  4.386   -15.683 1.00 87.24 26  A 1 
ATOM 213  N NE  . ARG A 1 26  ? 15.700  4.251   -14.957 1.00 84.15 26  A 1 
ATOM 214  C CZ  . ARG A 1 26  ? 14.772  5.146   -14.850 1.00 80.62 26  A 1 
ATOM 215  N NH1 . ARG A 1 26  ? 14.928  6.373   -15.260 1.00 78.30 26  A 1 
ATOM 216  N NH2 . ARG A 1 26  ? 13.646  4.786   -14.330 1.00 75.40 26  A 1 
ATOM 217  N N   . GLU A 1 27  ? 21.571  2.020   -17.734 1.00 93.04 27  A 1 
ATOM 218  C CA  . GLU A 1 27  ? 22.676  2.263   -18.650 1.00 93.48 27  A 1 
ATOM 219  C C   . GLU A 1 27  ? 24.001  1.711   -18.112 1.00 95.29 27  A 1 
ATOM 220  O O   . GLU A 1 27  ? 24.079  1.217   -16.981 1.00 94.55 27  A 1 
ATOM 221  C CB  . GLU A 1 27  ? 22.757  3.767   -18.992 1.00 90.30 27  A 1 
ATOM 222  C CG  . GLU A 1 27  ? 22.923  4.682   -17.770 1.00 84.85 27  A 1 
ATOM 223  C CD  . GLU A 1 27  ? 23.111  6.159   -18.146 1.00 83.61 27  A 1 
ATOM 224  O OE1 . GLU A 1 27  ? 23.025  7.004   -17.228 1.00 76.13 27  A 1 
ATOM 225  O OE2 . GLU A 1 27  ? 23.418  6.433   -19.319 1.00 75.88 27  A 1 
ATOM 226  N N   . GLY A 1 28  ? 25.061  1.764   -18.939 1.00 94.46 28  A 1 
ATOM 227  C CA  . GLY A 1 28  ? 26.353  1.188   -18.592 1.00 95.66 28  A 1 
ATOM 228  C C   . GLY A 1 28  ? 26.376  -0.337  -18.710 1.00 97.08 28  A 1 
ATOM 229  O O   . GLY A 1 28  ? 25.467  -0.950  -19.266 1.00 96.11 28  A 1 
ATOM 230  N N   . LYS A 1 29  ? 27.461  -0.956  -18.219 1.00 96.57 29  A 1 
ATOM 231  C CA  . LYS A 1 29  ? 27.634  -2.413  -18.169 1.00 97.04 29  A 1 
ATOM 232  C C   . LYS A 1 29  ? 27.773  -2.843  -16.717 1.00 97.44 29  A 1 
ATOM 233  O O   . LYS A 1 29  ? 28.557  -2.238  -15.990 1.00 95.92 29  A 1 
ATOM 234  C CB  . LYS A 1 29  ? 28.860  -2.855  -18.975 1.00 96.16 29  A 1 
ATOM 235  C CG  . LYS A 1 29  ? 28.697  -2.655  -20.481 1.00 85.68 29  A 1 
ATOM 236  C CD  . LYS A 1 29  ? 29.917  -3.223  -21.218 1.00 80.50 29  A 1 
ATOM 237  C CE  . LYS A 1 29  ? 29.766  -3.036  -22.727 1.00 73.96 29  A 1 
ATOM 238  N NZ  . LYS A 1 29  ? 30.921  -3.598  -23.463 1.00 62.56 29  A 1 
ATOM 239  N N   . GLY A 1 30  ? 27.074  -3.890  -16.326 1.00 97.05 30  A 1 
ATOM 240  C CA  . GLY A 1 30  ? 27.072  -4.408  -14.970 1.00 96.85 30  A 1 
ATOM 241  C C   . GLY A 1 30  ? 26.398  -5.770  -14.894 1.00 97.45 30  A 1 
ATOM 242  O O   . GLY A 1 30  ? 26.424  -6.538  -15.857 1.00 95.91 30  A 1 
ATOM 243  N N   . ASN A 1 31  ? 25.803  -6.068  -13.756 1.00 96.63 31  A 1 
ATOM 244  C CA  . ASN A 1 31  ? 25.211  -7.358  -13.430 1.00 96.04 31  A 1 
ATOM 245  C C   . ASN A 1 31  ? 23.710  -7.276  -13.117 1.00 96.64 31  A 1 
ATOM 246  O O   . ASN A 1 31  ? 23.183  -8.200  -12.510 1.00 95.11 31  A 1 
ATOM 247  C CB  . ASN A 1 31  ? 26.026  -8.005  -12.296 1.00 93.99 31  A 1 
ATOM 248  C CG  . ASN A 1 31  ? 25.997  -7.208  -11.002 1.00 90.15 31  A 1 
ATOM 249  O OD1 . ASN A 1 31  ? 25.803  -6.004  -10.991 1.00 78.86 31  A 1 
ATOM 250  N ND2 . ASN A 1 31  ? 26.247  -7.817  -9.875  1.00 81.08 31  A 1 
ATOM 251  N N   . ALA A 1 32  ? 23.022  -6.219  -13.540 1.00 95.71 32  A 1 
ATOM 252  C CA  . ALA A 1 32  ? 21.577  -6.087  -13.382 1.00 95.92 32  A 1 
ATOM 253  C C   . ALA A 1 32  ? 20.861  -7.349  -13.894 1.00 96.50 32  A 1 
ATOM 254  O O   . ALA A 1 32  ? 20.946  -7.716  -15.070 1.00 96.22 32  A 1 
ATOM 255  C CB  . ALA A 1 32  ? 21.099  -4.831  -14.105 1.00 95.52 32  A 1 
ATOM 256  N N   . GLY A 1 33  ? 20.183  -8.047  -12.974 1.00 96.66 33  A 1 
ATOM 257  C CA  . GLY A 1 33  ? 19.591  -9.362  -13.205 1.00 96.35 33  A 1 
ATOM 258  C C   . GLY A 1 33  ? 18.319  -9.315  -14.052 1.00 96.60 33  A 1 
ATOM 259  O O   . GLY A 1 33  ? 17.669  -8.287  -14.205 1.00 96.29 33  A 1 
ATOM 260  N N   . LYS A 1 34  ? 17.906  -10.476 -14.573 1.00 96.47 34  A 1 
ATOM 261  C CA  . LYS A 1 34  ? 16.673  -10.593 -15.371 1.00 96.69 34  A 1 
ATOM 262  C C   . LYS A 1 34  ? 15.412  -10.140 -14.618 1.00 96.51 34  A 1 
ATOM 263  O O   . LYS A 1 34  ? 14.521  -9.569  -15.232 1.00 95.55 34  A 1 
ATOM 264  C CB  . LYS A 1 34  ? 16.525  -12.045 -15.852 1.00 96.61 34  A 1 
ATOM 265  C CG  . LYS A 1 34  ? 15.255  -12.246 -16.684 1.00 95.53 34  A 1 
ATOM 266  C CD  . LYS A 1 34  ? 15.136  -13.695 -17.176 1.00 93.49 34  A 1 
ATOM 267  C CE  . LYS A 1 34  ? 13.799  -13.859 -17.897 1.00 89.57 34  A 1 
ATOM 268  N NZ  . LYS A 1 34  ? 13.569  -15.266 -18.266 1.00 82.17 34  A 1 
ATOM 269  N N   . TYR A 1 35  ? 15.334  -10.441 -13.312 1.00 95.50 35  A 1 
ATOM 270  C CA  . TYR A 1 35  ? 14.146  -10.190 -12.492 1.00 94.91 35  A 1 
ATOM 271  C C   . TYR A 1 35  ? 14.304  -9.004  -11.532 1.00 94.57 35  A 1 
ATOM 272  O O   . TYR A 1 35  ? 13.435  -8.796  -10.702 1.00 92.84 35  A 1 
ATOM 273  C CB  . TYR A 1 35  ? 13.754  -11.474 -11.745 1.00 94.68 35  A 1 
ATOM 274  C CG  . TYR A 1 35  ? 13.382  -12.633 -12.649 1.00 94.83 35  A 1 
ATOM 275  C CD1 . TYR A 1 35  ? 12.200  -12.570 -13.409 1.00 93.22 35  A 1 
ATOM 276  C CD2 . TYR A 1 35  ? 14.201  -13.777 -12.724 1.00 93.37 35  A 1 
ATOM 277  C CE1 . TYR A 1 35  ? 11.838  -13.646 -14.237 1.00 92.28 35  A 1 
ATOM 278  C CE2 . TYR A 1 35  ? 13.841  -14.850 -13.547 1.00 92.53 35  A 1 
ATOM 279  C CZ  . TYR A 1 35  ? 12.656  -14.796 -14.305 1.00 92.92 35  A 1 
ATOM 280  O OH  . TYR A 1 35  ? 12.294  -15.843 -15.101 1.00 91.46 35  A 1 
ATOM 281  N N   . GLY A 1 36  ? 15.397  -8.243  -11.637 1.00 94.51 36  A 1 
ATOM 282  C CA  . GLY A 1 36  ? 15.645  -7.107  -10.760 1.00 94.52 36  A 1 
ATOM 283  C C   . GLY A 1 36  ? 17.053  -7.096  -10.193 1.00 95.25 36  A 1 
ATOM 284  O O   . GLY A 1 36  ? 17.852  -8.005  -10.427 1.00 94.66 36  A 1 
ATOM 285  N N   . ASP A 1 37  ? 17.323  -6.041  -9.444  1.00 94.63 37  A 1 
ATOM 286  C CA  . ASP A 1 37  ? 18.516  -5.842  -8.626  1.00 94.57 37  A 1 
ATOM 287  C C   . ASP A 1 37  ? 18.109  -5.092  -7.357  1.00 94.13 37  A 1 
ATOM 288  O O   . ASP A 1 37  ? 17.237  -4.224  -7.416  1.00 92.87 37  A 1 
ATOM 289  C CB  . ASP A 1 37  ? 19.561  -5.057  -9.423  1.00 94.30 37  A 1 
ATOM 290  C CG  . ASP A 1 37  ? 20.882  -5.004  -8.677  1.00 93.83 37  A 1 
ATOM 291  O OD1 . ASP A 1 37  ? 20.991  -4.181  -7.728  1.00 91.01 37  A 1 
ATOM 292  O OD2 . ASP A 1 37  ? 21.764  -5.818  -9.014  1.00 90.53 37  A 1 
ATOM 293  N N   . TYR A 1 38  ? 18.746  -5.387  -6.219  1.00 93.15 38  A 1 
ATOM 294  C CA  . TYR A 1 38  ? 18.416  -4.767  -4.929  1.00 92.54 38  A 1 
ATOM 295  C C   . TYR A 1 38  ? 18.678  -3.250  -4.856  1.00 91.75 38  A 1 
ATOM 296  O O   . TYR A 1 38  ? 18.319  -2.614  -3.866  1.00 89.38 38  A 1 
ATOM 297  C CB  . TYR A 1 38  ? 19.168  -5.508  -3.820  1.00 91.76 38  A 1 
ATOM 298  C CG  . TYR A 1 38  ? 18.706  -6.926  -3.586  1.00 91.46 38  A 1 
ATOM 299  C CD1 . TYR A 1 38  ? 17.368  -7.171  -3.210  1.00 89.60 38  A 1 
ATOM 300  C CD2 . TYR A 1 38  ? 19.602  -8.011  -3.701  1.00 89.67 38  A 1 
ATOM 301  C CE1 . TYR A 1 38  ? 16.935  -8.487  -2.957  1.00 88.22 38  A 1 
ATOM 302  C CE2 . TYR A 1 38  ? 19.167  -9.316  -3.450  1.00 88.39 38  A 1 
ATOM 303  C CZ  . TYR A 1 38  ? 17.832  -9.562  -3.070  1.00 88.77 38  A 1 
ATOM 304  O OH  . TYR A 1 38  ? 17.409  -10.824 -2.815  1.00 86.46 38  A 1 
ATOM 305  N N   . SER A 1 39  ? 19.304  -2.684  -5.872  1.00 92.61 39  A 1 
ATOM 306  C CA  . SER A 1 39  ? 19.566  -1.251  -5.995  1.00 92.35 39  A 1 
ATOM 307  C C   . SER A 1 39  ? 18.615  -0.547  -6.969  1.00 92.67 39  A 1 
ATOM 308  O O   . SER A 1 39  ? 18.785  0.645   -7.227  1.00 90.82 39  A 1 
ATOM 309  C CB  . SER A 1 39  ? 21.015  -1.021  -6.434  1.00 91.32 39  A 1 
ATOM 310  O OG  . SER A 1 39  ? 21.906  -1.784  -5.646  1.00 85.26 39  A 1 
ATOM 311  N N   . CYS A 1 40  ? 17.650  -1.268  -7.545  1.00 92.79 40  A 1 
ATOM 312  C CA  . CYS A 1 40  ? 16.820  -0.772  -8.637  1.00 93.16 40  A 1 
ATOM 313  C C   . CYS A 1 40  ? 15.334  -1.054  -8.401  1.00 93.16 40  A 1 
ATOM 314  O O   . CYS A 1 40  ? 14.970  -2.005  -7.712  1.00 92.01 40  A 1 
ATOM 315  C CB  . CYS A 1 40  ? 17.311  -1.414  -9.940  1.00 93.12 40  A 1 
ATOM 316  S SG  . CYS A 1 40  ? 19.042  -1.001  -10.299 1.00 92.48 40  A 1 
ATOM 317  N N   . ASP A 1 41  ? 14.489  -0.231  -9.016  1.00 93.63 41  A 1 
ATOM 318  C CA  . ASP A 1 41  ? 13.042  -0.447  -9.030  1.00 93.92 41  A 1 
ATOM 319  C C   . ASP A 1 41  ? 12.659  -1.691  -9.855  1.00 94.17 41  A 1 
ATOM 320  O O   . ASP A 1 41  ? 13.434  -2.197  -10.673 1.00 93.25 41  A 1 
ATOM 321  C CB  . ASP A 1 41  ? 12.338  0.815   -9.538  1.00 93.05 41  A 1 
ATOM 322  C CG  . ASP A 1 41  ? 12.339  1.971   -8.542  1.00 91.49 41  A 1 
ATOM 323  O OD1 . ASP A 1 41  ? 12.519  1.758   -7.330  1.00 88.43 41  A 1 
ATOM 324  O OD2 . ASP A 1 41  ? 12.099  3.122   -8.974  1.00 87.49 41  A 1 
ATOM 325  N N   . ALA A 1 42  ? 11.439  -2.196  -9.646  1.00 93.92 42  A 1 
ATOM 326  C CA  . ALA A 1 42  ? 10.955  -3.410  -10.291 1.00 93.91 42  A 1 
ATOM 327  C C   . ALA A 1 42  ? 10.904  -3.294  -11.822 1.00 93.96 42  A 1 
ATOM 328  O O   . ALA A 1 42  ? 10.614  -2.244  -12.389 1.00 93.08 42  A 1 
ATOM 329  C CB  . ALA A 1 42  ? 9.576   -3.777  -9.727  1.00 93.60 42  A 1 
ATOM 330  N N   . ASN A 1 43  ? 11.136  -4.411  -12.514 1.00 94.32 43  A 1 
ATOM 331  C CA  . ASN A 1 43  ? 11.085  -4.483  -13.972 1.00 94.49 43  A 1 
ATOM 332  C C   . ASN A 1 43  ? 9.898   -5.305  -14.487 1.00 94.84 43  A 1 
ATOM 333  O O   . ASN A 1 43  ? 9.255   -6.057  -13.758 1.00 94.54 43  A 1 
ATOM 334  C CB  . ASN A 1 43  ? 12.457  -4.933  -14.496 1.00 94.04 43  A 1 
ATOM 335  C CG  . ASN A 1 43  ? 12.774  -6.397  -14.281 1.00 94.64 43  A 1 
ATOM 336  O OD1 . ASN A 1 43  ? 11.931  -7.276  -14.262 1.00 90.42 43  A 1 
ATOM 337  N ND2 . ASN A 1 43  ? 14.037  -6.734  -14.193 1.00 90.72 43  A 1 
ATOM 338  N N   . MET A 1 44  ? 9.633   -5.209  -15.788 1.00 94.02 44  A 1 
ATOM 339  C CA  . MET A 1 44  ? 8.509   -5.921  -16.411 1.00 93.92 44  A 1 
ATOM 340  C C   . MET A 1 44  ? 8.624   -7.454  -16.297 1.00 94.71 44  A 1 
ATOM 341  O O   . MET A 1 44  ? 7.610   -8.134  -16.143 1.00 94.59 44  A 1 
ATOM 342  C CB  . MET A 1 44  ? 8.393   -5.483  -17.875 1.00 92.79 44  A 1 
ATOM 343  C CG  . MET A 1 44  ? 7.112   -5.982  -18.538 1.00 85.50 44  A 1 
ATOM 344  S SD  . MET A 1 44  ? 5.559   -5.439  -17.766 1.00 82.81 44  A 1 
ATOM 345  C CE  . MET A 1 44  ? 5.609   -3.670  -18.126 1.00 73.14 44  A 1 
ATOM 346  N N   . ALA A 1 45  ? 9.836   -8.030  -16.341 1.00 94.74 45  A 1 
ATOM 347  C CA  . ALA A 1 45  ? 10.031  -9.474  -16.224 1.00 95.34 45  A 1 
ATOM 348  C C   . ALA A 1 45  ? 9.642   -10.001 -14.837 1.00 95.53 45  A 1 
ATOM 349  O O   . ALA A 1 45  ? 9.059   -11.089 -14.730 1.00 95.04 45  A 1 
ATOM 350  C CB  . ALA A 1 45  ? 11.491  -9.811  -16.572 1.00 95.86 45  A 1 
ATOM 351  N N   . LEU A 1 46  ? 9.909   -9.224  -13.773 1.00 94.23 46  A 1 
ATOM 352  C CA  . LEU A 1 46  ? 9.445   -9.511  -12.422 1.00 94.03 46  A 1 
ATOM 353  C C   . LEU A 1 46  ? 7.915   -9.477  -12.350 1.00 94.41 46  A 1 
ATOM 354  O O   . LEU A 1 46  ? 7.306   -10.427 -11.854 1.00 94.45 46  A 1 
ATOM 355  C CB  . LEU A 1 46  ? 10.091  -8.523  -11.438 1.00 93.59 46  A 1 
ATOM 356  C CG  . LEU A 1 46  ? 9.624   -8.672  -9.977  1.00 92.22 46  A 1 
ATOM 357  C CD1 . LEU A 1 46  ? 9.941   -10.055 -9.418  1.00 90.94 46  A 1 
ATOM 358  C CD2 . LEU A 1 46  ? 10.314  -7.619  -9.116  1.00 90.63 46  A 1 
ATOM 359  N N   . LEU A 1 47  ? 7.286   -8.449  -12.919 1.00 94.90 47  A 1 
ATOM 360  C CA  . LEU A 1 47  ? 5.830   -8.322  -12.935 1.00 94.90 47  A 1 
ATOM 361  C C   . LEU A 1 47  ? 5.167   -9.474  -13.703 1.00 95.25 47  A 1 
ATOM 362  O O   . LEU A 1 47  ? 4.185   -10.040 -13.234 1.00 94.81 47  A 1 
ATOM 363  C CB  . LEU A 1 47  ? 5.427   -6.971  -13.529 1.00 94.21 47  A 1 
ATOM 364  C CG  . LEU A 1 47  ? 5.308   -5.839  -12.496 1.00 89.72 47  A 1 
ATOM 365  C CD1 . LEU A 1 47  ? 6.621   -5.536  -11.772 1.00 84.14 47  A 1 
ATOM 366  C CD2 . LEU A 1 47  ? 4.849   -4.576  -13.200 1.00 84.35 47  A 1 
ATOM 367  N N   . ASP A 1 48  ? 5.711   -9.877  -14.842 1.00 94.75 48  A 1 
ATOM 368  C CA  . ASP A 1 48  ? 5.192   -11.021 -15.593 1.00 94.46 48  A 1 
ATOM 369  C C   . ASP A 1 48  ? 5.331   -12.346 -14.822 1.00 94.52 48  A 1 
ATOM 370  O O   . ASP A 1 48  ? 4.450   -13.210 -14.895 1.00 94.14 48  A 1 
ATOM 371  C CB  . ASP A 1 48  ? 5.914   -11.135 -16.944 1.00 94.30 48  A 1 
ATOM 372  C CG  . ASP A 1 48  ? 5.413   -10.147 -17.996 1.00 91.82 48  A 1 
ATOM 373  O OD1 . ASP A 1 48  ? 4.249   -9.667  -17.879 1.00 88.55 48  A 1 
ATOM 374  O OD2 . ASP A 1 48  ? 6.132   -10.001 -19.010 1.00 87.98 48  A 1 
ATOM 375  N N   . SER A 1 49  ? 6.432   -12.520 -14.077 1.00 94.07 49  A 1 
ATOM 376  C CA  . SER A 1 49  ? 6.619   -13.655 -13.173 1.00 93.48 49  A 1 
ATOM 377  C C   . SER A 1 49  ? 5.579   -13.650 -12.054 1.00 93.77 49  A 1 
ATOM 378  O O   . SER A 1 49  ? 4.944   -14.676 -11.788 1.00 93.34 49  A 1 
ATOM 379  C CB  . SER A 1 49  ? 8.031   -13.638 -12.584 1.00 92.54 49  A 1 
ATOM 380  O OG  . SER A 1 49  ? 8.272   -14.829 -11.864 1.00 83.81 49  A 1 
ATOM 381  N N   . LEU A 1 50  ? 5.344   -12.487 -11.457 1.00 93.95 50  A 1 
ATOM 382  C CA  . LEU A 1 50  ? 4.365   -12.268 -10.397 1.00 93.55 50  A 1 
ATOM 383  C C   . LEU A 1 50  ? 2.936   -12.573 -10.869 1.00 94.13 50  A 1 
ATOM 384  O O   . LEU A 1 50  ? 2.214   -13.302 -10.196 1.00 93.72 50  A 1 
ATOM 385  C CB  . LEU A 1 50  ? 4.569   -10.835 -9.883  1.00 92.43 50  A 1 
ATOM 386  C CG  . LEU A 1 50  ? 3.627   -10.419 -8.748  1.00 85.58 50  A 1 
ATOM 387  C CD1 . LEU A 1 50  ? 4.328   -9.408  -7.874  1.00 79.12 50  A 1 
ATOM 388  C CD2 . LEU A 1 50  ? 2.355   -9.762  -9.292  1.00 78.28 50  A 1 
ATOM 389  N N   . VAL A 1 51  ? 2.537   -12.103 -12.043 1.00 93.67 51  A 1 
ATOM 390  C CA  . VAL A 1 51  ? 1.226   -12.406 -12.630 1.00 93.87 51  A 1 
ATOM 391  C C   . VAL A 1 51  ? 1.023   -13.912 -12.783 1.00 94.05 51  A 1 
ATOM 392  O O   . VAL A 1 51  ? -0.021  -14.448 -12.396 1.00 93.88 51  A 1 
ATOM 393  C CB  . VAL A 1 51  ? 1.055   -11.697 -13.991 1.00 93.80 51  A 1 
ATOM 394  C CG1 . VAL A 1 51  ? -0.184  -12.163 -14.760 1.00 92.51 51  A 1 
ATOM 395  C CG2 . VAL A 1 51  ? 0.940   -10.188 -13.814 1.00 92.40 51  A 1 
ATOM 396  N N   . LYS A 1 52  ? 2.031   -14.629 -13.320 1.00 94.46 52  A 1 
ATOM 397  C CA  . LYS A 1 52  ? 1.981   -16.093 -13.457 1.00 94.13 52  A 1 
ATOM 398  C C   . LYS A 1 52  ? 1.875   -16.786 -12.103 1.00 93.89 52  A 1 
ATOM 399  O O   . LYS A 1 52  ? 1.118   -17.738 -11.970 1.00 93.22 52  A 1 
ATOM 400  C CB  . LYS A 1 52  ? 3.227   -16.595 -14.202 1.00 94.58 52  A 1 
ATOM 401  C CG  . LYS A 1 52  ? 3.202   -16.224 -15.688 1.00 91.08 52  A 1 
ATOM 402  C CD  . LYS A 1 52  ? 4.556   -16.537 -16.325 1.00 87.88 52  A 1 
ATOM 403  C CE  . LYS A 1 52  ? 4.582   -16.046 -17.774 1.00 82.75 52  A 1 
ATOM 404  N NZ  . LYS A 1 52  ? 5.913   -16.206 -18.384 1.00 74.06 52  A 1 
ATOM 405  N N   . PHE A 1 53  ? 2.619   -16.304 -11.104 1.00 92.29 53  A 1 
ATOM 406  C CA  . PHE A 1 53  ? 2.588   -16.843 -9.750  1.00 91.61 53  A 1 
ATOM 407  C C   . PHE A 1 53  ? 1.208   -16.687 -9.116  1.00 91.96 53  A 1 
ATOM 408  O O   . PHE A 1 53  ? 0.650   -17.682 -8.656  1.00 91.54 53  A 1 
ATOM 409  C CB  . PHE A 1 53  ? 3.672   -16.177 -8.897  1.00 90.87 53  A 1 
ATOM 410  C CG  . PHE A 1 53  ? 3.675   -16.689 -7.474  1.00 90.11 53  A 1 
ATOM 411  C CD1 . PHE A 1 53  ? 2.870   -16.078 -6.494  1.00 88.76 53  A 1 
ATOM 412  C CD2 . PHE A 1 53  ? 4.448   -17.819 -7.144  1.00 88.67 53  A 1 
ATOM 413  C CE1 . PHE A 1 53  ? 2.840   -16.593 -5.187  1.00 87.39 53  A 1 
ATOM 414  C CE2 . PHE A 1 53  ? 4.420   -18.326 -5.834  1.00 87.22 53  A 1 
ATOM 415  C CZ  . PHE A 1 53  ? 3.617   -17.714 -4.861  1.00 86.91 53  A 1 
ATOM 416  N N   . ILE A 1 54  ? 0.633   -15.485 -9.131  1.00 92.41 54  A 1 
ATOM 417  C CA  . ILE A 1 54  ? -0.698  -15.224 -8.572  1.00 92.84 54  A 1 
ATOM 418  C C   . ILE A 1 54  ? -1.740  -16.117 -9.240  1.00 92.52 54  A 1 
ATOM 419  O O   . ILE A 1 54  ? -2.443  -16.841 -8.541  1.00 92.03 54  A 1 
ATOM 420  C CB  . ILE A 1 54  ? -1.076  -13.727 -8.676  1.00 93.56 54  A 1 
ATOM 421  C CG1 . ILE A 1 54  ? -0.188  -12.897 -7.738  1.00 93.22 54  A 1 
ATOM 422  C CG2 . ILE A 1 54  ? -2.561  -13.506 -8.329  1.00 93.22 54  A 1 
ATOM 423  C CD1 . ILE A 1 54  ? -0.379  -11.379 -7.866  1.00 92.46 54  A 1 
ATOM 424  N N   . LYS A 1 55  ? -1.794  -16.154 -10.578 1.00 93.70 55  A 1 
ATOM 425  C CA  . LYS A 1 55  ? -2.766  -16.980 -11.316 1.00 93.25 55  A 1 
ATOM 426  C C   . LYS A 1 55  ? -2.664  -18.467 -10.983 1.00 92.88 55  A 1 
ATOM 427  O O   . LYS A 1 55  ? -3.676  -19.123 -10.813 1.00 91.70 55  A 1 
ATOM 428  C CB  . LYS A 1 55  ? -2.618  -16.772 -12.828 1.00 93.56 55  A 1 
ATOM 429  C CG  . LYS A 1 55  ? -3.190  -15.415 -13.244 1.00 92.67 55  A 1 
ATOM 430  C CD  . LYS A 1 55  ? -3.198  -15.254 -14.770 1.00 89.40 55  A 1 
ATOM 431  C CE  . LYS A 1 55  ? -3.962  -13.966 -15.071 1.00 86.11 55  A 1 
ATOM 432  N NZ  . LYS A 1 55  ? -4.314  -13.804 -16.504 1.00 79.23 55  A 1 
ATOM 433  N N   . ARG A 1 56  ? -1.440  -18.999 -10.850 1.00 92.26 56  A 1 
ATOM 434  C CA  . ARG A 1 56  ? -1.217  -20.411 -10.494 1.00 91.55 56  A 1 
ATOM 435  C C   . ARG A 1 56  ? -1.632  -20.742 -9.060  1.00 91.34 56  A 1 
ATOM 436  O O   . ARG A 1 56  ? -1.981  -21.883 -8.791  1.00 89.73 56  A 1 
ATOM 437  C CB  . ARG A 1 56  ? 0.264   -20.746 -10.742 1.00 90.90 56  A 1 
ATOM 438  C CG  . ARG A 1 56  ? 0.559   -22.242 -10.518 1.00 82.93 56  A 1 
ATOM 439  C CD  . ARG A 1 56  ? 2.027   -22.576 -10.817 1.00 79.93 56  A 1 
ATOM 440  N NE  . ARG A 1 56  ? 2.932   -21.893 -9.879  1.00 71.69 56  A 1 
ATOM 441  C CZ  . ARG A 1 56  ? 4.248   -21.904 -9.901  1.00 65.08 56  A 1 
ATOM 442  N NH1 . ARG A 1 56  ? 4.916   -22.563 -10.816 1.00 58.16 56  A 1 
ATOM 443  N NH2 . ARG A 1 56  ? 4.932   -21.256 -9.000  1.00 55.85 56  A 1 
ATOM 444  N N   . ASN A 1 57  ? -1.574  -19.770 -8.150  1.00 90.03 57  A 1 
ATOM 445  C CA  . ASN A 1 57  ? -1.858  -19.948 -6.721  1.00 89.39 57  A 1 
ATOM 446  C C   . ASN A 1 57  ? -3.220  -19.361 -6.309  1.00 89.64 57  A 1 
ATOM 447  O O   . ASN A 1 57  ? -3.422  -19.050 -5.135  1.00 88.03 57  A 1 
ATOM 448  C CB  . ASN A 1 57  ? -0.683  -19.407 -5.895  1.00 88.69 57  A 1 
ATOM 449  C CG  . ASN A 1 57  ? 0.589   -20.211 -6.112  1.00 86.28 57  A 1 
ATOM 450  O OD1 . ASN A 1 57  ? 0.791   -21.267 -5.553  1.00 80.31 57  A 1 
ATOM 451  N ND2 . ASN A 1 57  ? 1.461   -19.744 -6.962  1.00 79.18 57  A 1 
ATOM 452  N N   . THR A 1 58  ? -4.132  -19.179 -7.263  1.00 88.96 58  A 1 
ATOM 453  C CA  . THR A 1 58  ? -5.474  -18.656 -7.037  1.00 89.09 58  A 1 
ATOM 454  C C   . THR A 1 58  ? -6.528  -19.647 -7.515  1.00 87.89 58  A 1 
ATOM 455  O O   . THR A 1 58  ? -6.525  -20.046 -8.677  1.00 84.84 58  A 1 
ATOM 456  C CB  . THR A 1 58  ? -5.667  -17.306 -7.734  1.00 88.84 58  A 1 
ATOM 457  O OG1 . THR A 1 58  ? -4.713  -16.386 -7.267  1.00 84.73 58  A 1 
ATOM 458  C CG2 . THR A 1 58  ? -7.029  -16.701 -7.455  1.00 84.61 58  A 1 
ATOM 459  N N   . ASP A 1 59  ? -7.436  -20.022 -6.626  1.00 87.56 59  A 1 
ATOM 460  C CA  . ASP A 1 59  ? -8.659  -20.737 -6.973  1.00 85.92 59  A 1 
ATOM 461  C C   . ASP A 1 59  ? -9.842  -19.766 -7.184  1.00 85.70 59  A 1 
ATOM 462  O O   . ASP A 1 59  ? -9.689  -18.540 -7.163  1.00 80.78 59  A 1 
ATOM 463  C CB  . ASP A 1 59  ? -8.925  -21.843 -5.933  1.00 81.70 59  A 1 
ATOM 464  C CG  . ASP A 1 59  ? -9.410  -21.355 -4.562  1.00 72.85 59  A 1 
ATOM 465  O OD1 . ASP A 1 59  ? -9.807  -20.180 -4.446  1.00 67.23 59  A 1 
ATOM 466  O OD2 . ASP A 1 59  ? -9.519  -22.212 -3.672  1.00 68.07 59  A 1 
ATOM 467  N N   . VAL A 1 60  ? -11.056 -20.308 -7.394  1.00 80.14 60  A 1 
ATOM 468  C CA  . VAL A 1 60  ? -12.260 -19.491 -7.619  1.00 79.04 60  A 1 
ATOM 469  C C   . VAL A 1 60  ? -12.588 -18.558 -6.445  1.00 80.80 60  A 1 
ATOM 470  O O   . VAL A 1 60  ? -13.128 -17.479 -6.655  1.00 76.38 60  A 1 
ATOM 471  C CB  . VAL A 1 60  ? -13.448 -20.412 -7.972  1.00 75.15 60  A 1 
ATOM 472  C CG1 . VAL A 1 60  ? -13.907 -21.291 -6.810  1.00 66.49 60  A 1 
ATOM 473  C CG2 . VAL A 1 60  ? -14.639 -19.614 -8.515  1.00 68.56 60  A 1 
ATOM 474  N N   . ASN A 1 61  ? -12.224 -18.929 -5.210  1.00 79.28 61  A 1 
ATOM 475  C CA  . ASN A 1 61  ? -12.492 -18.157 -3.996  1.00 79.48 61  A 1 
ATOM 476  C C   . ASN A 1 61  ? -11.365 -17.163 -3.663  1.00 81.46 61  A 1 
ATOM 477  O O   . ASN A 1 61  ? -11.517 -16.357 -2.746  1.00 76.97 61  A 1 
ATOM 478  C CB  . ASN A 1 61  ? -12.715 -19.117 -2.828  1.00 75.38 61  A 1 
ATOM 479  C CG  . ASN A 1 61  ? -13.909 -20.033 -3.034  1.00 67.60 61  A 1 
ATOM 480  O OD1 . ASN A 1 61  ? -14.986 -19.620 -3.436  1.00 60.94 61  A 1 
ATOM 481  N ND2 . ASN A 1 61  ? -13.752 -21.305 -2.758  1.00 59.49 61  A 1 
ATOM 482  N N   . GLY A 1 62  ? -10.236 -17.212 -4.395  1.00 79.33 62  A 1 
ATOM 483  C CA  . GLY A 1 62  ? -9.072  -16.354 -4.226  1.00 79.80 62  A 1 
ATOM 484  C C   . GLY A 1 62  ? -8.990  -15.191 -5.210  1.00 84.25 62  A 1 
ATOM 485  O O   . GLY A 1 62  ? -7.999  -14.465 -5.189  1.00 80.33 62  A 1 
ATOM 486  N N   . LYS A 1 63  ? -10.002 -15.003 -6.075  1.00 86.94 63  A 1 
ATOM 487  C CA  . LYS A 1 63  ? -10.028 -13.943 -7.107  1.00 89.12 63  A 1 
ATOM 488  C C   . LYS A 1 63  ? -10.391 -12.572 -6.531  1.00 91.53 63  A 1 
ATOM 489  O O   . LYS A 1 63  ? -11.346 -11.919 -6.959  1.00 90.76 63  A 1 
ATOM 490  C CB  . LYS A 1 63  ? -10.949 -14.349 -8.260  1.00 86.89 63  A 1 
ATOM 491  C CG  . LYS A 1 63  ? -10.404 -15.557 -9.019  1.00 86.92 63  A 1 
ATOM 492  C CD  . LYS A 1 63  ? -11.252 -15.790 -10.259 1.00 82.44 63  A 1 
ATOM 493  C CE  . LYS A 1 63  ? -10.746 -17.028 -11.001 1.00 78.75 63  A 1 
ATOM 494  N NZ  . LYS A 1 63  ? -11.418 -17.142 -12.310 1.00 68.51 63  A 1 
ATOM 495  N N   . VAL A 1 64  ? -9.636  -12.143 -5.528  1.00 91.48 64  A 1 
ATOM 496  C CA  . VAL A 1 64  ? -9.749  -10.838 -4.885  1.00 92.43 64  A 1 
ATOM 497  C C   . VAL A 1 64  ? -8.359  -10.245 -4.728  1.00 93.42 64  A 1 
ATOM 498  O O   . VAL A 1 64  ? -7.423  -10.939 -4.334  1.00 93.46 64  A 1 
ATOM 499  C CB  . VAL A 1 64  ? -10.453 -10.929 -3.519  1.00 91.85 64  A 1 
ATOM 500  C CG1 . VAL A 1 64  ? -10.665 -9.540  -2.914  1.00 87.87 64  A 1 
ATOM 501  C CG2 . VAL A 1 64  ? -11.826 -11.603 -3.628  1.00 87.75 64  A 1 
ATOM 502  N N   . MET A 1 65  ? -8.201  -8.953  -5.034  1.00 95.64 65  A 1 
ATOM 503  C CA  . MET A 1 65  ? -6.922  -8.262  -4.934  1.00 96.35 65  A 1 
ATOM 504  C C   . MET A 1 65  ? -7.098  -6.835  -4.420  1.00 96.81 65  A 1 
ATOM 505  O O   . MET A 1 65  ? -7.887  -6.065  -4.964  1.00 96.45 65  A 1 
ATOM 506  C CB  . MET A 1 65  ? -6.239  -8.279  -6.302  1.00 95.46 65  A 1 
ATOM 507  C CG  . MET A 1 65  ? -4.862  -7.606  -6.289  1.00 93.97 65  A 1 
ATOM 508  S SD  . MET A 1 65  ? -4.010  -7.672  -7.890  1.00 93.46 65  A 1 
ATOM 509  C CE  . MET A 1 65  ? -3.681  -9.447  -8.000  1.00 86.82 65  A 1 
ATOM 510  N N   . VAL A 1 66  ? -6.300  -6.473  -3.418  1.00 97.06 66  A 1 
ATOM 511  C CA  . VAL A 1 66  ? -6.070  -5.084  -3.037  1.00 97.12 66  A 1 
ATOM 512  C C   . VAL A 1 66  ? -4.762  -4.617  -3.661  1.00 96.92 66  A 1 
ATOM 513  O O   . VAL A 1 66  ? -3.739  -5.275  -3.500  1.00 96.30 66  A 1 
ATOM 514  C CB  . VAL A 1 66  ? -6.053  -4.908  -1.510  1.00 96.41 66  A 1 
ATOM 515  C CG1 . VAL A 1 66  ? -5.827  -3.447  -1.133  1.00 88.62 66  A 1 
ATOM 516  C CG2 . VAL A 1 66  ? -7.385  -5.345  -0.896  1.00 88.73 66  A 1 
ATOM 517  N N   . TYR A 1 67  ? -4.798  -3.495  -4.361  1.00 96.88 67  A 1 
ATOM 518  C CA  . TYR A 1 67  ? -3.619  -2.822  -4.887  1.00 96.69 67  A 1 
ATOM 519  C C   . TYR A 1 67  ? -3.402  -1.511  -4.126  1.00 96.69 67  A 1 
ATOM 520  O O   . TYR A 1 67  ? -4.187  -0.575  -4.275  1.00 95.89 67  A 1 
ATOM 521  C CB  . TYR A 1 67  ? -3.778  -2.612  -6.394  1.00 95.80 67  A 1 
ATOM 522  C CG  . TYR A 1 67  ? -2.718  -1.710  -6.978  1.00 93.77 67  A 1 
ATOM 523  C CD1 . TYR A 1 67  ? -3.076  -0.470  -7.546  1.00 88.85 67  A 1 
ATOM 524  C CD2 . TYR A 1 67  ? -1.355  -2.058  -6.867  1.00 89.04 67  A 1 
ATOM 525  C CE1 . TYR A 1 67  ? -2.090  0.422   -7.990  1.00 85.55 67  A 1 
ATOM 526  C CE2 . TYR A 1 67  ? -0.364  -1.171  -7.296  1.00 85.48 67  A 1 
ATOM 527  C CZ  . TYR A 1 67  ? -0.730  0.075   -7.852  1.00 84.06 67  A 1 
ATOM 528  O OH  . TYR A 1 67  ? 0.230   0.949   -8.231  1.00 83.36 67  A 1 
ATOM 529  N N   . ASN A 1 68  ? -2.354  -1.448  -3.289  1.00 95.18 68  A 1 
ATOM 530  C CA  . ASN A 1 68  ? -2.121  -0.351  -2.346  1.00 95.36 68  A 1 
ATOM 531  C C   . ASN A 1 68  ? -1.374  0.873   -2.916  1.00 95.57 68  A 1 
ATOM 532  O O   . ASN A 1 68  ? -0.960  1.722   -2.128  1.00 92.21 68  A 1 
ATOM 533  C CB  . ASN A 1 68  ? -1.450  -0.898  -1.076  1.00 93.58 68  A 1 
ATOM 534  C CG  . ASN A 1 68  ? -2.403  -1.630  -0.167  1.00 91.90 68  A 1 
ATOM 535  O OD1 . ASN A 1 68  ? -2.408  -2.846  -0.058  1.00 81.52 68  A 1 
ATOM 536  N ND2 . ASN A 1 68  ? -3.234  -0.910  0.562   1.00 82.57 68  A 1 
ATOM 537  N N   . GLY A 1 69  ? -1.225  0.998   -4.241  1.00 94.98 69  A 1 
ATOM 538  C CA  . GLY A 1 69  ? -0.578  2.157   -4.859  1.00 95.00 69  A 1 
ATOM 539  C C   . GLY A 1 69  ? 0.937   2.030   -5.047  1.00 95.20 69  A 1 
ATOM 540  O O   . GLY A 1 69  ? 1.498   0.936   -4.945  1.00 94.22 69  A 1 
ATOM 541  N N   . ASP A 1 70  ? 1.568   3.173   -5.362  1.00 95.84 70  A 1 
ATOM 542  C CA  . ASP A 1 70  ? 2.983   3.340   -5.694  1.00 95.96 70  A 1 
ATOM 543  C C   . ASP A 1 70  ? 3.451   2.484   -6.893  1.00 95.02 70  A 1 
ATOM 544  O O   . ASP A 1 70  ? 4.305   1.600   -6.795  1.00 92.34 70  A 1 
ATOM 545  C CB  . ASP A 1 70  ? 3.878   3.305   -4.446  1.00 96.02 70  A 1 
ATOM 546  C CG  . ASP A 1 70  ? 4.063   4.681   -3.794  1.00 94.90 70  A 1 
ATOM 547  O OD1 . ASP A 1 70  ? 3.336   5.639   -4.150  1.00 92.66 70  A 1 
ATOM 548  O OD2 . ASP A 1 70  ? 4.999   4.845   -2.988  1.00 92.69 70  A 1 
ATOM 549  N N   . ILE A 1 71  ? 2.908   2.787   -8.065  1.00 91.16 71  A 1 
ATOM 550  C CA  . ILE A 1 71  ? 3.389   2.238   -9.343  1.00 89.81 71  A 1 
ATOM 551  C C   . ILE A 1 71  ? 4.587   3.023   -9.888  1.00 89.61 71  A 1 
ATOM 552  O O   . ILE A 1 71  ? 5.383   2.481   -10.652 1.00 89.53 71  A 1 
ATOM 553  C CB  . ILE A 1 71  ? 2.261   2.183   -10.394 1.00 88.28 71  A 1 
ATOM 554  C CG1 . ILE A 1 71  ? 2.638   1.464   -11.708 1.00 81.06 71  A 1 
ATOM 555  C CG2 . ILE A 1 71  ? 1.724   3.571   -10.767 1.00 83.37 71  A 1 
ATOM 556  C CD1 . ILE A 1 71  ? 3.037   -0.012  -11.536 1.00 77.03 71  A 1 
ATOM 557  N N   . VAL A 1 72  ? 4.677   4.311   -9.573  1.00 89.54 72  A 1 
ATOM 558  C CA  . VAL A 1 72  ? 5.625   5.216   -10.213 1.00 89.38 72  A 1 
ATOM 559  C C   . VAL A 1 72  ? 7.045   4.912   -9.742  1.00 89.55 72  A 1 
ATOM 560  O O   . VAL A 1 72  ? 7.348   5.044   -8.559  1.00 89.17 72  A 1 
ATOM 561  C CB  . VAL A 1 72  ? 5.262   6.691   -9.949  1.00 87.30 72  A 1 
ATOM 562  C CG1 . VAL A 1 72  ? 6.257   7.637   -10.603 1.00 82.08 72  A 1 
ATOM 563  C CG2 . VAL A 1 72  ? 3.874   7.032   -10.501 1.00 81.88 72  A 1 
ATOM 564  N N   . SER A 1 73  ? 7.931   4.555   -10.679 1.00 90.18 73  A 1 
ATOM 565  C CA  . SER A 1 73  ? 9.359   4.404   -10.393 1.00 89.25 73  A 1 
ATOM 566  C C   . SER A 1 73  ? 9.966   5.737   -9.950  1.00 88.22 73  A 1 
ATOM 567  O O   . SER A 1 73  ? 9.722   6.779   -10.568 1.00 85.93 73  A 1 
ATOM 568  C CB  . SER A 1 73  ? 10.118  3.850   -11.601 1.00 87.35 73  A 1 
ATOM 569  O OG  . SER A 1 73  ? 11.519  3.998   -11.473 1.00 81.60 73  A 1 
ATOM 570  N N   . ARG A 1 74  ? 10.809  5.670   -8.924  1.00 86.72 74  A 1 
ATOM 571  C CA  . ARG A 1 74  ? 11.557  6.832   -8.417  1.00 82.52 74  A 1 
ATOM 572  C C   . ARG A 1 74  ? 12.821  7.130   -9.227  1.00 80.67 74  A 1 
ATOM 573  O O   . ARG A 1 74  ? 13.402  8.197   -9.084  1.00 74.33 74  A 1 
ATOM 574  C CB  . ARG A 1 74  ? 11.859  6.602   -6.938  1.00 78.52 74  A 1 
ATOM 575  C CG  . ARG A 1 74  ? 12.847  5.449   -6.703  1.00 74.02 74  A 1 
ATOM 576  C CD  . ARG A 1 74  ? 12.961  5.134   -5.212  1.00 70.43 74  A 1 
ATOM 577  N NE  . ARG A 1 74  ? 11.749  4.481   -4.690  1.00 67.35 74  A 1 
ATOM 578  C CZ  . ARG A 1 74  ? 11.633  3.206   -4.397  1.00 62.09 74  A 1 
ATOM 579  N NH1 . ARG A 1 74  ? 12.614  2.372   -4.535  1.00 58.28 74  A 1 
ATOM 580  N NH2 . ARG A 1 74  ? 10.518  2.705   -3.967  1.00 54.93 74  A 1 
ATOM 581  N N   . ALA A 1 75  ? 13.239  6.205   -10.079 1.00 75.66 75  A 1 
ATOM 582  C CA  . ALA A 1 75  ? 14.507  6.261   -10.792 1.00 71.39 75  A 1 
ATOM 583  C C   . ALA A 1 75  ? 14.504  7.192   -12.025 1.00 71.74 75  A 1 
ATOM 584  O O   . ALA A 1 75  ? 15.462  7.209   -12.789 1.00 66.22 75  A 1 
ATOM 585  C CB  . ALA A 1 75  ? 14.907  4.814   -11.111 1.00 65.64 75  A 1 
ATOM 586  N N   . ILE A 1 76  ? 13.433  7.956   -12.258 1.00 71.23 76  A 1 
ATOM 587  C CA  . ILE A 1 76  ? 13.251  8.694   -13.522 1.00 67.88 76  A 1 
ATOM 588  C C   . ILE A 1 76  ? 13.995  10.042  -13.531 1.00 70.26 76  A 1 
ATOM 589  O O   . ILE A 1 76  ? 13.787  10.858  -12.638 1.00 64.14 76  A 1 
ATOM 590  C CB  . ILE A 1 76  ? 11.746  8.865   -13.819 1.00 60.52 76  A 1 
ATOM 591  C CG1 . ILE A 1 76  ? 11.069  7.495   -14.010 1.00 53.45 76  A 1 
ATOM 592  C CG2 . ILE A 1 76  ? 11.504  9.730   -15.071 1.00 51.94 76  A 1 
ATOM 593  C CD1 . ILE A 1 76  ? 11.472  6.697   -15.256 1.00 49.24 76  A 1 
ATOM 594  N N   . PRO A 1 77  ? 14.772  10.342  -14.591 1.00 70.55 77  A 1 
ATOM 595  C CA  . PRO A 1 77  ? 15.515  11.608  -14.707 1.00 68.59 77  A 1 
ATOM 596  C C   . PRO A 1 77  ? 14.628  12.860  -14.668 1.00 70.67 77  A 1 
ATOM 597  O O   . PRO A 1 77  ? 15.074  13.932  -14.259 1.00 66.02 77  A 1 
ATOM 598  C CB  . PRO A 1 77  ? 16.257  11.529  -16.046 1.00 63.70 77  A 1 
ATOM 599  C CG  . PRO A 1 77  ? 16.407  10.026  -16.298 1.00 61.32 77  A 1 
ATOM 600  C CD  . PRO A 1 77  ? 15.138  9.445   -15.692 1.00 63.62 77  A 1 
ATOM 601  N N   . LYS A 1 78  ? 13.393  12.748  -15.132 1.00 73.44 78  A 1 
ATOM 602  C CA  . LYS A 1 78  ? 12.390  13.817  -15.130 1.00 72.70 78  A 1 
ATOM 603  C C   . LYS A 1 78  ? 11.069  13.283  -14.580 1.00 76.31 78  A 1 
ATOM 604  O O   . LYS A 1 78  ? 10.192  12.881  -15.336 1.00 71.07 78  A 1 
ATOM 605  C CB  . LYS A 1 78  ? 12.215  14.401  -16.540 1.00 65.61 78  A 1 
ATOM 606  C CG  . LYS A 1 78  ? 13.458  15.158  -17.018 1.00 56.81 78  A 1 
ATOM 607  C CD  . LYS A 1 78  ? 13.186  15.821  -18.374 1.00 52.04 78  A 1 
ATOM 608  C CE  . LYS A 1 78  ? 14.442  16.564  -18.846 1.00 45.79 78  A 1 
ATOM 609  N NZ  . LYS A 1 78  ? 14.226  17.202  -20.161 1.00 38.39 78  A 1 
ATOM 610  N N   . TYR A 1 79  ? 10.945  13.333  -13.254 1.00 78.84 79  A 1 
ATOM 611  C CA  . TYR A 1 79  ? 9.666   13.120  -12.583 1.00 80.77 79  A 1 
ATOM 612  C C   . TYR A 1 79  ? 8.716   14.266  -12.960 1.00 82.76 79  A 1 
ATOM 613  O O   . TYR A 1 79  ? 8.939   15.410  -12.566 1.00 80.48 79  A 1 
ATOM 614  C CB  . TYR A 1 79  ? 9.911   13.025  -11.077 1.00 78.58 79  A 1 
ATOM 615  C CG  . TYR A 1 79  ? 8.712   12.506  -10.319 1.00 77.20 79  A 1 
ATOM 616  C CD1 . TYR A 1 79  ? 7.798   13.397  -9.733  1.00 72.30 79  A 1 
ATOM 617  C CD2 . TYR A 1 79  ? 8.512   11.118  -10.223 1.00 73.00 79  A 1 
ATOM 618  C CE1 . TYR A 1 79  ? 6.679   12.895  -9.033  1.00 68.44 79  A 1 
ATOM 619  C CE2 . TYR A 1 79  ? 7.398   10.611  -9.532  1.00 69.15 79  A 1 
ATOM 620  C CZ  . TYR A 1 79  ? 6.484   11.504  -8.940  1.00 70.01 79  A 1 
ATOM 621  O OH  . TYR A 1 79  ? 5.408   11.005  -8.275  1.00 67.47 79  A 1 
ATOM 622  N N   . ASN A 1 80  ? 7.721   13.991  -13.789 1.00 86.57 80  A 1 
ATOM 623  C CA  . ASN A 1 80  ? 6.789   14.987  -14.318 1.00 87.55 80  A 1 
ATOM 624  C C   . ASN A 1 80  ? 5.376   14.410  -14.485 1.00 89.19 80  A 1 
ATOM 625  O O   . ASN A 1 80  ? 5.144   13.216  -14.301 1.00 88.98 80  A 1 
ATOM 626  C CB  . ASN A 1 80  ? 7.382   15.595  -15.618 1.00 85.25 80  A 1 
ATOM 627  C CG  . ASN A 1 80  ? 7.429   14.646  -16.805 1.00 84.86 80  A 1 
ATOM 628  O OD1 . ASN A 1 80  ? 6.598   13.791  -16.997 1.00 81.18 80  A 1 
ATOM 629  N ND2 . ASN A 1 80  ? 8.411   14.780  -17.668 1.00 80.80 80  A 1 
ATOM 630  N N   . LEU A 1 81  ? 4.437   15.290  -14.834 1.00 87.14 81  A 1 
ATOM 631  C CA  . LEU A 1 81  ? 3.021   14.959  -14.970 1.00 88.47 81  A 1 
ATOM 632  C C   . LEU A 1 81  ? 2.758   13.829  -15.974 1.00 90.11 81  A 1 
ATOM 633  O O   . LEU A 1 81  ? 1.997   12.910  -15.673 1.00 90.15 81  A 1 
ATOM 634  C CB  . LEU A 1 81  ? 2.297   16.257  -15.383 1.00 87.03 81  A 1 
ATOM 635  C CG  . LEU A 1 81  ? 0.794   16.087  -15.649 1.00 82.55 81  A 1 
ATOM 636  C CD1 . LEU A 1 81  ? 0.076   15.594  -14.403 1.00 77.86 81  A 1 
ATOM 637  C CD2 . LEU A 1 81  ? 0.186   17.434  -16.033 1.00 77.89 81  A 1 
ATOM 638  N N   . ASP A 1 82  ? 3.392   13.869  -17.144 1.00 89.72 82  A 1 
ATOM 639  C CA  . ASP A 1 82  ? 3.160   12.888  -18.204 1.00 90.53 82  A 1 
ATOM 640  C C   . ASP A 1 82  ? 3.683   11.506  -17.803 1.00 91.72 82  A 1 
ATOM 641  O O   . ASP A 1 82  ? 3.034   10.492  -18.060 1.00 91.40 82  A 1 
ATOM 642  C CB  . ASP A 1 82  ? 3.820   13.353  -19.512 1.00 90.02 82  A 1 
ATOM 643  C CG  . ASP A 1 82  ? 3.187   14.630  -20.075 1.00 88.19 82  A 1 
ATOM 644  O OD1 . ASP A 1 82  ? 1.979   14.852  -19.819 1.00 85.36 82  A 1 
ATOM 645  O OD2 . ASP A 1 82  ? 3.930   15.381  -20.734 1.00 84.53 82  A 1 
ATOM 646  N N   . TYR A 1 83  ? 4.822   11.481  -17.112 1.00 91.13 83  A 1 
ATOM 647  C CA  . TYR A 1 83  ? 5.376   10.249  -16.573 1.00 91.30 83  A 1 
ATOM 648  C C   . TYR A 1 83  ? 4.453   9.603   -15.529 1.00 92.35 83  A 1 
ATOM 649  O O   . TYR A 1 83  ? 4.197   8.395   -15.602 1.00 91.93 83  A 1 
ATOM 650  C CB  . TYR A 1 83  ? 6.763   10.529  -15.989 1.00 89.90 83  A 1 
ATOM 651  C CG  . TYR A 1 83  ? 7.362   9.283   -15.376 1.00 86.93 83  A 1 
ATOM 652  C CD1 . TYR A 1 83  ? 7.525   9.187   -13.981 1.00 82.30 83  A 1 
ATOM 653  C CD2 . TYR A 1 83  ? 7.660   8.185   -16.205 1.00 81.78 83  A 1 
ATOM 654  C CE1 . TYR A 1 83  ? 7.996   7.987   -13.415 1.00 78.15 83  A 1 
ATOM 655  C CE2 . TYR A 1 83  ? 8.121   6.986   -15.640 1.00 78.27 83  A 1 
ATOM 656  C CZ  . TYR A 1 83  ? 8.292   6.889   -14.246 1.00 77.11 83  A 1 
ATOM 657  O OH  . TYR A 1 83  ? 8.731   5.735   -13.709 1.00 75.69 83  A 1 
ATOM 658  N N   . VAL A 1 84  ? 3.911   10.384  -14.603 1.00 91.39 84  A 1 
ATOM 659  C CA  . VAL A 1 84  ? 2.959   9.886   -13.599 1.00 92.46 84  A 1 
ATOM 660  C C   . VAL A 1 84  ? 1.696   9.336   -14.276 1.00 93.36 84  A 1 
ATOM 661  O O   . VAL A 1 84  ? 1.269   8.228   -13.978 1.00 93.65 84  A 1 
ATOM 662  C CB  . VAL A 1 84  ? 2.616   10.976  -12.565 1.00 92.62 84  A 1 
ATOM 663  C CG1 . VAL A 1 84  ? 1.478   10.566  -11.632 1.00 90.87 84  A 1 
ATOM 664  C CG2 . VAL A 1 84  ? 3.843   11.271  -11.694 1.00 90.76 84  A 1 
ATOM 665  N N   . LYS A 1 85  ? 1.133   10.068  -15.245 1.00 93.07 85  A 1 
ATOM 666  C CA  . LYS A 1 85  ? -0.025  9.601   -16.016 1.00 93.64 85  A 1 
ATOM 667  C C   . LYS A 1 85  ? 0.255   8.283   -16.732 1.00 94.15 85  A 1 
ATOM 668  O O   . LYS A 1 85  ? -0.517  7.342   -16.610 1.00 94.18 85  A 1 
ATOM 669  C CB  . LYS A 1 85  ? -0.449  10.666  -17.030 1.00 94.20 85  A 1 
ATOM 670  C CG  . LYS A 1 85  ? -1.197  11.823  -16.363 1.00 93.11 85  A 1 
ATOM 671  C CD  . LYS A 1 85  ? -1.577  12.852  -17.430 1.00 90.91 85  A 1 
ATOM 672  C CE  . LYS A 1 85  ? -2.442  13.945  -16.822 1.00 87.14 85  A 1 
ATOM 673  N NZ  . LYS A 1 85  ? -2.783  14.971  -17.841 1.00 80.53 85  A 1 
ATOM 674  N N   . GLN A 1 86  ? 1.397   8.185   -17.426 1.00 93.34 86  A 1 
ATOM 675  C CA  . GLN A 1 86  ? 1.770   6.944   -18.117 1.00 93.08 86  A 1 
ATOM 676  C C   . GLN A 1 86  ? 1.964   5.775   -17.142 1.00 93.38 86  A 1 
ATOM 677  O O   . GLN A 1 86  ? 1.584   4.654   -17.449 1.00 92.95 86  A 1 
ATOM 678  C CB  . GLN A 1 86  ? 3.040   7.197   -18.948 1.00 92.79 86  A 1 
ATOM 679  C CG  . GLN A 1 86  ? 3.404   5.978   -19.817 1.00 89.32 86  A 1 
ATOM 680  C CD  . GLN A 1 86  ? 2.275   5.600   -20.787 1.00 87.54 86  A 1 
ATOM 681  O OE1 . GLN A 1 86  ? 1.833   6.407   -21.583 1.00 82.02 86  A 1 
ATOM 682  N NE2 . GLN A 1 86  ? 1.751   4.399   -20.737 1.00 77.69 86  A 1 
ATOM 683  N N   . SER A 1 87  ? 2.508   6.038   -15.942 1.00 91.89 87  A 1 
ATOM 684  C CA  . SER A 1 87  ? 2.680   5.013   -14.912 1.00 92.00 87  A 1 
ATOM 685  C C   . SER A 1 87  ? 1.335   4.490   -14.405 1.00 92.60 87  A 1 
ATOM 686  O O   . SER A 1 87  ? 1.163   3.274   -14.293 1.00 92.40 87  A 1 
ATOM 687  C CB  . SER A 1 87  ? 3.524   5.564   -13.765 1.00 91.65 87  A 1 
ATOM 688  O OG  . SER A 1 87  ? 4.805   5.918   -14.257 1.00 87.34 87  A 1 
ATOM 689  N N   . ILE A 1 88  ? 0.330   5.344   -14.226 1.00 92.81 88  A 1 
ATOM 690  C CA  . ILE A 1 88  ? -1.033  4.917   -13.863 1.00 93.55 88  A 1 
ATOM 691  C C   . ILE A 1 88  ? -1.696  4.104   -14.982 1.00 94.01 88  A 1 
ATOM 692  O O   . ILE A 1 88  ? -2.370  3.106   -14.716 1.00 93.76 88  A 1 
ATOM 693  C CB  . ILE A 1 88  ? -1.884  6.143   -13.460 1.00 93.69 88  A 1 
ATOM 694  C CG1 . ILE A 1 88  ? -1.315  6.744   -12.157 1.00 91.85 88  A 1 
ATOM 695  C CG2 . ILE A 1 88  ? -3.366  5.778   -13.264 1.00 92.01 88  A 1 
ATOM 696  C CD1 . ILE A 1 88  ? -1.875  8.128   -11.854 1.00 84.44 88  A 1 
ATOM 697  N N   . VAL A 1 89  ? -1.466  4.464   -16.252 1.00 94.64 89  A 1 
ATOM 698  C CA  . VAL A 1 89  ? -1.896  3.640   -17.397 1.00 95.08 89  A 1 
ATOM 699  C C   . VAL A 1 89  ? -1.240  2.253   -17.345 1.00 94.94 89  A 1 
ATOM 700  O O   . VAL A 1 89  ? -1.915  1.240   -17.555 1.00 94.35 89  A 1 
ATOM 701  C CB  . VAL A 1 89  ? -1.596  4.339   -18.738 1.00 95.47 89  A 1 
ATOM 702  C CG1 . VAL A 1 89  ? -1.871  3.444   -19.950 1.00 94.60 89  A 1 
ATOM 703  C CG2 . VAL A 1 89  ? -2.446  5.602   -18.906 1.00 94.33 89  A 1 
ATOM 704  N N   . ASN A 1 90  ? 0.055   2.170   -17.004 1.00 92.03 90  A 1 
ATOM 705  C CA  . ASN A 1 90  ? 0.772   0.912   -16.844 1.00 90.55 90  A 1 
ATOM 706  C C   . ASN A 1 90  ? 0.221   0.081   -15.662 1.00 91.24 90  A 1 
ATOM 707  O O   . ASN A 1 90  ? 0.052   -1.132  -15.805 1.00 90.61 90  A 1 
ATOM 708  C CB  . ASN A 1 90  ? 2.267   1.171   -16.669 1.00 90.33 90  A 1 
ATOM 709  C CG  . ASN A 1 90  ? 2.941   1.802   -17.877 1.00 88.98 90  A 1 
ATOM 710  O OD1 . ASN A 1 90  ? 2.440   1.828   -18.992 1.00 83.51 90  A 1 
ATOM 711  N ND2 . ASN A 1 90  ? 4.140   2.313   -17.701 1.00 82.76 90  A 1 
ATOM 712  N N   . ALA A 1 91  ? -0.130  0.727   -14.536 1.00 87.92 91  A 1 
ATOM 713  C CA  . ALA A 1 91  ? -0.804  0.073   -13.409 1.00 87.85 91  A 1 
ATOM 714  C C   . ALA A 1 91  ? -2.136  -0.542  -13.853 1.00 89.75 91  A 1 
ATOM 715  O O   . ALA A 1 91  ? -2.389  -1.725  -13.625 1.00 90.24 91  A 1 
ATOM 716  C CB  . ALA A 1 91  ? -1.047  1.083   -12.282 1.00 87.75 91  A 1 
ATOM 717  N N   . THR A 1 92  ? -2.947  0.226   -14.565 1.00 91.03 92  A 1 
ATOM 718  C CA  . THR A 1 92  ? -4.227  -0.242  -15.108 1.00 92.08 92  A 1 
ATOM 719  C C   . THR A 1 92  ? -4.033  -1.434  -16.052 1.00 93.04 92  A 1 
ATOM 720  O O   . THR A 1 92  ? -4.765  -2.415  -15.963 1.00 93.51 92  A 1 
ATOM 721  C CB  . THR A 1 92  ? -4.936  0.882   -15.856 1.00 92.18 92  A 1 
ATOM 722  O OG1 . THR A 1 92  ? -5.081  1.986   -15.007 1.00 87.62 92  A 1 
ATOM 723  C CG2 . THR A 1 92  ? -6.332  0.481   -16.318 1.00 87.06 92  A 1 
ATOM 724  N N   . ALA A 1 93  ? -3.032  -1.388  -16.931 1.00 94.39 93  A 1 
ATOM 725  C CA  . ALA A 1 93  ? -2.705  -2.490  -17.831 1.00 94.39 93  A 1 
ATOM 726  C C   . ALA A 1 93  ? -2.262  -3.760  -17.077 1.00 94.81 93  A 1 
ATOM 727  O O   . ALA A 1 93  ? -2.629  -4.863  -17.474 1.00 94.26 93  A 1 
ATOM 728  C CB  . ALA A 1 93  ? -1.636  -2.015  -18.816 1.00 94.43 93  A 1 
ATOM 729  N N   . LEU A 1 94  ? -1.516  -3.607  -15.976 1.00 92.74 94  A 1 
ATOM 730  C CA  . LEU A 1 94  ? -1.163  -4.717  -15.091 1.00 93.02 94  A 1 
ATOM 731  C C   . LEU A 1 94  ? -2.404  -5.309  -14.421 1.00 94.12 94  A 1 
ATOM 732  O O   . LEU A 1 94  ? -2.602  -6.520  -14.482 1.00 94.19 94  A 1 
ATOM 733  C CB  . LEU A 1 94  ? -0.134  -4.227  -14.056 1.00 93.01 94  A 1 
ATOM 734  C CG  . LEU A 1 94  ? 0.231   -5.279  -12.988 1.00 91.51 94  A 1 
ATOM 735  C CD1 . LEU A 1 94  ? 0.972   -6.472  -13.595 1.00 88.79 94  A 1 
ATOM 736  C CD2 . LEU A 1 94  ? 1.115   -4.644  -11.915 1.00 88.87 94  A 1 
ATOM 737  N N   . LEU A 1 95  ? -3.268  -4.481  -13.835 1.00 92.89 95  A 1 
ATOM 738  C CA  . LEU A 1 95  ? -4.481  -4.925  -13.149 1.00 93.45 95  A 1 
ATOM 739  C C   . LEU A 1 95  ? -5.465  -5.602  -14.118 1.00 94.24 95  A 1 
ATOM 740  O O   . LEU A 1 95  ? -6.074  -6.608  -13.756 1.00 94.46 95  A 1 
ATOM 741  C CB  . LEU A 1 95  ? -5.125  -3.733  -12.423 1.00 94.08 95  A 1 
ATOM 742  C CG  . LEU A 1 95  ? -4.288  -3.131  -11.276 1.00 93.59 95  A 1 
ATOM 743  C CD1 . LEU A 1 95  ? -5.032  -1.928  -10.682 1.00 91.58 95  A 1 
ATOM 744  C CD2 . LEU A 1 95  ? -4.000  -4.127  -10.155 1.00 91.71 95  A 1 
ATOM 745  N N   . LYS A 1 96  ? -5.549  -5.149  -15.366 1.00 95.31 96  A 1 
ATOM 746  C CA  . LYS A 1 96  ? -6.352  -5.809  -16.413 1.00 95.26 96  A 1 
ATOM 747  C C   . LYS A 1 96  ? -5.914  -7.246  -16.719 1.00 95.29 96  A 1 
ATOM 748  O O   . LYS A 1 96  ? -6.716  -8.026  -17.216 1.00 94.68 96  A 1 
ATOM 749  C CB  . LYS A 1 96  ? -6.343  -4.969  -17.695 1.00 95.50 96  A 1 
ATOM 750  C CG  . LYS A 1 96  ? -7.322  -3.795  -17.598 1.00 92.81 96  A 1 
ATOM 751  C CD  . LYS A 1 96  ? -7.276  -2.951  -18.880 1.00 89.45 96  A 1 
ATOM 752  C CE  . LYS A 1 96  ? -8.309  -1.821  -18.769 1.00 84.17 96  A 1 
ATOM 753  N NZ  . LYS A 1 96  ? -8.300  -0.948  -19.963 1.00 75.09 96  A 1 
ATOM 754  N N   . LYS A 1 97  ? -4.678  -7.649  -16.390 1.00 95.23 97  A 1 
ATOM 755  C CA  . LYS A 1 97  ? -4.264  -9.058  -16.470 1.00 94.70 97  A 1 
ATOM 756  C C   . LYS A 1 97  ? -5.026  -9.943  -15.473 1.00 94.81 97  A 1 
ATOM 757  O O   . LYS A 1 97  ? -4.959  -11.165 -15.598 1.00 93.52 97  A 1 
ATOM 758  C CB  . LYS A 1 97  ? -2.742  -9.209  -16.276 1.00 95.08 97  A 1 
ATOM 759  C CG  . LYS A 1 97  ? -1.896  -8.470  -17.326 1.00 93.92 97  A 1 
ATOM 760  C CD  . LYS A 1 97  ? -0.393  -8.753  -17.116 1.00 88.90 97  A 1 
ATOM 761  C CE  . LYS A 1 97  ? 0.477   -8.029  -18.147 1.00 84.64 97  A 1 
ATOM 762  N NZ  . LYS A 1 97  ? 1.928   -8.315  -17.972 1.00 75.12 97  A 1 
ATOM 763  N N   . PHE A 1 98  ? -5.747  -9.351  -14.526 1.00 94.38 98  A 1 
ATOM 764  C CA  . PHE A 1 98  ? -6.613  -9.988  -13.535 1.00 93.61 98  A 1 
ATOM 765  C C   . PHE A 1 98  ? -8.076  -9.533  -13.676 1.00 93.16 98  A 1 
ATOM 766  O O   . PHE A 1 98  ? -8.746  -9.293  -12.692 1.00 90.82 98  A 1 
ATOM 767  C CB  . PHE A 1 98  ? -6.063  -9.695  -12.133 1.00 93.72 98  A 1 
ATOM 768  C CG  . PHE A 1 98  ? -4.609  -10.055 -11.917 1.00 94.29 98  A 1 
ATOM 769  C CD1 . PHE A 1 98  ? -4.240  -11.392 -11.690 1.00 92.63 98  A 1 
ATOM 770  C CD2 . PHE A 1 98  ? -3.629  -9.052  -11.908 1.00 93.42 98  A 1 
ATOM 771  C CE1 . PHE A 1 98  ? -2.903  -11.720 -11.424 1.00 92.12 98  A 1 
ATOM 772  C CE2 . PHE A 1 98  ? -2.285  -9.377  -11.645 1.00 92.66 98  A 1 
ATOM 773  C CZ  . PHE A 1 98  ? -1.925  -10.705 -11.395 1.00 92.85 98  A 1 
ATOM 774  N N   . GLU A 1 99  ? -8.577  -9.381  -14.911 1.00 90.24 99  A 1 
ATOM 775  C CA  . GLU A 1 99  ? -9.933  -8.869  -15.194 1.00 88.48 99  A 1 
ATOM 776  C C   . GLU A 1 99  ? -11.066 -9.701  -14.574 1.00 89.30 99  A 1 
ATOM 777  O O   . GLU A 1 99  ? -12.164 -9.201  -14.372 1.00 86.40 99  A 1 
ATOM 778  C CB  . GLU A 1 99  ? -10.120 -8.755  -16.713 1.00 84.45 99  A 1 
ATOM 779  C CG  . GLU A 1 99  ? -10.050 -10.105 -17.454 1.00 76.03 99  A 1 
ATOM 780  C CD  . GLU A 1 99  ? -10.118 -9.976  -18.976 1.00 71.17 99  A 1 
ATOM 781  O OE1 . GLU A 1 99  ? -10.029 -11.034 -19.632 1.00 64.68 99  A 1 
ATOM 782  O OE2 . GLU A 1 99  ? -10.228 -8.841  -19.494 1.00 64.89 99  A 1 
ATOM 783  N N   . ASP A 1 100 ? -10.808 -10.976 -14.249 1.00 90.62 100 A 1 
ATOM 784  C CA  . ASP A 1 100 ? -11.721 -11.882 -13.568 1.00 90.65 100 A 1 
ATOM 785  C C   . ASP A 1 100 ? -11.637 -11.818 -12.027 1.00 92.26 100 A 1 
ATOM 786  O O   . ASP A 1 100 ? -12.316 -12.586 -11.345 1.00 90.83 100 A 1 
ATOM 787  C CB  . ASP A 1 100 ? -11.508 -13.306 -14.121 1.00 88.44 100 A 1 
ATOM 788  C CG  . ASP A 1 100 ? -10.149 -13.926 -13.784 1.00 85.35 100 A 1 
ATOM 789  O OD1 . ASP A 1 100 ? -9.131  -13.199 -13.728 1.00 80.87 100 A 1 
ATOM 790  O OD2 . ASP A 1 100 ? -10.113 -15.168 -13.615 1.00 80.20 100 A 1 
ATOM 791  N N   . PHE A 1 101 ? -10.816 -10.906 -11.471 1.00 92.85 101 A 1 
ATOM 792  C CA  . PHE A 1 101 ? -10.699 -10.644 -10.040 1.00 94.06 101 A 1 
ATOM 793  C C   . PHE A 1 101 ? -11.564 -9.440  -9.631  1.00 94.69 101 A 1 
ATOM 794  O O   . PHE A 1 101 ? -11.740 -8.476  -10.371 1.00 93.66 101 A 1 
ATOM 795  C CB  . PHE A 1 101 ? -9.237  -10.388 -9.619  1.00 94.10 101 A 1 
ATOM 796  C CG  . PHE A 1 101 ? -8.304  -11.585 -9.603  1.00 94.43 101 A 1 
ATOM 797  C CD1 . PHE A 1 101 ? -7.493  -11.813 -8.468  1.00 92.04 101 A 1 
ATOM 798  C CD2 . PHE A 1 101 ? -8.183  -12.440 -10.702 1.00 91.78 101 A 1 
ATOM 799  C CE1 . PHE A 1 101 ? -6.580  -12.886 -8.442  1.00 90.49 101 A 1 
ATOM 800  C CE2 . PHE A 1 101 ? -7.287  -13.519 -10.678 1.00 90.71 101 A 1 
ATOM 801  C CZ  . PHE A 1 101 ? -6.485  -13.742 -9.552  1.00 91.95 101 A 1 
ATOM 802  N N   . PHE A 1 102 ? -12.023 -9.453  -8.390  1.00 94.73 102 A 1 
ATOM 803  C CA  . PHE A 1 102 ? -12.499 -8.246  -7.725  1.00 95.34 102 A 1 
ATOM 804  C C   . PHE A 1 102 ? -11.291 -7.440  -7.249  1.00 96.29 102 A 1 
ATOM 805  O O   . PHE A 1 102 ? -10.575 -7.860  -6.336  1.00 95.94 102 A 1 
ATOM 806  C CB  . PHE A 1 102 ? -13.424 -8.649  -6.576  1.00 95.23 102 A 1 
ATOM 807  C CG  . PHE A 1 102 ? -13.985 -7.462  -5.839  1.00 95.45 102 A 1 
ATOM 808  C CD1 . PHE A 1 102 ? -13.521 -7.142  -4.544  1.00 93.79 102 A 1 
ATOM 809  C CD2 . PHE A 1 102 ? -14.991 -6.678  -6.428  1.00 94.07 102 A 1 
ATOM 810  C CE1 . PHE A 1 102 ? -14.078 -6.060  -3.843  1.00 93.33 102 A 1 
ATOM 811  C CE2 . PHE A 1 102 ? -15.547 -5.600  -5.728  1.00 93.45 102 A 1 
ATOM 812  C CZ  . PHE A 1 102 ? -15.099 -5.292  -4.430  1.00 94.09 102 A 1 
ATOM 813  N N   . ILE A 1 103 ? -11.032 -6.303  -7.886  1.00 96.37 103 A 1 
ATOM 814  C CA  . ILE A 1 103 ? -9.841  -5.474  -7.643  1.00 96.84 103 A 1 
ATOM 815  C C   . ILE A 1 103 ? -10.233 -4.194  -6.903  1.00 97.14 103 A 1 
ATOM 816  O O   . ILE A 1 103 ? -11.199 -3.529  -7.258  1.00 96.86 103 A 1 
ATOM 817  C CB  . ILE A 1 103 ? -9.081  -5.192  -8.957  1.00 96.50 103 A 1 
ATOM 818  C CG1 . ILE A 1 103 ? -8.670  -6.526  -9.623  1.00 95.01 103 A 1 
ATOM 819  C CG2 . ILE A 1 103 ? -7.842  -4.321  -8.682  1.00 95.78 103 A 1 
ATOM 820  C CD1 . ILE A 1 103 ? -7.917  -6.388  -10.940 1.00 90.93 103 A 1 
ATOM 821  N N   . ILE A 1 104 ? -9.447  -3.855  -5.882  1.00 96.79 104 A 1 
ATOM 822  C CA  . ILE A 1 104 ? -9.586  -2.661  -5.051  1.00 97.09 104 A 1 
ATOM 823  C C   . ILE A 1 104 ? -8.329  -1.797  -5.262  1.00 97.01 104 A 1 
ATOM 824  O O   . ILE A 1 104 ? -7.332  -2.003  -4.569  1.00 96.80 104 A 1 
ATOM 825  C CB  . ILE A 1 104 ? -9.792  -3.079  -3.574  1.00 97.15 104 A 1 
ATOM 826  C CG1 . ILE A 1 104 ? -11.025 -3.998  -3.387  1.00 95.96 104 A 1 
ATOM 827  C CG2 . ILE A 1 104 ? -9.942  -1.840  -2.676  1.00 96.05 104 A 1 
ATOM 828  C CD1 . ILE A 1 104 ? -10.916 -4.869  -2.122  1.00 92.29 104 A 1 
ATOM 829  N N   . PRO A 1 105 ? -8.315  -0.876  -6.246  1.00 96.81 105 A 1 
ATOM 830  C CA  . PRO A 1 105 ? -7.153  -0.043  -6.543  1.00 96.76 105 A 1 
ATOM 831  C C   . PRO A 1 105 ? -7.117  1.221   -5.676  1.00 96.66 105 A 1 
ATOM 832  O O   . PRO A 1 105 ? -8.148  1.741   -5.269  1.00 96.20 105 A 1 
ATOM 833  C CB  . PRO A 1 105 ? -7.280  0.285   -8.027  1.00 96.43 105 A 1 
ATOM 834  C CG  . PRO A 1 105 ? -8.791  0.385   -8.223  1.00 95.55 105 A 1 
ATOM 835  C CD  . PRO A 1 105 ? -9.352  -0.654  -7.256  1.00 96.75 105 A 1 
ATOM 836  N N   . MET A 1 106 ? -5.913  1.764   -5.443  1.00 96.59 106 A 1 
ATOM 837  C CA  . MET A 1 106 ? -5.719  3.087   -4.837  1.00 96.14 106 A 1 
ATOM 838  C C   . MET A 1 106 ? -4.438  3.753   -5.343  1.00 96.38 106 A 1 
ATOM 839  O O   . MET A 1 106 ? -3.701  3.152   -6.124  1.00 95.22 106 A 1 
ATOM 840  C CB  . MET A 1 106 ? -5.749  2.989   -3.303  1.00 92.44 106 A 1 
ATOM 841  C CG  . MET A 1 106 ? -4.528  2.264   -2.722  1.00 86.99 106 A 1 
ATOM 842  S SD  . MET A 1 106 ? -4.748  1.795   -0.987  1.00 87.13 106 A 1 
ATOM 843  C CE  . MET A 1 106 ? -5.931  0.454   -1.241  1.00 79.61 106 A 1 
ATOM 844  N N   . LEU A 1 107 ? -4.194  4.980   -4.894  1.00 96.18 107 A 1 
ATOM 845  C CA  . LEU A 1 107 ? -2.991  5.748   -5.198  1.00 95.83 107 A 1 
ATOM 846  C C   . LEU A 1 107 ? -2.053  5.763   -3.987  1.00 96.26 107 A 1 
ATOM 847  O O   . LEU A 1 107 ? -2.514  5.898   -2.846  1.00 95.97 107 A 1 
ATOM 848  C CB  . LEU A 1 107 ? -3.375  7.175   -5.596  1.00 95.09 107 A 1 
ATOM 849  C CG  . LEU A 1 107 ? -4.193  7.298   -6.896  1.00 94.31 107 A 1 
ATOM 850  C CD1 . LEU A 1 107 ? -4.648  8.756   -7.066  1.00 92.99 107 A 1 
ATOM 851  C CD2 . LEU A 1 107 ? -3.391  6.888   -8.123  1.00 92.71 107 A 1 
ATOM 852  N N   . GLY A 1 108 ? -0.756  5.696   -4.241  1.00 96.43 108 A 1 
ATOM 853  C CA  . GLY A 1 108 ? 0.299   5.974   -3.276  1.00 96.29 108 A 1 
ATOM 854  C C   . GLY A 1 108 ? 0.865   7.390   -3.402  1.00 95.93 108 A 1 
ATOM 855  O O   . GLY A 1 108 ? 0.431   8.197   -4.231  1.00 95.58 108 A 1 
ATOM 856  N N   . ASN A 1 109 ? 1.843   7.727   -2.568  1.00 96.46 109 A 1 
ATOM 857  C CA  . ASN A 1 109 ? 2.407   9.083   -2.511  1.00 96.06 109 A 1 
ATOM 858  C C   . ASN A 1 109 ? 3.281   9.443   -3.720  1.00 95.68 109 A 1 
ATOM 859  O O   . ASN A 1 109 ? 3.502   10.635  -3.980  1.00 94.49 109 A 1 
ATOM 860  C CB  . ASN A 1 109 ? 3.145   9.286   -1.188  1.00 96.01 109 A 1 
ATOM 861  C CG  . ASN A 1 109 ? 4.360   8.389   -1.048  1.00 95.66 109 A 1 
ATOM 862  O OD1 . ASN A 1 109 ? 4.254   7.253   -0.655  1.00 91.54 109 A 1 
ATOM 863  N ND2 . ASN A 1 109 ? 5.535   8.878   -1.346  1.00 91.94 109 A 1 
ATOM 864  N N   . HIS A 1 110 ? 3.769   8.452   -4.472  1.00 95.02 110 A 1 
ATOM 865  C CA  . HIS A 1 110 ? 4.467   8.675   -5.734  1.00 94.38 110 A 1 
ATOM 866  C C   . HIS A 1 110 ? 3.516   8.764   -6.936  1.00 94.10 110 A 1 
ATOM 867  O O   . HIS A 1 110 ? 3.906   9.286   -7.976  1.00 92.66 110 A 1 
ATOM 868  C CB  . HIS A 1 110 ? 5.566   7.621   -5.912  1.00 94.13 110 A 1 
ATOM 869  C CG  . HIS A 1 110 ? 6.759   7.891   -5.034  1.00 93.40 110 A 1 
ATOM 870  N ND1 . HIS A 1 110 ? 7.805   8.726   -5.352  1.00 86.58 110 A 1 
ATOM 871  C CD2 . HIS A 1 110 ? 7.014   7.393   -3.789  1.00 86.52 110 A 1 
ATOM 872  C CE1 . HIS A 1 110 ? 8.673   8.724   -4.322  1.00 86.80 110 A 1 
ATOM 873  N NE2 . HIS A 1 110 ? 8.228   7.933   -3.341  1.00 88.22 110 A 1 
ATOM 874  N N   . ASP A 1 111 ? 2.259   8.371   -6.788  1.00 94.96 111 A 1 
ATOM 875  C CA  . ASP A 1 111 ? 1.271   8.373   -7.872  1.00 94.69 111 A 1 
ATOM 876  C C   . ASP A 1 111 ? 0.639   9.756   -8.129  1.00 93.98 111 A 1 
ATOM 877  O O   . ASP A 1 111 ? -0.505  9.881   -8.565  1.00 92.31 111 A 1 
ATOM 878  C CB  . ASP A 1 111 ? 0.224   7.274   -7.622  1.00 95.04 111 A 1 
ATOM 879  C CG  . ASP A 1 111 ? 0.822   5.858   -7.569  1.00 95.06 111 A 1 
ATOM 880  O OD1 . ASP A 1 111 ? 1.820   5.593   -8.281  1.00 93.35 111 A 1 
ATOM 881  O OD2 . ASP A 1 111 ? 0.256   5.019   -6.844  1.00 93.74 111 A 1 
ATOM 882  N N   . VAL A 1 112 ? 1.387   10.844  -7.865  1.00 93.31 112 A 1 
ATOM 883  C CA  . VAL A 1 112 ? 0.971   12.242  -8.084  1.00 92.88 112 A 1 
ATOM 884  C C   . VAL A 1 112 ? 2.158   13.107  -8.501  1.00 92.07 112 A 1 
ATOM 885  O O   . VAL A 1 112 ? 3.309   12.801  -8.197  1.00 91.56 112 A 1 
ATOM 886  C CB  . VAL A 1 112 ? 0.274   12.811  -6.826  1.00 92.73 112 A 1 
ATOM 887  C CG1 . VAL A 1 112 ? 1.210   12.910  -5.616  1.00 90.16 112 A 1 
ATOM 888  C CG2 . VAL A 1 112 ? -0.361  14.177  -7.087  1.00 90.01 112 A 1 
ATOM 889  N N   . TYR A 1 113 ? 1.902   14.206  -9.206  1.00 92.16 113 A 1 
ATOM 890  C CA  . TYR A 1 113 ? 2.913   15.217  -9.516  1.00 91.41 113 A 1 
ATOM 891  C C   . TYR A 1 113 ? 2.525   16.607  -8.992  1.00 90.88 113 A 1 
ATOM 892  O O   . TYR A 1 113 ? 1.446   17.095  -9.337  1.00 89.12 113 A 1 
ATOM 893  C CB  . TYR A 1 113 ? 3.171   15.258  -11.024 1.00 90.51 113 A 1 
ATOM 894  C CG  . TYR A 1 113 ? 4.215   16.285  -11.392 1.00 89.65 113 A 1 
ATOM 895  C CD1 . TYR A 1 113 ? 3.823   17.558  -11.886 1.00 87.36 113 A 1 
ATOM 896  C CD2 . TYR A 1 113 ? 5.582   16.008  -11.196 1.00 87.20 113 A 1 
ATOM 897  C CE1 . TYR A 1 113 ? 4.790   18.526  -12.189 1.00 85.13 113 A 1 
ATOM 898  C CE2 . TYR A 1 113 ? 6.554   16.980  -11.493 1.00 85.03 113 A 1 
ATOM 899  C CZ  . TYR A 1 113 ? 6.163   18.240  -11.994 1.00 84.55 113 A 1 
ATOM 900  O OH  . TYR A 1 113 ? 7.105   19.170  -12.285 1.00 82.37 113 A 1 
ATOM 901  N N   . PRO A 1 114 ? 3.405   17.281  -8.227  1.00 90.96 114 A 1 
ATOM 902  C CA  . PRO A 1 114 ? 4.648   16.769  -7.639  1.00 91.16 114 A 1 
ATOM 903  C C   . PRO A 1 114 ? 4.401   15.620  -6.644  1.00 91.95 114 A 1 
ATOM 904  O O   . PRO A 1 114 ? 3.318   15.530  -6.076  1.00 91.07 114 A 1 
ATOM 905  C CB  . PRO A 1 114 ? 5.304   17.972  -6.951  1.00 89.60 114 A 1 
ATOM 906  C CG  . PRO A 1 114 ? 4.673   19.183  -7.623  1.00 87.06 114 A 1 
ATOM 907  C CD  . PRO A 1 114 ? 3.254   18.689  -7.929  1.00 89.30 114 A 1 
ATOM 908  N N   . ALA A 1 115 ? 5.398   14.761  -6.430  1.00 91.21 115 A 1 
ATOM 909  C CA  . ALA A 1 115 ? 5.280   13.646  -5.489  1.00 91.93 115 A 1 
ATOM 910  C C   . ALA A 1 115 ? 4.811   14.126  -4.104  1.00 92.82 115 A 1 
ATOM 911  O O   . ALA A 1 115 ? 5.146   15.230  -3.671  1.00 92.37 115 A 1 
ATOM 912  C CB  . ALA A 1 115 ? 6.621   12.901  -5.379  1.00 90.75 115 A 1 
ATOM 913  N N   . ASN A 1 116 ? 4.037   13.288  -3.415  1.00 93.91 116 A 1 
ATOM 914  C CA  . ASN A 1 116 ? 3.471   13.543  -2.084  1.00 94.32 116 A 1 
ATOM 915  C C   . ASN A 1 116 ? 2.388   14.634  -2.016  1.00 94.73 116 A 1 
ATOM 916  O O   . ASN A 1 116 ? 1.741   14.766  -0.982  1.00 93.92 116 A 1 
ATOM 917  C CB  . ASN A 1 116 ? 4.592   13.806  -1.060  1.00 93.89 116 A 1 
ATOM 918  C CG  . ASN A 1 116 ? 5.792   12.889  -1.216  1.00 93.34 116 A 1 
ATOM 919  O OD1 . ASN A 1 116 ? 5.679   11.685  -1.282  1.00 90.22 116 A 1 
ATOM 920  N ND2 . ASN A 1 116 ? 6.980   13.430  -1.292  1.00 89.95 116 A 1 
ATOM 921  N N   . GLN A 1 117 ? 2.177   15.428  -3.061  1.00 94.27 117 A 1 
ATOM 922  C CA  . GLN A 1 117 ? 1.323   16.621  -3.012  1.00 93.71 117 A 1 
ATOM 923  C C   . GLN A 1 117 ? -0.096  16.323  -3.519  1.00 93.26 117 A 1 
ATOM 924  O O   . GLN A 1 117 ? -0.462  16.688  -4.633  1.00 91.19 117 A 1 
ATOM 925  C CB  . GLN A 1 117 ? 1.977   17.805  -3.747  1.00 93.57 117 A 1 
ATOM 926  C CG  . GLN A 1 117 ? 3.414   18.134  -3.324  1.00 92.91 117 A 1 
ATOM 927  C CD  . GLN A 1 117 ? 3.593   18.298  -1.810  1.00 93.08 117 A 1 
ATOM 928  O OE1 . GLN A 1 117 ? 2.968   19.122  -1.166  1.00 89.42 117 A 1 
ATOM 929  N NE2 . GLN A 1 117 ? 4.453   17.519  -1.200  1.00 88.25 117 A 1 
ATOM 930  N N   . MET A 1 118 ? -0.921  15.665  -2.700  1.00 92.17 118 A 1 
ATOM 931  C CA  . MET A 1 118 ? -2.345  15.429  -2.988  1.00 91.56 118 A 1 
ATOM 932  C C   . MET A 1 118 ? -3.232  16.370  -2.167  1.00 89.95 118 A 1 
ATOM 933  O O   . MET A 1 118 ? -3.164  16.394  -0.949  1.00 84.71 118 A 1 
ATOM 934  C CB  . MET A 1 118 ? -2.728  13.973  -2.735  1.00 90.93 118 A 1 
ATOM 935  C CG  . MET A 1 118 ? -2.094  13.013  -3.740  1.00 88.32 118 A 1 
ATOM 936  S SD  . MET A 1 118 ? -2.756  11.338  -3.586  1.00 88.50 118 A 1 
ATOM 937  C CE  . MET A 1 118 ? -1.664  10.438  -4.707  1.00 84.16 118 A 1 
ATOM 938  N N   . ALA A 1 119 ? -4.079  17.150  -2.842  1.00 88.95 119 A 1 
ATOM 939  C CA  . ALA A 1 119 ? -5.078  18.049  -2.259  1.00 87.00 119 A 1 
ATOM 940  C C   . ALA A 1 119 ? -6.072  18.510  -3.340  1.00 86.66 119 A 1 
ATOM 941  O O   . ALA A 1 119 ? -6.058  17.999  -4.461  1.00 78.84 119 A 1 
ATOM 942  C CB  . ALA A 1 119 ? -4.353  19.260  -1.640  1.00 81.07 119 A 1 
ATOM 943  N N   . ILE A 1 120 ? -6.897  19.519  -3.036  1.00 79.91 120 A 1 
ATOM 944  C CA  . ILE A 1 120 ? -7.843  20.107  -4.005  1.00 76.36 120 A 1 
ATOM 945  C C   . ILE A 1 120 ? -7.152  20.587  -5.298  1.00 77.46 120 A 1 
ATOM 946  O O   . ILE A 1 120 ? -7.651  20.353  -6.399  1.00 71.16 120 A 1 
ATOM 947  C CB  . ILE A 1 120 ? -8.664  21.227  -3.330  1.00 70.80 120 A 1 
ATOM 948  C CG1 . ILE A 1 120 ? -9.861  21.685  -4.179  1.00 63.05 120 A 1 
ATOM 949  C CG2 . ILE A 1 120 ? -7.807  22.460  -2.951  1.00 61.66 120 A 1 
ATOM 950  C CD1 . ILE A 1 120 ? -10.906 20.591  -4.416  1.00 57.27 120 A 1 
ATOM 951  N N   . ASN A 1 121 ? -5.949  21.156  -5.182  1.00 77.03 121 A 1 
ATOM 952  C CA  . ASN A 1 121 ? -5.162  21.625  -6.335  1.00 74.71 121 A 1 
ATOM 953  C C   . ASN A 1 121 ? -4.601  20.475  -7.190  1.00 77.75 121 A 1 
ATOM 954  O O   . ASN A 1 121 ? -4.155  20.700  -8.313  1.00 71.51 121 A 1 
ATOM 955  C CB  . ASN A 1 121 ? -4.040  22.543  -5.822  1.00 68.99 121 A 1 
ATOM 956  C CG  . ASN A 1 121 ? -4.555  23.824  -5.186  1.00 61.92 121 A 1 
ATOM 957  O OD1 . ASN A 1 121 ? -5.673  24.247  -5.393  1.00 55.07 121 A 1 
ATOM 958  N ND2 . ASN A 1 121 ? -3.746  24.477  -4.386  1.00 55.59 121 A 1 
ATOM 959  N N   . SER A 1 122 ? -4.641  19.255  -6.681  1.00 79.35 122 A 1 
ATOM 960  C CA  . SER A 1 122 ? -4.226  18.032  -7.371  1.00 78.59 122 A 1 
ATOM 961  C C   . SER A 1 122 ? -5.414  17.196  -7.834  1.00 81.40 122 A 1 
ATOM 962  O O   . SER A 1 122 ? -5.250  16.022  -8.153  1.00 77.58 122 A 1 
ATOM 963  C CB  . SER A 1 122 ? -3.266  17.231  -6.484  1.00 73.70 122 A 1 
ATOM 964  O OG  . SER A 1 122 ? -2.191  18.044  -6.087  1.00 68.94 122 A 1 
ATOM 965  N N   . GLN A 1 123 ? -6.617  17.769  -7.902  1.00 85.81 123 A 1 
ATOM 966  C CA  . GLN A 1 123 ? -7.840  17.031  -8.259  1.00 86.48 123 A 1 
ATOM 967  C C   . GLN A 1 123 ? -7.753  16.329  -9.626  1.00 89.84 123 A 1 
ATOM 968  O O   . GLN A 1 123 ? -8.382  15.297  -9.843  1.00 88.03 123 A 1 
ATOM 969  C CB  . GLN A 1 123 ? -9.018  18.014  -8.223  1.00 82.37 123 A 1 
ATOM 970  C CG  . GLN A 1 123 ? -10.377 17.281  -8.251  1.00 73.90 123 A 1 
ATOM 971  C CD  . GLN A 1 123 ? -11.554 18.239  -8.195  1.00 66.62 123 A 1 
ATOM 972  O OE1 . GLN A 1 123 ? -11.452 19.421  -8.473  1.00 61.95 123 A 1 
ATOM 973  N NE2 . GLN A 1 123 ? -12.732 17.752  -7.869  1.00 56.90 123 A 1 
ATOM 974  N N   . TRP A 1 124 ? -6.909  16.839  -10.536 1.00 90.24 124 A 1 
ATOM 975  C CA  . TRP A 1 124 ? -6.634  16.195  -11.823 1.00 91.26 124 A 1 
ATOM 976  C C   . TRP A 1 124 ? -6.205  14.729  -11.673 1.00 93.04 124 A 1 
ATOM 977  O O   . TRP A 1 124 ? -6.582  13.907  -12.507 1.00 92.15 124 A 1 
ATOM 978  C CB  . TRP A 1 124 ? -5.548  16.998  -12.565 1.00 89.07 124 A 1 
ATOM 979  C CG  . TRP A 1 124 ? -4.161  16.867  -11.996 1.00 86.10 124 A 1 
ATOM 980  C CD1 . TRP A 1 124 ? -3.567  17.715  -11.118 1.00 82.31 124 A 1 
ATOM 981  C CD2 . TRP A 1 124 ? -3.205  15.786  -12.202 1.00 85.79 124 A 1 
ATOM 982  N NE1 . TRP A 1 124 ? -2.337  17.228  -10.757 1.00 77.95 124 A 1 
ATOM 983  C CE2 . TRP A 1 124 ? -2.066  16.027  -11.376 1.00 81.84 124 A 1 
ATOM 984  C CE3 . TRP A 1 124 ? -3.200  14.609  -12.972 1.00 78.31 124 A 1 
ATOM 985  C CZ2 . TRP A 1 124 ? -0.999  15.122  -11.298 1.00 78.45 124 A 1 
ATOM 986  C CZ3 . TRP A 1 124 ? -2.126  13.689  -12.911 1.00 78.75 124 A 1 
ATOM 987  C CH2 . TRP A 1 124 ? -1.038  13.939  -12.066 1.00 76.85 124 A 1 
ATOM 988  N N   . ILE A 1 125 ? -5.453  14.377  -10.612 1.00 90.10 125 A 1 
ATOM 989  C CA  . ILE A 1 125 ? -4.989  12.998  -10.412 1.00 91.52 125 A 1 
ATOM 990  C C   . ILE A 1 125 ? -6.140  12.078  -10.046 1.00 93.37 125 A 1 
ATOM 991  O O   . ILE A 1 125 ? -6.210  10.964  -10.555 1.00 93.85 125 A 1 
ATOM 992  C CB  . ILE A 1 125 ? -3.836  12.908  -9.382  1.00 89.94 125 A 1 
ATOM 993  C CG1 . ILE A 1 125 ? -3.135  11.538  -9.425  1.00 83.31 125 A 1 
ATOM 994  C CG2 . ILE A 1 125 ? -4.274  13.166  -7.932  1.00 83.52 125 A 1 
ATOM 995  C CD1 . ILE A 1 125 ? -2.495  11.235  -10.771 1.00 77.77 125 A 1 
ATOM 996  N N   . PHE A 1 126 ? -7.077  12.549  -9.223  1.00 93.01 126 A 1 
ATOM 997  C CA  . PHE A 1 126 ? -8.227  11.764  -8.811  1.00 93.96 126 A 1 
ATOM 998  C C   . PHE A 1 126 ? -9.162  11.511  -9.993  1.00 94.83 126 A 1 
ATOM 999  O O   . PHE A 1 126 ? -9.629  10.388  -10.172 1.00 94.81 126 A 1 
ATOM 1000 C CB  . PHE A 1 126 ? -8.966  12.460  -7.665  1.00 93.93 126 A 1 
ATOM 1001 C CG  . PHE A 1 126 ? -8.116  12.861  -6.477  1.00 94.51 126 A 1 
ATOM 1002 C CD1 . PHE A 1 126 ? -7.102  12.011  -5.990  1.00 91.90 126 A 1 
ATOM 1003 C CD2 . PHE A 1 126 ? -8.339  14.101  -5.849  1.00 91.92 126 A 1 
ATOM 1004 C CE1 . PHE A 1 126 ? -6.308  12.402  -4.901  1.00 90.77 126 A 1 
ATOM 1005 C CE2 . PHE A 1 126 ? -7.554  14.496  -4.751  1.00 90.80 126 A 1 
ATOM 1006 C CZ  . PHE A 1 126 ? -6.531  13.654  -4.273  1.00 91.98 126 A 1 
ATOM 1007 N N   . GLN A 1 127 ? -9.386  12.524  -10.841 1.00 95.34 127 A 1 
ATOM 1008 C CA  . GLN A 1 127 ? -10.170 12.388  -12.070 1.00 95.58 127 A 1 
ATOM 1009 C C   . GLN A 1 127 ? -9.506  11.400  -13.034 1.00 96.30 127 A 1 
ATOM 1010 O O   . GLN A 1 127 ? -10.140 10.422  -13.443 1.00 96.20 127 A 1 
ATOM 1011 C CB  . GLN A 1 127 ? -10.339 13.757  -12.730 1.00 94.68 127 A 1 
ATOM 1012 C CG  . GLN A 1 127 ? -11.238 14.689  -11.902 1.00 87.73 127 A 1 
ATOM 1013 C CD  . GLN A 1 127 ? -11.330 16.103  -12.478 1.00 83.78 127 A 1 
ATOM 1014 O OE1 . GLN A 1 127 ? -10.683 16.476  -13.440 1.00 75.45 127 A 1 
ATOM 1015 N NE2 . GLN A 1 127 ? -12.134 16.958  -11.897 1.00 69.97 127 A 1 
ATOM 1016 N N   . PHE A 1 128 ? -8.228  11.602  -13.333 1.00 95.16 128 A 1 
ATOM 1017 C CA  . PHE A 1 128 ? -7.492  10.751  -14.260 1.00 95.58 128 A 1 
ATOM 1018 C C   . PHE A 1 128 ? -7.417  9.295   -13.775 1.00 96.26 128 A 1 
ATOM 1019 O O   . PHE A 1 128 ? -7.708  8.379   -14.530 1.00 96.07 128 A 1 
ATOM 1020 C CB  . PHE A 1 128 ? -6.094  11.338  -14.463 1.00 95.49 128 A 1 
ATOM 1021 C CG  . PHE A 1 128 ? -5.269  10.553  -15.454 1.00 95.63 128 A 1 
ATOM 1022 C CD1 . PHE A 1 128 ? -4.318  9.610   -15.003 1.00 94.49 128 A 1 
ATOM 1023 C CD2 . PHE A 1 128 ? -5.472  10.722  -16.834 1.00 94.78 128 A 1 
ATOM 1024 C CE1 . PHE A 1 128 ? -3.585  8.846   -15.929 1.00 94.09 128 A 1 
ATOM 1025 C CE2 . PHE A 1 128 ? -4.739  9.961   -17.761 1.00 94.14 128 A 1 
ATOM 1026 C CZ  . PHE A 1 128 ? -3.798  9.017   -17.313 1.00 94.36 128 A 1 
ATOM 1027 N N   . ALA A 1 129 ? -7.066  9.064   -12.512 1.00 94.78 129 A 1 
ATOM 1028 C CA  . ALA A 1 129 ? -6.974  7.718   -11.960 1.00 94.82 129 A 1 
ATOM 1029 C C   . ALA A 1 129 ? -8.348  7.041   -11.856 1.00 95.66 129 A 1 
ATOM 1030 O O   . ALA A 1 129 ? -8.458  5.853   -12.150 1.00 95.89 129 A 1 
ATOM 1031 C CB  . ALA A 1 129 ? -6.251  7.773   -10.617 1.00 94.85 129 A 1 
ATOM 1032 N N   . ALA A 1 130 ? -9.414  7.778   -11.510 1.00 95.61 130 A 1 
ATOM 1033 C CA  . ALA A 1 130 ? -10.774 7.238   -11.517 1.00 95.98 130 A 1 
ATOM 1034 C C   . ALA A 1 130 ? -11.196 6.760   -12.919 1.00 96.34 130 A 1 
ATOM 1035 O O   . ALA A 1 130 ? -11.823 5.712   -13.034 1.00 96.43 130 A 1 
ATOM 1036 C CB  . ALA A 1 130 ? -11.741 8.302   -10.994 1.00 95.82 130 A 1 
ATOM 1037 N N   . GLU A 1 131 ? -10.838 7.494   -13.970 1.00 96.45 131 A 1 
ATOM 1038 C CA  . GLU A 1 131 ? -11.066 7.082   -15.358 1.00 96.37 131 A 1 
ATOM 1039 C C   . GLU A 1 131 ? -10.265 5.822   -15.719 1.00 96.75 131 A 1 
ATOM 1040 O O   . GLU A 1 131 ? -10.813 4.901   -16.329 1.00 96.23 131 A 1 
ATOM 1041 C CB  . GLU A 1 131 ? -10.682 8.225   -16.313 1.00 95.64 131 A 1 
ATOM 1042 C CG  . GLU A 1 131 ? -11.672 9.396   -16.263 1.00 89.15 131 A 1 
ATOM 1043 C CD  . GLU A 1 131 ? -11.178 10.636  -17.035 1.00 85.75 131 A 1 
ATOM 1044 O OE1 . GLU A 1 131 ? -11.864 11.687  -16.912 1.00 78.71 131 A 1 
ATOM 1045 O OE2 . GLU A 1 131 ? -10.145 10.538  -17.733 1.00 80.23 131 A 1 
ATOM 1046 N N   . GLN A 1 132 ? -8.996  5.747   -15.321 1.00 96.20 132 A 1 
ATOM 1047 C CA  . GLN A 1 132 ? -8.169  4.570   -15.573 1.00 96.58 132 A 1 
ATOM 1048 C C   . GLN A 1 132 ? -8.667  3.342   -14.799 1.00 96.72 132 A 1 
ATOM 1049 O O   . GLN A 1 132 ? -8.751  2.249   -15.366 1.00 96.55 132 A 1 
ATOM 1050 C CB  . GLN A 1 132 ? -6.695  4.854   -15.235 1.00 96.66 132 A 1 
ATOM 1051 C CG  . GLN A 1 132 ? -6.008  5.899   -16.128 1.00 95.03 132 A 1 
ATOM 1052 C CD  . GLN A 1 132 ? -6.196  5.628   -17.614 1.00 95.12 132 A 1 
ATOM 1053 O OE1 . GLN A 1 132 ? -5.793  4.607   -18.147 1.00 89.40 132 A 1 
ATOM 1054 N NE2 . GLN A 1 132 ? -6.844  6.519   -18.330 1.00 88.08 132 A 1 
ATOM 1055 N N   . PHE A 1 133 ? -9.050  3.510   -13.534 1.00 96.57 133 A 1 
ATOM 1056 C CA  . PHE A 1 133 ? -9.528  2.433   -12.670 1.00 96.56 133 A 1 
ATOM 1057 C C   . PHE A 1 133 ? -11.030 2.130   -12.831 1.00 96.76 133 A 1 
ATOM 1058 O O   . PHE A 1 133 ? -11.510 1.176   -12.224 1.00 96.42 133 A 1 
ATOM 1059 C CB  . PHE A 1 133 ? -9.148  2.741   -11.210 1.00 96.43 133 A 1 
ATOM 1060 C CG  . PHE A 1 133 ? -7.664  2.855   -10.910 1.00 96.33 133 A 1 
ATOM 1061 C CD1 . PHE A 1 133 ? -6.689  2.164   -11.663 1.00 95.11 133 A 1 
ATOM 1062 C CD2 . PHE A 1 133 ? -7.240  3.641   -9.809  1.00 95.04 133 A 1 
ATOM 1063 C CE1 . PHE A 1 133 ? -5.324  2.263   -11.336 1.00 94.41 133 A 1 
ATOM 1064 C CE2 . PHE A 1 133 ? -5.881  3.732   -9.478  1.00 94.44 133 A 1 
ATOM 1065 C CZ  . PHE A 1 133 ? -4.919  3.051   -10.236 1.00 94.79 133 A 1 
ATOM 1066 N N   . ALA A 1 134 ? -11.754 2.866   -13.665 1.00 96.92 134 A 1 
ATOM 1067 C CA  . ALA A 1 134 ? -13.184 2.676   -13.900 1.00 96.94 134 A 1 
ATOM 1068 C C   . ALA A 1 134 ? -13.613 1.216   -14.182 1.00 96.89 134 A 1 
ATOM 1069 O O   . ALA A 1 134 ? -14.659 0.821   -13.669 1.00 96.42 134 A 1 
ATOM 1070 C CB  . ALA A 1 134 ? -13.641 3.612   -15.021 1.00 96.67 134 A 1 
ATOM 1071 N N   . PRO A 1 135 ? -12.840 0.372   -14.907 1.00 96.80 135 A 1 
ATOM 1072 C CA  . PRO A 1 135 ? -13.199 -1.034  -15.101 1.00 96.38 135 A 1 
ATOM 1073 C C   . PRO A 1 135 ? -13.315 -1.860  -13.812 1.00 96.49 135 A 1 
ATOM 1074 O O   . PRO A 1 135 ? -13.955 -2.905  -13.823 1.00 95.73 135 A 1 
ATOM 1075 C CB  . PRO A 1 135 ? -12.108 -1.611  -16.013 1.00 95.62 135 A 1 
ATOM 1076 C CG  . PRO A 1 135 ? -11.577 -0.389  -16.758 1.00 94.38 135 A 1 
ATOM 1077 C CD  . PRO A 1 135 ? -11.656 0.695   -15.688 1.00 96.24 135 A 1 
ATOM 1078 N N   . PHE A 1 136 ? -12.714 -1.405  -12.724 1.00 96.88 136 A 1 
ATOM 1079 C CA  . PHE A 1 136 ? -12.676 -2.102  -11.442 1.00 96.88 136 A 1 
ATOM 1080 C C   . PHE A 1 136 ? -13.604 -1.490  -10.385 1.00 96.93 136 A 1 
ATOM 1081 O O   . PHE A 1 136 ? -13.810 -2.080  -9.324  1.00 96.32 136 A 1 
ATOM 1082 C CB  . PHE A 1 136 ? -11.227 -2.119  -10.922 1.00 96.68 136 A 1 
ATOM 1083 C CG  . PHE A 1 136 ? -10.195 -2.488  -11.957 1.00 96.60 136 A 1 
ATOM 1084 C CD1 . PHE A 1 136 ? -10.236 -3.752  -12.583 1.00 95.59 136 A 1 
ATOM 1085 C CD2 . PHE A 1 136 ? -9.195  -1.560  -12.328 1.00 95.72 136 A 1 
ATOM 1086 C CE1 . PHE A 1 136 ? -9.296  -4.073  -13.569 1.00 94.76 136 A 1 
ATOM 1087 C CE2 . PHE A 1 136 ? -8.257  -1.892  -13.307 1.00 94.88 136 A 1 
ATOM 1088 C CZ  . PHE A 1 136 ? -8.302  -3.154  -13.934 1.00 94.73 136 A 1 
ATOM 1089 N N   . LEU A 1 137 ? -14.153 -0.307  -10.633 1.00 96.80 137 A 1 
ATOM 1090 C CA  . LEU A 1 137 ? -14.893 0.489   -9.662  1.00 96.88 137 A 1 
ATOM 1091 C C   . LEU A 1 137 ? -16.398 0.525   -9.987  1.00 96.87 137 A 1 
ATOM 1092 O O   . LEU A 1 137 ? -16.809 0.594   -11.141 1.00 96.55 137 A 1 
ATOM 1093 C CB  . LEU A 1 137 ? -14.299 1.904   -9.605  1.00 96.91 137 A 1 
ATOM 1094 C CG  . LEU A 1 137 ? -12.837 1.995   -9.125  1.00 96.42 137 A 1 
ATOM 1095 C CD1 . LEU A 1 137 ? -12.384 3.461   -9.136  1.00 95.42 137 A 1 
ATOM 1096 C CD2 . LEU A 1 137 ? -12.653 1.457   -7.707  1.00 95.41 137 A 1 
ATOM 1097 N N   . SER A 1 138 ? -17.232 0.532   -8.947  1.00 97.33 138 A 1 
ATOM 1098 C CA  . SER A 1 138 ? -18.644 0.877   -9.101  1.00 97.17 138 A 1 
ATOM 1099 C C   . SER A 1 138 ? -18.807 2.374   -9.402  1.00 97.46 138 A 1 
ATOM 1100 O O   . SER A 1 138 ? -17.949 3.176   -9.039  1.00 97.36 138 A 1 
ATOM 1101 C CB  . SER A 1 138 ? -19.444 0.493   -7.848  1.00 96.64 138 A 1 
ATOM 1102 O OG  . SER A 1 138 ? -19.115 1.317   -6.751  1.00 95.17 138 A 1 
ATOM 1103 N N   . GLN A 1 139 ? -19.944 2.779   -9.979  1.00 97.39 139 A 1 
ATOM 1104 C CA  . GLN A 1 139 ? -20.207 4.198   -10.280 1.00 97.38 139 A 1 
ATOM 1105 C C   . GLN A 1 139 ? -20.085 5.096   -9.031  1.00 97.50 139 A 1 
ATOM 1106 O O   . GLN A 1 139 ? -19.475 6.159   -9.091  1.00 97.35 139 A 1 
ATOM 1107 C CB  . GLN A 1 139 ? -21.596 4.337   -10.926 1.00 97.12 139 A 1 
ATOM 1108 C CG  . GLN A 1 139 ? -21.860 5.770   -11.438 1.00 89.41 139 A 1 
ATOM 1109 C CD  . GLN A 1 139 ? -20.858 6.198   -12.507 1.00 85.75 139 A 1 
ATOM 1110 O OE1 . GLN A 1 139 ? -20.460 5.415   -13.354 1.00 79.73 139 A 1 
ATOM 1111 N NE2 . GLN A 1 139 ? -20.415 7.431   -12.511 1.00 73.97 139 A 1 
ATOM 1112 N N   . ASN A 1 140 ? -20.590 4.654   -7.880  1.00 97.20 140 A 1 
ATOM 1113 C CA  . ASN A 1 140 ? -20.475 5.404   -6.631  1.00 97.18 140 A 1 
ATOM 1114 C C   . ASN A 1 140 ? -19.010 5.522   -6.160  1.00 97.64 140 A 1 
ATOM 1115 O O   . ASN A 1 140 ? -18.602 6.564   -5.654  1.00 97.22 140 A 1 
ATOM 1116 C CB  . ASN A 1 140 ? -21.332 4.729   -5.548  1.00 96.54 140 A 1 
ATOM 1117 C CG  . ASN A 1 140 ? -22.822 4.843   -5.797  1.00 88.25 140 A 1 
ATOM 1118 O OD1 . ASN A 1 140 ? -23.309 5.564   -6.641  1.00 79.38 140 A 1 
ATOM 1119 N ND2 . ASN A 1 140 ? -23.618 4.103   -5.054  1.00 77.10 140 A 1 
ATOM 1120 N N   . ALA A 1 141 ? -18.219 4.457   -6.343  1.00 96.98 141 A 1 
ATOM 1121 C CA  . ALA A 1 141 ? -16.804 4.482   -6.026  1.00 97.43 141 A 1 
ATOM 1122 C C   . ALA A 1 141 ? -16.040 5.454   -6.943  1.00 97.40 141 A 1 
ATOM 1123 O O   . ALA A 1 141 ? -15.208 6.201   -6.446  1.00 97.39 141 A 1 
ATOM 1124 C CB  . ALA A 1 141 ? -16.241 3.059   -6.096  1.00 97.76 141 A 1 
ATOM 1125 N N   . ILE A 1 142 ? -16.373 5.499   -8.238  1.00 97.77 142 A 1 
ATOM 1126 C CA  . ILE A 1 142 ? -15.786 6.451   -9.198  1.00 97.41 142 A 1 
ATOM 1127 C C   . ILE A 1 142 ? -16.033 7.898   -8.752  1.00 96.98 142 A 1 
ATOM 1128 O O   . ILE A 1 142 ? -15.094 8.686   -8.704  1.00 96.41 142 A 1 
ATOM 1129 C CB  . ILE A 1 142 ? -16.337 6.193   -10.625 1.00 97.51 142 A 1 
ATOM 1130 C CG1 . ILE A 1 142 ? -15.790 4.857   -11.173 1.00 96.84 142 A 1 
ATOM 1131 C CG2 . ILE A 1 142 ? -15.986 7.340   -11.590 1.00 96.72 142 A 1 
ATOM 1132 C CD1 . ILE A 1 142 ? -16.492 4.370   -12.440 1.00 94.98 142 A 1 
ATOM 1133 N N   . GLU A 1 143 ? -17.265 8.250   -8.403  1.00 96.88 143 A 1 
ATOM 1134 C CA  . GLU A 1 143 ? -17.587 9.627   -7.992  1.00 96.33 143 A 1 
ATOM 1135 C C   . GLU A 1 143 ? -16.891 10.023  -6.681  1.00 96.11 143 A 1 
ATOM 1136 O O   . GLU A 1 143 ? -16.335 11.118  -6.577  1.00 95.65 143 A 1 
ATOM 1137 C CB  . GLU A 1 143 ? -19.112 9.801   -7.906  1.00 96.21 143 A 1 
ATOM 1138 C CG  . GLU A 1 143 ? -19.825 9.654   -9.269  1.00 91.64 143 A 1 
ATOM 1139 C CD  . GLU A 1 143 ? -19.203 10.532  -10.367 1.00 87.11 143 A 1 
ATOM 1140 O OE1 . GLU A 1 143 ? -18.831 9.993   -11.452 1.00 77.36 143 A 1 
ATOM 1141 O OE2 . GLU A 1 143 ? -19.022 11.738  -10.115 1.00 78.39 143 A 1 
ATOM 1142 N N   . SER A 1 144 ? -16.829 9.114   -5.702  1.00 96.66 144 A 1 
ATOM 1143 C CA  . SER A 1 144 ? -16.086 9.362   -4.462  1.00 96.79 144 A 1 
ATOM 1144 C C   . SER A 1 144 ? -14.569 9.469   -4.704  1.00 96.50 144 A 1 
ATOM 1145 O O   . SER A 1 144 ? -13.910 10.353  -4.164  1.00 96.20 144 A 1 
ATOM 1146 C CB  . SER A 1 144 ? -16.404 8.258   -3.456  1.00 96.87 144 A 1 
ATOM 1147 O OG  . SER A 1 144 ? -15.929 8.594   -2.169  1.00 89.41 144 A 1 
ATOM 1148 N N   . PHE A 1 145 ? -14.022 8.621   -5.574  1.00 97.18 145 A 1 
ATOM 1149 C CA  . PHE A 1 145 ? -12.605 8.652   -5.945  1.00 97.07 145 A 1 
ATOM 1150 C C   . PHE A 1 145 ? -12.228 9.979   -6.617  1.00 96.69 145 A 1 
ATOM 1151 O O   . PHE A 1 145 ? -11.220 10.580  -6.253  1.00 96.06 145 A 1 
ATOM 1152 C CB  . PHE A 1 145 ? -12.285 7.456   -6.855  1.00 96.98 145 A 1 
ATOM 1153 C CG  . PHE A 1 145 ? -10.810 7.125   -6.991  1.00 97.07 145 A 1 
ATOM 1154 C CD1 . PHE A 1 145 ? -9.906  8.038   -7.570  1.00 96.14 145 A 1 
ATOM 1155 C CD2 . PHE A 1 145 ? -10.322 5.885   -6.533  1.00 95.97 145 A 1 
ATOM 1156 C CE1 . PHE A 1 145 ? -8.539  7.740   -7.653  1.00 95.36 145 A 1 
ATOM 1157 C CE2 . PHE A 1 145 ? -8.957  5.579   -6.623  1.00 95.24 145 A 1 
ATOM 1158 C CZ  . PHE A 1 145 ? -8.060  6.506   -7.178  1.00 95.71 145 A 1 
ATOM 1159 N N   . LYS A 1 146 ? -13.058 10.471  -7.554  1.00 96.38 146 A 1 
ATOM 1160 C CA  . LYS A 1 146 ? -12.849 11.772  -8.211  1.00 95.92 146 A 1 
ATOM 1161 C C   . LYS A 1 146 ? -12.808 12.949  -7.228  1.00 95.46 146 A 1 
ATOM 1162 O O   . LYS A 1 146 ? -12.136 13.941  -7.498  1.00 94.75 146 A 1 
ATOM 1163 C CB  . LYS A 1 146 ? -13.973 12.040  -9.218  1.00 96.09 146 A 1 
ATOM 1164 C CG  . LYS A 1 146 ? -13.843 11.233  -10.517 1.00 95.42 146 A 1 
ATOM 1165 C CD  . LYS A 1 146 ? -15.104 11.494  -11.349 1.00 93.79 146 A 1 
ATOM 1166 C CE  . LYS A 1 146 ? -15.119 10.689  -12.639 1.00 91.43 146 A 1 
ATOM 1167 N NZ  . LYS A 1 146 ? -16.479 10.751  -13.231 1.00 86.51 146 A 1 
ATOM 1168 N N   . HIS A 1 147 ? -13.514 12.832  -6.105  1.00 95.72 147 A 1 
ATOM 1169 C CA  . HIS A 1 147 ? -13.525 13.875  -5.084  1.00 95.34 147 A 1 
ATOM 1170 C C   . HIS A 1 147 ? -12.199 13.949  -4.311  1.00 95.66 147 A 1 
ATOM 1171 O O   . HIS A 1 147 ? -11.654 15.037  -4.158  1.00 94.22 147 A 1 
ATOM 1172 C CB  . HIS A 1 147 ? -14.727 13.663  -4.158  1.00 94.15 147 A 1 
ATOM 1173 C CG  . HIS A 1 147 ? -14.815 14.737  -3.108  1.00 89.02 147 A 1 
ATOM 1174 N ND1 . HIS A 1 147 ? -15.110 16.067  -3.334  1.00 75.96 147 A 1 
ATOM 1175 C CD2 . HIS A 1 147 ? -14.563 14.598  -1.774  1.00 75.70 147 A 1 
ATOM 1176 C CE1 . HIS A 1 147 ? -15.041 16.701  -2.157  1.00 74.82 147 A 1 
ATOM 1177 N NE2 . HIS A 1 147 ? -14.714 15.849  -1.185  1.00 77.37 147 A 1 
ATOM 1178 N N   . GLY A 1 148 ? -11.662 12.811  -3.846  1.00 95.21 148 A 1 
ATOM 1179 C CA  . GLY A 1 148 ? -10.493 12.819  -2.957  1.00 95.72 148 A 1 
ATOM 1180 C C   . GLY A 1 148 ? -9.603  11.574  -2.978  1.00 96.63 148 A 1 
ATOM 1181 O O   . GLY A 1 148 ? -8.735  11.445  -2.123  1.00 96.38 148 A 1 
ATOM 1182 N N   . GLY A 1 149 ? -9.803  10.642  -3.920  1.00 96.31 149 A 1 
ATOM 1183 C CA  . GLY A 1 149 ? -9.028  9.400   -3.991  1.00 96.68 149 A 1 
ATOM 1184 C C   . GLY A 1 149 ? -9.416  8.357   -2.941  1.00 97.26 149 A 1 
ATOM 1185 O O   . GLY A 1 149 ? -8.702  7.376   -2.769  1.00 97.07 149 A 1 
ATOM 1186 N N   . TYR A 1 150 ? -10.527 8.541   -2.235  1.00 97.63 150 A 1 
ATOM 1187 C CA  . TYR A 1 150 ? -11.098 7.596   -1.275  1.00 97.72 150 A 1 
ATOM 1188 C C   . TYR A 1 150 ? -12.468 7.100   -1.735  1.00 97.92 150 A 1 
ATOM 1189 O O   . TYR A 1 150 ? -13.179 7.789   -2.463  1.00 97.86 150 A 1 
ATOM 1190 C CB  . TYR A 1 150 ? -11.150 8.237   0.116   1.00 97.69 150 A 1 
ATOM 1191 C CG  . TYR A 1 150 ? -11.985 9.499   0.222   1.00 97.72 150 A 1 
ATOM 1192 C CD1 . TYR A 1 150 ? -11.355 10.761  0.296   1.00 97.14 150 A 1 
ATOM 1193 C CD2 . TYR A 1 150 ? -13.390 9.416   0.267   1.00 97.11 150 A 1 
ATOM 1194 C CE1 . TYR A 1 150 ? -12.130 11.935  0.421   1.00 96.66 150 A 1 
ATOM 1195 C CE2 . TYR A 1 150 ? -14.157 10.577  0.387   1.00 96.67 150 A 1 
ATOM 1196 C CZ  . TYR A 1 150 ? -13.536 11.841  0.469   1.00 96.83 150 A 1 
ATOM 1197 O OH  . TYR A 1 150 ? -14.290 12.961  0.603   1.00 95.98 150 A 1 
ATOM 1198 N N   . TYR A 1 151 ? -12.872 5.900   -1.328  1.00 98.16 151 A 1 
ATOM 1199 C CA  . TYR A 1 151 ? -14.161 5.318   -1.710  1.00 98.41 151 A 1 
ATOM 1200 C C   . TYR A 1 151 ? -14.517 4.085   -0.882  1.00 98.68 151 A 1 
ATOM 1201 O O   . TYR A 1 151 ? -13.705 3.556   -0.130  1.00 98.60 151 A 1 
ATOM 1202 C CB  . TYR A 1 151 ? -14.159 4.970   -3.205  1.00 98.43 151 A 1 
ATOM 1203 C CG  . TYR A 1 151 ? -13.215 3.854   -3.607  1.00 98.53 151 A 1 
ATOM 1204 C CD1 . TYR A 1 151 ? -11.856 4.128   -3.882  1.00 98.26 151 A 1 
ATOM 1205 C CD2 . TYR A 1 151 ? -13.697 2.538   -3.718  1.00 98.26 151 A 1 
ATOM 1206 C CE1 . TYR A 1 151 ? -10.993 3.098   -4.271  1.00 98.02 151 A 1 
ATOM 1207 C CE2 . TYR A 1 151 ? -12.832 1.502   -4.112  1.00 98.04 151 A 1 
ATOM 1208 C CZ  . TYR A 1 151 ? -11.482 1.782   -4.388  1.00 98.14 151 A 1 
ATOM 1209 O OH  . TYR A 1 151 ? -10.657 0.776   -4.767  1.00 97.67 151 A 1 
ATOM 1210 N N   . THR A 1 152 ? -15.744 3.584   -1.063  1.00 98.58 152 A 1 
ATOM 1211 C CA  . THR A 1 152 ? -16.171 2.287   -0.548  1.00 98.40 152 A 1 
ATOM 1212 C C   . THR A 1 152 ? -16.780 1.435   -1.658  1.00 98.33 152 A 1 
ATOM 1213 O O   . THR A 1 152 ? -17.378 1.954   -2.602  1.00 97.48 152 A 1 
ATOM 1214 C CB  . THR A 1 152 ? -17.127 2.434   0.648   1.00 97.34 152 A 1 
ATOM 1215 O OG1 . THR A 1 152 ? -17.440 1.165   1.162   1.00 89.09 152 A 1 
ATOM 1216 C CG2 . THR A 1 152 ? -18.438 3.130   0.302   1.00 89.91 152 A 1 
ATOM 1217 N N   . MET A 1 153 ? -16.642 0.107   -1.540  1.00 97.75 153 A 1 
ATOM 1218 C CA  . MET A 1 153 ? -17.210 -0.844  -2.495  1.00 96.80 153 A 1 
ATOM 1219 C C   . MET A 1 153 ? -17.554 -2.170  -1.799  1.00 97.32 153 A 1 
ATOM 1220 O O   . MET A 1 153 ? -16.711 -2.706  -1.081  1.00 96.58 153 A 1 
ATOM 1221 C CB  . MET A 1 153 ? -16.214 -1.027  -3.649  1.00 93.86 153 A 1 
ATOM 1222 C CG  . MET A 1 153 ? -16.823 -1.802  -4.820  1.00 88.16 153 A 1 
ATOM 1223 S SD  . MET A 1 153 ? -15.875 -1.712  -6.357  1.00 87.66 153 A 1 
ATOM 1224 C CE  . MET A 1 153 ? -14.292 -2.420  -5.844  1.00 79.68 153 A 1 
ATOM 1225 N N   . PRO A 1 154 ? -18.764 -2.725  -1.982  1.00 97.42 154 A 1 
ATOM 1226 C CA  . PRO A 1 154 ? -19.138 -4.003  -1.389  1.00 97.09 154 A 1 
ATOM 1227 C C   . PRO A 1 154 ? -18.377 -5.161  -2.050  1.00 96.81 154 A 1 
ATOM 1228 O O   . PRO A 1 154 ? -18.247 -5.204  -3.278  1.00 96.04 154 A 1 
ATOM 1229 C CB  . PRO A 1 154 ? -20.649 -4.126  -1.598  1.00 96.21 154 A 1 
ATOM 1230 C CG  . PRO A 1 154 ? -20.893 -3.307  -2.867  1.00 93.98 154 A 1 
ATOM 1231 C CD  . PRO A 1 154 ? -19.865 -2.187  -2.770  1.00 96.59 154 A 1 
ATOM 1232 N N   . PHE A 1 155 ? -17.916 -6.124  -1.254  1.00 95.97 155 A 1 
ATOM 1233 C CA  . PHE A 1 155 ? -17.368 -7.368  -1.780  1.00 95.50 155 A 1 
ATOM 1234 C C   . PHE A 1 155 ? -18.470 -8.198  -2.456  1.00 94.96 155 A 1 
ATOM 1235 O O   . PHE A 1 155 ? -19.615 -8.219  -1.989  1.00 93.87 155 A 1 
ATOM 1236 C CB  . PHE A 1 155 ? -16.684 -8.176  -0.671  1.00 95.50 155 A 1 
ATOM 1237 C CG  . PHE A 1 155 ? -15.309 -7.668  -0.281  1.00 95.94 155 A 1 
ATOM 1238 C CD1 . PHE A 1 155 ? -14.159 -8.239  -0.855  1.00 94.91 155 A 1 
ATOM 1239 C CD2 . PHE A 1 155 ? -15.175 -6.638  0.661   1.00 94.94 155 A 1 
ATOM 1240 C CE1 . PHE A 1 155 ? -12.880 -7.782  -0.479  1.00 94.31 155 A 1 
ATOM 1241 C CE2 . PHE A 1 155 ? -13.902 -6.174  1.032   1.00 94.60 155 A 1 
ATOM 1242 C CZ  . PHE A 1 155 ? -12.749 -6.749  0.465   1.00 95.26 155 A 1 
ATOM 1243 N N   . PRO A 1 156 ? -18.165 -8.938  -3.537  1.00 94.86 156 A 1 
ATOM 1244 C CA  . PRO A 1 156 ? -19.137 -9.767  -4.241  1.00 93.74 156 A 1 
ATOM 1245 C C   . PRO A 1 156 ? -19.725 -10.882 -3.367  1.00 93.28 156 A 1 
ATOM 1246 O O   . PRO A 1 156 ? -18.997 -11.626 -2.712  1.00 91.53 156 A 1 
ATOM 1247 C CB  . PRO A 1 156 ? -18.384 -10.343 -5.445  1.00 92.38 156 A 1 
ATOM 1248 C CG  . PRO A 1 156 ? -17.265 -9.341  -5.700  1.00 91.44 156 A 1 
ATOM 1249 C CD  . PRO A 1 156 ? -16.919 -8.877  -4.287  1.00 94.01 156 A 1 
ATOM 1250 N N   . ALA A 1 157 ? -21.046 -11.081 -3.427  1.00 90.51 157 A 1 
ATOM 1251 C CA  . ALA A 1 157 ? -21.745 -12.093 -2.624  1.00 88.71 157 A 1 
ATOM 1252 C C   . ALA A 1 157 ? -21.307 -13.544 -2.916  1.00 88.94 157 A 1 
ATOM 1253 O O   . ALA A 1 157 ? -21.355 -14.396 -2.033  1.00 85.64 157 A 1 
ATOM 1254 C CB  . ALA A 1 157 ? -23.255 -11.916 -2.853  1.00 86.49 157 A 1 
ATOM 1255 N N   . HIS A 1 158 ? -20.837 -13.828 -4.138  1.00 86.29 158 A 1 
ATOM 1256 C CA  . HIS A 1 158 ? -20.393 -15.171 -4.538  1.00 85.74 158 A 1 
ATOM 1257 C C   . HIS A 1 158 ? -19.130 -15.667 -3.806  1.00 86.81 158 A 1 
ATOM 1258 O O   . HIS A 1 158 ? -18.802 -16.843 -3.907  1.00 84.78 158 A 1 
ATOM 1259 C CB  . HIS A 1 158 ? -20.206 -15.220 -6.061  1.00 83.47 158 A 1 
ATOM 1260 C CG  . HIS A 1 158 ? -19.049 -14.391 -6.564  1.00 81.39 158 A 1 
ATOM 1261 N ND1 . HIS A 1 158 ? -19.137 -13.179 -7.198  1.00 74.65 158 A 1 
ATOM 1262 C CD2 . HIS A 1 158 ? -17.724 -14.726 -6.517  1.00 72.68 158 A 1 
ATOM 1263 C CE1 . HIS A 1 158 ? -17.893 -12.782 -7.526  1.00 71.36 158 A 1 
ATOM 1264 N NE2 . HIS A 1 158 ? -16.995 -13.700 -7.127  1.00 72.82 158 A 1 
ATOM 1265 N N   . LEU A 1 159 ? -18.463 -14.814 -3.046  1.00 85.83 159 A 1 
ATOM 1266 C CA  . LEU A 1 159 ? -17.289 -15.172 -2.234  1.00 86.25 159 A 1 
ATOM 1267 C C   . LEU A 1 159 ? -17.634 -15.966 -0.956  1.00 86.48 159 A 1 
ATOM 1268 O O   . LEU A 1 159 ? -16.753 -16.241 -0.142  1.00 83.11 159 A 1 
ATOM 1269 C CB  . LEU A 1 159 ? -16.506 -13.890 -1.903  1.00 86.78 159 A 1 
ATOM 1270 C CG  . LEU A 1 159 ? -15.940 -13.141 -3.128  1.00 86.62 159 A 1 
ATOM 1271 C CD1 . LEU A 1 159 ? -15.314 -11.826 -2.653  1.00 84.52 159 A 1 
ATOM 1272 C CD2 . LEU A 1 159 ? -14.874 -13.952 -3.866  1.00 85.56 159 A 1 
ATOM 1273 N N   . GLY A 1 160 ? -18.911 -16.311 -0.740  1.00 85.11 160 A 1 
ATOM 1274 C CA  . GLY A 1 160 ? -19.337 -17.055 0.445   1.00 85.13 160 A 1 
ATOM 1275 C C   . GLY A 1 160 ? -19.333 -16.231 1.741   1.00 86.30 160 A 1 
ATOM 1276 O O   . GLY A 1 160 ? -19.232 -16.782 2.837   1.00 83.02 160 A 1 
ATOM 1277 N N   . ILE A 1 161 ? -19.432 -14.916 1.618   1.00 86.61 161 A 1 
ATOM 1278 C CA  . ILE A 1 161 ? -19.481 -13.971 2.735   1.00 86.86 161 A 1 
ATOM 1279 C C   . ILE A 1 161 ? -20.818 -14.123 3.472   1.00 86.64 161 A 1 
ATOM 1280 O O   . ILE A 1 161 ? -21.882 -14.085 2.859   1.00 84.38 161 A 1 
ATOM 1281 C CB  . ILE A 1 161 ? -19.255 -12.537 2.212   1.00 85.51 161 A 1 
ATOM 1282 C CG1 . ILE A 1 161 ? -17.839 -12.394 1.602   1.00 83.12 161 A 1 
ATOM 1283 C CG2 . ILE A 1 161 ? -19.446 -11.500 3.329   1.00 82.91 161 A 1 
ATOM 1284 C CD1 . ILE A 1 161 ? -17.663 -11.128 0.759   1.00 80.79 161 A 1 
ATOM 1285 N N   . LYS A 1 162 ? -20.776 -14.288 4.803   1.00 87.28 162 A 1 
ATOM 1286 C CA  . LYS A 1 162 ? -21.968 -14.473 5.649   1.00 87.85 162 A 1 
ATOM 1287 C C   . LYS A 1 162 ? -22.497 -13.185 6.285   1.00 89.22 162 A 1 
ATOM 1288 O O   . LYS A 1 162 ? -23.633 -13.150 6.736   1.00 86.66 162 A 1 
ATOM 1289 C CB  . LYS A 1 162 ? -21.683 -15.512 6.745   1.00 86.00 162 A 1 
ATOM 1290 C CG  . LYS A 1 162 ? -21.447 -16.912 6.181   1.00 84.62 162 A 1 
ATOM 1291 C CD  . LYS A 1 162 ? -21.442 -17.936 7.319   1.00 77.94 162 A 1 
ATOM 1292 C CE  . LYS A 1 162 ? -21.217 -19.337 6.760   1.00 74.34 162 A 1 
ATOM 1293 N NZ  . LYS A 1 162 ? -21.268 -20.361 7.837   1.00 62.70 162 A 1 
ATOM 1294 N N   . VAL A 1 163 ? -21.674 -12.159 6.346   1.00 89.53 163 A 1 
ATOM 1295 C CA  . VAL A 1 163 ? -22.021 -10.820 6.837   1.00 90.19 163 A 1 
ATOM 1296 C C   . VAL A 1 163 ? -21.633 -9.832  5.737   1.00 91.54 163 A 1 
ATOM 1297 O O   . VAL A 1 163 ? -20.501 -9.942  5.255   1.00 90.40 163 A 1 
ATOM 1298 C CB  . VAL A 1 163 ? -21.278 -10.493 8.147   1.00 87.34 163 A 1 
ATOM 1299 C CG1 . VAL A 1 163 ? -21.604 -9.086  8.654   1.00 78.37 163 A 1 
ATOM 1300 C CG2 . VAL A 1 163 ? -21.667 -11.478 9.257   1.00 81.76 163 A 1 
ATOM 1301 N N   . PRO A 1 164 ? -22.498 -8.875  5.334   1.00 93.02 164 A 1 
ATOM 1302 C CA  . PRO A 1 164 ? -22.144 -7.910  4.303   1.00 93.42 164 A 1 
ATOM 1303 C C   . PRO A 1 164 ? -20.804 -7.233  4.605   1.00 94.66 164 A 1 
ATOM 1304 O O   . PRO A 1 164 ? -20.620 -6.630  5.666   1.00 93.90 164 A 1 
ATOM 1305 C CB  . PRO A 1 164 ? -23.303 -6.908  4.250   1.00 91.90 164 A 1 
ATOM 1306 C CG  . PRO A 1 164 ? -24.493 -7.727  4.751   1.00 89.97 164 A 1 
ATOM 1307 C CD  . PRO A 1 164 ? -23.868 -8.666  5.787   1.00 92.56 164 A 1 
ATOM 1308 N N   . LEU A 1 165 ? -19.844 -7.381  3.687   1.00 94.29 165 A 1 
ATOM 1309 C CA  . LEU A 1 165 ? -18.466 -6.933  3.842   1.00 94.97 165 A 1 
ATOM 1310 C C   . LEU A 1 165 ? -18.149 -5.893  2.773   1.00 95.72 165 A 1 
ATOM 1311 O O   . LEU A 1 165 ? -18.497 -6.079  1.609   1.00 95.55 165 A 1 
ATOM 1312 C CB  . LEU A 1 165 ? -17.534 -8.158  3.775   1.00 94.68 165 A 1 
ATOM 1313 C CG  . LEU A 1 165 ? -16.043 -7.836  3.950   1.00 93.52 165 A 1 
ATOM 1314 C CD1 . LEU A 1 165 ? -15.730 -7.314  5.352   1.00 91.73 165 A 1 
ATOM 1315 C CD2 . LEU A 1 165 ? -15.219 -9.108  3.736   1.00 92.14 165 A 1 
ATOM 1316 N N   . ASN A 1 166 ? -17.470 -4.825  3.162   1.00 97.07 166 A 1 
ATOM 1317 C CA  . ASN A 1 166 ? -17.132 -3.713  2.288   1.00 97.42 166 A 1 
ATOM 1318 C C   . ASN A 1 166 ? -15.631 -3.439  2.300   1.00 97.78 166 A 1 
ATOM 1319 O O   . ASN A 1 166 ? -14.993 -3.492  3.353   1.00 97.51 166 A 1 
ATOM 1320 C CB  . ASN A 1 166 ? -17.932 -2.473  2.708   1.00 97.34 166 A 1 
ATOM 1321 C CG  . ASN A 1 166 ? -19.425 -2.707  2.659   1.00 96.90 166 A 1 
ATOM 1322 O OD1 . ASN A 1 166 ? -20.059 -2.581  1.624   1.00 92.42 166 A 1 
ATOM 1323 N ND2 . ASN A 1 166 ? -20.038 -3.073  3.764   1.00 92.30 166 A 1 
ATOM 1324 N N   . ALA A 1 167 ? -15.064 -3.106  1.139   1.00 97.69 167 A 1 
ATOM 1325 C CA  . ALA A 1 167 ? -13.780 -2.435  1.053   1.00 97.97 167 A 1 
ATOM 1326 C C   . ALA A 1 167 ? -13.984 -0.941  1.343   1.00 98.26 167 A 1 
ATOM 1327 O O   . ALA A 1 167 ? -14.896 -0.329  0.788   1.00 98.19 167 A 1 
ATOM 1328 C CB  . ALA A 1 167 ? -13.190 -2.658  -0.336  1.00 97.66 167 A 1 
ATOM 1329 N N   . VAL A 1 168 ? -13.156 -0.371  2.208   1.00 98.47 168 A 1 
ATOM 1330 C CA  . VAL A 1 168 ? -13.113 1.061   2.504   1.00 98.67 168 A 1 
ATOM 1331 C C   . VAL A 1 168 ? -11.694 1.545   2.232   1.00 98.64 168 A 1 
ATOM 1332 O O   . VAL A 1 168 ? -10.773 1.181   2.957   1.00 98.56 168 A 1 
ATOM 1333 C CB  . VAL A 1 168 ? -13.538 1.356   3.951   1.00 98.67 168 A 1 
ATOM 1334 C CG1 . VAL A 1 168 ? -13.495 2.861   4.246   1.00 98.33 168 A 1 
ATOM 1335 C CG2 . VAL A 1 168 ? -14.966 0.869   4.229   1.00 98.35 168 A 1 
ATOM 1336 N N   . VAL A 1 169 ? -11.511 2.327   1.180   1.00 98.75 169 A 1 
ATOM 1337 C CA  . VAL A 1 169 ? -10.214 2.854   0.762   1.00 98.71 169 A 1 
ATOM 1338 C C   . VAL A 1 169 ? -10.068 4.286   1.266   1.00 98.60 169 A 1 
ATOM 1339 O O   . VAL A 1 169 ? -10.929 5.116   1.003   1.00 98.50 169 A 1 
ATOM 1340 C CB  . VAL A 1 169 ? -10.044 2.771   -0.761  1.00 98.58 169 A 1 
ATOM 1341 C CG1 . VAL A 1 169 ? -8.726  3.412   -1.225  1.00 97.94 169 A 1 
ATOM 1342 C CG2 . VAL A 1 169 ? -10.051 1.301   -1.206  1.00 98.02 169 A 1 
ATOM 1343 N N   . LEU A 1 170 ? -8.971  4.554   1.976   1.00 98.57 170 A 1 
ATOM 1344 C CA  . LEU A 1 170 ? -8.605  5.884   2.463   1.00 98.56 170 A 1 
ATOM 1345 C C   . LEU A 1 170 ? -7.384  6.409   1.711   1.00 98.31 170 A 1 
ATOM 1346 O O   . LEU A 1 170 ? -6.369  5.715   1.580   1.00 98.15 170 A 1 
ATOM 1347 C CB  . LEU A 1 170 ? -8.338  5.847   3.980   1.00 98.64 170 A 1 
ATOM 1348 C CG  . LEU A 1 170 ? -9.502  5.357   4.851   1.00 98.36 170 A 1 
ATOM 1349 C CD1 . LEU A 1 170 ? -9.107  5.453   6.326   1.00 97.99 170 A 1 
ATOM 1350 C CD2 . LEU A 1 170 ? -10.774 6.173   4.650   1.00 97.82 170 A 1 
ATOM 1351 N N   . ASN A 1 171 ? -7.445  7.673   1.277   1.00 98.21 171 A 1 
ATOM 1352 C CA  . ASN A 1 171 ? -6.294  8.384   0.743   1.00 97.95 171 A 1 
ATOM 1353 C C   . ASN A 1 171 ? -5.480  9.010   1.888   1.00 97.84 171 A 1 
ATOM 1354 O O   . ASN A 1 171 ? -5.662  10.172  2.246   1.00 97.48 171 A 1 
ATOM 1355 C CB  . ASN A 1 171 ? -6.772  9.411   -0.286  1.00 97.65 171 A 1 
ATOM 1356 C CG  . ASN A 1 171 ? -5.613  10.152  -0.926  1.00 97.30 171 A 1 
ATOM 1357 O OD1 . ASN A 1 171 ? -4.438  9.895   -0.670  1.00 95.87 171 A 1 
ATOM 1358 N ND2 . ASN A 1 171 ? -5.907  11.104  -1.767  1.00 95.24 171 A 1 
ATOM 1359 N N   . THR A 1 172 ? -4.562  8.240   2.479   1.00 98.08 172 A 1 
ATOM 1360 C CA  . THR A 1 172 ? -3.711  8.732   3.575   1.00 98.02 172 A 1 
ATOM 1361 C C   . THR A 1 172 ? -2.546  9.605   3.111   1.00 97.78 172 A 1 
ATOM 1362 O O   . THR A 1 172 ? -1.901  10.219  3.949   1.00 97.41 172 A 1 
ATOM 1363 C CB  . THR A 1 172 ? -3.210  7.600   4.465   1.00 98.09 172 A 1 
ATOM 1364 O OG1 . THR A 1 172 ? -2.659  6.563   3.683   1.00 97.40 172 A 1 
ATOM 1365 C CG2 . THR A 1 172 ? -4.357  7.028   5.283   1.00 96.76 172 A 1 
ATOM 1366 N N   . VAL A 1 173 ? -2.322  9.752   1.803   1.00 97.72 173 A 1 
ATOM 1367 C CA  . VAL A 1 173 ? -1.381  10.754  1.271   1.00 97.37 173 A 1 
ATOM 1368 C C   . VAL A 1 173 ? -1.836  12.177  1.633   1.00 97.25 173 A 1 
ATOM 1369 O O   . VAL A 1 173 ? -1.007  13.059  1.821   1.00 96.78 173 A 1 
ATOM 1370 C CB  . VAL A 1 173 ? -1.196  10.617  -0.245  1.00 97.16 173 A 1 
ATOM 1371 C CG1 . VAL A 1 173 ? -0.104  11.560  -0.777  1.00 96.40 173 A 1 
ATOM 1372 C CG2 . VAL A 1 173 ? -0.804  9.183   -0.641  1.00 96.45 173 A 1 
ATOM 1373 N N   . LEU A 1 174 ? -3.138  12.396  1.846   1.00 97.36 174 A 1 
ATOM 1374 C CA  . LEU A 1 174 ? -3.675  13.656  2.377   1.00 97.06 174 A 1 
ATOM 1375 C C   . LEU A 1 174 ? -3.145  13.986  3.781   1.00 97.06 174 A 1 
ATOM 1376 O O   . LEU A 1 174 ? -3.118  15.150  4.158   1.00 96.78 174 A 1 
ATOM 1377 C CB  . LEU A 1 174 ? -5.212  13.574  2.438   1.00 96.98 174 A 1 
ATOM 1378 C CG  . LEU A 1 174 ? -5.917  13.392  1.078   1.00 96.43 174 A 1 
ATOM 1379 C CD1 . LEU A 1 174 ? -7.422  13.264  1.315   1.00 95.89 174 A 1 
ATOM 1380 C CD2 . LEU A 1 174 ? -5.671  14.576  0.147   1.00 95.85 174 A 1 
ATOM 1381 N N   . TYR A 1 175 ? -2.713  12.988  4.532   1.00 97.49 175 A 1 
ATOM 1382 C CA  . TYR A 1 175 ? -2.243  13.119  5.914   1.00 97.64 175 A 1 
ATOM 1383 C C   . TYR A 1 175 ? -0.716  13.048  6.037   1.00 97.57 175 A 1 
ATOM 1384 O O   . TYR A 1 175 ? -0.178  13.275  7.119   1.00 97.14 175 A 1 
ATOM 1385 C CB  . TYR A 1 175 ? -2.923  12.047  6.764   1.00 97.83 175 A 1 
ATOM 1386 C CG  . TYR A 1 175 ? -4.430  11.946  6.631   1.00 98.01 175 A 1 
ATOM 1387 C CD1 . TYR A 1 175 ? -5.213  13.088  6.382   1.00 97.57 175 A 1 
ATOM 1388 C CD2 . TYR A 1 175 ? -5.068  10.683  6.760   1.00 97.59 175 A 1 
ATOM 1389 C CE1 . TYR A 1 175 ? -6.612  12.990  6.272   1.00 97.39 175 A 1 
ATOM 1390 C CE2 . TYR A 1 175 ? -6.461  10.586  6.659   1.00 97.34 175 A 1 
ATOM 1391 C CZ  . TYR A 1 175 ? -7.236  11.739  6.419   1.00 97.67 175 A 1 
ATOM 1392 O OH  . TYR A 1 175 ? -8.591  11.658  6.339   1.00 97.22 175 A 1 
ATOM 1393 N N   . TYR A 1 176 ? -0.022  12.739  4.957   1.00 96.94 176 A 1 
ATOM 1394 C CA  . TYR A 1 176 ? 1.421   12.493  4.946   1.00 96.79 176 A 1 
ATOM 1395 C C   . TYR A 1 176 ? 2.202   13.759  5.328   1.00 96.41 176 A 1 
ATOM 1396 O O   . TYR A 1 176 ? 1.937   14.844  4.820   1.00 95.82 176 A 1 
ATOM 1397 C CB  . TYR A 1 176 ? 1.821   11.969  3.561   1.00 96.43 176 A 1 
ATOM 1398 C CG  . TYR A 1 176 ? 3.252   11.483  3.425   1.00 96.18 176 A 1 
ATOM 1399 C CD1 . TYR A 1 176 ? 3.916   11.620  2.187   1.00 94.79 176 A 1 
ATOM 1400 C CD2 . TYR A 1 176 ? 3.912   10.842  4.489   1.00 94.91 176 A 1 
ATOM 1401 C CE1 . TYR A 1 176 ? 5.213   11.099  2.012   1.00 93.96 176 A 1 
ATOM 1402 C CE2 . TYR A 1 176 ? 5.214   10.331  4.322   1.00 93.85 176 A 1 
ATOM 1403 C CZ  . TYR A 1 176 ? 5.860   10.449  3.081   1.00 94.05 176 A 1 
ATOM 1404 O OH  . TYR A 1 176 ? 7.091   9.932   2.916   1.00 93.16 176 A 1 
ATOM 1405 N N   . ASN A 1 177 ? 3.212   13.625  6.185   1.00 96.14 177 A 1 
ATOM 1406 C CA  . ASN A 1 177 ? 3.987   14.768  6.688   1.00 95.35 177 A 1 
ATOM 1407 C C   . ASN A 1 177 ? 4.857   15.471  5.620   1.00 95.59 177 A 1 
ATOM 1408 O O   . ASN A 1 177 ? 5.331   16.589  5.847   1.00 94.20 177 A 1 
ATOM 1409 C CB  . ASN A 1 177 ? 4.787   14.330  7.929   1.00 93.72 177 A 1 
ATOM 1410 C CG  . ASN A 1 177 ? 5.912   13.354  7.634   1.00 90.36 177 A 1 
ATOM 1411 O OD1 . ASN A 1 177 ? 6.169   12.956  6.509   1.00 82.59 177 A 1 
ATOM 1412 N ND2 . ASN A 1 177 ? 6.642   12.959  8.649   1.00 82.81 177 A 1 
ATOM 1413 N N   . TYR A 1 178 ? 5.009   14.873  4.451   1.00 95.24 178 A 1 
ATOM 1414 C CA  . TYR A 1 178 ? 5.604   15.506  3.270   1.00 94.89 178 A 1 
ATOM 1415 C C   . TYR A 1 178 ? 4.579   16.202  2.353   1.00 95.14 178 A 1 
ATOM 1416 O O   . TYR A 1 178 ? 4.981   16.925  1.437   1.00 93.71 178 A 1 
ATOM 1417 C CB  . TYR A 1 178 ? 6.458   14.492  2.505   1.00 94.03 178 A 1 
ATOM 1418 C CG  . TYR A 1 178 ? 7.726   14.092  3.238   1.00 92.28 178 A 1 
ATOM 1419 C CD1 . TYR A 1 178 ? 8.866   14.916  3.167   1.00 88.09 178 A 1 
ATOM 1420 C CD2 . TYR A 1 178 ? 7.764   12.916  3.998   1.00 87.80 178 A 1 
ATOM 1421 C CE1 . TYR A 1 178 ? 10.045  14.557  3.857   1.00 85.61 178 A 1 
ATOM 1422 C CE2 . TYR A 1 178 ? 8.938   12.559  4.693   1.00 86.05 178 A 1 
ATOM 1423 C CZ  . TYR A 1 178 ? 10.080  13.374  4.622   1.00 86.36 178 A 1 
ATOM 1424 O OH  . TYR A 1 178 ? 11.208  13.022  5.287   1.00 83.83 178 A 1 
ATOM 1425 N N   . ASN A 1 179 ? 3.272   16.046  2.589   1.00 95.48 179 A 1 
ATOM 1426 C CA  . ASN A 1 179 ? 2.230   16.750  1.844   1.00 95.60 179 A 1 
ATOM 1427 C C   . ASN A 1 179 ? 1.990   18.156  2.410   1.00 95.43 179 A 1 
ATOM 1428 O O   . ASN A 1 179 ? 1.173   18.363  3.304   1.00 94.71 179 A 1 
ATOM 1429 C CB  . ASN A 1 179 ? 0.948   15.909  1.819   1.00 95.79 179 A 1 
ATOM 1430 C CG  . ASN A 1 179 ? -0.110  16.517  0.919   1.00 95.74 179 A 1 
ATOM 1431 O OD1 . ASN A 1 179 ? 0.043   17.589  0.348   1.00 93.75 179 A 1 
ATOM 1432 N ND2 . ASN A 1 179 ? -1.200  15.829  0.749   1.00 93.67 179 A 1 
ATOM 1433 N N   . LYS A 1 180 ? 2.683   19.147  1.860   1.00 94.99 180 A 1 
ATOM 1434 C CA  . LYS A 1 180 ? 2.597   20.532  2.337   1.00 94.32 180 A 1 
ATOM 1435 C C   . LYS A 1 180 ? 1.279   21.229  2.005   1.00 94.30 180 A 1 
ATOM 1436 O O   . LYS A 1 180 ? 0.991   22.267  2.584   1.00 92.37 180 A 1 
ATOM 1437 C CB  . LYS A 1 180 ? 3.804   21.348  1.835   1.00 93.76 180 A 1 
ATOM 1438 C CG  . LYS A 1 180 ? 5.175   20.772  2.233   1.00 89.59 180 A 1 
ATOM 1439 C CD  . LYS A 1 180 ? 5.275   20.477  3.737   1.00 81.01 180 A 1 
ATOM 1440 C CE  . LYS A 1 180 ? 6.649   19.931  4.122   1.00 75.34 180 A 1 
ATOM 1441 N NZ  . LYS A 1 180 ? 6.622   19.395  5.513   1.00 63.44 180 A 1 
ATOM 1442 N N   . GLN A 1 181 ? 0.462   20.651  1.123   1.00 94.53 181 A 1 
ATOM 1443 C CA  . GLN A 1 181 ? -0.806  21.260  0.703   1.00 93.87 181 A 1 
ATOM 1444 C C   . GLN A 1 181 ? -1.934  21.073  1.727   1.00 94.39 181 A 1 
ATOM 1445 O O   . GLN A 1 181 ? -2.958  21.747  1.624   1.00 92.61 181 A 1 
ATOM 1446 C CB  . GLN A 1 181 ? -1.237  20.697  -0.649  1.00 92.50 181 A 1 
ATOM 1447 C CG  . GLN A 1 181 ? -0.214  20.926  -1.770  1.00 88.84 181 A 1 
ATOM 1448 C CD  . GLN A 1 181 ? -0.790  20.620  -3.153  1.00 82.24 181 A 1 
ATOM 1449 O OE1 . GLN A 1 181 ? -1.986  20.611  -3.383  1.00 74.71 181 A 1 
ATOM 1450 N NE2 . GLN A 1 181 ? 0.044   20.388  -4.134  1.00 69.73 181 A 1 
ATOM 1451 N N   . THR A 1 182 ? -1.788  20.161  2.677   1.00 94.28 182 A 1 
ATOM 1452 C CA  . THR A 1 182 ? -2.850  19.786  3.620   1.00 94.47 182 A 1 
ATOM 1453 C C   . THR A 1 182 ? -2.505  20.043  5.081   1.00 94.28 182 A 1 
ATOM 1454 O O   . THR A 1 182 ? -3.361  19.857  5.935   1.00 93.17 182 A 1 
ATOM 1455 C CB  . THR A 1 182 ? -3.234  18.313  3.439   1.00 94.72 182 A 1 
ATOM 1456 O OG1 . THR A 1 182 ? -2.091  17.507  3.574   1.00 93.05 182 A 1 
ATOM 1457 C CG2 . THR A 1 182 ? -3.842  18.047  2.066   1.00 92.28 182 A 1 
ATOM 1458 N N   . MET A 1 183 ? -1.285  20.471  5.392   1.00 93.57 183 A 1 
ATOM 1459 C CA  . MET A 1 183 ? -0.770  20.557  6.765   1.00 92.57 183 A 1 
ATOM 1460 C C   . MET A 1 183 ? -1.623  21.408  7.720   1.00 92.56 183 A 1 
ATOM 1461 O O   . MET A 1 183 ? -1.709  21.071  8.899   1.00 89.77 183 A 1 
ATOM 1462 C CB  . MET A 1 183 ? 0.687   21.051  6.751   1.00 89.60 183 A 1 
ATOM 1463 C CG  . MET A 1 183 ? 0.878   22.465  6.200   1.00 83.17 183 A 1 
ATOM 1464 S SD  . MET A 1 183 ? 2.622   23.009  6.170   1.00 78.00 183 A 1 
ATOM 1465 C CE  . MET A 1 183 ? 2.840   23.341  7.939   1.00 68.17 183 A 1 
ATOM 1466 N N   . ASP A 1 184 ? -2.292  22.435  7.214   1.00 93.10 184 A 1 
ATOM 1467 C CA  . ASP A 1 184 ? -3.125  23.364  7.995   1.00 93.21 184 A 1 
ATOM 1468 C C   . ASP A 1 184 ? -4.625  23.031  7.928   1.00 93.88 184 A 1 
ATOM 1469 O O   . ASP A 1 184 ? -5.452  23.716  8.534   1.00 91.48 184 A 1 
ATOM 1470 C CB  . ASP A 1 184 ? -2.856  24.802  7.518   1.00 92.33 184 A 1 
ATOM 1471 C CG  . ASP A 1 184 ? -1.390  25.217  7.645   1.00 90.06 184 A 1 
ATOM 1472 O OD1 . ASP A 1 184 ? -0.791  24.952  8.705   1.00 85.92 184 A 1 
ATOM 1473 O OD2 . ASP A 1 184 ? -0.869  25.783  6.658   1.00 85.96 184 A 1 
ATOM 1474 N N   . SER A 1 185 ? -5.020  22.002  7.200   1.00 94.93 185 A 1 
ATOM 1475 C CA  . SER A 1 185 ? -6.422  21.586  7.108   1.00 95.36 185 A 1 
ATOM 1476 C C   . SER A 1 185 ? -6.828  20.779  8.343   1.00 95.90 185 A 1 
ATOM 1477 O O   . SER A 1 185 ? -6.084  19.936  8.826   1.00 95.22 185 A 1 
ATOM 1478 C CB  . SER A 1 185 ? -6.656  20.771  5.841   1.00 94.71 185 A 1 
ATOM 1479 O OG  . SER A 1 185 ? -8.027  20.442  5.713   1.00 90.50 185 A 1 
ATOM 1480 N N   . THR A 1 186 ? -8.041  20.982  8.834   1.00 95.88 186 A 1 
ATOM 1481 C CA  . THR A 1 186 ? -8.589  20.169  9.935   1.00 96.20 186 A 1 
ATOM 1482 C C   . THR A 1 186 ? -9.152  18.831  9.456   1.00 96.92 186 A 1 
ATOM 1483 O O   . THR A 1 186 ? -9.091  17.842  10.182  1.00 96.05 186 A 1 
ATOM 1484 C CB  . THR A 1 186 ? -9.673  20.941  10.692  1.00 95.41 186 A 1 
ATOM 1485 O OG1 . THR A 1 186 ? -10.648 21.415  9.789   1.00 89.24 186 A 1 
ATOM 1486 C CG2 . THR A 1 186 ? -9.096  22.153  11.426  1.00 86.71 186 A 1 
ATOM 1487 N N   . ASP A 1 187 ? -9.666  18.790  8.221   1.00 96.22 187 A 1 
ATOM 1488 C CA  . ASP A 1 187 ? -10.166 17.583  7.566   1.00 96.83 187 A 1 
ATOM 1489 C C   . ASP A 1 187 ? -9.958  17.686  6.044   1.00 96.94 187 A 1 
ATOM 1490 O O   . ASP A 1 187 ? -10.847 18.166  5.331   1.00 96.29 187 A 1 
ATOM 1491 C CB  . ASP A 1 187 ? -11.642 17.357  7.931   1.00 96.95 187 A 1 
ATOM 1492 C CG  . ASP A 1 187 ? -12.142 15.990  7.445   1.00 97.40 187 A 1 
ATOM 1493 O OD1 . ASP A 1 187 ? -11.328 15.193  6.927   1.00 96.84 187 A 1 
ATOM 1494 O OD2 . ASP A 1 187 ? -13.336 15.687  7.672   1.00 96.97 187 A 1 
ATOM 1495 N N   . PRO A 1 188 ? -8.778  17.306  5.525   1.00 97.10 188 A 1 
ATOM 1496 C CA  . PRO A 1 188 ? -8.474  17.418  4.107   1.00 97.04 188 A 1 
ATOM 1497 C C   . PRO A 1 188 ? -9.491  16.677  3.245   1.00 97.10 188 A 1 
ATOM 1498 O O   . PRO A 1 188 ? -9.672  15.462  3.398   1.00 96.81 188 A 1 
ATOM 1499 C CB  . PRO A 1 188 ? -7.058  16.875  3.934   1.00 96.52 188 A 1 
ATOM 1500 C CG  . PRO A 1 188 ? -6.424  17.065  5.310   1.00 95.16 188 A 1 
ATOM 1501 C CD  . PRO A 1 188 ? -7.609  16.854  6.249   1.00 96.87 188 A 1 
ATOM 1502 N N   . LEU A 1 189 ? -10.160 17.401  2.354   1.00 96.03 189 A 1 
ATOM 1503 C CA  . LEU A 1 189 ? -11.207 16.901  1.457   1.00 95.97 189 A 1 
ATOM 1504 C C   . LEU A 1 189 ? -12.383 16.201  2.172   1.00 96.39 189 A 1 
ATOM 1505 O O   . LEU A 1 189 ? -13.104 15.436  1.539   1.00 95.82 189 A 1 
ATOM 1506 C CB  . LEU A 1 189 ? -10.579 16.067  0.324   1.00 95.56 189 A 1 
ATOM 1507 C CG  . LEU A 1 189 ? -9.523  16.810  -0.528  1.00 94.44 189 A 1 
ATOM 1508 C CD1 . LEU A 1 189 ? -8.909  15.861  -1.544  1.00 92.69 189 A 1 
ATOM 1509 C CD2 . LEU A 1 189 ? -10.134 17.978  -1.287  1.00 92.29 189 A 1 
ATOM 1510 N N   . GLY A 1 190 ? -12.594 16.449  3.474   1.00 96.63 190 A 1 
ATOM 1511 C CA  . GLY A 1 190 ? -13.712 15.901  4.245   1.00 97.02 190 A 1 
ATOM 1512 C C   . GLY A 1 190 ? -13.636 14.393  4.510   1.00 97.65 190 A 1 
ATOM 1513 O O   . GLY A 1 190 ? -14.653 13.769  4.806   1.00 97.58 190 A 1 
ATOM 1514 N N   . GLN A 1 191 ? -12.460 13.778  4.377   1.00 97.57 191 A 1 
ATOM 1515 C CA  . GLN A 1 191 ? -12.317 12.319  4.457   1.00 97.96 191 A 1 
ATOM 1516 C C   . GLN A 1 191 ? -12.635 11.748  5.849   1.00 98.31 191 A 1 
ATOM 1517 O O   . GLN A 1 191 ? -13.212 10.664  5.927   1.00 98.48 191 A 1 
ATOM 1518 C CB  . GLN A 1 191 ? -10.909 11.914  4.000   1.00 97.75 191 A 1 
ATOM 1519 C CG  . GLN A 1 191 ? -10.751 10.381  3.948   1.00 97.31 191 A 1 
ATOM 1520 C CD  . GLN A 1 191 ? -9.412  9.948   3.372   1.00 97.79 191 A 1 
ATOM 1521 O OE1 . GLN A 1 191 ? -9.333  9.376   2.307   1.00 94.21 191 A 1 
ATOM 1522 N NE2 . GLN A 1 191 ? -8.312  10.169  4.051   1.00 94.33 191 A 1 
ATOM 1523 N N   . PHE A 1 192 ? -12.301 12.435  6.930   1.00 98.33 192 A 1 
ATOM 1524 C CA  . PHE A 1 192 ? -12.623 11.956  8.282   1.00 98.52 192 A 1 
ATOM 1525 C C   . PHE A 1 192 ? -14.135 11.921  8.540   1.00 98.66 192 A 1 
ATOM 1526 O O   . PHE A 1 192 ? -14.643 10.928  9.046   1.00 98.60 192 A 1 
ATOM 1527 C CB  . PHE A 1 192 ? -11.925 12.808  9.345   1.00 98.44 192 A 1 
ATOM 1528 C CG  . PHE A 1 192 ? -10.450 12.515  9.535   1.00 98.45 192 A 1 
ATOM 1529 C CD1 . PHE A 1 192 ? -10.044 11.287  10.091  1.00 98.04 192 A 1 
ATOM 1530 C CD2 . PHE A 1 192 ? -9.478  13.485  9.211   1.00 98.10 192 A 1 
ATOM 1531 C CE1 . PHE A 1 192 ? -8.687  11.023  10.309  1.00 97.80 192 A 1 
ATOM 1532 C CE2 . PHE A 1 192 ? -8.119  13.216  9.432   1.00 97.73 192 A 1 
ATOM 1533 C CZ  . PHE A 1 192 ? -7.714  11.985  9.976   1.00 97.94 192 A 1 
ATOM 1534 N N   . GLU A 1 193 ? -14.850 12.979  8.150   1.00 98.44 193 A 1 
ATOM 1535 C CA  . GLU A 1 193 ? -16.312 13.027  8.299   1.00 98.47 193 A 1 
ATOM 1536 C C   . GLU A 1 193 ? -17.013 12.033  7.375   1.00 98.63 193 A 1 
ATOM 1537 O O   . GLU A 1 193 ? -17.974 11.355  7.774   1.00 98.53 193 A 1 
ATOM 1538 C CB  . GLU A 1 193 ? -16.826 14.449  8.040   1.00 98.26 193 A 1 
ATOM 1539 C CG  . GLU A 1 193 ? -16.400 15.454  9.119   1.00 87.21 193 A 1 
ATOM 1540 C CD  . GLU A 1 193 ? -16.791 15.009  10.534  1.00 80.17 193 A 1 
ATOM 1541 O OE1 . GLU A 1 193 ? -15.918 15.086  11.438  1.00 70.94 193 A 1 
ATOM 1542 O OE2 . GLU A 1 193 ? -17.937 14.545  10.721  1.00 72.52 193 A 1 
ATOM 1543 N N   . TRP A 1 194 ? -16.518 11.858  6.158   1.00 98.39 194 A 1 
ATOM 1544 C CA  . TRP A 1 194 ? -16.977 10.816  5.244   1.00 98.55 194 A 1 
ATOM 1545 C C   . TRP A 1 194 ? -16.774 9.412   5.848   1.00 98.60 194 A 1 
ATOM 1546 O O   . TRP A 1 194 ? -17.729 8.637   5.914   1.00 98.69 194 A 1 
ATOM 1547 C CB  . TRP A 1 194 ? -16.253 10.955  3.902   1.00 98.49 194 A 1 
ATOM 1548 C CG  . TRP A 1 194 ? -16.501 9.822   2.966   1.00 98.49 194 A 1 
ATOM 1549 C CD1 . TRP A 1 194 ? -17.529 9.704   2.101   1.00 98.27 194 A 1 
ATOM 1550 C CD2 . TRP A 1 194 ? -15.720 8.594   2.813   1.00 98.52 194 A 1 
ATOM 1551 N NE1 . TRP A 1 194 ? -17.441 8.510   1.426   1.00 98.18 194 A 1 
ATOM 1552 C CE2 . TRP A 1 194 ? -16.346 7.779   1.824   1.00 98.36 194 A 1 
ATOM 1553 C CE3 . TRP A 1 194 ? -14.546 8.091   3.419   1.00 98.39 194 A 1 
ATOM 1554 C CZ2 . TRP A 1 194 ? -15.828 6.529   1.449   1.00 98.19 194 A 1 
ATOM 1555 C CZ3 . TRP A 1 194 ? -14.027 6.830   3.049   1.00 98.27 194 A 1 
ATOM 1556 C CH2 . TRP A 1 194 ? -14.661 6.054   2.064   1.00 98.13 194 A 1 
ATOM 1557 N N   . PHE A 1 195 ? -15.583 9.116   6.354   1.00 98.52 195 A 1 
ATOM 1558 C CA  . PHE A 1 195 ? -15.270 7.827   6.965   1.00 98.74 195 A 1 
ATOM 1559 C C   . PHE A 1 195 ? -16.182 7.541   8.157   1.00 98.83 195 A 1 
ATOM 1560 O O   . PHE A 1 195 ? -16.787 6.473   8.228   1.00 98.80 195 A 1 
ATOM 1561 C CB  . PHE A 1 195 ? -13.795 7.795   7.388   1.00 98.77 195 A 1 
ATOM 1562 C CG  . PHE A 1 195 ? -13.387 6.500   8.077   1.00 98.81 195 A 1 
ATOM 1563 C CD1 . PHE A 1 195 ? -13.150 6.471   9.465   1.00 98.61 195 A 1 
ATOM 1564 C CD2 . PHE A 1 195 ? -13.264 5.315   7.327   1.00 98.67 195 A 1 
ATOM 1565 C CE1 . PHE A 1 195 ? -12.776 5.271   10.091  1.00 98.55 195 A 1 
ATOM 1566 C CE2 . PHE A 1 195 ? -12.891 4.127   7.952   1.00 98.51 195 A 1 
ATOM 1567 C CZ  . PHE A 1 195 ? -12.641 4.094   9.334   1.00 98.63 195 A 1 
ATOM 1568 N N   . LYS A 1 196 ? -16.360 8.519   9.048   1.00 98.78 196 A 1 
ATOM 1569 C CA  . LYS A 1 196 ? -17.277 8.416   10.182  1.00 98.78 196 A 1 
ATOM 1570 C C   . LYS A 1 196 ? -18.699 8.080   9.728   1.00 98.76 196 A 1 
ATOM 1571 O O   . LYS A 1 196 ? -19.317 7.171   10.260  1.00 98.73 196 A 1 
ATOM 1572 C CB  . LYS A 1 196 ? -17.236 9.721   10.978  1.00 98.62 196 A 1 
ATOM 1573 C CG  . LYS A 1 196 ? -18.077 9.594   12.251  1.00 97.75 196 A 1 
ATOM 1574 C CD  . LYS A 1 196 ? -18.164 10.935  12.999  1.00 96.60 196 A 1 
ATOM 1575 C CE  . LYS A 1 196 ? -19.024 10.788  14.248  1.00 92.60 196 A 1 
ATOM 1576 N NZ  . LYS A 1 196 ? -20.391 10.295  13.923  1.00 85.85 196 A 1 
ATOM 1577 N N   . THR A 1 197 ? -19.203 8.785   8.716   1.00 98.76 197 A 1 
ATOM 1578 C CA  . THR A 1 197 ? -20.560 8.582   8.185   1.00 98.76 197 A 1 
ATOM 1579 C C   . THR A 1 197 ? -20.744 7.166   7.623   1.00 98.78 197 A 1 
ATOM 1580 O O   . THR A 1 197 ? -21.730 6.495   7.937   1.00 98.65 197 A 1 
ATOM 1581 C CB  . THR A 1 197 ? -20.865 9.624   7.100   1.00 98.60 197 A 1 
ATOM 1582 O OG1 . THR A 1 197 ? -20.801 10.908  7.665   1.00 97.19 197 A 1 
ATOM 1583 C CG2 . THR A 1 197 ? -22.270 9.470   6.512   1.00 96.97 197 A 1 
ATOM 1584 N N   . VAL A 1 198 ? -19.775 6.685   6.843   1.00 98.61 198 A 1 
ATOM 1585 C CA  . VAL A 1 198 ? -19.769 5.330   6.275   1.00 98.64 198 A 1 
ATOM 1586 C C   . VAL A 1 198 ? -19.753 4.275   7.383   1.00 98.76 198 A 1 
ATOM 1587 O O   . VAL A 1 198 ? -20.595 3.376   7.399   1.00 98.66 198 A 1 
ATOM 1588 C CB  . VAL A 1 198 ? -18.565 5.167   5.320   1.00 98.60 198 A 1 
ATOM 1589 C CG1 . VAL A 1 198 ? -18.321 3.709   4.917   1.00 98.10 198 A 1 
ATOM 1590 C CG2 . VAL A 1 198 ? -18.787 5.971   4.037   1.00 98.13 198 A 1 
ATOM 1591 N N   . MET A 1 199 ? -18.849 4.406   8.347   1.00 98.88 199 A 1 
ATOM 1592 C CA  . MET A 1 199 ? -18.659 3.410   9.399   1.00 98.82 199 A 1 
ATOM 1593 C C   . MET A 1 199 ? -19.822 3.384   10.404  1.00 98.88 199 A 1 
ATOM 1594 O O   . MET A 1 199 ? -20.228 2.308   10.834  1.00 98.62 199 A 1 
ATOM 1595 C CB  . MET A 1 199 ? -17.314 3.646   10.092  1.00 98.73 199 A 1 
ATOM 1596 C CG  . MET A 1 199 ? -16.112 3.493   9.137   1.00 98.19 199 A 1 
ATOM 1597 S SD  . MET A 1 199 ? -15.960 1.911   8.272   1.00 97.88 199 A 1 
ATOM 1598 C CE  . MET A 1 199 ? -15.410 0.889   9.659   1.00 94.37 199 A 1 
ATOM 1599 N N   . ASP A 1 200 ? -20.420 4.535   10.727  1.00 98.79 200 A 1 
ATOM 1600 C CA  . ASP A 1 200 ? -21.664 4.607   11.504  1.00 98.72 200 A 1 
ATOM 1601 C C   . ASP A 1 200 ? -22.809 3.876   10.785  1.00 98.72 200 A 1 
ATOM 1602 O O   . ASP A 1 200 ? -23.598 3.168   11.418  1.00 98.48 200 A 1 
ATOM 1603 C CB  . ASP A 1 200 ? -22.074 6.074   11.745  1.00 98.65 200 A 1 
ATOM 1604 C CG  . ASP A 1 200 ? -21.326 6.789   12.865  1.00 98.20 200 A 1 
ATOM 1605 O OD1 . ASP A 1 200 ? -20.734 6.114   13.731  1.00 96.51 200 A 1 
ATOM 1606 O OD2 . ASP A 1 200 ? -21.439 8.040   12.944  1.00 96.64 200 A 1 
ATOM 1607 N N   . GLY A 1 201 ? -22.901 4.026   9.469   1.00 98.66 201 A 1 
ATOM 1608 C CA  . GLY A 1 201 ? -23.865 3.305   8.633   1.00 98.60 201 A 1 
ATOM 1609 C C   . GLY A 1 201 ? -23.657 1.794   8.683   1.00 98.64 201 A 1 
ATOM 1610 O O   . GLY A 1 201 ? -24.612 1.044   8.919   1.00 98.32 201 A 1 
ATOM 1611 N N   . TYR A 1 202 ? -22.423 1.335   8.555   1.00 98.56 202 A 1 
ATOM 1612 C CA  . TYR A 1 202 ? -22.082 -0.084  8.624   1.00 98.46 202 A 1 
ATOM 1613 C C   . TYR A 1 202 ? -22.361 -0.683  10.003  1.00 98.38 202 A 1 
ATOM 1614 O O   . TYR A 1 202 ? -22.986 -1.743  10.090  1.00 98.03 202 A 1 
ATOM 1615 C CB  . TYR A 1 202 ? -20.620 -0.302  8.216   1.00 98.42 202 A 1 
ATOM 1616 C CG  . TYR A 1 202 ? -20.277 -0.015  6.764   1.00 98.40 202 A 1 
ATOM 1617 C CD1 . TYR A 1 202 ? -21.279 0.122   5.781   1.00 97.92 202 A 1 
ATOM 1618 C CD2 . TYR A 1 202 ? -18.923 0.080   6.393   1.00 97.94 202 A 1 
ATOM 1619 C CE1 . TYR A 1 202 ? -20.934 0.368   4.437   1.00 97.68 202 A 1 
ATOM 1620 C CE2 . TYR A 1 202 ? -18.575 0.317   5.054   1.00 97.77 202 A 1 
ATOM 1621 C CZ  . TYR A 1 202 ? -19.577 0.474   4.074   1.00 97.98 202 A 1 
ATOM 1622 O OH  . TYR A 1 202 ? -19.250 0.714   2.788   1.00 97.31 202 A 1 
ATOM 1623 N N   . ARG A 1 203 ? -22.010 0.016   11.075  1.00 98.34 203 A 1 
ATOM 1624 C CA  . ARG A 1 203 ? -22.314 -0.405  12.450  1.00 98.29 203 A 1 
ATOM 1625 C C   . ARG A 1 203 ? -23.824 -0.566  12.662  1.00 98.17 203 A 1 
ATOM 1626 O O   . ARG A 1 203 ? -24.268 -1.595  13.163  1.00 97.63 203 A 1 
ATOM 1627 C CB  . ARG A 1 203 ? -21.697 0.590   13.431  1.00 98.05 203 A 1 
ATOM 1628 C CG  . ARG A 1 203 ? -21.939 0.166   14.890  1.00 97.67 203 A 1 
ATOM 1629 C CD  . ARG A 1 203 ? -21.317 1.180   15.853  1.00 97.32 203 A 1 
ATOM 1630 N NE  . ARG A 1 203 ? -19.872 0.990   15.954  1.00 96.72 203 A 1 
ATOM 1631 C CZ  . ARG A 1 203 ? -18.958 1.885   16.265  1.00 96.97 203 A 1 
ATOM 1632 N NH1 . ARG A 1 203 ? -19.227 3.156   16.374  1.00 93.73 203 A 1 
ATOM 1633 N NH2 . ARG A 1 203 ? -17.746 1.495   16.496  1.00 93.52 203 A 1 
ATOM 1634 N N   . LYS A 1 204 ? -24.635 0.428   12.256  1.00 98.26 204 A 1 
ATOM 1635 C CA  . LYS A 1 204 ? -26.098 0.398   12.406  1.00 98.13 204 A 1 
ATOM 1636 C C   . LYS A 1 204 ? -26.757 -0.747  11.642  1.00 98.17 204 A 1 
ATOM 1637 O O   . LYS A 1 204 ? -27.798 -1.240  12.067  1.00 97.64 204 A 1 
ATOM 1638 C CB  . LYS A 1 204 ? -26.690 1.727   11.913  1.00 97.99 204 A 1 
ATOM 1639 C CG  . LYS A 1 204 ? -26.462 2.864   12.916  1.00 88.25 204 A 1 
ATOM 1640 C CD  . LYS A 1 204 ? -26.857 4.213   12.285  1.00 86.31 204 A 1 
ATOM 1641 C CE  . LYS A 1 204 ? -26.520 5.348   13.229  1.00 77.42 204 A 1 
ATOM 1642 N NZ  . LYS A 1 204 ? -26.740 6.674   12.593  1.00 68.34 204 A 1 
ATOM 1643 N N   . THR A 1 205 ? -26.180 -1.163  10.521  1.00 97.52 205 A 1 
ATOM 1644 C CA  . THR A 1 205 ? -26.724 -2.201  9.638   1.00 97.18 205 A 1 
ATOM 1645 C C   . THR A 1 205 ? -26.036 -3.562  9.793   1.00 96.78 205 A 1 
ATOM 1646 O O   . THR A 1 205 ? -26.342 -4.485  9.048   1.00 96.05 205 A 1 
ATOM 1647 C CB  . THR A 1 205 ? -26.729 -1.727  8.174   1.00 97.19 205 A 1 
ATOM 1648 O OG1 . THR A 1 205 ? -25.433 -1.330  7.787   1.00 96.24 205 A 1 
ATOM 1649 C CG2 . THR A 1 205 ? -27.649 -0.527  7.965   1.00 95.24 205 A 1 
ATOM 1650 N N   . GLY A 1 206 ? -25.129 -3.711  10.759  1.00 96.83 206 A 1 
ATOM 1651 C CA  . GLY A 1 206 ? -24.406 -4.960  11.017  1.00 96.37 206 A 1 
ATOM 1652 C C   . GLY A 1 206 ? -23.429 -5.363  9.907   1.00 96.23 206 A 1 
ATOM 1653 O O   . GLY A 1 206 ? -23.088 -6.539  9.784   1.00 95.01 206 A 1 
ATOM 1654 N N   . GLN A 1 207 ? -22.997 -4.411  9.073   1.00 96.94 207 A 1 
ATOM 1655 C CA  . GLN A 1 207 ? -22.005 -4.641  8.024   1.00 96.90 207 A 1 
ATOM 1656 C C   . GLN A 1 207 ? -20.584 -4.596  8.603   1.00 97.10 207 A 1 
ATOM 1657 O O   . GLN A 1 207 ? -20.333 -4.001  9.648   1.00 96.79 207 A 1 
ATOM 1658 C CB  . GLN A 1 207 ? -22.156 -3.642  6.874   1.00 96.63 207 A 1 
ATOM 1659 C CG  . GLN A 1 207 ? -23.579 -3.565  6.319   1.00 95.47 207 A 1 
ATOM 1660 C CD  . GLN A 1 207 ? -23.689 -2.698  5.075   1.00 94.92 207 A 1 
ATOM 1661 O OE1 . GLN A 1 207 ? -22.797 -2.643  4.232   1.00 89.09 207 A 1 
ATOM 1662 N NE2 . GLN A 1 207 ? -24.794 -2.014  4.884   1.00 86.73 207 A 1 
ATOM 1663 N N   . ARG A 1 208 ? -19.651 -5.223  7.892   1.00 96.23 208 A 1 
ATOM 1664 C CA  . ARG A 1 208 ? -18.232 -5.257  8.244   1.00 96.45 208 A 1 
ATOM 1665 C C   . ARG A 1 208 ? -17.386 -4.597  7.156   1.00 96.98 208 A 1 
ATOM 1666 O O   . ARG A 1 208 ? -17.845 -4.419  6.026   1.00 96.59 208 A 1 
ATOM 1667 C CB  . ARG A 1 208 ? -17.796 -6.708  8.516   1.00 95.95 208 A 1 
ATOM 1668 C CG  . ARG A 1 208 ? -18.577 -7.413  9.637   1.00 93.36 208 A 1 
ATOM 1669 C CD  . ARG A 1 208 ? -18.406 -6.770  11.025  1.00 89.14 208 A 1 
ATOM 1670 N NE  . ARG A 1 208 ? -17.043 -6.920  11.558  1.00 83.69 208 A 1 
ATOM 1671 C CZ  . ARG A 1 208 ? -16.554 -7.927  12.247  1.00 78.21 208 A 1 
ATOM 1672 N NH1 . ARG A 1 208 ? -17.271 -8.957  12.573  1.00 70.74 208 A 1 
ATOM 1673 N NH2 . ARG A 1 208 ? -15.313 -7.925  12.634  1.00 69.00 208 A 1 
ATOM 1674 N N   . ALA A 1 209 ? -16.142 -4.246  7.495   1.00 96.89 209 A 1 
ATOM 1675 C CA  . ALA A 1 209 ? -15.228 -3.584  6.575   1.00 97.25 209 A 1 
ATOM 1676 C C   . ALA A 1 209 ? -13.801 -4.146  6.640   1.00 97.10 209 A 1 
ATOM 1677 O O   . ALA A 1 209 ? -13.294 -4.489  7.705   1.00 96.93 209 A 1 
ATOM 1678 C CB  . ALA A 1 209 ? -15.256 -2.079  6.842   1.00 97.45 209 A 1 
ATOM 1679 N N   . ILE A 1 210 ? -13.140 -4.164  5.489   1.00 97.02 210 A 1 
ATOM 1680 C CA  . ILE A 1 210 ? -11.681 -4.187  5.387   1.00 97.38 210 A 1 
ATOM 1681 C C   . ILE A 1 210 ? -11.260 -2.781  4.946   1.00 97.85 210 A 1 
ATOM 1682 O O   . ILE A 1 210 ? -11.673 -2.320  3.880   1.00 97.82 210 A 1 
ATOM 1683 C CB  . ILE A 1 210 ? -11.189 -5.292  4.428   1.00 96.88 210 A 1 
ATOM 1684 C CG1 . ILE A 1 210 ? -11.558 -6.675  5.018   1.00 95.97 210 A 1 
ATOM 1685 C CG2 . ILE A 1 210 ? -9.669  -5.181  4.213   1.00 96.37 210 A 1 
ATOM 1686 C CD1 . ILE A 1 210 ? -11.290 -7.844  4.077   1.00 93.74 210 A 1 
ATOM 1687 N N   . VAL A 1 211 ? -10.484 -2.105  5.785   1.00 98.02 211 A 1 
ATOM 1688 C CA  . VAL A 1 211 ? -9.979  -0.762  5.472   1.00 98.38 211 A 1 
ATOM 1689 C C   . VAL A 1 211 ? -8.639  -0.904  4.759   1.00 98.25 211 A 1 
ATOM 1690 O O   . VAL A 1 211 ? -7.820  -1.729  5.147   1.00 98.13 211 A 1 
ATOM 1691 C CB  . VAL A 1 211 ? -9.888  0.118   6.731   1.00 98.50 211 A 1 
ATOM 1692 C CG1 . VAL A 1 211 ? -9.427  1.537   6.383   1.00 98.15 211 A 1 
ATOM 1693 C CG2 . VAL A 1 211 ? -11.253 0.232   7.423   1.00 98.07 211 A 1 
ATOM 1694 N N   . SER A 1 212 ? -8.409  -0.112  3.726   1.00 98.52 212 A 1 
ATOM 1695 C CA  . SER A 1 212 ? -7.144  -0.107  3.005   1.00 98.48 212 A 1 
ATOM 1696 C C   . SER A 1 212 ? -6.649  1.313   2.767   1.00 98.67 212 A 1 
ATOM 1697 O O   . SER A 1 212 ? -7.439  2.226   2.533   1.00 98.27 212 A 1 
ATOM 1698 C CB  . SER A 1 212 ? -7.289  -0.880  1.701   1.00 97.77 212 A 1 
ATOM 1699 O OG  . SER A 1 212 ? -6.011  -1.160  1.205   1.00 85.24 212 A 1 
ATOM 1700 N N   . MET A 1 213 ? -5.333  1.507   2.858   1.00 98.43 213 A 1 
ATOM 1701 C CA  . MET A 1 213 ? -4.666  2.788   2.677   1.00 98.43 213 A 1 
ATOM 1702 C C   . MET A 1 213 ? -3.226  2.570   2.227   1.00 98.35 213 A 1 
ATOM 1703 O O   . MET A 1 213 ? -2.682  1.476   2.403   1.00 97.71 213 A 1 
ATOM 1704 C CB  . MET A 1 213 ? -4.736  3.608   3.980   1.00 97.88 213 A 1 
ATOM 1705 C CG  . MET A 1 213 ? -4.034  2.947   5.170   1.00 97.28 213 A 1 
ATOM 1706 S SD  . MET A 1 213 ? -4.408  3.700   6.782   1.00 97.28 213 A 1 
ATOM 1707 C CE  . MET A 1 213 ? -6.096  3.121   7.012   1.00 94.06 213 A 1 
ATOM 1708 N N   . HIS A 1 214 ? -2.582  3.597   1.656   1.00 98.38 214 A 1 
ATOM 1709 C CA  . HIS A 1 214 ? -1.180  3.468   1.279   1.00 98.29 214 A 1 
ATOM 1710 C C   . HIS A 1 214 ? -0.256  3.621   2.491   1.00 97.82 214 A 1 
ATOM 1711 O O   . HIS A 1 214 ? 0.501   2.707   2.815   1.00 96.87 214 A 1 
ATOM 1712 C CB  . HIS A 1 214 ? -0.861  4.459   0.154   1.00 98.00 214 A 1 
ATOM 1713 C CG  . HIS A 1 214 ? 0.554   4.310   -0.320  1.00 97.77 214 A 1 
ATOM 1714 N ND1 . HIS A 1 214 ? 1.103   3.186   -0.892  1.00 96.50 214 A 1 
ATOM 1715 C CD2 . HIS A 1 214 ? 1.538   5.249   -0.207  1.00 96.67 214 A 1 
ATOM 1716 C CE1 . HIS A 1 214 ? 2.400   3.440   -1.127  1.00 96.36 214 A 1 
ATOM 1717 N NE2 . HIS A 1 214 ? 2.705   4.687   -0.721  1.00 96.28 214 A 1 
ATOM 1718 N N   . ILE A 1 215 ? -0.386  4.721   3.233   1.00 98.26 215 A 1 
ATOM 1719 C CA  . ILE A 1 215 ? 0.460   5.057   4.385   1.00 98.13 215 A 1 
ATOM 1720 C C   . ILE A 1 215 ? -0.284  4.732   5.685   1.00 98.15 215 A 1 
ATOM 1721 O O   . ILE A 1 215 ? -1.304  5.358   5.998   1.00 97.88 215 A 1 
ATOM 1722 C CB  . ILE A 1 215 ? 0.924   6.530   4.332   1.00 97.89 215 A 1 
ATOM 1723 C CG1 . ILE A 1 215 ? 1.480   6.901   2.941   1.00 97.09 215 A 1 
ATOM 1724 C CG2 . ILE A 1 215 ? 1.969   6.784   5.435   1.00 97.15 215 A 1 
ATOM 1725 C CD1 . ILE A 1 215 ? 1.911   8.361   2.789   1.00 95.35 215 A 1 
ATOM 1726 N N   . CYS A 1 216 ? 0.234   3.787   6.468   1.00 97.46 216 A 1 
ATOM 1727 C CA  . CYS A 1 216 ? -0.304  3.473   7.795   1.00 97.10 216 A 1 
ATOM 1728 C C   . CYS A 1 216 ? 0.027   4.581   8.816   1.00 97.24 216 A 1 
ATOM 1729 O O   . CYS A 1 216 ? 1.114   5.160   8.759   1.00 95.82 216 A 1 
ATOM 1730 C CB  . CYS A 1 216 ? 0.255   2.129   8.280   1.00 95.39 216 A 1 
ATOM 1731 S SG  . CYS A 1 216 ? -0.886  0.727   8.278   1.00 85.61 216 A 1 
ATOM 1732 N N   . PRO A 1 217 ? -0.847  4.853   9.818   1.00 97.54 217 A 1 
ATOM 1733 C CA  . PRO A 1 217 ? -0.482  5.696   10.950  1.00 97.10 217 A 1 
ATOM 1734 C C   . PRO A 1 217 ? 0.613   5.022   11.800  1.00 96.43 217 A 1 
ATOM 1735 O O   . PRO A 1 217 ? 0.736   3.798   11.801  1.00 94.49 217 A 1 
ATOM 1736 C CB  . PRO A 1 217 ? -1.774  5.894   11.737  1.00 96.82 217 A 1 
ATOM 1737 C CG  . PRO A 1 217 ? -2.545  4.601   11.465  1.00 95.94 217 A 1 
ATOM 1738 C CD  . PRO A 1 217 ? -2.169  4.266   10.026  1.00 97.47 217 A 1 
ATOM 1739 N N   . GLY A 1 218 ? 1.400   5.818   12.526  1.00 94.67 218 A 1 
ATOM 1740 C CA  . GLY A 1 218 ? 2.557   5.382   13.319  1.00 93.55 218 A 1 
ATOM 1741 C C   . GLY A 1 218 ? 3.895   5.766   12.684  1.00 93.51 218 A 1 
ATOM 1742 O O   . GLY A 1 218 ? 3.962   6.649   11.826  1.00 91.14 218 A 1 
ATOM 1743 N N   . VAL A 1 219 ? 4.970   5.114   13.132  1.00 91.80 219 A 1 
ATOM 1744 C CA  . VAL A 1 219 ? 6.358   5.459   12.784  1.00 91.43 219 A 1 
ATOM 1745 C C   . VAL A 1 219 ? 6.945   4.544   11.698  1.00 91.57 219 A 1 
ATOM 1746 O O   . VAL A 1 219 ? 6.471   3.438   11.480  1.00 90.04 219 A 1 
ATOM 1747 C CB  . VAL A 1 219 ? 7.250   5.472   14.029  1.00 89.27 219 A 1 
ATOM 1748 C CG1 . VAL A 1 219 ? 6.772   6.517   15.042  1.00 83.13 219 A 1 
ATOM 1749 C CG2 . VAL A 1 219 ? 7.341   4.108   14.724  1.00 82.92 219 A 1 
ATOM 1750 N N   . ALA A 1 220 ? 8.021   4.997   11.032  1.00 89.21 220 A 1 
ATOM 1751 C CA  . ALA A 1 220 ? 8.756   4.194   10.065  1.00 88.42 220 A 1 
ATOM 1752 C C   . ALA A 1 220 ? 9.831   3.323   10.737  1.00 88.26 220 A 1 
ATOM 1753 O O   . ALA A 1 220 ? 10.991  3.715   10.842  1.00 84.58 220 A 1 
ATOM 1754 C CB  . ALA A 1 220 ? 9.353   5.111   9.002   1.00 85.76 220 A 1 
ATOM 1755 N N   . GLU A 1 221 ? 9.470   2.115   11.153  1.00 87.89 221 A 1 
ATOM 1756 C CA  . GLU A 1 221 ? 10.352  1.178   11.869  1.00 86.51 221 A 1 
ATOM 1757 C C   . GLU A 1 221 ? 11.602  0.804   11.059  1.00 85.24 221 A 1 
ATOM 1758 O O   . GLU A 1 221 ? 12.665  0.560   11.624  1.00 81.13 221 A 1 
ATOM 1759 C CB  . GLU A 1 221 ? 9.590   -0.118  12.223  1.00 83.71 221 A 1 
ATOM 1760 C CG  . GLU A 1 221 ? 8.280   0.050   13.007  1.00 78.49 221 A 1 
ATOM 1761 C CD  . GLU A 1 221 ? 7.023   0.241   12.151  1.00 77.43 221 A 1 
ATOM 1762 O OE1 . GLU A 1 221 ? 5.908   -0.043  12.635  1.00 71.93 221 A 1 
ATOM 1763 O OE2 . GLU A 1 221 ? 7.121   0.712   10.999  1.00 72.13 221 A 1 
ATOM 1764 N N   . ARG A 1 222 ? 11.499  0.795   9.730   1.00 83.96 222 A 1 
ATOM 1765 C CA  . ARG A 1 222 ? 12.610  0.489   8.824   1.00 81.48 222 A 1 
ATOM 1766 C C   . ARG A 1 222 ? 13.728  1.537   8.831   1.00 79.60 222 A 1 
ATOM 1767 O O   . ARG A 1 222 ? 14.872  1.194   8.538   1.00 74.28 222 A 1 
ATOM 1768 C CB  . ARG A 1 222 ? 12.041  0.301   7.401   1.00 79.40 222 A 1 
ATOM 1769 C CG  . ARG A 1 222 ? 13.139  -0.004  6.372   1.00 77.20 222 A 1 
ATOM 1770 C CD  . ARG A 1 222 ? 12.550  -0.395  5.019   1.00 74.95 222 A 1 
ATOM 1771 N NE  . ARG A 1 222 ? 13.609  -0.659  4.036   1.00 72.71 222 A 1 
ATOM 1772 C CZ  . ARG A 1 222 ? 13.507  -1.398  2.940   1.00 68.95 222 A 1 
ATOM 1773 N NH1 . ARG A 1 222 ? 12.391  -1.979  2.596   1.00 66.38 222 A 1 
ATOM 1774 N NH2 . ARG A 1 222 ? 14.523  -1.585  2.164   1.00 62.31 222 A 1 
ATOM 1775 N N   . PHE A 1 223 ? 13.413  2.798   9.078   1.00 80.61 223 A 1 
ATOM 1776 C CA  . PHE A 1 223 ? 14.325  3.925   8.892   1.00 76.80 223 A 1 
ATOM 1777 C C   . PHE A 1 223 ? 14.835  4.459   10.226  1.00 73.46 223 A 1 
ATOM 1778 O O   . PHE A 1 223 ? 15.814  3.953   10.756  1.00 64.20 223 A 1 
ATOM 1779 C CB  . PHE A 1 223 ? 13.658  4.984   7.988   1.00 73.99 223 A 1 
ATOM 1780 C CG  . PHE A 1 223 ? 13.231  4.476   6.621   1.00 72.87 223 A 1 
ATOM 1781 C CD1 . PHE A 1 223 ? 14.203  4.156   5.652   1.00 69.92 223 A 1 
ATOM 1782 C CD2 . PHE A 1 223 ? 11.870  4.337   6.311   1.00 69.99 223 A 1 
ATOM 1783 C CE1 . PHE A 1 223 ? 13.810  3.688   4.385   1.00 65.93 223 A 1 
ATOM 1784 C CE2 . PHE A 1 223 ? 11.475  3.879   5.038   1.00 66.50 223 A 1 
ATOM 1785 C CZ  . PHE A 1 223 ? 12.444  3.555   4.071   1.00 65.72 223 A 1 
ATOM 1786 N N   . ASN A 1 224 ? 14.184  5.474   10.765  1.00 73.88 224 A 1 
ATOM 1787 C CA  . ASN A 1 224 ? 14.630  6.206   11.950  1.00 72.34 224 A 1 
ATOM 1788 C C   . ASN A 1 224 ? 13.509  6.420   12.977  1.00 74.03 224 A 1 
ATOM 1789 O O   . ASN A 1 224 ? 13.601  7.339   13.783  1.00 67.30 224 A 1 
ATOM 1790 C CB  . ASN A 1 224 ? 15.260  7.537   11.485  1.00 65.40 224 A 1 
ATOM 1791 C CG  . ASN A 1 224 ? 14.264  8.446   10.774  1.00 59.94 224 A 1 
ATOM 1792 O OD1 . ASN A 1 224 ? 13.174  8.060   10.407  1.00 54.75 224 A 1 
ATOM 1793 N ND2 . ASN A 1 224 ? 14.632  9.685   10.533  1.00 55.55 224 A 1 
ATOM 1794 N N   . TYR A 1 225 ? 12.468  5.608   12.923  1.00 75.50 225 A 1 
ATOM 1795 C CA  . TYR A 1 225 ? 11.280  5.740   13.771  1.00 77.93 225 A 1 
ATOM 1796 C C   . TYR A 1 225 ? 10.574  7.102   13.640  1.00 79.03 225 A 1 
ATOM 1797 O O   . TYR A 1 225 ? 9.905   7.558   14.552  1.00 73.74 225 A 1 
ATOM 1798 C CB  . TYR A 1 225 ? 11.604  5.359   15.222  1.00 74.38 225 A 1 
ATOM 1799 C CG  . TYR A 1 225 ? 12.182  3.965   15.374  1.00 70.97 225 A 1 
ATOM 1800 C CD1 . TYR A 1 225 ? 11.321  2.863   15.551  1.00 67.45 225 A 1 
ATOM 1801 C CD2 . TYR A 1 225 ? 13.578  3.764   15.347  1.00 67.74 225 A 1 
ATOM 1802 C CE1 . TYR A 1 225 ? 11.845  1.566   15.697  1.00 60.88 225 A 1 
ATOM 1803 C CE2 . TYR A 1 225 ? 14.108  2.465   15.485  1.00 60.64 225 A 1 
ATOM 1804 C CZ  . TYR A 1 225 ? 13.238  1.372   15.664  1.00 61.92 225 A 1 
ATOM 1805 O OH  . TYR A 1 225 ? 13.748  0.116   15.809  1.00 58.28 225 A 1 
ATOM 1806 N N   . SER A 1 226 ? 10.723  7.770   12.478  1.00 82.01 226 A 1 
ATOM 1807 C CA  . SER A 1 226 ? 10.058  9.040   12.219  1.00 82.95 226 A 1 
ATOM 1808 C C   . SER A 1 226 ? 8.560   8.859   11.977  1.00 85.52 226 A 1 
ATOM 1809 O O   . SER A 1 226 ? 8.153   7.903   11.312  1.00 82.65 226 A 1 
ATOM 1810 C CB  . SER A 1 226 ? 10.686  9.768   11.028  1.00 78.54 226 A 1 
ATOM 1811 O OG  . SER A 1 226 ? 10.581  9.009   9.832   1.00 71.60 226 A 1 
ATOM 1812 N N   . ASP A 1 227 ? 7.760   9.826   12.440  1.00 84.41 227 A 1 
ATOM 1813 C CA  . ASP A 1 227 ? 6.337   9.901   12.116  1.00 85.81 227 A 1 
ATOM 1814 C C   . ASP A 1 227 ? 6.126   9.974   10.593  1.00 87.81 227 A 1 
ATOM 1815 O O   . ASP A 1 227 ? 6.835   10.698  9.887   1.00 85.92 227 A 1 
ATOM 1816 C CB  . ASP A 1 227 ? 5.698   11.125  12.780  1.00 82.59 227 A 1 
ATOM 1817 C CG  . ASP A 1 227 ? 5.765   11.074  14.307  1.00 78.13 227 A 1 
ATOM 1818 O OD1 . ASP A 1 227 ? 5.537   9.975   14.860  1.00 73.09 227 A 1 
ATOM 1819 O OD2 . ASP A 1 227 ? 6.070   12.133  14.894  1.00 73.59 227 A 1 
ATOM 1820 N N   . GLN A 1 228 ? 5.141   9.234   10.097  1.00 93.09 228 A 1 
ATOM 1821 C CA  . GLN A 1 228 ? 4.785   9.218   8.683   1.00 93.38 228 A 1 
ATOM 1822 C C   . GLN A 1 228 ? 3.691   10.235  8.360   1.00 95.03 228 A 1 
ATOM 1823 O O   . GLN A 1 228 ? 3.705   10.848  7.300   1.00 94.08 228 A 1 
ATOM 1824 C CB  . GLN A 1 228 ? 4.369   7.806   8.261   1.00 91.51 228 A 1 
ATOM 1825 C CG  . GLN A 1 228 ? 5.500   6.777   8.373   1.00 87.67 228 A 1 
ATOM 1826 C CD  . GLN A 1 228 ? 6.713   7.206   7.538   1.00 80.52 228 A 1 
ATOM 1827 O OE1 . GLN A 1 228 ? 6.729   7.092   6.332   1.00 72.19 228 A 1 
ATOM 1828 N NE2 . GLN A 1 228 ? 7.739   7.754   8.147   1.00 67.32 228 A 1 
ATOM 1829 N N   . LEU A 1 229 ? 2.764   10.443  9.277   1.00 94.89 229 A 1 
ATOM 1830 C CA  . LEU A 1 229 ? 1.670   11.394  9.138   1.00 95.76 229 A 1 
ATOM 1831 C C   . LEU A 1 229 ? 1.931   12.627  10.014  1.00 95.83 229 A 1 
ATOM 1832 O O   . LEU A 1 229 ? 2.679   12.558  10.982  1.00 95.55 229 A 1 
ATOM 1833 C CB  . LEU A 1 229 ? 0.335   10.699  9.475   1.00 96.61 229 A 1 
ATOM 1834 C CG  . LEU A 1 229 ? 0.077   9.370   8.743   1.00 96.46 229 A 1 
ATOM 1835 C CD1 . LEU A 1 229 ? -1.324  8.863   9.082   1.00 96.02 229 A 1 
ATOM 1836 C CD2 . LEU A 1 229 ? 0.179   9.492   7.220   1.00 96.23 229 A 1 
ATOM 1837 N N   . TYR A 1 230 ? 1.291   13.751  9.696   1.00 96.99 230 A 1 
ATOM 1838 C CA  . TYR A 1 230 ? 1.245   14.863  10.638  1.00 96.73 230 A 1 
ATOM 1839 C C   . TYR A 1 230 ? 0.606   14.406  11.962  1.00 96.83 230 A 1 
ATOM 1840 O O   . TYR A 1 230 ? -0.408  13.705  11.898  1.00 96.65 230 A 1 
ATOM 1841 C CB  . TYR A 1 230 ? 0.456   16.036  10.040  1.00 96.38 230 A 1 
ATOM 1842 C CG  . TYR A 1 230 ? 1.200   16.810  8.978   1.00 95.77 230 A 1 
ATOM 1843 C CD1 . TYR A 1 230 ? 2.320   17.583  9.347   1.00 94.16 230 A 1 
ATOM 1844 C CD2 . TYR A 1 230 ? 0.777   16.784  7.637   1.00 94.53 230 A 1 
ATOM 1845 C CE1 . TYR A 1 230 ? 3.026   18.314  8.371   1.00 93.17 230 A 1 
ATOM 1846 C CE2 . TYR A 1 230 ? 1.481   17.509  6.663   1.00 93.31 230 A 1 
ATOM 1847 C CZ  . TYR A 1 230 ? 2.609   18.272  7.020   1.00 93.63 230 A 1 
ATOM 1848 O OH  . TYR A 1 230 ? 3.300   18.952  6.088   1.00 91.70 230 A 1 
ATOM 1849 N N   . PRO A 1 231 ? 1.112   14.807  13.141  1.00 95.77 231 A 1 
ATOM 1850 C CA  . PRO A 1 231 ? 0.640   14.307  14.433  1.00 95.39 231 A 1 
ATOM 1851 C C   . PRO A 1 231 ? -0.882  14.404  14.617  1.00 96.01 231 A 1 
ATOM 1852 O O   . PRO A 1 231 ? -1.529  13.429  15.001  1.00 95.76 231 A 1 
ATOM 1853 C CB  . PRO A 1 231 ? 1.395   15.118  15.486  1.00 94.16 231 A 1 
ATOM 1854 C CG  . PRO A 1 231 ? 2.718   15.440  14.789  1.00 91.82 231 A 1 
ATOM 1855 C CD  . PRO A 1 231 ? 2.296   15.634  13.333  1.00 94.19 231 A 1 
ATOM 1856 N N   . GLN A 1 232 ? -1.476  15.539  14.237  1.00 96.26 232 A 1 
ATOM 1857 C CA  . GLN A 1 232 ? -2.924  15.748  14.337  1.00 96.06 232 A 1 
ATOM 1858 C C   . GLN A 1 232 ? -3.746  14.769  13.473  1.00 96.80 232 A 1 
ATOM 1859 O O   . GLN A 1 232 ? -4.878  14.441  13.827  1.00 96.53 232 A 1 
ATOM 1860 C CB  . GLN A 1 232 ? -3.282  17.209  14.007  1.00 95.09 232 A 1 
ATOM 1861 C CG  . GLN A 1 232 ? -3.119  17.690  12.555  1.00 91.79 232 A 1 
ATOM 1862 C CD  . GLN A 1 232 ? -1.711  18.123  12.151  1.00 91.88 232 A 1 
ATOM 1863 O OE1 . GLN A 1 232 ? -0.712  17.781  12.758  1.00 87.08 232 A 1 
ATOM 1864 N NE2 . GLN A 1 232 ? -1.571  18.893  11.088  1.00 85.05 232 A 1 
ATOM 1865 N N   . TYR A 1 233 ? -3.206  14.304  12.346  1.00 97.33 233 A 1 
ATOM 1866 C CA  . TYR A 1 233 ? -3.867  13.316  11.498  1.00 97.79 233 A 1 
ATOM 1867 C C   . TYR A 1 233 ? -3.576  11.894  11.966  1.00 97.93 233 A 1 
ATOM 1868 O O   . TYR A 1 233 ? -4.488  11.070  11.939  1.00 97.85 233 A 1 
ATOM 1869 C CB  . TYR A 1 233 ? -3.461  13.490  10.038  1.00 97.77 233 A 1 
ATOM 1870 C CG  . TYR A 1 233 ? -3.741  14.847  9.426   1.00 97.66 233 A 1 
ATOM 1871 C CD1 . TYR A 1 233 ? -4.907  15.570  9.745   1.00 96.77 233 A 1 
ATOM 1872 C CD2 . TYR A 1 233 ? -2.823  15.368  8.503   1.00 96.80 233 A 1 
ATOM 1873 C CE1 . TYR A 1 233 ? -5.137  16.833  9.160   1.00 96.15 233 A 1 
ATOM 1874 C CE2 . TYR A 1 233 ? -3.048  16.621  7.914   1.00 96.17 233 A 1 
ATOM 1875 C CZ  . TYR A 1 233 ? -4.195  17.357  8.246   1.00 96.30 233 A 1 
ATOM 1876 O OH  . TYR A 1 233 ? -4.393  18.574  7.692   1.00 95.15 233 A 1 
ATOM 1877 N N   . ASN A 1 234 ? -2.359  11.616  12.416  1.00 97.35 234 A 1 
ATOM 1878 C CA  . ASN A 1 234 ? -1.983  10.325  12.970  1.00 97.23 234 A 1 
ATOM 1879 C C   . ASN A 1 234 ? -2.921  9.919   14.105  1.00 97.59 234 A 1 
ATOM 1880 O O   . ASN A 1 234 ? -3.582  8.888   14.022  1.00 97.61 234 A 1 
ATOM 1881 C CB  . ASN A 1 234 ? -0.523  10.388  13.438  1.00 96.73 234 A 1 
ATOM 1882 C CG  . ASN A 1 234 ? -0.091  9.038   13.960  1.00 95.95 234 A 1 
ATOM 1883 O OD1 . ASN A 1 234 ? 0.202   8.135   13.188  1.00 92.48 234 A 1 
ATOM 1884 N ND2 . ASN A 1 234 ? -0.113  8.833   15.250  1.00 91.97 234 A 1 
ATOM 1885 N N   . ASP A 1 235 ? -3.023  10.773  15.119  1.00 96.87 235 A 1 
ATOM 1886 C CA  . ASP A 1 235 ? -3.789  10.480  16.330  1.00 96.60 235 A 1 
ATOM 1887 C C   . ASP A 1 235 ? -5.279  10.357  16.013  1.00 97.33 235 A 1 
ATOM 1888 O O   . ASP A 1 235 ? -5.948  9.403   16.434  1.00 97.07 235 A 1 
ATOM 1889 C CB  . ASP A 1 235 ? -3.530  11.573  17.373  1.00 95.49 235 A 1 
ATOM 1890 C CG  . ASP A 1 235 ? -2.072  11.631  17.855  1.00 92.62 235 A 1 
ATOM 1891 O OD1 . ASP A 1 235 ? -1.275  10.742  17.461  1.00 89.57 235 A 1 
ATOM 1892 O OD2 . ASP A 1 235 ? -1.782  12.567  18.619  1.00 88.35 235 A 1 
ATOM 1893 N N   . ARG A 1 236 ? -5.810  11.264  15.174  1.00 97.49 236 A 1 
ATOM 1894 C CA  . ARG A 1 236 ? -7.209  11.213  14.739  1.00 97.95 236 A 1 
ATOM 1895 C C   . ARG A 1 236 ? -7.518  9.956   13.918  1.00 98.34 236 A 1 
ATOM 1896 O O   . ARG A 1 236 ? -8.606  9.396   14.057  1.00 98.18 236 A 1 
ATOM 1897 C CB  . ARG A 1 236 ? -7.561  12.499  13.974  1.00 97.98 236 A 1 
ATOM 1898 C CG  . ARG A 1 236 ? -9.060  12.611  13.673  1.00 96.94 236 A 1 
ATOM 1899 C CD  . ARG A 1 236 ? -9.400  13.941  12.999  1.00 96.24 236 A 1 
ATOM 1900 N NE  . ARG A 1 236 ? -10.832 14.060  12.674  1.00 94.36 236 A 1 
ATOM 1901 C CZ  . ARG A 1 236 ? -11.413 15.026  11.979  1.00 93.11 236 A 1 
ATOM 1902 N NH1 . ARG A 1 236 ? -10.750 16.040  11.500  1.00 90.72 236 A 1 
ATOM 1903 N NH2 . ARG A 1 236 ? -12.703 15.006  11.741  1.00 89.03 236 A 1 
ATOM 1904 N N   . LEU A 1 237 ? -6.590  9.496   13.074  1.00 98.14 237 A 1 
ATOM 1905 C CA  . LEU A 1 237 ? -6.773  8.288   12.268  1.00 98.33 237 A 1 
ATOM 1906 C C   . LEU A 1 237 ? -6.729  7.025   13.131  1.00 98.48 237 A 1 
ATOM 1907 O O   . LEU A 1 237 ? -7.609  6.173   13.001  1.00 98.45 237 A 1 
ATOM 1908 C CB  . LEU A 1 237 ? -5.726  8.267   11.136  1.00 98.38 237 A 1 
ATOM 1909 C CG  . LEU A 1 237 ? -5.865  7.065   10.188  1.00 97.92 237 A 1 
ATOM 1910 C CD1 . LEU A 1 237 ? -7.228  7.010   9.494   1.00 97.46 237 A 1 
ATOM 1911 C CD2 . LEU A 1 237 ? -4.794  7.160   9.098   1.00 97.51 237 A 1 
ATOM 1912 N N   . VAL A 1 238 ? -5.765  6.921   14.056  1.00 98.10 238 A 1 
ATOM 1913 C CA  . VAL A 1 238 ? -5.691  5.818   15.030  1.00 98.15 238 A 1 
ATOM 1914 C C   . VAL A 1 238 ? -6.983  5.731   15.837  1.00 98.20 238 A 1 
ATOM 1915 O O   . VAL A 1 238 ? -7.610  4.672   15.898  1.00 98.19 238 A 1 
ATOM 1916 C CB  . VAL A 1 238 ? -4.470  5.980   15.967  1.00 97.71 238 A 1 
ATOM 1917 C CG1 . VAL A 1 238 ? -4.483  4.974   17.125  1.00 96.94 238 A 1 
ATOM 1918 C CG2 . VAL A 1 238 ? -3.165  5.760   15.190  1.00 96.99 238 A 1 
ATOM 1919 N N   . ASP A 1 239 ? -7.424  6.860   16.391  1.00 98.14 239 A 1 
ATOM 1920 C CA  . ASP A 1 239 ? -8.667  6.968   17.144  1.00 98.00 239 A 1 
ATOM 1921 C C   . ASP A 1 239 ? -9.886  6.540   16.326  1.00 98.28 239 A 1 
ATOM 1922 O O   . ASP A 1 239 ? -10.720 5.771   16.809  1.00 97.99 239 A 1 
ATOM 1923 C CB  . ASP A 1 239 ? -8.848  8.432   17.598  1.00 97.42 239 A 1 
ATOM 1924 C CG  . ASP A 1 239 ? -8.308  8.725   18.988  1.00 95.26 239 A 1 
ATOM 1925 O OD1 . ASP A 1 239 ? -7.579  7.892   19.563  1.00 92.96 239 A 1 
ATOM 1926 O OD2 . ASP A 1 239 ? -8.868  9.684   19.583  1.00 91.83 239 A 1 
ATOM 1927 N N   . SER A 1 240 ? -9.979  7.004   15.079  1.00 98.27 240 A 1 
ATOM 1928 C CA  . SER A 1 240 ? -11.098 6.699   14.184  1.00 98.28 240 A 1 
ATOM 1929 C C   . SER A 1 240 ? -11.138 5.220   13.806  1.00 98.56 240 A 1 
ATOM 1930 O O   . SER A 1 240 ? -12.197 4.615   13.834  1.00 98.24 240 A 1 
ATOM 1931 C CB  . SER A 1 240 ? -11.026 7.548   12.906  1.00 97.84 240 A 1 
ATOM 1932 O OG  . SER A 1 240 ? -11.078 8.916   13.208  1.00 92.60 240 A 1 
ATOM 1933 N N   . LEU A 1 241 ? -9.994  4.614   13.517  1.00 98.35 241 A 1 
ATOM 1934 C CA  . LEU A 1 241 ? -9.915  3.189   13.197  1.00 98.41 241 A 1 
ATOM 1935 C C   . LEU A 1 241 ? -10.254 2.322   14.422  1.00 98.38 241 A 1 
ATOM 1936 O O   . LEU A 1 241 ? -11.080 1.418   14.328  1.00 98.21 241 A 1 
ATOM 1937 C CB  . LEU A 1 241 ? -8.510  2.871   12.657  1.00 98.55 241 A 1 
ATOM 1938 C CG  . LEU A 1 241 ? -8.217  3.477   11.269  1.00 98.35 241 A 1 
ATOM 1939 C CD1 . LEU A 1 241 ? -6.718  3.369   10.976  1.00 98.01 241 A 1 
ATOM 1940 C CD2 . LEU A 1 241 ? -8.980  2.759   10.155  1.00 97.94 241 A 1 
ATOM 1941 N N   . ALA A 1 242 ? -9.672  2.631   15.580  1.00 98.21 242 A 1 
ATOM 1942 C CA  . ALA A 1 242 ? -9.926  1.882   16.808  1.00 98.16 242 A 1 
ATOM 1943 C C   . ALA A 1 242 ? -11.393 1.985   17.275  1.00 98.02 242 A 1 
ATOM 1944 O O   . ALA A 1 242 ? -11.956 0.998   17.750  1.00 97.56 242 A 1 
ATOM 1945 C CB  . ALA A 1 242 ? -8.953  2.374   17.880  1.00 97.89 242 A 1 
ATOM 1946 N N   . GLU A 1 243 ? -12.045 3.142   17.085  1.00 98.29 243 A 1 
ATOM 1947 C CA  . GLU A 1 243 ? -13.459 3.355   17.434  1.00 98.19 243 A 1 
ATOM 1948 C C   . GLU A 1 243 ? -14.402 2.379   16.729  1.00 98.20 243 A 1 
ATOM 1949 O O   . GLU A 1 243 ? -15.421 1.985   17.294  1.00 97.63 243 A 1 
ATOM 1950 C CB  . GLU A 1 243 ? -13.828 4.815   17.114  1.00 97.69 243 A 1 
ATOM 1951 C CG  . GLU A 1 243 ? -15.291 5.212   17.411  1.00 93.89 243 A 1 
ATOM 1952 C CD  . GLU A 1 243 ? -15.720 4.890   18.856  1.00 92.38 243 A 1 
ATOM 1953 O OE1 . GLU A 1 243 ? -16.890 4.486   19.056  1.00 83.38 243 A 1 
ATOM 1954 O OE2 . GLU A 1 243 ? -14.882 4.938   19.781  1.00 84.79 243 A 1 
ATOM 1955 N N   . TYR A 1 244 ? -14.046 1.920   15.529  1.00 98.26 244 A 1 
ATOM 1956 C CA  . TYR A 1 244 ? -14.824 0.976   14.726  1.00 98.15 244 A 1 
ATOM 1957 C C   . TYR A 1 244 ? -14.266 -0.456  14.745  1.00 97.80 244 A 1 
ATOM 1958 O O   . TYR A 1 244 ? -14.437 -1.206  13.795  1.00 97.32 244 A 1 
ATOM 1959 C CB  . TYR A 1 244 ? -15.023 1.541   13.316  1.00 98.28 244 A 1 
ATOM 1960 C CG  . TYR A 1 244 ? -15.821 2.828   13.279  1.00 98.44 244 A 1 
ATOM 1961 C CD1 . TYR A 1 244 ? -17.210 2.819   13.488  1.00 98.08 244 A 1 
ATOM 1962 C CD2 . TYR A 1 244 ? -15.153 4.046   13.063  1.00 98.19 244 A 1 
ATOM 1963 C CE1 . TYR A 1 244 ? -17.935 4.026   13.496  1.00 97.96 244 A 1 
ATOM 1964 C CE2 . TYR A 1 244 ? -15.873 5.256   13.066  1.00 98.02 244 A 1 
ATOM 1965 C CZ  . TYR A 1 244 ? -17.261 5.255   13.293  1.00 98.14 244 A 1 
ATOM 1966 O OH  . TYR A 1 244 ? -17.938 6.419   13.326  1.00 97.64 244 A 1 
ATOM 1967 N N   . ASN A 1 245 ? -13.618 -0.862  15.843  1.00 97.56 245 A 1 
ATOM 1968 C CA  . ASN A 1 245 ? -13.069 -2.215  16.004  1.00 96.90 245 A 1 
ATOM 1969 C C   . ASN A 1 245 ? -14.104 -3.350  15.911  1.00 96.77 245 A 1 
ATOM 1970 O O   . ASN A 1 245 ? -13.761 -4.490  15.613  1.00 95.69 245 A 1 
ATOM 1971 C CB  . ASN A 1 245 ? -12.309 -2.281  17.330  1.00 96.34 245 A 1 
ATOM 1972 C CG  . ASN A 1 245 ? -13.210 -2.361  18.555  1.00 95.61 245 A 1 
ATOM 1973 O OD1 . ASN A 1 245 ? -14.168 -1.630  18.728  1.00 90.53 245 A 1 
ATOM 1974 N ND2 . ASN A 1 245 ? -12.935 -3.276  19.447  1.00 90.18 245 A 1 
ATOM 1975 N N   . ASP A 1 246 ? -15.380 -3.048  16.154  1.00 96.77 246 A 1 
ATOM 1976 C CA  . ASP A 1 246 ? -16.519 -3.941  15.987  1.00 96.56 246 A 1 
ATOM 1977 C C   . ASP A 1 246 ? -16.940 -4.111  14.518  1.00 96.89 246 A 1 
ATOM 1978 O O   . ASP A 1 246 ? -17.543 -5.123  14.164  1.00 96.09 246 A 1 
ATOM 1979 C CB  . ASP A 1 246 ? -17.678 -3.417  16.847  1.00 96.53 246 A 1 
ATOM 1980 C CG  . ASP A 1 246 ? -18.141 -2.003  16.458  1.00 96.48 246 A 1 
ATOM 1981 O OD1 . ASP A 1 246 ? -17.293 -1.087  16.362  1.00 95.17 246 A 1 
ATOM 1982 O OD2 . ASP A 1 246 ? -19.359 -1.788  16.303  1.00 94.81 246 A 1 
ATOM 1983 N N   . VAL A 1 247 ? -16.589 -3.166  13.654  1.00 97.06 247 A 1 
ATOM 1984 C CA  . VAL A 1 247 ? -16.879 -3.168  12.213  1.00 97.47 247 A 1 
ATOM 1985 C C   . VAL A 1 247 ? -15.667 -3.648  11.395  1.00 97.44 247 A 1 
ATOM 1986 O O   . VAL A 1 247 ? -15.828 -4.430  10.457  1.00 97.04 247 A 1 
ATOM 1987 C CB  . VAL A 1 247 ? -17.328 -1.764  11.747  1.00 97.66 247 A 1 
ATOM 1988 C CG1 . VAL A 1 247 ? -17.671 -1.741  10.258  1.00 97.14 247 A 1 
ATOM 1989 C CG2 . VAL A 1 247 ? -18.554 -1.280  12.528  1.00 97.09 247 A 1 
ATOM 1990 N N   . ILE A 1 248 ? -14.444 -3.225  11.749  1.00 96.91 248 A 1 
ATOM 1991 C CA  . ILE A 1 248 ? -13.230 -3.463  10.967  1.00 97.13 248 A 1 
ATOM 1992 C C   . ILE A 1 248 ? -12.656 -4.858  11.232  1.00 96.66 248 A 1 
ATOM 1993 O O   . ILE A 1 248 ? -12.342 -5.212  12.366  1.00 96.15 248 A 1 
ATOM 1994 C CB  . ILE A 1 248 ? -12.209 -2.325  11.218  1.00 97.59 248 A 1 
ATOM 1995 C CG1 . ILE A 1 248 ? -12.782 -0.961  10.771  1.00 97.37 248 A 1 
ATOM 1996 C CG2 . ILE A 1 248 ? -10.900 -2.618  10.466  1.00 97.41 248 A 1 
ATOM 1997 C CD1 . ILE A 1 248 ? -11.938 0.246   11.208  1.00 97.35 248 A 1 
ATOM 1998 N N   . LEU A 1 249 ? -12.467 -5.652  10.167  1.00 96.66 249 A 1 
ATOM 1999 C CA  . LEU A 1 249 ? -11.773 -6.951  10.225  1.00 95.98 249 A 1 
ATOM 2000 C C   . LEU A 1 249 ? -10.250 -6.795  10.265  1.00 95.94 249 A 1 
ATOM 2001 O O   . LEU A 1 249 ? -9.559  -7.629  10.851  1.00 94.27 249 A 1 
ATOM 2002 C CB  . LEU A 1 249 ? -12.144 -7.814  9.004   1.00 94.47 249 A 1 
ATOM 2003 C CG  . LEU A 1 249 ? -13.459 -8.594  9.139   1.00 89.93 249 A 1 
ATOM 2004 C CD1 . LEU A 1 249 ? -14.681 -7.676  9.183   1.00 85.25 249 A 1 
ATOM 2005 C CD2 . LEU A 1 249 ? -13.616 -9.543  7.953   1.00 85.09 249 A 1 
ATOM 2006 N N   . GLY A 1 250 ? -9.731  -5.760  9.612   1.00 96.13 250 A 1 
ATOM 2007 C CA  . GLY A 1 250 ? -8.311  -5.453  9.512   1.00 96.32 250 A 1 
ATOM 2008 C C   . GLY A 1 250 ? -8.073  -4.238  8.617   1.00 97.27 250 A 1 
ATOM 2009 O O   . GLY A 1 250 ? -8.919  -3.880  7.791   1.00 97.12 250 A 1 
ATOM 2010 N N   . VAL A 1 251 ? -6.904  -3.620  8.782   1.00 97.73 251 A 1 
ATOM 2011 C CA  . VAL A 1 251 ? -6.408  -2.507  7.980   1.00 97.99 251 A 1 
ATOM 2012 C C   . VAL A 1 251 ? -5.220  -2.993  7.158   1.00 97.85 251 A 1 
ATOM 2013 O O   . VAL A 1 251 ? -4.330  -3.645  7.696   1.00 97.62 251 A 1 
ATOM 2014 C CB  . VAL A 1 251 ? -6.021  -1.310  8.876   1.00 98.13 251 A 1 
ATOM 2015 C CG1 . VAL A 1 251 ? -5.582  -0.107  8.037   1.00 97.76 251 A 1 
ATOM 2016 C CG2 . VAL A 1 251 ? -7.180  -0.868  9.777   1.00 97.76 251 A 1 
ATOM 2017 N N   . LEU A 1 252 ? -5.193  -2.698  5.857   1.00 97.88 252 A 1 
ATOM 2018 C CA  . LEU A 1 252 ? -4.120  -3.081  4.950   1.00 97.87 252 A 1 
ATOM 2019 C C   . LEU A 1 252 ? -3.392  -1.838  4.454   1.00 97.93 252 A 1 
ATOM 2020 O O   . LEU A 1 252 ? -4.032  -0.903  3.971   1.00 97.60 252 A 1 
ATOM 2021 C CB  . LEU A 1 252 ? -4.676  -3.897  3.773   1.00 97.51 252 A 1 
ATOM 2022 C CG  . LEU A 1 252 ? -5.558  -5.099  4.156   1.00 96.27 252 A 1 
ATOM 2023 C CD1 . LEU A 1 252 ? -5.934  -5.850  2.880   1.00 94.18 252 A 1 
ATOM 2024 C CD2 . LEU A 1 252 ? -4.867  -6.079  5.097   1.00 93.53 252 A 1 
ATOM 2025 N N   . CYS A 1 253 ? -2.060  -1.832  4.561   1.00 97.94 253 A 1 
ATOM 2026 C CA  . CYS A 1 253 ? -1.206  -0.714  4.178   1.00 97.75 253 A 1 
ATOM 2027 C C   . CYS A 1 253 ? 0.003   -1.170  3.343   1.00 97.52 253 A 1 
ATOM 2028 O O   . CYS A 1 253 ? 0.325   -2.351  3.310   1.00 96.46 253 A 1 
ATOM 2029 C CB  . CYS A 1 253 ? -0.720  0.016   5.435   1.00 97.13 253 A 1 
ATOM 2030 S SG  . CYS A 1 253 ? -1.981  0.590   6.588   1.00 94.63 253 A 1 
ATOM 2031 N N   . GLY A 1 254 ? 0.692   -0.222  2.709   1.00 97.06 254 A 1 
ATOM 2032 C CA  . GLY A 1 254 ? 1.975   -0.398  2.028   1.00 96.78 254 A 1 
ATOM 2033 C C   . GLY A 1 254 ? 3.020   0.605   2.526   1.00 96.37 254 A 1 
ATOM 2034 O O   . GLY A 1 254 ? 3.181   0.778   3.738   1.00 95.05 254 A 1 
ATOM 2035 N N   . HIS A 1 255 ? 3.697   1.300   1.598   1.00 95.64 255 A 1 
ATOM 2036 C CA  . HIS A 1 255 ? 4.588   2.461   1.774   1.00 95.35 255 A 1 
ATOM 2037 C C   . HIS A 1 255 ? 5.956   2.170   2.401   1.00 94.85 255 A 1 
ATOM 2038 O O   . HIS A 1 255 ? 6.962   2.726   1.972   1.00 93.26 255 A 1 
ATOM 2039 C CB  . HIS A 1 255 ? 3.845   3.560   2.544   1.00 95.14 255 A 1 
ATOM 2040 C CG  . HIS A 1 255 ? 4.626   4.838   2.678   1.00 95.01 255 A 1 
ATOM 2041 N ND1 . HIS A 1 255 ? 5.039   5.627   1.635   1.00 93.16 255 A 1 
ATOM 2042 C CD2 . HIS A 1 255 ? 5.055   5.420   3.829   1.00 93.25 255 A 1 
ATOM 2043 C CE1 . HIS A 1 255 ? 5.708   6.667   2.143   1.00 92.47 255 A 1 
ATOM 2044 N NE2 . HIS A 1 255 ? 5.739   6.592   3.482   1.00 92.71 255 A 1 
ATOM 2045 N N   . LEU A 1 256 ? 6.047   1.325   3.427   1.00 94.42 256 A 1 
ATOM 2046 C CA  . LEU A 1 256 ? 7.307   1.075   4.132   1.00 93.41 256 A 1 
ATOM 2047 C C   . LEU A 1 256 ? 8.193   0.008   3.475   1.00 92.37 256 A 1 
ATOM 2048 O O   . LEU A 1 256 ? 9.357   -0.133  3.858   1.00 89.54 256 A 1 
ATOM 2049 C CB  . LEU A 1 256 ? 7.039   0.736   5.607   1.00 93.02 256 A 1 
ATOM 2050 C CG  . LEU A 1 256 ? 6.431   1.882   6.432   1.00 91.83 256 A 1 
ATOM 2051 C CD1 . LEU A 1 256 ? 6.324   1.419   7.884   1.00 90.14 256 A 1 
ATOM 2052 C CD2 . LEU A 1 256 ? 7.283   3.151   6.409   1.00 89.63 256 A 1 
ATOM 2053 N N   . HIS A 1 257 ? 7.662   -0.734  2.509   1.00 92.82 257 A 1 
ATOM 2054 C CA  . HIS A 1 257 ? 8.358   -1.827  1.821   1.00 92.50 257 A 1 
ATOM 2055 C C   . HIS A 1 257 ? 8.842   -2.924  2.786   1.00 91.61 257 A 1 
ATOM 2056 O O   . HIS A 1 257 ? 9.908   -3.513  2.604   1.00 89.44 257 A 1 
ATOM 2057 C CB  . HIS A 1 257 ? 9.493   -1.280  0.946   1.00 92.89 257 A 1 
ATOM 2058 C CG  . HIS A 1 257 ? 9.103   -0.303  -0.131  1.00 93.06 257 A 1 
ATOM 2059 N ND1 . HIS A 1 257 ? 9.648   -0.318  -1.398  1.00 89.91 257 A 1 
ATOM 2060 C CD2 . HIS A 1 257 ? 8.247   0.749   -0.069  1.00 90.43 257 A 1 
ATOM 2061 C CE1 . HIS A 1 257 ? 9.113   0.709   -2.076  1.00 89.85 257 A 1 
ATOM 2062 N NE2 . HIS A 1 257 ? 8.259   1.386   -1.299  1.00 90.61 257 A 1 
ATOM 2063 N N   . THR A 1 258 ? 8.090   -3.159  3.853   1.00 91.47 258 A 1 
ATOM 2064 C CA  . THR A 1 258 ? 8.412   -4.126  4.902   1.00 90.98 258 A 1 
ATOM 2065 C C   . THR A 1 258 ? 7.209   -4.993  5.244   1.00 91.27 258 A 1 
ATOM 2066 O O   . THR A 1 258 ? 6.059   -4.587  5.087   1.00 89.66 258 A 1 
ATOM 2067 C CB  . THR A 1 258 ? 8.914   -3.443  6.180   1.00 89.09 258 A 1 
ATOM 2068 O OG1 . THR A 1 258 ? 8.074   -2.389  6.586   1.00 81.78 258 A 1 
ATOM 2069 C CG2 . THR A 1 258 ? 10.306  -2.862  5.977   1.00 80.57 258 A 1 
ATOM 2070 N N   . ASP A 1 259 ? 7.488   -6.198  5.733   1.00 90.89 259 A 1 
ATOM 2071 C CA  . ASP A 1 259 ? 6.508   -7.097  6.323   1.00 90.93 259 A 1 
ATOM 2072 C C   . ASP A 1 259 ? 6.400   -6.785  7.821   1.00 91.29 259 A 1 
ATOM 2073 O O   . ASP A 1 259 ? 7.242   -7.192  8.612   1.00 90.34 259 A 1 
ATOM 2074 C CB  . ASP A 1 259 ? 6.916   -8.547  6.031   1.00 89.37 259 A 1 
ATOM 2075 C CG  . ASP A 1 259 ? 5.892   -9.564  6.526   1.00 87.15 259 A 1 
ATOM 2076 O OD1 . ASP A 1 259 ? 5.173   -9.288  7.504   1.00 83.90 259 A 1 
ATOM 2077 O OD2 . ASP A 1 259 ? 5.695   -10.603 5.845   1.00 82.72 259 A 1 
ATOM 2078 N N   . THR A 1 260 ? 5.395   -6.008  8.229   1.00 92.37 260 A 1 
ATOM 2079 C CA  . THR A 1 260 ? 5.189   -5.665  9.638   1.00 92.97 260 A 1 
ATOM 2080 C C   . THR A 1 260 ? 3.709   -5.487  9.973   1.00 93.74 260 A 1 
ATOM 2081 O O   . THR A 1 260 ? 2.828   -5.588  9.122   1.00 93.67 260 A 1 
ATOM 2082 C CB  . THR A 1 260 ? 6.052   -4.451  10.050  1.00 92.13 260 A 1 
ATOM 2083 O OG1 . THR A 1 260 ? 6.043   -4.288  11.443  1.00 86.32 260 A 1 
ATOM 2084 C CG2 . THR A 1 260 ? 5.607   -3.133  9.433   1.00 86.60 260 A 1 
ATOM 2085 N N   . PHE A 1 261 ? 3.429   -5.254  11.255  1.00 94.00 261 A 1 
ATOM 2086 C CA  . PHE A 1 261 ? 2.082   -5.055  11.773  1.00 94.56 261 A 1 
ATOM 2087 C C   . PHE A 1 261 ? 2.041   -3.934  12.809  1.00 94.75 261 A 1 
ATOM 2088 O O   . PHE A 1 261 ? 3.051   -3.599  13.428  1.00 94.46 261 A 1 
ATOM 2089 C CB  . PHE A 1 261 ? 1.557   -6.367  12.359  1.00 94.79 261 A 1 
ATOM 2090 C CG  . PHE A 1 261 ? 2.285   -6.842  13.605  1.00 95.08 261 A 1 
ATOM 2091 C CD1 . PHE A 1 261 ? 3.398   -7.704  13.486  1.00 94.05 261 A 1 
ATOM 2092 C CD2 . PHE A 1 261 ? 1.877   -6.412  14.873  1.00 94.24 261 A 1 
ATOM 2093 C CE1 . PHE A 1 261 ? 4.082   -8.130  14.632  1.00 93.32 261 A 1 
ATOM 2094 C CE2 . PHE A 1 261 ? 2.563   -6.840  16.020  1.00 93.48 261 A 1 
ATOM 2095 C CZ  . PHE A 1 261 ? 3.666   -7.695  15.902  1.00 93.56 261 A 1 
ATOM 2096 N N   . ARG A 1 262 ? 0.847   -3.393  13.051  1.00 96.60 262 A 1 
ATOM 2097 C CA  . ARG A 1 262 ? 0.578   -2.431  14.124  1.00 96.50 262 A 1 
ATOM 2098 C C   . ARG A 1 262 ? -0.725  -2.770  14.836  1.00 97.22 262 A 1 
ATOM 2099 O O   . ARG A 1 262 ? -1.703  -3.158  14.203  1.00 96.75 262 A 1 
ATOM 2100 C CB  . ARG A 1 262 ? 0.549   -0.996  13.581  1.00 95.22 262 A 1 
ATOM 2101 C CG  . ARG A 1 262 ? 1.895   -0.632  12.942  1.00 91.00 262 A 1 
ATOM 2102 C CD  . ARG A 1 262 ? 1.925   0.811   12.463  1.00 89.52 262 A 1 
ATOM 2103 N NE  . ARG A 1 262 ? 3.227   1.083   11.851  1.00 87.86 262 A 1 
ATOM 2104 C CZ  . ARG A 1 262 ? 3.527   2.031   11.000  1.00 87.49 262 A 1 
ATOM 2105 N NH1 . ARG A 1 262 ? 2.657   2.906   10.608  1.00 79.88 262 A 1 
ATOM 2106 N NH2 . ARG A 1 262 ? 4.728   2.094   10.541  1.00 82.23 262 A 1 
ATOM 2107 N N   . ILE A 1 263 ? -0.717  -2.585  16.152  1.00 97.19 263 A 1 
ATOM 2108 C CA  . ILE A 1 263 ? -1.923  -2.653  16.976  1.00 97.44 263 A 1 
ATOM 2109 C C   . ILE A 1 263 ? -2.364  -1.213  17.223  1.00 97.59 263 A 1 
ATOM 2110 O O   . ILE A 1 263 ? -1.790  -0.511  18.061  1.00 97.10 263 A 1 
ATOM 2111 C CB  . ILE A 1 263 ? -1.674  -3.441  18.280  1.00 97.38 263 A 1 
ATOM 2112 C CG1 . ILE A 1 263 ? -1.069  -4.839  17.976  1.00 96.64 263 A 1 
ATOM 2113 C CG2 . ILE A 1 263 ? -3.006  -3.560  19.050  1.00 96.63 263 A 1 
ATOM 2114 C CD1 . ILE A 1 263 ? -0.693  -5.639  19.227  1.00 94.44 263 A 1 
ATOM 2115 N N   . LEU A 1 264 ? -3.353  -0.745  16.467  1.00 97.60 264 A 1 
ATOM 2116 C CA  . LEU A 1 264 ? -3.930  0.582   16.606  1.00 97.69 264 A 1 
ATOM 2117 C C   . LEU A 1 264 ? -4.947  0.556   17.746  1.00 97.83 264 A 1 
ATOM 2118 O O   . LEU A 1 264 ? -5.857  -0.272  17.732  1.00 97.51 264 A 1 
ATOM 2119 C CB  . LEU A 1 264 ? -4.572  1.013   15.285  1.00 97.64 264 A 1 
ATOM 2120 C CG  . LEU A 1 264 ? -3.661  0.918   14.049  1.00 97.15 264 A 1 
ATOM 2121 C CD1 . LEU A 1 264 ? -4.440  1.387   12.820  1.00 96.37 264 A 1 
ATOM 2122 C CD2 . LEU A 1 264 ? -2.400  1.759   14.188  1.00 96.19 264 A 1 
ATOM 2123 N N   . SER A 1 265 ? -4.802  1.427   18.746  1.00 97.33 265 A 1 
ATOM 2124 C CA  . SER A 1 265 ? -5.618  1.365   19.956  1.00 97.12 265 A 1 
ATOM 2125 C C   . SER A 1 265 ? -6.109  2.715   20.449  1.00 96.90 265 A 1 
ATOM 2126 O O   . SER A 1 265 ? -5.361  3.691   20.452  1.00 95.77 265 A 1 
ATOM 2127 C CB  . SER A 1 265 ? -4.861  0.647   21.077  1.00 95.93 265 A 1 
ATOM 2128 O OG  . SER A 1 265 ? -3.723  1.379   21.476  1.00 88.76 265 A 1 
ATOM 2129 N N   . LYS A 1 266 ? -7.352  2.731   20.979  1.00 96.15 266 A 1 
ATOM 2130 C CA  . LYS A 1 266 ? -7.941  3.827   21.757  1.00 95.53 266 A 1 
ATOM 2131 C C   . LYS A 1 266 ? -8.616  3.242   22.998  1.00 96.01 266 A 1 
ATOM 2132 O O   . LYS A 1 266 ? -9.656  2.588   22.900  1.00 94.82 266 A 1 
ATOM 2133 C CB  . LYS A 1 266 ? -8.926  4.598   20.874  1.00 93.89 266 A 1 
ATOM 2134 C CG  . LYS A 1 266 ? -9.536  5.786   21.629  1.00 90.84 266 A 1 
ATOM 2135 C CD  . LYS A 1 266 ? -10.516 6.531   20.719  1.00 86.55 266 A 1 
ATOM 2136 C CE  . LYS A 1 266 ? -10.963 7.840   21.377  1.00 80.16 266 A 1 
ATOM 2137 N NZ  . LYS A 1 266 ? -11.275 8.848   20.340  1.00 72.00 266 A 1 
ATOM 2138 N N   . GLY A 1 267 ? -8.001  3.434   24.162  1.00 94.38 267 A 1 
ATOM 2139 C CA  . GLY A 1 267 ? -8.420  2.749   25.379  1.00 94.26 267 A 1 
ATOM 2140 C C   . GLY A 1 267 ? -8.391  1.226   25.179  1.00 95.49 267 A 1 
ATOM 2141 O O   . GLY A 1 267 ? -7.369  0.668   24.797  1.00 93.64 267 A 1 
ATOM 2142 N N   . ASN A 1 268 ? -9.527  0.566   25.392  1.00 95.93 268 A 1 
ATOM 2143 C CA  . ASN A 1 268 ? -9.660  -0.891  25.222  1.00 96.04 268 A 1 
ATOM 2144 C C   . ASN A 1 268 ? -10.012 -1.326  23.789  1.00 96.79 268 A 1 
ATOM 2145 O O   . ASN A 1 268 ? -10.066 -2.526  23.516  1.00 95.48 268 A 1 
ATOM 2146 C CB  . ASN A 1 268 ? -10.689 -1.410  26.234  1.00 94.67 268 A 1 
ATOM 2147 C CG  . ASN A 1 268 ? -10.236 -1.242  27.677  1.00 88.07 268 A 1 
ATOM 2148 O OD1 . ASN A 1 268 ? -9.065  -1.153  27.988  1.00 77.90 268 A 1 
ATOM 2149 N ND2 . ASN A 1 268 ? -11.151 -1.200  28.601  1.00 78.73 268 A 1 
ATOM 2150 N N   . LYS A 1 269 ? -10.290 -0.384  22.887  1.00 96.96 269 A 1 
ATOM 2151 C CA  . LYS A 1 269 ? -10.630 -0.688  21.487  1.00 97.49 269 A 1 
ATOM 2152 C C   . LYS A 1 269 ? -9.348  -0.842  20.678  1.00 97.77 269 A 1 
ATOM 2153 O O   . LYS A 1 269 ? -8.479  0.020   20.743  1.00 97.17 269 A 1 
ATOM 2154 C CB  . LYS A 1 269 ? -11.521 0.408   20.896  1.00 97.24 269 A 1 
ATOM 2155 C CG  . LYS A 1 269 ? -12.873 0.527   21.612  1.00 96.18 269 A 1 
ATOM 2156 C CD  . LYS A 1 269 ? -13.737 1.580   20.906  1.00 94.20 269 A 1 
ATOM 2157 C CE  . LYS A 1 269 ? -15.110 1.712   21.545  1.00 89.73 269 A 1 
ATOM 2158 N NZ  . LYS A 1 269 ? -15.949 2.659   20.788  1.00 81.88 269 A 1 
ATOM 2159 N N   . LYS A 1 270 ? -9.234  -1.941  19.914  1.00 97.40 270 A 1 
ATOM 2160 C CA  . LYS A 1 270 ? -8.026  -2.282  19.165  1.00 97.61 270 A 1 
ATOM 2161 C C   . LYS A 1 270 ? -8.368  -2.820  17.778  1.00 97.69 270 A 1 
ATOM 2162 O O   . LYS A 1 270 ? -9.301  -3.607  17.645  1.00 96.90 270 A 1 
ATOM 2163 C CB  . LYS A 1 270 ? -7.183  -3.323  19.933  1.00 97.40 270 A 1 
ATOM 2164 C CG  . LYS A 1 270 ? -6.689  -2.805  21.286  1.00 96.76 270 A 1 
ATOM 2165 C CD  . LYS A 1 270 ? -5.915  -3.888  22.041  1.00 95.85 270 A 1 
ATOM 2166 C CE  . LYS A 1 270 ? -5.561  -3.374  23.435  1.00 92.51 270 A 1 
ATOM 2167 N NZ  . LYS A 1 270 ? -4.973  -4.448  24.270  1.00 86.51 270 A 1 
ATOM 2168 N N   . VAL A 1 271 ? -7.578  -2.436  16.780  1.00 97.78 271 A 1 
ATOM 2169 C CA  . VAL A 1 271 ? -7.659  -2.927  15.404  1.00 97.74 271 A 1 
ATOM 2170 C C   . VAL A 1 271 ? -6.257  -3.295  14.920  1.00 97.73 271 A 1 
ATOM 2171 O O   . VAL A 1 271 ? -5.291  -2.604  15.223  1.00 96.96 271 A 1 
ATOM 2172 C CB  . VAL A 1 271 ? -8.320  -1.889  14.477  1.00 96.37 271 A 1 
ATOM 2173 C CG1 . VAL A 1 271 ? -8.263  -2.278  12.994  1.00 86.04 271 A 1 
ATOM 2174 C CG2 . VAL A 1 271 ? -9.796  -1.733  14.831  1.00 85.54 271 A 1 
ATOM 2175 N N   . MET A 1 272 ? -6.152  -4.393  14.163  1.00 96.81 272 A 1 
ATOM 2176 C CA  . MET A 1 272 ? -4.897  -4.772  13.514  1.00 96.76 272 A 1 
ATOM 2177 C C   . MET A 1 272 ? -4.700  -4.015  12.200  1.00 97.00 272 A 1 
ATOM 2178 O O   . MET A 1 272 ? -5.597  -3.998  11.364  1.00 96.87 272 A 1 
ATOM 2179 C CB  . MET A 1 272 ? -4.867  -6.279  13.222  1.00 96.17 272 A 1 
ATOM 2180 C CG  . MET A 1 272 ? -4.706  -7.112  14.493  1.00 94.08 272 A 1 
ATOM 2181 S SD  . MET A 1 272 ? -3.314  -6.670  15.563  1.00 94.61 272 A 1 
ATOM 2182 C CE  . MET A 1 272 ? -1.916  -6.808  14.415  1.00 90.92 272 A 1 
ATOM 2183 N N   . ALA A 1 273 ? -3.501  -3.480  12.009  1.00 97.21 273 A 1 
ATOM 2184 C CA  . ALA A 1 273 ? -3.023  -3.006  10.721  1.00 97.22 273 A 1 
ATOM 2185 C C   . ALA A 1 273 ? -1.831  -3.850  10.254  1.00 96.90 273 A 1 
ATOM 2186 O O   . ALA A 1 273 ? -0.935  -4.171  11.032  1.00 96.49 273 A 1 
ATOM 2187 C CB  . ALA A 1 273 ? -2.702  -1.516  10.798  1.00 97.37 273 A 1 
ATOM 2188 N N   . PHE A 1 274 ? -1.833  -4.203  8.968   1.00 96.17 274 A 1 
ATOM 2189 C CA  . PHE A 1 274 ? -0.826  -5.031  8.321   1.00 95.97 274 A 1 
ATOM 2190 C C   . PHE A 1 274 ? -0.165  -4.231  7.203   1.00 96.13 274 A 1 
ATOM 2191 O O   . PHE A 1 274 ? -0.834  -3.850  6.245   1.00 95.81 274 A 1 
ATOM 2192 C CB  . PHE A 1 274 ? -1.477  -6.307  7.777   1.00 95.67 274 A 1 
ATOM 2193 C CG  . PHE A 1 274 ? -2.182  -7.117  8.838   1.00 95.51 274 A 1 
ATOM 2194 C CD1 . PHE A 1 274 ? -1.432  -7.884  9.745   1.00 94.40 274 A 1 
ATOM 2195 C CD2 . PHE A 1 274 ? -3.582  -7.071  8.956   1.00 94.53 274 A 1 
ATOM 2196 C CE1 . PHE A 1 274 ? -2.080  -8.595  10.772  1.00 93.81 274 A 1 
ATOM 2197 C CE2 . PHE A 1 274 ? -4.227  -7.777  9.978   1.00 93.85 274 A 1 
ATOM 2198 C CZ  . PHE A 1 274 ? -3.475  -8.539  10.889  1.00 93.95 274 A 1 
ATOM 2199 N N   . ILE A 1 275 ? 1.126   -3.993  7.325   1.00 95.73 275 A 1 
ATOM 2200 C CA  . ILE A 1 275 ? 1.940   -3.371  6.284   1.00 95.49 275 A 1 
ATOM 2201 C C   . ILE A 1 275 ? 2.460   -4.498  5.401   1.00 94.90 275 A 1 
ATOM 2202 O O   . ILE A 1 275 ? 3.143   -5.406  5.878   1.00 93.59 275 A 1 
ATOM 2203 C CB  . ILE A 1 275 ? 3.054   -2.474  6.877   1.00 95.15 275 A 1 
ATOM 2204 C CG1 . ILE A 1 275 ? 2.495   -1.294  7.711   1.00 93.73 275 A 1 
ATOM 2205 C CG2 . ILE A 1 275 ? 3.884   -1.887  5.727   1.00 93.58 275 A 1 
ATOM 2206 C CD1 . ILE A 1 275 ? 2.088   -1.642  9.141   1.00 87.22 275 A 1 
ATOM 2207 N N   . GLY A 1 276 ? 2.059   -4.494  4.135   1.00 93.50 276 A 1 
ATOM 2208 C CA  . GLY A 1 276 ? 2.469   -5.495  3.159   1.00 93.08 276 A 1 
ATOM 2209 C C   . GLY A 1 276 ? 3.882   -5.251  2.647   1.00 92.82 276 A 1 
ATOM 2210 O O   . GLY A 1 276 ? 4.255   -4.100  2.450   1.00 91.14 276 A 1 
ATOM 2211 N N   . PRO A 1 277 ? 4.674   -6.318  2.410   1.00 92.48 277 A 1 
ATOM 2212 C CA  . PRO A 1 277 ? 5.973   -6.183  1.769   1.00 92.10 277 A 1 
ATOM 2213 C C   . PRO A 1 277 ? 5.816   -5.715  0.316   1.00 92.66 277 A 1 
ATOM 2214 O O   . PRO A 1 277 ? 4.812   -6.013  -0.339  1.00 91.98 277 A 1 
ATOM 2215 C CB  . PRO A 1 277 ? 6.601   -7.568  1.873   1.00 90.82 277 A 1 
ATOM 2216 C CG  . PRO A 1 277 ? 5.388   -8.498  1.820   1.00 89.49 277 A 1 
ATOM 2217 C CD  . PRO A 1 277 ? 4.330   -7.725  2.579   1.00 91.03 277 A 1 
ATOM 2218 N N   . SER A 1 278 ? 6.820   -5.003  -0.204  1.00 92.76 278 A 1 
ATOM 2219 C CA  . SER A 1 278 ? 6.794   -4.443  -1.552  1.00 92.95 278 A 1 
ATOM 2220 C C   . SER A 1 278 ? 7.107   -5.466  -2.645  1.00 93.01 278 A 1 
ATOM 2221 O O   . SER A 1 278 ? 7.844   -6.428  -2.442  1.00 92.45 278 A 1 
ATOM 2222 C CB  . SER A 1 278 ? 7.765   -3.270  -1.661  1.00 92.28 278 A 1 
ATOM 2223 O OG  . SER A 1 278 ? 9.089   -3.668  -1.362  1.00 89.25 278 A 1 
ATOM 2224 N N   . VAL A 1 279 ? 6.609   -5.203  -3.853  1.00 93.70 279 A 1 
ATOM 2225 C CA  . VAL A 1 279 ? 7.122   -5.836  -5.079  1.00 93.73 279 A 1 
ATOM 2226 C C   . VAL A 1 279 ? 8.469   -5.236  -5.476  1.00 93.22 279 A 1 
ATOM 2227 O O   . VAL A 1 279 ? 9.318   -5.936  -6.018  1.00 91.84 279 A 1 
ATOM 2228 C CB  . VAL A 1 279 ? 6.113   -5.679  -6.225  1.00 93.61 279 A 1 
ATOM 2229 C CG1 . VAL A 1 279 ? 6.626   -6.243  -7.561  1.00 92.06 279 A 1 
ATOM 2230 C CG2 . VAL A 1 279 ? 4.808   -6.400  -5.883  1.00 92.39 279 A 1 
ATOM 2231 N N   . ASP A 1 280 ? 8.659   -3.960  -5.199  1.00 92.82 280 A 1 
ATOM 2232 C CA  . ASP A 1 280 ? 9.906   -3.242  -5.441  1.00 91.50 280 A 1 
ATOM 2233 C C   . ASP A 1 280 ? 11.092  -3.861  -4.689  1.00 91.00 280 A 1 
ATOM 2234 O O   . ASP A 1 280 ? 10.974  -4.305  -3.540  1.00 86.37 280 A 1 
ATOM 2235 C CB  . ASP A 1 280 ? 9.713   -1.782  -5.031  1.00 87.87 280 A 1 
ATOM 2236 C CG  . ASP A 1 280 ? 10.996  -0.984  -5.213  1.00 83.64 280 A 1 
ATOM 2237 O OD1 . ASP A 1 280 ? 11.654  -1.164  -6.261  1.00 76.16 280 A 1 
ATOM 2238 O OD2 . ASP A 1 280 ? 11.348  -0.223  -4.290  1.00 76.88 280 A 1 
ATOM 2239 N N   . THR A 1 281 ? 12.266  -3.863  -5.327  1.00 90.17 281 A 1 
ATOM 2240 C CA  . THR A 1 281 ? 13.515  -4.445  -4.806  1.00 88.74 281 A 1 
ATOM 2241 C C   . THR A 1 281 ? 14.475  -3.408  -4.229  1.00 87.48 281 A 1 
ATOM 2242 O O   . THR A 1 281 ? 15.492  -3.767  -3.635  1.00 83.60 281 A 1 
ATOM 2243 C CB  . THR A 1 281 ? 14.202  -5.285  -5.889  1.00 87.17 281 A 1 
ATOM 2244 O OG1 . THR A 1 281 ? 14.330  -4.592  -7.103  1.00 83.97 281 A 1 
ATOM 2245 C CG2 . THR A 1 281 ? 13.395  -6.536  -6.204  1.00 82.25 281 A 1 
ATOM 2246 N N   . TRP A 1 282 ? 14.151  -2.137  -4.357  1.00 85.26 282 A 1 
ATOM 2247 C CA  . TRP A 1 282 ? 14.999  -1.037  -3.917  1.00 81.57 282 A 1 
ATOM 2248 C C   . TRP A 1 282 ? 15.339  -1.098  -2.416  1.00 79.90 282 A 1 
ATOM 2249 O O   . TRP A 1 282 ? 14.544  -1.572  -1.592  1.00 71.59 282 A 1 
ATOM 2250 C CB  . TRP A 1 282 ? 14.328  0.276   -4.264  1.00 76.05 282 A 1 
ATOM 2251 C CG  . TRP A 1 282 ? 15.163  1.493   -4.079  1.00 71.02 282 A 1 
ATOM 2252 C CD1 . TRP A 1 282 ? 16.299  1.778   -4.758  1.00 61.48 282 A 1 
ATOM 2253 C CD2 . TRP A 1 282 ? 14.941  2.627   -3.178  1.00 65.33 282 A 1 
ATOM 2254 N NE1 . TRP A 1 282 ? 16.780  3.002   -4.360  1.00 57.32 282 A 1 
ATOM 2255 C CE2 . TRP A 1 282 ? 15.975  3.582   -3.397  1.00 60.43 282 A 1 
ATOM 2256 C CE3 . TRP A 1 282 ? 13.957  2.944   -2.229  1.00 54.97 282 A 1 
ATOM 2257 C CZ2 . TRP A 1 282 ? 16.015  4.808   -2.721  1.00 54.14 282 A 1 
ATOM 2258 C CZ3 . TRP A 1 282 ? 13.992  4.166   -1.536  1.00 51.75 282 A 1 
ATOM 2259 C CH2 . TRP A 1 282 ? 15.012  5.091   -1.785  1.00 51.50 282 A 1 
ATOM 2260 N N   . LEU A 1 283 ? 16.526  -0.602  -2.056  1.00 77.24 283 A 1 
ATOM 2261 C CA  . LEU A 1 283 ? 17.087  -0.656  -0.693  1.00 74.85 283 A 1 
ATOM 2262 C C   . LEU A 1 283 ? 17.273  -2.075  -0.136  1.00 76.10 283 A 1 
ATOM 2263 O O   . LEU A 1 283 ? 17.143  -2.283  1.076   1.00 70.83 283 A 1 
ATOM 2264 C CB  . LEU A 1 283 ? 16.304  0.253   0.272   1.00 69.56 283 A 1 
ATOM 2265 C CG  . LEU A 1 283 ? 16.298  1.743   -0.039  1.00 64.43 283 A 1 
ATOM 2266 C CD1 . LEU A 1 283 ? 15.393  2.460   0.971   1.00 62.48 283 A 1 
ATOM 2267 C CD2 . LEU A 1 283 ? 17.700  2.356   0.058   1.00 61.97 283 A 1 
ATOM 2268 N N   . GLY A 1 284 ? 17.582  -3.038  -0.989  1.00 81.20 284 A 1 
ATOM 2269 C CA  . GLY A 1 284 ? 17.919  -4.386  -0.556  1.00 80.77 284 A 1 
ATOM 2270 C C   . GLY A 1 284 ? 16.742  -5.105  0.079   1.00 82.67 284 A 1 
ATOM 2271 O O   . GLY A 1 284 ? 16.826  -5.519  1.232   1.00 79.67 284 A 1 
ATOM 2272 N N   . THR A 1 285 ? 15.626  -5.233  -0.634  1.00 84.92 285 A 1 
ATOM 2273 C CA  . THR A 1 285 ? 14.454  -6.011  -0.210  1.00 85.71 285 A 1 
ATOM 2274 C C   . THR A 1 285 ? 14.066  -6.992  -1.311  1.00 87.55 285 A 1 
ATOM 2275 O O   . THR A 1 285 ? 13.956  -6.601  -2.469  1.00 86.36 285 A 1 
ATOM 2276 C CB  . THR A 1 285 ? 13.269  -5.107  0.151   1.00 82.38 285 A 1 
ATOM 2277 O OG1 . THR A 1 285 ? 13.692  -4.098  1.046   1.00 74.64 285 A 1 
ATOM 2278 C CG2 . THR A 1 285 ? 12.163  -5.851  0.874   1.00 73.07 285 A 1 
ATOM 2279 N N   . SER A 1 286 ? 13.859  -8.257  -0.952  1.00 88.36 286 A 1 
ATOM 2280 C CA  . SER A 1 286 ? 13.346  -9.244  -1.895  1.00 89.20 286 A 1 
ATOM 2281 C C   . SER A 1 286 ? 11.915  -8.900  -2.307  1.00 90.27 286 A 1 
ATOM 2282 O O   . SER A 1 286 ? 11.125  -8.509  -1.449  1.00 89.75 286 A 1 
ATOM 2283 C CB  . SER A 1 286 ? 13.386  -10.644 -1.292  1.00 87.77 286 A 1 
ATOM 2284 O OG  . SER A 1 286 ? 14.725  -11.062 -1.114  1.00 84.37 286 A 1 
ATOM 2285 N N   . PRO A 1 287 ? 11.542  -9.049  -3.590  1.00 91.54 287 A 1 
ATOM 2286 C CA  . PRO A 1 287 ? 10.187  -8.772  -4.038  1.00 91.92 287 A 1 
ATOM 2287 C C   . PRO A 1 287 ? 9.211   -9.731  -3.351  1.00 92.28 287 A 1 
ATOM 2288 O O   . PRO A 1 287 ? 9.438   -10.941 -3.327  1.00 91.08 287 A 1 
ATOM 2289 C CB  . PRO A 1 287 ? 10.208  -8.964  -5.546  1.00 91.05 287 A 1 
ATOM 2290 C CG  . PRO A 1 287 ? 11.331  -9.982  -5.753  1.00 88.47 287 A 1 
ATOM 2291 C CD  . PRO A 1 287 ? 12.329  -9.636  -4.651  1.00 90.98 287 A 1 
ATOM 2292 N N   . SER A 1 288 ? 8.122   -9.203  -2.807  1.00 91.91 288 A 1 
ATOM 2293 C CA  . SER A 1 288 ? 7.177   -10.000 -2.043  1.00 91.83 288 A 1 
ATOM 2294 C C   . SER A 1 288 ? 5.741   -9.525  -2.241  1.00 92.74 288 A 1 
ATOM 2295 O O   . SER A 1 288 ? 5.463   -8.371  -2.547  1.00 92.20 288 A 1 
ATOM 2296 C CB  . SER A 1 288 ? 7.577   -10.001 -0.571  1.00 89.78 288 A 1 
ATOM 2297 O OG  . SER A 1 288 ? 6.875   -11.016 0.120   1.00 76.70 288 A 1 
ATOM 2298 N N   . ILE A 1 289 ? 4.820   -10.462 -2.075  1.00 91.86 289 A 1 
ATOM 2299 C CA  . ILE A 1 289 ? 3.379   -10.225 -2.069  1.00 91.96 289 A 1 
ATOM 2300 C C   . ILE A 1 289 ? 2.755   -11.028 -0.939  1.00 91.68 289 A 1 
ATOM 2301 O O   . ILE A 1 289 ? 3.313   -12.027 -0.484  1.00 90.42 289 A 1 
ATOM 2302 C CB  . ILE A 1 289 ? 2.727   -10.568 -3.427  1.00 90.89 289 A 1 
ATOM 2303 C CG1 . ILE A 1 289 ? 2.976   -12.040 -3.835  1.00 85.84 289 A 1 
ATOM 2304 C CG2 . ILE A 1 289 ? 3.195   -9.585  -4.487  1.00 84.85 289 A 1 
ATOM 2305 C CD1 . ILE A 1 289 ? 2.243   -12.460 -5.108  1.00 83.96 289 A 1 
ATOM 2306 N N   . ARG A 1 290 ? 1.558   -10.631 -0.516  1.00 93.45 290 A 1 
ATOM 2307 C CA  . ARG A 1 290 ? 0.858   -11.286 0.577   1.00 93.55 290 A 1 
ATOM 2308 C C   . ARG A 1 290 ? -0.510  -11.796 0.133   1.00 93.82 290 A 1 
ATOM 2309 O O   . ARG A 1 290 ? -1.188  -11.175 -0.675  1.00 93.41 290 A 1 
ATOM 2310 C CB  . ARG A 1 290 ? 0.795   -10.325 1.766   1.00 92.73 290 A 1 
ATOM 2311 C CG  . ARG A 1 290 ? 0.216   -10.989 3.018   1.00 90.44 290 A 1 
ATOM 2312 C CD  . ARG A 1 290 ? 0.271   -10.030 4.212   1.00 89.09 290 A 1 
ATOM 2313 N NE  . ARG A 1 290 ? 1.637   -9.871  4.735   1.00 86.65 290 A 1 
ATOM 2314 C CZ  . ARG A 1 290 ? 2.014   -8.976  5.616   1.00 86.77 290 A 1 
ATOM 2315 N NH1 . ARG A 1 290 ? 1.210   -8.083  6.103   1.00 80.30 290 A 1 
ATOM 2316 N NH2 . ARG A 1 290 ? 3.225   -8.952  6.054   1.00 80.83 290 A 1 
ATOM 2317 N N   . LYS A 1 291 ? -0.921  -12.932 0.701   1.00 91.66 291 A 1 
ATOM 2318 C CA  . LYS A 1 291 ? -2.261  -13.498 0.542   1.00 91.46 291 A 1 
ATOM 2319 C C   . LYS A 1 291 ? -2.884  -13.699 1.919   1.00 91.28 291 A 1 
ATOM 2320 O O   . LYS A 1 291 ? -2.245  -14.277 2.788   1.00 90.50 291 A 1 
ATOM 2321 C CB  . LYS A 1 291 ? -2.156  -14.811 -0.251  1.00 90.20 291 A 1 
ATOM 2322 C CG  . LYS A 1 291 ? -3.517  -15.300 -0.753  1.00 88.28 291 A 1 
ATOM 2323 C CD  . LYS A 1 291 ? -3.345  -16.640 -1.480  1.00 86.80 291 A 1 
ATOM 2324 C CE  . LYS A 1 291 ? -4.675  -17.082 -2.072  1.00 80.82 291 A 1 
ATOM 2325 N NZ  . LYS A 1 291 ? -4.671  -18.499 -2.487  1.00 76.99 291 A 1 
ATOM 2326 N N   . TYR A 1 292 ? -4.104  -13.240 2.108   1.00 92.99 292 A 1 
ATOM 2327 C CA  . TYR A 1 292 ? -4.867  -13.394 3.343   1.00 92.70 292 A 1 
ATOM 2328 C C   . TYR A 1 292 ? -5.935  -14.479 3.179   1.00 92.56 292 A 1 
ATOM 2329 O O   . TYR A 1 292 ? -6.619  -14.488 2.161   1.00 91.56 292 A 1 
ATOM 2330 C CB  . TYR A 1 292 ? -5.534  -12.070 3.731   1.00 93.24 292 A 1 
ATOM 2331 C CG  . TYR A 1 292 ? -4.550  -10.955 4.039   1.00 93.76 292 A 1 
ATOM 2332 C CD1 . TYR A 1 292 ? -4.126  -10.750 5.365   1.00 91.95 292 A 1 
ATOM 2333 C CD2 . TYR A 1 292 ? -4.060  -10.133 3.004   1.00 92.46 292 A 1 
ATOM 2334 C CE1 . TYR A 1 292 ? -3.217  -9.721  5.660   1.00 91.55 292 A 1 
ATOM 2335 C CE2 . TYR A 1 292 ? -3.139  -9.109  3.299   1.00 92.10 292 A 1 
ATOM 2336 C CZ  . TYR A 1 292 ? -2.720  -8.902  4.628   1.00 93.09 292 A 1 
ATOM 2337 O OH  . TYR A 1 292 ? -1.842  -7.907  4.916   1.00 92.62 292 A 1 
ATOM 2338 N N   . ASP A 1 293 ? -6.120  -15.318 4.200   1.00 90.35 293 A 1 
ATOM 2339 C CA  . ASP A 1 293 ? -7.380  -16.008 4.415   1.00 90.29 293 A 1 
ATOM 2340 C C   . ASP A 1 293 ? -8.303  -15.081 5.219   1.00 90.74 293 A 1 
ATOM 2341 O O   . ASP A 1 293 ? -8.111  -14.848 6.418   1.00 90.11 293 A 1 
ATOM 2342 C CB  . ASP A 1 293 ? -7.178  -17.375 5.083   1.00 89.17 293 A 1 
ATOM 2343 C CG  . ASP A 1 293 ? -8.490  -18.151 5.281   1.00 88.18 293 A 1 
ATOM 2344 O OD1 . ASP A 1 293 ? -9.579  -17.605 4.965   1.00 84.86 293 A 1 
ATOM 2345 O OD2 . ASP A 1 293 ? -8.425  -19.285 5.782   1.00 82.98 293 A 1 
ATOM 2346 N N   . VAL A 1 294 ? -9.286  -14.507 4.533   1.00 90.14 294 A 1 
ATOM 2347 C CA  . VAL A 1 294 ? -10.270 -13.592 5.125   1.00 90.17 294 A 1 
ATOM 2348 C C   . VAL A 1 294 ? -11.397 -14.365 5.815   1.00 89.17 294 A 1 
ATOM 2349 O O   . VAL A 1 294 ? -12.064 -13.829 6.705   1.00 86.84 294 A 1 
ATOM 2350 C CB  . VAL A 1 294 ? -10.819 -12.636 4.045   1.00 90.89 294 A 1 
ATOM 2351 C CG1 . VAL A 1 294 ? -11.820 -11.622 4.612   1.00 88.45 294 A 1 
ATOM 2352 C CG2 . VAL A 1 294 ? -9.684  -11.837 3.377   1.00 88.22 294 A 1 
ATOM 2353 N N   . GLY A 1 295 ? -11.622 -15.622 5.436   1.00 88.27 295 A 1 
ATOM 2354 C CA  . GLY A 1 295 ? -12.774 -16.395 5.880   1.00 87.20 295 A 1 
ATOM 2355 C C   . GLY A 1 295 ? -14.081 -15.867 5.279   1.00 87.67 295 A 1 
ATOM 2356 O O   . GLY A 1 295 ? -14.160 -15.522 4.105   1.00 84.36 295 A 1 
ATOM 2357 N N   . ASN A 1 296 ? -15.144 -15.815 6.081   1.00 86.51 296 A 1 
ATOM 2358 C CA  . ASN A 1 296 ? -16.504 -15.499 5.626   1.00 86.44 296 A 1 
ATOM 2359 C C   . ASN A 1 296 ? -17.033 -14.122 6.090   1.00 87.26 296 A 1 
ATOM 2360 O O   . ASN A 1 296 ? -18.243 -13.898 6.081   1.00 83.68 296 A 1 
ATOM 2361 C CB  . ASN A 1 296 ? -17.425 -16.668 6.023   1.00 83.70 296 A 1 
ATOM 2362 C CG  . ASN A 1 296 ? -17.537 -16.857 7.522   1.00 82.13 296 A 1 
ATOM 2363 O OD1 . ASN A 1 296 ? -17.189 -16.018 8.332   1.00 75.53 296 A 1 
ATOM 2364 N ND2 . ASN A 1 296 ? -18.023 -17.993 7.976   1.00 77.24 296 A 1 
ATOM 2365 N N   . GLY A 1 297 ? -16.146 -13.230 6.543   1.00 83.72 297 A 1 
ATOM 2366 C CA  . GLY A 1 297 ? -16.499 -11.898 7.047   1.00 83.61 297 A 1 
ATOM 2367 C C   . GLY A 1 297 ? -16.932 -11.854 8.518   1.00 86.04 297 A 1 
ATOM 2368 O O   . GLY A 1 297 ? -17.203 -10.776 9.045   1.00 83.49 297 A 1 
ATOM 2369 N N   . GLN A 1 298 ? -16.982 -13.000 9.206   1.00 80.43 298 A 1 
ATOM 2370 C CA  . GLN A 1 298 ? -17.253 -13.078 10.638  1.00 79.52 298 A 1 
ATOM 2371 C C   . GLN A 1 298 ? -15.936 -13.184 11.439  1.00 77.67 298 A 1 
ATOM 2372 O O   . GLN A 1 298 ? -15.040 -13.935 11.059  1.00 72.14 298 A 1 
ATOM 2373 C CB  . GLN A 1 298 ? -18.163 -14.274 10.964  1.00 78.83 298 A 1 
ATOM 2374 C CG  . GLN A 1 298 ? -19.521 -14.209 10.248  1.00 74.97 298 A 1 
ATOM 2375 C CD  . GLN A 1 298 ? -20.434 -15.375 10.617  1.00 70.17 298 A 1 
ATOM 2376 O OE1 . GLN A 1 298 ? -20.056 -16.531 10.658  1.00 64.92 298 A 1 
ATOM 2377 N NE2 . GLN A 1 298 ? -21.698 -15.113 10.888  1.00 63.28 298 A 1 
ATOM 2378 N N   . GLY A 1 299 ? -15.845 -12.495 12.571  1.00 78.52 299 A 1 
ATOM 2379 C CA  . GLY A 1 299 ? -14.647 -12.509 13.415  1.00 79.28 299 A 1 
ATOM 2380 C C   . GLY A 1 299 ? -13.452 -11.803 12.766  1.00 83.22 299 A 1 
ATOM 2381 O O   . GLY A 1 299 ? -13.627 -10.836 12.028  1.00 79.65 299 A 1 
ATOM 2382 N N   . TYR A 1 300 ? -12.249 -12.267 13.088  1.00 79.40 300 A 1 
ATOM 2383 C CA  . TYR A 1 300 ? -11.004 -11.783 12.492  1.00 81.46 300 A 1 
ATOM 2384 C C   . TYR A 1 300 ? -10.629 -12.609 11.255  1.00 82.97 300 A 1 
ATOM 2385 O O   . TYR A 1 300 ? -11.075 -13.743 11.095  1.00 81.02 300 A 1 
ATOM 2386 C CB  . TYR A 1 300 ? -9.891  -11.795 13.547  1.00 81.00 300 A 1 
ATOM 2387 C CG  . TYR A 1 300 ? -10.180 -10.896 14.727  1.00 81.91 300 A 1 
ATOM 2388 C CD1 . TYR A 1 300 ? -10.046 -9.501  14.599  1.00 78.31 300 A 1 
ATOM 2389 C CD2 . TYR A 1 300 ? -10.614 -11.445 15.958  1.00 78.49 300 A 1 
ATOM 2390 C CE1 . TYR A 1 300 ? -10.334 -8.661  15.684  1.00 74.20 300 A 1 
ATOM 2391 C CE2 . TYR A 1 300 ? -10.901 -10.599 17.050  1.00 76.09 300 A 1 
ATOM 2392 C CZ  . TYR A 1 300 ? -10.761 -9.208  16.911  1.00 79.16 300 A 1 
ATOM 2393 O OH  . TYR A 1 300 ? -11.040 -8.396  17.957  1.00 76.00 300 A 1 
ATOM 2394 N N   . MET A 1 301 ? -9.769  -12.045 10.405  1.00 77.76 301 A 1 
ATOM 2395 C CA  . MET A 1 301 ? -9.106  -12.800 9.343   1.00 78.92 301 A 1 
ATOM 2396 C C   . MET A 1 301 ? -8.285  -13.947 9.955   1.00 80.67 301 A 1 
ATOM 2397 O O   . MET A 1 301 ? -7.814  -13.844 11.088  1.00 82.77 301 A 1 
ATOM 2398 C CB  . MET A 1 301 ? -8.213  -11.883 8.500   1.00 80.66 301 A 1 
ATOM 2399 C CG  . MET A 1 301 ? -8.994  -10.760 7.814   1.00 81.79 301 A 1 
ATOM 2400 S SD  . MET A 1 301 ? -8.017  -9.760  6.663   1.00 78.58 301 A 1 
ATOM 2401 C CE  . MET A 1 301 ? -6.999  -8.803  7.803   1.00 68.96 301 A 1 
ATOM 2402 N N   . LYS A 1 302 ? -8.108  -15.052 9.213   1.00 78.03 302 A 1 
ATOM 2403 C CA  . LYS A 1 302 ? -7.532  -16.286 9.773   1.00 76.51 302 A 1 
ATOM 2404 C C   . LYS A 1 302 ? -6.016  -16.267 9.756   1.00 77.99 302 A 1 
ATOM 2405 O O   . LYS A 1 302 ? -5.405  -16.397 10.815  1.00 77.79 302 A 1 
ATOM 2406 C CB  . LYS A 1 302 ? -8.108  -17.515 9.056   1.00 76.62 302 A 1 
ATOM 2407 C CG  . LYS A 1 302 ? -9.631  -17.656 9.214   1.00 72.12 302 A 1 
ATOM 2408 C CD  . LYS A 1 302 ? -10.004 -17.716 10.692  1.00 64.89 302 A 1 
ATOM 2409 C CE  . LYS A 1 302 ? -11.498 -17.830 10.918  1.00 59.60 302 A 1 
ATOM 2410 N NZ  . LYS A 1 302 ? -11.776 -17.625 12.373  1.00 49.57 302 A 1 
ATOM 2411 N N   . GLU A 1 303 ? -5.425  -16.071 8.598   1.00 73.01 303 A 1 
ATOM 2412 C CA  . GLU A 1 303 ? -3.972  -16.025 8.466   1.00 74.66 303 A 1 
ATOM 2413 C C   . GLU A 1 303 ? -3.557  -15.154 7.284   1.00 73.79 303 A 1 
ATOM 2414 O O   . GLU A 1 303 ? -4.383  -14.746 6.465   1.00 73.29 303 A 1 
ATOM 2415 C CB  . GLU A 1 303 ? -3.371  -17.442 8.384   1.00 70.96 303 A 1 
ATOM 2416 C CG  . GLU A 1 303 ? -3.786  -18.288 7.171   1.00 67.52 303 A 1 
ATOM 2417 C CD  . GLU A 1 303 ? -2.990  -19.609 7.059   1.00 66.31 303 A 1 
ATOM 2418 O OE1 . GLU A 1 303 ? -3.239  -20.389 6.111   1.00 56.83 303 A 1 
ATOM 2419 O OE2 . GLU A 1 303 ? -2.033  -19.835 7.836   1.00 63.23 303 A 1 
ATOM 2420 N N   . PHE A 1 304 ? -2.260  -14.878 7.188   1.00 79.18 304 A 1 
ATOM 2421 C CA  . PHE A 1 304 ? -1.637  -14.432 5.952   1.00 77.07 304 A 1 
ATOM 2422 C C   . PHE A 1 304 ? -0.431  -15.299 5.598   1.00 76.28 304 A 1 
ATOM 2423 O O   . PHE A 1 304 ? 0.211   -15.883 6.483   1.00 76.66 304 A 1 
ATOM 2424 C CB  . PHE A 1 304 ? -1.293  -12.933 6.018   1.00 77.27 304 A 1 
ATOM 2425 C CG  . PHE A 1 304 ? -0.190  -12.578 6.996   1.00 76.69 304 A 1 
ATOM 2426 C CD1 . PHE A 1 304 ? -0.507  -11.985 8.231   1.00 70.93 304 A 1 
ATOM 2427 C CD2 . PHE A 1 304 ? 1.153   -12.821 6.669   1.00 72.61 304 A 1 
ATOM 2428 C CE1 . PHE A 1 304 ? 0.500   -11.652 9.136   1.00 64.07 304 A 1 
ATOM 2429 C CE2 . PHE A 1 304 ? 2.172   -12.491 7.581   1.00 67.73 304 A 1 
ATOM 2430 C CZ  . PHE A 1 304 ? 1.854   -11.905 8.813   1.00 69.89 304 A 1 
ATOM 2431 N N   . LYS A 1 305 ? -0.109  -15.363 4.309   1.00 79.16 305 A 1 
ATOM 2432 C CA  . LYS A 1 305 ? 1.078   -16.011 3.747   1.00 77.67 305 A 1 
ATOM 2433 C C   . LYS A 1 305 ? 1.802   -15.037 2.837   1.00 77.72 305 A 1 
ATOM 2434 O O   . LYS A 1 305 ? 1.158   -14.329 2.059   1.00 78.74 305 A 1 
ATOM 2435 C CB  . LYS A 1 305 ? 0.684   -17.286 2.992   1.00 76.31 305 A 1 
ATOM 2436 C CG  . LYS A 1 305 ? 0.145   -18.347 3.961   1.00 71.92 305 A 1 
ATOM 2437 C CD  . LYS A 1 305 ? -0.366  -19.612 3.263   1.00 68.26 305 A 1 
ATOM 2438 C CE  . LYS A 1 305 ? -0.909  -20.501 4.384   1.00 63.80 305 A 1 
ATOM 2439 N NZ  . LYS A 1 305 ? -1.954  -21.457 3.965   1.00 55.76 305 A 1 
ATOM 2440 N N   . ASN A 1 306 ? 3.131   -14.985 2.920   1.00 72.43 306 A 1 
ATOM 2441 C CA  . ASN A 1 306 ? 3.948   -14.216 1.990   1.00 69.15 306 A 1 
ATOM 2442 C C   . ASN A 1 306 ? 4.371   -15.069 0.778   1.00 67.65 306 A 1 
ATOM 2443 O O   . ASN A 1 306 ? 4.080   -16.261 0.699   1.00 65.03 306 A 1 
ATOM 2444 C CB  . ASN A 1 306 ? 5.103   -13.512 2.745   1.00 65.31 306 A 1 
ATOM 2445 C CG  . ASN A 1 306 ? 6.309   -14.387 3.035   1.00 60.68 306 A 1 
ATOM 2446 O OD1 . ASN A 1 306 ? 6.380   -15.553 2.668   1.00 56.15 306 A 1 
ATOM 2447 N ND2 . ASN A 1 306 ? 7.324   -13.843 3.662   1.00 55.73 306 A 1 
ATOM 2448 N N   . TYR A 1 307 ? 5.081   -14.436 -0.169  1.00 66.72 307 A 1 
ATOM 2449 C CA  . TYR A 1 307 ? 5.591   -15.062 -1.395  1.00 63.22 307 A 1 
ATOM 2450 C C   . TYR A 1 307 ? 6.531   -16.256 -1.145  1.00 63.38 307 A 1 
ATOM 2451 O O   . TYR A 1 307 ? 6.590   -17.165 -1.963  1.00 57.23 307 A 1 
ATOM 2452 C CB  . TYR A 1 307 ? 6.289   -13.967 -2.202  1.00 57.02 307 A 1 
ATOM 2453 C CG  . TYR A 1 307 ? 6.716   -14.373 -3.588  1.00 52.56 307 A 1 
ATOM 2454 C CD1 . TYR A 1 307 ? 8.003   -14.886 -3.812  1.00 47.58 307 A 1 
ATOM 2455 C CD2 . TYR A 1 307 ? 5.820   -14.246 -4.659  1.00 47.70 307 A 1 
ATOM 2456 C CE1 . TYR A 1 307 ? 8.400   -15.264 -5.106  1.00 41.79 307 A 1 
ATOM 2457 C CE2 . TYR A 1 307 ? 6.207   -14.624 -5.955  1.00 41.26 307 A 1 
ATOM 2458 C CZ  . TYR A 1 307 ? 7.500   -15.139 -6.183  1.00 40.93 307 A 1 
ATOM 2459 O OH  . TYR A 1 307 ? 7.872   -15.526 -7.444  1.00 38.84 307 A 1 
ATOM 2460 N N   . PHE A 1 308 ? 7.248   -16.284 -0.016  1.00 62.16 308 A 1 
ATOM 2461 C CA  . PHE A 1 308 ? 8.253   -17.297 0.322   1.00 58.00 308 A 1 
ATOM 2462 C C   . PHE A 1 308 ? 7.704   -18.448 1.179   1.00 60.15 308 A 1 
ATOM 2463 O O   . PHE A 1 308 ? 8.456   -19.138 1.856   1.00 53.61 308 A 1 
ATOM 2464 C CB  . PHE A 1 308 ? 9.470   -16.608 0.962   1.00 49.97 308 A 1 
ATOM 2465 C CG  . PHE A 1 308 ? 10.129  -15.597 0.054   1.00 45.89 308 A 1 
ATOM 2466 C CD1 . PHE A 1 308 ? 10.932  -16.041 -1.021  1.00 41.19 308 A 1 
ATOM 2467 C CD2 . PHE A 1 308 ? 9.953   -14.226 0.272   1.00 41.34 308 A 1 
ATOM 2468 C CE1 . PHE A 1 308 ? 11.559  -15.104 -1.868  1.00 35.11 308 A 1 
ATOM 2469 C CE2 . PHE A 1 308 ? 10.583  -13.290 -0.581  1.00 34.91 308 A 1 
ATOM 2470 C CZ  . PHE A 1 308 ? 11.381  -13.740 -1.643  1.00 34.78 308 A 1 
ATOM 2471 N N   . ASN A 1 309 ? 6.387   -18.693 1.145   1.00 57.88 309 A 1 
ATOM 2472 C CA  . ASN A 1 309 ? 5.692   -19.724 1.934   1.00 57.23 309 A 1 
ATOM 2473 C C   . ASN A 1 309 ? 5.750   -19.539 3.458   1.00 60.63 309 A 1 
ATOM 2474 O O   . ASN A 1 309 ? 5.403   -20.466 4.199   1.00 54.33 309 A 1 
ATOM 2475 C CB  . ASN A 1 309 ? 6.139   -21.132 1.509   1.00 47.73 309 A 1 
ATOM 2476 C CG  . ASN A 1 309 ? 5.986   -21.396 0.028   1.00 42.53 309 A 1 
ATOM 2477 O OD1 . ASN A 1 309 ? 4.944   -21.196 -0.573  1.00 38.75 309 A 1 
ATOM 2478 N ND2 . ASN A 1 309 ? 7.021   -21.873 -0.615  1.00 37.90 309 A 1 
ATOM 2479 N N   . TYR A 1 310 ? 6.121   -18.351 3.946   1.00 70.79 310 A 1 
ATOM 2480 C CA  . TYR A 1 310 ? 5.953   -17.988 5.349   1.00 73.88 310 A 1 
ATOM 2481 C C   . TYR A 1 310 ? 4.472   -17.705 5.629   1.00 78.08 310 A 1 
ATOM 2482 O O   . TYR A 1 310 ? 3.875   -16.838 4.991   1.00 74.86 310 A 1 
ATOM 2483 C CB  . TYR A 1 310 ? 6.865   -16.805 5.673   1.00 69.18 310 A 1 
ATOM 2484 C CG  . TYR A 1 310 ? 6.375   -15.874 6.761   1.00 68.11 310 A 1 
ATOM 2485 C CD1 . TYR A 1 310 ? 6.280   -14.490 6.511   1.00 63.50 310 A 1 
ATOM 2486 C CD2 . TYR A 1 310 ? 5.964   -16.390 7.997   1.00 63.88 310 A 1 
ATOM 2487 C CE1 . TYR A 1 310 ? 5.796   -13.626 7.505   1.00 57.70 310 A 1 
ATOM 2488 C CE2 . TYR A 1 310 ? 5.461   -15.529 8.991   1.00 60.21 310 A 1 
ATOM 2489 C CZ  . TYR A 1 310 ? 5.382   -14.150 8.743   1.00 60.38 310 A 1 
ATOM 2490 O OH  . TYR A 1 310 ? 4.906   -13.323 9.709   1.00 57.01 310 A 1 
ATOM 2491 N N   . GLY A 1 311 ? 3.889   -18.426 6.592   1.00 76.19 311 A 1 
ATOM 2492 C CA  . GLY A 1 311 ? 2.535   -18.198 7.071   1.00 79.31 311 A 1 
ATOM 2493 C C   . GLY A 1 311 ? 2.519   -17.733 8.527   1.00 82.71 311 A 1 
ATOM 2494 O O   . GLY A 1 311 ? 3.263   -18.252 9.354   1.00 81.06 311 A 1 
ATOM 2495 N N   . SER A 1 312 ? 1.638   -16.792 8.875   1.00 79.33 312 A 1 
ATOM 2496 C CA  . SER A 1 312 ? 1.523   -16.287 10.250  1.00 79.43 312 A 1 
ATOM 2497 C C   . SER A 1 312 ? 1.206   -17.384 11.274  1.00 81.77 312 A 1 
ATOM 2498 O O   . SER A 1 312 ? 1.700   -17.354 12.402  1.00 81.53 312 A 1 
ATOM 2499 C CB  . SER A 1 312 ? 0.467   -15.176 10.303  1.00 78.60 312 A 1 
ATOM 2500 O OG  . SER A 1 312 ? -0.802  -15.642 9.893   1.00 80.44 312 A 1 
ATOM 2501 N N   . SER A 1 313 ? 0.423   -18.385 10.868  1.00 77.24 313 A 1 
ATOM 2502 C CA  . SER A 1 313 ? 0.114   -19.542 11.715  1.00 77.56 313 A 1 
ATOM 2503 C C   . SER A 1 313 ? 1.316   -20.482 11.860  1.00 79.18 313 A 1 
ATOM 2504 O O   . SER A 1 313 ? 1.678   -20.834 12.974  1.00 80.05 313 A 1 
ATOM 2505 C CB  . SER A 1 313 ? -1.096  -20.282 11.145  1.00 76.63 313 A 1 
ATOM 2506 O OG  . SER A 1 313 ? -1.478  -21.344 12.001  1.00 66.59 313 A 1 
ATOM 2507 N N   . SER A 1 314 ? 1.972   -20.874 10.767  1.00 80.83 314 A 1 
ATOM 2508 C CA  . SER A 1 314 ? 3.083   -21.840 10.797  1.00 80.37 314 A 1 
ATOM 2509 C C   . SER A 1 314 ? 4.340   -21.288 11.476  1.00 82.07 314 A 1 
ATOM 2510 O O   . SER A 1 314 ? 4.997   -22.019 12.206  1.00 79.90 314 A 1 
ATOM 2511 C CB  . SER A 1 314 ? 3.429   -22.332 9.388   1.00 77.13 314 A 1 
ATOM 2512 O OG  . SER A 1 314 ? 3.769   -21.272 8.517   1.00 70.24 314 A 1 
ATOM 2513 N N   . GLU A 1 315 ? 4.656   -20.004 11.282  1.00 83.11 315 A 1 
ATOM 2514 C CA  . GLU A 1 315 ? 5.864   -19.388 11.825  1.00 84.30 315 A 1 
ATOM 2515 C C   . GLU A 1 315 ? 5.712   -18.911 13.272  1.00 86.08 315 A 1 
ATOM 2516 O O   . GLU A 1 315 ? 6.628   -19.071 14.079  1.00 82.79 315 A 1 
ATOM 2517 C CB  . GLU A 1 315 ? 6.295   -18.212 10.945  1.00 81.30 315 A 1 
ATOM 2518 C CG  . GLU A 1 315 ? 6.889   -18.674 9.608   1.00 76.11 315 A 1 
ATOM 2519 C CD  . GLU A 1 315 ? 8.135   -19.532 9.831   1.00 76.71 315 A 1 
ATOM 2520 O OE1 . GLU A 1 315 ? 8.140   -20.716 9.427   1.00 70.46 315 A 1 
ATOM 2521 O OE2 . GLU A 1 315 ? 9.055   -19.066 10.521  1.00 70.82 315 A 1 
ATOM 2522 N N   . TYR A 1 316 ? 4.550   -18.345 13.615  1.00 88.15 316 A 1 
ATOM 2523 C CA  . TYR A 1 316 ? 4.343   -17.692 14.904  1.00 89.77 316 A 1 
ATOM 2524 C C   . TYR A 1 316 ? 3.338   -18.408 15.809  1.00 91.67 316 A 1 
ATOM 2525 O O   . TYR A 1 316 ? 3.207   -18.044 16.981  1.00 90.42 316 A 1 
ATOM 2526 C CB  . TYR A 1 316 ? 3.976   -16.228 14.673  1.00 89.26 316 A 1 
ATOM 2527 C CG  . TYR A 1 316 ? 4.957   -15.442 13.816  1.00 88.74 316 A 1 
ATOM 2528 C CD1 . TYR A 1 316 ? 6.346   -15.541 14.040  1.00 86.01 316 A 1 
ATOM 2529 C CD2 . TYR A 1 316 ? 4.476   -14.600 12.802  1.00 86.59 316 A 1 
ATOM 2530 C CE1 . TYR A 1 316 ? 7.248   -14.806 13.250  1.00 84.49 316 A 1 
ATOM 2531 C CE2 . TYR A 1 316 ? 5.379   -13.854 12.021  1.00 84.58 316 A 1 
ATOM 2532 C CZ  . TYR A 1 316 ? 6.761   -13.955 12.242  1.00 85.70 316 A 1 
ATOM 2533 O OH  . TYR A 1 316 ? 7.627   -13.242 11.490  1.00 83.61 316 A 1 
ATOM 2534 N N   . GLY A 1 317 ? 2.662   -19.433 15.312  1.00 87.53 317 A 1 
ATOM 2535 C CA  . GLY A 1 317 ? 1.624   -20.156 16.048  1.00 88.17 317 A 1 
ATOM 2536 C C   . GLY A 1 317 ? 0.353   -19.336 16.275  1.00 90.00 317 A 1 
ATOM 2537 O O   . GLY A 1 317 ? -0.374  -19.615 17.229  1.00 87.92 317 A 1 
ATOM 2538 N N   . LEU A 1 318 ? 0.090   -18.327 15.447  1.00 88.15 318 A 1 
ATOM 2539 C CA  . LEU A 1 318 ? -1.114  -17.500 15.548  1.00 88.54 318 A 1 
ATOM 2540 C C   . LEU A 1 318 ? -2.348  -18.304 15.119  1.00 89.32 318 A 1 
ATOM 2541 O O   . LEU A 1 318 ? -2.327  -19.009 14.115  1.00 88.40 318 A 1 
ATOM 2542 C CB  . LEU A 1 318 ? -0.989  -16.227 14.691  1.00 87.64 318 A 1 
ATOM 2543 C CG  . LEU A 1 318 ? 0.200   -15.316 15.035  1.00 87.00 318 A 1 
ATOM 2544 C CD1 . LEU A 1 318 ? 0.196   -14.093 14.121  1.00 81.98 318 A 1 
ATOM 2545 C CD2 . LEU A 1 318 ? 0.166   -14.822 16.471  1.00 82.91 318 A 1 
ATOM 2546 N N   . LYS A 1 319 ? -3.433  -18.180 15.886  1.00 88.60 319 A 1 
ATOM 2547 C CA  . LYS A 1 319 ? -4.709  -18.849 15.595  1.00 87.69 319 A 1 
ATOM 2548 C C   . LYS A 1 319 ? -5.609  -18.030 14.665  1.00 89.07 319 A 1 
ATOM 2549 O O   . LYS A 1 319 ? -6.455  -18.578 13.975  1.00 87.14 319 A 1 
ATOM 2550 C CB  . LYS A 1 319 ? -5.444  -19.128 16.906  1.00 87.13 319 A 1 
ATOM 2551 C CG  . LYS A 1 319 ? -4.651  -20.064 17.818  1.00 84.99 319 A 1 
ATOM 2552 C CD  . LYS A 1 319 ? -5.375  -20.224 19.157  1.00 78.64 319 A 1 
ATOM 2553 C CE  . LYS A 1 319 ? -4.520  -21.082 20.081  1.00 74.04 319 A 1 
ATOM 2554 N NZ  . LYS A 1 319 ? -5.100  -21.130 21.430  1.00 64.22 319 A 1 
ATOM 2555 N N   . GLU A 1 320 ? -5.432  -16.706 14.699  1.00 89.94 320 A 1 
ATOM 2556 C CA  . GLU A 1 320 ? -6.134  -15.720 13.890  1.00 90.91 320 A 1 
ATOM 2557 C C   . GLU A 1 320 ? -5.365  -14.388 13.902  1.00 91.63 320 A 1 
ATOM 2558 O O   . GLU A 1 320 ? -4.451  -14.191 14.711  1.00 91.07 320 A 1 
ATOM 2559 C CB  . GLU A 1 320 ? -7.574  -15.531 14.388  1.00 89.95 320 A 1 
ATOM 2560 C CG  . GLU A 1 320 ? -7.662  -15.049 15.848  1.00 88.67 320 A 1 
ATOM 2561 C CD  . GLU A 1 320 ? -9.100  -14.825 16.326  1.00 90.20 320 A 1 
ATOM 2562 O OE1 . GLU A 1 320 ? -9.237  -14.239 17.437  1.00 83.69 320 A 1 
ATOM 2563 O OE2 . GLU A 1 320 ? -10.057 -15.194 15.614  1.00 85.68 320 A 1 
ATOM 2564 N N   . LEU A 1 321 ? -5.745  -13.458 13.039  1.00 90.78 321 A 1 
ATOM 2565 C CA  . LEU A 1 321 ? -5.123  -12.129 12.941  1.00 91.61 321 A 1 
ATOM 2566 C C   . LEU A 1 321 ? -5.789  -11.107 13.877  1.00 92.89 321 A 1 
ATOM 2567 O O   . LEU A 1 321 ? -6.176  -10.013 13.461  1.00 92.85 321 A 1 
ATOM 2568 C CB  . LEU A 1 321 ? -5.074  -11.691 11.465  1.00 92.02 321 A 1 
ATOM 2569 C CG  . LEU A 1 321 ? -4.398  -12.673 10.489  1.00 91.07 321 A 1 
ATOM 2570 C CD1 . LEU A 1 321 ? -4.279  -12.020 9.112   1.00 87.95 321 A 1 
ATOM 2571 C CD2 . LEU A 1 321 ? -2.995  -13.086 10.926  1.00 87.90 321 A 1 
ATOM 2572 N N   . SER A 1 322 ? -5.962  -11.462 15.154  1.00 92.54 322 A 1 
ATOM 2573 C CA  . SER A 1 322 ? -6.563  -10.586 16.163  1.00 92.87 322 A 1 
ATOM 2574 C C   . SER A 1 322 ? -5.527  -9.783  16.958  1.00 93.49 322 A 1 
ATOM 2575 O O   . SER A 1 322 ? -4.407  -10.261 17.155  1.00 94.50 322 A 1 
ATOM 2576 C CB  . SER A 1 322 ? -7.464  -11.376 17.117  1.00 93.46 322 A 1 
ATOM 2577 O OG  . SER A 1 322 ? -6.751  -12.242 17.961  1.00 93.13 322 A 1 
ATOM 2578 N N   . PRO A 1 323 ? -5.884  -8.603  17.509  1.00 95.00 323 A 1 
ATOM 2579 C CA  . PRO A 1 323 ? -4.989  -7.835  18.375  1.00 94.77 323 A 1 
ATOM 2580 C C   . PRO A 1 323 ? -4.412  -8.657  19.531  1.00 95.13 323 A 1 
ATOM 2581 O O   . PRO A 1 323 ? -3.235  -8.552  19.844  1.00 95.24 323 A 1 
ATOM 2582 C CB  . PRO A 1 323 ? -5.829  -6.662  18.898  1.00 94.67 323 A 1 
ATOM 2583 C CG  . PRO A 1 323 ? -6.857  -6.448  17.796  1.00 93.60 323 A 1 
ATOM 2584 C CD  . PRO A 1 323 ? -7.118  -7.856  17.286  1.00 94.62 323 A 1 
ATOM 2585 N N   . LYS A 1 324 ? -5.217  -9.535  20.129  1.00 95.29 324 A 1 
ATOM 2586 C CA  . LYS A 1 324 ? -4.806  -10.404 21.234  1.00 95.03 324 A 1 
ATOM 2587 C C   . LYS A 1 324 ? -3.675  -11.364 20.843  1.00 95.88 324 A 1 
ATOM 2588 O O   . LYS A 1 324 ? -2.725  -11.521 21.605  1.00 95.76 324 A 1 
ATOM 2589 C CB  . LYS A 1 324 ? -6.036  -11.171 21.734  1.00 94.56 324 A 1 
ATOM 2590 C CG  . LYS A 1 324 ? -5.686  -12.090 22.920  1.00 88.94 324 A 1 
ATOM 2591 C CD  . LYS A 1 324 ? -6.923  -12.860 23.386  1.00 83.45 324 A 1 
ATOM 2592 C CE  . LYS A 1 324 ? -6.511  -13.805 24.505  1.00 74.27 324 A 1 
ATOM 2593 N NZ  . LYS A 1 324 ? -7.656  -14.623 24.952  1.00 64.97 324 A 1 
ATOM 2594 N N   . GLU A 1 325 ? -3.764  -12.007 19.682  1.00 94.11 325 A 1 
ATOM 2595 C CA  . GLU A 1 325 ? -2.732  -12.942 19.221  1.00 94.19 325 A 1 
ATOM 2596 C C   . GLU A 1 325 ? -1.412  -12.205 18.929  1.00 94.86 325 A 1 
ATOM 2597 O O   . GLU A 1 325 ? -0.337  -12.680 19.298  1.00 94.56 325 A 1 
ATOM 2598 C CB  . GLU A 1 325 ? -3.225  -13.702 17.984  1.00 94.05 325 A 1 
ATOM 2599 C CG  . GLU A 1 325 ? -4.354  -14.714 18.272  1.00 91.85 325 A 1 
ATOM 2600 C CD  . GLU A 1 325 ? -3.901  -15.976 19.023  1.00 92.26 325 A 1 
ATOM 2601 O OE1 . GLU A 1 325 ? -4.569  -16.371 20.001  1.00 84.32 325 A 1 
ATOM 2602 O OE2 . GLU A 1 325 ? -2.920  -16.615 18.585  1.00 85.56 325 A 1 
ATOM 2603 N N   . PHE A 1 326 ? -1.475  -10.996 18.372  1.00 94.92 326 A 1 
ATOM 2604 C CA  . PHE A 1 326 ? -0.296  -10.180 18.115  1.00 94.82 326 A 1 
ATOM 2605 C C   . PHE A 1 326 ? 0.316   -9.561  19.384  1.00 95.49 326 A 1 
ATOM 2606 O O   . PHE A 1 326 ? 1.536   -9.449  19.474  1.00 95.32 326 A 1 
ATOM 2607 C CB  . PHE A 1 326 ? -0.610  -9.119  17.063  1.00 94.63 326 A 1 
ATOM 2608 C CG  . PHE A 1 326 ? -0.561  -9.674  15.650  1.00 94.49 326 A 1 
ATOM 2609 C CD1 . PHE A 1 326 ? 0.649   -9.658  14.941  1.00 92.58 326 A 1 
ATOM 2610 C CD2 . PHE A 1 326 ? -1.702  -10.239 15.061  1.00 92.78 326 A 1 
ATOM 2611 C CE1 . PHE A 1 326 ? 0.717   -10.205 13.642  1.00 91.53 326 A 1 
ATOM 2612 C CE2 . PHE A 1 326 ? -1.636  -10.787 13.769  1.00 91.66 326 A 1 
ATOM 2613 C CZ  . PHE A 1 326 ? -0.425  -10.768 13.065  1.00 92.18 326 A 1 
ATOM 2614 N N   . GLU A 1 327 ? -0.469  -9.233  20.403  1.00 95.87 327 A 1 
ATOM 2615 C CA  . GLU A 1 327 ? 0.042   -8.857  21.730  1.00 96.03 327 A 1 
ATOM 2616 C C   . GLU A 1 327 ? 0.810   -10.014 22.388  1.00 96.42 327 A 1 
ATOM 2617 O O   . GLU A 1 327 ? 1.896   -9.806  22.937  1.00 96.27 327 A 1 
ATOM 2618 C CB  . GLU A 1 327 ? -1.105  -8.425  22.646  1.00 96.19 327 A 1 
ATOM 2619 C CG  . GLU A 1 327 ? -1.624  -7.046  22.254  1.00 94.22 327 A 1 
ATOM 2620 C CD  . GLU A 1 327 ? -2.808  -6.560  23.095  1.00 94.39 327 A 1 
ATOM 2621 O OE1 . GLU A 1 327 ? -2.932  -5.325  23.212  1.00 87.84 327 A 1 
ATOM 2622 O OE2 . GLU A 1 327 ? -3.646  -7.337  23.607  1.00 88.93 327 A 1 
ATOM 2623 N N   . ILE A 1 328 ? 0.279   -11.231 22.284  1.00 95.16 328 A 1 
ATOM 2624 C CA  . ILE A 1 328 ? 0.971   -12.437 22.759  1.00 95.09 328 A 1 
ATOM 2625 C C   . ILE A 1 328 ? 2.270   -12.651 21.972  1.00 95.67 328 A 1 
ATOM 2626 O O   . ILE A 1 328 ? 3.298   -12.948 22.582  1.00 95.56 328 A 1 
ATOM 2627 C CB  . ILE A 1 328 ? 0.036   -13.667 22.679  1.00 95.22 328 A 1 
ATOM 2628 C CG1 . ILE A 1 328 ? -1.111  -13.535 23.716  1.00 94.27 328 A 1 
ATOM 2629 C CG2 . ILE A 1 328 ? 0.806   -14.981 22.913  1.00 94.33 328 A 1 
ATOM 2630 C CD1 . ILE A 1 328 ? -2.274  -14.518 23.479  1.00 90.85 328 A 1 
ATOM 2631 N N   . LEU A 1 329 ? 2.254   -12.484 20.657  1.00 94.40 329 A 1 
ATOM 2632 C CA  . LEU A 1 329 ? 3.447   -12.597 19.819  1.00 94.53 329 A 1 
ATOM 2633 C C   . LEU A 1 329 ? 4.516   -11.574 20.218  1.00 95.56 329 A 1 
ATOM 2634 O O   . LEU A 1 329 ? 5.661   -11.962 20.446  1.00 96.06 329 A 1 
ATOM 2635 C CB  . LEU A 1 329 ? 3.051   -12.461 18.337  1.00 94.54 329 A 1 
ATOM 2636 C CG  . LEU A 1 329 ? 4.246   -12.501 17.374  1.00 93.50 329 A 1 
ATOM 2637 C CD1 . LEU A 1 329 ? 5.038   -13.807 17.485  1.00 91.63 329 A 1 
ATOM 2638 C CD2 . LEU A 1 329 ? 3.759   -12.342 15.937  1.00 91.58 329 A 1 
ATOM 2639 N N   . ALA A 1 330 ? 4.156   -10.305 20.373  1.00 95.90 330 A 1 
ATOM 2640 C CA  . ALA A 1 330 ? 5.079   -9.245  20.788  1.00 95.63 330 A 1 
ATOM 2641 C C   . ALA A 1 330 ? 5.711   -9.551  22.159  1.00 96.14 330 A 1 
ATOM 2642 O O   . ALA A 1 330 ? 6.925   -9.501  22.309  1.00 96.18 330 A 1 
ATOM 2643 C CB  . ALA A 1 330 ? 4.321   -7.913  20.788  1.00 95.31 330 A 1 
ATOM 2644 N N   . ALA A 1 331 ? 4.910   -9.982  23.141  1.00 96.19 331 A 1 
ATOM 2645 C CA  . ALA A 1 331 ? 5.402   -10.366 24.465  1.00 96.16 331 A 1 
ATOM 2646 C C   . ALA A 1 331 ? 6.306   -11.618 24.449  1.00 96.77 331 A 1 
ATOM 2647 O O   . ALA A 1 331 ? 7.130   -11.792 25.347  1.00 96.34 331 A 1 
ATOM 2648 C CB  . ALA A 1 331 ? 4.191   -10.589 25.377  1.00 96.51 331 A 1 
ATOM 2649 N N   . ARG A 1 332 ? 6.140   -12.516 23.470  1.00 95.79 332 A 1 
ATOM 2650 C CA  . ARG A 1 332 ? 7.047   -13.651 23.247  1.00 95.68 332 A 1 
ATOM 2651 C C   . ARG A 1 332 ? 8.364   -13.189 22.623  1.00 96.32 332 A 1 
ATOM 2652 O O   . ARG A 1 332 ? 9.402   -13.596 23.128  1.00 96.27 332 A 1 
ATOM 2653 C CB  . ARG A 1 332 ? 6.376   -14.719 22.371  1.00 95.98 332 A 1 
ATOM 2654 C CG  . ARG A 1 332 ? 5.301   -15.525 23.112  1.00 94.67 332 A 1 
ATOM 2655 C CD  . ARG A 1 332 ? 4.465   -16.358 22.122  1.00 93.31 332 A 1 
ATOM 2656 N NE  . ARG A 1 332 ? 5.288   -17.312 21.363  1.00 88.96 332 A 1 
ATOM 2657 C CZ  . ARG A 1 332 ? 4.977   -17.876 20.198  1.00 87.40 332 A 1 
ATOM 2658 N NH1 . ARG A 1 332 ? 3.840   -17.655 19.602  1.00 80.84 332 A 1 
ATOM 2659 N NH2 . ARG A 1 332 ? 5.818   -18.668 19.607  1.00 79.93 332 A 1 
ATOM 2660 N N   . MET A 1 333 ? 8.321   -12.340 21.610  1.00 96.16 333 A 1 
ATOM 2661 C CA  . MET A 1 333 ? 9.523   -11.801 20.957  1.00 95.46 333 A 1 
ATOM 2662 C C   . MET A 1 333 ? 10.410  -10.993 21.915  1.00 95.90 333 A 1 
ATOM 2663 O O   . MET A 1 333 ? 11.625  -11.094 21.827  1.00 95.70 333 A 1 
ATOM 2664 C CB  . MET A 1 333 ? 9.139   -10.923 19.757  1.00 94.84 333 A 1 
ATOM 2665 C CG  . MET A 1 333 ? 8.565   -11.749 18.598  1.00 93.00 333 A 1 
ATOM 2666 S SD  . MET A 1 333 ? 8.308   -10.844 17.041  1.00 92.34 333 A 1 
ATOM 2667 C CE  . MET A 1 333 ? 7.122   -9.567  17.514  1.00 85.84 333 A 1 
ATOM 2668 N N   . ASP A 1 334 ? 9.823   -10.278 22.869  1.00 96.34 334 A 1 
ATOM 2669 C CA  . ASP A 1 334 ? 10.551  -9.559  23.928  1.00 96.03 334 A 1 
ATOM 2670 C C   . ASP A 1 334 ? 11.423  -10.487 24.812  1.00 96.15 334 A 1 
ATOM 2671 O O   . ASP A 1 334 ? 12.434  -10.079 25.374  1.00 95.34 334 A 1 
ATOM 2672 C CB  . ASP A 1 334 ? 9.516   -8.819  24.783  1.00 95.73 334 A 1 
ATOM 2673 C CG  . ASP A 1 334 ? 10.136  -7.930  25.864  1.00 89.49 334 A 1 
ATOM 2674 O OD1 . ASP A 1 334 ? 10.824  -6.962  25.482  1.00 83.05 334 A 1 
ATOM 2675 O OD2 . ASP A 1 334 ? 9.881   -8.219  27.050  1.00 82.32 334 A 1 
ATOM 2676 N N   . LYS A 1 335 ? 11.044  -11.769 24.920  1.00 96.21 335 A 1 
ATOM 2677 C CA  . LYS A 1 335 ? 11.712  -12.769 25.768  1.00 96.14 335 A 1 
ATOM 2678 C C   . LYS A 1 335 ? 12.488  -13.830 24.989  1.00 96.62 335 A 1 
ATOM 2679 O O   . LYS A 1 335 ? 13.213  -14.619 25.594  1.00 95.52 335 A 1 
ATOM 2680 C CB  . LYS A 1 335 ? 10.663  -13.442 26.663  1.00 96.18 335 A 1 
ATOM 2681 C CG  . LYS A 1 335 ? 9.981   -12.424 27.584  1.00 93.83 335 A 1 
ATOM 2682 C CD  . LYS A 1 335 ? 8.891   -13.112 28.408  1.00 88.35 335 A 1 
ATOM 2683 C CE  . LYS A 1 335 ? 8.182   -12.023 29.212  1.00 84.70 335 A 1 
ATOM 2684 N NZ  . LYS A 1 335 ? 7.068   -12.589 30.010  1.00 73.21 335 A 1 
ATOM 2685 N N   . ASP A 1 336 ? 12.313  -13.901 23.679  1.00 95.95 336 A 1 
ATOM 2686 C CA  . ASP A 1 336 ? 12.883  -14.916 22.801  1.00 95.52 336 A 1 
ATOM 2687 C C   . ASP A 1 336 ? 13.537  -14.248 21.587  1.00 95.61 336 A 1 
ATOM 2688 O O   . ASP A 1 336 ? 12.898  -13.938 20.587  1.00 95.03 336 A 1 
ATOM 2689 C CB  . ASP A 1 336 ? 11.796  -15.935 22.416  1.00 94.98 336 A 1 
ATOM 2690 C CG  . ASP A 1 336 ? 12.309  -17.082 21.543  1.00 94.61 336 A 1 
ATOM 2691 O OD1 . ASP A 1 336 ? 13.449  -17.002 21.029  1.00 92.06 336 A 1 
ATOM 2692 O OD2 . ASP A 1 336 ? 11.533  -18.050 21.357  1.00 91.18 336 A 1 
ATOM 2693 N N   . LEU A 1 337 ? 14.865  -14.067 21.701  1.00 95.45 337 A 1 
ATOM 2694 C CA  . LEU A 1 337 ? 15.664  -13.446 20.652  1.00 94.51 337 A 1 
ATOM 2695 C C   . LEU A 1 337 ? 15.631  -14.243 19.332  1.00 94.13 337 A 1 
ATOM 2696 O O   . LEU A 1 337 ? 15.731  -13.648 18.267  1.00 93.77 337 A 1 
ATOM 2697 C CB  . LEU A 1 337 ? 17.101  -13.277 21.178  1.00 94.02 337 A 1 
ATOM 2698 C CG  . LEU A 1 337 ? 18.056  -12.553 20.212  1.00 88.42 337 A 1 
ATOM 2699 C CD1 . LEU A 1 337 ? 17.586  -11.124 19.901  1.00 85.21 337 A 1 
ATOM 2700 C CD2 . LEU A 1 337 ? 19.449  -12.478 20.825  1.00 85.73 337 A 1 
ATOM 2701 N N   . GLN A 1 338 ? 15.492  -15.571 19.372  1.00 93.86 338 A 1 
ATOM 2702 C CA  . GLN A 1 338 ? 15.423  -16.370 18.151  1.00 92.81 338 A 1 
ATOM 2703 C C   . GLN A 1 338 ? 14.116  -16.103 17.402  1.00 93.07 338 A 1 
ATOM 2704 O O   . GLN A 1 338 ? 14.124  -15.945 16.182  1.00 92.63 338 A 1 
ATOM 2705 C CB  . GLN A 1 338 ? 15.544  -17.872 18.456  1.00 93.43 338 A 1 
ATOM 2706 C CG  . GLN A 1 338 ? 16.913  -18.251 19.031  1.00 85.97 338 A 1 
ATOM 2707 C CD  . GLN A 1 338 ? 17.073  -19.764 19.216  1.00 77.28 338 A 1 
ATOM 2708 O OE1 . GLN A 1 338 ? 16.175  -20.564 19.031  1.00 70.24 338 A 1 
ATOM 2709 N NE2 . GLN A 1 338 ? 18.242  -20.220 19.587  1.00 66.59 338 A 1 
ATOM 2710 N N   . LEU A 1 339 ? 13.004  -16.001 18.133  1.00 92.28 339 A 1 
ATOM 2711 C CA  . LEU A 1 339 ? 11.715  -15.628 17.562  1.00 92.68 339 A 1 
ATOM 2712 C C   . LEU A 1 339 ? 11.729  -14.194 17.011  1.00 93.18 339 A 1 
ATOM 2713 O O   . LEU A 1 339 ? 11.205  -13.956 15.931  1.00 93.05 339 A 1 
ATOM 2714 C CB  . LEU A 1 339 ? 10.638  -15.806 18.643  1.00 93.10 339 A 1 
ATOM 2715 C CG  . LEU A 1 339 ? 9.210   -15.494 18.161  1.00 91.96 339 A 1 
ATOM 2716 C CD1 . LEU A 1 339 ? 8.746   -16.435 17.045  1.00 90.56 339 A 1 
ATOM 2717 C CD2 . LEU A 1 339 ? 8.247   -15.639 19.337  1.00 91.03 339 A 1 
ATOM 2718 N N   . PHE A 1 340 ? 12.356  -13.256 17.732  1.00 93.38 340 A 1 
ATOM 2719 C CA  . PHE A 1 340 ? 12.522  -11.884 17.240  1.00 92.67 340 A 1 
ATOM 2720 C C   . PHE A 1 340 ? 13.372  -11.826 15.964  1.00 92.06 340 A 1 
ATOM 2721 O O   . PHE A 1 340 ? 12.967  -11.204 14.992  1.00 91.88 340 A 1 
ATOM 2722 C CB  . PHE A 1 340 ? 13.131  -11.007 18.340  1.00 92.37 340 A 1 
ATOM 2723 C CG  . PHE A 1 340 ? 13.378  -9.595  17.864  1.00 91.20 340 A 1 
ATOM 2724 C CD1 . PHE A 1 340 ? 14.669  -9.190  17.444  1.00 88.94 340 A 1 
ATOM 2725 C CD2 . PHE A 1 340 ? 12.311  -8.677  17.759  1.00 89.40 340 A 1 
ATOM 2726 C CE1 . PHE A 1 340 ? 14.886  -7.901  16.938  1.00 87.46 340 A 1 
ATOM 2727 C CE2 . PHE A 1 340 ? 12.518  -7.392  17.251  1.00 87.63 340 A 1 
ATOM 2728 C CZ  . PHE A 1 340 ? 13.815  -6.997  16.849  1.00 87.33 340 A 1 
ATOM 2729 N N   . ASN A 1 341 ? 14.518  -12.529 15.922  1.00 91.45 341 A 1 
ATOM 2730 C CA  . ASN A 1 341 ? 15.380  -12.574 14.738  1.00 89.80 341 A 1 
ATOM 2731 C C   . ASN A 1 341 ? 14.660  -13.183 13.529  1.00 89.46 341 A 1 
ATOM 2732 O O   . ASN A 1 341 ? 14.830  -12.710 12.412  1.00 89.22 341 A 1 
ATOM 2733 C CB  . ASN A 1 341 ? 16.653  -13.361 15.071  1.00 90.35 341 A 1 
ATOM 2734 C CG  . ASN A 1 341 ? 17.615  -12.603 15.965  1.00 87.83 341 A 1 
ATOM 2735 O OD1 . ASN A 1 341 ? 17.503  -11.413 16.209  1.00 82.94 341 A 1 
ATOM 2736 N ND2 . ASN A 1 341 ? 18.620  -13.270 16.466  1.00 82.42 341 A 1 
ATOM 2737 N N   . LYS A 1 342 ? 13.816  -14.197 13.754  1.00 90.65 342 A 1 
ATOM 2738 C CA  . LYS A 1 342 ? 12.952  -14.757 12.710  1.00 89.92 342 A 1 
ATOM 2739 C C   . LYS A 1 342 ? 11.968  -13.706 12.170  1.00 90.61 342 A 1 
ATOM 2740 O O   . LYS A 1 342 ? 11.870  -13.540 10.963  1.00 89.73 342 A 1 
ATOM 2741 C CB  . LYS A 1 342 ? 12.247  -15.996 13.271  1.00 88.49 342 A 1 
ATOM 2742 C CG  . LYS A 1 342 ? 11.315  -16.612 12.220  1.00 79.92 342 A 1 
ATOM 2743 C CD  . LYS A 1 342 ? 10.558  -17.816 12.783  1.00 77.11 342 A 1 
ATOM 2744 C CE  . LYS A 1 342 ? 11.368  -19.108 12.651  1.00 69.49 342 A 1 
ATOM 2745 N NZ  . LYS A 1 342 ? 10.434  -20.249 12.513  1.00 62.52 342 A 1 
ATOM 2746 N N   . TYR A 1 343 ? 11.288  -12.963 13.053  1.00 89.53 343 A 1 
ATOM 2747 C CA  . TYR A 1 343 ? 10.435  -11.848 12.641  1.00 89.63 343 A 1 
ATOM 2748 C C   . TYR A 1 343 ? 11.227  -10.784 11.873  1.00 89.41 343 A 1 
ATOM 2749 O O   . TYR A 1 343 ? 10.776  -10.295 10.842  1.00 89.43 343 A 1 
ATOM 2750 C CB  . TYR A 1 343 ? 9.750   -11.243 13.865  1.00 90.58 343 A 1 
ATOM 2751 C CG  . TYR A 1 343 ? 9.100   -9.906  13.600  1.00 90.40 343 A 1 
ATOM 2752 C CD1 . TYR A 1 343 ? 9.798   -8.711  13.899  1.00 88.35 343 A 1 
ATOM 2753 C CD2 . TYR A 1 343 ? 7.834   -9.839  12.999  1.00 89.31 343 A 1 
ATOM 2754 C CE1 . TYR A 1 343 ? 9.241   -7.469  13.595  1.00 87.42 343 A 1 
ATOM 2755 C CE2 . TYR A 1 343 ? 7.265   -8.584  12.692  1.00 87.79 343 A 1 
ATOM 2756 C CZ  . TYR A 1 343 ? 7.966   -7.403  12.992  1.00 87.68 343 A 1 
ATOM 2757 O OH  . TYR A 1 343 ? 7.433   -6.191  12.688  1.00 86.40 343 A 1 
ATOM 2758 N N   . HIS A 1 344 ? 12.424  -10.443 12.327  1.00 89.62 344 A 1 
ATOM 2759 C CA  . HIS A 1 344 ? 13.272  -9.434  11.696  1.00 87.73 344 A 1 
ATOM 2760 C C   . HIS A 1 344 ? 13.761  -9.854  10.295  1.00 86.18 344 A 1 
ATOM 2761 O O   . HIS A 1 344 ? 13.866  -9.011  9.407   1.00 85.71 344 A 1 
ATOM 2762 C CB  . HIS A 1 344 ? 14.439  -9.139  12.637  1.00 87.08 344 A 1 
ATOM 2763 C CG  . HIS A 1 344 ? 15.290  -7.987  12.184  1.00 82.64 344 A 1 
ATOM 2764 N ND1 . HIS A 1 344 ? 16.626  -8.047  11.872  1.00 72.56 344 A 1 
ATOM 2765 C CD2 . HIS A 1 344 ? 14.889  -6.682  12.057  1.00 71.88 344 A 1 
ATOM 2766 C CE1 . HIS A 1 344 ? 17.042  -6.805  11.600  1.00 70.77 344 A 1 
ATOM 2767 N NE2 . HIS A 1 344 ? 16.018  -5.936  11.680  1.00 72.80 344 A 1 
ATOM 2768 N N   . LEU A 1 345 ? 14.000  -11.143 10.072  1.00 87.04 345 A 1 
ATOM 2769 C CA  . LEU A 1 345 ? 14.259  -11.690 8.730   1.00 85.20 345 A 1 
ATOM 2770 C C   . LEU A 1 345 ? 13.046  -11.484 7.811   1.00 83.99 345 A 1 
ATOM 2771 O O   . LEU A 1 345 ? 13.189  -10.933 6.719   1.00 83.40 345 A 1 
ATOM 2772 C CB  . LEU A 1 345 ? 14.642  -13.169 8.872   1.00 84.77 345 A 1 
ATOM 2773 C CG  . LEU A 1 345 ? 14.988  -13.855 7.543   1.00 76.33 345 A 1 
ATOM 2774 C CD1 . LEU A 1 345 ? 16.256  -13.277 6.917   1.00 74.03 345 A 1 
ATOM 2775 C CD2 . LEU A 1 345 ? 15.199  -15.352 7.764   1.00 73.83 345 A 1 
ATOM 2776 N N   . HIS A 1 346 ? 11.846  -11.854 8.270   1.00 85.76 346 A 1 
ATOM 2777 C CA  . HIS A 1 346 ? 10.606  -11.669 7.505   1.00 84.87 346 A 1 
ATOM 2778 C C   . HIS A 1 346 ? 10.266  -10.189 7.276   1.00 84.39 346 A 1 
ATOM 2779 O O   . HIS A 1 346 ? 9.811   -9.837  6.191   1.00 83.83 346 A 1 
ATOM 2780 C CB  . HIS A 1 346 ? 9.452   -12.384 8.206   1.00 84.59 346 A 1 
ATOM 2781 C CG  . HIS A 1 346 ? 9.639   -13.876 8.314   1.00 84.89 346 A 1 
ATOM 2782 N ND1 . HIS A 1 346 ? 10.150  -14.708 7.337   1.00 78.06 346 A 1 
ATOM 2783 C CD2 . HIS A 1 346 ? 9.334   -14.653 9.394   1.00 78.39 346 A 1 
ATOM 2784 C CE1 . HIS A 1 346 ? 10.157  -15.958 7.830   1.00 80.47 346 A 1 
ATOM 2785 N NE2 . HIS A 1 346 ? 9.661   -15.975 9.070   1.00 81.87 346 A 1 
ATOM 2786 N N   . PHE A 1 347 ? 10.571  -9.312  8.231   1.00 84.61 347 A 1 
ATOM 2787 C CA  . PHE A 1 347 ? 10.423  -7.856  8.101   1.00 81.75 347 A 1 
ATOM 2788 C C   . PHE A 1 347 ? 11.122  -7.306  6.845   1.00 77.96 347 A 1 
ATOM 2789 O O   . PHE A 1 347 ? 10.654  -6.349  6.231   1.00 78.41 347 A 1 
ATOM 2790 C CB  . PHE A 1 347 ? 10.982  -7.203  9.373   1.00 82.93 347 A 1 
ATOM 2791 C CG  . PHE A 1 347 ? 11.020  -5.694  9.348   1.00 82.05 347 A 1 
ATOM 2792 C CD1 . PHE A 1 347 ? 12.193  -5.018  8.973   1.00 81.23 347 A 1 
ATOM 2793 C CD2 . PHE A 1 347 ? 9.882   -4.957  9.717   1.00 83.17 347 A 1 
ATOM 2794 C CE1 . PHE A 1 347 ? 12.228  -3.612  8.969   1.00 79.54 347 A 1 
ATOM 2795 C CE2 . PHE A 1 347 ? 9.918   -3.556  9.716   1.00 80.93 347 A 1 
ATOM 2796 C CZ  . PHE A 1 347 ? 11.089  -2.885  9.346   1.00 81.83 347 A 1 
ATOM 2797 N N   . ARG A 1 348 ? 12.218  -7.941  6.412   1.00 86.21 348 A 1 
ATOM 2798 C CA  . ARG A 1 348 ? 12.949  -7.641  5.173   1.00 82.70 348 A 1 
ATOM 2799 C C   . ARG A 1 348 ? 12.632  -8.604  4.020   1.00 80.04 348 A 1 
ATOM 2800 O O   . ARG A 1 348 ? 13.438  -8.728  3.101   1.00 75.22 348 A 1 
ATOM 2801 C CB  . ARG A 1 348 ? 14.456  -7.576  5.468   1.00 80.61 348 A 1 
ATOM 2802 C CG  . ARG A 1 348 ? 14.852  -6.428  6.404   1.00 77.12 348 A 1 
ATOM 2803 C CD  . ARG A 1 348 ? 14.642  -5.052  5.759   1.00 70.71 348 A 1 
ATOM 2804 N NE  . ARG A 1 348 ? 15.195  -3.985  6.610   1.00 66.21 348 A 1 
ATOM 2805 C CZ  . ARG A 1 348 ? 15.818  -2.890  6.209   1.00 58.16 348 A 1 
ATOM 2806 N NH1 . ARG A 1 348 ? 15.984  -2.616  4.949   1.00 53.80 348 A 1 
ATOM 2807 N NH2 . ARG A 1 348 ? 16.291  -2.042  7.078   1.00 50.88 348 A 1 
ATOM 2808 N N   . ALA A 1 349 ? 11.492  -9.259  4.063   1.00 84.19 349 A 1 
ATOM 2809 C CA  . ALA A 1 349 ? 11.039  -10.220 3.057   1.00 82.14 349 A 1 
ATOM 2810 C C   . ALA A 1 349 ? 12.085  -11.312 2.754   1.00 81.26 349 A 1 
ATOM 2811 O O   . ALA A 1 349 ? 12.372  -11.603 1.602   1.00 77.86 349 A 1 
ATOM 2812 C CB  . ALA A 1 349 ? 10.541  -9.456  1.819   1.00 79.69 349 A 1 
ATOM 2813 N N   . ASP A 1 350 ? 12.689  -11.867 3.810   1.00 80.60 350 A 1 
ATOM 2814 C CA  . ASP A 1 350 ? 13.668  -12.954 3.731   1.00 79.55 350 A 1 
ATOM 2815 C C   . ASP A 1 350 ? 14.880  -12.647 2.819   1.00 77.28 350 A 1 
ATOM 2816 O O   . ASP A 1 350 ? 15.466  -13.530 2.199   1.00 74.54 350 A 1 
ATOM 2817 C CB  . ASP A 1 350 ? 12.967  -14.279 3.389   1.00 78.11 350 A 1 
ATOM 2818 C CG  . ASP A 1 350 ? 11.801  -14.593 4.332   1.00 76.65 350 A 1 
ATOM 2819 O OD1 . ASP A 1 350 ? 11.996  -14.493 5.560   1.00 72.85 350 A 1 
ATOM 2820 O OD2 . ASP A 1 350 ? 10.694  -14.917 3.840   1.00 74.53 350 A 1 
ATOM 2821 N N   . THR A 1 351 ? 15.271  -11.366 2.729   1.00 81.95 351 A 1 
ATOM 2822 C CA  . THR A 1 351 ? 16.360  -10.939 1.848   1.00 79.20 351 A 1 
ATOM 2823 C C   . THR A 1 351 ? 17.684  -11.608 2.224   1.00 76.66 351 A 1 
ATOM 2824 O O   . THR A 1 351 ? 18.156  -11.462 3.357   1.00 74.30 351 A 1 
ATOM 2825 C CB  . THR A 1 351 ? 16.531  -9.419  1.847   1.00 76.57 351 A 1 
ATOM 2826 O OG1 . THR A 1 351 ? 15.354  -8.837  1.359   1.00 72.80 351 A 1 
ATOM 2827 C CG2 . THR A 1 351 ? 17.664  -8.950  0.930   1.00 72.72 351 A 1 
ATOM 2828 N N   . PRO A 1 352 ? 18.352  -12.326 1.294   1.00 76.04 352 A 1 
ATOM 2829 C CA  . PRO A 1 352 ? 19.619  -12.993 1.569   1.00 74.79 352 A 1 
ATOM 2830 C C   . PRO A 1 352 ? 20.715  -12.021 2.024   1.00 73.68 352 A 1 
ATOM 2831 O O   . PRO A 1 352 ? 20.904  -10.960 1.427   1.00 69.39 352 A 1 
ATOM 2832 C CB  . PRO A 1 352 ? 20.015  -13.696 0.266   1.00 72.01 352 A 1 
ATOM 2833 C CG  . PRO A 1 352 ? 18.680  -13.910 -0.442  1.00 72.62 352 A 1 
ATOM 2834 C CD  . PRO A 1 352 ? 17.880  -12.672 -0.040  1.00 77.25 352 A 1 
ATOM 2835 N N   . GLY A 1 353 ? 21.489  -12.418 3.043   1.00 69.98 353 A 1 
ATOM 2836 C CA  . GLY A 1 353 ? 22.604  -11.624 3.576   1.00 67.49 353 A 1 
ATOM 2837 C C   . GLY A 1 353 ? 22.205  -10.487 4.517   1.00 66.88 353 A 1 
ATOM 2838 O O   . GLY A 1 353 ? 23.081  -9.770  4.994   1.00 63.41 353 A 1 
ATOM 2839 N N   . PHE A 1 354 ? 20.924  -10.340 4.823   1.00 67.65 354 A 1 
ATOM 2840 C CA  . PHE A 1 354 ? 20.450  -9.467  5.891   1.00 63.90 354 A 1 
ATOM 2841 C C   . PHE A 1 354 ? 20.467  -10.237 7.219   1.00 59.72 354 A 1 
ATOM 2842 O O   . PHE A 1 354 ? 19.624  -11.102 7.448   1.00 55.44 354 A 1 
ATOM 2843 C CB  . PHE A 1 354 ? 19.065  -8.930  5.517   1.00 61.50 354 A 1 
ATOM 2844 C CG  . PHE A 1 354 ? 18.565  -7.884  6.473   1.00 58.84 354 A 1 
ATOM 2845 C CD1 . PHE A 1 354 ? 17.601  -8.209  7.435   1.00 55.14 354 A 1 
ATOM 2846 C CD2 . PHE A 1 354 ? 19.092  -6.581  6.423   1.00 55.46 354 A 1 
ATOM 2847 C CE1 . PHE A 1 354 ? 17.167  -7.241  8.349   1.00 49.85 354 A 1 
ATOM 2848 C CE2 . PHE A 1 354 ? 18.661  -5.612  7.342   1.00 50.46 354 A 1 
ATOM 2849 C CZ  . PHE A 1 354 ? 17.695  -5.935  8.306   1.00 48.96 354 A 1 
ATOM 2850 N N   . THR A 1 355 ? 21.472  -9.961  8.068   1.00 57.45 355 A 1 
ATOM 2851 C CA  . THR A 1 355 ? 21.662  -10.573 9.398   1.00 54.36 355 A 1 
ATOM 2852 C C   . THR A 1 355 ? 21.598  -9.520  10.483  1.00 50.27 355 A 1 
ATOM 2853 O O   . THR A 1 355 ? 22.267  -8.485  10.302  1.00 45.20 355 A 1 
ATOM 2854 C CB  . THR A 1 355 ? 22.991  -11.304 9.528   1.00 49.86 355 A 1 
ATOM 2855 O OG1 . THR A 1 355 ? 24.012  -10.394 9.222   1.00 45.56 355 A 1 
ATOM 2856 C CG2 . THR A 1 355 ? 23.096  -12.511 8.613   1.00 45.94 355 A 1 
ATOM 2857 O OXT . THR A 1 355 ? 20.902  -9.819  11.489  1.00 45.35 355 A 1 
#
