# Supplementary material for: Theoretical Study of Sphingomyelinases from Entamoeba histolytica and Trichomonas vaginalis Sheds Light on the Evolution of Enzymes Needed for Survival and Colonization
Source: Pathogens. 2025 Jan 5;14(1):32. doi: 10.3390/pathogens14010032 (PMC11768322; doi:10.3390/pathogens14010032)
Supplement: Supplementary file 1 [file pathogens-14-00032-s001.zip › Supplementary structural Files/CIF files aSMase6/aSMase6 no loop/aSmase6no loop/fold_2024_08_29_20_07_model_4.cif]

# By using this file you agree to the legally binding terms of use found at alphafoldserver.com/output-terms
data_51398088ccdd8a
#
_entry.id 51398088ccdd8a
#
loop_
_atom_type.symbol
C 
N 
O 
S 
#
loop_
_audit_author.name
_audit_author.pdbx_ordinal
"Google DeepMind" 1 
"Isomorphic Labs" 2 
#
_audit_conform.dict_location https://raw.githubusercontent.com/ihmwg/ModelCIF/master/dist/mmcif_ma.dic
_audit_conform.dict_name     mmcif_ma.dic
_audit_conform.dict_version  1.4.5
#
loop_
_chem_comp.formula
_chem_comp.formula_weight
_chem_comp.id
_chem_comp.mon_nstd_flag
_chem_comp.name
_chem_comp.pdbx_smiles
_chem_comp.pdbx_synonyms
_chem_comp.type
"C3 H7 N O2"    89.093  ALA y ALANINE         C[C@H](N)C(O)=O                  ? "L-PEPTIDE LINKING" 
"C6 H15 N4 O2"  175.209 ARG y ARGININE        N[C@@H](CCCNC(N)=[NH2+])C(O)=O   ? "L-PEPTIDE LINKING" 
"C4 H8 N2 O3"   132.118 ASN y ASPARAGINE      N[C@@H](CC(N)=O)C(O)=O           ? "L-PEPTIDE LINKING" 
"C4 H7 N O4"    133.103 ASP y "ASPARTIC ACID" N[C@@H](CC(O)=O)C(O)=O           ? "L-PEPTIDE LINKING" 
"C3 H7 N O2 S"  121.158 CYS y CYSTEINE        N[C@@H](CS)C(O)=O                ? "L-PEPTIDE LINKING" 
"C5 H10 N2 O3"  146.144 GLN y GLUTAMINE       N[C@@H](CCC(N)=O)C(O)=O          ? "L-PEPTIDE LINKING" 
"C5 H9 N O4"    147.129 GLU y "GLUTAMIC ACID" N[C@@H](CCC(O)=O)C(O)=O          ? "L-PEPTIDE LINKING" 
"C2 H5 N O2"    75.067  GLY y GLYCINE         NCC(O)=O                         ? "PEPTIDE LINKING"   
"C6 H10 N3 O2"  156.162 HIS y HISTIDINE       N[C@@H](Cc1c[nH]c[nH+]1)C(O)=O   ? "L-PEPTIDE LINKING" 
"C6 H13 N O2"   131.173 ILE y ISOLEUCINE      CC[C@H](C)[C@H](N)C(O)=O         ? "L-PEPTIDE LINKING" 
"C6 H13 N O2"   131.173 LEU y LEUCINE         CC(C)C[C@H](N)C(O)=O             ? "L-PEPTIDE LINKING" 
"C6 H15 N2 O2"  147.195 LYS y LYSINE          N[C@@H](CCCC[NH3+])C(O)=O        ? "L-PEPTIDE LINKING" 
"C5 H11 N O2 S" 149.211 MET y METHIONINE      CSCC[C@H](N)C(O)=O               ? "L-PEPTIDE LINKING" 
"C9 H11 N O2"   165.189 PHE y PHENYLALANINE   N[C@@H](Cc1ccccc1)C(O)=O         ? "L-PEPTIDE LINKING" 
"C5 H9 N O2"    115.130 PRO y PROLINE         OC(=O)[C@@H]1CCCN1               ? "L-PEPTIDE LINKING" 
"C3 H7 N O3"    105.093 SER y SERINE          N[C@@H](CO)C(O)=O                ? "L-PEPTIDE LINKING" 
"C4 H9 N O3"    119.119 THR y THREONINE       C[C@@H](O)[C@H](N)C(O)=O         ? "L-PEPTIDE LINKING" 
"C11 H12 N2 O2" 204.225 TRP y TRYPTOPHAN      N[C@@H](Cc1c[nH]c2ccccc12)C(O)=O ? "L-PEPTIDE LINKING" 
"C9 H11 N O3"   181.189 TYR y TYROSINE        N[C@@H](Cc1ccc(O)cc1)C(O)=O      ? "L-PEPTIDE LINKING" 
"C5 H11 N O2"   117.146 VAL y VALINE          CC(C)[C@H](N)C(O)=O              ? "L-PEPTIDE LINKING" 
#
_citation.book_publisher          ?
_citation.country                 UK
_citation.id                      primary
_citation.journal_full            Nature
_citation.journal_id_ASTM         NATUAS
_citation.journal_id_CSD          0006
_citation.journal_id_ISSN         0028-0836
_citation.journal_volume          ?
_citation.page_first              ?
_citation.page_last               ?
_citation.pdbx_database_id_DOI    ?
_citation.pdbx_database_id_PubMed ?
_citation.title                   "Accurate structure prediction of biomolecular interactions with AlphaFold 3"
_citation.year                    2024
#
loop_
_citation_author.citation_id
_citation_author.name
_citation_author.ordinal
primary "Google DeepMind" 1 
primary "Isomorphic Labs" 2 
#
_entity.id               1
_entity.pdbx_description .
_entity.type             polymer
#
_entity_poly.entity_id      1
_entity_poly.pdbx_strand_id A
_entity_poly.type           polypeptide(L)
#
loop_
_entity_poly_seq.entity_id
_entity_poly_seq.hetero
_entity_poly_seq.mon_id
_entity_poly_seq.num
1 n PHE 1   
1 n GLU 2   
1 n MET 3   
1 n TRP 4   
1 n GLN 5   
1 n LEU 6   
1 n THR 7   
1 n ASP 8   
1 n ILE 9   
1 n HIS 10  
1 n LEU 11  
1 n ASP 12  
1 n PRO 13  
1 n MET 14  
1 n TYR 15  
1 n THR 16  
1 n VAL 17  
1 n GLY 18  
1 n SER 19  
1 n ASP 20  
1 n PRO 21  
1 n LEU 22  
1 n LYS 23  
1 n LEU 24  
1 n CYS 25  
1 n ARG 26  
1 n GLU 27  
1 n GLY 28  
1 n LYS 29  
1 n GLY 30  
1 n ASN 31  
1 n ALA 32  
1 n GLY 33  
1 n LYS 34  
1 n TYR 35  
1 n GLY 36  
1 n ASP 37  
1 n TYR 38  
1 n SER 39  
1 n CYS 40  
1 n ASP 41  
1 n ALA 42  
1 n ASN 43  
1 n MET 44  
1 n ALA 45  
1 n LEU 46  
1 n LEU 47  
1 n ASP 48  
1 n SER 49  
1 n LEU 50  
1 n VAL 51  
1 n LYS 52  
1 n PHE 53  
1 n ILE 54  
1 n LYS 55  
1 n ARG 56  
1 n ASN 57  
1 n THR 58  
1 n ASP 59  
1 n VAL 60  
1 n ASN 61  
1 n GLY 62  
1 n LYS 63  
1 n VAL 64  
1 n MET 65  
1 n VAL 66  
1 n TYR 67  
1 n ASN 68  
1 n GLY 69  
1 n ASP 70  
1 n ILE 71  
1 n VAL 72  
1 n SER 73  
1 n ARG 74  
1 n ALA 75  
1 n ILE 76  
1 n PRO 77  
1 n LYS 78  
1 n TYR 79  
1 n ASN 80  
1 n LEU 81  
1 n ASP 82  
1 n TYR 83  
1 n VAL 84  
1 n LYS 85  
1 n GLN 86  
1 n SER 87  
1 n ILE 88  
1 n VAL 89  
1 n ASN 90  
1 n ALA 91  
1 n THR 92  
1 n ALA 93  
1 n LEU 94  
1 n LEU 95  
1 n LYS 96  
1 n LYS 97  
1 n PHE 98  
1 n GLU 99  
1 n ASP 100 
1 n PHE 101 
1 n PHE 102 
1 n ILE 103 
1 n ILE 104 
1 n PRO 105 
1 n MET 106 
1 n LEU 107 
1 n GLY 108 
1 n ASN 109 
1 n HIS 110 
1 n ASP 111 
1 n VAL 112 
1 n TYR 113 
1 n PRO 114 
1 n ALA 115 
1 n ASN 116 
1 n GLN 117 
1 n MET 118 
1 n ALA 119 
1 n ILE 120 
1 n ASN 121 
1 n SER 122 
1 n GLN 123 
1 n TRP 124 
1 n ILE 125 
1 n PHE 126 
1 n GLN 127 
1 n PHE 128 
1 n ALA 129 
1 n ALA 130 
1 n GLU 131 
1 n GLN 132 
1 n PHE 133 
1 n ALA 134 
1 n PRO 135 
1 n PHE 136 
1 n LEU 137 
1 n SER 138 
1 n GLN 139 
1 n ASN 140 
1 n ALA 141 
1 n ILE 142 
1 n GLU 143 
1 n SER 144 
1 n PHE 145 
1 n LYS 146 
1 n HIS 147 
1 n GLY 148 
1 n GLY 149 
1 n TYR 150 
1 n TYR 151 
1 n THR 152 
1 n MET 153 
1 n PRO 154 
1 n PHE 155 
1 n PRO 156 
1 n ALA 157 
1 n HIS 158 
1 n LEU 159 
1 n GLY 160 
1 n ILE 161 
1 n LYS 162 
1 n VAL 163 
1 n PRO 164 
1 n LEU 165 
1 n ASN 166 
1 n ALA 167 
1 n VAL 168 
1 n VAL 169 
1 n LEU 170 
1 n ASN 171 
1 n THR 172 
1 n VAL 173 
1 n LEU 174 
1 n TYR 175 
1 n TYR 176 
1 n ASN 177 
1 n TYR 178 
1 n ASN 179 
1 n LYS 180 
1 n GLN 181 
1 n THR 182 
1 n MET 183 
1 n ASP 184 
1 n SER 185 
1 n THR 186 
1 n ASP 187 
1 n PRO 188 
1 n LEU 189 
1 n GLY 190 
1 n GLN 191 
1 n PHE 192 
1 n GLU 193 
1 n TRP 194 
1 n PHE 195 
1 n LYS 196 
1 n THR 197 
1 n VAL 198 
1 n MET 199 
1 n ASP 200 
1 n GLY 201 
1 n TYR 202 
1 n ARG 203 
1 n LYS 204 
1 n THR 205 
1 n GLY 206 
1 n GLN 207 
1 n ARG 208 
1 n ALA 209 
1 n ILE 210 
1 n VAL 211 
1 n SER 212 
1 n MET 213 
1 n HIS 214 
1 n ILE 215 
1 n CYS 216 
1 n PRO 217 
1 n GLY 218 
1 n VAL 219 
1 n ALA 220 
1 n GLU 221 
1 n ARG 222 
1 n PHE 223 
1 n ASN 224 
1 n TYR 225 
1 n SER 226 
1 n ASP 227 
1 n GLN 228 
1 n LEU 229 
1 n TYR 230 
1 n PRO 231 
1 n GLN 232 
1 n TYR 233 
1 n ASN 234 
1 n ASP 235 
1 n ARG 236 
1 n LEU 237 
1 n VAL 238 
1 n ASP 239 
1 n SER 240 
1 n LEU 241 
1 n ALA 242 
1 n GLU 243 
1 n TYR 244 
1 n ASN 245 
1 n ASP 246 
1 n VAL 247 
1 n ILE 248 
1 n LEU 249 
1 n GLY 250 
1 n VAL 251 
1 n LEU 252 
1 n CYS 253 
1 n GLY 254 
1 n HIS 255 
1 n LEU 256 
1 n HIS 257 
1 n THR 258 
1 n ASP 259 
1 n THR 260 
1 n PHE 261 
1 n ARG 262 
1 n ILE 263 
1 n LEU 264 
1 n SER 265 
1 n LYS 266 
1 n GLY 267 
1 n ASN 268 
1 n LYS 269 
1 n LYS 270 
1 n VAL 271 
1 n MET 272 
1 n ALA 273 
1 n PHE 274 
1 n ILE 275 
1 n GLY 276 
1 n PRO 277 
1 n SER 278 
1 n VAL 279 
1 n ASP 280 
1 n THR 281 
1 n TRP 282 
1 n LEU 283 
1 n GLY 284 
1 n THR 285 
1 n SER 286 
1 n PRO 287 
1 n SER 288 
1 n ILE 289 
1 n ARG 290 
1 n LYS 291 
1 n TYR 292 
1 n ASP 293 
1 n VAL 294 
1 n GLY 295 
1 n ASN 296 
1 n GLY 297 
1 n GLN 298 
1 n GLY 299 
1 n TYR 300 
1 n MET 301 
1 n LYS 302 
1 n GLU 303 
1 n PHE 304 
1 n LYS 305 
1 n ASN 306 
1 n TYR 307 
1 n PHE 308 
1 n ASN 309 
1 n TYR 310 
1 n GLY 311 
1 n SER 312 
1 n SER 313 
1 n SER 314 
1 n GLU 315 
1 n TYR 316 
1 n GLY 317 
1 n LEU 318 
1 n LYS 319 
1 n GLU 320 
1 n LEU 321 
1 n SER 322 
1 n PRO 323 
1 n LYS 324 
1 n GLU 325 
1 n PHE 326 
1 n GLU 327 
1 n ILE 328 
1 n LEU 329 
1 n ALA 330 
1 n ALA 331 
1 n ARG 332 
1 n MET 333 
1 n ASP 334 
1 n LYS 335 
1 n ASP 336 
1 n LEU 337 
1 n GLN 338 
1 n LEU 339 
1 n PHE 340 
1 n ASN 341 
1 n LYS 342 
1 n TYR 343 
1 n HIS 344 
1 n LEU 345 
1 n HIS 346 
1 n PHE 347 
1 n ARG 348 
1 n ALA 349 
1 n ASP 350 
1 n THR 351 
1 n PRO 352 
1 n GLY 353 
1 n PHE 354 
1 n THR 355 
#
_ma_data.content_type "model coordinates"
_ma_data.id           1
_ma_data.name         Model
#
_ma_model_list.data_id          1
_ma_model_list.model_group_id   1
_ma_model_list.model_group_name "AlphaFold-beta-20231127 (7a14c934-fe78-43c1-a552-7fb305b0ebd1 @ 2024-08-29 19:09:08)"
_ma_model_list.model_id         1
_ma_model_list.model_name       "Top ranked model"
_ma_model_list.model_type       "Ab initio model"
_ma_model_list.ordinal_id       1
#
loop_
_ma_protocol_step.method_type
_ma_protocol_step.ordinal_id
_ma_protocol_step.protocol_id
_ma_protocol_step.step_id
"coevolution MSA" 1 1 1 
"template search" 2 1 2 
modeling          3 1 3 
#
loop_
_ma_qa_metric.id
_ma_qa_metric.mode
_ma_qa_metric.name
_ma_qa_metric.software_group_id
_ma_qa_metric.type
1 global pLDDT 1 pLDDT 
2 local  pLDDT 1 pLDDT 
#
_ma_qa_metric_global.metric_id    1
_ma_qa_metric_global.metric_value 89.03
_ma_qa_metric_global.model_id     1
_ma_qa_metric_global.ordinal_id   1
#
_ma_software_group.group_id    1
_ma_software_group.ordinal_id  1
_ma_software_group.software_id 1
#
_ma_target_entity.data_id   1
_ma_target_entity.entity_id 1
_ma_target_entity.origin    .
#
_ma_target_entity_instance.asym_id   A
_ma_target_entity_instance.details   .
_ma_target_entity_instance.entity_id 1
#
loop_
_pdbx_data_usage.details
_pdbx_data_usage.id
_pdbx_data_usage.type
_pdbx_data_usage.url
;NON-COMMERCIAL USE ONLY, BY USING THIS FILE YOU AGREE TO THE TERMS OF USE FOUND
AT alphafoldserver.com/output-terms.
;
1 license    ? 
;THE INFORMATION IS NOT INTENDED FOR, HAS NOT BEEN VALIDATED FOR, AND IS NOT
APPROVED FOR CLINICAL USE. IT SHOULD NOT BE USED FOR CLINICAL PURPOSE OR RELIED
ON FOR MEDICAL OR OTHER PROFESSIONAL ADVICE. IT IS THEORETICAL MODELLING ONLY
AND CAUTION SHOULD BE EXERCISED IN ITS USE. IT IS PROVIDED "AS-IS" WITHOUT ANY
WARRANTY OF ANY KIND, WHETHER EXPRESSED OR IMPLIED. NO WARRANTY IS GIVEN THAT
USE OF THE INFORMATION SHALL NOT INFRINGE THE RIGHTS OF ANY THIRD PARTY.
;
2 disclaimer ? 
#
loop_
_pdbx_poly_seq_scheme.asym_id
_pdbx_poly_seq_scheme.auth_seq_num
_pdbx_poly_seq_scheme.entity_id
_pdbx_poly_seq_scheme.hetero
_pdbx_poly_seq_scheme.mon_id
_pdbx_poly_seq_scheme.pdb_ins_code
_pdbx_poly_seq_scheme.pdb_seq_num
_pdbx_poly_seq_scheme.pdb_strand_id
_pdbx_poly_seq_scheme.seq_id
A 1   1 n PHE . 1   A 1   
A 2   1 n GLU . 2   A 2   
A 3   1 n MET . 3   A 3   
A 4   1 n TRP . 4   A 4   
A 5   1 n GLN . 5   A 5   
A 6   1 n LEU . 6   A 6   
A 7   1 n THR . 7   A 7   
A 8   1 n ASP . 8   A 8   
A 9   1 n ILE . 9   A 9   
A 10  1 n HIS . 10  A 10  
A 11  1 n LEU . 11  A 11  
A 12  1 n ASP . 12  A 12  
A 13  1 n PRO . 13  A 13  
A 14  1 n MET . 14  A 14  
A 15  1 n TYR . 15  A 15  
A 16  1 n THR . 16  A 16  
A 17  1 n VAL . 17  A 17  
A 18  1 n GLY . 18  A 18  
A 19  1 n SER . 19  A 19  
A 20  1 n ASP . 20  A 20  
A 21  1 n PRO . 21  A 21  
A 22  1 n LEU . 22  A 22  
A 23  1 n LYS . 23  A 23  
A 24  1 n LEU . 24  A 24  
A 25  1 n CYS . 25  A 25  
A 26  1 n ARG . 26  A 26  
A 27  1 n GLU . 27  A 27  
A 28  1 n GLY . 28  A 28  
A 29  1 n LYS . 29  A 29  
A 30  1 n GLY . 30  A 30  
A 31  1 n ASN . 31  A 31  
A 32  1 n ALA . 32  A 32  
A 33  1 n GLY . 33  A 33  
A 34  1 n LYS . 34  A 34  
A 35  1 n TYR . 35  A 35  
A 36  1 n GLY . 36  A 36  
A 37  1 n ASP . 37  A 37  
A 38  1 n TYR . 38  A 38  
A 39  1 n SER . 39  A 39  
A 40  1 n CYS . 40  A 40  
A 41  1 n ASP . 41  A 41  
A 42  1 n ALA . 42  A 42  
A 43  1 n ASN . 43  A 43  
A 44  1 n MET . 44  A 44  
A 45  1 n ALA . 45  A 45  
A 46  1 n LEU . 46  A 46  
A 47  1 n LEU . 47  A 47  
A 48  1 n ASP . 48  A 48  
A 49  1 n SER . 49  A 49  
A 50  1 n LEU . 50  A 50  
A 51  1 n VAL . 51  A 51  
A 52  1 n LYS . 52  A 52  
A 53  1 n PHE . 53  A 53  
A 54  1 n ILE . 54  A 54  
A 55  1 n LYS . 55  A 55  
A 56  1 n ARG . 56  A 56  
A 57  1 n ASN . 57  A 57  
A 58  1 n THR . 58  A 58  
A 59  1 n ASP . 59  A 59  
A 60  1 n VAL . 60  A 60  
A 61  1 n ASN . 61  A 61  
A 62  1 n GLY . 62  A 62  
A 63  1 n LYS . 63  A 63  
A 64  1 n VAL . 64  A 64  
A 65  1 n MET . 65  A 65  
A 66  1 n VAL . 66  A 66  
A 67  1 n TYR . 67  A 67  
A 68  1 n ASN . 68  A 68  
A 69  1 n GLY . 69  A 69  
A 70  1 n ASP . 70  A 70  
A 71  1 n ILE . 71  A 71  
A 72  1 n VAL . 72  A 72  
A 73  1 n SER . 73  A 73  
A 74  1 n ARG . 74  A 74  
A 75  1 n ALA . 75  A 75  
A 76  1 n ILE . 76  A 76  
A 77  1 n PRO . 77  A 77  
A 78  1 n LYS . 78  A 78  
A 79  1 n TYR . 79  A 79  
A 80  1 n ASN . 80  A 80  
A 81  1 n LEU . 81  A 81  
A 82  1 n ASP . 82  A 82  
A 83  1 n TYR . 83  A 83  
A 84  1 n VAL . 84  A 84  
A 85  1 n LYS . 85  A 85  
A 86  1 n GLN . 86  A 86  
A 87  1 n SER . 87  A 87  
A 88  1 n ILE . 88  A 88  
A 89  1 n VAL . 89  A 89  
A 90  1 n ASN . 90  A 90  
A 91  1 n ALA . 91  A 91  
A 92  1 n THR . 92  A 92  
A 93  1 n ALA . 93  A 93  
A 94  1 n LEU . 94  A 94  
A 95  1 n LEU . 95  A 95  
A 96  1 n LYS . 96  A 96  
A 97  1 n LYS . 97  A 97  
A 98  1 n PHE . 98  A 98  
A 99  1 n GLU . 99  A 99  
A 100 1 n ASP . 100 A 100 
A 101 1 n PHE . 101 A 101 
A 102 1 n PHE . 102 A 102 
A 103 1 n ILE . 103 A 103 
A 104 1 n ILE . 104 A 104 
A 105 1 n PRO . 105 A 105 
A 106 1 n MET . 106 A 106 
A 107 1 n LEU . 107 A 107 
A 108 1 n GLY . 108 A 108 
A 109 1 n ASN . 109 A 109 
A 110 1 n HIS . 110 A 110 
A 111 1 n ASP . 111 A 111 
A 112 1 n VAL . 112 A 112 
A 113 1 n TYR . 113 A 113 
A 114 1 n PRO . 114 A 114 
A 115 1 n ALA . 115 A 115 
A 116 1 n ASN . 116 A 116 
A 117 1 n GLN . 117 A 117 
A 118 1 n MET . 118 A 118 
A 119 1 n ALA . 119 A 119 
A 120 1 n ILE . 120 A 120 
A 121 1 n ASN . 121 A 121 
A 122 1 n SER . 122 A 122 
A 123 1 n GLN . 123 A 123 
A 124 1 n TRP . 124 A 124 
A 125 1 n ILE . 125 A 125 
A 126 1 n PHE . 126 A 126 
A 127 1 n GLN . 127 A 127 
A 128 1 n PHE . 128 A 128 
A 129 1 n ALA . 129 A 129 
A 130 1 n ALA . 130 A 130 
A 131 1 n GLU . 131 A 131 
A 132 1 n GLN . 132 A 132 
A 133 1 n PHE . 133 A 133 
A 134 1 n ALA . 134 A 134 
A 135 1 n PRO . 135 A 135 
A 136 1 n PHE . 136 A 136 
A 137 1 n LEU . 137 A 137 
A 138 1 n SER . 138 A 138 
A 139 1 n GLN . 139 A 139 
A 140 1 n ASN . 140 A 140 
A 141 1 n ALA . 141 A 141 
A 142 1 n ILE . 142 A 142 
A 143 1 n GLU . 143 A 143 
A 144 1 n SER . 144 A 144 
A 145 1 n PHE . 145 A 145 
A 146 1 n LYS . 146 A 146 
A 147 1 n HIS . 147 A 147 
A 148 1 n GLY . 148 A 148 
A 149 1 n GLY . 149 A 149 
A 150 1 n TYR . 150 A 150 
A 151 1 n TYR . 151 A 151 
A 152 1 n THR . 152 A 152 
A 153 1 n MET . 153 A 153 
A 154 1 n PRO . 154 A 154 
A 155 1 n PHE . 155 A 155 
A 156 1 n PRO . 156 A 156 
A 157 1 n ALA . 157 A 157 
A 158 1 n HIS . 158 A 158 
A 159 1 n LEU . 159 A 159 
A 160 1 n GLY . 160 A 160 
A 161 1 n ILE . 161 A 161 
A 162 1 n LYS . 162 A 162 
A 163 1 n VAL . 163 A 163 
A 164 1 n PRO . 164 A 164 
A 165 1 n LEU . 165 A 165 
A 166 1 n ASN . 166 A 166 
A 167 1 n ALA . 167 A 167 
A 168 1 n VAL . 168 A 168 
A 169 1 n VAL . 169 A 169 
A 170 1 n LEU . 170 A 170 
A 171 1 n ASN . 171 A 171 
A 172 1 n THR . 172 A 172 
A 173 1 n VAL . 173 A 173 
A 174 1 n LEU . 174 A 174 
A 175 1 n TYR . 175 A 175 
A 176 1 n TYR . 176 A 176 
A 177 1 n ASN . 177 A 177 
A 178 1 n TYR . 178 A 178 
A 179 1 n ASN . 179 A 179 
A 180 1 n LYS . 180 A 180 
A 181 1 n GLN . 181 A 181 
A 182 1 n THR . 182 A 182 
A 183 1 n MET . 183 A 183 
A 184 1 n ASP . 184 A 184 
A 185 1 n SER . 185 A 185 
A 186 1 n THR . 186 A 186 
A 187 1 n ASP . 187 A 187 
A 188 1 n PRO . 188 A 188 
A 189 1 n LEU . 189 A 189 
A 190 1 n GLY . 190 A 190 
A 191 1 n GLN . 191 A 191 
A 192 1 n PHE . 192 A 192 
A 193 1 n GLU . 193 A 193 
A 194 1 n TRP . 194 A 194 
A 195 1 n PHE . 195 A 195 
A 196 1 n LYS . 196 A 196 
A 197 1 n THR . 197 A 197 
A 198 1 n VAL . 198 A 198 
A 199 1 n MET . 199 A 199 
A 200 1 n ASP . 200 A 200 
A 201 1 n GLY . 201 A 201 
A 202 1 n TYR . 202 A 202 
A 203 1 n ARG . 203 A 203 
A 204 1 n LYS . 204 A 204 
A 205 1 n THR . 205 A 205 
A 206 1 n GLY . 206 A 206 
A 207 1 n GLN . 207 A 207 
A 208 1 n ARG . 208 A 208 
A 209 1 n ALA . 209 A 209 
A 210 1 n ILE . 210 A 210 
A 211 1 n VAL . 211 A 211 
A 212 1 n SER . 212 A 212 
A 213 1 n MET . 213 A 213 
A 214 1 n HIS . 214 A 214 
A 215 1 n ILE . 215 A 215 
A 216 1 n CYS . 216 A 216 
A 217 1 n PRO . 217 A 217 
A 218 1 n GLY . 218 A 218 
A 219 1 n VAL . 219 A 219 
A 220 1 n ALA . 220 A 220 
A 221 1 n GLU . 221 A 221 
A 222 1 n ARG . 222 A 222 
A 223 1 n PHE . 223 A 223 
A 224 1 n ASN . 224 A 224 
A 225 1 n TYR . 225 A 225 
A 226 1 n SER . 226 A 226 
A 227 1 n ASP . 227 A 227 
A 228 1 n GLN . 228 A 228 
A 229 1 n LEU . 229 A 229 
A 230 1 n TYR . 230 A 230 
A 231 1 n PRO . 231 A 231 
A 232 1 n GLN . 232 A 232 
A 233 1 n TYR . 233 A 233 
A 234 1 n ASN . 234 A 234 
A 235 1 n ASP . 235 A 235 
A 236 1 n ARG . 236 A 236 
A 237 1 n LEU . 237 A 237 
A 238 1 n VAL . 238 A 238 
A 239 1 n ASP . 239 A 239 
A 240 1 n SER . 240 A 240 
A 241 1 n LEU . 241 A 241 
A 242 1 n ALA . 242 A 242 
A 243 1 n GLU . 243 A 243 
A 244 1 n TYR . 244 A 244 
A 245 1 n ASN . 245 A 245 
A 246 1 n ASP . 246 A 246 
A 247 1 n VAL . 247 A 247 
A 248 1 n ILE . 248 A 248 
A 249 1 n LEU . 249 A 249 
A 250 1 n GLY . 250 A 250 
A 251 1 n VAL . 251 A 251 
A 252 1 n LEU . 252 A 252 
A 253 1 n CYS . 253 A 253 
A 254 1 n GLY . 254 A 254 
A 255 1 n HIS . 255 A 255 
A 256 1 n LEU . 256 A 256 
A 257 1 n HIS . 257 A 257 
A 258 1 n THR . 258 A 258 
A 259 1 n ASP . 259 A 259 
A 260 1 n THR . 260 A 260 
A 261 1 n PHE . 261 A 261 
A 262 1 n ARG . 262 A 262 
A 263 1 n ILE . 263 A 263 
A 264 1 n LEU . 264 A 264 
A 265 1 n SER . 265 A 265 
A 266 1 n LYS . 266 A 266 
A 267 1 n GLY . 267 A 267 
A 268 1 n ASN . 268 A 268 
A 269 1 n LYS . 269 A 269 
A 270 1 n LYS . 270 A 270 
A 271 1 n VAL . 271 A 271 
A 272 1 n MET . 272 A 272 
A 273 1 n ALA . 273 A 273 
A 274 1 n PHE . 274 A 274 
A 275 1 n ILE . 275 A 275 
A 276 1 n GLY . 276 A 276 
A 277 1 n PRO . 277 A 277 
A 278 1 n SER . 278 A 278 
A 279 1 n VAL . 279 A 279 
A 280 1 n ASP . 280 A 280 
A 281 1 n THR . 281 A 281 
A 282 1 n TRP . 282 A 282 
A 283 1 n LEU . 283 A 283 
A 284 1 n GLY . 284 A 284 
A 285 1 n THR . 285 A 285 
A 286 1 n SER . 286 A 286 
A 287 1 n PRO . 287 A 287 
A 288 1 n SER . 288 A 288 
A 289 1 n ILE . 289 A 289 
A 290 1 n ARG . 290 A 290 
A 291 1 n LYS . 291 A 291 
A 292 1 n TYR . 292 A 292 
A 293 1 n ASP . 293 A 293 
A 294 1 n VAL . 294 A 294 
A 295 1 n GLY . 295 A 295 
A 296 1 n ASN . 296 A 296 
A 297 1 n GLY . 297 A 297 
A 298 1 n GLN . 298 A 298 
A 299 1 n GLY . 299 A 299 
A 300 1 n TYR . 300 A 300 
A 301 1 n MET . 301 A 301 
A 302 1 n LYS . 302 A 302 
A 303 1 n GLU . 303 A 303 
A 304 1 n PHE . 304 A 304 
A 305 1 n LYS . 305 A 305 
A 306 1 n ASN . 306 A 306 
A 307 1 n TYR . 307 A 307 
A 308 1 n PHE . 308 A 308 
A 309 1 n ASN . 309 A 309 
A 310 1 n TYR . 310 A 310 
A 311 1 n GLY . 311 A 311 
A 312 1 n SER . 312 A 312 
A 313 1 n SER . 313 A 313 
A 314 1 n SER . 314 A 314 
A 315 1 n GLU . 315 A 315 
A 316 1 n TYR . 316 A 316 
A 317 1 n GLY . 317 A 317 
A 318 1 n LEU . 318 A 318 
A 319 1 n LYS . 319 A 319 
A 320 1 n GLU . 320 A 320 
A 321 1 n LEU . 321 A 321 
A 322 1 n SER . 322 A 322 
A 323 1 n PRO . 323 A 323 
A 324 1 n LYS . 324 A 324 
A 325 1 n GLU . 325 A 325 
A 326 1 n PHE . 326 A 326 
A 327 1 n GLU . 327 A 327 
A 328 1 n ILE . 328 A 328 
A 329 1 n LEU . 329 A 329 
A 330 1 n ALA . 330 A 330 
A 331 1 n ALA . 331 A 331 
A 332 1 n ARG . 332 A 332 
A 333 1 n MET . 333 A 333 
A 334 1 n ASP . 334 A 334 
A 335 1 n LYS . 335 A 335 
A 336 1 n ASP . 336 A 336 
A 337 1 n LEU . 337 A 337 
A 338 1 n GLN . 338 A 338 
A 339 1 n LEU . 339 A 339 
A 340 1 n PHE . 340 A 340 
A 341 1 n ASN . 341 A 341 
A 342 1 n LYS . 342 A 342 
A 343 1 n TYR . 343 A 343 
A 344 1 n HIS . 344 A 344 
A 345 1 n LEU . 345 A 345 
A 346 1 n HIS . 346 A 346 
A 347 1 n PHE . 347 A 347 
A 348 1 n ARG . 348 A 348 
A 349 1 n ALA . 349 A 349 
A 350 1 n ASP . 350 A 350 
A 351 1 n THR . 351 A 351 
A 352 1 n PRO . 352 A 352 
A 353 1 n GLY . 353 A 353 
A 354 1 n PHE . 354 A 354 
A 355 1 n THR . 355 A 355 
#
_software.classification other
_software.date           ?
_software.description    "Structure prediction"
_software.name           AlphaFold
_software.pdbx_ordinal   1
_software.type           package
_software.version        "AlphaFold-beta-20231127 (7a14c934-fe78-43c1-a552-7fb305b0ebd1 @ 2024-08-29 19:09:08)"
#
_struct_asym.entity_id 1
_struct_asym.id        A
#
loop_
_atom_site.group_PDB
_atom_site.id
_atom_site.type_symbol
_atom_site.label_atom_id
_atom_site.label_alt_id
_atom_site.label_comp_id
_atom_site.label_asym_id
_atom_site.label_entity_id
_atom_site.label_seq_id
_atom_site.pdbx_PDB_ins_code
_atom_site.Cartn_x
_atom_site.Cartn_y
_atom_site.Cartn_z
_atom_site.occupancy
_atom_site.B_iso_or_equiv
_atom_site.auth_seq_id
_atom_site.auth_asym_id
_atom_site.pdbx_PDB_model_num
ATOM 1    N N   . PHE A 1 1   ? -7.255  -3.071  16.860  1.00 88.12 1   A 1 
ATOM 2    C CA  . PHE A 1 1   ? -5.773  -3.066  16.850  1.00 90.45 1   A 1 
ATOM 3    C C   . PHE A 1 1   ? -5.272  -2.089  15.797  1.00 91.27 1   A 1 
ATOM 4    O O   . PHE A 1 1   ? -6.049  -1.703  14.926  1.00 89.60 1   A 1 
ATOM 5    C CB  . PHE A 1 1   ? -5.227  -4.480  16.620  1.00 89.13 1   A 1 
ATOM 6    C CG  . PHE A 1 1   ? -5.505  -5.056  15.248  1.00 90.73 1   A 1 
ATOM 7    C CD1 . PHE A 1 1   ? -6.724  -5.713  14.980  1.00 88.60 1   A 1 
ATOM 8    C CD2 . PHE A 1 1   ? -4.539  -4.962  14.239  1.00 89.55 1   A 1 
ATOM 9    C CE1 . PHE A 1 1   ? -6.975  -6.261  13.721  1.00 87.00 1   A 1 
ATOM 10   C CE2 . PHE A 1 1   ? -4.789  -5.517  12.969  1.00 87.69 1   A 1 
ATOM 11   C CZ  . PHE A 1 1   ? -6.005  -6.166  12.708  1.00 88.53 1   A 1 
ATOM 12   N N   . GLU A 1 2   ? -4.001  -1.672  15.870  1.00 89.49 2   A 1 
ATOM 13   C CA  . GLU A 1 2   ? -3.352  -0.852  14.859  1.00 89.95 2   A 1 
ATOM 14   C C   . GLU A 1 2   ? -2.458  -1.713  13.952  1.00 91.16 2   A 1 
ATOM 15   O O   . GLU A 1 2   ? -1.949  -2.748  14.377  1.00 90.80 2   A 1 
ATOM 16   C CB  . GLU A 1 2   ? -2.552  0.287   15.496  1.00 87.63 2   A 1 
ATOM 17   C CG  . GLU A 1 2   ? -3.394  1.255   16.344  1.00 82.71 2   A 1 
ATOM 18   C CD  . GLU A 1 2   ? -2.518  2.444   16.791  1.00 80.70 2   A 1 
ATOM 19   O OE1 . GLU A 1 2   ? -2.852  3.604   16.463  1.00 71.53 2   A 1 
ATOM 20   O OE2 . GLU A 1 2   ? -1.409  2.227   17.315  1.00 71.71 2   A 1 
ATOM 21   N N   . MET A 1 3   ? -2.245  -1.283  12.699  1.00 92.41 3   A 1 
ATOM 22   C CA  . MET A 1 3   ? -1.442  -2.001  11.718  1.00 93.37 3   A 1 
ATOM 23   C C   . MET A 1 3   ? -0.616  -1.034  10.875  1.00 93.55 3   A 1 
ATOM 24   O O   . MET A 1 3   ? -1.148  -0.107  10.280  1.00 93.16 3   A 1 
ATOM 25   C CB  . MET A 1 3   ? -2.367  -2.855  10.844  1.00 92.73 3   A 1 
ATOM 26   C CG  . MET A 1 3   ? -1.621  -3.632  9.760   1.00 91.88 3   A 1 
ATOM 27   S SD  . MET A 1 3   ? -2.697  -4.732  8.803   1.00 90.87 3   A 1 
ATOM 28   C CE  . MET A 1 3   ? -3.677  -3.498  7.917   1.00 84.44 3   A 1 
ATOM 29   N N   . TRP A 1 4   ? 0.689   -1.275  10.794  1.00 94.50 4   A 1 
ATOM 30   C CA  . TRP A 1 4   ? 1.606   -0.542  9.933   1.00 94.87 4   A 1 
ATOM 31   C C   . TRP A 1 4   ? 1.545   -1.052  8.490   1.00 95.53 4   A 1 
ATOM 32   O O   . TRP A 1 4   ? 1.463   -2.258  8.269   1.00 95.09 4   A 1 
ATOM 33   C CB  . TRP A 1 4   ? 3.022   -0.646  10.489  1.00 94.41 4   A 1 
ATOM 34   C CG  . TRP A 1 4   ? 3.213   0.053   11.796  1.00 93.93 4   A 1 
ATOM 35   C CD1 . TRP A 1 4   ? 3.182   -0.526  13.013  1.00 92.61 4   A 1 
ATOM 36   C CD2 . TRP A 1 4   ? 3.439   1.474   12.020  1.00 93.37 4   A 1 
ATOM 37   N NE1 . TRP A 1 4   ? 3.380   0.433   13.985  1.00 91.98 4   A 1 
ATOM 38   C CE2 . TRP A 1 4   ? 3.543   1.688   13.427  1.00 92.75 4   A 1 
ATOM 39   C CE3 . TRP A 1 4   ? 3.566   2.600   11.187  1.00 92.68 4   A 1 
ATOM 40   C CZ2 . TRP A 1 4   ? 3.778   2.965   13.969  1.00 92.05 4   A 1 
ATOM 41   C CZ3 . TRP A 1 4   ? 3.790   3.887   11.721  1.00 92.18 4   A 1 
ATOM 42   C CH2 . TRP A 1 4   ? 3.899   4.059   13.108  1.00 91.40 4   A 1 
ATOM 43   N N   . GLN A 1 5   ? 1.653   -0.149  7.525   1.00 94.80 5   A 1 
ATOM 44   C CA  . GLN A 1 5   ? 1.896   -0.455  6.120   1.00 95.20 5   A 1 
ATOM 45   C C   . GLN A 1 5   ? 3.256   0.110   5.707   1.00 94.95 5   A 1 
ATOM 46   O O   . GLN A 1 5   ? 3.495   1.314   5.835   1.00 94.35 5   A 1 
ATOM 47   C CB  . GLN A 1 5   ? 0.763   0.101   5.263   1.00 95.27 5   A 1 
ATOM 48   C CG  . GLN A 1 5   ? 0.923   -0.254  3.780   1.00 94.66 5   A 1 
ATOM 49   C CD  . GLN A 1 5   ? -0.201  0.289   2.911   1.00 94.54 5   A 1 
ATOM 50   O OE1 . GLN A 1 5   ? -0.981  1.153   3.298   1.00 91.77 5   A 1 
ATOM 51   N NE2 . GLN A 1 5   ? -0.325  -0.174  1.693   1.00 91.02 5   A 1 
ATOM 52   N N   . LEU A 1 6   ? 4.116   -0.766  5.189   1.00 95.76 6   A 1 
ATOM 53   C CA  . LEU A 1 6   ? 5.368   -0.433  4.524   1.00 95.40 6   A 1 
ATOM 54   C C   . LEU A 1 6   ? 5.274   -0.868  3.063   1.00 95.96 6   A 1 
ATOM 55   O O   . LEU A 1 6   ? 4.846   -1.987  2.787   1.00 94.66 6   A 1 
ATOM 56   C CB  . LEU A 1 6   ? 6.547   -1.153  5.201   1.00 93.30 6   A 1 
ATOM 57   C CG  . LEU A 1 6   ? 6.749   -0.823  6.687   1.00 85.10 6   A 1 
ATOM 58   C CD1 . LEU A 1 6   ? 8.005   -1.524  7.193   1.00 80.90 6   A 1 
ATOM 59   C CD2 . LEU A 1 6   ? 6.921   0.671   6.928   1.00 80.45 6   A 1 
ATOM 60   N N   . THR A 1 7   ? 5.707   -0.012  2.145   1.00 95.51 7   A 1 
ATOM 61   C CA  . THR A 1 7   ? 5.719   -0.345  0.716   1.00 95.91 7   A 1 
ATOM 62   C C   . THR A 1 7   ? 6.847   0.392   0.006   1.00 95.60 7   A 1 
ATOM 63   O O   . THR A 1 7   ? 7.306   1.416   0.513   1.00 95.25 7   A 1 
ATOM 64   C CB  . THR A 1 7   ? 4.349   -0.069  0.086   1.00 95.95 7   A 1 
ATOM 65   O OG1 . THR A 1 7   ? 4.280   -0.639  -1.188  1.00 93.76 7   A 1 
ATOM 66   C CG2 . THR A 1 7   ? 3.974   1.402   0.009   1.00 94.01 7   A 1 
ATOM 67   N N   . ASP A 1 8   ? 7.306   -0.150  -1.143  1.00 96.75 8   A 1 
ATOM 68   C CA  . ASP A 1 8   ? 8.217   0.513   -2.066  1.00 96.66 8   A 1 
ATOM 69   C C   . ASP A 1 8   ? 9.453   1.086   -1.351  1.00 96.47 8   A 1 
ATOM 70   O O   . ASP A 1 8   ? 9.682   2.290   -1.297  1.00 95.22 8   A 1 
ATOM 71   C CB  . ASP A 1 8   ? 7.449   1.558   -2.881  1.00 96.51 8   A 1 
ATOM 72   C CG  . ASP A 1 8   ? 6.227   0.954   -3.586  1.00 95.88 8   A 1 
ATOM 73   O OD1 . ASP A 1 8   ? 6.382   0.407   -4.686  1.00 93.74 8   A 1 
ATOM 74   O OD2 . ASP A 1 8   ? 5.118   1.048   -3.013  1.00 94.02 8   A 1 
ATOM 75   N N   . ILE A 1 9   ? 10.221  0.196   -0.721  1.00 95.63 9   A 1 
ATOM 76   C CA  . ILE A 1 9   ? 11.411  0.581   0.040   1.00 95.37 9   A 1 
ATOM 77   C C   . ILE A 1 9   ? 12.573  0.890   -0.901  1.00 95.03 9   A 1 
ATOM 78   O O   . ILE A 1 9   ? 13.312  1.822   -0.630  1.00 93.99 9   A 1 
ATOM 79   C CB  . ILE A 1 9   ? 11.778  -0.513  1.069   1.00 94.87 9   A 1 
ATOM 80   C CG1 . ILE A 1 9   ? 10.674  -0.618  2.152   1.00 93.33 9   A 1 
ATOM 81   C CG2 . ILE A 1 9   ? 13.145  -0.235  1.717   1.00 93.60 9   A 1 
ATOM 82   C CD1 . ILE A 1 9   ? 10.884  -1.747  3.163   1.00 90.01 9   A 1 
ATOM 83   N N   . HIS A 1 10  ? 12.766  0.090   -1.956  1.00 95.10 10  A 1 
ATOM 84   C CA  . HIS A 1 10  ? 13.847  0.221   -2.937  1.00 94.91 10  A 1 
ATOM 85   C C   . HIS A 1 10  ? 15.217  0.483   -2.290  1.00 94.44 10  A 1 
ATOM 86   O O   . HIS A 1 10  ? 15.873  1.490   -2.538  1.00 93.24 10  A 1 
ATOM 87   C CB  . HIS A 1 10  ? 13.453  1.253   -3.988  1.00 95.19 10  A 1 
ATOM 88   C CG  . HIS A 1 10  ? 12.318  0.796   -4.862  1.00 95.16 10  A 1 
ATOM 89   N ND1 . HIS A 1 10  ? 12.417  -0.133  -5.876  1.00 92.68 10  A 1 
ATOM 90   C CD2 . HIS A 1 10  ? 11.030  1.232   -4.813  1.00 93.15 10  A 1 
ATOM 91   C CE1 . HIS A 1 10  ? 11.192  -0.250  -6.432  1.00 93.03 10  A 1 
ATOM 92   N NE2 . HIS A 1 10  ? 10.333  0.564   -5.817  1.00 93.28 10  A 1 
ATOM 93   N N   . LEU A 1 11  ? 15.655  -0.426  -1.412  1.00 93.89 11  A 1 
ATOM 94   C CA  . LEU A 1 11  ? 16.899  -0.262  -0.672  1.00 93.54 11  A 1 
ATOM 95   C C   . LEU A 1 11  ? 18.119  -0.330  -1.590  1.00 93.17 11  A 1 
ATOM 96   O O   . LEU A 1 11  ? 18.428  -1.395  -2.137  1.00 92.12 11  A 1 
ATOM 97   C CB  . LEU A 1 11  ? 16.976  -1.319  0.436   1.00 92.77 11  A 1 
ATOM 98   C CG  . LEU A 1 11  ? 18.323  -1.346  1.184   1.00 91.62 11  A 1 
ATOM 99   C CD1 . LEU A 1 11  ? 18.627  -0.031  1.898   1.00 89.36 11  A 1 
ATOM 100  C CD2 . LEU A 1 11  ? 18.318  -2.474  2.217   1.00 89.04 11  A 1 
ATOM 101  N N   . ASP A 1 12  ? 18.885  0.755   -1.652  1.00 93.04 12  A 1 
ATOM 102  C CA  . ASP A 1 12  ? 20.208  0.777   -2.260  1.00 92.56 12  A 1 
ATOM 103  C C   . ASP A 1 12  ? 21.316  0.556   -1.212  1.00 92.22 12  A 1 
ATOM 104  O O   . ASP A 1 12  ? 21.649  1.477   -0.450  1.00 91.49 12  A 1 
ATOM 105  C CB  . ASP A 1 12  ? 20.441  2.069   -3.055  1.00 91.98 12  A 1 
ATOM 106  C CG  . ASP A 1 12  ? 21.745  1.993   -3.848  1.00 91.25 12  A 1 
ATOM 107  O OD1 . ASP A 1 12  ? 22.457  0.961   -3.763  1.00 89.53 12  A 1 
ATOM 108  O OD2 . ASP A 1 12  ? 22.048  2.918   -4.614  1.00 88.64 12  A 1 
ATOM 109  N N   . PRO A 1 13  ? 21.940  -0.634  -1.154  1.00 90.75 13  A 1 
ATOM 110  C CA  . PRO A 1 13  ? 23.036  -0.894  -0.234  1.00 89.50 13  A 1 
ATOM 111  C C   . PRO A 1 13  ? 24.339  -0.171  -0.612  1.00 90.20 13  A 1 
ATOM 112  O O   . PRO A 1 13  ? 25.268  -0.150  0.188   1.00 89.13 13  A 1 
ATOM 113  C CB  . PRO A 1 13  ? 23.204  -2.418  -0.264  1.00 87.52 13  A 1 
ATOM 114  C CG  . PRO A 1 13  ? 22.804  -2.781  -1.688  1.00 85.26 13  A 1 
ATOM 115  C CD  . PRO A 1 13  ? 21.677  -1.793  -1.986  1.00 88.01 13  A 1 
ATOM 116  N N   . MET A 1 14  ? 24.435  0.403   -1.819  1.00 90.19 14  A 1 
ATOM 117  C CA  . MET A 1 14  ? 25.623  1.103   -2.319  1.00 90.84 14  A 1 
ATOM 118  C C   . MET A 1 14  ? 25.535  2.624   -2.160  1.00 92.87 14  A 1 
ATOM 119  O O   . MET A 1 14  ? 26.488  3.319   -2.511  1.00 92.68 14  A 1 
ATOM 120  C CB  . MET A 1 14  ? 25.872  0.733   -3.787  1.00 89.02 14  A 1 
ATOM 121  C CG  . MET A 1 14  ? 26.095  -0.771  -3.993  1.00 85.35 14  A 1 
ATOM 122  S SD  . MET A 1 14  ? 26.439  -1.254  -5.713  1.00 78.51 14  A 1 
ATOM 123  C CE  . MET A 1 14  ? 28.008  -0.380  -6.010  1.00 68.54 14  A 1 
ATOM 124  N N   . TYR A 1 15  ? 24.440  3.156   -1.604  1.00 92.66 15  A 1 
ATOM 125  C CA  . TYR A 1 15  ? 24.272  4.588   -1.368  1.00 93.93 15  A 1 
ATOM 126  C C   . TYR A 1 15  ? 25.423  5.150   -0.523  1.00 94.37 15  A 1 
ATOM 127  O O   . TYR A 1 15  ? 25.721  4.660   0.573   1.00 94.10 15  A 1 
ATOM 128  C CB  . TYR A 1 15  ? 22.931  4.848   -0.691  1.00 94.44 15  A 1 
ATOM 129  C CG  . TYR A 1 15  ? 22.611  6.321   -0.505  1.00 95.09 15  A 1 
ATOM 130  C CD1 . TYR A 1 15  ? 23.248  7.079   0.496   1.00 95.06 15  A 1 
ATOM 131  C CD2 . TYR A 1 15  ? 21.680  6.945   -1.351  1.00 95.10 15  A 1 
ATOM 132  C CE1 . TYR A 1 15  ? 22.970  8.449   0.651   1.00 94.89 15  A 1 
ATOM 133  C CE2 . TYR A 1 15  ? 21.384  8.317   -1.200  1.00 94.91 15  A 1 
ATOM 134  C CZ  . TYR A 1 15  ? 22.033  9.068   -0.194  1.00 95.13 15  A 1 
ATOM 135  O OH  . TYR A 1 15  ? 21.750  10.382  -0.048  1.00 94.82 15  A 1 
ATOM 136  N N   . THR A 1 16  ? 26.030  6.235   -0.999  1.00 95.03 16  A 1 
ATOM 137  C CA  . THR A 1 16  ? 27.177  6.879   -0.351  1.00 95.85 16  A 1 
ATOM 138  C C   . THR A 1 16  ? 26.868  8.344   -0.042  1.00 96.70 16  A 1 
ATOM 139  O O   . THR A 1 16  ? 26.635  9.154   -0.930  1.00 96.62 16  A 1 
ATOM 140  C CB  . THR A 1 16  ? 28.430  6.740   -1.231  1.00 95.19 16  A 1 
ATOM 141  O OG1 . THR A 1 16  ? 28.720  5.376   -1.400  1.00 90.80 16  A 1 
ATOM 142  C CG2 . THR A 1 16  ? 29.660  7.366   -0.586  1.00 90.09 16  A 1 
ATOM 143  N N   . VAL A 1 17  ? 26.894  8.723   1.238   1.00 96.72 17  A 1 
ATOM 144  C CA  . VAL A 1 17  ? 26.693  10.107  1.688   1.00 97.26 17  A 1 
ATOM 145  C C   . VAL A 1 17  ? 27.772  11.023  1.098   1.00 97.55 17  A 1 
ATOM 146  O O   . VAL A 1 17  ? 28.954  10.699  1.145   1.00 97.04 17  A 1 
ATOM 147  C CB  . VAL A 1 17  ? 26.683  10.205  3.222   1.00 96.91 17  A 1 
ATOM 148  C CG1 . VAL A 1 17  ? 26.483  11.647  3.710   1.00 95.69 17  A 1 
ATOM 149  C CG2 . VAL A 1 17  ? 25.562  9.353   3.826   1.00 95.52 17  A 1 
ATOM 150  N N   . GLY A 1 18  ? 27.371  12.187  0.574   1.00 97.16 18  A 1 
ATOM 151  C CA  . GLY A 1 18  ? 28.276  13.144  -0.068  1.00 97.31 18  A 1 
ATOM 152  C C   . GLY A 1 18  ? 28.652  12.816  -1.517  1.00 97.82 18  A 1 
ATOM 153  O O   . GLY A 1 18  ? 29.504  13.503  -2.091  1.00 96.73 18  A 1 
ATOM 154  N N   . SER A 1 19  ? 28.052  11.774  -2.102  1.00 96.95 19  A 1 
ATOM 155  C CA  . SER A 1 19  ? 28.179  11.459  -3.528  1.00 96.55 19  A 1 
ATOM 156  C C   . SER A 1 19  ? 27.254  12.326  -4.397  1.00 96.66 19  A 1 
ATOM 157  O O   . SER A 1 19  ? 26.497  13.157  -3.891  1.00 96.16 19  A 1 
ATOM 158  C CB  . SER A 1 19  ? 27.932  9.970   -3.760  1.00 95.80 19  A 1 
ATOM 159  O OG  . SER A 1 19  ? 26.608  9.656   -3.427  1.00 93.51 19  A 1 
ATOM 160  N N   . ASP A 1 20  ? 27.372  12.167  -5.725  1.00 96.00 20  A 1 
ATOM 161  C CA  . ASP A 1 20  ? 26.599  12.906  -6.725  1.00 95.62 20  A 1 
ATOM 162  C C   . ASP A 1 20  ? 25.217  12.262  -6.935  1.00 95.09 20  A 1 
ATOM 163  O O   . ASP A 1 20  ? 25.156  11.122  -7.401  1.00 94.18 20  A 1 
ATOM 164  C CB  . ASP A 1 20  ? 27.432  12.951  -8.010  1.00 95.43 20  A 1 
ATOM 165  C CG  . ASP A 1 20  ? 26.815  13.765  -9.148  1.00 95.14 20  A 1 
ATOM 166  O OD1 . ASP A 1 20  ? 25.675  14.250  -8.990  1.00 93.33 20  A 1 
ATOM 167  O OD2 . ASP A 1 20  ? 27.516  13.875  -10.175 1.00 93.39 20  A 1 
ATOM 168  N N   . PRO A 1 21  ? 24.094  12.968  -6.657  1.00 94.50 21  A 1 
ATOM 169  C CA  . PRO A 1 21  ? 22.753  12.454  -6.917  1.00 92.71 21  A 1 
ATOM 170  C C   . PRO A 1 21  ? 22.499  12.089  -8.383  1.00 92.04 21  A 1 
ATOM 171  O O   . PRO A 1 21  ? 21.811  11.117  -8.660  1.00 90.69 21  A 1 
ATOM 172  C CB  . PRO A 1 21  ? 21.794  13.551  -6.443  1.00 91.66 21  A 1 
ATOM 173  C CG  . PRO A 1 21  ? 22.589  14.260  -5.352  1.00 91.51 21  A 1 
ATOM 174  C CD  . PRO A 1 21  ? 24.005  14.225  -5.920  1.00 93.70 21  A 1 
ATOM 175  N N   . LEU A 1 22  ? 23.112  12.790  -9.335  1.00 93.46 22  A 1 
ATOM 176  C CA  . LEU A 1 22  ? 23.002  12.479  -10.766 1.00 92.52 22  A 1 
ATOM 177  C C   . LEU A 1 22  ? 23.717  11.167  -11.139 1.00 91.85 22  A 1 
ATOM 178  O O   . LEU A 1 22  ? 23.502  10.627  -12.226 1.00 90.07 22  A 1 
ATOM 179  C CB  . LEU A 1 22  ? 23.554  13.644  -11.600 1.00 92.56 22  A 1 
ATOM 180  C CG  . LEU A 1 22  ? 22.855  14.992  -11.388 1.00 91.13 22  A 1 
ATOM 181  C CD1 . LEU A 1 22  ? 23.511  16.051  -12.282 1.00 88.09 22  A 1 
ATOM 182  C CD2 . LEU A 1 22  ? 21.365  14.934  -11.752 1.00 87.95 22  A 1 
ATOM 183  N N   . LYS A 1 23  ? 24.549  10.638  -10.243 1.00 91.75 23  A 1 
ATOM 184  C CA  . LYS A 1 23  ? 25.184  9.318   -10.332 1.00 91.84 23  A 1 
ATOM 185  C C   . LYS A 1 23  ? 24.563  8.329   -9.353  1.00 92.01 23  A 1 
ATOM 186  O O   . LYS A 1 23  ? 25.261  7.488   -8.779  1.00 90.73 23  A 1 
ATOM 187  C CB  . LYS A 1 23  ? 26.696  9.451   -10.156 1.00 92.35 23  A 1 
ATOM 188  C CG  . LYS A 1 23  ? 27.314  10.325  -11.245 1.00 92.17 23  A 1 
ATOM 189  C CD  . LYS A 1 23  ? 28.829  10.297  -11.094 1.00 88.29 23  A 1 
ATOM 190  C CE  . LYS A 1 23  ? 29.449  11.153  -12.188 1.00 84.86 23  A 1 
ATOM 191  N NZ  . LYS A 1 23  ? 30.920  11.084  -12.106 1.00 75.61 23  A 1 
ATOM 192  N N   . LEU A 1 24  ? 23.239  8.456   -9.150  1.00 91.84 24  A 1 
ATOM 193  C CA  . LEU A 1 24  ? 22.431  7.555   -8.331  1.00 91.52 24  A 1 
ATOM 194  C C   . LEU A 1 24  ? 22.893  7.491   -6.864  1.00 92.59 24  A 1 
ATOM 195  O O   . LEU A 1 24  ? 22.699  6.484   -6.202  1.00 91.27 24  A 1 
ATOM 196  C CB  . LEU A 1 24  ? 22.353  6.161   -8.994  1.00 89.79 24  A 1 
ATOM 197  C CG  . LEU A 1 24  ? 21.949  6.168   -10.477 1.00 87.55 24  A 1 
ATOM 198  C CD1 . LEU A 1 24  ? 22.061  4.747   -11.040 1.00 84.79 24  A 1 
ATOM 199  C CD2 . LEU A 1 24  ? 20.523  6.670   -10.669 1.00 83.81 24  A 1 
ATOM 200  N N   . CYS A 1 25  ? 23.522  8.553   -6.356  1.00 92.21 25  A 1 
ATOM 201  C CA  . CYS A 1 25  ? 24.072  8.618   -5.005  1.00 92.94 25  A 1 
ATOM 202  C C   . CYS A 1 25  ? 25.113  7.531   -4.677  1.00 93.23 25  A 1 
ATOM 203  O O   . CYS A 1 25  ? 25.242  7.127   -3.525  1.00 92.41 25  A 1 
ATOM 204  C CB  . CYS A 1 25  ? 22.940  8.692   -3.973  1.00 92.77 25  A 1 
ATOM 205  S SG  . CYS A 1 25  ? 21.840  10.104  -4.172  1.00 91.75 25  A 1 
ATOM 206  N N   . ARG A 1 26  ? 25.871  7.059   -5.662  1.00 93.27 26  A 1 
ATOM 207  C CA  . ARG A 1 26  ? 26.884  6.004   -5.460  1.00 92.84 26  A 1 
ATOM 208  C C   . ARG A 1 26  ? 28.315  6.490   -5.651  1.00 93.37 26  A 1 
ATOM 209  O O   . ARG A 1 26  ? 29.217  6.035   -4.950  1.00 92.14 26  A 1 
ATOM 210  C CB  . ARG A 1 26  ? 26.600  4.842   -6.407  1.00 91.47 26  A 1 
ATOM 211  C CG  . ARG A 1 26  ? 25.277  4.160   -6.069  1.00 89.65 26  A 1 
ATOM 212  C CD  . ARG A 1 26  ? 25.062  2.988   -7.011  1.00 86.98 26  A 1 
ATOM 213  N NE  . ARG A 1 26  ? 23.914  2.199   -6.585  1.00 83.84 26  A 1 
ATOM 214  C CZ  . ARG A 1 26  ? 23.559  1.022   -7.044  1.00 80.18 26  A 1 
ATOM 215  N NH1 . ARG A 1 26  ? 24.160  0.447   -8.042  1.00 77.88 26  A 1 
ATOM 216  N NH2 . ARG A 1 26  ? 22.584  0.390   -6.490  1.00 74.81 26  A 1 
ATOM 217  N N   . GLU A 1 27  ? 28.535  7.411   -6.585  1.00 92.84 27  A 1 
ATOM 218  C CA  . GLU A 1 27  ? 29.854  7.832   -7.036  1.00 93.27 27  A 1 
ATOM 219  C C   . GLU A 1 27  ? 29.981  9.359   -7.126  1.00 94.96 27  A 1 
ATOM 220  O O   . GLU A 1 27  ? 28.999  10.094  -7.053  1.00 94.19 27  A 1 
ATOM 221  C CB  . GLU A 1 27  ? 30.166  7.212   -8.414  1.00 89.97 27  A 1 
ATOM 222  C CG  . GLU A 1 27  ? 30.209  5.676   -8.411  1.00 84.45 27  A 1 
ATOM 223  C CD  . GLU A 1 27  ? 30.563  5.103   -9.789  1.00 83.22 27  A 1 
ATOM 224  O OE1 . GLU A 1 27  ? 30.485  3.859   -9.934  1.00 75.70 27  A 1 
ATOM 225  O OE2 . GLU A 1 27  ? 30.921  5.897   -10.693 1.00 75.42 27  A 1 
ATOM 226  N N   . GLY A 1 28  ? 31.221  9.853   -7.342  1.00 94.16 28  A 1 
ATOM 227  C CA  . GLY A 1 28  ? 31.487  11.279  -7.500  1.00 95.38 28  A 1 
ATOM 228  C C   . GLY A 1 28  ? 31.373  12.067  -6.192  1.00 96.88 28  A 1 
ATOM 229  O O   . GLY A 1 28  ? 31.340  11.495  -5.103  1.00 95.83 28  A 1 
ATOM 230  N N   . LYS A 1 29  ? 31.368  13.402  -6.305  1.00 96.27 29  A 1 
ATOM 231  C CA  . LYS A 1 29  ? 31.191  14.329  -5.184  1.00 96.84 29  A 1 
ATOM 232  C C   . LYS A 1 29  ? 29.938  15.161  -5.415  1.00 97.24 29  A 1 
ATOM 233  O O   . LYS A 1 29  ? 29.765  15.675  -6.512  1.00 95.53 29  A 1 
ATOM 234  C CB  . LYS A 1 29  ? 32.411  15.242  -5.014  1.00 95.85 29  A 1 
ATOM 235  C CG  . LYS A 1 29  ? 33.668  14.498  -4.561  1.00 85.27 29  A 1 
ATOM 236  C CD  . LYS A 1 29  ? 34.807  15.491  -4.313  1.00 80.01 29  A 1 
ATOM 237  C CE  . LYS A 1 29  ? 36.067  14.764  -3.853  1.00 73.44 29  A 1 
ATOM 238  N NZ  . LYS A 1 29  ? 37.180  15.707  -3.592  1.00 62.11 29  A 1 
ATOM 239  N N   . GLY A 1 30  ? 29.124  15.324  -4.387  1.00 96.78 30  A 1 
ATOM 240  C CA  . GLY A 1 30  ? 27.873  16.064  -4.451  1.00 96.56 30  A 1 
ATOM 241  C C   . GLY A 1 30  ? 27.304  16.301  -3.057  1.00 97.25 30  A 1 
ATOM 242  O O   . GLY A 1 30  ? 28.044  16.411  -2.081  1.00 95.62 30  A 1 
ATOM 243  N N   . ASN A 1 31  ? 25.983  16.378  -2.976  1.00 96.53 31  A 1 
ATOM 244  C CA  . ASN A 1 31  ? 25.232  16.726  -1.776  1.00 95.94 31  A 1 
ATOM 245  C C   . ASN A 1 31  ? 24.278  15.620  -1.309  1.00 96.64 31  A 1 
ATOM 246  O O   . ASN A 1 31  ? 23.377  15.906  -0.528  1.00 95.09 31  A 1 
ATOM 247  C CB  . ASN A 1 31  ? 24.523  18.075  -2.013  1.00 93.83 31  A 1 
ATOM 248  C CG  . ASN A 1 31  ? 23.495  18.025  -3.129  1.00 89.90 31  A 1 
ATOM 249  O OD1 . ASN A 1 31  ? 23.587  17.233  -4.050  1.00 78.50 31  A 1 
ATOM 250  N ND2 . ASN A 1 31  ? 22.512  18.887  -3.129  1.00 80.79 31  A 1 
ATOM 251  N N   . ALA A 1 32  ? 24.478  14.374  -1.742  1.00 95.71 32  A 1 
ATOM 252  C CA  . ALA A 1 32  ? 23.690  13.231  -1.284  1.00 95.92 32  A 1 
ATOM 253  C C   . ALA A 1 32  ? 23.622  13.190  0.250   1.00 96.40 32  A 1 
ATOM 254  O O   . ALA A 1 32  ? 24.638  13.062  0.944   1.00 96.04 32  A 1 
ATOM 255  C CB  . ALA A 1 32  ? 24.279  11.946  -1.864  1.00 95.54 32  A 1 
ATOM 256  N N   . GLY A 1 33  ? 22.409  13.345  0.793   1.00 96.57 33  A 1 
ATOM 257  C CA  . GLY A 1 33  ? 22.149  13.522  2.219   1.00 96.27 33  A 1 
ATOM 258  C C   . GLY A 1 33  ? 22.291  12.231  3.026   1.00 96.60 33  A 1 
ATOM 259  O O   . GLY A 1 33  ? 22.263  11.121  2.501   1.00 96.23 33  A 1 
ATOM 260  N N   . LYS A 1 34  ? 22.384  12.370  4.352   1.00 96.26 34  A 1 
ATOM 261  C CA  . LYS A 1 34  ? 22.492  11.210  5.259   1.00 96.45 34  A 1 
ATOM 262  C C   . LYS A 1 34  ? 21.311  10.235  5.144   1.00 96.31 34  A 1 
ATOM 263  O O   . LYS A 1 34  ? 21.513  9.034   5.277   1.00 95.30 34  A 1 
ATOM 264  C CB  . LYS A 1 34  ? 22.636  11.726  6.699   1.00 96.36 34  A 1 
ATOM 265  C CG  . LYS A 1 34  ? 22.741  10.575  7.707   1.00 95.31 34  A 1 
ATOM 266  C CD  . LYS A 1 34  ? 22.918  11.104  9.135   1.00 93.21 34  A 1 
ATOM 267  C CE  . LYS A 1 34  ? 22.907  9.924   10.103  1.00 89.26 34  A 1 
ATOM 268  N NZ  . LYS A 1 34  ? 22.934  10.390  11.503  1.00 81.82 34  A 1 
ATOM 269  N N   . TYR A 1 35  ? 20.090  10.763  4.956   1.00 95.40 35  A 1 
ATOM 270  C CA  . TYR A 1 35  ? 18.855  9.971   4.958   1.00 94.81 35  A 1 
ATOM 271  C C   . TYR A 1 35  ? 18.251  9.772   3.560   1.00 94.35 35  A 1 
ATOM 272  O O   . TYR A 1 35  ? 17.161  9.230   3.471   1.00 92.59 35  A 1 
ATOM 273  C CB  . TYR A 1 35  ? 17.844  10.589  5.931   1.00 94.64 35  A 1 
ATOM 274  C CG  . TYR A 1 35  ? 18.302  10.612  7.381   1.00 94.87 35  A 1 
ATOM 275  C CD1 . TYR A 1 35  ? 18.423  9.397   8.083   1.00 93.16 35  A 1 
ATOM 276  C CD2 . TYR A 1 35  ? 18.589  11.824  8.023   1.00 93.33 35  A 1 
ATOM 277  C CE1 . TYR A 1 35  ? 18.823  9.405   9.430   1.00 92.21 35  A 1 
ATOM 278  C CE2 . TYR A 1 35  ? 18.990  11.834  9.364   1.00 92.50 35  A 1 
ATOM 279  C CZ  . TYR A 1 35  ? 19.106  10.627  10.080  1.00 92.93 35  A 1 
ATOM 280  O OH  . TYR A 1 35  ? 19.489  10.633  11.392  1.00 91.50 35  A 1 
ATOM 281  N N   . GLY A 1 36  ? 18.934  10.199  2.498   1.00 94.51 36  A 1 
ATOM 282  C CA  . GLY A 1 36  ? 18.437  10.057  1.139   1.00 94.52 36  A 1 
ATOM 283  C C   . GLY A 1 36  ? 18.599  11.328  0.313   1.00 95.28 36  A 1 
ATOM 284  O O   . GLY A 1 36  ? 19.074  12.355  0.800   1.00 94.59 36  A 1 
ATOM 285  N N   . ASP A 1 37  ? 18.191  11.212  -0.943  1.00 94.83 37  A 1 
ATOM 286  C CA  . ASP A 1 37  ? 18.067  12.297  -1.915  1.00 94.67 37  A 1 
ATOM 287  C C   . ASP A 1 37  ? 16.875  11.989  -2.826  1.00 94.33 37  A 1 
ATOM 288  O O   . ASP A 1 37  ? 16.621  10.818  -3.128  1.00 93.00 37  A 1 
ATOM 289  C CB  . ASP A 1 37  ? 19.361  12.411  -2.726  1.00 94.42 37  A 1 
ATOM 290  C CG  . ASP A 1 37  ? 19.351  13.648  -3.603  1.00 93.88 37  A 1 
ATOM 291  O OD1 . ASP A 1 37  ? 18.709  13.592  -4.684  1.00 90.97 37  A 1 
ATOM 292  O OD2 . ASP A 1 37  ? 19.929  14.663  -3.173  1.00 90.49 37  A 1 
ATOM 293  N N   . TYR A 1 38  ? 16.145  13.008  -3.297  1.00 93.27 38  A 1 
ATOM 294  C CA  . TYR A 1 38  ? 14.968  12.829  -4.156  1.00 92.74 38  A 1 
ATOM 295  C C   . TYR A 1 38  ? 15.270  12.216  -5.538  1.00 91.97 38  A 1 
ATOM 296  O O   . TYR A 1 38  ? 14.349  11.868  -6.275  1.00 89.47 38  A 1 
ATOM 297  C CB  . TYR A 1 38  ? 14.241  14.168  -4.308  1.00 91.87 38  A 1 
ATOM 298  C CG  . TYR A 1 38  ? 13.608  14.680  -3.030  1.00 91.51 38  A 1 
ATOM 299  C CD1 . TYR A 1 38  ? 12.651  13.893  -2.363  1.00 89.58 38  A 1 
ATOM 300  C CD2 . TYR A 1 38  ? 13.939  15.951  -2.523  1.00 89.63 38  A 1 
ATOM 301  C CE1 . TYR A 1 38  ? 12.039  14.371  -1.188  1.00 88.15 38  A 1 
ATOM 302  C CE2 . TYR A 1 38  ? 13.326  16.432  -1.358  1.00 88.30 38  A 1 
ATOM 303  C CZ  . TYR A 1 38  ? 12.377  15.642  -0.685  1.00 88.68 38  A 1 
ATOM 304  O OH  . TYR A 1 38  ? 11.777  16.099  0.444   1.00 86.31 38  A 1 
ATOM 305  N N   . SER A 1 39  ? 16.541  12.082  -5.887  1.00 92.71 39  A 1 
ATOM 306  C CA  . SER A 1 39  ? 17.008  11.445  -7.120  1.00 92.46 39  A 1 
ATOM 307  C C   . SER A 1 39  ? 17.530  10.025  -6.907  1.00 92.85 39  A 1 
ATOM 308  O O   . SER A 1 39  ? 18.033  9.415   -7.847  1.00 90.92 39  A 1 
ATOM 309  C CB  . SER A 1 39  ? 18.103  12.299  -7.765  1.00 91.37 39  A 1 
ATOM 310  O OG  . SER A 1 39  ? 17.700  13.653  -7.864  1.00 85.26 39  A 1 
ATOM 311  N N   . CYS A 1 40  ? 17.452  9.491   -5.681  1.00 92.76 40  A 1 
ATOM 312  C CA  . CYS A 1 40  ? 18.076  8.226   -5.315  1.00 93.26 40  A 1 
ATOM 313  C C   . CYS A 1 40  ? 17.139  7.314   -4.524  1.00 93.37 40  A 1 
ATOM 314  O O   . CYS A 1 40  ? 16.264  7.785   -3.794  1.00 92.09 40  A 1 
ATOM 315  C CB  . CYS A 1 40  ? 19.356  8.534   -4.531  1.00 93.21 40  A 1 
ATOM 316  S SG  . CYS A 1 40  ? 20.549  9.519   -5.481  1.00 92.53 40  A 1 
ATOM 317  N N   . ASP A 1 41  ? 17.353  6.010   -4.636  1.00 93.73 41  A 1 
ATOM 318  C CA  . ASP A 1 41  ? 16.670  5.011   -3.825  1.00 94.02 41  A 1 
ATOM 319  C C   . ASP A 1 41  ? 17.058  5.111   -2.341  1.00 94.39 41  A 1 
ATOM 320  O O   . ASP A 1 41  ? 18.084  5.691   -1.963  1.00 93.39 41  A 1 
ATOM 321  C CB  . ASP A 1 41  ? 16.946  3.607   -4.375  1.00 93.19 41  A 1 
ATOM 322  C CG  . ASP A 1 41  ? 16.086  3.231   -5.580  1.00 91.50 41  A 1 
ATOM 323  O OD1 . ASP A 1 41  ? 14.979  3.762   -5.752  1.00 88.26 41  A 1 
ATOM 324  O OD2 . ASP A 1 41  ? 16.491  2.311   -6.333  1.00 87.29 41  A 1 
ATOM 325  N N   . ALA A 1 42  ? 16.228  4.526   -1.462  1.00 94.02 42  A 1 
ATOM 326  C CA  . ALA A 1 42  ? 16.406  4.596   -0.022  1.00 94.01 42  A 1 
ATOM 327  C C   . ALA A 1 42  ? 17.728  3.959   0.450   1.00 93.97 42  A 1 
ATOM 328  O O   . ALA A 1 42  ? 18.217  2.982   -0.105  1.00 93.12 42  A 1 
ATOM 329  C CB  . ALA A 1 42  ? 15.212  3.936   0.676   1.00 93.70 42  A 1 
ATOM 330  N N   . ASN A 1 43  ? 18.295  4.503   1.531   1.00 94.32 43  A 1 
ATOM 331  C CA  . ASN A 1 43  ? 19.533  4.009   2.123   1.00 94.38 43  A 1 
ATOM 332  C C   . ASN A 1 43  ? 19.325  3.361   3.496   1.00 94.74 43  A 1 
ATOM 333  O O   . ASN A 1 43  ? 18.295  3.514   4.146   1.00 94.37 43  A 1 
ATOM 334  C CB  . ASN A 1 43  ? 20.577  5.138   2.098   1.00 93.96 43  A 1 
ATOM 335  C CG  . ASN A 1 43  ? 20.335  6.259   3.094   1.00 94.60 43  A 1 
ATOM 336  O OD1 . ASN A 1 43  ? 19.786  6.091   4.168   1.00 90.23 43  A 1 
ATOM 337  N ND2 . ASN A 1 43  ? 20.812  7.438   2.807   1.00 90.57 43  A 1 
ATOM 338  N N   . MET A 1 44  ? 20.352  2.664   3.983   1.00 93.72 44  A 1 
ATOM 339  C CA  . MET A 1 44  ? 20.302  2.000   5.293   1.00 93.52 44  A 1 
ATOM 340  C C   . MET A 1 44  ? 20.053  2.955   6.468   1.00 94.31 44  A 1 
ATOM 341  O O   . MET A 1 44  ? 19.383  2.577   7.430   1.00 94.19 44  A 1 
ATOM 342  C CB  . MET A 1 44  ? 21.600  1.219   5.534   1.00 92.32 44  A 1 
ATOM 343  C CG  . MET A 1 44  ? 21.679  -0.073  4.721   1.00 85.20 44  A 1 
ATOM 344  S SD  . MET A 1 44  ? 20.318  -1.254  4.979   1.00 82.51 44  A 1 
ATOM 345  C CE  . MET A 1 44  ? 20.380  -1.515  6.759   1.00 73.07 44  A 1 
ATOM 346  N N   . ALA A 1 45  ? 20.551  4.199   6.416   1.00 94.44 45  A 1 
ATOM 347  C CA  . ALA A 1 45  ? 20.347  5.169   7.495   1.00 95.04 45  A 1 
ATOM 348  C C   . ALA A 1 45  ? 18.875  5.587   7.627   1.00 95.33 45  A 1 
ATOM 349  O O   . ALA A 1 45  ? 18.376  5.742   8.749   1.00 94.80 45  A 1 
ATOM 350  C CB  . ALA A 1 45  ? 21.269  6.372   7.266   1.00 95.59 45  A 1 
ATOM 351  N N   . LEU A 1 46  ? 18.174  5.733   6.497   1.00 94.13 46  A 1 
ATOM 352  C CA  . LEU A 1 46  ? 16.734  5.960   6.469   1.00 93.93 46  A 1 
ATOM 353  C C   . LEU A 1 46  ? 15.977  4.770   7.068   1.00 94.41 46  A 1 
ATOM 354  O O   . LEU A 1 46  ? 15.139  4.968   7.948   1.00 94.39 46  A 1 
ATOM 355  C CB  . LEU A 1 46  ? 16.292  6.258   5.024   1.00 93.61 46  A 1 
ATOM 356  C CG  . LEU A 1 46  ? 14.777  6.457   4.849   1.00 92.29 46  A 1 
ATOM 357  C CD1 . LEU A 1 46  ? 14.250  7.626   5.682   1.00 91.00 46  A 1 
ATOM 358  C CD2 . LEU A 1 46  ? 14.468  6.738   3.381   1.00 90.70 46  A 1 
ATOM 359  N N   . LEU A 1 47  ? 16.327  3.545   6.675   1.00 94.80 47  A 1 
ATOM 360  C CA  . LEU A 1 47  ? 15.677  2.340   7.209   1.00 94.80 47  A 1 
ATOM 361  C C   . LEU A 1 47  ? 15.912  2.166   8.710   1.00 95.19 47  A 1 
ATOM 362  O O   . LEU A 1 47  ? 14.983  1.850   9.447   1.00 94.65 47  A 1 
ATOM 363  C CB  . LEU A 1 47  ? 16.151  1.093   6.452   1.00 94.09 47  A 1 
ATOM 364  C CG  . LEU A 1 47  ? 15.786  1.052   4.962   1.00 89.70 47  A 1 
ATOM 365  C CD1 . LEU A 1 47  ? 16.031  -0.366  4.455   1.00 84.05 47  A 1 
ATOM 366  C CD2 . LEU A 1 47  ? 14.331  1.402   4.689   1.00 84.31 47  A 1 
ATOM 367  N N   . ASP A 1 48  ? 17.109  2.424   9.202   1.00 94.45 48  A 1 
ATOM 368  C CA  . ASP A 1 48  ? 17.388  2.363   10.641  1.00 94.15 48  A 1 
ATOM 369  C C   . ASP A 1 48  ? 16.613  3.433   11.425  1.00 94.32 48  A 1 
ATOM 370  O O   . ASP A 1 48  ? 16.177  3.178   12.555  1.00 93.93 48  A 1 
ATOM 371  C CB  . ASP A 1 48  ? 18.892  2.524   10.890  1.00 93.96 48  A 1 
ATOM 372  C CG  . ASP A 1 48  ? 19.701  1.251   10.638  1.00 91.42 48  A 1 
ATOM 373  O OD1 . ASP A 1 48  ? 19.112  0.132   10.685  1.00 88.12 48  A 1 
ATOM 374  O OD2 . ASP A 1 48  ? 20.941  1.385   10.558  1.00 87.46 48  A 1 
ATOM 375  N N   . SER A 1 49  ? 16.421  4.625   10.844  1.00 93.85 49  A 1 
ATOM 376  C CA  . SER A 1 49  ? 15.563  5.671   11.413  1.00 93.26 49  A 1 
ATOM 377  C C   . SER A 1 49  ? 14.101  5.222   11.468  1.00 93.67 49  A 1 
ATOM 378  O O   . SER A 1 49  ? 13.464  5.335   12.520  1.00 93.19 49  A 1 
ATOM 379  C CB  . SER A 1 49  ? 15.699  6.960   10.595  1.00 92.37 49  A 1 
ATOM 380  O OG  . SER A 1 49  ? 15.041  8.017   11.266  1.00 83.96 49  A 1 
ATOM 381  N N   . LEU A 1 50  ? 13.608  4.635   10.380  1.00 93.78 50  A 1 
ATOM 382  C CA  . LEU A 1 50  ? 12.258  4.099   10.256  1.00 93.27 50  A 1 
ATOM 383  C C   . LEU A 1 50  ? 11.979  2.990   11.287  1.00 93.83 50  A 1 
ATOM 384  O O   . LEU A 1 50  ? 10.980  3.051   11.991  1.00 93.44 50  A 1 
ATOM 385  C CB  . LEU A 1 50  ? 12.072  3.652   8.796   1.00 92.07 50  A 1 
ATOM 386  C CG  . LEU A 1 50  ? 10.730  2.978   8.485   1.00 85.44 50  A 1 
ATOM 387  C CD1 . LEU A 1 50  ? 10.359  3.251   7.041   1.00 78.86 50  A 1 
ATOM 388  C CD2 . LEU A 1 50  ? 10.801  1.460   8.656   1.00 78.07 50  A 1 
ATOM 389  N N   . VAL A 1 51  ? 12.883  2.034   11.442  1.00 93.67 51  A 1 
ATOM 390  C CA  . VAL A 1 51  ? 12.760  0.960   12.446  1.00 93.78 51  A 1 
ATOM 391  C C   . VAL A 1 51  ? 12.647  1.540   13.857  1.00 94.05 51  A 1 
ATOM 392  O O   . VAL A 1 51  ? 11.770  1.142   14.630  1.00 93.85 51  A 1 
ATOM 393  C CB  . VAL A 1 51  ? 13.955  -0.010  12.361  1.00 93.73 51  A 1 
ATOM 394  C CG1 . VAL A 1 51  ? 13.992  -1.003  13.528  1.00 92.45 51  A 1 
ATOM 395  C CG2 . VAL A 1 51  ? 13.909  -0.825  11.072  1.00 92.30 51  A 1 
ATOM 396  N N   . LYS A 1 52  ? 13.510  2.494   14.213  1.00 94.28 52  A 1 
ATOM 397  C CA  . LYS A 1 52  ? 13.465  3.168   15.515  1.00 93.93 52  A 1 
ATOM 398  C C   . LYS A 1 52  ? 12.147  3.908   15.716  1.00 93.78 52  A 1 
ATOM 399  O O   . LYS A 1 52  ? 11.602  3.871   16.816  1.00 93.11 52  A 1 
ATOM 400  C CB  . LYS A 1 52  ? 14.637  4.149   15.655  1.00 94.38 52  A 1 
ATOM 401  C CG  . LYS A 1 52  ? 15.974  3.429   15.852  1.00 91.04 52  A 1 
ATOM 402  C CD  . LYS A 1 52  ? 17.127  4.429   15.718  1.00 87.81 52  A 1 
ATOM 403  C CE  . LYS A 1 52  ? 18.466  3.690   15.761  1.00 82.59 52  A 1 
ATOM 404  N NZ  . LYS A 1 52  ? 19.594  4.573   15.419  1.00 74.05 52  A 1 
ATOM 405  N N   . PHE A 1 53  ? 11.659  4.583   14.683  1.00 92.06 53  A 1 
ATOM 406  C CA  . PHE A 1 53  ? 10.396  5.300   14.724  1.00 91.41 53  A 1 
ATOM 407  C C   . PHE A 1 53  ? 9.217   4.363   14.972  1.00 91.87 53  A 1 
ATOM 408  O O   . PHE A 1 53  ? 8.470   4.592   15.922  1.00 91.46 53  A 1 
ATOM 409  C CB  . PHE A 1 53  ? 10.206  6.110   13.440  1.00 90.87 53  A 1 
ATOM 410  C CG  . PHE A 1 53  ? 8.862   6.795   13.444  1.00 90.20 53  A 1 
ATOM 411  C CD1 . PHE A 1 53  ? 7.758   6.195   12.815  1.00 88.79 53  A 1 
ATOM 412  C CD2 . PHE A 1 53  ? 8.698   7.968   14.205  1.00 88.66 53  A 1 
ATOM 413  C CE1 . PHE A 1 53  ? 6.479   6.753   12.960  1.00 87.38 53  A 1 
ATOM 414  C CE2 . PHE A 1 53  ? 7.420   8.525   14.350  1.00 87.21 53  A 1 
ATOM 415  C CZ  . PHE A 1 53  ? 6.309   7.916   13.732  1.00 87.08 53  A 1 
ATOM 416  N N   . ILE A 1 54  ? 9.067   3.290   14.185  1.00 92.41 54  A 1 
ATOM 417  C CA  . ILE A 1 54  ? 7.974   2.324   14.332  1.00 92.74 54  A 1 
ATOM 418  C C   . ILE A 1 54  ? 7.974   1.737   15.738  1.00 92.42 54  A 1 
ATOM 419  O O   . ILE A 1 54  ? 6.955   1.789   16.414  1.00 91.89 54  A 1 
ATOM 420  C CB  . ILE A 1 54  ? 8.044   1.230   13.250  1.00 93.44 54  A 1 
ATOM 421  C CG1 . ILE A 1 54  ? 7.712   1.844   11.880  1.00 93.04 54  A 1 
ATOM 422  C CG2 . ILE A 1 54  ? 7.069   0.076   13.565  1.00 93.02 54  A 1 
ATOM 423  C CD1 . ILE A 1 54  ? 7.909   0.873   10.711  1.00 92.23 54  A 1 
ATOM 424  N N   . LYS A 1 55  ? 9.126   1.262   16.229  1.00 93.40 55  A 1 
ATOM 425  C CA  . LYS A 1 55  ? 9.230   0.680   17.575  1.00 92.89 55  A 1 
ATOM 426  C C   . LYS A 1 55  ? 8.828   1.645   18.689  1.00 92.59 55  A 1 
ATOM 427  O O   . LYS A 1 55  ? 8.213   1.231   19.661  1.00 91.46 55  A 1 
ATOM 428  C CB  . LYS A 1 55  ? 10.654  0.164   17.833  1.00 93.14 55  A 1 
ATOM 429  C CG  . LYS A 1 55  ? 10.908  -1.130  17.059  1.00 92.22 55  A 1 
ATOM 430  C CD  . LYS A 1 55  ? 12.243  -1.770  17.464  1.00 88.94 55  A 1 
ATOM 431  C CE  . LYS A 1 55  ? 12.296  -3.146  16.806  1.00 85.70 55  A 1 
ATOM 432  N NZ  . LYS A 1 55  ? 13.316  -4.052  17.402  1.00 79.04 55  A 1 
ATOM 433  N N   . ARG A 1 56  ? 9.148   2.938   18.562  1.00 92.15 56  A 1 
ATOM 434  C CA  . ARG A 1 56  ? 8.776   3.962   19.551  1.00 91.59 56  A 1 
ATOM 435  C C   . ARG A 1 56  ? 7.300   4.352   19.507  1.00 91.24 56  A 1 
ATOM 436  O O   . ARG A 1 56  ? 6.800   4.847   20.503  1.00 89.60 56  A 1 
ATOM 437  C CB  . ARG A 1 56  ? 9.632   5.223   19.333  1.00 90.99 56  A 1 
ATOM 438  C CG  . ARG A 1 56  ? 11.071  5.031   19.816  1.00 83.23 56  A 1 
ATOM 439  C CD  . ARG A 1 56  ? 11.888  6.261   19.419  1.00 80.35 56  A 1 
ATOM 440  N NE  . ARG A 1 56  ? 13.296  6.141   19.830  1.00 72.07 56  A 1 
ATOM 441  C CZ  . ARG A 1 56  ? 14.240  7.033   19.611  1.00 65.53 56  A 1 
ATOM 442  N NH1 . ARG A 1 56  ? 13.995  8.147   18.983  1.00 58.63 56  A 1 
ATOM 443  N NH2 . ARG A 1 56  ? 15.457  6.825   20.030  1.00 56.24 56  A 1 
ATOM 444  N N   . ASN A 1 57  ? 6.631   4.162   18.369  1.00 90.33 57  A 1 
ATOM 445  C CA  . ASN A 1 57  ? 5.246   4.564   18.128  1.00 89.69 57  A 1 
ATOM 446  C C   . ASN A 1 57  ? 4.303   3.361   18.026  1.00 89.94 57  A 1 
ATOM 447  O O   . ASN A 1 57  ? 3.230   3.460   17.432  1.00 88.32 57  A 1 
ATOM 448  C CB  . ASN A 1 57  ? 5.194   5.494   16.908  1.00 89.14 57  A 1 
ATOM 449  C CG  . ASN A 1 57  ? 5.874   6.823   17.176  1.00 87.05 57  A 1 
ATOM 450  O OD1 . ASN A 1 57  ? 5.285   7.742   17.706  1.00 80.94 57  A 1 
ATOM 451  N ND2 . ASN A 1 57  ? 7.127   6.948   16.849  1.00 79.96 57  A 1 
ATOM 452  N N   . THR A 1 58  ? 4.704   2.216   18.592  1.00 88.97 58  A 1 
ATOM 453  C CA  . THR A 1 58  ? 3.924   0.988   18.633  1.00 88.86 58  A 1 
ATOM 454  C C   . THR A 1 58  ? 3.705   0.557   20.077  1.00 87.58 58  A 1 
ATOM 455  O O   . THR A 1 58  ? 4.660   0.339   20.817  1.00 84.13 58  A 1 
ATOM 456  C CB  . THR A 1 58  ? 4.606   -0.126  17.838  1.00 88.67 58  A 1 
ATOM 457  O OG1 . THR A 1 58  ? 4.790   0.278   16.501  1.00 84.61 58  A 1 
ATOM 458  C CG2 . THR A 1 58  ? 3.772   -1.394  17.803  1.00 84.43 58  A 1 
ATOM 459  N N   . ASP A 1 59  ? 2.441   0.417   20.473  1.00 86.77 59  A 1 
ATOM 460  C CA  . ASP A 1 59  ? 2.057   -0.216  21.726  1.00 84.82 59  A 1 
ATOM 461  C C   . ASP A 1 59  ? 1.866   -1.738  21.559  1.00 84.40 59  A 1 
ATOM 462  O O   . ASP A 1 59  ? 2.107   -2.313  20.490  1.00 78.96 59  A 1 
ATOM 463  C CB  . ASP A 1 59  ? 0.843   0.514   22.330  1.00 80.33 59  A 1 
ATOM 464  C CG  . ASP A 1 59  ? -0.495  0.277   21.621  1.00 71.44 59  A 1 
ATOM 465  O OD1 . ASP A 1 59  ? -0.601  -0.697  20.851  1.00 65.67 59  A 1 
ATOM 466  O OD2 . ASP A 1 59  ? -1.452  0.998   21.965  1.00 66.58 59  A 1 
ATOM 467  N N   . VAL A 1 60  ? 1.431   -2.429  22.633  1.00 78.24 60  A 1 
ATOM 468  C CA  . VAL A 1 60  ? 1.222   -3.887  22.626  1.00 76.84 60  A 1 
ATOM 469  C C   . VAL A 1 60  ? 0.192   -4.322  21.573  1.00 78.60 60  A 1 
ATOM 470  O O   . VAL A 1 60  ? 0.316   -5.402  20.999  1.00 73.63 60  A 1 
ATOM 471  C CB  . VAL A 1 60  ? 0.809   -4.376  24.029  1.00 72.23 60  A 1 
ATOM 472  C CG1 . VAL A 1 60  ? 0.557   -5.882  24.085  1.00 63.93 60  A 1 
ATOM 473  C CG2 . VAL A 1 60  ? 1.904   -4.057  25.058  1.00 65.85 60  A 1 
ATOM 474  N N   . ASN A 1 61  ? -0.801  -3.472  21.257  1.00 77.29 61  A 1 
ATOM 475  C CA  . ASN A 1 61  ? -1.877  -3.776  20.304  1.00 77.48 61  A 1 
ATOM 476  C C   . ASN A 1 61  ? -1.554  -3.344  18.867  1.00 79.65 61  A 1 
ATOM 477  O O   . ASN A 1 61  ? -2.338  -3.613  17.957  1.00 74.61 61  A 1 
ATOM 478  C CB  . ASN A 1 61  ? -3.170  -3.109  20.796  1.00 72.96 61  A 1 
ATOM 479  C CG  . ASN A 1 61  ? -3.618  -3.609  22.156  1.00 65.39 61  A 1 
ATOM 480  O OD1 . ASN A 1 61  ? -3.595  -4.786  22.461  1.00 58.88 61  A 1 
ATOM 481  N ND2 . ASN A 1 61  ? -4.050  -2.721  23.020  1.00 57.66 61  A 1 
ATOM 482  N N   . GLY A 1 62  ? -0.405  -2.673  18.647  1.00 77.63 62  A 1 
ATOM 483  C CA  . GLY A 1 62  ? 0.048   -2.155  17.356  1.00 78.20 62  A 1 
ATOM 484  C C   . GLY A 1 62  ? 1.090   -3.019  16.648  1.00 82.95 62  A 1 
ATOM 485  O O   . GLY A 1 62  ? 1.606   -2.607  15.611  1.00 78.63 62  A 1 
ATOM 486  N N   . LYS A 1 63  ? 1.417   -4.201  17.189  1.00 86.34 63  A 1 
ATOM 487  C CA  . LYS A 1 63  ? 2.453   -5.098  16.652  1.00 88.62 63  A 1 
ATOM 488  C C   . LYS A 1 63  ? 1.963   -5.914  15.446  1.00 91.03 63  A 1 
ATOM 489  O O   . LYS A 1 63  ? 1.994   -7.145  15.448  1.00 90.22 63  A 1 
ATOM 490  C CB  . LYS A 1 63  ? 3.008   -5.991  17.763  1.00 86.12 63  A 1 
ATOM 491  C CG  . LYS A 1 63  ? 3.740   -5.176  18.831  1.00 86.01 63  A 1 
ATOM 492  C CD  . LYS A 1 63  ? 4.428   -6.137  19.798  1.00 81.30 63  A 1 
ATOM 493  C CE  . LYS A 1 63  ? 5.129   -5.351  20.903  1.00 77.48 63  A 1 
ATOM 494  N NZ  . LYS A 1 63  ? 5.970   -6.261  21.700  1.00 67.48 63  A 1 
ATOM 495  N N   . VAL A 1 64  ? 1.482   -5.218  14.422  1.00 91.45 64  A 1 
ATOM 496  C CA  . VAL A 1 64  ? 1.036   -5.792  13.155  1.00 92.43 64  A 1 
ATOM 497  C C   . VAL A 1 64  ? 1.621   -4.970  12.011  1.00 93.42 64  A 1 
ATOM 498  O O   . VAL A 1 64  ? 1.632   -3.743  12.064  1.00 93.44 64  A 1 
ATOM 499  C CB  . VAL A 1 64  ? -0.492  -5.843  13.052  1.00 91.75 64  A 1 
ATOM 500  C CG1 . VAL A 1 64  ? -0.940  -6.570  11.780  1.00 87.97 64  A 1 
ATOM 501  C CG2 . VAL A 1 64  ? -1.125  -6.575  14.241  1.00 87.85 64  A 1 
ATOM 502  N N   . MET A 1 65  ? 2.105   -5.648  10.965  1.00 95.64 65  A 1 
ATOM 503  C CA  . MET A 1 65  ? 2.710   -4.993  9.814   1.00 96.28 65  A 1 
ATOM 504  C C   . MET A 1 65  ? 2.365   -5.723  8.520   1.00 96.71 65  A 1 
ATOM 505  O O   . MET A 1 65  ? 2.567   -6.933  8.417   1.00 96.34 65  A 1 
ATOM 506  C CB  . MET A 1 65  ? 4.225   -4.928  10.026  1.00 95.32 65  A 1 
ATOM 507  C CG  . MET A 1 65  ? 4.963   -4.215  8.894   1.00 93.77 65  A 1 
ATOM 508  S SD  . MET A 1 65  ? 6.752   -4.108  9.178   1.00 93.24 65  A 1 
ATOM 509  C CE  . MET A 1 65  ? 6.783   -2.980  10.595  1.00 86.60 65  A 1 
ATOM 510  N N   . VAL A 1 66  ? 1.935   -4.973  7.511   1.00 96.76 66  A 1 
ATOM 511  C CA  . VAL A 1 66  ? 1.912   -5.430  6.126   1.00 96.92 66  A 1 
ATOM 512  C C   . VAL A 1 66  ? 3.080   -4.814  5.368   1.00 96.72 66  A 1 
ATOM 513  O O   . VAL A 1 66  ? 3.335   -3.613  5.477   1.00 96.13 66  A 1 
ATOM 514  C CB  . VAL A 1 66  ? 0.543   -5.171  5.473   1.00 96.22 66  A 1 
ATOM 515  C CG1 . VAL A 1 66  ? 0.181   -3.692  5.349   1.00 88.69 66  A 1 
ATOM 516  C CG2 . VAL A 1 66  ? 0.462   -5.822  4.101   1.00 88.68 66  A 1 
ATOM 517  N N   . TYR A 1 67  ? 3.822   -5.637  4.635   1.00 96.55 67  A 1 
ATOM 518  C CA  . TYR A 1 67  ? 4.899   -5.210  3.752   1.00 96.37 67  A 1 
ATOM 519  C C   . TYR A 1 67  ? 4.502   -5.500  2.298   1.00 96.46 67  A 1 
ATOM 520  O O   . TYR A 1 67  ? 4.415   -6.663  1.910   1.00 95.63 67  A 1 
ATOM 521  C CB  . TYR A 1 67  ? 6.202   -5.911  4.161   1.00 95.57 67  A 1 
ATOM 522  C CG  . TYR A 1 67  ? 7.308   -5.711  3.157   1.00 93.59 67  A 1 
ATOM 523  C CD1 . TYR A 1 67  ? 7.862   -6.816  2.469   1.00 88.69 67  A 1 
ATOM 524  C CD2 . TYR A 1 67  ? 7.733   -4.409  2.824   1.00 88.96 67  A 1 
ATOM 525  C CE1 . TYR A 1 67  ? 8.804   -6.625  1.449   1.00 85.57 67  A 1 
ATOM 526  C CE2 . TYR A 1 67  ? 8.664   -4.210  1.800   1.00 85.45 67  A 1 
ATOM 527  C CZ  . TYR A 1 67  ? 9.192   -5.316  1.101   1.00 84.26 67  A 1 
ATOM 528  O OH  . TYR A 1 67  ? 10.054  -5.116  0.078   1.00 83.44 67  A 1 
ATOM 529  N N   . ASN A 1 68  ? 4.242   -4.443  1.521   1.00 95.09 68  A 1 
ATOM 530  C CA  . ASN A 1 68  ? 3.671   -4.532  0.174   1.00 95.35 68  A 1 
ATOM 531  C C   . ASN A 1 68  ? 4.680   -4.768  -0.967  1.00 95.69 68  A 1 
ATOM 532  O O   . ASN A 1 68  ? 4.303   -4.599  -2.125  1.00 92.33 68  A 1 
ATOM 533  C CB  . ASN A 1 68  ? 2.776   -3.306  -0.082  1.00 93.49 68  A 1 
ATOM 534  C CG  . ASN A 1 68  ? 1.445   -3.388  0.630   1.00 91.76 68  A 1 
ATOM 535  O OD1 . ASN A 1 68  ? 1.205   -2.758  1.644   1.00 81.39 68  A 1 
ATOM 536  N ND2 . ASN A 1 68  ? 0.514   -4.158  0.100   1.00 82.46 68  A 1 
ATOM 537  N N   . GLY A 1 69  ? 5.929   -5.171  -0.677  1.00 94.97 69  A 1 
ATOM 538  C CA  . GLY A 1 69  ? 6.918   -5.484  -1.709  1.00 95.00 69  A 1 
ATOM 539  C C   . GLY A 1 69  ? 7.792   -4.305  -2.158  1.00 95.20 69  A 1 
ATOM 540  O O   . GLY A 1 69  ? 7.816   -3.255  -1.513  1.00 94.25 69  A 1 
ATOM 541  N N   . ASP A 1 70  ? 8.526   -4.535  -3.266  1.00 95.74 70  A 1 
ATOM 542  C CA  . ASP A 1 70  ? 9.516   -3.643  -3.868  1.00 95.96 70  A 1 
ATOM 543  C C   . ASP A 1 70  ? 10.654  -3.225  -2.919  1.00 95.02 70  A 1 
ATOM 544  O O   . ASP A 1 70  ? 10.842  -2.064  -2.556  1.00 92.24 70  A 1 
ATOM 545  C CB  . ASP A 1 70  ? 8.850   -2.505  -4.664  1.00 95.99 70  A 1 
ATOM 546  C CG  . ASP A 1 70  ? 8.528   -2.890  -6.115  1.00 94.86 70  A 1 
ATOM 547  O OD1 . ASP A 1 70  ? 8.588   -4.096  -6.463  1.00 92.61 70  A 1 
ATOM 548  O OD2 . ASP A 1 70  ? 8.294   -1.986  -6.938  1.00 92.64 70  A 1 
ATOM 549  N N   . ILE A 1 71  ? 11.477  -4.206  -2.543  1.00 90.88 71  A 1 
ATOM 550  C CA  . ILE A 1 71  ? 12.742  -3.972  -1.829  1.00 89.61 71  A 1 
ATOM 551  C C   . ILE A 1 71  ? 13.896  -3.653  -2.784  1.00 89.41 71  A 1 
ATOM 552  O O   . ILE A 1 71  ? 14.865  -3.006  -2.386  1.00 89.41 71  A 1 
ATOM 553  C CB  . ILE A 1 71  ? 13.109  -5.176  -0.927  1.00 88.02 71  A 1 
ATOM 554  C CG1 . ILE A 1 71  ? 14.318  -4.936  0.010   1.00 80.90 71  A 1 
ATOM 555  C CG2 . ILE A 1 71  ? 13.400  -6.452  -1.737  1.00 83.34 71  A 1 
ATOM 556  C CD1 . ILE A 1 71  ? 14.115  -3.816  1.040   1.00 77.04 71  A 1 
ATOM 557  N N   . VAL A 1 72  ? 13.842  -4.166  -4.014  1.00 89.34 72  A 1 
ATOM 558  C CA  . VAL A 1 72  ? 14.972  -4.115  -4.937  1.00 88.97 72  A 1 
ATOM 559  C C   . VAL A 1 72  ? 15.168  -2.686  -5.431  1.00 89.46 72  A 1 
ATOM 560  O O   . VAL A 1 72  ? 14.274  -2.117  -6.054  1.00 89.05 72  A 1 
ATOM 561  C CB  . VAL A 1 72  ? 14.789  -5.090  -6.111  1.00 86.74 72  A 1 
ATOM 562  C CG1 . VAL A 1 72  ? 15.984  -5.039  -7.069  1.00 81.71 72  A 1 
ATOM 563  C CG2 . VAL A 1 72  ? 14.652  -6.535  -5.629  1.00 81.50 72  A 1 
ATOM 564  N N   . SER A 1 73  ? 16.358  -2.128  -5.203  1.00 89.85 73  A 1 
ATOM 565  C CA  . SER A 1 73  ? 16.745  -0.818  -5.734  1.00 89.07 73  A 1 
ATOM 566  C C   . SER A 1 73  ? 16.665  -0.796  -7.261  1.00 88.12 73  A 1 
ATOM 567  O O   . SER A 1 73  ? 17.012  -1.784  -7.922  1.00 86.05 73  A 1 
ATOM 568  C CB  . SER A 1 73  ? 18.151  -0.457  -5.268  1.00 87.20 73  A 1 
ATOM 569  O OG  . SER A 1 73  ? 18.684  0.669   -5.938  1.00 81.57 73  A 1 
ATOM 570  N N   . ARG A 1 74  ? 16.255  0.341   -7.824  1.00 87.12 74  A 1 
ATOM 571  C CA  . ARG A 1 74  ? 16.232  0.580   -9.283  1.00 83.02 74  A 1 
ATOM 572  C C   . ARG A 1 74  ? 17.574  1.103   -9.799  1.00 80.99 74  A 1 
ATOM 573  O O   . ARG A 1 74  ? 17.834  1.048   -10.996 1.00 74.81 74  A 1 
ATOM 574  C CB  . ARG A 1 74  ? 15.105  1.558   -9.602  1.00 79.82 74  A 1 
ATOM 575  C CG  . ARG A 1 74  ? 13.717  0.982   -9.270  1.00 76.10 74  A 1 
ATOM 576  C CD  . ARG A 1 74  ? 12.657  2.069   -9.187  1.00 72.72 74  A 1 
ATOM 577  N NE  . ARG A 1 74  ? 12.978  2.976   -8.087  1.00 69.91 74  A 1 
ATOM 578  C CZ  . ARG A 1 74  ? 12.256  3.925   -7.558  1.00 65.06 74  A 1 
ATOM 579  N NH1 . ARG A 1 74  ? 11.057  4.233   -7.956  1.00 60.96 74  A 1 
ATOM 580  N NH2 . ARG A 1 74  ? 12.766  4.594   -6.583  1.00 57.76 74  A 1 
ATOM 581  N N   . ALA A 1 75  ? 18.450  1.581   -8.911  1.00 75.58 75  A 1 
ATOM 582  C CA  . ALA A 1 75  ? 19.750  2.154   -9.232  1.00 71.06 75  A 1 
ATOM 583  C C   . ALA A 1 75  ? 20.794  1.078   -9.571  1.00 71.14 75  A 1 
ATOM 584  O O   . ALA A 1 75  ? 21.772  0.922   -8.851  1.00 65.53 75  A 1 
ATOM 585  C CB  . ALA A 1 75  ? 20.170  3.042   -8.045  1.00 65.33 75  A 1 
ATOM 586  N N   . ILE A 1 76  ? 20.611  0.280   -10.628 1.00 71.23 76  A 1 
ATOM 587  C CA  . ILE A 1 76  ? 21.402  -0.955  -10.762 1.00 68.06 76  A 1 
ATOM 588  C C   . ILE A 1 76  ? 22.295  -0.979  -12.007 1.00 69.99 76  A 1 
ATOM 589  O O   . ILE A 1 76  ? 21.788  -1.132  -13.123 1.00 64.07 76  A 1 
ATOM 590  C CB  . ILE A 1 76  ? 20.490  -2.189  -10.691 1.00 61.08 76  A 1 
ATOM 591  C CG1 . ILE A 1 76  ? 19.560  -2.101  -9.468  1.00 53.18 76  A 1 
ATOM 592  C CG2 . ILE A 1 76  ? 21.366  -3.452  -10.596 1.00 51.37 76  A 1 
ATOM 593  C CD1 . ILE A 1 76  ? 18.543  -3.219  -9.355  1.00 48.47 76  A 1 
ATOM 594  N N   . PRO A 1 77  ? 23.627  -0.960  -11.861 1.00 69.59 77  A 1 
ATOM 595  C CA  . PRO A 1 77  ? 24.542  -1.194  -12.989 1.00 67.67 77  A 1 
ATOM 596  C C   . PRO A 1 77  ? 24.403  -2.595  -13.604 1.00 69.68 77  A 1 
ATOM 597  O O   . PRO A 1 77  ? 24.691  -2.790  -14.785 1.00 65.17 77  A 1 
ATOM 598  C CB  . PRO A 1 77  ? 25.952  -0.988  -12.425 1.00 62.78 77  A 1 
ATOM 599  C CG  . PRO A 1 77  ? 25.738  -0.131  -11.172 1.00 60.37 77  A 1 
ATOM 600  C CD  . PRO A 1 77  ? 24.372  -0.576  -10.669 1.00 62.59 77  A 1 
ATOM 601  N N   . LYS A 1 78  ? 24.005  -3.591  -12.813 1.00 72.84 78  A 1 
ATOM 602  C CA  . LYS A 1 78  ? 23.819  -4.992  -13.209 1.00 72.20 78  A 1 
ATOM 603  C C   . LYS A 1 78  ? 22.626  -5.606  -12.469 1.00 75.61 78  A 1 
ATOM 604  O O   . LYS A 1 78  ? 22.808  -6.337  -11.498 1.00 70.55 78  A 1 
ATOM 605  C CB  . LYS A 1 78  ? 25.102  -5.799  -12.943 1.00 65.13 78  A 1 
ATOM 606  C CG  . LYS A 1 78  ? 26.279  -5.364  -13.819 1.00 56.24 78  A 1 
ATOM 607  C CD  . LYS A 1 78  ? 27.487  -6.283  -13.599 1.00 51.65 78  A 1 
ATOM 608  C CE  . LYS A 1 78  ? 28.654  -5.785  -14.468 1.00 45.39 78  A 1 
ATOM 609  N NZ  . LYS A 1 78  ? 29.865  -6.606  -14.260 1.00 38.21 78  A 1 
ATOM 610  N N   . TYR A 1 79  ? 21.413  -5.321  -12.965 1.00 78.14 79  A 1 
ATOM 611  C CA  . TYR A 1 79  ? 20.205  -6.018  -12.507 1.00 79.97 79  A 1 
ATOM 612  C C   . TYR A 1 79  ? 20.276  -7.492  -12.921 1.00 81.99 79  A 1 
ATOM 613  O O   . TYR A 1 79  ? 20.259  -7.802  -14.111 1.00 79.63 79  A 1 
ATOM 614  C CB  . TYR A 1 79  ? 18.966  -5.331  -13.080 1.00 77.48 79  A 1 
ATOM 615  C CG  . TYR A 1 79  ? 17.662  -5.800  -12.449 1.00 75.93 79  A 1 
ATOM 616  C CD1 . TYR A 1 79  ? 16.829  -6.693  -13.137 1.00 71.10 79  A 1 
ATOM 617  C CD2 . TYR A 1 79  ? 17.299  -5.327  -11.183 1.00 71.73 79  A 1 
ATOM 618  C CE1 . TYR A 1 79  ? 15.615  -7.109  -12.548 1.00 67.17 79  A 1 
ATOM 619  C CE2 . TYR A 1 79  ? 16.090  -5.740  -10.588 1.00 67.83 79  A 1 
ATOM 620  C CZ  . TYR A 1 79  ? 15.256  -6.631  -11.275 1.00 68.52 79  A 1 
ATOM 621  O OH  . TYR A 1 79  ? 14.089  -7.034  -10.692 1.00 65.71 79  A 1 
ATOM 622  N N   . ASN A 1 80  ? 20.438  -8.384  -11.952 1.00 86.08 80  A 1 
ATOM 623  C CA  . ASN A 1 80  ? 20.589  -9.810  -12.187 1.00 87.15 80  A 1 
ATOM 624  C C   . ASN A 1 80  ? 19.967  -10.643 -11.049 1.00 88.89 80  A 1 
ATOM 625  O O   . ASN A 1 80  ? 19.533  -10.108 -10.025 1.00 88.61 80  A 1 
ATOM 626  C CB  . ASN A 1 80  ? 22.078  -10.134 -12.458 1.00 84.75 80  A 1 
ATOM 627  C CG  . ASN A 1 80  ? 22.995  -9.956  -11.254 1.00 84.34 80  A 1 
ATOM 628  O OD1 . ASN A 1 80  ? 22.653  -10.234 -10.127 1.00 80.67 80  A 1 
ATOM 629  N ND2 . ASN A 1 80  ? 24.210  -9.514  -11.462 1.00 80.35 80  A 1 
ATOM 630  N N   . LEU A 1 81  ? 19.924  -11.952 -11.247 1.00 86.44 81  A 1 
ATOM 631  C CA  . LEU A 1 81  ? 19.325  -12.907 -10.326 1.00 87.89 81  A 1 
ATOM 632  C C   . LEU A 1 81  ? 19.923  -12.843 -8.913  1.00 89.61 81  A 1 
ATOM 633  O O   . LEU A 1 81  ? 19.180  -12.847 -7.932  1.00 89.67 81  A 1 
ATOM 634  C CB  . LEU A 1 81  ? 19.505  -14.305 -10.944 1.00 86.25 81  A 1 
ATOM 635  C CG  . LEU A 1 81  ? 18.982  -15.459 -10.077 1.00 81.96 81  A 1 
ATOM 636  C CD1 . LEU A 1 81  ? 17.481  -15.332 -9.855  1.00 77.19 81  A 1 
ATOM 637  C CD2 . LEU A 1 81  ? 19.239  -16.787 -10.774 1.00 77.19 81  A 1 
ATOM 638  N N   . ASP A 1 82  ? 21.240  -12.759 -8.794  1.00 89.22 82  A 1 
ATOM 639  C CA  . ASP A 1 82  ? 21.926  -12.763 -7.497  1.00 90.23 82  A 1 
ATOM 640  C C   . ASP A 1 82  ? 21.643  -11.485 -6.710  1.00 91.52 82  A 1 
ATOM 641  O O   . ASP A 1 82  ? 21.422  -11.530 -5.499  1.00 91.12 82  A 1 
ATOM 642  C CB  . ASP A 1 82  ? 23.433  -12.954 -7.693  1.00 89.62 82  A 1 
ATOM 643  C CG  . ASP A 1 82  ? 23.787  -14.329 -8.273  1.00 87.71 82  A 1 
ATOM 644  O OD1 . ASP A 1 82  ? 23.015  -15.286 -8.035  1.00 84.76 82  A 1 
ATOM 645  O OD2 . ASP A 1 82  ? 24.816  -14.396 -8.977  1.00 83.87 82  A 1 
ATOM 646  N N   . TYR A 1 83  ? 21.560  -10.352 -7.414  1.00 90.73 83  A 1 
ATOM 647  C CA  . TYR A 1 83  ? 21.185  -9.080  -6.804  1.00 91.00 83  A 1 
ATOM 648  C C   . TYR A 1 83  ? 19.753  -9.120  -6.251  1.00 92.07 83  A 1 
ATOM 649  O O   . TYR A 1 83  ? 19.533  -8.724  -5.099  1.00 91.65 83  A 1 
ATOM 650  C CB  . TYR A 1 83  ? 21.353  -7.960  -7.831  1.00 89.59 83  A 1 
ATOM 651  C CG  . TYR A 1 83  ? 21.099  -6.599  -7.225  1.00 86.62 83  A 1 
ATOM 652  C CD1 . TYR A 1 83  ? 19.806  -6.042  -7.268  1.00 82.01 83  A 1 
ATOM 653  C CD2 . TYR A 1 83  ? 22.145  -5.908  -6.565  1.00 81.40 83  A 1 
ATOM 654  C CE1 . TYR A 1 83  ? 19.561  -4.790  -6.656  1.00 77.77 83  A 1 
ATOM 655  C CE2 . TYR A 1 83  ? 21.899  -4.667  -5.958  1.00 77.93 83  A 1 
ATOM 656  C CZ  . TYR A 1 83  ? 20.609  -4.105  -6.004  1.00 76.64 83  A 1 
ATOM 657  O OH  . TYR A 1 83  ? 20.374  -2.905  -5.422  1.00 75.25 83  A 1 
ATOM 658  N N   . VAL A 1 84  ? 18.795  -9.642  -7.009  1.00 91.19 84  A 1 
ATOM 659  C CA  . VAL A 1 84  ? 17.408  -9.795  -6.544  1.00 92.29 84  A 1 
ATOM 660  C C   . VAL A 1 84  ? 17.345  -10.719 -5.320  1.00 93.28 84  A 1 
ATOM 661  O O   . VAL A 1 84  ? 16.755  -10.349 -4.314  1.00 93.48 84  A 1 
ATOM 662  C CB  . VAL A 1 84  ? 16.483  -10.304 -7.667  1.00 92.34 84  A 1 
ATOM 663  C CG1 . VAL A 1 84  ? 15.071  -10.627 -7.159  1.00 90.59 84  A 1 
ATOM 664  C CG2 . VAL A 1 84  ? 16.344  -9.236  -8.755  1.00 90.50 84  A 1 
ATOM 665  N N   . LYS A 1 85  ? 18.032  -11.875 -5.358  1.00 92.79 85  A 1 
ATOM 666  C CA  . LYS A 1 85  ? 18.100  -12.784 -4.203  1.00 93.44 85  A 1 
ATOM 667  C C   . LYS A 1 85  ? 18.666  -12.092 -2.966  1.00 93.99 85  A 1 
ATOM 668  O O   . LYS A 1 85  ? 18.079  -12.178 -1.892  1.00 93.95 85  A 1 
ATOM 669  C CB  . LYS A 1 85  ? 18.950  -14.010 -4.545  1.00 93.94 85  A 1 
ATOM 670  C CG  . LYS A 1 85  ? 18.186  -14.996 -5.436  1.00 92.81 85  A 1 
ATOM 671  C CD  . LYS A 1 85  ? 19.115  -16.177 -5.757  1.00 90.61 85  A 1 
ATOM 672  C CE  . LYS A 1 85  ? 18.353  -17.242 -6.535  1.00 86.80 85  A 1 
ATOM 673  N NZ  . LYS A 1 85  ? 19.266  -18.356 -6.906  1.00 80.18 85  A 1 
ATOM 674  N N   . GLN A 1 86  ? 19.779  -11.364 -3.107  1.00 93.04 86  A 1 
ATOM 675  C CA  . GLN A 1 86  ? 20.365  -10.628 -1.992  1.00 92.89 86  A 1 
ATOM 676  C C   . GLN A 1 86  ? 19.424  -9.548  -1.447  1.00 93.08 86  A 1 
ATOM 677  O O   . GLN A 1 86  ? 19.349  -9.359  -0.235  1.00 92.71 86  A 1 
ATOM 678  C CB  . GLN A 1 86  ? 21.717  -10.030 -2.419  1.00 92.52 86  A 1 
ATOM 679  C CG  . GLN A 1 86  ? 22.457  -9.367  -1.257  1.00 88.94 86  A 1 
ATOM 680  C CD  . GLN A 1 86  ? 22.748  -10.361 -0.119  1.00 87.11 86  A 1 
ATOM 681  O OE1 . GLN A 1 86  ? 23.371  -11.388 -0.317  1.00 81.56 86  A 1 
ATOM 682  N NE2 . GLN A 1 86  ? 22.291  -10.119 1.088   1.00 77.12 86  A 1 
ATOM 683  N N   . SER A 1 87  ? 18.655  -8.879  -2.314  1.00 91.57 87  A 1 
ATOM 684  C CA  . SER A 1 87  ? 17.654  -7.891  -1.901  1.00 91.70 87  A 1 
ATOM 685  C C   . SER A 1 87  ? 16.522  -8.532  -1.088  1.00 92.30 87  A 1 
ATOM 686  O O   . SER A 1 87  ? 16.156  -7.999  -0.042  1.00 92.12 87  A 1 
ATOM 687  C CB  . SER A 1 87  ? 17.106  -7.147  -3.106  1.00 91.33 87  A 1 
ATOM 688  O OG  . SER A 1 87  ? 18.155  -6.435  -3.743  1.00 86.92 87  A 1 
ATOM 689  N N   . ILE A 1 88  ? 16.041  -9.723  -1.458  1.00 92.71 88  A 1 
ATOM 690  C CA  . ILE A 1 88  ? 15.050  -10.474 -0.658  1.00 93.39 88  A 1 
ATOM 691  C C   . ILE A 1 88  ? 15.621  -10.882 0.707   1.00 93.81 88  A 1 
ATOM 692  O O   . ILE A 1 88  ? 14.935  -10.793 1.730   1.00 93.45 88  A 1 
ATOM 693  C CB  . ILE A 1 88  ? 14.524  -11.696 -1.448  1.00 93.41 88  A 1 
ATOM 694  C CG1 . ILE A 1 88  ? 13.831  -11.318 -2.775  1.00 91.52 88  A 1 
ATOM 695  C CG2 . ILE A 1 88  ? 13.556  -12.537 -0.593  1.00 91.66 88  A 1 
ATOM 696  C CD1 . ILE A 1 88  ? 12.624  -10.386 -2.646  1.00 83.89 88  A 1 
ATOM 697  N N   . VAL A 1 89  ? 16.895  -11.278 0.772   1.00 94.44 89  A 1 
ATOM 698  C CA  . VAL A 1 89  ? 17.582  -11.532 2.053   1.00 94.76 89  A 1 
ATOM 699  C C   . VAL A 1 89  ? 17.631  -10.255 2.912   1.00 94.64 89  A 1 
ATOM 700  O O   . VAL A 1 89  ? 17.364  -10.311 4.115   1.00 94.07 89  A 1 
ATOM 701  C CB  . VAL A 1 89  ? 19.002  -12.091 1.822   1.00 95.21 89  A 1 
ATOM 702  C CG1 . VAL A 1 89  ? 19.808  -12.213 3.121   1.00 94.34 89  A 1 
ATOM 703  C CG2 . VAL A 1 89  ? 18.948  -13.483 1.192   1.00 94.04 89  A 1 
ATOM 704  N N   . ASN A 1 90  ? 17.908  -9.093  2.307   1.00 91.43 90  A 1 
ATOM 705  C CA  . ASN A 1 90  ? 17.907  -7.806  2.997   1.00 89.89 90  A 1 
ATOM 706  C C   . ASN A 1 90  ? 16.501  -7.429  3.507   1.00 90.54 90  A 1 
ATOM 707  O O   . ASN A 1 90  ? 16.382  -6.960  4.640   1.00 90.03 90  A 1 
ATOM 708  C CB  . ASN A 1 90  ? 18.463  -6.714  2.070   1.00 89.70 90  A 1 
ATOM 709  C CG  . ASN A 1 90  ? 19.922  -6.891  1.693   1.00 88.47 90  A 1 
ATOM 710  O OD1 . ASN A 1 90  ? 20.690  -7.642  2.287   1.00 82.96 90  A 1 
ATOM 711  N ND2 . ASN A 1 90  ? 20.375  -6.174  0.689   1.00 82.25 90  A 1 
ATOM 712  N N   . ALA A 1 91  ? 15.446  -7.689  2.724   1.00 87.82 91  A 1 
ATOM 713  C CA  . ALA A 1 91  ? 14.056  -7.516  3.160   1.00 87.69 91  A 1 
ATOM 714  C C   . ALA A 1 91  ? 13.763  -8.375  4.394   1.00 89.49 91  A 1 
ATOM 715  O O   . ALA A 1 91  ? 13.281  -7.874  5.410   1.00 89.95 91  A 1 
ATOM 716  C CB  . ALA A 1 91  ? 13.100  -7.888  2.022   1.00 87.65 91  A 1 
ATOM 717  N N   . THR A 1 92  ? 14.124  -9.647  4.349   1.00 90.93 92  A 1 
ATOM 718  C CA  . THR A 1 92  ? 13.967  -10.570 5.479   1.00 91.77 92  A 1 
ATOM 719  C C   . THR A 1 92  ? 14.718  -10.080 6.719   1.00 92.74 92  A 1 
ATOM 720  O O   . THR A 1 92  ? 14.176  -10.103 7.822   1.00 93.18 92  A 1 
ATOM 721  C CB  . THR A 1 92  ? 14.464  -11.964 5.107   1.00 91.89 92  A 1 
ATOM 722  O OG1 . THR A 1 92  ? 13.803  -12.410 3.960   1.00 87.48 92  A 1 
ATOM 723  C CG2 . THR A 1 92  ? 14.190  -12.988 6.204   1.00 86.86 92  A 1 
ATOM 724  N N   . ALA A 1 93  ? 15.956  -9.593  6.563   1.00 94.29 93  A 1 
ATOM 725  C CA  . ALA A 1 93  ? 16.746  -9.035  7.661   1.00 94.15 93  A 1 
ATOM 726  C C   . ALA A 1 93  ? 16.107  -7.771  8.261   1.00 94.61 93  A 1 
ATOM 727  O O   . ALA A 1 93  ? 16.132  -7.596  9.481   1.00 94.01 93  A 1 
ATOM 728  C CB  . ALA A 1 93  ? 18.161  -8.766  7.150   1.00 94.26 93  A 1 
ATOM 729  N N   . LEU A 1 94  ? 15.488  -6.922  7.428   1.00 92.34 94  A 1 
ATOM 730  C CA  . LEU A 1 94  ? 14.713  -5.772  7.887   1.00 92.62 94  A 1 
ATOM 731  C C   . LEU A 1 94  ? 13.480  -6.214  8.680   1.00 93.82 94  A 1 
ATOM 732  O O   . LEU A 1 94  ? 13.284  -5.742  9.802   1.00 93.83 94  A 1 
ATOM 733  C CB  . LEU A 1 94  ? 14.329  -4.903  6.673   1.00 92.70 94  A 1 
ATOM 734  C CG  . LEU A 1 94  ? 13.411  -3.717  7.015   1.00 91.28 94  A 1 
ATOM 735  C CD1 . LEU A 1 94  ? 14.119  -2.692  7.903   1.00 88.55 94  A 1 
ATOM 736  C CD2 . LEU A 1 94  ? 12.966  -3.014  5.729   1.00 88.64 94  A 1 
ATOM 737  N N   . LEU A 1 95  ? 12.687  -7.147  8.155   1.00 92.65 95  A 1 
ATOM 738  C CA  . LEU A 1 95  ? 11.473  -7.646  8.811   1.00 93.15 95  A 1 
ATOM 739  C C   . LEU A 1 95  ? 11.787  -8.361  10.133  1.00 93.94 95  A 1 
ATOM 740  O O   . LEU A 1 95  ? 11.062  -8.183  11.105  1.00 94.15 95  A 1 
ATOM 741  C CB  . LEU A 1 95  ? 10.706  -8.557  7.837   1.00 93.83 95  A 1 
ATOM 742  C CG  . LEU A 1 95  ? 10.158  -7.868  6.569   1.00 93.39 95  A 1 
ATOM 743  C CD1 . LEU A 1 95  ? 9.452   -8.905  5.694   1.00 91.37 95  A 1 
ATOM 744  C CD2 . LEU A 1 95  ? 9.169   -6.743  6.881   1.00 91.47 95  A 1 
ATOM 745  N N   . LYS A 1 96  ? 12.909  -9.075  10.227  1.00 95.11 96  A 1 
ATOM 746  C CA  . LYS A 1 96  ? 13.379  -9.685  11.483  1.00 94.95 96  A 1 
ATOM 747  C C   . LYS A 1 96  ? 13.655  -8.673  12.602  1.00 94.99 96  A 1 
ATOM 748  O O   . LYS A 1 96  ? 13.620  -9.040  13.772  1.00 94.36 96  A 1 
ATOM 749  C CB  . LYS A 1 96  ? 14.628  -10.536 11.227  1.00 95.27 96  A 1 
ATOM 750  C CG  . LYS A 1 96  ? 14.260  -11.900 10.629  1.00 92.59 96  A 1 
ATOM 751  C CD  . LYS A 1 96  ? 15.531  -12.718 10.351  1.00 89.18 96  A 1 
ATOM 752  C CE  . LYS A 1 96  ? 15.125  -14.094 9.803   1.00 83.88 96  A 1 
ATOM 753  N NZ  . LYS A 1 96  ? 16.309  -14.928 9.472   1.00 74.91 96  A 1 
ATOM 754  N N   . LYS A 1 97  ? 13.883  -7.389  12.294  1.00 94.93 97  A 1 
ATOM 755  C CA  . LYS A 1 97  ? 13.958  -6.336  13.320  1.00 94.30 97  A 1 
ATOM 756  C C   . LYS A 1 97  ? 12.614  -6.122  14.030  1.00 94.41 97  A 1 
ATOM 757  O O   . LYS A 1 97  ? 12.597  -5.450  15.060  1.00 93.08 97  A 1 
ATOM 758  C CB  . LYS A 1 97  ? 14.479  -5.011  12.726  1.00 94.73 97  A 1 
ATOM 759  C CG  . LYS A 1 97  ? 15.892  -5.097  12.125  1.00 93.62 97  A 1 
ATOM 760  C CD  . LYS A 1 97  ? 16.351  -3.708  11.625  1.00 88.58 97  A 1 
ATOM 761  C CE  . LYS A 1 97  ? 17.764  -3.740  11.028  1.00 84.36 97  A 1 
ATOM 762  N NZ  . LYS A 1 97  ? 18.224  -2.398  10.563  1.00 74.91 97  A 1 
ATOM 763  N N   . PHE A 1 98  ? 11.521  -6.695  13.526  1.00 94.09 98  A 1 
ATOM 764  C CA  . PHE A 1 98  ? 10.178  -6.690  14.085  1.00 93.31 98  A 1 
ATOM 765  C C   . PHE A 1 98  ? 9.671   -8.114  14.383  1.00 92.77 98  A 1 
ATOM 766  O O   . PHE A 1 98  ? 8.517   -8.422  14.147  1.00 90.38 98  A 1 
ATOM 767  C CB  . PHE A 1 98  ? 9.236   -5.953  13.120  1.00 93.41 98  A 1 
ATOM 768  C CG  . PHE A 1 98  ? 9.678   -4.563  12.715  1.00 94.00 98  A 1 
ATOM 769  C CD1 . PHE A 1 98  ? 9.489   -3.482  13.594  1.00 92.38 98  A 1 
ATOM 770  C CD2 . PHE A 1 98  ? 10.256  -4.346  11.453  1.00 93.17 98  A 1 
ATOM 771  C CE1 . PHE A 1 98  ? 9.840   -2.184  13.193  1.00 91.92 98  A 1 
ATOM 772  C CE2 . PHE A 1 98  ? 10.612  -3.046  11.056  1.00 92.46 98  A 1 
ATOM 773  C CZ  . PHE A 1 98  ? 10.397  -1.964  11.919  1.00 92.66 98  A 1 
ATOM 774  N N   . GLU A 1 99  ? 10.534  -9.003  14.883  1.00 89.74 99  A 1 
ATOM 775  C CA  . GLU A 1 99  ? 10.204  -10.418 15.151  1.00 87.85 99  A 1 
ATOM 776  C C   . GLU A 1 99  ? 9.041   -10.618 16.132  1.00 88.70 99  A 1 
ATOM 777  O O   . GLU A 1 99  ? 8.409   -11.668 16.136  1.00 85.70 99  A 1 
ATOM 778  C CB  . GLU A 1 99  ? 11.464  -11.136 15.653  1.00 83.89 99  A 1 
ATOM 779  C CG  . GLU A 1 99  ? 11.983  -10.605 17.000  1.00 75.52 99  A 1 
ATOM 780  C CD  . GLU A 1 99  ? 13.301  -11.249 17.455  1.00 70.72 99  A 1 
ATOM 781  O OE1 . GLU A 1 99  ? 13.791  -10.820 18.522  1.00 64.28 99  A 1 
ATOM 782  O OE2 . GLU A 1 99  ? 13.829  -12.129 16.735  1.00 64.45 99  A 1 
ATOM 783  N N   . ASP A 1 100 ? 8.734   -9.614  16.967  1.00 90.22 100 A 1 
ATOM 784  C CA  . ASP A 1 100 ? 7.610   -9.590  17.896  1.00 90.16 100 A 1 
ATOM 785  C C   . ASP A 1 100 ? 6.305   -9.054  17.271  1.00 91.88 100 A 1 
ATOM 786  O O   . ASP A 1 100 ? 5.304   -8.910  17.982  1.00 90.40 100 A 1 
ATOM 787  C CB  . ASP A 1 100 ? 8.027   -8.818  19.161  1.00 87.83 100 A 1 
ATOM 788  C CG  . ASP A 1 100 ? 8.282   -7.323  18.946  1.00 84.61 100 A 1 
ATOM 789  O OD1 . ASP A 1 100 ? 8.819   -6.928  17.886  1.00 80.11 100 A 1 
ATOM 790  O OD2 . ASP A 1 100 ? 7.983   -6.552  19.890  1.00 79.49 100 A 1 
ATOM 791  N N   . PHE A 1 101 ? 6.290   -8.763  15.952  1.00 92.57 101 A 1 
ATOM 792  C CA  . PHE A 1 101 ? 5.113   -8.342  15.189  1.00 93.66 101 A 1 
ATOM 793  C C   . PHE A 1 101 ? 4.518   -9.522  14.408  1.00 94.27 101 A 1 
ATOM 794  O O   . PHE A 1 101 ? 5.220   -10.418 13.945  1.00 93.31 101 A 1 
ATOM 795  C CB  . PHE A 1 101 ? 5.446   -7.194  14.217  1.00 93.75 101 A 1 
ATOM 796  C CG  . PHE A 1 101 ? 5.709   -5.819  14.803  1.00 94.09 101 A 1 
ATOM 797  C CD1 . PHE A 1 101 ? 6.549   -5.626  15.910  1.00 91.69 101 A 1 
ATOM 798  C CD2 . PHE A 1 101 ? 5.129   -4.694  14.180  1.00 91.42 101 A 1 
ATOM 799  C CE1 . PHE A 1 101 ? 6.801   -4.323  16.397  1.00 90.11 101 A 1 
ATOM 800  C CE2 . PHE A 1 101 ? 5.387   -3.395  14.664  1.00 90.36 101 A 1 
ATOM 801  C CZ  . PHE A 1 101 ? 6.220   -3.211  15.775  1.00 91.61 101 A 1 
ATOM 802  N N   . PHE A 1 102 ? 3.214   -9.472  14.170  1.00 94.53 102 A 1 
ATOM 803  C CA  . PHE A 1 102 ? 2.584   -10.276 13.138  1.00 95.14 102 A 1 
ATOM 804  C C   . PHE A 1 102 ? 2.829   -9.606  11.778  1.00 96.07 102 A 1 
ATOM 805  O O   . PHE A 1 102 ? 2.326   -8.514  11.516  1.00 95.70 102 A 1 
ATOM 806  C CB  . PHE A 1 102 ? 1.091   -10.426 13.444  1.00 95.00 102 A 1 
ATOM 807  C CG  . PHE A 1 102 ? 0.353   -11.244 12.416  1.00 95.21 102 A 1 
ATOM 808  C CD1 . PHE A 1 102 ? -0.567  -10.631 11.547  1.00 93.55 102 A 1 
ATOM 809  C CD2 . PHE A 1 102 ? 0.579   -12.632 12.315  1.00 93.81 102 A 1 
ATOM 810  C CE1 . PHE A 1 102 ? -1.265  -11.394 10.600  1.00 93.05 102 A 1 
ATOM 811  C CE2 . PHE A 1 102 ? -0.111  -13.391 11.367  1.00 93.19 102 A 1 
ATOM 812  C CZ  . PHE A 1 102 ? -1.043  -12.780 10.508  1.00 93.78 102 A 1 
ATOM 813  N N   . ILE A 1 103 ? 3.647   -10.231 10.931  1.00 96.25 103 A 1 
ATOM 814  C CA  . ILE A 1 103 ? 4.110   -9.665  9.658   1.00 96.74 103 A 1 
ATOM 815  C C   . ILE A 1 103 ? 3.457   -10.399 8.486   1.00 97.04 103 A 1 
ATOM 816  O O   . ILE A 1 103 ? 3.416   -11.625 8.459   1.00 96.76 103 A 1 
ATOM 817  C CB  . ILE A 1 103 ? 5.653   -9.659  9.573   1.00 96.38 103 A 1 
ATOM 818  C CG1 . ILE A 1 103 ? 6.248   -8.877  10.761  1.00 94.89 103 A 1 
ATOM 819  C CG2 . ILE A 1 103 ? 6.109   -9.049  8.231   1.00 95.65 103 A 1 
ATOM 820  C CD1 . ILE A 1 103 ? 7.771   -8.789  10.783  1.00 90.73 103 A 1 
ATOM 821  N N   . ILE A 1 104 ? 2.981   -9.625  7.508   1.00 96.78 104 A 1 
ATOM 822  C CA  . ILE A 1 104 ? 2.350   -10.091 6.270   1.00 97.07 104 A 1 
ATOM 823  C C   . ILE A 1 104 ? 3.236   -9.637  5.101   1.00 97.11 104 A 1 
ATOM 824  O O   . ILE A 1 104 ? 3.071   -8.519  4.612   1.00 96.79 104 A 1 
ATOM 825  C CB  . ILE A 1 104 ? 0.909   -9.539  6.185   1.00 97.08 104 A 1 
ATOM 826  C CG1 . ILE A 1 104 ? 0.043   -9.932  7.414   1.00 95.86 104 A 1 
ATOM 827  C CG2 . ILE A 1 104 ? 0.217   -10.034 4.896   1.00 95.96 104 A 1 
ATOM 828  C CD1 . ILE A 1 104 ? -1.117  -8.951  7.643   1.00 92.11 104 A 1 
ATOM 829  N N   . PRO A 1 105 ? 4.232   -10.439 4.665   1.00 96.71 105 A 1 
ATOM 830  C CA  . PRO A 1 105 ? 5.137   -10.067 3.579   1.00 96.69 105 A 1 
ATOM 831  C C   . PRO A 1 105 ? 4.565   -10.428 2.204   1.00 96.65 105 A 1 
ATOM 832  O O   . PRO A 1 105 ? 3.806   -11.378 2.061   1.00 96.14 105 A 1 
ATOM 833  C CB  . PRO A 1 105 ? 6.431   -10.830 3.874   1.00 96.31 105 A 1 
ATOM 834  C CG  . PRO A 1 105 ? 5.918   -12.130 4.494   1.00 95.39 105 A 1 
ATOM 835  C CD  . PRO A 1 105 ? 4.672   -11.698 5.266   1.00 96.61 105 A 1 
ATOM 836  N N   . MET A 1 106 ? 4.982   -9.694  1.155   1.00 96.35 106 A 1 
ATOM 837  C CA  . MET A 1 106 ? 4.722   -10.042 -0.245  1.00 95.94 106 A 1 
ATOM 838  C C   . MET A 1 106 ? 5.840   -9.549  -1.158  1.00 96.17 106 A 1 
ATOM 839  O O   . MET A 1 106 ? 6.782   -8.911  -0.693  1.00 95.01 106 A 1 
ATOM 840  C CB  . MET A 1 106 ? 3.344   -9.514  -0.691  1.00 92.25 106 A 1 
ATOM 841  C CG  . MET A 1 106 ? 3.292   -7.985  -0.795  1.00 86.92 106 A 1 
ATOM 842  S SD  . MET A 1 106 ? 1.597   -7.342  -0.887  1.00 87.04 106 A 1 
ATOM 843  C CE  . MET A 1 106 ? 1.130   -7.624  0.833   1.00 79.48 106 A 1 
ATOM 844  N N   . LEU A 1 107 ? 5.732   -9.861  -2.447  1.00 95.76 107 A 1 
ATOM 845  C CA  . LEU A 1 107 ? 6.657   -9.422  -3.490  1.00 95.53 107 A 1 
ATOM 846  C C   . LEU A 1 107 ? 6.023   -8.318  -4.340  1.00 96.08 107 A 1 
ATOM 847  O O   . LEU A 1 107 ? 4.832   -8.386  -4.656  1.00 95.75 107 A 1 
ATOM 848  C CB  . LEU A 1 107 ? 7.049   -10.620 -4.371  1.00 94.75 107 A 1 
ATOM 849  C CG  . LEU A 1 107 ? 7.819   -11.740 -3.661  1.00 93.90 107 A 1 
ATOM 850  C CD1 . LEU A 1 107 ? 7.983   -12.928 -4.620  1.00 92.44 107 A 1 
ATOM 851  C CD2 . LEU A 1 107 ? 9.203   -11.295 -3.207  1.00 92.15 107 A 1 
ATOM 852  N N   . GLY A 1 108 ? 6.831   -7.350  -4.753  1.00 96.33 108 A 1 
ATOM 853  C CA  . GLY A 1 108 ? 6.501   -6.369  -5.769  1.00 96.15 108 A 1 
ATOM 854  C C   . GLY A 1 108 ? 7.071   -6.719  -7.151  1.00 95.83 108 A 1 
ATOM 855  O O   . GLY A 1 108 ? 7.700   -7.764  -7.350  1.00 95.43 108 A 1 
ATOM 856  N N   . ASN A 1 109 ? 6.847   -5.856  -8.139  1.00 96.47 109 A 1 
ATOM 857  C CA  . ASN A 1 109 ? 7.242   -6.120  -9.527  1.00 96.09 109 A 1 
ATOM 858  C C   . ASN A 1 109 ? 8.748   -6.023  -9.784  1.00 95.56 109 A 1 
ATOM 859  O O   . ASN A 1 109 ? 9.235   -6.561  -10.784 1.00 94.37 109 A 1 
ATOM 860  C CB  . ASN A 1 109 ? 6.432   -5.230  -10.479 1.00 95.96 109 A 1 
ATOM 861  C CG  . ASN A 1 109 ? 6.739   -3.757  -10.309 1.00 95.63 109 A 1 
ATOM 862  O OD1 . ASN A 1 109 ? 6.182   -3.100  -9.459  1.00 91.44 109 A 1 
ATOM 863  N ND2 . ASN A 1 109 ? 7.608   -3.200  -11.105 1.00 91.88 109 A 1 
ATOM 864  N N   . HIS A 1 110 ? 9.502   -5.366  -8.891  1.00 94.92 110 A 1 
ATOM 865  C CA  . HIS A 1 110 ? 10.962  -5.342  -8.938  1.00 94.26 110 A 1 
ATOM 866  C C   . HIS A 1 110 ? 11.604  -6.520  -8.186  1.00 93.90 110 A 1 
ATOM 867  O O   . HIS A 1 110 ? 12.772  -6.824  -8.425  1.00 92.50 110 A 1 
ATOM 868  C CB  . HIS A 1 110 ? 11.475  -3.979  -8.460  1.00 94.05 110 A 1 
ATOM 869  C CG  . HIS A 1 110 ? 11.247  -2.898  -9.484  1.00 93.35 110 A 1 
ATOM 870  N ND1 . HIS A 1 110 ? 12.080  -2.640  -10.554 1.00 86.45 110 A 1 
ATOM 871  C CD2 . HIS A 1 110 ? 10.207  -2.023  -9.574  1.00 86.41 110 A 1 
ATOM 872  C CE1 . HIS A 1 110 ? 11.543  -1.625  -11.262 1.00 86.72 110 A 1 
ATOM 873  N NE2 . HIS A 1 110 ? 10.397  -1.221  -10.705 1.00 88.14 110 A 1 
ATOM 874  N N   . ASP A 1 111 ? 10.841  -7.252  -7.383  1.00 94.89 111 A 1 
ATOM 875  C CA  . ASP A 1 111 ? 11.342  -8.368  -6.574  1.00 94.56 111 A 1 
ATOM 876  C C   . ASP A 1 111 ? 11.483  -9.688  -7.367  1.00 93.75 111 A 1 
ATOM 877  O O   . ASP A 1 111 ? 11.406  -10.788 -6.814  1.00 92.06 111 A 1 
ATOM 878  C CB  . ASP A 1 111 ? 10.476  -8.524  -5.310  1.00 94.93 111 A 1 
ATOM 879  C CG  . ASP A 1 111 ? 10.485  -7.286  -4.403  1.00 94.98 111 A 1 
ATOM 880  O OD1 . ASP A 1 111 ? 11.517  -6.580  -4.346  1.00 93.30 111 A 1 
ATOM 881  O OD2 . ASP A 1 111 ? 9.470   -7.069  -3.717  1.00 93.72 111 A 1 
ATOM 882  N N   . VAL A 1 112 ? 11.699  -9.605  -8.689  1.00 93.21 112 A 1 
ATOM 883  C CA  . VAL A 1 112 ? 11.902  -10.745 -9.602  1.00 92.76 112 A 1 
ATOM 884  C C   . VAL A 1 112 ? 12.923  -10.402 -10.687 1.00 91.88 112 A 1 
ATOM 885  O O   . VAL A 1 112 ? 13.123  -9.236  -11.020 1.00 91.18 112 A 1 
ATOM 886  C CB  . VAL A 1 112 ? 10.562  -11.204 -10.210 1.00 92.57 112 A 1 
ATOM 887  C CG1 . VAL A 1 112 ? 9.910   -10.142 -11.106 1.00 89.96 112 A 1 
ATOM 888  C CG2 . VAL A 1 112 ? 10.695  -12.508 -11.001 1.00 89.92 112 A 1 
ATOM 889  N N   . TYR A 1 113 ? 13.591  -11.406 -11.265 1.00 91.87 113 A 1 
ATOM 890  C CA  . TYR A 1 113 ? 14.471  -11.234 -12.426 1.00 91.11 113 A 1 
ATOM 891  C C   . TYR A 1 113 ? 14.019  -12.091 -13.616 1.00 90.58 113 A 1 
ATOM 892  O O   . TYR A 1 113 ? 13.896  -13.307 -13.465 1.00 88.67 113 A 1 
ATOM 893  C CB  . TYR A 1 113 ? 15.912  -11.553 -12.046 1.00 90.11 113 A 1 
ATOM 894  C CG  . TYR A 1 113 ? 16.858  -11.391 -13.214 1.00 89.21 113 A 1 
ATOM 895  C CD1 . TYR A 1 113 ? 17.280  -12.530 -13.953 1.00 86.91 113 A 1 
ATOM 896  C CD2 . TYR A 1 113 ? 17.282  -10.112 -13.606 1.00 86.69 113 A 1 
ATOM 897  C CE1 . TYR A 1 113 ? 18.122  -12.374 -15.065 1.00 84.45 113 A 1 
ATOM 898  C CE2 . TYR A 1 113 ? 18.128  -9.950  -14.725 1.00 84.34 113 A 1 
ATOM 899  C CZ  . TYR A 1 113 ? 18.549  -11.082 -15.456 1.00 83.85 113 A 1 
ATOM 900  O OH  . TYR A 1 113 ? 19.368  -10.929 -16.531 1.00 81.59 113 A 1 
ATOM 901  N N   . PRO A 1 114 ? 13.847  -11.497 -14.811 1.00 90.68 114 A 1 
ATOM 902  C CA  . PRO A 1 114 ? 13.819  -10.062 -15.092 1.00 90.99 114 A 1 
ATOM 903  C C   . PRO A 1 114 ? 12.664  -9.341  -14.378 1.00 91.77 114 A 1 
ATOM 904  O O   . PRO A 1 114 ? 11.657  -9.968  -14.071 1.00 90.87 114 A 1 
ATOM 905  C CB  . PRO A 1 114 ? 13.702  -9.937  -16.613 1.00 89.36 114 A 1 
ATOM 906  C CG  . PRO A 1 114 ? 14.175  -11.281 -17.136 1.00 86.84 114 A 1 
ATOM 907  C CD  . PRO A 1 114 ? 13.718  -12.244 -16.040 1.00 89.07 114 A 1 
ATOM 908  N N   . ALA A 1 115 ? 12.797  -8.031  -14.133 1.00 90.91 115 A 1 
ATOM 909  C CA  . ALA A 1 115 ? 11.745  -7.244  -13.487 1.00 91.53 115 A 1 
ATOM 910  C C   . ALA A 1 115 ? 10.391  -7.422  -14.190 1.00 92.42 115 A 1 
ATOM 911  O O   . ALA A 1 115 ? 10.330  -7.593  -15.410 1.00 91.95 115 A 1 
ATOM 912  C CB  . ALA A 1 115 ? 12.146  -5.758  -13.432 1.00 90.40 115 A 1 
ATOM 913  N N   . ASN A 1 116 ? 9.306   -7.376  -13.418 1.00 93.71 116 A 1 
ATOM 914  C CA  . ASN A 1 116 ? 7.921   -7.530  -13.873 1.00 94.02 116 A 1 
ATOM 915  C C   . ASN A 1 116 ? 7.524   -8.937  -14.354 1.00 94.53 116 A 1 
ATOM 916  O O   . ASN A 1 116 ? 6.342   -9.182  -14.572 1.00 93.61 116 A 1 
ATOM 917  C CB  . ASN A 1 116 ? 7.574   -6.460  -14.930 1.00 93.66 116 A 1 
ATOM 918  C CG  . ASN A 1 116 ? 8.114   -5.084  -14.601 1.00 93.15 116 A 1 
ATOM 919  O OD1 . ASN A 1 116 ? 7.965   -4.574  -13.510 1.00 90.09 116 A 1 
ATOM 920  N ND2 . ASN A 1 116 ? 8.777   -4.438  -15.528 1.00 89.86 116 A 1 
ATOM 921  N N   . GLN A 1 117 ? 8.457   -9.869  -14.547 1.00 94.19 117 A 1 
ATOM 922  C CA  . GLN A 1 117 ? 8.200   -11.152 -15.212 1.00 93.61 117 A 1 
ATOM 923  C C   . GLN A 1 117 ? 7.940   -12.288 -14.204 1.00 93.19 117 A 1 
ATOM 924  O O   . GLN A 1 117 ? 8.755   -13.192 -14.044 1.00 91.00 117 A 1 
ATOM 925  C CB  . GLN A 1 117 ? 9.320   -11.497 -16.216 1.00 93.42 117 A 1 
ATOM 926  C CG  . GLN A 1 117 ? 9.657   -10.395 -17.225 1.00 92.70 117 A 1 
ATOM 927  C CD  . GLN A 1 117 ? 8.445   -9.842  -17.979 1.00 92.88 117 A 1 
ATOM 928  O OE1 . GLN A 1 117 ? 7.720   -10.549 -18.657 1.00 89.13 117 A 1 
ATOM 929  N NE2 . GLN A 1 117 ? 8.193   -8.558  -17.888 1.00 87.91 117 A 1 
ATOM 930  N N   . MET A 1 118 ? 6.788   -12.260 -13.512 1.00 91.86 118 A 1 
ATOM 931  C CA  . MET A 1 118 ? 6.350   -13.349 -12.632 1.00 91.36 118 A 1 
ATOM 932  C C   . MET A 1 118 ? 5.342   -14.263 -13.345 1.00 89.68 118 A 1 
ATOM 933  O O   . MET A 1 118 ? 4.324   -13.807 -13.848 1.00 84.36 118 A 1 
ATOM 934  C CB  . MET A 1 118 ? 5.749   -12.813 -11.332 1.00 90.73 118 A 1 
ATOM 935  C CG  . MET A 1 118 ? 6.795   -12.179 -10.421 1.00 88.17 118 A 1 
ATOM 936  S SD  . MET A 1 118 ? 6.129   -11.786 -8.784  1.00 88.28 118 A 1 
ATOM 937  C CE  . MET A 1 118 ? 7.496   -10.827 -8.089  1.00 83.95 118 A 1 
ATOM 938  N N   . ALA A 1 119 ? 5.628   -15.569 -13.385 1.00 88.57 119 A 1 
ATOM 939  C CA  . ALA A 1 119 ? 4.775   -16.613 -13.970 1.00 86.60 119 A 1 
ATOM 940  C C   . ALA A 1 119 ? 5.256   -18.015 -13.532 1.00 86.05 119 A 1 
ATOM 941  O O   . ALA A 1 119 ? 6.141   -18.142 -12.696 1.00 78.18 119 A 1 
ATOM 942  C CB  . ALA A 1 119 ? 4.824   -16.480 -15.500 1.00 80.48 119 A 1 
ATOM 943  N N   . ILE A 1 120 ? 4.725   -19.067 -14.173 1.00 79.41 120 A 1 
ATOM 944  C CA  . ILE A 1 120 ? 5.163   -20.458 -13.950 1.00 75.85 120 A 1 
ATOM 945  C C   . ILE A 1 120 ? 6.681   -20.646 -14.144 1.00 77.06 120 A 1 
ATOM 946  O O   . ILE A 1 120 ? 7.328   -21.335 -13.364 1.00 70.57 120 A 1 
ATOM 947  C CB  . ILE A 1 120 ? 4.338   -21.405 -14.851 1.00 70.20 120 A 1 
ATOM 948  C CG1 . ILE A 1 120 ? 4.489   -22.888 -14.461 1.00 62.46 120 A 1 
ATOM 949  C CG2 . ILE A 1 120 ? 4.674   -21.257 -16.356 1.00 61.09 120 A 1 
ATOM 950  C CD1 . ILE A 1 120 ? 3.893   -23.213 -13.093 1.00 56.74 120 A 1 
ATOM 951  N N   . ASN A 1 121 ? 7.277   -19.954 -15.110 1.00 76.23 121 A 1 
ATOM 952  C CA  . ASN A 1 121 ? 8.719   -20.006 -15.380 1.00 73.91 121 A 1 
ATOM 953  C C   . ASN A 1 121 ? 9.562   -19.246 -14.340 1.00 77.05 121 A 1 
ATOM 954  O O   . ASN A 1 121 ? 10.783  -19.379 -14.317 1.00 70.67 121 A 1 
ATOM 955  C CB  . ASN A 1 121 ? 8.972   -19.497 -16.808 1.00 68.00 121 A 1 
ATOM 956  C CG  . ASN A 1 121 ? 8.372   -20.396 -17.870 1.00 60.91 121 A 1 
ATOM 957  O OD1 . ASN A 1 121 ? 8.101   -21.562 -17.661 1.00 54.22 121 A 1 
ATOM 958  N ND2 . ASN A 1 121 ? 8.132   -19.872 -19.053 1.00 54.59 121 A 1 
ATOM 959  N N   . SER A 1 122 ? 8.922   -18.476 -13.461 1.00 78.69 122 A 1 
ATOM 960  C CA  . SER A 1 122 ? 9.552   -17.717 -12.375 1.00 77.76 122 A 1 
ATOM 961  C C   . SER A 1 122 ? 9.341   -18.370 -11.004 1.00 80.60 122 A 1 
ATOM 962  O O   . SER A 1 122 ? 9.534   -17.721 -9.982  1.00 76.69 122 A 1 
ATOM 963  C CB  . SER A 1 122 ? 9.058   -16.268 -12.391 1.00 72.86 122 A 1 
ATOM 964  O OG  . SER A 1 122 ? 9.265   -15.698 -13.663 1.00 68.10 122 A 1 
ATOM 965  N N   . GLN A 1 123 ? 8.985   -19.660 -10.950 1.00 85.41 123 A 1 
ATOM 966  C CA  . GLN A 1 123 ? 8.758   -20.387 -9.682  1.00 86.05 123 A 1 
ATOM 967  C C   . GLN A 1 123 ? 9.938   -20.306 -8.702  1.00 89.54 123 A 1 
ATOM 968  O O   . GLN A 1 123 ? 9.742   -20.377 -7.493  1.00 87.74 123 A 1 
ATOM 969  C CB  . GLN A 1 123 ? 8.464   -21.860 -9.974  1.00 81.75 123 A 1 
ATOM 970  C CG  . GLN A 1 123 ? 6.993   -22.079 -10.344 1.00 73.18 123 A 1 
ATOM 971  C CD  . GLN A 1 123 ? 6.678   -23.546 -10.579 1.00 65.88 123 A 1 
ATOM 972  O OE1 . GLN A 1 123 ? 7.529   -24.365 -10.883 1.00 61.20 123 A 1 
ATOM 973  N NE2 . GLN A 1 123 ? 5.434   -23.942 -10.440 1.00 56.27 123 A 1 
ATOM 974  N N   . TRP A 1 124 ? 11.161  -20.118 -9.212  1.00 89.64 124 A 1 
ATOM 975  C CA  . TRP A 1 124 ? 12.342  -19.941 -8.368  1.00 90.65 124 A 1 
ATOM 976  C C   . TRP A 1 124 ? 12.169  -18.794 -7.363  1.00 92.54 124 A 1 
ATOM 977  O O   . TRP A 1 124 ? 12.629  -18.937 -6.229  1.00 91.62 124 A 1 
ATOM 978  C CB  . TRP A 1 124 ? 13.572  -19.716 -9.261  1.00 88.39 124 A 1 
ATOM 979  C CG  . TRP A 1 124 ? 13.625  -18.372 -9.920  1.00 85.44 124 A 1 
ATOM 980  C CD1 . TRP A 1 124 ? 13.199  -18.069 -11.169 1.00 81.60 124 A 1 
ATOM 981  C CD2 . TRP A 1 124 ? 14.071  -17.105 -9.342  1.00 85.02 124 A 1 
ATOM 982  N NE1 . TRP A 1 124 ? 13.325  -16.718 -11.397 1.00 77.19 124 A 1 
ATOM 983  C CE2 . TRP A 1 124 ? 13.842  -16.072 -10.298 1.00 81.08 124 A 1 
ATOM 984  C CE3 . TRP A 1 124 ? 14.612  -16.726 -8.101  1.00 77.50 124 A 1 
ATOM 985  C CZ2 . TRP A 1 124 ? 14.112  -14.723 -10.017 1.00 77.69 124 A 1 
ATOM 986  C CZ3 . TRP A 1 124 ? 14.897  -15.372 -7.809  1.00 78.16 124 A 1 
ATOM 987  C CH2 . TRP A 1 124 ? 14.636  -14.376 -8.757  1.00 76.26 124 A 1 
ATOM 988  N N   . ILE A 1 125 ? 11.512  -17.678 -7.734  1.00 89.80 125 A 1 
ATOM 989  C CA  . ILE A 1 125 ? 11.326  -16.545 -6.818  1.00 91.12 125 A 1 
ATOM 990  C C   . ILE A 1 125 ? 10.321  -16.882 -5.727  1.00 93.05 125 A 1 
ATOM 991  O O   . ILE A 1 125 ? 10.556  -16.544 -4.572  1.00 93.56 125 A 1 
ATOM 992  C CB  . ILE A 1 125 ? 10.980  -15.224 -7.553  1.00 89.45 125 A 1 
ATOM 993  C CG1 . ILE A 1 125 ? 11.010  -14.002 -6.611  1.00 82.72 125 A 1 
ATOM 994  C CG2 . ILE A 1 125 ? 9.614   -15.241 -8.264  1.00 82.86 125 A 1 
ATOM 995  C CD1 . ILE A 1 125 ? 12.366  -13.752 -5.948  1.00 77.11 125 A 1 
ATOM 996  N N   . PHE A 1 126 ? 9.248   -17.598 -6.055  1.00 92.81 126 A 1 
ATOM 997  C CA  . PHE A 1 126 ? 8.245   -17.989 -5.074  1.00 93.85 126 A 1 
ATOM 998  C C   . PHE A 1 126 ? 8.821   -18.977 -4.061  1.00 94.73 126 A 1 
ATOM 999  O O   . PHE A 1 126 ? 8.633   -18.798 -2.861  1.00 94.73 126 A 1 
ATOM 1000 C CB  . PHE A 1 126 ? 7.010   -18.579 -5.778  1.00 93.86 126 A 1 
ATOM 1001 C CG  . PHE A 1 126 ? 6.398   -17.711 -6.858  1.00 94.41 126 A 1 
ATOM 1002 C CD1 . PHE A 1 126 ? 6.296   -16.315 -6.705  1.00 91.90 126 A 1 
ATOM 1003 C CD2 . PHE A 1 126 ? 5.925   -18.315 -8.037  1.00 91.88 126 A 1 
ATOM 1004 C CE1 . PHE A 1 126 ? 5.746   -15.529 -7.727  1.00 90.81 126 A 1 
ATOM 1005 C CE2 . PHE A 1 126 ? 5.364   -17.534 -9.064  1.00 90.82 126 A 1 
ATOM 1006 C CZ  . PHE A 1 126 ? 5.277   -16.133 -8.914  1.00 91.97 126 A 1 
ATOM 1007 N N   . GLN A 1 127 ? 9.590   -19.968 -4.527  1.00 95.14 127 A 1 
ATOM 1008 C CA  . GLN A 1 127 ? 10.301  -20.909 -3.664  1.00 95.37 127 A 1 
ATOM 1009 C C   . GLN A 1 127 ? 11.305  -20.178 -2.763  1.00 96.10 127 A 1 
ATOM 1010 O O   . GLN A 1 127 ? 11.255  -20.322 -1.538  1.00 96.02 127 A 1 
ATOM 1011 C CB  . GLN A 1 127 ? 10.983  -21.962 -4.548  1.00 94.46 127 A 1 
ATOM 1012 C CG  . GLN A 1 127 ? 11.789  -22.999 -3.752  1.00 87.48 127 A 1 
ATOM 1013 C CD  . GLN A 1 127 ? 10.946  -23.882 -2.844  1.00 83.49 127 A 1 
ATOM 1014 O OE1 . GLN A 1 127 ? 9.785   -24.164 -3.087  1.00 75.20 127 A 1 
ATOM 1015 N NE2 . GLN A 1 127 ? 11.516  -24.374 -1.768  1.00 69.70 127 A 1 
ATOM 1016 N N   . PHE A 1 128 ? 12.172  -19.358 -3.349  1.00 94.85 128 A 1 
ATOM 1017 C CA  . PHE A 1 128 ? 13.213  -18.652 -2.614  1.00 95.35 128 A 1 
ATOM 1018 C C   . PHE A 1 128 ? 12.627  -17.667 -1.596  1.00 96.08 128 A 1 
ATOM 1019 O O   . PHE A 1 128 ? 13.040  -17.669 -0.436  1.00 95.83 128 A 1 
ATOM 1020 C CB  . PHE A 1 128 ? 14.132  -17.934 -3.610  1.00 95.23 128 A 1 
ATOM 1021 C CG  . PHE A 1 128 ? 15.277  -17.210 -2.948  1.00 95.35 128 A 1 
ATOM 1022 C CD1 . PHE A 1 128 ? 15.203  -15.820 -2.707  1.00 94.17 128 A 1 
ATOM 1023 C CD2 . PHE A 1 128 ? 16.419  -17.918 -2.530  1.00 94.46 128 A 1 
ATOM 1024 C CE1 . PHE A 1 128 ? 16.255  -15.159 -2.050  1.00 93.75 128 A 1 
ATOM 1025 C CE2 . PHE A 1 128 ? 17.477  -17.255 -1.879  1.00 93.81 128 A 1 
ATOM 1026 C CZ  . PHE A 1 128 ? 17.396  -15.878 -1.636  1.00 94.00 128 A 1 
ATOM 1027 N N   . ALA A 1 129 ? 11.652  -16.850 -1.977  1.00 94.55 129 A 1 
ATOM 1028 C CA  . ALA A 1 129 ? 11.035  -15.883 -1.078  1.00 94.72 129 A 1 
ATOM 1029 C C   . ALA A 1 129 ? 10.207  -16.566 0.017   1.00 95.55 129 A 1 
ATOM 1030 O O   . ALA A 1 129 ? 10.258  -16.130 1.162   1.00 95.74 129 A 1 
ATOM 1031 C CB  . ALA A 1 129 ? 10.206  -14.894 -1.898  1.00 94.66 129 A 1 
ATOM 1032 N N   . ALA A 1 130 ? 9.506   -17.676 -0.279  1.00 95.51 130 A 1 
ATOM 1033 C CA  . ALA A 1 130 ? 8.809   -18.458 0.736   1.00 95.88 130 A 1 
ATOM 1034 C C   . ALA A 1 130 ? 9.768   -18.998 1.806   1.00 96.24 130 A 1 
ATOM 1035 O O   . ALA A 1 130 ? 9.443   -18.976 2.990   1.00 96.30 130 A 1 
ATOM 1036 C CB  . ALA A 1 130 ? 8.051   -19.606 0.066   1.00 95.70 130 A 1 
ATOM 1037 N N   . GLU A 1 131 ? 10.964  -19.460 1.412   1.00 96.17 131 A 1 
ATOM 1038 C CA  . GLU A 1 131 ? 12.010  -19.889 2.338   1.00 96.07 131 A 1 
ATOM 1039 C C   . GLU A 1 131 ? 12.545  -18.726 3.192   1.00 96.59 131 A 1 
ATOM 1040 O O   . GLU A 1 131 ? 12.703  -18.872 4.402   1.00 95.99 131 A 1 
ATOM 1041 C CB  . GLU A 1 131 ? 13.163  -20.537 1.557   1.00 95.37 131 A 1 
ATOM 1042 C CG  . GLU A 1 131 ? 12.777  -21.917 1.004   1.00 88.91 131 A 1 
ATOM 1043 C CD  . GLU A 1 131 ? 13.790  -22.478 -0.014  1.00 85.46 131 A 1 
ATOM 1044 O OE1 . GLU A 1 131 ? 13.429  -23.499 -0.651  1.00 78.41 131 A 1 
ATOM 1045 O OE2 . GLU A 1 131 ? 14.889  -21.892 -0.158  1.00 79.77 131 A 1 
ATOM 1046 N N   . GLN A 1 132 ? 12.778  -17.562 2.578   1.00 96.10 132 A 1 
ATOM 1047 C CA  . GLN A 1 132 ? 13.233  -16.379 3.312   1.00 96.45 132 A 1 
ATOM 1048 C C   . GLN A 1 132 ? 12.161  -15.858 4.281   1.00 96.72 132 A 1 
ATOM 1049 O O   . GLN A 1 132 ? 12.473  -15.537 5.428   1.00 96.40 132 A 1 
ATOM 1050 C CB  . GLN A 1 132 ? 13.659  -15.266 2.339   1.00 96.52 132 A 1 
ATOM 1051 C CG  . GLN A 1 132 ? 14.909  -15.584 1.499   1.00 94.82 132 A 1 
ATOM 1052 C CD  . GLN A 1 132 ? 16.089  -16.053 2.341   1.00 94.91 132 A 1 
ATOM 1053 O OE1 . GLN A 1 132 ? 16.586  -15.361 3.210   1.00 89.12 132 A 1 
ATOM 1054 N NE2 . GLN A 1 132 ? 16.556  -17.263 2.124   1.00 87.74 132 A 1 
ATOM 1055 N N   . PHE A 1 133 ? 10.897  -15.817 3.856   1.00 96.47 133 A 1 
ATOM 1056 C CA  . PHE A 1 133 ? 9.774   -15.333 4.653   1.00 96.47 133 A 1 
ATOM 1057 C C   . PHE A 1 133 ? 9.171   -16.390 5.593   1.00 96.65 133 A 1 
ATOM 1058 O O   . PHE A 1 133 ? 8.292   -16.050 6.380   1.00 96.25 133 A 1 
ATOM 1059 C CB  . PHE A 1 133 ? 8.716   -14.706 3.727   1.00 96.36 133 A 1 
ATOM 1060 C CG  . PHE A 1 133 ? 9.159   -13.507 2.901   1.00 96.25 133 A 1 
ATOM 1061 C CD1 . PHE A 1 133 ? 10.196  -12.650 3.323   1.00 94.98 133 A 1 
ATOM 1062 C CD2 . PHE A 1 133 ? 8.476   -13.213 1.699   1.00 94.91 133 A 1 
ATOM 1063 C CE1 . PHE A 1 133 ? 10.562  -11.522 2.552   1.00 94.28 133 A 1 
ATOM 1064 C CE2 . PHE A 1 133 ? 8.836   -12.094 0.935   1.00 94.32 133 A 1 
ATOM 1065 C CZ  . PHE A 1 133 ? 9.870   -11.246 1.352   1.00 94.65 133 A 1 
ATOM 1066 N N   . ALA A 1 134 ? 9.658   -17.631 5.574   1.00 96.82 134 A 1 
ATOM 1067 C CA  . ALA A 1 134 ? 9.172   -18.721 6.414   1.00 96.84 134 A 1 
ATOM 1068 C C   . ALA A 1 134 ? 9.011   -18.376 7.914   1.00 96.78 134 A 1 
ATOM 1069 O O   . ALA A 1 134 ? 8.021   -18.811 8.499   1.00 96.25 134 A 1 
ATOM 1070 C CB  . ALA A 1 134 ? 10.062  -19.952 6.221   1.00 96.54 134 A 1 
ATOM 1071 N N   . PRO A 1 135 ? 9.888   -17.564 8.554   1.00 96.70 135 A 1 
ATOM 1072 C CA  . PRO A 1 135 ? 9.701   -17.162 9.950   1.00 96.28 135 A 1 
ATOM 1073 C C   . PRO A 1 135 ? 8.403   -16.384 10.233  1.00 96.35 135 A 1 
ATOM 1074 O O   . PRO A 1 135 ? 7.976   -16.325 11.380  1.00 95.58 135 A 1 
ATOM 1075 C CB  . PRO A 1 135 ? 10.921  -16.305 10.297  1.00 95.45 135 A 1 
ATOM 1076 C CG  . PRO A 1 135 ? 11.989  -16.785 9.317   1.00 94.11 135 A 1 
ATOM 1077 C CD  . PRO A 1 135 ? 11.167  -17.063 8.064   1.00 96.08 135 A 1 
ATOM 1078 N N   . PHE A 1 136 ? 7.789   -15.793 9.205   1.00 96.79 136 A 1 
ATOM 1079 C CA  . PHE A 1 136 ? 6.583   -14.966 9.322   1.00 96.66 136 A 1 
ATOM 1080 C C   . PHE A 1 136 ? 5.316   -15.663 8.805   1.00 96.73 136 A 1 
ATOM 1081 O O   . PHE A 1 136 ? 4.216   -15.161 9.013   1.00 96.15 136 A 1 
ATOM 1082 C CB  . PHE A 1 136 ? 6.809   -13.652 8.553   1.00 96.54 136 A 1 
ATOM 1083 C CG  . PHE A 1 136 ? 8.145   -12.994 8.798   1.00 96.43 136 A 1 
ATOM 1084 C CD1 . PHE A 1 136 ? 8.496   -12.553 10.092  1.00 95.36 136 A 1 
ATOM 1085 C CD2 . PHE A 1 136 ? 9.071   -12.848 7.742   1.00 95.48 136 A 1 
ATOM 1086 C CE1 . PHE A 1 136 ? 9.749   -11.976 10.321  1.00 94.51 136 A 1 
ATOM 1087 C CE2 . PHE A 1 136 ? 10.323  -12.274 7.972   1.00 94.65 136 A 1 
ATOM 1088 C CZ  . PHE A 1 136 ? 10.667  -11.832 9.262   1.00 94.48 136 A 1 
ATOM 1089 N N   . LEU A 1 137 ? 5.446   -16.794 8.129   1.00 96.60 137 A 1 
ATOM 1090 C CA  . LEU A 1 137 ? 4.364   -17.476 7.427   1.00 96.56 137 A 1 
ATOM 1091 C C   . LEU A 1 137 ? 3.948   -18.765 8.143   1.00 96.69 137 A 1 
ATOM 1092 O O   . LEU A 1 137 ? 4.773   -19.512 8.663   1.00 96.33 137 A 1 
ATOM 1093 C CB  . LEU A 1 137 ? 4.798   -17.753 5.974   1.00 96.67 137 A 1 
ATOM 1094 C CG  . LEU A 1 137 ? 5.096   -16.513 5.109   1.00 96.19 137 A 1 
ATOM 1095 C CD1 . LEU A 1 137 ? 5.522   -16.956 3.709   1.00 95.19 137 A 1 
ATOM 1096 C CD2 . LEU A 1 137 ? 3.886   -15.596 4.963   1.00 95.19 137 A 1 
ATOM 1097 N N   . SER A 1 138 ? 2.646   -19.067 8.128   1.00 97.13 138 A 1 
ATOM 1098 C CA  . SER A 1 138 ? 2.164   -20.401 8.488   1.00 96.96 138 A 1 
ATOM 1099 C C   . SER A 1 138 ? 2.547   -21.427 7.411   1.00 97.39 138 A 1 
ATOM 1100 O O   . SER A 1 138 ? 2.739   -21.065 6.253   1.00 97.24 138 A 1 
ATOM 1101 C CB  . SER A 1 138 ? 0.648   -20.392 8.711   1.00 96.51 138 A 1 
ATOM 1102 O OG  . SER A 1 138 ? -0.052  -20.208 7.495   1.00 95.06 138 A 1 
ATOM 1103 N N   . GLN A 1 139 ? 2.568   -22.724 7.750   1.00 97.16 139 A 1 
ATOM 1104 C CA  . GLN A 1 139 ? 2.880   -23.783 6.781   1.00 97.17 139 A 1 
ATOM 1105 C C   . GLN A 1 139 ? 1.964   -23.733 5.541   1.00 97.40 139 A 1 
ATOM 1106 O O   . GLN A 1 139 ? 2.444   -23.819 4.416   1.00 97.26 139 A 1 
ATOM 1107 C CB  . GLN A 1 139 ? 2.796   -25.156 7.471   1.00 96.97 139 A 1 
ATOM 1108 C CG  . GLN A 1 139 ? 3.282   -26.301 6.551   1.00 89.34 139 A 1 
ATOM 1109 C CD  . GLN A 1 139 ? 4.736   -26.136 6.134   1.00 85.87 139 A 1 
ATOM 1110 O OE1 . GLN A 1 139 ? 5.580   -25.733 6.929   1.00 79.84 139 A 1 
ATOM 1111 N NE2 . GLN A 1 139 ? 5.088   -26.429 4.906   1.00 74.16 139 A 1 
ATOM 1112 N N   . ASN A 1 140 ? 0.658   -23.509 5.724   1.00 97.10 140 A 1 
ATOM 1113 C CA  . ASN A 1 140 ? -0.285  -23.387 4.608   1.00 97.09 140 A 1 
ATOM 1114 C C   . ASN A 1 140 ? 0.015   -22.151 3.733   1.00 97.54 140 A 1 
ATOM 1115 O O   . ASN A 1 140 ? -0.106  -22.217 2.516   1.00 97.15 140 A 1 
ATOM 1116 C CB  . ASN A 1 140 ? -1.720  -23.318 5.159   1.00 96.43 140 A 1 
ATOM 1117 C CG  . ASN A 1 140 ? -2.198  -24.610 5.776   1.00 88.16 140 A 1 
ATOM 1118 O OD1 . ASN A 1 140 ? -1.601  -25.667 5.681   1.00 79.25 140 A 1 
ATOM 1119 N ND2 . ASN A 1 140 ? -3.318  -24.579 6.459   1.00 77.00 140 A 1 
ATOM 1120 N N   . ALA A 1 141 ? 0.413   -21.040 4.357   1.00 96.88 141 A 1 
ATOM 1121 C CA  . ALA A 1 141 ? 0.811   -19.844 3.627   1.00 97.33 141 A 1 
ATOM 1122 C C   . ALA A 1 141 ? 2.097   -20.079 2.819   1.00 97.40 141 A 1 
ATOM 1123 O O   . ALA A 1 141 ? 2.155   -19.648 1.674   1.00 97.34 141 A 1 
ATOM 1124 C CB  . ALA A 1 141 ? 0.950   -18.677 4.607   1.00 97.70 141 A 1 
ATOM 1125 N N   . ILE A 1 142 ? 3.076   -20.810 3.372   1.00 97.78 142 A 1 
ATOM 1126 C CA  . ILE A 1 142 ? 4.311   -21.180 2.664   1.00 97.41 142 A 1 
ATOM 1127 C C   . ILE A 1 142 ? 3.989   -21.995 1.400   1.00 96.99 142 A 1 
ATOM 1128 O O   . ILE A 1 142 ? 4.483   -21.659 0.321   1.00 96.35 142 A 1 
ATOM 1129 C CB  . ILE A 1 142 ? 5.267   -21.953 3.606   1.00 97.44 142 A 1 
ATOM 1130 C CG1 . ILE A 1 142 ? 5.833   -21.005 4.682   1.00 96.74 142 A 1 
ATOM 1131 C CG2 . ILE A 1 142 ? 6.424   -22.620 2.830   1.00 96.61 142 A 1 
ATOM 1132 C CD1 . ILE A 1 142 ? 6.548   -21.718 5.830   1.00 94.82 142 A 1 
ATOM 1133 N N   . GLU A 1 143 ? 3.154   -23.023 1.504   1.00 96.76 143 A 1 
ATOM 1134 C CA  . GLU A 1 143 ? 2.811   -23.864 0.342   1.00 96.23 143 A 1 
ATOM 1135 C C   . GLU A 1 143 ? 2.057   -23.078 -0.736  1.00 96.11 143 A 1 
ATOM 1136 O O   . GLU A 1 143 ? 2.379   -23.181 -1.925  1.00 95.62 143 A 1 
ATOM 1137 C CB  . GLU A 1 143 ? 1.993   -25.088 0.799   1.00 96.11 143 A 1 
ATOM 1138 C CG  . GLU A 1 143 ? 2.776   -26.043 1.725   1.00 91.52 143 A 1 
ATOM 1139 C CD  . GLU A 1 143 ? 4.152   -26.439 1.171   1.00 87.08 143 A 1 
ATOM 1140 O OE1 . GLU A 1 143 ? 5.154   -26.318 1.927   1.00 77.28 143 A 1 
ATOM 1141 O OE2 . GLU A 1 143 ? 4.217   -26.806 -0.021  1.00 78.30 143 A 1 
ATOM 1142 N N   . SER A 1 144 ? 1.112   -22.216 -0.340  1.00 96.57 144 A 1 
ATOM 1143 C CA  . SER A 1 144 ? 0.402   -21.350 -1.294  1.00 96.66 144 A 1 
ATOM 1144 C C   . SER A 1 144 ? 1.333   -20.304 -1.933  1.00 96.50 144 A 1 
ATOM 1145 O O   . SER A 1 144 ? 1.280   -20.084 -3.141  1.00 96.18 144 A 1 
ATOM 1146 C CB  . SER A 1 144 ? -0.767  -20.680 -0.575  1.00 96.81 144 A 1 
ATOM 1147 O OG  . SER A 1 144 ? -1.653  -20.087 -1.490  1.00 89.18 144 A 1 
ATOM 1148 N N   . PHE A 1 145 ? 2.239   -19.716 -1.154  1.00 97.09 145 A 1 
ATOM 1149 C CA  . PHE A 1 145 ? 3.227   -18.752 -1.647  1.00 96.97 145 A 1 
ATOM 1150 C C   . PHE A 1 145 ? 4.158   -19.393 -2.683  1.00 96.68 145 A 1 
ATOM 1151 O O   . PHE A 1 145 ? 4.397   -18.799 -3.734  1.00 96.00 145 A 1 
ATOM 1152 C CB  . PHE A 1 145 ? 4.021   -18.179 -0.466  1.00 96.92 145 A 1 
ATOM 1153 C CG  . PHE A 1 145 ? 4.804   -16.913 -0.767  1.00 97.01 145 A 1 
ATOM 1154 C CD1 . PHE A 1 145 ? 5.863   -16.912 -1.697  1.00 96.08 145 A 1 
ATOM 1155 C CD2 . PHE A 1 145 ? 4.469   -15.709 -0.117  1.00 95.91 145 A 1 
ATOM 1156 C CE1 . PHE A 1 145 ? 6.551   -15.725 -1.994  1.00 95.32 145 A 1 
ATOM 1157 C CE2 . PHE A 1 145 ? 5.164   -14.524 -0.409  1.00 95.20 145 A 1 
ATOM 1158 C CZ  . PHE A 1 145 ? 6.205   -14.530 -1.356  1.00 95.66 145 A 1 
ATOM 1159 N N   . LYS A 1 146 ? 4.647   -20.620 -2.427  1.00 96.36 146 A 1 
ATOM 1160 C CA  . LYS A 1 146 ? 5.489   -21.368 -3.379  1.00 95.92 146 A 1 
ATOM 1161 C C   . LYS A 1 146 ? 4.797   -21.634 -4.717  1.00 95.45 146 A 1 
ATOM 1162 O O   . LYS A 1 146 ? 5.470   -21.713 -5.739  1.00 94.82 146 A 1 
ATOM 1163 C CB  . LYS A 1 146 ? 5.893   -22.715 -2.765  1.00 96.01 146 A 1 
ATOM 1164 C CG  . LYS A 1 146 ? 6.995   -22.565 -1.708  1.00 95.29 146 A 1 
ATOM 1165 C CD  . LYS A 1 146 ? 7.234   -23.942 -1.084  1.00 93.65 146 A 1 
ATOM 1166 C CE  . LYS A 1 146 ? 8.350   -23.886 -0.053  1.00 91.20 146 A 1 
ATOM 1167 N NZ  . LYS A 1 146 ? 8.512   -25.222 0.563   1.00 86.21 146 A 1 
ATOM 1168 N N   . HIS A 1 147 ? 3.464   -21.755 -4.710  1.00 95.72 147 A 1 
ATOM 1169 C CA  . HIS A 1 147 ? 2.706   -21.964 -5.933  1.00 95.54 147 A 1 
ATOM 1170 C C   . HIS A 1 147 ? 2.658   -20.712 -6.820  1.00 95.67 147 A 1 
ATOM 1171 O O   . HIS A 1 147 ? 2.905   -20.815 -8.020  1.00 94.32 147 A 1 
ATOM 1172 C CB  . HIS A 1 147 ? 1.307   -22.474 -5.580  1.00 94.64 147 A 1 
ATOM 1173 C CG  . HIS A 1 147 ? 0.492   -22.758 -6.811  1.00 89.93 147 A 1 
ATOM 1174 N ND1 . HIS A 1 147 ? 0.690   -23.815 -7.673  1.00 77.20 147 A 1 
ATOM 1175 C CD2 . HIS A 1 147 ? -0.525  -22.007 -7.308  1.00 77.01 147 A 1 
ATOM 1176 C CE1 . HIS A 1 147 ? -0.190  -23.683 -8.673  1.00 77.06 147 A 1 
ATOM 1177 N NE2 . HIS A 1 147 ? -0.949  -22.598 -8.492  1.00 79.52 147 A 1 
ATOM 1178 N N   . GLY A 1 148 ? 2.361   -19.528 -6.247  1.00 95.31 148 A 1 
ATOM 1179 C CA  . GLY A 1 148 ? 2.123   -18.328 -7.053  1.00 95.72 148 A 1 
ATOM 1180 C C   . GLY A 1 148 ? 2.387   -16.982 -6.365  1.00 96.63 148 A 1 
ATOM 1181 O O   . GLY A 1 148 ? 2.021   -15.946 -6.922  1.00 96.30 148 A 1 
ATOM 1182 N N   . GLY A 1 149 ? 2.987   -16.959 -5.178  1.00 96.31 149 A 1 
ATOM 1183 C CA  . GLY A 1 149 ? 3.244   -15.725 -4.435  1.00 96.58 149 A 1 
ATOM 1184 C C   . GLY A 1 149 ? 2.003   -15.126 -3.760  1.00 97.26 149 A 1 
ATOM 1185 O O   . GLY A 1 149 ? 2.049   -13.982 -3.321  1.00 96.98 149 A 1 
ATOM 1186 N N   . TYR A 1 150 ? 0.905   -15.867 -3.657  1.00 97.53 150 A 1 
ATOM 1187 C CA  . TYR A 1 150 ? -0.331  -15.484 -2.967  1.00 97.72 150 A 1 
ATOM 1188 C C   . TYR A 1 150 ? -0.640  -16.449 -1.818  1.00 97.92 150 A 1 
ATOM 1189 O O   . TYR A 1 150 ? -0.241  -17.605 -1.842  1.00 97.78 150 A 1 
ATOM 1190 C CB  . TYR A 1 150 ? -1.478  -15.394 -3.976  1.00 97.64 150 A 1 
ATOM 1191 C CG  . TYR A 1 150 ? -1.795  -16.681 -4.720  1.00 97.68 150 A 1 
ATOM 1192 C CD1 . TYR A 1 150 ? -1.396  -16.832 -6.068  1.00 97.11 150 A 1 
ATOM 1193 C CD2 . TYR A 1 150 ? -2.500  -17.708 -4.081  1.00 97.08 150 A 1 
ATOM 1194 C CE1 . TYR A 1 150 ? -1.712  -18.016 -6.770  1.00 96.63 150 A 1 
ATOM 1195 C CE2 . TYR A 1 150 ? -2.809  -18.889 -4.768  1.00 96.64 150 A 1 
ATOM 1196 C CZ  . TYR A 1 150 ? -2.421  -19.042 -6.117  1.00 96.80 150 A 1 
ATOM 1197 O OH  . TYR A 1 150 ? -2.745  -20.186 -6.775  1.00 95.94 150 A 1 
ATOM 1198 N N   . TYR A 1 151 ? -1.353  -15.991 -0.781  1.00 98.16 151 A 1 
ATOM 1199 C CA  . TYR A 1 151 ? -1.673  -16.812 0.394   1.00 98.41 151 A 1 
ATOM 1200 C C   . TYR A 1 151 ? -2.698  -16.149 1.317   1.00 98.65 151 A 1 
ATOM 1201 O O   . TYR A 1 151 ? -3.064  -14.991 1.144   1.00 98.59 151 A 1 
ATOM 1202 C CB  . TYR A 1 151 ? -0.382  -17.112 1.169   1.00 98.37 151 A 1 
ATOM 1203 C CG  . TYR A 1 151 ? 0.290   -15.915 1.801   1.00 98.49 151 A 1 
ATOM 1204 C CD1 . TYR A 1 151 ? 1.187   -15.115 1.060   1.00 98.21 151 A 1 
ATOM 1205 C CD2 . TYR A 1 151 ? 0.023   -15.597 3.144   1.00 98.20 151 A 1 
ATOM 1206 C CE1 . TYR A 1 151 ? 1.809   -14.014 1.650   1.00 97.96 151 A 1 
ATOM 1207 C CE2 . TYR A 1 151 ? 0.648   -14.490 3.742   1.00 97.98 151 A 1 
ATOM 1208 C CZ  . TYR A 1 151 ? 1.541   -13.695 2.998   1.00 98.10 151 A 1 
ATOM 1209 O OH  . TYR A 1 151 ? 2.139   -12.631 3.581   1.00 97.63 151 A 1 
ATOM 1210 N N   . THR A 1 152 ? -3.128  -16.879 2.353   1.00 98.46 152 A 1 
ATOM 1211 C CA  . THR A 1 152 ? -3.928  -16.330 3.454   1.00 98.40 152 A 1 
ATOM 1212 C C   . THR A 1 152 ? -3.288  -16.625 4.810   1.00 98.33 152 A 1 
ATOM 1213 O O   . THR A 1 152 ? -2.635  -17.654 4.984   1.00 97.56 152 A 1 
ATOM 1214 C CB  . THR A 1 152 ? -5.382  -16.828 3.459   1.00 97.42 152 A 1 
ATOM 1215 O OG1 . THR A 1 152 ? -5.458  -18.204 3.736   1.00 89.46 152 A 1 
ATOM 1216 C CG2 . THR A 1 152 ? -6.073  -16.595 2.127   1.00 90.18 152 A 1 
ATOM 1217 N N   . MET A 1 153 ? -3.527  -15.751 5.798   1.00 97.88 153 A 1 
ATOM 1218 C CA  . MET A 1 153 ? -3.183  -16.001 7.202   1.00 97.00 153 A 1 
ATOM 1219 C C   . MET A 1 153 ? -4.243  -15.407 8.138   1.00 97.42 153 A 1 
ATOM 1220 O O   . MET A 1 153 ? -4.638  -14.257 7.948   1.00 96.73 153 A 1 
ATOM 1221 C CB  . MET A 1 153 ? -1.814  -15.416 7.568   1.00 94.47 153 A 1 
ATOM 1222 C CG  . MET A 1 153 ? -0.652  -16.137 6.886   1.00 89.09 153 A 1 
ATOM 1223 S SD  . MET A 1 153 ? 0.961   -15.815 7.634   1.00 88.52 153 A 1 
ATOM 1224 C CE  . MET A 1 153 ? 1.073   -14.014 7.527   1.00 80.59 153 A 1 
ATOM 1225 N N   . PRO A 1 154 ? -4.683  -16.133 9.177   1.00 97.42 154 A 1 
ATOM 1226 C CA  . PRO A 1 154 ? -5.557  -15.577 10.193  1.00 97.05 154 A 1 
ATOM 1227 C C   . PRO A 1 154 ? -4.788  -14.563 11.060  1.00 96.81 154 A 1 
ATOM 1228 O O   . PRO A 1 154 ? -3.664  -14.830 11.485  1.00 95.96 154 A 1 
ATOM 1229 C CB  . PRO A 1 154 ? -6.050  -16.771 11.013  1.00 96.24 154 A 1 
ATOM 1230 C CG  . PRO A 1 154 ? -4.890  -17.765 10.891  1.00 94.13 154 A 1 
ATOM 1231 C CD  . PRO A 1 154 ? -4.332  -17.506 9.501   1.00 96.65 154 A 1 
ATOM 1232 N N   . PHE A 1 155 ? -5.405  -13.417 11.359  1.00 95.76 155 A 1 
ATOM 1233 C CA  . PHE A 1 155 ? -4.854  -12.494 12.340  1.00 95.30 155 A 1 
ATOM 1234 C C   . PHE A 1 155 ? -4.888  -13.121 13.744  1.00 94.65 155 A 1 
ATOM 1235 O O   . PHE A 1 155 ? -5.844  -13.818 14.087  1.00 93.47 155 A 1 
ATOM 1236 C CB  . PHE A 1 155 ? -5.604  -11.158 12.324  1.00 95.27 155 A 1 
ATOM 1237 C CG  . PHE A 1 155 ? -5.229  -10.247 11.177  1.00 95.72 155 A 1 
ATOM 1238 C CD1 . PHE A 1 155 ? -4.255  -9.248  11.370  1.00 94.65 155 A 1 
ATOM 1239 C CD2 . PHE A 1 155 ? -5.858  -10.373 9.935   1.00 94.69 155 A 1 
ATOM 1240 C CE1 . PHE A 1 155 ? -3.921  -8.377  10.317  1.00 94.03 155 A 1 
ATOM 1241 C CE2 . PHE A 1 155 ? -5.519  -9.510  8.879   1.00 94.34 155 A 1 
ATOM 1242 C CZ  . PHE A 1 155 ? -4.553  -8.510  9.067   1.00 95.03 155 A 1 
ATOM 1243 N N   . PRO A 1 156 ? -3.882  -12.867 14.608  1.00 94.47 156 A 1 
ATOM 1244 C CA  . PRO A 1 156 ? -3.825  -13.420 15.953  1.00 93.34 156 A 1 
ATOM 1245 C C   . PRO A 1 156 ? -5.005  -12.995 16.840  1.00 92.88 156 A 1 
ATOM 1246 O O   . PRO A 1 156 ? -5.323  -11.812 16.945  1.00 91.06 156 A 1 
ATOM 1247 C CB  . PRO A 1 156 ? -2.490  -12.939 16.529  1.00 91.88 156 A 1 
ATOM 1248 C CG  . PRO A 1 156 ? -1.623  -12.710 15.303  1.00 90.96 156 A 1 
ATOM 1249 C CD  . PRO A 1 156 ? -2.630  -12.205 14.272  1.00 93.54 156 A 1 
ATOM 1250 N N   . ALA A 1 157 ? -5.607  -13.949 17.570  1.00 90.11 157 A 1 
ATOM 1251 C CA  . ALA A 1 157 ? -6.766  -13.687 18.433  1.00 88.31 157 A 1 
ATOM 1252 C C   . ALA A 1 157 ? -6.479  -12.689 19.577  1.00 88.54 157 A 1 
ATOM 1253 O O   . ALA A 1 157 ? -7.381  -11.967 20.012  1.00 85.14 157 A 1 
ATOM 1254 C CB  . ALA A 1 157 ? -7.249  -15.033 18.986  1.00 86.07 157 A 1 
ATOM 1255 N N   . HIS A 1 158 ? -5.229  -12.597 20.041  1.00 85.87 158 A 1 
ATOM 1256 C CA  . HIS A 1 158 ? -4.838  -11.682 21.118  1.00 85.34 158 A 1 
ATOM 1257 C C   . HIS A 1 158 ? -4.952  -10.189 20.747  1.00 86.31 158 A 1 
ATOM 1258 O O   . HIS A 1 158 ? -4.872  -9.343  21.632  1.00 84.32 158 A 1 
ATOM 1259 C CB  . HIS A 1 158 ? -3.418  -12.026 21.601  1.00 83.12 158 A 1 
ATOM 1260 C CG  . HIS A 1 158 ? -2.335  -11.733 20.595  1.00 80.88 158 A 1 
ATOM 1261 N ND1 . HIS A 1 158 ? -1.679  -12.658 19.821  1.00 74.35 158 A 1 
ATOM 1262 C CD2 . HIS A 1 158 ? -1.796  -10.513 20.308  1.00 72.27 158 A 1 
ATOM 1263 C CE1 . HIS A 1 158 ? -0.755  -12.008 19.088  1.00 70.92 158 A 1 
ATOM 1264 N NE2 . HIS A 1 158 ? -0.796  -10.695 19.348  1.00 72.40 158 A 1 
ATOM 1265 N N   . LEU A 1 159 ? -5.188  -9.860  19.485  1.00 85.53 159 A 1 
ATOM 1266 C CA  . LEU A 1 159 ? -5.406  -8.484  19.014  1.00 85.98 159 A 1 
ATOM 1267 C C   . LEU A 1 159 ? -6.795  -7.925  19.368  1.00 86.08 159 A 1 
ATOM 1268 O O   . LEU A 1 159 ? -7.145  -6.816  18.958  1.00 82.78 159 A 1 
ATOM 1269 C CB  . LEU A 1 159 ? -5.158  -8.433  17.496  1.00 86.50 159 A 1 
ATOM 1270 C CG  . LEU A 1 159 ? -3.723  -8.801  17.056  1.00 86.28 159 A 1 
ATOM 1271 C CD1 . LEU A 1 159 ? -3.666  -8.838  15.533  1.00 84.36 159 A 1 
ATOM 1272 C CD2 . LEU A 1 159 ? -2.683  -7.796  17.567  1.00 85.36 159 A 1 
ATOM 1273 N N   . GLY A 1 160 ? -7.628  -8.678  20.106  1.00 84.61 160 A 1 
ATOM 1274 C CA  . GLY A 1 160 ? -8.970  -8.239  20.501  1.00 84.63 160 A 1 
ATOM 1275 C C   . GLY A 1 160 ? -9.990  -8.242  19.349  1.00 85.80 160 A 1 
ATOM 1276 O O   . GLY A 1 160 ? -10.975 -7.507  19.385  1.00 82.49 160 A 1 
ATOM 1277 N N   . ILE A 1 161 ? -9.747  -9.059  18.332  1.00 86.01 161 A 1 
ATOM 1278 C CA  . ILE A 1 161 ? -10.622 -9.223  17.169  1.00 86.37 161 A 1 
ATOM 1279 C C   . ILE A 1 161 ? -11.903 -9.962  17.612  1.00 86.14 161 A 1 
ATOM 1280 O O   . ILE A 1 161 ? -11.842 -11.008 18.238  1.00 84.00 161 A 1 
ATOM 1281 C CB  . ILE A 1 161 ? -9.870  -9.977  16.053  1.00 84.91 161 A 1 
ATOM 1282 C CG1 . ILE A 1 161 ? -8.663  -9.148  15.562  1.00 82.56 161 A 1 
ATOM 1283 C CG2 . ILE A 1 161 ? -10.806 -10.294 14.873  1.00 82.39 161 A 1 
ATOM 1284 C CD1 . ILE A 1 161 ? -7.683  -9.952  14.702  1.00 80.21 161 A 1 
ATOM 1285 N N   . LYS A 1 162 ? -13.074 -9.396  17.266  1.00 86.95 162 A 1 
ATOM 1286 C CA  . LYS A 1 162 ? -14.393 -9.954  17.632  1.00 87.58 162 A 1 
ATOM 1287 C C   . LYS A 1 162 ? -15.036 -10.814 16.541  1.00 89.02 162 A 1 
ATOM 1288 O O   . LYS A 1 162 ? -15.956 -11.570 16.830  1.00 86.51 162 A 1 
ATOM 1289 C CB  . LYS A 1 162 ? -15.345 -8.826  18.041  1.00 85.70 162 A 1 
ATOM 1290 C CG  . LYS A 1 162 ? -14.906 -8.117  19.324  1.00 84.35 162 A 1 
ATOM 1291 C CD  . LYS A 1 162 ? -16.035 -7.183  19.793  1.00 77.68 162 A 1 
ATOM 1292 C CE  . LYS A 1 162 ? -15.643 -6.457  21.076  1.00 74.04 162 A 1 
ATOM 1293 N NZ  . LYS A 1 162 ? -16.761 -5.594  21.545  1.00 62.43 162 A 1 
ATOM 1294 N N   . VAL A 1 163 ? -14.585 -10.665 15.312  1.00 89.33 163 A 1 
ATOM 1295 C CA  . VAL A 1 163 ? -15.001 -11.466 14.154  1.00 89.87 163 A 1 
ATOM 1296 C C   . VAL A 1 163 ? -13.723 -12.055 13.547  1.00 91.24 163 A 1 
ATOM 1297 O O   . VAL A 1 163 ? -12.789 -11.274 13.345  1.00 90.12 163 A 1 
ATOM 1298 C CB  . VAL A 1 163 ? -15.750 -10.603 13.117  1.00 87.17 163 A 1 
ATOM 1299 C CG1 . VAL A 1 163 ? -16.164 -11.420 11.890  1.00 78.29 163 A 1 
ATOM 1300 C CG2 . VAL A 1 163 ? -17.027 -10.010 13.726  1.00 81.66 163 A 1 
ATOM 1301 N N   . PRO A 1 164 ? -13.652 -13.363 13.230  1.00 92.82 164 A 1 
ATOM 1302 C CA  . PRO A 1 164 ? -12.444 -13.941 12.637  1.00 93.22 164 A 1 
ATOM 1303 C C   . PRO A 1 164 ? -12.002 -13.146 11.405  1.00 94.45 164 A 1 
ATOM 1304 O O   . PRO A 1 164 ? -12.769 -12.968 10.458  1.00 93.72 164 A 1 
ATOM 1305 C CB  . PRO A 1 164 ? -12.797 -15.390 12.300  1.00 91.72 164 A 1 
ATOM 1306 C CG  . PRO A 1 164 ? -13.903 -15.721 13.303  1.00 89.76 164 A 1 
ATOM 1307 C CD  . PRO A 1 164 ? -14.645 -14.393 13.466  1.00 92.34 164 A 1 
ATOM 1308 N N   . LEU A 1 165 ? -10.773 -12.629 11.447  1.00 93.98 165 A 1 
ATOM 1309 C CA  . LEU A 1 165 ? -10.207 -11.741 10.435  1.00 94.76 165 A 1 
ATOM 1310 C C   . LEU A 1 165 ? -8.977  -12.400 9.819   1.00 95.52 165 A 1 
ATOM 1311 O O   . LEU A 1 165 ? -8.147  -12.952 10.527  1.00 95.37 165 A 1 
ATOM 1312 C CB  . LEU A 1 165 ? -9.881  -10.382 11.088  1.00 94.43 165 A 1 
ATOM 1313 C CG  . LEU A 1 165 ? -9.295  -9.335  10.136  1.00 93.23 165 A 1 
ATOM 1314 C CD1 . LEU A 1 165 ? -10.295 -8.912  9.062   1.00 91.48 165 A 1 
ATOM 1315 C CD2 . LEU A 1 165 ? -8.903  -8.080  10.926  1.00 91.84 165 A 1 
ATOM 1316 N N   . ASN A 1 166 ? -8.864  -12.308 8.497   1.00 97.09 166 A 1 
ATOM 1317 C CA  . ASN A 1 166 ? -7.789  -12.928 7.730   1.00 97.32 166 A 1 
ATOM 1318 C C   . ASN A 1 166 ? -7.062  -11.900 6.868   1.00 97.76 166 A 1 
ATOM 1319 O O   . ASN A 1 166 ? -7.697  -11.026 6.267   1.00 97.43 166 A 1 
ATOM 1320 C CB  . ASN A 1 166 ? -8.359  -14.071 6.882   1.00 97.27 166 A 1 
ATOM 1321 C CG  . ASN A 1 166 ? -9.060  -15.120 7.720   1.00 96.81 166 A 1 
ATOM 1322 O OD1 . ASN A 1 166 ? -8.438  -16.025 8.255   1.00 92.21 166 A 1 
ATOM 1323 N ND2 . ASN A 1 166 ? -10.358 -15.025 7.882   1.00 92.09 166 A 1 
ATOM 1324 N N   . ALA A 1 167 ? -5.739  -12.021 6.760   1.00 97.67 167 A 1 
ATOM 1325 C CA  . ALA A 1 167 ? -4.973  -11.412 5.681   1.00 97.98 167 A 1 
ATOM 1326 C C   . ALA A 1 167 ? -5.119  -12.280 4.421   1.00 98.25 167 A 1 
ATOM 1327 O O   . ALA A 1 167 ? -4.973  -13.502 4.493   1.00 98.17 167 A 1 
ATOM 1328 C CB  . ALA A 1 167 ? -3.512  -11.280 6.111   1.00 97.59 167 A 1 
ATOM 1329 N N   . VAL A 1 168 ? -5.418  -11.652 3.287   1.00 98.45 168 A 1 
ATOM 1330 C CA  . VAL A 1 168 ? -5.462  -12.280 1.963   1.00 98.65 168 A 1 
ATOM 1331 C C   . VAL A 1 168 ? -4.487  -11.532 1.068   1.00 98.64 168 A 1 
ATOM 1332 O O   . VAL A 1 168 ? -4.727  -10.376 0.727   1.00 98.55 168 A 1 
ATOM 1333 C CB  . VAL A 1 168 ? -6.883  -12.262 1.374   1.00 98.66 168 A 1 
ATOM 1334 C CG1 . VAL A 1 168 ? -6.925  -12.944 0.001   1.00 98.31 168 A 1 
ATOM 1335 C CG2 . VAL A 1 168 ? -7.889  -12.971 2.287   1.00 98.33 168 A 1 
ATOM 1336 N N   . VAL A 1 169 ? -3.379  -12.164 0.712   1.00 98.76 169 A 1 
ATOM 1337 C CA  . VAL A 1 169 ? -2.333  -11.576 -0.132  1.00 98.71 169 A 1 
ATOM 1338 C C   . VAL A 1 169 ? -2.519  -12.055 -1.565  1.00 98.60 169 A 1 
ATOM 1339 O O   . VAL A 1 169 ? -2.578  -13.251 -1.805  1.00 98.48 169 A 1 
ATOM 1340 C CB  . VAL A 1 169 ? -0.934  -11.917 0.405   1.00 98.56 169 A 1 
ATOM 1341 C CG1 . VAL A 1 169 ? 0.173   -11.394 -0.519  1.00 97.89 169 A 1 
ATOM 1342 C CG2 . VAL A 1 169 ? -0.746  -11.286 1.795   1.00 97.98 169 A 1 
ATOM 1343 N N   . LEU A 1 170 ? -2.587  -11.109 -2.501  1.00 98.58 170 A 1 
ATOM 1344 C CA  . LEU A 1 170 ? -2.668  -11.365 -3.940  1.00 98.56 170 A 1 
ATOM 1345 C C   . LEU A 1 170 ? -1.371  -10.945 -4.632  1.00 98.31 170 A 1 
ATOM 1346 O O   . LEU A 1 170 ? -0.872  -9.834  -4.427  1.00 98.11 170 A 1 
ATOM 1347 C CB  . LEU A 1 170 ? -3.872  -10.627 -4.559  1.00 98.61 170 A 1 
ATOM 1348 C CG  . LEU A 1 170 ? -5.250  -10.983 -3.968  1.00 98.32 170 A 1 
ATOM 1349 C CD1 . LEU A 1 170 ? -6.336  -10.218 -4.723  1.00 97.93 170 A 1 
ATOM 1350 C CD2 . LEU A 1 170 ? -5.560  -12.472 -4.074  1.00 97.75 170 A 1 
ATOM 1351 N N   . ASN A 1 171 ? -0.857  -11.812 -5.516  1.00 98.21 171 A 1 
ATOM 1352 C CA  . ASN A 1 171 ? 0.246   -11.476 -6.408  1.00 97.97 171 A 1 
ATOM 1353 C C   . ASN A 1 171 ? -0.293  -10.799 -7.679  1.00 97.84 171 A 1 
ATOM 1354 O O   . ASN A 1 171 ? -0.525  -11.442 -8.703  1.00 97.42 171 A 1 
ATOM 1355 C CB  . ASN A 1 171 ? 1.065   -12.742 -6.690  1.00 97.59 171 A 1 
ATOM 1356 C CG  . ASN A 1 171 ? 2.263   -12.452 -7.573  1.00 97.22 171 A 1 
ATOM 1357 O OD1 . ASN A 1 171 ? 2.554   -11.312 -7.945  1.00 95.74 171 A 1 
ATOM 1358 N ND2 . ASN A 1 171 ? 2.999   -13.463 -7.935  1.00 95.11 171 A 1 
ATOM 1359 N N   . THR A 1 172 ? -0.502  -9.481  -7.633  1.00 97.97 172 A 1 
ATOM 1360 C CA  . THR A 1 172 ? -0.998  -8.723  -8.793  1.00 97.92 172 A 1 
ATOM 1361 C C   . THR A 1 172 ? 0.070   -8.428  -9.847  1.00 97.65 172 A 1 
ATOM 1362 O O   . THR A 1 172 ? -0.280  -7.979  -10.933 1.00 97.35 172 A 1 
ATOM 1363 C CB  . THR A 1 172 ? -1.711  -7.436  -8.371  1.00 98.07 172 A 1 
ATOM 1364 O OG1 . THR A 1 172 ? -0.917  -6.712  -7.463  1.00 97.38 172 A 1 
ATOM 1365 C CG2 . THR A 1 172 ? -3.035  -7.766  -7.690  1.00 96.72 172 A 1 
ATOM 1366 N N   . VAL A 1 173 ? 1.342   -8.760  -9.598  1.00 97.72 173 A 1 
ATOM 1367 C CA  . VAL A 1 173 ? 2.379   -8.732  -10.645 1.00 97.38 173 A 1 
ATOM 1368 C C   . VAL A 1 173 ? 2.042   -9.716  -11.774 1.00 97.19 173 A 1 
ATOM 1369 O O   . VAL A 1 173 ? 2.374   -9.468  -12.924 1.00 96.69 173 A 1 
ATOM 1370 C CB  . VAL A 1 173 ? 3.774   -9.026  -10.070 1.00 97.10 173 A 1 
ATOM 1371 C CG1 . VAL A 1 173 ? 4.874   -8.866  -11.130 1.00 96.32 173 A 1 
ATOM 1372 C CG2 . VAL A 1 173 ? 4.116   -8.084  -8.900  1.00 96.39 173 A 1 
ATOM 1373 N N   . LEU A 1 174 ? 1.289   -10.783 -11.480 1.00 97.38 174 A 1 
ATOM 1374 C CA  . LEU A 1 174 ? 0.747   -11.702 -12.493 1.00 97.06 174 A 1 
ATOM 1375 C C   . LEU A 1 174 ? -0.190  -11.011 -13.491 1.00 97.08 174 A 1 
ATOM 1376 O O   . LEU A 1 174 ? -0.346  -11.483 -14.609 1.00 96.70 174 A 1 
ATOM 1377 C CB  . LEU A 1 174 ? -0.020  -12.842 -11.797 1.00 96.90 174 A 1 
ATOM 1378 C CG  . LEU A 1 174 ? 0.818   -13.738 -10.873 1.00 96.35 174 A 1 
ATOM 1379 C CD1 . LEU A 1 174 ? -0.096  -14.767 -10.210 1.00 95.77 174 A 1 
ATOM 1380 C CD2 . LEU A 1 174 ? 1.921   -14.475 -11.631 1.00 95.73 174 A 1 
ATOM 1381 N N   . TYR A 1 175 ? -0.799  -9.896  -13.107 1.00 97.49 175 A 1 
ATOM 1382 C CA  . TYR A 1 175 ? -1.774  -9.154  -13.900 1.00 97.64 175 A 1 
ATOM 1383 C C   . TYR A 1 175 ? -1.194  -7.878  -14.531 1.00 97.55 175 A 1 
ATOM 1384 O O   . TYR A 1 175 ? -1.867  -7.233  -15.329 1.00 97.10 175 A 1 
ATOM 1385 C CB  . TYR A 1 175 ? -2.985  -8.836  -13.020 1.00 97.78 175 A 1 
ATOM 1386 C CG  . TYR A 1 175 ? -3.577  -10.004 -12.254 1.00 97.96 175 A 1 
ATOM 1387 C CD1 . TYR A 1 175 ? -3.532  -11.318 -12.767 1.00 97.52 175 A 1 
ATOM 1388 C CD2 . TYR A 1 175 ? -4.201  -9.775  -11.003 1.00 97.53 175 A 1 
ATOM 1389 C CE1 . TYR A 1 175 ? -4.103  -12.384 -12.058 1.00 97.33 175 A 1 
ATOM 1390 C CE2 . TYR A 1 175 ? -4.777  -10.841 -10.294 1.00 97.28 175 A 1 
ATOM 1391 C CZ  . TYR A 1 175 ? -4.737  -12.143 -10.824 1.00 97.62 175 A 1 
ATOM 1392 O OH  . TYR A 1 175 ? -5.316  -13.177 -10.160 1.00 97.16 175 A 1 
ATOM 1393 N N   . TYR A 1 176 ? 0.026   -7.516  -14.179 1.00 96.94 176 A 1 
ATOM 1394 C CA  . TYR A 1 176 ? 0.658   -6.256  -14.574 1.00 96.77 176 A 1 
ATOM 1395 C C   . TYR A 1 176 ? 0.856   -6.183  -16.094 1.00 96.41 176 A 1 
ATOM 1396 O O   . TYR A 1 176 ? 1.337   -7.131  -16.717 1.00 95.78 176 A 1 
ATOM 1397 C CB  . TYR A 1 176 ? 1.991   -6.114  -13.818 1.00 96.45 176 A 1 
ATOM 1398 C CG  . TYR A 1 176 ? 2.686   -4.771  -13.962 1.00 96.22 176 A 1 
ATOM 1399 C CD1 . TYR A 1 176 ? 4.097   -4.717  -13.900 1.00 94.83 176 A 1 
ATOM 1400 C CD2 . TYR A 1 176 ? 1.959   -3.575  -14.094 1.00 94.95 176 A 1 
ATOM 1401 C CE1 . TYR A 1 176 ? 4.760   -3.470  -13.947 1.00 93.98 176 A 1 
ATOM 1402 C CE2 . TYR A 1 176 ? 2.618   -2.335  -14.156 1.00 93.90 176 A 1 
ATOM 1403 C CZ  . TYR A 1 176 ? 4.019   -2.282  -14.068 1.00 94.10 176 A 1 
ATOM 1404 O OH  . TYR A 1 176 ? 4.645   -1.085  -14.097 1.00 93.23 176 A 1 
ATOM 1405 N N   . ASN A 1 177 ? 0.551   -5.042  -16.707 1.00 96.24 177 A 1 
ATOM 1406 C CA  . ASN A 1 177 ? 0.627   -4.871  -18.167 1.00 95.47 177 A 1 
ATOM 1407 C C   . ASN A 1 177 ? 2.062   -4.902  -18.743 1.00 95.67 177 A 1 
ATOM 1408 O O   . ASN A 1 177 ? 2.248   -5.032  -19.953 1.00 94.25 177 A 1 
ATOM 1409 C CB  . ASN A 1 177 ? -0.158  -3.610  -18.568 1.00 93.80 177 A 1 
ATOM 1410 C CG  . ASN A 1 177 ? 0.463   -2.302  -18.113 1.00 90.52 177 A 1 
ATOM 1411 O OD1 . ASN A 1 177 ? 1.517   -2.258  -17.496 1.00 82.68 177 A 1 
ATOM 1412 N ND2 . ASN A 1 177 ? -0.166  -1.198  -18.423 1.00 82.88 177 A 1 
ATOM 1413 N N   . TYR A 1 178 ? 3.079   -4.859  -17.879 1.00 95.24 178 A 1 
ATOM 1414 C CA  . TYR A 1 178 ? 4.477   -5.108  -18.242 1.00 94.87 178 A 1 
ATOM 1415 C C   . TYR A 1 178 ? 4.908   -6.581  -18.072 1.00 95.14 178 A 1 
ATOM 1416 O O   . TYR A 1 178 ? 6.000   -6.941  -18.519 1.00 93.63 178 A 1 
ATOM 1417 C CB  . TYR A 1 178 ? 5.398   -4.157  -17.472 1.00 94.10 178 A 1 
ATOM 1418 C CG  . TYR A 1 178 ? 5.303   -2.713  -17.940 1.00 92.35 178 A 1 
ATOM 1419 C CD1 . TYR A 1 178 ? 6.114   -2.266  -19.006 1.00 88.11 178 A 1 
ATOM 1420 C CD2 . TYR A 1 178 ? 4.405   -1.825  -17.335 1.00 87.81 178 A 1 
ATOM 1421 C CE1 . TYR A 1 178 ? 6.024   -0.933  -19.455 1.00 85.62 178 A 1 
ATOM 1422 C CE2 . TYR A 1 178 ? 4.304   -0.494  -17.785 1.00 86.08 178 A 1 
ATOM 1423 C CZ  . TYR A 1 178 ? 5.113   -0.046  -18.843 1.00 86.39 178 A 1 
ATOM 1424 O OH  . TYR A 1 178 ? 5.019   1.236   -19.273 1.00 83.89 178 A 1 
ATOM 1425 N N   . ASN A 1 179 ? 4.073   -7.445  -17.483 1.00 95.39 179 A 1 
ATOM 1426 C CA  . ASN A 1 179 ? 4.347   -8.879  -17.366 1.00 95.50 179 A 1 
ATOM 1427 C C   . ASN A 1 179 ? 3.947   -9.625  -18.646 1.00 95.33 179 A 1 
ATOM 1428 O O   . ASN A 1 179 ? 2.813   -10.072 -18.800 1.00 94.59 179 A 1 
ATOM 1429 C CB  . ASN A 1 179 ? 3.668   -9.447  -16.121 1.00 95.65 179 A 1 
ATOM 1430 C CG  . ASN A 1 179 ? 4.069   -10.893 -15.871 1.00 95.60 179 A 1 
ATOM 1431 O OD1 . ASN A 1 179 ? 4.794   -11.516 -16.630 1.00 93.59 179 A 1 
ATOM 1432 N ND2 . ASN A 1 179 ? 3.624   -11.447 -14.779 1.00 93.50 179 A 1 
ATOM 1433 N N   . LYS A 1 180 ? 4.894   -9.805  -19.566 1.00 94.86 180 A 1 
ATOM 1434 C CA  . LYS A 1 180 ? 4.646   -10.469 -20.856 1.00 94.22 180 A 1 
ATOM 1435 C C   . LYS A 1 180 ? 4.442   -11.982 -20.749 1.00 94.30 180 A 1 
ATOM 1436 O O   . LYS A 1 180 ? 4.000   -12.590 -21.710 1.00 92.32 180 A 1 
ATOM 1437 C CB  . LYS A 1 180 ? 5.758   -10.113 -21.865 1.00 93.66 180 A 1 
ATOM 1438 C CG  . LYS A 1 180 ? 5.948   -8.605  -22.101 1.00 89.49 180 A 1 
ATOM 1439 C CD  . LYS A 1 180 ? 4.627   -7.888  -22.430 1.00 80.96 180 A 1 
ATOM 1440 C CE  . LYS A 1 180 ? 4.841   -6.406  -22.699 1.00 75.31 180 A 1 
ATOM 1441 N NZ  . LYS A 1 180 ? 3.534   -5.694  -22.755 1.00 63.44 180 A 1 
ATOM 1442 N N   . GLN A 1 181 ? 4.728   -12.582 -19.594 1.00 94.43 181 A 1 
ATOM 1443 C CA  . GLN A 1 181 ? 4.617   -14.025 -19.380 1.00 93.68 181 A 1 
ATOM 1444 C C   . GLN A 1 181 ? 3.169   -14.486 -19.151 1.00 94.29 181 A 1 
ATOM 1445 O O   . GLN A 1 181 ? 2.895   -15.680 -19.245 1.00 92.42 181 A 1 
ATOM 1446 C CB  . GLN A 1 181 ? 5.475   -14.422 -18.166 1.00 92.45 181 A 1 
ATOM 1447 C CG  . GLN A 1 181 ? 6.965   -14.070 -18.318 1.00 89.00 181 A 1 
ATOM 1448 C CD  . GLN A 1 181 ? 7.644   -14.828 -19.448 1.00 82.72 181 A 1 
ATOM 1449 O OE1 . GLN A 1 181 ? 7.429   -16.011 -19.664 1.00 75.28 181 A 1 
ATOM 1450 N NE2 . GLN A 1 181 ? 8.512   -14.184 -20.194 1.00 70.38 181 A 1 
ATOM 1451 N N   . THR A 1 182 ? 2.253   -13.575 -18.831 1.00 94.15 182 A 1 
ATOM 1452 C CA  . THR A 1 182 ? 0.881   -13.909 -18.422 1.00 94.39 182 A 1 
ATOM 1453 C C   . THR A 1 182 ? -0.197  -13.276 -19.296 1.00 94.28 182 A 1 
ATOM 1454 O O   . THR A 1 182 ? -1.368  -13.550 -19.075 1.00 93.15 182 A 1 
ATOM 1455 C CB  . THR A 1 182 ? 0.640   -13.514 -16.960 1.00 94.57 182 A 1 
ATOM 1456 O OG1 . THR A 1 182 ? 0.919   -12.150 -16.781 1.00 92.87 182 A 1 
ATOM 1457 C CG2 . THR A 1 182 ? 1.518   -14.311 -16.002 1.00 92.10 182 A 1 
ATOM 1458 N N   . MET A 1 183 ? 0.166   -12.450 -20.280 1.00 93.45 183 A 1 
ATOM 1459 C CA  . MET A 1 183 ? -0.778  -11.642 -21.054 1.00 92.48 183 A 1 
ATOM 1460 C C   . MET A 1 183 ? -1.898  -12.442 -21.748 1.00 92.45 183 A 1 
ATOM 1461 O O   . MET A 1 183 ? -3.016  -11.939 -21.848 1.00 89.79 183 A 1 
ATOM 1462 C CB  . MET A 1 183 ? -0.019  -10.776 -22.076 1.00 89.71 183 A 1 
ATOM 1463 C CG  . MET A 1 183 ? 0.731   -11.561 -23.153 1.00 83.59 183 A 1 
ATOM 1464 S SD  . MET A 1 183 ? 1.661   -10.511 -24.320 1.00 78.48 183 A 1 
ATOM 1465 C CE  . MET A 1 183 ? 0.269   -9.837  -25.269 1.00 68.69 183 A 1 
ATOM 1466 N N   . ASP A 1 184 ? -1.625  -13.680 -22.141 1.00 93.00 184 A 1 
ATOM 1467 C CA  . ASP A 1 184 ? -2.565  -14.565 -22.846 1.00 93.11 184 A 1 
ATOM 1468 C C   . ASP A 1 184 ? -3.238  -15.595 -21.916 1.00 93.77 184 A 1 
ATOM 1469 O O   . ASP A 1 184 ? -4.036  -16.424 -22.362 1.00 91.32 184 A 1 
ATOM 1470 C CB  . ASP A 1 184 ? -1.831  -15.265 -24.003 1.00 92.14 184 A 1 
ATOM 1471 C CG  . ASP A 1 184 ? -1.216  -14.283 -25.007 1.00 89.81 184 A 1 
ATOM 1472 O OD1 . ASP A 1 184 ? -1.916  -13.333 -25.405 1.00 85.65 184 A 1 
ATOM 1473 O OD2 . ASP A 1 184 ? -0.036  -14.490 -25.356 1.00 85.72 184 A 1 
ATOM 1474 N N   . SER A 1 185 ? -2.939  -15.586 -20.626 1.00 94.83 185 A 1 
ATOM 1475 C CA  . SER A 1 185 ? -3.553  -16.500 -19.660 1.00 95.28 185 A 1 
ATOM 1476 C C   . SER A 1 185 ? -4.954  -16.023 -19.276 1.00 95.80 185 A 1 
ATOM 1477 O O   . SER A 1 185 ? -5.189  -14.835 -19.077 1.00 95.14 185 A 1 
ATOM 1478 C CB  . SER A 1 185 ? -2.675  -16.639 -18.420 1.00 94.61 185 A 1 
ATOM 1479 O OG  . SER A 1 185 ? -3.231  -17.589 -17.535 1.00 90.34 185 A 1 
ATOM 1480 N N   . THR A 1 186 ? -5.890  -16.951 -19.102 1.00 95.89 186 A 1 
ATOM 1481 C CA  . THR A 1 186 ? -7.243  -16.616 -18.606 1.00 96.20 186 A 1 
ATOM 1482 C C   . THR A 1 186 ? -7.294  -16.482 -17.082 1.00 96.92 186 A 1 
ATOM 1483 O O   . THR A 1 186 ? -8.072  -15.686 -16.560 1.00 95.96 186 A 1 
ATOM 1484 C CB  . THR A 1 186 ? -8.263  -17.662 -19.070 1.00 95.30 186 A 1 
ATOM 1485 O OG1 . THR A 1 186 ? -7.823  -18.956 -18.713 1.00 88.89 186 A 1 
ATOM 1486 C CG2 . THR A 1 186 ? -8.443  -17.642 -20.590 1.00 86.32 186 A 1 
ATOM 1487 N N   . ASP A 1 187 ? -6.464  -17.243 -16.367 1.00 96.32 187 A 1 
ATOM 1488 C CA  . ASP A 1 187 ? -6.307  -17.190 -14.913 1.00 96.93 187 A 1 
ATOM 1489 C C   . ASP A 1 187 ? -4.860  -17.557 -14.538 1.00 96.94 187 A 1 
ATOM 1490 O O   . ASP A 1 187 ? -4.564  -18.733 -14.299 1.00 96.30 187 A 1 
ATOM 1491 C CB  . ASP A 1 187 ? -7.335  -18.108 -14.235 1.00 96.96 187 A 1 
ATOM 1492 C CG  . ASP A 1 187 ? -7.366  -17.903 -12.711 1.00 97.37 187 A 1 
ATOM 1493 O OD1 . ASP A 1 187 ? -6.641  -17.023 -12.199 1.00 96.78 187 A 1 
ATOM 1494 O OD2 . ASP A 1 187 ? -8.209  -18.557 -12.051 1.00 96.90 187 A 1 
ATOM 1495 N N   . PRO A 1 188 ? -3.920  -16.591 -14.527 1.00 97.00 188 A 1 
ATOM 1496 C CA  . PRO A 1 188 ? -2.520  -16.860 -14.244 1.00 96.94 188 A 1 
ATOM 1497 C C   . PRO A 1 188 ? -2.336  -17.537 -12.883 1.00 97.00 188 A 1 
ATOM 1498 O O   . PRO A 1 188 ? -2.726  -16.988 -11.850 1.00 96.72 188 A 1 
ATOM 1499 C CB  . PRO A 1 188 ? -1.807  -15.509 -14.315 1.00 96.42 188 A 1 
ATOM 1500 C CG  . PRO A 1 188 ? -2.697  -14.681 -15.234 1.00 95.04 188 A 1 
ATOM 1501 C CD  . PRO A 1 188 ? -4.095  -15.203 -14.910 1.00 96.77 188 A 1 
ATOM 1502 N N   . LEU A 1 189 ? -1.764  -18.733 -12.892 1.00 96.03 189 A 1 
ATOM 1503 C CA  . LEU A 1 189 ? -1.530  -19.581 -11.718 1.00 95.95 189 A 1 
ATOM 1504 C C   . LEU A 1 189 ? -2.799  -19.887 -10.889 1.00 96.38 189 A 1 
ATOM 1505 O O   . LEU A 1 189 ? -2.693  -20.234 -9.723  1.00 95.83 189 A 1 
ATOM 1506 C CB  . LEU A 1 189 ? -0.359  -19.021 -10.879 1.00 95.50 189 A 1 
ATOM 1507 C CG  . LEU A 1 189 ? 0.973   -18.858 -11.643 1.00 94.34 189 A 1 
ATOM 1508 C CD1 . LEU A 1 189 ? 2.024   -18.251 -10.727 1.00 92.54 189 A 1 
ATOM 1509 C CD2 . LEU A 1 189 ? 1.512   -20.192 -12.146 1.00 92.12 189 A 1 
ATOM 1510 N N   . GLY A 1 190 ? -4.001  -19.765 -11.479 1.00 96.53 190 A 1 
ATOM 1511 C CA  . GLY A 1 190 ? -5.271  -20.084 -10.829 1.00 96.92 190 A 1 
ATOM 1512 C C   . GLY A 1 190 ? -5.679  -19.127 -9.698  1.00 97.66 190 A 1 
ATOM 1513 O O   . GLY A 1 190 ? -6.509  -19.476 -8.864  1.00 97.57 190 A 1 
ATOM 1514 N N   . GLN A 1 191 ? -5.097  -17.930 -9.639  1.00 97.55 191 A 1 
ATOM 1515 C CA  . GLN A 1 191 ? -5.305  -17.018 -8.500  1.00 97.85 191 A 1 
ATOM 1516 C C   . GLN A 1 191 ? -6.744  -16.494 -8.388  1.00 98.31 191 A 1 
ATOM 1517 O O   . GLN A 1 191 ? -7.234  -16.329 -7.272  1.00 98.44 191 A 1 
ATOM 1518 C CB  . GLN A 1 191 ? -4.298  -15.860 -8.576  1.00 97.68 191 A 1 
ATOM 1519 C CG  . GLN A 1 191 ? -4.410  -14.926 -7.359  1.00 97.22 191 A 1 
ATOM 1520 C CD  . GLN A 1 191 ? -3.330  -13.859 -7.325  1.00 97.71 191 A 1 
ATOM 1521 O OE1 . GLN A 1 191 ? -2.544  -13.775 -6.398  1.00 94.07 191 A 1 
ATOM 1522 N NE2 . GLN A 1 191 ? -3.250  -12.976 -8.294  1.00 94.11 191 A 1 
ATOM 1523 N N   . PHE A 1 192 ? -7.441  -16.237 -9.492  1.00 98.23 192 A 1 
ATOM 1524 C CA  . PHE A 1 192 ? -8.831  -15.777 -9.435  1.00 98.42 192 A 1 
ATOM 1525 C C   . PHE A 1 192 ? -9.770  -16.844 -8.865  1.00 98.65 192 A 1 
ATOM 1526 O O   . PHE A 1 192 ? -10.601 -16.531 -8.013  1.00 98.58 192 A 1 
ATOM 1527 C CB  . PHE A 1 192 ? -9.318  -15.347 -10.825 1.00 98.39 192 A 1 
ATOM 1528 C CG  . PHE A 1 192 ? -8.840  -13.985 -11.275 1.00 98.40 192 A 1 
ATOM 1529 C CD1 . PHE A 1 192 ? -9.309  -12.827 -10.626 1.00 97.95 192 A 1 
ATOM 1530 C CD2 . PHE A 1 192 ? -7.967  -13.860 -12.377 1.00 98.02 192 A 1 
ATOM 1531 C CE1 . PHE A 1 192 ? -8.904  -11.556 -11.064 1.00 97.70 192 A 1 
ATOM 1532 C CE2 . PHE A 1 192 ? -7.562  -12.589 -12.814 1.00 97.63 192 A 1 
ATOM 1533 C CZ  . PHE A 1 192 ? -8.023  -11.432 -12.163 1.00 97.85 192 A 1 
ATOM 1534 N N   . GLU A 1 193 ? -9.626  -18.102 -9.303  1.00 98.44 193 A 1 
ATOM 1535 C CA  . GLU A 1 193 ? -10.444 -19.208 -8.786  1.00 98.47 193 A 1 
ATOM 1536 C C   . GLU A 1 193 ? -10.106 -19.530 -7.325  1.00 98.63 193 A 1 
ATOM 1537 O O   . GLU A 1 193 ? -10.997 -19.733 -6.496  1.00 98.51 193 A 1 
ATOM 1538 C CB  . GLU A 1 193 ? -10.253 -20.434 -9.684  1.00 98.23 193 A 1 
ATOM 1539 C CG  . GLU A 1 193 ? -11.218 -21.587 -9.333  1.00 87.13 193 A 1 
ATOM 1540 C CD  . GLU A 1 193 ? -12.708 -21.182 -9.368  1.00 79.99 193 A 1 
ATOM 1541 O OE1 . GLU A 1 193 ? -13.496 -21.745 -8.577  1.00 70.73 193 A 1 
ATOM 1542 O OE2 . GLU A 1 193 ? -13.073 -20.287 -10.161 1.00 72.20 193 A 1 
ATOM 1543 N N   . TRP A 1 194 ? -8.832  -19.478 -6.966  1.00 98.26 194 A 1 
ATOM 1544 C CA  . TRP A 1 194 ? -8.394  -19.586 -5.577  1.00 98.49 194 A 1 
ATOM 1545 C C   . TRP A 1 194 ? -8.998  -18.478 -4.704  1.00 98.60 194 A 1 
ATOM 1546 O O   . TRP A 1 194 ? -9.587  -18.773 -3.664  1.00 98.67 194 A 1 
ATOM 1547 C CB  . TRP A 1 194 ? -6.859  -19.554 -5.524  1.00 98.46 194 A 1 
ATOM 1548 C CG  . TRP A 1 194 ? -6.302  -19.433 -4.151  1.00 98.46 194 A 1 
ATOM 1549 C CD1 . TRP A 1 194 ? -6.034  -20.453 -3.297  1.00 98.23 194 A 1 
ATOM 1550 C CD2 . TRP A 1 194 ? -5.960  -18.213 -3.423  1.00 98.50 194 A 1 
ATOM 1551 N NE1 . TRP A 1 194 ? -5.545  -19.949 -2.116  1.00 98.15 194 A 1 
ATOM 1552 C CE2 . TRP A 1 194 ? -5.474  -18.574 -2.137  1.00 98.34 194 A 1 
ATOM 1553 C CE3 . TRP A 1 194 ? -6.012  -16.834 -3.736  1.00 98.37 194 A 1 
ATOM 1554 C CZ2 . TRP A 1 194 ? -5.048  -17.617 -1.199  1.00 98.18 194 A 1 
ATOM 1555 C CZ3 . TRP A 1 194 ? -5.592  -15.868 -2.800  1.00 98.25 194 A 1 
ATOM 1556 C CH2 . TRP A 1 194 ? -5.106  -16.256 -1.540  1.00 98.11 194 A 1 
ATOM 1557 N N   . PHE A 1 195 ? -8.920  -17.219 -5.131  1.00 98.52 195 A 1 
ATOM 1558 C CA  . PHE A 1 195 ? -9.479  -16.083 -4.403  1.00 98.74 195 A 1 
ATOM 1559 C C   . PHE A 1 195 ? -10.988 -16.244 -4.193  1.00 98.83 195 A 1 
ATOM 1560 O O   . PHE A 1 195 ? -11.466 -16.113 -3.073  1.00 98.79 195 A 1 
ATOM 1561 C CB  . PHE A 1 195 ? -9.169  -14.775 -5.144  1.00 98.75 195 A 1 
ATOM 1562 C CG  . PHE A 1 195 ? -9.760  -13.547 -4.473  1.00 98.79 195 A 1 
ATOM 1563 C CD1 . PHE A 1 195 ? -10.863 -12.884 -5.039  1.00 98.58 195 A 1 
ATOM 1564 C CD2 . PHE A 1 195 ? -9.210  -13.071 -3.271  1.00 98.64 195 A 1 
ATOM 1565 C CE1 . PHE A 1 195 ? -11.404 -11.742 -4.412  1.00 98.51 195 A 1 
ATOM 1566 C CE2 . PHE A 1 195 ? -9.750  -11.941 -2.639  1.00 98.48 195 A 1 
ATOM 1567 C CZ  . PHE A 1 195 ? -10.842 -11.272 -3.211  1.00 98.60 195 A 1 
ATOM 1568 N N   . LYS A 1 196 ? -11.726 -16.613 -5.249  1.00 98.68 196 A 1 
ATOM 1569 C CA  . LYS A 1 196 ? -13.164 -16.885 -5.166  1.00 98.66 196 A 1 
ATOM 1570 C C   . LYS A 1 196 ? -13.474 -17.964 -4.127  1.00 98.79 196 A 1 
ATOM 1571 O O   . LYS A 1 196 ? -14.316 -17.757 -3.267  1.00 98.69 196 A 1 
ATOM 1572 C CB  . LYS A 1 196 ? -13.671 -17.286 -6.556  1.00 98.59 196 A 1 
ATOM 1573 C CG  . LYS A 1 196 ? -15.195 -17.458 -6.538  1.00 97.68 196 A 1 
ATOM 1574 C CD  . LYS A 1 196 ? -15.701 -18.001 -7.880  1.00 96.49 196 A 1 
ATOM 1575 C CE  . LYS A 1 196 ? -17.204 -18.279 -7.803  1.00 92.42 196 A 1 
ATOM 1576 N NZ  . LYS A 1 196 ? -17.508 -19.269 -6.734  1.00 85.59 196 A 1 
ATOM 1577 N N   . THR A 1 197 ? -12.749 -19.079 -4.166  1.00 98.75 197 A 1 
ATOM 1578 C CA  . THR A 1 197 ? -12.935 -20.206 -3.230  1.00 98.69 197 A 1 
ATOM 1579 C C   . THR A 1 197 ? -12.707 -19.781 -1.774  1.00 98.75 197 A 1 
ATOM 1580 O O   . THR A 1 197 ? -13.514 -20.087 -0.894  1.00 98.62 197 A 1 
ATOM 1581 C CB  . THR A 1 197 ? -11.991 -21.358 -3.602  1.00 98.57 197 A 1 
ATOM 1582 O OG1 . THR A 1 197 ? -12.296 -21.816 -4.895  1.00 97.09 197 A 1 
ATOM 1583 C CG2 . THR A 1 197 ? -12.126 -22.557 -2.667  1.00 96.85 197 A 1 
ATOM 1584 N N   . VAL A 1 198 ? -11.642 -19.028 -1.515  1.00 98.61 198 A 1 
ATOM 1585 C CA  . VAL A 1 198 ? -11.320 -18.494 -0.183  1.00 98.64 198 A 1 
ATOM 1586 C C   . VAL A 1 198 ? -12.415 -17.551 0.309   1.00 98.78 198 A 1 
ATOM 1587 O O   . VAL A 1 198 ? -12.921 -17.708 1.425   1.00 98.64 198 A 1 
ATOM 1588 C CB  . VAL A 1 198 ? -9.950  -17.786 -0.221  1.00 98.58 198 A 1 
ATOM 1589 C CG1 . VAL A 1 198 ? -9.685  -16.935 1.027   1.00 98.05 198 A 1 
ATOM 1590 C CG2 . VAL A 1 198 ? -8.820  -18.814 -0.335  1.00 98.07 198 A 1 
ATOM 1591 N N   . MET A 1 199 ? -12.834 -16.598 -0.512  1.00 98.85 199 A 1 
ATOM 1592 C CA  . MET A 1 199 ? -13.794 -15.561 -0.122  1.00 98.82 199 A 1 
ATOM 1593 C C   . MET A 1 199 ? -15.214 -16.113 0.043   1.00 98.79 199 A 1 
ATOM 1594 O O   . MET A 1 199 ? -15.910 -15.709 0.979   1.00 98.60 199 A 1 
ATOM 1595 C CB  . MET A 1 199 ? -13.741 -14.410 -1.125  1.00 98.72 199 A 1 
ATOM 1596 C CG  . MET A 1 199 ? -12.362 -13.712 -1.174  1.00 98.16 199 A 1 
ATOM 1597 S SD  . MET A 1 199 ? -11.740 -13.042 0.386   1.00 97.84 199 A 1 
ATOM 1598 C CE  . MET A 1 199 ? -12.822 -11.611 0.524   1.00 94.25 199 A 1 
ATOM 1599 N N   . ASP A 1 200 ? -15.632 -17.079 -0.772  1.00 98.78 200 A 1 
ATOM 1600 C CA  . ASP A 1 200 ? -16.884 -17.819 -0.575  1.00 98.72 200 A 1 
ATOM 1601 C C   . ASP A 1 200 ? -16.877 -18.562 0.775   1.00 98.62 200 A 1 
ATOM 1602 O O   . ASP A 1 200 ? -17.866 -18.536 1.516   1.00 98.44 200 A 1 
ATOM 1603 C CB  . ASP A 1 200 ? -17.100 -18.834 -1.724  1.00 98.62 200 A 1 
ATOM 1604 C CG  . ASP A 1 200 ? -17.602 -18.227 -3.037  1.00 98.16 200 A 1 
ATOM 1605 O OD1 . ASP A 1 200 ? -18.166 -17.113 -3.011  1.00 96.46 200 A 1 
ATOM 1606 O OD2 . ASP A 1 200 ? -17.514 -18.914 -4.081  1.00 96.57 200 A 1 
ATOM 1607 N N   . GLY A 1 201 ? -15.750 -19.177 1.126   1.00 98.67 201 A 1 
ATOM 1608 C CA  . GLY A 1 201 ? -15.555 -19.821 2.431   1.00 98.50 201 A 1 
ATOM 1609 C C   . GLY A 1 201 ? -15.675 -18.837 3.592   1.00 98.54 201 A 1 
ATOM 1610 O O   . GLY A 1 201 ? -16.381 -19.113 4.570   1.00 98.26 201 A 1 
ATOM 1611 N N   . TYR A 1 202 ? -15.056 -17.668 3.487   1.00 98.48 202 A 1 
ATOM 1612 C CA  . TYR A 1 202 ? -15.124 -16.625 4.507   1.00 98.39 202 A 1 
ATOM 1613 C C   . TYR A 1 202 ? -16.539 -16.056 4.653   1.00 98.28 202 A 1 
ATOM 1614 O O   . TYR A 1 202 ? -17.035 -15.967 5.785   1.00 97.94 202 A 1 
ATOM 1615 C CB  . TYR A 1 202 ? -14.117 -15.508 4.204   1.00 98.38 202 A 1 
ATOM 1616 C CG  . TYR A 1 202 ? -12.651 -15.873 4.342   1.00 98.36 202 A 1 
ATOM 1617 C CD1 . TYR A 1 202 ? -12.229 -17.051 4.999   1.00 97.86 202 A 1 
ATOM 1618 C CD2 . TYR A 1 202 ? -11.685 -14.987 3.833   1.00 97.88 202 A 1 
ATOM 1619 C CE1 . TYR A 1 202 ? -10.856 -17.345 5.131   1.00 97.61 202 A 1 
ATOM 1620 C CE2 . TYR A 1 202 ? -10.312 -15.276 3.969   1.00 97.71 202 A 1 
ATOM 1621 C CZ  . TYR A 1 202 ? -9.899  -16.455 4.612   1.00 97.93 202 A 1 
ATOM 1622 O OH  . TYR A 1 202 ? -8.580  -16.739 4.733   1.00 97.24 202 A 1 
ATOM 1623 N N   . ARG A 1 203 ? -17.219 -15.772 3.551   1.00 98.34 203 A 1 
ATOM 1624 C CA  . ARG A 1 203 ? -18.623 -15.321 3.567   1.00 98.28 203 A 1 
ATOM 1625 C C   . ARG A 1 203 ? -19.521 -16.344 4.251   1.00 98.09 203 A 1 
ATOM 1626 O O   . ARG A 1 203 ? -20.284 -15.990 5.151   1.00 97.54 203 A 1 
ATOM 1627 C CB  . ARG A 1 203 ? -19.067 -15.042 2.131   1.00 98.00 203 A 1 
ATOM 1628 C CG  . ARG A 1 203 ? -20.519 -14.519 2.089   1.00 97.62 203 A 1 
ATOM 1629 C CD  . ARG A 1 203 ? -20.944 -14.274 0.639   1.00 97.28 203 A 1 
ATOM 1630 N NE  . ARG A 1 203 ? -20.392 -13.024 0.134   1.00 96.70 203 A 1 
ATOM 1631 C CZ  . ARG A 1 203 ? -20.129 -12.702 -1.114  1.00 96.97 203 A 1 
ATOM 1632 N NH1 . ARG A 1 203 ? -20.182 -13.571 -2.089  1.00 93.72 203 A 1 
ATOM 1633 N NH2 . ARG A 1 203 ? -19.825 -11.480 -1.399  1.00 93.48 203 A 1 
ATOM 1634 N N   . LYS A 1 204 ? -19.423 -17.635 3.882   1.00 98.19 204 A 1 
ATOM 1635 C CA  . LYS A 1 204 ? -20.232 -18.713 4.452   1.00 98.03 204 A 1 
ATOM 1636 C C   . LYS A 1 204 ? -20.031 -18.883 5.959   1.00 98.08 204 A 1 
ATOM 1637 O O   . LYS A 1 204 ? -20.961 -19.287 6.660   1.00 97.57 204 A 1 
ATOM 1638 C CB  . LYS A 1 204 ? -19.894 -20.008 3.695   1.00 97.92 204 A 1 
ATOM 1639 C CG  . LYS A 1 204 ? -20.745 -21.198 4.163   1.00 88.17 204 A 1 
ATOM 1640 C CD  . LYS A 1 204 ? -20.400 -22.455 3.355   1.00 86.19 204 A 1 
ATOM 1641 C CE  . LYS A 1 204 ? -21.220 -23.633 3.869   1.00 77.28 204 A 1 
ATOM 1642 N NZ  . LYS A 1 204 ? -20.879 -24.883 3.136   1.00 68.20 204 A 1 
ATOM 1643 N N   . THR A 1 205 ? -18.850 -18.602 6.463   1.00 97.42 205 A 1 
ATOM 1644 C CA  . THR A 1 205 ? -18.472 -18.773 7.875   1.00 97.06 205 A 1 
ATOM 1645 C C   . THR A 1 205 ? -18.467 -17.468 8.678   1.00 96.66 205 A 1 
ATOM 1646 O O   . THR A 1 205 ? -18.090 -17.469 9.843   1.00 95.91 205 A 1 
ATOM 1647 C CB  . THR A 1 205 ? -17.133 -19.518 8.004   1.00 97.11 205 A 1 
ATOM 1648 O OG1 . THR A 1 205 ? -16.124 -18.858 7.279   1.00 96.08 205 A 1 
ATOM 1649 C CG2 . THR A 1 205 ? -17.221 -20.948 7.461   1.00 95.06 205 A 1 
ATOM 1650 N N   . GLY A 1 206 ? -18.913 -16.353 8.094   1.00 96.83 206 A 1 
ATOM 1651 C CA  . GLY A 1 206 ? -18.976 -15.047 8.752   1.00 96.28 206 A 1 
ATOM 1652 C C   . GLY A 1 206 ? -17.604 -14.442 9.076   1.00 96.13 206 A 1 
ATOM 1653 O O   . GLY A 1 206 ? -17.499 -13.612 9.980   1.00 94.91 206 A 1 
ATOM 1654 N N   . GLN A 1 207 ? -16.552 -14.865 8.380   1.00 96.84 207 A 1 
ATOM 1655 C CA  . GLN A 1 207 ? -15.204 -14.310 8.538   1.00 96.80 207 A 1 
ATOM 1656 C C   . GLN A 1 207 ? -15.045 -13.036 7.703   1.00 97.00 207 A 1 
ATOM 1657 O O   . GLN A 1 207 ? -15.759 -12.808 6.730   1.00 96.64 207 A 1 
ATOM 1658 C CB  . GLN A 1 207 ? -14.125 -15.334 8.169   1.00 96.49 207 A 1 
ATOM 1659 C CG  . GLN A 1 207 ? -14.300 -16.682 8.867   1.00 95.31 207 A 1 
ATOM 1660 C CD  . GLN A 1 207 ? -13.136 -17.631 8.640   1.00 94.75 207 A 1 
ATOM 1661 O OE1 . GLN A 1 207 ? -11.975 -17.237 8.551   1.00 88.91 207 A 1 
ATOM 1662 N NE2 . GLN A 1 207 ? -13.378 -18.918 8.563   1.00 86.55 207 A 1 
ATOM 1663 N N   . ARG A 1 208 ? -14.081 -12.207 8.087   1.00 96.13 208 A 1 
ATOM 1664 C CA  . ARG A 1 208 ? -13.725 -10.965 7.394   1.00 96.37 208 A 1 
ATOM 1665 C C   . ARG A 1 208 ? -12.291 -11.029 6.863   1.00 96.96 208 A 1 
ATOM 1666 O O   . ARG A 1 208 ? -11.500 -11.863 7.302   1.00 96.49 208 A 1 
ATOM 1667 C CB  . ARG A 1 208 ? -13.943 -9.767  8.327   1.00 95.83 208 A 1 
ATOM 1668 C CG  . ARG A 1 208 ? -15.380 -9.595  8.846   1.00 93.22 208 A 1 
ATOM 1669 C CD  . ARG A 1 208 ? -16.419 -9.294  7.751   1.00 88.91 208 A 1 
ATOM 1670 N NE  . ARG A 1 208 ? -16.214 -7.980  7.117   1.00 83.43 208 A 1 
ATOM 1671 C CZ  . ARG A 1 208 ? -16.677 -6.809  7.492   1.00 77.86 208 A 1 
ATOM 1672 N NH1 . ARG A 1 208 ? -17.435 -6.665  8.531   1.00 70.40 208 A 1 
ATOM 1673 N NH2 . ARG A 1 208 ? -16.393 -5.735  6.815   1.00 68.59 208 A 1 
ATOM 1674 N N   . ALA A 1 209 ? -11.958 -10.134 5.930   1.00 96.89 209 A 1 
ATOM 1675 C CA  . ALA A 1 209 ? -10.640 -10.093 5.316   1.00 97.18 209 A 1 
ATOM 1676 C C   . ALA A 1 209 ? -10.102 -8.660  5.150   1.00 97.00 209 A 1 
ATOM 1677 O O   . ALA A 1 209 ? -10.846 -7.725  4.849   1.00 96.82 209 A 1 
ATOM 1678 C CB  . ALA A 1 209 ? -10.689 -10.827 3.976   1.00 97.38 209 A 1 
ATOM 1679 N N   . ILE A 1 210 ? -8.788  -8.522  5.291   1.00 96.92 210 A 1 
ATOM 1680 C CA  . ILE A 1 210 ? -8.019  -7.412  4.723   1.00 97.19 210 A 1 
ATOM 1681 C C   . ILE A 1 210 ? -7.255  -7.988  3.532   1.00 97.79 210 A 1 
ATOM 1682 O O   . ILE A 1 210 ? -6.449  -8.906  3.699   1.00 97.71 210 A 1 
ATOM 1683 C CB  . ILE A 1 210 ? -7.102  -6.763  5.776   1.00 96.73 210 A 1 
ATOM 1684 C CG1 . ILE A 1 210 ? -7.968  -6.100  6.873   1.00 95.80 210 A 1 
ATOM 1685 C CG2 . ILE A 1 210 ? -6.185  -5.713  5.113   1.00 96.19 210 A 1 
ATOM 1686 C CD1 . ILE A 1 210 ? -7.173  -5.577  8.072   1.00 93.49 210 A 1 
ATOM 1687 N N   . VAL A 1 211 ? -7.538  -7.476  2.339   1.00 97.92 211 A 1 
ATOM 1688 C CA  . VAL A 1 211 ? -6.844  -7.895  1.115   1.00 98.39 211 A 1 
ATOM 1689 C C   . VAL A 1 211 ? -5.619  -7.014  0.922   1.00 98.25 211 A 1 
ATOM 1690 O O   . VAL A 1 211 ? -5.682  -5.807  1.136   1.00 98.08 211 A 1 
ATOM 1691 C CB  . VAL A 1 211 ? -7.781  -7.872  -0.104  1.00 98.45 211 A 1 
ATOM 1692 C CG1 . VAL A 1 211 ? -7.069  -8.384  -1.361  1.00 98.09 211 A 1 
ATOM 1693 C CG2 . VAL A 1 211 ? -9.012  -8.765  0.127   1.00 98.00 211 A 1 
ATOM 1694 N N   . SER A 1 212 ? -4.491  -7.599  0.525   1.00 98.42 212 A 1 
ATOM 1695 C CA  . SER A 1 212 ? -3.272  -6.852  0.245   1.00 98.48 212 A 1 
ATOM 1696 C C   . SER A 1 212 ? -2.634  -7.300  -1.068  1.00 98.57 212 A 1 
ATOM 1697 O O   . SER A 1 212 ? -2.669  -8.479  -1.411  1.00 98.23 212 A 1 
ATOM 1698 C CB  . SER A 1 212 ? -2.303  -6.969  1.409   1.00 97.67 212 A 1 
ATOM 1699 O OG  . SER A 1 212 ? -1.349  -5.952  1.294   1.00 84.80 212 A 1 
ATOM 1700 N N   . MET A 1 213 ? -2.076  -6.344  -1.814  1.00 98.43 213 A 1 
ATOM 1701 C CA  . MET A 1 213 ? -1.429  -6.565  -3.106  1.00 98.33 213 A 1 
ATOM 1702 C C   . MET A 1 213 ? -0.403  -5.461  -3.366  1.00 98.35 213 A 1 
ATOM 1703 O O   . MET A 1 213 ? -0.463  -4.401  -2.748  1.00 97.70 213 A 1 
ATOM 1704 C CB  . MET A 1 213 ? -2.496  -6.631  -4.217  1.00 97.83 213 A 1 
ATOM 1705 C CG  . MET A 1 213 ? -3.298  -5.336  -4.387  1.00 97.21 213 A 1 
ATOM 1706 S SD  . MET A 1 213 ? -4.784  -5.493  -5.417  1.00 97.22 213 A 1 
ATOM 1707 C CE  . MET A 1 213 ? -5.841  -6.425  -4.302  1.00 93.97 213 A 1 
ATOM 1708 N N   . HIS A 1 214 ? 0.532   -5.695  -4.302  1.00 98.36 214 A 1 
ATOM 1709 C CA  . HIS A 1 214 ? 1.490   -4.654  -4.664  1.00 98.19 214 A 1 
ATOM 1710 C C   . HIS A 1 214 ? 0.868   -3.629  -5.613  1.00 97.82 214 A 1 
ATOM 1711 O O   . HIS A 1 214 ? 0.779   -2.450  -5.285  1.00 96.90 214 A 1 
ATOM 1712 C CB  . HIS A 1 214 ? 2.757   -5.301  -5.219  1.00 98.02 214 A 1 
ATOM 1713 C CG  . HIS A 1 214 ? 3.806   -4.271  -5.531  1.00 97.81 214 A 1 
ATOM 1714 N ND1 . HIS A 1 214 ? 4.390   -3.407  -4.628  1.00 96.53 214 A 1 
ATOM 1715 C CD2 . HIS A 1 214 ? 4.304   -3.990  -6.766  1.00 96.70 214 A 1 
ATOM 1716 C CE1 . HIS A 1 214 ? 5.229   -2.617  -5.308  1.00 96.40 214 A 1 
ATOM 1717 N NE2 . HIS A 1 214 ? 5.213   -2.940  -6.614  1.00 96.34 214 A 1 
ATOM 1718 N N   . ILE A 1 215 ? 0.341   -4.079  -6.752  1.00 98.25 215 A 1 
ATOM 1719 C CA  . ILE A 1 215 ? -0.233  -3.229  -7.801  1.00 98.13 215 A 1 
ATOM 1720 C C   . ILE A 1 215 ? -1.759  -3.200  -7.666  1.00 98.17 215 A 1 
ATOM 1721 O O   . ILE A 1 215 ? -2.429  -4.220  -7.834  1.00 97.86 215 A 1 
ATOM 1722 C CB  . ILE A 1 215 ? 0.218   -3.686  -9.204  1.00 97.90 215 A 1 
ATOM 1723 C CG1 . ILE A 1 215 ? 1.744   -3.916  -9.258  1.00 97.09 215 A 1 
ATOM 1724 C CG2 . ILE A 1 215 ? -0.233  -2.650  -10.251 1.00 97.15 215 A 1 
ATOM 1725 C CD1 . ILE A 1 215 ? 2.258   -4.435  -10.604 1.00 95.34 215 A 1 
ATOM 1726 N N   . CYS A 1 216 ? -2.322  -2.015  -7.405  1.00 97.48 216 A 1 
ATOM 1727 C CA  . CYS A 1 216 ? -3.773  -1.823  -7.329  1.00 97.10 216 A 1 
ATOM 1728 C C   . CYS A 1 216 ? -4.416  -1.813  -8.732  1.00 97.34 216 A 1 
ATOM 1729 O O   . CYS A 1 216 ? -3.819  -1.279  -9.671  1.00 95.81 216 A 1 
ATOM 1730 C CB  . CYS A 1 216 ? -4.074  -0.521  -6.581  1.00 95.31 216 A 1 
ATOM 1731 S SG  . CYS A 1 216 ? -5.029  -0.708  -5.055  1.00 85.39 216 A 1 
ATOM 1732 N N   . PRO A 1 217 ? -5.661  -2.328  -8.913  1.00 97.54 217 A 1 
ATOM 1733 C CA  . PRO A 1 217 ? -6.398  -2.149  -10.156 1.00 97.10 217 A 1 
ATOM 1734 C C   . PRO A 1 217 ? -6.770  -0.675  -10.369 1.00 96.43 217 A 1 
ATOM 1735 O O   . PRO A 1 217 ? -6.907  0.078   -9.403  1.00 94.63 217 A 1 
ATOM 1736 C CB  . PRO A 1 217 ? -7.641  -3.040  -10.031 1.00 96.85 217 A 1 
ATOM 1737 C CG  . PRO A 1 217 ? -7.901  -3.036  -8.523  1.00 95.92 217 A 1 
ATOM 1738 C CD  . PRO A 1 217 ? -6.497  -3.003  -7.922  1.00 97.48 217 A 1 
ATOM 1739 N N   . GLY A 1 218 ? -6.949  -0.256  -11.623 1.00 94.69 218 A 1 
ATOM 1740 C CA  . GLY A 1 218 ? -7.208  1.124   -12.038 1.00 93.67 218 A 1 
ATOM 1741 C C   . GLY A 1 218 ? -6.003  1.783   -12.713 1.00 93.51 218 A 1 
ATOM 1742 O O   . GLY A 1 218 ? -5.088  1.108   -13.186 1.00 91.33 218 A 1 
ATOM 1743 N N   . VAL A 1 219 ? -5.998  3.117   -12.778 1.00 92.00 219 A 1 
ATOM 1744 C CA  . VAL A 1 219 ? -5.037  3.915   -13.560 1.00 91.63 219 A 1 
ATOM 1745 C C   . VAL A 1 219 ? -3.895  4.491   -12.717 1.00 91.77 219 A 1 
ATOM 1746 O O   . VAL A 1 219 ? -4.027  4.675   -11.512 1.00 90.33 219 A 1 
ATOM 1747 C CB  . VAL A 1 219 ? -5.741  5.028   -14.346 1.00 89.48 219 A 1 
ATOM 1748 C CG1 . VAL A 1 219 ? -6.761  4.443   -15.331 1.00 83.06 219 A 1 
ATOM 1749 C CG2 . VAL A 1 219 ? -6.454  6.048   -13.446 1.00 82.94 219 A 1 
ATOM 1750 N N   . ALA A 1 220 ? -2.766  4.820   -13.362 1.00 89.71 220 A 1 
ATOM 1751 C CA  . ALA A 1 220 ? -1.638  5.500   -12.734 1.00 88.82 220 A 1 
ATOM 1752 C C   . ALA A 1 220 ? -1.786  7.028   -12.780 1.00 88.87 220 A 1 
ATOM 1753 O O   . ALA A 1 220 ? -1.173  7.707   -13.608 1.00 84.93 220 A 1 
ATOM 1754 C CB  . ALA A 1 220 ? -0.342  5.039   -13.394 1.00 85.89 220 A 1 
ATOM 1755 N N   . GLU A 1 221 ? -2.564  7.591   -11.863 1.00 87.95 221 A 1 
ATOM 1756 C CA  . GLU A 1 221 ? -2.837  9.027   -11.782 1.00 86.71 221 A 1 
ATOM 1757 C C   . GLU A 1 221 ? -1.581  9.886   -11.569 1.00 85.44 221 A 1 
ATOM 1758 O O   . GLU A 1 221 ? -1.552  11.048  -11.958 1.00 81.42 221 A 1 
ATOM 1759 C CB  . GLU A 1 221 ? -3.886  9.300   -10.687 1.00 83.96 221 A 1 
ATOM 1760 C CG  . GLU A 1 221 ? -3.525  8.883   -9.247  1.00 79.14 221 A 1 
ATOM 1761 C CD  . GLU A 1 221 ? -3.892  7.442   -8.862  1.00 78.12 221 A 1 
ATOM 1762 O OE1 . GLU A 1 221 ? -4.132  7.191   -7.661  1.00 72.64 221 A 1 
ATOM 1763 O OE2 . GLU A 1 221 ? -3.912  6.545   -9.736  1.00 72.92 221 A 1 
ATOM 1764 N N   . ARG A 1 222 ? -0.498  9.312   -11.030 1.00 84.87 222 A 1 
ATOM 1765 C CA  . ARG A 1 222 ? 0.793   9.987   -10.891 1.00 82.59 222 A 1 
ATOM 1766 C C   . ARG A 1 222 ? 1.494   10.267  -12.220 1.00 81.00 222 A 1 
ATOM 1767 O O   . ARG A 1 222 ? 2.251   11.231  -12.308 1.00 75.81 222 A 1 
ATOM 1768 C CB  . ARG A 1 222 ? 1.692   9.135   -9.975  1.00 80.64 222 A 1 
ATOM 1769 C CG  . ARG A 1 222 ? 3.053   9.805   -9.739  1.00 78.70 222 A 1 
ATOM 1770 C CD  . ARG A 1 222 ? 3.903   9.029   -8.749  1.00 76.24 222 A 1 
ATOM 1771 N NE  . ARG A 1 222 ? 5.136   9.770   -8.440  1.00 73.84 222 A 1 
ATOM 1772 C CZ  . ARG A 1 222 ? 5.917   9.596   -7.388  1.00 70.22 222 A 1 
ATOM 1773 N NH1 . ARG A 1 222 ? 5.742   8.626   -6.542  1.00 67.45 222 A 1 
ATOM 1774 N NH2 . ARG A 1 222 ? 6.876   10.420  -7.146  1.00 63.61 222 A 1 
ATOM 1775 N N   . PHE A 1 223 ? 1.321   9.416   -13.219 1.00 81.81 223 A 1 
ATOM 1776 C CA  . PHE A 1 223 ? 2.139   9.401   -14.434 1.00 78.50 223 A 1 
ATOM 1777 C C   . PHE A 1 223 ? 1.366   9.909   -15.650 1.00 75.47 223 A 1 
ATOM 1778 O O   . PHE A 1 223 ? 1.547   11.049  -16.057 1.00 66.36 223 A 1 
ATOM 1779 C CB  . PHE A 1 223 ? 2.733   7.991   -14.634 1.00 76.09 223 A 1 
ATOM 1780 C CG  . PHE A 1 223 ? 3.600   7.495   -13.482 1.00 75.28 223 A 1 
ATOM 1781 C CD1 . PHE A 1 223 ? 4.845   8.099   -13.226 1.00 71.86 223 A 1 
ATOM 1782 C CD2 . PHE A 1 223 ? 3.163   6.433   -12.679 1.00 72.24 223 A 1 
ATOM 1783 C CE1 . PHE A 1 223 ? 5.646   7.640   -12.177 1.00 68.16 223 A 1 
ATOM 1784 C CE2 . PHE A 1 223 ? 3.969   5.967   -11.622 1.00 68.89 223 A 1 
ATOM 1785 C CZ  . PHE A 1 223 ? 5.215   6.568   -11.369 1.00 68.53 223 A 1 
ATOM 1786 N N   . ASN A 1 224 ? 0.532   9.072   -16.239 1.00 76.35 224 A 1 
ATOM 1787 C CA  . ASN A 1 224 ? -0.127  9.341   -17.513 1.00 74.84 224 A 1 
ATOM 1788 C C   . ASN A 1 224 ? -1.562  8.799   -17.585 1.00 76.53 224 A 1 
ATOM 1789 O O   . ASN A 1 224 ? -2.096  8.663   -18.679 1.00 69.51 224 A 1 
ATOM 1790 C CB  . ASN A 1 224 ? 0.757   8.764   -18.636 1.00 68.21 224 A 1 
ATOM 1791 C CG  . ASN A 1 224 ? 0.919   7.256   -18.562 1.00 62.88 224 A 1 
ATOM 1792 O OD1 . ASN A 1 224 ? 0.535   6.609   -17.604 1.00 57.19 224 A 1 
ATOM 1793 N ND2 . ASN A 1 224 ? 1.516   6.643   -19.556 1.00 58.22 224 A 1 
ATOM 1794 N N   . TYR A 1 225 ? -2.154  8.470   -16.440 1.00 76.90 225 A 1 
ATOM 1795 C CA  . TYR A 1 225 ? -3.488  7.855   -16.351 1.00 79.03 225 A 1 
ATOM 1796 C C   . TYR A 1 225 ? -3.613  6.529   -17.121 1.00 80.13 225 A 1 
ATOM 1797 O O   . TYR A 1 225 ? -4.710  6.121   -17.485 1.00 74.62 225 A 1 
ATOM 1798 C CB  . TYR A 1 225 ? -4.580  8.870   -16.713 1.00 75.39 225 A 1 
ATOM 1799 C CG  . TYR A 1 225 ? -4.529  10.148  -15.888 1.00 71.59 225 A 1 
ATOM 1800 C CD1 . TYR A 1 225 ? -5.219  10.215  -14.656 1.00 67.59 225 A 1 
ATOM 1801 C CD2 . TYR A 1 225 ? -3.790  11.258  -16.337 1.00 67.95 225 A 1 
ATOM 1802 C CE1 . TYR A 1 225 ? -5.182  11.388  -13.888 1.00 60.82 225 A 1 
ATOM 1803 C CE2 . TYR A 1 225 ? -3.748  12.435  -15.559 1.00 60.53 225 A 1 
ATOM 1804 C CZ  . TYR A 1 225 ? -4.444  12.502  -14.337 1.00 61.70 225 A 1 
ATOM 1805 O OH  . TYR A 1 225 ? -4.407  13.640  -13.592 1.00 58.15 225 A 1 
ATOM 1806 N N   . SER A 1 226 ? -2.489  5.838   -17.372 1.00 82.01 226 A 1 
ATOM 1807 C CA  . SER A 1 226 ? -2.506  4.527   -18.027 1.00 83.06 226 A 1 
ATOM 1808 C C   . SER A 1 226 ? -2.973  3.430   -17.086 1.00 85.82 226 A 1 
ATOM 1809 O O   . SER A 1 226 ? -2.657  3.453   -15.895 1.00 83.05 226 A 1 
ATOM 1810 C CB  . SER A 1 226 ? -1.130  4.170   -18.599 1.00 78.51 226 A 1 
ATOM 1811 O OG  . SER A 1 226 ? -0.160  3.995   -17.577 1.00 71.46 226 A 1 
ATOM 1812 N N   . ASP A 1 227 ? -3.658  2.413   -17.632 1.00 85.01 227 A 1 
ATOM 1813 C CA  . ASP A 1 227 ? -3.970  1.193   -16.909 1.00 86.41 227 A 1 
ATOM 1814 C C   . ASP A 1 227 ? -2.693  0.523   -16.375 1.00 88.41 227 A 1 
ATOM 1815 O O   . ASP A 1 227 ? -1.674  0.444   -17.069 1.00 86.60 227 A 1 
ATOM 1816 C CB  . ASP A 1 227 ? -4.739  0.210   -17.804 1.00 83.30 227 A 1 
ATOM 1817 C CG  . ASP A 1 227 ? -6.084  0.771   -18.262 1.00 78.75 227 A 1 
ATOM 1818 O OD1 . ASP A 1 227 ? -6.784  1.363   -17.411 1.00 73.81 227 A 1 
ATOM 1819 O OD2 . ASP A 1 227 ? -6.370  0.632   -19.467 1.00 74.23 227 A 1 
ATOM 1820 N N   . GLN A 1 228 ? -2.753  0.035   -15.140 1.00 93.26 228 A 1 
ATOM 1821 C CA  . GLN A 1 228 ? -1.645  -0.673  -14.505 1.00 93.59 228 A 1 
ATOM 1822 C C   . GLN A 1 228 ? -1.678  -2.171  -14.816 1.00 95.13 228 A 1 
ATOM 1823 O O   . GLN A 1 228 ? -0.636  -2.793  -14.986 1.00 94.27 228 A 1 
ATOM 1824 C CB  . GLN A 1 228 ? -1.675  -0.433  -12.986 1.00 91.74 228 A 1 
ATOM 1825 C CG  . GLN A 1 228 ? -1.416  1.033   -12.611 1.00 88.02 228 A 1 
ATOM 1826 C CD  . GLN A 1 228 ? -0.017  1.471   -13.074 1.00 81.06 228 A 1 
ATOM 1827 O OE1 . GLN A 1 228 ? 0.972   1.234   -12.416 1.00 72.88 228 A 1 
ATOM 1828 N NE2 . GLN A 1 228 ? 0.107   2.053   -14.240 1.00 67.90 228 A 1 
ATOM 1829 N N   . LEU A 1 229 ? -2.863  -2.736  -14.918 1.00 95.28 229 A 1 
ATOM 1830 C CA  . LEU A 1 229 ? -3.085  -4.144  -15.221 1.00 96.07 229 A 1 
ATOM 1831 C C   . LEU A 1 229 ? -3.557  -4.298  -16.671 1.00 95.93 229 A 1 
ATOM 1832 O O   . LEU A 1 229 ? -4.071  -3.362  -17.266 1.00 95.62 229 A 1 
ATOM 1833 C CB  . LEU A 1 229 ? -4.076  -4.737  -14.205 1.00 96.76 229 A 1 
ATOM 1834 C CG  . LEU A 1 229 ? -3.757  -4.466  -12.723 1.00 96.55 229 A 1 
ATOM 1835 C CD1 . LEU A 1 229 ? -4.749  -5.203  -11.839 1.00 96.07 229 A 1 
ATOM 1836 C CD2 . LEU A 1 229 ? -2.344  -4.922  -12.329 1.00 96.21 229 A 1 
ATOM 1837 N N   . TYR A 1 230 ? -3.401  -5.497  -17.240 1.00 96.95 230 A 1 
ATOM 1838 C CA  . TYR A 1 230 ? -4.080  -5.808  -18.497 1.00 96.73 230 A 1 
ATOM 1839 C C   . TYR A 1 230 ? -5.600  -5.633  -18.325 1.00 96.93 230 A 1 
ATOM 1840 O O   . TYR A 1 230 ? -6.116  -6.074  -17.292 1.00 96.69 230 A 1 
ATOM 1841 C CB  . TYR A 1 230 ? -3.758  -7.238  -18.939 1.00 96.42 230 A 1 
ATOM 1842 C CG  . TYR A 1 230 ? -2.368  -7.413  -19.510 1.00 95.79 230 A 1 
ATOM 1843 C CD1 . TYR A 1 230 ? -2.045  -6.813  -20.742 1.00 94.14 230 A 1 
ATOM 1844 C CD2 . TYR A 1 230 ? -1.407  -8.180  -18.826 1.00 94.48 230 A 1 
ATOM 1845 C CE1 . TYR A 1 230 ? -0.758  -6.975  -21.282 1.00 93.12 230 A 1 
ATOM 1846 C CE2 . TYR A 1 230 ? -0.120  -8.341  -19.367 1.00 93.22 230 A 1 
ATOM 1847 C CZ  . TYR A 1 230 ? 0.214   -7.734  -20.593 1.00 93.55 230 A 1 
ATOM 1848 O OH  . TYR A 1 230 ? 1.452   -7.870  -21.105 1.00 91.60 230 A 1 
ATOM 1849 N N   . PRO A 1 231 ? -6.339  -5.057  -19.291 1.00 95.87 231 A 1 
ATOM 1850 C CA  . PRO A 1 231 ? -7.762  -4.730  -19.132 1.00 95.56 231 A 1 
ATOM 1851 C C   . PRO A 1 231 ? -8.614  -5.906  -18.641 1.00 96.11 231 A 1 
ATOM 1852 O O   . PRO A 1 231 ? -9.386  -5.765  -17.691 1.00 95.85 231 A 1 
ATOM 1853 C CB  . PRO A 1 231 ? -8.217  -4.222  -20.509 1.00 94.32 231 A 1 
ATOM 1854 C CG  . PRO A 1 231 ? -6.942  -3.593  -21.077 1.00 92.01 231 A 1 
ATOM 1855 C CD  . PRO A 1 231 ? -5.844  -4.509  -20.541 1.00 94.35 231 A 1 
ATOM 1856 N N   . GLN A 1 232 ? -8.405  -7.106  -19.205 1.00 96.37 232 A 1 
ATOM 1857 C CA  . GLN A 1 232 ? -9.141  -8.303  -18.801 1.00 96.18 232 A 1 
ATOM 1858 C C   . GLN A 1 232 ? -8.898  -8.710  -17.335 1.00 96.90 232 A 1 
ATOM 1859 O O   . GLN A 1 232 ? -9.778  -9.310  -16.711 1.00 96.55 232 A 1 
ATOM 1860 C CB  . GLN A 1 232 ? -8.827  -9.474  -19.759 1.00 95.16 232 A 1 
ATOM 1861 C CG  . GLN A 1 232 ? -7.419  -10.097 -19.702 1.00 91.87 232 A 1 
ATOM 1862 C CD  . GLN A 1 232 ? -6.334  -9.362  -20.499 1.00 91.96 232 A 1 
ATOM 1863 O OE1 . GLN A 1 232 ? -6.447  -8.203  -20.851 1.00 87.18 232 A 1 
ATOM 1864 N NE2 . GLN A 1 232 ? -5.229  -10.018 -20.799 1.00 85.18 232 A 1 
ATOM 1865 N N   . TYR A 1 233 ? -7.729  -8.408  -16.771 1.00 97.33 233 A 1 
ATOM 1866 C CA  . TYR A 1 233 ? -7.426  -8.682  -15.369 1.00 97.78 233 A 1 
ATOM 1867 C C   . TYR A 1 233 ? -7.888  -7.546  -14.469 1.00 97.93 233 A 1 
ATOM 1868 O O   . TYR A 1 233 ? -8.400  -7.825  -13.385 1.00 97.82 233 A 1 
ATOM 1869 C CB  . TYR A 1 233 ? -5.935  -8.944  -15.174 1.00 97.74 233 A 1 
ATOM 1870 C CG  . TYR A 1 233 ? -5.347  -10.087 -15.978 1.00 97.62 233 A 1 
ATOM 1871 C CD1 . TYR A 1 233 ? -6.079  -11.267 -16.216 1.00 96.70 233 A 1 
ATOM 1872 C CD2 . TYR A 1 233 ? -4.039  -9.960  -16.472 1.00 96.73 233 A 1 
ATOM 1873 C CE1 . TYR A 1 233 ? -5.507  -12.304 -16.986 1.00 96.07 233 A 1 
ATOM 1874 C CE2 . TYR A 1 233 ? -3.467  -10.990 -17.230 1.00 96.09 233 A 1 
ATOM 1875 C CZ  . TYR A 1 233 ? -4.206  -12.158 -17.494 1.00 96.21 233 A 1 
ATOM 1876 O OH  . TYR A 1 233 ? -3.666  -13.134 -18.260 1.00 95.03 233 A 1 
ATOM 1877 N N   . ASN A 1 234 ? -7.756  -6.299  -14.910 1.00 97.48 234 A 1 
ATOM 1878 C CA  . ASN A 1 234 ? -8.241  -5.134  -14.184 1.00 97.23 234 A 1 
ATOM 1879 C C   . ASN A 1 234 ? -9.729  -5.271  -13.862 1.00 97.59 234 A 1 
ATOM 1880 O O   . ASN A 1 234 ? -10.109 -5.274  -12.687 1.00 97.60 234 A 1 
ATOM 1881 C CB  . ASN A 1 234 ? -7.961  -3.876  -15.012 1.00 96.77 234 A 1 
ATOM 1882 C CG  . ASN A 1 234 ? -8.417  -2.646  -14.258 1.00 95.98 234 A 1 
ATOM 1883 O OD1 . ASN A 1 234 ? -7.757  -2.204  -13.327 1.00 92.40 234 A 1 
ATOM 1884 N ND2 . ASN A 1 234 ? -9.572  -2.120  -14.577 1.00 91.83 234 A 1 
ATOM 1885 N N   . ASP A 1 235 ? -10.548 -5.464  -14.883 1.00 96.87 235 A 1 
ATOM 1886 C CA  . ASP A 1 235 ? -12.004 -5.496  -14.752 1.00 96.60 235 A 1 
ATOM 1887 C C   . ASP A 1 235 ? -12.438 -6.696  -13.900 1.00 97.33 235 A 1 
ATOM 1888 O O   . ASP A 1 235 ? -13.246 -6.560  -12.976 1.00 97.04 235 A 1 
ATOM 1889 C CB  . ASP A 1 235 ? -12.640 -5.544  -16.141 1.00 95.48 235 A 1 
ATOM 1890 C CG  . ASP A 1 235 ? -12.372 -4.287  -16.983 1.00 92.57 235 A 1 
ATOM 1891 O OD1 . ASP A 1 235 ? -11.773 -3.320  -16.453 1.00 89.49 235 A 1 
ATOM 1892 O OD2 . ASP A 1 235 ? -12.780 -4.319  -18.162 1.00 88.26 235 A 1 
ATOM 1893 N N   . ARG A 1 236 ? -11.836 -7.870  -14.141 1.00 97.35 236 A 1 
ATOM 1894 C CA  . ARG A 1 236 ? -12.113 -9.074  -13.358 1.00 97.98 236 A 1 
ATOM 1895 C C   . ARG A 1 236 ? -11.705 -8.920  -11.888 1.00 98.24 236 A 1 
ATOM 1896 O O   . ARG A 1 236 ? -12.413 -9.418  -11.012 1.00 98.14 236 A 1 
ATOM 1897 C CB  . ARG A 1 236 ? -11.434 -10.283 -14.024 1.00 97.92 236 A 1 
ATOM 1898 C CG  . ARG A 1 236 ? -11.831 -11.611 -13.372 1.00 96.88 236 A 1 
ATOM 1899 C CD  . ARG A 1 236 ? -11.215 -12.789 -14.125 1.00 96.17 236 A 1 
ATOM 1900 N NE  . ARG A 1 236 ? -11.536 -14.080 -13.494 1.00 94.27 236 A 1 
ATOM 1901 C CZ  . ARG A 1 236 ? -11.002 -15.257 -13.785 1.00 93.01 236 A 1 
ATOM 1902 N NH1 . ARG A 1 236 ? -10.136 -15.408 -14.751 1.00 90.61 236 A 1 
ATOM 1903 N NH2 . ARG A 1 236 ? -11.329 -16.324 -13.113 1.00 88.89 236 A 1 
ATOM 1904 N N   . LEU A 1 237 ? -10.593 -8.236  -11.586 1.00 98.14 237 A 1 
ATOM 1905 C CA  . LEU A 1 237 ? -10.142 -8.006  -10.222 1.00 98.33 237 A 1 
ATOM 1906 C C   . LEU A 1 237 ? -11.039 -7.004  -9.490  1.00 98.45 237 A 1 
ATOM 1907 O O   . LEU A 1 237 ? -11.446 -7.277  -8.357  1.00 98.42 237 A 1 
ATOM 1908 C CB  . LEU A 1 237 ? -8.662  -7.561  -10.238 1.00 98.36 237 A 1 
ATOM 1909 C CG  . LEU A 1 237 ? -8.055  -7.350  -8.841  1.00 97.88 237 A 1 
ATOM 1910 C CD1 . LEU A 1 237 ? -8.105  -8.614  -7.979  1.00 97.40 237 A 1 
ATOM 1911 C CD2 . LEU A 1 237 ? -6.598  -6.926  -8.977  1.00 97.45 237 A 1 
ATOM 1912 N N   . VAL A 1 238 ? -11.410 -5.894  -10.131 1.00 98.10 238 A 1 
ATOM 1913 C CA  . VAL A 1 238 ? -12.363 -4.918  -9.585  1.00 98.17 238 A 1 
ATOM 1914 C C   . VAL A 1 238 ? -13.685 -5.600  -9.245  1.00 98.20 238 A 1 
ATOM 1915 O O   . VAL A 1 238 ? -14.165 -5.498  -8.115  1.00 98.20 238 A 1 
ATOM 1916 C CB  . VAL A 1 238 ? -12.586 -3.741  -10.571 1.00 97.69 238 A 1 
ATOM 1917 C CG1 . VAL A 1 238 ? -13.738 -2.823  -10.131 1.00 96.90 238 A 1 
ATOM 1918 C CG2 . VAL A 1 238 ? -11.322 -2.879  -10.662 1.00 96.94 238 A 1 
ATOM 1919 N N   . ASP A 1 239 ? -14.237 -6.354  -10.194 1.00 98.14 239 A 1 
ATOM 1920 C CA  . ASP A 1 239 ? -15.466 -7.120  -10.023 1.00 98.00 239 A 1 
ATOM 1921 C C   . ASP A 1 239 ? -15.377 -8.113  -8.867  1.00 98.28 239 A 1 
ATOM 1922 O O   . ASP A 1 239 ? -16.296 -8.208  -8.054  1.00 97.97 239 A 1 
ATOM 1923 C CB  . ASP A 1 239 ? -15.772 -7.869  -11.334 1.00 97.40 239 A 1 
ATOM 1924 C CG  . ASP A 1 239 ? -16.752 -7.154  -12.246 1.00 95.24 239 A 1 
ATOM 1925 O OD1 . ASP A 1 239 ? -16.969 -5.937  -12.088 1.00 92.86 239 A 1 
ATOM 1926 O OD2 . ASP A 1 239 ? -17.470 -7.908  -12.948 1.00 91.77 239 A 1 
ATOM 1927 N N   . SER A 1 240 ? -14.266 -8.853  -8.777  1.00 98.28 240 A 1 
ATOM 1928 C CA  . SER A 1 240 ? -14.045 -9.860  -7.741  1.00 98.28 240 A 1 
ATOM 1929 C C   . SER A 1 240 ? -13.925 -9.227  -6.357  1.00 98.55 240 A 1 
ATOM 1930 O O   . SER A 1 240 ? -14.529 -9.723  -5.408  1.00 98.21 240 A 1 
ATOM 1931 C CB  . SER A 1 240 ? -12.782 -10.686 -8.022  1.00 97.71 240 A 1 
ATOM 1932 O OG  . SER A 1 240 ? -12.892 -11.357 -9.256  1.00 92.10 240 A 1 
ATOM 1933 N N   . LEU A 1 241 ? -13.213 -8.120  -6.222  1.00 98.36 241 A 1 
ATOM 1934 C CA  . LEU A 1 241 ? -13.081 -7.404  -4.952  1.00 98.41 241 A 1 
ATOM 1935 C C   . LEU A 1 241 ? -14.418 -6.798  -4.514  1.00 98.38 241 A 1 
ATOM 1936 O O   . LEU A 1 241 ? -14.835 -6.985  -3.368  1.00 98.20 241 A 1 
ATOM 1937 C CB  . LEU A 1 241 ? -11.994 -6.326  -5.092  1.00 98.52 241 A 1 
ATOM 1938 C CG  . LEU A 1 241 ? -10.560 -6.882  -5.238  1.00 98.30 241 A 1 
ATOM 1939 C CD1 . LEU A 1 241 ? -9.626  -5.757  -5.679  1.00 97.94 241 A 1 
ATOM 1940 C CD2 . LEU A 1 241 ? -10.029 -7.464  -3.930  1.00 97.86 241 A 1 
ATOM 1941 N N   . ALA A 1 242 ? -15.130 -6.120  -5.420  1.00 98.21 242 A 1 
ATOM 1942 C CA  . ALA A 1 242 ? -16.416 -5.510  -5.110  1.00 98.17 242 A 1 
ATOM 1943 C C   . ALA A 1 242 ? -17.495 -6.550  -4.742  1.00 98.12 242 A 1 
ATOM 1944 O O   . ALA A 1 242 ? -18.296 -6.306  -3.841  1.00 97.61 242 A 1 
ATOM 1945 C CB  . ALA A 1 242 ? -16.835 -4.654  -6.309  1.00 97.91 242 A 1 
ATOM 1946 N N   . GLU A 1 243 ? -17.489 -7.730  -5.369  1.00 98.27 243 A 1 
ATOM 1947 C CA  . GLU A 1 243 ? -18.421 -8.828  -5.076  1.00 98.19 243 A 1 
ATOM 1948 C C   . GLU A 1 243 ? -18.359 -9.285  -3.609  1.00 98.20 243 A 1 
ATOM 1949 O O   . GLU A 1 243 ? -19.376 -9.686  -3.047  1.00 97.67 243 A 1 
ATOM 1950 C CB  . GLU A 1 243 ? -18.128 -9.997  -6.030  1.00 97.73 243 A 1 
ATOM 1951 C CG  . GLU A 1 243 ? -19.022 -11.252 -5.847  1.00 93.89 243 A 1 
ATOM 1952 C CD  . GLU A 1 243 ? -20.523 -10.925 -5.922  1.00 92.39 243 A 1 
ATOM 1953 O OE1 . GLU A 1 243 ? -21.306 -11.535 -5.148  1.00 83.31 243 A 1 
ATOM 1954 O OE2 . GLU A 1 243 ? -20.930 -10.000 -6.650  1.00 84.77 243 A 1 
ATOM 1955 N N   . TYR A 1 244 ? -17.203 -9.154  -2.964  1.00 98.27 244 A 1 
ATOM 1956 C CA  . TYR A 1 244 ? -16.978 -9.525  -1.566  1.00 98.15 244 A 1 
ATOM 1957 C C   . TYR A 1 244 ? -16.913 -8.319  -0.611  1.00 97.80 244 A 1 
ATOM 1958 O O   . TYR A 1 244 ? -16.256 -8.377  0.426   1.00 97.30 244 A 1 
ATOM 1959 C CB  . TYR A 1 244 ? -15.755 -10.445 -1.463  1.00 98.28 244 A 1 
ATOM 1960 C CG  . TYR A 1 244 ? -15.931 -11.762 -2.198  1.00 98.45 244 A 1 
ATOM 1961 C CD1 . TYR A 1 244 ? -16.773 -12.762 -1.684  1.00 98.11 244 A 1 
ATOM 1962 C CD2 . TYR A 1 244 ? -15.258 -11.966 -3.415  1.00 98.21 244 A 1 
ATOM 1963 C CE1 . TYR A 1 244 ? -16.956 -13.961 -2.388  1.00 97.99 244 A 1 
ATOM 1964 C CE2 . TYR A 1 244 ? -15.434 -13.169 -4.123  1.00 98.05 244 A 1 
ATOM 1965 C CZ  . TYR A 1 244 ? -16.291 -14.165 -3.622  1.00 98.16 244 A 1 
ATOM 1966 O OH  . TYR A 1 244 ? -16.484 -15.304 -4.324  1.00 97.67 244 A 1 
ATOM 1967 N N   . ASN A 1 245 ? -17.610 -7.223  -0.925  1.00 97.59 245 A 1 
ATOM 1968 C CA  . ASN A 1 245 ? -17.657 -6.022  -0.085  1.00 96.80 245 A 1 
ATOM 1969 C C   . ASN A 1 245 ? -18.214 -6.251  1.338   1.00 96.66 245 A 1 
ATOM 1970 O O   . ASN A 1 245 ? -17.932 -5.476  2.250   1.00 95.70 245 A 1 
ATOM 1971 C CB  . ASN A 1 245 ? -18.466 -4.945  -0.812  1.00 96.37 245 A 1 
ATOM 1972 C CG  . ASN A 1 245 ? -19.969 -5.176  -0.762  1.00 95.72 245 A 1 
ATOM 1973 O OD1 . ASN A 1 245 ? -20.496 -6.219  -1.105  1.00 90.77 245 A 1 
ATOM 1974 N ND2 . ASN A 1 245 ? -20.717 -4.205  -0.316  1.00 90.45 245 A 1 
ATOM 1975 N N   . ASP A 1 246 ? -18.998 -7.315  1.539   1.00 96.79 246 A 1 
ATOM 1976 C CA  . ASP A 1 246 ? -19.496 -7.773  2.829   1.00 96.55 246 A 1 
ATOM 1977 C C   . ASP A 1 246 ? -18.435 -8.504  3.666   1.00 96.78 246 A 1 
ATOM 1978 O O   . ASP A 1 246 ? -18.527 -8.537  4.893   1.00 96.02 246 A 1 
ATOM 1979 C CB  . ASP A 1 246 ? -20.728 -8.669  2.588   1.00 96.48 246 A 1 
ATOM 1980 C CG  . ASP A 1 246 ? -20.430 -9.915  1.742   1.00 96.44 246 A 1 
ATOM 1981 O OD1 . ASP A 1 246 ? -19.832 -9.783  0.646   1.00 95.14 246 A 1 
ATOM 1982 O OD2 . ASP A 1 246 ? -20.828 -11.027 2.135   1.00 94.79 246 A 1 
ATOM 1983 N N   . VAL A 1 247 ? -17.400 -9.049  3.026   1.00 96.95 247 A 1 
ATOM 1984 C CA  . VAL A 1 247 ? -16.272 -9.746  3.653   1.00 97.46 247 A 1 
ATOM 1985 C C   . VAL A 1 247 ? -15.065 -8.819  3.835   1.00 97.34 247 A 1 
ATOM 1986 O O   . VAL A 1 247 ? -14.421 -8.839  4.879   1.00 96.94 247 A 1 
ATOM 1987 C CB  . VAL A 1 247 ? -15.894 -10.999 2.828   1.00 97.60 247 A 1 
ATOM 1988 C CG1 . VAL A 1 247 ? -14.743 -11.774 3.481   1.00 97.04 247 A 1 
ATOM 1989 C CG2 . VAL A 1 247 ? -17.081 -11.950 2.679   1.00 97.00 247 A 1 
ATOM 1990 N N   . ILE A 1 248 ? -14.754 -7.965  2.843   1.00 96.91 248 A 1 
ATOM 1991 C CA  . ILE A 1 248 ? -13.539 -7.153  2.795   1.00 97.03 248 A 1 
ATOM 1992 C C   . ILE A 1 248 ? -13.687 -5.871  3.633   1.00 96.59 248 A 1 
ATOM 1993 O O   . ILE A 1 248 ? -14.579 -5.058  3.388   1.00 96.05 248 A 1 
ATOM 1994 C CB  . ILE A 1 248 ? -13.137 -6.877  1.326   1.00 97.53 248 A 1 
ATOM 1995 C CG1 . ILE A 1 248 ? -12.831 -8.199  0.583   1.00 97.32 248 A 1 
ATOM 1996 C CG2 . ILE A 1 248 ? -11.910 -5.947  1.275   1.00 97.35 248 A 1 
ATOM 1997 C CD1 . ILE A 1 248 ? -12.653 -8.037  -0.932  1.00 97.32 248 A 1 
ATOM 1998 N N   . LEU A 1 249 ? -12.783 -5.657  4.595   1.00 96.49 249 A 1 
ATOM 1999 C CA  . LEU A 1 249 ? -12.677 -4.399  5.358   1.00 95.79 249 A 1 
ATOM 2000 C C   . LEU A 1 249 ? -11.987 -3.291  4.558   1.00 95.74 249 A 1 
ATOM 2001 O O   . LEU A 1 249 ? -12.291 -2.118  4.737   1.00 93.97 249 A 1 
ATOM 2002 C CB  . LEU A 1 249 ? -11.894 -4.614  6.661   1.00 94.09 249 A 1 
ATOM 2003 C CG  . LEU A 1 249 ? -12.698 -5.239  7.810   1.00 89.35 249 A 1 
ATOM 2004 C CD1 . LEU A 1 249 ? -13.019 -6.712  7.563   1.00 84.54 249 A 1 
ATOM 2005 C CD2 . LEU A 1 249 ? -11.898 -5.145  9.113   1.00 84.32 249 A 1 
ATOM 2006 N N   . GLY A 1 250 ? -11.024 -3.665  3.712   1.00 95.93 250 A 1 
ATOM 2007 C CA  . GLY A 1 250 ? -10.234 -2.766  2.891   1.00 96.22 250 A 1 
ATOM 2008 C C   . GLY A 1 250 ? -9.177  -3.524  2.088   1.00 97.16 250 A 1 
ATOM 2009 O O   . GLY A 1 250 ? -8.796  -4.644  2.446   1.00 97.00 250 A 1 
ATOM 2010 N N   . VAL A 1 251 ? -8.703  -2.894  1.019   1.00 97.63 251 A 1 
ATOM 2011 C CA  . VAL A 1 251 ? -7.616  -3.367  0.159   1.00 97.96 251 A 1 
ATOM 2012 C C   . VAL A 1 251 ? -6.413  -2.448  0.351   1.00 97.76 251 A 1 
ATOM 2013 O O   . VAL A 1 251 ? -6.559  -1.234  0.328   1.00 97.53 251 A 1 
ATOM 2014 C CB  . VAL A 1 251 ? -8.064  -3.407  -1.315  1.00 98.04 251 A 1 
ATOM 2015 C CG1 . VAL A 1 251 ? -6.970  -3.999  -2.209  1.00 97.65 251 A 1 
ATOM 2016 C CG2 . VAL A 1 251 ? -9.336  -4.241  -1.510  1.00 97.65 251 A 1 
ATOM 2017 N N   . LEU A 1 252 ? -5.222  -3.014  0.562   1.00 97.79 252 A 1 
ATOM 2018 C CA  . LEU A 1 252 ? -3.982  -2.264  0.759   1.00 97.76 252 A 1 
ATOM 2019 C C   . LEU A 1 252 ? -3.036  -2.509  -0.417  1.00 97.93 252 A 1 
ATOM 2020 O O   . LEU A 1 252 ? -2.761  -3.661  -0.747  1.00 97.56 252 A 1 
ATOM 2021 C CB  . LEU A 1 252 ? -3.326  -2.672  2.088   1.00 97.44 252 A 1 
ATOM 2022 C CG  . LEU A 1 252 ? -4.240  -2.608  3.324   1.00 96.17 252 A 1 
ATOM 2023 C CD1 . LEU A 1 252 ? -3.419  -2.940  4.557   1.00 94.00 252 A 1 
ATOM 2024 C CD2 . LEU A 1 252 ? -4.878  -1.237  3.534   1.00 93.34 252 A 1 
ATOM 2025 N N   . CYS A 1 253 ? -2.530  -1.430  -1.018  1.00 97.84 253 A 1 
ATOM 2026 C CA  . CYS A 1 253 ? -1.669  -1.467  -2.193  1.00 97.65 253 A 1 
ATOM 2027 C C   . CYS A 1 253 ? -0.440  -0.561  -2.026  1.00 97.52 253 A 1 
ATOM 2028 O O   . CYS A 1 253 ? -0.414  0.304   -1.155  1.00 96.48 253 A 1 
ATOM 2029 C CB  . CYS A 1 253 ? -2.478  -1.042  -3.430  1.00 96.91 253 A 1 
ATOM 2030 S SG  . CYS A 1 253 ? -3.991  -1.974  -3.760  1.00 94.20 253 A 1 
ATOM 2031 N N   . GLY A 1 254 ? 0.566   -0.730  -2.894  1.00 97.25 254 A 1 
ATOM 2032 C CA  . GLY A 1 254 ? 1.738   0.136   -3.036  1.00 96.97 254 A 1 
ATOM 2033 C C   . GLY A 1 254 ? 1.938   0.582   -4.493  1.00 96.57 254 A 1 
ATOM 2034 O O   . GLY A 1 254 ? 0.981   1.004   -5.138  1.00 95.28 254 A 1 
ATOM 2035 N N   . HIS A 1 255 ? 3.167   0.438   -5.020  1.00 96.04 255 A 1 
ATOM 2036 C CA  . HIS A 1 255 ? 3.592   0.573   -6.422  1.00 95.77 255 A 1 
ATOM 2037 C C   . HIS A 1 255 ? 3.641   2.004   -6.979  1.00 95.25 255 A 1 
ATOM 2038 O O   . HIS A 1 255 ? 4.549   2.348   -7.728  1.00 93.64 255 A 1 
ATOM 2039 C CB  . HIS A 1 255 ? 2.720   -0.342  -7.301  1.00 95.46 255 A 1 
ATOM 2040 C CG  . HIS A 1 255 ? 3.138   -0.372  -8.745  1.00 95.31 255 A 1 
ATOM 2041 N ND1 . HIS A 1 255 ? 4.348   -0.829  -9.206  1.00 93.34 255 A 1 
ATOM 2042 C CD2 . HIS A 1 255 ? 2.411   0.033   -9.820  1.00 93.44 255 A 1 
ATOM 2043 C CE1 . HIS A 1 255 ? 4.353   -0.698  -10.538 1.00 92.71 255 A 1 
ATOM 2044 N NE2 . HIS A 1 255 ? 3.191   -0.182  -10.956 1.00 92.94 255 A 1 
ATOM 2045 N N   . LEU A 1 256 ? 2.672   2.866   -6.663  1.00 95.12 256 A 1 
ATOM 2046 C CA  . LEU A 1 256 ? 2.608   4.212   -7.236  1.00 94.01 256 A 1 
ATOM 2047 C C   . LEU A 1 256 ? 3.477   5.248   -6.507  1.00 92.88 256 A 1 
ATOM 2048 O O   . LEU A 1 256 ? 3.673   6.345   -7.028  1.00 90.06 256 A 1 
ATOM 2049 C CB  . LEU A 1 256 ? 1.147   4.683   -7.330  1.00 93.65 256 A 1 
ATOM 2050 C CG  . LEU A 1 256 ? 0.269   3.873   -8.300  1.00 92.48 256 A 1 
ATOM 2051 C CD1 . LEU A 1 256 ? -1.123  4.495   -8.328  1.00 90.73 256 A 1 
ATOM 2052 C CD2 . LEU A 1 256 ? 0.812   3.881   -9.729  1.00 90.24 256 A 1 
ATOM 2053 N N   . HIS A 1 257 ? 3.990   4.920   -5.323  1.00 93.62 257 A 1 
ATOM 2054 C CA  . HIS A 1 257 ? 4.778   5.812   -4.470  1.00 93.30 257 A 1 
ATOM 2055 C C   . HIS A 1 257 ? 4.035   7.107   -4.101  1.00 92.41 257 A 1 
ATOM 2056 O O   . HIS A 1 257 ? 4.632   8.175   -3.974  1.00 90.14 257 A 1 
ATOM 2057 C CB  . HIS A 1 257 ? 6.152   6.097   -5.102  1.00 93.69 257 A 1 
ATOM 2058 C CG  . HIS A 1 257 ? 7.023   4.900   -5.376  1.00 93.92 257 A 1 
ATOM 2059 N ND1 . HIS A 1 257 ? 8.319   4.776   -4.929  1.00 90.86 257 A 1 
ATOM 2060 C CD2 . HIS A 1 257 ? 6.744   3.817   -6.144  1.00 91.36 257 A 1 
ATOM 2061 C CE1 . HIS A 1 257 ? 8.795   3.619   -5.411  1.00 90.91 257 A 1 
ATOM 2062 N NE2 . HIS A 1 257 ? 7.874   3.014   -6.166  1.00 91.62 257 A 1 
ATOM 2063 N N   . THR A 1 258 ? 2.709   7.023   -3.992  1.00 91.97 258 A 1 
ATOM 2064 C CA  . THR A 1 258 ? 1.833   8.151   -3.672  1.00 91.39 258 A 1 
ATOM 2065 C C   . THR A 1 258 ? 0.802   7.765   -2.627  1.00 91.75 258 A 1 
ATOM 2066 O O   . THR A 1 258 ? 0.478   6.594   -2.443  1.00 90.19 258 A 1 
ATOM 2067 C CB  . THR A 1 258 ? 1.106   8.693   -4.912  1.00 89.40 258 A 1 
ATOM 2068 O OG1 . THR A 1 258 ? 0.549   7.669   -5.695  1.00 82.16 258 A 1 
ATOM 2069 C CG2 . THR A 1 258 ? 2.055   9.477   -5.796  1.00 80.92 258 A 1 
ATOM 2070 N N   . ASP A 1 259 ? 0.267   8.776   -1.949  1.00 91.17 259 A 1 
ATOM 2071 C CA  . ASP A 1 259 ? -0.855  8.643   -1.039  1.00 91.13 259 A 1 
ATOM 2072 C C   . ASP A 1 259 ? -2.156  8.886   -1.803  1.00 91.47 259 A 1 
ATOM 2073 O O   . ASP A 1 259 ? -2.503  10.015  -2.123  1.00 90.54 259 A 1 
ATOM 2074 C CB  . ASP A 1 259 ? -0.670  9.625   0.118   1.00 89.56 259 A 1 
ATOM 2075 C CG  . ASP A 1 259 ? -1.793  9.538   1.143   1.00 87.31 259 A 1 
ATOM 2076 O OD1 . ASP A 1 259 ? -2.766  8.778   0.953   1.00 83.81 259 A 1 
ATOM 2077 O OD2 . ASP A 1 259 ? -1.637  10.137  2.230   1.00 82.52 259 A 1 
ATOM 2078 N N   . THR A 1 260 ? -2.884  7.814   -2.124  1.00 92.68 260 A 1 
ATOM 2079 C CA  . THR A 1 260 ? -4.165  7.915   -2.826  1.00 93.25 260 A 1 
ATOM 2080 C C   . THR A 1 260 ? -5.115  6.792   -2.421  1.00 94.04 260 A 1 
ATOM 2081 O O   . THR A 1 260 ? -4.780  5.893   -1.649  1.00 93.87 260 A 1 
ATOM 2082 C CB  . THR A 1 260 ? -3.948  8.018   -4.348  1.00 92.42 260 A 1 
ATOM 2083 O OG1 . THR A 1 260 ? -5.147  8.321   -5.015  1.00 86.15 260 A 1 
ATOM 2084 C CG2 . THR A 1 260 ? -3.392  6.749   -4.963  1.00 86.56 260 A 1 
ATOM 2085 N N   . PHE A 1 261 ? -6.350  6.864   -2.923  1.00 94.20 261 A 1 
ATOM 2086 C CA  . PHE A 1 261 ? -7.393  5.875   -2.665  1.00 94.66 261 A 1 
ATOM 2087 C C   . PHE A 1 261 ? -8.195  5.578   -3.930  1.00 94.85 261 A 1 
ATOM 2088 O O   . PHE A 1 261 ? -8.247  6.378   -4.858  1.00 94.58 261 A 1 
ATOM 2089 C CB  . PHE A 1 261 ? -8.301  6.355   -1.529  1.00 94.88 261 A 1 
ATOM 2090 C CG  . PHE A 1 261 ? -9.139  7.572   -1.870  1.00 95.16 261 A 1 
ATOM 2091 C CD1 . PHE A 1 261 ? -8.646  8.866   -1.610  1.00 94.11 261 A 1 
ATOM 2092 C CD2 . PHE A 1 261 ? -10.401 7.420   -2.458  1.00 94.28 261 A 1 
ATOM 2093 C CE1 . PHE A 1 261 ? -9.415  9.996   -1.937  1.00 93.34 261 A 1 
ATOM 2094 C CE2 . PHE A 1 261 ? -11.179 8.553   -2.787  1.00 93.51 261 A 1 
ATOM 2095 C CZ  . PHE A 1 261 ? -10.677 9.837   -2.527  1.00 93.60 261 A 1 
ATOM 2096 N N   . ARG A 1 262 ? -8.885  4.427   -3.940  1.00 96.50 262 A 1 
ATOM 2097 C CA  . ARG A 1 262 ? -9.815  4.037   -5.004  1.00 96.50 262 A 1 
ATOM 2098 C C   . ARG A 1 262 ? -11.084 3.450   -4.401  1.00 97.12 262 A 1 
ATOM 2099 O O   . ARG A 1 262 ? -11.028 2.683   -3.449  1.00 96.66 262 A 1 
ATOM 2100 C CB  . ARG A 1 262 ? -9.156  3.055   -5.973  1.00 95.22 262 A 1 
ATOM 2101 C CG  . ARG A 1 262 ? -7.914  3.684   -6.614  1.00 91.18 262 A 1 
ATOM 2102 C CD  . ARG A 1 262 ? -7.237  2.772   -7.615  1.00 89.85 262 A 1 
ATOM 2103 N NE  . ARG A 1 262 ? -6.044  3.452   -8.129  1.00 88.18 262 A 1 
ATOM 2104 C CZ  . ARG A 1 262 ? -5.151  2.987   -8.963  1.00 87.89 262 A 1 
ATOM 2105 N NH1 . ARG A 1 262 ? -5.240  1.789   -9.459  1.00 80.48 262 A 1 
ATOM 2106 N NH2 . ARG A 1 262 ? -4.166  3.742   -9.305  1.00 82.67 262 A 1 
ATOM 2107 N N   . ILE A 1 263 ? -12.225 3.801   -5.004  1.00 97.25 263 A 1 
ATOM 2108 C CA  . ILE A 1 263 ? -13.511 3.172   -4.721  1.00 97.44 263 A 1 
ATOM 2109 C C   . ILE A 1 263 ? -13.744 2.147   -5.832  1.00 97.58 263 A 1 
ATOM 2110 O O   . ILE A 1 263 ? -14.128 2.509   -6.944  1.00 97.11 263 A 1 
ATOM 2111 C CB  . ILE A 1 263 ? -14.645 4.213   -4.614  1.00 97.41 263 A 1 
ATOM 2112 C CG1 . ILE A 1 263 ? -14.279 5.327   -3.593  1.00 96.68 263 A 1 
ATOM 2113 C CG2 . ILE A 1 263 ? -15.946 3.495   -4.212  1.00 96.67 263 A 1 
ATOM 2114 C CD1 . ILE A 1 263 ? -15.308 6.458   -3.511  1.00 94.51 263 A 1 
ATOM 2115 N N   . LEU A 1 264 ? -13.462 0.876   -5.558  1.00 97.60 264 A 1 
ATOM 2116 C CA  . LEU A 1 264 ? -13.689 -0.219  -6.491  1.00 97.67 264 A 1 
ATOM 2117 C C   . LEU A 1 264 ? -15.156 -0.628  -6.421  1.00 97.83 264 A 1 
ATOM 2118 O O   . LEU A 1 264 ? -15.667 -0.860  -5.325  1.00 97.51 264 A 1 
ATOM 2119 C CB  . LEU A 1 264 ? -12.752 -1.394  -6.175  1.00 97.63 264 A 1 
ATOM 2120 C CG  . LEU A 1 264 ? -11.264 -1.031  -6.038  1.00 97.13 264 A 1 
ATOM 2121 C CD1 . LEU A 1 264 ? -10.468 -2.297  -5.708  1.00 96.31 264 A 1 
ATOM 2122 C CD2 . LEU A 1 264 ? -10.703 -0.420  -7.314  1.00 96.15 264 A 1 
ATOM 2123 N N   . SER A 1 265 ? -15.852 -0.698  -7.563  1.00 97.33 265 A 1 
ATOM 2124 C CA  . SER A 1 265 ? -17.297 -0.903  -7.571  1.00 97.12 265 A 1 
ATOM 2125 C C   . SER A 1 265 ? -17.776 -1.865  -8.646  1.00 96.90 265 A 1 
ATOM 2126 O O   . SER A 1 265 ? -17.306 -1.821  -9.782  1.00 95.81 265 A 1 
ATOM 2127 C CB  . SER A 1 265 ? -18.037 0.432   -7.701  1.00 96.02 265 A 1 
ATOM 2128 O OG  . SER A 1 265 ? -17.769 1.049   -8.940  1.00 89.03 265 A 1 
ATOM 2129 N N   . LYS A 1 266 ? -18.822 -2.658  -8.310  1.00 95.98 266 A 1 
ATOM 2130 C CA  . LYS A 1 266 ? -19.631 -3.465  -9.226  1.00 95.23 266 A 1 
ATOM 2131 C C   . LYS A 1 266 ? -21.106 -3.229  -8.908  1.00 95.81 266 A 1 
ATOM 2132 O O   . LYS A 1 266 ? -21.615 -3.709  -7.887  1.00 94.67 266 A 1 
ATOM 2133 C CB  . LYS A 1 266 ? -19.231 -4.931  -9.086  1.00 93.77 266 A 1 
ATOM 2134 C CG  . LYS A 1 266 ? -20.015 -5.824  -10.053 1.00 91.05 266 A 1 
ATOM 2135 C CD  . LYS A 1 266 ? -19.571 -7.281  -9.890  1.00 86.87 266 A 1 
ATOM 2136 C CE  . LYS A 1 266 ? -20.175 -8.152  -10.983 1.00 80.78 266 A 1 
ATOM 2137 N NZ  . LYS A 1 266 ? -19.315 -9.326  -11.221 1.00 72.59 266 A 1 
ATOM 2138 N N   . GLY A 1 267 ? -21.791 -2.456  -9.737  1.00 94.18 267 A 1 
ATOM 2139 C CA  . GLY A 1 267 ? -23.143 -1.992  -9.435  1.00 94.16 267 A 1 
ATOM 2140 C C   . GLY A 1 267 ? -23.168 -1.189  -8.128  1.00 95.36 267 A 1 
ATOM 2141 O O   . GLY A 1 267 ? -22.483 -0.180  -8.007  1.00 93.56 267 A 1 
ATOM 2142 N N   . ASN A 1 268 ? -23.955 -1.638  -7.154  1.00 96.03 268 A 1 
ATOM 2143 C CA  . ASN A 1 268 ? -24.057 -1.001  -5.835  1.00 96.14 268 A 1 
ATOM 2144 C C   . ASN A 1 268 ? -23.045 -1.536  -4.797  1.00 96.85 268 A 1 
ATOM 2145 O O   . ASN A 1 268 ? -22.980 -0.997  -3.692  1.00 95.61 268 A 1 
ATOM 2146 C CB  . ASN A 1 268 ? -25.503 -1.122  -5.331  1.00 94.84 268 A 1 
ATOM 2147 C CG  . ASN A 1 268 ? -25.933 -2.554  -5.024  1.00 88.43 268 A 1 
ATOM 2148 O OD1 . ASN A 1 268 ? -25.361 -3.527  -5.483  1.00 78.16 268 A 1 
ATOM 2149 N ND2 . ASN A 1 268 ? -26.977 -2.729  -4.269  1.00 79.03 268 A 1 
ATOM 2150 N N   . LYS A 1 269 ? -22.279 -2.585  -5.123  1.00 97.06 269 A 1 
ATOM 2151 C CA  . LYS A 1 269 ? -21.254 -3.143  -4.244  1.00 97.45 269 A 1 
ATOM 2152 C C   . LYS A 1 269 ? -19.961 -2.343  -4.385  1.00 97.76 269 A 1 
ATOM 2153 O O   . LYS A 1 269 ? -19.501 -2.121  -5.495  1.00 97.18 269 A 1 
ATOM 2154 C CB  . LYS A 1 269 ? -21.008 -4.623  -4.565  1.00 97.31 269 A 1 
ATOM 2155 C CG  . LYS A 1 269 ? -22.245 -5.495  -4.344  1.00 96.28 269 A 1 
ATOM 2156 C CD  . LYS A 1 269 ? -21.896 -6.963  -4.636  1.00 94.34 269 A 1 
ATOM 2157 C CE  . LYS A 1 269 ? -23.084 -7.885  -4.412  1.00 89.87 269 A 1 
ATOM 2158 N NZ  . LYS A 1 269 ? -22.696 -9.287  -4.637  1.00 82.03 269 A 1 
ATOM 2159 N N   . LYS A 1 270 ? -19.385 -1.909  -3.256  1.00 97.40 270 A 1 
ATOM 2160 C CA  . LYS A 1 270 ? -18.203 -1.048  -3.227  1.00 97.61 270 A 1 
ATOM 2161 C C   . LYS A 1 270 ? -17.233 -1.492  -2.149  1.00 97.69 270 A 1 
ATOM 2162 O O   . LYS A 1 270 ? -17.655 -1.846  -1.052  1.00 96.89 270 A 1 
ATOM 2163 C CB  . LYS A 1 270 ? -18.611 0.423   -2.998  1.00 97.44 270 A 1 
ATOM 2164 C CG  . LYS A 1 270 ? -19.498 0.971   -4.118  1.00 96.80 270 A 1 
ATOM 2165 C CD  . LYS A 1 270 ? -19.958 2.400   -3.819  1.00 95.89 270 A 1 
ATOM 2166 C CE  . LYS A 1 270 ? -20.962 2.829   -4.888  1.00 92.55 270 A 1 
ATOM 2167 N NZ  . LYS A 1 270 ? -21.601 4.117   -4.544  1.00 86.58 270 A 1 
ATOM 2168 N N   . VAL A 1 271 ? -15.939 -1.399  -2.439  1.00 97.68 271 A 1 
ATOM 2169 C CA  . VAL A 1 271 ? -14.850 -1.639  -1.483  1.00 97.54 271 A 1 
ATOM 2170 C C   . VAL A 1 271 ? -13.786 -0.554  -1.622  1.00 97.63 271 A 1 
ATOM 2171 O O   . VAL A 1 271 ? -13.527 -0.061  -2.725  1.00 96.80 271 A 1 
ATOM 2172 C CB  . VAL A 1 271 ? -14.289 -3.067  -1.640  1.00 95.91 271 A 1 
ATOM 2173 C CG1 . VAL A 1 271 ? -13.542 -3.293  -2.960  1.00 85.92 271 A 1 
ATOM 2174 C CG2 . VAL A 1 271 ? -13.358 -3.431  -0.484  1.00 85.19 271 A 1 
ATOM 2175 N N   . MET A 1 272 ? -13.184 -0.153  -0.503  1.00 96.71 272 A 1 
ATOM 2176 C CA  . MET A 1 272 ? -12.088 0.817   -0.500  1.00 96.65 272 A 1 
ATOM 2177 C C   . MET A 1 272 ? -10.749 0.138   -0.780  1.00 96.90 272 A 1 
ATOM 2178 O O   . MET A 1 272 ? -10.429 -0.866  -0.146  1.00 96.81 272 A 1 
ATOM 2179 C CB  . MET A 1 272 ? -12.007 1.552   0.837   1.00 96.16 272 A 1 
ATOM 2180 C CG  . MET A 1 272 ? -13.152 2.540   1.026   1.00 94.15 272 A 1 
ATOM 2181 S SD  . MET A 1 272 ? -13.383 3.745   -0.300  1.00 94.63 272 A 1 
ATOM 2182 C CE  . MET A 1 272 ? -11.756 4.539   -0.355  1.00 90.95 272 A 1 
ATOM 2183 N N   . ALA A 1 273 ? -9.954  0.741   -1.651  1.00 97.11 273 A 1 
ATOM 2184 C CA  . ALA A 1 273 ? -8.539  0.440   -1.807  1.00 97.12 273 A 1 
ATOM 2185 C C   . ALA A 1 273 ? -7.687  1.667   -1.446  1.00 96.90 273 A 1 
ATOM 2186 O O   . ALA A 1 273 ? -8.003  2.791   -1.831  1.00 96.43 273 A 1 
ATOM 2187 C CB  . ALA A 1 273 ? -8.268  -0.074  -3.220  1.00 97.29 273 A 1 
ATOM 2188 N N   . PHE A 1 274 ? -6.619  1.435   -0.695  1.00 95.97 274 A 1 
ATOM 2189 C CA  . PHE A 1 274 ? -5.699  2.455   -0.206  1.00 95.78 274 A 1 
ATOM 2190 C C   . PHE A 1 274 ? -4.307  2.191   -0.760  1.00 96.03 274 A 1 
ATOM 2191 O O   . PHE A 1 274 ? -3.719  1.144   -0.462  1.00 95.73 274 A 1 
ATOM 2192 C CB  . PHE A 1 274 ? -5.692  2.445   1.330   1.00 95.51 274 A 1 
ATOM 2193 C CG  . PHE A 1 274 ? -7.055  2.656   1.945   1.00 95.40 274 A 1 
ATOM 2194 C CD1 . PHE A 1 274 ? -7.625  3.941   1.947   1.00 94.24 274 A 1 
ATOM 2195 C CD2 . PHE A 1 274 ? -7.773  1.571   2.470   1.00 94.39 274 A 1 
ATOM 2196 C CE1 . PHE A 1 274 ? -8.915  4.136   2.477   1.00 93.69 274 A 1 
ATOM 2197 C CE2 . PHE A 1 274 ? -9.059  1.765   2.993   1.00 93.72 274 A 1 
ATOM 2198 C CZ  . PHE A 1 274 ? -9.638  3.046   2.993   1.00 93.89 274 A 1 
ATOM 2199 N N   . ILE A 1 275 ? -3.768  3.120   -1.531  1.00 95.73 275 A 1 
ATOM 2200 C CA  . ILE A 1 275 ? -2.395  3.090   -2.014  1.00 95.57 275 A 1 
ATOM 2201 C C   . ILE A 1 275 ? -1.547  3.811   -0.968  1.00 94.90 275 A 1 
ATOM 2202 O O   . ILE A 1 275 ? -1.786  4.975   -0.645  1.00 93.61 275 A 1 
ATOM 2203 C CB  . ILE A 1 275 ? -2.269  3.679   -3.437  1.00 95.20 275 A 1 
ATOM 2204 C CG1 . ILE A 1 275 ? -3.081  2.888   -4.495  1.00 93.75 275 A 1 
ATOM 2205 C CG2 . ILE A 1 275 ? -0.794  3.646   -3.860  1.00 93.63 275 A 1 
ATOM 2206 C CD1 . ILE A 1 275 ? -4.585  3.170   -4.519  1.00 87.37 275 A 1 
ATOM 2207 N N   . GLY A 1 276 ? -0.604  3.084   -0.362  1.00 93.80 276 A 1 
ATOM 2208 C CA  . GLY A 1 276 ? 0.293   3.621   0.649   1.00 93.35 276 A 1 
ATOM 2209 C C   . GLY A 1 276 ? 1.428   4.438   0.036   1.00 93.12 276 A 1 
ATOM 2210 O O   . GLY A 1 276 ? 1.935   4.059   -1.017  1.00 91.41 276 A 1 
ATOM 2211 N N   . PRO A 1 277 ? 1.853   5.539   0.679   1.00 92.86 277 A 1 
ATOM 2212 C CA  . PRO A 1 277 ? 3.031   6.281   0.246   1.00 92.40 277 A 1 
ATOM 2213 C C   . PRO A 1 277 ? 4.300   5.441   0.440   1.00 93.07 277 A 1 
ATOM 2214 O O   . PRO A 1 277 ? 4.377   4.613   1.346   1.00 92.45 277 A 1 
ATOM 2215 C CB  . PRO A 1 277 ? 3.033   7.541   1.113   1.00 91.18 277 A 1 
ATOM 2216 C CG  . PRO A 1 277 ? 2.409   7.059   2.423   1.00 89.78 277 A 1 
ATOM 2217 C CD  . PRO A 1 277 ? 1.360   6.066   1.950   1.00 91.37 277 A 1 
ATOM 2218 N N   . SER A 1 278 ? 5.310   5.672   -0.404  1.00 93.16 278 A 1 
ATOM 2219 C CA  . SER A 1 278 ? 6.558   4.912   -0.387  1.00 93.49 278 A 1 
ATOM 2220 C C   . SER A 1 278 ? 7.517   5.330   0.729   1.00 93.41 278 A 1 
ATOM 2221 O O   . SER A 1 278 ? 7.546   6.482   1.161   1.00 92.84 278 A 1 
ATOM 2222 C CB  . SER A 1 278 ? 7.264   4.997   -1.735  1.00 92.91 278 A 1 
ATOM 2223 O OG  . SER A 1 278 ? 7.606   6.330   -2.062  1.00 89.96 278 A 1 
ATOM 2224 N N   . VAL A 1 279 ? 8.376   4.394   1.145   1.00 94.20 279 A 1 
ATOM 2225 C CA  . VAL A 1 279 ? 9.590   4.717   1.913   1.00 94.03 279 A 1 
ATOM 2226 C C   . VAL A 1 279 ? 10.656  5.338   1.002   1.00 93.52 279 A 1 
ATOM 2227 O O   . VAL A 1 279 ? 11.414  6.196   1.441   1.00 92.08 279 A 1 
ATOM 2228 C CB  . VAL A 1 279 ? 10.135  3.457   2.594   1.00 93.88 279 A 1 
ATOM 2229 C CG1 . VAL A 1 279 ? 11.459  3.710   3.338   1.00 92.11 279 A 1 
ATOM 2230 C CG2 . VAL A 1 279 ? 9.130   2.908   3.623   1.00 92.51 279 A 1 
ATOM 2231 N N   . ASP A 1 280 ? 10.698  4.911   -0.250  1.00 93.62 280 A 1 
ATOM 2232 C CA  . ASP A 1 280 ? 11.616  5.405   -1.266  1.00 92.30 280 A 1 
ATOM 2233 C C   . ASP A 1 280 ? 11.380  6.882   -1.645  1.00 91.80 280 A 1 
ATOM 2234 O O   . ASP A 1 280 ? 10.256  7.393   -1.580  1.00 87.43 280 A 1 
ATOM 2235 C CB  . ASP A 1 280 ? 11.470  4.505   -2.493  1.00 88.98 280 A 1 
ATOM 2236 C CG  . ASP A 1 280 ? 12.265  5.089   -3.637  1.00 84.79 280 A 1 
ATOM 2237 O OD1 . ASP A 1 280 ? 13.505  5.123   -3.524  1.00 77.18 280 A 1 
ATOM 2238 O OD2 . ASP A 1 280 ? 11.627  5.595   -4.581  1.00 77.77 280 A 1 
ATOM 2239 N N   . THR A 1 281 ? 12.445  7.570   -2.068  1.00 90.87 281 A 1 
ATOM 2240 C CA  . THR A 1 281 ? 12.463  9.003   -2.377  1.00 89.54 281 A 1 
ATOM 2241 C C   . THR A 1 281 ? 12.740  9.339   -3.843  1.00 88.38 281 A 1 
ATOM 2242 O O   . THR A 1 281 ? 12.471  10.466  -4.253  1.00 84.37 281 A 1 
ATOM 2243 C CB  . THR A 1 281 ? 13.474  9.730   -1.478  1.00 87.74 281 A 1 
ATOM 2244 O OG1 . THR A 1 281 ? 14.755  9.165   -1.578  1.00 84.34 281 A 1 
ATOM 2245 C CG2 . THR A 1 281 ? 13.085  9.661   -0.015  1.00 82.40 281 A 1 
ATOM 2246 N N   . TRP A 1 282 ? 13.209  8.404   -4.662  1.00 87.25 282 A 1 
ATOM 2247 C CA  . TRP A 1 282 ? 13.684  8.663   -6.032  1.00 83.98 282 A 1 
ATOM 2248 C C   . TRP A 1 282 ? 12.672  9.405   -6.914  1.00 82.40 282 A 1 
ATOM 2249 O O   . TRP A 1 282 ? 13.042  10.293  -7.679  1.00 75.33 282 A 1 
ATOM 2250 C CB  . TRP A 1 282 ? 14.064  7.338   -6.702  1.00 79.37 282 A 1 
ATOM 2251 C CG  . TRP A 1 282 ? 14.725  7.392   -8.050  1.00 74.52 282 A 1 
ATOM 2252 C CD1 . TRP A 1 282 ? 14.589  8.342   -8.994  1.00 65.89 282 A 1 
ATOM 2253 C CD2 . TRP A 1 282 ? 15.628  6.424   -8.650  1.00 68.98 282 A 1 
ATOM 2254 N NE1 . TRP A 1 282 ? 15.318  8.037   -10.106 1.00 60.18 282 A 1 
ATOM 2255 C CE2 . TRP A 1 282 ? 15.980  6.856   -9.953  1.00 63.74 282 A 1 
ATOM 2256 C CE3 . TRP A 1 282 ? 16.192  5.227   -8.206  1.00 57.74 282 A 1 
ATOM 2257 C CZ2 . TRP A 1 282 ? 16.857  6.130   -10.782 1.00 59.01 282 A 1 
ATOM 2258 C CZ3 . TRP A 1 282 ? 17.070  4.496   -9.019  1.00 55.66 282 A 1 
ATOM 2259 C CH2 . TRP A 1 282 ? 17.398  4.945   -10.294 1.00 55.14 282 A 1 
ATOM 2260 N N   . LEU A 1 283 ? 11.394  9.080   -6.830  1.00 83.04 283 A 1 
ATOM 2261 C CA  . LEU A 1 283 ? 10.393  9.745   -7.666  1.00 81.27 283 A 1 
ATOM 2262 C C   . LEU A 1 283 ? 10.007  11.148  -7.161  1.00 81.80 283 A 1 
ATOM 2263 O O   . LEU A 1 283 ? 8.929   11.646  -7.499  1.00 76.66 283 A 1 
ATOM 2264 C CB  . LEU A 1 283 ? 9.192   8.803   -7.865  1.00 77.57 283 A 1 
ATOM 2265 C CG  . LEU A 1 283 ? 9.503   7.473   -8.562  1.00 74.05 283 A 1 
ATOM 2266 C CD1 . LEU A 1 283 ? 8.230   6.623   -8.644  1.00 71.18 283 A 1 
ATOM 2267 C CD2 . LEU A 1 283 ? 10.026  7.662   -9.985  1.00 71.18 283 A 1 
ATOM 2268 N N   . GLY A 1 284 ? 10.858  11.783  -6.360  1.00 84.50 284 A 1 
ATOM 2269 C CA  . GLY A 1 284 ? 10.655  13.118  -5.833  1.00 84.18 284 A 1 
ATOM 2270 C C   . GLY A 1 284 ? 9.570   13.165  -4.758  1.00 85.66 284 A 1 
ATOM 2271 O O   . GLY A 1 284 ? 8.764   14.086  -4.753  1.00 82.52 284 A 1 
ATOM 2272 N N   . THR A 1 285 ? 9.504   12.160  -3.886  1.00 87.42 285 A 1 
ATOM 2273 C CA  . THR A 1 285 ? 8.586   12.133  -2.742  1.00 87.91 285 A 1 
ATOM 2274 C C   . THR A 1 285 ? 9.331   12.006  -1.430  1.00 89.46 285 A 1 
ATOM 2275 O O   . THR A 1 285 ? 10.329  11.293  -1.330  1.00 87.75 285 A 1 
ATOM 2276 C CB  . THR A 1 285 ? 7.522   11.027  -2.851  1.00 85.13 285 A 1 
ATOM 2277 O OG1 . THR A 1 285 ? 8.029   9.809   -3.352  1.00 76.37 285 A 1 
ATOM 2278 C CG2 . THR A 1 285 ? 6.409   11.447  -3.779  1.00 75.13 285 A 1 
ATOM 2279 N N   . SER A 1 286 ? 8.839   12.690  -0.400  1.00 88.95 286 A 1 
ATOM 2280 C CA  . SER A 1 286 ? 9.330   12.510  0.962   1.00 89.50 286 A 1 
ATOM 2281 C C   . SER A 1 286 ? 9.046   11.081  1.443   1.00 90.59 286 A 1 
ATOM 2282 O O   . SER A 1 286 ? 7.970   10.558  1.162   1.00 89.88 286 A 1 
ATOM 2283 C CB  . SER A 1 286 ? 8.682   13.518  1.906   1.00 87.95 286 A 1 
ATOM 2284 O OG  . SER A 1 286 ? 9.096   14.824  1.566   1.00 84.17 286 A 1 
ATOM 2285 N N   . PRO A 1 287 ? 9.973   10.444  2.179   1.00 91.74 287 A 1 
ATOM 2286 C CA  . PRO A 1 287 ? 9.753   9.102   2.689   1.00 92.02 287 A 1 
ATOM 2287 C C   . PRO A 1 287 ? 8.584   9.097   3.669   1.00 92.25 287 A 1 
ATOM 2288 O O   . PRO A 1 287 ? 8.526   9.934   4.578   1.00 91.02 287 A 1 
ATOM 2289 C CB  . PRO A 1 287 ? 11.064  8.691   3.344   1.00 91.13 287 A 1 
ATOM 2290 C CG  . PRO A 1 287 ? 11.670  10.029  3.772   1.00 88.50 287 A 1 
ATOM 2291 C CD  . PRO A 1 287 ? 11.216  10.988  2.677   1.00 91.04 287 A 1 
ATOM 2292 N N   . SER A 1 288 ? 7.650   8.160   3.502   1.00 91.91 288 A 1 
ATOM 2293 C CA  . SER A 1 288 ? 6.450   8.092   4.314   1.00 91.83 288 A 1 
ATOM 2294 C C   . SER A 1 288 ? 6.018   6.650   4.564   1.00 92.84 288 A 1 
ATOM 2295 O O   . SER A 1 288 ? 6.307   5.735   3.799   1.00 92.27 288 A 1 
ATOM 2296 C CB  . SER A 1 288 ? 5.335   8.908   3.661   1.00 89.67 288 A 1 
ATOM 2297 O OG  . SER A 1 288 ? 4.272   9.102   4.575   1.00 77.13 288 A 1 
ATOM 2298 N N   . ILE A 1 289 ? 5.332   6.453   5.682   1.00 92.19 289 A 1 
ATOM 2299 C CA  . ILE A 1 289 ? 4.730   5.179   6.080   1.00 92.29 289 A 1 
ATOM 2300 C C   . ILE A 1 289 ? 3.349   5.440   6.661   1.00 92.29 289 A 1 
ATOM 2301 O O   . ILE A 1 289 ? 3.078   6.525   7.181   1.00 91.14 289 A 1 
ATOM 2302 C CB  . ILE A 1 289 ? 5.611   4.396   7.073   1.00 91.15 289 A 1 
ATOM 2303 C CG1 . ILE A 1 289 ? 5.890   5.203   8.364   1.00 86.16 289 A 1 
ATOM 2304 C CG2 . ILE A 1 289 ? 6.906   3.967   6.383   1.00 85.12 289 A 1 
ATOM 2305 C CD1 . ILE A 1 289 ? 6.618   4.404   9.449   1.00 84.28 289 A 1 
ATOM 2306 N N   . ARG A 1 290 ? 2.480   4.430   6.631   1.00 93.48 290 A 1 
ATOM 2307 C CA  . ARG A 1 290 ? 1.101   4.546   7.093   1.00 93.58 290 A 1 
ATOM 2308 C C   . ARG A 1 290 ? 0.819   3.617   8.266   1.00 93.82 290 A 1 
ATOM 2309 O O   . ARG A 1 290 ? 1.308   2.496   8.313   1.00 93.48 290 A 1 
ATOM 2310 C CB  . ARG A 1 290 ? 0.172   4.332   5.898   1.00 92.87 290 A 1 
ATOM 2311 C CG  . ARG A 1 290 ? -1.301  4.490   6.277   1.00 90.82 290 A 1 
ATOM 2312 C CD  . ARG A 1 290 ? -2.187  4.422   5.029   1.00 89.45 290 A 1 
ATOM 2313 N NE  . ARG A 1 290 ? -2.084  5.634   4.221   1.00 87.13 290 A 1 
ATOM 2314 C CZ  . ARG A 1 290 ? -2.592  5.814   3.025   1.00 87.31 290 A 1 
ATOM 2315 N NH1 . ARG A 1 290 ? -3.225  4.880   2.384   1.00 80.95 290 A 1 
ATOM 2316 N NH2 . ARG A 1 290 ? -2.478  6.954   2.431   1.00 81.62 290 A 1 
ATOM 2317 N N   . LYS A 1 291 ? -0.028  4.077   9.198   1.00 91.69 291 A 1 
ATOM 2318 C CA  . LYS A 1 291 ? -0.600  3.262   10.272  1.00 91.59 291 A 1 
ATOM 2319 C C   . LYS A 1 291 ? -2.117  3.342   10.232  1.00 91.27 291 A 1 
ATOM 2320 O O   . LYS A 1 291 ? -2.665  4.435   10.168  1.00 90.57 291 A 1 
ATOM 2321 C CB  . LYS A 1 291 ? -0.029  3.707   11.624  1.00 90.19 291 A 1 
ATOM 2322 C CG  . LYS A 1 291 ? -0.341  2.673   12.723  1.00 88.34 291 A 1 
ATOM 2323 C CD  . LYS A 1 291 ? 0.369   2.964   14.053  1.00 86.88 291 A 1 
ATOM 2324 C CE  . LYS A 1 291 ? -0.142  4.238   14.736  1.00 80.80 291 A 1 
ATOM 2325 N NZ  . LYS A 1 291 ? 0.095   4.195   16.195  1.00 76.97 291 A 1 
ATOM 2326 N N   . TYR A 1 292 ? -2.802  2.202   10.290  1.00 92.68 292 A 1 
ATOM 2327 C CA  . TYR A 1 292 ? -4.261  2.097   10.333  1.00 92.40 292 A 1 
ATOM 2328 C C   . TYR A 1 292 ? -4.737  1.790   11.757  1.00 92.06 292 A 1 
ATOM 2329 O O   . TYR A 1 292 ? -4.152  0.922   12.401  1.00 91.02 292 A 1 
ATOM 2330 C CB  . TYR A 1 292 ? -4.741  1.000   9.378   1.00 92.99 292 A 1 
ATOM 2331 C CG  . TYR A 1 292 ? -4.428  1.269   7.912   1.00 93.60 292 A 1 
ATOM 2332 C CD1 . TYR A 1 292 ? -5.364  1.948   7.115   1.00 91.56 292 A 1 
ATOM 2333 C CD2 . TYR A 1 292 ? -3.207  0.844   7.358   1.00 92.10 292 A 1 
ATOM 2334 C CE1 . TYR A 1 292 ? -5.090  2.200   5.755   1.00 91.10 292 A 1 
ATOM 2335 C CE2 . TYR A 1 292 ? -2.925  1.104   6.002   1.00 91.72 292 A 1 
ATOM 2336 C CZ  . TYR A 1 292 ? -3.867  1.775   5.200   1.00 92.96 292 A 1 
ATOM 2337 O OH  . TYR A 1 292 ? -3.605  2.024   3.897   1.00 92.59 292 A 1 
ATOM 2338 N N   . ASP A 1 293 ? -5.837  2.425   12.211  1.00 90.37 293 A 1 
ATOM 2339 C CA  . ASP A 1 293 ? -6.683  1.863   13.265  1.00 90.18 293 A 1 
ATOM 2340 C C   . ASP A 1 293 ? -7.700  0.923   12.600  1.00 90.64 293 A 1 
ATOM 2341 O O   . ASP A 1 293 ? -8.669  1.353   11.971  1.00 90.04 293 A 1 
ATOM 2342 C CB  . ASP A 1 293 ? -7.352  2.946   14.132  1.00 89.04 293 A 1 
ATOM 2343 C CG  . ASP A 1 293 ? -8.220  2.380   15.283  1.00 87.99 293 A 1 
ATOM 2344 O OD1 . ASP A 1 293 ? -8.484  1.156   15.342  1.00 84.57 293 A 1 
ATOM 2345 O OD2 . ASP A 1 293 ? -8.724  3.152   16.130  1.00 82.66 293 A 1 
ATOM 2346 N N   . VAL A 1 294 ? -7.460  -0.383  12.720  1.00 90.14 294 A 1 
ATOM 2347 C CA  . VAL A 1 294 ? -8.312  -1.436  12.151  1.00 90.18 294 A 1 
ATOM 2348 C C   . VAL A 1 294 ? -9.544  -1.679  13.021  1.00 89.18 294 A 1 
ATOM 2349 O O   . VAL A 1 294 ? -10.571 -2.155  12.536  1.00 86.79 294 A 1 
ATOM 2350 C CB  . VAL A 1 294 ? -7.500  -2.726  11.949  1.00 90.76 294 A 1 
ATOM 2351 C CG1 . VAL A 1 294 ? -8.332  -3.847  11.312  1.00 88.34 294 A 1 
ATOM 2352 C CG2 . VAL A 1 294 ? -6.282  -2.488  11.043  1.00 88.12 294 A 1 
ATOM 2353 N N   . GLY A 1 295 ? -9.481  -1.344  14.317  1.00 88.09 295 A 1 
ATOM 2354 C CA  . GLY A 1 295 ? -10.532 -1.669  15.268  1.00 87.00 295 A 1 
ATOM 2355 C C   . GLY A 1 295 ? -10.576 -3.168  15.594  1.00 87.48 295 A 1 
ATOM 2356 O O   . GLY A 1 295 ? -9.542  -3.803  15.767  1.00 84.20 295 A 1 
ATOM 2357 N N   . ASN A 1 296 ? -11.779 -3.736  15.703  1.00 85.91 296 A 1 
ATOM 2358 C CA  . ASN A 1 296 ? -12.003 -5.114  16.160  1.00 85.84 296 A 1 
ATOM 2359 C C   . ASN A 1 296 ? -12.535 -6.067  15.066  1.00 86.59 296 A 1 
ATOM 2360 O O   . ASN A 1 296 ? -13.016 -7.152  15.385  1.00 82.92 296 A 1 
ATOM 2361 C CB  . ASN A 1 296 ? -12.908 -5.072  17.404  1.00 82.97 296 A 1 
ATOM 2362 C CG  . ASN A 1 296 ? -14.301 -4.553  17.111  1.00 81.22 296 A 1 
ATOM 2363 O OD1 . ASN A 1 296 ? -14.737 -4.396  15.983  1.00 74.65 296 A 1 
ATOM 2364 N ND2 . ASN A 1 296 ? -15.079 -4.242  18.130  1.00 76.42 296 A 1 
ATOM 2365 N N   . GLY A 1 297 ? -12.519 -5.645  13.793  1.00 83.02 297 A 1 
ATOM 2366 C CA  . GLY A 1 297 ? -12.951 -6.452  12.644  1.00 82.81 297 A 1 
ATOM 2367 C C   . GLY A 1 297 ? -14.460 -6.486  12.378  1.00 85.34 297 A 1 
ATOM 2368 O O   . GLY A 1 297 ? -14.879 -7.116  11.416  1.00 82.68 297 A 1 
ATOM 2369 N N   . GLN A 1 298 ? -15.302 -5.824  13.193  1.00 78.93 298 A 1 
ATOM 2370 C CA  . GLN A 1 298 ? -16.764 -5.866  13.026  1.00 78.12 298 A 1 
ATOM 2371 C C   . GLN A 1 298 ? -17.309 -4.887  11.966  1.00 76.46 298 A 1 
ATOM 2372 O O   . GLN A 1 298 ? -18.351 -5.152  11.368  1.00 70.92 298 A 1 
ATOM 2373 C CB  . GLN A 1 298 ? -17.468 -5.591  14.364  1.00 77.19 298 A 1 
ATOM 2374 C CG  . GLN A 1 298 ? -17.196 -6.691  15.402  1.00 73.33 298 A 1 
ATOM 2375 C CD  . GLN A 1 298 ? -18.039 -6.505  16.660  1.00 68.32 298 A 1 
ATOM 2376 O OE1 . GLN A 1 298 ? -17.932 -5.534  17.394  1.00 63.44 298 A 1 
ATOM 2377 N NE2 . GLN A 1 298 ? -18.905 -7.443  16.968  1.00 61.86 298 A 1 
ATOM 2378 N N   . GLY A 1 299 ? -16.637 -3.751  11.752  1.00 77.22 299 A 1 
ATOM 2379 C CA  . GLY A 1 299 ? -17.040 -2.711  10.811  1.00 78.39 299 A 1 
ATOM 2380 C C   . GLY A 1 299 ? -15.903 -2.323  9.870   1.00 82.62 299 A 1 
ATOM 2381 O O   . GLY A 1 299 ? -14.969 -3.102  9.677   1.00 79.01 299 A 1 
ATOM 2382 N N   . TYR A 1 300 ? -15.989 -1.135  9.290   1.00 77.90 300 A 1 
ATOM 2383 C CA  . TYR A 1 300 ? -14.874 -0.559  8.541   1.00 80.38 300 A 1 
ATOM 2384 C C   . TYR A 1 300 ? -13.700 -0.223  9.475   1.00 82.06 300 A 1 
ATOM 2385 O O   . TYR A 1 300 ? -13.876 -0.048  10.679  1.00 80.14 300 A 1 
ATOM 2386 C CB  . TYR A 1 300 ? -15.352 0.666   7.761   1.00 79.87 300 A 1 
ATOM 2387 C CG  . TYR A 1 300 ? -16.397 0.336   6.714   1.00 80.96 300 A 1 
ATOM 2388 C CD1 . TYR A 1 300 ? -16.014 -0.317  5.526   1.00 77.30 300 A 1 
ATOM 2389 C CD2 . TYR A 1 300 ? -17.758 0.650   6.936   1.00 77.40 300 A 1 
ATOM 2390 C CE1 . TYR A 1 300 ? -16.980 -0.646  4.561   1.00 72.96 300 A 1 
ATOM 2391 C CE2 . TYR A 1 300 ? -18.725 0.320   5.972   1.00 74.96 300 A 1 
ATOM 2392 C CZ  . TYR A 1 300 ? -18.342 -0.329  4.781   1.00 78.23 300 A 1 
ATOM 2393 O OH  . TYR A 1 300 ? -19.270 -0.648  3.855   1.00 75.24 300 A 1 
ATOM 2394 N N   . MET A 1 301 ? -12.499 -0.114  8.899   1.00 76.86 301 A 1 
ATOM 2395 C CA  . MET A 1 301 ? -11.356 0.473   9.604   1.00 78.12 301 A 1 
ATOM 2396 C C   . MET A 1 301 ? -11.680 1.918   9.987   1.00 79.97 301 A 1 
ATOM 2397 O O   . MET A 1 301 ? -12.403 2.603   9.260   1.00 82.36 301 A 1 
ATOM 2398 C CB  . MET A 1 301 ? -10.095 0.412   8.736   1.00 80.09 301 A 1 
ATOM 2399 C CG  . MET A 1 301 ? -9.698  -1.013  8.356   1.00 81.31 301 A 1 
ATOM 2400 S SD  . MET A 1 301 ? -8.127  -1.150  7.466   1.00 78.15 301 A 1 
ATOM 2401 C CE  . MET A 1 301 ? -8.590  -0.507  5.844   1.00 68.37 301 A 1 
ATOM 2402 N N   . LYS A 1 302 ? -11.170 2.405   11.119  1.00 75.93 302 A 1 
ATOM 2403 C CA  . LYS A 1 302 ? -11.580 3.714   11.648  1.00 74.51 302 A 1 
ATOM 2404 C C   . LYS A 1 302 ? -10.854 4.871   10.970  1.00 75.87 302 A 1 
ATOM 2405 O O   . LYS A 1 302 ? -11.501 5.788   10.488  1.00 75.70 302 A 1 
ATOM 2406 C CB  . LYS A 1 302 ? -11.369 3.778   13.156  1.00 74.76 302 A 1 
ATOM 2407 C CG  . LYS A 1 302 ? -12.129 2.711   13.936  1.00 70.36 302 A 1 
ATOM 2408 C CD  . LYS A 1 302 ? -11.921 3.036   15.413  1.00 63.19 302 A 1 
ATOM 2409 C CE  . LYS A 1 302 ? -12.195 1.868   16.334  1.00 57.95 302 A 1 
ATOM 2410 N NZ  . LYS A 1 302 ? -11.243 1.988   17.477  1.00 48.27 302 A 1 
ATOM 2411 N N   . GLU A 1 303 ? -9.537  4.827   10.953  1.00 69.91 303 A 1 
ATOM 2412 C CA  . GLU A 1 303 ? -8.719  5.878   10.351  1.00 71.57 303 A 1 
ATOM 2413 C C   . GLU A 1 303 ? -7.370  5.338   9.874   1.00 70.76 303 A 1 
ATOM 2414 O O   . GLU A 1 303 ? -6.979  4.220   10.212  1.00 70.34 303 A 1 
ATOM 2415 C CB  . GLU A 1 303 ? -8.547  7.081   11.298  1.00 68.27 303 A 1 
ATOM 2416 C CG  . GLU A 1 303 ? -7.759  6.828   12.599  1.00 64.88 303 A 1 
ATOM 2417 C CD  . GLU A 1 303 ? -7.410  8.122   13.373  1.00 63.35 303 A 1 
ATOM 2418 O OE1 . GLU A 1 303 ? -7.093  8.057   14.576  1.00 53.99 303 A 1 
ATOM 2419 O OE2 . GLU A 1 303 ? -7.323  9.209   12.743  1.00 61.27 303 A 1 
ATOM 2420 N N   . PHE A 1 304 ? -6.650  6.152   9.097   1.00 78.57 304 A 1 
ATOM 2421 C CA  . PHE A 1 304 ? -5.217  5.991   8.901   1.00 76.07 304 A 1 
ATOM 2422 C C   . PHE A 1 304 ? -4.473  7.276   9.267   1.00 75.36 304 A 1 
ATOM 2423 O O   . PHE A 1 304 ? -5.030  8.379   9.229   1.00 75.94 304 A 1 
ATOM 2424 C CB  . PHE A 1 304 ? -4.902  5.519   7.475   1.00 76.49 304 A 1 
ATOM 2425 C CG  . PHE A 1 304 ? -5.188  6.533   6.385   1.00 75.55 304 A 1 
ATOM 2426 C CD1 . PHE A 1 304 ? -6.312  6.385   5.548   1.00 69.69 304 A 1 
ATOM 2427 C CD2 . PHE A 1 304 ? -4.320  7.620   6.184   1.00 70.79 304 A 1 
ATOM 2428 C CE1 . PHE A 1 304 ? -6.573  7.313   4.539   1.00 62.12 304 A 1 
ATOM 2429 C CE2 . PHE A 1 304 ? -4.586  8.564   5.171   1.00 65.59 304 A 1 
ATOM 2430 C CZ  . PHE A 1 304 ? -5.711  8.415   4.348   1.00 67.85 304 A 1 
ATOM 2431 N N   . LYS A 1 305 ? -3.187  7.135   9.608   1.00 78.69 305 A 1 
ATOM 2432 C CA  . LYS A 1 305 ? -2.242  8.224   9.851   1.00 77.15 305 A 1 
ATOM 2433 C C   . LYS A 1 305 ? -1.000  7.999   9.006   1.00 77.82 305 A 1 
ATOM 2434 O O   . LYS A 1 305 ? -0.406  6.925   9.071   1.00 79.41 305 A 1 
ATOM 2435 C CB  . LYS A 1 305 ? -1.886  8.315   11.340  1.00 75.82 305 A 1 
ATOM 2436 C CG  . LYS A 1 305 ? -3.120  8.675   12.165  1.00 71.55 305 A 1 
ATOM 2437 C CD  . LYS A 1 305 ? -2.863  8.795   13.669  1.00 67.40 305 A 1 
ATOM 2438 C CE  . LYS A 1 305 ? -4.252  9.054   14.256  1.00 63.12 305 A 1 
ATOM 2439 N NZ  . LYS A 1 305 ? -4.362  8.896   15.714  1.00 55.05 305 A 1 
ATOM 2440 N N   . ASN A 1 306 ? -0.604  9.011   8.239   1.00 73.93 306 A 1 
ATOM 2441 C CA  . ASN A 1 306 ? 0.675   9.016   7.560   1.00 71.78 306 A 1 
ATOM 2442 C C   . ASN A 1 306 ? 1.728   9.673   8.450   1.00 69.68 306 A 1 
ATOM 2443 O O   . ASN A 1 306 ? 1.475   10.680  9.110   1.00 67.64 306 A 1 
ATOM 2444 C CB  . ASN A 1 306 ? 0.566   9.693   6.191   1.00 69.56 306 A 1 
ATOM 2445 C CG  . ASN A 1 306 ? -0.209  8.869   5.194   1.00 64.60 306 A 1 
ATOM 2446 O OD1 . ASN A 1 306 ? -0.393  7.657   5.320   1.00 60.04 306 A 1 
ATOM 2447 N ND2 . ASN A 1 306 ? -0.698  9.498   4.159   1.00 58.82 306 A 1 
ATOM 2448 N N   . TYR A 1 307 ? 2.918   9.074   8.462   1.00 70.42 307 A 1 
ATOM 2449 C CA  . TYR A 1 307 ? 4.049   9.591   9.214   1.00 66.22 307 A 1 
ATOM 2450 C C   . TYR A 1 307 ? 4.417   10.998  8.736   1.00 64.95 307 A 1 
ATOM 2451 O O   . TYR A 1 307 ? 4.497   11.233  7.541   1.00 58.63 307 A 1 
ATOM 2452 C CB  . TYR A 1 307 ? 5.218   8.613   9.082   1.00 60.95 307 A 1 
ATOM 2453 C CG  . TYR A 1 307 ? 6.481   9.045   9.792   1.00 56.25 307 A 1 
ATOM 2454 C CD1 . TYR A 1 307 ? 7.718   9.008   9.122   1.00 51.12 307 A 1 
ATOM 2455 C CD2 . TYR A 1 307 ? 6.422   9.497   11.123  1.00 51.43 307 A 1 
ATOM 2456 C CE1 . TYR A 1 307 ? 8.898   9.380   9.788   1.00 44.70 307 A 1 
ATOM 2457 C CE2 . TYR A 1 307 ? 7.595   9.884   11.786  1.00 44.48 307 A 1 
ATOM 2458 C CZ  . TYR A 1 307 ? 8.838   9.813   11.125  1.00 44.18 307 A 1 
ATOM 2459 O OH  . TYR A 1 307 ? 9.975   10.166  11.796  1.00 42.26 307 A 1 
ATOM 2460 N N   . PHE A 1 308 ? 4.664   11.898  9.690   1.00 60.69 308 A 1 
ATOM 2461 C CA  . PHE A 1 308 ? 4.951   13.333  9.573   1.00 56.50 308 A 1 
ATOM 2462 C C   . PHE A 1 308 ? 3.842   14.254  9.054   1.00 58.69 308 A 1 
ATOM 2463 O O   . PHE A 1 308 ? 4.027   15.467  9.156   1.00 52.26 308 A 1 
ATOM 2464 C CB  . PHE A 1 308 ? 6.277   13.594  8.840   1.00 48.23 308 A 1 
ATOM 2465 C CG  . PHE A 1 308 ? 7.522   13.247  9.616   1.00 44.42 308 A 1 
ATOM 2466 C CD1 . PHE A 1 308 ? 7.753   13.834  10.880  1.00 39.74 308 A 1 
ATOM 2467 C CD2 . PHE A 1 308 ? 8.505   12.414  9.056   1.00 40.03 308 A 1 
ATOM 2468 C CE1 . PHE A 1 308 ? 8.949   13.585  11.577  1.00 33.73 308 A 1 
ATOM 2469 C CE2 . PHE A 1 308 ? 9.712   12.170  9.753   1.00 33.96 308 A 1 
ATOM 2470 C CZ  . PHE A 1 308 ? 9.924   12.758  11.005  1.00 33.79 308 A 1 
ATOM 2471 N N   . ASN A 1 309 ? 2.706   13.734  8.563   1.00 69.05 309 A 1 
ATOM 2472 C CA  . ASN A 1 309 ? 1.785   14.573  7.812   1.00 67.03 309 A 1 
ATOM 2473 C C   . ASN A 1 309 ? 0.409   14.717  8.474   1.00 70.03 309 A 1 
ATOM 2474 O O   . ASN A 1 309 ? 0.122   15.745  9.091   1.00 63.33 309 A 1 
ATOM 2475 C CB  . ASN A 1 309 ? 1.717   14.073  6.357   1.00 58.31 309 A 1 
ATOM 2476 C CG  . ASN A 1 309 ? 3.063   14.036  5.660   1.00 51.52 309 A 1 
ATOM 2477 O OD1 . ASN A 1 309 ? 4.095   14.460  6.151   1.00 46.94 309 A 1 
ATOM 2478 N ND2 . ASN A 1 309 ? 3.122   13.466  4.485   1.00 46.55 309 A 1 
ATOM 2479 N N   . TYR A 1 310 ? -0.472  13.713  8.352   1.00 73.36 310 A 1 
ATOM 2480 C CA  . TYR A 1 310 ? -1.863  13.869  8.737   1.00 76.46 310 A 1 
ATOM 2481 C C   . TYR A 1 310 ? -2.552  12.558  9.120   1.00 79.68 310 A 1 
ATOM 2482 O O   . TYR A 1 310 ? -2.090  11.464  8.812   1.00 76.22 310 A 1 
ATOM 2483 C CB  . TYR A 1 310 ? -2.618  14.565  7.593   1.00 72.62 310 A 1 
ATOM 2484 C CG  . TYR A 1 310 ? -2.891  13.677  6.393   1.00 72.17 310 A 1 
ATOM 2485 C CD1 . TYR A 1 310 ? -1.893  13.422  5.429   1.00 68.48 310 A 1 
ATOM 2486 C CD2 . TYR A 1 310 ? -4.166  13.104  6.252   1.00 68.00 310 A 1 
ATOM 2487 C CE1 . TYR A 1 310 ? -2.174  12.604  4.329   1.00 61.06 310 A 1 
ATOM 2488 C CE2 . TYR A 1 310 ? -4.453  12.289  5.144   1.00 64.14 310 A 1 
ATOM 2489 C CZ  . TYR A 1 310 ? -3.456  12.040  4.180   1.00 65.35 310 A 1 
ATOM 2490 O OH  . TYR A 1 310 ? -3.752  11.256  3.119   1.00 63.28 310 A 1 
ATOM 2491 N N   . GLY A 1 311 ? -3.726  12.692  9.764   1.00 76.96 311 A 1 
ATOM 2492 C CA  . GLY A 1 311 ? -4.687  11.609  9.945   1.00 79.51 311 A 1 
ATOM 2493 C C   . GLY A 1 311 ? -5.939  11.840  9.101   1.00 82.71 311 A 1 
ATOM 2494 O O   . GLY A 1 311 ? -6.410  12.976  8.986   1.00 80.98 311 A 1 
ATOM 2495 N N   . SER A 1 312 ? -6.536  10.788  8.547   1.00 78.13 312 A 1 
ATOM 2496 C CA  . SER A 1 312 ? -7.718  10.896  7.689   1.00 78.43 312 A 1 
ATOM 2497 C C   . SER A 1 312 ? -8.915  11.555  8.387   1.00 81.08 312 A 1 
ATOM 2498 O O   . SER A 1 312 ? -9.665  12.310  7.762   1.00 80.89 312 A 1 
ATOM 2499 C CB  . SER A 1 312 ? -8.107  9.514   7.151   1.00 78.08 312 A 1 
ATOM 2500 O OG  . SER A 1 312 ? -8.394  8.611   8.200   1.00 80.62 312 A 1 
ATOM 2501 N N   . SER A 1 313 ? -9.074  11.321  9.687   1.00 76.94 313 A 1 
ATOM 2502 C CA  . SER A 1 313 ? -10.114 11.962  10.493  1.00 77.17 313 A 1 
ATOM 2503 C C   . SER A 1 313 ? -9.821  13.449  10.721  1.00 78.79 313 A 1 
ATOM 2504 O O   . SER A 1 313 ? -10.678 14.289  10.467  1.00 79.77 313 A 1 
ATOM 2505 C CB  . SER A 1 313 ? -10.263 11.226  11.819  1.00 76.15 313 A 1 
ATOM 2506 O OG  . SER A 1 313 ? -11.287 11.800  12.608  1.00 66.29 313 A 1 
ATOM 2507 N N   . SER A 1 314 ? -8.616  13.809  11.163  1.00 81.13 314 A 1 
ATOM 2508 C CA  . SER A 1 314 ? -8.262  15.198  11.481  1.00 80.95 314 A 1 
ATOM 2509 C C   . SER A 1 314 ? -8.183  16.100  10.247  1.00 82.79 314 A 1 
ATOM 2510 O O   . SER A 1 314 ? -8.568  17.258  10.327  1.00 80.73 314 A 1 
ATOM 2511 C CB  . SER A 1 314 ? -6.943  15.267  12.256  1.00 77.83 314 A 1 
ATOM 2512 O OG  . SER A 1 314 ? -5.875  14.668  11.542  1.00 71.04 314 A 1 
ATOM 2513 N N   . GLU A 1 315 ? -7.718  15.583  9.112   1.00 84.51 315 A 1 
ATOM 2514 C CA  . GLU A 1 315 ? -7.511  16.371  7.893   1.00 85.50 315 A 1 
ATOM 2515 C C   . GLU A 1 315 ? -8.777  16.482  7.044   1.00 87.05 315 A 1 
ATOM 2516 O O   . GLU A 1 315 ? -9.105  17.563  6.548   1.00 83.82 315 A 1 
ATOM 2517 C CB  . GLU A 1 315 ? -6.371  15.748  7.082   1.00 82.72 315 A 1 
ATOM 2518 C CG  . GLU A 1 315 ? -5.812  16.708  6.013   1.00 77.51 315 A 1 
ATOM 2519 C CD  . GLU A 1 315 ? -5.266  18.007  6.643   1.00 78.28 315 A 1 
ATOM 2520 O OE1 . GLU A 1 315 ? -5.528  19.100  6.092   1.00 71.72 315 A 1 
ATOM 2521 O OE2 . GLU A 1 315 ? -4.662  17.930  7.735   1.00 72.21 315 A 1 
ATOM 2522 N N   . TYR A 1 316 ? -9.522  15.385  6.900   1.00 88.88 316 A 1 
ATOM 2523 C CA  . TYR A 1 316 ? -10.666 15.317  5.990   1.00 90.17 316 A 1 
ATOM 2524 C C   . TYR A 1 316 ? -12.024 15.219  6.701   1.00 92.07 316 A 1 
ATOM 2525 O O   . TYR A 1 316 ? -13.062 15.315  6.039   1.00 90.99 316 A 1 
ATOM 2526 C CB  . TYR A 1 316 ? -10.454 14.167  5.001   1.00 89.84 316 A 1 
ATOM 2527 C CG  . TYR A 1 316 ? -9.147  14.213  4.231   1.00 89.30 316 A 1 
ATOM 2528 C CD1 . TYR A 1 316 ? -8.721  15.404  3.605   1.00 86.41 316 A 1 
ATOM 2529 C CD2 . TYR A 1 316 ? -8.357  13.051  4.125   1.00 87.10 316 A 1 
ATOM 2530 C CE1 . TYR A 1 316 ? -7.518  15.434  2.884   1.00 84.99 316 A 1 
ATOM 2531 C CE2 . TYR A 1 316 ? -7.154  13.076  3.394   1.00 85.07 316 A 1 
ATOM 2532 C CZ  . TYR A 1 316 ? -6.730  14.269  2.774   1.00 86.39 316 A 1 
ATOM 2533 O OH  . TYR A 1 316 ? -5.576  14.303  2.074   1.00 84.42 316 A 1 
ATOM 2534 N N   . GLY A 1 317 ? -12.036 15.064  8.022   1.00 88.13 317 A 1 
ATOM 2535 C CA  . GLY A 1 317 ? -13.259 14.877  8.808   1.00 88.47 317 A 1 
ATOM 2536 C C   . GLY A 1 317 ? -13.936 13.524  8.588   1.00 90.40 317 A 1 
ATOM 2537 O O   . GLY A 1 317 ? -15.147 13.427  8.787   1.00 88.34 317 A 1 
ATOM 2538 N N   . LEU A 1 318 ? -13.202 12.502  8.147   1.00 87.89 318 A 1 
ATOM 2539 C CA  . LEU A 1 318 ? -13.736 11.156  7.940   1.00 88.24 318 A 1 
ATOM 2540 C C   . LEU A 1 318 ? -14.044 10.499  9.291   1.00 88.62 318 A 1 
ATOM 2541 O O   . LEU A 1 318 ? -13.241 10.558  10.214  1.00 87.87 318 A 1 
ATOM 2542 C CB  . LEU A 1 318 ? -12.758 10.286  7.135   1.00 87.98 318 A 1 
ATOM 2543 C CG  . LEU A 1 318 ? -12.396 10.819  5.736   1.00 87.79 318 A 1 
ATOM 2544 C CD1 . LEU A 1 318 ? -11.421 9.862   5.063   1.00 82.72 318 A 1 
ATOM 2545 C CD2 . LEU A 1 318 ? -13.609 10.964  4.833   1.00 83.52 318 A 1 
ATOM 2546 N N   . LYS A 1 319 ? -15.203 9.848   9.385   1.00 89.00 319 A 1 
ATOM 2547 C CA  . LYS A 1 319 ? -15.629 9.112   10.589  1.00 87.89 319 A 1 
ATOM 2548 C C   . LYS A 1 319 ? -15.112 7.677   10.613  1.00 89.19 319 A 1 
ATOM 2549 O O   . LYS A 1 319 ? -14.935 7.098   11.676  1.00 87.22 319 A 1 
ATOM 2550 C CB  . LYS A 1 319 ? -17.156 9.106   10.665  1.00 87.36 319 A 1 
ATOM 2551 C CG  . LYS A 1 319 ? -17.727 10.517  10.782  1.00 85.20 319 A 1 
ATOM 2552 C CD  . LYS A 1 319 ? -19.256 10.455  10.741  1.00 78.71 319 A 1 
ATOM 2553 C CE  . LYS A 1 319 ? -19.809 11.872  10.758  1.00 74.14 319 A 1 
ATOM 2554 N NZ  . LYS A 1 319 ? -21.267 11.854  10.545  1.00 64.28 319 A 1 
ATOM 2555 N N   . GLU A 1 320 ? -14.908 7.105   9.422   1.00 89.84 320 A 1 
ATOM 2556 C CA  . GLU A 1 320 ? -14.401 5.760   9.186   1.00 90.81 320 A 1 
ATOM 2557 C C   . GLU A 1 320 ? -13.880 5.650   7.739   1.00 91.53 320 A 1 
ATOM 2558 O O   . GLU A 1 320 ? -14.129 6.529   6.905   1.00 90.98 320 A 1 
ATOM 2559 C CB  . GLU A 1 320 ? -15.497 4.720   9.455   1.00 89.85 320 A 1 
ATOM 2560 C CG  . GLU A 1 320 ? -16.749 4.911   8.591   1.00 88.53 320 A 1 
ATOM 2561 C CD  . GLU A 1 320 ? -17.809 3.829   8.786   1.00 90.11 320 A 1 
ATOM 2562 O OE1 . GLU A 1 320 ? -18.689 3.743   7.889   1.00 83.37 320 A 1 
ATOM 2563 O OE2 . GLU A 1 320 ? -17.749 3.076   9.784   1.00 85.44 320 A 1 
ATOM 2564 N N   . LEU A 1 321 ? -13.181 4.566   7.412   1.00 90.47 321 A 1 
ATOM 2565 C CA  . LEU A 1 321 ? -12.641 4.313   6.076   1.00 91.31 321 A 1 
ATOM 2566 C C   . LEU A 1 321 ? -13.629 3.542   5.177   1.00 92.49 321 A 1 
ATOM 2567 O O   . LEU A 1 321 ? -13.285 2.532   4.568   1.00 92.47 321 A 1 
ATOM 2568 C CB  . LEU A 1 321 ? -11.254 3.653   6.188   1.00 91.96 321 A 1 
ATOM 2569 C CG  . LEU A 1 321 ? -10.219 4.410   7.041   1.00 91.06 321 A 1 
ATOM 2570 C CD1 . LEU A 1 321 ? -8.862  3.712   6.928   1.00 87.64 321 A 1 
ATOM 2571 C CD2 . LEU A 1 321 ? -10.027 5.860   6.618   1.00 87.64 321 A 1 
ATOM 2572 N N   . SER A 1 322 ? -14.883 4.004   5.108   1.00 92.44 322 A 1 
ATOM 2573 C CA  . SER A 1 322 ? -15.922 3.391   4.273   1.00 92.68 322 A 1 
ATOM 2574 C C   . SER A 1 322 ? -16.049 4.043   2.891   1.00 93.25 322 A 1 
ATOM 2575 O O   . SER A 1 322 ? -15.770 5.239   2.747   1.00 94.39 322 A 1 
ATOM 2576 C CB  . SER A 1 322 ? -17.273 3.389   4.985   1.00 93.40 322 A 1 
ATOM 2577 O OG  . SER A 1 322 ? -17.834 4.672   5.125   1.00 93.18 322 A 1 
ATOM 2578 N N   . PRO A 1 323 ? -16.538 3.318   1.858   1.00 95.00 323 A 1 
ATOM 2579 C CA  . PRO A 1 323 ? -16.790 3.897   0.538   1.00 94.65 323 A 1 
ATOM 2580 C C   . PRO A 1 323 ? -17.657 5.160   0.587   1.00 95.03 323 A 1 
ATOM 2581 O O   . PRO A 1 323 ? -17.377 6.126   -0.110  1.00 95.15 323 A 1 
ATOM 2582 C CB  . PRO A 1 323 ? -17.476 2.790   -0.273  1.00 94.56 323 A 1 
ATOM 2583 C CG  . PRO A 1 323 ? -16.951 1.515   0.357   1.00 93.45 323 A 1 
ATOM 2584 C CD  . PRO A 1 323 ? -16.811 1.883   1.830   1.00 94.50 323 A 1 
ATOM 2585 N N   . LYS A 1 324 ? -18.668 5.184   1.459   1.00 95.27 324 A 1 
ATOM 2586 C CA  . LYS A 1 324 ? -19.571 6.324   1.631   1.00 95.03 324 A 1 
ATOM 2587 C C   . LYS A 1 324 ? -18.842 7.594   2.095   1.00 95.88 324 A 1 
ATOM 2588 O O   . LYS A 1 324 ? -19.108 8.668   1.569   1.00 95.77 324 A 1 
ATOM 2589 C CB  . LYS A 1 324 ? -20.672 5.927   2.622   1.00 94.55 324 A 1 
ATOM 2590 C CG  . LYS A 1 324 ? -21.684 7.064   2.835   1.00 88.94 324 A 1 
ATOM 2591 C CD  . LYS A 1 324 ? -22.758 6.649   3.830   1.00 83.44 324 A 1 
ATOM 2592 C CE  . LYS A 1 324 ? -23.689 7.823   4.068   1.00 74.32 324 A 1 
ATOM 2593 N NZ  . LYS A 1 324 ? -24.713 7.486   5.075   1.00 64.95 324 A 1 
ATOM 2594 N N   . GLU A 1 325 ? -17.941 7.482   3.072   1.00 94.11 325 A 1 
ATOM 2595 C CA  . GLU A 1 325 ? -17.190 8.638   3.574   1.00 94.19 325 A 1 
ATOM 2596 C C   . GLU A 1 325 ? -16.236 9.186   2.498   1.00 94.78 325 A 1 
ATOM 2597 O O   . GLU A 1 325 ? -16.136 10.403  2.321   1.00 94.53 325 A 1 
ATOM 2598 C CB  . GLU A 1 325 ? -16.427 8.253   4.847   1.00 94.18 325 A 1 
ATOM 2599 C CG  . GLU A 1 325 ? -17.333 8.014   6.074   1.00 92.12 325 A 1 
ATOM 2600 C CD  . GLU A 1 325 ? -17.934 9.294   6.676   1.00 92.60 325 A 1 
ATOM 2601 O OE1 . GLU A 1 325 ? -19.151 9.321   6.957   1.00 84.73 325 A 1 
ATOM 2602 O OE2 . GLU A 1 325 ? -17.171 10.245  6.941   1.00 86.02 325 A 1 
ATOM 2603 N N   . PHE A 1 326 ? -15.619 8.315   1.696   1.00 94.92 326 A 1 
ATOM 2604 C CA  . PHE A 1 326 ? -14.751 8.728   0.594   1.00 94.82 326 A 1 
ATOM 2605 C C   . PHE A 1 326 ? -15.518 9.295   -0.609  1.00 95.35 326 A 1 
ATOM 2606 O O   . PHE A 1 326 ? -15.026 10.227  -1.252  1.00 95.24 326 A 1 
ATOM 2607 C CB  . PHE A 1 326 ? -13.836 7.576   0.190   1.00 94.69 326 A 1 
ATOM 2608 C CG  . PHE A 1 326 ? -12.630 7.447   1.109   1.00 94.67 326 A 1 
ATOM 2609 C CD1 . PHE A 1 326 ? -11.451 8.154   0.811   1.00 92.72 326 A 1 
ATOM 2610 C CD2 . PHE A 1 326 ? -12.696 6.670   2.275   1.00 92.89 326 A 1 
ATOM 2611 C CE1 . PHE A 1 326 ? -10.341 8.073   1.673   1.00 91.63 326 A 1 
ATOM 2612 C CE2 . PHE A 1 326 ? -11.596 6.593   3.140   1.00 91.73 326 A 1 
ATOM 2613 C CZ  . PHE A 1 326 ? -10.416 7.291   2.835   1.00 92.40 326 A 1 
ATOM 2614 N N   . GLU A 1 327 ? -16.730 8.837   -0.894  1.00 95.97 327 A 1 
ATOM 2615 C CA  . GLU A 1 327 ? -17.614 9.475   -1.872  1.00 96.03 327 A 1 
ATOM 2616 C C   . GLU A 1 327 ? -18.000 10.899  -1.449  1.00 96.32 327 A 1 
ATOM 2617 O O   . GLU A 1 327 ? -17.969 11.821  -2.259  1.00 96.21 327 A 1 
ATOM 2618 C CB  . GLU A 1 327 ? -18.894 8.652   -2.064  1.00 96.21 327 A 1 
ATOM 2619 C CG  . GLU A 1 327 ? -18.603 7.380   -2.857  1.00 94.22 327 A 1 
ATOM 2620 C CD  . GLU A 1 327 ? -19.836 6.495   -3.074  1.00 94.37 327 A 1 
ATOM 2621 O OE1 . GLU A 1 327 ? -19.863 5.845   -4.138  1.00 87.76 327 A 1 
ATOM 2622 O OE2 . GLU A 1 327 ? -20.752 6.393   -2.234  1.00 88.77 327 A 1 
ATOM 2623 N N   . ILE A 1 328 ? -18.311 11.094  -0.163  1.00 95.18 328 A 1 
ATOM 2624 C CA  . ILE A 1 328 ? -18.573 12.420  0.401   1.00 94.95 328 A 1 
ATOM 2625 C C   . ILE A 1 328 ? -17.317 13.300  0.298   1.00 95.56 328 A 1 
ATOM 2626 O O   . ILE A 1 328 ? -17.432 14.461  -0.086  1.00 95.52 328 A 1 
ATOM 2627 C CB  . ILE A 1 328 ? -19.083 12.304  1.856   1.00 95.21 328 A 1 
ATOM 2628 C CG1 . ILE A 1 328 ? -20.499 11.674  1.883   1.00 94.30 328 A 1 
ATOM 2629 C CG2 . ILE A 1 328 ? -19.107 13.672  2.560   1.00 94.31 328 A 1 
ATOM 2630 C CD1 . ILE A 1 328 ? -20.937 11.191  3.274   1.00 90.86 328 A 1 
ATOM 2631 N N   . LEU A 1 329 ? -16.141 12.765  0.610   1.00 94.40 329 A 1 
ATOM 2632 C CA  . LEU A 1 329 ? -14.876 13.483  0.486   1.00 94.53 329 A 1 
ATOM 2633 C C   . LEU A 1 329 ? -14.618 13.923  -0.962  1.00 95.55 329 A 1 
ATOM 2634 O O   . LEU A 1 329 ? -14.350 15.101  -1.192  1.00 96.05 329 A 1 
ATOM 2635 C CB  . LEU A 1 329 ? -13.726 12.616  1.035   1.00 94.67 329 A 1 
ATOM 2636 C CG  . LEU A 1 329 ? -12.342 13.256  0.881   1.00 93.72 329 A 1 
ATOM 2637 C CD1 . LEU A 1 329 ? -12.237 14.598  1.611   1.00 91.84 329 A 1 
ATOM 2638 C CD2 . LEU A 1 329 ? -11.268 12.325  1.437   1.00 91.83 329 A 1 
ATOM 2639 N N   . ALA A 1 330 ? -14.750 13.022  -1.934  1.00 95.90 330 A 1 
ATOM 2640 C CA  . ALA A 1 330 ? -14.567 13.329  -3.352  1.00 95.63 330 A 1 
ATOM 2641 C C   . ALA A 1 330 ? -15.531 14.437  -3.823  1.00 96.24 330 A 1 
ATOM 2642 O O   . ALA A 1 330 ? -15.111 15.416  -4.428  1.00 96.21 330 A 1 
ATOM 2643 C CB  . ALA A 1 330 ? -14.737 12.033  -4.158  1.00 95.32 330 A 1 
ATOM 2644 N N   . ALA A 1 331 ? -16.809 14.346  -3.449  1.00 96.18 331 A 1 
ATOM 2645 C CA  . ALA A 1 331 ? -17.806 15.366  -3.775  1.00 96.25 331 A 1 
ATOM 2646 C C   . ALA A 1 331 ? -17.552 16.727  -3.094  1.00 96.86 331 A 1 
ATOM 2647 O O   . ALA A 1 331 ? -18.000 17.758  -3.589  1.00 96.41 331 A 1 
ATOM 2648 C CB  . ALA A 1 331 ? -19.183 14.819  -3.394  1.00 96.54 331 A 1 
ATOM 2649 N N   . ARG A 1 332 ? -16.874 16.751  -1.936  1.00 95.85 332 A 1 
ATOM 2650 C CA  . ARG A 1 332 ? -16.419 17.983  -1.283  1.00 95.75 332 A 1 
ATOM 2651 C C   . ARG A 1 332 ? -15.214 18.576  -2.007  1.00 96.42 332 A 1 
ATOM 2652 O O   . ARG A 1 332 ? -15.233 19.771  -2.263  1.00 96.34 332 A 1 
ATOM 2653 C CB  . ARG A 1 332 ? -16.091 17.725  0.195   1.00 96.13 332 A 1 
ATOM 2654 C CG  . ARG A 1 332 ? -17.339 17.545  1.075   1.00 94.89 332 A 1 
ATOM 2655 C CD  . ARG A 1 332 ? -16.951 17.001  2.457   1.00 93.61 332 A 1 
ATOM 2656 N NE  . ARG A 1 332 ? -16.031 17.893  3.178   1.00 89.28 332 A 1 
ATOM 2657 C CZ  . ARG A 1 332 ? -15.197 17.559  4.158   1.00 87.85 332 A 1 
ATOM 2658 N NH1 . ARG A 1 332 ? -15.140 16.352  4.643   1.00 81.24 332 A 1 
ATOM 2659 N NH2 . ARG A 1 332 ? -14.393 18.440  4.663   1.00 80.26 332 A 1 
ATOM 2660 N N   . MET A 1 333 ? -14.224 17.763  -2.368  1.00 96.17 333 A 1 
ATOM 2661 C CA  . MET A 1 333 ? -13.033 18.222  -3.103  1.00 95.47 333 A 1 
ATOM 2662 C C   . MET A 1 333 ? -13.379 18.819  -4.473  1.00 95.90 333 A 1 
ATOM 2663 O O   . MET A 1 333 ? -12.765 19.803  -4.863  1.00 95.64 333 A 1 
ATOM 2664 C CB  . MET A 1 333 ? -12.039 17.069  -3.283  1.00 94.84 333 A 1 
ATOM 2665 C CG  . MET A 1 333 ? -11.377 16.662  -1.962  1.00 93.04 333 A 1 
ATOM 2666 S SD  . MET A 1 333 ? -10.007 15.479  -2.095  1.00 92.42 333 A 1 
ATOM 2667 C CE  . MET A 1 333 ? -10.798 14.039  -2.842  1.00 85.92 333 A 1 
ATOM 2668 N N   . ASP A 1 334 ? -14.396 18.304  -5.154  1.00 96.34 334 A 1 
ATOM 2669 C CA  . ASP A 1 334 ? -14.909 18.859  -6.414  1.00 96.03 334 A 1 
ATOM 2670 C C   . ASP A 1 334 ? -15.424 20.313  -6.278  1.00 96.17 334 A 1 
ATOM 2671 O O   . ASP A 1 334 ? -15.407 21.091  -7.232  1.00 95.37 334 A 1 
ATOM 2672 C CB  . ASP A 1 334 ? -16.034 17.933  -6.898  1.00 95.68 334 A 1 
ATOM 2673 C CG  . ASP A 1 334 ? -16.600 18.320  -8.266  1.00 89.16 334 A 1 
ATOM 2674 O OD1 . ASP A 1 334 ? -15.832 18.249  -9.247  1.00 82.56 334 A 1 
ATOM 2675 O OD2 . ASP A 1 334 ? -17.806 18.648  -8.313  1.00 81.78 334 A 1 
ATOM 2676 N N   . LYS A 1 335 ? -15.860 20.702  -5.078  1.00 96.31 335 A 1 
ATOM 2677 C CA  . LYS A 1 335 ? -16.441 22.025  -4.789  1.00 96.24 335 A 1 
ATOM 2678 C C   . LYS A 1 335 ? -15.537 22.935  -3.956  1.00 96.72 335 A 1 
ATOM 2679 O O   . LYS A 1 335 ? -15.847 24.111  -3.805  1.00 95.58 335 A 1 
ATOM 2680 C CB  . LYS A 1 335 ? -17.785 21.826  -4.080  1.00 96.22 335 A 1 
ATOM 2681 C CG  . LYS A 1 335 ? -18.779 21.063  -4.963  1.00 93.80 335 A 1 
ATOM 2682 C CD  . LYS A 1 335 ? -20.080 20.819  -4.198  1.00 88.29 335 A 1 
ATOM 2683 C CE  . LYS A 1 335 ? -20.967 19.957  -5.090  1.00 84.57 335 A 1 
ATOM 2684 N NZ  . LYS A 1 335 ? -22.242 19.627  -4.408  1.00 72.98 335 A 1 
ATOM 2685 N N   . ASP A 1 336 ? -14.479 22.398  -3.370  1.00 96.08 336 A 1 
ATOM 2686 C CA  . ASP A 1 336 ? -13.579 23.093  -2.450  1.00 95.72 336 A 1 
ATOM 2687 C C   . ASP A 1 336 ? -12.123 22.872  -2.882  1.00 95.71 336 A 1 
ATOM 2688 O O   . ASP A 1 336 ? -11.484 21.882  -2.542  1.00 95.13 336 A 1 
ATOM 2689 C CB  . ASP A 1 336 ? -13.852 22.635  -1.009  1.00 95.17 336 A 1 
ATOM 2690 C CG  . ASP A 1 336 ? -12.992 23.353  0.036   1.00 94.80 336 A 1 
ATOM 2691 O OD1 . ASP A 1 336 ? -12.034 24.066  -0.341  1.00 92.27 336 A 1 
ATOM 2692 O OD2 . ASP A 1 336 ? -13.279 23.173  1.245   1.00 91.38 336 A 1 
ATOM 2693 N N   . LEU A 1 337 ? -11.610 23.860  -3.628  1.00 95.55 337 A 1 
ATOM 2694 C CA  . LEU A 1 337 ? -10.244 23.843  -4.138  1.00 94.61 337 A 1 
ATOM 2695 C C   . LEU A 1 337 ? -9.198  23.790  -3.007  1.00 94.33 337 A 1 
ATOM 2696 O O   . LEU A 1 337 ? -8.135  23.213  -3.198  1.00 93.92 337 A 1 
ATOM 2697 C CB  . LEU A 1 337 ? -10.047 25.070  -5.042  1.00 94.12 337 A 1 
ATOM 2698 C CG  . LEU A 1 337 ? -8.669  25.140  -5.726  1.00 88.49 337 A 1 
ATOM 2699 C CD1 . LEU A 1 337 ? -8.419  23.945  -6.648  1.00 85.11 337 A 1 
ATOM 2700 C CD2 . LEU A 1 337 ? -8.578  26.422  -6.561  1.00 85.68 337 A 1 
ATOM 2701 N N   . GLN A 1 338 ? -9.471  24.380  -1.831  1.00 94.09 338 A 1 
ATOM 2702 C CA  . GLN A 1 338 ? -8.528  24.323  -0.720  1.00 93.01 338 A 1 
ATOM 2703 C C   . GLN A 1 338 ? -8.417  22.902  -0.164  1.00 93.15 338 A 1 
ATOM 2704 O O   . GLN A 1 338 ? -7.316  22.434  0.108   1.00 92.78 338 A 1 
ATOM 2705 C CB  . GLN A 1 338 ? -8.932  25.281  0.410   1.00 93.62 338 A 1 
ATOM 2706 C CG  . GLN A 1 338 ? -8.880  26.752  -0.014  1.00 86.03 338 A 1 
ATOM 2707 C CD  . GLN A 1 338 ? -9.163  27.711  1.149   1.00 77.25 338 A 1 
ATOM 2708 O OE1 . GLN A 1 338 ? -9.469  27.340  2.269   1.00 70.09 338 A 1 
ATOM 2709 N NE2 . GLN A 1 338 ? -9.060  28.996  0.927   1.00 66.52 338 A 1 
ATOM 2710 N N   . LEU A 1 339 ? -9.549  22.208  -0.042  1.00 92.56 339 A 1 
ATOM 2711 C CA  . LEU A 1 339 ? -9.566  20.803  0.362   1.00 92.85 339 A 1 
ATOM 2712 C C   . LEU A 1 339 ? -8.890  19.901  -0.673  1.00 93.39 339 A 1 
ATOM 2713 O O   . LEU A 1 339 ? -8.132  19.010  -0.306  1.00 93.25 339 A 1 
ATOM 2714 C CB  . LEU A 1 339 ? -11.025 20.391  0.602   1.00 93.33 339 A 1 
ATOM 2715 C CG  . LEU A 1 339 ? -11.191 18.948  1.098   1.00 92.13 339 A 1 
ATOM 2716 C CD1 . LEU A 1 339 ? -10.535 18.717  2.464   1.00 90.56 339 A 1 
ATOM 2717 C CD2 . LEU A 1 339 ? -12.680 18.641  1.231   1.00 91.08 339 A 1 
ATOM 2718 N N   . PHE A 1 340 ? -9.124  20.140  -1.971  1.00 93.85 340 A 1 
ATOM 2719 C CA  . PHE A 1 340 ? -8.430  19.416  -3.037  1.00 92.98 340 A 1 
ATOM 2720 C C   . PHE A 1 340 ? -6.914  19.649  -2.998  1.00 92.46 340 A 1 
ATOM 2721 O O   . PHE A 1 340 ? -6.147  18.697  -3.071  1.00 92.24 340 A 1 
ATOM 2722 C CB  . PHE A 1 340 ? -9.010  19.809  -4.400  1.00 92.69 340 A 1 
ATOM 2723 C CG  . PHE A 1 340 ? -8.298  19.120  -5.540  1.00 91.48 340 A 1 
ATOM 2724 C CD1 . PHE A 1 340 ? -7.294  19.788  -6.275  1.00 89.10 340 A 1 
ATOM 2725 C CD2 . PHE A 1 340 ? -8.580  17.770  -5.833  1.00 89.53 340 A 1 
ATOM 2726 C CE1 . PHE A 1 340 ? -6.589  19.122  -7.291  1.00 87.60 340 A 1 
ATOM 2727 C CE2 . PHE A 1 340 ? -7.879  17.098  -6.845  1.00 87.74 340 A 1 
ATOM 2728 C CZ  . PHE A 1 340 ? -6.883  17.781  -7.573  1.00 87.45 340 A 1 
ATOM 2729 N N   . ASN A 1 341 ? -6.462  20.905  -2.813  1.00 91.97 341 A 1 
ATOM 2730 C CA  . ASN A 1 341 ? -5.038  21.226  -2.722  1.00 90.30 341 A 1 
ATOM 2731 C C   . ASN A 1 341 ? -4.363  20.553  -1.522  1.00 89.96 341 A 1 
ATOM 2732 O O   . ASN A 1 341 ? -3.218  20.127  -1.638  1.00 89.66 341 A 1 
ATOM 2733 C CB  . ASN A 1 341 ? -4.866  22.756  -2.662  1.00 90.76 341 A 1 
ATOM 2734 C CG  . ASN A 1 341 ? -5.132  23.447  -3.986  1.00 88.21 341 A 1 
ATOM 2735 O OD1 . ASN A 1 341 ? -5.270  22.846  -5.042  1.00 83.20 341 A 1 
ATOM 2736 N ND2 . ASN A 1 341 ? -5.189  24.757  -3.983  1.00 82.62 341 A 1 
ATOM 2737 N N   . LYS A 1 342 ? -5.066  20.388  -0.392  1.00 90.77 342 A 1 
ATOM 2738 C CA  . LYS A 1 342 ? -4.563  19.580  0.735   1.00 90.02 342 A 1 
ATOM 2739 C C   . LYS A 1 342 ? -4.359  18.118  0.333   1.00 90.91 342 A 1 
ATOM 2740 O O   . LYS A 1 342 ? -3.295  17.573  0.574   1.00 90.04 342 A 1 
ATOM 2741 C CB  . LYS A 1 342 ? -5.529  19.636  1.919   1.00 88.67 342 A 1 
ATOM 2742 C CG  . LYS A 1 342 ? -5.499  20.981  2.638   1.00 80.33 342 A 1 
ATOM 2743 C CD  . LYS A 1 342 ? -6.574  20.934  3.727   1.00 77.55 342 A 1 
ATOM 2744 C CE  . LYS A 1 342 ? -6.430  22.089  4.710   1.00 69.91 342 A 1 
ATOM 2745 N NZ  . LYS A 1 342 ? -6.872  21.612  6.041   1.00 62.84 342 A 1 
ATOM 2746 N N   . TYR A 1 343 ? -5.362  17.513  -0.323  1.00 90.23 343 A 1 
ATOM 2747 C CA  . TYR A 1 343 ? -5.228  16.151  -0.836  1.00 90.33 343 A 1 
ATOM 2748 C C   . TYR A 1 343 ? -4.062  16.041  -1.829  1.00 90.21 343 A 1 
ATOM 2749 O O   . TYR A 1 343 ? -3.275  15.113  -1.744  1.00 90.14 343 A 1 
ATOM 2750 C CB  . TYR A 1 343 ? -6.552  15.711  -1.477  1.00 91.23 343 A 1 
ATOM 2751 C CG  . TYR A 1 343 ? -6.430  14.431  -2.277  1.00 90.90 343 A 1 
ATOM 2752 C CD1 . TYR A 1 343 ? -6.246  14.490  -3.674  1.00 88.71 343 A 1 
ATOM 2753 C CD2 . TYR A 1 343 ? -6.438  13.188  -1.625  1.00 89.63 343 A 1 
ATOM 2754 C CE1 . TYR A 1 343 ? -6.069  13.318  -4.413  1.00 87.79 343 A 1 
ATOM 2755 C CE2 . TYR A 1 343 ? -6.262  12.004  -2.360  1.00 88.08 343 A 1 
ATOM 2756 C CZ  . TYR A 1 343 ? -6.075  12.066  -3.753  1.00 88.01 343 A 1 
ATOM 2757 O OH  . TYR A 1 343 ? -5.896  10.928  -4.478  1.00 86.67 343 A 1 
ATOM 2758 N N   . HIS A 1 344 ? -3.913  16.996  -2.739  1.00 90.22 344 A 1 
ATOM 2759 C CA  . HIS A 1 344 ? -2.836  17.012  -3.724  1.00 88.43 344 A 1 
ATOM 2760 C C   . HIS A 1 344 ? -1.439  17.142  -3.083  1.00 87.19 344 A 1 
ATOM 2761 O O   . HIS A 1 344 ? -0.492  16.488  -3.515  1.00 86.60 344 A 1 
ATOM 2762 C CB  . HIS A 1 344 ? -3.097  18.142  -4.721  1.00 87.65 344 A 1 
ATOM 2763 C CG  . HIS A 1 344 ? -2.100  18.151  -5.844  1.00 83.17 344 A 1 
ATOM 2764 N ND1 . HIS A 1 344 ? -1.036  19.004  -5.984  1.00 72.66 344 A 1 
ATOM 2765 C CD2 . HIS A 1 344 ? -2.070  17.270  -6.897  1.00 72.07 344 A 1 
ATOM 2766 C CE1 . HIS A 1 344 ? -0.370  18.663  -7.101  1.00 70.88 344 A 1 
ATOM 2767 N NE2 . HIS A 1 344 ? -0.961  17.605  -7.687  1.00 73.08 344 A 1 
ATOM 2768 N N   . LEU A 1 345 ? -1.308  17.929  -2.016  1.00 87.34 345 A 1 
ATOM 2769 C CA  . LEU A 1 345 ? -0.084  18.006  -1.223  1.00 85.60 345 A 1 
ATOM 2770 C C   . LEU A 1 345 ? 0.247   16.642  -0.582  1.00 84.79 345 A 1 
ATOM 2771 O O   . LEU A 1 345 ? 1.360   16.134  -0.753  1.00 84.31 345 A 1 
ATOM 2772 C CB  . LEU A 1 345 ? -0.256  19.117  -0.172  1.00 85.18 345 A 1 
ATOM 2773 C CG  . LEU A 1 345 ? 0.979   19.351  0.704   1.00 76.34 345 A 1 
ATOM 2774 C CD1 . LEU A 1 345 ? 2.157   19.885  -0.110  1.00 73.60 345 A 1 
ATOM 2775 C CD2 . LEU A 1 345 ? 0.661   20.350  1.809   1.00 73.49 345 A 1 
ATOM 2776 N N   . HIS A 1 346 ? -0.733  16.018  0.074   1.00 85.85 346 A 1 
ATOM 2777 C CA  . HIS A 1 346 ? -0.561  14.707  0.704   1.00 84.89 346 A 1 
ATOM 2778 C C   . HIS A 1 346 ? -0.293  13.588  -0.304  1.00 84.56 346 A 1 
ATOM 2779 O O   . HIS A 1 346 ? 0.506   12.695  -0.018  1.00 84.10 346 A 1 
ATOM 2780 C CB  . HIS A 1 346 ? -1.796  14.382  1.550   1.00 84.70 346 A 1 
ATOM 2781 C CG  . HIS A 1 346 ? -2.013  15.353  2.687   1.00 84.99 346 A 1 
ATOM 2782 N ND1 . HIS A 1 346 ? -1.027  15.960  3.434   1.00 77.85 346 A 1 
ATOM 2783 C CD2 . HIS A 1 346 ? -3.222  15.804  3.135   1.00 78.25 346 A 1 
ATOM 2784 C CE1 . HIS A 1 346 ? -1.635  16.772  4.311   1.00 80.71 346 A 1 
ATOM 2785 N NE2 . HIS A 1 346 ? -2.964  16.702  4.172   1.00 82.16 346 A 1 
ATOM 2786 N N   . PHE A 1 347 ? -0.862  13.668  -1.509  1.00 84.81 347 A 1 
ATOM 2787 C CA  . PHE A 1 347 ? -0.606  12.733  -2.613  1.00 81.86 347 A 1 
ATOM 2788 C C   . PHE A 1 347 ? 0.902   12.557  -2.896  1.00 78.46 347 A 1 
ATOM 2789 O O   . PHE A 1 347 ? 1.340   11.474  -3.277  1.00 78.75 347 A 1 
ATOM 2790 C CB  . PHE A 1 347 ? -1.351  13.247  -3.853  1.00 83.17 347 A 1 
ATOM 2791 C CG  . PHE A 1 347 ? -1.123  12.439  -5.108  1.00 82.44 347 A 1 
ATOM 2792 C CD1 . PHE A 1 347 ? -0.186  12.861  -6.068  1.00 81.47 347 A 1 
ATOM 2793 C CD2 . PHE A 1 347 ? -1.858  11.261  -5.322  1.00 83.40 347 A 1 
ATOM 2794 C CE1 . PHE A 1 347 ? 0.006   12.114  -7.238  1.00 80.01 347 A 1 
ATOM 2795 C CE2 . PHE A 1 347 ? -1.665  10.518  -6.491  1.00 81.36 347 A 1 
ATOM 2796 C CZ  . PHE A 1 347 ? -0.733  10.942  -7.452  1.00 82.33 347 A 1 
ATOM 2797 N N   . ARG A 1 348 ? 1.706   13.601  -2.670  1.00 86.11 348 A 1 
ATOM 2798 C CA  . ARG A 1 348 ? 3.174   13.599  -2.791  1.00 82.50 348 A 1 
ATOM 2799 C C   . ARG A 1 348 ? 3.899   13.553  -1.438  1.00 80.04 348 A 1 
ATOM 2800 O O   . ARG A 1 348 ? 5.055   13.967  -1.358  1.00 75.28 348 A 1 
ATOM 2801 C CB  . ARG A 1 348 ? 3.622   14.791  -3.644  1.00 80.51 348 A 1 
ATOM 2802 C CG  . ARG A 1 348 ? 3.157   14.714  -5.108  1.00 77.08 348 A 1 
ATOM 2803 C CD  . ARG A 1 348 ? 3.866   13.580  -5.876  1.00 70.72 348 A 1 
ATOM 2804 N NE  . ARG A 1 348 ? 3.521   13.610  -7.303  1.00 66.08 348 A 1 
ATOM 2805 C CZ  . ARG A 1 348 ? 4.296   13.258  -8.312  1.00 58.00 348 A 1 
ATOM 2806 N NH1 . ARG A 1 348 ? 5.500   12.804  -8.134  1.00 53.70 348 A 1 
ATOM 2807 N NH2 . ARG A 1 348 ? 3.863   13.361  -9.540  1.00 50.90 348 A 1 
ATOM 2808 N N   . ALA A 1 349 ? 3.252   13.061  -0.393  1.00 83.98 349 A 1 
ATOM 2809 C CA  . ALA A 1 349 ? 3.797   12.987  0.964   1.00 81.84 349 A 1 
ATOM 2810 C C   . ALA A 1 349 ? 4.354   14.340  1.460   1.00 81.09 349 A 1 
ATOM 2811 O O   . ALA A 1 349 ? 5.451   14.399  2.008   1.00 77.63 349 A 1 
ATOM 2812 C CB  . ALA A 1 349 ? 4.788   11.817  1.046   1.00 79.63 349 A 1 
ATOM 2813 N N   . ASP A 1 350 ? 3.615   15.422  1.201   1.00 80.70 350 A 1 
ATOM 2814 C CA  . ASP A 1 350 ? 3.943   16.802  1.582   1.00 79.86 350 A 1 
ATOM 2815 C C   . ASP A 1 350 ? 5.317   17.291  1.079   1.00 77.76 350 A 1 
ATOM 2816 O O   . ASP A 1 350 ? 5.954   18.151  1.684   1.00 74.95 350 A 1 
ATOM 2817 C CB  . ASP A 1 350 ? 3.730   17.025  3.087   1.00 78.62 350 A 1 
ATOM 2818 C CG  . ASP A 1 350 ? 2.304   16.751  3.581   1.00 77.40 350 A 1 
ATOM 2819 O OD1 . ASP A 1 350 ? 1.428   16.368  2.779   1.00 73.24 350 A 1 
ATOM 2820 O OD2 . ASP A 1 350 ? 2.081   16.886  4.804   1.00 75.13 350 A 1 
ATOM 2821 N N   . THR A 1 351 ? 5.791   16.739  -0.043  1.00 81.87 351 A 1 
ATOM 2822 C CA  . THR A 1 351 ? 7.101   17.103  -0.584  1.00 78.80 351 A 1 
ATOM 2823 C C   . THR A 1 351 ? 7.107   18.557  -1.064  1.00 76.06 351 A 1 
ATOM 2824 O O   . THR A 1 351 ? 6.315   18.921  -1.938  1.00 73.28 351 A 1 
ATOM 2825 C CB  . THR A 1 351 ? 7.525   16.185  -1.732  1.00 76.40 351 A 1 
ATOM 2826 O OG1 . THR A 1 351 ? 7.511   14.862  -1.279  1.00 72.48 351 A 1 
ATOM 2827 C CG2 . THR A 1 351 ? 8.946   16.478  -2.199  1.00 72.36 351 A 1 
ATOM 2828 N N   . PRO A 1 352 ? 8.021   19.420  -0.558  1.00 73.44 352 A 1 
ATOM 2829 C CA  . PRO A 1 352 ? 8.096   20.811  -0.974  1.00 71.57 352 A 1 
ATOM 2830 C C   . PRO A 1 352 ? 8.342   20.970  -2.482  1.00 70.95 352 A 1 
ATOM 2831 O O   . PRO A 1 352 ? 9.183   20.278  -3.056  1.00 66.53 352 A 1 
ATOM 2832 C CB  . PRO A 1 352 ? 9.236   21.427  -0.162  1.00 68.38 352 A 1 
ATOM 2833 C CG  . PRO A 1 352 ? 9.320   20.532  1.080   1.00 69.95 352 A 1 
ATOM 2834 C CD  . PRO A 1 352 ? 8.958   19.155  0.528   1.00 74.58 352 A 1 
ATOM 2835 N N   . GLY A 1 353 ? 7.651   21.942  -3.117  1.00 69.47 353 A 1 
ATOM 2836 C CA  . GLY A 1 353 ? 7.858   22.305  -4.525  1.00 67.47 353 A 1 
ATOM 2837 C C   . GLY A 1 353 ? 7.025   21.518  -5.549  1.00 67.27 353 A 1 
ATOM 2838 O O   . GLY A 1 353 ? 7.107   21.820  -6.731  1.00 63.64 353 A 1 
ATOM 2839 N N   . PHE A 1 354 ? 6.192   20.571  -5.109  1.00 68.07 354 A 1 
ATOM 2840 C CA  . PHE A 1 354 ? 5.187   19.893  -5.938  1.00 64.80 354 A 1 
ATOM 2841 C C   . PHE A 1 354 ? 3.793   20.487  -5.670  1.00 61.32 354 A 1 
ATOM 2842 O O   . PHE A 1 354 ? 2.972   19.873  -4.995  1.00 56.98 354 A 1 
ATOM 2843 C CB  . PHE A 1 354 ? 5.254   18.380  -5.717  1.00 62.17 354 A 1 
ATOM 2844 C CG  . PHE A 1 354 ? 6.523   17.736  -6.255  1.00 59.37 354 A 1 
ATOM 2845 C CD1 . PHE A 1 354 ? 6.563   17.266  -7.580  1.00 55.63 354 A 1 
ATOM 2846 C CD2 . PHE A 1 354 ? 7.659   17.621  -5.444  1.00 56.03 354 A 1 
ATOM 2847 C CE1 . PHE A 1 354 ? 7.734   16.673  -8.084  1.00 50.20 354 A 1 
ATOM 2848 C CE2 . PHE A 1 354 ? 8.833   17.035  -5.952  1.00 50.89 354 A 1 
ATOM 2849 C CZ  . PHE A 1 354 ? 8.870   16.556  -7.270  1.00 49.38 354 A 1 
ATOM 2850 N N   . THR A 1 355 ? 3.556   21.712  -6.166  1.00 59.56 355 A 1 
ATOM 2851 C CA  . THR A 1 355 ? 2.253   22.407  -6.120  1.00 56.57 355 A 1 
ATOM 2852 C C   . THR A 1 355 ? 1.549   22.333  -7.455  1.00 52.08 355 A 1 
ATOM 2853 O O   . THR A 1 355 ? 2.216   22.604  -8.469  1.00 46.83 355 A 1 
ATOM 2854 C CB  . THR A 1 355 ? 2.388   23.869  -5.725  1.00 51.90 355 A 1 
ATOM 2855 O OG1 . THR A 1 355 ? 3.281   24.473  -6.620  1.00 47.56 355 A 1 
ATOM 2856 C CG2 . THR A 1 355 ? 2.878   24.049  -4.303  1.00 48.17 355 A 1 
ATOM 2857 O OXT . THR A 1 355 ? 0.317   22.057  -7.392  1.00 48.07 355 A 1 
#
