# Supplementary material for: Theoretical Study of Sphingomyelinases from Entamoeba histolytica and Trichomonas vaginalis Sheds Light on the Evolution of Enzymes Needed for Survival and Colonization
Source: Pathogens. 2025 Jan 5;14(1):32. doi: 10.3390/pathogens14010032 (PMC11768322; doi:10.3390/pathogens14010032)
Supplement: Supplementary file 1 [file pathogens-14-00032-s001.zip › Supplementary structural Files/CIF files aSMase6/aSMase6 no signal peptide/No signal peptide/fold_smasa6nosingpept_model_0.cif]

# By using this file you agree to the legally binding terms of use found at alphafoldserver.com/output-terms
data_257d7e8b6600c784
#
_entry.id 257d7e8b6600c784
#
loop_
_atom_type.symbol
C 
N 
O 
S 
#
loop_
_audit_author.name
_audit_author.pdbx_ordinal
"Google DeepMind" 1 
"Isomorphic Labs" 2 
#
_audit_conform.dict_location https://raw.githubusercontent.com/ihmwg/ModelCIF/master/dist/mmcif_ma.dic
_audit_conform.dict_name     mmcif_ma.dic
_audit_conform.dict_version  1.4.5
#
loop_
_chem_comp.formula
_chem_comp.formula_weight
_chem_comp.id
_chem_comp.mon_nstd_flag
_chem_comp.name
_chem_comp.pdbx_smiles
_chem_comp.pdbx_synonyms
_chem_comp.type
"C3 H7 N O2"    89.093  ALA y ALANINE         C[C@H](N)C(O)=O                  ? "L-PEPTIDE LINKING" 
"C6 H15 N4 O2"  175.209 ARG y ARGININE        N[C@@H](CCCNC(N)=[NH2+])C(O)=O   ? "L-PEPTIDE LINKING" 
"C4 H8 N2 O3"   132.118 ASN y ASPARAGINE      N[C@@H](CC(N)=O)C(O)=O           ? "L-PEPTIDE LINKING" 
"C4 H7 N O4"    133.103 ASP y "ASPARTIC ACID" N[C@@H](CC(O)=O)C(O)=O           ? "L-PEPTIDE LINKING" 
"C3 H7 N O2 S"  121.158 CYS y CYSTEINE        N[C@@H](CS)C(O)=O                ? "L-PEPTIDE LINKING" 
"C5 H10 N2 O3"  146.144 GLN y GLUTAMINE       N[C@@H](CCC(N)=O)C(O)=O          ? "L-PEPTIDE LINKING" 
"C5 H9 N O4"    147.129 GLU y "GLUTAMIC ACID" N[C@@H](CCC(O)=O)C(O)=O          ? "L-PEPTIDE LINKING" 
"C2 H5 N O2"    75.067  GLY y GLYCINE         NCC(O)=O                         ? "PEPTIDE LINKING"   
"C6 H10 N3 O2"  156.162 HIS y HISTIDINE       N[C@@H](Cc1c[nH]c[nH+]1)C(O)=O   ? "L-PEPTIDE LINKING" 
"C6 H13 N O2"   131.173 ILE y ISOLEUCINE      CC[C@H](C)[C@H](N)C(O)=O         ? "L-PEPTIDE LINKING" 
"C6 H13 N O2"   131.173 LEU y LEUCINE         CC(C)C[C@H](N)C(O)=O             ? "L-PEPTIDE LINKING" 
"C6 H15 N2 O2"  147.195 LYS y LYSINE          N[C@@H](CCCC[NH3+])C(O)=O        ? "L-PEPTIDE LINKING" 
"C5 H11 N O2 S" 149.211 MET y METHIONINE      CSCC[C@H](N)C(O)=O               ? "L-PEPTIDE LINKING" 
"C9 H11 N O2"   165.189 PHE y PHENYLALANINE   N[C@@H](Cc1ccccc1)C(O)=O         ? "L-PEPTIDE LINKING" 
"C5 H9 N O2"    115.130 PRO y PROLINE         OC(=O)[C@@H]1CCCN1               ? "L-PEPTIDE LINKING" 
"C3 H7 N O3"    105.093 SER y SERINE          N[C@@H](CO)C(O)=O                ? "L-PEPTIDE LINKING" 
"C4 H9 N O3"    119.119 THR y THREONINE       C[C@@H](O)[C@H](N)C(O)=O         ? "L-PEPTIDE LINKING" 
"C11 H12 N2 O2" 204.225 TRP y TRYPTOPHAN      N[C@@H](Cc1c[nH]c2ccccc12)C(O)=O ? "L-PEPTIDE LINKING" 
"C9 H11 N O3"   181.189 TYR y TYROSINE        N[C@@H](Cc1ccc(O)cc1)C(O)=O      ? "L-PEPTIDE LINKING" 
"C5 H11 N O2"   117.146 VAL y VALINE          CC(C)[C@H](N)C(O)=O              ? "L-PEPTIDE LINKING" 
#
_citation.book_publisher          ?
_citation.country                 UK
_citation.id                      primary
_citation.journal_full            Nature
_citation.journal_id_ASTM         NATUAS
_citation.journal_id_CSD          0006
_citation.journal_id_ISSN         0028-0836
_citation.journal_volume          ?
_citation.page_first              ?
_citation.page_last               ?
_citation.pdbx_database_id_DOI    ?
_citation.pdbx_database_id_PubMed ?
_citation.title                   "Accurate structure prediction of biomolecular interactions with AlphaFold 3"
_citation.year                    2024
#
loop_
_citation_author.citation_id
_citation_author.name
_citation_author.ordinal
primary "Google DeepMind" 1 
primary "Isomorphic Labs" 2 
#
_entity.id               1
_entity.pdbx_description .
_entity.type             polymer
#
_entity_poly.entity_id      1
_entity_poly.pdbx_strand_id A
_entity_poly.type           polypeptide(L)
#
loop_
_entity_poly_seq.entity_id
_entity_poly_seq.hetero
_entity_poly_seq.mon_id
_entity_poly_seq.num
1 n PHE 1   
1 n GLU 2   
1 n MET 3   
1 n TRP 4   
1 n GLN 5   
1 n LEU 6   
1 n THR 7   
1 n ASP 8   
1 n ILE 9   
1 n HIS 10  
1 n LEU 11  
1 n ASP 12  
1 n PRO 13  
1 n MET 14  
1 n TYR 15  
1 n THR 16  
1 n VAL 17  
1 n GLY 18  
1 n SER 19  
1 n ASP 20  
1 n PRO 21  
1 n LEU 22  
1 n LYS 23  
1 n LEU 24  
1 n CYS 25  
1 n ARG 26  
1 n GLU 27  
1 n GLY 28  
1 n LYS 29  
1 n GLY 30  
1 n ASN 31  
1 n ALA 32  
1 n GLY 33  
1 n LYS 34  
1 n TYR 35  
1 n GLY 36  
1 n ASP 37  
1 n TYR 38  
1 n SER 39  
1 n CYS 40  
1 n ASP 41  
1 n ALA 42  
1 n ASN 43  
1 n MET 44  
1 n ALA 45  
1 n LEU 46  
1 n LEU 47  
1 n ASP 48  
1 n SER 49  
1 n LEU 50  
1 n VAL 51  
1 n LYS 52  
1 n PHE 53  
1 n ILE 54  
1 n LYS 55  
1 n ARG 56  
1 n ASN 57  
1 n THR 58  
1 n ASP 59  
1 n VAL 60  
1 n ASN 61  
1 n GLY 62  
1 n LYS 63  
1 n VAL 64  
1 n MET 65  
1 n VAL 66  
1 n TYR 67  
1 n ASN 68  
1 n GLY 69  
1 n ASP 70  
1 n ILE 71  
1 n VAL 72  
1 n SER 73  
1 n ARG 74  
1 n ALA 75  
1 n ILE 76  
1 n PRO 77  
1 n LYS 78  
1 n TYR 79  
1 n ASN 80  
1 n LEU 81  
1 n ASP 82  
1 n TYR 83  
1 n VAL 84  
1 n LYS 85  
1 n GLN 86  
1 n SER 87  
1 n ILE 88  
1 n VAL 89  
1 n ASN 90  
1 n ALA 91  
1 n THR 92  
1 n ALA 93  
1 n LEU 94  
1 n LEU 95  
1 n LYS 96  
1 n LYS 97  
1 n PHE 98  
1 n GLU 99  
1 n ASP 100 
1 n PHE 101 
1 n PHE 102 
1 n ILE 103 
1 n ILE 104 
1 n PRO 105 
1 n MET 106 
1 n LEU 107 
1 n GLY 108 
1 n ASN 109 
1 n HIS 110 
1 n ASP 111 
1 n VAL 112 
1 n TYR 113 
1 n PRO 114 
1 n ALA 115 
1 n ASN 116 
1 n GLN 117 
1 n MET 118 
1 n ALA 119 
1 n ILE 120 
1 n ASN 121 
1 n SER 122 
1 n GLN 123 
1 n TRP 124 
1 n ILE 125 
1 n PHE 126 
1 n GLN 127 
1 n PHE 128 
1 n ALA 129 
1 n ALA 130 
1 n GLU 131 
1 n GLN 132 
1 n PHE 133 
1 n ALA 134 
1 n PRO 135 
1 n PHE 136 
1 n LEU 137 
1 n SER 138 
1 n GLN 139 
1 n ASN 140 
1 n ALA 141 
1 n ILE 142 
1 n GLU 143 
1 n SER 144 
1 n PHE 145 
1 n LYS 146 
1 n HIS 147 
1 n GLY 148 
1 n GLY 149 
1 n TYR 150 
1 n TYR 151 
1 n THR 152 
1 n MET 153 
1 n PRO 154 
1 n PHE 155 
1 n PRO 156 
1 n ALA 157 
1 n HIS 158 
1 n LEU 159 
1 n GLY 160 
1 n ILE 161 
1 n LYS 162 
1 n VAL 163 
1 n PRO 164 
1 n LEU 165 
1 n ASN 166 
1 n ALA 167 
1 n VAL 168 
1 n VAL 169 
1 n LEU 170 
1 n ASN 171 
1 n THR 172 
1 n VAL 173 
1 n LEU 174 
1 n TYR 175 
1 n TYR 176 
1 n ASN 177 
1 n TYR 178 
1 n ASN 179 
1 n LYS 180 
1 n GLN 181 
1 n THR 182 
1 n MET 183 
1 n ASP 184 
1 n SER 185 
1 n THR 186 
1 n ASP 187 
1 n PRO 188 
1 n LEU 189 
1 n GLY 190 
1 n GLN 191 
1 n PHE 192 
1 n GLU 193 
1 n TRP 194 
1 n PHE 195 
1 n LYS 196 
1 n THR 197 
1 n VAL 198 
1 n MET 199 
1 n ASP 200 
1 n GLY 201 
1 n TYR 202 
1 n ARG 203 
1 n LYS 204 
1 n THR 205 
1 n GLY 206 
1 n GLN 207 
1 n ARG 208 
1 n ALA 209 
1 n ILE 210 
1 n VAL 211 
1 n SER 212 
1 n MET 213 
1 n HIS 214 
1 n ILE 215 
1 n CYS 216 
1 n PRO 217 
1 n GLY 218 
1 n VAL 219 
1 n ALA 220 
1 n GLU 221 
1 n ARG 222 
1 n PHE 223 
1 n ASN 224 
1 n TYR 225 
1 n SER 226 
1 n ASP 227 
1 n GLN 228 
1 n LEU 229 
1 n TYR 230 
1 n PRO 231 
1 n GLN 232 
1 n TYR 233 
1 n ASN 234 
1 n ASP 235 
1 n ARG 236 
1 n LEU 237 
1 n VAL 238 
1 n ASP 239 
1 n SER 240 
1 n LEU 241 
1 n ALA 242 
1 n GLU 243 
1 n TYR 244 
1 n ASN 245 
1 n ASP 246 
1 n VAL 247 
1 n ILE 248 
1 n LEU 249 
1 n GLY 250 
1 n VAL 251 
1 n LEU 252 
1 n CYS 253 
1 n GLY 254 
1 n HIS 255 
1 n LEU 256 
1 n HIS 257 
1 n THR 258 
1 n ASP 259 
1 n THR 260 
1 n PHE 261 
1 n ARG 262 
1 n ILE 263 
1 n LEU 264 
1 n SER 265 
1 n LYS 266 
1 n GLY 267 
1 n ASN 268 
1 n LYS 269 
1 n LYS 270 
1 n VAL 271 
1 n MET 272 
1 n ALA 273 
1 n PHE 274 
1 n ILE 275 
1 n GLY 276 
1 n PRO 277 
1 n SER 278 
1 n VAL 279 
1 n ASP 280 
1 n THR 281 
1 n TRP 282 
1 n LEU 283 
1 n GLY 284 
1 n THR 285 
1 n SER 286 
1 n PRO 287 
1 n SER 288 
1 n ILE 289 
1 n ARG 290 
1 n LYS 291 
1 n TYR 292 
1 n ASP 293 
1 n VAL 294 
1 n GLY 295 
1 n ASN 296 
1 n GLY 297 
1 n GLN 298 
1 n GLY 299 
1 n TYR 300 
1 n MET 301 
1 n LYS 302 
1 n GLU 303 
1 n PHE 304 
1 n LYS 305 
1 n ASN 306 
1 n TYR 307 
1 n HIS 308 
1 n PHE 309 
1 n GLN 310 
1 n LEU 311 
1 n ARG 312 
1 n PRO 313 
1 n LYS 314 
1 n LYS 315 
1 n ASP 316 
1 n LYS 317 
1 n LEU 318 
1 n LYS 319 
1 n PRO 320 
1 n LYS 321 
1 n THR 322 
1 n THR 323 
1 n ILE 324 
1 n LYS 325 
1 n GLN 326 
1 n PRO 327 
1 n SER 328 
1 n ASP 329 
1 n GLY 330 
1 n PHE 331 
1 n ASN 332 
1 n LYS 333 
1 n TRP 334 
1 n LYS 335 
1 n PHE 336 
1 n ASN 337 
1 n TYR 338 
1 n GLY 339 
1 n SER 340 
1 n SER 341 
1 n SER 342 
1 n GLU 343 
1 n TYR 344 
1 n GLY 345 
1 n LEU 346 
1 n LYS 347 
1 n GLU 348 
1 n LEU 349 
1 n SER 350 
1 n PRO 351 
1 n LYS 352 
1 n GLU 353 
1 n PHE 354 
1 n GLU 355 
1 n ILE 356 
1 n LEU 357 
1 n ALA 358 
1 n ALA 359 
1 n ARG 360 
1 n MET 361 
1 n ASP 362 
1 n LYS 363 
1 n ASP 364 
1 n LEU 365 
1 n GLN 366 
1 n LEU 367 
1 n PHE 368 
1 n ASN 369 
1 n LYS 370 
1 n TYR 371 
1 n HIS 372 
1 n LEU 373 
1 n HIS 374 
1 n PHE 375 
1 n ARG 376 
1 n ALA 377 
1 n ASP 378 
1 n THR 379 
1 n PRO 380 
1 n GLY 381 
1 n PHE 382 
1 n THR 383 
1 n CYS 384 
1 n LYS 385 
1 n GLY 386 
1 n ASN 387 
1 n CYS 388 
1 n LYS 389 
1 n ASN 390 
1 n ASN 391 
1 n CYS 392 
1 n MET 393 
1 n CYS 394 
1 n ALA 395 
1 n VAL 396 
1 n ARG 397 
1 n TYR 398 
1 n PRO 399 
1 n ARG 400 
1 n GLN 401 
1 n ASN 402 
1 n GLU 403 
1 n PHE 404 
1 n ALA 405 
1 n ASN 406 
1 n CYS 407 
1 n VAL 408 
1 n VAL 409 
1 n TRP 410 
1 n ASN 411 
#
_ma_data.content_type "model coordinates"
_ma_data.id           1
_ma_data.name         Model
#
_ma_model_list.data_id          1
_ma_model_list.model_group_id   1
_ma_model_list.model_group_name "AlphaFold-beta-20231127 (7a14c934-fe78-43c1-a552-7fb305b0ebd1 @ 2024-08-20 18:28:31)"
_ma_model_list.model_id         1
_ma_model_list.model_name       "Top ranked model"
_ma_model_list.model_type       "Ab initio model"
_ma_model_list.ordinal_id       1
#
loop_
_ma_protocol_step.method_type
_ma_protocol_step.ordinal_id
_ma_protocol_step.protocol_id
_ma_protocol_step.step_id
"coevolution MSA" 1 1 1 
"template search" 2 1 2 
modeling          3 1 3 
#
loop_
_ma_qa_metric.id
_ma_qa_metric.mode
_ma_qa_metric.name
_ma_qa_metric.software_group_id
_ma_qa_metric.type
1 global pLDDT 1 pLDDT 
2 local  pLDDT 1 pLDDT 
#
_ma_qa_metric_global.metric_id    1
_ma_qa_metric_global.metric_value 90.84
_ma_qa_metric_global.model_id     1
_ma_qa_metric_global.ordinal_id   1
#
_ma_software_group.group_id    1
_ma_software_group.ordinal_id  1
_ma_software_group.software_id 1
#
_ma_target_entity.data_id   1
_ma_target_entity.entity_id 1
_ma_target_entity.origin    .
#
_ma_target_entity_instance.asym_id   A
_ma_target_entity_instance.details   .
_ma_target_entity_instance.entity_id 1
#
loop_
_pdbx_data_usage.details
_pdbx_data_usage.id
_pdbx_data_usage.type
_pdbx_data_usage.url
;NON-COMMERCIAL USE ONLY, BY USING THIS FILE YOU AGREE TO THE TERMS OF USE FOUND
AT alphafoldserver.com/output-terms.
;
1 license    ? 
;THE INFORMATION IS NOT INTENDED FOR, HAS NOT BEEN VALIDATED FOR, AND IS NOT
APPROVED FOR CLINICAL USE. IT SHOULD NOT BE USED FOR CLINICAL PURPOSE OR RELIED
ON FOR MEDICAL OR OTHER PROFESSIONAL ADVICE. IT IS THEORETICAL MODELLING ONLY
AND CAUTION SHOULD BE EXERCISED IN ITS USE. IT IS PROVIDED "AS-IS" WITHOUT ANY
WARRANTY OF ANY KIND, WHETHER EXPRESSED OR IMPLIED. NO WARRANTY IS GIVEN THAT
USE OF THE INFORMATION SHALL NOT INFRINGE THE RIGHTS OF ANY THIRD PARTY.
;
2 disclaimer ? 
#
loop_
_pdbx_poly_seq_scheme.asym_id
_pdbx_poly_seq_scheme.auth_seq_num
_pdbx_poly_seq_scheme.entity_id
_pdbx_poly_seq_scheme.hetero
_pdbx_poly_seq_scheme.mon_id
_pdbx_poly_seq_scheme.pdb_ins_code
_pdbx_poly_seq_scheme.pdb_seq_num
_pdbx_poly_seq_scheme.pdb_strand_id
_pdbx_poly_seq_scheme.seq_id
A 1   1 n PHE . 1   A 1   
A 2   1 n GLU . 2   A 2   
A 3   1 n MET . 3   A 3   
A 4   1 n TRP . 4   A 4   
A 5   1 n GLN . 5   A 5   
A 6   1 n LEU . 6   A 6   
A 7   1 n THR . 7   A 7   
A 8   1 n ASP . 8   A 8   
A 9   1 n ILE . 9   A 9   
A 10  1 n HIS . 10  A 10  
A 11  1 n LEU . 11  A 11  
A 12  1 n ASP . 12  A 12  
A 13  1 n PRO . 13  A 13  
A 14  1 n MET . 14  A 14  
A 15  1 n TYR . 15  A 15  
A 16  1 n THR . 16  A 16  
A 17  1 n VAL . 17  A 17  
A 18  1 n GLY . 18  A 18  
A 19  1 n SER . 19  A 19  
A 20  1 n ASP . 20  A 20  
A 21  1 n PRO . 21  A 21  
A 22  1 n LEU . 22  A 22  
A 23  1 n LYS . 23  A 23  
A 24  1 n LEU . 24  A 24  
A 25  1 n CYS . 25  A 25  
A 26  1 n ARG . 26  A 26  
A 27  1 n GLU . 27  A 27  
A 28  1 n GLY . 28  A 28  
A 29  1 n LYS . 29  A 29  
A 30  1 n GLY . 30  A 30  
A 31  1 n ASN . 31  A 31  
A 32  1 n ALA . 32  A 32  
A 33  1 n GLY . 33  A 33  
A 34  1 n LYS . 34  A 34  
A 35  1 n TYR . 35  A 35  
A 36  1 n GLY . 36  A 36  
A 37  1 n ASP . 37  A 37  
A 38  1 n TYR . 38  A 38  
A 39  1 n SER . 39  A 39  
A 40  1 n CYS . 40  A 40  
A 41  1 n ASP . 41  A 41  
A 42  1 n ALA . 42  A 42  
A 43  1 n ASN . 43  A 43  
A 44  1 n MET . 44  A 44  
A 45  1 n ALA . 45  A 45  
A 46  1 n LEU . 46  A 46  
A 47  1 n LEU . 47  A 47  
A 48  1 n ASP . 48  A 48  
A 49  1 n SER . 49  A 49  
A 50  1 n LEU . 50  A 50  
A 51  1 n VAL . 51  A 51  
A 52  1 n LYS . 52  A 52  
A 53  1 n PHE . 53  A 53  
A 54  1 n ILE . 54  A 54  
A 55  1 n LYS . 55  A 55  
A 56  1 n ARG . 56  A 56  
A 57  1 n ASN . 57  A 57  
A 58  1 n THR . 58  A 58  
A 59  1 n ASP . 59  A 59  
A 60  1 n VAL . 60  A 60  
A 61  1 n ASN . 61  A 61  
A 62  1 n GLY . 62  A 62  
A 63  1 n LYS . 63  A 63  
A 64  1 n VAL . 64  A 64  
A 65  1 n MET . 65  A 65  
A 66  1 n VAL . 66  A 66  
A 67  1 n TYR . 67  A 67  
A 68  1 n ASN . 68  A 68  
A 69  1 n GLY . 69  A 69  
A 70  1 n ASP . 70  A 70  
A 71  1 n ILE . 71  A 71  
A 72  1 n VAL . 72  A 72  
A 73  1 n SER . 73  A 73  
A 74  1 n ARG . 74  A 74  
A 75  1 n ALA . 75  A 75  
A 76  1 n ILE . 76  A 76  
A 77  1 n PRO . 77  A 77  
A 78  1 n LYS . 78  A 78  
A 79  1 n TYR . 79  A 79  
A 80  1 n ASN . 80  A 80  
A 81  1 n LEU . 81  A 81  
A 82  1 n ASP . 82  A 82  
A 83  1 n TYR . 83  A 83  
A 84  1 n VAL . 84  A 84  
A 85  1 n LYS . 85  A 85  
A 86  1 n GLN . 86  A 86  
A 87  1 n SER . 87  A 87  
A 88  1 n ILE . 88  A 88  
A 89  1 n VAL . 89  A 89  
A 90  1 n ASN . 90  A 90  
A 91  1 n ALA . 91  A 91  
A 92  1 n THR . 92  A 92  
A 93  1 n ALA . 93  A 93  
A 94  1 n LEU . 94  A 94  
A 95  1 n LEU . 95  A 95  
A 96  1 n LYS . 96  A 96  
A 97  1 n LYS . 97  A 97  
A 98  1 n PHE . 98  A 98  
A 99  1 n GLU . 99  A 99  
A 100 1 n ASP . 100 A 100 
A 101 1 n PHE . 101 A 101 
A 102 1 n PHE . 102 A 102 
A 103 1 n ILE . 103 A 103 
A 104 1 n ILE . 104 A 104 
A 105 1 n PRO . 105 A 105 
A 106 1 n MET . 106 A 106 
A 107 1 n LEU . 107 A 107 
A 108 1 n GLY . 108 A 108 
A 109 1 n ASN . 109 A 109 
A 110 1 n HIS . 110 A 110 
A 111 1 n ASP . 111 A 111 
A 112 1 n VAL . 112 A 112 
A 113 1 n TYR . 113 A 113 
A 114 1 n PRO . 114 A 114 
A 115 1 n ALA . 115 A 115 
A 116 1 n ASN . 116 A 116 
A 117 1 n GLN . 117 A 117 
A 118 1 n MET . 118 A 118 
A 119 1 n ALA . 119 A 119 
A 120 1 n ILE . 120 A 120 
A 121 1 n ASN . 121 A 121 
A 122 1 n SER . 122 A 122 
A 123 1 n GLN . 123 A 123 
A 124 1 n TRP . 124 A 124 
A 125 1 n ILE . 125 A 125 
A 126 1 n PHE . 126 A 126 
A 127 1 n GLN . 127 A 127 
A 128 1 n PHE . 128 A 128 
A 129 1 n ALA . 129 A 129 
A 130 1 n ALA . 130 A 130 
A 131 1 n GLU . 131 A 131 
A 132 1 n GLN . 132 A 132 
A 133 1 n PHE . 133 A 133 
A 134 1 n ALA . 134 A 134 
A 135 1 n PRO . 135 A 135 
A 136 1 n PHE . 136 A 136 
A 137 1 n LEU . 137 A 137 
A 138 1 n SER . 138 A 138 
A 139 1 n GLN . 139 A 139 
A 140 1 n ASN . 140 A 140 
A 141 1 n ALA . 141 A 141 
A 142 1 n ILE . 142 A 142 
A 143 1 n GLU . 143 A 143 
A 144 1 n SER . 144 A 144 
A 145 1 n PHE . 145 A 145 
A 146 1 n LYS . 146 A 146 
A 147 1 n HIS . 147 A 147 
A 148 1 n GLY . 148 A 148 
A 149 1 n GLY . 149 A 149 
A 150 1 n TYR . 150 A 150 
A 151 1 n TYR . 151 A 151 
A 152 1 n THR . 152 A 152 
A 153 1 n MET . 153 A 153 
A 154 1 n PRO . 154 A 154 
A 155 1 n PHE . 155 A 155 
A 156 1 n PRO . 156 A 156 
A 157 1 n ALA . 157 A 157 
A 158 1 n HIS . 158 A 158 
A 159 1 n LEU . 159 A 159 
A 160 1 n GLY . 160 A 160 
A 161 1 n ILE . 161 A 161 
A 162 1 n LYS . 162 A 162 
A 163 1 n VAL . 163 A 163 
A 164 1 n PRO . 164 A 164 
A 165 1 n LEU . 165 A 165 
A 166 1 n ASN . 166 A 166 
A 167 1 n ALA . 167 A 167 
A 168 1 n VAL . 168 A 168 
A 169 1 n VAL . 169 A 169 
A 170 1 n LEU . 170 A 170 
A 171 1 n ASN . 171 A 171 
A 172 1 n THR . 172 A 172 
A 173 1 n VAL . 173 A 173 
A 174 1 n LEU . 174 A 174 
A 175 1 n TYR . 175 A 175 
A 176 1 n TYR . 176 A 176 
A 177 1 n ASN . 177 A 177 
A 178 1 n TYR . 178 A 178 
A 179 1 n ASN . 179 A 179 
A 180 1 n LYS . 180 A 180 
A 181 1 n GLN . 181 A 181 
A 182 1 n THR . 182 A 182 
A 183 1 n MET . 183 A 183 
A 184 1 n ASP . 184 A 184 
A 185 1 n SER . 185 A 185 
A 186 1 n THR . 186 A 186 
A 187 1 n ASP . 187 A 187 
A 188 1 n PRO . 188 A 188 
A 189 1 n LEU . 189 A 189 
A 190 1 n GLY . 190 A 190 
A 191 1 n GLN . 191 A 191 
A 192 1 n PHE . 192 A 192 
A 193 1 n GLU . 193 A 193 
A 194 1 n TRP . 194 A 194 
A 195 1 n PHE . 195 A 195 
A 196 1 n LYS . 196 A 196 
A 197 1 n THR . 197 A 197 
A 198 1 n VAL . 198 A 198 
A 199 1 n MET . 199 A 199 
A 200 1 n ASP . 200 A 200 
A 201 1 n GLY . 201 A 201 
A 202 1 n TYR . 202 A 202 
A 203 1 n ARG . 203 A 203 
A 204 1 n LYS . 204 A 204 
A 205 1 n THR . 205 A 205 
A 206 1 n GLY . 206 A 206 
A 207 1 n GLN . 207 A 207 
A 208 1 n ARG . 208 A 208 
A 209 1 n ALA . 209 A 209 
A 210 1 n ILE . 210 A 210 
A 211 1 n VAL . 211 A 211 
A 212 1 n SER . 212 A 212 
A 213 1 n MET . 213 A 213 
A 214 1 n HIS . 214 A 214 
A 215 1 n ILE . 215 A 215 
A 216 1 n CYS . 216 A 216 
A 217 1 n PRO . 217 A 217 
A 218 1 n GLY . 218 A 218 
A 219 1 n VAL . 219 A 219 
A 220 1 n ALA . 220 A 220 
A 221 1 n GLU . 221 A 221 
A 222 1 n ARG . 222 A 222 
A 223 1 n PHE . 223 A 223 
A 224 1 n ASN . 224 A 224 
A 225 1 n TYR . 225 A 225 
A 226 1 n SER . 226 A 226 
A 227 1 n ASP . 227 A 227 
A 228 1 n GLN . 228 A 228 
A 229 1 n LEU . 229 A 229 
A 230 1 n TYR . 230 A 230 
A 231 1 n PRO . 231 A 231 
A 232 1 n GLN . 232 A 232 
A 233 1 n TYR . 233 A 233 
A 234 1 n ASN . 234 A 234 
A 235 1 n ASP . 235 A 235 
A 236 1 n ARG . 236 A 236 
A 237 1 n LEU . 237 A 237 
A 238 1 n VAL . 238 A 238 
A 239 1 n ASP . 239 A 239 
A 240 1 n SER . 240 A 240 
A 241 1 n LEU . 241 A 241 
A 242 1 n ALA . 242 A 242 
A 243 1 n GLU . 243 A 243 
A 244 1 n TYR . 244 A 244 
A 245 1 n ASN . 245 A 245 
A 246 1 n ASP . 246 A 246 
A 247 1 n VAL . 247 A 247 
A 248 1 n ILE . 248 A 248 
A 249 1 n LEU . 249 A 249 
A 250 1 n GLY . 250 A 250 
A 251 1 n VAL . 251 A 251 
A 252 1 n LEU . 252 A 252 
A 253 1 n CYS . 253 A 253 
A 254 1 n GLY . 254 A 254 
A 255 1 n HIS . 255 A 255 
A 256 1 n LEU . 256 A 256 
A 257 1 n HIS . 257 A 257 
A 258 1 n THR . 258 A 258 
A 259 1 n ASP . 259 A 259 
A 260 1 n THR . 260 A 260 
A 261 1 n PHE . 261 A 261 
A 262 1 n ARG . 262 A 262 
A 263 1 n ILE . 263 A 263 
A 264 1 n LEU . 264 A 264 
A 265 1 n SER . 265 A 265 
A 266 1 n LYS . 266 A 266 
A 267 1 n GLY . 267 A 267 
A 268 1 n ASN . 268 A 268 
A 269 1 n LYS . 269 A 269 
A 270 1 n LYS . 270 A 270 
A 271 1 n VAL . 271 A 271 
A 272 1 n MET . 272 A 272 
A 273 1 n ALA . 273 A 273 
A 274 1 n PHE . 274 A 274 
A 275 1 n ILE . 275 A 275 
A 276 1 n GLY . 276 A 276 
A 277 1 n PRO . 277 A 277 
A 278 1 n SER . 278 A 278 
A 279 1 n VAL . 279 A 279 
A 280 1 n ASP . 280 A 280 
A 281 1 n THR . 281 A 281 
A 282 1 n TRP . 282 A 282 
A 283 1 n LEU . 283 A 283 
A 284 1 n GLY . 284 A 284 
A 285 1 n THR . 285 A 285 
A 286 1 n SER . 286 A 286 
A 287 1 n PRO . 287 A 287 
A 288 1 n SER . 288 A 288 
A 289 1 n ILE . 289 A 289 
A 290 1 n ARG . 290 A 290 
A 291 1 n LYS . 291 A 291 
A 292 1 n TYR . 292 A 292 
A 293 1 n ASP . 293 A 293 
A 294 1 n VAL . 294 A 294 
A 295 1 n GLY . 295 A 295 
A 296 1 n ASN . 296 A 296 
A 297 1 n GLY . 297 A 297 
A 298 1 n GLN . 298 A 298 
A 299 1 n GLY . 299 A 299 
A 300 1 n TYR . 300 A 300 
A 301 1 n MET . 301 A 301 
A 302 1 n LYS . 302 A 302 
A 303 1 n GLU . 303 A 303 
A 304 1 n PHE . 304 A 304 
A 305 1 n LYS . 305 A 305 
A 306 1 n ASN . 306 A 306 
A 307 1 n TYR . 307 A 307 
A 308 1 n HIS . 308 A 308 
A 309 1 n PHE . 309 A 309 
A 310 1 n GLN . 310 A 310 
A 311 1 n LEU . 311 A 311 
A 312 1 n ARG . 312 A 312 
A 313 1 n PRO . 313 A 313 
A 314 1 n LYS . 314 A 314 
A 315 1 n LYS . 315 A 315 
A 316 1 n ASP . 316 A 316 
A 317 1 n LYS . 317 A 317 
A 318 1 n LEU . 318 A 318 
A 319 1 n LYS . 319 A 319 
A 320 1 n PRO . 320 A 320 
A 321 1 n LYS . 321 A 321 
A 322 1 n THR . 322 A 322 
A 323 1 n THR . 323 A 323 
A 324 1 n ILE . 324 A 324 
A 325 1 n LYS . 325 A 325 
A 326 1 n GLN . 326 A 326 
A 327 1 n PRO . 327 A 327 
A 328 1 n SER . 328 A 328 
A 329 1 n ASP . 329 A 329 
A 330 1 n GLY . 330 A 330 
A 331 1 n PHE . 331 A 331 
A 332 1 n ASN . 332 A 332 
A 333 1 n LYS . 333 A 333 
A 334 1 n TRP . 334 A 334 
A 335 1 n LYS . 335 A 335 
A 336 1 n PHE . 336 A 336 
A 337 1 n ASN . 337 A 337 
A 338 1 n TYR . 338 A 338 
A 339 1 n GLY . 339 A 339 
A 340 1 n SER . 340 A 340 
A 341 1 n SER . 341 A 341 
A 342 1 n SER . 342 A 342 
A 343 1 n GLU . 343 A 343 
A 344 1 n TYR . 344 A 344 
A 345 1 n GLY . 345 A 345 
A 346 1 n LEU . 346 A 346 
A 347 1 n LYS . 347 A 347 
A 348 1 n GLU . 348 A 348 
A 349 1 n LEU . 349 A 349 
A 350 1 n SER . 350 A 350 
A 351 1 n PRO . 351 A 351 
A 352 1 n LYS . 352 A 352 
A 353 1 n GLU . 353 A 353 
A 354 1 n PHE . 354 A 354 
A 355 1 n GLU . 355 A 355 
A 356 1 n ILE . 356 A 356 
A 357 1 n LEU . 357 A 357 
A 358 1 n ALA . 358 A 358 
A 359 1 n ALA . 359 A 359 
A 360 1 n ARG . 360 A 360 
A 361 1 n MET . 361 A 361 
A 362 1 n ASP . 362 A 362 
A 363 1 n LYS . 363 A 363 
A 364 1 n ASP . 364 A 364 
A 365 1 n LEU . 365 A 365 
A 366 1 n GLN . 366 A 366 
A 367 1 n LEU . 367 A 367 
A 368 1 n PHE . 368 A 368 
A 369 1 n ASN . 369 A 369 
A 370 1 n LYS . 370 A 370 
A 371 1 n TYR . 371 A 371 
A 372 1 n HIS . 372 A 372 
A 373 1 n LEU . 373 A 373 
A 374 1 n HIS . 374 A 374 
A 375 1 n PHE . 375 A 375 
A 376 1 n ARG . 376 A 376 
A 377 1 n ALA . 377 A 377 
A 378 1 n ASP . 378 A 378 
A 379 1 n THR . 379 A 379 
A 380 1 n PRO . 380 A 380 
A 381 1 n GLY . 381 A 381 
A 382 1 n PHE . 382 A 382 
A 383 1 n THR . 383 A 383 
A 384 1 n CYS . 384 A 384 
A 385 1 n LYS . 385 A 385 
A 386 1 n GLY . 386 A 386 
A 387 1 n ASN . 387 A 387 
A 388 1 n CYS . 388 A 388 
A 389 1 n LYS . 389 A 389 
A 390 1 n ASN . 390 A 390 
A 391 1 n ASN . 391 A 391 
A 392 1 n CYS . 392 A 392 
A 393 1 n MET . 393 A 393 
A 394 1 n CYS . 394 A 394 
A 395 1 n ALA . 395 A 395 
A 396 1 n VAL . 396 A 396 
A 397 1 n ARG . 397 A 397 
A 398 1 n TYR . 398 A 398 
A 399 1 n PRO . 399 A 399 
A 400 1 n ARG . 400 A 400 
A 401 1 n GLN . 401 A 401 
A 402 1 n ASN . 402 A 402 
A 403 1 n GLU . 403 A 403 
A 404 1 n PHE . 404 A 404 
A 405 1 n ALA . 405 A 405 
A 406 1 n ASN . 406 A 406 
A 407 1 n CYS . 407 A 407 
A 408 1 n VAL . 408 A 408 
A 409 1 n VAL . 409 A 409 
A 410 1 n TRP . 410 A 410 
A 411 1 n ASN . 411 A 411 
#
_software.classification other
_software.date           ?
_software.description    "Structure prediction"
_software.name           AlphaFold
_software.pdbx_ordinal   1
_software.type           package
_software.version        "AlphaFold-beta-20231127 (7a14c934-fe78-43c1-a552-7fb305b0ebd1 @ 2024-08-20 18:28:31)"
#
_struct_asym.entity_id 1
_struct_asym.id        A
#
loop_
_atom_site.group_PDB
_atom_site.id
_atom_site.type_symbol
_atom_site.label_atom_id
_atom_site.label_alt_id
_atom_site.label_comp_id
_atom_site.label_asym_id
_atom_site.label_entity_id
_atom_site.label_seq_id
_atom_site.pdbx_PDB_ins_code
_atom_site.Cartn_x
_atom_site.Cartn_y
_atom_site.Cartn_z
_atom_site.occupancy
_atom_site.B_iso_or_equiv
_atom_site.auth_seq_id
_atom_site.auth_asym_id
_atom_site.pdbx_PDB_model_num
ATOM 1    N N   . PHE A 1 1   ? -18.731 6.261   3.728   1.00 93.22 1   A 1 
ATOM 2    C CA  . PHE A 1 1   ? -17.761 7.299   3.325   1.00 94.95 1   A 1 
ATOM 3    C C   . PHE A 1 1   ? -16.709 6.707   2.400   1.00 95.88 1   A 1 
ATOM 4    O O   . PHE A 1 1   ? -16.554 5.488   2.369   1.00 94.95 1   A 1 
ATOM 5    C CB  . PHE A 1 1   ? -17.128 7.955   4.553   1.00 94.18 1   A 1 
ATOM 6    C CG  . PHE A 1 1   ? -16.228 7.045   5.373   1.00 95.22 1   A 1 
ATOM 7    C CD1 . PHE A 1 1   ? -16.778 6.222   6.375   1.00 93.65 1   A 1 
ATOM 8    C CD2 . PHE A 1 1   ? -14.844 7.044   5.157   1.00 94.49 1   A 1 
ATOM 9    C CE1 . PHE A 1 1   ? -15.942 5.411   7.154   1.00 93.11 1   A 1 
ATOM 10   C CE2 . PHE A 1 1   ? -14.009 6.232   5.940   1.00 93.26 1   A 1 
ATOM 11   C CZ  . PHE A 1 1   ? -14.558 5.415   6.944   1.00 93.75 1   A 1 
ATOM 12   N N   . GLU A 1 2   ? -15.990 7.548   1.635   1.00 94.58 2   A 1 
ATOM 13   C CA  . GLU A 1 2   ? -14.852 7.117   0.829   1.00 95.06 2   A 1 
ATOM 14   C C   . GLU A 1 2   ? -13.522 7.431   1.546   1.00 95.75 2   A 1 
ATOM 15   O O   . GLU A 1 2   ? -13.442 8.355   2.348   1.00 95.40 2   A 1 
ATOM 16   C CB  . GLU A 1 2   ? -14.883 7.756   -0.565  1.00 93.99 2   A 1 
ATOM 17   C CG  . GLU A 1 2   ? -16.115 7.384   -1.419  1.00 89.38 2   A 1 
ATOM 18   C CD  . GLU A 1 2   ? -15.917 7.874   -2.862  1.00 88.17 2   A 1 
ATOM 19   O OE1 . GLU A 1 2   ? -15.956 7.050   -3.816  1.00 78.90 2   A 1 
ATOM 20   O OE2 . GLU A 1 2   ? -15.541 9.046   -3.085  1.00 80.75 2   A 1 
ATOM 21   N N   . MET A 1 3   ? -12.475 6.667   1.250   1.00 96.61 3   A 1 
ATOM 22   C CA  . MET A 1 3   ? -11.163 6.816   1.869   1.00 97.26 3   A 1 
ATOM 23   C C   . MET A 1 3   ? -10.036 6.556   0.864   1.00 97.68 3   A 1 
ATOM 24   O O   . MET A 1 3   ? -10.016 5.522   0.206   1.00 97.46 3   A 1 
ATOM 25   C CB  . MET A 1 3   ? -11.073 5.872   3.071   1.00 96.80 3   A 1 
ATOM 26   C CG  . MET A 1 3   ? -9.726  5.908   3.777   1.00 95.86 3   A 1 
ATOM 27   S SD  . MET A 1 3   ? -9.665  4.860   5.251   1.00 94.40 3   A 1 
ATOM 28   C CE  . MET A 1 3   ? -9.765  3.227   4.485   1.00 87.31 3   A 1 
ATOM 29   N N   . TRP A 1 4   ? -9.079  7.469   0.784   1.00 97.83 4   A 1 
ATOM 30   C CA  . TRP A 1 4   ? -7.871  7.311   -0.011  1.00 98.05 4   A 1 
ATOM 31   C C   . TRP A 1 4   ? -6.814  6.501   0.741   1.00 98.13 4   A 1 
ATOM 32   O O   . TRP A 1 4   ? -6.607  6.716   1.932   1.00 98.04 4   A 1 
ATOM 33   C CB  . TRP A 1 4   ? -7.335  8.679   -0.408  1.00 98.00 4   A 1 
ATOM 34   C CG  . TRP A 1 4   ? -8.222  9.431   -1.350  1.00 97.98 4   A 1 
ATOM 35   C CD1 . TRP A 1 4   ? -9.124  10.379  -1.006  1.00 97.55 4   A 1 
ATOM 36   C CD2 . TRP A 1 4   ? -8.313  9.296   -2.801  1.00 97.96 4   A 1 
ATOM 37   N NE1 . TRP A 1 4   ? -9.762  10.841  -2.138  1.00 97.25 4   A 1 
ATOM 38   C CE2 . TRP A 1 4   ? -9.296  10.213  -3.271  1.00 97.60 4   A 1 
ATOM 39   C CE3 . TRP A 1 4   ? -7.664  8.495   -3.754  1.00 97.64 4   A 1 
ATOM 40   C CZ2 . TRP A 1 4   ? -9.601  10.335  -4.638  1.00 97.28 4   A 1 
ATOM 41   C CZ3 . TRP A 1 4   ? -7.968  8.610   -5.132  1.00 97.37 4   A 1 
ATOM 42   C CH2 . TRP A 1 4   ? -8.933  9.529   -5.565  1.00 97.04 4   A 1 
ATOM 43   N N   . GLN A 1 5   ? -6.098  5.635   0.035   1.00 98.23 5   A 1 
ATOM 44   C CA  . GLN A 1 5   ? -4.883  4.989   0.519   1.00 98.42 5   A 1 
ATOM 45   C C   . GLN A 1 5   ? -3.683  5.517   -0.270  1.00 98.37 5   A 1 
ATOM 46   O O   . GLN A 1 5   ? -3.559  5.253   -1.467  1.00 98.09 5   A 1 
ATOM 47   C CB  . GLN A 1 5   ? -5.016  3.476   0.408   1.00 98.39 5   A 1 
ATOM 48   C CG  . GLN A 1 5   ? -3.797  2.763   1.010   1.00 98.01 5   A 1 
ATOM 49   C CD  . GLN A 1 5   ? -3.850  1.250   0.858   1.00 97.97 5   A 1 
ATOM 50   O OE1 . GLN A 1 5   ? -4.639  0.686   0.113   1.00 95.02 5   A 1 
ATOM 51   N NE2 . GLN A 1 5   ? -2.985  0.533   1.544   1.00 94.39 5   A 1 
ATOM 52   N N   . LEU A 1 6   ? -2.814  6.246   0.421   1.00 98.17 6   A 1 
ATOM 53   C CA  . LEU A 1 6   ? -1.552  6.779   -0.072  1.00 98.01 6   A 1 
ATOM 54   C C   . LEU A 1 6   ? -0.408  5.964   0.546   1.00 98.06 6   A 1 
ATOM 55   O O   . LEU A 1 6   ? -0.336  5.866   1.764   1.00 97.30 6   A 1 
ATOM 56   C CB  . LEU A 1 6   ? -1.497  8.264   0.323   1.00 97.66 6   A 1 
ATOM 57   C CG  . LEU A 1 6   ? -0.219  8.993   -0.111  1.00 96.71 6   A 1 
ATOM 58   C CD1 . LEU A 1 6   ? -0.095  9.050   -1.634  1.00 95.24 6   A 1 
ATOM 59   C CD2 . LEU A 1 6   ? -0.256  10.431  0.413   1.00 95.08 6   A 1 
ATOM 60   N N   . THR A 1 7   ? 0.476   5.388   -0.266  1.00 97.81 7   A 1 
ATOM 61   C CA  . THR A 1 7   ? 1.572   4.554   0.246   1.00 97.82 7   A 1 
ATOM 62   C C   . THR A 1 7   ? 2.805   4.634   -0.630  1.00 97.60 7   A 1 
ATOM 63   O O   . THR A 1 7   ? 2.689   4.975   -1.811  1.00 97.16 7   A 1 
ATOM 64   C CB  . THR A 1 7   ? 1.091   3.107   0.447   1.00 97.62 7   A 1 
ATOM 65   O OG1 . THR A 1 7   ? 2.022   2.386   1.206   1.00 95.54 7   A 1 
ATOM 66   C CG2 . THR A 1 7   ? 0.812   2.345   -0.846  1.00 95.87 7   A 1 
ATOM 67   N N   . ASP A 1 8   ? 3.984   4.339   -0.052  1.00 97.89 8   A 1 
ATOM 68   C CA  . ASP A 1 8   ? 5.244   4.150   -0.760  1.00 97.76 8   A 1 
ATOM 69   C C   . ASP A 1 8   ? 5.529   5.272   -1.767  1.00 97.68 8   A 1 
ATOM 70   O O   . ASP A 1 8   ? 5.536   5.076   -2.984  1.00 96.76 8   A 1 
ATOM 71   C CB  . ASP A 1 8   ? 5.281   2.754   -1.387  1.00 97.48 8   A 1 
ATOM 72   C CG  . ASP A 1 8   ? 5.048   1.648   -0.362  1.00 96.91 8   A 1 
ATOM 73   O OD1 . ASP A 1 8   ? 6.019   1.194   0.270   1.00 95.40 8   A 1 
ATOM 74   O OD2 . ASP A 1 8   ? 3.879   1.210   -0.230  1.00 95.53 8   A 1 
ATOM 75   N N   . ILE A 1 9   ? 5.682   6.480   -1.249  1.00 97.13 9   A 1 
ATOM 76   C CA  . ILE A 1 9   ? 5.891   7.677   -2.067  1.00 96.99 9   A 1 
ATOM 77   C C   . ILE A 1 9   ? 7.332   7.729   -2.570  1.00 96.51 9   A 1 
ATOM 78   O O   . ILE A 1 9   ? 7.547   8.066   -3.729  1.00 95.45 9   A 1 
ATOM 79   C CB  . ILE A 1 9   ? 5.537   8.944   -1.269  1.00 96.67 9   A 1 
ATOM 80   C CG1 . ILE A 1 9   ? 4.032   8.955   -0.908  1.00 94.80 9   A 1 
ATOM 81   C CG2 . ILE A 1 9   ? 5.904   10.208  -2.056  1.00 94.97 9   A 1 
ATOM 82   C CD1 . ILE A 1 9   ? 3.649   10.090  0.059   1.00 91.21 9   A 1 
ATOM 83   N N   . HIS A 1 10  ? 8.302   7.441   -1.706  1.00 96.63 10  A 1 
ATOM 84   C CA  . HIS A 1 10  ? 9.740   7.540   -1.965  1.00 96.24 10  A 1 
ATOM 85   C C   . HIS A 1 10  ? 10.125  8.837   -2.691  1.00 95.82 10  A 1 
ATOM 86   O O   . HIS A 1 10  ? 10.635  8.830   -3.813  1.00 94.82 10  A 1 
ATOM 87   C CB  . HIS A 1 10  ? 10.228  6.269   -2.651  1.00 96.17 10  A 1 
ATOM 88   C CG  . HIS A 1 10  ? 10.156  5.051   -1.770  1.00 95.96 10  A 1 
ATOM 89   N ND1 . HIS A 1 10  ? 11.054  4.735   -0.769  1.00 94.03 10  A 1 
ATOM 90   C CD2 . HIS A 1 10  ? 9.220   4.067   -1.819  1.00 94.50 10  A 1 
ATOM 91   C CE1 . HIS A 1 10  ? 10.649  3.569   -0.232  1.00 94.22 10  A 1 
ATOM 92   N NE2 . HIS A 1 10  ? 9.547   3.134   -0.843  1.00 94.33 10  A 1 
ATOM 93   N N   . LEU A 1 11  ? 9.829   9.975   -2.070  1.00 95.15 11  A 1 
ATOM 94   C CA  . LEU A 1 11  ? 10.102  11.277  -2.667  1.00 94.84 11  A 1 
ATOM 95   C C   . LEU A 1 11  ? 11.607  11.534  -2.771  1.00 94.36 11  A 1 
ATOM 96   O O   . LEU A 1 11  ? 12.278  11.680  -1.746  1.00 93.12 11  A 1 
ATOM 97   C CB  . LEU A 1 11  ? 9.403   12.375  -1.851  1.00 94.22 11  A 1 
ATOM 98   C CG  . LEU A 1 11  ? 9.740   13.809  -2.312  1.00 93.28 11  A 1 
ATOM 99   C CD1 . LEU A 1 11  ? 9.316   14.078  -3.753  1.00 91.27 11  A 1 
ATOM 100  C CD2 . LEU A 1 11  ? 9.060   14.819  -1.397  1.00 91.06 11  A 1 
ATOM 101  N N   . ASP A 1 12  ? 12.117  11.694  -3.991  1.00 94.33 12  A 1 
ATOM 102  C CA  . ASP A 1 12  ? 13.470  12.168  -4.232  1.00 93.85 12  A 1 
ATOM 103  C C   . ASP A 1 12  ? 13.505  13.697  -4.405  1.00 93.61 12  A 1 
ATOM 104  O O   . ASP A 1 12  ? 13.114  14.207  -5.465  1.00 92.93 12  A 1 
ATOM 105  C CB  . ASP A 1 12  ? 14.105  11.450  -5.427  1.00 93.18 12  A 1 
ATOM 106  C CG  . ASP A 1 12  ? 15.609  11.739  -5.525  1.00 92.28 12  A 1 
ATOM 107  O OD1 . ASP A 1 12  ? 16.131  12.592  -4.779  1.00 90.66 12  A 1 
ATOM 108  O OD2 . ASP A 1 12  ? 16.288  11.061  -6.321  1.00 89.78 12  A 1 
ATOM 109  N N   . PRO A 1 13  ? 13.989  14.459  -3.411  1.00 92.06 13  A 1 
ATOM 110  C CA  . PRO A 1 13  ? 14.112  15.907  -3.523  1.00 91.02 13  A 1 
ATOM 111  C C   . PRO A 1 13  ? 15.231  16.346  -4.470  1.00 91.52 13  A 1 
ATOM 112  O O   . PRO A 1 13  ? 15.287  17.510  -4.853  1.00 90.55 13  A 1 
ATOM 113  C CB  . PRO A 1 13  ? 14.366  16.384  -2.090  1.00 89.46 13  A 1 
ATOM 114  C CG  . PRO A 1 13  ? 15.131  15.218  -1.471  1.00 87.83 13  A 1 
ATOM 115  C CD  . PRO A 1 13  ? 14.484  14.000  -2.128  1.00 90.41 13  A 1 
ATOM 116  N N   . MET A 1 14  ? 16.134  15.434  -4.861  1.00 91.06 14  A 1 
ATOM 117  C CA  . MET A 1 14  ? 17.255  15.715  -5.769  1.00 91.50 14  A 1 
ATOM 118  C C   . MET A 1 14  ? 16.933  15.410  -7.231  1.00 93.37 14  A 1 
ATOM 119  O O   . MET A 1 14  ? 17.772  15.654  -8.098  1.00 93.14 14  A 1 
ATOM 120  C CB  . MET A 1 14  ? 18.499  14.939  -5.316  1.00 90.23 14  A 1 
ATOM 121  C CG  . MET A 1 14  ? 18.962  15.334  -3.912  1.00 87.44 14  A 1 
ATOM 122  S SD  . MET A 1 14  ? 20.502  14.536  -3.375  1.00 81.67 14  A 1 
ATOM 123  C CE  . MET A 1 14  ? 19.876  12.862  -3.078  1.00 70.73 14  A 1 
ATOM 124  N N   . TYR A 1 15  ? 15.714  14.905  -7.540  1.00 93.58 15  A 1 
ATOM 125  C CA  . TYR A 1 15  ? 15.308  14.599  -8.907  1.00 94.32 15  A 1 
ATOM 126  C C   . TYR A 1 15  ? 15.435  15.826  -9.818  1.00 94.67 15  A 1 
ATOM 127  O O   . TYR A 1 15  ? 14.830  16.881  -9.575  1.00 94.37 15  A 1 
ATOM 128  C CB  . TYR A 1 15  ? 13.884  14.054  -8.926  1.00 94.62 15  A 1 
ATOM 129  C CG  . TYR A 1 15  ? 13.443  13.596  -10.303 1.00 94.93 15  A 1 
ATOM 130  C CD1 . TYR A 1 15  ? 13.063  14.526  -11.293 1.00 94.73 15  A 1 
ATOM 131  C CD2 . TYR A 1 15  ? 13.426  12.227  -10.606 1.00 94.74 15  A 1 
ATOM 132  C CE1 . TYR A 1 15  ? 12.699  14.094  -12.575 1.00 94.45 15  A 1 
ATOM 133  C CE2 . TYR A 1 15  ? 13.052  11.782  -11.895 1.00 94.43 15  A 1 
ATOM 134  C CZ  . TYR A 1 15  ? 12.693  12.715  -12.882 1.00 94.47 15  A 1 
ATOM 135  O OH  . TYR A 1 15  ? 12.341  12.293  -14.124 1.00 93.95 15  A 1 
ATOM 136  N N   . THR A 1 16  ? 16.153  15.679  -10.927 1.00 95.02 16  A 1 
ATOM 137  C CA  . THR A 1 16  ? 16.402  16.749  -11.890 1.00 95.65 16  A 1 
ATOM 138  C C   . THR A 1 16  ? 15.883  16.373  -13.276 1.00 96.01 16  A 1 
ATOM 139  O O   . THR A 1 16  ? 16.307  15.390  -13.875 1.00 95.37 16  A 1 
ATOM 140  C CB  . THR A 1 16  ? 17.895  17.109  -11.913 1.00 95.35 16  A 1 
ATOM 141  O OG1 . THR A 1 16  ? 18.277  17.570  -10.647 1.00 90.69 16  A 1 
ATOM 142  C CG2 . THR A 1 16  ? 18.217  18.237  -12.888 1.00 89.96 16  A 1 
ATOM 143  N N   . VAL A 1 17  ? 14.967  17.160  -13.822 1.00 94.53 17  A 1 
ATOM 144  C CA  . VAL A 1 17  ? 14.431  16.961  -15.180 1.00 94.77 17  A 1 
ATOM 145  C C   . VAL A 1 17  ? 15.549  17.075  -16.217 1.00 95.15 17  A 1 
ATOM 146  O O   . VAL A 1 17  ? 16.328  18.018  -16.191 1.00 94.79 17  A 1 
ATOM 147  C CB  . VAL A 1 17  ? 13.296  17.960  -15.488 1.00 94.26 17  A 1 
ATOM 148  C CG1 . VAL A 1 17  ? 12.733  17.767  -16.906 1.00 92.70 17  A 1 
ATOM 149  C CG2 . VAL A 1 17  ? 12.132  17.802  -14.503 1.00 92.54 17  A 1 
ATOM 150  N N   . GLY A 1 18  ? 15.603  16.140  -17.168 1.00 92.66 18  A 1 
ATOM 151  C CA  . GLY A 1 18  ? 16.636  16.102  -18.206 1.00 93.14 18  A 1 
ATOM 152  C C   . GLY A 1 18  ? 17.973  15.488  -17.772 1.00 94.11 18  A 1 
ATOM 153  O O   . GLY A 1 18  ? 18.916  15.477  -18.574 1.00 92.65 18  A 1 
ATOM 154  N N   . SER A 1 19  ? 18.055  14.985  -16.544 1.00 94.69 19  A 1 
ATOM 155  C CA  . SER A 1 19  ? 19.208  14.222  -16.054 1.00 94.46 19  A 1 
ATOM 156  C C   . SER A 1 19  ? 19.208  12.775  -16.572 1.00 94.39 19  A 1 
ATOM 157  O O   . SER A 1 19  ? 18.290  12.342  -17.278 1.00 93.83 19  A 1 
ATOM 158  C CB  . SER A 1 19  ? 19.243  14.260  -14.520 1.00 94.41 19  A 1 
ATOM 159  O OG  . SER A 1 19  ? 18.117  13.592  -14.041 1.00 92.44 19  A 1 
ATOM 160  N N   . ASP A 1 20  ? 20.278  12.031  -16.249 1.00 94.53 20  A 1 
ATOM 161  C CA  . ASP A 1 20  ? 20.459  10.637  -16.636 1.00 94.40 20  A 1 
ATOM 162  C C   . ASP A 1 20  ? 19.713  9.682   -15.681 1.00 94.19 20  A 1 
ATOM 163  O O   . ASP A 1 20  ? 20.062  9.627   -14.498 1.00 93.32 20  A 1 
ATOM 164  C CB  . ASP A 1 20  ? 21.968  10.343  -16.693 1.00 94.17 20  A 1 
ATOM 165  C CG  . ASP A 1 20  ? 22.298  8.944   -17.210 1.00 93.50 20  A 1 
ATOM 166  O OD1 . ASP A 1 20  ? 21.363  8.153   -17.465 1.00 91.64 20  A 1 
ATOM 167  O OD2 . ASP A 1 20  ? 23.512  8.681   -17.361 1.00 91.28 20  A 1 
ATOM 168  N N   . PRO A 1 21  ? 18.729  8.893   -16.158 1.00 93.20 21  A 1 
ATOM 169  C CA  . PRO A 1 21  ? 18.048  7.904   -15.329 1.00 92.21 21  A 1 
ATOM 170  C C   . PRO A 1 21  ? 18.963  6.816   -14.753 1.00 91.84 21  A 1 
ATOM 171  O O   . PRO A 1 21  ? 18.691  6.309   -13.678 1.00 90.44 21  A 1 
ATOM 172  C CB  . PRO A 1 21  ? 16.971  7.295   -16.222 1.00 91.39 21  A 1 
ATOM 173  C CG  . PRO A 1 21  ? 16.676  8.415   -17.208 1.00 90.62 21  A 1 
ATOM 174  C CD  . PRO A 1 21  ? 18.055  9.004   -17.447 1.00 92.31 21  A 1 
ATOM 175  N N   . LEU A 1 22  ? 20.065  6.480   -15.429 1.00 92.36 22  A 1 
ATOM 176  C CA  . LEU A 1 22  ? 21.051  5.530   -14.905 1.00 91.63 22  A 1 
ATOM 177  C C   . LEU A 1 22  ? 21.853  6.099   -13.721 1.00 91.39 22  A 1 
ATOM 178  O O   . LEU A 1 22  ? 22.495  5.357   -12.987 1.00 89.83 22  A 1 
ATOM 179  C CB  . LEU A 1 22  ? 22.007  5.094   -16.030 1.00 91.56 22  A 1 
ATOM 180  C CG  . LEU A 1 22  ? 21.340  4.402   -17.226 1.00 90.15 22  A 1 
ATOM 181  C CD1 . LEU A 1 22  ? 22.398  4.043   -18.266 1.00 87.42 22  A 1 
ATOM 182  C CD2 . LEU A 1 22  ? 20.613  3.114   -16.826 1.00 87.12 22  A 1 
ATOM 183  N N   . LYS A 1 23  ? 21.758  7.405   -13.503 1.00 91.79 23  A 1 
ATOM 184  C CA  . LYS A 1 23  ? 22.298  8.135   -12.351 1.00 92.02 23  A 1 
ATOM 185  C C   . LYS A 1 23  ? 21.190  8.597   -11.405 1.00 92.41 23  A 1 
ATOM 186  O O   . LYS A 1 23  ? 21.260  9.685   -10.839 1.00 91.40 23  A 1 
ATOM 187  C CB  . LYS A 1 23  ? 23.169  9.289   -12.856 1.00 92.50 23  A 1 
ATOM 188  C CG  . LYS A 1 23  ? 24.384  8.789   -13.642 1.00 91.98 23  A 1 
ATOM 189  C CD  . LYS A 1 23  ? 25.200  10.016  -14.036 1.00 87.86 23  A 1 
ATOM 190  C CE  . LYS A 1 23  ? 26.644  9.661   -14.386 1.00 84.28 23  A 1 
ATOM 191  N NZ  . LYS A 1 23  ? 27.525  10.756  -13.927 1.00 74.94 23  A 1 
ATOM 192  N N   . LEU A 1 24  ? 20.147  7.758   -11.277 1.00 92.00 24  A 1 
ATOM 193  C CA  . LEU A 1 24  ? 19.008  7.969   -10.376 1.00 91.93 24  A 1 
ATOM 194  C C   . LEU A 1 24  ? 18.232  9.268   -10.637 1.00 92.79 24  A 1 
ATOM 195  O O   . LEU A 1 24  ? 17.572  9.783   -9.751  1.00 91.90 24  A 1 
ATOM 196  C CB  . LEU A 1 24  ? 19.463  7.840   -8.905  1.00 90.64 24  A 1 
ATOM 197  C CG  . LEU A 1 24  ? 20.221  6.545   -8.566  1.00 88.61 24  A 1 
ATOM 198  C CD1 . LEU A 1 24  ? 20.771  6.662   -7.149  1.00 86.19 24  A 1 
ATOM 199  C CD2 . LEU A 1 24  ? 19.319  5.324   -8.664  1.00 85.20 24  A 1 
ATOM 200  N N   . CYS A 1 25  ? 18.307  9.801   -11.860 1.00 92.71 25  A 1 
ATOM 201  C CA  . CYS A 1 25  ? 17.684  11.071  -12.222 1.00 93.24 25  A 1 
ATOM 202  C C   . CYS A 1 25  ? 18.174  12.282  -11.405 1.00 93.52 25  A 1 
ATOM 203  O O   . CYS A 1 25  ? 17.415  13.225  -11.200 1.00 92.72 25  A 1 
ATOM 204  C CB  . CYS A 1 25  ? 16.146  10.933  -12.216 1.00 92.97 25  A 1 
ATOM 205  S SG  . CYS A 1 25  ? 15.486  9.625   -13.277 1.00 92.07 25  A 1 
ATOM 206  N N   . ARG A 1 26  ? 19.423  12.273  -10.952 1.00 93.39 26  A 1 
ATOM 207  C CA  . ARG A 1 26  ? 19.986  13.354  -10.116 1.00 93.12 26  A 1 
ATOM 208  C C   . ARG A 1 26  ? 21.039  14.190  -10.828 1.00 93.57 26  A 1 
ATOM 209  O O   . ARG A 1 26  ? 21.143  15.389  -10.600 1.00 92.52 26  A 1 
ATOM 210  C CB  . ARG A 1 26  ? 20.570  12.748  -8.833  1.00 92.16 26  A 1 
ATOM 211  C CG  . ARG A 1 26  ? 19.472  12.115  -7.975  1.00 91.17 26  A 1 
ATOM 212  C CD  . ARG A 1 26  ? 20.072  11.434  -6.748  1.00 89.32 26  A 1 
ATOM 213  N NE  . ARG A 1 26  ? 19.006  10.816  -5.952  1.00 87.54 26  A 1 
ATOM 214  C CZ  . ARG A 1 26  ? 19.142  9.900   -5.036  1.00 85.16 26  A 1 
ATOM 215  N NH1 . ARG A 1 26  ? 20.300  9.432   -4.668  1.00 83.04 26  A 1 
ATOM 216  N NH2 . ARG A 1 26  ? 18.086  9.421   -4.461  1.00 81.39 26  A 1 
ATOM 217  N N   . GLU A 1 27  ? 21.822  13.575  -11.717 1.00 93.22 27  A 1 
ATOM 218  C CA  . GLU A 1 27  ? 22.937  14.223  -12.405 1.00 93.58 27  A 1 
ATOM 219  C C   . GLU A 1 27  ? 23.102  13.735  -13.852 1.00 94.88 27  A 1 
ATOM 220  O O   . GLU A 1 27  ? 22.371  12.860  -14.328 1.00 93.91 27  A 1 
ATOM 221  C CB  . GLU A 1 27  ? 24.239  14.043  -11.593 1.00 91.04 27  A 1 
ATOM 222  C CG  . GLU A 1 27  ? 24.605  12.580  -11.311 1.00 86.56 27  A 1 
ATOM 223  C CD  . GLU A 1 27  ? 26.061  12.435  -10.869 1.00 85.49 27  A 1 
ATOM 224  O OE1 . GLU A 1 27  ? 26.733  11.518  -11.420 1.00 77.99 27  A 1 
ATOM 225  O OE2 . GLU A 1 27  ? 26.526  13.280  -10.078 1.00 78.20 27  A 1 
ATOM 226  N N   . GLY A 1 28  ? 24.074  14.290  -14.573 1.00 93.76 28  A 1 
ATOM 227  C CA  . GLY A 1 28  ? 24.339  13.939  -15.962 1.00 94.55 28  A 1 
ATOM 228  C C   . GLY A 1 28  ? 23.308  14.516  -16.934 1.00 95.75 28  A 1 
ATOM 229  O O   . GLY A 1 28  ? 22.474  15.339  -16.575 1.00 94.08 28  A 1 
ATOM 230  N N   . LYS A 1 29  ? 23.392  14.102  -18.208 1.00 93.27 29  A 1 
ATOM 231  C CA  . LYS A 1 29  ? 22.454  14.490  -19.268 1.00 93.80 29  A 1 
ATOM 232  C C   . LYS A 1 29  ? 21.715  13.258  -19.759 1.00 93.84 29  A 1 
ATOM 233  O O   . LYS A 1 29  ? 22.360  12.264  -20.105 1.00 90.76 29  A 1 
ATOM 234  C CB  . LYS A 1 29  ? 23.180  15.185  -20.425 1.00 92.41 29  A 1 
ATOM 235  C CG  . LYS A 1 29  ? 23.752  16.559  -20.040 1.00 83.39 29  A 1 
ATOM 236  C CD  . LYS A 1 29  ? 24.393  17.236  -21.262 1.00 78.47 29  A 1 
ATOM 237  C CE  . LYS A 1 29  ? 24.973  18.592  -20.857 1.00 70.98 29  A 1 
ATOM 238  N NZ  . LYS A 1 29  ? 25.648  19.278  -21.996 1.00 62.04 29  A 1 
ATOM 239  N N   . GLY A 1 30  ? 20.399  13.327  -19.847 1.00 93.47 30  A 1 
ATOM 240  C CA  . GLY A 1 30  ? 19.555  12.220  -20.260 1.00 92.46 30  A 1 
ATOM 241  C C   . GLY A 1 30  ? 18.147  12.683  -20.597 1.00 92.68 30  A 1 
ATOM 242  O O   . GLY A 1 30  ? 17.937  13.794  -21.079 1.00 90.42 30  A 1 
ATOM 243  N N   . ASN A 1 31  ? 17.181  11.811  -20.354 1.00 92.42 31  A 1 
ATOM 244  C CA  . ASN A 1 31  ? 15.780  12.028  -20.702 1.00 91.12 31  A 1 
ATOM 245  C C   . ASN A 1 31  ? 14.826  11.846  -19.514 1.00 92.12 31  A 1 
ATOM 246  O O   . ASN A 1 31  ? 13.657  11.532  -19.723 1.00 90.43 31  A 1 
ATOM 247  C CB  . ASN A 1 31  ? 15.427  11.166  -21.924 1.00 87.86 31  A 1 
ATOM 248  C CG  . ASN A 1 31  ? 15.542  9.671   -21.684 1.00 82.09 31  A 1 
ATOM 249  O OD1 . ASN A 1 31  ? 16.018  9.177   -20.676 1.00 72.94 31  A 1 
ATOM 250  N ND2 . ASN A 1 31  ? 15.131  8.869   -22.649 1.00 74.81 31  A 1 
ATOM 251  N N   . ALA A 1 32  ? 15.299  12.053  -18.286 1.00 91.73 32  A 1 
ATOM 252  C CA  . ALA A 1 32  ? 14.466  12.078  -17.091 1.00 92.40 32  A 1 
ATOM 253  C C   . ALA A 1 32  ? 13.292  13.048  -17.285 1.00 92.82 32  A 1 
ATOM 254  O O   . ALA A 1 32  ? 13.462  14.244  -17.529 1.00 92.29 32  A 1 
ATOM 255  C CB  . ALA A 1 32  ? 15.334  12.453  -15.891 1.00 92.76 32  A 1 
ATOM 256  N N   . GLY A 1 33  ? 12.064  12.505  -17.234 1.00 92.75 33  A 1 
ATOM 257  C CA  . GLY A 1 33  ? 10.834  13.219  -17.556 1.00 92.46 33  A 1 
ATOM 258  C C   . GLY A 1 33  ? 10.393  14.184  -16.452 1.00 93.23 33  A 1 
ATOM 259  O O   . GLY A 1 33  ? 10.773  14.048  -15.296 1.00 93.09 33  A 1 
ATOM 260  N N   . LYS A 1 34  ? 9.509   15.130  -16.793 1.00 92.68 34  A 1 
ATOM 261  C CA  . LYS A 1 34  ? 8.964   16.100  -15.821 1.00 93.48 34  A 1 
ATOM 262  C C   . LYS A 1 34  ? 8.311   15.448  -14.597 1.00 94.14 34  A 1 
ATOM 263  O O   . LYS A 1 34  ? 8.407   15.982  -13.504 1.00 93.73 34  A 1 
ATOM 264  C CB  . LYS A 1 34  ? 7.970   17.031  -16.536 1.00 93.43 34  A 1 
ATOM 265  C CG  . LYS A 1 34  ? 7.338   18.050  -15.578 1.00 92.63 34  A 1 
ATOM 266  C CD  . LYS A 1 34  ? 6.394   19.014  -16.295 1.00 90.23 34  A 1 
ATOM 267  C CE  . LYS A 1 34  ? 5.763   19.937  -15.245 1.00 86.18 34  A 1 
ATOM 268  N NZ  . LYS A 1 34  ? 4.806   20.896  -15.842 1.00 79.88 34  A 1 
ATOM 269  N N   . TYR A 1 35  ? 7.602   14.327  -14.799 1.00 94.31 35  A 1 
ATOM 270  C CA  . TYR A 1 35  ? 6.815   13.666  -13.756 1.00 94.84 35  A 1 
ATOM 271  C C   . TYR A 1 35  ? 7.468   12.389  -13.218 1.00 95.35 35  A 1 
ATOM 272  O O   . TYR A 1 35  ? 6.827   11.671  -12.467 1.00 94.43 35  A 1 
ATOM 273  C CB  . TYR A 1 35  ? 5.399   13.399  -14.278 1.00 95.09 35  A 1 
ATOM 274  C CG  . TYR A 1 35  ? 4.620   14.644  -14.637 1.00 94.97 35  A 1 
ATOM 275  C CD1 . TYR A 1 35  ? 4.142   15.490  -13.619 1.00 93.60 35  A 1 
ATOM 276  C CD2 . TYR A 1 35  ? 4.362   14.955  -15.981 1.00 93.73 35  A 1 
ATOM 277  C CE1 . TYR A 1 35  ? 3.404   16.641  -13.937 1.00 92.98 35  A 1 
ATOM 278  C CE2 . TYR A 1 35  ? 3.618   16.103  -16.317 1.00 93.28 35  A 1 
ATOM 279  C CZ  . TYR A 1 35  ? 3.132   16.948  -15.294 1.00 93.55 35  A 1 
ATOM 280  O OH  . TYR A 1 35  ? 2.419   18.054  -15.608 1.00 92.60 35  A 1 
ATOM 281  N N   . GLY A 1 36  ? 8.714   12.090  -13.601 1.00 94.24 36  A 1 
ATOM 282  C CA  . GLY A 1 36  ? 9.394   10.885  -13.149 1.00 94.23 36  A 1 
ATOM 283  C C   . GLY A 1 36  ? 9.988   10.065  -14.286 1.00 94.37 36  A 1 
ATOM 284  O O   . GLY A 1 36  ? 9.864   10.392  -15.473 1.00 93.42 36  A 1 
ATOM 285  N N   . ASP A 1 37  ? 10.642  8.986   -13.887 1.00 94.61 37  A 1 
ATOM 286  C CA  . ASP A 1 37  ? 11.196  7.944   -14.743 1.00 94.55 37  A 1 
ATOM 287  C C   . ASP A 1 37  ? 11.049  6.596   -14.041 1.00 94.50 37  A 1 
ATOM 288  O O   . ASP A 1 37  ? 11.222  6.519   -12.827 1.00 93.59 37  A 1 
ATOM 289  C CB  . ASP A 1 37  ? 12.673  8.241   -15.011 1.00 93.96 37  A 1 
ATOM 290  C CG  . ASP A 1 37  ? 13.212  7.397   -16.156 1.00 93.03 37  A 1 
ATOM 291  O OD1 . ASP A 1 37  ? 13.481  6.180   -16.002 1.00 90.42 37  A 1 
ATOM 292  O OD2 . ASP A 1 37  ? 13.355  7.949   -17.259 1.00 89.56 37  A 1 
ATOM 293  N N   . TYR A 1 38  ? 10.762  5.527   -14.797 1.00 93.18 38  A 1 
ATOM 294  C CA  . TYR A 1 38  ? 10.586  4.185   -14.236 1.00 92.74 38  A 1 
ATOM 295  C C   . TYR A 1 38  ? 11.851  3.577   -13.586 1.00 92.17 38  A 1 
ATOM 296  O O   . TYR A 1 38  ? 11.783  2.485   -13.032 1.00 90.19 38  A 1 
ATOM 297  C CB  . TYR A 1 38  ? 10.036  3.268   -15.334 1.00 92.44 38  A 1 
ATOM 298  C CG  . TYR A 1 38  ? 8.600   3.538   -15.723 1.00 92.52 38  A 1 
ATOM 299  C CD1 . TYR A 1 38  ? 7.581   3.419   -14.756 1.00 91.22 38  A 1 
ATOM 300  C CD2 . TYR A 1 38  ? 8.255   3.844   -17.052 1.00 91.36 38  A 1 
ATOM 301  C CE1 . TYR A 1 38  ? 6.234   3.607   -15.107 1.00 90.50 38  A 1 
ATOM 302  C CE2 . TYR A 1 38  ? 6.902   4.024   -17.416 1.00 90.64 38  A 1 
ATOM 303  C CZ  . TYR A 1 38  ? 5.899   3.902   -16.444 1.00 90.97 38  A 1 
ATOM 304  O OH  . TYR A 1 38  ? 4.584   4.059   -16.790 1.00 89.39 38  A 1 
ATOM 305  N N   . SER A 1 39  ? 12.973  4.261   -13.660 1.00 92.62 39  A 1 
ATOM 306  C CA  . SER A 1 39  ? 14.238  3.869   -13.019 1.00 92.36 39  A 1 
ATOM 307  C C   . SER A 1 39  ? 14.596  4.738   -11.806 1.00 92.85 39  A 1 
ATOM 308  O O   . SER A 1 39  ? 15.685  4.584   -11.266 1.00 91.14 39  A 1 
ATOM 309  C CB  . SER A 1 39  ? 15.383  3.922   -14.041 1.00 91.17 39  A 1 
ATOM 310  O OG  . SER A 1 39  ? 15.040  3.230   -15.233 1.00 84.82 39  A 1 
ATOM 311  N N   . CYS A 1 40  ? 13.722  5.665   -11.411 1.00 93.45 40  A 1 
ATOM 312  C CA  . CYS A 1 40  ? 13.990  6.635   -10.362 1.00 93.96 40  A 1 
ATOM 313  C C   . CYS A 1 40  ? 12.838  6.691   -9.352  1.00 94.27 40  A 1 
ATOM 314  O O   . CYS A 1 40  ? 11.715  6.300   -9.680  1.00 93.32 40  A 1 
ATOM 315  C CB  . CYS A 1 40  ? 14.234  8.004   -11.025 1.00 93.82 40  A 1 
ATOM 316  S SG  . CYS A 1 40  ? 15.620  7.979   -12.207 1.00 93.08 40  A 1 
ATOM 317  N N   . ASP A 1 41  ? 13.104  7.194   -8.155  1.00 94.51 41  A 1 
ATOM 318  C CA  . ASP A 1 41  ? 12.066  7.478   -7.165  1.00 94.82 41  A 1 
ATOM 319  C C   . ASP A 1 41  ? 11.169  8.654   -7.605  1.00 95.29 41  A 1 
ATOM 320  O O   . ASP A 1 41  ? 11.499  9.433   -8.506  1.00 94.52 41  A 1 
ATOM 321  C CB  . ASP A 1 41  ? 12.699  7.727   -5.794  1.00 94.07 41  A 1 
ATOM 322  C CG  . ASP A 1 41  ? 13.254  6.474   -5.105  1.00 92.30 41  A 1 
ATOM 323  O OD1 . ASP A 1 41  ? 12.615  5.408   -5.153  1.00 89.00 41  A 1 
ATOM 324  O OD2 . ASP A 1 41  ? 14.314  6.587   -4.440  1.00 87.86 41  A 1 
ATOM 325  N N   . ALA A 1 42  ? 9.999   8.795   -6.965  1.00 95.20 42  A 1 
ATOM 326  C CA  . ALA A 1 42  ? 9.016   9.817   -7.300  1.00 95.53 42  A 1 
ATOM 327  C C   . ALA A 1 42  ? 9.547   11.245  -7.081  1.00 95.27 42  A 1 
ATOM 328  O O   . ALA A 1 42  ? 10.341  11.518  -6.187  1.00 94.50 42  A 1 
ATOM 329  C CB  . ALA A 1 42  ? 7.738   9.585   -6.503  1.00 95.49 42  A 1 
ATOM 330  N N   . ASN A 1 43  ? 9.062   12.194  -7.884  1.00 95.40 43  A 1 
ATOM 331  C CA  . ASN A 1 43  ? 9.459   13.595  -7.789  1.00 95.47 43  A 1 
ATOM 332  C C   . ASN A 1 43  ? 8.315   14.519  -7.346  1.00 96.02 43  A 1 
ATOM 333  O O   . ASN A 1 43  ? 7.132   14.167  -7.392  1.00 95.98 43  A 1 
ATOM 334  C CB  . ASN A 1 43  ? 10.141  14.018  -9.098  1.00 94.92 43  A 1 
ATOM 335  C CG  . ASN A 1 43  ? 9.224   14.259  -10.282 1.00 95.09 43  A 1 
ATOM 336  O OD1 . ASN A 1 43  ? 8.027   14.446  -10.192 1.00 91.77 43  A 1 
ATOM 337  N ND2 . ASN A 1 43  ? 9.785   14.336  -11.459 1.00 91.44 43  A 1 
ATOM 338  N N   . MET A 1 44  ? 8.652   15.745  -6.969  1.00 95.33 44  A 1 
ATOM 339  C CA  . MET A 1 44  ? 7.677   16.728  -6.487  1.00 95.43 44  A 1 
ATOM 340  C C   . MET A 1 44  ? 6.599   17.075  -7.529  1.00 96.02 44  A 1 
ATOM 341  O O   . MET A 1 44  ? 5.441   17.270  -7.175  1.00 95.99 44  A 1 
ATOM 342  C CB  . MET A 1 44  ? 8.421   17.992  -6.024  1.00 94.63 44  A 1 
ATOM 343  C CG  . MET A 1 44  ? 7.496   18.978  -5.304  1.00 88.48 44  A 1 
ATOM 344  S SD  . MET A 1 44  ? 6.664   18.329  -3.826  1.00 85.61 44  A 1 
ATOM 345  C CE  . MET A 1 44  ? 8.071   18.144  -2.704  1.00 74.77 44  A 1 
ATOM 346  N N   . ALA A 1 45  ? 6.930   17.115  -8.827  1.00 94.91 45  A 1 
ATOM 347  C CA  . ALA A 1 45  ? 5.963   17.430  -9.878  1.00 95.30 45  A 1 
ATOM 348  C C   . ALA A 1 45  ? 4.866   16.356  -9.995  1.00 96.04 45  A 1 
ATOM 349  O O   . ALA A 1 45  ? 3.699   16.693  -10.224 1.00 95.90 45  A 1 
ATOM 350  C CB  . ALA A 1 45  ? 6.701   17.621  -11.205 1.00 95.41 45  A 1 
ATOM 351  N N   . LEU A 1 46  ? 5.226   15.081  -9.814  1.00 95.64 46  A 1 
ATOM 352  C CA  . LEU A 1 46  ? 4.275   13.983  -9.730  1.00 96.34 46  A 1 
ATOM 353  C C   . LEU A 1 46  ? 3.372   14.141  -8.501  1.00 96.93 46  A 1 
ATOM 354  O O   . LEU A 1 46  ? 2.146   14.100  -8.654  1.00 97.19 46  A 1 
ATOM 355  C CB  . LEU A 1 46  ? 5.033   12.646  -9.721  1.00 96.47 46  A 1 
ATOM 356  C CG  . LEU A 1 46  ? 4.127   11.413  -9.586  1.00 95.91 46  A 1 
ATOM 357  C CD1 . LEU A 1 46  ? 3.214   11.235  -10.800 1.00 95.47 46  A 1 
ATOM 358  C CD2 . LEU A 1 46  ? 5.003   10.165  -9.437  1.00 95.40 46  A 1 
ATOM 359  N N   . LEU A 1 47  ? 3.944   14.410  -7.326  1.00 96.71 47  A 1 
ATOM 360  C CA  . LEU A 1 47  ? 3.180   14.606  -6.094  1.00 96.72 47  A 1 
ATOM 361  C C   . LEU A 1 47  ? 2.220   15.793  -6.177  1.00 97.08 47  A 1 
ATOM 362  O O   . LEU A 1 47  ? 1.056   15.675  -5.809  1.00 96.80 47  A 1 
ATOM 363  C CB  . LEU A 1 47  ? 4.125   14.771  -4.897  1.00 96.16 47  A 1 
ATOM 364  C CG  . LEU A 1 47  ? 4.998   13.545  -4.589  1.00 92.23 47  A 1 
ATOM 365  C CD1 . LEU A 1 47  ? 5.699   13.774  -3.249  1.00 87.29 47  A 1 
ATOM 366  C CD2 . LEU A 1 47  ? 4.190   12.253  -4.493  1.00 87.71 47  A 1 
ATOM 367  N N   . ASP A 1 48  ? 2.642   16.921  -6.732  1.00 96.29 48  A 1 
ATOM 368  C CA  . ASP A 1 48  ? 1.765   18.068  -6.940  1.00 95.97 48  A 1 
ATOM 369  C C   . ASP A 1 48  ? 0.601   17.752  -7.886  1.00 96.33 48  A 1 
ATOM 370  O O   . ASP A 1 48  ? -0.519  18.261  -7.717  1.00 96.11 48  A 1 
ATOM 371  C CB  . ASP A 1 48  ? 2.566   19.243  -7.510  1.00 95.56 48  A 1 
ATOM 372  C CG  . ASP A 1 48  ? 3.391   19.995  -6.468  1.00 93.61 48  A 1 
ATOM 373  O OD1 . ASP A 1 48  ? 3.049   19.915  -5.260  1.00 91.03 48  A 1 
ATOM 374  O OD2 . ASP A 1 48  ? 4.260   20.755  -6.916  1.00 90.57 48  A 1 
ATOM 375  N N   . SER A 1 49  ? 0.837   16.905  -8.903  1.00 95.87 49  A 1 
ATOM 376  C CA  . SER A 1 49  ? -0.224  16.428  -9.791  1.00 95.85 49  A 1 
ATOM 377  C C   . SER A 1 49  ? -1.196  15.490  -9.061  1.00 96.69 49  A 1 
ATOM 378  O O   . SER A 1 49  ? -2.403  15.607  -9.266  1.00 96.63 49  A 1 
ATOM 379  C CB  . SER A 1 49  ? 0.365   15.788  -11.056 1.00 95.80 49  A 1 
ATOM 380  O OG  . SER A 1 49  ? 0.756   14.451  -10.866 1.00 93.72 49  A 1 
ATOM 381  N N   . LEU A 1 50  ? -0.686  14.632  -8.166  1.00 96.78 50  A 1 
ATOM 382  C CA  . LEU A 1 50  ? -1.471  13.726  -7.343  1.00 97.16 50  A 1 
ATOM 383  C C   . LEU A 1 50  ? -2.358  14.479  -6.358  1.00 97.42 50  A 1 
ATOM 384  O O   . LEU A 1 50  ? -3.559  14.228  -6.310  1.00 97.42 50  A 1 
ATOM 385  C CB  . LEU A 1 50  ? -0.511  12.762  -6.620  1.00 97.40 50  A 1 
ATOM 386  C CG  . LEU A 1 50  ? -1.218  11.769  -5.679  1.00 96.82 50  A 1 
ATOM 387  C CD1 . LEU A 1 50  ? -2.218  10.893  -6.426  1.00 95.90 50  A 1 
ATOM 388  C CD2 . LEU A 1 50  ? -0.181  10.879  -5.015  1.00 95.72 50  A 1 
ATOM 389  N N   . VAL A 1 51  ? -1.818  15.467  -5.644  1.00 97.47 51  A 1 
ATOM 390  C CA  . VAL A 1 51  ? -2.582  16.315  -4.720  1.00 97.16 51  A 1 
ATOM 391  C C   . VAL A 1 51  ? -3.760  16.980  -5.432  1.00 97.19 51  A 1 
ATOM 392  O O   . VAL A 1 51  ? -4.894  16.937  -4.953  1.00 96.88 51  A 1 
ATOM 393  C CB  . VAL A 1 51  ? -1.667  17.386  -4.087  1.00 97.07 51  A 1 
ATOM 394  C CG1 . VAL A 1 51  ? -2.454  18.434  -3.278  1.00 96.20 51  A 1 
ATOM 395  C CG2 . VAL A 1 51  ? -0.646  16.753  -3.143  1.00 96.24 51  A 1 
ATOM 396  N N   . LYS A 1 52  ? -3.518  17.553  -6.617  1.00 96.55 52  A 1 
ATOM 397  C CA  . LYS A 1 52  ? -4.574  18.164  -7.432  1.00 96.23 52  A 1 
ATOM 398  C C   . LYS A 1 52  ? -5.621  17.140  -7.868  1.00 96.48 52  A 1 
ATOM 399  O O   . LYS A 1 52  ? -6.807  17.460  -7.901  1.00 96.00 52  A 1 
ATOM 400  C CB  . LYS A 1 52  ? -3.972  18.843  -8.664  1.00 96.23 52  A 1 
ATOM 401  C CG  . LYS A 1 52  ? -3.206  20.127  -8.295  1.00 93.03 52  A 1 
ATOM 402  C CD  . LYS A 1 52  ? -2.428  20.650  -9.498  1.00 89.68 52  A 1 
ATOM 403  C CE  . LYS A 1 52  ? -1.571  21.852  -9.061  1.00 84.32 52  A 1 
ATOM 404  N NZ  . LYS A 1 52  ? -0.671  22.321  -10.123 1.00 74.96 52  A 1 
ATOM 405  N N   . PHE A 1 53  ? -5.189  15.931  -8.237  1.00 96.65 53  A 1 
ATOM 406  C CA  . PHE A 1 53  ? -6.081  14.847  -8.636  1.00 96.84 53  A 1 
ATOM 407  C C   . PHE A 1 53  ? -6.973  14.401  -7.480  1.00 97.16 53  A 1 
ATOM 408  O O   . PHE A 1 53  ? -8.187  14.378  -7.653  1.00 96.95 53  A 1 
ATOM 409  C CB  . PHE A 1 53  ? -5.255  13.690  -9.205  1.00 97.11 53  A 1 
ATOM 410  C CG  . PHE A 1 53  ? -6.112  12.499  -9.550  1.00 97.23 53  A 1 
ATOM 411  C CD1 . PHE A 1 53  ? -6.204  11.407  -8.666  1.00 96.74 53  A 1 
ATOM 412  C CD2 . PHE A 1 53  ? -6.876  12.504  -10.735 1.00 96.92 53  A 1 
ATOM 413  C CE1 . PHE A 1 53  ? -7.051  10.337  -8.961  1.00 96.61 53  A 1 
ATOM 414  C CE2 . PHE A 1 53  ? -7.731  11.432  -11.024 1.00 96.59 53  A 1 
ATOM 415  C CZ  . PHE A 1 53  ? -7.821  10.346  -10.142 1.00 96.60 53  A 1 
ATOM 416  N N   . ILE A 1 54  ? -6.399  14.118  -6.307  1.00 96.92 54  A 1 
ATOM 417  C CA  . ILE A 1 54  ? -7.143  13.694  -5.111  1.00 96.70 54  A 1 
ATOM 418  C C   . ILE A 1 54  ? -8.196  14.748  -4.754  1.00 96.32 54  A 1 
ATOM 419  O O   . ILE A 1 54  ? -9.372  14.416  -4.692  1.00 95.81 54  A 1 
ATOM 420  C CB  . ILE A 1 54  ? -6.189  13.410  -3.931  1.00 97.22 54  A 1 
ATOM 421  C CG1 . ILE A 1 54  ? -5.328  12.170  -4.226  1.00 96.89 54  A 1 
ATOM 422  C CG2 . ILE A 1 54  ? -6.983  13.193  -2.626  1.00 96.66 54  A 1 
ATOM 423  C CD1 . ILE A 1 54  ? -4.156  12.004  -3.249  1.00 96.22 54  A 1 
ATOM 424  N N   . LYS A 1 55  ? -7.799  16.022  -4.616  1.00 96.62 55  A 1 
ATOM 425  C CA  . LYS A 1 55  ? -8.732  17.112  -4.259  1.00 96.08 55  A 1 
ATOM 426  C C   . LYS A 1 55  ? -9.897  17.256  -5.240  1.00 95.86 55  A 1 
ATOM 427  O O   . LYS A 1 55  ? -11.013 17.518  -4.817  1.00 94.86 55  A 1 
ATOM 428  C CB  . LYS A 1 55  ? -7.979  18.449  -4.148  1.00 95.95 55  A 1 
ATOM 429  C CG  . LYS A 1 55  ? -7.126  18.507  -2.875  1.00 94.95 55  A 1 
ATOM 430  C CD  . LYS A 1 55  ? -6.569  19.908  -2.633  1.00 92.34 55  A 1 
ATOM 431  C CE  . LYS A 1 55  ? -5.910  19.914  -1.257  1.00 89.13 55  A 1 
ATOM 432  N NZ  . LYS A 1 55  ? -5.743  21.261  -0.669  1.00 82.97 55  A 1 
ATOM 433  N N   . ARG A 1 56  ? -9.659  17.072  -6.542  1.00 95.17 56  A 1 
ATOM 434  C CA  . ARG A 1 56  ? -10.710 17.153  -7.569  1.00 94.85 56  A 1 
ATOM 435  C C   . ARG A 1 56  ? -11.648 15.948  -7.594  1.00 95.14 56  A 1 
ATOM 436  O O   . ARG A 1 56  ? -12.729 16.063  -8.156  1.00 93.71 56  A 1 
ATOM 437  C CB  . ARG A 1 56  ? -10.073 17.320  -8.949  1.00 94.48 56  A 1 
ATOM 438  C CG  . ARG A 1 56  ? -9.512  18.721  -9.162  1.00 83.55 56  A 1 
ATOM 439  C CD  . ARG A 1 56  ? -8.777  18.756  -10.493 1.00 81.85 56  A 1 
ATOM 440  N NE  . ARG A 1 56  ? -8.180  20.082  -10.760 1.00 71.24 56  A 1 
ATOM 441  C CZ  . ARG A 1 56  ? -7.514  20.428  -11.845 1.00 64.62 56  A 1 
ATOM 442  N NH1 . ARG A 1 56  ? -7.296  19.588  -12.817 1.00 57.28 56  A 1 
ATOM 443  N NH2 . ARG A 1 56  ? -7.050  21.643  -11.981 1.00 54.77 56  A 1 
ATOM 444  N N   . ASN A 1 57  ? -11.220 14.816  -7.055  1.00 94.50 57  A 1 
ATOM 445  C CA  . ASN A 1 57  ? -11.961 13.547  -7.068  1.00 94.36 57  A 1 
ATOM 446  C C   . ASN A 1 57  ? -12.423 13.147  -5.660  1.00 94.41 57  A 1 
ATOM 447  O O   . ASN A 1 57  ? -12.649 11.958  -5.396  1.00 92.70 57  A 1 
ATOM 448  C CB  . ASN A 1 57  ? -11.122 12.463  -7.768  1.00 94.72 57  A 1 
ATOM 449  C CG  . ASN A 1 57  ? -10.962 12.732  -9.243  1.00 92.97 57  A 1 
ATOM 450  O OD1 . ASN A 1 57  ? -11.753 12.336  -10.076 1.00 86.19 57  A 1 
ATOM 451  N ND2 . ASN A 1 57  ? -9.927  13.424  -9.634  1.00 86.23 57  A 1 
ATOM 452  N N   . THR A 1 58  ? -12.531 14.117  -4.754  1.00 92.69 58  A 1 
ATOM 453  C CA  . THR A 1 58  ? -12.990 13.943  -3.379  1.00 91.95 58  A 1 
ATOM 454  C C   . THR A 1 58  ? -14.194 14.843  -3.126  1.00 90.66 58  A 1 
ATOM 455  O O   . THR A 1 58  ? -14.120 16.053  -3.323  1.00 87.79 58  A 1 
ATOM 456  C CB  . THR A 1 58  ? -11.873 14.258  -2.388  1.00 91.89 58  A 1 
ATOM 457  O OG1 . THR A 1 58  ? -10.755 13.427  -2.638  1.00 88.41 58  A 1 
ATOM 458  C CG2 . THR A 1 58  ? -12.289 14.002  -0.955  1.00 87.23 58  A 1 
ATOM 459  N N   . ASP A 1 59  ? -15.294 14.243  -2.687  1.00 88.35 59  A 1 
ATOM 460  C CA  . ASP A 1 59  ? -16.453 14.975  -2.166  1.00 86.11 59  A 1 
ATOM 461  C C   . ASP A 1 59  ? -16.315 15.226  -0.648  1.00 86.12 59  A 1 
ATOM 462  O O   . ASP A 1 59  ? -15.303 14.906  -0.026  1.00 80.56 59  A 1 
ATOM 463  C CB  . ASP A 1 59  ? -17.750 14.258  -2.576  1.00 81.66 59  A 1 
ATOM 464  C CG  . ASP A 1 59  ? -18.002 12.918  -1.881  1.00 71.15 59  A 1 
ATOM 465  O OD1 . ASP A 1 59  ? -17.377 12.655  -0.828  1.00 64.55 59  A 1 
ATOM 466  O OD2 . ASP A 1 59  ? -18.901 12.195  -2.360  1.00 65.40 59  A 1 
ATOM 467  N N   . VAL A 1 60  ? -17.350 15.828  -0.039  1.00 79.63 60  A 1 
ATOM 468  C CA  . VAL A 1 60  ? -17.347 16.153  1.401   1.00 78.01 60  A 1 
ATOM 469  C C   . VAL A 1 60  ? -17.182 14.913  2.281   1.00 80.10 60  A 1 
ATOM 470  O O   . VAL A 1 60  ? -16.516 14.975  3.313   1.00 74.78 60  A 1 
ATOM 471  C CB  . VAL A 1 60  ? -18.637 16.921  1.773   1.00 73.99 60  A 1 
ATOM 472  C CG1 . VAL A 1 60  ? -18.709 17.259  3.265   1.00 64.79 60  A 1 
ATOM 473  C CG2 . VAL A 1 60  ? -18.737 18.238  0.999   1.00 66.32 60  A 1 
ATOM 474  N N   . ASN A 1 61  ? -17.723 13.764  1.860   1.00 80.68 61  A 1 
ATOM 475  C CA  . ASN A 1 61  ? -17.680 12.508  2.613   1.00 81.09 61  A 1 
ATOM 476  C C   . ASN A 1 61  ? -16.445 11.652  2.286   1.00 83.67 61  A 1 
ATOM 477  O O   . ASN A 1 61  ? -16.244 10.605  2.893   1.00 78.31 61  A 1 
ATOM 478  C CB  . ASN A 1 61  ? -18.977 11.731  2.357   1.00 76.64 61  A 1 
ATOM 479  C CG  . ASN A 1 61  ? -20.214 12.451  2.861   1.00 68.37 61  A 1 
ATOM 480  O OD1 . ASN A 1 61  ? -20.207 13.150  3.859   1.00 60.58 61  A 1 
ATOM 481  N ND2 . ASN A 1 61  ? -21.323 12.304  2.183   1.00 60.15 61  A 1 
ATOM 482  N N   . GLY A 1 62  ? -15.614 12.093  1.330   1.00 80.51 62  A 1 
ATOM 483  C CA  . GLY A 1 62  ? -14.390 11.422  0.889   1.00 81.54 62  A 1 
ATOM 484  C C   . GLY A 1 62  ? -13.105 11.976  1.495   1.00 86.77 62  A 1 
ATOM 485  O O   . GLY A 1 62  ? -12.028 11.516  1.131   1.00 82.88 62  A 1 
ATOM 486  N N   . LYS A 1 63  ? -13.195 12.964  2.394   1.00 88.71 63  A 1 
ATOM 487  C CA  . LYS A 1 63  ? -12.035 13.621  3.030   1.00 90.71 63  A 1 
ATOM 488  C C   . LYS A 1 63  ? -11.412 12.763  4.139   1.00 93.11 63  A 1 
ATOM 489  O O   . LYS A 1 63  ? -11.322 13.169  5.296   1.00 92.31 63  A 1 
ATOM 490  C CB  . LYS A 1 63  ? -12.418 15.020  3.524   1.00 89.03 63  A 1 
ATOM 491  C CG  . LYS A 1 63  ? -12.772 15.950  2.369   1.00 88.72 63  A 1 
ATOM 492  C CD  . LYS A 1 63  ? -12.994 17.360  2.920   1.00 84.07 63  A 1 
ATOM 493  C CE  . LYS A 1 63  ? -13.420 18.297  1.806   1.00 80.63 63  A 1 
ATOM 494  N NZ  . LYS A 1 63  ? -13.494 19.683  2.316   1.00 70.09 63  A 1 
ATOM 495  N N   . VAL A 1 64  ? -11.015 11.550  3.777   1.00 94.16 64  A 1 
ATOM 496  C CA  . VAL A 1 64  ? -10.333 10.594  4.644   1.00 95.23 64  A 1 
ATOM 497  C C   . VAL A 1 64  ? -9.139  10.011  3.894   1.00 96.32 64  A 1 
ATOM 498  O O   . VAL A 1 64  ? -9.245  9.659   2.717   1.00 96.48 64  A 1 
ATOM 499  C CB  . VAL A 1 64  ? -11.274 9.466   5.113   1.00 94.90 64  A 1 
ATOM 500  C CG1 . VAL A 1 64  ? -10.576 8.559   6.133   1.00 91.92 64  A 1 
ATOM 501  C CG2 . VAL A 1 64  ? -12.548 10.016  5.770   1.00 91.90 64  A 1 
ATOM 502  N N   . MET A 1 65  ? -7.985  9.915   4.563   1.00 97.64 65  A 1 
ATOM 503  C CA  . MET A 1 65  ? -6.767  9.377   3.970   1.00 98.06 65  A 1 
ATOM 504  C C   . MET A 1 65  ? -5.990  8.531   4.975   1.00 98.22 65  A 1 
ATOM 505  O O   . MET A 1 65  ? -5.662  8.988   6.063   1.00 98.04 65  A 1 
ATOM 506  C CB  . MET A 1 65  ? -5.911  10.530  3.438   1.00 97.72 65  A 1 
ATOM 507  C CG  . MET A 1 65  ? -4.630  10.047  2.748   1.00 96.94 65  A 1 
ATOM 508  S SD  . MET A 1 65  ? -3.635  11.381  2.019   1.00 96.54 65  A 1 
ATOM 509  C CE  . MET A 1 65  ? -4.748  11.928  0.701   1.00 91.27 65  A 1 
ATOM 510  N N   . VAL A 1 66  ? -5.625  7.325   4.559   1.00 98.36 66  A 1 
ATOM 511  C CA  . VAL A 1 66  ? -4.575  6.541   5.213   1.00 98.34 66  A 1 
ATOM 512  C C   . VAL A 1 66  ? -3.266  6.772   4.474   1.00 98.44 66  A 1 
ATOM 513  O O   . VAL A 1 66  ? -3.234  6.648   3.249   1.00 98.00 66  A 1 
ATOM 514  C CB  . VAL A 1 66  ? -4.926  5.046   5.258   1.00 97.81 66  A 1 
ATOM 515  C CG1 . VAL A 1 66  ? -3.822  4.244   5.933   1.00 89.21 66  A 1 
ATOM 516  C CG2 . VAL A 1 66  ? -6.213  4.814   6.063   1.00 89.29 66  A 1 
ATOM 517  N N   . TYR A 1 67  ? -2.205  7.101   5.204   1.00 98.08 67  A 1 
ATOM 518  C CA  . TYR A 1 67  ? -0.850  7.195   4.673   1.00 97.98 67  A 1 
ATOM 519  C C   . TYR A 1 67  ? 0.009   6.070   5.257   1.00 97.95 67  A 1 
ATOM 520  O O   . TYR A 1 67  ? 0.346   6.102   6.437   1.00 97.20 67  A 1 
ATOM 521  C CB  . TYR A 1 67  ? -0.279  8.586   4.965   1.00 97.37 67  A 1 
ATOM 522  C CG  . TYR A 1 67  ? 1.206   8.692   4.670   1.00 95.88 67  A 1 
ATOM 523  C CD1 . TYR A 1 67  ? 2.108   9.039   5.697   1.00 91.71 67  A 1 
ATOM 524  C CD2 . TYR A 1 67  ? 1.695   8.370   3.395   1.00 92.01 67  A 1 
ATOM 525  C CE1 . TYR A 1 67  ? 3.486   9.052   5.453   1.00 89.27 67  A 1 
ATOM 526  C CE2 . TYR A 1 67  ? 3.085   8.362   3.140   1.00 88.99 67  A 1 
ATOM 527  C CZ  . TYR A 1 67  ? 3.978   8.696   4.181   1.00 88.49 67  A 1 
ATOM 528  O OH  . TYR A 1 67  ? 5.316   8.655   3.957   1.00 87.21 67  A 1 
ATOM 529  N N   . ASN A 1 68  ? 0.347   5.066   4.440   1.00 96.95 68  A 1 
ATOM 530  C CA  . ASN A 1 68  ? 1.019   3.836   4.877   1.00 96.98 68  A 1 
ATOM 531  C C   . ASN A 1 68  ? 2.553   3.927   4.997   1.00 97.09 68  A 1 
ATOM 532  O O   . ASN A 1 68  ? 3.201   2.884   5.095   1.00 94.05 68  A 1 
ATOM 533  C CB  . ASN A 1 68  ? 0.576   2.660   3.984   1.00 95.78 68  A 1 
ATOM 534  C CG  . ASN A 1 68  ? -0.841  2.199   4.251   1.00 94.64 68  A 1 
ATOM 535  O OD1 . ASN A 1 68  ? -1.779  2.568   3.569   1.00 85.74 68  A 1 
ATOM 536  N ND2 . ASN A 1 68  ? -1.031  1.347   5.222   1.00 86.92 68  A 1 
ATOM 537  N N   . GLY A 1 69  ? 3.156   5.131   5.011   1.00 96.66 69  A 1 
ATOM 538  C CA  . GLY A 1 69  ? 4.603   5.290   5.191   1.00 96.71 69  A 1 
ATOM 539  C C   . GLY A 1 69  ? 5.439   5.228   3.915   1.00 96.72 69  A 1 
ATOM 540  O O   . GLY A 1 69  ? 4.911   5.331   2.804   1.00 95.52 69  A 1 
ATOM 541  N N   . ASP A 1 70  ? 6.761   5.082   4.111   1.00 96.90 70  A 1 
ATOM 542  C CA  . ASP A 1 70  ? 7.814   5.096   3.091   1.00 97.08 70  A 1 
ATOM 543  C C   . ASP A 1 70  ? 7.845   6.370   2.226   1.00 96.32 70  A 1 
ATOM 544  O O   . ASP A 1 70  ? 7.589   6.380   1.022   1.00 93.47 70  A 1 
ATOM 545  C CB  . ASP A 1 70  ? 7.889   3.765   2.322   1.00 96.98 70  A 1 
ATOM 546  C CG  . ASP A 1 70  ? 8.804   2.720   2.980   1.00 96.10 70  A 1 
ATOM 547  O OD1 . ASP A 1 70  ? 9.211   2.896   4.151   1.00 94.26 70  A 1 
ATOM 548  O OD2 . ASP A 1 70  ? 9.191   1.754   2.285   1.00 94.41 70  A 1 
ATOM 549  N N   . ILE A 1 71  ? 8.217   7.484   2.866   1.00 93.47 71  A 1 
ATOM 550  C CA  . ILE A 1 71  ? 8.496   8.755   2.170   1.00 92.24 71  A 1 
ATOM 551  C C   . ILE A 1 71  ? 9.945   8.851   1.691   1.00 92.22 71  A 1 
ATOM 552  O O   . ILE A 1 71  ? 10.234  9.552   0.725   1.00 92.06 71  A 1 
ATOM 553  C CB  . ILE A 1 71  ? 8.137   9.969   3.065   1.00 90.39 71  A 1 
ATOM 554  C CG1 . ILE A 1 71  ? 8.222   11.340  2.365   1.00 84.87 71  A 1 
ATOM 555  C CG2 . ILE A 1 71  ? 9.005   10.033  4.335   1.00 87.22 71  A 1 
ATOM 556  C CD1 . ILE A 1 71  ? 7.267   11.519  1.182   1.00 80.74 71  A 1 
ATOM 557  N N   . VAL A 1 72  ? 10.879  8.205   2.401   1.00 91.53 72  A 1 
ATOM 558  C CA  . VAL A 1 72  ? 12.312  8.370   2.190   1.00 91.25 72  A 1 
ATOM 559  C C   . VAL A 1 72  ? 12.716  7.741   0.857   1.00 91.48 72  A 1 
ATOM 560  O O   . VAL A 1 72  ? 12.466  6.561   0.628   1.00 90.73 72  A 1 
ATOM 561  C CB  . VAL A 1 72  ? 13.119  7.767   3.349   1.00 89.43 72  A 1 
ATOM 562  C CG1 . VAL A 1 72  ? 14.624  7.910   3.123   1.00 85.21 72  A 1 
ATOM 563  C CG2 . VAL A 1 72  ? 12.794  8.449   4.679   1.00 85.69 72  A 1 
ATOM 564  N N   . SER A 1 73  ? 13.376  8.515   -0.008  1.00 91.49 73  A 1 
ATOM 565  C CA  . SER A 1 73  ? 13.891  8.017   -1.284  1.00 90.26 73  A 1 
ATOM 566  C C   . SER A 1 73  ? 14.996  6.978   -1.097  1.00 89.03 73  A 1 
ATOM 567  O O   . SER A 1 73  ? 15.725  6.980   -0.097  1.00 84.95 73  A 1 
ATOM 568  C CB  . SER A 1 73  ? 14.371  9.155   -2.189  1.00 87.73 73  A 1 
ATOM 569  O OG  . SER A 1 73  ? 15.555  9.758   -1.713  1.00 80.01 73  A 1 
ATOM 570  N N   . ARG A 1 74  ? 15.153  6.096   -2.090  1.00 86.34 74  A 1 
ATOM 571  C CA  . ARG A 1 74  ? 16.184  5.058   -2.096  1.00 81.70 74  A 1 
ATOM 572  C C   . ARG A 1 74  ? 17.522  5.567   -2.628  1.00 79.39 74  A 1 
ATOM 573  O O   . ARG A 1 74  ? 17.642  6.662   -3.177  1.00 72.13 74  A 1 
ATOM 574  C CB  . ARG A 1 74  ? 15.686  3.855   -2.897  1.00 77.47 74  A 1 
ATOM 575  C CG  . ARG A 1 74  ? 14.410  3.247   -2.303  1.00 72.78 74  A 1 
ATOM 576  C CD  . ARG A 1 74  ? 14.023  2.023   -3.110  1.00 69.62 74  A 1 
ATOM 577  N NE  . ARG A 1 74  ? 12.697  1.524   -2.728  1.00 66.68 74  A 1 
ATOM 578  C CZ  . ARG A 1 74  ? 11.628  1.534   -3.481  1.00 61.21 74  A 1 
ATOM 579  N NH1 . ARG A 1 74  ? 11.641  2.027   -4.680  1.00 57.66 74  A 1 
ATOM 580  N NH2 . ARG A 1 74  ? 10.502  1.043   -3.067  1.00 54.91 74  A 1 
ATOM 581  N N   . ALA A 1 75  ? 18.552  4.721   -2.491  1.00 70.48 75  A 1 
ATOM 582  C CA  . ALA A 1 75  ? 19.877  4.908   -3.091  1.00 66.58 75  A 1 
ATOM 583  C C   . ALA A 1 75  ? 20.517  6.281   -2.801  1.00 68.00 75  A 1 
ATOM 584  O O   . ALA A 1 75  ? 21.102  6.919   -3.672  1.00 62.19 75  A 1 
ATOM 585  C CB  . ALA A 1 75  ? 19.803  4.528   -4.573  1.00 59.44 75  A 1 
ATOM 586  N N   . ILE A 1 76  ? 20.396  6.737   -1.565  1.00 71.63 76  A 1 
ATOM 587  C CA  . ILE A 1 76  ? 20.906  8.033   -1.137  1.00 68.47 76  A 1 
ATOM 588  C C   . ILE A 1 76  ? 22.387  7.912   -0.783  1.00 70.55 76  A 1 
ATOM 589  O O   . ILE A 1 76  ? 22.739  7.090   0.067   1.00 64.11 76  A 1 
ATOM 590  C CB  . ILE A 1 76  ? 20.108  8.576   0.063   1.00 61.17 76  A 1 
ATOM 591  C CG1 . ILE A 1 76  ? 18.593  8.509   -0.194  1.00 54.41 76  A 1 
ATOM 592  C CG2 . ILE A 1 76  ? 20.533  10.026  0.340   1.00 52.68 76  A 1 
ATOM 593  C CD1 . ILE A 1 76  ? 17.799  8.661   1.095   1.00 49.34 76  A 1 
ATOM 594  N N   . PRO A 1 77  ? 23.277  8.751   -1.340  1.00 70.97 77  A 1 
ATOM 595  C CA  . PRO A 1 77  ? 24.711  8.699   -1.023  1.00 69.85 77  A 1 
ATOM 596  C C   . PRO A 1 77  ? 25.042  8.905   0.463   1.00 72.05 77  A 1 
ATOM 597  O O   . PRO A 1 77  ? 26.074  8.448   0.942   1.00 67.13 77  A 1 
ATOM 598  C CB  . PRO A 1 77  ? 25.354  9.804   -1.874  1.00 64.82 77  A 1 
ATOM 599  C CG  . PRO A 1 77  ? 24.378  9.990   -3.039  1.00 61.66 77  A 1 
ATOM 600  C CD  . PRO A 1 77  ? 23.019  9.696   -2.412  1.00 64.45 77  A 1 
ATOM 601  N N   . LYS A 1 78  ? 24.178  9.610   1.182   1.00 76.44 78  A 1 
ATOM 602  C CA  . LYS A 1 78  ? 24.320  9.943   2.604   1.00 76.23 78  A 1 
ATOM 603  C C   . LYS A 1 78  ? 23.013  9.669   3.355   1.00 79.04 78  A 1 
ATOM 604  O O   . LYS A 1 78  ? 22.389  10.594  3.873   1.00 74.61 78  A 1 
ATOM 605  C CB  . LYS A 1 78  ? 24.785  11.401  2.774   1.00 70.77 78  A 1 
ATOM 606  C CG  . LYS A 1 78  ? 26.164  11.668  2.170   1.00 64.05 78  A 1 
ATOM 607  C CD  . LYS A 1 78  ? 26.596  13.115  2.471   1.00 60.54 78  A 1 
ATOM 608  C CE  . LYS A 1 78  ? 27.963  13.390  1.838   1.00 54.52 78  A 1 
ATOM 609  N NZ  . LYS A 1 78  ? 28.408  14.782  2.091   1.00 46.89 78  A 1 
ATOM 610  N N   . TYR A 1 79  ? 22.595  8.396   3.388   1.00 82.30 79  A 1 
ATOM 611  C CA  . TYR A 1 79  ? 21.474  7.983   4.230   1.00 83.37 79  A 1 
ATOM 612  C C   . TYR A 1 79  ? 21.878  8.111   5.704   1.00 85.27 79  A 1 
ATOM 613  O O   . TYR A 1 79  ? 22.719  7.353   6.188   1.00 83.53 79  A 1 
ATOM 614  C CB  . TYR A 1 79  ? 21.054  6.551   3.872   1.00 81.35 79  A 1 
ATOM 615  C CG  . TYR A 1 79  ? 19.761  6.131   4.535   1.00 79.61 79  A 1 
ATOM 616  C CD1 . TYR A 1 79  ? 19.778  5.359   5.706   1.00 73.99 79  A 1 
ATOM 617  C CD2 . TYR A 1 79  ? 18.538  6.530   3.972   1.00 74.79 79  A 1 
ATOM 618  C CE1 . TYR A 1 79  ? 18.562  4.978   6.309   1.00 70.21 79  A 1 
ATOM 619  C CE2 . TYR A 1 79  ? 17.326  6.153   4.569   1.00 70.51 79  A 1 
ATOM 620  C CZ  . TYR A 1 79  ? 17.340  5.372   5.736   1.00 70.32 79  A 1 
ATOM 621  O OH  . TYR A 1 79  ? 16.166  5.007   6.308   1.00 68.77 79  A 1 
ATOM 622  N N   . ASN A 1 80  ? 21.361  9.123   6.383   1.00 89.58 80  A 1 
ATOM 623  C CA  . ASN A 1 80  ? 21.705  9.446   7.763   1.00 90.36 80  A 1 
ATOM 624  C C   . ASN A 1 80  ? 20.472  9.978   8.528   1.00 91.85 80  A 1 
ATOM 625  O O   . ASN A 1 80  ? 19.389  10.157  7.959   1.00 91.65 80  A 1 
ATOM 626  C CB  . ASN A 1 80  ? 22.920  10.401  7.778   1.00 88.56 80  A 1 
ATOM 627  C CG  . ASN A 1 80  ? 22.645  11.794  7.228   1.00 88.00 80  A 1 
ATOM 628  O OD1 . ASN A 1 80  ? 21.550  12.310  7.254   1.00 84.54 80  A 1 
ATOM 629  N ND2 . ASN A 1 80  ? 23.647  12.471  6.723   1.00 84.02 80  A 1 
ATOM 630  N N   . LEU A 1 81  ? 20.660  10.209  9.830   1.00 90.42 81  A 1 
ATOM 631  C CA  . LEU A 1 81  ? 19.619  10.675  10.734  1.00 91.69 81  A 1 
ATOM 632  C C   . LEU A 1 81  ? 18.941  11.969  10.263  1.00 92.83 81  A 1 
ATOM 633  O O   . LEU A 1 81  ? 17.716  12.061  10.266  1.00 92.61 81  A 1 
ATOM 634  C CB  . LEU A 1 81  ? 20.283  10.856  12.113  1.00 90.55 81  A 1 
ATOM 635  C CG  . LEU A 1 81  ? 19.340  11.382  13.202  1.00 86.42 81  A 1 
ATOM 636  C CD1 . LEU A 1 81  ? 18.226  10.384  13.471  1.00 81.55 81  A 1 
ATOM 637  C CD2 . LEU A 1 81  ? 20.111  11.577  14.505  1.00 81.54 81  A 1 
ATOM 638  N N   . ASP A 1 82  ? 19.720  12.956  9.828   1.00 91.63 82  A 1 
ATOM 639  C CA  . ASP A 1 82  ? 19.193  14.269  9.427   1.00 92.14 82  A 1 
ATOM 640  C C   . ASP A 1 82  ? 18.372  14.177  8.144   1.00 93.02 82  A 1 
ATOM 641  O O   . ASP A 1 82  ? 17.319  14.799  8.030   1.00 92.68 82  A 1 
ATOM 642  C CB  . ASP A 1 82  ? 20.349  15.268  9.242   1.00 91.87 82  A 1 
ATOM 643  C CG  . ASP A 1 82  ? 21.098  15.560  10.543  1.00 90.32 82  A 1 
ATOM 644  O OD1 . ASP A 1 82  ? 20.459  15.474  11.621  1.00 87.84 82  A 1 
ATOM 645  O OD2 . ASP A 1 82  ? 22.310  15.842  10.443  1.00 87.37 82  A 1 
ATOM 646  N N   . TYR A 1 83  ? 18.813  13.328  7.207   1.00 92.53 83  A 1 
ATOM 647  C CA  . TYR A 1 83  ? 18.071  13.070  5.982   1.00 92.60 83  A 1 
ATOM 648  C C   . TYR A 1 83  ? 16.708  12.429  6.261   1.00 93.59 83  A 1 
ATOM 649  O O   . TYR A 1 83  ? 15.694  12.857  5.707   1.00 93.18 83  A 1 
ATOM 650  C CB  . TYR A 1 83  ? 18.916  12.203  5.042   1.00 91.54 83  A 1 
ATOM 651  C CG  . TYR A 1 83  ? 18.215  12.012  3.711   1.00 88.97 83  A 1 
ATOM 652  C CD1 . TYR A 1 83  ? 17.316  10.946  3.541   1.00 84.97 83  A 1 
ATOM 653  C CD2 . TYR A 1 83  ? 18.394  12.958  2.692   1.00 84.26 83  A 1 
ATOM 654  C CE1 . TYR A 1 83  ? 16.591  10.834  2.336   1.00 81.31 83  A 1 
ATOM 655  C CE2 . TYR A 1 83  ? 17.674  12.848  1.487   1.00 81.09 83  A 1 
ATOM 656  C CZ  . TYR A 1 83  ? 16.765  11.785  1.315   1.00 79.95 83  A 1 
ATOM 657  O OH  . TYR A 1 83  ? 16.059  11.679  0.158   1.00 78.38 83  A 1 
ATOM 658  N N   . VAL A 1 84  ? 16.656  11.425  7.147   1.00 93.45 84  A 1 
ATOM 659  C CA  . VAL A 1 84  ? 15.394  10.784  7.540   1.00 94.47 84  A 1 
ATOM 660  C C   . VAL A 1 84  ? 14.474  11.796  8.223   1.00 95.05 84  A 1 
ATOM 661  O O   . VAL A 1 84  ? 13.320  11.924  7.828   1.00 95.17 84  A 1 
ATOM 662  C CB  . VAL A 1 84  ? 15.645  9.552   8.423   1.00 94.50 84  A 1 
ATOM 663  C CG1 . VAL A 1 84  ? 14.342  8.980   8.992   1.00 93.42 84  A 1 
ATOM 664  C CG2 . VAL A 1 84  ? 16.316  8.449   7.603   1.00 93.53 84  A 1 
ATOM 665  N N   . LYS A 1 85  ? 14.988  12.588  9.177   1.00 94.96 85  A 1 
ATOM 666  C CA  . LYS A 1 85  ? 14.204  13.647  9.831   1.00 95.43 85  A 1 
ATOM 667  C C   . LYS A 1 85  ? 13.624  14.636  8.821   1.00 95.55 85  A 1 
ATOM 668  O O   . LYS A 1 85  ? 12.424  14.908  8.854   1.00 95.57 85  A 1 
ATOM 669  C CB  . LYS A 1 85  ? 15.076  14.389  10.851  1.00 95.98 85  A 1 
ATOM 670  C CG  . LYS A 1 85  ? 15.271  13.578  12.141  1.00 95.08 85  A 1 
ATOM 671  C CD  . LYS A 1 85  ? 16.142  14.383  13.108  1.00 93.50 85  A 1 
ATOM 672  C CE  . LYS A 1 85  ? 16.230  13.669  14.459  1.00 90.46 85  A 1 
ATOM 673  N NZ  . LYS A 1 85  ? 17.097  14.425  15.388  1.00 84.43 85  A 1 
ATOM 674  N N   . GLN A 1 86  ? 14.441  15.118  7.886   1.00 94.94 86  A 1 
ATOM 675  C CA  . GLN A 1 86  ? 13.970  16.034  6.849   1.00 94.56 86  A 1 
ATOM 676  C C   . GLN A 1 86  ? 12.904  15.396  5.950   1.00 94.76 86  A 1 
ATOM 677  O O   . GLN A 1 86  ? 11.953  16.057  5.549   1.00 94.40 86  A 1 
ATOM 678  C CB  . GLN A 1 86  ? 15.166  16.531  6.021   1.00 94.01 86  A 1 
ATOM 679  C CG  . GLN A 1 86  ? 14.765  17.616  5.012   1.00 89.99 86  A 1 
ATOM 680  C CD  . GLN A 1 86  ? 14.147  18.841  5.696   1.00 87.61 86  A 1 
ATOM 681  O OE1 . GLN A 1 86  ? 14.750  19.453  6.562   1.00 81.18 86  A 1 
ATOM 682  N NE2 . GLN A 1 86  ? 12.935  19.230  5.380   1.00 76.71 86  A 1 
ATOM 683  N N   . SER A 1 87  ? 13.026  14.094  5.666   1.00 93.97 87  A 1 
ATOM 684  C CA  . SER A 1 87  ? 12.035  13.363  4.876   1.00 94.03 87  A 1 
ATOM 685  C C   . SER A 1 87  ? 10.687  13.250  5.609   1.00 95.11 87  A 1 
ATOM 686  O O   . SER A 1 87  ? 9.652   13.491  5.001   1.00 94.91 87  A 1 
ATOM 687  C CB  . SER A 1 87  ? 12.575  11.990  4.478   1.00 93.26 87  A 1 
ATOM 688  O OG  . SER A 1 87  ? 13.769  12.155  3.747   1.00 87.99 87  A 1 
ATOM 689  N N   . ILE A 1 88  ? 10.684  13.020  6.922   1.00 95.12 88  A 1 
ATOM 690  C CA  . ILE A 1 88  ? 9.456   13.047  7.740   1.00 95.95 88  A 1 
ATOM 691  C C   . ILE A 1 88  ? 8.826   14.450  7.769   1.00 96.41 88  A 1 
ATOM 692  O O   . ILE A 1 88  ? 7.600   14.586  7.672   1.00 96.22 88  A 1 
ATOM 693  C CB  . ILE A 1 88  ? 9.739   12.526  9.168   1.00 96.02 88  A 1 
ATOM 694  C CG1 . ILE A 1 88  ? 10.267  11.068  9.195   1.00 94.08 88  A 1 
ATOM 695  C CG2 . ILE A 1 88  ? 8.490   12.622  10.062  1.00 94.60 88  A 1 
ATOM 696  C CD1 . ILE A 1 88  ? 9.357   10.035  8.540   1.00 86.50 88  A 1 
ATOM 697  N N   . VAL A 1 89  ? 9.638   15.514  7.824   1.00 96.60 89  A 1 
ATOM 698  C CA  . VAL A 1 89  ? 9.146   16.898  7.686   1.00 96.75 89  A 1 
ATOM 699  C C   . VAL A 1 89  ? 8.490   17.100  6.309   1.00 96.71 89  A 1 
ATOM 700  O O   . VAL A 1 89  ? 7.404   17.687  6.221   1.00 96.17 89  A 1 
ATOM 701  C CB  . VAL A 1 89  ? 10.274  17.919  7.913   1.00 96.97 89  A 1 
ATOM 702  C CG1 . VAL A 1 89  ? 9.837   19.357  7.612   1.00 96.06 89  A 1 
ATOM 703  C CG2 . VAL A 1 89  ? 10.761  17.887  9.365   1.00 95.97 89  A 1 
ATOM 704  N N   . ASN A 1 90  ? 9.094   16.576  5.240   1.00 94.22 90  A 1 
ATOM 705  C CA  . ASN A 1 90  ? 8.534   16.646  3.888   1.00 92.99 90  A 1 
ATOM 706  C C   . ASN A 1 90  ? 7.214   15.860  3.770   1.00 94.02 90  A 1 
ATOM 707  O O   . ASN A 1 90  ? 6.270   16.360  3.157   1.00 93.58 90  A 1 
ATOM 708  C CB  . ASN A 1 90  ? 9.569   16.136  2.873   1.00 92.46 90  A 1 
ATOM 709  C CG  . ASN A 1 90  ? 10.809  16.993  2.753   1.00 90.54 90  A 1 
ATOM 710  O OD1 . ASN A 1 90  ? 10.885  18.140  3.173   1.00 85.74 90  A 1 
ATOM 711  N ND2 . ASN A 1 90  ? 11.846  16.469  2.122   1.00 84.67 90  A 1 
ATOM 712  N N   . ALA A 1 91  ? 7.123   14.676  4.392   1.00 91.03 91  A 1 
ATOM 713  C CA  . ALA A 1 91  ? 5.884   13.905  4.477   1.00 91.69 91  A 1 
ATOM 714  C C   . ALA A 1 91  ? 4.787   14.713  5.173   1.00 93.49 91  A 1 
ATOM 715  O O   . ALA A 1 91  ? 3.685   14.862  4.644   1.00 94.13 91  A 1 
ATOM 716  C CB  . ALA A 1 91  ? 6.138   12.591  5.232   1.00 91.56 91  A 1 
ATOM 717  N N   . THR A 1 92  ? 5.104   15.312  6.312   1.00 94.24 92  A 1 
ATOM 718  C CA  . THR A 1 92  ? 4.182   16.169  7.061   1.00 94.96 92  A 1 
ATOM 719  C C   . THR A 1 92  ? 3.711   17.356  6.223   1.00 95.64 92  A 1 
ATOM 720  O O   . THR A 1 92  ? 2.521   17.662  6.187   1.00 95.95 92  A 1 
ATOM 721  C CB  . THR A 1 92  ? 4.850   16.683  8.342   1.00 95.12 92  A 1 
ATOM 722  O OG1 . THR A 1 92  ? 5.325   15.597  9.090   1.00 91.40 92  A 1 
ATOM 723  C CG2 . THR A 1 92  ? 3.871   17.455  9.229   1.00 91.24 92  A 1 
ATOM 724  N N   . ALA A 1 93  ? 4.622   18.021  5.498   1.00 96.46 93  A 1 
ATOM 725  C CA  . ALA A 1 93  ? 4.282   19.127  4.610   1.00 96.28 93  A 1 
ATOM 726  C C   . ALA A 1 93  ? 3.362   18.693  3.453   1.00 96.62 93  A 1 
ATOM 727  O O   . ALA A 1 93  ? 2.462   19.439  3.073   1.00 96.17 93  A 1 
ATOM 728  C CB  . ALA A 1 93  ? 5.588   19.750  4.094   1.00 96.15 93  A 1 
ATOM 729  N N   . LEU A 1 94  ? 3.561   17.475  2.907   1.00 95.61 94  A 1 
ATOM 730  C CA  . LEU A 1 94  ? 2.665   16.895  1.911   1.00 95.83 94  A 1 
ATOM 731  C C   . LEU A 1 94  ? 1.276   16.627  2.496   1.00 96.64 94  A 1 
ATOM 732  O O   . LEU A 1 94  ? 0.281   17.044  1.903   1.00 96.52 94  A 1 
ATOM 733  C CB  . LEU A 1 94  ? 3.299   15.609  1.345   1.00 95.79 94  A 1 
ATOM 734  C CG  . LEU A 1 94  ? 2.394   14.848  0.359   1.00 94.91 94  A 1 
ATOM 735  C CD1 . LEU A 1 94  ? 2.166   15.642  -0.930  1.00 93.16 94  A 1 
ATOM 736  C CD2 . LEU A 1 94  ? 3.044   13.518  -0.003  1.00 93.30 94  A 1 
ATOM 737  N N   . LEU A 1 95  ? 1.188   16.001  3.673   1.00 95.66 95  A 1 
ATOM 738  C CA  . LEU A 1 95  ? -0.077  15.691  4.338   1.00 96.05 95  A 1 
ATOM 739  C C   . LEU A 1 95  ? -0.840  16.965  4.733   1.00 96.42 95  A 1 
ATOM 740  O O   . LEU A 1 95  ? -2.056  17.020  4.565   1.00 96.45 95  A 1 
ATOM 741  C CB  . LEU A 1 95  ? 0.185   14.784  5.553   1.00 96.57 95  A 1 
ATOM 742  C CG  . LEU A 1 95  ? 0.746   13.385  5.223   1.00 96.19 95  A 1 
ATOM 743  C CD1 . LEU A 1 95  ? 1.018   12.627  6.528   1.00 95.06 95  A 1 
ATOM 744  C CD2 . LEU A 1 95  ? -0.195  12.549  4.361   1.00 95.09 95  A 1 
ATOM 745  N N   . LYS A 1 96  ? -0.144  18.025  5.135   1.00 97.04 96  A 1 
ATOM 746  C CA  . LYS A 1 96  ? -0.757  19.342  5.399   1.00 96.89 96  A 1 
ATOM 747  C C   . LYS A 1 96  ? -1.442  19.964  4.180   1.00 96.79 96  A 1 
ATOM 748  O O   . LYS A 1 96  ? -2.313  20.806  4.344   1.00 96.12 96  A 1 
ATOM 749  C CB  . LYS A 1 96  ? 0.293   20.305  5.970   1.00 96.93 96  A 1 
ATOM 750  C CG  . LYS A 1 96  ? 0.563   20.039  7.460   1.00 94.62 96  A 1 
ATOM 751  C CD  . LYS A 1 96  ? 1.629   20.997  8.006   1.00 91.48 96  A 1 
ATOM 752  C CE  . LYS A 1 96  ? 1.819   20.737  9.497   1.00 86.45 96  A 1 
ATOM 753  N NZ  . LYS A 1 96  ? 2.854   21.622  10.107  1.00 77.73 96  A 1 
ATOM 754  N N   . LYS A 1 97  ? -1.114  19.537  2.941   1.00 96.73 97  A 1 
ATOM 755  C CA  . LYS A 1 97  ? -1.893  19.943  1.756   1.00 96.34 97  A 1 
ATOM 756  C C   . LYS A 1 97  ? -3.328  19.403  1.779   1.00 96.20 97  A 1 
ATOM 757  O O   . LYS A 1 97  ? -4.139  19.871  0.992   1.00 94.96 97  A 1 
ATOM 758  C CB  . LYS A 1 97  ? -1.180  19.531  0.451   1.00 96.64 97  A 1 
ATOM 759  C CG  . LYS A 1 97  ? 0.213   20.152  0.272   1.00 95.53 97  A 1 
ATOM 760  C CD  . LYS A 1 97  ? 0.823   19.764  -1.088  1.00 91.91 97  A 1 
ATOM 761  C CE  . LYS A 1 97  ? 2.216   20.374  -1.271  1.00 88.00 97  A 1 
ATOM 762  N NZ  . LYS A 1 97  ? 2.822   20.021  -2.585  1.00 78.86 97  A 1 
ATOM 763  N N   . PHE A 1 98  ? -3.637  18.462  2.670   1.00 95.85 98  A 1 
ATOM 764  C CA  . PHE A 1 98  ? -4.954  17.879  2.924   1.00 95.20 98  A 1 
ATOM 765  C C   . PHE A 1 98  ? -5.448  18.199  4.350   1.00 94.46 98  A 1 
ATOM 766  O O   . PHE A 1 98  ? -5.978  17.331  5.021   1.00 92.28 98  A 1 
ATOM 767  C CB  . PHE A 1 98  ? -4.904  16.375  2.650   1.00 95.47 98  A 1 
ATOM 768  C CG  . PHE A 1 98  ? -4.383  15.975  1.279   1.00 96.11 98  A 1 
ATOM 769  C CD1 . PHE A 1 98  ? -5.240  16.024  0.167   1.00 94.94 98  A 1 
ATOM 770  C CD2 . PHE A 1 98  ? -3.056  15.524  1.133   1.00 95.52 98  A 1 
ATOM 771  C CE1 . PHE A 1 98  ? -4.788  15.598  -1.084  1.00 94.71 98  A 1 
ATOM 772  C CE2 . PHE A 1 98  ? -2.604  15.100  -0.125  1.00 95.00 98  A 1 
ATOM 773  C CZ  . PHE A 1 98  ? -3.467  15.125  -1.232  1.00 95.20 98  A 1 
ATOM 774  N N   . GLU A 1 99  ? -5.247  19.431  4.826   1.00 90.24 99  A 1 
ATOM 775  C CA  . GLU A 1 99  ? -5.584  19.860  6.206   1.00 88.39 99  A 1 
ATOM 776  C C   . GLU A 1 99  ? -7.060  19.670  6.581   1.00 89.44 99  A 1 
ATOM 777  O O   . GLU A 1 99  ? -7.391  19.558  7.749   1.00 86.51 99  A 1 
ATOM 778  C CB  . GLU A 1 99  ? -5.170  21.324  6.385   1.00 84.18 99  A 1 
ATOM 779  C CG  . GLU A 1 99  ? -5.944  22.305  5.475   1.00 74.96 99  A 1 
ATOM 780  C CD  . GLU A 1 99  ? -5.420  23.744  5.521   1.00 69.58 99  A 1 
ATOM 781  O OE1 . GLU A 1 99  ? -5.964  24.561  4.738   1.00 62.58 99  A 1 
ATOM 782  O OE2 . GLU A 1 99  ? -4.454  24.022  6.271   1.00 62.54 99  A 1 
ATOM 783  N N   . ASP A 1 100 ? -7.954  19.611  5.581   1.00 91.40 100 A 1 
ATOM 784  C CA  . ASP A 1 100 ? -9.381  19.370  5.730   1.00 91.36 100 A 1 
ATOM 785  C C   . ASP A 1 100 ? -9.772  17.877  5.667   1.00 92.88 100 A 1 
ATOM 786  O O   . ASP A 1 100 ? -10.963 17.558  5.672   1.00 91.30 100 A 1 
ATOM 787  C CB  . ASP A 1 100 ? -10.135 20.236  4.700   1.00 89.30 100 A 1 
ATOM 788  C CG  . ASP A 1 100 ? -9.884  19.849  3.229   1.00 85.80 100 A 1 
ATOM 789  O OD1 . ASP A 1 100 ? -8.773  19.381  2.882   1.00 81.60 100 A 1 
ATOM 790  O OD2 . ASP A 1 100 ? -10.806 20.066  2.420   1.00 80.92 100 A 1 
ATOM 791  N N   . PHE A 1 101 ? -8.790  16.960  5.603   1.00 94.18 101 A 1 
ATOM 792  C CA  . PHE A 1 101 ? -8.987  15.513  5.635   1.00 95.26 101 A 1 
ATOM 793  C C   . PHE A 1 101 ? -8.734  14.960  7.038   1.00 95.87 101 A 1 
ATOM 794  O O   . PHE A 1 101 ? -7.851  15.410  7.767   1.00 95.04 101 A 1 
ATOM 795  C CB  . PHE A 1 101 ? -8.072  14.787  4.622   1.00 95.54 101 A 1 
ATOM 796  C CG  . PHE A 1 101 ? -8.431  14.916  3.144   1.00 95.85 101 A 1 
ATOM 797  C CD1 . PHE A 1 101 ? -8.486  13.746  2.339   1.00 93.67 101 A 1 
ATOM 798  C CD2 . PHE A 1 101 ? -8.665  16.157  2.548   1.00 93.66 101 A 1 
ATOM 799  C CE1 . PHE A 1 101 ? -8.773  13.845  0.965   1.00 92.60 101 A 1 
ATOM 800  C CE2 . PHE A 1 101 ? -8.965  16.254  1.179   1.00 92.69 101 A 1 
ATOM 801  C CZ  . PHE A 1 101 ? -9.022  15.100  0.389   1.00 93.99 101 A 1 
ATOM 802  N N   . PHE A 1 102 ? -9.445  13.890  7.396   1.00 96.33 102 A 1 
ATOM 803  C CA  . PHE A 1 102 ? -9.047  13.022  8.495   1.00 96.83 102 A 1 
ATOM 804  C C   . PHE A 1 102 ? -7.908  12.118  8.018   1.00 97.56 102 A 1 
ATOM 805  O O   . PHE A 1 102 ? -8.111  11.250  7.167   1.00 97.39 102 A 1 
ATOM 806  C CB  . PHE A 1 102 ? -10.260 12.222  8.980   1.00 96.91 102 A 1 
ATOM 807  C CG  . PHE A 1 102 ? -9.938  11.293  10.130  1.00 97.06 102 A 1 
ATOM 808  C CD1 . PHE A 1 102 ? -9.931  9.898   9.935   1.00 95.90 102 A 1 
ATOM 809  C CD2 . PHE A 1 102 ? -9.644  11.821  11.397  1.00 96.07 102 A 1 
ATOM 810  C CE1 . PHE A 1 102 ? -9.644  9.039   11.008  1.00 95.62 102 A 1 
ATOM 811  C CE2 . PHE A 1 102 ? -9.360  10.962  12.471  1.00 95.71 102 A 1 
ATOM 812  C CZ  . PHE A 1 102 ? -9.364  9.574   12.281  1.00 96.14 102 A 1 
ATOM 813  N N   . ILE A 1 103 ? -6.701  12.354  8.526   1.00 97.65 103 A 1 
ATOM 814  C CA  . ILE A 1 103 ? -5.476  11.681  8.081   1.00 98.02 103 A 1 
ATOM 815  C C   . ILE A 1 103 ? -5.012  10.694  9.150   1.00 98.21 103 A 1 
ATOM 816  O O   . ILE A 1 103 ? -4.947  11.023  10.327  1.00 98.01 103 A 1 
ATOM 817  C CB  . ILE A 1 103 ? -4.380  12.690  7.688   1.00 97.81 103 A 1 
ATOM 818  C CG1 . ILE A 1 103 ? -4.904  13.610  6.555   1.00 96.38 103 A 1 
ATOM 819  C CG2 . ILE A 1 103 ? -3.107  11.953  7.248   1.00 97.19 103 A 1 
ATOM 820  C CD1 . ILE A 1 103 ? -3.910  14.660  6.067   1.00 91.52 103 A 1 
ATOM 821  N N   . ILE A 1 104 ? -4.651  9.479   8.708   1.00 98.18 104 A 1 
ATOM 822  C CA  . ILE A 1 104 ? -4.126  8.388   9.525   1.00 98.37 104 A 1 
ATOM 823  C C   . ILE A 1 104 ? -2.678  8.123   9.059   1.00 98.31 104 A 1 
ATOM 824  O O   . ILE A 1 104 ? -2.486  7.343   8.120   1.00 98.19 104 A 1 
ATOM 825  C CB  . ILE A 1 104 ? -5.046  7.152   9.390   1.00 98.33 104 A 1 
ATOM 826  C CG1 . ILE A 1 104 ? -6.514  7.461   9.802   1.00 97.66 104 A 1 
ATOM 827  C CG2 . ILE A 1 104 ? -4.515  5.984   10.239  1.00 97.80 104 A 1 
ATOM 828  C CD1 . ILE A 1 104 ? -7.515  6.488   9.163   1.00 95.03 104 A 1 
ATOM 829  N N   . PRO A 1 105 ? -1.662  8.785   9.635   1.00 98.21 105 A 1 
ATOM 830  C CA  . PRO A 1 105 ? -0.273  8.638   9.214   1.00 98.19 105 A 1 
ATOM 831  C C   . PRO A 1 105 ? 0.420   7.460   9.911   1.00 98.18 105 A 1 
ATOM 832  O O   . PRO A 1 105 ? 0.100   7.127   11.049  1.00 97.73 105 A 1 
ATOM 833  C CB  . PRO A 1 105 ? 0.382   9.968   9.565   1.00 97.94 105 A 1 
ATOM 834  C CG  . PRO A 1 105 ? -0.345  10.383  10.842  1.00 97.28 105 A 1 
ATOM 835  C CD  . PRO A 1 105 ? -1.761  9.850   10.637  1.00 98.09 105 A 1 
ATOM 836  N N   . MET A 1 106 ? 1.420   6.865   9.262   1.00 97.59 106 A 1 
ATOM 837  C CA  . MET A 1 106 ? 2.321   5.886   9.871   1.00 97.20 106 A 1 
ATOM 838  C C   . MET A 1 106 ? 3.720   5.969   9.260   1.00 97.49 106 A 1 
ATOM 839  O O   . MET A 1 106 ? 3.953   6.747   8.342   1.00 96.28 106 A 1 
ATOM 840  C CB  . MET A 1 106 ? 1.731   4.464   9.786   1.00 93.88 106 A 1 
ATOM 841  C CG  . MET A 1 106 ? 1.679   3.921   8.355   1.00 88.32 106 A 1 
ATOM 842  S SD  . MET A 1 106 ? 0.611   2.459   8.173   1.00 89.48 106 A 1 
ATOM 843  C CE  . MET A 1 106 ? -0.984  3.285   8.360   1.00 82.51 106 A 1 
ATOM 844  N N   . LEU A 1 107 ? 4.644   5.167   9.789   1.00 97.65 107 A 1 
ATOM 845  C CA  . LEU A 1 107 ? 6.011   5.032   9.297   1.00 97.43 107 A 1 
ATOM 846  C C   . LEU A 1 107 ? 6.170   3.725   8.519   1.00 97.68 107 A 1 
ATOM 847  O O   . LEU A 1 107 ? 5.616   2.697   8.920   1.00 97.23 107 A 1 
ATOM 848  C CB  . LEU A 1 107 ? 6.995   5.087   10.475  1.00 97.05 107 A 1 
ATOM 849  C CG  . LEU A 1 107 ? 7.018   6.412   11.253  1.00 96.66 107 A 1 
ATOM 850  C CD1 . LEU A 1 107 ? 7.902   6.258   12.494  1.00 95.57 107 A 1 
ATOM 851  C CD2 . LEU A 1 107 ? 7.571   7.559   10.407  1.00 95.36 107 A 1 
ATOM 852  N N   . GLY A 1 108 ? 6.964   3.755   7.459   1.00 97.73 108 A 1 
ATOM 853  C CA  . GLY A 1 108 ? 7.459   2.578   6.762   1.00 97.69 108 A 1 
ATOM 854  C C   . GLY A 1 108 ? 8.894   2.218   7.153   1.00 97.53 108 A 1 
ATOM 855  O O   . GLY A 1 108 ? 9.522   2.860   7.993   1.00 97.13 108 A 1 
ATOM 856  N N   . ASN A 1 109 ? 9.433   1.157   6.551   1.00 97.55 109 A 1 
ATOM 857  C CA  . ASN A 1 109 ? 10.747  0.626   6.919   1.00 97.36 109 A 1 
ATOM 858  C C   . ASN A 1 109 ? 11.925  1.508   6.466   1.00 97.06 109 A 1 
ATOM 859  O O   . ASN A 1 109 ? 13.027  1.372   7.008   1.00 96.03 109 A 1 
ATOM 860  C CB  . ASN A 1 109 ? 10.882  -0.818  6.420   1.00 97.26 109 A 1 
ATOM 861  C CG  . ASN A 1 109 ? 10.860  -0.925  4.913   1.00 96.96 109 A 1 
ATOM 862  O OD1 . ASN A 1 109 ? 9.814   -0.946  4.298   1.00 93.74 109 A 1 
ATOM 863  N ND2 . ASN A 1 109 ? 11.995  -1.009  4.268   1.00 93.90 109 A 1 
ATOM 864  N N   . HIS A 1 110 ? 11.709  2.410   5.509   1.00 96.53 110 A 1 
ATOM 865  C CA  . HIS A 1 110 ? 12.703  3.404   5.110   1.00 95.99 110 A 1 
ATOM 866  C C   . HIS A 1 110 ? 12.636  4.684   5.952   1.00 95.84 110 A 1 
ATOM 867  O O   . HIS A 1 110 ? 13.593  5.458   5.951   1.00 94.78 110 A 1 
ATOM 868  C CB  . HIS A 1 110 ? 12.586  3.679   3.611   1.00 95.60 110 A 1 
ATOM 869  C CG  . HIS A 1 110 ? 13.092  2.532   2.772   1.00 94.82 110 A 1 
ATOM 870  N ND1 . HIS A 1 110 ? 14.416  2.303   2.469   1.00 88.31 110 A 1 
ATOM 871  C CD2 . HIS A 1 110 ? 12.370  1.525   2.193   1.00 88.23 110 A 1 
ATOM 872  C CE1 . HIS A 1 110 ? 14.481  1.182   1.719   1.00 88.49 110 A 1 
ATOM 873  N NE2 . HIS A 1 110 ? 13.260  0.671   1.531   1.00 89.83 110 A 1 
ATOM 874  N N   . ASP A 1 111 ? 11.584  4.873   6.736   1.00 96.55 111 A 1 
ATOM 875  C CA  . ASP A 1 111 ? 11.364  6.083   7.541   1.00 96.49 111 A 1 
ATOM 876  C C   . ASP A 1 111 ? 12.116  6.057   8.894   1.00 96.27 111 A 1 
ATOM 877  O O   . ASP A 1 111 ? 11.692  6.669   9.869   1.00 95.06 111 A 1 
ATOM 878  C CB  . ASP A 1 111 ? 9.852   6.329   7.698   1.00 96.63 111 A 1 
ATOM 879  C CG  . ASP A 1 111 ? 9.117   6.533   6.366   1.00 96.56 111 A 1 
ATOM 880  O OD1 . ASP A 1 111 ? 9.723   7.070   5.406   1.00 95.60 111 A 1 
ATOM 881  O OD2 . ASP A 1 111 ? 7.921   6.189   6.308   1.00 95.79 111 A 1 
ATOM 882  N N   . VAL A 1 112 ? 13.253  5.341   8.978   1.00 95.64 112 A 1 
ATOM 883  C CA  . VAL A 1 112 ? 14.108  5.226   10.172  1.00 95.57 112 A 1 
ATOM 884  C C   . VAL A 1 112 ? 15.581  5.144   9.786   1.00 94.87 112 A 1 
ATOM 885  O O   . VAL A 1 112 ? 15.922  4.682   8.698   1.00 94.32 112 A 1 
ATOM 886  C CB  . VAL A 1 112 ? 13.689  4.015   11.032  1.00 95.70 112 A 1 
ATOM 887  C CG1 . VAL A 1 112 ? 13.896  2.672   10.317  1.00 95.04 112 A 1 
ATOM 888  C CG2 . VAL A 1 112 ? 14.420  3.976   12.377  1.00 94.81 112 A 1 
ATOM 889  N N   . TYR A 1 113 ? 16.489  5.571   10.669  1.00 94.75 113 A 1 
ATOM 890  C CA  . TYR A 1 113 ? 17.934  5.402   10.494  1.00 94.11 113 A 1 
ATOM 891  C C   . TYR A 1 113 ? 18.556  4.582   11.631  1.00 93.86 113 A 1 
ATOM 892  O O   . TYR A 1 113 ? 18.402  4.958   12.794  1.00 92.20 113 A 1 
ATOM 893  C CB  . TYR A 1 113 ? 18.618  6.765   10.378  1.00 93.35 113 A 1 
ATOM 894  C CG  . TYR A 1 113 ? 20.120  6.642   10.215  1.00 92.83 113 A 1 
ATOM 895  C CD1 . TYR A 1 113 ? 20.977  6.846   11.329  1.00 90.92 113 A 1 
ATOM 896  C CD2 . TYR A 1 113 ? 20.667  6.263   8.975   1.00 90.81 113 A 1 
ATOM 897  C CE1 . TYR A 1 113 ? 22.363  6.692   11.186  1.00 89.24 113 A 1 
ATOM 898  C CE2 . TYR A 1 113 ? 22.057  6.109   8.831   1.00 89.26 113 A 1 
ATOM 899  C CZ  . TYR A 1 113 ? 22.913  6.321   9.932   1.00 88.83 113 A 1 
ATOM 900  O OH  . TYR A 1 113 ? 24.250  6.180   9.792   1.00 86.96 113 A 1 
ATOM 901  N N   . PRO A 1 114 ? 19.327  3.508   11.330  1.00 93.57 114 A 1 
ATOM 902  C CA  . PRO A 1 114 ? 19.483  2.886   10.014  1.00 93.68 114 A 1 
ATOM 903  C C   . PRO A 1 114 ? 18.165  2.314   9.459   1.00 94.39 114 A 1 
ATOM 904  O O   . PRO A 1 114 ? 17.273  1.984   10.237  1.00 93.72 114 A 1 
ATOM 905  C CB  . PRO A 1 114 ? 20.540  1.792   10.198  1.00 92.33 114 A 1 
ATOM 906  C CG  . PRO A 1 114 ? 21.273  2.182   11.480  1.00 90.14 114 A 1 
ATOM 907  C CD  . PRO A 1 114 ? 20.173  2.845   12.296  1.00 92.13 114 A 1 
ATOM 908  N N   . ALA A 1 115 ? 18.045  2.186   8.139   1.00 93.31 115 A 1 
ATOM 909  C CA  . ALA A 1 115 ? 16.844  1.652   7.508   1.00 93.71 115 A 1 
ATOM 910  C C   . ALA A 1 115 ? 16.433  0.299   8.116   1.00 94.71 115 A 1 
ATOM 911  O O   . ALA A 1 115 ? 17.293  -0.499  8.494   1.00 94.32 115 A 1 
ATOM 912  C CB  . ALA A 1 115 ? 17.039  1.532   5.984   1.00 92.36 115 A 1 
ATOM 913  N N   . ASN A 1 116 ? 15.134  0.043   8.194   1.00 95.73 116 A 1 
ATOM 914  C CA  . ASN A 1 116 ? 14.530  -1.171  8.739   1.00 96.24 116 A 1 
ATOM 915  C C   . ASN A 1 116 ? 14.669  -1.364  10.261  1.00 96.71 116 A 1 
ATOM 916  O O   . ASN A 1 116 ? 14.037  -2.264  10.806  1.00 96.36 116 A 1 
ATOM 917  C CB  . ASN A 1 116 ? 15.021  -2.410  7.968   1.00 95.81 116 A 1 
ATOM 918  C CG  . ASN A 1 116 ? 15.090  -2.219  6.466   1.00 95.26 116 A 1 
ATOM 919  O OD1 . ASN A 1 116 ? 14.185  -1.715  5.834   1.00 92.28 116 A 1 
ATOM 920  N ND2 . ASN A 1 116 ? 16.183  -2.591  5.842   1.00 91.85 116 A 1 
ATOM 921  N N   . GLN A 1 117 ? 15.483  -0.575  10.960  1.00 96.85 117 A 1 
ATOM 922  C CA  . GLN A 1 117 ? 15.855  -0.829  12.357  1.00 96.53 117 A 1 
ATOM 923  C C   . GLN A 1 117 ? 14.974  -0.034  13.346  1.00 96.47 117 A 1 
ATOM 924  O O   . GLN A 1 117 ? 15.423  0.938   13.950  1.00 94.87 117 A 1 
ATOM 925  C CB  . GLN A 1 117 ? 17.361  -0.569  12.579  1.00 96.33 117 A 1 
ATOM 926  C CG  . GLN A 1 117 ? 18.302  -1.288  11.600  1.00 95.88 117 A 1 
ATOM 927  C CD  . GLN A 1 117 ? 18.065  -2.796  11.507  1.00 95.91 117 A 1 
ATOM 928  O OE1 . GLN A 1 117 ? 18.152  -3.528  12.478  1.00 92.49 117 A 1 
ATOM 929  N NE2 . GLN A 1 117 ? 17.764  -3.305  10.339  1.00 91.80 117 A 1 
ATOM 930  N N   . MET A 1 118 ? 13.711  -0.453  13.518  1.00 95.66 118 A 1 
ATOM 931  C CA  . MET A 1 118 ? 12.814  0.117   14.532  1.00 95.87 118 A 1 
ATOM 932  C C   . MET A 1 118 ? 12.749  -0.786  15.766  1.00 95.47 118 A 1 
ATOM 933  O O   . MET A 1 118 ? 12.421  -1.966  15.673  1.00 93.29 118 A 1 
ATOM 934  C CB  . MET A 1 118 ? 11.416  0.358   13.966  1.00 95.69 118 A 1 
ATOM 935  C CG  . MET A 1 118 ? 11.385  1.492   12.939  1.00 93.95 118 A 1 
ATOM 936  S SD  . MET A 1 118 ? 9.708   1.933   12.454  1.00 93.92 118 A 1 
ATOM 937  C CE  . MET A 1 118 ? 10.054  3.090   11.100  1.00 90.00 118 A 1 
ATOM 938  N N   . ALA A 1 119 ? 13.074  -0.235  16.943  1.00 95.08 119 A 1 
ATOM 939  C CA  . ALA A 1 119 ? 13.043  -0.908  18.248  1.00 94.50 119 A 1 
ATOM 940  C C   . ALA A 1 119 ? 13.165  0.126   19.383  1.00 94.27 119 A 1 
ATOM 941  O O   . ALA A 1 119 ? 13.121  1.328   19.141  1.00 89.98 119 A 1 
ATOM 942  C CB  . ALA A 1 119 ? 14.210  -1.905  18.307  1.00 92.02 119 A 1 
ATOM 943  N N   . ILE A 1 120 ? 13.393  -0.334  20.615  1.00 89.82 120 A 1 
ATOM 944  C CA  . ILE A 1 120 ? 13.624  0.547   21.769  1.00 88.05 120 A 1 
ATOM 945  C C   . ILE A 1 120 ? 14.804  1.513   21.547  1.00 88.08 120 A 1 
ATOM 946  O O   . ILE A 1 120 ? 14.714  2.696   21.858  1.00 84.04 120 A 1 
ATOM 947  C CB  . ILE A 1 120 ? 13.784  -0.304  23.053  1.00 85.98 120 A 1 
ATOM 948  C CG1 . ILE A 1 120 ? 13.745  0.543   24.344  1.00 78.92 120 A 1 
ATOM 949  C CG2 . ILE A 1 120 ? 15.068  -1.163  23.047  1.00 77.65 120 A 1 
ATOM 950  C CD1 . ILE A 1 120 ? 12.399  1.242   24.565  1.00 70.67 120 A 1 
ATOM 951  N N   . ASN A 1 121 ? 15.880  1.048   20.902  1.00 88.80 121 A 1 
ATOM 952  C CA  . ASN A 1 121 ? 17.081  1.854   20.637  1.00 86.64 121 A 1 
ATOM 953  C C   . ASN A 1 121 ? 16.877  2.910   19.532  1.00 88.38 121 A 1 
ATOM 954  O O   . ASN A 1 121 ? 17.693  3.813   19.387  1.00 83.12 121 A 1 
ATOM 955  C CB  . ASN A 1 121 ? 18.250  0.916   20.293  1.00 82.53 121 A 1 
ATOM 956  C CG  . ASN A 1 121 ? 18.663  0.029   21.452  1.00 73.37 121 A 1 
ATOM 957  O OD1 . ASN A 1 121 ? 18.393  0.296   22.607  1.00 64.15 121 A 1 
ATOM 958  N ND2 . ASN A 1 121 ? 19.343  -1.064  21.179  1.00 65.35 121 A 1 
ATOM 959  N N   . SER A 1 122 ? 15.795  2.806   18.760  1.00 88.48 122 A 1 
ATOM 960  C CA  . SER A 1 122 ? 15.407  3.784   17.739  1.00 88.77 122 A 1 
ATOM 961  C C   . SER A 1 122 ? 14.153  4.575   18.129  1.00 90.23 122 A 1 
ATOM 962  O O   . SER A 1 122 ? 13.527  5.189   17.274  1.00 87.70 122 A 1 
ATOM 963  C CB  . SER A 1 122 ? 15.280  3.104   16.368  1.00 86.08 122 A 1 
ATOM 964  O OG  . SER A 1 122 ? 14.342  2.053   16.425  1.00 80.89 122 A 1 
ATOM 965  N N   . GLN A 1 123 ? 13.789  4.602   19.416  1.00 91.93 123 A 1 
ATOM 966  C CA  . GLN A 1 123 ? 12.586  5.285   19.911  1.00 92.28 123 A 1 
ATOM 967  C C   . GLN A 1 123 ? 12.554  6.790   19.576  1.00 94.52 123 A 1 
ATOM 968  O O   . GLN A 1 123 ? 11.478  7.388   19.480  1.00 93.45 123 A 1 
ATOM 969  C CB  . GLN A 1 123 ? 12.494  5.046   21.421  1.00 89.52 123 A 1 
ATOM 970  C CG  . GLN A 1 123 ? 11.087  5.322   21.962  1.00 80.74 123 A 1 
ATOM 971  C CD  . GLN A 1 123 ? 10.952  4.946   23.434  1.00 75.97 123 A 1 
ATOM 972  O OE1 . GLN A 1 123 ? 11.925  4.856   24.174  1.00 70.27 123 A 1 
ATOM 973  N NE2 . GLN A 1 123 ? 9.757   4.712   23.913  1.00 64.97 123 A 1 
ATOM 974  N N   . TRP A 1 124 ? 13.712  7.395   19.301  1.00 95.40 124 A 1 
ATOM 975  C CA  . TRP A 1 124 ? 13.806  8.771   18.809  1.00 95.85 124 A 1 
ATOM 976  C C   . TRP A 1 124 ? 12.935  9.024   17.568  1.00 96.83 124 A 1 
ATOM 977  O O   . TRP A 1 124 ? 12.379  10.114  17.442  1.00 96.22 124 A 1 
ATOM 978  C CB  . TRP A 1 124 ? 15.280  9.092   18.499  1.00 94.82 124 A 1 
ATOM 979  C CG  . TRP A 1 124 ? 15.844  8.399   17.292  1.00 92.78 124 A 1 
ATOM 980  C CD1 . TRP A 1 124 ? 16.542  7.242   17.285  1.00 90.35 124 A 1 
ATOM 981  C CD2 . TRP A 1 124 ? 15.686  8.778   15.889  1.00 92.86 124 A 1 
ATOM 982  N NE1 . TRP A 1 124 ? 16.817  6.868   15.991  1.00 87.79 124 A 1 
ATOM 983  C CE2 . TRP A 1 124 ? 16.293  7.769   15.080  1.00 90.41 124 A 1 
ATOM 984  C CE3 . TRP A 1 124 ? 15.064  9.850   15.218  1.00 87.96 124 A 1 
ATOM 985  C CZ2 . TRP A 1 124 ? 16.254  7.799   13.677  1.00 87.32 124 A 1 
ATOM 986  C CZ3 . TRP A 1 124 ? 15.029  9.899   13.799  1.00 87.21 124 A 1 
ATOM 987  C CH2 . TRP A 1 124 ? 15.603  8.879   13.044  1.00 85.70 124 A 1 
ATOM 988  N N   . ILE A 1 125 ? 12.786  8.035   16.663  1.00 95.43 125 A 1 
ATOM 989  C CA  . ILE A 1 125 ? 11.967  8.214   15.451  1.00 95.91 125 A 1 
ATOM 990  C C   . ILE A 1 125 ? 10.487  8.303   15.795  1.00 96.99 125 A 1 
ATOM 991  O O   . ILE A 1 125 ? 9.787   9.117   15.215  1.00 97.04 125 A 1 
ATOM 992  C CB  . ILE A 1 125 ? 12.243  7.128   14.382  1.00 94.92 125 A 1 
ATOM 993  C CG1 . ILE A 1 125 ? 11.595  7.462   13.022  1.00 89.95 125 A 1 
ATOM 994  C CG2 . ILE A 1 125 ? 11.773  5.720   14.791  1.00 89.71 125 A 1 
ATOM 995  C CD1 . ILE A 1 125 ? 12.046  8.787   12.402  1.00 83.74 125 A 1 
ATOM 996  N N   . PHE A 1 126 ? 10.019  7.527   16.775  1.00 96.53 126 A 1 
ATOM 997  C CA  . PHE A 1 126 ? 8.626   7.551   17.191  1.00 97.15 126 A 1 
ATOM 998  C C   . PHE A 1 126 ? 8.291   8.890   17.859  1.00 97.53 126 A 1 
ATOM 999  O O   . PHE A 1 126 ? 7.248   9.470   17.571  1.00 97.45 126 A 1 
ATOM 1000 C CB  . PHE A 1 126 ? 8.323   6.382   18.137  1.00 97.27 126 A 1 
ATOM 1001 C CG  . PHE A 1 126 ? 8.746   5.011   17.651  1.00 97.53 126 A 1 
ATOM 1002 C CD1 . PHE A 1 126 ? 8.611   4.644   16.302  1.00 96.44 126 A 1 
ATOM 1003 C CD2 . PHE A 1 126 ? 9.296   4.092   18.565  1.00 96.44 126 A 1 
ATOM 1004 C CE1 . PHE A 1 126 ? 9.043   3.385   15.863  1.00 96.02 126 A 1 
ATOM 1005 C CE2 . PHE A 1 126 ? 9.720   2.826   18.133  1.00 95.97 126 A 1 
ATOM 1006 C CZ  . PHE A 1 126 ? 9.601   2.466   16.777  1.00 96.35 126 A 1 
ATOM 1007 N N   . GLN A 1 127 ? 9.198   9.410   18.701  1.00 97.61 127 A 1 
ATOM 1008 C CA  . GLN A 1 127 ? 9.051   10.726  19.324  1.00 97.79 127 A 1 
ATOM 1009 C C   . GLN A 1 127 ? 9.017   11.836  18.266  1.00 98.14 127 A 1 
ATOM 1010 O O   . GLN A 1 127 ? 8.063   12.611  18.227  1.00 97.93 127 A 1 
ATOM 1011 C CB  . GLN A 1 127 ? 10.196  10.958  20.317  1.00 97.09 127 A 1 
ATOM 1012 C CG  . GLN A 1 127 ? 10.123  10.009  21.523  1.00 91.31 127 A 1 
ATOM 1013 C CD  . GLN A 1 127 ? 11.312  10.154  22.469  1.00 87.22 127 A 1 
ATOM 1014 O OE1 . GLN A 1 127 ? 12.232  10.927  22.262  1.00 77.61 127 A 1 
ATOM 1015 N NE2 . GLN A 1 127 ? 11.355  9.400   23.536  1.00 73.14 127 A 1 
ATOM 1016 N N   . PHE A 1 128 ? 10.009  11.855  17.373  1.00 97.56 128 A 1 
ATOM 1017 C CA  . PHE A 1 128 ? 10.111  12.860  16.330  1.00 97.79 128 A 1 
ATOM 1018 C C   . PHE A 1 128 ? 8.917   12.829  15.366  1.00 98.06 128 A 1 
ATOM 1019 O O   . PHE A 1 128 ? 8.314   13.859  15.085  1.00 97.86 128 A 1 
ATOM 1020 C CB  . PHE A 1 128 ? 11.432  12.665  15.571  1.00 97.64 128 A 1 
ATOM 1021 C CG  . PHE A 1 128 ? 11.656  13.707  14.494  1.00 97.66 128 A 1 
ATOM 1022 C CD1 . PHE A 1 128 ? 11.352  13.412  13.153  1.00 96.93 128 A 1 
ATOM 1023 C CD2 . PHE A 1 128 ? 12.113  14.982  14.844  1.00 97.14 128 A 1 
ATOM 1024 C CE1 . PHE A 1 128 ? 11.510  14.400  12.168  1.00 96.60 128 A 1 
ATOM 1025 C CE2 . PHE A 1 128 ? 12.281  15.976  13.855  1.00 96.61 128 A 1 
ATOM 1026 C CZ  . PHE A 1 128 ? 11.974  15.682  12.518  1.00 96.66 128 A 1 
ATOM 1027 N N   . ALA A 1 129 ? 8.534   11.650  14.873  1.00 97.47 129 A 1 
ATOM 1028 C CA  . ALA A 1 129 ? 7.412   11.516  13.954  1.00 97.50 129 A 1 
ATOM 1029 C C   . ALA A 1 129 ? 6.071   11.828  14.624  1.00 97.86 129 A 1 
ATOM 1030 O O   . ALA A 1 129 ? 5.237   12.483  14.009  1.00 97.90 129 A 1 
ATOM 1031 C CB  . ALA A 1 129 ? 7.433   10.115  13.338  1.00 97.40 129 A 1 
ATOM 1032 N N   . ALA A 1 130 ? 5.870   11.454  15.899  1.00 97.84 130 A 1 
ATOM 1033 C CA  . ALA A 1 130 ? 4.673   11.833  16.644  1.00 97.95 130 A 1 
ATOM 1034 C C   . ALA A 1 130 ? 4.527   13.353  16.773  1.00 98.03 130 A 1 
ATOM 1035 O O   . ALA A 1 130 ? 3.420   13.875  16.661  1.00 97.96 130 A 1 
ATOM 1036 C CB  . ALA A 1 130 ? 4.707   11.177  18.026  1.00 97.86 130 A 1 
ATOM 1037 N N   . GLU A 1 131 ? 5.634   14.079  16.976  1.00 97.96 131 A 1 
ATOM 1038 C CA  . GLU A 1 131 ? 5.647   15.547  16.994  1.00 97.88 131 A 1 
ATOM 1039 C C   . GLU A 1 131 ? 5.316   16.141  15.619  1.00 98.05 131 A 1 
ATOM 1040 O O   . GLU A 1 131 ? 4.516   17.076  15.528  1.00 97.64 131 A 1 
ATOM 1041 C CB  . GLU A 1 131 ? 7.017   16.045  17.468  1.00 97.37 131 A 1 
ATOM 1042 C CG  . GLU A 1 131 ? 7.199   15.807  18.971  1.00 91.43 131 A 1 
ATOM 1043 C CD  . GLU A 1 131 ? 8.640   16.021  19.461  1.00 87.75 131 A 1 
ATOM 1044 O OE1 . GLU A 1 131 ? 8.856   15.650  20.646  1.00 79.86 131 A 1 
ATOM 1045 O OE2 . GLU A 1 131 ? 9.480   16.521  18.677  1.00 82.25 131 A 1 
ATOM 1046 N N   . GLN A 1 132 ? 5.874   15.586  14.548  1.00 97.93 132 A 1 
ATOM 1047 C CA  . GLN A 1 132 ? 5.572   16.047  13.186  1.00 98.06 132 A 1 
ATOM 1048 C C   . GLN A 1 132 ? 4.118   15.750  12.800  1.00 98.13 132 A 1 
ATOM 1049 O O   . GLN A 1 132 ? 3.447   16.604  12.219  1.00 97.88 132 A 1 
ATOM 1050 C CB  . GLN A 1 132 ? 6.534   15.405  12.170  1.00 98.02 132 A 1 
ATOM 1051 C CG  . GLN A 1 132 ? 8.004   15.838  12.321  1.00 96.65 132 A 1 
ATOM 1052 C CD  . GLN A 1 132 ? 8.176   17.354  12.362  1.00 96.45 132 A 1 
ATOM 1053 O OE1 . GLN A 1 132 ? 7.827   18.073  11.441  1.00 90.21 132 A 1 
ATOM 1054 N NE2 . GLN A 1 132 ? 8.692   17.885  13.442  1.00 88.96 132 A 1 
ATOM 1055 N N   . PHE A 1 133 ? 3.603   14.566  13.149  1.00 98.05 133 A 1 
ATOM 1056 C CA  . PHE A 1 133 ? 2.249   14.133  12.849  1.00 98.05 133 A 1 
ATOM 1057 C C   . PHE A 1 133 ? 1.199   14.628  13.860  1.00 98.09 133 A 1 
ATOM 1058 O O   . PHE A 1 133 ? 0.013   14.396  13.642  1.00 97.76 133 A 1 
ATOM 1059 C CB  . PHE A 1 133 ? 2.215   12.609  12.678  1.00 97.98 133 A 1 
ATOM 1060 C CG  . PHE A 1 133 ? 3.060   12.025  11.549  1.00 97.94 133 A 1 
ATOM 1061 C CD1 . PHE A 1 133 ? 3.406   12.771  10.406  1.00 97.35 133 A 1 
ATOM 1062 C CD2 . PHE A 1 133 ? 3.472   10.676  11.634  1.00 97.23 133 A 1 
ATOM 1063 C CE1 . PHE A 1 133 ? 4.158   12.189  9.368   1.00 96.74 133 A 1 
ATOM 1064 C CE2 . PHE A 1 133 ? 4.217   10.091  10.595  1.00 96.65 133 A 1 
ATOM 1065 C CZ  . PHE A 1 133 ? 4.560   10.844  9.463   1.00 96.74 133 A 1 
ATOM 1066 N N   . ALA A 1 134 ? 1.593   15.343  14.908  1.00 98.10 134 A 1 
ATOM 1067 C CA  . ALA A 1 134 ? 0.700   15.873  15.933  1.00 98.02 134 A 1 
ATOM 1068 C C   . ALA A 1 134 ? -0.546  16.608  15.398  1.00 97.96 134 A 1 
ATOM 1069 O O   . ALA A 1 134 ? -1.616  16.419  15.973  1.00 97.51 134 A 1 
ATOM 1070 C CB  . ALA A 1 134 ? 1.499   16.761  16.901  1.00 97.89 134 A 1 
ATOM 1071 N N   . PRO A 1 135 ? -0.492  17.380  14.285  1.00 97.83 135 A 1 
ATOM 1072 C CA  . PRO A 1 135 ? -1.693  18.012  13.719  1.00 97.48 135 A 1 
ATOM 1073 C C   . PRO A 1 135 ? -2.790  17.032  13.275  1.00 97.57 135 A 1 
ATOM 1074 O O   . PRO A 1 135 ? -3.939  17.443  13.121  1.00 96.84 135 A 1 
ATOM 1075 C CB  . PRO A 1 135 ? -1.198  18.833  12.527  1.00 96.78 135 A 1 
ATOM 1076 C CG  . PRO A 1 135 ? 0.264   19.110  12.860  1.00 95.31 135 A 1 
ATOM 1077 C CD  . PRO A 1 135 ? 0.681   17.821  13.549  1.00 97.21 135 A 1 
ATOM 1078 N N   . PHE A 1 136 ? -2.451  15.759  13.053  1.00 97.86 136 A 1 
ATOM 1079 C CA  . PHE A 1 136 ? -3.366  14.727  12.572  1.00 97.85 136 A 1 
ATOM 1080 C C   . PHE A 1 136 ? -3.777  13.722  13.653  1.00 97.93 136 A 1 
ATOM 1081 O O   . PHE A 1 136 ? -4.682  12.924  13.434  1.00 97.54 136 A 1 
ATOM 1082 C CB  . PHE A 1 136 ? -2.709  13.990  11.395  1.00 97.82 136 A 1 
ATOM 1083 C CG  . PHE A 1 136 ? -2.059  14.888  10.360  1.00 97.70 136 A 1 
ATOM 1084 C CD1 . PHE A 1 136 ? -2.837  15.807  9.635   1.00 97.01 136 A 1 
ATOM 1085 C CD2 . PHE A 1 136 ? -0.672  14.822  10.150  1.00 97.02 136 A 1 
ATOM 1086 C CE1 . PHE A 1 136 ? -2.227  16.660  8.700   1.00 96.30 136 A 1 
ATOM 1087 C CE2 . PHE A 1 136 ? -0.059  15.668  9.211   1.00 96.28 136 A 1 
ATOM 1088 C CZ  . PHE A 1 136 ? -0.837  16.591  8.482   1.00 96.17 136 A 1 
ATOM 1089 N N   . LEU A 1 137 ? -3.105  13.718  14.800  1.00 98.04 137 A 1 
ATOM 1090 C CA  . LEU A 1 137 ? -3.246  12.707  15.846  1.00 98.09 137 A 1 
ATOM 1091 C C   . LEU A 1 137 ? -3.996  13.267  17.064  1.00 98.09 137 A 1 
ATOM 1092 O O   . LEU A 1 137 ? -3.795  14.411  17.468  1.00 97.81 137 A 1 
ATOM 1093 C CB  . LEU A 1 137 ? -1.851  12.182  16.236  1.00 98.17 137 A 1 
ATOM 1094 C CG  . LEU A 1 137 ? -1.069  11.463  15.120  1.00 97.92 137 A 1 
ATOM 1095 C CD1 . LEU A 1 137 ? 0.299   11.016  15.655  1.00 97.46 137 A 1 
ATOM 1096 C CD2 . LEU A 1 137 ? -1.791  10.224  14.596  1.00 97.37 137 A 1 
ATOM 1097 N N   . SER A 1 138 ? -4.828  12.436  17.686  1.00 98.13 138 A 1 
ATOM 1098 C CA  . SER A 1 138 ? -5.348  12.722  19.031  1.00 98.18 138 A 1 
ATOM 1099 C C   . SER A 1 138 ? -4.234  12.604  20.077  1.00 98.36 138 A 1 
ATOM 1100 O O   . SER A 1 138 ? -3.247  11.904  19.860  1.00 98.25 138 A 1 
ATOM 1101 C CB  . SER A 1 138 ? -6.514  11.789  19.377  1.00 97.77 138 A 1 
ATOM 1102 O OG  . SER A 1 138 ? -6.084  10.451  19.518  1.00 96.74 138 A 1 
ATOM 1103 N N   . GLN A 1 139 ? -4.413  13.199  21.264  1.00 98.16 139 A 1 
ATOM 1104 C CA  . GLN A 1 139 ? -3.430  13.129  22.346  1.00 98.25 139 A 1 
ATOM 1105 C C   . GLN A 1 139 ? -3.066  11.681  22.727  1.00 98.30 139 A 1 
ATOM 1106 O O   . GLN A 1 139 ? -1.890  11.326  22.780  1.00 98.17 139 A 1 
ATOM 1107 C CB  . GLN A 1 139 ? -3.965  13.920  23.555  1.00 97.96 139 A 1 
ATOM 1108 C CG  . GLN A 1 139 ? -2.967  13.974  24.724  1.00 90.43 139 A 1 
ATOM 1109 C CD  . GLN A 1 139 ? -1.626  14.607  24.347  1.00 86.37 139 A 1 
ATOM 1110 O OE1 . GLN A 1 139 ? -1.532  15.490  23.506  1.00 79.85 139 A 1 
ATOM 1111 N NE2 . GLN A 1 139 ? -0.550  14.157  24.952  1.00 74.12 139 A 1 
ATOM 1112 N N   . ASN A 1 140 ? -4.059  10.794  22.860  1.00 98.13 140 A 1 
ATOM 1113 C CA  . ASN A 1 140 ? -3.838  9.375   23.154  1.00 98.05 140 A 1 
ATOM 1114 C C   . ASN A 1 140 ? -3.070  8.665   22.022  1.00 98.40 140 A 1 
ATOM 1115 O O   . ASN A 1 140 ? -2.230  7.800   22.276  1.00 98.16 140 A 1 
ATOM 1116 C CB  . ASN A 1 140 ? -5.191  8.680   23.382  1.00 97.63 140 A 1 
ATOM 1117 C CG  . ASN A 1 140 ? -5.945  9.164   24.613  1.00 90.34 140 A 1 
ATOM 1118 O OD1 . ASN A 1 140 ? -5.516  9.997   25.379  1.00 81.68 140 A 1 
ATOM 1119 N ND2 . ASN A 1 140 ? -7.140  8.668   24.828  1.00 79.98 140 A 1 
ATOM 1120 N N   . ALA A 1 141 ? -3.342  9.040   20.765  1.00 98.27 141 A 1 
ATOM 1121 C CA  . ALA A 1 141 ? -2.612  8.497   19.629  1.00 98.51 141 A 1 
ATOM 1122 C C   . ALA A 1 141 ? -1.151  8.961   19.626  1.00 98.53 141 A 1 
ATOM 1123 O O   . ALA A 1 141 ? -0.275  8.149   19.363  1.00 98.50 141 A 1 
ATOM 1124 C CB  . ALA A 1 141 ? -3.338  8.872   18.327  1.00 98.60 141 A 1 
ATOM 1125 N N   . ILE A 1 142 ? -0.874  10.221  19.982  1.00 98.55 142 A 1 
ATOM 1126 C CA  . ILE A 1 142 ? 0.489   10.753  20.130  1.00 98.51 142 A 1 
ATOM 1127 C C   . ILE A 1 142 ? 1.267   9.967   21.190  1.00 98.35 142 A 1 
ATOM 1128 O O   . ILE A 1 142 ? 2.396   9.557   20.943  1.00 98.04 142 A 1 
ATOM 1129 C CB  . ILE A 1 142 ? 0.457   12.269  20.462  1.00 98.46 142 A 1 
ATOM 1130 C CG1 . ILE A 1 142 ? -0.038  13.075  19.244  1.00 97.98 142 A 1 
ATOM 1131 C CG2 . ILE A 1 142 ? 1.839   12.790  20.901  1.00 97.94 142 A 1 
ATOM 1132 C CD1 . ILE A 1 142 ? -0.388  14.533  19.555  1.00 96.40 142 A 1 
ATOM 1133 N N   . GLU A 1 143 ? 0.674   9.729   22.351  1.00 98.07 143 A 1 
ATOM 1134 C CA  . GLU A 1 143 ? 1.320   8.987   23.444  1.00 97.83 143 A 1 
ATOM 1135 C C   . GLU A 1 143 ? 1.649   7.541   23.039  1.00 97.80 143 A 1 
ATOM 1136 O O   . GLU A 1 143 ? 2.776   7.090   23.210  1.00 97.40 143 A 1 
ATOM 1137 C CB  . GLU A 1 143 ? 0.411   9.015   24.679  1.00 97.65 143 A 1 
ATOM 1138 C CG  . GLU A 1 143 ? 0.385   10.418  25.315  1.00 93.02 143 A 1 
ATOM 1139 C CD  . GLU A 1 143 ? -0.683  10.592  26.398  1.00 88.07 143 A 1 
ATOM 1140 O OE1 . GLU A 1 143 ? -0.910  11.771  26.753  1.00 77.37 143 A 1 
ATOM 1141 O OE2 . GLU A 1 143 ? -1.277  9.575   26.820  1.00 79.29 143 A 1 
ATOM 1142 N N   . SER A 1 144 ? 0.689   6.844   22.428  1.00 97.96 144 A 1 
ATOM 1143 C CA  . SER A 1 144 ? 0.902   5.481   21.933  1.00 98.06 144 A 1 
ATOM 1144 C C   . SER A 1 144 ? 1.934   5.431   20.790  1.00 98.00 144 A 1 
ATOM 1145 O O   . SER A 1 144 ? 2.804   4.568   20.777  1.00 97.80 144 A 1 
ATOM 1146 C CB  . SER A 1 144 ? -0.444  4.903   21.487  1.00 98.05 144 A 1 
ATOM 1147 O OG  . SER A 1 144 ? -0.348  3.523   21.244  1.00 92.53 144 A 1 
ATOM 1148 N N   . PHE A 1 145 ? 1.894   6.400   19.876  1.00 98.38 145 A 1 
ATOM 1149 C CA  . PHE A 1 145 ? 2.865   6.513   18.783  1.00 98.38 145 A 1 
ATOM 1150 C C   . PHE A 1 145 ? 4.281   6.731   19.314  1.00 98.15 145 A 1 
ATOM 1151 O O   . PHE A 1 145 ? 5.213   6.070   18.858  1.00 97.83 145 A 1 
ATOM 1152 C CB  . PHE A 1 145 ? 2.442   7.645   17.828  1.00 98.27 145 A 1 
ATOM 1153 C CG  . PHE A 1 145 ? 3.093   7.618   16.455  1.00 98.32 145 A 1 
ATOM 1154 C CD1 . PHE A 1 145 ? 4.488   7.736   16.304  1.00 97.84 145 A 1 
ATOM 1155 C CD2 . PHE A 1 145 ? 2.298   7.476   15.307  1.00 97.74 145 A 1 
ATOM 1156 C CE1 . PHE A 1 145 ? 5.074   7.674   15.025  1.00 97.37 145 A 1 
ATOM 1157 C CE2 . PHE A 1 145 ? 2.878   7.424   14.033  1.00 97.23 145 A 1 
ATOM 1158 C CZ  . PHE A 1 145 ? 4.270   7.513   13.892  1.00 97.46 145 A 1 
ATOM 1159 N N   . LYS A 1 146 ? 4.452   7.602   20.314  1.00 97.98 146 A 1 
ATOM 1160 C CA  . LYS A 1 146 ? 5.748   7.842   20.973  1.00 97.63 146 A 1 
ATOM 1161 C C   . LYS A 1 146 ? 6.325   6.589   21.632  1.00 97.38 146 A 1 
ATOM 1162 O O   . LYS A 1 146 ? 7.542   6.460   21.707  1.00 96.89 146 A 1 
ATOM 1163 C CB  . LYS A 1 146 ? 5.613   8.966   22.020  1.00 97.75 146 A 1 
ATOM 1164 C CG  . LYS A 1 146 ? 5.596   10.346  21.364  1.00 97.22 146 A 1 
ATOM 1165 C CD  . LYS A 1 146 ? 5.491   11.476  22.399  1.00 96.00 146 A 1 
ATOM 1166 C CE  . LYS A 1 146 ? 5.638   12.810  21.648  1.00 94.01 146 A 1 
ATOM 1167 N NZ  . LYS A 1 146 ? 5.770   13.984  22.544  1.00 89.63 146 A 1 
ATOM 1168 N N   . HIS A 1 147 ? 5.469   5.664   22.066  1.00 97.54 147 A 1 
ATOM 1169 C CA  . HIS A 1 147 ? 5.908   4.403   22.643  1.00 97.41 147 A 1 
ATOM 1170 C C   . HIS A 1 147 ? 6.493   3.449   21.594  1.00 97.47 147 A 1 
ATOM 1171 O O   . HIS A 1 147 ? 7.595   2.945   21.785  1.00 96.41 147 A 1 
ATOM 1172 C CB  . HIS A 1 147 ? 4.758   3.773   23.426  1.00 96.87 147 A 1 
ATOM 1173 C CG  . HIS A 1 147 ? 5.169   2.479   24.078  1.00 93.80 147 A 1 
ATOM 1174 N ND1 . HIS A 1 147 ? 6.050   2.346   25.132  1.00 82.17 147 A 1 
ATOM 1175 C CD2 . HIS A 1 147 ? 4.786   1.220   23.702  1.00 82.53 147 A 1 
ATOM 1176 C CE1 . HIS A 1 147 ? 6.193   1.037   25.376  1.00 83.73 147 A 1 
ATOM 1177 N NE2 . HIS A 1 147 ? 5.444   0.322   24.527  1.00 85.68 147 A 1 
ATOM 1178 N N   . GLY A 1 148 ? 5.795   3.221   20.467  1.00 97.44 148 A 1 
ATOM 1179 C CA  . GLY A 1 148 ? 6.200   2.182   19.509  1.00 97.62 148 A 1 
ATOM 1180 C C   . GLY A 1 148 ? 5.812   2.412   18.045  1.00 98.10 148 A 1 
ATOM 1181 O O   . GLY A 1 148 ? 5.954   1.496   17.240  1.00 97.85 148 A 1 
ATOM 1182 N N   . GLY A 1 149 ? 5.304   3.591   17.676  1.00 98.01 149 A 1 
ATOM 1183 C CA  . GLY A 1 149 ? 4.858   3.879   16.310  1.00 98.07 149 A 1 
ATOM 1184 C C   . GLY A 1 149 ? 3.502   3.258   15.944  1.00 98.39 149 A 1 
ATOM 1185 O O   . GLY A 1 149 ? 3.143   3.237   14.772  1.00 98.10 149 A 1 
ATOM 1186 N N   . TYR A 1 150 ? 2.754   2.741   16.918  1.00 98.53 150 A 1 
ATOM 1187 C CA  . TYR A 1 150 ? 1.406   2.199   16.763  1.00 98.60 150 A 1 
ATOM 1188 C C   . TYR A 1 150 ? 0.389   2.995   17.589  1.00 98.61 150 A 1 
ATOM 1189 O O   . TYR A 1 150 ? 0.740   3.600   18.600  1.00 98.55 150 A 1 
ATOM 1190 C CB  . TYR A 1 150 ? 1.401   0.708   17.117  1.00 98.58 150 A 1 
ATOM 1191 C CG  . TYR A 1 150 ? 1.853   0.373   18.523  1.00 98.58 150 A 1 
ATOM 1192 C CD1 . TYR A 1 150 ? 3.132   -0.178  18.741  1.00 98.26 150 A 1 
ATOM 1193 C CD2 . TYR A 1 150 ? 0.994   0.579   19.617  1.00 98.22 150 A 1 
ATOM 1194 C CE1 . TYR A 1 150 ? 3.547   -0.521  20.034  1.00 97.95 150 A 1 
ATOM 1195 C CE2 . TYR A 1 150 ? 1.402   0.251   20.921  1.00 97.94 150 A 1 
ATOM 1196 C CZ  . TYR A 1 150 ? 2.681   -0.309  21.131  1.00 98.01 150 A 1 
ATOM 1197 O OH  . TYR A 1 150 ? 3.062   -0.657  22.389  1.00 97.31 150 A 1 
ATOM 1198 N N   . TYR A 1 151 ? -0.877  3.019   17.171  1.00 98.79 151 A 1 
ATOM 1199 C CA  . TYR A 1 151 ? -1.927  3.778   17.856  1.00 98.83 151 A 1 
ATOM 1200 C C   . TYR A 1 151 ? -3.322  3.430   17.346  1.00 98.87 151 A 1 
ATOM 1201 O O   . TYR A 1 151 ? -3.494  2.703   16.367  1.00 98.83 151 A 1 
ATOM 1202 C CB  . TYR A 1 151 ? -1.663  5.276   17.695  1.00 98.81 151 A 1 
ATOM 1203 C CG  . TYR A 1 151 ? -1.789  5.807   16.275  1.00 98.85 151 A 1 
ATOM 1204 C CD1 . TYR A 1 151 ? -0.707  5.710   15.374  1.00 98.72 151 A 1 
ATOM 1205 C CD2 . TYR A 1 151 ? -2.994  6.402   15.862  1.00 98.71 151 A 1 
ATOM 1206 C CE1 . TYR A 1 151 ? -0.827  6.204   14.070  1.00 98.59 151 A 1 
ATOM 1207 C CE2 . TYR A 1 151 ? -3.114  6.901   14.555  1.00 98.59 151 A 1 
ATOM 1208 C CZ  . TYR A 1 151 ? -2.032  6.800   13.662  1.00 98.64 151 A 1 
ATOM 1209 O OH  . TYR A 1 151 ? -2.153  7.290   12.404  1.00 98.31 151 A 1 
ATOM 1210 N N   . THR A 1 152 ? -4.352  3.997   17.984  1.00 98.78 152 A 1 
ATOM 1211 C CA  . THR A 1 152 ? -5.736  3.949   17.509  1.00 98.72 152 A 1 
ATOM 1212 C C   . THR A 1 152 ? -6.387  5.327   17.534  1.00 98.72 152 A 1 
ATOM 1213 O O   . THR A 1 152 ? -6.060  6.154   18.382  1.00 98.15 152 A 1 
ATOM 1214 C CB  . THR A 1 152 ? -6.556  2.909   18.286  1.00 97.71 152 A 1 
ATOM 1215 O OG1 . THR A 1 152 ? -7.848  2.820   17.734  1.00 90.11 152 A 1 
ATOM 1216 C CG2 . THR A 1 152 ? -6.708  3.223   19.769  1.00 91.23 152 A 1 
ATOM 1217 N N   . MET A 1 153 ? -7.317  5.579   16.611  1.00 98.38 153 A 1 
ATOM 1218 C CA  . MET A 1 153 ? -8.147  6.789   16.572  1.00 97.71 153 A 1 
ATOM 1219 C C   . MET A 1 153 ? -9.566  6.475   16.083  1.00 98.10 153 A 1 
ATOM 1220 O O   . MET A 1 153 ? -9.713  5.736   15.109  1.00 97.56 153 A 1 
ATOM 1221 C CB  . MET A 1 153 ? -7.545  7.858   15.650  1.00 94.89 153 A 1 
ATOM 1222 C CG  . MET A 1 153 ? -6.213  8.422   16.155  1.00 88.39 153 A 1 
ATOM 1223 S SD  . MET A 1 153 ? -5.677  9.927   15.322  1.00 89.23 153 A 1 
ATOM 1224 C CE  . MET A 1 153 ? -5.584  9.387   13.594  1.00 81.93 153 A 1 
ATOM 1225 N N   . PRO A 1 154 ? -10.611 7.058   16.683  1.00 98.23 154 A 1 
ATOM 1226 C CA  . PRO A 1 154 ? -11.965 6.941   16.163  1.00 98.06 154 A 1 
ATOM 1227 C C   . PRO A 1 154 ? -12.117 7.724   14.856  1.00 97.94 154 A 1 
ATOM 1228 O O   . PRO A 1 154 ? -11.646 8.859   14.746  1.00 97.39 154 A 1 
ATOM 1229 C CB  . PRO A 1 154 ? -12.867 7.486   17.275  1.00 97.49 154 A 1 
ATOM 1230 C CG  . PRO A 1 154 ? -11.977 8.512   17.968  1.00 95.61 154 A 1 
ATOM 1231 C CD  . PRO A 1 154 ? -10.575 7.924   17.849  1.00 97.67 154 A 1 
ATOM 1232 N N   . PHE A 1 155 ? -12.819 7.152   13.875  1.00 97.25 155 A 1 
ATOM 1233 C CA  . PHE A 1 155 ? -13.234 7.901   12.697  1.00 97.02 155 A 1 
ATOM 1234 C C   . PHE A 1 155 ? -14.262 8.979   13.089  1.00 96.56 155 A 1 
ATOM 1235 O O   . PHE A 1 155 ? -15.103 8.747   13.965  1.00 95.84 155 A 1 
ATOM 1236 C CB  . PHE A 1 155 ? -13.799 6.971   11.621  1.00 97.03 155 A 1 
ATOM 1237 C CG  . PHE A 1 155 ? -12.753 6.218   10.824  1.00 97.35 155 A 1 
ATOM 1238 C CD1 . PHE A 1 155 ? -12.272 6.747   9.609   1.00 96.91 155 A 1 
ATOM 1239 C CD2 . PHE A 1 155 ? -12.263 4.989   11.285  1.00 96.94 155 A 1 
ATOM 1240 C CE1 . PHE A 1 155 ? -11.309 6.050   8.868   1.00 96.65 155 A 1 
ATOM 1241 C CE2 . PHE A 1 155 ? -11.295 4.291   10.542  1.00 96.73 155 A 1 
ATOM 1242 C CZ  . PHE A 1 155 ? -10.817 4.815   9.331   1.00 97.02 155 A 1 
ATOM 1243 N N   . PRO A 1 156 ? -14.265 10.157  12.432  1.00 96.25 156 A 1 
ATOM 1244 C CA  . PRO A 1 156 ? -15.202 11.230  12.729  1.00 95.34 156 A 1 
ATOM 1245 C C   . PRO A 1 156 ? -16.667 10.827  12.509  1.00 94.98 156 A 1 
ATOM 1246 O O   . PRO A 1 156 ? -17.031 10.310  11.453  1.00 93.47 156 A 1 
ATOM 1247 C CB  . PRO A 1 156 ? -14.799 12.386  11.813  1.00 94.31 156 A 1 
ATOM 1248 C CG  . PRO A 1 156 ? -13.321 12.146  11.540  1.00 93.22 156 A 1 
ATOM 1249 C CD  . PRO A 1 156 ? -13.238 10.620  11.507  1.00 95.57 156 A 1 
ATOM 1250 N N   . ALA A 1 157 ? -17.546 11.149  13.468  1.00 92.22 157 A 1 
ATOM 1251 C CA  . ALA A 1 157 ? -18.973 10.788  13.405  1.00 90.54 157 A 1 
ATOM 1252 C C   . ALA A 1 157 ? -19.718 11.403  12.203  1.00 90.70 157 A 1 
ATOM 1253 O O   . ALA A 1 157 ? -20.656 10.799  11.688  1.00 87.98 157 A 1 
ATOM 1254 C CB  . ALA A 1 157 ? -19.617 11.203  14.728  1.00 88.63 157 A 1 
ATOM 1255 N N   . HIS A 1 158 ? -19.272 12.562  11.709  1.00 88.45 158 A 1 
ATOM 1256 C CA  . HIS A 1 158 ? -19.892 13.251  10.571  1.00 88.12 158 A 1 
ATOM 1257 C C   . HIS A 1 158 ? -19.773 12.491  9.235   1.00 89.51 158 A 1 
ATOM 1258 O O   . HIS A 1 158 ? -20.437 12.861  8.270   1.00 87.72 158 A 1 
ATOM 1259 C CB  . HIS A 1 158 ? -19.321 14.672  10.445  1.00 86.32 158 A 1 
ATOM 1260 C CG  . HIS A 1 158 ? -17.874 14.720  10.029  1.00 85.37 158 A 1 
ATOM 1261 N ND1 . HIS A 1 158 ? -16.803 14.991  10.844  1.00 77.58 158 A 1 
ATOM 1262 C CD2 . HIS A 1 158 ? -17.385 14.540  8.767   1.00 75.75 158 A 1 
ATOM 1263 C CE1 . HIS A 1 158 ? -15.695 14.979  10.090  1.00 74.32 158 A 1 
ATOM 1264 N NE2 . HIS A 1 158 ? -15.995 14.700  8.815   1.00 76.20 158 A 1 
ATOM 1265 N N   . LEU A 1 159 ? -18.994 11.412  9.177   1.00 89.62 159 A 1 
ATOM 1266 C CA  . LEU A 1 159 ? -18.854 10.559  7.993   1.00 90.16 159 A 1 
ATOM 1267 C C   . LEU A 1 159 ? -20.071 9.631   7.745   1.00 90.27 159 A 1 
ATOM 1268 O O   . LEU A 1 159 ? -20.028 8.787   6.852   1.00 87.71 159 A 1 
ATOM 1269 C CB  . LEU A 1 159 ? -17.550 9.745   8.108   1.00 90.99 159 A 1 
ATOM 1270 C CG  . LEU A 1 159 ? -16.258 10.586  8.149   1.00 91.03 159 A 1 
ATOM 1271 C CD1 . LEU A 1 159 ? -15.074 9.661   8.399   1.00 89.43 159 A 1 
ATOM 1272 C CD2 . LEU A 1 159 ? -16.024 11.347  6.847   1.00 90.37 159 A 1 
ATOM 1273 N N   . GLY A 1 160 ? -21.125 9.742   8.548   1.00 89.51 160 A 1 
ATOM 1274 C CA  . GLY A 1 160 ? -22.327 8.906   8.403   1.00 89.31 160 A 1 
ATOM 1275 C C   . GLY A 1 160 ? -22.129 7.455   8.872   1.00 90.50 160 A 1 
ATOM 1276 O O   . GLY A 1 160 ? -22.814 6.545   8.413   1.00 87.85 160 A 1 
ATOM 1277 N N   . ILE A 1 161 ? -21.186 7.244   9.782   1.00 90.83 161 A 1 
ATOM 1278 C CA  . ILE A 1 161 ? -20.866 5.941   10.373  1.00 91.27 161 A 1 
ATOM 1279 C C   . ILE A 1 161 ? -22.006 5.524   11.311  1.00 91.34 161 A 1 
ATOM 1280 O O   . ILE A 1 161 ? -22.395 6.273   12.202  1.00 89.66 161 A 1 
ATOM 1281 C CB  . ILE A 1 161 ? -19.499 6.017   11.087  1.00 90.31 161 A 1 
ATOM 1282 C CG1 . ILE A 1 161 ? -18.376 6.290   10.071  1.00 88.39 161 A 1 
ATOM 1283 C CG2 . ILE A 1 161 ? -19.210 4.724   11.862  1.00 88.05 161 A 1 
ATOM 1284 C CD1 . ILE A 1 161 ? -17.040 6.666   10.716  1.00 86.37 161 A 1 
ATOM 1285 N N   . LYS A 1 162 ? -22.541 4.305   11.125  1.00 90.77 162 A 1 
ATOM 1286 C CA  . LYS A 1 162 ? -23.657 3.763   11.920  1.00 91.36 162 A 1 
ATOM 1287 C C   . LYS A 1 162 ? -23.206 2.898   13.098  1.00 92.73 162 A 1 
ATOM 1288 O O   . LYS A 1 162 ? -23.981 2.691   14.029  1.00 90.76 162 A 1 
ATOM 1289 C CB  . LYS A 1 162 ? -24.605 2.963   11.028  1.00 90.50 162 A 1 
ATOM 1290 C CG  . LYS A 1 162 ? -25.341 3.835   10.001  1.00 89.45 162 A 1 
ATOM 1291 C CD  . LYS A 1 162 ? -26.431 3.008   9.311   1.00 83.49 162 A 1 
ATOM 1292 C CE  . LYS A 1 162 ? -27.190 3.878   8.303   1.00 79.85 162 A 1 
ATOM 1293 N NZ  . LYS A 1 162 ? -28.300 3.121   7.662   1.00 68.50 162 A 1 
ATOM 1294 N N   . VAL A 1 163 ? -21.997 2.364   13.043  1.00 93.62 163 A 1 
ATOM 1295 C CA  . VAL A 1 163 ? -21.363 1.588   14.120  1.00 94.08 163 A 1 
ATOM 1296 C C   . VAL A 1 163 ? -20.027 2.264   14.413  1.00 95.11 163 A 1 
ATOM 1297 O O   . VAL A 1 163 ? -19.298 2.515   13.457  1.00 94.02 163 A 1 
ATOM 1298 C CB  . VAL A 1 163 ? -21.151 0.120   13.698  1.00 91.98 163 A 1 
ATOM 1299 C CG1 . VAL A 1 163 ? -20.456 -0.690  14.794  1.00 85.45 163 A 1 
ATOM 1300 C CG2 . VAL A 1 163 ? -22.492 -0.566  13.398  1.00 87.35 163 A 1 
ATOM 1301 N N   . PRO A 1 164 ? -19.679 2.548   15.691  1.00 96.04 164 A 1 
ATOM 1302 C CA  . PRO A 1 164 ? -18.406 3.184   16.014  1.00 96.33 164 A 1 
ATOM 1303 C C   . PRO A 1 164 ? -17.237 2.470   15.338  1.00 96.99 164 A 1 
ATOM 1304 O O   . PRO A 1 164 ? -17.033 1.266   15.533  1.00 96.43 164 A 1 
ATOM 1305 C CB  . PRO A 1 164 ? -18.303 3.165   17.542  1.00 95.44 164 A 1 
ATOM 1306 C CG  . PRO A 1 164 ? -19.763 3.167   17.989  1.00 93.62 164 A 1 
ATOM 1307 C CD  . PRO A 1 164 ? -20.462 2.344   16.905  1.00 95.62 164 A 1 
ATOM 1308 N N   . LEU A 1 165 ? -16.497 3.204   14.507  1.00 96.79 165 A 1 
ATOM 1309 C CA  . LEU A 1 165 ? -15.422 2.679   13.675  1.00 97.16 165 A 1 
ATOM 1310 C C   . LEU A 1 165 ? -14.110 3.349   14.081  1.00 97.44 165 A 1 
ATOM 1311 O O   . LEU A 1 165 ? -14.052 4.562   14.239  1.00 97.30 165 A 1 
ATOM 1312 C CB  . LEU A 1 165 ? -15.768 2.911   12.200  1.00 97.07 165 A 1 
ATOM 1313 C CG  . LEU A 1 165 ? -14.719 2.389   11.199  1.00 96.59 165 A 1 
ATOM 1314 C CD1 . LEU A 1 165 ? -14.604 0.863   11.238  1.00 95.88 165 A 1 
ATOM 1315 C CD2 . LEU A 1 165 ? -15.115 2.789   9.776   1.00 95.96 165 A 1 
ATOM 1316 N N   . ASN A 1 166 ? -13.054 2.551   14.207  1.00 98.16 166 A 1 
ATOM 1317 C CA  . ASN A 1 166 ? -11.736 3.006   14.631  1.00 98.33 166 A 1 
ATOM 1318 C C   . ASN A 1 166 ? -10.673 2.666   13.588  1.00 98.56 166 A 1 
ATOM 1319 O O   . ASN A 1 166 ? -10.700 1.601   12.978  1.00 98.40 166 A 1 
ATOM 1320 C CB  . ASN A 1 166 ? -11.399 2.385   15.995  1.00 98.31 166 A 1 
ATOM 1321 C CG  . ASN A 1 166 ? -12.415 2.757   17.054  1.00 98.06 166 A 1 
ATOM 1322 O OD1 . ASN A 1 166 ? -12.365 3.824   17.643  1.00 94.67 166 A 1 
ATOM 1323 N ND2 . ASN A 1 166 ? -13.374 1.905   17.308  1.00 94.51 166 A 1 
ATOM 1324 N N   . ALA A 1 167 ? -9.707  3.570   13.400  1.00 98.58 167 A 1 
ATOM 1325 C CA  . ALA A 1 167 ? -8.435  3.254   12.758  1.00 98.67 167 A 1 
ATOM 1326 C C   . ALA A 1 167 ? -7.510  2.622   13.802  1.00 98.77 167 A 1 
ATOM 1327 O O   . ALA A 1 167 ? -7.344  3.178   14.887  1.00 98.66 167 A 1 
ATOM 1328 C CB  . ALA A 1 167 ? -7.836  4.530   12.176  1.00 98.44 167 A 1 
ATOM 1329 N N   . VAL A 1 168 ? -6.917  1.482   13.493  1.00 98.88 168 A 1 
ATOM 1330 C CA  . VAL A 1 168 ? -5.907  0.810   14.309  1.00 98.97 168 A 1 
ATOM 1331 C C   . VAL A 1 168 ? -4.638  0.684   13.476  1.00 98.94 168 A 1 
ATOM 1332 O O   . VAL A 1 168 ? -4.616  -0.051  12.495  1.00 98.86 168 A 1 
ATOM 1333 C CB  . VAL A 1 168 ? -6.387  -0.567  14.799  1.00 98.90 168 A 1 
ATOM 1334 C CG1 . VAL A 1 168 ? -5.327  -1.258  15.654  1.00 98.69 168 A 1 
ATOM 1335 C CG2 . VAL A 1 168 ? -7.669  -0.448  15.642  1.00 98.70 168 A 1 
ATOM 1336 N N   . VAL A 1 169 ? -3.594  1.424   13.845  1.00 98.99 169 A 1 
ATOM 1337 C CA  . VAL A 1 169 ? -2.312  1.434   13.143  1.00 98.92 169 A 1 
ATOM 1338 C C   . VAL A 1 169 ? -1.331  0.531   13.864  1.00 98.93 169 A 1 
ATOM 1339 O O   . VAL A 1 169 ? -1.114  0.697   15.064  1.00 98.82 169 A 1 
ATOM 1340 C CB  . VAL A 1 169 ? -1.768  2.865   13.008  1.00 98.86 169 A 1 
ATOM 1341 C CG1 . VAL A 1 169 ? -0.369  2.899   12.388  1.00 98.54 169 A 1 
ATOM 1342 C CG2 . VAL A 1 169 ? -2.708  3.697   12.117  1.00 98.56 169 A 1 
ATOM 1343 N N   . LEU A 1 170 ? -0.723  -0.406  13.135  1.00 98.88 170 A 1 
ATOM 1344 C CA  . LEU A 1 170 ? 0.330   -1.291  13.620  1.00 98.86 170 A 1 
ATOM 1345 C C   . LEU A 1 170 ? 1.678   -0.913  12.982  1.00 98.83 170 A 1 
ATOM 1346 O O   . LEU A 1 170 ? 1.777   -0.755  11.767  1.00 98.67 170 A 1 
ATOM 1347 C CB  . LEU A 1 170 ? -0.011  -2.761  13.320  1.00 98.87 170 A 1 
ATOM 1348 C CG  . LEU A 1 170 ? -1.330  -3.275  13.924  1.00 98.67 170 A 1 
ATOM 1349 C CD1 . LEU A 1 170 ? -1.507  -4.755  13.586  1.00 98.43 170 A 1 
ATOM 1350 C CD2 . LEU A 1 170 ? -1.362  -3.135  15.443  1.00 98.29 170 A 1 
ATOM 1351 N N   . ASN A 1 171 ? 2.725   -0.852  13.809  1.00 98.74 171 A 1 
ATOM 1352 C CA  . ASN A 1 171 ? 4.099   -0.734  13.333  1.00 98.69 171 A 1 
ATOM 1353 C C   . ASN A 1 171 ? 4.667   -2.130  13.020  1.00 98.61 171 A 1 
ATOM 1354 O O   . ASN A 1 171 ? 5.335   -2.756  13.841  1.00 98.43 171 A 1 
ATOM 1355 C CB  . ASN A 1 171 ? 4.934   0.032   14.361  1.00 98.56 171 A 1 
ATOM 1356 C CG  . ASN A 1 171 ? 6.364   0.231   13.896  1.00 98.43 171 A 1 
ATOM 1357 O OD1 . ASN A 1 171 ? 6.746   -0.114  12.783  1.00 97.42 171 A 1 
ATOM 1358 N ND2 . ASN A 1 171 ? 7.198   0.785   14.736  1.00 96.96 171 A 1 
ATOM 1359 N N   . THR A 1 172 ? 4.405   -2.643  11.808  1.00 98.65 172 A 1 
ATOM 1360 C CA  . THR A 1 172 ? 4.918   -3.957  11.387  1.00 98.63 172 A 1 
ATOM 1361 C C   . THR A 1 172 ? 6.383   -3.957  10.975  1.00 98.66 172 A 1 
ATOM 1362 O O   . THR A 1 172 ? 6.947   -5.029  10.776  1.00 98.40 172 A 1 
ATOM 1363 C CB  . THR A 1 172 ? 4.049   -4.580  10.294  1.00 98.66 172 A 1 
ATOM 1364 O OG1 . THR A 1 172 ? 3.820   -3.651  9.265   1.00 98.26 172 A 1 
ATOM 1365 C CG2 . THR A 1 172 ? 2.705   -5.001  10.865  1.00 97.74 172 A 1 
ATOM 1366 N N   . VAL A 1 173 ? 7.059   -2.792  10.933  1.00 98.54 173 A 1 
ATOM 1367 C CA  . VAL A 1 173 ? 8.521   -2.732  10.797  1.00 98.47 173 A 1 
ATOM 1368 C C   . VAL A 1 173 ? 9.205   -3.409  11.997  1.00 98.35 173 A 1 
ATOM 1369 O O   . VAL A 1 173 ? 10.279  -3.978  11.842  1.00 98.13 173 A 1 
ATOM 1370 C CB  . VAL A 1 173 ? 9.019   -1.291  10.624  1.00 98.31 173 A 1 
ATOM 1371 C CG1 . VAL A 1 173 ? 10.533  -1.238  10.357  1.00 97.84 173 A 1 
ATOM 1372 C CG2 . VAL A 1 173 ? 8.314   -0.584  9.453   1.00 97.88 173 A 1 
ATOM 1373 N N   . LEU A 1 174 ? 8.556   -3.443  13.164  1.00 98.36 174 A 1 
ATOM 1374 C CA  . LEU A 1 174 ? 9.014   -4.211  14.330  1.00 98.28 174 A 1 
ATOM 1375 C C   . LEU A 1 174 ? 9.114   -5.719  14.043  1.00 98.29 174 A 1 
ATOM 1376 O O   . LEU A 1 174 ? 9.885   -6.414  14.698  1.00 98.07 174 A 1 
ATOM 1377 C CB  . LEU A 1 174 ? 8.046   -3.992  15.508  1.00 98.28 174 A 1 
ATOM 1378 C CG  . LEU A 1 174 ? 7.952   -2.552  16.027  1.00 97.99 174 A 1 
ATOM 1379 C CD1 . LEU A 1 174 ? 6.898   -2.478  17.134  1.00 97.69 174 A 1 
ATOM 1380 C CD2 . LEU A 1 174 ? 9.282   -2.048  16.595  1.00 97.62 174 A 1 
ATOM 1381 N N   . TYR A 1 175 ? 8.358   -6.218  13.081  1.00 98.45 175 A 1 
ATOM 1382 C CA  . TYR A 1 175 ? 8.286   -7.638  12.724  1.00 98.42 175 A 1 
ATOM 1383 C C   . TYR A 1 175 ? 9.066   -7.982  11.454  1.00 98.35 175 A 1 
ATOM 1384 O O   . TYR A 1 175 ? 9.174   -9.153  11.099  1.00 98.06 175 A 1 
ATOM 1385 C CB  . TYR A 1 175 ? 6.811   -8.032  12.587  1.00 98.56 175 A 1 
ATOM 1386 C CG  . TYR A 1 175 ? 5.897   -7.646  13.736  1.00 98.61 175 A 1 
ATOM 1387 C CD1 . TYR A 1 175 ? 6.386   -7.574  15.051  1.00 98.39 175 A 1 
ATOM 1388 C CD2 . TYR A 1 175 ? 4.538   -7.361  13.478  1.00 98.36 175 A 1 
ATOM 1389 C CE1 . TYR A 1 175 ? 5.528   -7.228  16.110  1.00 98.26 175 A 1 
ATOM 1390 C CE2 . TYR A 1 175 ? 3.673   -7.021  14.536  1.00 98.21 175 A 1 
ATOM 1391 C CZ  . TYR A 1 175 ? 4.164   -6.962  15.857  1.00 98.35 175 A 1 
ATOM 1392 O OH  . TYR A 1 175 ? 3.339   -6.657  16.887  1.00 98.04 175 A 1 
ATOM 1393 N N   . TYR A 1 176 ? 9.600   -6.977  10.757  1.00 98.13 176 A 1 
ATOM 1394 C CA  . TYR A 1 176 ? 10.239  -7.132  9.454   1.00 98.07 176 A 1 
ATOM 1395 C C   . TYR A 1 176 ? 11.505  -7.999  9.550   1.00 97.84 176 A 1 
ATOM 1396 O O   . TYR A 1 176 ? 12.335  -7.800  10.436  1.00 97.46 176 A 1 
ATOM 1397 C CB  . TYR A 1 176 ? 10.548  -5.743  8.881   1.00 97.83 176 A 1 
ATOM 1398 C CG  . TYR A 1 176 ? 11.041  -5.714  7.440   1.00 97.61 176 A 1 
ATOM 1399 C CD1 . TYR A 1 176 ? 11.922  -4.689  7.034   1.00 96.48 176 A 1 
ATOM 1400 C CD2 . TYR A 1 176 ? 10.591  -6.650  6.500   1.00 96.62 176 A 1 
ATOM 1401 C CE1 . TYR A 1 176 ? 12.328  -4.601  5.686   1.00 95.89 176 A 1 
ATOM 1402 C CE2 . TYR A 1 176 ? 11.011  -6.574  5.156   1.00 95.72 176 A 1 
ATOM 1403 C CZ  . TYR A 1 176 ? 11.873  -5.541  4.752   1.00 95.85 176 A 1 
ATOM 1404 O OH  . TYR A 1 176 ? 12.259  -5.458  3.449   1.00 94.88 176 A 1 
ATOM 1405 N N   . ASN A 1 177 ? 11.690  -8.930  8.620   1.00 97.54 177 A 1 
ATOM 1406 C CA  . ASN A 1 177 ? 12.824  -9.863  8.634   1.00 96.96 177 A 1 
ATOM 1407 C C   . ASN A 1 177 ? 14.202  -9.216  8.379   1.00 97.17 177 A 1 
ATOM 1408 O O   . ASN A 1 177 ? 15.233  -9.852  8.579   1.00 95.88 177 A 1 
ATOM 1409 C CB  . ASN A 1 177 ? 12.529  -11.026 7.661   1.00 94.99 177 A 1 
ATOM 1410 C CG  . ASN A 1 177 ? 12.515  -10.626 6.203   1.00 91.56 177 A 1 
ATOM 1411 O OD1 . ASN A 1 177 ? 12.640  -9.468  5.825   1.00 82.03 177 A 1 
ATOM 1412 N ND2 . ASN A 1 177 ? 12.375  -11.585 5.325   1.00 82.87 177 A 1 
ATOM 1413 N N   . TYR A 1 178 ? 14.232  -7.937  8.014   1.00 97.20 178 A 1 
ATOM 1414 C CA  . TYR A 1 178 ? 15.453  -7.129  7.965   1.00 96.98 178 A 1 
ATOM 1415 C C   . TYR A 1 178 ? 15.682  -6.281  9.235   1.00 97.12 178 A 1 
ATOM 1416 O O   . TYR A 1 178 ? 16.717  -5.626  9.350   1.00 96.05 178 A 1 
ATOM 1417 C CB  . TYR A 1 178 ? 15.466  -6.271  6.698   1.00 96.21 178 A 1 
ATOM 1418 C CG  . TYR A 1 178 ? 15.654  -7.074  5.419   1.00 94.56 178 A 1 
ATOM 1419 C CD1 . TYR A 1 178 ? 16.953  -7.373  4.961   1.00 90.64 178 A 1 
ATOM 1420 C CD2 . TYR A 1 178 ? 14.536  -7.532  4.701   1.00 90.49 178 A 1 
ATOM 1421 C CE1 . TYR A 1 178 ? 17.129  -8.136  3.786   1.00 88.34 178 A 1 
ATOM 1422 C CE2 . TYR A 1 178 ? 14.709  -8.296  3.530   1.00 88.70 178 A 1 
ATOM 1423 C CZ  . TYR A 1 178 ? 16.004  -8.592  3.069   1.00 88.88 178 A 1 
ATOM 1424 O OH  . TYR A 1 178 ? 16.171  -9.330  1.939   1.00 86.51 178 A 1 
ATOM 1425 N N   . ASN A 1 179 ? 14.752  -6.301  10.207  1.00 97.58 179 A 1 
ATOM 1426 C CA  . ASN A 1 179 ? 14.908  -5.604  11.484  1.00 97.72 179 A 1 
ATOM 1427 C C   . ASN A 1 179 ? 15.646  -6.476  12.509  1.00 97.62 179 A 1 
ATOM 1428 O O   . ASN A 1 179 ? 15.040  -7.171  13.329  1.00 97.20 179 A 1 
ATOM 1429 C CB  . ASN A 1 179 ? 13.546  -5.130  12.000  1.00 97.87 179 A 1 
ATOM 1430 C CG  . ASN A 1 179 ? 13.683  -4.252  13.232  1.00 97.91 179 A 1 
ATOM 1431 O OD1 . ASN A 1 179 ? 14.764  -4.008  13.751  1.00 96.55 179 A 1 
ATOM 1432 N ND2 . ASN A 1 179 ? 12.593  -3.720  13.700  1.00 96.39 179 A 1 
ATOM 1433 N N   . LYS A 1 180 ? 16.980  -6.413  12.504  1.00 97.39 180 A 1 
ATOM 1434 C CA  . LYS A 1 180 ? 17.830  -7.218  13.390  1.00 97.04 180 A 1 
ATOM 1435 C C   . LYS A 1 180 ? 17.657  -6.907  14.878  1.00 97.04 180 A 1 
ATOM 1436 O O   . LYS A 1 180 ? 18.057  -7.714  15.701  1.00 95.88 180 A 1 
ATOM 1437 C CB  . LYS A 1 180 ? 19.303  -7.047  12.990  1.00 96.49 180 A 1 
ATOM 1438 C CG  . LYS A 1 180 ? 19.574  -7.539  11.565  1.00 92.32 180 A 1 
ATOM 1439 C CD  . LYS A 1 180 ? 21.067  -7.426  11.247  1.00 84.52 180 A 1 
ATOM 1440 C CE  . LYS A 1 180 ? 21.322  -7.919  9.822   1.00 78.17 180 A 1 
ATOM 1441 N NZ  . LYS A 1 180 ? 22.768  -7.866  9.489   1.00 65.76 180 A 1 
ATOM 1442 N N   . GLN A 1 181 ? 17.083  -5.755  15.233  1.00 97.20 181 A 1 
ATOM 1443 C CA  . GLN A 1 181 ? 16.936  -5.343  16.632  1.00 96.75 181 A 1 
ATOM 1444 C C   . GLN A 1 181 ? 15.798  -6.065  17.361  1.00 97.07 181 A 1 
ATOM 1445 O O   . GLN A 1 181 ? 15.746  -6.022  18.582  1.00 95.89 181 A 1 
ATOM 1446 C CB  . GLN A 1 181 ? 16.719  -3.828  16.720  1.00 95.74 181 A 1 
ATOM 1447 C CG  . GLN A 1 181 ? 17.881  -3.003  16.158  1.00 91.87 181 A 1 
ATOM 1448 C CD  . GLN A 1 181 ? 17.792  -1.529  16.543  1.00 85.03 181 A 1 
ATOM 1449 O OE1 . GLN A 1 181 ? 17.331  -1.160  17.612  1.00 76.95 181 A 1 
ATOM 1450 N NE2 . GLN A 1 181 ? 18.253  -0.629  15.715  1.00 72.19 181 A 1 
ATOM 1451 N N   . THR A 1 182 ? 14.896  -6.699  16.634  1.00 96.97 182 A 1 
ATOM 1452 C CA  . THR A 1 182 ? 13.693  -7.321  17.198  1.00 97.17 182 A 1 
ATOM 1453 C C   . THR A 1 182 ? 13.596  -8.822  16.932  1.00 96.97 182 A 1 
ATOM 1454 O O   . THR A 1 182 ? 12.658  -9.449  17.405  1.00 95.97 182 A 1 
ATOM 1455 C CB  . THR A 1 182 ? 12.427  -6.626  16.684  1.00 97.30 182 A 1 
ATOM 1456 O OG1 . THR A 1 182 ? 12.407  -6.646  15.273  1.00 96.43 182 A 1 
ATOM 1457 C CG2 . THR A 1 182 ? 12.350  -5.164  17.138  1.00 95.66 182 A 1 
ATOM 1458 N N   . MET A 1 183 ? 14.543  -9.414  16.203  1.00 96.26 183 A 1 
ATOM 1459 C CA  . MET A 1 183 ? 14.475  -10.803 15.744  1.00 95.39 183 A 1 
ATOM 1460 C C   . MET A 1 183 ? 14.296  -11.835 16.869  1.00 95.07 183 A 1 
ATOM 1461 O O   . MET A 1 183 ? 13.619  -12.834 16.656  1.00 92.73 183 A 1 
ATOM 1462 C CB  . MET A 1 183 ? 15.690  -11.143 14.872  1.00 93.02 183 A 1 
ATOM 1463 C CG  . MET A 1 183 ? 17.028  -11.155 15.609  1.00 87.82 183 A 1 
ATOM 1464 S SD  . MET A 1 183 ? 18.459  -11.497 14.527  1.00 83.28 183 A 1 
ATOM 1465 C CE  . MET A 1 183 ? 18.168  -13.261 14.233  1.00 72.09 183 A 1 
ATOM 1466 N N   . ASP A 1 184 ? 14.831  -11.562 18.065  1.00 95.83 184 A 1 
ATOM 1467 C CA  . ASP A 1 184 ? 14.781  -12.465 19.223  1.00 95.52 184 A 1 
ATOM 1468 C C   . ASP A 1 184 ? 13.694  -12.069 20.248  1.00 95.69 184 A 1 
ATOM 1469 O O   . ASP A 1 184 ? 13.543  -12.716 21.284  1.00 93.27 184 A 1 
ATOM 1470 C CB  . ASP A 1 184 ? 16.171  -12.515 19.886  1.00 94.71 184 A 1 
ATOM 1471 C CG  . ASP A 1 184 ? 17.266  -12.980 18.932  1.00 92.54 184 A 1 
ATOM 1472 O OD1 . ASP A 1 184 ? 17.045  -13.982 18.218  1.00 88.70 184 A 1 
ATOM 1473 O OD2 . ASP A 1 184 ? 18.314  -12.310 18.904  1.00 88.72 184 A 1 
ATOM 1474 N N   . SER A 1 185 ? 12.938  -11.010 19.988  1.00 96.30 185 A 1 
ATOM 1475 C CA  . SER A 1 185 ? 11.873  -10.579 20.893  1.00 96.37 185 A 1 
ATOM 1476 C C   . SER A 1 185 ? 10.633  -11.466 20.737  1.00 96.53 185 A 1 
ATOM 1477 O O   . SER A 1 185 ? 10.294  -11.909 19.646  1.00 95.57 185 A 1 
ATOM 1478 C CB  . SER A 1 185 ? 11.531  -9.109  20.656  1.00 95.85 185 A 1 
ATOM 1479 O OG  . SER A 1 185 ? 10.558  -8.667  21.586  1.00 90.45 185 A 1 
ATOM 1480 N N   . THR A 1 186 ? 9.911   -11.683 21.828  1.00 96.59 186 A 1 
ATOM 1481 C CA  . THR A 1 186 ? 8.620   -12.391 21.786  1.00 96.73 186 A 1 
ATOM 1482 C C   . THR A 1 186 ? 7.453   -11.463 21.453  1.00 97.42 186 A 1 
ATOM 1483 O O   . THR A 1 186 ? 6.521   -11.868 20.762  1.00 96.57 186 A 1 
ATOM 1484 C CB  . THR A 1 186 ? 8.345   -13.106 23.115  1.00 95.76 186 A 1 
ATOM 1485 O OG1 . THR A 1 186 ? 8.449   -12.198 24.192  1.00 90.80 186 A 1 
ATOM 1486 C CG2 . THR A 1 186 ? 9.350   -14.231 23.364  1.00 88.24 186 A 1 
ATOM 1487 N N   . ASP A 1 187 ? 7.510   -10.211 21.912  1.00 97.72 187 A 1 
ATOM 1488 C CA  . ASP A 1 187 ? 6.537   -9.156  21.620  1.00 98.10 187 A 1 
ATOM 1489 C C   . ASP A 1 187 ? 7.236   -7.785  21.581  1.00 98.10 187 A 1 
ATOM 1490 O O   . ASP A 1 187 ? 7.316   -7.105  22.606  1.00 97.70 187 A 1 
ATOM 1491 C CB  . ASP A 1 187 ? 5.391   -9.196  22.649  1.00 98.17 187 A 1 
ATOM 1492 C CG  . ASP A 1 187 ? 4.240   -8.273  22.244  1.00 98.41 187 A 1 
ATOM 1493 O OD1 . ASP A 1 187 ? 4.289   -7.687  21.134  1.00 98.05 187 A 1 
ATOM 1494 O OD2 . ASP A 1 187 ? 3.244   -8.214  23.000  1.00 98.07 187 A 1 
ATOM 1495 N N   . PRO A 1 188 ? 7.799   -7.374  20.423  1.00 98.20 188 A 1 
ATOM 1496 C CA  . PRO A 1 188 ? 8.528   -6.125  20.316  1.00 98.21 188 A 1 
ATOM 1497 C C   . PRO A 1 188 ? 7.663   -4.927  20.718  1.00 98.34 188 A 1 
ATOM 1498 O O   . PRO A 1 188 ? 6.611   -4.685  20.132  1.00 98.03 188 A 1 
ATOM 1499 C CB  . PRO A 1 188 ? 8.991   -6.031  18.859  1.00 97.95 188 A 1 
ATOM 1500 C CG  . PRO A 1 188 ? 9.031   -7.478  18.399  1.00 96.80 188 A 1 
ATOM 1501 C CD  . PRO A 1 188 ? 7.886   -8.122  19.173  1.00 98.11 188 A 1 
ATOM 1502 N N   . LEU A 1 189 ? 8.123   -4.185  21.730  1.00 97.80 189 A 1 
ATOM 1503 C CA  . LEU A 1 189 ? 7.443   -3.027  22.317  1.00 97.87 189 A 1 
ATOM 1504 C C   . LEU A 1 189 ? 6.002   -3.309  22.800  1.00 97.97 189 A 1 
ATOM 1505 O O   . LEU A 1 189 ? 5.213   -2.381  22.928  1.00 97.49 189 A 1 
ATOM 1506 C CB  . LEU A 1 189 ? 7.553   -1.812  21.373  1.00 97.59 189 A 1 
ATOM 1507 C CG  . LEU A 1 189 ? 8.989   -1.408  20.993  1.00 96.80 189 A 1 
ATOM 1508 C CD1 . LEU A 1 189 ? 8.963   -0.235  20.013  1.00 95.84 189 A 1 
ATOM 1509 C CD2 . LEU A 1 189 ? 9.799   -0.960  22.210  1.00 95.53 189 A 1 
ATOM 1510 N N   . GLY A 1 190 ? 5.653   -4.576  23.077  1.00 98.11 190 A 1 
ATOM 1511 C CA  . GLY A 1 190 ? 4.342   -4.964  23.612  1.00 98.24 190 A 1 
ATOM 1512 C C   . GLY A 1 190 ? 3.173   -4.812  22.630  1.00 98.55 190 A 1 
ATOM 1513 O O   . GLY A 1 190 ? 2.015   -4.754  23.053  1.00 98.44 190 A 1 
ATOM 1514 N N   . GLN A 1 191 ? 3.441   -4.715  21.312  1.00 98.58 191 A 1 
ATOM 1515 C CA  . GLN A 1 191 ? 2.399   -4.395  20.325  1.00 98.76 191 A 1 
ATOM 1516 C C   . GLN A 1 191 ? 1.333   -5.491  20.185  1.00 98.84 191 A 1 
ATOM 1517 O O   . GLN A 1 191 ? 0.166   -5.163  19.981  1.00 98.82 191 A 1 
ATOM 1518 C CB  . GLN A 1 191 ? 3.044   -4.080  18.969  1.00 98.60 191 A 1 
ATOM 1519 C CG  . GLN A 1 191 ? 1.995   -3.645  17.930  1.00 98.33 191 A 1 
ATOM 1520 C CD  . GLN A 1 191 ? 2.619   -3.186  16.615  1.00 98.57 191 A 1 
ATOM 1521 O OE1 . GLN A 1 191 ? 2.511   -2.041  16.231  1.00 95.41 191 A 1 
ATOM 1522 N NE2 . GLN A 1 191 ? 3.261   -4.056  15.873  1.00 95.44 191 A 1 
ATOM 1523 N N   . PHE A 1 192 ? 1.683   -6.772  20.282  1.00 98.72 192 A 1 
ATOM 1524 C CA  . PHE A 1 192 ? 0.692   -7.847  20.204  1.00 98.81 192 A 1 
ATOM 1525 C C   . PHE A 1 192 ? -0.285  -7.822  21.384  1.00 98.86 192 A 1 
ATOM 1526 O O   . PHE A 1 192 ? -1.488  -7.946  21.174  1.00 98.82 192 A 1 
ATOM 1527 C CB  . PHE A 1 192 ? 1.378   -9.219  20.122  1.00 98.79 192 A 1 
ATOM 1528 C CG  . PHE A 1 192 ? 1.914   -9.584  18.751  1.00 98.79 192 A 1 
ATOM 1529 C CD1 . PHE A 1 192 ? 1.017   -9.860  17.698  1.00 98.55 192 A 1 
ATOM 1530 C CD2 . PHE A 1 192 ? 3.294   -9.707  18.537  1.00 98.58 192 A 1 
ATOM 1531 C CE1 . PHE A 1 192 ? 1.505   -10.238 16.438  1.00 98.41 192 A 1 
ATOM 1532 C CE2 . PHE A 1 192 ? 3.779   -10.088 17.276  1.00 98.35 192 A 1 
ATOM 1533 C CZ  . PHE A 1 192 ? 2.892   -10.357 16.220  1.00 98.46 192 A 1 
ATOM 1534 N N   . GLU A 1 193 ? 0.226   -7.614  22.600  1.00 98.83 193 A 1 
ATOM 1535 C CA  . GLU A 1 193 ? -0.618  -7.517  23.798  1.00 98.85 193 A 1 
ATOM 1536 C C   . GLU A 1 193 ? -1.481  -6.245  23.777  1.00 98.81 193 A 1 
ATOM 1537 O O   . GLU A 1 193 ? -2.682  -6.282  24.069  1.00 98.78 193 A 1 
ATOM 1538 C CB  . GLU A 1 193 ? 0.262   -7.573  25.051  1.00 98.65 193 A 1 
ATOM 1539 C CG  . GLU A 1 193 ? -0.547  -7.628  26.366  1.00 91.06 193 A 1 
ATOM 1540 C CD  . GLU A 1 193 ? -1.553  -8.799  26.427  1.00 82.10 193 A 1 
ATOM 1541 O OE1 . GLU A 1 193 ? -2.595  -8.645  27.111  1.00 72.01 193 A 1 
ATOM 1542 O OE2 . GLU A 1 193 ? -1.310  -9.837  25.772  1.00 74.27 193 A 1 
ATOM 1543 N N   . TRP A 1 194 ? -0.908  -5.117  23.348  1.00 98.76 194 A 1 
ATOM 1544 C CA  . TRP A 1 194 ? -1.659  -3.884  23.122  1.00 98.87 194 A 1 
ATOM 1545 C C   . TRP A 1 194 ? -2.784  -4.081  22.099  1.00 98.83 194 A 1 
ATOM 1546 O O   . TRP A 1 194 ? -3.931  -3.733  22.375  1.00 98.87 194 A 1 
ATOM 1547 C CB  . TRP A 1 194 ? -0.697  -2.783  22.673  1.00 98.82 194 A 1 
ATOM 1548 C CG  . TRP A 1 194 ? -1.378  -1.529  22.209  1.00 98.82 194 A 1 
ATOM 1549 C CD1 . TRP A 1 194 ? -1.772  -0.508  22.998  1.00 98.70 194 A 1 
ATOM 1550 C CD2 . TRP A 1 194 ? -1.801  -1.187  20.856  1.00 98.81 194 A 1 
ATOM 1551 N NE1 . TRP A 1 194 ? -2.408  0.455   22.228  1.00 98.62 194 A 1 
ATOM 1552 C CE2 . TRP A 1 194 ? -2.457  0.083   20.901  1.00 98.71 194 A 1 
ATOM 1553 C CE3 . TRP A 1 194 ? -1.708  -1.821  19.599  1.00 98.72 194 A 1 
ATOM 1554 C CZ2 . TRP A 1 194 ? -2.990  0.693   19.758  1.00 98.58 194 A 1 
ATOM 1555 C CZ3 . TRP A 1 194 ? -2.239  -1.215  18.446  1.00 98.62 194 A 1 
ATOM 1556 C CH2 . TRP A 1 194 ? -2.877  0.028   18.519  1.00 98.54 194 A 1 
ATOM 1557 N N   . PHE A 1 195 ? -2.490  -4.688  20.950  1.00 98.84 195 A 1 
ATOM 1558 C CA  . PHE A 1 195 ? -3.479  -4.954  19.910  1.00 98.92 195 A 1 
ATOM 1559 C C   . PHE A 1 195 ? -4.615  -5.831  20.431  1.00 98.94 195 A 1 
ATOM 1560 O O   . PHE A 1 195 ? -5.781  -5.489  20.254  1.00 98.91 195 A 1 
ATOM 1561 C CB  . PHE A 1 195 ? -2.802  -5.608  18.696  1.00 98.91 195 A 1 
ATOM 1562 C CG  . PHE A 1 195 ? -3.775  -5.956  17.586  1.00 98.92 195 A 1 
ATOM 1563 C CD1 . PHE A 1 195 ? -4.144  -7.294  17.351  1.00 98.82 195 A 1 
ATOM 1564 C CD2 . PHE A 1 195 ? -4.327  -4.937  16.787  1.00 98.85 195 A 1 
ATOM 1565 C CE1 . PHE A 1 195 ? -5.056  -7.607  16.322  1.00 98.79 195 A 1 
ATOM 1566 C CE2 . PHE A 1 195 ? -5.234  -5.251  15.761  1.00 98.78 195 A 1 
ATOM 1567 C CZ  . PHE A 1 195 ? -5.595  -6.585  15.524  1.00 98.82 195 A 1 
ATOM 1568 N N   . LYS A 1 196 ? -4.287  -6.918  21.142  1.00 98.85 196 A 1 
ATOM 1569 C CA  . LYS A 1 196 ? -5.269  -7.795  21.771  1.00 98.88 196 A 1 
ATOM 1570 C C   . LYS A 1 196 ? -6.188  -7.020  22.721  1.00 98.96 196 A 1 
ATOM 1571 O O   . LYS A 1 196 ? -7.402  -7.112  22.616  1.00 98.86 196 A 1 
ATOM 1572 C CB  . LYS A 1 196 ? -4.542  -8.929  22.499  1.00 98.84 196 A 1 
ATOM 1573 C CG  . LYS A 1 196 ? -5.539  -9.949  23.054  1.00 98.22 196 A 1 
ATOM 1574 C CD  . LYS A 1 196 ? -4.842  -10.997 23.934  1.00 97.30 196 A 1 
ATOM 1575 C CE  . LYS A 1 196 ? -5.869  -11.910 24.592  1.00 93.94 196 A 1 
ATOM 1576 N NZ  . LYS A 1 196 ? -6.799  -11.144 25.454  1.00 87.49 196 A 1 
ATOM 1577 N N   . THR A 1 197 ? -5.614  -6.204  23.602  1.00 98.85 197 A 1 
ATOM 1578 C CA  . THR A 1 197 ? -6.363  -5.394  24.579  1.00 98.89 197 A 1 
ATOM 1579 C C   . THR A 1 197 ? -7.326  -4.420  23.891  1.00 98.96 197 A 1 
ATOM 1580 O O   . THR A 1 197 ? -8.497  -4.340  24.260  1.00 98.83 197 A 1 
ATOM 1581 C CB  . THR A 1 197 ? -5.382  -4.628  25.478  1.00 98.81 197 A 1 
ATOM 1582 O OG1 . THR A 1 197 ? -4.588  -5.545  26.189  1.00 97.79 197 A 1 
ATOM 1583 C CG2 . THR A 1 197 ? -6.091  -3.760  26.516  1.00 97.70 197 A 1 
ATOM 1584 N N   . VAL A 1 198 ? -6.866  -3.714  22.852  1.00 98.83 198 A 1 
ATOM 1585 C CA  . VAL A 1 198 ? -7.686  -2.785  22.064  1.00 98.84 198 A 1 
ATOM 1586 C C   . VAL A 1 198 ? -8.837  -3.518  21.376  1.00 98.97 198 A 1 
ATOM 1587 O O   . VAL A 1 198 ? -9.999  -3.106  21.478  1.00 98.86 198 A 1 
ATOM 1588 C CB  . VAL A 1 198 ? -6.807  -2.037  21.038  1.00 98.84 198 A 1 
ATOM 1589 C CG1 . VAL A 1 198 ? -7.622  -1.276  19.987  1.00 98.58 198 A 1 
ATOM 1590 C CG2 . VAL A 1 198 ? -5.901  -1.020  21.745  1.00 98.57 198 A 1 
ATOM 1591 N N   . MET A 1 199 ? -8.555  -4.624  20.703  1.00 98.98 199 A 1 
ATOM 1592 C CA  . MET A 1 199 ? -9.541  -5.359  19.910  1.00 98.94 199 A 1 
ATOM 1593 C C   . MET A 1 199 ? -10.563 -6.100  20.787  1.00 98.99 199 A 1 
ATOM 1594 O O   . MET A 1 199 ? -11.745 -6.123  20.437  1.00 98.83 199 A 1 
ATOM 1595 C CB  . MET A 1 199 ? -8.831  -6.307  18.945  1.00 98.89 199 A 1 
ATOM 1596 C CG  . MET A 1 199 ? -7.931  -5.578  17.928  1.00 98.51 199 A 1 
ATOM 1597 S SD  . MET A 1 199 ? -8.714  -4.325  16.882  1.00 98.27 199 A 1 
ATOM 1598 C CE  . MET A 1 199 ? -9.651  -5.415  15.797  1.00 95.66 199 A 1 
ATOM 1599 N N   . ASP A 1 200 ? -10.153 -6.631  21.945  1.00 98.98 200 A 1 
ATOM 1600 C CA  . ASP A 1 200 ? -11.075 -7.172  22.947  1.00 98.84 200 A 1 
ATOM 1601 C C   . ASP A 1 200 ? -12.035 -6.087  23.465  1.00 98.83 200 A 1 
ATOM 1602 O O   . ASP A 1 200 ? -13.241 -6.318  23.584  1.00 98.75 200 A 1 
ATOM 1603 C CB  . ASP A 1 200 ? -10.290 -7.785  24.133  1.00 98.84 200 A 1 
ATOM 1604 C CG  . ASP A 1 200 ? -9.664  -9.160  23.853  1.00 98.54 200 A 1 
ATOM 1605 O OD1 . ASP A 1 200 ? -10.127 -9.858  22.916  1.00 97.33 200 A 1 
ATOM 1606 O OD2 . ASP A 1 200 ? -8.774  -9.586  24.630  1.00 97.34 200 A 1 
ATOM 1607 N N   . GLY A 1 201 ? -11.524 -4.883  23.702  1.00 98.89 201 A 1 
ATOM 1608 C CA  . GLY A 1 201 ? -12.340 -3.723  24.069  1.00 98.81 201 A 1 
ATOM 1609 C C   . GLY A 1 201 ? -13.360 -3.357  22.996  1.00 98.83 201 A 1 
ATOM 1610 O O   . GLY A 1 201 ? -14.540 -3.153  23.304  1.00 98.68 201 A 1 
ATOM 1611 N N   . TYR A 1 202 ? -12.954 -3.332  21.730  1.00 98.87 202 A 1 
ATOM 1612 C CA  . TYR A 1 202 ? -13.849 -3.045  20.605  1.00 98.87 202 A 1 
ATOM 1613 C C   . TYR A 1 202 ? -14.916 -4.130  20.426  1.00 98.77 202 A 1 
ATOM 1614 O O   . TYR A 1 202 ? -16.093 -3.792  20.287  1.00 98.57 202 A 1 
ATOM 1615 C CB  . TYR A 1 202 ? -13.048 -2.856  19.317  1.00 98.81 202 A 1 
ATOM 1616 C CG  . TYR A 1 202 ? -12.173 -1.616  19.259  1.00 98.77 202 A 1 
ATOM 1617 C CD1 . TYR A 1 202 ? -12.351 -0.544  20.154  1.00 98.47 202 A 1 
ATOM 1618 C CD2 . TYR A 1 202 ? -11.188 -1.535  18.261  1.00 98.48 202 A 1 
ATOM 1619 C CE1 . TYR A 1 202 ? -11.542 0.601   20.068  1.00 98.28 202 A 1 
ATOM 1620 C CE2 . TYR A 1 202 ? -10.372 -0.386  18.161  1.00 98.31 202 A 1 
ATOM 1621 C CZ  . TYR A 1 202 ? -10.547 0.681   19.071  1.00 98.40 202 A 1 
ATOM 1622 O OH  . TYR A 1 202 ? -9.762  1.783   18.996  1.00 97.79 202 A 1 
ATOM 1623 N N   . ARG A 1 203 ? -14.540 -5.407  20.518  1.00 98.72 203 A 1 
ATOM 1624 C CA  . ARG A 1 203 ? -15.490 -6.527  20.474  1.00 98.77 203 A 1 
ATOM 1625 C C   . ARG A 1 203 ? -16.531 -6.414  21.588  1.00 98.76 203 A 1 
ATOM 1626 O O   . ARG A 1 203 ? -17.728 -6.496  21.317  1.00 98.41 203 A 1 
ATOM 1627 C CB  . ARG A 1 203 ? -14.708 -7.843  20.545  1.00 98.65 203 A 1 
ATOM 1628 C CG  . ARG A 1 203 ? -15.650 -9.050  20.460  1.00 98.39 203 A 1 
ATOM 1629 C CD  . ARG A 1 203 ? -14.847 -10.348 20.544  1.00 98.05 203 A 1 
ATOM 1630 N NE  . ARG A 1 203 ? -14.206 -10.661 19.267  1.00 97.52 203 A 1 
ATOM 1631 C CZ  . ARG A 1 203 ? -13.123 -11.367 19.056  1.00 97.75 203 A 1 
ATOM 1632 N NH1 . ARG A 1 203 ? -12.356 -11.791 20.017  1.00 94.89 203 A 1 
ATOM 1633 N NH2 . ARG A 1 203 ? -12.806 -11.674 17.835  1.00 94.60 203 A 1 
ATOM 1634 N N   . LYS A 1 204 ? -16.085 -6.182  22.838  1.00 98.65 204 A 1 
ATOM 1635 C CA  . LYS A 1 204 ? -16.972 -6.062  24.004  1.00 98.63 204 A 1 
ATOM 1636 C C   . LYS A 1 204 ? -17.969 -4.908  23.880  1.00 98.66 204 A 1 
ATOM 1637 O O   . LYS A 1 204 ? -19.078 -4.999  24.397  1.00 98.25 204 A 1 
ATOM 1638 C CB  . LYS A 1 204 ? -16.103 -5.914  25.259  1.00 98.50 204 A 1 
ATOM 1639 C CG  . LYS A 1 204 ? -16.926 -5.863  26.547  1.00 90.26 204 A 1 
ATOM 1640 C CD  . LYS A 1 204 ? -16.007 -5.756  27.769  1.00 87.91 204 A 1 
ATOM 1641 C CE  . LYS A 1 204 ? -16.856 -5.663  29.044  1.00 78.33 204 A 1 
ATOM 1642 N NZ  . LYS A 1 204 ? -16.004 -5.516  30.251  1.00 68.61 204 A 1 
ATOM 1643 N N   . THR A 1 205 ? -17.587 -3.825  23.216  1.00 98.34 205 A 1 
ATOM 1644 C CA  . THR A 1 205 ? -18.397 -2.601  23.067  1.00 98.25 205 A 1 
ATOM 1645 C C   . THR A 1 205 ? -19.098 -2.494  21.707  1.00 97.96 205 A 1 
ATOM 1646 O O   . THR A 1 205 ? -19.729 -1.484  21.432  1.00 97.45 205 A 1 
ATOM 1647 C CB  . THR A 1 205 ? -17.566 -1.350  23.370  1.00 98.20 205 A 1 
ATOM 1648 O OG1 . THR A 1 205 ? -16.403 -1.318  22.574  1.00 97.50 205 A 1 
ATOM 1649 C CG2 . THR A 1 205 ? -17.107 -1.310  24.830  1.00 96.81 205 A 1 
ATOM 1650 N N   . GLY A 1 206 ? -19.026 -3.532  20.864  1.00 98.03 206 A 1 
ATOM 1651 C CA  . GLY A 1 206 ? -19.656 -3.556  19.542  1.00 97.75 206 A 1 
ATOM 1652 C C   . GLY A 1 206 ? -19.048 -2.573  18.533  1.00 97.60 206 A 1 
ATOM 1653 O O   . GLY A 1 206 ? -19.717 -2.199  17.569  1.00 96.80 206 A 1 
ATOM 1654 N N   . GLN A 1 207 ? -17.812 -2.129  18.760  1.00 97.90 207 A 1 
ATOM 1655 C CA  . GLN A 1 207 ? -17.094 -1.257  17.845  1.00 97.91 207 A 1 
ATOM 1656 C C   . GLN A 1 207 ? -16.434 -2.060  16.720  1.00 98.03 207 A 1 
ATOM 1657 O O   . GLN A 1 207 ? -16.179 -3.257  16.838  1.00 97.88 207 A 1 
ATOM 1658 C CB  . GLN A 1 207 ? -16.046 -0.402  18.576  1.00 97.88 207 A 1 
ATOM 1659 C CG  . GLN A 1 207 ? -16.632 0.381   19.759  1.00 97.18 207 A 1 
ATOM 1660 C CD  . GLN A 1 207 ? -15.634 1.351   20.367  1.00 96.83 207 A 1 
ATOM 1661 O OE1 . GLN A 1 207 ? -14.916 2.060   19.672  1.00 91.79 207 A 1 
ATOM 1662 N NE2 . GLN A 1 207 ? -15.560 1.446   21.672  1.00 90.26 207 A 1 
ATOM 1663 N N   . ARG A 1 208 ? -16.131 -1.384  15.619  1.00 97.70 208 A 1 
ATOM 1664 C CA  . ARG A 1 208 ? -15.470 -1.955  14.440  1.00 97.88 208 A 1 
ATOM 1665 C C   . ARG A 1 208 ? -14.128 -1.268  14.192  1.00 98.17 208 A 1 
ATOM 1666 O O   . ARG A 1 208 ? -13.883 -0.167  14.689  1.00 97.89 208 A 1 
ATOM 1667 C CB  . ARG A 1 208 ? -16.415 -1.846  13.236  1.00 97.57 208 A 1 
ATOM 1668 C CG  . ARG A 1 208 ? -17.750 -2.598  13.390  1.00 95.62 208 A 1 
ATOM 1669 C CD  . ARG A 1 208 ? -17.610 -4.116  13.411  1.00 92.32 208 A 1 
ATOM 1670 N NE  . ARG A 1 208 ? -17.154 -4.641  12.105  1.00 87.65 208 A 1 
ATOM 1671 C CZ  . ARG A 1 208 ? -17.525 -5.760  11.518  1.00 83.60 208 A 1 
ATOM 1672 N NH1 . ARG A 1 208 ? -18.369 -6.581  12.067  1.00 74.98 208 A 1 
ATOM 1673 N NH2 . ARG A 1 208 ? -17.051 -6.096  10.364  1.00 75.02 208 A 1 
ATOM 1674 N N   . ALA A 1 209 ? -13.268 -1.898  13.395  1.00 98.16 209 A 1 
ATOM 1675 C CA  . ALA A 1 209 ? -11.946 -1.376  13.079  1.00 98.38 209 A 1 
ATOM 1676 C C   . ALA A 1 209 ? -11.565 -1.546  11.604  1.00 98.31 209 A 1 
ATOM 1677 O O   . ALA A 1 209 ? -11.878 -2.552  10.967  1.00 98.21 209 A 1 
ATOM 1678 C CB  . ALA A 1 209 ? -10.920 -2.027  14.008  1.00 98.43 209 A 1 
ATOM 1679 N N   . ILE A 1 210 ? -10.815 -0.570  11.096  1.00 98.42 210 A 1 
ATOM 1680 C CA  . ILE A 1 210 ? -9.949  -0.730  9.930   1.00 98.59 210 A 1 
ATOM 1681 C C   . ILE A 1 210 ? -8.522  -0.777  10.464  1.00 98.78 210 A 1 
ATOM 1682 O O   . ILE A 1 210 ? -8.065  0.169   11.101  1.00 98.67 210 A 1 
ATOM 1683 C CB  . ILE A 1 210 ? -10.170 0.396   8.898   1.00 98.40 210 A 1 
ATOM 1684 C CG1 . ILE A 1 210 ? -11.602 0.303   8.327   1.00 97.87 210 A 1 
ATOM 1685 C CG2 . ILE A 1 210 ? -9.134  0.291   7.767   1.00 98.03 210 A 1 
ATOM 1686 C CD1 . ILE A 1 210 ? -11.992 1.467   7.419   1.00 96.54 210 A 1 
ATOM 1687 N N   . VAL A 1 211 ? -7.834  -1.893  10.231  1.00 98.74 211 A 1 
ATOM 1688 C CA  . VAL A 1 211 ? -6.434  -2.045  10.640  1.00 98.87 211 A 1 
ATOM 1689 C C   . VAL A 1 211 ? -5.537  -1.562  9.512   1.00 98.87 211 A 1 
ATOM 1690 O O   . VAL A 1 211 ? -5.797  -1.841  8.344   1.00 98.78 211 A 1 
ATOM 1691 C CB  . VAL A 1 211 ? -6.118  -3.487  11.067  1.00 98.88 211 A 1 
ATOM 1692 C CG1 . VAL A 1 211 ? -4.673  -3.618  11.567  1.00 98.70 211 A 1 
ATOM 1693 C CG2 . VAL A 1 211 ? -7.037  -3.949  12.200  1.00 98.69 211 A 1 
ATOM 1694 N N   . SER A 1 212 ? -4.477  -0.830  9.836   1.00 98.80 212 A 1 
ATOM 1695 C CA  . SER A 1 212 ? -3.507  -0.372  8.857   1.00 98.89 212 A 1 
ATOM 1696 C C   . SER A 1 212 ? -2.078  -0.623  9.323   1.00 98.89 212 A 1 
ATOM 1697 O O   . SER A 1 212 ? -1.776  -0.513  10.506  1.00 98.66 212 A 1 
ATOM 1698 C CB  . SER A 1 212 ? -3.747  1.098   8.529   1.00 98.42 212 A 1 
ATOM 1699 O OG  . SER A 1 212 ? -3.069  1.399   7.335   1.00 83.62 212 A 1 
ATOM 1700 N N   . MET A 1 213 ? -1.207  -0.995  8.389   1.00 98.70 213 A 1 
ATOM 1701 C CA  . MET A 1 213 ? 0.199   -1.291  8.635   1.00 98.73 213 A 1 
ATOM 1702 C C   . MET A 1 213 ? 1.013   -1.053  7.368   1.00 98.75 213 A 1 
ATOM 1703 O O   . MET A 1 213 ? 0.456   -1.007  6.273   1.00 98.24 213 A 1 
ATOM 1704 C CB  . MET A 1 213 ? 0.348   -2.743  9.146   1.00 98.41 213 A 1 
ATOM 1705 C CG  . MET A 1 213 ? -0.119  -3.805  8.145   1.00 97.82 213 A 1 
ATOM 1706 S SD  . MET A 1 213 ? -0.295  -5.479  8.840   1.00 97.63 213 A 1 
ATOM 1707 C CE  . MET A 1 213 ? -1.776  -5.234  9.838   1.00 94.63 213 A 1 
ATOM 1708 N N   . HIS A 1 214 ? 2.341   -0.903  7.500   1.00 98.77 214 A 1 
ATOM 1709 C CA  . HIS A 1 214 ? 3.183   -0.758  6.314   1.00 98.69 214 A 1 
ATOM 1710 C C   . HIS A 1 214 ? 3.405   -2.115  5.626   1.00 98.43 214 A 1 
ATOM 1711 O O   . HIS A 1 214 ? 3.064   -2.271  4.457   1.00 97.79 214 A 1 
ATOM 1712 C CB  . HIS A 1 214 ? 4.491   -0.059  6.695   1.00 98.44 214 A 1 
ATOM 1713 C CG  . HIS A 1 214 ? 5.342   0.196   5.486   1.00 98.26 214 A 1 
ATOM 1714 N ND1 . HIS A 1 214 ? 4.994   0.977   4.405   1.00 97.37 214 A 1 
ATOM 1715 C CD2 . HIS A 1 214 ? 6.567   -0.347  5.240   1.00 97.48 214 A 1 
ATOM 1716 C CE1 . HIS A 1 214 ? 5.992   0.907   3.521   1.00 97.21 214 A 1 
ATOM 1717 N NE2 . HIS A 1 214 ? 6.972   0.111   3.989   1.00 97.12 214 A 1 
ATOM 1718 N N   . ILE A 1 215 ? 3.882   -3.105  6.370   1.00 98.57 215 A 1 
ATOM 1719 C CA  . ILE A 1 215 ? 4.247   -4.438  5.859   1.00 98.61 215 A 1 
ATOM 1720 C C   . ILE A 1 215 ? 3.162   -5.451  6.225   1.00 98.59 215 A 1 
ATOM 1721 O O   . ILE A 1 215 ? 2.941   -5.733  7.401   1.00 98.39 215 A 1 
ATOM 1722 C CB  . ILE A 1 215 ? 5.643   -4.859  6.372   1.00 98.49 215 A 1 
ATOM 1723 C CG1 . ILE A 1 215 ? 6.686   -3.728  6.220   1.00 98.01 215 A 1 
ATOM 1724 C CG2 . ILE A 1 215 ? 6.091   -6.139  5.631   1.00 98.08 215 A 1 
ATOM 1725 C CD1 . ILE A 1 215 ? 8.087   -4.068  6.733   1.00 97.08 215 A 1 
ATOM 1726 N N   . CYS A 1 216 ? 2.498   -6.023  5.220   1.00 98.05 216 A 1 
ATOM 1727 C CA  . CYS A 1 216 ? 1.547   -7.117  5.409   1.00 97.71 216 A 1 
ATOM 1728 C C   . CYS A 1 216 ? 2.266   -8.450  5.694   1.00 97.90 216 A 1 
ATOM 1729 O O   . CYS A 1 216 ? 3.378   -8.665  5.202   1.00 96.66 216 A 1 
ATOM 1730 C CB  . CYS A 1 216 ? 0.660   -7.244  4.168   1.00 96.00 216 A 1 
ATOM 1731 S SG  . CYS A 1 216 ? -1.047  -6.663  4.306   1.00 88.84 216 A 1 
ATOM 1732 N N   . PRO A 1 217 ? 1.633   -9.397  6.424   1.00 97.90 217 A 1 
ATOM 1733 C CA  . PRO A 1 217 ? 2.119   -10.764 6.497   1.00 97.62 217 A 1 
ATOM 1734 C C   . PRO A 1 217 ? 2.054   -11.459 5.124   1.00 97.41 217 A 1 
ATOM 1735 O O   . PRO A 1 217 ? 1.267   -11.081 4.250   1.00 96.33 217 A 1 
ATOM 1736 C CB  . PRO A 1 217 ? 1.233   -11.460 7.531   1.00 96.97 217 A 1 
ATOM 1737 C CG  . PRO A 1 217 ? -0.093  -10.711 7.413   1.00 95.54 217 A 1 
ATOM 1738 C CD  . PRO A 1 217 ? 0.352   -9.282  7.104   1.00 97.68 217 A 1 
ATOM 1739 N N   . GLY A 1 218 ? 2.869   -12.496 4.943   1.00 95.59 218 A 1 
ATOM 1740 C CA  . GLY A 1 218 ? 3.023   -13.257 3.709   1.00 95.16 218 A 1 
ATOM 1741 C C   . GLY A 1 218 ? 4.319   -12.942 2.959   1.00 95.12 218 A 1 
ATOM 1742 O O   . GLY A 1 218 ? 5.292   -12.481 3.543   1.00 93.64 218 A 1 
ATOM 1743 N N   . VAL A 1 219 ? 4.323   -13.215 1.652   1.00 94.23 219 A 1 
ATOM 1744 C CA  . VAL A 1 219 ? 5.513   -13.160 0.802   1.00 93.84 219 A 1 
ATOM 1745 C C   . VAL A 1 219 ? 5.476   -12.016 -0.221  1.00 93.75 219 A 1 
ATOM 1746 O O   . VAL A 1 219 ? 4.420   -11.458 -0.514  1.00 93.74 219 A 1 
ATOM 1747 C CB  . VAL A 1 219 ? 5.759   -14.506 0.099   1.00 93.41 219 A 1 
ATOM 1748 C CG1 . VAL A 1 219 ? 5.939   -15.645 1.103   1.00 90.41 219 A 1 
ATOM 1749 C CG2 . VAL A 1 219 ? 4.626   -14.862 -0.877  1.00 89.80 219 A 1 
ATOM 1750 N N   . ALA A 1 220 ? 6.633   -11.683 -0.807  1.00 93.54 220 A 1 
ATOM 1751 C CA  . ALA A 1 220 ? 6.770   -10.658 -1.846  1.00 92.50 220 A 1 
ATOM 1752 C C   . ALA A 1 220 ? 6.665   -11.231 -3.268  1.00 91.45 220 A 1 
ATOM 1753 O O   . ALA A 1 220 ? 7.673   -11.576 -3.889  1.00 87.94 220 A 1 
ATOM 1754 C CB  . ALA A 1 220 ? 8.089   -9.921  -1.641  1.00 90.73 220 A 1 
ATOM 1755 N N   . GLU A 1 221 ? 5.452   -11.272 -3.856  1.00 90.89 221 A 1 
ATOM 1756 C CA  . GLU A 1 221 ? 5.239   -11.782 -5.222  1.00 89.73 221 A 1 
ATOM 1757 C C   . GLU A 1 221 ? 5.942   -10.957 -6.304  1.00 88.04 221 A 1 
ATOM 1758 O O   . GLU A 1 221 ? 6.238   -11.467 -7.380  1.00 83.71 221 A 1 
ATOM 1759 C CB  . GLU A 1 221 ? 3.748   -11.813 -5.601  1.00 87.32 221 A 1 
ATOM 1760 C CG  . GLU A 1 221 ? 2.819   -12.488 -4.618  1.00 84.77 221 A 1 
ATOM 1761 C CD  . GLU A 1 221 ? 2.178   -11.476 -3.665  1.00 86.70 221 A 1 
ATOM 1762 O OE1 . GLU A 1 221 ? 0.930   -11.458 -3.564  1.00 81.30 221 A 1 
ATOM 1763 O OE2 . GLU A 1 221 ? 2.911   -10.711 -3.006  1.00 83.03 221 A 1 
ATOM 1764 N N   . ARG A 1 222 ? 6.212   -9.676  -6.021  1.00 87.96 222 A 1 
ATOM 1765 C CA  . ARG A 1 222 ? 6.935   -8.796  -6.957  1.00 84.15 222 A 1 
ATOM 1766 C C   . ARG A 1 222 ? 8.369   -9.271  -7.206  1.00 82.42 222 A 1 
ATOM 1767 O O   . ARG A 1 222 ? 8.893   -9.046  -8.292  1.00 76.08 222 A 1 
ATOM 1768 C CB  . ARG A 1 222 ? 6.916   -7.358  -6.414  1.00 81.52 222 A 1 
ATOM 1769 C CG  . ARG A 1 222 ? 7.629   -6.381  -7.368  1.00 77.60 222 A 1 
ATOM 1770 C CD  . ARG A 1 222 ? 7.563   -4.949  -6.834  1.00 74.79 222 A 1 
ATOM 1771 N NE  . ARG A 1 222 ? 8.298   -4.017  -7.709  1.00 70.98 222 A 1 
ATOM 1772 C CZ  . ARG A 1 222 ? 8.494   -2.727  -7.483  1.00 65.30 222 A 1 
ATOM 1773 N NH1 . ARG A 1 222 ? 8.045   -2.135  -6.423  1.00 61.54 222 A 1 
ATOM 1774 N NH2 . ARG A 1 222 ? 9.155   -1.990  -8.338  1.00 57.33 222 A 1 
ATOM 1775 N N   . PHE A 1 223 ? 9.000   -9.870  -6.213  1.00 83.03 223 A 1 
ATOM 1776 C CA  . PHE A 1 223 ? 10.404  -10.256 -6.213  1.00 79.41 223 A 1 
ATOM 1777 C C   . PHE A 1 223 ? 10.546  -11.771 -6.364  1.00 77.88 223 A 1 
ATOM 1778 O O   . PHE A 1 223 ? 10.285  -12.308 -7.438  1.00 69.65 223 A 1 
ATOM 1779 C CB  . PHE A 1 223 ? 11.098  -9.665  -4.970  1.00 75.90 223 A 1 
ATOM 1780 C CG  . PHE A 1 223 ? 10.994  -8.153  -4.844  1.00 73.52 223 A 1 
ATOM 1781 C CD1 . PHE A 1 223 ? 11.727  -7.322  -5.703  1.00 68.63 223 A 1 
ATOM 1782 C CD2 . PHE A 1 223 ? 10.173  -7.578  -3.858  1.00 68.98 223 A 1 
ATOM 1783 C CE1 . PHE A 1 223 ? 11.652  -5.927  -5.575  1.00 63.05 223 A 1 
ATOM 1784 C CE2 . PHE A 1 223 ? 10.092  -6.176  -3.730  1.00 63.96 223 A 1 
ATOM 1785 C CZ  . PHE A 1 223 ? 10.836  -5.341  -4.586  1.00 63.82 223 A 1 
ATOM 1786 N N   . ASN A 1 224 ? 10.948  -12.455 -5.307  1.00 83.59 224 A 1 
ATOM 1787 C CA  . ASN A 1 224 ? 11.296  -13.870 -5.295  1.00 83.73 224 A 1 
ATOM 1788 C C   . ASN A 1 224 ? 10.433  -14.693 -4.325  1.00 85.50 224 A 1 
ATOM 1789 O O   . ASN A 1 224 ? 10.856  -15.761 -3.905  1.00 80.29 224 A 1 
ATOM 1790 C CB  . ASN A 1 224 ? 12.802  -13.988 -4.972  1.00 79.80 224 A 1 
ATOM 1791 C CG  . ASN A 1 224 ? 13.156  -13.449 -3.597  1.00 77.39 224 A 1 
ATOM 1792 O OD1 . ASN A 1 224 ? 12.396  -12.742 -2.952  1.00 70.64 224 A 1 
ATOM 1793 N ND2 . ASN A 1 224 ? 14.336  -13.735 -3.111  1.00 71.24 224 A 1 
ATOM 1794 N N   . TYR A 1 225 ? 9.252   -14.170 -3.964  1.00 86.52 225 A 1 
ATOM 1795 C CA  . TYR A 1 225 ? 8.360   -14.789 -2.973  1.00 88.42 225 A 1 
ATOM 1796 C C   . TYR A 1 225 ? 9.019   -14.936 -1.583  1.00 89.24 225 A 1 
ATOM 1797 O O   . TYR A 1 225 ? 8.683   -15.845 -0.832  1.00 85.42 225 A 1 
ATOM 1798 C CB  . TYR A 1 225 ? 7.752   -16.084 -3.514  1.00 87.87 225 A 1 
ATOM 1799 C CG  . TYR A 1 225 ? 7.081   -15.941 -4.862  1.00 88.06 225 A 1 
ATOM 1800 C CD1 . TYR A 1 225 ? 5.746   -15.516 -4.935  1.00 85.08 225 A 1 
ATOM 1801 C CD2 . TYR A 1 225 ? 7.803   -16.217 -6.045  1.00 86.83 225 A 1 
ATOM 1802 C CE1 . TYR A 1 225 ? 5.117   -15.370 -6.190  1.00 83.31 225 A 1 
ATOM 1803 C CE2 . TYR A 1 225 ? 7.179   -16.069 -7.300  1.00 83.30 225 A 1 
ATOM 1804 C CZ  . TYR A 1 225 ? 5.834   -15.649 -7.364  1.00 85.21 225 A 1 
ATOM 1805 O OH  . TYR A 1 225 ? 5.230   -15.503 -8.588  1.00 83.46 225 A 1 
ATOM 1806 N N   . SER A 1 226 ? 9.959   -14.039 -1.235  1.00 89.12 226 A 1 
ATOM 1807 C CA  . SER A 1 226 ? 10.588  -14.048 0.086   1.00 88.48 226 A 1 
ATOM 1808 C C   . SER A 1 226 ? 9.607   -13.626 1.184   1.00 89.52 226 A 1 
ATOM 1809 O O   . SER A 1 226 ? 8.817   -12.697 0.984   1.00 88.33 226 A 1 
ATOM 1810 C CB  . SER A 1 226 ? 11.816  -13.140 0.124   1.00 86.94 226 A 1 
ATOM 1811 O OG  . SER A 1 226 ? 11.479  -11.794 -0.162  1.00 82.53 226 A 1 
ATOM 1812 N N   . ASP A 1 227 ? 9.722   -14.257 2.359   1.00 89.34 227 A 1 
ATOM 1813 C CA  . ASP A 1 227 ? 9.005   -13.847 3.566   1.00 89.81 227 A 1 
ATOM 1814 C C   . ASP A 1 227 ? 9.304   -12.383 3.905   1.00 90.84 227 A 1 
ATOM 1815 O O   . ASP A 1 227 ? 10.442  -11.921 3.811   1.00 89.44 227 A 1 
ATOM 1816 C CB  . ASP A 1 227 ? 9.399   -14.735 4.750   1.00 87.98 227 A 1 
ATOM 1817 C CG  . ASP A 1 227 ? 8.999   -16.192 4.548   1.00 83.96 227 A 1 
ATOM 1818 O OD1 . ASP A 1 227 ? 7.843   -16.426 4.127   1.00 78.58 227 A 1 
ATOM 1819 O OD2 . ASP A 1 227 ? 9.850   -17.073 4.813   1.00 79.64 227 A 1 
ATOM 1820 N N   . GLN A 1 228 ? 8.267   -11.643 4.304   1.00 94.07 228 A 1 
ATOM 1821 C CA  . GLN A 1 228 ? 8.391   -10.231 4.653   1.00 94.78 228 A 1 
ATOM 1822 C C   . GLN A 1 228 ? 8.603   -10.032 6.155   1.00 96.04 228 A 1 
ATOM 1823 O O   . GLN A 1 228 ? 9.322   -9.127  6.559   1.00 95.11 228 A 1 
ATOM 1824 C CB  . GLN A 1 228 ? 7.170   -9.458  4.148   1.00 93.52 228 A 1 
ATOM 1825 C CG  . GLN A 1 228 ? 7.021   -9.498  2.624   1.00 91.17 228 A 1 
ATOM 1826 C CD  . GLN A 1 228 ? 8.297   -8.998  1.928   1.00 87.53 228 A 1 
ATOM 1827 O OE1 . GLN A 1 228 ? 8.573   -7.818  1.881   1.00 80.19 228 A 1 
ATOM 1828 N NE2 . GLN A 1 228 ? 9.130   -9.884  1.434   1.00 77.06 228 A 1 
ATOM 1829 N N   . LEU A 1 229 ? 8.016   -10.886 6.975   1.00 96.77 229 A 1 
ATOM 1830 C CA  . LEU A 1 229 ? 8.134   -10.846 8.424   1.00 97.26 229 A 1 
ATOM 1831 C C   . LEU A 1 229 ? 8.933   -12.057 8.912   1.00 96.80 229 A 1 
ATOM 1832 O O   . LEU A 1 229 ? 8.966   -13.096 8.255   1.00 96.47 229 A 1 
ATOM 1833 C CB  . LEU A 1 229 ? 6.735   -10.776 9.051   1.00 97.74 229 A 1 
ATOM 1834 C CG  . LEU A 1 229 ? 5.827   -9.651  8.519   1.00 97.33 229 A 1 
ATOM 1835 C CD1 . LEU A 1 229 ? 4.515   -9.648  9.298   1.00 96.81 229 A 1 
ATOM 1836 C CD2 . LEU A 1 229 ? 6.453   -8.269  8.661   1.00 96.82 229 A 1 
ATOM 1837 N N   . TYR A 1 230 ? 9.555   -11.939 10.085  1.00 97.59 230 A 1 
ATOM 1838 C CA  . TYR A 1 230 ? 10.119  -13.101 10.751  1.00 97.53 230 A 1 
ATOM 1839 C C   . TYR A 1 230 ? 9.036   -14.175 10.981  1.00 97.50 230 A 1 
ATOM 1840 O O   . TYR A 1 230 ? 7.911   -13.806 11.328  1.00 97.37 230 A 1 
ATOM 1841 C CB  . TYR A 1 230 ? 10.760  -12.710 12.083  1.00 97.33 230 A 1 
ATOM 1842 C CG  . TYR A 1 230 ? 12.105  -12.027 11.958  1.00 97.06 230 A 1 
ATOM 1843 C CD1 . TYR A 1 230 ? 13.201  -12.750 11.442  1.00 95.70 230 A 1 
ATOM 1844 C CD2 . TYR A 1 230 ? 12.272  -10.697 12.375  1.00 95.99 230 A 1 
ATOM 1845 C CE1 . TYR A 1 230 ? 14.467  -12.134 11.339  1.00 95.05 230 A 1 
ATOM 1846 C CE2 . TYR A 1 230 ? 13.535  -10.080 12.275  1.00 95.07 230 A 1 
ATOM 1847 C CZ  . TYR A 1 230 ? 14.629  -10.802 11.754  1.00 95.42 230 A 1 
ATOM 1848 O OH  . TYR A 1 230 ? 15.847  -10.205 11.647  1.00 93.99 230 A 1 
ATOM 1849 N N   . PRO A 1 231 ? 9.349   -15.482 10.860  1.00 95.88 231 A 1 
ATOM 1850 C CA  . PRO A 1 231 ? 8.349   -16.558 10.952  1.00 95.15 231 A 1 
ATOM 1851 C C   . PRO A 1 231 ? 7.486   -16.501 12.214  1.00 95.71 231 A 1 
ATOM 1852 O O   . PRO A 1 231 ? 6.265   -16.629 12.143  1.00 95.31 231 A 1 
ATOM 1853 C CB  . PRO A 1 231 ? 9.169   -17.857 10.888  1.00 93.63 231 A 1 
ATOM 1854 C CG  . PRO A 1 231 ? 10.392  -17.464 10.067  1.00 91.04 231 A 1 
ATOM 1855 C CD  . PRO A 1 231 ? 10.644  -16.019 10.473  1.00 93.91 231 A 1 
ATOM 1856 N N   . GLN A 1 232 ? 8.108   -16.233 13.379  1.00 96.29 232 A 1 
ATOM 1857 C CA  . GLN A 1 232 ? 7.412   -16.134 14.661  1.00 95.88 232 A 1 
ATOM 1858 C C   . GLN A 1 232 ? 6.425   -14.966 14.745  1.00 96.43 232 A 1 
ATOM 1859 O O   . GLN A 1 232 ? 5.485   -15.008 15.544  1.00 95.88 232 A 1 
ATOM 1860 C CB  . GLN A 1 232 ? 8.427   -16.092 15.819  1.00 95.11 232 A 1 
ATOM 1861 C CG  . GLN A 1 232 ? 9.267   -14.810 15.989  1.00 93.27 232 A 1 
ATOM 1862 C CD  . GLN A 1 232 ? 10.509  -14.714 15.109  1.00 93.47 232 A 1 
ATOM 1863 O OE1 . GLN A 1 232 ? 10.646  -15.352 14.076  1.00 89.70 232 A 1 
ATOM 1864 N NE2 . GLN A 1 232 ? 11.466  -13.896 15.484  1.00 89.00 232 A 1 
ATOM 1865 N N   . TYR A 1 233 ? 6.607   -13.911 13.944  1.00 97.70 233 A 1 
ATOM 1866 C CA  . TYR A 1 233 ? 5.693   -12.775 13.897  1.00 98.15 233 A 1 
ATOM 1867 C C   . TYR A 1 233 ? 4.656   -12.917 12.789  1.00 98.33 233 A 1 
ATOM 1868 O O   . TYR A 1 233 ? 3.505   -12.546 13.014  1.00 98.23 233 A 1 
ATOM 1869 C CB  . TYR A 1 233 ? 6.470   -11.467 13.732  1.00 98.28 233 A 1 
ATOM 1870 C CG  . TYR A 1 233 ? 7.510   -11.192 14.794  1.00 98.30 233 A 1 
ATOM 1871 C CD1 . TYR A 1 233 ? 7.261   -11.470 16.151  1.00 97.88 233 A 1 
ATOM 1872 C CD2 . TYR A 1 233 ? 8.751   -10.638 14.411  1.00 97.87 233 A 1 
ATOM 1873 C CE1 . TYR A 1 233 ? 8.254   -11.227 17.115  1.00 97.59 233 A 1 
ATOM 1874 C CE2 . TYR A 1 233 ? 9.741   -10.387 15.368  1.00 97.57 233 A 1 
ATOM 1875 C CZ  . TYR A 1 233 ? 9.498   -10.691 16.718  1.00 97.63 233 A 1 
ATOM 1876 O OH  . TYR A 1 233 ? 10.470  -10.486 17.637  1.00 96.93 233 A 1 
ATOM 1877 N N   . ASN A 1 234 ? 5.014   -13.471 11.631  1.00 97.95 234 A 1 
ATOM 1878 C CA  . ASN A 1 234 ? 4.127   -13.627 10.494  1.00 97.94 234 A 1 
ATOM 1879 C C   . ASN A 1 234 ? 2.843   -14.378 10.882  1.00 98.18 234 A 1 
ATOM 1880 O O   . ASN A 1 234 ? 1.747   -13.823 10.793  1.00 98.10 234 A 1 
ATOM 1881 C CB  . ASN A 1 234 ? 4.875   -14.333 9.352   1.00 97.77 234 A 1 
ATOM 1882 C CG  . ASN A 1 234 ? 3.988   -14.405 8.124   1.00 97.53 234 A 1 
ATOM 1883 O OD1 . ASN A 1 234 ? 3.856   -13.434 7.394   1.00 94.93 234 A 1 
ATOM 1884 N ND2 . ASN A 1 234 ? 3.313   -15.504 7.893   1.00 94.83 234 A 1 
ATOM 1885 N N   . ASP A 1 235 ? 2.982   -15.601 11.346  1.00 97.68 235 A 1 
ATOM 1886 C CA  . ASP A 1 235 ? 1.842   -16.464 11.635  1.00 97.30 235 A 1 
ATOM 1887 C C   . ASP A 1 235 ? 1.056   -15.969 12.850  1.00 97.71 235 A 1 
ATOM 1888 O O   . ASP A 1 235 ? -0.177  -15.982 12.845  1.00 97.31 235 A 1 
ATOM 1889 C CB  . ASP A 1 235 ? 2.318   -17.910 11.803  1.00 96.36 235 A 1 
ATOM 1890 C CG  . ASP A 1 235 ? 2.727   -18.577 10.479  1.00 95.03 235 A 1 
ATOM 1891 O OD1 . ASP A 1 235 ? 2.795   -17.875 9.435   1.00 93.28 235 A 1 
ATOM 1892 O OD2 . ASP A 1 235 ? 2.920   -19.806 10.501  1.00 92.40 235 A 1 
ATOM 1893 N N   . ARG A 1 236 ? 1.752   -15.424 13.870  1.00 97.99 236 A 1 
ATOM 1894 C CA  . ARG A 1 236 ? 1.101   -14.785 15.026  1.00 98.37 236 A 1 
ATOM 1895 C C   . ARG A 1 236 ? 0.282   -13.561 14.612  1.00 98.54 236 A 1 
ATOM 1896 O O   . ARG A 1 236 ? -0.799  -13.344 15.162  1.00 98.43 236 A 1 
ATOM 1897 C CB  . ARG A 1 236 ? 2.169   -14.435 16.076  1.00 98.33 236 A 1 
ATOM 1898 C CG  . ARG A 1 236 ? 1.542   -13.897 17.367  1.00 97.77 236 A 1 
ATOM 1899 C CD  . ARG A 1 236 ? 2.617   -13.612 18.421  1.00 97.10 236 A 1 
ATOM 1900 N NE  . ARG A 1 236 ? 2.050   -13.041 19.657  1.00 95.57 236 A 1 
ATOM 1901 C CZ  . ARG A 1 236 ? 2.726   -12.546 20.682  1.00 94.79 236 A 1 
ATOM 1902 N NH1 . ARG A 1 236 ? 4.029   -12.540 20.700  1.00 92.66 236 A 1 
ATOM 1903 N NH2 . ARG A 1 236 ? 2.114   -12.036 21.706  1.00 91.56 236 A 1 
ATOM 1904 N N   . LEU A 1 237 ? 0.753   -12.763 13.651  1.00 98.31 237 A 1 
ATOM 1905 C CA  . LEU A 1 237 ? 0.016   -11.610 13.134  1.00 98.54 237 A 1 
ATOM 1906 C C   . LEU A 1 237 ? -1.208  -12.054 12.323  1.00 98.66 237 A 1 
ATOM 1907 O O   . LEU A 1 237 ? -2.297  -11.517 12.532  1.00 98.63 237 A 1 
ATOM 1908 C CB  . LEU A 1 237 ? 0.967   -10.708 12.323  1.00 98.62 237 A 1 
ATOM 1909 C CG  . LEU A 1 237 ? 0.308   -9.434  11.784  1.00 98.32 237 A 1 
ATOM 1910 C CD1 . LEU A 1 237 ? -0.252  -8.534  12.890  1.00 98.10 237 A 1 
ATOM 1911 C CD2 . LEU A 1 237 ? 1.333   -8.625  10.992  1.00 98.06 237 A 1 
ATOM 1912 N N   . VAL A 1 238 ? -1.067  -13.075 11.468  1.00 98.42 238 A 1 
ATOM 1913 C CA  . VAL A 1 238 ? -2.197  -13.683 10.743  1.00 98.46 238 A 1 
ATOM 1914 C C   . VAL A 1 238 ? -3.261  -14.171 11.725  1.00 98.42 238 A 1 
ATOM 1915 O O   . VAL A 1 238 ? -4.438  -13.830 11.571  1.00 98.37 238 A 1 
ATOM 1916 C CB  . VAL A 1 238 ? -1.729  -14.831 9.821   1.00 98.21 238 A 1 
ATOM 1917 C CG1 . VAL A 1 238 ? -2.915  -15.568 9.177   1.00 97.73 238 A 1 
ATOM 1918 C CG2 . VAL A 1 238 ? -0.869  -14.308 8.673   1.00 97.77 238 A 1 
ATOM 1919 N N   . ASP A 1 239 ? -2.857  -14.914 12.764  1.00 98.30 239 A 1 
ATOM 1920 C CA  . ASP A 1 239 ? -3.762  -15.385 13.818  1.00 98.14 239 A 1 
ATOM 1921 C C   . ASP A 1 239 ? -4.463  -14.243 14.534  1.00 98.47 239 A 1 
ATOM 1922 O O   . ASP A 1 239 ? -5.680  -14.286 14.712  1.00 98.21 239 A 1 
ATOM 1923 C CB  . ASP A 1 239 ? -2.989  -16.210 14.863  1.00 97.37 239 A 1 
ATOM 1924 C CG  . ASP A 1 239 ? -2.783  -17.663 14.470  1.00 95.79 239 A 1 
ATOM 1925 O OD1 . ASP A 1 239 ? -3.574  -18.162 13.641  1.00 93.64 239 A 1 
ATOM 1926 O OD2 . ASP A 1 239 ? -1.912  -18.328 15.064  1.00 92.53 239 A 1 
ATOM 1927 N N   . SER A 1 240 ? -3.701  -13.222 14.934  1.00 98.57 240 A 1 
ATOM 1928 C CA  . SER A 1 240 ? -4.211  -12.080 15.691  1.00 98.66 240 A 1 
ATOM 1929 C C   . SER A 1 240 ? -5.226  -11.280 14.881  1.00 98.78 240 A 1 
ATOM 1930 O O   . SER A 1 240 ? -6.269  -10.912 15.401  1.00 98.62 240 A 1 
ATOM 1931 C CB  . SER A 1 240 ? -3.067  -11.166 16.141  1.00 98.33 240 A 1 
ATOM 1932 O OG  . SER A 1 240 ? -2.148  -11.874 16.949  1.00 94.04 240 A 1 
ATOM 1933 N N   . LEU A 1 241 ? -4.977  -11.055 13.596  1.00 98.77 241 A 1 
ATOM 1934 C CA  . LEU A 1 241 ? -5.906  -10.350 12.718  1.00 98.70 241 A 1 
ATOM 1935 C C   . LEU A 1 241 ? -7.163  -11.187 12.441  1.00 98.75 241 A 1 
ATOM 1936 O O   . LEU A 1 241 ? -8.282  -10.691 12.586  1.00 98.67 241 A 1 
ATOM 1937 C CB  . LEU A 1 241 ? -5.181  -9.985  11.413  1.00 98.82 241 A 1 
ATOM 1938 C CG  . LEU A 1 241 ? -4.072  -8.927  11.592  1.00 98.69 241 A 1 
ATOM 1939 C CD1 . LEU A 1 241 ? -3.218  -8.873  10.328  1.00 98.52 241 A 1 
ATOM 1940 C CD2 . LEU A 1 241 ? -4.646  -7.530  11.845  1.00 98.45 241 A 1 
ATOM 1941 N N   . ALA A 1 242 ? -7.002  -12.470 12.091  1.00 98.64 242 A 1 
ATOM 1942 C CA  . ALA A 1 242 ? -8.130  -13.343 11.781  1.00 98.66 242 A 1 
ATOM 1943 C C   . ALA A 1 242 ? -9.048  -13.591 12.997  1.00 98.50 242 A 1 
ATOM 1944 O O   . ALA A 1 242 ? -10.267 -13.693 12.832  1.00 98.35 242 A 1 
ATOM 1945 C CB  . ALA A 1 242 ? -7.583  -14.650 11.207  1.00 98.42 242 A 1 
ATOM 1946 N N   . GLU A 1 243 ? -8.499  -13.619 14.213  1.00 98.68 243 A 1 
ATOM 1947 C CA  . GLU A 1 243 ? -9.255  -13.788 15.467  1.00 98.65 243 A 1 
ATOM 1948 C C   . GLU A 1 243 ? -10.331 -12.708 15.651  1.00 98.73 243 A 1 
ATOM 1949 O O   . GLU A 1 243 ? -11.395 -12.988 16.204  1.00 98.39 243 A 1 
ATOM 1950 C CB  . GLU A 1 243 ? -8.259  -13.783 16.642  1.00 98.42 243 A 1 
ATOM 1951 C CG  . GLU A 1 243 ? -8.894  -13.982 18.037  1.00 95.85 243 A 1 
ATOM 1952 C CD  . GLU A 1 243 ? -9.723  -15.280 18.121  1.00 94.74 243 A 1 
ATOM 1953 O OE1 . GLU A 1 243 ? -10.813 -15.246 18.722  1.00 86.46 243 A 1 
ATOM 1954 O OE2 . GLU A 1 243 ? -9.333  -16.307 17.518  1.00 88.45 243 A 1 
ATOM 1955 N N   . TYR A 1 244 ? -10.105 -11.500 15.131  1.00 98.75 244 A 1 
ATOM 1956 C CA  . TYR A 1 244 ? -11.015 -10.361 15.209  1.00 98.75 244 A 1 
ATOM 1957 C C   . TYR A 1 244 ? -11.779 -10.107 13.904  1.00 98.61 244 A 1 
ATOM 1958 O O   . TYR A 1 244 ? -12.112 -8.968  13.583  1.00 98.31 244 A 1 
ATOM 1959 C CB  . TYR A 1 244 ? -10.265 -9.133  15.735  1.00 98.77 244 A 1 
ATOM 1960 C CG  . TYR A 1 244 ? -9.706  -9.317  17.128  1.00 98.82 244 A 1 
ATOM 1961 C CD1 . TYR A 1 244 ? -10.555 -9.259  18.256  1.00 98.66 244 A 1 
ATOM 1962 C CD2 . TYR A 1 244 ? -8.335  -9.576  17.300  1.00 98.70 244 A 1 
ATOM 1963 C CE1 . TYR A 1 244 ? -10.037 -9.470  19.543  1.00 98.57 244 A 1 
ATOM 1964 C CE2 . TYR A 1 244 ? -7.815  -9.788  18.591  1.00 98.58 244 A 1 
ATOM 1965 C CZ  . TYR A 1 244 ? -8.661  -9.744  19.717  1.00 98.62 244 A 1 
ATOM 1966 O OH  . TYR A 1 244 ? -8.151  -9.978  20.951  1.00 98.26 244 A 1 
ATOM 1967 N N   . ASN A 1 245 ? -12.107 -11.156 13.142  1.00 98.58 245 A 1 
ATOM 1968 C CA  . ASN A 1 245 ? -12.883 -11.046 11.897  1.00 98.31 245 A 1 
ATOM 1969 C C   . ASN A 1 245 ? -14.290 -10.443 12.070  1.00 98.15 245 A 1 
ATOM 1970 O O   . ASN A 1 245 ? -14.866 -9.926  11.118  1.00 97.51 245 A 1 
ATOM 1971 C CB  . ASN A 1 245 ? -12.962 -12.433 11.243  1.00 98.14 245 A 1 
ATOM 1972 C CG  . ASN A 1 245 ? -13.945 -13.373 11.925  1.00 97.83 245 A 1 
ATOM 1973 O OD1 . ASN A 1 245 ? -13.947 -13.584 13.125  1.00 94.72 245 A 1 
ATOM 1974 N ND2 . ASN A 1 245 ? -14.833 -13.965 11.173  1.00 94.18 245 A 1 
ATOM 1975 N N   . ASP A 1 246 ? -14.842 -10.510 13.285  1.00 98.16 246 A 1 
ATOM 1976 C CA  . ASP A 1 246 ? -16.091 -9.884  13.696  1.00 98.08 246 A 1 
ATOM 1977 C C   . ASP A 1 246 ? -15.945 -8.380  13.988  1.00 98.05 246 A 1 
ATOM 1978 O O   . ASP A 1 246 ? -16.939 -7.660  13.955  1.00 97.49 246 A 1 
ATOM 1979 C CB  . ASP A 1 246 ? -16.635 -10.636 14.920  1.00 97.95 246 A 1 
ATOM 1980 C CG  . ASP A 1 246 ? -15.683 -10.619 16.117  1.00 97.83 246 A 1 
ATOM 1981 O OD1 . ASP A 1 246 ? -14.495 -10.970 15.949  1.00 97.04 246 A 1 
ATOM 1982 O OD2 . ASP A 1 246 ? -16.130 -10.298 17.241  1.00 96.66 246 A 1 
ATOM 1983 N N   . VAL A 1 247 ? -14.727 -7.893  14.221  1.00 98.25 247 A 1 
ATOM 1984 C CA  . VAL A 1 247 ? -14.399 -6.477  14.477  1.00 98.49 247 A 1 
ATOM 1985 C C   . VAL A 1 247 ? -13.800 -5.802  13.236  1.00 98.31 247 A 1 
ATOM 1986 O O   . VAL A 1 247 ? -14.163 -4.673  12.911  1.00 98.10 247 A 1 
ATOM 1987 C CB  . VAL A 1 247 ? -13.448 -6.353  15.687  1.00 98.52 247 A 1 
ATOM 1988 C CG1 . VAL A 1 247 ? -13.144 -4.894  16.020  1.00 98.21 247 A 1 
ATOM 1989 C CG2 . VAL A 1 247 ? -14.048 -7.001  16.951  1.00 98.20 247 A 1 
ATOM 1990 N N   . ILE A 1 248 ? -12.923 -6.484  12.498  1.00 98.30 248 A 1 
ATOM 1991 C CA  . ILE A 1 248 ? -12.136 -5.905  11.407  1.00 98.42 248 A 1 
ATOM 1992 C C   . ILE A 1 248 ? -12.934 -5.869  10.096  1.00 98.18 248 A 1 
ATOM 1993 O O   . ILE A 1 248 ? -13.376 -6.900  9.590   1.00 97.80 248 A 1 
ATOM 1994 C CB  . ILE A 1 248 ? -10.785 -6.641  11.268  1.00 98.62 248 A 1 
ATOM 1995 C CG1 . ILE A 1 248 ? -9.946  -6.480  12.563  1.00 98.50 248 A 1 
ATOM 1996 C CG2 . ILE A 1 248 ? -9.991  -6.095  10.064  1.00 98.51 248 A 1 
ATOM 1997 C CD1 . ILE A 1 248 ? -8.675  -7.341  12.603  1.00 98.40 248 A 1 
ATOM 1998 N N   . LEU A 1 249 ? -13.080 -4.677  9.501   1.00 98.16 249 A 1 
ATOM 1999 C CA  . LEU A 1 249 ? -13.661 -4.489  8.165   1.00 97.85 249 A 1 
ATOM 2000 C C   . LEU A 1 249 ? -12.669 -4.829  7.040   1.00 97.92 249 A 1 
ATOM 2001 O O   . LEU A 1 249 ? -13.082 -5.245  5.959   1.00 96.94 249 A 1 
ATOM 2002 C CB  . LEU A 1 249 ? -14.128 -3.032  7.979   1.00 96.60 249 A 1 
ATOM 2003 C CG  . LEU A 1 249 ? -15.525 -2.724  8.527   1.00 92.49 249 A 1 
ATOM 2004 C CD1 . LEU A 1 249 ? -15.593 -2.833  10.046  1.00 88.83 249 A 1 
ATOM 2005 C CD2 . LEU A 1 249 ? -15.940 -1.303  8.132   1.00 88.48 249 A 1 
ATOM 2006 N N   . GLY A 1 250 ? -11.385 -4.616  7.288   1.00 98.14 250 A 1 
ATOM 2007 C CA  . GLY A 1 250 ? -10.294 -4.853  6.357   1.00 98.30 250 A 1 
ATOM 2008 C C   . GLY A 1 250 ? -8.960  -4.371  6.922   1.00 98.65 250 A 1 
ATOM 2009 O O   . GLY A 1 250 ? -8.920  -3.534  7.830   1.00 98.54 250 A 1 
ATOM 2010 N N   . VAL A 1 251 ? -7.875  -4.902  6.373   1.00 98.71 251 A 1 
ATOM 2011 C CA  . VAL A 1 251 ? -6.492  -4.523  6.680   1.00 98.86 251 A 1 
ATOM 2012 C C   . VAL A 1 251 ? -5.902  -3.820  5.467   1.00 98.88 251 A 1 
ATOM 2013 O O   . VAL A 1 251 ? -6.060  -4.296  4.342   1.00 98.75 251 A 1 
ATOM 2014 C CB  . VAL A 1 251 ? -5.664  -5.756  7.078   1.00 98.83 251 A 1 
ATOM 2015 C CG1 . VAL A 1 251 ? -4.245  -5.372  7.481   1.00 98.60 251 A 1 
ATOM 2016 C CG2 . VAL A 1 251 ? -6.301  -6.532  8.242   1.00 98.59 251 A 1 
ATOM 2017 N N   . LEU A 1 252 ? -5.233  -2.681  5.660   1.00 98.86 252 A 1 
ATOM 2018 C CA  . LEU A 1 252 ? -4.616  -1.896  4.596   1.00 98.86 252 A 1 
ATOM 2019 C C   . LEU A 1 252 ? -3.093  -1.890  4.772   1.00 98.81 252 A 1 
ATOM 2020 O O   . LEU A 1 252 ? -2.606  -1.524  5.843   1.00 98.49 252 A 1 
ATOM 2021 C CB  . LEU A 1 252 ? -5.174  -0.464  4.594   1.00 98.70 252 A 1 
ATOM 2022 C CG  . LEU A 1 252 ? -6.703  -0.354  4.563   1.00 97.99 252 A 1 
ATOM 2023 C CD1 . LEU A 1 252 ? -7.083  1.116   4.471   1.00 96.61 252 A 1 
ATOM 2024 C CD2 . LEU A 1 252 ? -7.341  -1.080  3.384   1.00 96.08 252 A 1 
ATOM 2025 N N   . CYS A 1 253 ? -2.363  -2.263  3.727   1.00 98.60 253 A 1 
ATOM 2026 C CA  . CYS A 1 253 ? -0.904  -2.347  3.725   1.00 98.56 253 A 1 
ATOM 2027 C C   . CYS A 1 253 ? -0.285  -1.644  2.516   1.00 98.50 253 A 1 
ATOM 2028 O O   . CYS A 1 253 ? -0.966  -1.396  1.526   1.00 97.65 253 A 1 
ATOM 2029 C CB  . CYS A 1 253 ? -0.469  -3.815  3.751   1.00 97.78 253 A 1 
ATOM 2030 S SG  . CYS A 1 253 ? -1.159  -4.846  5.060   1.00 95.26 253 A 1 
ATOM 2031 N N   . GLY A 1 254 ? 1.019   -1.366  2.578   1.00 98.08 254 A 1 
ATOM 2032 C CA  . GLY A 1 254 ? 1.854   -0.886  1.463   1.00 97.87 254 A 1 
ATOM 2033 C C   . GLY A 1 254 ? 3.034   -1.830  1.195   1.00 97.55 254 A 1 
ATOM 2034 O O   . GLY A 1 254 ? 2.837   -3.040  1.079   1.00 96.37 254 A 1 
ATOM 2035 N N   . HIS A 1 255 ? 4.255   -1.269  1.132   1.00 97.03 255 A 1 
ATOM 2036 C CA  . HIS A 1 255 ? 5.567   -1.928  1.110   1.00 96.88 255 A 1 
ATOM 2037 C C   . HIS A 1 255 ? 5.928   -2.677  -0.174  1.00 96.46 255 A 1 
ATOM 2038 O O   . HIS A 1 255 ? 7.054   -2.577  -0.659  1.00 95.29 255 A 1 
ATOM 2039 C CB  . HIS A 1 255 ? 5.696   -2.837  2.342   1.00 96.69 255 A 1 
ATOM 2040 C CG  . HIS A 1 255 ? 7.059   -3.446  2.500   1.00 96.66 255 A 1 
ATOM 2041 N ND1 . HIS A 1 255 ? 8.212   -2.747  2.717   1.00 95.24 255 A 1 
ATOM 2042 C CD2 . HIS A 1 255 ? 7.378   -4.772  2.456   1.00 95.32 255 A 1 
ATOM 2043 C CE1 . HIS A 1 255 ? 9.217   -3.624  2.798   1.00 94.68 255 A 1 
ATOM 2044 N NE2 . HIS A 1 255 ? 8.753   -4.887  2.652   1.00 94.87 255 A 1 
ATOM 2045 N N   . LEU A 1 256 ? 5.009   -3.455  -0.763  1.00 96.43 256 A 1 
ATOM 2046 C CA  . LEU A 1 256 ? 5.321   -4.264  -1.944  1.00 95.62 256 A 1 
ATOM 2047 C C   . LEU A 1 256 ? 5.284   -3.478  -3.265  1.00 94.65 256 A 1 
ATOM 2048 O O   . LEU A 1 256 ? 5.744   -3.984  -4.289  1.00 92.56 256 A 1 
ATOM 2049 C CB  . LEU A 1 256 ? 4.407   -5.500  -2.005  1.00 95.59 256 A 1 
ATOM 2050 C CG  . LEU A 1 256 ? 4.573   -6.493  -0.839  1.00 95.10 256 A 1 
ATOM 2051 C CD1 . LEU A 1 256 ? 3.762   -7.752  -1.150  1.00 94.22 256 A 1 
ATOM 2052 C CD2 . LEU A 1 256 ? 6.027   -6.935  -0.626  1.00 93.96 256 A 1 
ATOM 2053 N N   . HIS A 1 257 ? 4.737   -2.256  -3.250  1.00 96.14 257 A 1 
ATOM 2054 C CA  . HIS A 1 257 ? 4.555   -1.409  -4.439  1.00 95.70 257 A 1 
ATOM 2055 C C   . HIS A 1 257 ? 3.664   -2.040  -5.516  1.00 95.43 257 A 1 
ATOM 2056 O O   . HIS A 1 257 ? 3.805   -1.757  -6.706  1.00 93.96 257 A 1 
ATOM 2057 C CB  . HIS A 1 257 ? 5.908   -0.974  -5.010  1.00 95.59 257 A 1 
ATOM 2058 C CG  . HIS A 1 257 ? 6.757   -0.156  -4.090  1.00 95.37 257 A 1 
ATOM 2059 N ND1 . HIS A 1 257 ? 7.243   1.091   -4.402  1.00 92.96 257 A 1 
ATOM 2060 C CD2 . HIS A 1 257 ? 7.187   -0.484  -2.840  1.00 93.05 257 A 1 
ATOM 2061 C CE1 . HIS A 1 257 ? 7.928   1.519   -3.339  1.00 92.47 257 A 1 
ATOM 2062 N NE2 . HIS A 1 257 ? 7.931   0.588   -2.370  1.00 92.86 257 A 1 
ATOM 2063 N N   . THR A 1 258 ? 2.796   -2.953  -5.103  1.00 95.45 258 A 1 
ATOM 2064 C CA  . THR A 1 258 ? 1.937   -3.737  -5.987  1.00 95.55 258 A 1 
ATOM 2065 C C   . THR A 1 258 ? 0.489   -3.695  -5.538  1.00 96.36 258 A 1 
ATOM 2066 O O   . THR A 1 258 ? 0.180   -3.467  -4.370  1.00 95.77 258 A 1 
ATOM 2067 C CB  . THR A 1 258 ? 2.413   -5.187  -6.106  1.00 94.18 258 A 1 
ATOM 2068 O OG1 . THR A 1 258 ? 2.582   -5.786  -4.849  1.00 90.41 258 A 1 
ATOM 2069 C CG2 . THR A 1 258 ? 3.731   -5.281  -6.858  1.00 88.98 258 A 1 
ATOM 2070 N N   . ASP A 1 259 ? -0.407  -3.932  -6.492  1.00 96.97 259 A 1 
ATOM 2071 C CA  . ASP A 1 259 ? -1.827  -4.094  -6.256  1.00 97.30 259 A 1 
ATOM 2072 C C   . ASP A 1 259 ? -2.130  -5.584  -6.049  1.00 97.36 259 A 1 
ATOM 2073 O O   . ASP A 1 259 ? -2.208  -6.357  -7.000  1.00 96.74 259 A 1 
ATOM 2074 C CB  . ASP A 1 259 ? -2.580  -3.490  -7.441  1.00 97.11 259 A 1 
ATOM 2075 C CG  . ASP A 1 259 ? -4.089  -3.560  -7.272  1.00 96.43 259 A 1 
ATOM 2076 O OD1 . ASP A 1 259 ? -4.596  -4.212  -6.328  1.00 94.46 259 A 1 
ATOM 2077 O OD2 . ASP A 1 259 ? -4.785  -2.861  -8.038  1.00 93.64 259 A 1 
ATOM 2078 N N   . THR A 1 260 ? -2.253  -6.002  -4.788  1.00 97.55 260 A 1 
ATOM 2079 C CA  . THR A 1 260 ? -2.552  -7.392  -4.441  1.00 97.66 260 A 1 
ATOM 2080 C C   . THR A 1 260 ? -3.360  -7.470  -3.143  1.00 98.02 260 A 1 
ATOM 2081 O O   . THR A 1 260 ? -3.714  -6.455  -2.538  1.00 98.03 260 A 1 
ATOM 2082 C CB  . THR A 1 260 ? -1.269  -8.244  -4.417  1.00 97.13 260 A 1 
ATOM 2083 O OG1 . THR A 1 260 ? -1.565  -9.617  -4.297  1.00 94.69 260 A 1 
ATOM 2084 C CG2 . THR A 1 260 ? -0.317  -7.880  -3.292  1.00 95.22 260 A 1 
ATOM 2085 N N   . PHE A 1 261 ? -3.690  -8.684  -2.717  1.00 98.11 261 A 1 
ATOM 2086 C CA  . PHE A 1 261 ? -4.457  -8.953  -1.508  1.00 98.28 261 A 1 
ATOM 2087 C C   . PHE A 1 261 ? -3.951  -10.198 -0.784  1.00 98.28 261 A 1 
ATOM 2088 O O   . PHE A 1 261 ? -3.166  -10.979 -1.328  1.00 97.99 261 A 1 
ATOM 2089 C CB  . PHE A 1 261 ? -5.947  -9.044  -1.858  1.00 98.30 261 A 1 
ATOM 2090 C CG  . PHE A 1 261 ? -6.324  -10.200 -2.770  1.00 98.40 261 A 1 
ATOM 2091 C CD1 . PHE A 1 261 ? -6.310  -10.028 -4.168  1.00 98.01 261 A 1 
ATOM 2092 C CD2 . PHE A 1 261 ? -6.701  -11.433 -2.227  1.00 98.04 261 A 1 
ATOM 2093 C CE1 . PHE A 1 261 ? -6.685  -11.095 -5.012  1.00 97.61 261 A 1 
ATOM 2094 C CE2 . PHE A 1 261 ? -7.077  -12.503 -3.068  1.00 97.59 261 A 1 
ATOM 2095 C CZ  . PHE A 1 261 ? -7.068  -12.329 -4.460  1.00 97.61 261 A 1 
ATOM 2096 N N   . ARG A 1 262 ? -4.402  -10.395 0.453   1.00 98.44 262 A 1 
ATOM 2097 C CA  . ARG A 1 262 ? -4.203  -11.603 1.252   1.00 98.30 262 A 1 
ATOM 2098 C C   . ARG A 1 262 ? -5.514  -12.014 1.895   1.00 98.53 262 A 1 
ATOM 2099 O O   . ARG A 1 262 ? -6.228  -11.166 2.428   1.00 98.28 262 A 1 
ATOM 2100 C CB  . ARG A 1 262 ? -3.156  -11.372 2.356   1.00 97.68 262 A 1 
ATOM 2101 C CG  . ARG A 1 262 ? -1.776  -10.934 1.874   1.00 94.98 262 A 1 
ATOM 2102 C CD  . ARG A 1 262 ? -1.031  -12.078 1.200   1.00 94.35 262 A 1 
ATOM 2103 N NE  . ARG A 1 262 ? 0.283   -11.627 0.755   1.00 92.72 262 A 1 
ATOM 2104 C CZ  . ARG A 1 262 ? 0.582   -11.151 -0.435  1.00 92.73 262 A 1 
ATOM 2105 N NH1 . ARG A 1 262 ? -0.302  -10.998 -1.381  1.00 86.66 262 A 1 
ATOM 2106 N NH2 . ARG A 1 262 ? 1.799   -10.820 -0.697  1.00 87.97 262 A 1 
ATOM 2107 N N   . ILE A 1 263 ? -5.796  -13.311 1.903   1.00 98.39 263 A 1 
ATOM 2108 C CA  . ILE A 1 263 ? -6.867  -13.903 2.697   1.00 98.42 263 A 1 
ATOM 2109 C C   . ILE A 1 263 ? -6.232  -14.418 3.996   1.00 98.38 263 A 1 
ATOM 2110 O O   . ILE A 1 263 ? -5.637  -15.490 4.016   1.00 98.06 263 A 1 
ATOM 2111 C CB  . ILE A 1 263 ? -7.613  -15.007 1.906   1.00 98.41 263 A 1 
ATOM 2112 C CG1 . ILE A 1 263 ? -8.123  -14.467 0.547   1.00 98.04 263 A 1 
ATOM 2113 C CG2 . ILE A 1 263 ? -8.781  -15.538 2.760   1.00 98.11 263 A 1 
ATOM 2114 C CD1 . ILE A 1 263 ? -8.771  -15.525 -0.357  1.00 97.16 263 A 1 
ATOM 2115 N N   . LEU A 1 264 ? -6.309  -13.613 5.055   1.00 98.44 264 A 1 
ATOM 2116 C CA  . LEU A 1 264 ? -5.775  -13.970 6.369   1.00 98.47 264 A 1 
ATOM 2117 C C   . LEU A 1 264 ? -6.765  -14.891 7.075   1.00 98.31 264 A 1 
ATOM 2118 O O   . LEU A 1 264 ? -7.926  -14.516 7.225   1.00 98.12 264 A 1 
ATOM 2119 C CB  . LEU A 1 264 ? -5.523  -12.698 7.198   1.00 98.43 264 A 1 
ATOM 2120 C CG  . LEU A 1 264 ? -4.713  -11.589 6.510   1.00 98.09 264 A 1 
ATOM 2121 C CD1 . LEU A 1 264 ? -4.524  -10.429 7.490   1.00 97.68 264 A 1 
ATOM 2122 C CD2 . LEU A 1 264 ? -3.339  -12.069 6.063   1.00 97.55 264 A 1 
ATOM 2123 N N   . SER A 1 265 ? -6.334  -16.070 7.510   1.00 98.03 265 A 1 
ATOM 2124 C CA  . SER A 1 265 ? -7.236  -17.077 8.087   1.00 97.64 265 A 1 
ATOM 2125 C C   . SER A 1 265 ? -6.711  -17.716 9.372   1.00 97.62 265 A 1 
ATOM 2126 O O   . SER A 1 265 ? -5.517  -17.945 9.541   1.00 96.79 265 A 1 
ATOM 2127 C CB  . SER A 1 265 ? -7.583  -18.153 7.049   1.00 96.63 265 A 1 
ATOM 2128 O OG  . SER A 1 265 ? -6.416  -18.811 6.591   1.00 89.76 265 A 1 
ATOM 2129 N N   . LYS A 1 266 ? -7.649  -18.041 10.291  1.00 96.85 266 A 1 
ATOM 2130 C CA  . LYS A 1 266 ? -7.445  -18.884 11.473  1.00 96.62 266 A 1 
ATOM 2131 C C   . LYS A 1 266 ? -8.661  -19.793 11.630  1.00 96.81 266 A 1 
ATOM 2132 O O   . LYS A 1 266 ? -9.713  -19.363 12.099  1.00 95.68 266 A 1 
ATOM 2133 C CB  . LYS A 1 266 ? -7.224  -17.997 12.700  1.00 95.90 266 A 1 
ATOM 2134 C CG  . LYS A 1 266 ? -6.932  -18.819 13.963  1.00 95.23 266 A 1 
ATOM 2135 C CD  . LYS A 1 266 ? -6.758  -17.870 15.151  1.00 93.13 266 A 1 
ATOM 2136 C CE  . LYS A 1 266 ? -6.417  -18.621 16.443  1.00 88.93 266 A 1 
ATOM 2137 N NZ  . LYS A 1 266 ? -6.278  -17.655 17.548  1.00 82.76 266 A 1 
ATOM 2138 N N   . GLY A 1 267 ? -8.537  -21.040 11.175  1.00 95.57 267 A 1 
ATOM 2139 C CA  . GLY A 1 267 ? -9.685  -21.930 11.023  1.00 95.36 267 A 1 
ATOM 2140 C C   . GLY A 1 267 ? -10.731 -21.308 10.094  1.00 96.27 267 A 1 
ATOM 2141 O O   . GLY A 1 267 ? -10.418 -20.910 8.979   1.00 95.04 267 A 1 
ATOM 2142 N N   . ASN A 1 268 ? -11.964 -21.165 10.580  1.00 96.93 268 A 1 
ATOM 2143 C CA  . ASN A 1 268 ? -13.056 -20.570 9.804   1.00 97.10 268 A 1 
ATOM 2144 C C   . ASN A 1 268 ? -13.098 -19.026 9.853   1.00 97.65 268 A 1 
ATOM 2145 O O   . ASN A 1 268 ? -13.894 -18.418 9.137   1.00 96.74 268 A 1 
ATOM 2146 C CB  . ASN A 1 268 ? -14.384 -21.178 10.283  1.00 96.11 268 A 1 
ATOM 2147 C CG  . ASN A 1 268 ? -14.495 -22.667 9.972   1.00 89.70 268 A 1 
ATOM 2148 O OD1 . ASN A 1 268 ? -13.883 -23.183 9.060   1.00 79.12 268 A 1 
ATOM 2149 N ND2 . ASN A 1 268 ? -15.284 -23.398 10.715  1.00 80.19 268 A 1 
ATOM 2150 N N   . LYS A 1 269 ? -12.281 -18.397 10.693  1.00 98.17 269 A 1 
ATOM 2151 C CA  . LYS A 1 269 ? -12.211 -16.933 10.803  1.00 98.46 269 A 1 
ATOM 2152 C C   . LYS A 1 269 ? -11.320 -16.377 9.705   1.00 98.47 269 A 1 
ATOM 2153 O O   . LYS A 1 269 ? -10.193 -16.850 9.531   1.00 98.08 269 A 1 
ATOM 2154 C CB  . LYS A 1 269 ? -11.702 -16.515 12.184  1.00 98.30 269 A 1 
ATOM 2155 C CG  . LYS A 1 269 ? -12.631 -16.954 13.330  1.00 97.67 269 A 1 
ATOM 2156 C CD  . LYS A 1 269 ? -12.085 -16.438 14.661  1.00 96.53 269 A 1 
ATOM 2157 C CE  . LYS A 1 269 ? -12.998 -16.817 15.832  1.00 93.00 269 A 1 
ATOM 2158 N NZ  . LYS A 1 269 ? -12.500 -16.248 17.102  1.00 86.76 269 A 1 
ATOM 2159 N N   . LYS A 1 270 ? -11.808 -15.367 8.963   1.00 98.51 270 A 1 
ATOM 2160 C CA  . LYS A 1 270 ? -11.088 -14.790 7.823   1.00 98.64 270 A 1 
ATOM 2161 C C   . LYS A 1 270 ? -11.223 -13.270 7.796   1.00 98.69 270 A 1 
ATOM 2162 O O   . LYS A 1 270 ? -12.297 -12.736 8.058   1.00 98.33 270 A 1 
ATOM 2163 C CB  . LYS A 1 270 ? -11.593 -15.388 6.498   1.00 98.36 270 A 1 
ATOM 2164 C CG  . LYS A 1 270 ? -11.336 -16.896 6.393   1.00 97.61 270 A 1 
ATOM 2165 C CD  . LYS A 1 270 ? -11.919 -17.473 5.103   1.00 96.58 270 A 1 
ATOM 2166 C CE  . LYS A 1 270 ? -11.774 -18.992 5.135   1.00 92.82 270 A 1 
ATOM 2167 N NZ  . LYS A 1 270 ? -12.587 -19.632 4.082   1.00 86.74 270 A 1 
ATOM 2168 N N   . VAL A 1 271 ? -10.142 -12.602 7.420   1.00 98.69 271 A 1 
ATOM 2169 C CA  . VAL A 1 271 ? -10.072 -11.152 7.200   1.00 98.62 271 A 1 
ATOM 2170 C C   . VAL A 1 271 ? -9.354  -10.884 5.884   1.00 98.74 271 A 1 
ATOM 2171 O O   . VAL A 1 271 ? -8.404  -11.583 5.532   1.00 98.34 271 A 1 
ATOM 2172 C CB  . VAL A 1 271 ? -9.367  -10.449 8.378   1.00 97.72 271 A 1 
ATOM 2173 C CG1 . VAL A 1 271 ? -9.123  -8.959  8.125   1.00 89.59 271 A 1 
ATOM 2174 C CG2 . VAL A 1 271 ? -10.222 -10.550 9.644   1.00 90.00 271 A 1 
ATOM 2175 N N   . MET A 1 272 ? -9.790  -9.854  5.144   1.00 98.62 272 A 1 
ATOM 2176 C CA  . MET A 1 272 ? -9.095  -9.406  3.942   1.00 98.79 272 A 1 
ATOM 2177 C C   . MET A 1 272 ? -8.005  -8.390  4.276   1.00 98.73 272 A 1 
ATOM 2178 O O   . MET A 1 272 ? -8.283  -7.399  4.953   1.00 98.62 272 A 1 
ATOM 2179 C CB  . MET A 1 272 ? -10.079 -8.786  2.941   1.00 98.61 272 A 1 
ATOM 2180 C CG  . MET A 1 272 ? -10.976 -9.844  2.293   1.00 97.48 272 A 1 
ATOM 2181 S SD  . MET A 1 272 ? -10.118 -11.232 1.512   1.00 97.92 272 A 1 
ATOM 2182 C CE  . MET A 1 272 ? -9.027  -10.369 0.361   1.00 95.44 272 A 1 
ATOM 2183 N N   . ALA A 1 273 ? -6.812  -8.590  3.728   1.00 98.70 273 A 1 
ATOM 2184 C CA  . ALA A 1 273 ? -5.769  -7.579  3.670   1.00 98.71 273 A 1 
ATOM 2185 C C   . ALA A 1 273 ? -5.551  -7.112  2.225   1.00 98.71 273 A 1 
ATOM 2186 O O   . ALA A 1 273 ? -5.453  -7.927  1.306   1.00 98.62 273 A 1 
ATOM 2187 C CB  . ALA A 1 273 ? -4.492  -8.101  4.325   1.00 98.69 273 A 1 
ATOM 2188 N N   . PHE A 1 274 ? -5.484  -5.798  2.034   1.00 98.78 274 A 1 
ATOM 2189 C CA  . PHE A 1 274 ? -5.309  -5.140  0.749   1.00 98.77 274 A 1 
ATOM 2190 C C   . PHE A 1 274 ? -3.965  -4.422  0.724   1.00 98.61 274 A 1 
ATOM 2191 O O   . PHE A 1 274 ? -3.756  -3.483  1.489   1.00 98.43 274 A 1 
ATOM 2192 C CB  . PHE A 1 274 ? -6.461  -4.167  0.503   1.00 98.71 274 A 1 
ATOM 2193 C CG  . PHE A 1 274 ? -7.825  -4.826  0.542   1.00 98.73 274 A 1 
ATOM 2194 C CD1 . PHE A 1 274 ? -8.248  -5.614  -0.537  1.00 98.48 274 A 1 
ATOM 2195 C CD2 . PHE A 1 274 ? -8.638  -4.700  1.685   1.00 98.47 274 A 1 
ATOM 2196 C CE1 . PHE A 1 274 ? -9.482  -6.284  -0.481  1.00 98.24 274 A 1 
ATOM 2197 C CE2 . PHE A 1 274 ? -9.873  -5.369  1.742   1.00 98.20 274 A 1 
ATOM 2198 C CZ  . PHE A 1 274 ? -10.291 -6.167  0.662   1.00 98.25 274 A 1 
ATOM 2199 N N   . ILE A 1 275 ? -3.076  -4.848  -0.157  1.00 98.43 275 A 1 
ATOM 2200 C CA  . ILE A 1 275 ? -1.807  -4.181  -0.396  1.00 98.39 275 A 1 
ATOM 2201 C C   . ILE A 1 275 ? -2.036  -3.144  -1.490  1.00 98.20 275 A 1 
ATOM 2202 O O   . ILE A 1 275 ? -2.452  -3.474  -2.605  1.00 97.63 275 A 1 
ATOM 2203 C CB  . ILE A 1 275 ? -0.701  -5.206  -0.706  1.00 98.04 275 A 1 
ATOM 2204 C CG1 . ILE A 1 275 ? -0.496  -6.148  0.507   1.00 97.11 275 A 1 
ATOM 2205 C CG2 . ILE A 1 275 ? 0.609   -4.484  -1.034  1.00 97.08 275 A 1 
ATOM 2206 C CD1 . ILE A 1 275 ? 0.248   -7.439  0.183   1.00 92.95 275 A 1 
ATOM 2207 N N   . GLY A 1 276 ? -1.878  -1.870  -1.128  1.00 97.32 276 A 1 
ATOM 2208 C CA  . GLY A 1 276 ? -2.109  -0.740  -2.020  1.00 96.98 276 A 1 
ATOM 2209 C C   . GLY A 1 276 ? -0.964  -0.547  -3.010  1.00 96.61 276 A 1 
ATOM 2210 O O   . GLY A 1 276 ? 0.192   -0.757  -2.653  1.00 94.65 276 A 1 
ATOM 2211 N N   . PRO A 1 277 ? -1.260  -0.124  -4.257  1.00 96.87 277 A 1 
ATOM 2212 C CA  . PRO A 1 277 ? -0.222  0.205   -5.221  1.00 96.43 277 A 1 
ATOM 2213 C C   . PRO A 1 277 ? 0.499   1.501   -4.817  1.00 96.59 277 A 1 
ATOM 2214 O O   . PRO A 1 277 ? -0.106  2.406   -4.237  1.00 95.48 277 A 1 
ATOM 2215 C CB  . PRO A 1 277 ? -0.962  0.331   -6.547  1.00 95.37 277 A 1 
ATOM 2216 C CG  . PRO A 1 277 ? -2.328  0.877   -6.133  1.00 94.37 277 A 1 
ATOM 2217 C CD  . PRO A 1 277 ? -2.582  0.184   -4.798  1.00 95.91 277 A 1 
ATOM 2218 N N   . SER A 1 278 ? 1.786   1.610   -5.146  1.00 96.36 278 A 1 
ATOM 2219 C CA  . SER A 1 278 ? 2.640   2.729   -4.745  1.00 96.47 278 A 1 
ATOM 2220 C C   . SER A 1 278 ? 2.509   3.968   -5.639  1.00 96.90 278 A 1 
ATOM 2221 O O   . SER A 1 278 ? 2.187   3.876   -6.817  1.00 96.33 278 A 1 
ATOM 2222 C CB  . SER A 1 278 ? 4.101   2.291   -4.706  1.00 94.99 278 A 1 
ATOM 2223 O OG  . SER A 1 278 ? 4.561   1.897   -5.986  1.00 90.97 278 A 1 
ATOM 2224 N N   . VAL A 1 279 ? 2.871   5.124   -5.088  1.00 97.21 279 A 1 
ATOM 2225 C CA  . VAL A 1 279 ? 3.134   6.336   -5.886  1.00 97.21 279 A 1 
ATOM 2226 C C   . VAL A 1 279 ? 4.518   6.285   -6.531  1.00 96.83 279 A 1 
ATOM 2227 O O   . VAL A 1 279 ? 4.724   6.878   -7.583  1.00 95.76 279 A 1 
ATOM 2228 C CB  . VAL A 1 279 ? 2.991   7.595   -5.016  1.00 97.08 279 A 1 
ATOM 2229 C CG1 . VAL A 1 279 ? 3.318   8.898   -5.767  1.00 95.90 279 A 1 
ATOM 2230 C CG2 . VAL A 1 279 ? 1.552   7.719   -4.496  1.00 96.17 279 A 1 
ATOM 2231 N N   . ASP A 1 280 ? 5.449   5.562   -5.922  1.00 95.92 280 A 1 
ATOM 2232 C CA  . ASP A 1 280 ? 6.809   5.395   -6.415  1.00 94.91 280 A 1 
ATOM 2233 C C   . ASP A 1 280 ? 6.866   4.792   -7.826  1.00 94.61 280 A 1 
ATOM 2234 O O   . ASP A 1 280 ? 6.110   3.893   -8.184  1.00 91.93 280 A 1 
ATOM 2235 C CB  . ASP A 1 280 ? 7.585   4.520   -5.425  1.00 92.49 280 A 1 
ATOM 2236 C CG  . ASP A 1 280 ? 9.020   4.268   -5.877  1.00 88.08 280 A 1 
ATOM 2237 O OD1 . ASP A 1 280 ? 9.605   5.182   -6.481  1.00 82.30 280 A 1 
ATOM 2238 O OD2 . ASP A 1 280 ? 9.492   3.126   -5.682  1.00 81.20 280 A 1 
ATOM 2239 N N   . THR A 1 281 ? 7.814   5.276   -8.627  1.00 92.98 281 A 1 
ATOM 2240 C CA  . THR A 1 281 ? 8.063   4.838   -10.004 1.00 91.10 281 A 1 
ATOM 2241 C C   . THR A 1 281 ? 9.161   3.781   -10.125 1.00 89.16 281 A 1 
ATOM 2242 O O   . THR A 1 281 ? 9.339   3.212   -11.199 1.00 83.95 281 A 1 
ATOM 2243 C CB  . THR A 1 281 ? 8.399   6.041   -10.890 1.00 89.26 281 A 1 
ATOM 2244 O OG1 . THR A 1 281 ? 9.374   6.878   -10.305 1.00 83.05 281 A 1 
ATOM 2245 C CG2 . THR A 1 281 ? 7.199   6.938   -11.103 1.00 81.70 281 A 1 
ATOM 2246 N N   . TRP A 1 282 ? 9.863   3.496   -9.038  1.00 85.79 282 A 1 
ATOM 2247 C CA  . TRP A 1 282 ? 11.033  2.633   -9.015  1.00 81.66 282 A 1 
ATOM 2248 C C   . TRP A 1 282 ? 10.778  1.257   -9.632  1.00 80.33 282 A 1 
ATOM 2249 O O   . TRP A 1 282 ? 9.744   0.609   -9.381  1.00 72.84 282 A 1 
ATOM 2250 C CB  . TRP A 1 282 ? 11.531  2.501   -7.580  1.00 75.51 282 A 1 
ATOM 2251 C CG  . TRP A 1 282 ? 12.835  1.786   -7.413  1.00 70.32 282 A 1 
ATOM 2252 C CD1 . TRP A 1 282 ? 12.981  0.472   -7.216  1.00 60.64 282 A 1 
ATOM 2253 C CD2 . TRP A 1 282 ? 14.178  2.348   -7.430  1.00 63.97 282 A 1 
ATOM 2254 N NE1 . TRP A 1 282 ? 14.328  0.165   -7.098  1.00 56.13 282 A 1 
ATOM 2255 C CE2 . TRP A 1 282 ? 15.110  1.282   -7.217  1.00 58.90 282 A 1 
ATOM 2256 C CE3 . TRP A 1 282 ? 14.712  3.640   -7.593  1.00 54.39 282 A 1 
ATOM 2257 C CZ2 . TRP A 1 282 ? 16.493  1.493   -7.167  1.00 53.51 282 A 1 
ATOM 2258 C CZ3 . TRP A 1 282 ? 16.085  3.860   -7.538  1.00 51.74 282 A 1 
ATOM 2259 C CH2 . TRP A 1 282 ? 16.985  2.800   -7.329  1.00 51.12 282 A 1 
ATOM 2260 N N   . LEU A 1 283 ? 11.728  0.749   -10.410 1.00 80.74 283 A 1 
ATOM 2261 C CA  . LEU A 1 283 ? 11.692  -0.557  -11.081 1.00 78.89 283 A 1 
ATOM 2262 C C   . LEU A 1 283 ? 10.463  -0.773  -11.979 1.00 80.00 283 A 1 
ATOM 2263 O O   . LEU A 1 283 ? 9.908   -1.873  -12.049 1.00 74.08 283 A 1 
ATOM 2264 C CB  . LEU A 1 283 ? 11.900  -1.702  -10.070 1.00 73.82 283 A 1 
ATOM 2265 C CG  . LEU A 1 283 ? 13.226  -1.670  -9.308  1.00 69.14 283 A 1 
ATOM 2266 C CD1 . LEU A 1 283 ? 13.233  -2.776  -8.243  1.00 66.91 283 A 1 
ATOM 2267 C CD2 . LEU A 1 283 ? 14.427  -1.895  -10.227 1.00 67.28 283 A 1 
ATOM 2268 N N   . GLY A 1 284 ? 10.046  0.275   -12.683 1.00 84.32 284 A 1 
ATOM 2269 C CA  . GLY A 1 284 ? 9.066   0.160   -13.743 1.00 84.55 284 A 1 
ATOM 2270 C C   . GLY A 1 284 ? 7.638   -0.047  -13.258 1.00 86.77 284 A 1 
ATOM 2271 O O   . GLY A 1 284 ? 6.885   -0.767  -13.909 1.00 84.23 284 A 1 
ATOM 2272 N N   . THR A 1 285 ? 7.235   0.552   -12.135 1.00 89.32 285 A 1 
ATOM 2273 C CA  . THR A 1 285 ? 5.845   0.560   -11.670 1.00 90.33 285 A 1 
ATOM 2274 C C   . THR A 1 285 ? 5.209   1.916   -11.953 1.00 92.69 285 A 1 
ATOM 2275 O O   . THR A 1 285 ? 5.772   2.952   -11.608 1.00 91.98 285 A 1 
ATOM 2276 C CB  . THR A 1 285 ? 5.744   0.184   -10.184 1.00 87.00 285 A 1 
ATOM 2277 O OG1 . THR A 1 285 ? 6.422   -1.032  -9.958  1.00 76.90 285 A 1 
ATOM 2278 C CG2 . THR A 1 285 ? 4.302   -0.035  -9.751  1.00 74.88 285 A 1 
ATOM 2279 N N   . SER A 1 286 ? 4.039   1.924   -12.590 1.00 94.09 286 A 1 
ATOM 2280 C CA  . SER A 1 286 ? 3.298   3.163   -12.816 1.00 94.84 286 A 1 
ATOM 2281 C C   . SER A 1 286 ? 2.790   3.725   -11.484 1.00 95.95 286 A 1 
ATOM 2282 O O   . SER A 1 286 ? 2.146   2.978   -10.748 1.00 95.96 286 A 1 
ATOM 2283 C CB  . SER A 1 286 ? 2.123   2.931   -13.765 1.00 93.99 286 A 1 
ATOM 2284 O OG  . SER A 1 286 ? 2.593   2.655   -15.073 1.00 91.04 286 A 1 
ATOM 2285 N N   . PRO A 1 287 ? 3.016   5.019   -11.182 1.00 96.70 287 A 1 
ATOM 2286 C CA  . PRO A 1 287 ? 2.460   5.661   -9.995  1.00 97.02 287 A 1 
ATOM 2287 C C   . PRO A 1 287 ? 0.965   5.414   -9.884  1.00 97.38 287 A 1 
ATOM 2288 O O   . PRO A 1 287 ? 0.240   5.538   -10.879 1.00 96.90 287 A 1 
ATOM 2289 C CB  . PRO A 1 287 ? 2.731   7.155   -10.151 1.00 96.64 287 A 1 
ATOM 2290 C CG  . PRO A 1 287 ? 3.935   7.197   -11.069 1.00 95.07 287 A 1 
ATOM 2291 C CD  . PRO A 1 287 ? 3.789   5.957   -11.948 1.00 96.35 287 A 1 
ATOM 2292 N N   . SER A 1 288 ? 0.512   5.055   -8.693  1.00 97.82 288 A 1 
ATOM 2293 C CA  . SER A 1 288 ? -0.871  4.656   -8.485  1.00 97.83 288 A 1 
ATOM 2294 C C   . SER A 1 288 ? -1.388  5.050   -7.115  1.00 98.12 288 A 1 
ATOM 2295 O O   . SER A 1 288 ? -0.633  5.216   -6.164  1.00 97.73 288 A 1 
ATOM 2296 C CB  . SER A 1 288 ? -1.026  3.152   -8.703  1.00 96.78 288 A 1 
ATOM 2297 O OG  . SER A 1 288 ? -0.663  2.851   -10.027 1.00 83.58 288 A 1 
ATOM 2298 N N   . ILE A 1 289 ? -2.711  5.194   -7.023  1.00 97.78 289 A 1 
ATOM 2299 C CA  . ILE A 1 289 ? -3.411  5.460   -5.774  1.00 97.97 289 A 1 
ATOM 2300 C C   . ILE A 1 289 ? -4.746  4.714   -5.775  1.00 98.06 289 A 1 
ATOM 2301 O O   . ILE A 1 289 ? -5.384  4.555   -6.822  1.00 97.74 289 A 1 
ATOM 2302 C CB  . ILE A 1 289 ? -3.561  6.970   -5.525  1.00 97.60 289 A 1 
ATOM 2303 C CG1 . ILE A 1 289 ? -4.054  7.211   -4.082  1.00 93.45 289 A 1 
ATOM 2304 C CG2 . ILE A 1 289 ? -4.476  7.647   -6.567  1.00 93.66 289 A 1 
ATOM 2305 C CD1 . ILE A 1 289 ? -3.903  8.647   -3.617  1.00 92.57 289 A 1 
ATOM 2306 N N   . ARG A 1 290 ? -5.187  4.288   -4.586  1.00 98.35 290 A 1 
ATOM 2307 C CA  . ARG A 1 290 ? -6.446  3.577   -4.381  1.00 98.45 290 A 1 
ATOM 2308 C C   . ARG A 1 290 ? -7.422  4.429   -3.575  1.00 98.42 290 A 1 
ATOM 2309 O O   . ARG A 1 290 ? -7.040  5.099   -2.622  1.00 98.26 290 A 1 
ATOM 2310 C CB  . ARG A 1 290 ? -6.146  2.220   -3.736  1.00 98.25 290 A 1 
ATOM 2311 C CG  . ARG A 1 290 ? -7.410  1.401   -3.482  1.00 97.66 290 A 1 
ATOM 2312 C CD  . ARG A 1 290 ? -7.077  0.005   -2.948  1.00 97.09 290 A 1 
ATOM 2313 N NE  . ARG A 1 290 ? -6.497  -0.861  -3.986  1.00 95.45 290 A 1 
ATOM 2314 C CZ  . ARG A 1 290 ? -5.892  -2.011  -3.776  1.00 95.98 290 A 1 
ATOM 2315 N NH1 . ARG A 1 290 ? -5.704  -2.498  -2.586  1.00 91.24 290 A 1 
ATOM 2316 N NH2 . ARG A 1 290 ? -5.458  -2.710  -4.763  1.00 91.52 290 A 1 
ATOM 2317 N N   . LYS A 1 291 ? -8.701  4.343   -3.938  1.00 97.77 291 A 1 
ATOM 2318 C CA  . LYS A 1 291 ? -9.824  4.885   -3.172  1.00 97.67 291 A 1 
ATOM 2319 C C   . LYS A 1 291 ? -10.799 3.766   -2.820  1.00 97.65 291 A 1 
ATOM 2320 O O   . LYS A 1 291 ? -11.198 3.019   -3.703  1.00 97.49 291 A 1 
ATOM 2321 C CB  . LYS A 1 291 ? -10.499 6.016   -3.962  1.00 97.15 291 A 1 
ATOM 2322 C CG  . LYS A 1 291 ? -11.466 6.815   -3.064  1.00 96.01 291 A 1 
ATOM 2323 C CD  . LYS A 1 291 ? -11.999 8.086   -3.723  1.00 94.40 291 A 1 
ATOM 2324 C CE  . LYS A 1 291 ? -12.934 7.795   -4.901  1.00 89.20 291 A 1 
ATOM 2325 N NZ  . LYS A 1 291 ? -13.859 8.926   -5.126  1.00 85.35 291 A 1 
ATOM 2326 N N   . TYR A 1 292 ? -11.179 3.664   -1.552  1.00 97.78 292 A 1 
ATOM 2327 C CA  . TYR A 1 292 ? -12.165 2.710   -1.056  1.00 97.70 292 A 1 
ATOM 2328 C C   . TYR A 1 292 ? -13.517 3.394   -0.880  1.00 97.49 292 A 1 
ATOM 2329 O O   . TYR A 1 292 ? -13.564 4.508   -0.366  1.00 96.96 292 A 1 
ATOM 2330 C CB  . TYR A 1 292 ? -11.710 2.109   0.280   1.00 98.02 292 A 1 
ATOM 2331 C CG  . TYR A 1 292 ? -10.446 1.287   0.175   1.00 98.25 292 A 1 
ATOM 2332 C CD1 . TYR A 1 292 ? -10.524 -0.093  -0.081  1.00 98.01 292 A 1 
ATOM 2333 C CD2 . TYR A 1 292 ? -9.185  1.892   0.341   1.00 98.07 292 A 1 
ATOM 2334 C CE1 . TYR A 1 292 ? -9.353  -0.875  -0.177  1.00 97.93 292 A 1 
ATOM 2335 C CE2 . TYR A 1 292 ? -8.015  1.121   0.239   1.00 97.98 292 A 1 
ATOM 2336 C CZ  . TYR A 1 292 ? -8.096  -0.266  -0.016  1.00 98.08 292 A 1 
ATOM 2337 O OH  . TYR A 1 292 ? -6.970  -1.010  -0.110  1.00 97.75 292 A 1 
ATOM 2338 N N   . ASP A 1 293 ? -14.600 2.701   -1.220  1.00 97.08 293 A 1 
ATOM 2339 C CA  . ASP A 1 293 ? -15.907 2.932   -0.631  1.00 96.89 293 A 1 
ATOM 2340 C C   . ASP A 1 293 ? -16.012 2.056   0.633   1.00 97.01 293 A 1 
ATOM 2341 O O   . ASP A 1 293 ? -16.119 0.833   0.569   1.00 96.55 293 A 1 
ATOM 2342 C CB  . ASP A 1 293 ? -17.031 2.651   -1.640  1.00 96.17 293 A 1 
ATOM 2343 C CG  . ASP A 1 293 ? -18.432 2.935   -1.075  1.00 94.91 293 A 1 
ATOM 2344 O OD1 . ASP A 1 293 ? -18.557 3.224   0.143   1.00 93.27 293 A 1 
ATOM 2345 O OD2 . ASP A 1 293 ? -19.399 2.834   -1.858  1.00 91.59 293 A 1 
ATOM 2346 N N   . VAL A 1 294 ? -15.907 2.710   1.789   1.00 96.04 294 A 1 
ATOM 2347 C CA  . VAL A 1 294 ? -15.952 2.051   3.104   1.00 95.89 294 A 1 
ATOM 2348 C C   . VAL A 1 294 ? -17.392 1.787   3.536   1.00 95.18 294 A 1 
ATOM 2349 O O   . VAL A 1 294 ? -17.649 0.885   4.334   1.00 93.39 294 A 1 
ATOM 2350 C CB  . VAL A 1 294 ? -15.191 2.887   4.152   1.00 95.98 294 A 1 
ATOM 2351 C CG1 . VAL A 1 294 ? -15.160 2.215   5.528   1.00 94.78 294 A 1 
ATOM 2352 C CG2 . VAL A 1 294 ? -13.732 3.106   3.720   1.00 95.13 294 A 1 
ATOM 2353 N N   . GLY A 1 295 ? -18.357 2.538   3.005   1.00 93.96 295 A 1 
ATOM 2354 C CA  . GLY A 1 295 ? -19.733 2.515   3.461   1.00 93.04 295 A 1 
ATOM 2355 C C   . GLY A 1 295 ? -19.895 3.178   4.838   1.00 93.26 295 A 1 
ATOM 2356 O O   . GLY A 1 295 ? -19.282 4.199   5.133   1.00 89.99 295 A 1 
ATOM 2357 N N   . ASN A 1 296 ? -20.743 2.603   5.688   1.00 91.70 296 A 1 
ATOM 2358 C CA  . ASN A 1 296 ? -21.154 3.196   6.968   1.00 91.40 296 A 1 
ATOM 2359 C C   . ASN A 1 296 ? -20.630 2.447   8.216   1.00 91.89 296 A 1 
ATOM 2360 O O   . ASN A 1 296 ? -21.189 2.603   9.298   1.00 88.52 296 A 1 
ATOM 2361 C CB  . ASN A 1 296 ? -22.683 3.351   6.958   1.00 89.92 296 A 1 
ATOM 2362 C CG  . ASN A 1 296 ? -23.415 2.021   6.850   1.00 89.52 296 A 1 
ATOM 2363 O OD1 . ASN A 1 296 ? -22.880 0.941   7.026   1.00 85.24 296 A 1 
ATOM 2364 N ND2 . ASN A 1 296 ? -24.686 2.038   6.521   1.00 85.21 296 A 1 
ATOM 2365 N N   . GLY A 1 297 ? -19.605 1.610   8.063   1.00 90.04 297 A 1 
ATOM 2366 C CA  . GLY A 1 297 ? -19.030 0.805   9.146   1.00 90.24 297 A 1 
ATOM 2367 C C   . GLY A 1 297 ? -19.765 -0.507  9.440   1.00 92.12 297 A 1 
ATOM 2368 O O   . GLY A 1 297 ? -19.304 -1.299  10.257  1.00 89.85 297 A 1 
ATOM 2369 N N   . GLN A 1 298 ? -20.899 -0.772  8.768   1.00 90.81 298 A 1 
ATOM 2370 C CA  . GLN A 1 298 ? -21.612 -2.046  8.865   1.00 89.74 298 A 1 
ATOM 2371 C C   . GLN A 1 298 ? -21.178 -3.005  7.744   1.00 88.67 298 A 1 
ATOM 2372 O O   . GLN A 1 298 ? -21.077 -2.610  6.582   1.00 81.28 298 A 1 
ATOM 2373 C CB  . GLN A 1 298 ? -23.133 -1.828  8.814   1.00 88.08 298 A 1 
ATOM 2374 C CG  . GLN A 1 298 ? -23.651 -0.969  9.974   1.00 84.07 298 A 1 
ATOM 2375 C CD  . GLN A 1 298 ? -25.169 -0.807  9.947   1.00 81.35 298 A 1 
ATOM 2376 O OE1 . GLN A 1 298 ? -25.794 -0.562  8.925   1.00 74.41 298 A 1 
ATOM 2377 N NE2 . GLN A 1 298 ? -25.834 -0.919  11.076  1.00 72.18 298 A 1 
ATOM 2378 N N   . GLY A 1 299 ? -20.977 -4.277  8.071   1.00 91.80 299 A 1 
ATOM 2379 C CA  . GLY A 1 299 ? -20.551 -5.291  7.104   1.00 92.58 299 A 1 
ATOM 2380 C C   . GLY A 1 299 ? -19.119 -5.085  6.614   1.00 94.63 299 A 1 
ATOM 2381 O O   . GLY A 1 299 ? -18.245 -4.690  7.386   1.00 92.62 299 A 1 
ATOM 2382 N N   . TYR A 1 300 ? -18.882 -5.375  5.344   1.00 96.13 300 A 1 
ATOM 2383 C CA  . TYR A 1 300 ? -17.595 -5.189  4.682   1.00 96.47 300 A 1 
ATOM 2384 C C   . TYR A 1 300 ? -17.556 -3.876  3.890   1.00 96.87 300 A 1 
ATOM 2385 O O   . TYR A 1 300 ? -18.600 -3.324  3.536   1.00 95.88 300 A 1 
ATOM 2386 C CB  . TYR A 1 300 ? -17.299 -6.403  3.787   1.00 96.13 300 A 1 
ATOM 2387 C CG  . TYR A 1 300 ? -17.214 -7.703  4.556   1.00 95.89 300 A 1 
ATOM 2388 C CD1 . TYR A 1 300 ? -16.071 -7.993  5.320   1.00 93.56 300 A 1 
ATOM 2389 C CD2 . TYR A 1 300 ? -18.289 -8.617  4.528   1.00 93.76 300 A 1 
ATOM 2390 C CE1 . TYR A 1 300 ? -15.994 -9.194  6.056   1.00 92.48 300 A 1 
ATOM 2391 C CE2 . TYR A 1 300 ? -18.215 -9.822  5.266   1.00 92.87 300 A 1 
ATOM 2392 C CZ  . TYR A 1 300 ? -17.069 -10.108 6.023   1.00 93.20 300 A 1 
ATOM 2393 O OH  . TYR A 1 300 ? -16.987 -11.264 6.728   1.00 91.29 300 A 1 
ATOM 2394 N N   . MET A 1 301 ? -16.360 -3.396  3.580   1.00 96.67 301 A 1 
ATOM 2395 C CA  . MET A 1 301 ? -16.166 -2.304  2.617   1.00 97.10 301 A 1 
ATOM 2396 C C   . MET A 1 301 ? -16.771 -2.686  1.260   1.00 97.69 301 A 1 
ATOM 2397 O O   . MET A 1 301 ? -16.772 -3.865  0.888   1.00 97.27 301 A 1 
ATOM 2398 C CB  . MET A 1 301 ? -14.682 -1.970  2.470   1.00 96.69 301 A 1 
ATOM 2399 C CG  . MET A 1 301 ? -14.033 -1.493  3.775   1.00 95.49 301 A 1 
ATOM 2400 S SD  . MET A 1 301 ? -12.319 -0.937  3.589   1.00 94.77 301 A 1 
ATOM 2401 C CE  . MET A 1 301 ? -11.466 -2.514  3.365   1.00 88.51 301 A 1 
ATOM 2402 N N   . LYS A 1 302 ? -17.290 -1.711  0.505   1.00 97.23 302 A 1 
ATOM 2403 C CA  . LYS A 1 302 ? -18.086 -1.978  -0.694  1.00 97.00 302 A 1 
ATOM 2404 C C   . LYS A 1 302 ? -17.234 -2.266  -1.915  1.00 97.67 302 A 1 
ATOM 2405 O O   . LYS A 1 302 ? -17.369 -3.320  -2.517  1.00 97.03 302 A 1 
ATOM 2406 C CB  . LYS A 1 302 ? -19.081 -0.826  -0.950  1.00 95.81 302 A 1 
ATOM 2407 C CG  . LYS A 1 302 ? -20.078 -0.615  0.197   1.00 89.09 302 A 1 
ATOM 2408 C CD  . LYS A 1 302 ? -20.870 -1.907  0.477   1.00 78.35 302 A 1 
ATOM 2409 C CE  . LYS A 1 302 ? -21.846 -1.756  1.627   1.00 70.09 302 A 1 
ATOM 2410 N NZ  . LYS A 1 302 ? -22.371 -3.111  1.989   1.00 58.62 302 A 1 
ATOM 2411 N N   . GLU A 1 303 ? -16.340 -1.355  -2.257  1.00 97.33 303 A 1 
ATOM 2412 C CA  . GLU A 1 303 ? -15.444 -1.531  -3.392  1.00 97.19 303 A 1 
ATOM 2413 C C   . GLU A 1 303 ? -14.140 -0.759  -3.189  1.00 97.76 303 A 1 
ATOM 2414 O O   . GLU A 1 303 ? -14.013 0.053   -2.278  1.00 97.26 303 A 1 
ATOM 2415 C CB  . GLU A 1 303 ? -16.133 -1.152  -4.720  1.00 94.93 303 A 1 
ATOM 2416 C CG  . GLU A 1 303 ? -16.552 0.320   -4.869  1.00 90.72 303 A 1 
ATOM 2417 C CD  . GLU A 1 303 ? -17.009 0.677   -6.307  1.00 90.06 303 A 1 
ATOM 2418 O OE1 . GLU A 1 303 ? -17.507 1.815   -6.516  1.00 81.25 303 A 1 
ATOM 2419 O OE2 . GLU A 1 303 ? -16.761 -0.107  -7.253  1.00 83.02 303 A 1 
ATOM 2420 N N   . PHE A 1 304 ? -13.175 -0.994  -4.067  1.00 97.88 304 A 1 
ATOM 2421 C CA  . PHE A 1 304 ? -12.076 -0.067  -4.290  1.00 98.08 304 A 1 
ATOM 2422 C C   . PHE A 1 304 ? -11.970 0.306   -5.766  1.00 98.18 304 A 1 
ATOM 2423 O O   . PHE A 1 304 ? -12.332 -0.469  -6.659  1.00 97.80 304 A 1 
ATOM 2424 C CB  . PHE A 1 304 ? -10.760 -0.608  -3.711  1.00 98.11 304 A 1 
ATOM 2425 C CG  . PHE A 1 304 ? -10.222 -1.848  -4.398  1.00 98.24 304 A 1 
ATOM 2426 C CD1 . PHE A 1 304 ? -10.303 -3.096  -3.752  1.00 97.55 304 A 1 
ATOM 2427 C CD2 . PHE A 1 304 ? -9.615  -1.754  -5.662  1.00 97.54 304 A 1 
ATOM 2428 C CE1 . PHE A 1 304 ? -9.791  -4.247  -4.379  1.00 96.94 304 A 1 
ATOM 2429 C CE2 . PHE A 1 304 ? -9.118  -2.908  -6.292  1.00 96.89 304 A 1 
ATOM 2430 C CZ  . PHE A 1 304 ? -9.206  -4.154  -5.658  1.00 96.98 304 A 1 
ATOM 2431 N N   . LYS A 1 305 ? -11.435 1.491   -6.010  1.00 97.98 305 A 1 
ATOM 2432 C CA  . LYS A 1 305 ? -11.098 2.032   -7.329  1.00 97.87 305 A 1 
ATOM 2433 C C   . LYS A 1 305 ? -9.627  2.400   -7.355  1.00 98.02 305 A 1 
ATOM 2434 O O   . LYS A 1 305 ? -9.170  3.149   -6.490  1.00 97.79 305 A 1 
ATOM 2435 C CB  . LYS A 1 305 ? -11.984 3.248   -7.629  1.00 97.45 305 A 1 
ATOM 2436 C CG  . LYS A 1 305 ? -13.435 2.818   -7.891  1.00 95.90 305 A 1 
ATOM 2437 C CD  . LYS A 1 305 ? -14.398 4.005   -8.004  1.00 93.71 305 A 1 
ATOM 2438 C CE  . LYS A 1 305 ? -15.776 3.403   -8.240  1.00 89.26 305 A 1 
ATOM 2439 N NZ  . LYS A 1 305 ? -16.902 4.195   -7.694  1.00 81.90 305 A 1 
ATOM 2440 N N   . ASN A 1 306 ? -8.905  1.915   -8.348  1.00 98.23 306 A 1 
ATOM 2441 C CA  . ASN A 1 306 ? -7.517  2.277   -8.578  1.00 98.19 306 A 1 
ATOM 2442 C C   . ASN A 1 306 ? -7.407  3.322   -9.684  1.00 98.05 306 A 1 
ATOM 2443 O O   . ASN A 1 306 ? -8.139  3.303   -10.676 1.00 97.45 306 A 1 
ATOM 2444 C CB  . ASN A 1 306 ? -6.670  1.035   -8.871  1.00 97.77 306 A 1 
ATOM 2445 C CG  . ASN A 1 306 ? -6.405  0.200   -7.634  1.00 93.62 306 A 1 
ATOM 2446 O OD1 . ASN A 1 306 ? -6.558  0.626   -6.497  1.00 84.17 306 A 1 
ATOM 2447 N ND2 . ASN A 1 306 ? -5.978  -1.016  -7.812  1.00 82.93 306 A 1 
ATOM 2448 N N   . TYR A 1 307 ? -6.454  4.225   -9.499  1.00 97.99 307 A 1 
ATOM 2449 C CA  . TYR A 1 307 ? -6.079  5.244   -10.452 1.00 97.91 307 A 1 
ATOM 2450 C C   . TYR A 1 307 ? -4.576  5.167   -10.674 1.00 97.83 307 A 1 
ATOM 2451 O O   . TYR A 1 307 ? -3.829  4.952   -9.721  1.00 97.44 307 A 1 
ATOM 2452 C CB  . TYR A 1 307 ? -6.483  6.627   -9.949  1.00 97.95 307 A 1 
ATOM 2453 C CG  . TYR A 1 307 ? -7.958  6.759   -9.613  1.00 97.83 307 A 1 
ATOM 2454 C CD1 . TYR A 1 307 ? -8.860  7.269   -10.565 1.00 97.25 307 A 1 
ATOM 2455 C CD2 . TYR A 1 307 ? -8.422  6.366   -8.346  1.00 97.30 307 A 1 
ATOM 2456 C CE1 . TYR A 1 307 ? -10.223 7.396   -10.246 1.00 96.73 307 A 1 
ATOM 2457 C CE2 . TYR A 1 307 ? -9.787  6.488   -8.024  1.00 96.85 307 A 1 
ATOM 2458 C CZ  . TYR A 1 307 ? -10.691 7.007   -8.973  1.00 96.70 307 A 1 
ATOM 2459 O OH  . TYR A 1 307 ? -12.000 7.138   -8.655  1.00 95.79 307 A 1 
ATOM 2460 N N   . HIS A 1 308 ? -4.140  5.349   -11.903 1.00 96.90 308 A 1 
ATOM 2461 C CA  . HIS A 1 308 ? -2.721  5.297   -12.248 1.00 96.69 308 A 1 
ATOM 2462 C C   . HIS A 1 308 ? -2.282  6.483   -13.101 1.00 96.60 308 A 1 
ATOM 2463 O O   . HIS A 1 308 ? -3.081  7.197   -13.704 1.00 95.90 308 A 1 
ATOM 2464 C CB  . HIS A 1 308 ? -2.379  3.936   -12.879 1.00 95.37 308 A 1 
ATOM 2465 C CG  . HIS A 1 308 ? -2.934  3.639   -14.249 1.00 93.95 308 A 1 
ATOM 2466 N ND1 . HIS A 1 308 ? -2.668  2.491   -14.966 1.00 86.25 308 A 1 
ATOM 2467 C CD2 . HIS A 1 308 ? -3.761  4.392   -15.034 1.00 86.26 308 A 1 
ATOM 2468 C CE1 . HIS A 1 308 ? -3.321  2.553   -16.125 1.00 86.63 308 A 1 
ATOM 2469 N NE2 . HIS A 1 308 ? -4.000  3.704   -16.224 1.00 88.87 308 A 1 
ATOM 2470 N N   . PHE A 1 309 ? -0.956  6.695   -13.134 1.00 96.22 309 A 1 
ATOM 2471 C CA  . PHE A 1 309 ? -0.278  7.718   -13.912 1.00 95.52 309 A 1 
ATOM 2472 C C   . PHE A 1 309 ? 0.786   7.060   -14.789 1.00 94.35 309 A 1 
ATOM 2473 O O   . PHE A 1 309 ? 1.921   6.840   -14.368 1.00 91.35 309 A 1 
ATOM 2474 C CB  . PHE A 1 309 ? 0.305   8.757   -12.952 1.00 95.35 309 A 1 
ATOM 2475 C CG  . PHE A 1 309 ? 0.804   10.022  -13.607 1.00 95.77 309 A 1 
ATOM 2476 C CD1 . PHE A 1 309 ? 2.048   10.060  -14.262 1.00 94.75 309 A 1 
ATOM 2477 C CD2 . PHE A 1 309 ? 0.035   11.192  -13.505 1.00 94.92 309 A 1 
ATOM 2478 C CE1 . PHE A 1 309 ? 2.516   11.267  -14.807 1.00 93.98 309 A 1 
ATOM 2479 C CE2 . PHE A 1 309 ? 0.512   12.399  -14.043 1.00 94.02 309 A 1 
ATOM 2480 C CZ  . PHE A 1 309 ? 1.754   12.442  -14.693 1.00 94.43 309 A 1 
ATOM 2481 N N   . GLN A 1 310 ? 0.438   6.728   -16.032 1.00 91.65 310 A 1 
ATOM 2482 C CA  . GLN A 1 310 ? 1.423   6.145   -16.945 1.00 90.13 310 A 1 
ATOM 2483 C C   . GLN A 1 310 ? 2.377   7.229   -17.439 1.00 89.91 310 A 1 
ATOM 2484 O O   . GLN A 1 310 ? 1.974   8.182   -18.115 1.00 88.33 310 A 1 
ATOM 2485 C CB  . GLN A 1 310 ? 0.728   5.412   -18.093 1.00 88.28 310 A 1 
ATOM 2486 C CG  . GLN A 1 310 ? 0.072   4.104   -17.603 1.00 83.40 310 A 1 
ATOM 2487 C CD  . GLN A 1 310 ? -0.636  3.334   -18.709 1.00 78.26 310 A 1 
ATOM 2488 O OE1 . GLN A 1 310 ? -1.104  3.885   -19.702 1.00 72.28 310 A 1 
ATOM 2489 N NE2 . GLN A 1 310 ? -0.788  2.043   -18.567 1.00 67.51 310 A 1 
ATOM 2490 N N   . LEU A 1 311 ? 3.666   7.072   -17.110 1.00 90.76 311 A 1 
ATOM 2491 C CA  . LEU A 1 311 ? 4.723   7.911   -17.664 1.00 89.73 311 A 1 
ATOM 2492 C C   . LEU A 1 311 ? 4.862   7.646   -19.161 1.00 87.49 311 A 1 
ATOM 2493 O O   . LEU A 1 311 ? 4.702   6.521   -19.633 1.00 84.49 311 A 1 
ATOM 2494 C CB  . LEU A 1 311 ? 6.046   7.650   -16.930 1.00 90.17 311 A 1 
ATOM 2495 C CG  . LEU A 1 311 ? 6.037   7.979   -15.433 1.00 90.25 311 A 1 
ATOM 2496 C CD1 . LEU A 1 311 ? 7.385   7.604   -14.823 1.00 88.27 311 A 1 
ATOM 2497 C CD2 . LEU A 1 311 ? 5.810   9.478   -15.173 1.00 88.37 311 A 1 
ATOM 2498 N N   . ARG A 1 312 ? 5.150   8.701   -19.934 1.00 84.83 312 A 1 
ATOM 2499 C CA  . ARG A 1 312 ? 5.358   8.553   -21.374 1.00 80.81 312 A 1 
ATOM 2500 C C   . ARG A 1 312 ? 6.557   7.640   -21.633 1.00 79.17 312 A 1 
ATOM 2501 O O   . ARG A 1 312 ? 7.643   7.947   -21.134 1.00 74.54 312 A 1 
ATOM 2502 C CB  . ARG A 1 312 ? 5.514   9.935   -22.026 1.00 77.60 312 A 1 
ATOM 2503 C CG  . ARG A 1 312 ? 5.643   9.820   -23.553 1.00 71.79 312 A 1 
ATOM 2504 C CD  . ARG A 1 312 ? 5.715   11.189  -24.231 1.00 68.08 312 A 1 
ATOM 2505 N NE  . ARG A 1 312 ? 4.418   11.875  -24.206 1.00 64.35 312 A 1 
ATOM 2506 C CZ  . ARG A 1 312 ? 4.193   13.173  -24.241 1.00 58.00 312 A 1 
ATOM 2507 N NH1 . ARG A 1 312 ? 5.149   14.051  -24.268 1.00 53.32 312 A 1 
ATOM 2508 N NH2 . ARG A 1 312 ? 2.975   13.615  -24.250 1.00 54.05 312 A 1 
ATOM 2509 N N   . PRO A 1 313 ? 6.419   6.563   -22.436 1.00 77.58 313 A 1 
ATOM 2510 C CA  . PRO A 1 313 ? 7.540   5.702   -22.791 1.00 74.14 313 A 1 
ATOM 2511 C C   . PRO A 1 313 ? 8.652   6.491   -23.483 1.00 72.99 313 A 1 
ATOM 2512 O O   . PRO A 1 313 ? 8.389   7.385   -24.297 1.00 70.40 313 A 1 
ATOM 2513 C CB  . PRO A 1 313 ? 6.978   4.614   -23.715 1.00 71.29 313 A 1 
ATOM 2514 C CG  . PRO A 1 313 ? 5.494   4.574   -23.363 1.00 70.25 313 A 1 
ATOM 2515 C CD  . PRO A 1 313 ? 5.188   6.027   -23.000 1.00 74.08 313 A 1 
ATOM 2516 N N   . LYS A 1 314 ? 9.908   6.113   -23.200 1.00 70.06 314 A 1 
ATOM 2517 C CA  . LYS A 1 314 ? 11.079  6.581   -23.942 1.00 66.75 314 A 1 
ATOM 2518 C C   . LYS A 1 314 ? 10.989  6.021   -25.369 1.00 64.00 314 A 1 
ATOM 2519 O O   . LYS A 1 314 ? 11.475  4.933   -25.632 1.00 59.57 314 A 1 
ATOM 2520 C CB  . LYS A 1 314 ? 12.380  6.123   -23.245 1.00 63.27 314 A 1 
ATOM 2521 C CG  . LYS A 1 314 ? 12.533  6.680   -21.819 1.00 61.03 314 A 1 
ATOM 2522 C CD  . LYS A 1 314 ? 13.792  6.126   -21.118 1.00 58.87 314 A 1 
ATOM 2523 C CE  . LYS A 1 314 ? 13.760  6.615   -19.669 1.00 54.81 314 A 1 
ATOM 2524 N NZ  . LYS A 1 314 ? 14.843  6.085   -18.812 1.00 49.54 314 A 1 
ATOM 2525 N N   . LYS A 1 315 ? 10.309  6.704   -26.289 1.00 60.62 315 A 1 
ATOM 2526 C CA  . LYS A 1 315 ? 10.396  6.362   -27.717 1.00 59.35 315 A 1 
ATOM 2527 C C   . LYS A 1 315 ? 11.662  7.013   -28.269 1.00 59.03 315 A 1 
ATOM 2528 O O   . LYS A 1 315 ? 11.895  8.198   -28.037 1.00 53.63 315 A 1 
ATOM 2529 C CB  . LYS A 1 315 ? 9.140   6.770   -28.496 1.00 54.49 315 A 1 
ATOM 2530 C CG  . LYS A 1 315 ? 7.997   5.767   -28.251 1.00 49.44 315 A 1 
ATOM 2531 C CD  . LYS A 1 315 ? 6.812   5.997   -29.200 1.00 46.18 315 A 1 
ATOM 2532 C CE  . LYS A 1 315 ? 5.753   4.919   -28.975 1.00 41.36 315 A 1 
ATOM 2533 N NZ  . LYS A 1 315 ? 4.613   5.035   -29.925 1.00 37.75 315 A 1 
ATOM 2534 N N   . ASP A 1 316 ? 12.434  6.238   -29.029 1.00 46.42 316 A 1 
ATOM 2535 C CA  . ASP A 1 316 ? 13.405  6.766   -29.983 1.00 46.52 316 A 1 
ATOM 2536 C C   . ASP A 1 316 ? 12.776  7.934   -30.727 1.00 46.32 316 A 1 
ATOM 2537 O O   . ASP A 1 316 ? 11.601  7.871   -31.092 1.00 43.31 316 A 1 
ATOM 2538 C CB  . ASP A 1 316 ? 13.819  5.686   -30.994 1.00 42.21 316 A 1 
ATOM 2539 C CG  . ASP A 1 316 ? 14.709  4.634   -30.357 1.00 37.97 316 A 1 
ATOM 2540 O OD1 . ASP A 1 316 ? 15.611  5.046   -29.600 1.00 34.80 316 A 1 
ATOM 2541 O OD2 . ASP A 1 316 ? 14.449  3.439   -30.622 1.00 33.74 316 A 1 
ATOM 2542 N N   . LYS A 1 317 ? 13.542  8.997   -30.926 1.00 46.97 317 A 1 
ATOM 2543 C CA  . LYS A 1 317 ? 13.118  10.232  -31.599 1.00 48.36 317 A 1 
ATOM 2544 C C   . LYS A 1 317 ? 12.363  9.888   -32.892 1.00 47.75 317 A 1 
ATOM 2545 O O   . LYS A 1 317 ? 12.973  9.784   -33.961 1.00 45.70 317 A 1 
ATOM 2546 C CB  . LYS A 1 317 ? 14.350  11.104  -31.914 1.00 45.39 317 A 1 
ATOM 2547 C CG  . LYS A 1 317 ? 15.030  11.733  -30.694 1.00 41.10 317 A 1 
ATOM 2548 C CD  . LYS A 1 317 ? 16.290  12.504  -31.135 1.00 38.65 317 A 1 
ATOM 2549 C CE  . LYS A 1 317 ? 16.988  13.176  -29.947 1.00 34.16 317 A 1 
ATOM 2550 N NZ  . LYS A 1 317 ? 18.267  13.824  -30.330 1.00 31.00 317 A 1 
ATOM 2551 N N   . LEU A 1 318 ? 11.041  9.716   -32.817 1.00 44.79 318 A 1 
ATOM 2552 C CA  . LEU A 1 318 ? 10.210  9.702   -34.004 1.00 45.24 318 A 1 
ATOM 2553 C C   . LEU A 1 318 ? 10.361  11.090  -34.610 1.00 44.87 318 A 1 
ATOM 2554 O O   . LEU A 1 318 ? 9.989   12.083  -33.988 1.00 42.08 318 A 1 
ATOM 2555 C CB  . LEU A 1 318 ? 8.743   9.348   -33.649 1.00 42.06 318 A 1 
ATOM 2556 C CG  . LEU A 1 318 ? 8.515   7.835   -33.454 1.00 39.72 318 A 1 
ATOM 2557 C CD1 . LEU A 1 318 ? 7.169   7.596   -32.752 1.00 36.32 318 A 1 
ATOM 2558 C CD2 . LEU A 1 318 ? 8.473   7.087   -34.797 1.00 37.79 318 A 1 
ATOM 2559 N N   . LYS A 1 319 ? 10.988  11.141  -35.784 1.00 44.00 319 A 1 
ATOM 2560 C CA  . LYS A 1 319 ? 11.127  12.365  -36.571 1.00 46.21 319 A 1 
ATOM 2561 C C   . LYS A 1 319 ? 9.772   13.089  -36.588 1.00 45.73 319 A 1 
ATOM 2562 O O   . LYS A 1 319 ? 8.769   12.424  -36.840 1.00 43.87 319 A 1 
ATOM 2563 C CB  . LYS A 1 319 ? 11.576  12.040  -38.008 1.00 43.70 319 A 1 
ATOM 2564 C CG  . LYS A 1 319 ? 13.030  11.530  -38.088 1.00 39.00 319 A 1 
ATOM 2565 C CD  . LYS A 1 319 ? 13.430  11.217  -39.543 1.00 36.77 319 A 1 
ATOM 2566 C CE  . LYS A 1 319 ? 14.889  10.759  -39.607 1.00 32.06 319 A 1 
ATOM 2567 N NZ  . LYS A 1 319 ? 15.324  10.421  -40.985 1.00 29.48 319 A 1 
ATOM 2568 N N   . PRO A 1 320 ? 9.726   14.397  -36.340 1.00 43.62 320 A 1 
ATOM 2569 C CA  . PRO A 1 320 ? 8.483   15.146  -36.353 1.00 44.50 320 A 1 
ATOM 2570 C C   . PRO A 1 320 ? 7.891   15.076  -37.761 1.00 45.59 320 A 1 
ATOM 2571 O O   . PRO A 1 320 ? 8.388   15.709  -38.696 1.00 44.85 320 A 1 
ATOM 2572 C CB  . PRO A 1 320 ? 8.839   16.570  -35.897 1.00 41.92 320 A 1 
ATOM 2573 C CG  . PRO A 1 320 ? 10.323  16.702  -36.246 1.00 42.49 320 A 1 
ATOM 2574 C CD  . PRO A 1 320 ? 10.862  15.278  -36.125 1.00 47.73 320 A 1 
ATOM 2575 N N   . LYS A 1 321 ? 6.846   14.262  -37.940 1.00 45.31 321 A 1 
ATOM 2576 C CA  . LYS A 1 321 ? 6.000   14.328  -39.123 1.00 47.66 321 A 1 
ATOM 2577 C C   . LYS A 1 321 ? 4.747   15.116  -38.746 1.00 46.92 321 A 1 
ATOM 2578 O O   . LYS A 1 321 ? 3.877   14.605  -38.058 1.00 44.89 321 A 1 
ATOM 2579 C CB  . LYS A 1 321 ? 5.690   12.930  -39.697 1.00 45.63 321 A 1 
ATOM 2580 C CG  . LYS A 1 321 ? 6.811   12.433  -40.638 1.00 42.85 321 A 1 
ATOM 2581 C CD  . LYS A 1 321 ? 6.393   11.147  -41.365 1.00 40.53 321 A 1 
ATOM 2582 C CE  . LYS A 1 321 ? 7.455   10.721  -42.388 1.00 35.97 321 A 1 
ATOM 2583 N NZ  . LYS A 1 321 ? 7.024   9.516   -43.167 1.00 33.42 321 A 1 
ATOM 2584 N N   . THR A 1 322 ? 4.714   16.338  -39.269 1.00 43.32 322 A 1 
ATOM 2585 C CA  . THR A 1 322 ? 3.541   17.202  -39.485 1.00 47.46 322 A 1 
ATOM 2586 C C   . THR A 1 322 ? 2.832   17.802  -38.257 1.00 48.68 322 A 1 
ATOM 2587 O O   . THR A 1 322 ? 2.587   17.178  -37.238 1.00 45.93 322 A 1 
ATOM 2588 C CB  . THR A 1 322 ? 2.562   16.585  -40.501 1.00 43.65 322 A 1 
ATOM 2589 O OG1 . THR A 1 322 ? 2.165   15.302  -40.124 1.00 38.87 322 A 1 
ATOM 2590 C CG2 . THR A 1 322 ? 3.202   16.452  -41.886 1.00 39.15 322 A 1 
ATOM 2591 N N   . THR A 1 323 ? 2.487   19.078  -38.433 1.00 41.86 323 A 1 
ATOM 2592 C CA  . THR A 1 323 ? 1.801   20.045  -37.562 1.00 45.80 323 A 1 
ATOM 2593 C C   . THR A 1 323 ? 0.328   19.717  -37.256 1.00 46.64 323 A 1 
ATOM 2594 O O   . THR A 1 323 ? -0.516  20.608  -37.213 1.00 44.81 323 A 1 
ATOM 2595 C CB  . THR A 1 323 ? 1.906   21.429  -38.244 1.00 42.08 323 A 1 
ATOM 2596 O OG1 . THR A 1 323 ? 1.776   21.294  -39.650 1.00 37.58 323 A 1 
ATOM 2597 C CG2 . THR A 1 323 ? 3.254   22.095  -37.997 1.00 37.84 323 A 1 
ATOM 2598 N N   . ILE A 1 324 ? -0.004  18.453  -37.037 1.00 42.89 324 A 1 
ATOM 2599 C CA  . ILE A 1 324 ? -1.342  18.051  -36.601 1.00 45.57 324 A 1 
ATOM 2600 C C   . ILE A 1 324 ? -1.308  17.995  -35.073 1.00 46.49 324 A 1 
ATOM 2601 O O   . ILE A 1 324 ? -0.463  17.294  -34.504 1.00 45.03 324 A 1 
ATOM 2602 C CB  . ILE A 1 324 ? -1.772  16.723  -37.271 1.00 42.33 324 A 1 
ATOM 2603 C CG1 . ILE A 1 324 ? -1.712  16.856  -38.819 1.00 39.07 324 A 1 
ATOM 2604 C CG2 . ILE A 1 324 ? -3.189  16.334  -36.815 1.00 40.92 324 A 1 
ATOM 2605 C CD1 . ILE A 1 324 ? -2.010  15.560  -39.586 1.00 36.35 324 A 1 
ATOM 2606 N N   . LYS A 1 325 ? -2.207  18.731  -34.395 1.00 46.79 325 A 1 
ATOM 2607 C CA  . LYS A 1 325 ? -2.448  18.591  -32.948 1.00 49.73 325 A 1 
ATOM 2608 C C   . LYS A 1 325 ? -2.588  17.093  -32.638 1.00 49.25 325 A 1 
ATOM 2609 O O   . LYS A 1 325 ? -3.612  16.501  -32.977 1.00 48.47 325 A 1 
ATOM 2610 C CB  . LYS A 1 325 ? -3.740  19.335  -32.532 1.00 48.10 325 A 1 
ATOM 2611 C CG  . LYS A 1 325 ? -3.514  20.744  -31.967 1.00 44.07 325 A 1 
ATOM 2612 C CD  . LYS A 1 325 ? -4.857  21.390  -31.585 1.00 40.66 325 A 1 
ATOM 2613 C CE  . LYS A 1 325 ? -4.659  22.747  -30.906 1.00 35.65 325 A 1 
ATOM 2614 N NZ  . LYS A 1 325 ? -5.946  23.435  -30.615 1.00 32.12 325 A 1 
ATOM 2615 N N   . GLN A 1 326 ? -1.573  16.488  -32.027 1.00 45.70 326 A 1 
ATOM 2616 C CA  . GLN A 1 326 ? -1.671  15.094  -31.618 1.00 47.50 326 A 1 
ATOM 2617 C C   . GLN A 1 326 ? -2.807  14.976  -30.596 1.00 48.27 326 A 1 
ATOM 2618 O O   . GLN A 1 326 ? -2.866  15.788  -29.667 1.00 47.19 326 A 1 
ATOM 2619 C CB  . GLN A 1 326 ? -0.341  14.568  -31.043 1.00 46.14 326 A 1 
ATOM 2620 C CG  . GLN A 1 326 ? 0.705   14.319  -32.136 1.00 41.97 326 A 1 
ATOM 2621 C CD  . GLN A 1 326 ? 1.914   13.515  -31.644 1.00 37.52 326 A 1 
ATOM 2622 O OE1 . GLN A 1 326 ? 2.123   13.279  -30.462 1.00 36.36 326 A 1 
ATOM 2623 N NE2 . GLN A 1 326 ? 2.754   13.051  -32.532 1.00 35.51 326 A 1 
ATOM 2624 N N   . PRO A 1 327 ? -3.732  14.004  -30.760 1.00 42.78 327 A 1 
ATOM 2625 C CA  . PRO A 1 327 ? -4.712  13.717  -29.734 1.00 44.36 327 A 1 
ATOM 2626 C C   . PRO A 1 327 ? -3.969  13.421  -28.423 1.00 47.26 327 A 1 
ATOM 2627 O O   . PRO A 1 327 ? -2.857  12.895  -28.443 1.00 46.33 327 A 1 
ATOM 2628 C CB  . PRO A 1 327 ? -5.531  12.525  -30.248 1.00 39.68 327 A 1 
ATOM 2629 C CG  . PRO A 1 327 ? -4.621  11.864  -31.278 1.00 39.56 327 A 1 
ATOM 2630 C CD  . PRO A 1 327 ? -3.788  13.006  -31.830 1.00 45.67 327 A 1 
ATOM 2631 N N   . SER A 1 328 ? -4.558  13.814  -27.290 1.00 50.43 328 A 1 
ATOM 2632 C CA  . SER A 1 328 ? -3.918  13.591  -25.988 1.00 52.86 328 A 1 
ATOM 2633 C C   . SER A 1 328 ? -3.558  12.115  -25.851 1.00 55.90 328 A 1 
ATOM 2634 O O   . SER A 1 328 ? -4.447  11.265  -25.805 1.00 52.85 328 A 1 
ATOM 2635 C CB  . SER A 1 328 ? -4.820  14.057  -24.830 1.00 48.71 328 A 1 
ATOM 2636 O OG  . SER A 1 328 ? -5.930  13.208  -24.623 1.00 44.34 328 A 1 
ATOM 2637 N N   . ASP A 1 329 ? -2.279  11.797  -25.795 1.00 55.94 329 A 1 
ATOM 2638 C CA  . ASP A 1 329 ? -1.721  10.444  -25.929 1.00 61.89 329 A 1 
ATOM 2639 C C   . ASP A 1 329 ? -2.012  9.505   -24.738 1.00 67.56 329 A 1 
ATOM 2640 O O   . ASP A 1 329 ? -1.611  8.357   -24.735 1.00 64.54 329 A 1 
ATOM 2641 C CB  . ASP A 1 329 ? -0.215  10.576  -26.200 1.00 55.58 329 A 1 
ATOM 2642 C CG  . ASP A 1 329 ? 0.567   11.265  -25.075 1.00 51.84 329 A 1 
ATOM 2643 O OD1 . ASP A 1 329 ? -0.041  11.781  -24.105 1.00 49.16 329 A 1 
ATOM 2644 O OD2 . ASP A 1 329 ? 1.801   11.348  -25.191 1.00 48.17 329 A 1 
ATOM 2645 N N   . GLY A 1 330 ? -2.767  9.991   -23.735 1.00 66.43 330 A 1 
ATOM 2646 C CA  . GLY A 1 330 ? -3.132  9.191   -22.564 1.00 70.66 330 A 1 
ATOM 2647 C C   . GLY A 1 330 ? -2.044  9.083   -21.487 1.00 76.98 330 A 1 
ATOM 2648 O O   . GLY A 1 330 ? -2.339  8.567   -20.413 1.00 73.49 330 A 1 
ATOM 2649 N N   . PHE A 1 331 ? -0.843  9.607   -21.743 1.00 78.99 331 A 1 
ATOM 2650 C CA  . PHE A 1 331 ? 0.281   9.604   -20.798 1.00 82.94 331 A 1 
ATOM 2651 C C   . PHE A 1 331 ? 0.354   10.879  -19.955 1.00 85.02 331 A 1 
ATOM 2652 O O   . PHE A 1 331 ? -0.279  11.888  -20.267 1.00 82.77 331 A 1 
ATOM 2653 C CB  . PHE A 1 331 ? 1.589   9.368   -21.570 1.00 81.40 331 A 1 
ATOM 2654 C CG  . PHE A 1 331 ? 1.632   8.046   -22.315 1.00 80.88 331 A 1 
ATOM 2655 C CD1 . PHE A 1 331 ? 1.814   6.850   -21.601 1.00 78.00 331 A 1 
ATOM 2656 C CD2 . PHE A 1 331 ? 1.458   8.008   -23.706 1.00 78.96 331 A 1 
ATOM 2657 C CE1 . PHE A 1 331 ? 1.815   5.618   -22.275 1.00 75.55 331 A 1 
ATOM 2658 C CE2 . PHE A 1 331 ? 1.466   6.773   -24.383 1.00 77.11 331 A 1 
ATOM 2659 C CZ  . PHE A 1 331 ? 1.646   5.576   -23.668 1.00 79.04 331 A 1 
ATOM 2660 N N   . ASN A 1 332 ? 1.158   10.831  -18.884 1.00 86.49 332 A 1 
ATOM 2661 C CA  . ASN A 1 332 ? 1.440   11.951  -17.976 1.00 88.31 332 A 1 
ATOM 2662 C C   . ASN A 1 332 ? 0.186   12.614  -17.377 1.00 90.56 332 A 1 
ATOM 2663 O O   . ASN A 1 332 ? 0.134   13.836  -17.198 1.00 88.80 332 A 1 
ATOM 2664 C CB  . ASN A 1 332 ? 2.384   12.950  -18.662 1.00 85.27 332 A 1 
ATOM 2665 C CG  . ASN A 1 332 ? 3.741   12.370  -18.996 1.00 83.01 332 A 1 
ATOM 2666 O OD1 . ASN A 1 332 ? 4.243   11.435  -18.399 1.00 79.26 332 A 1 
ATOM 2667 N ND2 . ASN A 1 332 ? 4.425   12.944  -19.953 1.00 78.51 332 A 1 
ATOM 2668 N N   . LYS A 1 333 ? -0.840  11.804  -17.076 1.00 92.08 333 A 1 
ATOM 2669 C CA  . LYS A 1 333 ? -2.067  12.226  -16.393 1.00 92.91 333 A 1 
ATOM 2670 C C   . LYS A 1 333 ? -2.615  11.096  -15.534 1.00 94.66 333 A 1 
ATOM 2671 O O   . LYS A 1 333 ? -2.551  9.926   -15.922 1.00 93.49 333 A 1 
ATOM 2672 C CB  . LYS A 1 333 ? -3.102  12.734  -17.406 1.00 89.61 333 A 1 
ATOM 2673 C CG  . LYS A 1 333 ? -3.603  11.660  -18.385 1.00 81.50 333 A 1 
ATOM 2674 C CD  . LYS A 1 333 ? -4.523  12.255  -19.455 1.00 79.66 333 A 1 
ATOM 2675 C CE  . LYS A 1 333 ? -4.994  11.150  -20.403 1.00 69.62 333 A 1 
ATOM 2676 N NZ  . LYS A 1 333 ? -5.695  11.698  -21.594 1.00 61.51 333 A 1 
ATOM 2677 N N   . TRP A 1 334 ? -3.196  11.451  -14.397 1.00 95.64 334 A 1 
ATOM 2678 C CA  . TRP A 1 334 ? -3.968  10.537  -13.565 1.00 96.14 334 A 1 
ATOM 2679 C C   . TRP A 1 334 ? -5.263  10.157  -14.275 1.00 96.03 334 A 1 
ATOM 2680 O O   . TRP A 1 334 ? -5.985  11.020  -14.777 1.00 94.91 334 A 1 
ATOM 2681 C CB  . TRP A 1 334 ? -4.262  11.187  -12.205 1.00 96.41 334 A 1 
ATOM 2682 C CG  . TRP A 1 334 ? -3.042  11.364  -11.365 1.00 96.64 334 A 1 
ATOM 2683 C CD1 . TRP A 1 334 ? -2.299  12.491  -11.254 1.00 95.99 334 A 1 
ATOM 2684 C CD2 . TRP A 1 334 ? -2.361  10.352  -10.564 1.00 96.97 334 A 1 
ATOM 2685 N NE1 . TRP A 1 334 ? -1.204  12.240  -10.456 1.00 96.09 334 A 1 
ATOM 2686 C CE2 . TRP A 1 334 ? -1.181  10.933  -10.020 1.00 96.65 334 A 1 
ATOM 2687 C CE3 . TRP A 1 334 ? -2.608  8.996   -10.281 1.00 96.77 334 A 1 
ATOM 2688 C CZ2 . TRP A 1 334 ? -0.274  10.195  -9.249  1.00 96.59 334 A 1 
ATOM 2689 C CZ3 . TRP A 1 334 ? -1.709  8.247   -9.494  1.00 96.53 334 A 1 
ATOM 2690 C CH2 . TRP A 1 334 ? -0.532  8.840   -8.988  1.00 96.22 334 A 1 
ATOM 2691 N N   . LYS A 1 335 ? -5.553  8.860   -14.343 1.00 95.89 335 A 1 
ATOM 2692 C CA  . LYS A 1 335 ? -6.780  8.307   -14.913 1.00 95.22 335 A 1 
ATOM 2693 C C   . LYS A 1 335 ? -7.265  7.120   -14.087 1.00 96.33 335 A 1 
ATOM 2694 O O   . LYS A 1 335 ? -6.472  6.476   -13.403 1.00 95.79 335 A 1 
ATOM 2695 C CB  . LYS A 1 335 ? -6.585  7.962   -16.403 1.00 92.33 335 A 1 
ATOM 2696 C CG  . LYS A 1 335 ? -5.485  6.928   -16.638 1.00 83.24 335 A 1 
ATOM 2697 C CD  . LYS A 1 335 ? -5.285  6.603   -18.136 1.00 80.86 335 A 1 
ATOM 2698 C CE  . LYS A 1 335 ? -4.164  5.569   -18.215 1.00 70.08 335 A 1 
ATOM 2699 N NZ  . LYS A 1 335 ? -3.846  5.123   -19.590 1.00 62.34 335 A 1 
ATOM 2700 N N   . PHE A 1 336 ? -8.561  6.851   -14.183 1.00 95.90 336 A 1 
ATOM 2701 C CA  . PHE A 1 336 ? -9.145  5.629   -13.665 1.00 96.04 336 A 1 
ATOM 2702 C C   . PHE A 1 336 ? -8.453  4.420   -14.306 1.00 96.09 336 A 1 
ATOM 2703 O O   . PHE A 1 336 ? -8.293  4.381   -15.530 1.00 95.25 336 A 1 
ATOM 2704 C CB  . PHE A 1 336 ? -10.647 5.635   -13.961 1.00 96.02 336 A 1 
ATOM 2705 C CG  . PHE A 1 336 ? -11.360 4.380   -13.515 1.00 96.22 336 A 1 
ATOM 2706 C CD1 . PHE A 1 336 ? -11.792 3.432   -14.465 1.00 94.61 336 A 1 
ATOM 2707 C CD2 . PHE A 1 336 ? -11.604 4.163   -12.147 1.00 95.01 336 A 1 
ATOM 2708 C CE1 . PHE A 1 336 ? -12.486 2.281   -14.046 1.00 94.18 336 A 1 
ATOM 2709 C CE2 . PHE A 1 336 ? -12.289 3.012   -11.735 1.00 94.34 336 A 1 
ATOM 2710 C CZ  . PHE A 1 336 ? -12.738 2.075   -12.678 1.00 95.22 336 A 1 
ATOM 2711 N N   . ASN A 1 337 ? -8.011  3.476   -13.476 1.00 96.99 337 A 1 
ATOM 2712 C CA  . ASN A 1 337 ? -7.444  2.220   -13.924 1.00 96.60 337 A 1 
ATOM 2713 C C   . ASN A 1 337 ? -8.558  1.164   -13.974 1.00 96.84 337 A 1 
ATOM 2714 O O   . ASN A 1 337 ? -9.017  0.809   -15.059 1.00 96.14 337 A 1 
ATOM 2715 C CB  . ASN A 1 337 ? -6.240  1.847   -13.038 1.00 96.03 337 A 1 
ATOM 2716 C CG  . ASN A 1 337 ? -5.555  0.590   -13.548 1.00 94.08 337 A 1 
ATOM 2717 O OD1 . ASN A 1 337 ? -6.008  -0.044  -14.467 1.00 88.73 337 A 1 
ATOM 2718 N ND2 . ASN A 1 337 ? -4.454  0.177   -12.988 1.00 87.34 337 A 1 
ATOM 2719 N N   . TYR A 1 338 ? -9.045  0.732   -12.801 1.00 97.29 338 A 1 
ATOM 2720 C CA  . TYR A 1 338 ? -10.148 -0.214  -12.688 1.00 97.67 338 A 1 
ATOM 2721 C C   . TYR A 1 338 ? -10.822 -0.135  -11.308 1.00 97.96 338 A 1 
ATOM 2722 O O   . TYR A 1 338 ? -10.270 0.427   -10.364 1.00 97.91 338 A 1 
ATOM 2723 C CB  . TYR A 1 338 ? -9.633  -1.632  -12.968 1.00 97.62 338 A 1 
ATOM 2724 C CG  . TYR A 1 338 ? -8.899  -2.278  -11.815 1.00 97.77 338 A 1 
ATOM 2725 C CD1 . TYR A 1 338 ? -7.554  -1.984  -11.531 1.00 97.21 338 A 1 
ATOM 2726 C CD2 . TYR A 1 338 ? -9.597  -3.197  -11.004 1.00 97.41 338 A 1 
ATOM 2727 C CE1 . TYR A 1 338 ? -6.901  -2.600  -10.458 1.00 96.67 338 A 1 
ATOM 2728 C CE2 . TYR A 1 338 ? -8.952  -3.821  -9.931  1.00 96.75 338 A 1 
ATOM 2729 C CZ  . TYR A 1 338 ? -7.604  -3.526  -9.657  1.00 96.74 338 A 1 
ATOM 2730 O OH  . TYR A 1 338 ? -7.011  -4.155  -8.621  1.00 95.74 338 A 1 
ATOM 2731 N N   . GLY A 1 339 ? -12.016 -0.709  -11.193 1.00 97.75 339 A 1 
ATOM 2732 C CA  . GLY A 1 339 ? -12.726 -0.899  -9.928  1.00 97.94 339 A 1 
ATOM 2733 C C   . GLY A 1 339 ? -12.924 -2.384  -9.622  1.00 98.13 339 A 1 
ATOM 2734 O O   . GLY A 1 339 ? -13.162 -3.175  -10.531 1.00 97.58 339 A 1 
ATOM 2735 N N   . SER A 1 340 ? -12.882 -2.771  -8.353  1.00 97.74 340 A 1 
ATOM 2736 C CA  . SER A 1 340 ? -13.040 -4.173  -7.943  1.00 97.80 340 A 1 
ATOM 2737 C C   . SER A 1 340 ? -14.385 -4.781  -8.378  1.00 97.75 340 A 1 
ATOM 2738 O O   . SER A 1 340 ? -14.446 -5.935  -8.774  1.00 97.29 340 A 1 
ATOM 2739 C CB  . SER A 1 340 ? -12.874 -4.292  -6.426  1.00 97.86 340 A 1 
ATOM 2740 O OG  . SER A 1 340 ? -13.820 -3.495  -5.736  1.00 97.41 340 A 1 
ATOM 2741 N N   . SER A 1 341 ? -15.442 -3.974  -8.351  1.00 96.94 341 A 1 
ATOM 2742 C CA  . SER A 1 341 ? -16.770 -4.393  -8.814  1.00 96.47 341 A 1 
ATOM 2743 C C   . SER A 1 341 ? -16.820 -4.521  -10.340 1.00 96.48 341 A 1 
ATOM 2744 O O   . SER A 1 341 ? -17.196 -5.567  -10.853 1.00 95.58 341 A 1 
ATOM 2745 C CB  . SER A 1 341 ? -17.820 -3.408  -8.302  1.00 95.72 341 A 1 
ATOM 2746 O OG  . SER A 1 341 ? -19.113 -3.789  -8.723  1.00 80.48 341 A 1 
ATOM 2747 N N   . SER A 1 342 ? -16.405 -3.495  -11.081 1.00 97.40 342 A 1 
ATOM 2748 C CA  . SER A 1 342 ? -16.509 -3.481  -12.545 1.00 96.89 342 A 1 
ATOM 2749 C C   . SER A 1 342 ? -15.549 -4.459  -13.238 1.00 97.17 342 A 1 
ATOM 2750 O O   . SER A 1 342 ? -15.903 -5.010  -14.278 1.00 95.93 342 A 1 
ATOM 2751 C CB  . SER A 1 342 ? -16.286 -2.068  -13.090 1.00 96.16 342 A 1 
ATOM 2752 O OG  . SER A 1 342 ? -15.014 -1.550  -12.732 1.00 90.98 342 A 1 
ATOM 2753 N N   . GLU A 1 343 ? -14.362 -4.687  -12.674 1.00 97.30 343 A 1 
ATOM 2754 C CA  . GLU A 1 343 ? -13.337 -5.541  -13.282 1.00 97.22 343 A 1 
ATOM 2755 C C   . GLU A 1 343 ? -13.509 -7.024  -12.908 1.00 97.47 343 A 1 
ATOM 2756 O O   . GLU A 1 343 ? -13.355 -7.901  -13.758 1.00 96.15 343 A 1 
ATOM 2757 C CB  . GLU A 1 343 ? -11.954 -5.037  -12.876 1.00 96.00 343 A 1 
ATOM 2758 C CG  . GLU A 1 343 ? -10.810 -5.633  -13.718 1.00 92.56 343 A 1 
ATOM 2759 C CD  . GLU A 1 343 ? -10.932 -5.275  -15.209 1.00 93.79 343 A 1 
ATOM 2760 O OE1 . GLU A 1 343 ? -10.626 -6.142  -16.066 1.00 87.05 343 A 1 
ATOM 2761 O OE2 . GLU A 1 343 ? -11.381 -4.161  -15.530 1.00 87.88 343 A 1 
ATOM 2762 N N   . TYR A 1 344 ? -13.836 -7.296  -11.641 1.00 97.96 344 A 1 
ATOM 2763 C CA  . TYR A 1 344 ? -13.878 -8.661  -11.109 1.00 98.07 344 A 1 
ATOM 2764 C C   . TYR A 1 344 ? -15.291 -9.153  -10.766 1.00 98.17 344 A 1 
ATOM 2765 O O   . TYR A 1 344 ? -15.465 -10.335 -10.467 1.00 97.45 344 A 1 
ATOM 2766 C CB  . TYR A 1 344 ? -12.926 -8.771  -9.914  1.00 97.96 344 A 1 
ATOM 2767 C CG  . TYR A 1 344 ? -11.486 -8.349  -10.186 1.00 97.96 344 A 1 
ATOM 2768 C CD1 . TYR A 1 344 ? -10.810 -8.812  -11.327 1.00 97.20 344 A 1 
ATOM 2769 C CD2 . TYR A 1 344 ? -10.833 -7.494  -9.280  1.00 97.25 344 A 1 
ATOM 2770 C CE1 . TYR A 1 344 ? -9.478  -8.424  -11.570 1.00 96.54 344 A 1 
ATOM 2771 C CE2 . TYR A 1 344 ? -9.501  -7.111  -9.514  1.00 96.57 344 A 1 
ATOM 2772 C CZ  . TYR A 1 344 ? -8.820  -7.571  -10.660 1.00 96.65 344 A 1 
ATOM 2773 O OH  . TYR A 1 344 ? -7.542  -7.195  -10.891 1.00 95.52 344 A 1 
ATOM 2774 N N   . GLY A 1 345 ? -16.290 -8.279  -10.815 1.00 97.22 345 A 1 
ATOM 2775 C CA  . GLY A 1 345 ? -17.669 -8.594  -10.441 1.00 97.17 345 A 1 
ATOM 2776 C C   . GLY A 1 345 ? -17.867 -8.784  -8.935  1.00 97.60 345 A 1 
ATOM 2777 O O   . GLY A 1 345 ? -18.785 -9.501  -8.547  1.00 96.32 345 A 1 
ATOM 2778 N N   . LEU A 1 346 ? -17.005 -8.197  -8.092  1.00 96.87 346 A 1 
ATOM 2779 C CA  . LEU A 1 346 ? -17.127 -8.280  -6.638  1.00 96.92 346 A 1 
ATOM 2780 C C   . LEU A 1 346 ? -18.311 -7.436  -6.159  1.00 96.93 346 A 1 
ATOM 2781 O O   . LEU A 1 346 ? -18.470 -6.293  -6.579  1.00 96.20 346 A 1 
ATOM 2782 C CB  . LEU A 1 346 ? -15.831 -7.833  -5.942  1.00 96.94 346 A 1 
ATOM 2783 C CG  . LEU A 1 346 ? -14.567 -8.625  -6.326  1.00 96.43 346 A 1 
ATOM 2784 C CD1 . LEU A 1 346 ? -13.364 -8.072  -5.561  1.00 94.49 346 A 1 
ATOM 2785 C CD2 . LEU A 1 346 ? -14.687 -10.107 -6.006  1.00 94.64 346 A 1 
ATOM 2786 N N   . LYS A 1 347 ? -19.121 -7.998  -5.258  1.00 97.13 347 A 1 
ATOM 2787 C CA  . LYS A 1 347 ? -20.265 -7.301  -4.645  1.00 96.57 347 A 1 
ATOM 2788 C C   . LYS A 1 347 ? -19.857 -6.477  -3.428  1.00 96.87 347 A 1 
ATOM 2789 O O   . LYS A 1 347 ? -20.495 -5.484  -3.104  1.00 95.62 347 A 1 
ATOM 2790 C CB  . LYS A 1 347 ? -21.329 -8.329  -4.236  1.00 96.19 347 A 1 
ATOM 2791 C CG  . LYS A 1 347 ? -21.867 -9.115  -5.434  1.00 92.84 347 A 1 
ATOM 2792 C CD  . LYS A 1 347 ? -22.849 -10.178 -4.949  1.00 86.46 347 A 1 
ATOM 2793 C CE  . LYS A 1 347 ? -23.329 -11.002 -6.143  1.00 80.64 347 A 1 
ATOM 2794 N NZ  . LYS A 1 347 ? -24.191 -12.100 -5.695  1.00 68.78 347 A 1 
ATOM 2795 N N   . GLU A 1 348 ? -18.800 -6.917  -2.737  1.00 97.54 348 A 1 
ATOM 2796 C CA  . GLU A 1 348 ? -18.188 -6.280  -1.579  1.00 97.72 348 A 1 
ATOM 2797 C C   . GLU A 1 348 ? -16.761 -6.814  -1.374  1.00 98.24 348 A 1 
ATOM 2798 O O   . GLU A 1 348 ? -16.363 -7.805  -1.996  1.00 98.02 348 A 1 
ATOM 2799 C CB  . GLU A 1 348 ? -19.054 -6.494  -0.324  1.00 97.03 348 A 1 
ATOM 2800 C CG  . GLU A 1 348 ? -19.264 -7.977  0.032   1.00 96.28 348 A 1 
ATOM 2801 C CD  . GLU A 1 348 ? -20.090 -8.173  1.311   1.00 95.98 348 A 1 
ATOM 2802 O OE1 . GLU A 1 348 ? -20.071 -9.320  1.815   1.00 92.13 348 A 1 
ATOM 2803 O OE2 . GLU A 1 348 ? -20.707 -7.197  1.804   1.00 93.11 348 A 1 
ATOM 2804 N N   . LEU A 1 349 ? -15.996 -6.186  -0.485  1.00 97.87 349 A 1 
ATOM 2805 C CA  . LEU A 1 349 ? -14.614 -6.575  -0.184  1.00 98.22 349 A 1 
ATOM 2806 C C   . LEU A 1 349 ? -14.537 -7.624  0.947   1.00 98.26 349 A 1 
ATOM 2807 O O   . LEU A 1 349 ? -13.773 -7.480  1.901   1.00 98.01 349 A 1 
ATOM 2808 C CB  . LEU A 1 349 ? -13.760 -5.315  0.070   1.00 98.33 349 A 1 
ATOM 2809 C CG  . LEU A 1 349 ? -13.777 -4.259  -1.050  1.00 97.98 349 A 1 
ATOM 2810 C CD1 . LEU A 1 349 ? -12.772 -3.153  -0.717  1.00 97.69 349 A 1 
ATOM 2811 C CD2 . LEU A 1 349 ? -13.404 -4.816  -2.423  1.00 97.55 349 A 1 
ATOM 2812 N N   . SER A 1 350 ? -15.346 -8.679  0.859   1.00 98.43 350 A 1 
ATOM 2813 C CA  . SER A 1 350 ? -15.383 -9.761  1.848   1.00 98.45 350 A 1 
ATOM 2814 C C   . SER A 1 350 ? -14.448 -10.922 1.510   1.00 98.58 350 A 1 
ATOM 2815 O O   . SER A 1 350 ? -14.197 -11.185 0.324   1.00 98.51 350 A 1 
ATOM 2816 C CB  . SER A 1 350 ? -16.814 -10.264 2.046   1.00 98.25 350 A 1 
ATOM 2817 O OG  . SER A 1 350 ? -17.301 -10.966 0.924   1.00 97.89 350 A 1 
ATOM 2818 N N   . PRO A 1 351 ? -13.970 -11.699 2.497   1.00 98.60 351 A 1 
ATOM 2819 C CA  . PRO A 1 351 ? -13.185 -12.904 2.246   1.00 98.58 351 A 1 
ATOM 2820 C C   . PRO A 1 351 ? -13.870 -13.875 1.278   1.00 98.53 351 A 1 
ATOM 2821 O O   . PRO A 1 351 ? -13.222 -14.408 0.381   1.00 98.39 351 A 1 
ATOM 2822 C CB  . PRO A 1 351 ? -12.966 -13.554 3.617   1.00 98.44 351 A 1 
ATOM 2823 C CG  . PRO A 1 351 ? -13.017 -12.373 4.581   1.00 97.85 351 A 1 
ATOM 2824 C CD  . PRO A 1 351 ? -14.063 -11.451 3.940   1.00 98.48 351 A 1 
ATOM 2825 N N   . LYS A 1 352 ? -15.183 -14.035 1.390   1.00 98.49 352 A 1 
ATOM 2826 C CA  . LYS A 1 352 ? -15.982 -14.909 0.516   1.00 98.32 352 A 1 
ATOM 2827 C C   . LYS A 1 352 ? -15.901 -14.499 -0.961  1.00 98.45 352 A 1 
ATOM 2828 O O   . LYS A 1 352 ? -15.701 -15.353 -1.818  1.00 98.26 352 A 1 
ATOM 2829 C CB  . LYS A 1 352 ? -17.428 -14.913 1.016   1.00 97.93 352 A 1 
ATOM 2830 C CG  . LYS A 1 352 ? -18.329 -15.826 0.166   1.00 93.75 352 A 1 
ATOM 2831 C CD  . LYS A 1 352 ? -19.777 -15.806 0.687   1.00 88.57 352 A 1 
ATOM 2832 C CE  . LYS A 1 352 ? -20.646 -16.670 -0.207  1.00 77.65 352 A 1 
ATOM 2833 N NZ  . LYS A 1 352 ? -22.048 -16.657 0.250   1.00 68.56 352 A 1 
ATOM 2834 N N   . GLU A 1 353 ? -16.045 -13.206 -1.261  1.00 98.32 353 A 1 
ATOM 2835 C CA  . GLU A 1 353 ? -15.978 -12.713 -2.643  1.00 98.47 353 A 1 
ATOM 2836 C C   . GLU A 1 353 ? -14.569 -12.904 -3.229  1.00 98.59 353 A 1 
ATOM 2837 O O   . GLU A 1 353 ? -14.420 -13.311 -4.383  1.00 98.38 353 A 1 
ATOM 2838 C CB  . GLU A 1 353 ? -16.406 -11.240 -2.692  1.00 98.34 353 A 1 
ATOM 2839 C CG  . GLU A 1 353 ? -17.906 -11.011 -2.441  1.00 97.24 353 A 1 
ATOM 2840 C CD  . GLU A 1 353 ? -18.817 -11.466 -3.593  1.00 97.37 353 A 1 
ATOM 2841 O OE1 . GLU A 1 353 ? -19.767 -12.240 -3.348  1.00 92.65 353 A 1 
ATOM 2842 O OE2 . GLU A 1 353 ? -18.597 -11.003 -4.732  1.00 93.88 353 A 1 
ATOM 2843 N N   . PHE A 1 354 ? -13.522 -12.698 -2.422  1.00 98.61 354 A 1 
ATOM 2844 C CA  . PHE A 1 354 ? -12.141 -12.908 -2.856  1.00 98.62 354 A 1 
ATOM 2845 C C   . PHE A 1 354 ? -11.766 -14.394 -2.983  1.00 98.68 354 A 1 
ATOM 2846 O O   . PHE A 1 354 ? -10.994 -14.744 -3.880  1.00 98.38 354 A 1 
ATOM 2847 C CB  . PHE A 1 354 ? -11.184 -12.154 -1.933  1.00 98.65 354 A 1 
ATOM 2848 C CG  . PHE A 1 354 ? -11.051 -10.692 -2.315  1.00 98.67 354 A 1 
ATOM 2849 C CD1 . PHE A 1 354 ? -10.027 -10.289 -3.188  1.00 98.42 354 A 1 
ATOM 2850 C CD2 . PHE A 1 354 ? -11.973 -9.744  -1.837  1.00 98.42 354 A 1 
ATOM 2851 C CE1 . PHE A 1 354 ? -9.926  -8.937  -3.584  1.00 98.17 354 A 1 
ATOM 2852 C CE2 . PHE A 1 354 ? -11.877 -8.399  -2.234  1.00 98.11 354 A 1 
ATOM 2853 C CZ  . PHE A 1 354 ? -10.855 -7.997  -3.108  1.00 98.19 354 A 1 
ATOM 2854 N N   . GLU A 1 355 ? -12.326 -15.288 -2.178  1.00 98.59 355 A 1 
ATOM 2855 C CA  . GLU A 1 355 ? -12.193 -16.734 -2.381  1.00 98.42 355 A 1 
ATOM 2856 C C   . GLU A 1 355 ? -12.832 -17.185 -3.702  1.00 98.41 355 A 1 
ATOM 2857 O O   . GLU A 1 355 ? -12.231 -17.959 -4.454  1.00 98.19 355 A 1 
ATOM 2858 C CB  . GLU A 1 355 ? -12.820 -17.509 -1.214  1.00 98.29 355 A 1 
ATOM 2859 C CG  . GLU A 1 355 ? -11.959 -17.392 0.054   1.00 96.96 355 A 1 
ATOM 2860 C CD  . GLU A 1 355 ? -12.513 -18.213 1.210   1.00 96.42 355 A 1 
ATOM 2861 O OE1 . GLU A 1 355 ? -11.716 -18.977 1.791   1.00 90.55 355 A 1 
ATOM 2862 O OE2 . GLU A 1 355 ? -13.702 -18.109 1.595   1.00 91.83 355 A 1 
ATOM 2863 N N   . ILE A 1 356 ? -14.018 -16.651 -4.016  1.00 98.49 356 A 1 
ATOM 2864 C CA  . ILE A 1 356 ? -14.682 -16.899 -5.302  1.00 98.45 356 A 1 
ATOM 2865 C C   . ILE A 1 356 ? -13.831 -16.346 -6.451  1.00 98.58 356 A 1 
ATOM 2866 O O   . ILE A 1 356 ? -13.640 -17.041 -7.453  1.00 98.38 356 A 1 
ATOM 2867 C CB  . ILE A 1 356 ? -16.112 -16.301 -5.301  1.00 98.40 356 A 1 
ATOM 2868 C CG1 . ILE A 1 356 ? -17.022 -17.094 -4.329  1.00 97.74 356 A 1 
ATOM 2869 C CG2 . ILE A 1 356 ? -16.728 -16.310 -6.715  1.00 97.73 356 A 1 
ATOM 2870 C CD1 . ILE A 1 356 ? -18.345 -16.376 -3.996  1.00 94.97 356 A 1 
ATOM 2871 N N   . LEU A 1 357 ? -13.298 -15.130 -6.321  1.00 98.31 357 A 1 
ATOM 2872 C CA  . LEU A 1 357 ? -12.402 -14.540 -7.321  1.00 98.42 357 A 1 
ATOM 2873 C C   . LEU A 1 357 ? -11.162 -15.410 -7.547  1.00 98.57 357 A 1 
ATOM 2874 O O   . LEU A 1 357 ? -10.838 -15.729 -8.691  1.00 98.46 357 A 1 
ATOM 2875 C CB  . LEU A 1 357 ? -12.020 -13.107 -6.895  1.00 98.50 357 A 1 
ATOM 2876 C CG  . LEU A 1 357 ? -11.008 -12.432 -7.833  1.00 98.23 357 A 1 
ATOM 2877 C CD1 . LEU A 1 357 ? -11.529 -12.315 -9.267  1.00 97.75 357 A 1 
ATOM 2878 C CD2 . LEU A 1 357 ? -10.666 -11.036 -7.317  1.00 97.67 357 A 1 
ATOM 2879 N N   . ALA A 1 358 ? -10.500 -15.839 -6.472  1.00 98.41 358 A 1 
ATOM 2880 C CA  . ALA A 1 358 ? -9.328  -16.710 -6.548  1.00 98.22 358 A 1 
ATOM 2881 C C   . ALA A 1 358 ? -9.652  -18.040 -7.249  1.00 98.13 358 A 1 
ATOM 2882 O O   . ALA A 1 358 ? -8.945  -18.450 -8.167  1.00 97.76 358 A 1 
ATOM 2883 C CB  . ALA A 1 358 ? -8.778  -16.892 -5.127  1.00 97.99 358 A 1 
ATOM 2884 N N   . ALA A 1 359 ? -10.774 -18.671 -6.907  1.00 98.26 359 A 1 
ATOM 2885 C CA  . ALA A 1 359 ? -11.220 -19.903 -7.563  1.00 98.05 359 A 1 
ATOM 2886 C C   . ALA A 1 359 ? -11.571 -19.714 -9.052  1.00 98.09 359 A 1 
ATOM 2887 O O   . ALA A 1 359 ? -11.371 -20.623 -9.863  1.00 97.55 359 A 1 
ATOM 2888 C CB  . ALA A 1 359 ? -12.418 -20.447 -6.776  1.00 97.98 359 A 1 
ATOM 2889 N N   . ARG A 1 360 ? -12.079 -18.530 -9.434  1.00 98.19 360 A 1 
ATOM 2890 C CA  . ARG A 1 360 ? -12.303 -18.172 -10.844 1.00 98.18 360 A 1 
ATOM 2891 C C   . ARG A 1 360 ? -10.973 -17.977 -11.585 1.00 98.13 360 A 1 
ATOM 2892 O O   . ARG A 1 360 ? -10.830 -18.520 -12.668 1.00 97.81 360 A 1 
ATOM 2893 C CB  . ARG A 1 360 ? -13.175 -16.917 -10.946 1.00 98.26 360 A 1 
ATOM 2894 C CG  . ARG A 1 360 ? -14.646 -17.179 -10.599 1.00 97.30 360 A 1 
ATOM 2895 C CD  . ARG A 1 360 ? -15.419 -15.851 -10.425 1.00 96.67 360 A 1 
ATOM 2896 N NE  . ARG A 1 360 ? -15.406 -15.029 -11.645 1.00 93.38 360 A 1 
ATOM 2897 C CZ  . ARG A 1 360 ? -15.608 -13.720 -11.719 1.00 93.16 360 A 1 
ATOM 2898 N NH1 . ARG A 1 360 ? -15.896 -12.999 -10.667 1.00 86.17 360 A 1 
ATOM 2899 N NH2 . ARG A 1 360 ? -15.517 -13.102 -12.858 1.00 85.42 360 A 1 
ATOM 2900 N N   . MET A 1 361 ? -10.001 -17.286 -10.978 1.00 97.97 361 A 1 
ATOM 2901 C CA  . MET A 1 361 ? -8.674  -17.075 -11.574 1.00 97.69 361 A 1 
ATOM 2902 C C   . MET A 1 361 ? -7.884  -18.379 -11.787 1.00 97.40 361 A 1 
ATOM 2903 O O   . MET A 1 361 ? -7.091  -18.462 -12.726 1.00 96.81 361 A 1 
ATOM 2904 C CB  . MET A 1 361 ? -7.843  -16.104 -10.722 1.00 97.74 361 A 1 
ATOM 2905 C CG  . MET A 1 361 ? -8.364  -14.666 -10.806 1.00 97.00 361 A 1 
ATOM 2906 S SD  . MET A 1 361 ? -7.264  -13.423 -10.075 1.00 96.43 361 A 1 
ATOM 2907 C CE  . MET A 1 361 ? -7.286  -13.863 -8.325  1.00 91.22 361 A 1 
ATOM 2908 N N   . ASP A 1 362 ? -8.113  -19.416 -10.982 1.00 97.21 362 A 1 
ATOM 2909 C CA  . ASP A 1 362 ? -7.519  -20.739 -11.234 1.00 96.41 362 A 1 
ATOM 2910 C C   . ASP A 1 362 ? -7.959  -21.327 -12.573 1.00 96.29 362 A 1 
ATOM 2911 O O   . ASP A 1 362 ? -7.145  -21.905 -13.303 1.00 94.92 362 A 1 
ATOM 2912 C CB  . ASP A 1 362 ? -7.903  -21.733 -10.145 1.00 95.62 362 A 1 
ATOM 2913 C CG  . ASP A 1 362 ? -7.172  -21.512 -8.828  1.00 93.52 362 A 1 
ATOM 2914 O OD1 . ASP A 1 362 ? -6.145  -20.800 -8.787  1.00 90.16 362 A 1 
ATOM 2915 O OD2 . ASP A 1 362 ? -7.674  -22.058 -7.826  1.00 90.05 362 A 1 
ATOM 2916 N N   . LYS A 1 363 ? -9.241  -21.156 -12.897 1.00 96.83 363 A 1 
ATOM 2917 C CA  . LYS A 1 363 ? -9.886  -21.759 -14.072 1.00 96.62 363 A 1 
ATOM 2918 C C   . LYS A 1 363 ? -9.844  -20.851 -15.299 1.00 96.82 363 A 1 
ATOM 2919 O O   . LYS A 1 363 ? -9.853  -21.350 -16.416 1.00 95.92 363 A 1 
ATOM 2920 C CB  . LYS A 1 363 ? -11.327 -22.128 -13.713 1.00 96.59 363 A 1 
ATOM 2921 C CG  . LYS A 1 363 ? -11.394 -23.158 -12.577 1.00 94.02 363 A 1 
ATOM 2922 C CD  . LYS A 1 363 ? -12.851 -23.480 -12.217 1.00 88.65 363 A 1 
ATOM 2923 C CE  . LYS A 1 363 ? -12.867 -24.459 -11.030 1.00 84.36 363 A 1 
ATOM 2924 N NZ  . LYS A 1 363 ? -14.247 -24.835 -10.639 1.00 73.52 363 A 1 
ATOM 2925 N N   . ASP A 1 364 ? -9.797  -19.548 -15.106 1.00 96.96 364 A 1 
ATOM 2926 C CA  . ASP A 1 364 ? -9.825  -18.537 -16.159 1.00 96.91 364 A 1 
ATOM 2927 C C   . ASP A 1 364 ? -8.490  -17.779 -16.226 1.00 97.04 364 A 1 
ATOM 2928 O O   . ASP A 1 364 ? -8.190  -16.894 -15.427 1.00 96.79 364 A 1 
ATOM 2929 C CB  . ASP A 1 364 ? -11.043 -17.622 -15.940 1.00 96.81 364 A 1 
ATOM 2930 C CG  . ASP A 1 364 ? -11.210 -16.573 -17.044 1.00 96.52 364 A 1 
ATOM 2931 O OD1 . ASP A 1 364 ? -10.278 -16.391 -17.861 1.00 94.86 364 A 1 
ATOM 2932 O OD2 . ASP A 1 364 ? -12.277 -15.919 -17.043 1.00 94.03 364 A 1 
ATOM 2933 N N   . LEU A 1 365 ? -7.681  -18.149 -17.221 1.00 96.26 365 A 1 
ATOM 2934 C CA  . LEU A 1 365 ? -6.391  -17.510 -17.463 1.00 95.83 365 A 1 
ATOM 2935 C C   . LEU A 1 365 ? -6.528  -16.041 -17.872 1.00 96.03 365 A 1 
ATOM 2936 O O   . LEU A 1 365 ? -5.647  -15.246 -17.563 1.00 95.73 365 A 1 
ATOM 2937 C CB  . LEU A 1 365 ? -5.626  -18.329 -18.521 1.00 95.02 365 A 1 
ATOM 2938 C CG  . LEU A 1 365 ? -4.215  -17.804 -18.833 1.00 92.14 365 A 1 
ATOM 2939 C CD1 . LEU A 1 365 ? -3.302  -17.807 -17.602 1.00 90.11 365 A 1 
ATOM 2940 C CD2 . LEU A 1 365 ? -3.566  -18.668 -19.916 1.00 90.13 365 A 1 
ATOM 2941 N N   . GLN A 1 366 ? -7.612  -15.653 -18.570 1.00 96.26 366 A 1 
ATOM 2942 C CA  . GLN A 1 366 ? -7.813  -14.266 -18.970 1.00 96.12 366 A 1 
ATOM 2943 C C   . GLN A 1 366 ? -8.092  -13.385 -17.755 1.00 96.55 366 A 1 
ATOM 2944 O O   . GLN A 1 366 ? -7.511  -12.316 -17.633 1.00 96.34 366 A 1 
ATOM 2945 C CB  . GLN A 1 366 ? -8.958  -14.139 -19.983 1.00 96.08 366 A 1 
ATOM 2946 C CG  . GLN A 1 366 ? -8.677  -14.858 -21.311 1.00 88.13 366 A 1 
ATOM 2947 C CD  . GLN A 1 366 ? -9.779  -14.620 -22.342 1.00 79.54 366 A 1 
ATOM 2948 O OE1 . GLN A 1 366 ? -10.779 -13.973 -22.110 1.00 70.18 366 A 1 
ATOM 2949 N NE2 . GLN A 1 366 ? -9.626  -15.119 -23.547 1.00 66.81 366 A 1 
ATOM 2950 N N   . LEU A 1 367 ? -8.911  -13.880 -16.823 1.00 96.87 367 A 1 
ATOM 2951 C CA  . LEU A 1 367 ? -9.178  -13.195 -15.557 1.00 97.27 367 A 1 
ATOM 2952 C C   . LEU A 1 367 ? -7.909  -13.067 -14.701 1.00 97.49 367 A 1 
ATOM 2953 O O   . LEU A 1 367 ? -7.627  -11.995 -14.179 1.00 97.41 367 A 1 
ATOM 2954 C CB  . LEU A 1 367 ? -10.286 -13.959 -14.818 1.00 97.60 367 A 1 
ATOM 2955 C CG  . LEU A 1 367 ? -10.737 -13.295 -13.508 1.00 97.08 367 A 1 
ATOM 2956 C CD1 . LEU A 1 367 ? -11.341 -11.915 -13.737 1.00 96.62 367 A 1 
ATOM 2957 C CD2 . LEU A 1 367 ? -11.791 -14.182 -12.849 1.00 96.63 367 A 1 
ATOM 2958 N N   . PHE A 1 368 ? -7.107  -14.131 -14.594 1.00 97.28 368 A 1 
ATOM 2959 C CA  . PHE A 1 368 ? -5.811  -14.062 -13.918 1.00 97.05 368 A 1 
ATOM 2960 C C   . PHE A 1 368 ? -4.859  -13.053 -14.594 1.00 96.99 368 A 1 
ATOM 2961 O O   . PHE A 1 368 ? -4.191  -12.282 -13.912 1.00 96.80 368 A 1 
ATOM 2962 C CB  . PHE A 1 368 ? -5.168  -15.448 -13.857 1.00 96.93 368 A 1 
ATOM 2963 C CG  . PHE A 1 368 ? -3.758  -15.388 -13.317 1.00 96.83 368 A 1 
ATOM 2964 C CD1 . PHE A 1 368 ? -2.664  -15.310 -14.202 1.00 96.29 368 A 1 
ATOM 2965 C CD2 . PHE A 1 368 ? -3.536  -15.290 -11.928 1.00 96.53 368 A 1 
ATOM 2966 C CE1 . PHE A 1 368 ? -1.370  -15.108 -13.707 1.00 96.05 368 A 1 
ATOM 2967 C CE2 . PHE A 1 368 ? -2.241  -15.088 -11.436 1.00 95.96 368 A 1 
ATOM 2968 C CZ  . PHE A 1 368 ? -1.155  -14.990 -12.320 1.00 95.83 368 A 1 
ATOM 2969 N N   . ASN A 1 369 ? -4.797  -13.025 -15.933 1.00 96.46 369 A 1 
ATOM 2970 C CA  . ASN A 1 369 ? -3.945  -12.090 -16.656 1.00 95.80 369 A 1 
ATOM 2971 C C   . ASN A 1 369 ? -4.357  -10.627 -16.426 1.00 95.97 369 A 1 
ATOM 2972 O O   . ASN A 1 369 ? -3.479  -9.780  -16.334 1.00 95.65 369 A 1 
ATOM 2973 C CB  . ASN A 1 369 ? -3.951  -12.432 -18.150 1.00 95.33 369 A 1 
ATOM 2974 C CG  . ASN A 1 369 ? -3.148  -13.673 -18.492 1.00 93.29 369 A 1 
ATOM 2975 O OD1 . ASN A 1 369 ? -2.315  -14.165 -17.754 1.00 88.98 369 A 1 
ATOM 2976 N ND2 . ASN A 1 369 ? -3.330  -14.198 -19.685 1.00 88.09 369 A 1 
ATOM 2977 N N   . LYS A 1 370 ? -5.657  -10.342 -16.268 1.00 96.06 370 A 1 
ATOM 2978 C CA  . LYS A 1 370 ? -6.133  -9.012  -15.848 1.00 96.13 370 A 1 
ATOM 2979 C C   . LYS A 1 370 ? -5.616  -8.649  -14.455 1.00 96.60 370 A 1 
ATOM 2980 O O   . LYS A 1 370 ? -5.012  -7.601  -14.294 1.00 96.33 370 A 1 
ATOM 2981 C CB  . LYS A 1 370 ? -7.658  -8.950  -15.854 1.00 95.31 370 A 1 
ATOM 2982 C CG  . LYS A 1 370 ? -8.253  -8.930  -17.267 1.00 86.42 370 A 1 
ATOM 2983 C CD  . LYS A 1 370 ? -9.777  -8.926  -17.121 1.00 85.05 370 A 1 
ATOM 2984 C CE  . LYS A 1 370 ? -10.485 -8.617  -18.431 1.00 76.83 370 A 1 
ATOM 2985 N NZ  . LYS A 1 370 ? -11.766 -7.933  -18.112 1.00 69.94 370 A 1 
ATOM 2986 N N   . TYR A 1 371 ? -5.767  -9.553  -13.474 1.00 97.00 371 A 1 
ATOM 2987 C CA  . TYR A 1 371 ? -5.205  -9.359  -12.134 1.00 97.23 371 A 1 
ATOM 2988 C C   . TYR A 1 371 ? -3.693  -9.111  -12.188 1.00 97.13 371 A 1 
ATOM 2989 O O   . TYR A 1 371 ? -3.201  -8.162  -11.599 1.00 96.95 371 A 1 
ATOM 2990 C CB  . TYR A 1 371 ? -5.546  -10.572 -11.256 1.00 97.38 371 A 1 
ATOM 2991 C CG  . TYR A 1 371 ? -4.687  -10.685 -10.015 1.00 97.24 371 A 1 
ATOM 2992 C CD1 . TYR A 1 371 ? -3.581  -11.558 -10.008 1.00 96.43 371 A 1 
ATOM 2993 C CD2 . TYR A 1 371 ? -4.948  -9.876  -8.895  1.00 96.63 371 A 1 
ATOM 2994 C CE1 . TYR A 1 371 ? -2.734  -11.619 -8.882  1.00 95.99 371 A 1 
ATOM 2995 C CE2 . TYR A 1 371 ? -4.098  -9.933  -7.767  1.00 95.98 371 A 1 
ATOM 2996 C CZ  . TYR A 1 371 ? -2.990  -10.805 -7.766  1.00 95.97 371 A 1 
ATOM 2997 O OH  . TYR A 1 371 ? -2.167  -10.867 -6.688  1.00 94.76 371 A 1 
ATOM 2998 N N   . HIS A 1 372 ? -2.957  -9.916  -12.950 1.00 96.60 372 A 1 
ATOM 2999 C CA  . HIS A 1 372 ? -1.509  -9.771  -13.049 1.00 95.90 372 A 1 
ATOM 3000 C C   . HIS A 1 372 ? -1.071  -8.490  -13.795 1.00 95.58 372 A 1 
ATOM 3001 O O   . HIS A 1 372 ? -0.002  -7.944  -13.509 1.00 94.71 372 A 1 
ATOM 3002 C CB  . HIS A 1 372 ? -0.921  -11.024 -13.718 1.00 95.21 372 A 1 
ATOM 3003 C CG  . HIS A 1 372 ? 0.581   -11.006 -13.726 1.00 93.42 372 A 1 
ATOM 3004 N ND1 . HIS A 1 372 ? 1.376   -10.478 -14.718 1.00 83.09 372 A 1 
ATOM 3005 C CD2 . HIS A 1 372 ? 1.412   -11.431 -12.720 1.00 83.15 372 A 1 
ATOM 3006 C CE1 . HIS A 1 372 ? 2.652   -10.573 -14.310 1.00 84.30 372 A 1 
ATOM 3007 N NE2 . HIS A 1 372 ? 2.718   -11.153 -13.105 1.00 86.66 372 A 1 
ATOM 3008 N N   . LEU A 1 373 ? -1.878  -7.978  -14.723 1.00 95.74 373 A 1 
ATOM 3009 C CA  . LEU A 1 373 ? -1.663  -6.675  -15.342 1.00 95.12 373 A 1 
ATOM 3010 C C   . LEU A 1 373 ? -1.811  -5.555  -14.298 1.00 95.15 373 A 1 
ATOM 3011 O O   . LEU A 1 373 ? -0.904  -4.736  -14.145 1.00 94.25 373 A 1 
ATOM 3012 C CB  . LEU A 1 373 ? -2.643  -6.525  -16.522 1.00 94.47 373 A 1 
ATOM 3013 C CG  . LEU A 1 373 ? -2.504  -5.203  -17.295 1.00 90.40 373 A 1 
ATOM 3014 C CD1 . LEU A 1 373 ? -1.161  -5.117  -18.033 1.00 87.81 373 A 1 
ATOM 3015 C CD2 . LEU A 1 373 ? -3.623  -5.079  -18.324 1.00 87.30 373 A 1 
ATOM 3016 N N   . HIS A 1 374 ? -2.913  -5.572  -13.536 1.00 96.49 374 A 1 
ATOM 3017 C CA  . HIS A 1 374 ? -3.186  -4.594  -12.478 1.00 96.49 374 A 1 
ATOM 3018 C C   . HIS A 1 374 ? -2.191  -4.661  -11.323 1.00 96.19 374 A 1 
ATOM 3019 O O   . HIS A 1 374 ? -1.872  -3.627  -10.746 1.00 95.43 374 A 1 
ATOM 3020 C CB  . HIS A 1 374 ? -4.621  -4.778  -11.979 1.00 96.66 374 A 1 
ATOM 3021 C CG  . HIS A 1 374 ? -5.654  -4.532  -13.040 1.00 96.73 374 A 1 
ATOM 3022 N ND1 . HIS A 1 374 ? -5.596  -3.559  -14.019 1.00 92.64 374 A 1 
ATOM 3023 C CD2 . HIS A 1 374 ? -6.815  -5.233  -13.219 1.00 93.11 374 A 1 
ATOM 3024 C CE1 . HIS A 1 374 ? -6.696  -3.688  -14.777 1.00 93.81 374 A 1 
ATOM 3025 N NE2 . HIS A 1 374 ? -7.462  -4.683  -14.319 1.00 94.13 374 A 1 
ATOM 3026 N N   . PHE A 1 375 ? -1.609  -5.841  -11.043 1.00 95.83 375 A 1 
ATOM 3027 C CA  . PHE A 1 375 ? -0.583  -6.043  -10.019 1.00 95.08 375 A 1 
ATOM 3028 C C   . PHE A 1 375 ? 0.568   -5.018  -10.080 1.00 94.35 375 A 1 
ATOM 3029 O O   . PHE A 1 375 ? 1.133   -4.663  -9.055  1.00 92.46 375 A 1 
ATOM 3030 C CB  . PHE A 1 375 ? -0.057  -7.476  -10.177 1.00 94.62 375 A 1 
ATOM 3031 C CG  . PHE A 1 375 ? 1.025   -7.866  -9.197  1.00 94.37 375 A 1 
ATOM 3032 C CD1 . PHE A 1 375 ? 2.372   -7.916  -9.597  1.00 92.33 375 A 1 
ATOM 3033 C CD2 . PHE A 1 375 ? 0.683   -8.193  -7.873  1.00 92.24 375 A 1 
ATOM 3034 C CE1 . PHE A 1 375 ? 3.368   -8.281  -8.675  1.00 91.16 375 A 1 
ATOM 3035 C CE2 . PHE A 1 375 ? 1.673   -8.561  -6.958  1.00 91.11 375 A 1 
ATOM 3036 C CZ  . PHE A 1 375 ? 3.015   -8.603  -7.358  1.00 91.22 375 A 1 
ATOM 3037 N N   . ARG A 1 376 ? 0.903   -4.509  -11.271 1.00 93.83 376 A 1 
ATOM 3038 C CA  . ARG A 1 376 ? 1.888   -3.436  -11.488 1.00 92.32 376 A 1 
ATOM 3039 C C   . ARG A 1 376 ? 1.279   -2.186  -12.128 1.00 91.84 376 A 1 
ATOM 3040 O O   . ARG A 1 376 ? 1.946   -1.481  -12.882 1.00 88.35 376 A 1 
ATOM 3041 C CB  . ARG A 1 376 ? 3.098   -3.963  -12.277 1.00 90.15 376 A 1 
ATOM 3042 C CG  . ARG A 1 376 ? 3.940   -4.925  -11.437 1.00 85.35 376 A 1 
ATOM 3043 C CD  . ARG A 1 376 ? 5.207   -5.297  -12.212 1.00 81.42 376 A 1 
ATOM 3044 N NE  . ARG A 1 376 ? 6.115   -6.163  -11.443 1.00 78.53 376 A 1 
ATOM 3045 C CZ  . ARG A 1 376 ? 6.004   -7.466  -11.272 1.00 73.01 376 A 1 
ATOM 3046 N NH1 . ARG A 1 376 ? 4.998   -8.148  -11.759 1.00 66.48 376 A 1 
ATOM 3047 N NH2 . ARG A 1 376 ? 6.903   -8.122  -10.603 1.00 67.19 376 A 1 
ATOM 3048 N N   . ALA A 1 377 ? 0.010   -1.927  -11.843 1.00 93.36 377 A 1 
ATOM 3049 C CA  . ALA A 1 377 ? -0.717  -0.751  -12.323 1.00 92.84 377 A 1 
ATOM 3050 C C   . ALA A 1 377 ? -0.664  -0.581  -13.857 1.00 93.18 377 A 1 
ATOM 3051 O O   . ALA A 1 377 ? -0.397  0.504   -14.373 1.00 90.60 377 A 1 
ATOM 3052 C CB  . ALA A 1 377 ? -0.222  0.455   -11.553 1.00 91.78 377 A 1 
ATOM 3053 N N   . ASP A 1 378 ? -0.879  -1.682  -14.576 1.00 93.33 378 A 1 
ATOM 3054 C CA  . ASP A 1 378 ? -0.879  -1.767  -16.036 1.00 92.59 378 A 1 
ATOM 3055 C C   . ASP A 1 378 ? 0.442   -1.339  -16.695 1.00 91.49 378 A 1 
ATOM 3056 O O   . ASP A 1 378 ? 0.483   -0.961  -17.872 1.00 88.00 378 A 1 
ATOM 3057 C CB  . ASP A 1 378 ? -2.090  -1.049  -16.644 1.00 92.30 378 A 1 
ATOM 3058 C CG  . ASP A 1 378 ? -3.447  -1.534  -16.135 1.00 91.76 378 A 1 
ATOM 3059 O OD1 . ASP A 1 378 ? -3.499  -2.415  -15.256 1.00 88.26 378 A 1 
ATOM 3060 O OD2 . ASP A 1 378 ? -4.445  -0.962  -16.611 1.00 88.49 378 A 1 
ATOM 3061 N N   . THR A 1 379 ? 1.553   -1.405  -15.954 1.00 90.48 379 A 1 
ATOM 3062 C CA  . THR A 1 379 ? 2.865   -1.116  -16.530 1.00 89.22 379 A 1 
ATOM 3063 C C   . THR A 1 379 ? 3.243   -2.197  -17.543 1.00 87.97 379 A 1 
ATOM 3064 O O   . THR A 1 379 ? 3.264   -3.384  -17.199 1.00 86.14 379 A 1 
ATOM 3065 C CB  . THR A 1 379 ? 3.953   -0.989  -15.471 1.00 88.73 379 A 1 
ATOM 3066 O OG1 . THR A 1 379 ? 3.570   -0.050  -14.495 1.00 85.39 379 A 1 
ATOM 3067 C CG2 . THR A 1 379 ? 5.251   -0.488  -16.089 1.00 85.02 379 A 1 
ATOM 3068 N N   . PRO A 1 380 ? 3.557   -1.844  -18.804 1.00 86.42 380 A 1 
ATOM 3069 C CA  . PRO A 1 380 ? 3.869   -2.821  -19.835 1.00 84.27 380 A 1 
ATOM 3070 C C   . PRO A 1 380 ? 5.213   -3.526  -19.587 1.00 84.97 380 A 1 
ATOM 3071 O O   . PRO A 1 380 ? 6.103   -2.997  -18.929 1.00 82.42 380 A 1 
ATOM 3072 C CB  . PRO A 1 380 ? 3.866   -2.035  -21.144 1.00 81.43 380 A 1 
ATOM 3073 C CG  . PRO A 1 380 ? 4.279   -0.628  -20.715 1.00 79.60 380 A 1 
ATOM 3074 C CD  . PRO A 1 380 ? 3.630   -0.489  -19.340 1.00 82.28 380 A 1 
ATOM 3075 N N   . GLY A 1 381 ? 5.387   -4.712  -20.192 1.00 83.45 381 A 1 
ATOM 3076 C CA  . GLY A 1 381 ? 6.664   -5.440  -20.199 1.00 83.28 381 A 1 
ATOM 3077 C C   . GLY A 1 381 ? 6.796   -6.546  -19.153 1.00 85.15 381 A 1 
ATOM 3078 O O   . GLY A 1 381 ? 7.752   -7.317  -19.205 1.00 82.23 381 A 1 
ATOM 3079 N N   . PHE A 1 382 ? 5.827   -6.698  -18.243 1.00 84.75 382 A 1 
ATOM 3080 C CA  . PHE A 1 382 ? 5.797   -7.793  -17.273 1.00 85.80 382 A 1 
ATOM 3081 C C   . PHE A 1 382 ? 4.908   -8.935  -17.754 1.00 87.00 382 A 1 
ATOM 3082 O O   . PHE A 1 382 ? 3.772   -8.734  -18.170 1.00 85.47 382 A 1 
ATOM 3083 C CB  . PHE A 1 382 ? 5.377   -7.265  -15.902 1.00 84.35 382 A 1 
ATOM 3084 C CG  . PHE A 1 382 ? 6.351   -6.243  -15.351 1.00 81.11 382 A 1 
ATOM 3085 C CD1 . PHE A 1 382 ? 7.518   -6.661  -14.688 1.00 77.36 382 A 1 
ATOM 3086 C CD2 . PHE A 1 382 ? 6.108   -4.869  -15.546 1.00 77.98 382 A 1 
ATOM 3087 C CE1 . PHE A 1 382 ? 8.441   -5.713  -14.214 1.00 73.45 382 A 1 
ATOM 3088 C CE2 . PHE A 1 382 ? 7.034   -3.921  -15.076 1.00 74.98 382 A 1 
ATOM 3089 C CZ  . PHE A 1 382 ? 8.194   -4.342  -14.411 1.00 76.45 382 A 1 
ATOM 3090 N N   . THR A 1 383 ? 5.428   -10.169 -17.699 1.00 88.15 383 A 1 
ATOM 3091 C CA  . THR A 1 383 ? 4.689   -11.376 -18.098 1.00 88.33 383 A 1 
ATOM 3092 C C   . THR A 1 383 ? 4.763   -12.429 -17.005 1.00 89.41 383 A 1 
ATOM 3093 O O   . THR A 1 383 ? 5.792   -12.579 -16.349 1.00 87.70 383 A 1 
ATOM 3094 C CB  . THR A 1 383 ? 5.189   -11.965 -19.429 1.00 86.01 383 A 1 
ATOM 3095 O OG1 . THR A 1 383 ? 6.554   -12.318 -19.380 1.00 79.49 383 A 1 
ATOM 3096 C CG2 . THR A 1 383 ? 5.015   -10.997 -20.600 1.00 78.10 383 A 1 
ATOM 3097 N N   . CYS A 1 384 ? 3.679   -13.187 -16.811 1.00 90.44 384 A 1 
ATOM 3098 C CA  . CYS A 1 384 ? 3.616   -14.287 -15.865 1.00 91.47 384 A 1 
ATOM 3099 C C   . CYS A 1 384 ? 3.758   -15.610 -16.629 1.00 91.81 384 A 1 
ATOM 3100 O O   . CYS A 1 384 ? 2.855   -16.010 -17.358 1.00 90.13 384 A 1 
ATOM 3101 C CB  . CYS A 1 384 ? 2.296   -14.173 -15.093 1.00 91.10 384 A 1 
ATOM 3102 S SG  . CYS A 1 384 ? 2.245   -15.105 -13.548 1.00 88.97 384 A 1 
ATOM 3103 N N   . LYS A 1 385 ? 4.928   -16.252 -16.530 1.00 90.94 385 A 1 
ATOM 3104 C CA  . LYS A 1 385 ? 5.281   -17.496 -17.241 1.00 90.60 385 A 1 
ATOM 3105 C C   . LYS A 1 385 ? 5.674   -18.599 -16.254 1.00 91.66 385 A 1 
ATOM 3106 O O   . LYS A 1 385 ? 6.036   -18.304 -15.124 1.00 90.33 385 A 1 
ATOM 3107 C CB  . LYS A 1 385 ? 6.413   -17.238 -18.250 1.00 89.64 385 A 1 
ATOM 3108 C CG  . LYS A 1 385 ? 6.028   -16.259 -19.371 1.00 86.58 385 A 1 
ATOM 3109 C CD  . LYS A 1 385 ? 7.186   -16.115 -20.378 1.00 82.13 385 A 1 
ATOM 3110 C CE  . LYS A 1 385 ? 6.820   -15.115 -21.479 1.00 77.72 385 A 1 
ATOM 3111 N NZ  . LYS A 1 385 ? 7.926   -14.942 -22.450 1.00 67.90 385 A 1 
ATOM 3112 N N   . GLY A 1 386 ? 5.630   -19.857 -16.702 1.00 90.17 386 A 1 
ATOM 3113 C CA  . GLY A 1 386 ? 5.970   -21.007 -15.868 1.00 90.77 386 A 1 
ATOM 3114 C C   . GLY A 1 386 ? 5.082   -21.088 -14.618 1.00 92.27 386 A 1 
ATOM 3115 O O   . GLY A 1 386 ? 3.868   -20.933 -14.716 1.00 90.60 386 A 1 
ATOM 3116 N N   . ASN A 1 387 ? 5.694   -21.240 -13.457 1.00 92.77 387 A 1 
ATOM 3117 C CA  . ASN A 1 387 ? 5.014   -21.364 -12.168 1.00 93.23 387 A 1 
ATOM 3118 C C   . ASN A 1 387 ? 4.493   -20.035 -11.581 1.00 94.35 387 A 1 
ATOM 3119 O O   . ASN A 1 387 ? 3.876   -20.030 -10.520 1.00 93.17 387 A 1 
ATOM 3120 C CB  . ASN A 1 387 ? 5.958   -22.098 -11.202 1.00 92.34 387 A 1 
ATOM 3121 C CG  . ASN A 1 387 ? 6.252   -23.510 -11.674 1.00 88.87 387 A 1 
ATOM 3122 O OD1 . ASN A 1 387 ? 5.429   -24.152 -12.312 1.00 82.13 387 A 1 
ATOM 3123 N ND2 . ASN A 1 387 ? 7.426   -24.020 -11.423 1.00 80.43 387 A 1 
ATOM 3124 N N   . CYS A 1 388 ? 4.685   -18.907 -12.273 1.00 93.38 388 A 1 
ATOM 3125 C CA  . CYS A 1 388 ? 4.284   -17.585 -11.800 1.00 93.63 388 A 1 
ATOM 3126 C C   . CYS A 1 388 ? 2.802   -17.520 -11.397 1.00 94.62 388 A 1 
ATOM 3127 O O   . CYS A 1 388 ? 2.494   -17.040 -10.308 1.00 94.22 388 A 1 
ATOM 3128 C CB  . CYS A 1 388 ? 4.610   -16.559 -12.892 1.00 92.60 388 A 1 
ATOM 3129 S SG  . CYS A 1 388 ? 3.888   -14.914 -12.659 1.00 90.82 388 A 1 
ATOM 3130 N N   . LYS A 1 389 ? 1.880   -18.044 -12.233 1.00 93.91 389 A 1 
ATOM 3131 C CA  . LYS A 1 389 ? 0.446   -18.058 -11.906 1.00 94.91 389 A 1 
ATOM 3132 C C   . LYS A 1 389 ? 0.185   -18.830 -10.618 1.00 95.56 389 A 1 
ATOM 3133 O O   . LYS A 1 389 ? -0.467  -18.295 -9.726  1.00 95.57 389 A 1 
ATOM 3134 C CB  . LYS A 1 389 ? -0.393  -18.589 -13.077 1.00 95.22 389 A 1 
ATOM 3135 C CG  . LYS A 1 389 ? -1.887  -18.649 -12.705 1.00 94.96 389 A 1 
ATOM 3136 C CD  . LYS A 1 389 ? -2.783  -19.196 -13.824 1.00 93.18 389 A 1 
ATOM 3137 C CE  . LYS A 1 389 ? -4.200  -19.313 -13.249 1.00 90.51 389 A 1 
ATOM 3138 N NZ  . LYS A 1 389 ? -5.172  -19.928 -14.171 1.00 86.03 389 A 1 
ATOM 3139 N N   . ASN A 1 390 ? 0.694   -20.058 -10.514 1.00 94.78 390 A 1 
ATOM 3140 C CA  . ASN A 1 390 ? 0.548   -20.878 -9.321  1.00 95.05 390 A 1 
ATOM 3141 C C   . ASN A 1 390 ? 1.040   -20.125 -8.083  1.00 95.67 390 A 1 
ATOM 3142 O O   . ASN A 1 390 ? 0.298   -19.980 -7.111  1.00 95.30 390 A 1 
ATOM 3143 C CB  . ASN A 1 390 ? 1.317   -22.195 -9.507  1.00 94.60 390 A 1 
ATOM 3144 C CG  . ASN A 1 390 ? 1.136   -23.076 -8.292  1.00 90.80 390 A 1 
ATOM 3145 O OD1 . ASN A 1 390 ? 0.105   -23.688 -8.141  1.00 83.36 390 A 1 
ATOM 3146 N ND2 . ASN A 1 390 ? 2.089   -23.114 -7.387  1.00 81.90 390 A 1 
ATOM 3147 N N   . ASN A 1 391 ? 2.243   -19.591 -8.149  1.00 94.88 391 A 1 
ATOM 3148 C CA  . ASN A 1 391 ? 2.893   -18.969 -7.006  1.00 94.93 391 A 1 
ATOM 3149 C C   . ASN A 1 391 ? 2.202   -17.666 -6.581  1.00 95.71 391 A 1 
ATOM 3150 O O   . ASN A 1 391 ? 2.027   -17.438 -5.387  1.00 95.46 391 A 1 
ATOM 3151 C CB  . ASN A 1 391 ? 4.377   -18.789 -7.336  1.00 94.58 391 A 1 
ATOM 3152 C CG  . ASN A 1 391 ? 5.115   -20.104 -7.532  1.00 93.28 391 A 1 
ATOM 3153 O OD1 . ASN A 1 391 ? 4.564   -21.190 -7.418  1.00 89.36 391 A 1 
ATOM 3154 N ND2 . ASN A 1 391 ? 6.385   -20.047 -7.841  1.00 88.48 391 A 1 
ATOM 3155 N N   . CYS A 1 392 ? 1.714   -16.846 -7.516  1.00 95.74 392 A 1 
ATOM 3156 C CA  . CYS A 1 392 ? 0.857   -15.695 -7.192  1.00 95.81 392 A 1 
ATOM 3157 C C   . CYS A 1 392 ? -0.433  -16.137 -6.482  1.00 96.55 392 A 1 
ATOM 3158 O O   . CYS A 1 392 ? -0.839  -15.526 -5.500  1.00 96.33 392 A 1 
ATOM 3159 C CB  . CYS A 1 392 ? 0.514   -14.921 -8.470  1.00 95.23 392 A 1 
ATOM 3160 S SG  . CYS A 1 392 ? 1.959   -14.032 -9.115  1.00 91.72 392 A 1 
ATOM 3161 N N   . MET A 1 393 ? -1.069  -17.230 -6.955  1.00 96.66 393 A 1 
ATOM 3162 C CA  . MET A 1 393 ? -2.284  -17.750 -6.333  1.00 97.04 393 A 1 
ATOM 3163 C C   . MET A 1 393 ? -2.022  -18.361 -4.946  1.00 97.21 393 A 1 
ATOM 3164 O O   . MET A 1 393 ? -2.863  -18.226 -4.062  1.00 96.97 393 A 1 
ATOM 3165 C CB  . MET A 1 393 ? -2.969  -18.773 -7.255  1.00 97.15 393 A 1 
ATOM 3166 C CG  . MET A 1 393 ? -3.500  -18.161 -8.567  1.00 96.14 393 A 1 
ATOM 3167 S SD  . MET A 1 393 ? -4.514  -16.667 -8.430  1.00 94.75 393 A 1 
ATOM 3168 C CE  . MET A 1 393 ? -5.831  -17.280 -7.365  1.00 88.39 393 A 1 
ATOM 3169 N N   . CYS A 1 394 ? -0.856  -18.966 -4.736  1.00 97.09 394 A 1 
ATOM 3170 C CA  . CYS A 1 394 ? -0.400  -19.396 -3.414  1.00 97.09 394 A 1 
ATOM 3171 C C   . CYS A 1 394 ? -0.231  -18.198 -2.470  1.00 97.15 394 A 1 
ATOM 3172 O O   . CYS A 1 394 ? -0.774  -18.212 -1.370  1.00 96.71 394 A 1 
ATOM 3173 C CB  . CYS A 1 394 ? 0.908   -20.184 -3.541  1.00 96.85 394 A 1 
ATOM 3174 S SG  . CYS A 1 394 ? 0.768   -21.739 -4.444  1.00 96.16 394 A 1 
ATOM 3175 N N   . ALA A 1 395 ? 0.435   -17.133 -2.917  1.00 97.03 395 A 1 
ATOM 3176 C CA  . ALA A 1 395 ? 0.715   -15.956 -2.095  1.00 97.01 395 A 1 
ATOM 3177 C C   . ALA A 1 395 ? -0.561  -15.251 -1.594  1.00 97.37 395 A 1 
ATOM 3178 O O   . ALA A 1 395 ? -0.615  -14.812 -0.442  1.00 97.11 395 A 1 
ATOM 3179 C CB  . ALA A 1 395 ? 1.589   -15.011 -2.909  1.00 96.81 395 A 1 
ATOM 3180 N N   . VAL A 1 396 ? -1.614  -15.158 -2.424  1.00 97.38 396 A 1 
ATOM 3181 C CA  . VAL A 1 396 ? -2.874  -14.508 -2.015  1.00 97.35 396 A 1 
ATOM 3182 C C   . VAL A 1 396 ? -3.709  -15.363 -1.054  1.00 97.62 396 A 1 
ATOM 3183 O O   . VAL A 1 396 ? -4.451  -14.810 -0.242  1.00 96.99 396 A 1 
ATOM 3184 C CB  . VAL A 1 396 ? -3.727  -14.036 -3.208  1.00 96.17 396 A 1 
ATOM 3185 C CG1 . VAL A 1 396 ? -2.961  -13.023 -4.068  1.00 92.49 396 A 1 
ATOM 3186 C CG2 . VAL A 1 396 ? -4.222  -15.170 -4.106  1.00 91.57 396 A 1 
ATOM 3187 N N   . ARG A 1 397 ? -3.606  -16.697 -1.126  1.00 97.54 397 A 1 
ATOM 3188 C CA  . ARG A 1 397 ? -4.404  -17.642 -0.315  1.00 97.32 397 A 1 
ATOM 3189 C C   . ARG A 1 397 ? -3.731  -18.071 0.975   1.00 97.35 397 A 1 
ATOM 3190 O O   . ARG A 1 397 ? -4.421  -18.322 1.955   1.00 96.69 397 A 1 
ATOM 3191 C CB  . ARG A 1 397 ? -4.703  -18.897 -1.136  1.00 97.01 397 A 1 
ATOM 3192 C CG  . ARG A 1 397 ? -5.708  -18.623 -2.250  1.00 94.58 397 A 1 
ATOM 3193 C CD  . ARG A 1 397 ? -5.853  -19.902 -3.056  1.00 93.44 397 A 1 
ATOM 3194 N NE  . ARG A 1 397 ? -6.872  -19.742 -4.106  1.00 88.68 397 A 1 
ATOM 3195 C CZ  . ARG A 1 397 ? -6.849  -20.303 -5.291  1.00 86.09 397 A 1 
ATOM 3196 N NH1 . ARG A 1 397 ? -5.871  -21.047 -5.697  1.00 79.43 397 A 1 
ATOM 3197 N NH2 . ARG A 1 397 ? -7.839  -20.124 -6.086  1.00 78.18 397 A 1 
ATOM 3198 N N   . TYR A 1 398 ? -2.414  -18.184 0.950   1.00 97.22 398 A 1 
ATOM 3199 C CA  . TYR A 1 398 ? -1.621  -18.812 1.993   1.00 96.97 398 A 1 
ATOM 3200 C C   . TYR A 1 398 ? -0.553  -17.838 2.525   1.00 97.06 398 A 1 
ATOM 3201 O O   . TYR A 1 398 ? 0.628   -17.971 2.212   1.00 96.28 398 A 1 
ATOM 3202 C CB  . TYR A 1 398 ? -1.033  -20.119 1.461   1.00 96.72 398 A 1 
ATOM 3203 C CG  . TYR A 1 398 ? -2.060  -21.070 0.868   1.00 96.43 398 A 1 
ATOM 3204 C CD1 . TYR A 1 398 ? -3.121  -21.557 1.652   1.00 95.19 398 A 1 
ATOM 3205 C CD2 . TYR A 1 398 ? -1.955  -21.457 -0.478  1.00 95.32 398 A 1 
ATOM 3206 C CE1 . TYR A 1 398 ? -4.068  -22.434 1.096   1.00 94.37 398 A 1 
ATOM 3207 C CE2 . TYR A 1 398 ? -2.900  -22.332 -1.037  1.00 94.51 398 A 1 
ATOM 3208 C CZ  . TYR A 1 398 ? -3.956  -22.824 -0.255  1.00 94.28 398 A 1 
ATOM 3209 O OH  . TYR A 1 398 ? -4.876  -23.667 -0.798  1.00 92.81 398 A 1 
ATOM 3210 N N   . PRO A 1 399 ? -0.949  -16.827 3.322   1.00 97.04 399 A 1 
ATOM 3211 C CA  . PRO A 1 399 ? -0.003  -15.886 3.903   1.00 96.71 399 A 1 
ATOM 3212 C C   . PRO A 1 399 ? 0.827   -16.472 5.057   1.00 96.59 399 A 1 
ATOM 3213 O O   . PRO A 1 399 ? 1.769   -15.820 5.502   1.00 94.99 399 A 1 
ATOM 3214 C CB  . PRO A 1 399 ? -0.867  -14.708 4.368   1.00 96.12 399 A 1 
ATOM 3215 C CG  . PRO A 1 399 ? -2.169  -15.393 4.750   1.00 94.11 399 A 1 
ATOM 3216 C CD  . PRO A 1 399 ? -2.306  -16.480 3.694   1.00 96.55 399 A 1 
ATOM 3217 N N   . ARG A 1 400 ? 0.503   -17.669 5.562   1.00 96.29 400 A 1 
ATOM 3218 C CA  . ARG A 1 400 ? 1.341   -18.372 6.547   1.00 95.85 400 A 1 
ATOM 3219 C C   . ARG A 1 400 ? 2.508   -19.042 5.855   1.00 95.79 400 A 1 
ATOM 3220 O O   . ARG A 1 400 ? 2.345   -19.652 4.799   1.00 94.50 400 A 1 
ATOM 3221 C CB  . ARG A 1 400 ? 0.554   -19.435 7.304   1.00 94.93 400 A 1 
ATOM 3222 C CG  . ARG A 1 400 ? -0.570  -18.844 8.128   1.00 91.60 400 A 1 
ATOM 3223 C CD  . ARG A 1 400 ? -1.293  -20.004 8.808   1.00 90.85 400 A 1 
ATOM 3224 N NE  . ARG A 1 400 ? -2.478  -19.527 9.480   1.00 87.64 400 A 1 
ATOM 3225 C CZ  . ARG A 1 400 ? -2.564  -19.131 10.723  1.00 87.57 400 A 1 
ATOM 3226 N NH1 . ARG A 1 400 ? -1.562  -19.164 11.551  1.00 78.32 400 A 1 
ATOM 3227 N NH2 . ARG A 1 400 ? -3.696  -18.689 11.148  1.00 79.21 400 A 1 
ATOM 3228 N N   . GLN A 1 401 ? 3.663   -19.017 6.509   1.00 94.08 401 A 1 
ATOM 3229 C CA  . GLN A 1 401 ? 4.897   -19.516 5.920   1.00 92.65 401 A 1 
ATOM 3230 C C   . GLN A 1 401 ? 4.804   -20.986 5.482   1.00 93.30 401 A 1 
ATOM 3231 O O   . GLN A 1 401 ? 5.076   -21.302 4.329   1.00 92.14 401 A 1 
ATOM 3232 C CB  . GLN A 1 401 ? 6.039   -19.292 6.924   1.00 90.34 401 A 1 
ATOM 3233 C CG  . GLN A 1 401 ? 7.402   -19.542 6.264   1.00 81.64 401 A 1 
ATOM 3234 C CD  . GLN A 1 401 ? 8.558   -19.279 7.199   1.00 73.08 401 A 1 
ATOM 3235 O OE1 . GLN A 1 401 ? 8.483   -19.394 8.416   1.00 68.93 401 A 1 
ATOM 3236 N NE2 . GLN A 1 401 ? 9.707   -18.938 6.675   1.00 64.02 401 A 1 
ATOM 3237 N N   . ASN A 1 402 ? 4.346   -21.874 6.366   1.00 92.76 402 A 1 
ATOM 3238 C CA  . ASN A 1 402 ? 4.248   -23.302 6.058   1.00 92.73 402 A 1 
ATOM 3239 C C   . ASN A 1 402 ? 3.186   -23.610 4.995   1.00 94.30 402 A 1 
ATOM 3240 O O   . ASN A 1 402 ? 3.380   -24.476 4.150   1.00 93.66 402 A 1 
ATOM 3241 C CB  . ASN A 1 402 ? 3.964   -24.083 7.352   1.00 90.81 402 A 1 
ATOM 3242 C CG  . ASN A 1 402 ? 5.144   -24.124 8.302   1.00 79.37 402 A 1 
ATOM 3243 O OD1 . ASN A 1 402 ? 6.294   -23.914 7.947   1.00 70.20 402 A 1 
ATOM 3244 N ND2 . ASN A 1 402 ? 4.914   -24.412 9.553   1.00 69.70 402 A 1 
ATOM 3245 N N   . GLU A 1 403 ? 2.059   -22.904 5.010   1.00 94.36 403 A 1 
ATOM 3246 C CA  . GLU A 1 403 ? 1.003   -23.088 4.015   1.00 94.77 403 A 1 
ATOM 3247 C C   . GLU A 1 403 ? 1.475   -22.622 2.632   1.00 95.51 403 A 1 
ATOM 3248 O O   . GLU A 1 403 ? 1.259   -23.319 1.642   1.00 95.00 403 A 1 
ATOM 3249 C CB  . GLU A 1 403 ? -0.254  -22.308 4.418   1.00 94.55 403 A 1 
ATOM 3250 C CG  . GLU A 1 403 ? -0.931  -22.822 5.699   1.00 92.83 403 A 1 
ATOM 3251 C CD  . GLU A 1 403 ? -2.106  -21.940 6.152   1.00 91.56 403 A 1 
ATOM 3252 O OE1 . GLU A 1 403 ? -2.715  -22.264 7.199   1.00 84.35 403 A 1 
ATOM 3253 O OE2 . GLU A 1 403 ? -2.383  -20.903 5.504   1.00 85.88 403 A 1 
ATOM 3254 N N   . PHE A 1 404 ? 2.177   -21.489 2.563   1.00 94.54 404 A 1 
ATOM 3255 C CA  . PHE A 1 404 ? 2.785   -21.009 1.337   1.00 94.62 404 A 1 
ATOM 3256 C C   . PHE A 1 404 ? 3.846   -21.986 0.817   1.00 94.92 404 A 1 
ATOM 3257 O O   . PHE A 1 404 ? 3.804   -22.358 -0.353  1.00 94.77 404 A 1 
ATOM 3258 C CB  . PHE A 1 404 ? 3.376   -19.608 1.544   1.00 94.79 404 A 1 
ATOM 3259 C CG  . PHE A 1 404 ? 4.047   -19.091 0.296   1.00 94.83 404 A 1 
ATOM 3260 C CD1 . PHE A 1 404 ? 5.447   -19.165 0.161   1.00 93.35 404 A 1 
ATOM 3261 C CD2 . PHE A 1 404 ? 3.272   -18.620 -0.777  1.00 93.80 404 A 1 
ATOM 3262 C CE1 . PHE A 1 404 ? 6.061   -18.784 -1.043  1.00 93.17 404 A 1 
ATOM 3263 C CE2 . PHE A 1 404 ? 3.879   -18.243 -1.978  1.00 93.10 404 A 1 
ATOM 3264 C CZ  . PHE A 1 404 ? 5.272   -18.331 -2.120  1.00 93.41 404 A 1 
ATOM 3265 N N   . ALA A 1 405 ? 4.747   -22.462 1.684   1.00 94.69 405 A 1 
ATOM 3266 C CA  . ALA A 1 405 ? 5.819   -23.396 1.320   1.00 94.22 405 A 1 
ATOM 3267 C C   . ALA A 1 405 ? 5.277   -24.728 0.754   1.00 94.60 405 A 1 
ATOM 3268 O O   . ALA A 1 405 ? 5.878   -25.292 -0.154  1.00 94.00 405 A 1 
ATOM 3269 C CB  . ALA A 1 405 ? 6.687   -23.637 2.555   1.00 93.60 405 A 1 
ATOM 3270 N N   . ASN A 1 406 ? 4.120   -25.187 1.227   1.00 95.32 406 A 1 
ATOM 3271 C CA  . ASN A 1 406 ? 3.454   -26.383 0.708   1.00 95.79 406 A 1 
ATOM 3272 C C   . ASN A 1 406 ? 2.722   -26.157 -0.628  1.00 96.18 406 A 1 
ATOM 3273 O O   . ASN A 1 406 ? 2.360   -27.120 -1.298  1.00 95.11 406 A 1 
ATOM 3274 C CB  . ASN A 1 406 ? 2.477   -26.888 1.781   1.00 95.59 406 A 1 
ATOM 3275 C CG  . ASN A 1 406 ? 3.174   -27.494 2.986   1.00 92.73 406 A 1 
ATOM 3276 O OD1 . ASN A 1 406 ? 4.256   -28.038 2.918   1.00 86.09 406 A 1 
ATOM 3277 N ND2 . ASN A 1 406 ? 2.546   -27.465 4.132   1.00 86.09 406 A 1 
ATOM 3278 N N   . CYS A 1 407 ? 2.449   -24.911 -1.001  1.00 95.48 407 A 1 
ATOM 3279 C CA  . CYS A 1 407 ? 1.721   -24.551 -2.218  1.00 95.61 407 A 1 
ATOM 3280 C C   . CYS A 1 407 ? 2.647   -24.129 -3.363  1.00 95.68 407 A 1 
ATOM 3281 O O   . CYS A 1 407 ? 2.384   -24.443 -4.525  1.00 94.10 407 A 1 
ATOM 3282 C CB  . CYS A 1 407 ? 0.742   -23.426 -1.866  1.00 95.50 407 A 1 
ATOM 3283 S SG  . CYS A 1 407 ? -0.344  -22.880 -3.214  1.00 94.71 407 A 1 
ATOM 3284 N N   . VAL A 1 408 ? 3.722   -23.404 -3.051  1.00 94.88 408 A 1 
ATOM 3285 C CA  . VAL A 1 408 ? 4.642   -22.823 -4.025  1.00 93.98 408 A 1 
ATOM 3286 C C   . VAL A 1 408 ? 5.388   -23.903 -4.807  1.00 93.87 408 A 1 
ATOM 3287 O O   . VAL A 1 408 ? 5.787   -24.928 -4.256  1.00 92.82 408 A 1 
ATOM 3288 C CB  . VAL A 1 408 ? 5.600   -21.823 -3.351  1.00 92.83 408 A 1 
ATOM 3289 C CG1 . VAL A 1 408 ? 6.604   -22.477 -2.405  1.00 85.85 408 A 1 
ATOM 3290 C CG2 . VAL A 1 408 ? 6.368   -20.995 -4.377  1.00 85.75 408 A 1 
ATOM 3291 N N   . VAL A 1 409 ? 5.611   -23.654 -6.093  1.00 93.37 409 A 1 
ATOM 3292 C CA  . VAL A 1 409 ? 6.411   -24.524 -6.953  1.00 92.26 409 A 1 
ATOM 3293 C C   . VAL A 1 409 ? 7.649   -23.754 -7.409  1.00 91.07 409 A 1 
ATOM 3294 O O   . VAL A 1 409 ? 7.541   -22.752 -8.115  1.00 88.94 409 A 1 
ATOM 3295 C CB  . VAL A 1 409 ? 5.587   -25.063 -8.139  1.00 91.47 409 A 1 
ATOM 3296 C CG1 . VAL A 1 409 ? 6.417   -26.032 -8.989  1.00 88.07 409 A 1 
ATOM 3297 C CG2 . VAL A 1 409 ? 4.343   -25.816 -7.664  1.00 89.44 409 A 1 
ATOM 3298 N N   . TRP A 1 410 ? 8.820   -24.225 -6.995  1.00 92.19 410 A 1 
ATOM 3299 C CA  . TRP A 1 410 ? 10.111  -23.693 -7.426  1.00 89.00 410 A 1 
ATOM 3300 C C   . TRP A 1 410 ? 10.547  -24.339 -8.753  1.00 85.68 410 A 1 
ATOM 3301 O O   . TRP A 1 410 ? 10.213  -25.488 -9.015  1.00 78.17 410 A 1 
ATOM 3302 C CB  . TRP A 1 410 ? 11.138  -23.885 -6.304  1.00 87.67 410 A 1 
ATOM 3303 C CG  . TRP A 1 410 ? 10.732  -23.266 -4.995  1.00 86.48 410 A 1 
ATOM 3304 C CD1 . TRP A 1 410 ? 10.346  -23.934 -3.890  1.00 81.94 410 A 1 
ATOM 3305 C CD2 . TRP A 1 410 ? 10.605  -21.844 -4.660  1.00 86.09 410 A 1 
ATOM 3306 N NE1 . TRP A 1 410 ? 9.992   -23.044 -2.896  1.00 81.03 410 A 1 
ATOM 3307 C CE2 . TRP A 1 410 ? 10.128  -21.744 -3.318  1.00 83.44 410 A 1 
ATOM 3308 C CE3 . TRP A 1 410 ? 10.830  -20.642 -5.362  1.00 81.58 410 A 1 
ATOM 3309 C CZ2 . TRP A 1 410 ? 9.892   -20.501 -2.698  1.00 80.92 410 A 1 
ATOM 3310 C CZ3 . TRP A 1 410 ? 10.596  -19.391 -4.745  1.00 78.58 410 A 1 
ATOM 3311 C CH2 . TRP A 1 410 ? 10.125  -19.317 -3.429  1.00 78.52 410 A 1 
ATOM 3312 N N   . ASN A 1 411 ? 11.222  -23.561 -9.579  1.00 84.87 411 A 1 
ATOM 3313 C CA  . ASN A 1 411 ? 11.806  -24.037 -10.840 1.00 79.52 411 A 1 
ATOM 3314 C C   . ASN A 1 411 ? 13.162  -24.700 -10.627 1.00 72.82 411 A 1 
ATOM 3315 O O   . ASN A 1 411 ? 13.902  -24.235 -9.728  1.00 65.61 411 A 1 
ATOM 3316 C CB  . ASN A 1 411 ? 11.935  -22.884 -11.844 1.00 73.37 411 A 1 
ATOM 3317 C CG  . ASN A 1 411 ? 10.649  -22.386 -12.457 1.00 67.01 411 A 1 
ATOM 3318 O OD1 . ASN A 1 411 ? 9.630   -23.043 -12.605 1.00 63.14 411 A 1 
ATOM 3319 N ND2 . ASN A 1 411 ? 10.643  -21.156 -12.923 1.00 61.90 411 A 1 
ATOM 3320 O OXT . ASN A 1 411 ? 13.417  -25.620 -11.435 1.00 57.50 411 A 1 
#
