# Supplementary material for: Theoretical Study of Sphingomyelinases from Entamoeba histolytica and Trichomonas vaginalis Sheds Light on the Evolution of Enzymes Needed for Survival and Colonization
Source: Pathogens. 2025 Jan 5;14(1):32. doi: 10.3390/pathogens14010032 (PMC11768322; doi:10.3390/pathogens14010032)
Supplement: Supplementary file 1 [file pathogens-14-00032-s001.zip › Supplementary structural Files/CIF files aSMase6/aSMase6 no signal peptide/No signal peptide/fold_smasa6nosingpept_model_1.cif]

# By using this file you agree to the legally binding terms of use found at alphafoldserver.com/output-terms
data_257d7e8b6600c784
#
_entry.id 257d7e8b6600c784
#
loop_
_atom_type.symbol
C 
N 
O 
S 
#
loop_
_audit_author.name
_audit_author.pdbx_ordinal
"Google DeepMind" 1 
"Isomorphic Labs" 2 
#
_audit_conform.dict_location https://raw.githubusercontent.com/ihmwg/ModelCIF/master/dist/mmcif_ma.dic
_audit_conform.dict_name     mmcif_ma.dic
_audit_conform.dict_version  1.4.5
#
loop_
_chem_comp.formula
_chem_comp.formula_weight
_chem_comp.id
_chem_comp.mon_nstd_flag
_chem_comp.name
_chem_comp.pdbx_smiles
_chem_comp.pdbx_synonyms
_chem_comp.type
"C3 H7 N O2"    89.093  ALA y ALANINE         C[C@H](N)C(O)=O                  ? "L-PEPTIDE LINKING" 
"C6 H15 N4 O2"  175.209 ARG y ARGININE        N[C@@H](CCCNC(N)=[NH2+])C(O)=O   ? "L-PEPTIDE LINKING" 
"C4 H8 N2 O3"   132.118 ASN y ASPARAGINE      N[C@@H](CC(N)=O)C(O)=O           ? "L-PEPTIDE LINKING" 
"C4 H7 N O4"    133.103 ASP y "ASPARTIC ACID" N[C@@H](CC(O)=O)C(O)=O           ? "L-PEPTIDE LINKING" 
"C3 H7 N O2 S"  121.158 CYS y CYSTEINE        N[C@@H](CS)C(O)=O                ? "L-PEPTIDE LINKING" 
"C5 H10 N2 O3"  146.144 GLN y GLUTAMINE       N[C@@H](CCC(N)=O)C(O)=O          ? "L-PEPTIDE LINKING" 
"C5 H9 N O4"    147.129 GLU y "GLUTAMIC ACID" N[C@@H](CCC(O)=O)C(O)=O          ? "L-PEPTIDE LINKING" 
"C2 H5 N O2"    75.067  GLY y GLYCINE         NCC(O)=O                         ? "PEPTIDE LINKING"   
"C6 H10 N3 O2"  156.162 HIS y HISTIDINE       N[C@@H](Cc1c[nH]c[nH+]1)C(O)=O   ? "L-PEPTIDE LINKING" 
"C6 H13 N O2"   131.173 ILE y ISOLEUCINE      CC[C@H](C)[C@H](N)C(O)=O         ? "L-PEPTIDE LINKING" 
"C6 H13 N O2"   131.173 LEU y LEUCINE         CC(C)C[C@H](N)C(O)=O             ? "L-PEPTIDE LINKING" 
"C6 H15 N2 O2"  147.195 LYS y LYSINE          N[C@@H](CCCC[NH3+])C(O)=O        ? "L-PEPTIDE LINKING" 
"C5 H11 N O2 S" 149.211 MET y METHIONINE      CSCC[C@H](N)C(O)=O               ? "L-PEPTIDE LINKING" 
"C9 H11 N O2"   165.189 PHE y PHENYLALANINE   N[C@@H](Cc1ccccc1)C(O)=O         ? "L-PEPTIDE LINKING" 
"C5 H9 N O2"    115.130 PRO y PROLINE         OC(=O)[C@@H]1CCCN1               ? "L-PEPTIDE LINKING" 
"C3 H7 N O3"    105.093 SER y SERINE          N[C@@H](CO)C(O)=O                ? "L-PEPTIDE LINKING" 
"C4 H9 N O3"    119.119 THR y THREONINE       C[C@@H](O)[C@H](N)C(O)=O         ? "L-PEPTIDE LINKING" 
"C11 H12 N2 O2" 204.225 TRP y TRYPTOPHAN      N[C@@H](Cc1c[nH]c2ccccc12)C(O)=O ? "L-PEPTIDE LINKING" 
"C9 H11 N O3"   181.189 TYR y TYROSINE        N[C@@H](Cc1ccc(O)cc1)C(O)=O      ? "L-PEPTIDE LINKING" 
"C5 H11 N O2"   117.146 VAL y VALINE          CC(C)[C@H](N)C(O)=O              ? "L-PEPTIDE LINKING" 
#
_citation.book_publisher          ?
_citation.country                 UK
_citation.id                      primary
_citation.journal_full            Nature
_citation.journal_id_ASTM         NATUAS
_citation.journal_id_CSD          0006
_citation.journal_id_ISSN         0028-0836
_citation.journal_volume          ?
_citation.page_first              ?
_citation.page_last               ?
_citation.pdbx_database_id_DOI    ?
_citation.pdbx_database_id_PubMed ?
_citation.title                   "Accurate structure prediction of biomolecular interactions with AlphaFold 3"
_citation.year                    2024
#
loop_
_citation_author.citation_id
_citation_author.name
_citation_author.ordinal
primary "Google DeepMind" 1 
primary "Isomorphic Labs" 2 
#
_entity.id               1
_entity.pdbx_description .
_entity.type             polymer
#
_entity_poly.entity_id      1
_entity_poly.pdbx_strand_id A
_entity_poly.type           polypeptide(L)
#
loop_
_entity_poly_seq.entity_id
_entity_poly_seq.hetero
_entity_poly_seq.mon_id
_entity_poly_seq.num
1 n PHE 1   
1 n GLU 2   
1 n MET 3   
1 n TRP 4   
1 n GLN 5   
1 n LEU 6   
1 n THR 7   
1 n ASP 8   
1 n ILE 9   
1 n HIS 10  
1 n LEU 11  
1 n ASP 12  
1 n PRO 13  
1 n MET 14  
1 n TYR 15  
1 n THR 16  
1 n VAL 17  
1 n GLY 18  
1 n SER 19  
1 n ASP 20  
1 n PRO 21  
1 n LEU 22  
1 n LYS 23  
1 n LEU 24  
1 n CYS 25  
1 n ARG 26  
1 n GLU 27  
1 n GLY 28  
1 n LYS 29  
1 n GLY 30  
1 n ASN 31  
1 n ALA 32  
1 n GLY 33  
1 n LYS 34  
1 n TYR 35  
1 n GLY 36  
1 n ASP 37  
1 n TYR 38  
1 n SER 39  
1 n CYS 40  
1 n ASP 41  
1 n ALA 42  
1 n ASN 43  
1 n MET 44  
1 n ALA 45  
1 n LEU 46  
1 n LEU 47  
1 n ASP 48  
1 n SER 49  
1 n LEU 50  
1 n VAL 51  
1 n LYS 52  
1 n PHE 53  
1 n ILE 54  
1 n LYS 55  
1 n ARG 56  
1 n ASN 57  
1 n THR 58  
1 n ASP 59  
1 n VAL 60  
1 n ASN 61  
1 n GLY 62  
1 n LYS 63  
1 n VAL 64  
1 n MET 65  
1 n VAL 66  
1 n TYR 67  
1 n ASN 68  
1 n GLY 69  
1 n ASP 70  
1 n ILE 71  
1 n VAL 72  
1 n SER 73  
1 n ARG 74  
1 n ALA 75  
1 n ILE 76  
1 n PRO 77  
1 n LYS 78  
1 n TYR 79  
1 n ASN 80  
1 n LEU 81  
1 n ASP 82  
1 n TYR 83  
1 n VAL 84  
1 n LYS 85  
1 n GLN 86  
1 n SER 87  
1 n ILE 88  
1 n VAL 89  
1 n ASN 90  
1 n ALA 91  
1 n THR 92  
1 n ALA 93  
1 n LEU 94  
1 n LEU 95  
1 n LYS 96  
1 n LYS 97  
1 n PHE 98  
1 n GLU 99  
1 n ASP 100 
1 n PHE 101 
1 n PHE 102 
1 n ILE 103 
1 n ILE 104 
1 n PRO 105 
1 n MET 106 
1 n LEU 107 
1 n GLY 108 
1 n ASN 109 
1 n HIS 110 
1 n ASP 111 
1 n VAL 112 
1 n TYR 113 
1 n PRO 114 
1 n ALA 115 
1 n ASN 116 
1 n GLN 117 
1 n MET 118 
1 n ALA 119 
1 n ILE 120 
1 n ASN 121 
1 n SER 122 
1 n GLN 123 
1 n TRP 124 
1 n ILE 125 
1 n PHE 126 
1 n GLN 127 
1 n PHE 128 
1 n ALA 129 
1 n ALA 130 
1 n GLU 131 
1 n GLN 132 
1 n PHE 133 
1 n ALA 134 
1 n PRO 135 
1 n PHE 136 
1 n LEU 137 
1 n SER 138 
1 n GLN 139 
1 n ASN 140 
1 n ALA 141 
1 n ILE 142 
1 n GLU 143 
1 n SER 144 
1 n PHE 145 
1 n LYS 146 
1 n HIS 147 
1 n GLY 148 
1 n GLY 149 
1 n TYR 150 
1 n TYR 151 
1 n THR 152 
1 n MET 153 
1 n PRO 154 
1 n PHE 155 
1 n PRO 156 
1 n ALA 157 
1 n HIS 158 
1 n LEU 159 
1 n GLY 160 
1 n ILE 161 
1 n LYS 162 
1 n VAL 163 
1 n PRO 164 
1 n LEU 165 
1 n ASN 166 
1 n ALA 167 
1 n VAL 168 
1 n VAL 169 
1 n LEU 170 
1 n ASN 171 
1 n THR 172 
1 n VAL 173 
1 n LEU 174 
1 n TYR 175 
1 n TYR 176 
1 n ASN 177 
1 n TYR 178 
1 n ASN 179 
1 n LYS 180 
1 n GLN 181 
1 n THR 182 
1 n MET 183 
1 n ASP 184 
1 n SER 185 
1 n THR 186 
1 n ASP 187 
1 n PRO 188 
1 n LEU 189 
1 n GLY 190 
1 n GLN 191 
1 n PHE 192 
1 n GLU 193 
1 n TRP 194 
1 n PHE 195 
1 n LYS 196 
1 n THR 197 
1 n VAL 198 
1 n MET 199 
1 n ASP 200 
1 n GLY 201 
1 n TYR 202 
1 n ARG 203 
1 n LYS 204 
1 n THR 205 
1 n GLY 206 
1 n GLN 207 
1 n ARG 208 
1 n ALA 209 
1 n ILE 210 
1 n VAL 211 
1 n SER 212 
1 n MET 213 
1 n HIS 214 
1 n ILE 215 
1 n CYS 216 
1 n PRO 217 
1 n GLY 218 
1 n VAL 219 
1 n ALA 220 
1 n GLU 221 
1 n ARG 222 
1 n PHE 223 
1 n ASN 224 
1 n TYR 225 
1 n SER 226 
1 n ASP 227 
1 n GLN 228 
1 n LEU 229 
1 n TYR 230 
1 n PRO 231 
1 n GLN 232 
1 n TYR 233 
1 n ASN 234 
1 n ASP 235 
1 n ARG 236 
1 n LEU 237 
1 n VAL 238 
1 n ASP 239 
1 n SER 240 
1 n LEU 241 
1 n ALA 242 
1 n GLU 243 
1 n TYR 244 
1 n ASN 245 
1 n ASP 246 
1 n VAL 247 
1 n ILE 248 
1 n LEU 249 
1 n GLY 250 
1 n VAL 251 
1 n LEU 252 
1 n CYS 253 
1 n GLY 254 
1 n HIS 255 
1 n LEU 256 
1 n HIS 257 
1 n THR 258 
1 n ASP 259 
1 n THR 260 
1 n PHE 261 
1 n ARG 262 
1 n ILE 263 
1 n LEU 264 
1 n SER 265 
1 n LYS 266 
1 n GLY 267 
1 n ASN 268 
1 n LYS 269 
1 n LYS 270 
1 n VAL 271 
1 n MET 272 
1 n ALA 273 
1 n PHE 274 
1 n ILE 275 
1 n GLY 276 
1 n PRO 277 
1 n SER 278 
1 n VAL 279 
1 n ASP 280 
1 n THR 281 
1 n TRP 282 
1 n LEU 283 
1 n GLY 284 
1 n THR 285 
1 n SER 286 
1 n PRO 287 
1 n SER 288 
1 n ILE 289 
1 n ARG 290 
1 n LYS 291 
1 n TYR 292 
1 n ASP 293 
1 n VAL 294 
1 n GLY 295 
1 n ASN 296 
1 n GLY 297 
1 n GLN 298 
1 n GLY 299 
1 n TYR 300 
1 n MET 301 
1 n LYS 302 
1 n GLU 303 
1 n PHE 304 
1 n LYS 305 
1 n ASN 306 
1 n TYR 307 
1 n HIS 308 
1 n PHE 309 
1 n GLN 310 
1 n LEU 311 
1 n ARG 312 
1 n PRO 313 
1 n LYS 314 
1 n LYS 315 
1 n ASP 316 
1 n LYS 317 
1 n LEU 318 
1 n LYS 319 
1 n PRO 320 
1 n LYS 321 
1 n THR 322 
1 n THR 323 
1 n ILE 324 
1 n LYS 325 
1 n GLN 326 
1 n PRO 327 
1 n SER 328 
1 n ASP 329 
1 n GLY 330 
1 n PHE 331 
1 n ASN 332 
1 n LYS 333 
1 n TRP 334 
1 n LYS 335 
1 n PHE 336 
1 n ASN 337 
1 n TYR 338 
1 n GLY 339 
1 n SER 340 
1 n SER 341 
1 n SER 342 
1 n GLU 343 
1 n TYR 344 
1 n GLY 345 
1 n LEU 346 
1 n LYS 347 
1 n GLU 348 
1 n LEU 349 
1 n SER 350 
1 n PRO 351 
1 n LYS 352 
1 n GLU 353 
1 n PHE 354 
1 n GLU 355 
1 n ILE 356 
1 n LEU 357 
1 n ALA 358 
1 n ALA 359 
1 n ARG 360 
1 n MET 361 
1 n ASP 362 
1 n LYS 363 
1 n ASP 364 
1 n LEU 365 
1 n GLN 366 
1 n LEU 367 
1 n PHE 368 
1 n ASN 369 
1 n LYS 370 
1 n TYR 371 
1 n HIS 372 
1 n LEU 373 
1 n HIS 374 
1 n PHE 375 
1 n ARG 376 
1 n ALA 377 
1 n ASP 378 
1 n THR 379 
1 n PRO 380 
1 n GLY 381 
1 n PHE 382 
1 n THR 383 
1 n CYS 384 
1 n LYS 385 
1 n GLY 386 
1 n ASN 387 
1 n CYS 388 
1 n LYS 389 
1 n ASN 390 
1 n ASN 391 
1 n CYS 392 
1 n MET 393 
1 n CYS 394 
1 n ALA 395 
1 n VAL 396 
1 n ARG 397 
1 n TYR 398 
1 n PRO 399 
1 n ARG 400 
1 n GLN 401 
1 n ASN 402 
1 n GLU 403 
1 n PHE 404 
1 n ALA 405 
1 n ASN 406 
1 n CYS 407 
1 n VAL 408 
1 n VAL 409 
1 n TRP 410 
1 n ASN 411 
#
_ma_data.content_type "model coordinates"
_ma_data.id           1
_ma_data.name         Model
#
_ma_model_list.data_id          1
_ma_model_list.model_group_id   1
_ma_model_list.model_group_name "AlphaFold-beta-20231127 (7a14c934-fe78-43c1-a552-7fb305b0ebd1 @ 2024-08-20 18:28:31)"
_ma_model_list.model_id         1
_ma_model_list.model_name       "Top ranked model"
_ma_model_list.model_type       "Ab initio model"
_ma_model_list.ordinal_id       1
#
loop_
_ma_protocol_step.method_type
_ma_protocol_step.ordinal_id
_ma_protocol_step.protocol_id
_ma_protocol_step.step_id
"coevolution MSA" 1 1 1 
"template search" 2 1 2 
modeling          3 1 3 
#
loop_
_ma_qa_metric.id
_ma_qa_metric.mode
_ma_qa_metric.name
_ma_qa_metric.software_group_id
_ma_qa_metric.type
1 global pLDDT 1 pLDDT 
2 local  pLDDT 1 pLDDT 
#
_ma_qa_metric_global.metric_id    1
_ma_qa_metric_global.metric_value 90.86
_ma_qa_metric_global.model_id     1
_ma_qa_metric_global.ordinal_id   1
#
_ma_software_group.group_id    1
_ma_software_group.ordinal_id  1
_ma_software_group.software_id 1
#
_ma_target_entity.data_id   1
_ma_target_entity.entity_id 1
_ma_target_entity.origin    .
#
_ma_target_entity_instance.asym_id   A
_ma_target_entity_instance.details   .
_ma_target_entity_instance.entity_id 1
#
loop_
_pdbx_data_usage.details
_pdbx_data_usage.id
_pdbx_data_usage.type
_pdbx_data_usage.url
;NON-COMMERCIAL USE ONLY, BY USING THIS FILE YOU AGREE TO THE TERMS OF USE FOUND
AT alphafoldserver.com/output-terms.
;
1 license    ? 
;THE INFORMATION IS NOT INTENDED FOR, HAS NOT BEEN VALIDATED FOR, AND IS NOT
APPROVED FOR CLINICAL USE. IT SHOULD NOT BE USED FOR CLINICAL PURPOSE OR RELIED
ON FOR MEDICAL OR OTHER PROFESSIONAL ADVICE. IT IS THEORETICAL MODELLING ONLY
AND CAUTION SHOULD BE EXERCISED IN ITS USE. IT IS PROVIDED "AS-IS" WITHOUT ANY
WARRANTY OF ANY KIND, WHETHER EXPRESSED OR IMPLIED. NO WARRANTY IS GIVEN THAT
USE OF THE INFORMATION SHALL NOT INFRINGE THE RIGHTS OF ANY THIRD PARTY.
;
2 disclaimer ? 
#
loop_
_pdbx_poly_seq_scheme.asym_id
_pdbx_poly_seq_scheme.auth_seq_num
_pdbx_poly_seq_scheme.entity_id
_pdbx_poly_seq_scheme.hetero
_pdbx_poly_seq_scheme.mon_id
_pdbx_poly_seq_scheme.pdb_ins_code
_pdbx_poly_seq_scheme.pdb_seq_num
_pdbx_poly_seq_scheme.pdb_strand_id
_pdbx_poly_seq_scheme.seq_id
A 1   1 n PHE . 1   A 1   
A 2   1 n GLU . 2   A 2   
A 3   1 n MET . 3   A 3   
A 4   1 n TRP . 4   A 4   
A 5   1 n GLN . 5   A 5   
A 6   1 n LEU . 6   A 6   
A 7   1 n THR . 7   A 7   
A 8   1 n ASP . 8   A 8   
A 9   1 n ILE . 9   A 9   
A 10  1 n HIS . 10  A 10  
A 11  1 n LEU . 11  A 11  
A 12  1 n ASP . 12  A 12  
A 13  1 n PRO . 13  A 13  
A 14  1 n MET . 14  A 14  
A 15  1 n TYR . 15  A 15  
A 16  1 n THR . 16  A 16  
A 17  1 n VAL . 17  A 17  
A 18  1 n GLY . 18  A 18  
A 19  1 n SER . 19  A 19  
A 20  1 n ASP . 20  A 20  
A 21  1 n PRO . 21  A 21  
A 22  1 n LEU . 22  A 22  
A 23  1 n LYS . 23  A 23  
A 24  1 n LEU . 24  A 24  
A 25  1 n CYS . 25  A 25  
A 26  1 n ARG . 26  A 26  
A 27  1 n GLU . 27  A 27  
A 28  1 n GLY . 28  A 28  
A 29  1 n LYS . 29  A 29  
A 30  1 n GLY . 30  A 30  
A 31  1 n ASN . 31  A 31  
A 32  1 n ALA . 32  A 32  
A 33  1 n GLY . 33  A 33  
A 34  1 n LYS . 34  A 34  
A 35  1 n TYR . 35  A 35  
A 36  1 n GLY . 36  A 36  
A 37  1 n ASP . 37  A 37  
A 38  1 n TYR . 38  A 38  
A 39  1 n SER . 39  A 39  
A 40  1 n CYS . 40  A 40  
A 41  1 n ASP . 41  A 41  
A 42  1 n ALA . 42  A 42  
A 43  1 n ASN . 43  A 43  
A 44  1 n MET . 44  A 44  
A 45  1 n ALA . 45  A 45  
A 46  1 n LEU . 46  A 46  
A 47  1 n LEU . 47  A 47  
A 48  1 n ASP . 48  A 48  
A 49  1 n SER . 49  A 49  
A 50  1 n LEU . 50  A 50  
A 51  1 n VAL . 51  A 51  
A 52  1 n LYS . 52  A 52  
A 53  1 n PHE . 53  A 53  
A 54  1 n ILE . 54  A 54  
A 55  1 n LYS . 55  A 55  
A 56  1 n ARG . 56  A 56  
A 57  1 n ASN . 57  A 57  
A 58  1 n THR . 58  A 58  
A 59  1 n ASP . 59  A 59  
A 60  1 n VAL . 60  A 60  
A 61  1 n ASN . 61  A 61  
A 62  1 n GLY . 62  A 62  
A 63  1 n LYS . 63  A 63  
A 64  1 n VAL . 64  A 64  
A 65  1 n MET . 65  A 65  
A 66  1 n VAL . 66  A 66  
A 67  1 n TYR . 67  A 67  
A 68  1 n ASN . 68  A 68  
A 69  1 n GLY . 69  A 69  
A 70  1 n ASP . 70  A 70  
A 71  1 n ILE . 71  A 71  
A 72  1 n VAL . 72  A 72  
A 73  1 n SER . 73  A 73  
A 74  1 n ARG . 74  A 74  
A 75  1 n ALA . 75  A 75  
A 76  1 n ILE . 76  A 76  
A 77  1 n PRO . 77  A 77  
A 78  1 n LYS . 78  A 78  
A 79  1 n TYR . 79  A 79  
A 80  1 n ASN . 80  A 80  
A 81  1 n LEU . 81  A 81  
A 82  1 n ASP . 82  A 82  
A 83  1 n TYR . 83  A 83  
A 84  1 n VAL . 84  A 84  
A 85  1 n LYS . 85  A 85  
A 86  1 n GLN . 86  A 86  
A 87  1 n SER . 87  A 87  
A 88  1 n ILE . 88  A 88  
A 89  1 n VAL . 89  A 89  
A 90  1 n ASN . 90  A 90  
A 91  1 n ALA . 91  A 91  
A 92  1 n THR . 92  A 92  
A 93  1 n ALA . 93  A 93  
A 94  1 n LEU . 94  A 94  
A 95  1 n LEU . 95  A 95  
A 96  1 n LYS . 96  A 96  
A 97  1 n LYS . 97  A 97  
A 98  1 n PHE . 98  A 98  
A 99  1 n GLU . 99  A 99  
A 100 1 n ASP . 100 A 100 
A 101 1 n PHE . 101 A 101 
A 102 1 n PHE . 102 A 102 
A 103 1 n ILE . 103 A 103 
A 104 1 n ILE . 104 A 104 
A 105 1 n PRO . 105 A 105 
A 106 1 n MET . 106 A 106 
A 107 1 n LEU . 107 A 107 
A 108 1 n GLY . 108 A 108 
A 109 1 n ASN . 109 A 109 
A 110 1 n HIS . 110 A 110 
A 111 1 n ASP . 111 A 111 
A 112 1 n VAL . 112 A 112 
A 113 1 n TYR . 113 A 113 
A 114 1 n PRO . 114 A 114 
A 115 1 n ALA . 115 A 115 
A 116 1 n ASN . 116 A 116 
A 117 1 n GLN . 117 A 117 
A 118 1 n MET . 118 A 118 
A 119 1 n ALA . 119 A 119 
A 120 1 n ILE . 120 A 120 
A 121 1 n ASN . 121 A 121 
A 122 1 n SER . 122 A 122 
A 123 1 n GLN . 123 A 123 
A 124 1 n TRP . 124 A 124 
A 125 1 n ILE . 125 A 125 
A 126 1 n PHE . 126 A 126 
A 127 1 n GLN . 127 A 127 
A 128 1 n PHE . 128 A 128 
A 129 1 n ALA . 129 A 129 
A 130 1 n ALA . 130 A 130 
A 131 1 n GLU . 131 A 131 
A 132 1 n GLN . 132 A 132 
A 133 1 n PHE . 133 A 133 
A 134 1 n ALA . 134 A 134 
A 135 1 n PRO . 135 A 135 
A 136 1 n PHE . 136 A 136 
A 137 1 n LEU . 137 A 137 
A 138 1 n SER . 138 A 138 
A 139 1 n GLN . 139 A 139 
A 140 1 n ASN . 140 A 140 
A 141 1 n ALA . 141 A 141 
A 142 1 n ILE . 142 A 142 
A 143 1 n GLU . 143 A 143 
A 144 1 n SER . 144 A 144 
A 145 1 n PHE . 145 A 145 
A 146 1 n LYS . 146 A 146 
A 147 1 n HIS . 147 A 147 
A 148 1 n GLY . 148 A 148 
A 149 1 n GLY . 149 A 149 
A 150 1 n TYR . 150 A 150 
A 151 1 n TYR . 151 A 151 
A 152 1 n THR . 152 A 152 
A 153 1 n MET . 153 A 153 
A 154 1 n PRO . 154 A 154 
A 155 1 n PHE . 155 A 155 
A 156 1 n PRO . 156 A 156 
A 157 1 n ALA . 157 A 157 
A 158 1 n HIS . 158 A 158 
A 159 1 n LEU . 159 A 159 
A 160 1 n GLY . 160 A 160 
A 161 1 n ILE . 161 A 161 
A 162 1 n LYS . 162 A 162 
A 163 1 n VAL . 163 A 163 
A 164 1 n PRO . 164 A 164 
A 165 1 n LEU . 165 A 165 
A 166 1 n ASN . 166 A 166 
A 167 1 n ALA . 167 A 167 
A 168 1 n VAL . 168 A 168 
A 169 1 n VAL . 169 A 169 
A 170 1 n LEU . 170 A 170 
A 171 1 n ASN . 171 A 171 
A 172 1 n THR . 172 A 172 
A 173 1 n VAL . 173 A 173 
A 174 1 n LEU . 174 A 174 
A 175 1 n TYR . 175 A 175 
A 176 1 n TYR . 176 A 176 
A 177 1 n ASN . 177 A 177 
A 178 1 n TYR . 178 A 178 
A 179 1 n ASN . 179 A 179 
A 180 1 n LYS . 180 A 180 
A 181 1 n GLN . 181 A 181 
A 182 1 n THR . 182 A 182 
A 183 1 n MET . 183 A 183 
A 184 1 n ASP . 184 A 184 
A 185 1 n SER . 185 A 185 
A 186 1 n THR . 186 A 186 
A 187 1 n ASP . 187 A 187 
A 188 1 n PRO . 188 A 188 
A 189 1 n LEU . 189 A 189 
A 190 1 n GLY . 190 A 190 
A 191 1 n GLN . 191 A 191 
A 192 1 n PHE . 192 A 192 
A 193 1 n GLU . 193 A 193 
A 194 1 n TRP . 194 A 194 
A 195 1 n PHE . 195 A 195 
A 196 1 n LYS . 196 A 196 
A 197 1 n THR . 197 A 197 
A 198 1 n VAL . 198 A 198 
A 199 1 n MET . 199 A 199 
A 200 1 n ASP . 200 A 200 
A 201 1 n GLY . 201 A 201 
A 202 1 n TYR . 202 A 202 
A 203 1 n ARG . 203 A 203 
A 204 1 n LYS . 204 A 204 
A 205 1 n THR . 205 A 205 
A 206 1 n GLY . 206 A 206 
A 207 1 n GLN . 207 A 207 
A 208 1 n ARG . 208 A 208 
A 209 1 n ALA . 209 A 209 
A 210 1 n ILE . 210 A 210 
A 211 1 n VAL . 211 A 211 
A 212 1 n SER . 212 A 212 
A 213 1 n MET . 213 A 213 
A 214 1 n HIS . 214 A 214 
A 215 1 n ILE . 215 A 215 
A 216 1 n CYS . 216 A 216 
A 217 1 n PRO . 217 A 217 
A 218 1 n GLY . 218 A 218 
A 219 1 n VAL . 219 A 219 
A 220 1 n ALA . 220 A 220 
A 221 1 n GLU . 221 A 221 
A 222 1 n ARG . 222 A 222 
A 223 1 n PHE . 223 A 223 
A 224 1 n ASN . 224 A 224 
A 225 1 n TYR . 225 A 225 
A 226 1 n SER . 226 A 226 
A 227 1 n ASP . 227 A 227 
A 228 1 n GLN . 228 A 228 
A 229 1 n LEU . 229 A 229 
A 230 1 n TYR . 230 A 230 
A 231 1 n PRO . 231 A 231 
A 232 1 n GLN . 232 A 232 
A 233 1 n TYR . 233 A 233 
A 234 1 n ASN . 234 A 234 
A 235 1 n ASP . 235 A 235 
A 236 1 n ARG . 236 A 236 
A 237 1 n LEU . 237 A 237 
A 238 1 n VAL . 238 A 238 
A 239 1 n ASP . 239 A 239 
A 240 1 n SER . 240 A 240 
A 241 1 n LEU . 241 A 241 
A 242 1 n ALA . 242 A 242 
A 243 1 n GLU . 243 A 243 
A 244 1 n TYR . 244 A 244 
A 245 1 n ASN . 245 A 245 
A 246 1 n ASP . 246 A 246 
A 247 1 n VAL . 247 A 247 
A 248 1 n ILE . 248 A 248 
A 249 1 n LEU . 249 A 249 
A 250 1 n GLY . 250 A 250 
A 251 1 n VAL . 251 A 251 
A 252 1 n LEU . 252 A 252 
A 253 1 n CYS . 253 A 253 
A 254 1 n GLY . 254 A 254 
A 255 1 n HIS . 255 A 255 
A 256 1 n LEU . 256 A 256 
A 257 1 n HIS . 257 A 257 
A 258 1 n THR . 258 A 258 
A 259 1 n ASP . 259 A 259 
A 260 1 n THR . 260 A 260 
A 261 1 n PHE . 261 A 261 
A 262 1 n ARG . 262 A 262 
A 263 1 n ILE . 263 A 263 
A 264 1 n LEU . 264 A 264 
A 265 1 n SER . 265 A 265 
A 266 1 n LYS . 266 A 266 
A 267 1 n GLY . 267 A 267 
A 268 1 n ASN . 268 A 268 
A 269 1 n LYS . 269 A 269 
A 270 1 n LYS . 270 A 270 
A 271 1 n VAL . 271 A 271 
A 272 1 n MET . 272 A 272 
A 273 1 n ALA . 273 A 273 
A 274 1 n PHE . 274 A 274 
A 275 1 n ILE . 275 A 275 
A 276 1 n GLY . 276 A 276 
A 277 1 n PRO . 277 A 277 
A 278 1 n SER . 278 A 278 
A 279 1 n VAL . 279 A 279 
A 280 1 n ASP . 280 A 280 
A 281 1 n THR . 281 A 281 
A 282 1 n TRP . 282 A 282 
A 283 1 n LEU . 283 A 283 
A 284 1 n GLY . 284 A 284 
A 285 1 n THR . 285 A 285 
A 286 1 n SER . 286 A 286 
A 287 1 n PRO . 287 A 287 
A 288 1 n SER . 288 A 288 
A 289 1 n ILE . 289 A 289 
A 290 1 n ARG . 290 A 290 
A 291 1 n LYS . 291 A 291 
A 292 1 n TYR . 292 A 292 
A 293 1 n ASP . 293 A 293 
A 294 1 n VAL . 294 A 294 
A 295 1 n GLY . 295 A 295 
A 296 1 n ASN . 296 A 296 
A 297 1 n GLY . 297 A 297 
A 298 1 n GLN . 298 A 298 
A 299 1 n GLY . 299 A 299 
A 300 1 n TYR . 300 A 300 
A 301 1 n MET . 301 A 301 
A 302 1 n LYS . 302 A 302 
A 303 1 n GLU . 303 A 303 
A 304 1 n PHE . 304 A 304 
A 305 1 n LYS . 305 A 305 
A 306 1 n ASN . 306 A 306 
A 307 1 n TYR . 307 A 307 
A 308 1 n HIS . 308 A 308 
A 309 1 n PHE . 309 A 309 
A 310 1 n GLN . 310 A 310 
A 311 1 n LEU . 311 A 311 
A 312 1 n ARG . 312 A 312 
A 313 1 n PRO . 313 A 313 
A 314 1 n LYS . 314 A 314 
A 315 1 n LYS . 315 A 315 
A 316 1 n ASP . 316 A 316 
A 317 1 n LYS . 317 A 317 
A 318 1 n LEU . 318 A 318 
A 319 1 n LYS . 319 A 319 
A 320 1 n PRO . 320 A 320 
A 321 1 n LYS . 321 A 321 
A 322 1 n THR . 322 A 322 
A 323 1 n THR . 323 A 323 
A 324 1 n ILE . 324 A 324 
A 325 1 n LYS . 325 A 325 
A 326 1 n GLN . 326 A 326 
A 327 1 n PRO . 327 A 327 
A 328 1 n SER . 328 A 328 
A 329 1 n ASP . 329 A 329 
A 330 1 n GLY . 330 A 330 
A 331 1 n PHE . 331 A 331 
A 332 1 n ASN . 332 A 332 
A 333 1 n LYS . 333 A 333 
A 334 1 n TRP . 334 A 334 
A 335 1 n LYS . 335 A 335 
A 336 1 n PHE . 336 A 336 
A 337 1 n ASN . 337 A 337 
A 338 1 n TYR . 338 A 338 
A 339 1 n GLY . 339 A 339 
A 340 1 n SER . 340 A 340 
A 341 1 n SER . 341 A 341 
A 342 1 n SER . 342 A 342 
A 343 1 n GLU . 343 A 343 
A 344 1 n TYR . 344 A 344 
A 345 1 n GLY . 345 A 345 
A 346 1 n LEU . 346 A 346 
A 347 1 n LYS . 347 A 347 
A 348 1 n GLU . 348 A 348 
A 349 1 n LEU . 349 A 349 
A 350 1 n SER . 350 A 350 
A 351 1 n PRO . 351 A 351 
A 352 1 n LYS . 352 A 352 
A 353 1 n GLU . 353 A 353 
A 354 1 n PHE . 354 A 354 
A 355 1 n GLU . 355 A 355 
A 356 1 n ILE . 356 A 356 
A 357 1 n LEU . 357 A 357 
A 358 1 n ALA . 358 A 358 
A 359 1 n ALA . 359 A 359 
A 360 1 n ARG . 360 A 360 
A 361 1 n MET . 361 A 361 
A 362 1 n ASP . 362 A 362 
A 363 1 n LYS . 363 A 363 
A 364 1 n ASP . 364 A 364 
A 365 1 n LEU . 365 A 365 
A 366 1 n GLN . 366 A 366 
A 367 1 n LEU . 367 A 367 
A 368 1 n PHE . 368 A 368 
A 369 1 n ASN . 369 A 369 
A 370 1 n LYS . 370 A 370 
A 371 1 n TYR . 371 A 371 
A 372 1 n HIS . 372 A 372 
A 373 1 n LEU . 373 A 373 
A 374 1 n HIS . 374 A 374 
A 375 1 n PHE . 375 A 375 
A 376 1 n ARG . 376 A 376 
A 377 1 n ALA . 377 A 377 
A 378 1 n ASP . 378 A 378 
A 379 1 n THR . 379 A 379 
A 380 1 n PRO . 380 A 380 
A 381 1 n GLY . 381 A 381 
A 382 1 n PHE . 382 A 382 
A 383 1 n THR . 383 A 383 
A 384 1 n CYS . 384 A 384 
A 385 1 n LYS . 385 A 385 
A 386 1 n GLY . 386 A 386 
A 387 1 n ASN . 387 A 387 
A 388 1 n CYS . 388 A 388 
A 389 1 n LYS . 389 A 389 
A 390 1 n ASN . 390 A 390 
A 391 1 n ASN . 391 A 391 
A 392 1 n CYS . 392 A 392 
A 393 1 n MET . 393 A 393 
A 394 1 n CYS . 394 A 394 
A 395 1 n ALA . 395 A 395 
A 396 1 n VAL . 396 A 396 
A 397 1 n ARG . 397 A 397 
A 398 1 n TYR . 398 A 398 
A 399 1 n PRO . 399 A 399 
A 400 1 n ARG . 400 A 400 
A 401 1 n GLN . 401 A 401 
A 402 1 n ASN . 402 A 402 
A 403 1 n GLU . 403 A 403 
A 404 1 n PHE . 404 A 404 
A 405 1 n ALA . 405 A 405 
A 406 1 n ASN . 406 A 406 
A 407 1 n CYS . 407 A 407 
A 408 1 n VAL . 408 A 408 
A 409 1 n VAL . 409 A 409 
A 410 1 n TRP . 410 A 410 
A 411 1 n ASN . 411 A 411 
#
_software.classification other
_software.date           ?
_software.description    "Structure prediction"
_software.name           AlphaFold
_software.pdbx_ordinal   1
_software.type           package
_software.version        "AlphaFold-beta-20231127 (7a14c934-fe78-43c1-a552-7fb305b0ebd1 @ 2024-08-20 18:28:31)"
#
_struct_asym.entity_id 1
_struct_asym.id        A
#
loop_
_atom_site.group_PDB
_atom_site.id
_atom_site.type_symbol
_atom_site.label_atom_id
_atom_site.label_alt_id
_atom_site.label_comp_id
_atom_site.label_asym_id
_atom_site.label_entity_id
_atom_site.label_seq_id
_atom_site.pdbx_PDB_ins_code
_atom_site.Cartn_x
_atom_site.Cartn_y
_atom_site.Cartn_z
_atom_site.occupancy
_atom_site.B_iso_or_equiv
_atom_site.auth_seq_id
_atom_site.auth_asym_id
_atom_site.pdbx_PDB_model_num
ATOM 1    N N   . PHE A 1 1   ? -12.473 -4.418  16.692  1.00 93.32 1   A 1 
ATOM 2    C CA  . PHE A 1 1   ? -11.031 -4.590  16.958  1.00 95.07 1   A 1 
ATOM 3    C C   . PHE A 1 1   ? -10.218 -3.655  16.077  1.00 95.99 1   A 1 
ATOM 4    O O   . PHE A 1 1   ? -10.743 -3.169  15.073  1.00 95.03 1   A 1 
ATOM 5    C CB  . PHE A 1 1   ? -10.610 -6.046  16.775  1.00 94.32 1   A 1 
ATOM 6    C CG  . PHE A 1 1   ? -10.660 -6.556  15.342  1.00 95.35 1   A 1 
ATOM 7    C CD1 . PHE A 1 1   ? -11.854 -7.065  14.813  1.00 93.81 1   A 1 
ATOM 8    C CD2 . PHE A 1 1   ? -9.497  -6.535  14.557  1.00 94.64 1   A 1 
ATOM 9    C CE1 . PHE A 1 1   ? -11.886 -7.565  13.496  1.00 93.28 1   A 1 
ATOM 10   C CE2 . PHE A 1 1   ? -9.530  -7.029  13.237  1.00 93.43 1   A 1 
ATOM 11   C CZ  . PHE A 1 1   ? -10.727 -7.545  12.709  1.00 93.92 1   A 1 
ATOM 12   N N   . GLU A 1 2   ? -8.956  -3.381  16.439  1.00 94.69 2   A 1 
ATOM 13   C CA  . GLU A 1 2   ? -8.029  -2.615  15.620  1.00 95.16 2   A 1 
ATOM 14   C C   . GLU A 1 2   ? -7.066  -3.540  14.862  1.00 95.85 2   A 1 
ATOM 15   O O   . GLU A 1 2   ? -6.776  -4.650  15.308  1.00 95.48 2   A 1 
ATOM 16   C CB  . GLU A 1 2   ? -7.264  -1.585  16.461  1.00 94.15 2   A 1 
ATOM 17   C CG  . GLU A 1 2   ? -8.149  -0.501  17.113  1.00 89.60 2   A 1 
ATOM 18   C CD  . GLU A 1 2   ? -7.261  0.569   17.770  1.00 88.39 2   A 1 
ATOM 19   O OE1 . GLU A 1 2   ? -7.311  1.758   17.359  1.00 79.16 2   A 1 
ATOM 20   O OE2 . GLU A 1 2   ? -6.364  0.238   18.568  1.00 81.00 2   A 1 
ATOM 21   N N   . MET A 1 3   ? -6.549  -3.085  13.717  1.00 96.71 3   A 1 
ATOM 22   C CA  . MET A 1 3   ? -5.645  -3.857  12.872  1.00 97.39 3   A 1 
ATOM 23   C C   . MET A 1 3   ? -4.583  -2.964  12.231  1.00 97.75 3   A 1 
ATOM 24   O O   . MET A 1 3   ? -4.907  -1.960  11.607  1.00 97.53 3   A 1 
ATOM 25   C CB  . MET A 1 3   ? -6.469  -4.598  11.819  1.00 96.84 3   A 1 
ATOM 26   C CG  . MET A 1 3   ? -5.624  -5.415  10.847  1.00 95.87 3   A 1 
ATOM 27   S SD  . MET A 1 3   ? -6.615  -6.343  9.646   1.00 94.35 3   A 1 
ATOM 28   C CE  . MET A 1 3   ? -7.298  -4.978  8.687   1.00 87.17 3   A 1 
ATOM 29   N N   . TRP A 1 4   ? -3.321  -3.357  12.342  1.00 97.83 4   A 1 
ATOM 30   C CA  . TRP A 1 4   ? -2.208  -2.700  11.675  1.00 98.09 4   A 1 
ATOM 31   C C   . TRP A 1 4   ? -2.065  -3.176  10.226  1.00 98.23 4   A 1 
ATOM 32   O O   . TRP A 1 4   ? -2.190  -4.366  9.952   1.00 98.07 4   A 1 
ATOM 33   C CB  . TRP A 1 4   ? -0.923  -2.947  12.464  1.00 98.03 4   A 1 
ATOM 34   C CG  . TRP A 1 4   ? -0.899  -2.288  13.801  1.00 98.01 4   A 1 
ATOM 35   C CD1 . TRP A 1 4   ? -1.194  -2.879  14.979  1.00 97.58 4   A 1 
ATOM 36   C CD2 . TRP A 1 4   ? -0.583  -0.898  14.121  1.00 97.99 4   A 1 
ATOM 37   N NE1 . TRP A 1 4   ? -1.076  -1.963  16.001  1.00 97.28 4   A 1 
ATOM 38   C CE2 . TRP A 1 4   ? -0.700  -0.723  15.529  1.00 97.63 4   A 1 
ATOM 39   C CE3 . TRP A 1 4   ? -0.210  0.225   13.359  1.00 97.67 4   A 1 
ATOM 40   C CZ2 . TRP A 1 4   ? -0.435  0.510   16.146  1.00 97.32 4   A 1 
ATOM 41   C CZ3 . TRP A 1 4   ? 0.050   1.469   13.972  1.00 97.39 4   A 1 
ATOM 42   C CH2 . TRP A 1 4   ? -0.062  1.607   15.362  1.00 97.06 4   A 1 
ATOM 43   N N   . GLN A 1 5   ? -1.737  -2.267  9.326   1.00 98.23 5   A 1 
ATOM 44   C CA  . GLN A 1 5   ? -1.289  -2.579  7.974   1.00 98.42 5   A 1 
ATOM 45   C C   . GLN A 1 5   ? 0.186   -2.189  7.827   1.00 98.39 5   A 1 
ATOM 46   O O   . GLN A 1 5   ? 0.529   -1.013  7.879   1.00 98.08 5   A 1 
ATOM 47   C CB  . GLN A 1 5   ? -2.172  -1.860  6.953   1.00 98.38 5   A 1 
ATOM 48   C CG  . GLN A 1 5   ? -1.795  -2.252  5.517   1.00 98.00 5   A 1 
ATOM 49   C CD  . GLN A 1 5   ? -2.588  -1.494  4.464   1.00 97.95 5   A 1 
ATOM 50   O OE1 . GLN A 1 5   ? -3.245  -0.492  4.719   1.00 94.96 5   A 1 
ATOM 51   N NE2 . GLN A 1 5   ? -2.536  -1.920  3.220   1.00 94.34 5   A 1 
ATOM 52   N N   . LEU A 1 6   ? 1.023   -3.198  7.628   1.00 98.28 6   A 1 
ATOM 53   C CA  . LEU A 1 6   ? 2.451   -3.093  7.370   1.00 98.01 6   A 1 
ATOM 54   C C   . LEU A 1 6   ? 2.706   -3.451  5.901   1.00 98.09 6   A 1 
ATOM 55   O O   . LEU A 1 6   ? 2.298   -4.524  5.471   1.00 97.35 6   A 1 
ATOM 56   C CB  . LEU A 1 6   ? 3.165   -4.048  8.349   1.00 97.70 6   A 1 
ATOM 57   C CG  . LEU A 1 6   ? 4.694   -4.076  8.212   1.00 96.77 6   A 1 
ATOM 58   C CD1 . LEU A 1 6   ? 5.309   -2.711  8.526   1.00 95.34 6   A 1 
ATOM 59   C CD2 . LEU A 1 6   ? 5.270   -5.095  9.192   1.00 95.19 6   A 1 
ATOM 60   N N   . THR A 1 7   ? 3.377   -2.590  5.147   1.00 97.81 7   A 1 
ATOM 61   C CA  . THR A 1 7   ? 3.634   -2.845  3.720   1.00 97.82 7   A 1 
ATOM 62   C C   . THR A 1 7   ? 4.939   -2.206  3.262   1.00 97.60 7   A 1 
ATOM 63   O O   . THR A 1 7   ? 5.412   -1.267  3.901   1.00 97.18 7   A 1 
ATOM 64   C CB  . THR A 1 7   ? 2.436   -2.386  2.872   1.00 97.62 7   A 1 
ATOM 65   O OG1 . THR A 1 7   ? 2.535   -2.894  1.570   1.00 95.58 7   A 1 
ATOM 66   C CG2 . THR A 1 7   ? 2.241   -0.872  2.810   1.00 95.86 7   A 1 
ATOM 67   N N   . ASP A 1 8   ? 5.521   -2.737  2.170   1.00 97.87 8   A 1 
ATOM 68   C CA  . ASP A 1 8   ? 6.635   -2.144  1.440   1.00 97.79 8   A 1 
ATOM 69   C C   . ASP A 1 8   ? 7.787   -1.712  2.364   1.00 97.79 8   A 1 
ATOM 70   O O   . ASP A 1 8   ? 8.091   -0.526  2.528   1.00 96.78 8   A 1 
ATOM 71   C CB  . ASP A 1 8   ? 6.128   -1.017  0.543   1.00 97.54 8   A 1 
ATOM 72   C CG  . ASP A 1 8   ? 5.027   -1.489  -0.410  1.00 96.97 8   A 1 
ATOM 73   O OD1 . ASP A 1 8   ? 5.347   -1.933  -1.523  1.00 95.46 8   A 1 
ATOM 74   O OD2 . ASP A 1 8   ? 3.836   -1.368  -0.036  1.00 95.59 8   A 1 
ATOM 75   N N   . ILE A 1 9   ? 8.380   -2.693  3.030   1.00 97.23 9   A 1 
ATOM 76   C CA  . ILE A 1 9   ? 9.449   -2.459  4.004   1.00 97.06 9   A 1 
ATOM 77   C C   . ILE A 1 9   ? 10.769  -2.179  3.280   1.00 96.71 9   A 1 
ATOM 78   O O   . ILE A 1 9   ? 11.502  -1.294  3.706   1.00 95.58 9   A 1 
ATOM 79   C CB  . ILE A 1 9   ? 9.571   -3.647  4.972   1.00 96.75 9   A 1 
ATOM 80   C CG1 . ILE A 1 9   ? 8.292   -3.798  5.819   1.00 94.79 9   A 1 
ATOM 81   C CG2 . ILE A 1 9   ? 10.799  -3.483  5.881   1.00 95.00 9   A 1 
ATOM 82   C CD1 . ILE A 1 9   ? 8.264   -5.078  6.665   1.00 91.09 9   A 1 
ATOM 83   N N   . HIS A 1 10  ? 11.082  -2.954  2.244   1.00 96.63 10  A 1 
ATOM 84   C CA  . HIS A 1 10  ? 12.336  -2.916  1.495   1.00 96.34 10  A 1 
ATOM 85   C C   . HIS A 1 10  ? 13.568  -2.815  2.403   1.00 95.92 10  A 1 
ATOM 86   O O   . HIS A 1 10  ? 14.340  -1.850  2.360   1.00 94.95 10  A 1 
ATOM 87   C CB  . HIS A 1 10  ? 12.265  -1.829  0.424   1.00 96.24 10  A 1 
ATOM 88   C CG  . HIS A 1 10  ? 11.259  -2.135  -0.655  1.00 96.02 10  A 1 
ATOM 89   N ND1 . HIS A 1 10  ? 11.461  -2.995  -1.714  1.00 94.05 10  A 1 
ATOM 90   C CD2 . HIS A 1 10  ? 10.005  -1.614  -0.753  1.00 94.53 10  A 1 
ATOM 91   C CE1 . HIS A 1 10  ? 10.330  -2.979  -2.444  1.00 94.27 10  A 1 
ATOM 92   N NE2 . HIS A 1 10  ? 9.430   -2.161  -1.894  1.00 94.37 10  A 1 
ATOM 93   N N   . LEU A 1 11  ? 13.741  -3.803  3.277   1.00 95.37 11  A 1 
ATOM 94   C CA  . LEU A 1 11  ? 14.834  -3.814  4.240   1.00 95.14 11  A 1 
ATOM 95   C C   . LEU A 1 11  ? 16.187  -4.000  3.547   1.00 94.75 11  A 1 
ATOM 96   O O   . LEU A 1 11  ? 16.455  -5.060  2.971   1.00 93.52 11  A 1 
ATOM 97   C CB  . LEU A 1 11  ? 14.585  -4.919  5.287   1.00 94.53 11  A 1 
ATOM 98   C CG  . LEU A 1 11  ? 15.753  -5.127  6.262   1.00 93.60 11  A 1 
ATOM 99   C CD1 . LEU A 1 11  ? 16.064  -3.879  7.084   1.00 91.64 11  A 1 
ATOM 100  C CD2 . LEU A 1 11  ? 15.425  -6.275  7.216   1.00 91.44 11  A 1 
ATOM 101  N N   . ASP A 1 12  ? 17.079  -3.034  3.713   1.00 94.43 12  A 1 
ATOM 102  C CA  . ASP A 1 12  ? 18.480  -3.162  3.339   1.00 93.98 12  A 1 
ATOM 103  C C   . ASP A 1 12  ? 19.345  -3.566  4.548   1.00 93.71 12  A 1 
ATOM 104  O O   . ASP A 1 12  ? 19.656  -2.716  5.395   1.00 93.04 12  A 1 
ATOM 105  C CB  . ASP A 1 12  ? 18.987  -1.885  2.676   1.00 93.28 12  A 1 
ATOM 106  C CG  . ASP A 1 12  ? 20.388  -2.080  2.085   1.00 92.36 12  A 1 
ATOM 107  O OD1 . ASP A 1 12  ? 20.969  -3.183  2.208   1.00 90.75 12  A 1 
ATOM 108  O OD2 . ASP A 1 12  ? 20.898  -1.151  1.437   1.00 89.87 12  A 1 
ATOM 109  N N   . PRO A 1 13  ? 19.788  -4.830  4.647   1.00 92.27 13  A 1 
ATOM 110  C CA  . PRO A 1 13  ? 20.659  -5.274  5.728   1.00 91.12 13  A 1 
ATOM 111  C C   . PRO A 1 13  ? 22.090  -4.727  5.606   1.00 91.62 13  A 1 
ATOM 112  O O   . PRO A 1 13  ? 22.852  -4.804  6.566   1.00 90.59 13  A 1 
ATOM 113  C CB  . PRO A 1 13  ? 20.634  -6.799  5.644   1.00 89.58 13  A 1 
ATOM 114  C CG  . PRO A 1 13  ? 20.434  -7.062  4.152   1.00 87.92 13  A 1 
ATOM 115  C CD  . PRO A 1 13  ? 19.516  -5.922  3.729   1.00 90.52 13  A 1 
ATOM 116  N N   . MET A 1 14  ? 22.470  -4.170  4.455   1.00 91.28 14  A 1 
ATOM 117  C CA  . MET A 1 14  ? 23.795  -3.613  4.199   1.00 91.60 14  A 1 
ATOM 118  C C   . MET A 1 14  ? 23.886  -2.108  4.495   1.00 93.39 14  A 1 
ATOM 119  O O   . MET A 1 14  ? 24.968  -1.528  4.383   1.00 93.08 14  A 1 
ATOM 120  C CB  . MET A 1 14  ? 24.218  -3.892  2.752   1.00 90.25 14  A 1 
ATOM 121  C CG  . MET A 1 14  ? 24.251  -5.389  2.412   1.00 87.34 14  A 1 
ATOM 122  S SD  . MET A 1 14  ? 24.835  -5.772  0.735   1.00 81.46 14  A 1 
ATOM 123  C CE  . MET A 1 14  ? 26.553  -5.205  0.830   1.00 70.50 14  A 1 
ATOM 124  N N   . TYR A 1 15  ? 22.785  -1.475  4.907   1.00 93.58 15  A 1 
ATOM 125  C CA  . TYR A 1 15  ? 22.755  -0.049  5.220   1.00 94.22 15  A 1 
ATOM 126  C C   . TYR A 1 15  ? 23.792  0.309   6.294   1.00 94.66 15  A 1 
ATOM 127  O O   . TYR A 1 15  ? 23.792  -0.223  7.413   1.00 94.37 15  A 1 
ATOM 128  C CB  . TYR A 1 15  ? 21.352  0.361   5.660   1.00 94.56 15  A 1 
ATOM 129  C CG  . TYR A 1 15  ? 21.209  1.854   5.890   1.00 94.88 15  A 1 
ATOM 130  C CD1 . TYR A 1 15  ? 21.720  2.457   7.062   1.00 94.69 15  A 1 
ATOM 131  C CD2 . TYR A 1 15  ? 20.587  2.658   4.919   1.00 94.71 15  A 1 
ATOM 132  C CE1 . TYR A 1 15  ? 21.622  3.847   7.248   1.00 94.41 15  A 1 
ATOM 133  C CE2 . TYR A 1 15  ? 20.475  4.048   5.108   1.00 94.40 15  A 1 
ATOM 134  C CZ  . TYR A 1 15  ? 20.995  4.646   6.273   1.00 94.43 15  A 1 
ATOM 135  O OH  . TYR A 1 15  ? 20.893  5.987   6.449   1.00 93.91 15  A 1 
ATOM 136  N N   . THR A 1 16  ? 24.638  1.293   6.004   1.00 94.92 16  A 1 
ATOM 137  C CA  . THR A 1 16  ? 25.710  1.740   6.890   1.00 95.57 16  A 1 
ATOM 138  C C   . THR A 1 16  ? 25.544  3.219   7.245   1.00 95.81 16  A 1 
ATOM 139  O O   . THR A 1 16  ? 25.547  4.095   6.378   1.00 95.22 16  A 1 
ATOM 140  C CB  . THR A 1 16  ? 27.082  1.453   6.255   1.00 95.23 16  A 1 
ATOM 141  O OG1 . THR A 1 16  ? 27.218  0.069   6.080   1.00 90.61 16  A 1 
ATOM 142  C CG2 . THR A 1 16  ? 28.243  1.882   7.149   1.00 89.83 16  A 1 
ATOM 143  N N   . VAL A 1 17  ? 25.422  3.528   8.527   1.00 94.43 17  A 1 
ATOM 144  C CA  . VAL A 1 17  ? 25.319  4.914   9.018   1.00 94.79 17  A 1 
ATOM 145  C C   . VAL A 1 17  ? 26.598  5.689   8.684   1.00 95.08 17  A 1 
ATOM 146  O O   . VAL A 1 17  ? 27.698  5.218   8.934   1.00 94.61 17  A 1 
ATOM 147  C CB  . VAL A 1 17  ? 25.042  4.950   10.536  1.00 94.20 17  A 1 
ATOM 148  C CG1 . VAL A 1 17  ? 24.938  6.384   11.065  1.00 92.64 17  A 1 
ATOM 149  C CG2 . VAL A 1 17  ? 23.724  4.239   10.882  1.00 92.47 17  A 1 
ATOM 150  N N   . GLY A 1 18  ? 26.453  6.904   8.168   1.00 92.89 18  A 1 
ATOM 151  C CA  . GLY A 1 18  ? 27.579  7.753   7.773   1.00 93.24 18  A 1 
ATOM 152  C C   . GLY A 1 18  ? 28.170  7.439   6.392   1.00 94.21 18  A 1 
ATOM 153  O O   . GLY A 1 18  ? 29.156  8.072   6.006   1.00 92.64 18  A 1 
ATOM 154  N N   . SER A 1 19  ? 27.574  6.491   5.659   1.00 94.49 19  A 1 
ATOM 155  C CA  . SER A 1 19  ? 27.918  6.203   4.267   1.00 94.35 19  A 1 
ATOM 156  C C   . SER A 1 19  ? 27.337  7.241   3.293   1.00 94.19 19  A 1 
ATOM 157  O O   . SER A 1 19  ? 26.632  8.173   3.698   1.00 93.66 19  A 1 
ATOM 158  C CB  . SER A 1 19  ? 27.459  4.787   3.906   1.00 94.28 19  A 1 
ATOM 159  O OG  . SER A 1 19  ? 26.060  4.746   4.005   1.00 92.27 19  A 1 
ATOM 160  N N   . ASP A 1 20  ? 27.675  7.100   2.003   1.00 94.43 20  A 1 
ATOM 161  C CA  . ASP A 1 20  ? 27.222  7.977   0.936   1.00 94.30 20  A 1 
ATOM 162  C C   . ASP A 1 20  ? 25.824  7.562   0.422   1.00 94.05 20  A 1 
ATOM 163  O O   . ASP A 1 20  ? 25.695  6.465   -0.127  1.00 93.26 20  A 1 
ATOM 164  C CB  . ASP A 1 20  ? 28.270  7.977   -0.187  1.00 94.05 20  A 1 
ATOM 165  C CG  . ASP A 1 20  ? 27.980  8.985   -1.293  1.00 93.33 20  A 1 
ATOM 166  O OD1 . ASP A 1 20  ? 26.897  9.621   -1.273  1.00 91.42 20  A 1 
ATOM 167  O OD2 . ASP A 1 20  ? 28.873  9.145   -2.153  1.00 90.99 20  A 1 
ATOM 168  N N   . PRO A 1 21  ? 24.789  8.405   0.528   1.00 93.10 21  A 1 
ATOM 169  C CA  . PRO A 1 21  ? 23.467  8.116   -0.029  1.00 92.21 21  A 1 
ATOM 170  C C   . PRO A 1 21  ? 23.459  7.892   -1.545  1.00 91.84 21  A 1 
ATOM 171  O O   . PRO A 1 21  ? 22.640  7.130   -2.037  1.00 90.40 21  A 1 
ATOM 172  C CB  . PRO A 1 21  ? 22.594  9.309   0.356   1.00 91.34 21  A 1 
ATOM 173  C CG  . PRO A 1 21  ? 23.249  9.823   1.631   1.00 90.55 21  A 1 
ATOM 174  C CD  . PRO A 1 21  ? 24.727  9.625   1.337   1.00 92.29 21  A 1 
ATOM 175  N N   . LEU A 1 22  ? 24.373  8.499   -2.290  1.00 92.38 22  A 1 
ATOM 176  C CA  . LEU A 1 22  ? 24.503  8.267   -3.738  1.00 91.63 22  A 1 
ATOM 177  C C   . LEU A 1 22  ? 25.067  6.878   -4.065  1.00 91.36 22  A 1 
ATOM 178  O O   . LEU A 1 22  ? 24.975  6.415   -5.195  1.00 89.79 22  A 1 
ATOM 179  C CB  . LEU A 1 22  ? 25.387  9.357   -4.363  1.00 91.56 22  A 1 
ATOM 180  C CG  . LEU A 1 22  ? 24.862  10.792  -4.213  1.00 90.12 22  A 1 
ATOM 181  C CD1 . LEU A 1 22  ? 25.844  11.762  -4.863  1.00 87.27 22  A 1 
ATOM 182  C CD2 . LEU A 1 22  ? 23.493  10.987  -4.884  1.00 86.95 22  A 1 
ATOM 183  N N   . LYS A 1 23  ? 25.617  6.190   -3.060  1.00 91.68 23  A 1 
ATOM 184  C CA  . LYS A 1 23  ? 26.073  4.799   -3.104  1.00 91.92 23  A 1 
ATOM 185  C C   . LYS A 1 23  ? 25.142  3.879   -2.315  1.00 92.31 23  A 1 
ATOM 186  O O   . LYS A 1 23  ? 25.596  2.944   -1.653  1.00 91.25 23  A 1 
ATOM 187  C CB  . LYS A 1 23  ? 27.521  4.733   -2.626  1.00 92.31 23  A 1 
ATOM 188  C CG  . LYS A 1 23  ? 28.474  5.507   -3.540  1.00 91.78 23  A 1 
ATOM 189  C CD  . LYS A 1 23  ? 29.889  5.280   -3.030  1.00 87.55 23  A 1 
ATOM 190  C CE  . LYS A 1 23  ? 30.942  5.576   -4.089  1.00 83.97 23  A 1 
ATOM 191  N NZ  . LYS A 1 23  ? 32.055  4.619   -3.924  1.00 74.50 23  A 1 
ATOM 192  N N   . LEU A 1 24  ? 23.829  4.179   -2.369  1.00 91.50 24  A 1 
ATOM 193  C CA  . LEU A 1 24  ? 22.762  3.388   -1.760  1.00 91.43 24  A 1 
ATOM 194  C C   . LEU A 1 24  ? 22.886  3.233   -0.236  1.00 92.39 24  A 1 
ATOM 195  O O   . LEU A 1 24  ? 22.356  2.291   0.335   1.00 91.44 24  A 1 
ATOM 196  C CB  . LEU A 1 24  ? 22.640  2.030   -2.487  1.00 89.99 24  A 1 
ATOM 197  C CG  . LEU A 1 24  ? 22.523  2.114   -4.019  1.00 87.79 24  A 1 
ATOM 198  C CD1 . LEU A 1 24  ? 22.590  0.708   -4.618  1.00 85.21 24  A 1 
ATOM 199  C CD2 . LEU A 1 24  ? 21.226  2.801   -4.448  1.00 84.20 24  A 1 
ATOM 200  N N   . CYS A 1 25  ? 23.584  4.146   0.437   1.00 92.41 25  A 1 
ATOM 201  C CA  . CYS A 1 25  ? 23.851  4.085   1.870   1.00 93.04 25  A 1 
ATOM 202  C C   . CYS A 1 25  ? 24.624  2.835   2.327   1.00 93.32 25  A 1 
ATOM 203  O O   . CYS A 1 25  ? 24.451  2.384   3.457   1.00 92.59 25  A 1 
ATOM 204  C CB  . CYS A 1 25  ? 22.552  4.300   2.671   1.00 92.87 25  A 1 
ATOM 205  S SG  . CYS A 1 25  ? 21.678  5.844   2.312   1.00 91.99 25  A 1 
ATOM 206  N N   . ARG A 1 26  ? 25.494  2.283   1.484   1.00 93.18 26  A 1 
ATOM 207  C CA  . ARG A 1 26  ? 26.255  1.050   1.799   1.00 92.82 26  A 1 
ATOM 208  C C   . ARG A 1 26  ? 27.748  1.274   1.962   1.00 93.27 26  A 1 
ATOM 209  O O   . ARG A 1 26  ? 28.390  0.620   2.773   1.00 92.16 26  A 1 
ATOM 210  C CB  . ARG A 1 26  ? 25.995  0.008   0.707   1.00 91.93 26  A 1 
ATOM 211  C CG  . ARG A 1 26  ? 24.532  -0.423  0.717   1.00 90.95 26  A 1 
ATOM 212  C CD  . ARG A 1 26  ? 24.291  -1.443  -0.385  1.00 89.10 26  A 1 
ATOM 213  N NE  . ARG A 1 26  ? 22.914  -1.918  -0.314  1.00 87.33 26  A 1 
ATOM 214  C CZ  . ARG A 1 26  ? 22.342  -2.757  -1.136  1.00 84.94 26  A 1 
ATOM 215  N NH1 . ARG A 1 26  ? 22.961  -3.255  -2.167  1.00 82.84 26  A 1 
ATOM 216  N NH2 . ARG A 1 26  ? 21.123  -3.106  -0.925  1.00 81.14 26  A 1 
ATOM 217  N N   . GLU A 1 27  ? 28.308  2.204   1.202   1.00 92.92 27  A 1 
ATOM 218  C CA  . GLU A 1 27  ? 29.746  2.465   1.171   1.00 93.29 27  A 1 
ATOM 219  C C   . GLU A 1 27  ? 30.068  3.957   1.024   1.00 94.49 27  A 1 
ATOM 220  O O   . GLU A 1 27  ? 29.182  4.807   0.905   1.00 93.49 27  A 1 
ATOM 221  C CB  . GLU A 1 27  ? 30.410  1.625   0.059   1.00 90.78 27  A 1 
ATOM 222  C CG  . GLU A 1 27  ? 29.831  1.869   -1.346  1.00 86.40 27  A 1 
ATOM 223  C CD  . GLU A 1 27  ? 30.741  1.315   -2.445  1.00 85.42 27  A 1 
ATOM 224  O OE1 . GLU A 1 27  ? 30.937  2.071   -3.439  1.00 77.98 27  A 1 
ATOM 225  O OE2 . GLU A 1 27  ? 31.304  0.224   -2.251  1.00 78.29 27  A 1 
ATOM 226  N N   . GLY A 1 28  ? 31.365  4.285   1.040   1.00 93.46 28  A 1 
ATOM 227  C CA  . GLY A 1 28  ? 31.837  5.669   0.935   1.00 94.29 28  A 1 
ATOM 228  C C   . GLY A 1 28  ? 31.616  6.470   2.223   1.00 95.48 28  A 1 
ATOM 229  O O   . GLY A 1 28  ? 31.237  5.946   3.258   1.00 93.73 28  A 1 
ATOM 230  N N   . LYS A 1 29  ? 31.891  7.776   2.154   1.00 93.38 29  A 1 
ATOM 231  C CA  . LYS A 1 29  ? 31.697  8.720   3.260   1.00 93.80 29  A 1 
ATOM 232  C C   . LYS A 1 29  ? 30.611  9.715   2.893   1.00 93.94 29  A 1 
ATOM 233  O O   . LYS A 1 29  ? 30.701  10.360  1.853   1.00 90.73 29  A 1 
ATOM 234  C CB  . LYS A 1 29  ? 33.007  9.440   3.612   1.00 92.48 29  A 1 
ATOM 235  C CG  . LYS A 1 29  ? 34.067  8.508   4.221   1.00 83.41 29  A 1 
ATOM 236  C CD  . LYS A 1 29  ? 35.314  9.305   4.619   1.00 78.58 29  A 1 
ATOM 237  C CE  . LYS A 1 29  ? 36.365  8.359   5.206   1.00 71.07 29  A 1 
ATOM 238  N NZ  . LYS A 1 29  ? 37.629  9.067   5.568   1.00 62.00 29  A 1 
ATOM 239  N N   . GLY A 1 30  ? 29.630  9.883   3.765   1.00 93.56 30  A 1 
ATOM 240  C CA  . GLY A 1 30  ? 28.503  10.761  3.533   1.00 92.69 30  A 1 
ATOM 241  C C   . GLY A 1 30  ? 27.760  11.087  4.826   1.00 92.97 30  A 1 
ATOM 242  O O   . GLY A 1 30  ? 28.356  11.197  5.893   1.00 90.74 30  A 1 
ATOM 243  N N   . ASN A 1 31  ? 26.454  11.268  4.712   1.00 92.62 31  A 1 
ATOM 244  C CA  . ASN A 1 31  ? 25.589  11.675  5.811   1.00 91.42 31  A 1 
ATOM 245  C C   . ASN A 1 31  ? 24.340  10.798  5.942   1.00 92.42 31  A 1 
ATOM 246  O O   . ASN A 1 31  ? 23.321  11.268  6.443   1.00 90.67 31  A 1 
ATOM 247  C CB  . ASN A 1 31  ? 25.280  13.178  5.676   1.00 88.22 31  A 1 
ATOM 248  C CG  . ASN A 1 31  ? 24.536  13.549  4.402   1.00 82.74 31  A 1 
ATOM 249  O OD1 . ASN A 1 31  ? 24.365  12.788  3.470   1.00 73.54 31  A 1 
ATOM 250  N ND2 . ASN A 1 31  ? 24.105  14.788  4.290   1.00 75.13 31  A 1 
ATOM 251  N N   . ALA A 1 32  ? 24.417  9.534   5.520   1.00 91.83 32  A 1 
ATOM 252  C CA  . ALA A 1 32  ? 23.377  8.542   5.749   1.00 92.50 32  A 1 
ATOM 253  C C   . ALA A 1 32  ? 23.009  8.494   7.242   1.00 92.92 32  A 1 
ATOM 254  O O   . ALA A 1 32  ? 23.859  8.279   8.118   1.00 92.40 32  A 1 
ATOM 255  C CB  . ALA A 1 32  ? 23.859  7.191   5.226   1.00 92.92 32  A 1 
ATOM 256  N N   . GLY A 1 33  ? 21.735  8.773   7.543   1.00 92.97 33  A 1 
ATOM 257  C CA  . GLY A 1 33  ? 21.227  8.938   8.904   1.00 92.67 33  A 1 
ATOM 258  C C   . GLY A 1 33  ? 21.070  7.610   9.647   1.00 93.43 33  A 1 
ATOM 259  O O   . GLY A 1 33  ? 20.980  6.548   9.045   1.00 93.29 33  A 1 
ATOM 260  N N   . LYS A 1 34  ? 20.972  7.667   10.982  1.00 92.85 34  A 1 
ATOM 261  C CA  . LYS A 1 34  ? 20.759  6.467   11.810  1.00 93.65 34  A 1 
ATOM 262  C C   . LYS A 1 34  ? 19.523  5.656   11.413  1.00 94.44 34  A 1 
ATOM 263  O O   . LYS A 1 34  ? 19.549  4.438   11.491  1.00 94.03 34  A 1 
ATOM 264  C CB  . LYS A 1 34  ? 20.690  6.875   13.293  1.00 93.73 34  A 1 
ATOM 265  C CG  . LYS A 1 34  ? 20.434  5.667   14.211  1.00 92.95 34  A 1 
ATOM 266  C CD  . LYS A 1 34  ? 20.412  6.058   15.687  1.00 90.60 34  A 1 
ATOM 267  C CE  . LYS A 1 34  ? 20.055  4.797   16.492  1.00 86.69 34  A 1 
ATOM 268  N NZ  . LYS A 1 34  ? 19.949  5.075   17.953  1.00 80.37 34  A 1 
ATOM 269  N N   . TYR A 1 35  ? 18.421  6.337   11.044  1.00 94.51 35  A 1 
ATOM 270  C CA  . TYR A 1 35  ? 17.124  5.707   10.770  1.00 95.04 35  A 1 
ATOM 271  C C   . TYR A 1 35  ? 16.784  5.634   9.277   1.00 95.48 35  A 1 
ATOM 272  O O   . TYR A 1 35  ? 15.677  5.252   8.948   1.00 94.63 35  A 1 
ATOM 273  C CB  . TYR A 1 35  ? 16.036  6.435   11.565  1.00 95.30 35  A 1 
ATOM 274  C CG  . TYR A 1 35  ? 16.209  6.370   13.068  1.00 95.18 35  A 1 
ATOM 275  C CD1 . TYR A 1 35  ? 15.949  5.167   13.755  1.00 93.87 35  A 1 
ATOM 276  C CD2 . TYR A 1 35  ? 16.610  7.507   13.790  1.00 94.00 35  A 1 
ATOM 277  C CE1 . TYR A 1 35  ? 16.084  5.098   15.149  1.00 93.26 35  A 1 
ATOM 278  C CE2 . TYR A 1 35  ? 16.744  7.451   15.186  1.00 93.54 35  A 1 
ATOM 279  C CZ  . TYR A 1 35  ? 16.477  6.250   15.874  1.00 93.77 35  A 1 
ATOM 280  O OH  . TYR A 1 35  ? 16.601  6.189   17.221  1.00 92.83 35  A 1 
ATOM 281  N N   . GLY A 1 36  ? 17.704  6.011   8.394   1.00 94.54 36  A 1 
ATOM 282  C CA  . GLY A 1 36  ? 17.455  6.001   6.964   1.00 94.43 36  A 1 
ATOM 283  C C   . GLY A 1 36  ? 17.886  7.283   6.267   1.00 94.58 36  A 1 
ATOM 284  O O   . GLY A 1 36  ? 18.347  8.249   6.892   1.00 93.58 36  A 1 
ATOM 285  N N   . ASP A 1 37  ? 17.734  7.270   4.949   1.00 94.61 37  A 1 
ATOM 286  C CA  . ASP A 1 37  ? 17.892  8.408   4.043   1.00 94.56 37  A 1 
ATOM 287  C C   . ASP A 1 37  ? 16.849  8.285   2.931   1.00 94.60 37  A 1 
ATOM 288  O O   . ASP A 1 37  ? 16.589  7.176   2.463   1.00 93.61 37  A 1 
ATOM 289  C CB  . ASP A 1 37  ? 19.313  8.409   3.463   1.00 94.03 37  A 1 
ATOM 290  C CG  . ASP A 1 37  ? 19.648  9.714   2.733   1.00 93.06 37  A 1 
ATOM 291  O OD1 . ASP A 1 37  ? 19.153  9.971   1.608   1.00 90.34 37  A 1 
ATOM 292  O OD2 . ASP A 1 37  ? 20.419  10.522  3.286   1.00 89.50 37  A 1 
ATOM 293  N N   . TYR A 1 38  ? 16.284  9.402   2.479   1.00 93.07 38  A 1 
ATOM 294  C CA  . TYR A 1 38  ? 15.270  9.408   1.415   1.00 92.64 38  A 1 
ATOM 295  C C   . TYR A 1 38  ? 15.768  8.920   0.039   1.00 92.08 38  A 1 
ATOM 296  O O   . TYR A 1 38  ? 14.991  8.859   -0.910  1.00 89.91 38  A 1 
ATOM 297  C CB  . TYR A 1 38  ? 14.673  10.816  1.306   1.00 92.35 38  A 1 
ATOM 298  C CG  . TYR A 1 38  ? 13.811  11.224  2.481   1.00 92.45 38  A 1 
ATOM 299  C CD1 . TYR A 1 38  ? 12.630  10.510  2.769   1.00 91.12 38  A 1 
ATOM 300  C CD2 . TYR A 1 38  ? 14.145  12.346  3.269   1.00 91.28 38  A 1 
ATOM 301  C CE1 . TYR A 1 38  ? 11.791  10.908  3.824   1.00 90.38 38  A 1 
ATOM 302  C CE2 . TYR A 1 38  ? 13.304  12.756  4.327   1.00 90.52 38  A 1 
ATOM 303  C CZ  . TYR A 1 38  ? 12.128  12.030  4.598   1.00 90.89 38  A 1 
ATOM 304  O OH  . TYR A 1 38  ? 11.305  12.426  5.615   1.00 89.27 38  A 1 
ATOM 305  N N   . SER A 1 39  ? 17.036  8.604   -0.074  1.00 92.42 39  A 1 
ATOM 306  C CA  . SER A 1 39  ? 17.665  8.042   -1.275  1.00 92.29 39  A 1 
ATOM 307  C C   . SER A 1 39  ? 17.986  6.547   -1.142  1.00 92.68 39  A 1 
ATOM 308  O O   . SER A 1 39  ? 18.597  5.982   -2.047  1.00 90.81 39  A 1 
ATOM 309  C CB  . SER A 1 39  ? 18.953  8.807   -1.610  1.00 90.97 39  A 1 
ATOM 310  O OG  . SER A 1 39  ? 18.796  10.209  -1.463  1.00 84.57 39  A 1 
ATOM 311  N N   . CYS A 1 40  ? 17.639  5.917   -0.015  1.00 93.29 40  A 1 
ATOM 312  C CA  . CYS A 1 40  ? 18.013  4.548   0.307   1.00 93.78 40  A 1 
ATOM 313  C C   . CYS A 1 40  ? 16.813  3.756   0.841   1.00 94.09 40  A 1 
ATOM 314  O O   . CYS A 1 40  ? 15.875  4.355   1.367   1.00 93.06 40  A 1 
ATOM 315  C CB  . CYS A 1 40  ? 19.156  4.586   1.334   1.00 93.63 40  A 1 
ATOM 316  S SG  . CYS A 1 40  ? 20.611  5.508   0.747   1.00 92.89 40  A 1 
ATOM 317  N N   . ASP A 1 41  ? 16.864  2.424   0.748   1.00 94.51 41  A 1 
ATOM 318  C CA  . ASP A 1 41  ? 15.870  1.545   1.358   1.00 94.82 41  A 1 
ATOM 319  C C   . ASP A 1 41  ? 15.947  1.570   2.894   1.00 95.29 41  A 1 
ATOM 320  O O   . ASP A 1 41  ? 16.912  2.038   3.498   1.00 94.52 41  A 1 
ATOM 321  C CB  . ASP A 1 41  ? 16.011  0.134   0.786   1.00 94.11 41  A 1 
ATOM 322  C CG  . ASP A 1 41  ? 15.529  -0.023  -0.661  1.00 92.43 41  A 1 
ATOM 323  O OD1 . ASP A 1 41  ? 14.550  0.626   -1.062  1.00 89.21 41  A 1 
ATOM 324  O OD2 . ASP A 1 41  ? 16.115  -0.862  -1.387  1.00 88.15 41  A 1 
ATOM 325  N N   . ALA A 1 42  ? 14.895  1.057   3.555   1.00 95.30 42  A 1 
ATOM 326  C CA  . ALA A 1 42  ? 14.773  1.071   5.007   1.00 95.63 42  A 1 
ATOM 327  C C   . ALA A 1 42  ? 15.869  0.246   5.704   1.00 95.46 42  A 1 
ATOM 328  O O   . ALA A 1 42  ? 16.360  -0.754  5.191   1.00 94.71 42  A 1 
ATOM 329  C CB  . ALA A 1 42  ? 13.388  0.591   5.414   1.00 95.59 42  A 1 
ATOM 330  N N   . ASN A 1 43  ? 16.238  0.644   6.924   1.00 95.50 43  A 1 
ATOM 331  C CA  . ASN A 1 43  ? 17.266  -0.038  7.708   1.00 95.57 43  A 1 
ATOM 332  C C   . ASN A 1 43  ? 16.724  -0.664  9.004   1.00 96.12 43  A 1 
ATOM 333  O O   . ASN A 1 43  ? 15.638  -0.329  9.486   1.00 96.11 43  A 1 
ATOM 334  C CB  . ASN A 1 43  ? 18.456  0.906   7.919   1.00 95.10 43  A 1 
ATOM 335  C CG  . ASN A 1 43  ? 18.264  2.010   8.943   1.00 95.29 43  A 1 
ATOM 336  O OD1 . ASN A 1 43  ? 17.414  1.993   9.817   1.00 92.01 43  A 1 
ATOM 337  N ND2 . ASN A 1 43  ? 19.113  3.001   8.916   1.00 91.73 43  A 1 
ATOM 338  N N   . MET A 1 44  ? 17.516  -1.530  9.637   1.00 95.43 44  A 1 
ATOM 339  C CA  . MET A 1 44  ? 17.135  -2.210  10.877  1.00 95.53 44  A 1 
ATOM 340  C C   . MET A 1 44  ? 16.817  -1.256  12.033  1.00 96.12 44  A 1 
ATOM 341  O O   . MET A 1 44  ? 15.917  -1.534  12.824  1.00 96.08 44  A 1 
ATOM 342  C CB  . MET A 1 44  ? 18.248  -3.174  11.310  1.00 94.78 44  A 1 
ATOM 343  C CG  . MET A 1 44  ? 18.281  -4.447  10.461  1.00 88.73 44  A 1 
ATOM 344  S SD  . MET A 1 44  ? 16.732  -5.396  10.412  1.00 85.89 44  A 1 
ATOM 345  C CE  . MET A 1 44  ? 16.480  -5.780  12.156  1.00 75.19 44  A 1 
ATOM 346  N N   . ALA A 1 45  ? 17.502  -0.114  12.151  1.00 94.91 45  A 1 
ATOM 347  C CA  . ALA A 1 45  ? 17.244  0.837   13.230  1.00 95.30 45  A 1 
ATOM 348  C C   . ALA A 1 45  ? 15.849  1.471   13.123  1.00 96.04 45  A 1 
ATOM 349  O O   . ALA A 1 45  ? 15.190  1.690   14.141  1.00 95.92 45  A 1 
ATOM 350  C CB  . ALA A 1 45  ? 18.348  1.903   13.238  1.00 95.44 45  A 1 
ATOM 351  N N   . LEU A 1 46  ? 15.389  1.737   11.893  1.00 95.64 46  A 1 
ATOM 352  C CA  . LEU A 1 46  ? 14.026  2.182   11.627  1.00 96.34 46  A 1 
ATOM 353  C C   . LEU A 1 46  ? 13.022  1.095   12.003  1.00 96.93 46  A 1 
ATOM 354  O O   . LEU A 1 46  ? 12.084  1.379   12.757  1.00 97.19 46  A 1 
ATOM 355  C CB  . LEU A 1 46  ? 13.902  2.603   10.151  1.00 96.50 46  A 1 
ATOM 356  C CG  . LEU A 1 46  ? 12.491  3.045   9.747   1.00 95.93 46  A 1 
ATOM 357  C CD1 . LEU A 1 46  ? 12.055  4.325   10.471  1.00 95.49 46  A 1 
ATOM 358  C CD2 . LEU A 1 46  ? 12.463  3.300   8.237   1.00 95.43 46  A 1 
ATOM 359  N N   . LEU A 1 47  ? 13.240  -0.151  11.573  1.00 96.91 47  A 1 
ATOM 360  C CA  . LEU A 1 47  ? 12.347  -1.271  11.884  1.00 96.82 47  A 1 
ATOM 361  C C   . LEU A 1 47  ? 12.261  -1.553  13.390  1.00 97.18 47  A 1 
ATOM 362  O O   . LEU A 1 47  ? 11.171  -1.717  13.924  1.00 96.85 47  A 1 
ATOM 363  C CB  . LEU A 1 47  ? 12.790  -2.534  11.137  1.00 96.31 47  A 1 
ATOM 364  C CG  . LEU A 1 47  ? 12.728  -2.431  9.602   1.00 92.36 47  A 1 
ATOM 365  C CD1 . LEU A 1 47  ? 12.923  -3.831  9.020   1.00 87.42 47  A 1 
ATOM 366  C CD2 . LEU A 1 47  ? 11.389  -1.887  9.098   1.00 87.83 47  A 1 
ATOM 367  N N   . ASP A 1 48  ? 13.371  -1.520  14.112  1.00 96.27 48  A 1 
ATOM 368  C CA  . ASP A 1 48  ? 13.361  -1.679  15.570  1.00 95.99 48  A 1 
ATOM 369  C C   . ASP A 1 48  ? 12.587  -0.555  16.271  1.00 96.33 48  A 1 
ATOM 370  O O   . ASP A 1 48  ? 11.939  -0.775  17.299  1.00 96.06 48  A 1 
ATOM 371  C CB  . ASP A 1 48  ? 14.800  -1.696  16.102  1.00 95.61 48  A 1 
ATOM 372  C CG  . ASP A 1 48  ? 15.527  -3.021  15.874  1.00 93.68 48  A 1 
ATOM 373  O OD1 . ASP A 1 48  ? 14.838  -4.064  15.722  1.00 91.14 48  A 1 
ATOM 374  O OD2 . ASP A 1 48  ? 16.761  -2.983  16.000  1.00 90.69 48  A 1 
ATOM 375  N N   . SER A 1 49  ? 12.638  0.670   15.726  1.00 95.98 49  A 1 
ATOM 376  C CA  . SER A 1 49  ? 11.826  1.780   16.226  1.00 95.98 49  A 1 
ATOM 377  C C   . SER A 1 49  ? 10.338  1.582   15.932  1.00 96.67 49  A 1 
ATOM 378  O O   . SER A 1 49  ? 9.516   1.861   16.811  1.00 96.65 49  A 1 
ATOM 379  C CB  . SER A 1 49  ? 12.355  3.125   15.690  1.00 95.89 49  A 1 
ATOM 380  O OG  . SER A 1 49  ? 11.889  3.424   14.403  1.00 93.86 49  A 1 
ATOM 381  N N   . LEU A 1 50  ? 10.000  1.024   14.763  1.00 96.79 50  A 1 
ATOM 382  C CA  . LEU A 1 50  ? 8.634   0.704   14.361  1.00 97.18 50  A 1 
ATOM 383  C C   . LEU A 1 50  ? 8.029   -0.383  15.247  1.00 97.42 50  A 1 
ATOM 384  O O   . LEU A 1 50  ? 6.942   -0.192  15.782  1.00 97.41 50  A 1 
ATOM 385  C CB  . LEU A 1 50  ? 8.640   0.289   12.877  1.00 97.39 50  A 1 
ATOM 386  C CG  . LEU A 1 50  ? 7.260   -0.116  12.336  1.00 96.80 50  A 1 
ATOM 387  C CD1 . LEU A 1 50  ? 6.248   1.024   12.448  1.00 95.86 50  A 1 
ATOM 388  C CD2 . LEU A 1 50  ? 7.378   -0.520  10.873  1.00 95.69 50  A 1 
ATOM 389  N N   . VAL A 1 51  ? 8.747   -1.476  15.488  1.00 97.46 51  A 1 
ATOM 390  C CA  . VAL A 1 51  ? 8.305   -2.555  16.380  1.00 97.28 51  A 1 
ATOM 391  C C   . VAL A 1 51  ? 7.963   -2.019  17.769  1.00 97.17 51  A 1 
ATOM 392  O O   . VAL A 1 51  ? 6.904   -2.306  18.322  1.00 96.90 51  A 1 
ATOM 393  C CB  . VAL A 1 51  ? 9.387   -3.652  16.481  1.00 97.08 51  A 1 
ATOM 394  C CG1 . VAL A 1 51  ? 9.064   -4.702  17.554  1.00 96.22 51  A 1 
ATOM 395  C CG2 . VAL A 1 51  ? 9.548   -4.387  15.155  1.00 96.27 51  A 1 
ATOM 396  N N   . LYS A 1 52  ? 8.845   -1.186  18.338  1.00 96.65 52  A 1 
ATOM 397  C CA  . LYS A 1 52  ? 8.609   -0.553  19.640  1.00 96.33 52  A 1 
ATOM 398  C C   . LYS A 1 52  ? 7.388   0.362   19.614  1.00 96.67 52  A 1 
ATOM 399  O O   . LYS A 1 52  ? 6.647   0.400   20.593  1.00 96.12 52  A 1 
ATOM 400  C CB  . LYS A 1 52  ? 9.840   0.249   20.075  1.00 96.33 52  A 1 
ATOM 401  C CG  . LYS A 1 52  ? 11.007  -0.664  20.483  1.00 93.19 52  A 1 
ATOM 402  C CD  . LYS A 1 52  ? 12.277  0.156   20.696  1.00 89.85 52  A 1 
ATOM 403  C CE  . LYS A 1 52  ? 13.447  -0.801  20.974  1.00 84.53 52  A 1 
ATOM 404  N NZ  . LYS A 1 52  ? 14.741  -0.110  21.048  1.00 75.13 52  A 1 
ATOM 405  N N   . PHE A 1 53  ? 7.190   1.100   18.525  1.00 96.75 53  A 1 
ATOM 406  C CA  . PHE A 1 53  ? 6.044   1.983   18.357  1.00 97.04 53  A 1 
ATOM 407  C C   . PHE A 1 53  ? 4.737   1.197   18.294  1.00 97.25 53  A 1 
ATOM 408  O O   . PHE A 1 53  ? 3.832   1.500   19.065  1.00 97.05 53  A 1 
ATOM 409  C CB  . PHE A 1 53  ? 6.248   2.851   17.110  1.00 97.21 53  A 1 
ATOM 410  C CG  . PHE A 1 53  ? 5.044   3.713   16.811  1.00 97.32 53  A 1 
ATOM 411  C CD1 . PHE A 1 53  ? 4.127   3.325   15.828  1.00 96.82 53  A 1 
ATOM 412  C CD2 . PHE A 1 53  ? 4.809   4.874   17.578  1.00 97.00 53  A 1 
ATOM 413  C CE1 . PHE A 1 53  ? 2.976   4.086   15.606  1.00 96.67 53  A 1 
ATOM 414  C CE2 . PHE A 1 53  ? 3.657   5.635   17.358  1.00 96.65 53  A 1 
ATOM 415  C CZ  . PHE A 1 53  ? 2.735   5.245   16.372  1.00 96.66 53  A 1 
ATOM 416  N N   . ILE A 1 54  ? 4.656   0.166   17.448  1.00 96.92 54  A 1 
ATOM 417  C CA  . ILE A 1 54  ? 3.461   -0.673  17.301  1.00 96.80 54  A 1 
ATOM 418  C C   . ILE A 1 54  ? 3.088   -1.297  18.649  1.00 96.32 54  A 1 
ATOM 419  O O   . ILE A 1 54  ? 1.972   -1.094  19.112  1.00 95.85 54  A 1 
ATOM 420  C CB  . ILE A 1 54  ? 3.663   -1.752  16.212  1.00 97.26 54  A 1 
ATOM 421  C CG1 . ILE A 1 54  ? 3.767   -1.095  14.823  1.00 96.92 54  A 1 
ATOM 422  C CG2 . ILE A 1 54  ? 2.503   -2.767  16.218  1.00 96.70 54  A 1 
ATOM 423  C CD1 . ILE A 1 54  ? 4.254   -2.057  13.729  1.00 96.22 54  A 1 
ATOM 424  N N   . LYS A 1 55  ? 4.039   -1.958  19.333  1.00 96.72 55  A 1 
ATOM 425  C CA  . LYS A 1 55  ? 3.779   -2.599  20.645  1.00 96.19 55  A 1 
ATOM 426  C C   . LYS A 1 55  ? 3.259   -1.621  21.700  1.00 95.96 55  A 1 
ATOM 427  O O   . LYS A 1 55  ? 2.395   -1.983  22.485  1.00 94.99 55  A 1 
ATOM 428  C CB  . LYS A 1 55  ? 5.042   -3.300  21.159  1.00 96.06 55  A 1 
ATOM 429  C CG  . LYS A 1 55  ? 5.328   -4.587  20.379  1.00 95.05 55  A 1 
ATOM 430  C CD  . LYS A 1 55  ? 6.434   -5.418  21.039  1.00 92.47 55  A 1 
ATOM 431  C CE  . LYS A 1 55  ? 6.493   -6.766  20.328  1.00 89.29 55  A 1 
ATOM 432  N NZ  . LYS A 1 55  ? 7.176   -7.830  21.091  1.00 83.14 55  A 1 
ATOM 433  N N   . ARG A 1 56  ? 3.761   -0.384  21.730  1.00 95.25 56  A 1 
ATOM 434  C CA  . ARG A 1 56  ? 3.309   0.645   22.674  1.00 95.08 56  A 1 
ATOM 435  C C   . ARG A 1 56  ? 1.935   1.228   22.352  1.00 95.34 56  A 1 
ATOM 436  O O   . ARG A 1 56  ? 1.332   1.830   23.236  1.00 93.91 56  A 1 
ATOM 437  C CB  . ARG A 1 56  ? 4.330   1.783   22.731  1.00 94.68 56  A 1 
ATOM 438  C CG  . ARG A 1 56  ? 5.592   1.388   23.491  1.00 83.63 56  A 1 
ATOM 439  C CD  . ARG A 1 56  ? 6.612   2.509   23.351  1.00 81.94 56  A 1 
ATOM 440  N NE  . ARG A 1 56  ? 7.883   2.188   24.029  1.00 71.27 56  A 1 
ATOM 441  C CZ  . ARG A 1 56  ? 8.966   2.934   24.039  1.00 64.61 56  A 1 
ATOM 442  N NH1 . ARG A 1 56  ? 9.022   4.077   23.412  1.00 57.28 56  A 1 
ATOM 443  N NH2 . ARG A 1 56  ? 10.033  2.554   24.694  1.00 54.77 56  A 1 
ATOM 444  N N   . ASN A 1 57  ? 1.483   1.101   21.113  1.00 94.80 57  A 1 
ATOM 445  C CA  . ASN A 1 57  ? 0.229   1.675   20.613  1.00 94.55 57  A 1 
ATOM 446  C C   . ASN A 1 57  ? -0.793  0.587   20.257  1.00 94.61 57  A 1 
ATOM 447  O O   . ASN A 1 57  ? -1.690  0.819   19.444  1.00 92.97 57  A 1 
ATOM 448  C CB  . ASN A 1 57  ? 0.527   2.636   19.451  1.00 94.95 57  A 1 
ATOM 449  C CG  . ASN A 1 57  ? 1.269   3.872   19.899  1.00 93.34 57  A 1 
ATOM 450  O OD1 . ASN A 1 57  ? 0.702   4.883   20.275  1.00 86.48 57  A 1 
ATOM 451  N ND2 . ASN A 1 57  ? 2.574   3.843   19.889  1.00 86.59 57  A 1 
ATOM 452  N N   . THR A 1 58  ? -0.645  -0.599  20.846  1.00 93.07 58  A 1 
ATOM 453  C CA  . THR A 1 58  ? -1.530  -1.752  20.656  1.00 92.48 58  A 1 
ATOM 454  C C   . THR A 1 58  ? -2.061  -2.228  22.003  1.00 91.05 58  A 1 
ATOM 455  O O   . THR A 1 58  ? -1.281  -2.531  22.903  1.00 88.03 58  A 1 
ATOM 456  C CB  . THR A 1 58  ? -0.798  -2.887  19.939  1.00 92.35 58  A 1 
ATOM 457  O OG1 . THR A 1 58  ? -0.305  -2.441  18.693  1.00 88.86 58  A 1 
ATOM 458  C CG2 . THR A 1 58  ? -1.714  -4.061  19.648  1.00 87.85 58  A 1 
ATOM 459  N N   . ASP A 1 59  ? -3.376  -2.310  22.126  1.00 88.65 59  A 1 
ATOM 460  C CA  . ASP A 1 59  ? -4.045  -2.988  23.232  1.00 86.41 59  A 1 
ATOM 461  C C   . ASP A 1 59  ? -4.331  -4.469  22.905  1.00 86.62 59  A 1 
ATOM 462  O O   . ASP A 1 59  ? -3.925  -4.992  21.863  1.00 81.23 59  A 1 
ATOM 463  C CB  . ASP A 1 59  ? -5.288  -2.186  23.655  1.00 82.00 59  A 1 
ATOM 464  C CG  . ASP A 1 59  ? -6.462  -2.224  22.669  1.00 71.72 59  A 1 
ATOM 465  O OD1 . ASP A 1 59  ? -6.468  -3.096  21.771  1.00 65.18 59  A 1 
ATOM 466  O OD2 . ASP A 1 59  ? -7.403  -1.435  22.882  1.00 65.88 59  A 1 
ATOM 467  N N   . VAL A 1 60  ? -5.023  -5.178  23.811  1.00 80.43 60  A 1 
ATOM 468  C CA  . VAL A 1 60  ? -5.346  -6.603  23.633  1.00 79.11 60  A 1 
ATOM 469  C C   . VAL A 1 60  ? -6.186  -6.851  22.372  1.00 81.20 60  A 1 
ATOM 470  O O   . VAL A 1 60  ? -5.991  -7.864  21.696  1.00 76.14 60  A 1 
ATOM 471  C CB  . VAL A 1 60  ? -6.070  -7.154  24.884  1.00 75.32 60  A 1 
ATOM 472  C CG1 . VAL A 1 60  ? -6.473  -8.621  24.736  1.00 66.08 60  A 1 
ATOM 473  C CG2 . VAL A 1 60  ? -5.172  -7.045  26.117  1.00 67.68 60  A 1 
ATOM 474  N N   . ASN A 1 61  ? -7.079  -5.926  22.009  1.00 81.86 61  A 1 
ATOM 475  C CA  . ASN A 1 61  ? -7.965  -6.045  20.854  1.00 82.49 61  A 1 
ATOM 476  C C   . ASN A 1 61  ? -7.332  -5.524  19.553  1.00 84.88 61  A 1 
ATOM 477  O O   . ASN A 1 61  ? -7.933  -5.647  18.489  1.00 80.01 61  A 1 
ATOM 478  C CB  . ASN A 1 61  ? -9.277  -5.317  21.157  1.00 78.60 61  A 1 
ATOM 479  C CG  . ASN A 1 61  ? -10.046 -5.930  22.316  1.00 70.39 61  A 1 
ATOM 480  O OD1 . ASN A 1 61  ? -10.055 -7.127  22.533  1.00 62.58 61  A 1 
ATOM 481  N ND2 . ASN A 1 61  ? -10.713 -5.121  23.096  1.00 61.95 61  A 1 
ATOM 482  N N   . GLY A 1 62  ? -6.122  -4.947  19.635  1.00 81.51 62  A 1 
ATOM 483  C CA  . GLY A 1 62  ? -5.358  -4.416  18.509  1.00 82.54 62  A 1 
ATOM 484  C C   . GLY A 1 62  ? -4.256  -5.343  17.994  1.00 87.48 62  A 1 
ATOM 485  O O   . GLY A 1 62  ? -3.528  -4.952  17.086  1.00 83.63 62  A 1 
ATOM 486  N N   . LYS A 1 63  ? -4.123  -6.549  18.563  1.00 89.21 63  A 1 
ATOM 487  C CA  . LYS A 1 63  ? -3.086  -7.524  18.190  1.00 91.11 63  A 1 
ATOM 488  C C   . LYS A 1 63  ? -3.409  -8.259  16.882  1.00 93.41 63  A 1 
ATOM 489  O O   . LYS A 1 63  ? -3.502  -9.487  16.834  1.00 92.63 63  A 1 
ATOM 490  C CB  . LYS A 1 63  ? -2.829  -8.494  19.349  1.00 89.57 63  A 1 
ATOM 491  C CG  . LYS A 1 63  ? -2.207  -7.793  20.548  1.00 89.20 63  A 1 
ATOM 492  C CD  . LYS A 1 63  ? -1.859  -8.837  21.606  1.00 84.69 63  A 1 
ATOM 493  C CE  . LYS A 1 63  ? -1.296  -8.163  22.844  1.00 81.32 63  A 1 
ATOM 494  N NZ  . LYS A 1 63  ? -0.816  -9.187  23.794  1.00 70.70 63  A 1 
ATOM 495  N N   . VAL A 1 64  ? -3.616  -7.489  15.828  1.00 94.28 64  A 1 
ATOM 496  C CA  . VAL A 1 64  ? -3.883  -7.970  14.473  1.00 95.33 64  A 1 
ATOM 497  C C   . VAL A 1 64  ? -3.013  -7.182  13.490  1.00 96.42 64  A 1 
ATOM 498  O O   . VAL A 1 64  ? -2.903  -5.960  13.593  1.00 96.56 64  A 1 
ATOM 499  C CB  . VAL A 1 64  ? -5.369  -7.845  14.101  1.00 95.01 64  A 1 
ATOM 500  C CG1 . VAL A 1 64  ? -5.644  -8.490  12.737  1.00 91.99 64  A 1 
ATOM 501  C CG2 . VAL A 1 64  ? -6.276  -8.525  15.132  1.00 91.98 64  A 1 
ATOM 502  N N   . MET A 1 65  ? -2.389  -7.883  12.538  1.00 97.64 65  A 1 
ATOM 503  C CA  . MET A 1 65  ? -1.540  -7.260  11.535  1.00 98.06 65  A 1 
ATOM 504  C C   . MET A 1 65  ? -1.712  -7.919  10.175  1.00 98.32 65  A 1 
ATOM 505  O O   . MET A 1 65  ? -1.558  -9.132  10.039  1.00 98.06 65  A 1 
ATOM 506  C CB  . MET A 1 65  ? -0.076  -7.319  12.000  1.00 97.75 65  A 1 
ATOM 507  C CG  . MET A 1 65  ? 0.887   -6.646  11.025  1.00 96.99 65  A 1 
ATOM 508  S SD  . MET A 1 65  ? 2.614   -6.627  11.590  1.00 96.60 65  A 1 
ATOM 509  C CE  . MET A 1 65  ? 2.479   -5.516  13.013  1.00 91.36 65  A 1 
ATOM 510  N N   . VAL A 1 66  ? -1.950  -7.107  9.160   1.00 98.35 66  A 1 
ATOM 511  C CA  . VAL A 1 66  ? -1.766  -7.503  7.760   1.00 98.34 66  A 1 
ATOM 512  C C   . VAL A 1 66  ? -0.386  -7.047  7.309   1.00 98.34 66  A 1 
ATOM 513  O O   . VAL A 1 66  ? -0.039  -5.883  7.490   1.00 98.01 66  A 1 
ATOM 514  C CB  . VAL A 1 66  ? -2.863  -6.926  6.852   1.00 97.85 66  A 1 
ATOM 515  C CG1 . VAL A 1 66  ? -2.650  -7.343  5.404   1.00 90.10 66  A 1 
ATOM 516  C CG2 . VAL A 1 66  ? -4.241  -7.432  7.279   1.00 90.17 66  A 1 
ATOM 517  N N   . TYR A 1 67  ? 0.386   -7.958  6.725   1.00 98.05 67  A 1 
ATOM 518  C CA  . TYR A 1 67  ? 1.668   -7.655  6.100   1.00 97.99 67  A 1 
ATOM 519  C C   . TYR A 1 67  ? 1.546   -7.834  4.582   1.00 97.95 67  A 1 
ATOM 520  O O   . TYR A 1 67  ? 1.442   -8.957  4.106   1.00 97.27 67  A 1 
ATOM 521  C CB  . TYR A 1 67  ? 2.763   -8.535  6.715   1.00 97.45 67  A 1 
ATOM 522  C CG  . TYR A 1 67  ? 4.075   -8.469  5.958   1.00 96.09 67  A 1 
ATOM 523  C CD1 . TYR A 1 67  ? 4.612   -9.642  5.393   1.00 92.19 67  A 1 
ATOM 524  C CD2 . TYR A 1 67  ? 4.705   -7.238  5.755   1.00 92.48 67  A 1 
ATOM 525  C CE1 . TYR A 1 67  ? 5.784   -9.580  4.618   1.00 89.91 67  A 1 
ATOM 526  C CE2 . TYR A 1 67  ? 5.879   -7.165  4.965   1.00 89.66 67  A 1 
ATOM 527  C CZ  . TYR A 1 67  ? 6.406   -8.339  4.396   1.00 89.21 67  A 1 
ATOM 528  O OH  . TYR A 1 67  ? 7.510   -8.272  3.613   1.00 87.80 67  A 1 
ATOM 529  N N   . ASN A 1 68  ? 1.543   -6.729  3.830   1.00 96.95 68  A 1 
ATOM 530  C CA  . ASN A 1 68  ? 1.267   -6.716  2.388   1.00 97.06 68  A 1 
ATOM 531  C C   . ASN A 1 68  ? 2.465   -7.051  1.478   1.00 97.05 68  A 1 
ATOM 532  O O   . ASN A 1 68  ? 2.360   -6.859  0.272   1.00 94.18 68  A 1 
ATOM 533  C CB  . ASN A 1 68  ? 0.610   -5.374  1.999   1.00 95.90 68  A 1 
ATOM 534  C CG  . ASN A 1 68  ? -0.834  -5.254  2.438   1.00 94.82 68  A 1 
ATOM 535  O OD1 . ASN A 1 68  ? -1.167  -4.598  3.414   1.00 86.13 68  A 1 
ATOM 536  N ND2 . ASN A 1 68  ? -1.744  -5.839  1.707   1.00 87.25 68  A 1 
ATOM 537  N N   . GLY A 1 69  ? 3.590   -7.560  2.014   1.00 96.79 69  A 1 
ATOM 538  C CA  . GLY A 1 69  ? 4.744   -7.952  1.206   1.00 96.71 69  A 1 
ATOM 539  C C   . GLY A 1 69  ? 5.781   -6.847  0.964   1.00 96.82 69  A 1 
ATOM 540  O O   . GLY A 1 69  ? 5.778   -5.817  1.645   1.00 95.61 69  A 1 
ATOM 541  N N   . ASP A 1 70  ? 6.680   -7.115  0.007   1.00 96.80 70  A 1 
ATOM 542  C CA  . ASP A 1 70  ? 7.841   -6.309  -0.367  1.00 97.07 70  A 1 
ATOM 543  C C   . ASP A 1 70  ? 8.825   -6.041  0.793   1.00 96.32 70  A 1 
ATOM 544  O O   . ASP A 1 70  ? 9.040   -4.917  1.252   1.00 93.46 70  A 1 
ATOM 545  C CB  . ASP A 1 70  ? 7.448   -5.084  -1.209  1.00 96.99 70  A 1 
ATOM 546  C CG  . ASP A 1 70  ? 7.419   -5.366  -2.723  1.00 96.12 70  A 1 
ATOM 547  O OD1 . ASP A 1 70  ? 7.463   -6.548  -3.131  1.00 94.24 70  A 1 
ATOM 548  O OD2 . ASP A 1 70  ? 7.435   -4.389  -3.504  1.00 94.42 70  A 1 
ATOM 549  N N   . ILE A 1 71  ? 9.484   -7.112  1.244   1.00 93.59 71  A 1 
ATOM 550  C CA  . ILE A 1 71  ? 10.609  -7.022  2.188   1.00 92.44 71  A 1 
ATOM 551  C C   . ILE A 1 71  ? 11.942  -6.779  1.477   1.00 92.52 71  A 1 
ATOM 552  O O   . ILE A 1 71  ? 12.863  -6.215  2.066   1.00 92.36 71  A 1 
ATOM 553  C CB  . ILE A 1 71  ? 10.690  -8.281  3.084   1.00 90.62 71  A 1 
ATOM 554  C CG1 . ILE A 1 71  ? 11.729  -8.197  4.224   1.00 85.19 71  A 1 
ATOM 555  C CG2 . ILE A 1 71  ? 10.985  -9.558  2.271   1.00 87.54 71  A 1 
ATOM 556  C CD1 . ILE A 1 71  ? 11.470  -7.090  5.255   1.00 81.15 71  A 1 
ATOM 557  N N   . VAL A 1 72  ? 12.081  -7.263  0.240   1.00 91.83 72  A 1 
ATOM 558  C CA  . VAL A 1 72  ? 13.357  -7.289  -0.466  1.00 91.55 72  A 1 
ATOM 559  C C   . VAL A 1 72  ? 13.753  -5.872  -0.873  1.00 91.67 72  A 1 
ATOM 560  O O   . VAL A 1 72  ? 13.007  -5.197  -1.577  1.00 91.03 72  A 1 
ATOM 561  C CB  . VAL A 1 72  ? 13.300  -8.221  -1.687  1.00 89.89 72  A 1 
ATOM 562  C CG1 . VAL A 1 72  ? 14.651  -8.256  -2.422  1.00 85.70 72  A 1 
ATOM 563  C CG2 . VAL A 1 72  ? 12.959  -9.658  -1.296  1.00 86.22 72  A 1 
ATOM 564  N N   . SER A 1 73  ? 14.960  -5.445  -0.482  1.00 91.97 73  A 1 
ATOM 565  C CA  . SER A 1 73  ? 15.527  -4.165  -0.927  1.00 90.76 73  A 1 
ATOM 566  C C   . SER A 1 73  ? 15.635  -4.114  -2.454  1.00 89.33 73  A 1 
ATOM 567  O O   . SER A 1 73  ? 16.060  -5.086  -3.088  1.00 84.95 73  A 1 
ATOM 568  C CB  . SER A 1 73  ? 16.891  -3.927  -0.270  1.00 88.24 73  A 1 
ATOM 569  O OG  . SER A 1 73  ? 17.609  -2.877  -0.884  1.00 80.63 73  A 1 
ATOM 570  N N   . ARG A 1 74  ? 15.286  -2.972  -3.044  1.00 86.84 74  A 1 
ATOM 571  C CA  . ARG A 1 74  ? 15.369  -2.745  -4.503  1.00 82.10 74  A 1 
ATOM 572  C C   . ARG A 1 74  ? 16.768  -2.398  -4.977  1.00 79.67 74  A 1 
ATOM 573  O O   . ARG A 1 74  ? 17.110  -2.607  -6.136  1.00 72.48 74  A 1 
ATOM 574  C CB  . ARG A 1 74  ? 14.394  -1.630  -4.877  1.00 78.08 74  A 1 
ATOM 575  C CG  . ARG A 1 74  ? 12.943  -2.072  -4.685  1.00 73.54 74  A 1 
ATOM 576  C CD  . ARG A 1 74  ? 11.982  -0.899  -4.887  1.00 70.70 74  A 1 
ATOM 577  N NE  . ARG A 1 74  ? 12.158  0.097   -3.822  1.00 67.99 74  A 1 
ATOM 578  C CZ  . ARG A 1 74  ? 11.311  1.026   -3.482  1.00 63.04 74  A 1 
ATOM 579  N NH1 . ARG A 1 74  ? 10.189  1.226   -4.106  1.00 58.99 74  A 1 
ATOM 580  N NH2 . ARG A 1 74  ? 11.587  1.784   -2.472  1.00 56.61 74  A 1 
ATOM 581  N N   . ALA A 1 75  ? 17.586  -1.876  -4.080  1.00 71.39 75  A 1 
ATOM 582  C CA  . ALA A 1 75  ? 18.881  -1.293  -4.389  1.00 67.27 75  A 1 
ATOM 583  C C   . ALA A 1 75  ? 20.025  -2.329  -4.403  1.00 68.60 75  A 1 
ATOM 584  O O   . ALA A 1 75  ? 21.123  -2.045  -3.924  1.00 62.96 75  A 1 
ATOM 585  C CB  . ALA A 1 75  ? 19.081  -0.119  -3.431  1.00 60.78 75  A 1 
ATOM 586  N N   . ILE A 1 76  ? 19.799  -3.548  -4.910  1.00 72.23 76  A 1 
ATOM 587  C CA  . ILE A 1 76  ? 20.785  -4.627  -4.808  1.00 68.86 76  A 1 
ATOM 588  C C   . ILE A 1 76  ? 21.633  -4.746  -6.076  1.00 70.95 76  A 1 
ATOM 589  O O   . ILE A 1 76  ? 21.082  -4.985  -7.151  1.00 64.41 76  A 1 
ATOM 590  C CB  . ILE A 1 76  ? 20.135  -5.987  -4.490  1.00 61.71 76  A 1 
ATOM 591  C CG1 . ILE A 1 76  ? 19.054  -5.864  -3.400  1.00 55.27 76  A 1 
ATOM 592  C CG2 . ILE A 1 76  ? 21.222  -6.974  -4.034  1.00 53.64 76  A 1 
ATOM 593  C CD1 . ILE A 1 76  ? 18.266  -7.158  -3.259  1.00 50.34 76  A 1 
ATOM 594  N N   . PRO A 1 77  ? 22.978  -4.690  -5.984  1.00 70.65 77  A 1 
ATOM 595  C CA  . PRO A 1 77  ? 23.851  -4.891  -7.151  1.00 69.35 77  A 1 
ATOM 596  C C   . PRO A 1 77  ? 23.712  -6.275  -7.806  1.00 71.36 77  A 1 
ATOM 597  O O   . PRO A 1 77  ? 23.951  -6.422  -9.003  1.00 66.36 77  A 1 
ATOM 598  C CB  . PRO A 1 77  ? 25.277  -4.674  -6.638  1.00 64.33 77  A 1 
ATOM 599  C CG  . PRO A 1 77  ? 25.095  -3.816  -5.386  1.00 61.32 77  A 1 
ATOM 600  C CD  . PRO A 1 77  ? 23.762  -4.287  -4.830  1.00 64.16 77  A 1 
ATOM 601  N N   . LYS A 1 78  ? 23.375  -7.305  -7.031  1.00 74.54 78  A 1 
ATOM 602  C CA  . LYS A 1 78  ? 23.218  -8.702  -7.467  1.00 74.23 78  A 1 
ATOM 603  C C   . LYS A 1 78  ? 21.947  -9.295  -6.856  1.00 77.24 78  A 1 
ATOM 604  O O   . LYS A 1 78  ? 22.010  -10.030 -5.865  1.00 72.70 78  A 1 
ATOM 605  C CB  . LYS A 1 78  ? 24.462  -9.527  -7.103  1.00 68.32 78  A 1 
ATOM 606  C CG  . LYS A 1 78  ? 25.720  -9.072  -7.861  1.00 61.26 78  A 1 
ATOM 607  C CD  . LYS A 1 78  ? 26.893  -10.010 -7.549  1.00 57.86 78  A 1 
ATOM 608  C CE  . LYS A 1 78  ? 28.143  -9.532  -8.284  1.00 51.80 78  A 1 
ATOM 609  N NZ  . LYS A 1 78  ? 29.312  -10.403 -8.009  1.00 44.53 78  A 1 
ATOM 610  N N   . TYR A 1 79  ? 20.803  -8.982  -7.471  1.00 81.20 79  A 1 
ATOM 611  C CA  . TYR A 1 79  ? 19.532  -9.614  -7.142  1.00 82.49 79  A 1 
ATOM 612  C C   . TYR A 1 79  ? 19.583  -11.095 -7.550  1.00 84.37 79  A 1 
ATOM 613  O O   . TYR A 1 79  ? 19.794  -11.387 -8.731  1.00 82.60 79  A 1 
ATOM 614  C CB  . TYR A 1 79  ? 18.408  -8.859  -7.856  1.00 80.51 79  A 1 
ATOM 615  C CG  . TYR A 1 79  ? 17.033  -9.241  -7.372  1.00 79.04 79  A 1 
ATOM 616  C CD1 . TYR A 1 79  ? 16.223  -10.115 -8.122  1.00 73.33 79  A 1 
ATOM 617  C CD2 . TYR A 1 79  ? 16.547  -8.689  -6.172  1.00 74.30 79  A 1 
ATOM 618  C CE1 . TYR A 1 79  ? 14.922  -10.423 -7.674  1.00 69.68 79  A 1 
ATOM 619  C CE2 . TYR A 1 79  ? 15.260  -8.995  -5.724  1.00 70.02 79  A 1 
ATOM 620  C CZ  . TYR A 1 79  ? 14.443  -9.854  -6.477  1.00 70.01 79  A 1 
ATOM 621  O OH  . TYR A 1 79  ? 13.188  -10.129 -6.040  1.00 68.47 79  A 1 
ATOM 622  N N   . ASN A 1 80  ? 19.456  -12.019 -6.602  1.00 89.29 80  A 1 
ATOM 623  C CA  . ASN A 1 80  ? 19.529  -13.456 -6.848  1.00 89.99 80  A 1 
ATOM 624  C C   . ASN A 1 80  ? 18.628  -14.251 -5.884  1.00 91.59 80  A 1 
ATOM 625  O O   . ASN A 1 80  ? 18.051  -13.697 -4.941  1.00 91.49 80  A 1 
ATOM 626  C CB  . ASN A 1 80  ? 21.007  -13.909 -6.836  1.00 88.04 80  A 1 
ATOM 627  C CG  . ASN A 1 80  ? 21.684  -13.838 -5.478  1.00 87.46 80  A 1 
ATOM 628  O OD1 . ASN A 1 80  ? 21.102  -14.083 -4.436  1.00 83.97 80  A 1 
ATOM 629  N ND2 . ASN A 1 80  ? 22.950  -13.522 -5.433  1.00 83.31 80  A 1 
ATOM 630  N N   . LEU A 1 81  ? 18.502  -15.551 -6.146  1.00 90.32 81  A 1 
ATOM 631  C CA  . LEU A 1 81  ? 17.647  -16.470 -5.395  1.00 91.57 81  A 1 
ATOM 632  C C   . LEU A 1 81  ? 17.954  -16.493 -3.887  1.00 92.83 81  A 1 
ATOM 633  O O   . LEU A 1 81  ? 17.036  -16.413 -3.080  1.00 92.64 81  A 1 
ATOM 634  C CB  . LEU A 1 81  ? 17.836  -17.863 -6.026  1.00 90.42 81  A 1 
ATOM 635  C CG  . LEU A 1 81  ? 17.015  -18.973 -5.362  1.00 86.46 81  A 1 
ATOM 636  C CD1 . LEU A 1 81  ? 15.525  -18.711 -5.547  1.00 81.50 81  A 1 
ATOM 637  C CD2 . LEU A 1 81  ? 17.335  -20.315 -6.009  1.00 81.59 81  A 1 
ATOM 638  N N   . ASP A 1 82  ? 19.231  -16.568 -3.521  1.00 91.33 82  A 1 
ATOM 639  C CA  . ASP A 1 82  ? 19.648  -16.689 -2.114  1.00 91.94 82  A 1 
ATOM 640  C C   . ASP A 1 82  ? 19.342  -15.414 -1.334  1.00 93.02 82  A 1 
ATOM 641  O O   . ASP A 1 82  ? 18.883  -15.472 -0.196  1.00 92.67 82  A 1 
ATOM 642  C CB  . ASP A 1 82  ? 21.141  -17.015 -2.036  1.00 91.50 82  A 1 
ATOM 643  C CG  . ASP A 1 82  ? 21.484  -18.388 -2.625  1.00 89.73 82  A 1 
ATOM 644  O OD1 . ASP A 1 82  ? 20.603  -19.278 -2.579  1.00 87.13 82  A 1 
ATOM 645  O OD2 . ASP A 1 82  ? 22.614  -18.512 -3.141  1.00 86.53 82  A 1 
ATOM 646  N N   . TYR A 1 83  ? 19.507  -14.260 -1.988  1.00 92.43 83  A 1 
ATOM 647  C CA  . TYR A 1 83  ? 19.156  -12.983 -1.387  1.00 92.60 83  A 1 
ATOM 648  C C   . TYR A 1 83  ? 17.653  -12.874 -1.114  1.00 93.68 83  A 1 
ATOM 649  O O   . TYR A 1 83  ? 17.251  -12.444 -0.026  1.00 93.40 83  A 1 
ATOM 650  C CB  . TYR A 1 83  ? 19.645  -11.839 -2.278  1.00 91.51 83  A 1 
ATOM 651  C CG  . TYR A 1 83  ? 19.463  -10.500 -1.597  1.00 88.92 83  A 1 
ATOM 652  C CD1 . TYR A 1 83  ? 18.222  -9.850  -1.646  1.00 84.95 83  A 1 
ATOM 653  C CD2 . TYR A 1 83  ? 20.518  -9.950  -0.842  1.00 84.25 83  A 1 
ATOM 654  C CE1 . TYR A 1 83  ? 18.028  -8.641  -0.948  1.00 81.18 83  A 1 
ATOM 655  C CE2 . TYR A 1 83  ? 20.331  -8.741  -0.145  1.00 81.00 83  A 1 
ATOM 656  C CZ  . TYR A 1 83  ? 19.083  -8.084  -0.198  1.00 79.83 83  A 1 
ATOM 657  O OH  . TYR A 1 83  ? 18.897  -6.915  0.467   1.00 78.15 83  A 1 
ATOM 658  N N   . VAL A 1 84  ? 16.805  -13.295 -2.057  1.00 93.55 84  A 1 
ATOM 659  C CA  . VAL A 1 84  ? 15.347  -13.301 -1.869  1.00 94.56 84  A 1 
ATOM 660  C C   . VAL A 1 84  ? 14.968  -14.235 -0.724  1.00 95.27 84  A 1 
ATOM 661  O O   . VAL A 1 84  ? 14.258  -13.816 0.187   1.00 95.44 84  A 1 
ATOM 662  C CB  . VAL A 1 84  ? 14.615  -13.669 -3.172  1.00 94.70 84  A 1 
ATOM 663  C CG1 . VAL A 1 84  ? 13.113  -13.874 -2.947  1.00 93.61 84  A 1 
ATOM 664  C CG2 . VAL A 1 84  ? 14.781  -12.548 -4.200  1.00 93.68 84  A 1 
ATOM 665  N N   . LYS A 1 85  ? 15.505  -15.463 -0.698  1.00 95.06 85  A 1 
ATOM 666  C CA  . LYS A 1 85  ? 15.258  -16.415 0.398   1.00 95.53 85  A 1 
ATOM 667  C C   . LYS A 1 85  ? 15.652  -15.825 1.757   1.00 95.79 85  A 1 
ATOM 668  O O   . LYS A 1 85  ? 14.851  -15.848 2.689   1.00 95.76 85  A 1 
ATOM 669  C CB  . LYS A 1 85  ? 16.020  -17.721 0.153   1.00 96.01 85  A 1 
ATOM 670  C CG  . LYS A 1 85  ? 15.346  -18.580 -0.926  1.00 95.06 85  A 1 
ATOM 671  C CD  . LYS A 1 85  ? 16.147  -19.874 -1.109  1.00 93.43 85  A 1 
ATOM 672  C CE  . LYS A 1 85  ? 15.424  -20.810 -2.074  1.00 90.21 85  A 1 
ATOM 673  N NZ  . LYS A 1 85  ? 16.195  -22.058 -2.267  1.00 84.01 85  A 1 
ATOM 674  N N   . GLN A 1 86  ? 16.845  -15.245 1.854   1.00 95.04 86  A 1 
ATOM 675  C CA  . GLN A 1 86  ? 17.293  -14.620 3.089   1.00 94.65 86  A 1 
ATOM 676  C C   . GLN A 1 86  ? 16.402  -13.446 3.508   1.00 94.97 86  A 1 
ATOM 677  O O   . GLN A 1 86  ? 16.145  -13.246 4.689   1.00 94.67 86  A 1 
ATOM 678  C CB  . GLN A 1 86  ? 18.759  -14.167 2.935   1.00 94.15 86  A 1 
ATOM 679  C CG  . GLN A 1 86  ? 19.346  -13.640 4.251   1.00 90.10 86  A 1 
ATOM 680  C CD  . GLN A 1 86  ? 19.300  -14.684 5.369   1.00 87.54 86  A 1 
ATOM 681  O OE1 . GLN A 1 86  ? 19.832  -15.772 5.241   1.00 81.15 86  A 1 
ATOM 682  N NE2 . GLN A 1 86  ? 18.660  -14.427 6.485   1.00 76.36 86  A 1 
ATOM 683  N N   . SER A 1 87  ? 15.882  -12.689 2.539   1.00 94.17 87  A 1 
ATOM 684  C CA  . SER A 1 87  ? 14.964  -11.575 2.809   1.00 94.43 87  A 1 
ATOM 685  C C   . SER A 1 87  ? 13.620  -12.070 3.357   1.00 95.31 87  A 1 
ATOM 686  O O   . SER A 1 87  ? 13.133  -11.510 4.337   1.00 95.16 87  A 1 
ATOM 687  C CB  . SER A 1 87  ? 14.781  -10.721 1.559   1.00 93.89 87  A 1 
ATOM 688  O OG  . SER A 1 87  ? 16.035  -10.212 1.157   1.00 89.38 87  A 1 
ATOM 689  N N   . ILE A 1 88  ? 13.075  -13.177 2.852   1.00 95.52 88  A 1 
ATOM 690  C CA  . ILE A 1 88  ? 11.870  -13.811 3.415   1.00 96.25 88  A 1 
ATOM 691  C C   . ILE A 1 88  ? 12.122  -14.329 4.845   1.00 96.61 88  A 1 
ATOM 692  O O   . ILE A 1 88  ? 11.271  -14.165 5.727   1.00 96.36 88  A 1 
ATOM 693  C CB  . ILE A 1 88  ? 11.365  -14.946 2.490   1.00 96.29 88  A 1 
ATOM 694  C CG1 . ILE A 1 88  ? 10.987  -14.445 1.072   1.00 94.31 88  A 1 
ATOM 695  C CG2 . ILE A 1 88  ? 10.167  -15.687 3.102   1.00 94.82 88  A 1 
ATOM 696  C CD1 . ILE A 1 88  ? 9.903   -13.373 1.028   1.00 86.49 88  A 1 
ATOM 697  N N   . VAL A 1 89  ? 13.306  -14.885 5.125   1.00 96.80 89  A 1 
ATOM 698  C CA  . VAL A 1 89  ? 13.708  -15.255 6.497   1.00 96.89 89  A 1 
ATOM 699  C C   . VAL A 1 89  ? 13.743  -14.014 7.402   1.00 96.71 89  A 1 
ATOM 700  O O   . VAL A 1 89  ? 13.237  -14.056 8.526   1.00 96.26 89  A 1 
ATOM 701  C CB  . VAL A 1 89  ? 15.068  -15.979 6.499   1.00 97.03 89  A 1 
ATOM 702  C CG1 . VAL A 1 89  ? 15.589  -16.239 7.920   1.00 96.12 89  A 1 
ATOM 703  C CG2 . VAL A 1 89  ? 14.975  -17.341 5.803   1.00 96.04 89  A 1 
ATOM 704  N N   . ASN A 1 90  ? 14.282  -12.891 6.908   1.00 94.32 90  A 1 
ATOM 705  C CA  . ASN A 1 90  ? 14.311  -11.634 7.651   1.00 93.05 90  A 1 
ATOM 706  C C   . ASN A 1 90  ? 12.897  -11.070 7.900   1.00 94.02 90  A 1 
ATOM 707  O O   . ASN A 1 90  ? 12.622  -10.603 9.006   1.00 93.65 90  A 1 
ATOM 708  C CB  . ASN A 1 90  ? 15.175  -10.605 6.894   1.00 92.53 90  A 1 
ATOM 709  C CG  . ASN A 1 90  ? 16.643  -10.969 6.813   1.00 90.69 90  A 1 
ATOM 710  O OD1 . ASN A 1 90  ? 17.183  -11.799 7.532   1.00 85.81 90  A 1 
ATOM 711  N ND2 . ASN A 1 90  ? 17.377  -10.308 5.932   1.00 84.74 90  A 1 
ATOM 712  N N   . ALA A 1 91  ? 11.991  -11.168 6.916   1.00 91.33 91  A 1 
ATOM 713  C CA  . ALA A 1 91  ? 10.583  -10.812 7.076   1.00 91.87 91  A 1 
ATOM 714  C C   . ALA A 1 91  ? 9.927   -11.650 8.179   1.00 93.68 91  A 1 
ATOM 715  O O   . ALA A 1 91  ? 9.325   -11.113 9.106   1.00 94.30 91  A 1 
ATOM 716  C CB  . ALA A 1 91  ? 9.837   -11.010 5.750   1.00 91.74 91  A 1 
ATOM 717  N N   . THR A 1 92  ? 10.126  -12.961 8.132   1.00 94.44 92  A 1 
ATOM 718  C CA  . THR A 1 92  ? 9.624   -13.884 9.148   1.00 95.05 92  A 1 
ATOM 719  C C   . THR A 1 92  ? 10.161  -13.547 10.537  1.00 95.74 92  A 1 
ATOM 720  O O   . THR A 1 92  ? 9.409   -13.503 11.506  1.00 96.04 92  A 1 
ATOM 721  C CB  . THR A 1 92  ? 9.997   -15.330 8.798   1.00 95.19 92  A 1 
ATOM 722  O OG1 . THR A 1 92  ? 9.565   -15.628 7.499   1.00 91.41 92  A 1 
ATOM 723  C CG2 . THR A 1 92  ? 9.341   -16.332 9.736   1.00 91.20 92  A 1 
ATOM 724  N N   . ALA A 1 93  ? 11.464  -13.252 10.665  1.00 96.56 93  A 1 
ATOM 725  C CA  . ALA A 1 93  ? 12.080  -12.841 11.920  1.00 96.37 93  A 1 
ATOM 726  C C   . ALA A 1 93  ? 11.507  -11.518 12.454  1.00 96.72 93  A 1 
ATOM 727  O O   . ALA A 1 93  ? 11.325  -11.368 13.661  1.00 96.24 93  A 1 
ATOM 728  C CB  . ALA A 1 93  ? 13.596  -12.761 11.713  1.00 96.25 93  A 1 
ATOM 729  N N   . LEU A 1 94  ? 11.186  -10.563 11.563  1.00 95.71 94  A 1 
ATOM 730  C CA  . LEU A 1 94  ? 10.500  -9.329  11.929  1.00 96.03 94  A 1 
ATOM 731  C C   . LEU A 1 94  ? 9.081   -9.614  12.439  1.00 96.74 94  A 1 
ATOM 732  O O   . LEU A 1 94  ? 8.723   -9.130  13.511  1.00 96.59 94  A 1 
ATOM 733  C CB  . LEU A 1 94  ? 10.489  -8.368  10.719  1.00 95.91 94  A 1 
ATOM 734  C CG  . LEU A 1 94  ? 9.708   -7.070  10.963  1.00 95.03 94  A 1 
ATOM 735  C CD1 . LEU A 1 94  ? 10.393  -6.187  12.014  1.00 93.29 94  A 1 
ATOM 736  C CD2 . LEU A 1 94  ? 9.610   -6.280  9.666   1.00 93.42 94  A 1 
ATOM 737  N N   . LEU A 1 95  ? 8.301   -10.424 11.722  1.00 95.66 95  A 1 
ATOM 738  C CA  . LEU A 1 95  ? 6.927   -10.771 12.100  1.00 96.06 95  A 1 
ATOM 739  C C   . LEU A 1 95  ? 6.884   -11.562 13.417  1.00 96.42 95  A 1 
ATOM 740  O O   . LEU A 1 95  ? 6.021   -11.299 14.256  1.00 96.47 95  A 1 
ATOM 741  C CB  . LEU A 1 95  ? 6.255   -11.543 10.952  1.00 96.62 95  A 1 
ATOM 742  C CG  . LEU A 1 95  ? 6.054   -10.742 9.650   1.00 96.26 95  A 1 
ATOM 743  C CD1 . LEU A 1 95  ? 5.441   -11.656 8.580   1.00 95.11 95  A 1 
ATOM 744  C CD2 . LEU A 1 95  ? 5.144   -9.526  9.829   1.00 95.16 95  A 1 
ATOM 745  N N   . LYS A 1 96  ? 7.858   -12.431 13.678  1.00 97.04 96  A 1 
ATOM 746  C CA  . LYS A 1 96  ? 7.993   -13.137 14.967  1.00 96.88 96  A 1 
ATOM 747  C C   . LYS A 1 96  ? 8.196   -12.208 16.168  1.00 96.88 96  A 1 
ATOM 748  O O   . LYS A 1 96  ? 7.914   -12.600 17.291  1.00 96.14 96  A 1 
ATOM 749  C CB  . LYS A 1 96  ? 9.138   -14.164 14.888  1.00 96.96 96  A 1 
ATOM 750  C CG  . LYS A 1 96  ? 8.707   -15.435 14.138  1.00 94.65 96  A 1 
ATOM 751  C CD  . LYS A 1 96  ? 9.869   -16.436 14.055  1.00 91.51 96  A 1 
ATOM 752  C CE  . LYS A 1 96  ? 9.390   -17.706 13.361  1.00 86.53 96  A 1 
ATOM 753  N NZ  . LYS A 1 96  ? 10.473  -18.723 13.210  1.00 77.76 96  A 1 
ATOM 754  N N   . LYS A 1 97  ? 8.623   -10.950 15.962  1.00 96.83 97  A 1 
ATOM 755  C CA  . LYS A 1 97  ? 8.635   -9.957  17.051  1.00 96.34 97  A 1 
ATOM 756  C C   . LYS A 1 97  ? 7.217   -9.602  17.528  1.00 96.20 97  A 1 
ATOM 757  O O   . LYS A 1 97  ? 7.097   -8.980  18.573  1.00 94.95 97  A 1 
ATOM 758  C CB  . LYS A 1 97  ? 9.392   -8.680  16.631  1.00 96.67 97  A 1 
ATOM 759  C CG  . LYS A 1 97  ? 10.872  -8.915  16.280  1.00 95.55 97  A 1 
ATOM 760  C CD  . LYS A 1 97  ? 11.572  -7.585  15.952  1.00 91.91 97  A 1 
ATOM 761  C CE  . LYS A 1 97  ? 13.048  -7.802  15.604  1.00 87.97 97  A 1 
ATOM 762  N NZ  . LYS A 1 97  ? 13.757  -6.530  15.306  1.00 78.76 97  A 1 
ATOM 763  N N   . PHE A 1 98  ? 6.181   -10.012 16.801  1.00 96.06 98  A 1 
ATOM 764  C CA  . PHE A 1 98  ? 4.764   -9.871  17.118  1.00 95.30 98  A 1 
ATOM 765  C C   . PHE A 1 98  ? 4.085   -11.248 17.289  1.00 94.69 98  A 1 
ATOM 766  O O   . PHE A 1 98  ? 3.003   -11.472 16.782  1.00 92.41 98  A 1 
ATOM 767  C CB  . PHE A 1 98  ? 4.082   -9.026  16.036  1.00 95.56 98  A 1 
ATOM 768  C CG  . PHE A 1 98  ? 4.729   -7.682  15.757  1.00 96.16 98  A 1 
ATOM 769  C CD1 . PHE A 1 98  ? 4.474   -6.589  16.604  1.00 94.96 98  A 1 
ATOM 770  C CD2 . PHE A 1 98  ? 5.558   -7.521  14.631  1.00 95.54 98  A 1 
ATOM 771  C CE1 . PHE A 1 98  ? 5.023   -5.333  16.318  1.00 94.72 98  A 1 
ATOM 772  C CE2 . PHE A 1 98  ? 6.113   -6.260  14.342  1.00 94.99 98  A 1 
ATOM 773  C CZ  . PHE A 1 98  ? 5.838   -5.166  15.177  1.00 95.18 98  A 1 
ATOM 774  N N   . GLU A 1 99  ? 4.741   -12.184 17.979  1.00 90.64 99  A 1 
ATOM 775  C CA  . GLU A 1 99  ? 4.263   -13.574 18.151  1.00 88.87 99  A 1 
ATOM 776  C C   . GLU A 1 99  ? 2.878   -13.689 18.805  1.00 89.94 99  A 1 
ATOM 777  O O   . GLU A 1 99  ? 2.184   -14.681 18.619  1.00 87.02 99  A 1 
ATOM 778  C CB  . GLU A 1 99  ? 5.305   -14.354 18.955  1.00 84.65 99  A 1 
ATOM 779  C CG  . GLU A 1 99  ? 5.495   -13.840 20.398  1.00 75.19 99  A 1 
ATOM 780  C CD  . GLU A 1 99  ? 6.643   -14.509 21.159  1.00 69.78 99  A 1 
ATOM 781  O OE1 . GLU A 1 99  ? 6.889   -14.063 22.303  1.00 62.77 99  A 1 
ATOM 782  O OE2 . GLU A 1 99  ? 7.302   -15.416 20.592  1.00 62.66 99  A 1 
ATOM 783  N N   . ASP A 1 100 ? 2.461   -12.666 19.553  1.00 91.80 100 A 1 
ATOM 784  C CA  . ASP A 1 100 ? 1.165   -12.562 20.207  1.00 91.65 100 A 1 
ATOM 785  C C   . ASP A 1 100 ? 0.088   -11.870 19.337  1.00 93.15 100 A 1 
ATOM 786  O O   . ASP A 1 100 ? -1.018  -11.624 19.820  1.00 91.61 100 A 1 
ATOM 787  C CB  . ASP A 1 100 ? 1.357   -11.885 21.572  1.00 89.64 100 A 1 
ATOM 788  C CG  . ASP A 1 100 ? 1.817   -10.420 21.516  1.00 86.18 100 A 1 
ATOM 789  O OD1 . ASP A 1 100 ? 2.544   -10.024 20.573  1.00 81.92 100 A 1 
ATOM 790  O OD2 . ASP A 1 100 ? 1.471   -9.677  22.462  1.00 81.31 100 A 1 
ATOM 791  N N   . PHE A 1 101 ? 0.391   -11.557 18.066  1.00 94.28 101 A 1 
ATOM 792  C CA  . PHE A 1 101 ? -0.537  -10.995 17.090  1.00 95.35 101 A 1 
ATOM 793  C C   . PHE A 1 101 ? -1.101  -12.079 16.168  1.00 95.85 101 A 1 
ATOM 794  O O   . PHE A 1 101 ? -0.416  -13.027 15.786  1.00 95.07 101 A 1 
ATOM 795  C CB  . PHE A 1 101 ? 0.123   -9.891  16.241  1.00 95.63 101 A 1 
ATOM 796  C CG  . PHE A 1 101 ? 0.382   -8.548  16.909  1.00 95.94 101 A 1 
ATOM 797  C CD1 . PHE A 1 101 ? -0.003  -7.355  16.254  1.00 93.75 101 A 1 
ATOM 798  C CD2 . PHE A 1 101 ? 1.024   -8.456  18.151  1.00 93.75 101 A 1 
ATOM 799  C CE1 . PHE A 1 101 ? 0.256   -6.109  16.837  1.00 92.67 101 A 1 
ATOM 800  C CE2 . PHE A 1 101 ? 1.274   -7.209  18.739  1.00 92.79 101 A 1 
ATOM 801  C CZ  . PHE A 1 101 ? 0.889   -6.033  18.086  1.00 94.12 101 A 1 
ATOM 802  N N   . PHE A 1 102 ? -2.332  -11.893 15.716  1.00 96.33 102 A 1 
ATOM 803  C CA  . PHE A 1 102 ? -2.844  -12.586 14.543  1.00 96.93 102 A 1 
ATOM 804  C C   . PHE A 1 102 ? -2.285  -11.908 13.285  1.00 97.57 102 A 1 
ATOM 805  O O   . PHE A 1 102 ? -2.631  -10.764 12.988  1.00 97.44 102 A 1 
ATOM 806  C CB  . PHE A 1 102 ? -4.376  -12.577 14.573  1.00 96.94 102 A 1 
ATOM 807  C CG  . PHE A 1 102 ? -4.993  -13.289 13.392  1.00 97.09 102 A 1 
ATOM 808  C CD1 . PHE A 1 102 ? -5.673  -12.552 12.398  1.00 95.90 102 A 1 
ATOM 809  C CD2 . PHE A 1 102 ? -4.897  -14.684 13.275  1.00 96.07 102 A 1 
ATOM 810  C CE1 . PHE A 1 102 ? -6.256  -13.214 11.307  1.00 95.60 102 A 1 
ATOM 811  C CE2 . PHE A 1 102 ? -5.480  -15.345 12.189  1.00 95.70 102 A 1 
ATOM 812  C CZ  . PHE A 1 102 ? -6.168  -14.616 11.207  1.00 96.14 102 A 1 
ATOM 813  N N   . ILE A 1 103 ? -1.381  -12.591 12.587  1.00 97.77 103 A 1 
ATOM 814  C CA  . ILE A 1 103 ? -0.644  -12.046 11.443  1.00 98.02 103 A 1 
ATOM 815  C C   . ILE A 1 103 ? -1.154  -12.675 10.147  1.00 98.21 103 A 1 
ATOM 816  O O   . ILE A 1 103 ? -1.316  -13.889 10.060  1.00 98.01 103 A 1 
ATOM 817  C CB  . ILE A 1 103 ? 0.884   -12.198 11.621  1.00 97.84 103 A 1 
ATOM 818  C CG1 . ILE A 1 103 ? 1.324   -11.495 12.926  1.00 96.44 103 A 1 
ATOM 819  C CG2 . ILE A 1 103 ? 1.627   -11.626 10.403  1.00 97.24 103 A 1 
ATOM 820  C CD1 . ILE A 1 103 ? 2.822   -11.543 13.214  1.00 91.84 103 A 1 
ATOM 821  N N   . ILE A 1 104 ? -1.375  -11.831 9.136   1.00 98.19 104 A 1 
ATOM 822  C CA  . ILE A 1 104 ? -1.818  -12.201 7.794   1.00 98.26 104 A 1 
ATOM 823  C C   . ILE A 1 104 ? -0.687  -11.823 6.818   1.00 98.31 104 A 1 
ATOM 824  O O   . ILE A 1 104 ? -0.641  -10.677 6.359   1.00 98.19 104 A 1 
ATOM 825  C CB  . ILE A 1 104 ? -3.154  -11.482 7.477   1.00 98.32 104 A 1 
ATOM 826  C CG1 . ILE A 1 104 ? -4.266  -11.834 8.502   1.00 97.64 104 A 1 
ATOM 827  C CG2 . ILE A 1 104 ? -3.634  -11.835 6.059   1.00 97.79 104 A 1 
ATOM 828  C CD1 . ILE A 1 104 ? -5.344  -10.748 8.584   1.00 94.98 104 A 1 
ATOM 829  N N   . PRO A 1 105 ? 0.279   -12.721 6.542   1.00 98.21 105 A 1 
ATOM 830  C CA  . PRO A 1 105 ? 1.415   -12.424 5.677   1.00 98.19 105 A 1 
ATOM 831  C C   . PRO A 1 105 ? 1.084   -12.652 4.195   1.00 98.17 105 A 1 
ATOM 832  O O   . PRO A 1 105 ? 0.269   -13.502 3.853   1.00 97.70 105 A 1 
ATOM 833  C CB  . PRO A 1 105 ? 2.527   -13.351 6.161   1.00 97.93 105 A 1 
ATOM 834  C CG  . PRO A 1 105 ? 1.762   -14.599 6.602   1.00 97.24 105 A 1 
ATOM 835  C CD  . PRO A 1 105 ? 0.444   -14.043 7.146   1.00 98.07 105 A 1 
ATOM 836  N N   . MET A 1 106 ? 1.773   -11.946 3.294   1.00 97.59 106 A 1 
ATOM 837  C CA  . MET A 1 106 ? 1.751   -12.212 1.856   1.00 97.10 106 A 1 
ATOM 838  C C   . MET A 1 106 ? 3.083   -11.823 1.204   1.00 97.36 106 A 1 
ATOM 839  O O   . MET A 1 106 ? 3.978   -11.324 1.887   1.00 96.23 106 A 1 
ATOM 840  C CB  . MET A 1 106 ? 0.556   -11.505 1.177   1.00 93.78 106 A 1 
ATOM 841  C CG  . MET A 1 106 ? 0.694   -9.979  1.149   1.00 88.35 106 A 1 
ATOM 842  S SD  . MET A 1 106 ? -0.852  -9.123  0.724   1.00 89.51 106 A 1 
ATOM 843  C CE  . MET A 1 106 ? -1.750  -9.411  2.268   1.00 82.55 106 A 1 
ATOM 844  N N   . LEU A 1 107 ? 3.207   -12.079 -0.093  1.00 97.55 107 A 1 
ATOM 845  C CA  . LEU A 1 107 ? 4.365   -11.716 -0.900  1.00 97.43 107 A 1 
ATOM 846  C C   . LEU A 1 107 ? 4.044   -10.502 -1.777  1.00 97.66 107 A 1 
ATOM 847  O O   . LEU A 1 107 ? 2.932   -10.388 -2.297  1.00 97.25 107 A 1 
ATOM 848  C CB  . LEU A 1 107 ? 4.785   -12.912 -1.766  1.00 97.04 107 A 1 
ATOM 849  C CG  . LEU A 1 107 ? 5.267   -14.150 -0.995  1.00 96.67 107 A 1 
ATOM 850  C CD1 . LEU A 1 107 ? 5.468   -15.313 -1.969  1.00 95.59 107 A 1 
ATOM 851  C CD2 . LEU A 1 107 ? 6.587   -13.891 -0.275  1.00 95.40 107 A 1 
ATOM 852  N N   . GLY A 1 108 ? 5.034   -9.647  -1.979  1.00 97.73 108 A 1 
ATOM 853  C CA  . GLY A 1 108 ? 5.021   -8.585  -2.976  1.00 97.68 108 A 1 
ATOM 854  C C   . GLY A 1 108 ? 5.823   -8.945  -4.233  1.00 97.53 108 A 1 
ATOM 855  O O   . GLY A 1 108 ? 6.387   -10.031 -4.358  1.00 97.14 108 A 1 
ATOM 856  N N   . ASN A 1 109 ? 5.867   -8.038  -5.199  1.00 97.65 109 A 1 
ATOM 857  C CA  . ASN A 1 109 ? 6.495   -8.297  -6.499  1.00 97.38 109 A 1 
ATOM 858  C C   . ASN A 1 109 ? 8.029   -8.371  -6.451  1.00 97.06 109 A 1 
ATOM 859  O O   . ASN A 1 109 ? 8.642   -8.929  -7.370  1.00 96.11 109 A 1 
ATOM 860  C CB  . ASN A 1 109 ? 5.996   -7.278  -7.530  1.00 97.31 109 A 1 
ATOM 861  C CG  . ASN A 1 109 ? 6.428   -5.865  -7.207  1.00 97.01 109 A 1 
ATOM 862  O OD1 . ASN A 1 109 ? 5.808   -5.178  -6.419  1.00 93.74 109 A 1 
ATOM 863  N ND2 . ASN A 1 109 ? 7.491   -5.373  -7.798  1.00 93.94 109 A 1 
ATOM 864  N N   . HIS A 1 110 ? 8.653   -7.843  -5.401  1.00 96.63 110 A 1 
ATOM 865  C CA  . HIS A 1 110 ? 10.084  -7.989  -5.166  1.00 96.09 110 A 1 
ATOM 866  C C   . HIS A 1 110 ? 10.437  -9.255  -4.376  1.00 95.94 110 A 1 
ATOM 867  O O   . HIS A 1 110 ? 11.593  -9.669  -4.380  1.00 94.91 110 A 1 
ATOM 868  C CB  . HIS A 1 110 ? 10.636  -6.714  -4.525  1.00 95.70 110 A 1 
ATOM 869  C CG  . HIS A 1 110 ? 10.734  -5.579  -5.507  1.00 94.90 110 A 1 
ATOM 870  N ND1 . HIS A 1 110 ? 11.800  -5.351  -6.350  1.00 88.36 110 A 1 
ATOM 871  C CD2 . HIS A 1 110 ? 9.806   -4.611  -5.773  1.00 88.29 110 A 1 
ATOM 872  C CE1 . HIS A 1 110 ? 11.513  -4.267  -7.101  1.00 88.55 110 A 1 
ATOM 873  N NE2 . HIS A 1 110 ? 10.303  -3.797  -6.790  1.00 89.91 110 A 1 
ATOM 874  N N   . ASP A 1 111 ? 9.459   -9.928  -3.788  1.00 96.65 111 A 1 
ATOM 875  C CA  . ASP A 1 111 ? 9.670   -11.123 -2.958  1.00 96.59 111 A 1 
ATOM 876  C C   . ASP A 1 111 ? 9.807   -12.425 -3.784  1.00 96.27 111 A 1 
ATOM 877  O O   . ASP A 1 111 ? 9.478   -13.512 -3.326  1.00 95.16 111 A 1 
ATOM 878  C CB  . ASP A 1 111 ? 8.573   -11.204 -1.887  1.00 96.70 111 A 1 
ATOM 879  C CG  . ASP A 1 111 ? 8.552   -10.007 -0.932  1.00 96.62 111 A 1 
ATOM 880  O OD1 . ASP A 1 111 ? 9.625   -9.414  -0.659  1.00 95.64 111 A 1 
ATOM 881  O OD2 . ASP A 1 111 ? 7.458   -9.694  -0.416  1.00 95.82 111 A 1 
ATOM 882  N N   . VAL A 1 112 ? 10.292  -12.330 -5.034  1.00 95.64 112 A 1 
ATOM 883  C CA  . VAL A 1 112 ? 10.519  -13.467 -5.951  1.00 95.47 112 A 1 
ATOM 884  C C   . VAL A 1 112 ? 11.750  -13.225 -6.822  1.00 94.87 112 A 1 
ATOM 885  O O   . VAL A 1 112 ? 12.106  -12.084 -7.104  1.00 94.29 112 A 1 
ATOM 886  C CB  . VAL A 1 112 ? 9.273   -13.722 -6.820  1.00 95.65 112 A 1 
ATOM 887  C CG1 . VAL A 1 112 ? 8.928   -12.551 -7.753  1.00 95.01 112 A 1 
ATOM 888  C CG2 . VAL A 1 112 ? 9.403   -14.994 -7.663  1.00 94.83 112 A 1 
ATOM 889  N N   . TYR A 1 113 ? 12.418  -14.292 -7.263  1.00 94.69 113 A 1 
ATOM 890  C CA  . TYR A 1 113 ? 13.513  -14.202 -8.240  1.00 94.01 113 A 1 
ATOM 891  C C   . TYR A 1 113 ? 13.184  -14.954 -9.537  1.00 93.79 113 A 1 
ATOM 892  O O   . TYR A 1 113 ? 12.884  -16.147 -9.475  1.00 92.23 113 A 1 
ATOM 893  C CB  . TYR A 1 113 ? 14.804  -14.723 -7.623  1.00 93.24 113 A 1 
ATOM 894  C CG  . TYR A 1 113 ? 15.969  -14.658 -8.589  1.00 92.67 113 A 1 
ATOM 895  C CD1 . TYR A 1 113 ? 16.388  -15.821 -9.280  1.00 90.78 113 A 1 
ATOM 896  C CD2 . TYR A 1 113 ? 16.605  -13.430 -8.845  1.00 90.69 113 A 1 
ATOM 897  C CE1 . TYR A 1 113 ? 17.442  -15.752 -10.205 1.00 89.12 113 A 1 
ATOM 898  C CE2 . TYR A 1 113 ? 17.658  -13.356 -9.774  1.00 89.16 113 A 1 
ATOM 899  C CZ  . TYR A 1 113 ? 18.079  -14.514 -10.456 1.00 88.73 113 A 1 
ATOM 900  O OH  . TYR A 1 113 ? 19.094  -14.448 -11.349 1.00 86.81 113 A 1 
ATOM 901  N N   . PRO A 1 114 ? 13.305  -14.322 -10.719 1.00 93.35 114 A 1 
ATOM 902  C CA  . PRO A 1 114 ? 13.517  -12.889 -10.937 1.00 93.56 114 A 1 
ATOM 903  C C   . PRO A 1 114 ? 12.357  -12.025 -10.411 1.00 94.25 114 A 1 
ATOM 904  O O   . PRO A 1 114 ? 11.233  -12.508 -10.309 1.00 93.68 114 A 1 
ATOM 905  C CB  . PRO A 1 114 ? 13.695  -12.721 -12.451 1.00 92.23 114 A 1 
ATOM 906  C CG  . PRO A 1 114 ? 14.076  -14.113 -12.946 1.00 90.12 114 A 1 
ATOM 907  C CD  . PRO A 1 114 ? 13.314  -15.017 -11.988 1.00 92.07 114 A 1 
ATOM 908  N N   . ALA A 1 115 ? 12.619  -10.762 -10.090 1.00 93.41 115 A 1 
ATOM 909  C CA  . ALA A 1 115 ? 11.589  -9.854  -9.593  1.00 93.81 115 A 1 
ATOM 910  C C   . ALA A 1 115 ? 10.367  -9.808  -10.532 1.00 94.71 115 A 1 
ATOM 911  O O   . ALA A 1 115 ? 10.514  -9.920  -11.751 1.00 94.42 115 A 1 
ATOM 912  C CB  . ALA A 1 115 ? 12.173  -8.447  -9.384  1.00 92.59 115 A 1 
ATOM 913  N N   . ASN A 1 116 ? 9.178   -9.638  -9.957  1.00 95.73 116 A 1 
ATOM 914  C CA  . ASN A 1 116 ? 7.887   -9.578  -10.645 1.00 96.24 116 A 1 
ATOM 915  C C   . ASN A 1 116 ? 7.407   -10.895 -11.283 1.00 96.71 116 A 1 
ATOM 916  O O   . ASN A 1 116 ? 6.263   -10.961 -11.712 1.00 96.35 116 A 1 
ATOM 917  C CB  . ASN A 1 116 ? 7.878   -8.426  -11.673 1.00 95.77 116 A 1 
ATOM 918  C CG  . ASN A 1 116 ? 8.532   -7.154  -11.179 1.00 95.21 116 A 1 
ATOM 919  O OD1 . ASN A 1 116 ? 8.295   -6.678  -10.087 1.00 92.30 116 A 1 
ATOM 920  N ND2 . ASN A 1 116 ? 9.402   -6.557  -11.960 1.00 91.91 116 A 1 
ATOM 921  N N   . GLN A 1 117 ? 8.237   -11.935 -11.372 1.00 96.77 117 A 1 
ATOM 922  C CA  . GLN A 1 117 ? 7.938   -13.147 -12.148 1.00 96.43 117 A 1 
ATOM 923  C C   . GLN A 1 117 ? 7.352   -14.266 -11.260 1.00 96.35 117 A 1 
ATOM 924  O O   . GLN A 1 117 ? 8.009   -15.274 -11.001 1.00 94.77 117 A 1 
ATOM 925  C CB  . GLN A 1 117 ? 9.172   -13.613 -12.946 1.00 96.23 117 A 1 
ATOM 926  C CG  . GLN A 1 117 ? 9.852   -12.531 -13.802 1.00 95.77 117 A 1 
ATOM 927  C CD  . GLN A 1 117 ? 8.897   -11.798 -14.739 1.00 95.80 117 A 1 
ATOM 928  O OE1 . GLN A 1 117 ? 8.271   -12.374 -15.607 1.00 92.32 117 A 1 
ATOM 929  N NE2 . GLN A 1 117 ? 8.758   -10.500 -14.603 1.00 91.61 117 A 1 
ATOM 930  N N   . MET A 1 118 ? 6.108   -14.101 -10.794 1.00 95.75 118 A 1 
ATOM 931  C CA  . MET A 1 118 ? 5.374   -15.153 -10.073 1.00 95.86 118 A 1 
ATOM 932  C C   . MET A 1 118 ? 4.441   -15.915 -11.021 1.00 95.49 118 A 1 
ATOM 933  O O   . MET A 1 118 ? 3.606   -15.324 -11.689 1.00 93.43 118 A 1 
ATOM 934  C CB  . MET A 1 118 ? 4.588   -14.580 -8.891  1.00 95.71 118 A 1 
ATOM 935  C CG  . MET A 1 118 ? 5.506   -14.125 -7.751  1.00 93.95 118 A 1 
ATOM 936  S SD  . MET A 1 118 ? 4.579   -13.685 -6.264  1.00 93.92 118 A 1 
ATOM 937  C CE  . MET A 1 118 ? 5.914   -12.987 -5.255  1.00 90.04 118 A 1 
ATOM 938  N N   . ALA A 1 119 ? 4.597   -17.246 -11.082 1.00 95.19 119 A 1 
ATOM 939  C CA  . ALA A 1 119 ? 3.783   -18.171 -11.876 1.00 94.70 119 A 1 
ATOM 940  C C   . ALA A 1 119 ? 4.063   -19.623 -11.435 1.00 94.38 119 A 1 
ATOM 941  O O   . ALA A 1 119 ? 4.766   -19.856 -10.456 1.00 90.24 119 A 1 
ATOM 942  C CB  . ALA A 1 119 ? 4.140   -17.985 -13.361 1.00 92.21 119 A 1 
ATOM 943  N N   . ILE A 1 120 ? 3.582   -20.611 -12.194 1.00 90.12 120 A 1 
ATOM 944  C CA  . ILE A 1 120 ? 3.869   -22.029 -11.940 1.00 88.49 120 A 1 
ATOM 945  C C   . ILE A 1 120 ? 5.382   -22.332 -11.912 1.00 88.36 120 A 1 
ATOM 946  O O   . ILE A 1 120 ? 5.856   -23.067 -11.056 1.00 84.42 120 A 1 
ATOM 947  C CB  . ILE A 1 120 ? 3.105   -22.908 -12.962 1.00 86.43 120 A 1 
ATOM 948  C CG1 . ILE A 1 120 ? 3.116   -24.397 -12.584 1.00 79.40 120 A 1 
ATOM 949  C CG2 . ILE A 1 120 ? 3.632   -22.743 -14.405 1.00 78.12 120 A 1 
ATOM 950  C CD1 . ILE A 1 120 ? 2.407   -24.689 -11.260 1.00 71.14 120 A 1 
ATOM 951  N N   . ASN A 1 121 ? 6.165   -21.679 -12.781 1.00 89.10 121 A 1 
ATOM 952  C CA  . ASN A 1 121 ? 7.620   -21.877 -12.866 1.00 86.74 121 A 1 
ATOM 953  C C   . ASN A 1 121 ? 8.386   -21.289 -11.665 1.00 88.38 121 A 1 
ATOM 954  O O   . ASN A 1 121 ? 9.545   -21.629 -11.446 1.00 83.11 121 A 1 
ATOM 955  C CB  . ASN A 1 121 ? 8.122   -21.265 -14.185 1.00 82.79 121 A 1 
ATOM 956  C CG  . ASN A 1 121 ? 7.597   -21.984 -15.414 1.00 73.59 121 A 1 
ATOM 957  O OD1 . ASN A 1 121 ? 7.163   -23.125 -15.367 1.00 64.35 121 A 1 
ATOM 958  N ND2 . ASN A 1 121 ? 7.618   -21.341 -16.562 1.00 65.56 121 A 1 
ATOM 959  N N   . SER A 1 122 ? 7.756   -20.425 -10.880 1.00 88.59 122 A 1 
ATOM 960  C CA  . SER A 1 122 ? 8.308   -19.856 -9.649  1.00 88.79 122 A 1 
ATOM 961  C C   . SER A 1 122 ? 7.636   -20.413 -8.384  1.00 90.23 122 A 1 
ATOM 962  O O   . SER A 1 122 ? 7.764   -19.828 -7.319  1.00 87.71 122 A 1 
ATOM 963  C CB  . SER A 1 122 ? 8.276   -18.320 -9.703  1.00 85.95 122 A 1 
ATOM 964  O OG  . SER A 1 122 ? 6.955   -17.866 -9.883  1.00 80.76 122 A 1 
ATOM 965  N N   . GLN A 1 123 ? 6.954   -21.565 -8.480  1.00 91.83 123 A 1 
ATOM 966  C CA  . GLN A 1 123 ? 6.233   -22.173 -7.349  1.00 92.25 123 A 1 
ATOM 967  C C   . GLN A 1 123 ? 7.138   -22.445 -6.128  1.00 94.52 123 A 1 
ATOM 968  O O   . GLN A 1 123 ? 6.658   -22.466 -4.989  1.00 93.45 123 A 1 
ATOM 969  C CB  . GLN A 1 123 ? 5.563   -23.458 -7.840  1.00 89.65 123 A 1 
ATOM 970  C CG  . GLN A 1 123 ? 4.515   -23.977 -6.840  1.00 80.82 123 A 1 
ATOM 971  C CD  . GLN A 1 123 ? 3.769   -25.201 -7.353  1.00 76.05 123 A 1 
ATOM 972  O OE1 . GLN A 1 123 ? 4.154   -25.843 -8.323  1.00 70.30 123 A 1 
ATOM 973  N NE2 . GLN A 1 123 ? 2.682   -25.577 -6.718  1.00 64.97 123 A 1 
ATOM 974  N N   . TRP A 1 124 ? 8.441   -22.560 -6.332  1.00 95.30 124 A 1 
ATOM 975  C CA  . TRP A 1 124 ? 9.424   -22.666 -5.246  1.00 95.77 124 A 1 
ATOM 976  C C   . TRP A 1 124 ? 9.285   -21.538 -4.209  1.00 96.73 124 A 1 
ATOM 977  O O   . TRP A 1 124 ? 9.477   -21.790 -3.020  1.00 96.12 124 A 1 
ATOM 978  C CB  . TRP A 1 124 ? 10.841  -22.677 -5.847  1.00 94.71 124 A 1 
ATOM 979  C CG  . TRP A 1 124 ? 11.316  -21.359 -6.388  1.00 92.68 124 A 1 
ATOM 980  C CD1 . TRP A 1 124 ? 11.245  -20.954 -7.674  1.00 90.31 124 A 1 
ATOM 981  C CD2 . TRP A 1 124 ? 11.862  -20.230 -5.638  1.00 92.81 124 A 1 
ATOM 982  N NE1 . TRP A 1 124 ? 11.684  -19.653 -7.782  1.00 87.71 124 A 1 
ATOM 983  C CE2 . TRP A 1 124 ? 12.058  -19.145 -6.550  1.00 90.34 124 A 1 
ATOM 984  C CE3 . TRP A 1 124 ? 12.176  -19.996 -4.287  1.00 87.99 124 A 1 
ATOM 985  C CZ2 . TRP A 1 124 ? 12.507  -17.881 -6.127  1.00 87.33 124 A 1 
ATOM 986  C CZ3 . TRP A 1 124 ? 12.637  -18.733 -3.848  1.00 87.25 124 A 1 
ATOM 987  C CH2 . TRP A 1 124 ? 12.790  -17.678 -4.759  1.00 85.73 124 A 1 
ATOM 988  N N   . ILE A 1 125 ? 8.925   -20.314 -4.626  1.00 95.23 125 A 1 
ATOM 989  C CA  . ILE A 1 125 ? 8.774   -19.198 -3.686  1.00 95.81 125 A 1 
ATOM 990  C C   . ILE A 1 125 ? 7.545   -19.378 -2.805  1.00 96.99 125 A 1 
ATOM 991  O O   . ILE A 1 125 ? 7.615   -19.087 -1.620  1.00 97.00 125 A 1 
ATOM 992  C CB  . ILE A 1 125 ? 8.775   -17.813 -4.390  1.00 94.78 125 A 1 
ATOM 993  C CG1 . ILE A 1 125 ? 8.890   -16.646 -3.386  1.00 89.78 125 A 1 
ATOM 994  C CG2 . ILE A 1 125 ? 7.531   -17.557 -5.262  1.00 89.53 125 A 1 
ATOM 995  C CD1 . ILE A 1 125 ? 10.150  -16.676 -2.517  1.00 83.50 125 A 1 
ATOM 996  N N   . PHE A 1 126 ? 6.453   -19.916 -3.347  1.00 96.53 126 A 1 
ATOM 997  C CA  . PHE A 1 126 ? 5.245   -20.158 -2.580  1.00 97.29 126 A 1 
ATOM 998  C C   . PHE A 1 126 ? 5.475   -21.256 -1.538  1.00 97.53 126 A 1 
ATOM 999  O O   . PHE A 1 126 ? 5.064   -21.099 -0.391  1.00 97.51 126 A 1 
ATOM 1000 C CB  . PHE A 1 126 ? 4.077   -20.527 -3.510  1.00 97.34 126 A 1 
ATOM 1001 C CG  . PHE A 1 126 ? 3.825   -19.588 -4.671  1.00 97.58 126 A 1 
ATOM 1002 C CD1 . PHE A 1 126 ? 3.939   -18.193 -4.515  1.00 96.53 126 A 1 
ATOM 1003 C CD2 . PHE A 1 126 ? 3.476   -20.114 -5.927  1.00 96.52 126 A 1 
ATOM 1004 C CE1 . PHE A 1 126 ? 3.725   -17.338 -5.605  1.00 96.11 126 A 1 
ATOM 1005 C CE2 . PHE A 1 126 ? 3.260   -19.257 -7.019  1.00 96.06 126 A 1 
ATOM 1006 C CZ  . PHE A 1 126 ? 3.392   -17.868 -6.867  1.00 96.42 126 A 1 
ATOM 1007 N N   . GLN A 1 127 ? 6.189   -22.330 -1.911  1.00 97.61 127 A 1 
ATOM 1008 C CA  . GLN A 1 127 ? 6.573   -23.398 -0.991  1.00 97.66 127 A 1 
ATOM 1009 C C   . GLN A 1 127 ? 7.485   -22.860 0.120   1.00 98.04 127 A 1 
ATOM 1010 O O   . GLN A 1 127 ? 7.171   -23.005 1.300   1.00 97.90 127 A 1 
ATOM 1011 C CB  . GLN A 1 127 ? 7.264   -24.526 -1.767  1.00 97.07 127 A 1 
ATOM 1012 C CG  . GLN A 1 127 ? 6.298   -25.248 -2.716  1.00 91.25 127 A 1 
ATOM 1013 C CD  . GLN A 1 127 ? 6.989   -26.298 -3.584  1.00 87.09 127 A 1 
ATOM 1014 O OE1 . GLN A 1 127 ? 8.195   -26.468 -3.594  1.00 77.41 127 A 1 
ATOM 1015 N NE2 . GLN A 1 127 ? 6.245   -27.042 -4.365  1.00 72.91 127 A 1 
ATOM 1016 N N   . PHE A 1 128 ? 8.571   -22.174 -0.258  1.00 97.55 128 A 1 
ATOM 1017 C CA  . PHE A 1 128 ? 9.526   -21.623 0.694   1.00 97.65 128 A 1 
ATOM 1018 C C   . PHE A 1 128 ? 8.882   -20.606 1.643   1.00 97.95 128 A 1 
ATOM 1019 O O   . PHE A 1 128 ? 9.065   -20.681 2.855   1.00 97.81 128 A 1 
ATOM 1020 C CB  . PHE A 1 128 ? 10.691  -20.998 -0.082  1.00 97.58 128 A 1 
ATOM 1021 C CG  . PHE A 1 128 ? 11.771  -20.451 0.825   1.00 97.60 128 A 1 
ATOM 1022 C CD1 . PHE A 1 128 ? 11.819  -19.074 1.125   1.00 96.86 128 A 1 
ATOM 1023 C CD2 . PHE A 1 128 ? 12.705  -21.327 1.404   1.00 97.08 128 A 1 
ATOM 1024 C CE1 . PHE A 1 128 ? 12.793  -18.589 2.010   1.00 96.53 128 A 1 
ATOM 1025 C CE2 . PHE A 1 128 ? 13.687  -20.837 2.287   1.00 96.54 128 A 1 
ATOM 1026 C CZ  . PHE A 1 128 ? 13.732  -19.468 2.596   1.00 96.60 128 A 1 
ATOM 1027 N N   . ALA A 1 129 ? 8.100   -19.669 1.126   1.00 97.48 129 A 1 
ATOM 1028 C CA  . ALA A 1 129 ? 7.440   -18.662 1.945   1.00 97.50 129 A 1 
ATOM 1029 C C   . ALA A 1 129 ? 6.345   -19.269 2.835   1.00 97.88 129 A 1 
ATOM 1030 O O   . ALA A 1 129 ? 6.227   -18.867 3.986   1.00 97.89 129 A 1 
ATOM 1031 C CB  . ALA A 1 129 ? 6.896   -17.553 1.043   1.00 97.40 129 A 1 
ATOM 1032 N N   . ALA A 1 130 ? 5.592   -20.269 2.356   1.00 97.84 130 A 1 
ATOM 1033 C CA  . ALA A 1 130 ? 4.625   -20.989 3.181   1.00 97.95 130 A 1 
ATOM 1034 C C   . ALA A 1 130 ? 5.285   -21.683 4.381   1.00 98.03 130 A 1 
ATOM 1035 O O   . ALA A 1 130 ? 4.748   -21.644 5.487   1.00 97.93 130 A 1 
ATOM 1036 C CB  . ALA A 1 130 ? 3.873   -22.003 2.316   1.00 97.84 130 A 1 
ATOM 1037 N N   . GLU A 1 131 ? 6.468   -22.277 4.188   1.00 97.95 131 A 1 
ATOM 1038 C CA  . GLU A 1 131 ? 7.266   -22.863 5.273   1.00 97.77 131 A 1 
ATOM 1039 C C   . GLU A 1 131 ? 7.741   -21.794 6.269   1.00 98.07 131 A 1 
ATOM 1040 O O   . GLU A 1 131 ? 7.627   -21.988 7.482   1.00 97.58 131 A 1 
ATOM 1041 C CB  . GLU A 1 131 ? 8.484   -23.590 4.689   1.00 97.28 131 A 1 
ATOM 1042 C CG  . GLU A 1 131 ? 8.101   -24.888 3.957   1.00 91.16 131 A 1 
ATOM 1043 C CD  . GLU A 1 131 ? 9.276   -25.503 3.178   1.00 87.42 131 A 1 
ATOM 1044 O OE1 . GLU A 1 131 ? 9.007   -26.485 2.438   1.00 79.50 131 A 1 
ATOM 1045 O OE2 . GLU A 1 131 ? 10.416  -25.006 3.320   1.00 81.85 131 A 1 
ATOM 1046 N N   . GLN A 1 132 ? 8.228   -20.654 5.775   1.00 97.93 132 A 1 
ATOM 1047 C CA  . GLN A 1 132 ? 8.662   -19.554 6.648   1.00 97.97 132 A 1 
ATOM 1048 C C   . GLN A 1 132 ? 7.485   -18.938 7.415   1.00 98.03 132 A 1 
ATOM 1049 O O   . GLN A 1 132 ? 7.607   -18.662 8.613   1.00 97.87 132 A 1 
ATOM 1050 C CB  . GLN A 1 132 ? 9.394   -18.476 5.837   1.00 97.99 132 A 1 
ATOM 1051 C CG  . GLN A 1 132 ? 10.731  -18.926 5.223   1.00 96.65 132 A 1 
ATOM 1052 C CD  . GLN A 1 132 ? 11.658  -19.579 6.239   1.00 96.49 132 A 1 
ATOM 1053 O OE1 . GLN A 1 132 ? 12.071  -18.976 7.227   1.00 90.41 132 A 1 
ATOM 1054 N NE2 . GLN A 1 132 ? 12.002  -20.826 6.049   1.00 89.16 132 A 1 
ATOM 1055 N N   . PHE A 1 133 ? 6.343   -18.746 6.757   1.00 98.06 133 A 1 
ATOM 1056 C CA  . PHE A 1 133 ? 5.142   -18.162 7.340   1.00 98.07 133 A 1 
ATOM 1057 C C   . PHE A 1 133 ? 4.264   -19.170 8.095   1.00 98.08 133 A 1 
ATOM 1058 O O   . PHE A 1 133 ? 3.279   -18.750 8.709   1.00 97.76 133 A 1 
ATOM 1059 C CB  . PHE A 1 133 ? 4.360   -17.402 6.256   1.00 97.98 133 A 1 
ATOM 1060 C CG  . PHE A 1 133 ? 5.065   -16.232 5.584   1.00 97.95 133 A 1 
ATOM 1061 C CD1 . PHE A 1 133 ? 6.098   -15.516 6.225   1.00 97.33 133 A 1 
ATOM 1062 C CD2 . PHE A 1 133 ? 4.646   -15.824 4.301   1.00 97.22 133 A 1 
ATOM 1063 C CE1 . PHE A 1 133 ? 6.709   -14.413 5.589   1.00 96.73 133 A 1 
ATOM 1064 C CE2 . PHE A 1 133 ? 5.251   -14.723 3.666   1.00 96.65 133 A 1 
ATOM 1065 C CZ  . PHE A 1 133 ? 6.282   -14.021 4.309   1.00 96.75 133 A 1 
ATOM 1066 N N   . ALA A 1 134 ? 4.617   -20.450 8.130   1.00 98.10 134 A 1 
ATOM 1067 C CA  . ALA A 1 134 ? 3.870   -21.501 8.818   1.00 98.02 134 A 1 
ATOM 1068 C C   . ALA A 1 134 ? 3.458   -21.170 10.270  1.00 97.97 134 A 1 
ATOM 1069 O O   . ALA A 1 134 ? 2.331   -21.495 10.636  1.00 97.53 134 A 1 
ATOM 1070 C CB  . ALA A 1 134 ? 4.657   -22.818 8.748   1.00 97.89 134 A 1 
ATOM 1071 N N   . PRO A 1 135 ? 4.266   -20.463 11.091  1.00 97.83 135 A 1 
ATOM 1072 C CA  . PRO A 1 135 ? 3.850   -20.066 12.438  1.00 97.45 135 A 1 
ATOM 1073 C C   . PRO A 1 135 ? 2.616   -19.148 12.489  1.00 97.56 135 A 1 
ATOM 1074 O O   . PRO A 1 135 ? 1.990   -19.054 13.544  1.00 96.87 135 A 1 
ATOM 1075 C CB  . PRO A 1 135 ? 5.065   -19.358 13.049  1.00 96.82 135 A 1 
ATOM 1076 C CG  . PRO A 1 135 ? 6.247   -19.939 12.275  1.00 95.41 135 A 1 
ATOM 1077 C CD  . PRO A 1 135 ? 5.660   -20.103 10.882  1.00 97.25 135 A 1 
ATOM 1078 N N   . PHE A 1 136 ? 2.285   -18.490 11.385  1.00 97.87 136 A 1 
ATOM 1079 C CA  . PHE A 1 136 ? 1.178   -17.535 11.295  1.00 97.98 136 A 1 
ATOM 1080 C C   . PHE A 1 136 ? -0.031  -18.078 10.525  1.00 97.93 136 A 1 
ATOM 1081 O O   . PHE A 1 136 ? -1.096  -17.464 10.546  1.00 97.52 136 A 1 
ATOM 1082 C CB  . PHE A 1 136 ? 1.684   -16.253 10.630  1.00 97.84 136 A 1 
ATOM 1083 C CG  . PHE A 1 136 ? 3.010   -15.738 11.148  1.00 97.74 136 A 1 
ATOM 1084 C CD1 . PHE A 1 136 ? 3.153   -15.383 12.499  1.00 97.06 136 A 1 
ATOM 1085 C CD2 . PHE A 1 136 ? 4.116   -15.657 10.281  1.00 97.08 136 A 1 
ATOM 1086 C CE1 . PHE A 1 136 ? 4.393   -14.940 12.990  1.00 96.37 136 A 1 
ATOM 1087 C CE2 . PHE A 1 136 ? 5.355   -15.211 10.761  1.00 96.35 136 A 1 
ATOM 1088 C CZ  . PHE A 1 136 ? 5.497   -14.850 12.116  1.00 96.26 136 A 1 
ATOM 1089 N N   . LEU A 1 137 ? 0.111   -19.201 9.831   1.00 98.04 137 A 1 
ATOM 1090 C CA  . LEU A 1 137 ? -0.877  -19.731 8.897   1.00 98.08 137 A 1 
ATOM 1091 C C   . LEU A 1 137 ? -1.563  -20.987 9.460   1.00 98.09 137 A 1 
ATOM 1092 O O   . LEU A 1 137 ? -0.930  -21.839 10.079  1.00 97.83 137 A 1 
ATOM 1093 C CB  . LEU A 1 137 ? -0.203  -20.020 7.544   1.00 98.17 137 A 1 
ATOM 1094 C CG  . LEU A 1 137 ? 0.389   -18.799 6.814   1.00 97.92 137 A 1 
ATOM 1095 C CD1 . LEU A 1 137 ? 1.033   -19.247 5.496   1.00 97.45 137 A 1 
ATOM 1096 C CD2 . LEU A 1 137 ? -0.675  -17.748 6.481   1.00 97.36 137 A 1 
ATOM 1097 N N   . SER A 1 138 ? -2.863  -21.134 9.198   1.00 98.13 138 A 1 
ATOM 1098 C CA  . SER A 1 138 ? -3.545  -22.417 9.390   1.00 98.07 138 A 1 
ATOM 1099 C C   . SER A 1 138 ? -3.082  -23.439 8.347   1.00 98.39 138 A 1 
ATOM 1100 O O   . SER A 1 138 ? -2.634  -23.063 7.266   1.00 98.20 138 A 1 
ATOM 1101 C CB  . SER A 1 138 ? -5.070  -22.243 9.327   1.00 97.72 138 A 1 
ATOM 1102 O OG  . SER A 1 138 ? -5.501  -21.914 8.025   1.00 96.68 138 A 1 
ATOM 1103 N N   . GLN A 1 139 ? -3.259  -24.746 8.617   1.00 98.19 139 A 1 
ATOM 1104 C CA  . GLN A 1 139 ? -2.880  -25.798 7.671   1.00 98.16 139 A 1 
ATOM 1105 C C   . GLN A 1 139 ? -3.517  -25.603 6.281   1.00 98.30 139 A 1 
ATOM 1106 O O   . GLN A 1 139 ? -2.836  -25.694 5.269   1.00 98.14 139 A 1 
ATOM 1107 C CB  . GLN A 1 139 ? -3.238  -27.173 8.263   1.00 97.92 139 A 1 
ATOM 1108 C CG  . GLN A 1 139 ? -2.709  -28.335 7.394   1.00 90.43 139 A 1 
ATOM 1109 C CD  . GLN A 1 139 ? -1.181  -28.312 7.269   1.00 86.41 139 A 1 
ATOM 1110 O OE1 . GLN A 1 139 ? -0.469  -27.986 8.209   1.00 79.96 139 A 1 
ATOM 1111 N NE2 . GLN A 1 139 ? -0.625  -28.625 6.124   1.00 74.15 139 A 1 
ATOM 1112 N N   . ASN A 1 140 ? -4.803  -25.245 6.221   1.00 98.13 140 A 1 
ATOM 1113 C CA  . ASN A 1 140 ? -5.491  -24.982 4.951   1.00 98.09 140 A 1 
ATOM 1114 C C   . ASN A 1 140 ? -4.911  -23.758 4.223   1.00 98.40 140 A 1 
ATOM 1115 O O   . ASN A 1 140 ? -4.793  -23.762 3.002   1.00 98.15 140 A 1 
ATOM 1116 C CB  . ASN A 1 140 ? -6.992  -24.778 5.218   1.00 97.60 140 A 1 
ATOM 1117 C CG  . ASN A 1 140 ? -7.706  -26.050 5.672   1.00 90.25 140 A 1 
ATOM 1118 O OD1 . ASN A 1 140 ? -7.195  -27.146 5.633   1.00 81.52 140 A 1 
ATOM 1119 N ND2 . ASN A 1 140 ? -8.922  -25.923 6.138   1.00 79.84 140 A 1 
ATOM 1120 N N   . ALA A 1 141 ? -4.526  -22.722 4.975   1.00 98.27 141 A 1 
ATOM 1121 C CA  . ALA A 1 141 ? -3.880  -21.552 4.400   1.00 98.51 141 A 1 
ATOM 1122 C C   . ALA A 1 141 ? -2.489  -21.893 3.845   1.00 98.53 141 A 1 
ATOM 1123 O O   . ALA A 1 141 ? -2.160  -21.433 2.761   1.00 98.50 141 A 1 
ATOM 1124 C CB  . ALA A 1 141 ? -3.821  -20.435 5.447   1.00 98.59 141 A 1 
ATOM 1125 N N   . ILE A 1 142 ? -1.712  -22.743 4.532   1.00 98.59 142 A 1 
ATOM 1126 C CA  . ILE A 1 142 ? -0.406  -23.229 4.056   1.00 98.51 142 A 1 
ATOM 1127 C C   . ILE A 1 142 ? -0.552  -23.951 2.712   1.00 98.38 142 A 1 
ATOM 1128 O O   . ILE A 1 142 ? 0.171   -23.633 1.775   1.00 98.04 142 A 1 
ATOM 1129 C CB  . ILE A 1 142 ? 0.264   -24.135 5.121   1.00 98.45 142 A 1 
ATOM 1130 C CG1 . ILE A 1 142 ? 0.708   -23.291 6.338   1.00 97.97 142 A 1 
ATOM 1131 C CG2 . ILE A 1 142 ? 1.470   -24.898 4.547   1.00 97.92 142 A 1 
ATOM 1132 C CD1 . ILE A 1 142 ? 1.120   -24.120 7.553   1.00 96.41 142 A 1 
ATOM 1133 N N   . GLU A 1 143 ? -1.499  -24.878 2.593   1.00 98.09 143 A 1 
ATOM 1134 C CA  . GLU A 1 143 ? -1.681  -25.642 1.344   1.00 97.83 143 A 1 
ATOM 1135 C C   . GLU A 1 143 ? -2.137  -24.742 0.181   1.00 97.80 143 A 1 
ATOM 1136 O O   . GLU A 1 143 ? -1.593  -24.834 -0.921  1.00 97.39 143 A 1 
ATOM 1137 C CB  . GLU A 1 143 ? -2.659  -26.802 1.582   1.00 97.65 143 A 1 
ATOM 1138 C CG  . GLU A 1 143 ? -2.129  -27.859 2.579   1.00 93.14 143 A 1 
ATOM 1139 C CD  . GLU A 1 143 ? -0.704  -28.338 2.256   1.00 88.22 143 A 1 
ATOM 1140 O OE1 . GLU A 1 143 ? 0.174   -28.293 3.155   1.00 77.50 143 A 1 
ATOM 1141 O OE2 . GLU A 1 143 ? -0.464  -28.671 1.084   1.00 79.62 143 A 1 
ATOM 1142 N N   . SER A 1 144 ? -3.051  -23.809 0.434   1.00 97.99 144 A 1 
ATOM 1143 C CA  . SER A 1 144 ? -3.468  -22.835 -0.583  1.00 98.09 144 A 1 
ATOM 1144 C C   . SER A 1 144 ? -2.323  -21.882 -0.969  1.00 98.00 144 A 1 
ATOM 1145 O O   . SER A 1 144 ? -2.118  -21.601 -2.150  1.00 97.79 144 A 1 
ATOM 1146 C CB  . SER A 1 144 ? -4.682  -22.061 -0.072  1.00 98.04 144 A 1 
ATOM 1147 O OG  . SER A 1 144 ? -5.249  -21.282 -1.094  1.00 92.50 144 A 1 
ATOM 1148 N N   . PHE A 1 145 ? -1.534  -21.437 0.003   1.00 98.36 145 A 1 
ATOM 1149 C CA  . PHE A 1 145 ? -0.376  -20.572 -0.233  1.00 98.36 145 A 1 
ATOM 1150 C C   . PHE A 1 145 ? 0.679   -21.269 -1.098  1.00 98.18 145 A 1 
ATOM 1151 O O   . PHE A 1 145 ? 1.174   -20.667 -2.059  1.00 97.85 145 A 1 
ATOM 1152 C CB  . PHE A 1 145 ? 0.222   -20.119 1.113   1.00 98.28 145 A 1 
ATOM 1153 C CG  . PHE A 1 145 ? 1.170   -18.933 1.036   1.00 98.33 145 A 1 
ATOM 1154 C CD1 . PHE A 1 145 ? 2.385   -19.022 0.334   1.00 97.85 145 A 1 
ATOM 1155 C CD2 . PHE A 1 145 ? 0.833   -17.724 1.667   1.00 97.74 145 A 1 
ATOM 1156 C CE1 . PHE A 1 145 ? 3.234   -17.902 0.234   1.00 97.39 145 A 1 
ATOM 1157 C CE2 . PHE A 1 145 ? 1.681   -16.614 1.583   1.00 97.24 145 A 1 
ATOM 1158 C CZ  . PHE A 1 145 ? 2.879   -16.699 0.855   1.00 97.48 145 A 1 
ATOM 1159 N N   . LYS A 1 146 ? 0.986   -22.542 -0.815  1.00 97.96 146 A 1 
ATOM 1160 C CA  . LYS A 1 146 ? 1.925   -23.351 -1.631  1.00 97.63 146 A 1 
ATOM 1161 C C   . LYS A 1 146 ? 1.486   -23.493 -3.088  1.00 97.37 146 A 1 
ATOM 1162 O O   . LYS A 1 146 ? 2.339   -23.616 -3.960  1.00 96.87 146 A 1 
ATOM 1163 C CB  . LYS A 1 146 ? 2.055   -24.753 -1.028  1.00 97.74 146 A 1 
ATOM 1164 C CG  . LYS A 1 146 ? 2.925   -24.805 0.230   1.00 97.20 146 A 1 
ATOM 1165 C CD  . LYS A 1 146 ? 2.848   -26.228 0.790   1.00 95.97 146 A 1 
ATOM 1166 C CE  . LYS A 1 146 ? 3.665   -26.399 2.062   1.00 93.98 146 A 1 
ATOM 1167 N NZ  . LYS A 1 146 ? 3.324   -27.703 2.690   1.00 89.56 146 A 1 
ATOM 1168 N N   . HIS A 1 147 ? 0.174   -23.464 -3.348  1.00 97.54 147 A 1 
ATOM 1169 C CA  . HIS A 1 147 ? -0.349  -23.546 -4.706  1.00 97.31 147 A 1 
ATOM 1170 C C   . HIS A 1 147 ? -0.080  -22.268 -5.514  1.00 97.46 147 A 1 
ATOM 1171 O O   . HIS A 1 147 ? 0.427   -22.360 -6.629  1.00 96.39 147 A 1 
ATOM 1172 C CB  . HIS A 1 147 ? -1.838  -23.901 -4.656  1.00 96.78 147 A 1 
ATOM 1173 C CG  . HIS A 1 147 ? -2.425  -24.029 -6.033  1.00 93.50 147 A 1 
ATOM 1174 N ND1 . HIS A 1 147 ? -2.153  -25.030 -6.946  1.00 81.48 147 A 1 
ATOM 1175 C CD2 . HIS A 1 147 ? -3.275  -23.149 -6.642  1.00 81.93 147 A 1 
ATOM 1176 C CE1 . HIS A 1 147 ? -2.823  -24.752 -8.068  1.00 82.78 147 A 1 
ATOM 1177 N NE2 . HIS A 1 147 ? -3.518  -23.616 -7.930  1.00 84.89 147 A 1 
ATOM 1178 N N   . GLY A 1 148 ? -0.381  -21.082 -4.961  1.00 97.34 148 A 1 
ATOM 1179 C CA  . GLY A 1 148 ? -0.320  -19.833 -5.738  1.00 97.62 148 A 1 
ATOM 1180 C C   . GLY A 1 148 ? -0.033  -18.554 -4.953  1.00 98.10 148 A 1 
ATOM 1181 O O   . GLY A 1 148 ? -0.164  -17.466 -5.509  1.00 97.84 148 A 1 
ATOM 1182 N N   . GLY A 1 149 ? 0.336   -18.647 -3.671  1.00 98.01 149 A 1 
ATOM 1183 C CA  . GLY A 1 149 ? 0.583   -17.476 -2.824  1.00 98.18 149 A 1 
ATOM 1184 C C   . GLY A 1 149 ? -0.690  -16.758 -2.360  1.00 98.39 149 A 1 
ATOM 1185 O O   . GLY A 1 149 ? -0.608  -15.645 -1.845  1.00 98.10 149 A 1 
ATOM 1186 N N   . TYR A 1 150 ? -1.865  -17.364 -2.531  1.00 98.53 150 A 1 
ATOM 1187 C CA  . TYR A 1 150 ? -3.157  -16.870 -2.070  1.00 98.60 150 A 1 
ATOM 1188 C C   . TYR A 1 150 ? -3.796  -17.835 -1.061  1.00 98.61 150 A 1 
ATOM 1189 O O   . TYR A 1 150 ? -3.527  -19.028 -1.086  1.00 98.54 150 A 1 
ATOM 1190 C CB  . TYR A 1 150 ? -4.074  -16.603 -3.274  1.00 98.58 150 A 1 
ATOM 1191 C CG  . TYR A 1 150 ? -4.371  -17.812 -4.140  1.00 98.58 150 A 1 
ATOM 1192 C CD1 . TYR A 1 150 ? -3.728  -17.961 -5.389  1.00 98.26 150 A 1 
ATOM 1193 C CD2 . TYR A 1 150 ? -5.312  -18.770 -3.722  1.00 98.23 150 A 1 
ATOM 1194 C CE1 . TYR A 1 150 ? -4.022  -19.057 -6.210  1.00 97.95 150 A 1 
ATOM 1195 C CE2 . TYR A 1 150 ? -5.607  -19.880 -4.540  1.00 97.94 150 A 1 
ATOM 1196 C CZ  . TYR A 1 150 ? -4.971  -20.021 -5.787  1.00 98.02 150 A 1 
ATOM 1197 O OH  . TYR A 1 150 ? -5.272  -21.083 -6.580  1.00 97.33 150 A 1 
ATOM 1198 N N   . TYR A 1 151 ? -4.636  -17.330 -0.158  1.00 98.78 151 A 1 
ATOM 1199 C CA  . TYR A 1 151 ? -5.276  -18.149 0.874   1.00 98.83 151 A 1 
ATOM 1200 C C   . TYR A 1 151 ? -6.387  -17.398 1.608   1.00 98.87 151 A 1 
ATOM 1201 O O   . TYR A 1 151 ? -6.585  -16.198 1.423   1.00 98.83 151 A 1 
ATOM 1202 C CB  . TYR A 1 151 ? -4.218  -18.635 1.874   1.00 98.81 151 A 1 
ATOM 1203 C CG  . TYR A 1 151 ? -3.569  -17.547 2.700   1.00 98.85 151 A 1 
ATOM 1204 C CD1 . TYR A 1 151 ? -2.477  -16.809 2.195   1.00 98.72 151 A 1 
ATOM 1205 C CD2 . TYR A 1 151 ? -4.056  -17.273 3.990   1.00 98.71 151 A 1 
ATOM 1206 C CE1 . TYR A 1 151 ? -1.879  -15.805 2.966   1.00 98.59 151 A 1 
ATOM 1207 C CE2 . TYR A 1 151 ? -3.453  -16.265 4.771   1.00 98.59 151 A 1 
ATOM 1208 C CZ  . TYR A 1 151 ? -2.369  -15.535 4.256   1.00 98.63 151 A 1 
ATOM 1209 O OH  . TYR A 1 151 ? -1.797  -14.567 5.009   1.00 98.31 151 A 1 
ATOM 1210 N N   . THR A 1 152 ? -7.092  -18.106 2.497   1.00 98.76 152 A 1 
ATOM 1211 C CA  . THR A 1 152 ? -8.047  -17.506 3.425   1.00 98.72 152 A 1 
ATOM 1212 C C   . THR A 1 152 ? -7.821  -18.005 4.853   1.00 98.72 152 A 1 
ATOM 1213 O O   . THR A 1 152 ? -7.400  -19.145 5.059   1.00 98.12 152 A 1 
ATOM 1214 C CB  . THR A 1 152 ? -9.492  -17.727 2.959   1.00 97.62 152 A 1 
ATOM 1215 O OG1 . THR A 1 152 ? -10.378 -17.071 3.839   1.00 89.70 152 A 1 
ATOM 1216 C CG2 . THR A 1 152 ? -9.907  -19.195 2.895   1.00 90.87 152 A 1 
ATOM 1217 N N   . MET A 1 153 ? -8.107  -17.157 5.848   1.00 98.39 153 A 1 
ATOM 1218 C CA  . MET A 1 153 ? -8.079  -17.509 7.272   1.00 97.71 153 A 1 
ATOM 1219 C C   . MET A 1 153 ? -9.205  -16.803 8.038   1.00 98.10 153 A 1 
ATOM 1220 O O   . MET A 1 153 ? -9.405  -15.604 7.835   1.00 97.56 153 A 1 
ATOM 1221 C CB  . MET A 1 153 ? -6.745  -17.129 7.925   1.00 94.92 153 A 1 
ATOM 1222 C CG  . MET A 1 153 ? -5.548  -17.917 7.381   1.00 88.27 153 A 1 
ATOM 1223 S SD  . MET A 1 153 ? -4.064  -17.794 8.393   1.00 89.14 153 A 1 
ATOM 1224 C CE  . MET A 1 153 ? -3.756  -16.008 8.398   1.00 81.75 153 A 1 
ATOM 1225 N N   . PRO A 1 154 ? -9.905  -17.478 8.952   1.00 98.23 154 A 1 
ATOM 1226 C CA  . PRO A 1 154 ? -10.862 -16.819 9.833   1.00 98.07 154 A 1 
ATOM 1227 C C   . PRO A 1 154 ? -10.138 -15.930 10.849  1.00 97.94 154 A 1 
ATOM 1228 O O   . PRO A 1 154 ? -9.139  -16.337 11.440  1.00 97.40 154 A 1 
ATOM 1229 C CB  . PRO A 1 154 ? -11.634 -17.959 10.495  1.00 97.49 154 A 1 
ATOM 1230 C CG  . PRO A 1 154 ? -10.617 -19.097 10.535  1.00 95.57 154 A 1 
ATOM 1231 C CD  . PRO A 1 154 ? -9.788  -18.888 9.275   1.00 97.66 154 A 1 
ATOM 1232 N N   . PHE A 1 155 ? -10.670 -14.737 11.098  1.00 97.37 155 A 1 
ATOM 1233 C CA  . PHE A 1 155 ? -10.217 -13.917 12.220  1.00 97.02 155 A 1 
ATOM 1234 C C   . PHE A 1 155 ? -10.591 -14.584 13.552  1.00 96.66 155 A 1 
ATOM 1235 O O   . PHE A 1 155 ? -11.675 -15.171 13.674  1.00 95.89 155 A 1 
ATOM 1236 C CB  . PHE A 1 155 ? -10.796 -12.501 12.139  1.00 97.08 155 A 1 
ATOM 1237 C CG  . PHE A 1 155 ? -10.108 -11.591 11.139  1.00 97.39 155 A 1 
ATOM 1238 C CD1 . PHE A 1 155 ? -9.063  -10.745 11.557  1.00 96.94 155 A 1 
ATOM 1239 C CD2 . PHE A 1 155 ? -10.516 -11.578 9.800   1.00 96.98 155 A 1 
ATOM 1240 C CE1 . PHE A 1 155 ? -8.437  -9.893  10.636  1.00 96.68 155 A 1 
ATOM 1241 C CE2 . PHE A 1 155 ? -9.886  -10.729 8.880   1.00 96.76 155 A 1 
ATOM 1242 C CZ  . PHE A 1 155 ? -8.850  -9.880  9.292   1.00 97.05 155 A 1 
ATOM 1243 N N   . PRO A 1 156 ? -9.754  -14.481 14.606  1.00 96.38 156 A 1 
ATOM 1244 C CA  . PRO A 1 156 ? -10.030 -15.074 15.909  1.00 95.44 156 A 1 
ATOM 1245 C C   . PRO A 1 156 ? -11.311 -14.526 16.557  1.00 95.05 156 A 1 
ATOM 1246 O O   . PRO A 1 156 ? -11.490 -13.313 16.676  1.00 93.60 156 A 1 
ATOM 1247 C CB  . PRO A 1 156 ? -8.796  -14.775 16.755  1.00 94.42 156 A 1 
ATOM 1248 C CG  . PRO A 1 156 ? -7.677  -14.606 15.739  1.00 93.32 156 A 1 
ATOM 1249 C CD  . PRO A 1 156 ? -8.396  -13.962 14.561  1.00 95.68 156 A 1 
ATOM 1250 N N   . ALA A 1 157 ? -12.163 -15.410 17.068  1.00 92.12 157 A 1 
ATOM 1251 C CA  . ALA A 1 157 ? -13.444 -15.025 17.682  1.00 90.44 157 A 1 
ATOM 1252 C C   . ALA A 1 157 ? -13.298 -14.111 18.917  1.00 90.50 157 A 1 
ATOM 1253 O O   . ALA A 1 157 ? -14.172 -13.287 19.186  1.00 87.83 157 A 1 
ATOM 1254 C CB  . ALA A 1 157 ? -14.202 -16.313 18.033  1.00 88.49 157 A 1 
ATOM 1255 N N   . HIS A 1 158 ? -12.177 -14.205 19.644  1.00 88.48 158 A 1 
ATOM 1256 C CA  . HIS A 1 158 ? -11.911 -13.398 20.832  1.00 88.22 158 A 1 
ATOM 1257 C C   . HIS A 1 158 ? -11.753 -11.889 20.551  1.00 89.61 158 A 1 
ATOM 1258 O O   . HIS A 1 158 ? -11.773 -11.090 21.479  1.00 87.80 158 A 1 
ATOM 1259 C CB  . HIS A 1 158 ? -10.681 -13.943 21.580  1.00 86.31 158 A 1 
ATOM 1260 C CG  . HIS A 1 158 ? -9.381  -13.773 20.841  1.00 85.42 158 A 1 
ATOM 1261 N ND1 . HIS A 1 158 ? -8.685  -14.764 20.184  1.00 77.52 158 A 1 
ATOM 1262 C CD2 . HIS A 1 158 ? -8.654  -12.626 20.715  1.00 75.74 158 A 1 
ATOM 1263 C CE1 . HIS A 1 158 ? -7.561  -14.214 19.687  1.00 74.18 158 A 1 
ATOM 1264 N NE2 . HIS A 1 158 ? -7.506  -12.915 19.979  1.00 76.09 158 A 1 
ATOM 1265 N N   . LEU A 1 159 ? -11.673 -11.480 19.276  1.00 89.72 159 A 1 
ATOM 1266 C CA  . LEU A 1 159 ? -11.617 -10.074 18.855  1.00 90.28 159 A 1 
ATOM 1267 C C   . LEU A 1 159 ? -12.969 -9.341  18.976  1.00 90.46 159 A 1 
ATOM 1268 O O   . LEU A 1 159 ? -13.095 -8.189  18.547  1.00 87.82 159 A 1 
ATOM 1269 C CB  . LEU A 1 159 ? -11.064 -10.003 17.424  1.00 91.08 159 A 1 
ATOM 1270 C CG  . LEU A 1 159 ? -9.628  -10.527 17.250  1.00 91.14 159 A 1 
ATOM 1271 C CD1 . LEU A 1 159 ? -9.268  -10.525 15.769  1.00 89.51 159 A 1 
ATOM 1272 C CD2 . LEU A 1 159 ? -8.607  -9.676  18.004  1.00 90.44 159 A 1 
ATOM 1273 N N   . GLY A 1 160 ? -14.004 -9.995  19.510  1.00 89.61 160 A 1 
ATOM 1274 C CA  . GLY A 1 160 ? -15.335 -9.387  19.670  1.00 89.51 160 A 1 
ATOM 1275 C C   . GLY A 1 160 ? -16.138 -9.290  18.365  1.00 90.70 160 A 1 
ATOM 1276 O O   . GLY A 1 160 ? -17.077 -8.499  18.269  1.00 88.01 160 A 1 
ATOM 1277 N N   . ILE A 1 161 ? -15.784 -10.094 17.371  1.00 90.93 161 A 1 
ATOM 1278 C CA  . ILE A 1 161 ? -16.445 -10.176 16.069  1.00 91.38 161 A 1 
ATOM 1279 C C   . ILE A 1 161 ? -17.873 -10.724 16.244  1.00 91.54 161 A 1 
ATOM 1280 O O   . ILE A 1 161 ? -18.079 -11.726 16.922  1.00 89.78 161 A 1 
ATOM 1281 C CB  . ILE A 1 161 ? -15.586 -11.027 15.107  1.00 90.43 161 A 1 
ATOM 1282 C CG1 . ILE A 1 161 ? -14.240 -10.320 14.833  1.00 88.50 161 A 1 
ATOM 1283 C CG2 . ILE A 1 161 ? -16.322 -11.292 13.780  1.00 88.16 161 A 1 
ATOM 1284 C CD1 . ILE A 1 161 ? -13.200 -11.221 14.159  1.00 86.46 161 A 1 
ATOM 1285 N N   . LYS A 1 162 ? -18.866 -10.059 15.634  1.00 90.78 162 A 1 
ATOM 1286 C CA  . LYS A 1 162 ? -20.289 -10.414 15.726  1.00 91.49 162 A 1 
ATOM 1287 C C   . LYS A 1 162 ? -20.806 -11.175 14.509  1.00 92.73 162 A 1 
ATOM 1288 O O   . LYS A 1 162 ? -21.818 -11.864 14.603  1.00 90.77 162 A 1 
ATOM 1289 C CB  . LYS A 1 162 ? -21.131 -9.149  15.952  1.00 90.56 162 A 1 
ATOM 1290 C CG  . LYS A 1 162 ? -20.818 -8.409  17.262  1.00 89.50 162 A 1 
ATOM 1291 C CD  . LYS A 1 162 ? -21.046 -9.278  18.501  1.00 83.57 162 A 1 
ATOM 1292 C CE  . LYS A 1 162 ? -20.824 -8.458  19.777  1.00 79.97 162 A 1 
ATOM 1293 N NZ  . LYS A 1 162 ? -20.957 -9.296  20.996  1.00 68.66 162 A 1 
ATOM 1294 N N   . VAL A 1 163 ? -20.117 -11.058 13.382  1.00 93.72 163 A 1 
ATOM 1295 C CA  . VAL A 1 163 ? -20.383 -11.808 12.146  1.00 94.17 163 A 1 
ATOM 1296 C C   . VAL A 1 163 ? -19.079 -12.501 11.771  1.00 95.21 163 A 1 
ATOM 1297 O O   . VAL A 1 163 ? -18.055 -11.817 11.765  1.00 94.16 163 A 1 
ATOM 1298 C CB  . VAL A 1 163 ? -20.853 -10.871 11.021  1.00 92.08 163 A 1 
ATOM 1299 C CG1 . VAL A 1 163 ? -21.112 -11.629 9.719   1.00 85.62 163 A 1 
ATOM 1300 C CG2 . VAL A 1 163 ? -22.157 -10.155 11.406  1.00 87.51 163 A 1 
ATOM 1301 N N   . PRO A 1 164 ? -19.079 -13.813 11.438  1.00 96.04 164 A 1 
ATOM 1302 C CA  . PRO A 1 164 ? -17.851 -14.501 11.053  1.00 96.33 164 A 1 
ATOM 1303 C C   . PRO A 1 164 ? -17.090 -13.728 9.966   1.00 96.97 164 A 1 
ATOM 1304 O O   . PRO A 1 164 ? -17.635 -13.437 8.901   1.00 96.42 164 A 1 
ATOM 1305 C CB  . PRO A 1 164 ? -18.279 -15.897 10.590  1.00 95.43 164 A 1 
ATOM 1306 C CG  . PRO A 1 164 ? -19.570 -16.137 11.373  1.00 93.65 164 A 1 
ATOM 1307 C CD  . PRO A 1 164 ? -20.196 -14.748 11.451  1.00 95.61 164 A 1 
ATOM 1308 N N   . LEU A 1 165 ? -15.852 -13.355 10.273  1.00 96.78 165 A 1 
ATOM 1309 C CA  . LEU A 1 165 ? -15.010 -12.504 9.433   1.00 97.19 165 A 1 
ATOM 1310 C C   . LEU A 1 165 ? -13.768 -13.276 9.007   1.00 97.44 165 A 1 
ATOM 1311 O O   . LEU A 1 165 ? -13.131 -13.927 9.832   1.00 97.33 165 A 1 
ATOM 1312 C CB  . LEU A 1 165 ? -14.669 -11.219 10.206  1.00 97.10 165 A 1 
ATOM 1313 C CG  . LEU A 1 165 ? -13.800 -10.216 9.427   1.00 96.63 165 A 1 
ATOM 1314 C CD1 . LEU A 1 165 ? -14.531 -9.642  8.215   1.00 95.92 165 A 1 
ATOM 1315 C CD2 . LEU A 1 165 ? -13.418 -9.044  10.343  1.00 96.02 165 A 1 
ATOM 1316 N N   . ASN A 1 166 ? -13.411 -13.168 7.746   1.00 98.16 166 A 1 
ATOM 1317 C CA  . ASN A 1 166 ? -12.277 -13.878 7.157   1.00 98.33 166 A 1 
ATOM 1318 C C   . ASN A 1 166 ? -11.297 -12.903 6.510   1.00 98.56 166 A 1 
ATOM 1319 O O   . ASN A 1 166 ? -11.699 -11.927 5.881   1.00 98.39 166 A 1 
ATOM 1320 C CB  . ASN A 1 166 ? -12.799 -14.910 6.145   1.00 98.31 166 A 1 
ATOM 1321 C CG  . ASN A 1 166 ? -13.753 -15.904 6.775   1.00 98.06 166 A 1 
ATOM 1322 O OD1 . ASN A 1 166 ? -13.341 -16.879 7.392   1.00 94.64 166 A 1 
ATOM 1323 N ND2 . ASN A 1 166 ? -15.034 -15.675 6.675   1.00 94.49 166 A 1 
ATOM 1324 N N   . ALA A 1 167 ? -9.998  -13.190 6.638   1.00 98.45 167 A 1 
ATOM 1325 C CA  . ALA A 1 167 ? -8.976  -12.620 5.776   1.00 98.69 167 A 1 
ATOM 1326 C C   . ALA A 1 167 ? -8.945  -13.415 4.465   1.00 98.75 167 A 1 
ATOM 1327 O O   . ALA A 1 167 ? -8.887  -14.642 4.498   1.00 98.65 167 A 1 
ATOM 1328 C CB  . ALA A 1 167 ? -7.629  -12.663 6.494   1.00 98.43 167 A 1 
ATOM 1329 N N   . VAL A 1 168 ? -8.979  -12.738 3.332   1.00 98.87 168 A 1 
ATOM 1330 C CA  . VAL A 1 168 ? -8.823  -13.316 1.998   1.00 98.97 168 A 1 
ATOM 1331 C C   . VAL A 1 168 ? -7.627  -12.646 1.342   1.00 98.94 168 A 1 
ATOM 1332 O O   . VAL A 1 168 ? -7.679  -11.458 1.027   1.00 98.85 168 A 1 
ATOM 1333 C CB  . VAL A 1 168 ? -10.099 -13.155 1.152   1.00 98.90 168 A 1 
ATOM 1334 C CG1 . VAL A 1 168 ? -9.918  -13.770 -0.239  1.00 98.69 168 A 1 
ATOM 1335 C CG2 . VAL A 1 168 ? -11.308 -13.829 1.815   1.00 98.70 168 A 1 
ATOM 1336 N N   . VAL A 1 169 ? -6.541  -13.386 1.162   1.00 98.95 169 A 1 
ATOM 1337 C CA  . VAL A 1 169 ? -5.296  -12.889 0.571   1.00 98.92 169 A 1 
ATOM 1338 C C   . VAL A 1 169 ? -5.247  -13.291 -0.896  1.00 98.93 169 A 1 
ATOM 1339 O O   . VAL A 1 169 ? -5.385  -14.469 -1.214  1.00 98.81 169 A 1 
ATOM 1340 C CB  . VAL A 1 169 ? -4.074  -13.415 1.336   1.00 98.86 169 A 1 
ATOM 1341 C CG1 . VAL A 1 169 ? -2.756  -13.010 0.669   1.00 98.52 169 A 1 
ATOM 1342 C CG2 . VAL A 1 169 ? -4.083  -12.843 2.766   1.00 98.55 169 A 1 
ATOM 1343 N N   . LEU A 1 170 ? -5.028  -12.314 -1.774  1.00 98.87 170 A 1 
ATOM 1344 C CA  . LEU A 1 170 ? -4.832  -12.510 -3.207  1.00 98.88 170 A 1 
ATOM 1345 C C   . LEU A 1 170 ? -3.377  -12.222 -3.593  1.00 98.83 170 A 1 
ATOM 1346 O O   . LEU A 1 170 ? -2.817  -11.194 -3.213  1.00 98.66 170 A 1 
ATOM 1347 C CB  . LEU A 1 170 ? -5.790  -11.618 -4.014  1.00 98.86 170 A 1 
ATOM 1348 C CG  . LEU A 1 170 ? -7.294  -11.825 -3.739  1.00 98.66 170 A 1 
ATOM 1349 C CD1 . LEU A 1 170 ? -8.109  -10.911 -4.650  1.00 98.42 170 A 1 
ATOM 1350 C CD2 . LEU A 1 170 ? -7.738  -13.262 -3.993  1.00 98.27 170 A 1 
ATOM 1351 N N   . ASN A 1 171 ? -2.800  -13.104 -4.412  1.00 98.74 171 A 1 
ATOM 1352 C CA  . ASN A 1 171 ? -1.511  -12.861 -5.044  1.00 98.69 171 A 1 
ATOM 1353 C C   . ASN A 1 171 ? -1.708  -12.079 -6.351  1.00 98.61 171 A 1 
ATOM 1354 O O   . ASN A 1 171 ? -1.792  -12.648 -7.442  1.00 98.42 171 A 1 
ATOM 1355 C CB  . ASN A 1 171 ? -0.777  -14.193 -5.246  1.00 98.55 171 A 1 
ATOM 1356 C CG  . ASN A 1 171 ? 0.595   -13.993 -5.863  1.00 98.42 171 A 1 
ATOM 1357 O OD1 . ASN A 1 171 ? 1.064   -12.882 -6.075  1.00 97.38 171 A 1 
ATOM 1358 N ND2 . ASN A 1 171 ? 1.279   -15.065 -6.163  1.00 96.92 171 A 1 
ATOM 1359 N N   . THR A 1 172 ? -1.788  -10.750 -6.264  1.00 98.66 172 A 1 
ATOM 1360 C CA  . THR A 1 172 ? -1.959  -9.902  -7.454  1.00 98.63 172 A 1 
ATOM 1361 C C   . THR A 1 172 ? -0.675  -9.669  -8.250  1.00 98.56 172 A 1 
ATOM 1362 O O   . THR A 1 172 ? -0.742  -9.113  -9.335  1.00 98.38 172 A 1 
ATOM 1363 C CB  . THR A 1 172 ? -2.624  -8.567  -7.111  1.00 98.64 172 A 1 
ATOM 1364 O OG1 . THR A 1 172 ? -1.982  -7.962  -6.011  1.00 98.23 172 A 1 
ATOM 1365 C CG2 . THR A 1 172 ? -4.084  -8.788  -6.743  1.00 97.71 172 A 1 
ATOM 1366 N N   . VAL A 1 173 ? 0.480   -10.174 -7.784  1.00 98.54 173 A 1 
ATOM 1367 C CA  . VAL A 1 173 ? 1.702   -10.224 -8.609  1.00 98.48 173 A 1 
ATOM 1368 C C   . VAL A 1 173 ? 1.484   -11.120 -9.842  1.00 98.35 173 A 1 
ATOM 1369 O O   . VAL A 1 173 ? 2.071   -10.866 -10.887 1.00 98.13 173 A 1 
ATOM 1370 C CB  . VAL A 1 173 ? 2.915   -10.697 -7.799  1.00 98.31 173 A 1 
ATOM 1371 C CG1 . VAL A 1 173 ? 4.213   -10.623 -8.616  1.00 97.85 173 A 1 
ATOM 1372 C CG2 . VAL A 1 173 ? 3.115   -9.844  -6.533  1.00 97.88 173 A 1 
ATOM 1373 N N   . LEU A 1 174 ? 0.581   -12.094 -9.760  1.00 98.37 174 A 1 
ATOM 1374 C CA  . LEU A 1 174 ? 0.146   -12.897 -10.906 1.00 98.25 174 A 1 
ATOM 1375 C C   . LEU A 1 174 ? -0.494  -12.050 -12.023 1.00 98.28 174 A 1 
ATOM 1376 O O   . LEU A 1 174 ? -0.489  -12.458 -13.178 1.00 98.05 174 A 1 
ATOM 1377 C CB  . LEU A 1 174 ? -0.871  -13.959 -10.449 1.00 98.28 174 A 1 
ATOM 1378 C CG  . LEU A 1 174 ? -0.347  -14.989 -9.444  1.00 97.99 174 A 1 
ATOM 1379 C CD1 . LEU A 1 174 ? -1.489  -15.920 -9.024  1.00 97.68 174 A 1 
ATOM 1380 C CD2 . LEU A 1 174 ? 0.776   -15.853 -10.030 1.00 97.62 174 A 1 
ATOM 1381 N N   . TYR A 1 175 ? -1.025  -10.893 -11.687 1.00 98.48 175 A 1 
ATOM 1382 C CA  . TYR A 1 175 ? -1.731  -9.998  -12.615 1.00 98.42 175 A 1 
ATOM 1383 C C   . TYR A 1 175 ? -0.895  -8.781  -13.030 1.00 98.39 175 A 1 
ATOM 1384 O O   . TYR A 1 175 ? -1.322  -8.006  -13.876 1.00 98.02 175 A 1 
ATOM 1385 C CB  . TYR A 1 175 ? -3.051  -9.567  -11.976 1.00 98.53 175 A 1 
ATOM 1386 C CG  . TYR A 1 175 ? -3.915  -10.672 -11.399 1.00 98.59 175 A 1 
ATOM 1387 C CD1 . TYR A 1 175 ? -3.914  -11.961 -11.958 1.00 98.35 175 A 1 
ATOM 1388 C CD2 . TYR A 1 175 ? -4.749  -10.396 -10.289 1.00 98.32 175 A 1 
ATOM 1389 C CE1 . TYR A 1 175 ? -4.734  -12.974 -11.420 1.00 98.22 175 A 1 
ATOM 1390 C CE2 . TYR A 1 175 ? -5.574  -11.402 -9.754  1.00 98.16 175 A 1 
ATOM 1391 C CZ  . TYR A 1 175 ? -5.568  -12.690 -10.325 1.00 98.32 175 A 1 
ATOM 1392 O OH  . TYR A 1 175 ? -6.377  -13.663 -9.824  1.00 97.99 175 A 1 
ATOM 1393 N N   . TYR A 1 176 ? 0.279   -8.603  -12.438 1.00 98.03 176 A 1 
ATOM 1394 C CA  . TYR A 1 176 ? 1.107   -7.418  -12.615 1.00 97.98 176 A 1 
ATOM 1395 C C   . TYR A 1 176 ? 1.598   -7.283  -14.062 1.00 97.84 176 A 1 
ATOM 1396 O O   . TYR A 1 176 ? 2.067   -8.256  -14.653 1.00 97.39 176 A 1 
ATOM 1397 C CB  . TYR A 1 176 ? 2.284   -7.475  -11.622 1.00 97.75 176 A 1 
ATOM 1398 C CG  . TYR A 1 176 ? 3.147   -6.222  -11.542 1.00 97.51 176 A 1 
ATOM 1399 C CD1 . TYR A 1 176 ? 4.524   -6.348  -11.254 1.00 96.36 176 A 1 
ATOM 1400 C CD2 . TYR A 1 176 ? 2.589   -4.949  -11.700 1.00 96.49 176 A 1 
ATOM 1401 C CE1 . TYR A 1 176 ? 5.322   -5.196  -11.107 1.00 95.73 176 A 1 
ATOM 1402 C CE2 . TYR A 1 176 ? 3.389   -3.796  -11.566 1.00 95.56 176 A 1 
ATOM 1403 C CZ  . TYR A 1 176 ? 4.751   -3.925  -11.260 1.00 95.67 176 A 1 
ATOM 1404 O OH  . TYR A 1 176 ? 5.518   -2.806  -11.110 1.00 94.69 176 A 1 
ATOM 1405 N N   . ASN A 1 177 ? 1.554   -6.083  -14.628 1.00 97.44 177 A 1 
ATOM 1406 C CA  . ASN A 1 177 ? 1.923   -5.839  -16.023 1.00 96.79 177 A 1 
ATOM 1407 C C   . ASN A 1 177 ? 3.428   -5.998  -16.332 1.00 97.07 177 A 1 
ATOM 1408 O O   . ASN A 1 177 ? 3.825   -6.017  -17.490 1.00 95.71 177 A 1 
ATOM 1409 C CB  . ASN A 1 177 ? 1.377   -4.457  -16.462 1.00 94.74 177 A 1 
ATOM 1410 C CG  . ASN A 1 177 ? 2.057   -3.281  -15.801 1.00 91.22 177 A 1 
ATOM 1411 O OD1 . ASN A 1 177 ? 2.889   -3.408  -14.910 1.00 81.58 177 A 1 
ATOM 1412 N ND2 . ASN A 1 177 ? 1.724   -2.092  -16.218 1.00 82.46 177 A 1 
ATOM 1413 N N   . TYR A 1 178 ? 4.251   -6.182  -15.306 1.00 97.00 178 A 1 
ATOM 1414 C CA  . TYR A 1 178 ? 5.654   -6.590  -15.442 1.00 96.78 178 A 1 
ATOM 1415 C C   . TYR A 1 178 ? 5.878   -8.098  -15.269 1.00 97.02 178 A 1 
ATOM 1416 O O   . TYR A 1 178 ? 7.002   -8.573  -15.441 1.00 95.92 178 A 1 
ATOM 1417 C CB  . TYR A 1 178 ? 6.529   -5.763  -14.491 1.00 95.96 178 A 1 
ATOM 1418 C CG  . TYR A 1 178 ? 6.679   -4.306  -14.914 1.00 94.22 178 A 1 
ATOM 1419 C CD1 . TYR A 1 178 ? 7.736   -3.933  -15.773 1.00 90.23 178 A 1 
ATOM 1420 C CD2 . TYR A 1 178 ? 5.770   -3.341  -14.458 1.00 90.04 178 A 1 
ATOM 1421 C CE1 . TYR A 1 178 ? 7.866   -2.588  -16.174 1.00 87.88 178 A 1 
ATOM 1422 C CE2 . TYR A 1 178 ? 5.894   -2.002  -14.865 1.00 88.23 178 A 1 
ATOM 1423 C CZ  . TYR A 1 178 ? 6.948   -1.622  -15.722 1.00 88.38 178 A 1 
ATOM 1424 O OH  . TYR A 1 178 ? 7.073   -0.328  -16.112 1.00 85.96 178 A 1 
ATOM 1425 N N   . ASN A 1 179 ? 4.825   -8.890  -14.957 1.00 97.45 179 A 1 
ATOM 1426 C CA  . ASN A 1 179 ? 4.909   -10.346 -14.853 1.00 97.72 179 A 1 
ATOM 1427 C C   . ASN A 1 179 ? 4.681   -11.015 -16.213 1.00 97.62 179 A 1 
ATOM 1428 O O   . ASN A 1 179 ? 3.576   -11.432 -16.557 1.00 97.12 179 A 1 
ATOM 1429 C CB  . ASN A 1 179 ? 3.948   -10.861 -13.786 1.00 97.81 179 A 1 
ATOM 1430 C CG  . ASN A 1 179 ? 4.138   -12.344 -13.533 1.00 97.88 179 A 1 
ATOM 1431 O OD1 . ASN A 1 179 ? 4.951   -13.024 -14.148 1.00 96.50 179 A 1 
ATOM 1432 N ND2 . ASN A 1 179 ? 3.419   -12.884 -12.587 1.00 96.36 179 A 1 
ATOM 1433 N N   . LYS A 1 180 ? 5.751   -11.175 -16.993 1.00 97.35 180 A 1 
ATOM 1434 C CA  . LYS A 1 180 ? 5.700   -11.774 -18.337 1.00 96.94 180 A 1 
ATOM 1435 C C   . LYS A 1 180 ? 5.280   -13.247 -18.355 1.00 97.04 180 A 1 
ATOM 1436 O O   . LYS A 1 180 ? 4.917   -13.746 -19.399 1.00 95.86 180 A 1 
ATOM 1437 C CB  . LYS A 1 180 ? 7.062   -11.612 -19.025 1.00 96.48 180 A 1 
ATOM 1438 C CG  . LYS A 1 180 ? 7.444   -10.144 -19.211 1.00 92.34 180 A 1 
ATOM 1439 C CD  . LYS A 1 180 ? 8.771   -10.040 -19.972 1.00 84.55 180 A 1 
ATOM 1440 C CE  . LYS A 1 180 ? 9.138   -8.567  -20.155 1.00 78.14 180 A 1 
ATOM 1441 N NZ  . LYS A 1 180 ? 10.395  -8.421  -20.926 1.00 65.72 180 A 1 
ATOM 1442 N N   . GLN A 1 181 ? 5.325   -13.931 -17.203 1.00 97.20 181 A 1 
ATOM 1443 C CA  . GLN A 1 181 ? 4.990   -15.354 -17.106 1.00 96.75 181 A 1 
ATOM 1444 C C   . GLN A 1 181 ? 3.483   -15.624 -17.177 1.00 97.05 181 A 1 
ATOM 1445 O O   . GLN A 1 181 ? 3.077   -16.756 -17.412 1.00 95.85 181 A 1 
ATOM 1446 C CB  . GLN A 1 181 ? 5.542   -15.920 -15.782 1.00 95.80 181 A 1 
ATOM 1447 C CG  . GLN A 1 181 ? 7.069   -15.804 -15.647 1.00 92.18 181 A 1 
ATOM 1448 C CD  . GLN A 1 181 ? 7.827   -16.672 -16.643 1.00 85.62 181 A 1 
ATOM 1449 O OE1 . GLN A 1 181 ? 7.446   -17.786 -16.968 1.00 77.54 181 A 1 
ATOM 1450 N NE2 . GLN A 1 181 ? 8.940   -16.209 -17.147 1.00 72.81 181 A 1 
ATOM 1451 N N   . THR A 1 182 ? 2.659   -14.614 -16.951 1.00 96.99 182 A 1 
ATOM 1452 C CA  . THR A 1 182 ? 1.201   -14.759 -16.843 1.00 97.19 182 A 1 
ATOM 1453 C C   . THR A 1 182 ? 0.420   -13.893 -17.826 1.00 96.89 182 A 1 
ATOM 1454 O O   . THR A 1 182 ? -0.803  -13.955 -17.824 1.00 95.87 182 A 1 
ATOM 1455 C CB  . THR A 1 182 ? 0.735   -14.465 -15.410 1.00 97.31 182 A 1 
ATOM 1456 O OG1 . THR A 1 182 ? 1.162   -13.178 -15.017 1.00 96.48 182 A 1 
ATOM 1457 C CG2 . THR A 1 182 ? 1.292   -15.474 -14.404 1.00 95.74 182 A 1 
ATOM 1458 N N   . MET A 1 183 ? 1.087   -13.107 -18.664 1.00 96.27 183 A 1 
ATOM 1459 C CA  . MET A 1 183 ? 0.443   -12.114 -19.534 1.00 95.38 183 A 1 
ATOM 1460 C C   . MET A 1 183 ? -0.616  -12.685 -20.477 1.00 95.09 183 A 1 
ATOM 1461 O O   . MET A 1 183 ? -1.607  -12.009 -20.744 1.00 92.54 183 A 1 
ATOM 1462 C CB  . MET A 1 183 ? 1.508   -11.326 -20.316 1.00 92.93 183 A 1 
ATOM 1463 C CG  . MET A 1 183 ? 2.300   -12.152 -21.327 1.00 87.70 183 A 1 
ATOM 1464 S SD  . MET A 1 183 ? 3.605   -11.205 -22.193 1.00 83.11 183 A 1 
ATOM 1465 C CE  . MET A 1 183 ? 2.545   -10.240 -23.302 1.00 71.99 183 A 1 
ATOM 1466 N N   . ASP A 1 184 ? -0.459  -13.941 -20.916 1.00 95.63 184 A 1 
ATOM 1467 C CA  . ASP A 1 184 ? -1.362  -14.625 -21.849 1.00 95.32 184 A 1 
ATOM 1468 C C   . ASP A 1 184 ? -2.331  -15.597 -21.145 1.00 95.55 184 A 1 
ATOM 1469 O O   . ASP A 1 184 ? -3.140  -16.268 -21.796 1.00 93.15 184 A 1 
ATOM 1470 C CB  . ASP A 1 184 ? -0.532  -15.346 -22.925 1.00 94.55 184 A 1 
ATOM 1471 C CG  . ASP A 1 184 ? 0.383   -14.409 -23.703 1.00 92.39 184 A 1 
ATOM 1472 O OD1 . ASP A 1 184 ? -0.099  -13.338 -24.128 1.00 88.51 184 A 1 
ATOM 1473 O OD2 . ASP A 1 184 ? 1.567   -14.761 -23.854 1.00 88.56 184 A 1 
ATOM 1474 N N   . SER A 1 185 ? -2.265  -15.720 -19.829 1.00 96.20 185 A 1 
ATOM 1475 C CA  . SER A 1 185 ? -3.161  -16.601 -19.079 1.00 96.35 185 A 1 
ATOM 1476 C C   . SER A 1 185 ? -4.546  -15.967 -18.920 1.00 96.53 185 A 1 
ATOM 1477 O O   . SER A 1 185 ? -4.682  -14.762 -18.738 1.00 95.54 185 A 1 
ATOM 1478 C CB  . SER A 1 185 ? -2.558  -16.947 -17.722 1.00 95.89 185 A 1 
ATOM 1479 O OG  . SER A 1 185 ? -3.377  -17.876 -17.033 1.00 90.60 185 A 1 
ATOM 1480 N N   . THR A 1 186 ? -5.588  -16.785 -18.922 1.00 96.66 186 A 1 
ATOM 1481 C CA  . THR A 1 186 ? -6.958  -16.327 -18.644 1.00 96.73 186 A 1 
ATOM 1482 C C   . THR A 1 186 ? -7.269  -16.291 -17.145 1.00 97.42 186 A 1 
ATOM 1483 O O   . THR A 1 186 ? -8.015  -15.423 -16.695 1.00 96.56 186 A 1 
ATOM 1484 C CB  . THR A 1 186 ? -7.983  -17.210 -19.361 1.00 95.77 186 A 1 
ATOM 1485 O OG1 . THR A 1 186 ? -7.767  -18.570 -19.044 1.00 90.82 186 A 1 
ATOM 1486 C CG2 . THR A 1 186 ? -7.877  -17.072 -20.876 1.00 88.23 186 A 1 
ATOM 1487 N N   . ASP A 1 187 ? -6.684  -17.212 -16.375 1.00 97.72 187 A 1 
ATOM 1488 C CA  . ASP A 1 187 ? -6.794  -17.282 -14.917 1.00 98.10 187 A 1 
ATOM 1489 C C   . ASP A 1 187 ? -5.505  -17.884 -14.310 1.00 98.10 187 A 1 
ATOM 1490 O O   . ASP A 1 187 ? -5.419  -19.097 -14.130 1.00 97.68 187 A 1 
ATOM 1491 C CB  . ASP A 1 187 ? -8.047  -18.072 -14.508 1.00 98.16 187 A 1 
ATOM 1492 C CG  . ASP A 1 187 ? -8.309  -17.977 -13.004 1.00 98.40 187 A 1 
ATOM 1493 O OD1 . ASP A 1 187 ? -7.599  -17.211 -12.304 1.00 98.03 187 A 1 
ATOM 1494 O OD2 . ASP A 1 187 ? -9.292  -18.599 -12.542 1.00 98.06 187 A 1 
ATOM 1495 N N   . PRO A 1 188 ? -4.468  -17.066 -14.055 1.00 98.20 188 A 1 
ATOM 1496 C CA  . PRO A 1 188 ? -3.200  -17.551 -13.547 1.00 98.21 188 A 1 
ATOM 1497 C C   . PRO A 1 188 ? -3.371  -18.310 -12.227 1.00 98.34 188 A 1 
ATOM 1498 O O   . PRO A 1 188 ? -3.865  -17.763 -11.243 1.00 98.02 188 A 1 
ATOM 1499 C CB  . PRO A 1 188 ? -2.300  -16.323 -13.389 1.00 97.93 188 A 1 
ATOM 1500 C CG  . PRO A 1 188 ? -2.892  -15.320 -14.363 1.00 96.72 188 A 1 
ATOM 1501 C CD  . PRO A 1 188 ? -4.384  -15.633 -14.325 1.00 98.08 188 A 1 
ATOM 1502 N N   . LEU A 1 189 ? -2.959  -19.573 -12.214 1.00 97.80 189 A 1 
ATOM 1503 C CA  . LEU A 1 189 ? -3.064  -20.491 -11.084 1.00 97.89 189 A 1 
ATOM 1504 C C   . LEU A 1 189 ? -4.495  -20.672 -10.531 1.00 97.95 189 A 1 
ATOM 1505 O O   . LEU A 1 189 ? -4.657  -21.087 -9.392  1.00 97.47 189 A 1 
ATOM 1506 C CB  . LEU A 1 189 ? -2.026  -20.127 -10.001 1.00 97.60 189 A 1 
ATOM 1507 C CG  . LEU A 1 189 ? -0.562  -20.085 -10.490 1.00 96.80 189 A 1 
ATOM 1508 C CD1 . LEU A 1 189 ? 0.357   -19.655 -9.351  1.00 95.81 189 A 1 
ATOM 1509 C CD2 . LEU A 1 189 ? -0.082  -21.451 -10.974 1.00 95.50 189 A 1 
ATOM 1510 N N   . GLY A 1 190 ? -5.537  -20.375 -11.329 1.00 98.01 190 A 1 
ATOM 1511 C CA  . GLY A 1 190 ? -6.941  -20.565 -10.948 1.00 98.24 190 A 1 
ATOM 1512 C C   . GLY A 1 190 ? -7.453  -19.616 -9.857  1.00 98.59 190 A 1 
ATOM 1513 O O   . GLY A 1 190 ? -8.455  -19.903 -9.204  1.00 98.41 190 A 1 
ATOM 1514 N N   . GLN A 1 191 ? -6.764  -18.487 -9.618  1.00 98.56 191 A 1 
ATOM 1515 C CA  . GLN A 1 191 ? -7.078  -17.603 -8.487  1.00 98.77 191 A 1 
ATOM 1516 C C   . GLN A 1 191 ? -8.452  -16.919 -8.615  1.00 98.84 191 A 1 
ATOM 1517 O O   . GLN A 1 191 ? -9.124  -16.745 -7.598  1.00 98.82 191 A 1 
ATOM 1518 C CB  . GLN A 1 191 ? -5.965  -16.569 -8.312  1.00 98.59 191 A 1 
ATOM 1519 C CG  . GLN A 1 191 ? -6.201  -15.681 -7.079  1.00 98.32 191 A 1 
ATOM 1520 C CD  . GLN A 1 191 ? -5.028  -14.755 -6.781  1.00 98.57 191 A 1 
ATOM 1521 O OE1 . GLN A 1 191 ? -4.355  -14.887 -5.778  1.00 95.41 191 A 1 
ATOM 1522 N NE2 . GLN A 1 191 ? -4.749  -13.783 -7.610  1.00 95.43 191 A 1 
ATOM 1523 N N   . PHE A 1 192 ? -8.893  -16.536 -9.808  1.00 98.72 192 A 1 
ATOM 1524 C CA  . PHE A 1 192 ? -10.214 -15.927 -9.979  1.00 98.81 192 A 1 
ATOM 1525 C C   . PHE A 1 192 ? -11.351 -16.907 -9.654  1.00 98.86 192 A 1 
ATOM 1526 O O   . PHE A 1 192 ? -12.274 -16.544 -8.931  1.00 98.81 192 A 1 
ATOM 1527 C CB  . PHE A 1 192 ? -10.383 -15.375 -11.401 1.00 98.78 192 A 1 
ATOM 1528 C CG  . PHE A 1 192 ? -9.695  -14.052 -11.664 1.00 98.78 192 A 1 
ATOM 1529 C CD1 . PHE A 1 192 ? -10.182 -12.877 -11.056 1.00 98.54 192 A 1 
ATOM 1530 C CD2 . PHE A 1 192 ? -8.611  -13.974 -12.549 1.00 98.56 192 A 1 
ATOM 1531 C CE1 . PHE A 1 192 ? -9.574  -11.639 -11.319 1.00 98.39 192 A 1 
ATOM 1532 C CE2 . PHE A 1 192 ? -8.006  -12.733 -12.816 1.00 98.33 192 A 1 
ATOM 1533 C CZ  . PHE A 1 192 ? -8.482  -11.558 -12.204 1.00 98.44 192 A 1 
ATOM 1534 N N   . GLU A 1 193 ? -11.252 -18.148 -10.141 1.00 98.83 193 A 1 
ATOM 1535 C CA  . GLU A 1 193 ? -12.255 -19.183 -9.848  1.00 98.87 193 A 1 
ATOM 1536 C C   . GLU A 1 193 ? -12.231 -19.600 -8.375  1.00 98.81 193 A 1 
ATOM 1537 O O   . GLU A 1 193 ? -13.280 -19.767 -7.738  1.00 98.77 193 A 1 
ATOM 1538 C CB  . GLU A 1 193 ? -12.032 -20.406 -10.747 1.00 98.64 193 A 1 
ATOM 1539 C CG  . GLU A 1 193 ? -12.341 -20.120 -12.228 1.00 91.06 193 A 1 
ATOM 1540 C CD  . GLU A 1 193 ? -13.752 -19.546 -12.451 1.00 82.17 193 A 1 
ATOM 1541 O OE1 . GLU A 1 193 ? -13.873 -18.536 -13.189 1.00 71.94 193 A 1 
ATOM 1542 O OE2 . GLU A 1 193 ? -14.705 -20.073 -11.830 1.00 74.21 193 A 1 
ATOM 1543 N N   . TRP A 1 194 ? -11.051 -19.703 -7.774  1.00 98.77 194 A 1 
ATOM 1544 C CA  . TRP A 1 194 ? -10.900 -19.913 -6.337  1.00 98.89 194 A 1 
ATOM 1545 C C   . TRP A 1 194 ? -11.558 -18.780 -5.534  1.00 98.83 194 A 1 
ATOM 1546 O O   . TRP A 1 194 ? -12.369 -19.054 -4.651  1.00 98.86 194 A 1 
ATOM 1547 C CB  . TRP A 1 194 ? -9.416  -20.045 -5.990  1.00 98.81 194 A 1 
ATOM 1548 C CG  . TRP A 1 194 ? -9.139  -20.052 -4.520  1.00 98.80 194 A 1 
ATOM 1549 C CD1 . TRP A 1 194 ? -9.162  -21.134 -3.712  1.00 98.68 194 A 1 
ATOM 1550 C CD2 . TRP A 1 194 ? -8.833  -18.913 -3.652  1.00 98.80 194 A 1 
ATOM 1551 N NE1 . TRP A 1 194 ? -8.891  -20.752 -2.410  1.00 98.61 194 A 1 
ATOM 1552 C CE2 . TRP A 1 194 ? -8.683  -19.390 -2.317  1.00 98.70 194 A 1 
ATOM 1553 C CE3 . TRP A 1 194 ? -8.680  -17.526 -3.865  1.00 98.71 194 A 1 
ATOM 1554 C CZ2 . TRP A 1 194 ? -8.389  -18.538 -1.250  1.00 98.57 194 A 1 
ATOM 1555 C CZ3 . TRP A 1 194 ? -8.389  -16.663 -2.801  1.00 98.61 194 A 1 
ATOM 1556 C CH2 . TRP A 1 194 ? -8.240  -17.162 -1.493  1.00 98.53 194 A 1 
ATOM 1557 N N   . PHE A 1 195 ? -11.269 -17.527 -5.864  1.00 98.84 195 A 1 
ATOM 1558 C CA  . PHE A 1 195 ? -11.845 -16.364 -5.196  1.00 98.92 195 A 1 
ATOM 1559 C C   . PHE A 1 195 ? -13.372 -16.366 -5.285  1.00 98.94 195 A 1 
ATOM 1560 O O   . PHE A 1 195 ? -14.040 -16.232 -4.262  1.00 98.91 195 A 1 
ATOM 1561 C CB  . PHE A 1 195 ? -11.262 -15.071 -5.792  1.00 98.91 195 A 1 
ATOM 1562 C CG  . PHE A 1 195 ? -11.844 -13.818 -5.172  1.00 98.92 195 A 1 
ATOM 1563 C CD1 . PHE A 1 195 ? -12.771 -13.034 -5.885  1.00 98.82 195 A 1 
ATOM 1564 C CD2 . PHE A 1 195 ? -11.475 -13.433 -3.872  1.00 98.85 195 A 1 
ATOM 1565 C CE1 . PHE A 1 195 ? -13.308 -11.872 -5.300  1.00 98.79 195 A 1 
ATOM 1566 C CE2 . PHE A 1 195 ? -12.010 -12.275 -3.288  1.00 98.78 195 A 1 
ATOM 1567 C CZ  . PHE A 1 195 ? -12.930 -11.491 -4.006  1.00 98.82 195 A 1 
ATOM 1568 N N   . LYS A 1 196 ? -13.921 -16.602 -6.476  1.00 98.86 196 A 1 
ATOM 1569 C CA  . LYS A 1 196 ? -15.363 -16.718 -6.681  1.00 98.88 196 A 1 
ATOM 1570 C C   . LYS A 1 196 ? -15.976 -17.793 -5.778  1.00 98.95 196 A 1 
ATOM 1571 O O   . LYS A 1 196 ? -16.943 -17.531 -5.084  1.00 98.86 196 A 1 
ATOM 1572 C CB  . LYS A 1 196 ? -15.641 -17.012 -8.161  1.00 98.83 196 A 1 
ATOM 1573 C CG  . LYS A 1 196 ? -17.149 -17.006 -8.439  1.00 98.22 196 A 1 
ATOM 1574 C CD  . LYS A 1 196 ? -17.457 -17.423 -9.883  1.00 97.30 196 A 1 
ATOM 1575 C CE  . LYS A 1 196 ? -18.968 -17.471 -10.117 1.00 93.94 196 A 1 
ATOM 1576 N NZ  . LYS A 1 196 ? -19.648 -18.407 -9.184  1.00 87.44 196 A 1 
ATOM 1577 N N   . THR A 1 197 ? -15.373 -18.982 -5.743  1.00 98.86 197 A 1 
ATOM 1578 C CA  . THR A 1 197 ? -15.849 -20.110 -4.926  1.00 98.86 197 A 1 
ATOM 1579 C C   . THR A 1 197 ? -15.865 -19.768 -3.430  1.00 98.99 197 A 1 
ATOM 1580 O O   . THR A 1 197 ? -16.859 -20.011 -2.748  1.00 98.82 197 A 1 
ATOM 1581 C CB  . THR A 1 197 ? -14.972 -21.348 -5.175  1.00 98.81 197 A 1 
ATOM 1582 O OG1 . THR A 1 197 ? -15.028 -21.704 -6.536  1.00 97.77 197 A 1 
ATOM 1583 C CG2 . THR A 1 197 ? -15.435 -22.563 -4.373  1.00 97.68 197 A 1 
ATOM 1584 N N   . VAL A 1 198 ? -14.784 -19.161 -2.929  1.00 98.83 198 A 1 
ATOM 1585 C CA  . VAL A 1 198 ? -14.674 -18.732 -1.527  1.00 98.84 198 A 1 
ATOM 1586 C C   . VAL A 1 198 ? -15.738 -17.685 -1.192  1.00 98.97 198 A 1 
ATOM 1587 O O   . VAL A 1 198 ? -16.459 -17.820 -0.198  1.00 98.85 198 A 1 
ATOM 1588 C CB  . VAL A 1 198 ? -13.249 -18.192 -1.258  1.00 98.84 198 A 1 
ATOM 1589 C CG1 . VAL A 1 198 ? -13.125 -17.455 0.083   1.00 98.57 198 A 1 
ATOM 1590 C CG2 . VAL A 1 198 ? -12.238 -19.344 -1.240  1.00 98.56 198 A 1 
ATOM 1591 N N   . MET A 1 199 ? -15.885 -16.666 -2.029  1.00 98.99 199 A 1 
ATOM 1592 C CA  . MET A 1 199 ? -16.784 -15.543 -1.771  1.00 98.94 199 A 1 
ATOM 1593 C C   . MET A 1 199 ? -18.266 -15.934 -1.912  1.00 98.99 199 A 1 
ATOM 1594 O O   . MET A 1 199 ? -19.084 -15.477 -1.111  1.00 98.83 199 A 1 
ATOM 1595 C CB  . MET A 1 199 ? -16.419 -14.368 -2.677  1.00 98.89 199 A 1 
ATOM 1596 C CG  . MET A 1 199 ? -14.991 -13.836 -2.418  1.00 98.51 199 A 1 
ATOM 1597 S SD  . MET A 1 199 ? -14.611 -13.292 -0.737  1.00 98.28 199 A 1 
ATOM 1598 C CE  . MET A 1 199 ? -15.578 -11.778 -0.706  1.00 95.76 199 A 1 
ATOM 1599 N N   . ASP A 1 200 ? -18.609 -16.819 -2.850  1.00 98.98 200 A 1 
ATOM 1600 C CA  . ASP A 1 200 ? -19.950 -17.412 -2.942  1.00 98.84 200 A 1 
ATOM 1601 C C   . ASP A 1 200 ? -20.291 -18.211 -1.667  1.00 98.83 200 A 1 
ATOM 1602 O O   . ASP A 1 200 ? -21.393 -18.091 -1.126  1.00 98.75 200 A 1 
ATOM 1603 C CB  . ASP A 1 200 ? -20.054 -18.341 -4.172  1.00 98.84 200 A 1 
ATOM 1604 C CG  . ASP A 1 200 ? -20.201 -17.610 -5.522  1.00 98.54 200 A 1 
ATOM 1605 O OD1 . ASP A 1 200 ? -20.622 -16.432 -5.521  1.00 97.33 200 A 1 
ATOM 1606 O OD2 . ASP A 1 200 ? -19.987 -18.250 -6.576  1.00 97.34 200 A 1 
ATOM 1607 N N   . GLY A 1 201 ? -19.326 -18.960 -1.145  1.00 98.89 201 A 1 
ATOM 1608 C CA  . GLY A 1 201 ? -19.466 -19.674 0.134   1.00 98.81 201 A 1 
ATOM 1609 C C   . GLY A 1 201 ? -19.717 -18.730 1.306   1.00 98.83 201 A 1 
ATOM 1610 O O   . GLY A 1 201 ? -20.629 -18.964 2.106   1.00 98.68 201 A 1 
ATOM 1611 N N   . TYR A 1 202 ? -18.972 -17.629 1.392   1.00 98.86 202 A 1 
ATOM 1612 C CA  . TYR A 1 202 ? -19.150 -16.623 2.437   1.00 98.89 202 A 1 
ATOM 1613 C C   . TYR A 1 202 ? -20.493 -15.906 2.333   1.00 98.79 202 A 1 
ATOM 1614 O O   . TYR A 1 202 ? -21.193 -15.790 3.350   1.00 98.57 202 A 1 
ATOM 1615 C CB  . TYR A 1 202 ? -17.998 -15.611 2.409   1.00 98.80 202 A 1 
ATOM 1616 C CG  . TYR A 1 202 ? -16.638 -16.156 2.810   1.00 98.76 202 A 1 
ATOM 1617 C CD1 . TYR A 1 202 ? -16.498 -17.383 3.492   1.00 98.46 202 A 1 
ATOM 1618 C CD2 . TYR A 1 202 ? -15.493 -15.391 2.521   1.00 98.47 202 A 1 
ATOM 1619 C CE1 . TYR A 1 202 ? -15.234 -17.854 3.866   1.00 98.28 202 A 1 
ATOM 1620 C CE2 . TYR A 1 202 ? -14.218 -15.853 2.896   1.00 98.31 202 A 1 
ATOM 1621 C CZ  . TYR A 1 202 ? -14.092 -17.092 3.566   1.00 98.40 202 A 1 
ATOM 1622 O OH  . TYR A 1 202 ? -12.867 -17.554 3.932   1.00 97.80 202 A 1 
ATOM 1623 N N   . ARG A 1 203 ? -20.908 -15.524 1.131   1.00 98.72 203 A 1 
ATOM 1624 C CA  . ARG A 1 203 ? -22.235 -14.932 0.893   1.00 98.76 203 A 1 
ATOM 1625 C C   . ARG A 1 203 ? -23.352 -15.879 1.335   1.00 98.76 203 A 1 
ATOM 1626 O O   . ARG A 1 203 ? -24.232 -15.468 2.084   1.00 98.42 203 A 1 
ATOM 1627 C CB  . ARG A 1 203 ? -22.354 -14.559 -0.588  1.00 98.64 203 A 1 
ATOM 1628 C CG  . ARG A 1 203 ? -23.714 -13.912 -0.890  1.00 98.39 203 A 1 
ATOM 1629 C CD  . ARG A 1 203 ? -23.806 -13.557 -2.368  1.00 98.05 203 A 1 
ATOM 1630 N NE  . ARG A 1 203 ? -23.059 -12.339 -2.671  1.00 97.52 203 A 1 
ATOM 1631 C CZ  . ARG A 1 203 ? -22.509 -11.986 -3.813  1.00 97.75 203 A 1 
ATOM 1632 N NH1 . ARG A 1 203 ? -22.457 -12.777 -4.849  1.00 94.90 203 A 1 
ATOM 1633 N NH2 . ARG A 1 203 ? -22.020 -10.788 -3.928  1.00 94.62 203 A 1 
ATOM 1634 N N   . LYS A 1 204 ? -23.300 -17.155 0.924   1.00 98.68 204 A 1 
ATOM 1635 C CA  . LYS A 1 204 ? -24.308 -18.164 1.261   1.00 98.63 204 A 1 
ATOM 1636 C C   . LYS A 1 204 ? -24.433 -18.401 2.771   1.00 98.69 204 A 1 
ATOM 1637 O O   . LYS A 1 204 ? -25.517 -18.717 3.255   1.00 98.26 204 A 1 
ATOM 1638 C CB  . LYS A 1 204 ? -23.962 -19.462 0.523   1.00 98.51 204 A 1 
ATOM 1639 C CG  . LYS A 1 204 ? -25.003 -20.567 0.745   1.00 90.32 204 A 1 
ATOM 1640 C CD  . LYS A 1 204 ? -24.638 -21.826 -0.041  1.00 87.98 204 A 1 
ATOM 1641 C CE  . LYS A 1 204 ? -25.670 -22.921 0.242   1.00 78.45 204 A 1 
ATOM 1642 N NZ  . LYS A 1 204 ? -25.344 -24.179 -0.477  1.00 68.64 204 A 1 
ATOM 1643 N N   . THR A 1 205 ? -23.341 -18.269 3.510   1.00 98.34 205 A 1 
ATOM 1644 C CA  . THR A 1 205 ? -23.272 -18.530 4.953   1.00 98.25 205 A 1 
ATOM 1645 C C   . THR A 1 205 ? -23.304 -17.257 5.811   1.00 98.07 205 A 1 
ATOM 1646 O O   . THR A 1 205 ? -23.146 -17.337 7.020   1.00 97.46 205 A 1 
ATOM 1647 C CB  . THR A 1 205 ? -22.068 -19.417 5.295   1.00 98.21 205 A 1 
ATOM 1648 O OG1 . THR A 1 205 ? -20.876 -18.848 4.806   1.00 97.53 205 A 1 
ATOM 1649 C CG2 . THR A 1 205 ? -22.187 -20.809 4.678   1.00 96.85 205 A 1 
ATOM 1650 N N   . GLY A 1 206 ? -23.519 -16.088 5.205   1.00 98.03 206 A 1 
ATOM 1651 C CA  . GLY A 1 206 ? -23.586 -14.806 5.905   1.00 97.75 206 A 1 
ATOM 1652 C C   . GLY A 1 206 ? -22.252 -14.348 6.517   1.00 97.60 206 A 1 
ATOM 1653 O O   . GLY A 1 206 ? -22.256 -13.544 7.448   1.00 96.82 206 A 1 
ATOM 1654 N N   . GLN A 1 207 ? -21.129 -14.873 6.033   1.00 97.90 207 A 1 
ATOM 1655 C CA  . GLN A 1 207 ? -19.799 -14.472 6.484   1.00 97.91 207 A 1 
ATOM 1656 C C   . GLN A 1 207 ? -19.333 -13.202 5.769   1.00 98.03 207 A 1 
ATOM 1657 O O   . GLN A 1 207 ? -19.799 -12.863 4.676   1.00 97.88 207 A 1 
ATOM 1658 C CB  . GLN A 1 207 ? -18.778 -15.604 6.290   1.00 97.88 207 A 1 
ATOM 1659 C CG  . GLN A 1 207 ? -19.211 -16.924 6.941   1.00 97.18 207 A 1 
ATOM 1660 C CD  . GLN A 1 207 ? -18.137 -17.991 6.863   1.00 96.84 207 A 1 
ATOM 1661 O OE1 . GLN A 1 207 ? -16.968 -17.756 7.137   1.00 91.80 207 A 1 
ATOM 1662 N NE2 . GLN A 1 207 ? -18.476 -19.210 6.498   1.00 90.29 207 A 1 
ATOM 1663 N N   . ARG A 1 208 ? -18.395 -12.498 6.374   1.00 97.70 208 A 1 
ATOM 1664 C CA  . ARG A 1 208 ? -17.787 -11.279 5.831   1.00 97.88 208 A 1 
ATOM 1665 C C   . ARG A 1 208 ? -16.290 -11.478 5.582   1.00 98.15 208 A 1 
ATOM 1666 O O   . ARG A 1 208 ? -15.681 -12.404 6.123   1.00 97.91 208 A 1 
ATOM 1667 C CB  . ARG A 1 208 ? -18.062 -10.102 6.778   1.00 97.58 208 A 1 
ATOM 1668 C CG  . ARG A 1 208 ? -19.551 -9.791  7.021   1.00 95.63 208 A 1 
ATOM 1669 C CD  . ARG A 1 208 ? -20.323 -9.369  5.769   1.00 92.34 208 A 1 
ATOM 1670 N NE  . ARG A 1 208 ? -19.843 -8.096  5.189   1.00 87.71 208 A 1 
ATOM 1671 C CZ  . ARG A 1 208 ? -20.178 -6.874  5.537   1.00 83.76 208 A 1 
ATOM 1672 N NH1 . ARG A 1 208 ? -21.035 -6.620  6.477   1.00 75.04 208 A 1 
ATOM 1673 N NH2 . ARG A 1 208 ? -19.655 -5.855  4.927   1.00 75.07 208 A 1 
ATOM 1674 N N   . ALA A 1 209 ? -15.695 -10.596 4.776   1.00 98.19 209 A 1 
ATOM 1675 C CA  . ALA A 1 209 ? -14.284 -10.671 4.425   1.00 98.39 209 A 1 
ATOM 1676 C C   . ALA A 1 209 ? -13.583 -9.309  4.441   1.00 98.31 209 A 1 
ATOM 1677 O O   . ALA A 1 209 ? -14.157 -8.287  4.061   1.00 98.18 209 A 1 
ATOM 1678 C CB  . ALA A 1 209 ? -14.144 -11.359 3.066   1.00 98.41 209 A 1 
ATOM 1679 N N   . ILE A 1 210 ? -12.315 -9.321  4.832   1.00 98.42 210 A 1 
ATOM 1680 C CA  . ILE A 1 210 ? -11.344 -8.290  4.472   1.00 98.59 210 A 1 
ATOM 1681 C C   . ILE A 1 210 ? -10.435 -8.906  3.421   1.00 98.69 210 A 1 
ATOM 1682 O O   . ILE A 1 210 ? -9.776  -9.911  3.678   1.00 98.65 210 A 1 
ATOM 1683 C CB  . ILE A 1 210 ? -10.574 -7.779  5.711   1.00 98.38 210 A 1 
ATOM 1684 C CG1 . ILE A 1 210 ? -11.553 -7.067  6.673   1.00 97.85 210 A 1 
ATOM 1685 C CG2 . ILE A 1 210 ? -9.449  -6.819  5.282   1.00 98.01 210 A 1 
ATOM 1686 C CD1 . ILE A 1 210 ? -10.938 -6.665  8.008   1.00 96.52 210 A 1 
ATOM 1687 N N   . VAL A 1 211 ? -10.420 -8.322  2.224   1.00 98.74 211 A 1 
ATOM 1688 C CA  . VAL A 1 211 ? -9.545  -8.776  1.144   1.00 98.89 211 A 1 
ATOM 1689 C C   . VAL A 1 211 ? -8.220  -8.040  1.242   1.00 98.86 211 A 1 
ATOM 1690 O O   . VAL A 1 211 ? -8.193  -6.839  1.504   1.00 98.77 211 A 1 
ATOM 1691 C CB  . VAL A 1 211 ? -10.214 -8.618  -0.230  1.00 98.88 211 A 1 
ATOM 1692 C CG1 . VAL A 1 211 ? -9.323  -9.173  -1.351  1.00 98.70 211 A 1 
ATOM 1693 C CG2 . VAL A 1 211 ? -11.551 -9.363  -0.289  1.00 98.68 211 A 1 
ATOM 1694 N N   . SER A 1 212 ? -7.113  -8.739  1.040   1.00 98.80 212 A 1 
ATOM 1695 C CA  . SER A 1 212 ? -5.795  -8.125  1.023   1.00 98.85 212 A 1 
ATOM 1696 C C   . SER A 1 212 ? -4.971  -8.607  -0.163  1.00 98.89 212 A 1 
ATOM 1697 O O   . SER A 1 212 ? -5.060  -9.762  -0.568  1.00 98.62 212 A 1 
ATOM 1698 C CB  . SER A 1 212 ? -5.083  -8.373  2.354   1.00 98.27 212 A 1 
ATOM 1699 O OG  . SER A 1 212 ? -4.004  -7.478  2.446   1.00 83.15 212 A 1 
ATOM 1700 N N   . MET A 1 213 ? -4.181  -7.703  -0.737  1.00 98.70 213 A 1 
ATOM 1701 C CA  . MET A 1 213 ? -3.318  -7.964  -1.888  1.00 98.73 213 A 1 
ATOM 1702 C C   . MET A 1 213 ? -2.144  -6.989  -1.886  1.00 98.75 213 A 1 
ATOM 1703 O O   . MET A 1 213 ? -2.201  -5.948  -1.231  1.00 98.25 213 A 1 
ATOM 1704 C CB  . MET A 1 213 ? -4.144  -7.866  -3.189  1.00 98.41 213 A 1 
ATOM 1705 C CG  . MET A 1 213 ? -4.741  -6.480  -3.445  1.00 97.80 213 A 1 
ATOM 1706 S SD  . MET A 1 213 ? -5.996  -6.431  -4.766  1.00 97.59 213 A 1 
ATOM 1707 C CE  . MET A 1 213 ? -7.370  -7.208  -3.902  1.00 94.54 213 A 1 
ATOM 1708 N N   . HIS A 1 214 ? -1.068  -7.316  -2.621  1.00 98.67 214 A 1 
ATOM 1709 C CA  . HIS A 1 214 ? 0.051   -6.391  -2.722  1.00 98.66 214 A 1 
ATOM 1710 C C   . HIS A 1 214 ? -0.256  -5.239  -3.692  1.00 98.43 214 A 1 
ATOM 1711 O O   . HIS A 1 214 ? -0.242  -4.079  -3.293  1.00 97.83 214 A 1 
ATOM 1712 C CB  . HIS A 1 214 ? 1.318   -7.162  -3.098  1.00 98.46 214 A 1 
ATOM 1713 C CG  . HIS A 1 214 ? 2.517   -6.259  -3.128  1.00 98.29 214 A 1 
ATOM 1714 N ND1 . HIS A 1 214 ? 3.020   -5.539  -2.070  1.00 97.45 214 A 1 
ATOM 1715 C CD2 . HIS A 1 214 ? 3.264   -5.967  -4.231  1.00 97.55 214 A 1 
ATOM 1716 C CE1 . HIS A 1 214 ? 4.053   -4.826  -2.521  1.00 97.30 214 A 1 
ATOM 1717 N NE2 . HIS A 1 214 ? 4.240   -5.056  -3.832  1.00 97.21 214 A 1 
ATOM 1718 N N   . ILE A 1 215 ? -0.641  -5.570  -4.922  1.00 98.59 215 A 1 
ATOM 1719 C CA  . ILE A 1 215 ? -0.897  -4.605  -6.002  1.00 98.51 215 A 1 
ATOM 1720 C C   . ILE A 1 215 ? -2.401  -4.405  -6.179  1.00 98.58 215 A 1 
ATOM 1721 O O   . ILE A 1 215 ? -3.125  -5.343  -6.523  1.00 98.34 215 A 1 
ATOM 1722 C CB  . ILE A 1 215 ? -0.215  -5.048  -7.319  1.00 98.45 215 A 1 
ATOM 1723 C CG1 . ILE A 1 215 ? 1.249   -5.489  -7.079  1.00 97.95 215 A 1 
ATOM 1724 C CG2 . ILE A 1 215 ? -0.302  -3.904  -8.351  1.00 98.02 215 A 1 
ATOM 1725 C CD1 . ILE A 1 215 ? 1.993   -5.950  -8.340  1.00 97.01 215 A 1 
ATOM 1726 N N   . CYS A 1 216 ? -2.881  -3.187  -5.967  1.00 98.05 216 A 1 
ATOM 1727 C CA  . CYS A 1 216 ? -4.274  -2.815  -6.217  1.00 97.71 216 A 1 
ATOM 1728 C C   . CYS A 1 216 ? -4.550  -2.635  -7.726  1.00 97.80 216 A 1 
ATOM 1729 O O   . CYS A 1 216 ? -3.652  -2.217  -8.462  1.00 96.62 216 A 1 
ATOM 1730 C CB  . CYS A 1 216 ? -4.600  -1.535  -5.449  1.00 95.92 216 A 1 
ATOM 1731 S SG  . CYS A 1 216 ? -5.778  -1.700  -4.090  1.00 88.52 216 A 1 
ATOM 1732 N N   . PRO A 1 217 ? -5.787  -2.875  -8.202  1.00 97.90 217 A 1 
ATOM 1733 C CA  . PRO A 1 217 ? -6.183  -2.469  -9.542  1.00 97.62 217 A 1 
ATOM 1734 C C   . PRO A 1 217 ? -6.175  -0.940  -9.687  1.00 97.41 217 A 1 
ATOM 1735 O O   . PRO A 1 217 ? -6.309  -0.197  -8.708  1.00 96.20 217 A 1 
ATOM 1736 C CB  . PRO A 1 217 ? -7.571  -3.064  -9.755  1.00 96.91 217 A 1 
ATOM 1737 C CG  . PRO A 1 217 ? -8.155  -3.106  -8.346  1.00 95.46 217 A 1 
ATOM 1738 C CD  . PRO A 1 217 ? -6.930  -3.413  -7.483  1.00 97.63 217 A 1 
ATOM 1739 N N   . GLY A 1 218 ? -6.060  -0.466  -10.927 1.00 95.57 218 A 1 
ATOM 1740 C CA  . GLY A 1 218 ? -5.957  0.942   -11.299 1.00 95.19 218 A 1 
ATOM 1741 C C   . GLY A 1 218 ? -4.537  1.374   -11.656 1.00 95.02 218 A 1 
ATOM 1742 O O   . GLY A 1 218 ? -3.687  0.558   -12.013 1.00 93.53 218 A 1 
ATOM 1743 N N   . VAL A 1 219 ? -4.289  2.672   -11.574 1.00 94.13 219 A 1 
ATOM 1744 C CA  . VAL A 1 219 ? -3.045  3.310   -12.017 1.00 93.84 219 A 1 
ATOM 1745 C C   . VAL A 1 219 ? -2.178  3.788   -10.844 1.00 93.78 219 A 1 
ATOM 1746 O O   . VAL A 1 219 ? -2.661  3.995   -9.732  1.00 93.74 219 A 1 
ATOM 1747 C CB  . VAL A 1 219 ? -3.320  4.462   -12.995 1.00 93.22 219 A 1 
ATOM 1748 C CG1 . VAL A 1 219 ? -4.060  3.973   -14.242 1.00 90.14 219 A 1 
ATOM 1749 C CG2 . VAL A 1 219 ? -4.113  5.602   -12.345 1.00 89.56 219 A 1 
ATOM 1750 N N   . ALA A 1 220 ? -0.885  4.015   -11.106 1.00 93.44 220 A 1 
ATOM 1751 C CA  . ALA A 1 220 ? 0.041   4.585   -10.142 1.00 92.30 220 A 1 
ATOM 1752 C C   . ALA A 1 220 ? 0.088   6.125   -10.235 1.00 91.36 220 A 1 
ATOM 1753 O O   . ALA A 1 220 ? 0.842   6.683   -11.028 1.00 87.92 220 A 1 
ATOM 1754 C CB  . ALA A 1 220 ? 1.426   3.980   -10.355 1.00 90.53 220 A 1 
ATOM 1755 N N   . GLU A 1 221 ? -0.640  6.831   -9.363  1.00 90.67 221 A 1 
ATOM 1756 C CA  . GLU A 1 221 ? -0.649  8.301   -9.341  1.00 89.43 221 A 1 
ATOM 1757 C C   . GLU A 1 221 ? 0.735   8.911   -9.107  1.00 87.84 221 A 1 
ATOM 1758 O O   . GLU A 1 221 ? 1.013   10.025  -9.544  1.00 83.38 221 A 1 
ATOM 1759 C CB  . GLU A 1 221 ? -1.571  8.844   -8.236  1.00 87.08 221 A 1 
ATOM 1760 C CG  . GLU A 1 221 ? -3.025  8.411   -8.320  1.00 84.45 221 A 1 
ATOM 1761 C CD  . GLU A 1 221 ? -3.327  7.207   -7.428  1.00 86.36 221 A 1 
ATOM 1762 O OE1 . GLU A 1 221 ? -4.355  7.243   -6.717  1.00 80.99 221 A 1 
ATOM 1763 O OE2 . GLU A 1 221 ? -2.566  6.212   -7.448  1.00 82.68 221 A 1 
ATOM 1764 N N   . ARG A 1 222 ? 1.614   8.176   -8.427  1.00 87.87 222 A 1 
ATOM 1765 C CA  . ARG A 1 222 ? 2.985   8.609   -8.168  1.00 84.28 222 A 1 
ATOM 1766 C C   . ARG A 1 222 ? 3.875   8.579   -9.408  1.00 82.22 222 A 1 
ATOM 1767 O O   . ARG A 1 222 ? 4.819   9.366   -9.482  1.00 75.82 222 A 1 
ATOM 1768 C CB  . ARG A 1 222 ? 3.549   7.733   -7.039  1.00 81.58 222 A 1 
ATOM 1769 C CG  . ARG A 1 222 ? 4.937   8.201   -6.593  1.00 77.61 222 A 1 
ATOM 1770 C CD  . ARG A 1 222 ? 5.432   7.329   -5.443  1.00 74.79 222 A 1 
ATOM 1771 N NE  . ARG A 1 222 ? 6.733   7.788   -4.955  1.00 70.99 222 A 1 
ATOM 1772 C CZ  . ARG A 1 222 ? 7.404   7.287   -3.941  1.00 65.29 222 A 1 
ATOM 1773 N NH1 . ARG A 1 222 ? 6.994   6.253   -3.283  1.00 61.66 222 A 1 
ATOM 1774 N NH2 . ARG A 1 222 ? 8.513   7.840   -3.549  1.00 57.35 222 A 1 
ATOM 1775 N N   . PHE A 1 223 ? 3.616   7.664   -10.332 1.00 82.13 223 A 1 
ATOM 1776 C CA  . PHE A 1 223 ? 4.499   7.305   -11.444 1.00 78.21 223 A 1 
ATOM 1777 C C   . PHE A 1 223 ? 3.770   7.439   -12.781 1.00 75.56 223 A 1 
ATOM 1778 O O   . PHE A 1 223 ? 3.383   6.442   -13.380 1.00 67.38 223 A 1 
ATOM 1779 C CB  . PHE A 1 223 ? 5.054   5.890   -11.236 1.00 75.27 223 A 1 
ATOM 1780 C CG  . PHE A 1 223 ? 5.827   5.674   -9.953  1.00 73.16 223 A 1 
ATOM 1781 C CD1 . PHE A 1 223 ? 7.071   6.292   -9.760  1.00 68.44 223 A 1 
ATOM 1782 C CD2 . PHE A 1 223 ? 5.311   4.814   -8.962  1.00 68.78 223 A 1 
ATOM 1783 C CE1 . PHE A 1 223 ? 7.808   6.048   -8.589  1.00 62.57 223 A 1 
ATOM 1784 C CE2 . PHE A 1 223 ? 6.044   4.567   -7.793  1.00 63.72 223 A 1 
ATOM 1785 C CZ  . PHE A 1 223 ? 7.297   5.183   -7.601  1.00 63.95 223 A 1 
ATOM 1786 N N   . ASN A 1 224 ? 3.553   8.667   -13.236 1.00 82.37 224 A 1 
ATOM 1787 C CA  . ASN A 1 224 ? 2.977   8.963   -14.549 1.00 81.73 224 A 1 
ATOM 1788 C C   . ASN A 1 224 ? 1.627   8.282   -14.837 1.00 83.90 224 A 1 
ATOM 1789 O O   . ASN A 1 224 ? 1.269   8.107   -15.997 1.00 78.42 224 A 1 
ATOM 1790 C CB  . ASN A 1 224 ? 4.021   8.703   -15.653 1.00 76.59 224 A 1 
ATOM 1791 C CG  . ASN A 1 224 ? 5.316   9.464   -15.462 1.00 73.28 224 A 1 
ATOM 1792 O OD1 . ASN A 1 224 ? 5.393   10.471  -14.774 1.00 66.34 224 A 1 
ATOM 1793 N ND2 . ASN A 1 224 ? 6.390   9.000   -16.041 1.00 67.29 224 A 1 
ATOM 1794 N N   . TYR A 1 225 ? 0.894   7.893   -13.790 1.00 85.72 225 A 1 
ATOM 1795 C CA  . TYR A 1 225 ? -0.413  7.233   -13.908 1.00 87.62 225 A 1 
ATOM 1796 C C   . TYR A 1 225 ? -0.370  5.939   -14.749 1.00 88.54 225 A 1 
ATOM 1797 O O   . TYR A 1 225 ? -1.309  5.634   -15.470 1.00 84.77 225 A 1 
ATOM 1798 C CB  . TYR A 1 225 ? -1.471  8.241   -14.370 1.00 87.02 225 A 1 
ATOM 1799 C CG  . TYR A 1 225 ? -1.471  9.533   -13.578 1.00 87.28 225 A 1 
ATOM 1800 C CD1 . TYR A 1 225 ? -2.160  9.605   -12.356 1.00 84.05 225 A 1 
ATOM 1801 C CD2 . TYR A 1 225 ? -0.739  10.643  -14.039 1.00 85.81 225 A 1 
ATOM 1802 C CE1 . TYR A 1 225 ? -2.131  10.787  -11.590 1.00 82.22 225 A 1 
ATOM 1803 C CE2 . TYR A 1 225 ? -0.701  11.829  -13.277 1.00 82.30 225 A 1 
ATOM 1804 C CZ  . TYR A 1 225 ? -1.397  11.894  -12.057 1.00 84.46 225 A 1 
ATOM 1805 O OH  . TYR A 1 225 ? -1.350  13.040  -11.309 1.00 82.55 225 A 1 
ATOM 1806 N N   . SER A 1 226 ? 0.741   5.180   -14.663 1.00 88.52 226 A 1 
ATOM 1807 C CA  . SER A 1 226 ? 0.884   3.921   -15.388 1.00 88.07 226 A 1 
ATOM 1808 C C   . SER A 1 226 ? -0.043  2.828   -14.836 1.00 89.32 226 A 1 
ATOM 1809 O O   . SER A 1 226 ? -0.194  2.705   -13.621 1.00 88.01 226 A 1 
ATOM 1810 C CB  . SER A 1 226 ? 2.338   3.438   -15.360 1.00 86.26 226 A 1 
ATOM 1811 O OG  . SER A 1 226 ? 2.803   3.266   -14.031 1.00 81.52 226 A 1 
ATOM 1812 N N   . ASP A 1 227 ? -0.599  2.006   -15.734 1.00 88.44 227 A 1 
ATOM 1813 C CA  . ASP A 1 227 ? -1.358  0.809   -15.364 1.00 89.11 227 A 1 
ATOM 1814 C C   . ASP A 1 227 ? -0.502  -0.144  -14.528 1.00 90.44 227 A 1 
ATOM 1815 O O   . ASP A 1 227 ? 0.679   -0.361  -14.816 1.00 88.83 227 A 1 
ATOM 1816 C CB  . ASP A 1 227 ? -1.862  0.083   -16.620 1.00 86.92 227 A 1 
ATOM 1817 C CG  . ASP A 1 227 ? -2.878  0.909   -17.398 1.00 82.72 227 A 1 
ATOM 1818 O OD1 . ASP A 1 227 ? -3.830  1.411   -16.766 1.00 77.21 227 A 1 
ATOM 1819 O OD2 . ASP A 1 227 ? -2.708  1.036   -18.631 1.00 78.28 227 A 1 
ATOM 1820 N N   . GLN A 1 228 ? -1.098  -0.722  -13.489 1.00 93.77 228 A 1 
ATOM 1821 C CA  . GLN A 1 228 ? -0.405  -1.635  -12.585 1.00 94.45 228 A 1 
ATOM 1822 C C   . GLN A 1 228 ? -0.638  -3.097  -12.945 1.00 95.84 228 A 1 
ATOM 1823 O O   . GLN A 1 228 ? 0.268   -3.914  -12.816 1.00 94.92 228 A 1 
ATOM 1824 C CB  . GLN A 1 228 ? -0.812  -1.341  -11.132 1.00 93.32 228 A 1 
ATOM 1825 C CG  . GLN A 1 228 ? -0.444  0.066   -10.678 1.00 91.01 228 A 1 
ATOM 1826 C CD  . GLN A 1 228 ? 1.058   0.342   -10.871 1.00 87.40 228 A 1 
ATOM 1827 O OE1 . GLN A 1 228 ? 1.893   -0.144  -10.130 1.00 80.19 228 A 1 
ATOM 1828 N NE2 . GLN A 1 228 ? 1.434   1.070   -11.889 1.00 76.92 228 A 1 
ATOM 1829 N N   . LEU A 1 229 ? -1.821  -3.429  -13.430 1.00 96.58 229 A 1 
ATOM 1830 C CA  . LEU A 1 229 ? -2.188  -4.779  -13.835 1.00 97.09 229 A 1 
ATOM 1831 C C   . LEU A 1 229 ? -2.387  -4.822  -15.356 1.00 96.60 229 A 1 
ATOM 1832 O O   . LEU A 1 229 ? -2.726  -3.811  -15.973 1.00 96.29 229 A 1 
ATOM 1833 C CB  . LEU A 1 229 ? -3.440  -5.225  -13.071 1.00 97.63 229 A 1 
ATOM 1834 C CG  . LEU A 1 229 ? -3.368  -5.089  -11.537 1.00 97.23 229 A 1 
ATOM 1835 C CD1 . LEU A 1 229 ? -4.645  -5.656  -10.917 1.00 96.72 229 A 1 
ATOM 1836 C CD2 . LEU A 1 229 ? -2.182  -5.839  -10.930 1.00 96.73 229 A 1 
ATOM 1837 N N   . TYR A 1 230 ? -2.220  -6.003  -15.954 1.00 97.38 230 A 1 
ATOM 1838 C CA  . TYR A 1 230 ? -2.642  -6.204  -17.334 1.00 97.33 230 A 1 
ATOM 1839 C C   . TYR A 1 230 ? -4.138  -5.891  -17.490 1.00 97.40 230 A 1 
ATOM 1840 O O   . TYR A 1 230 ? -4.914  -6.253  -16.601 1.00 97.20 230 A 1 
ATOM 1841 C CB  . TYR A 1 230 ? -2.351  -7.640  -17.781 1.00 97.17 230 A 1 
ATOM 1842 C CG  . TYR A 1 230 ? -0.891  -7.915  -18.072 1.00 96.89 230 A 1 
ATOM 1843 C CD1 . TYR A 1 230 ? -0.268  -7.275  -19.163 1.00 95.48 230 A 1 
ATOM 1844 C CD2 . TYR A 1 230 ? -0.164  -8.826  -17.282 1.00 95.79 230 A 1 
ATOM 1845 C CE1 . TYR A 1 230 ? 1.084   -7.540  -19.456 1.00 94.82 230 A 1 
ATOM 1846 C CE2 . TYR A 1 230 ? 1.183   -9.089  -17.574 1.00 94.85 230 A 1 
ATOM 1847 C CZ  . TYR A 1 230 ? 1.806   -8.446  -18.658 1.00 95.23 230 A 1 
ATOM 1848 O OH  . TYR A 1 230 ? 3.118   -8.689  -18.934 1.00 93.79 230 A 1 
ATOM 1849 N N   . PRO A 1 231 ? -4.586  -5.284  -18.606 1.00 95.59 231 A 1 
ATOM 1850 C CA  . PRO A 1 231 ? -5.972  -4.841  -18.778 1.00 94.79 231 A 1 
ATOM 1851 C C   . PRO A 1 231 ? -7.014  -5.929  -18.520 1.00 95.41 231 A 1 
ATOM 1852 O O   . PRO A 1 231 ? -8.004  -5.699  -17.821 1.00 94.98 231 A 1 
ATOM 1853 C CB  . PRO A 1 231 ? -6.050  -4.321  -20.223 1.00 93.22 231 A 1 
ATOM 1854 C CG  . PRO A 1 231 ? -4.628  -3.837  -20.498 1.00 90.60 231 A 1 
ATOM 1855 C CD  . PRO A 1 231 ? -3.768  -4.827  -19.720 1.00 93.46 231 A 1 
ATOM 1856 N N   . GLN A 1 232 ? -6.772  -7.160  -19.021 1.00 96.06 232 A 1 
ATOM 1857 C CA  . GLN A 1 232 ? -7.666  -8.302  -18.840 1.00 95.78 232 A 1 
ATOM 1858 C C   . GLN A 1 232 ? -7.819  -8.741  -17.375 1.00 96.33 232 A 1 
ATOM 1859 O O   . GLN A 1 232 ? -8.838  -9.330  -17.015 1.00 95.77 232 A 1 
ATOM 1860 C CB  . GLN A 1 232 ? -7.226  -9.474  -19.738 1.00 94.95 232 A 1 
ATOM 1861 C CG  . GLN A 1 232 ? -5.920  -10.211 -19.364 1.00 93.00 232 A 1 
ATOM 1862 C CD  . GLN A 1 232 ? -4.633  -9.566  -19.874 1.00 93.22 232 A 1 
ATOM 1863 O OE1 . GLN A 1 232 ? -4.556  -8.375  -20.155 1.00 89.34 232 A 1 
ATOM 1864 N NE2 . GLN A 1 232 ? -3.566  -10.323 -19.988 1.00 88.62 232 A 1 
ATOM 1865 N N   . TYR A 1 233 ? -6.826  -8.471  -16.523 1.00 97.60 233 A 1 
ATOM 1866 C CA  . TYR A 1 233 ? -6.895  -8.788  -15.101 1.00 98.18 233 A 1 
ATOM 1867 C C   . TYR A 1 233 ? -7.418  -7.612  -14.283 1.00 98.23 233 A 1 
ATOM 1868 O O   . TYR A 1 233 ? -8.193  -7.838  -13.356 1.00 98.17 233 A 1 
ATOM 1869 C CB  . TYR A 1 233 ? -5.529  -9.223  -14.578 1.00 98.22 233 A 1 
ATOM 1870 C CG  . TYR A 1 233 ? -4.906  -10.402 -15.293 1.00 98.25 233 A 1 
ATOM 1871 C CD1 . TYR A 1 233 ? -5.679  -11.508 -15.683 1.00 97.80 233 A 1 
ATOM 1872 C CD2 . TYR A 1 233 ? -3.524  -10.380 -15.562 1.00 97.79 233 A 1 
ATOM 1873 C CE1 . TYR A 1 233 ? -5.084  -12.580 -16.369 1.00 97.51 233 A 1 
ATOM 1874 C CE2 . TYR A 1 233 ? -2.922  -11.449 -16.248 1.00 97.49 233 A 1 
ATOM 1875 C CZ  . TYR A 1 233 ? -3.703  -12.542 -16.659 1.00 97.56 233 A 1 
ATOM 1876 O OH  . TYR A 1 233 ? -3.124  -13.555 -17.354 1.00 96.83 233 A 1 
ATOM 1877 N N   . ASN A 1 234 ? -7.046  -6.388  -14.626 1.00 97.85 234 A 1 
ATOM 1878 C CA  . ASN A 1 234 ? -7.469  -5.188  -13.921 1.00 97.84 234 A 1 
ATOM 1879 C C   . ASN A 1 234 ? -8.993  -5.112  -13.812 1.00 98.09 234 A 1 
ATOM 1880 O O   . ASN A 1 234 ? -9.544  -5.106  -12.714 1.00 98.03 234 A 1 
ATOM 1881 C CB  . ASN A 1 234 ? -6.886  -3.955  -14.621 1.00 97.66 234 A 1 
ATOM 1882 C CG  . ASN A 1 234 ? -7.230  -2.700  -13.843 1.00 97.41 234 A 1 
ATOM 1883 O OD1 . ASN A 1 234 ? -6.582  -2.385  -12.856 1.00 94.75 234 A 1 
ATOM 1884 N ND2 . ASN A 1 234 ? -8.276  -2.005  -14.205 1.00 94.65 234 A 1 
ATOM 1885 N N   . ASP A 1 235 ? -9.668  -5.106  -14.946 1.00 97.56 235 A 1 
ATOM 1886 C CA  . ASP A 1 235 ? -11.115 -4.900  -14.995 1.00 97.20 235 A 1 
ATOM 1887 C C   . ASP A 1 235 ? -11.867 -6.104  -14.424 1.00 97.61 235 A 1 
ATOM 1888 O O   . ASP A 1 235 ? -12.823 -5.945  -13.661 1.00 97.23 235 A 1 
ATOM 1889 C CB  . ASP A 1 235 ? -11.537 -4.569  -16.432 1.00 96.24 235 A 1 
ATOM 1890 C CG  . ASP A 1 235 ? -11.081 -3.175  -16.892 1.00 94.85 235 A 1 
ATOM 1891 O OD1 . ASP A 1 235 ? -10.331 -2.494  -16.151 1.00 93.08 235 A 1 
ATOM 1892 O OD2 . ASP A 1 235 ? -11.535 -2.757  -17.978 1.00 92.15 235 A 1 
ATOM 1893 N N   . ARG A 1 236 ? -11.381 -7.339  -14.684 1.00 97.96 236 A 1 
ATOM 1894 C CA  . ARG A 1 236 ? -11.932 -8.557  -14.078 1.00 98.26 236 A 1 
ATOM 1895 C C   . ARG A 1 236 ? -11.795 -8.553  -12.552 1.00 98.54 236 A 1 
ATOM 1896 O O   . ARG A 1 236 ? -12.715 -8.994  -11.863 1.00 98.42 236 A 1 
ATOM 1897 C CB  . ARG A 1 236 ? -11.264 -9.792  -14.706 1.00 98.32 236 A 1 
ATOM 1898 C CG  . ARG A 1 236 ? -11.898 -11.107 -14.234 1.00 97.76 236 A 1 
ATOM 1899 C CD  . ARG A 1 236 ? -11.264 -12.321 -14.927 1.00 97.09 236 A 1 
ATOM 1900 N NE  . ARG A 1 236 ? -11.819 -13.604 -14.445 1.00 95.57 236 A 1 
ATOM 1901 C CZ  . ARG A 1 236 ? -11.389 -14.821 -14.739 1.00 94.77 236 A 1 
ATOM 1902 N NH1 . ARG A 1 236 ? -10.384 -15.012 -15.549 1.00 92.68 236 A 1 
ATOM 1903 N NH2 . ARG A 1 236 ? -11.947 -15.875 -14.226 1.00 91.62 236 A 1 
ATOM 1904 N N   . LEU A 1 237 ? -10.679 -8.057  -12.009 1.00 98.31 237 A 1 
ATOM 1905 C CA  . LEU A 1 237 ? -10.475 -7.951  -10.568 1.00 98.54 237 A 1 
ATOM 1906 C C   . LEU A 1 237 ? -11.387 -6.889  -9.947  1.00 98.68 237 A 1 
ATOM 1907 O O   . LEU A 1 237 ? -12.019 -7.157  -8.920  1.00 98.63 237 A 1 
ATOM 1908 C CB  . LEU A 1 237 ? -8.987  -7.687  -10.280 1.00 98.61 237 A 1 
ATOM 1909 C CG  . LEU A 1 237 ? -8.639  -7.608  -8.783  1.00 98.32 237 A 1 
ATOM 1910 C CD1 . LEU A 1 237 ? -8.979  -8.899  -8.030  1.00 98.08 237 A 1 
ATOM 1911 C CD2 . LEU A 1 237 ? -7.148  -7.344  -8.623  1.00 98.05 237 A 1 
ATOM 1912 N N   . VAL A 1 238 ? -11.532 -5.721  -10.585 1.00 98.42 238 A 1 
ATOM 1913 C CA  . VAL A 1 238 ? -12.479 -4.682  -10.160 1.00 98.48 238 A 1 
ATOM 1914 C C   . VAL A 1 238 ? -13.902 -5.246  -10.100 1.00 98.42 238 A 1 
ATOM 1915 O O   . VAL A 1 238 ? -14.575 -5.107  -9.074  1.00 98.37 238 A 1 
ATOM 1916 C CB  . VAL A 1 238 ? -12.417 -3.451  -11.093 1.00 98.20 238 A 1 
ATOM 1917 C CG1 . VAL A 1 238 ? -13.530 -2.437  -10.788 1.00 97.70 238 A 1 
ATOM 1918 C CG2 . VAL A 1 238 ? -11.091 -2.710  -10.932 1.00 97.74 238 A 1 
ATOM 1919 N N   . ASP A 1 239 ? -14.337 -5.937  -11.165 1.00 98.30 239 A 1 
ATOM 1920 C CA  . ASP A 1 239 ? -15.657 -6.555  -11.225 1.00 98.14 239 A 1 
ATOM 1921 C C   . ASP A 1 239 ? -15.845 -7.629  -10.155 1.00 98.47 239 A 1 
ATOM 1922 O O   . ASP A 1 239 ? -16.889 -7.651  -9.501  1.00 98.25 239 A 1 
ATOM 1923 C CB  . ASP A 1 239 ? -15.886 -7.171  -12.610 1.00 97.43 239 A 1 
ATOM 1924 C CG  . ASP A 1 239 ? -16.299 -6.163  -13.677 1.00 95.85 239 A 1 
ATOM 1925 O OD1 . ASP A 1 239 ? -16.524 -4.975  -13.334 1.00 93.73 239 A 1 
ATOM 1926 O OD2 . ASP A 1 239 ? -16.537 -6.613  -14.817 1.00 92.58 239 A 1 
ATOM 1927 N N   . SER A 1 240 ? -14.841 -8.487  -9.967  1.00 98.55 240 A 1 
ATOM 1928 C CA  . SER A 1 240 ? -14.887 -9.576  -8.982  1.00 98.67 240 A 1 
ATOM 1929 C C   . SER A 1 240 ? -14.983 -9.041  -7.558  1.00 98.78 240 A 1 
ATOM 1930 O O   . SER A 1 240 ? -15.771 -9.545  -6.773  1.00 98.61 240 A 1 
ATOM 1931 C CB  . SER A 1 240 ? -13.657 -10.480 -9.110  1.00 98.32 240 A 1 
ATOM 1932 O OG  . SER A 1 240 ? -13.596 -11.057 -10.398 1.00 94.05 240 A 1 
ATOM 1933 N N   . LEU A 1 241 ? -14.237 -8.004  -7.219  1.00 98.77 241 A 1 
ATOM 1934 C CA  . LEU A 1 241 ? -14.293 -7.385  -5.896  1.00 98.70 241 A 1 
ATOM 1935 C C   . LEU A 1 241 ? -15.626 -6.656  -5.676  1.00 98.78 241 A 1 
ATOM 1936 O O   . LEU A 1 241 ? -16.279 -6.862  -4.655  1.00 98.67 241 A 1 
ATOM 1937 C CB  . LEU A 1 241 ? -13.097 -6.431  -5.740  1.00 98.81 241 A 1 
ATOM 1938 C CG  . LEU A 1 241 ? -11.730 -7.142  -5.662  1.00 98.69 241 A 1 
ATOM 1939 C CD1 . LEU A 1 241 ? -10.613 -6.121  -5.841  1.00 98.51 241 A 1 
ATOM 1940 C CD2 . LEU A 1 241 ? -11.530 -7.849  -4.321  1.00 98.44 241 A 1 
ATOM 1941 N N   . ALA A 1 242 ? -16.061 -5.850  -6.640  1.00 98.64 242 A 1 
ATOM 1942 C CA  . ALA A 1 242 ? -17.304 -5.098  -6.524  1.00 98.69 242 A 1 
ATOM 1943 C C   . ALA A 1 242 ? -18.550 -6.001  -6.446  1.00 98.50 242 A 1 
ATOM 1944 O O   . ALA A 1 242 ? -19.503 -5.675  -5.731  1.00 98.35 242 A 1 
ATOM 1945 C CB  . ALA A 1 242 ? -17.388 -4.122  -7.704  1.00 98.41 242 A 1 
ATOM 1946 N N   . GLU A 1 243 ? -18.543 -7.166  -7.119  1.00 98.67 243 A 1 
ATOM 1947 C CA  . GLU A 1 243 ? -19.630 -8.152  -7.089  1.00 98.68 243 A 1 
ATOM 1948 C C   . GLU A 1 243 ? -19.951 -8.634  -5.671  1.00 98.73 243 A 1 
ATOM 1949 O O   . GLU A 1 243 ? -21.109 -8.909  -5.361  1.00 98.39 243 A 1 
ATOM 1950 C CB  . GLU A 1 243 ? -19.241 -9.332  -8.004  1.00 98.43 243 A 1 
ATOM 1951 C CG  . GLU A 1 243 ? -20.288 -10.461 -8.111  1.00 95.96 243 A 1 
ATOM 1952 C CD  . GLU A 1 243 ? -21.663 -9.949  -8.573  1.00 94.89 243 A 1 
ATOM 1953 O OE1 . GLU A 1 243 ? -22.682 -10.439 -8.044  1.00 86.69 243 A 1 
ATOM 1954 O OE2 . GLU A 1 243 ? -21.737 -9.004  -9.387  1.00 88.66 243 A 1 
ATOM 1955 N N   . TYR A 1 244 ? -18.958 -8.666  -4.780  1.00 98.76 244 A 1 
ATOM 1956 C CA  . TYR A 1 244 ? -19.086 -9.104  -3.394  1.00 98.78 244 A 1 
ATOM 1957 C C   . TYR A 1 244 ? -19.128 -7.943  -2.389  1.00 98.61 244 A 1 
ATOM 1958 O O   . TYR A 1 244 ? -18.672 -8.074  -1.257  1.00 98.32 244 A 1 
ATOM 1959 C CB  . TYR A 1 244 ? -18.014 -10.147 -3.080  1.00 98.77 244 A 1 
ATOM 1960 C CG  . TYR A 1 244 ? -18.132 -11.404 -3.908  1.00 98.83 244 A 1 
ATOM 1961 C CD1 . TYR A 1 244 ? -19.117 -12.369 -3.626  1.00 98.66 244 A 1 
ATOM 1962 C CD2 . TYR A 1 244 ? -17.271 -11.594 -5.004  1.00 98.70 244 A 1 
ATOM 1963 C CE1 . TYR A 1 244 ? -19.249 -13.511 -4.430  1.00 98.58 244 A 1 
ATOM 1964 C CE2 . TYR A 1 244 ? -17.401 -12.740 -5.814  1.00 98.58 244 A 1 
ATOM 1965 C CZ  . TYR A 1 244 ? -18.392 -13.693 -5.535  1.00 98.63 244 A 1 
ATOM 1966 O OH  . TYR A 1 244 ? -18.525 -14.780 -6.342  1.00 98.27 244 A 1 
ATOM 1967 N N   . ASN A 1 245 ? -19.697 -6.801  -2.770  1.00 98.58 245 A 1 
ATOM 1968 C CA  . ASN A 1 245 ? -19.823 -5.626  -1.901  1.00 98.31 245 A 1 
ATOM 1969 C C   . ASN A 1 245 ? -20.646 -5.867  -0.615  1.00 98.27 245 A 1 
ATOM 1970 O O   . ASN A 1 245 ? -20.506 -5.132  0.361   1.00 97.54 245 A 1 
ATOM 1971 C CB  . ASN A 1 245 ? -20.416 -4.470  -2.718  1.00 98.14 245 A 1 
ATOM 1972 C CG  . ASN A 1 245 ? -21.909 -4.605  -2.960  1.00 97.81 245 A 1 
ATOM 1973 O OD1 . ASN A 1 245 ? -22.416 -5.590  -3.468  1.00 94.68 245 A 1 
ATOM 1974 N ND2 . ASN A 1 245 ? -22.674 -3.614  -2.593  1.00 94.12 245 A 1 
ATOM 1975 N N   . ASP A 1 246 ? -21.502 -6.883  -0.611  1.00 98.17 246 A 1 
ATOM 1976 C CA  . ASP A 1 246 ? -22.259 -7.358  0.538   1.00 98.09 246 A 1 
ATOM 1977 C C   . ASP A 1 246 ? -21.422 -8.203  1.510   1.00 98.06 246 A 1 
ATOM 1978 O O   . ASP A 1 246 ? -21.729 -8.262  2.701   1.00 97.50 246 A 1 
ATOM 1979 C CB  . ASP A 1 246 ? -23.479 -8.136  0.020   1.00 97.96 246 A 1 
ATOM 1980 C CG  . ASP A 1 246 ? -23.121 -9.345  -0.852  1.00 97.85 246 A 1 
ATOM 1981 O OD1 . ASP A 1 246 ? -22.309 -9.198  -1.797  1.00 97.08 246 A 1 
ATOM 1982 O OD2 . ASP A 1 246 ? -23.688 -10.438 -0.641  1.00 96.71 246 A 1 
ATOM 1983 N N   . VAL A 1 247 ? -20.335 -8.806  1.032   1.00 98.29 247 A 1 
ATOM 1984 C CA  . VAL A 1 247 ? -19.404 -9.642  1.805   1.00 98.47 247 A 1 
ATOM 1985 C C   . VAL A 1 247 ? -18.171 -8.846  2.260   1.00 98.41 247 A 1 
ATOM 1986 O O   . VAL A 1 247 ? -17.742 -8.980  3.398   1.00 98.11 247 A 1 
ATOM 1987 C CB  . VAL A 1 247 ? -18.993 -10.883 0.984   1.00 98.52 247 A 1 
ATOM 1988 C CG1 . VAL A 1 247 ? -18.065 -11.808 1.777   1.00 98.22 247 A 1 
ATOM 1989 C CG2 . VAL A 1 247 ? -20.216 -11.710 0.548   1.00 98.20 247 A 1 
ATOM 1990 N N   . ILE A 1 248 ? -17.607 -7.993  1.391   1.00 98.30 248 A 1 
ATOM 1991 C CA  . ILE A 1 248 ? -16.319 -7.329  1.618   1.00 98.42 248 A 1 
ATOM 1992 C C   . ILE A 1 248 ? -16.493 -6.066  2.481   1.00 98.18 248 A 1 
ATOM 1993 O O   . ILE A 1 248 ? -17.221 -5.146  2.123   1.00 97.79 248 A 1 
ATOM 1994 C CB  . ILE A 1 248 ? -15.612 -7.055  0.267   1.00 98.61 248 A 1 
ATOM 1995 C CG1 . ILE A 1 248 ? -15.302 -8.381  -0.465  1.00 98.49 248 A 1 
ATOM 1996 C CG2 . ILE A 1 248 ? -14.311 -6.265  0.498   1.00 98.50 248 A 1 
ATOM 1997 C CD1 . ILE A 1 248 ? -14.784 -8.206  -1.898  1.00 98.40 248 A 1 
ATOM 1998 N N   . LEU A 1 249 ? -15.760 -5.997  3.599   1.00 98.16 249 A 1 
ATOM 1999 C CA  . LEU A 1 249 ? -15.661 -4.794  4.438   1.00 97.88 249 A 1 
ATOM 2000 C C   . LEU A 1 249 ? -14.729 -3.732  3.827   1.00 97.92 249 A 1 
ATOM 2001 O O   . LEU A 1 249 ? -14.941 -2.538  4.029   1.00 96.92 249 A 1 
ATOM 2002 C CB  . LEU A 1 249 ? -15.138 -5.144  5.841   1.00 96.64 249 A 1 
ATOM 2003 C CG  . LEU A 1 249 ? -16.199 -5.635  6.830   1.00 92.82 249 A 1 
ATOM 2004 C CD1 . LEU A 1 249 ? -16.769 -6.991  6.432   1.00 89.26 249 A 1 
ATOM 2005 C CD2 . LEU A 1 249 ? -15.591 -5.766  8.230   1.00 88.96 249 A 1 
ATOM 2006 N N   . GLY A 1 250 ? -13.688 -4.177  3.144   1.00 98.14 250 A 1 
ATOM 2007 C CA  . GLY A 1 250 ? -12.674 -3.348  2.508   1.00 98.30 250 A 1 
ATOM 2008 C C   . GLY A 1 250 ? -11.556 -4.196  1.912   1.00 98.69 250 A 1 
ATOM 2009 O O   . GLY A 1 250 ? -11.367 -5.355  2.281   1.00 98.53 250 A 1 
ATOM 2010 N N   . VAL A 1 251 ? -10.801 -3.593  0.997   1.00 98.71 251 A 1 
ATOM 2011 C CA  . VAL A 1 251 ? -9.631  -4.171  0.340   1.00 98.87 251 A 1 
ATOM 2012 C C   . VAL A 1 251 ? -8.387  -3.411  0.800   1.00 98.89 251 A 1 
ATOM 2013 O O   . VAL A 1 251 ? -8.399  -2.181  0.823   1.00 98.74 251 A 1 
ATOM 2014 C CB  . VAL A 1 251 ? -9.784  -4.131  -1.189  1.00 98.82 251 A 1 
ATOM 2015 C CG1 . VAL A 1 251 ? -8.601  -4.802  -1.889  1.00 98.59 251 A 1 
ATOM 2016 C CG2 . VAL A 1 251 ? -11.075 -4.815  -1.658  1.00 98.58 251 A 1 
ATOM 2017 N N   . LEU A 1 252 ? -7.323  -4.120  1.178   1.00 98.89 252 A 1 
ATOM 2018 C CA  . LEU A 1 252 ? -6.071  -3.530  1.645   1.00 98.86 252 A 1 
ATOM 2019 C C   . LEU A 1 252 ? -4.944  -3.857  0.664   1.00 98.71 252 A 1 
ATOM 2020 O O   . LEU A 1 252 ? -4.722  -5.032  0.358   1.00 98.46 252 A 1 
ATOM 2021 C CB  . LEU A 1 252 ? -5.741  -4.045  3.061   1.00 98.68 252 A 1 
ATOM 2022 C CG  . LEU A 1 252 ? -6.867  -3.900  4.093   1.00 97.97 252 A 1 
ATOM 2023 C CD1 . LEU A 1 252 ? -6.347  -4.357  5.448   1.00 96.56 252 A 1 
ATOM 2024 C CD2 . LEU A 1 252 ? -7.376  -2.473  4.236   1.00 96.03 252 A 1 
ATOM 2025 N N   . CYS A 1 253 ? -4.229  -2.833  0.203   1.00 98.60 253 A 1 
ATOM 2026 C CA  . CYS A 1 253 ? -3.143  -2.958  -0.765  1.00 98.56 253 A 1 
ATOM 2027 C C   . CYS A 1 253 ? -1.889  -2.191  -0.320  1.00 98.50 253 A 1 
ATOM 2028 O O   . CYS A 1 253 ? -1.963  -1.317  0.537   1.00 97.62 253 A 1 
ATOM 2029 C CB  . CYS A 1 253 ? -3.614  -2.426  -2.132  1.00 97.73 253 A 1 
ATOM 2030 S SG  . CYS A 1 253 ? -5.166  -3.109  -2.769  1.00 95.24 253 A 1 
ATOM 2031 N N   . GLY A 1 254 ? -0.740  -2.493  -0.934  1.00 98.08 254 A 1 
ATOM 2032 C CA  . GLY A 1 254 ? 0.527   -1.764  -0.795  1.00 97.87 254 A 1 
ATOM 2033 C C   . GLY A 1 254 ? 1.048   -1.273  -2.152  1.00 97.47 254 A 1 
ATOM 2034 O O   . GLY A 1 254 ? 0.298   -0.661  -2.912  1.00 96.36 254 A 1 
ATOM 2035 N N   . HIS A 1 255 ? 2.320   -1.579  -2.460  1.00 97.03 255 A 1 
ATOM 2036 C CA  . HIS A 1 255 ? 3.013   -1.435  -3.747  1.00 96.77 255 A 1 
ATOM 2037 C C   . HIS A 1 255 ? 3.321   -0.005  -4.204  1.00 96.36 255 A 1 
ATOM 2038 O O   . HIS A 1 255 ? 4.409   0.266   -4.711  1.00 95.22 255 A 1 
ATOM 2039 C CB  . HIS A 1 255 ? 2.227   -2.204  -4.826  1.00 96.64 255 A 1 
ATOM 2040 C CG  . HIS A 1 255 ? 2.906   -2.232  -6.160  1.00 96.58 255 A 1 
ATOM 2041 N ND1 . HIS A 1 255 ? 4.113   -2.832  -6.422  1.00 95.14 255 A 1 
ATOM 2042 C CD2 . HIS A 1 255 ? 2.457   -1.674  -7.322  1.00 95.22 255 A 1 
ATOM 2043 C CE1 . HIS A 1 255 ? 4.393   -2.640  -7.716  1.00 94.56 255 A 1 
ATOM 2044 N NE2 . HIS A 1 255 ? 3.404   -1.938  -8.311  1.00 94.76 255 A 1 
ATOM 2045 N N   . LEU A 1 256 ? 2.391   0.938   -4.065  1.00 96.43 256 A 1 
ATOM 2046 C CA  . LEU A 1 256 ? 2.590   2.300   -4.585  1.00 95.62 256 A 1 
ATOM 2047 C C   . LEU A 1 256 ? 3.426   3.206   -3.664  1.00 94.66 256 A 1 
ATOM 2048 O O   . LEU A 1 256 ? 3.825   4.289   -4.084  1.00 92.50 256 A 1 
ATOM 2049 C CB  . LEU A 1 256 ? 1.234   2.945   -4.919  1.00 95.58 256 A 1 
ATOM 2050 C CG  . LEU A 1 256 ? 0.421   2.237   -6.014  1.00 95.07 256 A 1 
ATOM 2051 C CD1 . LEU A 1 256 ? -0.775  3.112   -6.386  1.00 94.21 256 A 1 
ATOM 2052 C CD2 . LEU A 1 256 ? 1.226   1.983   -7.298  1.00 93.94 256 A 1 
ATOM 2053 N N   . HIS A 1 257 ? 3.678   2.778   -2.423  1.00 96.04 257 A 1 
ATOM 2054 C CA  . HIS A 1 257 ? 4.390   3.558   -1.402  1.00 95.60 257 A 1 
ATOM 2055 C C   . HIS A 1 257 ? 3.724   4.907   -1.087  1.00 95.33 257 A 1 
ATOM 2056 O O   . HIS A 1 257 ? 4.387   5.878   -0.725  1.00 93.87 257 A 1 
ATOM 2057 C CB  . HIS A 1 257 ? 5.863   3.724   -1.785  1.00 95.52 257 A 1 
ATOM 2058 C CG  . HIS A 1 257 ? 6.643   2.449   -1.903  1.00 95.31 257 A 1 
ATOM 2059 N ND1 . HIS A 1 257 ? 7.761   2.154   -1.153  1.00 92.92 257 A 1 
ATOM 2060 C CD2 . HIS A 1 257 ? 6.409   1.396   -2.732  1.00 93.04 257 A 1 
ATOM 2061 C CE1 . HIS A 1 257 ? 8.168   0.930   -1.514  1.00 92.45 257 A 1 
ATOM 2062 N NE2 . HIS A 1 257 ? 7.382   0.439   -2.481  1.00 92.84 257 A 1 
ATOM 2063 N N   . THR A 1 258 ? 2.418   4.986   -1.301  1.00 95.38 258 A 1 
ATOM 2064 C CA  . THR A 1 258 ? 1.618   6.194   -1.135  1.00 95.47 258 A 1 
ATOM 2065 C C   . THR A 1 258 ? 0.349   5.907   -0.340  1.00 96.28 258 A 1 
ATOM 2066 O O   . THR A 1 258 ? -0.124  4.775   -0.270  1.00 95.65 258 A 1 
ATOM 2067 C CB  . THR A 1 258 ? 1.258   6.835   -2.480  1.00 93.99 258 A 1 
ATOM 2068 O OG1 . THR A 1 258 ? 0.698   5.915   -3.373  1.00 89.96 258 A 1 
ATOM 2069 C CG2 . THR A 1 258 ? 2.480   7.455   -3.145  1.00 88.51 258 A 1 
ATOM 2070 N N   . ASP A 1 259 ? -0.184  6.947   0.270   1.00 96.86 259 A 1 
ATOM 2071 C CA  . ASP A 1 259 ? -1.465  6.927   0.956   1.00 97.20 259 A 1 
ATOM 2072 C C   . ASP A 1 259 ? -2.567  7.367   -0.024  1.00 97.39 259 A 1 
ATOM 2073 O O   . ASP A 1 259 ? -2.727  8.543   -0.311  1.00 96.71 259 A 1 
ATOM 2074 C CB  . ASP A 1 259 ? -1.364  7.831   2.187   1.00 97.10 259 A 1 
ATOM 2075 C CG  . ASP A 1 259 ? -2.651  7.872   3.004   1.00 96.44 259 A 1 
ATOM 2076 O OD1 . ASP A 1 259 ? -3.689  7.312   2.576   1.00 94.46 259 A 1 
ATOM 2077 O OD2 . ASP A 1 259 ? -2.597  8.389   4.135   1.00 93.68 259 A 1 
ATOM 2078 N N   . THR A 1 260 ? -3.301  6.399   -0.569  1.00 97.46 260 A 1 
ATOM 2079 C CA  . THR A 1 260 ? -4.396  6.665   -1.501  1.00 97.65 260 A 1 
ATOM 2080 C C   . THR A 1 260 ? -5.490  5.603   -1.385  1.00 98.02 260 A 1 
ATOM 2081 O O   . THR A 1 260 ? -5.423  4.695   -0.556  1.00 98.03 260 A 1 
ATOM 2082 C CB  . THR A 1 260 ? -3.862  6.841   -2.942  1.00 97.09 260 A 1 
ATOM 2083 O OG1 . THR A 1 260 ? -4.875  7.309   -3.805  1.00 94.69 260 A 1 
ATOM 2084 C CG2 . THR A 1 260 ? -3.292  5.568   -3.538  1.00 95.21 260 A 1 
ATOM 2085 N N   . PHE A 1 261 ? -6.533  5.723   -2.199  1.00 98.11 261 A 1 
ATOM 2086 C CA  . PHE A 1 261 ? -7.672  4.813   -2.215  1.00 98.25 261 A 1 
ATOM 2087 C C   . PHE A 1 261 ? -8.202  4.598   -3.630  1.00 98.27 261 A 1 
ATOM 2088 O O   . PHE A 1 261 ? -7.843  5.315   -4.560  1.00 98.00 261 A 1 
ATOM 2089 C CB  . PHE A 1 261 ? -8.754  5.326   -1.261  1.00 98.32 261 A 1 
ATOM 2090 C CG  . PHE A 1 261 ? -9.363  6.666   -1.641  1.00 98.42 261 A 1 
ATOM 2091 C CD1 . PHE A 1 261 ? -8.802  7.859   -1.151  1.00 98.04 261 A 1 
ATOM 2092 C CD2 . PHE A 1 261 ? -10.498 6.712   -2.467  1.00 98.06 261 A 1 
ATOM 2093 C CE1 . PHE A 1 261 ? -9.383  9.097   -1.485  1.00 97.64 261 A 1 
ATOM 2094 C CE2 . PHE A 1 261 ? -11.072 7.951   -2.805  1.00 97.62 261 A 1 
ATOM 2095 C CZ  . PHE A 1 261 ? -10.520 9.145   -2.312  1.00 97.65 261 A 1 
ATOM 2096 N N   . ARG A 1 262 ? -9.071  3.602   -3.799  1.00 98.44 262 A 1 
ATOM 2097 C CA  . ARG A 1 262 ? -9.826  3.328   -5.021  1.00 98.30 262 A 1 
ATOM 2098 C C   . ARG A 1 262 ? -11.281 3.059   -4.681  1.00 98.53 262 A 1 
ATOM 2099 O O   . ARG A 1 262 ? -11.568 2.324   -3.745  1.00 98.29 262 A 1 
ATOM 2100 C CB  . ARG A 1 262 ? -9.258  2.105   -5.767  1.00 97.67 262 A 1 
ATOM 2101 C CG  . ARG A 1 262 ? -7.794  2.204   -6.169  1.00 94.97 262 A 1 
ATOM 2102 C CD  . ARG A 1 262 ? -7.590  3.192   -7.307  1.00 94.31 262 A 1 
ATOM 2103 N NE  . ARG A 1 262 ? -6.173  3.288   -7.649  1.00 92.74 262 A 1 
ATOM 2104 C CZ  . ARG A 1 262 ? -5.319  4.165   -7.167  1.00 92.75 262 A 1 
ATOM 2105 N NH1 . ARG A 1 262 ? -5.646  5.044   -6.264  1.00 86.78 262 A 1 
ATOM 2106 N NH2 . ARG A 1 262 ? -4.105  4.176   -7.596  1.00 88.05 262 A 1 
ATOM 2107 N N   . ILE A 1 263 ? -12.182 3.605   -5.482  1.00 98.39 263 A 1 
ATOM 2108 C CA  . ILE A 1 263 ? -13.602 3.254   -5.469  1.00 98.42 263 A 1 
ATOM 2109 C C   . ILE A 1 263 ? -13.804 2.206   -6.574  1.00 98.37 263 A 1 
ATOM 2110 O O   . ILE A 1 263 ? -13.935 2.548   -7.743  1.00 98.05 263 A 1 
ATOM 2111 C CB  . ILE A 1 263 ? -14.496 4.500   -5.638  1.00 98.43 263 A 1 
ATOM 2112 C CG1 . ILE A 1 263 ? -14.161 5.581   -4.581  1.00 98.07 263 A 1 
ATOM 2113 C CG2 . ILE A 1 263 ? -15.975 4.073   -5.538  1.00 98.13 263 A 1 
ATOM 2114 C CD1 . ILE A 1 263 ? -14.916 6.902   -4.757  1.00 97.24 263 A 1 
ATOM 2115 N N   . LEU A 1 264 ? -13.782 0.930   -6.193  1.00 98.44 264 A 1 
ATOM 2116 C CA  . LEU A 1 264 ? -13.996 -0.183  -7.116  1.00 98.47 264 A 1 
ATOM 2117 C C   . LEU A 1 264 ? -15.495 -0.349  -7.349  1.00 98.31 264 A 1 
ATOM 2118 O O   . LEU A 1 264 ? -16.239 -0.524  -6.379  1.00 98.10 264 A 1 
ATOM 2119 C CB  . LEU A 1 264 ? -13.382 -1.472  -6.543  1.00 98.43 264 A 1 
ATOM 2120 C CG  . LEU A 1 264 ? -11.922 -1.366  -6.066  1.00 98.09 264 A 1 
ATOM 2121 C CD1 . LEU A 1 264 ? -11.458 -2.733  -5.562  1.00 97.67 264 A 1 
ATOM 2122 C CD2 . LEU A 1 264 ? -10.982 -0.916  -7.169  1.00 97.55 264 A 1 
ATOM 2123 N N   . SER A 1 265 ? -15.948 -0.312  -8.591  1.00 98.03 265 A 1 
ATOM 2124 C CA  . SER A 1 265 ? -17.383 -0.329  -8.902  1.00 97.64 265 A 1 
ATOM 2125 C C   . SER A 1 265 ? -17.753 -1.278  -10.030 1.00 97.52 265 A 1 
ATOM 2126 O O   . SER A 1 265 ? -17.026 -1.409  -11.006 1.00 96.67 265 A 1 
ATOM 2127 C CB  . SER A 1 265 ? -17.884 1.088   -9.206  1.00 96.61 265 A 1 
ATOM 2128 O OG  . SER A 1 265 ? -17.232 1.633   -10.337 1.00 89.91 265 A 1 
ATOM 2129 N N   . LYS A 1 266 ? -18.944 -1.922  -9.924  1.00 96.78 266 A 1 
ATOM 2130 C CA  . LYS A 1 266 ? -19.604 -2.666  -11.000 1.00 96.52 266 A 1 
ATOM 2131 C C   . LYS A 1 266 ? -21.088 -2.317  -10.981 1.00 96.71 266 A 1 
ATOM 2132 O O   . LYS A 1 266 ? -21.842 -2.804  -10.135 1.00 95.57 266 A 1 
ATOM 2133 C CB  . LYS A 1 266 ? -19.354 -4.166  -10.809 1.00 95.82 266 A 1 
ATOM 2134 C CG  . LYS A 1 266 ? -19.976 -5.006  -11.933 1.00 95.20 266 A 1 
ATOM 2135 C CD  . LYS A 1 266 ? -19.706 -6.485  -11.653 1.00 93.13 266 A 1 
ATOM 2136 C CE  . LYS A 1 266 ? -20.297 -7.397  -12.736 1.00 88.83 266 A 1 
ATOM 2137 N NZ  . LYS A 1 266 ? -20.056 -8.807  -12.369 1.00 82.95 266 A 1 
ATOM 2138 N N   . GLY A 1 267 ? -21.507 -1.417  -11.857 1.00 95.56 267 A 1 
ATOM 2139 C CA  . GLY A 1 267 ? -22.824 -0.791  -11.774 1.00 95.39 267 A 1 
ATOM 2140 C C   . GLY A 1 267 ? -23.001 -0.084  -10.425 1.00 96.25 267 A 1 
ATOM 2141 O O   . GLY A 1 267 ? -22.181 0.735   -10.037 1.00 95.01 267 A 1 
ATOM 2142 N N   . ASN A 1 268 ? -24.040 -0.461  -9.681  1.00 96.93 268 A 1 
ATOM 2143 C CA  . ASN A 1 268 ? -24.324 0.114   -8.360  1.00 97.10 268 A 1 
ATOM 2144 C C   . ASN A 1 268 ? -23.547 -0.550  -7.204  1.00 97.76 268 A 1 
ATOM 2145 O O   . ASN A 1 268 ? -23.601 -0.057  -6.078  1.00 96.79 268 A 1 
ATOM 2146 C CB  . ASN A 1 268 ? -25.839 0.059   -8.120  1.00 96.13 268 A 1 
ATOM 2147 C CG  . ASN A 1 268 ? -26.608 0.961   -9.073  1.00 89.81 268 A 1 
ATOM 2148 O OD1 . ASN A 1 268 ? -26.111 1.927   -9.600  1.00 79.21 268 A 1 
ATOM 2149 N ND2 . ASN A 1 268 ? -27.865 0.664   -9.320  1.00 80.30 268 A 1 
ATOM 2150 N N   . LYS A 1 269 ? -22.860 -1.658  -7.456  1.00 98.16 269 A 1 
ATOM 2151 C CA  . LYS A 1 269 ? -22.068 -2.358  -6.440  1.00 98.49 269 A 1 
ATOM 2152 C C   . LYS A 1 269 ? -20.709 -1.682  -6.305  1.00 98.57 269 A 1 
ATOM 2153 O O   . LYS A 1 269 ? -20.030 -1.475  -7.302  1.00 98.09 269 A 1 
ATOM 2154 C CB  . LYS A 1 269 ? -21.915 -3.840  -6.794  1.00 98.32 269 A 1 
ATOM 2155 C CG  . LYS A 1 269 ? -23.252 -4.592  -6.836  1.00 97.68 269 A 1 
ATOM 2156 C CD  . LYS A 1 269 ? -22.993 -6.076  -7.114  1.00 96.53 269 A 1 
ATOM 2157 C CE  . LYS A 1 269 ? -24.291 -6.883  -7.126  1.00 92.95 269 A 1 
ATOM 2158 N NZ  . LYS A 1 269 ? -24.008 -8.323  -7.292  1.00 86.64 269 A 1 
ATOM 2159 N N   . LYS A 1 270 ? -20.303 -1.361  -5.063  1.00 98.51 270 A 1 
ATOM 2160 C CA  . LYS A 1 270 ? -19.059 -0.627  -4.797  1.00 98.54 270 A 1 
ATOM 2161 C C   . LYS A 1 270 ? -18.344 -1.187  -3.573  1.00 98.67 270 A 1 
ATOM 2162 O O   . LYS A 1 270 ? -18.978 -1.519  -2.578  1.00 98.31 270 A 1 
ATOM 2163 C CB  . LYS A 1 270 ? -19.344 0.873   -4.607  1.00 98.35 270 A 1 
ATOM 2164 C CG  . LYS A 1 270 ? -19.925 1.526   -5.866  1.00 97.59 270 A 1 
ATOM 2165 C CD  . LYS A 1 270 ? -20.276 2.994   -5.623  1.00 96.54 270 A 1 
ATOM 2166 C CE  . LYS A 1 270 ? -20.982 3.546   -6.854  1.00 92.72 270 A 1 
ATOM 2167 N NZ  . LYS A 1 270 ? -21.599 4.860   -6.576  1.00 86.48 270 A 1 
ATOM 2168 N N   . VAL A 1 271 ? -17.011 -1.221  -3.652  1.00 98.69 271 A 1 
ATOM 2169 C CA  . VAL A 1 271 ? -16.111 -1.614  -2.572  1.00 98.62 271 A 1 
ATOM 2170 C C   . VAL A 1 271 ? -14.973 -0.602  -2.477  1.00 98.74 271 A 1 
ATOM 2171 O O   . VAL A 1 271 ? -14.492 -0.108  -3.501  1.00 98.33 271 A 1 
ATOM 2172 C CB  . VAL A 1 271 ? -15.579 -3.046  -2.780  1.00 97.71 271 A 1 
ATOM 2173 C CG1 . VAL A 1 271 ? -14.504 -3.438  -1.760  1.00 89.55 271 A 1 
ATOM 2174 C CG2 . VAL A 1 271 ? -16.711 -4.061  -2.648  1.00 90.01 271 A 1 
ATOM 2175 N N   . MET A 1 272 ? -14.525 -0.299  -1.262  1.00 98.62 272 A 1 
ATOM 2176 C CA  . MET A 1 272 ? -13.347 0.542   -1.059  1.00 98.75 272 A 1 
ATOM 2177 C C   . MET A 1 272 ? -12.062 -0.285  -1.045  1.00 98.73 272 A 1 
ATOM 2178 O O   . MET A 1 272 ? -11.975 -1.265  -0.305  1.00 98.61 272 A 1 
ATOM 2179 C CB  . MET A 1 272 ? -13.460 1.325   0.254   1.00 98.60 272 A 1 
ATOM 2180 C CG  . MET A 1 272 ? -14.512 2.435   0.173   1.00 97.45 272 A 1 
ATOM 2181 S SD  . MET A 1 272 ? -14.333 3.581   -1.212  1.00 97.90 272 A 1 
ATOM 2182 C CE  . MET A 1 272 ? -12.649 4.180   -0.953  1.00 95.43 272 A 1 
ATOM 2183 N N   . ALA A 1 273 ? -11.061 0.164   -1.781  1.00 98.70 273 A 1 
ATOM 2184 C CA  . ALA A 1 273 ? -9.692  -0.302  -1.651  1.00 98.71 273 A 1 
ATOM 2185 C C   . ALA A 1 273 ? -8.791  0.805   -1.084  1.00 98.71 273 A 1 
ATOM 2186 O O   . ALA A 1 273 ? -8.839  1.950   -1.530  1.00 98.61 273 A 1 
ATOM 2187 C CB  . ALA A 1 273 ? -9.191  -0.848  -2.987  1.00 98.67 273 A 1 
ATOM 2188 N N   . PHE A 1 274 ? -7.974  0.452   -0.099  1.00 98.79 274 A 1 
ATOM 2189 C CA  . PHE A 1 274 ? -7.073  1.349   0.599   1.00 98.75 274 A 1 
ATOM 2190 C C   . PHE A 1 274 ? -5.630  0.941   0.329   1.00 98.61 274 A 1 
ATOM 2191 O O   . PHE A 1 274 ? -5.217  -0.158  0.707   1.00 98.42 274 A 1 
ATOM 2192 C CB  . PHE A 1 274 ? -7.378  1.317   2.103   1.00 98.70 274 A 1 
ATOM 2193 C CG  . PHE A 1 274 ? -8.805  1.679   2.436   1.00 98.72 274 A 1 
ATOM 2194 C CD1 . PHE A 1 274 ? -9.219  3.027   2.357   1.00 98.47 274 A 1 
ATOM 2195 C CD2 . PHE A 1 274 ? -9.735  0.677   2.761   1.00 98.47 274 A 1 
ATOM 2196 C CE1 . PHE A 1 274 ? -10.557 3.361   2.603   1.00 98.23 274 A 1 
ATOM 2197 C CE2 . PHE A 1 274 ? -11.077 1.017   3.006   1.00 98.20 274 A 1 
ATOM 2198 C CZ  . PHE A 1 274 ? -11.493 2.356   2.924   1.00 98.25 274 A 1 
ATOM 2199 N N   . ILE A 1 275 ? -4.872  1.811   -0.304  1.00 98.33 275 A 1 
ATOM 2200 C CA  . ILE A 1 275 ? -3.444  1.620   -0.528  1.00 98.28 275 A 1 
ATOM 2201 C C   . ILE A 1 275 ? -2.708  2.228   0.666   1.00 98.10 275 A 1 
ATOM 2202 O O   . ILE A 1 275 ? -2.843  3.417   0.958   1.00 97.61 275 A 1 
ATOM 2203 C CB  . ILE A 1 275 ? -3.028  2.196   -1.896  1.00 98.00 275 A 1 
ATOM 2204 C CG1 . ILE A 1 275 ? -3.768  1.444   -3.028  1.00 97.06 275 A 1 
ATOM 2205 C CG2 . ILE A 1 275 ? -1.517  2.065   -2.083  1.00 97.02 275 A 1 
ATOM 2206 C CD1 . ILE A 1 275 ? -3.818  2.203   -4.349  1.00 92.81 275 A 1 
ATOM 2207 N N   . GLY A 1 276 ? -2.012  1.371   1.411   1.00 97.42 276 A 1 
ATOM 2208 C CA  . GLY A 1 276 ? -1.273  1.759   2.608   1.00 96.96 276 A 1 
ATOM 2209 C C   . GLY A 1 276 ? 0.045   2.447   2.270   1.00 96.71 276 A 1 
ATOM 2210 O O   . GLY A 1 276 ? 0.697   2.067   1.300   1.00 94.71 276 A 1 
ATOM 2211 N N   . PRO A 1 277 ? 0.466   3.451   3.061   1.00 96.75 277 A 1 
ATOM 2212 C CA  . PRO A 1 277 ? 1.767   4.068   2.888   1.00 96.33 277 A 1 
ATOM 2213 C C   . PRO A 1 277 ? 2.888   3.106   3.325   1.00 96.58 277 A 1 
ATOM 2214 O O   . PRO A 1 277 ? 2.700   2.294   4.226   1.00 95.47 277 A 1 
ATOM 2215 C CB  . PRO A 1 277 ? 1.706   5.327   3.745   1.00 95.35 277 A 1 
ATOM 2216 C CG  . PRO A 1 277 ? 0.807   4.902   4.905   1.00 94.43 277 A 1 
ATOM 2217 C CD  . PRO A 1 277 ? -0.204  3.992   4.239   1.00 95.90 277 A 1 
ATOM 2218 N N   . SER A 1 278 ? 4.066   3.220   2.708   1.00 96.38 278 A 1 
ATOM 2219 C CA  . SER A 1 278 ? 5.197   2.325   2.930   1.00 96.45 278 A 1 
ATOM 2220 C C   . SER A 1 278 ? 6.015   2.643   4.186   1.00 96.90 278 A 1 
ATOM 2221 O O   . SER A 1 278 ? 6.093   3.786   4.626   1.00 96.30 278 A 1 
ATOM 2222 C CB  . SER A 1 278 ? 6.121   2.323   1.719   1.00 94.99 278 A 1 
ATOM 2223 O OG  . SER A 1 278 ? 6.701   3.597   1.503   1.00 90.89 278 A 1 
ATOM 2224 N N   . VAL A 1 279 ? 6.719   1.639   4.699   1.00 97.21 279 A 1 
ATOM 2225 C CA  . VAL A 1 279 ? 7.817   1.845   5.659   1.00 97.21 279 A 1 
ATOM 2226 C C   . VAL A 1 279 ? 9.090   2.307   4.945   1.00 96.83 279 A 1 
ATOM 2227 O O   . VAL A 1 279 ? 9.904   3.002   5.541   1.00 95.80 279 A 1 
ATOM 2228 C CB  . VAL A 1 279 ? 8.084   0.558   6.459   1.00 97.12 279 A 1 
ATOM 2229 C CG1 . VAL A 1 279 ? 9.274   0.680   7.425   1.00 95.92 279 A 1 
ATOM 2230 C CG2 . VAL A 1 279 ? 6.851   0.195   7.296   1.00 96.19 279 A 1 
ATOM 2231 N N   . ASP A 1 280 ? 9.242   1.940   3.689   1.00 96.02 280 A 1 
ATOM 2232 C CA  . ASP A 1 280 ? 10.399  2.306   2.883   1.00 95.01 280 A 1 
ATOM 2233 C C   . ASP A 1 280 ? 10.566  3.829   2.706   1.00 94.61 280 A 1 
ATOM 2234 O O   . ASP A 1 280 ? 9.605   4.586   2.603   1.00 91.69 280 A 1 
ATOM 2235 C CB  . ASP A 1 280 ? 10.301  1.608   1.527   1.00 92.74 280 A 1 
ATOM 2236 C CG  . ASP A 1 280 ? 11.461  2.032   0.648   1.00 88.45 280 A 1 
ATOM 2237 O OD1 . ASP A 1 280 ? 12.611  1.934   1.115   1.00 82.73 280 A 1 
ATOM 2238 O OD2 . ASP A 1 280 ? 11.183  2.583   -0.432  1.00 81.64 280 A 1 
ATOM 2239 N N   . THR A 1 281 ? 11.816  4.260   2.656   1.00 92.89 281 A 1 
ATOM 2240 C CA  . THR A 1 281 ? 12.222  5.662   2.514   1.00 90.90 281 A 1 
ATOM 2241 C C   . THR A 1 281 ? 12.606  6.039   1.089   1.00 89.07 281 A 1 
ATOM 2242 O O   . THR A 1 281 ? 12.613  7.221   0.752   1.00 83.65 281 A 1 
ATOM 2243 C CB  . THR A 1 281 ? 13.408  5.975   3.436   1.00 89.07 281 A 1 
ATOM 2244 O OG1 . THR A 1 281 ? 14.434  5.021   3.328   1.00 82.76 281 A 1 
ATOM 2245 C CG2 . THR A 1 281 ? 12.998  5.963   4.890   1.00 81.40 281 A 1 
ATOM 2246 N N   . TRP A 1 282 ? 12.917  5.056   0.261   1.00 86.17 282 A 1 
ATOM 2247 C CA  . TRP A 1 282 ? 13.379  5.308   -1.096  1.00 82.19 282 A 1 
ATOM 2248 C C   . TRP A 1 282 ? 12.321  6.050   -1.921  1.00 80.23 282 A 1 
ATOM 2249 O O   . TRP A 1 282 ? 11.116  5.945   -1.679  1.00 72.13 282 A 1 
ATOM 2250 C CB  . TRP A 1 282 ? 13.817  3.993   -1.738  1.00 76.61 282 A 1 
ATOM 2251 C CG  . TRP A 1 282 ? 14.622  4.122   -2.995  1.00 71.86 282 A 1 
ATOM 2252 C CD1 . TRP A 1 282 ? 15.742  4.858   -3.123  1.00 62.60 282 A 1 
ATOM 2253 C CD2 . TRP A 1 282 ? 14.404  3.495   -4.287  1.00 65.54 282 A 1 
ATOM 2254 N NE1 . TRP A 1 282 ? 16.231  4.726   -4.409  1.00 57.47 282 A 1 
ATOM 2255 C CE2 . TRP A 1 282 ? 15.445  3.892   -5.172  1.00 60.51 282 A 1 
ATOM 2256 C CE3 . TRP A 1 282 ? 13.432  2.627   -4.816  1.00 55.72 282 A 1 
ATOM 2257 C CZ2 . TRP A 1 282 ? 15.527  3.446   -6.491  1.00 55.62 282 A 1 
ATOM 2258 C CZ3 . TRP A 1 282 ? 13.498  2.172   -6.126  1.00 53.00 282 A 1 
ATOM 2259 C CH2 . TRP A 1 282 ? 14.540  2.576   -6.969  1.00 52.45 282 A 1 
ATOM 2260 N N   . LEU A 1 283 ? 12.774  6.842   -2.883  1.00 81.14 283 A 1 
ATOM 2261 C CA  . LEU A 1 283 ? 11.933  7.759   -3.669  1.00 78.95 283 A 1 
ATOM 2262 C C   . LEU A 1 283 ? 11.304  8.912   -2.861  1.00 80.30 283 A 1 
ATOM 2263 O O   . LEU A 1 283 ? 10.345  9.536   -3.325  1.00 74.58 283 A 1 
ATOM 2264 C CB  . LEU A 1 283 ? 10.892  6.979   -4.494  1.00 73.63 283 A 1 
ATOM 2265 C CG  . LEU A 1 283 ? 11.434  5.825   -5.338  1.00 68.74 283 A 1 
ATOM 2266 C CD1 . LEU A 1 283 ? 10.273  5.011   -5.921  1.00 65.88 283 A 1 
ATOM 2267 C CD2 . LEU A 1 283 ? 12.281  6.339   -6.502  1.00 66.26 283 A 1 
ATOM 2268 N N   . GLY A 1 284 ? 11.846  9.216   -1.690  1.00 85.52 284 A 1 
ATOM 2269 C CA  . GLY A 1 284 ? 11.515  10.422  -0.950  1.00 85.88 284 A 1 
ATOM 2270 C C   . GLY A 1 284 ? 10.127  10.403  -0.324  1.00 87.88 284 A 1 
ATOM 2271 O O   . GLY A 1 284 ? 9.388   11.372  -0.461  1.00 85.32 284 A 1 
ATOM 2272 N N   . THR A 1 285 ? 9.751   9.312   0.359   1.00 90.52 285 A 1 
ATOM 2273 C CA  . THR A 1 285 ? 8.560   9.272   1.215   1.00 91.33 285 A 1 
ATOM 2274 C C   . THR A 1 285 ? 8.947   8.994   2.654   1.00 93.07 285 A 1 
ATOM 2275 O O   . THR A 1 285 ? 9.840   8.194   2.932   1.00 92.14 285 A 1 
ATOM 2276 C CB  . THR A 1 285 ? 7.495   8.277   0.737   1.00 88.56 285 A 1 
ATOM 2277 O OG1 . THR A 1 285 ? 8.051   7.040   0.353   1.00 77.24 285 A 1 
ATOM 2278 C CG2 . THR A 1 285 ? 6.745   8.831   -0.452  1.00 75.85 285 A 1 
ATOM 2279 N N   . SER A 1 286 ? 8.292   9.676   3.590   1.00 94.18 286 A 1 
ATOM 2280 C CA  . SER A 1 286 ? 8.500   9.419   5.005   1.00 94.94 286 A 1 
ATOM 2281 C C   . SER A 1 286 ? 7.959   8.034   5.368   1.00 95.97 286 A 1 
ATOM 2282 O O   . SER A 1 286 ? 6.818   7.742   5.005   1.00 95.87 286 A 1 
ATOM 2283 C CB  . SER A 1 286 ? 7.809   10.487  5.852   1.00 94.04 286 A 1 
ATOM 2284 O OG  . SER A 1 286 ? 8.452   11.736  5.672   1.00 91.05 286 A 1 
ATOM 2285 N N   . PRO A 1 287 ? 8.718   7.193   6.099   1.00 96.60 287 A 1 
ATOM 2286 C CA  . PRO A 1 287 ? 8.233   5.913   6.590   1.00 97.02 287 A 1 
ATOM 2287 C C   . PRO A 1 287 ? 6.899   6.072   7.303   1.00 97.39 287 A 1 
ATOM 2288 O O   . PRO A 1 287 ? 6.740   6.994   8.112   1.00 96.85 287 A 1 
ATOM 2289 C CB  . PRO A 1 287 ? 9.289   5.396   7.561   1.00 96.58 287 A 1 
ATOM 2290 C CG  . PRO A 1 287 ? 10.551  6.103   7.115   1.00 95.02 287 A 1 
ATOM 2291 C CD  . PRO A 1 287 ? 10.067  7.429   6.538   1.00 96.30 287 A 1 
ATOM 2292 N N   . SER A 1 288 ? 5.957   5.194   6.998   1.00 97.72 288 A 1 
ATOM 2293 C CA  . SER A 1 288 ? 4.603   5.310   7.505   1.00 97.83 288 A 1 
ATOM 2294 C C   . SER A 1 288 ? 3.968   3.955   7.781   1.00 98.12 288 A 1 
ATOM 2295 O O   . SER A 1 288 ? 4.335   2.939   7.199   1.00 97.73 288 A 1 
ATOM 2296 C CB  . SER A 1 288 ? 3.730   6.121   6.545   1.00 96.77 288 A 1 
ATOM 2297 O OG  . SER A 1 288 ? 4.275   7.415   6.419   1.00 83.56 288 A 1 
ATOM 2298 N N   . ILE A 1 289 ? 2.994   3.947   8.686   1.00 97.79 289 A 1 
ATOM 2299 C CA  . ILE A 1 289 ? 2.177   2.777   9.001   1.00 97.98 289 A 1 
ATOM 2300 C C   . ILE A 1 289 ? 0.745   3.217   9.279   1.00 97.95 289 A 1 
ATOM 2301 O O   . ILE A 1 289 ? 0.509   4.306   9.820   1.00 97.71 289 A 1 
ATOM 2302 C CB  . ILE A 1 289 ? 2.793   1.966   10.154  1.00 97.61 289 A 1 
ATOM 2303 C CG1 . ILE A 1 289 ? 2.069   0.607   10.274  1.00 93.36 289 A 1 
ATOM 2304 C CG2 . ILE A 1 289 ? 2.790   2.740   11.488  1.00 93.59 289 A 1 
ATOM 2305 C CD1 . ILE A 1 289 ? 2.790   -0.395  11.152  1.00 92.50 289 A 1 
ATOM 2306 N N   . ARG A 1 290 ? -0.217  2.360   8.930   1.00 98.39 290 A 1 
ATOM 2307 C CA  . ARG A 1 290 ? -1.643  2.601   9.121   1.00 98.49 290 A 1 
ATOM 2308 C C   . ARG A 1 290 ? -2.230  1.637   10.148  1.00 98.42 290 A 1 
ATOM 2309 O O   . ARG A 1 290 ? -1.886  0.458   10.173  1.00 98.28 290 A 1 
ATOM 2310 C CB  . ARG A 1 290 ? -2.341  2.537   7.753   1.00 98.25 290 A 1 
ATOM 2311 C CG  . ARG A 1 290 ? -3.837  2.801   7.849   1.00 97.65 290 A 1 
ATOM 2312 C CD  . ARG A 1 290 ? -4.481  2.822   6.455   1.00 97.09 290 A 1 
ATOM 2313 N NE  . ARG A 1 290 ? -4.112  4.022   5.690   1.00 95.47 290 A 1 
ATOM 2314 C CZ  . ARG A 1 290 ? -4.282  4.188   4.397   1.00 95.99 290 A 1 
ATOM 2315 N NH1 . ARG A 1 290 ? -4.777  3.259   3.630   1.00 91.29 290 A 1 
ATOM 2316 N NH2 . ARG A 1 290 ? -3.961  5.293   3.834   1.00 91.57 290 A 1 
ATOM 2317 N N   . LYS A 1 291 ? -3.160  2.138   10.965  1.00 97.75 291 A 1 
ATOM 2318 C CA  . LYS A 1 291 ? -3.998  1.345   11.865  1.00 97.67 291 A 1 
ATOM 2319 C C   . LYS A 1 291 ? -5.464  1.583   11.537  1.00 97.75 291 A 1 
ATOM 2320 O O   . LYS A 1 291 ? -5.885  2.725   11.451  1.00 97.51 291 A 1 
ATOM 2321 C CB  . LYS A 1 291 ? -3.663  1.680   13.326  1.00 97.19 291 A 1 
ATOM 2322 C CG  . LYS A 1 291 ? -4.257  0.624   14.280  1.00 96.04 291 A 1 
ATOM 2323 C CD  . LYS A 1 291 ? -3.790  0.783   15.728  1.00 94.43 291 A 1 
ATOM 2324 C CE  . LYS A 1 291 ? -4.358  2.036   16.394  1.00 89.22 291 A 1 
ATOM 2325 N NZ  . LYS A 1 291 ? -4.427  1.874   17.866  1.00 85.32 291 A 1 
ATOM 2326 N N   . TYR A 1 292 ? -6.239  0.510   11.374  1.00 97.89 292 A 1 
ATOM 2327 C CA  . TYR A 1 292 ? -7.677  0.547   11.143  1.00 97.70 292 A 1 
ATOM 2328 C C   . TYR A 1 292 ? -8.432  0.261   12.437  1.00 97.46 292 A 1 
ATOM 2329 O O   . TYR A 1 292 ? -8.042  -0.647  13.167  1.00 97.01 292 A 1 
ATOM 2330 C CB  . TYR A 1 292 ? -8.076  -0.477  10.071  1.00 98.04 292 A 1 
ATOM 2331 C CG  . TYR A 1 292 ? -7.488  -0.185  8.707   1.00 98.26 292 A 1 
ATOM 2332 C CD1 . TYR A 1 292 ? -8.206  0.614   7.793   1.00 98.01 292 A 1 
ATOM 2333 C CD2 . TYR A 1 292 ? -6.238  -0.711  8.339   1.00 98.07 292 A 1 
ATOM 2334 C CE1 . TYR A 1 292 ? -7.675  0.892   6.521   1.00 97.93 292 A 1 
ATOM 2335 C CE2 . TYR A 1 292 ? -5.701  -0.426  7.074   1.00 97.98 292 A 1 
ATOM 2336 C CZ  . TYR A 1 292 ? -6.416  0.376   6.163   1.00 98.08 292 A 1 
ATOM 2337 O OH  . TYR A 1 292 ? -5.905  0.639   4.939   1.00 97.74 292 A 1 
ATOM 2338 N N   . ASP A 1 293 ? -9.527  0.971   12.668  1.00 97.06 293 A 1 
ATOM 2339 C CA  . ASP A 1 293 ? -10.619 0.481   13.500  1.00 96.86 293 A 1 
ATOM 2340 C C   . ASP A 1 293 ? -11.576 -0.312  12.597  1.00 97.01 293 A 1 
ATOM 2341 O O   . ASP A 1 293 ? -12.294 0.248   11.760  1.00 96.58 293 A 1 
ATOM 2342 C CB  . ASP A 1 293 ? -11.313 1.632   14.242  1.00 96.23 293 A 1 
ATOM 2343 C CG  . ASP A 1 293 ? -12.434 1.153   15.179  1.00 95.01 293 A 1 
ATOM 2344 O OD1 . ASP A 1 293 ? -12.763 -0.058  15.165  1.00 93.34 293 A 1 
ATOM 2345 O OD2 . ASP A 1 293 ? -12.985 2.015   15.894  1.00 91.69 293 A 1 
ATOM 2346 N N   . VAL A 1 294 ? -11.538 -1.632  12.742  1.00 96.14 294 A 1 
ATOM 2347 C CA  . VAL A 1 294 ? -12.356 -2.563  11.950  1.00 95.95 294 A 1 
ATOM 2348 C C   . VAL A 1 294 ? -13.771 -2.678  12.522  1.00 95.28 294 A 1 
ATOM 2349 O O   . VAL A 1 294 ? -14.706 -3.037  11.809  1.00 93.49 294 A 1 
ATOM 2350 C CB  . VAL A 1 294 ? -11.665 -3.935  11.861  1.00 96.08 294 A 1 
ATOM 2351 C CG1 . VAL A 1 294 ? -12.455 -4.936  11.007  1.00 94.89 294 A 1 
ATOM 2352 C CG2 . VAL A 1 294 ? -10.266 -3.806  11.242  1.00 95.23 294 A 1 
ATOM 2353 N N   . GLY A 1 295 ? -13.956 -2.360  13.805  1.00 94.17 295 A 1 
ATOM 2354 C CA  . GLY A 1 295 ? -15.197 -2.609  14.522  1.00 93.24 295 A 1 
ATOM 2355 C C   . GLY A 1 295 ? -15.423 -4.105  14.773  1.00 93.47 295 A 1 
ATOM 2356 O O   . GLY A 1 295 ? -14.491 -4.842  15.090  1.00 90.20 295 A 1 
ATOM 2357 N N   . ASN A 1 296 ? -16.661 -4.560  14.666  1.00 91.90 296 A 1 
ATOM 2358 C CA  . ASN A 1 296 ? -17.072 -5.919  15.041  1.00 91.70 296 A 1 
ATOM 2359 C C   . ASN A 1 296 ? -17.440 -6.826  13.847  1.00 92.09 296 A 1 
ATOM 2360 O O   . ASN A 1 296 ? -18.115 -7.844  14.033  1.00 88.83 296 A 1 
ATOM 2361 C CB  . ASN A 1 296 ? -18.199 -5.814  16.082  1.00 90.20 296 A 1 
ATOM 2362 C CG  . ASN A 1 296 ? -19.482 -5.220  15.527  1.00 89.80 296 A 1 
ATOM 2363 O OD1 . ASN A 1 296 ? -19.609 -4.896  14.359  1.00 85.44 296 A 1 
ATOM 2364 N ND2 . ASN A 1 296 ? -20.482 -5.033  16.351  1.00 85.40 296 A 1 
ATOM 2365 N N   . GLY A 1 297 ? -17.038 -6.462  12.625  1.00 90.34 297 A 1 
ATOM 2366 C CA  . GLY A 1 297 ? -17.334 -7.204  11.393  1.00 90.54 297 A 1 
ATOM 2367 C C   . GLY A 1 297 ? -18.699 -6.887  10.764  1.00 92.42 297 A 1 
ATOM 2368 O O   . GLY A 1 297 ? -18.992 -7.368  9.676   1.00 90.09 297 A 1 
ATOM 2369 N N   . GLN A 1 298 ? -19.531 -6.060  11.415  1.00 90.81 298 A 1 
ATOM 2370 C CA  . GLN A 1 298 ? -20.785 -5.569  10.845  1.00 89.74 298 A 1 
ATOM 2371 C C   . GLN A 1 298 ? -20.575 -4.223  10.136  1.00 88.49 298 A 1 
ATOM 2372 O O   . GLN A 1 298 ? -19.847 -3.359  10.624  1.00 81.01 298 A 1 
ATOM 2373 C CB  . GLN A 1 298 ? -21.862 -5.422  11.931  1.00 88.07 298 A 1 
ATOM 2374 C CG  . GLN A 1 298 ? -22.200 -6.757  12.617  1.00 84.25 298 A 1 
ATOM 2375 C CD  . GLN A 1 298 ? -23.290 -6.599  13.678  1.00 81.53 298 A 1 
ATOM 2376 O OE1 . GLN A 1 298 ? -23.313 -5.669  14.464  1.00 74.63 298 A 1 
ATOM 2377 N NE2 . GLN A 1 298 ? -24.233 -7.511  13.748  1.00 72.32 298 A 1 
ATOM 2378 N N   . GLY A 1 299 ? -21.239 -4.015  8.997   1.00 91.70 299 A 1 
ATOM 2379 C CA  . GLY A 1 299 ? -21.123 -2.772  8.224   1.00 92.45 299 A 1 
ATOM 2380 C C   . GLY A 1 299 ? -19.736 -2.576  7.602   1.00 94.53 299 A 1 
ATOM 2381 O O   . GLY A 1 299 ? -19.120 -3.540  7.148   1.00 92.62 299 A 1 
ATOM 2382 N N   . TYR A 1 300 ? -19.274 -1.341  7.566   1.00 96.23 300 A 1 
ATOM 2383 C CA  . TYR A 1 300 ? -17.943 -0.968  7.085   1.00 96.58 300 A 1 
ATOM 2384 C C   . TYR A 1 300 ? -16.970 -0.780  8.251   1.00 96.99 300 A 1 
ATOM 2385 O O   . TYR A 1 300 ? -17.380 -0.575  9.393   1.00 95.96 300 A 1 
ATOM 2386 C CB  . TYR A 1 300 ? -18.051 0.292   6.217   1.00 96.26 300 A 1 
ATOM 2387 C CG  . TYR A 1 300 ? -18.909 0.093   4.981   1.00 96.01 300 A 1 
ATOM 2388 C CD1 . TYR A 1 300 ? -18.396 -0.622  3.883   1.00 93.74 300 A 1 
ATOM 2389 C CD2 . TYR A 1 300 ? -20.231 0.591   4.943   1.00 93.91 300 A 1 
ATOM 2390 C CE1 . TYR A 1 300 ? -19.202 -0.836  2.745   1.00 92.65 300 A 1 
ATOM 2391 C CE2 . TYR A 1 300 ? -21.033 0.377   3.810   1.00 93.05 300 A 1 
ATOM 2392 C CZ  . TYR A 1 300 ? -20.525 -0.331  2.709   1.00 93.35 300 A 1 
ATOM 2393 O OH  . TYR A 1 300 ? -21.293 -0.541  1.611   1.00 91.45 300 A 1 
ATOM 2394 N N   . MET A 1 301 ? -15.667 -0.798  7.961   1.00 96.77 301 A 1 
ATOM 2395 C CA  . MET A 1 301 ? -14.636 -0.377  8.908   1.00 97.20 301 A 1 
ATOM 2396 C C   . MET A 1 301 ? -14.884 1.085   9.333   1.00 97.69 301 A 1 
ATOM 2397 O O   . MET A 1 301 ? -15.389 1.881   8.544   1.00 97.32 301 A 1 
ATOM 2398 C CB  . MET A 1 301 ? -13.245 -0.526  8.296   1.00 96.63 301 A 1 
ATOM 2399 C CG  . MET A 1 301 ? -12.898 -1.976  7.942   1.00 95.25 301 A 1 
ATOM 2400 S SD  . MET A 1 301 ? -11.197 -2.217  7.357   1.00 94.42 301 A 1 
ATOM 2401 C CE  . MET A 1 301 ? -11.295 -1.464  5.719   1.00 87.76 301 A 1 
ATOM 2402 N N   . LYS A 1 302 ? -14.523 1.445   10.570  1.00 97.23 302 A 1 
ATOM 2403 C CA  . LYS A 1 302 ? -14.896 2.729   11.159  1.00 97.00 302 A 1 
ATOM 2404 C C   . LYS A 1 302 ? -13.984 3.857   10.723  1.00 97.77 302 A 1 
ATOM 2405 O O   . LYS A 1 302 ? -14.449 4.844   10.161  1.00 97.03 302 A 1 
ATOM 2406 C CB  . LYS A 1 302 ? -14.968 2.620   12.698  1.00 95.84 302 A 1 
ATOM 2407 C CG  . LYS A 1 302 ? -15.993 1.590   13.197  1.00 89.12 302 A 1 
ATOM 2408 C CD  . LYS A 1 302 ? -17.392 1.893   12.650  1.00 78.41 302 A 1 
ATOM 2409 C CE  . LYS A 1 302 ? -18.421 0.887   13.133  1.00 70.18 302 A 1 
ATOM 2410 N NZ  . LYS A 1 302 ? -19.706 1.104   12.394  1.00 58.66 302 A 1 
ATOM 2411 N N   . GLU A 1 303 ? -12.689 3.702   10.943  1.00 97.33 303 A 1 
ATOM 2412 C CA  . GLU A 1 303 ? -11.703 4.713   10.561  1.00 97.25 303 A 1 
ATOM 2413 C C   . GLU A 1 303 ? -10.340 4.078   10.285  1.00 97.78 303 A 1 
ATOM 2414 O O   . GLU A 1 303 ? -10.107 2.912   10.587  1.00 97.30 303 A 1 
ATOM 2415 C CB  . GLU A 1 303 ? -11.610 5.835   11.621  1.00 94.88 303 A 1 
ATOM 2416 C CG  . GLU A 1 303 ? -11.142 5.400   13.018  1.00 90.61 303 A 1 
ATOM 2417 C CD  . GLU A 1 303 ? -10.856 6.598   13.961  1.00 89.93 303 A 1 
ATOM 2418 O OE1 . GLU A 1 303 ? -10.701 6.386   15.186  1.00 81.13 303 A 1 
ATOM 2419 O OE2 . GLU A 1 303 ? -10.653 7.735   13.474  1.00 82.85 303 A 1 
ATOM 2420 N N   . PHE A 1 304 ? -9.431  4.872   9.738   1.00 97.85 304 A 1 
ATOM 2421 C CA  . PHE A 1 304 ? -8.008  4.578   9.802   1.00 98.07 304 A 1 
ATOM 2422 C C   . PHE A 1 304 ? -7.238  5.767   10.387  1.00 98.18 304 A 1 
ATOM 2423 O O   . PHE A 1 304 ? -7.642  6.926   10.255  1.00 97.79 304 A 1 
ATOM 2424 C CB  . PHE A 1 304 ? -7.462  4.126   8.444   1.00 98.12 304 A 1 
ATOM 2425 C CG  . PHE A 1 304 ? -7.454  5.198   7.368   1.00 98.24 304 A 1 
ATOM 2426 C CD1 . PHE A 1 304 ? -8.399  5.148   6.322   1.00 97.53 304 A 1 
ATOM 2427 C CD2 . PHE A 1 304 ? -6.496  6.223   7.389   1.00 97.53 304 A 1 
ATOM 2428 C CE1 . PHE A 1 304 ? -8.385  6.131   5.316   1.00 96.90 304 A 1 
ATOM 2429 C CE2 . PHE A 1 304 ? -6.494  7.210   6.391   1.00 96.86 304 A 1 
ATOM 2430 C CZ  . PHE A 1 304 ? -7.437  7.167   5.354   1.00 96.95 304 A 1 
ATOM 2431 N N   . LYS A 1 305 ? -6.107  5.452   11.002  1.00 97.95 305 A 1 
ATOM 2432 C CA  . LYS A 1 305 ? -5.130  6.398   11.534  1.00 97.97 305 A 1 
ATOM 2433 C C   . LYS A 1 305 ? -3.776  6.118   10.910  1.00 98.02 305 A 1 
ATOM 2434 O O   . LYS A 1 305 ? -3.299  4.988   10.968  1.00 97.79 305 A 1 
ATOM 2435 C CB  . LYS A 1 305 ? -5.082  6.284   13.064  1.00 97.48 305 A 1 
ATOM 2436 C CG  . LYS A 1 305 ? -6.358  6.854   13.698  1.00 95.97 305 A 1 
ATOM 2437 C CD  . LYS A 1 305 ? -6.455  6.580   15.205  1.00 93.80 305 A 1 
ATOM 2438 C CE  . LYS A 1 305 ? -7.786  7.167   15.652  1.00 89.39 305 A 1 
ATOM 2439 N NZ  . LYS A 1 305 ? -8.426  6.466   16.791  1.00 82.02 305 A 1 
ATOM 2440 N N   . ASN A 1 306 ? -3.150  7.138   10.361  1.00 98.23 306 A 1 
ATOM 2441 C CA  . ASN A 1 306 ? -1.795  7.059   9.843   1.00 98.19 306 A 1 
ATOM 2442 C C   . ASN A 1 306 ? -0.799  7.636   10.841  1.00 98.09 306 A 1 
ATOM 2443 O O   . ASN A 1 306 ? -1.052  8.632   11.516  1.00 97.46 306 A 1 
ATOM 2444 C CB  . ASN A 1 306 ? -1.698  7.737   8.471   1.00 97.78 306 A 1 
ATOM 2445 C CG  . ASN A 1 306 ? -2.327  6.915   7.363   1.00 93.72 306 A 1 
ATOM 2446 O OD1 . ASN A 1 306 ? -2.537  5.715   7.470   1.00 84.30 306 A 1 
ATOM 2447 N ND2 . ASN A 1 306 ? -2.626  7.529   6.261   1.00 83.15 306 A 1 
ATOM 2448 N N   . TYR A 1 307 ? 0.355   6.990   10.885  1.00 97.98 307 A 1 
ATOM 2449 C CA  . TYR A 1 307 ? 1.507   7.410   11.658  1.00 97.91 307 A 1 
ATOM 2450 C C   . TYR A 1 307 ? 2.708   7.472   10.730  1.00 97.83 307 A 1 
ATOM 2451 O O   . TYR A 1 307 ? 2.870   6.600   9.878   1.00 97.43 307 A 1 
ATOM 2452 C CB  . TYR A 1 307 ? 1.756   6.446   12.811  1.00 97.93 307 A 1 
ATOM 2453 C CG  . TYR A 1 307 ? 0.566   6.251   13.734  1.00 97.82 307 A 1 
ATOM 2454 C CD1 . TYR A 1 307 ? 0.452   7.014   14.911  1.00 97.22 307 A 1 
ATOM 2455 C CD2 . TYR A 1 307 ? -0.426  5.315   13.408  1.00 97.28 307 A 1 
ATOM 2456 C CE1 . TYR A 1 307 ? -0.645  6.829   15.766  1.00 96.70 307 A 1 
ATOM 2457 C CE2 . TYR A 1 307 ? -1.535  5.133   14.260  1.00 96.83 307 A 1 
ATOM 2458 C CZ  . TYR A 1 307 ? -1.644  5.884   15.444  1.00 96.68 307 A 1 
ATOM 2459 O OH  . TYR A 1 307 ? -2.696  5.693   16.271  1.00 95.77 307 A 1 
ATOM 2460 N N   . HIS A 1 308 ? 3.549   8.482   10.910  1.00 96.90 308 A 1 
ATOM 2461 C CA  . HIS A 1 308 ? 4.733   8.651   10.078  1.00 96.66 308 A 1 
ATOM 2462 C C   . HIS A 1 308 ? 5.993   8.919   10.904  1.00 96.60 308 A 1 
ATOM 2463 O O   . HIS A 1 308 ? 5.945   9.292   12.077  1.00 95.93 308 A 1 
ATOM 2464 C CB  . HIS A 1 308 ? 4.490   9.720   9.002   1.00 95.45 308 A 1 
ATOM 2465 C CG  . HIS A 1 308 ? 4.358   11.154  9.459   1.00 94.07 308 A 1 
ATOM 2466 N ND1 . HIS A 1 308 ? 4.269   12.234  8.612   1.00 86.50 308 A 1 
ATOM 2467 C CD2 . HIS A 1 308 ? 4.291   11.652  10.728  1.00 86.51 308 A 1 
ATOM 2468 C CE1 . HIS A 1 308 ? 4.136   13.341  9.347   1.00 86.85 308 A 1 
ATOM 2469 N NE2 . HIS A 1 308 ? 4.158   13.039  10.650  1.00 89.05 308 A 1 
ATOM 2470 N N   . PHE A 1 309 ? 7.146   8.722   10.259  1.00 96.22 309 A 1 
ATOM 2471 C CA  . PHE A 1 309 ? 8.479   8.936   10.795  1.00 95.52 309 A 1 
ATOM 2472 C C   . PHE A 1 309 ? 9.241   9.896   9.875   1.00 94.45 309 A 1 
ATOM 2473 O O   . PHE A 1 309 ? 9.884   9.486   8.914   1.00 91.46 309 A 1 
ATOM 2474 C CB  . PHE A 1 309 ? 9.175   7.585   10.945  1.00 95.45 309 A 1 
ATOM 2475 C CG  . PHE A 1 309 ? 10.450  7.616   11.749  1.00 95.90 309 A 1 
ATOM 2476 C CD1 . PHE A 1 309 ? 11.652  8.073   11.186  1.00 94.92 309 A 1 
ATOM 2477 C CD2 . PHE A 1 309 ? 10.438  7.135   13.070  1.00 95.09 309 A 1 
ATOM 2478 C CE1 . PHE A 1 309 ? 12.840  8.040   11.940  1.00 94.15 309 A 1 
ATOM 2479 C CE2 . PHE A 1 309 ? 11.624  7.093   13.816  1.00 94.21 309 A 1 
ATOM 2480 C CZ  . PHE A 1 309 ? 12.829  7.547   13.257  1.00 94.63 309 A 1 
ATOM 2481 N N   . GLN A 1 310 ? 9.185   11.187  10.168  1.00 92.09 310 A 1 
ATOM 2482 C CA  . GLN A 1 310 ? 9.929   12.152  9.368   1.00 90.73 310 A 1 
ATOM 2483 C C   . GLN A 1 310 ? 11.428  12.063  9.693   1.00 90.51 310 A 1 
ATOM 2484 O O   . GLN A 1 310 ? 11.850  12.300  10.824  1.00 88.89 310 A 1 
ATOM 2485 C CB  . GLN A 1 310 ? 9.380   13.563  9.571   1.00 88.90 310 A 1 
ATOM 2486 C CG  . GLN A 1 310 ? 8.006   13.730  8.893   1.00 83.97 310 A 1 
ATOM 2487 C CD  . GLN A 1 310 ? 7.395   15.109  9.092   1.00 78.81 310 A 1 
ATOM 2488 O OE1 . GLN A 1 310 ? 7.673   15.819  10.050  1.00 72.76 310 A 1 
ATOM 2489 N NE2 . GLN A 1 310 ? 6.504   15.530  8.230   1.00 67.98 310 A 1 
ATOM 2490 N N   . LEU A 1 311 ? 12.221  11.716  8.676   1.00 91.37 311 A 1 
ATOM 2491 C CA  . LEU A 1 311 ? 13.672  11.748  8.794   1.00 90.33 311 A 1 
ATOM 2492 C C   . LEU A 1 311 ? 14.149  13.194  8.947   1.00 88.37 311 A 1 
ATOM 2493 O O   . LEU A 1 311 ? 13.627  14.121  8.336   1.00 85.53 311 A 1 
ATOM 2494 C CB  . LEU A 1 311 ? 14.325  11.080  7.570   1.00 90.75 311 A 1 
ATOM 2495 C CG  . LEU A 1 311 ? 14.011  9.593   7.402   1.00 90.75 311 A 1 
ATOM 2496 C CD1 . LEU A 1 311 ? 14.668  9.088   6.118   1.00 88.77 311 A 1 
ATOM 2497 C CD2 . LEU A 1 311 ? 14.549  8.750   8.567   1.00 88.84 311 A 1 
ATOM 2498 N N   . ARG A 1 312 ? 15.166  13.386  9.783   1.00 85.83 312 A 1 
ATOM 2499 C CA  . ARG A 1 312 ? 15.775  14.702  9.969   1.00 82.01 312 A 1 
ATOM 2500 C C   . ARG A 1 312 ? 16.389  15.179  8.646   1.00 80.26 312 A 1 
ATOM 2501 O O   . ARG A 1 312 ? 17.212  14.443  8.105   1.00 76.00 312 A 1 
ATOM 2502 C CB  . ARG A 1 312 ? 16.802  14.630  11.102  1.00 79.22 312 A 1 
ATOM 2503 C CG  . ARG A 1 312 ? 17.448  15.995  11.385  1.00 73.79 312 A 1 
ATOM 2504 C CD  . ARG A 1 312 ? 18.430  15.889  12.562  1.00 69.90 312 A 1 
ATOM 2505 N NE  . ARG A 1 312 ? 17.723  15.676  13.843  1.00 66.27 312 A 1 
ATOM 2506 C CZ  . ARG A 1 312 ? 17.236  16.607  14.628  1.00 60.03 312 A 1 
ATOM 2507 N NH1 . ARG A 1 312 ? 17.427  17.866  14.398  1.00 54.95 312 A 1 
ATOM 2508 N NH2 . ARG A 1 312 ? 16.514  16.319  15.655  1.00 56.03 312 A 1 
ATOM 2509 N N   . PRO A 1 313 ? 16.066  16.390  8.185   1.00 79.29 313 A 1 
ATOM 2510 C CA  . PRO A 1 313 ? 16.702  16.960  7.002   1.00 76.04 313 A 1 
ATOM 2511 C C   . PRO A 1 313 ? 18.223  16.982  7.141   1.00 75.16 313 A 1 
ATOM 2512 O O   . PRO A 1 313 ? 18.770  17.191  8.235   1.00 72.59 313 A 1 
ATOM 2513 C CB  . PRO A 1 313 ? 16.128  18.370  6.837   1.00 73.16 313 A 1 
ATOM 2514 C CG  . PRO A 1 313 ? 14.772  18.284  7.535   1.00 71.91 313 A 1 
ATOM 2515 C CD  . PRO A 1 313 ? 15.037  17.295  8.674   1.00 75.77 313 A 1 
ATOM 2516 N N   . LYS A 1 314 ? 18.924  16.780  6.018   1.00 72.37 314 A 1 
ATOM 2517 C CA  . LYS A 1 314 ? 20.379  16.917  5.946   1.00 68.75 314 A 1 
ATOM 2518 C C   . LYS A 1 314 ? 20.748  18.334  6.410   1.00 66.10 314 A 1 
ATOM 2519 O O   . LYS A 1 314 ? 20.184  19.311  5.934   1.00 61.56 314 A 1 
ATOM 2520 C CB  . LYS A 1 314 ? 20.886  16.614  4.520   1.00 65.26 314 A 1 
ATOM 2521 C CG  . LYS A 1 314 ? 20.622  15.139  4.142   1.00 62.95 314 A 1 
ATOM 2522 C CD  . LYS A 1 314 ? 21.069  14.732  2.728   1.00 60.39 314 A 1 
ATOM 2523 C CE  . LYS A 1 314 ? 20.674  13.253  2.569   1.00 56.38 314 A 1 
ATOM 2524 N NZ  . LYS A 1 314 ? 21.003  12.618  1.277   1.00 50.69 314 A 1 
ATOM 2525 N N   . LYS A 1 315 ? 21.658  18.458  7.373   1.00 65.92 315 A 1 
ATOM 2526 C CA  . LYS A 1 315 ? 22.147  19.776  7.798   1.00 64.47 315 A 1 
ATOM 2527 C C   . LYS A 1 315 ? 22.884  20.397  6.610   1.00 64.03 315 A 1 
ATOM 2528 O O   . LYS A 1 315 ? 23.835  19.788  6.116   1.00 58.06 315 A 1 
ATOM 2529 C CB  . LYS A 1 315 ? 23.073  19.684  9.022   1.00 59.42 315 A 1 
ATOM 2530 C CG  . LYS A 1 315 ? 22.321  19.396  10.320  1.00 54.42 315 A 1 
ATOM 2531 C CD  . LYS A 1 315 ? 23.260  19.478  11.530  1.00 51.37 315 A 1 
ATOM 2532 C CE  . LYS A 1 315 ? 22.488  19.263  12.834  1.00 45.57 315 A 1 
ATOM 2533 N NZ  . LYS A 1 315 ? 23.349  19.474  14.030  1.00 41.33 315 A 1 
ATOM 2534 N N   . ASP A 1 316 ? 22.490  21.607  6.231   1.00 49.32 316 A 1 
ATOM 2535 C CA  . ASP A 1 316 ? 23.322  22.443  5.374   1.00 49.22 316 A 1 
ATOM 2536 C C   . ASP A 1 316 ? 24.705  22.571  6.010   1.00 48.42 316 A 1 
ATOM 2537 O O   . ASP A 1 316 ? 24.829  23.006  7.161   1.00 45.22 316 A 1 
ATOM 2538 C CB  . ASP A 1 316 ? 22.702  23.847  5.191   1.00 45.21 316 A 1 
ATOM 2539 C CG  . ASP A 1 316 ? 21.764  23.936  3.999   1.00 40.98 316 A 1 
ATOM 2540 O OD1 . ASP A 1 316 ? 22.054  23.234  2.999   1.00 37.74 316 A 1 
ATOM 2541 O OD2 . ASP A 1 316 ? 20.801  24.728  4.108   1.00 36.65 316 A 1 
ATOM 2542 N N   . LYS A 1 317 ? 25.755  22.226  5.257   1.00 47.59 317 A 1 
ATOM 2543 C CA  . LYS A 1 317 ? 27.156  22.346  5.697   1.00 48.97 317 A 1 
ATOM 2544 C C   . LYS A 1 317 ? 27.553  23.788  6.056   1.00 47.98 317 A 1 
ATOM 2545 O O   . LYS A 1 317 ? 28.611  23.991  6.637   1.00 45.89 317 A 1 
ATOM 2546 C CB  . LYS A 1 317 ? 28.092  21.775  4.615   1.00 46.32 317 A 1 
ATOM 2547 C CG  . LYS A 1 317 ? 28.029  20.241  4.478   1.00 42.34 317 A 1 
ATOM 2548 C CD  . LYS A 1 317 ? 29.044  19.751  3.434   1.00 40.04 317 A 1 
ATOM 2549 C CE  . LYS A 1 317 ? 29.035  18.224  3.287   1.00 35.49 317 A 1 
ATOM 2550 N NZ  . LYS A 1 317 ? 29.981  17.749  2.235   1.00 32.26 317 A 1 
ATOM 2551 N N   . LEU A 1 318 ? 26.703  24.757  5.736   1.00 39.75 318 A 1 
ATOM 2552 C CA  . LEU A 1 318 ? 26.943  26.190  5.886   1.00 39.94 318 A 1 
ATOM 2553 C C   . LEU A 1 318 ? 26.382  26.811  7.185   1.00 40.07 318 A 1 
ATOM 2554 O O   . LEU A 1 318 ? 26.667  27.969  7.460   1.00 37.28 318 A 1 
ATOM 2555 C CB  . LEU A 1 318 ? 26.367  26.894  4.642   1.00 36.01 318 A 1 
ATOM 2556 C CG  . LEU A 1 318 ? 27.114  26.553  3.336   1.00 33.37 318 A 1 
ATOM 2557 C CD1 . LEU A 1 318 ? 26.295  27.011  2.127   1.00 29.75 318 A 1 
ATOM 2558 C CD2 . LEU A 1 318 ? 28.482  27.243  3.280   1.00 31.82 318 A 1 
ATOM 2559 N N   . LYS A 1 319 ? 25.615  26.076  8.008   1.00 46.00 319 A 1 
ATOM 2560 C CA  . LYS A 1 319 ? 25.103  26.628  9.280   1.00 48.51 319 A 1 
ATOM 2561 C C   . LYS A 1 319 ? 26.038  26.264  10.445  1.00 47.73 319 A 1 
ATOM 2562 O O   . LYS A 1 319 ? 26.331  25.082  10.634  1.00 45.83 319 A 1 
ATOM 2563 C CB  . LYS A 1 319 ? 23.640  26.238  9.525   1.00 46.41 319 A 1 
ATOM 2564 C CG  . LYS A 1 319 ? 22.712  26.998  8.551   1.00 41.96 319 A 1 
ATOM 2565 C CD  . LYS A 1 319 ? 21.225  26.782  8.850   1.00 39.74 319 A 1 
ATOM 2566 C CE  . LYS A 1 319 ? 20.408  27.556  7.814   1.00 35.21 319 A 1 
ATOM 2567 N NZ  . LYS A 1 319 ? 18.945  27.382  7.984   1.00 32.38 319 A 1 
ATOM 2568 N N   . PRO A 1 320 ? 26.476  27.244  11.252  1.00 42.92 320 A 1 
ATOM 2569 C CA  . PRO A 1 320 ? 27.345  26.990  12.394  1.00 43.50 320 A 1 
ATOM 2570 C C   . PRO A 1 320 ? 26.672  26.038  13.392  1.00 44.86 320 A 1 
ATOM 2571 O O   . PRO A 1 320 ? 25.457  26.042  13.577  1.00 44.02 320 A 1 
ATOM 2572 C CB  . PRO A 1 320 ? 27.690  28.362  12.993  1.00 40.36 320 A 1 
ATOM 2573 C CG  . PRO A 1 320 ? 26.590  29.289  12.474  1.00 40.72 320 A 1 
ATOM 2574 C CD  . PRO A 1 320 ? 26.167  28.664  11.150  1.00 46.35 320 A 1 
ATOM 2575 N N   . LYS A 1 321 ? 27.484  25.180  14.033  1.00 46.21 321 A 1 
ATOM 2576 C CA  . LYS A 1 321 ? 27.046  24.280  15.108  1.00 48.35 321 A 1 
ATOM 2577 C C   . LYS A 1 321 ? 26.600  25.125  16.304  1.00 47.92 321 A 1 
ATOM 2578 O O   . LYS A 1 321 ? 27.413  25.440  17.167  1.00 45.91 321 A 1 
ATOM 2579 C CB  . LYS A 1 321 ? 28.196  23.335  15.528  1.00 46.05 321 A 1 
ATOM 2580 C CG  . LYS A 1 321 ? 28.547  22.231  14.515  1.00 42.99 321 A 1 
ATOM 2581 C CD  . LYS A 1 321 ? 29.724  21.404  15.068  1.00 40.64 321 A 1 
ATOM 2582 C CE  . LYS A 1 321 ? 30.145  20.279  14.113  1.00 36.06 321 A 1 
ATOM 2583 N NZ  . LYS A 1 321 ? 31.366  19.562  14.616  1.00 33.64 321 A 1 
ATOM 2584 N N   . THR A 1 322 ? 25.327  25.485  16.387  1.00 44.62 322 A 1 
ATOM 2585 C CA  . THR A 1 322 ? 24.771  26.030  17.623  1.00 48.57 322 A 1 
ATOM 2586 C C   . THR A 1 322 ? 24.655  24.903  18.660  1.00 49.75 322 A 1 
ATOM 2587 O O   . THR A 1 322 ? 24.056  23.855  18.407  1.00 47.34 322 A 1 
ATOM 2588 C CB  . THR A 1 322 ? 23.436  26.761  17.399  1.00 45.55 322 A 1 
ATOM 2589 O OG1 . THR A 1 322 ? 22.567  25.999  16.607  1.00 41.00 322 A 1 
ATOM 2590 C CG2 . THR A 1 322 ? 23.656  28.088  16.657  1.00 41.26 322 A 1 
ATOM 2591 N N   . THR A 1 323 ? 25.265  25.095  19.819  1.00 42.89 323 A 1 
ATOM 2592 C CA  . THR A 1 323 ? 25.260  24.186  20.978  1.00 46.40 323 A 1 
ATOM 2593 C C   . THR A 1 323 ? 23.955  24.213  21.776  1.00 47.14 323 A 1 
ATOM 2594 O O   . THR A 1 323 ? 23.849  23.575  22.821  1.00 45.43 323 A 1 
ATOM 2595 C CB  . THR A 1 323 ? 26.451  24.519  21.902  1.00 43.06 323 A 1 
ATOM 2596 O OG1 . THR A 1 323 ? 26.607  25.918  21.991  1.00 38.75 323 A 1 
ATOM 2597 C CG2 . THR A 1 323 ? 27.760  23.954  21.354  1.00 39.02 323 A 1 
ATOM 2598 N N   . ILE A 1 324 ? 22.948  24.935  21.299  1.00 43.07 324 A 1 
ATOM 2599 C CA  . ILE A 1 324 ? 21.638  25.007  21.941  1.00 45.57 324 A 1 
ATOM 2600 C C   . ILE A 1 324 ? 20.909  23.687  21.670  1.00 46.48 324 A 1 
ATOM 2601 O O   . ILE A 1 324 ? 20.698  23.322  20.511  1.00 45.03 324 A 1 
ATOM 2602 C CB  . ILE A 1 324 ? 20.854  26.256  21.451  1.00 42.20 324 A 1 
ATOM 2603 C CG1 . ILE A 1 324 ? 21.678  27.547  21.706  1.00 38.95 324 A 1 
ATOM 2604 C CG2 . ILE A 1 324 ? 19.496  26.338  22.166  1.00 40.69 324 A 1 
ATOM 2605 C CD1 . ILE A 1 324 ? 21.059  28.823  21.130  1.00 36.44 324 A 1 
ATOM 2606 N N   . LYS A 1 325 ? 20.536  22.960  22.730  1.00 47.09 325 A 1 
ATOM 2607 C CA  . LYS A 1 325 ? 19.573  21.848  22.654  1.00 50.03 325 A 1 
ATOM 2608 C C   . LYS A 1 325 ? 18.307  22.390  21.982  1.00 49.87 325 A 1 
ATOM 2609 O O   . LYS A 1 325 ? 17.512  23.062  22.635  1.00 48.86 325 A 1 
ATOM 2610 C CB  . LYS A 1 325 ? 19.238  21.290  24.049  1.00 48.20 325 A 1 
ATOM 2611 C CG  . LYS A 1 325 ? 20.124  20.125  24.511  1.00 44.09 325 A 1 
ATOM 2612 C CD  . LYS A 1 325 ? 19.690  19.638  25.905  1.00 40.93 325 A 1 
ATOM 2613 C CE  . LYS A 1 325 ? 20.481  18.413  26.357  1.00 35.88 325 A 1 
ATOM 2614 N NZ  . LYS A 1 325 ? 20.133  17.991  27.741  1.00 32.69 325 A 1 
ATOM 2615 N N   . GLN A 1 326 ? 18.124  22.099  20.704  1.00 45.10 326 A 1 
ATOM 2616 C CA  . GLN A 1 326 ? 16.869  22.428  20.034  1.00 47.00 326 A 1 
ATOM 2617 C C   . GLN A 1 326 ? 15.727  21.670  20.729  1.00 47.89 326 A 1 
ATOM 2618 O O   . GLN A 1 326 ? 15.923  20.507  21.105  1.00 46.75 326 A 1 
ATOM 2619 C CB  . GLN A 1 326 ? 16.932  22.102  18.527  1.00 45.81 326 A 1 
ATOM 2620 C CG  . GLN A 1 326 ? 17.759  23.142  17.756  1.00 41.81 326 A 1 
ATOM 2621 C CD  . GLN A 1 326 ? 17.656  22.990  16.239  1.00 37.64 326 A 1 
ATOM 2622 O OE1 . GLN A 1 326 ? 17.406  21.923  15.691  1.00 36.61 326 A 1 
ATOM 2623 N NE2 . GLN A 1 326 ? 17.867  24.043  15.496  1.00 35.78 326 A 1 
ATOM 2624 N N   . PRO A 1 327 ? 14.557  22.303  20.937  1.00 42.58 327 A 1 
ATOM 2625 C CA  . PRO A 1 327 ? 13.352  21.613  21.373  1.00 44.45 327 A 1 
ATOM 2626 C C   . PRO A 1 327 ? 13.125  20.370  20.502  1.00 47.39 327 A 1 
ATOM 2627 O O   . PRO A 1 327 ? 13.580  20.331  19.360  1.00 46.60 327 A 1 
ATOM 2628 C CB  . PRO A 1 327 ? 12.203  22.616  21.219  1.00 40.16 327 A 1 
ATOM 2629 C CG  . PRO A 1 327 ? 12.890  23.970  21.222  1.00 40.34 327 A 1 
ATOM 2630 C CD  . PRO A 1 327 ? 14.250  23.690  20.599  1.00 46.17 327 A 1 
ATOM 2631 N N   . SER A 1 328 ? 12.464  19.340  21.040  1.00 50.13 328 A 1 
ATOM 2632 C CA  . SER A 1 328 ? 12.207  18.120  20.257  1.00 52.56 328 A 1 
ATOM 2633 C C   . SER A 1 328 ? 11.474  18.488  18.968  1.00 55.40 328 A 1 
ATOM 2634 O O   . SER A 1 328 ? 10.268  18.735  18.972  1.00 52.42 328 A 1 
ATOM 2635 C CB  . SER A 1 328 ? 11.444  17.069  21.082  1.00 48.48 328 A 1 
ATOM 2636 O OG  . SER A 1 328 ? 10.057  17.314  21.162  1.00 44.16 328 A 1 
ATOM 2637 N N   . ASP A 1 329 ? 12.184  18.546  17.860  1.00 56.94 329 A 1 
ATOM 2638 C CA  . ASP A 1 329 ? 11.760  19.134  16.591  1.00 62.85 329 A 1 
ATOM 2639 C C   . ASP A 1 329 ? 10.841  18.216  15.766  1.00 68.46 329 A 1 
ATOM 2640 O O   . ASP A 1 329 ? 10.496  18.507  14.634  1.00 65.35 329 A 1 
ATOM 2641 C CB  . ASP A 1 329 ? 13.013  19.563  15.815  1.00 56.19 329 A 1 
ATOM 2642 C CG  . ASP A 1 329 ? 14.043  18.452  15.639  1.00 52.63 329 A 1 
ATOM 2643 O OD1 . ASP A 1 329 ? 13.796  17.261  15.977  1.00 49.97 329 A 1 
ATOM 2644 O OD2 . ASP A 1 329 ? 15.174  18.772  15.227  1.00 48.83 329 A 1 
ATOM 2645 N N   . GLY A 1 330 ? 10.399  17.109  16.371  1.00 67.03 330 A 1 
ATOM 2646 C CA  . GLY A 1 330 ? 9.454   16.199  15.737  1.00 71.59 330 A 1 
ATOM 2647 C C   . GLY A 1 330 ? 10.079  15.196  14.755  1.00 77.88 330 A 1 
ATOM 2648 O O   . GLY A 1 330 ? 9.356   14.312  14.305  1.00 74.70 330 A 1 
ATOM 2649 N N   . PHE A 1 331 ? 11.380  15.282  14.472  1.00 79.76 331 A 1 
ATOM 2650 C CA  . PHE A 1 331 ? 12.078  14.356  13.577  1.00 83.44 331 A 1 
ATOM 2651 C C   . PHE A 1 331 ? 12.569  13.089  14.282  1.00 85.22 331 A 1 
ATOM 2652 O O   . PHE A 1 331 ? 12.737  13.064  15.506  1.00 83.16 331 A 1 
ATOM 2653 C CB  . PHE A 1 331 ? 13.242  15.082  12.884  1.00 82.13 331 A 1 
ATOM 2654 C CG  . PHE A 1 331 ? 12.795  16.233  11.997  1.00 81.60 331 A 1 
ATOM 2655 C CD1 . PHE A 1 331 ? 12.186  15.959  10.760  1.00 78.83 331 A 1 
ATOM 2656 C CD2 . PHE A 1 331 ? 12.973  17.563  12.415  1.00 79.85 331 A 1 
ATOM 2657 C CE1 . PHE A 1 331 ? 11.745  17.014  9.943   1.00 76.49 331 A 1 
ATOM 2658 C CE2 . PHE A 1 331 ? 12.532  18.617  11.592  1.00 78.01 331 A 1 
ATOM 2659 C CZ  . PHE A 1 331 ? 11.921  18.346  10.354  1.00 79.75 331 A 1 
ATOM 2660 N N   . ASN A 1 332 ? 12.833  12.045  13.496  1.00 87.15 332 A 1 
ATOM 2661 C CA  . ASN A 1 332 ? 13.376  10.756  13.938  1.00 88.91 332 A 1 
ATOM 2662 C C   . ASN A 1 332 ? 12.559  10.073  15.050  1.00 91.09 332 A 1 
ATOM 2663 O O   . ASN A 1 332 ? 13.124  9.436   15.947  1.00 89.37 332 A 1 
ATOM 2664 C CB  . ASN A 1 332 ? 14.868  10.903  14.279  1.00 86.02 332 A 1 
ATOM 2665 C CG  . ASN A 1 332 ? 15.731  11.291  13.105  1.00 83.82 332 A 1 
ATOM 2666 O OD1 . ASN A 1 332 ? 15.433  11.081  11.940  1.00 79.99 332 A 1 
ATOM 2667 N ND2 . ASN A 1 332 ? 16.885  11.848  13.363  1.00 79.24 332 A 1 
ATOM 2668 N N   . LYS A 1 333 ? 11.232  10.216  15.001  1.00 92.38 333 A 1 
ATOM 2669 C CA  . LYS A 1 333 ? 10.283  9.537   15.885  1.00 93.11 333 A 1 
ATOM 2670 C C   . LYS A 1 333 ? 8.964   9.286   15.161  1.00 94.89 333 A 1 
ATOM 2671 O O   . LYS A 1 333 ? 8.528   10.109  14.358  1.00 93.67 333 A 1 
ATOM 2672 C CB  . LYS A 1 333 ? 10.085  10.340  17.182  1.00 89.82 333 A 1 
ATOM 2673 C CG  . LYS A 1 333 ? 9.433   11.720  16.974  1.00 81.85 333 A 1 
ATOM 2674 C CD  . LYS A 1 333 ? 9.384   12.515  18.282  1.00 79.96 333 A 1 
ATOM 2675 C CE  . LYS A 1 333 ? 8.713   13.873  18.041  1.00 69.99 333 A 1 
ATOM 2676 N NZ  . LYS A 1 333 ? 8.849   14.783  19.203  1.00 61.88 333 A 1 
ATOM 2677 N N   . TRP A 1 334 ? 8.325   8.170   15.481  1.00 95.74 334 A 1 
ATOM 2678 C CA  . TRP A 1 334 ? 6.961   7.877   15.071  1.00 96.24 334 A 1 
ATOM 2679 C C   . TRP A 1 334 ? 5.989   8.821   15.774  1.00 96.13 334 A 1 
ATOM 2680 O O   . TRP A 1 334 ? 6.058   9.000   16.991  1.00 95.11 334 A 1 
ATOM 2681 C CB  . TRP A 1 334 ? 6.629   6.410   15.376  1.00 96.53 334 A 1 
ATOM 2682 C CG  . TRP A 1 334 ? 7.409   5.447   14.538  1.00 96.75 334 A 1 
ATOM 2683 C CD1 . TRP A 1 334 ? 8.549   4.811   14.897  1.00 96.12 334 A 1 
ATOM 2684 C CD2 . TRP A 1 334 ? 7.138   5.054   13.157  1.00 97.05 334 A 1 
ATOM 2685 N NE1 . TRP A 1 334 ? 9.008   4.076   13.833  1.00 96.20 334 A 1 
ATOM 2686 C CE2 . TRP A 1 334 ? 8.194   4.192   12.732  1.00 96.73 334 A 1 
ATOM 2687 C CE3 . TRP A 1 334 ? 6.136   5.365   12.230  1.00 96.85 334 A 1 
ATOM 2688 C CZ2 . TRP A 1 334 ? 8.256   3.683   11.426  1.00 96.65 334 A 1 
ATOM 2689 C CZ3 . TRP A 1 334 ? 6.183   4.845   10.918  1.00 96.60 334 A 1 
ATOM 2690 C CH2 . TRP A 1 334 ? 7.249   4.021   10.510  1.00 96.29 334 A 1 
ATOM 2691 N N   . LYS A 1 335 ? 5.096   9.430   15.014  1.00 96.07 335 A 1 
ATOM 2692 C CA  . LYS A 1 335 ? 4.031   10.303  15.508  1.00 95.42 335 A 1 
ATOM 2693 C C   . LYS A 1 335 ? 2.755   10.085  14.709  1.00 96.43 335 A 1 
ATOM 2694 O O   . LYS A 1 335 ? 2.801   9.640   13.565  1.00 95.92 335 A 1 
ATOM 2695 C CB  . LYS A 1 335 ? 4.494   11.776  15.508  1.00 92.75 335 A 1 
ATOM 2696 C CG  . LYS A 1 335 ? 4.879   12.284  14.123  1.00 83.71 335 A 1 
ATOM 2697 C CD  . LYS A 1 335 ? 5.346   13.752  14.144  1.00 81.29 335 A 1 
ATOM 2698 C CE  . LYS A 1 335 ? 5.729   14.119  12.712  1.00 70.51 335 A 1 
ATOM 2699 N NZ  . LYS A 1 335 ? 6.155   15.527  12.545  1.00 62.77 335 A 1 
ATOM 2700 N N   . PHE A 1 336 ? 1.628   10.419  15.339  1.00 96.00 336 A 1 
ATOM 2701 C CA  . PHE A 1 336 ? 0.352   10.513  14.648  1.00 96.14 336 A 1 
ATOM 2702 C C   . PHE A 1 336 ? 0.462   11.507  13.491  1.00 96.15 336 A 1 
ATOM 2703 O O   . PHE A 1 336 ? 0.969   12.621  13.688  1.00 95.35 336 A 1 
ATOM 2704 C CB  . PHE A 1 336 ? -0.725  10.935  15.656  1.00 96.11 336 A 1 
ATOM 2705 C CG  . PHE A 1 336 ? -2.088  11.115  15.039  1.00 96.33 336 A 1 
ATOM 2706 C CD1 . PHE A 1 336 ? -2.620  12.412  14.851  1.00 94.76 336 A 1 
ATOM 2707 C CD2 . PHE A 1 336 ? -2.840  9.991   14.659  1.00 95.16 336 A 1 
ATOM 2708 C CE1 . PHE A 1 336 ? -3.901  12.565  14.300  1.00 94.34 336 A 1 
ATOM 2709 C CE2 . PHE A 1 336 ? -4.117  10.156  14.106  1.00 94.52 336 A 1 
ATOM 2710 C CZ  . PHE A 1 336 ? -4.654  11.437  13.933  1.00 95.37 336 A 1 
ATOM 2711 N N   . ASN A 1 337 ? 0.044   11.095  12.308  1.00 96.98 337 A 1 
ATOM 2712 C CA  . ASN A 1 337 ? -0.037  11.949  11.139  1.00 96.70 337 A 1 
ATOM 2713 C C   . ASN A 1 337 ? -1.452  12.537  11.043  1.00 96.94 337 A 1 
ATOM 2714 O O   . ASN A 1 337 ? -1.647  13.708  11.348  1.00 96.26 337 A 1 
ATOM 2715 C CB  . ASN A 1 337 ? 0.424   11.166  9.890   1.00 96.15 337 A 1 
ATOM 2716 C CG  . ASN A 1 337 ? 0.502   12.079  8.680   1.00 94.27 337 A 1 
ATOM 2717 O OD1 . ASN A 1 337 ? 0.120   13.219  8.732   1.00 89.02 337 A 1 
ATOM 2718 N ND2 . ASN A 1 337 ? 1.000   11.629  7.558   1.00 87.61 337 A 1 
ATOM 2719 N N   . TYR A 1 338 ? -2.435  11.692  10.705  1.00 97.35 338 A 1 
ATOM 2720 C CA  . TYR A 1 338 ? -3.838  12.079  10.643  1.00 97.85 338 A 1 
ATOM 2721 C C   . TYR A 1 338 ? -4.770  10.862  10.761  1.00 98.07 338 A 1 
ATOM 2722 O O   . TYR A 1 338 ? -4.343  9.719   10.611  1.00 97.98 338 A 1 
ATOM 2723 C CB  . TYR A 1 338 ? -4.101  12.850  9.341   1.00 97.74 338 A 1 
ATOM 2724 C CG  . TYR A 1 338 ? -4.224  11.980  8.112   1.00 97.88 338 A 1 
ATOM 2725 C CD1 . TYR A 1 338 ? -3.089  11.491  7.431   1.00 97.33 338 A 1 
ATOM 2726 C CD2 . TYR A 1 338 ? -5.511  11.654  7.644   1.00 97.51 338 A 1 
ATOM 2727 C CE1 . TYR A 1 338 ? -3.239  10.692  6.288   1.00 96.81 338 A 1 
ATOM 2728 C CE2 . TYR A 1 338 ? -5.665  10.857  6.505   1.00 96.88 338 A 1 
ATOM 2729 C CZ  . TYR A 1 338 ? -4.535  10.381  5.820   1.00 96.87 338 A 1 
ATOM 2730 O OH  . TYR A 1 338 ? -4.712  9.634   4.718   1.00 95.87 338 A 1 
ATOM 2731 N N   . GLY A 1 339 ? -6.053  11.106  11.011  1.00 97.89 339 A 1 
ATOM 2732 C CA  . GLY A 1 339 ? -7.115  10.103  10.979  1.00 98.04 339 A 1 
ATOM 2733 C C   . GLY A 1 339 ? -8.163  10.445  9.915   1.00 98.23 339 A 1 
ATOM 2734 O O   . GLY A 1 339 ? -8.466  11.613  9.698   1.00 97.66 339 A 1 
ATOM 2735 N N   . SER A 1 340 ? -8.761  9.432   9.287   1.00 97.84 340 A 1 
ATOM 2736 C CA  . SER A 1 340 ? -9.766  9.640   8.244   1.00 97.80 340 A 1 
ATOM 2737 C C   . SER A 1 340 ? -10.992 10.424  8.732   1.00 97.88 340 A 1 
ATOM 2738 O O   . SER A 1 340 ? -11.521 11.265  8.010   1.00 97.32 340 A 1 
ATOM 2739 C CB  . SER A 1 340 ? -10.200 8.293   7.658   1.00 97.88 340 A 1 
ATOM 2740 O OG  . SER A 1 340 ? -10.715 7.434   8.661   1.00 97.42 340 A 1 
ATOM 2741 N N   . SER A 1 341 ? -11.406 10.188  9.968   1.00 97.04 341 A 1 
ATOM 2742 C CA  . SER A 1 341 ? -12.508 10.918  10.595  1.00 96.48 341 A 1 
ATOM 2743 C C   . SER A 1 341 ? -12.115 12.363  10.919  1.00 96.55 341 A 1 
ATOM 2744 O O   . SER A 1 341 ? -12.795 13.291  10.495  1.00 95.68 341 A 1 
ATOM 2745 C CB  . SER A 1 341 ? -12.966 10.173  11.847  1.00 95.79 341 A 1 
ATOM 2746 O OG  . SER A 1 341 ? -14.033 10.853  12.471  1.00 80.42 341 A 1 
ATOM 2747 N N   . SER A 1 342 ? -10.996 12.580  11.611  1.00 97.40 342 A 1 
ATOM 2748 C CA  . SER A 1 342 ? -10.589 13.919  12.053  1.00 96.97 342 A 1 
ATOM 2749 C C   . SER A 1 342 ? -10.142 14.843  10.908  1.00 97.18 342 A 1 
ATOM 2750 O O   . SER A 1 342 ? -10.376 16.046  10.978  1.00 96.09 342 A 1 
ATOM 2751 C CB  . SER A 1 342 ? -9.482  13.833  13.108  1.00 96.25 342 A 1 
ATOM 2752 O OG  . SER A 1 342 ? -8.338  13.149  12.621  1.00 91.17 342 A 1 
ATOM 2753 N N   . GLU A 1 343 ? -9.517  14.295  9.868   1.00 97.40 343 A 1 
ATOM 2754 C CA  . GLU A 1 343 ? -8.986  15.082  8.751   1.00 97.32 343 A 1 
ATOM 2755 C C   . GLU A 1 343 ? -10.033 15.353  7.669   1.00 97.55 343 A 1 
ATOM 2756 O O   . GLU A 1 343 ? -10.112 16.461  7.146   1.00 96.21 343 A 1 
ATOM 2757 C CB  . GLU A 1 343 ? -7.774  14.358  8.158   1.00 96.28 343 A 1 
ATOM 2758 C CG  . GLU A 1 343 ? -6.931  15.257  7.233   1.00 93.23 343 A 1 
ATOM 2759 C CD  . GLU A 1 343 ? -6.324  16.449  7.996   1.00 94.43 343 A 1 
ATOM 2760 O OE1 . GLU A 1 343 ? -6.454  17.605  7.517   1.00 87.92 343 A 1 
ATOM 2761 O OE2 . GLU A 1 343 ? -5.755  16.242  9.084   1.00 88.76 343 A 1 
ATOM 2762 N N   . TYR A 1 344 ? -10.846 14.341  7.350   1.00 97.98 344 A 1 
ATOM 2763 C CA  . TYR A 1 344 ? -11.786 14.410  6.228   1.00 98.06 344 A 1 
ATOM 2764 C C   . TYR A 1 344 ? -13.259 14.444  6.647   1.00 98.18 344 A 1 
ATOM 2765 O O   . TYR A 1 344 ? -14.127 14.680  5.800   1.00 97.43 344 A 1 
ATOM 2766 C CB  . TYR A 1 344 ? -11.500 13.261  5.256   1.00 97.95 344 A 1 
ATOM 2767 C CG  . TYR A 1 344 ? -10.066 13.183  4.741   1.00 97.95 344 A 1 
ATOM 2768 C CD1 . TYR A 1 344 ? -9.426  14.329  4.234   1.00 97.18 344 A 1 
ATOM 2769 C CD2 . TYR A 1 344 ? -9.382  11.957  4.772   1.00 97.23 344 A 1 
ATOM 2770 C CE1 . TYR A 1 344 ? -8.110  14.254  3.759   1.00 96.52 344 A 1 
ATOM 2771 C CE2 . TYR A 1 344 ? -8.063  11.873  4.289   1.00 96.54 344 A 1 
ATOM 2772 C CZ  . TYR A 1 344 ? -7.421  13.017  3.786   1.00 96.63 344 A 1 
ATOM 2773 O OH  . TYR A 1 344 ? -6.150  12.946  3.332   1.00 95.49 344 A 1 
ATOM 2774 N N   . GLY A 1 345 ? -13.552 14.247  7.928   1.00 97.22 345 A 1 
ATOM 2775 C CA  . GLY A 1 345 ? -14.916 14.187  8.453   1.00 97.16 345 A 1 
ATOM 2776 C C   . GLY A 1 345 ? -15.676 12.924  8.050   1.00 97.60 345 A 1 
ATOM 2777 O O   . GLY A 1 345 ? -16.899 12.960  7.987   1.00 96.32 345 A 1 
ATOM 2778 N N   . LEU A 1 346 ? -14.976 11.825  7.741   1.00 96.85 346 A 1 
ATOM 2779 C CA  . LEU A 1 346 ? -15.601 10.558  7.382   1.00 96.92 346 A 1 
ATOM 2780 C C   . LEU A 1 346 ? -16.216 9.897   8.624   1.00 96.93 346 A 1 
ATOM 2781 O O   . LEU A 1 346 ? -15.581 9.835   9.671   1.00 96.26 346 A 1 
ATOM 2782 C CB  . LEU A 1 346 ? -14.586 9.605   6.717   1.00 96.96 346 A 1 
ATOM 2783 C CG  . LEU A 1 346 ? -13.892 10.152  5.458   1.00 96.45 346 A 1 
ATOM 2784 C CD1 . LEU A 1 346 ? -12.934 9.107   4.907   1.00 94.52 346 A 1 
ATOM 2785 C CD2 . LEU A 1 346 ? -14.874 10.523  4.359   1.00 94.65 346 A 1 
ATOM 2786 N N   . LYS A 1 347 ? -17.439 9.379   8.480   1.00 97.13 347 A 1 
ATOM 2787 C CA  . LYS A 1 347 ? -18.147 8.661   9.553   1.00 96.55 347 A 1 
ATOM 2788 C C   . LYS A 1 347 ? -17.779 7.177   9.599   1.00 96.88 347 A 1 
ATOM 2789 O O   . LYS A 1 347 ? -17.855 6.549   10.643  1.00 95.70 347 A 1 
ATOM 2790 C CB  . LYS A 1 347 ? -19.663 8.811   9.351   1.00 96.22 347 A 1 
ATOM 2791 C CG  . LYS A 1 347 ? -20.113 10.269  9.412   1.00 92.83 347 A 1 
ATOM 2792 C CD  . LYS A 1 347 ? -21.608 10.358  9.112   1.00 86.44 347 A 1 
ATOM 2793 C CE  . LYS A 1 347 ? -22.038 11.827  9.110   1.00 80.49 347 A 1 
ATOM 2794 N NZ  . LYS A 1 347 ? -23.446 11.949  8.706   1.00 68.61 347 A 1 
ATOM 2795 N N   . GLU A 1 348 ? -17.412 6.623   8.445   1.00 97.54 348 A 1 
ATOM 2796 C CA  . GLU A 1 348 ? -16.977 5.252   8.238   1.00 97.72 348 A 1 
ATOM 2797 C C   . GLU A 1 348 ? -16.204 5.139   6.914   1.00 98.24 348 A 1 
ATOM 2798 O O   . GLU A 1 348 ? -16.196 6.066   6.099   1.00 98.03 348 A 1 
ATOM 2799 C CB  . GLU A 1 348 ? -18.181 4.293   8.272   1.00 97.04 348 A 1 
ATOM 2800 C CG  . GLU A 1 348 ? -19.241 4.601   7.207   1.00 96.31 348 A 1 
ATOM 2801 C CD  . GLU A 1 348 ? -20.405 3.604   7.197   1.00 95.97 348 A 1 
ATOM 2802 O OE1 . GLU A 1 348 ? -21.172 3.653   6.202   1.00 92.12 348 A 1 
ATOM 2803 O OE2 . GLU A 1 348 ? -20.520 2.775   8.135   1.00 93.10 348 A 1 
ATOM 2804 N N   . LEU A 1 349 ? -15.568 3.993   6.671   1.00 97.86 349 A 1 
ATOM 2805 C CA  . LEU A 1 349 ? -14.800 3.729   5.454   1.00 98.12 349 A 1 
ATOM 2806 C C   . LEU A 1 349 ? -15.661 3.118   4.332   1.00 98.29 349 A 1 
ATOM 2807 O O   . LEU A 1 349 ? -15.280 2.137   3.693   1.00 98.02 349 A 1 
ATOM 2808 C CB  . LEU A 1 349 ? -13.545 2.903   5.797   1.00 98.32 349 A 1 
ATOM 2809 C CG  . LEU A 1 349 ? -12.629 3.489   6.885   1.00 97.97 349 A 1 
ATOM 2810 C CD1 . LEU A 1 349 ? -11.360 2.642   7.000   1.00 97.68 349 A 1 
ATOM 2811 C CD2 . LEU A 1 349 ? -12.191 4.933   6.599   1.00 97.54 349 A 1 
ATOM 2812 N N   . SER A 1 350 ? -16.847 3.683   4.093   1.00 98.43 350 A 1 
ATOM 2813 C CA  . SER A 1 350 ? -17.777 3.215   3.057   1.00 98.45 350 A 1 
ATOM 2814 C C   . SER A 1 350 ? -17.550 3.898   1.703   1.00 98.55 350 A 1 
ATOM 2815 O O   . SER A 1 350 ? -17.114 5.058   1.660   1.00 98.50 350 A 1 
ATOM 2816 C CB  . SER A 1 350 ? -19.229 3.381   3.501   1.00 98.25 350 A 1 
ATOM 2817 O OG  . SER A 1 350 ? -19.629 4.728   3.580   1.00 97.89 350 A 1 
ATOM 2818 N N   . PRO A 1 351 ? -17.919 3.257   0.577   1.00 98.60 351 A 1 
ATOM 2819 C CA  . PRO A 1 351 ? -17.862 3.884   -0.741  1.00 98.57 351 A 1 
ATOM 2820 C C   . PRO A 1 351 ? -18.607 5.228   -0.800  1.00 98.53 351 A 1 
ATOM 2821 O O   . PRO A 1 351 ? -18.101 6.185   -1.371  1.00 98.38 351 A 1 
ATOM 2822 C CB  . PRO A 1 351 ? -18.475 2.872   -1.715  1.00 98.43 351 A 1 
ATOM 2823 C CG  . PRO A 1 351 ? -18.200 1.532   -1.046  1.00 97.83 351 A 1 
ATOM 2824 C CD  . PRO A 1 351 ? -18.322 1.857   0.444   1.00 98.47 351 A 1 
ATOM 2825 N N   . LYS A 1 352 ? -19.753 5.322   -0.144  1.00 98.48 352 A 1 
ATOM 2826 C CA  . LYS A 1 352 ? -20.562 6.548   -0.082  1.00 98.22 352 A 1 
ATOM 2827 C C   . LYS A 1 352 ? -19.803 7.721   0.546   1.00 98.45 352 A 1 
ATOM 2828 O O   . LYS A 1 352 ? -19.832 8.823   0.005   1.00 98.25 352 A 1 
ATOM 2829 C CB  . LYS A 1 352 ? -21.856 6.238   0.689   1.00 97.92 352 A 1 
ATOM 2830 C CG  . LYS A 1 352 ? -22.770 7.474   0.775   1.00 93.71 352 A 1 
ATOM 2831 C CD  . LYS A 1 352 ? -24.053 7.144   1.555   1.00 88.52 352 A 1 
ATOM 2832 C CE  . LYS A 1 352 ? -24.905 8.395   1.677   1.00 77.50 352 A 1 
ATOM 2833 N NZ  . LYS A 1 352 ? -26.139 8.126   2.448   1.00 68.40 352 A 1 
ATOM 2834 N N   . GLU A 1 353 ? -19.122 7.494   1.671   1.00 98.32 353 A 1 
ATOM 2835 C CA  . GLU A 1 353 ? -18.355 8.552   2.346   1.00 98.49 353 A 1 
ATOM 2836 C C   . GLU A 1 353 ? -17.170 9.013   1.480   1.00 98.57 353 A 1 
ATOM 2837 O O   . GLU A 1 353 ? -16.898 10.209  1.377   1.00 98.37 353 A 1 
ATOM 2838 C CB  . GLU A 1 353 ? -17.883 8.055   3.720   1.00 98.33 353 A 1 
ATOM 2839 C CG  . GLU A 1 353 ? -19.005 7.898   4.753   1.00 97.23 353 A 1 
ATOM 2840 C CD  . GLU A 1 353 ? -19.560 9.233   5.293   1.00 97.35 353 A 1 
ATOM 2841 O OE1 . GLU A 1 353 ? -20.799 9.397   5.339   1.00 92.57 353 A 1 
ATOM 2842 O OE2 . GLU A 1 353 ? -18.752 10.077  5.728   1.00 93.83 353 A 1 
ATOM 2843 N N   . PHE A 1 354 ? -16.514 8.085   0.782   1.00 98.61 354 A 1 
ATOM 2844 C CA  . PHE A 1 354 ? -15.408 8.417   -0.116  1.00 98.62 354 A 1 
ATOM 2845 C C   . PHE A 1 354 ? -15.858 9.080   -1.425  1.00 98.69 354 A 1 
ATOM 2846 O O   . PHE A 1 354 ? -15.150 9.946   -1.938  1.00 98.38 354 A 1 
ATOM 2847 C CB  . PHE A 1 354 ? -14.546 7.179   -0.365  1.00 98.66 354 A 1 
ATOM 2848 C CG  . PHE A 1 354 ? -13.543 6.946   0.744   1.00 98.68 354 A 1 
ATOM 2849 C CD1 . PHE A 1 354 ? -12.245 7.485   0.642   1.00 98.44 354 A 1 
ATOM 2850 C CD2 . PHE A 1 354 ? -13.906 6.231   1.900   1.00 98.44 354 A 1 
ATOM 2851 C CE1 . PHE A 1 354 ? -11.317 7.302   1.683   1.00 98.19 354 A 1 
ATOM 2852 C CE2 . PHE A 1 354 ? -12.980 6.052   2.942   1.00 98.13 354 A 1 
ATOM 2853 C CZ  . PHE A 1 354 ? -11.687 6.589   2.837   1.00 98.21 354 A 1 
ATOM 2854 N N   . GLU A 1 355 ? -17.033 8.767   -1.948  1.00 98.56 355 A 1 
ATOM 2855 C CA  . GLU A 1 355 ? -17.630 9.507   -3.063  1.00 98.42 355 A 1 
ATOM 2856 C C   . GLU A 1 355 ? -17.944 10.958  -2.674  1.00 98.41 355 A 1 
ATOM 2857 O O   . GLU A 1 355 ? -17.636 11.887  -3.428  1.00 98.18 355 A 1 
ATOM 2858 C CB  . GLU A 1 355 ? -18.911 8.817   -3.549  1.00 98.28 355 A 1 
ATOM 2859 C CG  . GLU A 1 355 ? -18.582 7.525   -4.303  1.00 96.97 355 A 1 
ATOM 2860 C CD  . GLU A 1 355 ? -19.819 6.857   -4.892  1.00 96.44 355 A 1 
ATOM 2861 O OE1 . GLU A 1 355 ? -19.748 6.497   -6.083  1.00 90.59 355 A 1 
ATOM 2862 O OE2 . GLU A 1 355 ? -20.850 6.638   -4.213  1.00 91.85 355 A 1 
ATOM 2863 N N   . ILE A 1 356 ? -18.486 11.161  -1.471  1.00 98.45 356 A 1 
ATOM 2864 C CA  . ILE A 1 356 ? -18.709 12.499  -0.920  1.00 98.46 356 A 1 
ATOM 2865 C C   . ILE A 1 356 ? -17.372 13.234  -0.735  1.00 98.55 356 A 1 
ATOM 2866 O O   . ILE A 1 356 ? -17.269 14.405  -1.105  1.00 98.36 356 A 1 
ATOM 2867 C CB  . ILE A 1 356 ? -19.514 12.414  0.405   1.00 98.39 356 A 1 
ATOM 2868 C CG1 . ILE A 1 356 ? -20.962 11.943  0.123   1.00 97.73 356 A 1 
ATOM 2869 C CG2 . ILE A 1 356 ? -19.543 13.774  1.131   1.00 97.72 356 A 1 
ATOM 2870 C CD1 . ILE A 1 356 ? -21.724 11.499  1.382   1.00 94.98 356 A 1 
ATOM 2871 N N   . LEU A 1 357 ? -16.358 12.567  -0.205  1.00 98.31 357 A 1 
ATOM 2872 C CA  . LEU A 1 357 ? -15.018 13.139  -0.053  1.00 98.42 357 A 1 
ATOM 2873 C C   . LEU A 1 357 ? -14.431 13.555  -1.408  1.00 98.59 357 A 1 
ATOM 2874 O O   . LEU A 1 357 ? -13.971 14.686  -1.541  1.00 98.45 357 A 1 
ATOM 2875 C CB  . LEU A 1 357 ? -14.105 12.138  0.675   1.00 98.49 357 A 1 
ATOM 2876 C CG  . LEU A 1 357 ? -12.648 12.609  0.810   1.00 98.22 357 A 1 
ATOM 2877 C CD1 . LEU A 1 357 ? -12.531 13.924  1.592   1.00 97.73 357 A 1 
ATOM 2878 C CD2 . LEU A 1 357 ? -11.811 11.549  1.523   1.00 97.66 357 A 1 
ATOM 2879 N N   . ALA A 1 358 ? -14.493 12.690  -2.416  1.00 98.41 358 A 1 
ATOM 2880 C CA  . ALA A 1 358 ? -14.008 12.986  -3.761  1.00 98.22 358 A 1 
ATOM 2881 C C   . ALA A 1 358 ? -14.735 14.200  -4.372  1.00 98.13 358 A 1 
ATOM 2882 O O   . ALA A 1 358 ? -14.088 15.135  -4.844  1.00 97.74 358 A 1 
ATOM 2883 C CB  . ALA A 1 358 ? -14.144 11.721  -4.619  1.00 97.98 358 A 1 
ATOM 2884 N N   . ALA A 1 359 ? -16.067 14.251  -4.261  1.00 98.17 359 A 1 
ATOM 2885 C CA  . ALA A 1 359 ? -16.854 15.393  -4.730  1.00 98.08 359 A 1 
ATOM 2886 C C   . ALA A 1 359 ? -16.542 16.705  -3.975  1.00 98.06 359 A 1 
ATOM 2887 O O   . ALA A 1 359 ? -16.618 17.789  -4.560  1.00 97.55 359 A 1 
ATOM 2888 C CB  . ALA A 1 359 ? -18.339 15.026  -4.603  1.00 97.97 359 A 1 
ATOM 2889 N N   . ARG A 1 360 ? -16.187 16.630  -2.689  1.00 98.17 360 A 1 
ATOM 2890 C CA  . ARG A 1 360 ? -15.708 17.791  -1.920  1.00 98.16 360 A 1 
ATOM 2891 C C   . ARG A 1 360 ? -14.326 18.241  -2.389  1.00 98.13 360 A 1 
ATOM 2892 O O   . ARG A 1 360 ? -14.141 19.430  -2.599  1.00 97.80 360 A 1 
ATOM 2893 C CB  . ARG A 1 360 ? -15.695 17.470  -0.415  1.00 98.25 360 A 1 
ATOM 2894 C CG  . ARG A 1 360 ? -17.107 17.430  0.198   1.00 97.28 360 A 1 
ATOM 2895 C CD  . ARG A 1 360 ? -17.064 16.816  1.614   1.00 96.65 360 A 1 
ATOM 2896 N NE  . ARG A 1 360 ? -16.219 17.591  2.541   1.00 93.35 360 A 1 
ATOM 2897 C CZ  . ARG A 1 360 ? -15.671 17.159  3.662   1.00 93.09 360 A 1 
ATOM 2898 N NH1 . ARG A 1 360 ? -15.862 15.946  4.110   1.00 86.15 360 A 1 
ATOM 2899 N NH2 . ARG A 1 360 ? -14.908 17.933  4.370   1.00 85.37 360 A 1 
ATOM 2900 N N   . MET A 1 361 ? -13.385 17.309  -2.616  1.00 97.97 361 A 1 
ATOM 2901 C CA  . MET A 1 361 ? -12.040 17.627  -3.116  1.00 97.67 361 A 1 
ATOM 2902 C C   . MET A 1 361 ? -12.050 18.240  -4.526  1.00 97.40 361 A 1 
ATOM 2903 O O   . MET A 1 361 ? -11.185 19.065  -4.832  1.00 96.82 361 A 1 
ATOM 2904 C CB  . MET A 1 361 ? -11.150 16.376  -3.107  1.00 97.75 361 A 1 
ATOM 2905 C CG  . MET A 1 361 ? -10.774 15.926  -1.695  1.00 97.06 361 A 1 
ATOM 2906 S SD  . MET A 1 361 ? -9.488  14.653  -1.623  1.00 96.51 361 A 1 
ATOM 2907 C CE  . MET A 1 361 ? -10.299 13.248  -2.406  1.00 91.56 361 A 1 
ATOM 2908 N N   . ASP A 1 362 ? -13.030 17.906  -5.370  1.00 97.21 362 A 1 
ATOM 2909 C CA  . ASP A 1 362 ? -13.203 18.558  -6.672  1.00 96.41 362 A 1 
ATOM 2910 C C   . ASP A 1 362 ? -13.439 20.073  -6.520  1.00 96.37 362 A 1 
ATOM 2911 O O   . ASP A 1 362 ? -12.886 20.870  -7.287  1.00 95.02 362 A 1 
ATOM 2912 C CB  . ASP A 1 362 ? -14.361 17.924  -7.453  1.00 95.68 362 A 1 
ATOM 2913 C CG  . ASP A 1 362 ? -14.016 16.566  -8.091  1.00 93.53 362 A 1 
ATOM 2914 O OD1 . ASP A 1 362 ? -12.829 16.306  -8.370  1.00 90.20 362 A 1 
ATOM 2915 O OD2 . ASP A 1 362 ? -14.959 15.787  -8.370  1.00 90.08 362 A 1 
ATOM 2916 N N   . LYS A 1 363 ? -14.215 20.465  -5.513  1.00 96.83 363 A 1 
ATOM 2917 C CA  . LYS A 1 363 ? -14.647 21.857  -5.270  1.00 96.62 363 A 1 
ATOM 2918 C C   . LYS A 1 363 ? -13.733 22.613  -4.300  1.00 96.82 363 A 1 
ATOM 2919 O O   . LYS A 1 363 ? -13.645 23.835  -4.395  1.00 95.89 363 A 1 
ATOM 2920 C CB  . LYS A 1 363 ? -16.092 21.839  -4.748  1.00 96.59 363 A 1 
ATOM 2921 C CG  . LYS A 1 363 ? -17.064 21.237  -5.772  1.00 94.04 363 A 1 
ATOM 2922 C CD  . LYS A 1 363 ? -18.485 21.169  -5.201  1.00 88.66 363 A 1 
ATOM 2923 C CE  . LYS A 1 363 ? -19.397 20.468  -6.218  1.00 84.39 363 A 1 
ATOM 2924 N NZ  . LYS A 1 363 ? -20.795 20.375  -5.734  1.00 73.59 363 A 1 
ATOM 2925 N N   . ASP A 1 364 ? -13.081 21.921  -3.391  1.00 96.85 364 A 1 
ATOM 2926 C CA  . ASP A 1 364 ? -12.246 22.487  -2.337  1.00 96.81 364 A 1 
ATOM 2927 C C   . ASP A 1 364 ? -10.771 22.122  -2.553  1.00 97.04 364 A 1 
ATOM 2928 O O   . ASP A 1 364 ? -10.310 21.016  -2.272  1.00 96.73 364 A 1 
ATOM 2929 C CB  . ASP A 1 364 ? -12.786 22.055  -0.966  1.00 96.78 364 A 1 
ATOM 2930 C CG  . ASP A 1 364 ? -12.020 22.661  0.210   1.00 96.52 364 A 1 
ATOM 2931 O OD1 . ASP A 1 364 ? -10.933 23.247  -0.006  1.00 94.92 364 A 1 
ATOM 2932 O OD2 . ASP A 1 364 ? -12.508 22.496  1.348   1.00 94.12 364 A 1 
ATOM 2933 N N   . LEU A 1 365 ? -10.009 23.098  -3.054  1.00 96.16 365 A 1 
ATOM 2934 C CA  . LEU A 1 365 ? -8.581  22.946  -3.300  1.00 95.63 365 A 1 
ATOM 2935 C C   . LEU A 1 365 ? -7.782  22.745  -2.003  1.00 95.83 365 A 1 
ATOM 2936 O O   . LEU A 1 365 ? -6.764  22.069  -2.025  1.00 95.57 365 A 1 
ATOM 2937 C CB  . LEU A 1 365 ? -8.080  24.163  -4.103  1.00 94.83 365 A 1 
ATOM 2938 C CG  . LEU A 1 365 ? -6.592  24.104  -4.486  1.00 91.95 365 A 1 
ATOM 2939 C CD1 . LEU A 1 365 ? -6.255  22.897  -5.368  1.00 89.92 365 A 1 
ATOM 2940 C CD2 . LEU A 1 365 ? -6.204  25.370  -5.245  1.00 89.93 365 A 1 
ATOM 2941 N N   . GLN A 1 366 ? -8.214  23.327  -0.880  1.00 96.29 366 A 1 
ATOM 2942 C CA  . GLN A 1 366 ? -7.510  23.168  0.389   1.00 96.02 366 A 1 
ATOM 2943 C C   . GLN A 1 366 ? -7.648  21.732  0.906   1.00 96.47 366 A 1 
ATOM 2944 O O   . GLN A 1 366 ? -6.655  21.147  1.319   1.00 96.25 366 A 1 
ATOM 2945 C CB  . GLN A 1 366 ? -8.026  24.155  1.442   1.00 95.97 366 A 1 
ATOM 2946 C CG  . GLN A 1 366 ? -7.775  25.623  1.071   1.00 87.92 366 A 1 
ATOM 2947 C CD  . GLN A 1 366 ? -8.193  26.581  2.188   1.00 79.38 366 A 1 
ATOM 2948 O OE1 . GLN A 1 366 ? -8.715  26.209  3.220   1.00 70.06 366 A 1 
ATOM 2949 N NE2 . GLN A 1 366 ? -7.963  27.864  2.030   1.00 66.63 366 A 1 
ATOM 2950 N N   . LEU A 1 367 ? -8.847  21.158  0.794   1.00 96.88 367 A 1 
ATOM 2951 C CA  . LEU A 1 367 ? -9.094  19.757  1.138   1.00 97.27 367 A 1 
ATOM 2952 C C   . LEU A 1 367 ? -8.299  18.807  0.235   1.00 97.48 367 A 1 
ATOM 2953 O O   . LEU A 1 367 ? -7.670  17.874  0.733   1.00 97.38 367 A 1 
ATOM 2954 C CB  . LEU A 1 367 ? -10.604 19.499  1.039   1.00 97.56 367 A 1 
ATOM 2955 C CG  . LEU A 1 367 ? -11.024 18.077  1.469   1.00 97.04 367 A 1 
ATOM 2956 C CD1 . LEU A 1 367 ? -10.694 17.798  2.929   1.00 96.58 367 A 1 
ATOM 2957 C CD2 . LEU A 1 367 ? -12.531 17.935  1.278   1.00 96.60 367 A 1 
ATOM 2958 N N   . PHE A 1 368 ? -8.258  19.058  -1.079  1.00 97.27 368 A 1 
ATOM 2959 C CA  . PHE A 1 368 ? -7.415  18.287  -1.988  1.00 96.96 368 A 1 
ATOM 2960 C C   . PHE A 1 368 ? -5.922  18.409  -1.640  1.00 96.85 368 A 1 
ATOM 2961 O O   . PHE A 1 368 ? -5.206  17.414  -1.651  1.00 96.72 368 A 1 
ATOM 2962 C CB  . PHE A 1 368 ? -7.670  18.723  -3.437  1.00 96.85 368 A 1 
ATOM 2963 C CG  . PHE A 1 368 ? -6.699  18.064  -4.393  1.00 96.75 368 A 1 
ATOM 2964 C CD1 . PHE A 1 368 ? -5.517  18.731  -4.770  1.00 96.21 368 A 1 
ATOM 2965 C CD2 . PHE A 1 368 ? -6.914  16.735  -4.813  1.00 96.45 368 A 1 
ATOM 2966 C CE1 . PHE A 1 368 ? -4.547  18.067  -5.532  1.00 95.97 368 A 1 
ATOM 2967 C CE2 . PHE A 1 368 ? -5.943  16.073  -5.576  1.00 95.88 368 A 1 
ATOM 2968 C CZ  . PHE A 1 368 ? -4.756  16.733  -5.932  1.00 95.75 368 A 1 
ATOM 2969 N N   . ASN A 1 369 ? -5.440  19.610  -1.305  1.00 96.45 369 A 1 
ATOM 2970 C CA  . ASN A 1 369 ? -4.042  19.809  -0.937  1.00 95.70 369 A 1 
ATOM 2971 C C   . ASN A 1 369 ? -3.663  19.056  0.343   1.00 95.89 369 A 1 
ATOM 2972 O O   . ASN A 1 369 ? -2.547  18.545  0.421   1.00 95.57 369 A 1 
ATOM 2973 C CB  . ASN A 1 369 ? -3.752  21.313  -0.796  1.00 95.23 369 A 1 
ATOM 2974 C CG  . ASN A 1 369 ? -3.671  22.046  -2.113  1.00 93.18 369 A 1 
ATOM 2975 O OD1 . ASN A 1 369 ? -3.510  21.492  -3.187  1.00 88.88 369 A 1 
ATOM 2976 N ND2 . ASN A 1 369 ? -3.719  23.357  -2.077  1.00 87.99 369 A 1 
ATOM 2977 N N   . LYS A 1 370 ? -4.581  18.922  1.309   1.00 96.06 370 A 1 
ATOM 2978 C CA  . LYS A 1 370 ? -4.384  18.048  2.478   1.00 96.03 370 A 1 
ATOM 2979 C C   . LYS A 1 370 ? -4.233  16.589  2.064   1.00 96.60 370 A 1 
ATOM 2980 O O   . LYS A 1 370 ? -3.256  15.958  2.439   1.00 96.30 370 A 1 
ATOM 2981 C CB  . LYS A 1 370 ? -5.546  18.182  3.459   1.00 95.29 370 A 1 
ATOM 2982 C CG  . LYS A 1 370 ? -5.567  19.515  4.206   1.00 86.33 370 A 1 
ATOM 2983 C CD  . LYS A 1 370 ? -6.800  19.513  5.110   1.00 85.02 370 A 1 
ATOM 2984 C CE  . LYS A 1 370 ? -6.788  20.656  6.124   1.00 76.77 370 A 1 
ATOM 2985 N NZ  . LYS A 1 370 ? -7.548  20.218  7.314   1.00 69.89 370 A 1 
ATOM 2986 N N   . TYR A 1 371 ? -5.148  16.071  1.226   1.00 97.00 371 A 1 
ATOM 2987 C CA  . TYR A 1 371 ? -5.033  14.722  0.670   1.00 97.23 371 A 1 
ATOM 2988 C C   . TYR A 1 371 ? -3.690  14.525  -0.046  1.00 97.13 371 A 1 
ATOM 2989 O O   . TYR A 1 371 ? -2.988  13.557  0.211   1.00 96.92 371 A 1 
ATOM 2990 C CB  . TYR A 1 371 ? -6.218  14.446  -0.263  1.00 97.33 371 A 1 
ATOM 2991 C CG  . TYR A 1 371 ? -5.991  13.293  -1.211  1.00 97.17 371 A 1 
ATOM 2992 C CD1 . TYR A 1 371 ? -5.567  13.547  -2.535  1.00 96.32 371 A 1 
ATOM 2993 C CD2 . TYR A 1 371 ? -6.131  11.964  -0.767  1.00 96.52 371 A 1 
ATOM 2994 C CE1 . TYR A 1 371 ? -5.286  12.479  -3.411  1.00 95.85 371 A 1 
ATOM 2995 C CE2 . TYR A 1 371 ? -5.850  10.892  -1.642  1.00 95.85 371 A 1 
ATOM 2996 C CZ  . TYR A 1 371 ? -5.429  11.153  -2.963  1.00 95.82 371 A 1 
ATOM 2997 O OH  . TYR A 1 371 ? -5.151  10.127  -3.809  1.00 94.57 371 A 1 
ATOM 2998 N N   . HIS A 1 372 ? -3.294  15.469  -0.899  1.00 96.60 372 A 1 
ATOM 2999 C CA  . HIS A 1 372 ? -2.043  15.361  -1.653  1.00 95.80 372 A 1 
ATOM 3000 C C   . HIS A 1 372 ? -0.783  15.467  -0.766  1.00 95.47 372 A 1 
ATOM 3001 O O   . HIS A 1 372 ? 0.245   14.878  -1.080  1.00 94.62 372 A 1 
ATOM 3002 C CB  . HIS A 1 372 ? -2.031  16.414  -2.758  1.00 95.07 372 A 1 
ATOM 3003 C CG  . HIS A 1 372 ? -0.833  16.283  -3.654  1.00 93.17 372 A 1 
ATOM 3004 N ND1 . HIS A 1 372 ? 0.380   16.906  -3.480  1.00 82.51 372 A 1 
ATOM 3005 C CD2 . HIS A 1 372 ? -0.712  15.452  -4.742  1.00 82.55 372 A 1 
ATOM 3006 C CE1 . HIS A 1 372 ? 1.210   16.453  -4.437  1.00 83.70 372 A 1 
ATOM 3007 N NE2 . HIS A 1 372 ? 0.588   15.574  -5.227  1.00 86.14 372 A 1 
ATOM 3008 N N   . LEU A 1 373 ? -0.850  16.187  0.355   1.00 95.64 373 A 1 
ATOM 3009 C CA  . LEU A 1 373 ? 0.211   16.201  1.359   1.00 95.02 373 A 1 
ATOM 3010 C C   . LEU A 1 373 ? 0.345   14.808  2.011   1.00 94.98 373 A 1 
ATOM 3011 O O   . LEU A 1 373 ? 1.441   14.241  2.017   1.00 94.14 373 A 1 
ATOM 3012 C CB  . LEU A 1 373 ? -0.098  17.307  2.383   1.00 94.35 373 A 1 
ATOM 3013 C CG  . LEU A 1 373 ? 0.963   17.449  3.489   1.00 90.29 373 A 1 
ATOM 3014 C CD1 . LEU A 1 373 ? 2.302   17.939  2.933   1.00 87.74 373 A 1 
ATOM 3015 C CD2 . LEU A 1 373 ? 0.484   18.454  4.540   1.00 87.26 373 A 1 
ATOM 3016 N N   . HIS A 1 374 ? -0.770  14.241  2.473   1.00 96.49 374 A 1 
ATOM 3017 C CA  . HIS A 1 374 ? -0.815  12.917  3.089   1.00 96.49 374 A 1 
ATOM 3018 C C   . HIS A 1 374 ? -0.461  11.788  2.115   1.00 96.17 374 A 1 
ATOM 3019 O O   . HIS A 1 374 ? 0.198   10.832  2.519   1.00 95.40 374 A 1 
ATOM 3020 C CB  . HIS A 1 374 ? -2.198  12.682  3.700   1.00 96.65 374 A 1 
ATOM 3021 C CG  . HIS A 1 374 ? -2.519  13.646  4.810   1.00 96.73 374 A 1 
ATOM 3022 N ND1 . HIS A 1 374 ? -1.627  14.113  5.760   1.00 92.61 374 A 1 
ATOM 3023 C CD2 . HIS A 1 374 ? -3.735  14.210  5.064   1.00 93.11 374 A 1 
ATOM 3024 C CE1 . HIS A 1 374 ? -2.308  14.959  6.554   1.00 93.82 374 A 1 
ATOM 3025 N NE2 . HIS A 1 374 ? -3.585  15.035  6.170   1.00 94.14 374 A 1 
ATOM 3026 N N   . PHE A 1 375 ? -0.775  11.937  0.825   1.00 95.63 375 A 1 
ATOM 3027 C CA  . PHE A 1 375 ? -0.403  11.000  -0.243  1.00 94.98 375 A 1 
ATOM 3028 C C   . PHE A 1 375 ? 1.085   10.601  -0.215  1.00 94.16 375 A 1 
ATOM 3029 O O   . PHE A 1 375 ? 1.447   9.494   -0.594  1.00 92.25 375 A 1 
ATOM 3030 C CB  . PHE A 1 375 ? -0.773  11.662  -1.582  1.00 94.52 375 A 1 
ATOM 3031 C CG  . PHE A 1 375 ? -0.402  10.866  -2.808  1.00 94.26 375 A 1 
ATOM 3032 C CD1 . PHE A 1 375 ? 0.760   11.178  -3.544  1.00 92.30 375 A 1 
ATOM 3033 C CD2 . PHE A 1 375 ? -1.214  9.799   -3.223  1.00 92.22 375 A 1 
ATOM 3034 C CE1 . PHE A 1 375 ? 1.099   10.429  -4.681  1.00 91.15 375 A 1 
ATOM 3035 C CE2 . PHE A 1 375 ? -0.873  9.049   -4.360  1.00 91.13 375 A 1 
ATOM 3036 C CZ  . PHE A 1 375 ? 0.279   9.367   -5.078  1.00 91.23 375 A 1 
ATOM 3037 N N   . ARG A 1 376 ? 1.963   11.489  0.259   1.00 93.73 376 A 1 
ATOM 3038 C CA  . ARG A 1 376 ? 3.405   11.251  0.439   1.00 92.22 376 A 1 
ATOM 3039 C C   . ARG A 1 376 ? 3.846   11.302  1.907   1.00 92.04 376 A 1 
ATOM 3040 O O   . ARG A 1 376 ? 4.992   11.648  2.189   1.00 88.32 376 A 1 
ATOM 3041 C CB  . ARG A 1 376 ? 4.213   12.207  -0.448  1.00 89.81 376 A 1 
ATOM 3042 C CG  . ARG A 1 376 ? 3.972   11.930  -1.930  1.00 83.83 376 A 1 
ATOM 3043 C CD  . ARG A 1 376 ? 4.868   12.832  -2.775  1.00 79.90 376 A 1 
ATOM 3044 N NE  . ARG A 1 376 ? 4.645   12.620  -4.215  1.00 76.56 376 A 1 
ATOM 3045 C CZ  . ARG A 1 376 ? 5.255   11.752  -4.997  1.00 70.50 376 A 1 
ATOM 3046 N NH1 . ARG A 1 376 ? 6.177   10.940  -4.542  1.00 64.05 376 A 1 
ATOM 3047 N NH2 . ARG A 1 376 ? 4.958   11.683  -6.261  1.00 64.25 376 A 1 
ATOM 3048 N N   . ALA A 1 377 ? 2.940   10.984  2.818   1.00 93.29 377 A 1 
ATOM 3049 C CA  . ALA A 1 377 ? 3.203   10.966  4.258   1.00 92.84 377 A 1 
ATOM 3050 C C   . ALA A 1 377 ? 3.808   12.282  4.791   1.00 93.16 377 A 1 
ATOM 3051 O O   . ALA A 1 377 ? 4.775   12.277  5.550   1.00 90.59 377 A 1 
ATOM 3052 C CB  . ALA A 1 377 ? 4.034   9.731   4.572   1.00 91.64 377 A 1 
ATOM 3053 N N   . ASP A 1 378 ? 3.262   13.405  4.336   1.00 93.23 378 A 1 
ATOM 3054 C CA  . ASP A 1 378 ? 3.681   14.767  4.693   1.00 92.58 378 A 1 
ATOM 3055 C C   . ASP A 1 378 ? 5.153   15.085  4.392   1.00 91.49 378 A 1 
ATOM 3056 O O   . ASP A 1 378 ? 5.757   15.968  4.999   1.00 87.99 378 A 1 
ATOM 3057 C CB  . ASP A 1 378 ? 3.292   15.112  6.138   1.00 92.23 378 A 1 
ATOM 3058 C CG  . ASP A 1 378 ? 1.802   14.998  6.444   1.00 91.69 378 A 1 
ATOM 3059 O OD1 . ASP A 1 378 ? 1.020   14.516  5.597   1.00 88.17 378 A 1 
ATOM 3060 O OD2 . ASP A 1 378 ? 1.448   15.334  7.588   1.00 88.42 378 A 1 
ATOM 3061 N N   . THR A 1 379 ? 5.752   14.357  3.441   1.00 90.36 379 A 1 
ATOM 3062 C CA  . THR A 1 379 ? 7.120   14.640  3.020   1.00 89.12 379 A 1 
ATOM 3063 C C   . THR A 1 379 ? 7.165   15.987  2.283   1.00 87.99 379 A 1 
ATOM 3064 O O   . THR A 1 379 ? 6.453   16.164  1.289   1.00 86.15 379 A 1 
ATOM 3065 C CB  . THR A 1 379 ? 7.698   13.533  2.144   1.00 88.59 379 A 1 
ATOM 3066 O OG1 . THR A 1 379 ? 7.595   12.309  2.813   1.00 85.18 379 A 1 
ATOM 3067 C CG2 . THR A 1 379 ? 9.181   13.758  1.860   1.00 84.81 379 A 1 
ATOM 3068 N N   . PRO A 1 380 ? 7.991   16.955  2.729   1.00 86.02 380 A 1 
ATOM 3069 C CA  . PRO A 1 380 ? 8.032   18.276  2.114   1.00 83.86 380 A 1 
ATOM 3070 C C   . PRO A 1 380 ? 8.652   18.249  0.706   1.00 84.57 380 A 1 
ATOM 3071 O O   . PRO A 1 380 ? 9.436   17.369  0.362   1.00 81.95 380 A 1 
ATOM 3072 C CB  . PRO A 1 380 ? 8.845   19.134  3.077   1.00 81.06 380 A 1 
ATOM 3073 C CG  . PRO A 1 380 ? 9.783   18.130  3.754   1.00 79.27 380 A 1 
ATOM 3074 C CD  . PRO A 1 380 ? 8.919   16.873  3.844   1.00 81.96 380 A 1 
ATOM 3075 N N   . GLY A 1 381 ? 8.336   19.263  -0.096  1.00 82.86 381 A 1 
ATOM 3076 C CA  . GLY A 1 381 ? 8.960   19.478  -1.413  1.00 82.55 381 A 1 
ATOM 3077 C C   . GLY A 1 381 ? 8.171   18.947  -2.608  1.00 84.39 381 A 1 
ATOM 3078 O O   . GLY A 1 381 ? 8.549   19.209  -3.748  1.00 81.31 381 A 1 
ATOM 3079 N N   . PHE A 1 382 ? 7.039   18.269  -2.392  1.00 84.18 382 A 1 
ATOM 3080 C CA  . PHE A 1 382 ? 6.151   17.815  -3.457  1.00 85.10 382 A 1 
ATOM 3081 C C   . PHE A 1 382 ? 4.982   18.780  -3.653  1.00 86.50 382 A 1 
ATOM 3082 O O   . PHE A 1 382 ? 4.322   19.186  -2.701  1.00 84.83 382 A 1 
ATOM 3083 C CB  . PHE A 1 382 ? 5.687   16.386  -3.195  1.00 83.47 382 A 1 
ATOM 3084 C CG  . PHE A 1 382 ? 6.845   15.406  -3.169  1.00 79.95 382 A 1 
ATOM 3085 C CD1 . PHE A 1 382 ? 7.385   14.914  -4.376  1.00 76.12 382 A 1 
ATOM 3086 C CD2 . PHE A 1 382 ? 7.426   15.036  -1.942  1.00 76.63 382 A 1 
ATOM 3087 C CE1 . PHE A 1 382 ? 8.488   14.044  -4.354  1.00 71.87 382 A 1 
ATOM 3088 C CE2 . PHE A 1 382 ? 8.534   14.166  -1.922  1.00 73.32 382 A 1 
ATOM 3089 C CZ  . PHE A 1 382 ? 9.062   13.670  -3.126  1.00 74.75 382 A 1 
ATOM 3090 N N   . THR A 1 383 ? 4.715   19.154  -4.907  1.00 87.69 383 A 1 
ATOM 3091 C CA  . THR A 1 383 ? 3.607   20.045  -5.266  1.00 87.93 383 A 1 
ATOM 3092 C C   . THR A 1 383 ? 2.774   19.426  -6.381  1.00 89.01 383 A 1 
ATOM 3093 O O   . THR A 1 383 ? 3.321   18.809  -7.294  1.00 87.24 383 A 1 
ATOM 3094 C CB  . THR A 1 383 ? 4.088   21.445  -5.682  1.00 85.55 383 A 1 
ATOM 3095 O OG1 . THR A 1 383 ? 4.986   21.389  -6.769  1.00 78.99 383 A 1 
ATOM 3096 C CG2 . THR A 1 383 ? 4.795   22.179  -4.549  1.00 77.60 383 A 1 
ATOM 3097 N N   . CYS A 1 384 ? 1.458   19.615  -6.332  1.00 90.24 384 A 1 
ATOM 3098 C CA  . CYS A 1 384 ? 0.541   19.177  -7.368  1.00 91.29 384 A 1 
ATOM 3099 C C   . CYS A 1 384 ? 0.238   20.377  -8.289  1.00 91.41 384 A 1 
ATOM 3100 O O   . CYS A 1 384 ? -0.456  21.306  -7.889  1.00 89.78 384 A 1 
ATOM 3101 C CB  . CYS A 1 384 ? -0.703  18.596  -6.693  1.00 90.89 384 A 1 
ATOM 3102 S SG  . CYS A 1 384 ? -1.756  17.581  -7.748  1.00 88.79 384 A 1 
ATOM 3103 N N   . LYS A 1 385 ? 0.818   20.396  -9.487  1.00 90.64 385 A 1 
ATOM 3104 C CA  . LYS A 1 385 ? 0.705   21.479  -10.478 1.00 90.30 385 A 1 
ATOM 3105 C C   . LYS A 1 385 ? 0.059   20.979  -11.771 1.00 91.28 385 A 1 
ATOM 3106 O O   . LYS A 1 385 ? 0.081   19.785  -12.045 1.00 89.92 385 A 1 
ATOM 3107 C CB  . LYS A 1 385 ? 2.078   22.102  -10.762 1.00 89.31 385 A 1 
ATOM 3108 C CG  . LYS A 1 385 ? 2.710   22.786  -9.536  1.00 86.26 385 A 1 
ATOM 3109 C CD  . LYS A 1 385 ? 4.039   23.455  -9.923  1.00 81.86 385 A 1 
ATOM 3110 C CE  . LYS A 1 385 ? 4.691   24.103  -8.704  1.00 77.43 385 A 1 
ATOM 3111 N NZ  . LYS A 1 385 ? 5.981   24.747  -9.043  1.00 67.61 385 A 1 
ATOM 3112 N N   . GLY A 1 386 ? -0.474  21.899  -12.585 1.00 89.89 386 A 1 
ATOM 3113 C CA  . GLY A 1 386 ? -1.120  21.571  -13.855 1.00 90.45 386 A 1 
ATOM 3114 C C   . GLY A 1 386 ? -2.290  20.602  -13.672 1.00 91.86 386 A 1 
ATOM 3115 O O   . GLY A 1 386 ? -3.113  20.787  -12.778 1.00 90.28 386 A 1 
ATOM 3116 N N   . ASN A 1 387 ? -2.310  19.533  -14.451 1.00 92.49 387 A 1 
ATOM 3117 C CA  . ASN A 1 387 ? -3.364  18.515  -14.442 1.00 93.03 387 A 1 
ATOM 3118 C C   . ASN A 1 387 ? -3.266  17.503  -13.278 1.00 94.17 387 A 1 
ATOM 3119 O O   . ASN A 1 387 ? -4.111  16.621  -13.169 1.00 92.94 387 A 1 
ATOM 3120 C CB  . ASN A 1 387 ? -3.371  17.839  -15.815 1.00 92.05 387 A 1 
ATOM 3121 C CG  . ASN A 1 387 ? -3.707  18.810  -16.919 1.00 88.48 387 A 1 
ATOM 3122 O OD1 . ASN A 1 387 ? -4.474  19.749  -16.731 1.00 81.65 387 A 1 
ATOM 3123 N ND2 . ASN A 1 387 ? -3.128  18.666  -18.079 1.00 79.97 387 A 1 
ATOM 3124 N N   . CYS A 1 388 ? -2.292  17.638  -12.382 1.00 93.08 388 A 1 
ATOM 3125 C CA  . CYS A 1 388 ? -2.070  16.721  -11.272 1.00 93.43 388 A 1 
ATOM 3126 C C   . CYS A 1 388 ? -3.333  16.488  -10.424 1.00 94.42 388 A 1 
ATOM 3127 O O   . CYS A 1 388 ? -3.676  15.343  -10.160 1.00 94.02 388 A 1 
ATOM 3128 C CB  . CYS A 1 388 ? -0.914  17.260  -10.421 1.00 92.34 388 A 1 
ATOM 3129 S SG  . CYS A 1 388 ? -0.684  16.491  -8.803  1.00 90.53 388 A 1 
ATOM 3130 N N   . LYS A 1 389 ? -4.058  17.562  -10.037 1.00 93.81 389 A 1 
ATOM 3131 C CA  . LYS A 1 389 ? -5.302  17.423  -9.260  1.00 94.81 389 A 1 
ATOM 3132 C C   . LYS A 1 389 ? -6.332  16.591  -10.015 1.00 95.46 389 A 1 
ATOM 3133 O O   . LYS A 1 389 ? -6.850  15.636  -9.457  1.00 95.41 389 A 1 
ATOM 3134 C CB  . LYS A 1 389 ? -5.859  18.798  -8.853  1.00 95.10 389 A 1 
ATOM 3135 C CG  . LYS A 1 389 ? -7.182  18.649  -8.085  1.00 94.85 389 A 1 
ATOM 3136 C CD  . LYS A 1 389 ? -7.842  19.978  -7.697  1.00 93.03 389 A 1 
ATOM 3137 C CE  . LYS A 1 389 ? -9.197  19.637  -7.066  1.00 90.38 389 A 1 
ATOM 3138 N NZ  . LYS A 1 389 ? -10.037 20.813  -6.782  1.00 85.86 389 A 1 
ATOM 3139 N N   . ASN A 1 390 ? -6.613  16.945  -11.269 1.00 94.57 390 A 1 
ATOM 3140 C CA  . ASN A 1 390 ? -7.560  16.211  -12.098 1.00 94.87 390 A 1 
ATOM 3141 C C   . ASN A 1 390 ? -7.189  14.731  -12.170 1.00 95.59 390 A 1 
ATOM 3142 O O   . ASN A 1 390 ? -8.018  13.868  -11.883 1.00 95.12 390 A 1 
ATOM 3143 C CB  . ASN A 1 390 ? -7.596  16.837  -13.504 1.00 94.31 390 A 1 
ATOM 3144 C CG  . ASN A 1 390 ? -8.579  16.096  -14.384 1.00 90.20 390 A 1 
ATOM 3145 O OD1 . ASN A 1 390 ? -9.768  16.305  -14.261 1.00 82.50 390 A 1 
ATOM 3146 N ND2 . ASN A 1 390 ? -8.127  15.197  -15.222 1.00 80.93 390 A 1 
ATOM 3147 N N   . ASN A 1 391 ? -5.941  14.439  -12.479 1.00 94.69 391 A 1 
ATOM 3148 C CA  . ASN A 1 391 ? -5.480  13.081  -12.725 1.00 94.73 391 A 1 
ATOM 3149 C C   . ASN A 1 391 ? -5.467  12.235  -11.444 1.00 95.51 391 A 1 
ATOM 3150 O O   . ASN A 1 391 ? -5.880  11.079  -11.487 1.00 95.30 391 A 1 
ATOM 3151 C CB  . ASN A 1 391 ? -4.122  13.163  -13.428 1.00 94.33 391 A 1 
ATOM 3152 C CG  . ASN A 1 391 ? -4.190  13.805  -14.804 1.00 92.98 391 A 1 
ATOM 3153 O OD1 . ASN A 1 391 ? -5.240  14.200  -15.292 1.00 89.03 391 A 1 
ATOM 3154 N ND2 . ASN A 1 391 ? -3.070  13.937  -15.471 1.00 88.15 391 A 1 
ATOM 3155 N N   . CYS A 1 392 ? -5.107  12.795  -10.291 1.00 95.54 392 A 1 
ATOM 3156 C CA  . CYS A 1 392 ? -5.282  12.125  -8.999  1.00 95.71 392 A 1 
ATOM 3157 C C   . CYS A 1 392 ? -6.758  11.798  -8.727  1.00 96.56 392 A 1 
ATOM 3158 O O   . CYS A 1 392 ? -7.082  10.697  -8.297  1.00 96.26 392 A 1 
ATOM 3159 C CB  . CYS A 1 392 ? -4.726  13.004  -7.872  1.00 95.08 392 A 1 
ATOM 3160 S SG  . CYS A 1 392 ? -2.919  13.070  -7.911  1.00 91.49 392 A 1 
ATOM 3161 N N   . MET A 1 393 ? -7.661  12.740  -9.023  1.00 96.65 393 A 1 
ATOM 3162 C CA  . MET A 1 393 ? -9.098  12.520  -8.839  1.00 96.94 393 A 1 
ATOM 3163 C C   . MET A 1 393 ? -9.669  11.499  -9.832  1.00 97.11 393 A 1 
ATOM 3164 O O   . MET A 1 393 ? -10.592 10.766  -9.478  1.00 96.95 393 A 1 
ATOM 3165 C CB  . MET A 1 393 ? -9.853  13.856  -8.937  1.00 97.10 393 A 1 
ATOM 3166 C CG  . MET A 1 393 ? -9.530  14.829  -7.790  1.00 96.11 393 A 1 
ATOM 3167 S SD  . MET A 1 393 ? -9.660  14.180  -6.104  1.00 94.78 393 A 1 
ATOM 3168 C CE  . MET A 1 393 ? -11.378 13.613  -6.121  1.00 88.68 393 A 1 
ATOM 3169 N N   . CYS A 1 394 ? -9.129  11.411  -11.043 1.00 96.96 394 A 1 
ATOM 3170 C CA  . CYS A 1 394 ? -9.444  10.345  -11.989 1.00 96.99 394 A 1 
ATOM 3171 C C   . CYS A 1 394 ? -8.997  8.981   -11.445 1.00 97.09 394 A 1 
ATOM 3172 O O   . CYS A 1 394 ? -9.798  8.055   -11.417 1.00 96.65 394 A 1 
ATOM 3173 C CB  . CYS A 1 394 ? -8.795  10.637  -13.347 1.00 96.76 394 A 1 
ATOM 3174 S SG  . CYS A 1 394 ? -9.442  12.105  -14.186 1.00 96.07 394 A 1 
ATOM 3175 N N   . ALA A 1 395 ? -7.765  8.876   -10.943 1.00 96.93 395 A 1 
ATOM 3176 C CA  . ALA A 1 395 ? -7.202  7.622   -10.453 1.00 97.01 395 A 1 
ATOM 3177 C C   . ALA A 1 395 ? -7.992  7.009   -9.279  1.00 97.37 395 A 1 
ATOM 3178 O O   . ALA A 1 395 ? -8.185  5.792   -9.232  1.00 97.08 395 A 1 
ATOM 3179 C CB  . ALA A 1 395 ? -5.745  7.880   -10.063 1.00 96.71 395 A 1 
ATOM 3180 N N   . VAL A 1 396 ? -8.500  7.827   -8.345  1.00 97.36 396 A 1 
ATOM 3181 C CA  . VAL A 1 396 ? -9.280  7.323   -7.204  1.00 97.37 396 A 1 
ATOM 3182 C C   . VAL A 1 396 ? -10.705 6.896   -7.586  1.00 97.62 396 A 1 
ATOM 3183 O O   . VAL A 1 396 ? -11.258 6.005   -6.945  1.00 97.05 396 A 1 
ATOM 3184 C CB  . VAL A 1 396 ? -9.304  8.302   -6.014  1.00 96.19 396 A 1 
ATOM 3185 C CG1 . VAL A 1 396 ? -7.890  8.588   -5.506  1.00 92.47 396 A 1 
ATOM 3186 C CG2 . VAL A 1 396 ? -10.001 9.627   -6.313  1.00 91.51 396 A 1 
ATOM 3187 N N   . ARG A 1 397 ? -11.309 7.516   -8.621  1.00 97.54 397 A 1 
ATOM 3188 C CA  . ARG A 1 397 ? -12.697 7.258   -9.050  1.00 97.32 397 A 1 
ATOM 3189 C C   . ARG A 1 397 ? -12.814 6.186   -10.127 1.00 97.37 397 A 1 
ATOM 3190 O O   . ARG A 1 397 ? -13.817 5.477   -10.155 1.00 96.67 397 A 1 
ATOM 3191 C CB  . ARG A 1 397 ? -13.332 8.557   -9.556  1.00 96.99 397 A 1 
ATOM 3192 C CG  . ARG A 1 397 ? -13.640 9.533   -8.417  1.00 94.54 397 A 1 
ATOM 3193 C CD  . ARG A 1 397 ? -14.344 10.780  -8.931  1.00 93.44 397 A 1 
ATOM 3194 N NE  . ARG A 1 397 ? -13.450 11.627  -9.763  1.00 88.60 397 A 1 
ATOM 3195 C CZ  . ARG A 1 397 ? -13.654 12.909  -10.025 1.00 85.87 397 A 1 
ATOM 3196 N NH1 . ARG A 1 397 ? -14.750 13.512  -9.688  1.00 79.15 397 A 1 
ATOM 3197 N NH2 . ARG A 1 397 ? -12.753 13.624  -10.625 1.00 77.80 397 A 1 
ATOM 3198 N N   . TYR A 1 398 ? -11.815 6.084   -10.990 1.00 97.12 398 A 1 
ATOM 3199 C CA  . TYR A 1 398 ? -11.863 5.290   -12.208 1.00 96.87 398 A 1 
ATOM 3200 C C   . TYR A 1 398 ? -10.703 4.282   -12.258 1.00 96.88 398 A 1 
ATOM 3201 O O   . TYR A 1 398 ? -9.712  4.496   -12.952 1.00 96.12 398 A 1 
ATOM 3202 C CB  . TYR A 1 398 ? -11.891 6.225   -13.421 1.00 96.62 398 A 1 
ATOM 3203 C CG  . TYR A 1 398 ? -12.991 7.268   -13.371 1.00 96.34 398 A 1 
ATOM 3204 C CD1 . TYR A 1 398 ? -14.342 6.888   -13.307 1.00 95.09 398 A 1 
ATOM 3205 C CD2 . TYR A 1 398 ? -12.653 8.632   -13.376 1.00 95.22 398 A 1 
ATOM 3206 C CE1 . TYR A 1 398 ? -15.358 7.860   -13.252 1.00 94.29 398 A 1 
ATOM 3207 C CE2 . TYR A 1 398 ? -13.662 9.612   -13.321 1.00 94.43 398 A 1 
ATOM 3208 C CZ  . TYR A 1 398 ? -15.016 9.231   -13.258 1.00 94.22 398 A 1 
ATOM 3209 O OH  . TYR A 1 398 ? -15.989 10.178  -13.199 1.00 92.77 398 A 1 
ATOM 3210 N N   . PRO A 1 399 ? -10.796 3.174   -11.495 1.00 96.94 399 A 1 
ATOM 3211 C CA  . PRO A 1 399 ? -9.748  2.162   -11.481 1.00 96.61 399 A 1 
ATOM 3212 C C   . PRO A 1 399 ? -9.719  1.282   -12.739 1.00 96.38 399 A 1 
ATOM 3213 O O   . PRO A 1 399 ? -8.757  0.539   -12.921 1.00 94.71 399 A 1 
ATOM 3214 C CB  . PRO A 1 399 ? -10.021 1.337   -10.221 1.00 95.86 399 A 1 
ATOM 3215 C CG  . PRO A 1 399 ? -11.542 1.409   -10.112 1.00 93.63 399 A 1 
ATOM 3216 C CD  . PRO A 1 399 ? -11.849 2.831   -10.562 1.00 96.29 399 A 1 
ATOM 3217 N N   . ARG A 1 400 ? -10.740 1.328   -13.619 1.00 95.96 400 A 1 
ATOM 3218 C CA  . ARG A 1 400 ? -10.691 0.642   -14.917 1.00 95.49 400 A 1 
ATOM 3219 C C   . ARG A 1 400 ? -9.905  1.462   -15.927 1.00 95.35 400 A 1 
ATOM 3220 O O   . ARG A 1 400 ? -10.052 2.683   -15.991 1.00 94.20 400 A 1 
ATOM 3221 C CB  . ARG A 1 400 ? -12.083 0.345   -15.477 1.00 94.48 400 A 1 
ATOM 3222 C CG  . ARG A 1 400 ? -12.854 -0.654  -14.625 1.00 91.10 400 A 1 
ATOM 3223 C CD  . ARG A 1 400 ? -14.080 -1.134  -15.416 1.00 90.35 400 A 1 
ATOM 3224 N NE  . ARG A 1 400 ? -14.912 -2.023  -14.611 1.00 87.17 400 A 1 
ATOM 3225 C CZ  . ARG A 1 400 ? -15.758 -1.634  -13.691 1.00 87.04 400 A 1 
ATOM 3226 N NH1 . ARG A 1 400 ? -15.964 -0.373  -13.427 1.00 77.72 400 A 1 
ATOM 3227 N NH2 . ARG A 1 400 ? -16.408 -2.518  -13.013 1.00 78.58 400 A 1 
ATOM 3228 N N   . GLN A 1 401 ? -9.144  0.778   -16.771 1.00 93.77 401 A 1 
ATOM 3229 C CA  . GLN A 1 401 ? -8.245  1.424   -17.728 1.00 92.45 401 A 1 
ATOM 3230 C C   . GLN A 1 401 ? -8.984  2.402   -18.655 1.00 93.20 401 A 1 
ATOM 3231 O O   . GLN A 1 401 ? -8.593  3.568   -18.761 1.00 91.88 401 A 1 
ATOM 3232 C CB  . GLN A 1 401 ? -7.520  0.328   -18.519 1.00 89.96 401 A 1 
ATOM 3233 C CG  . GLN A 1 401 ? -6.395  0.916   -19.379 1.00 80.95 401 A 1 
ATOM 3234 C CD  . GLN A 1 401 ? -5.624  -0.141  -20.145 1.00 72.42 401 A 1 
ATOM 3235 O OE1 . GLN A 1 401 ? -6.122  -1.194  -20.521 1.00 68.27 401 A 1 
ATOM 3236 N NE2 . GLN A 1 401 ? -4.377  0.102   -20.444 1.00 63.31 401 A 1 
ATOM 3237 N N   . ASN A 1 402 ? -10.083 1.974   -19.281 1.00 92.37 402 A 1 
ATOM 3238 C CA  . ASN A 1 402 ? -10.836 2.819   -20.210 1.00 92.53 402 A 1 
ATOM 3239 C C   . ASN A 1 402 ? -11.516 4.008   -19.522 1.00 94.10 402 A 1 
ATOM 3240 O O   . ASN A 1 402 ? -11.558 5.107   -20.056 1.00 93.51 402 A 1 
ATOM 3241 C CB  . ASN A 1 402 ? -11.873 1.959   -20.953 1.00 90.65 402 A 1 
ATOM 3242 C CG  . ASN A 1 402 ? -11.252 0.999   -21.953 1.00 79.60 402 A 1 
ATOM 3243 O OD1 . ASN A 1 402 ? -10.134 1.151   -22.411 1.00 70.75 402 A 1 
ATOM 3244 N ND2 . ASN A 1 402 ? -11.964 -0.020  -22.342 1.00 70.07 402 A 1 
ATOM 3245 N N   . GLU A 1 403 ? -12.038 3.811   -18.310 1.00 94.15 403 A 1 
ATOM 3246 C CA  . GLU A 1 403 ? -12.660 4.889   -17.537 1.00 94.67 403 A 1 
ATOM 3247 C C   . GLU A 1 403 ? -11.615 5.929   -17.120 1.00 95.41 403 A 1 
ATOM 3248 O O   . GLU A 1 403 ? -11.859 7.130   -17.243 1.00 94.95 403 A 1 
ATOM 3249 C CB  . GLU A 1 403 ? -13.359 4.320   -16.290 1.00 94.46 403 A 1 
ATOM 3250 C CG  . GLU A 1 403 ? -14.558 3.400   -16.581 1.00 92.76 403 A 1 
ATOM 3251 C CD  . GLU A 1 403 ? -15.146 2.756   -15.308 1.00 91.49 403 A 1 
ATOM 3252 O OE1 . GLU A 1 403 ? -16.142 2.006   -15.428 1.00 84.33 403 A 1 
ATOM 3253 O OE2 . GLU A 1 403 ? -14.587 2.954   -14.204 1.00 85.83 403 A 1 
ATOM 3254 N N   . PHE A 1 404 ? -10.437 5.479   -16.688 1.00 94.34 404 A 1 
ATOM 3255 C CA  . PHE A 1 404 ? -9.322  6.359   -16.379 1.00 94.52 404 A 1 
ATOM 3256 C C   . PHE A 1 404 ? -8.842  7.120   -17.616 1.00 94.82 404 A 1 
ATOM 3257 O O   . PHE A 1 404 ? -8.716  8.344   -17.557 1.00 94.69 404 A 1 
ATOM 3258 C CB  . PHE A 1 404 ? -8.174  5.557   -15.741 1.00 94.68 404 A 1 
ATOM 3259 C CG  . PHE A 1 404 ? -6.981  6.436   -15.440 1.00 94.71 404 A 1 
ATOM 3260 C CD1 . PHE A 1 404 ? -5.875  6.449   -16.317 1.00 93.27 404 A 1 
ATOM 3261 C CD2 . PHE A 1 404 ? -7.015  7.308   -14.343 1.00 93.71 404 A 1 
ATOM 3262 C CE1 . PHE A 1 404 ? -4.821  7.345   -16.095 1.00 93.10 404 A 1 
ATOM 3263 C CE2 . PHE A 1 404 ? -5.960  8.199   -14.122 1.00 93.02 404 A 1 
ATOM 3264 C CZ  . PHE A 1 404 ? -4.862  8.223   -14.997 1.00 93.27 404 A 1 
ATOM 3265 N N   . ALA A 1 405 ? -8.646  6.437   -18.745 1.00 94.57 405 A 1 
ATOM 3266 C CA  . ALA A 1 405 ? -8.192  7.040   -20.002 1.00 94.12 405 A 1 
ATOM 3267 C C   . ALA A 1 405 ? -9.142  8.136   -20.520 1.00 94.50 405 A 1 
ATOM 3268 O O   . ALA A 1 405 ? -8.684  9.135   -21.070 1.00 93.92 405 A 1 
ATOM 3269 C CB  . ALA A 1 405 ? -8.017  5.927   -21.041 1.00 93.45 405 A 1 
ATOM 3270 N N   . ASN A 1 406 ? -10.449 7.993   -20.283 1.00 95.22 406 A 1 
ATOM 3271 C CA  . ASN A 1 406 ? -11.446 9.007   -20.633 1.00 95.69 406 A 1 
ATOM 3272 C C   . ASN A 1 406 ? -11.479 10.206  -19.675 1.00 96.08 406 A 1 
ATOM 3273 O O   . ASN A 1 406 ? -12.090 11.230  -19.994 1.00 95.05 406 A 1 
ATOM 3274 C CB  . ASN A 1 406 ? -12.823 8.321   -20.694 1.00 95.52 406 A 1 
ATOM 3275 C CG  . ASN A 1 406 ? -12.977 7.387   -21.878 1.00 92.67 406 A 1 
ATOM 3276 O OD1 . ASN A 1 406 ? -12.397 7.556   -22.930 1.00 86.04 406 A 1 
ATOM 3277 N ND2 . ASN A 1 406 ? -13.817 6.389   -21.768 1.00 86.00 406 A 1 
ATOM 3278 N N   . CYS A 1 407 ? -10.879 10.090  -18.492 1.00 95.37 407 A 1 
ATOM 3279 C CA  . CYS A 1 407 ? -10.870 11.136  -17.465 1.00 95.41 407 A 1 
ATOM 3280 C C   . CYS A 1 407 ? -9.548  11.912  -17.415 1.00 95.46 407 A 1 
ATOM 3281 O O   . CYS A 1 407 ? -9.549  13.119  -17.167 1.00 93.89 407 A 1 
ATOM 3282 C CB  . CYS A 1 407 ? -11.164 10.468  -16.116 1.00 95.41 407 A 1 
ATOM 3283 S SG  . CYS A 1 407 ? -11.318 11.594  -14.700 1.00 94.63 407 A 1 
ATOM 3284 N N   . VAL A 1 408 ? -8.426  11.226  -17.615 1.00 94.66 408 A 1 
ATOM 3285 C CA  . VAL A 1 408 ? -7.077  11.780  -17.473 1.00 93.75 408 A 1 
ATOM 3286 C C   . VAL A 1 408 ? -6.798  12.858  -18.518 1.00 93.69 408 A 1 
ATOM 3287 O O   . VAL A 1 408 ? -7.209  12.755  -19.674 1.00 92.54 408 A 1 
ATOM 3288 C CB  . VAL A 1 408 ? -6.018  10.658  -17.487 1.00 92.58 408 A 1 
ATOM 3289 C CG1 . VAL A 1 408 ? -5.882  9.966   -18.844 1.00 85.35 408 A 1 
ATOM 3290 C CG2 . VAL A 1 408 ? -4.645  11.171  -17.061 1.00 85.31 408 A 1 
ATOM 3291 N N   . VAL A 1 409 ? -6.064  13.887  -18.122 1.00 93.17 409 A 1 
ATOM 3292 C CA  . VAL A 1 409 ? -5.610  14.952  -19.023 1.00 91.98 409 A 1 
ATOM 3293 C C   . VAL A 1 409 ? -4.084  14.952  -19.048 1.00 90.79 409 A 1 
ATOM 3294 O O   . VAL A 1 409 ? -3.436  15.184  -18.023 1.00 88.66 409 A 1 
ATOM 3295 C CB  . VAL A 1 409 ? -6.184  16.320  -18.605 1.00 91.16 409 A 1 
ATOM 3296 C CG1 . VAL A 1 409 ? -5.762  17.412  -19.590 1.00 87.72 409 A 1 
ATOM 3297 C CG2 . VAL A 1 409 ? -7.719  16.300  -18.568 1.00 89.07 409 A 1 
ATOM 3298 N N   . TRP A 1 410 ? -3.513  14.688  -20.223 1.00 91.78 410 A 1 
ATOM 3299 C CA  . TRP A 1 410 ? -2.074  14.743  -20.456 1.00 88.60 410 A 1 
ATOM 3300 C C   . TRP A 1 410 ? -1.627  16.172  -20.780 1.00 85.15 410 A 1 
ATOM 3301 O O   . TRP A 1 410 ? -2.391  16.945  -21.354 1.00 77.71 410 A 1 
ATOM 3302 C CB  . TRP A 1 410 ? -1.701  13.738  -21.554 1.00 87.21 410 A 1 
ATOM 3303 C CG  . TRP A 1 410 ? -2.140  12.329  -21.257 1.00 85.97 410 A 1 
ATOM 3304 C CD1 . TRP A 1 410 ? -3.137  11.659  -21.877 1.00 81.41 410 A 1 
ATOM 3305 C CD2 . TRP A 1 410 ? -1.642  11.412  -20.225 1.00 85.56 410 A 1 
ATOM 3306 N NE1 . TRP A 1 410 ? -3.296  10.408  -21.311 1.00 80.48 410 A 1 
ATOM 3307 C CE2 . TRP A 1 410 ? -2.403  10.205  -20.288 1.00 82.85 410 A 1 
ATOM 3308 C CE3 . TRP A 1 410 ? -0.636  11.495  -19.235 1.00 80.90 410 A 1 
ATOM 3309 C CZ2 . TRP A 1 410 ? -2.173  9.125   -19.413 1.00 80.27 410 A 1 
ATOM 3310 C CZ3 . TRP A 1 410 ? -0.400  10.411  -18.353 1.00 77.92 410 A 1 
ATOM 3311 C CH2 . TRP A 1 410 ? -1.163  9.239   -18.436 1.00 77.88 410 A 1 
ATOM 3312 N N   . ASN A 1 411 ? -0.422  16.515  -20.342 1.00 84.19 411 A 1 
ATOM 3313 C CA  . ASN A 1 411 ? 0.202   17.809  -20.642 1.00 78.72 411 A 1 
ATOM 3314 C C   . ASN A 1 411 ? 0.869   17.822  -22.018 1.00 71.92 411 A 1 
ATOM 3315 O O   . ASN A 1 411 ? 1.398   16.761  -22.420 1.00 64.82 411 A 1 
ATOM 3316 C CB  . ASN A 1 411 ? 1.232   18.172  -19.562 1.00 72.54 411 A 1 
ATOM 3317 C CG  . ASN A 1 411 ? 0.671   18.571  -18.217 1.00 66.30 411 A 1 
ATOM 3318 O OD1 . ASN A 1 411 ? -0.393  19.143  -18.035 1.00 62.49 411 A 1 
ATOM 3319 N ND2 . ASN A 1 411 ? 1.412   18.336  -17.160 1.00 61.22 411 A 1 
ATOM 3320 O OXT . ASN A 1 411 ? 0.858   18.940  -22.587 1.00 56.80 411 A 1 
#
