# Supplementary material for: Theoretical Study of Sphingomyelinases from Entamoeba histolytica and Trichomonas vaginalis Sheds Light on the Evolution of Enzymes Needed for Survival and Colonization
Source: Pathogens. 2025 Jan 5;14(1):32. doi: 10.3390/pathogens14010032 (PMC11768322; doi:10.3390/pathogens14010032)
Supplement: Supplementary file 1 [file pathogens-14-00032-s001.zip › Supplementary structural Files/CIF files aSMase6/aSMase6 no signal peptide/No signal peptide/fold_smasa6nosingpept_model_2.cif]

# By using this file you agree to the legally binding terms of use found at alphafoldserver.com/output-terms
data_257d7e8b6600c784
#
_entry.id 257d7e8b6600c784
#
loop_
_atom_type.symbol
C 
N 
O 
S 
#
loop_
_audit_author.name
_audit_author.pdbx_ordinal
"Google DeepMind" 1 
"Isomorphic Labs" 2 
#
_audit_conform.dict_location https://raw.githubusercontent.com/ihmwg/ModelCIF/master/dist/mmcif_ma.dic
_audit_conform.dict_name     mmcif_ma.dic
_audit_conform.dict_version  1.4.5
#
loop_
_chem_comp.formula
_chem_comp.formula_weight
_chem_comp.id
_chem_comp.mon_nstd_flag
_chem_comp.name
_chem_comp.pdbx_smiles
_chem_comp.pdbx_synonyms
_chem_comp.type
"C3 H7 N O2"    89.093  ALA y ALANINE         C[C@H](N)C(O)=O                  ? "L-PEPTIDE LINKING" 
"C6 H15 N4 O2"  175.209 ARG y ARGININE        N[C@@H](CCCNC(N)=[NH2+])C(O)=O   ? "L-PEPTIDE LINKING" 
"C4 H8 N2 O3"   132.118 ASN y ASPARAGINE      N[C@@H](CC(N)=O)C(O)=O           ? "L-PEPTIDE LINKING" 
"C4 H7 N O4"    133.103 ASP y "ASPARTIC ACID" N[C@@H](CC(O)=O)C(O)=O           ? "L-PEPTIDE LINKING" 
"C3 H7 N O2 S"  121.158 CYS y CYSTEINE        N[C@@H](CS)C(O)=O                ? "L-PEPTIDE LINKING" 
"C5 H10 N2 O3"  146.144 GLN y GLUTAMINE       N[C@@H](CCC(N)=O)C(O)=O          ? "L-PEPTIDE LINKING" 
"C5 H9 N O4"    147.129 GLU y "GLUTAMIC ACID" N[C@@H](CCC(O)=O)C(O)=O          ? "L-PEPTIDE LINKING" 
"C2 H5 N O2"    75.067  GLY y GLYCINE         NCC(O)=O                         ? "PEPTIDE LINKING"   
"C6 H10 N3 O2"  156.162 HIS y HISTIDINE       N[C@@H](Cc1c[nH]c[nH+]1)C(O)=O   ? "L-PEPTIDE LINKING" 
"C6 H13 N O2"   131.173 ILE y ISOLEUCINE      CC[C@H](C)[C@H](N)C(O)=O         ? "L-PEPTIDE LINKING" 
"C6 H13 N O2"   131.173 LEU y LEUCINE         CC(C)C[C@H](N)C(O)=O             ? "L-PEPTIDE LINKING" 
"C6 H15 N2 O2"  147.195 LYS y LYSINE          N[C@@H](CCCC[NH3+])C(O)=O        ? "L-PEPTIDE LINKING" 
"C5 H11 N O2 S" 149.211 MET y METHIONINE      CSCC[C@H](N)C(O)=O               ? "L-PEPTIDE LINKING" 
"C9 H11 N O2"   165.189 PHE y PHENYLALANINE   N[C@@H](Cc1ccccc1)C(O)=O         ? "L-PEPTIDE LINKING" 
"C5 H9 N O2"    115.130 PRO y PROLINE         OC(=O)[C@@H]1CCCN1               ? "L-PEPTIDE LINKING" 
"C3 H7 N O3"    105.093 SER y SERINE          N[C@@H](CO)C(O)=O                ? "L-PEPTIDE LINKING" 
"C4 H9 N O3"    119.119 THR y THREONINE       C[C@@H](O)[C@H](N)C(O)=O         ? "L-PEPTIDE LINKING" 
"C11 H12 N2 O2" 204.225 TRP y TRYPTOPHAN      N[C@@H](Cc1c[nH]c2ccccc12)C(O)=O ? "L-PEPTIDE LINKING" 
"C9 H11 N O3"   181.189 TYR y TYROSINE        N[C@@H](Cc1ccc(O)cc1)C(O)=O      ? "L-PEPTIDE LINKING" 
"C5 H11 N O2"   117.146 VAL y VALINE          CC(C)[C@H](N)C(O)=O              ? "L-PEPTIDE LINKING" 
#
_citation.book_publisher          ?
_citation.country                 UK
_citation.id                      primary
_citation.journal_full            Nature
_citation.journal_id_ASTM         NATUAS
_citation.journal_id_CSD          0006
_citation.journal_id_ISSN         0028-0836
_citation.journal_volume          ?
_citation.page_first              ?
_citation.page_last               ?
_citation.pdbx_database_id_DOI    ?
_citation.pdbx_database_id_PubMed ?
_citation.title                   "Accurate structure prediction of biomolecular interactions with AlphaFold 3"
_citation.year                    2024
#
loop_
_citation_author.citation_id
_citation_author.name
_citation_author.ordinal
primary "Google DeepMind" 1 
primary "Isomorphic Labs" 2 
#
_entity.id               1
_entity.pdbx_description .
_entity.type             polymer
#
_entity_poly.entity_id      1
_entity_poly.pdbx_strand_id A
_entity_poly.type           polypeptide(L)
#
loop_
_entity_poly_seq.entity_id
_entity_poly_seq.hetero
_entity_poly_seq.mon_id
_entity_poly_seq.num
1 n PHE 1   
1 n GLU 2   
1 n MET 3   
1 n TRP 4   
1 n GLN 5   
1 n LEU 6   
1 n THR 7   
1 n ASP 8   
1 n ILE 9   
1 n HIS 10  
1 n LEU 11  
1 n ASP 12  
1 n PRO 13  
1 n MET 14  
1 n TYR 15  
1 n THR 16  
1 n VAL 17  
1 n GLY 18  
1 n SER 19  
1 n ASP 20  
1 n PRO 21  
1 n LEU 22  
1 n LYS 23  
1 n LEU 24  
1 n CYS 25  
1 n ARG 26  
1 n GLU 27  
1 n GLY 28  
1 n LYS 29  
1 n GLY 30  
1 n ASN 31  
1 n ALA 32  
1 n GLY 33  
1 n LYS 34  
1 n TYR 35  
1 n GLY 36  
1 n ASP 37  
1 n TYR 38  
1 n SER 39  
1 n CYS 40  
1 n ASP 41  
1 n ALA 42  
1 n ASN 43  
1 n MET 44  
1 n ALA 45  
1 n LEU 46  
1 n LEU 47  
1 n ASP 48  
1 n SER 49  
1 n LEU 50  
1 n VAL 51  
1 n LYS 52  
1 n PHE 53  
1 n ILE 54  
1 n LYS 55  
1 n ARG 56  
1 n ASN 57  
1 n THR 58  
1 n ASP 59  
1 n VAL 60  
1 n ASN 61  
1 n GLY 62  
1 n LYS 63  
1 n VAL 64  
1 n MET 65  
1 n VAL 66  
1 n TYR 67  
1 n ASN 68  
1 n GLY 69  
1 n ASP 70  
1 n ILE 71  
1 n VAL 72  
1 n SER 73  
1 n ARG 74  
1 n ALA 75  
1 n ILE 76  
1 n PRO 77  
1 n LYS 78  
1 n TYR 79  
1 n ASN 80  
1 n LEU 81  
1 n ASP 82  
1 n TYR 83  
1 n VAL 84  
1 n LYS 85  
1 n GLN 86  
1 n SER 87  
1 n ILE 88  
1 n VAL 89  
1 n ASN 90  
1 n ALA 91  
1 n THR 92  
1 n ALA 93  
1 n LEU 94  
1 n LEU 95  
1 n LYS 96  
1 n LYS 97  
1 n PHE 98  
1 n GLU 99  
1 n ASP 100 
1 n PHE 101 
1 n PHE 102 
1 n ILE 103 
1 n ILE 104 
1 n PRO 105 
1 n MET 106 
1 n LEU 107 
1 n GLY 108 
1 n ASN 109 
1 n HIS 110 
1 n ASP 111 
1 n VAL 112 
1 n TYR 113 
1 n PRO 114 
1 n ALA 115 
1 n ASN 116 
1 n GLN 117 
1 n MET 118 
1 n ALA 119 
1 n ILE 120 
1 n ASN 121 
1 n SER 122 
1 n GLN 123 
1 n TRP 124 
1 n ILE 125 
1 n PHE 126 
1 n GLN 127 
1 n PHE 128 
1 n ALA 129 
1 n ALA 130 
1 n GLU 131 
1 n GLN 132 
1 n PHE 133 
1 n ALA 134 
1 n PRO 135 
1 n PHE 136 
1 n LEU 137 
1 n SER 138 
1 n GLN 139 
1 n ASN 140 
1 n ALA 141 
1 n ILE 142 
1 n GLU 143 
1 n SER 144 
1 n PHE 145 
1 n LYS 146 
1 n HIS 147 
1 n GLY 148 
1 n GLY 149 
1 n TYR 150 
1 n TYR 151 
1 n THR 152 
1 n MET 153 
1 n PRO 154 
1 n PHE 155 
1 n PRO 156 
1 n ALA 157 
1 n HIS 158 
1 n LEU 159 
1 n GLY 160 
1 n ILE 161 
1 n LYS 162 
1 n VAL 163 
1 n PRO 164 
1 n LEU 165 
1 n ASN 166 
1 n ALA 167 
1 n VAL 168 
1 n VAL 169 
1 n LEU 170 
1 n ASN 171 
1 n THR 172 
1 n VAL 173 
1 n LEU 174 
1 n TYR 175 
1 n TYR 176 
1 n ASN 177 
1 n TYR 178 
1 n ASN 179 
1 n LYS 180 
1 n GLN 181 
1 n THR 182 
1 n MET 183 
1 n ASP 184 
1 n SER 185 
1 n THR 186 
1 n ASP 187 
1 n PRO 188 
1 n LEU 189 
1 n GLY 190 
1 n GLN 191 
1 n PHE 192 
1 n GLU 193 
1 n TRP 194 
1 n PHE 195 
1 n LYS 196 
1 n THR 197 
1 n VAL 198 
1 n MET 199 
1 n ASP 200 
1 n GLY 201 
1 n TYR 202 
1 n ARG 203 
1 n LYS 204 
1 n THR 205 
1 n GLY 206 
1 n GLN 207 
1 n ARG 208 
1 n ALA 209 
1 n ILE 210 
1 n VAL 211 
1 n SER 212 
1 n MET 213 
1 n HIS 214 
1 n ILE 215 
1 n CYS 216 
1 n PRO 217 
1 n GLY 218 
1 n VAL 219 
1 n ALA 220 
1 n GLU 221 
1 n ARG 222 
1 n PHE 223 
1 n ASN 224 
1 n TYR 225 
1 n SER 226 
1 n ASP 227 
1 n GLN 228 
1 n LEU 229 
1 n TYR 230 
1 n PRO 231 
1 n GLN 232 
1 n TYR 233 
1 n ASN 234 
1 n ASP 235 
1 n ARG 236 
1 n LEU 237 
1 n VAL 238 
1 n ASP 239 
1 n SER 240 
1 n LEU 241 
1 n ALA 242 
1 n GLU 243 
1 n TYR 244 
1 n ASN 245 
1 n ASP 246 
1 n VAL 247 
1 n ILE 248 
1 n LEU 249 
1 n GLY 250 
1 n VAL 251 
1 n LEU 252 
1 n CYS 253 
1 n GLY 254 
1 n HIS 255 
1 n LEU 256 
1 n HIS 257 
1 n THR 258 
1 n ASP 259 
1 n THR 260 
1 n PHE 261 
1 n ARG 262 
1 n ILE 263 
1 n LEU 264 
1 n SER 265 
1 n LYS 266 
1 n GLY 267 
1 n ASN 268 
1 n LYS 269 
1 n LYS 270 
1 n VAL 271 
1 n MET 272 
1 n ALA 273 
1 n PHE 274 
1 n ILE 275 
1 n GLY 276 
1 n PRO 277 
1 n SER 278 
1 n VAL 279 
1 n ASP 280 
1 n THR 281 
1 n TRP 282 
1 n LEU 283 
1 n GLY 284 
1 n THR 285 
1 n SER 286 
1 n PRO 287 
1 n SER 288 
1 n ILE 289 
1 n ARG 290 
1 n LYS 291 
1 n TYR 292 
1 n ASP 293 
1 n VAL 294 
1 n GLY 295 
1 n ASN 296 
1 n GLY 297 
1 n GLN 298 
1 n GLY 299 
1 n TYR 300 
1 n MET 301 
1 n LYS 302 
1 n GLU 303 
1 n PHE 304 
1 n LYS 305 
1 n ASN 306 
1 n TYR 307 
1 n HIS 308 
1 n PHE 309 
1 n GLN 310 
1 n LEU 311 
1 n ARG 312 
1 n PRO 313 
1 n LYS 314 
1 n LYS 315 
1 n ASP 316 
1 n LYS 317 
1 n LEU 318 
1 n LYS 319 
1 n PRO 320 
1 n LYS 321 
1 n THR 322 
1 n THR 323 
1 n ILE 324 
1 n LYS 325 
1 n GLN 326 
1 n PRO 327 
1 n SER 328 
1 n ASP 329 
1 n GLY 330 
1 n PHE 331 
1 n ASN 332 
1 n LYS 333 
1 n TRP 334 
1 n LYS 335 
1 n PHE 336 
1 n ASN 337 
1 n TYR 338 
1 n GLY 339 
1 n SER 340 
1 n SER 341 
1 n SER 342 
1 n GLU 343 
1 n TYR 344 
1 n GLY 345 
1 n LEU 346 
1 n LYS 347 
1 n GLU 348 
1 n LEU 349 
1 n SER 350 
1 n PRO 351 
1 n LYS 352 
1 n GLU 353 
1 n PHE 354 
1 n GLU 355 
1 n ILE 356 
1 n LEU 357 
1 n ALA 358 
1 n ALA 359 
1 n ARG 360 
1 n MET 361 
1 n ASP 362 
1 n LYS 363 
1 n ASP 364 
1 n LEU 365 
1 n GLN 366 
1 n LEU 367 
1 n PHE 368 
1 n ASN 369 
1 n LYS 370 
1 n TYR 371 
1 n HIS 372 
1 n LEU 373 
1 n HIS 374 
1 n PHE 375 
1 n ARG 376 
1 n ALA 377 
1 n ASP 378 
1 n THR 379 
1 n PRO 380 
1 n GLY 381 
1 n PHE 382 
1 n THR 383 
1 n CYS 384 
1 n LYS 385 
1 n GLY 386 
1 n ASN 387 
1 n CYS 388 
1 n LYS 389 
1 n ASN 390 
1 n ASN 391 
1 n CYS 392 
1 n MET 393 
1 n CYS 394 
1 n ALA 395 
1 n VAL 396 
1 n ARG 397 
1 n TYR 398 
1 n PRO 399 
1 n ARG 400 
1 n GLN 401 
1 n ASN 402 
1 n GLU 403 
1 n PHE 404 
1 n ALA 405 
1 n ASN 406 
1 n CYS 407 
1 n VAL 408 
1 n VAL 409 
1 n TRP 410 
1 n ASN 411 
#
_ma_data.content_type "model coordinates"
_ma_data.id           1
_ma_data.name         Model
#
_ma_model_list.data_id          1
_ma_model_list.model_group_id   1
_ma_model_list.model_group_name "AlphaFold-beta-20231127 (7a14c934-fe78-43c1-a552-7fb305b0ebd1 @ 2024-08-20 18:28:31)"
_ma_model_list.model_id         1
_ma_model_list.model_name       "Top ranked model"
_ma_model_list.model_type       "Ab initio model"
_ma_model_list.ordinal_id       1
#
loop_
_ma_protocol_step.method_type
_ma_protocol_step.ordinal_id
_ma_protocol_step.protocol_id
_ma_protocol_step.step_id
"coevolution MSA" 1 1 1 
"template search" 2 1 2 
modeling          3 1 3 
#
loop_
_ma_qa_metric.id
_ma_qa_metric.mode
_ma_qa_metric.name
_ma_qa_metric.software_group_id
_ma_qa_metric.type
1 global pLDDT 1 pLDDT 
2 local  pLDDT 1 pLDDT 
#
_ma_qa_metric_global.metric_id    1
_ma_qa_metric_global.metric_value 90.85
_ma_qa_metric_global.model_id     1
_ma_qa_metric_global.ordinal_id   1
#
_ma_software_group.group_id    1
_ma_software_group.ordinal_id  1
_ma_software_group.software_id 1
#
_ma_target_entity.data_id   1
_ma_target_entity.entity_id 1
_ma_target_entity.origin    .
#
_ma_target_entity_instance.asym_id   A
_ma_target_entity_instance.details   .
_ma_target_entity_instance.entity_id 1
#
loop_
_pdbx_data_usage.details
_pdbx_data_usage.id
_pdbx_data_usage.type
_pdbx_data_usage.url
;NON-COMMERCIAL USE ONLY, BY USING THIS FILE YOU AGREE TO THE TERMS OF USE FOUND
AT alphafoldserver.com/output-terms.
;
1 license    ? 
;THE INFORMATION IS NOT INTENDED FOR, HAS NOT BEEN VALIDATED FOR, AND IS NOT
APPROVED FOR CLINICAL USE. IT SHOULD NOT BE USED FOR CLINICAL PURPOSE OR RELIED
ON FOR MEDICAL OR OTHER PROFESSIONAL ADVICE. IT IS THEORETICAL MODELLING ONLY
AND CAUTION SHOULD BE EXERCISED IN ITS USE. IT IS PROVIDED "AS-IS" WITHOUT ANY
WARRANTY OF ANY KIND, WHETHER EXPRESSED OR IMPLIED. NO WARRANTY IS GIVEN THAT
USE OF THE INFORMATION SHALL NOT INFRINGE THE RIGHTS OF ANY THIRD PARTY.
;
2 disclaimer ? 
#
loop_
_pdbx_poly_seq_scheme.asym_id
_pdbx_poly_seq_scheme.auth_seq_num
_pdbx_poly_seq_scheme.entity_id
_pdbx_poly_seq_scheme.hetero
_pdbx_poly_seq_scheme.mon_id
_pdbx_poly_seq_scheme.pdb_ins_code
_pdbx_poly_seq_scheme.pdb_seq_num
_pdbx_poly_seq_scheme.pdb_strand_id
_pdbx_poly_seq_scheme.seq_id
A 1   1 n PHE . 1   A 1   
A 2   1 n GLU . 2   A 2   
A 3   1 n MET . 3   A 3   
A 4   1 n TRP . 4   A 4   
A 5   1 n GLN . 5   A 5   
A 6   1 n LEU . 6   A 6   
A 7   1 n THR . 7   A 7   
A 8   1 n ASP . 8   A 8   
A 9   1 n ILE . 9   A 9   
A 10  1 n HIS . 10  A 10  
A 11  1 n LEU . 11  A 11  
A 12  1 n ASP . 12  A 12  
A 13  1 n PRO . 13  A 13  
A 14  1 n MET . 14  A 14  
A 15  1 n TYR . 15  A 15  
A 16  1 n THR . 16  A 16  
A 17  1 n VAL . 17  A 17  
A 18  1 n GLY . 18  A 18  
A 19  1 n SER . 19  A 19  
A 20  1 n ASP . 20  A 20  
A 21  1 n PRO . 21  A 21  
A 22  1 n LEU . 22  A 22  
A 23  1 n LYS . 23  A 23  
A 24  1 n LEU . 24  A 24  
A 25  1 n CYS . 25  A 25  
A 26  1 n ARG . 26  A 26  
A 27  1 n GLU . 27  A 27  
A 28  1 n GLY . 28  A 28  
A 29  1 n LYS . 29  A 29  
A 30  1 n GLY . 30  A 30  
A 31  1 n ASN . 31  A 31  
A 32  1 n ALA . 32  A 32  
A 33  1 n GLY . 33  A 33  
A 34  1 n LYS . 34  A 34  
A 35  1 n TYR . 35  A 35  
A 36  1 n GLY . 36  A 36  
A 37  1 n ASP . 37  A 37  
A 38  1 n TYR . 38  A 38  
A 39  1 n SER . 39  A 39  
A 40  1 n CYS . 40  A 40  
A 41  1 n ASP . 41  A 41  
A 42  1 n ALA . 42  A 42  
A 43  1 n ASN . 43  A 43  
A 44  1 n MET . 44  A 44  
A 45  1 n ALA . 45  A 45  
A 46  1 n LEU . 46  A 46  
A 47  1 n LEU . 47  A 47  
A 48  1 n ASP . 48  A 48  
A 49  1 n SER . 49  A 49  
A 50  1 n LEU . 50  A 50  
A 51  1 n VAL . 51  A 51  
A 52  1 n LYS . 52  A 52  
A 53  1 n PHE . 53  A 53  
A 54  1 n ILE . 54  A 54  
A 55  1 n LYS . 55  A 55  
A 56  1 n ARG . 56  A 56  
A 57  1 n ASN . 57  A 57  
A 58  1 n THR . 58  A 58  
A 59  1 n ASP . 59  A 59  
A 60  1 n VAL . 60  A 60  
A 61  1 n ASN . 61  A 61  
A 62  1 n GLY . 62  A 62  
A 63  1 n LYS . 63  A 63  
A 64  1 n VAL . 64  A 64  
A 65  1 n MET . 65  A 65  
A 66  1 n VAL . 66  A 66  
A 67  1 n TYR . 67  A 67  
A 68  1 n ASN . 68  A 68  
A 69  1 n GLY . 69  A 69  
A 70  1 n ASP . 70  A 70  
A 71  1 n ILE . 71  A 71  
A 72  1 n VAL . 72  A 72  
A 73  1 n SER . 73  A 73  
A 74  1 n ARG . 74  A 74  
A 75  1 n ALA . 75  A 75  
A 76  1 n ILE . 76  A 76  
A 77  1 n PRO . 77  A 77  
A 78  1 n LYS . 78  A 78  
A 79  1 n TYR . 79  A 79  
A 80  1 n ASN . 80  A 80  
A 81  1 n LEU . 81  A 81  
A 82  1 n ASP . 82  A 82  
A 83  1 n TYR . 83  A 83  
A 84  1 n VAL . 84  A 84  
A 85  1 n LYS . 85  A 85  
A 86  1 n GLN . 86  A 86  
A 87  1 n SER . 87  A 87  
A 88  1 n ILE . 88  A 88  
A 89  1 n VAL . 89  A 89  
A 90  1 n ASN . 90  A 90  
A 91  1 n ALA . 91  A 91  
A 92  1 n THR . 92  A 92  
A 93  1 n ALA . 93  A 93  
A 94  1 n LEU . 94  A 94  
A 95  1 n LEU . 95  A 95  
A 96  1 n LYS . 96  A 96  
A 97  1 n LYS . 97  A 97  
A 98  1 n PHE . 98  A 98  
A 99  1 n GLU . 99  A 99  
A 100 1 n ASP . 100 A 100 
A 101 1 n PHE . 101 A 101 
A 102 1 n PHE . 102 A 102 
A 103 1 n ILE . 103 A 103 
A 104 1 n ILE . 104 A 104 
A 105 1 n PRO . 105 A 105 
A 106 1 n MET . 106 A 106 
A 107 1 n LEU . 107 A 107 
A 108 1 n GLY . 108 A 108 
A 109 1 n ASN . 109 A 109 
A 110 1 n HIS . 110 A 110 
A 111 1 n ASP . 111 A 111 
A 112 1 n VAL . 112 A 112 
A 113 1 n TYR . 113 A 113 
A 114 1 n PRO . 114 A 114 
A 115 1 n ALA . 115 A 115 
A 116 1 n ASN . 116 A 116 
A 117 1 n GLN . 117 A 117 
A 118 1 n MET . 118 A 118 
A 119 1 n ALA . 119 A 119 
A 120 1 n ILE . 120 A 120 
A 121 1 n ASN . 121 A 121 
A 122 1 n SER . 122 A 122 
A 123 1 n GLN . 123 A 123 
A 124 1 n TRP . 124 A 124 
A 125 1 n ILE . 125 A 125 
A 126 1 n PHE . 126 A 126 
A 127 1 n GLN . 127 A 127 
A 128 1 n PHE . 128 A 128 
A 129 1 n ALA . 129 A 129 
A 130 1 n ALA . 130 A 130 
A 131 1 n GLU . 131 A 131 
A 132 1 n GLN . 132 A 132 
A 133 1 n PHE . 133 A 133 
A 134 1 n ALA . 134 A 134 
A 135 1 n PRO . 135 A 135 
A 136 1 n PHE . 136 A 136 
A 137 1 n LEU . 137 A 137 
A 138 1 n SER . 138 A 138 
A 139 1 n GLN . 139 A 139 
A 140 1 n ASN . 140 A 140 
A 141 1 n ALA . 141 A 141 
A 142 1 n ILE . 142 A 142 
A 143 1 n GLU . 143 A 143 
A 144 1 n SER . 144 A 144 
A 145 1 n PHE . 145 A 145 
A 146 1 n LYS . 146 A 146 
A 147 1 n HIS . 147 A 147 
A 148 1 n GLY . 148 A 148 
A 149 1 n GLY . 149 A 149 
A 150 1 n TYR . 150 A 150 
A 151 1 n TYR . 151 A 151 
A 152 1 n THR . 152 A 152 
A 153 1 n MET . 153 A 153 
A 154 1 n PRO . 154 A 154 
A 155 1 n PHE . 155 A 155 
A 156 1 n PRO . 156 A 156 
A 157 1 n ALA . 157 A 157 
A 158 1 n HIS . 158 A 158 
A 159 1 n LEU . 159 A 159 
A 160 1 n GLY . 160 A 160 
A 161 1 n ILE . 161 A 161 
A 162 1 n LYS . 162 A 162 
A 163 1 n VAL . 163 A 163 
A 164 1 n PRO . 164 A 164 
A 165 1 n LEU . 165 A 165 
A 166 1 n ASN . 166 A 166 
A 167 1 n ALA . 167 A 167 
A 168 1 n VAL . 168 A 168 
A 169 1 n VAL . 169 A 169 
A 170 1 n LEU . 170 A 170 
A 171 1 n ASN . 171 A 171 
A 172 1 n THR . 172 A 172 
A 173 1 n VAL . 173 A 173 
A 174 1 n LEU . 174 A 174 
A 175 1 n TYR . 175 A 175 
A 176 1 n TYR . 176 A 176 
A 177 1 n ASN . 177 A 177 
A 178 1 n TYR . 178 A 178 
A 179 1 n ASN . 179 A 179 
A 180 1 n LYS . 180 A 180 
A 181 1 n GLN . 181 A 181 
A 182 1 n THR . 182 A 182 
A 183 1 n MET . 183 A 183 
A 184 1 n ASP . 184 A 184 
A 185 1 n SER . 185 A 185 
A 186 1 n THR . 186 A 186 
A 187 1 n ASP . 187 A 187 
A 188 1 n PRO . 188 A 188 
A 189 1 n LEU . 189 A 189 
A 190 1 n GLY . 190 A 190 
A 191 1 n GLN . 191 A 191 
A 192 1 n PHE . 192 A 192 
A 193 1 n GLU . 193 A 193 
A 194 1 n TRP . 194 A 194 
A 195 1 n PHE . 195 A 195 
A 196 1 n LYS . 196 A 196 
A 197 1 n THR . 197 A 197 
A 198 1 n VAL . 198 A 198 
A 199 1 n MET . 199 A 199 
A 200 1 n ASP . 200 A 200 
A 201 1 n GLY . 201 A 201 
A 202 1 n TYR . 202 A 202 
A 203 1 n ARG . 203 A 203 
A 204 1 n LYS . 204 A 204 
A 205 1 n THR . 205 A 205 
A 206 1 n GLY . 206 A 206 
A 207 1 n GLN . 207 A 207 
A 208 1 n ARG . 208 A 208 
A 209 1 n ALA . 209 A 209 
A 210 1 n ILE . 210 A 210 
A 211 1 n VAL . 211 A 211 
A 212 1 n SER . 212 A 212 
A 213 1 n MET . 213 A 213 
A 214 1 n HIS . 214 A 214 
A 215 1 n ILE . 215 A 215 
A 216 1 n CYS . 216 A 216 
A 217 1 n PRO . 217 A 217 
A 218 1 n GLY . 218 A 218 
A 219 1 n VAL . 219 A 219 
A 220 1 n ALA . 220 A 220 
A 221 1 n GLU . 221 A 221 
A 222 1 n ARG . 222 A 222 
A 223 1 n PHE . 223 A 223 
A 224 1 n ASN . 224 A 224 
A 225 1 n TYR . 225 A 225 
A 226 1 n SER . 226 A 226 
A 227 1 n ASP . 227 A 227 
A 228 1 n GLN . 228 A 228 
A 229 1 n LEU . 229 A 229 
A 230 1 n TYR . 230 A 230 
A 231 1 n PRO . 231 A 231 
A 232 1 n GLN . 232 A 232 
A 233 1 n TYR . 233 A 233 
A 234 1 n ASN . 234 A 234 
A 235 1 n ASP . 235 A 235 
A 236 1 n ARG . 236 A 236 
A 237 1 n LEU . 237 A 237 
A 238 1 n VAL . 238 A 238 
A 239 1 n ASP . 239 A 239 
A 240 1 n SER . 240 A 240 
A 241 1 n LEU . 241 A 241 
A 242 1 n ALA . 242 A 242 
A 243 1 n GLU . 243 A 243 
A 244 1 n TYR . 244 A 244 
A 245 1 n ASN . 245 A 245 
A 246 1 n ASP . 246 A 246 
A 247 1 n VAL . 247 A 247 
A 248 1 n ILE . 248 A 248 
A 249 1 n LEU . 249 A 249 
A 250 1 n GLY . 250 A 250 
A 251 1 n VAL . 251 A 251 
A 252 1 n LEU . 252 A 252 
A 253 1 n CYS . 253 A 253 
A 254 1 n GLY . 254 A 254 
A 255 1 n HIS . 255 A 255 
A 256 1 n LEU . 256 A 256 
A 257 1 n HIS . 257 A 257 
A 258 1 n THR . 258 A 258 
A 259 1 n ASP . 259 A 259 
A 260 1 n THR . 260 A 260 
A 261 1 n PHE . 261 A 261 
A 262 1 n ARG . 262 A 262 
A 263 1 n ILE . 263 A 263 
A 264 1 n LEU . 264 A 264 
A 265 1 n SER . 265 A 265 
A 266 1 n LYS . 266 A 266 
A 267 1 n GLY . 267 A 267 
A 268 1 n ASN . 268 A 268 
A 269 1 n LYS . 269 A 269 
A 270 1 n LYS . 270 A 270 
A 271 1 n VAL . 271 A 271 
A 272 1 n MET . 272 A 272 
A 273 1 n ALA . 273 A 273 
A 274 1 n PHE . 274 A 274 
A 275 1 n ILE . 275 A 275 
A 276 1 n GLY . 276 A 276 
A 277 1 n PRO . 277 A 277 
A 278 1 n SER . 278 A 278 
A 279 1 n VAL . 279 A 279 
A 280 1 n ASP . 280 A 280 
A 281 1 n THR . 281 A 281 
A 282 1 n TRP . 282 A 282 
A 283 1 n LEU . 283 A 283 
A 284 1 n GLY . 284 A 284 
A 285 1 n THR . 285 A 285 
A 286 1 n SER . 286 A 286 
A 287 1 n PRO . 287 A 287 
A 288 1 n SER . 288 A 288 
A 289 1 n ILE . 289 A 289 
A 290 1 n ARG . 290 A 290 
A 291 1 n LYS . 291 A 291 
A 292 1 n TYR . 292 A 292 
A 293 1 n ASP . 293 A 293 
A 294 1 n VAL . 294 A 294 
A 295 1 n GLY . 295 A 295 
A 296 1 n ASN . 296 A 296 
A 297 1 n GLY . 297 A 297 
A 298 1 n GLN . 298 A 298 
A 299 1 n GLY . 299 A 299 
A 300 1 n TYR . 300 A 300 
A 301 1 n MET . 301 A 301 
A 302 1 n LYS . 302 A 302 
A 303 1 n GLU . 303 A 303 
A 304 1 n PHE . 304 A 304 
A 305 1 n LYS . 305 A 305 
A 306 1 n ASN . 306 A 306 
A 307 1 n TYR . 307 A 307 
A 308 1 n HIS . 308 A 308 
A 309 1 n PHE . 309 A 309 
A 310 1 n GLN . 310 A 310 
A 311 1 n LEU . 311 A 311 
A 312 1 n ARG . 312 A 312 
A 313 1 n PRO . 313 A 313 
A 314 1 n LYS . 314 A 314 
A 315 1 n LYS . 315 A 315 
A 316 1 n ASP . 316 A 316 
A 317 1 n LYS . 317 A 317 
A 318 1 n LEU . 318 A 318 
A 319 1 n LYS . 319 A 319 
A 320 1 n PRO . 320 A 320 
A 321 1 n LYS . 321 A 321 
A 322 1 n THR . 322 A 322 
A 323 1 n THR . 323 A 323 
A 324 1 n ILE . 324 A 324 
A 325 1 n LYS . 325 A 325 
A 326 1 n GLN . 326 A 326 
A 327 1 n PRO . 327 A 327 
A 328 1 n SER . 328 A 328 
A 329 1 n ASP . 329 A 329 
A 330 1 n GLY . 330 A 330 
A 331 1 n PHE . 331 A 331 
A 332 1 n ASN . 332 A 332 
A 333 1 n LYS . 333 A 333 
A 334 1 n TRP . 334 A 334 
A 335 1 n LYS . 335 A 335 
A 336 1 n PHE . 336 A 336 
A 337 1 n ASN . 337 A 337 
A 338 1 n TYR . 338 A 338 
A 339 1 n GLY . 339 A 339 
A 340 1 n SER . 340 A 340 
A 341 1 n SER . 341 A 341 
A 342 1 n SER . 342 A 342 
A 343 1 n GLU . 343 A 343 
A 344 1 n TYR . 344 A 344 
A 345 1 n GLY . 345 A 345 
A 346 1 n LEU . 346 A 346 
A 347 1 n LYS . 347 A 347 
A 348 1 n GLU . 348 A 348 
A 349 1 n LEU . 349 A 349 
A 350 1 n SER . 350 A 350 
A 351 1 n PRO . 351 A 351 
A 352 1 n LYS . 352 A 352 
A 353 1 n GLU . 353 A 353 
A 354 1 n PHE . 354 A 354 
A 355 1 n GLU . 355 A 355 
A 356 1 n ILE . 356 A 356 
A 357 1 n LEU . 357 A 357 
A 358 1 n ALA . 358 A 358 
A 359 1 n ALA . 359 A 359 
A 360 1 n ARG . 360 A 360 
A 361 1 n MET . 361 A 361 
A 362 1 n ASP . 362 A 362 
A 363 1 n LYS . 363 A 363 
A 364 1 n ASP . 364 A 364 
A 365 1 n LEU . 365 A 365 
A 366 1 n GLN . 366 A 366 
A 367 1 n LEU . 367 A 367 
A 368 1 n PHE . 368 A 368 
A 369 1 n ASN . 369 A 369 
A 370 1 n LYS . 370 A 370 
A 371 1 n TYR . 371 A 371 
A 372 1 n HIS . 372 A 372 
A 373 1 n LEU . 373 A 373 
A 374 1 n HIS . 374 A 374 
A 375 1 n PHE . 375 A 375 
A 376 1 n ARG . 376 A 376 
A 377 1 n ALA . 377 A 377 
A 378 1 n ASP . 378 A 378 
A 379 1 n THR . 379 A 379 
A 380 1 n PRO . 380 A 380 
A 381 1 n GLY . 381 A 381 
A 382 1 n PHE . 382 A 382 
A 383 1 n THR . 383 A 383 
A 384 1 n CYS . 384 A 384 
A 385 1 n LYS . 385 A 385 
A 386 1 n GLY . 386 A 386 
A 387 1 n ASN . 387 A 387 
A 388 1 n CYS . 388 A 388 
A 389 1 n LYS . 389 A 389 
A 390 1 n ASN . 390 A 390 
A 391 1 n ASN . 391 A 391 
A 392 1 n CYS . 392 A 392 
A 393 1 n MET . 393 A 393 
A 394 1 n CYS . 394 A 394 
A 395 1 n ALA . 395 A 395 
A 396 1 n VAL . 396 A 396 
A 397 1 n ARG . 397 A 397 
A 398 1 n TYR . 398 A 398 
A 399 1 n PRO . 399 A 399 
A 400 1 n ARG . 400 A 400 
A 401 1 n GLN . 401 A 401 
A 402 1 n ASN . 402 A 402 
A 403 1 n GLU . 403 A 403 
A 404 1 n PHE . 404 A 404 
A 405 1 n ALA . 405 A 405 
A 406 1 n ASN . 406 A 406 
A 407 1 n CYS . 407 A 407 
A 408 1 n VAL . 408 A 408 
A 409 1 n VAL . 409 A 409 
A 410 1 n TRP . 410 A 410 
A 411 1 n ASN . 411 A 411 
#
_software.classification other
_software.date           ?
_software.description    "Structure prediction"
_software.name           AlphaFold
_software.pdbx_ordinal   1
_software.type           package
_software.version        "AlphaFold-beta-20231127 (7a14c934-fe78-43c1-a552-7fb305b0ebd1 @ 2024-08-20 18:28:31)"
#
_struct_asym.entity_id 1
_struct_asym.id        A
#
loop_
_atom_site.group_PDB
_atom_site.id
_atom_site.type_symbol
_atom_site.label_atom_id
_atom_site.label_alt_id
_atom_site.label_comp_id
_atom_site.label_asym_id
_atom_site.label_entity_id
_atom_site.label_seq_id
_atom_site.pdbx_PDB_ins_code
_atom_site.Cartn_x
_atom_site.Cartn_y
_atom_site.Cartn_z
_atom_site.occupancy
_atom_site.B_iso_or_equiv
_atom_site.auth_seq_id
_atom_site.auth_asym_id
_atom_site.pdbx_PDB_model_num
ATOM 1    N N   . PHE A 1 1   ? 13.081  6.003   -13.911 1.00 93.22 1   A 1 
ATOM 2    C CA  . PHE A 1 1   ? 12.111  4.920   -14.168 1.00 95.05 1   A 1 
ATOM 3    C C   . PHE A 1 1   ? 10.779  5.234   -13.511 1.00 95.89 1   A 1 
ATOM 4    O O   . PHE A 1 1   ? 10.733  6.091   -12.631 1.00 94.96 1   A 1 
ATOM 5    C CB  . PHE A 1 1   ? 12.663  3.573   -13.704 1.00 94.20 1   A 1 
ATOM 6    C CG  . PHE A 1 1   ? 12.806  3.424   -12.198 1.00 95.26 1   A 1 
ATOM 7    C CD1 . PHE A 1 1   ? 13.962  3.886   -11.547 1.00 93.71 1   A 1 
ATOM 8    C CD2 . PHE A 1 1   ? 11.783  2.805   -11.459 1.00 94.53 1   A 1 
ATOM 9    C CE1 . PHE A 1 1   ? 14.100  3.723   -10.157 1.00 93.15 1   A 1 
ATOM 10   C CE2 . PHE A 1 1   ? 11.922  2.640   -10.070 1.00 93.30 1   A 1 
ATOM 11   C CZ  . PHE A 1 1   ? 13.088  3.096   -9.419  1.00 93.77 1   A 1 
ATOM 12   N N   . GLU A 1 2   ? 9.693   4.562   -13.926 1.00 94.18 2   A 1 
ATOM 13   C CA  . GLU A 1 2   ? 8.385   4.683   -13.292 1.00 94.77 2   A 1 
ATOM 14   C C   . GLU A 1 2   ? 8.094   3.463   -12.404 1.00 95.39 2   A 1 
ATOM 15   O O   . GLU A 1 2   ? 8.584   2.364   -12.655 1.00 95.02 2   A 1 
ATOM 16   C CB  . GLU A 1 2   ? 7.297   4.869   -14.348 1.00 93.81 2   A 1 
ATOM 17   C CG  . GLU A 1 2   ? 7.430   6.166   -15.172 1.00 89.68 2   A 1 
ATOM 18   C CD  . GLU A 1 2   ? 6.231   6.283   -16.120 1.00 88.58 2   A 1 
ATOM 19   O OE1 . GLU A 1 2   ? 5.361   7.161   -15.900 1.00 79.51 2   A 1 
ATOM 20   O OE2 . GLU A 1 2   ? 6.041   5.389   -16.972 1.00 81.35 2   A 1 
ATOM 21   N N   . MET A 1 3   ? 7.286   3.652   -11.359 1.00 96.62 3   A 1 
ATOM 22   C CA  . MET A 1 3   ? 6.970   2.615   -10.381 1.00 97.27 3   A 1 
ATOM 23   C C   . MET A 1 3   ? 5.514   2.703   -9.931  1.00 97.65 3   A 1 
ATOM 24   O O   . MET A 1 3   ? 5.045   3.757   -9.507  1.00 97.42 3   A 1 
ATOM 25   C CB  . MET A 1 3   ? 7.934   2.745   -9.198  1.00 96.69 3   A 1 
ATOM 26   C CG  . MET A 1 3   ? 7.674   1.732   -8.093  1.00 95.80 3   A 1 
ATOM 27   S SD  . MET A 1 3   ? 8.870   1.844   -6.739  1.00 94.40 3   A 1 
ATOM 28   C CE  . MET A 1 3   ? 8.411   3.447   -6.054  1.00 87.65 3   A 1 
ATOM 29   N N   . TRP A 1 4   ? 4.801   1.581   -9.964  1.00 97.80 4   A 1 
ATOM 30   C CA  . TRP A 1 4   ? 3.451   1.459   -9.433  1.00 98.09 4   A 1 
ATOM 31   C C   . TRP A 1 4   ? 3.468   1.211   -7.921  1.00 98.11 4   A 1 
ATOM 32   O O   . TRP A 1 4   ? 4.273   0.431   -7.434  1.00 98.03 4   A 1 
ATOM 33   C CB  . TRP A 1 4   ? 2.715   0.340   -10.167 1.00 97.99 4   A 1 
ATOM 34   C CG  . TRP A 1 4   ? 2.459   0.628   -11.607 1.00 97.97 4   A 1 
ATOM 35   C CD1 . TRP A 1 4   ? 3.205   0.195   -12.649 1.00 97.50 4   A 1 
ATOM 36   C CD2 . TRP A 1 4   ? 1.384   1.427   -12.191 1.00 97.94 4   A 1 
ATOM 37   N NE1 . TRP A 1 4   ? 2.669   0.667   -13.828 1.00 97.20 4   A 1 
ATOM 38   C CE2 . TRP A 1 4   ? 1.548   1.426   -13.606 1.00 97.57 4   A 1 
ATOM 39   C CE3 . TRP A 1 4   ? 0.295   2.146   -11.664 1.00 97.60 4   A 1 
ATOM 40   C CZ2 . TRP A 1 4   ? 0.662   2.109   -14.456 1.00 97.26 4   A 1 
ATOM 41   C CZ3 . TRP A 1 4   ? -0.605  2.835   -12.511 1.00 97.32 4   A 1 
ATOM 42   C CH2 . TRP A 1 4   ? -0.418  2.812   -13.899 1.00 96.98 4   A 1 
ATOM 43   N N   . GLN A 1 5   ? 2.532   1.817   -7.201  1.00 98.11 5   A 1 
ATOM 44   C CA  . GLN A 1 5   ? 2.221   1.497   -5.814  1.00 98.32 5   A 1 
ATOM 45   C C   . GLN A 1 5   ? 0.834   0.852   -5.745  1.00 98.25 5   A 1 
ATOM 46   O O   . GLN A 1 5   ? -0.172  1.506   -6.014  1.00 98.01 5   A 1 
ATOM 47   C CB  . GLN A 1 5   ? 2.314   2.753   -4.953  1.00 98.32 5   A 1 
ATOM 48   C CG  . GLN A 1 5   ? 2.108   2.430   -3.467  1.00 97.91 5   A 1 
ATOM 49   C CD  . GLN A 1 5   ? 2.101   3.673   -2.581  1.00 97.88 5   A 1 
ATOM 50   O OE1 . GLN A 1 5   ? 2.002   4.810   -3.032  1.00 94.78 5   A 1 
ATOM 51   N NE2 . GLN A 1 5   ? 2.192   3.506   -1.281  1.00 94.16 5   A 1 
ATOM 52   N N   . LEU A 1 6   ? 0.805   -0.422  -5.379  1.00 98.18 6   A 1 
ATOM 53   C CA  . LEU A 1 6   ? -0.381  -1.226  -5.144  1.00 97.90 6   A 1 
ATOM 54   C C   . LEU A 1 6   ? -0.528  -1.451  -3.637  1.00 97.95 6   A 1 
ATOM 55   O O   . LEU A 1 6   ? 0.408   -1.934  -3.014  1.00 97.24 6   A 1 
ATOM 56   C CB  . LEU A 1 6   ? -0.201  -2.550  -5.920  1.00 97.57 6   A 1 
ATOM 57   C CG  . LEU A 1 6   ? -1.359  -3.537  -5.784  1.00 96.63 6   A 1 
ATOM 58   C CD1 . LEU A 1 6   ? -2.648  -2.967  -6.384  1.00 95.10 6   A 1 
ATOM 59   C CD2 . LEU A 1 6   ? -1.029  -4.830  -6.524  1.00 94.96 6   A 1 
ATOM 60   N N   . THR A 1 7   ? -1.679  -1.120  -3.056  1.00 97.73 7   A 1 
ATOM 61   C CA  . THR A 1 7   ? -1.884  -1.267  -1.608  1.00 97.70 7   A 1 
ATOM 62   C C   . THR A 1 7   ? -3.335  -1.567  -1.269  1.00 97.50 7   A 1 
ATOM 63   O O   . THR A 1 7   ? -4.221  -1.254  -2.071  1.00 97.06 7   A 1 
ATOM 64   C CB  . THR A 1 7   ? -1.363  -0.031  -0.862  1.00 97.55 7   A 1 
ATOM 65   O OG1 . THR A 1 7   ? -1.283  -0.286  0.512   1.00 95.46 7   A 1 
ATOM 66   C CG2 . THR A 1 7   ? -2.176  1.243   -1.085  1.00 95.71 7   A 1 
ATOM 67   N N   . ASP A 1 8   ? -3.574  -2.181  -0.095  1.00 97.87 8   A 1 
ATOM 68   C CA  . ASP A 1 8   ? -4.890  -2.352  0.523   1.00 97.76 8   A 1 
ATOM 69   C C   . ASP A 1 8   ? -5.932  -2.898  -0.463  1.00 97.67 8   A 1 
ATOM 70   O O   . ASP A 1 8   ? -6.886  -2.226  -0.854  1.00 96.69 8   A 1 
ATOM 71   C CB  . ASP A 1 8   ? -5.320  -1.045  1.183   1.00 97.49 8   A 1 
ATOM 72   C CG  . ASP A 1 8   ? -4.293  -0.542  2.207   1.00 96.96 8   A 1 
ATOM 73   O OD1 . ASP A 1 8   ? -4.345  -0.972  3.369   1.00 95.42 8   A 1 
ATOM 74   O OD2 . ASP A 1 8   ? -3.455  0.307   1.817   1.00 95.61 8   A 1 
ATOM 75   N N   . ILE A 1 9   ? -5.695  -4.121  -0.928  1.00 97.12 9   A 1 
ATOM 76   C CA  . ILE A 1 9   ? -6.552  -4.767  -1.925  1.00 96.99 9   A 1 
ATOM 77   C C   . ILE A 1 9   ? -7.817  -5.309  -1.261  1.00 96.64 9   A 1 
ATOM 78   O O   . ILE A 1 9   ? -8.898  -5.164  -1.828  1.00 95.42 9   A 1 
ATOM 79   C CB  . ILE A 1 9   ? -5.784  -5.878  -2.660  1.00 96.58 9   A 1 
ATOM 80   C CG1 . ILE A 1 9   ? -4.614  -5.288  -3.472  1.00 94.47 9   A 1 
ATOM 81   C CG2 . ILE A 1 9   ? -6.724  -6.674  -3.583  1.00 94.65 9   A 1 
ATOM 82   C CD1 . ILE A 1 9   ? -3.686  -6.352  -4.077  1.00 90.56 9   A 1 
ATOM 83   N N   . HIS A 1 10  ? -7.680  -5.962  -0.107  1.00 96.62 10  A 1 
ATOM 84   C CA  . HIS A 1 10  ? -8.742  -6.648  0.627   1.00 96.30 10  A 1 
ATOM 85   C C   . HIS A 1 10  ? -9.639  -7.497  -0.285  1.00 95.91 10  A 1 
ATOM 86   O O   . HIS A 1 10  ? -10.848 -7.267  -0.415  1.00 94.87 10  A 1 
ATOM 87   C CB  . HIS A 1 10  ? -9.506  -5.647  1.489   1.00 96.21 10  A 1 
ATOM 88   C CG  . HIS A 1 10  ? -8.676  -5.063  2.604   1.00 96.04 10  A 1 
ATOM 89   N ND1 . HIS A 1 10  ? -8.378  -5.691  3.794   1.00 94.05 10  A 1 
ATOM 90   C CD2 . HIS A 1 10  ? -8.112  -3.821  2.621   1.00 94.54 10  A 1 
ATOM 91   C CE1 . HIS A 1 10  ? -7.652  -4.820  4.520   1.00 94.31 10  A 1 
ATOM 92   N NE2 . HIS A 1 10  ? -7.472  -3.685  3.848   1.00 94.43 10  A 1 
ATOM 93   N N   . LEU A 1 11  ? -9.038  -8.467  -0.968  1.00 95.27 11  A 1 
ATOM 94   C CA  . LEU A 1 11  ? -9.753  -9.314  -1.919  1.00 94.93 11  A 1 
ATOM 95   C C   . LEU A 1 11  ? -10.758 -10.224 -1.206  1.00 94.55 11  A 1 
ATOM 96   O O   . LEU A 1 11  ? -10.357 -11.125 -0.460  1.00 93.42 11  A 1 
ATOM 97   C CB  . LEU A 1 11  ? -8.744  -10.124 -2.743  1.00 94.35 11  A 1 
ATOM 98   C CG  . LEU A 1 11  ? -9.387  -11.175 -3.666  1.00 93.37 11  A 1 
ATOM 99   C CD1 . LEU A 1 11  ? -10.325 -10.549 -4.698  1.00 91.35 11  A 1 
ATOM 100  C CD2 . LEU A 1 11  ? -8.304  -11.958 -4.394  1.00 91.18 11  A 1 
ATOM 101  N N   . ASP A 1 12  ? -12.037 -10.077 -1.527  1.00 94.40 12  A 1 
ATOM 102  C CA  . ASP A 1 12  ? -13.078 -11.012 -1.127  1.00 93.97 12  A 1 
ATOM 103  C C   . ASP A 1 12  ? -13.334 -12.069 -2.220  1.00 93.74 12  A 1 
ATOM 104  O O   . ASP A 1 12  ? -13.985 -11.774 -3.230  1.00 93.07 12  A 1 
ATOM 105  C CB  . ASP A 1 12  ? -14.363 -10.272 -0.745  1.00 93.32 12  A 1 
ATOM 106  C CG  . ASP A 1 12  ? -15.383 -11.216 -0.111  1.00 92.41 12  A 1 
ATOM 107  O OD1 . ASP A 1 12  ? -15.132 -12.444 -0.010  1.00 90.78 12  A 1 
ATOM 108  O OD2 . ASP A 1 12  ? -16.436 -10.731 0.350   1.00 89.92 12  A 1 
ATOM 109  N N   . PRO A 1 13  ? -12.881 -13.322 -2.037  1.00 92.25 13  A 1 
ATOM 110  C CA  . PRO A 1 13  ? -13.139 -14.399 -2.988  1.00 91.11 13  A 1 
ATOM 111  C C   . PRO A 1 13  ? -14.594 -14.875 -2.978  1.00 91.64 13  A 1 
ATOM 112  O O   . PRO A 1 13  ? -15.007 -15.581 -3.891  1.00 90.62 13  A 1 
ATOM 113  C CB  . PRO A 1 13  ? -12.175 -15.516 -2.577  1.00 89.65 13  A 1 
ATOM 114  C CG  . PRO A 1 13  ? -12.063 -15.328 -1.066  1.00 88.03 13  A 1 
ATOM 115  C CD  . PRO A 1 13  ? -12.117 -13.816 -0.901  1.00 90.62 13  A 1 
ATOM 116  N N   . MET A 1 14  ? -15.384 -14.493 -1.971  1.00 91.38 14  A 1 
ATOM 117  C CA  . MET A 1 14  ? -16.794 -14.879 -1.830  1.00 91.73 14  A 1 
ATOM 118  C C   . MET A 1 14  ? -17.759 -13.857 -2.436  1.00 93.48 14  A 1 
ATOM 119  O O   . MET A 1 14  ? -18.969 -14.094 -2.448  1.00 93.23 14  A 1 
ATOM 120  C CB  . MET A 1 14  ? -17.125 -15.122 -0.353  1.00 90.34 14  A 1 
ATOM 121  C CG  . MET A 1 14  ? -16.274 -16.222 0.286   1.00 87.41 14  A 1 
ATOM 122  S SD  . MET A 1 14  ? -16.694 -16.612 2.014   1.00 81.46 14  A 1 
ATOM 123  C CE  . MET A 1 14  ? -18.387 -17.232 1.821   1.00 70.69 14  A 1 
ATOM 124  N N   . TYR A 1 15  ? -17.253 -12.724 -2.968  1.00 93.59 15  A 1 
ATOM 125  C CA  . TYR A 1 15  ? -18.081 -11.689 -3.570  1.00 94.30 15  A 1 
ATOM 126  C C   . TYR A 1 15  ? -18.967 -12.245 -4.691  1.00 94.69 15  A 1 
ATOM 127  O O   . TYR A 1 15  ? -18.481 -12.818 -5.680  1.00 94.40 15  A 1 
ATOM 128  C CB  . TYR A 1 15  ? -17.210 -10.548 -4.088  1.00 94.68 15  A 1 
ATOM 129  C CG  . TYR A 1 15  ? -18.005 -9.367  -4.612  1.00 95.02 15  A 1 
ATOM 130  C CD1 . TYR A 1 15  ? -18.632 -9.430  -5.876  1.00 94.82 15  A 1 
ATOM 131  C CD2 . TYR A 1 15  ? -18.148 -8.216  -3.828  1.00 94.84 15  A 1 
ATOM 132  C CE1 . TYR A 1 15  ? -19.407 -8.355  -6.339  1.00 94.56 15  A 1 
ATOM 133  C CE2 . TYR A 1 15  ? -18.918 -7.126  -4.295  1.00 94.54 15  A 1 
ATOM 134  C CZ  . TYR A 1 15  ? -19.554 -7.201  -5.543  1.00 94.60 15  A 1 
ATOM 135  O OH  . TYR A 1 15  ? -20.311 -6.160  -5.986  1.00 94.10 15  A 1 
ATOM 136  N N   . THR A 1 16  ? -20.270 -12.008 -4.602  1.00 95.03 16  A 1 
ATOM 137  C CA  . THR A 1 16  ? -21.262 -12.494 -5.567  1.00 95.65 16  A 1 
ATOM 138  C C   . THR A 1 16  ? -22.029 -11.328 -6.192  1.00 95.90 16  A 1 
ATOM 139  O O   . THR A 1 16  ? -22.683 -10.543 -5.509  1.00 95.32 16  A 1 
ATOM 140  C CB  . THR A 1 16  ? -22.202 -13.507 -4.897  1.00 95.25 16  A 1 
ATOM 141  O OG1 . THR A 1 16  ? -21.445 -14.614 -4.473  1.00 90.67 16  A 1 
ATOM 142  C CG2 . THR A 1 16  ? -23.255 -14.056 -5.855  1.00 89.93 16  A 1 
ATOM 143  N N   . VAL A 1 17  ? -21.979 -11.195 -7.513  1.00 94.32 17  A 1 
ATOM 144  C CA  . VAL A 1 17  ? -22.724 -10.166 -8.257  1.00 94.56 17  A 1 
ATOM 145  C C   . VAL A 1 17  ? -24.232 -10.359 -8.068  1.00 94.95 17  A 1 
ATOM 146  O O   . VAL A 1 17  ? -24.737 -11.463 -8.226  1.00 94.60 17  A 1 
ATOM 147  C CB  . VAL A 1 17  ? -22.356 -10.180 -9.754  1.00 94.00 17  A 1 
ATOM 148  C CG1 . VAL A 1 17  ? -23.137 -9.120  -10.545 1.00 92.40 17  A 1 
ATOM 149  C CG2 . VAL A 1 17  ? -20.864 -9.900  -9.963  1.00 92.21 17  A 1 
ATOM 150  N N   . GLY A 1 18  ? -24.958 -9.288  -7.785  1.00 92.57 18  A 1 
ATOM 151  C CA  . GLY A 1 18  ? -26.407 -9.326  -7.550  1.00 92.90 18  A 1 
ATOM 152  C C   . GLY A 1 18  ? -26.817 -9.738  -6.128  1.00 94.01 18  A 1 
ATOM 153  O O   . GLY A 1 18  ? -28.016 -9.842  -5.861  1.00 92.62 18  A 1 
ATOM 154  N N   . SER A 1 19  ? -25.854 -9.957  -5.234  1.00 94.79 19  A 1 
ATOM 155  C CA  . SER A 1 19  ? -26.099 -10.188 -3.807  1.00 94.58 19  A 1 
ATOM 156  C C   . SER A 1 19  ? -26.386 -8.882  -3.045  1.00 94.55 19  A 1 
ATOM 157  O O   . SER A 1 19  ? -26.355 -7.788  -3.620  1.00 94.02 19  A 1 
ATOM 158  C CB  . SER A 1 19  ? -24.922 -10.944 -3.191  1.00 94.48 19  A 1 
ATOM 159  O OG  . SER A 1 19  ? -23.783 -10.135 -3.275  1.00 92.50 19  A 1 
ATOM 160  N N   . ASP A 1 20  ? -26.714 -9.010  -1.753  1.00 94.64 20  A 1 
ATOM 161  C CA  . ASP A 1 20  ? -27.021 -7.890  -0.868  1.00 94.63 20  A 1 
ATOM 162  C C   . ASP A 1 20  ? -25.729 -7.235  -0.319  1.00 94.26 20  A 1 
ATOM 163  O O   . ASP A 1 20  ? -24.983 -7.891  0.412   1.00 93.54 20  A 1 
ATOM 164  C CB  . ASP A 1 20  ? -27.935 -8.393  0.261   1.00 94.38 20  A 1 
ATOM 165  C CG  . ASP A 1 20  ? -28.444 -7.287  1.180   1.00 93.74 20  A 1 
ATOM 166  O OD1 . ASP A 1 20  ? -28.015 -6.120  1.023   1.00 91.86 20  A 1 
ATOM 167  O OD2 . ASP A 1 20  ? -29.283 -7.618  2.040   1.00 91.49 20  A 1 
ATOM 168  N N   . PRO A 1 21  ? -25.472 -5.942  -0.598  1.00 93.54 21  A 1 
ATOM 169  C CA  . PRO A 1 21  ? -24.331 -5.230  -0.030  1.00 92.52 21  A 1 
ATOM 170  C C   . PRO A 1 21  ? -24.329 -5.145  1.501   1.00 92.12 21  A 1 
ATOM 171  O O   . PRO A 1 21  ? -23.264 -5.095  2.098   1.00 90.71 21  A 1 
ATOM 172  C CB  . PRO A 1 21  ? -24.371 -3.832  -0.654  1.00 91.74 21  A 1 
ATOM 173  C CG  . PRO A 1 21  ? -25.073 -4.068  -1.980  1.00 91.01 21  A 1 
ATOM 174  C CD  . PRO A 1 21  ? -26.117 -5.117  -1.610  1.00 92.68 21  A 1 
ATOM 175  N N   . LEU A 1 22  ? -25.496 -5.167  2.156   1.00 92.56 22  A 1 
ATOM 176  C CA  . LEU A 1 22  ? -25.588 -5.186  3.614   1.00 91.82 22  A 1 
ATOM 177  C C   . LEU A 1 22  ? -25.178 -6.544  4.215   1.00 91.58 22  A 1 
ATOM 178  O O   . LEU A 1 22  ? -24.931 -6.644  5.408   1.00 89.99 22  A 1 
ATOM 179  C CB  . LEU A 1 22  ? -27.024 -4.826  4.051   1.00 91.76 22  A 1 
ATOM 180  C CG  . LEU A 1 22  ? -27.508 -3.436  3.609   1.00 90.32 22  A 1 
ATOM 181  C CD1 . LEU A 1 22  ? -28.937 -3.219  4.097   1.00 87.51 22  A 1 
ATOM 182  C CD2 . LEU A 1 22  ? -26.638 -2.308  4.174   1.00 87.19 22  A 1 
ATOM 183  N N   . LYS A 1 23  ? -25.062 -7.570  3.380   1.00 92.09 23  A 1 
ATOM 184  C CA  . LYS A 1 23  ? -24.545 -8.903  3.703   1.00 92.32 23  A 1 
ATOM 185  C C   . LYS A 1 23  ? -23.164 -9.133  3.097   1.00 92.72 23  A 1 
ATOM 186  O O   . LYS A 1 23  ? -22.857 -10.226 2.630   1.00 91.67 23  A 1 
ATOM 187  C CB  . LYS A 1 23  ? -25.574 -9.949  3.274   1.00 92.68 23  A 1 
ATOM 188  C CG  . LYS A 1 23  ? -26.889 -9.808  4.046   1.00 92.12 23  A 1 
ATOM 189  C CD  . LYS A 1 23  ? -27.804 -10.936 3.595   1.00 88.05 23  A 1 
ATOM 190  C CE  . LYS A 1 23  ? -28.929 -11.194 4.588   1.00 84.39 23  A 1 
ATOM 191  N NZ  . LYS A 1 23  ? -29.180 -12.653 4.644   1.00 74.89 23  A 1 
ATOM 192  N N   . LEU A 1 24  ? -22.345 -8.066  3.067   1.00 92.00 24  A 1 
ATOM 193  C CA  . LEU A 1 24  ? -20.967 -8.069  2.577   1.00 91.94 24  A 1 
ATOM 194  C C   . LEU A 1 24  ? -20.826 -8.509  1.104   1.00 92.88 24  A 1 
ATOM 195  O O   . LEU A 1 24  ? -19.773 -8.972  0.703   1.00 91.96 24  A 1 
ATOM 196  C CB  . LEU A 1 24  ? -20.063 -8.882  3.523   1.00 90.64 24  A 1 
ATOM 197  C CG  . LEU A 1 24  ? -20.099 -8.466  5.006   1.00 88.54 24  A 1 
ATOM 198  C CD1 . LEU A 1 24  ? -19.279 -9.458  5.824   1.00 86.05 24  A 1 
ATOM 199  C CD2 . LEU A 1 24  ? -19.536 -7.059  5.205   1.00 85.05 24  A 1 
ATOM 200  N N   . CYS A 1 25  ? -21.885 -8.365  0.306   1.00 92.92 25  A 1 
ATOM 201  C CA  . CYS A 1 25  ? -21.910 -8.811  -1.084  1.00 93.40 25  A 1 
ATOM 202  C C   . CYS A 1 25  ? -21.662 -10.323 -1.275  1.00 93.71 25  A 1 
ATOM 203  O O   . CYS A 1 25  ? -21.127 -10.726 -2.309  1.00 92.92 25  A 1 
ATOM 204  C CB  . CYS A 1 25  ? -20.974 -7.941  -1.942  1.00 93.26 25  A 1 
ATOM 205  S SG  . CYS A 1 25  ? -21.300 -6.165  -1.885  1.00 92.35 25  A 1 
ATOM 206  N N   . ARG A 1 26  ? -22.055 -11.157 -0.317  1.00 93.56 26  A 1 
ATOM 207  C CA  . ARG A 1 26  ? -21.828 -12.618 -0.371  1.00 93.21 26  A 1 
ATOM 208  C C   . ARG A 1 26  ? -23.100 -13.431 -0.539  1.00 93.68 26  A 1 
ATOM 209  O O   . ARG A 1 26  ? -23.090 -14.470 -1.193  1.00 92.59 26  A 1 
ATOM 210  C CB  . ARG A 1 26  ? -21.080 -13.064 0.891   1.00 92.31 26  A 1 
ATOM 211  C CG  . ARG A 1 26  ? -19.683 -12.441 0.946   1.00 91.31 26  A 1 
ATOM 212  C CD  . ARG A 1 26  ? -18.944 -12.900 2.202   1.00 89.45 26  A 1 
ATOM 213  N NE  . ARG A 1 26  ? -17.625 -12.263 2.261   1.00 87.69 26  A 1 
ATOM 214  C CZ  . ARG A 1 26  ? -16.884 -12.102 3.324   1.00 85.32 26  A 1 
ATOM 215  N NH1 . ARG A 1 26  ? -17.204 -12.572 4.498   1.00 83.16 26  A 1 
ATOM 216  N NH2 . ARG A 1 26  ? -15.781 -11.432 3.226   1.00 81.52 26  A 1 
ATOM 217  N N   . GLU A 1 27  ? -24.214 -12.968 0.036   1.00 93.32 27  A 1 
ATOM 218  C CA  . GLU A 1 27  ? -25.480 -13.687 0.044   1.00 93.65 27  A 1 
ATOM 219  C C   . GLU A 1 27  ? -26.688 -12.753 -0.126  1.00 94.88 27  A 1 
ATOM 220  O O   . GLU A 1 27  ? -26.556 -11.526 -0.218  1.00 93.94 27  A 1 
ATOM 221  C CB  . GLU A 1 27  ? -25.597 -14.544 1.325   1.00 91.06 27  A 1 
ATOM 222  C CG  . GLU A 1 27  ? -25.487 -13.738 2.632   1.00 86.61 27  A 1 
ATOM 223  C CD  . GLU A 1 27  ? -25.966 -14.544 3.835   1.00 85.56 27  A 1 
ATOM 224  O OE1 . GLU A 1 27  ? -26.722 -13.948 4.654   1.00 78.08 27  A 1 
ATOM 225  O OE2 . GLU A 1 27  ? -25.671 -15.751 3.888   1.00 78.32 27  A 1 
ATOM 226  N N   . GLY A 1 28  ? -27.890 -13.332 -0.182  1.00 93.76 28  A 1 
ATOM 227  C CA  . GLY A 1 28  ? -29.131 -12.585 -0.363  1.00 94.66 28  A 1 
ATOM 228  C C   . GLY A 1 28  ? -29.308 -12.055 -1.788  1.00 95.76 28  A 1 
ATOM 229  O O   . GLY A 1 28  ? -28.546 -12.373 -2.696  1.00 94.14 28  A 1 
ATOM 230  N N   . LYS A 1 29  ? -30.360 -11.245 -1.987  1.00 93.49 29  A 1 
ATOM 231  C CA  . LYS A 1 29  ? -30.646 -10.579 -3.262  1.00 94.04 29  A 1 
ATOM 232  C C   . LYS A 1 29  ? -30.475 -9.077  -3.088  1.00 94.12 29  A 1 
ATOM 233  O O   . LYS A 1 29  ? -31.034 -8.505  -2.159  1.00 91.08 29  A 1 
ATOM 234  C CB  . LYS A 1 29  ? -32.061 -10.907 -3.762  1.00 92.71 29  A 1 
ATOM 235  C CG  . LYS A 1 29  ? -32.222 -12.375 -4.175  1.00 83.83 29  A 1 
ATOM 236  C CD  . LYS A 1 29  ? -33.628 -12.615 -4.746  1.00 78.93 29  A 1 
ATOM 237  C CE  . LYS A 1 29  ? -33.789 -14.084 -5.150  1.00 71.63 29  A 1 
ATOM 238  N NZ  . LYS A 1 29  ? -35.149 -14.373 -5.679  1.00 62.54 29  A 1 
ATOM 239  N N   . GLY A 1 30  ? -29.766 -8.445  -4.000  1.00 93.69 30  A 1 
ATOM 240  C CA  . GLY A 1 30  ? -29.490 -7.021  -3.945  1.00 92.75 30  A 1 
ATOM 241  C C   . GLY A 1 30  ? -28.948 -6.501  -5.267  1.00 93.05 30  A 1 
ATOM 242  O O   . GLY A 1 30  ? -29.295 -6.995  -6.340  1.00 90.87 30  A 1 
ATOM 243  N N   . ASN A 1 31  ? -28.105 -5.482  -5.185  1.00 92.71 31  A 1 
ATOM 244  C CA  . ASN A 1 31  ? -27.566 -4.777  -6.337  1.00 91.32 31  A 1 
ATOM 245  C C   . ASN A 1 31  ? -26.034 -4.688  -6.329  1.00 92.31 31  A 1 
ATOM 246  O O   . ASN A 1 31  ? -25.475 -3.763  -6.926  1.00 90.61 31  A 1 
ATOM 247  C CB  . ASN A 1 31  ? -28.272 -3.412  -6.457  1.00 88.29 31  A 1 
ATOM 248  C CG  . ASN A 1 31  ? -28.063 -2.497  -5.260  1.00 82.92 31  A 1 
ATOM 249  O OD1 . ASN A 1 31  ? -27.423 -2.808  -4.272  1.00 74.05 31  A 1 
ATOM 250  N ND2 . ASN A 1 31  ? -28.653 -1.325  -5.283  1.00 75.41 31  A 1 
ATOM 251  N N   . ALA A 1 32  ? -25.353 -5.635  -5.686  1.00 91.90 32  A 1 
ATOM 252  C CA  . ALA A 1 32  ? -23.907 -5.756  -5.731  1.00 92.61 32  A 1 
ATOM 253  C C   . ALA A 1 32  ? -23.414 -5.776  -7.190  1.00 93.03 32  A 1 
ATOM 254  O O   . ALA A 1 32  ? -23.795 -6.624  -7.997  1.00 92.41 32  A 1 
ATOM 255  C CB  . ALA A 1 32  ? -23.486 -7.008  -4.964  1.00 92.97 32  A 1 
ATOM 256  N N   . GLY A 1 33  ? -22.598 -4.776  -7.551  1.00 92.85 33  A 1 
ATOM 257  C CA  . GLY A 1 33  ? -22.162 -4.520  -8.921  1.00 92.45 33  A 1 
ATOM 258  C C   . GLY A 1 33  ? -21.098 -5.505  -9.403  1.00 93.24 33  A 1 
ATOM 259  O O   . GLY A 1 33  ? -20.409 -6.151  -8.620  1.00 93.06 33  A 1 
ATOM 260  N N   . LYS A 1 34  ? -20.900 -5.583  -10.717 1.00 92.49 34  A 1 
ATOM 261  C CA  . LYS A 1 34  ? -19.874 -6.467  -11.317 1.00 93.26 34  A 1 
ATOM 262  C C   . LYS A 1 34  ? -18.458 -6.207  -10.790 1.00 94.00 34  A 1 
ATOM 263  O O   . LYS A 1 34  ? -17.689 -7.144  -10.647 1.00 93.68 34  A 1 
ATOM 264  C CB  . LYS A 1 34  ? -19.921 -6.338  -12.846 1.00 93.28 34  A 1 
ATOM 265  C CG  . LYS A 1 34  ? -18.845 -7.203  -13.516 1.00 92.49 34  A 1 
ATOM 266  C CD  . LYS A 1 34  ? -18.916 -7.150  -15.042 1.00 90.03 34  A 1 
ATOM 267  C CE  . LYS A 1 34  ? -17.746 -7.986  -15.582 1.00 86.06 34  A 1 
ATOM 268  N NZ  . LYS A 1 34  ? -17.695 -7.987  -17.062 1.00 79.73 34  A 1 
ATOM 269  N N   . TYR A 1 35  ? -18.107 -4.934  -10.563 1.00 94.22 35  A 1 
ATOM 270  C CA  . TYR A 1 35  ? -16.750 -4.516  -10.192 1.00 94.80 35  A 1 
ATOM 271  C C   . TYR A 1 35  ? -16.621 -4.121  -8.717  1.00 95.27 35  A 1 
ATOM 272  O O   . TYR A 1 35  ? -15.580 -3.601  -8.342  1.00 94.42 35  A 1 
ATOM 273  C CB  . TYR A 1 35  ? -16.297 -3.386  -11.123 1.00 95.00 35  A 1 
ATOM 274  C CG  . TYR A 1 35  ? -16.190 -3.784  -12.580 1.00 94.85 35  A 1 
ATOM 275  C CD1 . TYR A 1 35  ? -15.127 -4.606  -13.003 1.00 93.35 35  A 1 
ATOM 276  C CD2 . TYR A 1 35  ? -17.126 -3.314  -13.514 1.00 93.50 35  A 1 
ATOM 277  C CE1 . TYR A 1 35  ? -15.005 -4.960  -14.354 1.00 92.71 35  A 1 
ATOM 278  C CE2 . TYR A 1 35  ? -17.005 -3.660  -14.872 1.00 93.02 35  A 1 
ATOM 279  C CZ  . TYR A 1 35  ? -15.943 -4.482  -15.296 1.00 93.30 35  A 1 
ATOM 280  O OH  . TYR A 1 35  ? -15.820 -4.814  -16.605 1.00 92.31 35  A 1 
ATOM 281  N N   . GLY A 1 36  ? -17.650 -4.340  -7.896  1.00 94.34 36  A 1 
ATOM 282  C CA  . GLY A 1 36  ? -17.610 -3.990  -6.482  1.00 94.32 36  A 1 
ATOM 283  C C   . GLY A 1 36  ? -18.813 -3.187  -6.019  1.00 94.48 36  A 1 
ATOM 284  O O   . GLY A 1 36  ? -19.721 -2.860  -6.795  1.00 93.57 36  A 1 
ATOM 285  N N   . ASP A 1 37  ? -18.806 -2.890  -4.729  1.00 94.73 37  A 1 
ATOM 286  C CA  . ASP A 1 37  ? -19.754 -2.027  -4.032  1.00 94.67 37  A 1 
ATOM 287  C C   . ASP A 1 37  ? -19.011 -1.281  -2.919  1.00 94.72 37  A 1 
ATOM 288  O O   . ASP A 1 37  ? -18.152 -1.873  -2.263  1.00 93.71 37  A 1 
ATOM 289  C CB  . ASP A 1 37  ? -20.877 -2.883  -3.437  1.00 94.14 37  A 1 
ATOM 290  C CG  . ASP A 1 37  ? -22.052 -2.026  -2.987  1.00 93.21 37  A 1 
ATOM 291  O OD1 . ASP A 1 37  ? -21.994 -1.336  -1.938  1.00 90.49 37  A 1 
ATOM 292  O OD2 . ASP A 1 37  ? -23.062 -2.006  -3.711  1.00 89.65 37  A 1 
ATOM 293  N N   . TYR A 1 38  ? -19.354 -0.017  -2.675  1.00 93.17 38  A 1 
ATOM 294  C CA  . TYR A 1 38  ? -18.716 0.794   -1.629  1.00 92.73 38  A 1 
ATOM 295  C C   . TYR A 1 38  ? -18.947 0.295   -0.189  1.00 92.25 38  A 1 
ATOM 296  O O   . TYR A 1 38  ? -18.428 0.887   0.758   1.00 90.19 38  A 1 
ATOM 297  C CB  . TYR A 1 38  ? -19.169 2.250   -1.783  1.00 92.45 38  A 1 
ATOM 298  C CG  . TYR A 1 38  ? -18.648 2.943   -3.024  1.00 92.52 38  A 1 
ATOM 299  C CD1 . TYR A 1 38  ? -17.259 3.105   -3.202  1.00 91.15 38  A 1 
ATOM 300  C CD2 . TYR A 1 38  ? -19.531 3.476   -3.982  1.00 91.31 38  A 1 
ATOM 301  C CE1 . TYR A 1 38  ? -16.759 3.777   -4.325  1.00 90.39 38  A 1 
ATOM 302  C CE2 . TYR A 1 38  ? -19.032 4.162   -5.111  1.00 90.51 38  A 1 
ATOM 303  C CZ  . TYR A 1 38  ? -17.644 4.312   -5.274  1.00 90.90 38  A 1 
ATOM 304  O OH  . TYR A 1 38  ? -17.152 4.979   -6.363  1.00 89.26 38  A 1 
ATOM 305  N N   . SER A 1 39  ? -19.729 -0.756  -0.016  1.00 92.60 39  A 1 
ATOM 306  C CA  . SER A 1 39  ? -19.996 -1.417  1.263   1.00 92.48 39  A 1 
ATOM 307  C C   . SER A 1 39  ? -19.274 -2.763  1.410   1.00 92.89 39  A 1 
ATOM 308  O O   . SER A 1 39  ? -19.470 -3.441  2.416   1.00 91.00 39  A 1 
ATOM 309  C CB  . SER A 1 39  ? -21.506 -1.633  1.443   1.00 91.22 39  A 1 
ATOM 310  O OG  . SER A 1 39  ? -22.260 -0.511  1.028   1.00 84.88 39  A 1 
ATOM 311  N N   . CYS A 1 40  ? -18.501 -3.180  0.410   1.00 93.45 40  A 1 
ATOM 312  C CA  . CYS A 1 40  ? -17.888 -4.501  0.350   1.00 93.95 40  A 1 
ATOM 313  C C   . CYS A 1 40  ? -16.400 -4.409  -0.013  1.00 94.19 40  A 1 
ATOM 314  O O   . CYS A 1 40  ? -15.984 -3.436  -0.638  1.00 93.18 40  A 1 
ATOM 315  C CB  . CYS A 1 40  ? -18.660 -5.346  -0.675  1.00 93.78 40  A 1 
ATOM 316  S SG  . CYS A 1 40  ? -20.429 -5.510  -0.274  1.00 93.00 40  A 1 
ATOM 317  N N   . ASP A 1 41  ? -15.627 -5.429  0.343   1.00 94.61 41  A 1 
ATOM 318  C CA  . ASP A 1 41  ? -14.236 -5.556  -0.089  1.00 94.94 41  A 1 
ATOM 319  C C   . ASP A 1 41  ? -14.129 -5.796  -1.610  1.00 95.36 41  A 1 
ATOM 320  O O   . ASP A 1 41  ? -15.099 -6.151  -2.285  1.00 94.65 41  A 1 
ATOM 321  C CB  . ASP A 1 41  ? -13.542 -6.660  0.717   1.00 94.25 41  A 1 
ATOM 322  C CG  . ASP A 1 41  ? -13.263 -6.292  2.177   1.00 92.56 41  A 1 
ATOM 323  O OD1 . ASP A 1 41  ? -12.841 -5.157  2.458   1.00 89.26 41  A 1 
ATOM 324  O OD2 . ASP A 1 41  ? -13.397 -7.182  3.056   1.00 88.17 41  A 1 
ATOM 325  N N   . ALA A 1 42  ? -12.931 -5.590  -2.166  1.00 95.40 42  A 1 
ATOM 326  C CA  . ALA A 1 42  ? -12.683 -5.700  -3.602  1.00 95.64 42  A 1 
ATOM 327  C C   . ALA A 1 42  ? -12.928 -7.122  -4.136  1.00 95.48 42  A 1 
ATOM 328  O O   . ALA A 1 42  ? -12.716 -8.120  -3.462  1.00 94.71 42  A 1 
ATOM 329  C CB  . ALA A 1 42  ? -11.267 -5.232  -3.916  1.00 95.64 42  A 1 
ATOM 330  N N   . ASN A 1 43  ? -13.333 -7.217  -5.407  1.00 95.44 43  A 1 
ATOM 331  C CA  . ASN A 1 43  ? -13.601 -8.496  -6.062  1.00 95.57 43  A 1 
ATOM 332  C C   . ASN A 1 43  ? -12.634 -8.806  -7.213  1.00 96.00 43  A 1 
ATOM 333  O O   . ASN A 1 43  ? -11.951 -7.930  -7.741  1.00 96.01 43  A 1 
ATOM 334  C CB  . ASN A 1 43  ? -15.091 -8.567  -6.441  1.00 95.00 43  A 1 
ATOM 335  C CG  . ASN A 1 43  ? -15.506 -7.741  -7.644  1.00 95.18 43  A 1 
ATOM 336  O OD1 . ASN A 1 43  ? -14.741 -7.359  -8.511  1.00 91.83 43  A 1 
ATOM 337  N ND2 . ASN A 1 43  ? -16.777 -7.489  -7.775  1.00 91.56 43  A 1 
ATOM 338  N N   . MET A 1 44  ? -12.633 -10.060 -7.663  1.00 95.24 44  A 1 
ATOM 339  C CA  . MET A 1 44  ? -11.757 -10.508 -8.748  1.00 95.33 44  A 1 
ATOM 340  C C   . MET A 1 44  ? -11.964 -9.749  -10.064 1.00 95.93 44  A 1 
ATOM 341  O O   . MET A 1 44  ? -11.000 -9.504  -10.791 1.00 95.82 44  A 1 
ATOM 342  C CB  . MET A 1 44  ? -11.954 -12.006 -8.997  1.00 94.50 44  A 1 
ATOM 343  C CG  . MET A 1 44  ? -11.299 -12.870 -7.917  1.00 88.62 44  A 1 
ATOM 344  S SD  . MET A 1 44  ? -9.517  -12.597 -7.674  1.00 85.90 44  A 1 
ATOM 345  C CE  . MET A 1 44  ? -8.863  -12.952 -9.317  1.00 75.53 44  A 1 
ATOM 346  N N   . ALA A 1 45  ? -13.201 -9.342  -10.413 1.00 94.63 45  A 1 
ATOM 347  C CA  . ALA A 1 45  ? -13.464 -8.622  -11.654 1.00 95.03 45  A 1 
ATOM 348  C C   . ALA A 1 45  ? -12.808 -7.234  -11.671 1.00 95.71 45  A 1 
ATOM 349  O O   . ALA A 1 45  ? -12.307 -6.804  -12.715 1.00 95.56 45  A 1 
ATOM 350  C CB  . ALA A 1 45  ? -14.979 -8.528  -11.865 1.00 95.10 45  A 1 
ATOM 351  N N   . LEU A 1 46  ? -12.781 -6.552  -10.522 1.00 95.50 46  A 1 
ATOM 352  C CA  . LEU A 1 46  ? -12.051 -5.306  -10.345 1.00 96.20 46  A 1 
ATOM 353  C C   . LEU A 1 46  ? -10.543 -5.533  -10.511 1.00 96.83 46  A 1 
ATOM 354  O O   . LEU A 1 46  ? -9.917  -4.833  -11.314 1.00 97.09 46  A 1 
ATOM 355  C CB  . LEU A 1 46  ? -12.402 -4.695  -8.981  1.00 96.42 46  A 1 
ATOM 356  C CG  . LEU A 1 46  ? -11.643 -3.396  -8.665  1.00 95.84 46  A 1 
ATOM 357  C CD1 . LEU A 1 46  ? -12.024 -2.260  -9.620  1.00 95.36 46  A 1 
ATOM 358  C CD2 . LEU A 1 46  ? -11.958 -2.968  -7.231  1.00 95.31 46  A 1 
ATOM 359  N N   . LEU A 1 47  ? -9.979  -6.543  -9.842  1.00 96.83 47  A 1 
ATOM 360  C CA  . LEU A 1 47  ? -8.552  -6.858  -9.938  1.00 96.70 47  A 1 
ATOM 361  C C   . LEU A 1 47  ? -8.127  -7.233  -11.357 1.00 97.05 47  A 1 
ATOM 362  O O   . LEU A 1 47  ? -7.119  -6.736  -11.850 1.00 96.73 47  A 1 
ATOM 363  C CB  . LEU A 1 47  ? -8.195  -7.986  -8.957  1.00 96.17 47  A 1 
ATOM 364  C CG  . LEU A 1 47  ? -8.402  -7.639  -7.471  1.00 92.33 47  A 1 
ATOM 365  C CD1 . LEU A 1 47  ? -7.785  -8.752  -6.625  1.00 87.48 47  A 1 
ATOM 366  C CD2 . LEU A 1 47  ? -7.742  -6.315  -7.081  1.00 87.88 47  A 1 
ATOM 367  N N   . ASP A 1 48  ? -8.908  -8.023  -12.065 1.00 96.09 48  A 1 
ATOM 368  C CA  . ASP A 1 48  ? -8.619  -8.348  -13.463 1.00 95.66 48  A 1 
ATOM 369  C C   . ASP A 1 48  ? -8.643  -7.112  -14.371 1.00 96.03 48  A 1 
ATOM 370  O O   . ASP A 1 48  ? -7.887  -7.017  -15.342 1.00 95.77 48  A 1 
ATOM 371  C CB  . ASP A 1 48  ? -9.639  -9.367  -13.986 1.00 95.32 48  A 1 
ATOM 372  C CG  . ASP A 1 48  ? -9.387  -10.799 -13.519 1.00 93.37 48  A 1 
ATOM 373  O OD1 . ASP A 1 48  ? -8.224  -11.110 -13.149 1.00 90.75 48  A 1 
ATOM 374  O OD2 . ASP A 1 48  ? -10.329 -11.590 -13.682 1.00 90.28 48  A 1 
ATOM 375  N N   . SER A 1 49  ? -9.529  -6.141  -14.075 1.00 95.79 49  A 1 
ATOM 376  C CA  . SER A 1 49  ? -9.544  -4.859  -14.788 1.00 95.76 49  A 1 
ATOM 377  C C   . SER A 1 49  ? -8.312  -4.015  -14.466 1.00 96.46 49  A 1 
ATOM 378  O O   . SER A 1 49  ? -7.749  -3.410  -15.385 1.00 96.45 49  A 1 
ATOM 379  C CB  . SER A 1 49  ? -10.859 -4.105  -14.522 1.00 95.63 49  A 1 
ATOM 380  O OG  . SER A 1 49  ? -10.849 -3.394  -13.310 1.00 93.45 49  A 1 
ATOM 381  N N   . LEU A 1 50  ? -7.850  -4.030  -13.211 1.00 96.65 50  A 1 
ATOM 382  C CA  . LEU A 1 50  ? -6.656  -3.335  -12.752 1.00 97.07 50  A 1 
ATOM 383  C C   . LEU A 1 50  ? -5.392  -3.889  -13.408 1.00 97.30 50  A 1 
ATOM 384  O O   . LEU A 1 50  ? -4.611  -3.129  -13.975 1.00 97.36 50  A 1 
ATOM 385  C CB  . LEU A 1 50  ? -6.585  -3.427  -11.216 1.00 97.32 50  A 1 
ATOM 386  C CG  . LEU A 1 50  ? -5.343  -2.751  -10.609 1.00 96.72 50  A 1 
ATOM 387  C CD1 . LEU A 1 50  ? -5.282  -1.267  -10.938 1.00 95.74 50  A 1 
ATOM 388  C CD2 . LEU A 1 50  ? -5.361  -2.923  -9.098  1.00 95.59 50  A 1 
ATOM 389  N N   . VAL A 1 51  ? -5.225  -5.208  -13.425 1.00 97.28 51  A 1 
ATOM 390  C CA  . VAL A 1 51  ? -4.088  -5.869  -14.093 1.00 97.08 51  A 1 
ATOM 391  C C   . VAL A 1 51  ? -3.994  -5.452  -15.558 1.00 96.99 51  A 1 
ATOM 392  O O   . VAL A 1 51  ? -2.929  -5.069  -16.039 1.00 96.72 51  A 1 
ATOM 393  C CB  . VAL A 1 51  ? -4.217  -7.404  -13.973 1.00 96.92 51  A 1 
ATOM 394  C CG1 . VAL A 1 51  ? -3.177  -8.146  -14.823 1.00 96.01 51  A 1 
ATOM 395  C CG2 . VAL A 1 51  ? -4.038  -7.863  -12.528 1.00 96.04 51  A 1 
ATOM 396  N N   . LYS A 1 52  ? -5.130  -5.470  -16.275 1.00 96.38 52  A 1 
ATOM 397  C CA  . LYS A 1 52  ? -5.178  -5.035  -17.677 1.00 96.01 52  A 1 
ATOM 398  C C   . LYS A 1 52  ? -4.826  -3.564  -17.829 1.00 96.35 52  A 1 
ATOM 399  O O   . LYS A 1 52  ? -4.168  -3.198  -18.806 1.00 95.80 52  A 1 
ATOM 400  C CB  . LYS A 1 52  ? -6.570  -5.298  -18.264 1.00 95.96 52  A 1 
ATOM 401  C CG  . LYS A 1 52  ? -6.827  -6.798  -18.488 1.00 92.55 52  A 1 
ATOM 402  C CD  . LYS A 1 52  ? -8.290  -7.048  -18.838 1.00 89.01 52  A 1 
ATOM 403  C CE  . LYS A 1 52  ? -8.525  -8.561  -18.914 1.00 83.42 52  A 1 
ATOM 404  N NZ  . LYS A 1 52  ? -9.943  -8.908  -19.071 1.00 74.10 52  A 1 
ATOM 405  N N   . PHE A 1 53  ? -5.280  -2.714  -16.908 1.00 96.46 53  A 1 
ATOM 406  C CA  . PHE A 1 53  ? -4.983  -1.288  -16.917 1.00 96.71 53  A 1 
ATOM 407  C C   . PHE A 1 53  ? -3.494  -1.025  -16.698 1.00 97.09 53  A 1 
ATOM 408  O O   . PHE A 1 53  ? -2.891  -0.338  -17.519 1.00 96.87 53  A 1 
ATOM 409  C CB  . PHE A 1 53  ? -5.840  -0.578  -15.862 1.00 96.99 53  A 1 
ATOM 410  C CG  . PHE A 1 53  ? -5.500  0.887   -15.743 1.00 97.11 53  A 1 
ATOM 411  C CD1 . PHE A 1 53  ? -4.661  1.337   -14.711 1.00 96.56 53  A 1 
ATOM 412  C CD2 . PHE A 1 53  ? -5.978  1.796   -16.710 1.00 96.76 53  A 1 
ATOM 413  C CE1 . PHE A 1 53  ? -4.295  2.684   -14.646 1.00 96.42 53  A 1 
ATOM 414  C CE2 . PHE A 1 53  ? -5.605  3.145   -16.648 1.00 96.39 53  A 1 
ATOM 415  C CZ  . PHE A 1 53  ? -4.763  3.590   -15.614 1.00 96.42 53  A 1 
ATOM 416  N N   . ILE A 1 54  ? -2.887  -1.616  -15.668 1.00 96.74 54  A 1 
ATOM 417  C CA  . ILE A 1 54  ? -1.466  -1.466  -15.354 1.00 96.62 54  A 1 
ATOM 418  C C   . ILE A 1 54  ? -0.614  -1.895  -16.558 1.00 96.13 54  A 1 
ATOM 419  O O   . ILE A 1 54  ? 0.175   -1.097  -17.045 1.00 95.66 54  A 1 
ATOM 420  C CB  . ILE A 1 54  ? -1.086  -2.241  -14.078 1.00 97.14 54  A 1 
ATOM 421  C CG1 . ILE A 1 54  ? -1.753  -1.599  -12.846 1.00 96.78 54  A 1 
ATOM 422  C CG2 . ILE A 1 54  ? 0.445   -2.275  -13.885 1.00 96.53 54  A 1 
ATOM 423  C CD1 . ILE A 1 54  ? -1.654  -2.466  -11.583 1.00 96.05 54  A 1 
ATOM 424  N N   . LYS A 1 55  ? -0.846  -3.099  -17.103 1.00 96.61 55  A 1 
ATOM 425  C CA  . LYS A 1 55  ? -0.085  -3.606  -18.267 1.00 95.99 55  A 1 
ATOM 426  C C   . LYS A 1 55  ? -0.168  -2.690  -19.489 1.00 95.78 55  A 1 
ATOM 427  O O   . LYS A 1 55  ? 0.825   -2.516  -20.183 1.00 94.74 55  A 1 
ATOM 428  C CB  . LYS A 1 55  ? -0.547  -5.025  -18.633 1.00 95.89 55  A 1 
ATOM 429  C CG  . LYS A 1 55  ? -0.050  -6.059  -17.615 1.00 94.87 55  A 1 
ATOM 430  C CD  . LYS A 1 55  ? -0.278  -7.493  -18.095 1.00 92.24 55  A 1 
ATOM 431  C CE  . LYS A 1 55  ? 0.418   -8.424  -17.111 1.00 89.04 55  A 1 
ATOM 432  N NZ  . LYS A 1 55  ? 0.723   -9.772  -17.657 1.00 82.80 55  A 1 
ATOM 433  N N   . ARG A 1 56  ? -1.337  -2.090  -19.753 1.00 95.08 56  A 1 
ATOM 434  C CA  . ARG A 1 56  ? -1.515  -1.167  -20.890 1.00 94.79 56  A 1 
ATOM 435  C C   . ARG A 1 56  ? -0.859  0.194   -20.686 1.00 95.01 56  A 1 
ATOM 436  O O   . ARG A 1 56  ? -0.626  0.885   -21.669 1.00 93.45 56  A 1 
ATOM 437  C CB  . ARG A 1 56  ? -3.009  -0.964  -21.155 1.00 94.30 56  A 1 
ATOM 438  C CG  . ARG A 1 56  ? -3.642  -2.171  -21.832 1.00 83.28 56  A 1 
ATOM 439  C CD  . ARG A 1 56  ? -5.143  -1.947  -21.911 1.00 81.45 56  A 1 
ATOM 440  N NE  . ARG A 1 56  ? -5.841  -3.099  -22.515 1.00 71.08 56  A 1 
ATOM 441  C CZ  . ARG A 1 56  ? -7.135  -3.198  -22.724 1.00 64.63 56  A 1 
ATOM 442  N NH1 . ARG A 1 56  ? -7.958  -2.246  -22.387 1.00 57.35 56  A 1 
ATOM 443  N NH2 . ARG A 1 56  ? -7.633  -4.269  -23.283 1.00 54.87 56  A 1 
ATOM 444  N N   . ASN A 1 57  ? -0.624  0.588   -19.445 1.00 94.60 57  A 1 
ATOM 445  C CA  . ASN A 1 57  ? -0.079  1.895   -19.071 1.00 94.38 57  A 1 
ATOM 446  C C   . ASN A 1 57  ? 1.345   1.776   -18.518 1.00 94.43 57  A 1 
ATOM 447  O O   . ASN A 1 57  ? 1.790   2.641   -17.761 1.00 92.69 57  A 1 
ATOM 448  C CB  . ASN A 1 57  ? -1.051  2.607   -18.115 1.00 94.67 57  A 1 
ATOM 449  C CG  . ASN A 1 57  ? -2.343  2.986   -18.798 1.00 92.92 57  A 1 
ATOM 450  O OD1 . ASN A 1 57  ? -2.480  4.027   -19.408 1.00 85.92 57  A 1 
ATOM 451  N ND2 . ASN A 1 57  ? -3.336  2.145   -18.743 1.00 85.99 57  A 1 
ATOM 452  N N   . THR A 1 58  ? 2.053   0.704   -18.869 1.00 92.76 58  A 1 
ATOM 453  C CA  . THR A 1 58  ? 3.426   0.438   -18.456 1.00 92.06 58  A 1 
ATOM 454  C C   . THR A 1 58  ? 4.301   0.209   -19.677 1.00 90.65 58  A 1 
ATOM 455  O O   . THR A 1 58  ? 4.014   -0.670  -20.493 1.00 87.73 58  A 1 
ATOM 456  C CB  . THR A 1 58  ? 3.496   -0.769  -17.521 1.00 92.02 58  A 1 
ATOM 457  O OG1 . THR A 1 58  ? 2.671   -0.555  -16.389 1.00 88.55 58  A 1 
ATOM 458  C CG2 . THR A 1 58  ? 4.895   -1.005  -16.995 1.00 87.26 58  A 1 
ATOM 459  N N   . ASP A 1 59  ? 5.363   0.991   -19.804 1.00 88.25 59  A 1 
ATOM 460  C CA  . ASP A 1 59  ? 6.440   0.742   -20.758 1.00 86.24 59  A 1 
ATOM 461  C C   . ASP A 1 59  ? 7.555   -0.115  -20.135 1.00 86.54 59  A 1 
ATOM 462  O O   . ASP A 1 59  ? 7.458   -0.575  -18.990 1.00 81.30 59  A 1 
ATOM 463  C CB  . ASP A 1 59  ? 6.933   2.074   -21.346 1.00 81.90 59  A 1 
ATOM 464  C CG  . ASP A 1 59  ? 7.721   2.972   -20.379 1.00 71.86 59  A 1 
ATOM 465  O OD1 . ASP A 1 59  ? 8.179   2.466   -19.328 1.00 65.32 59  A 1 
ATOM 466  O OD2 . ASP A 1 59  ? 7.940   4.137   -20.746 1.00 65.93 59  A 1 
ATOM 467  N N   . VAL A 1 60  ? 8.635   -0.360  -20.887 1.00 80.24 60  A 1 
ATOM 468  C CA  . VAL A 1 60  ? 9.762   -1.184  -20.423 1.00 79.03 60  A 1 
ATOM 469  C C   . VAL A 1 60  ? 10.429  -0.639  -19.154 1.00 81.12 60  A 1 
ATOM 470  O O   . VAL A 1 60  ? 10.899  -1.414  -18.328 1.00 76.24 60  A 1 
ATOM 471  C CB  . VAL A 1 60  ? 10.775  -1.367  -21.573 1.00 75.40 60  A 1 
ATOM 472  C CG1 . VAL A 1 60  ? 11.492  -0.078  -21.965 1.00 66.26 60  A 1 
ATOM 473  C CG2 . VAL A 1 60  ? 11.814  -2.447  -21.247 1.00 67.90 60  A 1 
ATOM 474  N N   . ASN A 1 61  ? 10.425  0.687   -18.953 1.00 81.55 61  A 1 
ATOM 475  C CA  . ASN A 1 61  ? 11.033  1.356   -17.800 1.00 82.07 61  A 1 
ATOM 476  C C   . ASN A 1 61  ? 10.061  1.512   -16.623 1.00 84.35 61  A 1 
ATOM 477  O O   . ASN A 1 61  ? 10.462  1.970   -15.554 1.00 79.70 61  A 1 
ATOM 478  C CB  . ASN A 1 61  ? 11.589  2.715   -18.242 1.00 78.44 61  A 1 
ATOM 479  C CG  . ASN A 1 61  ? 12.687  2.600   -19.282 1.00 70.40 61  A 1 
ATOM 480  O OD1 . ASN A 1 61  ? 13.542  1.734   -19.234 1.00 62.80 61  A 1 
ATOM 481  N ND2 . ASN A 1 61  ? 12.694  3.468   -20.256 1.00 62.02 61  A 1 
ATOM 482  N N   . GLY A 1 62  ? 8.788   1.142   -16.814 1.00 81.34 62  A 1 
ATOM 483  C CA  . GLY A 1 62  ? 7.736   1.206   -15.805 1.00 82.24 62  A 1 
ATOM 484  C C   . GLY A 1 62  ? 7.430   -0.130  -15.132 1.00 87.08 62  A 1 
ATOM 485  O O   . GLY A 1 62  ? 6.514   -0.187  -14.314 1.00 83.31 62  A 1 
ATOM 486  N N   . LYS A 1 63  ? 8.160   -1.201  -15.454 1.00 88.70 63  A 1 
ATOM 487  C CA  . LYS A 1 63  ? 7.947   -2.555  -14.916 1.00 90.60 63  A 1 
ATOM 488  C C   . LYS A 1 63  ? 8.504   -2.714  -13.494 1.00 93.03 63  A 1 
ATOM 489  O O   . LYS A 1 63  ? 9.338   -3.573  -13.221 1.00 92.27 63  A 1 
ATOM 490  C CB  . LYS A 1 63  ? 8.510   -3.609  -15.877 1.00 89.11 63  A 1 
ATOM 491  C CG  . LYS A 1 63  ? 7.751   -3.630  -17.199 1.00 88.90 63  A 1 
ATOM 492  C CD  . LYS A 1 63  ? 8.261   -4.784  -18.054 1.00 84.34 63  A 1 
ATOM 493  C CE  . LYS A 1 63  ? 7.586   -4.764  -19.414 1.00 81.17 63  A 1 
ATOM 494  N NZ  . LYS A 1 63  ? 7.962   -5.974  -20.178 1.00 70.40 63  A 1 
ATOM 495  N N   . VAL A 1 64  ? 8.052   -1.846  -12.600 1.00 94.06 64  A 1 
ATOM 496  C CA  . VAL A 1 64  ? 8.393   -1.849  -11.177 1.00 95.14 64  A 1 
ATOM 497  C C   . VAL A 1 64  ? 7.111   -1.675  -10.368 1.00 96.21 64  A 1 
ATOM 498  O O   . VAL A 1 64  ? 6.269   -0.837  -10.701 1.00 96.45 64  A 1 
ATOM 499  C CB  . VAL A 1 64  ? 9.407   -0.748  -10.827 1.00 94.83 64  A 1 
ATOM 500  C CG1 . VAL A 1 64  ? 9.840   -0.853  -9.361  1.00 91.90 64  A 1 
ATOM 501  C CG2 . VAL A 1 64  ? 10.667  -0.836  -11.699 1.00 91.82 64  A 1 
ATOM 502  N N   . MET A 1 65  ? 6.954   -2.457  -9.301  1.00 97.50 65  A 1 
ATOM 503  C CA  . MET A 1 65  ? 5.784   -2.395  -8.432  1.00 97.99 65  A 1 
ATOM 504  C C   . MET A 1 65  ? 6.176   -2.584  -6.966  1.00 98.20 65  A 1 
ATOM 505  O O   . MET A 1 65  ? 6.807   -3.566  -6.608  1.00 98.00 65  A 1 
ATOM 506  C CB  . MET A 1 65  ? 4.769   -3.448  -8.880  1.00 97.63 65  A 1 
ATOM 507  C CG  . MET A 1 65  ? 3.475   -3.416  -8.054  1.00 96.84 65  A 1 
ATOM 508  S SD  . MET A 1 65  ? 2.220   -4.596  -8.620  1.00 96.49 65  A 1 
ATOM 509  C CE  . MET A 1 65  ? 1.804   -3.880  -10.230 1.00 91.20 65  A 1 
ATOM 510  N N   . VAL A 1 66  ? 5.723   -1.666  -6.123  1.00 98.37 66  A 1 
ATOM 511  C CA  . VAL A 1 66  ? 5.664   -1.877  -4.673  1.00 98.31 66  A 1 
ATOM 512  C C   . VAL A 1 66  ? 4.268   -2.361  -4.314  1.00 98.43 66  A 1 
ATOM 513  O O   . VAL A 1 66  ? 3.286   -1.746  -4.721  1.00 97.99 66  A 1 
ATOM 514  C CB  . VAL A 1 66  ? 6.021   -0.598  -3.901  1.00 97.81 66  A 1 
ATOM 515  C CG1 . VAL A 1 66  ? 5.921   -0.820  -2.399  1.00 89.66 66  A 1 
ATOM 516  C CG2 . VAL A 1 66  ? 7.450   -0.159  -4.206  1.00 89.54 66  A 1 
ATOM 517  N N   . TYR A 1 67  ? 4.183   -3.458  -3.560  1.00 97.97 67  A 1 
ATOM 518  C CA  . TYR A 1 67  ? 2.937   -3.960  -3.002  1.00 97.86 67  A 1 
ATOM 519  C C   . TYR A 1 67  ? 2.956   -3.796  -1.476  1.00 97.86 67  A 1 
ATOM 520  O O   . TYR A 1 67  ? 3.688   -4.501  -0.792  1.00 97.13 67  A 1 
ATOM 521  C CB  . TYR A 1 67  ? 2.732   -5.417  -3.430  1.00 97.29 67  A 1 
ATOM 522  C CG  . TYR A 1 67  ? 1.586   -6.099  -2.703  1.00 95.88 67  A 1 
ATOM 523  C CD1 . TYR A 1 67  ? 1.828   -7.245  -1.933  1.00 91.86 67  A 1 
ATOM 524  C CD2 . TYR A 1 67  ? 0.308   -5.533  -2.729  1.00 92.23 67  A 1 
ATOM 525  C CE1 . TYR A 1 67  ? 0.794   -7.826  -1.181  1.00 89.64 67  A 1 
ATOM 526  C CE2 . TYR A 1 67  ? -0.740  -6.097  -1.965  1.00 89.34 67  A 1 
ATOM 527  C CZ  . TYR A 1 67  ? -0.485  -7.240  -1.184  1.00 88.79 67  A 1 
ATOM 528  O OH  . TYR A 1 67  ? -1.472  -7.763  -0.419  1.00 87.50 67  A 1 
ATOM 529  N N   . ASN A 1 68  ? 2.169   -2.849  -0.954  1.00 96.95 68  A 1 
ATOM 530  C CA  . ASN A 1 68  ? 2.196   -2.440  0.453   1.00 97.09 68  A 1 
ATOM 531  C C   . ASN A 1 68  ? 1.354   -3.315  1.413   1.00 97.07 68  A 1 
ATOM 532  O O   . ASN A 1 68  ? 1.120   -2.886  2.541   1.00 94.34 68  A 1 
ATOM 533  C CB  . ASN A 1 68  ? 1.837   -0.946  0.564   1.00 95.95 68  A 1 
ATOM 534  C CG  . ASN A 1 68  ? 2.941   -0.022  0.116   1.00 94.89 68  A 1 
ATOM 535  O OD1 . ASN A 1 68  ? 2.945   0.503   -0.989  1.00 86.42 68  A 1 
ATOM 536  N ND2 . ASN A 1 68  ? 3.896   0.249   0.965   1.00 87.43 68  A 1 
ATOM 537  N N   . GLY A 1 69  ? 0.922   -4.519  1.009   1.00 96.67 69  A 1 
ATOM 538  C CA  . GLY A 1 69  ? 0.186   -5.436  1.887   1.00 96.64 69  A 1 
ATOM 539  C C   . GLY A 1 69  ? -1.334  -5.253  1.905   1.00 96.74 69  A 1 
ATOM 540  O O   . GLY A 1 69  ? -1.905  -4.599  1.030   1.00 95.50 69  A 1 
ATOM 541  N N   . ASP A 1 70  ? -1.965  -5.893  2.905   1.00 96.82 70  A 1 
ATOM 542  C CA  . ASP A 1 70  ? -3.412  -5.987  3.122   1.00 97.05 70  A 1 
ATOM 543  C C   . ASP A 1 70  ? -4.189  -6.595  1.938   1.00 96.31 70  A 1 
ATOM 544  O O   . ASP A 1 70  ? -5.019  -5.969  1.280   1.00 93.51 70  A 1 
ATOM 545  C CB  . ASP A 1 70  ? -3.993  -4.688  3.712   1.00 96.96 70  A 1 
ATOM 546  C CG  . ASP A 1 70  ? -3.961  -4.640  5.247   1.00 96.10 70  A 1 
ATOM 547  O OD1 . ASP A 1 70  ? -3.260  -5.463  5.882   1.00 94.20 70  A 1 
ATOM 548  O OD2 . ASP A 1 70  ? -4.712  -3.828  5.825   1.00 94.42 70  A 1 
ATOM 549  N N   . ILE A 1 71  ? -3.941  -7.887  1.691   1.00 93.38 71  A 1 
ATOM 550  C CA  . ILE A 1 71  ? -4.736  -8.689  0.745   1.00 92.13 71  A 1 
ATOM 551  C C   . ILE A 1 71  ? -5.984  -9.283  1.398   1.00 92.24 71  A 1 
ATOM 552  O O   . ILE A 1 71  ? -6.979  -9.539  0.719   1.00 92.08 71  A 1 
ATOM 553  C CB  . ILE A 1 71  ? -3.885  -9.813  0.105   1.00 90.25 71  A 1 
ATOM 554  C CG1 . ILE A 1 71  ? -4.599  -10.599 -1.013  1.00 84.56 71  A 1 
ATOM 555  C CG2 . ILE A 1 71  ? -3.377  -10.823 1.145   1.00 87.16 71  A 1 
ATOM 556  C CD1 . ILE A 1 71  ? -5.007  -9.764  -2.230  1.00 80.60 71  A 1 
ATOM 557  N N   . VAL A 1 72  ? -5.919  -9.567  2.702   1.00 91.61 72  A 1 
ATOM 558  C CA  . VAL A 1 72  ? -6.954  -10.319 3.411   1.00 91.28 72  A 1 
ATOM 559  C C   . VAL A 1 72  ? -8.220  -9.474  3.519   1.00 91.57 72  A 1 
ATOM 560  O O   . VAL A 1 72  ? -8.190  -8.385  4.087   1.00 90.86 72  A 1 
ATOM 561  C CB  . VAL A 1 72  ? -6.469  -10.780 4.796   1.00 89.55 72  A 1 
ATOM 562  C CG1 . VAL A 1 72  ? -7.546  -11.588 5.522   1.00 85.43 72  A 1 
ATOM 563  C CG2 . VAL A 1 72  ? -5.225  -11.660 4.702   1.00 85.95 72  A 1 
ATOM 564  N N   . SER A 1 73  ? -9.339  -10.000 3.018   1.00 91.86 73  A 1 
ATOM 565  C CA  . SER A 1 73  ? -10.653 -9.369  3.177   1.00 90.65 73  A 1 
ATOM 566  C C   . SER A 1 73  ? -11.014 -9.214  4.655   1.00 89.50 73  A 1 
ATOM 567  O O   . SER A 1 73  ? -10.689 -10.063 5.493   1.00 85.38 73  A 1 
ATOM 568  C CB  . SER A 1 73  ? -11.713 -10.174 2.420   1.00 88.22 73  A 1 
ATOM 569  O OG  . SER A 1 73  ? -13.036 -9.787  2.720   1.00 80.43 73  A 1 
ATOM 570  N N   . ARG A 1 74  ? -11.714 -8.116  4.979   1.00 87.14 74  A 1 
ATOM 571  C CA  . ARG A 1 74  ? -12.205 -7.826  6.324   1.00 82.53 74  A 1 
ATOM 572  C C   . ARG A 1 74  ? -13.562 -8.470  6.588   1.00 79.88 74  A 1 
ATOM 573  O O   . ARG A 1 74  ? -14.211 -9.005  5.702   1.00 72.35 74  A 1 
ATOM 574  C CB  . ARG A 1 74  ? -12.240 -6.306  6.521   1.00 78.42 74  A 1 
ATOM 575  C CG  . ARG A 1 74  ? -10.826 -5.701  6.529   1.00 73.75 74  A 1 
ATOM 576  C CD  . ARG A 1 74  ? -10.858 -4.179  6.402   1.00 70.72 74  A 1 
ATOM 577  N NE  . ARG A 1 74  ? -11.439 -3.806  5.118   1.00 67.93 74  A 1 
ATOM 578  C CZ  . ARG A 1 74  ? -11.318 -2.701  4.452   1.00 62.90 74  A 1 
ATOM 579  N NH1 . ARG A 1 74  ? -10.665 -1.666  4.897   1.00 58.97 74  A 1 
ATOM 580  N NH2 . ARG A 1 74  ? -11.861 -2.630  3.281   1.00 56.39 74  A 1 
ATOM 581  N N   . ALA A 1 75  ? -14.005 -8.403  7.852   1.00 71.18 75  A 1 
ATOM 582  C CA  . ALA A 1 75  ? -15.335 -8.839  8.290   1.00 67.18 75  A 1 
ATOM 583  C C   . ALA A 1 75  ? -15.708 -10.280 7.882   1.00 68.53 75  A 1 
ATOM 584  O O   . ALA A 1 75  ? -16.832 -10.561 7.461   1.00 62.73 75  A 1 
ATOM 585  C CB  . ALA A 1 75  ? -16.367 -7.779  7.889   1.00 60.21 75  A 1 
ATOM 586  N N   . ILE A 1 76  ? -14.771 -11.202 8.005   1.00 71.60 76  A 1 
ATOM 587  C CA  . ILE A 1 76  ? -14.966 -12.594 7.616   1.00 68.45 76  A 1 
ATOM 588  C C   . ILE A 1 76  ? -15.500 -13.406 8.789   1.00 70.69 76  A 1 
ATOM 589  O O   . ILE A 1 76  ? -14.875 -13.414 9.850   1.00 64.21 76  A 1 
ATOM 590  C CB  . ILE A 1 76  ? -13.664 -13.188 7.053   1.00 61.18 76  A 1 
ATOM 591  C CG1 . ILE A 1 76  ? -13.279 -12.361 5.816   1.00 54.60 76  A 1 
ATOM 592  C CG2 . ILE A 1 76  ? -13.843 -14.670 6.678   1.00 52.88 76  A 1 
ATOM 593  C CD1 . ILE A 1 76  ? -11.946 -12.764 5.241   1.00 49.61 76  A 1 
ATOM 594  N N   . PRO A 1 77  ? -16.592 -14.169 8.617   1.00 70.67 77  A 1 
ATOM 595  C CA  . PRO A 1 77  ? -17.170 -14.987 9.700   1.00 69.49 77  A 1 
ATOM 596  C C   . PRO A 1 77  ? -16.207 -16.018 10.306  1.00 71.78 77  A 1 
ATOM 597  O O   . PRO A 1 77  ? -16.383 -16.435 11.448  1.00 66.78 77  A 1 
ATOM 598  C CB  . PRO A 1 77  ? -18.387 -15.674 9.078   1.00 64.29 77  A 1 
ATOM 599  C CG  . PRO A 1 77  ? -18.796 -14.746 7.930   1.00 61.18 77  A 1 
ATOM 600  C CD  . PRO A 1 77  ? -17.466 -14.181 7.455   1.00 64.02 77  A 1 
ATOM 601  N N   . LYS A 1 78  ? -15.227 -16.478 9.546   1.00 76.82 78  A 1 
ATOM 602  C CA  . LYS A 1 78  ? -14.228 -17.488 9.938   1.00 76.62 78  A 1 
ATOM 603  C C   . LYS A 1 78  ? -12.807 -16.994 9.647   1.00 79.64 78  A 1 
ATOM 604  O O   . LYS A 1 78  ? -12.059 -17.653 8.918   1.00 75.47 78  A 1 
ATOM 605  C CB  . LYS A 1 78  ? -14.521 -18.838 9.259   1.00 71.12 78  A 1 
ATOM 606  C CG  . LYS A 1 78  ? -15.857 -19.447 9.681   1.00 64.20 78  A 1 
ATOM 607  C CD  . LYS A 1 78  ? -16.004 -20.840 9.053   1.00 60.75 78  A 1 
ATOM 608  C CE  . LYS A 1 78  ? -17.341 -21.453 9.454   1.00 54.61 78  A 1 
ATOM 609  N NZ  . LYS A 1 78  ? -17.527 -22.801 8.860   1.00 46.98 78  A 1 
ATOM 610  N N   . TYR A 1 79  ? -12.444 -15.828 10.196  1.00 82.51 79  A 1 
ATOM 611  C CA  . TYR A 1 79  ? -11.061 -15.354 10.141  1.00 83.76 79  A 1 
ATOM 612  C C   . TYR A 1 79  ? -10.165 -16.300 10.949  1.00 85.56 79  A 1 
ATOM 613  O O   . TYR A 1 79  ? -10.301 -16.380 12.175  1.00 83.90 79  A 1 
ATOM 614  C CB  . TYR A 1 79  ? -10.989 -13.907 10.639  1.00 81.81 79  A 1 
ATOM 615  C CG  . TYR A 1 79  ? -9.633  -13.277 10.427  1.00 80.13 79  A 1 
ATOM 616  C CD1 . TYR A 1 79  ? -8.761  -13.076 11.509  1.00 74.62 79  A 1 
ATOM 617  C CD2 . TYR A 1 79  ? -9.253  -12.880 9.134   1.00 75.39 79  A 1 
ATOM 618  C CE1 . TYR A 1 79  ? -7.507  -12.475 11.299  1.00 70.89 79  A 1 
ATOM 619  C CE2 . TYR A 1 79  ? -8.001  -12.289 8.918   1.00 71.24 79  A 1 
ATOM 620  C CZ  . TYR A 1 79  ? -7.129  -12.083 9.998   1.00 71.07 79  A 1 
ATOM 621  O OH  . TYR A 1 79  ? -5.920  -11.497 9.784   1.00 69.48 79  A 1 
ATOM 622  N N   . ASN A 1 80  ? -9.322  -17.067 10.279  1.00 89.68 80  A 1 
ATOM 623  C CA  . ASN A 1 80  ? -8.458  -18.082 10.873  1.00 90.39 80  A 1 
ATOM 624  C C   . ASN A 1 80  ? -7.143  -18.223 10.091  1.00 91.88 80  A 1 
ATOM 625  O O   . ASN A 1 80  ? -6.939  -17.573 9.057   1.00 91.69 80  A 1 
ATOM 626  C CB  . ASN A 1 80  ? -9.255  -19.405 11.021  1.00 88.60 80  A 1 
ATOM 627  C CG  . ASN A 1 80  ? -9.606  -20.084 9.703   1.00 87.95 80  A 1 
ATOM 628  O OD1 . ASN A 1 80  ? -8.967  -19.934 8.683   1.00 84.53 80  A 1 
ATOM 629  N ND2 . ASN A 1 80  ? -10.642 -20.888 9.682   1.00 84.00 80  A 1 
ATOM 630  N N   . LEU A 1 81  ? -6.249  -19.066 10.602  1.00 90.40 81  A 1 
ATOM 631  C CA  . LEU A 1 81  ? -4.927  -19.301 10.031  1.00 91.58 81  A 1 
ATOM 632  C C   . LEU A 1 81  ? -4.972  -19.735 8.552   1.00 92.84 81  A 1 
ATOM 633  O O   . LEU A 1 81  ? -4.233  -19.194 7.733   1.00 92.57 81  A 1 
ATOM 634  C CB  . LEU A 1 81  ? -4.244  -20.373 10.909  1.00 90.31 81  A 1 
ATOM 635  C CG  . LEU A 1 81  ? -2.841  -20.776 10.439  1.00 85.97 81  A 1 
ATOM 636  C CD1 . LEU A 1 81  ? -1.891  -19.587 10.523  1.00 80.83 81  A 1 
ATOM 637  C CD2 . LEU A 1 81  ? -2.290  -21.880 11.334  1.00 80.89 81  A 1 
ATOM 638  N N   . ASP A 1 82  ? -5.850  -20.678 8.214   1.00 91.62 82  A 1 
ATOM 639  C CA  . ASP A 1 82  ? -5.935  -21.226 6.852   1.00 92.24 82  A 1 
ATOM 640  C C   . ASP A 1 82  ? -6.447  -20.182 5.860   1.00 93.11 82  A 1 
ATOM 641  O O   . ASP A 1 82  ? -5.949  -20.085 4.746   1.00 92.82 82  A 1 
ATOM 642  C CB  . ASP A 1 82  ? -6.846  -22.460 6.840   1.00 91.86 82  A 1 
ATOM 643  C CG  . ASP A 1 82  ? -6.277  -23.629 7.652   1.00 90.20 82  A 1 
ATOM 644  O OD1 . ASP A 1 82  ? -5.029  -23.716 7.765   1.00 87.61 82  A 1 
ATOM 645  O OD2 . ASP A 1 82  ? -7.106  -24.403 8.175   1.00 87.09 82  A 1 
ATOM 646  N N   . TYR A 1 83  ? -7.393  -19.353 6.305   1.00 92.62 83  A 1 
ATOM 647  C CA  . TYR A 1 83  ? -7.899  -18.252 5.501   1.00 92.81 83  A 1 
ATOM 648  C C   . TYR A 1 83  ? -6.804  -17.228 5.179   1.00 93.78 83  A 1 
ATOM 649  O O   . TYR A 1 83  ? -6.661  -16.813 4.022   1.00 93.41 83  A 1 
ATOM 650  C CB  . TYR A 1 83  ? -9.087  -17.598 6.214   1.00 91.69 83  A 1 
ATOM 651  C CG  . TYR A 1 83  ? -9.690  -16.511 5.348   1.00 89.05 83  A 1 
ATOM 652  C CD1 . TYR A 1 83  ? -9.226  -15.190 5.462   1.00 84.99 83  A 1 
ATOM 653  C CD2 . TYR A 1 83  ? -10.596 -16.860 4.330   1.00 84.32 83  A 1 
ATOM 654  C CE1 . TYR A 1 83  ? -9.653  -14.210 4.547   1.00 81.27 83  A 1 
ATOM 655  C CE2 . TYR A 1 83  ? -11.026 -15.886 3.409   1.00 81.09 83  A 1 
ATOM 656  C CZ  . TYR A 1 83  ? -10.542 -14.563 3.515   1.00 79.95 83  A 1 
ATOM 657  O OH  . TYR A 1 83  ? -10.921 -13.632 2.598   1.00 78.32 83  A 1 
ATOM 658  N N   . VAL A 1 84  ? -5.999  -16.844 6.174   1.00 93.59 84  A 1 
ATOM 659  C CA  . VAL A 1 84  ? -4.876  -15.919 5.967   1.00 94.49 84  A 1 
ATOM 660  C C   . VAL A 1 84  ? -3.850  -16.531 5.009   1.00 95.19 84  A 1 
ATOM 661  O O   . VAL A 1 84  ? -3.476  -15.882 4.037   1.00 95.33 84  A 1 
ATOM 662  C CB  . VAL A 1 84  ? -4.235  -15.509 7.310   1.00 94.62 84  A 1 
ATOM 663  C CG1 . VAL A 1 84  ? -2.950  -14.696 7.107   1.00 93.50 84  A 1 
ATOM 664  C CG2 . VAL A 1 84  ? -5.206  -14.644 8.113   1.00 93.58 84  A 1 
ATOM 665  N N   . LYS A 1 85  ? -3.463  -17.796 5.213   1.00 94.98 85  A 1 
ATOM 666  C CA  . LYS A 1 85  ? -2.546  -18.495 4.301   1.00 95.44 85  A 1 
ATOM 667  C C   . LYS A 1 85  ? -3.064  -18.506 2.860   1.00 95.57 85  A 1 
ATOM 668  O O   . LYS A 1 85  ? -2.330  -18.134 1.944   1.00 95.59 85  A 1 
ATOM 669  C CB  . LYS A 1 85  ? -2.317  -19.931 4.783   1.00 95.92 85  A 1 
ATOM 670  C CG  . LYS A 1 85  ? -1.359  -19.994 5.983   1.00 94.96 85  A 1 
ATOM 671  C CD  . LYS A 1 85  ? -1.169  -21.452 6.401   1.00 93.29 85  A 1 
ATOM 672  C CE  . LYS A 1 85  ? -0.112  -21.553 7.499   1.00 90.14 85  A 1 
ATOM 673  N NZ  . LYS A 1 85  ? 0.060   -22.960 7.932   1.00 83.98 85  A 1 
ATOM 674  N N   . GLN A 1 86  ? -4.332  -18.855 2.667   1.00 94.93 86  A 1 
ATOM 675  C CA  . GLN A 1 86  ? -4.930  -18.850 1.332   1.00 94.59 86  A 1 
ATOM 676  C C   . GLN A 1 86  ? -4.950  -17.452 0.710   1.00 94.87 86  A 1 
ATOM 677  O O   . GLN A 1 86  ? -4.733  -17.307 -0.495  1.00 94.52 86  A 1 
ATOM 678  C CB  . GLN A 1 86  ? -6.352  -19.438 1.409   1.00 94.05 86  A 1 
ATOM 679  C CG  . GLN A 1 86  ? -6.986  -19.606 0.023   1.00 89.96 86  A 1 
ATOM 680  C CD  . GLN A 1 86  ? -6.165  -20.533 -0.885  1.00 87.51 86  A 1 
ATOM 681  O OE1 . GLN A 1 86  ? -5.903  -21.670 -0.552  1.00 81.16 86  A 1 
ATOM 682  N NE2 . GLN A 1 86  ? -5.700  -20.085 -2.030  1.00 76.57 86  A 1 
ATOM 683  N N   . SER A 1 87  ? -5.158  -16.407 1.519   1.00 93.97 87  A 1 
ATOM 684  C CA  . SER A 1 87  ? -5.128  -15.017 1.041   1.00 94.12 87  A 1 
ATOM 685  C C   . SER A 1 87  ? -3.718  -14.602 0.583   1.00 95.10 87  A 1 
ATOM 686  O O   . SER A 1 87  ? -3.589  -14.005 -0.478  1.00 94.92 87  A 1 
ATOM 687  C CB  . SER A 1 87  ? -5.674  -14.074 2.114   1.00 93.60 87  A 1 
ATOM 688  O OG  . SER A 1 87  ? -7.000  -14.436 2.420   1.00 88.87 87  A 1 
ATOM 689  N N   . ILE A 1 88  ? -2.667  -15.010 1.286   1.00 95.33 88  A 1 
ATOM 690  C CA  . ILE A 1 88  ? -1.276  -14.786 0.851   1.00 96.06 88  A 1 
ATOM 691  C C   . ILE A 1 88  ? -0.966  -15.539 -0.454  1.00 96.43 88  A 1 
ATOM 692  O O   . ILE A 1 88  ? -0.316  -14.996 -1.348  1.00 96.15 88  A 1 
ATOM 693  C CB  . ILE A 1 88  ? -0.281  -15.167 1.977   1.00 96.05 88  A 1 
ATOM 694  C CG1 . ILE A 1 88  ? -0.482  -14.338 3.273   1.00 94.04 88  A 1 
ATOM 695  C CG2 . ILE A 1 88  ? 1.177   -15.027 1.512   1.00 94.53 88  A 1 
ATOM 696  C CD1 . ILE A 1 88  ? -0.351  -12.830 3.114   1.00 86.39 88  A 1 
ATOM 697  N N   . VAL A 1 89  ? -1.479  -16.763 -0.623  1.00 96.62 89  A 1 
ATOM 698  C CA  . VAL A 1 89  ? -1.387  -17.494 -1.902  1.00 96.78 89  A 1 
ATOM 699  C C   . VAL A 1 89  ? -2.089  -16.717 -3.020  1.00 96.61 89  A 1 
ATOM 700  O O   . VAL A 1 89  ? -1.543  -16.583 -4.117  1.00 96.11 89  A 1 
ATOM 701  C CB  . VAL A 1 89  ? -1.965  -18.919 -1.771  1.00 96.91 89  A 1 
ATOM 702  C CG1 . VAL A 1 89  ? -2.041  -19.649 -3.113  1.00 95.98 89  A 1 
ATOM 703  C CG2 . VAL A 1 89  ? -1.106  -19.780 -0.835  1.00 95.87 89  A 1 
ATOM 704  N N   . ASN A 1 90  ? -3.276  -16.152 -2.751  1.00 94.22 90  A 1 
ATOM 705  C CA  . ASN A 1 90  ? -4.012  -15.334 -3.709  1.00 92.95 90  A 1 
ATOM 706  C C   . ASN A 1 90  ? -3.258  -14.037 -4.068  1.00 93.90 90  A 1 
ATOM 707  O O   . ASN A 1 90  ? -3.210  -13.670 -5.247  1.00 93.52 90  A 1 
ATOM 708  C CB  . ASN A 1 90  ? -5.406  -15.008 -3.162  1.00 92.49 90  A 1 
ATOM 709  C CG  . ASN A 1 90  ? -6.308  -16.212 -3.001  1.00 90.66 90  A 1 
ATOM 710  O OD1 . ASN A 1 90  ? -6.107  -17.288 -3.540  1.00 85.82 90  A 1 
ATOM 711  N ND2 . ASN A 1 90  ? -7.395  -16.059 -2.259  1.00 84.79 90  A 1 
ATOM 712  N N   . ALA A 1 91  ? -2.619  -13.378 -3.087  1.00 91.01 91  A 1 
ATOM 713  C CA  . ALA A 1 91  ? -1.749  -12.222 -3.319  1.00 91.58 91  A 1 
ATOM 714  C C   . ALA A 1 91  ? -0.592  -12.594 -4.249  1.00 93.38 91  A 1 
ATOM 715  O O   . ALA A 1 91  ? -0.362  -11.936 -5.264  1.00 94.07 91  A 1 
ATOM 716  C CB  . ALA A 1 91  ? -1.207  -11.698 -1.982  1.00 91.45 91  A 1 
ATOM 717  N N   . THR A 1 92  ? 0.083   -13.696 -3.962  1.00 94.13 92  A 1 
ATOM 718  C CA  . THR A 1 92  ? 1.180   -14.213 -4.786  1.00 94.87 92  A 1 
ATOM 719  C C   . THR A 1 92  ? 0.717   -14.511 -6.215  1.00 95.64 92  A 1 
ATOM 720  O O   . THR A 1 92  ? 1.380   -14.137 -7.172  1.00 95.93 92  A 1 
ATOM 721  C CB  . THR A 1 92  ? 1.764   -15.484 -4.162  1.00 95.05 92  A 1 
ATOM 722  O OG1 . THR A 1 92  ? 2.137   -15.226 -2.835  1.00 91.31 92  A 1 
ATOM 723  C CG2 . THR A 1 92  ? 3.014   -15.963 -4.898  1.00 91.09 92  A 1 
ATOM 724  N N   . ALA A 1 93  ? -0.449  -15.146 -6.384  1.00 96.48 93  A 1 
ATOM 725  C CA  . ALA A 1 93  ? -1.030  -15.421 -7.691  1.00 96.29 93  A 1 
ATOM 726  C C   . ALA A 1 93  ? -1.373  -14.134 -8.472  1.00 96.60 93  A 1 
ATOM 727  O O   . ALA A 1 93  ? -1.183  -14.087 -9.686  1.00 96.14 93  A 1 
ATOM 728  C CB  . ALA A 1 93  ? -2.267  -16.308 -7.497  1.00 96.14 93  A 1 
ATOM 729  N N   . LEU A 1 94  ? -1.842  -13.082 -7.781  1.00 95.62 94  A 1 
ATOM 730  C CA  . LEU A 1 94  ? -2.065  -11.769 -8.379  1.00 95.82 94  A 1 
ATOM 731  C C   . LEU A 1 94  ? -0.747  -11.137 -8.833  1.00 96.62 94  A 1 
ATOM 732  O O   . LEU A 1 94  ? -0.650  -10.700 -9.984  1.00 96.47 94  A 1 
ATOM 733  C CB  . LEU A 1 94  ? -2.811  -10.869 -7.374  1.00 95.76 94  A 1 
ATOM 734  C CG  . LEU A 1 94  ? -3.006  -9.425  -7.864  1.00 94.87 94  A 1 
ATOM 735  C CD1 . LEU A 1 94  ? -3.951  -9.346  -9.067  1.00 93.07 94  A 1 
ATOM 736  C CD2 . LEU A 1 94  ? -3.591  -8.575  -6.737  1.00 93.21 94  A 1 
ATOM 737  N N   . LEU A 1 95  ? 0.283   -11.127 -7.984  1.00 95.58 95  A 1 
ATOM 738  C CA  . LEU A 1 95  ? 1.594   -10.555 -8.294  1.00 95.96 95  A 1 
ATOM 739  C C   . LEU A 1 95  ? 2.281   -11.307 -9.446  1.00 96.33 95  A 1 
ATOM 740  O O   . LEU A 1 95  ? 2.866   -10.666 -10.320 1.00 96.40 95  A 1 
ATOM 741  C CB  . LEU A 1 95  ? 2.462   -10.533 -7.023  1.00 96.52 95  A 1 
ATOM 742  C CG  . LEU A 1 95  ? 1.951   -9.618  -5.894  1.00 96.14 95  A 1 
ATOM 743  C CD1 . LEU A 1 95  ? 2.871   -9.746  -4.678  1.00 94.96 95  A 1 
ATOM 744  C CD2 . LEU A 1 95  ? 1.886   -8.144  -6.296  1.00 95.03 95  A 1 
ATOM 745  N N   . LYS A 1 96  ? 2.121   -12.627 -9.528  1.00 96.91 96  A 1 
ATOM 746  C CA  . LYS A 1 96  ? 2.620   -13.430 -10.660 1.00 96.78 96  A 1 
ATOM 747  C C   . LYS A 1 96  ? 2.009   -13.037 -12.014 1.00 96.69 96  A 1 
ATOM 748  O O   . LYS A 1 96  ? 2.603   -13.324 -13.047 1.00 96.02 96  A 1 
ATOM 749  C CB  . LYS A 1 96  ? 2.400   -14.921 -10.386 1.00 96.87 96  A 1 
ATOM 750  C CG  . LYS A 1 96  ? 3.454   -15.484 -9.418  1.00 94.60 96  A 1 
ATOM 751  C CD  . LYS A 1 96  ? 3.201   -16.974 -9.135  1.00 91.48 96  A 1 
ATOM 752  C CE  . LYS A 1 96  ? 4.289   -17.507 -8.208  1.00 86.60 96  A 1 
ATOM 753  N NZ  . LYS A 1 96  ? 4.093   -18.940 -7.857  1.00 77.83 96  A 1 
ATOM 754  N N   . LYS A 1 97  ? 0.865   -12.337 -12.052 1.00 96.61 97  A 1 
ATOM 755  C CA  . LYS A 1 97  ? 0.348   -11.755 -13.311 1.00 96.22 97  A 1 
ATOM 756  C C   . LYS A 1 97  ? 1.259   -10.655 -13.862 1.00 96.13 97  A 1 
ATOM 757  O O   . LYS A 1 97  ? 1.070   -10.265 -15.008 1.00 94.78 97  A 1 
ATOM 758  C CB  . LYS A 1 97  ? -1.090  -11.232 -13.134 1.00 96.55 97  A 1 
ATOM 759  C CG  . LYS A 1 97  ? -2.105  -12.309 -12.735 1.00 95.45 97  A 1 
ATOM 760  C CD  . LYS A 1 97  ? -3.527  -11.714 -12.639 1.00 91.81 97  A 1 
ATOM 761  C CE  . LYS A 1 97  ? -4.549  -12.779 -12.242 1.00 87.90 97  A 1 
ATOM 762  N NZ  . LYS A 1 97  ? -5.928  -12.232 -12.131 1.00 78.75 97  A 1 
ATOM 763  N N   . PHE A 1 98  ? 2.227   -10.184 -13.087 1.00 95.89 98  A 1 
ATOM 764  C CA  . PHE A 1 98  ? 3.260   -9.209  -13.453 1.00 95.12 98  A 1 
ATOM 765  C C   . PHE A 1 98  ? 4.667   -9.846  -13.402 1.00 94.35 98  A 1 
ATOM 766  O O   . PHE A 1 98  ? 5.583   -9.265  -12.852 1.00 92.05 98  A 1 
ATOM 767  C CB  . PHE A 1 98  ? 3.144   -7.985  -12.539 1.00 95.35 98  A 1 
ATOM 768  C CG  . PHE A 1 98  ? 1.770   -7.337  -12.488 1.00 96.00 98  A 1 
ATOM 769  C CD1 . PHE A 1 98  ? 1.364   -6.463  -13.514 1.00 94.72 98  A 1 
ATOM 770  C CD2 . PHE A 1 98  ? 0.920   -7.593  -11.401 1.00 95.34 98  A 1 
ATOM 771  C CE1 . PHE A 1 98  ? 0.125   -5.821  -13.435 1.00 94.48 98  A 1 
ATOM 772  C CE2 . PHE A 1 98  ? -0.329  -6.950  -11.323 1.00 94.78 98  A 1 
ATOM 773  C CZ  . PHE A 1 98  ? -0.725  -6.058  -12.330 1.00 95.00 98  A 1 
ATOM 774  N N   . GLU A 1 99  ? 4.818   -11.056 -13.942 1.00 90.42 99  A 1 
ATOM 775  C CA  . GLU A 1 99  ? 6.067   -11.849 -13.875 1.00 88.65 99  A 1 
ATOM 776  C C   . GLU A 1 99  ? 7.300   -11.139 -14.441 1.00 89.71 99  A 1 
ATOM 777  O O   . GLU A 1 99  ? 8.424   -11.449 -14.070 1.00 86.83 99  A 1 
ATOM 778  C CB  . GLU A 1 99  ? 5.837   -13.183 -14.598 1.00 84.47 99  A 1 
ATOM 779  C CG  . GLU A 1 99  ? 5.541   -13.027 -16.107 1.00 75.12 99  A 1 
ATOM 780  C CD  . GLU A 1 99  ? 5.146   -14.338 -16.802 1.00 69.79 99  A 1 
ATOM 781  O OE1 . GLU A 1 99  ? 4.785   -14.241 -17.996 1.00 62.86 99  A 1 
ATOM 782  O OE2 . GLU A 1 99  ? 5.149   -15.411 -16.148 1.00 62.72 99  A 1 
ATOM 783  N N   . ASP A 1 100 ? 7.098   -10.172 -15.353 1.00 91.74 100 A 1 
ATOM 784  C CA  . ASP A 1 100 ? 8.133   -9.359  -15.975 1.00 91.48 100 A 1 
ATOM 785  C C   . ASP A 1 100 ? 8.418   -8.035  -15.230 1.00 93.09 100 A 1 
ATOM 786  O O   . ASP A 1 100 ? 9.175   -7.202  -15.731 1.00 91.43 100 A 1 
ATOM 787  C CB  . ASP A 1 100 ? 7.761   -9.144  -17.452 1.00 89.49 100 A 1 
ATOM 788  C CG  . ASP A 1 100 ? 6.493   -8.312  -17.692 1.00 86.06 100 A 1 
ATOM 789  O OD1 . ASP A 1 100 ? 5.564   -8.318  -16.839 1.00 81.64 100 A 1 
ATOM 790  O OD2 . ASP A 1 100 ? 6.419   -7.677  -18.765 1.00 81.00 100 A 1 
ATOM 791  N N   . PHE A 1 101 ? 7.814   -7.824  -14.046 1.00 93.96 101 A 1 
ATOM 792  C CA  . PHE A 1 101 ? 8.035   -6.657  -13.195 1.00 95.08 101 A 1 
ATOM 793  C C   . PHE A 1 101 ? 9.021   -6.985  -12.070 1.00 95.66 101 A 1 
ATOM 794  O O   . PHE A 1 101 ? 9.032   -8.079  -11.507 1.00 94.83 101 A 1 
ATOM 795  C CB  . PHE A 1 101 ? 6.723   -6.128  -12.591 1.00 95.38 101 A 1 
ATOM 796  C CG  . PHE A 1 101 ? 5.769   -5.378  -13.515 1.00 95.73 101 A 1 
ATOM 797  C CD1 . PHE A 1 101 ? 5.417   -5.868  -14.780 1.00 93.47 101 A 1 
ATOM 798  C CD2 . PHE A 1 101 ? 5.179   -4.179  -13.061 1.00 93.46 101 A 1 
ATOM 799  C CE1 . PHE A 1 101 ? 4.509   -5.169  -15.594 1.00 92.36 101 A 1 
ATOM 800  C CE2 . PHE A 1 101 ? 4.268   -3.477  -13.870 1.00 92.46 101 A 1 
ATOM 801  C CZ  . PHE A 1 101 ? 3.932   -3.966  -15.138 1.00 93.88 101 A 1 
ATOM 802  N N   . PHE A 1 102 ? 9.792   -5.985  -11.653 1.00 96.14 102 A 1 
ATOM 803  C CA  . PHE A 1 102 ? 10.482  -6.014  -10.376 1.00 96.73 102 A 1 
ATOM 804  C C   . PHE A 1 102 ? 9.483   -5.673  -9.269  1.00 97.47 102 A 1 
ATOM 805  O O   . PHE A 1 102 ? 8.975   -4.552  -9.204  1.00 97.33 102 A 1 
ATOM 806  C CB  . PHE A 1 102 ? 11.650  -5.024  -10.418 1.00 96.78 102 A 1 
ATOM 807  C CG  . PHE A 1 102 ? 12.439  -4.978  -9.127  1.00 96.95 102 A 1 
ATOM 808  C CD1 . PHE A 1 102 ? 12.327  -3.860  -8.274  1.00 95.68 102 A 1 
ATOM 809  C CD2 . PHE A 1 102 ? 13.287  -6.043  -8.784  1.00 95.88 102 A 1 
ATOM 810  C CE1 . PHE A 1 102 ? 13.089  -3.809  -7.098  1.00 95.42 102 A 1 
ATOM 811  C CE2 . PHE A 1 102 ? 14.044  -5.983  -7.613  1.00 95.51 102 A 1 
ATOM 812  C CZ  . PHE A 1 102 ? 13.958  -4.865  -6.768  1.00 95.97 102 A 1 
ATOM 813  N N   . ILE A 1 103 ? 9.158   -6.653  -8.433  1.00 97.67 103 A 1 
ATOM 814  C CA  . ILE A 1 103 ? 8.117   -6.540  -7.406  1.00 98.00 103 A 1 
ATOM 815  C C   . ILE A 1 103 ? 8.753   -6.501  -6.015  1.00 98.13 103 A 1 
ATOM 816  O O   . ILE A 1 103 ? 9.629   -7.297  -5.709  1.00 97.98 103 A 1 
ATOM 817  C CB  . ILE A 1 103 ? 7.058   -7.657  -7.548  1.00 97.79 103 A 1 
ATOM 818  C CG1 . ILE A 1 103 ? 6.420   -7.595  -8.962  1.00 96.36 103 A 1 
ATOM 819  C CG2 . ILE A 1 103 ? 5.987   -7.526  -6.453  1.00 97.16 103 A 1 
ATOM 820  C CD1 . ILE A 1 103 ? 5.341   -8.639  -9.228  1.00 91.81 103 A 1 
ATOM 821  N N   . ILE A 1 104 ? 8.268   -5.581  -5.182  1.00 98.09 104 A 1 
ATOM 822  C CA  . ILE A 1 104 ? 8.675   -5.385  -3.793  1.00 98.29 104 A 1 
ATOM 823  C C   . ILE A 1 104 ? 7.445   -5.683  -2.915  1.00 98.33 104 A 1 
ATOM 824  O O   . ILE A 1 104 ? 6.634   -4.782  -2.698  1.00 98.16 104 A 1 
ATOM 825  C CB  . ILE A 1 104 ? 9.221   -3.951  -3.599  1.00 98.29 104 A 1 
ATOM 826  C CG1 . ILE A 1 104 ? 10.426  -3.650  -4.533  1.00 97.60 104 A 1 
ATOM 827  C CG2 . ILE A 1 104 ? 9.634   -3.717  -2.135  1.00 97.75 104 A 1 
ATOM 828  C CD1 . ILE A 1 104 ? 10.575  -2.151  -4.817  1.00 94.90 104 A 1 
ATOM 829  N N   . PRO A 1 105 ? 7.239   -6.933  -2.456  1.00 98.20 105 A 1 
ATOM 830  C CA  . PRO A 1 105 ? 6.070   -7.309  -1.665  1.00 98.15 105 A 1 
ATOM 831  C C   . PRO A 1 105 ? 6.288   -7.061  -0.166  1.00 98.06 105 A 1 
ATOM 832  O O   . PRO A 1 105 ? 7.409   -7.127  0.325   1.00 97.71 105 A 1 
ATOM 833  C CB  . PRO A 1 105 ? 5.854   -8.782  -1.978  1.00 97.92 105 A 1 
ATOM 834  C CG  . PRO A 1 105 ? 7.275   -9.311  -2.155  1.00 97.27 105 A 1 
ATOM 835  C CD  . PRO A 1 105 ? 8.017   -8.127  -2.781  1.00 98.08 105 A 1 
ATOM 836  N N   . MET A 1 106 ? 5.202   -6.848  0.581   1.00 97.56 106 A 1 
ATOM 837  C CA  . MET A 1 106 ? 5.214   -6.834  2.046   1.00 97.22 106 A 1 
ATOM 838  C C   . MET A 1 106 ? 3.874   -7.306  2.615   1.00 97.47 106 A 1 
ATOM 839  O O   . MET A 1 106 ? 2.951   -7.589  1.857   1.00 96.29 106 A 1 
ATOM 840  C CB  . MET A 1 106 ? 5.609   -5.438  2.577   1.00 93.84 106 A 1 
ATOM 841  C CG  . MET A 1 106 ? 4.545   -4.377  2.294   1.00 88.59 106 A 1 
ATOM 842  S SD  . MET A 1 106 ? 5.151   -2.674  2.507   1.00 89.73 106 A 1 
ATOM 843  C CE  . MET A 1 106 ? 6.225   -2.601  1.056   1.00 82.83 106 A 1 
ATOM 844  N N   . LEU A 1 107 ? 3.797   -7.401  3.939   1.00 97.57 107 A 1 
ATOM 845  C CA  . LEU A 1 107 ? 2.584   -7.742  4.673   1.00 97.31 107 A 1 
ATOM 846  C C   . LEU A 1 107 ? 1.967   -6.492  5.296   1.00 97.56 107 A 1 
ATOM 847  O O   . LEU A 1 107 ? 2.690   -5.617  5.780   1.00 97.21 107 A 1 
ATOM 848  C CB  . LEU A 1 107 ? 2.913   -8.782  5.757   1.00 96.97 107 A 1 
ATOM 849  C CG  . LEU A 1 107 ? 3.412   -10.138 5.235   1.00 96.58 107 A 1 
ATOM 850  C CD1 . LEU A 1 107 ? 3.878   -10.996 6.418   1.00 95.46 107 A 1 
ATOM 851  C CD2 . LEU A 1 107 ? 2.327   -10.898 4.484   1.00 95.27 107 A 1 
ATOM 852  N N   . GLY A 1 108 ? 0.644   -6.441  5.327   1.00 97.70 108 A 1 
ATOM 853  C CA  . GLY A 1 108 ? -0.132  -5.484  6.117   1.00 97.69 108 A 1 
ATOM 854  C C   . GLY A 1 108 ? -0.670  -6.094  7.407   1.00 97.51 108 A 1 
ATOM 855  O O   . GLY A 1 108 ? -0.432  -7.260  7.734   1.00 97.15 108 A 1 
ATOM 856  N N   . ASN A 1 109 ? -1.399  -5.311  8.191   1.00 97.59 109 A 1 
ATOM 857  C CA  . ASN A 1 109 ? -1.872  -5.723  9.516   1.00 97.35 109 A 1 
ATOM 858  C C   . ASN A 1 109 ? -2.996  -6.767  9.488   1.00 97.08 109 A 1 
ATOM 859  O O   . ASN A 1 109 ? -3.232  -7.444  10.495  1.00 96.11 109 A 1 
ATOM 860  C CB  . ASN A 1 109 ? -2.260  -4.479  10.336  1.00 97.30 109 A 1 
ATOM 861  C CG  . ASN A 1 109 ? -3.440  -3.743  9.757   1.00 97.01 109 A 1 
ATOM 862  O OD1 . ASN A 1 109 ? -3.303  -2.938  8.855   1.00 93.68 109 A 1 
ATOM 863  N ND2 . ASN A 1 109 ? -4.631  -3.969  10.251  1.00 93.90 109 A 1 
ATOM 864  N N   . HIS A 1 110 ? -3.683  -6.928  8.356   1.00 96.51 110 A 1 
ATOM 865  C CA  . HIS A 1 110 ? -4.664  -7.990  8.161   1.00 95.97 110 A 1 
ATOM 866  C C   . HIS A 1 110 ? -4.041  -9.289  7.633   1.00 95.90 110 A 1 
ATOM 867  O O   . HIS A 1 110 ? -4.669  -10.341 7.734   1.00 94.84 110 A 1 
ATOM 868  C CB  . HIS A 1 110 ? -5.805  -7.482  7.277   1.00 95.65 110 A 1 
ATOM 869  C CG  . HIS A 1 110 ? -6.720  -6.538  8.013   1.00 94.88 110 A 1 
ATOM 870  N ND1 . HIS A 1 110 ? -7.782  -6.925  8.800   1.00 88.27 110 A 1 
ATOM 871  C CD2 . HIS A 1 110 ? -6.665  -5.175  8.065   1.00 88.20 110 A 1 
ATOM 872  C CE1 . HIS A 1 110 ? -8.353  -5.808  9.308   1.00 88.55 110 A 1 
ATOM 873  N NE2 . HIS A 1 110 ? -7.700  -4.725  8.894   1.00 89.91 110 A 1 
ATOM 874  N N   . ASP A 1 111 ? -2.798  -9.251  7.167   1.00 96.47 111 A 1 
ATOM 875  C CA  . ASP A 1 111 ? -2.101  -10.407 6.588   1.00 96.38 111 A 1 
ATOM 876  C C   . ASP A 1 111 ? -1.496  -11.356 7.652   1.00 96.09 111 A 1 
ATOM 877  O O   . ASP A 1 111 ? -0.500  -12.031 7.412   1.00 94.91 111 A 1 
ATOM 878  C CB  . ASP A 1 111 ? -1.068  -9.920  5.558   1.00 96.51 111 A 1 
ATOM 879  C CG  . ASP A 1 111 ? -1.676  -9.124  4.387   1.00 96.43 111 A 1 
ATOM 880  O OD1 . ASP A 1 111 ? -2.837  -9.406  4.000   1.00 95.36 111 A 1 
ATOM 881  O OD2 . ASP A 1 111 ? -0.963  -8.263  3.843   1.00 95.59 111 A 1 
ATOM 882  N N   . VAL A 1 112 ? -2.089  -11.415 8.854   1.00 95.50 112 A 1 
ATOM 883  C CA  . VAL A 1 112 ? -1.679  -12.278 9.977   1.00 95.48 112 A 1 
ATOM 884  C C   . VAL A 1 112 ? -2.891  -12.753 10.772  1.00 94.78 112 A 1 
ATOM 885  O O   . VAL A 1 112 ? -3.924  -12.089 10.799  1.00 94.24 112 A 1 
ATOM 886  C CB  . VAL A 1 112 ? -0.664  -11.553 10.881  1.00 95.56 112 A 1 
ATOM 887  C CG1 . VAL A 1 112 ? -1.254  -10.322 11.581  1.00 94.81 112 A 1 
ATOM 888  C CG2 . VAL A 1 112 ? -0.062  -12.481 11.938  1.00 94.61 112 A 1 
ATOM 889  N N   . TYR A 1 113 ? -2.787  -13.903 11.446  1.00 94.75 113 A 1 
ATOM 890  C CA  . TYR A 1 113 ? -3.807  -14.385 12.383  1.00 94.12 113 A 1 
ATOM 891  C C   . TYR A 1 113 ? -3.240  -14.557 13.800  1.00 93.89 113 A 1 
ATOM 892  O O   . TYR A 1 113 ? -2.251  -15.268 13.968  1.00 92.02 113 A 1 
ATOM 893  C CB  . TYR A 1 113 ? -4.405  -15.701 11.889  1.00 93.27 113 A 1 
ATOM 894  C CG  . TYR A 1 113 ? -5.449  -16.247 12.838  1.00 92.68 113 A 1 
ATOM 895  C CD1 . TYR A 1 113 ? -5.113  -17.282 13.746  1.00 90.66 113 A 1 
ATOM 896  C CD2 . TYR A 1 113 ? -6.739  -15.692 12.859  1.00 90.57 113 A 1 
ATOM 897  C CE1 . TYR A 1 113 ? -6.072  -17.765 14.655  1.00 88.88 113 A 1 
ATOM 898  C CE2 . TYR A 1 113 ? -7.703  -16.174 13.768  1.00 88.86 113 A 1 
ATOM 899  C CZ  . TYR A 1 113 ? -7.377  -17.215 14.667  1.00 88.37 113 A 1 
ATOM 900  O OH  . TYR A 1 113 ? -8.303  -17.675 15.535  1.00 86.46 113 A 1 
ATOM 901  N N   . PRO A 1 114 ? -3.885  -13.983 14.845  1.00 93.45 114 A 1 
ATOM 902  C CA  . PRO A 1 114 ? -4.972  -13.006 14.773  1.00 93.66 114 A 1 
ATOM 903  C C   . PRO A 1 114 ? -4.549  -11.696 14.081  1.00 94.35 114 A 1 
ATOM 904  O O   . PRO A 1 114 ? -3.367  -11.366 14.084  1.00 93.76 114 A 1 
ATOM 905  C CB  . PRO A 1 114 ? -5.410  -12.766 16.218  1.00 92.29 114 A 1 
ATOM 906  C CG  . PRO A 1 114 ? -4.891  -13.984 16.982  1.00 90.13 114 A 1 
ATOM 907  C CD  . PRO A 1 114 ? -3.609  -14.320 16.225  1.00 92.09 114 A 1 
ATOM 908  N N   . ALA A 1 115 ? -5.498  -10.952 13.516  1.00 93.43 115 A 1 
ATOM 909  C CA  . ALA A 1 115 ? -5.206  -9.684  12.853  1.00 93.82 115 A 1 
ATOM 910  C C   . ALA A 1 115 ? -4.388  -8.748  13.758  1.00 94.72 115 A 1 
ATOM 911  O O   . ALA A 1 115 ? -4.568  -8.745  14.982  1.00 94.41 115 A 1 
ATOM 912  C CB  . ALA A 1 115 ? -6.506  -9.002  12.397  1.00 92.46 115 A 1 
ATOM 913  N N   . ASN A 1 116 ? -3.497  -7.963  13.169  1.00 95.81 116 A 1 
ATOM 914  C CA  . ASN A 1 116 ? -2.606  -7.010  13.835  1.00 96.21 116 A 1 
ATOM 915  C C   . ASN A 1 116 ? -1.484  -7.629  14.689  1.00 96.74 116 A 1 
ATOM 916  O O   . ASN A 1 116 ? -0.587  -6.900  15.093  1.00 96.32 116 A 1 
ATOM 917  C CB  . ASN A 1 116 ? -3.421  -5.978  14.638  1.00 95.80 116 A 1 
ATOM 918  C CG  . ASN A 1 116 ? -4.669  -5.486  13.933  1.00 95.26 116 A 1 
ATOM 919  O OD1 . ASN A 1 116 ? -4.670  -5.153  12.766  1.00 92.23 116 A 1 
ATOM 920  N ND2 . ASN A 1 116 ? -5.788  -5.438  14.616  1.00 91.85 116 A 1 
ATOM 921  N N   . GLN A 1 117 ? -1.506  -8.920  14.985  1.00 96.78 117 A 1 
ATOM 922  C CA  . GLN A 1 117 ? -0.614  -9.540  15.977  1.00 96.30 117 A 1 
ATOM 923  C C   . GLN A 1 117 ? 0.652   -10.130 15.324  1.00 96.26 117 A 1 
ATOM 924  O O   . GLN A 1 117 ? 0.805   -11.348 15.232  1.00 94.61 117 A 1 
ATOM 925  C CB  . GLN A 1 117 ? -1.367  -10.573 16.837  1.00 96.16 117 A 1 
ATOM 926  C CG  . GLN A 1 117 ? -2.681  -10.070 17.464  1.00 95.70 117 A 1 
ATOM 927  C CD  . GLN A 1 117 ? -2.520  -8.773  18.263  1.00 95.74 117 A 1 
ATOM 928  O OE1 . GLN A 1 117 ? -1.786  -8.689  19.225  1.00 92.16 117 A 1 
ATOM 929  N NE2 . GLN A 1 117 ? -3.223  -7.731  17.890  1.00 91.42 117 A 1 
ATOM 930  N N   . MET A 1 118 ? 1.571   -9.277  14.861  1.00 95.55 118 A 1 
ATOM 931  C CA  . MET A 1 118 ? 2.878   -9.706  14.343  1.00 95.66 118 A 1 
ATOM 932  C C   . MET A 1 118 ? 3.973   -9.549  15.403  1.00 95.36 118 A 1 
ATOM 933  O O   . MET A 1 118 ? 4.170   -8.468  15.944  1.00 93.28 118 A 1 
ATOM 934  C CB  . MET A 1 118 ? 3.254   -8.941  13.076  1.00 95.56 118 A 1 
ATOM 935  C CG  . MET A 1 118 ? 2.390   -9.344  11.874  1.00 93.85 118 A 1 
ATOM 936  S SD  . MET A 1 118 ? 2.977   -8.610  10.335  1.00 93.80 118 A 1 
ATOM 937  C CE  . MET A 1 118 ? 1.639   -9.107  9.213   1.00 89.98 118 A 1 
ATOM 938  N N   . ALA A 1 119 ? 4.687   -10.633 15.711  1.00 94.99 119 A 1 
ATOM 939  C CA  . ALA A 1 119 ? 5.807   -10.700 16.650  1.00 94.43 119 A 1 
ATOM 940  C C   . ALA A 1 119 ? 6.557   -12.036 16.491  1.00 94.16 119 A 1 
ATOM 941  O O   . ALA A 1 119 ? 6.271   -12.807 15.578  1.00 89.93 119 A 1 
ATOM 942  C CB  . ALA A 1 119 ? 5.258   -10.560 18.081  1.00 91.91 119 A 1 
ATOM 943  N N   . ILE A 1 120 ? 7.464   -12.361 17.420  1.00 89.72 120 A 1 
ATOM 944  C CA  . ILE A 1 120 ? 8.154   -13.656 17.443  1.00 88.09 120 A 1 
ATOM 945  C C   . ILE A 1 120 ? 7.170   -14.849 17.506  1.00 87.97 120 A 1 
ATOM 946  O O   . ILE A 1 120 ? 7.357   -15.841 16.813  1.00 84.05 120 A 1 
ATOM 947  C CB  . ILE A 1 120 ? 9.182   -13.678 18.599  1.00 86.02 120 A 1 
ATOM 948  C CG1 . ILE A 1 120 ? 10.161  -14.862 18.501  1.00 79.09 120 A 1 
ATOM 949  C CG2 . ILE A 1 120 ? 8.516   -13.670 19.995  1.00 77.89 120 A 1 
ATOM 950  C CD1 . ILE A 1 120 ? 11.037  -14.827 17.248  1.00 70.95 120 A 1 
ATOM 951  N N   . ASN A 1 121 ? 6.068   -14.700 18.237  1.00 88.73 121 A 1 
ATOM 952  C CA  . ASN A 1 121 ? 5.046   -15.743 18.384  1.00 86.40 121 A 1 
ATOM 953  C C   . ASN A 1 121 ? 4.220   -15.971 17.100  1.00 88.09 121 A 1 
ATOM 954  O O   . ASN A 1 121 ? 3.550   -16.996 16.974  1.00 82.70 121 A 1 
ATOM 955  C CB  . ASN A 1 121 ? 4.133   -15.380 19.567  1.00 82.35 121 A 1 
ATOM 956  C CG  . ASN A 1 121 ? 4.856   -15.398 20.899  1.00 73.23 121 A 1 
ATOM 957  O OD1 . ASN A 1 121 ? 5.905   -15.990 21.071  1.00 64.02 121 A 1 
ATOM 958  N ND2 . ASN A 1 121 ? 4.313   -14.737 21.904  1.00 65.27 121 A 1 
ATOM 959  N N   . SER A 1 122 ? 4.272   -15.051 16.155  1.00 88.39 122 A 1 
ATOM 960  C CA  . SER A 1 122 ? 3.637   -15.162 14.835  1.00 88.47 122 A 1 
ATOM 961  C C   . SER A 1 122 ? 4.652   -15.363 13.710  1.00 90.10 122 A 1 
ATOM 962  O O   . SER A 1 122 ? 4.332   -15.146 12.545  1.00 87.62 122 A 1 
ATOM 963  C CB  . SER A 1 122 ? 2.711   -13.966 14.582  1.00 85.65 122 A 1 
ATOM 964  O OG  . SER A 1 122 ? 3.431   -12.757 14.698  1.00 80.55 122 A 1 
ATOM 965  N N   . GLN A 1 123 ? 5.873   -15.821 14.018  1.00 92.14 123 A 1 
ATOM 966  C CA  . GLN A 1 123 ? 6.943   -16.015 13.031  1.00 92.69 123 A 1 
ATOM 967  C C   . GLN A 1 123 ? 6.541   -16.938 11.865  1.00 94.73 123 A 1 
ATOM 968  O O   . GLN A 1 123 ? 7.062   -16.808 10.751  1.00 93.62 123 A 1 
ATOM 969  C CB  . GLN A 1 123 ? 8.180   -16.561 13.757  1.00 90.13 123 A 1 
ATOM 970  C CG  . GLN A 1 123 ? 9.444   -16.471 12.888  1.00 81.09 123 A 1 
ATOM 971  C CD  . GLN A 1 123 ? 10.687  -16.981 13.609  1.00 76.43 123 A 1 
ATOM 972  O OE1 . GLN A 1 123 ? 10.628  -17.694 14.599  1.00 70.61 123 A 1 
ATOM 973  N NE2 . GLN A 1 123 ? 11.863  -16.646 13.125  1.00 65.38 123 A 1 
ATOM 974  N N   . TRP A 1 124 ? 5.557   -17.819 12.072  1.00 95.23 124 A 1 
ATOM 975  C CA  . TRP A 1 124 ? 4.991   -18.653 11.014  1.00 95.68 124 A 1 
ATOM 976  C C   . TRP A 1 124 ? 4.541   -17.839 9.787   1.00 96.53 124 A 1 
ATOM 977  O O   . TRP A 1 124 ? 4.701   -18.318 8.663   1.00 95.94 124 A 1 
ATOM 978  C CB  . TRP A 1 124 ? 3.806   -19.453 11.586  1.00 94.53 124 A 1 
ATOM 979  C CG  . TRP A 1 124 ? 2.571   -18.643 11.877  1.00 92.46 124 A 1 
ATOM 980  C CD1 . TRP A 1 124 ? 2.228   -18.112 13.073  1.00 90.07 124 A 1 
ATOM 981  C CD2 . TRP A 1 124 ? 1.544   -18.203 10.937  1.00 92.62 124 A 1 
ATOM 982  N NE1 . TRP A 1 124 ? 1.085   -17.362 12.944  1.00 87.45 124 A 1 
ATOM 983  C CE2 . TRP A 1 124 ? 0.625   -17.363 11.637  1.00 90.14 124 A 1 
ATOM 984  C CE3 . TRP A 1 124 ? 1.315   -18.394 9.560   1.00 87.70 124 A 1 
ATOM 985  C CZ2 . TRP A 1 124 ? -0.440  -16.714 10.993  1.00 87.18 124 A 1 
ATOM 986  C CZ3 . TRP A 1 124 ? 0.235   -17.760 8.897   1.00 87.03 124 A 1 
ATOM 987  C CH2 . TRP A 1 124 ? -0.628  -16.914 9.610   1.00 85.51 124 A 1 
ATOM 988  N N   . ILE A 1 125 ? 4.013   -16.616 9.982   1.00 95.32 125 A 1 
ATOM 989  C CA  . ILE A 1 125 ? 3.561   -15.792 8.847   1.00 95.84 125 A 1 
ATOM 990  C C   . ILE A 1 125 ? 4.738   -15.278 8.035   1.00 96.96 125 A 1 
ATOM 991  O O   . ILE A 1 125 ? 4.662   -15.265 6.816   1.00 96.98 125 A 1 
ATOM 992  C CB  . ILE A 1 125 ? 2.617   -14.641 9.279   1.00 94.75 125 A 1 
ATOM 993  C CG1 . ILE A 1 125 ? 1.942   -13.952 8.074   1.00 89.53 125 A 1 
ATOM 994  C CG2 . ILE A 1 125 ? 3.303   -13.556 10.125  1.00 89.20 125 A 1 
ATOM 995  C CD1 . ILE A 1 125 ? 1.111   -14.879 7.183   1.00 83.10 125 A 1 
ATOM 996  N N   . PHE A 1 126 ? 5.847   -14.923 8.685   1.00 96.43 126 A 1 
ATOM 997  C CA  . PHE A 1 126 ? 7.031   -14.439 7.996   1.00 97.19 126 A 1 
ATOM 998  C C   . PHE A 1 126 ? 7.668   -15.558 7.173   1.00 97.40 126 A 1 
ATOM 999  O O   . PHE A 1 126 ? 8.034   -15.332 6.022   1.00 97.42 126 A 1 
ATOM 1000 C CB  . PHE A 1 126 ? 8.037   -13.853 8.999   1.00 97.22 126 A 1 
ATOM 1001 C CG  . PHE A 1 126 ? 7.492   -12.814 9.957   1.00 97.48 126 A 1 
ATOM 1002 C CD1 . PHE A 1 126 ? 6.562   -11.848 9.534   1.00 96.40 126 A 1 
ATOM 1003 C CD2 . PHE A 1 126 ? 7.926   -12.816 11.296  1.00 96.40 126 A 1 
ATOM 1004 C CE1 . PHE A 1 126 ? 6.049   -10.914 10.441  1.00 96.00 126 A 1 
ATOM 1005 C CE2 . PHE A 1 126 ? 7.418   -11.875 12.203  1.00 95.95 126 A 1 
ATOM 1006 C CZ  . PHE A 1 126 ? 6.478   -10.919 11.785  1.00 96.32 126 A 1 
ATOM 1007 N N   . GLN A 1 127 ? 7.744   -16.775 7.733   1.00 97.53 127 A 1 
ATOM 1008 C CA  . GLN A 1 127 ? 8.234   -17.955 7.026   1.00 97.65 127 A 1 
ATOM 1009 C C   . GLN A 1 127 ? 7.344   -18.286 5.818   1.00 98.04 127 A 1 
ATOM 1010 O O   . GLN A 1 127 ? 7.830   -18.348 4.692   1.00 97.85 127 A 1 
ATOM 1011 C CB  . GLN A 1 127 ? 8.306   -19.148 7.989   1.00 97.00 127 A 1 
ATOM 1012 C CG  . GLN A 1 127 ? 9.378   -18.950 9.074   1.00 91.17 127 A 1 
ATOM 1013 C CD  . GLN A 1 127 ? 9.390   -20.070 10.108  1.00 87.13 127 A 1 
ATOM 1014 O OE1 . GLN A 1 127 ? 8.586   -20.986 10.114  1.00 77.57 127 A 1 
ATOM 1015 N NE2 . GLN A 1 127 ? 10.303  -20.042 11.049  1.00 73.07 127 A 1 
ATOM 1016 N N   . PHE A 1 128 ? 6.033   -18.410 6.054   1.00 97.48 128 A 1 
ATOM 1017 C CA  . PHE A 1 128 ? 5.084   -18.745 4.998   1.00 97.58 128 A 1 
ATOM 1018 C C   . PHE A 1 128 ? 5.053   -17.696 3.885   1.00 97.89 128 A 1 
ATOM 1019 O O   . PHE A 1 128 ? 5.116   -18.035 2.701   1.00 97.73 128 A 1 
ATOM 1020 C CB  . PHE A 1 128 ? 3.696   -18.926 5.623   1.00 97.47 128 A 1 
ATOM 1021 C CG  . PHE A 1 128 ? 2.652   -19.340 4.613   1.00 97.50 128 A 1 
ATOM 1022 C CD1 . PHE A 1 128 ? 1.785   -18.389 4.043   1.00 96.72 128 A 1 
ATOM 1023 C CD2 . PHE A 1 128 ? 2.571   -20.683 4.206   1.00 96.94 128 A 1 
ATOM 1024 C CE1 . PHE A 1 128 ? 0.853   -18.777 3.073   1.00 96.36 128 A 1 
ATOM 1025 C CE2 . PHE A 1 128 ? 1.629   -21.076 3.230   1.00 96.37 128 A 1 
ATOM 1026 C CZ  . PHE A 1 128 ? 0.772   -20.123 2.664   1.00 96.43 128 A 1 
ATOM 1027 N N   . ALA A 1 129 ? 4.990   -16.412 4.219   1.00 97.38 129 A 1 
ATOM 1028 C CA  . ALA A 1 129 ? 4.961   -15.346 3.232   1.00 97.44 129 A 1 
ATOM 1029 C C   . ALA A 1 129 ? 6.297   -15.218 2.476   1.00 97.77 129 A 1 
ATOM 1030 O O   . ALA A 1 129 ? 6.278   -15.006 1.272   1.00 97.81 129 A 1 
ATOM 1031 C CB  . ALA A 1 129 ? 4.556   -14.036 3.911   1.00 97.30 129 A 1 
ATOM 1032 N N   . ALA A 1 130 ? 7.444   -15.419 3.144   1.00 97.82 130 A 1 
ATOM 1033 C CA  . ALA A 1 130 ? 8.743   -15.451 2.473   1.00 97.88 130 A 1 
ATOM 1034 C C   . ALA A 1 130 ? 8.823   -16.568 1.422   1.00 97.92 130 A 1 
ATOM 1035 O O   . ALA A 1 130 ? 9.340   -16.350 0.335   1.00 97.91 130 A 1 
ATOM 1036 C CB  . ALA A 1 130 ? 9.848   -15.612 3.523   1.00 97.81 130 A 1 
ATOM 1037 N N   . GLU A 1 131 ? 8.270   -17.752 1.720   1.00 97.99 131 A 1 
ATOM 1038 C CA  . GLU A 1 131 ? 8.170   -18.861 0.764   1.00 97.76 131 A 1 
ATOM 1039 C C   . GLU A 1 131 ? 7.258   -18.507 -0.419  1.00 98.06 131 A 1 
ATOM 1040 O O   . GLU A 1 131 ? 7.615   -18.753 -1.570  1.00 97.58 131 A 1 
ATOM 1041 C CB  . GLU A 1 131 ? 7.633   -20.110 1.471   1.00 97.27 131 A 1 
ATOM 1042 C CG  . GLU A 1 131 ? 8.650   -20.735 2.434   1.00 91.14 131 A 1 
ATOM 1043 C CD  . GLU A 1 131 ? 8.036   -21.844 3.312   1.00 87.41 131 A 1 
ATOM 1044 O OE1 . GLU A 1 131 ? 8.773   -22.303 4.223   1.00 79.57 131 A 1 
ATOM 1045 O OE2 . GLU A 1 131 ? 6.869   -22.211 3.079   1.00 81.94 131 A 1 
ATOM 1046 N N   . GLN A 1 132 ? 6.103   -17.892 -0.157  1.00 97.81 132 A 1 
ATOM 1047 C CA  . GLN A 1 132 ? 5.183   -17.477 -1.222  1.00 97.96 132 A 1 
ATOM 1048 C C   . GLN A 1 132 ? 5.784   -16.366 -2.091  1.00 98.00 132 A 1 
ATOM 1049 O O   . GLN A 1 132 ? 5.666   -16.412 -3.321  1.00 97.84 132 A 1 
ATOM 1050 C CB  . GLN A 1 132 ? 3.836   -17.030 -0.634  1.00 97.94 132 A 1 
ATOM 1051 C CG  . GLN A 1 132 ? 3.024   -18.146 0.047   1.00 96.54 132 A 1 
ATOM 1052 C CD  . GLN A 1 132 ? 2.864   -19.381 -0.829  1.00 96.37 132 A 1 
ATOM 1053 O OE1 . GLN A 1 132 ? 2.298   -19.342 -1.913  1.00 90.21 132 A 1 
ATOM 1054 N NE2 . GLN A 1 132 ? 3.374   -20.506 -0.404  1.00 88.92 132 A 1 
ATOM 1055 N N   . PHE A 1 133 ? 6.453   -15.382 -1.482  1.00 97.97 133 A 1 
ATOM 1056 C CA  . PHE A 1 133 ? 7.066   -14.256 -2.163  1.00 98.09 133 A 1 
ATOM 1057 C C   . PHE A 1 133 ? 8.467   -14.552 -2.719  1.00 98.08 133 A 1 
ATOM 1058 O O   . PHE A 1 133 ? 9.031   -13.699 -3.401  1.00 97.73 133 A 1 
ATOM 1059 C CB  . PHE A 1 133 ? 7.047   -13.022 -1.251  1.00 97.93 133 A 1 
ATOM 1060 C CG  . PHE A 1 133 ? 5.672   -12.502 -0.826  1.00 97.90 133 A 1 
ATOM 1061 C CD1 . PHE A 1 133 ? 4.522   -12.716 -1.601  1.00 97.27 133 A 1 
ATOM 1062 C CD2 . PHE A 1 133 ? 5.575   -11.739 0.358   1.00 97.17 133 A 1 
ATOM 1063 C CE1 . PHE A 1 133 ? 3.276   -12.191 -1.193  1.00 96.69 133 A 1 
ATOM 1064 C CE2 . PHE A 1 133 ? 4.338   -11.211 0.762   1.00 96.61 133 A 1 
ATOM 1065 C CZ  . PHE A 1 133 ? 3.191   -11.433 -0.014  1.00 96.72 133 A 1 
ATOM 1066 N N   . ALA A 1 134 ? 9.012   -15.747 -2.503  1.00 98.10 134 A 1 
ATOM 1067 C CA  . ALA A 1 134 ? 10.331  -16.151 -2.975  1.00 98.03 134 A 1 
ATOM 1068 C C   . ALA A 1 134 ? 10.610  -15.859 -4.470  1.00 97.99 134 A 1 
ATOM 1069 O O   . ALA A 1 134 ? 11.723  -15.436 -4.770  1.00 97.48 134 A 1 
ATOM 1070 C CB  . ALA A 1 134 ? 10.561  -17.635 -2.650  1.00 97.83 134 A 1 
ATOM 1071 N N   . PRO A 1 135 ? 9.640   -15.976 -5.401  1.00 97.84 135 A 1 
ATOM 1072 C CA  . PRO A 1 135 ? 9.871   -15.614 -6.807  1.00 97.36 135 A 1 
ATOM 1073 C C   . PRO A 1 135 ? 10.248  -14.145 -7.044  1.00 97.46 135 A 1 
ATOM 1074 O O   . PRO A 1 135 ? 10.792  -13.822 -8.097  1.00 96.83 135 A 1 
ATOM 1075 C CB  . PRO A 1 135 ? 8.568   -15.956 -7.534  1.00 96.74 135 A 1 
ATOM 1076 C CG  . PRO A 1 135 ? 7.934   -17.033 -6.659  1.00 95.33 135 A 1 
ATOM 1077 C CD  . PRO A 1 135 ? 8.316   -16.567 -5.261  1.00 97.18 135 A 1 
ATOM 1078 N N   . PHE A 1 136 ? 9.961   -13.266 -6.091  1.00 97.85 136 A 1 
ATOM 1079 C CA  . PHE A 1 136 ? 10.202  -11.821 -6.196  1.00 97.88 136 A 1 
ATOM 1080 C C   . PHE A 1 136 ? 11.383  -11.344 -5.348  1.00 97.81 136 A 1 
ATOM 1081 O O   . PHE A 1 136 ? 11.820  -10.204 -5.501  1.00 97.48 136 A 1 
ATOM 1082 C CB  . PHE A 1 136 ? 8.926   -11.077 -5.786  1.00 97.79 136 A 1 
ATOM 1083 C CG  . PHE A 1 136 ? 7.647   -11.609 -6.405  1.00 97.69 136 A 1 
ATOM 1084 C CD1 . PHE A 1 136 ? 7.478   -11.603 -7.798  1.00 96.98 136 A 1 
ATOM 1085 C CD2 . PHE A 1 136 ? 6.637   -12.137 -5.574  1.00 97.01 136 A 1 
ATOM 1086 C CE1 . PHE A 1 136 ? 6.305   -12.129 -8.369  1.00 96.30 136 A 1 
ATOM 1087 C CE2 . PHE A 1 136 ? 5.470   -12.657 -6.142  1.00 96.28 136 A 1 
ATOM 1088 C CZ  . PHE A 1 136 ? 5.298   -12.659 -7.540  1.00 96.19 136 A 1 
ATOM 1089 N N   . LEU A 1 137 ? 11.897  -12.171 -4.446  1.00 97.93 137 A 1 
ATOM 1090 C CA  . LEU A 1 137 ? 12.880  -11.794 -3.433  1.00 98.08 137 A 1 
ATOM 1091 C C   . LEU A 1 137 ? 14.258  -12.399 -3.736  1.00 98.06 137 A 1 
ATOM 1092 O O   . LEU A 1 137 ? 14.375  -13.532 -4.193  1.00 97.81 137 A 1 
ATOM 1093 C CB  . LEU A 1 137 ? 12.371  -12.223 -2.051  1.00 98.14 137 A 1 
ATOM 1094 C CG  . LEU A 1 137 ? 11.062  -11.552 -1.575  1.00 97.87 137 A 1 
ATOM 1095 C CD1 . LEU A 1 137 ? 10.675  -12.099 -0.197  1.00 97.39 137 A 1 
ATOM 1096 C CD2 . LEU A 1 137 ? 11.189  -10.038 -1.471  1.00 97.30 137 A 1 
ATOM 1097 N N   . SER A 1 138 ? 15.318  -11.651 -3.438  1.00 98.11 138 A 1 
ATOM 1098 C CA  . SER A 1 138 ? 16.667  -12.219 -3.376  1.00 98.09 138 A 1 
ATOM 1099 C C   . SER A 1 138 ? 16.820  -13.140 -2.162  1.00 98.29 138 A 1 
ATOM 1100 O O   . SER A 1 138 ? 16.105  -12.974 -1.168  1.00 98.18 138 A 1 
ATOM 1101 C CB  . SER A 1 138 ? 17.730  -11.111 -3.349  1.00 97.66 138 A 1 
ATOM 1102 O OG  . SER A 1 138 ? 17.703  -10.393 -2.127  1.00 96.56 138 A 1 
ATOM 1103 N N   . GLN A 1 139 ? 17.806  -14.044 -2.163  1.00 98.06 139 A 1 
ATOM 1104 C CA  . GLN A 1 139 ? 18.050  -14.944 -1.028  1.00 98.16 139 A 1 
ATOM 1105 C C   . GLN A 1 139 ? 18.249  -14.191 0.298   1.00 98.34 139 A 1 
ATOM 1106 O O   . GLN A 1 139 ? 17.659  -14.554 1.310   1.00 98.11 139 A 1 
ATOM 1107 C CB  . GLN A 1 139 ? 19.269  -15.839 -1.341  1.00 97.88 139 A 1 
ATOM 1108 C CG  . GLN A 1 139 ? 19.463  -16.942 -0.281  1.00 90.32 139 A 1 
ATOM 1109 C CD  . GLN A 1 139 ? 18.271  -17.895 -0.194  1.00 86.38 139 A 1 
ATOM 1110 O OE1 . GLN A 1 139 ? 17.637  -18.206 -1.189  1.00 80.09 139 A 1 
ATOM 1111 N NE2 . GLN A 1 139 ? 17.904  -18.366 0.976   1.00 74.18 139 A 1 
ATOM 1112 N N   . ASN A 1 140 ? 19.006  -13.095 0.292   1.00 98.04 140 A 1 
ATOM 1113 C CA  . ASN A 1 140 ? 19.206  -12.275 1.488   1.00 98.08 140 A 1 
ATOM 1114 C C   . ASN A 1 140 ? 17.902  -11.609 1.963   1.00 98.32 140 A 1 
ATOM 1115 O O   . ASN A 1 140 ? 17.661  -11.513 3.167   1.00 98.11 140 A 1 
ATOM 1116 C CB  . ASN A 1 140 ? 20.273  -11.201 1.197   1.00 97.54 140 A 1 
ATOM 1117 C CG  . ASN A 1 140 ? 21.672  -11.772 1.002   1.00 90.22 140 A 1 
ATOM 1118 O OD1 . ASN A 1 140 ? 21.962  -12.922 1.248   1.00 81.53 140 A 1 
ATOM 1119 N ND2 . ASN A 1 140 ? 22.595  -10.970 0.528   1.00 79.78 140 A 1 
ATOM 1120 N N   . ALA A 1 141 ? 17.052  -11.178 1.030   1.00 98.25 141 A 1 
ATOM 1121 C CA  . ALA A 1 141 ? 15.752  -10.619 1.360   1.00 98.53 141 A 1 
ATOM 1122 C C   . ALA A 1 141 ? 14.828  -11.685 1.969   1.00 98.52 141 A 1 
ATOM 1123 O O   . ALA A 1 141 ? 14.145  -11.387 2.943   1.00 98.48 141 A 1 
ATOM 1124 C CB  . ALA A 1 141 ? 15.142  -9.971  0.115   1.00 98.57 141 A 1 
ATOM 1125 N N   . ILE A 1 142 ? 14.850  -12.925 1.461   1.00 98.58 142 A 1 
ATOM 1126 C CA  . ILE A 1 142 ? 14.090  -14.056 2.015   1.00 98.42 142 A 1 
ATOM 1127 C C   . ILE A 1 142 ? 14.491  -14.316 3.472   1.00 98.38 142 A 1 
ATOM 1128 O O   . ILE A 1 142 ? 13.615  -14.403 4.332   1.00 97.99 142 A 1 
ATOM 1129 C CB  . ILE A 1 142 ? 14.269  -15.326 1.143   1.00 98.42 142 A 1 
ATOM 1130 C CG1 . ILE A 1 142 ? 13.557  -15.144 -0.218  1.00 97.93 142 A 1 
ATOM 1131 C CG2 . ILE A 1 142 ? 13.744  -16.588 1.844   1.00 97.88 142 A 1 
ATOM 1132 C CD1 . ILE A 1 142 ? 13.920  -16.204 -1.259  1.00 96.34 142 A 1 
ATOM 1133 N N   . GLU A 1 143 ? 15.781  -14.406 3.771   1.00 98.06 143 A 1 
ATOM 1134 C CA  . GLU A 1 143 ? 16.241  -14.692 5.137   1.00 97.82 143 A 1 
ATOM 1135 C C   . GLU A 1 143 ? 15.895  -13.549 6.117   1.00 97.74 143 A 1 
ATOM 1136 O O   . GLU A 1 143 ? 15.409  -13.802 7.213   1.00 97.30 143 A 1 
ATOM 1137 C CB  . GLU A 1 143 ? 17.750  -14.993 5.132   1.00 97.58 143 A 1 
ATOM 1138 C CG  . GLU A 1 143 ? 18.108  -16.277 4.350   1.00 92.98 143 A 1 
ATOM 1139 C CD  . GLU A 1 143 ? 17.262  -17.498 4.770   1.00 88.11 143 A 1 
ATOM 1140 O OE1 . GLU A 1 143 ? 16.653  -18.149 3.885   1.00 77.57 143 A 1 
ATOM 1141 O OE2 . GLU A 1 143 ? 17.154  -17.732 5.985   1.00 79.57 143 A 1 
ATOM 1142 N N   . SER A 1 144 ? 16.047  -12.297 5.685   1.00 97.86 144 A 1 
ATOM 1143 C CA  . SER A 1 144 ? 15.627  -11.147 6.500   1.00 97.96 144 A 1 
ATOM 1144 C C   . SER A 1 144 ? 14.101  -11.100 6.695   1.00 97.93 144 A 1 
ATOM 1145 O O   . SER A 1 144 ? 13.628  -10.842 7.797   1.00 97.73 144 A 1 
ATOM 1146 C CB  . SER A 1 144 ? 16.138  -9.864  5.847   1.00 97.99 144 A 1 
ATOM 1147 O OG  . SER A 1 144 ? 15.973  -8.756  6.693   1.00 92.44 144 A 1 
ATOM 1148 N N   . PHE A 1 145 ? 13.331  -11.418 5.660   1.00 98.25 145 A 1 
ATOM 1149 C CA  . PHE A 1 145 ? 11.869  -11.479 5.730   1.00 98.28 145 A 1 
ATOM 1150 C C   . PHE A 1 145 ? 11.403  -12.552 6.719   1.00 98.18 145 A 1 
ATOM 1151 O O   . PHE A 1 145 ? 10.533  -12.284 7.546   1.00 97.78 145 A 1 
ATOM 1152 C CB  . PHE A 1 145 ? 11.288  -11.717 4.326   1.00 98.23 145 A 1 
ATOM 1153 C CG  . PHE A 1 145 ? 9.811   -11.411 4.167   1.00 98.28 145 A 1 
ATOM 1154 C CD1 . PHE A 1 145 ? 8.838   -12.103 4.915   1.00 97.78 145 A 1 
ATOM 1155 C CD2 . PHE A 1 145 ? 9.387   -10.424 3.259   1.00 97.68 145 A 1 
ATOM 1156 C CE1 . PHE A 1 145 ? 7.474   -11.785 4.785   1.00 97.32 145 A 1 
ATOM 1157 C CE2 . PHE A 1 145 ? 8.027   -10.115 3.118   1.00 97.17 145 A 1 
ATOM 1158 C CZ  . PHE A 1 145 ? 7.069   -10.790 3.889   1.00 97.42 145 A 1 
ATOM 1159 N N   . LYS A 1 146 ? 12.006  -13.754 6.681   1.00 97.89 146 A 1 
ATOM 1160 C CA  . LYS A 1 146 ? 11.704  -14.843 7.632   1.00 97.52 146 A 1 
ATOM 1161 C C   . LYS A 1 146 ? 11.949  -14.460 9.091   1.00 97.28 146 A 1 
ATOM 1162 O O   . LYS A 1 146 ? 11.268  -14.966 9.975   1.00 96.75 146 A 1 
ATOM 1163 C CB  . LYS A 1 146 ? 12.560  -16.074 7.306   1.00 97.67 146 A 1 
ATOM 1164 C CG  . LYS A 1 146 ? 12.084  -16.850 6.074   1.00 97.12 146 A 1 
ATOM 1165 C CD  . LYS A 1 146 ? 13.108  -17.961 5.802   1.00 95.86 146 A 1 
ATOM 1166 C CE  . LYS A 1 146 ? 12.765  -18.774 4.564   1.00 93.85 146 A 1 
ATOM 1167 N NZ  . LYS A 1 146 ? 13.936  -19.619 4.200   1.00 89.37 146 A 1 
ATOM 1168 N N   . HIS A 1 147 ? 12.909  -13.565 9.339   1.00 97.51 147 A 1 
ATOM 1169 C CA  . HIS A 1 147 ? 13.202  -13.092 10.684  1.00 97.31 147 A 1 
ATOM 1170 C C   . HIS A 1 147 ? 12.084  -12.190 11.237  1.00 97.46 147 A 1 
ATOM 1171 O O   . HIS A 1 147 ? 11.614  -12.421 12.348  1.00 96.33 147 A 1 
ATOM 1172 C CB  . HIS A 1 147 ? 14.565  -12.402 10.690  1.00 96.66 147 A 1 
ATOM 1173 C CG  . HIS A 1 147 ? 14.935  -11.905 12.066  1.00 93.23 147 A 1 
ATOM 1174 N ND1 . HIS A 1 147 ? 15.238  -12.691 13.159  1.00 80.84 147 A 1 
ATOM 1175 C CD2 . HIS A 1 147 ? 14.973  -10.601 12.478  1.00 81.22 147 A 1 
ATOM 1176 C CE1 . HIS A 1 147 ? 15.449  -11.874 14.195  1.00 81.95 147 A 1 
ATOM 1177 N NE2 . HIS A 1 147 ? 15.302  -10.591 13.827  1.00 84.04 147 A 1 
ATOM 1178 N N   . GLY A 1 148 ? 11.635  -11.177 10.466  1.00 97.23 148 A 1 
ATOM 1179 C CA  . GLY A 1 148 ? 10.707  -10.167 10.991  1.00 97.50 148 A 1 
ATOM 1180 C C   . GLY A 1 148 ? 9.774   -9.507  9.974   1.00 98.11 148 A 1 
ATOM 1181 O O   . GLY A 1 148 ? 9.116   -8.526  10.314  1.00 97.81 148 A 1 
ATOM 1182 N N   . GLY A 1 149 ? 9.707   -9.989  8.730   1.00 97.92 149 A 1 
ATOM 1183 C CA  . GLY A 1 149 ? 8.887   -9.385  7.678   1.00 98.08 149 A 1 
ATOM 1184 C C   . GLY A 1 149 ? 9.466   -8.092  7.093   1.00 98.38 149 A 1 
ATOM 1185 O O   . GLY A 1 149 ? 8.766   -7.384  6.370   1.00 98.06 149 A 1 
ATOM 1186 N N   . TYR A 1 150 ? 10.721  -7.766  7.381   1.00 98.50 150 A 1 
ATOM 1187 C CA  . TYR A 1 150 ? 11.458  -6.626  6.834   1.00 98.60 150 A 1 
ATOM 1188 C C   . TYR A 1 150 ? 12.672  -7.089  6.019   1.00 98.64 150 A 1 
ATOM 1189 O O   . TYR A 1 150 ? 13.231  -8.156  6.273   1.00 98.52 150 A 1 
ATOM 1190 C CB  . TYR A 1 150 ? 11.843  -5.659  7.958   1.00 98.55 150 A 1 
ATOM 1191 C CG  . TYR A 1 150 ? 12.726  -6.245  9.043   1.00 98.55 150 A 1 
ATOM 1192 C CD1 . TYR A 1 150 ? 12.177  -6.567  10.304  1.00 98.19 150 A 1 
ATOM 1193 C CD2 . TYR A 1 150 ? 14.097  -6.443  8.814   1.00 98.16 150 A 1 
ATOM 1194 C CE1 . TYR A 1 150 ? 12.990  -7.076  11.322  1.00 97.86 150 A 1 
ATOM 1195 C CE2 . TYR A 1 150 ? 14.923  -6.962  9.831   1.00 97.85 150 A 1 
ATOM 1196 C CZ  . TYR A 1 150 ? 14.371  -7.273  11.092  1.00 97.94 150 A 1 
ATOM 1197 O OH  . TYR A 1 150 ? 15.171  -7.751  12.076  1.00 97.21 150 A 1 
ATOM 1198 N N   . TYR A 1 151 ? 13.110  -6.300  5.046   1.00 98.78 151 A 1 
ATOM 1199 C CA  . TYR A 1 151 ? 14.250  -6.643  4.196   1.00 98.80 151 A 1 
ATOM 1200 C C   . TYR A 1 151 ? 14.738  -5.457  3.358   1.00 98.89 151 A 1 
ATOM 1201 O O   . TYR A 1 151 ? 14.090  -4.411  3.290   1.00 98.82 151 A 1 
ATOM 1202 C CB  . TYR A 1 151 ? 13.887  -7.820  3.288   1.00 98.79 151 A 1 
ATOM 1203 C CG  . TYR A 1 151 ? 12.827  -7.528  2.240   1.00 98.84 151 A 1 
ATOM 1204 C CD1 . TYR A 1 151 ? 11.458  -7.604  2.565   1.00 98.70 151 A 1 
ATOM 1205 C CD2 . TYR A 1 151 ? 13.222  -7.194  0.935   1.00 98.69 151 A 1 
ATOM 1206 C CE1 . TYR A 1 151 ? 10.478  -7.347  1.590   1.00 98.57 151 A 1 
ATOM 1207 C CE2 . TYR A 1 151 ? 12.246  -6.938  -0.049  1.00 98.57 151 A 1 
ATOM 1208 C CZ  . TYR A 1 151 ? 10.880  -7.017  0.281   1.00 98.61 151 A 1 
ATOM 1209 O OH  . TYR A 1 151 ? 9.949   -6.772  -0.677  1.00 98.30 151 A 1 
ATOM 1210 N N   . THR A 1 152 ? 15.853  -5.643  2.659   1.00 98.78 152 A 1 
ATOM 1211 C CA  . THR A 1 152 ? 16.330  -4.721  1.633   1.00 98.64 152 A 1 
ATOM 1212 C C   . THR A 1 152 ? 16.618  -5.457  0.327   1.00 98.61 152 A 1 
ATOM 1213 O O   . THR A 1 152 ? 16.980  -6.632  0.331   1.00 98.05 152 A 1 
ATOM 1214 C CB  . THR A 1 152 ? 17.539  -3.911  2.110   1.00 97.52 152 A 1 
ATOM 1215 O OG1 . THR A 1 152 ? 17.880  -2.971  1.120   1.00 89.42 152 A 1 
ATOM 1216 C CG2 . THR A 1 152 ? 18.774  -4.757  2.394   1.00 90.59 152 A 1 
ATOM 1217 N N   . MET A 1 153 ? 16.465  -4.763  -0.802  1.00 98.29 153 A 1 
ATOM 1218 C CA  . MET A 1 153 ? 16.734  -5.314  -2.128  1.00 97.51 153 A 1 
ATOM 1219 C C   . MET A 1 153 ? 17.154  -4.201  -3.107  1.00 98.00 153 A 1 
ATOM 1220 O O   . MET A 1 153 ? 16.472  -3.182  -3.172  1.00 97.38 153 A 1 
ATOM 1221 C CB  . MET A 1 153 ? 15.489  -6.071  -2.604  1.00 94.41 153 A 1 
ATOM 1222 C CG  . MET A 1 153 ? 15.758  -6.895  -3.865  1.00 87.70 153 A 1 
ATOM 1223 S SD  . MET A 1 153 ? 14.484  -8.113  -4.251  1.00 88.54 153 A 1 
ATOM 1224 C CE  . MET A 1 153 ? 13.026  -7.056  -4.449  1.00 81.38 153 A 1 
ATOM 1225 N N   . PRO A 1 154 ? 18.239  -4.359  -3.874  1.00 98.24 154 A 1 
ATOM 1226 C CA  . PRO A 1 154 ? 18.652  -3.369  -4.851  1.00 97.97 154 A 1 
ATOM 1227 C C   . PRO A 1 154 ? 17.684  -3.311  -6.036  1.00 97.90 154 A 1 
ATOM 1228 O O   . PRO A 1 154 ? 17.255  -4.349  -6.545  1.00 97.30 154 A 1 
ATOM 1229 C CB  . PRO A 1 154 ? 20.065  -3.787  -5.287  1.00 97.36 154 A 1 
ATOM 1230 C CG  . PRO A 1 154 ? 20.051  -5.304  -5.094  1.00 95.35 154 A 1 
ATOM 1231 C CD  . PRO A 1 154 ? 19.150  -5.498  -3.877  1.00 97.54 154 A 1 
ATOM 1232 N N   . PHE A 1 155 ? 17.382  -2.105  -6.513  1.00 97.26 155 A 1 
ATOM 1233 C CA  . PHE A 1 155 ? 16.665  -1.933  -7.772  1.00 96.94 155 A 1 
ATOM 1234 C C   . PHE A 1 155 ? 17.536  -2.395  -8.953  1.00 96.45 155 A 1 
ATOM 1235 O O   . PHE A 1 155 ? 18.747  -2.174  -8.952  1.00 95.73 155 A 1 
ATOM 1236 C CB  . PHE A 1 155 ? 16.213  -0.484  -7.957  1.00 96.96 155 A 1 
ATOM 1237 C CG  . PHE A 1 155 ? 15.000  -0.080  -7.142  1.00 97.29 155 A 1 
ATOM 1238 C CD1 . PHE A 1 155 ? 13.713  -0.186  -7.696  1.00 96.81 155 A 1 
ATOM 1239 C CD2 . PHE A 1 155 ? 15.157  0.406   -5.834  1.00 96.85 155 A 1 
ATOM 1240 C CE1 . PHE A 1 155 ? 12.587  0.188   -6.948  1.00 96.53 155 A 1 
ATOM 1241 C CE2 . PHE A 1 155 ? 14.036  0.781   -5.089  1.00 96.63 155 A 1 
ATOM 1242 C CZ  . PHE A 1 155 ? 12.746  0.678   -5.636  1.00 96.95 155 A 1 
ATOM 1243 N N   . PRO A 1 156 ? 16.949  -2.993  -10.008 1.00 96.29 156 A 1 
ATOM 1244 C CA  . PRO A 1 156 ? 17.693  -3.455  -11.171 1.00 95.34 156 A 1 
ATOM 1245 C C   . PRO A 1 156 ? 18.424  -2.320  -11.912 1.00 94.89 156 A 1 
ATOM 1246 O O   . PRO A 1 156 ? 17.821  -1.306  -12.261 1.00 93.44 156 A 1 
ATOM 1247 C CB  . PRO A 1 156 ? 16.659  -4.131  -12.069 1.00 94.27 156 A 1 
ATOM 1248 C CG  . PRO A 1 156 ? 15.562  -4.574  -11.108 1.00 93.16 156 A 1 
ATOM 1249 C CD  . PRO A 1 156 ? 15.570  -3.457  -10.070 1.00 95.57 156 A 1 
ATOM 1250 N N   . ALA A 1 157 ? 19.696  -2.524  -12.243 1.00 91.93 157 A 1 
ATOM 1251 C CA  . ALA A 1 157 ? 20.522  -1.514  -12.922 1.00 90.20 157 A 1 
ATOM 1252 C C   . ALA A 1 157 ? 19.988  -1.097  -14.309 1.00 90.41 157 A 1 
ATOM 1253 O O   . ALA A 1 157 ? 20.175  0.043   -14.730 1.00 87.71 157 A 1 
ATOM 1254 C CB  . ALA A 1 157 ? 21.951  -2.057  -13.018 1.00 88.31 157 A 1 
ATOM 1255 N N   . HIS A 1 158 ? 19.271  -1.988  -15.004 1.00 88.16 158 A 1 
ATOM 1256 C CA  . HIS A 1 158 ? 18.715  -1.721  -16.334 1.00 87.91 158 A 1 
ATOM 1257 C C   . HIS A 1 158 ? 17.618  -0.637  -16.347 1.00 89.33 158 A 1 
ATOM 1258 O O   . HIS A 1 158 ? 17.254  -0.162  -17.421 1.00 87.43 158 A 1 
ATOM 1259 C CB  . HIS A 1 158 ? 18.203  -3.029  -16.953 1.00 85.99 158 A 1 
ATOM 1260 C CG  . HIS A 1 158 ? 16.983  -3.603  -16.278 1.00 85.13 158 A 1 
ATOM 1261 N ND1 . HIS A 1 158 ? 16.963  -4.689  -15.432 1.00 77.46 158 A 1 
ATOM 1262 C CD2 . HIS A 1 158 ? 15.697  -3.178  -16.409 1.00 75.56 158 A 1 
ATOM 1263 C CE1 . HIS A 1 158 ? 15.689  -4.902  -15.073 1.00 74.06 158 A 1 
ATOM 1264 N NE2 . HIS A 1 158 ? 14.880  -4.003  -15.639 1.00 75.92 158 A 1 
ATOM 1265 N N   . LEU A 1 159 ? 17.147  -0.195  -15.188 1.00 89.24 159 A 1 
ATOM 1266 C CA  . LEU A 1 159 ? 16.174  0.898   -15.051 1.00 89.86 159 A 1 
ATOM 1267 C C   . LEU A 1 159 ? 16.771  2.300   -15.301 1.00 90.09 159 A 1 
ATOM 1268 O O   . LEU A 1 159 ? 16.097  3.308   -15.091 1.00 87.48 159 A 1 
ATOM 1269 C CB  . LEU A 1 159 ? 15.515  0.811   -13.660 1.00 90.64 159 A 1 
ATOM 1270 C CG  . LEU A 1 159 ? 14.720  -0.483  -13.395 1.00 90.68 159 A 1 
ATOM 1271 C CD1 . LEU A 1 159 ? 14.252  -0.482  -11.944 1.00 88.94 159 A 1 
ATOM 1272 C CD2 . LEU A 1 159 ? 13.502  -0.609  -14.304 1.00 89.91 159 A 1 
ATOM 1273 N N   . GLY A 1 160 ? 18.036  2.385   -15.706 1.00 89.31 160 A 1 
ATOM 1274 C CA  . GLY A 1 160 ? 18.703  3.673   -15.970 1.00 89.31 160 A 1 
ATOM 1275 C C   . GLY A 1 160 ? 19.096  4.440   -14.702 1.00 90.50 160 A 1 
ATOM 1276 O O   . GLY A 1 160 ? 19.325  5.650   -14.752 1.00 87.76 160 A 1 
ATOM 1277 N N   . ILE A 1 161 ? 19.190  3.746   -13.572 1.00 90.64 161 A 1 
ATOM 1278 C CA  . ILE A 1 161 ? 19.597  4.292   -12.274 1.00 91.07 161 A 1 
ATOM 1279 C C   . ILE A 1 161 ? 21.063  4.746   -12.341 1.00 91.22 161 A 1 
ATOM 1280 O O   . ILE A 1 161 ? 21.932  4.020   -12.814 1.00 89.43 161 A 1 
ATOM 1281 C CB  . ILE A 1 161 ? 19.333  3.240   -11.171 1.00 90.13 161 A 1 
ATOM 1282 C CG1 . ILE A 1 161 ? 17.817  2.977   -11.046 1.00 88.20 161 A 1 
ATOM 1283 C CG2 . ILE A 1 161 ? 19.909  3.696   -9.821  1.00 87.86 161 A 1 
ATOM 1284 C CD1 . ILE A 1 161 ? 17.474  1.762   -10.186 1.00 86.22 161 A 1 
ATOM 1285 N N   . LYS A 1 162 ? 21.337  5.971   -11.861 1.00 90.49 162 A 1 
ATOM 1286 C CA  . LYS A 1 162 ? 22.670  6.596   -11.886 1.00 91.16 162 A 1 
ATOM 1287 C C   . LYS A 1 162 ? 23.407  6.521   -10.547 1.00 92.41 162 A 1 
ATOM 1288 O O   . LYS A 1 162 ? 24.626  6.634   -10.517 1.00 90.45 162 A 1 
ATOM 1289 C CB  . LYS A 1 162 ? 22.556  8.054   -12.344 1.00 90.19 162 A 1 
ATOM 1290 C CG  . LYS A 1 162 ? 22.007  8.237   -13.771 1.00 89.16 162 A 1 
ATOM 1291 C CD  . LYS A 1 162 ? 22.877  7.537   -14.825 1.00 83.19 162 A 1 
ATOM 1292 C CE  . LYS A 1 162 ? 22.343  7.837   -16.234 1.00 79.66 162 A 1 
ATOM 1293 N NZ  . LYS A 1 162 ? 23.118  7.109   -17.272 1.00 68.33 162 A 1 
ATOM 1294 N N   . VAL A 1 163 ? 22.678  6.333   -9.463  1.00 93.44 163 A 1 
ATOM 1295 C CA  . VAL A 1 163 ? 23.202  6.119   -8.108  1.00 93.96 163 A 1 
ATOM 1296 C C   . VAL A 1 163 ? 22.591  4.817   -7.596  1.00 95.03 163 A 1 
ATOM 1297 O O   . VAL A 1 163 ? 21.376  4.671   -7.739  1.00 93.91 163 A 1 
ATOM 1298 C CB  . VAL A 1 163 ? 22.839  7.299   -7.184  1.00 91.75 163 A 1 
ATOM 1299 C CG1 . VAL A 1 163 ? 23.356  7.090   -5.759  1.00 85.25 163 A 1 
ATOM 1300 C CG2 . VAL A 1 163 ? 23.447  8.610   -7.706  1.00 87.23 163 A 1 
ATOM 1301 N N   . PRO A 1 164 ? 23.370  3.886   -6.999  1.00 95.92 164 A 1 
ATOM 1302 C CA  . PRO A 1 164 ? 22.813  2.651   -6.464  1.00 96.24 164 A 1 
ATOM 1303 C C   . PRO A 1 164 ? 21.605  2.931   -5.559  1.00 96.99 164 A 1 
ATOM 1304 O O   . PRO A 1 164 ? 21.697  3.667   -4.576  1.00 96.34 164 A 1 
ATOM 1305 C CB  . PRO A 1 164 ? 23.955  1.961   -5.713  1.00 95.31 164 A 1 
ATOM 1306 C CG  . PRO A 1 164 ? 25.194  2.472   -6.438  1.00 93.53 164 A 1 
ATOM 1307 C CD  . PRO A 1 164 ? 24.816  3.904   -6.816  1.00 95.51 164 A 1 
ATOM 1308 N N   . LEU A 1 165 ? 20.446  2.374   -5.933  1.00 96.65 165 A 1 
ATOM 1309 C CA  . LEU A 1 165 ? 19.160  2.611   -5.283  1.00 97.07 165 A 1 
ATOM 1310 C C   . LEU A 1 165 ? 18.630  1.296   -4.728  1.00 97.30 165 A 1 
ATOM 1311 O O   . LEU A 1 165 ? 18.639  0.281   -5.417  1.00 97.23 165 A 1 
ATOM 1312 C CB  . LEU A 1 165 ? 18.198  3.254   -6.292  1.00 97.00 165 A 1 
ATOM 1313 C CG  . LEU A 1 165 ? 16.808  3.583   -5.730  1.00 96.52 165 A 1 
ATOM 1314 C CD1 . LEU A 1 165 ? 16.860  4.661   -4.649  1.00 95.77 165 A 1 
ATOM 1315 C CD2 . LEU A 1 165 ? 15.903  4.097   -6.853  1.00 95.87 165 A 1 
ATOM 1316 N N   . ASN A 1 166 ? 18.143  1.322   -3.496  1.00 98.18 166 A 1 
ATOM 1317 C CA  . ASN A 1 166 ? 17.650  0.151   -2.791  1.00 98.32 166 A 1 
ATOM 1318 C C   . ASN A 1 166 ? 16.203  0.346   -2.331  1.00 98.46 166 A 1 
ATOM 1319 O O   . ASN A 1 166 ? 15.825  1.429   -1.885  1.00 98.35 166 A 1 
ATOM 1320 C CB  . ASN A 1 166 ? 18.578  -0.154  -1.606  1.00 98.26 166 A 1 
ATOM 1321 C CG  . ASN A 1 166 ? 20.002  -0.412  -2.052  1.00 98.00 166 A 1 
ATOM 1322 O OD1 . ASN A 1 166 ? 20.349  -1.504  -2.476  1.00 94.49 166 A 1 
ATOM 1323 N ND2 . ASN A 1 166 ? 20.856  0.581   -2.001  1.00 94.30 166 A 1 
ATOM 1324 N N   . ALA A 1 167 ? 15.402  -0.714  -2.414  1.00 98.47 167 A 1 
ATOM 1325 C CA  . ALA A 1 167 ? 14.163  -0.817  -1.660  1.00 98.57 167 A 1 
ATOM 1326 C C   . ALA A 1 167 ? 14.501  -1.241  -0.223  1.00 98.78 167 A 1 
ATOM 1327 O O   . ALA A 1 167 ? 15.259  -2.194  -0.032  1.00 98.63 167 A 1 
ATOM 1328 C CB  . ALA A 1 167 ? 13.245  -1.822  -2.342  1.00 98.39 167 A 1 
ATOM 1329 N N   . VAL A 1 168 ? 13.956  -0.549  0.763   1.00 98.88 168 A 1 
ATOM 1330 C CA  . VAL A 1 168 ? 14.044  -0.898  2.179   1.00 98.98 168 A 1 
ATOM 1331 C C   . VAL A 1 168 ? 12.622  -1.066  2.698   1.00 98.92 168 A 1 
ATOM 1332 O O   . VAL A 1 168 ? 11.880  -0.093  2.788   1.00 98.84 168 A 1 
ATOM 1333 C CB  . VAL A 1 168 ? 14.819  0.164   2.982   1.00 98.89 168 A 1 
ATOM 1334 C CG1 . VAL A 1 168 ? 14.903  -0.216  4.462   1.00 98.68 168 A 1 
ATOM 1335 C CG2 . VAL A 1 168 ? 16.249  0.331   2.459   1.00 98.69 168 A 1 
ATOM 1336 N N   . VAL A 1 169 ? 12.237  -2.302  3.001   1.00 98.96 169 A 1 
ATOM 1337 C CA  . VAL A 1 169 ? 10.901  -2.640  3.484   1.00 98.90 169 A 1 
ATOM 1338 C C   . VAL A 1 169 ? 10.930  -2.765  4.999   1.00 98.93 169 A 1 
ATOM 1339 O O   . VAL A 1 169 ? 11.744  -3.515  5.531   1.00 98.80 169 A 1 
ATOM 1340 C CB  . VAL A 1 169 ? 10.388  -3.928  2.820   1.00 98.85 169 A 1 
ATOM 1341 C CG1 . VAL A 1 169 ? 9.039   -4.374  3.404   1.00 98.50 169 A 1 
ATOM 1342 C CG2 . VAL A 1 169 ? 10.211  -3.699  1.312   1.00 98.52 169 A 1 
ATOM 1343 N N   . LEU A 1 170 ? 10.036  -2.047  5.677   1.00 98.89 170 A 1 
ATOM 1344 C CA  . LEU A 1 170 ? 9.837   -2.117  7.119   1.00 98.86 170 A 1 
ATOM 1345 C C   . LEU A 1 170 ? 8.494   -2.774  7.446   1.00 98.74 170 A 1 
ATOM 1346 O O   . LEU A 1 170 ? 7.457   -2.413  6.884   1.00 98.64 170 A 1 
ATOM 1347 C CB  . LEU A 1 170 ? 9.911   -0.707  7.743   1.00 98.85 170 A 1 
ATOM 1348 C CG  . LEU A 1 170 ? 11.223  0.058   7.515   1.00 98.65 170 A 1 
ATOM 1349 C CD1 . LEU A 1 170 ? 11.167  1.406   8.239   1.00 98.40 170 A 1 
ATOM 1350 C CD2 . LEU A 1 170 ? 12.440  -0.699  8.033   1.00 98.25 170 A 1 
ATOM 1351 N N   . ASN A 1 171 ? 8.512   -3.700  8.413   1.00 98.70 171 A 1 
ATOM 1352 C CA  . ASN A 1 171 ? 7.302   -4.250  8.993   1.00 98.66 171 A 1 
ATOM 1353 C C   . ASN A 1 171 ? 6.795   -3.347  10.127  1.00 98.60 171 A 1 
ATOM 1354 O O   . ASN A 1 171 ? 7.081   -3.560  11.305  1.00 98.39 171 A 1 
ATOM 1355 C CB  . ASN A 1 171 ? 7.560   -5.692  9.450   1.00 98.52 171 A 1 
ATOM 1356 C CG  . ASN A 1 171 ? 6.310   -6.345  10.008  1.00 98.39 171 A 1 
ATOM 1357 O OD1 . ASN A 1 171 ? 5.224   -5.778  10.012  1.00 97.30 171 A 1 
ATOM 1358 N ND2 . ASN A 1 171 ? 6.429   -7.546  10.501  1.00 96.85 171 A 1 
ATOM 1359 N N   . THR A 1 172 ? 6.033   -2.297  9.782   1.00 98.66 172 A 1 
ATOM 1360 C CA  . THR A 1 172 ? 5.483   -1.368  10.782  1.00 98.63 172 A 1 
ATOM 1361 C C   . THR A 1 172 ? 4.267   -1.910  11.528  1.00 98.59 172 A 1 
ATOM 1362 O O   . THR A 1 172 ? 3.837   -1.292  12.497  1.00 98.33 172 A 1 
ATOM 1363 C CB  . THR A 1 172 ? 5.181   0.005   10.183  1.00 98.62 172 A 1 
ATOM 1364 O OG1 . THR A 1 172 ? 4.435   -0.132  8.995   1.00 98.20 172 A 1 
ATOM 1365 C CG2 . THR A 1 172 ? 6.474   0.733   9.851   1.00 97.67 172 A 1 
ATOM 1366 N N   . VAL A 1 173 ? 3.751   -3.099  11.166  1.00 98.51 173 A 1 
ATOM 1367 C CA  . VAL A 1 173 ? 2.754   -3.801  11.990  1.00 98.45 173 A 1 
ATOM 1368 C C   . VAL A 1 173 ? 3.333   -4.163  13.360  1.00 98.39 173 A 1 
ATOM 1369 O O   . VAL A 1 173 ? 2.599   -4.202  14.348  1.00 98.08 173 A 1 
ATOM 1370 C CB  . VAL A 1 173 ? 2.213   -5.052  11.275  1.00 98.28 173 A 1 
ATOM 1371 C CG1 . VAL A 1 173 ? 1.075   -5.713  12.074  1.00 97.81 173 A 1 
ATOM 1372 C CG2 . VAL A 1 173 ? 1.669   -4.712  9.880   1.00 97.85 173 A 1 
ATOM 1373 N N   . LEU A 1 174 ? 4.655   -4.332  13.473  1.00 98.36 174 A 1 
ATOM 1374 C CA  . LEU A 1 174 ? 5.355   -4.492  14.750  1.00 98.25 174 A 1 
ATOM 1375 C C   . LEU A 1 174 ? 5.182   -3.278  15.684  1.00 98.16 174 A 1 
ATOM 1376 O O   . LEU A 1 174 ? 5.300   -3.419  16.896  1.00 98.00 174 A 1 
ATOM 1377 C CB  . LEU A 1 174 ? 6.859   -4.705  14.496  1.00 98.23 174 A 1 
ATOM 1378 C CG  . LEU A 1 174 ? 7.222   -5.972  13.708  1.00 97.93 174 A 1 
ATOM 1379 C CD1 . LEU A 1 174 ? 8.736   -6.003  13.466  1.00 97.62 174 A 1 
ATOM 1380 C CD2 . LEU A 1 174 ? 6.828   -7.251  14.448  1.00 97.56 174 A 1 
ATOM 1381 N N   . TYR A 1 175 ? 4.897   -2.112  15.129  1.00 98.39 175 A 1 
ATOM 1382 C CA  . TYR A 1 175 ? 4.755   -0.852  15.870  1.00 98.41 175 A 1 
ATOM 1383 C C   . TYR A 1 175 ? 3.295   -0.424  16.047  1.00 98.26 175 A 1 
ATOM 1384 O O   . TYR A 1 175 ? 3.030   0.553   16.744  1.00 97.94 175 A 1 
ATOM 1385 C CB  . TYR A 1 175 ? 5.561   0.230   15.147  1.00 98.49 175 A 1 
ATOM 1386 C CG  . TYR A 1 175 ? 6.998   -0.117  14.796  1.00 98.55 175 A 1 
ATOM 1387 C CD1 . TYR A 1 175 ? 7.752   -0.985  15.606  1.00 98.30 175 A 1 
ATOM 1388 C CD2 . TYR A 1 175 ? 7.593   0.449   13.644  1.00 98.27 175 A 1 
ATOM 1389 C CE1 . TYR A 1 175 ? 9.089   -1.279  15.284  1.00 98.17 175 A 1 
ATOM 1390 C CE2 . TYR A 1 175 ? 8.926   0.159   13.321  1.00 98.11 175 A 1 
ATOM 1391 C CZ  . TYR A 1 175 ? 9.680   -0.701  14.144  1.00 98.27 175 A 1 
ATOM 1392 O OH  . TYR A 1 175 ? 10.977  -0.962  13.852  1.00 97.94 175 A 1 
ATOM 1393 N N   . TYR A 1 176 ? 2.358   -1.124  15.423  1.00 98.04 176 A 1 
ATOM 1394 C CA  . TYR A 1 176 ? 0.948   -0.749  15.376  1.00 97.86 176 A 1 
ATOM 1395 C C   . TYR A 1 176 ? 0.313   -0.773  16.770  1.00 97.70 176 A 1 
ATOM 1396 O O   . TYR A 1 176 ? 0.493   -1.732  17.517  1.00 97.33 176 A 1 
ATOM 1397 C CB  . TYR A 1 176 ? 0.211   -1.678  14.404  1.00 97.67 176 A 1 
ATOM 1398 C CG  . TYR A 1 176 ? -1.225  -1.288  14.077  1.00 97.44 176 A 1 
ATOM 1399 C CD1 . TYR A 1 176 ? -2.164  -2.297  13.785  1.00 96.25 176 A 1 
ATOM 1400 C CD2 . TYR A 1 176 ? -1.609  0.055   14.001  1.00 96.42 176 A 1 
ATOM 1401 C CE1 . TYR A 1 176 ? -3.473  -1.956  13.397  1.00 95.69 176 A 1 
ATOM 1402 C CE2 . TYR A 1 176 ? -2.928  0.403   13.634  1.00 95.51 176 A 1 
ATOM 1403 C CZ  . TYR A 1 176 ? -3.851  -0.603  13.316  1.00 95.62 176 A 1 
ATOM 1404 O OH  . TYR A 1 176 ? -5.109  -0.260  12.929  1.00 94.68 176 A 1 
ATOM 1405 N N   . ASN A 1 177 ? -0.468  0.244   17.118  1.00 97.32 177 A 1 
ATOM 1406 C CA  . ASN A 1 177 ? -1.073  0.376   18.451  1.00 96.66 177 A 1 
ATOM 1407 C C   . ASN A 1 177 ? -2.161  -0.674  18.775  1.00 96.96 177 A 1 
ATOM 1408 O O   . ASN A 1 177 ? -2.596  -0.780  19.919  1.00 95.71 177 A 1 
ATOM 1409 C CB  . ASN A 1 177 ? -1.575  1.820   18.639  1.00 94.64 177 A 1 
ATOM 1410 C CG  . ASN A 1 177 ? -2.762  2.187   17.775  1.00 91.13 177 A 1 
ATOM 1411 O OD1 . ASN A 1 177 ? -3.244  1.426   16.949  1.00 81.60 177 A 1 
ATOM 1412 N ND2 . ASN A 1 177 ? -3.280  3.375   17.950  1.00 82.60 177 A 1 
ATOM 1413 N N   . TYR A 1 178 ? -2.553  -1.487  17.802  1.00 97.01 178 A 1 
ATOM 1414 C CA  . TYR A 1 178 ? -3.391  -2.675  18.003  1.00 96.77 178 A 1 
ATOM 1415 C C   . TYR A 1 178 ? -2.586  -3.979  18.121  1.00 97.02 178 A 1 
ATOM 1416 O O   . TYR A 1 178 ? -3.176  -5.037  18.373  1.00 95.95 178 A 1 
ATOM 1417 C CB  . TYR A 1 178 ? -4.458  -2.753  16.907  1.00 96.00 178 A 1 
ATOM 1418 C CG  . TYR A 1 178 ? -5.519  -1.671  17.007  1.00 94.34 178 A 1 
ATOM 1419 C CD1 . TYR A 1 178 ? -6.632  -1.862  17.847  1.00 90.40 178 A 1 
ATOM 1420 C CD2 . TYR A 1 178 ? -5.385  -0.475  16.284  1.00 90.27 178 A 1 
ATOM 1421 C CE1 . TYR A 1 178 ? -7.613  -0.854  17.960  1.00 88.20 178 A 1 
ATOM 1422 C CE2 . TYR A 1 178 ? -6.358  0.535   16.401  1.00 88.52 178 A 1 
ATOM 1423 C CZ  . TYR A 1 178 ? -7.477  0.348   17.237  1.00 88.71 178 A 1 
ATOM 1424 O OH  . TYR A 1 178 ? -8.410  1.320   17.343  1.00 86.32 178 A 1 
ATOM 1425 N N   . ASN A 1 179 ? -1.250  -3.949  17.974  1.00 97.46 179 A 1 
ATOM 1426 C CA  . ASN A 1 179 ? -0.390  -5.119  18.128  1.00 97.64 179 A 1 
ATOM 1427 C C   . ASN A 1 179 ? 0.031   -5.316  19.594  1.00 97.50 179 A 1 
ATOM 1428 O O   . ASN A 1 179 ? 1.096   -4.876  20.024  1.00 97.10 179 A 1 
ATOM 1429 C CB  . ASN A 1 179 ? 0.811   -5.026  17.190  1.00 97.77 179 A 1 
ATOM 1430 C CG  . ASN A 1 179 ? 1.627   -6.302  17.199  1.00 97.82 179 A 1 
ATOM 1431 O OD1 . ASN A 1 179 ? 1.350   -7.264  17.900  1.00 96.37 179 A 1 
ATOM 1432 N ND2 . ASN A 1 179 ? 2.650   -6.362  16.382  1.00 96.23 179 A 1 
ATOM 1433 N N   . LYS A 1 180 ? -0.776  -6.045  20.355  1.00 97.25 180 A 1 
ATOM 1434 C CA  . LYS A 1 180 ? -0.529  -6.313  21.785  1.00 96.84 180 A 1 
ATOM 1435 C C   . LYS A 1 180 ? 0.731   -7.139  22.054  1.00 96.80 180 A 1 
ATOM 1436 O O   . LYS A 1 180 ? 1.199   -7.153  23.177  1.00 95.68 180 A 1 
ATOM 1437 C CB  . LYS A 1 180 ? -1.742  -7.008  22.398  1.00 96.39 180 A 1 
ATOM 1438 C CG  . LYS A 1 180 ? -3.001  -6.136  22.333  1.00 92.14 180 A 1 
ATOM 1439 C CD  . LYS A 1 180 ? -4.169  -6.848  23.025  1.00 84.34 180 A 1 
ATOM 1440 C CE  . LYS A 1 180 ? -5.419  -5.975  22.947  1.00 77.95 180 A 1 
ATOM 1441 N NZ  . LYS A 1 180 ? -6.567  -6.617  23.641  1.00 65.58 180 A 1 
ATOM 1442 N N   . GLN A 1 181 ? 1.276   -7.826  21.036  1.00 97.11 181 A 1 
ATOM 1443 C CA  . GLN A 1 181 ? 2.450   -8.692  21.193  1.00 96.57 181 A 1 
ATOM 1444 C C   . GLN A 1 181 ? 3.758   -7.902  21.332  1.00 96.98 181 A 1 
ATOM 1445 O O   . GLN A 1 181 ? 4.765   -8.467  21.747  1.00 95.77 181 A 1 
ATOM 1446 C CB  . GLN A 1 181 ? 2.551   -9.637  19.983  1.00 95.58 181 A 1 
ATOM 1447 C CG  . GLN A 1 181 ? 1.331   -10.550 19.803  1.00 91.88 181 A 1 
ATOM 1448 C CD  . GLN A 1 181 ? 1.149   -11.537 20.947  1.00 85.35 181 A 1 
ATOM 1449 O OE1 . GLN A 1 181 ? 2.074   -12.197 21.391  1.00 77.61 181 A 1 
ATOM 1450 N NE2 . GLN A 1 181 ? -0.046  -11.688 21.462  1.00 72.78 181 A 1 
ATOM 1451 N N   . THR A 1 182 ? 3.759   -6.631  20.966  1.00 96.79 182 A 1 
ATOM 1452 C CA  . THR A 1 182 ? 4.965   -5.803  20.914  1.00 97.05 182 A 1 
ATOM 1453 C C   . THR A 1 182 ? 4.878   -4.545  21.770  1.00 96.77 182 A 1 
ATOM 1454 O O   . THR A 1 182 ? 5.835   -3.776  21.804  1.00 95.86 182 A 1 
ATOM 1455 C CB  . THR A 1 182 ? 5.296   -5.420  19.462  1.00 97.23 182 A 1 
ATOM 1456 O OG1 . THR A 1 182 ? 4.189   -4.768  18.879  1.00 96.36 182 A 1 
ATOM 1457 C CG2 . THR A 1 182 ? 5.633   -6.640  18.607  1.00 95.59 182 A 1 
ATOM 1458 N N   . MET A 1 183 ? 3.772   -4.318  22.465  1.00 96.17 183 A 1 
ATOM 1459 C CA  . MET A 1 183 ? 3.510   -3.074  23.200  1.00 95.28 183 A 1 
ATOM 1460 C C   . MET A 1 183 ? 4.566   -2.731  24.258  1.00 94.86 183 A 1 
ATOM 1461 O O   . MET A 1 183 ? 4.845   -1.557  24.460  1.00 92.44 183 A 1 
ATOM 1462 C CB  . MET A 1 183 ? 2.100   -3.104  23.817  1.00 93.02 183 A 1 
ATOM 1463 C CG  . MET A 1 183 ? 1.900   -4.181  24.889  1.00 87.99 183 A 1 
ATOM 1464 S SD  . MET A 1 183 ? 0.203   -4.245  25.553  1.00 83.41 183 A 1 
ATOM 1465 C CE  . MET A 1 183 ? 0.301   -2.818  26.667  1.00 72.65 183 A 1 
ATOM 1466 N N   . ASP A 1 184 ? 5.198   -3.741  24.859  1.00 95.31 184 A 1 
ATOM 1467 C CA  . ASP A 1 184 ? 6.212   -3.581  25.913  1.00 95.04 184 A 1 
ATOM 1468 C C   . ASP A 1 184 ? 7.658   -3.701  25.385  1.00 95.29 184 A 1 
ATOM 1469 O O   . ASP A 1 184 ? 8.616   -3.601  26.151  1.00 92.67 184 A 1 
ATOM 1470 C CB  . ASP A 1 184 ? 5.943   -4.597  27.034  1.00 94.10 184 A 1 
ATOM 1471 C CG  . ASP A 1 184 ? 4.552   -4.458  27.646  1.00 91.83 184 A 1 
ATOM 1472 O OD1 . ASP A 1 184 ? 4.139   -3.314  27.932  1.00 87.75 184 A 1 
ATOM 1473 O OD2 . ASP A 1 184 ? 3.888   -5.506  27.796  1.00 87.76 184 A 1 
ATOM 1474 N N   . SER A 1 185 ? 7.847   -3.934  24.096  1.00 96.14 185 A 1 
ATOM 1475 C CA  . SER A 1 185 ? 9.177   -4.040  23.508  1.00 96.15 185 A 1 
ATOM 1476 C C   . SER A 1 185 ? 9.770   -2.654  23.234  1.00 96.33 185 A 1 
ATOM 1477 O O   . SER A 1 185 ? 9.061   -1.709  22.888  1.00 95.22 185 A 1 
ATOM 1478 C CB  . SER A 1 185 ? 9.132   -4.870  22.220  1.00 95.76 185 A 1 
ATOM 1479 O OG  . SER A 1 185 ? 10.432  -5.059  21.701  1.00 90.35 185 A 1 
ATOM 1480 N N   . THR A 1 186 ? 11.090  -2.529  23.336  1.00 96.39 186 A 1 
ATOM 1481 C CA  . THR A 1 186 ? 11.802  -1.303  22.947  1.00 96.43 186 A 1 
ATOM 1482 C C   . THR A 1 186 ? 12.220  -1.317  21.479  1.00 97.14 186 A 1 
ATOM 1483 O O   . THR A 1 186 ? 12.246  -0.266  20.838  1.00 96.22 186 A 1 
ATOM 1484 C CB  . THR A 1 186 ? 13.038  -1.089  23.834  1.00 95.28 186 A 1 
ATOM 1485 O OG1 . THR A 1 186 ? 13.855  -2.240  23.820  1.00 89.77 186 A 1 
ATOM 1486 C CG2 . THR A 1 186 ? 12.644  -0.822  25.286  1.00 87.06 186 A 1 
ATOM 1487 N N   . ASP A 1 187 ? 12.519  -2.500  20.926  1.00 97.52 187 A 1 
ATOM 1488 C CA  . ASP A 1 187 ? 12.851  -2.706  19.514  1.00 98.01 187 A 1 
ATOM 1489 C C   . ASP A 1 187 ? 12.356  -4.085  19.049  1.00 98.04 187 A 1 
ATOM 1490 O O   . ASP A 1 187 ? 13.103  -5.067  19.104  1.00 97.61 187 A 1 
ATOM 1491 C CB  . ASP A 1 187 ? 14.360  -2.521  19.285  1.00 98.07 187 A 1 
ATOM 1492 C CG  . ASP A 1 187 ? 14.706  -2.508  17.792  1.00 98.33 187 A 1 
ATOM 1493 O OD1 . ASP A 1 187 ? 13.776  -2.492  16.951  1.00 97.95 187 A 1 
ATOM 1494 O OD2 . ASP A 1 187 ? 15.911  -2.419  17.469  1.00 97.98 187 A 1 
ATOM 1495 N N   . PRO A 1 188 ? 11.079  -4.207  18.636  1.00 98.24 188 A 1 
ATOM 1496 C CA  . PRO A 1 188 ? 10.508  -5.482  18.240  1.00 98.22 188 A 1 
ATOM 1497 C C   . PRO A 1 188 ? 11.289  -6.120  17.088  1.00 98.23 188 A 1 
ATOM 1498 O O   . PRO A 1 188 ? 11.441  -5.523  16.025  1.00 97.97 188 A 1 
ATOM 1499 C CB  . PRO A 1 188 ? 9.058   -5.198  17.853  1.00 97.88 188 A 1 
ATOM 1500 C CG  . PRO A 1 188 ? 8.728   -3.917  18.605  1.00 96.68 188 A 1 
ATOM 1501 C CD  . PRO A 1 188 ? 10.060  -3.168  18.610  1.00 98.05 188 A 1 
ATOM 1502 N N   . LEU A 1 189 ? 11.787  -7.334  17.317  1.00 97.74 189 A 1 
ATOM 1503 C CA  . LEU A 1 189 ? 12.599  -8.110  16.379  1.00 97.79 189 A 1 
ATOM 1504 C C   . LEU A 1 189 ? 13.867  -7.384  15.878  1.00 97.86 189 A 1 
ATOM 1505 O O   . LEU A 1 189 ? 14.405  -7.752  14.842  1.00 97.38 189 A 1 
ATOM 1506 C CB  . LEU A 1 189 ? 11.714  -8.658  15.241  1.00 97.53 189 A 1 
ATOM 1507 C CG  . LEU A 1 189 ? 10.512  -9.509  15.698  1.00 96.74 189 A 1 
ATOM 1508 C CD1 . LEU A 1 189 ? 9.680   -9.935  14.489  1.00 95.76 189 A 1 
ATOM 1509 C CD2 . LEU A 1 189 ? 10.955  -10.775 16.421  1.00 95.45 189 A 1 
ATOM 1510 N N   . GLY A 1 190 ? 14.354  -6.367  16.602  1.00 98.04 190 A 1 
ATOM 1511 C CA  . GLY A 1 190 ? 15.590  -5.642  16.268  1.00 98.24 190 A 1 
ATOM 1512 C C   . GLY A 1 190 ? 15.511  -4.763  15.019  1.00 98.57 190 A 1 
ATOM 1513 O O   . GLY A 1 190 ? 16.539  -4.433  14.426  1.00 98.37 190 A 1 
ATOM 1514 N N   . GLN A 1 191 ? 14.300  -4.395  14.570  1.00 98.47 191 A 1 
ATOM 1515 C CA  . GLN A 1 191 ? 14.120  -3.697  13.289  1.00 98.69 191 A 1 
ATOM 1516 C C   . GLN A 1 191 ? 14.717  -2.280  13.277  1.00 98.83 191 A 1 
ATOM 1517 O O   . GLN A 1 191 ? 15.237  -1.864  12.247  1.00 98.81 191 A 1 
ATOM 1518 C CB  . GLN A 1 191 ? 12.634  -3.672  12.920  1.00 98.56 191 A 1 
ATOM 1519 C CG  . GLN A 1 191 ? 12.413  -3.074  11.516  1.00 98.26 191 A 1 
ATOM 1520 C CD  . GLN A 1 191 ? 10.953  -3.145  11.078  1.00 98.53 191 A 1 
ATOM 1521 O OE1 . GLN A 1 191 ? 10.593  -3.878  10.182  1.00 95.24 191 A 1 
ATOM 1522 N NE2 . GLN A 1 191 ? 10.076  -2.369  11.659  1.00 95.29 191 A 1 
ATOM 1523 N N   . PHE A 1 192 ? 14.662  -1.535  14.378  1.00 98.70 192 A 1 
ATOM 1524 C CA  . PHE A 1 192 ? 15.263  -0.194  14.430  1.00 98.83 192 A 1 
ATOM 1525 C C   . PHE A 1 192 ? 16.795  -0.244  14.305  1.00 98.89 192 A 1 
ATOM 1526 O O   . PHE A 1 192 ? 17.361  0.520   13.529  1.00 98.80 192 A 1 
ATOM 1527 C CB  . PHE A 1 192 ? 14.864  0.539   15.717  1.00 98.76 192 A 1 
ATOM 1528 C CG  . PHE A 1 192 ? 13.474  1.143   15.712  1.00 98.76 192 A 1 
ATOM 1529 C CD1 . PHE A 1 192 ? 13.200  2.260   14.902  1.00 98.50 192 A 1 
ATOM 1530 C CD2 . PHE A 1 192 ? 12.470  0.628   16.543  1.00 98.53 192 A 1 
ATOM 1531 C CE1 . PHE A 1 192 ? 11.930  2.854   14.917  1.00 98.35 192 A 1 
ATOM 1532 C CE2 . PHE A 1 192 ? 11.195  1.231   16.565  1.00 98.29 192 A 1 
ATOM 1533 C CZ  . PHE A 1 192 ? 10.920  2.344   15.752  1.00 98.40 192 A 1 
ATOM 1534 N N   . GLU A 1 193 ? 17.440  -1.172  15.013  1.00 98.71 193 A 1 
ATOM 1535 C CA  . GLU A 1 193 ? 18.894  -1.348  14.930  1.00 98.75 193 A 1 
ATOM 1536 C C   . GLU A 1 193 ? 19.324  -1.891  13.563  1.00 98.81 193 A 1 
ATOM 1537 O O   . GLU A 1 193 ? 20.314  -1.431  12.971  1.00 98.77 193 A 1 
ATOM 1538 C CB  . GLU A 1 193 ? 19.387  -2.274  16.045  1.00 98.63 193 A 1 
ATOM 1539 C CG  . GLU A 1 193 ? 19.247  -1.650  17.445  1.00 90.90 193 A 1 
ATOM 1540 C CD  . GLU A 1 193 ? 19.918  -0.277  17.561  1.00 82.02 193 A 1 
ATOM 1541 O OE1 . GLU A 1 193 ? 19.263  0.655   18.081  1.00 71.93 193 A 1 
ATOM 1542 O OE2 . GLU A 1 193 ? 21.061  -0.137  17.075  1.00 74.10 193 A 1 
ATOM 1543 N N   . TRP A 1 194 ? 18.563  -2.812  12.999  1.00 98.75 194 A 1 
ATOM 1544 C CA  . TRP A 1 194 ? 18.765  -3.283  11.628  1.00 98.89 194 A 1 
ATOM 1545 C C   . TRP A 1 194 ? 18.646  -2.124  10.624  1.00 98.80 194 A 1 
ATOM 1546 O O   . TRP A 1 194 ? 19.547  -1.935  9.806   1.00 98.86 194 A 1 
ATOM 1547 C CB  . TRP A 1 194 ? 17.758  -4.388  11.315  1.00 98.80 194 A 1 
ATOM 1548 C CG  . TRP A 1 194 ? 17.744  -4.800  9.874   1.00 98.79 194 A 1 
ATOM 1549 C CD1 . TRP A 1 194 ? 18.547  -5.726  9.301   1.00 98.67 194 A 1 
ATOM 1550 C CD2 . TRP A 1 194 ? 16.913  -4.270  8.795   1.00 98.79 194 A 1 
ATOM 1551 N NE1 . TRP A 1 194 ? 18.269  -5.811  7.954   1.00 98.60 194 A 1 
ATOM 1552 C CE2 . TRP A 1 194 ? 17.274  -4.934  7.586   1.00 98.69 194 A 1 
ATOM 1553 C CE3 . TRP A 1 194 ? 15.899  -3.292  8.715   1.00 98.70 194 A 1 
ATOM 1554 C CZ2 . TRP A 1 194 ? 16.656  -4.647  6.364   1.00 98.56 194 A 1 
ATOM 1555 C CZ3 . TRP A 1 194 ? 15.272  -3.001  7.493   1.00 98.61 194 A 1 
ATOM 1556 C CH2 . TRP A 1 194 ? 15.649  -3.669  6.314   1.00 98.52 194 A 1 
ATOM 1557 N N   . PHE A 1 195 ? 17.590  -1.320  10.701  1.00 98.81 195 A 1 
ATOM 1558 C CA  . PHE A 1 195 ? 17.377  -0.183  9.823   1.00 98.81 195 A 1 
ATOM 1559 C C   . PHE A 1 195 ? 18.531  0.815   9.914   1.00 98.94 195 A 1 
ATOM 1560 O O   . PHE A 1 195 ? 19.087  1.199   8.888   1.00 98.90 195 A 1 
ATOM 1561 C CB  . PHE A 1 195 ? 16.039  0.500   10.158  1.00 98.90 195 A 1 
ATOM 1562 C CG  . PHE A 1 195 ? 15.773  1.735   9.317   1.00 98.92 195 A 1 
ATOM 1563 C CD1 . PHE A 1 195 ? 15.888  3.024   9.878   1.00 98.81 195 A 1 
ATOM 1564 C CD2 . PHE A 1 195 ? 15.423  1.605   7.960   1.00 98.84 195 A 1 
ATOM 1565 C CE1 . PHE A 1 195 ? 15.645  4.161   9.085   1.00 98.78 195 A 1 
ATOM 1566 C CE2 . PHE A 1 195 ? 15.178  2.741   7.177   1.00 98.77 195 A 1 
ATOM 1567 C CZ  . PHE A 1 195 ? 15.284  4.021   7.737   1.00 98.82 195 A 1 
ATOM 1568 N N   . LYS A 1 196 ? 18.953  1.166   11.131  1.00 98.87 196 A 1 
ATOM 1569 C CA  . LYS A 1 196 ? 20.108  2.037   11.352  1.00 98.86 196 A 1 
ATOM 1570 C C   . LYS A 1 196 ? 21.363  1.496   10.681  1.00 98.96 196 A 1 
ATOM 1571 O O   . LYS A 1 196 ? 22.025  2.221   9.951   1.00 98.86 196 A 1 
ATOM 1572 C CB  . LYS A 1 196 ? 20.316  2.214   12.865  1.00 98.83 196 A 1 
ATOM 1573 C CG  . LYS A 1 196 ? 21.400  3.258   13.137  1.00 98.19 196 A 1 
ATOM 1574 C CD  . LYS A 1 196 ? 21.763  3.332   14.625  1.00 97.26 196 A 1 
ATOM 1575 C CE  . LYS A 1 196 ? 22.855  4.368   14.877  1.00 93.90 196 A 1 
ATOM 1576 N NZ  . LYS A 1 196 ? 24.064  4.103   14.057  1.00 87.41 196 A 1 
ATOM 1577 N N   . THR A 1 197 ? 21.661  0.215   10.875  1.00 98.88 197 A 1 
ATOM 1578 C CA  . THR A 1 197 ? 22.844  -0.443  10.293  1.00 98.87 197 A 1 
ATOM 1579 C C   . THR A 1 197 ? 22.827  -0.397  8.766   1.00 98.99 197 A 1 
ATOM 1580 O O   . THR A 1 197 ? 23.829  -0.038  8.136   1.00 98.82 197 A 1 
ATOM 1581 C CB  . THR A 1 197 ? 22.922  -1.903  10.771  1.00 98.80 197 A 1 
ATOM 1582 O OG1 . THR A 1 197 ? 23.020  -1.935  12.176  1.00 97.75 197 A 1 
ATOM 1583 C CG2 . THR A 1 197 ? 24.139  -2.637  10.219  1.00 97.66 197 A 1 
ATOM 1584 N N   . VAL A 1 198 ? 21.680  -0.707  8.146   1.00 98.83 198 A 1 
ATOM 1585 C CA  . VAL A 1 198 ? 21.502  -0.659  6.688   1.00 98.80 198 A 1 
ATOM 1586 C C   . VAL A 1 198 ? 21.689  0.764   6.160   1.00 98.99 198 A 1 
ATOM 1587 O O   . VAL A 1 198 ? 22.452  0.984   5.214   1.00 98.85 198 A 1 
ATOM 1588 C CB  . VAL A 1 198 ? 20.108  -1.217  6.317   1.00 98.83 198 A 1 
ATOM 1589 C CG1 . VAL A 1 198 ? 19.715  -0.945  4.859   1.00 98.54 198 A 1 
ATOM 1590 C CG2 . VAL A 1 198 ? 20.073  -2.735  6.518   1.00 98.54 198 A 1 
ATOM 1591 N N   . MET A 1 199 ? 21.054  1.742   6.780   1.00 98.98 199 A 1 
ATOM 1592 C CA  . MET A 1 199 ? 21.060  3.130   6.307   1.00 98.91 199 A 1 
ATOM 1593 C C   . MET A 1 199 ? 22.419  3.813   6.523   1.00 98.95 199 A 1 
ATOM 1594 O O   . MET A 1 199 ? 22.859  4.557   5.648   1.00 98.82 199 A 1 
ATOM 1595 C CB  . MET A 1 199 ? 19.923  3.908   6.970   1.00 98.88 199 A 1 
ATOM 1596 C CG  . MET A 1 199 ? 18.524  3.350   6.629   1.00 98.51 199 A 1 
ATOM 1597 S SD  . MET A 1 199 ? 18.096  3.220   4.870   1.00 98.26 199 A 1 
ATOM 1598 C CE  . MET A 1 199 ? 17.886  4.969   4.509   1.00 95.77 199 A 1 
ATOM 1599 N N   . ASP A 1 200 ? 23.124  3.509   7.622   1.00 98.88 200 A 1 
ATOM 1600 C CA  . ASP A 1 200 ? 24.515  3.944   7.821   1.00 98.83 200 A 1 
ATOM 1601 C C   . ASP A 1 200 ? 25.437  3.376   6.727   1.00 98.83 200 A 1 
ATOM 1602 O O   . ASP A 1 200 ? 26.272  4.091   6.180   1.00 98.73 200 A 1 
ATOM 1603 C CB  . ASP A 1 200 ? 25.026  3.491   9.209   1.00 98.83 200 A 1 
ATOM 1604 C CG  . ASP A 1 200 ? 24.514  4.331   10.392  1.00 98.52 200 A 1 
ATOM 1605 O OD1 . ASP A 1 200 ? 24.072  5.482   10.174  1.00 97.26 200 A 1 
ATOM 1606 O OD2 . ASP A 1 200 ? 24.649  3.859   11.547  1.00 97.29 200 A 1 
ATOM 1607 N N   . GLY A 1 201 ? 25.245  2.109   6.361   1.00 98.88 201 A 1 
ATOM 1608 C CA  . GLY A 1 201 ? 25.957  1.472   5.252   1.00 98.82 201 A 1 
ATOM 1609 C C   . GLY A 1 201 ? 25.698  2.167   3.915   1.00 98.80 201 A 1 
ATOM 1610 O O   . GLY A 1 201 ? 26.647  2.460   3.173   1.00 98.67 201 A 1 
ATOM 1611 N N   . TYR A 1 202 ? 24.452  2.502   3.621   1.00 98.86 202 A 1 
ATOM 1612 C CA  . TYR A 1 202 ? 24.077  3.215   2.399   1.00 98.89 202 A 1 
ATOM 1613 C C   . TYR A 1 202 ? 24.645  4.635   2.354   1.00 98.76 202 A 1 
ATOM 1614 O O   . TYR A 1 202 ? 25.224  5.022   1.340   1.00 98.56 202 A 1 
ATOM 1615 C CB  . TYR A 1 202 ? 22.557  3.226   2.222   1.00 98.80 202 A 1 
ATOM 1616 C CG  . TYR A 1 202 ? 21.915  1.884   1.932   1.00 98.76 202 A 1 
ATOM 1617 C CD1 . TYR A 1 202 ? 22.677  0.773   1.516   1.00 98.45 202 A 1 
ATOM 1618 C CD2 . TYR A 1 202 ? 20.518  1.768   2.044   1.00 98.46 202 A 1 
ATOM 1619 C CE1 . TYR A 1 202 ? 22.060  -0.453  1.240   1.00 98.27 202 A 1 
ATOM 1620 C CE2 . TYR A 1 202 ? 19.885  0.534   1.764   1.00 98.30 202 A 1 
ATOM 1621 C CZ  . TYR A 1 202 ? 20.664  -0.580  1.369   1.00 98.40 202 A 1 
ATOM 1622 O OH  . TYR A 1 202 ? 20.076  -1.776  1.114   1.00 97.79 202 A 1 
ATOM 1623 N N   . ARG A 1 203 ? 24.565  5.372   3.457   1.00 98.74 203 A 1 
ATOM 1624 C CA  . ARG A 1 203 ? 25.176  6.705   3.575   1.00 98.75 203 A 1 
ATOM 1625 C C   . ARG A 1 203 ? 26.687  6.647   3.324   1.00 98.68 203 A 1 
ATOM 1626 O O   . ARG A 1 203 ? 27.197  7.407   2.507   1.00 98.40 203 A 1 
ATOM 1627 C CB  . ARG A 1 203 ? 24.851  7.286   4.961   1.00 98.62 203 A 1 
ATOM 1628 C CG  . ARG A 1 203 ? 25.438  8.691   5.123   1.00 98.33 203 A 1 
ATOM 1629 C CD  . ARG A 1 203 ? 25.111  9.236   6.512   1.00 98.00 203 A 1 
ATOM 1630 N NE  . ARG A 1 203 ? 23.728  9.712   6.584   1.00 97.50 203 A 1 
ATOM 1631 C CZ  . ARG A 1 203 ? 22.944  9.764   7.633   1.00 97.73 203 A 1 
ATOM 1632 N NH1 . ARG A 1 203 ? 23.273  9.260   8.789   1.00 94.85 203 A 1 
ATOM 1633 N NH2 . ARG A 1 203 ? 21.800  10.364  7.523   1.00 94.55 203 A 1 
ATOM 1634 N N   . LYS A 1 204 ? 27.398  5.715   3.984   1.00 98.68 204 A 1 
ATOM 1635 C CA  . LYS A 1 204 ? 28.849  5.555   3.847   1.00 98.64 204 A 1 
ATOM 1636 C C   . LYS A 1 204 ? 29.281  5.220   2.414   1.00 98.66 204 A 1 
ATOM 1637 O O   . LYS A 1 204 ? 30.365  5.614   1.997   1.00 98.26 204 A 1 
ATOM 1638 C CB  . LYS A 1 204 ? 29.305  4.471   4.834   1.00 98.51 204 A 1 
ATOM 1639 C CG  . LYS A 1 204 ? 30.827  4.278   4.835   1.00 90.47 204 A 1 
ATOM 1640 C CD  . LYS A 1 204 ? 31.238  3.217   5.856   1.00 88.06 204 A 1 
ATOM 1641 C CE  . LYS A 1 204 ? 32.751  3.018   5.803   1.00 78.73 204 A 1 
ATOM 1642 N NZ  . LYS A 1 204 ? 33.194  1.966   6.761   1.00 68.77 204 A 1 
ATOM 1643 N N   . THR A 1 205 ? 28.454  4.500   1.675   1.00 98.33 205 A 1 
ATOM 1644 C CA  . THR A 1 205 ? 28.748  4.034   0.307   1.00 98.25 205 A 1 
ATOM 1645 C C   . THR A 1 205 ? 28.078  4.879   -0.780  1.00 97.97 205 A 1 
ATOM 1646 O O   . THR A 1 205 ? 28.177  4.535   -1.954  1.00 97.45 205 A 1 
ATOM 1647 C CB  . THR A 1 205 ? 28.418  2.543   0.154   1.00 98.20 205 A 1 
ATOM 1648 O OG1 . THR A 1 205 ? 27.078  2.289   0.507   1.00 97.50 205 A 1 
ATOM 1649 C CG2 . THR A 1 205 ? 29.298  1.666   1.048   1.00 96.81 205 A 1 
ATOM 1650 N N   . GLY A 1 206 ? 27.427  5.988   -0.431  1.00 98.00 206 A 1 
ATOM 1651 C CA  . GLY A 1 206 ? 26.758  6.879   -1.373  1.00 97.67 206 A 1 
ATOM 1652 C C   . GLY A 1 206 ? 25.530  6.268   -2.065  1.00 97.54 206 A 1 
ATOM 1653 O O   . GLY A 1 206 ? 25.138  6.728   -3.132  1.00 96.76 206 A 1 
ATOM 1654 N N   . GLN A 1 207 ? 24.940  5.227   -1.475  1.00 97.94 207 A 1 
ATOM 1655 C CA  . GLN A 1 207 ? 23.727  4.604   -1.986  1.00 97.92 207 A 1 
ATOM 1656 C C   . GLN A 1 207 ? 22.483  5.371   -1.529  1.00 98.04 207 A 1 
ATOM 1657 O O   . GLN A 1 207 ? 22.500  6.081   -0.523  1.00 97.85 207 A 1 
ATOM 1658 C CB  . GLN A 1 207 ? 23.626  3.125   -1.578  1.00 97.84 207 A 1 
ATOM 1659 C CG  . GLN A 1 207 ? 24.884  2.320   -1.928  1.00 97.12 207 A 1 
ATOM 1660 C CD  . GLN A 1 207 ? 24.719  0.830   -1.673  1.00 96.77 207 A 1 
ATOM 1661 O OE1 . GLN A 1 207 ? 23.678  0.238   -1.933  1.00 91.74 207 A 1 
ATOM 1662 N NE2 . GLN A 1 207 ? 25.735  0.159   -1.172  1.00 90.20 207 A 1 
ATOM 1663 N N   . ARG A 1 208 ? 21.392  5.202   -2.258  1.00 97.60 208 A 1 
ATOM 1664 C CA  . ARG A 1 208 ? 20.097  5.822   -1.961  1.00 97.88 208 A 1 
ATOM 1665 C C   . ARG A 1 208 ? 19.039  4.751   -1.686  1.00 98.06 208 A 1 
ATOM 1666 O O   . ARG A 1 208 ? 19.212  3.591   -2.051  1.00 97.85 208 A 1 
ATOM 1667 C CB  . ARG A 1 208 ? 19.695  6.754   -3.114  1.00 97.53 208 A 1 
ATOM 1668 C CG  . ARG A 1 208 ? 20.691  7.894   -3.405  1.00 95.60 208 A 1 
ATOM 1669 C CD  . ARG A 1 208 ? 20.882  8.882   -2.249  1.00 92.29 208 A 1 
ATOM 1670 N NE  . ARG A 1 208 ? 19.665  9.664   -1.958  1.00 87.65 208 A 1 
ATOM 1671 C CZ  . ARG A 1 208 ? 19.314  10.830  -2.460  1.00 83.55 208 A 1 
ATOM 1672 N NH1 . ARG A 1 208 ? 20.059  11.475  -3.300  1.00 74.98 208 A 1 
ATOM 1673 N NH2 . ARG A 1 208 ? 18.194  11.389  -2.107  1.00 74.98 208 A 1 
ATOM 1674 N N   . ALA A 1 209 ? 17.933  5.155   -1.065  1.00 98.16 209 A 1 
ATOM 1675 C CA  . ALA A 1 209 ? 16.854  4.250   -0.706  1.00 98.35 209 A 1 
ATOM 1676 C C   . ALA A 1 209 ? 15.460  4.826   -0.985  1.00 98.34 209 A 1 
ATOM 1677 O O   . ALA A 1 209 ? 15.211  6.019   -0.792  1.00 98.17 209 A 1 
ATOM 1678 C CB  . ALA A 1 209 ? 17.011  3.835   0.760   1.00 98.41 209 A 1 
ATOM 1679 N N   . ILE A 1 210 ? 14.543  3.951   -1.368  1.00 98.32 210 A 1 
ATOM 1680 C CA  . ILE A 1 210 ? 13.104  4.158   -1.219  1.00 98.59 210 A 1 
ATOM 1681 C C   . ILE A 1 210 ? 12.661  3.261   -0.073  1.00 98.68 210 A 1 
ATOM 1682 O O   . ILE A 1 210 ? 12.816  2.038   -0.141  1.00 98.63 210 A 1 
ATOM 1683 C CB  . ILE A 1 210 ? 12.346  3.876   -2.537  1.00 98.33 210 A 1 
ATOM 1684 C CG1 . ILE A 1 210 ? 12.769  4.912   -3.604  1.00 97.78 210 A 1 
ATOM 1685 C CG2 . ILE A 1 210 ? 10.828  3.928   -2.304  1.00 97.96 210 A 1 
ATOM 1686 C CD1 . ILE A 1 210 ? 12.222  4.628   -5.005  1.00 96.44 210 A 1 
ATOM 1687 N N   . VAL A 1 211 ? 12.144  3.860   0.994   1.00 98.73 211 A 1 
ATOM 1688 C CA  . VAL A 1 211 ? 11.632  3.106   2.145   1.00 98.89 211 A 1 
ATOM 1689 C C   . VAL A 1 211 ? 10.165  2.795   1.897   1.00 98.89 211 A 1 
ATOM 1690 O O   . VAL A 1 211 ? 9.410   3.645   1.430   1.00 98.75 211 A 1 
ATOM 1691 C CB  . VAL A 1 211 ? 11.863  3.854   3.464   1.00 98.87 211 A 1 
ATOM 1692 C CG1 . VAL A 1 211 ? 11.401  3.019   4.661   1.00 98.67 211 A 1 
ATOM 1693 C CG2 . VAL A 1 211 ? 13.353  4.170   3.667   1.00 98.65 211 A 1 
ATOM 1694 N N   . SER A 1 212 ? 9.735   1.577   2.212   1.00 98.84 212 A 1 
ATOM 1695 C CA  . SER A 1 212 ? 8.343   1.187   2.099   1.00 98.87 212 A 1 
ATOM 1696 C C   . SER A 1 212 ? 7.861   0.464   3.353   1.00 98.88 212 A 1 
ATOM 1697 O O   . SER A 1 212 ? 8.606   -0.293  3.966   1.00 98.63 212 A 1 
ATOM 1698 C CB  . SER A 1 212 ? 8.129   0.341   0.847   1.00 98.33 212 A 1 
ATOM 1699 O OG  . SER A 1 212 ? 6.758   0.308   0.560   1.00 83.79 212 A 1 
ATOM 1700 N N   . MET A 1 213 ? 6.617   0.727   3.745   1.00 98.74 213 A 1 
ATOM 1701 C CA  . MET A 1 213 ? 5.981   0.149   4.918   1.00 98.71 213 A 1 
ATOM 1702 C C   . MET A 1 213 ? 4.465   0.126   4.729   1.00 98.68 213 A 1 
ATOM 1703 O O   . MET A 1 213 ? 3.940   0.846   3.884   1.00 98.25 213 A 1 
ATOM 1704 C CB  . MET A 1 213 ? 6.392   0.938   6.180   1.00 98.37 213 A 1 
ATOM 1705 C CG  . MET A 1 213 ? 5.963   2.406   6.163   1.00 97.81 213 A 1 
ATOM 1706 S SD  . MET A 1 213 ? 6.729   3.439   7.455   1.00 97.64 213 A 1 
ATOM 1707 C CE  . MET A 1 213 ? 8.400   3.566   6.792   1.00 94.77 213 A 1 
ATOM 1708 N N   . HIS A 1 214 ? 3.757   -0.694  5.516   1.00 98.66 214 A 1 
ATOM 1709 C CA  . HIS A 1 214 ? 2.300   -0.694  5.445   1.00 98.65 214 A 1 
ATOM 1710 C C   . HIS A 1 214 ? 1.705   0.514   6.182   1.00 98.41 214 A 1 
ATOM 1711 O O   . HIS A 1 214 ? 0.990   1.312   5.582   1.00 97.79 214 A 1 
ATOM 1712 C CB  . HIS A 1 214 ? 1.762   -2.036  5.952   1.00 98.44 214 A 1 
ATOM 1713 C CG  . HIS A 1 214 ? 0.268   -2.111  5.809   1.00 98.28 214 A 1 
ATOM 1714 N ND1 . HIS A 1 214 ? -0.435  -2.044  4.630   1.00 97.41 214 A 1 
ATOM 1715 C CD2 . HIS A 1 214 ? -0.630  -2.197  6.832   1.00 97.50 214 A 1 
ATOM 1716 C CE1 . HIS A 1 214 ? -1.738  -2.087  4.929   1.00 97.27 214 A 1 
ATOM 1717 N NE2 . HIS A 1 214 ? -1.902  -2.183  6.258   1.00 97.18 214 A 1 
ATOM 1718 N N   . ILE A 1 215 ? 2.070   0.700   7.445   1.00 98.58 215 A 1 
ATOM 1719 C CA  . ILE A 1 215 ? 1.529   1.746   8.331   1.00 98.54 215 A 1 
ATOM 1720 C C   . ILE A 1 215 ? 2.549   2.880   8.471   1.00 98.58 215 A 1 
ATOM 1721 O O   . ILE A 1 215 ? 3.640   2.681   9.006   1.00 98.33 215 A 1 
ATOM 1722 C CB  . ILE A 1 215 ? 1.122   1.159   9.696   1.00 98.41 215 A 1 
ATOM 1723 C CG1 . ILE A 1 215 ? 0.290   -0.140  9.541   1.00 97.88 215 A 1 
ATOM 1724 C CG2 . ILE A 1 215 ? 0.343   2.222   10.499  1.00 97.96 215 A 1 
ATOM 1725 C CD1 . ILE A 1 215 ? -0.124  -0.799  10.861  1.00 96.92 215 A 1 
ATOM 1726 N N   . CYS A 1 216 ? 2.192   4.080   8.024   1.00 97.96 216 A 1 
ATOM 1727 C CA  . CYS A 1 216 ? 2.992   5.288   8.238   1.00 97.64 216 A 1 
ATOM 1728 C C   . CYS A 1 216 ? 2.866   5.800   9.687   1.00 97.71 216 A 1 
ATOM 1729 O O   . CYS A 1 216 ? 1.813   5.634   10.309  1.00 96.50 216 A 1 
ATOM 1730 C CB  . CYS A 1 216 ? 2.562   6.372   7.250   1.00 95.92 216 A 1 
ATOM 1731 S SG  . CYS A 1 216 ? 3.667   6.703   5.852   1.00 88.91 216 A 1 
ATOM 1732 N N   . PRO A 1 217 ? 3.888   6.496   10.230  1.00 97.82 217 A 1 
ATOM 1733 C CA  . PRO A 1 217 ? 3.737   7.254   11.463  1.00 97.53 217 A 1 
ATOM 1734 C C   . PRO A 1 217 ? 2.740   8.419   11.292  1.00 97.31 217 A 1 
ATOM 1735 O O   . PRO A 1 217 ? 2.502   8.896   10.176  1.00 96.08 217 A 1 
ATOM 1736 C CB  . PRO A 1 217 ? 5.141   7.747   11.815  1.00 96.71 217 A 1 
ATOM 1737 C CG  . PRO A 1 217 ? 5.807   7.890   10.448  1.00 95.25 217 A 1 
ATOM 1738 C CD  . PRO A 1 217 ? 5.201   6.740   9.649   1.00 97.51 217 A 1 
ATOM 1739 N N   . GLY A 1 218 ? 2.190   8.888   12.406  1.00 95.27 218 A 1 
ATOM 1740 C CA  . GLY A 1 218 ? 1.172   9.928   12.471  1.00 94.86 218 A 1 
ATOM 1741 C C   . GLY A 1 218 ? -0.235  9.383   12.749  1.00 94.73 218 A 1 
ATOM 1742 O O   . GLY A 1 218 ? -0.397  8.298   13.300  1.00 93.27 218 A 1 
ATOM 1743 N N   . VAL A 1 219 ? -1.251  10.157  12.372  1.00 93.71 219 A 1 
ATOM 1744 C CA  . VAL A 1 219 ? -2.651  9.906   12.721  1.00 93.33 219 A 1 
ATOM 1745 C C   . VAL A 1 219 ? -3.517  9.521   11.515  1.00 93.29 219 A 1 
ATOM 1746 O O   . VAL A 1 219 ? -3.188  9.816   10.367  1.00 93.30 219 A 1 
ATOM 1747 C CB  . VAL A 1 219 ? -3.269  11.103  13.465  1.00 92.79 219 A 1 
ATOM 1748 C CG1 . VAL A 1 219 ? -2.512  11.422  14.758  1.00 89.63 219 A 1 
ATOM 1749 C CG2 . VAL A 1 219 ? -3.332  12.366  12.592  1.00 89.04 219 A 1 
ATOM 1750 N N   . ALA A 1 220 ? -4.675  8.900   11.782  1.00 93.13 220 A 1 
ATOM 1751 C CA  . ALA A 1 220 ? -5.667  8.537   10.774  1.00 92.00 220 A 1 
ATOM 1752 C C   . ALA A 1 220 ? -6.676  9.664   10.504  1.00 91.08 220 A 1 
ATOM 1753 O O   . ALA A 1 220 ? -7.805  9.642   11.002  1.00 87.45 220 A 1 
ATOM 1754 C CB  . ALA A 1 220 ? -6.362  7.243   11.196  1.00 90.16 220 A 1 
ATOM 1755 N N   . GLU A 1 221 ? -6.329  10.635  9.657   1.00 90.26 221 A 1 
ATOM 1756 C CA  . GLU A 1 221 ? -7.203  11.757  9.315   1.00 89.03 221 A 1 
ATOM 1757 C C   . GLU A 1 221 ? -8.491  11.355  8.570   1.00 87.23 221 A 1 
ATOM 1758 O O   . GLU A 1 221 ? -9.449  12.119  8.525   1.00 82.78 221 A 1 
ATOM 1759 C CB  . GLU A 1 221 ? -6.448  12.843  8.537   1.00 86.77 221 A 1 
ATOM 1760 C CG  . GLU A 1 221 ? -5.964  12.468  7.131   1.00 84.59 221 A 1 
ATOM 1761 C CD  . GLU A 1 221 ? -4.561  11.851  7.107   1.00 86.41 221 A 1 
ATOM 1762 O OE1 . GLU A 1 221 ? -3.808  12.121  6.144   1.00 81.07 221 A 1 
ATOM 1763 O OE2 . GLU A 1 221 ? -4.185  11.124  8.042   1.00 82.79 221 A 1 
ATOM 1764 N N   . ARG A 1 222 ? -8.548  10.125  8.044   1.00 87.46 222 A 1 
ATOM 1765 C CA  . ARG A 1 222 ? -9.778  9.563   7.476   1.00 83.56 222 A 1 
ATOM 1766 C C   . ARG A 1 222 ? -10.894 9.379   8.506   1.00 81.50 222 A 1 
ATOM 1767 O O   . ARG A 1 222 ? -12.070 9.467   8.146   1.00 75.17 222 A 1 
ATOM 1768 C CB  . ARG A 1 222 ? -9.440  8.216   6.805   1.00 80.92 222 A 1 
ATOM 1769 C CG  . ARG A 1 222 ? -10.678 7.559   6.178   1.00 76.97 222 A 1 
ATOM 1770 C CD  . ARG A 1 222 ? -10.299 6.232   5.524   1.00 74.20 222 A 1 
ATOM 1771 N NE  . ARG A 1 222 ? -11.469 5.572   4.934   1.00 70.69 222 A 1 
ATOM 1772 C CZ  . ARG A 1 222 ? -11.449 4.456   4.228   1.00 65.05 222 A 1 
ATOM 1773 N NH1 . ARG A 1 222 ? -10.348 3.802   4.017   1.00 61.51 222 A 1 
ATOM 1774 N NH2 . ARG A 1 222 ? -12.534 3.976   3.705   1.00 57.29 222 A 1 
ATOM 1775 N N   . PHE A 1 223 ? -10.541 9.064   9.739   1.00 81.23 223 A 1 
ATOM 1776 C CA  . PHE A 1 223 ? -11.463 8.670   10.805  1.00 77.30 223 A 1 
ATOM 1777 C C   . PHE A 1 223 ? -11.554 9.756   11.872  1.00 76.18 223 A 1 
ATOM 1778 O O   . PHE A 1 223 ? -12.205 10.777  11.667  1.00 67.84 223 A 1 
ATOM 1779 C CB  . PHE A 1 223 ? -11.051 7.290   11.351  1.00 72.86 223 A 1 
ATOM 1780 C CG  . PHE A 1 223 ? -11.009 6.172   10.314  1.00 70.28 223 A 1 
ATOM 1781 C CD1 . PHE A 1 223 ? -12.209 5.667   9.778   1.00 65.38 223 A 1 
ATOM 1782 C CD2 . PHE A 1 223 ? -9.784  5.616   9.917   1.00 65.50 223 A 1 
ATOM 1783 C CE1 . PHE A 1 223 ? -12.181 4.608   8.860   1.00 59.35 223 A 1 
ATOM 1784 C CE2 . PHE A 1 223 ? -9.756  4.554   8.992   1.00 60.21 223 A 1 
ATOM 1785 C CZ  . PHE A 1 223 ? -10.958 4.040   8.468   1.00 59.90 223 A 1 
ATOM 1786 N N   . ASN A 1 224 ? -10.905 9.540   13.002  1.00 82.16 224 A 1 
ATOM 1787 C CA  . ASN A 1 224 ? -10.983 10.360  14.203  1.00 82.24 224 A 1 
ATOM 1788 C C   . ASN A 1 224 ? -9.619  10.926  14.621  1.00 84.33 224 A 1 
ATOM 1789 O O   . ASN A 1 224 ? -9.456  11.307  15.770  1.00 79.01 224 A 1 
ATOM 1790 C CB  . ASN A 1 224 ? -11.617 9.510   15.318  1.00 77.86 224 A 1 
ATOM 1791 C CG  . ASN A 1 224 ? -10.793 8.282   15.680  1.00 75.24 224 A 1 
ATOM 1792 O OD1 . ASN A 1 224 ? -9.885  7.880   14.974  1.00 68.71 224 A 1 
ATOM 1793 N ND2 . ASN A 1 224 ? -11.099 7.631   16.770  1.00 69.20 224 A 1 
ATOM 1794 N N   . TYR A 1 225 ? -8.657  10.955  13.693  1.00 85.10 225 A 1 
ATOM 1795 C CA  . TYR A 1 225 ? -7.282  11.394  13.951  1.00 87.33 225 A 1 
ATOM 1796 C C   . TYR A 1 225 ? -6.580  10.553  15.040  1.00 88.22 225 A 1 
ATOM 1797 O O   . TYR A 1 225 ? -5.714  11.057  15.749  1.00 84.37 225 A 1 
ATOM 1798 C CB  . TYR A 1 225 ? -7.228  12.906  14.205  1.00 86.70 225 A 1 
ATOM 1799 C CG  . TYR A 1 225 ? -7.943  13.731  13.153  1.00 87.00 225 A 1 
ATOM 1800 C CD1 . TYR A 1 225 ? -7.268  14.112  11.979  1.00 83.86 225 A 1 
ATOM 1801 C CD2 . TYR A 1 225 ? -9.289  14.099  13.331  1.00 85.66 225 A 1 
ATOM 1802 C CE1 . TYR A 1 225 ? -7.924  14.867  10.985  1.00 82.00 225 A 1 
ATOM 1803 C CE2 . TYR A 1 225 ? -9.958  14.843  12.338  1.00 82.07 225 A 1 
ATOM 1804 C CZ  . TYR A 1 225 ? -9.274  15.227  11.170  1.00 84.27 225 A 1 
ATOM 1805 O OH  . TYR A 1 225 ? -9.927  15.939  10.209  1.00 82.55 225 A 1 
ATOM 1806 N N   . SER A 1 226 ? -6.949  9.270   15.182  1.00 88.42 226 A 1 
ATOM 1807 C CA  . SER A 1 226 ? -6.300  8.366   16.130  1.00 87.79 226 A 1 
ATOM 1808 C C   . SER A 1 226 ? -4.852  8.067   15.730  1.00 88.90 226 A 1 
ATOM 1809 O O   . SER A 1 226 ? -4.569  7.857   14.553  1.00 87.50 226 A 1 
ATOM 1810 C CB  . SER A 1 226 ? -7.077  7.056   16.270  1.00 86.07 226 A 1 
ATOM 1811 O OG  . SER A 1 226 ? -7.186  6.388   15.023  1.00 81.51 226 A 1 
ATOM 1812 N N   . ASP A 1 227 ? -3.970  7.962   16.731  1.00 88.64 227 A 1 
ATOM 1813 C CA  . ASP A 1 227 ? -2.601  7.486   16.546  1.00 89.30 227 A 1 
ATOM 1814 C C   . ASP A 1 227 ? -2.583  6.098   15.905  1.00 90.32 227 A 1 
ATOM 1815 O O   . ASP A 1 227 ? -3.392  5.228   16.239  1.00 88.96 227 A 1 
ATOM 1816 C CB  . ASP A 1 227 ? -1.865  7.440   17.886  1.00 87.38 227 A 1 
ATOM 1817 C CG  . ASP A 1 227 ? -1.668  8.826   18.494  1.00 83.34 227 A 1 
ATOM 1818 O OD1 . ASP A 1 227 ? -1.273  9.736   17.734  1.00 77.91 227 A 1 
ATOM 1819 O OD2 . ASP A 1 227 ? -1.897  8.957   19.713  1.00 78.86 227 A 1 
ATOM 1820 N N   . GLN A 1 228 ? -1.642  5.881   14.985  1.00 93.56 228 A 1 
ATOM 1821 C CA  . GLN A 1 228 ? -1.512  4.612   14.276  1.00 94.35 228 A 1 
ATOM 1822 C C   . GLN A 1 228 ? -0.477  3.696   14.921  1.00 95.64 228 A 1 
ATOM 1823 O O   . GLN A 1 228 ? -0.650  2.481   14.933  1.00 94.70 228 A 1 
ATOM 1824 C CB  . GLN A 1 228 ? -1.193  4.872   12.800  1.00 93.12 228 A 1 
ATOM 1825 C CG  . GLN A 1 228 ? -2.298  5.638   12.068  1.00 90.89 228 A 1 
ATOM 1826 C CD  . GLN A 1 228 ? -3.652  4.913   12.203  1.00 87.36 228 A 1 
ATOM 1827 O OE1 . GLN A 1 228 ? -3.901  3.909   11.568  1.00 80.31 228 A 1 
ATOM 1828 N NE2 . GLN A 1 228 ? -4.523  5.370   13.066  1.00 77.07 228 A 1 
ATOM 1829 N N   . LEU A 1 229 ? 0.578   4.263   15.487  1.00 96.45 229 A 1 
ATOM 1830 C CA  . LEU A 1 229 ? 1.646   3.520   16.140  1.00 96.95 229 A 1 
ATOM 1831 C C   . LEU A 1 229 ? 1.636   3.798   17.647  1.00 96.54 229 A 1 
ATOM 1832 O O   . LEU A 1 229 ? 1.172   4.849   18.088  1.00 96.15 229 A 1 
ATOM 1833 C CB  . LEU A 1 229 ? 2.990   3.886   15.490  1.00 97.56 229 A 1 
ATOM 1834 C CG  . LEU A 1 229 ? 3.047   3.762   13.955  1.00 97.15 229 A 1 
ATOM 1835 C CD1 . LEU A 1 229 ? 4.462   4.069   13.470  1.00 96.60 229 A 1 
ATOM 1836 C CD2 . LEU A 1 229 ? 2.680   2.364   13.460  1.00 96.63 229 A 1 
ATOM 1837 N N   . TYR A 1 230 ? 2.176   2.862   18.437  1.00 97.39 230 A 1 
ATOM 1838 C CA  . TYR A 1 230 ? 2.434   3.128   19.849  1.00 97.23 230 A 1 
ATOM 1839 C C   . TYR A 1 230 ? 3.342   4.356   20.026  1.00 97.30 230 A 1 
ATOM 1840 O O   . TYR A 1 230 ? 4.266   4.529   19.225  1.00 97.08 230 A 1 
ATOM 1841 C CB  . TYR A 1 230 ? 3.069   1.904   20.513  1.00 97.10 230 A 1 
ATOM 1842 C CG  . TYR A 1 230 ? 2.101   0.792   20.850  1.00 96.82 230 A 1 
ATOM 1843 C CD1 . TYR A 1 230 ? 1.112   0.999   21.829  1.00 95.31 230 A 1 
ATOM 1844 C CD2 . TYR A 1 230 ? 2.211   -0.459  20.216  1.00 95.63 230 A 1 
ATOM 1845 C CE1 . TYR A 1 230 ? 0.225   -0.042  22.163  1.00 94.67 230 A 1 
ATOM 1846 C CE2 . TYR A 1 230 ? 1.323   -1.502  20.551  1.00 94.70 230 A 1 
ATOM 1847 C CZ  . TYR A 1 230 ? 0.332   -1.287  21.525  1.00 95.12 230 A 1 
ATOM 1848 O OH  . TYR A 1 230 ? -0.538  -2.290  21.842  1.00 93.69 230 A 1 
ATOM 1849 N N   . PRO A 1 231 ? 3.152   5.170   21.085  1.00 95.27 231 A 1 
ATOM 1850 C CA  . PRO A 1 231 ? 3.922   6.394   21.307  1.00 94.35 231 A 1 
ATOM 1851 C C   . PRO A 1 231 ? 5.445   6.209   21.246  1.00 95.12 231 A 1 
ATOM 1852 O O   . PRO A 1 231 ? 6.143   6.989   20.606  1.00 94.83 231 A 1 
ATOM 1853 C CB  . PRO A 1 231 ? 3.482   6.907   22.684  1.00 92.78 231 A 1 
ATOM 1854 C CG  . PRO A 1 231 ? 2.050   6.397   22.812  1.00 90.17 231 A 1 
ATOM 1855 C CD  . PRO A 1 231 ? 2.086   5.061   22.070  1.00 93.07 231 A 1 
ATOM 1856 N N   . GLN A 1 232 ? 5.956   5.118   21.851  1.00 95.95 232 A 1 
ATOM 1857 C CA  . GLN A 1 232 ? 7.384   4.809   21.871  1.00 95.55 232 A 1 
ATOM 1858 C C   . GLN A 1 232 ? 7.967   4.464   20.493  1.00 96.20 232 A 1 
ATOM 1859 O O   . GLN A 1 232 ? 9.182   4.524   20.315  1.00 95.78 232 A 1 
ATOM 1860 C CB  . GLN A 1 232 ? 7.677   3.703   22.900  1.00 94.73 232 A 1 
ATOM 1861 C CG  . GLN A 1 232 ? 7.176   2.279   22.580  1.00 92.87 232 A 1 
ATOM 1862 C CD  . GLN A 1 232 ? 5.736   1.990   22.971  1.00 93.08 232 A 1 
ATOM 1863 O OE1 . GLN A 1 232 ? 4.881   2.863   23.060  1.00 89.36 232 A 1 
ATOM 1864 N NE2 . GLN A 1 232 ? 5.396   0.740   23.212  1.00 88.53 232 A 1 
ATOM 1865 N N   . TYR A 1 233 ? 7.126   4.103   19.516  1.00 97.64 233 A 1 
ATOM 1866 C CA  . TYR A 1 233 ? 7.568   3.777   18.161  1.00 98.09 233 A 1 
ATOM 1867 C C   . TYR A 1 233 ? 7.334   4.915   17.177  1.00 98.22 233 A 1 
ATOM 1868 O O   . TYR A 1 233 ? 8.185   5.124   16.307  1.00 98.14 233 A 1 
ATOM 1869 C CB  . TYR A 1 233 ? 6.880   2.503   17.668  1.00 98.17 233 A 1 
ATOM 1870 C CG  . TYR A 1 233 ? 7.043   1.286   18.559  1.00 98.19 233 A 1 
ATOM 1871 C CD1 . TYR A 1 233 ? 8.273   0.990   19.168  1.00 97.70 233 A 1 
ATOM 1872 C CD2 . TYR A 1 233 ? 5.935   0.440   18.768  1.00 97.70 233 A 1 
ATOM 1873 C CE1 . TYR A 1 233 ? 8.391   -0.132  20.011  1.00 97.40 233 A 1 
ATOM 1874 C CE2 . TYR A 1 233 ? 6.050   -0.682  19.598  1.00 97.38 233 A 1 
ATOM 1875 C CZ  . TYR A 1 233 ? 7.271   -0.962  20.233  1.00 97.46 233 A 1 
ATOM 1876 O OH  . TYR A 1 233 ? 7.363   -2.021  21.071  1.00 96.70 233 A 1 
ATOM 1877 N N   . ASN A 1 234 ? 6.244   5.664   17.293  1.00 97.85 234 A 1 
ATOM 1878 C CA  . ASN A 1 234 ? 5.880   6.706   16.347  1.00 97.81 234 A 1 
ATOM 1879 C C   . ASN A 1 234 ? 7.002   7.736   16.156  1.00 98.05 234 A 1 
ATOM 1880 O O   . ASN A 1 234 ? 7.548   7.876   15.066  1.00 98.00 234 A 1 
ATOM 1881 C CB  . ASN A 1 234 ? 4.570   7.377   16.791  1.00 97.61 234 A 1 
ATOM 1882 C CG  . ASN A 1 234 ? 4.133   8.396   15.750  1.00 97.36 234 A 1 
ATOM 1883 O OD1 . ASN A 1 234 ? 3.566   8.039   14.730  1.00 94.54 234 A 1 
ATOM 1884 N ND2 . ASN A 1 234 ? 4.443   9.653   15.936  1.00 94.45 234 A 1 
ATOM 1885 N N   . ASP A 1 235 ? 7.372   8.409   17.234  1.00 97.36 235 A 1 
ATOM 1886 C CA  . ASP A 1 235 ? 8.344   9.502   17.175  1.00 97.04 235 A 1 
ATOM 1887 C C   . ASP A 1 235 ? 9.753   8.977   16.891  1.00 97.44 235 A 1 
ATOM 1888 O O   . ASP A 1 235 ? 10.492  9.586   16.115  1.00 97.09 235 A 1 
ATOM 1889 C CB  . ASP A 1 235 ? 8.279   10.322  18.473  1.00 96.02 235 A 1 
ATOM 1890 C CG  . ASP A 1 235 ? 7.020   11.196  18.571  1.00 94.85 235 A 1 
ATOM 1891 O OD1 . ASP A 1 235 ? 6.090   11.033  17.745  1.00 93.09 235 A 1 
ATOM 1892 O OD2 . ASP A 1 235 ? 7.012   12.071  19.460  1.00 92.34 235 A 1 
ATOM 1893 N N   . ARG A 1 236 ? 10.102  7.782   17.410  1.00 97.88 236 A 1 
ATOM 1894 C CA  . ARG A 1 236 ? 11.364  7.107   17.073  1.00 98.27 236 A 1 
ATOM 1895 C C   . ARG A 1 236 ? 11.449  6.775   15.580  1.00 98.43 236 A 1 
ATOM 1896 O O   . ARG A 1 236 ? 12.522  6.909   14.990  1.00 98.38 236 A 1 
ATOM 1897 C CB  . ARG A 1 236 ? 11.531  5.850   17.950  1.00 98.24 236 A 1 
ATOM 1898 C CG  . ARG A 1 236 ? 12.891  5.170   17.739  1.00 97.68 236 A 1 
ATOM 1899 C CD  . ARG A 1 236 ? 13.064  3.944   18.641  1.00 97.01 236 A 1 
ATOM 1900 N NE  . ARG A 1 236 ? 14.344  3.247   18.407  1.00 95.60 236 A 1 
ATOM 1901 C CZ  . ARG A 1 236 ? 14.729  2.086   18.927  1.00 94.79 236 A 1 
ATOM 1902 N NH1 . ARG A 1 236 ? 13.980  1.423   19.760  1.00 92.87 236 A 1 
ATOM 1903 N NH2 . ARG A 1 236 ? 15.879  1.567   18.618  1.00 91.79 236 A 1 
ATOM 1904 N N   . LEU A 1 237 ? 10.349  6.354   14.953  1.00 98.32 237 A 1 
ATOM 1905 C CA  . LEU A 1 237 ? 10.306  6.074   13.520  1.00 98.54 237 A 1 
ATOM 1906 C C   . LEU A 1 237 ? 10.425  7.365   12.699  1.00 98.59 237 A 1 
ATOM 1907 O O   . LEU A 1 237 ? 11.215  7.411   11.752  1.00 98.60 237 A 1 
ATOM 1908 C CB  . LEU A 1 237 ? 9.033   5.275   13.188  1.00 98.57 237 A 1 
ATOM 1909 C CG  . LEU A 1 237 ? 8.917   4.871   11.709  1.00 98.26 237 A 1 
ATOM 1910 C CD1 . LEU A 1 237 ? 10.085  3.996   11.240  1.00 98.02 237 A 1 
ATOM 1911 C CD2 . LEU A 1 237 ? 7.627   4.089   11.489  1.00 97.98 237 A 1 
ATOM 1912 N N   . VAL A 1 238 ? 9.725   8.438   13.087  1.00 98.34 238 A 1 
ATOM 1913 C CA  . VAL A 1 238 ? 9.872   9.766   12.472  1.00 98.36 238 A 1 
ATOM 1914 C C   . VAL A 1 238 ? 11.324  10.233  12.538  1.00 98.44 238 A 1 
ATOM 1915 O O   . VAL A 1 238 ? 11.890  10.615  11.506  1.00 98.34 238 A 1 
ATOM 1916 C CB  . VAL A 1 238 ? 8.933   10.802  13.131  1.00 98.14 238 A 1 
ATOM 1917 C CG1 . VAL A 1 238 ? 9.188   12.226  12.606  1.00 97.64 238 A 1 
ATOM 1918 C CG2 . VAL A 1 238 ? 7.465   10.479  12.842  1.00 97.68 238 A 1 
ATOM 1919 N N   . ASP A 1 239 ? 11.955  10.141  13.710  1.00 98.33 239 A 1 
ATOM 1920 C CA  . ASP A 1 239 ? 13.362  10.483  13.899  1.00 98.14 239 A 1 
ATOM 1921 C C   . ASP A 1 239 ? 14.291  9.654   13.026  1.00 98.48 239 A 1 
ATOM 1922 O O   . ASP A 1 239 ? 15.172  10.206  12.367  1.00 98.22 239 A 1 
ATOM 1923 C CB  . ASP A 1 239 ? 13.775  10.294  15.370  1.00 97.37 239 A 1 
ATOM 1924 C CG  . ASP A 1 239 ? 13.432  11.489  16.241  1.00 95.84 239 A 1 
ATOM 1925 O OD1 . ASP A 1 239 ? 13.514  12.618  15.716  1.00 93.71 239 A 1 
ATOM 1926 O OD2 . ASP A 1 239 ? 13.164  11.323  17.447  1.00 92.60 239 A 1 
ATOM 1927 N N   . SER A 1 240 ? 14.083  8.329   13.009  1.00 98.58 240 A 1 
ATOM 1928 C CA  . SER A 1 240 ? 14.919  7.393   12.267  1.00 98.56 240 A 1 
ATOM 1929 C C   . SER A 1 240 ? 14.843  7.640   10.764  1.00 98.78 240 A 1 
ATOM 1930 O O   . SER A 1 240 ? 15.861  7.625   10.091  1.00 98.61 240 A 1 
ATOM 1931 C CB  . SER A 1 240 ? 14.520  5.943   12.573  1.00 98.30 240 A 1 
ATOM 1932 O OG  . SER A 1 240 ? 14.650  5.675   13.953  1.00 94.03 240 A 1 
ATOM 1933 N N   . LEU A 1 241 ? 13.660  7.923   10.226  1.00 98.79 241 A 1 
ATOM 1934 C CA  . LEU A 1 241 ? 13.478  8.231   8.810   1.00 98.71 241 A 1 
ATOM 1935 C C   . LEU A 1 241 ? 14.078  9.600   8.453   1.00 98.75 241 A 1 
ATOM 1936 O O   . LEU A 1 241 ? 14.847  9.707   7.493   1.00 98.67 241 A 1 
ATOM 1937 C CB  . LEU A 1 241 ? 11.984  8.160   8.466   1.00 98.81 241 A 1 
ATOM 1938 C CG  . LEU A 1 241 ? 11.384  6.739   8.548   1.00 98.67 241 A 1 
ATOM 1939 C CD1 . LEU A 1 241 ? 9.865   6.824   8.510   1.00 98.49 241 A 1 
ATOM 1940 C CD2 . LEU A 1 241 ? 11.853  5.859   7.388   1.00 98.42 241 A 1 
ATOM 1941 N N   . ALA A 1 242 ? 13.788  10.635  9.241   1.00 98.63 242 A 1 
ATOM 1942 C CA  . ALA A 1 242 ? 14.284  11.985  8.978   1.00 98.55 242 A 1 
ATOM 1943 C C   . ALA A 1 242 ? 15.821  12.088  9.081   1.00 98.53 242 A 1 
ATOM 1944 O O   . ALA A 1 242 ? 16.441  12.833  8.314   1.00 98.34 242 A 1 
ATOM 1945 C CB  . ALA A 1 242 ? 13.588  12.950  9.940   1.00 98.41 242 A 1 
ATOM 1946 N N   . GLU A 1 243 ? 16.455  11.305  9.957   1.00 98.67 243 A 1 
ATOM 1947 C CA  . GLU A 1 243 ? 17.915  11.251  10.126  1.00 98.68 243 A 1 
ATOM 1948 C C   . GLU A 1 243 ? 18.645  10.879  8.827   1.00 98.71 243 A 1 
ATOM 1949 O O   . GLU A 1 243 ? 19.754  11.346  8.593   1.00 98.38 243 A 1 
ATOM 1950 C CB  . GLU A 1 243 ? 18.237  10.255  11.256  1.00 98.42 243 A 1 
ATOM 1951 C CG  . GLU A 1 243 ? 19.737  10.101  11.583  1.00 95.90 243 A 1 
ATOM 1952 C CD  . GLU A 1 243 ? 20.409  11.441  11.927  1.00 94.84 243 A 1 
ATOM 1953 O OE1 . GLU A 1 243 ? 21.573  11.645  11.524  1.00 86.65 243 A 1 
ATOM 1954 O OE2 . GLU A 1 243 ? 19.763  12.338  12.516  1.00 88.61 243 A 1 
ATOM 1955 N N   . TYR A 1 244 ? 18.002  10.107  7.951   1.00 98.76 244 A 1 
ATOM 1956 C CA  . TYR A 1 244 ? 18.550  9.660   6.672   1.00 98.77 244 A 1 
ATOM 1957 C C   . TYR A 1 244 ? 17.975  10.419  5.465   1.00 98.61 244 A 1 
ATOM 1958 O O   . TYR A 1 244 ? 17.852  9.868   4.374   1.00 98.31 244 A 1 
ATOM 1959 C CB  . TYR A 1 244 ? 18.426  8.138   6.552   1.00 98.76 244 A 1 
ATOM 1960 C CG  . TYR A 1 244 ? 19.197  7.389   7.618   1.00 98.82 244 A 1 
ATOM 1961 C CD1 . TYR A 1 244 ? 20.595  7.267   7.542   1.00 98.65 244 A 1 
ATOM 1962 C CD2 . TYR A 1 244 ? 18.506  6.833   8.706   1.00 98.70 244 A 1 
ATOM 1963 C CE1 . TYR A 1 244 ? 21.306  6.609   8.558   1.00 98.57 244 A 1 
ATOM 1964 C CE2 . TYR A 1 244 ? 19.211  6.170   9.726   1.00 98.58 244 A 1 
ATOM 1965 C CZ  . TYR A 1 244 ? 20.614  6.062   9.662   1.00 98.62 244 A 1 
ATOM 1966 O OH  . TYR A 1 244 ? 21.285  5.451   10.668  1.00 98.27 244 A 1 
ATOM 1967 N N   . ASN A 1 245 ? 17.643  11.702  5.629   1.00 98.59 245 A 1 
ATOM 1968 C CA  . ASN A 1 245 ? 17.111  12.545  4.551   1.00 98.33 245 A 1 
ATOM 1969 C C   . ASN A 1 245 ? 18.055  12.703  3.340   1.00 98.15 245 A 1 
ATOM 1970 O O   . ASN A 1 245 ? 17.603  13.005  2.233   1.00 97.49 245 A 1 
ATOM 1971 C CB  . ASN A 1 245 ? 16.755  13.919  5.136   1.00 98.12 245 A 1 
ATOM 1972 C CG  . ASN A 1 245 ? 17.964  14.804  5.389   1.00 97.82 245 A 1 
ATOM 1973 O OD1 . ASN A 1 245 ? 18.892  14.471  6.108   1.00 94.67 245 A 1 
ATOM 1974 N ND2 . ASN A 1 245 ? 18.005  15.961  4.794   1.00 94.17 245 A 1 
ATOM 1975 N N   . ASP A 1 246 ? 19.353  12.493  3.537   1.00 98.18 246 A 1 
ATOM 1976 C CA  . ASP A 1 246 ? 20.386  12.453  2.502   1.00 97.98 246 A 1 
ATOM 1977 C C   . ASP A 1 246 ? 20.402  11.134  1.721   1.00 98.08 246 A 1 
ATOM 1978 O O   . ASP A 1 246 ? 20.861  11.107  0.575   1.00 97.47 246 A 1 
ATOM 1979 C CB  . ASP A 1 246 ? 21.744  12.730  3.169   1.00 97.92 246 A 1 
ATOM 1980 C CG  . ASP A 1 246 ? 22.107  11.716  4.259   1.00 97.81 246 A 1 
ATOM 1981 O OD1 . ASP A 1 246 ? 21.282  11.468  5.168   1.00 97.01 246 A 1 
ATOM 1982 O OD2 . ASP A 1 246 ? 23.247  11.194  4.248   1.00 96.63 246 A 1 
ATOM 1983 N N   . VAL A 1 247 ? 19.875  10.055  2.292   1.00 98.27 247 A 1 
ATOM 1984 C CA  . VAL A 1 247 ? 19.783  8.714   1.691   1.00 98.48 247 A 1 
ATOM 1985 C C   . VAL A 1 247 ? 18.396  8.444   1.095   1.00 98.30 247 A 1 
ATOM 1986 O O   . VAL A 1 247 ? 18.286  7.916   -0.006  1.00 98.08 247 A 1 
ATOM 1987 C CB  . VAL A 1 247 ? 20.159  7.630   2.725   1.00 98.49 247 A 1 
ATOM 1988 C CG1 . VAL A 1 247 ? 20.139  6.231   2.111   1.00 98.19 247 A 1 
ATOM 1989 C CG2 . VAL A 1 247 ? 21.559  7.860   3.313   1.00 98.17 247 A 1 
ATOM 1990 N N   . ILE A 1 248 ? 17.325  8.835   1.791   1.00 98.31 248 A 1 
ATOM 1991 C CA  . ILE A 1 248 ? 15.947  8.485   1.435   1.00 98.41 248 A 1 
ATOM 1992 C C   . ILE A 1 248 ? 15.392  9.425   0.355   1.00 98.17 248 A 1 
ATOM 1993 O O   . ILE A 1 248 ? 15.312  10.634  0.547   1.00 97.74 248 A 1 
ATOM 1994 C CB  . ILE A 1 248 ? 15.066  8.429   2.705   1.00 98.60 248 A 1 
ATOM 1995 C CG1 . ILE A 1 248 ? 15.577  7.341   3.680   1.00 98.47 248 A 1 
ATOM 1996 C CG2 . ILE A 1 248 ? 13.600  8.147   2.331   1.00 98.48 248 A 1 
ATOM 1997 C CD1 . ILE A 1 248 ? 14.881  7.343   5.052   1.00 98.39 248 A 1 
ATOM 1998 N N   . LEU A 1 249 ? 14.931  8.852   -0.765  1.00 98.06 249 A 1 
ATOM 1999 C CA  . LEU A 1 249 ? 14.207  9.584   -1.817  1.00 97.76 249 A 1 
ATOM 2000 C C   . LEU A 1 249 ? 12.743  9.855   -1.437  1.00 97.80 249 A 1 
ATOM 2001 O O   . LEU A 1 249 ? 12.167  10.843  -1.878  1.00 96.85 249 A 1 
ATOM 2002 C CB  . LEU A 1 249 ? 14.228  8.785   -3.135  1.00 96.56 249 A 1 
ATOM 2003 C CG  . LEU A 1 249 ? 15.491  8.979   -3.991  1.00 92.68 249 A 1 
ATOM 2004 C CD1 . LEU A 1 249 ? 16.733  8.393   -3.321  1.00 89.06 249 A 1 
ATOM 2005 C CD2 . LEU A 1 249 ? 15.307  8.293   -5.347  1.00 88.76 249 A 1 
ATOM 2006 N N   . GLY A 1 250 ? 12.149  8.956   -0.669  1.00 98.14 250 A 1 
ATOM 2007 C CA  . GLY A 1 250 ? 10.767  9.014   -0.213  1.00 98.32 250 A 1 
ATOM 2008 C C   . GLY A 1 250 ? 10.372  7.739   0.532   1.00 98.65 250 A 1 
ATOM 2009 O O   . GLY A 1 250 ? 11.002  6.692   0.376   1.00 98.52 250 A 1 
ATOM 2010 N N   . VAL A 1 251 ? 9.310   7.845   1.325   1.00 98.74 251 A 1 
ATOM 2011 C CA  . VAL A 1 251 ? 8.691   6.744   2.064   1.00 98.87 251 A 1 
ATOM 2012 C C   . VAL A 1 251 ? 7.325   6.458   1.453   1.00 98.88 251 A 1 
ATOM 2013 O O   . VAL A 1 251 ? 6.562   7.388   1.184   1.00 98.72 251 A 1 
ATOM 2014 C CB  . VAL A 1 251 ? 8.581   7.087   3.561   1.00 98.81 251 A 1 
ATOM 2015 C CG1 . VAL A 1 251 ? 8.012   5.916   4.364   1.00 98.57 251 A 1 
ATOM 2016 C CG2 . VAL A 1 251 ? 9.940   7.470   4.166   1.00 98.55 251 A 1 
ATOM 2017 N N   . LEU A 1 252 ? 6.997   5.187   1.211   1.00 98.78 252 A 1 
ATOM 2018 C CA  . LEU A 1 252 ? 5.730   4.761   0.623   1.00 98.77 252 A 1 
ATOM 2019 C C   . LEU A 1 252 ? 4.945   3.926   1.640   1.00 98.72 252 A 1 
ATOM 2020 O O   . LEU A 1 252 ? 5.476   2.949   2.166   1.00 98.45 252 A 1 
ATOM 2021 C CB  . LEU A 1 252 ? 5.984   3.966   -0.668  1.00 98.66 252 A 1 
ATOM 2022 C CG  . LEU A 1 252 ? 6.888   4.661   -1.699  1.00 97.93 252 A 1 
ATOM 2023 C CD1 . LEU A 1 252 ? 6.982   3.778   -2.938  1.00 96.53 252 A 1 
ATOM 2024 C CD2 . LEU A 1 252 ? 6.374   6.029   -2.128  1.00 96.00 252 A 1 
ATOM 2025 N N   . CYS A 1 253 ? 3.691   4.306   1.892   1.00 98.60 253 A 1 
ATOM 2026 C CA  . CYS A 1 253 ? 2.810   3.655   2.858   1.00 98.47 253 A 1 
ATOM 2027 C C   . CYS A 1 253 ? 1.427   3.353   2.269   1.00 98.41 253 A 1 
ATOM 2028 O O   . CYS A 1 253 ? 1.041   3.938   1.257   1.00 97.61 253 A 1 
ATOM 2029 C CB  . CYS A 1 253 ? 2.665   4.543   4.102   1.00 97.69 253 A 1 
ATOM 2030 S SG  . CYS A 1 253 ? 4.194   5.054   4.911   1.00 95.22 253 A 1 
ATOM 2031 N N   . GLY A 1 254 ? 0.665   2.480   2.926   1.00 98.05 254 A 1 
ATOM 2032 C CA  . GLY A 1 254 ? -0.748  2.195   2.652   1.00 97.87 254 A 1 
ATOM 2033 C C   . GLY A 1 254 ? -1.621  2.419   3.900   1.00 97.58 254 A 1 
ATOM 2034 O O   . GLY A 1 254 ? -1.521  3.474   4.532   1.00 96.39 254 A 1 
ATOM 2035 N N   . HIS A 1 255 ? -2.432  1.420   4.258   1.00 97.02 255 A 1 
ATOM 2036 C CA  . HIS A 1 255 ? -3.212  1.270   5.502   1.00 96.88 255 A 1 
ATOM 2037 C C   . HIS A 1 255 ? -4.407  2.219   5.665   1.00 96.49 255 A 1 
ATOM 2038 O O   . HIS A 1 255 ? -5.484  1.797   6.087   1.00 95.26 255 A 1 
ATOM 2039 C CB  . HIS A 1 255 ? -2.259  1.358   6.706   1.00 96.63 255 A 1 
ATOM 2040 C CG  . HIS A 1 255 ? -2.929  1.105   8.022   1.00 96.58 255 A 1 
ATOM 2041 N ND1 . HIS A 1 255 ? -3.511  -0.082  8.398   1.00 95.15 255 A 1 
ATOM 2042 C CD2 . HIS A 1 255 ? -3.086  1.987   9.054   1.00 95.22 255 A 1 
ATOM 2043 C CE1 . HIS A 1 255 ? -4.010  0.075   9.624   1.00 94.59 255 A 1 
ATOM 2044 N NE2 . HIS A 1 255 ? -3.773  1.331   10.075  1.00 94.77 255 A 1 
ATOM 2045 N N   . LEU A 1 256 ? -4.265  3.506   5.358   1.00 96.41 256 A 1 
ATOM 2046 C CA  . LEU A 1 256 ? -5.348  4.480   5.587   1.00 95.60 256 A 1 
ATOM 2047 C C   . LEU A 1 256 ? -6.414  4.490   4.483   1.00 94.69 256 A 1 
ATOM 2048 O O   . LEU A 1 256 ? -7.472  5.097   4.666   1.00 92.53 256 A 1 
ATOM 2049 C CB  . LEU A 1 256 ? -4.754  5.885   5.805   1.00 95.53 256 A 1 
ATOM 2050 C CG  . LEU A 1 256 ? -3.864  6.028   7.052   1.00 95.00 256 A 1 
ATOM 2051 C CD1 . LEU A 1 256 ? -3.515  7.505   7.236   1.00 94.11 256 A 1 
ATOM 2052 C CD2 . LEU A 1 256 ? -4.542  5.554   8.336   1.00 93.85 256 A 1 
ATOM 2053 N N   . HIS A 1 257 ? -6.155  3.829   3.357   1.00 96.03 257 A 1 
ATOM 2054 C CA  . HIS A 1 257 ? -7.037  3.795   2.182   1.00 95.74 257 A 1 
ATOM 2055 C C   . HIS A 1 257 ? -7.335  5.184   1.589   1.00 95.30 257 A 1 
ATOM 2056 O O   . HIS A 1 257 ? -8.384  5.404   0.984   1.00 93.90 257 A 1 
ATOM 2057 C CB  . HIS A 1 257 ? -8.326  3.027   2.504   1.00 95.58 257 A 1 
ATOM 2058 C CG  . HIS A 1 257 ? -8.149  1.590   2.889   1.00 95.40 257 A 1 
ATOM 2059 N ND1 . HIS A 1 257 ? -8.722  0.538   2.213   1.00 92.96 257 A 1 
ATOM 2060 C CD2 . HIS A 1 257 ? -7.462  1.087   3.949   1.00 93.07 257 A 1 
ATOM 2061 C CE1 . HIS A 1 257 ? -8.366  -0.582  2.849   1.00 92.55 257 A 1 
ATOM 2062 N NE2 . HIS A 1 257 ? -7.606  -0.293  3.924   1.00 92.93 257 A 1 
ATOM 2063 N N   . THR A 1 258 ? -6.445  6.133   1.830   1.00 95.36 258 A 1 
ATOM 2064 C CA  . THR A 1 258 ? -6.584  7.529   1.407   1.00 95.46 258 A 1 
ATOM 2065 C C   . THR A 1 258 ? -5.333  8.018   0.698   1.00 96.27 258 A 1 
ATOM 2066 O O   . THR A 1 258 ? -4.241  7.487   0.868   1.00 95.66 258 A 1 
ATOM 2067 C CB  . THR A 1 258 ? -6.909  8.450   2.590   1.00 94.01 258 A 1 
ATOM 2068 O OG1 . THR A 1 258 ? -6.023  8.275   3.663   1.00 90.27 258 A 1 
ATOM 2069 C CG2 . THR A 1 258 ? -8.322  8.212   3.099   1.00 88.88 258 A 1 
ATOM 2070 N N   . ASP A 1 259 ? -5.519  9.048   -0.118  1.00 96.89 259 A 1 
ATOM 2071 C CA  . ASP A 1 259 ? -4.442  9.761   -0.791  1.00 97.21 259 A 1 
ATOM 2072 C C   . ASP A 1 259 ? -4.003  10.944  0.078   1.00 97.36 259 A 1 
ATOM 2073 O O   . ASP A 1 259 ? -4.664  11.973  0.131   1.00 96.74 259 A 1 
ATOM 2074 C CB  . ASP A 1 259 ? -4.947  10.184  -2.168  1.00 97.09 259 A 1 
ATOM 2075 C CG  . ASP A 1 259 ? -3.888  10.903  -2.986  1.00 96.44 259 A 1 
ATOM 2076 O OD1 . ASP A 1 259 ? -2.797  11.239  -2.463  1.00 94.47 259 A 1 
ATOM 2077 O OD2 . ASP A 1 259 ? -4.109  11.041  -4.201  1.00 93.72 259 A 1 
ATOM 2078 N N   . THR A 1 260 ? -2.897  10.776  0.795   1.00 97.49 260 A 1 
ATOM 2079 C CA  . THR A 1 260 ? -2.354  11.816  1.673   1.00 97.69 260 A 1 
ATOM 2080 C C   . THR A 1 260 ? -0.830  11.708  1.771   1.00 98.04 260 A 1 
ATOM 2081 O O   . THR A 1 260 ? -0.198  10.864  1.137   1.00 98.01 260 A 1 
ATOM 2082 C CB  . THR A 1 260 ? -3.056  11.786  3.043   1.00 97.08 260 A 1 
ATOM 2083 O OG1 . THR A 1 260 ? -2.721  12.907  3.827   1.00 94.60 260 A 1 
ATOM 2084 C CG2 . THR A 1 260 ? -2.740  10.536  3.846   1.00 95.14 260 A 1 
ATOM 2085 N N   . PHE A 1 261 ? -0.214  12.595  2.545   1.00 98.04 261 A 1 
ATOM 2086 C CA  . PHE A 1 261 ? 1.228   12.642  2.759   1.00 98.28 261 A 1 
ATOM 2087 C C   . PHE A 1 261 ? 1.572   13.020  4.199   1.00 98.18 261 A 1 
ATOM 2088 O O   . PHE A 1 261 ? 0.717   13.463  4.964   1.00 97.96 261 A 1 
ATOM 2089 C CB  . PHE A 1 261 ? 1.862   13.592  1.740   1.00 98.27 261 A 1 
ATOM 2090 C CG  . PHE A 1 261 ? 1.446   15.051  1.864   1.00 98.39 261 A 1 
ATOM 2091 C CD1 . PHE A 1 261 ? 0.325   15.528  1.151   1.00 98.00 261 A 1 
ATOM 2092 C CD2 . PHE A 1 261 ? 2.182   15.927  2.671   1.00 98.02 261 A 1 
ATOM 2093 C CE1 . PHE A 1 261 ? -0.045  16.882  1.250   1.00 97.61 261 A 1 
ATOM 2094 C CE2 . PHE A 1 261 ? 1.815   17.279  2.772   1.00 97.58 261 A 1 
ATOM 2095 C CZ  . PHE A 1 261 ? 0.706   17.760  2.055   1.00 97.61 261 A 1 
ATOM 2096 N N   . ARG A 1 262 ? 2.840   12.855  4.571   1.00 98.31 262 A 1 
ATOM 2097 C CA  . ARG A 1 262 ? 3.428   13.320  5.831   1.00 98.33 262 A 1 
ATOM 2098 C C   . ARG A 1 262 ? 4.766   13.986  5.557   1.00 98.52 262 A 1 
ATOM 2099 O O   . ARG A 1 262 ? 5.568   13.459  4.795   1.00 98.27 262 A 1 
ATOM 2100 C CB  . ARG A 1 262 ? 3.636   12.148  6.807   1.00 97.64 262 A 1 
ATOM 2101 C CG  . ARG A 1 262 ? 2.375   11.372  7.180   1.00 95.00 262 A 1 
ATOM 2102 C CD  . ARG A 1 262 ? 1.417   12.209  8.019   1.00 94.36 262 A 1 
ATOM 2103 N NE  . ARG A 1 262 ? 0.242   11.426  8.388   1.00 92.81 262 A 1 
ATOM 2104 C CZ  . ARG A 1 262 ? -0.919  11.400  7.777   1.00 92.86 262 A 1 
ATOM 2105 N NH1 . ARG A 1 262 ? -1.184  12.088  6.704   1.00 86.97 262 A 1 
ATOM 2106 N NH2 . ARG A 1 262 ? -1.858  10.651  8.243   1.00 88.18 262 A 1 
ATOM 2107 N N   . ILE A 1 263 ? 5.016   15.101  6.230   1.00 98.38 263 A 1 
ATOM 2108 C CA  . ILE A 1 263 ? 6.337   15.733  6.285   1.00 98.42 263 A 1 
ATOM 2109 C C   . ILE A 1 263 ? 7.006   15.235  7.569   1.00 98.35 263 A 1 
ATOM 2110 O O   . ILE A 1 263 ? 6.733   15.742  8.652   1.00 98.06 263 A 1 
ATOM 2111 C CB  . ILE A 1 263 ? 6.225   17.270  6.208   1.00 98.42 263 A 1 
ATOM 2112 C CG1 . ILE A 1 263 ? 5.422   17.713  4.955   1.00 98.05 263 A 1 
ATOM 2113 C CG2 . ILE A 1 263 ? 7.643   17.877  6.193   1.00 98.14 263 A 1 
ATOM 2114 C CD1 . ILE A 1 263 ? 5.159   19.221  4.869   1.00 97.23 263 A 1 
ATOM 2115 N N   . LEU A 1 264 ? 7.853   14.209  7.449   1.00 98.40 264 A 1 
ATOM 2116 C CA  . LEU A 1 264 ? 8.591   13.643  8.572   1.00 98.47 264 A 1 
ATOM 2117 C C   . LEU A 1 264 ? 9.810   14.516  8.854   1.00 98.31 264 A 1 
ATOM 2118 O O   . LEU A 1 264 ? 10.617  14.731  7.949   1.00 98.12 264 A 1 
ATOM 2119 C CB  . LEU A 1 264 ? 9.016   12.198  8.252   1.00 98.41 264 A 1 
ATOM 2120 C CG  . LEU A 1 264 ? 7.898   11.266  7.745   1.00 98.05 264 A 1 
ATOM 2121 C CD1 . LEU A 1 264 ? 8.481   9.873   7.504   1.00 97.63 264 A 1 
ATOM 2122 C CD2 . LEU A 1 264 ? 6.750   11.145  8.743   1.00 97.51 264 A 1 
ATOM 2123 N N   . SER A 1 265 ? 9.964   15.013  10.075  1.00 98.01 265 A 1 
ATOM 2124 C CA  . SER A 1 265 ? 11.032  15.960  10.411  1.00 97.63 265 A 1 
ATOM 2125 C C   . SER A 1 265 ? 11.756  15.646  11.714  1.00 97.53 265 A 1 
ATOM 2126 O O   . SER A 1 265 ? 11.172  15.173  12.689  1.00 96.78 265 A 1 
ATOM 2127 C CB  . SER A 1 265 ? 10.498  17.403  10.420  1.00 96.70 265 A 1 
ATOM 2128 O OG  . SER A 1 265 ? 9.484   17.563  11.387  1.00 90.20 265 A 1 
ATOM 2129 N N   . LYS A 1 266 ? 13.076  15.944  11.737  1.00 96.86 266 A 1 
ATOM 2130 C CA  . LYS A 1 266 ? 13.940  15.979  12.921  1.00 96.62 266 A 1 
ATOM 2131 C C   . LYS A 1 266 ? 14.845  17.204  12.813  1.00 96.84 266 A 1 
ATOM 2132 O O   . LYS A 1 266 ? 15.840  17.190  12.086  1.00 95.67 266 A 1 
ATOM 2133 C CB  . LYS A 1 266 ? 14.733  14.672  13.009  1.00 95.86 266 A 1 
ATOM 2134 C CG  . LYS A 1 266 ? 15.604  14.605  14.269  1.00 95.17 266 A 1 
ATOM 2135 C CD  . LYS A 1 266 ? 16.396  13.297  14.260  1.00 93.01 266 A 1 
ATOM 2136 C CE  . LYS A 1 266 ? 17.255  13.136  15.525  1.00 88.93 266 A 1 
ATOM 2137 N NZ  . LYS A 1 266 ? 18.009  11.865  15.445  1.00 82.58 266 A 1 
ATOM 2138 N N   . GLY A 1 267 ? 14.470  18.282  13.481  1.00 95.57 267 A 1 
ATOM 2139 C CA  . GLY A 1 267 ? 15.098  19.587  13.278  1.00 95.36 267 A 1 
ATOM 2140 C C   . GLY A 1 267 ? 14.976  20.024  11.810  1.00 96.28 267 A 1 
ATOM 2141 O O   . GLY A 1 267 ? 13.882  20.055  11.261  1.00 95.02 267 A 1 
ATOM 2142 N N   . ASN A 1 268 ? 16.108  20.299  11.167  1.00 96.90 268 A 1 
ATOM 2143 C CA  . ASN A 1 268 ? 16.137  20.712  9.764   1.00 97.03 268 A 1 
ATOM 2144 C C   . ASN A 1 268 ? 16.114  19.538  8.759   1.00 97.65 268 A 1 
ATOM 2145 O O   . ASN A 1 268 ? 16.010  19.771  7.555   1.00 96.74 268 A 1 
ATOM 2146 C CB  . ASN A 1 268 ? 17.367  21.612  9.542   1.00 96.07 268 A 1 
ATOM 2147 C CG  . ASN A 1 268 ? 17.269  22.931  10.294  1.00 89.72 268 A 1 
ATOM 2148 O OD1 . ASN A 1 268 ? 16.201  23.426  10.595  1.00 79.21 268 A 1 
ATOM 2149 N ND2 . ASN A 1 268 ? 18.381  23.539  10.617  1.00 80.20 268 A 1 
ATOM 2150 N N   . LYS A 1 269 ? 16.242  18.296  9.234   1.00 98.17 269 A 1 
ATOM 2151 C CA  . LYS A 1 269 ? 16.211  17.108  8.377   1.00 98.37 269 A 1 
ATOM 2152 C C   . LYS A 1 269 ? 14.761  16.720  8.107   1.00 98.47 269 A 1 
ATOM 2153 O O   . LYS A 1 269 ? 13.982  16.590  9.045   1.00 98.09 269 A 1 
ATOM 2154 C CB  . LYS A 1 269 ? 16.976  15.950  9.021   1.00 98.30 269 A 1 
ATOM 2155 C CG  . LYS A 1 269 ? 18.468  16.248  9.223   1.00 97.66 269 A 1 
ATOM 2156 C CD  . LYS A 1 269 ? 19.159  15.012  9.803   1.00 96.50 269 A 1 
ATOM 2157 C CE  . LYS A 1 269 ? 20.662  15.245  9.985   1.00 92.90 269 A 1 
ATOM 2158 N NZ  . LYS A 1 269 ? 21.329  14.016  10.468  1.00 86.51 269 A 1 
ATOM 2159 N N   . LYS A 1 270 ? 14.408  16.528  6.823   1.00 98.53 270 A 1 
ATOM 2160 C CA  . LYS A 1 270 ? 13.037  16.238  6.407   1.00 98.53 270 A 1 
ATOM 2161 C C   . LYS A 1 270 ? 12.996  15.173  5.319   1.00 98.68 270 A 1 
ATOM 2162 O O   . LYS A 1 270 ? 13.822  15.185  4.408   1.00 98.30 270 A 1 
ATOM 2163 C CB  . LYS A 1 270 ? 12.327  17.520  5.922   1.00 98.34 270 A 1 
ATOM 2164 C CG  . LYS A 1 270 ? 12.186  18.567  7.036   1.00 97.59 270 A 1 
ATOM 2165 C CD  . LYS A 1 270 ? 11.555  19.855  6.499   1.00 96.56 270 A 1 
ATOM 2166 C CE  . LYS A 1 270 ? 11.596  20.915  7.596   1.00 92.82 270 A 1 
ATOM 2167 N NZ  . LYS A 1 270 ? 11.272  22.249  7.054   1.00 86.53 270 A 1 
ATOM 2168 N N   . VAL A 1 271 ? 11.999  14.300  5.391   1.00 98.67 271 A 1 
ATOM 2169 C CA  . VAL A 1 271 ? 11.691  13.274  4.390   1.00 98.64 271 A 1 
ATOM 2170 C C   . VAL A 1 271 ? 10.193  13.285  4.109   1.00 98.72 271 A 1 
ATOM 2171 O O   . VAL A 1 271 ? 9.385   13.492  5.012   1.00 98.32 271 A 1 
ATOM 2172 C CB  . VAL A 1 271 ? 12.159  11.884  4.862   1.00 97.68 271 A 1 
ATOM 2173 C CG1 . VAL A 1 271 ? 11.725  10.753  3.928   1.00 89.67 271 A 1 
ATOM 2174 C CG2 . VAL A 1 271 ? 13.688  11.831  4.936   1.00 90.02 271 A 1 
ATOM 2175 N N   . MET A 1 272 ? 9.815   13.050  2.857   1.00 98.64 272 A 1 
ATOM 2176 C CA  . MET A 1 272 ? 8.407   12.895  2.480   1.00 98.68 272 A 1 
ATOM 2177 C C   . MET A 1 272 ? 7.944   11.445  2.638   1.00 98.71 272 A 1 
ATOM 2178 O O   . MET A 1 272 ? 8.587   10.543  2.105   1.00 98.59 272 A 1 
ATOM 2179 C CB  . MET A 1 272 ? 8.168   13.356  1.040   1.00 98.57 272 A 1 
ATOM 2180 C CG  . MET A 1 272 ? 8.277   14.876  0.897   1.00 97.43 272 A 1 
ATOM 2181 S SD  . MET A 1 272 ? 7.257   15.843  2.033   1.00 97.87 272 A 1 
ATOM 2182 C CE  . MET A 1 272 ? 5.612   15.178  1.678   1.00 95.41 272 A 1 
ATOM 2183 N N   . ALA A 1 273 ? 6.799   11.251  3.275   1.00 98.73 273 A 1 
ATOM 2184 C CA  . ALA A 1 273 ? 6.052   10.002  3.237   1.00 98.74 273 A 1 
ATOM 2185 C C   . ALA A 1 273 ? 4.742   10.179  2.457   1.00 98.70 273 A 1 
ATOM 2186 O O   . ALA A 1 273 ? 4.007   11.143  2.672   1.00 98.59 273 A 1 
ATOM 2187 C CB  . ALA A 1 273 ? 5.836   9.481   4.653   1.00 98.66 273 A 1 
ATOM 2188 N N   . PHE A 1 274 ? 4.462   9.245   1.558   1.00 98.77 274 A 1 
ATOM 2189 C CA  . PHE A 1 274 ? 3.292   9.230   0.694   1.00 98.69 274 A 1 
ATOM 2190 C C   . PHE A 1 274 ? 2.416   8.035   1.041   1.00 98.61 274 A 1 
ATOM 2191 O O   . PHE A 1 274 ? 2.844   6.888   0.889   1.00 98.39 274 A 1 
ATOM 2192 C CB  . PHE A 1 274 ? 3.740   9.181   -0.773  1.00 98.67 274 A 1 
ATOM 2193 C CG  . PHE A 1 274 ? 4.640   10.327  -1.167  1.00 98.70 274 A 1 
ATOM 2194 C CD1 . PHE A 1 274 ? 4.103   11.614  -1.345  1.00 98.43 274 A 1 
ATOM 2195 C CD2 . PHE A 1 274 ? 6.031   10.123  -1.301  1.00 98.43 274 A 1 
ATOM 2196 C CE1 . PHE A 1 274 ? 4.943   12.692  -1.642  1.00 98.19 274 A 1 
ATOM 2197 C CE2 . PHE A 1 274 ? 6.873   11.208  -1.604  1.00 98.15 274 A 1 
ATOM 2198 C CZ  . PHE A 1 274 ? 6.330   12.490  -1.766  1.00 98.21 274 A 1 
ATOM 2199 N N   . ILE A 1 275 ? 1.203   8.296   1.484   1.00 98.30 275 A 1 
ATOM 2200 C CA  . ILE A 1 275 ? 0.200   7.268   1.743   1.00 98.26 275 A 1 
ATOM 2201 C C   . ILE A 1 275 ? -0.599  7.085   0.455   1.00 98.10 275 A 1 
ATOM 2202 O O   . ILE A 1 275 ? -1.225  8.024   -0.044  1.00 97.51 275 A 1 
ATOM 2203 C CB  . ILE A 1 275 ? -0.639  7.622   2.983   1.00 97.97 275 A 1 
ATOM 2204 C CG1 . ILE A 1 275 ? 0.269   7.715   4.233   1.00 97.00 275 A 1 
ATOM 2205 C CG2 . ILE A 1 275 ? -1.729  6.568   3.196   1.00 96.96 275 A 1 
ATOM 2206 C CD1 . ILE A 1 275 ? -0.348  8.470   5.402   1.00 92.74 275 A 1 
ATOM 2207 N N   . GLY A 1 276 ? -0.496  5.895   -0.131  1.00 97.31 276 A 1 
ATOM 2208 C CA  . GLY A 1 276 ? -1.173  5.549   -1.375  1.00 96.87 276 A 1 
ATOM 2209 C C   . GLY A 1 276 ? -2.650  5.229   -1.151  1.00 96.61 276 A 1 
ATOM 2210 O O   . GLY A 1 276 ? -2.992  4.634   -0.132  1.00 94.45 276 A 1 
ATOM 2211 N N   . PRO A 1 277 ? -3.541  5.603   -2.091  1.00 96.38 277 A 1 
ATOM 2212 C CA  . PRO A 1 277 ? -4.943  5.235   -2.011  1.00 95.82 277 A 1 
ATOM 2213 C C   . PRO A 1 277 ? -5.127  3.727   -2.278  1.00 96.17 277 A 1 
ATOM 2214 O O   . PRO A 1 277 ? -4.352  3.121   -3.010  1.00 95.16 277 A 1 
ATOM 2215 C CB  . PRO A 1 277 ? -5.627  6.100   -3.063  1.00 94.78 277 A 1 
ATOM 2216 C CG  . PRO A 1 277 ? -4.558  6.233   -4.143  1.00 94.05 277 A 1 
ATOM 2217 C CD  . PRO A 1 277 ? -3.266  6.305   -3.341  1.00 95.59 277 A 1 
ATOM 2218 N N   . SER A 1 278 ? -6.183  3.138   -1.704  1.00 96.16 278 A 1 
ATOM 2219 C CA  . SER A 1 278 ? -6.448  1.701   -1.784  1.00 96.36 278 A 1 
ATOM 2220 C C   . SER A 1 278 ? -7.109  1.260   -3.095  1.00 96.80 278 A 1 
ATOM 2221 O O   . SER A 1 278 ? -7.838  2.009   -3.733  1.00 96.22 278 A 1 
ATOM 2222 C CB  . SER A 1 278 ? -7.309  1.256   -0.609  1.00 94.82 278 A 1 
ATOM 2223 O OG  . SER A 1 278 ? -8.594  1.862   -0.634  1.00 90.88 278 A 1 
ATOM 2224 N N   . VAL A 1 279 ? -6.929  -0.016  -3.436  1.00 97.12 279 A 1 
ATOM 2225 C CA  . VAL A 1 279 ? -7.769  -0.697  -4.434  1.00 97.13 279 A 1 
ATOM 2226 C C   . VAL A 1 279 ? -9.120  -1.082  -3.841  1.00 96.73 279 A 1 
ATOM 2227 O O   . VAL A 1 279 ? -10.118 -1.142  -4.558  1.00 95.64 279 A 1 
ATOM 2228 C CB  . VAL A 1 279 ? -7.054  -1.944  -4.982  1.00 96.98 279 A 1 
ATOM 2229 C CG1 . VAL A 1 279 ? -7.917  -2.753  -5.962  1.00 95.70 279 A 1 
ATOM 2230 C CG2 . VAL A 1 279 ? -5.778  -1.533  -5.725  1.00 95.99 279 A 1 
ATOM 2231 N N   . ASP A 1 280 ? -9.164  -1.321  -2.543  1.00 96.03 280 A 1 
ATOM 2232 C CA  . ASP A 1 280 ? -10.378 -1.677  -1.830  1.00 95.00 280 A 1 
ATOM 2233 C C   . ASP A 1 280 ? -11.460 -0.581  -1.880  1.00 94.62 280 A 1 
ATOM 2234 O O   . ASP A 1 280 ? -11.177 0.618   -1.888  1.00 91.85 280 A 1 
ATOM 2235 C CB  . ASP A 1 280 ? -10.011 -2.020  -0.390  1.00 92.75 280 A 1 
ATOM 2236 C CG  . ASP A 1 280 ? -11.279 -2.295  0.392   1.00 88.69 280 A 1 
ATOM 2237 O OD1 . ASP A 1 280 ? -12.037 -3.195  -0.010  1.00 83.01 280 A 1 
ATOM 2238 O OD2 . ASP A 1 280 ? -11.538 -1.511  1.328   1.00 81.93 280 A 1 
ATOM 2239 N N   . THR A 1 281 ? -12.717 -1.017  -1.903  1.00 92.96 281 A 1 
ATOM 2240 C CA  . THR A 1 281 ? -13.905 -0.158  -2.012  1.00 90.91 281 A 1 
ATOM 2241 C C   . THR A 1 281 ? -14.600 0.088   -0.685  1.00 88.98 281 A 1 
ATOM 2242 O O   . THR A 1 281 ? -15.360 1.050   -0.567  1.00 83.52 281 A 1 
ATOM 2243 C CB  . THR A 1 281 ? -14.908 -0.775  -2.991  1.00 89.06 281 A 1 
ATOM 2244 O OG1 . THR A 1 281 ? -15.137 -2.138  -2.729  1.00 82.66 281 A 1 
ATOM 2245 C CG2 . THR A 1 281 ? -14.414 -0.714  -4.421  1.00 81.26 281 A 1 
ATOM 2246 N N   . TRP A 1 282 ? -14.366 -0.758  0.314   1.00 86.38 282 A 1 
ATOM 2247 C CA  . TRP A 1 282 ? -15.089 -0.659  1.572   1.00 82.36 282 A 1 
ATOM 2248 C C   . TRP A 1 282 ? -14.799 0.668   2.282   1.00 80.64 282 A 1 
ATOM 2249 O O   . TRP A 1 282 ? -13.689 1.201   2.247   1.00 72.64 282 A 1 
ATOM 2250 C CB  . TRP A 1 282 ? -14.792 -1.882  2.443   1.00 76.99 282 A 1 
ATOM 2251 C CG  . TRP A 1 282 ? -15.689 -2.092  3.629   1.00 72.38 282 A 1 
ATOM 2252 C CD1 . TRP A 1 282 ? -16.887 -1.509  3.837   1.00 63.33 282 A 1 
ATOM 2253 C CD2 . TRP A 1 282 ? -15.475 -2.945  4.779   1.00 66.14 282 A 1 
ATOM 2254 N NE1 . TRP A 1 282 ? -17.414 -1.928  5.043   1.00 58.14 282 A 1 
ATOM 2255 C CE2 . TRP A 1 282 ? -16.578 -2.817  5.664   1.00 61.28 282 A 1 
ATOM 2256 C CE3 . TRP A 1 282 ? -14.455 -3.823  5.175   1.00 56.43 282 A 1 
ATOM 2257 C CZ2 . TRP A 1 282 ? -16.648 -3.500  6.882   1.00 56.66 282 A 1 
ATOM 2258 C CZ3 . TRP A 1 282 ? -14.520 -4.522  6.378   1.00 54.03 282 A 1 
ATOM 2259 C CH2 . TRP A 1 282 ? -15.601 -4.360  7.239   1.00 53.38 282 A 1 
ATOM 2260 N N   . LEU A 1 283 ? -15.818 1.216   2.945   1.00 81.33 283 A 1 
ATOM 2261 C CA  . LEU A 1 283 ? -15.816 2.545   3.569   1.00 79.27 283 A 1 
ATOM 2262 C C   . LEU A 1 283 ? -15.863 3.715   2.570   1.00 80.62 283 A 1 
ATOM 2263 O O   . LEU A 1 283 ? -15.542 4.851   2.927   1.00 74.97 283 A 1 
ATOM 2264 C CB  . LEU A 1 283 ? -14.686 2.680   4.612   1.00 73.78 283 A 1 
ATOM 2265 C CG  . LEU A 1 283 ? -14.604 1.549   5.648   1.00 68.79 283 A 1 
ATOM 2266 C CD1 . LEU A 1 283 ? -13.311 1.677   6.466   1.00 65.89 283 A 1 
ATOM 2267 C CD2 . LEU A 1 283 ? -15.781 1.590   6.617   1.00 66.29 283 A 1 
ATOM 2268 N N   . GLY A 1 284 ? -16.314 3.457   1.350   1.00 85.80 284 A 1 
ATOM 2269 C CA  . GLY A 1 284 ? -16.705 4.487   0.412   1.00 86.06 284 A 1 
ATOM 2270 C C   . GLY A 1 284 ? -15.536 5.240   -0.215  1.00 88.17 284 A 1 
ATOM 2271 O O   . GLY A 1 284 ? -15.575 6.464   -0.289  1.00 85.55 284 A 1 
ATOM 2272 N N   . THR A 1 285 ? -14.498 4.530   -0.659  1.00 90.71 285 A 1 
ATOM 2273 C CA  . THR A 1 285 ? -13.443 5.091   -1.503  1.00 91.44 285 A 1 
ATOM 2274 C C   . THR A 1 285 ? -13.446 4.421   -2.862  1.00 93.29 285 A 1 
ATOM 2275 O O   . THR A 1 285 ? -13.613 3.209   -2.970  1.00 92.26 285 A 1 
ATOM 2276 C CB  . THR A 1 285 ? -12.052 5.028   -0.857  1.00 88.68 285 A 1 
ATOM 2277 O OG1 . THR A 1 285 ? -11.793 3.788   -0.253  1.00 77.25 285 A 1 
ATOM 2278 C CG2 . THR A 1 285 ? -11.921 6.085   0.233   1.00 75.91 285 A 1 
ATOM 2279 N N   . SER A 1 286 ? -13.290 5.208   -3.918  1.00 94.15 286 A 1 
ATOM 2280 C CA  . SER A 1 286 ? -13.147 4.664   -5.262  1.00 94.84 286 A 1 
ATOM 2281 C C   . SER A 1 286 ? -11.818 3.906   -5.370  1.00 95.98 286 A 1 
ATOM 2282 O O   . SER A 1 286 ? -10.799 4.461   -4.963  1.00 95.89 286 A 1 
ATOM 2283 C CB  . SER A 1 286 ? -13.197 5.780   -6.310  1.00 94.00 286 A 1 
ATOM 2284 O OG  . SER A 1 286 ? -14.501 6.340   -6.353  1.00 90.91 286 A 1 
ATOM 2285 N N   . PRO A 1 287 ? -11.802 2.678   -5.922  1.00 96.62 287 A 1 
ATOM 2286 C CA  . PRO A 1 287 ? -10.572 1.939   -6.155  1.00 96.93 287 A 1 
ATOM 2287 C C   . PRO A 1 287 ? -9.549  2.799   -6.877  1.00 97.27 287 A 1 
ATOM 2288 O O   . PRO A 1 287 ? -9.891  3.467   -7.860  1.00 96.80 287 A 1 
ATOM 2289 C CB  . PRO A 1 287 ? -10.954 0.739   -7.022  1.00 96.52 287 A 1 
ATOM 2290 C CG  . PRO A 1 287 ? -12.416 0.530   -6.699  1.00 94.92 287 A 1 
ATOM 2291 C CD  . PRO A 1 287 ? -12.942 1.927   -6.395  1.00 96.25 287 A 1 
ATOM 2292 N N   . SER A 1 288 ? -8.320  2.792   -6.391  1.00 97.72 288 A 1 
ATOM 2293 C CA  . SER A 1 288 ? -7.294  3.696   -6.882  1.00 97.74 288 A 1 
ATOM 2294 C C   . SER A 1 288 ? -5.919  3.048   -6.895  1.00 98.02 288 A 1 
ATOM 2295 O O   . SER A 1 288 ? -5.633  2.135   -6.130  1.00 97.64 288 A 1 
ATOM 2296 C CB  . SER A 1 288 ? -7.275  4.986   -6.065  1.00 96.70 288 A 1 
ATOM 2297 O OG  . SER A 1 288 ? -8.535  5.603   -6.165  1.00 83.68 288 A 1 
ATOM 2298 N N   . ILE A 1 289 ? -5.060  3.549   -7.771  1.00 97.75 289 A 1 
ATOM 2299 C CA  . ILE A 1 289 ? -3.659  3.154   -7.854  1.00 97.89 289 A 1 
ATOM 2300 C C   . ILE A 1 289 ? -2.804  4.367   -8.201  1.00 97.98 289 A 1 
ATOM 2301 O O   . ILE A 1 289 ? -3.234  5.256   -8.937  1.00 97.64 289 A 1 
ATOM 2302 C CB  . ILE A 1 289 ? -3.474  1.976   -8.830  1.00 97.47 289 A 1 
ATOM 2303 C CG1 . ILE A 1 289 ? -2.049  1.403   -8.689  1.00 93.04 289 A 1 
ATOM 2304 C CG2 . ILE A 1 289 ? -3.790  2.372   -10.290 1.00 93.19 289 A 1 
ATOM 2305 C CD1 . ILE A 1 289 ? -1.867  0.043   -9.334  1.00 92.16 289 A 1 
ATOM 2306 N N   . ARG A 1 290 ? -1.575  4.387   -7.683  1.00 98.27 290 A 1 
ATOM 2307 C CA  . ARG A 1 290 ? -0.606  5.452   -7.904  1.00 98.35 290 A 1 
ATOM 2308 C C   . ARG A 1 290 ? 0.571   4.954   -8.737  1.00 98.42 290 A 1 
ATOM 2309 O O   . ARG A 1 290 ? 1.040   3.835   -8.561  1.00 98.21 290 A 1 
ATOM 2310 C CB  . ARG A 1 290 ? -0.183  6.029   -6.548  1.00 98.17 290 A 1 
ATOM 2311 C CG  . ARG A 1 290 ? 0.868   7.131   -6.669  1.00 97.52 290 A 1 
ATOM 2312 C CD  . ARG A 1 290 ? 1.140   7.774   -5.310  1.00 96.97 290 A 1 
ATOM 2313 N NE  . ARG A 1 290 ? 0.030   8.631   -4.888  1.00 95.35 290 A 1 
ATOM 2314 C CZ  . ARG A 1 290 ? -0.148  9.142   -3.691  1.00 95.88 290 A 1 
ATOM 2315 N NH1 . ARG A 1 290 ? 0.656   8.904   -2.699  1.00 91.21 290 A 1 
ATOM 2316 N NH2 . ARG A 1 290 ? -1.147  9.920   -3.466  1.00 91.47 290 A 1 
ATOM 2317 N N   . LYS A 1 291 ? 1.074   5.821   -9.612  1.00 97.67 291 A 1 
ATOM 2318 C CA  . LYS A 1 291 ? 2.311   5.630   -10.360 1.00 97.56 291 A 1 
ATOM 2319 C C   . LYS A 1 291 ? 3.265   6.791   -10.085 1.00 97.67 291 A 1 
ATOM 2320 O O   . LYS A 1 291 ? 2.855   7.940   -10.201 1.00 97.42 291 A 1 
ATOM 2321 C CB  . LYS A 1 291 ? 1.976   5.500   -11.855 1.00 97.06 291 A 1 
ATOM 2322 C CG  . LYS A 1 291 ? 3.152   4.952   -12.675 1.00 95.87 291 A 1 
ATOM 2323 C CD  . LYS A 1 291 ? 2.775   4.893   -14.158 1.00 94.28 291 A 1 
ATOM 2324 C CE  . LYS A 1 291 ? 3.893   4.233   -14.937 1.00 89.11 291 A 1 
ATOM 2325 N NZ  . LYS A 1 291 ? 3.752   4.410   -16.399 1.00 85.17 291 A 1 
ATOM 2326 N N   . TYR A 1 292 ? 4.504   6.493   -9.737  1.00 97.68 292 A 1 
ATOM 2327 C CA  . TYR A 1 292 ? 5.560   7.480   -9.516  1.00 97.60 292 A 1 
ATOM 2328 C C   . TYR A 1 292 ? 6.465   7.565   -10.733 1.00 97.39 292 A 1 
ATOM 2329 O O   . TYR A 1 292 ? 6.829   6.534   -11.288 1.00 96.90 292 A 1 
ATOM 2330 C CB  . TYR A 1 292 ? 6.386   7.118   -8.280  1.00 97.97 292 A 1 
ATOM 2331 C CG  . TYR A 1 292 ? 5.588   7.157   -6.983  1.00 98.20 292 A 1 
ATOM 2332 C CD1 . TYR A 1 292 ? 5.542   8.347   -6.230  1.00 97.93 292 A 1 
ATOM 2333 C CD2 . TYR A 1 292 ? 4.900   6.016   -6.536  1.00 97.99 292 A 1 
ATOM 2334 C CE1 . TYR A 1 292 ? 4.811   8.398   -5.029  1.00 97.85 292 A 1 
ATOM 2335 C CE2 . TYR A 1 292 ? 4.162   6.066   -5.345  1.00 97.90 292 A 1 
ATOM 2336 C CZ  . TYR A 1 292 ? 4.112   7.259   -4.586  1.00 98.02 292 A 1 
ATOM 2337 O OH  . TYR A 1 292 ? 3.405   7.307   -3.440  1.00 97.68 292 A 1 
ATOM 2338 N N   . ASP A 1 293 ? 6.892   8.779   -11.092 1.00 96.95 293 A 1 
ATOM 2339 C CA  . ASP A 1 293 ? 8.135   8.995   -11.816 1.00 96.75 293 A 1 
ATOM 2340 C C   . ASP A 1 293 ? 9.257   9.147   -10.782 1.00 96.90 293 A 1 
ATOM 2341 O O   . ASP A 1 293 ? 9.359   10.153  -10.076 1.00 96.47 293 A 1 
ATOM 2342 C CB  . ASP A 1 293 ? 8.025   10.199  -12.764 1.00 96.13 293 A 1 
ATOM 2343 C CG  . ASP A 1 293 ? 9.299   10.421  -13.599 1.00 94.91 293 A 1 
ATOM 2344 O OD1 . ASP A 1 293 ? 10.308  9.719   -13.368 1.00 93.20 293 A 1 
ATOM 2345 O OD2 . ASP A 1 293 ? 9.266   11.324  -14.459 1.00 91.58 293 A 1 
ATOM 2346 N N   . VAL A 1 294 ? 10.072  8.104   -10.660 1.00 96.02 294 A 1 
ATOM 2347 C CA  . VAL A 1 294 ? 11.192  8.052   -9.709  1.00 95.87 294 A 1 
ATOM 2348 C C   . VAL A 1 294 ? 12.421  8.775   -10.272 1.00 95.17 294 A 1 
ATOM 2349 O O   . VAL A 1 294 ? 13.286  9.216   -9.516  1.00 93.30 294 A 1 
ATOM 2350 C CB  . VAL A 1 294 ? 11.520  6.592   -9.340  1.00 95.96 294 A 1 
ATOM 2351 C CG1 . VAL A 1 294 ? 12.649  6.480   -8.311  1.00 94.71 294 A 1 
ATOM 2352 C CG2 . VAL A 1 294 ? 10.289  5.892   -8.749  1.00 95.04 294 A 1 
ATOM 2353 N N   . GLY A 1 295 ? 12.504  8.934   -11.598 1.00 93.96 295 A 1 
ATOM 2354 C CA  . GLY A 1 295 ? 13.694  9.431   -12.269 1.00 93.00 295 A 1 
ATOM 2355 C C   . GLY A 1 295 ? 14.835  8.408   -12.238 1.00 93.27 295 A 1 
ATOM 2356 O O   . GLY A 1 295 ? 14.620  7.207   -12.393 1.00 90.00 295 A 1 
ATOM 2357 N N   . ASN A 1 296 ? 16.058  8.882   -12.047 1.00 91.73 296 A 1 
ATOM 2358 C CA  . ASN A 1 296 ? 17.274  8.062   -12.145 1.00 91.50 296 A 1 
ATOM 2359 C C   . ASN A 1 296 ? 17.968  7.800   -10.787 1.00 91.98 296 A 1 
ATOM 2360 O O   . ASN A 1 296 ? 19.143  7.430   -10.765 1.00 88.70 296 A 1 
ATOM 2361 C CB  . ASN A 1 296 ? 18.212  8.702   -13.176 1.00 89.90 296 A 1 
ATOM 2362 C CG  . ASN A 1 296 ? 18.752  10.058  -12.748 1.00 89.40 296 A 1 
ATOM 2363 O OD1 . ASN A 1 296 ? 18.473  10.568  -11.679 1.00 84.94 296 A 1 
ATOM 2364 N ND2 . ASN A 1 296 ? 19.540  10.699  -13.580 1.00 84.96 296 A 1 
ATOM 2365 N N   . GLY A 1 297 ? 17.270  8.022   -9.662  1.00 90.01 297 A 1 
ATOM 2366 C CA  . GLY A 1 297 ? 17.804  7.854   -8.305  1.00 90.10 297 A 1 
ATOM 2367 C C   . GLY A 1 297 ? 18.606  9.051   -7.775  1.00 92.14 297 A 1 
ATOM 2368 O O   . GLY A 1 297 ? 19.016  9.041   -6.619  1.00 89.81 297 A 1 
ATOM 2369 N N   . GLN A 1 298 ? 18.817  10.099  -8.589  1.00 90.53 298 A 1 
ATOM 2370 C CA  . GLN A 1 298 ? 19.426  11.347  -8.145  1.00 89.43 298 A 1 
ATOM 2371 C C   . GLN A 1 298 ? 18.354  12.362  -7.716  1.00 88.36 298 A 1 
ATOM 2372 O O   . GLN A 1 298 ? 17.322  12.501  -8.376  1.00 80.87 298 A 1 
ATOM 2373 C CB  . GLN A 1 298 ? 20.303  11.954  -9.254  1.00 87.75 298 A 1 
ATOM 2374 C CG  . GLN A 1 298 ? 21.467  11.038  -9.675  1.00 83.79 298 A 1 
ATOM 2375 C CD  . GLN A 1 298 ? 22.336  11.654  -10.764 1.00 80.87 298 A 1 
ATOM 2376 O OE1 . GLN A 1 298 ? 21.864  12.232  -11.731 1.00 74.07 298 A 1 
ATOM 2377 N NE2 . GLN A 1 298 ? 23.640  11.555  -10.667 1.00 71.47 298 A 1 
ATOM 2378 N N   . GLY A 1 299 ? 18.602  13.104  -6.644  1.00 91.53 299 A 1 
ATOM 2379 C CA  . GLY A 1 299 ? 17.649  14.091  -6.123  1.00 92.39 299 A 1 
ATOM 2380 C C   . GLY A 1 299 ? 16.384  13.444  -5.542  1.00 94.41 299 A 1 
ATOM 2381 O O   . GLY A 1 299 ? 16.453  12.388  -4.927  1.00 92.43 299 A 1 
ATOM 2382 N N   . TYR A 1 300 ? 15.252  14.107  -5.721  1.00 96.01 300 A 1 
ATOM 2383 C CA  . TYR A 1 300 ? 13.935  13.615  -5.309  1.00 96.37 300 A 1 
ATOM 2384 C C   . TYR A 1 300 ? 13.194  12.954  -6.475  1.00 96.77 300 A 1 
ATOM 2385 O O   . TYR A 1 300 ? 13.513  13.192  -7.640  1.00 95.76 300 A 1 
ATOM 2386 C CB  . TYR A 1 300 ? 13.129  14.773  -4.705  1.00 96.04 300 A 1 
ATOM 2387 C CG  . TYR A 1 300 ? 13.776  15.381  -3.474  1.00 95.81 300 A 1 
ATOM 2388 C CD1 . TYR A 1 300 ? 13.712  14.697  -2.246  1.00 93.42 300 A 1 
ATOM 2389 C CD2 . TYR A 1 300 ? 14.469  16.603  -3.560  1.00 93.62 300 A 1 
ATOM 2390 C CE1 . TYR A 1 300 ? 14.333  15.240  -1.105  1.00 92.32 300 A 1 
ATOM 2391 C CE2 . TYR A 1 300 ? 15.095  17.152  -2.420  1.00 92.74 300 A 1 
ATOM 2392 C CZ  . TYR A 1 300 ? 15.022  16.471  -1.190  1.00 93.07 300 A 1 
ATOM 2393 O OH  . TYR A 1 300 ? 15.617  16.990  -0.091  1.00 91.17 300 A 1 
ATOM 2394 N N   . MET A 1 301 ? 12.186  12.145  -6.166  1.00 96.69 301 A 1 
ATOM 2395 C CA  . MET A 1 301 ? 11.238  11.648  -7.168  1.00 97.14 301 A 1 
ATOM 2396 C C   . MET A 1 301 ? 10.550  12.832  -7.869  1.00 97.55 301 A 1 
ATOM 2397 O O   . MET A 1 301 ? 10.325  13.873  -7.257  1.00 97.26 301 A 1 
ATOM 2398 C CB  . MET A 1 301 ? 10.199  10.728  -6.526  1.00 96.59 301 A 1 
ATOM 2399 C CG  . MET A 1 301 ? 10.813  9.478   -5.885  1.00 95.37 301 A 1 
ATOM 2400 S SD  . MET A 1 301 ? 9.593   8.287   -5.269  1.00 94.64 301 A 1 
ATOM 2401 C CE  . MET A 1 301 ? 8.974   9.153   -3.814  1.00 88.44 301 A 1 
ATOM 2402 N N   . LYS A 1 302 ? 10.205  12.680  -9.162  1.00 97.24 302 A 1 
ATOM 2403 C CA  . LYS A 1 302 ? 9.737   13.793  -9.989  1.00 97.02 302 A 1 
ATOM 2404 C C   . LYS A 1 302 ? 8.274   14.110  -9.766  1.00 97.66 302 A 1 
ATOM 2405 O O   . LYS A 1 302 ? 7.940   15.232  -9.402  1.00 97.00 302 A 1 
ATOM 2406 C CB  . LYS A 1 302 ? 10.034  13.515  -11.475 1.00 95.79 302 A 1 
ATOM 2407 C CG  . LYS A 1 302 ? 11.537  13.352  -11.779 1.00 89.09 302 A 1 
ATOM 2408 C CD  . LYS A 1 302 ? 12.317  14.598  -11.351 1.00 78.47 302 A 1 
ATOM 2409 C CE  . LYS A 1 302 ? 13.800  14.465  -11.635 1.00 70.28 302 A 1 
ATOM 2410 N NZ  . LYS A 1 302 ? 14.527  15.596  -10.982 1.00 58.83 302 A 1 
ATOM 2411 N N   . GLU A 1 303 ? 7.405   13.128  -9.940  1.00 97.22 303 A 1 
ATOM 2412 C CA  . GLU A 1 303 ? 5.975   13.311  -9.743  1.00 97.15 303 A 1 
ATOM 2413 C C   . GLU A 1 303 ? 5.299   11.994  -9.352  1.00 97.68 303 A 1 
ATOM 2414 O O   . GLU A 1 303 ? 5.890   10.923  -9.438  1.00 97.22 303 A 1 
ATOM 2415 C CB  . GLU A 1 303 ? 5.313   13.952  -10.979 1.00 94.72 303 A 1 
ATOM 2416 C CG  . GLU A 1 303 ? 5.357   13.128  -12.275 1.00 90.50 303 A 1 
ATOM 2417 C CD  . GLU A 1 303 ? 4.491   13.728  -13.411 1.00 89.94 303 A 1 
ATOM 2418 O OE1 . GLU A 1 303 ? 4.570   13.231  -14.560 1.00 81.14 303 A 1 
ATOM 2419 O OE2 . GLU A 1 303 ? 3.630   14.596  -13.140 1.00 82.81 303 A 1 
ATOM 2420 N N   . PHE A 1 304 ? 4.035   12.075  -8.958  1.00 97.87 304 A 1 
ATOM 2421 C CA  . PHE A 1 304 ? 3.138   10.939  -8.966  1.00 98.08 304 A 1 
ATOM 2422 C C   . PHE A 1 304 ? 1.867   11.255  -9.761  1.00 98.09 304 A 1 
ATOM 2423 O O   . PHE A 1 304 ? 1.429   12.406  -9.845  1.00 97.71 304 A 1 
ATOM 2424 C CB  . PHE A 1 304 ? 2.845   10.445  -7.539  1.00 98.05 304 A 1 
ATOM 2425 C CG  . PHE A 1 304 ? 2.046   11.405  -6.681  1.00 98.20 304 A 1 
ATOM 2426 C CD1 . PHE A 1 304 ? 2.697   12.129  -5.660  1.00 97.45 304 A 1 
ATOM 2427 C CD2 . PHE A 1 304 ? 0.669   11.565  -6.878  1.00 97.45 304 A 1 
ATOM 2428 C CE1 . PHE A 1 304 ? 1.966   13.015  -4.852  1.00 96.83 304 A 1 
ATOM 2429 C CE2 . PHE A 1 304 ? -0.062  12.457  -6.072  1.00 96.78 304 A 1 
ATOM 2430 C CZ  . PHE A 1 304 ? 0.581   13.187  -5.065  1.00 96.90 304 A 1 
ATOM 2431 N N   . LYS A 1 305 ? 1.271   10.211  -10.304 1.00 97.89 305 A 1 
ATOM 2432 C CA  . LYS A 1 305 ? -0.014  10.220  -11.005 1.00 97.87 305 A 1 
ATOM 2433 C C   . LYS A 1 305 ? -0.954  9.226   -10.338 1.00 98.02 305 A 1 
ATOM 2434 O O   . LYS A 1 305 ? -0.595  8.062   -10.181 1.00 97.72 305 A 1 
ATOM 2435 C CB  . LYS A 1 305 ? 0.197   9.878   -12.482 1.00 97.39 305 A 1 
ATOM 2436 C CG  . LYS A 1 305 ? 0.892   11.035  -13.213 1.00 95.81 305 A 1 
ATOM 2437 C CD  . LYS A 1 305 ? 1.319   10.668  -14.640 1.00 93.59 305 A 1 
ATOM 2438 C CE  . LYS A 1 305 ? 2.019   11.903  -15.194 1.00 89.21 305 A 1 
ATOM 2439 N NZ  . LYS A 1 305 ? 3.097   11.621  -16.173 1.00 81.74 305 A 1 
ATOM 2440 N N   . ASN A 1 306 ? -2.144  9.670   -9.987  1.00 98.13 306 A 1 
ATOM 2441 C CA  . ASN A 1 306 ? -3.192  8.810   -9.463  1.00 98.07 306 A 1 
ATOM 2442 C C   . ASN A 1 306 ? -4.191  8.455   -10.561 1.00 98.07 306 A 1 
ATOM 2443 O O   . ASN A 1 306 ? -4.532  9.265   -11.422 1.00 97.36 306 A 1 
ATOM 2444 C CB  . ASN A 1 306 ? -3.874  9.455   -8.250  1.00 97.68 306 A 1 
ATOM 2445 C CG  . ASN A 1 306 ? -3.014  9.389   -7.003  1.00 93.49 306 A 1 
ATOM 2446 O OD1 . ASN A 1 306 ? -2.078  8.615   -6.880  1.00 83.93 306 A 1 
ATOM 2447 N ND2 . ASN A 1 306 ? -3.321  10.188  -6.028  1.00 82.79 306 A 1 
ATOM 2448 N N   . TYR A 1 307 ? -4.686  7.228   -10.474 1.00 97.87 307 A 1 
ATOM 2449 C CA  . TYR A 1 307 ? -5.730  6.695   -11.323 1.00 97.82 307 A 1 
ATOM 2450 C C   . TYR A 1 307 ? -6.816  6.108   -10.434 1.00 97.71 307 A 1 
ATOM 2451 O O   . TYR A 1 307 ? -6.506  5.460   -9.440  1.00 97.30 307 A 1 
ATOM 2452 C CB  . TYR A 1 307 ? -5.173  5.647   -12.275 1.00 97.84 307 A 1 
ATOM 2453 C CG  . TYR A 1 307 ? -4.016  6.128   -13.132 1.00 97.72 307 A 1 
ATOM 2454 C CD1 . TYR A 1 307 ? -4.255  6.618   -14.425 1.00 97.08 307 A 1 
ATOM 2455 C CD2 . TYR A 1 307 ? -2.707  6.086   -12.628 1.00 97.15 307 A 1 
ATOM 2456 C CE1 . TYR A 1 307 ? -3.180  7.057   -15.227 1.00 96.57 307 A 1 
ATOM 2457 C CE2 . TYR A 1 307 ? -1.629  6.532   -13.415 1.00 96.70 307 A 1 
ATOM 2458 C CZ  . TYR A 1 307 ? -1.870  7.013   -14.717 1.00 96.54 307 A 1 
ATOM 2459 O OH  . TYR A 1 307 ? -0.831  7.424   -15.482 1.00 95.61 307 A 1 
ATOM 2460 N N   . HIS A 1 308 ? -8.065  6.323   -10.805 1.00 96.81 308 A 1 
ATOM 2461 C CA  . HIS A 1 308 ? -9.205  5.827   -10.049 1.00 96.57 308 A 1 
ATOM 2462 C C   . HIS A 1 308 ? -10.203 5.057   -10.915 1.00 96.71 308 A 1 
ATOM 2463 O O   . HIS A 1 308 ? -10.205 5.144   -12.147 1.00 95.92 308 A 1 
ATOM 2464 C CB  . HIS A 1 308 ? -9.860  6.974   -9.252  1.00 95.15 308 A 1 
ATOM 2465 C CG  . HIS A 1 308 ? -10.574 8.031   -10.052 1.00 93.58 308 A 1 
ATOM 2466 N ND1 . HIS A 1 308 ? -11.236 9.116   -9.506  1.00 85.22 308 A 1 
ATOM 2467 C CD2 . HIS A 1 308 ? -10.734 8.136   -11.402 1.00 85.42 308 A 1 
ATOM 2468 C CE1 . HIS A 1 308 ? -11.769 9.833   -10.502 1.00 85.89 308 A 1 
ATOM 2469 N NE2 . HIS A 1 308 ? -11.497 9.268   -11.683 1.00 88.37 308 A 1 
ATOM 2470 N N   . PHE A 1 309 ? -11.069 4.286   -10.251 1.00 96.01 309 A 1 
ATOM 2471 C CA  . PHE A 1 309 ? -12.151 3.516   -10.848 1.00 95.43 309 A 1 
ATOM 2472 C C   . PHE A 1 309 ? -13.470 3.865   -10.147 1.00 94.39 309 A 1 
ATOM 2473 O O   . PHE A 1 309 ? -13.809 3.315   -9.104  1.00 91.50 309 A 1 
ATOM 2474 C CB  . PHE A 1 309 ? -11.809 2.031   -10.744 1.00 95.31 309 A 1 
ATOM 2475 C CG  . PHE A 1 309 ? -12.708 1.114   -11.548 1.00 95.72 309 A 1 
ATOM 2476 C CD1 . PHE A 1 309 ? -13.972 0.746   -11.070 1.00 94.71 309 A 1 
ATOM 2477 C CD2 . PHE A 1 309 ? -12.229 0.579   -12.752 1.00 94.88 309 A 1 
ATOM 2478 C CE1 . PHE A 1 309 ? -14.758 -0.168  -11.796 1.00 93.91 309 A 1 
ATOM 2479 C CE2 . PHE A 1 309 ? -13.013 -0.337  -13.472 1.00 93.96 309 A 1 
ATOM 2480 C CZ  . PHE A 1 309 ? -14.274 -0.717  -12.995 1.00 94.38 309 A 1 
ATOM 2481 N N   . GLN A 1 310 ? -14.237 4.794   -10.726 1.00 91.85 310 A 1 
ATOM 2482 C CA  . GLN A 1 310 ? -15.534 5.136   -10.157 1.00 90.42 310 A 1 
ATOM 2483 C C   . GLN A 1 310 ? -16.565 4.045   -10.469 1.00 90.24 310 A 1 
ATOM 2484 O O   . GLN A 1 310 ? -16.858 3.759   -11.637 1.00 88.68 310 A 1 
ATOM 2485 C CB  . GLN A 1 310 ? -15.990 6.514   -10.633 1.00 88.61 310 A 1 
ATOM 2486 C CG  . GLN A 1 310 ? -15.123 7.633   -10.030 1.00 83.54 310 A 1 
ATOM 2487 C CD  . GLN A 1 310 ? -15.547 9.024   -10.474 1.00 78.38 310 A 1 
ATOM 2488 O OE1 . GLN A 1 310 ? -16.292 9.203   -11.431 1.00 72.39 310 A 1 
ATOM 2489 N NE2 . GLN A 1 310 ? -15.066 10.053  -9.830  1.00 67.64 310 A 1 
ATOM 2490 N N   . LEU A 1 311 ? -17.116 3.442   -9.411  1.00 90.85 311 A 1 
ATOM 2491 C CA  . LEU A 1 311 ? -18.216 2.494   -9.539  1.00 89.93 311 A 1 
ATOM 2492 C C   . LEU A 1 311 ? -19.481 3.222   -10.002 1.00 87.96 311 A 1 
ATOM 2493 O O   . LEU A 1 311 ? -19.748 4.358   -9.617  1.00 85.25 311 A 1 
ATOM 2494 C CB  . LEU A 1 311 ? -18.454 1.763   -8.204  1.00 90.38 311 A 1 
ATOM 2495 C CG  . LEU A 1 311 ? -17.275 0.912   -7.713  1.00 90.42 311 A 1 
ATOM 2496 C CD1 . LEU A 1 311 ? -17.629 0.293   -6.363  1.00 88.39 311 A 1 
ATOM 2497 C CD2 . LEU A 1 311 ? -16.946 -0.231  -8.682  1.00 88.48 311 A 1 
ATOM 2498 N N   . ARG A 1 312 ? -20.288 2.564   -10.841 1.00 85.23 312 A 1 
ATOM 2499 C CA  . ARG A 1 312 ? -21.552 3.123   -11.320 1.00 81.62 312 A 1 
ATOM 2500 C C   . ARG A 1 312 ? -22.518 3.321   -10.149 1.00 79.96 312 A 1 
ATOM 2501 O O   . ARG A 1 312 ? -22.746 2.363   -9.413  1.00 75.97 312 A 1 
ATOM 2502 C CB  . ARG A 1 312 ? -22.145 2.218   -12.404 1.00 78.88 312 A 1 
ATOM 2503 C CG  . ARG A 1 312 ? -23.458 2.799   -12.953 1.00 73.71 312 A 1 
ATOM 2504 C CD  . ARG A 1 312 ? -24.047 1.924   -14.067 1.00 69.83 312 A 1 
ATOM 2505 N NE  . ARG A 1 312 ? -23.171 1.897   -15.245 1.00 66.48 312 A 1 
ATOM 2506 C CZ  . ARG A 1 312 ? -23.123 2.781   -16.220 1.00 60.31 312 A 1 
ATOM 2507 N NH1 . ARG A 1 312 ? -23.916 3.810   -16.277 1.00 55.29 312 A 1 
ATOM 2508 N NH2 . ARG A 1 312 ? -22.257 2.665   -17.157 1.00 56.38 312 A 1 
ATOM 2509 N N   . PRO A 1 313 ? -23.162 4.499   -10.012 1.00 78.37 313 A 1 
ATOM 2510 C CA  . PRO A 1 313 ? -24.180 4.730   -8.991  1.00 75.30 313 A 1 
ATOM 2511 C C   . PRO A 1 313 ? -25.339 3.740   -9.102  1.00 74.45 313 A 1 
ATOM 2512 O O   . PRO A 1 313 ? -25.838 3.456   -10.198 1.00 72.16 313 A 1 
ATOM 2513 C CB  . PRO A 1 313 ? -24.644 6.175   -9.175  1.00 72.50 313 A 1 
ATOM 2514 C CG  . PRO A 1 313 ? -23.461 6.853   -9.849  1.00 71.20 313 A 1 
ATOM 2515 C CD  . PRO A 1 313 ? -22.880 5.742   -10.718 1.00 75.01 313 A 1 
ATOM 2516 N N   . LYS A 1 314 ? -25.844 3.255   -7.952  1.00 71.77 314 A 1 
ATOM 2517 C CA  . LYS A 1 314 ? -26.926 2.253   -7.877  1.00 68.08 314 A 1 
ATOM 2518 C C   . LYS A 1 314 ? -28.242 2.704   -8.525  1.00 65.31 314 A 1 
ATOM 2519 O O   . LYS A 1 314 ? -29.042 1.864   -8.931  1.00 61.01 314 A 1 
ATOM 2520 C CB  . LYS A 1 314 ? -27.169 1.874   -6.401  1.00 64.86 314 A 1 
ATOM 2521 C CG  . LYS A 1 314 ? -25.967 1.163   -5.771  1.00 62.87 314 A 1 
ATOM 2522 C CD  . LYS A 1 314 ? -26.197 0.759   -4.299  1.00 60.29 314 A 1 
ATOM 2523 C CE  . LYS A 1 314 ? -24.934 0.040   -3.819  1.00 56.44 314 A 1 
ATOM 2524 N NZ  . LYS A 1 314 ? -24.972 -0.472  -2.427  1.00 50.73 314 A 1 
ATOM 2525 N N   . LYS A 1 315 ? -28.502 4.028   -8.616  1.00 62.32 315 A 1 
ATOM 2526 C CA  . LYS A 1 315 ? -29.732 4.611   -9.187  1.00 60.49 315 A 1 
ATOM 2527 C C   . LYS A 1 315 ? -29.731 4.674   -10.716 1.00 60.01 315 A 1 
ATOM 2528 O O   . LYS A 1 315 ? -30.798 4.835   -11.304 1.00 54.19 315 A 1 
ATOM 2529 C CB  . LYS A 1 315 ? -30.006 5.986   -8.583  1.00 54.99 315 A 1 
ATOM 2530 C CG  . LYS A 1 315 ? -30.396 5.912   -7.096  1.00 49.95 315 A 1 
ATOM 2531 C CD  . LYS A 1 315 ? -30.791 7.298   -6.559  1.00 46.46 315 A 1 
ATOM 2532 C CE  . LYS A 1 315 ? -31.202 7.207   -5.086  1.00 41.31 315 A 1 
ATOM 2533 N NZ  . LYS A 1 315 ? -31.598 8.531   -4.527  1.00 37.33 315 A 1 
ATOM 2534 N N   . ASP A 1 316 ? -28.575 4.536   -11.356 1.00 52.72 316 A 1 
ATOM 2535 C CA  . ASP A 1 316 ? -28.515 4.487   -12.811 1.00 52.42 316 A 1 
ATOM 2536 C C   . ASP A 1 316 ? -29.035 3.132   -13.291 1.00 51.54 316 A 1 
ATOM 2537 O O   . ASP A 1 316 ? -28.349 2.114   -13.231 1.00 48.50 316 A 1 
ATOM 2538 C CB  . ASP A 1 316 ? -27.087 4.769   -13.325 1.00 49.37 316 A 1 
ATOM 2539 C CG  . ASP A 1 316 ? -26.730 6.255   -13.369 1.00 46.00 316 A 1 
ATOM 2540 O OD1 . ASP A 1 316 ? -27.647 7.096   -13.246 1.00 43.08 316 A 1 
ATOM 2541 O OD2 . ASP A 1 316 ? -25.529 6.530   -13.587 1.00 42.29 316 A 1 
ATOM 2542 N N   . LYS A 1 317 ? -30.293 3.116   -13.789 1.00 47.76 317 A 1 
ATOM 2543 C CA  . LYS A 1 317 ? -30.815 1.955   -14.504 1.00 48.25 317 A 1 
ATOM 2544 C C   . LYS A 1 317 ? -29.822 1.621   -15.619 1.00 47.28 317 A 1 
ATOM 2545 O O   . LYS A 1 317 ? -29.549 2.468   -16.474 1.00 45.10 317 A 1 
ATOM 2546 C CB  . LYS A 1 317 ? -32.223 2.222   -15.075 1.00 45.42 317 A 1 
ATOM 2547 C CG  . LYS A 1 317 ? -33.297 2.320   -13.986 1.00 41.63 317 A 1 
ATOM 2548 C CD  . LYS A 1 317 ? -34.699 2.493   -14.595 1.00 39.14 317 A 1 
ATOM 2549 C CE  . LYS A 1 317 ? -35.765 2.587   -13.491 1.00 35.55 317 A 1 
ATOM 2550 N NZ  . LYS A 1 317 ? -37.146 2.733   -14.038 1.00 32.08 317 A 1 
ATOM 2551 N N   . LEU A 1 318 ? -29.290 0.402   -15.611 1.00 48.96 318 A 1 
ATOM 2552 C CA  . LEU A 1 318 ? -28.532 -0.127  -16.735 1.00 49.20 318 A 1 
ATOM 2553 C C   . LEU A 1 318 ? -29.410 0.020   -17.986 1.00 48.66 318 A 1 
ATOM 2554 O O   . LEU A 1 318 ? -30.389 -0.704  -18.139 1.00 45.57 318 A 1 
ATOM 2555 C CB  . LEU A 1 318 ? -28.175 -1.609  -16.479 1.00 46.21 318 A 1 
ATOM 2556 C CG  . LEU A 1 318 ? -27.012 -1.812  -15.499 1.00 43.53 318 A 1 
ATOM 2557 C CD1 . LEU A 1 318 ? -27.024 -3.244  -14.962 1.00 40.24 318 A 1 
ATOM 2558 C CD2 . LEU A 1 318 ? -25.659 -1.581  -16.186 1.00 40.72 318 A 1 
ATOM 2559 N N   . LYS A 1 319 ? -29.098 1.002   -18.845 1.00 48.52 319 A 1 
ATOM 2560 C CA  . LYS A 1 319 ? -29.783 1.120   -20.135 1.00 50.62 319 A 1 
ATOM 2561 C C   . LYS A 1 319 ? -29.540 -0.193  -20.889 1.00 49.80 319 A 1 
ATOM 2562 O O   . LYS A 1 319 ? -28.401 -0.667  -20.891 1.00 47.72 319 A 1 
ATOM 2563 C CB  . LYS A 1 319 ? -29.300 2.343   -20.925 1.00 48.45 319 A 1 
ATOM 2564 C CG  . LYS A 1 319 ? -29.782 3.664   -20.305 1.00 44.18 319 A 1 
ATOM 2565 C CD  . LYS A 1 319 ? -29.363 4.874   -21.160 1.00 42.11 319 A 1 
ATOM 2566 C CE  . LYS A 1 319 ? -29.843 6.172   -20.508 1.00 37.99 319 A 1 
ATOM 2567 N NZ  . LYS A 1 319 ? -29.420 7.366   -21.274 1.00 34.92 319 A 1 
ATOM 2568 N N   . PRO A 1 320 ? -30.566 -0.795  -21.484 1.00 45.12 320 A 1 
ATOM 2569 C CA  . PRO A 1 320 ? -30.375 -1.956  -22.343 1.00 45.93 320 A 1 
ATOM 2570 C C   . PRO A 1 320 ? -29.283 -1.650  -23.368 1.00 47.08 320 A 1 
ATOM 2571 O O   . PRO A 1 320 ? -29.224 -0.528  -23.882 1.00 46.23 320 A 1 
ATOM 2572 C CB  . PRO A 1 320 ? -31.730 -2.225  -23.012 1.00 43.11 320 A 1 
ATOM 2573 C CG  . PRO A 1 320 ? -32.738 -1.534  -22.096 1.00 43.53 320 A 1 
ATOM 2574 C CD  . PRO A 1 320 ? -31.951 -0.363  -21.509 1.00 48.83 320 A 1 
ATOM 2575 N N   . LYS A 1 321 ? -28.414 -2.612  -23.659 1.00 47.13 321 A 1 
ATOM 2576 C CA  . LYS A 1 321 ? -27.455 -2.494  -24.762 1.00 49.19 321 A 1 
ATOM 2577 C C   . LYS A 1 321 ? -28.241 -2.392  -26.074 1.00 48.60 321 A 1 
ATOM 2578 O O   . LYS A 1 321 ? -28.584 -3.411  -26.666 1.00 46.44 321 A 1 
ATOM 2579 C CB  . LYS A 1 321 ? -26.499 -3.699  -24.811 1.00 46.93 321 A 1 
ATOM 2580 C CG  . LYS A 1 321 ? -25.366 -3.655  -23.781 1.00 44.06 321 A 1 
ATOM 2581 C CD  . LYS A 1 321 ? -24.467 -4.878  -23.987 1.00 41.52 321 A 1 
ATOM 2582 C CE  . LYS A 1 321 ? -23.265 -4.872  -23.038 1.00 37.34 321 A 1 
ATOM 2583 N NZ  . LYS A 1 321 ? -22.422 -6.090  -23.245 1.00 34.48 321 A 1 
ATOM 2584 N N   . THR A 1 322 ? -28.560 -1.165  -26.494 1.00 46.31 322 A 1 
ATOM 2585 C CA  . THR A 1 322 ? -28.957 -0.917  -27.872 1.00 50.69 322 A 1 
ATOM 2586 C C   . THR A 1 322 ? -27.711 -1.022  -28.754 1.00 52.09 322 A 1 
ATOM 2587 O O   . THR A 1 322 ? -26.590 -0.740  -28.311 1.00 49.28 322 A 1 
ATOM 2588 C CB  . THR A 1 322 ? -29.675 0.433   -28.023 1.00 47.25 322 A 1 
ATOM 2589 O OG1 . THR A 1 322 ? -28.935 1.468   -27.430 1.00 42.59 322 A 1 
ATOM 2590 C CG2 . THR A 1 322 ? -31.044 0.414   -27.317 1.00 43.06 322 A 1 
ATOM 2591 N N   . THR A 1 323 ? -27.888 -1.469  -29.988 1.00 43.95 323 A 1 
ATOM 2592 C CA  . THR A 1 323 ? -26.826 -1.606  -31.009 1.00 47.93 323 A 1 
ATOM 2593 C C   . THR A 1 323 ? -26.172 -0.277  -31.413 1.00 48.50 323 A 1 
ATOM 2594 O O   . THR A 1 323 ? -25.173 -0.262  -32.127 1.00 46.52 323 A 1 
ATOM 2595 C CB  . THR A 1 323 ? -27.401 -2.302  -32.254 1.00 43.81 323 A 1 
ATOM 2596 O OG1 . THR A 1 323 ? -28.696 -1.812  -32.517 1.00 39.29 323 A 1 
ATOM 2597 C CG2 . THR A 1 323 ? -27.533 -3.810  -32.038 1.00 39.70 323 A 1 
ATOM 2598 N N   . ILE A 1 324 ? -26.682 0.848   -30.896 1.00 45.28 324 A 1 
ATOM 2599 C CA  . ILE A 1 324 ? -26.104 2.180   -31.057 1.00 48.19 324 A 1 
ATOM 2600 C C   . ILE A 1 324 ? -24.972 2.332   -30.032 1.00 48.98 324 A 1 
ATOM 2601 O O   . ILE A 1 324 ? -25.176 2.191   -28.824 1.00 47.49 324 A 1 
ATOM 2602 C CB  . ILE A 1 324 ? -27.181 3.274   -30.927 1.00 44.99 324 A 1 
ATOM 2603 C CG1 . ILE A 1 324 ? -28.325 3.032   -31.947 1.00 41.90 324 A 1 
ATOM 2604 C CG2 . ILE A 1 324 ? -26.551 4.667   -31.139 1.00 43.75 324 A 1 
ATOM 2605 C CD1 . ILE A 1 324 ? -29.520 3.979   -31.800 1.00 39.11 324 A 1 
ATOM 2606 N N   . LYS A 1 325 ? -23.780 2.638   -30.522 1.00 47.78 325 A 1 
ATOM 2607 C CA  . LYS A 1 325 ? -22.572 2.930   -29.734 1.00 50.74 325 A 1 
ATOM 2608 C C   . LYS A 1 325 ? -22.856 4.126   -28.806 1.00 50.28 325 A 1 
ATOM 2609 O O   . LYS A 1 325 ? -22.705 5.268   -29.215 1.00 49.41 325 A 1 
ATOM 2610 C CB  . LYS A 1 325 ? -21.411 3.171   -30.712 1.00 49.39 325 A 1 
ATOM 2611 C CG  . LYS A 1 325 ? -20.071 2.523   -30.314 1.00 45.69 325 A 1 
ATOM 2612 C CD  . LYS A 1 325 ? -19.014 2.818   -31.394 1.00 42.23 325 A 1 
ATOM 2613 C CE  . LYS A 1 325 ? -17.709 2.050   -31.163 1.00 37.61 325 A 1 
ATOM 2614 N NZ  . LYS A 1 325 ? -16.706 2.333   -32.231 1.00 33.86 325 A 1 
ATOM 2615 N N   . GLN A 1 326 ? -23.306 3.874   -27.568 1.00 45.82 326 A 1 
ATOM 2616 C CA  . GLN A 1 326 ? -23.543 4.950   -26.606 1.00 47.50 326 A 1 
ATOM 2617 C C   . GLN A 1 326 ? -22.202 5.584   -26.204 1.00 48.66 326 A 1 
ATOM 2618 O O   . GLN A 1 326 ? -21.211 4.865   -26.058 1.00 47.40 326 A 1 
ATOM 2619 C CB  . GLN A 1 326 ? -24.337 4.477   -25.383 1.00 45.82 326 A 1 
ATOM 2620 C CG  . GLN A 1 326 ? -25.788 4.132   -25.756 1.00 41.50 326 A 1 
ATOM 2621 C CD  . GLN A 1 326 ? -26.750 4.049   -24.565 1.00 36.69 326 A 1 
ATOM 2622 O OE1 . GLN A 1 326 ? -26.418 4.261   -23.404 1.00 35.81 326 A 1 
ATOM 2623 N NE2 . GLN A 1 326 ? -27.999 3.765   -24.817 1.00 35.13 326 A 1 
ATOM 2624 N N   . PRO A 1 327 ? -22.160 6.920   -26.012 1.00 43.66 327 A 1 
ATOM 2625 C CA  . PRO A 1 327 ? -20.986 7.580   -25.455 1.00 45.86 327 A 1 
ATOM 2626 C C   . PRO A 1 327 ? -20.615 6.919   -24.118 1.00 48.85 327 A 1 
ATOM 2627 O O   . PRO A 1 327 ? -21.472 6.599   -23.303 1.00 48.10 327 A 1 
ATOM 2628 C CB  . PRO A 1 327 ? -21.359 9.059   -25.282 1.00 41.39 327 A 1 
ATOM 2629 C CG  . PRO A 1 327 ? -22.517 9.253   -26.247 1.00 41.40 327 A 1 
ATOM 2630 C CD  . PRO A 1 327 ? -23.212 7.893   -26.256 1.00 47.81 327 A 1 
ATOM 2631 N N   . SER A 1 328 ? -19.324 6.700   -23.911 1.00 51.73 328 A 1 
ATOM 2632 C CA  . SER A 1 328 ? -18.823 6.177   -22.639 1.00 54.05 328 A 1 
ATOM 2633 C C   . SER A 1 328 ? -19.155 7.177   -21.528 1.00 56.91 328 A 1 
ATOM 2634 O O   . SER A 1 328 ? -18.571 8.256   -21.495 1.00 53.79 328 A 1 
ATOM 2635 C CB  . SER A 1 328 ? -17.307 5.964   -22.747 1.00 50.19 328 A 1 
ATOM 2636 O OG  . SER A 1 328 ? -16.696 5.772   -21.498 1.00 45.97 328 A 1 
ATOM 2637 N N   . ASP A 1 329 ? -20.035 6.818   -20.596 1.00 58.30 329 A 1 
ATOM 2638 C CA  . ASP A 1 329 ? -20.382 7.632   -19.421 1.00 64.18 329 A 1 
ATOM 2639 C C   . ASP A 1 329 ? -19.256 7.695   -18.374 1.00 69.57 329 A 1 
ATOM 2640 O O   . ASP A 1 329 ? -19.338 8.431   -17.401 1.00 66.61 329 A 1 
ATOM 2641 C CB  . ASP A 1 329 ? -21.679 7.083   -18.807 1.00 57.64 329 A 1 
ATOM 2642 C CG  . ASP A 1 329 ? -21.600 5.606   -18.415 1.00 54.08 329 A 1 
ATOM 2643 O OD1 . ASP A 1 329 ? -20.497 5.042   -18.209 1.00 51.29 329 A 1 
ATOM 2644 O OD2 . ASP A 1 329 ? -22.669 4.975   -18.369 1.00 50.37 329 A 1 
ATOM 2645 N N   . GLY A 1 330 ? -18.178 6.946   -18.617 1.00 65.32 330 A 1 
ATOM 2646 C CA  . GLY A 1 330 ? -16.980 6.991   -17.826 1.00 69.16 330 A 1 
ATOM 2647 C C   . GLY A 1 330 ? -17.023 6.228   -16.490 1.00 75.05 330 A 1 
ATOM 2648 O O   . GLY A 1 330 ? -16.014 6.242   -15.797 1.00 71.77 330 A 1 
ATOM 2649 N N   . PHE A 1 331 ? -18.106 5.557   -16.127 1.00 76.18 331 A 1 
ATOM 2650 C CA  . PHE A 1 331 ? -18.122 4.648   -14.964 1.00 80.91 331 A 1 
ATOM 2651 C C   . PHE A 1 331 ? -17.509 3.283   -15.296 1.00 83.80 331 A 1 
ATOM 2652 O O   . PHE A 1 331 ? -17.403 2.899   -16.459 1.00 82.06 331 A 1 
ATOM 2653 C CB  . PHE A 1 331 ? -19.552 4.501   -14.433 1.00 79.27 331 A 1 
ATOM 2654 C CG  . PHE A 1 331 ? -20.117 5.788   -13.873 1.00 78.95 331 A 1 
ATOM 2655 C CD1 . PHE A 1 331 ? -19.656 6.268   -12.633 1.00 76.43 331 A 1 
ATOM 2656 C CD2 . PHE A 1 331 ? -21.091 6.510   -14.582 1.00 77.37 331 A 1 
ATOM 2657 C CE1 . PHE A 1 331 ? -20.166 7.469   -12.107 1.00 73.83 331 A 1 
ATOM 2658 C CE2 . PHE A 1 331 ? -21.600 7.710   -14.059 1.00 75.38 331 A 1 
ATOM 2659 C CZ  . PHE A 1 331 ? -21.140 8.189   -12.819 1.00 77.30 331 A 1 
ATOM 2660 N N   . ASN A 1 332 ? -17.123 2.545   -14.250 1.00 86.16 332 A 1 
ATOM 2661 C CA  . ASN A 1 332 ? -16.571 1.191   -14.339 1.00 88.32 332 A 1 
ATOM 2662 C C   . ASN A 1 332 ? -15.345 1.083   -15.266 1.00 90.68 332 A 1 
ATOM 2663 O O   . ASN A 1 332 ? -15.192 0.112   -16.015 1.00 89.10 332 A 1 
ATOM 2664 C CB  . ASN A 1 332 ? -17.692 0.198   -14.686 1.00 85.38 332 A 1 
ATOM 2665 C CG  . ASN A 1 332 ? -18.783 0.125   -13.646 1.00 83.16 332 A 1 
ATOM 2666 O OD1 . ASN A 1 332 ? -18.602 0.354   -12.465 1.00 79.37 332 A 1 
ATOM 2667 N ND2 . ASN A 1 332 ? -19.975 -0.245  -14.041 1.00 78.61 332 A 1 
ATOM 2668 N N   . LYS A 1 333 ? -14.478 2.113   -15.244 1.00 92.25 333 A 1 
ATOM 2669 C CA  . LYS A 1 333 ? -13.236 2.191   -16.016 1.00 93.02 333 A 1 
ATOM 2670 C C   . LYS A 1 333 ? -12.161 2.896   -15.200 1.00 94.78 333 A 1 
ATOM 2671 O O   . LYS A 1 333 ? -12.450 3.905   -14.563 1.00 93.59 333 A 1 
ATOM 2672 C CB  . LYS A 1 333 ? -13.453 2.952   -17.333 1.00 89.72 333 A 1 
ATOM 2673 C CG  . LYS A 1 333 ? -14.409 2.227   -18.279 1.00 81.36 333 A 1 
ATOM 2674 C CD  . LYS A 1 333 ? -14.585 2.997   -19.587 1.00 79.44 333 A 1 
ATOM 2675 C CE  . LYS A 1 333 ? -15.662 2.283   -20.420 1.00 69.52 333 A 1 
ATOM 2676 N NZ  . LYS A 1 333 ? -15.956 3.030   -21.656 1.00 61.43 333 A 1 
ATOM 2677 N N   . TRP A 1 334 ? -10.937 2.410   -15.296 1.00 95.54 334 A 1 
ATOM 2678 C CA  . TRP A 1 334 ? -9.754  3.106   -14.807 1.00 96.03 334 A 1 
ATOM 2679 C C   . TRP A 1 334 ? -9.514  4.366   -15.633 1.00 95.90 334 A 1 
ATOM 2680 O O   . TRP A 1 334 ? -9.525  4.317   -16.866 1.00 94.98 334 A 1 
ATOM 2681 C CB  . TRP A 1 334 ? -8.547  2.170   -14.854 1.00 96.34 334 A 1 
ATOM 2682 C CG  . TRP A 1 334 ? -8.642  1.041   -13.884 1.00 96.57 334 A 1 
ATOM 2683 C CD1 . TRP A 1 334 ? -9.053  -0.219  -14.157 1.00 95.90 334 A 1 
ATOM 2684 C CD2 . TRP A 1 334 ? -8.381  1.082   -12.450 1.00 96.90 334 A 1 
ATOM 2685 N NE1 . TRP A 1 334 ? -9.080  -0.954  -12.992 1.00 95.99 334 A 1 
ATOM 2686 C CE2 . TRP A 1 334 ? -8.687  -0.200  -11.907 1.00 96.57 334 A 1 
ATOM 2687 C CE3 . TRP A 1 334 ? -7.945  2.079   -11.560 1.00 96.68 334 A 1 
ATOM 2688 C CZ2 . TRP A 1 334 ? -8.591  -0.469  -10.533 1.00 96.49 334 A 1 
ATOM 2689 C CZ3 . TRP A 1 334 ? -7.832  1.813   -10.180 1.00 96.44 334 A 1 
ATOM 2690 C CH2 . TRP A 1 334 ? -8.166  0.550   -9.662  1.00 96.13 334 A 1 
ATOM 2691 N N   . LYS A 1 335 ? -9.304  5.486   -14.950 1.00 96.15 335 A 1 
ATOM 2692 C CA  . LYS A 1 335 ? -9.019  6.789   -15.544 1.00 95.52 335 A 1 
ATOM 2693 C C   . LYS A 1 335 ? -7.892  7.467   -14.790 1.00 96.53 335 A 1 
ATOM 2694 O O   . LYS A 1 335 ? -7.732  7.246   -13.595 1.00 95.90 335 A 1 
ATOM 2695 C CB  . LYS A 1 335 ? -10.251 7.691   -15.464 1.00 92.61 335 A 1 
ATOM 2696 C CG  . LYS A 1 335 ? -11.452 7.162   -16.223 1.00 82.36 335 A 1 
ATOM 2697 C CD  . LYS A 1 335 ? -12.583 8.180   -16.005 1.00 80.02 335 A 1 
ATOM 2698 C CE  . LYS A 1 335 ? -13.896 7.647   -16.492 1.00 68.73 335 A 1 
ATOM 2699 N NZ  . LYS A 1 335 ? -14.980 8.474   -15.915 1.00 60.81 335 A 1 
ATOM 2700 N N   . PHE A 1 336 ? -7.188  8.347   -15.501 1.00 95.81 336 A 1 
ATOM 2701 C CA  . PHE A 1 336 ? -6.357  9.345   -14.858 1.00 95.93 336 A 1 
ATOM 2702 C C   . PHE A 1 336 ? -7.218  10.202  -13.924 1.00 95.98 336 A 1 
ATOM 2703 O O   . PHE A 1 336 ? -8.265  10.702  -14.344 1.00 95.19 336 A 1 
ATOM 2704 C CB  . PHE A 1 336 ? -5.690  10.196  -15.940 1.00 95.89 336 A 1 
ATOM 2705 C CG  . PHE A 1 336 ? -4.829  11.302  -15.385 1.00 96.11 336 A 1 
ATOM 2706 C CD1 . PHE A 1 336 ? -5.252  12.646  -15.475 1.00 94.51 336 A 1 
ATOM 2707 C CD2 . PHE A 1 336 ? -3.598  10.996  -14.779 1.00 94.90 336 A 1 
ATOM 2708 C CE1 . PHE A 1 336 ? -4.434  13.672  -14.968 1.00 94.06 336 A 1 
ATOM 2709 C CE2 . PHE A 1 336 ? -2.790  12.023  -14.274 1.00 94.21 336 A 1 
ATOM 2710 C CZ  . PHE A 1 336 ? -3.202  13.358  -14.371 1.00 95.07 336 A 1 
ATOM 2711 N N   . ASN A 1 337 ? -6.801  10.314  -12.669 1.00 96.85 337 A 1 
ATOM 2712 C CA  . ASN A 1 337 ? -7.429  11.173  -11.686 1.00 96.62 337 A 1 
ATOM 2713 C C   . ASN A 1 337 ? -6.728  12.529  -11.682 1.00 96.73 337 A 1 
ATOM 2714 O O   . ASN A 1 337 ? -7.279  13.514  -12.175 1.00 96.07 337 A 1 
ATOM 2715 C CB  . ASN A 1 337 ? -7.450  10.456  -10.318 1.00 95.97 337 A 1 
ATOM 2716 C CG  . ASN A 1 337 ? -8.253  11.259  -9.311  1.00 94.06 337 A 1 
ATOM 2717 O OD1 . ASN A 1 337 ? -8.829  12.263  -9.643  1.00 88.74 337 A 1 
ATOM 2718 N ND2 . ASN A 1 337 ? -8.330  10.862  -8.070  1.00 87.42 337 A 1 
ATOM 2719 N N   . TYR A 1 338 ? -5.480  12.569  -11.205 1.00 97.29 338 A 1 
ATOM 2720 C CA  . TYR A 1 338 ? -4.656  13.773  -11.221 1.00 97.79 338 A 1 
ATOM 2721 C C   . TYR A 1 338 ? -3.157  13.436  -11.107 1.00 97.99 338 A 1 
ATOM 2722 O O   . TYR A 1 338 ? -2.782  12.328  -10.723 1.00 97.91 338 A 1 
ATOM 2723 C CB  . TYR A 1 338 ? -5.091  14.707  -10.092 1.00 97.64 338 A 1 
ATOM 2724 C CG  . TYR A 1 338 ? -4.591  14.312  -8.720  1.00 97.81 338 A 1 
ATOM 2725 C CD1 . TYR A 1 338 ? -5.221  13.297  -7.968  1.00 97.26 338 A 1 
ATOM 2726 C CD2 . TYR A 1 338 ? -3.465  14.973  -8.199  1.00 97.45 338 A 1 
ATOM 2727 C CE1 . TYR A 1 338 ? -4.731  12.956  -6.701  1.00 96.75 338 A 1 
ATOM 2728 C CE2 . TYR A 1 338 ? -2.972  14.637  -6.937  1.00 96.83 338 A 1 
ATOM 2729 C CZ  . TYR A 1 338 ? -3.605  13.634  -6.181  1.00 96.81 338 A 1 
ATOM 2730 O OH  . TYR A 1 338 ? -3.114  13.341  -4.965  1.00 95.83 338 A 1 
ATOM 2731 N N   . GLY A 1 339 ? -2.297  14.401  -11.426 1.00 97.78 339 A 1 
ATOM 2732 C CA  . GLY A 1 339 ? -0.858  14.334  -11.200 1.00 97.94 339 A 1 
ATOM 2733 C C   . GLY A 1 339 ? -0.390  15.418  -10.228 1.00 98.14 339 A 1 
ATOM 2734 O O   . GLY A 1 339 ? -0.913  16.528  -10.254 1.00 97.54 339 A 1 
ATOM 2735 N N   . SER A 1 340 ? 0.614   15.141  -9.405  1.00 97.73 340 A 1 
ATOM 2736 C CA  . SER A 1 340 ? 1.128   16.102  -8.425  1.00 97.74 340 A 1 
ATOM 2737 C C   . SER A 1 340 ? 1.645   17.396  -9.066  1.00 97.69 340 A 1 
ATOM 2738 O O   . SER A 1 340 ? 1.454   18.481  -8.522  1.00 97.17 340 A 1 
ATOM 2739 C CB  . SER A 1 340 ? 2.224   15.450  -7.573  1.00 97.74 340 A 1 
ATOM 2740 O OG  . SER A 1 340 ? 3.295   14.992  -8.371  1.00 97.26 340 A 1 
ATOM 2741 N N   . SER A 1 341 ? 2.258   17.287  -10.241 1.00 96.73 341 A 1 
ATOM 2742 C CA  . SER A 1 341 ? 2.730   18.445  -11.002 1.00 96.27 341 A 1 
ATOM 2743 C C   . SER A 1 341 ? 1.572   19.232  -11.621 1.00 96.25 341 A 1 
ATOM 2744 O O   . SER A 1 341 ? 1.449   20.427  -11.385 1.00 95.43 341 A 1 
ATOM 2745 C CB  . SER A 1 341 ? 3.717   17.981  -12.074 1.00 95.48 341 A 1 
ATOM 2746 O OG  . SER A 1 341 ? 4.219   19.089  -12.795 1.00 80.27 341 A 1 
ATOM 2747 N N   . SER A 1 342 ? 0.678   18.580  -12.362 1.00 97.20 342 A 1 
ATOM 2748 C CA  . SER A 1 342 ? -0.418  19.255  -13.068 1.00 96.77 342 A 1 
ATOM 2749 C C   . SER A 1 342 ? -1.475  19.844  -12.125 1.00 97.05 342 A 1 
ATOM 2750 O O   . SER A 1 342 ? -2.064  20.875  -12.439 1.00 95.90 342 A 1 
ATOM 2751 C CB  . SER A 1 342 ? -1.092  18.307  -14.064 1.00 96.06 342 A 1 
ATOM 2752 O OG  . SER A 1 342 ? -1.615  17.151  -13.425 1.00 90.92 342 A 1 
ATOM 2753 N N   . GLU A 1 343 ? -1.714  19.203  -10.983 1.00 97.21 343 A 1 
ATOM 2754 C CA  . GLU A 1 343 ? -2.779  19.585  -10.061 1.00 97.14 343 A 1 
ATOM 2755 C C   . GLU A 1 343 ? -2.330  20.617  -9.023  1.00 97.38 343 A 1 
ATOM 2756 O O   . GLU A 1 343 ? -3.072  21.555  -8.717  1.00 95.96 343 A 1 
ATOM 2757 C CB  . GLU A 1 343 ? -3.308  18.326  -9.381  1.00 95.97 343 A 1 
ATOM 2758 C CG  . GLU A 1 343 ? -4.701  18.514  -8.771  1.00 92.71 343 A 1 
ATOM 2759 C CD  . GLU A 1 343 ? -5.725  18.763  -9.892  1.00 94.04 343 A 1 
ATOM 2760 O OE1 . GLU A 1 343 ? -5.988  19.946  -10.210 1.00 87.36 343 A 1 
ATOM 2761 O OE2 . GLU A 1 343 ? -6.247  17.793  -10.459 1.00 88.20 343 A 1 
ATOM 2762 N N   . TYR A 1 344 ? -1.118  20.456  -8.502  1.00 97.87 344 A 1 
ATOM 2763 C CA  . TYR A 1 344 ? -0.599  21.282  -7.407  1.00 97.95 344 A 1 
ATOM 2764 C C   . TYR A 1 344 ? 0.561   22.196  -7.815  1.00 98.06 344 A 1 
ATOM 2765 O O   . TYR A 1 344 ? 0.972   23.047  -7.015  1.00 97.34 344 A 1 
ATOM 2766 C CB  . TYR A 1 344 ? -0.234  20.380  -6.223  1.00 97.89 344 A 1 
ATOM 2767 C CG  . TYR A 1 344 ? -1.349  19.471  -5.731  1.00 97.90 344 A 1 
ATOM 2768 C CD1 . TYR A 1 344 ? -2.642  19.985  -5.497  1.00 97.11 344 A 1 
ATOM 2769 C CD2 . TYR A 1 344 ? -1.090  18.112  -5.494  1.00 97.17 344 A 1 
ATOM 2770 C CE1 . TYR A 1 344 ? -3.668  19.147  -5.037  1.00 96.47 344 A 1 
ATOM 2771 C CE2 . TYR A 1 344 ? -2.115  17.266  -5.028  1.00 96.50 344 A 1 
ATOM 2772 C CZ  . TYR A 1 344 ? -3.407  17.778  -4.808  1.00 96.61 344 A 1 
ATOM 2773 O OH  . TYR A 1 344 ? -4.397  16.974  -4.366  1.00 95.50 344 A 1 
ATOM 2774 N N   . GLY A 1 345 ? 1.076   22.052  -9.031  1.00 97.14 345 A 1 
ATOM 2775 C CA  . GLY A 1 345 ? 2.230   22.805  -9.523  1.00 97.09 345 A 1 
ATOM 2776 C C   . GLY A 1 345 ? 3.553   22.387  -8.874  1.00 97.50 345 A 1 
ATOM 2777 O O   . GLY A 1 345 ? 4.469   23.202  -8.824  1.00 96.22 345 A 1 
ATOM 2778 N N   . LEU A 1 346 ? 3.654   21.165  -8.349  1.00 96.65 346 A 1 
ATOM 2779 C CA  . LEU A 1 346 ? 4.878   20.649  -7.751  1.00 96.84 346 A 1 
ATOM 2780 C C   . LEU A 1 346 ? 5.916   20.367  -8.844  1.00 96.83 346 A 1 
ATOM 2781 O O   . LEU A 1 346 ? 5.601   19.761  -9.865  1.00 96.14 346 A 1 
ATOM 2782 C CB  . LEU A 1 346 ? 4.608   19.381  -6.929  1.00 96.84 346 A 1 
ATOM 2783 C CG  . LEU A 1 346 ? 3.585   19.543  -5.792  1.00 96.36 346 A 1 
ATOM 2784 C CD1 . LEU A 1 346 ? 3.421   18.212  -5.056  1.00 94.40 346 A 1 
ATOM 2785 C CD2 . LEU A 1 346 ? 3.995   20.593  -4.775  1.00 94.52 346 A 1 
ATOM 2786 N N   . LYS A 1 347 ? 7.162   20.788  -8.607  1.00 97.00 347 A 1 
ATOM 2787 C CA  . LYS A 1 347 ? 8.287   20.544  -9.524  1.00 96.46 347 A 1 
ATOM 2788 C C   . LYS A 1 347 ? 8.948   19.186  -9.287  1.00 96.78 347 A 1 
ATOM 2789 O O   . LYS A 1 347 ? 9.537   18.615  -10.193 1.00 95.62 347 A 1 
ATOM 2790 C CB  . LYS A 1 347 ? 9.320   21.661  -9.367  1.00 96.11 347 A 1 
ATOM 2791 C CG  . LYS A 1 347 ? 8.746   23.034  -9.728  1.00 92.68 347 A 1 
ATOM 2792 C CD  . LYS A 1 347 ? 9.800   24.113  -9.478  1.00 86.28 347 A 1 
ATOM 2793 C CE  . LYS A 1 347 ? 9.193   25.487  -9.778  1.00 80.46 347 A 1 
ATOM 2794 N NZ  . LYS A 1 347 ? 10.151  26.554  -9.448  1.00 68.69 347 A 1 
ATOM 2795 N N   . GLU A 1 348 ? 8.873   18.705  -8.047  1.00 97.43 348 A 1 
ATOM 2796 C CA  . GLU A 1 348 ? 9.383   17.422  -7.581  1.00 97.62 348 A 1 
ATOM 2797 C C   . GLU A 1 348 ? 8.713   17.038  -6.253  1.00 98.11 348 A 1 
ATOM 2798 O O   . GLU A 1 348 ? 8.025   17.851  -5.632  1.00 97.99 348 A 1 
ATOM 2799 C CB  . GLU A 1 348 ? 10.918  17.470  -7.438  1.00 96.93 348 A 1 
ATOM 2800 C CG  . GLU A 1 348 ? 11.406  18.556  -6.465  1.00 96.17 348 A 1 
ATOM 2801 C CD  . GLU A 1 348 ? 12.928  18.557  -6.277  1.00 95.93 348 A 1 
ATOM 2802 O OE1 . GLU A 1 348 ? 13.365  19.214  -5.302  1.00 92.06 348 A 1 
ATOM 2803 O OE2 . GLU A 1 348 ? 13.647  17.891  -7.055  1.00 93.08 348 A 1 
ATOM 2804 N N   . LEU A 1 349 ? 8.927   15.805  -5.796  1.00 97.89 349 A 1 
ATOM 2805 C CA  . LEU A 1 349 ? 8.359   15.291  -4.547  1.00 98.14 349 A 1 
ATOM 2806 C C   . LEU A 1 349 ? 9.268   15.558  -3.327  1.00 98.28 349 A 1 
ATOM 2807 O O   . LEU A 1 349 ? 9.503   14.680  -2.500  1.00 97.97 349 A 1 
ATOM 2808 C CB  . LEU A 1 349 ? 7.973   13.809  -4.725  1.00 98.29 349 A 1 
ATOM 2809 C CG  . LEU A 1 349 ? 7.030   13.499  -5.902  1.00 97.94 349 A 1 
ATOM 2810 C CD1 . LEU A 1 349 ? 6.613   12.027  -5.851  1.00 97.65 349 A 1 
ATOM 2811 C CD2 . LEU A 1 349 ? 5.749   14.335  -5.890  1.00 97.51 349 A 1 
ATOM 2812 N N   . SER A 1 350 ? 9.798   16.776  -3.218  1.00 98.30 350 A 1 
ATOM 2813 C CA  . SER A 1 350 ? 10.664  17.177  -2.104  1.00 98.38 350 A 1 
ATOM 2814 C C   . SER A 1 350 ? 9.891   17.736  -0.911  1.00 98.58 350 A 1 
ATOM 2815 O O   . SER A 1 350 ? 8.813   18.330  -1.090  1.00 98.48 350 A 1 
ATOM 2816 C CB  . SER A 1 350 ? 11.723  18.178  -2.567  1.00 98.19 350 A 1 
ATOM 2817 O OG  . SER A 1 350 ? 11.184  19.431  -2.916  1.00 97.80 350 A 1 
ATOM 2818 N N   . PRO A 1 351 ? 10.432  17.656  0.322   1.00 98.63 351 A 1 
ATOM 2819 C CA  . PRO A 1 351 ? 9.818   18.275  1.500   1.00 98.59 351 A 1 
ATOM 2820 C C   . PRO A 1 351 ? 9.519   19.766  1.301   1.00 98.52 351 A 1 
ATOM 2821 O O   . PRO A 1 351 ? 8.451   20.234  1.675   1.00 98.37 351 A 1 
ATOM 2822 C CB  . PRO A 1 351 ? 10.806  18.054  2.644   1.00 98.40 351 A 1 
ATOM 2823 C CG  . PRO A 1 351 ? 11.539  16.776  2.243   1.00 97.80 351 A 1 
ATOM 2824 C CD  . PRO A 1 351 ? 11.610  16.890  0.722   1.00 98.45 351 A 1 
ATOM 2825 N N   . LYS A 1 352 ? 10.416  20.494  0.641   1.00 98.35 352 A 1 
ATOM 2826 C CA  . LYS A 1 352 ? 10.255  21.922  0.349   1.00 98.22 352 A 1 
ATOM 2827 C C   . LYS A 1 352 ? 9.010   22.221  -0.492  1.00 98.49 352 A 1 
ATOM 2828 O O   . LYS A 1 352 ? 8.262   23.140  -0.174  1.00 98.25 352 A 1 
ATOM 2829 C CB  . LYS A 1 352 ? 11.526  22.436  -0.334  1.00 97.90 352 A 1 
ATOM 2830 C CG  . LYS A 1 352 ? 11.449  23.938  -0.646  1.00 93.88 352 A 1 
ATOM 2831 C CD  . LYS A 1 352 ? 12.730  24.420  -1.337  1.00 88.80 352 A 1 
ATOM 2832 C CE  . LYS A 1 352 ? 12.597  25.893  -1.679  1.00 78.64 352 A 1 
ATOM 2833 N NZ  . LYS A 1 352 ? 13.804  26.391  -2.370  1.00 69.19 352 A 1 
ATOM 2834 N N   . GLU A 1 353 ? 8.780   21.453  -1.552  1.00 98.31 353 A 1 
ATOM 2835 C CA  . GLU A 1 353 ? 7.612   21.649  -2.423  1.00 98.36 353 A 1 
ATOM 2836 C C   . GLU A 1 353 ? 6.307   21.348  -1.670  1.00 98.56 353 A 1 
ATOM 2837 O O   . GLU A 1 353 ? 5.327   22.087  -1.795  1.00 98.34 353 A 1 
ATOM 2838 C CB  . GLU A 1 353 ? 7.743   20.768  -3.674  1.00 98.28 353 A 1 
ATOM 2839 C CG  . GLU A 1 353 ? 8.836   21.220  -4.655  1.00 97.19 353 A 1 
ATOM 2840 C CD  . GLU A 1 353 ? 8.507   22.509  -5.427  1.00 97.33 353 A 1 
ATOM 2841 O OE1 . GLU A 1 353 ? 9.394   23.380  -5.544  1.00 92.65 353 A 1 
ATOM 2842 O OE2 . GLU A 1 353 ? 7.386   22.606  -5.957  1.00 93.87 353 A 1 
ATOM 2843 N N   . PHE A 1 354 ? 6.305   20.331  -0.807  1.00 98.60 354 A 1 
ATOM 2844 C CA  . PHE A 1 354 ? 5.134   19.996  0.014   1.00 98.60 354 A 1 
ATOM 2845 C C   . PHE A 1 354 ? 4.899   20.972  1.169   1.00 98.69 354 A 1 
ATOM 2846 O O   . PHE A 1 354 ? 3.740   21.244  1.496   1.00 98.37 354 A 1 
ATOM 2847 C CB  . PHE A 1 354 ? 5.240   18.547  0.494   1.00 98.64 354 A 1 
ATOM 2848 C CG  . PHE A 1 354 ? 4.771   17.557  -0.555  1.00 98.66 354 A 1 
ATOM 2849 C CD1 . PHE A 1 354 ? 3.425   17.128  -0.566  1.00 98.42 354 A 1 
ATOM 2850 C CD2 . PHE A 1 354 ? 5.650   17.101  -1.549  1.00 98.42 354 A 1 
ATOM 2851 C CE1 . PHE A 1 354 ? 2.967   16.247  -1.564  1.00 98.16 354 A 1 
ATOM 2852 C CE2 . PHE A 1 354 ? 5.194   16.222  -2.549  1.00 98.10 354 A 1 
ATOM 2853 C CZ  . PHE A 1 354 ? 3.858   15.800  -2.558  1.00 98.19 354 A 1 
ATOM 2854 N N   . GLU A 1 355 ? 5.926   21.568  1.744   1.00 98.58 355 A 1 
ATOM 2855 C CA  . GLU A 1 355 ? 5.774   22.675  2.698   1.00 98.40 355 A 1 
ATOM 2856 C C   . GLU A 1 355 ? 5.145   23.904  2.037   1.00 98.40 355 A 1 
ATOM 2857 O O   . GLU A 1 355 ? 4.221   24.516  2.597   1.00 98.16 355 A 1 
ATOM 2858 C CB  . GLU A 1 355 ? 7.128   23.056  3.312   1.00 98.26 355 A 1 
ATOM 2859 C CG  . GLU A 1 355 ? 7.603   21.981  4.301   1.00 96.91 355 A 1 
ATOM 2860 C CD  . GLU A 1 355 ? 8.897   22.384  5.008   1.00 96.41 355 A 1 
ATOM 2861 O OE1 . GLU A 1 355 ? 8.888   22.351  6.253   1.00 90.43 355 A 1 
ATOM 2862 O OE2 . GLU A 1 355 ? 9.932   22.687  4.377   1.00 91.75 355 A 1 
ATOM 2863 N N   . ILE A 1 356 ? 5.575   24.244  0.817   1.00 98.45 356 A 1 
ATOM 2864 C CA  . ILE A 1 356 ? 4.970   25.315  0.018   1.00 98.47 356 A 1 
ATOM 2865 C C   . ILE A 1 356 ? 3.506   24.980  -0.301  1.00 98.48 356 A 1 
ATOM 2866 O O   . ILE A 1 356 ? 2.638   25.845  -0.165  1.00 98.33 356 A 1 
ATOM 2867 C CB  . ILE A 1 356 ? 5.802   25.586  -1.262  1.00 98.37 356 A 1 
ATOM 2868 C CG1 . ILE A 1 356 ? 7.170   26.201  -0.889  1.00 97.71 356 A 1 
ATOM 2869 C CG2 . ILE A 1 356 ? 5.054   26.514  -2.234  1.00 97.71 356 A 1 
ATOM 2870 C CD1 . ILE A 1 356 ? 8.189   26.182  -2.047  1.00 95.02 356 A 1 
ATOM 2871 N N   . LEU A 1 357 ? 3.212   23.734  -0.704  1.00 98.32 357 A 1 
ATOM 2872 C CA  . LEU A 1 357 ? 1.846   23.283  -0.961  1.00 98.43 357 A 1 
ATOM 2873 C C   . LEU A 1 357 ? 0.967   23.409  0.285   1.00 98.58 357 A 1 
ATOM 2874 O O   . LEU A 1 357 ? -0.120  23.985  0.203   1.00 98.43 357 A 1 
ATOM 2875 C CB  . LEU A 1 357 ? 1.873   21.837  -1.498  1.00 98.47 357 A 1 
ATOM 2876 C CG  . LEU A 1 357 ? 0.473   21.237  -1.722  1.00 98.19 357 A 1 
ATOM 2877 C CD1 . LEU A 1 357 ? -0.350  22.040  -2.735  1.00 97.69 357 A 1 
ATOM 2878 C CD2 . LEU A 1 357 ? 0.595   19.801  -2.230  1.00 97.62 357 A 1 
ATOM 2879 N N   . ALA A 1 358 ? 1.438   22.936  1.442   1.00 98.34 358 A 1 
ATOM 2880 C CA  . ALA A 1 358 ? 0.716   23.041  2.704   1.00 98.13 358 A 1 
ATOM 2881 C C   . ALA A 1 358 ? 0.428   24.505  3.082   1.00 98.01 358 A 1 
ATOM 2882 O O   . ALA A 1 358 ? -0.710  24.856  3.375   1.00 97.71 358 A 1 
ATOM 2883 C CB  . ALA A 1 358 ? 1.513   22.297  3.786   1.00 97.96 358 A 1 
ATOM 2884 N N   . ALA A 1 359 ? 1.423   25.390  2.953   1.00 98.16 359 A 1 
ATOM 2885 C CA  . ALA A 1 359 ? 1.251   26.823  3.203   1.00 98.06 359 A 1 
ATOM 2886 C C   . ALA A 1 359 ? 0.271   27.503  2.220   1.00 97.98 359 A 1 
ATOM 2887 O O   . ALA A 1 359 ? -0.428  28.447  2.588   1.00 97.48 359 A 1 
ATOM 2888 C CB  . ALA A 1 359 ? 2.630   27.479  3.153   1.00 97.92 359 A 1 
ATOM 2889 N N   . ARG A 1 360 ? 0.201   27.027  0.965   1.00 98.18 360 A 1 
ATOM 2890 C CA  . ARG A 1 360 ? -0.801  27.480  -0.011  1.00 98.19 360 A 1 
ATOM 2891 C C   . ARG A 1 360 ? -2.201  26.990  0.368   1.00 98.13 360 A 1 
ATOM 2892 O O   . ARG A 1 360 ? -3.117  27.799  0.355   1.00 97.76 360 A 1 
ATOM 2893 C CB  . ARG A 1 360 ? -0.422  27.025  -1.425  1.00 98.21 360 A 1 
ATOM 2894 C CG  . ARG A 1 360 ? 0.758   27.810  -2.013  1.00 97.24 360 A 1 
ATOM 2895 C CD  . ARG A 1 360 ? 1.291   27.121  -3.285  1.00 96.59 360 A 1 
ATOM 2896 N NE  . ARG A 1 360 ? 0.273   27.017  -4.345  1.00 93.35 360 A 1 
ATOM 2897 C CZ  . ARG A 1 360 ? 0.270   26.176  -5.362  1.00 92.99 360 A 1 
ATOM 2898 N NH1 . ARG A 1 360 ? 1.239   25.323  -5.568  1.00 86.26 360 A 1 
ATOM 2899 N NH2 . ARG A 1 360 ? -0.713  26.164  -6.203  1.00 85.61 360 A 1 
ATOM 2900 N N   . MET A 1 361 ? -2.353  25.728  0.763   1.00 97.95 361 A 1 
ATOM 2901 C CA  . MET A 1 361 ? -3.646  25.169  1.194   1.00 97.67 361 A 1 
ATOM 2902 C C   . MET A 1 361 ? -4.195  25.839  2.463   1.00 97.31 361 A 1 
ATOM 2903 O O   . MET A 1 361 ? -5.414  25.954  2.616   1.00 96.79 361 A 1 
ATOM 2904 C CB  . MET A 1 361 ? -3.530  23.656  1.429   1.00 97.69 361 A 1 
ATOM 2905 C CG  . MET A 1 361 ? -3.365  22.876  0.124   1.00 97.01 361 A 1 
ATOM 2906 S SD  . MET A 1 361 ? -3.526  21.077  0.298   1.00 96.50 361 A 1 
ATOM 2907 C CE  . MET A 1 361 ? -2.108  20.666  1.334   1.00 91.75 361 A 1 
ATOM 2908 N N   . ASP A 1 362 ? -3.340  26.338  3.349   1.00 97.11 362 A 1 
ATOM 2909 C CA  . ASP A 1 362 ? -3.780  27.127  4.503   1.00 96.30 362 A 1 
ATOM 2910 C C   . ASP A 1 362 ? -4.528  28.403  4.077   1.00 96.29 362 A 1 
ATOM 2911 O O   . ASP A 1 362 ? -5.547  28.760  4.682   1.00 94.96 362 A 1 
ATOM 2912 C CB  . ASP A 1 362 ? -2.589  27.502  5.396   1.00 95.61 362 A 1 
ATOM 2913 C CG  . ASP A 1 362 ? -2.088  26.350  6.274   1.00 93.48 362 A 1 
ATOM 2914 O OD1 . ASP A 1 362 ? -2.863  25.415  6.569   1.00 90.05 362 A 1 
ATOM 2915 O OD2 . ASP A 1 362 ? -0.921  26.424  6.717   1.00 89.94 362 A 1 
ATOM 2916 N N   . LYS A 1 363 ? -4.060  29.052  3.019   1.00 96.82 363 A 1 
ATOM 2917 C CA  . LYS A 1 363 ? -4.571  30.339  2.524   1.00 96.51 363 A 1 
ATOM 2918 C C   . LYS A 1 363 ? -5.631  30.197  1.440   1.00 96.71 363 A 1 
ATOM 2919 O O   . LYS A 1 363 ? -6.480  31.070  1.299   1.00 95.84 363 A 1 
ATOM 2920 C CB  . LYS A 1 363 ? -3.389  31.176  2.012   1.00 96.54 363 A 1 
ATOM 2921 C CG  . LYS A 1 363 ? -2.380  31.486  3.127   1.00 93.96 363 A 1 
ATOM 2922 C CD  . LYS A 1 363 ? -1.180  32.266  2.580   1.00 88.55 363 A 1 
ATOM 2923 C CE  . LYS A 1 363 ? -0.159  32.462  3.709   1.00 84.30 363 A 1 
ATOM 2924 N NZ  . LYS A 1 363 ? 1.036   33.211  3.251   1.00 73.60 363 A 1 
ATOM 2925 N N   . ASP A 1 364 ? -5.595  29.118  0.671   1.00 96.89 364 A 1 
ATOM 2926 C CA  . ASP A 1 364 ? -6.472  28.865  -0.465  1.00 96.82 364 A 1 
ATOM 2927 C C   . ASP A 1 364 ? -7.397  27.673  -0.178  1.00 97.02 364 A 1 
ATOM 2928 O O   . ASP A 1 364 ? -7.016  26.505  -0.236  1.00 96.72 364 A 1 
ATOM 2929 C CB  . ASP A 1 364 ? -5.617  28.687  -1.732  1.00 96.72 364 A 1 
ATOM 2930 C CG  . ASP A 1 364 ? -6.451  28.479  -3.001  1.00 96.44 364 A 1 
ATOM 2931 O OD1 . ASP A 1 364 ? -7.673  28.241  -2.897  1.00 94.76 364 A 1 
ATOM 2932 O OD2 . ASP A 1 364 ? -5.837  28.530  -4.091  1.00 93.96 364 A 1 
ATOM 2933 N N   . LEU A 1 365 ? -8.660  27.999  0.132   1.00 96.08 365 A 1 
ATOM 2934 C CA  . LEU A 1 365 ? -9.685  27.000  0.408   1.00 95.64 365 A 1 
ATOM 2935 C C   . LEU A 1 365 ? -10.018 26.148  -0.823  1.00 95.81 365 A 1 
ATOM 2936 O O   . LEU A 1 365 ? -10.373 24.986  -0.668  1.00 95.53 365 A 1 
ATOM 2937 C CB  . LEU A 1 365 ? -10.934 27.711  0.965   1.00 94.82 365 A 1 
ATOM 2938 C CG  . LEU A 1 365 ? -12.080 26.765  1.363   1.00 91.99 365 A 1 
ATOM 2939 C CD1 . LEU A 1 365 ? -11.671 25.775  2.464   1.00 89.95 365 A 1 
ATOM 2940 C CD2 . LEU A 1 365 ? -13.270 27.576  1.874   1.00 89.99 365 A 1 
ATOM 2941 N N   . GLN A 1 366 ? -9.932  26.701  -2.041  1.00 96.17 366 A 1 
ATOM 2942 C CA  . GLN A 1 366 ? -10.219 25.938  -3.257  1.00 96.04 366 A 1 
ATOM 2943 C C   . GLN A 1 366 ? -9.144  24.878  -3.492  1.00 96.46 366 A 1 
ATOM 2944 O O   . GLN A 1 366 ? -9.478  23.733  -3.790  1.00 96.23 366 A 1 
ATOM 2945 C CB  . GLN A 1 366 ? -10.319 26.860  -4.476  1.00 95.93 366 A 1 
ATOM 2946 C CG  . GLN A 1 366 ? -11.497 27.843  -4.394  1.00 87.97 366 A 1 
ATOM 2947 C CD  . GLN A 1 366 ? -11.645 28.676  -5.667  1.00 79.56 366 A 1 
ATOM 2948 O OE1 . GLN A 1 366 ? -10.861 28.623  -6.590  1.00 70.36 366 A 1 
ATOM 2949 N NE2 . GLN A 1 366 ? -12.678 29.475  -5.774  1.00 66.71 366 A 1 
ATOM 2950 N N   . LEU A 1 367 ? -7.881  25.237  -3.269  1.00 96.77 367 A 1 
ATOM 2951 C CA  . LEU A 1 367 ? -6.759  24.295  -3.351  1.00 97.17 367 A 1 
ATOM 2952 C C   . LEU A 1 367 ? -6.870  23.200  -2.279  1.00 97.35 367 A 1 
ATOM 2953 O O   . LEU A 1 367 ? -6.685  22.026  -2.586  1.00 97.32 367 A 1 
ATOM 2954 C CB  . LEU A 1 367 ? -5.453  25.086  -3.216  1.00 97.48 367 A 1 
ATOM 2955 C CG  . LEU A 1 367 ? -4.187  24.230  -3.378  1.00 96.96 367 A 1 
ATOM 2956 C CD1 . LEU A 1 367 ? -4.085  23.599  -4.761  1.00 96.50 367 A 1 
ATOM 2957 C CD2 . LEU A 1 367 ? -2.960  25.116  -3.166  1.00 96.53 367 A 1 
ATOM 2958 N N   . PHE A 1 368 ? -7.221  23.556  -1.036  1.00 97.19 368 A 1 
ATOM 2959 C CA  . PHE A 1 368 ? -7.475  22.565  0.006   1.00 96.96 368 A 1 
ATOM 2960 C C   . PHE A 1 368 ? -8.656  21.645  -0.343  1.00 96.86 368 A 1 
ATOM 2961 O O   . PHE A 1 368 ? -8.561  20.434  -0.176  1.00 96.71 368 A 1 
ATOM 2962 C CB  . PHE A 1 368 ? -7.722  23.266  1.350   1.00 96.81 368 A 1 
ATOM 2963 C CG  . PHE A 1 368 ? -8.159  22.282  2.412   1.00 96.72 368 A 1 
ATOM 2964 C CD1 . PHE A 1 368 ? -9.539  22.081  2.659   1.00 96.18 368 A 1 
ATOM 2965 C CD2 . PHE A 1 368 ? -7.219  21.468  3.068   1.00 96.43 368 A 1 
ATOM 2966 C CE1 . PHE A 1 368 ? -9.959  21.065  3.525   1.00 95.94 368 A 1 
ATOM 2967 C CE2 . PHE A 1 368 ? -7.640  20.451  3.931   1.00 95.85 368 A 1 
ATOM 2968 C CZ  . PHE A 1 368 ? -9.007  20.245  4.159   1.00 95.72 368 A 1 
ATOM 2969 N N   . ASN A 1 369 ? -9.774  22.192  -0.845  1.00 96.37 369 A 1 
ATOM 2970 C CA  . ASN A 1 369 ? -10.932 21.387  -1.229  1.00 95.71 369 A 1 
ATOM 2971 C C   . ASN A 1 369 ? -10.601 20.405  -2.355  1.00 95.88 369 A 1 
ATOM 2972 O O   . ASN A 1 369 ? -11.106 19.290  -2.341  1.00 95.54 369 A 1 
ATOM 2973 C CB  . ASN A 1 369 ? -12.086 22.313  -1.643  1.00 95.18 369 A 1 
ATOM 2974 C CG  . ASN A 1 369 ? -12.766 23.003  -0.481  1.00 93.11 369 A 1 
ATOM 2975 O OD1 . ASN A 1 369 ? -12.653 22.639  0.677   1.00 88.74 369 A 1 
ATOM 2976 N ND2 . ASN A 1 369 ? -13.564 24.006  -0.756  1.00 87.83 369 A 1 
ATOM 2977 N N   . LYS A 1 370 ? -9.728  20.804  -3.278  1.00 96.06 370 A 1 
ATOM 2978 C CA  . LYS A 1 370 ? -9.207  19.914  -4.315  1.00 96.14 370 A 1 
ATOM 2979 C C   . LYS A 1 370 ? -8.388  18.768  -3.713  1.00 96.60 370 A 1 
ATOM 2980 O O   . LYS A 1 370 ? -8.663  17.616  -4.013  1.00 96.35 370 A 1 
ATOM 2981 C CB  . LYS A 1 370 ? -8.401  20.750  -5.309  1.00 95.27 370 A 1 
ATOM 2982 C CG  . LYS A 1 370 ? -7.954  19.893  -6.495  1.00 86.16 370 A 1 
ATOM 2983 C CD  . LYS A 1 370 ? -7.056  20.704  -7.424  1.00 84.71 370 A 1 
ATOM 2984 C CE  . LYS A 1 370 ? -7.842  21.687  -8.291  1.00 76.45 370 A 1 
ATOM 2985 N NZ  . LYS A 1 370 ? -6.956  22.203  -9.349  1.00 69.64 370 A 1 
ATOM 2986 N N   . TYR A 1 371 ? -7.450  19.061  -2.791  1.00 96.93 371 A 1 
ATOM 2987 C CA  . TYR A 1 371 ? -6.730  18.036  -2.035  1.00 97.12 371 A 1 
ATOM 2988 C C   . TYR A 1 371 ? -7.687  17.101  -1.289  1.00 97.03 371 A 1 
ATOM 2989 O O   . TYR A 1 371 ? -7.567  15.886  -1.380  1.00 96.87 371 A 1 
ATOM 2990 C CB  . TYR A 1 371 ? -5.743  18.714  -1.073  1.00 97.30 371 A 1 
ATOM 2991 C CG  . TYR A 1 371 ? -5.260  17.816  0.043   1.00 97.16 371 A 1 
ATOM 2992 C CD1 . TYR A 1 371 ? -5.863  17.888  1.319   1.00 96.35 371 A 1 
ATOM 2993 C CD2 . TYR A 1 371 ? -4.257  16.859  -0.196  1.00 96.56 371 A 1 
ATOM 2994 C CE1 . TYR A 1 371 ? -5.461  17.013  2.341   1.00 95.93 371 A 1 
ATOM 2995 C CE2 . TYR A 1 371 ? -3.852  15.979  0.829   1.00 95.93 371 A 1 
ATOM 2996 C CZ  . TYR A 1 371 ? -4.454  16.061  2.097   1.00 95.90 371 A 1 
ATOM 2997 O OH  . TYR A 1 371 ? -4.072  15.215  3.089   1.00 94.70 371 A 1 
ATOM 2998 N N   . HIS A 1 372 ? -8.690  17.655  -0.603  1.00 96.63 372 A 1 
ATOM 2999 C CA  . HIS A 1 372 ? -9.643  16.857  0.158   1.00 95.81 372 A 1 
ATOM 3000 C C   . HIS A 1 372 ? -10.573 16.002  -0.734  1.00 95.56 372 A 1 
ATOM 3001 O O   . HIS A 1 372 ? -11.014 14.930  -0.318  1.00 94.69 372 A 1 
ATOM 3002 C CB  . HIS A 1 372 ? -10.451 17.786  1.072   1.00 95.10 372 A 1 
ATOM 3003 C CG  . HIS A 1 372 ? -11.373 17.030  1.983   1.00 93.22 372 A 1 
ATOM 3004 N ND1 . HIS A 1 372 ? -12.666 16.667  1.700   1.00 82.65 372 A 1 
ATOM 3005 C CD2 . HIS A 1 372 ? -11.061 16.506  3.213   1.00 82.66 372 A 1 
ATOM 3006 C CE1 . HIS A 1 372 ? -13.122 15.939  2.730   1.00 83.91 372 A 1 
ATOM 3007 N NE2 . HIS A 1 372 ? -12.184 15.822  3.677   1.00 86.31 372 A 1 
ATOM 3008 N N   . LEU A 1 373 ? -10.866 16.437  -1.958  1.00 95.61 373 A 1 
ATOM 3009 C CA  . LEU A 1 373 ? -11.562 15.618  -2.946  1.00 95.02 373 A 1 
ATOM 3010 C C   . LEU A 1 373 ? -10.703 14.407  -3.341  1.00 94.97 373 A 1 
ATOM 3011 O O   . LEU A 1 373 ? -11.172 13.270  -3.251  1.00 94.14 373 A 1 
ATOM 3012 C CB  . LEU A 1 373 ? -11.930 16.508  -4.149  1.00 94.30 373 A 1 
ATOM 3013 C CG  . LEU A 1 373 ? -12.707 15.782  -5.257  1.00 90.18 373 A 1 
ATOM 3014 C CD1 . LEU A 1 373 ? -14.097 15.355  -4.790  1.00 87.66 373 A 1 
ATOM 3015 C CD2 . LEU A 1 373 ? -12.865 16.705  -6.468  1.00 87.15 373 A 1 
ATOM 3016 N N   . HIS A 1 374 ? -9.440  14.647  -3.700  1.00 96.37 374 A 1 
ATOM 3017 C CA  . HIS A 1 374 ? -8.489  13.597  -4.064  1.00 96.36 374 A 1 
ATOM 3018 C C   . HIS A 1 374 ? -8.160  12.647  -2.913  1.00 96.19 374 A 1 
ATOM 3019 O O   . HIS A 1 374 ? -7.976  11.456  -3.146  1.00 95.35 374 A 1 
ATOM 3020 C CB  . HIS A 1 374 ? -7.206  14.233  -4.607  1.00 96.56 374 A 1 
ATOM 3021 C CG  . HIS A 1 374 ? -7.423  14.994  -5.891  1.00 96.61 374 A 1 
ATOM 3022 N ND1 . HIS A 1 374 ? -8.275  14.635  -6.917  1.00 92.28 374 A 1 
ATOM 3023 C CD2 . HIS A 1 374 ? -6.801  16.156  -6.249  1.00 92.77 374 A 1 
ATOM 3024 C CE1 . HIS A 1 374 ? -8.173  15.578  -7.867  1.00 93.52 374 A 1 
ATOM 3025 N NE2 . HIS A 1 374 ? -7.284  16.510  -7.505  1.00 93.87 374 A 1 
ATOM 3026 N N   . PHE A 1 375 ? -8.198  13.134  -1.664  1.00 95.70 375 A 1 
ATOM 3027 C CA  . PHE A 1 375 ? -7.997  12.339  -0.448  1.00 94.99 375 A 1 
ATOM 3028 C C   . PHE A 1 375 ? -8.836  11.045  -0.423  1.00 94.15 375 A 1 
ATOM 3029 O O   . PHE A 1 375 ? -8.416  10.031  0.117   1.00 92.35 375 A 1 
ATOM 3030 C CB  . PHE A 1 375 ? -8.332  13.236  0.745   1.00 94.57 375 A 1 
ATOM 3031 C CG  . PHE A 1 375 ? -8.233  12.566  2.095   1.00 94.37 375 A 1 
ATOM 3032 C CD1 . PHE A 1 375 ? -9.390  12.117  2.754   1.00 92.41 375 A 1 
ATOM 3033 C CD2 . PHE A 1 375 ? -6.972  12.383  2.685   1.00 92.34 375 A 1 
ATOM 3034 C CE1 . PHE A 1 375 ? -9.287  11.482  3.998   1.00 91.31 375 A 1 
ATOM 3035 C CE2 . PHE A 1 375 ? -6.875  11.752  3.929   1.00 91.31 375 A 1 
ATOM 3036 C CZ  . PHE A 1 375 ? -8.029  11.304  4.581   1.00 91.44 375 A 1 
ATOM 3037 N N   . ARG A 1 376 ? -10.023 11.057  -1.042  1.00 93.80 376 A 1 
ATOM 3038 C CA  . ARG A 1 376 ? -10.910 9.890   -1.204  1.00 92.44 376 A 1 
ATOM 3039 C C   . ARG A 1 376 ? -11.102 9.480   -2.663  1.00 92.13 376 A 1 
ATOM 3040 O O   . ARG A 1 376 ? -12.155 8.945   -3.018  1.00 88.44 376 A 1 
ATOM 3041 C CB  . ARG A 1 376 ? -12.243 10.140  -0.483  1.00 90.07 376 A 1 
ATOM 3042 C CG  . ARG A 1 376 ? -12.055 10.204  1.027   1.00 84.68 376 A 1 
ATOM 3043 C CD  . ARG A 1 376 ? -13.419 10.343  1.711   1.00 80.73 376 A 1 
ATOM 3044 N NE  . ARG A 1 376 ? -13.296 10.361  3.174   1.00 77.58 376 A 1 
ATOM 3045 C CZ  . ARG A 1 376 ? -13.382 9.337   4.000   1.00 71.92 376 A 1 
ATOM 3046 N NH1 . ARG A 1 376 ? -13.575 8.112   3.568   1.00 65.37 376 A 1 
ATOM 3047 N NH2 . ARG A 1 376 ? -13.274 9.512   5.284   1.00 65.77 376 A 1 
ATOM 3048 N N   . ALA A 1 377 ? -10.111 9.740   -3.500  1.00 93.26 377 A 1 
ATOM 3049 C CA  . ALA A 1 377 ? -10.118 9.389   -4.920  1.00 92.80 377 A 1 
ATOM 3050 C C   . ALA A 1 377 ? -11.367 9.890   -5.676  1.00 93.17 377 A 1 
ATOM 3051 O O   . ALA A 1 377 ? -11.996 9.150   -6.424  1.00 90.60 377 A 1 
ATOM 3052 C CB  . ALA A 1 377 ? -9.895  7.890   -5.039  1.00 91.73 377 A 1 
ATOM 3053 N N   . ASP A 1 378 ? -11.742 11.143  -5.409  1.00 93.13 378 A 1 
ATOM 3054 C CA  . ASP A 1 378 ? -12.890 11.834  -5.993  1.00 92.46 378 A 1 
ATOM 3055 C C   . ASP A 1 378 ? -14.243 11.139  -5.746  1.00 91.36 378 A 1 
ATOM 3056 O O   . ASP A 1 378 ? -15.215 11.337  -6.480  1.00 87.88 378 A 1 
ATOM 3057 C CB  . ASP A 1 378 ? -12.653 12.166  -7.468  1.00 92.11 378 A 1 
ATOM 3058 C CG  . ASP A 1 378 ? -11.422 13.029  -7.731  1.00 91.56 378 A 1 
ATOM 3059 O OD1 . ASP A 1 378 ? -10.666 13.337  -6.778  1.00 87.98 378 A 1 
ATOM 3060 O OD2 . ASP A 1 378 ? -11.207 13.354  -8.908  1.00 88.18 378 A 1 
ATOM 3061 N N   . THR A 1 379 ? -14.327 10.318  -4.694  1.00 90.26 379 A 1 
ATOM 3062 C CA  . THR A 1 379 ? -15.594 9.681   -4.328  1.00 89.02 379 A 1 
ATOM 3063 C C   . THR A 1 379 ? -16.578 10.736  -3.822  1.00 87.87 379 A 1 
ATOM 3064 O O   . THR A 1 379 ? -16.277 11.451  -2.861  1.00 86.11 379 A 1 
ATOM 3065 C CB  . THR A 1 379 ? -15.411 8.585   -3.288  1.00 88.53 379 A 1 
ATOM 3066 O OG1 . THR A 1 379 ? -14.469 7.658   -3.753  1.00 85.27 379 A 1 
ATOM 3067 C CG2 . THR A 1 379 ? -16.703 7.817   -3.049  1.00 84.77 379 A 1 
ATOM 3068 N N   . PRO A 1 380 ? -17.781 10.865  -4.424  1.00 86.42 380 A 1 
ATOM 3069 C CA  . PRO A 1 380 ? -18.738 11.892  -4.044  1.00 84.26 380 A 1 
ATOM 3070 C C   . PRO A 1 380 ? -19.341 11.649  -2.652  1.00 85.06 380 A 1 
ATOM 3071 O O   . PRO A 1 380 ? -19.436 10.517  -2.182  1.00 82.45 380 A 1 
ATOM 3072 C CB  . PRO A 1 380 ? -19.796 11.874  -5.143  1.00 81.43 380 A 1 
ATOM 3073 C CG  . PRO A 1 380 ? -19.773 10.430  -5.643  1.00 79.58 380 A 1 
ATOM 3074 C CD  . PRO A 1 380 ? -18.297 10.055  -5.522  1.00 82.27 380 A 1 
ATOM 3075 N N   . GLY A 1 381 ? -19.827 12.720  -2.018  1.00 83.37 381 A 1 
ATOM 3076 C CA  . GLY A 1 381 ? -20.580 12.645  -0.764  1.00 83.15 381 A 1 
ATOM 3077 C C   . GLY A 1 381 ? -19.779 12.935  0.503   1.00 84.99 381 A 1 
ATOM 3078 O O   . GLY A 1 381 ? -20.366 13.018  1.578   1.00 81.99 381 A 1 
ATOM 3079 N N   . PHE A 1 382 ? -18.466 13.164  0.402   1.00 84.45 382 A 1 
ATOM 3080 C CA  . PHE A 1 382 ? -17.623 13.554  1.528   1.00 85.53 382 A 1 
ATOM 3081 C C   . PHE A 1 382 ? -17.389 15.066  1.545   1.00 86.62 382 A 1 
ATOM 3082 O O   . PHE A 1 382 ? -17.093 15.677  0.530   1.00 84.88 382 A 1 
ATOM 3083 C CB  . PHE A 1 382 ? -16.316 12.758  1.509   1.00 84.20 382 A 1 
ATOM 3084 C CG  . PHE A 1 382 ? -16.558 11.273  1.662   1.00 81.08 382 A 1 
ATOM 3085 C CD1 . PHE A 1 382 ? -16.753 10.715  2.941   1.00 77.31 382 A 1 
ATOM 3086 C CD2 . PHE A 1 382 ? -16.662 10.458  0.523   1.00 77.93 382 A 1 
ATOM 3087 C CE1 . PHE A 1 382 ? -17.038 9.344   3.075   1.00 73.38 382 A 1 
ATOM 3088 C CE2 . PHE A 1 382 ? -16.951 9.089   0.656   1.00 75.01 382 A 1 
ATOM 3089 C CZ  . PHE A 1 382 ? -17.141 8.533   1.934   1.00 76.60 382 A 1 
ATOM 3090 N N   . THR A 1 383 ? -17.545 15.683  2.725   1.00 87.77 383 A 1 
ATOM 3091 C CA  . THR A 1 383 ? -17.335 17.128  2.909   1.00 87.90 383 A 1 
ATOM 3092 C C   . THR A 1 383 ? -16.434 17.375  4.113   1.00 89.03 383 A 1 
ATOM 3093 O O   . THR A 1 383 ? -16.535 16.673  5.114   1.00 87.29 383 A 1 
ATOM 3094 C CB  . THR A 1 383 ? -18.648 17.906  3.063   1.00 85.55 383 A 1 
ATOM 3095 O OG1 . THR A 1 383 ? -19.394 17.463  4.181   1.00 79.16 383 A 1 
ATOM 3096 C CG2 . THR A 1 383 ? -19.555 17.794  1.843   1.00 77.85 383 A 1 
ATOM 3097 N N   . CYS A 1 384 ? -15.589 18.397  4.028   1.00 90.22 384 A 1 
ATOM 3098 C CA  . CYS A 1 384 ? -14.736 18.836  5.122   1.00 91.17 384 A 1 
ATOM 3099 C C   . CYS A 1 384 ? -15.354 20.095  5.753   1.00 91.41 384 A 1 
ATOM 3100 O O   . CYS A 1 384 ? -15.374 21.155  5.136   1.00 89.81 384 A 1 
ATOM 3101 C CB  . CYS A 1 384 ? -13.329 19.068  4.561   1.00 90.82 384 A 1 
ATOM 3102 S SG  . CYS A 1 384 ? -12.020 19.166  5.798   1.00 88.78 384 A 1 
ATOM 3103 N N   . LYS A 1 385 ? -15.934 19.968  6.954   1.00 90.71 385 A 1 
ATOM 3104 C CA  . LYS A 1 385 ? -16.638 21.034  7.683   1.00 90.44 385 A 1 
ATOM 3105 C C   . LYS A 1 385 ? -16.013 21.270  9.062   1.00 91.45 385 A 1 
ATOM 3106 O O   . LYS A 1 385 ? -15.339 20.388  9.583   1.00 90.08 385 A 1 
ATOM 3107 C CB  . LYS A 1 385 ? -18.134 20.704  7.819   1.00 89.35 385 A 1 
ATOM 3108 C CG  . LYS A 1 385 ? -18.871 20.616  6.472   1.00 86.21 385 A 1 
ATOM 3109 C CD  . LYS A 1 385 ? -20.372 20.368  6.705   1.00 81.82 385 A 1 
ATOM 3110 C CE  . LYS A 1 385 ? -21.107 20.251  5.369   1.00 77.38 385 A 1 
ATOM 3111 N NZ  . LYS A 1 385 ? -22.562 20.009  5.563   1.00 67.55 385 A 1 
ATOM 3112 N N   . GLY A 1 386 ? -16.276 22.436  9.657   1.00 89.77 386 A 1 
ATOM 3113 C CA  . GLY A 1 386 ? -15.745 22.799  10.971  1.00 90.49 386 A 1 
ATOM 3114 C C   . GLY A 1 386 ? -14.210 22.771  10.991  1.00 91.98 386 A 1 
ATOM 3115 O O   . GLY A 1 386 ? -13.572 23.302  10.086  1.00 90.37 386 A 1 
ATOM 3116 N N   . ASN A 1 387 ? -13.637 22.096  11.979  1.00 92.27 387 A 1 
ATOM 3117 C CA  . ASN A 1 387 ? -12.187 21.990  12.177  1.00 92.90 387 A 1 
ATOM 3118 C C   . ASN A 1 387 ? -11.483 20.988  11.239  1.00 94.06 387 A 1 
ATOM 3119 O O   . ASN A 1 387 ? -10.266 20.844  11.299  1.00 92.90 387 A 1 
ATOM 3120 C CB  . ASN A 1 387 ? -11.942 21.677  13.661  1.00 92.02 387 A 1 
ATOM 3121 C CG  . ASN A 1 387 ? -12.408 22.807  14.555  1.00 88.57 387 A 1 
ATOM 3122 O OD1 . ASN A 1 387 ? -12.364 23.973  14.186  1.00 81.87 387 A 1 
ATOM 3123 N ND2 . ASN A 1 387 ? -12.906 22.507  15.726  1.00 80.20 387 A 1 
ATOM 3124 N N   . CYS A 1 388 ? -12.213 20.339  10.335  1.00 93.09 388 A 1 
ATOM 3125 C CA  . CYS A 1 388 ? -11.667 19.328  9.425   1.00 93.42 388 A 1 
ATOM 3126 C C   . CYS A 1 388 ? -10.453 19.832  8.631   1.00 94.30 388 A 1 
ATOM 3127 O O   . CYS A 1 388 ? -9.436  19.150  8.593   1.00 93.98 388 A 1 
ATOM 3128 C CB  . CYS A 1 388 ? -12.791 18.865  8.495   1.00 92.31 388 A 1 
ATOM 3129 S SG  . CYS A 1 388 ? -12.280 17.867  7.068   1.00 90.54 388 A 1 
ATOM 3130 N N   . LYS A 1 389 ? -10.524 21.051  8.043   1.00 93.64 389 A 1 
ATOM 3131 C CA  . LYS A 1 389 ? -9.387  21.622  7.302   1.00 94.63 389 A 1 
ATOM 3132 C C   . LYS A 1 389 ? -8.163  21.773  8.198   1.00 95.39 389 A 1 
ATOM 3133 O O   . LYS A 1 389 ? -7.091  21.304  7.829   1.00 95.37 389 A 1 
ATOM 3134 C CB  . LYS A 1 389 ? -9.772  22.955  6.636   1.00 94.97 389 A 1 
ATOM 3135 C CG  . LYS A 1 389 ? -8.567  23.574  5.903   1.00 94.74 389 A 1 
ATOM 3136 C CD  . LYS A 1 389 ? -8.862  24.929  5.246   1.00 92.89 389 A 1 
ATOM 3137 C CE  . LYS A 1 389 ? -7.534  25.450  4.692   1.00 90.34 389 A 1 
ATOM 3138 N NZ  . LYS A 1 389 ? -7.613  26.818  4.152   1.00 85.82 389 A 1 
ATOM 3139 N N   . ASN A 1 390 ? -8.325  22.402  9.364   1.00 94.59 390 A 1 
ATOM 3140 C CA  . ASN A 1 390 ? -7.244  22.572  10.322  1.00 94.76 390 A 1 
ATOM 3141 C C   . ASN A 1 390 ? -6.606  21.230  10.669  1.00 95.45 390 A 1 
ATOM 3142 O O   . ASN A 1 390 ? -5.395  21.070  10.546  1.00 95.11 390 A 1 
ATOM 3143 C CB  . ASN A 1 390 ? -7.781  23.270  11.579  1.00 94.33 390 A 1 
ATOM 3144 C CG  . ASN A 1 390 ? -6.664  23.480  12.582  1.00 90.44 390 A 1 
ATOM 3145 O OD1 . ASN A 1 390 ? -5.862  24.372  12.410  1.00 82.96 390 A 1 
ATOM 3146 N ND2 . ASN A 1 390 ? -6.554  22.644  13.585  1.00 81.43 390 A 1 
ATOM 3147 N N   . ASN A 1 391 ? -7.423  20.256  11.033  1.00 94.57 391 A 1 
ATOM 3148 C CA  . ASN A 1 391 ? -6.955  18.969  11.526  1.00 94.73 391 A 1 
ATOM 3149 C C   . ASN A 1 391 ? -6.274  18.142  10.427  1.00 95.43 391 A 1 
ATOM 3150 O O   . ASN A 1 391 ? -5.241  17.530  10.687  1.00 95.24 391 A 1 
ATOM 3151 C CB  . ASN A 1 391 ? -8.127  18.254  12.195  1.00 94.28 391 A 1 
ATOM 3152 C CG  . ASN A 1 391 ? -8.663  18.979  13.424  1.00 92.94 391 A 1 
ATOM 3153 O OD1 . ASN A 1 391 ? -8.178  20.024  13.826  1.00 89.01 391 A 1 
ATOM 3154 N ND2 . ASN A 1 391 ? -9.680  18.449  14.044  1.00 88.11 391 A 1 
ATOM 3155 N N   . CYS A 1 392 ? -6.769  18.168  9.184   1.00 95.52 392 A 1 
ATOM 3156 C CA  . CYS A 1 392 ? -6.057  17.587  8.044   1.00 95.71 392 A 1 
ATOM 3157 C C   . CYS A 1 392 ? -4.685  18.242  7.835   1.00 96.45 392 A 1 
ATOM 3158 O O   . CYS A 1 392 ? -3.691  17.552  7.624   1.00 96.21 392 A 1 
ATOM 3159 C CB  . CYS A 1 392 ? -6.906  17.728  6.767   1.00 95.04 392 A 1 
ATOM 3160 S SG  . CYS A 1 392 ? -8.348  16.635  6.816   1.00 91.42 392 A 1 
ATOM 3161 N N   . MET A 1 393 ? -4.616  19.584  7.944   1.00 96.57 393 A 1 
ATOM 3162 C CA  . MET A 1 393 ? -3.350  20.306  7.808   1.00 96.93 393 A 1 
ATOM 3163 C C   . MET A 1 393 ? -2.389  20.048  8.973   1.00 97.13 393 A 1 
ATOM 3164 O O   . MET A 1 393 ? -1.178  20.039  8.766   1.00 96.92 393 A 1 
ATOM 3165 C CB  . MET A 1 393 ? -3.609  21.809  7.636   1.00 97.06 393 A 1 
ATOM 3166 C CG  . MET A 1 393 ? -4.338  22.166  6.324   1.00 96.11 393 A 1 
ATOM 3167 S SD  . MET A 1 393 ? -3.662  21.462  4.798   1.00 94.78 393 A 1 
ATOM 3168 C CE  . MET A 1 393 ? -1.966  22.080  4.883   1.00 88.89 393 A 1 
ATOM 3169 N N   . CYS A 1 394 ? -2.903  19.803  10.183  1.00 96.89 394 A 1 
ATOM 3170 C CA  . CYS A 1 394 ? -2.103  19.334  11.307  1.00 96.89 394 A 1 
ATOM 3171 C C   . CYS A 1 394 ? -1.536  17.937  11.038  1.00 97.05 394 A 1 
ATOM 3172 O O   . CYS A 1 394 ? -0.337  17.736  11.181  1.00 96.59 394 A 1 
ATOM 3173 C CB  . CYS A 1 394 ? -2.947  19.342  12.591  1.00 96.72 394 A 1 
ATOM 3174 S SG  . CYS A 1 394 ? -3.476  20.994  13.123  1.00 96.03 394 A 1 
ATOM 3175 N N   . ALA A 1 395 ? -2.359  16.995  10.555  1.00 96.81 395 A 1 
ATOM 3176 C CA  . ALA A 1 395 ? -1.945  15.615  10.300  1.00 96.90 395 A 1 
ATOM 3177 C C   . ALA A 1 395 ? -0.811  15.498  9.269   1.00 97.17 395 A 1 
ATOM 3178 O O   . ALA A 1 395 ? 0.111   14.700  9.445   1.00 96.96 395 A 1 
ATOM 3179 C CB  . ALA A 1 395 ? -3.179  14.820  9.854   1.00 96.62 395 A 1 
ATOM 3180 N N   . VAL A 1 396 ? -0.825  16.316  8.200   1.00 97.26 396 A 1 
ATOM 3181 C CA  . VAL A 1 396 ? 0.229   16.275  7.176   1.00 97.25 396 A 1 
ATOM 3182 C C   . VAL A 1 396 ? 1.543   16.929  7.623   1.00 97.54 396 A 1 
ATOM 3183 O O   . VAL A 1 396 ? 2.604   16.513  7.169   1.00 96.96 396 A 1 
ATOM 3184 C CB  . VAL A 1 396 ? -0.229  16.856  5.818   1.00 96.12 396 A 1 
ATOM 3185 C CG1 . VAL A 1 396 ? -1.434  16.086  5.265   1.00 92.50 396 A 1 
ATOM 3186 C CG2 . VAL A 1 396 ? -0.571  18.343  5.868   1.00 91.54 396 A 1 
ATOM 3187 N N   . ARG A 1 397 ? 1.489   17.947  8.511   1.00 97.50 397 A 1 
ATOM 3188 C CA  . ARG A 1 397 ? 2.663   18.714  8.976   1.00 97.34 397 A 1 
ATOM 3189 C C   . ARG A 1 397 ? 3.302   18.152  10.242  1.00 97.37 397 A 1 
ATOM 3190 O O   . ARG A 1 397 ? 4.512   18.275  10.396  1.00 96.64 397 A 1 
ATOM 3191 C CB  . ARG A 1 397 ? 2.273   20.174  9.201   1.00 96.93 397 A 1 
ATOM 3192 C CG  . ARG A 1 397 ? 2.067   20.922  7.880   1.00 94.50 397 A 1 
ATOM 3193 C CD  . ARG A 1 397 ? 1.761   22.391  8.124   1.00 93.38 397 A 1 
ATOM 3194 N NE  . ARG A 1 397 ? 0.389   22.591  8.651   1.00 88.76 397 A 1 
ATOM 3195 C CZ  . ARG A 1 397 ? -0.256  23.749  8.624   1.00 86.00 397 A 1 
ATOM 3196 N NH1 . ARG A 1 397 ? 0.331   24.850  8.298   1.00 79.63 397 A 1 
ATOM 3197 N NH2 . ARG A 1 397 ? -1.520  23.818  8.914   1.00 78.21 397 A 1 
ATOM 3198 N N   . TYR A 1 398 ? 2.495   17.565  11.114  1.00 97.13 398 A 1 
ATOM 3199 C CA  . TYR A 1 398 ? 2.887   17.182  12.458  1.00 96.87 398 A 1 
ATOM 3200 C C   . TYR A 1 398 ? 2.606   15.690  12.715  1.00 96.87 398 A 1 
ATOM 3201 O O   . TYR A 1 398 ? 1.654   15.341  13.404  1.00 96.10 398 A 1 
ATOM 3202 C CB  . TYR A 1 398 ? 2.187   18.100  13.463  1.00 96.57 398 A 1 
ATOM 3203 C CG  . TYR A 1 398 ? 2.389   19.583  13.199  1.00 96.30 398 A 1 
ATOM 3204 C CD1 . TYR A 1 398 ? 3.683   20.140  13.187  1.00 95.01 398 A 1 
ATOM 3205 C CD2 . TYR A 1 398 ? 1.275   20.405  12.960  1.00 95.16 398 A 1 
ATOM 3206 C CE1 . TYR A 1 398 ? 3.858   21.514  12.937  1.00 94.24 398 A 1 
ATOM 3207 C CE2 . TYR A 1 398 ? 1.450   21.778  12.711  1.00 94.39 398 A 1 
ATOM 3208 C CZ  . TYR A 1 398 ? 2.742   22.337  12.699  1.00 94.18 398 A 1 
ATOM 3209 O OH  . TYR A 1 398 ? 2.905   23.663  12.454  1.00 92.73 398 A 1 
ATOM 3210 N N   . PRO A 1 399 ? 3.417   14.780  12.147  1.00 96.91 399 A 1 
ATOM 3211 C CA  . PRO A 1 399 ? 3.252   13.347  12.368  1.00 96.60 399 A 1 
ATOM 3212 C C   . PRO A 1 399 ? 3.704   12.879  13.760  1.00 96.39 399 A 1 
ATOM 3213 O O   . PRO A 1 399 ? 3.433   11.736  14.126  1.00 94.72 399 A 1 
ATOM 3214 C CB  . PRO A 1 399 ? 4.071   12.688  11.257  1.00 95.94 399 A 1 
ATOM 3215 C CG  . PRO A 1 399 ? 5.197   13.687  11.046  1.00 93.87 399 A 1 
ATOM 3216 C CD  . PRO A 1 399 ? 4.507   15.029  11.223  1.00 96.39 399 A 1 
ATOM 3217 N N   . ARG A 1 400 ? 4.387   13.729  14.551  1.00 96.05 400 A 1 
ATOM 3218 C CA  . ARG A 1 400 ? 4.700   13.434  15.957  1.00 95.56 400 A 1 
ATOM 3219 C C   . ARG A 1 400 ? 3.473   13.651  16.829  1.00 95.45 400 A 1 
ATOM 3220 O O   . ARG A 1 400 ? 2.758   14.633  16.652  1.00 94.26 400 A 1 
ATOM 3221 C CB  . ARG A 1 400 ? 5.827   14.315  16.481  1.00 94.65 400 A 1 
ATOM 3222 C CG  . ARG A 1 400 ? 7.147   14.046  15.771  1.00 91.38 400 A 1 
ATOM 3223 C CD  . ARG A 1 400 ? 8.195   14.947  16.411  1.00 90.62 400 A 1 
ATOM 3224 N NE  . ARG A 1 400 ? 9.467   14.813  15.743  1.00 87.45 400 A 1 
ATOM 3225 C CZ  . ARG A 1 400 ? 10.430  13.983  16.047  1.00 87.33 400 A 1 
ATOM 3226 N NH1 . ARG A 1 400 ? 10.353  13.108  17.011  1.00 78.17 400 A 1 
ATOM 3227 N NH2 . ARG A 1 400 ? 11.512  14.025  15.356  1.00 79.09 400 A 1 
ATOM 3228 N N   . GLN A 1 401 ? 3.291   12.783  17.818  1.00 93.87 401 A 1 
ATOM 3229 C CA  . GLN A 1 401 ? 2.081   12.800  18.647  1.00 92.46 401 A 1 
ATOM 3230 C C   . GLN A 1 401 ? 1.883   14.128  19.391  1.00 93.13 401 A 1 
ATOM 3231 O O   . GLN A 1 401 ? 0.824   14.737  19.286  1.00 91.94 401 A 1 
ATOM 3232 C CB  . GLN A 1 401 ? 2.114   11.626  19.630  1.00 90.00 401 A 1 
ATOM 3233 C CG  . GLN A 1 401 ? 1.965   10.287  18.890  1.00 81.12 401 A 1 
ATOM 3234 C CD  . GLN A 1 401 ? 1.789   9.116   19.828  1.00 72.49 401 A 1 
ATOM 3235 O OE1 . GLN A 1 401 ? 2.209   9.109   20.974  1.00 68.54 401 A 1 
ATOM 3236 N NE2 . GLN A 1 401 ? 1.162   8.062   19.368  1.00 63.47 401 A 1 
ATOM 3237 N N   . ASN A 1 402 ? 2.913   14.630  20.063  1.00 92.35 402 A 1 
ATOM 3238 C CA  . ASN A 1 402 ? 2.812   15.885  20.810  1.00 92.43 402 A 1 
ATOM 3239 C C   . ASN A 1 402 ? 2.616   17.101  19.900  1.00 94.00 402 A 1 
ATOM 3240 O O   . ASN A 1 402 ? 1.862   18.010  20.223  1.00 93.42 402 A 1 
ATOM 3241 C CB  . ASN A 1 402 ? 4.072   16.055  21.679  1.00 90.42 402 A 1 
ATOM 3242 C CG  . ASN A 1 402 ? 4.122   15.094  22.849  1.00 78.96 402 A 1 
ATOM 3243 O OD1 . ASN A 1 402 ? 3.137   14.542  23.304  1.00 69.79 402 A 1 
ATOM 3244 N ND2 . ASN A 1 402 ? 5.278   14.875  23.413  1.00 69.26 402 A 1 
ATOM 3245 N N   . GLU A 1 403 ? 3.274   17.134  18.737  1.00 94.07 403 A 1 
ATOM 3246 C CA  . GLU A 1 403 ? 3.124   18.230  17.780  1.00 94.46 403 A 1 
ATOM 3247 C C   . GLU A 1 403 ? 1.718   18.236  17.176  1.00 95.20 403 A 1 
ATOM 3248 O O   . GLU A 1 403 ? 1.101   19.297  17.069  1.00 94.79 403 A 1 
ATOM 3249 C CB  . GLU A 1 403 ? 4.169   18.116  16.661  1.00 94.35 403 A 1 
ATOM 3250 C CG  . GLU A 1 403 ? 5.617   18.305  17.132  1.00 92.62 403 A 1 
ATOM 3251 C CD  . GLU A 1 403 ? 6.648   18.082  16.015  1.00 91.42 403 A 1 
ATOM 3252 O OE1 . GLU A 1 403 ? 7.858   18.184  16.304  1.00 84.14 403 A 1 
ATOM 3253 O OE2 . GLU A 1 403 ? 6.246   17.765  14.866  1.00 85.78 403 A 1 
ATOM 3254 N N   . PHE A 1 404 ? 1.190   17.066  16.838  1.00 94.31 404 A 1 
ATOM 3255 C CA  . PHE A 1 404 ? -0.185  16.927  16.373  1.00 94.32 404 A 1 
ATOM 3256 C C   . PHE A 1 404 ? -1.185  17.355  17.454  1.00 94.62 404 A 1 
ATOM 3257 O O   . PHE A 1 404 ? -2.069  18.162  17.166  1.00 94.49 404 A 1 
ATOM 3258 C CB  . PHE A 1 404 ? -0.442  15.488  15.908  1.00 94.50 404 A 1 
ATOM 3259 C CG  . PHE A 1 404 ? -1.876  15.303  15.463  1.00 94.52 404 A 1 
ATOM 3260 C CD1 . PHE A 1 404 ? -2.815  14.718  16.342  1.00 93.07 404 A 1 
ATOM 3261 C CD2 . PHE A 1 404 ? -2.301  15.802  14.224  1.00 93.54 404 A 1 
ATOM 3262 C CE1 . PHE A 1 404 ? -4.168  14.648  15.979  1.00 92.90 404 A 1 
ATOM 3263 C CE2 . PHE A 1 404 ? -3.651  15.732  13.862  1.00 92.83 404 A 1 
ATOM 3264 C CZ  . PHE A 1 404 ? -4.587  15.161  14.737  1.00 93.08 404 A 1 
ATOM 3265 N N   . ALA A 1 405 ? -1.019  16.883  18.687  1.00 94.47 405 A 1 
ATOM 3266 C CA  . ALA A 1 405 ? -1.902  17.207  19.812  1.00 93.90 405 A 1 
ATOM 3267 C C   . ALA A 1 405 ? -1.957  18.716  20.104  1.00 94.42 405 A 1 
ATOM 3268 O O   . ALA A 1 405 ? -3.015  19.233  20.461  1.00 93.76 405 A 1 
ATOM 3269 C CB  . ALA A 1 405 ? -1.437  16.418  21.039  1.00 93.30 405 A 1 
ATOM 3270 N N   . ASN A 1 406 ? -0.856  19.437  19.904  1.00 95.02 406 A 1 
ATOM 3271 C CA  . ASN A 1 406 ? -0.800  20.890  20.058  1.00 95.49 406 A 1 
ATOM 3272 C C   . ASN A 1 406 ? -1.429  21.664  18.882  1.00 95.96 406 A 1 
ATOM 3273 O O   . ASN A 1 406 ? -1.681  22.861  19.001  1.00 94.87 406 A 1 
ATOM 3274 C CB  . ASN A 1 406 ? 0.671   21.297  20.247  1.00 95.39 406 A 1 
ATOM 3275 C CG  . ASN A 1 406 ? 1.230   20.879  21.595  1.00 92.57 406 A 1 
ATOM 3276 O OD1 . ASN A 1 406 ? 0.555   20.783  22.592  1.00 85.96 406 A 1 
ATOM 3277 N ND2 . ASN A 1 406 ? 2.521   20.665  21.679  1.00 86.02 406 A 1 
ATOM 3278 N N   . CYS A 1 407 ? -1.634  21.023  17.741  1.00 95.25 407 A 1 
ATOM 3279 C CA  . CYS A 1 407 ? -2.179  21.641  16.530  1.00 95.44 407 A 1 
ATOM 3280 C C   . CYS A 1 407 ? -3.672  21.361  16.341  1.00 95.48 407 A 1 
ATOM 3281 O O   . CYS A 1 407 ? -4.411  22.225  15.866  1.00 93.88 407 A 1 
ATOM 3282 C CB  . CYS A 1 407 ? -1.368  21.126  15.335  1.00 95.32 407 A 1 
ATOM 3283 S SG  . CYS A 1 407 ? -1.793  21.855  13.723  1.00 94.50 407 A 1 
ATOM 3284 N N   . VAL A 1 408 ? -4.123  20.144  16.667  1.00 94.58 408 A 1 
ATOM 3285 C CA  . VAL A 1 408 ? -5.478  19.670  16.424  1.00 93.69 408 A 1 
ATOM 3286 C C   . VAL A 1 408 ? -6.503  20.448  17.259  1.00 93.46 408 A 1 
ATOM 3287 O O   . VAL A 1 408 ? -6.261  20.791  18.416  1.00 92.51 408 A 1 
ATOM 3288 C CB  . VAL A 1 408 ? -5.579  18.146  16.655  1.00 92.44 408 A 1 
ATOM 3289 C CG1 . VAL A 1 408 ? -5.406  17.729  18.113  1.00 85.28 408 A 1 
ATOM 3290 C CG2 . VAL A 1 408 ? -6.903  17.586  16.140  1.00 85.25 408 A 1 
ATOM 3291 N N   . VAL A 1 409 ? -7.668  20.702  16.673  1.00 93.09 409 A 1 
ATOM 3292 C CA  . VAL A 1 409 ? -8.792  21.336  17.361  1.00 91.88 409 A 1 
ATOM 3293 C C   . VAL A 1 409 ? -9.970  20.365  17.381  1.00 90.79 409 A 1 
ATOM 3294 O O   . VAL A 1 409 ? -10.503 19.998  16.329  1.00 88.62 409 A 1 
ATOM 3295 C CB  . VAL A 1 409 ? -9.169  22.684  16.716  1.00 91.04 409 A 1 
ATOM 3296 C CG1 . VAL A 1 409 ? -10.292 23.375  17.491  1.00 87.55 409 A 1 
ATOM 3297 C CG2 . VAL A 1 409 ? -7.971  23.652  16.684  1.00 88.89 409 A 1 
ATOM 3298 N N   . TRP A 1 410 ? -10.368 19.939  18.573  1.00 91.75 410 A 1 
ATOM 3299 C CA  . TRP A 1 410 ? -11.537 19.086  18.792  1.00 88.52 410 A 1 
ATOM 3300 C C   . TRP A 1 410 ? -12.825 19.930  18.836  1.00 84.96 410 A 1 
ATOM 3301 O O   . TRP A 1 410 ? -12.791 21.076  19.277  1.00 77.48 410 A 1 
ATOM 3302 C CB  . TRP A 1 410 ? -11.328 18.253  20.053  1.00 87.13 410 A 1 
ATOM 3303 C CG  . TRP A 1 410 ? -10.064 17.431  20.036  1.00 85.92 410 A 1 
ATOM 3304 C CD1 . TRP A 1 410 ? -8.966  17.650  20.787  1.00 81.26 410 A 1 
ATOM 3305 C CD2 . TRP A 1 410 ? -9.741  16.282  19.186  1.00 85.53 410 A 1 
ATOM 3306 N NE1 . TRP A 1 410 ? -7.988  16.727  20.474  1.00 80.36 410 A 1 
ATOM 3307 C CE2 . TRP A 1 410 ? -8.411  15.868  19.486  1.00 82.81 410 A 1 
ATOM 3308 C CE3 . TRP A 1 410 ? -10.432 15.564  18.184  1.00 80.90 410 A 1 
ATOM 3309 C CZ2 . TRP A 1 410 ? -7.792  14.787  18.829  1.00 80.28 410 A 1 
ATOM 3310 C CZ3 . TRP A 1 410 ? -9.820  14.478  17.518  1.00 77.85 410 A 1 
ATOM 3311 C CH2 . TRP A 1 410 ? -8.511  14.090  17.828  1.00 77.81 410 A 1 
ATOM 3312 N N   . ASN A 1 411 ? -13.909 19.372  18.327  1.00 84.06 411 A 1 
ATOM 3313 C CA  . ASN A 1 411 ? -15.240 19.989  18.376  1.00 78.44 411 A 1 
ATOM 3314 C C   . ASN A 1 411 ? -15.954 19.680  19.692  1.00 71.61 411 A 1 
ATOM 3315 O O   . ASN A 1 411 ? -15.759 18.561  20.217  1.00 64.67 411 A 1 
ATOM 3316 C CB  . ASN A 1 411 ? -16.101 19.513  17.195  1.00 72.23 411 A 1 
ATOM 3317 C CG  . ASN A 1 411 ? -15.728 20.083  15.849  1.00 65.98 411 A 1 
ATOM 3318 O OD1 . ASN A 1 411 ? -15.257 21.192  15.650  1.00 62.18 411 A 1 
ATOM 3319 N ND2 . ASN A 1 411 ? -15.989 19.346  14.792  1.00 60.85 411 A 1 
ATOM 3320 O OXT . ASN A 1 411 ? -16.729 20.584  20.081  1.00 56.53 411 A 1 
#
