# Supplementary material for: Theoretical Study of Sphingomyelinases from Entamoeba histolytica and Trichomonas vaginalis Sheds Light on the Evolution of Enzymes Needed for Survival and Colonization
Source: Pathogens. 2025 Jan 5;14(1):32. doi: 10.3390/pathogens14010032 (PMC11768322; doi:10.3390/pathogens14010032)
Supplement: Supplementary file 1 [file pathogens-14-00032-s001.zip › Supplementary structural Files/CIF files aSMase6/aSMase6 no signal peptide/No signal peptide/fold_smasa6nosingpept_model_3.cif]

# By using this file you agree to the legally binding terms of use found at alphafoldserver.com/output-terms
data_257d7e8b6600c784
#
_entry.id 257d7e8b6600c784
#
loop_
_atom_type.symbol
C 
N 
O 
S 
#
loop_
_audit_author.name
_audit_author.pdbx_ordinal
"Google DeepMind" 1 
"Isomorphic Labs" 2 
#
_audit_conform.dict_location https://raw.githubusercontent.com/ihmwg/ModelCIF/master/dist/mmcif_ma.dic
_audit_conform.dict_name     mmcif_ma.dic
_audit_conform.dict_version  1.4.5
#
loop_
_chem_comp.formula
_chem_comp.formula_weight
_chem_comp.id
_chem_comp.mon_nstd_flag
_chem_comp.name
_chem_comp.pdbx_smiles
_chem_comp.pdbx_synonyms
_chem_comp.type
"C3 H7 N O2"    89.093  ALA y ALANINE         C[C@H](N)C(O)=O                  ? "L-PEPTIDE LINKING" 
"C6 H15 N4 O2"  175.209 ARG y ARGININE        N[C@@H](CCCNC(N)=[NH2+])C(O)=O   ? "L-PEPTIDE LINKING" 
"C4 H8 N2 O3"   132.118 ASN y ASPARAGINE      N[C@@H](CC(N)=O)C(O)=O           ? "L-PEPTIDE LINKING" 
"C4 H7 N O4"    133.103 ASP y "ASPARTIC ACID" N[C@@H](CC(O)=O)C(O)=O           ? "L-PEPTIDE LINKING" 
"C3 H7 N O2 S"  121.158 CYS y CYSTEINE        N[C@@H](CS)C(O)=O                ? "L-PEPTIDE LINKING" 
"C5 H10 N2 O3"  146.144 GLN y GLUTAMINE       N[C@@H](CCC(N)=O)C(O)=O          ? "L-PEPTIDE LINKING" 
"C5 H9 N O4"    147.129 GLU y "GLUTAMIC ACID" N[C@@H](CCC(O)=O)C(O)=O          ? "L-PEPTIDE LINKING" 
"C2 H5 N O2"    75.067  GLY y GLYCINE         NCC(O)=O                         ? "PEPTIDE LINKING"   
"C6 H10 N3 O2"  156.162 HIS y HISTIDINE       N[C@@H](Cc1c[nH]c[nH+]1)C(O)=O   ? "L-PEPTIDE LINKING" 
"C6 H13 N O2"   131.173 ILE y ISOLEUCINE      CC[C@H](C)[C@H](N)C(O)=O         ? "L-PEPTIDE LINKING" 
"C6 H13 N O2"   131.173 LEU y LEUCINE         CC(C)C[C@H](N)C(O)=O             ? "L-PEPTIDE LINKING" 
"C6 H15 N2 O2"  147.195 LYS y LYSINE          N[C@@H](CCCC[NH3+])C(O)=O        ? "L-PEPTIDE LINKING" 
"C5 H11 N O2 S" 149.211 MET y METHIONINE      CSCC[C@H](N)C(O)=O               ? "L-PEPTIDE LINKING" 
"C9 H11 N O2"   165.189 PHE y PHENYLALANINE   N[C@@H](Cc1ccccc1)C(O)=O         ? "L-PEPTIDE LINKING" 
"C5 H9 N O2"    115.130 PRO y PROLINE         OC(=O)[C@@H]1CCCN1               ? "L-PEPTIDE LINKING" 
"C3 H7 N O3"    105.093 SER y SERINE          N[C@@H](CO)C(O)=O                ? "L-PEPTIDE LINKING" 
"C4 H9 N O3"    119.119 THR y THREONINE       C[C@@H](O)[C@H](N)C(O)=O         ? "L-PEPTIDE LINKING" 
"C11 H12 N2 O2" 204.225 TRP y TRYPTOPHAN      N[C@@H](Cc1c[nH]c2ccccc12)C(O)=O ? "L-PEPTIDE LINKING" 
"C9 H11 N O3"   181.189 TYR y TYROSINE        N[C@@H](Cc1ccc(O)cc1)C(O)=O      ? "L-PEPTIDE LINKING" 
"C5 H11 N O2"   117.146 VAL y VALINE          CC(C)[C@H](N)C(O)=O              ? "L-PEPTIDE LINKING" 
#
_citation.book_publisher          ?
_citation.country                 UK
_citation.id                      primary
_citation.journal_full            Nature
_citation.journal_id_ASTM         NATUAS
_citation.journal_id_CSD          0006
_citation.journal_id_ISSN         0028-0836
_citation.journal_volume          ?
_citation.page_first              ?
_citation.page_last               ?
_citation.pdbx_database_id_DOI    ?
_citation.pdbx_database_id_PubMed ?
_citation.title                   "Accurate structure prediction of biomolecular interactions with AlphaFold 3"
_citation.year                    2024
#
loop_
_citation_author.citation_id
_citation_author.name
_citation_author.ordinal
primary "Google DeepMind" 1 
primary "Isomorphic Labs" 2 
#
_entity.id               1
_entity.pdbx_description .
_entity.type             polymer
#
_entity_poly.entity_id      1
_entity_poly.pdbx_strand_id A
_entity_poly.type           polypeptide(L)
#
loop_
_entity_poly_seq.entity_id
_entity_poly_seq.hetero
_entity_poly_seq.mon_id
_entity_poly_seq.num
1 n PHE 1   
1 n GLU 2   
1 n MET 3   
1 n TRP 4   
1 n GLN 5   
1 n LEU 6   
1 n THR 7   
1 n ASP 8   
1 n ILE 9   
1 n HIS 10  
1 n LEU 11  
1 n ASP 12  
1 n PRO 13  
1 n MET 14  
1 n TYR 15  
1 n THR 16  
1 n VAL 17  
1 n GLY 18  
1 n SER 19  
1 n ASP 20  
1 n PRO 21  
1 n LEU 22  
1 n LYS 23  
1 n LEU 24  
1 n CYS 25  
1 n ARG 26  
1 n GLU 27  
1 n GLY 28  
1 n LYS 29  
1 n GLY 30  
1 n ASN 31  
1 n ALA 32  
1 n GLY 33  
1 n LYS 34  
1 n TYR 35  
1 n GLY 36  
1 n ASP 37  
1 n TYR 38  
1 n SER 39  
1 n CYS 40  
1 n ASP 41  
1 n ALA 42  
1 n ASN 43  
1 n MET 44  
1 n ALA 45  
1 n LEU 46  
1 n LEU 47  
1 n ASP 48  
1 n SER 49  
1 n LEU 50  
1 n VAL 51  
1 n LYS 52  
1 n PHE 53  
1 n ILE 54  
1 n LYS 55  
1 n ARG 56  
1 n ASN 57  
1 n THR 58  
1 n ASP 59  
1 n VAL 60  
1 n ASN 61  
1 n GLY 62  
1 n LYS 63  
1 n VAL 64  
1 n MET 65  
1 n VAL 66  
1 n TYR 67  
1 n ASN 68  
1 n GLY 69  
1 n ASP 70  
1 n ILE 71  
1 n VAL 72  
1 n SER 73  
1 n ARG 74  
1 n ALA 75  
1 n ILE 76  
1 n PRO 77  
1 n LYS 78  
1 n TYR 79  
1 n ASN 80  
1 n LEU 81  
1 n ASP 82  
1 n TYR 83  
1 n VAL 84  
1 n LYS 85  
1 n GLN 86  
1 n SER 87  
1 n ILE 88  
1 n VAL 89  
1 n ASN 90  
1 n ALA 91  
1 n THR 92  
1 n ALA 93  
1 n LEU 94  
1 n LEU 95  
1 n LYS 96  
1 n LYS 97  
1 n PHE 98  
1 n GLU 99  
1 n ASP 100 
1 n PHE 101 
1 n PHE 102 
1 n ILE 103 
1 n ILE 104 
1 n PRO 105 
1 n MET 106 
1 n LEU 107 
1 n GLY 108 
1 n ASN 109 
1 n HIS 110 
1 n ASP 111 
1 n VAL 112 
1 n TYR 113 
1 n PRO 114 
1 n ALA 115 
1 n ASN 116 
1 n GLN 117 
1 n MET 118 
1 n ALA 119 
1 n ILE 120 
1 n ASN 121 
1 n SER 122 
1 n GLN 123 
1 n TRP 124 
1 n ILE 125 
1 n PHE 126 
1 n GLN 127 
1 n PHE 128 
1 n ALA 129 
1 n ALA 130 
1 n GLU 131 
1 n GLN 132 
1 n PHE 133 
1 n ALA 134 
1 n PRO 135 
1 n PHE 136 
1 n LEU 137 
1 n SER 138 
1 n GLN 139 
1 n ASN 140 
1 n ALA 141 
1 n ILE 142 
1 n GLU 143 
1 n SER 144 
1 n PHE 145 
1 n LYS 146 
1 n HIS 147 
1 n GLY 148 
1 n GLY 149 
1 n TYR 150 
1 n TYR 151 
1 n THR 152 
1 n MET 153 
1 n PRO 154 
1 n PHE 155 
1 n PRO 156 
1 n ALA 157 
1 n HIS 158 
1 n LEU 159 
1 n GLY 160 
1 n ILE 161 
1 n LYS 162 
1 n VAL 163 
1 n PRO 164 
1 n LEU 165 
1 n ASN 166 
1 n ALA 167 
1 n VAL 168 
1 n VAL 169 
1 n LEU 170 
1 n ASN 171 
1 n THR 172 
1 n VAL 173 
1 n LEU 174 
1 n TYR 175 
1 n TYR 176 
1 n ASN 177 
1 n TYR 178 
1 n ASN 179 
1 n LYS 180 
1 n GLN 181 
1 n THR 182 
1 n MET 183 
1 n ASP 184 
1 n SER 185 
1 n THR 186 
1 n ASP 187 
1 n PRO 188 
1 n LEU 189 
1 n GLY 190 
1 n GLN 191 
1 n PHE 192 
1 n GLU 193 
1 n TRP 194 
1 n PHE 195 
1 n LYS 196 
1 n THR 197 
1 n VAL 198 
1 n MET 199 
1 n ASP 200 
1 n GLY 201 
1 n TYR 202 
1 n ARG 203 
1 n LYS 204 
1 n THR 205 
1 n GLY 206 
1 n GLN 207 
1 n ARG 208 
1 n ALA 209 
1 n ILE 210 
1 n VAL 211 
1 n SER 212 
1 n MET 213 
1 n HIS 214 
1 n ILE 215 
1 n CYS 216 
1 n PRO 217 
1 n GLY 218 
1 n VAL 219 
1 n ALA 220 
1 n GLU 221 
1 n ARG 222 
1 n PHE 223 
1 n ASN 224 
1 n TYR 225 
1 n SER 226 
1 n ASP 227 
1 n GLN 228 
1 n LEU 229 
1 n TYR 230 
1 n PRO 231 
1 n GLN 232 
1 n TYR 233 
1 n ASN 234 
1 n ASP 235 
1 n ARG 236 
1 n LEU 237 
1 n VAL 238 
1 n ASP 239 
1 n SER 240 
1 n LEU 241 
1 n ALA 242 
1 n GLU 243 
1 n TYR 244 
1 n ASN 245 
1 n ASP 246 
1 n VAL 247 
1 n ILE 248 
1 n LEU 249 
1 n GLY 250 
1 n VAL 251 
1 n LEU 252 
1 n CYS 253 
1 n GLY 254 
1 n HIS 255 
1 n LEU 256 
1 n HIS 257 
1 n THR 258 
1 n ASP 259 
1 n THR 260 
1 n PHE 261 
1 n ARG 262 
1 n ILE 263 
1 n LEU 264 
1 n SER 265 
1 n LYS 266 
1 n GLY 267 
1 n ASN 268 
1 n LYS 269 
1 n LYS 270 
1 n VAL 271 
1 n MET 272 
1 n ALA 273 
1 n PHE 274 
1 n ILE 275 
1 n GLY 276 
1 n PRO 277 
1 n SER 278 
1 n VAL 279 
1 n ASP 280 
1 n THR 281 
1 n TRP 282 
1 n LEU 283 
1 n GLY 284 
1 n THR 285 
1 n SER 286 
1 n PRO 287 
1 n SER 288 
1 n ILE 289 
1 n ARG 290 
1 n LYS 291 
1 n TYR 292 
1 n ASP 293 
1 n VAL 294 
1 n GLY 295 
1 n ASN 296 
1 n GLY 297 
1 n GLN 298 
1 n GLY 299 
1 n TYR 300 
1 n MET 301 
1 n LYS 302 
1 n GLU 303 
1 n PHE 304 
1 n LYS 305 
1 n ASN 306 
1 n TYR 307 
1 n HIS 308 
1 n PHE 309 
1 n GLN 310 
1 n LEU 311 
1 n ARG 312 
1 n PRO 313 
1 n LYS 314 
1 n LYS 315 
1 n ASP 316 
1 n LYS 317 
1 n LEU 318 
1 n LYS 319 
1 n PRO 320 
1 n LYS 321 
1 n THR 322 
1 n THR 323 
1 n ILE 324 
1 n LYS 325 
1 n GLN 326 
1 n PRO 327 
1 n SER 328 
1 n ASP 329 
1 n GLY 330 
1 n PHE 331 
1 n ASN 332 
1 n LYS 333 
1 n TRP 334 
1 n LYS 335 
1 n PHE 336 
1 n ASN 337 
1 n TYR 338 
1 n GLY 339 
1 n SER 340 
1 n SER 341 
1 n SER 342 
1 n GLU 343 
1 n TYR 344 
1 n GLY 345 
1 n LEU 346 
1 n LYS 347 
1 n GLU 348 
1 n LEU 349 
1 n SER 350 
1 n PRO 351 
1 n LYS 352 
1 n GLU 353 
1 n PHE 354 
1 n GLU 355 
1 n ILE 356 
1 n LEU 357 
1 n ALA 358 
1 n ALA 359 
1 n ARG 360 
1 n MET 361 
1 n ASP 362 
1 n LYS 363 
1 n ASP 364 
1 n LEU 365 
1 n GLN 366 
1 n LEU 367 
1 n PHE 368 
1 n ASN 369 
1 n LYS 370 
1 n TYR 371 
1 n HIS 372 
1 n LEU 373 
1 n HIS 374 
1 n PHE 375 
1 n ARG 376 
1 n ALA 377 
1 n ASP 378 
1 n THR 379 
1 n PRO 380 
1 n GLY 381 
1 n PHE 382 
1 n THR 383 
1 n CYS 384 
1 n LYS 385 
1 n GLY 386 
1 n ASN 387 
1 n CYS 388 
1 n LYS 389 
1 n ASN 390 
1 n ASN 391 
1 n CYS 392 
1 n MET 393 
1 n CYS 394 
1 n ALA 395 
1 n VAL 396 
1 n ARG 397 
1 n TYR 398 
1 n PRO 399 
1 n ARG 400 
1 n GLN 401 
1 n ASN 402 
1 n GLU 403 
1 n PHE 404 
1 n ALA 405 
1 n ASN 406 
1 n CYS 407 
1 n VAL 408 
1 n VAL 409 
1 n TRP 410 
1 n ASN 411 
#
_ma_data.content_type "model coordinates"
_ma_data.id           1
_ma_data.name         Model
#
_ma_model_list.data_id          1
_ma_model_list.model_group_id   1
_ma_model_list.model_group_name "AlphaFold-beta-20231127 (7a14c934-fe78-43c1-a552-7fb305b0ebd1 @ 2024-08-20 18:28:31)"
_ma_model_list.model_id         1
_ma_model_list.model_name       "Top ranked model"
_ma_model_list.model_type       "Ab initio model"
_ma_model_list.ordinal_id       1
#
loop_
_ma_protocol_step.method_type
_ma_protocol_step.ordinal_id
_ma_protocol_step.protocol_id
_ma_protocol_step.step_id
"coevolution MSA" 1 1 1 
"template search" 2 1 2 
modeling          3 1 3 
#
loop_
_ma_qa_metric.id
_ma_qa_metric.mode
_ma_qa_metric.name
_ma_qa_metric.software_group_id
_ma_qa_metric.type
1 global pLDDT 1 pLDDT 
2 local  pLDDT 1 pLDDT 
#
_ma_qa_metric_global.metric_id    1
_ma_qa_metric_global.metric_value 90.88
_ma_qa_metric_global.model_id     1
_ma_qa_metric_global.ordinal_id   1
#
_ma_software_group.group_id    1
_ma_software_group.ordinal_id  1
_ma_software_group.software_id 1
#
_ma_target_entity.data_id   1
_ma_target_entity.entity_id 1
_ma_target_entity.origin    .
#
_ma_target_entity_instance.asym_id   A
_ma_target_entity_instance.details   .
_ma_target_entity_instance.entity_id 1
#
loop_
_pdbx_data_usage.details
_pdbx_data_usage.id
_pdbx_data_usage.type
_pdbx_data_usage.url
;NON-COMMERCIAL USE ONLY, BY USING THIS FILE YOU AGREE TO THE TERMS OF USE FOUND
AT alphafoldserver.com/output-terms.
;
1 license    ? 
;THE INFORMATION IS NOT INTENDED FOR, HAS NOT BEEN VALIDATED FOR, AND IS NOT
APPROVED FOR CLINICAL USE. IT SHOULD NOT BE USED FOR CLINICAL PURPOSE OR RELIED
ON FOR MEDICAL OR OTHER PROFESSIONAL ADVICE. IT IS THEORETICAL MODELLING ONLY
AND CAUTION SHOULD BE EXERCISED IN ITS USE. IT IS PROVIDED "AS-IS" WITHOUT ANY
WARRANTY OF ANY KIND, WHETHER EXPRESSED OR IMPLIED. NO WARRANTY IS GIVEN THAT
USE OF THE INFORMATION SHALL NOT INFRINGE THE RIGHTS OF ANY THIRD PARTY.
;
2 disclaimer ? 
#
loop_
_pdbx_poly_seq_scheme.asym_id
_pdbx_poly_seq_scheme.auth_seq_num
_pdbx_poly_seq_scheme.entity_id
_pdbx_poly_seq_scheme.hetero
_pdbx_poly_seq_scheme.mon_id
_pdbx_poly_seq_scheme.pdb_ins_code
_pdbx_poly_seq_scheme.pdb_seq_num
_pdbx_poly_seq_scheme.pdb_strand_id
_pdbx_poly_seq_scheme.seq_id
A 1   1 n PHE . 1   A 1   
A 2   1 n GLU . 2   A 2   
A 3   1 n MET . 3   A 3   
A 4   1 n TRP . 4   A 4   
A 5   1 n GLN . 5   A 5   
A 6   1 n LEU . 6   A 6   
A 7   1 n THR . 7   A 7   
A 8   1 n ASP . 8   A 8   
A 9   1 n ILE . 9   A 9   
A 10  1 n HIS . 10  A 10  
A 11  1 n LEU . 11  A 11  
A 12  1 n ASP . 12  A 12  
A 13  1 n PRO . 13  A 13  
A 14  1 n MET . 14  A 14  
A 15  1 n TYR . 15  A 15  
A 16  1 n THR . 16  A 16  
A 17  1 n VAL . 17  A 17  
A 18  1 n GLY . 18  A 18  
A 19  1 n SER . 19  A 19  
A 20  1 n ASP . 20  A 20  
A 21  1 n PRO . 21  A 21  
A 22  1 n LEU . 22  A 22  
A 23  1 n LYS . 23  A 23  
A 24  1 n LEU . 24  A 24  
A 25  1 n CYS . 25  A 25  
A 26  1 n ARG . 26  A 26  
A 27  1 n GLU . 27  A 27  
A 28  1 n GLY . 28  A 28  
A 29  1 n LYS . 29  A 29  
A 30  1 n GLY . 30  A 30  
A 31  1 n ASN . 31  A 31  
A 32  1 n ALA . 32  A 32  
A 33  1 n GLY . 33  A 33  
A 34  1 n LYS . 34  A 34  
A 35  1 n TYR . 35  A 35  
A 36  1 n GLY . 36  A 36  
A 37  1 n ASP . 37  A 37  
A 38  1 n TYR . 38  A 38  
A 39  1 n SER . 39  A 39  
A 40  1 n CYS . 40  A 40  
A 41  1 n ASP . 41  A 41  
A 42  1 n ALA . 42  A 42  
A 43  1 n ASN . 43  A 43  
A 44  1 n MET . 44  A 44  
A 45  1 n ALA . 45  A 45  
A 46  1 n LEU . 46  A 46  
A 47  1 n LEU . 47  A 47  
A 48  1 n ASP . 48  A 48  
A 49  1 n SER . 49  A 49  
A 50  1 n LEU . 50  A 50  
A 51  1 n VAL . 51  A 51  
A 52  1 n LYS . 52  A 52  
A 53  1 n PHE . 53  A 53  
A 54  1 n ILE . 54  A 54  
A 55  1 n LYS . 55  A 55  
A 56  1 n ARG . 56  A 56  
A 57  1 n ASN . 57  A 57  
A 58  1 n THR . 58  A 58  
A 59  1 n ASP . 59  A 59  
A 60  1 n VAL . 60  A 60  
A 61  1 n ASN . 61  A 61  
A 62  1 n GLY . 62  A 62  
A 63  1 n LYS . 63  A 63  
A 64  1 n VAL . 64  A 64  
A 65  1 n MET . 65  A 65  
A 66  1 n VAL . 66  A 66  
A 67  1 n TYR . 67  A 67  
A 68  1 n ASN . 68  A 68  
A 69  1 n GLY . 69  A 69  
A 70  1 n ASP . 70  A 70  
A 71  1 n ILE . 71  A 71  
A 72  1 n VAL . 72  A 72  
A 73  1 n SER . 73  A 73  
A 74  1 n ARG . 74  A 74  
A 75  1 n ALA . 75  A 75  
A 76  1 n ILE . 76  A 76  
A 77  1 n PRO . 77  A 77  
A 78  1 n LYS . 78  A 78  
A 79  1 n TYR . 79  A 79  
A 80  1 n ASN . 80  A 80  
A 81  1 n LEU . 81  A 81  
A 82  1 n ASP . 82  A 82  
A 83  1 n TYR . 83  A 83  
A 84  1 n VAL . 84  A 84  
A 85  1 n LYS . 85  A 85  
A 86  1 n GLN . 86  A 86  
A 87  1 n SER . 87  A 87  
A 88  1 n ILE . 88  A 88  
A 89  1 n VAL . 89  A 89  
A 90  1 n ASN . 90  A 90  
A 91  1 n ALA . 91  A 91  
A 92  1 n THR . 92  A 92  
A 93  1 n ALA . 93  A 93  
A 94  1 n LEU . 94  A 94  
A 95  1 n LEU . 95  A 95  
A 96  1 n LYS . 96  A 96  
A 97  1 n LYS . 97  A 97  
A 98  1 n PHE . 98  A 98  
A 99  1 n GLU . 99  A 99  
A 100 1 n ASP . 100 A 100 
A 101 1 n PHE . 101 A 101 
A 102 1 n PHE . 102 A 102 
A 103 1 n ILE . 103 A 103 
A 104 1 n ILE . 104 A 104 
A 105 1 n PRO . 105 A 105 
A 106 1 n MET . 106 A 106 
A 107 1 n LEU . 107 A 107 
A 108 1 n GLY . 108 A 108 
A 109 1 n ASN . 109 A 109 
A 110 1 n HIS . 110 A 110 
A 111 1 n ASP . 111 A 111 
A 112 1 n VAL . 112 A 112 
A 113 1 n TYR . 113 A 113 
A 114 1 n PRO . 114 A 114 
A 115 1 n ALA . 115 A 115 
A 116 1 n ASN . 116 A 116 
A 117 1 n GLN . 117 A 117 
A 118 1 n MET . 118 A 118 
A 119 1 n ALA . 119 A 119 
A 120 1 n ILE . 120 A 120 
A 121 1 n ASN . 121 A 121 
A 122 1 n SER . 122 A 122 
A 123 1 n GLN . 123 A 123 
A 124 1 n TRP . 124 A 124 
A 125 1 n ILE . 125 A 125 
A 126 1 n PHE . 126 A 126 
A 127 1 n GLN . 127 A 127 
A 128 1 n PHE . 128 A 128 
A 129 1 n ALA . 129 A 129 
A 130 1 n ALA . 130 A 130 
A 131 1 n GLU . 131 A 131 
A 132 1 n GLN . 132 A 132 
A 133 1 n PHE . 133 A 133 
A 134 1 n ALA . 134 A 134 
A 135 1 n PRO . 135 A 135 
A 136 1 n PHE . 136 A 136 
A 137 1 n LEU . 137 A 137 
A 138 1 n SER . 138 A 138 
A 139 1 n GLN . 139 A 139 
A 140 1 n ASN . 140 A 140 
A 141 1 n ALA . 141 A 141 
A 142 1 n ILE . 142 A 142 
A 143 1 n GLU . 143 A 143 
A 144 1 n SER . 144 A 144 
A 145 1 n PHE . 145 A 145 
A 146 1 n LYS . 146 A 146 
A 147 1 n HIS . 147 A 147 
A 148 1 n GLY . 148 A 148 
A 149 1 n GLY . 149 A 149 
A 150 1 n TYR . 150 A 150 
A 151 1 n TYR . 151 A 151 
A 152 1 n THR . 152 A 152 
A 153 1 n MET . 153 A 153 
A 154 1 n PRO . 154 A 154 
A 155 1 n PHE . 155 A 155 
A 156 1 n PRO . 156 A 156 
A 157 1 n ALA . 157 A 157 
A 158 1 n HIS . 158 A 158 
A 159 1 n LEU . 159 A 159 
A 160 1 n GLY . 160 A 160 
A 161 1 n ILE . 161 A 161 
A 162 1 n LYS . 162 A 162 
A 163 1 n VAL . 163 A 163 
A 164 1 n PRO . 164 A 164 
A 165 1 n LEU . 165 A 165 
A 166 1 n ASN . 166 A 166 
A 167 1 n ALA . 167 A 167 
A 168 1 n VAL . 168 A 168 
A 169 1 n VAL . 169 A 169 
A 170 1 n LEU . 170 A 170 
A 171 1 n ASN . 171 A 171 
A 172 1 n THR . 172 A 172 
A 173 1 n VAL . 173 A 173 
A 174 1 n LEU . 174 A 174 
A 175 1 n TYR . 175 A 175 
A 176 1 n TYR . 176 A 176 
A 177 1 n ASN . 177 A 177 
A 178 1 n TYR . 178 A 178 
A 179 1 n ASN . 179 A 179 
A 180 1 n LYS . 180 A 180 
A 181 1 n GLN . 181 A 181 
A 182 1 n THR . 182 A 182 
A 183 1 n MET . 183 A 183 
A 184 1 n ASP . 184 A 184 
A 185 1 n SER . 185 A 185 
A 186 1 n THR . 186 A 186 
A 187 1 n ASP . 187 A 187 
A 188 1 n PRO . 188 A 188 
A 189 1 n LEU . 189 A 189 
A 190 1 n GLY . 190 A 190 
A 191 1 n GLN . 191 A 191 
A 192 1 n PHE . 192 A 192 
A 193 1 n GLU . 193 A 193 
A 194 1 n TRP . 194 A 194 
A 195 1 n PHE . 195 A 195 
A 196 1 n LYS . 196 A 196 
A 197 1 n THR . 197 A 197 
A 198 1 n VAL . 198 A 198 
A 199 1 n MET . 199 A 199 
A 200 1 n ASP . 200 A 200 
A 201 1 n GLY . 201 A 201 
A 202 1 n TYR . 202 A 202 
A 203 1 n ARG . 203 A 203 
A 204 1 n LYS . 204 A 204 
A 205 1 n THR . 205 A 205 
A 206 1 n GLY . 206 A 206 
A 207 1 n GLN . 207 A 207 
A 208 1 n ARG . 208 A 208 
A 209 1 n ALA . 209 A 209 
A 210 1 n ILE . 210 A 210 
A 211 1 n VAL . 211 A 211 
A 212 1 n SER . 212 A 212 
A 213 1 n MET . 213 A 213 
A 214 1 n HIS . 214 A 214 
A 215 1 n ILE . 215 A 215 
A 216 1 n CYS . 216 A 216 
A 217 1 n PRO . 217 A 217 
A 218 1 n GLY . 218 A 218 
A 219 1 n VAL . 219 A 219 
A 220 1 n ALA . 220 A 220 
A 221 1 n GLU . 221 A 221 
A 222 1 n ARG . 222 A 222 
A 223 1 n PHE . 223 A 223 
A 224 1 n ASN . 224 A 224 
A 225 1 n TYR . 225 A 225 
A 226 1 n SER . 226 A 226 
A 227 1 n ASP . 227 A 227 
A 228 1 n GLN . 228 A 228 
A 229 1 n LEU . 229 A 229 
A 230 1 n TYR . 230 A 230 
A 231 1 n PRO . 231 A 231 
A 232 1 n GLN . 232 A 232 
A 233 1 n TYR . 233 A 233 
A 234 1 n ASN . 234 A 234 
A 235 1 n ASP . 235 A 235 
A 236 1 n ARG . 236 A 236 
A 237 1 n LEU . 237 A 237 
A 238 1 n VAL . 238 A 238 
A 239 1 n ASP . 239 A 239 
A 240 1 n SER . 240 A 240 
A 241 1 n LEU . 241 A 241 
A 242 1 n ALA . 242 A 242 
A 243 1 n GLU . 243 A 243 
A 244 1 n TYR . 244 A 244 
A 245 1 n ASN . 245 A 245 
A 246 1 n ASP . 246 A 246 
A 247 1 n VAL . 247 A 247 
A 248 1 n ILE . 248 A 248 
A 249 1 n LEU . 249 A 249 
A 250 1 n GLY . 250 A 250 
A 251 1 n VAL . 251 A 251 
A 252 1 n LEU . 252 A 252 
A 253 1 n CYS . 253 A 253 
A 254 1 n GLY . 254 A 254 
A 255 1 n HIS . 255 A 255 
A 256 1 n LEU . 256 A 256 
A 257 1 n HIS . 257 A 257 
A 258 1 n THR . 258 A 258 
A 259 1 n ASP . 259 A 259 
A 260 1 n THR . 260 A 260 
A 261 1 n PHE . 261 A 261 
A 262 1 n ARG . 262 A 262 
A 263 1 n ILE . 263 A 263 
A 264 1 n LEU . 264 A 264 
A 265 1 n SER . 265 A 265 
A 266 1 n LYS . 266 A 266 
A 267 1 n GLY . 267 A 267 
A 268 1 n ASN . 268 A 268 
A 269 1 n LYS . 269 A 269 
A 270 1 n LYS . 270 A 270 
A 271 1 n VAL . 271 A 271 
A 272 1 n MET . 272 A 272 
A 273 1 n ALA . 273 A 273 
A 274 1 n PHE . 274 A 274 
A 275 1 n ILE . 275 A 275 
A 276 1 n GLY . 276 A 276 
A 277 1 n PRO . 277 A 277 
A 278 1 n SER . 278 A 278 
A 279 1 n VAL . 279 A 279 
A 280 1 n ASP . 280 A 280 
A 281 1 n THR . 281 A 281 
A 282 1 n TRP . 282 A 282 
A 283 1 n LEU . 283 A 283 
A 284 1 n GLY . 284 A 284 
A 285 1 n THR . 285 A 285 
A 286 1 n SER . 286 A 286 
A 287 1 n PRO . 287 A 287 
A 288 1 n SER . 288 A 288 
A 289 1 n ILE . 289 A 289 
A 290 1 n ARG . 290 A 290 
A 291 1 n LYS . 291 A 291 
A 292 1 n TYR . 292 A 292 
A 293 1 n ASP . 293 A 293 
A 294 1 n VAL . 294 A 294 
A 295 1 n GLY . 295 A 295 
A 296 1 n ASN . 296 A 296 
A 297 1 n GLY . 297 A 297 
A 298 1 n GLN . 298 A 298 
A 299 1 n GLY . 299 A 299 
A 300 1 n TYR . 300 A 300 
A 301 1 n MET . 301 A 301 
A 302 1 n LYS . 302 A 302 
A 303 1 n GLU . 303 A 303 
A 304 1 n PHE . 304 A 304 
A 305 1 n LYS . 305 A 305 
A 306 1 n ASN . 306 A 306 
A 307 1 n TYR . 307 A 307 
A 308 1 n HIS . 308 A 308 
A 309 1 n PHE . 309 A 309 
A 310 1 n GLN . 310 A 310 
A 311 1 n LEU . 311 A 311 
A 312 1 n ARG . 312 A 312 
A 313 1 n PRO . 313 A 313 
A 314 1 n LYS . 314 A 314 
A 315 1 n LYS . 315 A 315 
A 316 1 n ASP . 316 A 316 
A 317 1 n LYS . 317 A 317 
A 318 1 n LEU . 318 A 318 
A 319 1 n LYS . 319 A 319 
A 320 1 n PRO . 320 A 320 
A 321 1 n LYS . 321 A 321 
A 322 1 n THR . 322 A 322 
A 323 1 n THR . 323 A 323 
A 324 1 n ILE . 324 A 324 
A 325 1 n LYS . 325 A 325 
A 326 1 n GLN . 326 A 326 
A 327 1 n PRO . 327 A 327 
A 328 1 n SER . 328 A 328 
A 329 1 n ASP . 329 A 329 
A 330 1 n GLY . 330 A 330 
A 331 1 n PHE . 331 A 331 
A 332 1 n ASN . 332 A 332 
A 333 1 n LYS . 333 A 333 
A 334 1 n TRP . 334 A 334 
A 335 1 n LYS . 335 A 335 
A 336 1 n PHE . 336 A 336 
A 337 1 n ASN . 337 A 337 
A 338 1 n TYR . 338 A 338 
A 339 1 n GLY . 339 A 339 
A 340 1 n SER . 340 A 340 
A 341 1 n SER . 341 A 341 
A 342 1 n SER . 342 A 342 
A 343 1 n GLU . 343 A 343 
A 344 1 n TYR . 344 A 344 
A 345 1 n GLY . 345 A 345 
A 346 1 n LEU . 346 A 346 
A 347 1 n LYS . 347 A 347 
A 348 1 n GLU . 348 A 348 
A 349 1 n LEU . 349 A 349 
A 350 1 n SER . 350 A 350 
A 351 1 n PRO . 351 A 351 
A 352 1 n LYS . 352 A 352 
A 353 1 n GLU . 353 A 353 
A 354 1 n PHE . 354 A 354 
A 355 1 n GLU . 355 A 355 
A 356 1 n ILE . 356 A 356 
A 357 1 n LEU . 357 A 357 
A 358 1 n ALA . 358 A 358 
A 359 1 n ALA . 359 A 359 
A 360 1 n ARG . 360 A 360 
A 361 1 n MET . 361 A 361 
A 362 1 n ASP . 362 A 362 
A 363 1 n LYS . 363 A 363 
A 364 1 n ASP . 364 A 364 
A 365 1 n LEU . 365 A 365 
A 366 1 n GLN . 366 A 366 
A 367 1 n LEU . 367 A 367 
A 368 1 n PHE . 368 A 368 
A 369 1 n ASN . 369 A 369 
A 370 1 n LYS . 370 A 370 
A 371 1 n TYR . 371 A 371 
A 372 1 n HIS . 372 A 372 
A 373 1 n LEU . 373 A 373 
A 374 1 n HIS . 374 A 374 
A 375 1 n PHE . 375 A 375 
A 376 1 n ARG . 376 A 376 
A 377 1 n ALA . 377 A 377 
A 378 1 n ASP . 378 A 378 
A 379 1 n THR . 379 A 379 
A 380 1 n PRO . 380 A 380 
A 381 1 n GLY . 381 A 381 
A 382 1 n PHE . 382 A 382 
A 383 1 n THR . 383 A 383 
A 384 1 n CYS . 384 A 384 
A 385 1 n LYS . 385 A 385 
A 386 1 n GLY . 386 A 386 
A 387 1 n ASN . 387 A 387 
A 388 1 n CYS . 388 A 388 
A 389 1 n LYS . 389 A 389 
A 390 1 n ASN . 390 A 390 
A 391 1 n ASN . 391 A 391 
A 392 1 n CYS . 392 A 392 
A 393 1 n MET . 393 A 393 
A 394 1 n CYS . 394 A 394 
A 395 1 n ALA . 395 A 395 
A 396 1 n VAL . 396 A 396 
A 397 1 n ARG . 397 A 397 
A 398 1 n TYR . 398 A 398 
A 399 1 n PRO . 399 A 399 
A 400 1 n ARG . 400 A 400 
A 401 1 n GLN . 401 A 401 
A 402 1 n ASN . 402 A 402 
A 403 1 n GLU . 403 A 403 
A 404 1 n PHE . 404 A 404 
A 405 1 n ALA . 405 A 405 
A 406 1 n ASN . 406 A 406 
A 407 1 n CYS . 407 A 407 
A 408 1 n VAL . 408 A 408 
A 409 1 n VAL . 409 A 409 
A 410 1 n TRP . 410 A 410 
A 411 1 n ASN . 411 A 411 
#
_software.classification other
_software.date           ?
_software.description    "Structure prediction"
_software.name           AlphaFold
_software.pdbx_ordinal   1
_software.type           package
_software.version        "AlphaFold-beta-20231127 (7a14c934-fe78-43c1-a552-7fb305b0ebd1 @ 2024-08-20 18:28:31)"
#
_struct_asym.entity_id 1
_struct_asym.id        A
#
loop_
_atom_site.group_PDB
_atom_site.id
_atom_site.type_symbol
_atom_site.label_atom_id
_atom_site.label_alt_id
_atom_site.label_comp_id
_atom_site.label_asym_id
_atom_site.label_entity_id
_atom_site.label_seq_id
_atom_site.pdbx_PDB_ins_code
_atom_site.Cartn_x
_atom_site.Cartn_y
_atom_site.Cartn_z
_atom_site.occupancy
_atom_site.B_iso_or_equiv
_atom_site.auth_seq_id
_atom_site.auth_asym_id
_atom_site.pdbx_PDB_model_num
ATOM 1    N N   . PHE A 1 1   ? -13.947 12.260  3.145   1.00 93.32 1   A 1 
ATOM 2    C CA  . PHE A 1 1   ? -14.414 10.924  2.732   1.00 95.15 1   A 1 
ATOM 3    C C   . PHE A 1 1   ? -13.431 9.859   3.197   1.00 96.08 1   A 1 
ATOM 4    O O   . PHE A 1 1   ? -12.298 10.190  3.536   1.00 95.15 1   A 1 
ATOM 5    C CB  . PHE A 1 1   ? -14.636 10.867  1.218   1.00 94.36 1   A 1 
ATOM 6    C CG  . PHE A 1 1   ? -13.374 10.965  0.380   1.00 95.39 1   A 1 
ATOM 7    C CD1 . PHE A 1 1   ? -12.840 12.220  0.052   1.00 93.82 1   A 1 
ATOM 8    C CD2 . PHE A 1 1   ? -12.743 9.797   -0.083  1.00 94.63 1   A 1 
ATOM 9    C CE1 . PHE A 1 1   ? -11.685 12.307  -0.749  1.00 93.26 1   A 1 
ATOM 10   C CE2 . PHE A 1 1   ? -11.595 9.886   -0.880  1.00 93.40 1   A 1 
ATOM 11   C CZ  . PHE A 1 1   ? -11.063 11.141  -1.213  1.00 93.91 1   A 1 
ATOM 12   N N   . GLU A 1 2   ? -13.851 8.585   3.234   1.00 94.38 2   A 1 
ATOM 13   C CA  . GLU A 1 2   ? -12.976 7.462   3.536   1.00 94.86 2   A 1 
ATOM 14   C C   . GLU A 1 2   ? -12.596 6.702   2.253   1.00 95.55 2   A 1 
ATOM 15   O O   . GLU A 1 2   ? -13.342 6.701   1.278   1.00 95.15 2   A 1 
ATOM 16   C CB  . GLU A 1 2   ? -13.617 6.537   4.566   1.00 93.95 2   A 1 
ATOM 17   C CG  . GLU A 1 2   ? -13.877 7.211   5.925   1.00 89.77 2   A 1 
ATOM 18   C CD  . GLU A 1 2   ? -14.385 6.159   6.918   1.00 88.68 2   A 1 
ATOM 19   O OE1 . GLU A 1 2   ? -13.638 5.816   7.871   1.00 79.56 2   A 1 
ATOM 20   O OE2 . GLU A 1 2   ? -15.445 5.547   6.675   1.00 81.40 2   A 1 
ATOM 21   N N   . MET A 1 3   ? -11.439 6.039   2.258   1.00 96.61 3   A 1 
ATOM 22   C CA  . MET A 1 3   ? -10.915 5.320   1.105   1.00 97.26 3   A 1 
ATOM 23   C C   . MET A 1 3   ? -10.191 4.044   1.529   1.00 97.68 3   A 1 
ATOM 24   O O   . MET A 1 3   ? -9.317  4.073   2.387   1.00 97.47 3   A 1 
ATOM 25   C CB  . MET A 1 3   ? -9.990  6.258   0.319   1.00 96.78 3   A 1 
ATOM 26   C CG  . MET A 1 3   ? -9.340  5.605   -0.890  1.00 95.89 3   A 1 
ATOM 27   S SD  . MET A 1 3   ? -8.316  6.753   -1.844  1.00 94.48 3   A 1 
ATOM 28   C CE  . MET A 1 3   ? -6.983  7.044   -0.664  1.00 87.71 3   A 1 
ATOM 29   N N   . TRP A 1 4   ? -10.525 2.927   0.887   1.00 97.83 4   A 1 
ATOM 30   C CA  . TRP A 1 4   ? -9.828  1.663   1.055   1.00 98.05 4   A 1 
ATOM 31   C C   . TRP A 1 4   ? -8.573  1.596   0.178   1.00 98.23 4   A 1 
ATOM 32   O O   . TRP A 1 4   ? -8.603  2.001   -0.976  1.00 98.05 4   A 1 
ATOM 33   C CB  . TRP A 1 4   ? -10.777 0.510   0.734   1.00 98.01 4   A 1 
ATOM 34   C CG  . TRP A 1 4   ? -11.906 0.367   1.700   1.00 97.99 4   A 1 
ATOM 35   C CD1 . TRP A 1 4   ? -13.161 0.838   1.529   1.00 97.55 4   A 1 
ATOM 36   C CD2 . TRP A 1 4   ? -11.894 -0.284  3.008   1.00 97.97 4   A 1 
ATOM 37   N NE1 . TRP A 1 4   ? -13.926 0.519   2.635   1.00 97.26 4   A 1 
ATOM 38   C CE2 . TRP A 1 4   ? -13.201 -0.171  3.575   1.00 97.61 4   A 1 
ATOM 39   C CE3 . TRP A 1 4   ? -10.917 -0.953  3.765   1.00 97.65 4   A 1 
ATOM 40   C CZ2 . TRP A 1 4   ? -13.514 -0.714  4.827   1.00 97.31 4   A 1 
ATOM 41   C CZ3 . TRP A 1 4   ? -11.217 -1.500  5.033   1.00 97.39 4   A 1 
ATOM 42   C CH2 . TRP A 1 4   ? -12.513 -1.378  5.558   1.00 97.05 4   A 1 
ATOM 43   N N   . GLN A 1 5   ? -7.500  1.026   0.708   1.00 98.23 5   A 1 
ATOM 44   C CA  . GLN A 1 5   ? -6.322  0.637   -0.054  1.00 98.32 5   A 1 
ATOM 45   C C   . GLN A 1 5   ? -6.245  -0.891  -0.107  1.00 98.37 5   A 1 
ATOM 46   O O   . GLN A 1 5   ? -6.025  -1.540  0.912   1.00 98.05 5   A 1 
ATOM 47   C CB  . GLN A 1 5   ? -5.067  1.253   0.562   1.00 98.37 5   A 1 
ATOM 48   C CG  . GLN A 1 5   ? -3.825  0.944   -0.278  1.00 97.98 5   A 1 
ATOM 49   C CD  . GLN A 1 5   ? -2.543  1.474   0.348   1.00 97.94 5   A 1 
ATOM 50   O OE1 . GLN A 1 5   ? -2.481  1.841   1.515   1.00 94.93 5   A 1 
ATOM 51   N NE2 . GLN A 1 5   ? -1.459  1.520   -0.393  1.00 94.30 5   A 1 
ATOM 52   N N   . LEU A 1 6   ? -6.414  -1.431  -1.302  1.00 98.17 6   A 1 
ATOM 53   C CA  . LEU A 1 6   ? -6.296  -2.845  -1.635  1.00 98.01 6   A 1 
ATOM 54   C C   . LEU A 1 6   ? -4.995  -3.035  -2.421  1.00 97.96 6   A 1 
ATOM 55   O O   . LEU A 1 6   ? -4.805  -2.375  -3.439  1.00 97.25 6   A 1 
ATOM 56   C CB  . LEU A 1 6   ? -7.543  -3.236  -2.449  1.00 97.61 6   A 1 
ATOM 57   C CG  . LEU A 1 6   ? -7.578  -4.701  -2.890  1.00 96.67 6   A 1 
ATOM 58   C CD1 . LEU A 1 6   ? -7.646  -5.643  -1.686  1.00 95.17 6   A 1 
ATOM 59   C CD2 . LEU A 1 6   ? -8.818  -4.948  -3.747  1.00 95.03 6   A 1 
ATOM 60   N N   . THR A 1 7   ? -4.115  -3.931  -1.978  1.00 97.81 7   A 1 
ATOM 61   C CA  . THR A 1 7   ? -2.825  -4.147  -2.650  1.00 97.82 7   A 1 
ATOM 62   C C   . THR A 1 7   ? -2.364  -5.589  -2.509  1.00 97.60 7   A 1 
ATOM 63   O O   . THR A 1 7   ? -2.794  -6.278  -1.587  1.00 97.15 7   A 1 
ATOM 64   C CB  . THR A 1 7   ? -1.776  -3.150  -2.142  1.00 97.60 7   A 1 
ATOM 65   O OG1 . THR A 1 7   ? -0.647  -3.150  -2.973  1.00 95.50 7   A 1 
ATOM 66   C CG2 . THR A 1 7   ? -1.330  -3.377  -0.699  1.00 95.81 7   A 1 
ATOM 67   N N   . ASP A 1 8   ? -1.493  -6.037  -3.432  1.00 97.89 8   A 1 
ATOM 68   C CA  . ASP A 1 8   ? -0.761  -7.297  -3.362  1.00 97.76 8   A 1 
ATOM 69   C C   . ASP A 1 8   ? -1.669  -8.481  -2.995  1.00 97.68 8   A 1 
ATOM 70   O O   . ASP A 1 8   ? -1.563  -9.078  -1.924  1.00 96.72 8   A 1 
ATOM 71   C CB  . ASP A 1 8   ? 0.440   -7.150  -2.432  1.00 97.49 8   A 1 
ATOM 72   C CG  . ASP A 1 8   ? 1.355   -5.993  -2.837  1.00 96.93 8   A 1 
ATOM 73   O OD1 . ASP A 1 8   ? 2.232   -6.192  -3.693  1.00 95.41 8   A 1 
ATOM 74   O OD2 . ASP A 1 8   ? 1.191   -4.895  -2.253  1.00 95.59 8   A 1 
ATOM 75   N N   . ILE A 1 9   ? -2.622  -8.765  -3.869  1.00 97.23 9   A 1 
ATOM 76   C CA  . ILE A 1 9   ? -3.600  -9.828  -3.647  1.00 97.09 9   A 1 
ATOM 77   C C   . ILE A 1 9   ? -2.970  -11.197 -3.904  1.00 96.71 9   A 1 
ATOM 78   O O   . ILE A 1 9   ? -3.219  -12.117 -3.139  1.00 95.60 9   A 1 
ATOM 79   C CB  . ILE A 1 9   ? -4.843  -9.615  -4.532  1.00 96.70 9   A 1 
ATOM 80   C CG1 . ILE A 1 9   ? -5.569  -8.307  -4.151  1.00 94.74 9   A 1 
ATOM 81   C CG2 . ILE A 1 9   ? -5.801  -10.810 -4.426  1.00 94.93 9   A 1 
ATOM 82   C CD1 . ILE A 1 9   ? -6.707  -7.936  -5.113  1.00 91.01 9   A 1 
ATOM 83   N N   . HIS A 1 10  ? -2.203  -11.324 -4.984  1.00 96.73 10  A 1 
ATOM 84   C CA  . HIS A 1 10  ? -1.592  -12.563 -5.459  1.00 96.34 10  A 1 
ATOM 85   C C   . HIS A 1 10  ? -2.555  -13.754 -5.428  1.00 95.92 10  A 1 
ATOM 86   O O   . HIS A 1 10  ? -2.342  -14.755 -4.735  1.00 94.93 10  A 1 
ATOM 87   C CB  . HIS A 1 10  ? -0.275  -12.802 -4.714  1.00 96.30 10  A 1 
ATOM 88   C CG  . HIS A 1 10  ? 0.781   -11.783 -5.045  1.00 96.12 10  A 1 
ATOM 89   N ND1 . HIS A 1 10  ? 1.550   -11.770 -6.193  1.00 94.15 10  A 1 
ATOM 90   C CD2 . HIS A 1 10  ? 1.153   -10.727 -4.275  1.00 94.65 10  A 1 
ATOM 91   C CE1 . HIS A 1 10  ? 2.378   -10.714 -6.098  1.00 94.39 10  A 1 
ATOM 92   N NE2 . HIS A 1 10  ? 2.170   -10.063 -4.953  1.00 94.50 10  A 1 
ATOM 93   N N   . LEU A 1 11  ? -3.658  -13.640 -6.156  1.00 95.35 11  A 1 
ATOM 94   C CA  . LEU A 1 11  ? -4.689  -14.676 -6.186  1.00 95.04 11  A 1 
ATOM 95   C C   . LEU A 1 11  ? -4.167  -15.949 -6.859  1.00 94.66 11  A 1 
ATOM 96   O O   . LEU A 1 11  ? -3.888  -15.942 -8.064  1.00 93.43 11  A 1 
ATOM 97   C CB  . LEU A 1 11  ? -5.939  -14.138 -6.892  1.00 94.45 11  A 1 
ATOM 98   C CG  . LEU A 1 11  ? -7.047  -15.200 -7.091  1.00 93.51 11  A 1 
ATOM 99   C CD1 . LEU A 1 11  ? -7.569  -15.766 -5.776  1.00 91.53 11  A 1 
ATOM 100  C CD2 . LEU A 1 11  ? -8.215  -14.580 -7.855  1.00 91.34 11  A 1 
ATOM 101  N N   . ASP A 1 12  ? -4.153  -17.049 -6.123  1.00 94.53 12  A 1 
ATOM 102  C CA  . ASP A 1 12  ? -3.915  -18.371 -6.677  1.00 93.95 12  A 1 
ATOM 103  C C   . ASP A 1 12  ? -5.235  -19.079 -7.020  1.00 93.81 12  A 1 
ATOM 104  O O   . ASP A 1 12  ? -5.925  -19.571 -6.116  1.00 93.11 12  A 1 
ATOM 105  C CB  . ASP A 1 12  ? -3.050  -19.210 -5.732  1.00 93.28 12  A 1 
ATOM 106  C CG  . ASP A 1 12  ? -2.602  -20.516 -6.396  1.00 92.34 12  A 1 
ATOM 107  O OD1 . ASP A 1 12  ? -2.988  -20.798 -7.553  1.00 90.72 12  A 1 
ATOM 108  O OD2 . ASP A 1 12  ? -1.795  -21.243 -5.786  1.00 89.83 12  A 1 
ATOM 109  N N   . PRO A 1 13  ? -5.603  -19.192 -8.305  1.00 92.26 13  A 1 
ATOM 110  C CA  . PRO A 1 13  ? -6.809  -19.898 -8.717  1.00 91.12 13  A 1 
ATOM 111  C C   . PRO A 1 13  ? -6.699  -21.418 -8.558  1.00 91.62 13  A 1 
ATOM 112  O O   . PRO A 1 13  ? -7.714  -22.107 -8.617  1.00 90.67 13  A 1 
ATOM 113  C CB  . PRO A 1 13  ? -7.016  -19.491 -10.179 1.00 89.64 13  A 1 
ATOM 114  C CG  . PRO A 1 13  ? -5.590  -19.278 -10.680 1.00 88.02 13  A 1 
ATOM 115  C CD  . PRO A 1 13  ? -4.887  -18.685 -9.464  1.00 90.62 13  A 1 
ATOM 116  N N   . MET A 1 14  ? -5.494  -21.954 -8.352  1.00 91.16 14  A 1 
ATOM 117  C CA  . MET A 1 14  ? -5.251  -23.387 -8.189  1.00 91.60 14  A 1 
ATOM 118  C C   . MET A 1 14  ? -5.218  -23.835 -6.724  1.00 93.27 14  A 1 
ATOM 119  O O   . MET A 1 14  ? -5.056  -25.025 -6.455  1.00 93.07 14  A 1 
ATOM 120  C CB  . MET A 1 14  ? -3.959  -23.797 -8.909  1.00 90.26 14  A 1 
ATOM 121  C CG  . MET A 1 14  ? -4.020  -23.529 -10.413 1.00 87.41 14  A 1 
ATOM 122  S SD  . MET A 1 14  ? -2.598  -24.168 -11.342 1.00 81.58 14  A 1 
ATOM 123  C CE  . MET A 1 14  ? -1.344  -22.984 -10.807 1.00 70.81 14  A 1 
ATOM 124  N N   . TYR A 1 15  ? -5.396  -22.911 -5.768  1.00 93.58 15  A 1 
ATOM 125  C CA  . TYR A 1 15  ? -5.405  -23.236 -4.345  1.00 94.22 15  A 1 
ATOM 126  C C   . TYR A 1 15  ? -6.472  -24.289 -4.023  1.00 94.67 15  A 1 
ATOM 127  O O   . TYR A 1 15  ? -7.665  -24.103 -4.274  1.00 94.35 15  A 1 
ATOM 128  C CB  . TYR A 1 15  ? -5.621  -21.976 -3.515  1.00 94.51 15  A 1 
ATOM 129  C CG  . TYR A 1 15  ? -5.514  -22.216 -2.024  1.00 94.81 15  A 1 
ATOM 130  C CD1 . TYR A 1 15  ? -6.572  -22.828 -1.315  1.00 94.61 15  A 1 
ATOM 131  C CD2 . TYR A 1 15  ? -4.345  -21.859 -1.336  1.00 94.62 15  A 1 
ATOM 132  C CE1 . TYR A 1 15  ? -6.449  -23.094 0.057   1.00 94.31 15  A 1 
ATOM 133  C CE2 . TYR A 1 15  ? -4.220  -22.113 0.046   1.00 94.30 15  A 1 
ATOM 134  C CZ  . TYR A 1 15  ? -5.266  -22.738 0.743   1.00 94.33 15  A 1 
ATOM 135  O OH  . TYR A 1 15  ? -5.147  -22.997 2.071   1.00 93.80 15  A 1 
ATOM 136  N N   . THR A 1 16  ? -6.058  -25.381 -3.371  1.00 94.92 16  A 1 
ATOM 137  C CA  . THR A 1 16  ? -6.931  -26.495 -3.007  1.00 95.55 16  A 1 
ATOM 138  C C   . THR A 1 16  ? -6.929  -26.725 -1.499  1.00 95.81 16  A 1 
ATOM 139  O O   . THR A 1 16  ? -5.896  -27.002 -0.890  1.00 95.18 16  A 1 
ATOM 140  C CB  . THR A 1 16  ? -6.527  -27.761 -3.776  1.00 95.20 16  A 1 
ATOM 141  O OG1 . THR A 1 16  ? -6.676  -27.527 -5.153  1.00 90.57 16  A 1 
ATOM 142  C CG2 . THR A 1 16  ? -7.415  -28.962 -3.451  1.00 89.81 16  A 1 
ATOM 143  N N   . VAL A 1 17  ? -8.085  -26.630 -0.861  1.00 94.23 17  A 1 
ATOM 144  C CA  . VAL A 1 17  ? -8.242  -26.889 0.580   1.00 94.57 17  A 1 
ATOM 145  C C   . VAL A 1 17  ? -7.872  -28.345 0.897   1.00 94.85 17  A 1 
ATOM 146  O O   . VAL A 1 17  ? -8.330  -29.261 0.231   1.00 94.52 17  A 1 
ATOM 147  C CB  . VAL A 1 17  ? -9.677  -26.581 1.054   1.00 94.00 17  A 1 
ATOM 148  C CG1 . VAL A 1 17  ? -9.851  -26.854 2.556   1.00 92.38 17  A 1 
ATOM 149  C CG2 . VAL A 1 17  ? -10.034 -25.110 0.811   1.00 92.19 17  A 1 
ATOM 150  N N   . GLY A 1 18  ? -7.079  -28.555 1.948   1.00 92.56 18  A 1 
ATOM 151  C CA  . GLY A 1 18  ? -6.614  -29.884 2.347   1.00 92.94 18  A 1 
ATOM 152  C C   . GLY A 1 18  ? -5.406  -30.410 1.564   1.00 94.01 18  A 1 
ATOM 153  O O   . GLY A 1 18  ? -4.979  -31.541 1.810   1.00 92.53 18  A 1 
ATOM 154  N N   . SER A 1 19  ? -4.849  -29.619 0.655   1.00 94.49 19  A 1 
ATOM 155  C CA  . SER A 1 19  ? -3.595  -29.915 -0.046  1.00 94.36 19  A 1 
ATOM 156  C C   . SER A 1 19  ? -2.367  -29.639 0.831   1.00 94.29 19  A 1 
ATOM 157  O O   . SER A 1 19  ? -2.476  -29.165 1.966   1.00 93.69 19  A 1 
ATOM 158  C CB  . SER A 1 19  ? -3.533  -29.131 -1.358  1.00 94.23 19  A 1 
ATOM 159  O OG  . SER A 1 19  ? -3.507  -27.764 -1.055  1.00 92.20 19  A 1 
ATOM 160  N N   . ASP A 1 20  ? -1.178  -29.982 0.309   1.00 94.33 20  A 1 
ATOM 161  C CA  . ASP A 1 20  ? 0.097   -29.803 0.988   1.00 94.20 20  A 1 
ATOM 162  C C   . ASP A 1 20  ? 0.622   -28.361 0.832   1.00 93.99 20  A 1 
ATOM 163  O O   . ASP A 1 20  ? 0.917   -27.941 -0.294  1.00 93.18 20  A 1 
ATOM 164  C CB  . ASP A 1 20  ? 1.096   -30.841 0.441   1.00 94.06 20  A 1 
ATOM 165  C CG  . ASP A 1 20  ? 2.423   -30.867 1.191   1.00 93.43 20  A 1 
ATOM 166  O OD1 . ASP A 1 20  ? 2.642   -29.993 2.063   1.00 91.55 20  A 1 
ATOM 167  O OD2 . ASP A 1 20  ? 3.213   -31.782 0.898   1.00 91.21 20  A 1 
ATOM 168  N N   . PRO A 1 21  ? 0.803   -27.596 1.922   1.00 93.00 21  A 1 
ATOM 169  C CA  . PRO A 1 21  ? 1.395   -26.259 1.853   1.00 92.11 21  A 1 
ATOM 170  C C   . PRO A 1 21  ? 2.821   -26.226 1.294   1.00 91.74 21  A 1 
ATOM 171  O O   . PRO A 1 21  ? 3.207   -25.230 0.694   1.00 90.31 21  A 1 
ATOM 172  C CB  . PRO A 1 21  ? 1.367   -25.727 3.288   1.00 91.26 21  A 1 
ATOM 173  C CG  . PRO A 1 21  ? 0.193   -26.470 3.907   1.00 90.47 21  A 1 
ATOM 174  C CD  . PRO A 1 21  ? 0.307   -27.850 3.271   1.00 92.18 21  A 1 
ATOM 175  N N   . LEU A 1 22  ? 3.603   -27.300 1.443   1.00 92.16 22  A 1 
ATOM 176  C CA  . LEU A 1 22  ? 4.943   -27.394 0.846   1.00 91.43 22  A 1 
ATOM 177  C C   . LEU A 1 22  ? 4.898   -27.569 -0.678  1.00 91.19 22  A 1 
ATOM 178  O O   . LEU A 1 22  ? 5.898   -27.368 -1.357  1.00 89.69 22  A 1 
ATOM 179  C CB  . LEU A 1 22  ? 5.712   -28.562 1.488   1.00 91.44 22  A 1 
ATOM 180  C CG  . LEU A 1 22  ? 5.930   -28.446 3.007   1.00 90.01 22  A 1 
ATOM 181  C CD1 . LEU A 1 22  ? 6.692   -29.674 3.507   1.00 87.25 22  A 1 
ATOM 182  C CD2 . LEU A 1 22  ? 6.739   -27.198 3.388   1.00 86.95 22  A 1 
ATOM 183  N N   . LYS A 1 23  ? 3.730   -27.891 -1.214  1.00 91.59 23  A 1 
ATOM 184  C CA  . LYS A 1 23  ? 3.419   -27.957 -2.640  1.00 91.82 23  A 1 
ATOM 185  C C   . LYS A 1 23  ? 2.532   -26.793 -3.074  1.00 92.21 23  A 1 
ATOM 186  O O   . LYS A 1 23  ? 1.637   -26.955 -3.902  1.00 91.18 23  A 1 
ATOM 187  C CB  . LYS A 1 23  ? 2.809   -29.322 -2.961  1.00 92.32 23  A 1 
ATOM 188  C CG  . LYS A 1 23  ? 3.791   -30.465 -2.689  1.00 91.83 23  A 1 
ATOM 189  C CD  . LYS A 1 23  ? 3.105   -31.758 -3.111  1.00 87.71 23  A 1 
ATOM 190  C CE  . LYS A 1 23  ? 4.099   -32.887 -3.364  1.00 84.17 23  A 1 
ATOM 191  N NZ  . LYS A 1 23  ? 3.608   -33.701 -4.496  1.00 74.74 23  A 1 
ATOM 192  N N   . LEU A 1 24  ? 2.767   -25.622 -2.455  1.00 91.60 24  A 1 
ATOM 193  C CA  . LEU A 1 24  ? 2.098   -24.365 -2.779  1.00 91.53 24  A 1 
ATOM 194  C C   . LEU A 1 24  ? 0.568   -24.401 -2.611  1.00 92.49 24  A 1 
ATOM 195  O O   . LEU A 1 24  ? -0.138  -23.631 -3.237  1.00 91.45 24  A 1 
ATOM 196  C CB  . LEU A 1 24  ? 2.529   -23.883 -4.181  1.00 90.11 24  A 1 
ATOM 197  C CG  . LEU A 1 24  ? 4.052   -23.831 -4.411  1.00 87.96 24  A 1 
ATOM 198  C CD1 . LEU A 1 24  ? 4.336   -23.551 -5.882  1.00 85.44 24  A 1 
ATOM 199  C CD2 . LEU A 1 24  ? 4.708   -22.764 -3.535  1.00 84.45 24  A 1 
ATOM 200  N N   . CYS A 1 25  ? 0.064   -25.302 -1.771  1.00 92.41 25  A 1 
ATOM 201  C CA  . CYS A 1 25  ? -1.366  -25.493 -1.560  1.00 92.94 25  A 1 
ATOM 202  C C   . CYS A 1 25  ? -2.157  -25.889 -2.822  1.00 93.32 25  A 1 
ATOM 203  O O   . CYS A 1 25  ? -3.330  -25.546 -2.942  1.00 92.48 25  A 1 
ATOM 204  C CB  . CYS A 1 25  ? -1.974  -24.277 -0.837  1.00 92.79 25  A 1 
ATOM 205  S SG  . CYS A 1 25  ? -1.185  -23.832 0.723   1.00 91.90 25  A 1 
ATOM 206  N N   . ARG A 1 26  ? -1.540  -26.615 -3.749  1.00 93.09 26  A 1 
ATOM 207  C CA  . ARG A 1 26  ? -2.180  -26.997 -5.022  1.00 92.82 26  A 1 
ATOM 208  C C   . ARG A 1 26  ? -2.415  -28.492 -5.172  1.00 93.17 26  A 1 
ATOM 209  O O   . ARG A 1 26  ? -3.406  -28.906 -5.765  1.00 92.12 26  A 1 
ATOM 210  C CB  . ARG A 1 26  ? -1.326  -26.489 -6.186  1.00 91.82 26  A 1 
ATOM 211  C CG  . ARG A 1 26  ? -1.275  -24.965 -6.190  1.00 90.84 26  A 1 
ATOM 212  C CD  . ARG A 1 26  ? -0.373  -24.478 -7.313  1.00 88.98 26  A 1 
ATOM 213  N NE  . ARG A 1 26  ? -0.384  -23.018 -7.338  1.00 87.26 26  A 1 
ATOM 214  C CZ  . ARG A 1 26  ? 0.357   -22.245 -8.084  1.00 84.86 26  A 1 
ATOM 215  N NH1 . ARG A 1 26  ? 1.252   -22.709 -8.901  1.00 82.75 26  A 1 
ATOM 216  N NH2 . ARG A 1 26  ? 0.195   -20.973 -8.008  1.00 81.01 26  A 1 
ATOM 217  N N   . GLU A 1 27  ? -1.522  -29.308 -4.623  1.00 92.82 27  A 1 
ATOM 218  C CA  . GLU A 1 27  ? -1.559  -30.758 -4.763  1.00 93.38 27  A 1 
ATOM 219  C C   . GLU A 1 27  ? -1.138  -31.477 -3.477  1.00 94.58 27  A 1 
ATOM 220  O O   . GLU A 1 27  ? -0.771  -30.856 -2.474  1.00 93.67 27  A 1 
ATOM 221  C CB  . GLU A 1 27  ? -0.699  -31.201 -5.966  1.00 90.78 27  A 1 
ATOM 222  C CG  . GLU A 1 27  ? 0.766   -30.742 -5.896  1.00 86.34 27  A 1 
ATOM 223  C CD  . GLU A 1 27  ? 1.653   -31.514 -6.872  1.00 85.37 27  A 1 
ATOM 224  O OE1 . GLU A 1 27  ? 2.744   -31.957 -6.419  1.00 77.90 27  A 1 
ATOM 225  O OE2 . GLU A 1 27  ? 1.207   -31.746 -8.010  1.00 78.19 27  A 1 
ATOM 226  N N   . GLY A 1 28  ? -1.197  -32.820 -3.491  1.00 93.36 28  A 1 
ATOM 227  C CA  . GLY A 1 28  ? -0.857  -33.648 -2.334  1.00 94.25 28  A 1 
ATOM 228  C C   . GLY A 1 28  ? -1.916  -33.597 -1.233  1.00 95.45 28  A 1 
ATOM 229  O O   . GLY A 1 28  ? -2.997  -33.039 -1.400  1.00 93.78 28  A 1 
ATOM 230  N N   . LYS A 1 29  ? -1.604  -34.227 -0.091  1.00 93.17 29  A 1 
ATOM 231  C CA  . LYS A 1 29  ? -2.464  -34.232 1.095   1.00 93.80 29  A 1 
ATOM 232  C C   . LYS A 1 29  ? -1.779  -33.482 2.220   1.00 93.84 29  A 1 
ATOM 233  O O   . LYS A 1 29  ? -0.626  -33.786 2.536   1.00 90.70 29  A 1 
ATOM 234  C CB  . LYS A 1 29  ? -2.801  -35.667 1.533   1.00 92.44 29  A 1 
ATOM 235  C CG  . LYS A 1 29  ? -3.707  -36.398 0.532   1.00 83.49 29  A 1 
ATOM 236  C CD  . LYS A 1 29  ? -4.075  -37.787 1.059   1.00 78.65 29  A 1 
ATOM 237  C CE  . LYS A 1 29  ? -4.970  -38.514 0.052   1.00 71.25 29  A 1 
ATOM 238  N NZ  . LYS A 1 29  ? -5.327  -39.884 0.499   1.00 62.12 29  A 1 
ATOM 239  N N   . GLY A 1 30  ? -2.468  -32.561 2.849   1.00 93.47 30  A 1 
ATOM 240  C CA  . GLY A 1 30  ? -1.924  -31.736 3.908   1.00 92.46 30  A 1 
ATOM 241  C C   . GLY A 1 30  ? -3.016  -31.031 4.695   1.00 92.78 30  A 1 
ATOM 242  O O   . GLY A 1 30  ? -4.104  -31.566 4.891   1.00 90.56 30  A 1 
ATOM 243  N N   . ASN A 1 31  ? -2.707  -29.836 5.172   1.00 92.42 31  A 1 
ATOM 244  C CA  . ASN A 1 31  ? -3.572  -29.056 6.050   1.00 91.12 31  A 1 
ATOM 245  C C   . ASN A 1 31  ? -3.799  -27.621 5.548   1.00 92.12 31  A 1 
ATOM 246  O O   . ASN A 1 31  ? -4.055  -26.734 6.355   1.00 90.39 31  A 1 
ATOM 247  C CB  . ASN A 1 31  ? -3.033  -29.131 7.486   1.00 87.90 31  A 1 
ATOM 248  C CG  . ASN A 1 31  ? -1.660  -28.500 7.656   1.00 82.31 31  A 1 
ATOM 249  O OD1 . ASN A 1 31  ? -0.920  -28.226 6.733   1.00 73.26 31  A 1 
ATOM 250  N ND2 . ASN A 1 31  ? -1.242  -28.282 8.884   1.00 74.92 31  A 1 
ATOM 251  N N   . ALA A 1 32  ? -3.708  -27.393 4.244   1.00 91.63 32  A 1 
ATOM 252  C CA  . ALA A 1 32  ? -4.059  -26.121 3.627   1.00 92.30 32  A 1 
ATOM 253  C C   . ALA A 1 32  ? -5.473  -25.700 4.048   1.00 92.72 32  A 1 
ATOM 254  O O   . ALA A 1 32  ? -6.457  -26.413 3.834   1.00 92.12 32  A 1 
ATOM 255  C CB  . ALA A 1 32  ? -3.914  -26.241 2.113   1.00 92.70 32  A 1 
ATOM 256  N N   . GLY A 1 33  ? -5.569  -24.548 4.724   1.00 92.65 33  A 1 
ATOM 257  C CA  . GLY A 1 33  ? -6.795  -24.061 5.352   1.00 92.26 33  A 1 
ATOM 258  C C   . GLY A 1 33  ? -7.800  -23.511 4.341   1.00 93.03 33  A 1 
ATOM 259  O O   . GLY A 1 33  ? -7.457  -23.130 3.227   1.00 92.90 33  A 1 
ATOM 260  N N   . LYS A 1 34  ? -9.061  -23.392 4.764   1.00 92.48 34  A 1 
ATOM 261  C CA  . LYS A 1 34  ? -10.133 -22.834 3.916   1.00 93.28 34  A 1 
ATOM 262  C C   . LYS A 1 34  ? -9.815  -21.427 3.374   1.00 94.04 34  A 1 
ATOM 263  O O   . LYS A 1 34  ? -10.183 -21.118 2.253   1.00 93.65 34  A 1 
ATOM 264  C CB  . LYS A 1 34  ? -11.449 -22.831 4.695   1.00 93.26 34  A 1 
ATOM 265  C CG  . LYS A 1 34  ? -12.604 -22.231 3.879   1.00 92.44 34  A 1 
ATOM 266  C CD  . LYS A 1 34  ? -13.931 -22.280 4.630   1.00 89.98 34  A 1 
ATOM 267  C CE  . LYS A 1 34  ? -14.995 -21.590 3.768   1.00 85.99 34  A 1 
ATOM 268  N NZ  . LYS A 1 34  ? -16.320 -21.567 4.435   1.00 79.68 34  A 1 
ATOM 269  N N   . TYR A 1 35  ? -9.193  -20.576 4.204   1.00 94.11 35  A 1 
ATOM 270  C CA  . TYR A 1 35  ? -8.946  -19.164 3.888   1.00 94.74 35  A 1 
ATOM 271  C C   . TYR A 1 35  ? -7.487  -18.873 3.525   1.00 95.15 35  A 1 
ATOM 272  O O   . TYR A 1 35  ? -7.132  -17.706 3.409   1.00 94.33 35  A 1 
ATOM 273  C CB  . TYR A 1 35  ? -9.425  -18.293 5.050   1.00 94.92 35  A 1 
ATOM 274  C CG  . TYR A 1 35  ? -10.910 -18.382 5.326   1.00 94.79 35  A 1 
ATOM 275  C CD1 . TYR A 1 35  ? -11.824 -17.773 4.443   1.00 93.35 35  A 1 
ATOM 276  C CD2 . TYR A 1 35  ? -11.378 -19.059 6.464   1.00 93.50 35  A 1 
ATOM 277  C CE1 . TYR A 1 35  ? -13.199 -17.835 4.693   1.00 92.72 35  A 1 
ATOM 278  C CE2 . TYR A 1 35  ? -12.761 -19.121 6.726   1.00 93.04 35  A 1 
ATOM 279  C CZ  . TYR A 1 35  ? -13.675 -18.504 5.846   1.00 93.30 35  A 1 
ATOM 280  O OH  . TYR A 1 35  ? -15.003 -18.565 6.098   1.00 92.32 35  A 1 
ATOM 281  N N   . GLY A 1 36  ? -6.648  -19.904 3.362   1.00 94.34 36  A 1 
ATOM 282  C CA  . GLY A 1 36  ? -5.244  -19.708 3.038   1.00 94.23 36  A 1 
ATOM 283  C C   . GLY A 1 36  ? -4.296  -20.452 3.969   1.00 94.47 36  A 1 
ATOM 284  O O   . GLY A 1 36  ? -4.711  -21.131 4.918   1.00 93.46 36  A 1 
ATOM 285  N N   . ASP A 1 37  ? -3.014  -20.311 3.672   1.00 94.51 37  A 1 
ATOM 286  C CA  . ASP A 1 37  ? -1.887  -20.785 4.451   1.00 94.45 37  A 1 
ATOM 287  C C   . ASP A 1 37  ? -0.736  -19.783 4.324   1.00 94.40 37  A 1 
ATOM 288  O O   . ASP A 1 37  ? -0.523  -19.243 3.237   1.00 93.51 37  A 1 
ATOM 289  C CB  . ASP A 1 37  ? -1.456  -22.168 3.943   1.00 93.85 37  A 1 
ATOM 290  C CG  . ASP A 1 37  ? -0.460  -22.831 4.883   1.00 92.90 37  A 1 
ATOM 291  O OD1 . ASP A 1 37  ? 0.745   -22.485 4.901   1.00 90.19 37  A 1 
ATOM 292  O OD2 . ASP A 1 37  ? -0.879  -23.722 5.655   1.00 89.32 37  A 1 
ATOM 293  N N   . TYR A 1 38  ? 0.030   -19.568 5.396   1.00 93.08 38  A 1 
ATOM 294  C CA  . TYR A 1 38  ? 1.154   -18.627 5.400   1.00 92.54 38  A 1 
ATOM 295  C C   . TYR A 1 38  ? 2.321   -18.992 4.455   1.00 91.97 38  A 1 
ATOM 296  O O   . TYR A 1 38  ? 3.297   -18.251 4.370   1.00 89.88 38  A 1 
ATOM 297  C CB  . TYR A 1 38  ? 1.651   -18.464 6.839   1.00 92.28 38  A 1 
ATOM 298  C CG  . TYR A 1 38  ? 0.698   -17.735 7.761   1.00 92.37 38  A 1 
ATOM 299  C CD1 . TYR A 1 38  ? 0.349   -16.393 7.487   1.00 91.03 38  A 1 
ATOM 300  C CD2 . TYR A 1 38  ? 0.185   -18.355 8.916   1.00 91.19 38  A 1 
ATOM 301  C CE1 . TYR A 1 38  ? -0.499  -15.686 8.355   1.00 90.30 38  A 1 
ATOM 302  C CE2 . TYR A 1 38  ? -0.662  -17.644 9.793   1.00 90.44 38  A 1 
ATOM 303  C CZ  . TYR A 1 38  ? -0.996  -16.309 9.506   1.00 90.82 38  A 1 
ATOM 304  O OH  . TYR A 1 38  ? -1.812  -15.614 10.355  1.00 89.22 38  A 1 
ATOM 305  N N   . SER A 1 39  ? 2.238   -20.124 3.792   1.00 92.42 39  A 1 
ATOM 306  C CA  . SER A 1 39  ? 3.217   -20.588 2.798   1.00 92.16 39  A 1 
ATOM 307  C C   . SER A 1 39  ? 2.698   -20.509 1.360   1.00 92.65 39  A 1 
ATOM 308  O O   . SER A 1 39  ? 3.370   -20.989 0.451   1.00 90.85 39  A 1 
ATOM 309  C CB  . SER A 1 39  ? 3.645   -22.030 3.110   1.00 90.94 39  A 1 
ATOM 310  O OG  . SER A 1 39  ? 3.916   -22.214 4.488   1.00 84.55 39  A 1 
ATOM 311  N N   . CYS A 1 40  ? 1.499   -19.967 1.150   1.00 93.25 40  A 1 
ATOM 312  C CA  . CYS A 1 40  ? 0.821   -19.969 -0.140  1.00 93.76 40  A 1 
ATOM 313  C C   . CYS A 1 40  ? 0.244   -18.581 -0.453  1.00 94.07 40  A 1 
ATOM 314  O O   . CYS A 1 40  ? -0.034  -17.811 0.463   1.00 93.12 40  A 1 
ATOM 315  C CB  . CYS A 1 40  ? -0.284  -21.036 -0.107  1.00 93.63 40  A 1 
ATOM 316  S SG  . CYS A 1 40  ? 0.358   -22.702 0.265   1.00 92.90 40  A 1 
ATOM 317  N N   . ASP A 1 41  ? 0.035   -18.293 -1.736  1.00 94.41 41  A 1 
ATOM 318  C CA  . ASP A 1 41  ? -0.670  -17.093 -2.165  1.00 94.82 41  A 1 
ATOM 319  C C   . ASP A 1 41  ? -2.162  -17.135 -1.778  1.00 95.19 41  A 1 
ATOM 320  O O   . ASP A 1 41  ? -2.719  -18.179 -1.423  1.00 94.49 41  A 1 
ATOM 321  C CB  . ASP A 1 41  ? -0.478  -16.885 -3.673  1.00 94.10 41  A 1 
ATOM 322  C CG  . ASP A 1 41  ? 0.936   -16.443 -4.075  1.00 92.45 41  A 1 
ATOM 323  O OD1 . ASP A 1 41  ? 1.577   -15.671 -3.350  1.00 89.26 41  A 1 
ATOM 324  O OD2 . ASP A 1 41  ? 1.381   -16.832 -5.185  1.00 88.21 41  A 1 
ATOM 325  N N   . ALA A 1 42  ? -2.825  -15.972 -1.809  1.00 95.20 42  A 1 
ATOM 326  C CA  . ALA A 1 42  ? -4.207  -15.827 -1.381  1.00 95.53 42  A 1 
ATOM 327  C C   . ALA A 1 42  ? -5.183  -16.665 -2.228  1.00 95.37 42  A 1 
ATOM 328  O O   . ALA A 1 42  ? -5.000  -16.870 -3.420  1.00 94.59 42  A 1 
ATOM 329  C CB  . ALA A 1 42  ? -4.602  -14.354 -1.406  1.00 95.54 42  A 1 
ATOM 330  N N   . ASN A 1 43  ? -6.268  -17.121 -1.606  1.00 95.40 43  A 1 
ATOM 331  C CA  . ASN A 1 43  ? -7.300  -17.905 -2.285  1.00 95.47 43  A 1 
ATOM 332  C C   . ASN A 1 43  ? -8.632  -17.157 -2.414  1.00 96.02 43  A 1 
ATOM 333  O O   . ASN A 1 43  ? -8.898  -16.165 -1.731  1.00 96.01 43  A 1 
ATOM 334  C CB  . ASN A 1 43  ? -7.407  -19.282 -1.619  1.00 94.87 43  A 1 
ATOM 335  C CG  . ASN A 1 43  ? -8.135  -19.331 -0.291  1.00 95.04 43  A 1 
ATOM 336  O OD1 . ASN A 1 43  ? -8.857  -18.442 0.126   1.00 91.67 43  A 1 
ATOM 337  N ND2 . ASN A 1 43  ? -8.027  -20.425 0.408   1.00 91.35 43  A 1 
ATOM 338  N N   . MET A 1 44  ? -9.525  -17.682 -3.253  1.00 95.33 44  A 1 
ATOM 339  C CA  . MET A 1 44  ? -10.827 -17.060 -3.505  1.00 95.43 44  A 1 
ATOM 340  C C   . MET A 1 44  ? -11.701 -16.960 -2.243  1.00 96.02 44  A 1 
ATOM 341  O O   . MET A 1 44  ? -12.422 -15.977 -2.073  1.00 95.98 44  A 1 
ATOM 342  C CB  . MET A 1 44  ? -11.548 -17.844 -4.611  1.00 94.67 44  A 1 
ATOM 343  C CG  . MET A 1 44  ? -12.807 -17.135 -5.100  1.00 88.57 44  A 1 
ATOM 344  S SD  . MET A 1 44  ? -12.555 -15.474 -5.784  1.00 85.77 44  A 1 
ATOM 345  C CE  . MET A 1 44  ? -11.682 -15.870 -7.318  1.00 75.17 44  A 1 
ATOM 346  N N   . ALA A 1 45  ? -11.641 -17.927 -1.318  1.00 94.81 45  A 1 
ATOM 347  C CA  . ALA A 1 45  ? -12.434 -17.894 -0.093  1.00 95.10 45  A 1 
ATOM 348  C C   . ALA A 1 45  ? -12.035 -16.725 0.829   1.00 95.84 45  A 1 
ATOM 349  O O   . ALA A 1 45  ? -12.906 -16.116 1.458   1.00 95.69 45  A 1 
ATOM 350  C CB  . ALA A 1 45  ? -12.313 -19.241 0.625   1.00 95.20 45  A 1 
ATOM 351  N N   . LEU A 1 46  ? -10.738 -16.411 0.893   1.00 95.64 46  A 1 
ATOM 352  C CA  . LEU A 1 46  ? -10.234 -15.230 1.586   1.00 96.24 46  A 1 
ATOM 353  C C   . LEU A 1 46  ? -10.758 -13.953 0.924   1.00 96.83 46  A 1 
ATOM 354  O O   . LEU A 1 46  ? -11.320 -13.097 1.619   1.00 97.12 46  A 1 
ATOM 355  C CB  . LEU A 1 46  ? -8.699  -15.273 1.632   1.00 96.42 46  A 1 
ATOM 356  C CG  . LEU A 1 46  ? -8.056  -14.047 2.297   1.00 95.84 46  A 1 
ATOM 357  C CD1 . LEU A 1 46  ? -8.411  -13.944 3.785   1.00 95.35 46  A 1 
ATOM 358  C CD2 . LEU A 1 46  ? -6.538  -14.131 2.157   1.00 95.31 46  A 1 
ATOM 359  N N   . LEU A 1 47  ? -10.663 -13.842 -0.402  1.00 96.81 47  A 1 
ATOM 360  C CA  . LEU A 1 47  ? -11.149 -12.676 -1.143  1.00 96.72 47  A 1 
ATOM 361  C C   . LEU A 1 47  ? -12.662 -12.468 -0.987  1.00 97.08 47  A 1 
ATOM 362  O O   . LEU A 1 47  ? -13.103 -11.358 -0.722  1.00 96.78 47  A 1 
ATOM 363  C CB  . LEU A 1 47  ? -10.781 -12.791 -2.629  1.00 96.19 47  A 1 
ATOM 364  C CG  . LEU A 1 47  ? -9.271  -12.819 -2.919  1.00 92.33 47  A 1 
ATOM 365  C CD1 . LEU A 1 47  ? -9.064  -12.680 -4.425  1.00 87.48 47  A 1 
ATOM 366  C CD2 . LEU A 1 47  ? -8.517  -11.684 -2.220  1.00 87.89 47  A 1 
ATOM 367  N N   . ASP A 1 48  ? -13.453 -13.523 -1.046  1.00 96.09 48  A 1 
ATOM 368  C CA  . ASP A 1 48  ? -14.894 -13.427 -0.804  1.00 95.77 48  A 1 
ATOM 369  C C   . ASP A 1 48  ? -15.216 -12.955 0.622   1.00 96.13 48  A 1 
ATOM 370  O O   . ASP A 1 48  ? -16.202 -12.241 0.842   1.00 95.92 48  A 1 
ATOM 371  C CB  . ASP A 1 48  ? -15.550 -14.794 -1.035  1.00 95.44 48  A 1 
ATOM 372  C CG  . ASP A 1 48  ? -15.761 -15.142 -2.501  1.00 93.52 48  A 1 
ATOM 373  O OD1 . ASP A 1 48  ? -15.796 -14.209 -3.338  1.00 90.94 48  A 1 
ATOM 374  O OD2 . ASP A 1 48  ? -16.033 -16.335 -2.745  1.00 90.50 48  A 1 
ATOM 375  N N   . SER A 1 49  ? -14.401 -13.352 1.611   1.00 95.77 49  A 1 
ATOM 376  C CA  . SER A 1 49  ? -14.532 -12.860 2.976   1.00 95.75 49  A 1 
ATOM 377  C C   . SER A 1 49  ? -14.161 -11.376 3.092   1.00 96.59 49  A 1 
ATOM 378  O O   . SER A 1 49  ? -14.860 -10.633 3.783   1.00 96.53 49  A 1 
ATOM 379  C CB  . SER A 1 49  ? -13.740 -13.735 3.959   1.00 95.68 49  A 1 
ATOM 380  O OG  . SER A 1 49  ? -12.373 -13.397 4.008   1.00 93.52 49  A 1 
ATOM 381  N N   . LEU A 1 50  ? -13.128 -10.937 2.355   1.00 96.68 50  A 1 
ATOM 382  C CA  . LEU A 1 50  ? -12.683 -9.557  2.295   1.00 97.16 50  A 1 
ATOM 383  C C   . LEU A 1 50  ? -13.742 -8.656  1.651   1.00 97.32 50  A 1 
ATOM 384  O O   . LEU A 1 50  ? -14.102 -7.637  2.233   1.00 97.39 50  A 1 
ATOM 385  C CB  . LEU A 1 50  ? -11.353 -9.498  1.524   1.00 97.35 50  A 1 
ATOM 386  C CG  . LEU A 1 50  ? -10.794 -8.073  1.361   1.00 96.75 50  A 1 
ATOM 387  C CD1 . LEU A 1 50  ? -10.525 -7.408  2.704   1.00 95.80 50  A 1 
ATOM 388  C CD2 . LEU A 1 50  ? -9.498  -8.130  0.571   1.00 95.64 50  A 1 
ATOM 389  N N   . VAL A 1 51  ? -14.300 -9.056  0.522   1.00 97.27 51  A 1 
ATOM 390  C CA  . VAL A 1 51  ? -15.385 -8.317  -0.153  1.00 97.06 51  A 1 
ATOM 391  C C   . VAL A 1 51  ? -16.558 -8.082  0.797   1.00 97.09 51  A 1 
ATOM 392  O O   . VAL A 1 51  ? -17.049 -6.964  0.930   1.00 96.77 51  A 1 
ATOM 393  C CB  . VAL A 1 51  ? -15.853 -9.076  -1.414  1.00 96.95 51  A 1 
ATOM 394  C CG1 . VAL A 1 51  ? -17.116 -8.458  -2.034  1.00 96.04 51  A 1 
ATOM 395  C CG2 . VAL A 1 51  ? -14.769 -9.080  -2.491  1.00 96.09 51  A 1 
ATOM 396  N N   . LYS A 1 52  ? -16.985 -9.130  1.507   1.00 96.45 52  A 1 
ATOM 397  C CA  . LYS A 1 52  ? -18.061 -9.023  2.498   1.00 96.13 52  A 1 
ATOM 398  C C   . LYS A 1 52  ? -17.694 -8.086  3.645   1.00 96.38 52  A 1 
ATOM 399  O O   . LYS A 1 52  ? -18.554 -7.350  4.116   1.00 95.89 52  A 1 
ATOM 400  C CB  . LYS A 1 52  ? -18.411 -10.406 3.051   1.00 96.07 52  A 1 
ATOM 401  C CG  . LYS A 1 52  ? -19.148 -11.269 2.015   1.00 92.79 52  A 1 
ATOM 402  C CD  . LYS A 1 52  ? -19.273 -12.713 2.512   1.00 89.34 52  A 1 
ATOM 403  C CE  . LYS A 1 52  ? -19.891 -13.575 1.394   1.00 83.84 52  A 1 
ATOM 404  N NZ  . LYS A 1 52  ? -19.902 -15.001 1.726   1.00 74.50 52  A 1 
ATOM 405  N N   . PHE A 1 53  ? -16.452 -8.135  4.110   1.00 96.55 53  A 1 
ATOM 406  C CA  . PHE A 1 53  ? -15.958 -7.272  5.170   1.00 96.84 53  A 1 
ATOM 407  C C   . PHE A 1 53  ? -15.957 -5.803  4.743   1.00 97.06 53  A 1 
ATOM 408  O O   . PHE A 1 53  ? -16.545 -4.984  5.446   1.00 96.90 53  A 1 
ATOM 409  C CB  . PHE A 1 53  ? -14.566 -7.737  5.613   1.00 97.05 53  A 1 
ATOM 410  C CG  . PHE A 1 53  ? -13.947 -6.807  6.631   1.00 97.17 53  A 1 
ATOM 411  C CD1 . PHE A 1 53  ? -12.998 -5.852  6.235   1.00 96.64 53  A 1 
ATOM 412  C CD2 . PHE A 1 53  ? -14.368 -6.867  7.975   1.00 96.84 53  A 1 
ATOM 413  C CE1 . PHE A 1 53  ? -12.480 -4.956  7.175   1.00 96.51 53  A 1 
ATOM 414  C CE2 . PHE A 1 53  ? -13.849 -5.971  8.914   1.00 96.49 53  A 1 
ATOM 415  C CZ  . PHE A 1 53  ? -12.902 -5.010  8.519   1.00 96.50 53  A 1 
ATOM 416  N N   . ILE A 1 54  ? -15.370 -5.485  3.590   1.00 96.82 54  A 1 
ATOM 417  C CA  . ILE A 1 54  ? -15.313 -4.117  3.055   1.00 96.60 54  A 1 
ATOM 418  C C   . ILE A 1 54  ? -16.725 -3.551  2.908   1.00 96.12 54  A 1 
ATOM 419  O O   . ILE A 1 54  ? -17.006 -2.506  3.483   1.00 95.70 54  A 1 
ATOM 420  C CB  . ILE A 1 54  ? -14.539 -4.078  1.714   1.00 97.14 54  A 1 
ATOM 421  C CG1 . ILE A 1 54  ? -13.048 -4.391  1.947   1.00 96.79 54  A 1 
ATOM 422  C CG2 . ILE A 1 54  ? -14.684 -2.697  1.040   1.00 96.55 54  A 1 
ATOM 423  C CD1 . ILE A 1 54  ? -12.276 -4.654  0.648   1.00 96.08 54  A 1 
ATOM 424  N N   . LYS A 1 55  ? -17.637 -4.271  2.242   1.00 96.62 55  A 1 
ATOM 425  C CA  . LYS A 1 55  ? -19.026 -3.806  2.044   1.00 95.98 55  A 1 
ATOM 426  C C   . LYS A 1 55  ? -19.765 -3.528  3.356   1.00 95.76 55  A 1 
ATOM 427  O O   . LYS A 1 55  ? -20.512 -2.565  3.430   1.00 94.76 55  A 1 
ATOM 428  C CB  . LYS A 1 55  ? -19.814 -4.825  1.205   1.00 95.87 55  A 1 
ATOM 429  C CG  . LYS A 1 55  ? -19.398 -4.783  -0.271  1.00 94.85 55  A 1 
ATOM 430  C CD  . LYS A 1 55  ? -20.321 -5.623  -1.154  1.00 92.20 55  A 1 
ATOM 431  C CE  . LYS A 1 55  ? -19.960 -5.327  -2.604  1.00 88.94 55  A 1 
ATOM 432  N NZ  . LYS A 1 55  ? -21.017 -5.681  -3.583  1.00 82.68 55  A 1 
ATOM 433  N N   . ARG A 1 56  ? -19.545 -4.343  4.386   1.00 95.07 56  A 1 
ATOM 434  C CA  . ARG A 1 56  ? -20.180 -4.151  5.700   1.00 94.75 56  A 1 
ATOM 435  C C   . ARG A 1 56  ? -19.593 -2.999  6.511   1.00 95.04 56  A 1 
ATOM 436  O O   . ARG A 1 56  ? -20.252 -2.533  7.425   1.00 93.54 56  A 1 
ATOM 437  C CB  . ARG A 1 56  ? -20.070 -5.439  6.519   1.00 94.37 56  A 1 
ATOM 438  C CG  . ARG A 1 56  ? -21.027 -6.524  6.020   1.00 83.43 56  A 1 
ATOM 439  C CD  . ARG A 1 56  ? -20.735 -7.811  6.773   1.00 81.63 56  A 1 
ATOM 440  N NE  . ARG A 1 56  ? -21.595 -8.921  6.315   1.00 71.23 56  A 1 
ATOM 441  C CZ  . ARG A 1 56  ? -21.582 -10.155 6.781   1.00 64.77 56  A 1 
ATOM 442  N NH1 . ARG A 1 56  ? -20.758 -10.523 7.718   1.00 57.48 56  A 1 
ATOM 443  N NH2 . ARG A 1 56  ? -22.404 -11.054 6.302   1.00 54.99 56  A 1 
ATOM 444  N N   . ASN A 1 57  ? -18.366 -2.598  6.215   1.00 94.60 57  A 1 
ATOM 445  C CA  . ASN A 1 57  ? -17.623 -1.564  6.938   1.00 94.36 57  A 1 
ATOM 446  C C   . ASN A 1 57  ? -17.438 -0.294  6.092   1.00 94.41 57  A 1 
ATOM 447  O O   . ASN A 1 57  ? -16.506 0.480   6.319   1.00 92.78 57  A 1 
ATOM 448  C CB  . ASN A 1 57  ? -16.299 -2.146  7.463   1.00 94.71 57  A 1 
ATOM 449  C CG  . ASN A 1 57  ? -16.533 -3.180  8.542   1.00 92.99 57  A 1 
ATOM 450  O OD1 . ASN A 1 57  ? -16.641 -2.883  9.716   1.00 86.01 57  A 1 
ATOM 451  N ND2 . ASN A 1 57  ? -16.638 -4.430  8.186   1.00 86.12 57  A 1 
ATOM 452  N N   . THR A 1 58  ? -18.301 -0.094  5.103   1.00 92.69 58  A 1 
ATOM 453  C CA  . THR A 1 58  ? -18.294 1.065   4.212   1.00 92.05 58  A 1 
ATOM 454  C C   . THR A 1 58  ? -19.648 1.765   4.259   1.00 90.76 58  A 1 
ATOM 455  O O   . THR A 1 58  ? -20.677 1.139   4.024   1.00 87.91 58  A 1 
ATOM 456  C CB  . THR A 1 58  ? -17.957 0.646   2.781   1.00 91.96 58  A 1 
ATOM 457  O OG1 . THR A 1 58  ? -16.695 0.017   2.754   1.00 88.48 58  A 1 
ATOM 458  C CG2 . THR A 1 58  ? -17.869 1.835   1.847   1.00 87.28 58  A 1 
ATOM 459  N N   . ASP A 1 59  ? -19.634 3.054   4.560   1.00 88.55 59  A 1 
ATOM 460  C CA  . ASP A 1 59  ? -20.786 3.937   4.395   1.00 86.41 59  A 1 
ATOM 461  C C   . ASP A 1 59  ? -20.795 4.586   2.997   1.00 86.62 59  A 1 
ATOM 462  O O   . ASP A 1 59  ? -19.943 4.312   2.146   1.00 81.15 59  A 1 
ATOM 463  C CB  . ASP A 1 59  ? -20.840 4.944   5.560   1.00 82.02 59  A 1 
ATOM 464  C CG  . ASP A 1 59  ? -19.736 6.006   5.554   1.00 71.61 59  A 1 
ATOM 465  O OD1 . ASP A 1 59  ? -19.079 6.192   4.506   1.00 65.09 59  A 1 
ATOM 466  O OD2 . ASP A 1 59  ? -19.609 6.686   6.585   1.00 65.85 59  A 1 
ATOM 467  N N   . VAL A 1 60  ? -21.772 5.464   2.739   1.00 80.23 60  A 1 
ATOM 468  C CA  . VAL A 1 60  ? -21.908 6.151   1.439   1.00 78.81 60  A 1 
ATOM 469  C C   . VAL A 1 60  ? -20.666 6.973   1.085   1.00 81.10 60  A 1 
ATOM 470  O O   . VAL A 1 60  ? -20.280 7.027   -0.079  1.00 75.97 60  A 1 
ATOM 471  C CB  . VAL A 1 60  ? -23.169 7.038   1.434   1.00 75.00 60  A 1 
ATOM 472  C CG1 . VAL A 1 60  ? -23.352 7.792   0.113   1.00 65.80 60  A 1 
ATOM 473  C CG2 . VAL A 1 60  ? -24.436 6.204   1.663   1.00 67.37 60  A 1 
ATOM 474  N N   . ASN A 1 61  ? -19.997 7.561   2.080   1.00 81.58 61  A 1 
ATOM 475  C CA  . ASN A 1 61  ? -18.812 8.398   1.886   1.00 82.09 61  A 1 
ATOM 476  C C   . ASN A 1 61  ? -17.501 7.598   1.857   1.00 84.47 61  A 1 
ATOM 477  O O   . ASN A 1 61  ? -16.434 8.175   1.658   1.00 79.84 61  A 1 
ATOM 478  C CB  . ASN A 1 61  ? -18.776 9.475   2.980   1.00 78.49 61  A 1 
ATOM 479  C CG  . ASN A 1 61  ? -19.961 10.420  2.922   1.00 70.44 61  A 1 
ATOM 480  O OD1 . ASN A 1 61  ? -20.459 10.777  1.872   1.00 62.84 61  A 1 
ATOM 481  N ND2 . ASN A 1 61  ? -20.454 10.850  4.052   1.00 62.09 61  A 1 
ATOM 482  N N   . GLY A 1 62  ? -17.568 6.275   2.076   1.00 81.31 62  A 1 
ATOM 483  C CA  . GLY A 1 62  ? -16.432 5.355   2.068   1.00 82.24 62  A 1 
ATOM 484  C C   . GLY A 1 62  ? -16.306 4.518   0.795   1.00 87.17 62  A 1 
ATOM 485  O O   . GLY A 1 62  ? -15.408 3.683   0.722   1.00 83.40 62  A 1 
ATOM 486  N N   . LYS A 1 63  ? -17.181 4.716   -0.195  1.00 89.01 63  A 1 
ATOM 487  C CA  . LYS A 1 63  ? -17.189 3.972   -1.466  1.00 90.91 63  A 1 
ATOM 488  C C   . LYS A 1 63  ? -16.096 4.445   -2.429  1.00 93.21 63  A 1 
ATOM 489  O O   . LYS A 1 63  ? -16.354 4.864   -3.553  1.00 92.46 63  A 1 
ATOM 490  C CB  . LYS A 1 63  ? -18.582 4.023   -2.106  1.00 89.37 63  A 1 
ATOM 491  C CG  . LYS A 1 63  ? -19.618 3.284   -1.270  1.00 89.05 63  A 1 
ATOM 492  C CD  . LYS A 1 63  ? -20.934 3.234   -2.041  1.00 84.49 63  A 1 
ATOM 493  C CE  . LYS A 1 63  ? -22.004 2.554   -1.197  1.00 81.26 63  A 1 
ATOM 494  N NZ  . LYS A 1 63  ? -23.213 2.322   -2.021  1.00 70.57 63  A 1 
ATOM 495  N N   . VAL A 1 64  ? -14.857 4.408   -1.953  1.00 94.16 64  A 1 
ATOM 496  C CA  . VAL A 1 64  ? -13.655 4.745   -2.709  1.00 95.23 64  A 1 
ATOM 497  C C   . VAL A 1 64  ? -12.601 3.671   -2.452  1.00 96.32 64  A 1 
ATOM 498  O O   . VAL A 1 64  ? -12.399 3.253   -1.308  1.00 96.52 64  A 1 
ATOM 499  C CB  . VAL A 1 64  ? -13.109 6.133   -2.334  1.00 94.91 64  A 1 
ATOM 500  C CG1 . VAL A 1 64  ? -11.937 6.522   -3.237  1.00 91.94 64  A 1 
ATOM 501  C CG2 . VAL A 1 64  ? -14.182 7.224   -2.466  1.00 91.89 64  A 1 
ATOM 502  N N   . MET A 1 65  ? -11.935 3.222   -3.511  1.00 97.54 65  A 1 
ATOM 503  C CA  . MET A 1 65  ? -10.896 2.199   -3.411  1.00 98.06 65  A 1 
ATOM 504  C C   . MET A 1 65  ? -9.732  2.503   -4.355  1.00 98.22 65  A 1 
ATOM 505  O O   . MET A 1 65  ? -9.924  2.669   -5.554  1.00 98.01 65  A 1 
ATOM 506  C CB  . MET A 1 65  ? -11.507 0.828   -3.706  1.00 97.67 65  A 1 
ATOM 507  C CG  . MET A 1 65  ? -10.500 -0.311  -3.579  1.00 96.88 65  A 1 
ATOM 508  S SD  . MET A 1 65  ? -11.214 -1.956  -3.831  1.00 96.54 65  A 1 
ATOM 509  C CE  . MET A 1 65  ? -12.281 -2.073  -2.371  1.00 91.27 65  A 1 
ATOM 510  N N   . VAL A 1 66  ? -8.525  2.488   -3.810  1.00 98.36 66  A 1 
ATOM 511  C CA  . VAL A 1 66  ? -7.300  2.374   -4.599  1.00 98.34 66  A 1 
ATOM 512  C C   . VAL A 1 66  ? -6.895  0.909   -4.636  1.00 98.44 66  A 1 
ATOM 513  O O   . VAL A 1 66  ? -6.811  0.274   -3.592  1.00 98.00 66  A 1 
ATOM 514  C CB  . VAL A 1 66  ? -6.172  3.245   -4.025  1.00 97.81 66  A 1 
ATOM 515  C CG1 . VAL A 1 66  ? -4.891  3.088   -4.835  1.00 89.36 66  A 1 
ATOM 516  C CG2 . VAL A 1 66  ? -6.563  4.721   -4.068  1.00 89.27 66  A 1 
ATOM 517  N N   . TYR A 1 67  ? -6.645  0.385   -5.836  1.00 97.98 67  A 1 
ATOM 518  C CA  . TYR A 1 67  ? -6.101  -0.951  -6.035  1.00 97.88 67  A 1 
ATOM 519  C C   . TYR A 1 67  ? -4.674  -0.837  -6.586  1.00 97.85 67  A 1 
ATOM 520  O O   . TYR A 1 67  ? -4.485  -0.456  -7.736  1.00 97.13 67  A 1 
ATOM 521  C CB  . TYR A 1 67  ? -7.026  -1.750  -6.963  1.00 97.31 67  A 1 
ATOM 522  C CG  . TYR A 1 67  ? -6.422  -3.053  -7.436  1.00 95.91 67  A 1 
ATOM 523  C CD1 . TYR A 1 67  ? -6.276  -3.305  -8.812  1.00 91.87 67  A 1 
ATOM 524  C CD2 . TYR A 1 67  ? -5.933  -3.982  -6.503  1.00 92.23 67  A 1 
ATOM 525  C CE1 . TYR A 1 67  ? -5.644  -4.477  -9.253  1.00 89.61 67  A 1 
ATOM 526  C CE2 . TYR A 1 67  ? -5.282  -5.157  -6.937  1.00 89.33 67  A 1 
ATOM 527  C CZ  . TYR A 1 67  ? -5.135  -5.391  -8.318  1.00 88.88 67  A 1 
ATOM 528  O OH  . TYR A 1 67  ? -4.477  -6.500  -8.744  1.00 87.53 67  A 1 
ATOM 529  N N   . ASN A 1 68  ? -3.676  -1.154  -5.754  1.00 96.95 68  A 1 
ATOM 530  C CA  . ASN A 1 68  ? -2.255  -0.941  -6.060  1.00 97.08 68  A 1 
ATOM 531  C C   . ASN A 1 68  ? -1.591  -2.043  -6.904  1.00 97.09 68  A 1 
ATOM 532  O O   . ASN A 1 68  ? -0.364  -2.047  -7.006  1.00 94.19 68  A 1 
ATOM 533  C CB  . ASN A 1 68  ? -1.482  -0.659  -4.757  1.00 95.84 68  A 1 
ATOM 534  C CG  . ASN A 1 68  ? -1.760  0.698   -4.158  1.00 94.72 68  A 1 
ATOM 535  O OD1 . ASN A 1 68  ? -2.542  0.859   -3.237  1.00 85.93 68  A 1 
ATOM 536  N ND2 . ASN A 1 68  ? -1.093  1.716   -4.632  1.00 87.04 68  A 1 
ATOM 537  N N   . GLY A 1 69  ? -2.346  -2.962  -7.524  1.00 96.56 69  A 1 
ATOM 538  C CA  . GLY A 1 69  ? -1.783  -4.000  -8.392  1.00 96.61 69  A 1 
ATOM 539  C C   . GLY A 1 69  ? -1.389  -5.301  -7.687  1.00 96.72 69  A 1 
ATOM 540  O O   . GLY A 1 69  ? -1.793  -5.553  -6.551  1.00 95.54 69  A 1 
ATOM 541  N N   . ASP A 1 70  ? -0.624  -6.130  -8.417  1.00 96.80 70  A 1 
ATOM 542  C CA  . ASP A 1 70  ? -0.177  -7.476  -8.054  1.00 96.98 70  A 1 
ATOM 543  C C   . ASP A 1 70  ? -1.322  -8.453  -7.731  1.00 96.22 70  A 1 
ATOM 544  O O   . ASP A 1 70  ? -1.493  -8.955  -6.617  1.00 93.37 70  A 1 
ATOM 545  C CB  . ASP A 1 70  ? 0.982   -7.441  -7.040  1.00 96.91 70  A 1 
ATOM 546  C CG  . ASP A 1 70  ? 2.359   -7.346  -7.699  1.00 96.02 70  A 1 
ATOM 547  O OD1 . ASP A 1 70  ? 2.454   -7.071  -8.921  1.00 94.10 70  A 1 
ATOM 548  O OD2 . ASP A 1 70  ? 3.366   -7.633  -7.016  1.00 94.28 70  A 1 
ATOM 549  N N   . ILE A 1 71  ? -2.110  -8.763  -8.759  1.00 93.47 71  A 1 
ATOM 550  C CA  . ILE A 1 71  ? -3.113  -9.844  -8.702  1.00 92.24 71  A 1 
ATOM 551  C C   . ILE A 1 71  ? -2.507  -11.213 -9.008  1.00 92.32 71  A 1 
ATOM 552  O O   . ILE A 1 71  ? -3.011  -12.233 -8.551  1.00 92.19 71  A 1 
ATOM 553  C CB  . ILE A 1 71  ? -4.299  -9.556  -9.649  1.00 90.35 71  A 1 
ATOM 554  C CG1 . ILE A 1 71  ? -5.483  -10.535 -9.521  1.00 84.71 71  A 1 
ATOM 555  C CG2 . ILE A 1 71  ? -3.868  -9.531  -11.132 1.00 87.21 71  A 1 
ATOM 556  C CD1 . ILE A 1 71  ? -6.158  -10.553 -8.141  1.00 80.68 71  A 1 
ATOM 557  N N   . VAL A 1 72  ? -1.453  -11.243 -9.829  1.00 91.63 72  A 1 
ATOM 558  C CA  . VAL A 1 72  ? -0.870  -12.483 -10.340 1.00 91.35 72  A 1 
ATOM 559  C C   . VAL A 1 72  ? -0.166  -13.217 -9.200  1.00 91.48 72  A 1 
ATOM 560  O O   . VAL A 1 72  ? 0.726   -12.663 -8.562  1.00 90.76 72  A 1 
ATOM 561  C CB  . VAL A 1 72  ? 0.086   -12.202 -11.507 1.00 89.60 72  A 1 
ATOM 562  C CG1 . VAL A 1 72  ? 0.707   -13.489 -12.052 1.00 85.40 72  A 1 
ATOM 563  C CG2 . VAL A 1 72  ? -0.626  -11.514 -12.674 1.00 85.92 72  A 1 
ATOM 564  N N   . SER A 1 73  ? -0.525  -14.488 -8.986  1.00 91.99 73  A 1 
ATOM 565  C CA  . SER A 1 73  ? 0.170   -15.358 -8.035  1.00 90.66 73  A 1 
ATOM 566  C C   . SER A 1 73  ? 1.661   -15.463 -8.367  1.00 89.33 73  A 1 
ATOM 567  O O   . SER A 1 73  ? 2.033   -15.518 -9.542  1.00 84.93 73  A 1 
ATOM 568  C CB  . SER A 1 73  ? -0.496  -16.743 -8.016  1.00 88.18 73  A 1 
ATOM 569  O OG  . SER A 1 73  ? 0.333   -17.743 -7.458  1.00 80.49 73  A 1 
ATOM 570  N N   . ARG A 1 74  ? 2.528   -15.527 -7.351  1.00 86.84 74  A 1 
ATOM 571  C CA  . ARG A 1 74  ? 3.990   -15.617 -7.543  1.00 82.00 74  A 1 
ATOM 572  C C   . ARG A 1 74  ? 4.480   -17.032 -7.794  1.00 79.59 74  A 1 
ATOM 573  O O   . ARG A 1 74  ? 5.482   -17.238 -8.468  1.00 72.25 74  A 1 
ATOM 574  C CB  . ARG A 1 74  ? 4.692   -15.040 -6.318  1.00 77.98 74  A 1 
ATOM 575  C CG  . ARG A 1 74  ? 4.533   -13.520 -6.259  1.00 73.41 74  A 1 
ATOM 576  C CD  . ARG A 1 74  ? 5.046   -12.978 -4.933  1.00 70.51 74  A 1 
ATOM 577  N NE  . ARG A 1 74  ? 4.225   -13.519 -3.868  1.00 67.90 74  A 1 
ATOM 578  C CZ  . ARG A 1 74  ? 3.969   -13.023 -2.710  1.00 62.90 74  A 1 
ATOM 579  N NH1 . ARG A 1 74  ? 4.571   -11.976 -2.233  1.00 58.99 74  A 1 
ATOM 580  N NH2 . ARG A 1 74  ? 3.055   -13.600 -2.004  1.00 56.55 74  A 1 
ATOM 581  N N   . ALA A 1 75  ? 3.787   -18.013 -7.236  1.00 71.78 75  A 1 
ATOM 582  C CA  . ALA A 1 75  ? 4.195   -19.409 -7.294  1.00 67.78 75  A 1 
ATOM 583  C C   . ALA A 1 75  ? 3.700   -20.092 -8.580  1.00 69.10 75  A 1 
ATOM 584  O O   . ALA A 1 75  ? 2.913   -21.032 -8.535  1.00 63.49 75  A 1 
ATOM 585  C CB  . ALA A 1 75  ? 3.733   -20.074 -5.995  1.00 61.24 75  A 1 
ATOM 586  N N   . ILE A 1 76  ? 4.110   -19.601 -9.742  1.00 71.73 76  A 1 
ATOM 587  C CA  . ILE A 1 76  ? 3.489   -19.981 -11.017 1.00 68.57 76  A 1 
ATOM 588  C C   . ILE A 1 76  ? 4.281   -21.090 -11.720 1.00 70.85 76  A 1 
ATOM 589  O O   . ILE A 1 76  ? 5.414   -20.862 -12.132 1.00 64.46 76  A 1 
ATOM 590  C CB  . ILE A 1 76  ? 3.336   -18.745 -11.917 1.00 61.27 76  A 1 
ATOM 591  C CG1 . ILE A 1 76  ? 2.475   -17.683 -11.206 1.00 54.67 76  A 1 
ATOM 592  C CG2 . ILE A 1 76  ? 2.691   -19.145 -13.248 1.00 52.95 76  A 1 
ATOM 593  C CD1 . ILE A 1 76  ? 2.555   -16.304 -11.852 1.00 49.72 76  A 1 
ATOM 594  N N   . PRO A 1 77  ? 3.697   -22.282 -11.947 1.00 71.07 77  A 1 
ATOM 595  C CA  . PRO A 1 77  ? 4.383   -23.362 -12.673 1.00 69.85 77  A 1 
ATOM 596  C C   . PRO A 1 77  ? 4.552   -23.060 -14.174 1.00 72.05 77  A 1 
ATOM 597  O O   . PRO A 1 77  ? 5.446   -23.613 -14.809 1.00 67.16 77  A 1 
ATOM 598  C CB  . PRO A 1 77  ? 3.542   -24.613 -12.425 1.00 64.94 77  A 1 
ATOM 599  C CG  . PRO A 1 77  ? 2.139   -24.071 -12.136 1.00 61.67 77  A 1 
ATOM 600  C CD  . PRO A 1 77  ? 2.404   -22.723 -11.470 1.00 64.38 77  A 1 
ATOM 601  N N   . LYS A 1 78  ? 3.717   -22.213 -14.754 1.00 76.74 78  A 1 
ATOM 602  C CA  . LYS A 1 78  ? 3.731   -21.805 -16.170 1.00 76.43 78  A 1 
ATOM 603  C C   . LYS A 1 78  ? 3.402   -20.314 -16.292 1.00 79.24 78  A 1 
ATOM 604  O O   . LYS A 1 78  ? 2.309   -19.952 -16.722 1.00 74.85 78  A 1 
ATOM 605  C CB  . LYS A 1 78  ? 2.756   -22.662 -16.996 1.00 70.98 78  A 1 
ATOM 606  C CG  . LYS A 1 78  ? 3.153   -24.146 -17.053 1.00 64.21 78  A 1 
ATOM 607  C CD  . LYS A 1 78  ? 2.205   -24.909 -17.985 1.00 60.76 78  A 1 
ATOM 608  C CE  . LYS A 1 78  ? 2.599   -26.386 -18.003 1.00 54.70 78  A 1 
ATOM 609  N NZ  . LYS A 1 78  ? 1.695   -27.180 -18.872 1.00 47.12 78  A 1 
ATOM 610  N N   . TYR A 1 79  ? 4.350   -19.464 -15.887 1.00 82.00 79  A 1 
ATOM 611  C CA  . TYR A 1 79  ? 4.211   -18.020 -16.054 1.00 83.07 79  A 1 
ATOM 612  C C   . TYR A 1 79  ? 4.307   -17.661 -17.541 1.00 84.87 79  A 1 
ATOM 613  O O   . TYR A 1 79  ? 5.375   -17.785 -18.143 1.00 82.99 79  A 1 
ATOM 614  C CB  . TYR A 1 79  ? 5.270   -17.293 -15.228 1.00 80.91 79  A 1 
ATOM 615  C CG  . TYR A 1 79  ? 5.027   -15.804 -15.139 1.00 79.32 79  A 1 
ATOM 616  C CD1 . TYR A 1 79  ? 5.902   -14.901 -15.757 1.00 73.51 79  A 1 
ATOM 617  C CD2 . TYR A 1 79  ? 3.917   -15.327 -14.425 1.00 74.49 79  A 1 
ATOM 618  C CE1 . TYR A 1 79  ? 5.671   -13.518 -15.644 1.00 69.83 79  A 1 
ATOM 619  C CE2 . TYR A 1 79  ? 3.676   -13.954 -14.316 1.00 70.12 79  A 1 
ATOM 620  C CZ  . TYR A 1 79  ? 4.555   -13.049 -14.921 1.00 69.95 79  A 1 
ATOM 621  O OH  . TYR A 1 79  ? 4.317   -11.716 -14.804 1.00 68.27 79  A 1 
ATOM 622  N N   . ASN A 1 80  ? 3.186   -17.295 -18.142 1.00 89.38 80  A 1 
ATOM 623  C CA  . ASN A 1 80  ? 3.086   -16.971 -19.555 1.00 90.16 80  A 1 
ATOM 624  C C   . ASN A 1 80  ? 2.047   -15.860 -19.793 1.00 91.75 80  A 1 
ATOM 625  O O   . ASN A 1 80  ? 1.347   -15.426 -18.871 1.00 91.62 80  A 1 
ATOM 626  C CB  . ASN A 1 80  ? 2.827   -18.262 -20.363 1.00 88.55 80  A 1 
ATOM 627  C CG  . ASN A 1 80  ? 1.474   -18.901 -20.117 1.00 88.09 80  A 1 
ATOM 628  O OD1 . ASN A 1 80  ? 0.485   -18.270 -19.810 1.00 84.76 80  A 1 
ATOM 629  N ND2 . ASN A 1 80  ? 1.362   -20.199 -20.266 1.00 84.21 80  A 1 
ATOM 630  N N   . LEU A 1 81  ? 1.969   -15.402 -21.038 1.00 90.32 81  A 1 
ATOM 631  C CA  . LEU A 1 81  ? 1.089   -14.324 -21.462 1.00 91.59 81  A 1 
ATOM 632  C C   . LEU A 1 81  ? -0.390  -14.585 -21.126 1.00 92.83 81  A 1 
ATOM 633  O O   . LEU A 1 81  ? -1.062  -13.701 -20.596 1.00 92.65 81  A 1 
ATOM 634  C CB  . LEU A 1 81  ? 1.289   -14.157 -22.977 1.00 90.24 81  A 1 
ATOM 635  C CG  . LEU A 1 81  ? 0.442   -13.047 -23.609 1.00 85.99 81  A 1 
ATOM 636  C CD1 . LEU A 1 81  ? 0.863   -11.686 -23.069 1.00 80.98 81  A 1 
ATOM 637  C CD2 . LEU A 1 81  ? 0.651   -13.029 -25.123 1.00 81.03 81  A 1 
ATOM 638  N N   . ASP A 1 82  ? -0.878  -15.795 -21.387 1.00 91.63 82  A 1 
ATOM 639  C CA  . ASP A 1 82  ? -2.296  -16.139 -21.188 1.00 92.24 82  A 1 
ATOM 640  C C   . ASP A 1 82  ? -2.663  -16.169 -19.705 1.00 93.22 82  A 1 
ATOM 641  O O   . ASP A 1 82  ? -3.720  -15.685 -19.317 1.00 92.89 82  A 1 
ATOM 642  C CB  . ASP A 1 82  ? -2.599  -17.495 -21.838 1.00 91.94 82  A 1 
ATOM 643  C CG  . ASP A 1 82  ? -2.437  -17.484 -23.361 1.00 90.32 82  A 1 
ATOM 644  O OD1 . ASP A 1 82  ? -2.633  -16.396 -23.962 1.00 87.76 82  A 1 
ATOM 645  O OD2 . ASP A 1 82  ? -2.094  -18.556 -23.895 1.00 87.25 82  A 1 
ATOM 646  N N   . TYR A 1 83  ? -1.746  -16.661 -18.866 1.00 92.73 83  A 1 
ATOM 647  C CA  . TYR A 1 83  ? -1.928  -16.650 -17.416 1.00 92.80 83  A 1 
ATOM 648  C C   . TYR A 1 83  ? -2.030  -15.220 -16.865 1.00 93.79 83  A 1 
ATOM 649  O O   . TYR A 1 83  ? -2.927  -14.931 -16.068 1.00 93.47 83  A 1 
ATOM 650  C CB  . TYR A 1 83  ? -0.785  -17.420 -16.752 1.00 91.71 83  A 1 
ATOM 651  C CG  . TYR A 1 83  ? -0.988  -17.559 -15.256 1.00 89.02 83  A 1 
ATOM 652  C CD1 . TYR A 1 83  ? -0.598  -16.524 -14.389 1.00 84.95 83  A 1 
ATOM 653  C CD2 . TYR A 1 83  ? -1.617  -18.711 -14.740 1.00 84.23 83  A 1 
ATOM 654  C CE1 . TYR A 1 83  ? -0.840  -16.634 -13.005 1.00 81.13 83  A 1 
ATOM 655  C CE2 . TYR A 1 83  ? -1.855  -18.826 -13.357 1.00 80.94 83  A 1 
ATOM 656  C CZ  . TYR A 1 83  ? -1.465  -17.784 -12.493 1.00 79.73 83  A 1 
ATOM 657  O OH  . TYR A 1 83  ? -1.688  -17.888 -11.153 1.00 78.10 83  A 1 
ATOM 658  N N   . VAL A 1 84  ? -1.159  -14.320 -17.314 1.00 93.55 84  A 1 
ATOM 659  C CA  . VAL A 1 84  ? -1.205  -12.913 -16.899 1.00 94.47 84  A 1 
ATOM 660  C C   . VAL A 1 84  ? -2.502  -12.258 -17.363 1.00 95.15 84  A 1 
ATOM 661  O O   . VAL A 1 84  ? -3.196  -11.654 -16.550 1.00 95.37 84  A 1 
ATOM 662  C CB  . VAL A 1 84  ? 0.034   -12.142 -17.397 1.00 94.58 84  A 1 
ATOM 663  C CG1 . VAL A 1 84  ? -0.078  -10.640 -17.124 1.00 93.43 84  A 1 
ATOM 664  C CG2 . VAL A 1 84  ? 1.288   -12.650 -16.674 1.00 93.53 84  A 1 
ATOM 665  N N   . LYS A 1 85  ? -2.893  -12.443 -18.632 1.00 95.06 85  A 1 
ATOM 666  C CA  . LYS A 1 85  ? -4.170  -11.923 -19.145 1.00 95.53 85  A 1 
ATOM 667  C C   . LYS A 1 85  ? -5.362  -12.418 -18.322 1.00 95.75 85  A 1 
ATOM 668  O O   . LYS A 1 85  ? -6.186  -11.609 -17.900 1.00 95.78 85  A 1 
ATOM 669  C CB  . LYS A 1 85  ? -4.347  -12.316 -20.613 1.00 96.06 85  A 1 
ATOM 670  C CG  . LYS A 1 85  ? -3.487  -11.457 -21.554 1.00 95.10 85  A 1 
ATOM 671  C CD  . LYS A 1 85  ? -3.725  -11.890 -22.997 1.00 93.48 85  A 1 
ATOM 672  C CE  . LYS A 1 85  ? -2.998  -10.944 -23.954 1.00 90.27 85  A 1 
ATOM 673  N NZ  . LYS A 1 85  ? -3.224  -11.340 -25.359 1.00 84.09 85  A 1 
ATOM 674  N N   . GLN A 1 86  ? -5.417  -13.721 -18.044 1.00 95.14 86  A 1 
ATOM 675  C CA  . GLN A 1 86  ? -6.489  -14.281 -17.230 1.00 94.76 86  A 1 
ATOM 676  C C   . GLN A 1 86  ? -6.495  -13.713 -15.804 1.00 95.06 86  A 1 
ATOM 677  O O   . GLN A 1 86  ? -7.560  -13.481 -15.236 1.00 94.69 86  A 1 
ATOM 678  C CB  . GLN A 1 86  ? -6.375  -15.818 -17.209 1.00 94.23 86  A 1 
ATOM 679  C CG  . GLN A 1 86  ? -7.563  -16.482 -16.501 1.00 90.18 86  A 1 
ATOM 680  C CD  . GLN A 1 86  ? -8.899  -16.140 -17.161 1.00 87.68 86  A 1 
ATOM 681  O OE1 . GLN A 1 86  ? -9.101  -16.377 -18.342 1.00 81.27 86  A 1 
ATOM 682  N NE2 . GLN A 1 86  ? -9.842  -15.540 -16.470 1.00 76.64 86  A 1 
ATOM 683  N N   . SER A 1 87  ? -5.318  -13.445 -15.235 1.00 94.07 87  A 1 
ATOM 684  C CA  . SER A 1 87  ? -5.198  -12.834 -13.910 1.00 94.23 87  A 1 
ATOM 685  C C   . SER A 1 87  ? -5.727  -11.398 -13.894 1.00 95.11 87  A 1 
ATOM 686  O O   . SER A 1 87  ? -6.478  -11.042 -12.986 1.00 94.97 87  A 1 
ATOM 687  C CB  . SER A 1 87  ? -3.751  -12.908 -13.416 1.00 93.58 87  A 1 
ATOM 688  O OG  . SER A 1 87  ? -3.344  -14.256 -13.369 1.00 88.67 87  A 1 
ATOM 689  N N   . ILE A 1 88  ? -5.471  -10.605 -14.936 1.00 95.42 88  A 1 
ATOM 690  C CA  . ILE A 1 88  ? -6.056  -9.257  -15.085 1.00 96.15 88  A 1 
ATOM 691  C C   . ILE A 1 88  ? -7.586  -9.320  -15.240 1.00 96.41 88  A 1 
ATOM 692  O O   . ILE A 1 88  ? -8.307  -8.512  -14.643 1.00 96.23 88  A 1 
ATOM 693  C CB  . ILE A 1 88  ? -5.395  -8.507  -16.268 1.00 96.17 88  A 1 
ATOM 694  C CG1 . ILE A 1 88  ? -3.871  -8.311  -16.082 1.00 94.19 88  A 1 
ATOM 695  C CG2 . ILE A 1 88  ? -6.052  -7.131  -16.502 1.00 94.71 88  A 1 
ATOM 696  C CD1 . ILE A 1 88  ? -3.457  -7.539  -14.840 1.00 86.51 88  A 1 
ATOM 697  N N   . VAL A 1 89  ? -8.112  -10.311 -15.968 1.00 96.70 89  A 1 
ATOM 698  C CA  . VAL A 1 89  ? -9.564  -10.559 -16.037 1.00 96.85 89  A 1 
ATOM 699  C C   . VAL A 1 89  ? -10.122 -10.884 -14.641 1.00 96.71 89  A 1 
ATOM 700  O O   . VAL A 1 89  ? -11.165 -10.353 -14.253 1.00 96.16 89  A 1 
ATOM 701  C CB  . VAL A 1 89  ? -9.886  -11.682 -17.038 1.00 96.98 89  A 1 
ATOM 702  C CG1 . VAL A 1 89  ? -11.366 -12.091 -17.010 1.00 96.06 89  A 1 
ATOM 703  C CG2 . VAL A 1 89  ? -9.564  -11.251 -18.471 1.00 95.98 89  A 1 
ATOM 704  N N   . ASN A 1 90  ? -9.417  -11.708 -13.856 1.00 94.22 90  A 1 
ATOM 705  C CA  . ASN A 1 90  ? -9.810  -12.042 -12.486 1.00 92.89 90  A 1 
ATOM 706  C C   . ASN A 1 90  ? -9.766  -10.812 -11.560 1.00 93.82 90  A 1 
ATOM 707  O O   . ASN A 1 90  ? -10.688 -10.633 -10.757 1.00 93.46 90  A 1 
ATOM 708  C CB  . ASN A 1 90  ? -8.904  -13.155 -11.941 1.00 92.44 90  A 1 
ATOM 709  C CG  . ASN A 1 90  ? -9.050  -14.487 -12.651 1.00 90.62 90  A 1 
ATOM 710  O OD1 . ASN A 1 90  ? -9.996  -14.767 -13.373 1.00 85.77 90  A 1 
ATOM 711  N ND2 . ASN A 1 90  ? -8.114  -15.389 -12.435 1.00 84.75 90  A 1 
ATOM 712  N N   . ALA A 1 91  ? -8.764  -9.940  -11.700 1.00 91.03 91  A 1 
ATOM 713  C CA  . ALA A 1 91  ? -8.692  -8.664  -10.989 1.00 91.59 91  A 1 
ATOM 714  C C   . ALA A 1 91  ? -9.909  -7.790  -11.312 1.00 93.39 91  A 1 
ATOM 715  O O   . ALA A 1 91  ? -10.606 -7.322  -10.414 1.00 94.07 91  A 1 
ATOM 716  C CB  . ALA A 1 91  ? -7.399  -7.926  -11.358 1.00 91.44 91  A 1 
ATOM 717  N N   . THR A 1 92  ? -10.220 -7.653  -12.592 1.00 94.14 92  A 1 
ATOM 718  C CA  . THR A 1 92  ? -11.388 -6.899  -13.060 1.00 94.86 92  A 1 
ATOM 719  C C   . THR A 1 92  ? -12.688 -7.469  -12.486 1.00 95.54 92  A 1 
ATOM 720  O O   . THR A 1 92  ? -13.532 -6.718  -12.004 1.00 95.84 92  A 1 
ATOM 721  C CB  . THR A 1 92  ? -11.462 -6.912  -14.589 1.00 94.97 92  A 1 
ATOM 722  O OG1 . THR A 1 92  ? -10.248 -6.477  -15.130 1.00 91.18 92  A 1 
ATOM 723  C CG2 . THR A 1 92  ? -12.556 -5.990  -15.116 1.00 90.96 92  A 1 
ATOM 724  N N   . ALA A 1 93  ? -12.853 -8.800  -12.485 1.00 96.46 93  A 1 
ATOM 725  C CA  . ALA A 1 93  ? -14.018 -9.462  -11.914 1.00 96.28 93  A 1 
ATOM 726  C C   . ALA A 1 93  ? -14.136 -9.237  -10.392 1.00 96.62 93  A 1 
ATOM 727  O O   . ALA A 1 93  ? -15.242 -9.062  -9.884  1.00 96.11 93  A 1 
ATOM 728  C CB  . ALA A 1 93  ? -13.943 -10.953 -12.259 1.00 96.12 93  A 1 
ATOM 729  N N   . LEU A 1 94  ? -13.008 -9.205  -9.671  1.00 95.61 94  A 1 
ATOM 730  C CA  . LEU A 1 94  ? -12.977 -8.853  -8.253  1.00 95.83 94  A 1 
ATOM 731  C C   . LEU A 1 94  ? -13.401 -7.394  -8.031  1.00 96.54 94  A 1 
ATOM 732  O O   . LEU A 1 94  ? -14.271 -7.142  -7.201  1.00 96.42 94  A 1 
ATOM 733  C CB  . LEU A 1 94  ? -11.571 -9.132  -7.687  1.00 95.73 94  A 1 
ATOM 734  C CG  . LEU A 1 94  ? -11.395 -8.704  -6.221  1.00 94.86 94  A 1 
ATOM 735  C CD1 . LEU A 1 94  ? -12.262 -9.542  -5.270  1.00 93.10 94  A 1 
ATOM 736  C CD2 . LEU A 1 94  ? -9.938  -8.869  -5.810  1.00 93.24 94  A 1 
ATOM 737  N N   . LEU A 1 95  ? -12.834 -6.451  -8.786  1.00 95.66 95  A 1 
ATOM 738  C CA  . LEU A 1 95  ? -13.146 -5.027  -8.677  1.00 95.95 95  A 1 
ATOM 739  C C   . LEU A 1 95  ? -14.615 -4.738  -9.031  1.00 96.32 95  A 1 
ATOM 740  O O   . LEU A 1 95  ? -15.261 -3.944  -8.349  1.00 96.42 95  A 1 
ATOM 741  C CB  . LEU A 1 95  ? -12.174 -4.208  -9.539  1.00 96.50 95  A 1 
ATOM 742  C CG  . LEU A 1 95  ? -10.696 -4.267  -9.107  1.00 96.10 95  A 1 
ATOM 743  C CD1 . LEU A 1 95  ? -9.849  -3.455  -10.094 1.00 94.94 95  A 1 
ATOM 744  C CD2 . LEU A 1 95  ? -10.462 -3.727  -7.699  1.00 94.99 95  A 1 
ATOM 745  N N   . LYS A 1 96  ? -15.182 -5.446  -10.009 1.00 96.94 96  A 1 
ATOM 746  C CA  . LYS A 1 96  ? -16.618 -5.357  -10.340 1.00 96.79 96  A 1 
ATOM 747  C C   . LYS A 1 96  ? -17.547 -5.753  -9.187  1.00 96.79 96  A 1 
ATOM 748  O O   . LYS A 1 96  ? -18.696 -5.330  -9.168  1.00 96.09 96  A 1 
ATOM 749  C CB  . LYS A 1 96  ? -16.923 -6.202  -11.586 1.00 96.85 96  A 1 
ATOM 750  C CG  . LYS A 1 96  ? -16.500 -5.483  -12.878 1.00 94.50 96  A 1 
ATOM 751  C CD  . LYS A 1 96  ? -16.791 -6.345  -14.109 1.00 91.37 96  A 1 
ATOM 752  C CE  . LYS A 1 96  ? -16.406 -5.572  -15.369 1.00 86.38 96  A 1 
ATOM 753  N NZ  . LYS A 1 96  ? -16.629 -6.359  -16.613 1.00 77.56 96  A 1 
ATOM 754  N N   . LYS A 1 97  ? -17.068 -6.502  -8.179  1.00 96.63 97  A 1 
ATOM 755  C CA  . LYS A 1 97  ? -17.851 -6.733  -6.953  1.00 96.24 97  A 1 
ATOM 756  C C   . LYS A 1 97  ? -18.064 -5.446  -6.144  1.00 96.20 97  A 1 
ATOM 757  O O   . LYS A 1 97  ? -18.896 -5.455  -5.246  1.00 94.96 97  A 1 
ATOM 758  C CB  . LYS A 1 97  ? -17.206 -7.818  -6.072  1.00 96.60 97  A 1 
ATOM 759  C CG  . LYS A 1 97  ? -17.092 -9.190  -6.755  1.00 95.47 97  A 1 
ATOM 760  C CD  . LYS A 1 97  ? -16.496 -10.230 -5.788  1.00 91.84 97  A 1 
ATOM 761  C CE  . LYS A 1 97  ? -16.379 -11.604 -6.454  1.00 87.92 97  A 1 
ATOM 762  N NZ  . LYS A 1 97  ? -15.800 -12.621 -5.542  1.00 78.72 97  A 1 
ATOM 763  N N   . PHE A 1 98  ? -17.359 -4.371  -6.467  1.00 96.05 98  A 1 
ATOM 764  C CA  . PHE A 1 98  ? -17.478 -3.033  -5.892  1.00 95.40 98  A 1 
ATOM 765  C C   . PHE A 1 98  ? -17.934 -1.999  -6.949  1.00 94.76 98  A 1 
ATOM 766  O O   . PHE A 1 98  ? -17.420 -0.900  -6.996  1.00 92.67 98  A 1 
ATOM 767  C CB  . PHE A 1 98  ? -16.146 -2.637  -5.245  1.00 95.60 98  A 1 
ATOM 768  C CG  . PHE A 1 98  ? -15.595 -3.628  -4.233  1.00 96.18 98  A 1 
ATOM 769  C CD1 . PHE A 1 98  ? -16.090 -3.633  -2.916  1.00 95.04 98  A 1 
ATOM 770  C CD2 . PHE A 1 98  ? -14.566 -4.512  -4.604  1.00 95.59 98  A 1 
ATOM 771  C CE1 . PHE A 1 98  ? -15.534 -4.493  -1.961  1.00 94.80 98  A 1 
ATOM 772  C CE2 . PHE A 1 98  ? -14.012 -5.377  -3.646  1.00 95.08 98  A 1 
ATOM 773  C CZ  . PHE A 1 98  ? -14.484 -5.362  -2.326  1.00 95.24 98  A 1 
ATOM 774  N N   . GLU A 1 99  ? -18.885 -2.369  -7.804  1.00 90.64 99  A 1 
ATOM 775  C CA  . GLU A 1 99  ? -19.371 -1.529  -8.917  1.00 88.79 99  A 1 
ATOM 776  C C   . GLU A 1 99  ? -19.913 -0.160  -8.486  1.00 89.84 99  A 1 
ATOM 777  O O   . GLU A 1 99  ? -19.936 0.775   -9.273  1.00 86.94 99  A 1 
ATOM 778  C CB  . GLU A 1 99  ? -20.432 -2.311  -9.693  1.00 84.55 99  A 1 
ATOM 779  C CG  . GLU A 1 99  ? -21.706 -2.617  -8.879  1.00 75.05 99  A 1 
ATOM 780  C CD  . GLU A 1 99  ? -22.690 -3.561  -9.578  1.00 69.65 99  A 1 
ATOM 781  O OE1 . GLU A 1 99  ? -23.652 -3.971  -8.885  1.00 62.65 99  A 1 
ATOM 782  O OE2 . GLU A 1 99  ? -22.463 -3.918  -10.754 1.00 62.51 99  A 1 
ATOM 783  N N   . ASP A 1 100 ? -20.337 -0.028  -7.226  1.00 91.60 100 A 1 
ATOM 784  C CA  . ASP A 1 100 ? -20.820 1.201   -6.609  1.00 91.46 100 A 1 
ATOM 785  C C   . ASP A 1 100 ? -19.712 2.037   -5.939  1.00 93.08 100 A 1 
ATOM 786  O O   . ASP A 1 100 ? -20.011 3.045   -5.291  1.00 91.49 100 A 1 
ATOM 787  C CB  . ASP A 1 100 ? -21.973 0.845   -5.650  1.00 89.51 100 A 1 
ATOM 788  C CG  . ASP A 1 100 ? -21.564 0.011   -4.426  1.00 86.11 100 A 1 
ATOM 789  O OD1 . ASP A 1 100 ? -20.636 -0.827  -4.522  1.00 81.76 100 A 1 
ATOM 790  O OD2 . ASP A 1 100 ? -22.228 0.181   -3.378  1.00 81.06 100 A 1 
ATOM 791  N N   . PHE A 1 101 ? -18.429 1.634   -6.078  1.00 94.08 101 A 1 
ATOM 792  C CA  . PHE A 1 101 ? -17.262 2.366   -5.592  1.00 95.26 101 A 1 
ATOM 793  C C   . PHE A 1 101 ? -16.595 3.146   -6.728  1.00 95.77 101 A 1 
ATOM 794  O O   . PHE A 1 101 ? -16.534 2.707   -7.870  1.00 95.00 101 A 1 
ATOM 795  C CB  . PHE A 1 101 ? -16.227 1.421   -4.945  1.00 95.53 101 A 1 
ATOM 796  C CG  . PHE A 1 101 ? -16.575 0.832   -3.582  1.00 95.88 101 A 1 
ATOM 797  C CD1 . PHE A 1 101 ? -15.640 0.925   -2.522  1.00 93.66 101 A 1 
ATOM 798  C CD2 . PHE A 1 101 ? -17.781 0.161   -3.359  1.00 93.67 101 A 1 
ATOM 799  C CE1 . PHE A 1 101 ? -15.925 0.357   -1.272  1.00 92.58 101 A 1 
ATOM 800  C CE2 . PHE A 1 101 ? -18.074 -0.397  -2.107  1.00 92.69 101 A 1 
ATOM 801  C CZ  . PHE A 1 101 ? -17.148 -0.303  -1.060  1.00 94.04 101 A 1 
ATOM 802  N N   . PHE A 1 102 ? -15.996 4.280   -6.384  1.00 96.23 102 A 1 
ATOM 803  C CA  . PHE A 1 102 ? -14.996 4.918   -7.231  1.00 96.83 102 A 1 
ATOM 804  C C   . PHE A 1 102 ? -13.674 4.157   -7.081  1.00 97.46 102 A 1 
ATOM 805  O O   . PHE A 1 102 ? -13.071 4.159   -6.009  1.00 97.34 102 A 1 
ATOM 806  C CB  . PHE A 1 102 ? -14.861 6.388   -6.841  1.00 96.84 102 A 1 
ATOM 807  C CG  . PHE A 1 102 ? -13.828 7.129   -7.666  1.00 97.01 102 A 1 
ATOM 808  C CD1 . PHE A 1 102 ? -12.624 7.560   -7.072  1.00 95.79 102 A 1 
ATOM 809  C CD2 . PHE A 1 102 ? -14.065 7.393   -9.025  1.00 95.98 102 A 1 
ATOM 810  C CE1 . PHE A 1 102 ? -11.680 8.264   -7.834  1.00 95.52 102 A 1 
ATOM 811  C CE2 . PHE A 1 102 ? -13.120 8.090   -9.786  1.00 95.62 102 A 1 
ATOM 812  C CZ  . PHE A 1 102 ? -11.929 8.536   -9.195  1.00 96.07 102 A 1 
ATOM 813  N N   . ILE A 1 103 ? -13.252 3.474   -8.141  1.00 97.65 103 A 1 
ATOM 814  C CA  . ILE A 1 103 ? -12.083 2.586   -8.132  1.00 98.02 103 A 1 
ATOM 815  C C   . ILE A 1 103 ? -10.949 3.208   -8.941  1.00 98.11 103 A 1 
ATOM 816  O O   . ILE A 1 103 ? -11.155 3.682   -10.053 1.00 97.99 103 A 1 
ATOM 817  C CB  . ILE A 1 103 ? -12.449 1.166   -8.614  1.00 97.80 103 A 1 
ATOM 818  C CG1 . ILE A 1 103 ? -13.552 0.574   -7.708  1.00 96.36 103 A 1 
ATOM 819  C CG2 . ILE A 1 103 ? -11.201 0.261   -8.618  1.00 97.17 103 A 1 
ATOM 820  C CD1 . ILE A 1 103 ? -14.006 -0.835  -8.074  1.00 91.61 103 A 1 
ATOM 821  N N   . ILE A 1 104 ? -9.742  3.168   -8.377  1.00 98.08 104 A 1 
ATOM 822  C CA  . ILE A 1 104 ? -8.499  3.638   -8.979  1.00 98.27 104 A 1 
ATOM 823  C C   . ILE A 1 104 ? -7.585  2.413   -9.163  1.00 98.31 104 A 1 
ATOM 824  O O   . ILE A 1 104 ? -6.865  2.052   -8.228  1.00 98.17 104 A 1 
ATOM 825  C CB  . ILE A 1 104 ? -7.865  4.732   -8.081  1.00 98.30 104 A 1 
ATOM 826  C CG1 . ILE A 1 104 ? -8.824  5.935   -7.855  1.00 97.61 104 A 1 
ATOM 827  C CG2 . ILE A 1 104 ? -6.544  5.239   -8.689  1.00 97.76 104 A 1 
ATOM 828  C CD1 . ILE A 1 104 ? -8.491  6.711   -6.570  1.00 94.95 104 A 1 
ATOM 829  N N   . PRO A 1 105 ? -7.639  1.712   -10.314 1.00 98.11 105 A 1 
ATOM 830  C CA  . PRO A 1 105 ? -6.853  0.511   -10.548 1.00 98.19 105 A 1 
ATOM 831  C C   . PRO A 1 105 ? -5.450  0.837   -11.082 1.00 98.08 105 A 1 
ATOM 832  O O   . PRO A 1 105 ? -5.253  1.831   -11.774 1.00 97.69 105 A 1 
ATOM 833  C CB  . PRO A 1 105 ? -7.665  -0.301  -11.549 1.00 97.91 105 A 1 
ATOM 834  C CG  . PRO A 1 105 ? -8.318  0.782   -12.414 1.00 97.23 105 A 1 
ATOM 835  C CD  . PRO A 1 105 ? -8.560  1.925   -11.424 1.00 98.05 105 A 1 
ATOM 836  N N   . MET A 1 106 ? -4.482  -0.042  -10.827 1.00 97.59 106 A 1 
ATOM 837  C CA  . MET A 1 106 ? -3.153  -0.002  -11.462 1.00 97.20 106 A 1 
ATOM 838  C C   . MET A 1 106 ? -2.578  -1.405  -11.618 1.00 97.49 106 A 1 
ATOM 839  O O   . MET A 1 106 ? -3.189  -2.379  -11.179 1.00 96.27 106 A 1 
ATOM 840  C CB  . MET A 1 106 ? -2.207  0.934   -10.689 1.00 93.89 106 A 1 
ATOM 841  C CG  . MET A 1 106 ? -1.825  0.388   -9.311  1.00 88.38 106 A 1 
ATOM 842  S SD  . MET A 1 106 ? -1.034  1.624   -8.236  1.00 89.55 106 A 1 
ATOM 843  C CE  . MET A 1 106 ? -2.493  2.623   -7.877  1.00 82.62 106 A 1 
ATOM 844  N N   . LEU A 1 107 ? -1.413  -1.494  -12.246 1.00 97.45 107 A 1 
ATOM 845  C CA  . LEU A 1 107 ? -0.654  -2.729  -12.411 1.00 97.33 107 A 1 
ATOM 846  C C   . LEU A 1 107 ? 0.525   -2.760  -11.432 1.00 97.58 107 A 1 
ATOM 847  O O   . LEU A 1 107 ? 1.175   -1.732  -11.207 1.00 97.18 107 A 1 
ATOM 848  C CB  . LEU A 1 107 ? -0.155  -2.846  -13.857 1.00 96.95 107 A 1 
ATOM 849  C CG  . LEU A 1 107 ? -1.256  -2.970  -14.924 1.00 96.57 107 A 1 
ATOM 850  C CD1 . LEU A 1 107 ? -0.624  -2.902  -16.318 1.00 95.46 107 A 1 
ATOM 851  C CD2 . LEU A 1 107 ? -2.027  -4.279  -14.807 1.00 95.27 107 A 1 
ATOM 852  N N   . GLY A 1 108 ? 0.824   -3.935  -10.907 1.00 97.63 108 A 1 
ATOM 853  C CA  . GLY A 1 108 ? 2.055   -4.225  -10.186 1.00 97.59 108 A 1 
ATOM 854  C C   . GLY A 1 108 ? 3.086   -4.943  -11.056 1.00 97.43 108 A 1 
ATOM 855  O O   . GLY A 1 108 ? 2.876   -5.205  -12.243 1.00 97.08 108 A 1 
ATOM 856  N N   . ASN A 1 109 ? 4.244   -5.262  -10.487 1.00 97.55 109 A 1 
ATOM 857  C CA  . ASN A 1 109 ? 5.365   -5.844  -11.228 1.00 97.26 109 A 1 
ATOM 858  C C   . ASN A 1 109 ? 5.146   -7.304  -11.656 1.00 96.96 109 A 1 
ATOM 859  O O   . ASN A 1 109 ? 5.834   -7.784  -12.561 1.00 96.01 109 A 1 
ATOM 860  C CB  . ASN A 1 109 ? 6.667   -5.658  -10.438 1.00 97.25 109 A 1 
ATOM 861  C CG  . ASN A 1 109 ? 6.666   -6.413  -9.127  1.00 96.96 109 A 1 
ATOM 862  O OD1 . ASN A 1 109 ? 6.157   -5.944  -8.132  1.00 93.66 109 A 1 
ATOM 863  N ND2 . ASN A 1 109 ? 7.251   -7.583  -9.073  1.00 93.88 109 A 1 
ATOM 864  N N   . HIS A 1 110 ? 4.191   -8.003  -11.033 1.00 96.53 110 A 1 
ATOM 865  C CA  . HIS A 1 110 ? 3.786   -9.337  -11.455 1.00 95.99 110 A 1 
ATOM 866  C C   . HIS A 1 110 ? 2.679   -9.325  -12.522 1.00 95.84 110 A 1 
ATOM 867  O O   . HIS A 1 110 ? 2.476   -10.324 -13.199 1.00 94.78 110 A 1 
ATOM 868  C CB  . HIS A 1 110 ? 3.414   -10.179 -10.233 1.00 95.62 110 A 1 
ATOM 869  C CG  . HIS A 1 110 ? 4.628   -10.587 -9.435  1.00 94.85 110 A 1 
ATOM 870  N ND1 . HIS A 1 110 ? 5.437   -11.666 -9.728  1.00 88.32 110 A 1 
ATOM 871  C CD2 . HIS A 1 110 ? 5.157   -9.980  -8.329  1.00 88.24 110 A 1 
ATOM 872  C CE1 . HIS A 1 110 ? 6.428   -11.697 -8.812  1.00 88.55 110 A 1 
ATOM 873  N NE2 . HIS A 1 110 ? 6.300   -10.686 -7.952  1.00 89.90 110 A 1 
ATOM 874  N N   . ASP A 1 111 ? 2.039   -8.185  -12.745 1.00 96.45 111 A 1 
ATOM 875  C CA  . ASP A 1 111 ? 0.925   -8.041  -13.688 1.00 96.39 111 A 1 
ATOM 876  C C   . ASP A 1 111 ? 1.381   -7.843  -15.154 1.00 96.07 111 A 1 
ATOM 877  O O   . ASP A 1 111 ? 0.701   -7.200  -15.952 1.00 94.92 111 A 1 
ATOM 878  C CB  . ASP A 1 111 ? -0.026  -6.933  -13.193 1.00 96.55 111 A 1 
ATOM 879  C CG  . ASP A 1 111 ? -0.636  -7.200  -11.814 1.00 96.49 111 A 1 
ATOM 880  O OD1 . ASP A 1 111 ? -0.861  -8.385  -11.460 1.00 95.50 111 A 1 
ATOM 881  O OD2 . ASP A 1 111 ? -0.937  -6.216  -11.110 1.00 95.72 111 A 1 
ATOM 882  N N   . VAL A 1 112 ? 2.549   -8.387  -15.531 1.00 95.44 112 A 1 
ATOM 883  C CA  . VAL A 1 112 ? 3.128   -8.329  -16.883 1.00 95.17 112 A 1 
ATOM 884  C C   . VAL A 1 112 ? 3.898   -9.606  -17.208 1.00 94.47 112 A 1 
ATOM 885  O O   . VAL A 1 112 ? 4.414   -10.265 -16.313 1.00 93.89 112 A 1 
ATOM 886  C CB  . VAL A 1 112 ? 4.029   -7.090  -17.043 1.00 95.37 112 A 1 
ATOM 887  C CG1 . VAL A 1 112 ? 5.252   -7.107  -16.120 1.00 94.70 112 A 1 
ATOM 888  C CG2 . VAL A 1 112 ? 4.504   -6.896  -18.489 1.00 94.54 112 A 1 
ATOM 889  N N   . TYR A 1 113 ? 4.014   -9.966  -18.490 1.00 94.55 113 A 1 
ATOM 890  C CA  . TYR A 1 113 ? 4.868   -11.065 -18.944 1.00 93.91 113 A 1 
ATOM 891  C C   . TYR A 1 113 ? 5.958   -10.580 -19.914 1.00 93.56 113 A 1 
ATOM 892  O O   . TYR A 1 113 ? 5.619   -9.964  -20.928 1.00 91.83 113 A 1 
ATOM 893  C CB  . TYR A 1 113 ? 4.030   -12.165 -19.584 1.00 93.06 113 A 1 
ATOM 894  C CG  . TYR A 1 113 ? 4.877   -13.317 -20.088 1.00 92.50 113 A 1 
ATOM 895  C CD1 . TYR A 1 113 ? 5.209   -13.405 -21.463 1.00 90.60 113 A 1 
ATOM 896  C CD2 . TYR A 1 113 ? 5.388   -14.264 -19.179 1.00 90.51 113 A 1 
ATOM 897  C CE1 . TYR A 1 113 ? 6.025   -14.453 -21.923 1.00 88.90 113 A 1 
ATOM 898  C CE2 . TYR A 1 113 ? 6.210   -15.311 -19.640 1.00 88.92 113 A 1 
ATOM 899  C CZ  . TYR A 1 113 ? 6.530   -15.410 -21.012 1.00 88.48 113 A 1 
ATOM 900  O OH  . TYR A 1 113 ? 7.323   -16.421 -21.446 1.00 86.55 113 A 1 
ATOM 901  N N   . PRO A 1 114 ? 7.250   -10.910 -19.682 1.00 93.17 114 A 1 
ATOM 902  C CA  . PRO A 1 114 ? 7.804   -11.516 -18.466 1.00 93.28 114 A 1 
ATOM 903  C C   . PRO A 1 114 ? 7.639   -10.620 -17.227 1.00 93.99 114 A 1 
ATOM 904  O O   . PRO A 1 114 ? 7.527   -9.407  -17.361 1.00 93.41 114 A 1 
ATOM 905  C CB  . PRO A 1 114 ? 9.279   -11.783 -18.777 1.00 91.86 114 A 1 
ATOM 906  C CG  . PRO A 1 114 ? 9.359   -11.771 -20.304 1.00 89.62 114 A 1 
ATOM 907  C CD  . PRO A 1 114 ? 8.287   -10.752 -20.673 1.00 91.67 114 A 1 
ATOM 908  N N   . ALA A 1 115 ? 7.640   -11.206 -16.032 1.00 93.01 115 A 1 
ATOM 909  C CA  . ALA A 1 115 ? 7.490   -10.447 -14.790 1.00 93.41 115 A 1 
ATOM 910  C C   . ALA A 1 115 ? 8.493   -9.289  -14.711 1.00 94.41 115 A 1 
ATOM 911  O O   . ALA A 1 115 ? 9.624   -9.410  -15.181 1.00 94.09 115 A 1 
ATOM 912  C CB  . ALA A 1 115 ? 7.646   -11.369 -13.567 1.00 92.10 115 A 1 
ATOM 913  N N   . ASN A 1 116 ? 8.079   -8.177  -14.105 1.00 95.53 116 A 1 
ATOM 914  C CA  . ASN A 1 116 ? 8.873   -6.962  -13.919 1.00 96.04 116 A 1 
ATOM 915  C C   . ASN A 1 116 ? 9.205   -6.186  -15.204 1.00 96.61 116 A 1 
ATOM 916  O O   . ASN A 1 116 ? 9.714   -5.077  -15.110 1.00 96.21 116 A 1 
ATOM 917  C CB  . ASN A 1 116 ? 10.151  -7.271  -13.108 1.00 95.61 116 A 1 
ATOM 918  C CG  . ASN A 1 116 ? 9.932   -8.230  -11.955 1.00 95.07 116 A 1 
ATOM 919  O OD1 . ASN A 1 116 ? 9.038   -8.090  -11.143 1.00 92.14 116 A 1 
ATOM 920  N ND2 . ASN A 1 116 ? 10.730  -9.267  -11.852 1.00 91.76 116 A 1 
ATOM 921  N N   . GLN A 1 117 ? 8.951   -6.725  -16.400 1.00 96.55 117 A 1 
ATOM 922  C CA  . GLN A 1 117 ? 9.432   -6.154  -17.671 1.00 96.23 117 A 1 
ATOM 923  C C   . GLN A 1 117 ? 8.363   -5.270  -18.339 1.00 96.17 117 A 1 
ATOM 924  O O   . GLN A 1 117 ? 7.775   -5.654  -19.353 1.00 94.54 117 A 1 
ATOM 925  C CB  . GLN A 1 117 ? 9.957   -7.256  -18.611 1.00 96.02 117 A 1 
ATOM 926  C CG  . GLN A 1 117 ? 10.969  -8.234  -17.988 1.00 95.53 117 A 1 
ATOM 927  C CD  . GLN A 1 117 ? 12.157  -7.544  -17.314 1.00 95.56 117 A 1 
ATOM 928  O OE1 . GLN A 1 117 ? 12.925  -6.820  -17.922 1.00 92.00 117 A 1 
ATOM 929  N NE2 . GLN A 1 117 ? 12.355  -7.762  -16.037 1.00 91.21 117 A 1 
ATOM 930  N N   . MET A 1 118 ? 8.108   -4.085  -17.790 1.00 95.46 118 A 1 
ATOM 931  C CA  . MET A 1 118 ? 7.226   -3.084  -18.407 1.00 95.67 118 A 1 
ATOM 932  C C   . MET A 1 118 ? 8.044   -2.024  -19.155 1.00 95.27 118 A 1 
ATOM 933  O O   . MET A 1 118 ? 8.922   -1.387  -18.577 1.00 93.13 118 A 1 
ATOM 934  C CB  . MET A 1 118 ? 6.319   -2.423  -17.368 1.00 95.51 118 A 1 
ATOM 935  C CG  . MET A 1 118 ? 5.247   -3.383  -16.840 1.00 93.79 118 A 1 
ATOM 936  S SD  . MET A 1 118 ? 4.056   -2.544  -15.772 1.00 93.71 118 A 1 
ATOM 937  C CE  . MET A 1 118 ? 3.108   -3.972  -15.171 1.00 89.88 118 A 1 
ATOM 938  N N   . ALA A 1 119 ? 7.768   -1.837  -20.446 1.00 94.88 119 A 1 
ATOM 939  C CA  . ALA A 1 119 ? 8.399   -0.852  -21.332 1.00 94.30 119 A 1 
ATOM 940  C C   . ALA A 1 119 ? 7.597   -0.708  -22.637 1.00 93.97 119 A 1 
ATOM 941  O O   . ALA A 1 119 ? 6.491   -1.236  -22.758 1.00 89.75 119 A 1 
ATOM 942  C CB  . ALA A 1 119 ? 9.834   -1.319  -21.622 1.00 91.66 119 A 1 
ATOM 943  N N   . ILE A 1 120 ? 8.170   -0.043  -23.640 1.00 89.42 120 A 1 
ATOM 944  C CA  . ILE A 1 120 ? 7.531   0.127   -24.960 1.00 87.55 120 A 1 
ATOM 945  C C   . ILE A 1 120 ? 7.230   -1.217  -25.652 1.00 87.58 120 A 1 
ATOM 946  O O   . ILE A 1 120 ? 6.190   -1.373  -26.287 1.00 83.42 120 A 1 
ATOM 947  C CB  . ILE A 1 120 ? 8.393   1.060   -25.835 1.00 85.51 120 A 1 
ATOM 948  C CG1 . ILE A 1 120 ? 7.673   1.518   -27.119 1.00 78.46 120 A 1 
ATOM 949  C CG2 . ILE A 1 120 ? 9.756   0.425   -26.218 1.00 77.31 120 A 1 
ATOM 950  C CD1 . ILE A 1 120 ? 6.415   2.347   -26.845 1.00 70.41 120 A 1 
ATOM 951  N N   . ASN A 1 121 ? 8.094   -2.214  -25.484 1.00 88.10 121 A 1 
ATOM 952  C CA  . ASN A 1 121 ? 7.920   -3.549  -26.077 1.00 85.64 121 A 1 
ATOM 953  C C   . ASN A 1 121 ? 6.899   -4.429  -25.334 1.00 87.48 121 A 1 
ATOM 954  O O   . ASN A 1 121 ? 6.488   -5.463  -25.863 1.00 81.96 121 A 1 
ATOM 955  C CB  . ASN A 1 121 ? 9.297   -4.228  -26.199 1.00 81.12 121 A 1 
ATOM 956  C CG  . ASN A 1 121 ? 9.961   -4.509  -24.866 1.00 71.92 121 A 1 
ATOM 957  O OD1 . ASN A 1 121 ? 9.536   -4.061  -23.815 1.00 62.67 121 A 1 
ATOM 958  N ND2 . ASN A 1 121 ? 11.053  -5.238  -24.875 1.00 64.05 121 A 1 
ATOM 959  N N   . SER A 1 122 ? 6.457   -4.022  -24.142 1.00 87.78 122 A 1 
ATOM 960  C CA  . SER A 1 122 ? 5.377   -4.657  -23.388 1.00 88.17 122 A 1 
ATOM 961  C C   . SER A 1 122 ? 4.081   -3.832  -23.406 1.00 89.93 122 A 1 
ATOM 962  O O   . SER A 1 122 ? 3.192   -4.075  -22.604 1.00 87.37 122 A 1 
ATOM 963  C CB  . SER A 1 122 ? 5.842   -4.987  -21.963 1.00 85.29 122 A 1 
ATOM 964  O OG  . SER A 1 122 ? 6.175   -3.803  -21.269 1.00 80.02 122 A 1 
ATOM 965  N N   . GLN A 1 123 ? 3.942   -2.891  -24.347 1.00 91.73 123 A 1 
ATOM 966  C CA  . GLN A 1 123 ? 2.774   -2.005  -24.438 1.00 92.18 123 A 1 
ATOM 967  C C   . GLN A 1 123 ? 1.436   -2.764  -24.557 1.00 94.42 123 A 1 
ATOM 968  O O   . GLN A 1 123 ? 0.387   -2.246  -24.159 1.00 93.40 123 A 1 
ATOM 969  C CB  . GLN A 1 123 ? 2.981   -1.062  -25.632 1.00 89.61 123 A 1 
ATOM 970  C CG  . GLN A 1 123 ? 2.030   0.145   -25.590 1.00 80.84 123 A 1 
ATOM 971  C CD  . GLN A 1 123 ? 2.276   1.116   -26.734 1.00 76.17 123 A 1 
ATOM 972  O OE1 . GLN A 1 123 ? 2.855   0.790   -27.761 1.00 70.44 123 A 1 
ATOM 973  N NE2 . GLN A 1 123 ? 1.827   2.343   -26.615 1.00 65.16 123 A 1 
ATOM 974  N N   . TRP A 1 124 ? 1.463   -4.012  -25.024 1.00 95.20 124 A 1 
ATOM 975  C CA  . TRP A 1 124 ? 0.297   -4.888  -25.047 1.00 95.65 124 A 1 
ATOM 976  C C   . TRP A 1 124 ? -0.397  -5.003  -23.675 1.00 96.63 124 A 1 
ATOM 977  O O   . TRP A 1 124 ? -1.627  -5.093  -23.636 1.00 96.01 124 A 1 
ATOM 978  C CB  . TRP A 1 124 ? 0.722   -6.280  -25.545 1.00 94.52 124 A 1 
ATOM 979  C CG  . TRP A 1 124 ? 1.550   -7.080  -24.576 1.00 92.42 124 A 1 
ATOM 980  C CD1 . TRP A 1 124 ? 2.900   -7.146  -24.547 1.00 89.96 124 A 1 
ATOM 981  C CD2 . TRP A 1 124 ? 1.087   -7.871  -23.436 1.00 92.52 124 A 1 
ATOM 982  N NE1 . TRP A 1 124 ? 3.307   -7.894  -23.462 1.00 87.31 124 A 1 
ATOM 983  C CE2 . TRP A 1 124 ? 2.228   -8.349  -22.731 1.00 90.01 124 A 1 
ATOM 984  C CE3 . TRP A 1 124 ? -0.186  -8.194  -22.915 1.00 87.48 124 A 1 
ATOM 985  C CZ2 . TRP A 1 124 ? 2.115   -9.086  -21.535 1.00 86.90 124 A 1 
ATOM 986  C CZ3 . TRP A 1 124 ? -0.310  -8.947  -21.719 1.00 86.80 124 A 1 
ATOM 987  C CH2 . TRP A 1 124 ? 0.835   -9.372  -21.030 1.00 85.28 124 A 1 
ATOM 988  N N   . ILE A 1 125 ? 0.355   -4.981  -22.564 1.00 95.23 125 A 1 
ATOM 989  C CA  . ILE A 1 125 ? -0.250  -5.091  -21.225 1.00 95.81 125 A 1 
ATOM 990  C C   . ILE A 1 125 ? -1.020  -3.825  -20.870 1.00 96.99 125 A 1 
ATOM 991  O O   . ILE A 1 125 ? -2.096  -3.924  -20.293 1.00 96.96 125 A 1 
ATOM 992  C CB  . ILE A 1 125 ? 0.776   -5.461  -20.130 1.00 94.70 125 A 1 
ATOM 993  C CG1 . ILE A 1 125 ? 0.095   -5.828  -18.793 1.00 89.50 125 A 1 
ATOM 994  C CG2 . ILE A 1 125 ? 1.816   -4.367  -19.846 1.00 89.23 125 A 1 
ATOM 995  C CD1 . ILE A 1 125 ? -0.885  -7.003  -18.871 1.00 83.15 125 A 1 
ATOM 996  N N   . PHE A 1 126 ? -0.517  -2.656  -21.258 1.00 96.43 126 A 1 
ATOM 997  C CA  . PHE A 1 126 ? -1.184  -1.391  -20.987 1.00 97.05 126 A 1 
ATOM 998  C C   . PHE A 1 126 ? -2.489  -1.293  -21.782 1.00 97.43 126 A 1 
ATOM 999  O O   . PHE A 1 126 ? -3.508  -0.899  -21.228 1.00 97.41 126 A 1 
ATOM 1000 C CB  . PHE A 1 126 ? -0.258  -0.212  -21.299 1.00 97.21 126 A 1 
ATOM 1001 C CG  . PHE A 1 126 ? 1.121   -0.264  -20.667 1.00 97.46 126 A 1 
ATOM 1002 C CD1 . PHE A 1 126 ? 1.297   -0.736  -19.352 1.00 96.38 126 A 1 
ATOM 1003 C CD2 . PHE A 1 126 ? 2.240   0.167   -21.405 1.00 96.37 126 A 1 
ATOM 1004 C CE1 . PHE A 1 126 ? 2.580   -0.805  -18.794 1.00 95.96 126 A 1 
ATOM 1005 C CE2 . PHE A 1 126 ? 3.523   0.107   -20.844 1.00 95.91 126 A 1 
ATOM 1006 C CZ  . PHE A 1 126 ? 3.703   -0.385  -19.536 1.00 96.28 126 A 1 
ATOM 1007 N N   . GLN A 1 127 ? -2.472  -1.721  -23.055 1.00 97.51 127 A 1 
ATOM 1008 C CA  . GLN A 1 127 ? -3.669  -1.785  -23.890 1.00 97.69 127 A 1 
ATOM 1009 C C   . GLN A 1 127 ? -4.697  -2.764  -23.314 1.00 98.04 127 A 1 
ATOM 1010 O O   . GLN A 1 127 ? -5.839  -2.377  -23.056 1.00 97.85 127 A 1 
ATOM 1011 C CB  . GLN A 1 127 ? -3.280  -2.193  -25.322 1.00 97.00 127 A 1 
ATOM 1012 C CG  . GLN A 1 127 ? -2.445  -1.105  -26.021 1.00 91.19 127 A 1 
ATOM 1013 C CD  . GLN A 1 127 ? -1.944  -1.539  -27.399 1.00 87.12 127 A 1 
ATOM 1014 O OE1 . GLN A 1 127 ? -2.129  -2.655  -27.859 1.00 77.51 127 A 1 
ATOM 1015 N NE2 . GLN A 1 127 ? -1.278  -0.677  -28.118 1.00 73.03 127 A 1 
ATOM 1016 N N   . PHE A 1 128 ? -4.273  -3.998  -23.035 1.00 97.46 128 A 1 
ATOM 1017 C CA  . PHE A 1 128 ? -5.157  -5.025  -22.505 1.00 97.59 128 A 1 
ATOM 1018 C C   . PHE A 1 128 ? -5.750  -4.643  -21.143 1.00 97.96 128 A 1 
ATOM 1019 O O   . PHE A 1 128 ? -6.955  -4.755  -20.934 1.00 97.77 128 A 1 
ATOM 1020 C CB  . PHE A 1 128 ? -4.378  -6.350  -22.415 1.00 97.51 128 A 1 
ATOM 1021 C CG  . PHE A 1 128 ? -5.236  -7.493  -21.925 1.00 97.54 128 A 1 
ATOM 1022 C CD1 . PHE A 1 128 ? -5.185  -7.900  -20.578 1.00 96.79 128 A 1 
ATOM 1023 C CD2 . PHE A 1 128 ? -6.118  -8.140  -22.813 1.00 97.01 128 A 1 
ATOM 1024 C CE1 . PHE A 1 128 ? -6.017  -8.934  -20.122 1.00 96.46 128 A 1 
ATOM 1025 C CE2 . PHE A 1 128 ? -6.949  -9.180  -22.358 1.00 96.47 128 A 1 
ATOM 1026 C CZ  . PHE A 1 128 ? -6.899  -9.575  -21.015 1.00 96.52 128 A 1 
ATOM 1027 N N   . ALA A 1 129 ? -4.936  -4.160  -20.216 1.00 97.37 129 A 1 
ATOM 1028 C CA  . ALA A 1 129 ? -5.406  -3.763  -18.898 1.00 97.40 129 A 1 
ATOM 1029 C C   . ALA A 1 129 ? -6.298  -2.514  -18.954 1.00 97.76 129 A 1 
ATOM 1030 O O   . ALA A 1 129 ? -7.295  -2.463  -18.240 1.00 97.84 129 A 1 
ATOM 1031 C CB  . ALA A 1 129 ? -4.209  -3.577  -17.965 1.00 97.31 129 A 1 
ATOM 1032 N N   . ALA A 1 130 ? -6.006  -1.545  -19.831 1.00 97.84 130 A 1 
ATOM 1033 C CA  . ALA A 1 130 ? -6.876  -0.387  -20.040 1.00 97.85 130 A 1 
ATOM 1034 C C   . ALA A 1 130 ? -8.275  -0.805  -20.527 1.00 97.93 130 A 1 
ATOM 1035 O O   . ALA A 1 130 ? -9.272  -0.259  -20.056 1.00 97.89 130 A 1 
ATOM 1036 C CB  . ALA A 1 130 ? -6.223  0.566   -21.039 1.00 97.78 130 A 1 
ATOM 1037 N N   . GLU A 1 131 ? -8.359  -1.793  -21.420 1.00 97.96 131 A 1 
ATOM 1038 C CA  . GLU A 1 131 ? -9.631  -2.372  -21.864 1.00 97.78 131 A 1 
ATOM 1039 C C   . GLU A 1 131 ? -10.374 -3.073  -20.720 1.00 98.05 131 A 1 
ATOM 1040 O O   . GLU A 1 131 ? -11.577 -2.880  -20.545 1.00 97.59 131 A 1 
ATOM 1041 C CB  . GLU A 1 131 ? -9.383  -3.362  -23.005 1.00 97.29 131 A 1 
ATOM 1042 C CG  . GLU A 1 131 ? -8.967  -2.684  -24.316 1.00 91.24 131 A 1 
ATOM 1043 C CD  . GLU A 1 131 ? -8.500  -3.687  -25.389 1.00 87.53 131 A 1 
ATOM 1044 O OE1 . GLU A 1 131 ? -8.005  -3.201  -26.434 1.00 79.69 131 A 1 
ATOM 1045 O OE2 . GLU A 1 131 ? -8.632  -4.911  -25.158 1.00 82.04 131 A 1 
ATOM 1046 N N   . GLN A 1 132 ? -9.664  -3.864  -19.911 1.00 97.83 132 A 1 
ATOM 1047 C CA  . GLN A 1 132 ? -10.265 -4.544  -18.769 1.00 97.96 132 A 1 
ATOM 1048 C C   . GLN A 1 132 ? -10.737 -3.557  -17.694 1.00 98.03 132 A 1 
ATOM 1049 O O   . GLN A 1 132 ? -11.835 -3.703  -17.149 1.00 97.82 132 A 1 
ATOM 1050 C CB  . GLN A 1 132 ? -9.290  -5.565  -18.161 1.00 97.96 132 A 1 
ATOM 1051 C CG  . GLN A 1 132 ? -8.951  -6.753  -19.077 1.00 96.58 132 A 1 
ATOM 1052 C CD  . GLN A 1 132 ? -10.185 -7.456  -19.631 1.00 96.41 132 A 1 
ATOM 1053 O OE1 . GLN A 1 132 ? -11.012 -7.983  -18.904 1.00 90.22 132 A 1 
ATOM 1054 N NE2 . GLN A 1 132 ? -10.365 -7.455  -20.929 1.00 88.98 132 A 1 
ATOM 1055 N N   . PHE A 1 133 ? -9.939  -2.527  -17.406 1.00 97.95 133 A 1 
ATOM 1056 C CA  . PHE A 1 133 ? -10.229 -1.509  -16.401 1.00 98.05 133 A 1 
ATOM 1057 C C   . PHE A 1 133 ? -11.122 -0.366  -16.917 1.00 98.09 133 A 1 
ATOM 1058 O O   . PHE A 1 133 ? -11.504 0.490   -16.125 1.00 97.71 133 A 1 
ATOM 1059 C CB  . PHE A 1 133 ? -8.919  -0.999  -15.782 1.00 97.93 133 A 1 
ATOM 1060 C CG  . PHE A 1 133 ? -8.063  -2.023  -15.043 1.00 97.90 133 A 1 
ATOM 1061 C CD1 . PHE A 1 133 ? -8.615  -3.182  -14.464 1.00 97.29 133 A 1 
ATOM 1062 C CD2 . PHE A 1 133 ? -6.681  -1.781  -14.898 1.00 97.18 133 A 1 
ATOM 1063 C CE1 . PHE A 1 133 ? -7.802  -4.090  -13.758 1.00 96.69 133 A 1 
ATOM 1064 C CE2 . PHE A 1 133 ? -5.869  -2.676  -14.189 1.00 96.62 133 A 1 
ATOM 1065 C CZ  . PHE A 1 133 ? -6.424  -3.836  -13.619 1.00 96.71 133 A 1 
ATOM 1066 N N   . ALA A 1 134 ? -11.501 -0.369  -18.195 1.00 98.10 134 A 1 
ATOM 1067 C CA  . ALA A 1 134 ? -12.348 0.654   -18.801 1.00 98.02 134 A 1 
ATOM 1068 C C   . ALA A 1 134 ? -13.618 1.010   -18.002 1.00 97.96 134 A 1 
ATOM 1069 O O   . ALA A 1 134 ? -13.944 2.197   -17.932 1.00 97.48 134 A 1 
ATOM 1070 C CB  . ALA A 1 134 ? -12.689 0.243   -20.242 1.00 97.84 134 A 1 
ATOM 1071 N N   . PRO A 1 135 ? -14.317 0.069   -17.324 1.00 97.83 135 A 1 
ATOM 1072 C CA  . PRO A 1 135 ? -15.480 0.410   -16.491 1.00 97.48 135 A 1 
ATOM 1073 C C   . PRO A 1 135 ? -15.181 1.358   -15.324 1.00 97.57 135 A 1 
ATOM 1074 O O   . PRO A 1 135 ? -16.104 1.973   -14.796 1.00 96.84 135 A 1 
ATOM 1075 C CB  . PRO A 1 135 ? -16.013 -0.930  -15.970 1.00 96.76 135 A 1 
ATOM 1076 C CG  . PRO A 1 135 ? -15.528 -1.940  -17.004 1.00 95.34 135 A 1 
ATOM 1077 C CD  . PRO A 1 135 ? -14.168 -1.377  -17.386 1.00 97.21 135 A 1 
ATOM 1078 N N   . PHE A 1 136 ? -13.914 1.467   -14.916 1.00 97.86 136 A 1 
ATOM 1079 C CA  . PHE A 1 136 ? -13.480 2.280   -13.776 1.00 97.85 136 A 1 
ATOM 1080 C C   . PHE A 1 136 ? -12.753 3.562   -14.188 1.00 97.93 136 A 1 
ATOM 1081 O O   . PHE A 1 136 ? -12.526 4.429   -13.347 1.00 97.51 136 A 1 
ATOM 1082 C CB  . PHE A 1 136 ? -12.577 1.425   -12.876 1.00 97.80 136 A 1 
ATOM 1083 C CG  . PHE A 1 136 ? -13.098 0.033   -12.584 1.00 97.70 136 A 1 
ATOM 1084 C CD1 . PHE A 1 136 ? -14.320 -0.140  -11.904 1.00 97.00 136 A 1 
ATOM 1085 C CD2 . PHE A 1 136 ? -12.374 -1.094  -13.013 1.00 97.02 136 A 1 
ATOM 1086 C CE1 . PHE A 1 136 ? -14.815 -1.429  -11.661 1.00 96.30 136 A 1 
ATOM 1087 C CE2 . PHE A 1 136 ? -12.866 -2.382  -12.769 1.00 96.28 136 A 1 
ATOM 1088 C CZ  . PHE A 1 136 ? -14.087 -2.558  -12.095 1.00 96.18 136 A 1 
ATOM 1089 N N   . LEU A 1 137 ? -12.364 3.694   -15.447 1.00 97.94 137 A 1 
ATOM 1090 C CA  . LEU A 1 137 ? -11.495 4.753   -15.941 1.00 98.09 137 A 1 
ATOM 1091 C C   . LEU A 1 137 ? -12.281 5.769   -16.791 1.00 98.09 137 A 1 
ATOM 1092 O O   . LEU A 1 137 ? -13.159 5.414   -17.571 1.00 97.80 137 A 1 
ATOM 1093 C CB  . LEU A 1 137 ? -10.333 4.132   -16.741 1.00 98.13 137 A 1 
ATOM 1094 C CG  . LEU A 1 137 ? -9.390  3.209   -15.944 1.00 97.87 137 A 1 
ATOM 1095 C CD1 . LEU A 1 137 ? -8.305  2.655   -16.881 1.00 97.39 137 A 1 
ATOM 1096 C CD2 . LEU A 1 137 ? -8.689  3.937   -14.797 1.00 97.30 137 A 1 
ATOM 1097 N N   . SER A 1 138 ? -11.920 7.045   -16.679 1.00 98.13 138 A 1 
ATOM 1098 C CA  . SER A 1 138 ? -12.354 8.053   -17.644 1.00 98.08 138 A 1 
ATOM 1099 C C   . SER A 1 138 ? -11.663 7.843   -18.998 1.00 98.36 138 A 1 
ATOM 1100 O O   . SER A 1 138 ? -10.575 7.278   -19.054 1.00 98.21 138 A 1 
ATOM 1101 C CB  . SER A 1 138 ? -12.086 9.472   -17.115 1.00 97.74 138 A 1 
ATOM 1102 O OG  . SER A 1 138 ? -10.701 9.747   -17.055 1.00 96.73 138 A 1 
ATOM 1103 N N   . GLN A 1 139 ? -12.230 8.382   -20.092 1.00 98.16 139 A 1 
ATOM 1104 C CA  . GLN A 1 139 ? -11.627 8.262   -21.424 1.00 98.15 139 A 1 
ATOM 1105 C C   . GLN A 1 139 ? -10.175 8.778   -21.468 1.00 98.30 139 A 1 
ATOM 1106 O O   . GLN A 1 139 ? -9.296  8.109   -22.010 1.00 98.13 139 A 1 
ATOM 1107 C CB  . GLN A 1 139 ? -12.506 9.003   -22.451 1.00 97.91 139 A 1 
ATOM 1108 C CG  . GLN A 1 139 ? -12.034 8.767   -23.899 1.00 90.33 139 A 1 
ATOM 1109 C CD  . GLN A 1 139 ? -12.080 7.291   -24.303 1.00 86.27 139 A 1 
ATOM 1110 O OE1 . GLN A 1 139 ? -12.963 6.552   -23.900 1.00 79.97 139 A 1 
ATOM 1111 N NE2 . GLN A 1 139 ? -11.140 6.806   -25.083 1.00 74.02 139 A 1 
ATOM 1112 N N   . ASN A 1 140 ? -9.890  9.914   -20.831 1.00 98.13 140 A 1 
ATOM 1113 C CA  . ASN A 1 140 ? -8.530  10.461  -20.762 1.00 98.05 140 A 1 
ATOM 1114 C C   . ASN A 1 140 ? -7.585  9.543   -19.971 1.00 98.30 140 A 1 
ATOM 1115 O O   . ASN A 1 140 ? -6.422  9.387   -20.339 1.00 98.14 140 A 1 
ATOM 1116 C CB  . ASN A 1 140 ? -8.576  11.861  -20.131 1.00 97.59 140 A 1 
ATOM 1117 C CG  . ASN A 1 140 ? -9.255  12.905  -21.007 1.00 90.27 140 A 1 
ATOM 1118 O OD1 . ASN A 1 140 ? -9.555  12.706  -22.164 1.00 81.62 140 A 1 
ATOM 1119 N ND2 . ASN A 1 140 ? -9.536  14.065  -20.464 1.00 79.89 140 A 1 
ATOM 1120 N N   . ALA A 1 141 ? -8.088  8.927   -18.896 1.00 98.27 141 A 1 
ATOM 1121 C CA  . ALA A 1 141 ? -7.308  7.970   -18.120 1.00 98.51 141 A 1 
ATOM 1122 C C   . ALA A 1 141 ? -7.004  6.708   -18.940 1.00 98.53 141 A 1 
ATOM 1123 O O   . ALA A 1 141 ? -5.879  6.229   -18.883 1.00 98.48 141 A 1 
ATOM 1124 C CB  . ALA A 1 141 ? -8.046  7.647   -16.822 1.00 98.58 141 A 1 
ATOM 1125 N N   . ILE A 1 142 ? -7.961  6.211   -19.741 1.00 98.55 142 A 1 
ATOM 1126 C CA  . ILE A 1 142 ? -7.758  5.065   -20.644 1.00 98.41 142 A 1 
ATOM 1127 C C   . ILE A 1 142 ? -6.632  5.353   -21.639 1.00 98.35 142 A 1 
ATOM 1128 O O   . ILE A 1 142 ? -5.723  4.537   -21.775 1.00 98.01 142 A 1 
ATOM 1129 C CB  . ILE A 1 142 ? -9.081  4.703   -21.366 1.00 98.44 142 A 1 
ATOM 1130 C CG1 . ILE A 1 142 ? -10.086 4.090   -20.368 1.00 97.96 142 A 1 
ATOM 1131 C CG2 . ILE A 1 142 ? -8.839  3.720   -22.531 1.00 97.91 142 A 1 
ATOM 1132 C CD1 . ILE A 1 142 ? -11.510 3.965   -20.908 1.00 96.40 142 A 1 
ATOM 1133 N N   . GLU A 1 143 ? -6.649  6.502   -22.301 1.00 98.07 143 A 1 
ATOM 1134 C CA  . GLU A 1 143 ? -5.623  6.832   -23.301 1.00 97.83 143 A 1 
ATOM 1135 C C   . GLU A 1 143 ? -4.229  6.994   -22.669 1.00 97.80 143 A 1 
ATOM 1136 O O   . GLU A 1 143 ? -3.248  6.464   -23.191 1.00 97.33 143 A 1 
ATOM 1137 C CB  . GLU A 1 143 ? -6.043  8.092   -24.078 1.00 97.62 143 A 1 
ATOM 1138 C CG  . GLU A 1 143 ? -7.320  7.888   -24.922 1.00 93.11 143 A 1 
ATOM 1139 C CD  . GLU A 1 143 ? -7.257  6.630   -25.813 1.00 88.26 143 A 1 
ATOM 1140 O OE1 . GLU A 1 143 ? -8.175  5.777   -25.740 1.00 77.67 143 A 1 
ATOM 1141 O OE2 . GLU A 1 143 ? -6.237  6.473   -26.509 1.00 79.79 143 A 1 
ATOM 1142 N N   . SER A 1 144 ? -4.141  7.633   -21.502 1.00 97.86 144 A 1 
ATOM 1143 C CA  . SER A 1 144 ? -2.872  7.737   -20.768 1.00 98.06 144 A 1 
ATOM 1144 C C   . SER A 1 144 ? -2.385  6.369   -20.262 1.00 98.00 144 A 1 
ATOM 1145 O O   . SER A 1 144 ? -1.202  6.052   -20.370 1.00 97.75 144 A 1 
ATOM 1146 C CB  . SER A 1 144 ? -3.036  8.728   -19.615 1.00 98.01 144 A 1 
ATOM 1147 O OG  . SER A 1 144 ? -1.796  9.051   -19.047 1.00 92.49 144 A 1 
ATOM 1148 N N   . PHE A 1 145 ? -3.298  5.528   -19.784 1.00 98.28 145 A 1 
ATOM 1149 C CA  . PHE A 1 145 ? -2.979  4.173   -19.333 1.00 98.28 145 A 1 
ATOM 1150 C C   . PHE A 1 145 ? -2.426  3.312   -20.475 1.00 98.05 145 A 1 
ATOM 1151 O O   . PHE A 1 145 ? -1.414  2.641   -20.294 1.00 97.76 145 A 1 
ATOM 1152 C CB  . PHE A 1 145 ? -4.224  3.529   -18.700 1.00 98.22 145 A 1 
ATOM 1153 C CG  . PHE A 1 145 ? -3.958  2.292   -17.861 1.00 98.27 145 A 1 
ATOM 1154 C CD1 . PHE A 1 145 ? -3.448  1.117   -18.441 1.00 97.79 145 A 1 
ATOM 1155 C CD2 . PHE A 1 145 ? -4.219  2.309   -16.478 1.00 97.69 145 A 1 
ATOM 1156 C CE1 . PHE A 1 145 ? -3.172  -0.013  -17.646 1.00 97.33 145 A 1 
ATOM 1157 C CE2 . PHE A 1 145 ? -3.952  1.183   -15.686 1.00 97.20 145 A 1 
ATOM 1158 C CZ  . PHE A 1 145 ? -3.420  0.025   -16.271 1.00 97.43 145 A 1 
ATOM 1159 N N   . LYS A 1 146 ? -3.042  3.373   -21.667 1.00 97.88 146 A 1 
ATOM 1160 C CA  . LYS A 1 146 ? -2.558  2.660   -22.865 1.00 97.53 146 A 1 
ATOM 1161 C C   . LYS A 1 146 ? -1.141  3.067   -23.278 1.00 97.28 146 A 1 
ATOM 1162 O O   . LYS A 1 146 ? -0.418  2.251   -23.837 1.00 96.76 146 A 1 
ATOM 1163 C CB  . LYS A 1 146 ? -3.500  2.935   -24.049 1.00 97.66 146 A 1 
ATOM 1164 C CG  . LYS A 1 146 ? -4.821  2.167   -23.983 1.00 97.13 146 A 1 
ATOM 1165 C CD  . LYS A 1 146 ? -5.691  2.652   -25.150 1.00 95.90 146 A 1 
ATOM 1166 C CE  . LYS A 1 146 ? -7.068  2.000   -25.165 1.00 93.92 146 A 1 
ATOM 1167 N NZ  . LYS A 1 146 ? -7.936  2.740   -26.122 1.00 89.51 146 A 1 
ATOM 1168 N N   . HIS A 1 147 ? -0.754  4.309   -22.998 1.00 97.44 147 A 1 
ATOM 1169 C CA  . HIS A 1 147 ? 0.588   4.789   -23.305 1.00 97.21 147 A 1 
ATOM 1170 C C   . HIS A 1 147 ? 1.656   4.161   -22.397 1.00 97.47 147 A 1 
ATOM 1171 O O   . HIS A 1 147 ? 2.654   3.658   -22.907 1.00 96.33 147 A 1 
ATOM 1172 C CB  . HIS A 1 147 ? 0.598   6.317   -23.249 1.00 96.69 147 A 1 
ATOM 1173 C CG  . HIS A 1 147 ? 1.956   6.877   -23.592 1.00 93.38 147 A 1 
ATOM 1174 N ND1 . HIS A 1 147 ? 2.565   6.840   -24.833 1.00 81.29 147 A 1 
ATOM 1175 C CD2 . HIS A 1 147 ? 2.836   7.464   -22.720 1.00 81.68 147 A 1 
ATOM 1176 C CE1 . HIS A 1 147 ? 3.780   7.398   -24.700 1.00 82.57 147 A 1 
ATOM 1177 N NE2 . HIS A 1 147 ? 3.981   7.787   -23.440 1.00 84.61 147 A 1 
ATOM 1178 N N   . GLY A 1 148 ? 1.444   4.158   -21.072 1.00 97.24 148 A 1 
ATOM 1179 C CA  . GLY A 1 148 ? 2.487   3.735   -20.130 1.00 97.52 148 A 1 
ATOM 1180 C C   . GLY A 1 148 ? 2.012   3.158   -18.792 1.00 98.00 148 A 1 
ATOM 1181 O O   . GLY A 1 148 ? 2.829   2.974   -17.899 1.00 97.80 148 A 1 
ATOM 1182 N N   . GLY A 1 149 ? 0.714   2.900   -18.623 1.00 97.91 149 A 1 
ATOM 1183 C CA  . GLY A 1 149 ? 0.159   2.399   -17.358 1.00 98.07 149 A 1 
ATOM 1184 C C   . GLY A 1 149 ? 0.034   3.458   -16.262 1.00 98.39 149 A 1 
ATOM 1185 O O   . GLY A 1 149 ? -0.200  3.111   -15.108 1.00 98.06 149 A 1 
ATOM 1186 N N   . TYR A 1 150 ? 0.181   4.738   -16.592 1.00 98.43 150 A 1 
ATOM 1187 C CA  . TYR A 1 150 ? 0.002   5.877   -15.689 1.00 98.50 150 A 1 
ATOM 1188 C C   . TYR A 1 150 ? -1.140  6.782   -16.158 1.00 98.61 150 A 1 
ATOM 1189 O O   . TYR A 1 150 ? -1.438  6.843   -17.348 1.00 98.50 150 A 1 
ATOM 1190 C CB  . TYR A 1 150 ? 1.325   6.642   -15.543 1.00 98.54 150 A 1 
ATOM 1191 C CG  . TYR A 1 150 ? 1.895   7.196   -16.828 1.00 98.55 150 A 1 
ATOM 1192 C CD1 . TYR A 1 150 ? 3.000   6.562   -17.446 1.00 98.21 150 A 1 
ATOM 1193 C CD2 . TYR A 1 150 ? 1.356   8.364   -17.404 1.00 98.17 150 A 1 
ATOM 1194 C CE1 . TYR A 1 150 ? 3.555   7.095   -18.615 1.00 97.89 150 A 1 
ATOM 1195 C CE2 . TYR A 1 150 ? 1.901   8.895   -18.581 1.00 97.88 150 A 1 
ATOM 1196 C CZ  . TYR A 1 150 ? 3.012   8.271   -19.186 1.00 97.96 150 A 1 
ATOM 1197 O OH  . TYR A 1 150 ? 3.553   8.810   -20.309 1.00 97.25 150 A 1 
ATOM 1198 N N   . TYR A 1 151 ? -1.805  7.487   -15.246 1.00 98.79 151 A 1 
ATOM 1199 C CA  . TYR A 1 151 ? -2.951  8.338   -15.584 1.00 98.83 151 A 1 
ATOM 1200 C C   . TYR A 1 151 ? -3.378  9.241   -14.418 1.00 98.87 151 A 1 
ATOM 1201 O O   . TYR A 1 151 ? -2.897  9.112   -13.296 1.00 98.82 151 A 1 
ATOM 1202 C CB  . TYR A 1 151 ? -4.126  7.459   -16.023 1.00 98.79 151 A 1 
ATOM 1203 C CG  . TYR A 1 151 ? -4.721  6.573   -14.946 1.00 98.84 151 A 1 
ATOM 1204 C CD1 . TYR A 1 151 ? -4.151  5.314   -14.649 1.00 98.69 151 A 1 
ATOM 1205 C CD2 . TYR A 1 151 ? -5.852  7.011   -14.239 1.00 98.69 151 A 1 
ATOM 1206 C CE1 . TYR A 1 151 ? -4.708  4.497   -13.655 1.00 98.56 151 A 1 
ATOM 1207 C CE2 . TYR A 1 151 ? -6.416  6.194   -13.238 1.00 98.56 151 A 1 
ATOM 1208 C CZ  . TYR A 1 151 ? -5.839  4.945   -12.949 1.00 98.61 151 A 1 
ATOM 1209 O OH  . TYR A 1 151 ? -6.391  4.168   -11.984 1.00 98.27 151 A 1 
ATOM 1210 N N   . THR A 1 152 ? -4.342  10.126  -14.682 1.00 98.78 152 A 1 
ATOM 1211 C CA  . THR A 1 152 ? -5.021  10.905  -13.645 1.00 98.72 152 A 1 
ATOM 1212 C C   . THR A 1 152 ? -6.535  10.741  -13.727 1.00 98.72 152 A 1 
ATOM 1213 O O   . THR A 1 152 ? -7.090  10.533  -14.807 1.00 98.14 152 A 1 
ATOM 1214 C CB  . THR A 1 152 ? -4.667  12.399  -13.685 1.00 97.71 152 A 1 
ATOM 1215 O OG1 . THR A 1 152 ? -5.123  13.013  -14.865 1.00 90.31 152 A 1 
ATOM 1216 C CG2 . THR A 1 152 ? -3.166  12.630  -13.611 1.00 91.31 152 A 1 
ATOM 1217 N N   . MET A 1 153 ? -7.223  10.884  -12.590 1.00 98.38 153 A 1 
ATOM 1218 C CA  . MET A 1 153 ? -8.689  10.967  -12.523 1.00 97.71 153 A 1 
ATOM 1219 C C   . MET A 1 153 ? -9.126  11.920  -11.414 1.00 98.10 153 A 1 
ATOM 1220 O O   . MET A 1 153 ? -8.608  11.826  -10.300 1.00 97.58 153 A 1 
ATOM 1221 C CB  . MET A 1 153 ? -9.318  9.594   -12.263 1.00 94.88 153 A 1 
ATOM 1222 C CG  . MET A 1 153 ? -9.260  8.654   -13.460 1.00 88.39 153 A 1 
ATOM 1223 S SD  . MET A 1 153 ? -10.390 7.254   -13.361 1.00 89.24 153 A 1 
ATOM 1224 C CE  . MET A 1 153 ? -9.957  6.528   -11.760 1.00 82.18 153 A 1 
ATOM 1225 N N   . PRO A 1 154 ? -10.110 12.796  -11.652 1.00 98.23 154 A 1 
ATOM 1226 C CA  . PRO A 1 154 ? -10.700 13.595  -10.588 1.00 98.06 154 A 1 
ATOM 1227 C C   . PRO A 1 154 ? -11.526 12.710  -9.649  1.00 97.94 154 A 1 
ATOM 1228 O O   . PRO A 1 154 ? -12.298 11.859  -10.102 1.00 97.40 154 A 1 
ATOM 1229 C CB  . PRO A 1 154 ? -11.559 14.642  -11.303 1.00 97.45 154 A 1 
ATOM 1230 C CG  . PRO A 1 154 ? -11.979 13.929  -12.589 1.00 95.48 154 A 1 
ATOM 1231 C CD  . PRO A 1 154 ? -10.790 13.034  -12.919 1.00 97.64 154 A 1 
ATOM 1232 N N   . PHE A 1 155 ? -11.411 12.933  -8.343  1.00 97.35 155 A 1 
ATOM 1233 C CA  . PHE A 1 155 ? -12.324 12.320  -7.388  1.00 97.02 155 A 1 
ATOM 1234 C C   . PHE A 1 155 ? -13.743 12.883  -7.569  1.00 96.66 155 A 1 
ATOM 1235 O O   . PHE A 1 155 ? -13.907 14.074  -7.846  1.00 95.89 155 A 1 
ATOM 1236 C CB  . PHE A 1 155 ? -11.838 12.521  -5.950  1.00 97.06 155 A 1 
ATOM 1237 C CG  . PHE A 1 155 ? -10.714 11.599  -5.530  1.00 97.38 155 A 1 
ATOM 1238 C CD1 . PHE A 1 155 ? -11.007 10.371  -4.904  1.00 96.92 155 A 1 
ATOM 1239 C CD2 . PHE A 1 155 ? -9.377  11.963  -5.749  1.00 96.95 155 A 1 
ATOM 1240 C CE1 . PHE A 1 155 ? -9.970  9.520   -4.499  1.00 96.65 155 A 1 
ATOM 1241 C CE2 . PHE A 1 155 ? -8.342  11.108  -5.350  1.00 96.74 155 A 1 
ATOM 1242 C CZ  . PHE A 1 155 ? -8.629  9.889   -4.719  1.00 97.04 155 A 1 
ATOM 1243 N N   . PRO A 1 156 ? -14.804 12.072  -7.383  1.00 96.35 156 A 1 
ATOM 1244 C CA  . PRO A 1 156 ? -16.181 12.515  -7.531  1.00 95.44 156 A 1 
ATOM 1245 C C   . PRO A 1 156 ? -16.556 13.639  -6.555  1.00 95.08 156 A 1 
ATOM 1246 O O   . PRO A 1 156 ? -16.340 13.534  -5.351  1.00 93.61 156 A 1 
ATOM 1247 C CB  . PRO A 1 156 ? -17.036 11.268  -7.304  1.00 94.45 156 A 1 
ATOM 1248 C CG  . PRO A 1 156 ? -16.115 10.117  -7.676  1.00 93.36 156 A 1 
ATOM 1249 C CD  . PRO A 1 156 ? -14.750 10.626  -7.224  1.00 95.70 156 A 1 
ATOM 1250 N N   . ALA A 1 157 ? -17.224 14.691  -7.051  1.00 92.32 157 A 1 
ATOM 1251 C CA  . ALA A 1 157 ? -17.617 15.849  -6.240  1.00 90.64 157 A 1 
ATOM 1252 C C   . ALA A 1 157 ? -18.566 15.501  -5.078  1.00 90.80 157 A 1 
ATOM 1253 O O   . ALA A 1 157 ? -18.529 16.157  -4.033  1.00 88.10 157 A 1 
ATOM 1254 C CB  . ALA A 1 157 ? -18.244 16.886  -7.180  1.00 88.69 157 A 1 
ATOM 1255 N N   . HIS A 1 158 ? -19.377 14.446  -5.210  1.00 88.65 158 A 1 
ATOM 1256 C CA  . HIS A 1 158 ? -20.324 14.016  -4.176  1.00 88.42 158 A 1 
ATOM 1257 C C   . HIS A 1 158 ? -19.657 13.512  -2.881  1.00 89.71 158 A 1 
ATOM 1258 O O   . HIS A 1 158 ? -20.343 13.341  -1.874  1.00 87.96 158 A 1 
ATOM 1259 C CB  . HIS A 1 158 ? -21.279 12.956  -4.751  1.00 86.55 158 A 1 
ATOM 1260 C CG  . HIS A 1 158 ? -20.622 11.633  -5.053  1.00 85.58 158 A 1 
ATOM 1261 N ND1 . HIS A 1 158 ? -20.289 11.156  -6.302  1.00 77.80 158 A 1 
ATOM 1262 C CD2 . HIS A 1 158 ? -20.293 10.659  -4.155  1.00 76.05 158 A 1 
ATOM 1263 C CE1 . HIS A 1 158 ? -19.768 9.933   -6.151  1.00 74.54 158 A 1 
ATOM 1264 N NE2 . HIS A 1 158 ? -19.746 9.584   -4.860  1.00 76.43 158 A 1 
ATOM 1265 N N   . LEU A 1 159 ? -18.339 13.322  -2.877  1.00 89.82 159 A 1 
ATOM 1266 C CA  . LEU A 1 159 ? -17.570 12.924  -1.688  1.00 90.36 159 A 1 
ATOM 1267 C C   . LEU A 1 159 ? -17.364 14.066  -0.674  1.00 90.47 159 A 1 
ATOM 1268 O O   . LEU A 1 159 ? -16.648 13.888  0.313   1.00 87.84 159 A 1 
ATOM 1269 C CB  . LEU A 1 159 ? -16.227 12.324  -2.146  1.00 91.15 159 A 1 
ATOM 1270 C CG  . LEU A 1 159 ? -16.341 11.051  -3.006  1.00 91.19 159 A 1 
ATOM 1271 C CD1 . LEU A 1 159 ? -14.946 10.650  -3.483  1.00 89.51 159 A 1 
ATOM 1272 C CD2 . LEU A 1 159 ? -16.948 9.882   -2.232  1.00 90.43 159 A 1 
ATOM 1273 N N   . GLY A 1 160 ? -17.937 15.242  -0.908  1.00 89.61 160 A 1 
ATOM 1274 C CA  . GLY A 1 160 ? -17.800 16.389  -0.005  1.00 89.41 160 A 1 
ATOM 1275 C C   . GLY A 1 160 ? -16.418 17.062  -0.067  1.00 90.60 160 A 1 
ATOM 1276 O O   . GLY A 1 160 ? -15.982 17.691  0.896   1.00 87.93 160 A 1 
ATOM 1277 N N   . ILE A 1 161 ? -15.726 16.910  -1.184  1.00 90.83 161 A 1 
ATOM 1278 C CA  . ILE A 1 161 ? -14.411 17.501  -1.447  1.00 91.27 161 A 1 
ATOM 1279 C C   . ILE A 1 161 ? -14.558 19.019  -1.614  1.00 91.34 161 A 1 
ATOM 1280 O O   . ILE A 1 161 ? -15.367 19.482  -2.411  1.00 89.56 161 A 1 
ATOM 1281 C CB  . ILE A 1 161 ? -13.780 16.823  -2.684  1.00 90.29 161 A 1 
ATOM 1282 C CG1 . ILE A 1 161 ? -13.491 15.335  -2.381  1.00 88.36 161 A 1 
ATOM 1283 C CG2 . ILE A 1 161 ? -12.486 17.538  -3.109  1.00 87.98 161 A 1 
ATOM 1284 C CD1 . ILE A 1 161 ? -13.167 14.511  -3.626  1.00 86.41 161 A 1 
ATOM 1285 N N   . LYS A 1 162 ? -13.772 19.792  -0.856  1.00 90.77 162 A 1 
ATOM 1286 C CA  . LYS A 1 162 ? -13.814 21.265  -0.868  1.00 91.36 162 A 1 
ATOM 1287 C C   . LYS A 1 162 ? -12.767 21.912  -1.777  1.00 92.63 162 A 1 
ATOM 1288 O O   . LYS A 1 162 ? -12.909 23.071  -2.138  1.00 90.61 162 A 1 
ATOM 1289 C CB  . LYS A 1 162 ? -13.662 21.810  0.554   1.00 90.44 162 A 1 
ATOM 1290 C CG  . LYS A 1 162 ? -14.847 21.455  1.454   1.00 89.37 162 A 1 
ATOM 1291 C CD  . LYS A 1 162 ? -14.747 22.238  2.770   1.00 83.38 162 A 1 
ATOM 1292 C CE  . LYS A 1 162 ? -15.944 21.911  3.670   1.00 79.82 162 A 1 
ATOM 1293 N NZ  . LYS A 1 162 ? -15.918 22.723  4.910   1.00 68.49 162 A 1 
ATOM 1294 N N   . VAL A 1 163 ? -11.725 21.179  -2.108  1.00 93.52 163 A 1 
ATOM 1295 C CA  . VAL A 1 163 ? -10.672 21.591  -3.046  1.00 94.08 163 A 1 
ATOM 1296 C C   . VAL A 1 163 ? -10.594 20.508  -4.111  1.00 95.21 163 A 1 
ATOM 1297 O O   . VAL A 1 163 ? -10.520 19.339  -3.722  1.00 94.05 163 A 1 
ATOM 1298 C CB  . VAL A 1 163 ? -9.315  21.754  -2.330  1.00 91.85 163 A 1 
ATOM 1299 C CG1 . VAL A 1 163 ? -8.207  22.153  -3.306  1.00 85.34 163 A 1 
ATOM 1300 C CG2 . VAL A 1 163 ? -9.390  22.834  -1.246  1.00 87.28 163 A 1 
ATOM 1301 N N   . PRO A 1 164 ? -10.594 20.833  -5.422  1.00 95.94 164 A 1 
ATOM 1302 C CA  . PRO A 1 164 ? -10.511 19.824  -6.469  1.00 96.33 164 A 1 
ATOM 1303 C C   . PRO A 1 164 ? -9.356  18.850  -6.208  1.00 96.99 164 A 1 
ATOM 1304 O O   . PRO A 1 164 ? -8.197  19.256  -6.092  1.00 96.41 164 A 1 
ATOM 1305 C CB  . PRO A 1 164 ? -10.344 20.589  -7.784  1.00 95.38 164 A 1 
ATOM 1306 C CG  . PRO A 1 164 ? -11.026 21.924  -7.492  1.00 93.57 164 A 1 
ATOM 1307 C CD  . PRO A 1 164 ? -10.723 22.159  -6.017  1.00 95.55 164 A 1 
ATOM 1308 N N   . LEU A 1 165 ? -9.690  17.574  -6.061  1.00 96.79 165 A 1 
ATOM 1309 C CA  . LEU A 1 165 ? -8.761  16.515  -5.688  1.00 97.16 165 A 1 
ATOM 1310 C C   . LEU A 1 165 ? -8.683  15.491  -6.813  1.00 97.44 165 A 1 
ATOM 1311 O O   . LEU A 1 165 ? -9.709  15.068  -7.339  1.00 97.30 165 A 1 
ATOM 1312 C CB  . LEU A 1 165 ? -9.212  15.892  -4.359  1.00 97.06 165 A 1 
ATOM 1313 C CG  . LEU A 1 165 ? -8.305  14.766  -3.834  1.00 96.58 165 A 1 
ATOM 1314 C CD1 . LEU A 1 165 ? -6.916  15.282  -3.461  1.00 95.83 165 A 1 
ATOM 1315 C CD2 . LEU A 1 165 ? -8.922  14.148  -2.576  1.00 95.93 165 A 1 
ATOM 1316 N N   . ASN A 1 166 ? -7.476  15.080  -7.160  1.00 98.16 166 A 1 
ATOM 1317 C CA  . ASN A 1 166 ? -7.202  14.144  -8.242  1.00 98.33 166 A 1 
ATOM 1318 C C   . ASN A 1 166 ? -6.440  12.923  -7.736  1.00 98.56 166 A 1 
ATOM 1319 O O   . ASN A 1 166 ? -5.534  13.043  -6.910  1.00 98.38 166 A 1 
ATOM 1320 C CB  . ASN A 1 166 ? -6.440  14.867  -9.359  1.00 98.29 166 A 1 
ATOM 1321 C CG  . ASN A 1 166 ? -7.212  16.052  -9.910  1.00 98.04 166 A 1 
ATOM 1322 O OD1 . ASN A 1 166 ? -8.086  15.913  -10.748 1.00 94.58 166 A 1 
ATOM 1323 N ND2 . ASN A 1 166 ? -6.930  17.236  -9.432  1.00 94.39 166 A 1 
ATOM 1324 N N   . ALA A 1 167 ? -6.782  11.746  -8.259  1.00 98.48 167 A 1 
ATOM 1325 C CA  . ALA A 1 167 ? -5.900  10.593  -8.218  1.00 98.57 167 A 1 
ATOM 1326 C C   . ALA A 1 167 ? -4.838  10.751  -9.313  1.00 98.77 167 A 1 
ATOM 1327 O O   . ALA A 1 167 ? -5.174  11.064  -10.458 1.00 98.64 167 A 1 
ATOM 1328 C CB  . ALA A 1 167 ? -6.717  9.321   -8.406  1.00 98.42 167 A 1 
ATOM 1329 N N   . VAL A 1 168 ? -3.578  10.538  -8.975  1.00 98.88 168 A 1 
ATOM 1330 C CA  . VAL A 1 168 ? -2.447  10.509  -9.904  1.00 98.97 168 A 1 
ATOM 1331 C C   . VAL A 1 168 ? -1.768  9.153   -9.750  1.00 98.94 168 A 1 
ATOM 1332 O O   . VAL A 1 168 ? -1.153  8.882   -8.723  1.00 98.85 168 A 1 
ATOM 1333 C CB  . VAL A 1 168 ? -1.457  11.662  -9.642  1.00 98.89 168 A 1 
ATOM 1334 C CG1 . VAL A 1 168 ? -0.295  11.629  -10.639 1.00 98.68 168 A 1 
ATOM 1335 C CG2 . VAL A 1 168 ? -2.140  13.030  -9.742  1.00 98.69 168 A 1 
ATOM 1336 N N   . VAL A 1 169 ? -1.908  8.295   -10.753 1.00 98.99 169 A 1 
ATOM 1337 C CA  . VAL A 1 169 ? -1.337  6.952   -10.748 1.00 98.92 169 A 1 
ATOM 1338 C C   . VAL A 1 169 ? -0.030  6.958   -11.523 1.00 98.93 169 A 1 
ATOM 1339 O O   . VAL A 1 169 ? -0.004  7.388   -12.675 1.00 98.80 169 A 1 
ATOM 1340 C CB  . VAL A 1 169 ? -2.329  5.926   -11.318 1.00 98.85 169 A 1 
ATOM 1341 C CG1 . VAL A 1 169 ? -1.709  4.528   -11.426 1.00 98.50 169 A 1 
ATOM 1342 C CG2 . VAL A 1 169 ? -3.559  5.839   -10.405 1.00 98.53 169 A 1 
ATOM 1343 N N   . LEU A 1 170 ? 1.040   6.466   -10.902 1.00 98.88 170 A 1 
ATOM 1344 C CA  . LEU A 1 170 ? 2.347   6.278   -11.514 1.00 98.86 170 A 1 
ATOM 1345 C C   . LEU A 1 170 ? 2.639   4.789   -11.708 1.00 98.73 170 A 1 
ATOM 1346 O O   . LEU A 1 170 ? 2.482   3.990   -10.781 1.00 98.64 170 A 1 
ATOM 1347 C CB  . LEU A 1 170 ? 3.449   6.936   -10.662 1.00 98.86 170 A 1 
ATOM 1348 C CG  . LEU A 1 170 ? 3.294   8.449   -10.426 1.00 98.66 170 A 1 
ATOM 1349 C CD1 . LEU A 1 170 ? 4.479   8.957   -9.610  1.00 98.41 170 A 1 
ATOM 1350 C CD2 . LEU A 1 170 ? 3.239   9.244   -11.727 1.00 98.27 170 A 1 
ATOM 1351 N N   . ASN A 1 171 ? 3.141   4.436   -12.892 1.00 98.74 171 A 1 
ATOM 1352 C CA  . ASN A 1 171 ? 3.679   3.110   -13.156 1.00 98.69 171 A 1 
ATOM 1353 C C   . ASN A 1 171 ? 5.153   3.044   -12.715 1.00 98.61 171 A 1 
ATOM 1354 O O   . ASN A 1 171 ? 6.069   3.233   -13.517 1.00 98.39 171 A 1 
ATOM 1355 C CB  . ASN A 1 171 ? 3.471   2.755   -14.632 1.00 98.52 171 A 1 
ATOM 1356 C CG  . ASN A 1 171 ? 3.965   1.357   -14.944 1.00 98.39 171 A 1 
ATOM 1357 O OD1 . ASN A 1 171 ? 4.394   0.602   -14.082 1.00 97.34 171 A 1 
ATOM 1358 N ND2 . ASN A 1 171 ? 3.921   0.973   -16.196 1.00 96.90 171 A 1 
ATOM 1359 N N   . THR A 1 172 ? 5.403   2.783   -11.432 1.00 98.65 172 A 1 
ATOM 1360 C CA  . THR A 1 172 ? 6.774   2.678   -10.910 1.00 98.63 172 A 1 
ATOM 1361 C C   . THR A 1 172 ? 7.460   1.353   -11.229 1.00 98.56 172 A 1 
ATOM 1362 O O   . THR A 1 172 ? 8.662   1.231   -10.993 1.00 98.35 172 A 1 
ATOM 1363 C CB  . THR A 1 172 ? 6.837   2.966   -9.411  1.00 98.63 172 A 1 
ATOM 1364 O OG1 . THR A 1 172 ? 5.858   2.224   -8.724  1.00 98.21 172 A 1 
ATOM 1365 C CG2 . THR A 1 172 ? 6.585   4.447   -9.149  1.00 97.67 172 A 1 
ATOM 1366 N N   . VAL A 1 173 ? 6.772   0.388   -11.856 1.00 98.54 173 A 1 
ATOM 1367 C CA  . VAL A 1 173 ? 7.419   -0.799  -12.429 1.00 98.47 173 A 1 
ATOM 1368 C C   . VAL A 1 173 ? 8.410   -0.402  -13.536 1.00 98.35 173 A 1 
ATOM 1369 O O   . VAL A 1 173 ? 9.422   -1.067  -13.720 1.00 98.08 173 A 1 
ATOM 1370 C CB  . VAL A 1 173 ? 6.394   -1.815  -12.952 1.00 98.26 173 A 1 
ATOM 1371 C CG1 . VAL A 1 173 ? 7.069   -3.111  -13.431 1.00 97.79 173 A 1 
ATOM 1372 C CG2 . VAL A 1 173 ? 5.373   -2.193  -11.869 1.00 97.83 173 A 1 
ATOM 1373 N N   . LEU A 1 174 ? 8.188   0.730   -14.209 1.00 98.36 174 A 1 
ATOM 1374 C CA  . LEU A 1 174 ? 9.142   1.315   -15.152 1.00 98.28 174 A 1 
ATOM 1375 C C   . LEU A 1 174 ? 10.493  1.676   -14.501 1.00 98.29 174 A 1 
ATOM 1376 O O   . LEU A 1 174 ? 11.504  1.736   -15.187 1.00 98.02 174 A 1 
ATOM 1377 C CB  . LEU A 1 174 ? 8.545   2.590   -15.778 1.00 98.24 174 A 1 
ATOM 1378 C CG  . LEU A 1 174 ? 7.268   2.386   -16.608 1.00 97.94 174 A 1 
ATOM 1379 C CD1 . LEU A 1 174 ? 6.752   3.745   -17.089 1.00 97.62 174 A 1 
ATOM 1380 C CD2 . LEU A 1 174 ? 7.515   1.506   -17.833 1.00 97.56 174 A 1 
ATOM 1381 N N   . TYR A 1 175 ? 10.502  1.899   -13.196 1.00 98.35 175 A 1 
ATOM 1382 C CA  . TYR A 1 175 ? 11.685  2.314   -12.433 1.00 98.42 175 A 1 
ATOM 1383 C C   . TYR A 1 175 ? 12.294  1.173   -11.613 1.00 98.25 175 A 1 
ATOM 1384 O O   . TYR A 1 175 ? 13.348  1.353   -11.002 1.00 97.98 175 A 1 
ATOM 1385 C CB  . TYR A 1 175 ? 11.303  3.494   -11.538 1.00 98.52 175 A 1 
ATOM 1386 C CG  . TYR A 1 175 ? 10.582  4.649   -12.211 1.00 98.58 175 A 1 
ATOM 1387 C CD1 . TYR A 1 175 ? 10.815  4.960   -13.561 1.00 98.34 175 A 1 
ATOM 1388 C CD2 . TYR A 1 175 ? 9.670   5.427   -11.465 1.00 98.31 175 A 1 
ATOM 1389 C CE1 . TYR A 1 175 ? 10.152  6.041   -14.171 1.00 98.21 175 A 1 
ATOM 1390 C CE2 . TYR A 1 175 ? 9.010   6.515   -12.065 1.00 98.16 175 A 1 
ATOM 1391 C CZ  . TYR A 1 175 ? 9.253   6.824   -13.417 1.00 98.32 175 A 1 
ATOM 1392 O OH  . TYR A 1 175 ? 8.636   7.887   -14.000 1.00 97.99 175 A 1 
ATOM 1393 N N   . TYR A 1 176 ? 11.643  0.017   -11.585 1.00 98.03 176 A 1 
ATOM 1394 C CA  . TYR A 1 176 ? 12.019  -1.102  -10.729 1.00 97.97 176 A 1 
ATOM 1395 C C   . TYR A 1 176 ? 13.393  -1.667  -11.118 1.00 97.74 176 A 1 
ATOM 1396 O O   . TYR A 1 176 ? 13.664  -1.887  -12.294 1.00 97.35 176 A 1 
ATOM 1397 C CB  . TYR A 1 176 ? 10.930  -2.182  -10.803 1.00 97.71 176 A 1 
ATOM 1398 C CG  . TYR A 1 176 ? 11.061  -3.332  -9.817  1.00 97.48 176 A 1 
ATOM 1399 C CD1 . TYR A 1 176 ? 10.596  -4.614  -10.181 1.00 96.30 176 A 1 
ATOM 1400 C CD2 . TYR A 1 176 ? 11.591  -3.124  -8.536  1.00 96.45 176 A 1 
ATOM 1401 C CE1 . TYR A 1 176 ? 10.644  -5.668  -9.253  1.00 95.70 176 A 1 
ATOM 1402 C CE2 . TYR A 1 176 ? 11.653  -4.186  -7.605  1.00 95.53 176 A 1 
ATOM 1403 C CZ  . TYR A 1 176 ? 11.164  -5.451  -7.964  1.00 95.65 176 A 1 
ATOM 1404 O OH  . TYR A 1 176 ? 11.198  -6.468  -7.056  1.00 94.69 176 A 1 
ATOM 1405 N N   . ASN A 1 177 ? 14.252  -1.950  -10.145 1.00 97.44 177 A 1 
ATOM 1406 C CA  . ASN A 1 177 ? 15.616  -2.438  -10.384 1.00 96.76 177 A 1 
ATOM 1407 C C   . ASN A 1 177 ? 15.692  -3.857  -10.986 1.00 97.07 177 A 1 
ATOM 1408 O O   . ASN A 1 177 ? 16.759  -4.291  -11.411 1.00 95.78 177 A 1 
ATOM 1409 C CB  . ASN A 1 177 ? 16.434  -2.298  -9.088  1.00 94.87 177 A 1 
ATOM 1410 C CG  . ASN A 1 177 ? 16.006  -3.231  -7.978  1.00 91.42 177 A 1 
ATOM 1411 O OD1 . ASN A 1 177 ? 15.040  -3.975  -8.067  1.00 81.96 177 A 1 
ATOM 1412 N ND2 . ASN A 1 177 ? 16.721  -3.226  -6.887  1.00 82.81 177 A 1 
ATOM 1413 N N   . TYR A 1 178 ? 14.570  -4.556  -11.087 1.00 97.00 178 A 1 
ATOM 1414 C CA  . TYR A 1 178 ? 14.451  -5.806  -11.840 1.00 96.78 178 A 1 
ATOM 1415 C C   . TYR A 1 178 ? 13.883  -5.618  -13.260 1.00 96.92 178 A 1 
ATOM 1416 O O   . TYR A 1 178 ? 13.815  -6.587  -14.020 1.00 95.89 178 A 1 
ATOM 1417 C CB  . TYR A 1 178 ? 13.645  -6.831  -11.028 1.00 96.00 178 A 1 
ATOM 1418 C CG  . TYR A 1 178 ? 14.363  -7.330  -9.792  1.00 94.35 178 A 1 
ATOM 1419 C CD1 . TYR A 1 178 ? 15.286  -8.385  -9.901  1.00 90.47 178 A 1 
ATOM 1420 C CD2 . TYR A 1 178 ? 14.123  -6.740  -8.541  1.00 90.32 178 A 1 
ATOM 1421 C CE1 . TYR A 1 178 ? 15.970  -8.850  -8.757  1.00 88.22 178 A 1 
ATOM 1422 C CE2 . TYR A 1 178 ? 14.802  -7.187  -7.399  1.00 88.57 178 A 1 
ATOM 1423 C CZ  . TYR A 1 178 ? 15.733  -8.248  -7.506  1.00 88.72 178 A 1 
ATOM 1424 O OH  . TYR A 1 178 ? 16.386  -8.688  -6.393  1.00 86.33 178 A 1 
ATOM 1425 N N   . ASN A 1 179 ? 13.495  -4.398  -13.655 1.00 97.48 179 A 1 
ATOM 1426 C CA  . ASN A 1 179 ? 13.027  -4.099  -15.005 1.00 97.62 179 A 1 
ATOM 1427 C C   . ASN A 1 179 ? 14.203  -3.767  -15.939 1.00 97.52 179 A 1 
ATOM 1428 O O   . ASN A 1 179 ? 14.549  -2.605  -16.158 1.00 97.12 179 A 1 
ATOM 1429 C CB  . ASN A 1 179 ? 11.984  -2.984  -14.976 1.00 97.78 179 A 1 
ATOM 1430 C CG  . ASN A 1 179 ? 11.360  -2.764  -16.341 1.00 97.84 179 A 1 
ATOM 1431 O OD1 . ASN A 1 179 ? 11.690  -3.407  -17.331 1.00 96.47 179 A 1 
ATOM 1432 N ND2 . ASN A 1 179 ? 10.405  -1.875  -16.423 1.00 96.33 179 A 1 
ATOM 1433 N N   . LYS A 1 180 ? 14.788  -4.792  -16.553 1.00 97.29 180 A 1 
ATOM 1434 C CA  . LYS A 1 180 ? 15.940  -4.651  -17.454 1.00 96.84 180 A 1 
ATOM 1435 C C   . LYS A 1 180 ? 15.653  -3.845  -18.722 1.00 96.94 180 A 1 
ATOM 1436 O O   . LYS A 1 180 ? 16.583  -3.410  -19.375 1.00 95.75 180 A 1 
ATOM 1437 C CB  . LYS A 1 180 ? 16.479  -6.037  -17.837 1.00 96.39 180 A 1 
ATOM 1438 C CG  . LYS A 1 180 ? 16.969  -6.815  -16.617 1.00 92.20 180 A 1 
ATOM 1439 C CD  . LYS A 1 180 ? 17.562  -8.161  -17.058 1.00 84.40 180 A 1 
ATOM 1440 C CE  . LYS A 1 180 ? 18.051  -8.932  -15.833 1.00 78.02 180 A 1 
ATOM 1441 N NZ  . LYS A 1 180 ? 18.668  -10.219 -16.227 1.00 65.62 180 A 1 
ATOM 1442 N N   . GLN A 1 181 ? 14.376  -3.652  -19.072 1.00 97.10 181 A 1 
ATOM 1443 C CA  . GLN A 1 181 ? 13.977  -2.958  -20.299 1.00 96.65 181 A 1 
ATOM 1444 C C   . GLN A 1 181 ? 14.131  -1.435  -20.205 1.00 96.97 181 A 1 
ATOM 1445 O O   . GLN A 1 181 ? 14.117  -0.754  -21.230 1.00 95.79 181 A 1 
ATOM 1446 C CB  . GLN A 1 181 ? 12.519  -3.302  -20.629 1.00 95.69 181 A 1 
ATOM 1447 C CG  . GLN A 1 181 ? 12.259  -4.812  -20.789 1.00 92.06 181 A 1 
ATOM 1448 C CD  . GLN A 1 181 ? 13.054  -5.433  -21.926 1.00 85.47 181 A 1 
ATOM 1449 O OE1 . GLN A 1 181 ? 13.130  -4.914  -23.027 1.00 77.61 181 A 1 
ATOM 1450 N NE2 . GLN A 1 181 ? 13.672  -6.570  -21.717 1.00 72.79 181 A 1 
ATOM 1451 N N   . THR A 1 182 ? 14.249  -0.898  -19.004 1.00 96.87 182 A 1 
ATOM 1452 C CA  . THR A 1 182 ? 14.277  0.546   -18.759 1.00 97.07 182 A 1 
ATOM 1453 C C   . THR A 1 182 ? 15.540  1.010   -18.032 1.00 96.87 182 A 1 
ATOM 1454 O O   . THR A 1 182 ? 15.672  2.201   -17.774 1.00 95.88 182 A 1 
ATOM 1455 C CB  . THR A 1 182 ? 13.030  0.985   -17.976 1.00 97.25 182 A 1 
ATOM 1456 O OG1 . THR A 1 182 ? 12.933  0.256   -16.776 1.00 96.41 182 A 1 
ATOM 1457 C CG2 . THR A 1 182 ? 11.749  0.765   -18.774 1.00 95.68 182 A 1 
ATOM 1458 N N   . MET A 1 183 ? 16.467  0.114   -17.718 1.00 96.26 183 A 1 
ATOM 1459 C CA  . MET A 1 183 ? 17.644  0.409   -16.896 1.00 95.39 183 A 1 
ATOM 1460 C C   . MET A 1 183 ? 18.529  1.534   -17.434 1.00 95.07 183 A 1 
ATOM 1461 O O   . MET A 1 183 ? 19.104  2.267   -16.637 1.00 92.71 183 A 1 
ATOM 1462 C CB  . MET A 1 183 ? 18.458  -0.873  -16.656 1.00 93.09 183 A 1 
ATOM 1463 C CG  . MET A 1 183 ? 19.093  -1.469  -17.921 1.00 88.15 183 A 1 
ATOM 1464 S SD  . MET A 1 183 ? 20.014  -3.012  -17.617 1.00 83.60 183 A 1 
ATOM 1465 C CE  . MET A 1 183 ? 21.487  -2.293  -16.828 1.00 72.73 183 A 1 
ATOM 1466 N N   . ASP A 1 184 ? 18.583  1.711   -18.748 1.00 95.73 184 A 1 
ATOM 1467 C CA  . ASP A 1 184 ? 19.413  2.723   -19.420 1.00 95.42 184 A 1 
ATOM 1468 C C   . ASP A 1 184 ? 18.612  3.960   -19.866 1.00 95.69 184 A 1 
ATOM 1469 O O   . ASP A 1 184 ? 19.156  4.891   -20.460 1.00 93.21 184 A 1 
ATOM 1470 C CB  . ASP A 1 184 ? 20.144  2.074   -20.607 1.00 94.64 184 A 1 
ATOM 1471 C CG  . ASP A 1 184 ? 21.024  0.896   -20.202 1.00 92.42 184 A 1 
ATOM 1472 O OD1 . ASP A 1 184 ? 21.771  1.027   -19.206 1.00 88.45 184 A 1 
ATOM 1473 O OD2 . ASP A 1 184 ? 20.918  -0.150  -20.868 1.00 88.48 184 A 1 
ATOM 1474 N N   . SER A 1 185 ? 17.311  3.998   -19.607 1.00 96.20 185 A 1 
ATOM 1475 C CA  . SER A 1 185 ? 16.472  5.136   -19.981 1.00 96.27 185 A 1 
ATOM 1476 C C   . SER A 1 185 ? 16.637  6.286   -18.986 1.00 96.43 185 A 1 
ATOM 1477 O O   . SER A 1 185 ? 16.811  6.083   -17.786 1.00 95.46 185 A 1 
ATOM 1478 C CB  . SER A 1 185 ? 15.007  4.710   -20.082 1.00 95.74 185 A 1 
ATOM 1479 O OG  . SER A 1 185 ? 14.204  5.786   -20.533 1.00 90.33 185 A 1 
ATOM 1480 N N   . THR A 1 186 ? 16.529  7.520   -19.479 1.00 96.59 186 A 1 
ATOM 1481 C CA  . THR A 1 186 ? 16.520  8.712   -18.617 1.00 96.73 186 A 1 
ATOM 1482 C C   . THR A 1 186 ? 15.115  9.064   -18.118 1.00 97.42 186 A 1 
ATOM 1483 O O   . THR A 1 186 ? 14.963  9.557   -17.004 1.00 96.53 186 A 1 
ATOM 1484 C CB  . THR A 1 186 ? 17.129  9.913   -19.345 1.00 95.72 186 A 1 
ATOM 1485 O OG1 . THR A 1 186 ? 16.479  10.117  -20.582 1.00 90.76 186 A 1 
ATOM 1486 C CG2 . THR A 1 186 ? 18.611  9.709   -19.630 1.00 88.22 186 A 1 
ATOM 1487 N N   . ASP A 1 187 ? 14.087  8.795   -18.935 1.00 97.62 187 A 1 
ATOM 1488 C CA  . ASP A 1 187 ? 12.677  8.988   -18.597 1.00 98.00 187 A 1 
ATOM 1489 C C   . ASP A 1 187 ? 11.816  7.931   -19.321 1.00 98.10 187 A 1 
ATOM 1490 O O   . ASP A 1 187 ? 11.337  8.179   -20.426 1.00 97.63 187 A 1 
ATOM 1491 C CB  . ASP A 1 187 ? 12.243  10.424  -18.940 1.00 98.12 187 A 1 
ATOM 1492 C CG  . ASP A 1 187 ? 10.844  10.737  -18.395 1.00 98.38 187 A 1 
ATOM 1493 O OD1 . ASP A 1 187 ? 10.261  9.886   -17.678 1.00 98.01 187 A 1 
ATOM 1494 O OD2 . ASP A 1 187 ? 10.381  11.883  -18.603 1.00 98.04 187 A 1 
ATOM 1495 N N   . PRO A 1 188 ? 11.649  6.727   -18.742 1.00 98.20 188 A 1 
ATOM 1496 C CA  . PRO A 1 188 ? 10.908  5.656   -19.386 1.00 98.21 188 A 1 
ATOM 1497 C C   . PRO A 1 188 ? 9.468   6.075   -19.701 1.00 98.24 188 A 1 
ATOM 1498 O O   . PRO A 1 188 ? 8.717   6.460   -18.803 1.00 97.98 188 A 1 
ATOM 1499 C CB  . PRO A 1 188 ? 10.954  4.463   -18.421 1.00 97.92 188 A 1 
ATOM 1500 C CG  . PRO A 1 188 ? 12.196  4.728   -17.589 1.00 96.78 188 A 1 
ATOM 1501 C CD  . PRO A 1 188 ? 12.243  6.254   -17.500 1.00 98.08 188 A 1 
ATOM 1502 N N   . LEU A 1 189 ? 9.104   6.003   -20.973 1.00 97.70 189 A 1 
ATOM 1503 C CA  . LEU A 1 189 ? 7.792   6.396   -21.508 1.00 97.77 189 A 1 
ATOM 1504 C C   . LEU A 1 189 ? 7.379   7.842   -21.177 1.00 97.97 189 A 1 
ATOM 1505 O O   . LEU A 1 189 ? 6.195   8.151   -21.222 1.00 97.41 189 A 1 
ATOM 1506 C CB  . LEU A 1 189 ? 6.734   5.341   -21.124 1.00 97.53 189 A 1 
ATOM 1507 C CG  . LEU A 1 189 ? 7.056   3.901   -21.563 1.00 96.74 189 A 1 
ATOM 1508 C CD1 . LEU A 1 189 ? 5.958   2.948   -21.084 1.00 95.77 189 A 1 
ATOM 1509 C CD2 . LEU A 1 189 ? 7.131   3.769   -23.082 1.00 95.46 189 A 1 
ATOM 1510 N N   . GLY A 1 190 ? 8.331   8.730   -20.856 1.00 98.01 190 A 1 
ATOM 1511 C CA  . GLY A 1 190 ? 8.068   10.147  -20.585 1.00 98.24 190 A 1 
ATOM 1512 C C   . GLY A 1 190 ? 7.315   10.432  -19.280 1.00 98.55 190 A 1 
ATOM 1513 O O   . GLY A 1 190 ? 6.723   11.500  -19.126 1.00 98.40 190 A 1 
ATOM 1514 N N   . GLN A 1 191 ? 7.284   9.481   -18.335 1.00 98.48 191 A 1 
ATOM 1515 C CA  . GLN A 1 191 ? 6.444   9.589   -17.137 1.00 98.66 191 A 1 
ATOM 1516 C C   . GLN A 1 191 ? 6.876   10.720  -16.189 1.00 98.84 191 A 1 
ATOM 1517 O O   . GLN A 1 191 ? 6.016   11.355  -15.587 1.00 98.81 191 A 1 
ATOM 1518 C CB  . GLN A 1 191 ? 6.395   8.248   -16.408 1.00 98.56 191 A 1 
ATOM 1519 C CG  . GLN A 1 191 ? 5.441   8.287   -15.204 1.00 98.29 191 A 1 
ATOM 1520 C CD  . GLN A 1 191 ? 5.265   6.924   -14.544 1.00 98.55 191 A 1 
ATOM 1521 O OE1 . GLN A 1 191 ? 4.191   6.349   -14.556 1.00 95.35 191 A 1 
ATOM 1522 N NE2 . GLN A 1 191 ? 6.277   6.375   -13.924 1.00 95.40 191 A 1 
ATOM 1523 N N   . PHE A 1 192 ? 8.173   11.004  -16.042 1.00 98.72 192 A 1 
ATOM 1524 C CA  . PHE A 1 192 ? 8.627   12.107  -15.188 1.00 98.81 192 A 1 
ATOM 1525 C C   . PHE A 1 192 ? 8.202   13.472  -15.739 1.00 98.86 192 A 1 
ATOM 1526 O O   . PHE A 1 192 ? 7.710   14.304  -14.978 1.00 98.81 192 A 1 
ATOM 1527 C CB  . PHE A 1 192 ? 10.155  12.070  -15.009 1.00 98.78 192 A 1 
ATOM 1528 C CG  . PHE A 1 192 ? 10.650  11.063  -13.992 1.00 98.78 192 A 1 
ATOM 1529 C CD1 . PHE A 1 192 ? 10.406  11.271  -12.626 1.00 98.53 192 A 1 
ATOM 1530 C CD2 . PHE A 1 192 ? 11.404  9.955   -14.403 1.00 98.56 192 A 1 
ATOM 1531 C CE1 . PHE A 1 192 ? 10.899  10.364  -11.672 1.00 98.39 192 A 1 
ATOM 1532 C CE2 . PHE A 1 192 ? 11.905  9.047   -13.451 1.00 98.33 192 A 1 
ATOM 1533 C CZ  . PHE A 1 192 ? 11.653  9.245   -12.078 1.00 98.44 192 A 1 
ATOM 1534 N N   . GLU A 1 193 ? 8.351   13.679  -17.049 1.00 98.83 193 A 1 
ATOM 1535 C CA  . GLU A 1 193 ? 7.929   14.931  -17.694 1.00 98.85 193 A 1 
ATOM 1536 C C   . GLU A 1 193 ? 6.404   15.080  -17.686 1.00 98.81 193 A 1 
ATOM 1537 O O   . GLU A 1 193 ? 5.870   16.150  -17.377 1.00 98.78 193 A 1 
ATOM 1538 C CB  . GLU A 1 193 ? 8.486   14.980  -19.125 1.00 98.65 193 A 1 
ATOM 1539 C CG  . GLU A 1 193 ? 8.229   16.327  -19.830 1.00 91.14 193 A 1 
ATOM 1540 C CD  . GLU A 1 193 ? 8.772   17.546  -19.054 1.00 82.29 193 A 1 
ATOM 1541 O OE1 . GLU A 1 193 ? 8.164   18.640  -19.166 1.00 72.13 193 A 1 
ATOM 1542 O OE2 . GLU A 1 193 ? 9.772   17.393  -18.318 1.00 74.49 193 A 1 
ATOM 1543 N N   . TRP A 1 194 ? 5.674   14.000  -17.935 1.00 98.76 194 A 1 
ATOM 1544 C CA  . TRP A 1 194 ? 4.223   13.966  -17.795 1.00 98.87 194 A 1 
ATOM 1545 C C   . TRP A 1 194 ? 3.786   14.319  -16.363 1.00 98.83 194 A 1 
ATOM 1546 O O   . TRP A 1 194 ? 2.934   15.190  -16.179 1.00 98.86 194 A 1 
ATOM 1547 C CB  . TRP A 1 194 ? 3.704   12.587  -18.202 1.00 98.81 194 A 1 
ATOM 1548 C CG  . TRP A 1 194 ? 2.265   12.363  -17.889 1.00 98.81 194 A 1 
ATOM 1549 C CD1 . TRP A 1 194 ? 1.218   12.691  -18.685 1.00 98.69 194 A 1 
ATOM 1550 C CD2 . TRP A 1 194 ? 1.683   11.796  -16.679 1.00 98.80 194 A 1 
ATOM 1551 N NE1 . TRP A 1 194 ? 0.033   12.359  -18.055 1.00 98.61 194 A 1 
ATOM 1552 C CE2 . TRP A 1 194 ? 0.267   11.801  -16.811 1.00 98.70 194 A 1 
ATOM 1553 C CE3 . TRP A 1 194 ? 2.223   11.275  -15.475 1.00 98.71 194 A 1 
ATOM 1554 C CZ2 . TRP A 1 194 ? -0.579  11.306  -15.813 1.00 98.57 194 A 1 
ATOM 1555 C CZ3 . TRP A 1 194 ? 1.382   10.779  -14.472 1.00 98.62 194 A 1 
ATOM 1556 C CH2 . TRP A 1 194 ? -0.012  10.790  -14.630 1.00 98.53 194 A 1 
ATOM 1557 N N   . PHE A 1 195 ? 4.381   13.701  -15.352 1.00 98.84 195 A 1 
ATOM 1558 C CA  . PHE A 1 195 ? 4.075   13.975  -13.954 1.00 98.92 195 A 1 
ATOM 1559 C C   . PHE A 1 195 ? 4.320   15.440  -13.602 1.00 98.94 195 A 1 
ATOM 1560 O O   . PHE A 1 195 ? 3.443   16.085  -13.034 1.00 98.91 195 A 1 
ATOM 1561 C CB  . PHE A 1 195 ? 4.896   13.047  -13.044 1.00 98.90 195 A 1 
ATOM 1562 C CG  . PHE A 1 195 ? 4.664   13.299  -11.567 1.00 98.92 195 A 1 
ATOM 1563 C CD1 . PHE A 1 195 ? 5.637   13.955  -10.786 1.00 98.82 195 A 1 
ATOM 1564 C CD2 . PHE A 1 195 ? 3.462   12.889  -10.964 1.00 98.85 195 A 1 
ATOM 1565 C CE1 . PHE A 1 195 ? 5.413   14.189  -9.418  1.00 98.79 195 A 1 
ATOM 1566 C CE2 . PHE A 1 195 ? 3.236   13.120  -9.594  1.00 98.77 195 A 1 
ATOM 1567 C CZ  . PHE A 1 195 ? 4.211   13.767  -8.822  1.00 98.82 195 A 1 
ATOM 1568 N N   . LYS A 1 196 ? 5.469   15.989  -14.002 1.00 98.85 196 A 1 
ATOM 1569 C CA  . LYS A 1 196 ? 5.784   17.402  -13.809 1.00 98.88 196 A 1 
ATOM 1570 C C   . LYS A 1 196 ? 4.714   18.306  -14.429 1.00 98.96 196 A 1 
ATOM 1571 O O   . LYS A 1 196 ? 4.201   19.192  -13.760 1.00 98.86 196 A 1 
ATOM 1572 C CB  . LYS A 1 196 ? 7.171   17.687  -14.404 1.00 98.84 196 A 1 
ATOM 1573 C CG  . LYS A 1 196 ? 7.600   19.125  -14.109 1.00 98.23 196 A 1 
ATOM 1574 C CD  . LYS A 1 196 ? 8.910   19.484  -14.829 1.00 97.31 196 A 1 
ATOM 1575 C CE  . LYS A 1 196 ? 9.247   20.960  -14.631 1.00 93.99 196 A 1 
ATOM 1576 N NZ  . LYS A 1 196 ? 8.168   21.835  -15.147 1.00 87.57 196 A 1 
ATOM 1577 N N   . THR A 1 197 ? 4.342   18.051  -15.682 1.00 98.85 197 A 1 
ATOM 1578 C CA  . THR A 1 197 ? 3.328   18.829  -16.410 1.00 98.89 197 A 1 
ATOM 1579 C C   . THR A 1 197 ? 1.972   18.806  -15.698 1.00 98.96 197 A 1 
ATOM 1580 O O   . THR A 1 197 ? 1.348   19.849  -15.499 1.00 98.83 197 A 1 
ATOM 1581 C CB  . THR A 1 197 ? 3.184   18.292  -17.842 1.00 98.81 197 A 1 
ATOM 1582 O OG1 . THR A 1 197 ? 4.409   18.435  -18.521 1.00 97.81 197 A 1 
ATOM 1583 C CG2 . THR A 1 197 ? 2.143   19.053  -18.657 1.00 97.72 197 A 1 
ATOM 1584 N N   . VAL A 1 198 ? 1.521   17.628  -15.261 1.00 98.83 198 A 1 
ATOM 1585 C CA  . VAL A 1 198 ? 0.268   17.458  -14.512 1.00 98.84 198 A 1 
ATOM 1586 C C   . VAL A 1 198 ? 0.305   18.221  -13.191 1.00 98.97 198 A 1 
ATOM 1587 O O   . VAL A 1 198 ? -0.615  18.981  -12.880 1.00 98.85 198 A 1 
ATOM 1588 C CB  . VAL A 1 198 ? -0.001  15.955  -14.281 1.00 98.84 198 A 1 
ATOM 1589 C CG1 . VAL A 1 198 ? -1.112  15.694  -13.253 1.00 98.56 198 A 1 
ATOM 1590 C CG2 . VAL A 1 198 ? -0.413  15.278  -15.592 1.00 98.55 198 A 1 
ATOM 1591 N N   . MET A 1 199 ? 1.371   18.072  -12.419 1.00 98.98 199 A 1 
ATOM 1592 C CA  . MET A 1 199 ? 1.476   18.654  -11.084 1.00 98.94 199 A 1 
ATOM 1593 C C   . MET A 1 199 ? 1.669   20.181  -11.128 1.00 98.99 199 A 1 
ATOM 1594 O O   . MET A 1 199 ? 1.088   20.872  -10.293 1.00 98.82 199 A 1 
ATOM 1595 C CB  . MET A 1 199 ? 2.601   17.963  -10.311 1.00 98.89 199 A 1 
ATOM 1596 C CG  . MET A 1 199 ? 2.342   16.458  -10.098 1.00 98.51 199 A 1 
ATOM 1597 S SD  . MET A 1 199 ? 0.811   15.997  -9.250  1.00 98.26 199 A 1 
ATOM 1598 C CE  . MET A 1 199 ? 1.262   16.495  -7.584  1.00 95.76 199 A 1 
ATOM 1599 N N   . ASP A 1 200 ? 2.396   20.710  -12.114 1.00 98.98 200 A 1 
ATOM 1600 C CA  . ASP A 1 200 ? 2.471   22.154  -12.371 1.00 98.84 200 A 1 
ATOM 1601 C C   . ASP A 1 200 ? 1.083   22.728  -12.696 1.00 98.83 200 A 1 
ATOM 1602 O O   . ASP A 1 200 ? 0.695   23.780  -12.185 1.00 98.74 200 A 1 
ATOM 1603 C CB  . ASP A 1 200 ? 3.441   22.445  -13.542 1.00 98.84 200 A 1 
ATOM 1604 C CG  . ASP A 1 200 ? 4.934   22.355  -13.181 1.00 98.54 200 A 1 
ATOM 1605 O OD1 . ASP A 1 200 ? 5.272   22.456  -11.976 1.00 97.32 200 A 1 
ATOM 1606 O OD2 . ASP A 1 200 ? 5.768   22.280  -14.114 1.00 97.34 200 A 1 
ATOM 1607 N N   . GLY A 1 201 ? 0.298   22.009  -13.504 1.00 98.89 201 A 1 
ATOM 1608 C CA  . GLY A 1 201 ? -1.090  22.365  -13.804 1.00 98.81 201 A 1 
ATOM 1609 C C   . GLY A 1 201 ? -1.972  22.397  -12.554 1.00 98.83 201 A 1 
ATOM 1610 O O   . GLY A 1 201 ? -2.708  23.367  -12.347 1.00 98.68 201 A 1 
ATOM 1611 N N   . TYR A 1 202 ? -1.857  21.400  -11.690 1.00 98.87 202 A 1 
ATOM 1612 C CA  . TYR A 1 202 ? -2.605  21.337  -10.433 1.00 98.87 202 A 1 
ATOM 1613 C C   . TYR A 1 202 ? -2.205  22.444  -9.461  1.00 98.77 202 A 1 
ATOM 1614 O O   . TYR A 1 202 ? -3.084  23.118  -8.922  1.00 98.56 202 A 1 
ATOM 1615 C CB  . TYR A 1 202 ? -2.452  19.960  -9.781  1.00 98.80 202 A 1 
ATOM 1616 C CG  . TYR A 1 202 ? -3.098  18.798  -10.512 1.00 98.76 202 A 1 
ATOM 1617 C CD1 . TYR A 1 202 ? -4.065  19.002  -11.521 1.00 98.45 202 A 1 
ATOM 1618 C CD2 . TYR A 1 202 ? -2.753  17.491  -10.137 1.00 98.46 202 A 1 
ATOM 1619 C CE1 . TYR A 1 202 ? -4.665  17.911  -12.163 1.00 98.27 202 A 1 
ATOM 1620 C CE2 . TYR A 1 202 ? -3.359  16.382  -10.774 1.00 98.30 202 A 1 
ATOM 1621 C CZ  . TYR A 1 202 ? -4.312  16.597  -11.795 1.00 98.40 202 A 1 
ATOM 1622 O OH  . TYR A 1 202 ? -4.891  15.540  -12.420 1.00 97.80 202 A 1 
ATOM 1623 N N   . ARG A 1 203 ? -0.915  22.709  -9.315  1.00 98.72 203 A 1 
ATOM 1624 C CA  . ARG A 1 203 ? -0.412  23.825  -8.501  1.00 98.77 203 A 1 
ATOM 1625 C C   . ARG A 1 203 ? -0.960  25.166  -8.995  1.00 98.66 203 A 1 
ATOM 1626 O O   . ARG A 1 203 ? -1.500  25.931  -8.202  1.00 98.40 203 A 1 
ATOM 1627 C CB  . ARG A 1 203 ? 1.121   23.796  -8.500  1.00 98.63 203 A 1 
ATOM 1628 C CG  . ARG A 1 203 ? 1.696   24.931  -7.640  1.00 98.37 203 A 1 
ATOM 1629 C CD  . ARG A 1 203 ? 3.223   24.885  -7.664  1.00 98.05 203 A 1 
ATOM 1630 N NE  . ARG A 1 203 ? 3.739   23.828  -6.792  1.00 97.55 203 A 1 
ATOM 1631 C CZ  . ARG A 1 203 ? 4.855   23.146  -6.911  1.00 97.78 203 A 1 
ATOM 1632 N NH1 . ARG A 1 203 ? 5.645   23.252  -7.946  1.00 95.00 203 A 1 
ATOM 1633 N NH2 . ARG A 1 203 ? 5.202   22.351  -5.949  1.00 94.71 203 A 1 
ATOM 1634 N N   . LYS A 1 204 ? -0.864  25.433  -10.309 1.00 98.65 204 A 1 
ATOM 1635 C CA  . LYS A 1 204 ? -1.341  26.681  -10.922 1.00 98.63 204 A 1 
ATOM 1636 C C   . LYS A 1 204 ? -2.842  26.907  -10.724 1.00 98.66 204 A 1 
ATOM 1637 O O   . LYS A 1 204 ? -3.280  28.050  -10.628 1.00 98.26 204 A 1 
ATOM 1638 C CB  . LYS A 1 204 ? -0.969  26.656  -12.410 1.00 98.51 204 A 1 
ATOM 1639 C CG  . LYS A 1 204 ? -1.348  27.953  -13.136 1.00 90.36 204 A 1 
ATOM 1640 C CD  . LYS A 1 204 ? -0.921  27.895  -14.601 1.00 88.01 204 A 1 
ATOM 1641 C CE  . LYS A 1 204 ? -1.345  29.184  -15.315 1.00 78.57 204 A 1 
ATOM 1642 N NZ  . LYS A 1 204 ? -0.978  29.157  -16.751 1.00 68.61 204 A 1 
ATOM 1643 N N   . THR A 1 205 ? -3.631  25.836  -10.674 1.00 98.34 205 A 1 
ATOM 1644 C CA  . THR A 1 205 ? -5.100  25.884  -10.557 1.00 98.25 205 A 1 
ATOM 1645 C C   . THR A 1 205 ? -5.611  25.618  -9.138  1.00 97.96 205 A 1 
ATOM 1646 O O   . THR A 1 205 ? -6.815  25.536  -8.938  1.00 97.46 205 A 1 
ATOM 1647 C CB  . THR A 1 205 ? -5.761  24.963  -11.588 1.00 98.20 205 A 1 
ATOM 1648 O OG1 . THR A 1 205 ? -5.273  23.645  -11.464 1.00 97.52 205 A 1 
ATOM 1649 C CG2 . THR A 1 205 ? -5.484  25.407  -13.024 1.00 96.84 205 A 1 
ATOM 1650 N N   . GLY A 1 206 ? -4.724  25.499  -8.150  1.00 98.03 206 A 1 
ATOM 1651 C CA  . GLY A 1 206 ? -5.081  25.254  -6.748  1.00 97.75 206 A 1 
ATOM 1652 C C   . GLY A 1 206 ? -5.690  23.869  -6.486  1.00 97.60 206 A 1 
ATOM 1653 O O   . GLY A 1 206 ? -6.391  23.694  -5.496  1.00 96.77 206 A 1 
ATOM 1654 N N   . GLN A 1 207 ? -5.458  22.906  -7.377  1.00 97.90 207 A 1 
ATOM 1655 C CA  . GLN A 1 207 ? -5.911  21.530  -7.204  1.00 97.91 207 A 1 
ATOM 1656 C C   . GLN A 1 207 ? -4.954  20.738  -6.315  1.00 98.03 207 A 1 
ATOM 1657 O O   . GLN A 1 207 ? -3.778  21.067  -6.172  1.00 97.89 207 A 1 
ATOM 1658 C CB  . GLN A 1 207 ? -6.095  20.817  -8.554  1.00 97.88 207 A 1 
ATOM 1659 C CG  . GLN A 1 207 ? -6.973  21.605  -9.539  1.00 97.17 207 A 1 
ATOM 1660 C CD  . GLN A 1 207 ? -7.287  20.830  -10.803 1.00 96.84 207 A 1 
ATOM 1661 O OE1 . GLN A 1 207 ? -7.557  19.632  -10.781 1.00 91.77 207 A 1 
ATOM 1662 N NE2 . GLN A 1 207 ? -7.288  21.468  -11.957 1.00 90.22 207 A 1 
ATOM 1663 N N   . ARG A 1 208 ? -5.466  19.670  -5.716  1.00 97.70 208 A 1 
ATOM 1664 C CA  . ARG A 1 208 ? -4.705  18.754  -4.861  1.00 97.88 208 A 1 
ATOM 1665 C C   . ARG A 1 208 ? -4.673  17.351  -5.460  1.00 98.17 208 A 1 
ATOM 1666 O O   . ARG A 1 208 ? -5.482  17.017  -6.322  1.00 97.90 208 A 1 
ATOM 1667 C CB  . ARG A 1 208 ? -5.295  18.771  -3.445  1.00 97.57 208 A 1 
ATOM 1668 C CG  . ARG A 1 208 ? -5.275  20.144  -2.744  1.00 95.60 208 A 1 
ATOM 1669 C CD  . ARG A 1 208 ? -3.862  20.694  -2.479  1.00 92.33 208 A 1 
ATOM 1670 N NE  . ARG A 1 208 ? -3.127  19.893  -1.480  1.00 87.73 208 A 1 
ATOM 1671 C CZ  . ARG A 1 208 ? -3.024  20.111  -0.184  1.00 83.71 208 A 1 
ATOM 1672 N NH1 . ARG A 1 208 ? -3.570  21.130  0.398   1.00 75.12 208 A 1 
ATOM 1673 N NH2 . ARG A 1 208 ? -2.343  19.299  0.574   1.00 75.04 208 A 1 
ATOM 1674 N N   . ALA A 1 209 ? -3.745  16.525  -4.990  1.00 98.16 209 A 1 
ATOM 1675 C CA  . ALA A 1 209 ? -3.571  15.165  -5.487  1.00 98.38 209 A 1 
ATOM 1676 C C   . ALA A 1 209 ? -3.317  14.143  -4.374  1.00 98.31 209 A 1 
ATOM 1677 O O   . ALA A 1 209 ? -2.624  14.417  -3.395  1.00 98.18 209 A 1 
ATOM 1678 C CB  . ALA A 1 209 ? -2.449  15.164  -6.526  1.00 98.42 209 A 1 
ATOM 1679 N N   . ILE A 1 210 ? -3.829  12.937  -4.585  1.00 98.42 210 A 1 
ATOM 1680 C CA  . ILE A 1 210 ? -3.328  11.722  -3.950  1.00 98.59 210 A 1 
ATOM 1681 C C   . ILE A 1 210 ? -2.558  10.963  -5.023  1.00 98.68 210 A 1 
ATOM 1682 O O   . ILE A 1 210 ? -3.127  10.579  -6.044  1.00 98.65 210 A 1 
ATOM 1683 C CB  . ILE A 1 210 ? -4.474  10.889  -3.328  1.00 98.38 210 A 1 
ATOM 1684 C CG1 . ILE A 1 210 ? -5.125  11.694  -2.178  1.00 97.84 210 A 1 
ATOM 1685 C CG2 . ILE A 1 210 ? -3.933  9.544   -2.808  1.00 98.01 210 A 1 
ATOM 1686 C CD1 . ILE A 1 210 ? -6.374  11.041  -1.592  1.00 96.51 210 A 1 
ATOM 1687 N N   . VAL A 1 211 ? -1.267  10.764  -4.802  1.00 98.74 211 A 1 
ATOM 1688 C CA  . VAL A 1 211 ? -0.425  10.000  -5.724  1.00 98.87 211 A 1 
ATOM 1689 C C   . VAL A 1 211 ? -0.476  8.532   -5.327  1.00 98.87 211 A 1 
ATOM 1690 O O   . VAL A 1 211 ? -0.428  8.204   -4.147  1.00 98.76 211 A 1 
ATOM 1691 C CB  . VAL A 1 211 ? 1.011   10.546  -5.777  1.00 98.88 211 A 1 
ATOM 1692 C CG1 . VAL A 1 211 ? 1.859   9.790   -6.804  1.00 98.69 211 A 1 
ATOM 1693 C CG2 . VAL A 1 211 ? 1.028   12.029  -6.164  1.00 98.67 211 A 1 
ATOM 1694 N N   . SER A 1 212 ? -0.583  7.641   -6.305  1.00 98.80 212 A 1 
ATOM 1695 C CA  . SER A 1 212 ? -0.553  6.209   -6.056  1.00 98.89 212 A 1 
ATOM 1696 C C   . SER A 1 212 ? 0.390   5.498   -7.017  1.00 98.89 212 A 1 
ATOM 1697 O O   . SER A 1 212 ? 0.505   5.867   -8.177  1.00 98.62 212 A 1 
ATOM 1698 C CB  . SER A 1 212 ? -1.961  5.631   -6.122  1.00 98.32 212 A 1 
ATOM 1699 O OG  . SER A 1 212 ? -1.947  4.367   -5.507  1.00 83.54 212 A 1 
ATOM 1700 N N   . MET A 1 213 ? 1.095   4.488   -6.510  1.00 98.70 213 A 1 
ATOM 1701 C CA  . MET A 1 213 ? 2.046   3.680   -7.267  1.00 98.73 213 A 1 
ATOM 1702 C C   . MET A 1 213 ? 2.159   2.295   -6.644  1.00 98.75 213 A 1 
ATOM 1703 O O   . MET A 1 213 ? 1.793   2.107   -5.482  1.00 98.25 213 A 1 
ATOM 1704 C CB  . MET A 1 213 ? 3.409   4.402   -7.321  1.00 98.38 213 A 1 
ATOM 1705 C CG  . MET A 1 213 ? 4.057   4.624   -5.954  1.00 97.81 213 A 1 
ATOM 1706 S SD  . MET A 1 213 ? 5.469   5.777   -5.959  1.00 97.64 213 A 1 
ATOM 1707 C CE  . MET A 1 213 ? 4.589   7.331   -6.167  1.00 94.74 213 A 1 
ATOM 1708 N N   . HIS A 1 214 ? 2.671   1.319   -7.396  1.00 98.67 214 A 1 
ATOM 1709 C CA  . HIS A 1 214 ? 2.888   -0.003  -6.835  1.00 98.69 214 A 1 
ATOM 1710 C C   . HIS A 1 214 ? 4.136   -0.036  -5.942  1.00 98.43 214 A 1 
ATOM 1711 O O   . HIS A 1 214 ? 4.048   -0.377  -4.767  1.00 97.78 214 A 1 
ATOM 1712 C CB  . HIS A 1 214 ? 2.931   -1.038  -7.962  1.00 98.44 214 A 1 
ATOM 1713 C CG  . HIS A 1 214 ? 3.057   -2.434  -7.419  1.00 98.27 214 A 1 
ATOM 1714 N ND1 . HIS A 1 214 ? 2.162   -3.064  -6.584  1.00 97.40 214 A 1 
ATOM 1715 C CD2 . HIS A 1 214 ? 4.111   -3.278  -7.623  1.00 97.50 214 A 1 
ATOM 1716 C CE1 . HIS A 1 214 ? 2.659   -4.269  -6.291  1.00 97.24 214 A 1 
ATOM 1717 N NE2 . HIS A 1 214 ? 3.840   -4.443  -6.907  1.00 97.16 214 A 1 
ATOM 1718 N N   . ILE A 1 215 ? 5.273   0.416   -6.467  1.00 98.57 215 A 1 
ATOM 1719 C CA  . ILE A 1 215 ? 6.581   0.368   -5.798  1.00 98.51 215 A 1 
ATOM 1720 C C   . ILE A 1 215 ? 6.963   1.768   -5.308  1.00 98.59 215 A 1 
ATOM 1721 O O   . ILE A 1 215 ? 7.147   2.683   -6.113  1.00 98.36 215 A 1 
ATOM 1722 C CB  . ILE A 1 215 ? 7.656   -0.230  -6.734  1.00 98.44 215 A 1 
ATOM 1723 C CG1 . ILE A 1 215 ? 7.168   -1.529  -7.413  1.00 97.93 215 A 1 
ATOM 1724 C CG2 . ILE A 1 215 ? 8.953   -0.476  -5.932  1.00 98.00 215 A 1 
ATOM 1725 C CD1 . ILE A 1 215 ? 8.166   -2.155  -8.397  1.00 96.98 215 A 1 
ATOM 1726 N N   . CYS A 1 216 ? 7.113   1.941   -3.997  1.00 98.05 216 A 1 
ATOM 1727 C CA  . CYS A 1 216 ? 7.618   3.175   -3.406  1.00 97.61 216 A 1 
ATOM 1728 C C   . CYS A 1 216 ? 9.146   3.303   -3.568  1.00 97.80 216 A 1 
ATOM 1729 O O   . CYS A 1 216 ? 9.843   2.283   -3.582  1.00 96.59 216 A 1 
ATOM 1730 C CB  . CYS A 1 216 ? 7.234   3.228   -1.925  1.00 95.95 216 A 1 
ATOM 1731 S SG  . CYS A 1 216 ? 5.858   4.313   -1.469  1.00 89.08 216 A 1 
ATOM 1732 N N   . PRO A 1 217 ? 9.704   4.525   -3.618  1.00 97.80 217 A 1 
ATOM 1733 C CA  . PRO A 1 217 ? 11.140  4.726   -3.499  1.00 97.62 217 A 1 
ATOM 1734 C C   . PRO A 1 217 ? 11.652  4.306   -2.112  1.00 97.41 217 A 1 
ATOM 1735 O O   . PRO A 1 217 ? 10.900  4.282   -1.127  1.00 96.19 217 A 1 
ATOM 1736 C CB  . PRO A 1 217 ? 11.370  6.211   -3.772  1.00 96.84 217 A 1 
ATOM 1737 C CG  . PRO A 1 217 ? 10.074  6.856   -3.291  1.00 95.40 217 A 1 
ATOM 1738 C CD  . PRO A 1 217 ? 9.017   5.809   -3.644  1.00 97.60 217 A 1 
ATOM 1739 N N   . GLY A 1 218 ? 12.947  4.016   -2.024  1.00 95.39 218 A 1 
ATOM 1740 C CA  . GLY A 1 218 ? 13.628  3.529   -0.829  1.00 94.96 218 A 1 
ATOM 1741 C C   . GLY A 1 218 ? 13.944  2.034   -0.875  1.00 94.92 218 A 1 
ATOM 1742 O O   . GLY A 1 218 ? 14.037  1.438   -1.944  1.00 93.45 218 A 1 
ATOM 1743 N N   . VAL A 1 219 ? 14.120  1.436   0.297   1.00 94.03 219 A 1 
ATOM 1744 C CA  . VAL A 1 219 ? 14.614  0.063   0.452   1.00 93.64 219 A 1 
ATOM 1745 C C   . VAL A 1 219 ? 13.545  -0.905  0.989   1.00 93.55 219 A 1 
ATOM 1746 O O   . VAL A 1 219 ? 12.569  -0.501  1.620   1.00 93.58 219 A 1 
ATOM 1747 C CB  . VAL A 1 219 ? 15.875  0.010   1.330   1.00 93.20 219 A 1 
ATOM 1748 C CG1 . VAL A 1 219 ? 17.003  0.860   0.748   1.00 90.16 219 A 1 
ATOM 1749 C CG2 . VAL A 1 219 ? 15.607  0.454   2.778   1.00 89.52 219 A 1 
ATOM 1750 N N   . ALA A 1 220 ? 13.762  -2.214  0.779   1.00 93.44 220 A 1 
ATOM 1751 C CA  . ALA A 1 220 ? 12.914  -3.277  1.305   1.00 92.30 220 A 1 
ATOM 1752 C C   . ALA A 1 220 ? 13.343  -3.729  2.714   1.00 91.25 220 A 1 
ATOM 1753 O O   . ALA A 1 220 ? 14.004  -4.756  2.884   1.00 87.78 220 A 1 
ATOM 1754 C CB  . ALA A 1 220 ? 12.902  -4.445  0.319   1.00 90.54 220 A 1 
ATOM 1755 N N   . GLU A 1 221 ? 12.920  -3.005  3.748   1.00 90.59 221 A 1 
ATOM 1756 C CA  . GLU A 1 221 ? 13.274  -3.318  5.144   1.00 89.33 221 A 1 
ATOM 1757 C C   . GLU A 1 221 ? 12.725  -4.658  5.650   1.00 87.54 221 A 1 
ATOM 1758 O O   . GLU A 1 221 ? 13.221  -5.198  6.635   1.00 83.20 221 A 1 
ATOM 1759 C CB  . GLU A 1 221 ? 12.860  -2.166  6.077   1.00 86.97 221 A 1 
ATOM 1760 C CG  . GLU A 1 221 ? 11.355  -1.958  6.274   1.00 84.72 221 A 1 
ATOM 1761 C CD  . GLU A 1 221 ? 10.729  -0.996  5.248   1.00 86.62 221 A 1 
ATOM 1762 O OE1 . GLU A 1 221 ? 9.947   -0.113  5.662   1.00 81.22 221 A 1 
ATOM 1763 O OE2 . GLU A 1 221 ? 11.018  -1.097  4.040   1.00 82.90 221 A 1 
ATOM 1764 N N   . ARG A 1 222 ? 11.747  -5.241  4.955   1.00 88.06 222 A 1 
ATOM 1765 C CA  . ARG A 1 222 ? 11.268  -6.599  5.233   1.00 84.35 222 A 1 
ATOM 1766 C C   . ARG A 1 222 ? 12.325  -7.672  4.974   1.00 82.42 222 A 1 
ATOM 1767 O O   . ARG A 1 222 ? 12.302  -8.713  5.627   1.00 76.00 222 A 1 
ATOM 1768 C CB  . ARG A 1 222 ? 10.019  -6.867  4.373   1.00 81.70 222 A 1 
ATOM 1769 C CG  . ARG A 1 222 ? 9.426   -8.252  4.669   1.00 77.76 222 A 1 
ATOM 1770 C CD  . ARG A 1 222 ? 8.179   -8.487  3.821   1.00 74.94 222 A 1 
ATOM 1771 N NE  . ARG A 1 222 ? 7.587   -9.792  4.103   1.00 71.21 222 A 1 
ATOM 1772 C CZ  . ARG A 1 222 ? 6.612   -10.376 3.430   1.00 65.56 222 A 1 
ATOM 1773 N NH1 . ARG A 1 222 ? 6.099   -9.841  2.365   1.00 61.89 222 A 1 
ATOM 1774 N NH2 . ARG A 1 222 ? 6.131   -11.513 3.830   1.00 57.64 222 A 1 
ATOM 1775 N N   . PHE A 1 223 ? 13.185  -7.453  4.000   1.00 82.53 223 A 1 
ATOM 1776 C CA  . PHE A 1 223 ? 14.145  -8.425  3.492   1.00 78.61 223 A 1 
ATOM 1777 C C   . PHE A 1 223 ? 15.565  -8.071  3.943   1.00 77.28 223 A 1 
ATOM 1778 O O   . PHE A 1 223 ? 15.900  -8.249  5.115   1.00 68.90 223 A 1 
ATOM 1779 C CB  . PHE A 1 223 ? 13.987  -8.554  1.960   1.00 74.79 223 A 1 
ATOM 1780 C CG  . PHE A 1 223 ? 12.593  -8.940  1.492   1.00 72.26 223 A 1 
ATOM 1781 C CD1 . PHE A 1 223 ? 12.120  -10.251 1.693   1.00 67.33 223 A 1 
ATOM 1782 C CD2 . PHE A 1 223 ? 11.782  -8.007  0.830   1.00 67.60 223 A 1 
ATOM 1783 C CE1 . PHE A 1 223 ? 10.850  -10.619 1.234   1.00 61.53 223 A 1 
ATOM 1784 C CE2 . PHE A 1 223 ? 10.509  -8.375  0.366   1.00 62.45 223 A 1 
ATOM 1785 C CZ  . PHE A 1 223 ? 10.037  -9.690  0.561   1.00 62.18 223 A 1 
ATOM 1786 N N   . ASN A 1 224 ? 16.374  -7.573  3.032   1.00 82.99 224 A 1 
ATOM 1787 C CA  . ASN A 1 224 ? 17.788  -7.284  3.213   1.00 83.03 224 A 1 
ATOM 1788 C C   . ASN A 1 224 ? 18.127  -5.803  2.997   1.00 85.00 224 A 1 
ATOM 1789 O O   . ASN A 1 224 ? 19.279  -5.480  2.721   1.00 79.87 224 A 1 
ATOM 1790 C CB  . ASN A 1 224 ? 18.588  -8.201  2.265   1.00 78.76 224 A 1 
ATOM 1791 C CG  . ASN A 1 224 ? 18.288  -7.947  0.796   1.00 76.08 224 A 1 
ATOM 1792 O OD1 . ASN A 1 224 ? 17.320  -7.309  0.429   1.00 69.37 224 A 1 
ATOM 1793 N ND2 . ASN A 1 224 ? 19.093  -8.463  -0.096  1.00 70.01 224 A 1 
ATOM 1794 N N   . TYR A 1 225 ? 17.114  -4.928  3.086   1.00 86.02 225 A 1 
ATOM 1795 C CA  . TYR A 1 225 ? 17.253  -3.492  2.820   1.00 88.02 225 A 1 
ATOM 1796 C C   . TYR A 1 225 ? 17.750  -3.190  1.390   1.00 88.94 225 A 1 
ATOM 1797 O O   . TYR A 1 225 ? 18.415  -2.184  1.163   1.00 85.18 225 A 1 
ATOM 1798 C CB  . TYR A 1 225 ? 18.078  -2.811  3.922   1.00 87.52 225 A 1 
ATOM 1799 C CG  . TYR A 1 225 ? 17.604  -3.128  5.324   1.00 87.79 225 A 1 
ATOM 1800 C CD1 . TYR A 1 225 ? 16.568  -2.372  5.897   1.00 84.75 225 A 1 
ATOM 1801 C CD2 . TYR A 1 225 ? 18.184  -4.185  6.046   1.00 86.45 225 A 1 
ATOM 1802 C CE1 . TYR A 1 225 ? 16.107  -2.666  7.199   1.00 82.96 225 A 1 
ATOM 1803 C CE2 . TYR A 1 225 ? 17.724  -4.489  7.346   1.00 82.96 225 A 1 
ATOM 1804 C CZ  . TYR A 1 225 ? 16.694  -3.729  7.914   1.00 85.02 225 A 1 
ATOM 1805 O OH  . TYR A 1 225 ? 16.247  -4.024  9.175   1.00 83.32 225 A 1 
ATOM 1806 N N   . SER A 1 226 ? 17.421  -4.055  0.423   1.00 88.92 226 A 1 
ATOM 1807 C CA  . SER A 1 226 ? 17.774  -3.830  -0.979  1.00 88.38 226 A 1 
ATOM 1808 C C   . SER A 1 226 ? 16.990  -2.654  -1.569  1.00 89.52 226 A 1 
ATOM 1809 O O   . SER A 1 226 ? 15.791  -2.520  -1.315  1.00 88.17 226 A 1 
ATOM 1810 C CB  . SER A 1 226 ? 17.526  -5.078  -1.822  1.00 86.76 226 A 1 
ATOM 1811 O OG  . SER A 1 226 ? 16.175  -5.494  -1.756  1.00 82.24 226 A 1 
ATOM 1812 N N   . ASP A 1 227 ? 17.658  -1.859  -2.416  1.00 89.34 227 A 1 
ATOM 1813 C CA  . ASP A 1 227 ? 17.013  -0.816  -3.212  1.00 89.91 227 A 1 
ATOM 1814 C C   . ASP A 1 227 ? 15.883  -1.397  -4.070  1.00 91.04 227 A 1 
ATOM 1815 O O   . ASP A 1 227 ? 16.012  -2.483  -4.647  1.00 89.67 227 A 1 
ATOM 1816 C CB  . ASP A 1 227 ? 18.036  -0.135  -4.122  1.00 88.09 227 A 1 
ATOM 1817 C CG  . ASP A 1 227 ? 19.100  0.624   -3.334  1.00 84.08 227 A 1 
ATOM 1818 O OD1 . ASP A 1 227 ? 18.716  1.327   -2.373  1.00 78.84 227 A 1 
ATOM 1819 O OD2 . ASP A 1 227 ? 20.283  0.503   -3.699  1.00 79.68 227 A 1 
ATOM 1820 N N   . GLN A 1 228 ? 14.769  -0.673  -4.159  1.00 93.87 228 A 1 
ATOM 1821 C CA  . GLN A 1 228 ? 13.612  -1.101  -4.934  1.00 94.58 228 A 1 
ATOM 1822 C C   . GLN A 1 228 ? 13.629  -0.533  -6.352  1.00 95.94 228 A 1 
ATOM 1823 O O   . GLN A 1 228 ? 13.202  -1.198  -7.287  1.00 94.96 228 A 1 
ATOM 1824 C CB  . GLN A 1 228 ? 12.322  -0.732  -4.193  1.00 93.45 228 A 1 
ATOM 1825 C CG  . GLN A 1 228 ? 12.188  -1.421  -2.836  1.00 91.28 228 A 1 
ATOM 1826 C CD  . GLN A 1 228 ? 12.310  -2.951  -2.973  1.00 87.84 228 A 1 
ATOM 1827 O OE1 . GLN A 1 228 ? 11.394  -3.631  -3.383  1.00 80.70 228 A 1 
ATOM 1828 N NE2 . GLN A 1 228 ? 13.462  -3.514  -2.688  1.00 77.48 228 A 1 
ATOM 1829 N N   . LEU A 1 229 ? 14.155  0.669   -6.527  1.00 96.57 229 A 1 
ATOM 1830 C CA  . LEU A 1 229 ? 14.247  1.343   -7.812  1.00 97.06 229 A 1 
ATOM 1831 C C   . LEU A 1 229 ? 15.715  1.477   -8.236  1.00 96.60 229 A 1 
ATOM 1832 O O   . LEU A 1 229 ? 16.608  1.503   -7.392  1.00 96.26 229 A 1 
ATOM 1833 C CB  . LEU A 1 229 ? 13.541  2.705   -7.731  1.00 97.63 229 A 1 
ATOM 1834 C CG  . LEU A 1 229 ? 12.092  2.673   -7.199  1.00 97.22 229 A 1 
ATOM 1835 C CD1 . LEU A 1 229 ? 11.496  4.080   -7.268  1.00 96.67 229 A 1 
ATOM 1836 C CD2 . LEU A 1 229 ? 11.186  1.746   -8.003  1.00 96.70 229 A 1 
ATOM 1837 N N   . TYR A 1 230 ? 15.960  1.587   -9.540  1.00 97.49 230 A 1 
ATOM 1838 C CA  . TYR A 1 230 ? 17.285  1.944   -10.028 1.00 97.33 230 A 1 
ATOM 1839 C C   . TYR A 1 230 ? 17.744  3.295   -9.448  1.00 97.40 230 A 1 
ATOM 1840 O O   . TYR A 1 230 ? 16.912  4.198   -9.304  1.00 97.20 230 A 1 
ATOM 1841 C CB  . TYR A 1 230 ? 17.302  2.006   -11.556 1.00 97.19 230 A 1 
ATOM 1842 C CG  . TYR A 1 230 ? 17.348  0.659   -12.238 1.00 96.92 230 A 1 
ATOM 1843 C CD1 . TYR A 1 230 ? 18.483  -0.162  -12.081 1.00 95.47 230 A 1 
ATOM 1844 C CD2 . TYR A 1 230 ? 16.284  0.238   -13.058 1.00 95.79 230 A 1 
ATOM 1845 C CE1 . TYR A 1 230 ? 18.544  -1.412  -12.734 1.00 94.82 230 A 1 
ATOM 1846 C CE2 . TYR A 1 230 ? 16.343  -1.010  -13.703 1.00 94.85 230 A 1 
ATOM 1847 C CZ  . TYR A 1 230 ? 17.476  -1.832  -13.542 1.00 95.26 230 A 1 
ATOM 1848 O OH  . TYR A 1 230 ? 17.528  -3.045  -14.159 1.00 93.85 230 A 1 
ATOM 1849 N N   . PRO A 1 231 ? 19.045  3.485   -9.178  1.00 95.48 231 A 1 
ATOM 1850 C CA  . PRO A 1 231 ? 19.577  4.705   -8.565  1.00 94.55 231 A 1 
ATOM 1851 C C   . PRO A 1 231 ? 19.140  6.002   -9.249  1.00 95.31 231 A 1 
ATOM 1852 O O   . PRO A 1 231 ? 18.713  6.948   -8.589  1.00 95.02 231 A 1 
ATOM 1853 C CB  . PRO A 1 231 ? 21.102  4.547   -8.610  1.00 93.03 231 A 1 
ATOM 1854 C CG  . PRO A 1 231 ? 21.307  3.037   -8.551  1.00 90.49 231 A 1 
ATOM 1855 C CD  . PRO A 1 231 ? 20.099  2.490   -9.302  1.00 93.33 231 A 1 
ATOM 1856 N N   . GLN A 1 232 ? 19.176  6.034   -10.592 1.00 96.19 232 A 1 
ATOM 1857 C CA  . GLN A 1 232 ? 18.803  7.201   -11.385 1.00 95.78 232 A 1 
ATOM 1858 C C   . GLN A 1 232 ? 17.311  7.561   -11.289 1.00 96.33 232 A 1 
ATOM 1859 O O   . GLN A 1 232 ? 16.937  8.696   -11.596 1.00 95.88 232 A 1 
ATOM 1860 C CB  . GLN A 1 232 ? 19.250  7.021   -12.845 1.00 94.93 232 A 1 
ATOM 1861 C CG  . GLN A 1 232 ? 18.513  5.970   -13.699 1.00 93.05 232 A 1 
ATOM 1862 C CD  . GLN A 1 232 ? 19.005  4.539   -13.555 1.00 93.26 232 A 1 
ATOM 1863 O OE1 . GLN A 1 232 ? 19.583  4.135   -12.553 1.00 89.50 232 A 1 
ATOM 1864 N NE2 . GLN A 1 232 ? 18.786  3.705   -14.541 1.00 88.73 232 A 1 
ATOM 1865 N N   . TYR A 1 233 ? 16.450  6.625   -10.874 1.00 97.60 233 A 1 
ATOM 1866 C CA  . TYR A 1 233 ? 15.020  6.861   -10.724 1.00 98.15 233 A 1 
ATOM 1867 C C   . TYR A 1 233 ? 14.616  7.107   -9.271  1.00 98.23 233 A 1 
ATOM 1868 O O   . TYR A 1 233 ? 13.752  7.951   -9.038  1.00 98.20 233 A 1 
ATOM 1869 C CB  . TYR A 1 233 ? 14.215  5.693   -11.296 1.00 98.23 233 A 1 
ATOM 1870 C CG  . TYR A 1 233 ? 14.512  5.353   -12.741 1.00 98.25 233 A 1 
ATOM 1871 C CD1 . TYR A 1 233 ? 14.683  6.362   -13.707 1.00 97.78 233 A 1 
ATOM 1872 C CD2 . TYR A 1 233 ? 14.612  4.000   -13.122 1.00 97.77 233 A 1 
ATOM 1873 C CE1 . TYR A 1 233 ? 14.986  6.020   -15.035 1.00 97.48 233 A 1 
ATOM 1874 C CE2 . TYR A 1 233 ? 14.908  3.655   -14.449 1.00 97.46 233 A 1 
ATOM 1875 C CZ  . TYR A 1 233 ? 15.110  4.665   -15.402 1.00 97.53 233 A 1 
ATOM 1876 O OH  . TYR A 1 233 ? 15.442  4.331   -16.669 1.00 96.78 233 A 1 
ATOM 1877 N N   . ASN A 1 234 ? 15.231  6.429   -8.306  1.00 97.85 234 A 1 
ATOM 1878 C CA  . ASN A 1 234 ? 14.866  6.524   -6.901  1.00 97.84 234 A 1 
ATOM 1879 C C   . ASN A 1 234 ? 14.892  7.976   -6.401  1.00 98.08 234 A 1 
ATOM 1880 O O   . ASN A 1 234 ? 13.854  8.519   -6.009  1.00 98.05 234 A 1 
ATOM 1881 C CB  . ASN A 1 234 ? 15.788  5.621   -6.066  1.00 97.69 234 A 1 
ATOM 1882 C CG  . ASN A 1 234 ? 15.345  5.623   -4.619  1.00 97.44 234 A 1 
ATOM 1883 O OD1 . ASN A 1 234 ? 14.396  4.939   -4.253  1.00 94.70 234 A 1 
ATOM 1884 N ND2 . ASN A 1 234 ? 15.941  6.427   -3.776  1.00 94.64 234 A 1 
ATOM 1885 N N   . ASP A 1 235 ? 16.049  8.606   -6.457  1.00 97.58 235 A 1 
ATOM 1886 C CA  . ASP A 1 235 ? 16.242  9.948   -5.907  1.00 97.20 235 A 1 
ATOM 1887 C C   . ASP A 1 235 ? 15.488  11.001  -6.729  1.00 97.61 235 A 1 
ATOM 1888 O O   . ASP A 1 235 ? 14.897  11.923  -6.165  1.00 97.21 235 A 1 
ATOM 1889 C CB  . ASP A 1 235 ? 17.740  10.259  -5.809  1.00 96.21 235 A 1 
ATOM 1890 C CG  . ASP A 1 235 ? 18.442  9.503   -4.673  1.00 95.05 235 A 1 
ATOM 1891 O OD1 . ASP A 1 235 ? 17.834  8.580   -4.079  1.00 93.33 235 A 1 
ATOM 1892 O OD2 . ASP A 1 235 ? 19.585  9.889   -4.363  1.00 92.57 235 A 1 
ATOM 1893 N N   . ARG A 1 236 ? 15.412  10.822  -8.062  1.00 97.99 236 A 1 
ATOM 1894 C CA  . ARG A 1 236 ? 14.599  11.677  -8.934  1.00 98.27 236 A 1 
ATOM 1895 C C   . ARG A 1 236 ? 13.107  11.589  -8.591  1.00 98.54 236 A 1 
ATOM 1896 O O   . ARG A 1 236 ? 12.418  12.616  -8.633  1.00 98.41 236 A 1 
ATOM 1897 C CB  . ARG A 1 236 ? 14.869  11.316  -10.406 1.00 98.29 236 A 1 
ATOM 1898 C CG  . ARG A 1 236 ? 14.171  12.275  -11.369 1.00 97.75 236 A 1 
ATOM 1899 C CD  . ARG A 1 236 ? 14.487  11.916  -12.831 1.00 97.08 236 A 1 
ATOM 1900 N NE  . ARG A 1 236 ? 13.785  12.793  -13.785 1.00 95.63 236 A 1 
ATOM 1901 C CZ  . ARG A 1 236 ? 13.724  12.638  -15.103 1.00 94.81 236 A 1 
ATOM 1902 N NH1 . ARG A 1 236 ? 14.338  11.659  -15.705 1.00 92.86 236 A 1 
ATOM 1903 N NH2 . ARG A 1 236 ? 13.048  13.466  -15.840 1.00 91.76 236 A 1 
ATOM 1904 N N   . LEU A 1 237 ? 12.597  10.411  -8.245  1.00 98.31 237 A 1 
ATOM 1905 C CA  . LEU A 1 237 ? 11.208  10.236  -7.826  1.00 98.54 237 A 1 
ATOM 1906 C C   . LEU A 1 237 ? 10.954  10.875  -6.456  1.00 98.66 237 A 1 
ATOM 1907 O O   . LEU A 1 237 ? 9.964   11.594  -6.303  1.00 98.62 237 A 1 
ATOM 1908 C CB  . LEU A 1 237 ? 10.846  8.740   -7.860  1.00 98.60 237 A 1 
ATOM 1909 C CG  . LEU A 1 237 ? 9.378   8.443   -7.496  1.00 98.29 237 A 1 
ATOM 1910 C CD1 . LEU A 1 237 ? 8.383   9.128   -8.443  1.00 98.06 237 A 1 
ATOM 1911 C CD2 . LEU A 1 237 ? 9.131   6.941   -7.566  1.00 98.02 237 A 1 
ATOM 1912 N N   . VAL A 1 238 ? 11.869  10.705  -5.492  1.00 98.32 238 A 1 
ATOM 1913 C CA  . VAL A 1 238 ? 11.812  11.384  -4.191  1.00 98.36 238 A 1 
ATOM 1914 C C   . VAL A 1 238 ? 11.765  12.903  -4.390  1.00 98.42 238 A 1 
ATOM 1915 O O   . VAL A 1 238 ? 10.880  13.562  -3.833  1.00 98.35 238 A 1 
ATOM 1916 C CB  . VAL A 1 238 ? 12.998  10.987  -3.290  1.00 98.17 238 A 1 
ATOM 1917 C CG1 . VAL A 1 238 ? 13.038  11.809  -1.991  1.00 97.68 238 A 1 
ATOM 1918 C CG2 . VAL A 1 238 ? 12.908  9.515   -2.881  1.00 97.72 238 A 1 
ATOM 1919 N N   . ASP A 1 239 ? 12.664  13.456  -5.216  1.00 98.30 239 A 1 
ATOM 1920 C CA  . ASP A 1 239 ? 12.686  14.877  -5.548  1.00 98.14 239 A 1 
ATOM 1921 C C   . ASP A 1 239 ? 11.379  15.348  -6.175  1.00 98.37 239 A 1 
ATOM 1922 O O   . ASP A 1 239 ? 10.836  16.373  -5.764  1.00 98.19 239 A 1 
ATOM 1923 C CB  . ASP A 1 239 ? 13.830  15.189  -6.532  1.00 97.36 239 A 1 
ATOM 1924 C CG  . ASP A 1 239 ? 15.169  15.408  -5.856  1.00 95.87 239 A 1 
ATOM 1925 O OD1 . ASP A 1 239 ? 15.172  15.867  -4.700  1.00 93.73 239 A 1 
ATOM 1926 O OD2 . ASP A 1 239 ? 16.219  15.221  -6.510  1.00 92.66 239 A 1 
ATOM 1927 N N   . SER A 1 240 ? 10.882  14.597  -7.165  1.00 98.57 240 A 1 
ATOM 1928 C CA  . SER A 1 240 ? 9.681   14.950  -7.910  1.00 98.66 240 A 1 
ATOM 1929 C C   . SER A 1 240 ? 8.445   14.964  -7.017  1.00 98.78 240 A 1 
ATOM 1930 O O   . SER A 1 240 ? 7.637   15.877  -7.098  1.00 98.61 240 A 1 
ATOM 1931 C CB  . SER A 1 240 ? 9.453   13.983  -9.081  1.00 98.32 240 A 1 
ATOM 1932 O OG  . SER A 1 240 ? 10.562  14.007  -9.962  1.00 94.07 240 A 1 
ATOM 1933 N N   . LEU A 1 241 ? 8.311   14.000  -6.112  1.00 98.77 241 A 1 
ATOM 1934 C CA  . LEU A 1 241 ? 7.200   13.941  -5.171  1.00 98.70 241 A 1 
ATOM 1935 C C   . LEU A 1 241 ? 7.294   15.054  -4.117  1.00 98.75 241 A 1 
ATOM 1936 O O   . LEU A 1 241 ? 6.329   15.775  -3.884  1.00 98.68 241 A 1 
ATOM 1937 C CB  . LEU A 1 241 ? 7.164   12.547  -4.522  1.00 98.82 241 A 1 
ATOM 1938 C CG  . LEU A 1 241 ? 6.793   11.407  -5.495  1.00 98.69 241 A 1 
ATOM 1939 C CD1 . LEU A 1 241 ? 7.106   10.063  -4.847  1.00 98.52 241 A 1 
ATOM 1940 C CD2 . LEU A 1 241 ? 5.311   11.437  -5.868  1.00 98.44 241 A 1 
ATOM 1941 N N   . ALA A 1 242 ? 8.467   15.237  -3.511  1.00 98.64 242 A 1 
ATOM 1942 C CA  . ALA A 1 242 ? 8.665   16.250  -2.480  1.00 98.56 242 A 1 
ATOM 1943 C C   . ALA A 1 242 ? 8.494   17.688  -3.013  1.00 98.50 242 A 1 
ATOM 1944 O O   . ALA A 1 242 ? 7.971   18.546  -2.299  1.00 98.34 242 A 1 
ATOM 1945 C CB  . ALA A 1 242 ? 10.049  16.038  -1.859  1.00 98.42 242 A 1 
ATOM 1946 N N   . GLU A 1 243 ? 8.862   17.943  -4.273  1.00 98.68 243 A 1 
ATOM 1947 C CA  . GLU A 1 243 ? 8.705   19.250  -4.930  1.00 98.65 243 A 1 
ATOM 1948 C C   . GLU A 1 243 ? 7.251   19.731  -4.938  1.00 98.73 243 A 1 
ATOM 1949 O O   . GLU A 1 243 ? 7.002   20.934  -4.849  1.00 98.38 243 A 1 
ATOM 1950 C CB  . GLU A 1 243 ? 9.262   19.147  -6.363  1.00 98.42 243 A 1 
ATOM 1951 C CG  . GLU A 1 243 ? 9.203   20.454  -7.185  1.00 95.85 243 A 1 
ATOM 1952 C CD  . GLU A 1 243 ? 9.890   21.637  -6.484  1.00 94.77 243 A 1 
ATOM 1953 O OE1 . GLU A 1 243 ? 9.378   22.769  -6.566  1.00 86.52 243 A 1 
ATOM 1954 O OE2 . GLU A 1 243 ? 10.901  21.432  -5.766  1.00 88.53 243 A 1 
ATOM 1955 N N   . TYR A 1 244 ? 6.286   18.820  -4.959  1.00 98.75 244 A 1 
ATOM 1956 C CA  . TYR A 1 244 ? 4.850   19.106  -4.968  1.00 98.75 244 A 1 
ATOM 1957 C C   . TYR A 1 244 ? 4.174   18.875  -3.608  1.00 98.61 244 A 1 
ATOM 1958 O O   . TYR A 1 244 ? 3.002   18.515  -3.548  1.00 98.31 244 A 1 
ATOM 1959 C CB  . TYR A 1 244 ? 4.180   18.355  -6.124  1.00 98.77 244 A 1 
ATOM 1960 C CG  . TYR A 1 244 ? 4.701   18.761  -7.485  1.00 98.83 244 A 1 
ATOM 1961 C CD1 . TYR A 1 244 ? 4.307   19.982  -8.076  1.00 98.66 244 A 1 
ATOM 1962 C CD2 . TYR A 1 244 ? 5.600   17.925  -8.162  1.00 98.70 244 A 1 
ATOM 1963 C CE1 . TYR A 1 244 ? 4.824   20.372  -9.321  1.00 98.58 244 A 1 
ATOM 1964 C CE2 . TYR A 1 244 ? 6.120   18.310  -9.414  1.00 98.58 244 A 1 
ATOM 1965 C CZ  . TYR A 1 244 ? 5.742   19.533  -9.991  1.00 98.63 244 A 1 
ATOM 1966 O OH  . TYR A 1 244 ? 6.272   19.903  -11.189 1.00 98.27 244 A 1 
ATOM 1967 N N   . ASN A 1 245 ? 4.882   19.106  -2.505  1.00 98.58 245 A 1 
ATOM 1968 C CA  . ASN A 1 245 ? 4.339   18.960  -1.145  1.00 98.31 245 A 1 
ATOM 1969 C C   . ASN A 1 245 ? 3.134   19.868  -0.830  1.00 98.25 245 A 1 
ATOM 1970 O O   . ASN A 1 245 ? 2.359   19.582  0.080   1.00 97.53 245 A 1 
ATOM 1971 C CB  . ASN A 1 245 ? 5.470   19.192  -0.140  1.00 98.13 245 A 1 
ATOM 1972 C CG  . ASN A 1 245 ? 5.864   20.655  0.014   1.00 97.81 245 A 1 
ATOM 1973 O OD1 . ASN A 1 245 ? 6.107   21.384  -0.937  1.00 94.63 245 A 1 
ATOM 1974 N ND2 . ASN A 1 245 ? 5.936   21.141  1.218   1.00 94.11 245 A 1 
ATOM 1975 N N   . ASP A 1 246 ? 2.975   20.962  -1.573  1.00 98.16 246 A 1 
ATOM 1976 C CA  . ASP A 1 246 ? 1.834   21.864  -1.534  1.00 98.08 246 A 1 
ATOM 1977 C C   . ASP A 1 246 ? 0.605   21.313  -2.276  1.00 98.05 246 A 1 
ATOM 1978 O O   . ASP A 1 246 ? -0.526  21.689  -1.960  1.00 97.49 246 A 1 
ATOM 1979 C CB  . ASP A 1 246 ? 2.269   23.224  -2.109  1.00 97.94 246 A 1 
ATOM 1980 C CG  . ASP A 1 246 ? 2.783   23.145  -3.553  1.00 97.83 246 A 1 
ATOM 1981 O OD1 . ASP A 1 246 ? 3.654   22.292  -3.845  1.00 97.04 246 A 1 
ATOM 1982 O OD2 . ASP A 1 246 ? 2.369   23.973  -4.392  1.00 96.65 246 A 1 
ATOM 1983 N N   . VAL A 1 247 ? 0.796   20.393  -3.217  1.00 98.25 247 A 1 
ATOM 1984 C CA  . VAL A 1 247 ? -0.250  19.737  -4.015  1.00 98.49 247 A 1 
ATOM 1985 C C   . VAL A 1 247 ? -0.613  18.357  -3.442  1.00 98.31 247 A 1 
ATOM 1986 O O   . VAL A 1 247 ? -1.787  18.016  -3.359  1.00 98.11 247 A 1 
ATOM 1987 C CB  . VAL A 1 247 ? 0.177   19.631  -5.492  1.00 98.51 247 A 1 
ATOM 1988 C CG1 . VAL A 1 247 ? -0.919  19.004  -6.351  1.00 98.21 247 A 1 
ATOM 1989 C CG2 . VAL A 1 247 ? 0.513   21.007  -6.090  1.00 98.19 247 A 1 
ATOM 1990 N N   . ILE A 1 248 ? 0.372   17.569  -3.022  1.00 98.30 248 A 1 
ATOM 1991 C CA  . ILE A 1 248 ? 0.197   16.164  -2.632  1.00 98.42 248 A 1 
ATOM 1992 C C   . ILE A 1 248 ? -0.293  16.046  -1.180  1.00 98.18 248 A 1 
ATOM 1993 O O   . ILE A 1 248 ? 0.370   16.496  -0.252  1.00 97.79 248 A 1 
ATOM 1994 C CB  . ILE A 1 248 ? 1.490   15.367  -2.903  1.00 98.61 248 A 1 
ATOM 1995 C CG1 . ILE A 1 248 ? 1.831   15.371  -4.411  1.00 98.49 248 A 1 
ATOM 1996 C CG2 . ILE A 1 248 ? 1.343   13.920  -2.402  1.00 98.50 248 A 1 
ATOM 1997 C CD1 . ILE A 1 248 ? 3.204   14.771  -4.754  1.00 98.40 248 A 1 
ATOM 1998 N N   . LEU A 1 249 ? -1.433  15.365  -0.985  1.00 98.16 249 A 1 
ATOM 1999 C CA  . LEU A 1 249 ? -1.945  15.001  0.342   1.00 97.75 249 A 1 
ATOM 2000 C C   . LEU A 1 249 ? -1.206  13.798  0.943   1.00 97.92 249 A 1 
ATOM 2001 O O   . LEU A 1 249 ? -1.085  13.692  2.160   1.00 96.91 249 A 1 
ATOM 2002 C CB  . LEU A 1 249 ? -3.443  14.665  0.271   1.00 96.60 249 A 1 
ATOM 2003 C CG  . LEU A 1 249 ? -4.386  15.875  0.324   1.00 92.62 249 A 1 
ATOM 2004 C CD1 . LEU A 1 249 ? -4.267  16.755  -0.914  1.00 89.04 249 A 1 
ATOM 2005 C CD2 . LEU A 1 249 ? -5.838  15.400  0.424   1.00 88.70 249 A 1 
ATOM 2006 N N   . GLY A 1 250 ? -0.763  12.883  0.094   1.00 98.14 250 A 1 
ATOM 2007 C CA  . GLY A 1 250 ? -0.065  11.659  0.460   1.00 98.30 250 A 1 
ATOM 2008 C C   . GLY A 1 250 ? 0.188   10.774  -0.761  1.00 98.65 250 A 1 
ATOM 2009 O O   . GLY A 1 250 ? -0.485  10.909  -1.789  1.00 98.52 250 A 1 
ATOM 2010 N N   . VAL A 1 251 ? 1.136   9.867   -0.626  1.00 98.71 251 A 1 
ATOM 2011 C CA  . VAL A 1 251 ? 1.499   8.856   -1.623  1.00 98.86 251 A 1 
ATOM 2012 C C   . VAL A 1 251 ? 1.114   7.483   -1.081  1.00 98.88 251 A 1 
ATOM 2013 O O   . VAL A 1 251 ? 1.400   7.181   0.078   1.00 98.74 251 A 1 
ATOM 2014 C CB  . VAL A 1 251 ? 2.998   8.928   -1.960  1.00 98.82 251 A 1 
ATOM 2015 C CG1 . VAL A 1 251 ? 3.373   7.932   -3.059  1.00 98.58 251 A 1 
ATOM 2016 C CG2 . VAL A 1 251 ? 3.420   10.333  -2.419  1.00 98.57 251 A 1 
ATOM 2017 N N   . LEU A 1 252 ? 0.454   6.648   -1.889  1.00 98.86 252 A 1 
ATOM 2018 C CA  . LEU A 1 252 ? 0.027   5.308   -1.510  1.00 98.86 252 A 1 
ATOM 2019 C C   . LEU A 1 252 ? 0.762   4.264   -2.353  1.00 98.71 252 A 1 
ATOM 2020 O O   . LEU A 1 252 ? 0.735   4.342   -3.578  1.00 98.46 252 A 1 
ATOM 2021 C CB  . LEU A 1 252 ? -1.500  5.172   -1.684  1.00 98.68 252 A 1 
ATOM 2022 C CG  . LEU A 1 252 ? -2.348  6.261   -1.007  1.00 97.96 252 A 1 
ATOM 2023 C CD1 . LEU A 1 252 ? -3.816  5.923   -1.198  1.00 96.58 252 A 1 
ATOM 2024 C CD2 . LEU A 1 252 ? -2.076  6.390   0.486   1.00 96.06 252 A 1 
ATOM 2025 N N   . CYS A 1 253 ? 1.390   3.290   -1.691  1.00 98.60 253 A 1 
ATOM 2026 C CA  . CYS A 1 253 ? 2.167   2.236   -2.330  1.00 98.56 253 A 1 
ATOM 2027 C C   . CYS A 1 253 ? 1.789   0.844   -1.801  1.00 98.50 253 A 1 
ATOM 2028 O O   . CYS A 1 253 ? 1.187   0.722   -0.734  1.00 97.63 253 A 1 
ATOM 2029 C CB  . CYS A 1 253 ? 3.662   2.482   -2.113  1.00 97.74 253 A 1 
ATOM 2030 S SG  . CYS A 1 253 ? 4.299   4.099   -2.608  1.00 95.28 253 A 1 
ATOM 2031 N N   . GLY A 1 254 ? 2.185   -0.205  -2.520  1.00 98.08 254 A 1 
ATOM 2032 C CA  . GLY A 1 254 ? 2.104   -1.615  -2.112  1.00 97.87 254 A 1 
ATOM 2033 C C   . GLY A 1 254 ? 3.481   -2.285  -2.139  1.00 97.55 254 A 1 
ATOM 2034 O O   . GLY A 1 254 ? 4.445   -1.743  -1.594  1.00 96.43 254 A 1 
ATOM 2035 N N   . HIS A 1 255 ? 3.579   -3.444  -2.808  1.00 97.03 255 A 1 
ATOM 2036 C CA  . HIS A 1 255 ? 4.784   -4.191  -3.193  1.00 96.88 255 A 1 
ATOM 2037 C C   . HIS A 1 255 ? 5.552   -4.876  -2.055  1.00 96.36 255 A 1 
ATOM 2038 O O   . HIS A 1 255 ? 5.994   -6.014  -2.194  1.00 95.25 255 A 1 
ATOM 2039 C CB  . HIS A 1 255 ? 5.709   -3.268  -4.010  1.00 96.66 255 A 1 
ATOM 2040 C CG  . HIS A 1 255 ? 6.915   -3.961  -4.565  1.00 96.62 255 A 1 
ATOM 2041 N ND1 . HIS A 1 255 ? 6.887   -4.972  -5.492  1.00 95.19 255 A 1 
ATOM 2042 C CD2 . HIS A 1 255 ? 8.220   -3.716  -4.251  1.00 95.27 255 A 1 
ATOM 2043 C CE1 . HIS A 1 255 ? 8.148   -5.334  -5.734  1.00 94.63 255 A 1 
ATOM 2044 N NE2 . HIS A 1 255 ? 9.003   -4.589  -4.999  1.00 94.83 255 A 1 
ATOM 2045 N N   . LEU A 1 256 ? 5.744   -4.224  -0.913  1.00 96.43 256 A 1 
ATOM 2046 C CA  . LEU A 1 256 ? 6.541   -4.790  0.186   1.00 95.62 256 A 1 
ATOM 2047 C C   . LEU A 1 256 ? 5.770   -5.777  1.069   1.00 94.65 256 A 1 
ATOM 2048 O O   . LEU A 1 256 ? 6.380   -6.472  1.884   1.00 92.50 256 A 1 
ATOM 2049 C CB  . LEU A 1 256 ? 7.172   -3.666  1.020   1.00 95.60 256 A 1 
ATOM 2050 C CG  . LEU A 1 256 ? 8.168   -2.770  0.261   1.00 95.10 256 A 1 
ATOM 2051 C CD1 . LEU A 1 256 ? 8.836   -1.825  1.260   1.00 94.22 256 A 1 
ATOM 2052 C CD2 . LEU A 1 256 ? 9.278   -3.561  -0.442  1.00 93.96 256 A 1 
ATOM 2053 N N   . HIS A 1 257 ? 4.447   -5.846  0.929   1.00 96.14 257 A 1 
ATOM 2054 C CA  . HIS A 1 257 ? 3.560   -6.689  1.748   1.00 95.80 257 A 1 
ATOM 2055 C C   . HIS A 1 257 ? 3.632   -6.381  3.251   1.00 95.43 257 A 1 
ATOM 2056 O O   . HIS A 1 257 ? 3.404   -7.251  4.086   1.00 93.97 257 A 1 
ATOM 2057 C CB  . HIS A 1 257 ? 3.810   -8.170  1.457   1.00 95.67 257 A 1 
ATOM 2058 C CG  . HIS A 1 257 ? 3.524   -8.599  0.050   1.00 95.49 257 A 1 
ATOM 2059 N ND1 . HIS A 1 257 ? 2.579   -9.533  -0.290  1.00 93.11 257 A 1 
ATOM 2060 C CD2 . HIS A 1 257 ? 4.120   -8.163  -1.087  1.00 93.22 257 A 1 
ATOM 2061 C CE1 . HIS A 1 257 ? 2.579   -9.630  -1.623  1.00 92.68 257 A 1 
ATOM 2062 N NE2 . HIS A 1 257 ? 3.514   -8.821  -2.149  1.00 93.06 257 A 1 
ATOM 2063 N N   . THR A 1 258 ? 4.016   -5.164  3.588   1.00 95.45 258 A 1 
ATOM 2064 C CA  . THR A 1 258 ? 4.217   -4.713  4.962   1.00 95.55 258 A 1 
ATOM 2065 C C   . THR A 1 258 ? 3.538   -3.377  5.210   1.00 96.36 258 A 1 
ATOM 2066 O O   . THR A 1 258 ? 3.274   -2.602  4.289   1.00 95.77 258 A 1 
ATOM 2067 C CB  . THR A 1 258 ? 5.701   -4.617  5.323   1.00 94.15 258 A 1 
ATOM 2068 O OG1 . THR A 1 258 ? 6.434   -3.875  4.385   1.00 90.44 258 A 1 
ATOM 2069 C CG2 . THR A 1 258 ? 6.330   -5.997  5.422   1.00 89.06 258 A 1 
ATOM 2070 N N   . ASP A 1 259 ? 3.260   -3.116  6.482   1.00 96.97 259 A 1 
ATOM 2071 C CA  . ASP A 1 259 ? 2.751   -1.844  6.956   1.00 97.30 259 A 1 
ATOM 2072 C C   . ASP A 1 259 ? 3.917   -0.944  7.364   1.00 97.46 259 A 1 
ATOM 2073 O O   . ASP A 1 259 ? 4.522   -1.117  8.418   1.00 96.79 259 A 1 
ATOM 2074 C CB  . ASP A 1 259 ? 1.787   -2.120  8.110   1.00 97.12 259 A 1 
ATOM 2075 C CG  . ASP A 1 259 ? 1.189   -0.846  8.686   1.00 96.42 259 A 1 
ATOM 2076 O OD1 . ASP A 1 259 ? 1.556   0.282   8.265   1.00 94.37 259 A 1 
ATOM 2077 O OD2 . ASP A 1 259 ? 0.253   -0.976  9.499   1.00 93.54 259 A 1 
ATOM 2078 N N   . THR A 1 260 ? 4.275   0.004   6.500   1.00 97.55 260 A 1 
ATOM 2079 C CA  . THR A 1 260 ? 5.363   0.944   6.757   1.00 97.66 260 A 1 
ATOM 2080 C C   . THR A 1 260 ? 5.099   2.289   6.075   1.00 98.02 260 A 1 
ATOM 2081 O O   . THR A 1 260 ? 4.069   2.495   5.435   1.00 98.06 260 A 1 
ATOM 2082 C CB  . THR A 1 260 ? 6.716   0.317   6.370   1.00 97.16 260 A 1 
ATOM 2083 O OG1 . THR A 1 260 ? 7.797   1.088   6.836   1.00 94.74 260 A 1 
ATOM 2084 C CG2 . THR A 1 260 ? 6.884   0.125   4.873   1.00 95.25 260 A 1 
ATOM 2085 N N   . PHE A 1 261 ? 6.024   3.226   6.232   1.00 98.11 261 A 1 
ATOM 2086 C CA  . PHE A 1 261 ? 5.939   4.561   5.647   1.00 98.28 261 A 1 
ATOM 2087 C C   . PHE A 1 261 ? 7.313   5.061   5.194   1.00 98.28 261 A 1 
ATOM 2088 O O   . PHE A 1 261 ? 8.343   4.485   5.531   1.00 98.03 261 A 1 
ATOM 2089 C CB  . PHE A 1 261 ? 5.273   5.515   6.643   1.00 98.33 261 A 1 
ATOM 2090 C CG  . PHE A 1 261 ? 6.047   5.741   7.933   1.00 98.44 261 A 1 
ATOM 2091 C CD1 . PHE A 1 261 ? 5.826   4.901   9.043   1.00 98.06 261 A 1 
ATOM 2092 C CD2 . PHE A 1 261 ? 6.969   6.794   8.029   1.00 98.08 261 A 1 
ATOM 2093 C CE1 . PHE A 1 261 ? 6.525   5.124   10.243  1.00 97.68 261 A 1 
ATOM 2094 C CE2 . PHE A 1 261 ? 7.665   7.016   9.226   1.00 97.66 261 A 1 
ATOM 2095 C CZ  . PHE A 1 261 ? 7.444   6.183   10.337  1.00 97.69 261 A 1 
ATOM 2096 N N   . ARG A 1 262 ? 7.322   6.145   4.420   1.00 98.44 262 A 1 
ATOM 2097 C CA  . ARG A 1 262 ? 8.526   6.890   4.026   1.00 98.30 262 A 1 
ATOM 2098 C C   . ARG A 1 262 ? 8.278   8.378   4.194   1.00 98.53 262 A 1 
ATOM 2099 O O   . ARG A 1 262 ? 7.224   8.877   3.808   1.00 98.31 262 A 1 
ATOM 2100 C CB  . ARG A 1 262 ? 8.904   6.601   2.561   1.00 97.73 262 A 1 
ATOM 2101 C CG  . ARG A 1 262 ? 9.167   5.140   2.220   1.00 95.16 262 A 1 
ATOM 2102 C CD  . ARG A 1 262 ? 10.436  4.614   2.882   1.00 94.53 262 A 1 
ATOM 2103 N NE  . ARG A 1 262 ? 10.661  3.217   2.524   1.00 92.96 262 A 1 
ATOM 2104 C CZ  . ARG A 1 262 ? 10.325  2.153   3.222   1.00 93.01 262 A 1 
ATOM 2105 N NH1 . ARG A 1 262 ? 9.700   2.210   4.367   1.00 87.22 262 A 1 
ATOM 2106 N NH2 . ARG A 1 262 ? 10.623  0.981   2.775   1.00 88.41 262 A 1 
ATOM 2107 N N   . ILE A 1 263 ? 9.268   9.081   4.712   1.00 98.39 263 A 1 
ATOM 2108 C CA  . ILE A 1 263 ? 9.308   10.545  4.709   1.00 98.42 263 A 1 
ATOM 2109 C C   . ILE A 1 263 ? 10.136  10.957  3.487   1.00 98.38 263 A 1 
ATOM 2110 O O   . ILE A 1 263 ? 11.360  10.913  3.516   1.00 98.07 263 A 1 
ATOM 2111 C CB  . ILE A 1 263 ? 9.875   11.097  6.040   1.00 98.43 263 A 1 
ATOM 2112 C CG1 . ILE A 1 263 ? 9.078   10.542  7.251   1.00 98.07 263 A 1 
ATOM 2113 C CG2 . ILE A 1 263 ? 9.825   12.636  6.006   1.00 98.14 263 A 1 
ATOM 2114 C CD1 . ILE A 1 263 ? 9.652   10.938  8.618   1.00 97.26 263 A 1 
ATOM 2115 N N   . LEU A 1 264 ? 9.453   11.315  2.396   1.00 98.44 264 A 1 
ATOM 2116 C CA  . LEU A 1 264 ? 10.096  11.763  1.166   1.00 98.47 264 A 1 
ATOM 2117 C C   . LEU A 1 264 ? 10.442  13.243  1.300   1.00 98.31 264 A 1 
ATOM 2118 O O   . LEU A 1 264 ? 9.549   14.043  1.580   1.00 98.12 264 A 1 
ATOM 2119 C CB  . LEU A 1 264 ? 9.160   11.524  -0.034  1.00 98.42 264 A 1 
ATOM 2120 C CG  . LEU A 1 264 ? 8.574   10.109  -0.153  1.00 98.08 264 A 1 
ATOM 2121 C CD1 . LEU A 1 264 ? 7.693   10.034  -1.399  1.00 97.67 264 A 1 
ATOM 2122 C CD2 . LEU A 1 264 ? 9.654   9.042   -0.262  1.00 97.55 264 A 1 
ATOM 2123 N N   . SER A 1 265 ? 11.702  13.623  1.104   1.00 97.93 265 A 1 
ATOM 2124 C CA  . SER A 1 265 ? 12.154  14.996  1.327   1.00 97.64 265 A 1 
ATOM 2125 C C   . SER A 1 265 ? 13.052  15.547  0.225   1.00 97.52 265 A 1 
ATOM 2126 O O   . SER A 1 265 ? 13.850  14.835  -0.382  1.00 96.79 265 A 1 
ATOM 2127 C CB  . SER A 1 265 ? 12.840  15.123  2.696   1.00 96.59 265 A 1 
ATOM 2128 O OG  . SER A 1 265 ? 13.979  14.292  2.780   1.00 89.84 265 A 1 
ATOM 2129 N N   . LYS A 1 266 ? 12.934  16.874  -0.016  1.00 96.85 266 A 1 
ATOM 2130 C CA  . LYS A 1 266 ? 13.832  17.687  -0.831  1.00 96.62 266 A 1 
ATOM 2131 C C   . LYS A 1 266 ? 14.038  19.025  -0.128  1.00 96.81 266 A 1 
ATOM 2132 O O   . LYS A 1 266 ? 13.173  19.900  -0.170  1.00 95.68 266 A 1 
ATOM 2133 C CB  . LYS A 1 266 ? 13.233  17.857  -2.233  1.00 95.92 266 A 1 
ATOM 2134 C CG  . LYS A 1 266 ? 14.162  18.651  -3.163  1.00 95.26 266 A 1 
ATOM 2135 C CD  . LYS A 1 266 ? 13.482  18.815  -4.521  1.00 93.12 266 A 1 
ATOM 2136 C CE  . LYS A 1 266 ? 14.384  19.564  -5.514  1.00 89.08 266 A 1 
ATOM 2137 N NZ  . LYS A 1 266 ? 13.672  19.714  -6.801  1.00 82.68 266 A 1 
ATOM 2138 N N   . GLY A 1 267 ? 15.154  19.163  0.573   1.00 95.57 267 A 1 
ATOM 2139 C CA  . GLY A 1 267 ? 15.372  20.288  1.481   1.00 95.36 267 A 1 
ATOM 2140 C C   . GLY A 1 267 ? 14.298  20.322  2.573   1.00 96.27 267 A 1 
ATOM 2141 O O   . GLY A 1 267 ? 14.110  19.357  3.303   1.00 95.03 267 A 1 
ATOM 2142 N N   . ASN A 1 268 ? 13.565  21.430  2.674   1.00 96.93 268 A 1 
ATOM 2143 C CA  . ASN A 1 268 ? 12.472  21.591  3.639   1.00 97.00 268 A 1 
ATOM 2144 C C   . ASN A 1 268 ? 11.106  21.066  3.142   1.00 97.65 268 A 1 
ATOM 2145 O O   . ASN A 1 268 ? 10.160  21.020  3.925   1.00 96.74 268 A 1 
ATOM 2146 C CB  . ASN A 1 268 ? 12.393  23.072  4.064   1.00 96.07 268 A 1 
ATOM 2147 C CG  . ASN A 1 268 ? 11.987  24.016  2.942   1.00 89.77 268 A 1 
ATOM 2148 O OD1 . ASN A 1 268 ? 12.067  23.722  1.768   1.00 79.30 268 A 1 
ATOM 2149 N ND2 . ASN A 1 268 ? 11.553  25.210  3.270   1.00 80.33 268 A 1 
ATOM 2150 N N   . LYS A 1 269 ? 10.991  20.689  1.861   1.00 98.17 269 A 1 
ATOM 2151 C CA  . LYS A 1 269 ? 9.765   20.138  1.281   1.00 98.36 269 A 1 
ATOM 2152 C C   . LYS A 1 269 ? 9.660   18.657  1.615   1.00 98.47 269 A 1 
ATOM 2153 O O   . LYS A 1 269 ? 10.616  17.911  1.390   1.00 98.09 269 A 1 
ATOM 2154 C CB  . LYS A 1 269 ? 9.728   20.359  -0.227  1.00 98.30 269 A 1 
ATOM 2155 C CG  . LYS A 1 269 ? 9.733   21.843  -0.631  1.00 97.67 269 A 1 
ATOM 2156 C CD  . LYS A 1 269 ? 9.593   21.962  -2.146  1.00 96.52 269 A 1 
ATOM 2157 C CE  . LYS A 1 269 ? 9.560   23.424  -2.599  1.00 92.96 269 A 1 
ATOM 2158 N NZ  . LYS A 1 269 ? 9.303   23.516  -4.049  1.00 86.66 269 A 1 
ATOM 2159 N N   . LYS A 1 270 ? 8.508   18.224  2.139   1.00 98.51 270 A 1 
ATOM 2160 C CA  . LYS A 1 270 ? 8.295   16.846  2.590   1.00 98.54 270 A 1 
ATOM 2161 C C   . LYS A 1 270 ? 6.903   16.344  2.218   1.00 98.69 270 A 1 
ATOM 2162 O O   . LYS A 1 270 ? 5.929   17.086  2.327   1.00 98.31 270 A 1 
ATOM 2163 C CB  . LYS A 1 270 ? 8.505   16.731  4.111   1.00 98.35 270 A 1 
ATOM 2164 C CG  . LYS A 1 270 ? 9.942   17.062  4.533   1.00 97.61 270 A 1 
ATOM 2165 C CD  . LYS A 1 270 ? 10.090  17.019  6.053   1.00 96.61 270 A 1 
ATOM 2166 C CE  . LYS A 1 270 ? 11.473  17.545  6.427   1.00 92.93 270 A 1 
ATOM 2167 N NZ  . LYS A 1 270 ? 11.567  17.805  7.878   1.00 86.77 270 A 1 
ATOM 2168 N N   . VAL A 1 271 ? 6.825   15.078  1.843   1.00 98.69 271 A 1 
ATOM 2169 C CA  . VAL A 1 271 ? 5.584   14.350  1.559   1.00 98.62 271 A 1 
ATOM 2170 C C   . VAL A 1 271 ? 5.632   12.988  2.249   1.00 98.74 271 A 1 
ATOM 2171 O O   . VAL A 1 271 ? 6.693   12.360  2.321   1.00 98.34 271 A 1 
ATOM 2172 C CB  . VAL A 1 271 ? 5.361   14.208  0.042   1.00 97.71 271 A 1 
ATOM 2173 C CG1 . VAL A 1 271 ? 4.158   13.321  -0.304  1.00 89.71 271 A 1 
ATOM 2174 C CG2 . VAL A 1 271 ? 5.096   15.573  -0.592  1.00 90.10 271 A 1 
ATOM 2175 N N   . MET A 1 272 ? 4.490   12.517  2.749   1.00 98.62 272 A 1 
ATOM 2176 C CA  . MET A 1 272 ? 4.377   11.170  3.305   1.00 98.79 272 A 1 
ATOM 2177 C C   . MET A 1 272 ? 4.035   10.145  2.221   1.00 98.73 272 A 1 
ATOM 2178 O O   . MET A 1 272 ? 3.072   10.344  1.482   1.00 98.61 272 A 1 
ATOM 2179 C CB  . MET A 1 272 ? 3.316   11.121  4.408   1.00 98.61 272 A 1 
ATOM 2180 C CG  . MET A 1 272 ? 3.780   11.847  5.672   1.00 97.53 272 A 1 
ATOM 2181 S SD  . MET A 1 272 ? 5.371   11.324  6.343   1.00 97.94 272 A 1 
ATOM 2182 C CE  . MET A 1 272 ? 5.085   9.558   6.575   1.00 95.51 272 A 1 
ATOM 2183 N N   . ALA A 1 273 ? 4.760   9.043   2.202   1.00 98.70 273 A 1 
ATOM 2184 C CA  . ALA A 1 273 ? 4.374   7.839   1.479   1.00 98.71 273 A 1 
ATOM 2185 C C   . ALA A 1 273 ? 4.005   6.716   2.458   1.00 98.71 273 A 1 
ATOM 2186 O O   . ALA A 1 273 ? 4.719   6.466   3.429   1.00 98.61 273 A 1 
ATOM 2187 C CB  . ALA A 1 273 ? 5.479   7.442   0.499   1.00 98.68 273 A 1 
ATOM 2188 N N   . PHE A 1 274 ? 2.895   6.044   2.188   1.00 98.78 274 A 1 
ATOM 2189 C CA  . PHE A 1 274 ? 2.347   4.965   2.999   1.00 98.77 274 A 1 
ATOM 2190 C C   . PHE A 1 274 ? 2.366   3.670   2.196   1.00 98.61 274 A 1 
ATOM 2191 O O   . PHE A 1 274 ? 1.679   3.568   1.179   1.00 98.42 274 A 1 
ATOM 2192 C CB  . PHE A 1 274 ? 0.929   5.323   3.448   1.00 98.71 274 A 1 
ATOM 2193 C CG  . PHE A 1 274 ? 0.847   6.614   4.222   1.00 98.73 274 A 1 
ATOM 2194 C CD1 . PHE A 1 274 ? 1.283   6.656   5.556   1.00 98.49 274 A 1 
ATOM 2195 C CD2 . PHE A 1 274 ? 0.387   7.791   3.599   1.00 98.48 274 A 1 
ATOM 2196 C CE1 . PHE A 1 274 ? 1.268   7.869   6.262   1.00 98.26 274 A 1 
ATOM 2197 C CE2 . PHE A 1 274 ? 0.372   9.005   4.308   1.00 98.22 274 A 1 
ATOM 2198 C CZ  . PHE A 1 274 ? 0.820   9.045   5.641   1.00 98.27 274 A 1 
ATOM 2199 N N   . ILE A 1 275 ? 3.117   2.692   2.657   1.00 98.33 275 A 1 
ATOM 2200 C CA  . ILE A 1 275 ? 3.125   1.349   2.096   1.00 98.29 275 A 1 
ATOM 2201 C C   . ILE A 1 275 ? 2.028   0.558   2.805   1.00 98.10 275 A 1 
ATOM 2202 O O   . ILE A 1 275 ? 2.045   0.397   4.025   1.00 97.61 275 A 1 
ATOM 2203 C CB  . ILE A 1 275 ? 4.521   0.693   2.178   1.00 98.04 275 A 1 
ATOM 2204 C CG1 . ILE A 1 275 ? 5.611   1.467   1.393   1.00 97.11 275 A 1 
ATOM 2205 C CG2 . ILE A 1 275 ? 4.456   -0.720  1.593   1.00 97.07 275 A 1 
ATOM 2206 C CD1 . ILE A 1 275 ? 6.200   2.683   2.104   1.00 93.03 275 A 1 
ATOM 2207 N N   . GLY A 1 276 ? 1.020   0.133   2.039   1.00 97.42 276 A 1 
ATOM 2208 C CA  . GLY A 1 276 ? -0.102  -0.639  2.547   1.00 97.08 276 A 1 
ATOM 2209 C C   . GLY A 1 276 ? 0.255   -2.107  2.762   1.00 96.71 276 A 1 
ATOM 2210 O O   . GLY A 1 276 ? 1.000   -2.673  1.969   1.00 94.75 276 A 1 
ATOM 2211 N N   . PRO A 1 277 ? -0.275  -2.753  3.819   1.00 96.77 277 A 1 
ATOM 2212 C CA  . PRO A 1 277 ? -0.093  -4.179  4.020   1.00 96.33 277 A 1 
ATOM 2213 C C   . PRO A 1 277 ? -0.872  -4.983  2.965   1.00 96.49 277 A 1 
ATOM 2214 O O   . PRO A 1 277 ? -1.917  -4.541  2.484   1.00 95.51 277 A 1 
ATOM 2215 C CB  . PRO A 1 277 ? -0.589  -4.436  5.436   1.00 95.32 277 A 1 
ATOM 2216 C CG  . PRO A 1 277 ? -1.714  -3.410  5.591   1.00 94.48 277 A 1 
ATOM 2217 C CD  . PRO A 1 277 ? -1.186  -2.205  4.821   1.00 95.95 277 A 1 
ATOM 2218 N N   . SER A 1 278 ? -0.387  -6.174  2.625   1.00 96.36 278 A 1 
ATOM 2219 C CA  . SER A 1 278 ? -0.958  -7.017  1.573   1.00 96.47 278 A 1 
ATOM 2220 C C   . SER A 1 278 ? -2.173  -7.836  2.023   1.00 96.90 278 A 1 
ATOM 2221 O O   . SER A 1 278 ? -2.298  -8.206  3.182   1.00 96.36 278 A 1 
ATOM 2222 C CB  . SER A 1 278 ? 0.099   -7.949  0.997   1.00 95.01 278 A 1 
ATOM 2223 O OG  . SER A 1 278 ? 0.556   -8.882  1.963   1.00 90.99 278 A 1 
ATOM 2224 N N   . VAL A 1 279 ? -3.014  -8.217  1.067   1.00 97.21 279 A 1 
ATOM 2225 C CA  . VAL A 1 279 ? -4.011  -9.274  1.263   1.00 97.21 279 A 1 
ATOM 2226 C C   . VAL A 1 279 ? -3.366  -10.660 1.230   1.00 96.83 279 A 1 
ATOM 2227 O O   . VAL A 1 279 ? -3.836  -11.585 1.882   1.00 95.76 279 A 1 
ATOM 2228 C CB  . VAL A 1 279 ? -5.113  -9.181  0.197   1.00 97.08 279 A 1 
ATOM 2229 C CG1 . VAL A 1 279 ? -6.143  -10.326 0.281   1.00 95.86 279 A 1 
ATOM 2230 C CG2 . VAL A 1 279 ? -5.883  -7.867  0.355   1.00 96.15 279 A 1 
ATOM 2231 N N   . ASP A 1 280 ? -2.283  -10.780 0.488   1.00 96.12 280 A 1 
ATOM 2232 C CA  . ASP A 1 280 ? -1.545  -12.022 0.348   1.00 95.11 280 A 1 
ATOM 2233 C C   . ASP A 1 280 ? -0.871  -12.489 1.654   1.00 94.71 280 A 1 
ATOM 2234 O O   . ASP A 1 280 ? -0.451  -11.698 2.490   1.00 92.22 280 A 1 
ATOM 2235 C CB  . ASP A 1 280 ? -0.528  -11.828 -0.772  1.00 92.99 280 A 1 
ATOM 2236 C CG  . ASP A 1 280 ? 0.382   -13.031 -0.825  1.00 89.10 280 A 1 
ATOM 2237 O OD1 . ASP A 1 280 ? -0.110  -14.133 -1.105  1.00 83.69 280 A 1 
ATOM 2238 O OD2 . ASP A 1 280 ? 1.556   -12.848 -0.451  1.00 82.47 280 A 1 
ATOM 2239 N N   . THR A 1 281 ? -0.761  -13.810 1.809   1.00 93.08 281 A 1 
ATOM 2240 C CA  . THR A 1 281 ? -0.201  -14.479 2.992   1.00 91.00 281 A 1 
ATOM 2241 C C   . THR A 1 281 ? 1.269   -14.855 2.864   1.00 89.06 281 A 1 
ATOM 2242 O O   . THR A 1 281 ? 1.863   -15.334 3.826   1.00 83.77 281 A 1 
ATOM 2243 C CB  . THR A 1 281 ? -1.024  -15.737 3.312   1.00 89.07 281 A 1 
ATOM 2244 O OG1 . THR A 1 281 ? -1.245  -16.527 2.169   1.00 82.86 281 A 1 
ATOM 2245 C CG2 . THR A 1 281 ? -2.401  -15.383 3.839   1.00 81.35 281 A 1 
ATOM 2246 N N   . TRP A 1 282 ? 1.871   -14.624 1.709   1.00 85.29 282 A 1 
ATOM 2247 C CA  . TRP A 1 282 ? 3.225   -15.060 1.401   1.00 81.16 282 A 1 
ATOM 2248 C C   . TRP A 1 282 ? 4.259   -14.617 2.438   1.00 80.03 282 A 1 
ATOM 2249 O O   . TRP A 1 282 ? 4.249   -13.476 2.917   1.00 73.04 282 A 1 
ATOM 2250 C CB  . TRP A 1 282 ? 3.615   -14.559 0.022   1.00 74.92 282 A 1 
ATOM 2251 C CG  . TRP A 1 282 ? 4.916   -15.091 -0.508  1.00 69.68 282 A 1 
ATOM 2252 C CD1 . TRP A 1 282 ? 6.087   -14.438 -0.499  1.00 60.47 282 A 1 
ATOM 2253 C CD2 . TRP A 1 282 ? 5.165   -16.366 -1.154  1.00 63.42 282 A 1 
ATOM 2254 N NE1 . TRP A 1 282 ? 7.057   -15.216 -1.117  1.00 55.93 282 A 1 
ATOM 2255 C CE2 . TRP A 1 282 ? 6.533   -16.410 -1.549  1.00 58.59 282 A 1 
ATOM 2256 C CE3 . TRP A 1 282 ? 4.371   -17.488 -1.470  1.00 54.39 282 A 1 
ATOM 2257 C CZ2 . TRP A 1 282 ? 7.082   -17.500 -2.236  1.00 53.93 282 A 1 
ATOM 2258 C CZ3 . TRP A 1 282 ? 4.903   -18.580 -2.143  1.00 52.49 282 A 1 
ATOM 2259 C CH2 . TRP A 1 282 ? 6.249   -18.593 -2.538  1.00 51.61 282 A 1 
ATOM 2260 N N   . LEU A 1 283 ? 5.180   -15.513 2.764   1.00 80.84 283 A 1 
ATOM 2261 C CA  . LEU A 1 283 ? 6.227   -15.312 3.774   1.00 78.89 283 A 1 
ATOM 2262 C C   . LEU A 1 283 ? 5.680   -15.006 5.183   1.00 80.30 283 A 1 
ATOM 2263 O O   . LEU A 1 283 ? 6.330   -14.314 5.972   1.00 74.49 283 A 1 
ATOM 2264 C CB  . LEU A 1 283 ? 7.270   -14.283 3.297   1.00 73.32 283 A 1 
ATOM 2265 C CG  . LEU A 1 283 ? 7.963   -14.625 1.978   1.00 68.13 283 A 1 
ATOM 2266 C CD1 . LEU A 1 283 ? 8.828   -13.439 1.521   1.00 65.56 283 A 1 
ATOM 2267 C CD2 . LEU A 1 283 ? 8.870   -15.843 2.107   1.00 65.97 283 A 1 
ATOM 2268 N N   . GLY A 1 284 ? 4.510   -15.536 5.492   1.00 85.22 284 A 1 
ATOM 2269 C CA  . GLY A 1 284 ? 3.989   -15.553 6.840   1.00 85.55 284 A 1 
ATOM 2270 C C   . GLY A 1 284 ? 3.439   -14.216 7.327   1.00 87.77 284 A 1 
ATOM 2271 O O   . GLY A 1 284 ? 3.593   -13.913 8.501   1.00 85.29 284 A 1 
ATOM 2272 N N   . THR A 1 285 ? 2.821   -13.421 6.452   1.00 90.52 285 A 1 
ATOM 2273 C CA  . THR A 1 285 ? 2.093   -12.217 6.858   1.00 91.33 285 A 1 
ATOM 2274 C C   . THR A 1 285 ? 0.589   -12.459 6.869   1.00 93.19 285 A 1 
ATOM 2275 O O   . THR A 1 285 ? 0.042   -13.085 5.962   1.00 92.29 285 A 1 
ATOM 2276 C CB  . THR A 1 285 ? 2.444   -10.982 6.018   1.00 88.53 285 A 1 
ATOM 2277 O OG1 . THR A 1 285 ? 2.487   -11.255 4.641   1.00 77.55 285 A 1 
ATOM 2278 C CG2 . THR A 1 285 ? 3.812   -10.455 6.417   1.00 76.14 285 A 1 
ATOM 2279 N N   . SER A 1 286 ? -0.091  -11.970 7.905   1.00 94.19 286 A 1 
ATOM 2280 C CA  . SER A 1 286 ? -1.540  -12.041 7.977   1.00 94.94 286 A 1 
ATOM 2281 C C   . SER A 1 286 ? -2.166  -11.153 6.903   1.00 95.95 286 A 1 
ATOM 2282 O O   . SER A 1 286 ? -1.768  -9.990  6.804   1.00 95.96 286 A 1 
ATOM 2283 C CB  . SER A 1 286 ? -2.029  -11.617 9.357   1.00 93.99 286 A 1 
ATOM 2284 O OG  . SER A 1 286 ? -1.622  -12.567 10.326  1.00 90.85 286 A 1 
ATOM 2285 N N   . PRO A 1 287 ? -3.158  -11.647 6.133   1.00 96.60 287 A 1 
ATOM 2286 C CA  . PRO A 1 287 ? -3.903  -10.824 5.187   1.00 97.02 287 A 1 
ATOM 2287 C C   . PRO A 1 287 ? -4.403  -9.551  5.837   1.00 97.38 287 A 1 
ATOM 2288 O O   . PRO A 1 287 ? -4.933  -9.597  6.955   1.00 96.84 287 A 1 
ATOM 2289 C CB  . PRO A 1 287 ? -5.092  -11.676 4.730   1.00 96.58 287 A 1 
ATOM 2290 C CG  . PRO A 1 287 ? -4.598  -13.092 4.932   1.00 95.00 287 A 1 
ATOM 2291 C CD  . PRO A 1 287 ? -3.656  -13.002 6.129   1.00 96.31 287 A 1 
ATOM 2292 N N   . SER A 1 288 ? -4.225  -8.430  5.161   1.00 97.72 288 A 1 
ATOM 2293 C CA  . SER A 1 288 ? -4.513  -7.126  5.739   1.00 97.83 288 A 1 
ATOM 2294 C C   . SER A 1 288 ? -5.047  -6.149  4.705   1.00 98.12 288 A 1 
ATOM 2295 O O   . SER A 1 288 ? -4.791  -6.262  3.516   1.00 97.72 288 A 1 
ATOM 2296 C CB  . SER A 1 288 ? -3.270  -6.553  6.415   1.00 96.78 288 A 1 
ATOM 2297 O OG  . SER A 1 288 ? -2.839  -7.444  7.415   1.00 83.68 288 A 1 
ATOM 2298 N N   . ILE A 1 289 ? -5.801  -5.168  5.187   1.00 97.78 289 A 1 
ATOM 2299 C CA  . ILE A 1 289 ? -6.307  -4.066  4.386   1.00 97.97 289 A 1 
ATOM 2300 C C   . ILE A 1 289 ? -6.313  -2.788  5.207   1.00 97.96 289 A 1 
ATOM 2301 O O   . ILE A 1 289 ? -6.524  -2.818  6.426   1.00 97.70 289 A 1 
ATOM 2302 C CB  . ILE A 1 289 ? -7.686  -4.405  3.789   1.00 97.56 289 A 1 
ATOM 2303 C CG1 . ILE A 1 289 ? -8.074  -3.349  2.731   1.00 93.36 289 A 1 
ATOM 2304 C CG2 . ILE A 1 289 ? -8.772  -4.562  4.874   1.00 93.60 289 A 1 
ATOM 2305 C CD1 . ILE A 1 289 ? -9.241  -3.760  1.855   1.00 92.46 289 A 1 
ATOM 2306 N N   . ARG A 1 290 ? -6.099  -1.649  4.542   1.00 98.25 290 A 1 
ATOM 2307 C CA  . ARG A 1 290 ? -6.081  -0.324  5.150   1.00 98.45 290 A 1 
ATOM 2308 C C   . ARG A 1 290 ? -7.254  0.526   4.672   1.00 98.42 290 A 1 
ATOM 2309 O O   . ARG A 1 290 ? -7.626  0.483   3.505   1.00 98.25 290 A 1 
ATOM 2310 C CB  . ARG A 1 290 ? -4.714  0.323   4.880   1.00 98.22 290 A 1 
ATOM 2311 C CG  . ARG A 1 290 ? -4.603  1.720   5.487   1.00 97.60 290 A 1 
ATOM 2312 C CD  . ARG A 1 290 ? -3.189  2.279   5.329   1.00 97.06 290 A 1 
ATOM 2313 N NE  . ARG A 1 290 ? -2.237  1.602   6.216   1.00 95.46 290 A 1 
ATOM 2314 C CZ  . ARG A 1 290 ? -0.931  1.716   6.177   1.00 95.97 290 A 1 
ATOM 2315 N NH1 . ARG A 1 290 ? -0.311  2.453   5.305   1.00 91.37 290 A 1 
ATOM 2316 N NH2 . ARG A 1 290 ? -0.203  1.090   7.033   1.00 91.62 290 A 1 
ATOM 2317 N N   . LYS A 1 291 ? -7.793  1.332   5.587   1.00 97.67 291 A 1 
ATOM 2318 C CA  . LYS A 1 291 ? -8.792  2.365   5.305   1.00 97.67 291 A 1 
ATOM 2319 C C   . LYS A 1 291 ? -8.273  3.717   5.784   1.00 97.65 291 A 1 
ATOM 2320 O O   . LYS A 1 291 ? -7.826  3.820   6.919   1.00 97.46 291 A 1 
ATOM 2321 C CB  . LYS A 1 291 ? -10.111 1.968   5.983   1.00 97.13 291 A 1 
ATOM 2322 C CG  . LYS A 1 291 ? -11.297 2.795   5.467   1.00 95.97 291 A 1 
ATOM 2323 C CD  . LYS A 1 291 ? -12.580 2.381   6.198   1.00 94.36 291 A 1 
ATOM 2324 C CE  . LYS A 1 291 ? -13.761 3.131   5.608   1.00 89.16 291 A 1 
ATOM 2325 N NZ  . LYS A 1 291 ? -14.977 3.041   6.436   1.00 85.24 291 A 1 
ATOM 2326 N N   . TYR A 1 292 ? -8.344  4.738   4.942   1.00 97.78 292 A 1 
ATOM 2327 C CA  . TYR A 1 292 ? -7.959  6.109   5.261   1.00 97.70 292 A 1 
ATOM 2328 C C   . TYR A 1 292 ? -9.194  6.970   5.521   1.00 97.49 292 A 1 
ATOM 2329 O O   . TYR A 1 292 ? -10.159 6.861   4.768   1.00 96.96 292 A 1 
ATOM 2330 C CB  . TYR A 1 292 ? -7.140  6.713   4.111   1.00 98.01 292 A 1 
ATOM 2331 C CG  . TYR A 1 292 ? -5.812  6.022   3.874   1.00 98.23 292 A 1 
ATOM 2332 C CD1 . TYR A 1 292 ? -4.658  6.484   4.532   1.00 97.98 292 A 1 
ATOM 2333 C CD2 . TYR A 1 292 ? -5.728  4.921   2.998   1.00 98.03 292 A 1 
ATOM 2334 C CE1 . TYR A 1 292 ? -3.415  5.855   4.314   1.00 97.90 292 A 1 
ATOM 2335 C CE2 . TYR A 1 292 ? -4.491  4.287   2.783   1.00 97.94 292 A 1 
ATOM 2336 C CZ  . TYR A 1 292 ? -3.328  4.753   3.437   1.00 98.05 292 A 1 
ATOM 2337 O OH  . TYR A 1 292 ? -2.138  4.149   3.227   1.00 97.71 292 A 1 
ATOM 2338 N N   . ASP A 1 293 ? -9.148  7.864   6.515   1.00 97.08 293 A 1 
ATOM 2339 C CA  . ASP A 1 293 ? -9.957  9.083   6.523   1.00 96.89 293 A 1 
ATOM 2340 C C   . ASP A 1 293 ? -9.170  10.165  5.773   1.00 97.01 293 A 1 
ATOM 2341 O O   . ASP A 1 293 ? -8.175  10.706  6.269   1.00 96.51 293 A 1 
ATOM 2342 C CB  . ASP A 1 293 ? -10.367 9.513   7.940   1.00 96.19 293 A 1 
ATOM 2343 C CG  . ASP A 1 293 ? -11.268 10.781  7.968   1.00 95.00 293 A 1 
ATOM 2344 O OD1 . ASP A 1 293 ? -11.455 11.440  6.921   1.00 93.33 293 A 1 
ATOM 2345 O OD2 . ASP A 1 293 ? -11.757 11.182  9.048   1.00 91.69 293 A 1 
ATOM 2346 N N   . VAL A 1 294 ? -9.595  10.447  4.547   1.00 96.14 294 A 1 
ATOM 2347 C CA  . VAL A 1 294 ? -8.968  11.437  3.663   1.00 95.99 294 A 1 
ATOM 2348 C C   . VAL A 1 294 ? -9.416  12.856  4.028   1.00 95.28 294 A 1 
ATOM 2349 O O   . VAL A 1 294 ? -8.706  13.827  3.748   1.00 93.44 294 A 1 
ATOM 2350 C CB  . VAL A 1 294 ? -9.274  11.118  2.187   1.00 96.05 294 A 1 
ATOM 2351 C CG1 . VAL A 1 294 ? -8.616  12.103  1.221   1.00 94.82 294 A 1 
ATOM 2352 C CG2 . VAL A 1 294 ? -8.783  9.709   1.820   1.00 95.14 294 A 1 
ATOM 2353 N N   . GLY A 1 295 ? -10.574 13.004  4.677   1.00 94.06 295 A 1 
ATOM 2354 C CA  . GLY A 1 295 ? -11.186 14.304  4.917   1.00 93.14 295 A 1 
ATOM 2355 C C   . GLY A 1 295 ? -11.793 14.899  3.644   1.00 93.36 295 A 1 
ATOM 2356 O O   . GLY A 1 295 ? -12.396 14.190  2.839   1.00 90.09 295 A 1 
ATOM 2357 N N   . ASN A 1 296 ? -11.666 16.209  3.468   1.00 91.70 296 A 1 
ATOM 2358 C CA  . ASN A 1 296 ? -12.321 16.969  2.400   1.00 91.40 296 A 1 
ATOM 2359 C C   . ASN A 1 296 ? -11.354 17.526  1.334   1.00 91.89 296 A 1 
ATOM 2360 O O   . ASN A 1 296 ? -11.707 18.465  0.617   1.00 88.63 296 A 1 
ATOM 2361 C CB  . ASN A 1 296 ? -13.180 18.066  3.053   1.00 89.94 296 A 1 
ATOM 2362 C CG  . ASN A 1 296 ? -12.369 19.098  3.812   1.00 89.55 296 A 1 
ATOM 2363 O OD1 . ASN A 1 296 ? -11.146 19.097  3.827   1.00 85.20 296 A 1 
ATOM 2364 N ND2 . ASN A 1 296 ? -13.002 20.009  4.504   1.00 85.15 296 A 1 
ATOM 2365 N N   . GLY A 1 297 ? -10.134 16.990  1.260   1.00 90.24 297 A 1 
ATOM 2366 C CA  . GLY A 1 297 ? -9.101  17.435  0.314   1.00 90.34 297 A 1 
ATOM 2367 C C   . GLY A 1 297 ? -8.283  18.649  0.770   1.00 92.32 297 A 1 
ATOM 2368 O O   . GLY A 1 297 ? -7.338  19.038  0.091   1.00 89.92 297 A 1 
ATOM 2369 N N   . GLN A 1 298 ? -8.607  19.243  1.932   1.00 90.61 298 A 1 
ATOM 2370 C CA  . GLN A 1 298 ? -7.818  20.314  2.538   1.00 89.54 298 A 1 
ATOM 2371 C C   . GLN A 1 298 ? -6.833  19.735  3.573   1.00 88.37 298 A 1 
ATOM 2372 O O   . GLN A 1 298 ? -7.180  18.819  4.308   1.00 80.83 298 A 1 
ATOM 2373 C CB  . GLN A 1 298 ? -8.730  21.361  3.205   1.00 87.87 298 A 1 
ATOM 2374 C CG  . GLN A 1 298 ? -9.698  22.025  2.213   1.00 84.19 298 A 1 
ATOM 2375 C CD  . GLN A 1 298 ? -10.577 23.083  2.881   1.00 81.46 298 A 1 
ATOM 2376 O OE1 . GLN A 1 298 ? -11.193 22.874  3.913   1.00 74.62 298 A 1 
ATOM 2377 N NE2 . GLN A 1 298 ? -10.676 24.266  2.315   1.00 72.06 298 A 1 
ATOM 2378 N N   . GLY A 1 299 ? -5.642  20.303  3.665   1.00 91.70 299 A 1 
ATOM 2379 C CA  . GLY A 1 299 ? -4.620  19.849  4.613   1.00 92.48 299 A 1 
ATOM 2380 C C   . GLY A 1 299 ? -4.090  18.446  4.293   1.00 94.53 299 A 1 
ATOM 2381 O O   . GLY A 1 299 ? -3.968  18.076  3.124   1.00 92.63 299 A 1 
ATOM 2382 N N   . TYR A 1 300 ? -3.759  17.692  5.325   1.00 96.23 300 A 1 
ATOM 2383 C CA  . TYR A 1 300 ? -3.324  16.302  5.232   1.00 96.47 300 A 1 
ATOM 2384 C C   . TYR A 1 300 ? -4.492  15.339  5.456   1.00 96.87 300 A 1 
ATOM 2385 O O   . TYR A 1 300 ? -5.527  15.714  6.009   1.00 95.92 300 A 1 
ATOM 2386 C CB  . TYR A 1 300 ? -2.176  16.056  6.218   1.00 96.19 300 A 1 
ATOM 2387 C CG  . TYR A 1 300 ? -0.950  16.904  5.933   1.00 95.98 300 A 1 
ATOM 2388 C CD1 . TYR A 1 300 ? -0.100  16.560  4.870   1.00 93.70 300 A 1 
ATOM 2389 C CD2 . TYR A 1 300 ? -0.680  18.052  6.710   1.00 93.90 300 A 1 
ATOM 2390 C CE1 . TYR A 1 300 ? 1.026   17.358  4.582   1.00 92.65 300 A 1 
ATOM 2391 C CE2 . TYR A 1 300 ? 0.441   18.854  6.422   1.00 93.05 300 A 1 
ATOM 2392 C CZ  . TYR A 1 300 ? 1.298   18.504  5.362   1.00 93.36 300 A 1 
ATOM 2393 O OH  . TYR A 1 300 ? 2.385   19.270  5.086   1.00 91.49 300 A 1 
ATOM 2394 N N   . MET A 1 301 ? -4.335  14.080  5.057   1.00 96.77 301 A 1 
ATOM 2395 C CA  . MET A 1 301 ? -5.254  13.016  5.452   1.00 97.10 301 A 1 
ATOM 2396 C C   . MET A 1 301 ? -5.262  12.881  6.983   1.00 97.69 301 A 1 
ATOM 2397 O O   . MET A 1 301 ? -4.232  13.085  7.623   1.00 97.31 301 A 1 
ATOM 2398 C CB  . MET A 1 301 ? -4.859  11.685  4.806   1.00 96.59 301 A 1 
ATOM 2399 C CG  . MET A 1 301 ? -4.902  11.726  3.276   1.00 95.24 301 A 1 
ATOM 2400 S SD  . MET A 1 301 ? -4.597  10.124  2.487   1.00 94.42 301 A 1 
ATOM 2401 C CE  . MET A 1 301 ? -2.828  9.937   2.779   1.00 87.90 301 A 1 
ATOM 2402 N N   . LYS A 1 302 ? -6.409  12.538  7.577   1.00 97.33 302 A 1 
ATOM 2403 C CA  . LYS A 1 302 ? -6.559  12.579  9.037   1.00 97.10 302 A 1 
ATOM 2404 C C   . LYS A 1 302 ? -5.961  11.366  9.734   1.00 97.77 302 A 1 
ATOM 2405 O O   . LYS A 1 302 ? -5.156  11.518  10.638  1.00 97.13 302 A 1 
ATOM 2406 C CB  . LYS A 1 302 ? -8.029  12.714  9.420   1.00 95.95 302 A 1 
ATOM 2407 C CG  . LYS A 1 302 ? -8.701  13.974  8.876   1.00 89.34 302 A 1 
ATOM 2408 C CD  . LYS A 1 302 ? -10.105 13.976  9.459   1.00 78.64 302 A 1 
ATOM 2409 C CE  . LYS A 1 302 ? -11.066 14.927  8.788   1.00 70.50 302 A 1 
ATOM 2410 N NZ  . LYS A 1 302 ? -12.431 14.362  8.987   1.00 58.96 302 A 1 
ATOM 2411 N N   . GLU A 1 303 ? -6.364  10.174  9.324   1.00 97.33 303 A 1 
ATOM 2412 C CA  . GLU A 1 303 ? -5.895  8.930   9.939   1.00 97.29 303 A 1 
ATOM 2413 C C   . GLU A 1 303 ? -5.951  7.762   8.956   1.00 97.76 303 A 1 
ATOM 2414 O O   . GLU A 1 303 ? -6.576  7.839   7.903   1.00 97.30 303 A 1 
ATOM 2415 C CB  . GLU A 1 303 ? -6.665  8.616   11.238  1.00 94.90 303 A 1 
ATOM 2416 C CG  . GLU A 1 303 ? -8.160  8.307   11.082  1.00 90.71 303 A 1 
ATOM 2417 C CD  . GLU A 1 303 ? -8.832  7.787   12.382  1.00 90.10 303 A 1 
ATOM 2418 O OE1 . GLU A 1 303 ? -10.076 7.621   12.398  1.00 81.31 303 A 1 
ATOM 2419 O OE2 . GLU A 1 303 ? -8.113  7.426   13.341  1.00 83.06 303 A 1 
ATOM 2420 N N   . PHE A 1 304 ? -5.325  6.654   9.326   1.00 97.88 304 A 1 
ATOM 2421 C CA  . PHE A 1 304 ? -5.605  5.358   8.731   1.00 98.08 304 A 1 
ATOM 2422 C C   . PHE A 1 304 ? -5.944  4.321   9.809   1.00 98.18 304 A 1 
ATOM 2423 O O   . PHE A 1 304 ? -5.484  4.405   10.953  1.00 97.79 304 A 1 
ATOM 2424 C CB  . PHE A 1 304 ? -4.459  4.902   7.812   1.00 98.11 304 A 1 
ATOM 2425 C CG  . PHE A 1 304 ? -3.156  4.595   8.511   1.00 98.25 304 A 1 
ATOM 2426 C CD1 . PHE A 1 304 ? -2.074  5.494   8.404   1.00 97.54 304 A 1 
ATOM 2427 C CD2 . PHE A 1 304 ? -2.995  3.411   9.247   1.00 97.53 304 A 1 
ATOM 2428 C CE1 . PHE A 1 304 ? -0.853  5.207   9.037   1.00 96.92 304 A 1 
ATOM 2429 C CE2 . PHE A 1 304 ? -1.777  3.129   9.890   1.00 96.87 304 A 1 
ATOM 2430 C CZ  . PHE A 1 304 ? -0.703  4.025   9.784   1.00 96.97 304 A 1 
ATOM 2431 N N   . LYS A 1 305 ? -6.715  3.327   9.406   1.00 97.98 305 A 1 
ATOM 2432 C CA  . LYS A 1 305 ? -7.083  2.152   10.198  1.00 97.87 305 A 1 
ATOM 2433 C C   . LYS A 1 305 ? -6.686  0.896   9.441   1.00 98.02 305 A 1 
ATOM 2434 O O   . LYS A 1 305 ? -7.073  0.738   8.282   1.00 97.76 305 A 1 
ATOM 2435 C CB  . LYS A 1 305 ? -8.591  2.171   10.494  1.00 97.44 305 A 1 
ATOM 2436 C CG  . LYS A 1 305 ? -8.935  3.286   11.493  1.00 95.93 305 A 1 
ATOM 2437 C CD  . LYS A 1 305 ? -10.447 3.491   11.658  1.00 93.75 305 A 1 
ATOM 2438 C CE  . LYS A 1 305 ? -10.602 4.652   12.633  1.00 89.44 305 A 1 
ATOM 2439 N NZ  . LYS A 1 305 ? -11.818 5.472   12.433  1.00 82.05 305 A 1 
ATOM 2440 N N   . ASN A 1 306 ? -5.969  0.002   10.093  1.00 98.13 306 A 1 
ATOM 2441 C CA  . ASN A 1 306 ? -5.630  -1.300  9.544   1.00 98.19 306 A 1 
ATOM 2442 C C   . ASN A 1 306 ? -6.560  -2.375  10.113  1.00 98.05 306 A 1 
ATOM 2443 O O   . ASN A 1 306 ? -6.943  -2.357  11.280  1.00 97.42 306 A 1 
ATOM 2444 C CB  . ASN A 1 306 ? -4.157  -1.633  9.798   1.00 97.77 306 A 1 
ATOM 2445 C CG  . ASN A 1 306 ? -3.225  -0.851  8.895   1.00 93.80 306 A 1 
ATOM 2446 O OD1 . ASN A 1 306 ? -3.592  -0.323  7.858   1.00 84.46 306 A 1 
ATOM 2447 N ND2 . ASN A 1 306 ? -1.974  -0.781  9.255   1.00 83.33 306 A 1 
ATOM 2448 N N   . TYR A 1 307 ? -6.867  -3.329  9.254   1.00 97.89 307 A 1 
ATOM 2449 C CA  . TYR A 1 307 ? -7.626  -4.520  9.574   1.00 97.81 307 A 1 
ATOM 2450 C C   . TYR A 1 307 ? -6.843  -5.736  9.099   1.00 97.73 307 A 1 
ATOM 2451 O O   . TYR A 1 307 ? -6.250  -5.699  8.026   1.00 97.36 307 A 1 
ATOM 2452 C CB  . TYR A 1 307 ? -9.005  -4.474  8.927   1.00 97.89 307 A 1 
ATOM 2453 C CG  . TYR A 1 307 ? -9.812  -3.231  9.265   1.00 97.77 307 A 1 
ATOM 2454 C CD1 . TYR A 1 307 ? -10.739 -3.261  10.324  1.00 97.16 307 A 1 
ATOM 2455 C CD2 . TYR A 1 307 ? -9.632  -2.051  8.521   1.00 97.23 307 A 1 
ATOM 2456 C CE1 . TYR A 1 307 ? -11.487 -2.112  10.634  1.00 96.65 307 A 1 
ATOM 2457 C CE2 . TYR A 1 307 ? -10.370 -0.898  8.839   1.00 96.78 307 A 1 
ATOM 2458 C CZ  . TYR A 1 307 ? -11.306 -0.930  9.891   1.00 96.63 307 A 1 
ATOM 2459 O OH  . TYR A 1 307 ? -12.027 0.179   10.180  1.00 95.72 307 A 1 
ATOM 2460 N N   . HIS A 1 308 ? -6.856  -6.797  9.892   1.00 96.90 308 A 1 
ATOM 2461 C CA  . HIS A 1 308 ? -6.153  -8.030  9.558   1.00 96.69 308 A 1 
ATOM 2462 C C   . HIS A 1 308 ? -7.048  -9.263  9.682   1.00 96.70 308 A 1 
ATOM 2463 O O   . HIS A 1 308 ? -8.110  -9.241  10.307  1.00 95.92 308 A 1 
ATOM 2464 C CB  . HIS A 1 308 ? -4.849  -8.141  10.371  1.00 95.22 308 A 1 
ATOM 2465 C CG  . HIS A 1 308 ? -4.982  -8.360  11.861  1.00 93.73 308 A 1 
ATOM 2466 N ND1 . HIS A 1 308 ? -3.919  -8.508  12.728  1.00 85.52 308 A 1 
ATOM 2467 C CD2 . HIS A 1 308 ? -6.110  -8.482  12.620  1.00 85.67 308 A 1 
ATOM 2468 C CE1 . HIS A 1 308 ? -4.405  -8.709  13.958  1.00 86.12 308 A 1 
ATOM 2469 N NE2 . HIS A 1 308 ? -5.742  -8.713  13.943  1.00 88.52 308 A 1 
ATOM 2470 N N   . PHE A 1 309 ? -6.594  -10.357 9.064   1.00 96.02 309 A 1 
ATOM 2471 C CA  . PHE A 1 309 ? -7.230  -11.666 9.094   1.00 95.42 309 A 1 
ATOM 2472 C C   . PHE A 1 309 ? -6.210  -12.707 9.553   1.00 94.25 309 A 1 
ATOM 2473 O O   . PHE A 1 309 ? -5.424  -13.227 8.758   1.00 91.29 309 A 1 
ATOM 2474 C CB  . PHE A 1 309 ? -7.798  -11.965 7.706   1.00 95.26 309 A 1 
ATOM 2475 C CG  . PHE A 1 309 ? -8.696  -13.182 7.631   1.00 95.68 309 A 1 
ATOM 2476 C CD1 . PHE A 1 309 ? -8.156  -14.476 7.581   1.00 94.65 309 A 1 
ATOM 2477 C CD2 . PHE A 1 309 ? -10.082 -12.997 7.549   1.00 94.83 309 A 1 
ATOM 2478 C CE1 . PHE A 1 309 ? -9.009  -15.586 7.440   1.00 93.84 309 A 1 
ATOM 2479 C CE2 . PHE A 1 309 ? -10.935 -14.106 7.396   1.00 93.90 309 A 1 
ATOM 2480 C CZ  . PHE A 1 309 ? -10.402 -15.404 7.331   1.00 94.32 309 A 1 
ATOM 2481 N N   . GLN A 1 310 ? -6.208  -13.039 10.841  1.00 91.75 310 A 1 
ATOM 2482 C CA  . GLN A 1 310 ? -5.301  -14.066 11.346  1.00 90.23 310 A 1 
ATOM 2483 C C   . GLN A 1 310 ? -5.802  -15.460 10.949  1.00 90.01 310 A 1 
ATOM 2484 O O   . GLN A 1 310 ? -6.899  -15.881 11.333  1.00 88.36 310 A 1 
ATOM 2485 C CB  . GLN A 1 310 ? -5.121  -13.929 12.857  1.00 88.33 310 A 1 
ATOM 2486 C CG  . GLN A 1 310 ? -4.312  -12.667 13.217  1.00 83.24 310 A 1 
ATOM 2487 C CD  . GLN A 1 310 ? -4.098  -12.504 14.719  1.00 78.04 310 A 1 
ATOM 2488 O OE1 . GLN A 1 310 ? -4.745  -13.136 15.544  1.00 72.13 310 A 1 
ATOM 2489 N NE2 . GLN A 1 310 ? -3.212  -11.631 15.124  1.00 67.36 310 A 1 
ATOM 2490 N N   . LEU A 1 311 ? -4.980  -16.185 10.190  1.00 90.56 311 A 1 
ATOM 2491 C CA  . LEU A 1 311 ? -5.228  -17.582 9.867   1.00 89.53 311 A 1 
ATOM 2492 C C   . LEU A 1 311 ? -5.071  -18.446 11.129  1.00 87.49 311 A 1 
ATOM 2493 O O   . LEU A 1 311 ? -4.228  -18.185 11.985  1.00 84.43 311 A 1 
ATOM 2494 C CB  . LEU A 1 311 ? -4.295  -18.059 8.751   1.00 90.03 311 A 1 
ATOM 2495 C CG  . LEU A 1 311 ? -4.461  -17.340 7.405   1.00 90.13 311 A 1 
ATOM 2496 C CD1 . LEU A 1 311 ? -3.432  -17.876 6.413   1.00 88.09 311 A 1 
ATOM 2497 C CD2 . LEU A 1 311 ? -5.854  -17.571 6.800   1.00 88.20 311 A 1 
ATOM 2498 N N   . ARG A 1 312 ? -5.872  -19.500 11.243  1.00 85.13 312 A 1 
ATOM 2499 C CA  . ARG A 1 312 ? -5.785  -20.444 12.355  1.00 81.11 312 A 1 
ATOM 2500 C C   . ARG A 1 312 ? -4.423  -21.152 12.349  1.00 79.37 312 A 1 
ATOM 2501 O O   . ARG A 1 312 ? -4.072  -21.721 11.321  1.00 74.90 312 A 1 
ATOM 2502 C CB  . ARG A 1 312 ? -6.953  -21.430 12.293  1.00 77.95 312 A 1 
ATOM 2503 C CG  . ARG A 1 312 ? -6.938  -22.409 13.481  1.00 72.28 312 A 1 
ATOM 2504 C CD  . ARG A 1 312 ? -8.121  -23.380 13.410  1.00 68.45 312 A 1 
ATOM 2505 N NE  . ARG A 1 312 ? -9.407  -22.685 13.606  1.00 64.94 312 A 1 
ATOM 2506 C CZ  . ARG A 1 312 ? -9.947  -22.348 14.756  1.00 58.73 312 A 1 
ATOM 2507 N NH1 . ARG A 1 312 ? -9.427  -22.673 15.903  1.00 53.98 312 A 1 
ATOM 2508 N NH2 . ARG A 1 312 ? -11.033 -21.659 14.792  1.00 54.80 312 A 1 
ATOM 2509 N N   . PRO A 1 313 ? -3.687  -21.202 13.479  1.00 77.78 313 A 1 
ATOM 2510 C CA  . PRO A 1 313 ? -2.422  -21.926 13.569  1.00 74.54 313 A 1 
ATOM 2511 C C   . PRO A 1 313 ? -2.572  -23.419 13.261  1.00 73.59 313 A 1 
ATOM 2512 O O   . PRO A 1 313 ? -3.534  -24.071 13.695  1.00 71.13 313 A 1 
ATOM 2513 C CB  . PRO A 1 313 ? -1.909  -21.697 14.993  1.00 71.66 313 A 1 
ATOM 2514 C CG  . PRO A 1 313 ? -2.566  -20.386 15.414  1.00 70.45 313 A 1 
ATOM 2515 C CD  . PRO A 1 313 ? -3.917  -20.444 14.704  1.00 74.26 313 A 1 
ATOM 2516 N N   . LYS A 1 314 ? -1.572  -24.004 12.574  1.00 70.16 314 A 1 
ATOM 2517 C CA  . LYS A 1 314 ? -1.564  -25.426 12.165  1.00 66.85 314 A 1 
ATOM 2518 C C   . LYS A 1 314 ? -1.605  -26.413 13.342  1.00 64.10 314 A 1 
ATOM 2519 O O   . LYS A 1 314 ? -1.999  -27.561 13.160  1.00 59.85 314 A 1 
ATOM 2520 C CB  . LYS A 1 314 ? -0.323  -25.711 11.296  1.00 63.47 314 A 1 
ATOM 2521 C CG  . LYS A 1 314 ? -0.350  -24.955 9.961   1.00 61.33 314 A 1 
ATOM 2522 C CD  . LYS A 1 314 ? 0.857   -25.264 9.057   1.00 59.07 314 A 1 
ATOM 2523 C CE  . LYS A 1 314 ? 0.678   -24.435 7.784   1.00 55.12 314 A 1 
ATOM 2524 N NZ  . LYS A 1 314 ? 1.704   -24.613 6.734   1.00 49.73 314 A 1 
ATOM 2525 N N   . LYS A 1 315 ? -1.162  -26.011 14.550  1.00 59.52 315 A 1 
ATOM 2526 C CA  . LYS A 1 315 ? -1.010  -26.884 15.726  1.00 57.95 315 A 1 
ATOM 2527 C C   . LYS A 1 315 ? -2.290  -27.081 16.551  1.00 57.73 315 A 1 
ATOM 2528 O O   . LYS A 1 315 ? -2.281  -27.955 17.414  1.00 52.36 315 A 1 
ATOM 2529 C CB  . LYS A 1 315 ? 0.167   -26.428 16.598  1.00 52.68 315 A 1 
ATOM 2530 C CG  . LYS A 1 315 ? 1.520   -26.815 15.987  1.00 47.75 315 A 1 
ATOM 2531 C CD  . LYS A 1 315 ? 2.674   -26.494 16.948  1.00 44.43 315 A 1 
ATOM 2532 C CE  . LYS A 1 315 ? 4.012   -26.939 16.362  1.00 39.74 315 A 1 
ATOM 2533 N NZ  . LYS A 1 315 ? 5.156   -26.638 17.276  1.00 36.13 315 A 1 
ATOM 2534 N N   . ASP A 1 316 ? -3.363  -26.377 16.279  1.00 52.02 316 A 1 
ATOM 2535 C CA  . ASP A 1 316 ? -4.643  -26.585 16.976  1.00 52.12 316 A 1 
ATOM 2536 C C   . ASP A 1 316 ? -5.361  -27.842 16.461  1.00 51.62 316 A 1 
ATOM 2537 O O   . ASP A 1 316 ? -6.460  -27.806 15.907  1.00 48.69 316 A 1 
ATOM 2538 C CB  . ASP A 1 316 ? -5.517  -25.315 16.945  1.00 48.97 316 A 1 
ATOM 2539 C CG  . ASP A 1 316 ? -5.031  -24.217 17.897  1.00 45.41 316 A 1 
ATOM 2540 O OD1 . ASP A 1 316 ? -4.238  -24.528 18.811  1.00 42.28 316 A 1 
ATOM 2541 O OD2 . ASP A 1 316 ? -5.481  -23.064 17.691  1.00 41.33 316 A 1 
ATOM 2542 N N   . LYS A 1 317 ? -4.740  -29.022 16.692  1.00 48.87 317 A 1 
ATOM 2543 C CA  . LYS A 1 317 ? -5.436  -30.314 16.718  1.00 49.96 317 A 1 
ATOM 2544 C C   . LYS A 1 317 ? -6.263  -30.458 18.012  1.00 49.15 317 A 1 
ATOM 2545 O O   . LYS A 1 317 ? -6.254  -31.514 18.645  1.00 47.02 317 A 1 
ATOM 2546 C CB  . LYS A 1 317 ? -4.464  -31.501 16.532  1.00 47.09 317 A 1 
ATOM 2547 C CG  . LYS A 1 317 ? -3.904  -31.645 15.117  1.00 43.00 317 A 1 
ATOM 2548 C CD  . LYS A 1 317 ? -3.103  -32.954 15.015  1.00 40.35 317 A 1 
ATOM 2549 C CE  . LYS A 1 317 ? -2.515  -33.141 13.613  1.00 36.45 317 A 1 
ATOM 2550 N NZ  . LYS A 1 317 ? -1.735  -34.406 13.482  1.00 32.98 317 A 1 
ATOM 2551 N N   . LEU A 1 318 ? -6.966  -29.421 18.423  1.00 46.89 318 A 1 
ATOM 2552 C CA  . LEU A 1 318 ? -8.040  -29.585 19.384  1.00 47.04 318 A 1 
ATOM 2553 C C   . LEU A 1 318 ? -9.199  -30.244 18.630  1.00 46.67 318 A 1 
ATOM 2554 O O   . LEU A 1 318 ? -10.009 -29.588 17.988  1.00 43.62 318 A 1 
ATOM 2555 C CB  . LEU A 1 318 ? -8.409  -28.238 20.041  1.00 43.74 318 A 1 
ATOM 2556 C CG  . LEU A 1 318 ? -7.364  -27.767 21.071  1.00 41.26 318 A 1 
ATOM 2557 C CD1 . LEU A 1 318 ? -7.642  -26.320 21.474  1.00 37.79 318 A 1 
ATOM 2558 C CD2 . LEU A 1 318 ? -7.391  -28.620 22.355  1.00 39.28 318 A 1 
ATOM 2559 N N   . LYS A 1 319 ? -9.246  -31.581 18.684  1.00 48.20 319 A 1 
ATOM 2560 C CA  . LYS A 1 319 ? -10.471 -32.322 18.378  1.00 50.41 319 A 1 
ATOM 2561 C C   . LYS A 1 319 ? -11.561 -31.740 19.288  1.00 49.83 319 A 1 
ATOM 2562 O O   . LYS A 1 319 ? -11.426 -31.899 20.502  1.00 47.72 319 A 1 
ATOM 2563 C CB  . LYS A 1 319 ? -10.303 -33.818 18.661  1.00 47.83 319 A 1 
ATOM 2564 C CG  . LYS A 1 319 ? -9.425  -34.564 17.645  1.00 43.08 319 A 1 
ATOM 2565 C CD  . LYS A 1 319 ? -9.371  -36.069 17.977  1.00 40.97 319 A 1 
ATOM 2566 C CE  . LYS A 1 319 ? -8.540  -36.824 16.937  1.00 36.10 319 A 1 
ATOM 2567 N NZ  . LYS A 1 319 ? -8.494  -38.279 17.205  1.00 33.08 319 A 1 
ATOM 2568 N N   . PRO A 1 320 ? -12.614 -31.109 18.772  1.00 44.72 320 A 1 
ATOM 2569 C CA  . PRO A 1 320 ? -13.728 -30.734 19.620  1.00 45.50 320 A 1 
ATOM 2570 C C   . PRO A 1 320 ? -14.415 -32.035 20.060  1.00 46.09 320 A 1 
ATOM 2571 O O   . PRO A 1 320 ? -15.087 -32.694 19.271  1.00 45.36 320 A 1 
ATOM 2572 C CB  . PRO A 1 320 ? -14.599 -29.797 18.779  1.00 43.52 320 A 1 
ATOM 2573 C CG  . PRO A 1 320 ? -14.264 -30.150 17.332  1.00 44.11 320 A 1 
ATOM 2574 C CD  . PRO A 1 320 ? -12.877 -30.791 17.383  1.00 48.44 320 A 1 
ATOM 2575 N N   . LYS A 1 321 ? -14.189 -32.439 21.311  1.00 46.51 321 A 1 
ATOM 2576 C CA  . LYS A 1 321 ? -14.913 -33.564 21.936  1.00 48.66 321 A 1 
ATOM 2577 C C   . LYS A 1 321 ? -16.206 -33.117 22.623  1.00 48.02 321 A 1 
ATOM 2578 O O   . LYS A 1 321 ? -16.818 -33.919 23.314  1.00 45.83 321 A 1 
ATOM 2579 C CB  . LYS A 1 321 ? -13.991 -34.383 22.857  1.00 46.14 321 A 1 
ATOM 2580 C CG  . LYS A 1 321 ? -13.446 -35.639 22.153  1.00 43.23 321 A 1 
ATOM 2581 C CD  . LYS A 1 321 ? -12.731 -36.553 23.154  1.00 40.80 321 A 1 
ATOM 2582 C CE  . LYS A 1 321 ? -12.277 -37.864 22.503  1.00 36.22 321 A 1 
ATOM 2583 N NZ  . LYS A 1 321 ? -11.736 -38.826 23.518  1.00 33.37 321 A 1 
ATOM 2584 N N   . THR A 1 322 ? -16.647 -31.887 22.443  1.00 46.22 322 A 1 
ATOM 2585 C CA  . THR A 1 322 ? -17.866 -31.379 23.088  1.00 50.56 322 A 1 
ATOM 2586 C C   . THR A 1 322 ? -18.638 -30.421 22.178  1.00 52.08 322 A 1 
ATOM 2587 O O   . THR A 1 322 ? -18.075 -29.541 21.534  1.00 49.20 322 A 1 
ATOM 2588 C CB  . THR A 1 322 ? -17.558 -30.720 24.442  1.00 46.82 322 A 1 
ATOM 2589 O OG1 . THR A 1 322 ? -16.468 -29.843 24.346  1.00 41.98 322 A 1 
ATOM 2590 C CG2 . THR A 1 322 ? -17.189 -31.748 25.518  1.00 42.41 322 A 1 
ATOM 2591 N N   . THR A 1 323 ? -19.947 -30.606 22.166  1.00 43.26 323 A 1 
ATOM 2592 C CA  . THR A 1 323 ? -21.002 -29.804 21.515  1.00 47.40 323 A 1 
ATOM 2593 C C   . THR A 1 323 ? -21.213 -28.410 22.138  1.00 48.24 323 A 1 
ATOM 2594 O O   . THR A 1 323 ? -22.265 -27.801 21.985  1.00 46.33 323 A 1 
ATOM 2595 C CB  . THR A 1 323 ? -22.326 -30.604 21.558  1.00 43.47 323 A 1 
ATOM 2596 O OG1 . THR A 1 323 ? -22.373 -31.433 22.698  1.00 38.94 323 A 1 
ATOM 2597 C CG2 . THR A 1 323 ? -22.472 -31.522 20.347  1.00 39.28 323 A 1 
ATOM 2598 N N   . ILE A 1 324 ? -20.221 -27.887 22.847  1.00 45.39 324 A 1 
ATOM 2599 C CA  . ILE A 1 324 ? -20.268 -26.539 23.409  1.00 48.17 324 A 1 
ATOM 2600 C C   . ILE A 1 324 ? -19.812 -25.581 22.309  1.00 48.89 324 A 1 
ATOM 2601 O O   . ILE A 1 324 ? -18.703 -25.732 21.784  1.00 47.43 324 A 1 
ATOM 2602 C CB  . ILE A 1 324 ? -19.430 -26.447 24.705  1.00 44.94 324 A 1 
ATOM 2603 C CG1 . ILE A 1 324 ? -19.920 -27.488 25.746  1.00 41.81 324 A 1 
ATOM 2604 C CG2 . ILE A 1 324 ? -19.517 -25.021 25.291  1.00 43.61 324 A 1 
ATOM 2605 C CD1 . ILE A 1 324 ? -19.077 -27.561 27.027  1.00 39.12 324 A 1 
ATOM 2606 N N   . LYS A 1 325 ? -20.654 -24.608 21.956  1.00 48.39 325 A 1 
ATOM 2607 C CA  . LYS A 1 325 ? -20.257 -23.469 21.120  1.00 51.33 325 A 1 
ATOM 2608 C C   . LYS A 1 325 ? -18.977 -22.868 21.715  1.00 51.05 325 A 1 
ATOM 2609 O O   . LYS A 1 325 ? -19.054 -22.172 22.728  1.00 50.15 325 A 1 
ATOM 2610 C CB  . LYS A 1 325 ? -21.369 -22.399 21.084  1.00 49.69 325 A 1 
ATOM 2611 C CG  . LYS A 1 325 ? -22.347 -22.526 19.908  1.00 45.73 325 A 1 
ATOM 2612 C CD  . LYS A 1 325 ? -23.413 -21.415 19.976  1.00 42.40 325 A 1 
ATOM 2613 C CE  . LYS A 1 325 ? -24.345 -21.448 18.759  1.00 37.45 325 A 1 
ATOM 2614 N NZ  . LYS A 1 325 ? -25.449 -20.456 18.870  1.00 33.88 325 A 1 
ATOM 2615 N N   . GLN A 1 326 ? -17.829 -23.141 21.112  1.00 46.50 326 A 1 
ATOM 2616 C CA  . GLN A 1 326 ? -16.592 -22.518 21.562  1.00 48.50 326 A 1 
ATOM 2617 C C   . GLN A 1 326 ? -16.720 -21.003 21.394  1.00 49.47 326 A 1 
ATOM 2618 O O   . GLN A 1 326 ? -17.264 -20.552 20.382  1.00 48.33 326 A 1 
ATOM 2619 C CB  . GLN A 1 326 ? -15.365 -23.063 20.806  1.00 47.09 326 A 1 
ATOM 2620 C CG  . GLN A 1 326 ? -15.039 -24.508 21.216  1.00 42.90 326 A 1 
ATOM 2621 C CD  . GLN A 1 326 ? -13.547 -24.841 21.165  1.00 38.29 326 A 1 
ATOM 2622 O OE1 . GLN A 1 326 ? -12.721 -24.114 20.635  1.00 37.22 326 A 1 
ATOM 2623 N NE2 . GLN A 1 326 ? -13.135 -25.948 21.738  1.00 36.35 326 A 1 
ATOM 2624 N N   . PRO A 1 327 ? -16.270 -20.212 22.394  1.00 43.78 327 A 1 
ATOM 2625 C CA  . PRO A 1 327 ? -16.170 -18.774 22.213  1.00 45.76 327 A 1 
ATOM 2626 C C   . PRO A 1 327 ? -15.346 -18.513 20.951  1.00 48.76 327 A 1 
ATOM 2627 O O   . PRO A 1 327 ? -14.386 -19.224 20.654  1.00 47.93 327 A 1 
ATOM 2628 C CB  . PRO A 1 327 ? -15.531 -18.215 23.489  1.00 41.28 327 A 1 
ATOM 2629 C CG  . PRO A 1 327 ? -14.840 -19.415 24.122  1.00 41.28 327 A 1 
ATOM 2630 C CD  . PRO A 1 327 ? -15.643 -20.616 23.649  1.00 47.62 327 A 1 
ATOM 2631 N N   . SER A 1 328 ? -15.778 -17.540 20.163  1.00 51.63 328 A 1 
ATOM 2632 C CA  . SER A 1 328 ? -15.098 -17.210 18.908  1.00 54.16 328 A 1 
ATOM 2633 C C   . SER A 1 328 ? -13.637 -16.879 19.215  1.00 57.10 328 A 1 
ATOM 2634 O O   . SER A 1 328 ? -13.346 -15.823 19.767  1.00 53.92 328 A 1 
ATOM 2635 C CB  . SER A 1 328 ? -15.861 -16.096 18.170  1.00 49.98 328 A 1 
ATOM 2636 O OG  . SER A 1 328 ? -15.224 -14.854 18.069  1.00 45.67 328 A 1 
ATOM 2637 N N   . ASP A 1 329 ? -12.721 -17.780 18.868  1.00 57.74 329 A 1 
ATOM 2638 C CA  . ASP A 1 329 ? -11.276 -17.679 19.114  1.00 63.79 329 A 1 
ATOM 2639 C C   . ASP A 1 329 ? -10.603 -16.571 18.297  1.00 69.16 329 A 1 
ATOM 2640 O O   . ASP A 1 329 ? -9.419  -16.305 18.426  1.00 66.32 329 A 1 
ATOM 2641 C CB  . ASP A 1 329 ? -10.642 -19.044 18.822  1.00 57.72 329 A 1 
ATOM 2642 C CG  . ASP A 1 329 ? -10.879 -19.551 17.399  1.00 54.37 329 A 1 
ATOM 2643 O OD1 . ASP A 1 329 ? -11.339 -18.791 16.502  1.00 51.89 329 A 1 
ATOM 2644 O OD2 . ASP A 1 329 ? -10.651 -20.748 17.171  1.00 50.86 329 A 1 
ATOM 2645 N N   . GLY A 1 330 ? -11.407 -15.901 17.468  1.00 65.93 330 A 1 
ATOM 2646 C CA  . GLY A 1 330 ? -11.009 -14.763 16.689  1.00 69.86 330 A 1 
ATOM 2647 C C   . GLY A 1 330 ? -10.126 -15.078 15.470  1.00 75.98 330 A 1 
ATOM 2648 O O   . GLY A 1 330 ? -9.781  -14.138 14.767  1.00 72.61 330 A 1 
ATOM 2649 N N   . PHE A 1 331 ? -9.805  -16.326 15.179  1.00 77.79 331 A 1 
ATOM 2650 C CA  . PHE A 1 331 ? -9.164  -16.710 13.918  1.00 82.24 331 A 1 
ATOM 2651 C C   . PHE A 1 331 ? -10.159 -16.737 12.758  1.00 84.52 331 A 1 
ATOM 2652 O O   . PHE A 1 331 ? -11.374 -16.832 12.960  1.00 82.57 331 A 1 
ATOM 2653 C CB  . PHE A 1 331 ? -8.443  -18.052 14.081  1.00 80.71 331 A 1 
ATOM 2654 C CG  . PHE A 1 331 ? -7.314  -18.016 15.090  1.00 80.31 331 A 1 
ATOM 2655 C CD1 . PHE A 1 331 ? -6.116  -17.349 14.774  1.00 77.69 331 A 1 
ATOM 2656 C CD2 . PHE A 1 331 ? -7.462  -18.622 16.350  1.00 78.61 331 A 1 
ATOM 2657 C CE1 . PHE A 1 331 ? -5.072  -17.289 15.713  1.00 75.22 331 A 1 
ATOM 2658 C CE2 . PHE A 1 331 ? -6.419  -18.564 17.286  1.00 76.76 331 A 1 
ATOM 2659 C CZ  . PHE A 1 331 ? -5.219  -17.898 16.969  1.00 78.71 331 A 1 
ATOM 2660 N N   . ASN A 1 332 ? -9.633  -16.675 11.540  1.00 86.29 332 A 1 
ATOM 2661 C CA  . ASN A 1 332 ? -10.404 -16.723 10.302  1.00 88.21 332 A 1 
ATOM 2662 C C   . ASN A 1 332 ? -11.516 -15.660 10.208  1.00 90.56 332 A 1 
ATOM 2663 O O   . ASN A 1 332 ? -12.605 -15.924 9.687   1.00 88.94 332 A 1 
ATOM 2664 C CB  . ASN A 1 332 ? -10.904 -18.160 10.066  1.00 85.24 332 A 1 
ATOM 2665 C CG  . ASN A 1 332 ? -9.789  -19.175 9.939   1.00 83.00 332 A 1 
ATOM 2666 O OD1 . ASN A 1 332 ? -8.684  -18.911 9.506   1.00 79.24 332 A 1 
ATOM 2667 N ND2 . ASN A 1 332 ? -10.057 -20.415 10.274  1.00 78.53 332 A 1 
ATOM 2668 N N   . LYS A 1 333 ? -11.241 -14.464 10.747  1.00 92.18 333 A 1 
ATOM 2669 C CA  . LYS A 1 333 ? -12.141 -13.300 10.723  1.00 92.91 333 A 1 
ATOM 2670 C C   . LYS A 1 333 ? -11.336 -12.022 10.529  1.00 94.66 333 A 1 
ATOM 2671 O O   . LYS A 1 333 ? -10.295 -11.856 11.154  1.00 93.49 333 A 1 
ATOM 2672 C CB  . LYS A 1 333 ? -12.930 -13.200 12.035  1.00 89.54 333 A 1 
ATOM 2673 C CG  . LYS A 1 333 ? -13.901 -14.367 12.241  1.00 81.21 333 A 1 
ATOM 2674 C CD  . LYS A 1 333 ? -14.629 -14.218 13.577  1.00 79.29 333 A 1 
ATOM 2675 C CE  . LYS A 1 333 ? -15.487 -15.467 13.819  1.00 69.29 333 A 1 
ATOM 2676 N NZ  . LYS A 1 333 ? -16.096 -15.418 15.163  1.00 61.21 333 A 1 
ATOM 2677 N N   . TRP A 1 334 ? -11.861 -11.108 9.734   1.00 95.44 334 A 1 
ATOM 2678 C CA  . TRP A 1 334 ? -11.378 -9.738  9.650   1.00 96.04 334 A 1 
ATOM 2679 C C   . TRP A 1 334 ? -11.663 -8.998  10.949  1.00 95.93 334 A 1 
ATOM 2680 O O   . TRP A 1 334 ? -12.790 -9.039  11.458  1.00 94.97 334 A 1 
ATOM 2681 C CB  . TRP A 1 334 ? -12.030 -9.034  8.454   1.00 96.33 334 A 1 
ATOM 2682 C CG  . TRP A 1 334 ? -11.580 -9.574  7.136   1.00 96.55 334 A 1 
ATOM 2683 C CD1 . TRP A 1 334 ? -12.227 -10.490 6.379   1.00 95.89 334 A 1 
ATOM 2684 C CD2 . TRP A 1 334 ? -10.332 -9.287  6.445   1.00 96.89 334 A 1 
ATOM 2685 N NE1 . TRP A 1 334 ? -11.464 -10.795 5.276   1.00 95.99 334 A 1 
ATOM 2686 C CE2 . TRP A 1 334 ? -10.278 -10.096 5.271   1.00 96.56 334 A 1 
ATOM 2687 C CE3 . TRP A 1 334 ? -9.232  -8.448  6.709   1.00 96.68 334 A 1 
ATOM 2688 C CZ2 . TRP A 1 334 ? -9.165  -10.084 4.408   1.00 96.50 334 A 1 
ATOM 2689 C CZ3 . TRP A 1 334 ? -8.116  -8.424  5.841   1.00 96.45 334 A 1 
ATOM 2690 C CH2 . TRP A 1 334 ? -8.078  -9.248  4.701   1.00 96.14 334 A 1 
ATOM 2691 N N   . LYS A 1 335 ? -10.644 -8.337  11.485  1.00 96.19 335 A 1 
ATOM 2692 C CA  . LYS A 1 335 ? -10.712 -7.547  12.716  1.00 95.62 335 A 1 
ATOM 2693 C C   . LYS A 1 335 ? -9.984  -6.232  12.529  1.00 96.53 335 A 1 
ATOM 2694 O O   . LYS A 1 335 ? -9.032  -6.162  11.765  1.00 95.99 335 A 1 
ATOM 2695 C CB  . LYS A 1 335 ? -10.058 -8.297  13.872  1.00 92.79 335 A 1 
ATOM 2696 C CG  . LYS A 1 335 ? -10.708 -9.631  14.201  1.00 82.62 335 A 1 
ATOM 2697 C CD  . LYS A 1 335 ? -9.906  -10.216 15.369  1.00 80.37 335 A 1 
ATOM 2698 C CE  . LYS A 1 335 ? -10.278 -11.643 15.639  1.00 69.05 335 A 1 
ATOM 2699 N NZ  . LYS A 1 335 ? -9.252  -12.251 16.525  1.00 61.20 335 A 1 
ATOM 2700 N N   . PHE A 1 336 ? -10.397 -5.242  13.321  1.00 95.90 336 A 1 
ATOM 2701 C CA  . PHE A 1 336 ? -9.591  -4.057  13.540  1.00 95.94 336 A 1 
ATOM 2702 C C   . PHE A 1 336 ? -8.246  -4.469  14.141  1.00 95.99 336 A 1 
ATOM 2703 O O   . PHE A 1 336 ? -8.213  -5.212  15.126  1.00 95.21 336 A 1 
ATOM 2704 C CB  . PHE A 1 336 ? -10.359 -3.113  14.471  1.00 95.95 336 A 1 
ATOM 2705 C CG  . PHE A 1 336 ? -9.592  -1.854  14.812  1.00 96.17 336 A 1 
ATOM 2706 C CD1 . PHE A 1 336 ? -9.029  -1.690  16.093  1.00 94.57 336 A 1 
ATOM 2707 C CD2 . PHE A 1 336 ? -9.442  -0.847  13.845  1.00 94.97 336 A 1 
ATOM 2708 C CE1 . PHE A 1 336 ? -8.337  -0.511  16.405  1.00 94.16 336 A 1 
ATOM 2709 C CE2 . PHE A 1 336 ? -8.751  0.331   14.165  1.00 94.32 336 A 1 
ATOM 2710 C CZ  . PHE A 1 336 ? -8.204  0.499   15.440  1.00 95.19 336 A 1 
ATOM 2711 N N   . ASN A 1 337 ? -7.161  -4.021  13.524  1.00 96.89 337 A 1 
ATOM 2712 C CA  . ASN A 1 337 ? -5.815  -4.212  14.025  1.00 96.60 337 A 1 
ATOM 2713 C C   . ASN A 1 337 ? -5.429  -2.993  14.881  1.00 96.84 337 A 1 
ATOM 2714 O O   . ASN A 1 337 ? -5.400  -3.088  16.106  1.00 96.11 337 A 1 
ATOM 2715 C CB  . ASN A 1 337 ? -4.854  -4.502  12.848  1.00 96.02 337 A 1 
ATOM 2716 C CG  . ASN A 1 337 ? -3.461  -4.827  13.348  1.00 94.14 337 A 1 
ATOM 2717 O OD1 . ASN A 1 337 ? -3.198  -4.811  14.525  1.00 88.89 337 A 1 
ATOM 2718 N ND2 . ASN A 1 337 ? -2.515  -5.119  12.495  1.00 87.55 337 A 1 
ATOM 2719 N N   . TYR A 1 338 ? -5.219  -1.841  14.240  1.00 97.29 338 A 1 
ATOM 2720 C CA  . TYR A 1 338 ? -4.926  -0.589  14.929  1.00 97.77 338 A 1 
ATOM 2721 C C   . TYR A 1 338 ? -5.252  0.632   14.053  1.00 98.06 338 A 1 
ATOM 2722 O O   . TYR A 1 338 ? -5.424  0.517   12.843  1.00 97.95 338 A 1 
ATOM 2723 C CB  . TYR A 1 338 ? -3.456  -0.580  15.365  1.00 97.69 338 A 1 
ATOM 2724 C CG  . TYR A 1 338 ? -2.477  -0.257  14.260  1.00 97.85 338 A 1 
ATOM 2725 C CD1 . TYR A 1 338 ? -2.053  -1.235  13.330  1.00 97.31 338 A 1 
ATOM 2726 C CD2 . TYR A 1 338 ? -1.981  1.055   14.160  1.00 97.50 338 A 1 
ATOM 2727 C CE1 . TYR A 1 338 ? -1.142  -0.901  12.321  1.00 96.82 338 A 1 
ATOM 2728 C CE2 . TYR A 1 338 ? -1.072  1.396   13.158  1.00 96.89 338 A 1 
ATOM 2729 C CZ  . TYR A 1 338 ? -0.649  0.417   12.238  1.00 96.87 338 A 1 
ATOM 2730 O OH  . TYR A 1 338 ? 0.232   0.776   11.286  1.00 95.90 338 A 1 
ATOM 2731 N N   . GLY A 1 339 ? -5.325  1.807   14.671  1.00 97.85 339 A 1 
ATOM 2732 C CA  . GLY A 1 339 ? -5.444  3.097   13.987  1.00 97.94 339 A 1 
ATOM 2733 C C   . GLY A 1 339 ? -4.239  3.991   14.267  1.00 98.23 339 A 1 
ATOM 2734 O O   . GLY A 1 339 ? -3.710  3.979   15.376  1.00 97.62 339 A 1 
ATOM 2735 N N   . SER A 1 340 ? -3.822  4.798   13.297  1.00 97.74 340 A 1 
ATOM 2736 C CA  . SER A 1 340 ? -2.657  5.682   13.452  1.00 97.80 340 A 1 
ATOM 2737 C C   . SER A 1 340 ? -2.817  6.687   14.604  1.00 97.85 340 A 1 
ATOM 2738 O O   . SER A 1 340 ? -1.863  6.968   15.319  1.00 97.32 340 A 1 
ATOM 2739 C CB  . SER A 1 340 ? -2.385  6.416   12.140  1.00 97.86 340 A 1 
ATOM 2740 O OG  . SER A 1 340 ? -3.500  7.183   11.726  1.00 97.41 340 A 1 
ATOM 2741 N N   . SER A 1 341 ? -4.034  7.177   14.811  1.00 96.94 341 A 1 
ATOM 2742 C CA  . SER A 1 341 ? -4.345  8.080   15.924  1.00 96.47 341 A 1 
ATOM 2743 C C   . SER A 1 341 ? -4.351  7.339   17.269  1.00 96.48 341 A 1 
ATOM 2744 O O   . SER A 1 341 ? -3.652  7.744   18.187  1.00 95.64 341 A 1 
ATOM 2745 C CB  . SER A 1 341 ? -5.685  8.762   15.660  1.00 95.74 341 A 1 
ATOM 2746 O OG  . SER A 1 341 ? -5.980  9.687   16.691  1.00 80.46 341 A 1 
ATOM 2747 N N   . SER A 1 342 ? -5.077  6.227   17.381  1.00 97.40 342 A 1 
ATOM 2748 C CA  . SER A 1 342 ? -5.215  5.508   18.650  1.00 96.99 342 A 1 
ATOM 2749 C C   . SER A 1 342 ? -3.932  4.798   19.109  1.00 97.17 342 A 1 
ATOM 2750 O O   . SER A 1 342 ? -3.685  4.711   20.307  1.00 96.07 342 A 1 
ATOM 2751 C CB  . SER A 1 342 ? -6.362  4.486   18.572  1.00 96.21 342 A 1 
ATOM 2752 O OG  . SER A 1 342 ? -6.150  3.533   17.547  1.00 91.09 342 A 1 
ATOM 2753 N N   . GLU A 1 343 ? -3.115  4.308   18.177  1.00 97.40 343 A 1 
ATOM 2754 C CA  . GLU A 1 343 ? -1.900  3.559   18.493  1.00 97.22 343 A 1 
ATOM 2755 C C   . GLU A 1 343 ? -0.683  4.468   18.705  1.00 97.57 343 A 1 
ATOM 2756 O O   . GLU A 1 343 ? 0.100   4.247   19.627  1.00 96.24 343 A 1 
ATOM 2757 C CB  . GLU A 1 343 ? -1.626  2.555   17.370  1.00 96.22 343 A 1 
ATOM 2758 C CG  . GLU A 1 343 ? -0.573  1.492   17.752  1.00 93.04 343 A 1 
ATOM 2759 C CD  . GLU A 1 343 ? -1.030  0.633   18.937  1.00 94.25 343 A 1 
ATOM 2760 O OE1 . GLU A 1 343 ? -0.256  0.489   19.917  1.00 87.69 343 A 1 
ATOM 2761 O OE2 . GLU A 1 343 ? -2.174  0.136   18.919  1.00 88.51 343 A 1 
ATOM 2762 N N   . TYR A 1 344 ? -0.542  5.497   17.873  1.00 97.96 344 A 1 
ATOM 2763 C CA  . TYR A 1 344 ? 0.652   6.349   17.858  1.00 98.07 344 A 1 
ATOM 2764 C C   . TYR A 1 344 ? 0.407   7.773   18.358  1.00 98.17 344 A 1 
ATOM 2765 O O   . TYR A 1 344 ? 1.371   8.522   18.556  1.00 97.46 344 A 1 
ATOM 2766 C CB  . TYR A 1 344 ? 1.276   6.326   16.463  1.00 97.97 344 A 1 
ATOM 2767 C CG  . TYR A 1 344 ? 1.597   4.942   15.912  1.00 97.97 344 A 1 
ATOM 2768 C CD1 . TYR A 1 344 ? 2.284   4.000   16.697  1.00 97.22 344 A 1 
ATOM 2769 C CD2 . TYR A 1 344 ? 1.214   4.613   14.603  1.00 97.28 344 A 1 
ATOM 2770 C CE1 . TYR A 1 344 ? 2.581   2.730   16.182  1.00 96.59 344 A 1 
ATOM 2771 C CE2 . TYR A 1 344 ? 1.519   3.342   14.076  1.00 96.61 344 A 1 
ATOM 2772 C CZ  . TYR A 1 344 ? 2.199   2.396   14.868  1.00 96.71 344 A 1 
ATOM 2773 O OH  . TYR A 1 344 ? 2.481   1.173   14.367  1.00 95.61 344 A 1 
ATOM 2774 N N   . GLY A 1 345 ? -0.843  8.152   18.583  1.00 97.22 345 A 1 
ATOM 2775 C CA  . GLY A 1 345 ? -1.225  9.507   18.986  1.00 97.17 345 A 1 
ATOM 2776 C C   . GLY A 1 345 ? -1.067  10.546  17.877  1.00 97.60 345 A 1 
ATOM 2777 O O   . GLY A 1 345 ? -0.867  11.715  18.184  1.00 96.33 345 A 1 
ATOM 2778 N N   . LEU A 1 346 ? -1.111  10.137  16.608  1.00 96.77 346 A 1 
ATOM 2779 C CA  . LEU A 1 346 ? -1.019  11.047  15.472  1.00 96.92 346 A 1 
ATOM 2780 C C   . LEU A 1 346 ? -2.312  11.857  15.338  1.00 96.83 346 A 1 
ATOM 2781 O O   . LEU A 1 346 ? -3.404  11.303  15.412  1.00 96.20 346 A 1 
ATOM 2782 C CB  . LEU A 1 346 ? -0.729  10.285  14.163  1.00 96.91 346 A 1 
ATOM 2783 C CG  . LEU A 1 346 ? 0.555   9.439   14.172  1.00 96.41 346 A 1 
ATOM 2784 C CD1 . LEU A 1 346 ? 0.725   8.758   12.813  1.00 94.44 346 A 1 
ATOM 2785 C CD2 . LEU A 1 346 ? 1.804   10.271  14.438  1.00 94.58 346 A 1 
ATOM 2786 N N   . LYS A 1 347 ? -2.174  13.161  15.108  1.00 97.13 347 A 1 
ATOM 2787 C CA  . LYS A 1 347 ? -3.310  14.071  14.895  1.00 96.57 347 A 1 
ATOM 2788 C C   . LYS A 1 347 ? -3.768  14.100  13.437  1.00 96.87 347 A 1 
ATOM 2789 O O   . LYS A 1 347 ? -4.928  14.350  13.159  1.00 95.69 347 A 1 
ATOM 2790 C CB  . LYS A 1 347 ? -2.922  15.485  15.338  1.00 96.20 347 A 1 
ATOM 2791 C CG  . LYS A 1 347 ? -2.572  15.546  16.824  1.00 92.75 347 A 1 
ATOM 2792 C CD  . LYS A 1 347 ? -2.105  16.958  17.181  1.00 86.34 347 A 1 
ATOM 2793 C CE  . LYS A 1 347 ? -1.695  16.999  18.652  1.00 80.43 347 A 1 
ATOM 2794 N NZ  . LYS A 1 347 ? -1.133  18.314  18.991  1.00 68.61 347 A 1 
ATOM 2795 N N   . GLU A 1 348 ? -2.821  13.855  12.524  1.00 97.54 348 A 1 
ATOM 2796 C CA  . GLU A 1 348 ? -3.012  13.794  11.084  1.00 97.72 348 A 1 
ATOM 2797 C C   . GLU A 1 348 ? -1.852  13.022  10.436  1.00 98.24 348 A 1 
ATOM 2798 O O   . GLU A 1 348 ? -0.842  12.729  11.089  1.00 98.02 348 A 1 
ATOM 2799 C CB  . GLU A 1 348 ? -3.132  15.216  10.498  1.00 96.97 348 A 1 
ATOM 2800 C CG  . GLU A 1 348 ? -1.890  16.086  10.772  1.00 96.19 348 A 1 
ATOM 2801 C CD  . GLU A 1 348 ? -1.962  17.480  10.136  1.00 95.86 348 A 1 
ATOM 2802 O OE1 . GLU A 1 348 ? -0.890  18.132  10.127  1.00 91.93 348 A 1 
ATOM 2803 O OE2 . GLU A 1 348 ? -3.037  17.882  9.639   1.00 92.91 348 A 1 
ATOM 2804 N N   . LEU A 1 349 ? -1.968  12.713  9.148   1.00 97.87 349 A 1 
ATOM 2805 C CA  . LEU A 1 349 ? -0.938  11.989  8.397   1.00 98.12 349 A 1 
ATOM 2806 C C   . LEU A 1 349 ? 0.088   12.937  7.740   1.00 98.26 349 A 1 
ATOM 2807 O O   . LEU A 1 349 ? 0.422   12.799  6.563   1.00 98.02 349 A 1 
ATOM 2808 C CB  . LEU A 1 349 ? -1.605  11.005  7.412   1.00 98.32 349 A 1 
ATOM 2809 C CG  . LEU A 1 349 ? -2.597  10.006  8.034   1.00 97.98 349 A 1 
ATOM 2810 C CD1 . LEU A 1 349 ? -3.052  9.012   6.965   1.00 97.70 349 A 1 
ATOM 2811 C CD2 . LEU A 1 349 ? -2.003  9.200   9.188   1.00 97.56 349 A 1 
ATOM 2812 N N   . SER A 1 350 ? 0.581   13.921  8.492   1.00 98.33 350 A 1 
ATOM 2813 C CA  . SER A 1 350 ? 1.562   14.895  8.007   1.00 98.45 350 A 1 
ATOM 2814 C C   . SER A 1 350 ? 3.011   14.455  8.233   1.00 98.58 350 A 1 
ATOM 2815 O O   . SER A 1 350 ? 3.299   13.731  9.193   1.00 98.51 350 A 1 
ATOM 2816 C CB  . SER A 1 350 ? 1.329   16.271  8.628   1.00 98.23 350 A 1 
ATOM 2817 O OG  . SER A 1 350 ? 1.590   16.308  10.006  1.00 97.87 350 A 1 
ATOM 2818 N N   . PRO A 1 351 ? 3.973   14.935  7.415   1.00 98.60 351 A 1 
ATOM 2819 C CA  . PRO A 1 351 ? 5.394   14.672  7.635   1.00 98.58 351 A 1 
ATOM 2820 C C   . PRO A 1 351 ? 5.857   15.038  9.049   1.00 98.53 351 A 1 
ATOM 2821 O O   . PRO A 1 351 ? 6.596   14.279  9.670   1.00 98.40 351 A 1 
ATOM 2822 C CB  . PRO A 1 351 ? 6.134   15.496  6.581   1.00 98.44 351 A 1 
ATOM 2823 C CG  . PRO A 1 351 ? 5.135   15.592  5.436   1.00 97.85 351 A 1 
ATOM 2824 C CD  . PRO A 1 351 ? 3.791   15.676  6.171   1.00 98.48 351 A 1 
ATOM 2825 N N   . LYS A 1 352 ? 5.367   16.145  9.592   1.00 98.49 352 A 1 
ATOM 2826 C CA  . LYS A 1 352 ? 5.692   16.608  10.952  1.00 98.32 352 A 1 
ATOM 2827 C C   . LYS A 1 352 ? 5.296   15.591  12.030  1.00 98.45 352 A 1 
ATOM 2828 O O   . LYS A 1 352 ? 6.095   15.305  12.914  1.00 98.28 352 A 1 
ATOM 2829 C CB  . LYS A 1 352 ? 5.015   17.962  11.185  1.00 97.94 352 A 1 
ATOM 2830 C CG  . LYS A 1 352 ? 5.326   18.526  12.580  1.00 93.78 352 A 1 
ATOM 2831 C CD  . LYS A 1 352 ? 4.625   19.876  12.787  1.00 88.63 352 A 1 
ATOM 2832 C CE  . LYS A 1 352 ? 4.900   20.381  14.192  1.00 78.07 352 A 1 
ATOM 2833 N NZ  . LYS A 1 352 ? 4.209   21.662  14.442  1.00 68.81 352 A 1 
ATOM 2834 N N   . GLU A 1 353 ? 4.083   15.041  11.951  1.00 98.32 353 A 1 
ATOM 2835 C CA  . GLU A 1 353 ? 3.611   14.055  12.935  1.00 98.47 353 A 1 
ATOM 2836 C C   . GLU A 1 353 ? 4.430   12.753  12.844  1.00 98.59 353 A 1 
ATOM 2837 O O   . GLU A 1 353 ? 4.802   12.180  13.867  1.00 98.37 353 A 1 
ATOM 2838 C CB  . GLU A 1 353 ? 2.115   13.786  12.717  1.00 98.33 353 A 1 
ATOM 2839 C CG  . GLU A 1 353 ? 1.202   14.952  13.133  1.00 97.25 353 A 1 
ATOM 2840 C CD  . GLU A 1 353 ? 1.089   15.146  14.654  1.00 97.39 353 A 1 
ATOM 2841 O OE1 . GLU A 1 353 ? 1.285   16.283  15.136  1.00 92.70 353 A 1 
ATOM 2842 O OE2 . GLU A 1 353 ? 0.747   14.171  15.349  1.00 93.91 353 A 1 
ATOM 2843 N N   . PHE A 1 354 ? 4.798   12.331  11.637  1.00 98.61 354 A 1 
ATOM 2844 C CA  . PHE A 1 354 ? 5.626   11.140  11.438  1.00 98.62 354 A 1 
ATOM 2845 C C   . PHE A 1 354 ? 7.101   11.354  11.817  1.00 98.68 354 A 1 
ATOM 2846 O O   . PHE A 1 354 ? 7.733   10.428  12.325  1.00 98.40 354 A 1 
ATOM 2847 C CB  . PHE A 1 354 ? 5.475   10.637  10.000  1.00 98.66 354 A 1 
ATOM 2848 C CG  . PHE A 1 354 ? 4.246   9.767   9.826   1.00 98.69 354 A 1 
ATOM 2849 C CD1 . PHE A 1 354 ? 4.349   8.372   9.972   1.00 98.45 354 A 1 
ATOM 2850 C CD2 . PHE A 1 354 ? 2.994   10.349  9.564   1.00 98.45 354 A 1 
ATOM 2851 C CE1 . PHE A 1 354 ? 3.207   7.561   9.856   1.00 98.21 354 A 1 
ATOM 2852 C CE2 . PHE A 1 354 ? 1.852   9.543   9.452   1.00 98.15 354 A 1 
ATOM 2853 C CZ  . PHE A 1 354 ? 1.951   8.149   9.597   1.00 98.23 354 A 1 
ATOM 2854 N N   . GLU A 1 355 ? 7.650   12.549  11.669  1.00 98.59 355 A 1 
ATOM 2855 C CA  . GLU A 1 355 ? 8.972   12.896  12.205  1.00 98.42 355 A 1 
ATOM 2856 C C   . GLU A 1 355 ? 8.985   12.833  13.736  1.00 98.41 355 A 1 
ATOM 2857 O O   . GLU A 1 355 ? 9.915   12.271  14.332  1.00 98.21 355 A 1 
ATOM 2858 C CB  . GLU A 1 355 ? 9.406   14.289  11.739  1.00 98.30 355 A 1 
ATOM 2859 C CG  . GLU A 1 355 ? 9.789   14.274  10.253  1.00 97.00 355 A 1 
ATOM 2860 C CD  . GLU A 1 355 ? 10.313  15.625  9.769   1.00 96.50 355 A 1 
ATOM 2861 O OE1 . GLU A 1 355 ? 11.370  15.613  9.112   1.00 90.64 355 A 1 
ATOM 2862 O OE2 . GLU A 1 355 ? 9.692   16.690  9.978   1.00 91.89 355 A 1 
ATOM 2863 N N   . ILE A 1 356 ? 7.935   13.351  14.388  1.00 98.49 356 A 1 
ATOM 2864 C CA  . ILE A 1 356 ? 7.761   13.245  15.833  1.00 98.45 356 A 1 
ATOM 2865 C C   . ILE A 1 356 ? 7.628   11.777  16.253  1.00 98.58 356 A 1 
ATOM 2866 O O   . ILE A 1 356 ? 8.279   11.356  17.213  1.00 98.38 356 A 1 
ATOM 2867 C CB  . ILE A 1 356 ? 6.555   14.098  16.305  1.00 98.41 356 A 1 
ATOM 2868 C CG1 . ILE A 1 356 ? 6.859   15.603  16.139  1.00 97.75 356 A 1 
ATOM 2869 C CG2 . ILE A 1 356 ? 6.191   13.799  17.773  1.00 97.75 356 A 1 
ATOM 2870 C CD1 . ILE A 1 356 ? 5.616   16.504  16.246  1.00 95.07 356 A 1 
ATOM 2871 N N   . LEU A 1 357 ? 6.824   10.987  15.540  1.00 98.31 357 A 1 
ATOM 2872 C CA  . LEU A 1 357 ? 6.686   9.555   15.797  1.00 98.42 357 A 1 
ATOM 2873 C C   . LEU A 1 357 ? 8.028   8.833   15.686  1.00 98.57 357 A 1 
ATOM 2874 O O   . LEU A 1 357 ? 8.400   8.090   16.593  1.00 98.46 357 A 1 
ATOM 2875 C CB  . LEU A 1 357 ? 5.644   8.955   14.831  1.00 98.50 357 A 1 
ATOM 2876 C CG  . LEU A 1 357 ? 5.493   7.429   14.947  1.00 98.22 357 A 1 
ATOM 2877 C CD1 . LEU A 1 357 ? 5.061   6.992   16.355  1.00 97.74 357 A 1 
ATOM 2878 C CD2 . LEU A 1 357 ? 4.462   6.922   13.945  1.00 97.67 357 A 1 
ATOM 2879 N N   . ALA A 1 358 ? 8.776   9.073   14.613  1.00 98.41 358 A 1 
ATOM 2880 C CA  . ALA A 1 358 ? 10.090  8.477   14.403  1.00 98.22 358 A 1 
ATOM 2881 C C   . ALA A 1 358 ? 11.073  8.854   15.529  1.00 98.13 358 A 1 
ATOM 2882 O O   . ALA A 1 358 ? 11.735  7.983   16.100  1.00 97.77 358 A 1 
ATOM 2883 C CB  . ALA A 1 358 ? 10.587  8.888   13.012  1.00 97.99 358 A 1 
ATOM 2884 N N   . ALA A 1 359 ? 11.099  10.119  15.944  1.00 98.16 359 A 1 
ATOM 2885 C CA  . ALA A 1 359 ? 11.924  10.567  17.068  1.00 98.05 359 A 1 
ATOM 2886 C C   . ALA A 1 359 ? 11.513  9.954   18.424  1.00 98.09 359 A 1 
ATOM 2887 O O   . ALA A 1 359 ? 12.360  9.726   19.288  1.00 97.55 359 A 1 
ATOM 2888 C CB  . ALA A 1 359 ? 11.869  12.102  17.112  1.00 97.98 359 A 1 
ATOM 2889 N N   . ARG A 1 360 ? 10.219  9.672   18.617  1.00 98.19 360 A 1 
ATOM 2890 C CA  . ARG A 1 360 ? 9.729   8.938   19.790  1.00 98.18 360 A 1 
ATOM 2891 C C   . ARG A 1 360 ? 10.154  7.469   19.748  1.00 98.13 360 A 1 
ATOM 2892 O O   . ARG A 1 360 ? 10.652  6.980   20.758  1.00 97.83 360 A 1 
ATOM 2893 C CB  . ARG A 1 360 ? 8.203   9.059   19.900  1.00 98.26 360 A 1 
ATOM 2894 C CG  . ARG A 1 360 ? 7.738   10.458  20.349  1.00 97.31 360 A 1 
ATOM 2895 C CD  . ARG A 1 360 ? 6.216   10.622  20.161  1.00 96.67 360 A 1 
ATOM 2896 N NE  . ARG A 1 360 ? 5.443   9.646   20.944  1.00 93.43 360 A 1 
ATOM 2897 C CZ  . ARG A 1 360 ? 4.198   9.256   20.721  1.00 93.09 360 A 1 
ATOM 2898 N NH1 . ARG A 1 360 ? 3.479   9.750   19.752  1.00 86.34 360 A 1 
ATOM 2899 N NH2 . ARG A 1 360 ? 3.650   8.351   21.465  1.00 85.71 360 A 1 
ATOM 2900 N N   . MET A 1 361 ? 10.041  6.802   18.596  1.00 97.97 361 A 1 
ATOM 2901 C CA  . MET A 1 361 ? 10.461  5.401   18.426  1.00 97.69 361 A 1 
ATOM 2902 C C   . MET A 1 361 ? 11.970  5.192   18.637  1.00 97.40 361 A 1 
ATOM 2903 O O   . MET A 1 361 ? 12.374  4.125   19.100  1.00 96.84 361 A 1 
ATOM 2904 C CB  . MET A 1 361 ? 10.064  4.881   17.038  1.00 97.73 361 A 1 
ATOM 2905 C CG  . MET A 1 361 ? 8.556   4.675   16.900  1.00 97.04 361 A 1 
ATOM 2906 S SD  . MET A 1 361 ? 8.057   3.771   15.413  1.00 96.48 361 A 1 
ATOM 2907 C CE  . MET A 1 361 ? 8.516   4.907   14.096  1.00 91.58 361 A 1 
ATOM 2908 N N   . ASP A 1 362 ? 12.810  6.186   18.365  1.00 97.21 362 A 1 
ATOM 2909 C CA  . ASP A 1 362 ? 14.239  6.099   18.693  1.00 96.41 362 A 1 
ATOM 2910 C C   . ASP A 1 362 ? 14.480  5.938   20.196  1.00 96.39 362 A 1 
ATOM 2911 O O   . ASP A 1 362 ? 15.337  5.153   20.608  1.00 95.00 362 A 1 
ATOM 2912 C CB  . ASP A 1 362 ? 14.985  7.351   18.246  1.00 95.67 362 A 1 
ATOM 2913 C CG  . ASP A 1 362 ? 15.162  7.448   16.738  1.00 93.60 362 A 1 
ATOM 2914 O OD1 . ASP A 1 362 ? 15.060  6.428   16.019  1.00 90.24 362 A 1 
ATOM 2915 O OD2 . ASP A 1 362 ? 15.388  8.589   16.295  1.00 90.11 362 A 1 
ATOM 2916 N N   . LYS A 1 363 ? 13.706  6.668   20.999  1.00 96.93 363 A 1 
ATOM 2917 C CA  . LYS A 1 363 ? 13.861  6.756   22.459  1.00 96.62 363 A 1 
ATOM 2918 C C   . LYS A 1 363 ? 13.027  5.717   23.206  1.00 96.82 363 A 1 
ATOM 2919 O O   . LYS A 1 363 ? 13.391  5.325   24.306  1.00 95.95 363 A 1 
ATOM 2920 C CB  . LYS A 1 363 ? 13.502  8.174   22.917  1.00 96.62 363 A 1 
ATOM 2921 C CG  . LYS A 1 363 ? 14.427  9.230   22.303  1.00 94.06 363 A 1 
ATOM 2922 C CD  . LYS A 1 363 ? 14.013  10.641  22.734  1.00 88.65 363 A 1 
ATOM 2923 C CE  . LYS A 1 363 ? 14.908  11.668  22.025  1.00 84.34 363 A 1 
ATOM 2924 N NZ  . LYS A 1 363 ? 14.574  13.055  22.417  1.00 73.58 363 A 1 
ATOM 2925 N N   . ASP A 1 364 ? 11.922  5.276   22.626  1.00 96.96 364 A 1 
ATOM 2926 C CA  . ASP A 1 364 ? 10.972  4.349   23.226  1.00 96.91 364 A 1 
ATOM 2927 C C   . ASP A 1 364 ? 10.948  3.023   22.450  1.00 97.04 364 A 1 
ATOM 2928 O O   . ASP A 1 364 ? 10.356  2.884   21.380  1.00 96.77 364 A 1 
ATOM 2929 C CB  . ASP A 1 364 ? 9.595   5.024   23.320  1.00 96.81 364 A 1 
ATOM 2930 C CG  . ASP A 1 364 ? 8.543   4.157   24.016  1.00 96.54 364 A 1 
ATOM 2931 O OD1 . ASP A 1 364 ? 8.797   2.947   24.222  1.00 94.91 364 A 1 
ATOM 2932 O OD2 . ASP A 1 364 ? 7.460   4.712   24.306  1.00 94.12 364 A 1 
ATOM 2933 N N   . LEU A 1 365 ? 11.618  2.014   23.036  1.00 96.26 365 A 1 
ATOM 2934 C CA  . LEU A 1 365 ? 11.678  0.676   22.464  1.00 95.73 365 A 1 
ATOM 2935 C C   . LEU A 1 365 ? 10.305  -0.005  22.430  1.00 96.03 365 A 1 
ATOM 2936 O O   . LEU A 1 365 ? 10.056  -0.807  21.537  1.00 95.68 365 A 1 
ATOM 2937 C CB  . LEU A 1 365 ? 12.712  -0.149  23.253  1.00 94.96 365 A 1 
ATOM 2938 C CG  . LEU A 1 365 ? 12.920  -1.575  22.715  1.00 92.13 365 A 1 
ATOM 2939 C CD1 . LEU A 1 365 ? 13.436  -1.594  21.270  1.00 90.10 365 A 1 
ATOM 2940 C CD2 . LEU A 1 365 ? 13.939  -2.315  23.589  1.00 90.11 365 A 1 
ATOM 2941 N N   . GLN A 1 366 ? 9.406   0.278   23.385  1.00 96.36 366 A 1 
ATOM 2942 C CA  . GLN A 1 366 ? 8.079   -0.319  23.398  1.00 96.12 366 A 1 
ATOM 2943 C C   . GLN A 1 366 ? 7.232   0.210   22.242  1.00 96.55 366 A 1 
ATOM 2944 O O   . GLN A 1 366 ? 6.587   -0.576  21.555  1.00 96.36 366 A 1 
ATOM 2945 C CB  . GLN A 1 366 ? 7.364   -0.061  24.728  1.00 96.12 366 A 1 
ATOM 2946 C CG  . GLN A 1 366 ? 8.070   -0.701  25.930  1.00 88.20 366 A 1 
ATOM 2947 C CD  . GLN A 1 366 ? 7.286   -0.523  27.231  1.00 79.74 366 A 1 
ATOM 2948 O OE1 . GLN A 1 366 ? 6.242   0.095   27.295  1.00 70.50 366 A 1 
ATOM 2949 N NE2 . GLN A 1 366 ? 7.754   -1.070  28.324  1.00 66.95 366 A 1 
ATOM 2950 N N   . LEU A 1 367 ? 7.312   1.508   21.975  1.00 96.87 367 A 1 
ATOM 2951 C CA  . LEU A 1 367 ? 6.651   2.128   20.824  1.00 97.27 367 A 1 
ATOM 2952 C C   . LEU A 1 367 ? 7.197   1.590   19.495  1.00 97.49 367 A 1 
ATOM 2953 O O   . LEU A 1 367 ? 6.423   1.254   18.604  1.00 97.38 367 A 1 
ATOM 2954 C CB  . LEU A 1 367 ? 6.817   3.649   20.936  1.00 97.57 367 A 1 
ATOM 2955 C CG  . LEU A 1 367 ? 6.089   4.445   19.838  1.00 97.05 367 A 1 
ATOM 2956 C CD1 . LEU A 1 367 ? 4.579   4.239   19.881  1.00 96.58 367 A 1 
ATOM 2957 C CD2 . LEU A 1 367 ? 6.374   5.931   20.038  1.00 96.61 367 A 1 
ATOM 2958 N N   . PHE A 1 368 ? 8.519   1.448   19.371  1.00 97.28 368 A 1 
ATOM 2959 C CA  . PHE A 1 368 ? 9.115   0.815   18.197  1.00 97.05 368 A 1 
ATOM 2960 C C   . PHE A 1 368 ? 8.666   -0.649  18.039  1.00 96.89 368 A 1 
ATOM 2961 O O   . PHE A 1 368 ? 8.356   -1.081  16.937  1.00 96.78 368 A 1 
ATOM 2962 C CB  . PHE A 1 368 ? 10.648  0.899   18.273  1.00 96.91 368 A 1 
ATOM 2963 C CG  . PHE A 1 368 ? 11.306  0.103   17.163  1.00 96.82 368 A 1 
ATOM 2964 C CD1 . PHE A 1 368 ? 11.725  -1.222  17.398  1.00 96.28 368 A 1 
ATOM 2965 C CD2 . PHE A 1 368 ? 11.389  0.636   15.863  1.00 96.51 368 A 1 
ATOM 2966 C CE1 . PHE A 1 368 ? 12.205  -2.008  16.342  1.00 96.02 368 A 1 
ATOM 2967 C CE2 . PHE A 1 368 ? 11.866  -0.150  14.807  1.00 95.93 368 A 1 
ATOM 2968 C CZ  . PHE A 1 368 ? 12.271  -1.476  15.038  1.00 95.81 368 A 1 
ATOM 2969 N N   . ASN A 1 369 ? 8.606   -1.421  19.129  1.00 96.46 369 A 1 
ATOM 2970 C CA  . ASN A 1 369 ? 8.169   -2.817  19.072  1.00 95.70 369 A 1 
ATOM 2971 C C   . ASN A 1 369 ? 6.704   -2.946  18.630  1.00 95.87 369 A 1 
ATOM 2972 O O   . ASN A 1 369 ? 6.396   -3.879  17.897  1.00 95.58 369 A 1 
ATOM 2973 C CB  . ASN A 1 369 ? 8.387   -3.480  20.439  1.00 95.28 369 A 1 
ATOM 2974 C CG  . ASN A 1 369 ? 9.840   -3.792  20.740  1.00 93.25 369 A 1 
ATOM 2975 O OD1 . ASN A 1 369 ? 10.713  -3.829  19.887  1.00 88.94 369 A 1 
ATOM 2976 N ND2 . ASN A 1 369 ? 10.150  -4.080  21.982  1.00 88.03 369 A 1 
ATOM 2977 N N   . LYS A 1 370 ? 5.831   -2.009  19.012  1.00 96.06 370 A 1 
ATOM 2978 C CA  . LYS A 1 370 ? 4.458   -1.931  18.477  1.00 96.03 370 A 1 
ATOM 2979 C C   . LYS A 1 370 ? 4.464   -1.701  16.964  1.00 96.50 370 A 1 
ATOM 2980 O O   . LYS A 1 370 ? 3.854   -2.474  16.244  1.00 96.25 370 A 1 
ATOM 2981 C CB  . LYS A 1 370 ? 3.673   -0.806  19.153  1.00 95.28 370 A 1 
ATOM 2982 C CG  . LYS A 1 370 ? 3.286   -1.136  20.600  1.00 86.48 370 A 1 
ATOM 2983 C CD  . LYS A 1 370 ? 2.565   0.089   21.162  1.00 85.08 370 A 1 
ATOM 2984 C CE  . LYS A 1 370 ? 1.847   -0.214  22.474  1.00 76.88 370 A 1 
ATOM 2985 N NZ  . LYS A 1 370 ? 0.660   0.673   22.565  1.00 70.03 370 A 1 
ATOM 2986 N N   . TYR A 1 371 ? 5.219   -0.707  16.477  1.00 97.00 371 A 1 
ATOM 2987 C CA  . TYR A 1 371 ? 5.391   -0.481  15.040  1.00 97.23 371 A 1 
ATOM 2988 C C   . TYR A 1 371 ? 5.904   -1.740  14.333  1.00 97.13 371 A 1 
ATOM 2989 O O   . TYR A 1 371 ? 5.346   -2.156  13.323  1.00 96.89 371 A 1 
ATOM 2990 C CB  . TYR A 1 371 ? 6.334   0.709   14.818  1.00 97.36 371 A 1 
ATOM 2991 C CG  . TYR A 1 371 ? 6.923   0.771   13.421  1.00 97.23 371 A 1 
ATOM 2992 C CD1 . TYR A 1 371 ? 8.228   0.280   13.192  1.00 96.40 371 A 1 
ATOM 2993 C CD2 . TYR A 1 371 ? 6.159   1.251   12.345  1.00 96.61 371 A 1 
ATOM 2994 C CE1 . TYR A 1 371 ? 8.760   0.267   11.886  1.00 95.97 371 A 1 
ATOM 2995 C CE2 . TYR A 1 371 ? 6.684   1.241   11.040  1.00 95.97 371 A 1 
ATOM 2996 C CZ  . TYR A 1 371 ? 7.991   0.746   10.811  1.00 95.97 371 A 1 
ATOM 2997 O OH  . TYR A 1 371 ? 8.507   0.725   9.555   1.00 94.78 371 A 1 
ATOM 2998 N N   . HIS A 1 372 ? 6.922   -2.396  14.874  1.00 96.60 372 A 1 
ATOM 2999 C CA  . HIS A 1 372 ? 7.495   -3.591  14.260  1.00 95.80 372 A 1 
ATOM 3000 C C   . HIS A 1 372 ? 6.552   -4.815  14.296  1.00 95.48 372 A 1 
ATOM 3001 O O   . HIS A 1 372 ? 6.618   -5.671  13.418  1.00 94.61 372 A 1 
ATOM 3002 C CB  . HIS A 1 372 ? 8.838   -3.905  14.923  1.00 95.12 372 A 1 
ATOM 3003 C CG  . HIS A 1 372 ? 9.562   -5.022  14.228  1.00 93.29 372 A 1 
ATOM 3004 N ND1 . HIS A 1 372 ? 9.435   -6.360  14.500  1.00 82.79 372 A 1 
ATOM 3005 C CD2 . HIS A 1 372 ? 10.402  -4.894  13.147  1.00 82.83 372 A 1 
ATOM 3006 C CE1 . HIS A 1 372 ? 10.182  -7.025  13.607  1.00 84.05 372 A 1 
ATOM 3007 N NE2 . HIS A 1 372 ? 10.786  -6.175  12.766  1.00 86.42 372 A 1 
ATOM 3008 N N   . LEU A 1 373 ? 5.667   -4.907  15.291  1.00 95.64 373 A 1 
ATOM 3009 C CA  . LEU A 1 373 ? 4.603   -5.907  15.325  1.00 95.12 373 A 1 
ATOM 3010 C C   . LEU A 1 373 ? 3.596   -5.655  14.188  1.00 95.05 373 A 1 
ATOM 3011 O O   . LEU A 1 373 ? 3.348   -6.558  13.387  1.00 94.12 373 A 1 
ATOM 3012 C CB  . LEU A 1 373 ? 3.953   -5.879  16.721  1.00 94.35 373 A 1 
ATOM 3013 C CG  . LEU A 1 373 ? 2.846   -6.928  16.922  1.00 90.19 373 A 1 
ATOM 3014 C CD1 . LEU A 1 373 ? 3.408   -8.353  16.902  1.00 87.52 373 A 1 
ATOM 3015 C CD2 . LEU A 1 373 ? 2.157   -6.706  18.266  1.00 87.01 373 A 1 
ATOM 3016 N N   . HIS A 1 374 ? 3.103   -4.419  14.078  1.00 96.49 374 A 1 
ATOM 3017 C CA  . HIS A 1 374 ? 2.159   -4.014  13.038  1.00 96.49 374 A 1 
ATOM 3018 C C   . HIS A 1 374 ? 2.742   -4.101  11.628  1.00 96.19 374 A 1 
ATOM 3019 O O   . HIS A 1 374 ? 2.019   -4.446  10.695  1.00 95.37 374 A 1 
ATOM 3020 C CB  . HIS A 1 374 ? 1.668   -2.593  13.317  1.00 96.56 374 A 1 
ATOM 3021 C CG  . HIS A 1 374 ? 0.908   -2.473  14.615  1.00 96.56 374 A 1 
ATOM 3022 N ND1 . HIS A 1 374 ? 0.041   -3.410  15.138  1.00 92.06 374 A 1 
ATOM 3023 C CD2 . HIS A 1 374 ? 0.955   -1.418  15.480  1.00 92.57 374 A 1 
ATOM 3024 C CE1 . HIS A 1 374 ? -0.407  -2.928  16.304  1.00 93.28 374 A 1 
ATOM 3025 N NE2 . HIS A 1 374 ? 0.112   -1.722  16.543  1.00 93.67 374 A 1 
ATOM 3026 N N   . PHE A 1 375 ? 4.058   -3.914  11.484  1.00 95.73 375 A 1 
ATOM 3027 C CA  . PHE A 1 375 ? 4.778   -4.051  10.210  1.00 95.08 375 A 1 
ATOM 3028 C C   . PHE A 1 375 ? 4.452   -5.361  9.457   1.00 94.25 375 A 1 
ATOM 3029 O O   . PHE A 1 375 ? 4.474   -5.398  8.238   1.00 92.44 375 A 1 
ATOM 3030 C CB  . PHE A 1 375 ? 6.280   -3.960  10.532  1.00 94.66 375 A 1 
ATOM 3031 C CG  . PHE A 1 375 ? 7.194   -4.076  9.334   1.00 94.48 375 A 1 
ATOM 3032 C CD1 . PHE A 1 375 ? 7.844   -5.290  9.046   1.00 92.52 375 A 1 
ATOM 3033 C CD2 . PHE A 1 375 ? 7.397   -2.963  8.500   1.00 92.45 375 A 1 
ATOM 3034 C CE1 . PHE A 1 375 ? 8.683   -5.390  7.921   1.00 91.44 375 A 1 
ATOM 3035 C CE2 . PHE A 1 375 ? 8.240   -3.064  7.387   1.00 91.45 375 A 1 
ATOM 3036 C CZ  . PHE A 1 375 ? 8.873   -4.276  7.099   1.00 91.61 375 A 1 
ATOM 3037 N N   . ARG A 1 376 ? 4.119   -6.435  10.180  1.00 93.83 376 A 1 
ATOM 3038 C CA  . ARG A 1 376 ? 3.676   -7.730  9.627   1.00 92.32 376 A 1 
ATOM 3039 C C   . ARG A 1 376 ? 2.248   -8.103  10.043  1.00 91.94 376 A 1 
ATOM 3040 O O   . ARG A 1 376 ? 1.934   -9.286  10.174  1.00 88.33 376 A 1 
ATOM 3041 C CB  . ARG A 1 376 ? 4.694   -8.827  9.964   1.00 90.02 376 A 1 
ATOM 3042 C CG  . ARG A 1 376 ? 6.002   -8.631  9.201   1.00 84.89 376 A 1 
ATOM 3043 C CD  . ARG A 1 376 ? 6.936   -9.820  9.492   1.00 80.92 376 A 1 
ATOM 3044 N NE  . ARG A 1 376 ? 8.193   -9.747  8.740   1.00 77.90 376 A 1 
ATOM 3045 C CZ  . ARG A 1 376 ? 9.247   -8.996  9.023   1.00 72.28 376 A 1 
ATOM 3046 N NH1 . ARG A 1 376 ? 9.248   -8.161  10.028  1.00 65.78 376 A 1 
ATOM 3047 N NH2 . ARG A 1 376 ? 10.317  -9.071  8.296   1.00 66.27 376 A 1 
ATOM 3048 N N   . ALA A 1 377 ? 1.403   -7.113  10.276  1.00 93.36 377 A 1 
ATOM 3049 C CA  . ALA A 1 377 ? 0.005   -7.293  10.653  1.00 92.94 377 A 1 
ATOM 3050 C C   . ALA A 1 377 ? -0.186  -8.219  11.875  1.00 93.18 377 A 1 
ATOM 3051 O O   . ALA A 1 377 ? -1.007  -9.132  11.855  1.00 90.56 377 A 1 
ATOM 3052 C CB  . ALA A 1 377 ? -0.765  -7.741  9.425   1.00 91.88 377 A 1 
ATOM 3053 N N   . ASP A 1 378 ? 0.629   -7.996  12.903  1.00 93.23 378 A 1 
ATOM 3054 C CA  . ASP A 1 378 ? 0.630   -8.744  14.165  1.00 92.49 378 A 1 
ATOM 3055 C C   . ASP A 1 378 ? 0.863   -10.257 14.007  1.00 91.39 378 A 1 
ATOM 3056 O O   . ASP A 1 378 ? 0.504   -11.055 14.878  1.00 87.75 378 A 1 
ATOM 3057 C CB  . ASP A 1 378 ? -0.605  -8.409  15.006  1.00 92.14 378 A 1 
ATOM 3058 C CG  . ASP A 1 378 ? -0.734  -6.929  15.375  1.00 91.57 378 A 1 
ATOM 3059 O OD1 . ASP A 1 378 ? 0.050   -6.094  14.859  1.00 88.00 378 A 1 
ATOM 3060 O OD2 . ASP A 1 378 ? -1.655  -6.618  16.149  1.00 88.23 378 A 1 
ATOM 3061 N N   . THR A 1 379 ? 1.485   -10.673 12.900  1.00 90.28 379 A 1 
ATOM 3062 C CA  . THR A 1 379 ? 1.835   -12.079 12.709  1.00 88.92 379 A 1 
ATOM 3063 C C   . THR A 1 379 ? 2.929   -12.483 13.702  1.00 87.77 379 A 1 
ATOM 3064 O O   . THR A 1 379 ? 4.003   -11.866 13.723  1.00 85.97 379 A 1 
ATOM 3065 C CB  . THR A 1 379 ? 2.276   -12.383 11.279  1.00 88.39 379 A 1 
ATOM 3066 O OG1 . THR A 1 379 ? 1.294   -11.959 10.377  1.00 85.06 379 A 1 
ATOM 3067 C CG2 . THR A 1 379 ? 2.456   -13.882 11.065  1.00 84.58 379 A 1 
ATOM 3068 N N   . PRO A 1 380 ? 2.720   -13.527 14.534  1.00 86.02 380 A 1 
ATOM 3069 C CA  . PRO A 1 380 ? 3.688   -13.931 15.544  1.00 83.87 380 A 1 
ATOM 3070 C C   . PRO A 1 380 ? 4.947   -14.559 14.931  1.00 84.67 380 A 1 
ATOM 3071 O O   . PRO A 1 380 ? 4.933   -15.093 13.824  1.00 82.07 380 A 1 
ATOM 3072 C CB  . PRO A 1 380 ? 2.939   -14.903 16.452  1.00 81.07 380 A 1 
ATOM 3073 C CG  . PRO A 1 380 ? 1.905   -15.533 15.510  1.00 79.24 380 A 1 
ATOM 3074 C CD  . PRO A 1 380 ? 1.536   -14.376 14.589  1.00 81.87 380 A 1 
ATOM 3075 N N   . GLY A 1 381 ? 6.043   -14.566 15.702  1.00 83.35 381 A 1 
ATOM 3076 C CA  . GLY A 1 381 ? 7.276   -15.276 15.344  1.00 83.08 381 A 1 
ATOM 3077 C C   . GLY A 1 381 ? 8.359   -14.419 14.691  1.00 84.85 381 A 1 
ATOM 3078 O O   . GLY A 1 381 ? 9.473   -14.905 14.483  1.00 81.89 381 A 1 
ATOM 3079 N N   . PHE A 1 382 ? 8.104   -13.138 14.437  1.00 84.45 382 A 1 
ATOM 3080 C CA  . PHE A 1 382 ? 9.096   -12.194 13.926  1.00 85.50 382 A 1 
ATOM 3081 C C   . PHE A 1 382 ? 9.697   -11.357 15.056  1.00 86.70 382 A 1 
ATOM 3082 O O   . PHE A 1 382 ? 8.985   -10.829 15.902  1.00 85.07 382 A 1 
ATOM 3083 C CB  . PHE A 1 382 ? 8.484   -11.334 12.825  1.00 84.17 382 A 1 
ATOM 3084 C CG  . PHE A 1 382 ? 8.041   -12.153 11.634  1.00 81.10 382 A 1 
ATOM 3085 C CD1 . PHE A 1 382 ? 8.962   -12.525 10.639  1.00 77.42 382 A 1 
ATOM 3086 C CD2 . PHE A 1 382 ? 6.700   -12.585 11.543  1.00 78.00 382 A 1 
ATOM 3087 C CE1 . PHE A 1 382 ? 8.553   -13.318 9.553   1.00 73.52 382 A 1 
ATOM 3088 C CE2 . PHE A 1 382 ? 6.288   -13.379 10.457  1.00 75.00 382 A 1 
ATOM 3089 C CZ  . PHE A 1 382 ? 7.215   -13.745 9.459   1.00 76.51 382 A 1 
ATOM 3090 N N   . THR A 1 383 ? 11.025  -11.235 15.074  1.00 87.95 383 A 1 
ATOM 3091 C CA  . THR A 1 383 ? 11.744  -10.444 16.084  1.00 88.03 383 A 1 
ATOM 3092 C C   . THR A 1 383 ? 12.707  -9.478  15.414  1.00 89.21 383 A 1 
ATOM 3093 O O   . THR A 1 383 ? 13.356  -9.833  14.433  1.00 87.54 383 A 1 
ATOM 3094 C CB  . THR A 1 383 ? 12.495  -11.325 17.097  1.00 85.70 383 A 1 
ATOM 3095 O OG1 . THR A 1 383 ? 13.462  -12.141 16.471  1.00 79.21 383 A 1 
ATOM 3096 C CG2 . THR A 1 383 ? 11.565  -12.238 17.889  1.00 77.87 383 A 1 
ATOM 3097 N N   . CYS A 1 384 ? 12.841  -8.281  15.967  1.00 90.34 384 A 1 
ATOM 3098 C CA  . CYS A 1 384 ? 13.800  -7.284  15.523  1.00 91.37 384 A 1 
ATOM 3099 C C   . CYS A 1 384 ? 15.004  -7.305  16.481  1.00 91.61 384 A 1 
ATOM 3100 O O   . CYS A 1 384 ? 14.897  -6.880  17.627  1.00 90.01 384 A 1 
ATOM 3101 C CB  . CYS A 1 384 ? 13.092  -5.930  15.474  1.00 90.98 384 A 1 
ATOM 3102 S SG  . CYS A 1 384 ? 13.945  -4.654  14.527  1.00 88.89 384 A 1 
ATOM 3103 N N   . LYS A 1 385 ? 16.121  -7.891  16.045  1.00 90.84 385 A 1 
ATOM 3104 C CA  . LYS A 1 385 ? 17.350  -8.068  16.837  1.00 90.60 385 A 1 
ATOM 3105 C C   . LYS A 1 385 ? 18.542  -7.359  16.178  1.00 91.56 385 A 1 
ATOM 3106 O O   . LYS A 1 385 ? 18.507  -7.097  14.985  1.00 90.28 385 A 1 
ATOM 3107 C CB  . LYS A 1 385 ? 17.658  -9.561  17.037  1.00 89.54 385 A 1 
ATOM 3108 C CG  . LYS A 1 385 ? 16.583  -10.305 17.848  1.00 86.46 385 A 1 
ATOM 3109 C CD  . LYS A 1 385 ? 17.008  -11.762 18.080  1.00 82.08 385 A 1 
ATOM 3110 C CE  . LYS A 1 385 ? 15.938  -12.519 18.862  1.00 77.65 385 A 1 
ATOM 3111 N NZ  . LYS A 1 385 ? 16.322  -13.933 19.095  1.00 67.81 385 A 1 
ATOM 3112 N N   . GLY A 1 386 ? 19.599  -7.103  16.959  1.00 90.07 386 A 1 
ATOM 3113 C CA  . GLY A 1 386 ? 20.806  -6.427  16.470  1.00 90.67 386 A 1 
ATOM 3114 C C   . GLY A 1 386 ? 20.485  -5.052  15.890  1.00 92.17 386 A 1 
ATOM 3115 O O   . GLY A 1 386 ? 19.746  -4.279  16.496  1.00 90.60 386 A 1 
ATOM 3116 N N   . ASN A 1 387 ? 20.976  -4.777  14.695  1.00 92.67 387 A 1 
ATOM 3117 C CA  . ASN A 1 387 ? 20.804  -3.504  13.997  1.00 93.23 387 A 1 
ATOM 3118 C C   . ASN A 1 387 ? 19.422  -3.304  13.347  1.00 94.35 387 A 1 
ATOM 3119 O O   . ASN A 1 387 ? 19.170  -2.261  12.753  1.00 93.15 387 A 1 
ATOM 3120 C CB  . ASN A 1 387 ? 21.960  -3.360  12.994  1.00 92.33 387 A 1 
ATOM 3121 C CG  . ASN A 1 387 ? 23.301  -3.290  13.692  1.00 88.82 387 A 1 
ATOM 3122 O OD1 . ASN A 1 387 ? 23.419  -2.771  14.795  1.00 82.04 387 A 1 
ATOM 3123 N ND2 . ASN A 1 387 ? 24.334  -3.833  13.111  1.00 80.35 387 A 1 
ATOM 3124 N N   . CYS A 1 388 ? 18.507  -4.259  13.484  1.00 93.28 388 A 1 
ATOM 3125 C CA  . CYS A 1 388 ? 17.178  -4.206  12.865  1.00 93.63 388 A 1 
ATOM 3126 C C   . CYS A 1 388 ? 16.415  -2.915  13.189  1.00 94.62 388 A 1 
ATOM 3127 O O   . CYS A 1 388 ? 15.895  -2.286  12.273  1.00 94.19 388 A 1 
ATOM 3128 C CB  . CYS A 1 388 ? 16.390  -5.447  13.299  1.00 92.53 388 A 1 
ATOM 3129 S SG  . CYS A 1 388 ? 14.615  -5.419  12.951  1.00 90.76 388 A 1 
ATOM 3130 N N   . LYS A 1 389 ? 16.387  -2.482  14.475  1.00 93.91 389 A 1 
ATOM 3131 C CA  . LYS A 1 389 ? 15.716  -1.232  14.855  1.00 94.81 389 A 1 
ATOM 3132 C C   . LYS A 1 389 ? 16.327  -0.037  14.129  1.00 95.46 389 A 1 
ATOM 3133 O O   . LYS A 1 389 ? 15.590  0.728   13.518  1.00 95.56 389 A 1 
ATOM 3134 C CB  . LYS A 1 389 ? 15.720  -1.039  16.378  1.00 95.17 389 A 1 
ATOM 3135 C CG  . LYS A 1 389 ? 15.073  0.307   16.764  1.00 94.93 389 A 1 
ATOM 3136 C CD  . LYS A 1 389 ? 15.056  0.580   18.280  1.00 93.13 389 A 1 
ATOM 3137 C CE  . LYS A 1 389 ? 14.533  2.005   18.464  1.00 90.56 389 A 1 
ATOM 3138 N NZ  . LYS A 1 389 ? 14.550  2.474   19.863  1.00 86.11 389 A 1 
ATOM 3139 N N   . ASN A 1 390 ? 17.650  0.113   14.193  1.00 94.78 390 A 1 
ATOM 3140 C CA  . ASN A 1 390 ? 18.352  1.188   13.515  1.00 94.95 390 A 1 
ATOM 3141 C C   . ASN A 1 390 ? 18.007  1.218   12.026  1.00 95.67 390 A 1 
ATOM 3142 O O   . ASN A 1 390 ? 17.569  2.242   11.508  1.00 95.27 390 A 1 
ATOM 3143 C CB  . ASN A 1 390 ? 19.867  1.024   13.724  1.00 94.54 390 A 1 
ATOM 3144 C CG  . ASN A 1 390 ? 20.615  2.154   13.055  1.00 90.71 390 A 1 
ATOM 3145 O OD1 . ASN A 1 390 ? 20.657  3.241   13.589  1.00 83.29 390 A 1 
ATOM 3146 N ND2 . ASN A 1 390 ? 21.157  1.953   11.878  1.00 81.85 390 A 1 
ATOM 3147 N N   . ASN A 1 391 ? 18.122  0.078   11.365  1.00 94.88 391 A 1 
ATOM 3148 C CA  . ASN A 1 391 ? 17.966  -0.015  9.924   1.00 94.93 391 A 1 
ATOM 3149 C C   . ASN A 1 391 ? 16.513  0.215   9.482   1.00 95.71 391 A 1 
ATOM 3150 O O   . ASN A 1 391 ? 16.288  0.900   8.482   1.00 95.45 391 A 1 
ATOM 3151 C CB  . ASN A 1 391 ? 18.528  -1.364  9.467   1.00 94.54 391 A 1 
ATOM 3152 C CG  . ASN A 1 391 ? 20.022  -1.507  9.706   1.00 93.22 391 A 1 
ATOM 3153 O OD1 . ASN A 1 391 ? 20.696  -0.609  10.198  1.00 89.31 391 A 1 
ATOM 3154 N ND2 . ASN A 1 391 ? 20.587  -2.637  9.371   1.00 88.43 391 A 1 
ATOM 3155 N N   . CYS A 1 392 ? 15.512  -0.244  10.242  1.00 95.64 392 A 1 
ATOM 3156 C CA  . CYS A 1 392 ? 14.121  0.118   10.007  1.00 95.81 392 A 1 
ATOM 3157 C C   . CYS A 1 392 ? 13.901  1.637   10.130  1.00 96.55 392 A 1 
ATOM 3158 O O   . CYS A 1 392 ? 13.223  2.232   9.305   1.00 96.30 392 A 1 
ATOM 3159 C CB  . CYS A 1 392 ? 13.205  -0.620  11.001  1.00 95.17 392 A 1 
ATOM 3160 S SG  . CYS A 1 392 ? 13.093  -2.384  10.596  1.00 91.69 392 A 1 
ATOM 3161 N N   . MET A 1 393 ? 14.512  2.272   11.149  1.00 96.66 393 A 1 
ATOM 3162 C CA  . MET A 1 393 ? 14.406  3.724   11.333  1.00 97.04 393 A 1 
ATOM 3163 C C   . MET A 1 393 ? 15.128  4.507   10.232  1.00 97.21 393 A 1 
ATOM 3164 O O   . MET A 1 393 ? 14.639  5.554   9.817   1.00 96.97 393 A 1 
ATOM 3165 C CB  . MET A 1 393 ? 14.923  4.125   12.727  1.00 97.13 393 A 1 
ATOM 3166 C CG  . MET A 1 393 ? 14.064  3.580   13.882  1.00 96.17 393 A 1 
ATOM 3167 S SD  . MET A 1 393 ? 12.273  3.855   13.780  1.00 94.83 393 A 1 
ATOM 3168 C CE  . MET A 1 393 ? 12.244  5.655   13.650  1.00 88.87 393 A 1 
ATOM 3169 N N   . CYS A 1 394 ? 16.245  3.991   9.723   1.00 96.99 394 A 1 
ATOM 3170 C CA  . CYS A 1 394 ? 16.906  4.540   8.541   1.00 96.99 394 A 1 
ATOM 3171 C C   . CYS A 1 394 ? 16.000  4.449   7.305   1.00 97.15 394 A 1 
ATOM 3172 O O   . CYS A 1 394 ? 15.800  5.444   6.625   1.00 96.69 394 A 1 
ATOM 3173 C CB  . CYS A 1 394 ? 18.233  3.807   8.295   1.00 96.81 394 A 1 
ATOM 3174 S SG  . CYS A 1 394 ? 19.468  4.013   9.597   1.00 96.13 394 A 1 
ATOM 3175 N N   . ALA A 1 395 ? 15.372  3.293   7.066   1.00 97.03 395 A 1 
ATOM 3176 C CA  . ALA A 1 395 ? 14.518  3.071   5.899   1.00 97.01 395 A 1 
ATOM 3177 C C   . ALA A 1 395 ? 13.306  4.024   5.840   1.00 97.37 395 A 1 
ATOM 3178 O O   . ALA A 1 395 ? 12.957  4.506   4.760   1.00 97.10 395 A 1 
ATOM 3179 C CB  . ALA A 1 395 ? 14.065  1.608   5.904   1.00 96.79 395 A 1 
ATOM 3180 N N   . VAL A 1 396 ? 12.677  4.340   6.983   1.00 97.28 396 A 1 
ATOM 3181 C CA  . VAL A 1 396 ? 11.525  5.253   7.003   1.00 97.25 396 A 1 
ATOM 3182 C C   . VAL A 1 396 ? 11.907  6.728   6.836   1.00 97.52 396 A 1 
ATOM 3183 O O   . VAL A 1 396 ? 11.103  7.503   6.323   1.00 96.96 396 A 1 
ATOM 3184 C CB  . VAL A 1 396 ? 10.627  5.060   8.249   1.00 96.13 396 A 1 
ATOM 3185 C CG1 . VAL A 1 396 ? 10.072  3.634   8.319   1.00 92.50 396 A 1 
ATOM 3186 C CG2 . VAL A 1 396 ? 11.322  5.380   9.571   1.00 91.55 396 A 1 
ATOM 3187 N N   . ARG A 1 397 ? 13.124  7.125   7.267   1.00 97.54 397 A 1 
ATOM 3188 C CA  . ARG A 1 397 ? 13.586  8.528   7.243   1.00 97.32 397 A 1 
ATOM 3189 C C   . ARG A 1 397 ? 14.369  8.900   5.998   1.00 97.35 397 A 1 
ATOM 3190 O O   . ARG A 1 397 ? 14.311  10.052  5.575   1.00 96.66 397 A 1 
ATOM 3191 C CB  . ARG A 1 397 ? 14.465  8.797   8.454   1.00 96.98 397 A 1 
ATOM 3192 C CG  . ARG A 1 397 ? 13.654  8.849   9.746   1.00 94.57 397 A 1 
ATOM 3193 C CD  . ARG A 1 397 ? 14.638  9.054   10.884  1.00 93.46 397 A 1 
ATOM 3194 N NE  . ARG A 1 397 ? 13.934  9.283   12.152  1.00 88.85 397 A 1 
ATOM 3195 C CZ  . ARG A 1 397 ? 14.378  8.935   13.335  1.00 86.15 397 A 1 
ATOM 3196 N NH1 . ARG A 1 397 ? 15.472  8.261   13.491  1.00 79.74 397 A 1 
ATOM 3197 N NH2 . ARG A 1 397 ? 13.725  9.274   14.388  1.00 78.41 397 A 1 
ATOM 3198 N N   . TYR A 1 398 ? 15.115  7.948   5.456   1.00 97.12 398 A 1 
ATOM 3199 C CA  . TYR A 1 398 ? 16.111  8.182   4.431   1.00 96.87 398 A 1 
ATOM 3200 C C   . TYR A 1 398 ? 15.838  7.308   3.193   1.00 96.96 398 A 1 
ATOM 3201 O O   . TYR A 1 398 ? 16.547  6.336   2.949   1.00 96.15 398 A 1 
ATOM 3202 C CB  . TYR A 1 398 ? 17.504  7.970   5.023   1.00 96.61 398 A 1 
ATOM 3203 C CG  . TYR A 1 398 ? 17.777  8.764   6.282   1.00 96.34 398 A 1 
ATOM 3204 C CD1 . TYR A 1 398 ? 17.710  10.167  6.280   1.00 95.06 398 A 1 
ATOM 3205 C CD2 . TYR A 1 398 ? 18.107  8.091   7.478   1.00 95.21 398 A 1 
ATOM 3206 C CE1 . TYR A 1 398 ? 17.965  10.897  7.455   1.00 94.27 398 A 1 
ATOM 3207 C CE2 . TYR A 1 398 ? 18.362  8.813   8.650   1.00 94.41 398 A 1 
ATOM 3208 C CZ  . TYR A 1 398 ? 18.288  10.218  8.649   1.00 94.20 398 A 1 
ATOM 3209 O OH  . TYR A 1 398 ? 18.530  10.913  9.786   1.00 92.74 398 A 1 
ATOM 3210 N N   . PRO A 1 399 ? 14.791  7.621   2.408   1.00 96.94 399 A 1 
ATOM 3211 C CA  . PRO A 1 399 ? 14.475  6.864   1.202   1.00 96.61 399 A 1 
ATOM 3212 C C   . PRO A 1 399 ? 15.457  7.114   0.041   1.00 96.49 399 A 1 
ATOM 3213 O O   . PRO A 1 399 ? 15.402  6.393   -0.954  1.00 94.87 399 A 1 
ATOM 3214 C CB  . PRO A 1 399 ? 13.051  7.285   0.839   1.00 96.03 399 A 1 
ATOM 3215 C CG  . PRO A 1 399 ? 13.006  8.727   1.331   1.00 94.00 399 A 1 
ATOM 3216 C CD  . PRO A 1 399 ? 13.830  8.677   2.614   1.00 96.48 399 A 1 
ATOM 3217 N N   . ARG A 1 400 ? 16.346  8.116   0.133   1.00 96.29 400 A 1 
ATOM 3218 C CA  . ARG A 1 400 ? 17.429  8.310   -0.842  1.00 95.75 400 A 1 
ATOM 3219 C C   . ARG A 1 400 ? 18.565  7.342   -0.579  1.00 95.69 400 A 1 
ATOM 3220 O O   . ARG A 1 400 ? 18.930  7.103   0.567   1.00 94.40 400 A 1 
ATOM 3221 C CB  . ARG A 1 400 ? 17.985  9.730   -0.782  1.00 94.88 400 A 1 
ATOM 3222 C CG  . ARG A 1 400 ? 16.957  10.769  -1.180  1.00 91.62 400 A 1 
ATOM 3223 C CD  . ARG A 1 400 ? 17.638  12.128  -1.103  1.00 90.84 400 A 1 
ATOM 3224 N NE  . ARG A 1 400 ? 16.694  13.189  -1.357  1.00 87.64 400 A 1 
ATOM 3225 C CZ  . ARG A 1 400 ? 16.473  13.783  -2.492  1.00 87.51 400 A 1 
ATOM 3226 N NH1 . ARG A 1 400 ? 17.094  13.486  -3.593  1.00 78.34 400 A 1 
ATOM 3227 N NH2 . ARG A 1 400 ? 15.591  14.719  -2.529  1.00 79.24 400 A 1 
ATOM 3228 N N   . GLN A 1 401 ? 19.170  6.847   -1.650  1.00 93.98 401 A 1 
ATOM 3229 C CA  . GLN A 1 401 ? 20.187  5.803   -1.543  1.00 92.45 401 A 1 
ATOM 3230 C C   . GLN A 1 401 ? 21.394  6.226   -0.694  1.00 93.20 401 A 1 
ATOM 3231 O O   . GLN A 1 401 ? 21.761  5.526   0.244   1.00 92.08 401 A 1 
ATOM 3232 C CB  . GLN A 1 401 ? 20.643  5.372   -2.938  1.00 90.09 401 A 1 
ATOM 3233 C CG  . GLN A 1 401 ? 19.520  4.620   -3.668  1.00 81.29 401 A 1 
ATOM 3234 C CD  . GLN A 1 401 ? 20.007  3.928   -4.916  1.00 72.71 401 A 1 
ATOM 3235 O OE1 . GLN A 1 401 ? 20.997  4.281   -5.533  1.00 68.72 401 A 1 
ATOM 3236 N NE2 . GLN A 1 401 ? 19.331  2.885   -5.329  1.00 63.62 401 A 1 
ATOM 3237 N N   . ASN A 1 402 ? 21.975  7.395   -0.966  1.00 92.66 402 A 1 
ATOM 3238 C CA  . ASN A 1 402 ? 23.145  7.865   -0.220  1.00 92.63 402 A 1 
ATOM 3239 C C   . ASN A 1 402 ? 22.825  8.175   1.251   1.00 94.20 402 A 1 
ATOM 3240 O O   . ASN A 1 402 ? 23.625  7.890   2.134   1.00 93.65 402 A 1 
ATOM 3241 C CB  . ASN A 1 402 ? 23.720  9.104   -0.920  1.00 90.74 402 A 1 
ATOM 3242 C CG  . ASN A 1 402 ? 24.404  8.779   -2.240  1.00 79.30 402 A 1 
ATOM 3243 O OD1 . ASN A 1 402 ? 24.821  7.667   -2.515  1.00 70.09 402 A 1 
ATOM 3244 N ND2 . ASN A 1 402 ? 24.563  9.749   -3.100  1.00 69.60 402 A 1 
ATOM 3245 N N   . GLU A 1 403 ? 21.649  8.734   1.527   1.00 94.16 403 A 1 
ATOM 3246 C CA  . GLU A 1 403 ? 21.230  9.030   2.896   1.00 94.57 403 A 1 
ATOM 3247 C C   . GLU A 1 403 ? 20.986  7.740   3.682   1.00 95.31 403 A 1 
ATOM 3248 O O   . GLU A 1 403 ? 21.429  7.624   4.829   1.00 94.87 403 A 1 
ATOM 3249 C CB  . GLU A 1 403 ? 19.953  9.880   2.896   1.00 94.43 403 A 1 
ATOM 3250 C CG  . GLU A 1 403 ? 20.135  11.288  2.304   1.00 92.72 403 A 1 
ATOM 3251 C CD  . GLU A 1 403 ? 18.818  12.076  2.211   1.00 91.50 403 A 1 
ATOM 3252 O OE1 . GLU A 1 403 ? 18.854  13.220  1.720   1.00 84.24 403 A 1 
ATOM 3253 O OE2 . GLU A 1 403 ? 17.747  11.525  2.578   1.00 85.85 403 A 1 
ATOM 3254 N N   . PHE A 1 404 ? 20.344  6.756   3.061   1.00 94.44 404 A 1 
ATOM 3255 C CA  . PHE A 1 404 ? 20.164  5.438   3.656   1.00 94.52 404 A 1 
ATOM 3256 C C   . PHE A 1 404 ? 21.509  4.746   3.908   1.00 94.72 404 A 1 
ATOM 3257 O O   . PHE A 1 404 ? 21.740  4.278   5.022   1.00 94.63 404 A 1 
ATOM 3258 C CB  . PHE A 1 404 ? 19.254  4.573   2.770   1.00 94.67 404 A 1 
ATOM 3259 C CG  . PHE A 1 404 ? 19.070  3.189   3.342   1.00 94.70 404 A 1 
ATOM 3260 C CD1 . PHE A 1 404 ? 19.819  2.105   2.840   1.00 93.22 404 A 1 
ATOM 3261 C CD2 . PHE A 1 404 ? 18.212  2.992   4.438   1.00 93.70 404 A 1 
ATOM 3262 C CE1 . PHE A 1 404 ? 19.719  0.843   3.442   1.00 93.06 404 A 1 
ATOM 3263 C CE2 . PHE A 1 404 ? 18.112  1.736   5.038   1.00 93.00 404 A 1 
ATOM 3264 C CZ  . PHE A 1 404 ? 18.865  0.657   4.551   1.00 93.28 404 A 1 
ATOM 3265 N N   . ALA A 1 405 ? 22.414  4.736   2.928   1.00 94.59 405 A 1 
ATOM 3266 C CA  . ALA A 1 405 ? 23.739  4.114   3.037   1.00 94.02 405 A 1 
ATOM 3267 C C   . ALA A 1 405 ? 24.583  4.720   4.170   1.00 94.50 405 A 1 
ATOM 3268 O O   . ALA A 1 405 ? 25.324  3.997   4.835   1.00 93.91 405 A 1 
ATOM 3269 C CB  . ALA A 1 405 ? 24.444  4.247   1.689   1.00 93.38 405 A 1 
ATOM 3270 N N   . ASN A 1 406 ? 24.434  6.015   4.448   1.00 95.12 406 A 1 
ATOM 3271 C CA  . ASN A 1 406 ? 25.106  6.690   5.558   1.00 95.69 406 A 1 
ATOM 3272 C C   . ASN A 1 406 ? 24.480  6.407   6.936   1.00 96.08 406 A 1 
ATOM 3273 O O   . ASN A 1 406 ? 25.095  6.696   7.958   1.00 95.02 406 A 1 
ATOM 3274 C CB  . ASN A 1 406 ? 25.112  8.202   5.266   1.00 95.53 406 A 1 
ATOM 3275 C CG  . ASN A 1 406 ? 26.046  8.592   4.129   1.00 92.74 406 A 1 
ATOM 3276 O OD1 . ASN A 1 406 ? 27.048  7.965   3.857   1.00 86.13 406 A 1 
ATOM 3277 N ND2 . ASN A 1 406 ? 25.770  9.676   3.457   1.00 86.19 406 A 1 
ATOM 3278 N N   . CYS A 1 407 ? 23.250  5.901   6.973   1.00 95.48 407 A 1 
ATOM 3279 C CA  . CYS A 1 407 ? 22.516  5.619   8.209   1.00 95.51 407 A 1 
ATOM 3280 C C   . CYS A 1 407 ? 22.548  4.142   8.601   1.00 95.68 407 A 1 
ATOM 3281 O O   . CYS A 1 407 ? 22.623  3.813   9.788   1.00 94.12 407 A 1 
ATOM 3282 C CB  . CYS A 1 407 ? 21.070  6.104   8.013   1.00 95.46 407 A 1 
ATOM 3283 S SG  . CYS A 1 407 ? 19.981  5.946   9.463   1.00 94.63 407 A 1 
ATOM 3284 N N   . VAL A 1 408 ? 22.458  3.241   7.620   1.00 94.78 408 A 1 
ATOM 3285 C CA  . VAL A 1 408 ? 22.341  1.804   7.826   1.00 93.98 408 A 1 
ATOM 3286 C C   . VAL A 1 408 ? 23.604  1.223   8.465   1.00 93.77 408 A 1 
ATOM 3287 O O   . VAL A 1 408 ? 24.723  1.615   8.149   1.00 92.80 408 A 1 
ATOM 3288 C CB  . VAL A 1 408 ? 21.973  1.094   6.508   1.00 92.80 408 A 1 
ATOM 3289 C CG1 . VAL A 1 408 ? 23.089  1.119   5.465   1.00 85.92 408 A 1 
ATOM 3290 C CG2 . VAL A 1 408 ? 21.563  -0.360  6.743   1.00 85.84 408 A 1 
ATOM 3291 N N   . VAL A 1 409 ? 23.419  0.243   9.351   1.00 93.37 409 A 1 
ATOM 3292 C CA  . VAL A 1 409 ? 24.517  -0.494  9.973   1.00 92.16 409 A 1 
ATOM 3293 C C   . VAL A 1 409 ? 24.409  -1.967  9.578   1.00 91.07 409 A 1 
ATOM 3294 O O   . VAL A 1 409 ? 23.439  -2.641  9.917   1.00 89.03 409 A 1 
ATOM 3295 C CB  . VAL A 1 409 ? 24.527  -0.306  11.503  1.00 91.38 409 A 1 
ATOM 3296 C CG1 . VAL A 1 409 ? 25.718  -1.025  12.143  1.00 87.97 409 A 1 
ATOM 3297 C CG2 . VAL A 1 409 ? 24.627  1.181   11.885  1.00 89.30 409 A 1 
ATOM 3298 N N   . TRP A 1 410 ? 25.412  -2.460  8.859   1.00 92.09 410 A 1 
ATOM 3299 C CA  . TRP A 1 410 ? 25.529  -3.866  8.479   1.00 88.90 410 A 1 
ATOM 3300 C C   . TRP A 1 410 ? 26.198  -4.678  9.603   1.00 85.58 410 A 1 
ATOM 3301 O O   . TRP A 1 410 ? 27.023  -4.151  10.341  1.00 78.14 410 A 1 
ATOM 3302 C CB  . TRP A 1 410 ? 26.274  -3.967  7.145   1.00 87.62 410 A 1 
ATOM 3303 C CG  . TRP A 1 410 ? 25.639  -3.177  6.029   1.00 86.47 410 A 1 
ATOM 3304 C CD1 . TRP A 1 410 ? 26.127  -2.048  5.480   1.00 81.93 410 A 1 
ATOM 3305 C CD2 . TRP A 1 410 ? 24.358  -3.421  5.359   1.00 86.11 410 A 1 
ATOM 3306 N NE1 . TRP A 1 410 ? 25.253  -1.574  4.521   1.00 81.06 410 A 1 
ATOM 3307 C CE2 . TRP A 1 410 ? 24.144  -2.381  4.409   1.00 83.48 410 A 1 
ATOM 3308 C CE3 . TRP A 1 410 ? 23.355  -4.405  5.468   1.00 81.64 410 A 1 
ATOM 3309 C CZ2 . TRP A 1 410 ? 22.995  -2.316  3.602   1.00 80.99 410 A 1 
ATOM 3310 C CZ3 . TRP A 1 410 ? 22.196  -4.356  4.662   1.00 78.65 410 A 1 
ATOM 3311 C CH2 . TRP A 1 410 ? 22.010  -3.320  3.741   1.00 78.57 410 A 1 
ATOM 3312 N N   . ASN A 1 411 ? 25.772  -5.926  9.739   1.00 84.77 411 A 1 
ATOM 3313 C CA  . ASN A 1 411 ? 26.361  -6.867  10.697  1.00 79.42 411 A 1 
ATOM 3314 C C   . ASN A 1 411 ? 27.610  -7.556  10.144  1.00 72.72 411 A 1 
ATOM 3315 O O   . ASN A 1 411 ? 27.630  -7.823  8.922   1.00 65.57 411 A 1 
ATOM 3316 C CB  . ASN A 1 411 ? 25.327  -7.930  11.112  1.00 73.23 411 A 1 
ATOM 3317 C CG  . ASN A 1 411 ? 24.212  -7.445  12.003  1.00 66.86 411 A 1 
ATOM 3318 O OD1 . ASN A 1 411 ? 24.311  -6.571  12.850  1.00 63.00 411 A 1 
ATOM 3319 N ND2 . ASN A 1 411 ? 23.049  -8.055  11.901  1.00 61.76 411 A 1 
ATOM 3320 O OXT . ASN A 1 411 ? 28.474  -7.832  11.010  1.00 57.33 411 A 1 
#
