# Supplementary material for: Theoretical Study of Sphingomyelinases from Entamoeba histolytica and Trichomonas vaginalis Sheds Light on the Evolution of Enzymes Needed for Survival and Colonization
Source: Pathogens. 2025 Jan 5;14(1):32. doi: 10.3390/pathogens14010032 (PMC11768322; doi:10.3390/pathogens14010032)
Supplement: Supplementary file 1 [file pathogens-14-00032-s001.zip › Supplementary structural Files/CIF files aSMase6/aSMase6 no signal peptide/No signal peptide/fold_smasa6nosingpept_model_4.cif]

# By using this file you agree to the legally binding terms of use found at alphafoldserver.com/output-terms
data_257d7e8b6600c784
#
_entry.id 257d7e8b6600c784
#
loop_
_atom_type.symbol
C 
N 
O 
S 
#
loop_
_audit_author.name
_audit_author.pdbx_ordinal
"Google DeepMind" 1 
"Isomorphic Labs" 2 
#
_audit_conform.dict_location https://raw.githubusercontent.com/ihmwg/ModelCIF/master/dist/mmcif_ma.dic
_audit_conform.dict_name     mmcif_ma.dic
_audit_conform.dict_version  1.4.5
#
loop_
_chem_comp.formula
_chem_comp.formula_weight
_chem_comp.id
_chem_comp.mon_nstd_flag
_chem_comp.name
_chem_comp.pdbx_smiles
_chem_comp.pdbx_synonyms
_chem_comp.type
"C3 H7 N O2"    89.093  ALA y ALANINE         C[C@H](N)C(O)=O                  ? "L-PEPTIDE LINKING" 
"C6 H15 N4 O2"  175.209 ARG y ARGININE        N[C@@H](CCCNC(N)=[NH2+])C(O)=O   ? "L-PEPTIDE LINKING" 
"C4 H8 N2 O3"   132.118 ASN y ASPARAGINE      N[C@@H](CC(N)=O)C(O)=O           ? "L-PEPTIDE LINKING" 
"C4 H7 N O4"    133.103 ASP y "ASPARTIC ACID" N[C@@H](CC(O)=O)C(O)=O           ? "L-PEPTIDE LINKING" 
"C3 H7 N O2 S"  121.158 CYS y CYSTEINE        N[C@@H](CS)C(O)=O                ? "L-PEPTIDE LINKING" 
"C5 H10 N2 O3"  146.144 GLN y GLUTAMINE       N[C@@H](CCC(N)=O)C(O)=O          ? "L-PEPTIDE LINKING" 
"C5 H9 N O4"    147.129 GLU y "GLUTAMIC ACID" N[C@@H](CCC(O)=O)C(O)=O          ? "L-PEPTIDE LINKING" 
"C2 H5 N O2"    75.067  GLY y GLYCINE         NCC(O)=O                         ? "PEPTIDE LINKING"   
"C6 H10 N3 O2"  156.162 HIS y HISTIDINE       N[C@@H](Cc1c[nH]c[nH+]1)C(O)=O   ? "L-PEPTIDE LINKING" 
"C6 H13 N O2"   131.173 ILE y ISOLEUCINE      CC[C@H](C)[C@H](N)C(O)=O         ? "L-PEPTIDE LINKING" 
"C6 H13 N O2"   131.173 LEU y LEUCINE         CC(C)C[C@H](N)C(O)=O             ? "L-PEPTIDE LINKING" 
"C6 H15 N2 O2"  147.195 LYS y LYSINE          N[C@@H](CCCC[NH3+])C(O)=O        ? "L-PEPTIDE LINKING" 
"C5 H11 N O2 S" 149.211 MET y METHIONINE      CSCC[C@H](N)C(O)=O               ? "L-PEPTIDE LINKING" 
"C9 H11 N O2"   165.189 PHE y PHENYLALANINE   N[C@@H](Cc1ccccc1)C(O)=O         ? "L-PEPTIDE LINKING" 
"C5 H9 N O2"    115.130 PRO y PROLINE         OC(=O)[C@@H]1CCCN1               ? "L-PEPTIDE LINKING" 
"C3 H7 N O3"    105.093 SER y SERINE          N[C@@H](CO)C(O)=O                ? "L-PEPTIDE LINKING" 
"C4 H9 N O3"    119.119 THR y THREONINE       C[C@@H](O)[C@H](N)C(O)=O         ? "L-PEPTIDE LINKING" 
"C11 H12 N2 O2" 204.225 TRP y TRYPTOPHAN      N[C@@H](Cc1c[nH]c2ccccc12)C(O)=O ? "L-PEPTIDE LINKING" 
"C9 H11 N O3"   181.189 TYR y TYROSINE        N[C@@H](Cc1ccc(O)cc1)C(O)=O      ? "L-PEPTIDE LINKING" 
"C5 H11 N O2"   117.146 VAL y VALINE          CC(C)[C@H](N)C(O)=O              ? "L-PEPTIDE LINKING" 
#
_citation.book_publisher          ?
_citation.country                 UK
_citation.id                      primary
_citation.journal_full            Nature
_citation.journal_id_ASTM         NATUAS
_citation.journal_id_CSD          0006
_citation.journal_id_ISSN         0028-0836
_citation.journal_volume          ?
_citation.page_first              ?
_citation.page_last               ?
_citation.pdbx_database_id_DOI    ?
_citation.pdbx_database_id_PubMed ?
_citation.title                   "Accurate structure prediction of biomolecular interactions with AlphaFold 3"
_citation.year                    2024
#
loop_
_citation_author.citation_id
_citation_author.name
_citation_author.ordinal
primary "Google DeepMind" 1 
primary "Isomorphic Labs" 2 
#
_entity.id               1
_entity.pdbx_description .
_entity.type             polymer
#
_entity_poly.entity_id      1
_entity_poly.pdbx_strand_id A
_entity_poly.type           polypeptide(L)
#
loop_
_entity_poly_seq.entity_id
_entity_poly_seq.hetero
_entity_poly_seq.mon_id
_entity_poly_seq.num
1 n PHE 1   
1 n GLU 2   
1 n MET 3   
1 n TRP 4   
1 n GLN 5   
1 n LEU 6   
1 n THR 7   
1 n ASP 8   
1 n ILE 9   
1 n HIS 10  
1 n LEU 11  
1 n ASP 12  
1 n PRO 13  
1 n MET 14  
1 n TYR 15  
1 n THR 16  
1 n VAL 17  
1 n GLY 18  
1 n SER 19  
1 n ASP 20  
1 n PRO 21  
1 n LEU 22  
1 n LYS 23  
1 n LEU 24  
1 n CYS 25  
1 n ARG 26  
1 n GLU 27  
1 n GLY 28  
1 n LYS 29  
1 n GLY 30  
1 n ASN 31  
1 n ALA 32  
1 n GLY 33  
1 n LYS 34  
1 n TYR 35  
1 n GLY 36  
1 n ASP 37  
1 n TYR 38  
1 n SER 39  
1 n CYS 40  
1 n ASP 41  
1 n ALA 42  
1 n ASN 43  
1 n MET 44  
1 n ALA 45  
1 n LEU 46  
1 n LEU 47  
1 n ASP 48  
1 n SER 49  
1 n LEU 50  
1 n VAL 51  
1 n LYS 52  
1 n PHE 53  
1 n ILE 54  
1 n LYS 55  
1 n ARG 56  
1 n ASN 57  
1 n THR 58  
1 n ASP 59  
1 n VAL 60  
1 n ASN 61  
1 n GLY 62  
1 n LYS 63  
1 n VAL 64  
1 n MET 65  
1 n VAL 66  
1 n TYR 67  
1 n ASN 68  
1 n GLY 69  
1 n ASP 70  
1 n ILE 71  
1 n VAL 72  
1 n SER 73  
1 n ARG 74  
1 n ALA 75  
1 n ILE 76  
1 n PRO 77  
1 n LYS 78  
1 n TYR 79  
1 n ASN 80  
1 n LEU 81  
1 n ASP 82  
1 n TYR 83  
1 n VAL 84  
1 n LYS 85  
1 n GLN 86  
1 n SER 87  
1 n ILE 88  
1 n VAL 89  
1 n ASN 90  
1 n ALA 91  
1 n THR 92  
1 n ALA 93  
1 n LEU 94  
1 n LEU 95  
1 n LYS 96  
1 n LYS 97  
1 n PHE 98  
1 n GLU 99  
1 n ASP 100 
1 n PHE 101 
1 n PHE 102 
1 n ILE 103 
1 n ILE 104 
1 n PRO 105 
1 n MET 106 
1 n LEU 107 
1 n GLY 108 
1 n ASN 109 
1 n HIS 110 
1 n ASP 111 
1 n VAL 112 
1 n TYR 113 
1 n PRO 114 
1 n ALA 115 
1 n ASN 116 
1 n GLN 117 
1 n MET 118 
1 n ALA 119 
1 n ILE 120 
1 n ASN 121 
1 n SER 122 
1 n GLN 123 
1 n TRP 124 
1 n ILE 125 
1 n PHE 126 
1 n GLN 127 
1 n PHE 128 
1 n ALA 129 
1 n ALA 130 
1 n GLU 131 
1 n GLN 132 
1 n PHE 133 
1 n ALA 134 
1 n PRO 135 
1 n PHE 136 
1 n LEU 137 
1 n SER 138 
1 n GLN 139 
1 n ASN 140 
1 n ALA 141 
1 n ILE 142 
1 n GLU 143 
1 n SER 144 
1 n PHE 145 
1 n LYS 146 
1 n HIS 147 
1 n GLY 148 
1 n GLY 149 
1 n TYR 150 
1 n TYR 151 
1 n THR 152 
1 n MET 153 
1 n PRO 154 
1 n PHE 155 
1 n PRO 156 
1 n ALA 157 
1 n HIS 158 
1 n LEU 159 
1 n GLY 160 
1 n ILE 161 
1 n LYS 162 
1 n VAL 163 
1 n PRO 164 
1 n LEU 165 
1 n ASN 166 
1 n ALA 167 
1 n VAL 168 
1 n VAL 169 
1 n LEU 170 
1 n ASN 171 
1 n THR 172 
1 n VAL 173 
1 n LEU 174 
1 n TYR 175 
1 n TYR 176 
1 n ASN 177 
1 n TYR 178 
1 n ASN 179 
1 n LYS 180 
1 n GLN 181 
1 n THR 182 
1 n MET 183 
1 n ASP 184 
1 n SER 185 
1 n THR 186 
1 n ASP 187 
1 n PRO 188 
1 n LEU 189 
1 n GLY 190 
1 n GLN 191 
1 n PHE 192 
1 n GLU 193 
1 n TRP 194 
1 n PHE 195 
1 n LYS 196 
1 n THR 197 
1 n VAL 198 
1 n MET 199 
1 n ASP 200 
1 n GLY 201 
1 n TYR 202 
1 n ARG 203 
1 n LYS 204 
1 n THR 205 
1 n GLY 206 
1 n GLN 207 
1 n ARG 208 
1 n ALA 209 
1 n ILE 210 
1 n VAL 211 
1 n SER 212 
1 n MET 213 
1 n HIS 214 
1 n ILE 215 
1 n CYS 216 
1 n PRO 217 
1 n GLY 218 
1 n VAL 219 
1 n ALA 220 
1 n GLU 221 
1 n ARG 222 
1 n PHE 223 
1 n ASN 224 
1 n TYR 225 
1 n SER 226 
1 n ASP 227 
1 n GLN 228 
1 n LEU 229 
1 n TYR 230 
1 n PRO 231 
1 n GLN 232 
1 n TYR 233 
1 n ASN 234 
1 n ASP 235 
1 n ARG 236 
1 n LEU 237 
1 n VAL 238 
1 n ASP 239 
1 n SER 240 
1 n LEU 241 
1 n ALA 242 
1 n GLU 243 
1 n TYR 244 
1 n ASN 245 
1 n ASP 246 
1 n VAL 247 
1 n ILE 248 
1 n LEU 249 
1 n GLY 250 
1 n VAL 251 
1 n LEU 252 
1 n CYS 253 
1 n GLY 254 
1 n HIS 255 
1 n LEU 256 
1 n HIS 257 
1 n THR 258 
1 n ASP 259 
1 n THR 260 
1 n PHE 261 
1 n ARG 262 
1 n ILE 263 
1 n LEU 264 
1 n SER 265 
1 n LYS 266 
1 n GLY 267 
1 n ASN 268 
1 n LYS 269 
1 n LYS 270 
1 n VAL 271 
1 n MET 272 
1 n ALA 273 
1 n PHE 274 
1 n ILE 275 
1 n GLY 276 
1 n PRO 277 
1 n SER 278 
1 n VAL 279 
1 n ASP 280 
1 n THR 281 
1 n TRP 282 
1 n LEU 283 
1 n GLY 284 
1 n THR 285 
1 n SER 286 
1 n PRO 287 
1 n SER 288 
1 n ILE 289 
1 n ARG 290 
1 n LYS 291 
1 n TYR 292 
1 n ASP 293 
1 n VAL 294 
1 n GLY 295 
1 n ASN 296 
1 n GLY 297 
1 n GLN 298 
1 n GLY 299 
1 n TYR 300 
1 n MET 301 
1 n LYS 302 
1 n GLU 303 
1 n PHE 304 
1 n LYS 305 
1 n ASN 306 
1 n TYR 307 
1 n HIS 308 
1 n PHE 309 
1 n GLN 310 
1 n LEU 311 
1 n ARG 312 
1 n PRO 313 
1 n LYS 314 
1 n LYS 315 
1 n ASP 316 
1 n LYS 317 
1 n LEU 318 
1 n LYS 319 
1 n PRO 320 
1 n LYS 321 
1 n THR 322 
1 n THR 323 
1 n ILE 324 
1 n LYS 325 
1 n GLN 326 
1 n PRO 327 
1 n SER 328 
1 n ASP 329 
1 n GLY 330 
1 n PHE 331 
1 n ASN 332 
1 n LYS 333 
1 n TRP 334 
1 n LYS 335 
1 n PHE 336 
1 n ASN 337 
1 n TYR 338 
1 n GLY 339 
1 n SER 340 
1 n SER 341 
1 n SER 342 
1 n GLU 343 
1 n TYR 344 
1 n GLY 345 
1 n LEU 346 
1 n LYS 347 
1 n GLU 348 
1 n LEU 349 
1 n SER 350 
1 n PRO 351 
1 n LYS 352 
1 n GLU 353 
1 n PHE 354 
1 n GLU 355 
1 n ILE 356 
1 n LEU 357 
1 n ALA 358 
1 n ALA 359 
1 n ARG 360 
1 n MET 361 
1 n ASP 362 
1 n LYS 363 
1 n ASP 364 
1 n LEU 365 
1 n GLN 366 
1 n LEU 367 
1 n PHE 368 
1 n ASN 369 
1 n LYS 370 
1 n TYR 371 
1 n HIS 372 
1 n LEU 373 
1 n HIS 374 
1 n PHE 375 
1 n ARG 376 
1 n ALA 377 
1 n ASP 378 
1 n THR 379 
1 n PRO 380 
1 n GLY 381 
1 n PHE 382 
1 n THR 383 
1 n CYS 384 
1 n LYS 385 
1 n GLY 386 
1 n ASN 387 
1 n CYS 388 
1 n LYS 389 
1 n ASN 390 
1 n ASN 391 
1 n CYS 392 
1 n MET 393 
1 n CYS 394 
1 n ALA 395 
1 n VAL 396 
1 n ARG 397 
1 n TYR 398 
1 n PRO 399 
1 n ARG 400 
1 n GLN 401 
1 n ASN 402 
1 n GLU 403 
1 n PHE 404 
1 n ALA 405 
1 n ASN 406 
1 n CYS 407 
1 n VAL 408 
1 n VAL 409 
1 n TRP 410 
1 n ASN 411 
#
_ma_data.content_type "model coordinates"
_ma_data.id           1
_ma_data.name         Model
#
_ma_model_list.data_id          1
_ma_model_list.model_group_id   1
_ma_model_list.model_group_name "AlphaFold-beta-20231127 (7a14c934-fe78-43c1-a552-7fb305b0ebd1 @ 2024-08-20 18:28:31)"
_ma_model_list.model_id         1
_ma_model_list.model_name       "Top ranked model"
_ma_model_list.model_type       "Ab initio model"
_ma_model_list.ordinal_id       1
#
loop_
_ma_protocol_step.method_type
_ma_protocol_step.ordinal_id
_ma_protocol_step.protocol_id
_ma_protocol_step.step_id
"coevolution MSA" 1 1 1 
"template search" 2 1 2 
modeling          3 1 3 
#
loop_
_ma_qa_metric.id
_ma_qa_metric.mode
_ma_qa_metric.name
_ma_qa_metric.software_group_id
_ma_qa_metric.type
1 global pLDDT 1 pLDDT 
2 local  pLDDT 1 pLDDT 
#
_ma_qa_metric_global.metric_id    1
_ma_qa_metric_global.metric_value 90.83
_ma_qa_metric_global.model_id     1
_ma_qa_metric_global.ordinal_id   1
#
_ma_software_group.group_id    1
_ma_software_group.ordinal_id  1
_ma_software_group.software_id 1
#
_ma_target_entity.data_id   1
_ma_target_entity.entity_id 1
_ma_target_entity.origin    .
#
_ma_target_entity_instance.asym_id   A
_ma_target_entity_instance.details   .
_ma_target_entity_instance.entity_id 1
#
loop_
_pdbx_data_usage.details
_pdbx_data_usage.id
_pdbx_data_usage.type
_pdbx_data_usage.url
;NON-COMMERCIAL USE ONLY, BY USING THIS FILE YOU AGREE TO THE TERMS OF USE FOUND
AT alphafoldserver.com/output-terms.
;
1 license    ? 
;THE INFORMATION IS NOT INTENDED FOR, HAS NOT BEEN VALIDATED FOR, AND IS NOT
APPROVED FOR CLINICAL USE. IT SHOULD NOT BE USED FOR CLINICAL PURPOSE OR RELIED
ON FOR MEDICAL OR OTHER PROFESSIONAL ADVICE. IT IS THEORETICAL MODELLING ONLY
AND CAUTION SHOULD BE EXERCISED IN ITS USE. IT IS PROVIDED "AS-IS" WITHOUT ANY
WARRANTY OF ANY KIND, WHETHER EXPRESSED OR IMPLIED. NO WARRANTY IS GIVEN THAT
USE OF THE INFORMATION SHALL NOT INFRINGE THE RIGHTS OF ANY THIRD PARTY.
;
2 disclaimer ? 
#
loop_
_pdbx_poly_seq_scheme.asym_id
_pdbx_poly_seq_scheme.auth_seq_num
_pdbx_poly_seq_scheme.entity_id
_pdbx_poly_seq_scheme.hetero
_pdbx_poly_seq_scheme.mon_id
_pdbx_poly_seq_scheme.pdb_ins_code
_pdbx_poly_seq_scheme.pdb_seq_num
_pdbx_poly_seq_scheme.pdb_strand_id
_pdbx_poly_seq_scheme.seq_id
A 1   1 n PHE . 1   A 1   
A 2   1 n GLU . 2   A 2   
A 3   1 n MET . 3   A 3   
A 4   1 n TRP . 4   A 4   
A 5   1 n GLN . 5   A 5   
A 6   1 n LEU . 6   A 6   
A 7   1 n THR . 7   A 7   
A 8   1 n ASP . 8   A 8   
A 9   1 n ILE . 9   A 9   
A 10  1 n HIS . 10  A 10  
A 11  1 n LEU . 11  A 11  
A 12  1 n ASP . 12  A 12  
A 13  1 n PRO . 13  A 13  
A 14  1 n MET . 14  A 14  
A 15  1 n TYR . 15  A 15  
A 16  1 n THR . 16  A 16  
A 17  1 n VAL . 17  A 17  
A 18  1 n GLY . 18  A 18  
A 19  1 n SER . 19  A 19  
A 20  1 n ASP . 20  A 20  
A 21  1 n PRO . 21  A 21  
A 22  1 n LEU . 22  A 22  
A 23  1 n LYS . 23  A 23  
A 24  1 n LEU . 24  A 24  
A 25  1 n CYS . 25  A 25  
A 26  1 n ARG . 26  A 26  
A 27  1 n GLU . 27  A 27  
A 28  1 n GLY . 28  A 28  
A 29  1 n LYS . 29  A 29  
A 30  1 n GLY . 30  A 30  
A 31  1 n ASN . 31  A 31  
A 32  1 n ALA . 32  A 32  
A 33  1 n GLY . 33  A 33  
A 34  1 n LYS . 34  A 34  
A 35  1 n TYR . 35  A 35  
A 36  1 n GLY . 36  A 36  
A 37  1 n ASP . 37  A 37  
A 38  1 n TYR . 38  A 38  
A 39  1 n SER . 39  A 39  
A 40  1 n CYS . 40  A 40  
A 41  1 n ASP . 41  A 41  
A 42  1 n ALA . 42  A 42  
A 43  1 n ASN . 43  A 43  
A 44  1 n MET . 44  A 44  
A 45  1 n ALA . 45  A 45  
A 46  1 n LEU . 46  A 46  
A 47  1 n LEU . 47  A 47  
A 48  1 n ASP . 48  A 48  
A 49  1 n SER . 49  A 49  
A 50  1 n LEU . 50  A 50  
A 51  1 n VAL . 51  A 51  
A 52  1 n LYS . 52  A 52  
A 53  1 n PHE . 53  A 53  
A 54  1 n ILE . 54  A 54  
A 55  1 n LYS . 55  A 55  
A 56  1 n ARG . 56  A 56  
A 57  1 n ASN . 57  A 57  
A 58  1 n THR . 58  A 58  
A 59  1 n ASP . 59  A 59  
A 60  1 n VAL . 60  A 60  
A 61  1 n ASN . 61  A 61  
A 62  1 n GLY . 62  A 62  
A 63  1 n LYS . 63  A 63  
A 64  1 n VAL . 64  A 64  
A 65  1 n MET . 65  A 65  
A 66  1 n VAL . 66  A 66  
A 67  1 n TYR . 67  A 67  
A 68  1 n ASN . 68  A 68  
A 69  1 n GLY . 69  A 69  
A 70  1 n ASP . 70  A 70  
A 71  1 n ILE . 71  A 71  
A 72  1 n VAL . 72  A 72  
A 73  1 n SER . 73  A 73  
A 74  1 n ARG . 74  A 74  
A 75  1 n ALA . 75  A 75  
A 76  1 n ILE . 76  A 76  
A 77  1 n PRO . 77  A 77  
A 78  1 n LYS . 78  A 78  
A 79  1 n TYR . 79  A 79  
A 80  1 n ASN . 80  A 80  
A 81  1 n LEU . 81  A 81  
A 82  1 n ASP . 82  A 82  
A 83  1 n TYR . 83  A 83  
A 84  1 n VAL . 84  A 84  
A 85  1 n LYS . 85  A 85  
A 86  1 n GLN . 86  A 86  
A 87  1 n SER . 87  A 87  
A 88  1 n ILE . 88  A 88  
A 89  1 n VAL . 89  A 89  
A 90  1 n ASN . 90  A 90  
A 91  1 n ALA . 91  A 91  
A 92  1 n THR . 92  A 92  
A 93  1 n ALA . 93  A 93  
A 94  1 n LEU . 94  A 94  
A 95  1 n LEU . 95  A 95  
A 96  1 n LYS . 96  A 96  
A 97  1 n LYS . 97  A 97  
A 98  1 n PHE . 98  A 98  
A 99  1 n GLU . 99  A 99  
A 100 1 n ASP . 100 A 100 
A 101 1 n PHE . 101 A 101 
A 102 1 n PHE . 102 A 102 
A 103 1 n ILE . 103 A 103 
A 104 1 n ILE . 104 A 104 
A 105 1 n PRO . 105 A 105 
A 106 1 n MET . 106 A 106 
A 107 1 n LEU . 107 A 107 
A 108 1 n GLY . 108 A 108 
A 109 1 n ASN . 109 A 109 
A 110 1 n HIS . 110 A 110 
A 111 1 n ASP . 111 A 111 
A 112 1 n VAL . 112 A 112 
A 113 1 n TYR . 113 A 113 
A 114 1 n PRO . 114 A 114 
A 115 1 n ALA . 115 A 115 
A 116 1 n ASN . 116 A 116 
A 117 1 n GLN . 117 A 117 
A 118 1 n MET . 118 A 118 
A 119 1 n ALA . 119 A 119 
A 120 1 n ILE . 120 A 120 
A 121 1 n ASN . 121 A 121 
A 122 1 n SER . 122 A 122 
A 123 1 n GLN . 123 A 123 
A 124 1 n TRP . 124 A 124 
A 125 1 n ILE . 125 A 125 
A 126 1 n PHE . 126 A 126 
A 127 1 n GLN . 127 A 127 
A 128 1 n PHE . 128 A 128 
A 129 1 n ALA . 129 A 129 
A 130 1 n ALA . 130 A 130 
A 131 1 n GLU . 131 A 131 
A 132 1 n GLN . 132 A 132 
A 133 1 n PHE . 133 A 133 
A 134 1 n ALA . 134 A 134 
A 135 1 n PRO . 135 A 135 
A 136 1 n PHE . 136 A 136 
A 137 1 n LEU . 137 A 137 
A 138 1 n SER . 138 A 138 
A 139 1 n GLN . 139 A 139 
A 140 1 n ASN . 140 A 140 
A 141 1 n ALA . 141 A 141 
A 142 1 n ILE . 142 A 142 
A 143 1 n GLU . 143 A 143 
A 144 1 n SER . 144 A 144 
A 145 1 n PHE . 145 A 145 
A 146 1 n LYS . 146 A 146 
A 147 1 n HIS . 147 A 147 
A 148 1 n GLY . 148 A 148 
A 149 1 n GLY . 149 A 149 
A 150 1 n TYR . 150 A 150 
A 151 1 n TYR . 151 A 151 
A 152 1 n THR . 152 A 152 
A 153 1 n MET . 153 A 153 
A 154 1 n PRO . 154 A 154 
A 155 1 n PHE . 155 A 155 
A 156 1 n PRO . 156 A 156 
A 157 1 n ALA . 157 A 157 
A 158 1 n HIS . 158 A 158 
A 159 1 n LEU . 159 A 159 
A 160 1 n GLY . 160 A 160 
A 161 1 n ILE . 161 A 161 
A 162 1 n LYS . 162 A 162 
A 163 1 n VAL . 163 A 163 
A 164 1 n PRO . 164 A 164 
A 165 1 n LEU . 165 A 165 
A 166 1 n ASN . 166 A 166 
A 167 1 n ALA . 167 A 167 
A 168 1 n VAL . 168 A 168 
A 169 1 n VAL . 169 A 169 
A 170 1 n LEU . 170 A 170 
A 171 1 n ASN . 171 A 171 
A 172 1 n THR . 172 A 172 
A 173 1 n VAL . 173 A 173 
A 174 1 n LEU . 174 A 174 
A 175 1 n TYR . 175 A 175 
A 176 1 n TYR . 176 A 176 
A 177 1 n ASN . 177 A 177 
A 178 1 n TYR . 178 A 178 
A 179 1 n ASN . 179 A 179 
A 180 1 n LYS . 180 A 180 
A 181 1 n GLN . 181 A 181 
A 182 1 n THR . 182 A 182 
A 183 1 n MET . 183 A 183 
A 184 1 n ASP . 184 A 184 
A 185 1 n SER . 185 A 185 
A 186 1 n THR . 186 A 186 
A 187 1 n ASP . 187 A 187 
A 188 1 n PRO . 188 A 188 
A 189 1 n LEU . 189 A 189 
A 190 1 n GLY . 190 A 190 
A 191 1 n GLN . 191 A 191 
A 192 1 n PHE . 192 A 192 
A 193 1 n GLU . 193 A 193 
A 194 1 n TRP . 194 A 194 
A 195 1 n PHE . 195 A 195 
A 196 1 n LYS . 196 A 196 
A 197 1 n THR . 197 A 197 
A 198 1 n VAL . 198 A 198 
A 199 1 n MET . 199 A 199 
A 200 1 n ASP . 200 A 200 
A 201 1 n GLY . 201 A 201 
A 202 1 n TYR . 202 A 202 
A 203 1 n ARG . 203 A 203 
A 204 1 n LYS . 204 A 204 
A 205 1 n THR . 205 A 205 
A 206 1 n GLY . 206 A 206 
A 207 1 n GLN . 207 A 207 
A 208 1 n ARG . 208 A 208 
A 209 1 n ALA . 209 A 209 
A 210 1 n ILE . 210 A 210 
A 211 1 n VAL . 211 A 211 
A 212 1 n SER . 212 A 212 
A 213 1 n MET . 213 A 213 
A 214 1 n HIS . 214 A 214 
A 215 1 n ILE . 215 A 215 
A 216 1 n CYS . 216 A 216 
A 217 1 n PRO . 217 A 217 
A 218 1 n GLY . 218 A 218 
A 219 1 n VAL . 219 A 219 
A 220 1 n ALA . 220 A 220 
A 221 1 n GLU . 221 A 221 
A 222 1 n ARG . 222 A 222 
A 223 1 n PHE . 223 A 223 
A 224 1 n ASN . 224 A 224 
A 225 1 n TYR . 225 A 225 
A 226 1 n SER . 226 A 226 
A 227 1 n ASP . 227 A 227 
A 228 1 n GLN . 228 A 228 
A 229 1 n LEU . 229 A 229 
A 230 1 n TYR . 230 A 230 
A 231 1 n PRO . 231 A 231 
A 232 1 n GLN . 232 A 232 
A 233 1 n TYR . 233 A 233 
A 234 1 n ASN . 234 A 234 
A 235 1 n ASP . 235 A 235 
A 236 1 n ARG . 236 A 236 
A 237 1 n LEU . 237 A 237 
A 238 1 n VAL . 238 A 238 
A 239 1 n ASP . 239 A 239 
A 240 1 n SER . 240 A 240 
A 241 1 n LEU . 241 A 241 
A 242 1 n ALA . 242 A 242 
A 243 1 n GLU . 243 A 243 
A 244 1 n TYR . 244 A 244 
A 245 1 n ASN . 245 A 245 
A 246 1 n ASP . 246 A 246 
A 247 1 n VAL . 247 A 247 
A 248 1 n ILE . 248 A 248 
A 249 1 n LEU . 249 A 249 
A 250 1 n GLY . 250 A 250 
A 251 1 n VAL . 251 A 251 
A 252 1 n LEU . 252 A 252 
A 253 1 n CYS . 253 A 253 
A 254 1 n GLY . 254 A 254 
A 255 1 n HIS . 255 A 255 
A 256 1 n LEU . 256 A 256 
A 257 1 n HIS . 257 A 257 
A 258 1 n THR . 258 A 258 
A 259 1 n ASP . 259 A 259 
A 260 1 n THR . 260 A 260 
A 261 1 n PHE . 261 A 261 
A 262 1 n ARG . 262 A 262 
A 263 1 n ILE . 263 A 263 
A 264 1 n LEU . 264 A 264 
A 265 1 n SER . 265 A 265 
A 266 1 n LYS . 266 A 266 
A 267 1 n GLY . 267 A 267 
A 268 1 n ASN . 268 A 268 
A 269 1 n LYS . 269 A 269 
A 270 1 n LYS . 270 A 270 
A 271 1 n VAL . 271 A 271 
A 272 1 n MET . 272 A 272 
A 273 1 n ALA . 273 A 273 
A 274 1 n PHE . 274 A 274 
A 275 1 n ILE . 275 A 275 
A 276 1 n GLY . 276 A 276 
A 277 1 n PRO . 277 A 277 
A 278 1 n SER . 278 A 278 
A 279 1 n VAL . 279 A 279 
A 280 1 n ASP . 280 A 280 
A 281 1 n THR . 281 A 281 
A 282 1 n TRP . 282 A 282 
A 283 1 n LEU . 283 A 283 
A 284 1 n GLY . 284 A 284 
A 285 1 n THR . 285 A 285 
A 286 1 n SER . 286 A 286 
A 287 1 n PRO . 287 A 287 
A 288 1 n SER . 288 A 288 
A 289 1 n ILE . 289 A 289 
A 290 1 n ARG . 290 A 290 
A 291 1 n LYS . 291 A 291 
A 292 1 n TYR . 292 A 292 
A 293 1 n ASP . 293 A 293 
A 294 1 n VAL . 294 A 294 
A 295 1 n GLY . 295 A 295 
A 296 1 n ASN . 296 A 296 
A 297 1 n GLY . 297 A 297 
A 298 1 n GLN . 298 A 298 
A 299 1 n GLY . 299 A 299 
A 300 1 n TYR . 300 A 300 
A 301 1 n MET . 301 A 301 
A 302 1 n LYS . 302 A 302 
A 303 1 n GLU . 303 A 303 
A 304 1 n PHE . 304 A 304 
A 305 1 n LYS . 305 A 305 
A 306 1 n ASN . 306 A 306 
A 307 1 n TYR . 307 A 307 
A 308 1 n HIS . 308 A 308 
A 309 1 n PHE . 309 A 309 
A 310 1 n GLN . 310 A 310 
A 311 1 n LEU . 311 A 311 
A 312 1 n ARG . 312 A 312 
A 313 1 n PRO . 313 A 313 
A 314 1 n LYS . 314 A 314 
A 315 1 n LYS . 315 A 315 
A 316 1 n ASP . 316 A 316 
A 317 1 n LYS . 317 A 317 
A 318 1 n LEU . 318 A 318 
A 319 1 n LYS . 319 A 319 
A 320 1 n PRO . 320 A 320 
A 321 1 n LYS . 321 A 321 
A 322 1 n THR . 322 A 322 
A 323 1 n THR . 323 A 323 
A 324 1 n ILE . 324 A 324 
A 325 1 n LYS . 325 A 325 
A 326 1 n GLN . 326 A 326 
A 327 1 n PRO . 327 A 327 
A 328 1 n SER . 328 A 328 
A 329 1 n ASP . 329 A 329 
A 330 1 n GLY . 330 A 330 
A 331 1 n PHE . 331 A 331 
A 332 1 n ASN . 332 A 332 
A 333 1 n LYS . 333 A 333 
A 334 1 n TRP . 334 A 334 
A 335 1 n LYS . 335 A 335 
A 336 1 n PHE . 336 A 336 
A 337 1 n ASN . 337 A 337 
A 338 1 n TYR . 338 A 338 
A 339 1 n GLY . 339 A 339 
A 340 1 n SER . 340 A 340 
A 341 1 n SER . 341 A 341 
A 342 1 n SER . 342 A 342 
A 343 1 n GLU . 343 A 343 
A 344 1 n TYR . 344 A 344 
A 345 1 n GLY . 345 A 345 
A 346 1 n LEU . 346 A 346 
A 347 1 n LYS . 347 A 347 
A 348 1 n GLU . 348 A 348 
A 349 1 n LEU . 349 A 349 
A 350 1 n SER . 350 A 350 
A 351 1 n PRO . 351 A 351 
A 352 1 n LYS . 352 A 352 
A 353 1 n GLU . 353 A 353 
A 354 1 n PHE . 354 A 354 
A 355 1 n GLU . 355 A 355 
A 356 1 n ILE . 356 A 356 
A 357 1 n LEU . 357 A 357 
A 358 1 n ALA . 358 A 358 
A 359 1 n ALA . 359 A 359 
A 360 1 n ARG . 360 A 360 
A 361 1 n MET . 361 A 361 
A 362 1 n ASP . 362 A 362 
A 363 1 n LYS . 363 A 363 
A 364 1 n ASP . 364 A 364 
A 365 1 n LEU . 365 A 365 
A 366 1 n GLN . 366 A 366 
A 367 1 n LEU . 367 A 367 
A 368 1 n PHE . 368 A 368 
A 369 1 n ASN . 369 A 369 
A 370 1 n LYS . 370 A 370 
A 371 1 n TYR . 371 A 371 
A 372 1 n HIS . 372 A 372 
A 373 1 n LEU . 373 A 373 
A 374 1 n HIS . 374 A 374 
A 375 1 n PHE . 375 A 375 
A 376 1 n ARG . 376 A 376 
A 377 1 n ALA . 377 A 377 
A 378 1 n ASP . 378 A 378 
A 379 1 n THR . 379 A 379 
A 380 1 n PRO . 380 A 380 
A 381 1 n GLY . 381 A 381 
A 382 1 n PHE . 382 A 382 
A 383 1 n THR . 383 A 383 
A 384 1 n CYS . 384 A 384 
A 385 1 n LYS . 385 A 385 
A 386 1 n GLY . 386 A 386 
A 387 1 n ASN . 387 A 387 
A 388 1 n CYS . 388 A 388 
A 389 1 n LYS . 389 A 389 
A 390 1 n ASN . 390 A 390 
A 391 1 n ASN . 391 A 391 
A 392 1 n CYS . 392 A 392 
A 393 1 n MET . 393 A 393 
A 394 1 n CYS . 394 A 394 
A 395 1 n ALA . 395 A 395 
A 396 1 n VAL . 396 A 396 
A 397 1 n ARG . 397 A 397 
A 398 1 n TYR . 398 A 398 
A 399 1 n PRO . 399 A 399 
A 400 1 n ARG . 400 A 400 
A 401 1 n GLN . 401 A 401 
A 402 1 n ASN . 402 A 402 
A 403 1 n GLU . 403 A 403 
A 404 1 n PHE . 404 A 404 
A 405 1 n ALA . 405 A 405 
A 406 1 n ASN . 406 A 406 
A 407 1 n CYS . 407 A 407 
A 408 1 n VAL . 408 A 408 
A 409 1 n VAL . 409 A 409 
A 410 1 n TRP . 410 A 410 
A 411 1 n ASN . 411 A 411 
#
_software.classification other
_software.date           ?
_software.description    "Structure prediction"
_software.name           AlphaFold
_software.pdbx_ordinal   1
_software.type           package
_software.version        "AlphaFold-beta-20231127 (7a14c934-fe78-43c1-a552-7fb305b0ebd1 @ 2024-08-20 18:28:31)"
#
_struct_asym.entity_id 1
_struct_asym.id        A
#
loop_
_atom_site.group_PDB
_atom_site.id
_atom_site.type_symbol
_atom_site.label_atom_id
_atom_site.label_alt_id
_atom_site.label_comp_id
_atom_site.label_asym_id
_atom_site.label_entity_id
_atom_site.label_seq_id
_atom_site.pdbx_PDB_ins_code
_atom_site.Cartn_x
_atom_site.Cartn_y
_atom_site.Cartn_z
_atom_site.occupancy
_atom_site.B_iso_or_equiv
_atom_site.auth_seq_id
_atom_site.auth_asym_id
_atom_site.pdbx_PDB_model_num
ATOM 1    N N   . PHE A 1 1   ? 16.381  9.146   -6.682  1.00 93.12 1   A 1 
ATOM 2    C CA  . PHE A 1 1   ? 15.457  9.943   -5.848  1.00 94.95 1   A 1 
ATOM 3    C C   . PHE A 1 1   ? 14.749  9.047   -4.846  1.00 95.78 1   A 1 
ATOM 4    O O   . PHE A 1 1   ? 14.735  7.831   -5.035  1.00 94.90 1   A 1 
ATOM 5    C CB  . PHE A 1 1   ? 14.466  10.720  -6.715  1.00 94.11 1   A 1 
ATOM 6    C CG  . PHE A 1 1   ? 13.464  9.866   -7.462  1.00 95.14 1   A 1 
ATOM 7    C CD1 . PHE A 1 1   ? 13.793  9.317   -8.713  1.00 93.67 1   A 1 
ATOM 8    C CD2 . PHE A 1 1   ? 12.193  9.633   -6.910  1.00 94.44 1   A 1 
ATOM 9    C CE1 . PHE A 1 1   ? 12.850  8.545   -9.416  1.00 93.06 1   A 1 
ATOM 10   C CE2 . PHE A 1 1   ? 11.256  8.858   -7.609  1.00 93.23 1   A 1 
ATOM 11   C CZ  . PHE A 1 1   ? 11.582  8.312   -8.869  1.00 93.69 1   A 1 
ATOM 12   N N   . GLU A 1 2   ? 14.178  9.624   -3.778  1.00 94.48 2   A 1 
ATOM 13   C CA  . GLU A 1 2   ? 13.349  8.895   -2.822  1.00 94.96 2   A 1 
ATOM 14   C C   . GLU A 1 2   ? 11.853  9.153   -3.087  1.00 95.65 2   A 1 
ATOM 15   O O   . GLU A 1 2   ? 11.481  10.192  -3.617  1.00 95.33 2   A 1 
ATOM 16   C CB  . GLU A 1 2   ? 13.726  9.260   -1.382  1.00 93.84 2   A 1 
ATOM 17   C CG  . GLU A 1 2   ? 15.173  8.898   -0.985  1.00 89.16 2   A 1 
ATOM 18   C CD  . GLU A 1 2   ? 15.370  9.118   0.519   1.00 87.92 2   A 1 
ATOM 19   O OE1 . GLU A 1 2   ? 15.712  8.144   1.244   1.00 78.64 2   A 1 
ATOM 20   O OE2 . GLU A 1 2   ? 15.043  10.203  1.046   1.00 80.46 2   A 1 
ATOM 21   N N   . MET A 1 3   ? 11.002  8.207   -2.694  1.00 96.51 3   A 1 
ATOM 22   C CA  . MET A 1 3   ? 9.560   8.283   -2.904  1.00 97.16 3   A 1 
ATOM 23   C C   . MET A 1 3   ? 8.801   7.686   -1.724  1.00 97.58 3   A 1 
ATOM 24   O O   . MET A 1 3   ? 9.063   6.559   -1.317  1.00 97.38 3   A 1 
ATOM 25   C CB  . MET A 1 3   ? 9.222   7.567   -4.216  1.00 96.67 3   A 1 
ATOM 26   C CG  . MET A 1 3   ? 7.733   7.548   -4.528  1.00 95.75 3   A 1 
ATOM 27   S SD  . MET A 1 3   ? 7.367   6.780   -6.125  1.00 94.24 3   A 1 
ATOM 28   C CE  . MET A 1 3   ? 7.819   5.076   -5.764  1.00 87.34 3   A 1 
ATOM 29   N N   . TRP A 1 4   ? 7.822   8.421   -1.206  1.00 97.73 4   A 1 
ATOM 30   C CA  . TRP A 1 4   ? 6.910   7.947   -0.177  1.00 97.95 4   A 1 
ATOM 31   C C   . TRP A 1 4   ? 5.757   7.142   -0.788  1.00 98.13 4   A 1 
ATOM 32   O O   . TRP A 1 4   ? 5.204   7.534   -1.810  1.00 97.97 4   A 1 
ATOM 33   C CB  . TRP A 1 4   ? 6.387   9.128   0.626   1.00 97.91 4   A 1 
ATOM 34   C CG  . TRP A 1 4   ? 7.426   9.818   1.442   1.00 97.90 4   A 1 
ATOM 35   C CD1 . TRP A 1 4   ? 8.087   10.948  1.095   1.00 97.46 4   A 1 
ATOM 36   C CD2 . TRP A 1 4   ? 7.948   9.439   2.754   1.00 97.90 4   A 1 
ATOM 37   N NE1 . TRP A 1 4   ? 8.975   11.292  2.092   1.00 97.18 4   A 1 
ATOM 38   C CE2 . TRP A 1 4   ? 8.929   10.394  3.141   1.00 97.54 4   A 1 
ATOM 39   C CE3 . TRP A 1 4   ? 7.682   8.382   3.645   1.00 97.57 4   A 1 
ATOM 40   C CZ2 . TRP A 1 4   ? 9.605   10.309  4.368   1.00 97.23 4   A 1 
ATOM 41   C CZ3 . TRP A 1 4   ? 8.362   8.288   4.882   1.00 97.32 4   A 1 
ATOM 42   C CH2 . TRP A 1 4   ? 9.317   9.252   5.238   1.00 96.99 4   A 1 
ATOM 43   N N   . GLN A 1 5   ? 5.352   6.077   -0.119  1.00 98.13 5   A 1 
ATOM 44   C CA  . GLN A 1 5   ? 4.113   5.363   -0.394  1.00 98.32 5   A 1 
ATOM 45   C C   . GLN A 1 5   ? 3.139   5.569   0.765   1.00 98.27 5   A 1 
ATOM 46   O O   . GLN A 1 5   ? 3.388   5.095   1.875   1.00 97.99 5   A 1 
ATOM 47   C CB  . GLN A 1 5   ? 4.409   3.883   -0.640  1.00 98.31 5   A 1 
ATOM 48   C CG  . GLN A 1 5   ? 3.137   3.123   -1.045  1.00 97.92 5   A 1 
ATOM 49   C CD  . GLN A 1 5   ? 3.371   1.632   -1.230  1.00 97.89 5   A 1 
ATOM 50   O OE1 . GLN A 1 5   ? 4.389   1.067   -0.844  1.00 94.86 5   A 1 
ATOM 51   N NE2 . GLN A 1 5   ? 2.426   0.922   -1.805  1.00 94.26 5   A 1 
ATOM 52   N N   . LEU A 1 6   ? 2.052   6.261   0.488   1.00 98.17 6   A 1 
ATOM 53   C CA  . LEU A 1 6   ? 0.946   6.526   1.385   1.00 98.01 6   A 1 
ATOM 54   C C   . LEU A 1 6   ? -0.256  5.694   0.928   1.00 97.96 6   A 1 
ATOM 55   O O   . LEU A 1 6   ? -0.663  5.812   -0.220  1.00 97.22 6   A 1 
ATOM 56   C CB  . LEU A 1 6   ? 0.663   8.038   1.340   1.00 97.59 6   A 1 
ATOM 57   C CG  . LEU A 1 6   ? -0.486  8.508   2.234   1.00 96.63 6   A 1 
ATOM 58   C CD1 . LEU A 1 6   ? -0.166  8.272   3.715   1.00 95.10 6   A 1 
ATOM 59   C CD2 . LEU A 1 6   ? -0.720  10.001  2.039   1.00 94.96 6   A 1 
ATOM 60   N N   . THR A 1 7   ? -0.822  4.868   1.795   1.00 97.81 7   A 1 
ATOM 61   C CA  . THR A 1 7   ? -1.951  4.003   1.426   1.00 97.72 7   A 1 
ATOM 62   C C   . THR A 1 7   ? -2.893  3.772   2.590   1.00 97.60 7   A 1 
ATOM 63   O O   . THR A 1 7   ? -2.478  3.918   3.746   1.00 97.10 7   A 1 
ATOM 64   C CB  . THR A 1 7   ? -1.447  2.680   0.821   1.00 97.55 7   A 1 
ATOM 65   O OG1 . THR A 1 7   ? -2.495  2.006   0.196   1.00 95.42 7   A 1 
ATOM 66   C CG2 . THR A 1 7   ? -0.763  1.749   1.814   1.00 95.71 7   A 1 
ATOM 67   N N   . ASP A 1 8   ? -4.159  3.421   2.295   1.00 97.89 8   A 1 
ATOM 68   C CA  . ASP A 1 8   ? -5.150  2.939   3.255   1.00 97.76 8   A 1 
ATOM 69   C C   . ASP A 1 8   ? -5.230  3.821   4.505   1.00 97.68 8   A 1 
ATOM 70   O O   . ASP A 1 8   ? -4.890  3.413   5.618   1.00 96.69 8   A 1 
ATOM 71   C CB  . ASP A 1 8   ? -4.897  1.463   3.567   1.00 97.46 8   A 1 
ATOM 72   C CG  . ASP A 1 8   ? -4.876  0.605   2.304   1.00 96.89 8   A 1 
ATOM 73   O OD1 . ASP A 1 8   ? -5.952  0.186   1.846   1.00 95.30 8   A 1 
ATOM 74   O OD2 . ASP A 1 8   ? -3.756  0.338   1.798   1.00 95.49 8   A 1 
ATOM 75   N N   . ILE A 1 9   ? -5.614  5.073   4.300   1.00 97.13 9   A 1 
ATOM 76   C CA  . ILE A 1 9   ? -5.691  6.060   5.374   1.00 96.99 9   A 1 
ATOM 77   C C   . ILE A 1 9   ? -6.930  5.820   6.228   1.00 96.61 9   A 1 
ATOM 78   O O   . ILE A 1 9   ? -6.844  5.927   7.446   1.00 95.48 9   A 1 
ATOM 79   C CB  . ILE A 1 9   ? -5.674  7.487   4.792   1.00 96.61 9   A 1 
ATOM 80   C CG1 . ILE A 1 9   ? -4.320  7.773   4.099   1.00 94.54 9   A 1 
ATOM 81   C CG2 . ILE A 1 9   ? -5.943  8.530   5.883   1.00 94.75 9   A 1 
ATOM 82   C CD1 . ILE A 1 9   ? -4.301  9.099   3.328   1.00 90.66 9   A 1 
ATOM 83   N N   . HIS A 1 10  ? -8.068  5.549   5.591   1.00 96.63 10  A 1 
ATOM 84   C CA  . HIS A 1 10  ? -9.376  5.386   6.225   1.00 96.24 10  A 1 
ATOM 85   C C   . HIS A 1 10  ? -9.664  6.455   7.287   1.00 95.82 10  A 1 
ATOM 86   O O   . HIS A 1 10  ? -9.869  6.164   8.465   1.00 94.83 10  A 1 
ATOM 87   C CB  . HIS A 1 10  ? -9.536  3.957   6.729   1.00 96.22 10  A 1 
ATOM 88   C CG  . HIS A 1 10  ? -9.612  2.940   5.622   1.00 96.06 10  A 1 
ATOM 89   N ND1 . HIS A 1 10  ? -10.722 2.699   4.837   1.00 94.09 10  A 1 
ATOM 90   C CD2 . HIS A 1 10  ? -8.624  2.086   5.235   1.00 94.59 10  A 1 
ATOM 91   C CE1 . HIS A 1 10  ? -10.395 1.700   3.997   1.00 94.36 10  A 1 
ATOM 92   N NE2 . HIS A 1 10  ? -9.143  1.306   4.207   1.00 94.47 10  A 1 
ATOM 93   N N   . LEU A 1 11  ? -9.631  7.724   6.877   1.00 95.15 11  A 1 
ATOM 94   C CA  . LEU A 1 11  ? -9.835  8.848   7.791   1.00 94.84 11  A 1 
ATOM 95   C C   . LEU A 1 11  ? -11.264 8.855   8.331   1.00 94.36 11  A 1 
ATOM 96   O O   . LEU A 1 11  ? -12.216 9.068   7.575   1.00 93.14 11  A 1 
ATOM 97   C CB  . LEU A 1 11  ? -9.497  10.160  7.076   1.00 94.23 11  A 1 
ATOM 98   C CG  . LEU A 1 11  ? -9.827  11.421  7.899   1.00 93.24 11  A 1 
ATOM 99   C CD1 . LEU A 1 11  ? -9.051  11.490  9.210   1.00 91.20 11  A 1 
ATOM 100  C CD2 . LEU A 1 11  ? -9.510  12.668  7.080   1.00 91.03 11  A 1 
ATOM 101  N N   . ASP A 1 12  ? -11.396 8.742   9.643   1.00 94.33 12  A 1 
ATOM 102  C CA  . ASP A 1 12  ? -12.654 8.964   10.336  1.00 93.75 12  A 1 
ATOM 103  C C   . ASP A 1 12  ? -12.746 10.394  10.886  1.00 93.51 12  A 1 
ATOM 104  O O   . ASP A 1 12  ? -12.134 10.708  11.918  1.00 92.81 12  A 1 
ATOM 105  C CB  . ASP A 1 12  ? -12.850 7.921   11.433  1.00 93.11 12  A 1 
ATOM 106  C CG  . ASP A 1 12  ? -14.254 8.008   12.038  1.00 92.18 12  A 1 
ATOM 107  O OD1 . ASP A 1 12  ? -15.068 8.860   11.609  1.00 90.53 12  A 1 
ATOM 108  O OD2 . ASP A 1 12  ? -14.573 7.174   12.907  1.00 89.68 12  A 1 
ATOM 109  N N   . PRO A 1 13  ? -13.524 11.292  10.256  1.00 91.96 13  A 1 
ATOM 110  C CA  . PRO A 1 13  ? -13.712 12.646  10.744  1.00 90.82 13  A 1 
ATOM 111  C C   . PRO A 1 13  ? -14.574 12.715  12.010  1.00 91.42 13  A 1 
ATOM 112  O O   . PRO A 1 13  ? -14.605 13.746  12.666  1.00 90.37 13  A 1 
ATOM 113  C CB  . PRO A 1 13  ? -14.366 13.390  9.575   1.00 89.18 13  A 1 
ATOM 114  C CG  . PRO A 1 13  ? -15.186 12.296  8.899   1.00 87.50 13  A 1 
ATOM 115  C CD  . PRO A 1 13  ? -14.307 11.066  9.057   1.00 90.17 13  A 1 
ATOM 116  N N   . MET A 1 14  ? -15.271 11.636  12.372  1.00 90.96 14  A 1 
ATOM 117  C CA  . MET A 1 14  ? -16.126 11.558  13.557  1.00 91.40 14  A 1 
ATOM 118  C C   . MET A 1 14  ? -15.398 11.027  14.792  1.00 93.27 14  A 1 
ATOM 119  O O   . MET A 1 14  ? -15.986 10.987  15.877  1.00 93.02 14  A 1 
ATOM 120  C CB  . MET A 1 14  ? -17.363 10.702  13.253  1.00 90.17 14  A 1 
ATOM 121  C CG  . MET A 1 14  ? -18.198 11.241  12.084  1.00 87.34 14  A 1 
ATOM 122  S SD  . MET A 1 14  ? -19.728 10.316  11.753  1.00 81.62 14  A 1 
ATOM 123  C CE  . MET A 1 14  ? -20.640 10.588  13.297  1.00 70.93 14  A 1 
ATOM 124  N N   . TYR A 1 15  ? -14.120 10.647  14.664  1.00 93.48 15  A 1 
ATOM 125  C CA  . TYR A 1 15  ? -13.330 10.133  15.775  1.00 94.22 15  A 1 
ATOM 126  C C   . TYR A 1 15  ? -13.289 11.122  16.946  1.00 94.57 15  A 1 
ATOM 127  O O   . TYR A 1 15  ? -12.845 12.271  16.815  1.00 94.30 15  A 1 
ATOM 128  C CB  . TYR A 1 15  ? -11.912 9.800   15.311  1.00 94.53 15  A 1 
ATOM 129  C CG  . TYR A 1 15  ? -11.069 9.127   16.380  1.00 94.86 15  A 1 
ATOM 130  C CD1 . TYR A 1 15  ? -10.527 9.875   17.449  1.00 94.67 15  A 1 
ATOM 131  C CD2 . TYR A 1 15  ? -10.847 7.746   16.318  1.00 94.68 15  A 1 
ATOM 132  C CE1 . TYR A 1 15  ? -9.782  9.238   18.453  1.00 94.41 15  A 1 
ATOM 133  C CE2 . TYR A 1 15  ? -10.089 7.101   17.319  1.00 94.39 15  A 1 
ATOM 134  C CZ  . TYR A 1 15  ? -9.560  7.842   18.385  1.00 94.44 15  A 1 
ATOM 135  O OH  . TYR A 1 15  ? -8.836  7.220   19.355  1.00 93.95 15  A 1 
ATOM 136  N N   . THR A 1 16  ? -13.666 10.659  18.135  1.00 95.02 16  A 1 
ATOM 137  C CA  . THR A 1 16  ? -13.718 11.476  19.355  1.00 95.65 16  A 1 
ATOM 138  C C   . THR A 1 16  ? -12.797 10.902  20.432  1.00 95.91 16  A 1 
ATOM 139  O O   . THR A 1 16  ? -12.943 9.764   20.868  1.00 95.29 16  A 1 
ATOM 140  C CB  . THR A 1 16  ? -15.163 11.612  19.843  1.00 95.29 16  A 1 
ATOM 141  O OG1 . THR A 1 16  ? -15.915 12.275  18.856  1.00 90.70 16  A 1 
ATOM 142  C CG2 . THR A 1 16  ? -15.283 12.464  21.102  1.00 89.93 16  A 1 
ATOM 143  N N   . VAL A 1 17  ? -11.840 11.693  20.905  1.00 94.23 17  A 1 
ATOM 144  C CA  . VAL A 1 17  ? -10.931 11.294  21.993  1.00 94.57 17  A 1 
ATOM 145  C C   . VAL A 1 17  ? -11.722 11.053  23.277  1.00 94.85 17  A 1 
ATOM 146  O O   . VAL A 1 17  ? -12.530 11.874  23.676  1.00 94.54 17  A 1 
ATOM 147  C CB  . VAL A 1 17  ? -9.835  12.356  22.223  1.00 94.00 17  A 1 
ATOM 148  C CG1 . VAL A 1 17  ? -8.882  11.953  23.358  1.00 92.42 17  A 1 
ATOM 149  C CG2 . VAL A 1 17  ? -8.983  12.552  20.960  1.00 92.25 17  A 1 
ATOM 150  N N   . GLY A 1 18  ? -11.451 9.938   23.961  1.00 92.56 18  A 1 
ATOM 151  C CA  . GLY A 1 18  ? -12.155 9.555   25.184  1.00 92.84 18  A 1 
ATOM 152  C C   . GLY A 1 18  ? -13.498 8.847   24.968  1.00 93.91 18  A 1 
ATOM 153  O O   . GLY A 1 18  ? -14.164 8.530   25.954  1.00 92.45 18  A 1 
ATOM 154  N N   . SER A 1 19  ? -13.877 8.596   23.719  1.00 94.59 19  A 1 
ATOM 155  C CA  . SER A 1 19  ? -15.044 7.784   23.368  1.00 94.46 19  A 1 
ATOM 156  C C   . SER A 1 19  ? -14.774 6.272   23.513  1.00 94.39 19  A 1 
ATOM 157  O O   . SER A 1 19  ? -13.661 5.855   23.853  1.00 93.82 19  A 1 
ATOM 158  C CB  . SER A 1 19  ? -15.510 8.129   21.952  1.00 94.38 19  A 1 
ATOM 159  O OG  . SER A 1 19  ? -14.494 7.778   21.059  1.00 92.40 19  A 1 
ATOM 160  N N   . ASP A 1 20  ? -15.820 5.462   23.295  1.00 94.53 20  A 1 
ATOM 161  C CA  . ASP A 1 20  ? -15.767 4.015   23.386  1.00 94.50 20  A 1 
ATOM 162  C C   . ASP A 1 20  ? -15.227 3.380   22.087  1.00 94.29 20  A 1 
ATOM 163  O O   . ASP A 1 20  ? -15.867 3.512   21.042  1.00 93.46 20  A 1 
ATOM 164  C CB  . ASP A 1 20  ? -17.173 3.489   23.743  1.00 94.28 20  A 1 
ATOM 165  C CG  . ASP A 1 20  ? -17.208 1.993   24.020  1.00 93.66 20  A 1 
ATOM 166  O OD1 . ASP A 1 20  ? -16.176 1.309   23.837  1.00 91.79 20  A 1 
ATOM 167  O OD2 . ASP A 1 20  ? -18.290 1.535   24.455  1.00 91.44 20  A 1 
ATOM 168  N N   . PRO A 1 21  ? -14.097 2.655   22.116  1.00 93.30 21  A 1 
ATOM 169  C CA  . PRO A 1 21  ? -13.586 1.935   20.950  1.00 92.41 21  A 1 
ATOM 170  C C   . PRO A 1 21  ? -14.540 0.881   20.383  1.00 92.04 21  A 1 
ATOM 171  O O   . PRO A 1 21  ? -14.522 0.635   19.185  1.00 90.67 21  A 1 
ATOM 172  C CB  . PRO A 1 21  ? -12.277 1.296   21.403  1.00 91.58 21  A 1 
ATOM 173  C CG  . PRO A 1 21  ? -11.811 2.215   22.520  1.00 90.78 21  A 1 
ATOM 174  C CD  . PRO A 1 21  ? -13.118 2.590   23.200  1.00 92.45 21  A 1 
ATOM 175  N N   . LEU A 1 22  ? -15.396 0.279   21.206  1.00 92.36 22  A 1 
ATOM 176  C CA  . LEU A 1 22  ? -16.408 -0.675  20.740  1.00 91.73 22  A 1 
ATOM 177  C C   . LEU A 1 22  ? -17.544 0.000   19.958  1.00 91.49 22  A 1 
ATOM 178  O O   . LEU A 1 22  ? -18.300 -0.663  19.259  1.00 89.90 22  A 1 
ATOM 179  C CB  . LEU A 1 22  ? -16.983 -1.451  21.941  1.00 91.69 22  A 1 
ATOM 180  C CG  . LEU A 1 22  ? -15.965 -2.276  22.733  1.00 90.29 22  A 1 
ATOM 181  C CD1 . LEU A 1 22  ? -16.664 -2.974  23.899  1.00 87.50 22  A 1 
ATOM 182  C CD2 . LEU A 1 22  ? -15.289 -3.352  21.872  1.00 87.21 22  A 1 
ATOM 183  N N   . LYS A 1 23  ? -17.624 1.324   20.033  1.00 91.89 23  A 1 
ATOM 184  C CA  . LYS A 1 23  ? -18.523 2.183   19.259  1.00 92.02 23  A 1 
ATOM 185  C C   . LYS A 1 23  ? -17.758 2.985   18.206  1.00 92.41 23  A 1 
ATOM 186  O O   . LYS A 1 23  ? -18.060 4.153   17.963  1.00 91.40 23  A 1 
ATOM 187  C CB  . LYS A 1 23  ? -19.316 3.066   20.220  1.00 92.52 23  A 1 
ATOM 188  C CG  . LYS A 1 23  ? -20.215 2.245   21.146  1.00 91.99 23  A 1 
ATOM 189  C CD  . LYS A 1 23  ? -21.036 3.220   21.976  1.00 87.86 23  A 1 
ATOM 190  C CE  . LYS A 1 23  ? -22.266 2.565   22.592  1.00 84.31 23  A 1 
ATOM 191  N NZ  . LYS A 1 23  ? -23.362 3.563   22.617  1.00 74.92 23  A 1 
ATOM 192  N N   . LEU A 1 24  ? -16.733 2.348   17.619  1.00 91.90 24  A 1 
ATOM 193  C CA  . LEU A 1 24  ? -15.911 2.895   16.534  1.00 91.83 24  A 1 
ATOM 194  C C   . LEU A 1 24  ? -15.207 4.213   16.886  1.00 92.79 24  A 1 
ATOM 195  O O   . LEU A 1 24  ? -14.880 4.994   16.007  1.00 91.78 24  A 1 
ATOM 196  C CB  . LEU A 1 24  ? -16.748 2.997   15.245  1.00 90.54 24  A 1 
ATOM 197  C CG  . LEU A 1 24  ? -17.462 1.693   14.833  1.00 88.47 24  A 1 
ATOM 198  C CD1 . LEU A 1 24  ? -18.436 2.000   13.703  1.00 86.07 24  A 1 
ATOM 199  C CD2 . LEU A 1 24  ? -16.461 0.634   14.387  1.00 85.11 24  A 1 
ATOM 200  N N   . CYS A 1 25  ? -14.971 4.466   18.174  1.00 92.61 25  A 1 
ATOM 201  C CA  . CYS A 1 25  ? -14.361 5.701   18.656  1.00 93.24 25  A 1 
ATOM 202  C C   . CYS A 1 25  ? -15.147 6.978   18.310  1.00 93.52 25  A 1 
ATOM 203  O O   . CYS A 1 25  ? -14.547 8.040   18.135  1.00 92.69 25  A 1 
ATOM 204  C CB  . CYS A 1 25  ? -12.888 5.773   18.218  1.00 93.00 25  A 1 
ATOM 205  S SG  . CYS A 1 25  ? -11.852 4.399   18.768  1.00 92.08 25  A 1 
ATOM 206  N N   . ARG A 1 26  ? -16.473 6.912   18.233  1.00 93.29 26  A 1 
ATOM 207  C CA  . ARG A 1 26  ? -17.315 8.064   17.861  1.00 93.02 26  A 1 
ATOM 208  C C   . ARG A 1 26  ? -18.216 8.560   18.977  1.00 93.47 26  A 1 
ATOM 209  O O   . ARG A 1 26  ? -18.457 9.752   19.099  1.00 92.38 26  A 1 
ATOM 210  C CB  . ARG A 1 26  ? -18.161 7.699   16.636  1.00 92.10 26  A 1 
ATOM 211  C CG  . ARG A 1 26  ? -17.272 7.436   15.429  1.00 91.13 26  A 1 
ATOM 212  C CD  . ARG A 1 26  ? -18.123 7.113   14.218  1.00 89.32 26  A 1 
ATOM 213  N NE  . ARG A 1 26  ? -17.253 6.821   13.076  1.00 87.61 26  A 1 
ATOM 214  C CZ  . ARG A 1 26  ? -17.537 6.037   12.080  1.00 85.25 26  A 1 
ATOM 215  N NH1 . ARG A 1 26  ? -18.701 5.468   11.942  1.00 83.14 26  A 1 
ATOM 216  N NH2 . ARG A 1 26  ? -16.634 5.788   11.195  1.00 81.46 26  A 1 
ATOM 217  N N   . GLU A 1 27  ? -18.712 7.647   19.807  1.00 93.02 27  A 1 
ATOM 218  C CA  . GLU A 1 27  ? -19.664 7.956   20.871  1.00 93.48 27  A 1 
ATOM 219  C C   . GLU A 1 27  ? -19.376 7.171   22.157  1.00 94.78 27  A 1 
ATOM 220  O O   . GLU A 1 27  ? -18.462 6.343   22.222  1.00 93.83 27  A 1 
ATOM 221  C CB  . GLU A 1 27  ? -21.106 7.738   20.367  1.00 91.02 27  A 1 
ATOM 222  C CG  . GLU A 1 27  ? -21.379 6.308   19.870  1.00 86.68 27  A 1 
ATOM 223  C CD  . GLU A 1 27  ? -22.879 6.032   19.739  1.00 85.78 27  A 1 
ATOM 224  O OE1 . GLU A 1 27  ? -23.291 4.938   20.214  1.00 78.32 27  A 1 
ATOM 225  O OE2 . GLU A 1 27  ? -23.599 6.932   19.279  1.00 78.71 27  A 1 
ATOM 226  N N   . GLY A 1 28  ? -20.160 7.445   23.205  1.00 93.46 28  A 1 
ATOM 227  C CA  . GLY A 1 28  ? -19.989 6.807   24.508  1.00 94.35 28  A 1 
ATOM 228  C C   . GLY A 1 28  ? -18.755 7.311   25.262  1.00 95.55 28  A 1 
ATOM 229  O O   . GLY A 1 28  ? -18.057 8.224   24.835  1.00 93.91 28  A 1 
ATOM 230  N N   . LYS A 1 29  ? -18.500 6.710   26.428  1.00 93.47 29  A 1 
ATOM 231  C CA  . LYS A 1 29  ? -17.325 7.011   27.258  1.00 93.90 29  A 1 
ATOM 232  C C   . LYS A 1 29  ? -16.390 5.815   27.260  1.00 93.94 29  A 1 
ATOM 233  O O   . LYS A 1 29  ? -16.825 4.697   27.527  1.00 90.91 29  A 1 
ATOM 234  C CB  . LYS A 1 29  ? -17.743 7.383   28.689  1.00 92.68 29  A 1 
ATOM 235  C CG  . LYS A 1 29  ? -18.496 8.725   28.762  1.00 83.84 29  A 1 
ATOM 236  C CD  . LYS A 1 29  ? -18.815 9.078   30.221  1.00 79.04 29  A 1 
ATOM 237  C CE  . LYS A 1 29  ? -19.579 10.404  30.280  1.00 71.84 29  A 1 
ATOM 238  N NZ  . LYS A 1 29  ? -19.955 10.772  31.678  1.00 62.78 29  A 1 
ATOM 239  N N   . GLY A 1 30  ? -15.108 6.045   27.024  1.00 93.37 30  A 1 
ATOM 240  C CA  . GLY A 1 30  ? -14.113 4.996   26.956  1.00 92.36 30  A 1 
ATOM 241  C C   . GLY A 1 30  ? -12.695 5.546   27.010  1.00 92.78 30  A 1 
ATOM 242  O O   . GLY A 1 30  ? -12.404 6.531   27.681  1.00 90.52 30  A 1 
ATOM 243  N N   . ASN A 1 31  ? -11.789 4.882   26.309  1.00 92.32 31  A 1 
ATOM 244  C CA  . ASN A 1 31  ? -10.368 5.181   26.360  1.00 91.02 31  A 1 
ATOM 245  C C   . ASN A 1 31  ? -9.731  5.408   24.984  1.00 92.02 31  A 1 
ATOM 246  O O   . ASN A 1 31  ? -8.512  5.301   24.867  1.00 90.36 31  A 1 
ATOM 247  C CB  . ASN A 1 31  ? -9.667  4.109   27.222  1.00 87.79 31  A 1 
ATOM 248  C CG  . ASN A 1 31  ? -9.773  2.708   26.649  1.00 82.31 31  A 1 
ATOM 249  O OD1 . ASN A 1 31  ? -10.218 2.469   25.545  1.00 73.37 31  A 1 
ATOM 250  N ND2 . ASN A 1 31  ? -9.356  1.707   27.399  1.00 74.80 31  A 1 
ATOM 251  N N   . ALA A 1 32  ? -10.527 5.755   23.972  1.00 91.63 32  A 1 
ATOM 252  C CA  . ALA A 1 32  ? -10.048 6.161   22.657  1.00 92.30 32  A 1 
ATOM 253  C C   . ALA A 1 32  ? -8.934  7.208   22.782  1.00 92.72 32  A 1 
ATOM 254  O O   . ALA A 1 32  ? -9.083  8.255   23.428  1.00 92.13 32  A 1 
ATOM 255  C CB  . ALA A 1 32  ? -11.229 6.668   21.832  1.00 92.67 32  A 1 
ATOM 256  N N   . GLY A 1 33  ? -7.757  6.892   22.229  1.00 92.65 33  A 1 
ATOM 257  C CA  . GLY A 1 33  ? -6.534  7.675   22.392  1.00 92.36 33  A 1 
ATOM 258  C C   . GLY A 1 33  ? -6.499  8.915   21.495  1.00 93.13 33  A 1 
ATOM 259  O O   . GLY A 1 33  ? -7.193  8.976   20.493  1.00 92.93 33  A 1 
ATOM 260  N N   . LYS A 1 34  ? -5.632  9.881   21.817  1.00 92.48 34  A 1 
ATOM 261  C CA  . LYS A 1 34  ? -5.457  11.090  20.997  1.00 93.28 34  A 1 
ATOM 262  C C   . LYS A 1 34  ? -5.113  10.795  19.529  1.00 94.04 34  A 1 
ATOM 263  O O   . LYS A 1 34  ? -5.561  11.513  18.653  1.00 93.65 34  A 1 
ATOM 264  C CB  . LYS A 1 34  ? -4.382  11.987  21.635  1.00 93.26 34  A 1 
ATOM 265  C CG  . LYS A 1 34  ? -4.132  13.258  20.804  1.00 92.46 34  A 1 
ATOM 266  C CD  . LYS A 1 34  ? -3.120  14.198  21.461  1.00 89.99 34  A 1 
ATOM 267  C CE  . LYS A 1 34  ? -2.907  15.391  20.517  1.00 86.02 34  A 1 
ATOM 268  N NZ  . LYS A 1 34  ? -1.926  16.369  21.055  1.00 79.69 34  A 1 
ATOM 269  N N   . TYR A 1 35  ? -4.294  9.768   19.284  1.00 94.11 35  A 1 
ATOM 270  C CA  . TYR A 1 35  ? -3.782  9.436   17.952  1.00 94.74 35  A 1 
ATOM 271  C C   . TYR A 1 35  ? -4.438  8.190   17.338  1.00 95.15 35  A 1 
ATOM 272  O O   . TYR A 1 35  ? -3.958  7.720   16.318  1.00 94.31 35  A 1 
ATOM 273  C CB  . TYR A 1 35  ? -2.259  9.290   18.020  1.00 94.91 35  A 1 
ATOM 274  C CG  . TYR A 1 35  ? -1.532  10.556  18.426  1.00 94.79 35  A 1 
ATOM 275  C CD1 . TYR A 1 35  ? -1.440  11.631  17.525  1.00 93.28 35  A 1 
ATOM 276  C CD2 . TYR A 1 35  ? -0.934  10.651  19.695  1.00 93.45 35  A 1 
ATOM 277  C CE1 . TYR A 1 35  ? -0.760  12.802  17.887  1.00 92.66 35  A 1 
ATOM 278  C CE2 . TYR A 1 35  ? -0.247  11.819  20.063  1.00 92.99 35  A 1 
ATOM 279  C CZ  . TYR A 1 35  ? -0.157  12.901  19.159  1.00 93.28 35  A 1 
ATOM 280  O OH  . TYR A 1 35  ? 0.506   14.032  19.509  1.00 92.30 35  A 1 
ATOM 281  N N   . GLY A 1 36  ? -5.488  7.653   17.951  1.00 94.34 36  A 1 
ATOM 282  C CA  . GLY A 1 36  ? -6.150  6.461   17.449  1.00 94.23 36  A 1 
ATOM 283  C C   . GLY A 1 36  ? -6.357  5.378   18.494  1.00 94.37 36  A 1 
ATOM 284  O O   . GLY A 1 36  ? -5.923  5.489   19.650  1.00 93.43 36  A 1 
ATOM 285  N N   . ASP A 1 37  ? -7.031  4.317   18.070  1.00 94.61 37  A 1 
ATOM 286  C CA  . ASP A 1 37  ? -7.193  3.051   18.778  1.00 94.55 37  A 1 
ATOM 287  C C   . ASP A 1 37  ? -7.135  1.918   17.748  1.00 94.50 37  A 1 
ATOM 288  O O   . ASP A 1 37  ? -7.627  2.078   16.631  1.00 93.55 37  A 1 
ATOM 289  C CB  . ASP A 1 37  ? -8.519  3.034   19.554  1.00 93.96 37  A 1 
ATOM 290  C CG  . ASP A 1 37  ? -8.610  1.873   20.544  1.00 93.01 37  A 1 
ATOM 291  O OD1 . ASP A 1 37  ? -8.809  0.708   20.134  1.00 90.26 37  A 1 
ATOM 292  O OD2 . ASP A 1 37  ? -8.466  2.109   21.767  1.00 89.39 37  A 1 
ATOM 293  N N   . TYR A 1 38  ? -6.570  0.763   18.118  1.00 93.18 38  A 1 
ATOM 294  C CA  . TYR A 1 38  ? -6.432  -0.393  17.224  1.00 92.74 38  A 1 
ATOM 295  C C   . TYR A 1 38  ? -7.763  -1.038  16.780  1.00 92.17 38  A 1 
ATOM 296  O O   . TYR A 1 38  ? -7.747  -1.997  16.018  1.00 90.14 38  A 1 
ATOM 297  C CB  . TYR A 1 38  ? -5.523  -1.421  17.893  1.00 92.46 38  A 1 
ATOM 298  C CG  . TYR A 1 38  ? -4.071  -1.015  17.995  1.00 92.55 38  A 1 
ATOM 299  C CD1 . TYR A 1 38  ? -3.327  -0.771  16.822  1.00 91.22 38  A 1 
ATOM 300  C CD2 . TYR A 1 38  ? -3.430  -0.923  19.248  1.00 91.39 38  A 1 
ATOM 301  C CE1 . TYR A 1 38  ? -1.964  -0.439  16.894  1.00 90.52 38  A 1 
ATOM 302  C CE2 . TYR A 1 38  ? -2.055  -0.605  19.323  1.00 90.64 38  A 1 
ATOM 303  C CZ  . TYR A 1 38  ? -1.327  -0.366  18.144  1.00 91.03 38  A 1 
ATOM 304  O OH  . TYR A 1 38  ? 0.001   -0.067  18.207  1.00 89.44 38  A 1 
ATOM 305  N N   . SER A 1 39  ? -8.883  -0.538  17.269  1.00 92.52 39  A 1 
ATOM 306  C CA  . SER A 1 39  ? -10.230 -0.977  16.897  1.00 92.36 39  A 1 
ATOM 307  C C   . SER A 1 39  ? -10.982 0.052   16.036  1.00 92.75 39  A 1 
ATOM 308  O O   . SER A 1 39  ? -12.163 -0.143  15.768  1.00 90.91 39  A 1 
ATOM 309  C CB  . SER A 1 39  ? -11.055 -1.277  18.156  1.00 91.09 39  A 1 
ATOM 310  O OG  . SER A 1 39  ? -10.330 -2.095  19.060  1.00 84.74 39  A 1 
ATOM 311  N N   . CYS A 1 40  ? -10.329 1.146   15.657  1.00 93.35 40  A 1 
ATOM 312  C CA  . CYS A 1 40  ? -10.962 2.264   14.967  1.00 93.86 40  A 1 
ATOM 313  C C   . CYS A 1 40  ? -10.134 2.706   13.756  1.00 94.17 40  A 1 
ATOM 314  O O   . CYS A 1 40  ? -8.925  2.473   13.720  1.00 93.24 40  A 1 
ATOM 315  C CB  . CYS A 1 40  ? -11.136 3.415   15.969  1.00 93.70 40  A 1 
ATOM 316  S SG  . CYS A 1 40  ? -12.110 2.942   17.435  1.00 92.92 40  A 1 
ATOM 317  N N   . ASP A 1 41  ? -10.770 3.373   12.803  1.00 94.41 41  A 1 
ATOM 318  C CA  . ASP A 1 41  ? -10.087 3.994   11.673  1.00 94.82 41  A 1 
ATOM 319  C C   . ASP A 1 41  ? -9.237  5.203   12.115  1.00 95.19 41  A 1 
ATOM 320  O O   . ASP A 1 41  ? -9.371  5.732   13.224  1.00 94.51 41  A 1 
ATOM 321  C CB  . ASP A 1 41  ? -11.108 4.359   10.589  1.00 94.09 41  A 1 
ATOM 322  C CG  . ASP A 1 41  ? -11.726 3.142   9.866   1.00 92.41 41  A 1 
ATOM 323  O OD1 . ASP A 1 41  ? -11.115 2.062   9.817   1.00 89.18 41  A 1 
ATOM 324  O OD2 . ASP A 1 41  ? -12.843 3.298   9.306   1.00 88.11 41  A 1 
ATOM 325  N N   . ALA A 1 42  ? -8.320  5.644   11.251  1.00 95.20 42  A 1 
ATOM 326  C CA  . ALA A 1 42  ? -7.374  6.711   11.558  1.00 95.53 42  A 1 
ATOM 327  C C   . ALA A 1 42  ? -8.068  8.054   11.825  1.00 95.37 42  A 1 
ATOM 328  O O   . ALA A 1 42  ? -9.088  8.399   11.236  1.00 94.52 42  A 1 
ATOM 329  C CB  . ALA A 1 42  ? -6.354  6.836   10.431  1.00 95.49 42  A 1 
ATOM 330  N N   . ASN A 1 43  ? -7.474  8.869   12.699  1.00 95.30 43  A 1 
ATOM 331  C CA  . ASN A 1 43  ? -8.000  10.184  13.041  1.00 95.37 43  A 1 
ATOM 332  C C   . ASN A 1 43  ? -7.108  11.334  12.538  1.00 95.92 43  A 1 
ATOM 333  O O   . ASN A 1 43  ? -5.939  11.154  12.208  1.00 95.92 43  A 1 
ATOM 334  C CB  . ASN A 1 43  ? -8.307  10.237  14.541  1.00 94.89 43  A 1 
ATOM 335  C CG  . ASN A 1 43  ? -7.117  10.368  15.465  1.00 95.08 43  A 1 
ATOM 336  O OD1 . ASN A 1 43  ? -6.020  10.773  15.117  1.00 91.79 43  A 1 
ATOM 337  N ND2 . ASN A 1 43  ? -7.308  10.091  16.728  1.00 91.53 43  A 1 
ATOM 338  N N   . MET A 1 44  ? -7.650  12.552  12.557  1.00 95.13 44  A 1 
ATOM 339  C CA  . MET A 1 44  ? -6.936  13.733  12.079  1.00 95.23 44  A 1 
ATOM 340  C C   . MET A 1 44  ? -5.639  14.019  12.853  1.00 95.82 44  A 1 
ATOM 341  O O   . MET A 1 44  ? -4.643  14.446  12.264  1.00 95.79 44  A 1 
ATOM 342  C CB  . MET A 1 44  ? -7.885  14.942  12.138  1.00 94.41 44  A 1 
ATOM 343  C CG  . MET A 1 44  ? -7.304  16.176  11.441  1.00 88.53 44  A 1 
ATOM 344  S SD  . MET A 1 44  ? -6.914  15.950  9.681   1.00 85.83 44  A 1 
ATOM 345  C CE  . MET A 1 44  ? -8.579  15.821  8.987   1.00 75.43 44  A 1 
ATOM 346  N N   . ALA A 1 45  ? -5.587  13.762  14.168  1.00 94.61 45  A 1 
ATOM 347  C CA  . ALA A 1 45  ? -4.387  14.000  14.966  1.00 94.90 45  A 1 
ATOM 348  C C   . ALA A 1 45  ? -3.217  13.090  14.552  1.00 95.74 45  A 1 
ATOM 349  O O   . ALA A 1 45  ? -2.065  13.535  14.554  1.00 95.61 45  A 1 
ATOM 350  C CB  . ALA A 1 45  ? -4.731  13.820  16.448  1.00 95.05 45  A 1 
ATOM 351  N N   . LEU A 1 46  ? -3.507  11.843  14.175  1.00 95.44 46  A 1 
ATOM 352  C CA  . LEU A 1 46  ? -2.530  10.929  13.598  1.00 96.14 46  A 1 
ATOM 353  C C   . LEU A 1 46  ? -2.032  11.454  12.249  1.00 96.83 46  A 1 
ATOM 354  O O   . LEU A 1 46  ? -0.816  11.562  12.062  1.00 97.06 46  A 1 
ATOM 355  C CB  . LEU A 1 46  ? -3.139  9.524   13.484  1.00 96.36 46  A 1 
ATOM 356  C CG  . LEU A 1 46  ? -2.204  8.485   12.842  1.00 95.79 46  A 1 
ATOM 357  C CD1 . LEU A 1 46  ? -0.966  8.216   13.705  1.00 95.32 46  A 1 
ATOM 358  C CD2 . LEU A 1 46  ? -2.959  7.177   12.652  1.00 95.25 46  A 1 
ATOM 359  N N   . LEU A 1 47  ? -2.934  11.863  11.362  1.00 96.71 47  A 1 
ATOM 360  C CA  . LEU A 1 47  ? -2.567  12.401  10.051  1.00 96.62 47  A 1 
ATOM 361  C C   . LEU A 1 47  ? -1.729  13.677  10.145  1.00 96.98 47  A 1 
ATOM 362  O O   . LEU A 1 47  ? -0.715  13.795  9.470   1.00 96.69 47  A 1 
ATOM 363  C CB  . LEU A 1 47  ? -3.826  12.658  9.206   1.00 96.10 47  A 1 
ATOM 364  C CG  . LEU A 1 47  ? -4.651  11.405  8.874   1.00 92.27 47  A 1 
ATOM 365  C CD1 . LEU A 1 47  ? -5.701  11.787  7.825   1.00 87.39 47  A 1 
ATOM 366  C CD2 . LEU A 1 47  ? -3.796  10.266  8.303   1.00 87.81 47  A 1 
ATOM 367  N N   . ASP A 1 48  ? -2.070  14.596  11.033  1.00 96.09 48  A 1 
ATOM 368  C CA  . ASP A 1 48  ? -1.267  15.795  11.256  1.00 95.67 48  A 1 
ATOM 369  C C   . ASP A 1 48  ? 0.144   15.471  11.770  1.00 96.03 48  A 1 
ATOM 370  O O   . ASP A 1 48  ? 1.114   16.159  11.445  1.00 95.82 48  A 1 
ATOM 371  C CB  . ASP A 1 48  ? -1.964  16.715  12.266  1.00 95.31 48  A 1 
ATOM 372  C CG  . ASP A 1 48  ? -3.117  17.518  11.680  1.00 93.37 48  A 1 
ATOM 373  O OD1 . ASP A 1 48  ? -3.142  17.728  10.439  1.00 90.78 48  A 1 
ATOM 374  O OD2 . ASP A 1 48  ? -3.886  18.043  12.510  1.00 90.34 48  A 1 
ATOM 375  N N   . SER A 1 49  ? 0.271   14.413  12.589  1.00 95.77 49  A 1 
ATOM 376  C CA  . SER A 1 49  ? 1.577   13.928  13.032  1.00 95.75 49  A 1 
ATOM 377  C C   . SER A 1 49  ? 2.371   13.289  11.886  1.00 96.49 49  A 1 
ATOM 378  O O   . SER A 1 49  ? 3.576   13.536  11.790  1.00 96.47 49  A 1 
ATOM 379  C CB  . SER A 1 49  ? 1.431   12.978  14.232  1.00 95.65 49  A 1 
ATOM 380  O OG  . SER A 1 49  ? 1.099   11.659  13.861  1.00 93.53 49  A 1 
ATOM 381  N N   . LEU A 1 50  ? 1.697   12.568  10.984  1.00 96.68 50  A 1 
ATOM 382  C CA  . LEU A 1 50  ? 2.289   11.958  9.798   1.00 97.06 50  A 1 
ATOM 383  C C   . LEU A 1 50  ? 2.799   13.012  8.817   1.00 97.32 50  A 1 
ATOM 384  O O   . LEU A 1 50  ? 3.951   12.947  8.412   1.00 97.33 50  A 1 
ATOM 385  C CB  . LEU A 1 50  ? 1.242   11.033  9.144   1.00 97.30 50  A 1 
ATOM 386  C CG  . LEU A 1 50  ? 1.730   10.367  7.847   1.00 96.72 50  A 1 
ATOM 387  C CD1 . LEU A 1 50  ? 2.957   9.492   8.080   1.00 95.78 50  A 1 
ATOM 388  C CD2 . LEU A 1 50  ? 0.611   9.507   7.268   1.00 95.62 50  A 1 
ATOM 389  N N   . VAL A 1 51  ? 1.999   14.022  8.508   1.00 97.27 51  A 1 
ATOM 390  C CA  . VAL A 1 51  ? 2.399   15.131  7.633   1.00 97.06 51  A 1 
ATOM 391  C C   . VAL A 1 51  ? 3.674   15.800  8.147   1.00 96.99 51  A 1 
ATOM 392  O O   . VAL A 1 51  ? 4.625   16.013  7.395   1.00 96.73 51  A 1 
ATOM 393  C CB  . VAL A 1 51  ? 1.259   16.168  7.520   1.00 96.92 51  A 1 
ATOM 394  C CG1 . VAL A 1 51  ? 1.700   17.447  6.795   1.00 96.00 51  A 1 
ATOM 395  C CG2 . VAL A 1 51  ? 0.072   15.594  6.754   1.00 96.05 51  A 1 
ATOM 396  N N   . LYS A 1 52  ? 3.724   16.098  9.453   1.00 96.45 52  A 1 
ATOM 397  C CA  . LYS A 1 52  ? 4.919   16.682  10.081  1.00 96.23 52  A 1 
ATOM 398  C C   . LYS A 1 52  ? 6.121   15.751  9.998   1.00 96.48 52  A 1 
ATOM 399  O O   . LYS A 1 52  ? 7.233   16.227  9.793   1.00 95.97 52  A 1 
ATOM 400  C CB  . LYS A 1 52  ? 4.630   17.017  11.551  1.00 96.07 52  A 1 
ATOM 401  C CG  . LYS A 1 52  ? 3.691   18.229  11.682  1.00 92.77 52  A 1 
ATOM 402  C CD  . LYS A 1 52  ? 3.244   18.402  13.133  1.00 89.34 52  A 1 
ATOM 403  C CE  . LYS A 1 52  ? 2.203   19.532  13.195  1.00 83.82 52  A 1 
ATOM 404  N NZ  . LYS A 1 52  ? 1.594   19.663  14.530  1.00 74.44 52  A 1 
ATOM 405  N N   . PHE A 1 53  ? 5.913   14.450  10.179  1.00 96.45 53  A 1 
ATOM 406  C CA  . PHE A 1 53  ? 6.970   13.446  10.084  1.00 96.74 53  A 1 
ATOM 407  C C   . PHE A 1 53  ? 7.533   13.363  8.669   1.00 96.96 53  A 1 
ATOM 408  O O   . PHE A 1 53  ? 8.742   13.495  8.511   1.00 96.84 53  A 1 
ATOM 409  C CB  . PHE A 1 53  ? 6.444   12.096  10.571  1.00 96.97 53  A 1 
ATOM 410  C CG  . PHE A 1 53  ? 7.465   10.995  10.396  1.00 97.10 53  A 1 
ATOM 411  C CD1 . PHE A 1 53  ? 7.375   10.115  9.300   1.00 96.59 53  A 1 
ATOM 412  C CD2 . PHE A 1 53  ? 8.544   10.889  11.298  1.00 96.78 53  A 1 
ATOM 413  C CE1 . PHE A 1 53  ? 8.359   9.142   9.108   1.00 96.46 53  A 1 
ATOM 414  C CE2 . PHE A 1 53  ? 9.527   9.912   11.099  1.00 96.44 53  A 1 
ATOM 415  C CZ  . PHE A 1 53  ? 9.441   9.038   10.002  1.00 96.46 53  A 1 
ATOM 416  N N   . ILE A 1 54  ? 6.678   13.227  7.652   1.00 96.72 54  A 1 
ATOM 417  C CA  . ILE A 1 54  ? 7.092   13.143  6.244   1.00 96.60 54  A 1 
ATOM 418  C C   . ILE A 1 54  ? 7.904   14.384  5.867   1.00 96.12 54  A 1 
ATOM 419  O O   . ILE A 1 54  ? 9.038   14.240  5.427   1.00 95.64 54  A 1 
ATOM 420  C CB  . ILE A 1 54  ? 5.876   12.950  5.316   1.00 97.08 54  A 1 
ATOM 421  C CG1 . ILE A 1 54  ? 5.240   11.570  5.540   1.00 96.73 54  A 1 
ATOM 422  C CG2 . ILE A 1 54  ? 6.291   13.098  3.835   1.00 96.50 54  A 1 
ATOM 423  C CD1 . ILE A 1 54  ? 3.870   11.411  4.868   1.00 96.04 54  A 1 
ATOM 424  N N   . LYS A 1 55  ? 7.379   15.592  6.131   1.00 96.52 55  A 1 
ATOM 425  C CA  . LYS A 1 55  ? 8.082   16.848  5.795   1.00 95.98 55  A 1 
ATOM 426  C C   . LYS A 1 55  ? 9.465   16.961  6.448   1.00 95.76 55  A 1 
ATOM 427  O O   . LYS A 1 55  ? 10.388  17.449  5.815   1.00 94.71 55  A 1 
ATOM 428  C CB  . LYS A 1 55  ? 7.229   18.066  6.188   1.00 95.76 55  A 1 
ATOM 429  C CG  . LYS A 1 55  ? 6.053   18.258  5.222   1.00 94.68 55  A 1 
ATOM 430  C CD  . LYS A 1 55  ? 5.344   19.588  5.457   1.00 92.00 55  A 1 
ATOM 431  C CE  . LYS A 1 55  ? 4.338   19.778  4.328   1.00 88.78 55  A 1 
ATOM 432  N NZ  . LYS A 1 55  ? 3.902   21.181  4.134   1.00 82.57 55  A 1 
ATOM 433  N N   . ARG A 1 56  ? 9.617   16.506  7.690   1.00 94.97 56  A 1 
ATOM 434  C CA  . ARG A 1 56  ? 10.906  16.537  8.403   1.00 94.75 56  A 1 
ATOM 435  C C   . ARG A 1 56  ? 11.902  15.482  7.940   1.00 94.94 56  A 1 
ATOM 436  O O   . ARG A 1 56  ? 13.079  15.625  8.241   1.00 93.46 56  A 1 
ATOM 437  C CB  . ARG A 1 56  ? 10.664  16.363  9.906   1.00 94.34 56  A 1 
ATOM 438  C CG  . ARG A 1 56  ? 10.074  17.617  10.544  1.00 83.48 56  A 1 
ATOM 439  C CD  . ARG A 1 56  ? 9.725   17.306  11.994  1.00 81.75 56  A 1 
ATOM 440  N NE  . ARG A 1 56  ? 9.120   18.462  12.676  1.00 71.40 56  A 1 
ATOM 441  C CZ  . ARG A 1 56  ? 8.692   18.494  13.918  1.00 64.95 56  A 1 
ATOM 442  N NH1 . ARG A 1 56  ? 8.753   17.443  14.695  1.00 57.58 56  A 1 
ATOM 443  N NH2 . ARG A 1 56  ? 8.186   19.596  14.418  1.00 55.24 56  A 1 
ATOM 444  N N   . ASN A 1 57  ? 11.434  14.429  7.280   1.00 94.40 57  A 1 
ATOM 445  C CA  . ASN A 1 57  ? 12.240  13.294  6.825   1.00 94.16 57  A 1 
ATOM 446  C C   . ASN A 1 57  ? 12.297  13.215  5.296   1.00 94.21 57  A 1 
ATOM 447  O O   . ASN A 1 57  ? 12.474  12.132  4.728   1.00 92.47 57  A 1 
ATOM 448  C CB  . ASN A 1 57  ? 11.741  11.997  7.490   1.00 94.53 57  A 1 
ATOM 449  C CG  . ASN A 1 57  ? 11.967  11.989  8.983   1.00 92.81 57  A 1 
ATOM 450  O OD1 . ASN A 1 57  ? 12.984  11.550  9.490   1.00 85.82 57  A 1 
ATOM 451  N ND2 . ASN A 1 57  ? 11.030  12.474  9.751   1.00 85.90 57  A 1 
ATOM 452  N N   . THR A 1 58  ? 12.099  14.349  4.627   1.00 92.49 58  A 1 
ATOM 453  C CA  . THR A 1 58  ? 12.147  14.479  3.170   1.00 91.65 58  A 1 
ATOM 454  C C   . THR A 1 58  ? 13.181  15.515  2.774   1.00 90.26 58  A 1 
ATOM 455  O O   . THR A 1 58  ? 13.022  16.700  3.057   1.00 87.43 58  A 1 
ATOM 456  C CB  . THR A 1 58  ? 10.780  14.857  2.604   1.00 91.59 58  A 1 
ATOM 457  O OG1 . THR A 1 58  ? 9.823   13.877  2.950   1.00 88.06 58  A 1 
ATOM 458  C CG2 . THR A 1 58  ? 10.802  14.928  1.085   1.00 86.80 58  A 1 
ATOM 459  N N   . ASP A 1 59  ? 14.208  15.066  2.069   1.00 88.55 59  A 1 
ATOM 460  C CA  . ASP A 1 59  ? 15.167  15.930  1.393   1.00 86.11 59  A 1 
ATOM 461  C C   . ASP A 1 59  ? 14.611  16.435  0.051   1.00 86.22 59  A 1 
ATOM 462  O O   . ASP A 1 59  ? 13.576  15.973  -0.430  1.00 80.15 59  A 1 
ATOM 463  C CB  . ASP A 1 59  ? 16.492  15.175  1.201   1.00 81.01 59  A 1 
ATOM 464  C CG  . ASP A 1 59  ? 17.127  14.775  2.530   1.00 69.87 59  A 1 
ATOM 465  O OD1 . ASP A 1 59  ? 17.072  15.604  3.469   1.00 62.74 59  A 1 
ATOM 466  O OD2 . ASP A 1 59  ? 17.658  13.650  2.594   1.00 63.96 59  A 1 
ATOM 467  N N   . VAL A 1 60  ? 15.323  17.365  -0.601  1.00 79.03 60  A 1 
ATOM 468  C CA  . VAL A 1 60  ? 14.893  17.963  -1.879  1.00 77.41 60  A 1 
ATOM 469  C C   . VAL A 1 60  ? 14.582  16.913  -2.960  1.00 79.60 60  A 1 
ATOM 470  O O   . VAL A 1 60  ? 13.617  17.058  -3.707  1.00 74.34 60  A 1 
ATOM 471  C CB  . VAL A 1 60  ? 15.941  18.986  -2.360  1.00 73.25 60  A 1 
ATOM 472  C CG1 . VAL A 1 60  ? 17.269  18.361  -2.773  1.00 64.17 60  A 1 
ATOM 473  C CG2 . VAL A 1 60  ? 15.404  19.845  -3.513  1.00 65.89 60  A 1 
ATOM 474  N N   . ASN A 1 61  ? 15.340  15.809  -2.984  1.00 80.48 61  A 1 
ATOM 475  C CA  . ASN A 1 61  ? 15.158  14.703  -3.933  1.00 81.19 61  A 1 
ATOM 476  C C   . ASN A 1 61  ? 14.132  13.654  -3.475  1.00 83.77 61  A 1 
ATOM 477  O O   . ASN A 1 61  ? 13.943  12.651  -4.162  1.00 78.81 61  A 1 
ATOM 478  C CB  . ASN A 1 61  ? 16.530  14.066  -4.209  1.00 77.07 61  A 1 
ATOM 479  C CG  . ASN A 1 61  ? 17.495  15.018  -4.905  1.00 68.83 61  A 1 
ATOM 480  O OD1 . ASN A 1 61  ? 17.116  15.931  -5.614  1.00 61.26 61  A 1 
ATOM 481  N ND2 . ASN A 1 61  ? 18.775  14.842  -4.710  1.00 60.55 61  A 1 
ATOM 482  N N   . GLY A 1 62  ? 13.493  13.860  -2.320  1.00 80.31 62  A 1 
ATOM 483  C CA  . GLY A 1 62  ? 12.496  12.954  -1.738  1.00 81.34 62  A 1 
ATOM 484  C C   . GLY A 1 62  ? 11.053  13.431  -1.882  1.00 86.57 62  A 1 
ATOM 485  O O   . GLY A 1 62  ? 10.152  12.787  -1.366  1.00 82.68 62  A 1 
ATOM 486  N N   . LYS A 1 63  ? 10.826  14.562  -2.566  1.00 88.71 63  A 1 
ATOM 487  C CA  . LYS A 1 63  ? 9.507   15.184  -2.749  1.00 90.61 63  A 1 
ATOM 488  C C   . LYS A 1 63  ? 8.672   14.471  -3.821  1.00 93.01 63  A 1 
ATOM 489  O O   . LYS A 1 63  ? 8.242   15.073  -4.804  1.00 92.17 63  A 1 
ATOM 490  C CB  . LYS A 1 63  ? 9.658   16.684  -3.027  1.00 88.69 63  A 1 
ATOM 491  C CG  . LYS A 1 63  ? 10.270  17.424  -1.841  1.00 88.21 63  A 1 
ATOM 492  C CD  . LYS A 1 63  ? 10.240  18.924  -2.133  1.00 83.42 63  A 1 
ATOM 493  C CE  . LYS A 1 63  ? 10.897  19.695  -1.000  1.00 80.02 63  A 1 
ATOM 494  N NZ  . LYS A 1 63  ? 10.698  21.147  -1.197  1.00 69.36 63  A 1 
ATOM 495  N N   . VAL A 1 64  ? 8.488   13.172  -3.639  1.00 93.96 64  A 1 
ATOM 496  C CA  . VAL A 1 64  ? 7.671   12.310  -4.486  1.00 95.13 64  A 1 
ATOM 497  C C   . VAL A 1 64  ? 6.780   11.451  -3.595  1.00 96.22 64  A 1 
ATOM 498  O O   . VAL A 1 64  ? 7.248   10.906  -2.589  1.00 96.40 64  A 1 
ATOM 499  C CB  . VAL A 1 64  ? 8.524   11.427  -5.409  1.00 94.77 64  A 1 
ATOM 500  C CG1 . VAL A 1 64  ? 7.643   10.635  -6.378  1.00 91.65 64  A 1 
ATOM 501  C CG2 . VAL A 1 64  ? 9.510   12.260  -6.240  1.00 91.65 64  A 1 
ATOM 502  N N   . MET A 1 65  ? 5.504   11.318  -3.949  1.00 97.54 65  A 1 
ATOM 503  C CA  . MET A 1 65  ? 4.551   10.519  -3.191  1.00 97.96 65  A 1 
ATOM 504  C C   . MET A 1 65  ? 3.601   9.767   -4.119  1.00 98.22 65  A 1 
ATOM 505  O O   . MET A 1 65  ? 2.943   10.371  -4.963  1.00 97.99 65  A 1 
ATOM 506  C CB  . MET A 1 65  ? 3.787   11.431  -2.224  1.00 97.64 65  A 1 
ATOM 507  C CG  . MET A 1 65  ? 2.796   10.665  -1.342  1.00 96.83 65  A 1 
ATOM 508  S SD  . MET A 1 65  ? 1.931   11.706  -0.136  1.00 96.44 65  A 1 
ATOM 509  C CE  . MET A 1 65  ? 3.308   12.165  0.944   1.00 91.09 65  A 1 
ATOM 510  N N   . VAL A 1 66  ? 3.485   8.469   -3.897  1.00 98.36 66  A 1 
ATOM 511  C CA  . VAL A 1 66  ? 2.371   7.675   -4.417  1.00 98.34 66  A 1 
ATOM 512  C C   . VAL A 1 66  ? 1.305   7.575   -3.335  1.00 98.34 66  A 1 
ATOM 513  O O   . VAL A 1 66  ? 1.623   7.208   -2.202  1.00 97.96 66  A 1 
ATOM 514  C CB  . VAL A 1 66  ? 2.829   6.282   -4.870  1.00 97.77 66  A 1 
ATOM 515  C CG1 . VAL A 1 66  ? 1.654   5.468   -5.400  1.00 89.40 66  A 1 
ATOM 516  C CG2 . VAL A 1 66  ? 3.860   6.388   -5.993  1.00 89.39 66  A 1 
ATOM 517  N N   . TYR A 1 67  ? 0.066   7.898   -3.675  1.00 98.08 67  A 1 
ATOM 518  C CA  . TYR A 1 67  ? -1.087  7.707   -2.806  1.00 97.88 67  A 1 
ATOM 519  C C   . TYR A 1 67  ? -1.981  6.603   -3.375  1.00 97.85 67  A 1 
ATOM 520  O O   . TYR A 1 67  ? -2.632  6.800   -4.393  1.00 97.14 67  A 1 
ATOM 521  C CB  . TYR A 1 67  ? -1.829  9.041   -2.643  1.00 97.30 67  A 1 
ATOM 522  C CG  . TYR A 1 67  ? -3.181  8.886   -1.968  1.00 95.82 67  A 1 
ATOM 523  C CD1 . TYR A 1 67  ? -4.350  9.283   -2.636  1.00 91.72 67  A 1 
ATOM 524  C CD2 . TYR A 1 67  ? -3.265  8.279   -0.708  1.00 92.05 67  A 1 
ATOM 525  C CE1 . TYR A 1 67  ? -5.607  9.066   -2.052  1.00 89.37 67  A 1 
ATOM 526  C CE2 . TYR A 1 67  ? -4.528  8.045   -0.118  1.00 89.10 67  A 1 
ATOM 527  C CZ  . TYR A 1 67  ? -5.695  8.435   -0.800  1.00 88.54 67  A 1 
ATOM 528  O OH  . TYR A 1 67  ? -6.911  8.187   -0.253  1.00 87.23 67  A 1 
ATOM 529  N N   . ASN A 1 68  ? -1.999  5.435   -2.722  1.00 96.85 68  A 1 
ATOM 530  C CA  . ASN A 1 68  ? -2.651  4.220   -3.220  1.00 96.98 68  A 1 
ATOM 531  C C   . ASN A 1 68  ? -4.163  4.114   -2.934  1.00 96.99 68  A 1 
ATOM 532  O O   . ASN A 1 68  ? -4.718  3.032   -3.102  1.00 94.09 68  A 1 
ATOM 533  C CB  . ASN A 1 68  ? -1.879  2.983   -2.727  1.00 95.76 68  A 1 
ATOM 534  C CG  . ASN A 1 68  ? -0.579  2.758   -3.466  1.00 94.64 68  A 1 
ATOM 535  O OD1 . ASN A 1 68  ? 0.502   3.087   -3.001  1.00 85.76 68  A 1 
ATOM 536  N ND2 . ASN A 1 68  ? -0.633  2.147   -4.619  1.00 86.85 68  A 1 
ATOM 537  N N   . GLY A 1 69  ? -4.839  5.206   -2.534  1.00 96.56 69  A 1 
ATOM 538  C CA  . GLY A 1 69  ? -6.286  5.199   -2.309  1.00 96.61 69  A 1 
ATOM 539  C C   . GLY A 1 69  ? -6.725  4.795   -0.897  1.00 96.72 69  A 1 
ATOM 540  O O   . GLY A 1 69  ? -5.921  4.773   0.033   1.00 95.47 69  A 1 
ATOM 541  N N   . ASP A 1 70  ? -8.033  4.531   -0.777  1.00 96.80 70  A 1 
ATOM 542  C CA  . ASP A 1 70  ? -8.754  4.225   0.457   1.00 97.08 70  A 1 
ATOM 543  C C   . ASP A 1 70  ? -8.642  5.315   1.545   1.00 96.22 70  A 1 
ATOM 544  O O   . ASP A 1 70  ? -8.075  5.137   2.626   1.00 93.35 70  A 1 
ATOM 545  C CB  . ASP A 1 70  ? -8.511  2.779   0.932   1.00 96.94 70  A 1 
ATOM 546  C CG  . ASP A 1 70  ? -9.474  1.761   0.315   1.00 96.09 70  A 1 
ATOM 547  O OD1 . ASP A 1 70  ? -10.181 2.088   -0.666  1.00 94.24 70  A 1 
ATOM 548  O OD2 . ASP A 1 70  ? -9.593  0.652   0.873   1.00 94.48 70  A 1 
ATOM 549  N N   . ILE A 1 71  ? -9.240  6.464   1.256   1.00 93.37 71  A 1 
ATOM 550  C CA  . ILE A 1 71  ? -9.430  7.541   2.248   1.00 92.04 71  A 1 
ATOM 551  C C   . ILE A 1 71  ? -10.682 7.331   3.091   1.00 92.12 71  A 1 
ATOM 552  O O   . ILE A 1 71  ? -10.743 7.778   4.234   1.00 91.95 71  A 1 
ATOM 553  C CB  . ILE A 1 71  ? -9.453  8.930   1.571   1.00 90.16 71  A 1 
ATOM 554  C CG1 . ILE A 1 71  ? -9.489  10.126  2.548   1.00 84.51 71  A 1 
ATOM 555  C CG2 . ILE A 1 71  ? -10.632 9.095   0.594   1.00 86.98 71  A 1 
ATOM 556  C CD1 . ILE A 1 71  ? -8.276  10.221  3.487   1.00 80.48 71  A 1 
ATOM 557  N N   . VAL A 1 72  ? -11.712 6.698   2.515   1.00 91.53 72  A 1 
ATOM 558  C CA  . VAL A 1 72  ? -13.030 6.590   3.131   1.00 91.15 72  A 1 
ATOM 559  C C   . VAL A 1 72  ? -12.978 5.599   4.295   1.00 91.28 72  A 1 
ATOM 560  O O   . VAL A 1 72  ? -12.605 4.447   4.114   1.00 90.54 72  A 1 
ATOM 561  C CB  . VAL A 1 72  ? -14.103 6.174   2.105   1.00 89.39 72  A 1 
ATOM 562  C CG1 . VAL A 1 72  ? -15.495 6.145   2.746   1.00 85.01 72  A 1 
ATOM 563  C CG2 . VAL A 1 72  ? -14.174 7.133   0.921   1.00 85.50 72  A 1 
ATOM 564  N N   . SER A 1 73  ? -13.393 6.045   5.483   1.00 91.69 73  A 1 
ATOM 565  C CA  . SER A 1 73  ? -13.539 5.157   6.643   1.00 90.36 73  A 1 
ATOM 566  C C   . SER A 1 73  ? -14.551 4.040   6.362   1.00 89.13 73  A 1 
ATOM 567  O O   . SER A 1 73  ? -15.552 4.235   5.672   1.00 84.93 73  A 1 
ATOM 568  C CB  . SER A 1 73  ? -13.896 5.979   7.887   1.00 87.78 73  A 1 
ATOM 569  O OG  . SER A 1 73  ? -14.429 5.197   8.934   1.00 80.26 73  A 1 
ATOM 570  N N   . ARG A 1 74  ? -14.304 2.846   6.904   1.00 86.84 74  A 1 
ATOM 571  C CA  . ARG A 1 74  ? -15.083 1.640   6.556   1.00 82.30 74  A 1 
ATOM 572  C C   . ARG A 1 74  ? -16.427 1.531   7.254   1.00 80.09 74  A 1 
ATOM 573  O O   . ARG A 1 74  ? -17.347 0.918   6.727   1.00 73.06 74  A 1 
ATOM 574  C CB  . ARG A 1 74  ? -14.240 0.411   6.881   1.00 78.34 74  A 1 
ATOM 575  C CG  . ARG A 1 74  ? -13.090 0.259   5.888   1.00 73.93 74  A 1 
ATOM 576  C CD  . ARG A 1 74  ? -12.134 -0.839  6.354   1.00 70.83 74  A 1 
ATOM 577  N NE  . ARG A 1 74  ? -11.485 -0.414  7.587   1.00 68.20 74  A 1 
ATOM 578  C CZ  . ARG A 1 74  ? -10.267 -0.630  7.957   1.00 63.13 74  A 1 
ATOM 579  N NH1 . ARG A 1 74  ? -9.485  -1.457  7.336   1.00 59.21 74  A 1 
ATOM 580  N NH2 . ARG A 1 74  ? -9.812  0.038   8.964   1.00 56.77 74  A 1 
ATOM 581  N N   . ALA A 1 75  ? -16.533 2.095   8.449   1.00 73.78 75  A 1 
ATOM 582  C CA  . ALA A 1 75  ? -17.661 1.847   9.339   1.00 69.88 75  A 1 
ATOM 583  C C   . ALA A 1 75  ? -18.569 3.077   9.501   1.00 71.40 75  A 1 
ATOM 584  O O   . ALA A 1 75  ? -19.012 3.399   10.603  1.00 65.80 75  A 1 
ATOM 585  C CB  . ALA A 1 75  ? -17.108 1.272   10.635  1.00 63.36 75  A 1 
ATOM 586  N N   . ILE A 1 76  ? -18.829 3.786   8.416   1.00 73.03 76  A 1 
ATOM 587  C CA  . ILE A 1 76  ? -19.528 5.068   8.485   1.00 69.77 76  A 1 
ATOM 588  C C   . ILE A 1 76  ? -21.039 4.883   8.562   1.00 72.15 76  A 1 
ATOM 589  O O   . ILE A 1 76  ? -21.626 4.232   7.697   1.00 65.60 76  A 1 
ATOM 590  C CB  . ILE A 1 76  ? -19.124 5.959   7.302   1.00 62.59 76  A 1 
ATOM 591  C CG1 . ILE A 1 76  ? -17.607 6.219   7.405   1.00 56.79 76  A 1 
ATOM 592  C CG2 . ILE A 1 76  ? -19.894 7.287   7.324   1.00 55.19 76  A 1 
ATOM 593  C CD1 . ILE A 1 76  ? -17.037 6.746   6.120   1.00 51.99 76  A 1 
ATOM 594  N N   . PRO A 1 77  ? -21.716 5.473   9.571   1.00 71.67 77  A 1 
ATOM 595  C CA  . PRO A 1 77  ? -23.166 5.560   9.548   1.00 70.55 77  A 1 
ATOM 596  C C   . PRO A 1 77  ? -23.581 6.435   8.360   1.00 72.75 77  A 1 
ATOM 597  O O   . PRO A 1 77  ? -23.099 7.556   8.205   1.00 67.73 77  A 1 
ATOM 598  C CB  . PRO A 1 77  ? -23.575 6.140   10.909  1.00 65.55 77  A 1 
ATOM 599  C CG  . PRO A 1 77  ? -22.325 6.802   11.474  1.00 62.42 77  A 1 
ATOM 600  C CD  . PRO A 1 77  ? -21.159 6.248   10.667  1.00 65.31 77  A 1 
ATOM 601  N N   . LYS A 1 78  ? -24.508 5.923   7.533   1.00 76.74 78  A 1 
ATOM 602  C CA  . LYS A 1 78  ? -24.991 6.584   6.309   1.00 76.33 78  A 1 
ATOM 603  C C   . LYS A 1 78  ? -23.931 6.701   5.197   1.00 79.14 78  A 1 
ATOM 604  O O   . LYS A 1 78  ? -23.824 7.743   4.556   1.00 74.51 78  A 1 
ATOM 605  C CB  . LYS A 1 78  ? -25.640 7.951   6.607   1.00 70.87 78  A 1 
ATOM 606  C CG  . LYS A 1 78  ? -26.651 7.962   7.753   1.00 64.23 78  A 1 
ATOM 607  C CD  . LYS A 1 78  ? -27.114 9.404   7.991   1.00 60.38 78  A 1 
ATOM 608  C CE  . LYS A 1 78  ? -28.131 9.448   9.135   1.00 54.37 78  A 1 
ATOM 609  N NZ  . LYS A 1 78  ? -28.584 10.833  9.400   1.00 46.49 78  A 1 
ATOM 610  N N   . TYR A 1 79  ? -23.195 5.609   4.937   1.00 83.00 79  A 1 
ATOM 611  C CA  . TYR A 1 79  ? -22.358 5.494   3.737   1.00 84.07 79  A 1 
ATOM 612  C C   . TYR A 1 79  ? -23.203 5.777   2.480   1.00 85.87 79  A 1 
ATOM 613  O O   . TYR A 1 79  ? -24.128 5.017   2.172   1.00 83.95 79  A 1 
ATOM 614  C CB  . TYR A 1 79  ? -21.723 4.107   3.688   1.00 81.93 79  A 1 
ATOM 615  C CG  . TYR A 1 79  ? -20.663 3.960   2.613   1.00 80.04 79  A 1 
ATOM 616  C CD1 . TYR A 1 79  ? -20.928 3.257   1.423   1.00 74.11 79  A 1 
ATOM 617  C CD2 . TYR A 1 79  ? -19.398 4.526   2.829   1.00 75.03 79  A 1 
ATOM 618  C CE1 . TYR A 1 79  ? -19.914 3.112   0.458   1.00 70.26 79  A 1 
ATOM 619  C CE2 . TYR A 1 79  ? -18.387 4.384   1.868   1.00 70.60 79  A 1 
ATOM 620  C CZ  . TYR A 1 79  ? -18.638 3.672   0.681   1.00 70.34 79  A 1 
ATOM 621  O OH  . TYR A 1 79  ? -17.645 3.522   -0.230  1.00 68.76 79  A 1 
ATOM 622  N N   . ASN A 1 80  ? -22.937 6.890   1.813   1.00 89.78 80  A 1 
ATOM 623  C CA  . ASN A 1 80  ? -23.694 7.369   0.661   1.00 90.46 80  A 1 
ATOM 624  C C   . ASN A 1 80  ? -22.789 8.183   -0.287  1.00 91.95 80  A 1 
ATOM 625  O O   . ASN A 1 80  ? -21.605 8.412   -0.009  1.00 91.75 80  A 1 
ATOM 626  C CB  . ASN A 1 80  ? -24.944 8.134   1.152   1.00 88.73 80  A 1 
ATOM 627  C CG  . ASN A 1 80  ? -24.654 9.453   1.853   1.00 88.19 80  A 1 
ATOM 628  O OD1 . ASN A 1 80  ? -23.664 10.119  1.634   1.00 84.65 80  A 1 
ATOM 629  N ND2 . ASN A 1 80  ? -25.531 9.895   2.720   1.00 84.10 80  A 1 
ATOM 630  N N   . LEU A 1 81  ? -23.367 8.603   -1.416  1.00 90.42 81  A 1 
ATOM 631  C CA  . LEU A 1 81  ? -22.672 9.344   -2.458  1.00 91.59 81  A 1 
ATOM 632  C C   . LEU A 1 81  ? -21.999 10.632  -1.946  1.00 92.73 81  A 1 
ATOM 633  O O   . LEU A 1 81  ? -20.831 10.877  -2.246  1.00 92.52 81  A 1 
ATOM 634  C CB  . LEU A 1 81  ? -23.713 9.658   -3.547  1.00 90.35 81  A 1 
ATOM 635  C CG  . LEU A 1 81  ? -23.170 10.483  -4.718  1.00 86.04 81  A 1 
ATOM 636  C CD1 . LEU A 1 81  ? -22.090 9.710   -5.460  1.00 80.99 81  A 1 
ATOM 637  C CD2 . LEU A 1 81  ? -24.290 10.788  -5.704  1.00 81.00 81  A 1 
ATOM 638  N N   . ASP A 1 82  ? -22.714 11.429  -1.152  1.00 91.63 82  A 1 
ATOM 639  C CA  . ASP A 1 82  ? -22.209 12.721  -0.663  1.00 92.14 82  A 1 
ATOM 640  C C   . ASP A 1 82  ? -21.051 12.535  0.307   1.00 93.02 82  A 1 
ATOM 641  O O   . ASP A 1 82  ? -20.074 13.278  0.274   1.00 92.67 82  A 1 
ATOM 642  C CB  . ASP A 1 82  ? -23.345 13.499  0.021   1.00 91.83 82  A 1 
ATOM 643  C CG  . ASP A 1 82  ? -24.464 13.899  -0.946  1.00 90.22 82  A 1 
ATOM 644  O OD1 . ASP A 1 82  ? -24.155 14.088  -2.153  1.00 87.65 82  A 1 
ATOM 645  O OD2 . ASP A 1 82  ? -25.612 13.991  -0.467  1.00 87.15 82  A 1 
ATOM 646  N N   . TYR A 1 83  ? -21.122 11.480  1.124   1.00 92.63 83  A 1 
ATOM 647  C CA  . TYR A 1 83  ? -20.045 11.136  2.030   1.00 92.60 83  A 1 
ATOM 648  C C   . TYR A 1 83  ? -18.768 10.746  1.286   1.00 93.59 83  A 1 
ATOM 649  O O   . TYR A 1 83  ? -17.682 11.226  1.621   1.00 93.18 83  A 1 
ATOM 650  C CB  . TYR A 1 83  ? -20.513 10.026  2.977   1.00 91.54 83  A 1 
ATOM 651  C CG  . TYR A 1 83  ? -19.477 9.846   4.067   1.00 88.89 83  A 1 
ATOM 652  C CD1 . TYR A 1 83  ? -18.335 9.081   3.812   1.00 84.79 83  A 1 
ATOM 653  C CD2 . TYR A 1 83  ? -19.595 10.586  5.257   1.00 84.09 83  A 1 
ATOM 654  C CE1 . TYR A 1 83  ? -17.274 9.071   4.739   1.00 81.06 83  A 1 
ATOM 655  C CE2 . TYR A 1 83  ? -18.539 10.572  6.192   1.00 80.86 83  A 1 
ATOM 656  C CZ  . TYR A 1 83  ? -17.374 9.828   5.923   1.00 79.71 83  A 1 
ATOM 657  O OH  . TYR A 1 83  ? -16.346 9.837   6.794   1.00 78.12 83  A 1 
ATOM 658  N N   . VAL A 1 84  ? -18.875 9.905   0.252   1.00 93.45 84  A 1 
ATOM 659  C CA  . VAL A 1 84  ? -17.723 9.525   -0.580  1.00 94.37 84  A 1 
ATOM 660  C C   . VAL A 1 84  ? -17.125 10.759  -1.248  1.00 95.05 84  A 1 
ATOM 661  O O   . VAL A 1 84  ? -15.915 10.971  -1.150  1.00 95.16 84  A 1 
ATOM 662  C CB  . VAL A 1 84  ? -18.105 8.448   -1.610  1.00 94.39 84  A 1 
ATOM 663  C CG1 . VAL A 1 84  ? -16.974 8.180   -2.609  1.00 93.11 84  A 1 
ATOM 664  C CG2 . VAL A 1 84  ? -18.418 7.130   -0.898  1.00 93.23 84  A 1 
ATOM 665  N N   . LYS A 1 85  ? -17.942 11.630  -1.836  1.00 94.86 85  A 1 
ATOM 666  C CA  . LYS A 1 85  ? -17.468 12.892  -2.427  1.00 95.33 85  A 1 
ATOM 667  C C   . LYS A 1 85  ? -16.711 13.746  -1.413  1.00 95.55 85  A 1 
ATOM 668  O O   . LYS A 1 85  ? -15.597 14.183  -1.690  1.00 95.50 85  A 1 
ATOM 669  C CB  . LYS A 1 85  ? -18.649 13.686  -3.003  1.00 95.90 85  A 1 
ATOM 670  C CG  . LYS A 1 85  ? -19.154 13.091  -4.329  1.00 94.95 85  A 1 
ATOM 671  C CD  . LYS A 1 85  ? -20.331 13.926  -4.830  1.00 93.29 85  A 1 
ATOM 672  C CE  . LYS A 1 85  ? -20.770 13.440  -6.212  1.00 90.10 85  A 1 
ATOM 673  N NZ  . LYS A 1 85  ? -21.931 14.225  -6.694  1.00 83.94 85  A 1 
ATOM 674  N N   . GLN A 1 86  ? -17.272 13.935  -0.216  1.00 94.94 86  A 1 
ATOM 675  C CA  . GLN A 1 86  ? -16.606 14.699  0.837   1.00 94.56 86  A 1 
ATOM 676  C C   . GLN A 1 86  ? -15.280 14.057  1.266   1.00 94.76 86  A 1 
ATOM 677  O O   . GLN A 1 86  ? -14.314 14.765  1.539   1.00 94.43 86  A 1 
ATOM 678  C CB  . GLN A 1 86  ? -17.555 14.865  2.035   1.00 93.95 86  A 1 
ATOM 679  C CG  . GLN A 1 86  ? -16.974 15.791  3.114   1.00 89.77 86  A 1 
ATOM 680  C CD  . GLN A 1 86  ? -16.680 17.191  2.577   1.00 87.29 86  A 1 
ATOM 681  O OE1 . GLN A 1 86  ? -17.550 17.875  2.065   1.00 80.80 86  A 1 
ATOM 682  N NE2 . GLN A 1 86  ? -15.457 17.675  2.635   1.00 76.27 86  A 1 
ATOM 683  N N   . SER A 1 87  ? -15.199 12.725  1.290   1.00 93.77 87  A 1 
ATOM 684  C CA  . SER A 1 87  ? -13.964 12.005  1.615   1.00 93.93 87  A 1 
ATOM 685  C C   . SER A 1 87  ? -12.884 12.223  0.547   1.00 95.01 87  A 1 
ATOM 686  O O   . SER A 1 87  ? -11.737 12.479  0.902   1.00 94.81 87  A 1 
ATOM 687  C CB  . SER A 1 87  ? -14.249 10.520  1.831   1.00 93.22 87  A 1 
ATOM 688  O OG  . SER A 1 87  ? -15.157 10.375  2.898   1.00 88.00 87  A 1 
ATOM 689  N N   . ILE A 1 88  ? -13.236 12.242  -0.738  1.00 95.02 88  A 1 
ATOM 690  C CA  . ILE A 1 88  ? -12.297 12.585  -1.821  1.00 95.85 88  A 1 
ATOM 691  C C   . ILE A 1 88  ? -11.809 14.038  -1.700  1.00 96.31 88  A 1 
ATOM 692  O O   . ILE A 1 88  ? -10.619 14.314  -1.876  1.00 96.08 88  A 1 
ATOM 693  C CB  . ILE A 1 88  ? -12.933 12.317  -3.204  1.00 95.88 88  A 1 
ATOM 694  C CG1 . ILE A 1 88  ? -13.334 10.833  -3.415  1.00 93.85 88  A 1 
ATOM 695  C CG2 . ILE A 1 88  ? -11.996 12.754  -4.348  1.00 94.35 88  A 1 
ATOM 696  C CD1 . ILE A 1 88  ? -12.206 9.820   -3.263  1.00 86.20 88  A 1 
ATOM 697  N N   . VAL A 1 89  ? -12.686 14.976  -1.315  1.00 96.60 89  A 1 
ATOM 698  C CA  . VAL A 1 89  ? -12.285 16.360  -1.005  1.00 96.75 89  A 1 
ATOM 699  C C   . VAL A 1 89  ? -11.292 16.390  0.164   1.00 96.51 89  A 1 
ATOM 700  O O   . VAL A 1 89  ? -10.277 17.091  0.101   1.00 96.01 89  A 1 
ATOM 701  C CB  . VAL A 1 89  ? -13.513 17.241  -0.703  1.00 96.87 89  A 1 
ATOM 702  C CG1 . VAL A 1 89  ? -13.130 18.644  -0.222  1.00 95.94 89  A 1 
ATOM 703  C CG2 . VAL A 1 89  ? -14.385 17.417  -1.953  1.00 95.84 89  A 1 
ATOM 704  N N   . ASN A 1 90  ? -11.527 15.591  1.215   1.00 94.12 90  A 1 
ATOM 705  C CA  . ASN A 1 90  ? -10.621 15.482  2.360   1.00 92.79 90  A 1 
ATOM 706  C C   . ASN A 1 90  ? -9.262  14.872  1.964   1.00 93.72 90  A 1 
ATOM 707  O O   . ASN A 1 90  ? -8.228  15.358  2.418   1.00 93.34 90  A 1 
ATOM 708  C CB  . ASN A 1 90  ? -11.281 14.653  3.470   1.00 92.20 90  A 1 
ATOM 709  C CG  . ASN A 1 90  ? -12.505 15.293  4.091   1.00 90.32 90  A 1 
ATOM 710  O OD1 . ASN A 1 90  ? -12.779 16.481  3.973   1.00 85.49 90  A 1 
ATOM 711  N ND2 . ASN A 1 90  ? -13.284 14.520  4.821   1.00 84.45 90  A 1 
ATOM 712  N N   . ALA A 1 91  ? -9.248  13.855  1.086   1.00 90.83 91  A 1 
ATOM 713  C CA  . ALA A 1 91  ? -8.022  13.287  0.522   1.00 91.49 91  A 1 
ATOM 714  C C   . ALA A 1 91  ? -7.227  14.361  -0.231  1.00 93.39 91  A 1 
ATOM 715  O O   . ALA A 1 91  ? -6.043  14.564  0.027   1.00 94.03 91  A 1 
ATOM 716  C CB  . ALA A 1 91  ? -8.367  12.123  -0.411  1.00 91.32 91  A 1 
ATOM 717  N N   . THR A 1 92  ? -7.899  15.112  -1.096  1.00 94.14 92  A 1 
ATOM 718  C CA  . THR A 1 92  ? -7.294  16.213  -1.844  1.00 94.96 92  A 1 
ATOM 719  C C   . THR A 1 92  ? -6.712  17.278  -0.910  1.00 95.64 92  A 1 
ATOM 720  O O   . THR A 1 92  ? -5.585  17.726  -1.109  1.00 95.93 92  A 1 
ATOM 721  C CB  . THR A 1 92  ? -8.327  16.867  -2.768  1.00 95.05 92  A 1 
ATOM 722  O OG1 . THR A 1 92  ? -8.901  15.893  -3.595  1.00 91.25 92  A 1 
ATOM 723  C CG2 . THR A 1 92  ? -7.702  17.919  -3.677  1.00 91.05 92  A 1 
ATOM 724  N N   . ALA A 1 93  ? -7.435  17.658  0.144   1.00 96.36 93  A 1 
ATOM 725  C CA  . ALA A 1 93  ? -6.960  18.615  1.144   1.00 96.18 93  A 1 
ATOM 726  C C   . ALA A 1 93  ? -5.724  18.099  1.908   1.00 96.52 93  A 1 
ATOM 727  O O   . ALA A 1 93  ? -4.821  18.880  2.206   1.00 96.05 93  A 1 
ATOM 728  C CB  . ALA A 1 93  ? -8.117  18.939  2.094   1.00 96.01 93  A 1 
ATOM 729  N N   . LEU A 1 94  ? -5.665  16.792  2.201   1.00 95.51 94  A 1 
ATOM 730  C CA  . LEU A 1 94  ? -4.485  16.159  2.793   1.00 95.83 94  A 1 
ATOM 731  C C   . LEU A 1 94  ? -3.294  16.205  1.833   1.00 96.64 94  A 1 
ATOM 732  O O   . LEU A 1 94  ? -2.213  16.632  2.233   1.00 96.45 94  A 1 
ATOM 733  C CB  . LEU A 1 94  ? -4.832  14.722  3.205   1.00 95.70 94  A 1 
ATOM 734  C CG  . LEU A 1 94  ? -3.637  13.927  3.761   1.00 94.80 94  A 1 
ATOM 735  C CD1 . LEU A 1 94  ? -3.143  14.500  5.092   1.00 93.01 94  A 1 
ATOM 736  C CD2 . LEU A 1 94  ? -4.041  12.472  3.978   1.00 93.15 94  A 1 
ATOM 737  N N   . LEU A 1 95  ? -3.481  15.823  0.572   1.00 95.56 95  A 1 
ATOM 738  C CA  . LEU A 1 95  ? -2.428  15.813  -0.448  1.00 95.95 95  A 1 
ATOM 739  C C   . LEU A 1 95  ? -1.904  17.226  -0.737  1.00 96.32 95  A 1 
ATOM 740  O O   . LEU A 1 95  ? -0.697  17.417  -0.868  1.00 96.42 95  A 1 
ATOM 741  C CB  . LEU A 1 95  ? -2.938  15.117  -1.719  1.00 96.51 95  A 1 
ATOM 742  C CG  . LEU A 1 95  ? -3.275  13.621  -1.561  1.00 96.10 95  A 1 
ATOM 743  C CD1 . LEU A 1 95  ? -3.837  13.088  -2.881  1.00 94.94 95  A 1 
ATOM 744  C CD2 . LEU A 1 95  ? -2.065  12.773  -1.172  1.00 94.98 95  A 1 
ATOM 745  N N   . LYS A 1 96  ? -2.765  18.237  -0.715  1.00 96.94 96  A 1 
ATOM 746  C CA  . LYS A 1 96  ? -2.361  19.650  -0.843  1.00 96.79 96  A 1 
ATOM 747  C C   . LYS A 1 96  ? -1.425  20.128  0.268   1.00 96.69 96  A 1 
ATOM 748  O O   . LYS A 1 96  ? -0.703  21.096  0.075   1.00 95.99 96  A 1 
ATOM 749  C CB  . LYS A 1 96  ? -3.603  20.552  -0.920  1.00 96.86 96  A 1 
ATOM 750  C CG  . LYS A 1 96  ? -4.238  20.529  -2.317  1.00 94.57 96  A 1 
ATOM 751  C CD  . LYS A 1 96  ? -5.485  21.420  -2.366  1.00 91.44 96  A 1 
ATOM 752  C CE  . LYS A 1 96  ? -6.049  21.415  -3.786  1.00 86.53 96  A 1 
ATOM 753  N NZ  . LYS A 1 96  ? -7.286  22.247  -3.911  1.00 77.77 96  A 1 
ATOM 754  N N   . LYS A 1 97  ? -1.356  19.446  1.423   1.00 96.73 97  A 1 
ATOM 755  C CA  . LYS A 1 97  ? -0.328  19.737  2.437   1.00 96.24 97  A 1 
ATOM 756  C C   . LYS A 1 97  ? 1.088   19.422  1.933   1.00 96.10 97  A 1 
ATOM 757  O O   . LYS A 1 97  ? 2.042   19.834  2.582   1.00 94.85 97  A 1 
ATOM 758  C CB  . LYS A 1 97  ? -0.615  18.990  3.756   1.00 96.55 97  A 1 
ATOM 759  C CG  . LYS A 1 97  ? -1.951  19.359  4.417   1.00 95.42 97  A 1 
ATOM 760  C CD  . LYS A 1 97  ? -2.106  18.641  5.773   1.00 91.74 97  A 1 
ATOM 761  C CE  . LYS A 1 97  ? -3.427  18.995  6.455   1.00 87.84 97  A 1 
ATOM 762  N NZ  . LYS A 1 97  ? -3.580  18.337  7.782   1.00 78.65 97  A 1 
ATOM 763  N N   . PHE A 1 98  ? 1.224   18.723  0.807   1.00 95.75 98  A 1 
ATOM 764  C CA  . PHE A 1 98  ? 2.468   18.386  0.113   1.00 95.00 98  A 1 
ATOM 765  C C   . PHE A 1 98  ? 2.519   19.014  -1.293  1.00 94.26 98  A 1 
ATOM 766  O O   . PHE A 1 98  ? 2.894   18.364  -2.245  1.00 92.05 98  A 1 
ATOM 767  C CB  . PHE A 1 98  ? 2.624   16.864  0.074   1.00 95.33 98  A 1 
ATOM 768  C CG  . PHE A 1 98  ? 2.529   16.159  1.411   1.00 95.97 98  A 1 
ATOM 769  C CD1 . PHE A 1 98  ? 3.639   16.131  2.272   1.00 94.81 98  A 1 
ATOM 770  C CD2 . PHE A 1 98  ? 1.336   15.510  1.783   1.00 95.40 98  A 1 
ATOM 771  C CE1 . PHE A 1 98  ? 3.572   15.438  3.487   1.00 94.61 98  A 1 
ATOM 772  C CE2 . PHE A 1 98  ? 1.268   14.813  3.003   1.00 94.91 98  A 1 
ATOM 773  C CZ  . PHE A 1 98  ? 2.382   14.773  3.846   1.00 95.09 98  A 1 
ATOM 774  N N   . GLU A 1 99  ? 2.107   20.277  -1.421  1.00 90.34 99  A 1 
ATOM 775  C CA  . GLU A 1 99  ? 2.002   20.985  -2.717  1.00 88.49 99  A 1 
ATOM 776  C C   . GLU A 1 99  ? 3.313   21.053  -3.514  1.00 89.54 99  A 1 
ATOM 777  O O   . GLU A 1 99  ? 3.296   21.191  -4.728  1.00 86.57 99  A 1 
ATOM 778  C CB  . GLU A 1 99  ? 1.456   22.393  -2.461  1.00 84.21 99  A 1 
ATOM 779  C CG  . GLU A 1 99  ? 2.399   23.276  -1.615  1.00 74.82 99  A 1 
ATOM 780  C CD  . GLU A 1 99  ? 1.790   24.629  -1.210  1.00 69.41 99  A 1 
ATOM 781  O OE1 . GLU A 1 99  ? 2.510   25.366  -0.496  1.00 62.47 99  A 1 
ATOM 782  O OE2 . GLU A 1 99  ? 0.619   24.901  -1.553  1.00 62.32 99  A 1 
ATOM 783  N N   . ASP A 1 100 ? 4.462   20.936  -2.829  1.00 91.60 100 A 1 
ATOM 784  C CA  . ASP A 1 100 ? 5.792   20.925  -3.413  1.00 91.26 100 A 1 
ATOM 785  C C   . ASP A 1 100 ? 6.292   19.516  -3.786  1.00 92.78 100 A 1 
ATOM 786  O O   . ASP A 1 100 ? 7.452   19.356  -4.180  1.00 91.15 100 A 1 
ATOM 787  C CB  . ASP A 1 100 ? 6.751   21.669  -2.467  1.00 89.10 100 A 1 
ATOM 788  C CG  . ASP A 1 100 ? 6.982   20.988  -1.114  1.00 85.46 100 A 1 
ATOM 789  O OD1 . ASP A 1 100 ? 6.064   20.318  -0.581  1.00 81.07 100 A 1 
ATOM 790  O OD2 . ASP A 1 100 ? 8.090   21.167  -0.561  1.00 80.51 100 A 1 
ATOM 791  N N   . PHE A 1 101 ? 5.438   18.475  -3.662  1.00 94.18 101 A 1 
ATOM 792  C CA  . PHE A 1 101 ? 5.737   17.100  -4.042  1.00 95.26 101 A 1 
ATOM 793  C C   . PHE A 1 101 ? 5.134   16.772  -5.412  1.00 95.87 101 A 1 
ATOM 794  O O   . PHE A 1 101 ? 4.051   17.224  -5.770  1.00 95.09 101 A 1 
ATOM 795  C CB  . PHE A 1 101 ? 5.215   16.092  -2.997  1.00 95.49 101 A 1 
ATOM 796  C CG  . PHE A 1 101 ? 5.962   16.000  -1.668  1.00 95.76 101 A 1 
ATOM 797  C CD1 . PHE A 1 101 ? 6.299   17.135  -0.926  1.00 93.56 101 A 1 
ATOM 798  C CD2 . PHE A 1 101 ? 6.264   14.730  -1.146  1.00 93.54 101 A 1 
ATOM 799  C CE1 . PHE A 1 101 ? 6.952   17.016  0.312   1.00 92.47 101 A 1 
ATOM 800  C CE2 . PHE A 1 101 ? 6.916   14.602  0.098   1.00 92.57 101 A 1 
ATOM 801  C CZ  . PHE A 1 101 ? 7.266   15.740  0.827   1.00 93.78 101 A 1 
ATOM 802  N N   . PHE A 1 102 ? 5.797   15.897  -6.151  1.00 96.13 102 A 1 
ATOM 803  C CA  . PHE A 1 102 ? 5.174   15.198  -7.263  1.00 96.73 102 A 1 
ATOM 804  C C   . PHE A 1 102 ? 4.296   14.081  -6.707  1.00 97.46 102 A 1 
ATOM 805  O O   . PHE A 1 102 ? 4.804   13.116  -6.128  1.00 97.30 102 A 1 
ATOM 806  C CB  . PHE A 1 102 ? 6.255   14.671  -8.207  1.00 96.77 102 A 1 
ATOM 807  C CG  . PHE A 1 102 ? 5.692   13.939  -9.407  1.00 96.93 102 A 1 
ATOM 808  C CD1 . PHE A 1 102 ? 5.827   12.542  -9.510  1.00 95.73 102 A 1 
ATOM 809  C CD2 . PHE A 1 102 ? 5.029   14.652  -10.419 1.00 95.91 102 A 1 
ATOM 810  C CE1 . PHE A 1 102 ? 5.316   11.867  -10.631 1.00 95.44 102 A 1 
ATOM 811  C CE2 . PHE A 1 102 ? 4.523   13.975  -11.538 1.00 95.54 102 A 1 
ATOM 812  C CZ  . PHE A 1 102 ? 4.669   12.591  -11.650 1.00 95.97 102 A 1 
ATOM 813  N N   . ILE A 1 103 ? 2.983   14.225  -6.831  1.00 97.65 103 A 1 
ATOM 814  C CA  . ILE A 1 103 ? 1.994   13.313  -6.243  1.00 97.92 103 A 1 
ATOM 815  C C   . ILE A 1 103 ? 1.323   12.493  -7.336  1.00 98.11 103 A 1 
ATOM 816  O O   . ILE A 1 103 ? 0.910   13.021  -8.358  1.00 97.95 103 A 1 
ATOM 817  C CB  . ILE A 1 103 ? 0.979   14.073  -5.363  1.00 97.75 103 A 1 
ATOM 818  C CG1 . ILE A 1 103 ? 1.726   14.842  -4.246  1.00 96.31 103 A 1 
ATOM 819  C CG2 . ILE A 1 103 ? -0.047  13.095  -4.765  1.00 97.12 103 A 1 
ATOM 820  C CD1 . ILE A 1 103 ? 0.839   15.609  -3.278  1.00 91.59 103 A 1 
ATOM 821  N N   . ILE A 1 104 ? 1.206   11.190  -7.089  1.00 98.08 104 A 1 
ATOM 822  C CA  . ILE A 1 104 ? 0.558   10.206  -7.956  1.00 98.27 104 A 1 
ATOM 823  C C   . ILE A 1 104 ? -0.669  9.671   -7.199  1.00 98.31 104 A 1 
ATOM 824  O O   . ILE A 1 104 ? -0.524  8.722   -6.419  1.00 98.14 104 A 1 
ATOM 825  C CB  . ILE A 1 104 ? 1.573   9.100   -8.337  1.00 98.27 104 A 1 
ATOM 826  C CG1 . ILE A 1 104 ? 2.828   9.669   -9.045  1.00 97.56 104 A 1 
ATOM 827  C CG2 . ILE A 1 104 ? 0.909   8.045   -9.237  1.00 97.71 104 A 1 
ATOM 828  C CD1 . ILE A 1 104 ? 4.054   8.751   -8.894  1.00 94.85 104 A 1 
ATOM 829  N N   . PRO A 1 105 ? -1.856  10.284  -7.337  1.00 98.11 105 A 1 
ATOM 830  C CA  . PRO A 1 105 ? -3.050  9.875   -6.616  1.00 98.09 105 A 1 
ATOM 831  C C   . PRO A 1 105 ? -3.802  8.752   -7.347  1.00 98.08 105 A 1 
ATOM 832  O O   . PRO A 1 105 ? -3.765  8.664   -8.573  1.00 97.64 105 A 1 
ATOM 833  C CB  . PRO A 1 105 ? -3.895  11.142  -6.501  1.00 97.87 105 A 1 
ATOM 834  C CG  . PRO A 1 105 ? -3.586  11.872  -7.807  1.00 97.18 105 A 1 
ATOM 835  C CD  . PRO A 1 105 ? -2.127  11.515  -8.086  1.00 98.03 105 A 1 
ATOM 836  N N   . MET A 1 106 ? -4.552  7.932   -6.609  1.00 97.49 106 A 1 
ATOM 837  C CA  . MET A 1 106 ? -5.504  6.971   -7.172  1.00 97.10 106 A 1 
ATOM 838  C C   . MET A 1 106 ? -6.672  6.728   -6.222  1.00 97.39 106 A 1 
ATOM 839  O O   . MET A 1 106 ? -6.688  7.262   -5.118  1.00 96.17 106 A 1 
ATOM 840  C CB  . MET A 1 106 ? -4.795  5.656   -7.559  1.00 93.71 106 A 1 
ATOM 841  C CG  . MET A 1 106 ? -4.289  4.872   -6.352  1.00 88.45 106 A 1 
ATOM 842  S SD  . MET A 1 106 ? -3.087  3.581   -6.786  1.00 89.59 106 A 1 
ATOM 843  C CE  . MET A 1 106 ? -1.696  4.655   -7.202  1.00 82.66 106 A 1 
ATOM 844  N N   . LEU A 1 107 ? -7.634  5.936   -6.669  1.00 97.55 107 A 1 
ATOM 845  C CA  . LEU A 1 107 ? -8.788  5.514   -5.877  1.00 97.33 107 A 1 
ATOM 846  C C   . LEU A 1 107 ? -8.602  4.078   -5.382  1.00 97.58 107 A 1 
ATOM 847  O O   . LEU A 1 107 ? -8.091  3.230   -6.115  1.00 97.20 107 A 1 
ATOM 848  C CB  . LEU A 1 107 ? -10.061 5.631   -6.727  1.00 96.93 107 A 1 
ATOM 849  C CG  . LEU A 1 107 ? -10.426 7.055   -7.167  1.00 96.51 107 A 1 
ATOM 850  C CD1 . LEU A 1 107 ? -11.611 7.001   -8.140  1.00 95.42 107 A 1 
ATOM 851  C CD2 . LEU A 1 107 ? -10.810 7.935   -5.985  1.00 95.20 107 A 1 
ATOM 852  N N   . GLY A 1 108 ? -9.065  3.814   -4.174  1.00 97.73 108 A 1 
ATOM 853  C CA  . GLY A 1 108 ? -9.235  2.472   -3.633  1.00 97.69 108 A 1 
ATOM 854  C C   . GLY A 1 108 ? -10.684 1.982   -3.720  1.00 97.53 108 A 1 
ATOM 855  O O   . GLY A 1 108 ? -11.574 2.668   -4.228  1.00 97.14 108 A 1 
ATOM 856  N N   . ASN A 1 109 ? -10.940 0.769   -3.240  1.00 97.55 109 A 1 
ATOM 857  C CA  . ASN A 1 109 ? -12.255 0.136   -3.359  1.00 97.26 109 A 1 
ATOM 858  C C   . ASN A 1 109 ? -13.328 0.744   -2.441  1.00 96.96 109 A 1 
ATOM 859  O O   . ASN A 1 109 ? -14.522 0.555   -2.691  1.00 96.04 109 A 1 
ATOM 860  C CB  . ASN A 1 109 ? -12.113 -1.381  -3.157  1.00 97.26 109 A 1 
ATOM 861  C CG  . ASN A 1 109 ? -11.666 -1.746  -1.760  1.00 96.98 109 A 1 
ATOM 862  O OD1 . ASN A 1 109 ? -10.497 -1.736  -1.448  1.00 93.64 109 A 1 
ATOM 863  N ND2 . ASN A 1 109 ? -12.577 -2.096  -0.881  1.00 93.87 109 A 1 
ATOM 864  N N   . HIS A 1 110 ? -12.921 1.482   -1.405  1.00 96.53 110 A 1 
ATOM 865  C CA  . HIS A 1 110 ? -13.844 2.234   -0.557  1.00 95.99 110 A 1 
ATOM 866  C C   . HIS A 1 110 ? -14.130 3.647   -1.084  1.00 95.84 110 A 1 
ATOM 867  O O   . HIS A 1 110 ? -15.110 4.256   -0.674  1.00 94.73 110 A 1 
ATOM 868  C CB  . HIS A 1 110 ? -13.330 2.235   0.886   1.00 95.66 110 A 1 
ATOM 869  C CG  . HIS A 1 110 ? -13.497 0.893   1.549   1.00 94.92 110 A 1 
ATOM 870  N ND1 . HIS A 1 110 ? -14.658 0.454   2.145   1.00 88.34 110 A 1 
ATOM 871  C CD2 . HIS A 1 110 ? -12.585 -0.115  1.669   1.00 88.36 110 A 1 
ATOM 872  C CE1 . HIS A 1 110 ? -14.438 -0.793  2.617   1.00 88.71 110 A 1 
ATOM 873  N NE2 . HIS A 1 110 ? -13.192 -1.178  2.338   1.00 90.05 110 A 1 
ATOM 874  N N   . ASP A 1 111 ? -13.363 4.124   -2.051  1.00 96.55 111 A 1 
ATOM 875  C CA  . ASP A 1 111 ? -13.484 5.475   -2.614  1.00 96.39 111 A 1 
ATOM 876  C C   . ASP A 1 111 ? -14.587 5.590   -3.688  1.00 96.07 111 A 1 
ATOM 877  O O   . ASP A 1 111 ? -14.540 6.449   -4.564  1.00 94.84 111 A 1 
ATOM 878  C CB  . ASP A 1 111 ? -12.107 5.951   -3.108  1.00 96.53 111 A 1 
ATOM 879  C CG  . ASP A 1 111 ? -11.039 6.027   -2.010  1.00 96.47 111 A 1 
ATOM 880  O OD1 . ASP A 1 111 ? -11.387 6.307   -0.835  1.00 95.43 111 A 1 
ATOM 881  O OD2 . ASP A 1 111 ? -9.848  5.860   -2.342  1.00 95.66 111 A 1 
ATOM 882  N N   . VAL A 1 112 ? -15.608 4.734   -3.637  1.00 95.54 112 A 1 
ATOM 883  C CA  . VAL A 1 112 ? -16.773 4.719   -4.540  1.00 95.37 112 A 1 
ATOM 884  C C   . VAL A 1 112 ? -18.054 4.363   -3.783  1.00 94.77 112 A 1 
ATOM 885  O O   . VAL A 1 112 ? -18.018 3.676   -2.765  1.00 94.14 112 A 1 
ATOM 886  C CB  . VAL A 1 112 ? -16.540 3.767   -5.724  1.00 95.46 112 A 1 
ATOM 887  C CG1 . VAL A 1 112 ? -16.398 2.303   -5.294  1.00 94.69 112 A 1 
ATOM 888  C CG2 . VAL A 1 112 ? -17.637 3.868   -6.781  1.00 94.47 112 A 1 
ATOM 889  N N   . TYR A 1 113 ? -19.210 4.814   -4.282  1.00 94.65 113 A 1 
ATOM 890  C CA  . TYR A 1 113 ? -20.518 4.411   -3.760  1.00 94.01 113 A 1 
ATOM 891  C C   . TYR A 1 113 ? -21.363 3.715   -4.835  1.00 93.76 113 A 1 
ATOM 892  O O   . TYR A 1 113 ? -21.597 4.297   -5.894  1.00 92.06 113 A 1 
ATOM 893  C CB  . TYR A 1 113 ? -21.254 5.613   -3.190  1.00 93.27 113 A 1 
ATOM 894  C CG  . TYR A 1 113 ? -22.601 5.233   -2.623  1.00 92.74 113 A 1 
ATOM 895  C CD1 . TYR A 1 113 ? -23.782 5.439   -3.381  1.00 90.83 113 A 1 
ATOM 896  C CD2 . TYR A 1 113 ? -22.691 4.621   -1.360  1.00 90.73 113 A 1 
ATOM 897  C CE1 . TYR A 1 113 ? -25.032 5.044   -2.873  1.00 89.13 113 A 1 
ATOM 898  C CE2 . TYR A 1 113 ? -23.937 4.226   -0.845  1.00 89.17 113 A 1 
ATOM 899  C CZ  . TYR A 1 113 ? -25.113 4.440   -1.601  1.00 88.71 113 A 1 
ATOM 900  O OH  . TYR A 1 113 ? -26.312 4.052   -1.100  1.00 86.82 113 A 1 
ATOM 901  N N   . PRO A 1 114 ? -21.918 2.508   -4.568  1.00 93.57 114 A 1 
ATOM 902  C CA  . PRO A 1 114 ? -21.619 1.649   -3.426  1.00 93.68 114 A 1 
ATOM 903  C C   . PRO A 1 114 ? -20.145 1.189   -3.397  1.00 94.39 114 A 1 
ATOM 904  O O   . PRO A 1 114 ? -19.509 1.136   -4.441  1.00 93.73 114 A 1 
ATOM 905  C CB  . PRO A 1 114 ? -22.573 0.457   -3.547  1.00 92.33 114 A 1 
ATOM 906  C CG  . PRO A 1 114 ? -23.689 0.959   -4.454  1.00 90.18 114 A 1 
ATOM 907  C CD  . PRO A 1 114 ? -22.948 1.920   -5.378  1.00 92.14 114 A 1 
ATOM 908  N N   . ALA A 1 115 ? -19.625 0.853   -2.221  1.00 93.41 115 A 1 
ATOM 909  C CA  . ALA A 1 115 ? -18.246 0.382   -2.089  1.00 93.81 115 A 1 
ATOM 910  C C   . ALA A 1 115 ? -17.945 -0.776  -3.058  1.00 94.71 115 A 1 
ATOM 911  O O   . ALA A 1 115 ? -18.823 -1.595  -3.346  1.00 94.39 115 A 1 
ATOM 912  C CB  . ALA A 1 115 ? -17.961 -0.033  -0.634  1.00 92.53 115 A 1 
ATOM 913  N N   . ASN A 1 116 ? -16.717 -0.840  -3.552  1.00 95.73 116 A 1 
ATOM 914  C CA  . ASN A 1 116 ? -16.212 -1.844  -4.491  1.00 96.14 116 A 1 
ATOM 915  C C   . ASN A 1 116 ? -16.774 -1.768  -5.920  1.00 96.61 116 A 1 
ATOM 916  O O   . ASN A 1 116 ? -16.273 -2.472  -6.790  1.00 96.17 116 A 1 
ATOM 917  C CB  . ASN A 1 116 ? -16.366 -3.265  -3.902  1.00 95.70 116 A 1 
ATOM 918  C CG  . ASN A 1 116 ? -16.039 -3.358  -2.425  1.00 95.20 116 A 1 
ATOM 919  O OD1 . ASN A 1 116 ? -15.038 -2.877  -1.943  1.00 92.19 116 A 1 
ATOM 920  N ND2 . ASN A 1 116 ? -16.898 -3.969  -1.641  1.00 91.83 116 A 1 
ATOM 921  N N   . GLN A 1 117 ? -17.796 -0.962  -6.189  1.00 96.65 117 A 1 
ATOM 922  C CA  . GLN A 1 117 ? -18.540 -0.993  -7.456  1.00 96.23 117 A 1 
ATOM 923  C C   . GLN A 1 117 ? -18.052 0.096   -8.428  1.00 96.07 117 A 1 
ATOM 924  O O   . GLN A 1 117 ? -18.688 1.139   -8.577  1.00 94.39 117 A 1 
ATOM 925  C CB  . GLN A 1 117 ? -20.056 -0.915  -7.206  1.00 96.04 117 A 1 
ATOM 926  C CG  . GLN A 1 117 ? -20.611 -1.937  -6.198  1.00 95.56 117 A 1 
ATOM 927  C CD  . GLN A 1 117 ? -20.245 -3.384  -6.521  1.00 95.60 117 A 1 
ATOM 928  O OE1 . GLN A 1 117 ? -20.562 -3.923  -7.566  1.00 92.01 117 A 1 
ATOM 929  N NE2 . GLN A 1 117 ? -19.573 -4.070  -5.629  1.00 91.24 117 A 1 
ATOM 930  N N   . MET A 1 118 ? -16.925 -0.143  -9.114  1.00 95.46 118 A 1 
ATOM 931  C CA  . MET A 1 118 ? -16.420 0.740   -10.166 1.00 95.47 118 A 1 
ATOM 932  C C   . MET A 1 118 ? -16.626 0.116   -11.553 1.00 94.97 118 A 1 
ATOM 933  O O   . MET A 1 118 ? -16.206 -1.010  -11.800 1.00 92.75 118 A 1 
ATOM 934  C CB  . MET A 1 118 ? -14.938 1.077   -9.953  1.00 95.36 118 A 1 
ATOM 935  C CG  . MET A 1 118 ? -14.712 1.968   -8.731  1.00 93.59 118 A 1 
ATOM 936  S SD  . MET A 1 118 ? -12.999 2.521   -8.603  1.00 93.54 118 A 1 
ATOM 937  C CE  . MET A 1 118 ? -13.049 3.375   -7.003  1.00 89.64 118 A 1 
ATOM 938  N N   . ALA A 1 119 ? -17.278 0.846   -12.472 1.00 94.48 119 A 1 
ATOM 939  C CA  . ALA A 1 119 ? -17.532 0.460   -13.861 1.00 93.70 119 A 1 
ATOM 940  C C   . ALA A 1 119 ? -18.050 1.668   -14.670 1.00 93.47 119 A 1 
ATOM 941  O O   . ALA A 1 119 ? -18.026 2.803   -14.193 1.00 89.01 119 A 1 
ATOM 942  C CB  . ALA A 1 119 ? -18.562 -0.682  -13.879 1.00 90.89 119 A 1 
ATOM 943  N N   . ILE A 1 120 ? -18.574 1.426   -15.870 1.00 88.92 120 A 1 
ATOM 944  C CA  . ILE A 1 120 ? -19.123 2.476   -16.738 1.00 87.05 120 A 1 
ATOM 945  C C   . ILE A 1 120 ? -20.297 3.242   -16.095 1.00 87.08 120 A 1 
ATOM 946  O O   . ILE A 1 120 ? -20.397 4.454   -16.221 1.00 82.78 120 A 1 
ATOM 947  C CB  . ILE A 1 120 ? -19.508 1.870   -18.110 1.00 84.87 120 A 1 
ATOM 948  C CG1 . ILE A 1 120 ? -19.820 2.936   -19.176 1.00 77.74 120 A 1 
ATOM 949  C CG2 . ILE A 1 120 ? -20.699 0.884   -18.013 1.00 76.55 120 A 1 
ATOM 950  C CD1 . ILE A 1 120 ? -18.623 3.840   -19.500 1.00 69.76 120 A 1 
ATOM 951  N N   . ASN A 1 121 ? -21.151 2.561   -15.329 1.00 87.20 121 A 1 
ATOM 952  C CA  . ASN A 1 121 ? -22.294 3.163   -14.637 1.00 84.64 121 A 1 
ATOM 953  C C   . ASN A 1 121 ? -21.905 3.922   -13.350 1.00 86.68 121 A 1 
ATOM 954  O O   . ASN A 1 121 ? -22.731 4.643   -12.792 1.00 80.99 121 A 1 
ATOM 955  C CB  . ASN A 1 121 ? -23.361 2.079   -14.372 1.00 79.80 121 A 1 
ATOM 956  C CG  . ASN A 1 121 ? -22.857 0.958   -13.497 1.00 70.67 121 A 1 
ATOM 957  O OD1 . ASN A 1 121 ? -21.664 0.715   -13.413 1.00 61.47 121 A 1 
ATOM 958  N ND2 . ASN A 1 121 ? -23.713 0.215   -12.845 1.00 62.92 121 A 1 
ATOM 959  N N   . SER A 1 122 ? -20.651 3.807   -12.898 1.00 87.18 122 A 1 
ATOM 960  C CA  . SER A 1 122 ? -20.083 4.593   -11.801 1.00 87.67 122 A 1 
ATOM 961  C C   . SER A 1 122 ? -19.049 5.615   -12.289 1.00 89.53 122 A 1 
ATOM 962  O O   . SER A 1 122 ? -18.268 6.133   -11.502 1.00 86.92 122 A 1 
ATOM 963  C CB  . SER A 1 122 ? -19.538 3.676   -10.699 1.00 84.69 122 A 1 
ATOM 964  O OG  . SER A 1 122 ? -18.610 2.744   -11.218 1.00 79.43 122 A 1 
ATOM 965  N N   . GLN A 1 123 ? -19.066 5.962   -13.580 1.00 91.63 123 A 1 
ATOM 966  C CA  . GLN A 1 123 ? -18.112 6.902   -14.189 1.00 92.18 123 A 1 
ATOM 967  C C   . GLN A 1 123 ? -18.093 8.284   -13.502 1.00 94.42 123 A 1 
ATOM 968  O O   . GLN A 1 123 ? -17.077 8.987   -13.539 1.00 93.36 123 A 1 
ATOM 969  C CB  . GLN A 1 123 ? -18.453 7.036   -15.681 1.00 89.47 123 A 1 
ATOM 970  C CG  . GLN A 1 123 ? -17.319 7.695   -16.477 1.00 80.63 123 A 1 
ATOM 971  C CD  . GLN A 1 123 ? -17.622 7.777   -17.967 1.00 75.84 123 A 1 
ATOM 972  O OE1 . GLN A 1 123 ? -18.755 7.648   -18.415 1.00 70.14 123 A 1 
ATOM 973  N NE2 . GLN A 1 123 ? -16.629 8.021   -18.791 1.00 64.88 123 A 1 
ATOM 974  N N   . TRP A 1 124 ? -19.168 8.659   -12.814 1.00 95.10 124 A 1 
ATOM 975  C CA  . TRP A 1 124 ? -19.232 9.882   -12.008 1.00 95.55 124 A 1 
ATOM 976  C C   . TRP A 1 124 ? -18.067 9.995   -11.003 1.00 96.53 124 A 1 
ATOM 977  O O   . TRP A 1 124 ? -17.590 11.101  -10.768 1.00 95.96 124 A 1 
ATOM 978  C CB  . TRP A 1 124 ? -20.577 9.927   -11.274 1.00 94.42 124 A 1 
ATOM 979  C CG  . TRP A 1 124 ? -20.727 8.925   -10.163 1.00 92.23 124 A 1 
ATOM 980  C CD1 . TRP A 1 124 ? -21.307 7.702   -10.263 1.00 89.57 124 A 1 
ATOM 981  C CD2 . TRP A 1 124 ? -20.219 9.004   -8.797  1.00 92.22 124 A 1 
ATOM 982  N NE1 . TRP A 1 124 ? -21.176 7.019   -9.077  1.00 86.89 124 A 1 
ATOM 983  C CE2 . TRP A 1 124 ? -20.488 7.767   -8.139  1.00 89.69 124 A 1 
ATOM 984  C CE3 . TRP A 1 124 ? -19.525 9.985   -8.061  1.00 87.00 124 A 1 
ATOM 985  C CZ2 . TRP A 1 124 ? -20.057 7.504   -6.831  1.00 86.47 124 A 1 
ATOM 986  C CZ3 . TRP A 1 124 ? -19.090 9.740   -6.735  1.00 86.31 124 A 1 
ATOM 987  C CH2 . TRP A 1 124 ? -19.344 8.503   -6.133  1.00 84.83 124 A 1 
ATOM 988  N N   . ILE A 1 125 ? -17.600 8.875   -10.430 1.00 95.33 125 A 1 
ATOM 989  C CA  . ILE A 1 125 ? -16.492 8.918   -9.459  1.00 95.81 125 A 1 
ATOM 990  C C   . ILE A 1 125 ? -15.182 9.273   -10.135 1.00 96.99 125 A 1 
ATOM 991  O O   . ILE A 1 125 ? -14.414 10.049  -9.582  1.00 96.95 125 A 1 
ATOM 992  C CB  . ILE A 1 125 ? -16.374 7.609   -8.632  1.00 94.74 125 A 1 
ATOM 993  C CG1 . ILE A 1 125 ? -15.389 7.743   -7.451  1.00 89.52 125 A 1 
ATOM 994  C CG2 . ILE A 1 125 ? -15.945 6.384   -9.459  1.00 89.18 125 A 1 
ATOM 995  C CD1 . ILE A 1 125 ? -15.739 8.850   -6.450  1.00 82.98 125 A 1 
ATOM 996  N N   . PHE A 1 126 ? -14.945 8.775   -11.349 1.00 96.33 126 A 1 
ATOM 997  C CA  . PHE A 1 126 ? -13.727 9.072   -12.090 1.00 97.05 126 A 1 
ATOM 998  C C   . PHE A 1 126 ? -13.696 10.540  -12.508 1.00 97.43 126 A 1 
ATOM 999  O O   . PHE A 1 126 ? -12.662 11.189  -12.357 1.00 97.35 126 A 1 
ATOM 1000 C CB  . PHE A 1 126 ? -13.614 8.154   -13.313 1.00 97.11 126 A 1 
ATOM 1001 C CG  . PHE A 1 126 ? -13.771 6.671   -13.048 1.00 97.37 126 A 1 
ATOM 1002 C CD1 . PHE A 1 126 ? -13.193 6.067   -11.912 1.00 96.25 126 A 1 
ATOM 1003 C CD2 . PHE A 1 126 ? -14.509 5.877   -13.946 1.00 96.24 126 A 1 
ATOM 1004 C CE1 . PHE A 1 126 ? -13.368 4.704   -11.670 1.00 95.83 126 A 1 
ATOM 1005 C CE2 . PHE A 1 126 ? -14.679 4.505   -13.704 1.00 95.77 126 A 1 
ATOM 1006 C CZ  . PHE A 1 126 ? -14.115 3.910   -12.566 1.00 96.15 126 A 1 
ATOM 1007 N N   . GLN A 1 127 ? -14.833 11.088  -12.957 1.00 97.41 127 A 1 
ATOM 1008 C CA  . GLN A 1 127 ? -14.967 12.502  -13.293 1.00 97.59 127 A 1 
ATOM 1009 C C   . GLN A 1 127 ? -14.730 13.386  -12.058 1.00 98.04 127 A 1 
ATOM 1010 O O   . GLN A 1 127 ? -13.855 14.259  -12.085 1.00 97.84 127 A 1 
ATOM 1011 C CB  . GLN A 1 127 ? -16.354 12.765  -13.891 1.00 96.94 127 A 1 
ATOM 1012 C CG  . GLN A 1 127 ? -16.524 12.092  -15.261 1.00 91.04 127 A 1 
ATOM 1013 C CD  . GLN A 1 127 ? -17.933 12.237  -15.831 1.00 86.83 127 A 1 
ATOM 1014 O OE1 . GLN A 1 127 ? -18.842 12.776  -15.222 1.00 77.19 127 A 1 
ATOM 1015 N NE2 . GLN A 1 127 ? -18.174 11.759  -17.025 1.00 72.64 127 A 1 
ATOM 1016 N N   . PHE A 1 128 ? -15.446 13.108  -10.967 1.00 97.46 128 A 1 
ATOM 1017 C CA  . PHE A 1 128 ? -15.329 13.882  -9.743  1.00 97.59 128 A 1 
ATOM 1018 C C   . PHE A 1 128 ? -13.919 13.825  -9.147  1.00 97.96 128 A 1 
ATOM 1019 O O   . PHE A 1 128 ? -13.349 14.853  -8.798  1.00 97.76 128 A 1 
ATOM 1020 C CB  . PHE A 1 128 ? -16.375 13.368  -8.732  1.00 97.50 128 A 1 
ATOM 1021 C CG  . PHE A 1 128 ? -16.369 14.162  -7.445  1.00 97.52 128 A 1 
ATOM 1022 C CD1 . PHE A 1 128 ? -15.685 13.685  -6.312  1.00 96.78 128 A 1 
ATOM 1023 C CD2 . PHE A 1 128 ? -17.024 15.410  -7.389  1.00 96.99 128 A 1 
ATOM 1024 C CE1 . PHE A 1 128 ? -15.647 14.451  -5.136  1.00 96.42 128 A 1 
ATOM 1025 C CE2 . PHE A 1 128 ? -16.991 16.176  -6.210  1.00 96.42 128 A 1 
ATOM 1026 C CZ  . PHE A 1 128 ? -16.300 15.699  -5.078  1.00 96.46 128 A 1 
ATOM 1027 N N   . ALA A 1 129 ? -13.322 12.641  -9.042  1.00 97.37 129 A 1 
ATOM 1028 C CA  . ALA A 1 129 ? -11.981 12.494  -8.496  1.00 97.40 129 A 1 
ATOM 1029 C C   . ALA A 1 129 ? -10.911 13.112  -9.407  1.00 97.76 129 A 1 
ATOM 1030 O O   . ALA A 1 129 ? -9.984  13.738  -8.899  1.00 97.82 129 A 1 
ATOM 1031 C CB  . ALA A 1 129 ? -11.712 11.016  -8.212  1.00 97.26 129 A 1 
ATOM 1032 N N   . ALA A 1 130 ? -11.049 13.025  -10.738 1.00 97.74 130 A 1 
ATOM 1033 C CA  . ALA A 1 130 ? -10.150 13.698  -11.672 1.00 97.85 130 A 1 
ATOM 1034 C C   . ALA A 1 130 ? -10.169 15.219  -11.490 1.00 97.93 130 A 1 
ATOM 1035 O O   . ALA A 1 130 ? -9.111  15.853  -11.521 1.00 97.90 130 A 1 
ATOM 1036 C CB  . ALA A 1 130 ? -10.531 13.316  -13.104 1.00 97.77 130 A 1 
ATOM 1037 N N   . GLU A 1 131 ? -11.342 15.817  -11.256 1.00 97.96 131 A 1 
ATOM 1038 C CA  . GLU A 1 131 ? -11.476 17.239  -10.942 1.00 97.78 131 A 1 
ATOM 1039 C C   . GLU A 1 131 ? -10.806 17.598  -9.607  1.00 97.95 131 A 1 
ATOM 1040 O O   . GLU A 1 131 ? -10.081 18.591  -9.526  1.00 97.56 131 A 1 
ATOM 1041 C CB  . GLU A 1 131 ? -12.960 17.623  -10.887 1.00 97.24 131 A 1 
ATOM 1042 C CG  . GLU A 1 131 ? -13.618 17.636  -12.275 1.00 91.09 131 A 1 
ATOM 1043 C CD  . GLU A 1 131 ? -15.151 17.787  -12.209 1.00 87.36 131 A 1 
ATOM 1044 O OE1 . GLU A 1 131 ? -15.770 17.665  -13.295 1.00 79.52 131 A 1 
ATOM 1045 O OE2 . GLU A 1 131 ? -15.679 18.023  -11.100 1.00 81.90 131 A 1 
ATOM 1046 N N   . GLN A 1 132 ? -10.999 16.777  -8.571  1.00 97.83 132 A 1 
ATOM 1047 C CA  . GLN A 1 132 ? -10.363 17.007  -7.270  1.00 97.96 132 A 1 
ATOM 1048 C C   . GLN A 1 132 ? -8.843  16.844  -7.342  1.00 98.03 132 A 1 
ATOM 1049 O O   . GLN A 1 132 ? -8.102  17.651  -6.764  1.00 97.81 132 A 1 
ATOM 1050 C CB  . GLN A 1 132 ? -10.944 16.060  -6.202  1.00 97.93 132 A 1 
ATOM 1051 C CG  . GLN A 1 132 ? -12.426 16.316  -5.869  1.00 96.53 132 A 1 
ATOM 1052 C CD  . GLN A 1 132 ? -12.731 17.768  -5.542  1.00 96.33 132 A 1 
ATOM 1053 O OE1 . GLN A 1 132 ? -12.203 18.344  -4.606  1.00 90.10 132 A 1 
ATOM 1054 N NE2 . GLN A 1 132 ? -13.569 18.407  -6.316  1.00 88.81 132 A 1 
ATOM 1055 N N   . PHE A 1 133 ? -8.350  15.837  -8.067  1.00 97.95 133 A 1 
ATOM 1056 C CA  . PHE A 1 133 ? -6.934  15.549  -8.225  1.00 98.05 133 A 1 
ATOM 1057 C C   . PHE A 1 133 ? -6.254  16.362  -9.341  1.00 98.09 133 A 1 
ATOM 1058 O O   . PHE A 1 133 ? -5.037  16.255  -9.489  1.00 97.71 133 A 1 
ATOM 1059 C CB  . PHE A 1 133 ? -6.730  14.037  -8.402  1.00 97.92 133 A 1 
ATOM 1060 C CG  . PHE A 1 133 ? -7.168  13.142  -7.240  1.00 97.88 133 A 1 
ATOM 1061 C CD1 . PHE A 1 133 ? -7.215  13.617  -5.914  1.00 97.28 133 A 1 
ATOM 1062 C CD2 . PHE A 1 133 ? -7.473  11.797  -7.500  1.00 97.16 133 A 1 
ATOM 1063 C CE1 . PHE A 1 133 ? -7.586  12.755  -4.862  1.00 96.68 133 A 1 
ATOM 1064 C CE2 . PHE A 1 133 ? -7.835  10.933  -6.450  1.00 96.60 133 A 1 
ATOM 1065 C CZ  . PHE A 1 133 ? -7.895  11.413  -5.132  1.00 96.69 133 A 1 
ATOM 1066 N N   . ALA A 1 134 ? -6.983  17.202  -10.062 1.00 98.10 134 A 1 
ATOM 1067 C CA  . ALA A 1 134 ? -6.452  18.031  -11.142 1.00 98.02 134 A 1 
ATOM 1068 C C   . ALA A 1 134 ? -5.166  18.809  -10.790 1.00 97.96 134 A 1 
ATOM 1069 O O   . ALA A 1 134 ? -4.288  18.879  -11.651 1.00 97.46 134 A 1 
ATOM 1070 C CB  . ALA A 1 134 ? -7.555  18.976  -11.644 1.00 97.83 134 A 1 
ATOM 1071 N N   . PRO A 1 135 ? -4.966  19.341  -9.561  1.00 97.83 135 A 1 
ATOM 1072 C CA  . PRO A 1 135 ? -3.711  20.008  -9.196  1.00 97.38 135 A 1 
ATOM 1073 C C   . PRO A 1 135 ? -2.460  19.119  -9.272  1.00 97.47 135 A 1 
ATOM 1074 O O   . PRO A 1 135 ? -1.351  19.648  -9.330  1.00 96.77 135 A 1 
ATOM 1075 C CB  . PRO A 1 135 ? -3.918  20.520  -7.767  1.00 96.72 135 A 1 
ATOM 1076 C CG  . PRO A 1 135 ? -5.434  20.655  -7.648  1.00 95.34 135 A 1 
ATOM 1077 C CD  . PRO A 1 135 ? -5.922  19.477  -8.473  1.00 97.18 135 A 1 
ATOM 1078 N N   . PHE A 1 136 ? -2.634  17.802  -9.259  1.00 97.86 136 A 1 
ATOM 1079 C CA  . PHE A 1 136 ? -1.537  16.829  -9.261  1.00 97.85 136 A 1 
ATOM 1080 C C   . PHE A 1 136 ? -1.366  16.110  -10.604 1.00 97.83 136 A 1 
ATOM 1081 O O   . PHE A 1 136 ? -0.371  15.414  -10.800 1.00 97.48 136 A 1 
ATOM 1082 C CB  . PHE A 1 136 ? -1.783  15.802  -8.148  1.00 97.76 136 A 1 
ATOM 1083 C CG  . PHE A 1 136 ? -2.181  16.398  -6.814  1.00 97.65 136 A 1 
ATOM 1084 C CD1 . PHE A 1 136 ? -1.312  17.264  -6.137  1.00 96.93 136 A 1 
ATOM 1085 C CD2 . PHE A 1 136 ? -3.445  16.095  -6.264  1.00 96.95 136 A 1 
ATOM 1086 C CE1 . PHE A 1 136 ? -1.697  17.841  -4.915  1.00 96.23 136 A 1 
ATOM 1087 C CE2 . PHE A 1 136 ? -3.827  16.665  -5.040  1.00 96.21 136 A 1 
ATOM 1088 C CZ  . PHE A 1 136 ? -2.961  17.536  -4.364  1.00 96.12 136 A 1 
ATOM 1089 N N   . LEU A 1 137 ? -2.322  16.235  -11.517 1.00 97.94 137 A 1 
ATOM 1090 C CA  . LEU A 1 137 ? -2.399  15.466  -12.750 1.00 98.09 137 A 1 
ATOM 1091 C C   . LEU A 1 137 ? -2.071  16.342  -13.973 1.00 97.99 137 A 1 
ATOM 1092 O O   . LEU A 1 137 ? -2.476  17.496  -14.061 1.00 97.79 137 A 1 
ATOM 1093 C CB  . LEU A 1 137 ? -3.798  14.832  -12.865 1.00 98.13 137 A 1 
ATOM 1094 C CG  . LEU A 1 137 ? -4.163  13.810  -11.769 1.00 97.87 137 A 1 
ATOM 1095 C CD1 . LEU A 1 137 ? -5.584  13.289  -12.006 1.00 97.39 137 A 1 
ATOM 1096 C CD2 . LEU A 1 137 ? -3.220  12.610  -11.745 1.00 97.30 137 A 1 
ATOM 1097 N N   . SER A 1 138 ? -1.382  15.765  -14.953 1.00 98.13 138 A 1 
ATOM 1098 C CA  . SER A 1 138 ? -1.287  16.369  -16.286 1.00 98.08 138 A 1 
ATOM 1099 C C   . SER A 1 138 ? -2.634  16.294  -17.010 1.00 98.36 138 A 1 
ATOM 1100 O O   . SER A 1 138 ? -3.448  15.420  -16.717 1.00 98.20 138 A 1 
ATOM 1101 C CB  . SER A 1 138 ? -0.187  15.693  -17.114 1.00 97.70 138 A 1 
ATOM 1102 O OG  . SER A 1 138 ? -0.535  14.371  -17.463 1.00 96.63 138 A 1 
ATOM 1103 N N   . GLN A 1 139 ? -2.850  17.138  -18.026 1.00 98.16 139 A 1 
ATOM 1104 C CA  . GLN A 1 139 ? -4.098  17.130  -18.798 1.00 98.15 139 A 1 
ATOM 1105 C C   . GLN A 1 139 ? -4.414  15.745  -19.394 1.00 98.30 139 A 1 
ATOM 1106 O O   . GLN A 1 139 ? -5.539  15.265  -19.286 1.00 98.12 139 A 1 
ATOM 1107 C CB  . GLN A 1 139 ? -4.025  18.200  -19.902 1.00 97.91 139 A 1 
ATOM 1108 C CG  . GLN A 1 139 ? -5.371  18.370  -20.633 1.00 90.46 139 A 1 
ATOM 1109 C CD  . GLN A 1 139 ? -6.494  18.825  -19.692 1.00 86.41 139 A 1 
ATOM 1110 O OE1 . GLN A 1 139 ? -6.269  19.604  -18.779 1.00 80.12 139 A 1 
ATOM 1111 N NE2 . GLN A 1 139 ? -7.703  18.356  -19.860 1.00 74.18 139 A 1 
ATOM 1112 N N   . ASN A 1 140 ? -3.418  15.047  -19.945 1.00 98.13 140 A 1 
ATOM 1113 C CA  . ASN A 1 140 ? -3.602  13.700  -20.487 1.00 98.05 140 A 1 
ATOM 1114 C C   . ASN A 1 140 ? -3.965  12.684  -19.396 1.00 98.30 140 A 1 
ATOM 1115 O O   . ASN A 1 140 ? -4.787  11.790  -19.617 1.00 98.11 140 A 1 
ATOM 1116 C CB  . ASN A 1 140 ? -2.320  13.262  -21.213 1.00 97.56 140 A 1 
ATOM 1117 C CG  . ASN A 1 140 ? -2.043  14.039  -22.489 1.00 90.27 140 A 1 
ATOM 1118 O OD1 . ASN A 1 140 ? -2.845  14.791  -22.995 1.00 81.60 140 A 1 
ATOM 1119 N ND2 . ASN A 1 140 ? -0.865  13.893  -23.050 1.00 79.80 140 A 1 
ATOM 1120 N N   . ALA A 1 141 ? -3.378  12.827  -18.199 1.00 98.27 141 A 1 
ATOM 1121 C CA  . ALA A 1 141 ? -3.717  11.980  -17.065 1.00 98.51 141 A 1 
ATOM 1122 C C   . ALA A 1 141 ? -5.157  12.230  -16.588 1.00 98.53 141 A 1 
ATOM 1123 O O   . ALA A 1 141 ? -5.852  11.271  -16.297 1.00 98.46 141 A 1 
ATOM 1124 C CB  . ALA A 1 141 ? -2.698  12.191  -15.942 1.00 98.57 141 A 1 
ATOM 1125 N N   . ILE A 1 142 ? -5.617  13.491  -16.571 1.00 98.55 142 A 1 
ATOM 1126 C CA  . ILE A 1 142 ? -7.000  13.848  -16.231 1.00 98.41 142 A 1 
ATOM 1127 C C   . ILE A 1 142 ? -7.987  13.158  -17.180 1.00 98.25 142 A 1 
ATOM 1128 O O   . ILE A 1 142 ? -8.928  12.524  -16.715 1.00 97.98 142 A 1 
ATOM 1129 C CB  . ILE A 1 142 ? -7.186  15.388  -16.234 1.00 98.42 142 A 1 
ATOM 1130 C CG1 . ILE A 1 142 ? -6.433  16.018  -15.042 1.00 97.93 142 A 1 
ATOM 1131 C CG2 . ILE A 1 142 ? -8.674  15.783  -16.181 1.00 97.88 142 A 1 
ATOM 1132 C CD1 . ILE A 1 142 ? -6.322  17.539  -15.106 1.00 96.35 142 A 1 
ATOM 1133 N N   . GLU A 1 143 ? -7.764  13.235  -18.487 1.00 98.07 143 A 1 
ATOM 1134 C CA  . GLU A 1 143 ? -8.687  12.628  -19.461 1.00 97.73 143 A 1 
ATOM 1135 C C   . GLU A 1 143 ? -8.707  11.095  -19.360 1.00 97.70 143 A 1 
ATOM 1136 O O   . GLU A 1 143 ? -9.778  10.488  -19.352 1.00 97.27 143 A 1 
ATOM 1137 C CB  . GLU A 1 143 ? -8.323  13.100  -20.882 1.00 97.59 143 A 1 
ATOM 1138 C CG  . GLU A 1 143 ? -8.514  14.622  -21.084 1.00 93.10 143 A 1 
ATOM 1139 C CD  . GLU A 1 143 ? -9.897  15.122  -20.621 1.00 88.43 143 A 1 
ATOM 1140 O OE1 . GLU A 1 143 ? -9.960  16.069  -19.801 1.00 77.89 143 A 1 
ATOM 1141 O OE2 . GLU A 1 143 ? -10.892 14.500  -21.023 1.00 80.09 143 A 1 
ATOM 1142 N N   . SER A 1 144 ? -7.549  10.464  -19.181 1.00 97.86 144 A 1 
ATOM 1143 C CA  . SER A 1 144 ? -7.483  9.011   -18.965 1.00 97.96 144 A 1 
ATOM 1144 C C   . SER A 1 144 ? -8.138  8.601   -17.628 1.00 97.90 144 A 1 
ATOM 1145 O O   . SER A 1 144 ? -8.868  7.621   -17.575 1.00 97.71 144 A 1 
ATOM 1146 C CB  . SER A 1 144 ? -6.027  8.566   -19.023 1.00 97.98 144 A 1 
ATOM 1147 O OG  . SER A 1 144 ? -5.926  7.163   -19.055 1.00 92.46 144 A 1 
ATOM 1148 N N   . PHE A 1 145 ? -7.936  9.389   -16.577 1.00 98.28 145 A 1 
ATOM 1149 C CA  . PHE A 1 145 ? -8.541  9.146   -15.264 1.00 98.28 145 A 1 
ATOM 1150 C C   . PHE A 1 145 ? -10.072 9.240   -15.332 1.00 98.05 145 A 1 
ATOM 1151 O O   . PHE A 1 145 ? -10.759 8.366   -14.800 1.00 97.71 145 A 1 
ATOM 1152 C CB  . PHE A 1 145 ? -7.961  10.129  -14.240 1.00 98.18 145 A 1 
ATOM 1153 C CG  . PHE A 1 145 ? -8.236  9.773   -12.788 1.00 98.23 145 A 1 
ATOM 1154 C CD1 . PHE A 1 145 ? -9.535  9.820   -12.261 1.00 97.74 145 A 1 
ATOM 1155 C CD2 . PHE A 1 145 ? -7.177  9.376   -11.948 1.00 97.64 145 A 1 
ATOM 1156 C CE1 . PHE A 1 145 ? -9.783  9.444   -10.924 1.00 97.28 145 A 1 
ATOM 1157 C CE2 . PHE A 1 145 ? -7.414  9.018   -10.618 1.00 97.15 145 A 1 
ATOM 1158 C CZ  . PHE A 1 145 ? -8.723  9.043   -10.104 1.00 97.40 145 A 1 
ATOM 1159 N N   . LYS A 1 146 ? -10.618 10.250  -16.025 1.00 97.78 146 A 1 
ATOM 1160 C CA  . LYS A 1 146 ? -12.068 10.399  -16.242 1.00 97.53 146 A 1 
ATOM 1161 C C   . LYS A 1 146 ? -12.688 9.209   -16.974 1.00 97.18 146 A 1 
ATOM 1162 O O   . LYS A 1 146 ? -13.854 8.896   -16.741 1.00 96.72 146 A 1 
ATOM 1163 C CB  . LYS A 1 146 ? -12.346 11.665  -17.060 1.00 97.60 146 A 1 
ATOM 1164 C CG  . LYS A 1 146 ? -12.226 12.956  -16.251 1.00 97.07 146 A 1 
ATOM 1165 C CD  . LYS A 1 146 ? -12.389 14.126  -17.232 1.00 95.83 146 A 1 
ATOM 1166 C CE  . LYS A 1 146 ? -12.267 15.482  -16.555 1.00 93.84 146 A 1 
ATOM 1167 N NZ  . LYS A 1 146 ? -12.151 16.540  -17.598 1.00 89.41 146 A 1 
ATOM 1168 N N   . HIS A 1 147 ? -11.923 8.547   -17.834 1.00 97.44 147 A 1 
ATOM 1169 C CA  . HIS A 1 147 ? -12.395 7.370   -18.551 1.00 97.21 147 A 1 
ATOM 1170 C C   . HIS A 1 147 ? -12.573 6.155   -17.625 1.00 97.37 147 A 1 
ATOM 1171 O O   . HIS A 1 147 ? -13.637 5.539   -17.639 1.00 96.31 147 A 1 
ATOM 1172 C CB  . HIS A 1 147 ? -11.456 7.079   -19.720 1.00 96.70 147 A 1 
ATOM 1173 C CG  . HIS A 1 147 ? -11.921 5.894   -20.524 1.00 93.50 147 A 1 
ATOM 1174 N ND1 . HIS A 1 147 ? -13.048 5.835   -21.318 1.00 81.65 147 A 1 
ATOM 1175 C CD2 . HIS A 1 147 ? -11.334 4.657   -20.560 1.00 82.05 147 A 1 
ATOM 1176 C CE1 . HIS A 1 147 ? -13.137 4.595   -21.813 1.00 83.09 147 A 1 
ATOM 1177 N NE2 . HIS A 1 147 ? -12.117 3.845   -21.379 1.00 85.13 147 A 1 
ATOM 1178 N N   . GLY A 1 148 ? -11.564 5.820   -16.808 1.00 97.34 148 A 1 
ATOM 1179 C CA  . GLY A 1 148 ? -11.589 4.577   -16.029 1.00 97.52 148 A 1 
ATOM 1180 C C   . GLY A 1 148 ? -10.825 4.583   -14.698 1.00 98.00 148 A 1 
ATOM 1181 O O   . GLY A 1 148 ? -10.657 3.528   -14.102 1.00 97.75 148 A 1 
ATOM 1182 N N   . GLY A 1 149 ? -10.341 5.740   -14.232 1.00 97.91 149 A 1 
ATOM 1183 C CA  . GLY A 1 149 ? -9.555  5.827   -12.998 1.00 98.07 149 A 1 
ATOM 1184 C C   . GLY A 1 149 ? -8.107  5.344   -13.138 1.00 98.29 149 A 1 
ATOM 1185 O O   . GLY A 1 149 ? -7.433  5.146   -12.130 1.00 98.02 149 A 1 
ATOM 1186 N N   . TYR A 1 150 ? -7.623  5.140   -14.360 1.00 98.43 150 A 1 
ATOM 1187 C CA  . TYR A 1 150 ? -6.243  4.771   -14.676 1.00 98.50 150 A 1 
ATOM 1188 C C   . TYR A 1 150 ? -5.572  5.841   -15.547 1.00 98.61 150 A 1 
ATOM 1189 O O   . TYR A 1 150 ? -6.242  6.565   -16.274 1.00 98.49 150 A 1 
ATOM 1190 C CB  . TYR A 1 150 ? -6.214  3.385   -15.330 1.00 98.51 150 A 1 
ATOM 1191 C CG  . TYR A 1 150 ? -6.993  3.266   -16.624 1.00 98.52 150 A 1 
ATOM 1192 C CD1 . TYR A 1 150 ? -8.248  2.615   -16.637 1.00 98.18 150 A 1 
ATOM 1193 C CD2 . TYR A 1 150 ? -6.466  3.772   -17.826 1.00 98.15 150 A 1 
ATOM 1194 C CE1 . TYR A 1 150 ? -8.962  2.469   -17.832 1.00 97.87 150 A 1 
ATOM 1195 C CE2 . TYR A 1 150 ? -7.182  3.640   -19.032 1.00 97.85 150 A 1 
ATOM 1196 C CZ  . TYR A 1 150 ? -8.423  2.973   -19.039 1.00 97.94 150 A 1 
ATOM 1197 O OH  . TYR A 1 150 ? -9.098  2.818   -20.207 1.00 97.23 150 A 1 
ATOM 1198 N N   . TYR A 1 151 ? -4.246  5.957   -15.486 1.00 98.79 151 A 1 
ATOM 1199 C CA  . TYR A 1 151 ? -3.500  6.969   -16.241 1.00 98.83 151 A 1 
ATOM 1200 C C   . TYR A 1 151 ? -1.990  6.727   -16.196 1.00 98.87 151 A 1 
ATOM 1201 O O   . TYR A 1 151 ? -1.494  5.866   -15.474 1.00 98.82 151 A 1 
ATOM 1202 C CB  . TYR A 1 151 ? -3.826  8.359   -15.699 1.00 98.80 151 A 1 
ATOM 1203 C CG  . TYR A 1 151 ? -3.354  8.638   -14.286 1.00 98.84 151 A 1 
ATOM 1204 C CD1 . TYR A 1 151 ? -4.133  8.235   -13.176 1.00 98.70 151 A 1 
ATOM 1205 C CD2 . TYR A 1 151 ? -2.134  9.294   -14.079 1.00 98.69 151 A 1 
ATOM 1206 C CE1 . TYR A 1 151 ? -3.695  8.504   -11.871 1.00 98.57 151 A 1 
ATOM 1207 C CE2 . TYR A 1 151 ? -1.693  9.564   -12.774 1.00 98.56 151 A 1 
ATOM 1208 C CZ  . TYR A 1 151 ? -2.473  9.165   -11.673 1.00 98.61 151 A 1 
ATOM 1209 O OH  . TYR A 1 151 ? -2.044  9.432   -10.414 1.00 98.28 151 A 1 
ATOM 1210 N N   . THR A 1 152 ? -1.246  7.546   -16.940 1.00 98.78 152 A 1 
ATOM 1211 C CA  . THR A 1 152 ? 0.217   7.589   -16.868 1.00 98.62 152 A 1 
ATOM 1212 C C   . THR A 1 152 ? 0.726   9.030   -16.780 1.00 98.72 152 A 1 
ATOM 1213 O O   . THR A 1 152 ? 0.111   9.946   -17.328 1.00 98.10 152 A 1 
ATOM 1214 C CB  . THR A 1 152 ? 0.859   6.825   -18.030 1.00 97.57 152 A 1 
ATOM 1215 O OG1 . THR A 1 152 ? 2.255   6.801   -17.867 1.00 89.63 152 A 1 
ATOM 1216 C CG2 . THR A 1 152 ? 0.560   7.420   -19.404 1.00 90.77 152 A 1 
ATOM 1217 N N   . MET A 1 153 ? 1.858   9.241   -16.100 1.00 98.38 153 A 1 
ATOM 1218 C CA  . MET A 1 153 ? 2.555   10.526  -16.021 1.00 97.71 153 A 1 
ATOM 1219 C C   . MET A 1 153 ? 4.076   10.327  -15.984 1.00 98.10 153 A 1 
ATOM 1220 O O   . MET A 1 153 ? 4.549   9.451   -15.257 1.00 97.53 153 A 1 
ATOM 1221 C CB  . MET A 1 153 ? 2.143   11.324  -14.783 1.00 94.77 153 A 1 
ATOM 1222 C CG  . MET A 1 153 ? 0.679   11.778  -14.807 1.00 88.36 153 A 1 
ATOM 1223 S SD  . MET A 1 153 ? 0.282   13.037  -13.577 1.00 89.32 153 A 1 
ATOM 1224 C CE  . MET A 1 153 ? 0.704   12.188  -12.029 1.00 82.35 153 A 1 
ATOM 1225 N N   . PRO A 1 154 ? 4.863   11.149  -16.688 1.00 98.23 154 A 1 
ATOM 1226 C CA  . PRO A 1 154 ? 6.311   11.133  -16.562 1.00 98.06 154 A 1 
ATOM 1227 C C   . PRO A 1 154 ? 6.742   11.680  -15.195 1.00 97.94 154 A 1 
ATOM 1228 O O   . PRO A 1 154 ? 6.224   12.695  -14.732 1.00 97.33 154 A 1 
ATOM 1229 C CB  . PRO A 1 154 ? 6.830   11.989  -17.717 1.00 97.43 154 A 1 
ATOM 1230 C CG  . PRO A 1 154 ? 5.698   12.994  -17.936 1.00 95.55 154 A 1 
ATOM 1231 C CD  . PRO A 1 154 ? 4.440   12.204  -17.601 1.00 97.62 154 A 1 
ATOM 1232 N N   . PHE A 1 155 ? 7.733   11.040  -14.574 1.00 97.25 155 A 1 
ATOM 1233 C CA  . PHE A 1 155 ? 8.398   11.614  -13.407 1.00 96.92 155 A 1 
ATOM 1234 C C   . PHE A 1 155 ? 9.187   12.870  -13.810 1.00 96.46 155 A 1 
ATOM 1235 O O   . PHE A 1 155 ? 9.783   12.909  -14.891 1.00 95.74 155 A 1 
ATOM 1236 C CB  . PHE A 1 155 ? 9.314   10.590  -12.734 1.00 96.95 155 A 1 
ATOM 1237 C CG  . PHE A 1 155 ? 8.599   9.572   -11.871 1.00 97.28 155 A 1 
ATOM 1238 C CD1 . PHE A 1 155 ? 8.445   9.801   -10.488 1.00 96.82 155 A 1 
ATOM 1239 C CD2 . PHE A 1 155 ? 8.094   8.392   -12.437 1.00 96.85 155 A 1 
ATOM 1240 C CE1 . PHE A 1 155 ? 7.790   8.852   -9.686  1.00 96.56 155 A 1 
ATOM 1241 C CE2 . PHE A 1 155 ? 7.437   7.454   -11.641 1.00 96.65 155 A 1 
ATOM 1242 C CZ  . PHE A 1 155 ? 7.286   7.673   -10.261 1.00 96.96 155 A 1 
ATOM 1243 N N   . PRO A 1 156 ? 9.256   13.905  -12.948 1.00 96.15 156 A 1 
ATOM 1244 C CA  . PRO A 1 156 ? 9.993   15.130  -13.240 1.00 95.24 156 A 1 
ATOM 1245 C C   . PRO A 1 156 ? 11.495  14.892  -13.461 1.00 94.88 156 A 1 
ATOM 1246 O O   . PRO A 1 156 ? 12.169  14.280  -12.636 1.00 93.32 156 A 1 
ATOM 1247 C CB  . PRO A 1 156 ? 9.743   16.050  -12.043 1.00 94.20 156 A 1 
ATOM 1248 C CG  . PRO A 1 156 ? 8.413   15.566  -11.483 1.00 93.10 156 A 1 
ATOM 1249 C CD  . PRO A 1 156 ? 8.471   14.063  -11.734 1.00 95.46 156 A 1 
ATOM 1250 N N   . ALA A 1 157 ? 12.053  15.458  -14.529 1.00 91.92 157 A 1 
ATOM 1251 C CA  . ALA A 1 157 ? 13.471  15.292  -14.884 1.00 90.24 157 A 1 
ATOM 1252 C C   . ALA A 1 157 ? 14.450  15.798  -13.810 1.00 90.40 157 A 1 
ATOM 1253 O O   . ALA A 1 157 ? 15.542  15.254  -13.656 1.00 87.70 157 A 1 
ATOM 1254 C CB  . ALA A 1 157 ? 13.707  15.992  -16.223 1.00 88.38 157 A 1 
ATOM 1255 N N   . HIS A 1 158 ? 14.054  16.806  -13.015 1.00 88.25 158 A 1 
ATOM 1256 C CA  . HIS A 1 158 ? 14.889  17.376  -11.950 1.00 87.92 158 A 1 
ATOM 1257 C C   . HIS A 1 158 ? 15.209  16.390  -10.806 1.00 89.31 158 A 1 
ATOM 1258 O O   . HIS A 1 158 ? 16.072  16.680  -9.986  1.00 87.44 158 A 1 
ATOM 1259 C CB  . HIS A 1 158 ? 14.239  18.656  -11.410 1.00 86.05 158 A 1 
ATOM 1260 C CG  . HIS A 1 158 ? 12.970  18.420  -10.625 1.00 84.99 158 A 1 
ATOM 1261 N ND1 . HIS A 1 158 ? 11.689  18.658  -11.064 1.00 77.38 158 A 1 
ATOM 1262 C CD2 . HIS A 1 158 ? 12.875  17.969  -9.346  1.00 75.47 158 A 1 
ATOM 1263 C CE1 . HIS A 1 158 ? 10.853  18.358  -10.062 1.00 73.88 158 A 1 
ATOM 1264 N NE2 . HIS A 1 158 ? 11.524  17.926  -8.994  1.00 75.78 158 A 1 
ATOM 1265 N N   . LEU A 1 159 ? 14.562  15.231  -10.763 1.00 89.32 159 A 1 
ATOM 1266 C CA  . LEU A 1 159 ? 14.831  14.173  -9.791  1.00 89.86 159 A 1 
ATOM 1267 C C   . LEU A 1 159 ? 16.141  13.395  -10.061 1.00 90.07 159 A 1 
ATOM 1268 O O   . LEU A 1 159 ? 16.435  12.420  -9.368  1.00 87.41 159 A 1 
ATOM 1269 C CB  . LEU A 1 159 ? 13.623  13.222  -9.732  1.00 90.56 159 A 1 
ATOM 1270 C CG  . LEU A 1 159 ? 12.303  13.869  -9.269  1.00 90.61 159 A 1 
ATOM 1271 C CD1 . LEU A 1 159 ? 11.174  12.850  -9.398  1.00 88.91 159 A 1 
ATOM 1272 C CD2 . LEU A 1 159 ? 12.369  14.345  -7.819  1.00 89.90 159 A 1 
ATOM 1273 N N   . GLY A 1 160 ? 16.911  13.790  -11.070 1.00 89.41 160 A 1 
ATOM 1274 C CA  . GLY A 1 160 ? 18.168  13.123  -11.422 1.00 89.21 160 A 1 
ATOM 1275 C C   . GLY A 1 160 ? 17.967  11.768  -12.129 1.00 90.40 160 A 1 
ATOM 1276 O O   . GLY A 1 160 ? 18.833  10.895  -12.066 1.00 87.74 160 A 1 
ATOM 1277 N N   . ILE A 1 161 ? 16.832  11.598  -12.785 1.00 90.63 161 A 1 
ATOM 1278 C CA  . ILE A 1 161 ? 16.478  10.401  -13.546 1.00 91.07 161 A 1 
ATOM 1279 C C   . ILE A 1 161 ? 17.327  10.346  -14.825 1.00 91.24 161 A 1 
ATOM 1280 O O   . ILE A 1 161 ? 17.381  11.307  -15.581 1.00 89.50 161 A 1 
ATOM 1281 C CB  . ILE A 1 161 ? 14.961  10.404  -13.834 1.00 90.10 161 A 1 
ATOM 1282 C CG1 . ILE A 1 161 ? 14.168  10.295  -12.517 1.00 88.13 161 A 1 
ATOM 1283 C CG2 . ILE A 1 161 ? 14.575  9.254   -14.782 1.00 87.79 161 A 1 
ATOM 1284 C CD1 . ILE A 1 161 ? 12.676  10.588  -12.674 1.00 86.12 161 A 1 
ATOM 1285 N N   . LYS A 1 162 ? 17.991  9.207   -15.060 1.00 90.57 162 A 1 
ATOM 1286 C CA  . LYS A 1 162 ? 18.874  9.004   -16.220 1.00 91.26 162 A 1 
ATOM 1287 C C   . LYS A 1 162 ? 18.207  8.276   -17.390 1.00 92.63 162 A 1 
ATOM 1288 O O   . LYS A 1 162 ? 18.702  8.342   -18.510 1.00 90.69 162 A 1 
ATOM 1289 C CB  . LYS A 1 162 ? 20.136  8.246   -15.800 1.00 90.33 162 A 1 
ATOM 1290 C CG  . LYS A 1 162 ? 21.024  9.055   -14.846 1.00 89.19 162 A 1 
ATOM 1291 C CD  . LYS A 1 162 ? 22.381  8.357   -14.690 1.00 83.17 162 A 1 
ATOM 1292 C CE  . LYS A 1 162 ? 23.291  9.172   -13.765 1.00 79.59 162 A 1 
ATOM 1293 N NZ  . LYS A 1 162 ? 24.652  8.581   -13.691 1.00 68.19 162 A 1 
ATOM 1294 N N   . VAL A 1 163 ? 17.127  7.565   -17.121 1.00 93.42 163 A 1 
ATOM 1295 C CA  . VAL A 1 163 ? 16.300  6.887   -18.125 1.00 93.98 163 A 1 
ATOM 1296 C C   . VAL A 1 163 ? 14.880  7.407   -17.937 1.00 95.01 163 A 1 
ATOM 1297 O O   . VAL A 1 163 ? 14.424  7.400   -16.794 1.00 93.95 163 A 1 
ATOM 1298 C CB  . VAL A 1 163 ? 16.351  5.352   -17.945 1.00 91.83 163 A 1 
ATOM 1299 C CG1 . VAL A 1 163 ? 15.464  4.638   -18.967 1.00 85.36 163 A 1 
ATOM 1300 C CG2 . VAL A 1 163 ? 17.782  4.826   -18.120 1.00 87.27 163 A 1 
ATOM 1301 N N   . PRO A 1 164 ? 14.173  7.843   -19.003 1.00 95.94 164 A 1 
ATOM 1302 C CA  . PRO A 1 164 ? 12.812  8.344   -18.861 1.00 96.23 164 A 1 
ATOM 1303 C C   . PRO A 1 164 ? 11.937  7.371   -18.072 1.00 96.99 164 A 1 
ATOM 1304 O O   . PRO A 1 164 ? 11.782  6.205   -18.448 1.00 96.38 164 A 1 
ATOM 1305 C CB  . PRO A 1 164 ? 12.297  8.576   -20.285 1.00 95.34 164 A 1 
ATOM 1306 C CG  . PRO A 1 164 ? 13.575  8.841   -21.078 1.00 93.55 164 A 1 
ATOM 1307 C CD  . PRO A 1 164 ? 14.605  7.949   -20.395 1.00 95.52 164 A 1 
ATOM 1308 N N   . LEU A 1 165 ? 11.406  7.841   -16.944 1.00 96.69 165 A 1 
ATOM 1309 C CA  . LEU A 1 165 ? 10.649  7.031   -15.990 1.00 97.06 165 A 1 
ATOM 1310 C C   . LEU A 1 165 ? 9.230   7.574   -15.895 1.00 97.34 165 A 1 
ATOM 1311 O O   . LEU A 1 165 ? 9.023   8.779   -15.783 1.00 97.21 165 A 1 
ATOM 1312 C CB  . LEU A 1 165 ? 11.377  7.051   -14.635 1.00 96.97 165 A 1 
ATOM 1313 C CG  . LEU A 1 165 ? 10.699  6.224   -13.534 1.00 96.48 165 A 1 
ATOM 1314 C CD1 . LEU A 1 165 ? 10.699  4.729   -13.856 1.00 95.73 165 A 1 
ATOM 1315 C CD2 . LEU A 1 165 ? 11.449  6.414   -12.210 1.00 95.84 165 A 1 
ATOM 1316 N N   . ASN A 1 166 ? 8.257   6.675   -15.901 1.00 98.16 166 A 1 
ATOM 1317 C CA  . ASN A 1 166 ? 6.842   7.010   -15.875 1.00 98.33 166 A 1 
ATOM 1318 C C   . ASN A 1 166 ? 6.134   6.340   -14.697 1.00 98.46 166 A 1 
ATOM 1319 O O   . ASN A 1 166 ? 6.422   5.191   -14.363 1.00 98.35 166 A 1 
ATOM 1320 C CB  . ASN A 1 166 ? 6.204   6.608   -17.216 1.00 98.26 166 A 1 
ATOM 1321 C CG  . ASN A 1 166 ? 6.856   7.304   -18.391 1.00 98.00 166 A 1 
ATOM 1322 O OD1 . ASN A 1 166 ? 6.554   8.447   -18.703 1.00 94.52 166 A 1 
ATOM 1323 N ND2 . ASN A 1 166 ? 7.786   6.663   -19.051 1.00 94.32 166 A 1 
ATOM 1324 N N   . ALA A 1 167 ? 5.191   7.050   -14.080 1.00 98.48 167 A 1 
ATOM 1325 C CA  . ALA A 1 167 ? 4.181   6.445   -13.229 1.00 98.57 167 A 1 
ATOM 1326 C C   . ALA A 1 167 ? 3.067   5.882   -14.120 1.00 98.77 167 A 1 
ATOM 1327 O O   . ALA A 1 167 ? 2.570   6.589   -14.996 1.00 98.63 167 A 1 
ATOM 1328 C CB  . ALA A 1 167 ? 3.645   7.497   -12.262 1.00 98.41 167 A 1 
ATOM 1329 N N   . VAL A 1 168 ? 2.679   4.633   -13.907 1.00 98.88 168 A 1 
ATOM 1330 C CA  . VAL A 1 168 ? 1.548   3.983   -14.565 1.00 98.97 168 A 1 
ATOM 1331 C C   . VAL A 1 168 ? 0.580   3.534   -13.483 1.00 98.94 168 A 1 
ATOM 1332 O O   . VAL A 1 168 ? 0.898   2.641   -12.700 1.00 98.85 168 A 1 
ATOM 1333 C CB  . VAL A 1 168 ? 1.998   2.799   -15.441 1.00 98.89 168 A 1 
ATOM 1334 C CG1 . VAL A 1 168 ? 0.801   2.123   -16.116 1.00 98.67 168 A 1 
ATOM 1335 C CG2 . VAL A 1 168 ? 2.968   3.254   -16.543 1.00 98.69 168 A 1 
ATOM 1336 N N   . VAL A 1 169 ? -0.580  4.169   -13.406 1.00 98.99 169 A 1 
ATOM 1337 C CA  . VAL A 1 169 ? -1.607  3.888   -12.408 1.00 98.92 169 A 1 
ATOM 1338 C C   . VAL A 1 169 ? -2.677  3.003   -13.029 1.00 98.93 169 A 1 
ATOM 1339 O O   . VAL A 1 169 ? -3.232  3.345   -14.066 1.00 98.80 169 A 1 
ATOM 1340 C CB  . VAL A 1 169 ? -2.210  5.182   -11.853 1.00 98.85 169 A 1 
ATOM 1341 C CG1 . VAL A 1 169 ? -3.370  4.913   -10.888 1.00 98.50 169 A 1 
ATOM 1342 C CG2 . VAL A 1 169 ? -1.127  5.971   -11.091 1.00 98.53 169 A 1 
ATOM 1343 N N   . LEU A 1 170 ? -2.972  1.879   -12.377 1.00 98.88 170 A 1 
ATOM 1344 C CA  . LEU A 1 170 ? -4.045  0.959   -12.747 1.00 98.86 170 A 1 
ATOM 1345 C C   . LEU A 1 170 ? -5.183  1.022   -11.726 1.00 98.73 170 A 1 
ATOM 1346 O O   . LEU A 1 170 ? -4.948  0.945   -10.518 1.00 98.63 170 A 1 
ATOM 1347 C CB  . LEU A 1 170 ? -3.505  -0.479  -12.870 1.00 98.85 170 A 1 
ATOM 1348 C CG  . LEU A 1 170 ? -2.377  -0.685  -13.896 1.00 98.65 170 A 1 
ATOM 1349 C CD1 . LEU A 1 170 ? -1.987  -2.158  -13.936 1.00 98.40 170 A 1 
ATOM 1350 C CD2 . LEU A 1 170 ? -2.791  -0.265  -15.305 1.00 98.25 170 A 1 
ATOM 1351 N N   . ASN A 1 171 ? -6.413  1.078   -12.226 1.00 98.74 171 A 1 
ATOM 1352 C CA  . ASN A 1 171 ? -7.606  0.914   -11.406 1.00 98.69 171 A 1 
ATOM 1353 C C   . ASN A 1 171 ? -7.938  -0.579  -11.261 1.00 98.61 171 A 1 
ATOM 1354 O O   . ASN A 1 171 ? -8.747  -1.133  -12.001 1.00 98.37 171 A 1 
ATOM 1355 C CB  . ASN A 1 171 ? -8.754  1.730   -11.997 1.00 98.49 171 A 1 
ATOM 1356 C CG  . ASN A 1 171 ? -10.006 1.640   -11.148 1.00 98.35 171 A 1 
ATOM 1357 O OD1 . ASN A 1 171 ? -10.028 1.045   -10.080 1.00 97.27 171 A 1 
ATOM 1358 N ND2 . ASN A 1 171 ? -11.083 2.232   -11.599 1.00 96.79 171 A 1 
ATOM 1359 N N   . THR A 1 172 ? -7.314  -1.258  -10.296 1.00 98.65 172 A 1 
ATOM 1360 C CA  . THR A 1 172 ? -7.569  -2.686  -10.053 1.00 98.63 172 A 1 
ATOM 1361 C C   . THR A 1 172 ? -8.858  -2.965  -9.290  1.00 98.56 172 A 1 
ATOM 1362 O O   . THR A 1 172 ? -9.253  -4.119  -9.184  1.00 98.33 172 A 1 
ATOM 1363 C CB  . THR A 1 172 ? -6.377  -3.367  -9.374  1.00 98.61 172 A 1 
ATOM 1364 O OG1 . THR A 1 172 ? -5.936  -2.607  -8.280  1.00 98.19 172 A 1 
ATOM 1365 C CG2 . THR A 1 172 ? -5.224  -3.495  -10.356 1.00 97.65 172 A 1 
ATOM 1366 N N   . VAL A 1 173 ? -9.589  -1.939  -8.838  1.00 98.54 173 A 1 
ATOM 1367 C CA  . VAL A 1 173 ? -10.954 -2.106  -8.325  1.00 98.37 173 A 1 
ATOM 1368 C C   . VAL A 1 173 ? -11.890 -2.633  -9.426  1.00 98.35 173 A 1 
ATOM 1369 O O   . VAL A 1 173 ? -12.821 -3.366  -9.135  1.00 98.06 173 A 1 
ATOM 1370 C CB  . VAL A 1 173 ? -11.505 -0.799  -7.721  1.00 98.24 173 A 1 
ATOM 1371 C CG1 . VAL A 1 173 ? -12.877 -1.010  -7.071  1.00 97.75 173 A 1 
ATOM 1372 C CG2 . VAL A 1 173 ? -10.558 -0.233  -6.647  1.00 97.79 173 A 1 
ATOM 1373 N N   . LEU A 1 174 ? -11.584 -2.356  -10.694 1.00 98.36 174 A 1 
ATOM 1374 C CA  . LEU A 1 174 ? -12.277 -2.951  -11.846 1.00 98.28 174 A 1 
ATOM 1375 C C   . LEU A 1 174 ? -12.156 -4.483  -11.894 1.00 98.19 174 A 1 
ATOM 1376 O O   . LEU A 1 174 ? -13.003 -5.141  -12.487 1.00 97.99 174 A 1 
ATOM 1377 C CB  . LEU A 1 174 ? -11.706 -2.375  -13.153 1.00 98.20 174 A 1 
ATOM 1378 C CG  . LEU A 1 174 ? -11.888 -0.863  -13.348 1.00 97.89 174 A 1 
ATOM 1379 C CD1 . LEU A 1 174 ? -11.191 -0.434  -14.645 1.00 97.57 174 A 1 
ATOM 1380 C CD2 . LEU A 1 174 ? -13.358 -0.462  -13.440 1.00 97.50 174 A 1 
ATOM 1381 N N   . TYR A 1 175 ? -11.139 -5.038  -11.276 1.00 98.35 175 A 1 
ATOM 1382 C CA  . TYR A 1 175 ? -10.847 -6.474  -11.278 1.00 98.42 175 A 1 
ATOM 1383 C C   . TYR A 1 175 ? -11.213 -7.160  -9.959  1.00 98.25 175 A 1 
ATOM 1384 O O   . TYR A 1 175 ? -11.125 -8.382  -9.861  1.00 97.98 175 A 1 
ATOM 1385 C CB  . TYR A 1 175 ? -9.360  -6.669  -11.607 1.00 98.49 175 A 1 
ATOM 1386 C CG  . TYR A 1 175 ? -8.840  -5.939  -12.832 1.00 98.56 175 A 1 
ATOM 1387 C CD1 . TYR A 1 175 ? -9.672  -5.679  -13.932 1.00 98.31 175 A 1 
ATOM 1388 C CD2 . TYR A 1 175 ? -7.490  -5.526  -12.864 1.00 98.28 175 A 1 
ATOM 1389 C CE1 . TYR A 1 175 ? -9.166  -5.031  -15.069 1.00 98.18 175 A 1 
ATOM 1390 C CE2 . TYR A 1 175 ? -6.977  -4.879  -14.003 1.00 98.13 175 A 1 
ATOM 1391 C CZ  . TYR A 1 175 ? -7.810  -4.639  -15.107 1.00 98.28 175 A 1 
ATOM 1392 O OH  . TYR A 1 175 ? -7.313  -4.042  -16.222 1.00 97.95 175 A 1 
ATOM 1393 N N   . TYR A 1 176 ? -11.604 -6.393  -8.953  1.00 98.03 176 A 1 
ATOM 1394 C CA  . TYR A 1 176 ? -11.838 -6.881  -7.602  1.00 97.87 176 A 1 
ATOM 1395 C C   . TYR A 1 176 ? -13.007 -7.875  -7.556  1.00 97.74 176 A 1 
ATOM 1396 O O   . TYR A 1 176 ? -14.062 -7.613  -8.133  1.00 97.31 176 A 1 
ATOM 1397 C CB  . TYR A 1 176 ? -12.075 -5.681  -6.672  1.00 97.67 176 A 1 
ATOM 1398 C CG  . TYR A 1 176 ? -12.146 -5.997  -5.182  1.00 97.44 176 A 1 
ATOM 1399 C CD1 . TYR A 1 176 ? -12.944 -5.188  -4.345  1.00 96.24 176 A 1 
ATOM 1400 C CD2 . TYR A 1 176 ? -11.385 -7.031  -4.624  1.00 96.40 176 A 1 
ATOM 1401 C CE1 . TYR A 1 176 ? -12.961 -5.414  -2.957  1.00 95.64 176 A 1 
ATOM 1402 C CE2 . TYR A 1 176 ? -11.411 -7.266  -3.234  1.00 95.47 176 A 1 
ATOM 1403 C CZ  . TYR A 1 176 ? -12.193 -6.447  -2.404  1.00 95.57 176 A 1 
ATOM 1404 O OH  . TYR A 1 176 ? -12.195 -6.664  -1.055  1.00 94.60 176 A 1 
ATOM 1405 N N   . ASN A 1 177 ? -12.858 -8.985  -6.845  1.00 97.44 177 A 1 
ATOM 1406 C CA  . ASN A 1 177 ? -13.873 -10.040 -6.785  1.00 96.76 177 A 1 
ATOM 1407 C C   . ASN A 1 177 ? -15.169 -9.653  -6.030  1.00 97.07 177 A 1 
ATOM 1408 O O   . ASN A 1 177 ? -16.152 -10.379 -6.078  1.00 95.69 177 A 1 
ATOM 1409 C CB  . ASN A 1 177 ? -13.233 -11.323 -6.233  1.00 94.74 177 A 1 
ATOM 1410 C CG  . ASN A 1 177 ? -12.855 -11.259 -4.767  1.00 91.28 177 A 1 
ATOM 1411 O OD1 . ASN A 1 177 ? -12.975 -10.246 -4.098  1.00 81.68 177 A 1 
ATOM 1412 N ND2 . ASN A 1 177 ? -12.391 -12.346 -4.226  1.00 82.67 177 A 1 
ATOM 1413 N N   . TYR A 1 178 ? -15.193 -8.487  -5.407  1.00 97.00 178 A 1 
ATOM 1414 C CA  . TYR A 1 178 ? -16.407 -7.872  -4.859  1.00 96.78 178 A 1 
ATOM 1415 C C   . TYR A 1 178 ? -17.055 -6.847  -5.811  1.00 96.92 178 A 1 
ATOM 1416 O O   . TYR A 1 178 ? -18.139 -6.338  -5.511  1.00 95.83 178 A 1 
ATOM 1417 C CB  . TYR A 1 178 ? -16.121 -7.270  -3.481  1.00 96.07 178 A 1 
ATOM 1418 C CG  . TYR A 1 178 ? -15.872 -8.303  -2.400  1.00 94.46 178 A 1 
ATOM 1419 C CD1 . TYR A 1 178 ? -16.953 -8.822  -1.661  1.00 90.51 178 A 1 
ATOM 1420 C CD2 . TYR A 1 178 ? -14.571 -8.765  -2.140  1.00 90.39 178 A 1 
ATOM 1421 C CE1 . TYR A 1 178 ? -16.736 -9.790  -0.660  1.00 88.29 178 A 1 
ATOM 1422 C CE2 . TYR A 1 178 ? -14.345 -9.735  -1.153  1.00 88.64 178 A 1 
ATOM 1423 C CZ  . TYR A 1 178 ? -15.427 -10.252 -0.408  1.00 88.85 178 A 1 
ATOM 1424 O OH  . TYR A 1 178 ? -15.209 -11.192 0.545   1.00 86.50 178 A 1 
ATOM 1425 N N   . ASN A 1 179 ? -16.443 -6.542  -6.966  1.00 97.38 179 A 1 
ATOM 1426 C CA  . ASN A 1 179 ? -17.004 -5.648  -7.973  1.00 97.62 179 A 1 
ATOM 1427 C C   . ASN A 1 179 ? -17.925 -6.411  -8.939  1.00 97.52 179 A 1 
ATOM 1428 O O   . ASN A 1 179 ? -17.517 -6.850  -10.014 1.00 97.03 179 A 1 
ATOM 1429 C CB  . ASN A 1 179 ? -15.891 -4.903  -8.702  1.00 97.70 179 A 1 
ATOM 1430 C CG  . ASN A 1 179 ? -16.441 -3.843  -9.640  1.00 97.76 179 A 1 
ATOM 1431 O OD1 . ASN A 1 179 ? -17.642 -3.652  -9.790  1.00 96.29 179 A 1 
ATOM 1432 N ND2 . ASN A 1 179 ? -15.573 -3.093  -10.262 1.00 96.14 179 A 1 
ATOM 1433 N N   . LYS A 1 180 ? -19.198 -6.517  -8.579  1.00 97.19 180 A 1 
ATOM 1434 C CA  . LYS A 1 180 ? -20.196 -7.251  -9.374  1.00 96.84 180 A 1 
ATOM 1435 C C   . LYS A 1 180 ? -20.467 -6.650  -10.755 1.00 96.84 180 A 1 
ATOM 1436 O O   . LYS A 1 180 ? -21.031 -7.326  -11.595 1.00 95.67 180 A 1 
ATOM 1437 C CB  . LYS A 1 180 ? -21.509 -7.356  -8.587  1.00 96.32 180 A 1 
ATOM 1438 C CG  . LYS A 1 180 ? -21.331 -8.136  -7.281  1.00 92.09 180 A 1 
ATOM 1439 C CD  . LYS A 1 180 ? -22.686 -8.288  -6.573  1.00 84.26 180 A 1 
ATOM 1440 C CE  . LYS A 1 180 ? -22.494 -9.067  -5.267  1.00 77.86 180 A 1 
ATOM 1441 N NZ  . LYS A 1 180 ? -23.782 -9.268  -4.571  1.00 65.49 180 A 1 
ATOM 1442 N N   . GLN A 1 181 ? -20.091 -5.393  -10.973 1.00 97.00 181 A 1 
ATOM 1443 C CA  . GLN A 1 181 ? -20.385 -4.690  -12.225 1.00 96.55 181 A 1 
ATOM 1444 C C   . GLN A 1 181 ? -19.458 -5.098  -13.376 1.00 96.97 181 A 1 
ATOM 1445 O O   . GLN A 1 181 ? -19.761 -4.816  -14.529 1.00 95.69 181 A 1 
ATOM 1446 C CB  . GLN A 1 181 ? -20.293 -3.182  -12.003 1.00 95.58 181 A 1 
ATOM 1447 C CG  . GLN A 1 181 ? -21.230 -2.676  -10.894 1.00 91.83 181 A 1 
ATOM 1448 C CD  . GLN A 1 181 ? -21.258 -1.153  -10.811 1.00 85.12 181 A 1 
ATOM 1449 O OE1 . GLN A 1 181 ? -20.803 -0.446  -11.686 1.00 77.30 181 A 1 
ATOM 1450 N NE2 . GLN A 1 181 ? -21.829 -0.581  -9.784  1.00 72.42 181 A 1 
ATOM 1451 N N   . THR A 1 182 ? -18.338 -5.729  -13.074 1.00 96.77 182 A 1 
ATOM 1452 C CA  . THR A 1 182 ? -17.310 -6.078  -14.058 1.00 97.07 182 A 1 
ATOM 1453 C C   . THR A 1 182 ? -17.052 -7.588  -14.146 1.00 96.77 182 A 1 
ATOM 1454 O O   . THR A 1 182 ? -16.224 -7.999  -14.949 1.00 95.80 182 A 1 
ATOM 1455 C CB  . THR A 1 182 ? -15.999 -5.345  -13.748 1.00 97.21 182 A 1 
ATOM 1456 O OG1 . THR A 1 182 ? -15.600 -5.613  -12.427 1.00 96.34 182 A 1 
ATOM 1457 C CG2 . THR A 1 182 ? -16.152 -3.829  -13.899 1.00 95.58 182 A 1 
ATOM 1458 N N   . MET A 1 183 ? -17.739 -8.407  -13.361 1.00 96.16 183 A 1 
ATOM 1459 C CA  . MET A 1 183 ? -17.465 -9.845  -13.234 1.00 95.29 183 A 1 
ATOM 1460 C C   . MET A 1 183 ? -17.512 -10.622 -14.553 1.00 94.97 183 A 1 
ATOM 1461 O O   . MET A 1 183 ? -16.735 -11.555 -14.719 1.00 92.66 183 A 1 
ATOM 1462 C CB  . MET A 1 183 ? -18.400 -10.472 -12.187 1.00 92.89 183 A 1 
ATOM 1463 C CG  . MET A 1 183 ? -19.879 -10.467 -12.573 1.00 87.88 183 A 1 
ATOM 1464 S SD  . MET A 1 183 ? -20.975 -11.167 -11.291 1.00 83.30 183 A 1 
ATOM 1465 C CE  . MET A 1 183 ? -20.579 -12.923 -11.533 1.00 72.64 183 A 1 
ATOM 1466 N N   . ASP A 1 184 ? -18.356 -10.194 -15.497 1.00 95.73 184 A 1 
ATOM 1467 C CA  . ASP A 1 184 ? -18.546 -10.849 -16.801 1.00 95.42 184 A 1 
ATOM 1468 C C   . ASP A 1 184 ? -17.785 -10.148 -17.947 1.00 95.69 184 A 1 
ATOM 1469 O O   . ASP A 1 184 ? -17.855 -10.567 -19.100 1.00 93.20 184 A 1 
ATOM 1470 C CB  . ASP A 1 184 ? -20.045 -10.941 -17.109 1.00 94.64 184 A 1 
ATOM 1471 C CG  . ASP A 1 184 ? -20.824 -11.706 -16.042 1.00 92.44 184 A 1 
ATOM 1472 O OD1 . ASP A 1 184 ? -20.359 -12.794 -15.631 1.00 88.48 184 A 1 
ATOM 1473 O OD2 . ASP A 1 184 ? -21.880 -11.186 -15.620 1.00 88.50 184 A 1 
ATOM 1474 N N   . SER A 1 185 ? -17.068 -9.077  -17.661 1.00 96.10 185 A 1 
ATOM 1475 C CA  . SER A 1 185 ? -16.301 -8.354  -18.680 1.00 96.27 185 A 1 
ATOM 1476 C C   . SER A 1 185 ? -14.998 -9.084  -18.998 1.00 96.43 185 A 1 
ATOM 1477 O O   . SER A 1 185 ? -14.355 -9.675  -18.131 1.00 95.45 185 A 1 
ATOM 1478 C CB  . SER A 1 185 ? -16.029 -6.920  -18.235 1.00 95.73 185 A 1 
ATOM 1479 O OG  . SER A 1 185 ? -15.368 -6.201  -19.258 1.00 90.31 185 A 1 
ATOM 1480 N N   . THR A 1 186 ? -14.555 -9.008  -20.249 1.00 96.59 186 A 1 
ATOM 1481 C CA  . THR A 1 186 ? -13.239 -9.523  -20.656 1.00 96.63 186 A 1 
ATOM 1482 C C   . THR A 1 186 ? -12.124 -8.491  -20.478 1.00 97.32 186 A 1 
ATOM 1483 O O   . THR A 1 186 ? -10.988 -8.865  -20.187 1.00 96.48 186 A 1 
ATOM 1484 C CB  . THR A 1 186 ? -13.273 -10.004 -22.110 1.00 95.70 186 A 1 
ATOM 1485 O OG1 . THR A 1 186 ? -13.756 -8.978  -22.954 1.00 90.70 186 A 1 
ATOM 1486 C CG2 . THR A 1 186 ? -14.194 -11.213 -22.287 1.00 88.12 186 A 1 
ATOM 1487 N N   . ASP A 1 187 ? -12.443 -7.209  -20.628 1.00 97.62 187 A 1 
ATOM 1488 C CA  . ASP A 1 187 ? -11.528 -6.087  -20.406 1.00 98.00 187 A 1 
ATOM 1489 C C   . ASP A 1 187 ? -12.303 -4.850  -19.921 1.00 98.00 187 A 1 
ATOM 1490 O O   . ASP A 1 187 ? -12.729 -4.026  -20.730 1.00 97.59 187 A 1 
ATOM 1491 C CB  . ASP A 1 187 ? -10.725 -5.799  -21.687 1.00 98.08 187 A 1 
ATOM 1492 C CG  . ASP A 1 187 ? -9.583  -4.814  -21.425 1.00 98.35 187 A 1 
ATOM 1493 O OD1 . ASP A 1 187 ? -9.358  -4.435  -20.250 1.00 97.98 187 A 1 
ATOM 1494 O OD2 . ASP A 1 187 ? -8.849  -4.500  -22.395 1.00 98.01 187 A 1 
ATOM 1495 N N   . PRO A 1 188 ? -12.556 -4.723  -18.600 1.00 98.20 188 A 1 
ATOM 1496 C CA  . PRO A 1 188 ? -13.337 -3.621  -18.061 1.00 98.11 188 A 1 
ATOM 1497 C C   . PRO A 1 188 ? -12.717 -2.267  -18.418 1.00 98.24 188 A 1 
ATOM 1498 O O   . PRO A 1 188 ? -11.566 -1.995  -18.082 1.00 97.95 188 A 1 
ATOM 1499 C CB  . PRO A 1 188 ? -13.394 -3.839  -16.549 1.00 97.87 188 A 1 
ATOM 1500 C CG  . PRO A 1 188 ? -13.169 -5.331  -16.393 1.00 96.69 188 A 1 
ATOM 1501 C CD  . PRO A 1 188 ? -12.222 -5.663  -17.546 1.00 98.04 188 A 1 
ATOM 1502 N N   . LEU A 1 189 ? -13.496 -1.429  -19.106 1.00 97.70 189 A 1 
ATOM 1503 C CA  . LEU A 1 189 ? -13.096 -0.106  -19.579 1.00 97.67 189 A 1 
ATOM 1504 C C   . LEU A 1 189 ? -11.825 -0.094  -20.458 1.00 97.87 189 A 1 
ATOM 1505 O O   . LEU A 1 189 ? -11.179 0.936   -20.579 1.00 97.36 189 A 1 
ATOM 1506 C CB  . LEU A 1 189 ? -13.034 0.885   -18.397 1.00 97.48 189 A 1 
ATOM 1507 C CG  . LEU A 1 189 ? -14.337 1.004   -17.587 1.00 96.69 189 A 1 
ATOM 1508 C CD1 . LEU A 1 189 ? -14.141 1.958   -16.407 1.00 95.72 189 A 1 
ATOM 1509 C CD2 . LEU A 1 189 ? -15.482 1.558   -18.425 1.00 95.40 189 A 1 
ATOM 1510 N N   . GLY A 1 190 ? -11.454 -1.232  -21.069 1.00 97.91 190 A 1 
ATOM 1511 C CA  . GLY A 1 190 ? -10.311 -1.338  -21.980 1.00 98.14 190 A 1 
ATOM 1512 C C   . GLY A 1 190 ? -8.936  -1.201  -21.314 1.00 98.55 190 A 1 
ATOM 1513 O O   . GLY A 1 190 ? -7.945  -0.909  -21.979 1.00 98.36 190 A 1 
ATOM 1514 N N   . GLN A 1 191 ? -8.845  -1.387  -19.986 1.00 98.48 191 A 1 
ATOM 1515 C CA  . GLN A 1 191 ? -7.608  -1.116  -19.243 1.00 98.66 191 A 1 
ATOM 1516 C C   . GLN A 1 191 ? -6.455  -2.067  -19.606 1.00 98.74 191 A 1 
ATOM 1517 O O   . GLN A 1 191 ? -5.306  -1.624  -19.636 1.00 98.80 191 A 1 
ATOM 1518 C CB  . GLN A 1 191 ? -7.889  -1.155  -17.740 1.00 98.53 191 A 1 
ATOM 1519 C CG  . GLN A 1 191 ? -6.651  -0.746  -16.923 1.00 98.24 191 A 1 
ATOM 1520 C CD  . GLN A 1 191 ? -6.942  -0.635  -15.433 1.00 98.51 191 A 1 
ATOM 1521 O OE1 . GLN A 1 191 ? -7.022  0.442   -14.880 1.00 95.18 191 A 1 
ATOM 1522 N NE2 . GLN A 1 191 ? -7.089  -1.732  -14.728 1.00 95.23 191 A 1 
ATOM 1523 N N   . PHE A 1 192 ? -6.712  -3.338  -19.890 1.00 98.72 192 A 1 
ATOM 1524 C CA  . PHE A 1 192 ? -5.647  -4.266  -20.294 1.00 98.81 192 A 1 
ATOM 1525 C C   . PHE A 1 192 ? -5.039  -3.894  -21.649 1.00 98.86 192 A 1 
ATOM 1526 O O   . PHE A 1 192 ? -3.821  -3.892  -21.785 1.00 98.80 192 A 1 
ATOM 1527 C CB  . PHE A 1 192 ? -6.160  -5.712  -20.326 1.00 98.77 192 A 1 
ATOM 1528 C CG  . PHE A 1 192 ? -6.271  -6.388  -18.977 1.00 98.77 192 A 1 
ATOM 1529 C CD1 . PHE A 1 192 ? -5.107  -6.726  -18.264 1.00 98.51 192 A 1 
ATOM 1530 C CD2 . PHE A 1 192 ? -7.527  -6.721  -18.447 1.00 98.54 192 A 1 
ATOM 1531 C CE1 . PHE A 1 192 ? -5.196  -7.383  -17.027 1.00 98.37 192 A 1 
ATOM 1532 C CE2 . PHE A 1 192 ? -7.617  -7.386  -17.205 1.00 98.30 192 A 1 
ATOM 1533 C CZ  . PHE A 1 192 ? -6.454  -7.719  -16.493 1.00 98.42 192 A 1 
ATOM 1534 N N   . GLU A 1 193 ? -5.884  -3.547  -22.622 1.00 98.83 193 A 1 
ATOM 1535 C CA  . GLU A 1 193 ? -5.417  -3.117  -23.950 1.00 98.85 193 A 1 
ATOM 1536 C C   . GLU A 1 193 ? -4.692  -1.766  -23.882 1.00 98.81 193 A 1 
ATOM 1537 O O   . GLU A 1 193 ? -3.620  -1.586  -24.466 1.00 98.78 193 A 1 
ATOM 1538 C CB  . GLU A 1 193 ? -6.606  -3.063  -24.909 1.00 98.65 193 A 1 
ATOM 1539 C CG  . GLU A 1 193 ? -6.198  -2.765  -26.370 1.00 91.05 193 A 1 
ATOM 1540 C CD  . GLU A 1 193 ? -5.170  -3.765  -26.941 1.00 82.28 193 A 1 
ATOM 1541 O OE1 . GLU A 1 193 ? -4.384  -3.354  -27.833 1.00 72.13 193 A 1 
ATOM 1542 O OE2 . GLU A 1 193 ? -5.134  -4.931  -26.481 1.00 74.43 193 A 1 
ATOM 1543 N N   . TRP A 1 194 ? -5.211  -0.830  -23.090 1.00 98.76 194 A 1 
ATOM 1544 C CA  . TRP A 1 194 ? -4.542  0.436   -22.804 1.00 98.87 194 A 1 
ATOM 1545 C C   . TRP A 1 194 ? -3.160  0.204   -22.163 1.00 98.83 194 A 1 
ATOM 1546 O O   . TRP A 1 194 ? -2.169  0.754   -22.641 1.00 98.86 194 A 1 
ATOM 1547 C CB  . TRP A 1 194 ? -5.430  1.292   -21.902 1.00 98.81 194 A 1 
ATOM 1548 C CG  . TRP A 1 194 ? -4.753  2.519   -21.377 1.00 98.80 194 A 1 
ATOM 1549 C CD1 . TRP A 1 194 ? -4.680  3.712   -22.004 1.00 98.68 194 A 1 
ATOM 1550 C CD2 . TRP A 1 194 ? -4.007  2.675   -20.131 1.00 98.79 194 A 1 
ATOM 1551 N NE1 . TRP A 1 194 ? -3.949  4.596   -21.242 1.00 98.61 194 A 1 
ATOM 1552 C CE2 . TRP A 1 194 ? -3.505  4.011   -20.072 1.00 98.70 194 A 1 
ATOM 1553 C CE3 . TRP A 1 194 ? -3.703  1.822   -19.049 1.00 98.71 194 A 1 
ATOM 1554 C CZ2 . TRP A 1 194 ? -2.742  4.479   -19.000 1.00 98.56 194 A 1 
ATOM 1555 C CZ3 . TRP A 1 194 ? -2.937  2.283   -17.969 1.00 98.61 194 A 1 
ATOM 1556 C CH2 . TRP A 1 194 ? -2.453  3.604   -17.930 1.00 98.52 194 A 1 
ATOM 1557 N N   . PHE A 1 195 ? -3.077  -0.633  -21.141 1.00 98.84 195 A 1 
ATOM 1558 C CA  . PHE A 1 195 ? -1.822  -0.946  -20.466 1.00 98.82 195 A 1 
ATOM 1559 C C   . PHE A 1 195 ? -0.804  -1.553  -21.432 1.00 98.94 195 A 1 
ATOM 1560 O O   . PHE A 1 195 ? 0.330   -1.091  -21.492 1.00 98.91 195 A 1 
ATOM 1561 C CB  . PHE A 1 195 ? -2.084  -1.897  -19.285 1.00 98.90 195 A 1 
ATOM 1562 C CG  . PHE A 1 195 ? -0.814  -2.304  -18.557 1.00 98.92 195 A 1 
ATOM 1563 C CD1 . PHE A 1 195 ? -0.281  -3.600  -18.722 1.00 98.82 195 A 1 
ATOM 1564 C CD2 . PHE A 1 195 ? -0.156  -1.385  -17.722 1.00 98.84 195 A 1 
ATOM 1565 C CE1 . PHE A 1 195 ? 0.897   -3.970  -18.049 1.00 98.79 195 A 1 
ATOM 1566 C CE2 . PHE A 1 195 ? 1.021   -1.760  -17.053 1.00 98.77 195 A 1 
ATOM 1567 C CZ  . PHE A 1 195 ? 1.551   -3.049  -17.208 1.00 98.82 195 A 1 
ATOM 1568 N N   . LYS A 1 196 ? -1.224  -2.521  -22.242 1.00 98.85 196 A 1 
ATOM 1569 C CA  . LYS A 1 196 ? -0.380  -3.125  -23.268 1.00 98.88 196 A 1 
ATOM 1570 C C   . LYS A 1 196 ? 0.166   -2.070  -24.236 1.00 98.96 196 A 1 
ATOM 1571 O O   . LYS A 1 196 ? 1.366   -2.019  -24.460 1.00 98.86 196 A 1 
ATOM 1572 C CB  . LYS A 1 196 ? -1.193  -4.197  -24.016 1.00 98.83 196 A 1 
ATOM 1573 C CG  . LYS A 1 196 ? -0.304  -4.941  -25.023 1.00 98.22 196 A 1 
ATOM 1574 C CD  . LYS A 1 196 ? -1.130  -5.909  -25.882 1.00 97.32 196 A 1 
ATOM 1575 C CE  . LYS A 1 196 ? -0.251  -6.541  -26.965 1.00 94.06 196 A 1 
ATOM 1576 N NZ  . LYS A 1 196 ? 0.340   -5.506  -27.848 1.00 87.64 196 A 1 
ATOM 1577 N N   . THR A 1 197 ? -0.693  -1.196  -24.754 1.00 98.85 197 A 1 
ATOM 1578 C CA  . THR A 1 197 ? -0.320  -0.128  -25.687 1.00 98.89 197 A 1 
ATOM 1579 C C   . THR A 1 197 ? 0.716   0.823   -25.080 1.00 98.96 197 A 1 
ATOM 1580 O O   . THR A 1 197 ? 1.731   1.127   -25.709 1.00 98.82 197 A 1 
ATOM 1581 C CB  . THR A 1 197 ? -1.565  0.654   -26.122 1.00 98.81 197 A 1 
ATOM 1582 O OG1 . THR A 1 197 ? -2.452  -0.221  -26.791 1.00 97.76 197 A 1 
ATOM 1583 C CG2 . THR A 1 197 ? -1.246  1.785   -27.085 1.00 97.68 197 A 1 
ATOM 1584 N N   . VAL A 1 198 ? 0.508   1.259   -23.831 1.00 98.83 198 A 1 
ATOM 1585 C CA  . VAL A 1 198 ? 1.435   2.137   -23.102 1.00 98.84 198 A 1 
ATOM 1586 C C   . VAL A 1 198 ? 2.785   1.447   -22.900 1.00 98.97 198 A 1 
ATOM 1587 O O   . VAL A 1 198 ? 3.833   2.026   -23.202 1.00 98.85 198 A 1 
ATOM 1588 C CB  . VAL A 1 198 ? 0.807   2.555   -21.755 1.00 98.83 198 A 1 
ATOM 1589 C CG1 . VAL A 1 198 ? 1.813   3.222   -20.803 1.00 98.55 198 A 1 
ATOM 1590 C CG2 . VAL A 1 198 ? -0.335  3.549   -21.981 1.00 98.55 198 A 1 
ATOM 1591 N N   . MET A 1 199 ? 2.786   0.211   -22.432 1.00 98.98 199 A 1 
ATOM 1592 C CA  . MET A 1 199 ? 4.008   -0.508  -22.086 1.00 98.94 199 A 1 
ATOM 1593 C C   . MET A 1 199 ? 4.809   -0.937  -23.322 1.00 98.99 199 A 1 
ATOM 1594 O O   . MET A 1 199 ? 6.036   -0.859  -23.295 1.00 98.82 199 A 1 
ATOM 1595 C CB  . MET A 1 199 ? 3.664   -1.704  -21.191 1.00 98.89 199 A 1 
ATOM 1596 C CG  . MET A 1 199 ? 3.024   -1.291  -19.854 1.00 98.52 199 A 1 
ATOM 1597 S SD  . MET A 1 199 ? 3.957   -0.145  -18.809 1.00 98.27 199 A 1 
ATOM 1598 C CE  . MET A 1 199 ? 5.252   -1.262  -18.260 1.00 95.85 199 A 1 
ATOM 1599 N N   . ASP A 1 200 ? 4.144   -1.299  -24.431 1.00 98.98 200 A 1 
ATOM 1600 C CA  . ASP A 1 200 ? 4.804   -1.520  -25.721 1.00 98.84 200 A 1 
ATOM 1601 C C   . ASP A 1 200 ? 5.492   -0.236  -26.221 1.00 98.83 200 A 1 
ATOM 1602 O O   . ASP A 1 200 ? 6.633   -0.275  -26.687 1.00 98.74 200 A 1 
ATOM 1603 C CB  . ASP A 1 200 ? 3.780   -2.001  -26.774 1.00 98.84 200 A 1 
ATOM 1604 C CG  . ASP A 1 200 ? 3.383   -3.484  -26.657 1.00 98.54 200 A 1 
ATOM 1605 O OD1 . ASP A 1 200 ? 4.148   -4.262  -26.041 1.00 97.32 200 A 1 
ATOM 1606 O OD2 . ASP A 1 200 ? 2.360   -3.874  -27.265 1.00 97.36 200 A 1 
ATOM 1607 N N   . GLY A 1 201 ? 4.838   0.911   -26.062 1.00 98.89 201 A 1 
ATOM 1608 C CA  . GLY A 1 201 ? 5.417   2.215   -26.372 1.00 98.81 201 A 1 
ATOM 1609 C C   . GLY A 1 201 ? 6.661   2.521   -25.535 1.00 98.83 201 A 1 
ATOM 1610 O O   . GLY A 1 201 ? 7.689   2.934   -26.086 1.00 98.67 201 A 1 
ATOM 1611 N N   . TYR A 1 202 ? 6.621   2.260   -24.240 1.00 98.87 202 A 1 
ATOM 1612 C CA  . TYR A 1 202 ? 7.753   2.449   -23.332 1.00 98.87 202 A 1 
ATOM 1613 C C   . TYR A 1 202 ? 8.916   1.519   -23.659 1.00 98.77 202 A 1 
ATOM 1614 O O   . TYR A 1 202 ? 10.055  1.977   -23.757 1.00 98.55 202 A 1 
ATOM 1615 C CB  . TYR A 1 202 ? 7.320   2.302   -21.881 1.00 98.79 202 A 1 
ATOM 1616 C CG  . TYR A 1 202 ? 6.400   3.381   -21.343 1.00 98.75 202 A 1 
ATOM 1617 C CD1 . TYR A 1 202 ? 6.243   4.616   -22.008 1.00 98.44 202 A 1 
ATOM 1618 C CD2 . TYR A 1 202 ? 5.727   3.159   -20.129 1.00 98.46 202 A 1 
ATOM 1619 C CE1 . TYR A 1 202 ? 5.416   5.617   -21.482 1.00 98.27 202 A 1 
ATOM 1620 C CE2 . TYR A 1 202 ? 4.894   4.161   -19.586 1.00 98.30 202 A 1 
ATOM 1621 C CZ  . TYR A 1 202 ? 4.737   5.389   -20.271 1.00 98.40 202 A 1 
ATOM 1622 O OH  . TYR A 1 202 ? 3.941   6.362   -19.764 1.00 97.80 202 A 1 
ATOM 1623 N N   . ARG A 1 203 ? 8.639   0.245   -23.920 1.00 98.72 203 A 1 
ATOM 1624 C CA  . ARG A 1 203 ? 9.653   -0.724  -24.353 1.00 98.77 203 A 1 
ATOM 1625 C C   . ARG A 1 203 ? 10.338  -0.270  -25.647 1.00 98.66 203 A 1 
ATOM 1626 O O   . ARG A 1 203 ? 11.565  -0.228  -25.705 1.00 98.40 203 A 1 
ATOM 1627 C CB  . ARG A 1 203 ? 8.997   -2.107  -24.505 1.00 98.62 203 A 1 
ATOM 1628 C CG  . ARG A 1 203 ? 10.017  -3.160  -24.940 1.00 98.34 203 A 1 
ATOM 1629 C CD  . ARG A 1 203 ? 9.333   -4.516  -25.098 1.00 98.03 203 A 1 
ATOM 1630 N NE  . ARG A 1 203 ? 9.113   -5.151  -23.797 1.00 97.55 203 A 1 
ATOM 1631 C CZ  . ARG A 1 203 ? 8.205   -6.030  -23.466 1.00 97.78 203 A 1 
ATOM 1632 N NH1 . ARG A 1 203 ? 7.240   -6.386  -24.266 1.00 95.01 203 A 1 
ATOM 1633 N NH2 . ARG A 1 203 ? 8.285   -6.600  -22.302 1.00 94.72 203 A 1 
ATOM 1634 N N   . LYS A 1 204 ? 9.556   0.110   -26.661 1.00 98.65 204 A 1 
ATOM 1635 C CA  . LYS A 1 204 ? 10.075  0.554   -27.959 1.00 98.63 204 A 1 
ATOM 1636 C C   . LYS A 1 204 ? 10.969  1.796   -27.857 1.00 98.66 204 A 1 
ATOM 1637 O O   . LYS A 1 204 ? 11.897  1.950   -28.642 1.00 98.25 204 A 1 
ATOM 1638 C CB  . LYS A 1 204 ? 8.888   0.805   -28.896 1.00 98.51 204 A 1 
ATOM 1639 C CG  . LYS A 1 204 ? 9.323   1.193   -30.313 1.00 90.53 204 A 1 
ATOM 1640 C CD  . LYS A 1 204 ? 8.099   1.390   -31.216 1.00 88.16 204 A 1 
ATOM 1641 C CE  . LYS A 1 204 ? 8.553   1.820   -32.609 1.00 78.85 204 A 1 
ATOM 1642 N NZ  . LYS A 1 204 ? 7.398   2.050   -33.511 1.00 68.85 204 A 1 
ATOM 1643 N N   . THR A 1 205 ? 10.690  2.677   -26.903 1.00 98.34 205 A 1 
ATOM 1644 C CA  . THR A 1 205 ? 11.403  3.953   -26.712 1.00 98.15 205 A 1 
ATOM 1645 C C   . THR A 1 205 ? 12.437  3.911   -25.576 1.00 97.96 205 A 1 
ATOM 1646 O O   . THR A 1 205 ? 13.022  4.932   -25.257 1.00 97.43 205 A 1 
ATOM 1647 C CB  . THR A 1 205 ? 10.420  5.110   -26.544 1.00 98.18 205 A 1 
ATOM 1648 O OG1 . THR A 1 205 ? 9.519   4.851   -25.490 1.00 97.48 205 A 1 
ATOM 1649 C CG2 . THR A 1 205 ? 9.581   5.339   -27.802 1.00 96.78 205 A 1 
ATOM 1650 N N   . GLY A 1 206 ? 12.677  2.742   -24.976 1.00 98.03 206 A 1 
ATOM 1651 C CA  . GLY A 1 206 ? 13.641  2.571   -23.891 1.00 97.65 206 A 1 
ATOM 1652 C C   . GLY A 1 206 ? 13.248  3.274   -22.581 1.00 97.50 206 A 1 
ATOM 1653 O O   . GLY A 1 206 ? 14.118  3.570   -21.765 1.00 96.76 206 A 1 
ATOM 1654 N N   . GLN A 1 207 ? 11.967  3.562   -22.392 1.00 97.90 207 A 1 
ATOM 1655 C CA  . GLN A 1 207 ? 11.443  4.156   -21.167 1.00 97.91 207 A 1 
ATOM 1656 C C   . GLN A 1 207 ? 11.181  3.085   -20.102 1.00 98.03 207 A 1 
ATOM 1657 O O   . GLN A 1 207 ? 11.005  1.910   -20.402 1.00 97.84 207 A 1 
ATOM 1658 C CB  . GLN A 1 207 ? 10.176  4.981   -21.422 1.00 97.82 207 A 1 
ATOM 1659 C CG  . GLN A 1 207 ? 10.340  6.012   -22.543 1.00 97.12 207 A 1 
ATOM 1660 C CD  . GLN A 1 207 ? 9.147   6.949   -22.660 1.00 96.78 207 A 1 
ATOM 1661 O OE1 . GLN A 1 207 ? 8.589   7.409   -21.674 1.00 91.75 207 A 1 
ATOM 1662 N NE2 . GLN A 1 207 ? 8.720   7.277   -23.856 1.00 90.21 207 A 1 
ATOM 1663 N N   . ARG A 1 208 ? 11.130  3.517   -18.863 1.00 97.60 208 A 1 
ATOM 1664 C CA  . ARG A 1 208 ? 10.885  2.661   -17.697 1.00 97.88 208 A 1 
ATOM 1665 C C   . ARG A 1 208 ? 9.609   3.099   -16.975 1.00 98.07 208 A 1 
ATOM 1666 O O   . ARG A 1 208 ? 9.141   4.222   -17.159 1.00 97.87 208 A 1 
ATOM 1667 C CB  . ARG A 1 208 ? 12.111  2.703   -16.779 1.00 97.53 208 A 1 
ATOM 1668 C CG  . ARG A 1 208 ? 13.409  2.190   -17.434 1.00 95.60 208 A 1 
ATOM 1669 C CD  . ARG A 1 208 ? 13.460  0.670   -17.583 1.00 92.35 208 A 1 
ATOM 1670 N NE  . ARG A 1 208 ? 13.641  0.010   -16.269 1.00 87.77 208 A 1 
ATOM 1671 C CZ  . ARG A 1 208 ? 13.803  -1.275  -16.059 1.00 83.82 208 A 1 
ATOM 1672 N NH1 . ARG A 1 208 ? 13.798  -2.142  -17.028 1.00 75.23 208 A 1 
ATOM 1673 N NH2 . ARG A 1 208 ? 13.975  -1.748  -14.868 1.00 75.23 208 A 1 
ATOM 1674 N N   . ALA A 1 209 ? 9.072   2.219   -16.132 1.00 98.16 209 A 1 
ATOM 1675 C CA  . ALA A 1 209 ? 7.847   2.491   -15.392 1.00 98.38 209 A 1 
ATOM 1676 C C   . ALA A 1 209 ? 7.903   2.009   -13.938 1.00 98.31 209 A 1 
ATOM 1677 O O   . ALA A 1 209 ? 8.466   0.957   -13.631 1.00 98.15 209 A 1 
ATOM 1678 C CB  . ALA A 1 209 ? 6.664   1.877   -16.144 1.00 98.39 209 A 1 
ATOM 1679 N N   . ILE A 1 210 ? 7.249   2.765   -13.066 1.00 98.32 210 A 1 
ATOM 1680 C CA  . ILE A 1 210 ? 6.758   2.280   -11.781 1.00 98.59 210 A 1 
ATOM 1681 C C   . ILE A 1 210 ? 5.246   2.127   -11.926 1.00 98.68 210 A 1 
ATOM 1682 O O   . ILE A 1 210 ? 4.552   3.105   -12.207 1.00 98.64 210 A 1 
ATOM 1683 C CB  . ILE A 1 210 ? 7.161   3.217   -10.628 1.00 98.35 210 A 1 
ATOM 1684 C CG1 . ILE A 1 210 ? 8.698   3.212   -10.474 1.00 97.81 210 A 1 
ATOM 1685 C CG2 . ILE A 1 210 ? 6.487   2.776   -9.315  1.00 97.97 210 A 1 
ATOM 1686 C CD1 . ILE A 1 210 ? 9.228   4.239   -9.471  1.00 96.48 210 A 1 
ATOM 1687 N N   . VAL A 1 211 ? 4.750   0.906   -11.767 1.00 98.74 211 A 1 
ATOM 1688 C CA  . VAL A 1 211 ? 3.317   0.636   -11.832 1.00 98.87 211 A 1 
ATOM 1689 C C   . VAL A 1 211 ? 2.731   0.769   -10.435 1.00 98.87 211 A 1 
ATOM 1690 O O   . VAL A 1 211 ? 3.332   0.323   -9.461  1.00 98.76 211 A 1 
ATOM 1691 C CB  . VAL A 1 211 ? 3.022   -0.735  -12.460 1.00 98.87 211 A 1 
ATOM 1692 C CG1 . VAL A 1 211 ? 1.514   -0.978  -12.591 1.00 98.67 211 A 1 
ATOM 1693 C CG2 . VAL A 1 211 ? 3.632   -0.849  -13.860 1.00 98.65 211 A 1 
ATOM 1694 N N   . SER A 1 212 ? 1.567   1.397   -10.316 1.00 98.80 212 A 1 
ATOM 1695 C CA  . SER A 1 212 ? 0.874   1.525   -9.046  1.00 98.89 212 A 1 
ATOM 1696 C C   . SER A 1 212 ? -0.594  1.155   -9.176  1.00 98.89 212 A 1 
ATOM 1697 O O   . SER A 1 212 ? -1.227  1.427   -10.192 1.00 98.64 212 A 1 
ATOM 1698 C CB  . SER A 1 212 ? 1.058   2.936   -8.493  1.00 98.41 212 A 1 
ATOM 1699 O OG  . SER A 1 212 ? 0.732   2.915   -7.127  1.00 83.85 212 A 1 
ATOM 1700 N N   . MET A 1 213 ? -1.130  0.495   -8.150  1.00 98.70 213 A 1 
ATOM 1701 C CA  . MET A 1 213 ? -2.520  0.064   -8.079  1.00 98.73 213 A 1 
ATOM 1702 C C   . MET A 1 213 ? -2.955  -0.055  -6.622  1.00 98.65 213 A 1 
ATOM 1703 O O   . MET A 1 213 ? -2.111  -0.148  -5.734  1.00 98.22 213 A 1 
ATOM 1704 C CB  . MET A 1 213 ? -2.689  -1.269  -8.837  1.00 98.37 213 A 1 
ATOM 1705 C CG  . MET A 1 213 ? -1.877  -2.423  -8.248  1.00 97.83 213 A 1 
ATOM 1706 S SD  . MET A 1 213 ? -1.779  -3.899  -9.309  1.00 97.65 213 A 1 
ATOM 1707 C CE  . MET A 1 213 ? -0.655  -3.286  -10.569 1.00 94.83 213 A 1 
ATOM 1708 N N   . HIS A 1 214 ? -4.268  -0.057  -6.372  1.00 98.67 214 A 1 
ATOM 1709 C CA  . HIS A 1 214 ? -4.752  -0.254  -5.012  1.00 98.59 214 A 1 
ATOM 1710 C C   . HIS A 1 214 ? -4.665  -1.728  -4.594  1.00 98.43 214 A 1 
ATOM 1711 O O   . HIS A 1 214 ? -3.997  -2.053  -3.620  1.00 97.73 214 A 1 
ATOM 1712 C CB  . HIS A 1 214 ? -6.162  0.322   -4.879  1.00 98.42 214 A 1 
ATOM 1713 C CG  . HIS A 1 214 ? -6.662  0.220   -3.468  1.00 98.24 214 A 1 
ATOM 1714 N ND1 . HIS A 1 214 ? -6.102  0.812   -2.359  1.00 97.32 214 A 1 
ATOM 1715 C CD2 . HIS A 1 214 ? -7.721  -0.533  -3.047  1.00 97.42 214 A 1 
ATOM 1716 C CE1 . HIS A 1 214 ? -6.808  0.428   -1.294  1.00 97.19 214 A 1 
ATOM 1717 N NE2 . HIS A 1 214 ? -7.808  -0.385  -1.667  1.00 97.10 214 A 1 
ATOM 1718 N N   . ILE A 1 215 ? -5.255  -2.619  -5.386  1.00 98.57 215 A 1 
ATOM 1719 C CA  . ILE A 1 215 ? -5.347  -4.056  -5.099  1.00 98.51 215 A 1 
ATOM 1720 C C   . ILE A 1 215 ? -4.323  -4.824  -5.946  1.00 98.59 215 A 1 
ATOM 1721 O O   . ILE A 1 215 ? -4.413  -4.833  -7.174  1.00 98.34 215 A 1 
ATOM 1722 C CB  . ILE A 1 215 ? -6.782  -4.584  -5.319  1.00 98.45 215 A 1 
ATOM 1723 C CG1 . ILE A 1 215 ? -7.836  -3.658  -4.662  1.00 97.95 215 A 1 
ATOM 1724 C CG2 . ILE A 1 215 ? -6.895  -6.025  -4.787  1.00 98.02 215 A 1 
ATOM 1725 C CD1 . ILE A 1 215 ? -9.291  -4.102  -4.842  1.00 97.02 215 A 1 
ATOM 1726 N N   . CYS A 1 216 ? -3.369  -5.484  -5.301  1.00 97.95 216 A 1 
ATOM 1727 C CA  . CYS A 1 216 ? -2.428  -6.382  -5.965  1.00 97.61 216 A 1 
ATOM 1728 C C   . CYS A 1 216 ? -3.094  -7.715  -6.354  1.00 97.70 216 A 1 
ATOM 1729 O O   . CYS A 1 216 ? -4.000  -8.170  -5.653  1.00 96.48 216 A 1 
ATOM 1730 C CB  . CYS A 1 216 ? -1.224  -6.635  -5.062  1.00 95.79 216 A 1 
ATOM 1731 S SG  . CYS A 1 216 ? 0.320   -5.794  -5.487  1.00 88.74 216 A 1 
ATOM 1732 N N   . PRO A 1 217 ? -2.623  -8.403  -7.413  1.00 97.80 217 A 1 
ATOM 1733 C CA  . PRO A 1 217 ? -2.998  -9.786  -7.661  1.00 97.52 217 A 1 
ATOM 1734 C C   . PRO A 1 217 ? -2.490  -10.714 -6.540  1.00 97.31 217 A 1 
ATOM 1735 O O   . PRO A 1 217 ? -1.512  -10.396 -5.843  1.00 96.16 217 A 1 
ATOM 1736 C CB  . PRO A 1 217 ? -2.390  -10.141 -9.015  1.00 96.75 217 A 1 
ATOM 1737 C CG  . PRO A 1 217 ? -1.150  -9.253  -9.085  1.00 95.28 217 A 1 
ATOM 1738 C CD  . PRO A 1 217 ? -1.600  -7.987  -8.362  1.00 97.55 217 A 1 
ATOM 1739 N N   . GLY A 1 218 ? -3.127  -11.864 -6.396  1.00 95.39 218 A 1 
ATOM 1740 C CA  . GLY A 1 218 ? -2.872  -12.853 -5.356  1.00 94.96 218 A 1 
ATOM 1741 C C   . GLY A 1 218 ? -3.929  -12.859 -4.253  1.00 94.92 218 A 1 
ATOM 1742 O O   . GLY A 1 218 ? -5.063  -12.433 -4.454  1.00 93.39 218 A 1 
ATOM 1743 N N   . VAL A 1 219 ? -3.549  -13.367 -3.083  1.00 93.93 219 A 1 
ATOM 1744 C CA  . VAL A 1 219 ? -4.465  -13.634 -1.968  1.00 93.64 219 A 1 
ATOM 1745 C C   . VAL A 1 219 ? -4.240  -12.702 -0.773  1.00 93.45 219 A 1 
ATOM 1746 O O   . VAL A 1 219 ? -3.171  -12.119 -0.602  1.00 93.51 219 A 1 
ATOM 1747 C CB  . VAL A 1 219 ? -4.400  -15.101 -1.526  1.00 93.15 219 A 1 
ATOM 1748 C CG1 . VAL A 1 219 ? -4.759  -16.055 -2.668  1.00 89.98 219 A 1 
ATOM 1749 C CG2 . VAL A 1 219 ? -3.022  -15.483 -0.965  1.00 89.32 219 A 1 
ATOM 1750 N N   . ALA A 1 220 ? -5.245  -12.617 0.106   1.00 93.44 220 A 1 
ATOM 1751 C CA  . ALA A 1 220 ? -5.179  -11.853 1.350   1.00 92.30 220 A 1 
ATOM 1752 C C   . ALA A 1 220 ? -4.637  -12.692 2.521   1.00 91.35 220 A 1 
ATOM 1753 O O   . ALA A 1 220 ? -5.393  -13.173 3.366   1.00 87.67 220 A 1 
ATOM 1754 C CB  . ALA A 1 220 ? -6.561  -11.284 1.658   1.00 90.53 220 A 1 
ATOM 1755 N N   . GLU A 1 221 ? -3.313  -12.815 2.637   1.00 90.59 221 A 1 
ATOM 1756 C CA  . GLU A 1 221 ? -2.685  -13.580 3.716   1.00 89.33 221 A 1 
ATOM 1757 C C   . GLU A 1 221 ? -2.908  -12.995 5.120   1.00 87.64 221 A 1 
ATOM 1758 O O   . GLU A 1 221 ? -2.750  -13.690 6.116   1.00 83.35 221 A 1 
ATOM 1759 C CB  . GLU A 1 221 ? -1.187  -13.782 3.453   1.00 86.88 221 A 1 
ATOM 1760 C CG  . GLU A 1 221 ? -0.295  -12.534 3.537   1.00 84.49 221 A 1 
ATOM 1761 C CD  . GLU A 1 221 ? -0.161  -11.783 2.205   1.00 86.30 221 A 1 
ATOM 1762 O OE1 . GLU A 1 221 ? 0.962   -11.352 1.883   1.00 80.86 221 A 1 
ATOM 1763 O OE2 . GLU A 1 221 ? -1.159  -11.631 1.477   1.00 82.49 221 A 1 
ATOM 1764 N N   . ARG A 1 222 ? -3.336  -11.734 5.212   1.00 87.96 222 A 1 
ATOM 1765 C CA  . ARG A 1 222 ? -3.769  -11.135 6.480   1.00 84.35 222 A 1 
ATOM 1766 C C   . ARG A 1 222 ? -5.038  -11.784 7.043   1.00 82.52 222 A 1 
ATOM 1767 O O   . ARG A 1 222 ? -5.217  -11.793 8.264   1.00 76.42 222 A 1 
ATOM 1768 C CB  . ARG A 1 222 ? -3.973  -9.623  6.277   1.00 81.71 222 A 1 
ATOM 1769 C CG  . ARG A 1 222 ? -4.408  -8.940  7.581   1.00 77.96 222 A 1 
ATOM 1770 C CD  . ARG A 1 222 ? -4.575  -7.441  7.381   1.00 75.09 222 A 1 
ATOM 1771 N NE  . ARG A 1 222 ? -5.048  -6.793  8.617   1.00 71.46 222 A 1 
ATOM 1772 C CZ  . ARG A 1 222 ? -5.077  -5.492  8.855   1.00 65.85 222 A 1 
ATOM 1773 N NH1 . ARG A 1 222 ? -4.700  -4.628  7.973   1.00 62.15 222 A 1 
ATOM 1774 N NH2 . ARG A 1 222 ? -5.474  -5.032  10.006  1.00 57.84 222 A 1 
ATOM 1775 N N   . PHE A 1 223 ? -5.924  -12.252 6.182   1.00 83.33 223 A 1 
ATOM 1776 C CA  . PHE A 1 223 ? -7.258  -12.727 6.522   1.00 79.81 223 A 1 
ATOM 1777 C C   . PHE A 1 223 ? -7.321  -14.252 6.429   1.00 78.08 223 A 1 
ATOM 1778 O O   . PHE A 1 223 ? -6.828  -14.942 7.313   1.00 70.04 223 A 1 
ATOM 1779 C CB  . PHE A 1 223 ? -8.300  -11.992 5.655   1.00 76.59 223 A 1 
ATOM 1780 C CG  . PHE A 1 223 ? -8.261  -10.479 5.759   1.00 74.17 223 A 1 
ATOM 1781 C CD1 . PHE A 1 223 ? -8.787  -9.837  6.894   1.00 69.19 223 A 1 
ATOM 1782 C CD2 . PHE A 1 223 ? -7.710  -9.711  4.717   1.00 69.65 223 A 1 
ATOM 1783 C CE1 . PHE A 1 223 ? -8.769  -8.438  6.982   1.00 63.53 223 A 1 
ATOM 1784 C CE2 . PHE A 1 223 ? -7.696  -8.309  4.805   1.00 64.54 223 A 1 
ATOM 1785 C CZ  . PHE A 1 223 ? -8.231  -7.664  5.940   1.00 64.38 223 A 1 
ATOM 1786 N N   . ASN A 1 224 ? -7.911  -14.756 5.362   1.00 83.79 224 A 1 
ATOM 1787 C CA  . ASN A 1 224 ? -8.199  -16.172 5.155   1.00 83.73 224 A 1 
ATOM 1788 C C   . ASN A 1 224 ? -7.608  -16.702 3.841   1.00 85.40 224 A 1 
ATOM 1789 O O   . ASN A 1 224 ? -8.073  -17.717 3.336   1.00 80.20 224 A 1 
ATOM 1790 C CB  . ASN A 1 224 ? -9.724  -16.359 5.214   1.00 80.00 224 A 1 
ATOM 1791 C CG  . ASN A 1 224 ? -10.467 -15.607 4.126   1.00 77.70 224 A 1 
ATOM 1792 O OD1 . ASN A 1 224 ? -9.937  -14.737 3.452   1.00 71.19 224 A 1 
ATOM 1793 N ND2 . ASN A 1 224 ? -11.727 -15.891 3.927   1.00 71.65 224 A 1 
ATOM 1794 N N   . TYR A 1 225 ? -6.619  -15.999 3.287   1.00 86.32 225 A 1 
ATOM 1795 C CA  . TYR A 1 225 ? -6.009  -16.320 1.994   1.00 88.12 225 A 1 
ATOM 1796 C C   . TYR A 1 225 ? -7.014  -16.295 0.824   1.00 88.94 225 A 1 
ATOM 1797 O O   . TYR A 1 225 ? -6.836  -16.995 -0.166  1.00 85.04 225 A 1 
ATOM 1798 C CB  . TYR A 1 225 ? -5.192  -17.614 2.076   1.00 87.45 225 A 1 
ATOM 1799 C CG  . TYR A 1 225 ? -4.206  -17.652 3.229   1.00 87.69 225 A 1 
ATOM 1800 C CD1 . TYR A 1 225 ? -2.928  -17.091 3.075   1.00 84.68 225 A 1 
ATOM 1801 C CD2 . TYR A 1 225 ? -4.578  -18.225 4.460   1.00 86.52 225 A 1 
ATOM 1802 C CE1 . TYR A 1 225 ? -2.009  -17.110 4.146   1.00 82.92 225 A 1 
ATOM 1803 C CE2 . TYR A 1 225 ? -3.671  -18.237 5.539   1.00 82.91 225 A 1 
ATOM 1804 C CZ  . TYR A 1 225 ? -2.387  -17.684 5.373   1.00 84.85 225 A 1 
ATOM 1805 O OH  . TYR A 1 225 ? -1.506  -17.690 6.417   1.00 83.12 225 A 1 
ATOM 1806 N N   . SER A 1 226 ? -8.079  -15.484 0.932   1.00 88.92 226 A 1 
ATOM 1807 C CA  . SER A 1 226 ? -9.052  -15.326 -0.147  1.00 88.28 226 A 1 
ATOM 1808 C C   . SER A 1 226 ? -8.447  -14.592 -1.348  1.00 89.32 226 A 1 
ATOM 1809 O O   . SER A 1 226 ? -7.705  -13.622 -1.171  1.00 88.13 226 A 1 
ATOM 1810 C CB  . SER A 1 226 ? -10.303 -14.592 0.329   1.00 86.87 226 A 1 
ATOM 1811 O OG  . SER A 1 226 ? -9.990  -13.295 0.814   1.00 82.50 226 A 1 
ATOM 1812 N N   . ASP A 1 227 ? -8.835  -15.011 -2.558  1.00 89.14 227 A 1 
ATOM 1813 C CA  . ASP A 1 227 ? -8.517  -14.298 -3.792  1.00 89.71 227 A 1 
ATOM 1814 C C   . ASP A 1 227 ? -9.005  -12.848 -3.733  1.00 90.74 227 A 1 
ATOM 1815 O O   . ASP A 1 227 ? -10.106 -12.568 -3.260  1.00 89.36 227 A 1 
ATOM 1816 C CB  . ASP A 1 227 ? -9.158  -14.999 -4.989  1.00 87.84 227 A 1 
ATOM 1817 C CG  . ASP A 1 227 ? -8.577  -16.390 -5.217  1.00 83.80 227 A 1 
ATOM 1818 O OD1 . ASP A 1 227 ? -7.332  -16.508 -5.201  1.00 78.37 227 A 1 
ATOM 1819 O OD2 . ASP A 1 227 ? -9.382  -17.324 -5.419  1.00 79.35 227 A 1 
ATOM 1820 N N   . GLN A 1 228 ? -8.186  -11.930 -4.232  1.00 93.87 228 A 1 
ATOM 1821 C CA  . GLN A 1 228 ? -8.517  -10.513 -4.239  1.00 94.48 228 A 1 
ATOM 1822 C C   . GLN A 1 228 ? -9.155  -10.079 -5.557  1.00 95.94 228 A 1 
ATOM 1823 O O   . GLN A 1 228 ? -10.038 -9.227  -5.570  1.00 94.93 228 A 1 
ATOM 1824 C CB  . GLN A 1 228 ? -7.268  -9.685  -3.915  1.00 93.27 228 A 1 
ATOM 1825 C CG  . GLN A 1 228 ? -6.714  -9.962  -2.517  1.00 90.92 228 A 1 
ATOM 1826 C CD  . GLN A 1 228 ? -7.791  -9.746  -1.439  1.00 87.14 228 A 1 
ATOM 1827 O OE1 . GLN A 1 228 ? -8.134  -8.635  -1.090  1.00 80.00 228 A 1 
ATOM 1828 N NE2 . GLN A 1 228 ? -8.394  -10.797 -0.938  1.00 76.70 228 A 1 
ATOM 1829 N N   . LEU A 1 229 ? -8.745  -10.682 -6.665  1.00 96.57 229 A 1 
ATOM 1830 C CA  . LEU A 1 229 ? -9.264  -10.386 -7.991  1.00 97.06 229 A 1 
ATOM 1831 C C   . LEU A 1 229 ? -10.057 -11.584 -8.520  1.00 96.60 229 A 1 
ATOM 1832 O O   . LEU A 1 229 ? -9.813  -12.724 -8.130  1.00 96.30 229 A 1 
ATOM 1833 C CB  . LEU A 1 229 ? -8.106  -10.000 -8.922  1.00 97.62 229 A 1 
ATOM 1834 C CG  . LEU A 1 229 ? -7.178  -8.884  -8.401  1.00 97.20 229 A 1 
ATOM 1835 C CD1 . LEU A 1 229 ? -6.143  -8.546  -9.469  1.00 96.62 229 A 1 
ATOM 1836 C CD2 . LEU A 1 229 ? -7.927  -7.600  -8.054  1.00 96.65 229 A 1 
ATOM 1837 N N   . TYR A 1 230 ? -10.990 -11.336 -9.439  1.00 97.49 230 A 1 
ATOM 1838 C CA  . TYR A 1 230 ? -11.623 -12.416 -10.186 1.00 97.43 230 A 1 
ATOM 1839 C C   . TYR A 1 230 ? -10.575 -13.259 -10.928 1.00 97.40 230 A 1 
ATOM 1840 O O   . TYR A 1 230 ? -9.608  -12.687 -11.434 1.00 97.25 230 A 1 
ATOM 1841 C CB  . TYR A 1 230 ? -12.640 -11.852 -11.183 1.00 97.20 230 A 1 
ATOM 1842 C CG  . TYR A 1 230 ? -13.950 -11.419 -10.562 1.00 96.92 230 A 1 
ATOM 1843 C CD1 . TYR A 1 230 ? -14.808 -12.384 -10.002 1.00 95.47 230 A 1 
ATOM 1844 C CD2 . TYR A 1 230 ? -14.332 -10.065 -10.572 1.00 95.77 230 A 1 
ATOM 1845 C CE1 . TYR A 1 230 ? -16.037 -11.998 -9.441  1.00 94.82 230 A 1 
ATOM 1846 C CE2 . TYR A 1 230 ? -15.564 -9.677  -10.015 1.00 94.83 230 A 1 
ATOM 1847 C CZ  . TYR A 1 230 ? -16.415 -10.644 -9.448  1.00 95.21 230 A 1 
ATOM 1848 O OH  . TYR A 1 230 ? -17.599 -10.264 -8.891  1.00 93.76 230 A 1 
ATOM 1849 N N   . PRO A 1 231 ? -10.761 -14.588 -11.062 1.00 95.78 231 A 1 
ATOM 1850 C CA  . PRO A 1 231 ? -9.779  -15.484 -11.671 1.00 94.85 231 A 1 
ATOM 1851 C C   . PRO A 1 231 ? -9.280  -15.028 -13.045 1.00 95.51 231 A 1 
ATOM 1852 O O   . PRO A 1 231 ? -8.079  -15.000 -13.305 1.00 95.11 231 A 1 
ATOM 1853 C CB  . PRO A 1 231 ? -10.475 -16.847 -11.761 1.00 93.39 231 A 1 
ATOM 1854 C CG  . PRO A 1 231 ? -11.489 -16.822 -10.622 1.00 90.79 231 A 1 
ATOM 1855 C CD  . PRO A 1 231 ? -11.879 -15.349 -10.509 1.00 93.68 231 A 1 
ATOM 1856 N N   . GLN A 1 232 ? -10.209 -14.605 -13.918 1.00 96.19 232 A 1 
ATOM 1857 C CA  . GLN A 1 232 ? -9.900  -14.150 -15.264 1.00 95.78 232 A 1 
ATOM 1858 C C   . GLN A 1 232 ? -9.059  -12.863 -15.313 1.00 96.33 232 A 1 
ATOM 1859 O O   . GLN A 1 232 ? -8.409  -12.594 -16.323 1.00 95.85 232 A 1 
ATOM 1860 C CB  . GLN A 1 232 ? -11.201 -14.003 -16.083 1.00 94.98 232 A 1 
ATOM 1861 C CG  . GLN A 1 232 ? -12.157 -12.846 -15.720 1.00 93.09 232 A 1 
ATOM 1862 C CD  . GLN A 1 232 ? -13.105 -13.118 -14.557 1.00 93.28 232 A 1 
ATOM 1863 O OE1 . GLN A 1 232 ? -12.886 -13.963 -13.699 1.00 89.50 232 A 1 
ATOM 1864 N NE2 . GLN A 1 232 ? -14.200 -12.399 -14.474 1.00 88.71 232 A 1 
ATOM 1865 N N   . TYR A 1 233 ? -9.066  -12.061 -14.244 1.00 97.60 233 A 1 
ATOM 1866 C CA  . TYR A 1 233 ? -8.268  -10.848 -14.157 1.00 98.15 233 A 1 
ATOM 1867 C C   . TYR A 1 233 ? -6.960  -11.060 -13.407 1.00 98.23 233 A 1 
ATOM 1868 O O   . TYR A 1 233 ? -5.948  -10.508 -13.816 1.00 98.16 233 A 1 
ATOM 1869 C CB  . TYR A 1 233 ? -9.078  -9.726  -13.505 1.00 98.20 233 A 1 
ATOM 1870 C CG  . TYR A 1 233 ? -10.398 -9.405  -14.171 1.00 98.22 233 A 1 
ATOM 1871 C CD1 . TYR A 1 233 ? -10.519 -9.375  -15.565 1.00 97.76 233 A 1 
ATOM 1872 C CD2 . TYR A 1 233 ? -11.520 -9.127  -13.362 1.00 97.75 233 A 1 
ATOM 1873 C CE1 . TYR A 1 233 ? -11.763 -9.112  -16.164 1.00 97.47 233 A 1 
ATOM 1874 C CE2 . TYR A 1 233 ? -12.761 -8.851  -13.954 1.00 97.45 233 A 1 
ATOM 1875 C CZ  . TYR A 1 233 ? -12.887 -8.862  -15.349 1.00 97.52 233 A 1 
ATOM 1876 O OH  . TYR A 1 233 ? -14.099 -8.640  -15.917 1.00 96.79 233 A 1 
ATOM 1877 N N   . ASN A 1 234 ? -6.957  -11.871 -12.351 1.00 97.85 234 A 1 
ATOM 1878 C CA  . ASN A 1 234 ? -5.781  -12.111 -11.529 1.00 97.84 234 A 1 
ATOM 1879 C C   . ASN A 1 234 ? -4.593  -12.599 -12.370 1.00 98.08 234 A 1 
ATOM 1880 O O   . ASN A 1 234 ? -3.563  -11.927 -12.445 1.00 98.03 234 A 1 
ATOM 1881 C CB  . ASN A 1 234 ? -6.130  -13.115 -10.420 1.00 97.65 234 A 1 
ATOM 1882 C CG  . ASN A 1 234 ? -4.943  -13.296 -9.492  1.00 97.38 234 A 1 
ATOM 1883 O OD1 . ASN A 1 234 ? -4.699  -12.474 -8.621  1.00 94.51 234 A 1 
ATOM 1884 N ND2 . ASN A 1 234 ? -4.140  -14.312 -9.691  1.00 94.42 234 A 1 
ATOM 1885 N N   . ASP A 1 235 ? -4.762  -13.731 -13.035 1.00 97.58 235 A 1 
ATOM 1886 C CA  . ASP A 1 235 ? -3.669  -14.372 -13.770 1.00 97.20 235 A 1 
ATOM 1887 C C   . ASP A 1 235 ? -3.283  -13.560 -15.011 1.00 97.61 235 A 1 
ATOM 1888 O O   . ASP A 1 235 ? -2.100  -13.413 -15.313 1.00 97.19 235 A 1 
ATOM 1889 C CB  . ASP A 1 235 ? -4.058  -15.816 -14.113 1.00 96.23 235 A 1 
ATOM 1890 C CG  . ASP A 1 235 ? -4.052  -16.752 -12.898 1.00 94.95 235 A 1 
ATOM 1891 O OD1 . ASP A 1 235 ? -3.891  -16.269 -11.747 1.00 93.17 235 A 1 
ATOM 1892 O OD2 . ASP A 1 235 ? -4.146  -17.970 -13.129 1.00 92.36 235 A 1 
ATOM 1893 N N   . ARG A 1 236 ? -4.261  -12.937 -15.679 1.00 97.89 236 A 1 
ATOM 1894 C CA  . ARG A 1 236 ? -4.010  -12.014 -16.793 1.00 98.27 236 A 1 
ATOM 1895 C C   . ARG A 1 236 ? -3.211  -10.786 -16.347 1.00 98.44 236 A 1 
ATOM 1896 O O   . ARG A 1 236 ? -2.339  -10.329 -17.089 1.00 98.39 236 A 1 
ATOM 1897 C CB  . ARG A 1 236 ? -5.339  -11.621 -17.449 1.00 98.28 236 A 1 
ATOM 1898 C CG  . ARG A 1 236 ? -5.140  -10.769 -18.706 1.00 97.73 236 A 1 
ATOM 1899 C CD  . ARG A 1 236 ? -6.482  -10.446 -19.370 1.00 97.06 236 A 1 
ATOM 1900 N NE  . ARG A 1 236 ? -6.328  -9.576  -20.545 1.00 95.66 236 A 1 
ATOM 1901 C CZ  . ARG A 1 236 ? -7.300  -8.975  -21.220 1.00 94.85 236 A 1 
ATOM 1902 N NH1 . ARG A 1 236 ? -8.552  -9.143  -20.902 1.00 92.95 236 A 1 
ATOM 1903 N NH2 . ARG A 1 236 ? -7.035  -8.194  -22.225 1.00 91.89 236 A 1 
ATOM 1904 N N   . LEU A 1 237 ? -3.469  -10.245 -15.155 1.00 98.31 237 A 1 
ATOM 1905 C CA  . LEU A 1 237 ? -2.712  -9.118  -14.607 1.00 98.54 237 A 1 
ATOM 1906 C C   . LEU A 1 237 ? -1.286  -9.538  -14.239 1.00 98.56 237 A 1 
ATOM 1907 O O   . LEU A 1 237 ? -0.343  -8.827  -14.592 1.00 98.61 237 A 1 
ATOM 1908 C CB  . LEU A 1 237 ? -3.481  -8.520  -13.414 1.00 98.58 237 A 1 
ATOM 1909 C CG  . LEU A 1 237 ? -2.804  -7.284  -12.797 1.00 98.26 237 A 1 
ATOM 1910 C CD1 . LEU A 1 237 ? -2.632  -6.136  -13.802 1.00 98.03 237 A 1 
ATOM 1911 C CD2 . LEU A 1 237 ? -3.643  -6.767  -11.637 1.00 97.99 237 A 1 
ATOM 1912 N N   . VAL A 1 238 ? -1.109  -10.709 -13.616 1.00 98.32 238 A 1 
ATOM 1913 C CA  . VAL A 1 238 ? 0.221   -11.277 -13.345 1.00 98.36 238 A 1 
ATOM 1914 C C   . VAL A 1 238 ? 1.010   -11.434 -14.641 1.00 98.42 238 A 1 
ATOM 1915 O O   . VAL A 1 238 ? 2.151   -10.963 -14.723 1.00 98.32 238 A 1 
ATOM 1916 C CB  . VAL A 1 238 ? 0.111   -12.634 -12.608 1.00 98.13 238 A 1 
ATOM 1917 C CG1 . VAL A 1 238 ? 1.475   -13.321 -12.461 1.00 97.62 238 A 1 
ATOM 1918 C CG2 . VAL A 1 238 ? -0.444  -12.450 -11.196 1.00 97.65 238 A 1 
ATOM 1919 N N   . ASP A 1 239 ? 0.398   -12.018 -15.683 1.00 98.30 239 A 1 
ATOM 1920 C CA  . ASP A 1 239 ? 1.013   -12.166 -17.002 1.00 98.14 239 A 1 
ATOM 1921 C C   . ASP A 1 239 ? 1.401   -10.830 -17.619 1.00 98.47 239 A 1 
ATOM 1922 O O   . ASP A 1 239 ? 2.520   -10.682 -18.106 1.00 98.21 239 A 1 
ATOM 1923 C CB  . ASP A 1 239 ? 0.054   -12.879 -17.966 1.00 97.36 239 A 1 
ATOM 1924 C CG  . ASP A 1 239 ? 0.103   -14.395 -17.874 1.00 95.79 239 A 1 
ATOM 1925 O OD1 . ASP A 1 239 ? 1.173   -14.916 -17.492 1.00 93.64 239 A 1 
ATOM 1926 O OD2 . ASP A 1 239 ? -0.864  -15.063 -18.286 1.00 92.52 239 A 1 
ATOM 1927 N N   . SER A 1 240 ? 0.482   -9.858  -17.581 1.00 98.57 240 A 1 
ATOM 1928 C CA  . SER A 1 240 ? 0.676   -8.546  -18.188 1.00 98.66 240 A 1 
ATOM 1929 C C   . SER A 1 240 ? 1.797   -7.773  -17.503 1.00 98.78 240 A 1 
ATOM 1930 O O   . SER A 1 240 ? 2.623   -7.174  -18.182 1.00 98.61 240 A 1 
ATOM 1931 C CB  . SER A 1 240 ? -0.621  -7.721  -18.136 1.00 98.31 240 A 1 
ATOM 1932 O OG  . SER A 1 240 ? -1.659  -8.395  -18.821 1.00 94.05 240 A 1 
ATOM 1933 N N   . LEU A 1 241 ? 1.887   -7.821  -16.190 1.00 98.77 241 A 1 
ATOM 1934 C CA  . LEU A 1 241 ? 2.953   -7.170  -15.438 1.00 98.70 241 A 1 
ATOM 1935 C C   . LEU A 1 241 ? 4.305   -7.866  -15.669 1.00 98.75 241 A 1 
ATOM 1936 O O   . LEU A 1 241 ? 5.297   -7.195  -15.978 1.00 98.66 241 A 1 
ATOM 1937 C CB  . LEU A 1 241 ? 2.583   -7.147  -13.946 1.00 98.80 241 A 1 
ATOM 1938 C CG  . LEU A 1 241 ? 1.386   -6.231  -13.612 1.00 98.67 241 A 1 
ATOM 1939 C CD1 . LEU A 1 241 ? 0.904   -6.521  -12.196 1.00 98.49 241 A 1 
ATOM 1940 C CD2 . LEU A 1 241 ? 1.760   -4.751  -13.706 1.00 98.41 241 A 1 
ATOM 1941 N N   . ALA A 1 242 ? 4.352   -9.191  -15.573 1.00 98.64 242 A 1 
ATOM 1942 C CA  . ALA A 1 242 ? 5.590   -9.941  -15.759 1.00 98.56 242 A 1 
ATOM 1943 C C   . ALA A 1 242 ? 6.155   -9.826  -17.186 1.00 98.50 242 A 1 
ATOM 1944 O O   . ALA A 1 242 ? 7.374   -9.767  -17.362 1.00 98.32 242 A 1 
ATOM 1945 C CB  . ALA A 1 242 ? 5.330   -11.402 -15.371 1.00 98.38 242 A 1 
ATOM 1946 N N   . GLU A 1 243 ? 5.291   -9.720  -18.206 1.00 98.68 243 A 1 
ATOM 1947 C CA  . GLU A 1 243 ? 5.686   -9.546  -19.614 1.00 98.65 243 A 1 
ATOM 1948 C C   . GLU A 1 243 ? 6.553   -8.305  -19.833 1.00 98.73 243 A 1 
ATOM 1949 O O   . GLU A 1 243 ? 7.435   -8.309  -20.688 1.00 98.37 243 A 1 
ATOM 1950 C CB  . GLU A 1 243 ? 4.407   -9.500  -20.469 1.00 98.41 243 A 1 
ATOM 1951 C CG  . GLU A 1 243 ? 4.637   -9.328  -21.988 1.00 95.89 243 A 1 
ATOM 1952 C CD  . GLU A 1 243 ? 5.577   -10.392 -22.573 1.00 94.81 243 A 1 
ATOM 1953 O OE1 . GLU A 1 243 ? 6.408   -10.042 -23.439 1.00 86.60 243 A 1 
ATOM 1954 O OE2 . GLU A 1 243 ? 5.582   -11.553 -22.107 1.00 88.53 243 A 1 
ATOM 1955 N N   . TYR A 1 244 ? 6.380   -7.263  -19.026 1.00 98.75 244 A 1 
ATOM 1956 C CA  . TYR A 1 244 ? 7.118   -6.003  -19.089 1.00 98.75 244 A 1 
ATOM 1957 C C   . TYR A 1 244 ? 8.198   -5.880  -18.006 1.00 98.61 244 A 1 
ATOM 1958 O O   . TYR A 1 244 ? 8.505   -4.786  -17.546 1.00 98.31 244 A 1 
ATOM 1959 C CB  . TYR A 1 244 ? 6.138   -4.829  -19.127 1.00 98.76 244 A 1 
ATOM 1960 C CG  . TYR A 1 244 ? 5.239   -4.838  -20.339 1.00 98.82 244 A 1 
ATOM 1961 C CD1 . TYR A 1 244 ? 5.733   -4.462  -21.603 1.00 98.65 244 A 1 
ATOM 1962 C CD2 . TYR A 1 244 ? 3.905   -5.249  -20.209 1.00 98.70 244 A 1 
ATOM 1963 C CE1 . TYR A 1 244 ? 4.901   -4.508  -22.729 1.00 98.57 244 A 1 
ATOM 1964 C CE2 . TYR A 1 244 ? 3.064   -5.303  -21.340 1.00 98.58 244 A 1 
ATOM 1965 C CZ  . TYR A 1 244 ? 3.563   -4.936  -22.601 1.00 98.63 244 A 1 
ATOM 1966 O OH  . TYR A 1 244 ? 2.751   -5.013  -23.696 1.00 98.28 244 A 1 
ATOM 1967 N N   . ASN A 1 245 ? 8.811   -6.991  -17.599 1.00 98.58 245 A 1 
ATOM 1968 C CA  . ASN A 1 245 ? 9.882   -7.006  -16.596 1.00 98.31 245 A 1 
ATOM 1969 C C   . ASN A 1 245 ? 11.131  -6.179  -16.978 1.00 98.15 245 A 1 
ATOM 1970 O O   . ASN A 1 245 ? 11.892  -5.764  -16.107 1.00 97.50 245 A 1 
ATOM 1971 C CB  . ASN A 1 245 ? 10.264  -8.460  -16.299 1.00 98.11 245 A 1 
ATOM 1972 C CG  . ASN A 1 245 ? 11.109  -9.100  -17.388 1.00 97.77 245 A 1 
ATOM 1973 O OD1 . ASN A 1 245 ? 10.779  -9.118  -18.566 1.00 94.53 245 A 1 
ATOM 1974 N ND2 . ASN A 1 245 ? 12.246  -9.643  -17.039 1.00 94.01 245 A 1 
ATOM 1975 N N   . ASP A 1 246 ? 11.338  -5.947  -18.274 1.00 98.16 246 A 1 
ATOM 1976 C CA  . ASP A 1 246 ? 12.373  -5.088  -18.828 1.00 97.98 246 A 1 
ATOM 1977 C C   . ASP A 1 246 ? 12.019  -3.591  -18.735 1.00 98.05 246 A 1 
ATOM 1978 O O   . ASP A 1 246 ? 12.922  -2.752  -18.743 1.00 97.46 246 A 1 
ATOM 1979 C CB  . ASP A 1 246 ? 12.627  -5.506  -20.282 1.00 97.93 246 A 1 
ATOM 1980 C CG  . ASP A 1 246 ? 11.383  -5.395  -21.177 1.00 97.83 246 A 1 
ATOM 1981 O OD1 . ASP A 1 246 ? 10.319  -5.937  -20.798 1.00 97.03 246 A 1 
ATOM 1982 O OD2 . ASP A 1 246 ? 11.474  -4.822  -22.278 1.00 96.66 246 A 1 
ATOM 1983 N N   . VAL A 1 247 ? 10.747  -3.252  -18.582 1.00 98.25 247 A 1 
ATOM 1984 C CA  . VAL A 1 247 ? 10.226  -1.877  -18.443 1.00 98.49 247 A 1 
ATOM 1985 C C   . VAL A 1 247 ? 9.935   -1.529  -16.974 1.00 98.31 247 A 1 
ATOM 1986 O O   . VAL A 1 247 ? 10.252  -0.430  -16.529 1.00 98.08 247 A 1 
ATOM 1987 C CB  . VAL A 1 247 ? 8.974   -1.681  -19.321 1.00 98.49 247 A 1 
ATOM 1988 C CG1 . VAL A 1 247 ? 8.457   -0.250  -19.252 1.00 98.19 247 A 1 
ATOM 1989 C CG2 . VAL A 1 247 ? 9.249   -2.007  -20.797 1.00 98.17 247 A 1 
ATOM 1990 N N   . ILE A 1 248 ? 9.373   -2.450  -16.196 1.00 98.30 248 A 1 
ATOM 1991 C CA  . ILE A 1 248 ? 8.879   -2.185  -14.844 1.00 98.42 248 A 1 
ATOM 1992 C C   . ILE A 1 248 ? 10.007  -2.278  -13.803 1.00 98.18 248 A 1 
ATOM 1993 O O   . ILE A 1 248 ? 10.655  -3.306  -13.655 1.00 97.75 248 A 1 
ATOM 1994 C CB  . ILE A 1 248 ? 7.684   -3.115  -14.520 1.00 98.59 248 A 1 
ATOM 1995 C CG1 . ILE A 1 248 ? 6.510   -2.843  -15.490 1.00 98.47 248 A 1 
ATOM 1996 C CG2 . ILE A 1 248 ? 7.218   -2.912  -13.067 1.00 98.48 248 A 1 
ATOM 1997 C CD1 . ILE A 1 248 ? 5.359   -3.854  -15.392 1.00 98.38 248 A 1 
ATOM 1998 N N   . LEU A 1 249 ? 10.201  -1.196  -13.029 1.00 98.06 249 A 1 
ATOM 1999 C CA  . LEU A 1 249 ? 11.112  -1.179  -11.869 1.00 97.75 249 A 1 
ATOM 2000 C C   . LEU A 1 249 ? 10.510  -1.866  -10.643 1.00 97.82 249 A 1 
ATOM 2001 O O   . LEU A 1 249 ? 11.234  -2.425  -9.823  1.00 96.85 249 A 1 
ATOM 2002 C CB  . LEU A 1 249 ? 11.467  0.276   -11.487 1.00 96.56 249 A 1 
ATOM 2003 C CG  . LEU A 1 249 ? 12.599  0.907   -12.312 1.00 92.76 249 A 1 
ATOM 2004 C CD1 . LEU A 1 249 ? 12.198  1.142   -13.761 1.00 89.19 249 A 1 
ATOM 2005 C CD2 . LEU A 1 249 ? 12.982  2.259   -11.704 1.00 88.89 249 A 1 
ATOM 2006 N N   . GLY A 1 250 ? 9.193   -1.786  -10.500 1.00 98.14 250 A 1 
ATOM 2007 C CA  . GLY A 1 250 ? 8.432   -2.347  -9.394  1.00 98.30 250 A 1 
ATOM 2008 C C   . GLY A 1 250 ? 6.958   -1.956  -9.480  1.00 98.65 250 A 1 
ATOM 2009 O O   . GLY A 1 250 ? 6.599   -0.975  -10.141 1.00 98.52 250 A 1 
ATOM 2010 N N   . VAL A 1 251 ? 6.123   -2.722  -8.788  1.00 98.71 251 A 1 
ATOM 2011 C CA  . VAL A 1 251 ? 4.685   -2.495  -8.643  1.00 98.86 251 A 1 
ATOM 2012 C C   . VAL A 1 251 ? 4.397   -2.117  -7.194  1.00 98.88 251 A 1 
ATOM 2013 O O   . VAL A 1 251 ? 4.899   -2.767  -6.279  1.00 98.73 251 A 1 
ATOM 2014 C CB  . VAL A 1 251 ? 3.888   -3.732  -9.076  1.00 98.81 251 A 1 
ATOM 2015 C CG1 . VAL A 1 251 ? 2.381   -3.475  -9.016  1.00 98.57 251 A 1 
ATOM 2016 C CG2 . VAL A 1 251 ? 4.238   -4.183  -10.498 1.00 98.56 251 A 1 
ATOM 2017 N N   . LEU A 1 252 ? 3.612   -1.064  -6.966  1.00 98.76 252 A 1 
ATOM 2018 C CA  . LEU A 1 252 ? 3.249   -0.590  -5.631  1.00 98.76 252 A 1 
ATOM 2019 C C   . LEU A 1 252 ? 1.748   -0.767  -5.408  1.00 98.71 252 A 1 
ATOM 2020 O O   . LEU A 1 252 ? 0.949   -0.290  -6.221  1.00 98.45 252 A 1 
ATOM 2021 C CB  . LEU A 1 252 ? 3.666   0.875   -5.459  1.00 98.67 252 A 1 
ATOM 2022 C CG  . LEU A 1 252 ? 5.132   1.188   -5.800  1.00 97.95 252 A 1 
ATOM 2023 C CD1 . LEU A 1 252 ? 5.400   2.657   -5.503  1.00 96.59 252 A 1 
ATOM 2024 C CD2 . LEU A 1 252 ? 6.130   0.358   -4.999  1.00 96.08 252 A 1 
ATOM 2025 N N   . CYS A 1 253 ? 1.373   -1.417  -4.313  1.00 98.50 253 A 1 
ATOM 2026 C CA  . CYS A 1 253 ? -0.012  -1.705  -3.959  1.00 98.46 253 A 1 
ATOM 2027 C C   . CYS A 1 253 ? -0.325  -1.328  -2.502  1.00 98.40 253 A 1 
ATOM 2028 O O   . CYS A 1 253 ? 0.587   -1.155  -1.695  1.00 97.55 253 A 1 
ATOM 2029 C CB  . CYS A 1 253 ? -0.300  -3.198  -4.181  1.00 97.66 253 A 1 
ATOM 2030 S SG  . CYS A 1 253 ? 0.058   -3.850  -5.824  1.00 95.19 253 A 1 
ATOM 2031 N N   . GLY A 1 254 ? -1.607  -1.239  -2.160  1.00 98.08 254 A 1 
ATOM 2032 C CA  . GLY A 1 254 ? -2.124  -1.085  -0.798  1.00 97.77 254 A 1 
ATOM 2033 C C   . GLY A 1 254 ? -3.100  -2.208  -0.436  1.00 97.45 254 A 1 
ATOM 2034 O O   . GLY A 1 254 ? -2.785  -3.386  -0.626  1.00 96.28 254 A 1 
ATOM 2035 N N   . HIS A 1 255 ? -4.291  -1.841  0.058   1.00 97.03 255 A 1 
ATOM 2036 C CA  . HIS A 1 255 ? -5.481  -2.668  0.292   1.00 96.88 255 A 1 
ATOM 2037 C C   . HIS A 1 255 ? -5.393  -3.675  1.449   1.00 96.36 255 A 1 
ATOM 2038 O O   . HIS A 1 255 ? -6.338  -3.821  2.223   1.00 95.24 255 A 1 
ATOM 2039 C CB  . HIS A 1 255 ? -5.874  -3.363  -1.027  1.00 96.65 255 A 1 
ATOM 2040 C CG  . HIS A 1 255 ? -7.159  -4.132  -0.942  1.00 96.62 255 A 1 
ATOM 2041 N ND1 . HIS A 1 255 ? -8.392  -3.583  -0.706  1.00 95.14 255 A 1 
ATOM 2042 C CD2 . HIS A 1 255 ? -7.319  -5.479  -1.089  1.00 95.19 255 A 1 
ATOM 2043 C CE1 . HIS A 1 255 ? -9.286  -4.578  -0.701  1.00 94.56 255 A 1 
ATOM 2044 N NE2 . HIS A 1 255 ? -8.674  -5.765  -0.936  1.00 94.77 255 A 1 
ATOM 2045 N N   . LEU A 1 256 ? -4.285  -4.396  1.601   1.00 96.53 256 A 1 
ATOM 2046 C CA  . LEU A 1 256 ? -4.173  -5.440  2.627   1.00 95.62 256 A 1 
ATOM 2047 C C   . LEU A 1 256 ? -3.811  -4.905  4.024   1.00 94.65 256 A 1 
ATOM 2048 O O   . LEU A 1 256 ? -3.903  -5.643  5.003   1.00 92.42 256 A 1 
ATOM 2049 C CB  . LEU A 1 256 ? -3.196  -6.534  2.173   1.00 95.61 256 A 1 
ATOM 2050 C CG  . LEU A 1 256 ? -3.608  -7.288  0.899   1.00 95.09 256 A 1 
ATOM 2051 C CD1 . LEU A 1 256 ? -2.638  -8.444  0.677   1.00 94.21 256 A 1 
ATOM 2052 C CD2 . LEU A 1 256 ? -5.022  -7.881  0.984   1.00 93.96 256 A 1 
ATOM 2053 N N   . HIS A 1 257 ? -3.395  -3.640  4.114   1.00 96.14 257 A 1 
ATOM 2054 C CA  . HIS A 1 257 ? -2.950  -2.996  5.360   1.00 95.70 257 A 1 
ATOM 2055 C C   . HIS A 1 257 ? -1.756  -3.698  6.023   1.00 95.43 257 A 1 
ATOM 2056 O O   . HIS A 1 257 ? -1.607  -3.684  7.239   1.00 93.90 257 A 1 
ATOM 2057 C CB  . HIS A 1 257 ? -4.124  -2.844  6.331   1.00 95.62 257 A 1 
ATOM 2058 C CG  . HIS A 1 257 ? -5.274  -2.002  5.865   1.00 95.44 257 A 1 
ATOM 2059 N ND1 . HIS A 1 257 ? -5.803  -0.960  6.589   1.00 92.97 257 A 1 
ATOM 2060 C CD2 . HIS A 1 257 ? -6.006  -2.136  4.727   1.00 93.08 257 A 1 
ATOM 2061 C CE1 . HIS A 1 257 ? -6.821  -0.460  5.879   1.00 92.55 257 A 1 
ATOM 2062 N NE2 . HIS A 1 257 ? -6.991  -1.157  4.744   1.00 92.96 257 A 1 
ATOM 2063 N N   . THR A 1 258 ? -0.950  -4.372  5.221   1.00 95.45 258 A 1 
ATOM 2064 C CA  . THR A 1 258 ? 0.193   -5.164  5.678   1.00 95.55 258 A 1 
ATOM 2065 C C   . THR A 1 258 ? 1.448   -4.833  4.891   1.00 96.26 258 A 1 
ATOM 2066 O O   . THR A 1 258 ? 1.401   -4.338  3.763   1.00 95.73 258 A 1 
ATOM 2067 C CB  . THR A 1 258 ? -0.086  -6.667  5.607   1.00 94.07 258 A 1 
ATOM 2068 O OG1 . THR A 1 258 ? -0.583  -7.060  4.359   1.00 90.37 258 A 1 
ATOM 2069 C CG2 . THR A 1 258 ? -1.091  -7.079  6.671   1.00 89.00 258 A 1 
ATOM 2070 N N   . ASP A 1 259 ? 2.586   -5.113  5.508   1.00 96.87 259 A 1 
ATOM 2071 C CA  . ASP A 1 259 ? 3.892   -5.048  4.886   1.00 97.20 259 A 1 
ATOM 2072 C C   . ASP A 1 259 ? 4.238   -6.418  4.289   1.00 97.36 259 A 1 
ATOM 2073 O O   . ASP A 1 259 ? 4.636   -7.337  4.988   1.00 96.74 259 A 1 
ATOM 2074 C CB  . ASP A 1 259 ? 4.900   -4.583  5.941   1.00 97.07 259 A 1 
ATOM 2075 C CG  . ASP A 1 259 ? 6.300   -4.435  5.380   1.00 96.37 259 A 1 
ATOM 2076 O OD1 . ASP A 1 259 ? 6.585   -4.954  4.269   1.00 94.32 259 A 1 
ATOM 2077 O OD2 . ASP A 1 259 ? 7.091   -3.678  5.976   1.00 93.54 259 A 1 
ATOM 2078 N N   . THR A 1 260 ? 4.035   -6.571  2.979   1.00 97.45 260 A 1 
ATOM 2079 C CA  . THR A 1 260 ? 4.312   -7.818  2.267   1.00 97.66 260 A 1 
ATOM 2080 C C   . THR A 1 260 ? 4.715   -7.557  0.818   1.00 98.02 260 A 1 
ATOM 2081 O O   . THR A 1 260 ? 4.826   -6.410  0.377   1.00 98.02 260 A 1 
ATOM 2082 C CB  . THR A 1 260 ? 3.126   -8.793  2.407   1.00 97.13 260 A 1 
ATOM 2083 O OG1 . THR A 1 260 ? 3.448   -10.082 1.926   1.00 94.74 260 A 1 
ATOM 2084 C CG2 . THR A 1 260 ? 1.875   -8.329  1.682   1.00 95.23 260 A 1 
ATOM 2085 N N   . PHE A 1 261 ? 4.966   -8.619  0.065   1.00 98.01 261 A 1 
ATOM 2086 C CA  . PHE A 1 261 ? 5.369   -8.557  -1.336  1.00 98.28 261 A 1 
ATOM 2087 C C   . PHE A 1 261 ? 4.785   -9.715  -2.147  1.00 98.18 261 A 1 
ATOM 2088 O O   . PHE A 1 261 ? 4.255   -10.676 -1.594  1.00 97.95 261 A 1 
ATOM 2089 C CB  . PHE A 1 261 ? 6.900   -8.503  -1.420  1.00 98.27 261 A 1 
ATOM 2090 C CG  . PHE A 1 261 ? 7.617   -9.737  -0.901  1.00 98.38 261 A 1 
ATOM 2091 C CD1 . PHE A 1 261 ? 7.997   -9.815  0.456   1.00 97.99 261 A 1 
ATOM 2092 C CD2 . PHE A 1 261 ? 7.919   -10.798 -1.768  1.00 98.01 261 A 1 
ATOM 2093 C CE1 . PHE A 1 261 ? 8.681   -10.951 0.934   1.00 97.59 261 A 1 
ATOM 2094 C CE2 . PHE A 1 261 ? 8.605   -11.928 -1.295  1.00 97.57 261 A 1 
ATOM 2095 C CZ  . PHE A 1 261 ? 8.986   -12.007 0.056   1.00 97.60 261 A 1 
ATOM 2096 N N   . ARG A 1 262 ? 4.886   -9.618  -3.478  1.00 98.34 262 A 1 
ATOM 2097 C CA  . ARG A 1 262 ? 4.566   -10.683 -4.434  1.00 98.30 262 A 1 
ATOM 2098 C C   . ARG A 1 262 ? 5.666   -10.789 -5.472  1.00 98.53 262 A 1 
ATOM 2099 O O   . ARG A 1 262 ? 6.130   -9.775  -5.984  1.00 98.27 262 A 1 
ATOM 2100 C CB  . ARG A 1 262 ? 3.233   -10.413 -5.146  1.00 97.64 262 A 1 
ATOM 2101 C CG  . ARG A 1 262 ? 2.016   -10.266 -4.233  1.00 94.96 262 A 1 
ATOM 2102 C CD  . ARG A 1 262 ? 1.644   -11.577 -3.560  1.00 94.35 262 A 1 
ATOM 2103 N NE  . ARG A 1 262 ? 0.462   -11.401 -2.726  1.00 92.81 262 A 1 
ATOM 2104 C CZ  . ARG A 1 262 ? 0.435   -11.170 -1.425  1.00 92.89 262 A 1 
ATOM 2105 N NH1 . ARG A 1 262 ? 1.509   -11.048 -0.694  1.00 86.98 262 A 1 
ATOM 2106 N NH2 . ARG A 1 262 ? -0.696  -11.055 -0.829  1.00 88.20 262 A 1 
ATOM 2107 N N   . ILE A 1 263 ? 6.035   -12.011 -5.817  1.00 98.39 263 A 1 
ATOM 2108 C CA  . ILE A 1 263 ? 6.885   -12.302 -6.972  1.00 98.32 263 A 1 
ATOM 2109 C C   . ILE A 1 263 ? 5.954   -12.650 -8.137  1.00 98.38 263 A 1 
ATOM 2110 O O   . ILE A 1 263 ? 5.445   -13.764 -8.223  1.00 98.01 263 A 1 
ATOM 2111 C CB  . ILE A 1 263 ? 7.901   -13.427 -6.651  1.00 98.39 263 A 1 
ATOM 2112 C CG1 . ILE A 1 263 ? 8.730   -13.084 -5.389  1.00 98.02 263 A 1 
ATOM 2113 C CG2 . ILE A 1 263 ? 8.819   -13.634 -7.875  1.00 98.09 263 A 1 
ATOM 2114 C CD1 . ILE A 1 263 ? 9.670   -14.207 -4.926  1.00 97.18 263 A 1 
ATOM 2115 N N   . LEU A 1 264 ? 5.691   -11.674 -9.002  1.00 98.44 264 A 1 
ATOM 2116 C CA  . LEU A 1 264 ? 4.840   -11.852 -10.177 1.00 98.47 264 A 1 
ATOM 2117 C C   . LEU A 1 264 ? 5.670   -12.473 -11.292 1.00 98.31 264 A 1 
ATOM 2118 O O   . LEU A 1 264 ? 6.706   -11.915 -11.660 1.00 98.09 264 A 1 
ATOM 2119 C CB  . LEU A 1 264 ? 4.256   -10.496 -10.616 1.00 98.39 264 A 1 
ATOM 2120 C CG  . LEU A 1 264 ? 3.577   -9.666  -9.509  1.00 98.04 264 A 1 
ATOM 2121 C CD1 . LEU A 1 264 ? 3.032   -8.374  -10.114 1.00 97.63 264 A 1 
ATOM 2122 C CD2 . LEU A 1 264 ? 2.423   -10.412 -8.856  1.00 97.50 264 A 1 
ATOM 2123 N N   . SER A 1 265 ? 5.237   -13.599 -11.851 1.00 97.93 265 A 1 
ATOM 2124 C CA  . SER A 1 265 ? 6.022   -14.337 -12.846 1.00 97.64 265 A 1 
ATOM 2125 C C   . SER A 1 265 ? 5.217   -14.821 -14.049 1.00 97.52 265 A 1 
ATOM 2126 O O   . SER A 1 265 ? 4.051   -15.187 -13.946 1.00 96.71 265 A 1 
ATOM 2127 C CB  . SER A 1 265 ? 6.772   -15.499 -12.187 1.00 96.63 265 A 1 
ATOM 2128 O OG  . SER A 1 265 ? 5.871   -16.435 -11.623 1.00 90.09 265 A 1 
ATOM 2129 N N   . LYS A 1 266 ? 5.887   -14.849 -15.225 1.00 96.85 266 A 1 
ATOM 2130 C CA  . LYS A 1 266 ? 5.444   -15.496 -16.460 1.00 96.52 266 A 1 
ATOM 2131 C C   . LYS A 1 266 ? 6.643   -16.166 -17.123 1.00 96.81 266 A 1 
ATOM 2132 O O   . LYS A 1 266 ? 7.474   -15.503 -17.741 1.00 95.65 266 A 1 
ATOM 2133 C CB  . LYS A 1 266 ? 4.794   -14.457 -17.378 1.00 95.84 266 A 1 
ATOM 2134 C CG  . LYS A 1 266 ? 4.242   -15.093 -18.657 1.00 95.15 266 A 1 
ATOM 2135 C CD  . LYS A 1 266 ? 3.627   -14.001 -19.538 1.00 93.00 266 A 1 
ATOM 2136 C CE  . LYS A 1 266 ? 2.948   -14.602 -20.778 1.00 88.88 266 A 1 
ATOM 2137 N NZ  . LYS A 1 266 ? 2.219   -13.543 -21.496 1.00 82.53 266 A 1 
ATOM 2138 N N   . GLY A 1 267 ? 6.768   -17.476 -16.950 1.00 95.57 267 A 1 
ATOM 2139 C CA  . GLY A 1 267 ? 7.983   -18.194 -17.315 1.00 95.36 267 A 1 
ATOM 2140 C C   . GLY A 1 267 ? 9.197   -17.615 -16.586 1.00 96.27 267 A 1 
ATOM 2141 O O   . GLY A 1 267 ? 9.194   -17.492 -15.369 1.00 95.01 267 A 1 
ATOM 2142 N N   . ASN A 1 268 ? 10.213  -17.188 -17.340 1.00 96.93 268 A 1 
ATOM 2143 C CA  . ASN A 1 268 ? 11.434  -16.602 -16.777 1.00 97.00 268 A 1 
ATOM 2144 C C   . ASN A 1 268 ? 11.322  -15.088 -16.480 1.00 97.65 268 A 1 
ATOM 2145 O O   . ASN A 1 268 ? 12.237  -14.517 -15.893 1.00 96.73 268 A 1 
ATOM 2146 C CB  . ASN A 1 268 ? 12.602  -16.900 -17.722 1.00 96.06 268 A 1 
ATOM 2147 C CG  . ASN A 1 268 ? 12.918  -18.383 -17.814 1.00 89.62 268 A 1 
ATOM 2148 O OD1 . ASN A 1 268 ? 12.638  -19.162 -16.928 1.00 79.01 268 A 1 
ATOM 2149 N ND2 . ASN A 1 268 ? 13.524  -18.819 -18.891 1.00 80.08 268 A 1 
ATOM 2150 N N   . LYS A 1 269 ? 10.231  -14.444 -16.895 1.00 98.07 269 A 1 
ATOM 2151 C CA  . LYS A 1 269 ? 10.015  -13.015 -16.665 1.00 98.36 269 A 1 
ATOM 2152 C C   . LYS A 1 269 ? 9.408   -12.801 -15.284 1.00 98.47 269 A 1 
ATOM 2153 O O   . LYS A 1 269 ? 8.420   -13.453 -14.945 1.00 98.06 269 A 1 
ATOM 2154 C CB  . LYS A 1 269 ? 9.120   -12.420 -17.753 1.00 98.29 269 A 1 
ATOM 2155 C CG  . LYS A 1 269 ? 9.742   -12.512 -19.156 1.00 97.65 269 A 1 
ATOM 2156 C CD  . LYS A 1 269 ? 8.807   -11.846 -20.169 1.00 96.50 269 A 1 
ATOM 2157 C CE  . LYS A 1 269 ? 9.392   -11.872 -21.582 1.00 92.91 269 A 1 
ATOM 2158 N NZ  . LYS A 1 269 ? 8.508   -11.175 -22.528 1.00 86.54 269 A 1 
ATOM 2159 N N   . LYS A 1 270 ? 9.991   -11.892 -14.494 1.00 98.51 270 A 1 
ATOM 2160 C CA  . LYS A 1 270 ? 9.569   -11.644 -13.109 1.00 98.54 270 A 1 
ATOM 2161 C C   . LYS A 1 270 ? 9.590   -10.161 -12.782 1.00 98.69 270 A 1 
ATOM 2162 O O   . LYS A 1 270 ? 10.505  -9.445  -13.185 1.00 98.31 270 A 1 
ATOM 2163 C CB  . LYS A 1 270 ? 10.460  -12.419 -12.126 1.00 98.32 270 A 1 
ATOM 2164 C CG  . LYS A 1 270 ? 10.347  -13.943 -12.304 1.00 97.58 270 A 1 
ATOM 2165 C CD  . LYS A 1 270 ? 11.300  -14.679 -11.357 1.00 96.57 270 A 1 
ATOM 2166 C CE  . LYS A 1 270 ? 11.255  -16.171 -11.685 1.00 92.89 270 A 1 
ATOM 2167 N NZ  . LYS A 1 270 ? 12.353  -16.899 -11.014 1.00 86.65 270 A 1 
ATOM 2168 N N   . VAL A 1 271 ? 8.610   -9.718  -11.997 1.00 98.69 271 A 1 
ATOM 2169 C CA  . VAL A 1 271 ? 8.490   -8.364  -11.463 1.00 98.62 271 A 1 
ATOM 2170 C C   . VAL A 1 271 ? 8.140   -8.440  -9.981  1.00 98.74 271 A 1 
ATOM 2171 O O   . VAL A 1 271 ? 7.384   -9.314  -9.559  1.00 98.34 271 A 1 
ATOM 2172 C CB  . VAL A 1 271 ? 7.445   -7.547  -12.244 1.00 97.78 271 A 1 
ATOM 2173 C CG1 . VAL A 1 271 ? 7.141   -6.184  -11.612 1.00 90.00 271 A 1 
ATOM 2174 C CG2 . VAL A 1 271 ? 7.936   -7.276  -13.666 1.00 90.33 271 A 1 
ATOM 2175 N N   . MET A 1 272 ? 8.682   -7.515  -9.179  1.00 98.62 272 A 1 
ATOM 2176 C CA  . MET A 1 272 ? 8.316   -7.394  -7.771  1.00 98.69 272 A 1 
ATOM 2177 C C   . MET A 1 272 ? 7.098   -6.486  -7.589  1.00 98.73 272 A 1 
ATOM 2178 O O   . MET A 1 272 ? 7.096   -5.362  -8.086  1.00 98.59 272 A 1 
ATOM 2179 C CB  . MET A 1 272 ? 9.482   -6.848  -6.943  1.00 98.56 272 A 1 
ATOM 2180 C CG  . MET A 1 272 ? 10.592  -7.885  -6.784  1.00 97.42 272 A 1 
ATOM 2181 S SD  . MET A 1 272 ? 10.086  -9.493  -6.136  1.00 97.85 272 A 1 
ATOM 2182 C CE  . MET A 1 272 ? 9.311   -9.009  -4.578  1.00 95.35 272 A 1 
ATOM 2183 N N   . ALA A 1 273 ? 6.133   -6.943  -6.809  1.00 98.70 273 A 1 
ATOM 2184 C CA  . ALA A 1 273 ? 5.072   -6.109  -6.267  1.00 98.71 273 A 1 
ATOM 2185 C C   . ALA A 1 273 ? 5.227   -5.964  -4.746  1.00 98.71 273 A 1 
ATOM 2186 O O   . ALA A 1 273 ? 5.455   -6.941  -4.036  1.00 98.58 273 A 1 
ATOM 2187 C CB  . ALA A 1 273 ? 3.709   -6.660  -6.674  1.00 98.65 273 A 1 
ATOM 2188 N N   . PHE A 1 274 ? 5.100   -4.732  -4.262  1.00 98.78 274 A 1 
ATOM 2189 C CA  . PHE A 1 274 ? 5.231   -4.372  -2.862  1.00 98.77 274 A 1 
ATOM 2190 C C   . PHE A 1 274 ? 3.890   -3.865  -2.343  1.00 98.61 274 A 1 
ATOM 2191 O O   . PHE A 1 274 ? 3.401   -2.829  -2.809  1.00 98.40 274 A 1 
ATOM 2192 C CB  . PHE A 1 274 ? 6.327   -3.305  -2.706  1.00 98.68 274 A 1 
ATOM 2193 C CG  . PHE A 1 274 ? 7.665   -3.741  -3.249  1.00 98.71 274 A 1 
ATOM 2194 C CD1 . PHE A 1 274 ? 8.454   -4.654  -2.524  1.00 98.46 274 A 1 
ATOM 2195 C CD2 . PHE A 1 274 ? 8.107   -3.282  -4.506  1.00 98.45 274 A 1 
ATOM 2196 C CE1 . PHE A 1 274 ? 9.669   -5.114  -3.048  1.00 98.22 274 A 1 
ATOM 2197 C CE2 . PHE A 1 274 ? 9.325   -3.744  -5.033  1.00 98.18 274 A 1 
ATOM 2198 C CZ  . PHE A 1 274 ? 10.102  -4.666  -4.308  1.00 98.24 274 A 1 
ATOM 2199 N N   . ILE A 1 275 ? 3.326   -4.562  -1.385  1.00 98.33 275 A 1 
ATOM 2200 C CA  . ILE A 1 275 ? 2.142   -4.103  -0.671  1.00 98.29 275 A 1 
ATOM 2201 C C   . ILE A 1 275 ? 2.611   -3.238  0.501   1.00 98.10 275 A 1 
ATOM 2202 O O   . ILE A 1 275 ? 3.371   -3.695  1.361   1.00 97.57 275 A 1 
ATOM 2203 C CB  . ILE A 1 275 ? 1.233   -5.277  -0.273  1.00 98.02 275 A 1 
ATOM 2204 C CG1 . ILE A 1 275 ? 0.682   -6.006  -1.522  1.00 97.08 275 A 1 
ATOM 2205 C CG2 . ILE A 1 275 ? 0.056   -4.768  0.549   1.00 97.04 275 A 1 
ATOM 2206 C CD1 . ILE A 1 275 ? 1.195   -7.421  -1.703  1.00 93.00 275 A 1 
ATOM 2207 N N   . GLY A 1 276 ? 2.225   -1.967  0.478   1.00 97.32 276 A 1 
ATOM 2208 C CA  . GLY A 1 276 ? 2.586   -1.001  1.502   1.00 96.98 276 A 1 
ATOM 2209 C C   . GLY A 1 276 ? 1.747   -1.164  2.768   1.00 96.71 276 A 1 
ATOM 2210 O O   . GLY A 1 276 ? 0.558   -1.455  2.677   1.00 94.68 276 A 1 
ATOM 2211 N N   . PRO A 1 277 ? 2.345   -0.966  3.962   1.00 96.87 277 A 1 
ATOM 2212 C CA  . PRO A 1 277 ? 1.588   -0.973  5.203   1.00 96.33 277 A 1 
ATOM 2213 C C   . PRO A 1 277 ? 0.688   0.273   5.292   1.00 96.59 277 A 1 
ATOM 2214 O O   . PRO A 1 277 ? 1.040   1.345   4.802   1.00 95.45 277 A 1 
ATOM 2215 C CB  . PRO A 1 277 ? 2.650   -1.003  6.294   1.00 95.35 277 A 1 
ATOM 2216 C CG  . PRO A 1 277 ? 3.802   -0.214  5.672   1.00 94.38 277 A 1 
ATOM 2217 C CD  . PRO A 1 277 ? 3.735   -0.613  4.206   1.00 95.88 277 A 1 
ATOM 2218 N N   . SER A 1 278 ? -0.463  0.138   5.953   1.00 96.26 278 A 1 
ATOM 2219 C CA  . SER A 1 278 ? -1.461  1.197   6.055   1.00 96.47 278 A 1 
ATOM 2220 C C   . SER A 1 278 ? -1.132  2.269   7.102   1.00 96.80 278 A 1 
ATOM 2221 O O   . SER A 1 278 ? -0.482  1.999   8.108   1.00 96.28 278 A 1 
ATOM 2222 C CB  . SER A 1 278 ? -2.835  0.609   6.356   1.00 94.93 278 A 1 
ATOM 2223 O OG  . SER A 1 278 ? -2.858  -0.036  7.620   1.00 91.00 278 A 1 
ATOM 2224 N N   . VAL A 1 279 ? -1.678  3.463   6.911   1.00 97.21 279 A 1 
ATOM 2225 C CA  . VAL A 1 279 ? -1.764  4.474   7.982   1.00 97.11 279 A 1 
ATOM 2226 C C   . VAL A 1 279 ? -2.870  4.122   8.970   1.00 96.83 279 A 1 
ATOM 2227 O O   . VAL A 1 279 ? -2.774  4.455   10.153  1.00 95.74 279 A 1 
ATOM 2228 C CB  . VAL A 1 279 ? -2.008  5.867   7.391   1.00 97.03 279 A 1 
ATOM 2229 C CG1 . VAL A 1 279 ? -2.208  6.949   8.462   1.00 95.79 279 A 1 
ATOM 2230 C CG2 . VAL A 1 279 ? -0.810  6.287   6.534   1.00 96.07 279 A 1 
ATOM 2231 N N   . ASP A 1 280 ? -3.897  3.444   8.500   1.00 96.02 280 A 1 
ATOM 2232 C CA  . ASP A 1 280 ? -5.014  3.021   9.322   1.00 95.11 280 A 1 
ATOM 2233 C C   . ASP A 1 280 ? -4.623  1.990   10.397  1.00 94.71 280 A 1 
ATOM 2234 O O   . ASP A 1 280 ? -3.736  1.159   10.212  1.00 92.26 280 A 1 
ATOM 2235 C CB  . ASP A 1 280 ? -6.113  2.481   8.402   1.00 92.94 280 A 1 
ATOM 2236 C CG  . ASP A 1 280 ? -7.274  2.002   9.241   1.00 89.02 280 A 1 
ATOM 2237 O OD1 . ASP A 1 280 ? -7.741  2.781   10.093  1.00 83.48 280 A 1 
ATOM 2238 O OD2 . ASP A 1 280 ? -7.589  0.805   9.127   1.00 82.30 280 A 1 
ATOM 2239 N N   . THR A 1 281 ? -5.324  2.037   11.530  1.00 93.18 281 A 1 
ATOM 2240 C CA  . THR A 1 281 ? -5.075  1.200   12.711  1.00 91.10 281 A 1 
ATOM 2241 C C   . THR A 1 281 ? -5.932  -0.060  12.767  1.00 89.16 281 A 1 
ATOM 2242 O O   . THR A 1 281 ? -5.773  -0.876  13.675  1.00 83.87 281 A 1 
ATOM 2243 C CB  . THR A 1 281 ? -5.277  2.020   13.990  1.00 89.25 281 A 1 
ATOM 2244 O OG1 . THR A 1 281 ? -6.488  2.739   13.978  1.00 83.08 281 A 1 
ATOM 2245 C CG2 . THR A 1 281 ? -4.187  3.062   14.162  1.00 81.51 281 A 1 
ATOM 2246 N N   . TRP A 1 282 ? -6.817  -0.237  11.813  1.00 85.59 282 A 1 
ATOM 2247 C CA  . TRP A 1 282 ? -7.813  -1.301  11.817  1.00 81.56 282 A 1 
ATOM 2248 C C   . TRP A 1 282 ? -7.223  -2.703  12.012  1.00 80.53 282 A 1 
ATOM 2249 O O   . TRP A 1 282 ? -6.160  -3.045  11.483  1.00 73.72 282 A 1 
ATOM 2250 C CB  . TRP A 1 282 ? -8.593  -1.241  10.524  1.00 75.39 282 A 1 
ATOM 2251 C CG  . TRP A 1 282 ? -9.792  -2.127  10.448  1.00 70.35 282 A 1 
ATOM 2252 C CD1 . TRP A 1 282 ? -10.956 -1.917  11.092  1.00 61.14 282 A 1 
ATOM 2253 C CD2 . TRP A 1 282 ? -9.974  -3.311  9.629   1.00 64.14 282 A 1 
ATOM 2254 N NE1 . TRP A 1 282 ? -11.875 -2.883  10.701  1.00 56.61 282 A 1 
ATOM 2255 C CE2 . TRP A 1 282 ? -11.315 -3.754  9.782   1.00 59.29 282 A 1 
ATOM 2256 C CE3 . TRP A 1 282 ? -9.156  -4.047  8.745   1.00 55.03 282 A 1 
ATOM 2257 C CZ2 . TRP A 1 282 ? -11.841 -4.839  9.062   1.00 54.91 282 A 1 
ATOM 2258 C CZ3 . TRP A 1 282 ? -9.656  -5.134  8.036   1.00 53.35 282 A 1 
ATOM 2259 C CH2 . TRP A 1 282 ? -10.993 -5.530  8.173   1.00 52.48 282 A 1 
ATOM 2260 N N   . LEU A 1 283 ? -7.943  -3.533  12.760  1.00 80.94 283 A 1 
ATOM 2261 C CA  . LEU A 1 283 ? -7.532  -4.890  13.149  1.00 78.99 283 A 1 
ATOM 2262 C C   . LEU A 1 283 ? -6.146  -4.972  13.798  1.00 80.50 283 A 1 
ATOM 2263 O O   . LEU A 1 283 ? -5.397  -5.930  13.590  1.00 74.69 283 A 1 
ATOM 2264 C CB  . LEU A 1 283 ? -7.687  -5.886  11.981  1.00 73.53 283 A 1 
ATOM 2265 C CG  . LEU A 1 283 ? -9.106  -6.094  11.458  1.00 68.38 283 A 1 
ATOM 2266 C CD1 . LEU A 1 283 ? -9.067  -7.146  10.339  1.00 65.66 283 A 1 
ATOM 2267 C CD2 . LEU A 1 283 ? -10.072 -6.603  12.530  1.00 66.10 283 A 1 
ATOM 2268 N N   . GLY A 1 284 ? -5.802  -3.965  14.582  1.00 85.22 284 A 1 
ATOM 2269 C CA  . GLY A 1 284 ? -4.606  -3.989  15.395  1.00 85.65 284 A 1 
ATOM 2270 C C   . GLY A 1 284 ? -3.308  -3.905  14.603  1.00 88.07 284 A 1 
ATOM 2271 O O   . GLY A 1 284 ? -2.364  -4.611  14.930  1.00 85.58 284 A 1 
ATOM 2272 N N   . THR A 1 285 ? -3.246  -3.078  13.563  1.00 90.62 285 A 1 
ATOM 2273 C CA  . THR A 1 285 ? -1.999  -2.771  12.852  1.00 91.53 285 A 1 
ATOM 2274 C C   . THR A 1 285 ? -1.523  -1.375  13.234  1.00 93.39 285 A 1 
ATOM 2275 O O   . THR A 1 285 ? -2.306  -0.423  13.214  1.00 92.46 285 A 1 
ATOM 2276 C CB  . THR A 1 285 ? -2.158  -2.930  11.337  1.00 88.75 285 A 1 
ATOM 2277 O OG1 . THR A 1 285 ? -2.612  -4.240  11.068  1.00 77.72 285 A 1 
ATOM 2278 C CG2 . THR A 1 285 ? -0.839  -2.783  10.595  1.00 76.33 285 A 1 
ATOM 2279 N N   . SER A 1 286 ? -0.255  -1.238  13.599  1.00 94.29 286 A 1 
ATOM 2280 C CA  . SER A 1 286 ? 0.322   0.064   13.901  1.00 94.94 286 A 1 
ATOM 2281 C C   . SER A 1 286 ? 0.382   0.917   12.630  1.00 96.05 286 A 1 
ATOM 2282 O O   . SER A 1 286 ? 0.857   0.415   11.613  1.00 96.00 286 A 1 
ATOM 2283 C CB  . SER A 1 286 ? 1.724   -0.090  14.492  1.00 94.10 286 A 1 
ATOM 2284 O OG  . SER A 1 286 ? 1.645   -0.672  15.780  1.00 91.02 286 A 1 
ATOM 2285 N N   . PRO A 1 287 ? -0.051  2.195   12.673  1.00 96.60 287 A 1 
ATOM 2286 C CA  . PRO A 1 287 ? 0.076   3.107   11.541  1.00 97.02 287 A 1 
ATOM 2287 C C   . PRO A 1 287 ? 1.488   3.101   10.988  1.00 97.28 287 A 1 
ATOM 2288 O O   . PRO A 1 287 ? 2.453   3.164   11.759  1.00 96.82 287 A 1 
ATOM 2289 C CB  . PRO A 1 287 ? -0.275  4.493   12.069  1.00 96.59 287 A 1 
ATOM 2290 C CG  . PRO A 1 287 ? -1.170  4.195   13.256  1.00 95.01 287 A 1 
ATOM 2291 C CD  . PRO A 1 287 ? -0.655  2.864   13.795  1.00 96.34 287 A 1 
ATOM 2292 N N   . SER A 1 288 ? 1.605   3.023   9.677   1.00 97.72 288 A 1 
ATOM 2293 C CA  . SER A 1 288 ? 2.896   2.869   9.029   1.00 97.73 288 A 1 
ATOM 2294 C C   . SER A 1 288 ? 2.961   3.596   7.697   1.00 98.12 288 A 1 
ATOM 2295 O O   . SER A 1 288 ? 1.957   3.835   7.044   1.00 97.68 288 A 1 
ATOM 2296 C CB  . SER A 1 288 ? 3.232   1.389   8.831   1.00 96.66 288 A 1 
ATOM 2297 O OG  . SER A 1 288 ? 3.255   0.757   10.084  1.00 83.15 288 A 1 
ATOM 2298 N N   . ILE A 1 289 ? 4.184   3.938   7.294   1.00 97.78 289 A 1 
ATOM 2299 C CA  . ILE A 1 289 ? 4.466   4.523   5.990   1.00 97.87 289 A 1 
ATOM 2300 C C   . ILE A 1 289 ? 5.814   4.014   5.486   1.00 97.96 289 A 1 
ATOM 2301 O O   . ILE A 1 289 ? 6.745   3.789   6.265   1.00 97.65 289 A 1 
ATOM 2302 C CB  . ILE A 1 289 ? 4.375   6.055   6.040   1.00 97.50 289 A 1 
ATOM 2303 C CG1 . ILE A 1 289 ? 4.417   6.617   4.600   1.00 93.20 289 A 1 
ATOM 2304 C CG2 . ILE A 1 289 ? 5.468   6.678   6.931   1.00 93.39 289 A 1 
ATOM 2305 C CD1 . ILE A 1 289 ? 3.971   8.062   4.497   1.00 92.31 289 A 1 
ATOM 2306 N N   . ARG A 1 290 ? 5.926   3.849   4.167   1.00 98.25 290 A 1 
ATOM 2307 C CA  . ARG A 1 290 ? 7.135   3.371   3.506   1.00 98.35 290 A 1 
ATOM 2308 C C   . ARG A 1 290 ? 7.776   4.466   2.661   1.00 98.42 290 A 1 
ATOM 2309 O O   . ARG A 1 290 ? 7.084   5.245   2.011   1.00 98.21 290 A 1 
ATOM 2310 C CB  . ARG A 1 290 ? 6.780   2.116   2.699   1.00 98.17 290 A 1 
ATOM 2311 C CG  . ARG A 1 290 ? 7.989   1.525   1.989   1.00 97.53 290 A 1 
ATOM 2312 C CD  . ARG A 1 290 ? 7.633   0.187   1.337   1.00 96.99 290 A 1 
ATOM 2313 N NE  . ARG A 1 290 ? 7.454   -0.850  2.358   1.00 95.37 290 A 1 
ATOM 2314 C CZ  . ARG A 1 290 ? 6.955   -2.043  2.189   1.00 95.90 290 A 1 
ATOM 2315 N NH1 . ARG A 1 290 ? 6.530   -2.482  1.040   1.00 91.24 290 A 1 
ATOM 2316 N NH2 . ARG A 1 290 ? 6.889   -2.838  3.195   1.00 91.47 290 A 1 
ATOM 2317 N N   . LYS A 1 291 ? 9.106   4.490   2.636   1.00 97.67 291 A 1 
ATOM 2318 C CA  . LYS A 1 291 ? 9.907   5.319   1.738   1.00 97.57 291 A 1 
ATOM 2319 C C   . LYS A 1 291 ? 10.840  4.433   0.923   1.00 97.55 291 A 1 
ATOM 2320 O O   . LYS A 1 291 ? 11.543  3.606   1.492   1.00 97.39 291 A 1 
ATOM 2321 C CB  . LYS A 1 291 ? 10.671  6.377   2.553   1.00 97.02 291 A 1 
ATOM 2322 C CG  . LYS A 1 291 ? 11.241  7.473   1.626   1.00 95.83 291 A 1 
ATOM 2323 C CD  . LYS A 1 291 ? 11.820  8.669   2.381   1.00 94.22 291 A 1 
ATOM 2324 C CE  . LYS A 1 291 ? 13.095  8.333   3.160   1.00 89.01 291 A 1 
ATOM 2325 N NZ  . LYS A 1 291 ? 13.930  9.541   3.373   1.00 85.02 291 A 1 
ATOM 2326 N N   . TYR A 1 292 ? 10.874  4.615   -0.394  1.00 97.68 292 A 1 
ATOM 2327 C CA  . TYR A 1 292 ? 11.753  3.908   -1.317  1.00 97.60 292 A 1 
ATOM 2328 C C   . TYR A 1 292 ? 12.937  4.784   -1.710  1.00 97.29 292 A 1 
ATOM 2329 O O   . TYR A 1 292 ? 12.736  5.967   -1.988  1.00 96.84 292 A 1 
ATOM 2330 C CB  . TYR A 1 292 ? 10.974  3.487   -2.572  1.00 97.93 292 A 1 
ATOM 2331 C CG  . TYR A 1 292 ? 9.854   2.499   -2.300  1.00 98.18 292 A 1 
ATOM 2332 C CD1 . TYR A 1 292 ? 10.103  1.120   -2.389  1.00 97.93 292 A 1 
ATOM 2333 C CD2 . TYR A 1 292 ? 8.568   2.960   -1.960  1.00 97.98 292 A 1 
ATOM 2334 C CE1 . TYR A 1 292 ? 9.076   0.193   -2.143  1.00 97.86 292 A 1 
ATOM 2335 C CE2 . TYR A 1 292 ? 7.539   2.038   -1.702  1.00 97.91 292 A 1 
ATOM 2336 C CZ  . TYR A 1 292 ? 7.786   0.654   -1.794  1.00 98.02 292 A 1 
ATOM 2337 O OH  . TYR A 1 292 ? 6.797   -0.237  -1.550  1.00 97.69 292 A 1 
ATOM 2338 N N   . ASP A 1 293 ? 14.137  4.212   -1.807  1.00 96.88 293 A 1 
ATOM 2339 C CA  . ASP A 1 293 ? 15.195  4.744   -2.671  1.00 96.69 293 A 1 
ATOM 2340 C C   . ASP A 1 293 ? 14.998  4.133   -4.066  1.00 96.91 293 A 1 
ATOM 2341 O O   . ASP A 1 293 ? 15.275  2.952   -4.299  1.00 96.39 293 A 1 
ATOM 2342 C CB  . ASP A 1 293 ? 16.610  4.495   -2.108  1.00 96.00 293 A 1 
ATOM 2343 C CG  . ASP A 1 293 ? 17.733  5.101   -2.990  1.00 94.72 293 A 1 
ATOM 2344 O OD1 . ASP A 1 293 ? 17.456  5.607   -4.099  1.00 93.03 293 A 1 
ATOM 2345 O OD2 . ASP A 1 293 ? 18.923  5.027   -2.613  1.00 91.34 293 A 1 
ATOM 2346 N N   . VAL A 1 294 ? 14.481  4.949   -4.979  1.00 96.04 294 A 1 
ATOM 2347 C CA  . VAL A 1 294 ? 14.205  4.544   -6.368  1.00 95.89 294 A 1 
ATOM 2348 C C   . VAL A 1 294 ? 15.484  4.557   -7.210  1.00 95.08 294 A 1 
ATOM 2349 O O   . VAL A 1 294 ? 15.583  3.867   -8.217  1.00 93.27 294 A 1 
ATOM 2350 C CB  . VAL A 1 294 ? 13.119  5.439   -6.980  1.00 95.90 294 A 1 
ATOM 2351 C CG1 . VAL A 1 294 ? 12.760  5.041   -8.417  1.00 94.69 294 A 1 
ATOM 2352 C CG2 . VAL A 1 294 ? 11.829  5.385   -6.150  1.00 95.04 294 A 1 
ATOM 2353 N N   . GLY A 1 295 ? 16.494  5.329   -6.793  1.00 93.96 295 A 1 
ATOM 2354 C CA  . GLY A 1 295 ? 17.685  5.561   -7.601  1.00 93.04 295 A 1 
ATOM 2355 C C   . GLY A 1 295 ? 17.408  6.505   -8.772  1.00 93.16 295 A 1 
ATOM 2356 O O   . GLY A 1 295 ? 16.693  7.493   -8.632  1.00 89.88 295 A 1 
ATOM 2357 N N   . ASN A 1 296 ? 18.009  6.220   -9.921  1.00 91.50 296 A 1 
ATOM 2358 C CA  . ASN A 1 296 ? 17.981  7.099   -11.092 1.00 91.20 296 A 1 
ATOM 2359 C C   . ASN A 1 296 ? 17.191  6.528   -12.288 1.00 91.69 296 A 1 
ATOM 2360 O O   . ASN A 1 296 ? 17.388  6.975   -13.422 1.00 88.36 296 A 1 
ATOM 2361 C CB  . ASN A 1 296 ? 19.437  7.454   -11.455 1.00 89.70 296 A 1 
ATOM 2362 C CG  . ASN A 1 296 ? 20.261  6.248   -11.884 1.00 89.20 296 A 1 
ATOM 2363 O OD1 . ASN A 1 296 ? 19.783  5.142   -12.034 1.00 84.81 296 A 1 
ATOM 2364 N ND2 . ASN A 1 296 ? 21.548  6.409   -12.072 1.00 84.81 296 A 1 
ATOM 2365 N N   . GLY A 1 297 ? 16.335  5.533   -12.054 1.00 89.94 297 A 1 
ATOM 2366 C CA  . GLY A 1 297 ? 15.532  4.879   -13.089 1.00 90.14 297 A 1 
ATOM 2367 C C   . GLY A 1 297 ? 16.246  3.750   -13.847 1.00 92.02 297 A 1 
ATOM 2368 O O   . GLY A 1 297 ? 15.631  3.082   -14.672 1.00 89.69 297 A 1 
ATOM 2369 N N   . GLN A 1 298 ? 17.532  3.504   -13.571 1.00 90.61 298 A 1 
ATOM 2370 C CA  . GLN A 1 298 ? 18.271  2.368   -14.121 1.00 89.44 298 A 1 
ATOM 2371 C C   . GLN A 1 298 ? 18.206  1.158   -13.161 1.00 88.37 298 A 1 
ATOM 2372 O O   . GLN A 1 298 ? 18.306  1.337   -11.948 1.00 80.85 298 A 1 
ATOM 2373 C CB  . GLN A 1 298 ? 19.740  2.742   -14.393 1.00 87.79 298 A 1 
ATOM 2374 C CG  . GLN A 1 298 ? 19.879  3.900   -15.388 1.00 84.00 298 A 1 
ATOM 2375 C CD  . GLN A 1 298 ? 21.338  4.255   -15.671 1.00 81.13 298 A 1 
ATOM 2376 O OE1 . GLN A 1 298 ? 22.139  4.505   -14.788 1.00 74.36 298 A 1 
ATOM 2377 N NE2 . GLN A 1 298 ? 21.746  4.297   -16.924 1.00 71.61 298 A 1 
ATOM 2378 N N   . GLY A 1 299 ? 18.100  -0.048  -13.700 1.00 91.60 299 A 1 
ATOM 2379 C CA  . GLY A 1 299 ? 18.039  -1.270  -12.893 1.00 92.38 299 A 1 
ATOM 2380 C C   . GLY A 1 299 ? 16.757  -1.375  -12.064 1.00 94.53 299 A 1 
ATOM 2381 O O   . GLY A 1 299 ? 15.672  -1.038  -12.539 1.00 92.58 299 A 1 
ATOM 2382 N N   . TYR A 1 300 ? 16.882  -1.871  -10.841 1.00 96.23 300 A 1 
ATOM 2383 C CA  . TYR A 1 300 ? 15.807  -1.977  -9.863  1.00 96.57 300 A 1 
ATOM 2384 C C   . TYR A 1 300 ? 15.882  -0.841  -8.831  1.00 96.87 300 A 1 
ATOM 2385 O O   . TYR A 1 300 ? 16.912  -0.179  -8.692  1.00 95.90 300 A 1 
ATOM 2386 C CB  . TYR A 1 300 ? 15.850  -3.357  -9.201  1.00 96.18 300 A 1 
ATOM 2387 C CG  . TYR A 1 300 ? 15.624  -4.494  -10.180 1.00 95.96 300 A 1 
ATOM 2388 C CD1 . TYR A 1 300 ? 14.322  -4.785  -10.624 1.00 93.66 300 A 1 
ATOM 2389 C CD2 . TYR A 1 300 ? 16.716  -5.244  -10.670 1.00 93.86 300 A 1 
ATOM 2390 C CE1 . TYR A 1 300 ? 14.106  -5.820  -11.553 1.00 92.60 300 A 1 
ATOM 2391 C CE2 . TYR A 1 300 ? 16.501  -6.284  -11.598 1.00 93.00 300 A 1 
ATOM 2392 C CZ  . TYR A 1 300 ? 15.200  -6.572  -12.040 1.00 93.31 300 A 1 
ATOM 2393 O OH  . TYR A 1 300 ? 14.986  -7.574  -12.929 1.00 91.41 300 A 1 
ATOM 2394 N N   . MET A 1 301 ? 14.809  -0.629  -8.087  1.00 96.77 301 A 1 
ATOM 2395 C CA  . MET A 1 301 ? 14.844  0.235   -6.904  1.00 97.10 301 A 1 
ATOM 2396 C C   . MET A 1 301 ? 15.841  -0.332  -5.882  1.00 97.69 301 A 1 
ATOM 2397 O O   . MET A 1 301 ? 15.980  -1.554  -5.768  1.00 97.26 301 A 1 
ATOM 2398 C CB  . MET A 1 301 ? 13.448  0.351   -6.277  1.00 96.58 301 A 1 
ATOM 2399 C CG  . MET A 1 301 ? 12.418  0.965   -7.230  1.00 95.28 301 A 1 
ATOM 2400 S SD  . MET A 1 301 ? 10.799  1.260   -6.469  1.00 94.51 301 A 1 
ATOM 2401 C CE  . MET A 1 301 ? 10.180  -0.425  -6.336  1.00 88.16 301 A 1 
ATOM 2402 N N   . LYS A 1 302 ? 16.522  0.517   -5.124  1.00 97.23 302 A 1 
ATOM 2403 C CA  . LYS A 1 302 ? 17.627  0.081   -4.268  1.00 97.00 302 A 1 
ATOM 2404 C C   . LYS A 1 302 ? 17.152  -0.521  -2.953  1.00 97.67 302 A 1 
ATOM 2405 O O   . LYS A 1 302 ? 17.527  -1.628  -2.614  1.00 97.06 302 A 1 
ATOM 2406 C CB  . LYS A 1 302 ? 18.576  1.238   -3.979  1.00 95.84 302 A 1 
ATOM 2407 C CG  . LYS A 1 302 ? 19.216  1.828   -5.238  1.00 89.15 302 A 1 
ATOM 2408 C CD  . LYS A 1 302 ? 20.203  2.882   -4.745  1.00 78.44 302 A 1 
ATOM 2409 C CE  . LYS A 1 302 ? 20.719  3.802   -5.825  1.00 70.25 302 A 1 
ATOM 2410 N NZ  . LYS A 1 302 ? 21.164  5.050   -5.148  1.00 58.73 302 A 1 
ATOM 2411 N N   . GLU A 1 303 ? 16.349  0.224   -2.208  1.00 97.23 303 A 1 
ATOM 2412 C CA  . GLU A 1 303 ? 15.858  -0.216  -0.904  1.00 97.19 303 A 1 
ATOM 2413 C C   . GLU A 1 303 ? 14.496  0.404   -0.583  1.00 97.66 303 A 1 
ATOM 2414 O O   . GLU A 1 303 ? 14.062  1.355   -1.226  1.00 97.20 303 A 1 
ATOM 2415 C CB  . GLU A 1 303 ? 16.885  0.056   0.217   1.00 94.73 303 A 1 
ATOM 2416 C CG  . GLU A 1 303 ? 17.201  1.538   0.499   1.00 90.47 303 A 1 
ATOM 2417 C CD  . GLU A 1 303 ? 18.051  1.760   1.777   1.00 89.86 303 A 1 
ATOM 2418 O OE1 . GLU A 1 303 ? 18.426  2.927   2.053   1.00 81.07 303 A 1 
ATOM 2419 O OE2 . GLU A 1 303 ? 18.241  0.803   2.568   1.00 82.72 303 A 1 
ATOM 2420 N N   . PHE A 1 304 ? 13.848  -0.114  0.447   1.00 97.88 304 A 1 
ATOM 2421 C CA  . PHE A 1 304 ? 12.792  0.600   1.139   1.00 98.08 304 A 1 
ATOM 2422 C C   . PHE A 1 304 ? 13.082  0.686   2.638   1.00 98.08 304 A 1 
ATOM 2423 O O   . PHE A 1 304 ? 13.729  -0.187  3.222   1.00 97.71 304 A 1 
ATOM 2424 C CB  . PHE A 1 304 ? 11.410  -0.001  0.832   1.00 98.05 304 A 1 
ATOM 2425 C CG  . PHE A 1 304 ? 11.185  -1.392  1.382   1.00 98.20 304 A 1 
ATOM 2426 C CD1 . PHE A 1 304 ? 11.216  -2.501  0.516   1.00 97.46 304 A 1 
ATOM 2427 C CD2 . PHE A 1 304 ? 10.924  -1.587  2.748   1.00 97.46 304 A 1 
ATOM 2428 C CE1 . PHE A 1 304 ? 10.998  -3.798  1.019   1.00 96.85 304 A 1 
ATOM 2429 C CE2 . PHE A 1 304 ? 10.714  -2.882  3.254   1.00 96.80 304 A 1 
ATOM 2430 C CZ  . PHE A 1 304 ? 10.755  -3.987  2.394   1.00 96.91 304 A 1 
ATOM 2431 N N   . LYS A 1 305 ? 12.558  1.735   3.253   1.00 97.88 305 A 1 
ATOM 2432 C CA  . LYS A 1 305 ? 12.558  1.978   4.695   1.00 97.87 305 A 1 
ATOM 2433 C C   . LYS A 1 305 ? 11.120  2.079   5.176   1.00 97.92 305 A 1 
ATOM 2434 O O   . LYS A 1 305 ? 10.341  2.846   4.616   1.00 97.70 305 A 1 
ATOM 2435 C CB  . LYS A 1 305 ? 13.341  3.255   5.007   1.00 97.36 305 A 1 
ATOM 2436 C CG  . LYS A 1 305 ? 14.845  3.042   4.772   1.00 95.77 305 A 1 
ATOM 2437 C CD  . LYS A 1 305 ? 15.655  4.341   4.856   1.00 93.55 305 A 1 
ATOM 2438 C CE  . LYS A 1 305 ? 17.092  3.959   4.527   1.00 89.15 305 A 1 
ATOM 2439 N NZ  . LYS A 1 305 ? 17.888  5.030   3.892   1.00 81.69 305 A 1 
ATOM 2440 N N   . ASN A 1 306 ? 10.777  1.321   6.196   1.00 98.13 306 A 1 
ATOM 2441 C CA  . ASN A 1 306 ? 9.470   1.372   6.827   1.00 98.09 306 A 1 
ATOM 2442 C C   . ASN A 1 306 ? 9.539   2.169   8.139   1.00 98.05 306 A 1 
ATOM 2443 O O   . ASN A 1 306 ? 10.506  2.070   8.895   1.00 97.32 306 A 1 
ATOM 2444 C CB  . ASN A 1 306 ? 8.934   -0.047  7.027   1.00 97.55 306 A 1 
ATOM 2445 C CG  . ASN A 1 306 ? 7.438   -0.039  7.284   1.00 93.13 306 A 1 
ATOM 2446 O OD1 . ASN A 1 306 ? 6.709   0.715   6.663   1.00 83.38 306 A 1 
ATOM 2447 N ND2 . ASN A 1 306 ? 6.947   -0.846  8.184   1.00 82.23 306 A 1 
ATOM 2448 N N   . TYR A 1 307 ? 8.510   2.960   8.392   1.00 97.89 307 A 1 
ATOM 2449 C CA  . TYR A 1 307 ? 8.350   3.747   9.600   1.00 97.81 307 A 1 
ATOM 2450 C C   . TYR A 1 307 ? 6.989   3.440   10.206  1.00 97.73 307 A 1 
ATOM 2451 O O   . TYR A 1 307 ? 6.006   3.329   9.481   1.00 97.27 307 A 1 
ATOM 2452 C CB  . TYR A 1 307 ? 8.473   5.242   9.304   1.00 97.86 307 A 1 
ATOM 2453 C CG  . TYR A 1 307 ? 9.772   5.646   8.631   1.00 97.74 307 A 1 
ATOM 2454 C CD1 . TYR A 1 307 ? 10.854  6.108   9.407   1.00 97.12 307 A 1 
ATOM 2455 C CD2 . TYR A 1 307 ? 9.896   5.567   7.237   1.00 97.19 307 A 1 
ATOM 2456 C CE1 . TYR A 1 307 ? 12.048  6.505   8.785   1.00 96.62 307 A 1 
ATOM 2457 C CE2 . TYR A 1 307 ? 11.097  5.947   6.604   1.00 96.75 307 A 1 
ATOM 2458 C CZ  . TYR A 1 307 ? 12.171  6.425   7.381   1.00 96.59 307 A 1 
ATOM 2459 O OH  . TYR A 1 307 ? 13.320  6.812   6.768   1.00 95.69 307 A 1 
ATOM 2460 N N   . HIS A 1 308 ? 6.936   3.339   11.523  1.00 96.90 308 A 1 
ATOM 2461 C CA  . HIS A 1 308 ? 5.703   3.017   12.235  1.00 96.59 308 A 1 
ATOM 2462 C C   . HIS A 1 308 ? 5.409   3.996   13.374  1.00 96.70 308 A 1 
ATOM 2463 O O   . HIS A 1 308 ? 6.276   4.735   13.850  1.00 95.92 308 A 1 
ATOM 2464 C CB  . HIS A 1 308 ? 5.716   1.554   12.693  1.00 95.02 308 A 1 
ATOM 2465 C CG  . HIS A 1 308 ? 6.708   1.178   13.773  1.00 93.47 308 A 1 
ATOM 2466 N ND1 . HIS A 1 308 ? 6.815   -0.075  14.338  1.00 84.98 308 A 1 
ATOM 2467 C CD2 . HIS A 1 308 ? 7.636   1.955   14.400  1.00 85.16 308 A 1 
ATOM 2468 C CE1 . HIS A 1 308 ? 7.780   -0.041  15.261  1.00 85.66 308 A 1 
ATOM 2469 N NE2 . HIS A 1 308 ? 8.308   1.184   15.344  1.00 88.19 308 A 1 
ATOM 2470 N N   . PHE A 1 309 ? 4.154   3.990   13.820  1.00 96.12 309 A 1 
ATOM 2471 C CA  . PHE A 1 309 ? 3.647   4.761   14.948  1.00 95.42 309 A 1 
ATOM 2472 C C   . PHE A 1 309 ? 2.942   3.817   15.927  1.00 94.35 309 A 1 
ATOM 2473 O O   . PHE A 1 309 ? 1.764   3.502   15.780  1.00 91.41 309 A 1 
ATOM 2474 C CB  . PHE A 1 309 ? 2.725   5.856   14.418  1.00 95.31 309 A 1 
ATOM 2475 C CG  . PHE A 1 309 ? 2.313   6.888   15.443  1.00 95.73 309 A 1 
ATOM 2476 C CD1 . PHE A 1 309 ? 1.294   6.621   16.371  1.00 94.69 309 A 1 
ATOM 2477 C CD2 . PHE A 1 309 ? 2.919   8.154   15.422  1.00 94.85 309 A 1 
ATOM 2478 C CE1 . PHE A 1 309 ? 0.881   7.618   17.272  1.00 93.86 309 A 1 
ATOM 2479 C CE2 . PHE A 1 309 ? 2.496   9.153   16.320  1.00 93.92 309 A 1 
ATOM 2480 C CZ  . PHE A 1 309 ? 1.473   8.888   17.240  1.00 94.35 309 A 1 
ATOM 2481 N N   . GLN A 1 310 ? 3.650   3.366   16.951  1.00 91.75 310 A 1 
ATOM 2482 C CA  . GLN A 1 310 ? 3.046   2.498   17.954  1.00 90.33 310 A 1 
ATOM 2483 C C   . GLN A 1 310 ? 2.161   3.315   18.908  1.00 90.11 310 A 1 
ATOM 2484 O O   . GLN A 1 310 ? 2.626   4.218   19.605  1.00 88.53 310 A 1 
ATOM 2485 C CB  . GLN A 1 310 ? 4.113   1.703   18.705  1.00 88.39 310 A 1 
ATOM 2486 C CG  . GLN A 1 310 ? 4.760   0.643   17.797  1.00 83.35 310 A 1 
ATOM 2487 C CD  . GLN A 1 310 ? 5.809   -0.195  18.518  1.00 78.10 310 A 1 
ATOM 2488 O OE1 . GLN A 1 310 ? 6.284   0.141   19.593  1.00 72.15 310 A 1 
ATOM 2489 N NE2 . GLN A 1 310 ? 6.220   -1.292  17.941  1.00 67.36 310 A 1 
ATOM 2490 N N   . LEU A 1 311 ? 0.872   2.976   18.936  1.00 90.76 311 A 1 
ATOM 2491 C CA  . LEU A 1 311 ? -0.061  3.533   19.905  1.00 89.73 311 A 1 
ATOM 2492 C C   . LEU A 1 311 ? 0.277   3.023   21.310  1.00 87.59 311 A 1 
ATOM 2493 O O   . LEU A 1 311 ? 0.657   1.873   21.505  1.00 84.59 311 A 1 
ATOM 2494 C CB  . LEU A 1 311 ? -1.509  3.181   19.526  1.00 90.23 311 A 1 
ATOM 2495 C CG  . LEU A 1 311 ? -1.983  3.742   18.177  1.00 90.32 311 A 1 
ATOM 2496 C CD1 . LEU A 1 311 ? -3.409  3.269   17.910  1.00 88.27 311 A 1 
ATOM 2497 C CD2 . LEU A 1 311 ? -1.992  5.276   18.166  1.00 88.37 311 A 1 
ATOM 2498 N N   . ARG A 1 312 ? 0.122   3.887   22.311  1.00 85.23 312 A 1 
ATOM 2499 C CA  . ARG A 1 312 ? 0.381   3.528   23.710  1.00 81.21 312 A 1 
ATOM 2500 C C   . ARG A 1 312 ? -0.587  2.432   24.178  1.00 79.37 312 A 1 
ATOM 2501 O O   . ARG A 1 312 ? -1.796  2.654   24.104  1.00 74.93 312 A 1 
ATOM 2502 C CB  . ARG A 1 312 ? 0.294   4.783   24.579  1.00 78.49 312 A 1 
ATOM 2503 C CG  . ARG A 1 312 ? 0.595   4.480   26.055  1.00 73.21 312 A 1 
ATOM 2504 C CD  . ARG A 1 312 ? 0.515   5.759   26.894  1.00 69.43 312 A 1 
ATOM 2505 N NE  . ARG A 1 312 ? 1.611   6.686   26.559  1.00 66.01 312 A 1 
ATOM 2506 C CZ  . ARG A 1 312 ? 2.793   6.727   27.128  1.00 59.87 312 A 1 
ATOM 2507 N NH1 . ARG A 1 312 ? 3.102   5.977   28.137  1.00 54.90 312 A 1 
ATOM 2508 N NH2 . ARG A 1 312 ? 3.713   7.507   26.690  1.00 55.94 312 A 1 
ATOM 2509 N N   . PRO A 1 313 ? -0.096  1.317   24.739  1.00 77.98 313 A 1 
ATOM 2510 C CA  . PRO A 1 313 ? -0.946  0.265   25.285  1.00 74.64 313 A 1 
ATOM 2511 C C   . PRO A 1 313 ? -1.862  0.778   26.401  1.00 73.49 313 A 1 
ATOM 2512 O O   . PRO A 1 313 ? -1.468  1.594   27.241  1.00 71.00 313 A 1 
ATOM 2513 C CB  . PRO A 1 313 ? -0.002  -0.828  25.792  1.00 71.69 313 A 1 
ATOM 2514 C CG  . PRO A 1 313 ? 1.266   -0.628  24.966  1.00 70.58 313 A 1 
ATOM 2515 C CD  . PRO A 1 313 ? 1.298   0.885   24.762  1.00 74.33 313 A 1 
ATOM 2516 N N   . LYS A 1 314 ? -3.092  0.250   26.464  1.00 70.56 314 A 1 
ATOM 2517 C CA  . LYS A 1 314 ? -4.106  0.664   27.453  1.00 67.15 314 A 1 
ATOM 2518 C C   . LYS A 1 314 ? -3.650  0.453   28.905  1.00 64.50 314 A 1 
ATOM 2519 O O   . LYS A 1 314 ? -3.981  1.262   29.760  1.00 60.16 314 A 1 
ATOM 2520 C CB  . LYS A 1 314 ? -5.451  -0.056  27.168  1.00 63.63 314 A 1 
ATOM 2521 C CG  . LYS A 1 314 ? -6.056  0.399   25.823  1.00 61.44 314 A 1 
ATOM 2522 C CD  . LYS A 1 314 ? -7.408  -0.253  25.458  1.00 59.04 314 A 1 
ATOM 2523 C CE  . LYS A 1 314 ? -7.815  0.306   24.078  1.00 55.04 314 A 1 
ATOM 2524 N NZ  . LYS A 1 314 ? -9.090  -0.188  23.506  1.00 49.66 314 A 1 
ATOM 2525 N N   . LYS A 1 315 ? -2.841  -0.595  29.187  1.00 58.22 315 A 1 
ATOM 2526 C CA  . LYS A 1 315 ? -2.325  -0.933  30.526  1.00 56.85 315 A 1 
ATOM 2527 C C   . LYS A 1 315 ? -1.393  0.152   31.107  1.00 56.63 315 A 1 
ATOM 2528 O O   . LYS A 1 315 ? -1.370  0.330   32.321  1.00 51.47 315 A 1 
ATOM 2529 C CB  . LYS A 1 315 ? -1.618  -2.292  30.500  1.00 51.59 315 A 1 
ATOM 2530 C CG  . LYS A 1 315 ? -2.596  -3.459  30.287  1.00 46.68 315 A 1 
ATOM 2531 C CD  . LYS A 1 315 ? -1.882  -4.820  30.372  1.00 43.40 315 A 1 
ATOM 2532 C CE  . LYS A 1 315 ? -2.875  -5.972  30.189  1.00 38.78 315 A 1 
ATOM 2533 N NZ  . LYS A 1 315 ? -2.216  -7.312  30.273  1.00 35.16 315 A 1 
ATOM 2534 N N   . ASP A 1 316 ? -0.705  0.906   30.280  1.00 50.82 316 A 1 
ATOM 2535 C CA  . ASP A 1 316 ? 0.227   1.946   30.739  1.00 50.92 316 A 1 
ATOM 2536 C C   . ASP A 1 316 ? -0.472  3.232   31.212  1.00 49.92 316 A 1 
ATOM 2537 O O   . ASP A 1 316 ? 0.168   4.113   31.787  1.00 47.17 316 A 1 
ATOM 2538 C CB  . ASP A 1 316 ? 1.258   2.238   29.637  1.00 48.22 316 A 1 
ATOM 2539 C CG  . ASP A 1 316 ? 2.219   1.072   29.415  1.00 45.00 316 A 1 
ATOM 2540 O OD1 . ASP A 1 316 ? 2.531   0.365   30.406  1.00 42.09 316 A 1 
ATOM 2541 O OD2 . ASP A 1 316 ? 2.645   0.908   28.250  1.00 41.29 316 A 1 
ATOM 2542 N N   . LYS A 1 317 ? -1.794  3.336   31.023  1.00 47.57 317 A 1 
ATOM 2543 C CA  . LYS A 1 317 ? -2.605  4.457   31.537  1.00 47.96 317 A 1 
ATOM 2544 C C   . LYS A 1 317 ? -2.940  4.339   33.029  1.00 46.85 317 A 1 
ATOM 2545 O O   . LYS A 1 317 ? -3.386  5.326   33.611  1.00 44.95 317 A 1 
ATOM 2546 C CB  . LYS A 1 317 ? -3.887  4.616   30.707  1.00 45.82 317 A 1 
ATOM 2547 C CG  . LYS A 1 317 ? -3.620  4.995   29.250  1.00 43.09 317 A 1 
ATOM 2548 C CD  . LYS A 1 317 ? -4.945  5.215   28.510  1.00 40.70 317 A 1 
ATOM 2549 C CE  . LYS A 1 317 ? -4.699  5.614   27.055  1.00 38.36 317 A 1 
ATOM 2550 N NZ  . LYS A 1 317 ? -5.976  5.805   26.319  1.00 34.92 317 A 1 
ATOM 2551 N N   . LEU A 1 318 ? -2.743  3.161   33.641  1.00 46.09 318 A 1 
ATOM 2552 C CA  . LEU A 1 318 ? -3.125  2.871   35.031  1.00 46.64 318 A 1 
ATOM 2553 C C   . LEU A 1 318 ? -1.983  3.048   36.046  1.00 46.47 318 A 1 
ATOM 2554 O O   . LEU A 1 318 ? -2.202  2.867   37.239  1.00 43.45 318 A 1 
ATOM 2555 C CB  . LEU A 1 318 ? -3.730  1.451   35.098  1.00 43.41 318 A 1 
ATOM 2556 C CG  . LEU A 1 318 ? -5.075  1.296   34.373  1.00 40.74 318 A 1 
ATOM 2557 C CD1 . LEU A 1 318 ? -5.431  -0.192  34.268  1.00 37.31 318 A 1 
ATOM 2558 C CD2 . LEU A 1 318 ? -6.212  2.000   35.130  1.00 38.13 318 A 1 
ATOM 2559 N N   . LYS A 1 319 ? -0.762  3.385   35.621  1.00 47.90 319 A 1 
ATOM 2560 C CA  . LYS A 1 319 ? 0.338   3.646   36.562  1.00 50.21 319 A 1 
ATOM 2561 C C   . LYS A 1 319 ? 0.179   5.044   37.183  1.00 49.53 319 A 1 
ATOM 2562 O O   . LYS A 1 319 ? -0.046  6.005   36.444  1.00 47.46 319 A 1 
ATOM 2563 C CB  . LYS A 1 319 ? 1.705   3.450   35.893  1.00 48.11 319 A 1 
ATOM 2564 C CG  . LYS A 1 319 ? 1.987   1.962   35.615  1.00 43.76 319 A 1 
ATOM 2565 C CD  . LYS A 1 319 ? 3.393   1.760   35.035  1.00 41.67 319 A 1 
ATOM 2566 C CE  . LYS A 1 319 ? 3.638   0.279   34.767  1.00 37.38 319 A 1 
ATOM 2567 N NZ  . LYS A 1 319 ? 4.949   0.057   34.106  1.00 34.41 319 A 1 
ATOM 2568 N N   . PRO A 1 320 ? 0.304   5.185   38.508  1.00 45.42 320 A 1 
ATOM 2569 C CA  . PRO A 1 320 ? 0.288   6.487   39.162  1.00 46.00 320 A 1 
ATOM 2570 C C   . PRO A 1 320 ? 1.355   7.400   38.542  1.00 47.29 320 A 1 
ATOM 2571 O O   . PRO A 1 320 ? 2.463   6.948   38.259  1.00 46.43 320 A 1 
ATOM 2572 C CB  . PRO A 1 320 ? 0.564   6.243   40.655  1.00 42.82 320 A 1 
ATOM 2573 C CG  . PRO A 1 320 ? 0.291   4.753   40.852  1.00 43.15 320 A 1 
ATOM 2574 C CD  . PRO A 1 320 ? 0.577   4.136   39.483  1.00 49.08 320 A 1 
ATOM 2575 N N   . LYS A 1 321 ? 1.032   8.672   38.344  1.00 47.21 321 A 1 
ATOM 2576 C CA  . LYS A 1 321 ? 2.001   9.688   37.930  1.00 49.56 321 A 1 
ATOM 2577 C C   . LYS A 1 321 ? 3.056   9.824   39.035  1.00 49.02 321 A 1 
ATOM 2578 O O   . LYS A 1 321 ? 2.852   10.585  39.985  1.00 46.88 321 A 1 
ATOM 2579 C CB  . LYS A 1 321 ? 1.310   11.039  37.685  1.00 47.31 321 A 1 
ATOM 2580 C CG  . LYS A 1 321 ? 0.487   11.113  36.393  1.00 44.46 321 A 1 
ATOM 2581 C CD  . LYS A 1 321 ? -0.127  12.517  36.271  1.00 42.13 321 A 1 
ATOM 2582 C CE  . LYS A 1 321 ? -0.927  12.677  34.980  1.00 37.46 321 A 1 
ATOM 2583 N NZ  . LYS A 1 321 ? -1.574  14.023  34.914  1.00 34.74 321 A 1 
ATOM 2584 N N   . THR A 1 322 ? 4.157   9.105   38.916  1.00 46.12 322 A 1 
ATOM 2585 C CA  . THR A 1 322 ? 5.354   9.441   39.684  1.00 50.36 322 A 1 
ATOM 2586 C C   . THR A 1 322 ? 5.903   10.771  39.148  1.00 51.68 322 A 1 
ATOM 2587 O O   . THR A 1 322 ? 5.948   11.001  37.942  1.00 48.85 322 A 1 
ATOM 2588 C CB  . THR A 1 322 ? 6.399   8.318   39.663  1.00 47.06 322 A 1 
ATOM 2589 O OG1 . THR A 1 322 ? 6.612   7.847   38.360  1.00 42.34 322 A 1 
ATOM 2590 C CG2 . THR A 1 322 ? 5.931   7.123   40.498  1.00 42.73 322 A 1 
ATOM 2591 N N   . THR A 1 323 ? 6.272   11.670  40.057  1.00 42.76 323 A 1 
ATOM 2592 C CA  . THR A 1 323 ? 6.777   13.028  39.774  1.00 46.70 323 A 1 
ATOM 2593 C C   . THR A 1 323 ? 8.157   13.067  39.097  1.00 47.34 323 A 1 
ATOM 2594 O O   . THR A 1 323 ? 8.693   14.139  38.838  1.00 45.28 323 A 1 
ATOM 2595 C CB  . THR A 1 323 ? 6.805   13.837  41.083  1.00 42.71 323 A 1 
ATOM 2596 O OG1 . THR A 1 323 ? 7.259   13.027  42.142  1.00 38.23 323 A 1 
ATOM 2597 C CG2 . THR A 1 323 ? 5.418   14.339  41.469  1.00 38.61 323 A 1 
ATOM 2598 N N   . ILE A 1 324 ? 8.717   11.903  38.772  1.00 44.49 324 A 1 
ATOM 2599 C CA  . ILE A 1 324 ? 9.972   11.771  38.038  1.00 47.37 324 A 1 
ATOM 2600 C C   . ILE A 1 324 ? 9.649   11.833  36.543  1.00 48.09 324 A 1 
ATOM 2601 O O   . ILE A 1 324 ? 8.848   11.037  36.048  1.00 46.61 324 A 1 
ATOM 2602 C CB  . ILE A 1 324 ? 10.700  10.472  38.461  1.00 44.07 324 A 1 
ATOM 2603 C CG1 . ILE A 1 324 ? 10.924  10.447  39.999  1.00 40.87 324 A 1 
ATOM 2604 C CG2 . ILE A 1 324 ? 12.043  10.356  37.721  1.00 42.72 324 A 1 
ATOM 2605 C CD1 . ILE A 1 324 ? 11.505  9.137   40.538  1.00 38.04 324 A 1 
ATOM 2606 N N   . LYS A 1 325 ? 10.265  12.768  35.823  1.00 47.59 325 A 1 
ATOM 2607 C CA  . LYS A 1 325 ? 10.253  12.809  34.345  1.00 50.53 325 A 1 
ATOM 2608 C C   . LYS A 1 325 ? 10.717  11.449  33.820  1.00 49.95 325 A 1 
ATOM 2609 O O   . LYS A 1 325 ? 11.918  11.191  33.752  1.00 49.19 325 A 1 
ATOM 2610 C CB  . LYS A 1 325 ? 11.173  13.925  33.812  1.00 48.99 325 A 1 
ATOM 2611 C CG  . LYS A 1 325 ? 10.462  15.231  33.441  1.00 45.13 325 A 1 
ATOM 2612 C CD  . LYS A 1 325 ? 11.484  16.256  32.924  1.00 41.65 325 A 1 
ATOM 2613 C CE  . LYS A 1 325 ? 10.804  17.548  32.443  1.00 36.73 325 A 1 
ATOM 2614 N NZ  . LYS A 1 325 ? 11.792  18.586  32.051  1.00 33.08 325 A 1 
ATOM 2615 N N   . GLN A 1 326 ? 9.781   10.579  33.447  1.00 46.00 326 A 1 
ATOM 2616 C CA  . GLN A 1 326 ? 10.146  9.320   32.817  1.00 47.70 326 A 1 
ATOM 2617 C C   . GLN A 1 326 ? 10.765  9.599   31.449  1.00 48.67 326 A 1 
ATOM 2618 O O   . GLN A 1 326 ? 10.302  10.507  30.741  1.00 47.44 326 A 1 
ATOM 2619 C CB  . GLN A 1 326 ? 8.946   8.362   32.719  1.00 46.16 326 A 1 
ATOM 2620 C CG  . GLN A 1 326 ? 8.497   7.868   34.108  1.00 41.84 326 A 1 
ATOM 2621 C CD  . GLN A 1 326 ? 8.072   6.404   34.152  1.00 37.14 326 A 1 
ATOM 2622 O OE1 . GLN A 1 326 ? 7.927   5.720   33.152  1.00 36.10 326 A 1 
ATOM 2623 N NE2 . GLN A 1 326 ? 7.878   5.858   35.318  1.00 35.33 326 A 1 
ATOM 2624 N N   . PRO A 1 327 ? 11.826  8.856   31.064  1.00 43.68 327 A 1 
ATOM 2625 C CA  . PRO A 1 327 ? 12.352  8.925   29.710  1.00 45.66 327 A 1 
ATOM 2626 C C   . PRO A 1 327 ? 11.201  8.656   28.727  1.00 48.66 327 A 1 
ATOM 2627 O O   . PRO A 1 327 ? 10.314  7.854   28.999  1.00 47.80 327 A 1 
ATOM 2628 C CB  . PRO A 1 327 ? 13.475  7.894   29.605  1.00 41.03 327 A 1 
ATOM 2629 C CG  . PRO A 1 327 ? 13.469  7.126   30.916  1.00 40.94 327 A 1 
ATOM 2630 C CD  . PRO A 1 327 ? 12.462  7.803   31.838  1.00 47.28 327 A 1 
ATOM 2631 N N   . SER A 1 328 ? 11.198  9.379   27.611  1.00 50.93 328 A 1 
ATOM 2632 C CA  . SER A 1 328 ? 10.116  9.214   26.633  1.00 53.36 328 A 1 
ATOM 2633 C C   . SER A 1 328 ? 10.092  7.763   26.154  1.00 56.10 328 A 1 
ATOM 2634 O O   . SER A 1 328 ? 10.992  7.337   25.439  1.00 53.09 328 A 1 
ATOM 2635 C CB  . SER A 1 328 ? 10.237  10.228  25.486  1.00 49.38 328 A 1 
ATOM 2636 O OG  . SER A 1 328 ? 11.049  9.842   24.403  1.00 45.06 328 A 1 
ATOM 2637 N N   . ASP A 1 329 ? 9.072   7.012   26.531  1.00 57.54 329 A 1 
ATOM 2638 C CA  . ASP A 1 329 ? 8.912   5.564   26.327  1.00 63.39 329 A 1 
ATOM 2639 C C   . ASP A 1 329 ? 8.682   5.160   24.862  1.00 69.06 329 A 1 
ATOM 2640 O O   . ASP A 1 329 ? 8.508   3.994   24.541  1.00 66.06 329 A 1 
ATOM 2641 C CB  . ASP A 1 329 ? 7.763   5.085   27.222  1.00 56.67 329 A 1 
ATOM 2642 C CG  . ASP A 1 329 ? 6.464   5.856   27.007  1.00 52.87 329 A 1 
ATOM 2643 O OD1 . ASP A 1 329 ? 6.290   6.599   26.002  1.00 50.04 329 A 1 
ATOM 2644 O OD2 . ASP A 1 329 ? 5.602   5.792   27.899  1.00 49.08 329 A 1 
ATOM 2645 N N   . GLY A 1 330 ? 8.731   6.143   23.965  1.00 65.43 330 A 1 
ATOM 2646 C CA  . GLY A 1 330 ? 8.734   5.942   22.540  1.00 69.46 330 A 1 
ATOM 2647 C C   . GLY A 1 330 ? 7.385   5.601   21.901  1.00 75.58 330 A 1 
ATOM 2648 O O   . GLY A 1 330 ? 7.359   5.432   20.685  1.00 72.19 330 A 1 
ATOM 2649 N N   . PHE A 1 331 ? 6.299   5.540   22.652  1.00 77.59 331 A 1 
ATOM 2650 C CA  . PHE A 1 331 ? 4.945   5.454   22.094  1.00 82.14 331 A 1 
ATOM 2651 C C   . PHE A 1 331 ? 4.457   6.805   21.561  1.00 84.72 331 A 1 
ATOM 2652 O O   . PHE A 1 331 ? 4.967   7.862   21.942  1.00 82.81 331 A 1 
ATOM 2653 C CB  . PHE A 1 331 ? 3.983   4.889   23.148  1.00 80.59 331 A 1 
ATOM 2654 C CG  . PHE A 1 331 ? 4.300   3.461   23.556  1.00 80.21 331 A 1 
ATOM 2655 C CD1 . PHE A 1 331 ? 4.002   2.411   22.679  1.00 77.56 331 A 1 
ATOM 2656 C CD2 . PHE A 1 331 ? 4.905   3.195   24.791  1.00 78.43 331 A 1 
ATOM 2657 C CE1 . PHE A 1 331 ? 4.309   1.091   23.039  1.00 75.04 331 A 1 
ATOM 2658 C CE2 . PHE A 1 331 ? 5.214   1.875   25.154  1.00 76.52 331 A 1 
ATOM 2659 C CZ  . PHE A 1 331 ? 4.915   0.814   24.277  1.00 78.44 331 A 1 
ATOM 2660 N N   . ASN A 1 332 ? 3.437   6.764   20.705  1.00 86.39 332 A 1 
ATOM 2661 C CA  . ASN A 1 332 ? 2.809   7.934   20.095  1.00 88.41 332 A 1 
ATOM 2662 C C   . ASN A 1 332 ? 3.787   8.846   19.332  1.00 90.76 332 A 1 
ATOM 2663 O O   . ASN A 1 332 ? 3.662   10.073  19.356  1.00 89.11 332 A 1 
ATOM 2664 C CB  . ASN A 1 332 ? 1.974   8.684   21.144  1.00 85.35 332 A 1 
ATOM 2665 C CG  . ASN A 1 332 ? 0.868   7.858   21.757  1.00 83.06 332 A 1 
ATOM 2666 O OD1 . ASN A 1 332 ? 0.256   6.998   21.148  1.00 79.24 332 A 1 
ATOM 2667 N ND2 . ASN A 1 332 ? 0.525   8.122   22.990  1.00 78.48 332 A 1 
ATOM 2668 N N   . LYS A 1 333 ? 4.784   8.235   18.669  1.00 92.18 333 A 1 
ATOM 2669 C CA  . LYS A 1 333 ? 5.782   8.908   17.833  1.00 92.91 333 A 1 
ATOM 2670 C C   . LYS A 1 333 ? 6.098   8.057   16.612  1.00 94.66 333 A 1 
ATOM 2671 O O   . LYS A 1 333 ? 6.235   6.841   16.736  1.00 93.48 333 A 1 
ATOM 2672 C CB  . LYS A 1 333 ? 7.076   9.159   18.620  1.00 89.59 333 A 1 
ATOM 2673 C CG  . LYS A 1 333 ? 6.899   10.121  19.796  1.00 81.24 333 A 1 
ATOM 2674 C CD  . LYS A 1 333 ? 8.229   10.308  20.535  1.00 79.37 333 A 1 
ATOM 2675 C CE  . LYS A 1 333 ? 8.025   11.186  21.769  1.00 69.41 333 A 1 
ATOM 2676 N NZ  . LYS A 1 333 ? 9.270   11.273  22.567  1.00 61.33 333 A 1 
ATOM 2677 N N   . TRP A 1 334 ? 6.276   8.696   15.469  1.00 95.44 334 A 1 
ATOM 2678 C CA  . TRP A 1 334 ? 6.826   8.069   14.272  1.00 96.04 334 A 1 
ATOM 2679 C C   . TRP A 1 334 ? 8.297   7.723   14.495  1.00 95.93 334 A 1 
ATOM 2680 O O   . TRP A 1 334 ? 9.067   8.558   14.980  1.00 95.00 334 A 1 
ATOM 2681 C CB  . TRP A 1 334 ? 6.653   9.008   13.072  1.00 96.31 334 A 1 
ATOM 2682 C CG  . TRP A 1 334 ? 5.230   9.178   12.658  1.00 96.55 334 A 1 
ATOM 2683 C CD1 . TRP A 1 334 ? 4.407   10.198  12.997  1.00 95.88 334 A 1 
ATOM 2684 C CD2 . TRP A 1 334 ? 4.422   8.249   11.873  1.00 96.88 334 A 1 
ATOM 2685 N NE1 . TRP A 1 334 ? 3.151   9.964   12.490  1.00 95.97 334 A 1 
ATOM 2686 C CE2 . TRP A 1 334 ? 3.097   8.777   11.797  1.00 96.55 334 A 1 
ATOM 2687 C CE3 . TRP A 1 334 ? 4.673   7.017   11.248  1.00 96.66 334 A 1 
ATOM 2688 C CZ2 . TRP A 1 334 ? 2.065   8.086   11.145  1.00 96.49 334 A 1 
ATOM 2689 C CZ3 . TRP A 1 334 ? 3.643   6.323   10.578  1.00 96.44 334 A 1 
ATOM 2690 C CH2 . TRP A 1 334 ? 2.338   6.844   10.540  1.00 96.12 334 A 1 
ATOM 2691 N N   . LYS A 1 335 ? 8.666   6.496   14.138  1.00 96.19 335 A 1 
ATOM 2692 C CA  . LYS A 1 335 ? 10.025  5.977   14.255  1.00 95.62 335 A 1 
ATOM 2693 C C   . LYS A 1 335 ? 10.373  5.151   13.029  1.00 96.53 335 A 1 
ATOM 2694 O O   . LYS A 1 335 ? 9.495   4.539   12.431  1.00 95.98 335 A 1 
ATOM 2695 C CB  . LYS A 1 335 ? 10.153  5.096   15.493  1.00 92.95 335 A 1 
ATOM 2696 C CG  . LYS A 1 335 ? 9.934   5.853   16.796  1.00 83.16 335 A 1 
ATOM 2697 C CD  . LYS A 1 335 ? 10.114  4.850   17.942  1.00 80.89 335 A 1 
ATOM 2698 C CE  . LYS A 1 335 ? 9.882   5.489   19.278  1.00 69.82 335 A 1 
ATOM 2699 N NZ  . LYS A 1 335 ? 9.967   4.435   20.316  1.00 62.03 335 A 1 
ATOM 2700 N N   . PHE A 1 336 ? 11.666  5.090   12.743  1.00 95.90 336 A 1 
ATOM 2701 C CA  . PHE A 1 336 ? 12.203  4.067   11.865  1.00 96.04 336 A 1 
ATOM 2702 C C   . PHE A 1 336 ? 11.876  2.683   12.432  1.00 96.09 336 A 1 
ATOM 2703 O O   . PHE A 1 336 ? 12.125  2.431   13.613  1.00 95.21 336 A 1 
ATOM 2704 C CB  . PHE A 1 336 ? 13.721  4.276   11.741  1.00 96.00 336 A 1 
ATOM 2705 C CG  . PHE A 1 336 ? 14.399  3.236   10.883  1.00 96.20 336 A 1 
ATOM 2706 C CD1 . PHE A 1 336 ? 15.181  2.219   11.480  1.00 94.69 336 A 1 
ATOM 2707 C CD2 . PHE A 1 336 ? 14.252  3.277   9.490   1.00 95.06 336 A 1 
ATOM 2708 C CE1 . PHE A 1 336 ? 15.822  1.264   10.673  1.00 94.22 336 A 1 
ATOM 2709 C CE2 . PHE A 1 336 ? 14.890  2.315   8.690   1.00 94.39 336 A 1 
ATOM 2710 C CZ  . PHE A 1 336 ? 15.677  1.322   9.276   1.00 95.17 336 A 1 
ATOM 2711 N N   . ASN A 1 337 ? 11.283  1.834   11.608  1.00 96.89 337 A 1 
ATOM 2712 C CA  . ASN A 1 337 ? 11.015  0.450   11.936  1.00 96.50 337 A 1 
ATOM 2713 C C   . ASN A 1 337 ? 12.183  -0.411  11.444  1.00 96.74 337 A 1 
ATOM 2714 O O   . ASN A 1 337 ? 12.998  -0.860  12.251  1.00 96.00 337 A 1 
ATOM 2715 C CB  . ASN A 1 337 ? 9.629   0.048   11.383  1.00 95.89 337 A 1 
ATOM 2716 C CG  . ASN A 1 337 ? 9.260   -1.365  11.787  1.00 93.91 337 A 1 
ATOM 2717 O OD1 . ASN A 1 337 ? 10.064  -2.100  12.307  1.00 88.51 337 A 1 
ATOM 2718 N ND2 . ASN A 1 337 ? 8.054   -1.814  11.567  1.00 87.15 337 A 1 
ATOM 2719 N N   . TYR A 1 338 ? 12.315  -0.562  10.122  1.00 97.29 338 A 1 
ATOM 2720 C CA  . TYR A 1 338 ? 13.412  -1.304  9.513   1.00 97.67 338 A 1 
ATOM 2721 C C   . TYR A 1 338 ? 13.639  -0.880  8.053   1.00 97.96 338 A 1 
ATOM 2722 O O   . TYR A 1 338 ? 12.789  -0.236  7.437   1.00 97.85 338 A 1 
ATOM 2723 C CB  . TYR A 1 338 ? 13.123  -2.807  9.615   1.00 97.57 338 A 1 
ATOM 2724 C CG  . TYR A 1 338 ? 12.114  -3.321  8.622   1.00 97.74 338 A 1 
ATOM 2725 C CD1 . TYR A 1 338 ? 10.723  -3.148  8.823   1.00 97.17 338 A 1 
ATOM 2726 C CD2 . TYR A 1 338 ? 12.572  -3.968  7.465   1.00 97.37 338 A 1 
ATOM 2727 C CE1 . TYR A 1 338 ? 9.810   -3.627  7.876   1.00 96.64 338 A 1 
ATOM 2728 C CE2 . TYR A 1 338 ? 11.661  -4.451  6.515   1.00 96.72 338 A 1 
ATOM 2729 C CZ  . TYR A 1 338 ? 10.279  -4.284  6.717   1.00 96.69 338 A 1 
ATOM 2730 O OH  . TYR A 1 338 ? 9.430   -4.756  5.789   1.00 95.69 338 A 1 
ATOM 2731 N N   . GLY A 1 339 ? 14.786  -1.263  7.492   1.00 97.65 339 A 1 
ATOM 2732 C CA  . GLY A 1 339 ? 15.091  -1.130  6.070   1.00 97.84 339 A 1 
ATOM 2733 C C   . GLY A 1 339 ? 15.307  -2.496  5.425   1.00 98.13 339 A 1 
ATOM 2734 O O   . GLY A 1 339 ? 15.857  -3.393  6.050   1.00 97.50 339 A 1 
ATOM 2735 N N   . SER A 1 340 ? 14.922  -2.657  4.161   1.00 97.64 340 A 1 
ATOM 2736 C CA  . SER A 1 340 ? 15.060  -3.927  3.451   1.00 97.70 340 A 1 
ATOM 2737 C C   . SER A 1 340 ? 16.518  -4.417  3.365   1.00 97.75 340 A 1 
ATOM 2738 O O   . SER A 1 340 ? 16.778  -5.609  3.491   1.00 97.20 340 A 1 
ATOM 2739 C CB  . SER A 1 340 ? 14.460  -3.811  2.045   1.00 97.75 340 A 1 
ATOM 2740 O OG  . SER A 1 340 ? 15.086  -2.787  1.293   1.00 97.27 340 A 1 
ATOM 2741 N N   . SER A 1 341 ? 17.456  -3.491  3.214   1.00 96.84 341 A 1 
ATOM 2742 C CA  . SER A 1 341 ? 18.885  -3.801  3.205   1.00 96.27 341 A 1 
ATOM 2743 C C   . SER A 1 341 ? 19.390  -4.186  4.602   1.00 96.38 341 A 1 
ATOM 2744 O O   . SER A 1 341 ? 19.982  -5.247  4.764   1.00 95.48 341 A 1 
ATOM 2745 C CB  . SER A 1 341 ? 19.667  -2.624  2.634   1.00 95.53 341 A 1 
ATOM 2746 O OG  . SER A 1 341 ? 21.049  -2.925  2.584   1.00 80.40 341 A 1 
ATOM 2747 N N   . SER A 1 342 ? 19.117  -3.379  5.624   1.00 97.30 342 A 1 
ATOM 2748 C CA  . SER A 1 342 ? 19.629  -3.621  6.978   1.00 96.89 342 A 1 
ATOM 2749 C C   . SER A 1 342 ? 19.000  -4.834  7.670   1.00 97.17 342 A 1 
ATOM 2750 O O   . SER A 1 342 ? 19.680  -5.512  8.430   1.00 95.99 342 A 1 
ATOM 2751 C CB  . SER A 1 342 ? 19.455  -2.373  7.853   1.00 96.15 342 A 1 
ATOM 2752 O OG  . SER A 1 342 ? 18.095  -1.979  7.951   1.00 91.01 342 A 1 
ATOM 2753 N N   . GLU A 1 343 ? 17.726  -5.112  7.409   1.00 97.30 343 A 1 
ATOM 2754 C CA  . GLU A 1 343 ? 16.998  -6.207  8.060   1.00 97.22 343 A 1 
ATOM 2755 C C   . GLU A 1 343 ? 17.194  -7.553  7.350   1.00 97.47 343 A 1 
ATOM 2756 O O   . GLU A 1 343 ? 17.379  -8.580  8.001   1.00 96.14 343 A 1 
ATOM 2757 C CB  . GLU A 1 343 ? 15.514  -5.849  8.136   1.00 96.10 343 A 1 
ATOM 2758 C CG  . GLU A 1 343 ? 14.723  -6.765  9.087   1.00 92.78 343 A 1 
ATOM 2759 C CD  . GLU A 1 343 ? 15.198  -6.624  10.542  1.00 94.02 343 A 1 
ATOM 2760 O OE1 . GLU A 1 343 ? 15.649  -7.630  11.140  1.00 87.36 343 A 1 
ATOM 2761 O OE2 . GLU A 1 343 ? 15.149  -5.495  11.080  1.00 88.12 343 A 1 
ATOM 2762 N N   . TYR A 1 344 ? 17.161  -7.538  6.013   1.00 97.86 344 A 1 
ATOM 2763 C CA  . TYR A 1 344 ? 17.163  -8.762  5.211   1.00 98.07 344 A 1 
ATOM 2764 C C   . TYR A 1 344 ? 18.450  -8.981  4.406   1.00 98.17 344 A 1 
ATOM 2765 O O   . TYR A 1 344 ? 18.635  -10.058 3.837   1.00 97.40 344 A 1 
ATOM 2766 C CB  . TYR A 1 344 ? 15.921  -8.792  4.316   1.00 97.91 344 A 1 
ATOM 2767 C CG  . TYR A 1 344 ? 14.590  -8.621  5.041   1.00 97.92 344 A 1 
ATOM 2768 C CD1 . TYR A 1 344 ? 14.304  -9.377  6.194   1.00 97.13 344 A 1 
ATOM 2769 C CD2 . TYR A 1 344 ? 13.637  -7.724  4.541   1.00 97.19 344 A 1 
ATOM 2770 C CE1 . TYR A 1 344 ? 13.072  -9.227  6.850   1.00 96.49 344 A 1 
ATOM 2771 C CE2 . TYR A 1 344 ? 12.397  -7.569  5.188   1.00 96.52 344 A 1 
ATOM 2772 C CZ  . TYR A 1 344 ? 12.110  -8.326  6.351   1.00 96.62 344 A 1 
ATOM 2773 O OH  . TYR A 1 344 ? 10.924  -8.178  6.979   1.00 95.49 344 A 1 
ATOM 2774 N N   . GLY A 1 345 ? 19.341  -7.999  4.371   1.00 97.22 345 A 1 
ATOM 2775 C CA  . GLY A 1 345 ? 20.566  -8.039  3.577   1.00 97.07 345 A 1 
ATOM 2776 C C   . GLY A 1 345 ? 20.324  -7.935  2.068   1.00 97.50 345 A 1 
ATOM 2777 O O   . GLY A 1 345 ? 21.145  -8.436  1.304   1.00 96.29 345 A 1 
ATOM 2778 N N   . LEU A 1 346 ? 19.214  -7.344  1.638   1.00 96.77 346 A 1 
ATOM 2779 C CA  . LEU A 1 346 ? 18.913  -7.144  0.222   1.00 96.82 346 A 1 
ATOM 2780 C C   . LEU A 1 346 ? 19.831  -6.079  -0.374  1.00 96.83 346 A 1 
ATOM 2781 O O   . LEU A 1 346 ? 20.013  -5.018  0.222   1.00 96.12 346 A 1 
ATOM 2782 C CB  . LEU A 1 346 ? 17.435  -6.755  0.017   1.00 96.85 346 A 1 
ATOM 2783 C CG  . LEU A 1 346 ? 16.409  -7.772  0.550   1.00 96.35 346 A 1 
ATOM 2784 C CD1 . LEU A 1 346 ? 14.994  -7.249  0.282   1.00 94.34 346 A 1 
ATOM 2785 C CD2 . LEU A 1 346 ? 16.533  -9.136  -0.097  1.00 94.49 346 A 1 
ATOM 2786 N N   . LYS A 1 347 ? 20.376  -6.353  -1.554  1.00 97.03 347 A 1 
ATOM 2787 C CA  . LYS A 1 347 ? 21.230  -5.407  -2.294  1.00 96.57 347 A 1 
ATOM 2788 C C   . LYS A 1 347 ? 20.417  -4.434  -3.149  1.00 96.87 347 A 1 
ATOM 2789 O O   . LYS A 1 347 ? 20.849  -3.320  -3.397  1.00 95.66 347 A 1 
ATOM 2790 C CB  . LYS A 1 347 ? 22.202  -6.184  -3.182  1.00 96.14 347 A 1 
ATOM 2791 C CG  . LYS A 1 347 ? 23.126  -7.089  -2.367  1.00 92.68 347 A 1 
ATOM 2792 C CD  . LYS A 1 347 ? 24.004  -7.906  -3.315  1.00 86.25 347 A 1 
ATOM 2793 C CE  . LYS A 1 347 ? 24.879  -8.862  -2.496  1.00 80.39 347 A 1 
ATOM 2794 N NZ  . LYS A 1 347 ? 25.644  -9.742  -3.392  1.00 68.62 347 A 1 
ATOM 2795 N N   . GLU A 1 348 ? 19.250  -4.887  -3.601  1.00 97.44 348 A 1 
ATOM 2796 C CA  . GLU A 1 348 ? 18.283  -4.139  -4.391  1.00 97.62 348 A 1 
ATOM 2797 C C   . GLU A 1 348 ? 16.899  -4.802  -4.282  1.00 98.14 348 A 1 
ATOM 2798 O O   . GLU A 1 348 ? 16.765  -5.913  -3.758  1.00 97.98 348 A 1 
ATOM 2799 C CB  . GLU A 1 348 ? 18.742  -4.054  -5.862  1.00 96.94 348 A 1 
ATOM 2800 C CG  . GLU A 1 348 ? 18.935  -5.430  -6.515  1.00 96.21 348 A 1 
ATOM 2801 C CD  . GLU A 1 348 ? 19.296  -5.363  -8.003  1.00 95.97 348 A 1 
ATOM 2802 O OE1 . GLU A 1 348 ? 19.185  -6.440  -8.640  1.00 92.11 348 A 1 
ATOM 2803 O OE2 . GLU A 1 348 ? 19.631  -4.273  -8.509  1.00 93.12 348 A 1 
ATOM 2804 N N   . LEU A 1 349 ? 15.865  -4.143  -4.796  1.00 97.77 349 A 1 
ATOM 2805 C CA  . LEU A 1 349 ? 14.490  -4.651  -4.786  1.00 98.12 349 A 1 
ATOM 2806 C C   . LEU A 1 349 ? 14.164  -5.487  -6.043  1.00 98.16 349 A 1 
ATOM 2807 O O   . LEU A 1 349 ? 13.121  -5.306  -6.670  1.00 97.96 349 A 1 
ATOM 2808 C CB  . LEU A 1 349 ? 13.506  -3.497  -4.523  1.00 98.26 349 A 1 
ATOM 2809 C CG  . LEU A 1 349 ? 13.771  -2.658  -3.260  1.00 97.90 349 A 1 
ATOM 2810 C CD1 . LEU A 1 349 ? 12.624  -1.662  -3.060  1.00 97.60 349 A 1 
ATOM 2811 C CD2 . LEU A 1 349 ? 13.874  -3.499  -1.983  1.00 97.46 349 A 1 
ATOM 2812 N N   . SER A 1 350 ? 15.061  -6.389  -6.428  1.00 98.33 350 A 1 
ATOM 2813 C CA  . SER A 1 350 ? 14.880  -7.253  -7.598  1.00 98.35 350 A 1 
ATOM 2814 C C   . SER A 1 350 ? 14.186  -8.581  -7.265  1.00 98.48 350 A 1 
ATOM 2815 O O   . SER A 1 350 ? 14.319  -9.088  -6.143  1.00 98.47 350 A 1 
ATOM 2816 C CB  . SER A 1 350 ? 16.209  -7.513  -8.307  1.00 98.20 350 A 1 
ATOM 2817 O OG  . SER A 1 350 ? 17.087  -8.317  -7.564  1.00 97.84 350 A 1 
ATOM 2818 N N   . PRO A 1 351 ? 13.510  -9.230  -8.238  1.00 98.60 351 A 1 
ATOM 2819 C CA  . PRO A 1 351 ? 12.933  -10.553 -8.052  1.00 98.58 351 A 1 
ATOM 2820 C C   . PRO A 1 351 ? 13.945  -11.581 -7.531  1.00 98.53 351 A 1 
ATOM 2821 O O   . PRO A 1 351 ? 13.629  -12.358 -6.635  1.00 98.38 351 A 1 
ATOM 2822 C CB  . PRO A 1 351 ? 12.384  -10.967 -9.418  1.00 98.42 351 A 1 
ATOM 2823 C CG  . PRO A 1 351 ? 12.052  -9.635  -10.082 1.00 97.83 351 A 1 
ATOM 2824 C CD  . PRO A 1 351 ? 13.152  -8.708  -9.558  1.00 98.47 351 A 1 
ATOM 2825 N N   . LYS A 1 352 ? 15.172  -11.535 -8.020  1.00 98.39 352 A 1 
ATOM 2826 C CA  . LYS A 1 352 ? 16.253  -12.440 -7.601  1.00 98.22 352 A 1 
ATOM 2827 C C   . LYS A 1 352 ? 16.565  -12.331 -6.107  1.00 98.45 352 A 1 
ATOM 2828 O O   . LYS A 1 352 ? 16.687  -13.343 -5.434  1.00 98.26 352 A 1 
ATOM 2829 C CB  . LYS A 1 352 ? 17.492  -12.149 -8.459  1.00 97.91 352 A 1 
ATOM 2830 C CG  . LYS A 1 352 ? 18.666  -13.074 -8.102  1.00 93.83 352 A 1 
ATOM 2831 C CD  . LYS A 1 352 ? 19.890  -12.756 -8.966  1.00 88.78 352 A 1 
ATOM 2832 C CE  . LYS A 1 352 ? 21.052  -13.646 -8.555  1.00 78.58 352 A 1 
ATOM 2833 N NZ  . LYS A 1 352 ? 22.255  -13.345 -9.352  1.00 69.12 352 A 1 
ATOM 2834 N N   . GLU A 1 353 ? 16.692  -11.109 -5.587  1.00 98.32 353 A 1 
ATOM 2835 C CA  . GLU A 1 353 ? 16.986  -10.896 -4.166  1.00 98.37 353 A 1 
ATOM 2836 C C   . GLU A 1 353 ? 15.824  -11.375 -3.278  1.00 98.59 353 A 1 
ATOM 2837 O O   . GLU A 1 353 ? 16.047  -12.008 -2.242  1.00 98.34 353 A 1 
ATOM 2838 C CB  . GLU A 1 353 ? 17.294  -9.407  -3.919  1.00 98.29 353 A 1 
ATOM 2839 C CG  . GLU A 1 353 ? 18.636  -8.940  -4.506  1.00 97.21 353 A 1 
ATOM 2840 C CD  . GLU A 1 353 ? 19.863  -9.475  -3.751  1.00 97.35 353 A 1 
ATOM 2841 O OE1 . GLU A 1 353 ? 20.793  -10.009 -4.404  1.00 92.69 353 A 1 
ATOM 2842 O OE2 . GLU A 1 353 ? 19.923  -9.300  -2.517  1.00 93.91 353 A 1 
ATOM 2843 N N   . PHE A 1 354 ? 14.589  -11.173 -3.717  1.00 98.61 354 A 1 
ATOM 2844 C CA  . PHE A 1 354 ? 13.408  -11.645 -2.987  1.00 98.62 354 A 1 
ATOM 2845 C C   . PHE A 1 354 ? 13.192  -13.158 -3.083  1.00 98.68 354 A 1 
ATOM 2846 O O   . PHE A 1 354 ? 12.737  -13.763 -2.114  1.00 98.37 354 A 1 
ATOM 2847 C CB  . PHE A 1 354 ? 12.175  -10.853 -3.432  1.00 98.64 354 A 1 
ATOM 2848 C CG  . PHE A 1 354 ? 12.058  -9.519  -2.718  1.00 98.66 354 A 1 
ATOM 2849 C CD1 . PHE A 1 354 ? 11.308  -9.434  -1.524  1.00 98.41 354 A 1 
ATOM 2850 C CD2 . PHE A 1 354 ? 12.714  -8.388  -3.211  1.00 98.41 354 A 1 
ATOM 2851 C CE1 . PHE A 1 354 ? 11.223  -8.211  -0.835  1.00 98.16 354 A 1 
ATOM 2852 C CE2 . PHE A 1 354 ? 12.634  -7.166  -2.522  1.00 98.10 354 A 1 
ATOM 2853 C CZ  . PHE A 1 354 ? 11.894  -7.073  -1.334  1.00 98.18 354 A 1 
ATOM 2854 N N   . GLU A 1 355 ? 13.567  -13.803 -4.176  1.00 98.59 355 A 1 
ATOM 2855 C CA  . GLU A 1 355 ? 13.607  -15.272 -4.262  1.00 98.42 355 A 1 
ATOM 2856 C C   . GLU A 1 355 ? 14.631  -15.863 -3.289  1.00 98.41 355 A 1 
ATOM 2857 O O   . GLU A 1 355 ? 14.331  -16.833 -2.581  1.00 98.18 355 A 1 
ATOM 2858 C CB  . GLU A 1 355 ? 13.927  -15.722 -5.690  1.00 98.27 355 A 1 
ATOM 2859 C CG  . GLU A 1 355 ? 12.731  -15.473 -6.620  1.00 96.94 355 A 1 
ATOM 2860 C CD  . GLU A 1 355 ? 12.968  -15.999 -8.035  1.00 96.43 355 A 1 
ATOM 2861 O OE1 . GLU A 1 355 ? 12.036  -16.642 -8.549  1.00 90.52 355 A 1 
ATOM 2862 O OE2 . GLU A 1 355 ? 14.020  -15.762 -8.667  1.00 91.81 355 A 1 
ATOM 2863 N N   . ILE A 1 356 ? 15.818  -15.259 -3.204  1.00 98.49 356 A 1 
ATOM 2864 C CA  . ILE A 1 356 ? 16.833  -15.640 -2.221  1.00 98.45 356 A 1 
ATOM 2865 C C   . ILE A 1 356 ? 16.310  -15.427 -0.799  1.00 98.58 356 A 1 
ATOM 2866 O O   . ILE A 1 356 ? 16.473  -16.305 0.049   1.00 98.36 356 A 1 
ATOM 2867 C CB  . ILE A 1 356 ? 18.156  -14.871 -2.482  1.00 98.38 356 A 1 
ATOM 2868 C CG1 . ILE A 1 356 ? 18.801  -15.345 -3.806  1.00 97.72 356 A 1 
ATOM 2869 C CG2 . ILE A 1 356 ? 19.154  -15.059 -1.317  1.00 97.72 356 A 1 
ATOM 2870 C CD1 . ILE A 1 356 ? 19.916  -14.408 -4.316  1.00 95.02 356 A 1 
ATOM 2871 N N   . LEU A 1 357 ? 15.664  -14.291 -0.526  1.00 98.31 357 A 1 
ATOM 2872 C CA  . LEU A 1 357 ? 15.059  -14.015 0.775   1.00 98.42 357 A 1 
ATOM 2873 C C   . LEU A 1 357 ? 13.997  -15.062 1.135   1.00 98.57 357 A 1 
ATOM 2874 O O   . LEU A 1 357 ? 14.040  -15.613 2.233   1.00 98.44 357 A 1 
ATOM 2875 C CB  . LEU A 1 357 ? 14.473  -12.591 0.784   1.00 98.47 357 A 1 
ATOM 2876 C CG  . LEU A 1 357 ? 13.738  -12.232 2.087   1.00 98.18 357 A 1 
ATOM 2877 C CD1 . LEU A 1 357 ? 14.649  -12.315 3.312   1.00 97.67 357 A 1 
ATOM 2878 C CD2 . LEU A 1 357 ? 13.171  -10.817 2.001   1.00 97.60 357 A 1 
ATOM 2879 N N   . ALA A 1 358 ? 13.087  -15.375 0.210   1.00 98.31 358 A 1 
ATOM 2880 C CA  . ALA A 1 358 ? 12.056  -16.385 0.413   1.00 98.12 358 A 1 
ATOM 2881 C C   . ALA A 1 358 ? 12.666  -17.767 0.714   1.00 98.03 358 A 1 
ATOM 2882 O O   . ALA A 1 358 ? 12.295  -18.412 1.699   1.00 97.74 358 A 1 
ATOM 2883 C CB  . ALA A 1 358 ? 11.134  -16.398 -0.808  1.00 97.96 358 A 1 
ATOM 2884 N N   . ALA A 1 359 ? 13.676  -18.178 -0.045  1.00 98.16 359 A 1 
ATOM 2885 C CA  . ALA A 1 359 ? 14.388  -19.438 0.191   1.00 98.05 359 A 1 
ATOM 2886 C C   . ALA A 1 359 ? 15.146  -19.473 1.535   1.00 98.09 359 A 1 
ATOM 2887 O O   . ALA A 1 359 ? 15.274  -20.533 2.159   1.00 97.52 359 A 1 
ATOM 2888 C CB  . ALA A 1 359 ? 15.350  -19.668 -0.987  1.00 97.96 359 A 1 
ATOM 2889 N N   . ARG A 1 360 ? 15.649  -18.325 2.007   1.00 98.19 360 A 1 
ATOM 2890 C CA  . ARG A 1 360 ? 16.246  -18.198 3.345   1.00 98.18 360 A 1 
ATOM 2891 C C   . ARG A 1 360 ? 15.176  -18.312 4.435   1.00 98.13 360 A 1 
ATOM 2892 O O   . ARG A 1 360 ? 15.390  -19.059 5.381   1.00 97.79 360 A 1 
ATOM 2893 C CB  . ARG A 1 360 ? 17.011  -16.875 3.472   1.00 98.23 360 A 1 
ATOM 2894 C CG  . ARG A 1 360 ? 18.342  -16.877 2.700   1.00 97.25 360 A 1 
ATOM 2895 C CD  . ARG A 1 360 ? 18.926  -15.454 2.608   1.00 96.61 360 A 1 
ATOM 2896 N NE  . ARG A 1 360 ? 19.192  -14.859 3.924   1.00 93.37 360 A 1 
ATOM 2897 C CZ  . ARG A 1 360 ? 19.320  -13.577 4.200   1.00 92.96 360 A 1 
ATOM 2898 N NH1 . ARG A 1 360 ? 19.247  -12.646 3.281   1.00 86.28 360 A 1 
ATOM 2899 N NH2 . ARG A 1 360 ? 19.515  -13.172 5.420   1.00 85.66 360 A 1 
ATOM 2900 N N   . MET A 1 361 ? 14.029  -17.647 4.277   1.00 97.97 361 A 1 
ATOM 2901 C CA  . MET A 1 361 ? 12.916  -17.722 5.232   1.00 97.69 361 A 1 
ATOM 2902 C C   . MET A 1 361 ? 12.314  -19.135 5.348   1.00 97.30 361 A 1 
ATOM 2903 O O   . MET A 1 361 ? 11.853  -19.514 6.422   1.00 96.77 361 A 1 
ATOM 2904 C CB  . MET A 1 361 ? 11.813  -16.723 4.864   1.00 97.69 361 A 1 
ATOM 2905 C CG  . MET A 1 361 ? 12.229  -15.277 5.123   1.00 97.03 361 A 1 
ATOM 2906 S SD  . MET A 1 361 ? 10.883  -14.071 4.996   1.00 96.50 361 A 1 
ATOM 2907 C CE  . MET A 1 361 ? 10.444  -14.164 3.249   1.00 91.78 361 A 1 
ATOM 2908 N N   . ASP A 1 362 ? 12.356  -19.942 4.291   1.00 97.11 362 A 1 
ATOM 2909 C CA  . ASP A 1 362 ? 11.944  -21.343 4.367   1.00 96.41 362 A 1 
ATOM 2910 C C   . ASP A 1 362 ? 12.793  -22.137 5.373   1.00 96.29 362 A 1 
ATOM 2911 O O   . ASP A 1 362 ? 12.256  -22.947 6.137   1.00 94.97 362 A 1 
ATOM 2912 C CB  . ASP A 1 362 ? 12.038  -22.019 2.995   1.00 95.62 362 A 1 
ATOM 2913 C CG  . ASP A 1 362 ? 10.910  -21.616 2.037   1.00 93.47 362 A 1 
ATOM 2914 O OD1 . ASP A 1 362 ? 9.819   -21.222 2.501   1.00 90.04 362 A 1 
ATOM 2915 O OD2 . ASP A 1 362 ? 11.119  -21.749 0.816   1.00 89.94 362 A 1 
ATOM 2916 N N   . LYS A 1 363 ? 14.092  -21.874 5.400   1.00 96.83 363 A 1 
ATOM 2917 C CA  . LYS A 1 363 ? 15.086  -22.605 6.215   1.00 96.62 363 A 1 
ATOM 2918 C C   . LYS A 1 363 ? 15.330  -21.962 7.578   1.00 96.82 363 A 1 
ATOM 2919 O O   . LYS A 1 363 ? 15.685  -22.662 8.520   1.00 95.91 363 A 1 
ATOM 2920 C CB  . LYS A 1 363 ? 16.395  -22.704 5.422   1.00 96.58 363 A 1 
ATOM 2921 C CG  . LYS A 1 363 ? 16.214  -23.489 4.116   1.00 93.99 363 A 1 
ATOM 2922 C CD  . LYS A 1 363 ? 17.523  -23.531 3.321   1.00 88.60 363 A 1 
ATOM 2923 C CE  . LYS A 1 363 ? 17.270  -24.248 1.984   1.00 84.32 363 A 1 
ATOM 2924 N NZ  . LYS A 1 363 ? 18.501  -24.330 1.161   1.00 73.55 363 A 1 
ATOM 2925 N N   . ASP A 1 364 ? 15.155  -20.656 7.691   1.00 96.86 364 A 1 
ATOM 2926 C CA  . ASP A 1 364 ? 15.421  -19.873 8.892   1.00 96.81 364 A 1 
ATOM 2927 C C   . ASP A 1 364 ? 14.117  -19.319 9.482   1.00 97.04 364 A 1 
ATOM 2928 O O   . ASP A 1 364 ? 13.538  -18.343 9.014   1.00 96.74 364 A 1 
ATOM 2929 C CB  . ASP A 1 364 ? 16.456  -18.784 8.571   1.00 96.76 364 A 1 
ATOM 2930 C CG  . ASP A 1 364 ? 16.865  -17.959 9.789   1.00 96.49 364 A 1 
ATOM 2931 O OD1 . ASP A 1 364 ? 16.193  -18.054 10.846  1.00 94.85 364 A 1 
ATOM 2932 O OD2 . ASP A 1 364 ? 17.832  -17.173 9.648   1.00 94.06 364 A 1 
ATOM 2933 N N   . LEU A 1 365 ? 13.662  -19.978 10.556  1.00 96.06 365 A 1 
ATOM 2934 C CA  . LEU A 1 365 ? 12.457  -19.574 11.267  1.00 95.53 365 A 1 
ATOM 2935 C C   . LEU A 1 365 ? 12.605  -18.203 11.941  1.00 95.83 365 A 1 
ATOM 2936 O O   . LEU A 1 365 ? 11.618  -17.487 12.066  1.00 95.52 365 A 1 
ATOM 2937 C CB  . LEU A 1 365 ? 12.093  -20.674 12.283  1.00 94.81 365 A 1 
ATOM 2938 C CG  . LEU A 1 365 ? 10.796  -20.403 13.073  1.00 91.99 365 A 1 
ATOM 2939 C CD1 . LEU A 1 365 ? 9.568   -20.291 12.167  1.00 89.99 365 A 1 
ATOM 2940 C CD2 . LEU A 1 365 ? 10.557  -21.538 14.069  1.00 90.01 365 A 1 
ATOM 2941 N N   . GLN A 1 366 ? 13.803  -17.817 12.383  1.00 96.26 366 A 1 
ATOM 2942 C CA  . GLN A 1 366 ? 14.012  -16.518 13.018  1.00 96.02 366 A 1 
ATOM 2943 C C   . GLN A 1 366 ? 13.870  -15.389 11.999  1.00 96.45 366 A 1 
ATOM 2944 O O   . GLN A 1 366 ? 13.200  -14.399 12.283  1.00 96.24 366 A 1 
ATOM 2945 C CB  . GLN A 1 366 ? 15.388  -16.443 13.690  1.00 95.93 366 A 1 
ATOM 2946 C CG  . GLN A 1 366 ? 15.550  -17.436 14.849  1.00 87.98 366 A 1 
ATOM 2947 C CD  . GLN A 1 366 ? 16.880  -17.262 15.577  1.00 79.61 366 A 1 
ATOM 2948 O OE1 . GLN A 1 366 ? 17.735  -16.478 15.226  1.00 70.42 366 A 1 
ATOM 2949 N NE2 . GLN A 1 366 ? 17.112  -17.990 16.645  1.00 66.72 366 A 1 
ATOM 2950 N N   . LEU A 1 367 ? 14.418  -15.587 10.804  1.00 96.77 367 A 1 
ATOM 2951 C CA  . LEU A 1 367 ? 14.260  -14.641 9.697   1.00 97.17 367 A 1 
ATOM 2952 C C   . LEU A 1 367 ? 12.793  -14.519 9.266   1.00 97.49 367 A 1 
ATOM 2953 O O   . LEU A 1 367 ? 12.296  -13.409 9.087   1.00 97.36 367 A 1 
ATOM 2954 C CB  . LEU A 1 367 ? 15.153  -15.103 8.538   1.00 97.52 367 A 1 
ATOM 2955 C CG  . LEU A 1 367 ? 15.154  -14.145 7.335   1.00 97.00 367 A 1 
ATOM 2956 C CD1 . LEU A 1 367 ? 15.699  -12.767 7.691   1.00 96.52 367 A 1 
ATOM 2957 C CD2 . LEU A 1 367 ? 16.034  -14.742 6.237   1.00 96.54 367 A 1 
ATOM 2958 N N   . PHE A 1 368 ? 12.081  -15.638 9.149   1.00 97.28 368 A 1 
ATOM 2959 C CA  . PHE A 1 368 ? 10.644  -15.605 8.874   1.00 96.95 368 A 1 
ATOM 2960 C C   . PHE A 1 368 ? 9.862   -14.883 9.983   1.00 96.89 368 A 1 
ATOM 2961 O O   . PHE A 1 368 ? 8.971   -14.091 9.688   1.00 96.74 368 A 1 
ATOM 2962 C CB  . PHE A 1 368 ? 10.114  -17.026 8.678   1.00 96.84 368 A 1 
ATOM 2963 C CG  . PHE A 1 368 ? 8.605   -17.051 8.551   1.00 96.75 368 A 1 
ATOM 2964 C CD1 . PHE A 1 368 ? 7.809   -17.276 9.690   1.00 96.20 368 A 1 
ATOM 2965 C CD2 . PHE A 1 368 ? 7.995   -16.713 7.328   1.00 96.44 368 A 1 
ATOM 2966 C CE1 . PHE A 1 368 ? 6.414   -17.153 9.611   1.00 95.95 368 A 1 
ATOM 2967 C CE2 . PHE A 1 368 ? 6.600   -16.594 7.253   1.00 95.86 368 A 1 
ATOM 2968 C CZ  . PHE A 1 368 ? 5.807   -16.801 8.389   1.00 95.74 368 A 1 
ATOM 2969 N N   . ASN A 1 369 ? 10.187  -15.120 11.257  1.00 96.46 369 A 1 
ATOM 2970 C CA  . ASN A 1 369 ? 9.505   -14.453 12.369  1.00 95.70 369 A 1 
ATOM 2971 C C   . ASN A 1 369 ? 9.730   -12.941 12.367  1.00 95.97 369 A 1 
ATOM 2972 O O   . ASN A 1 369 ? 8.801   -12.209 12.704  1.00 95.60 369 A 1 
ATOM 2973 C CB  . ASN A 1 369 ? 9.971   -15.075 13.697  1.00 95.26 369 A 1 
ATOM 2974 C CG  . ASN A 1 369 ? 9.392   -16.449 13.964  1.00 93.24 369 A 1 
ATOM 2975 O OD1 . ASN A 1 369 ? 8.413   -16.895 13.394  1.00 88.93 369 A 1 
ATOM 2976 N ND2 . ASN A 1 369 ? 9.957   -17.160 14.908  1.00 88.04 369 A 1 
ATOM 2977 N N   . LYS A 1 370 ? 10.903  -12.460 11.941  1.00 96.06 370 A 1 
ATOM 2978 C CA  . LYS A 1 370 ? 11.136  -11.025 11.706  1.00 96.03 370 A 1 
ATOM 2979 C C   . LYS A 1 370 ? 10.213  -10.480 10.615  1.00 96.60 370 A 1 
ATOM 2980 O O   . LYS A 1 370 ? 9.514   -9.510  10.855  1.00 96.28 370 A 1 
ATOM 2981 C CB  . LYS A 1 370 ? 12.586  -10.759 11.313  1.00 95.24 370 A 1 
ATOM 2982 C CG  . LYS A 1 370 ? 13.561  -10.899 12.475  1.00 86.32 370 A 1 
ATOM 2983 C CD  . LYS A 1 370 ? 14.960  -10.612 11.927  1.00 84.95 370 A 1 
ATOM 2984 C CE  . LYS A 1 370 ? 15.996  -10.421 13.026  1.00 76.70 370 A 1 
ATOM 2985 N NZ  . LYS A 1 370 ? 17.090  -9.583  12.484  1.00 69.90 370 A 1 
ATOM 2986 N N   . TYR A 1 371 ? 10.157  -11.153 9.457   1.00 96.90 371 A 1 
ATOM 2987 C CA  . TYR A 1 371 ? 9.224   -10.790 8.386   1.00 97.13 371 A 1 
ATOM 2988 C C   . TYR A 1 371 ? 7.778   -10.755 8.900   1.00 97.13 371 A 1 
ATOM 2989 O O   . TYR A 1 371 ? 7.061   -9.790  8.676   1.00 96.87 371 A 1 
ATOM 2990 C CB  . TYR A 1 371 ? 9.383   -11.762 7.211   1.00 97.33 371 A 1 
ATOM 2991 C CG  . TYR A 1 371 ? 8.210   -11.751 6.253   1.00 97.19 371 A 1 
ATOM 2992 C CD1 . TYR A 1 371 ? 7.209   -12.744 6.361   1.00 96.33 371 A 1 
ATOM 2993 C CD2 . TYR A 1 371 ? 8.078   -10.729 5.298   1.00 96.54 371 A 1 
ATOM 2994 C CE1 . TYR A 1 371 ? 6.082   -12.710 5.522   1.00 95.88 371 A 1 
ATOM 2995 C CE2 . TYR A 1 371 ? 6.951   -10.693 4.455   1.00 95.89 371 A 1 
ATOM 2996 C CZ  . TYR A 1 371 ? 5.952   -11.676 4.564   1.00 95.87 371 A 1 
ATOM 2997 O OH  . TYR A 1 371 ? 4.860   -11.645 3.761   1.00 94.65 371 A 1 
ATOM 2998 N N   . HIS A 1 372 ? 7.349   -11.775 9.639   1.00 96.60 372 A 1 
ATOM 2999 C CA  . HIS A 1 372 ? 5.985   -11.838 10.155  1.00 95.90 372 A 1 
ATOM 3000 C C   . HIS A 1 372 ? 5.694   -10.780 11.243  1.00 95.58 372 A 1 
ATOM 3001 O O   . HIS A 1 372 ? 4.558   -10.337 11.380  1.00 94.65 372 A 1 
ATOM 3002 C CB  . HIS A 1 372 ? 5.712   -13.255 10.676  1.00 95.18 372 A 1 
ATOM 3003 C CG  . HIS A 1 372 ? 4.283   -13.443 11.099  1.00 93.34 372 A 1 
ATOM 3004 N ND1 . HIS A 1 372 ? 3.778   -13.205 12.357  1.00 82.81 372 A 1 
ATOM 3005 C CD2 . HIS A 1 372 ? 3.235   -13.797 10.296  1.00 82.88 372 A 1 
ATOM 3006 C CE1 . HIS A 1 372 ? 2.453   -13.407 12.306  1.00 84.12 372 A 1 
ATOM 3007 N NE2 . HIS A 1 372 ? 2.080   -13.775 11.073  1.00 86.51 372 A 1 
ATOM 3008 N N   . LEU A 1 373 ? 6.693   -10.352 12.008  1.00 95.74 373 A 1 
ATOM 3009 C CA  . LEU A 1 373 ? 6.570   -9.219  12.923  1.00 95.12 373 A 1 
ATOM 3010 C C   . LEU A 1 373 ? 6.326   -7.919  12.134  1.00 95.05 373 A 1 
ATOM 3011 O O   . LEU A 1 373 ? 5.349   -7.218  12.402  1.00 94.20 373 A 1 
ATOM 3012 C CB  . LEU A 1 373 ? 7.830   -9.159  13.804  1.00 94.39 373 A 1 
ATOM 3013 C CG  . LEU A 1 373 ? 7.816   -8.025  14.842  1.00 90.26 373 A 1 
ATOM 3014 C CD1 . LEU A 1 373 ? 6.737   -8.241  15.904  1.00 87.65 373 A 1 
ATOM 3015 C CD2 . LEU A 1 373 ? 9.173   -7.951  15.546  1.00 87.17 373 A 1 
ATOM 3016 N N   . HIS A 1 374 ? 7.160   -7.653  11.128  1.00 96.39 374 A 1 
ATOM 3017 C CA  . HIS A 1 374 ? 7.041   -6.477  10.266  1.00 96.39 374 A 1 
ATOM 3018 C C   . HIS A 1 374 ? 5.770   -6.472  9.426   1.00 96.09 374 A 1 
ATOM 3019 O O   . HIS A 1 374 ? 5.191   -5.404  9.211   1.00 95.25 374 A 1 
ATOM 3020 C CB  . HIS A 1 374 ? 8.275   -6.381  9.366   1.00 96.51 374 A 1 
ATOM 3021 C CG  . HIS A 1 374 ? 9.556   -6.189  10.135  1.00 96.52 374 A 1 
ATOM 3022 N ND1 . HIS A 1 374 ? 9.714   -5.426  11.277  1.00 92.01 374 A 1 
ATOM 3023 C CD2 . HIS A 1 374 ? 10.767  -6.745  9.832   1.00 92.53 374 A 1 
ATOM 3024 C CE1 . HIS A 1 374 ? 10.990  -5.532  11.654  1.00 93.25 374 A 1 
ATOM 3025 N NE2 . HIS A 1 374 ? 11.667  -6.318  10.805  1.00 93.64 374 A 1 
ATOM 3026 N N   . PHE A 1 375 ? 5.260   -7.648  9.044   1.00 95.73 375 A 1 
ATOM 3027 C CA  . PHE A 1 375 ? 3.992   -7.811  8.317   1.00 95.08 375 A 1 
ATOM 3028 C C   . PHE A 1 375 ? 2.824   -7.019  8.938   1.00 94.25 375 A 1 
ATOM 3029 O O   . PHE A 1 375 ? 1.938   -6.557  8.236   1.00 92.37 375 A 1 
ATOM 3030 C CB  . PHE A 1 375 ? 3.681   -9.310  8.273   1.00 94.58 375 A 1 
ATOM 3031 C CG  . PHE A 1 375 ? 2.374   -9.671  7.607   1.00 94.36 375 A 1 
ATOM 3032 C CD1 . PHE A 1 375 ? 1.241   -9.969  8.377   1.00 92.29 375 A 1 
ATOM 3033 C CD2 . PHE A 1 375 ? 2.300   -9.703  6.204   1.00 92.19 375 A 1 
ATOM 3034 C CE1 . PHE A 1 375 ? 0.024   -10.300 7.744   1.00 91.10 375 A 1 
ATOM 3035 C CE2 . PHE A 1 375 ? 1.086   -10.036 5.580   1.00 91.11 375 A 1 
ATOM 3036 C CZ  . PHE A 1 375 ? -0.040  -10.323 6.349   1.00 91.27 375 A 1 
ATOM 3037 N N   . ARG A 1 376 ? 2.838   -6.827  10.267  1.00 93.83 376 A 1 
ATOM 3038 C CA  . ARG A 1 376 ? 1.867   -6.008  11.013  1.00 92.32 376 A 1 
ATOM 3039 C C   . ARG A 1 376 ? 2.504   -4.798  11.704  1.00 92.04 376 A 1 
ATOM 3040 O O   . ARG A 1 376 ? 2.027   -4.360  12.744  1.00 88.39 376 A 1 
ATOM 3041 C CB  . ARG A 1 376 ? 1.068   -6.890  11.983  1.00 90.10 376 A 1 
ATOM 3042 C CG  . ARG A 1 376 ? 0.187   -7.885  11.229  1.00 84.85 376 A 1 
ATOM 3043 C CD  . ARG A 1 376 ? -0.699  -8.647  12.218  1.00 80.86 376 A 1 
ATOM 3044 N NE  . ARG A 1 376 ? -1.558  -9.631  11.533  1.00 77.80 376 A 1 
ATOM 3045 C CZ  . ARG A 1 376 ? -2.814  -9.465  11.157  1.00 72.11 376 A 1 
ATOM 3046 N NH1 . ARG A 1 376 ? -3.461  -8.347  11.350  1.00 65.63 376 A 1 
ATOM 3047 N NH2 . ARG A 1 376 ? -3.455  -10.436 10.574  1.00 66.12 376 A 1 
ATOM 3048 N N   . ALA A 1 377 ? 3.570   -4.275  11.128  1.00 93.36 377 A 1 
ATOM 3049 C CA  . ALA A 1 377 ? 4.278   -3.095  11.617  1.00 92.94 377 A 1 
ATOM 3050 C C   . ALA A 1 377 ? 4.697   -3.190  13.099  1.00 93.28 377 A 1 
ATOM 3051 O O   . ALA A 1 377 ? 4.486   -2.267  13.885  1.00 90.70 377 A 1 
ATOM 3052 C CB  . ALA A 1 377 ? 3.435   -1.867  11.298  1.00 91.86 377 A 1 
ATOM 3053 N N   . ASP A 1 378 ? 5.234   -4.352  13.478  1.00 93.33 378 A 1 
ATOM 3054 C CA  . ASP A 1 378 ? 5.700   -4.682  14.830  1.00 92.59 378 A 1 
ATOM 3055 C C   . ASP A 1 378 ? 4.618   -4.571  15.916  1.00 91.49 378 A 1 
ATOM 3056 O O   . ASP A 1 378 ? 4.912   -4.412  17.101  1.00 87.88 378 A 1 
ATOM 3057 C CB  . ASP A 1 378 ? 6.966   -3.904  15.189  1.00 92.22 378 A 1 
ATOM 3058 C CG  . ASP A 1 378 ? 8.139   -4.119  14.237  1.00 91.70 378 A 1 
ATOM 3059 O OD1 . ASP A 1 378 ? 7.982   -4.794  13.189  1.00 88.16 378 A 1 
ATOM 3060 O OD2 . ASP A 1 378 ? 9.202   -3.547  14.529  1.00 88.32 378 A 1 
ATOM 3061 N N   . THR A 1 379 ? 3.344   -4.665  15.521  1.00 90.28 379 A 1 
ATOM 3062 C CA  . THR A 1 379 ? 2.255   -4.656  16.494  1.00 89.02 379 A 1 
ATOM 3063 C C   . THR A 1 379 ? 2.290   -5.944  17.319  1.00 87.87 379 A 1 
ATOM 3064 O O   . THR A 1 379 ? 2.230   -7.040  16.760  1.00 86.07 379 A 1 
ATOM 3065 C CB  . THR A 1 379 ? 0.894   -4.478  15.837  1.00 88.53 379 A 1 
ATOM 3066 O OG1 . THR A 1 379 ? 0.899   -3.314  15.058  1.00 85.43 379 A 1 
ATOM 3067 C CG2 . THR A 1 379 ? -0.208  -4.306  16.880  1.00 84.92 379 A 1 
ATOM 3068 N N   . PRO A 1 380 ? 2.374   -5.862  18.663  1.00 86.42 380 A 1 
ATOM 3069 C CA  . PRO A 1 380 ? 2.488   -7.041  19.505  1.00 84.27 380 A 1 
ATOM 3070 C C   . PRO A 1 380 ? 1.189   -7.866  19.535  1.00 84.97 380 A 1 
ATOM 3071 O O   . PRO A 1 380 ? 0.092   -7.346  19.351  1.00 82.38 380 A 1 
ATOM 3072 C CB  . PRO A 1 380 ? 2.870   -6.515  20.886  1.00 81.40 380 A 1 
ATOM 3073 C CG  . PRO A 1 380 ? 2.246   -5.116  20.916  1.00 79.57 380 A 1 
ATOM 3074 C CD  . PRO A 1 380 ? 2.397   -4.647  19.469  1.00 82.23 380 A 1 
ATOM 3075 N N   . GLY A 1 381 ? 1.318   -9.154  19.850  1.00 83.35 381 A 1 
ATOM 3076 C CA  . GLY A 1 381 ? 0.174   -10.043 20.087  1.00 83.28 381 A 1 
ATOM 3077 C C   . GLY A 1 381 ? -0.220  -10.931 18.910  1.00 85.15 381 A 1 
ATOM 3078 O O   . GLY A 1 381 ? -1.085  -11.795 19.071  1.00 82.14 381 A 1 
ATOM 3079 N N   . PHE A 1 382 ? 0.446   -10.812 17.757  1.00 84.75 382 A 1 
ATOM 3080 C CA  . PHE A 1 382 ? 0.235   -11.688 16.608  1.00 85.80 382 A 1 
ATOM 3081 C C   . PHE A 1 382 ? 1.301   -12.784 16.548  1.00 87.00 382 A 1 
ATOM 3082 O O   . PHE A 1 382 ? 2.485   -12.537 16.723  1.00 85.39 382 A 1 
ATOM 3083 C CB  . PHE A 1 382 ? 0.172   -10.866 15.317  1.00 84.50 382 A 1 
ATOM 3084 C CG  . PHE A 1 382 ? -0.988  -9.898  15.331  1.00 81.39 382 A 1 
ATOM 3085 C CD1 . PHE A 1 382 ? -2.287  -10.340 15.000  1.00 77.58 382 A 1 
ATOM 3086 C CD2 . PHE A 1 382 ? -0.779  -8.559  15.728  1.00 78.22 382 A 1 
ATOM 3087 C CE1 . PHE A 1 382 ? -3.373  -9.447  15.068  1.00 73.76 382 A 1 
ATOM 3088 C CE2 . PHE A 1 382 ? -1.870  -7.674  15.795  1.00 75.39 382 A 1 
ATOM 3089 C CZ  . PHE A 1 382 ? -3.163  -8.118  15.463  1.00 76.95 382 A 1 
ATOM 3090 N N   . THR A 1 383 ? 0.866   -14.029 16.318  1.00 88.05 383 A 1 
ATOM 3091 C CA  . THR A 1 383 ? 1.767   -15.186 16.198  1.00 88.23 383 A 1 
ATOM 3092 C C   . THR A 1 383 ? 1.424   -15.987 14.955  1.00 89.41 383 A 1 
ATOM 3093 O O   . THR A 1 383 ? 0.249   -16.124 14.610  1.00 87.70 383 A 1 
ATOM 3094 C CB  . THR A 1 383 ? 1.741   -16.096 17.435  1.00 85.99 383 A 1 
ATOM 3095 O OG1 . THR A 1 383 ? 0.453   -16.613 17.690  1.00 79.49 383 A 1 
ATOM 3096 C CG2 . THR A 1 383 ? 2.200   -15.379 18.704  1.00 78.11 383 A 1 
ATOM 3097 N N   . CYS A 1 384 ? 2.437   -16.545 14.297  1.00 90.44 384 A 1 
ATOM 3098 C CA  . CYS A 1 384 ? 2.277   -17.428 13.156  1.00 91.47 384 A 1 
ATOM 3099 C C   . CYS A 1 384 ? 2.473   -18.881 13.623  1.00 91.71 384 A 1 
ATOM 3100 O O   . CYS A 1 384 ? 3.580   -19.270 13.985  1.00 90.04 384 A 1 
ATOM 3101 C CB  . CYS A 1 384 ? 3.268   -16.995 12.078  1.00 91.02 384 A 1 
ATOM 3102 S SG  . CYS A 1 384 ? 2.917   -17.616 10.424  1.00 88.85 384 A 1 
ATOM 3103 N N   . LYS A 1 385 ? 1.388   -19.654 13.702  1.00 90.84 385 A 1 
ATOM 3104 C CA  . LYS A 1 385 ? 1.371   -21.041 14.191  1.00 90.50 385 A 1 
ATOM 3105 C C   . LYS A 1 385 ? 0.780   -21.981 13.138  1.00 91.46 385 A 1 
ATOM 3106 O O   . LYS A 1 385 ? 0.070   -21.536 12.252  1.00 90.17 385 A 1 
ATOM 3107 C CB  . LYS A 1 385 ? 0.578   -21.137 15.512  1.00 89.49 385 A 1 
ATOM 3108 C CG  . LYS A 1 385 ? 1.212   -20.339 16.663  1.00 86.35 385 A 1 
ATOM 3109 C CD  . LYS A 1 385 ? 0.408   -20.563 17.958  1.00 81.87 385 A 1 
ATOM 3110 C CE  . LYS A 1 385 ? 1.012   -19.750 19.105  1.00 77.38 385 A 1 
ATOM 3111 N NZ  . LYS A 1 385 ? 0.256   -19.940 20.368  1.00 67.48 385 A 1 
ATOM 3112 N N   . GLY A 1 386 ? 1.051   -23.286 13.275  1.00 90.07 386 A 1 
ATOM 3113 C CA  . GLY A 1 386 ? 0.567   -24.302 12.340  1.00 90.67 386 A 1 
ATOM 3114 C C   . GLY A 1 386 ? 1.052   -24.025 10.917  1.00 92.17 386 A 1 
ATOM 3115 O O   . GLY A 1 386 ? 2.230   -23.728 10.710  1.00 90.50 386 A 1 
ATOM 3116 N N   . ASN A 1 387 ? 0.138   -24.045 9.961   1.00 92.67 387 A 1 
ATOM 3117 C CA  . ASN A 1 387 ? 0.417   -23.839 8.540   1.00 93.23 387 A 1 
ATOM 3118 C C   . ASN A 1 387 ? 0.634   -22.368 8.132   1.00 94.25 387 A 1 
ATOM 3119 O O   . ASN A 1 387 ? 0.919   -22.087 6.973   1.00 93.00 387 A 1 
ATOM 3120 C CB  . ASN A 1 387 ? -0.706  -24.511 7.736   1.00 92.30 387 A 1 
ATOM 3121 C CG  . ASN A 1 387 ? -0.746  -26.007 7.972   1.00 88.79 387 A 1 
ATOM 3122 O OD1 . ASN A 1 387 ? 0.275   -26.645 8.189   1.00 81.93 387 A 1 
ATOM 3123 N ND2 . ASN A 1 387 ? -1.905  -26.606 7.986   1.00 80.28 387 A 1 
ATOM 3124 N N   . CYS A 1 388 ? 0.560   -21.425 9.074   1.00 93.28 388 A 1 
ATOM 3125 C CA  . CYS A 1 388 ? 0.690   -19.994 8.798   1.00 93.53 388 A 1 
ATOM 3126 C C   . CYS A 1 388 ? 1.980   -19.649 8.039   1.00 94.52 388 A 1 
ATOM 3127 O O   . CYS A 1 388 ? 1.912   -18.950 7.037   1.00 94.05 388 A 1 
ATOM 3128 C CB  . CYS A 1 388 ? 0.605   -19.241 10.133  1.00 92.42 388 A 1 
ATOM 3129 S SG  . CYS A 1 388 ? 1.080   -17.496 10.078  1.00 90.58 388 A 1 
ATOM 3130 N N   . LYS A 1 389 ? 3.145   -20.181 8.476   1.00 93.71 389 A 1 
ATOM 3131 C CA  . LYS A 1 389 ? 4.414   -19.934 7.777   1.00 94.71 389 A 1 
ATOM 3132 C C   . LYS A 1 389 ? 4.350   -20.420 6.330   1.00 95.36 389 A 1 
ATOM 3133 O O   . LYS A 1 389 ? 4.672   -19.661 5.432   1.00 95.43 389 A 1 
ATOM 3134 C CB  . LYS A 1 389 ? 5.593   -20.555 8.537   1.00 95.02 389 A 1 
ATOM 3135 C CG  . LYS A 1 389 ? 6.917   -20.339 7.781   1.00 94.78 389 A 1 
ATOM 3136 C CD  . LYS A 1 389 ? 8.129   -20.978 8.468   1.00 92.93 389 A 1 
ATOM 3137 C CE  . LYS A 1 389 ? 9.328   -20.783 7.534   1.00 90.38 389 A 1 
ATOM 3138 N NZ  . LYS A 1 389 ? 10.546  -21.491 7.972   1.00 85.89 389 A 1 
ATOM 3139 N N   . ASN A 1 390 ? 3.937   -21.673 6.118   1.00 94.58 390 A 1 
ATOM 3140 C CA  . ASN A 1 390 ? 3.800   -22.239 4.781   1.00 94.85 390 A 1 
ATOM 3141 C C   . ASN A 1 390 ? 2.913   -21.360 3.902   1.00 95.57 390 A 1 
ATOM 3142 O O   . ASN A 1 390 ? 3.326   -20.948 2.822   1.00 95.16 390 A 1 
ATOM 3143 C CB  . ASN A 1 390 ? 3.236   -23.662 4.886   1.00 94.39 390 A 1 
ATOM 3144 C CG  . ASN A 1 390 ? 3.119   -24.277 3.510   1.00 90.49 390 A 1 
ATOM 3145 O OD1 . ASN A 1 390 ? 4.112   -24.710 2.955   1.00 83.02 390 A 1 
ATOM 3146 N ND2 . ASN A 1 390 ? 1.955   -24.281 2.910   1.00 81.51 390 A 1 
ATOM 3147 N N   . ASN A 1 391 ? 1.742   -21.007 4.403   1.00 94.68 391 A 1 
ATOM 3148 C CA  . ASN A 1 391 ? 0.745   -20.288 3.630   1.00 94.73 391 A 1 
ATOM 3149 C C   . ASN A 1 391 ? 1.162   -18.846 3.326   1.00 95.51 391 A 1 
ATOM 3150 O O   . ASN A 1 391 ? 0.963   -18.382 2.206   1.00 95.29 391 A 1 
ATOM 3151 C CB  . ASN A 1 391 ? -0.596  -20.387 4.373   1.00 94.35 391 A 1 
ATOM 3152 C CG  . ASN A 1 391 ? -1.121  -21.812 4.467   1.00 93.02 391 A 1 
ATOM 3153 O OD1 . ASN A 1 391 ? -0.535  -22.767 3.978   1.00 89.03 391 A 1 
ATOM 3154 N ND2 . ASN A 1 391 ? -2.254  -22.002 5.101   1.00 88.15 391 A 1 
ATOM 3155 N N   . CYS A 1 392 ? 1.830   -18.150 4.255   1.00 95.54 392 A 1 
ATOM 3156 C CA  . CYS A 1 392 ? 2.451   -16.858 3.963   1.00 95.71 392 A 1 
ATOM 3157 C C   . CYS A 1 392 ? 3.512   -16.981 2.857   1.00 96.45 392 A 1 
ATOM 3158 O O   . CYS A 1 392 ? 3.556   -16.159 1.947   1.00 96.22 392 A 1 
ATOM 3159 C CB  . CYS A 1 392 ? 3.092   -16.288 5.240   1.00 95.06 392 A 1 
ATOM 3160 S SG  . CYS A 1 392 ? 1.827   -15.740 6.420   1.00 91.47 392 A 1 
ATOM 3161 N N   . MET A 1 393 ? 4.339   -18.030 2.907   1.00 96.56 393 A 1 
ATOM 3162 C CA  . MET A 1 393 ? 5.361   -18.261 1.885   1.00 96.94 393 A 1 
ATOM 3163 C C   . MET A 1 393 ? 4.765   -18.670 0.529   1.00 97.11 393 A 1 
ATOM 3164 O O   . MET A 1 393 ? 5.333   -18.326 -0.510  1.00 96.89 393 A 1 
ATOM 3165 C CB  . MET A 1 393 ? 6.373   -19.308 2.369   1.00 97.03 393 A 1 
ATOM 3166 C CG  . MET A 1 393 ? 7.213   -18.848 3.579   1.00 96.02 393 A 1 
ATOM 3167 S SD  . MET A 1 393 ? 8.008   -17.225 3.449   1.00 94.65 393 A 1 
ATOM 3168 C CE  . MET A 1 393 ? 9.000   -17.475 1.960   1.00 88.56 393 A 1 
ATOM 3169 N N   . CYS A 1 394 ? 3.630   -19.363 0.522   1.00 96.99 394 A 1 
ATOM 3170 C CA  . CYS A 1 394 ? 2.858   -19.612 -0.695  1.00 96.99 394 A 1 
ATOM 3171 C C   . CYS A 1 394 ? 2.322   -18.296 -1.286  1.00 97.05 394 A 1 
ATOM 3172 O O   . CYS A 1 394 ? 2.523   -18.043 -2.464  1.00 96.63 394 A 1 
ATOM 3173 C CB  . CYS A 1 394 ? 1.708   -20.586 -0.402  1.00 96.77 394 A 1 
ATOM 3174 S SG  . CYS A 1 394 ? 2.233   -22.249 0.079   1.00 96.08 394 A 1 
ATOM 3175 N N   . ALA A 1 395 ? 1.729   -17.429 -0.462  1.00 96.93 395 A 1 
ATOM 3176 C CA  . ALA A 1 395 ? 1.136   -16.172 -0.913  1.00 96.91 395 A 1 
ATOM 3177 C C   . ALA A 1 395 ? 2.153   -15.224 -1.585  1.00 97.27 395 A 1 
ATOM 3178 O O   . ALA A 1 395 ? 1.834   -14.581 -2.586  1.00 97.01 395 A 1 
ATOM 3179 C CB  . ALA A 1 395 ? 0.464   -15.495 0.287   1.00 96.70 395 A 1 
ATOM 3180 N N   . VAL A 1 396 ? 3.388   -15.148 -1.070  1.00 97.28 396 A 1 
ATOM 3181 C CA  . VAL A 1 396 ? 4.420   -14.272 -1.666  1.00 97.25 396 A 1 
ATOM 3182 C C   . VAL A 1 396 ? 5.021   -14.833 -2.958  1.00 97.52 396 A 1 
ATOM 3183 O O   . VAL A 1 396 ? 5.444   -14.051 -3.812  1.00 96.93 396 A 1 
ATOM 3184 C CB  . VAL A 1 396 ? 5.533   -13.904 -0.666  1.00 96.03 396 A 1 
ATOM 3185 C CG1 . VAL A 1 396 ? 4.967   -13.170 0.554   1.00 92.28 396 A 1 
ATOM 3186 C CG2 . VAL A 1 396 ? 6.357   -15.099 -0.183  1.00 91.31 396 A 1 
ATOM 3187 N N   . ARG A 1 397 ? 5.063   -16.170 -3.129  1.00 97.54 397 A 1 
ATOM 3188 C CA  . ARG A 1 397 ? 5.689   -16.836 -4.290  1.00 97.32 397 A 1 
ATOM 3189 C C   . ARG A 1 397 ? 4.716   -17.148 -5.420  1.00 97.35 397 A 1 
ATOM 3190 O O   . ARG A 1 397 ? 5.128   -17.150 -6.574  1.00 96.62 397 A 1 
ATOM 3191 C CB  . ARG A 1 397 ? 6.378   -18.125 -3.840  1.00 96.91 397 A 1 
ATOM 3192 C CG  . ARG A 1 397 ? 7.676   -17.830 -3.086  1.00 94.45 397 A 1 
ATOM 3193 C CD  . ARG A 1 397 ? 8.408   -19.112 -2.732  1.00 93.32 397 A 1 
ATOM 3194 N NE  . ARG A 1 397 ? 7.804   -19.810 -1.582  1.00 88.65 397 A 1 
ATOM 3195 C CZ  . ARG A 1 397 ? 8.445   -20.671 -0.809  1.00 85.83 397 A 1 
ATOM 3196 N NH1 . ARG A 1 397 ? 9.642   -21.069 -1.086  1.00 79.45 397 A 1 
ATOM 3197 N NH2 . ARG A 1 397 ? 7.912   -21.139 0.272   1.00 78.06 397 A 1 
ATOM 3198 N N   . TYR A 1 398 ? 3.468   -17.407 -5.078  1.00 97.12 398 A 1 
ATOM 3199 C CA  . TYR A 1 398 ? 2.464   -17.936 -5.991  1.00 96.87 398 A 1 
ATOM 3200 C C   . TYR A 1 398 ? 1.219   -17.034 -6.031  1.00 96.86 398 A 1 
ATOM 3201 O O   . TYR A 1 398 ? 0.187   -17.368 -5.464  1.00 96.09 398 A 1 
ATOM 3202 C CB  . TYR A 1 398 ? 2.152   -19.383 -5.606  1.00 96.60 398 A 1 
ATOM 3203 C CG  . TYR A 1 398 ? 3.370   -20.273 -5.489  1.00 96.34 398 A 1 
ATOM 3204 C CD1 . TYR A 1 398 ? 4.212   -20.482 -6.596  1.00 95.06 398 A 1 
ATOM 3205 C CD2 . TYR A 1 398 ? 3.672   -20.895 -4.258  1.00 95.21 398 A 1 
ATOM 3206 C CE1 . TYR A 1 398 ? 5.348   -21.311 -6.477  1.00 94.29 398 A 1 
ATOM 3207 C CE2 . TYR A 1 398 ? 4.801   -21.715 -4.140  1.00 94.44 398 A 1 
ATOM 3208 C CZ  . TYR A 1 398 ? 5.643   -21.929 -5.245  1.00 94.23 398 A 1 
ATOM 3209 O OH  . TYR A 1 398 ? 6.743   -22.723 -5.117  1.00 92.77 398 A 1 
ATOM 3210 N N   . PRO A 1 399 ? 1.306   -15.864 -6.689  1.00 96.94 399 A 1 
ATOM 3211 C CA  . PRO A 1 399 ? 0.162   -14.961 -6.813  1.00 96.61 399 A 1 
ATOM 3212 C C   . PRO A 1 399 ? -0.906  -15.445 -7.807  1.00 96.39 399 A 1 
ATOM 3213 O O   . PRO A 1 399 ? -1.975  -14.845 -7.870  1.00 94.67 399 A 1 
ATOM 3214 C CB  . PRO A 1 399 ? 0.774   -13.627 -7.243  1.00 95.85 399 A 1 
ATOM 3215 C CG  . PRO A 1 399 ? 1.969   -14.071 -8.074  1.00 93.68 399 A 1 
ATOM 3216 C CD  . PRO A 1 399 ? 2.479   -15.289 -7.314  1.00 96.32 399 A 1 
ATOM 3217 N N   . ARG A 1 400 ? -0.649  -16.506 -8.590  1.00 96.09 400 A 1 
ATOM 3218 C CA  . ARG A 1 400 ? -1.661  -17.141 -9.443  1.00 95.55 400 A 1 
ATOM 3219 C C   . ARG A 1 400 ? -2.529  -18.079 -8.622  1.00 95.49 400 A 1 
ATOM 3220 O O   . ARG A 1 400 ? -2.026  -18.804 -7.768  1.00 94.28 400 A 1 
ATOM 3221 C CB  . ARG A 1 400 ? -1.023  -17.935 -10.576 1.00 94.61 400 A 1 
ATOM 3222 C CG  . ARG A 1 400 ? -0.253  -17.042 -11.530 1.00 91.34 400 A 1 
ATOM 3223 C CD  . ARG A 1 400 ? 0.315   -17.923 -12.631 1.00 90.55 400 A 1 
ATOM 3224 N NE  . ARG A 1 400 ? 1.191   -17.147 -13.489 1.00 87.35 400 A 1 
ATOM 3225 C CZ  . ARG A 1 400 ? 0.866   -16.550 -14.602 1.00 87.19 400 A 1 
ATOM 3226 N NH1 . ARG A 1 400 ? -0.333  -16.588 -15.117 1.00 78.05 400 A 1 
ATOM 3227 N NH2 . ARG A 1 400 ? 1.771   -15.884 -15.223 1.00 78.99 400 A 1 
ATOM 3228 N N   . GLN A 1 401 ? -3.807  -18.123 -8.949  1.00 93.98 401 A 1 
ATOM 3229 C CA  . GLN A 1 401 ? -4.774  -18.890 -8.157  1.00 92.55 401 A 1 
ATOM 3230 C C   . GLN A 1 401 ? -4.443  -20.377 -8.091  1.00 93.20 401 A 1 
ATOM 3231 O O   . GLN A 1 401 ? -4.346  -20.939 -7.000  1.00 92.00 401 A 1 
ATOM 3232 C CB  . GLN A 1 401 ? -6.185  -18.681 -8.719  1.00 90.03 401 A 1 
ATOM 3233 C CG  . GLN A 1 401 ? -6.686  -17.260 -8.450  1.00 80.98 401 A 1 
ATOM 3234 C CD  . GLN A 1 401 ? -8.162  -17.117 -8.734  1.00 72.35 401 A 1 
ATOM 3235 O OE1 . GLN A 1 401 ? -8.781  -17.874 -9.464  1.00 68.35 401 A 1 
ATOM 3236 N NE2 . GLN A 1 401 ? -8.808  -16.144 -8.140  1.00 63.28 401 A 1 
ATOM 3237 N N   . ASN A 1 402 ? -4.193  -21.026 -9.230  1.00 92.46 402 A 1 
ATOM 3238 C CA  . ASN A 1 402 ? -3.889  -22.458 -9.260  1.00 92.53 402 A 1 
ATOM 3239 C C   . ASN A 1 402 ? -2.560  -22.793 -8.579  1.00 94.10 402 A 1 
ATOM 3240 O O   . ASN A 1 402 ? -2.447  -23.803 -7.890  1.00 93.47 402 A 1 
ATOM 3241 C CB  . ASN A 1 402 ? -3.895  -22.944 -10.718 1.00 90.66 402 A 1 
ATOM 3242 C CG  . ASN A 1 402 ? -5.285  -22.998 -11.323 1.00 79.53 402 A 1 
ATOM 3243 O OD1 . ASN A 1 402 ? -6.302  -23.036 -10.655 1.00 70.51 402 A 1 
ATOM 3244 N ND2 . ASN A 1 402 ? -5.380  -23.023 -12.626 1.00 69.90 402 A 1 
ATOM 3245 N N   . GLU A 1 403 ? -1.545  -21.952 -8.743  1.00 94.26 403 A 1 
ATOM 3246 C CA  . GLU A 1 403 ? -0.244  -22.160 -8.099  1.00 94.57 403 A 1 
ATOM 3247 C C   . GLU A 1 403 ? -0.354  -22.005 -6.583  1.00 95.31 403 A 1 
ATOM 3248 O O   . GLU A 1 403 ? 0.192   -22.823 -5.840  1.00 94.85 403 A 1 
ATOM 3249 C CB  . GLU A 1 403 ? 0.788   -21.164 -8.643  1.00 94.43 403 A 1 
ATOM 3250 C CG  . GLU A 1 403 ? 1.125   -21.347 -10.132 1.00 92.68 403 A 1 
ATOM 3251 C CD  . GLU A 1 403 ? 2.075   -20.263 -10.668 1.00 91.45 403 A 1 
ATOM 3252 O OE1 . GLU A 1 403 ? 2.417   -20.327 -11.868 1.00 84.14 403 A 1 
ATOM 3253 O OE2 . GLU A 1 403 ? 2.417   -19.323 -9.907  1.00 85.73 403 A 1 
ATOM 3254 N N   . PHE A 1 404 ? -1.099  -21.004 -6.119  1.00 94.34 404 A 1 
ATOM 3255 C CA  . PHE A 1 404 ? -1.379  -20.824 -4.708  1.00 94.42 404 A 1 
ATOM 3256 C C   . PHE A 1 404 ? -2.179  -22.002 -4.134  1.00 94.72 404 A 1 
ATOM 3257 O O   . PHE A 1 404 ? -1.777  -22.558 -3.113  1.00 94.60 404 A 1 
ATOM 3258 C CB  . PHE A 1 404 ? -2.109  -19.494 -4.476  1.00 94.59 404 A 1 
ATOM 3259 C CG  . PHE A 1 404 ? -2.450  -19.289 -3.016  1.00 94.62 404 A 1 
ATOM 3260 C CD1 . PHE A 1 404 ? -3.744  -19.565 -2.546  1.00 93.14 404 A 1 
ATOM 3261 C CD2 . PHE A 1 404 ? -1.437  -18.922 -2.114  1.00 93.61 404 A 1 
ATOM 3262 C CE1 . PHE A 1 404 ? -4.019  -19.484 -1.173  1.00 92.96 404 A 1 
ATOM 3263 C CE2 . PHE A 1 404 ? -1.712  -18.839 -0.745  1.00 92.90 404 A 1 
ATOM 3264 C CZ  . PHE A 1 404 ? -3.003  -19.128 -0.269  1.00 93.16 404 A 1 
ATOM 3265 N N   . ALA A 1 405 ? -3.244  -22.434 -4.811  1.00 94.59 405 A 1 
ATOM 3266 C CA  . ALA A 1 405 ? -4.093  -23.547 -4.383  1.00 94.02 405 A 1 
ATOM 3267 C C   . ALA A 1 405 ? -3.316  -24.869 -4.250  1.00 94.50 405 A 1 
ATOM 3268 O O   . ALA A 1 405 ? -3.593  -25.654 -3.344  1.00 93.88 405 A 1 
ATOM 3269 C CB  . ALA A 1 405 ? -5.249  -23.684 -5.376  1.00 93.45 405 A 1 
ATOM 3270 N N   . ASN A 1 406 ? -2.304  -25.087 -5.089  1.00 95.12 406 A 1 
ATOM 3271 C CA  . ASN A 1 406 ? -1.425  -26.260 -5.015  1.00 95.59 406 A 1 
ATOM 3272 C C   . ASN A 1 406 ? -0.371  -26.167 -3.891  1.00 96.08 406 A 1 
ATOM 3273 O O   . ASN A 1 406 ? 0.242   -27.176 -3.549  1.00 94.99 406 A 1 
ATOM 3274 C CB  . ASN A 1 406 ? -0.747  -26.437 -6.381  1.00 95.44 406 A 1 
ATOM 3275 C CG  . ASN A 1 406 ? -1.703  -26.906 -7.462  1.00 92.55 406 A 1 
ATOM 3276 O OD1 . ASN A 1 406 ? -2.674  -27.599 -7.229  1.00 85.86 406 A 1 
ATOM 3277 N ND2 . ASN A 1 406 ? -1.424  -26.602 -8.705  1.00 85.86 406 A 1 
ATOM 3278 N N   . CYS A 1 407 ? -0.118  -24.981 -3.357  1.00 95.38 407 A 1 
ATOM 3279 C CA  . CYS A 1 407 ? 0.890   -24.746 -2.324  1.00 95.51 407 A 1 
ATOM 3280 C C   . CYS A 1 407 ? 0.291   -24.655 -0.920  1.00 95.58 407 A 1 
ATOM 3281 O O   . CYS A 1 407 ? 0.897   -25.119 0.047   1.00 94.01 407 A 1 
ATOM 3282 C CB  . CYS A 1 407 ? 1.639   -23.454 -2.684  1.00 95.41 407 A 1 
ATOM 3283 S SG  . CYS A 1 407 ? 3.017   -23.018 -1.582  1.00 94.60 407 A 1 
ATOM 3284 N N   . VAL A 1 408 ? -0.876  -24.031 -0.785  1.00 94.58 408 A 1 
ATOM 3285 C CA  . VAL A 1 408 ? -1.519  -23.735 0.492   1.00 93.78 408 A 1 
ATOM 3286 C C   . VAL A 1 408 ? -1.940  -25.009 1.217   1.00 93.67 408 A 1 
ATOM 3287 O O   . VAL A 1 408 ? -2.412  -25.972 0.610   1.00 92.72 408 A 1 
ATOM 3288 C CB  . VAL A 1 408 ? -2.702  -22.757 0.297   1.00 92.64 408 A 1 
ATOM 3289 C CG1 . VAL A 1 408 ? -3.884  -23.366 -0.454  1.00 85.66 408 A 1 
ATOM 3290 C CG2 . VAL A 1 408 ? -3.202  -22.210 1.630   1.00 85.62 408 A 1 
ATOM 3291 N N   . VAL A 1 409 ? -1.796  -25.016 2.531   1.00 93.27 409 A 1 
ATOM 3292 C CA  . VAL A 1 409 ? -2.258  -26.104 3.391   1.00 92.16 409 A 1 
ATOM 3293 C C   . VAL A 1 409 ? -3.341  -25.571 4.325   1.00 91.07 409 A 1 
ATOM 3294 O O   . VAL A 1 409 ? -3.079  -24.711 5.166   1.00 88.93 409 A 1 
ATOM 3295 C CB  . VAL A 1 409 ? -1.088  -26.744 4.168   1.00 91.36 409 A 1 
ATOM 3296 C CG1 . VAL A 1 409 ? -1.570  -27.926 5.009   1.00 87.95 409 A 1 
ATOM 3297 C CG2 . VAL A 1 409 ? 0.002   -27.264 3.218   1.00 89.27 409 A 1 
ATOM 3298 N N   . TRP A 1 410 ? -4.558  -26.065 4.165   1.00 92.09 410 A 1 
ATOM 3299 C CA  . TRP A 1 410 ? -5.686  -25.735 5.030   1.00 88.80 410 A 1 
ATOM 3300 C C   . TRP A 1 410 ? -5.623  -26.520 6.351   1.00 85.28 410 A 1 
ATOM 3301 O O   . TRP A 1 410 ? -5.109  -27.634 6.383   1.00 77.62 410 A 1 
ATOM 3302 C CB  . TRP A 1 410 ? -6.992  -25.962 4.261   1.00 87.53 410 A 1 
ATOM 3303 C CG  . TRP A 1 410 ? -7.078  -25.190 2.974   1.00 86.44 410 A 1 
ATOM 3304 C CD1 . TRP A 1 410 ? -7.008  -25.709 1.725   1.00 81.86 410 A 1 
ATOM 3305 C CD2 . TRP A 1 410 ? -7.188  -23.740 2.796   1.00 86.11 410 A 1 
ATOM 3306 N NE1 . TRP A 1 410 ? -7.074  -24.693 0.792   1.00 81.02 410 A 1 
ATOM 3307 C CE2 . TRP A 1 410 ? -7.178  -23.460 1.393   1.00 83.48 410 A 1 
ATOM 3308 C CE3 . TRP A 1 410 ? -7.280  -22.638 3.670   1.00 81.70 410 A 1 
ATOM 3309 C CZ2 . TRP A 1 410 ? -7.259  -22.152 0.884   1.00 81.11 410 A 1 
ATOM 3310 C CZ3 . TRP A 1 410 ? -7.363  -21.315 3.168   1.00 78.69 410 A 1 
ATOM 3311 C CH2 . TRP A 1 410 ? -7.345  -21.072 1.790   1.00 78.61 410 A 1 
ATOM 3312 N N   . ASN A 1 411 ? -6.071  -25.884 7.418   1.00 83.97 411 A 1 
ATOM 3313 C CA  . ASN A 1 411 ? -6.145  -26.506 8.748   1.00 78.22 411 A 1 
ATOM 3314 C C   . ASN A 1 411 ? -7.398  -27.364 8.915   1.00 71.42 411 A 1 
ATOM 3315 O O   . ASN A 1 411 ? -8.449  -26.979 8.341   1.00 64.43 411 A 1 
ATOM 3316 C CB  . ASN A 1 411 ? -6.103  -25.425 9.843   1.00 71.92 411 A 1 
ATOM 3317 C CG  . ASN A 1 411 ? -4.775  -24.730 10.024  1.00 65.62 411 A 1 
ATOM 3318 O OD1 . ASN A 1 411 ? -3.678  -25.265 9.926   1.00 61.79 411 A 1 
ATOM 3319 N ND2 . ASN A 1 411 ? -4.801  -23.465 10.376  1.00 60.38 411 A 1 
ATOM 3320 O OXT . ASN A 1 411 ? -7.247  -28.346 9.677   1.00 56.03 411 A 1 
#
