# Supplementary material for: Theoretical Study of Sphingomyelinases from Entamoeba histolytica and Trichomonas vaginalis Sheds Light on the Evolution of Enzymes Needed for Survival and Colonization
Source: Pathogens. 2025 Jan 5;14(1):32. doi: 10.3390/pathogens14010032 (PMC11768322; doi:10.3390/pathogens14010032)
Supplement: Supplementary file 1 [file pathogens-14-00032-s001.zip › Supplementary structural Files/CIF files aSMase6/aSMase6 no signal peptide/No signal peptide + Co/fold_smase6nosignpeptco_model_0.cif]

# By using this file you agree to the legally binding terms of use found at alphafoldserver.com/output-terms
data_2f77c0fbf88718aa
#
_entry.id 2f77c0fbf88718aa
#
loop_
_atom_type.symbol
C  
CO 
N  
O  
S  
#
loop_
_audit_author.name
_audit_author.pdbx_ordinal
"Google DeepMind" 1 
"Isomorphic Labs" 2 
#
_audit_conform.dict_location https://raw.githubusercontent.com/ihmwg/ModelCIF/master/dist/mmcif_ma.dic
_audit_conform.dict_name     mmcif_ma.dic
_audit_conform.dict_version  1.4.5
#
loop_
_chem_comp.formula
_chem_comp.formula_weight
_chem_comp.id
_chem_comp.mon_nstd_flag
_chem_comp.name
_chem_comp.pdbx_smiles
_chem_comp.pdbx_synonyms
_chem_comp.type
"C3 H7 N O2"    89.093  ALA y ALANINE           C[C@H](N)C(O)=O                  ? "L-PEPTIDE LINKING" 
"C6 H15 N4 O2"  175.209 ARG y ARGININE          N[C@@H](CCCNC(N)=[NH2+])C(O)=O   ? "L-PEPTIDE LINKING" 
"C4 H8 N2 O3"   132.118 ASN y ASPARAGINE        N[C@@H](CC(N)=O)C(O)=O           ? "L-PEPTIDE LINKING" 
"C4 H7 N O4"    133.103 ASP y "ASPARTIC ACID"   N[C@@H](CC(O)=O)C(O)=O           ? "L-PEPTIDE LINKING" 
Co              58.933  CO  . "COBALT (II) ION" "[Co++]"                         ? NON-POLYMER         
"C3 H7 N O2 S"  121.158 CYS y CYSTEINE          N[C@@H](CS)C(O)=O                ? "L-PEPTIDE LINKING" 
"C5 H10 N2 O3"  146.144 GLN y GLUTAMINE         N[C@@H](CCC(N)=O)C(O)=O          ? "L-PEPTIDE LINKING" 
"C5 H9 N O4"    147.129 GLU y "GLUTAMIC ACID"   N[C@@H](CCC(O)=O)C(O)=O          ? "L-PEPTIDE LINKING" 
"C2 H5 N O2"    75.067  GLY y GLYCINE           NCC(O)=O                         ? "PEPTIDE LINKING"   
"C6 H10 N3 O2"  156.162 HIS y HISTIDINE         N[C@@H](Cc1c[nH]c[nH+]1)C(O)=O   ? "L-PEPTIDE LINKING" 
"C6 H13 N O2"   131.173 ILE y ISOLEUCINE        CC[C@H](C)[C@H](N)C(O)=O         ? "L-PEPTIDE LINKING" 
"C6 H13 N O2"   131.173 LEU y LEUCINE           CC(C)C[C@H](N)C(O)=O             ? "L-PEPTIDE LINKING" 
"C6 H15 N2 O2"  147.195 LYS y LYSINE            N[C@@H](CCCC[NH3+])C(O)=O        ? "L-PEPTIDE LINKING" 
"C5 H11 N O2 S" 149.211 MET y METHIONINE        CSCC[C@H](N)C(O)=O               ? "L-PEPTIDE LINKING" 
"C9 H11 N O2"   165.189 PHE y PHENYLALANINE     N[C@@H](Cc1ccccc1)C(O)=O         ? "L-PEPTIDE LINKING" 
"C5 H9 N O2"    115.130 PRO y PROLINE           OC(=O)[C@@H]1CCCN1               ? "L-PEPTIDE LINKING" 
"C3 H7 N O3"    105.093 SER y SERINE            N[C@@H](CO)C(O)=O                ? "L-PEPTIDE LINKING" 
"C4 H9 N O3"    119.119 THR y THREONINE         C[C@@H](O)[C@H](N)C(O)=O         ? "L-PEPTIDE LINKING" 
"C11 H12 N2 O2" 204.225 TRP y TRYPTOPHAN        N[C@@H](Cc1c[nH]c2ccccc12)C(O)=O ? "L-PEPTIDE LINKING" 
"C9 H11 N O3"   181.189 TYR y TYROSINE          N[C@@H](Cc1ccc(O)cc1)C(O)=O      ? "L-PEPTIDE LINKING" 
"C5 H11 N O2"   117.146 VAL y VALINE            CC(C)[C@H](N)C(O)=O              ? "L-PEPTIDE LINKING" 
#
_citation.book_publisher          ?
_citation.country                 UK
_citation.id                      primary
_citation.journal_full            Nature
_citation.journal_id_ASTM         NATUAS
_citation.journal_id_CSD          0006
_citation.journal_id_ISSN         0028-0836
_citation.journal_volume          ?
_citation.page_first              ?
_citation.page_last               ?
_citation.pdbx_database_id_DOI    ?
_citation.pdbx_database_id_PubMed ?
_citation.title                   "Accurate structure prediction of biomolecular interactions with AlphaFold 3"
_citation.year                    2024
#
loop_
_citation_author.citation_id
_citation_author.name
_citation_author.ordinal
primary "Google DeepMind" 1 
primary "Isomorphic Labs" 2 
#
loop_
_entity.id
_entity.pdbx_description
_entity.type
1 . polymer     
2 . non-polymer 
#
_entity_poly.entity_id      1
_entity_poly.pdbx_strand_id A
_entity_poly.type           polypeptide(L)
#
loop_
_entity_poly_seq.entity_id
_entity_poly_seq.hetero
_entity_poly_seq.mon_id
_entity_poly_seq.num
1 n PHE 1   
1 n GLU 2   
1 n MET 3   
1 n TRP 4   
1 n GLN 5   
1 n LEU 6   
1 n THR 7   
1 n ASP 8   
1 n ILE 9   
1 n HIS 10  
1 n LEU 11  
1 n ASP 12  
1 n PRO 13  
1 n MET 14  
1 n TYR 15  
1 n THR 16  
1 n VAL 17  
1 n GLY 18  
1 n SER 19  
1 n ASP 20  
1 n PRO 21  
1 n LEU 22  
1 n LYS 23  
1 n LEU 24  
1 n CYS 25  
1 n ARG 26  
1 n GLU 27  
1 n GLY 28  
1 n LYS 29  
1 n GLY 30  
1 n ASN 31  
1 n ALA 32  
1 n GLY 33  
1 n LYS 34  
1 n TYR 35  
1 n GLY 36  
1 n ASP 37  
1 n TYR 38  
1 n SER 39  
1 n CYS 40  
1 n ASP 41  
1 n ALA 42  
1 n ASN 43  
1 n MET 44  
1 n ALA 45  
1 n LEU 46  
1 n LEU 47  
1 n ASP 48  
1 n SER 49  
1 n LEU 50  
1 n VAL 51  
1 n LYS 52  
1 n PHE 53  
1 n ILE 54  
1 n LYS 55  
1 n ARG 56  
1 n ASN 57  
1 n THR 58  
1 n ASP 59  
1 n VAL 60  
1 n ASN 61  
1 n GLY 62  
1 n LYS 63  
1 n VAL 64  
1 n MET 65  
1 n VAL 66  
1 n TYR 67  
1 n ASN 68  
1 n GLY 69  
1 n ASP 70  
1 n ILE 71  
1 n VAL 72  
1 n SER 73  
1 n ARG 74  
1 n ALA 75  
1 n ILE 76  
1 n PRO 77  
1 n LYS 78  
1 n TYR 79  
1 n ASN 80  
1 n LEU 81  
1 n ASP 82  
1 n TYR 83  
1 n VAL 84  
1 n LYS 85  
1 n GLN 86  
1 n SER 87  
1 n ILE 88  
1 n VAL 89  
1 n ASN 90  
1 n ALA 91  
1 n THR 92  
1 n ALA 93  
1 n LEU 94  
1 n LEU 95  
1 n LYS 96  
1 n LYS 97  
1 n PHE 98  
1 n GLU 99  
1 n ASP 100 
1 n PHE 101 
1 n PHE 102 
1 n ILE 103 
1 n ILE 104 
1 n PRO 105 
1 n MET 106 
1 n LEU 107 
1 n GLY 108 
1 n ASN 109 
1 n HIS 110 
1 n ASP 111 
1 n VAL 112 
1 n TYR 113 
1 n PRO 114 
1 n ALA 115 
1 n ASN 116 
1 n GLN 117 
1 n MET 118 
1 n ALA 119 
1 n ILE 120 
1 n ASN 121 
1 n SER 122 
1 n GLN 123 
1 n TRP 124 
1 n ILE 125 
1 n PHE 126 
1 n GLN 127 
1 n PHE 128 
1 n ALA 129 
1 n ALA 130 
1 n GLU 131 
1 n GLN 132 
1 n PHE 133 
1 n ALA 134 
1 n PRO 135 
1 n PHE 136 
1 n LEU 137 
1 n SER 138 
1 n GLN 139 
1 n ASN 140 
1 n ALA 141 
1 n ILE 142 
1 n GLU 143 
1 n SER 144 
1 n PHE 145 
1 n LYS 146 
1 n HIS 147 
1 n GLY 148 
1 n GLY 149 
1 n TYR 150 
1 n TYR 151 
1 n THR 152 
1 n MET 153 
1 n PRO 154 
1 n PHE 155 
1 n PRO 156 
1 n ALA 157 
1 n HIS 158 
1 n LEU 159 
1 n GLY 160 
1 n ILE 161 
1 n LYS 162 
1 n VAL 163 
1 n PRO 164 
1 n LEU 165 
1 n ASN 166 
1 n ALA 167 
1 n VAL 168 
1 n VAL 169 
1 n LEU 170 
1 n ASN 171 
1 n THR 172 
1 n VAL 173 
1 n LEU 174 
1 n TYR 175 
1 n TYR 176 
1 n ASN 177 
1 n TYR 178 
1 n ASN 179 
1 n LYS 180 
1 n GLN 181 
1 n THR 182 
1 n MET 183 
1 n ASP 184 
1 n SER 185 
1 n THR 186 
1 n ASP 187 
1 n PRO 188 
1 n LEU 189 
1 n GLY 190 
1 n GLN 191 
1 n PHE 192 
1 n GLU 193 
1 n TRP 194 
1 n PHE 195 
1 n LYS 196 
1 n THR 197 
1 n VAL 198 
1 n MET 199 
1 n ASP 200 
1 n GLY 201 
1 n TYR 202 
1 n ARG 203 
1 n LYS 204 
1 n THR 205 
1 n GLY 206 
1 n GLN 207 
1 n ARG 208 
1 n ALA 209 
1 n ILE 210 
1 n VAL 211 
1 n SER 212 
1 n MET 213 
1 n HIS 214 
1 n ILE 215 
1 n CYS 216 
1 n PRO 217 
1 n GLY 218 
1 n VAL 219 
1 n ALA 220 
1 n GLU 221 
1 n ARG 222 
1 n PHE 223 
1 n ASN 224 
1 n TYR 225 
1 n SER 226 
1 n ASP 227 
1 n GLN 228 
1 n LEU 229 
1 n TYR 230 
1 n PRO 231 
1 n GLN 232 
1 n TYR 233 
1 n ASN 234 
1 n ASP 235 
1 n ARG 236 
1 n LEU 237 
1 n VAL 238 
1 n ASP 239 
1 n SER 240 
1 n LEU 241 
1 n ALA 242 
1 n GLU 243 
1 n TYR 244 
1 n ASN 245 
1 n ASP 246 
1 n VAL 247 
1 n ILE 248 
1 n LEU 249 
1 n GLY 250 
1 n VAL 251 
1 n LEU 252 
1 n CYS 253 
1 n GLY 254 
1 n HIS 255 
1 n LEU 256 
1 n HIS 257 
1 n THR 258 
1 n ASP 259 
1 n THR 260 
1 n PHE 261 
1 n ARG 262 
1 n ILE 263 
1 n LEU 264 
1 n SER 265 
1 n LYS 266 
1 n GLY 267 
1 n ASN 268 
1 n LYS 269 
1 n LYS 270 
1 n VAL 271 
1 n MET 272 
1 n ALA 273 
1 n PHE 274 
1 n ILE 275 
1 n GLY 276 
1 n PRO 277 
1 n SER 278 
1 n VAL 279 
1 n ASP 280 
1 n THR 281 
1 n TRP 282 
1 n LEU 283 
1 n GLY 284 
1 n THR 285 
1 n SER 286 
1 n PRO 287 
1 n SER 288 
1 n ILE 289 
1 n ARG 290 
1 n LYS 291 
1 n TYR 292 
1 n ASP 293 
1 n VAL 294 
1 n GLY 295 
1 n ASN 296 
1 n GLY 297 
1 n GLN 298 
1 n GLY 299 
1 n TYR 300 
1 n MET 301 
1 n LYS 302 
1 n GLU 303 
1 n PHE 304 
1 n LYS 305 
1 n ASN 306 
1 n TYR 307 
1 n HIS 308 
1 n PHE 309 
1 n GLN 310 
1 n LEU 311 
1 n ARG 312 
1 n PRO 313 
1 n LYS 314 
1 n LYS 315 
1 n ASP 316 
1 n LYS 317 
1 n LEU 318 
1 n LYS 319 
1 n PRO 320 
1 n LYS 321 
1 n THR 322 
1 n THR 323 
1 n ILE 324 
1 n LYS 325 
1 n GLN 326 
1 n PRO 327 
1 n SER 328 
1 n ASP 329 
1 n GLY 330 
1 n PHE 331 
1 n ASN 332 
1 n LYS 333 
1 n TRP 334 
1 n LYS 335 
1 n PHE 336 
1 n ASN 337 
1 n TYR 338 
1 n GLY 339 
1 n SER 340 
1 n SER 341 
1 n SER 342 
1 n GLU 343 
1 n TYR 344 
1 n GLY 345 
1 n LEU 346 
1 n LYS 347 
1 n GLU 348 
1 n LEU 349 
1 n SER 350 
1 n PRO 351 
1 n LYS 352 
1 n GLU 353 
1 n PHE 354 
1 n GLU 355 
1 n ILE 356 
1 n LEU 357 
1 n ALA 358 
1 n ALA 359 
1 n ARG 360 
1 n MET 361 
1 n ASP 362 
1 n LYS 363 
1 n ASP 364 
1 n LEU 365 
1 n GLN 366 
1 n LEU 367 
1 n PHE 368 
1 n ASN 369 
1 n LYS 370 
1 n TYR 371 
1 n HIS 372 
1 n LEU 373 
1 n HIS 374 
1 n PHE 375 
1 n ARG 376 
1 n ALA 377 
1 n ASP 378 
1 n THR 379 
1 n PRO 380 
1 n GLY 381 
1 n PHE 382 
1 n THR 383 
1 n CYS 384 
1 n LYS 385 
1 n GLY 386 
1 n ASN 387 
1 n CYS 388 
1 n LYS 389 
1 n ASN 390 
1 n ASN 391 
1 n CYS 392 
1 n MET 393 
1 n CYS 394 
1 n ALA 395 
1 n VAL 396 
1 n ARG 397 
1 n TYR 398 
1 n PRO 399 
1 n ARG 400 
1 n GLN 401 
1 n ASN 402 
1 n GLU 403 
1 n PHE 404 
1 n ALA 405 
1 n ASN 406 
1 n CYS 407 
1 n VAL 408 
1 n VAL 409 
1 n TRP 410 
1 n ASN 411 
#
_ma_data.content_type "model coordinates"
_ma_data.id           1
_ma_data.name         Model
#
_ma_model_list.data_id          1
_ma_model_list.model_group_id   1
_ma_model_list.model_group_name "AlphaFold-beta-20231127 (7a14c934-fe78-43c1-a552-7fb305b0ebd1 @ 2024-10-22 07:45:06)"
_ma_model_list.model_id         1
_ma_model_list.model_name       "Top ranked model"
_ma_model_list.model_type       "Ab initio model"
_ma_model_list.ordinal_id       1
#
loop_
_ma_protocol_step.method_type
_ma_protocol_step.ordinal_id
_ma_protocol_step.protocol_id
_ma_protocol_step.step_id
"coevolution MSA" 1 1 1 
"template search" 2 1 2 
modeling          3 1 3 
#
loop_
_ma_qa_metric.id
_ma_qa_metric.mode
_ma_qa_metric.name
_ma_qa_metric.software_group_id
_ma_qa_metric.type
1 global pLDDT 1 pLDDT 
2 local  pLDDT 1 pLDDT 
#
_ma_qa_metric_global.metric_id    1
_ma_qa_metric_global.metric_value 91.79
_ma_qa_metric_global.model_id     1
_ma_qa_metric_global.ordinal_id   1
#
_ma_software_group.group_id    1
_ma_software_group.ordinal_id  1
_ma_software_group.software_id 1
#
loop_
_ma_target_entity.data_id
_ma_target_entity.entity_id
_ma_target_entity.origin
1 1 . 
1 2 . 
#
loop_
_ma_target_entity_instance.asym_id
_ma_target_entity_instance.details
_ma_target_entity_instance.entity_id
A . 1 
B . 2 
#
loop_
_pdbx_data_usage.details
_pdbx_data_usage.id
_pdbx_data_usage.type
_pdbx_data_usage.url
;NON-COMMERCIAL USE ONLY, BY USING THIS FILE YOU AGREE TO THE TERMS OF USE FOUND
AT alphafoldserver.com/output-terms.
;
1 license    ? 
;THE INFORMATION IS NOT INTENDED FOR, HAS NOT BEEN VALIDATED FOR, AND IS NOT
APPROVED FOR CLINICAL USE. IT SHOULD NOT BE USED FOR CLINICAL PURPOSE OR RELIED
ON FOR MEDICAL OR OTHER PROFESSIONAL ADVICE. IT IS THEORETICAL MODELLING ONLY
AND CAUTION SHOULD BE EXERCISED IN ITS USE. IT IS PROVIDED "AS-IS" WITHOUT ANY
WARRANTY OF ANY KIND, WHETHER EXPRESSED OR IMPLIED. NO WARRANTY IS GIVEN THAT
USE OF THE INFORMATION SHALL NOT INFRINGE THE RIGHTS OF ANY THIRD PARTY.
;
2 disclaimer ? 
#
_pdbx_nonpoly_scheme.asym_id       B
_pdbx_nonpoly_scheme.auth_seq_num  1
_pdbx_nonpoly_scheme.entity_id     2
_pdbx_nonpoly_scheme.mon_id        CO
_pdbx_nonpoly_scheme.pdb_ins_code  .
_pdbx_nonpoly_scheme.pdb_seq_num   1
_pdbx_nonpoly_scheme.pdb_strand_id B
#
loop_
_pdbx_poly_seq_scheme.asym_id
_pdbx_poly_seq_scheme.auth_seq_num
_pdbx_poly_seq_scheme.entity_id
_pdbx_poly_seq_scheme.hetero
_pdbx_poly_seq_scheme.mon_id
_pdbx_poly_seq_scheme.pdb_ins_code
_pdbx_poly_seq_scheme.pdb_seq_num
_pdbx_poly_seq_scheme.pdb_strand_id
_pdbx_poly_seq_scheme.seq_id
A 1   1 n PHE . 1   A 1   
A 2   1 n GLU . 2   A 2   
A 3   1 n MET . 3   A 3   
A 4   1 n TRP . 4   A 4   
A 5   1 n GLN . 5   A 5   
A 6   1 n LEU . 6   A 6   
A 7   1 n THR . 7   A 7   
A 8   1 n ASP . 8   A 8   
A 9   1 n ILE . 9   A 9   
A 10  1 n HIS . 10  A 10  
A 11  1 n LEU . 11  A 11  
A 12  1 n ASP . 12  A 12  
A 13  1 n PRO . 13  A 13  
A 14  1 n MET . 14  A 14  
A 15  1 n TYR . 15  A 15  
A 16  1 n THR . 16  A 16  
A 17  1 n VAL . 17  A 17  
A 18  1 n GLY . 18  A 18  
A 19  1 n SER . 19  A 19  
A 20  1 n ASP . 20  A 20  
A 21  1 n PRO . 21  A 21  
A 22  1 n LEU . 22  A 22  
A 23  1 n LYS . 23  A 23  
A 24  1 n LEU . 24  A 24  
A 25  1 n CYS . 25  A 25  
A 26  1 n ARG . 26  A 26  
A 27  1 n GLU . 27  A 27  
A 28  1 n GLY . 28  A 28  
A 29  1 n LYS . 29  A 29  
A 30  1 n GLY . 30  A 30  
A 31  1 n ASN . 31  A 31  
A 32  1 n ALA . 32  A 32  
A 33  1 n GLY . 33  A 33  
A 34  1 n LYS . 34  A 34  
A 35  1 n TYR . 35  A 35  
A 36  1 n GLY . 36  A 36  
A 37  1 n ASP . 37  A 37  
A 38  1 n TYR . 38  A 38  
A 39  1 n SER . 39  A 39  
A 40  1 n CYS . 40  A 40  
A 41  1 n ASP . 41  A 41  
A 42  1 n ALA . 42  A 42  
A 43  1 n ASN . 43  A 43  
A 44  1 n MET . 44  A 44  
A 45  1 n ALA . 45  A 45  
A 46  1 n LEU . 46  A 46  
A 47  1 n LEU . 47  A 47  
A 48  1 n ASP . 48  A 48  
A 49  1 n SER . 49  A 49  
A 50  1 n LEU . 50  A 50  
A 51  1 n VAL . 51  A 51  
A 52  1 n LYS . 52  A 52  
A 53  1 n PHE . 53  A 53  
A 54  1 n ILE . 54  A 54  
A 55  1 n LYS . 55  A 55  
A 56  1 n ARG . 56  A 56  
A 57  1 n ASN . 57  A 57  
A 58  1 n THR . 58  A 58  
A 59  1 n ASP . 59  A 59  
A 60  1 n VAL . 60  A 60  
A 61  1 n ASN . 61  A 61  
A 62  1 n GLY . 62  A 62  
A 63  1 n LYS . 63  A 63  
A 64  1 n VAL . 64  A 64  
A 65  1 n MET . 65  A 65  
A 66  1 n VAL . 66  A 66  
A 67  1 n TYR . 67  A 67  
A 68  1 n ASN . 68  A 68  
A 69  1 n GLY . 69  A 69  
A 70  1 n ASP . 70  A 70  
A 71  1 n ILE . 71  A 71  
A 72  1 n VAL . 72  A 72  
A 73  1 n SER . 73  A 73  
A 74  1 n ARG . 74  A 74  
A 75  1 n ALA . 75  A 75  
A 76  1 n ILE . 76  A 76  
A 77  1 n PRO . 77  A 77  
A 78  1 n LYS . 78  A 78  
A 79  1 n TYR . 79  A 79  
A 80  1 n ASN . 80  A 80  
A 81  1 n LEU . 81  A 81  
A 82  1 n ASP . 82  A 82  
A 83  1 n TYR . 83  A 83  
A 84  1 n VAL . 84  A 84  
A 85  1 n LYS . 85  A 85  
A 86  1 n GLN . 86  A 86  
A 87  1 n SER . 87  A 87  
A 88  1 n ILE . 88  A 88  
A 89  1 n VAL . 89  A 89  
A 90  1 n ASN . 90  A 90  
A 91  1 n ALA . 91  A 91  
A 92  1 n THR . 92  A 92  
A 93  1 n ALA . 93  A 93  
A 94  1 n LEU . 94  A 94  
A 95  1 n LEU . 95  A 95  
A 96  1 n LYS . 96  A 96  
A 97  1 n LYS . 97  A 97  
A 98  1 n PHE . 98  A 98  
A 99  1 n GLU . 99  A 99  
A 100 1 n ASP . 100 A 100 
A 101 1 n PHE . 101 A 101 
A 102 1 n PHE . 102 A 102 
A 103 1 n ILE . 103 A 103 
A 104 1 n ILE . 104 A 104 
A 105 1 n PRO . 105 A 105 
A 106 1 n MET . 106 A 106 
A 107 1 n LEU . 107 A 107 
A 108 1 n GLY . 108 A 108 
A 109 1 n ASN . 109 A 109 
A 110 1 n HIS . 110 A 110 
A 111 1 n ASP . 111 A 111 
A 112 1 n VAL . 112 A 112 
A 113 1 n TYR . 113 A 113 
A 114 1 n PRO . 114 A 114 
A 115 1 n ALA . 115 A 115 
A 116 1 n ASN . 116 A 116 
A 117 1 n GLN . 117 A 117 
A 118 1 n MET . 118 A 118 
A 119 1 n ALA . 119 A 119 
A 120 1 n ILE . 120 A 120 
A 121 1 n ASN . 121 A 121 
A 122 1 n SER . 122 A 122 
A 123 1 n GLN . 123 A 123 
A 124 1 n TRP . 124 A 124 
A 125 1 n ILE . 125 A 125 
A 126 1 n PHE . 126 A 126 
A 127 1 n GLN . 127 A 127 
A 128 1 n PHE . 128 A 128 
A 129 1 n ALA . 129 A 129 
A 130 1 n ALA . 130 A 130 
A 131 1 n GLU . 131 A 131 
A 132 1 n GLN . 132 A 132 
A 133 1 n PHE . 133 A 133 
A 134 1 n ALA . 134 A 134 
A 135 1 n PRO . 135 A 135 
A 136 1 n PHE . 136 A 136 
A 137 1 n LEU . 137 A 137 
A 138 1 n SER . 138 A 138 
A 139 1 n GLN . 139 A 139 
A 140 1 n ASN . 140 A 140 
A 141 1 n ALA . 141 A 141 
A 142 1 n ILE . 142 A 142 
A 143 1 n GLU . 143 A 143 
A 144 1 n SER . 144 A 144 
A 145 1 n PHE . 145 A 145 
A 146 1 n LYS . 146 A 146 
A 147 1 n HIS . 147 A 147 
A 148 1 n GLY . 148 A 148 
A 149 1 n GLY . 149 A 149 
A 150 1 n TYR . 150 A 150 
A 151 1 n TYR . 151 A 151 
A 152 1 n THR . 152 A 152 
A 153 1 n MET . 153 A 153 
A 154 1 n PRO . 154 A 154 
A 155 1 n PHE . 155 A 155 
A 156 1 n PRO . 156 A 156 
A 157 1 n ALA . 157 A 157 
A 158 1 n HIS . 158 A 158 
A 159 1 n LEU . 159 A 159 
A 160 1 n GLY . 160 A 160 
A 161 1 n ILE . 161 A 161 
A 162 1 n LYS . 162 A 162 
A 163 1 n VAL . 163 A 163 
A 164 1 n PRO . 164 A 164 
A 165 1 n LEU . 165 A 165 
A 166 1 n ASN . 166 A 166 
A 167 1 n ALA . 167 A 167 
A 168 1 n VAL . 168 A 168 
A 169 1 n VAL . 169 A 169 
A 170 1 n LEU . 170 A 170 
A 171 1 n ASN . 171 A 171 
A 172 1 n THR . 172 A 172 
A 173 1 n VAL . 173 A 173 
A 174 1 n LEU . 174 A 174 
A 175 1 n TYR . 175 A 175 
A 176 1 n TYR . 176 A 176 
A 177 1 n ASN . 177 A 177 
A 178 1 n TYR . 178 A 178 
A 179 1 n ASN . 179 A 179 
A 180 1 n LYS . 180 A 180 
A 181 1 n GLN . 181 A 181 
A 182 1 n THR . 182 A 182 
A 183 1 n MET . 183 A 183 
A 184 1 n ASP . 184 A 184 
A 185 1 n SER . 185 A 185 
A 186 1 n THR . 186 A 186 
A 187 1 n ASP . 187 A 187 
A 188 1 n PRO . 188 A 188 
A 189 1 n LEU . 189 A 189 
A 190 1 n GLY . 190 A 190 
A 191 1 n GLN . 191 A 191 
A 192 1 n PHE . 192 A 192 
A 193 1 n GLU . 193 A 193 
A 194 1 n TRP . 194 A 194 
A 195 1 n PHE . 195 A 195 
A 196 1 n LYS . 196 A 196 
A 197 1 n THR . 197 A 197 
A 198 1 n VAL . 198 A 198 
A 199 1 n MET . 199 A 199 
A 200 1 n ASP . 200 A 200 
A 201 1 n GLY . 201 A 201 
A 202 1 n TYR . 202 A 202 
A 203 1 n ARG . 203 A 203 
A 204 1 n LYS . 204 A 204 
A 205 1 n THR . 205 A 205 
A 206 1 n GLY . 206 A 206 
A 207 1 n GLN . 207 A 207 
A 208 1 n ARG . 208 A 208 
A 209 1 n ALA . 209 A 209 
A 210 1 n ILE . 210 A 210 
A 211 1 n VAL . 211 A 211 
A 212 1 n SER . 212 A 212 
A 213 1 n MET . 213 A 213 
A 214 1 n HIS . 214 A 214 
A 215 1 n ILE . 215 A 215 
A 216 1 n CYS . 216 A 216 
A 217 1 n PRO . 217 A 217 
A 218 1 n GLY . 218 A 218 
A 219 1 n VAL . 219 A 219 
A 220 1 n ALA . 220 A 220 
A 221 1 n GLU . 221 A 221 
A 222 1 n ARG . 222 A 222 
A 223 1 n PHE . 223 A 223 
A 224 1 n ASN . 224 A 224 
A 225 1 n TYR . 225 A 225 
A 226 1 n SER . 226 A 226 
A 227 1 n ASP . 227 A 227 
A 228 1 n GLN . 228 A 228 
A 229 1 n LEU . 229 A 229 
A 230 1 n TYR . 230 A 230 
A 231 1 n PRO . 231 A 231 
A 232 1 n GLN . 232 A 232 
A 233 1 n TYR . 233 A 233 
A 234 1 n ASN . 234 A 234 
A 235 1 n ASP . 235 A 235 
A 236 1 n ARG . 236 A 236 
A 237 1 n LEU . 237 A 237 
A 238 1 n VAL . 238 A 238 
A 239 1 n ASP . 239 A 239 
A 240 1 n SER . 240 A 240 
A 241 1 n LEU . 241 A 241 
A 242 1 n ALA . 242 A 242 
A 243 1 n GLU . 243 A 243 
A 244 1 n TYR . 244 A 244 
A 245 1 n ASN . 245 A 245 
A 246 1 n ASP . 246 A 246 
A 247 1 n VAL . 247 A 247 
A 248 1 n ILE . 248 A 248 
A 249 1 n LEU . 249 A 249 
A 250 1 n GLY . 250 A 250 
A 251 1 n VAL . 251 A 251 
A 252 1 n LEU . 252 A 252 
A 253 1 n CYS . 253 A 253 
A 254 1 n GLY . 254 A 254 
A 255 1 n HIS . 255 A 255 
A 256 1 n LEU . 256 A 256 
A 257 1 n HIS . 257 A 257 
A 258 1 n THR . 258 A 258 
A 259 1 n ASP . 259 A 259 
A 260 1 n THR . 260 A 260 
A 261 1 n PHE . 261 A 261 
A 262 1 n ARG . 262 A 262 
A 263 1 n ILE . 263 A 263 
A 264 1 n LEU . 264 A 264 
A 265 1 n SER . 265 A 265 
A 266 1 n LYS . 266 A 266 
A 267 1 n GLY . 267 A 267 
A 268 1 n ASN . 268 A 268 
A 269 1 n LYS . 269 A 269 
A 270 1 n LYS . 270 A 270 
A 271 1 n VAL . 271 A 271 
A 272 1 n MET . 272 A 272 
A 273 1 n ALA . 273 A 273 
A 274 1 n PHE . 274 A 274 
A 275 1 n ILE . 275 A 275 
A 276 1 n GLY . 276 A 276 
A 277 1 n PRO . 277 A 277 
A 278 1 n SER . 278 A 278 
A 279 1 n VAL . 279 A 279 
A 280 1 n ASP . 280 A 280 
A 281 1 n THR . 281 A 281 
A 282 1 n TRP . 282 A 282 
A 283 1 n LEU . 283 A 283 
A 284 1 n GLY . 284 A 284 
A 285 1 n THR . 285 A 285 
A 286 1 n SER . 286 A 286 
A 287 1 n PRO . 287 A 287 
A 288 1 n SER . 288 A 288 
A 289 1 n ILE . 289 A 289 
A 290 1 n ARG . 290 A 290 
A 291 1 n LYS . 291 A 291 
A 292 1 n TYR . 292 A 292 
A 293 1 n ASP . 293 A 293 
A 294 1 n VAL . 294 A 294 
A 295 1 n GLY . 295 A 295 
A 296 1 n ASN . 296 A 296 
A 297 1 n GLY . 297 A 297 
A 298 1 n GLN . 298 A 298 
A 299 1 n GLY . 299 A 299 
A 300 1 n TYR . 300 A 300 
A 301 1 n MET . 301 A 301 
A 302 1 n LYS . 302 A 302 
A 303 1 n GLU . 303 A 303 
A 304 1 n PHE . 304 A 304 
A 305 1 n LYS . 305 A 305 
A 306 1 n ASN . 306 A 306 
A 307 1 n TYR . 307 A 307 
A 308 1 n HIS . 308 A 308 
A 309 1 n PHE . 309 A 309 
A 310 1 n GLN . 310 A 310 
A 311 1 n LEU . 311 A 311 
A 312 1 n ARG . 312 A 312 
A 313 1 n PRO . 313 A 313 
A 314 1 n LYS . 314 A 314 
A 315 1 n LYS . 315 A 315 
A 316 1 n ASP . 316 A 316 
A 317 1 n LYS . 317 A 317 
A 318 1 n LEU . 318 A 318 
A 319 1 n LYS . 319 A 319 
A 320 1 n PRO . 320 A 320 
A 321 1 n LYS . 321 A 321 
A 322 1 n THR . 322 A 322 
A 323 1 n THR . 323 A 323 
A 324 1 n ILE . 324 A 324 
A 325 1 n LYS . 325 A 325 
A 326 1 n GLN . 326 A 326 
A 327 1 n PRO . 327 A 327 
A 328 1 n SER . 328 A 328 
A 329 1 n ASP . 329 A 329 
A 330 1 n GLY . 330 A 330 
A 331 1 n PHE . 331 A 331 
A 332 1 n ASN . 332 A 332 
A 333 1 n LYS . 333 A 333 
A 334 1 n TRP . 334 A 334 
A 335 1 n LYS . 335 A 335 
A 336 1 n PHE . 336 A 336 
A 337 1 n ASN . 337 A 337 
A 338 1 n TYR . 338 A 338 
A 339 1 n GLY . 339 A 339 
A 340 1 n SER . 340 A 340 
A 341 1 n SER . 341 A 341 
A 342 1 n SER . 342 A 342 
A 343 1 n GLU . 343 A 343 
A 344 1 n TYR . 344 A 344 
A 345 1 n GLY . 345 A 345 
A 346 1 n LEU . 346 A 346 
A 347 1 n LYS . 347 A 347 
A 348 1 n GLU . 348 A 348 
A 349 1 n LEU . 349 A 349 
A 350 1 n SER . 350 A 350 
A 351 1 n PRO . 351 A 351 
A 352 1 n LYS . 352 A 352 
A 353 1 n GLU . 353 A 353 
A 354 1 n PHE . 354 A 354 
A 355 1 n GLU . 355 A 355 
A 356 1 n ILE . 356 A 356 
A 357 1 n LEU . 357 A 357 
A 358 1 n ALA . 358 A 358 
A 359 1 n ALA . 359 A 359 
A 360 1 n ARG . 360 A 360 
A 361 1 n MET . 361 A 361 
A 362 1 n ASP . 362 A 362 
A 363 1 n LYS . 363 A 363 
A 364 1 n ASP . 364 A 364 
A 365 1 n LEU . 365 A 365 
A 366 1 n GLN . 366 A 366 
A 367 1 n LEU . 367 A 367 
A 368 1 n PHE . 368 A 368 
A 369 1 n ASN . 369 A 369 
A 370 1 n LYS . 370 A 370 
A 371 1 n TYR . 371 A 371 
A 372 1 n HIS . 372 A 372 
A 373 1 n LEU . 373 A 373 
A 374 1 n HIS . 374 A 374 
A 375 1 n PHE . 375 A 375 
A 376 1 n ARG . 376 A 376 
A 377 1 n ALA . 377 A 377 
A 378 1 n ASP . 378 A 378 
A 379 1 n THR . 379 A 379 
A 380 1 n PRO . 380 A 380 
A 381 1 n GLY . 381 A 381 
A 382 1 n PHE . 382 A 382 
A 383 1 n THR . 383 A 383 
A 384 1 n CYS . 384 A 384 
A 385 1 n LYS . 385 A 385 
A 386 1 n GLY . 386 A 386 
A 387 1 n ASN . 387 A 387 
A 388 1 n CYS . 388 A 388 
A 389 1 n LYS . 389 A 389 
A 390 1 n ASN . 390 A 390 
A 391 1 n ASN . 391 A 391 
A 392 1 n CYS . 392 A 392 
A 393 1 n MET . 393 A 393 
A 394 1 n CYS . 394 A 394 
A 395 1 n ALA . 395 A 395 
A 396 1 n VAL . 396 A 396 
A 397 1 n ARG . 397 A 397 
A 398 1 n TYR . 398 A 398 
A 399 1 n PRO . 399 A 399 
A 400 1 n ARG . 400 A 400 
A 401 1 n GLN . 401 A 401 
A 402 1 n ASN . 402 A 402 
A 403 1 n GLU . 403 A 403 
A 404 1 n PHE . 404 A 404 
A 405 1 n ALA . 405 A 405 
A 406 1 n ASN . 406 A 406 
A 407 1 n CYS . 407 A 407 
A 408 1 n VAL . 408 A 408 
A 409 1 n VAL . 409 A 409 
A 410 1 n TRP . 410 A 410 
A 411 1 n ASN . 411 A 411 
#
_software.classification other
_software.date           ?
_software.description    "Structure prediction"
_software.name           AlphaFold
_software.pdbx_ordinal   1
_software.type           package
_software.version        "AlphaFold-beta-20231127 (7a14c934-fe78-43c1-a552-7fb305b0ebd1 @ 2024-10-22 07:45:06)"
#
loop_
_struct_asym.entity_id
_struct_asym.id
1 A 
2 B 
#
loop_
_atom_site.group_PDB
_atom_site.id
_atom_site.type_symbol
_atom_site.label_atom_id
_atom_site.label_alt_id
_atom_site.label_comp_id
_atom_site.label_asym_id
_atom_site.label_entity_id
_atom_site.label_seq_id
_atom_site.pdbx_PDB_ins_code
_atom_site.Cartn_x
_atom_site.Cartn_y
_atom_site.Cartn_z
_atom_site.occupancy
_atom_site.B_iso_or_equiv
_atom_site.auth_seq_id
_atom_site.auth_asym_id
_atom_site.pdbx_PDB_model_num
ATOM   1    N  N   . PHE A 1 1   ? -13.311 10.753  -7.690  1.00 96.63 1   A 1 
ATOM   2    C  CA  . PHE A 1 1   ? -13.538 9.333   -7.386  1.00 97.65 1   A 1 
ATOM   3    C  C   . PHE A 1 1   ? -12.729 8.907   -6.167  1.00 98.05 1   A 1 
ATOM   4    O  O   . PHE A 1 1   ? -11.810 9.611   -5.766  1.00 97.65 1   A 1 
ATOM   5    C  CB  . PHE A 1 1   ? -13.222 8.469   -8.610  1.00 97.15 1   A 1 
ATOM   6    C  CG  . PHE A 1 1   ? -11.763 8.406   -8.988  1.00 97.78 1   A 1 
ATOM   7    C  CD1 . PHE A 1 1   ? -11.186 9.395   -9.814  1.00 97.39 1   A 1 
ATOM   8    C  CD2 . PHE A 1 1   ? -10.959 7.329   -8.556  1.00 97.37 1   A 1 
ATOM   9    C  CE1 . PHE A 1 1   ? -9.839  9.315   -10.200 1.00 96.88 1   A 1 
ATOM   10   C  CE2 . PHE A 1 1   ? -9.615  7.242   -8.949  1.00 96.81 1   A 1 
ATOM   11   C  CZ  . PHE A 1 1   ? -9.056  8.232   -9.770  1.00 97.14 1   A 1 
ATOM   12   N  N   . GLU A 1 2   ? -13.073 7.773   -5.567  1.00 98.29 2   A 1 
ATOM   13   C  CA  . GLU A 1 2   ? -12.310 7.173   -4.483  1.00 98.36 2   A 1 
ATOM   14   C  C   . GLU A 1 2   ? -11.472 5.990   -4.991  1.00 98.47 2   A 1 
ATOM   15   O  O   . GLU A 1 2   ? -11.834 5.326   -5.962  1.00 98.27 2   A 1 
ATOM   16   C  CB  . GLU A 1 2   ? -13.225 6.743   -3.334  1.00 98.03 2   A 1 
ATOM   17   C  CG  . GLU A 1 2   ? -13.966 7.915   -2.658  1.00 94.75 2   A 1 
ATOM   18   C  CD  . GLU A 1 2   ? -14.723 7.417   -1.408  1.00 93.11 2   A 1 
ATOM   19   O  OE1 . GLU A 1 2   ? -14.579 8.011   -0.311  1.00 85.49 2   A 1 
ATOM   20   O  OE2 . GLU A 1 2   ? -15.360 6.340   -1.444  1.00 86.89 2   A 1 
ATOM   21   N  N   . MET A 1 3   ? -10.366 5.698   -4.308  1.00 98.74 3   A 1 
ATOM   22   C  CA  . MET A 1 3   ? -9.453  4.625   -4.676  1.00 98.76 3   A 1 
ATOM   23   C  C   . MET A 1 3   ? -8.863  3.954   -3.447  1.00 98.86 3   A 1 
ATOM   24   O  O   . MET A 1 3   ? -8.288  4.608   -2.575  1.00 98.73 3   A 1 
ATOM   25   C  CB  . MET A 1 3   ? -8.362  5.197   -5.594  1.00 98.59 3   A 1 
ATOM   26   C  CG  . MET A 1 3   ? -7.307  4.169   -6.013  1.00 97.93 3   A 1 
ATOM   27   S  SD  . MET A 1 3   ? -6.099  4.819   -7.205  1.00 96.66 3   A 1 
ATOM   28   C  CE  . MET A 1 3   ? -5.251  6.028   -6.167  1.00 90.05 3   A 1 
ATOM   29   N  N   . TRP A 1 4   ? -8.966  2.626   -3.380  1.00 98.83 4   A 1 
ATOM   30   C  CA  . TRP A 1 4   ? -8.350  1.819   -2.338  1.00 98.86 4   A 1 
ATOM   31   C  C   . TRP A 1 4   ? -6.874  1.542   -2.643  1.00 98.90 4   A 1 
ATOM   32   O  O   . TRP A 1 4   ? -6.499  1.354   -3.792  1.00 98.82 4   A 1 
ATOM   33   C  CB  . TRP A 1 4   ? -9.131  0.516   -2.173  1.00 98.85 4   A 1 
ATOM   34   C  CG  . TRP A 1 4   ? -10.533 0.702   -1.679  1.00 98.84 4   A 1 
ATOM   35   C  CD1 . TRP A 1 4   ? -11.640 0.800   -2.452  1.00 98.62 4   A 1 
ATOM   36   C  CD2 . TRP A 1 4   ? -10.991 0.808   -0.292  1.00 98.78 4   A 1 
ATOM   37   N  NE1 . TRP A 1 4   ? -12.763 0.960   -1.647  1.00 98.48 4   A 1 
ATOM   38   C  CE2 . TRP A 1 4   ? -12.402 0.968   -0.316  1.00 98.62 4   A 1 
ATOM   39   C  CE3 . TRP A 1 4   ? -10.345 0.785   0.959   1.00 98.62 4   A 1 
ATOM   40   C  CZ2 . TRP A 1 4   ? -13.161 1.085   0.875   1.00 98.35 4   A 1 
ATOM   41   C  CZ3 . TRP A 1 4   ? -11.097 0.902   2.145   1.00 98.34 4   A 1 
ATOM   42   C  CH2 . TRP A 1 4   ? -12.489 1.052   2.103   1.00 98.21 4   A 1 
ATOM   43   N  N   . GLN A 1 5   ? -6.054  1.446   -1.602  1.00 98.80 5   A 1 
ATOM   44   C  CA  . GLN A 1 5   ? -4.683  0.942   -1.668  1.00 98.83 5   A 1 
ATOM   45   C  C   . GLN A 1 5   ? -4.573  -0.312  -0.805  1.00 98.86 5   A 1 
ATOM   46   O  O   . GLN A 1 5   ? -4.620  -0.235  0.421   1.00 98.61 5   A 1 
ATOM   47   C  CB  . GLN A 1 5   ? -3.714  2.039   -1.228  1.00 98.78 5   A 1 
ATOM   48   C  CG  . GLN A 1 5   ? -2.249  1.601   -1.378  1.00 98.52 5   A 1 
ATOM   49   C  CD  . GLN A 1 5   ? -1.268  2.638   -0.847  1.00 98.40 5   A 1 
ATOM   50   O  OE1 . GLN A 1 5   ? -1.604  3.545   -0.093  1.00 94.94 5   A 1 
ATOM   51   N  NE2 . GLN A 1 5   ? -0.013  2.525   -1.199  1.00 94.50 5   A 1 
ATOM   52   N  N   . LEU A 1 6   ? -4.425  -1.455  -1.462  1.00 98.75 6   A 1 
ATOM   53   C  CA  . LEU A 1 6   ? -4.254  -2.763  -0.843  1.00 98.72 6   A 1 
ATOM   54   C  C   . LEU A 1 6   ? -2.787  -3.179  -1.004  1.00 98.65 6   A 1 
ATOM   55   O  O   . LEU A 1 6   ? -2.345  -3.402  -2.130  1.00 98.02 6   A 1 
ATOM   56   C  CB  . LEU A 1 6   ? -5.229  -3.735  -1.524  1.00 98.47 6   A 1 
ATOM   57   C  CG  . LEU A 1 6   ? -5.132  -5.189  -1.030  1.00 97.80 6   A 1 
ATOM   58   C  CD1 . LEU A 1 6   ? -5.479  -5.310  0.450   1.00 96.91 6   A 1 
ATOM   59   C  CD2 . LEU A 1 6   ? -6.114  -6.058  -1.814  1.00 96.59 6   A 1 
ATOM   60   N  N   . THR A 1 7   ? -2.050  -3.282  0.094   1.00 98.42 7   A 1 
ATOM   61   C  CA  . THR A 1 7   ? -0.601  -3.530  0.025   1.00 98.30 7   A 1 
ATOM   62   C  C   . THR A 1 7   ? -0.138  -4.532  1.071   1.00 98.31 7   A 1 
ATOM   63   O  O   . THR A 1 7   ? -0.752  -4.633  2.134   1.00 97.74 7   A 1 
ATOM   64   C  CB  . THR A 1 7   ? 0.169   -2.205  0.094   1.00 97.70 7   A 1 
ATOM   65   O  OG1 . THR A 1 7   ? 1.496   -2.388  -0.320  1.00 94.41 7   A 1 
ATOM   66   C  CG2 . THR A 1 7   ? 0.173   -1.556  1.476   1.00 95.61 7   A 1 
ATOM   67   N  N   . ASP A 1 8   ? 0.939   -5.265  0.755   1.00 98.29 8   A 1 
ATOM   68   C  CA  . ASP A 1 8   ? 1.681   -6.132  1.659   1.00 98.29 8   A 1 
ATOM   69   C  C   . ASP A 1 8   ? 0.767   -7.086  2.444   1.00 98.26 8   A 1 
ATOM   70   O  O   . ASP A 1 8   ? 0.654   -7.033  3.674   1.00 97.41 8   A 1 
ATOM   71   C  CB  . ASP A 1 8   ? 2.592   -5.289  2.561   1.00 97.98 8   A 1 
ATOM   72   C  CG  . ASP A 1 8   ? 3.542   -4.400  1.769   1.00 97.58 8   A 1 
ATOM   73   O  OD1 . ASP A 1 8   ? 4.655   -4.852  1.441   1.00 95.49 8   A 1 
ATOM   74   O  OD2 . ASP A 1 8   ? 3.170   -3.233  1.496   1.00 95.73 8   A 1 
ATOM   75   N  N   . ILE A 1 9   ? 0.058   -7.939  1.714   1.00 98.01 9   A 1 
ATOM   76   C  CA  . ILE A 1 9   ? -0.868  -8.895  2.316   1.00 98.05 9   A 1 
ATOM   77   C  C   . ILE A 1 9   ? -0.096  -10.008 3.027   1.00 97.73 9   A 1 
ATOM   78   O  O   . ILE A 1 9   ? -0.489  -10.398 4.120   1.00 96.62 9   A 1 
ATOM   79   C  CB  . ILE A 1 9   ? -1.835  -9.469  1.262   1.00 97.92 9   A 1 
ATOM   80   C  CG1 . ILE A 1 9   ? -2.723  -8.352  0.661   1.00 96.87 9   A 1 
ATOM   81   C  CG2 . ILE A 1 9   ? -2.704  -10.580 1.869   1.00 96.84 9   A 1 
ATOM   82   C  CD1 . ILE A 1 9   ? -3.608  -8.821  -0.493  1.00 95.61 9   A 1 
ATOM   83   N  N   . HIS A 1 10  ? 0.948   -10.540 2.398   1.00 97.30 10  A 1 
ATOM   84   C  CA  . HIS A 1 10  ? 1.720   -11.690 2.855   1.00 97.02 10  A 1 
ATOM   85   C  C   . HIS A 1 10  ? 0.825   -12.828 3.359   1.00 96.80 10  A 1 
ATOM   86   O  O   . HIS A 1 10  ? 0.843   -13.207 4.534   1.00 95.55 10  A 1 
ATOM   87   C  CB  . HIS A 1 10  ? 2.772   -11.248 3.873   1.00 96.72 10  A 1 
ATOM   88   C  CG  . HIS A 1 10  ? 3.840   -10.365 3.295   1.00 96.82 10  A 1 
ATOM   89   N  ND1 . HIS A 1 10  ? 4.929   -10.803 2.558   1.00 95.07 10  A 1 
ATOM   90   C  CD2 . HIS A 1 10  ? 3.953   -9.004  3.426   1.00 95.48 10  A 1 
ATOM   91   C  CE1 . HIS A 1 10  ? 5.668   -9.716  2.262   1.00 95.21 10  A 1 
ATOM   92   N  NE2 . HIS A 1 10  ? 5.112   -8.618  2.776   1.00 95.47 10  A 1 
ATOM   93   N  N   . LEU A 1 11  ? -0.028  -13.360 2.479   1.00 96.78 11  A 1 
ATOM   94   C  CA  . LEU A 1 11  ? -0.974  -14.411 2.846   1.00 96.61 11  A 1 
ATOM   95   C  C   . LEU A 1 11  ? -0.243  -15.709 3.196   1.00 96.35 11  A 1 
ATOM   96   O  O   . LEU A 1 11  ? 0.337   -16.341 2.316   1.00 95.30 11  A 1 
ATOM   97   C  CB  . LEU A 1 11  ? -1.974  -14.613 1.707   1.00 96.07 11  A 1 
ATOM   98   C  CG  . LEU A 1 11  ? -2.937  -15.789 1.928   1.00 95.37 11  A 1 
ATOM   99   C  CD1 . LEU A 1 11  ? -3.803  -15.612 3.177   1.00 93.83 11  A 1 
ATOM   100  C  CD2 . LEU A 1 11  ? -3.854  -15.935 0.714   1.00 93.39 11  A 1 
ATOM   101  N  N   . ASP A 1 12  ? -0.366  -16.172 4.436   1.00 96.04 12  A 1 
ATOM   102  C  CA  . ASP A 1 12  ? 0.104   -17.491 4.838   1.00 95.58 12  A 1 
ATOM   103  C  C   . ASP A 1 12  ? -1.024  -18.539 4.753   1.00 95.21 12  A 1 
ATOM   104  O  O   . ASP A 1 12  ? -1.871  -18.614 5.649   1.00 94.42 12  A 1 
ATOM   105  C  CB  . ASP A 1 12  ? 0.747   -17.465 6.228   1.00 94.74 12  A 1 
ATOM   106  C  CG  . ASP A 1 12  ? 1.432   -18.794 6.554   1.00 94.11 12  A 1 
ATOM   107  O  OD1 . ASP A 1 12  ? 1.515   -19.683 5.680   1.00 92.87 12  A 1 
ATOM   108  O  OD2 . ASP A 1 12  ? 1.945   -18.950 7.677   1.00 92.13 12  A 1 
ATOM   109  N  N   . PRO A 1 13  ? -1.034  -19.410 3.729   1.00 93.15 13  A 1 
ATOM   110  C  CA  . PRO A 1 13  ? -2.006  -20.483 3.628   1.00 91.71 13  A 1 
ATOM   111  C  C   . PRO A 1 13  ? -1.799  -21.575 4.693   1.00 92.31 13  A 1 
ATOM   112  O  O   . PRO A 1 13  ? -2.693  -22.385 4.912   1.00 91.26 13  A 1 
ATOM   113  C  CB  . PRO A 1 13  ? -1.842  -21.027 2.208   1.00 89.72 13  A 1 
ATOM   114  C  CG  . PRO A 1 13  ? -0.371  -20.776 1.911   1.00 87.27 13  A 1 
ATOM   115  C  CD  . PRO A 1 13  ? -0.091  -19.455 2.629   1.00 90.75 13  A 1 
ATOM   116  N  N   . MET A 1 14  ? -0.651  -21.611 5.355   1.00 92.19 14  A 1 
ATOM   117  C  CA  . MET A 1 14  ? -0.326  -22.587 6.400   1.00 92.42 14  A 1 
ATOM   118  C  C   . MET A 1 14  ? -0.755  -22.125 7.793   1.00 94.36 14  A 1 
ATOM   119  O  O   . MET A 1 14  ? -0.660  -22.909 8.746   1.00 94.33 14  A 1 
ATOM   120  C  CB  . MET A 1 14  ? 1.173   -22.903 6.382   1.00 90.44 14  A 1 
ATOM   121  C  CG  . MET A 1 14  ? 1.662   -23.448 5.035   1.00 84.86 14  A 1 
ATOM   122  S  SD  . MET A 1 14  ? 3.425   -23.931 5.005   1.00 79.43 14  A 1 
ATOM   123  C  CE  . MET A 1 14  ? 3.412   -25.271 6.211   1.00 68.34 14  A 1 
ATOM   124  N  N   . TYR A 1 15  ? -1.245  -20.882 7.954   1.00 94.56 15  A 1 
ATOM   125  C  CA  . TYR A 1 15  ? -1.669  -20.353 9.247   1.00 95.33 15  A 1 
ATOM   126  C  C   . TYR A 1 15  ? -2.725  -21.256 9.896   1.00 95.55 15  A 1 
ATOM   127  O  O   . TYR A 1 15  ? -3.801  -21.506 9.345   1.00 95.02 15  A 1 
ATOM   128  C  CB  . TYR A 1 15  ? -2.189  -18.925 9.112   1.00 95.64 15  A 1 
ATOM   129  C  CG  . TYR A 1 15  ? -2.523  -18.281 10.441  1.00 96.44 15  A 1 
ATOM   130  C  CD1 . TYR A 1 15  ? -3.711  -18.611 11.133  1.00 96.22 15  A 1 
ATOM   131  C  CD2 . TYR A 1 15  ? -1.635  -17.358 11.029  1.00 96.23 15  A 1 
ATOM   132  C  CE1 . TYR A 1 15  ? -3.997  -18.046 12.390  1.00 95.95 15  A 1 
ATOM   133  C  CE2 . TYR A 1 15  ? -1.908  -16.788 12.274  1.00 95.96 15  A 1 
ATOM   134  C  CZ  . TYR A 1 15  ? -3.087  -17.133 12.958  1.00 96.40 15  A 1 
ATOM   135  O  OH  . TYR A 1 15  ? -3.361  -16.578 14.185  1.00 95.99 15  A 1 
ATOM   136  N  N   . THR A 1 16  ? -2.454  -21.686 11.118  1.00 96.51 16  A 1 
ATOM   137  C  CA  . THR A 1 16  ? -3.330  -22.586 11.868  1.00 96.85 16  A 1 
ATOM   138  C  C   . THR A 1 16  ? -3.780  -21.935 13.170  1.00 97.20 16  A 1 
ATOM   139  O  O   . THR A 1 16  ? -2.981  -21.597 14.038  1.00 96.67 16  A 1 
ATOM   140  C  CB  . THR A 1 16  ? -2.635  -23.932 12.106  1.00 96.24 16  A 1 
ATOM   141  O  OG1 . THR A 1 16  ? -2.331  -24.524 10.873  1.00 92.66 16  A 1 
ATOM   142  C  CG2 . THR A 1 16  ? -3.529  -24.922 12.848  1.00 92.38 16  A 1 
ATOM   143  N  N   . VAL A 1 17  ? -5.089  -21.769 13.346  1.00 97.20 17  A 1 
ATOM   144  C  CA  . VAL A 1 17  ? -5.673  -21.217 14.580  1.00 97.27 17  A 1 
ATOM   145  C  C   . VAL A 1 17  ? -5.346  -22.119 15.770  1.00 97.38 17  A 1 
ATOM   146  O  O   . VAL A 1 17  ? -5.559  -23.330 15.724  1.00 96.46 17  A 1 
ATOM   147  C  CB  . VAL A 1 17  ? -7.196  -21.028 14.451  1.00 96.48 17  A 1 
ATOM   148  C  CG1 . VAL A 1 17  ? -7.806  -20.443 15.726  1.00 94.34 17  A 1 
ATOM   149  C  CG2 . VAL A 1 17  ? -7.538  -20.080 13.292  1.00 94.77 17  A 1 
ATOM   150  N  N   . GLY A 1 18  ? -4.860  -21.533 16.862  1.00 96.88 18  A 1 
ATOM   151  C  CA  . GLY A 1 18  ? -4.466  -22.271 18.062  1.00 96.84 18  A 1 
ATOM   152  C  C   . GLY A 1 18  ? -3.068  -22.901 17.999  1.00 97.32 18  A 1 
ATOM   153  O  O   . GLY A 1 18  ? -2.708  -23.643 18.918  1.00 96.16 18  A 1 
ATOM   154  N  N   . SER A 1 19  ? -2.310  -22.616 16.951  1.00 97.15 19  A 1 
ATOM   155  C  CA  . SER A 1 19  ? -0.889  -22.971 16.854  1.00 96.99 19  A 1 
ATOM   156  C  C   . SER A 1 19  ? -0.006  -22.059 17.712  1.00 96.97 19  A 1 
ATOM   157  O  O   . SER A 1 19  ? -0.484  -21.137 18.386  1.00 96.23 19  A 1 
ATOM   158  C  CB  . SER A 1 19  ? -0.451  -22.942 15.386  1.00 96.50 19  A 1 
ATOM   159  O  OG  . SER A 1 19  ? -0.568  -21.626 14.908  1.00 94.87 19  A 1 
ATOM   160  N  N   . ASP A 1 20  ? 1.301   -22.344 17.712  1.00 96.44 20  A 1 
ATOM   161  C  CA  . ASP A 1 20  ? 2.308   -21.568 18.431  1.00 96.11 20  A 1 
ATOM   162  C  C   . ASP A 1 20  ? 2.815   -20.385 17.579  1.00 95.85 20  A 1 
ATOM   163  O  O   . ASP A 1 20  ? 3.440   -20.620 16.544  1.00 95.08 20  A 1 
ATOM   164  C  CB  . ASP A 1 20  ? 3.442   -22.506 18.848  1.00 95.81 20  A 1 
ATOM   165  C  CG  . ASP A 1 20  ? 4.483   -21.845 19.752  1.00 95.41 20  A 1 
ATOM   166  O  OD1 . ASP A 1 20  ? 4.373   -20.624 19.995  1.00 93.76 20  A 1 
ATOM   167  O  OD2 . ASP A 1 20  ? 5.368   -22.585 20.219  1.00 93.49 20  A 1 
ATOM   168  N  N   . PRO A 1 21  ? 2.611   -19.127 18.009  1.00 95.32 21  A 1 
ATOM   169  C  CA  . PRO A 1 21  ? 3.154   -17.969 17.312  1.00 94.30 21  A 1 
ATOM   170  C  C   . PRO A 1 21  ? 4.680   -17.976 17.174  1.00 93.61 21  A 1 
ATOM   171  O  O   . PRO A 1 21  ? 5.197   -17.471 16.185  1.00 92.25 21  A 1 
ATOM   172  C  CB  . PRO A 1 21  ? 2.687   -16.752 18.112  1.00 93.58 21  A 1 
ATOM   173  C  CG  . PRO A 1 21  ? 1.406   -17.250 18.773  1.00 93.30 21  A 1 
ATOM   174  C  CD  . PRO A 1 21  ? 1.739   -18.694 19.095  1.00 95.07 21  A 1 
ATOM   175  N  N   . LEU A 1 22  ? 5.400   -18.579 18.105  1.00 94.15 22  A 1 
ATOM   176  C  CA  . LEU A 1 22  ? 6.857   -18.724 18.015  1.00 93.24 22  A 1 
ATOM   177  C  C   . LEU A 1 22  ? 7.286   -19.712 16.926  1.00 92.67 22  A 1 
ATOM   178  O  O   . LEU A 1 22  ? 8.444   -19.717 16.519  1.00 90.89 22  A 1 
ATOM   179  C  CB  . LEU A 1 22  ? 7.416   -19.175 19.384  1.00 92.90 22  A 1 
ATOM   180  C  CG  . LEU A 1 22  ? 7.169   -18.197 20.539  1.00 90.14 22  A 1 
ATOM   181  C  CD1 . LEU A 1 22  ? 7.720   -18.799 21.832  1.00 86.64 22  A 1 
ATOM   182  C  CD2 . LEU A 1 22  ? 7.871   -16.850 20.314  1.00 85.80 22  A 1 
ATOM   183  N  N   . LYS A 1 23  ? 6.356   -20.519 16.415  1.00 92.89 23  A 1 
ATOM   184  C  CA  . LYS A 1 23  ? 6.518   -21.416 15.263  1.00 92.74 23  A 1 
ATOM   185  C  C   . LYS A 1 23  ? 5.788   -20.890 14.031  1.00 92.81 23  A 1 
ATOM   186  O  O   . LYS A 1 23  ? 5.200   -21.658 13.279  1.00 91.50 23  A 1 
ATOM   187  C  CB  . LYS A 1 23  ? 6.095   -22.836 15.641  1.00 92.74 23  A 1 
ATOM   188  C  CG  . LYS A 1 23  ? 6.948   -23.409 16.781  1.00 91.83 23  A 1 
ATOM   189  C  CD  . LYS A 1 23  ? 6.575   -24.880 16.974  1.00 87.27 23  A 1 
ATOM   190  C  CE  . LYS A 1 23  ? 7.449   -25.512 18.042  1.00 82.51 23  A 1 
ATOM   191  N  NZ  . LYS A 1 23  ? 7.201   -26.966 18.092  1.00 73.01 23  A 1 
ATOM   192  N  N   . LEU A 1 24  ? 5.789   -19.572 13.842  1.00 93.23 24  A 1 
ATOM   193  C  CA  . LEU A 1 24  ? 5.193   -18.873 12.703  1.00 92.92 24  A 1 
ATOM   194  C  C   . LEU A 1 24  ? 3.685   -19.138 12.528  1.00 93.99 24  A 1 
ATOM   195  O  O   . LEU A 1 24  ? 3.166   -19.044 11.425  1.00 92.99 24  A 1 
ATOM   196  C  CB  . LEU A 1 24  ? 5.996   -19.167 11.426  1.00 91.17 24  A 1 
ATOM   197  C  CG  . LEU A 1 24  ? 7.490   -18.814 11.497  1.00 88.63 24  A 1 
ATOM   198  C  CD1 . LEU A 1 24  ? 8.188   -19.324 10.238  1.00 85.26 24  A 1 
ATOM   199  C  CD2 . LEU A 1 24  ? 7.706   -17.304 11.610  1.00 83.91 24  A 1 
ATOM   200  N  N   . CYS A 1 25  ? 2.982   -19.469 13.619  1.00 94.02 25  A 1 
ATOM   201  C  CA  . CYS A 1 25  ? 1.556   -19.802 13.595  1.00 94.73 25  A 1 
ATOM   202  C  C   . CYS A 1 25  ? 1.196   -20.994 12.685  1.00 94.93 25  A 1 
ATOM   203  O  O   . CYS A 1 25  ? 0.075   -21.069 12.192  1.00 94.26 25  A 1 
ATOM   204  C  CB  . CYS A 1 25  ? 0.728   -18.541 13.284  1.00 94.86 25  A 1 
ATOM   205  S  SG  . CYS A 1 25  ? 0.996   -17.170 14.420  1.00 94.31 25  A 1 
ATOM   206  N  N   . ARG A 1 26  ? 2.111   -21.935 12.491  1.00 94.96 26  A 1 
ATOM   207  C  CA  . ARG A 1 26  ? 1.911   -23.104 11.614  1.00 94.30 26  A 1 
ATOM   208  C  C   . ARG A 1 26  ? 1.865   -24.425 12.377  1.00 94.48 26  A 1 
ATOM   209  O  O   . ARG A 1 26  ? 1.166   -25.347 11.970  1.00 93.13 26  A 1 
ATOM   210  C  CB  . ARG A 1 26  ? 3.028   -23.139 10.565  1.00 92.76 26  A 1 
ATOM   211  C  CG  . ARG A 1 26  ? 2.962   -21.924 9.642   1.00 91.16 26  A 1 
ATOM   212  C  CD  . ARG A 1 26  ? 4.173   -21.871 8.712   1.00 89.53 26  A 1 
ATOM   213  N  NE  . ARG A 1 26  ? 4.110   -20.688 7.856   1.00 88.84 26  A 1 
ATOM   214  C  CZ  . ARG A 1 26  ? 5.119   -20.029 7.326   1.00 87.98 26  A 1 
ATOM   215  N  NH1 . ARG A 1 26  ? 6.362   -20.400 7.492   1.00 84.07 26  A 1 
ATOM   216  N  NH2 . ARG A 1 26  ? 4.892   -18.967 6.635   1.00 83.05 26  A 1 
ATOM   217  N  N   . GLU A 1 27  ? 2.579   -24.509 13.477  1.00 95.02 27  A 1 
ATOM   218  C  CA  . GLU A 1 27  ? 2.790   -25.747 14.216  1.00 94.77 27  A 1 
ATOM   219  C  C   . GLU A 1 27  ? 2.577   -25.583 15.721  1.00 95.87 27  A 1 
ATOM   220  O  O   . GLU A 1 27  ? 2.454   -24.476 16.261  1.00 94.14 27  A 1 
ATOM   221  C  CB  . GLU A 1 27  ? 4.208   -26.274 13.961  1.00 91.27 27  A 1 
ATOM   222  C  CG  . GLU A 1 27  ? 4.501   -26.634 12.506  1.00 83.56 27  A 1 
ATOM   223  C  CD  . GLU A 1 27  ? 5.898   -27.241 12.319  1.00 83.28 27  A 1 
ATOM   224  O  OE1 . GLU A 1 27  ? 6.292   -27.428 11.153  1.00 75.76 27  A 1 
ATOM   225  O  OE2 . GLU A 1 27  ? 6.559   -27.528 13.349  1.00 76.67 27  A 1 
ATOM   226  N  N   . GLY A 1 28  ? 2.574   -26.714 16.446  1.00 95.08 28  A 1 
ATOM   227  C  CA  . GLY A 1 28  ? 2.484   -26.744 17.901  1.00 95.75 28  A 1 
ATOM   228  C  C   . GLY A 1 28  ? 1.109   -26.333 18.435  1.00 96.99 28  A 1 
ATOM   229  O  O   . GLY A 1 28  ? 0.104   -26.332 17.726  1.00 95.37 28  A 1 
ATOM   230  N  N   . LYS A 1 29  ? 1.071   -26.015 19.738  1.00 96.39 29  A 1 
ATOM   231  C  CA  . LYS A 1 29  ? -0.123  -25.533 20.430  1.00 96.50 29  A 1 
ATOM   232  C  C   . LYS A 1 29  ? 0.194   -24.207 21.100  1.00 96.61 29  A 1 
ATOM   233  O  O   . LYS A 1 29  ? 1.181   -24.099 21.816  1.00 93.40 29  A 1 
ATOM   234  C  CB  . LYS A 1 29  ? -0.628  -26.550 21.469  1.00 94.84 29  A 1 
ATOM   235  C  CG  . LYS A 1 29  ? -1.224  -27.798 20.823  1.00 84.34 29  A 1 
ATOM   236  C  CD  . LYS A 1 29  ? -1.803  -28.729 21.902  1.00 77.68 29  A 1 
ATOM   237  C  CE  . LYS A 1 29  ? -2.409  -29.967 21.252  1.00 67.16 29  A 1 
ATOM   238  N  NZ  . LYS A 1 29  ? -2.961  -30.911 22.260  1.00 57.72 29  A 1 
ATOM   239  N  N   . GLY A 1 30  ? -0.693  -23.238 20.914  1.00 96.56 30  A 1 
ATOM   240  C  CA  . GLY A 1 30  ? -0.526  -21.906 21.442  1.00 96.18 30  A 1 
ATOM   241  C  C   . GLY A 1 30  ? -1.819  -21.112 21.373  1.00 96.58 30  A 1 
ATOM   242  O  O   . GLY A 1 30  ? -2.917  -21.645 21.511  1.00 94.97 30  A 1 
ATOM   243  N  N   . ASN A 1 31  ? -1.680  -19.816 21.185  1.00 96.04 31  A 1 
ATOM   244  C  CA  . ASN A 1 31  ? -2.765  -18.849 21.207  1.00 95.10 31  A 1 
ATOM   245  C  C   . ASN A 1 31  ? -2.820  -18.006 19.924  1.00 95.93 31  A 1 
ATOM   246  O  O   . ASN A 1 31  ? -3.262  -16.856 19.978  1.00 94.24 31  A 1 
ATOM   247  C  CB  . ASN A 1 31  ? -2.694  -18.049 22.518  1.00 92.16 31  A 1 
ATOM   248  C  CG  . ASN A 1 31  ? -1.356  -17.350 22.744  1.00 86.86 31  A 1 
ATOM   249  O  OD1 . ASN A 1 31  ? -0.431  -17.408 21.962  1.00 76.07 31  A 1 
ATOM   250  N  ND2 . ASN A 1 31  ? -1.210  -16.680 23.861  1.00 78.78 31  A 1 
ATOM   251  N  N   . ALA A 1 32  ? -2.396  -18.551 18.803  1.00 95.93 32  A 1 
ATOM   252  C  CA  . ALA A 1 32  ? -2.587  -17.954 17.485  1.00 96.20 32  A 1 
ATOM   253  C  C   . ALA A 1 32  ? -4.084  -17.692 17.253  1.00 96.32 32  A 1 
ATOM   254  O  O   . ALA A 1 32  ? -4.922  -18.587 17.339  1.00 95.62 32  A 1 
ATOM   255  C  CB  . ALA A 1 32  ? -1.981  -18.860 16.417  1.00 96.06 32  A 1 
ATOM   256  N  N   . GLY A 1 33  ? -4.439  -16.426 17.044  1.00 96.36 33  A 1 
ATOM   257  C  CA  . GLY A 1 33  ? -5.812  -15.950 16.991  1.00 96.19 33  A 1 
ATOM   258  C  C   . GLY A 1 33  ? -6.524  -16.319 15.695  1.00 96.83 33  A 1 
ATOM   259  O  O   . GLY A 1 33  ? -5.905  -16.583 14.674  1.00 96.40 33  A 1 
ATOM   260  N  N   . LYS A 1 34  ? -7.863  -16.263 15.715  1.00 96.55 34  A 1 
ATOM   261  C  CA  . LYS A 1 34  ? -8.682  -16.554 14.524  1.00 96.77 34  A 1 
ATOM   262  C  C   . LYS A 1 34  ? -8.322  -15.708 13.297  1.00 97.21 34  A 1 
ATOM   263  O  O   . LYS A 1 34  ? -8.436  -16.189 12.178  1.00 96.74 34  A 1 
ATOM   264  C  CB  . LYS A 1 34  ? -10.176 -16.383 14.882  1.00 96.18 34  A 1 
ATOM   265  C  CG  . LYS A 1 34  ? -11.087 -16.690 13.683  1.00 93.41 34  A 1 
ATOM   266  C  CD  . LYS A 1 34  ? -12.573 -16.553 14.019  1.00 90.37 34  A 1 
ATOM   267  C  CE  . LYS A 1 34  ? -13.346 -16.787 12.727  1.00 84.52 34  A 1 
ATOM   268  N  NZ  . LYS A 1 34  ? -14.806 -16.562 12.863  1.00 76.14 34  A 1 
ATOM   269  N  N   . TYR A 1 35  ? -7.962  -14.443 13.518  1.00 97.30 35  A 1 
ATOM   270  C  CA  . TYR A 1 35  ? -7.731  -13.464 12.458  1.00 97.53 35  A 1 
ATOM   271  C  C   . TYR A 1 35  ? -6.256  -13.088 12.284  1.00 97.47 35  A 1 
ATOM   272  O  O   . TYR A 1 35  ? -5.969  -12.132 11.579  1.00 96.39 35  A 1 
ATOM   273  C  CB  . TYR A 1 35  ? -8.601  -12.231 12.715  1.00 97.48 35  A 1 
ATOM   274  C  CG  . TYR A 1 35  ? -10.086 -12.495 12.654  1.00 97.60 35  A 1 
ATOM   275  C  CD1 . TYR A 1 35  ? -10.716 -12.702 11.414  1.00 97.02 35  A 1 
ATOM   276  C  CD2 . TYR A 1 35  ? -10.857 -12.514 13.830  1.00 97.00 35  A 1 
ATOM   277  C  CE1 . TYR A 1 35  ? -12.097 -12.911 11.340  1.00 96.41 35  A 1 
ATOM   278  C  CE2 . TYR A 1 35  ? -12.247 -12.723 13.773  1.00 96.48 35  A 1 
ATOM   279  C  CZ  . TYR A 1 35  ? -12.862 -12.914 12.518  1.00 96.65 35  A 1 
ATOM   280  O  OH  . TYR A 1 35  ? -14.217 -13.112 12.458  1.00 95.58 35  A 1 
ATOM   281  N  N   . GLY A 1 36  ? -5.342  -13.793 12.935  1.00 97.11 36  A 1 
ATOM   282  C  CA  . GLY A 1 36  ? -3.919  -13.506 12.860  1.00 96.92 36  A 1 
ATOM   283  C  C   . GLY A 1 36  ? -3.262  -13.356 14.225  1.00 96.98 36  A 1 
ATOM   284  O  O   . GLY A 1 36  ? -3.899  -13.475 15.282  1.00 95.96 36  A 1 
ATOM   285  N  N   . ASP A 1 37  ? -1.958  -13.114 14.178  1.00 96.41 37  A 1 
ATOM   286  C  CA  . ASP A 1 37  ? -1.096  -12.844 15.323  1.00 96.27 37  A 1 
ATOM   287  C  C   . ASP A 1 37  ? -0.013  -11.847 14.897  1.00 96.11 37  A 1 
ATOM   288  O  O   . ASP A 1 37  ? 0.495   -11.945 13.786  1.00 95.12 37  A 1 
ATOM   289  C  CB  . ASP A 1 37  ? -0.459  -14.157 15.789  1.00 95.82 37  A 1 
ATOM   290  C  CG  . ASP A 1 37  ? 0.157   -14.015 17.175  1.00 95.30 37  A 1 
ATOM   291  O  OD1 . ASP A 1 37  ? 1.212   -13.372 17.349  1.00 92.80 37  A 1 
ATOM   292  O  OD2 . ASP A 1 37  ? -0.454  -14.544 18.125  1.00 92.30 37  A 1 
ATOM   293  N  N   . TYR A 1 38  ? 0.360   -10.919 15.772  1.00 94.79 38  A 1 
ATOM   294  C  CA  . TYR A 1 38  ? 1.366   -9.901  15.461  1.00 94.03 38  A 1 
ATOM   295  C  C   . TYR A 1 38  ? 2.783   -10.448 15.188  1.00 93.26 38  A 1 
ATOM   296  O  O   . TYR A 1 38  ? 3.670   -9.678  14.812  1.00 91.02 38  A 1 
ATOM   297  C  CB  . TYR A 1 38  ? 1.398   -8.862  16.585  1.00 93.51 38  A 1 
ATOM   298  C  CG  . TYR A 1 38  ? 0.161   -7.993  16.659  1.00 93.59 38  A 1 
ATOM   299  C  CD1 . TYR A 1 38  ? -0.165  -7.139  15.590  1.00 92.39 38  A 1 
ATOM   300  C  CD2 . TYR A 1 38  ? -0.662  -8.005  17.798  1.00 92.47 38  A 1 
ATOM   301  C  CE1 . TYR A 1 38  ? -1.294  -6.309  15.660  1.00 91.45 38  A 1 
ATOM   302  C  CE2 . TYR A 1 38  ? -1.787  -7.171  17.878  1.00 91.29 38  A 1 
ATOM   303  C  CZ  . TYR A 1 38  ? -2.104  -6.322  16.800  1.00 92.19 38  A 1 
ATOM   304  O  OH  . TYR A 1 38  ? -3.203  -5.505  16.869  1.00 90.18 38  A 1 
ATOM   305  N  N   . SER A 1 39  ? 3.000   -11.734 15.386  1.00 93.62 39  A 1 
ATOM   306  C  CA  . SER A 1 39  ? 4.262   -12.417 15.088  1.00 93.25 39  A 1 
ATOM   307  C  C   . SER A 1 39  ? 4.230   -13.211 13.778  1.00 93.66 39  A 1 
ATOM   308  O  O   . SER A 1 39  ? 5.206   -13.878 13.452  1.00 91.22 39  A 1 
ATOM   309  C  CB  . SER A 1 39  ? 4.634   -13.364 16.235  1.00 91.80 39  A 1 
ATOM   310  O  OG  . SER A 1 39  ? 4.495   -12.745 17.499  1.00 84.95 39  A 1 
ATOM   311  N  N   . CYS A 1 40  ? 3.100   -13.194 13.063  1.00 94.85 40  A 1 
ATOM   312  C  CA  . CYS A 1 40  ? 2.858   -14.045 11.906  1.00 95.29 40  A 1 
ATOM   313  C  C   . CYS A 1 40  ? 2.304   -13.239 10.727  1.00 95.37 40  A 1 
ATOM   314  O  O   . CYS A 1 40  ? 1.755   -12.152 10.909  1.00 94.32 40  A 1 
ATOM   315  C  CB  . CYS A 1 40  ? 1.887   -15.161 12.321  1.00 95.11 40  A 1 
ATOM   316  S  SG  . CYS A 1 40  ? 2.518   -16.188 13.681  1.00 94.47 40  A 1 
ATOM   317  N  N   . ASP A 1 41  ? 2.411   -13.805 9.525   1.00 95.94 41  A 1 
ATOM   318  C  CA  . ASP A 1 41  ? 1.777   -13.262 8.329   1.00 96.11 41  A 1 
ATOM   319  C  C   . ASP A 1 41  ? 0.243   -13.415 8.361   1.00 96.48 41  A 1 
ATOM   320  O  O   . ASP A 1 41  ? -0.332  -14.174 9.147   1.00 95.68 41  A 1 
ATOM   321  C  CB  . ASP A 1 41  ? 2.375   -13.902 7.075   1.00 95.24 41  A 1 
ATOM   322  C  CG  . ASP A 1 41  ? 3.761   -13.363 6.712   1.00 94.45 41  A 1 
ATOM   323  O  OD1 . ASP A 1 41  ? 4.048   -12.178 6.971   1.00 92.40 41  A 1 
ATOM   324  O  OD2 . ASP A 1 41  ? 4.541   -14.140 6.115   1.00 91.89 41  A 1 
ATOM   325  N  N   . ALA A 1 42  ? -0.425  -12.675 7.484   1.00 96.74 42  A 1 
ATOM   326  C  CA  . ALA A 1 42  ? -1.877  -12.621 7.422   1.00 97.00 42  A 1 
ATOM   327  C  C   . ALA A 1 42  ? -2.506  -13.968 7.037   1.00 97.15 42  A 1 
ATOM   328  O  O   . ALA A 1 42  ? -1.971  -14.747 6.256   1.00 96.38 42  A 1 
ATOM   329  C  CB  . ALA A 1 42  ? -2.297  -11.506 6.460   1.00 96.53 42  A 1 
ATOM   330  N  N   . ASN A 1 43  ? -3.710  -14.227 7.548   1.00 97.23 43  A 1 
ATOM   331  C  CA  . ASN A 1 43  ? -4.465  -15.437 7.234   1.00 97.39 43  A 1 
ATOM   332  C  C   . ASN A 1 43  ? -5.705  -15.161 6.371   1.00 97.61 43  A 1 
ATOM   333  O  O   . ASN A 1 43  ? -6.208  -14.039 6.288   1.00 97.31 43  A 1 
ATOM   334  C  CB  . ASN A 1 43  ? -4.743  -16.213 8.532   1.00 96.43 43  A 1 
ATOM   335  C  CG  . ASN A 1 43  ? -5.823  -15.630 9.426   1.00 96.78 43  A 1 
ATOM   336  O  OD1 . ASN A 1 43  ? -6.688  -14.875 9.048   1.00 91.90 43  A 1 
ATOM   337  N  ND2 . ASN A 1 43  ? -5.841  -16.034 10.674  1.00 92.01 43  A 1 
ATOM   338  N  N   . MET A 1 44  ? -6.252  -16.223 5.786   1.00 97.42 44  A 1 
ATOM   339  C  CA  . MET A 1 44  ? -7.427  -16.120 4.915   1.00 97.24 44  A 1 
ATOM   340  C  C   . MET A 1 44  ? -8.668  -15.567 5.641   1.00 97.64 44  A 1 
ATOM   341  O  O   . MET A 1 44  ? -9.464  -14.846 5.040   1.00 97.36 44  A 1 
ATOM   342  C  CB  . MET A 1 44  ? -7.717  -17.501 4.308   1.00 96.39 44  A 1 
ATOM   343  C  CG  . MET A 1 44  ? -8.800  -17.451 3.227   1.00 91.04 44  A 1 
ATOM   344  S  SD  . MET A 1 44  ? -8.437  -16.369 1.814   1.00 88.08 44  A 1 
ATOM   345  C  CE  . MET A 1 44  ? -7.201  -17.365 0.944   1.00 77.44 44  A 1 
ATOM   346  N  N   . ALA A 1 45  ? -8.860  -15.852 6.935   1.00 97.40 45  A 1 
ATOM   347  C  CA  . ALA A 1 45  ? -10.004 -15.345 7.686   1.00 97.74 45  A 1 
ATOM   348  C  C   . ALA A 1 45  ? -9.997  -13.812 7.818   1.00 98.00 45  A 1 
ATOM   349  O  O   . ALA A 1 45  ? -11.050 -13.175 7.751   1.00 97.75 45  A 1 
ATOM   350  C  CB  . ALA A 1 45  ? -10.044 -16.021 9.062   1.00 97.37 45  A 1 
ATOM   351  N  N   . LEU A 1 46  ? -8.806  -13.222 7.979   1.00 98.02 46  A 1 
ATOM   352  C  CA  . LEU A 1 46  ? -8.622  -11.777 7.957   1.00 98.13 46  A 1 
ATOM   353  C  C   . LEU A 1 46  ? -8.935  -11.206 6.571   1.00 98.31 46  A 1 
ATOM   354  O  O   . LEU A 1 46  ? -9.697  -10.243 6.464   1.00 98.32 46  A 1 
ATOM   355  C  CB  . LEU A 1 46  ? -7.185  -11.445 8.392   1.00 98.08 46  A 1 
ATOM   356  C  CG  . LEU A 1 46  ? -6.865  -9.942  8.382   1.00 97.75 46  A 1 
ATOM   357  C  CD1 . LEU A 1 46  ? -7.610  -9.195  9.487   1.00 97.22 46  A 1 
ATOM   358  C  CD2 . LEU A 1 46  ? -5.364  -9.745  8.580   1.00 97.14 46  A 1 
ATOM   359  N  N   . LEU A 1 47  ? -8.406  -11.826 5.507   1.00 98.10 47  A 1 
ATOM   360  C  CA  . LEU A 1 47  ? -8.636  -11.395 4.129   1.00 98.02 47  A 1 
ATOM   361  C  C   . LEU A 1 47  ? -10.108 -11.465 3.727   1.00 98.26 47  A 1 
ATOM   362  O  O   . LEU A 1 47  ? -10.632 -10.502 3.181   1.00 97.88 47  A 1 
ATOM   363  C  CB  . LEU A 1 47  ? -7.793  -12.256 3.182   1.00 97.35 47  A 1 
ATOM   364  C  CG  . LEU A 1 47  ? -6.346  -11.772 3.077   1.00 90.61 47  A 1 
ATOM   365  C  CD1 . LEU A 1 47  ? -5.570  -12.790 2.265   1.00 86.37 47  A 1 
ATOM   366  C  CD2 . LEU A 1 47  ? -6.254  -10.424 2.367   1.00 86.92 47  A 1 
ATOM   367  N  N   . ASP A 1 48  ? -10.810 -12.538 4.068   1.00 98.07 48  A 1 
ATOM   368  C  CA  . ASP A 1 48  ? -12.243 -12.635 3.794   1.00 97.96 48  A 1 
ATOM   369  C  C   . ASP A 1 48  ? -13.049 -11.554 4.536   1.00 98.11 48  A 1 
ATOM   370  O  O   . ASP A 1 48  ? -14.049 -11.043 4.018   1.00 97.86 48  A 1 
ATOM   371  C  CB  . ASP A 1 48  ? -12.752 -14.016 4.211   1.00 97.31 48  A 1 
ATOM   372  C  CG  . ASP A 1 48  ? -12.436 -15.127 3.211   1.00 93.19 48  A 1 
ATOM   373  O  OD1 . ASP A 1 48  ? -12.244 -14.828 1.999   1.00 90.06 48  A 1 
ATOM   374  O  OD2 . ASP A 1 48  ? -12.539 -16.294 3.646   1.00 89.29 48  A 1 
ATOM   375  N  N   . SER A 1 49  ? -12.615 -11.171 5.736   1.00 98.28 49  A 1 
ATOM   376  C  CA  . SER A 1 49  ? -13.182 -10.043 6.474   1.00 98.27 49  A 1 
ATOM   377  C  C   . SER A 1 49  ? -12.889 -8.711  5.777   1.00 98.55 49  A 1 
ATOM   378  O  O   . SER A 1 49  ? -13.781 -7.870  5.685   1.00 98.35 49  A 1 
ATOM   379  C  CB  . SER A 1 49  ? -12.650 -10.022 7.908   1.00 97.68 49  A 1 
ATOM   380  O  OG  . SER A 1 49  ? -13.320 -9.018  8.664   1.00 91.95 49  A 1 
ATOM   381  N  N   . LEU A 1 50  ? -11.664 -8.532  5.252   1.00 98.48 50  A 1 
ATOM   382  C  CA  . LEU A 1 50  ? -11.258 -7.335  4.531   1.00 98.57 50  A 1 
ATOM   383  C  C   . LEU A 1 50  ? -12.036 -7.157  3.225   1.00 98.62 50  A 1 
ATOM   384  O  O   . LEU A 1 50  ? -12.580 -6.088  2.984   1.00 98.62 50  A 1 
ATOM   385  C  CB  . LEU A 1 50  ? -9.743  -7.386  4.284   1.00 98.51 50  A 1 
ATOM   386  C  CG  . LEU A 1 50  ? -9.205  -6.176  3.492   1.00 98.20 50  A 1 
ATOM   387  C  CD1 . LEU A 1 50  ? -9.505  -4.846  4.175   1.00 97.77 50  A 1 
ATOM   388  C  CD2 . LEU A 1 50  ? -7.697  -6.318  3.327   1.00 97.61 50  A 1 
ATOM   389  N  N   . VAL A 1 51  ? -12.165 -8.210  2.423   1.00 98.57 51  A 1 
ATOM   390  C  CA  . VAL A 1 51  ? -12.937 -8.173  1.167   1.00 98.45 51  A 1 
ATOM   391  C  C   . VAL A 1 51  ? -14.372 -7.717  1.435   1.00 98.57 51  A 1 
ATOM   392  O  O   . VAL A 1 51  ? -14.877 -6.823  0.762   1.00 98.35 51  A 1 
ATOM   393  C  CB  . VAL A 1 51  ? -12.924 -9.549  0.480   1.00 98.21 51  A 1 
ATOM   394  C  CG1 . VAL A 1 51  ? -13.875 -9.604  -0.724  1.00 97.36 51  A 1 
ATOM   395  C  CG2 . VAL A 1 51  ? -11.528 -9.886  -0.035  1.00 97.47 51  A 1 
ATOM   396  N  N   . LYS A 1 52  ? -15.026 -8.289  2.452   1.00 98.47 52  A 1 
ATOM   397  C  CA  . LYS A 1 52  ? -16.380 -7.882  2.847   1.00 98.32 52  A 1 
ATOM   398  C  C   . LYS A 1 52  ? -16.426 -6.421  3.293   1.00 98.48 52  A 1 
ATOM   399  O  O   . LYS A 1 52  ? -17.378 -5.712  2.954   1.00 97.99 52  A 1 
ATOM   400  C  CB  . LYS A 1 52  ? -16.901 -8.788  3.972   1.00 97.88 52  A 1 
ATOM   401  C  CG  . LYS A 1 52  ? -17.231 -10.202 3.465   1.00 90.36 52  A 1 
ATOM   402  C  CD  . LYS A 1 52  ? -17.565 -11.120 4.638   1.00 86.96 52  A 1 
ATOM   403  C  CE  . LYS A 1 52  ? -17.749 -12.539 4.116   1.00 75.29 52  A 1 
ATOM   404  N  NZ  . LYS A 1 52  ? -17.942 -13.536 5.208   1.00 66.69 52  A 1 
ATOM   405  N  N   . PHE A 1 53  ? -15.425 -5.968  4.043   1.00 98.55 53  A 1 
ATOM   406  C  CA  . PHE A 1 53  ? -15.340 -4.589  4.512   1.00 98.63 53  A 1 
ATOM   407  C  C   . PHE A 1 53  ? -15.194 -3.610  3.350   1.00 98.69 53  A 1 
ATOM   408  O  O   . PHE A 1 53  ? -15.974 -2.664  3.273   1.00 98.59 53  A 1 
ATOM   409  C  CB  . PHE A 1 53  ? -14.197 -4.447  5.518   1.00 98.61 53  A 1 
ATOM   410  C  CG  . PHE A 1 53  ? -14.038 -3.029  6.004   1.00 98.58 53  A 1 
ATOM   411  C  CD1 . PHE A 1 53  ? -13.049 -2.193  5.457   1.00 98.18 53  A 1 
ATOM   412  C  CD2 . PHE A 1 53  ? -14.916 -2.513  6.978   1.00 98.26 53  A 1 
ATOM   413  C  CE1 . PHE A 1 53  ? -12.933 -0.867  5.870   1.00 97.80 53  A 1 
ATOM   414  C  CE2 . PHE A 1 53  ? -14.806 -1.183  7.400   1.00 97.78 53  A 1 
ATOM   415  C  CZ  . PHE A 1 53  ? -13.810 -0.350  6.848   1.00 97.80 53  A 1 
ATOM   416  N  N   . ILE A 1 54  ? -14.258 -3.858  2.422   1.00 98.60 54  A 1 
ATOM   417  C  CA  . ILE A 1 54  ? -14.028 -3.009  1.251   1.00 98.64 54  A 1 
ATOM   418  C  C   . ILE A 1 54  ? -15.308 -2.909  0.414   1.00 98.53 54  A 1 
ATOM   419  O  O   . ILE A 1 54  ? -15.801 -1.804  0.209   1.00 98.25 54  A 1 
ATOM   420  C  CB  . ILE A 1 54  ? -12.834 -3.509  0.419   1.00 98.66 54  A 1 
ATOM   421  C  CG1 . ILE A 1 54  ? -11.514 -3.328  1.201   1.00 98.43 54  A 1 
ATOM   422  C  CG2 . ILE A 1 54  ? -12.750 -2.752  -0.926  1.00 98.38 54  A 1 
ATOM   423  C  CD1 . ILE A 1 54  ? -10.319 -4.045  0.570   1.00 97.97 54  A 1 
ATOM   424  N  N   . LYS A 1 55  ? -15.903 -4.034  0.020   1.00 98.31 55  A 1 
ATOM   425  C  CA  . LYS A 1 55  ? -17.126 -4.046  -0.800  1.00 97.87 55  A 1 
ATOM   426  C  C   . LYS A 1 55  ? -18.285 -3.285  -0.136  1.00 97.69 55  A 1 
ATOM   427  O  O   . LYS A 1 55  ? -19.041 -2.612  -0.820  1.00 96.63 55  A 1 
ATOM   428  C  CB  . LYS A 1 55  ? -17.540 -5.486  -1.155  1.00 97.20 55  A 1 
ATOM   429  C  CG  . LYS A 1 55  ? -16.529 -6.162  -2.094  1.00 95.36 55  A 1 
ATOM   430  C  CD  . LYS A 1 55  ? -16.897 -7.608  -2.505  1.00 92.80 55  A 1 
ATOM   431  C  CE  . LYS A 1 55  ? -17.950 -7.631  -3.612  1.00 88.33 55  A 1 
ATOM   432  N  NZ  . LYS A 1 55  ? -18.023 -8.943  -4.339  1.00 83.96 55  A 1 
ATOM   433  N  N   . ARG A 1 56  ? -18.388 -3.356  1.192   1.00 97.97 56  A 1 
ATOM   434  C  CA  . ARG A 1 56  ? -19.442 -2.660  1.951   1.00 97.66 56  A 1 
ATOM   435  C  C   . ARG A 1 56  ? -19.192 -1.157  2.111   1.00 97.72 56  A 1 
ATOM   436  O  O   . ARG A 1 56  ? -20.136 -0.428  2.398   1.00 96.80 56  A 1 
ATOM   437  C  CB  . ARG A 1 56  ? -19.622 -3.356  3.300   1.00 96.70 56  A 1 
ATOM   438  C  CG  . ARG A 1 56  ? -20.894 -2.880  4.022   1.00 83.56 56  A 1 
ATOM   439  C  CD  . ARG A 1 56  ? -21.085 -3.649  5.326   1.00 81.87 56  A 1 
ATOM   440  N  NE  . ARG A 1 56  ? -22.339 -3.248  5.972   1.00 71.23 56  A 1 
ATOM   441  C  CZ  . ARG A 1 56  ? -22.824 -3.706  7.117   1.00 64.51 56  A 1 
ATOM   442  N  NH1 . ARG A 1 56  ? -22.176 -4.596  7.817   1.00 58.15 56  A 1 
ATOM   443  N  NH2 . ARG A 1 56  ? -23.960 -3.267  7.562   1.00 56.70 56  A 1 
ATOM   444  N  N   . ASN A 1 57  ? -17.954 -0.705  1.971   1.00 97.91 57  A 1 
ATOM   445  C  CA  . ASN A 1 57  ? -17.530 0.691   2.131   1.00 97.96 57  A 1 
ATOM   446  C  C   . ASN A 1 57  ? -17.054 1.305   0.812   1.00 97.92 57  A 1 
ATOM   447  O  O   . ASN A 1 57  ? -16.222 2.214   0.821   1.00 97.22 57  A 1 
ATOM   448  C  CB  . ASN A 1 57  ? -16.496 0.809   3.266   1.00 97.81 57  A 1 
ATOM   449  C  CG  . ASN A 1 57  ? -17.088 0.464   4.624   1.00 96.27 57  A 1 
ATOM   450  O  OD1 . ASN A 1 57  ? -17.625 1.289   5.342   1.00 87.90 57  A 1 
ATOM   451  N  ND2 . ASN A 1 57  ? -17.007 -0.780  5.018   1.00 87.34 57  A 1 
ATOM   452  N  N   . THR A 1 58  ? -17.546 0.799   -0.314  1.00 97.97 58  A 1 
ATOM   453  C  CA  . THR A 1 58  ? -17.259 1.312   -1.649  1.00 97.77 58  A 1 
ATOM   454  C  C   . THR A 1 58  ? -18.549 1.762   -2.322  1.00 97.26 58  A 1 
ATOM   455  O  O   . THR A 1 58  ? -19.455 0.951   -2.530  1.00 95.33 58  A 1 
ATOM   456  C  CB  . THR A 1 58  ? -16.556 0.250   -2.502  1.00 97.46 58  A 1 
ATOM   457  O  OG1 . THR A 1 58  ? -15.328 -0.119  -1.906  1.00 94.56 58  A 1 
ATOM   458  C  CG2 . THR A 1 58  ? -16.223 0.768   -3.899  1.00 95.53 58  A 1 
ATOM   459  N  N   . ASP A 1 59  ? -18.601 3.033   -2.687  1.00 96.17 59  A 1 
ATOM   460  C  CA  . ASP A 1 59  ? -19.669 3.613   -3.480  1.00 94.80 59  A 1 
ATOM   461  C  C   . ASP A 1 59  ? -19.429 3.396   -4.989  1.00 94.92 59  A 1 
ATOM   462  O  O   . ASP A 1 59  ? -18.386 2.903   -5.406  1.00 90.69 59  A 1 
ATOM   463  C  CB  . ASP A 1 59  ? -19.827 5.106   -3.133  1.00 91.34 59  A 1 
ATOM   464  C  CG  . ASP A 1 59  ? -20.328 5.310   -1.699  1.00 80.60 59  A 1 
ATOM   465  O  OD1 . ASP A 1 59  ? -21.217 4.532   -1.288  1.00 74.96 59  A 1 
ATOM   466  O  OD2 . ASP A 1 59  ? -19.823 6.237   -1.035  1.00 75.58 59  A 1 
ATOM   467  N  N   . VAL A 1 60  ? -20.382 3.804   -5.826  1.00 94.00 60  A 1 
ATOM   468  C  CA  . VAL A 1 60  ? -20.323 3.622   -7.296  1.00 93.22 60  A 1 
ATOM   469  C  C   . VAL A 1 60  ? -19.020 4.163   -7.896  1.00 93.71 60  A 1 
ATOM   470  O  O   . VAL A 1 60  ? -18.375 3.483   -8.690  1.00 90.80 60  A 1 
ATOM   471  C  CB  . VAL A 1 60  ? -21.544 4.283   -7.970  1.00 90.88 60  A 1 
ATOM   472  C  CG1 . VAL A 1 60  ? -21.481 4.195   -9.498  1.00 79.59 60  A 1 
ATOM   473  C  CG2 . VAL A 1 60  ? -22.842 3.604   -7.522  1.00 80.70 60  A 1 
ATOM   474  N  N   . ASN A 1 61  ? -18.590 5.353   -7.477  1.00 94.48 61  A 1 
ATOM   475  C  CA  . ASN A 1 61  ? -17.346 5.983   -7.930  1.00 95.16 61  A 1 
ATOM   476  C  C   . ASN A 1 61  ? -16.129 5.641   -7.051  1.00 96.48 61  A 1 
ATOM   477  O  O   . ASN A 1 61  ? -15.129 6.347   -7.093  1.00 94.30 61  A 1 
ATOM   478  C  CB  . ASN A 1 61  ? -17.561 7.502   -8.075  1.00 91.66 61  A 1 
ATOM   479  C  CG  . ASN A 1 61  ? -18.533 7.866   -9.191  1.00 83.08 61  A 1 
ATOM   480  O  OD1 . ASN A 1 61  ? -18.907 7.080   -10.034 1.00 73.08 61  A 1 
ATOM   481  N  ND2 . ASN A 1 61  ? -18.971 9.106   -9.220  1.00 73.04 61  A 1 
ATOM   482  N  N   . GLY A 1 62  ? -16.212 4.582   -6.245  1.00 96.34 62  A 1 
ATOM   483  C  CA  . GLY A 1 62  ? -15.128 4.111   -5.379  1.00 97.20 62  A 1 
ATOM   484  C  C   . GLY A 1 62  ? -14.560 2.754   -5.785  1.00 98.06 62  A 1 
ATOM   485  O  O   . GLY A 1 62  ? -13.703 2.215   -5.086  1.00 97.43 62  A 1 
ATOM   486  N  N   . LYS A 1 63  ? -15.035 2.189   -6.907  1.00 97.72 63  A 1 
ATOM   487  C  CA  . LYS A 1 63  ? -14.635 0.863   -7.406  1.00 97.81 63  A 1 
ATOM   488  C  C   . LYS A 1 63  ? -13.280 0.908   -8.131  1.00 98.04 63  A 1 
ATOM   489  O  O   . LYS A 1 63  ? -13.166 0.546   -9.297  1.00 97.66 63  A 1 
ATOM   490  C  CB  . LYS A 1 63  ? -15.754 0.270   -8.274  1.00 97.49 63  A 1 
ATOM   491  C  CG  . LYS A 1 63  ? -17.023 0.004   -7.461  1.00 96.18 63  A 1 
ATOM   492  C  CD  . LYS A 1 63  ? -18.049 -0.686  -8.368  1.00 93.63 63  A 1 
ATOM   493  C  CE  . LYS A 1 63  ? -19.297 -1.080  -7.599  1.00 88.00 63  A 1 
ATOM   494  N  NZ  . LYS A 1 63  ? -20.184 -1.884  -8.467  1.00 80.22 63  A 1 
ATOM   495  N  N   . VAL A 1 64  ? -12.280 1.398   -7.436  1.00 98.56 64  A 1 
ATOM   496  C  CA  . VAL A 1 64  ? -10.910 1.546   -7.928  1.00 98.62 64  A 1 
ATOM   497  C  C   . VAL A 1 64  ? -9.946  1.051   -6.852  1.00 98.74 64  A 1 
ATOM   498  O  O   . VAL A 1 64  ? -10.119 1.351   -5.670  1.00 98.67 64  A 1 
ATOM   499  C  CB  . VAL A 1 64  ? -10.587 3.007   -8.299  1.00 98.53 64  A 1 
ATOM   500  C  CG1 . VAL A 1 64  ? -9.233  3.114   -8.992  1.00 97.97 64  A 1 
ATOM   501  C  CG2 . VAL A 1 64  ? -11.637 3.608   -9.248  1.00 98.01 64  A 1 
ATOM   502  N  N   . MET A 1 65  ? -8.929  0.286   -7.252  1.00 98.82 65  A 1 
ATOM   503  C  CA  . MET A 1 65  ? -7.965  -0.279  -6.312  1.00 98.88 65  A 1 
ATOM   504  C  C   . MET A 1 65  ? -6.572  -0.363  -6.928  1.00 98.82 65  A 1 
ATOM   505  O  O   . MET A 1 65  ? -6.382  -0.970  -7.974  1.00 98.79 65  A 1 
ATOM   506  C  CB  . MET A 1 65  ? -8.460  -1.655  -5.861  1.00 98.69 65  A 1 
ATOM   507  C  CG  . MET A 1 65  ? -7.536  -2.330  -4.842  1.00 97.82 65  A 1 
ATOM   508  S  SD  . MET A 1 65  ? -8.174  -3.904  -4.193  1.00 96.92 65  A 1 
ATOM   509  C  CE  . MET A 1 65  ? -9.575  -3.306  -3.233  1.00 91.65 65  A 1 
ATOM   510  N  N   . VAL A 1 66  ? -5.590  0.168   -6.204  1.00 98.88 66  A 1 
ATOM   511  C  CA  . VAL A 1 66  ? -4.184  -0.167  -6.425  1.00 98.82 66  A 1 
ATOM   512  C  C   . VAL A 1 66  ? -3.846  -1.372  -5.554  1.00 98.83 66  A 1 
ATOM   513  O  O   . VAL A 1 66  ? -4.029  -1.330  -4.336  1.00 98.67 66  A 1 
ATOM   514  C  CB  . VAL A 1 66  ? -3.251  1.016   -6.125  1.00 98.67 66  A 1 
ATOM   515  C  CG1 . VAL A 1 66  ? -1.796  0.645   -6.414  1.00 96.17 66  A 1 
ATOM   516  C  CG2 . VAL A 1 66  ? -3.605  2.219   -7.000  1.00 96.39 66  A 1 
ATOM   517  N  N   . TYR A 1 67  ? -3.372  -2.443  -6.179  1.00 98.87 67  A 1 
ATOM   518  C  CA  . TYR A 1 67  ? -2.839  -3.607  -5.504  1.00 98.76 67  A 1 
ATOM   519  C  C   . TYR A 1 67  ? -1.306  -3.532  -5.532  1.00 98.79 67  A 1 
ATOM   520  O  O   . TYR A 1 67  ? -0.684  -3.757  -6.566  1.00 98.39 67  A 1 
ATOM   521  C  CB  . TYR A 1 67  ? -3.399  -4.871  -6.167  1.00 98.54 67  A 1 
ATOM   522  C  CG  . TYR A 1 67  ? -2.735  -6.133  -5.672  1.00 98.20 67  A 1 
ATOM   523  C  CD1 . TYR A 1 67  ? -1.804  -6.808  -6.489  1.00 97.03 67  A 1 
ATOM   524  C  CD2 . TYR A 1 67  ? -2.993  -6.604  -4.375  1.00 97.13 67  A 1 
ATOM   525  C  CE1 . TYR A 1 67  ? -1.138  -7.934  -6.012  1.00 95.84 67  A 1 
ATOM   526  C  CE2 . TYR A 1 67  ? -2.320  -7.735  -3.885  1.00 95.74 67  A 1 
ATOM   527  C  CZ  . TYR A 1 67  ? -1.389  -8.395  -4.716  1.00 95.60 67  A 1 
ATOM   528  O  OH  . TYR A 1 67  ? -0.715  -9.479  -4.240  1.00 93.50 67  A 1 
ATOM   529  N  N   . ASN A 1 68  ? -0.702  -3.172  -4.388  1.00 98.28 68  A 1 
ATOM   530  C  CA  . ASN A 1 68  ? 0.713   -2.808  -4.285  1.00 98.15 68  A 1 
ATOM   531  C  C   . ASN A 1 68  ? 1.687   -3.997  -4.133  1.00 98.08 68  A 1 
ATOM   532  O  O   . ASN A 1 68  ? 2.835   -3.771  -3.756  1.00 94.92 68  A 1 
ATOM   533  C  CB  . ASN A 1 68  ? 0.896   -1.770  -3.166  1.00 96.83 68  A 1 
ATOM   534  C  CG  . ASN A 1 68  ? 0.799   -0.338  -3.648  1.00 96.52 68  A 1 
ATOM   535  O  OD1 . ASN A 1 68  ? -0.238  0.289   -3.644  1.00 88.21 68  A 1 
ATOM   536  N  ND2 . ASN A 1 68  ? 1.905   0.249   -4.048  1.00 87.73 68  A 1 
ATOM   537  N  N   . GLY A 1 69  ? 1.265   -5.228  -4.420  1.00 97.99 69  A 1 
ATOM   538  C  CA  . GLY A 1 69  ? 2.127   -6.411  -4.372  1.00 97.90 69  A 1 
ATOM   539  C  C   . GLY A 1 69  ? 2.316   -7.017  -2.978  1.00 98.03 69  A 1 
ATOM   540  O  O   . GLY A 1 69  ? 1.559   -6.732  -2.045  1.00 96.76 69  A 1 
ATOM   541  N  N   . ASP A 1 70  ? 3.326   -7.901  -2.877  1.00 97.31 70  A 1 
ATOM   542  C  CA  . ASP A 1 70  ? 3.675   -8.711  -1.705  1.00 97.55 70  A 1 
ATOM   543  C  C   . ASP A 1 70  ? 2.527   -9.593  -1.185  1.00 97.41 70  A 1 
ATOM   544  O  O   . ASP A 1 70  ? 2.075   -9.505  -0.032  1.00 95.16 70  A 1 
ATOM   545  C  CB  . ASP A 1 70  ? 4.427   -7.890  -0.644  1.00 97.25 70  A 1 
ATOM   546  C  CG  . ASP A 1 70  ? 5.951   -7.899  -0.809  1.00 96.57 70  A 1 
ATOM   547  O  OD1 . ASP A 1 70  ? 6.471   -8.402  -1.833  1.00 94.32 70  A 1 
ATOM   548  O  OD2 . ASP A 1 70  ? 6.647   -7.459  0.138   1.00 94.68 70  A 1 
ATOM   549  N  N   . ILE A 1 71  ? 2.079   -10.508 -2.026  1.00 96.55 71  A 1 
ATOM   550  C  CA  . ILE A 1 71  ? 1.157   -11.579 -1.633  1.00 96.03 71  A 1 
ATOM   551  C  C   . ILE A 1 71  ? 1.876   -12.739 -0.952  1.00 96.04 71  A 1 
ATOM   552  O  O   . ILE A 1 71  ? 1.289   -13.449 -0.143  1.00 95.12 71  A 1 
ATOM   553  C  CB  . ILE A 1 71  ? 0.346   -12.080 -2.849  1.00 94.95 71  A 1 
ATOM   554  C  CG1 . ILE A 1 71  ? -0.785  -13.069 -2.500  1.00 93.56 71  A 1 
ATOM   555  C  CG2 . ILE A 1 71  ? 1.241   -12.738 -3.924  1.00 94.11 71  A 1 
ATOM   556  C  CD1 . ILE A 1 71  ? -1.861  -12.496 -1.568  1.00 92.49 71  A 1 
ATOM   557  N  N   . VAL A 1 72  ? 3.138   -12.979 -1.318  1.00 94.62 72  A 1 
ATOM   558  C  CA  . VAL A 1 72  ? 3.883   -14.153 -0.864  1.00 93.79 72  A 1 
ATOM   559  C  C   . VAL A 1 72  ? 4.212   -14.000 0.614   1.00 93.88 72  A 1 
ATOM   560  O  O   . VAL A 1 72  ? 4.824   -13.020 1.030   1.00 93.22 72  A 1 
ATOM   561  C  CB  . VAL A 1 72  ? 5.148   -14.388 -1.715  1.00 92.17 72  A 1 
ATOM   562  C  CG1 . VAL A 1 72  ? 5.968   -15.572 -1.212  1.00 89.28 72  A 1 
ATOM   563  C  CG2 . VAL A 1 72  ? 4.779   -14.678 -3.172  1.00 90.46 72  A 1 
ATOM   564  N  N   . SER A 1 73  ? 3.829   -15.005 1.407   1.00 93.95 73  A 1 
ATOM   565  C  CA  . SER A 1 73  ? 4.172   -15.073 2.828   1.00 92.58 73  A 1 
ATOM   566  C  C   . SER A 1 73  ? 5.678   -15.222 3.033   1.00 91.24 73  A 1 
ATOM   567  O  O   . SER A 1 73  ? 6.403   -15.789 2.209   1.00 87.06 73  A 1 
ATOM   568  C  CB  . SER A 1 73  ? 3.390   -16.206 3.504   1.00 90.68 73  A 1 
ATOM   569  O  OG  . SER A 1 73  ? 3.838   -16.496 4.804   1.00 84.06 73  A 1 
ATOM   570  N  N   . ARG A 1 74  ? 6.157   -14.731 4.154   1.00 88.44 74  A 1 
ATOM   571  C  CA  . ARG A 1 74  ? 7.562   -14.807 4.539   1.00 83.64 74  A 1 
ATOM   572  C  C   . ARG A 1 74  ? 7.887   -16.138 5.207   1.00 82.46 74  A 1 
ATOM   573  O  O   . ARG A 1 74  ? 7.017   -16.845 5.714   1.00 75.56 74  A 1 
ATOM   574  C  CB  . ARG A 1 74  ? 7.906   -13.635 5.450   1.00 78.13 74  A 1 
ATOM   575  C  CG  . ARG A 1 74  ? 7.605   -12.279 4.794   1.00 70.23 74  A 1 
ATOM   576  C  CD  . ARG A 1 74  ? 7.871   -11.156 5.783   1.00 66.41 74  A 1 
ATOM   577  N  NE  . ARG A 1 74  ? 7.401   -9.882  5.249   1.00 63.38 74  A 1 
ATOM   578  C  CZ  . ARG A 1 74  ? 7.846   -8.685  5.579   1.00 58.82 74  A 1 
ATOM   579  N  NH1 . ARG A 1 74  ? 8.824   -8.520  6.423   1.00 54.78 74  A 1 
ATOM   580  N  NH2 . ARG A 1 74  ? 7.292   -7.621  5.067   1.00 52.97 74  A 1 
ATOM   581  N  N   . ALA A 1 75  ? 9.169   -16.463 5.250   1.00 76.18 75  A 1 
ATOM   582  C  CA  . ALA A 1 75  ? 9.710   -17.603 5.989   1.00 72.88 75  A 1 
ATOM   583  C  C   . ALA A 1 75  ? 8.988   -18.944 5.725   1.00 75.93 75  A 1 
ATOM   584  O  O   . ALA A 1 75  ? 8.773   -19.742 6.632   1.00 70.54 75  A 1 
ATOM   585  C  CB  . ALA A 1 75  ? 9.808   -17.217 7.466   1.00 66.66 75  A 1 
ATOM   586  N  N   . ILE A 1 76  ? 8.597   -19.183 4.481   1.00 72.94 76  A 1 
ATOM   587  C  CA  . ILE A 1 76  ? 7.879   -20.403 4.093   1.00 70.26 76  A 1 
ATOM   588  C  C   . ILE A 1 76  ? 8.849   -21.579 4.023   1.00 73.75 76  A 1 
ATOM   589  O  O   . ILE A 1 76  ? 9.860   -21.488 3.323   1.00 69.98 76  A 1 
ATOM   590  C  CB  . ILE A 1 76  ? 7.151   -20.202 2.756   1.00 63.05 76  A 1 
ATOM   591  C  CG1 . ILE A 1 76  ? 6.097   -19.089 2.896   1.00 56.83 76  A 1 
ATOM   592  C  CG2 . ILE A 1 76  ? 6.468   -21.500 2.301   1.00 56.17 76  A 1 
ATOM   593  C  CD1 . ILE A 1 76  ? 5.767   -18.482 1.560   1.00 51.94 76  A 1 
ATOM   594  N  N   . PRO A 1 77  ? 8.539   -22.728 4.645   1.00 75.07 77  A 1 
ATOM   595  C  CA  . PRO A 1 77  ? 9.427   -23.898 4.636   1.00 73.09 77  A 1 
ATOM   596  C  C   . PRO A 1 77  ? 9.761   -24.431 3.244   1.00 74.77 77  A 1 
ATOM   597  O  O   . PRO A 1 77  ? 10.854  -24.939 2.998   1.00 70.43 77  A 1 
ATOM   598  C  CB  . PRO A 1 77  ? 8.692   -24.961 5.459   1.00 69.81 77  A 1 
ATOM   599  C  CG  . PRO A 1 77  ? 7.776   -24.157 6.380   1.00 68.27 77  A 1 
ATOM   600  C  CD  . PRO A 1 77  ? 7.416   -22.936 5.539   1.00 71.84 77  A 1 
ATOM   601  N  N   . LYS A 1 78  ? 8.805   -24.342 2.314   1.00 77.93 78  A 1 
ATOM   602  C  CA  . LYS A 1 78  ? 8.928   -24.792 0.923   1.00 77.52 78  A 1 
ATOM   603  C  C   . LYS A 1 78  ? 8.834   -23.612 -0.051  1.00 80.91 78  A 1 
ATOM   604  O  O   . LYS A 1 78  ? 8.077   -23.677 -1.024  1.00 76.61 78  A 1 
ATOM   605  C  CB  . LYS A 1 78  ? 7.916   -25.896 0.607   1.00 71.27 78  A 1 
ATOM   606  C  CG  . LYS A 1 78  ? 8.152   -27.167 1.435   1.00 62.89 78  A 1 
ATOM   607  C  CD  . LYS A 1 78  ? 7.188   -28.268 0.962   1.00 58.03 78  A 1 
ATOM   608  C  CE  . LYS A 1 78  ? 7.420   -29.545 1.764   1.00 50.13 78  A 1 
ATOM   609  N  NZ  . LYS A 1 78  ? 6.516   -30.638 1.321   1.00 43.81 78  A 1 
ATOM   610  N  N   . TYR A 1 79  ? 9.578   -22.544 0.227   1.00 81.41 79  A 1 
ATOM   611  C  CA  . TYR A 1 79  ? 9.669   -21.419 -0.699  1.00 81.85 79  A 1 
ATOM   612  C  C   . TYR A 1 79  ? 10.360  -21.864 -1.995  1.00 84.58 79  A 1 
ATOM   613  O  O   . TYR A 1 79  ? 11.554  -22.185 -2.000  1.00 83.37 79  A 1 
ATOM   614  C  CB  . TYR A 1 79  ? 10.383  -20.247 -0.021  1.00 78.93 79  A 1 
ATOM   615  C  CG  . TYR A 1 79  ? 10.472  -19.028 -0.914  1.00 76.92 79  A 1 
ATOM   616  C  CD1 . TYR A 1 79  ? 11.704  -18.661 -1.489  1.00 71.36 79  A 1 
ATOM   617  C  CD2 . TYR A 1 79  ? 9.318   -18.286 -1.197  1.00 71.81 79  A 1 
ATOM   618  C  CE1 . TYR A 1 79  ? 11.772  -17.552 -2.342  1.00 67.44 79  A 1 
ATOM   619  C  CE2 . TYR A 1 79  ? 9.375   -17.172 -2.049  1.00 66.78 79  A 1 
ATOM   620  C  CZ  . TYR A 1 79  ? 10.602  -16.808 -2.627  1.00 66.59 79  A 1 
ATOM   621  O  OH  . TYR A 1 79  ? 10.667  -15.737 -3.464  1.00 63.15 79  A 1 
ATOM   622  N  N   . ASN A 1 80  ? 9.602   -21.936 -3.074  1.00 87.46 80  A 1 
ATOM   623  C  CA  . ASN A 1 80  ? 10.060  -22.366 -4.381  1.00 88.58 80  A 1 
ATOM   624  C  C   . ASN A 1 80  ? 9.228   -21.696 -5.500  1.00 90.57 80  A 1 
ATOM   625  O  O   . ASN A 1 80  ? 8.283   -20.946 -5.224  1.00 90.70 80  A 1 
ATOM   626  C  CB  . ASN A 1 80  ? 10.057  -23.904 -4.439  1.00 86.07 80  A 1 
ATOM   627  C  CG  . ASN A 1 80  ? 8.675   -24.549 -4.340  1.00 85.14 80  A 1 
ATOM   628  O  OD1 . ASN A 1 80  ? 7.663   -23.973 -4.651  1.00 81.17 80  A 1 
ATOM   629  N  ND2 . ASN A 1 80  ? 8.600   -25.790 -3.912  1.00 80.81 80  A 1 
ATOM   630  N  N   . LEU A 1 81  ? 9.588   -21.982 -6.733  1.00 89.61 81  A 1 
ATOM   631  C  CA  . LEU A 1 81  ? 8.929   -21.439 -7.920  1.00 90.55 81  A 1 
ATOM   632  C  C   . LEU A 1 81  ? 7.414   -21.701 -7.941  1.00 92.44 81  A 1 
ATOM   633  O  O   . LEU A 1 81  ? 6.631   -20.789 -8.200  1.00 92.47 81  A 1 
ATOM   634  C  CB  . LEU A 1 81  ? 9.608   -22.082 -9.146  1.00 88.18 81  A 1 
ATOM   635  C  CG  . LEU A 1 81  ? 9.061   -21.582 -10.495 1.00 82.64 81  A 1 
ATOM   636  C  CD1 . LEU A 1 81  ? 9.449   -20.126 -10.706 1.00 76.24 81  A 1 
ATOM   637  C  CD2 . LEU A 1 81  ? 9.660   -22.398 -11.640 1.00 75.94 81  A 1 
ATOM   638  N  N   . ASP A 1 82  ? 7.004   -22.931 -7.642  1.00 91.32 82  A 1 
ATOM   639  C  CA  . ASP A 1 82  ? 5.597   -23.325 -7.706  1.00 91.90 82  A 1 
ATOM   640  C  C   . ASP A 1 82  ? 4.776   -22.648 -6.607  1.00 93.43 82  A 1 
ATOM   641  O  O   . ASP A 1 82  ? 3.646   -22.230 -6.850  1.00 93.30 82  A 1 
ATOM   642  C  CB  . ASP A 1 82  ? 5.475   -24.854 -7.597  1.00 90.84 82  A 1 
ATOM   643  C  CG  . ASP A 1 82  ? 6.072   -25.588 -8.798  1.00 85.70 82  A 1 
ATOM   644  O  OD1 . ASP A 1 82  ? 6.092   -24.995 -9.896  1.00 81.58 82  A 1 
ATOM   645  O  OD2 . ASP A 1 82  ? 6.512   -26.734 -8.590  1.00 80.46 82  A 1 
ATOM   646  N  N   . TYR A 1 83  ? 5.375   -22.465 -5.425  1.00 92.33 83  A 1 
ATOM   647  C  CA  . TYR A 1 83  ? 4.744   -21.728 -4.340  1.00 92.73 83  A 1 
ATOM   648  C  C   . TYR A 1 83  ? 4.497   -20.257 -4.714  1.00 94.05 83  A 1 
ATOM   649  O  O   . TYR A 1 83  ? 3.398   -19.744 -4.502  1.00 94.16 83  A 1 
ATOM   650  C  CB  . TYR A 1 83  ? 5.601   -21.840 -3.074  1.00 91.57 83  A 1 
ATOM   651  C  CG  . TYR A 1 83  ? 4.891   -21.221 -1.891  1.00 88.21 83  A 1 
ATOM   652  C  CD1 . TYR A 1 83  ? 4.958   -19.828 -1.672  1.00 83.50 83  A 1 
ATOM   653  C  CD2 . TYR A 1 83  ? 4.054   -22.006 -1.079  1.00 82.63 83  A 1 
ATOM   654  C  CE1 . TYR A 1 83  ? 4.175   -19.226 -0.672  1.00 78.15 83  A 1 
ATOM   655  C  CE2 . TYR A 1 83  ? 3.272   -21.417 -0.078  1.00 77.24 83  A 1 
ATOM   656  C  CZ  . TYR A 1 83  ? 3.328   -20.018 0.113   1.00 76.15 83  A 1 
ATOM   657  O  OH  . TYR A 1 83  ? 2.543   -19.429 1.060   1.00 72.62 83  A 1 
ATOM   658  N  N   . VAL A 1 84  ? 5.487   -19.594 -5.303  1.00 94.35 84  A 1 
ATOM   659  C  CA  . VAL A 1 84  ? 5.342   -18.210 -5.770  1.00 95.16 84  A 1 
ATOM   660  C  C   . VAL A 1 84  ? 4.262   -18.114 -6.847  1.00 95.99 84  A 1 
ATOM   661  O  O   . VAL A 1 84  ? 3.357   -17.290 -6.733  1.00 96.21 84  A 1 
ATOM   662  C  CB  . VAL A 1 84  ? 6.683   -17.630 -6.267  1.00 94.85 84  A 1 
ATOM   663  C  CG1 . VAL A 1 84  ? 6.513   -16.256 -6.907  1.00 93.37 84  A 1 
ATOM   664  C  CG2 . VAL A 1 84  ? 7.653   -17.480 -5.089  1.00 93.66 84  A 1 
ATOM   665  N  N   . LYS A 1 85  ? 4.280   -18.999 -7.842  1.00 95.89 85  A 1 
ATOM   666  C  CA  . LYS A 1 85  ? 3.238   -19.044 -8.878  1.00 96.30 85  A 1 
ATOM   667  C  C   . LYS A 1 85  ? 1.843   -19.212 -8.274  1.00 96.67 85  A 1 
ATOM   668  O  O   . LYS A 1 85  ? 0.933   -18.459 -8.612  1.00 96.70 85  A 1 
ATOM   669  C  CB  . LYS A 1 85  ? 3.526   -20.175 -9.867  1.00 96.38 85  A 1 
ATOM   670  C  CG  . LYS A 1 85  ? 4.667   -19.827 -10.836 1.00 95.02 85  A 1 
ATOM   671  C  CD  . LYS A 1 85  ? 4.873   -20.996 -11.798 1.00 93.03 85  A 1 
ATOM   672  C  CE  . LYS A 1 85  ? 5.890   -20.625 -12.879 1.00 88.41 85  A 1 
ATOM   673  N  NZ  . LYS A 1 85  ? 6.071   -21.759 -13.820 1.00 81.86 85  A 1 
ATOM   674  N  N   . GLN A 1 86  ? 1.688   -20.153 -7.345  1.00 95.72 86  A 1 
ATOM   675  C  CA  . GLN A 1 86  ? 0.410   -20.366 -6.672  1.00 95.68 86  A 1 
ATOM   676  C  C   . GLN A 1 86  ? -0.033  -19.143 -5.857  1.00 96.06 86  A 1 
ATOM   677  O  O   . GLN A 1 86  ? -1.220  -18.826 -5.814  1.00 95.89 86  A 1 
ATOM   678  C  CB  . GLN A 1 86  ? 0.498   -21.618 -5.788  1.00 95.04 86  A 1 
ATOM   679  C  CG  . GLN A 1 86  ? -0.870  -22.002 -5.193  1.00 90.80 86  A 1 
ATOM   680  C  CD  . GLN A 1 86  ? -1.908  -22.291 -6.280  1.00 88.33 86  A 1 
ATOM   681  O  OE1 . GLN A 1 86  ? -1.712  -23.125 -7.149  1.00 81.07 86  A 1 
ATOM   682  N  NE2 . GLN A 1 86  ? -3.033  -21.610 -6.289  1.00 77.54 86  A 1 
ATOM   683  N  N   . SER A 1 87  ? 0.914   -18.415 -5.252  1.00 96.07 87  A 1 
ATOM   684  C  CA  . SER A 1 87  ? 0.622   -17.178 -4.521  1.00 96.23 87  A 1 
ATOM   685  C  C   . SER A 1 87  ? 0.105   -16.074 -5.456  1.00 96.91 87  A 1 
ATOM   686  O  O   . SER A 1 87  ? -0.885  -15.427 -5.130  1.00 96.85 87  A 1 
ATOM   687  C  CB  . SER A 1 87  ? 1.850   -16.703 -3.753  1.00 95.65 87  A 1 
ATOM   688  O  OG  . SER A 1 87  ? 2.244   -17.694 -2.816  1.00 89.16 87  A 1 
ATOM   689  N  N   . ILE A 1 88  ? 0.672   -15.926 -6.652  1.00 97.43 88  A 1 
ATOM   690  C  CA  . ILE A 1 88  ? 0.165   -15.001 -7.676  1.00 97.76 88  A 1 
ATOM   691  C  C   . ILE A 1 88  ? -1.243  -15.410 -8.153  1.00 97.90 88  A 1 
ATOM   692  O  O   . ILE A 1 88  ? -2.120  -14.559 -8.305  1.00 97.80 88  A 1 
ATOM   693  C  CB  . ILE A 1 88  ? 1.149   -14.887 -8.860  1.00 97.47 88  A 1 
ATOM   694  C  CG1 . ILE A 1 88  ? 2.567   -14.405 -8.447  1.00 95.32 88  A 1 
ATOM   695  C  CG2 . ILE A 1 88  ? 0.599   -13.948 -9.953  1.00 96.01 88  A 1 
ATOM   696  C  CD1 . ILE A 1 88  ? 2.622   -13.068 -7.720  1.00 86.41 88  A 1 
ATOM   697  N  N   . VAL A 1 89  ? -1.491  -16.705 -8.323  1.00 98.03 89  A 1 
ATOM   698  C  CA  . VAL A 1 89  ? -2.839  -17.221 -8.620  1.00 97.98 89  A 1 
ATOM   699  C  C   . VAL A 1 89  ? -3.821  -16.871 -7.493  1.00 97.94 89  A 1 
ATOM   700  O  O   . VAL A 1 89  ? -4.940  -16.434 -7.759  1.00 97.54 89  A 1 
ATOM   701  C  CB  . VAL A 1 89  ? -2.813  -18.745 -8.871  1.00 97.90 89  A 1 
ATOM   702  C  CG1 . VAL A 1 89  ? -4.216  -19.345 -9.012  1.00 97.00 89  A 1 
ATOM   703  C  CG2 . VAL A 1 89  ? -2.048  -19.077 -10.152 1.00 97.09 89  A 1 
ATOM   704  N  N   . ASN A 1 90  ? -3.396  -17.001 -6.231  1.00 97.14 90  A 1 
ATOM   705  C  CA  . ASN A 1 90  ? -4.204  -16.640 -5.068  1.00 96.49 90  A 1 
ATOM   706  C  C   . ASN A 1 90  ? -4.486  -15.129 -5.005  1.00 97.04 90  A 1 
ATOM   707  O  O   . ASN A 1 90  ? -5.617  -14.742 -4.711  1.00 96.64 90  A 1 
ATOM   708  C  CB  . ASN A 1 90  ? -3.509  -17.113 -3.781  1.00 95.37 90  A 1 
ATOM   709  C  CG  . ASN A 1 90  ? -3.387  -18.615 -3.655  1.00 93.00 90  A 1 
ATOM   710  O  OD1 . ASN A 1 90  ? -4.008  -19.409 -4.344  1.00 88.40 90  A 1 
ATOM   711  N  ND2 . ASN A 1 90  ? -2.572  -19.067 -2.721  1.00 86.96 90  A 1 
ATOM   712  N  N   . ALA A 1 91  ? -3.502  -14.286 -5.336  1.00 96.91 91  A 1 
ATOM   713  C  CA  . ALA A 1 91  ? -3.686  -12.843 -5.461  1.00 97.38 91  A 1 
ATOM   714  C  C   . ALA A 1 91  ? -4.725  -12.508 -6.534  1.00 97.85 91  A 1 
ATOM   715  O  O   . ALA A 1 91  ? -5.689  -11.790 -6.267  1.00 97.71 91  A 1 
ATOM   716  C  CB  . ALA A 1 91  ? -2.340  -12.177 -5.772  1.00 97.01 91  A 1 
ATOM   717  N  N   . THR A 1 92  ? -4.607  -13.105 -7.706  1.00 97.91 92  A 1 
ATOM   718  C  CA  . THR A 1 92  ? -5.572  -12.934 -8.794  1.00 98.05 92  A 1 
ATOM   719  C  C   . THR A 1 92  ? -6.980  -13.373 -8.385  1.00 98.11 92  A 1 
ATOM   720  O  O   . THR A 1 92  ? -7.957  -12.663 -8.642  1.00 97.84 92  A 1 
ATOM   721  C  CB  . THR A 1 92  ? -5.118  -13.721 -10.027 1.00 97.48 92  A 1 
ATOM   722  O  OG1 . THR A 1 92  ? -3.866  -13.253 -10.438 1.00 92.40 92  A 1 
ATOM   723  C  CG2 . THR A 1 92  ? -6.063  -13.542 -11.215 1.00 91.91 92  A 1 
ATOM   724  N  N   . ALA A 1 93  ? -7.115  -14.516 -7.703  1.00 97.95 93  A 1 
ATOM   725  C  CA  . ALA A 1 93  ? -8.393  -14.995 -7.198  1.00 97.75 93  A 1 
ATOM   726  C  C   . ALA A 1 93  ? -9.007  -14.053 -6.146  1.00 97.83 93  A 1 
ATOM   727  O  O   . ALA A 1 93  ? -10.224 -13.847 -6.138  1.00 97.46 93  A 1 
ATOM   728  C  CB  . ALA A 1 93  ? -8.197  -16.407 -6.636  1.00 97.23 93  A 1 
ATOM   729  N  N   . LEU A 1 94  ? -8.172  -13.451 -5.289  1.00 97.70 94  A 1 
ATOM   730  C  CA  . LEU A 1 94  ? -8.592  -12.428 -4.339  1.00 97.72 94  A 1 
ATOM   731  C  C   . LEU A 1 94  ? -9.095  -11.175 -5.063  1.00 98.11 94  A 1 
ATOM   732  O  O   . LEU A 1 94  ? -10.196 -10.706 -4.768  1.00 97.96 94  A 1 
ATOM   733  C  CB  . LEU A 1 94  ? -7.414  -12.107 -3.404  1.00 97.23 94  A 1 
ATOM   734  C  CG  . LEU A 1 94  ? -7.697  -10.961 -2.417  1.00 94.99 94  A 1 
ATOM   735  C  CD1 . LEU A 1 94  ? -8.653  -11.402 -1.317  1.00 91.39 94  A 1 
ATOM   736  C  CD2 . LEU A 1 94  ? -6.385  -10.507 -1.775  1.00 90.85 94  A 1 
ATOM   737  N  N   . LEU A 1 95  ? -8.341  -10.657 -6.029  1.00 98.07 95  A 1 
ATOM   738  C  CA  . LEU A 1 95  ? -8.683  -9.450  -6.779  1.00 98.27 95  A 1 
ATOM   739  C  C   . LEU A 1 95  ? -9.960  -9.643  -7.609  1.00 98.32 95  A 1 
ATOM   740  O  O   . LEU A 1 95  ? -10.798 -8.742  -7.651  1.00 98.13 95  A 1 
ATOM   741  C  CB  . LEU A 1 95  ? -7.491  -9.035  -7.646  1.00 98.31 95  A 1 
ATOM   742  C  CG  . LEU A 1 95  ? -6.240  -8.589  -6.867  1.00 98.01 95  A 1 
ATOM   743  C  CD1 . LEU A 1 95  ? -5.093  -8.303  -7.838  1.00 97.61 95  A 1 
ATOM   744  C  CD2 . LEU A 1 95  ? -6.485  -7.335  -6.016  1.00 97.35 95  A 1 
ATOM   745  N  N   . LYS A 1 96  ? -10.186 -10.827 -8.163  1.00 98.42 96  A 1 
ATOM   746  C  CA  . LYS A 1 96  ? -11.436 -11.169 -8.856  1.00 98.25 96  A 1 
ATOM   747  C  C   . LYS A 1 96  ? -12.682 -11.073 -7.965  1.00 98.19 96  A 1 
ATOM   748  O  O   . LYS A 1 96  ? -13.777 -10.883 -8.482  1.00 97.58 96  A 1 
ATOM   749  C  CB  . LYS A 1 96  ? -11.337 -12.570 -9.474  1.00 98.02 96  A 1 
ATOM   750  C  CG  . LYS A 1 96  ? -10.516 -12.556 -10.765 1.00 95.56 96  A 1 
ATOM   751  C  CD  . LYS A 1 96  ? -10.357 -13.977 -11.340 1.00 91.26 96  A 1 
ATOM   752  C  CE  . LYS A 1 96  ? -9.554  -13.917 -12.642 1.00 83.71 96  A 1 
ATOM   753  N  NZ  . LYS A 1 96  ? -9.314  -15.264 -13.226 1.00 75.34 96  A 1 
ATOM   754  N  N   . LYS A 1 97  ? -12.552 -11.142 -6.633  1.00 98.32 97  A 1 
ATOM   755  C  CA  . LYS A 1 97  ? -13.682 -10.950 -5.708  1.00 98.12 97  A 1 
ATOM   756  C  C   . LYS A 1 97  ? -14.220 -9.509  -5.710  1.00 97.91 97  A 1 
ATOM   757  O  O   . LYS A 1 97  ? -15.331 -9.296  -5.226  1.00 96.95 97  A 1 
ATOM   758  C  CB  . LYS A 1 97  ? -13.313 -11.366 -4.269  1.00 97.97 97  A 1 
ATOM   759  C  CG  . LYS A 1 97  ? -12.916 -12.840 -4.103  1.00 96.84 97  A 1 
ATOM   760  C  CD  . LYS A 1 97  ? -12.547 -13.145 -2.637  1.00 93.50 97  A 1 
ATOM   761  C  CE  . LYS A 1 97  ? -12.129 -14.599 -2.431  1.00 89.17 97  A 1 
ATOM   762  N  NZ  . LYS A 1 97  ? -11.786 -14.903 -1.006  1.00 79.85 97  A 1 
ATOM   763  N  N   . PHE A 1 98  ? -13.467 -8.545  -6.247  1.00 98.07 98  A 1 
ATOM   764  C  CA  . PHE A 1 98  ? -13.885 -7.153  -6.401  1.00 97.71 98  A 1 
ATOM   765  C  C   . PHE A 1 98  ? -14.637 -6.872  -7.712  1.00 96.66 98  A 1 
ATOM   766  O  O   . PHE A 1 98  ? -15.003 -5.727  -7.946  1.00 94.03 98  A 1 
ATOM   767  C  CB  . PHE A 1 98  ? -12.691 -6.216  -6.182  1.00 97.76 98  A 1 
ATOM   768  C  CG  . PHE A 1 98  ? -12.071 -6.348  -4.806  1.00 98.14 98  A 1 
ATOM   769  C  CD1 . PHE A 1 98  ? -12.765 -5.884  -3.677  1.00 97.60 98  A 1 
ATOM   770  C  CD2 . PHE A 1 98  ? -10.825 -6.967  -4.650  1.00 97.69 98  A 1 
ATOM   771  C  CE1 . PHE A 1 98  ? -12.206 -6.023  -2.392  1.00 97.12 98  A 1 
ATOM   772  C  CE2 . PHE A 1 98  ? -10.260 -7.112  -3.372  1.00 97.23 98  A 1 
ATOM   773  C  CZ  . PHE A 1 98  ? -10.951 -6.643  -2.243  1.00 97.43 98  A 1 
ATOM   774  N  N   . GLU A 1 99  ? -14.942 -7.916  -8.498  1.00 94.94 99  A 1 
ATOM   775  C  CA  . GLU A 1 99  ? -15.857 -7.878  -9.649  1.00 92.27 99  A 1 
ATOM   776  C  C   . GLU A 1 99  ? -15.559 -6.756  -10.655 1.00 90.53 99  A 1 
ATOM   777  O  O   . GLU A 1 99  ? -14.628 -6.867  -11.443 1.00 82.53 99  A 1 
ATOM   778  C  CB  . GLU A 1 99  ? -17.320 -7.891  -9.156  1.00 88.59 99  A 1 
ATOM   779  C  CG  . GLU A 1 99  ? -17.705 -9.182  -8.418  1.00 78.78 99  A 1 
ATOM   780  C  CD  . GLU A 1 99  ? -19.032 -9.047  -7.656  1.00 73.17 99  A 1 
ATOM   781  O  OE1 . GLU A 1 99  ? -19.129 -9.642  -6.550  1.00 66.28 99  A 1 
ATOM   782  O  OE2 . GLU A 1 99  ? -19.924 -8.299  -8.091  1.00 67.87 99  A 1 
ATOM   783  N  N   . ASP A 1 100 ? -16.331 -5.671  -10.618 1.00 94.24 100 A 1 
ATOM   784  C  CA  . ASP A 1 100 ? -16.298 -4.557  -11.560 1.00 94.15 100 A 1 
ATOM   785  C  C   . ASP A 1 100 ? -15.354 -3.410  -11.155 1.00 95.98 100 A 1 
ATOM   786  O  O   . ASP A 1 100 ? -15.473 -2.287  -11.654 1.00 94.12 100 A 1 
ATOM   787  C  CB  . ASP A 1 100 ? -17.744 -4.078  -11.809 1.00 89.65 100 A 1 
ATOM   788  C  CG  . ASP A 1 100 ? -18.441 -3.481  -10.578 1.00 81.87 100 A 1 
ATOM   789  O  OD1 . ASP A 1 100 ? -18.145 -3.849  -9.414  1.00 73.98 100 A 1 
ATOM   790  O  OD2 . ASP A 1 100 ? -19.357 -2.650  -10.756 1.00 75.90 100 A 1 
ATOM   791  N  N   . PHE A 1 101 ? -14.392 -3.668  -10.263 1.00 97.76 101 A 1 
ATOM   792  C  CA  . PHE A 1 101 ? -13.383 -2.680  -9.891  1.00 98.18 101 A 1 
ATOM   793  C  C   . PHE A 1 101 ? -12.366 -2.477  -11.013 1.00 98.19 101 A 1 
ATOM   794  O  O   . PHE A 1 101 ? -11.900 -3.427  -11.640 1.00 97.51 101 A 1 
ATOM   795  C  CB  . PHE A 1 101 ? -12.669 -3.082  -8.597  1.00 98.17 101 A 1 
ATOM   796  C  CG  . PHE A 1 101 ? -13.404 -2.796  -7.300  1.00 98.32 101 A 1 
ATOM   797  C  CD1 . PHE A 1 101 ? -12.724 -2.143  -6.251  1.00 97.54 101 A 1 
ATOM   798  C  CD2 . PHE A 1 101 ? -14.726 -3.198  -7.102  1.00 97.59 101 A 1 
ATOM   799  C  CE1 . PHE A 1 101 ? -13.366 -1.901  -5.022  1.00 97.21 101 A 1 
ATOM   800  C  CE2 . PHE A 1 101 ? -15.378 -2.959  -5.889  1.00 97.24 101 A 1 
ATOM   801  C  CZ  . PHE A 1 101 ? -14.699 -2.314  -4.841  1.00 97.66 101 A 1 
ATOM   802  N  N   . PHE A 1 102 ? -11.926 -1.225  -11.199 1.00 98.44 102 A 1 
ATOM   803  C  CA  . PHE A 1 102 ? -10.705 -0.924  -11.920 1.00 98.53 102 A 1 
ATOM   804  C  C   . PHE A 1 102 ? -9.516  -1.212  -11.000 1.00 98.69 102 A 1 
ATOM   805  O  O   . PHE A 1 102 ? -9.297  -0.514  -10.012 1.00 98.60 102 A 1 
ATOM   806  C  CB  . PHE A 1 102 ? -10.731 0.530   -12.399 1.00 98.47 102 A 1 
ATOM   807  C  CG  . PHE A 1 102 ? -9.500  0.919   -13.184 1.00 98.47 102 A 1 
ATOM   808  C  CD1 . PHE A 1 102 ? -8.545  1.804   -12.636 1.00 98.03 102 A 1 
ATOM   809  C  CD2 . PHE A 1 102 ? -9.287  0.390   -14.469 1.00 98.09 102 A 1 
ATOM   810  C  CE1 . PHE A 1 102 ? -7.410  2.170   -13.367 1.00 97.68 102 A 1 
ATOM   811  C  CE2 . PHE A 1 102 ? -8.151  0.750   -15.203 1.00 97.75 102 A 1 
ATOM   812  C  CZ  . PHE A 1 102 ? -7.213  1.646   -14.662 1.00 97.89 102 A 1 
ATOM   813  N  N   . ILE A 1 103 ? -8.781  -2.271  -11.292 1.00 98.76 103 A 1 
ATOM   814  C  CA  . ILE A 1 103 ? -7.681  -2.788  -10.470 1.00 98.83 103 A 1 
ATOM   815  C  C   . ILE A 1 103 ? -6.354  -2.532  -11.177 1.00 98.80 103 A 1 
ATOM   816  O  O   . ILE A 1 103 ? -6.214  -2.805  -12.369 1.00 98.73 103 A 1 
ATOM   817  C  CB  . ILE A 1 103 ? -7.896  -4.271  -10.109 1.00 98.56 103 A 1 
ATOM   818  C  CG1 . ILE A 1 103 ? -9.197  -4.414  -9.279  1.00 96.84 103 A 1 
ATOM   819  C  CG2 . ILE A 1 103 ? -6.684  -4.829  -9.339  1.00 97.99 103 A 1 
ATOM   820  C  CD1 . ILE A 1 103 ? -9.564  -5.843  -8.885  1.00 90.15 103 A 1 
ATOM   821  N  N   . ILE A 1 104 ? -5.386  -2.023  -10.426 1.00 98.87 104 A 1 
ATOM   822  C  CA  . ILE A 1 104 ? -4.030  -1.703  -10.872 1.00 98.89 104 A 1 
ATOM   823  C  C   . ILE A 1 104 ? -3.076  -2.646  -10.125 1.00 98.81 104 A 1 
ATOM   824  O  O   . ILE A 1 104 ? -2.636  -2.310  -9.023  1.00 98.78 104 A 1 
ATOM   825  C  CB  . ILE A 1 104 ? -3.732  -0.208  -10.608 1.00 98.83 104 A 1 
ATOM   826  C  CG1 . ILE A 1 104 ? -4.776  0.734   -11.264 1.00 98.51 104 A 1 
ATOM   827  C  CG2 . ILE A 1 104 ? -2.328  0.150   -11.124 1.00 98.59 104 A 1 
ATOM   828  C  CD1 . ILE A 1 104 ? -4.797  2.124   -10.607 1.00 97.29 104 A 1 
ATOM   829  N  N   . PRO A 1 105 ? -2.780  -3.844  -10.649 1.00 98.81 105 A 1 
ATOM   830  C  CA  . PRO A 1 105 ? -1.949  -4.831  -9.969  1.00 98.88 105 A 1 
ATOM   831  C  C   . PRO A 1 105 ? -0.453  -4.578  -10.197 1.00 98.75 105 A 1 
ATOM   832  O  O   . PRO A 1 105 ? -0.052  -4.054  -11.228 1.00 98.52 105 A 1 
ATOM   833  C  CB  . PRO A 1 105 ? -2.399  -6.174  -10.537 1.00 98.66 105 A 1 
ATOM   834  C  CG  . PRO A 1 105 ? -2.766  -5.828  -11.977 1.00 98.26 105 A 1 
ATOM   835  C  CD  . PRO A 1 105 ? -3.344  -4.418  -11.868 1.00 98.66 105 A 1 
ATOM   836  N  N   . MET A 1 106 ? 0.382   -5.017  -9.244  1.00 98.67 106 A 1 
ATOM   837  C  CA  . MET A 1 106 ? 1.843   -5.039  -9.396  1.00 98.43 106 A 1 
ATOM   838  C  C   . MET A 1 106 ? 2.455   -6.203  -8.616  1.00 98.46 106 A 1 
ATOM   839  O  O   . MET A 1 106 ? 1.764   -6.916  -7.886  1.00 97.78 106 A 1 
ATOM   840  C  CB  . MET A 1 106 ? 2.447   -3.684  -8.975  1.00 96.48 106 A 1 
ATOM   841  C  CG  . MET A 1 106 ? 2.383   -3.437  -7.465  1.00 92.85 106 A 1 
ATOM   842  S  SD  . MET A 1 106 ? 2.986   -1.804  -6.938  1.00 94.96 106 A 1 
ATOM   843  C  CE  . MET A 1 106 ? 1.687   -0.762  -7.636  1.00 89.96 106 A 1 
ATOM   844  N  N   . LEU A 1 107 ? 3.763   -6.387  -8.774  1.00 98.48 107 A 1 
ATOM   845  C  CA  . LEU A 1 107 ? 4.564   -7.345  -8.023  1.00 98.21 107 A 1 
ATOM   846  C  C   . LEU A 1 107 ? 5.358   -6.627  -6.929  1.00 98.25 107 A 1 
ATOM   847  O  O   . LEU A 1 107 ? 5.941   -5.567  -7.170  1.00 97.79 107 A 1 
ATOM   848  C  CB  . LEU A 1 107 ? 5.504   -8.097  -8.976  1.00 97.83 107 A 1 
ATOM   849  C  CG  . LEU A 1 107 ? 4.805   -8.986  -10.015 1.00 97.49 107 A 1 
ATOM   850  C  CD1 . LEU A 1 107 ? 5.829   -9.506  -11.022 1.00 96.87 107 A 1 
ATOM   851  C  CD2 . LEU A 1 107 ? 4.113   -10.184 -9.361  1.00 96.47 107 A 1 
ATOM   852  N  N   . GLY A 1 108 ? 5.425   -7.239  -5.750  1.00 98.30 108 A 1 
ATOM   853  C  CA  . GLY A 1 108 ? 6.350   -6.876  -4.685  1.00 98.27 108 A 1 
ATOM   854  C  C   . GLY A 1 108 ? 7.658   -7.674  -4.754  1.00 98.01 108 A 1 
ATOM   855  O  O   . GLY A 1 108 ? 7.862   -8.519  -5.625  1.00 97.50 108 A 1 
ATOM   856  N  N   . ASN A 1 109 ? 8.570   -7.405  -3.825  1.00 97.76 109 A 1 
ATOM   857  C  CA  . ASN A 1 109 ? 9.886   -8.049  -3.793  1.00 97.46 109 A 1 
ATOM   858  C  C   . ASN A 1 109 ? 9.848   -9.514  -3.328  1.00 97.26 109 A 1 
ATOM   859  O  O   . ASN A 1 109 ? 10.803  -10.252 -3.556  1.00 96.35 109 A 1 
ATOM   860  C  CB  . ASN A 1 109 ? 10.853  -7.201  -2.953  1.00 97.16 109 A 1 
ATOM   861  C  CG  . ASN A 1 109 ? 10.438  -7.112  -1.500  1.00 96.87 109 A 1 
ATOM   862  O  OD1 . ASN A 1 109 ? 9.659   -6.278  -1.105  1.00 94.20 109 A 1 
ATOM   863  N  ND2 . ASN A 1 109 ? 10.951  -7.982  -0.654  1.00 93.53 109 A 1 
ATOM   864  N  N   . HIS A 1 110 ? 8.758   -9.936  -2.688  1.00 96.90 110 A 1 
ATOM   865  C  CA  . HIS A 1 110 ? 8.535   -11.329 -2.320  1.00 96.48 110 A 1 
ATOM   866  C  C   . HIS A 1 110 ? 7.841   -12.136 -3.431  1.00 96.42 110 A 1 
ATOM   867  O  O   . HIS A 1 110 ? 7.902   -13.364 -3.418  1.00 95.45 110 A 1 
ATOM   868  C  CB  . HIS A 1 110 ? 7.777   -11.395 -0.989  1.00 96.23 110 A 1 
ATOM   869  C  CG  . HIS A 1 110 ? 8.650   -11.052 0.188   1.00 95.64 110 A 1 
ATOM   870  N  ND1 . HIS A 1 110 ? 9.435   -11.953 0.876   1.00 89.40 110 A 1 
ATOM   871  C  CD2 . HIS A 1 110 ? 8.874   -9.830  0.754   1.00 89.20 110 A 1 
ATOM   872  C  CE1 . HIS A 1 110 ? 10.100  -11.281 1.827   1.00 89.22 110 A 1 
ATOM   873  N  NE2 . HIS A 1 110 ? 9.790   -9.986  1.788   1.00 90.88 110 A 1 
ATOM   874  N  N   . ASP A 1 111 ? 7.262   -11.470 -4.422  1.00 97.09 111 A 1 
ATOM   875  C  CA  . ASP A 1 111 ? 6.474   -12.091 -5.489  1.00 96.96 111 A 1 
ATOM   876  C  C   . ASP A 1 111 ? 7.325   -12.668 -6.635  1.00 96.66 111 A 1 
ATOM   877  O  O   . ASP A 1 111 ? 6.931   -12.672 -7.803  1.00 95.53 111 A 1 
ATOM   878  C  CB  . ASP A 1 111 ? 5.418   -11.098 -5.997  1.00 97.13 111 A 1 
ATOM   879  C  CG  . ASP A 1 111 ? 4.446   -10.616 -4.912  1.00 97.34 111 A 1 
ATOM   880  O  OD1 . ASP A 1 111 ? 4.168   -11.384 -3.965  1.00 96.46 111 A 1 
ATOM   881  O  OD2 . ASP A 1 111 ? 3.951   -9.486  -5.050  1.00 96.58 111 A 1 
ATOM   882  N  N   . VAL A 1 112 ? 8.526   -13.171 -6.319  1.00 95.82 112 A 1 
ATOM   883  C  CA  . VAL A 1 112 ? 9.457   -13.790 -7.265  1.00 95.46 112 A 1 
ATOM   884  C  C   . VAL A 1 112 ? 10.264  -14.888 -6.572  1.00 94.89 112 A 1 
ATOM   885  O  O   . VAL A 1 112 ? 10.400  -14.897 -5.350  1.00 94.38 112 A 1 
ATOM   886  C  CB  . VAL A 1 112 ? 10.365  -12.722 -7.907  1.00 95.32 112 A 1 
ATOM   887  C  CG1 . VAL A 1 112 ? 11.315  -12.056 -6.906  1.00 93.81 112 A 1 
ATOM   888  C  CG2 . VAL A 1 112 ? 11.190  -13.271 -9.080  1.00 94.13 112 A 1 
ATOM   889  N  N   . TYR A 1 113 ? 10.801  -15.834 -7.341  1.00 94.16 113 A 1 
ATOM   890  C  CA  . TYR A 1 113 ? 11.731  -16.844 -6.838  1.00 93.11 113 A 1 
ATOM   891  C  C   . TYR A 1 113 ? 13.075  -16.794 -7.580  1.00 92.55 113 A 1 
ATOM   892  O  O   . TYR A 1 113 ? 13.088  -16.927 -8.802  1.00 90.41 113 A 1 
ATOM   893  C  CB  . TYR A 1 113 ? 11.102  -18.235 -6.936  1.00 92.07 113 A 1 
ATOM   894  C  CG  . TYR A 1 113 ? 12.009  -19.313 -6.387  1.00 91.47 113 A 1 
ATOM   895  C  CD1 . TYR A 1 113 ? 12.816  -20.076 -7.253  1.00 89.65 113 A 1 
ATOM   896  C  CD2 . TYR A 1 113 ? 12.090  -19.516 -4.998  1.00 89.38 113 A 1 
ATOM   897  C  CE1 . TYR A 1 113 ? 13.685  -21.051 -6.737  1.00 87.21 113 A 1 
ATOM   898  C  CE2 . TYR A 1 113 ? 12.955  -20.487 -4.471  1.00 86.87 113 A 1 
ATOM   899  C  CZ  . TYR A 1 113 ? 13.754  -21.250 -5.346  1.00 86.42 113 A 1 
ATOM   900  O  OH  . TYR A 1 113 ? 14.599  -22.206 -4.826  1.00 83.52 113 A 1 
ATOM   901  N  N   . PRO A 1 114 ? 14.217  -16.676 -6.870  1.00 92.89 114 A 1 
ATOM   902  C  CA  . PRO A 1 114 ? 14.335  -16.373 -5.445  1.00 92.95 114 A 1 
ATOM   903  C  C   . PRO A 1 114 ? 13.822  -14.980 -5.078  1.00 93.67 114 A 1 
ATOM   904  O  O   . PRO A 1 114 ? 13.785  -14.100 -5.937  1.00 92.59 114 A 1 
ATOM   905  C  CB  . PRO A 1 114 ? 15.823  -16.525 -5.113  1.00 91.14 114 A 1 
ATOM   906  C  CG  . PRO A 1 114 ? 16.391  -17.345 -6.261  1.00 88.85 114 A 1 
ATOM   907  C  CD  . PRO A 1 114 ? 15.528  -16.917 -7.437  1.00 91.23 114 A 1 
ATOM   908  N  N   . ALA A 1 115 ? 13.467  -14.759 -3.809  1.00 93.54 115 A 1 
ATOM   909  C  CA  . ALA A 1 115 ? 12.982  -13.461 -3.352  1.00 94.04 115 A 1 
ATOM   910  C  C   . ALA A 1 115 ? 13.952  -12.323 -3.721  1.00 95.01 115 A 1 
ATOM   911  O  O   . ALA A 1 115 ? 15.167  -12.508 -3.732  1.00 94.59 115 A 1 
ATOM   912  C  CB  . ALA A 1 115 ? 12.726  -13.486 -1.841  1.00 92.71 115 A 1 
ATOM   913  N  N   . ASN A 1 116 ? 13.411  -11.157 -4.026  1.00 96.13 116 A 1 
ATOM   914  C  CA  . ASN A 1 116 ? 14.131  -9.947  -4.411  1.00 96.23 116 A 1 
ATOM   915  C  C   . ASN A 1 116 ? 14.858  -10.008 -5.771  1.00 96.40 116 A 1 
ATOM   916  O  O   . ASN A 1 116 ? 15.255  -8.967  -6.282  1.00 95.66 116 A 1 
ATOM   917  C  CB  . ASN A 1 116 ? 15.083  -9.497  -3.287  1.00 95.87 116 A 1 
ATOM   918  C  CG  . ASN A 1 116 ? 14.471  -9.606  -1.897  1.00 95.44 116 A 1 
ATOM   919  O  OD1 . ASN A 1 116 ? 13.378  -9.143  -1.630  1.00 92.15 116 A 1 
ATOM   920  N  ND2 . ASN A 1 116 ? 15.156  -10.233 -0.973  1.00 91.38 116 A 1 
ATOM   921  N  N   . GLN A 1 117 ? 15.046  -11.184 -6.359  1.00 96.76 117 A 1 
ATOM   922  C  CA  . GLN A 1 117 ? 15.843  -11.375 -7.576  1.00 95.90 117 A 1 
ATOM   923  C  C   . GLN A 1 117 ? 14.980  -11.212 -8.833  1.00 95.47 117 A 1 
ATOM   924  O  O   . GLN A 1 117 ? 14.617  -12.190 -9.489  1.00 93.28 117 A 1 
ATOM   925  C  CB  . GLN A 1 117 ? 16.579  -12.731 -7.547  1.00 95.43 117 A 1 
ATOM   926  C  CG  . GLN A 1 117 ? 17.343  -13.026 -6.249  1.00 94.39 117 A 1 
ATOM   927  C  CD  . GLN A 1 117 ? 18.228  -11.872 -5.778  1.00 94.31 117 A 1 
ATOM   928  O  OE1 . GLN A 1 117 ? 19.087  -11.387 -6.486  1.00 89.73 117 A 1 
ATOM   929  N  NE2 . GLN A 1 117 ? 18.033  -11.394 -4.569  1.00 88.32 117 A 1 
ATOM   930  N  N   . MET A 1 118 ? 14.622  -9.968  -9.163  1.00 95.06 118 A 1 
ATOM   931  C  CA  . MET A 1 118 ? 13.690  -9.658  -10.238 1.00 94.59 118 A 1 
ATOM   932  C  C   . MET A 1 118 ? 14.361  -8.794  -11.317 1.00 94.66 118 A 1 
ATOM   933  O  O   . MET A 1 118 ? 14.639  -7.629  -11.083 1.00 90.25 118 A 1 
ATOM   934  C  CB  . MET A 1 118 ? 12.454  -8.982  -9.634  1.00 91.69 118 A 1 
ATOM   935  C  CG  . MET A 1 118 ? 11.307  -8.874  -10.635 1.00 87.99 118 A 1 
ATOM   936  S  SD  . MET A 1 118 ? 9.842   -8.026  -9.996  1.00 89.34 118 A 1 
ATOM   937  C  CE  . MET A 1 118 ? 9.259   -9.205  -8.766  1.00 84.41 118 A 1 
ATOM   938  N  N   . ALA A 1 119 ? 14.634  -9.378  -12.482 1.00 93.46 119 A 1 
ATOM   939  C  CA  . ALA A 1 119 ? 15.070  -8.707  -13.715 1.00 92.82 119 A 1 
ATOM   940  C  C   . ALA A 1 119 ? 15.125  -9.713  -14.880 1.00 92.18 119 A 1 
ATOM   941  O  O   . ALA A 1 119 ? 14.270  -10.588 -14.994 1.00 85.52 119 A 1 
ATOM   942  C  CB  . ALA A 1 119 ? 16.430  -8.015  -13.494 1.00 89.67 119 A 1 
ATOM   943  N  N   . ILE A 1 120 ? 16.140  -9.623  -15.726 1.00 87.03 120 A 1 
ATOM   944  C  CA  . ILE A 1 120 ? 16.319  -10.459 -16.934 1.00 83.45 120 A 1 
ATOM   945  C  C   . ILE A 1 120 ? 16.294  -11.958 -16.610 1.00 83.57 120 A 1 
ATOM   946  O  O   . ILE A 1 120 ? 15.555  -12.710 -17.232 1.00 77.26 120 A 1 
ATOM   947  C  CB  . ILE A 1 120 ? 17.624  -10.051 -17.661 1.00 78.84 120 A 1 
ATOM   948  C  CG1 . ILE A 1 120 ? 17.550  -8.570  -18.112 1.00 70.14 120 A 1 
ATOM   949  C  CG2 . ILE A 1 120 ? 17.896  -10.972 -18.862 1.00 68.82 120 A 1 
ATOM   950  C  CD1 . ILE A 1 120 ? 18.871  -8.003  -18.647 1.00 63.69 120 A 1 
ATOM   951  N  N   . ASN A 1 121 ? 17.042  -12.404 -15.593 1.00 82.61 121 A 1 
ATOM   952  C  CA  . ASN A 1 121 ? 17.144  -13.825 -15.243 1.00 79.31 121 A 1 
ATOM   953  C  C   . ASN A 1 121 ? 15.871  -14.395 -14.584 1.00 81.16 121 A 1 
ATOM   954  O  O   . ASN A 1 121 ? 15.779  -15.599 -14.351 1.00 77.93 121 A 1 
ATOM   955  C  CB  . ASN A 1 121 ? 18.374  -14.047 -14.344 1.00 77.66 121 A 1 
ATOM   956  C  CG  . ASN A 1 121 ? 19.686  -13.708 -15.027 1.00 71.73 121 A 1 
ATOM   957  O  OD1 . ASN A 1 121 ? 19.801  -13.671 -16.231 1.00 65.76 121 A 1 
ATOM   958  N  ND2 . ASN A 1 121 ? 20.722  -13.458 -14.258 1.00 64.44 121 A 1 
ATOM   959  N  N   . SER A 1 122 ? 14.903  -13.546 -14.270 1.00 84.67 122 A 1 
ATOM   960  C  CA  . SER A 1 122 ? 13.612  -13.918 -13.693 1.00 82.76 122 A 1 
ATOM   961  C  C   . SER A 1 122 ? 12.434  -13.432 -14.545 1.00 85.80 122 A 1 
ATOM   962  O  O   . SER A 1 122 ? 11.326  -13.329 -14.049 1.00 82.89 122 A 1 
ATOM   963  C  CB  . SER A 1 122 ? 13.519  -13.431 -12.244 1.00 77.89 122 A 1 
ATOM   964  O  OG  . SER A 1 122 ? 13.782  -12.046 -12.187 1.00 72.10 122 A 1 
ATOM   965  N  N   . GLN A 1 123 ? 12.654  -13.158 -15.837 1.00 90.70 123 A 1 
ATOM   966  C  CA  . GLN A 1 123 ? 11.624  -12.606 -16.732 1.00 91.29 123 A 1 
ATOM   967  C  C   . GLN A 1 123 ? 10.366  -13.489 -16.821 1.00 93.90 123 A 1 
ATOM   968  O  O   . GLN A 1 123 ? 9.275   -13.000 -17.117 1.00 92.58 123 A 1 
ATOM   969  C  CB  . GLN A 1 123 ? 12.261  -12.380 -18.099 1.00 87.73 123 A 1 
ATOM   970  C  CG  . GLN A 1 123 ? 11.430  -11.434 -18.985 1.00 76.66 123 A 1 
ATOM   971  C  CD  . GLN A 1 123 ? 12.125  -11.111 -20.303 1.00 71.28 123 A 1 
ATOM   972  O  OE1 . GLN A 1 123 ? 13.084  -11.746 -20.706 1.00 64.99 123 A 1 
ATOM   973  N  NE2 . GLN A 1 123 ? 11.655  -10.117 -21.019 1.00 61.02 123 A 1 
ATOM   974  N  N   . TRP A 1 124 ? 10.490  -14.779 -16.480 1.00 93.43 124 A 1 
ATOM   975  C  CA  . TRP A 1 124 ? 9.352   -15.687 -16.348 1.00 94.28 124 A 1 
ATOM   976  C  C   . TRP A 1 124 ? 8.258   -15.138 -15.411 1.00 95.82 124 A 1 
ATOM   977  O  O   . TRP A 1 124 ? 7.079   -15.406 -15.654 1.00 95.34 124 A 1 
ATOM   978  C  CB  . TRP A 1 124 ? 9.850   -17.049 -15.847 1.00 92.60 124 A 1 
ATOM   979  C  CG  . TRP A 1 124 ? 10.335  -17.061 -14.419 1.00 89.40 124 A 1 
ATOM   980  C  CD1 . TRP A 1 124 ? 11.614  -16.911 -14.011 1.00 85.89 124 A 1 
ATOM   981  C  CD2 . TRP A 1 124 ? 9.532   -17.159 -13.197 1.00 89.69 124 A 1 
ATOM   982  N  NE1 . TRP A 1 124 ? 11.671  -16.895 -12.626 1.00 81.83 124 A 1 
ATOM   983  C  CE2 . TRP A 1 124 ? 10.411  -17.022 -12.097 1.00 86.38 124 A 1 
ATOM   984  C  CE3 . TRP A 1 124 ? 8.160   -17.325 -12.941 1.00 82.65 124 A 1 
ATOM   985  C  CZ2 . TRP A 1 124 ? 9.936   -17.012 -10.761 1.00 82.88 124 A 1 
ATOM   986  C  CZ3 . TRP A 1 124 ? 7.682   -17.318 -11.605 1.00 82.67 124 A 1 
ATOM   987  C  CH2 . TRP A 1 124 ? 8.561   -17.148 -10.542 1.00 81.72 124 A 1 
ATOM   988  N  N   . ILE A 1 125 ? 8.612   -14.368 -14.377 1.00 95.03 125 A 1 
ATOM   989  C  CA  . ILE A 1 125 ? 7.620   -13.834 -13.438 1.00 95.92 125 A 1 
ATOM   990  C  C   . ILE A 1 125 ? 6.764   -12.758 -14.093 1.00 97.17 125 A 1 
ATOM   991  O  O   . ILE A 1 125 ? 5.557   -12.729 -13.861 1.00 97.25 125 A 1 
ATOM   992  C  CB  . ILE A 1 125 ? 8.257   -13.332 -12.121 1.00 94.55 125 A 1 
ATOM   993  C  CG1 . ILE A 1 125 ? 7.216   -13.063 -11.010 1.00 89.98 125 A 1 
ATOM   994  C  CG2 . ILE A 1 125 ? 9.098   -12.046 -12.304 1.00 89.95 125 A 1 
ATOM   995  C  CD1 . ILE A 1 125 ? 6.356   -14.260 -10.632 1.00 84.27 125 A 1 
ATOM   996  N  N   . PHE A 1 126 ? 7.340   -11.931 -14.960 1.00 96.80 126 A 1 
ATOM   997  C  CA  . PHE A 1 126 ? 6.604   -10.895 -15.672 1.00 97.28 126 A 1 
ATOM   998  C  C   . PHE A 1 126 ? 5.610   -11.511 -16.656 1.00 97.50 126 A 1 
ATOM   999  O  O   . PHE A 1 126 ? 4.453   -11.098 -16.699 1.00 97.44 126 A 1 
ATOM   1000 C  CB  . PHE A 1 126 ? 7.571   -9.957  -16.403 1.00 97.18 126 A 1 
ATOM   1001 C  CG  . PHE A 1 126 ? 8.664   -9.362  -15.554 1.00 97.45 126 A 1 
ATOM   1002 C  CD1 . PHE A 1 126 ? 8.388   -8.820  -14.282 1.00 96.49 126 A 1 
ATOM   1003 C  CD2 . PHE A 1 126 ? 9.994   -9.337  -16.037 1.00 96.35 126 A 1 
ATOM   1004 C  CE1 . PHE A 1 126 ? 9.412   -8.280  -13.502 1.00 95.74 126 A 1 
ATOM   1005 C  CE2 . PHE A 1 126 ? 11.020  -8.794  -15.260 1.00 95.65 126 A 1 
ATOM   1006 C  CZ  . PHE A 1 126 ? 10.738  -8.267  -13.991 1.00 96.17 126 A 1 
ATOM   1007 N  N   . GLN A 1 127 ? 6.042   -12.541 -17.393 1.00 97.20 127 A 1 
ATOM   1008 C  CA  . GLN A 1 127 ? 5.180   -13.302 -18.296 1.00 97.19 127 A 1 
ATOM   1009 C  C   . GLN A 1 127 ? 4.021   -13.947 -17.522 1.00 97.70 127 A 1 
ATOM   1010 O  O   . GLN A 1 127 ? 2.856   -13.723 -17.842 1.00 97.51 127 A 1 
ATOM   1011 C  CB  . GLN A 1 127 ? 6.042   -14.354 -19.011 1.00 96.12 127 A 1 
ATOM   1012 C  CG  . GLN A 1 127 ? 5.287   -15.128 -20.103 1.00 86.28 127 A 1 
ATOM   1013 C  CD  . GLN A 1 127 ? 5.132   -14.363 -21.422 1.00 79.25 127 A 1 
ATOM   1014 O  OE1 . GLN A 1 127 ? 5.867   -13.445 -21.742 1.00 71.33 127 A 1 
ATOM   1015 N  NE2 . GLN A 1 127 ? 4.178   -14.749 -22.230 1.00 66.57 127 A 1 
ATOM   1016 N  N   . PHE A 1 128 ? 4.346   -14.695 -16.459 1.00 97.49 128 A 1 
ATOM   1017 C  CA  . PHE A 1 128 ? 3.360   -15.404 -15.661 1.00 97.78 128 A 1 
ATOM   1018 C  C   . PHE A 1 128 ? 2.386   -14.450 -14.964 1.00 98.07 128 A 1 
ATOM   1019 O  O   . PHE A 1 128 ? 1.173   -14.647 -15.024 1.00 98.04 128 A 1 
ATOM   1020 C  CB  . PHE A 1 128 ? 4.081   -16.294 -14.636 1.00 97.62 128 A 1 
ATOM   1021 C  CG  . PHE A 1 128 ? 3.130   -17.123 -13.801 1.00 97.70 128 A 1 
ATOM   1022 C  CD1 . PHE A 1 128 ? 2.732   -16.687 -12.522 1.00 97.24 128 A 1 
ATOM   1023 C  CD2 . PHE A 1 128 ? 2.601   -18.322 -14.320 1.00 97.25 128 A 1 
ATOM   1024 C  CE1 . PHE A 1 128 ? 1.813   -17.441 -11.771 1.00 96.65 128 A 1 
ATOM   1025 C  CE2 . PHE A 1 128 ? 1.690   -19.078 -13.573 1.00 96.67 128 A 1 
ATOM   1026 C  CZ  . PHE A 1 128 ? 1.293   -18.634 -12.304 1.00 96.77 128 A 1 
ATOM   1027 N  N   . ALA A 1 129 ? 2.879   -13.403 -14.314 1.00 97.97 129 A 1 
ATOM   1028 C  CA  . ALA A 1 129 ? 2.030   -12.444 -13.619 1.00 98.11 129 A 1 
ATOM   1029 C  C   . ALA A 1 129 ? 1.163   -11.633 -14.588 1.00 98.46 129 A 1 
ATOM   1030 O  O   . ALA A 1 129 ? -0.007  -11.409 -14.299 1.00 98.40 129 A 1 
ATOM   1031 C  CB  . ALA A 1 129 ? 2.894   -11.548 -12.729 1.00 97.93 129 A 1 
ATOM   1032 N  N   . ALA A 1 130 ? 1.688   -11.254 -15.754 1.00 98.20 130 A 1 
ATOM   1033 C  CA  . ALA A 1 130 ? 0.884   -10.600 -16.793 1.00 98.29 130 A 1 
ATOM   1034 C  C   . ALA A 1 130 ? -0.274  -11.488 -17.261 1.00 98.44 130 A 1 
ATOM   1035 O  O   . ALA A 1 130 ? -1.387  -10.995 -17.450 1.00 98.29 130 A 1 
ATOM   1036 C  CB  . ALA A 1 130 ? 1.794   -10.222 -17.966 1.00 98.08 130 A 1 
ATOM   1037 N  N   . GLU A 1 131 ? -0.046  -12.797 -17.411 1.00 98.39 131 A 1 
ATOM   1038 C  CA  . GLU A 1 131 ? -1.099  -13.762 -17.754 1.00 98.27 131 A 1 
ATOM   1039 C  C   . GLU A 1 131 ? -2.145  -13.898 -16.638 1.00 98.45 131 A 1 
ATOM   1040 O  O   . GLU A 1 131 ? -3.345  -13.925 -16.916 1.00 98.14 131 A 1 
ATOM   1041 C  CB  . GLU A 1 131 ? -0.465  -15.115 -18.084 1.00 97.59 131 A 1 
ATOM   1042 C  CG  . GLU A 1 131 ? 0.235   -15.096 -19.435 1.00 85.34 131 A 1 
ATOM   1043 C  CD  . GLU A 1 131 ? 1.152   -16.297 -19.698 1.00 77.74 131 A 1 
ATOM   1044 O  OE1 . GLU A 1 131 ? 1.897   -16.207 -20.707 1.00 71.54 131 A 1 
ATOM   1045 O  OE2 . GLU A 1 131 ? 1.117   -17.271 -18.912 1.00 74.51 131 A 1 
ATOM   1046 N  N   . GLN A 1 132 ? -1.715  -13.929 -15.384 1.00 98.52 132 A 1 
ATOM   1047 C  CA  . GLN A 1 132 ? -2.640  -13.997 -14.249 1.00 98.55 132 A 1 
ATOM   1048 C  C   . GLN A 1 132 ? -3.432  -12.694 -14.081 1.00 98.60 132 A 1 
ATOM   1049 O  O   . GLN A 1 132 ? -4.650  -12.733 -13.876 1.00 98.43 132 A 1 
ATOM   1050 C  CB  . GLN A 1 132 ? -1.887  -14.340 -12.954 1.00 98.44 132 A 1 
ATOM   1051 C  CG  . GLN A 1 132 ? -1.261  -15.745 -12.930 1.00 96.86 132 A 1 
ATOM   1052 C  CD  . GLN A 1 132 ? -2.250  -16.840 -13.300 1.00 95.68 132 A 1 
ATOM   1053 O  OE1 . GLN A 1 132 ? -3.288  -17.026 -12.680 1.00 87.29 132 A 1 
ATOM   1054 N  NE2 . GLN A 1 132 ? -1.975  -17.592 -14.344 1.00 85.65 132 A 1 
ATOM   1055 N  N   . PHE A 1 133 ? -2.771  -11.541 -14.206 1.00 98.66 133 A 1 
ATOM   1056 C  CA  . PHE A 1 133 ? -3.384  -10.221 -14.059 1.00 98.79 133 A 1 
ATOM   1057 C  C   . PHE A 1 133 ? -4.094  -9.723  -15.327 1.00 98.78 133 A 1 
ATOM   1058 O  O   . PHE A 1 133 ? -4.766  -8.690  -15.258 1.00 98.53 133 A 1 
ATOM   1059 C  CB  . PHE A 1 133 ? -2.336  -9.211  -13.565 1.00 98.66 133 A 1 
ATOM   1060 C  CG  . PHE A 1 133 ? -1.718  -9.489  -12.210 1.00 98.62 133 A 1 
ATOM   1061 C  CD1 . PHE A 1 133 ? -2.445  -10.096 -11.172 1.00 98.15 133 A 1 
ATOM   1062 C  CD2 . PHE A 1 133 ? -0.384  -9.082  -11.963 1.00 98.01 133 A 1 
ATOM   1063 C  CE1 . PHE A 1 133 ? -1.865  -10.304 -9.906  1.00 97.49 133 A 1 
ATOM   1064 C  CE2 . PHE A 1 133 ? 0.198   -9.280  -10.702 1.00 97.39 133 A 1 
ATOM   1065 C  CZ  . PHE A 1 133 ? -0.537  -9.889  -9.676  1.00 97.56 133 A 1 
ATOM   1066 N  N   . ALA A 1 134 ? -4.019  -10.441 -16.440 1.00 98.63 134 A 1 
ATOM   1067 C  CA  . ALA A 1 134 ? -4.635  -10.071 -17.710 1.00 98.51 134 A 1 
ATOM   1068 C  C   . ALA A 1 134 ? -6.110  -9.610  -17.614 1.00 98.59 134 A 1 
ATOM   1069 O  O   . ALA A 1 134 ? -6.449  -8.643  -18.303 1.00 98.22 134 A 1 
ATOM   1070 C  CB  . ALA A 1 134 ? -4.477  -11.228 -18.705 1.00 98.26 134 A 1 
ATOM   1071 N  N   . PRO A 1 135 ? -6.977  -10.192 -16.762 1.00 98.44 135 A 1 
ATOM   1072 C  CA  . PRO A 1 135 ? -8.353  -9.711  -16.606 1.00 98.19 135 A 1 
ATOM   1073 C  C   . PRO A 1 135 ? -8.485  -8.258  -16.126 1.00 98.39 135 A 1 
ATOM   1074 O  O   . PRO A 1 135 ? -9.546  -7.666  -16.293 1.00 97.80 135 A 1 
ATOM   1075 C  CB  . PRO A 1 135 ? -9.009  -10.668 -15.600 1.00 97.46 135 A 1 
ATOM   1076 C  CG  . PRO A 1 135 ? -8.182  -11.936 -15.727 1.00 95.60 135 A 1 
ATOM   1077 C  CD  . PRO A 1 135 ? -6.777  -11.396 -15.978 1.00 97.77 135 A 1 
ATOM   1078 N  N   . PHE A 1 136 ? -7.429  -7.696  -15.522 1.00 98.68 136 A 1 
ATOM   1079 C  CA  . PHE A 1 136 ? -7.405  -6.332  -14.989 1.00 98.68 136 A 1 
ATOM   1080 C  C   . PHE A 1 136 ? -6.670  -5.342  -15.899 1.00 98.63 136 A 1 
ATOM   1081 O  O   . PHE A 1 136 ? -6.754  -4.128  -15.682 1.00 98.35 136 A 1 
ATOM   1082 C  CB  . PHE A 1 136 ? -6.761  -6.352  -13.598 1.00 98.62 136 A 1 
ATOM   1083 C  CG  . PHE A 1 136 ? -7.252  -7.455  -12.689 1.00 98.58 136 A 1 
ATOM   1084 C  CD1 . PHE A 1 136 ? -8.614  -7.525  -12.323 1.00 98.17 136 A 1 
ATOM   1085 C  CD2 . PHE A 1 136 ? -6.356  -8.439  -12.226 1.00 98.13 136 A 1 
ATOM   1086 C  CE1 . PHE A 1 136 ? -9.073  -8.580  -11.512 1.00 97.55 136 A 1 
ATOM   1087 C  CE2 . PHE A 1 136 ? -6.812  -9.491  -11.408 1.00 97.54 136 A 1 
ATOM   1088 C  CZ  . PHE A 1 136 ? -8.170  -9.567  -11.051 1.00 97.63 136 A 1 
ATOM   1089 N  N   . LEU A 1 137 ? -5.936  -5.828  -16.880 1.00 98.63 137 A 1 
ATOM   1090 C  CA  . LEU A 1 137 ? -5.005  -5.045  -17.689 1.00 98.67 137 A 1 
ATOM   1091 C  C   . LEU A 1 137 ? -5.543  -4.824  -19.109 1.00 98.58 137 A 1 
ATOM   1092 O  O   . LEU A 1 137 ? -6.187  -5.687  -19.694 1.00 98.24 137 A 1 
ATOM   1093 C  CB  . LEU A 1 137 ? -3.642  -5.759  -17.716 1.00 98.64 137 A 1 
ATOM   1094 C  CG  . LEU A 1 137 ? -2.945  -5.928  -16.342 1.00 98.46 137 A 1 
ATOM   1095 C  CD1 . LEU A 1 137 ? -1.621  -6.665  -16.511 1.00 98.19 137 A 1 
ATOM   1096 C  CD2 . LEU A 1 137 ? -2.652  -4.588  -15.666 1.00 98.02 137 A 1 
ATOM   1097 N  N   . SER A 1 138 ? -5.228  -3.654  -19.686 1.00 98.63 138 A 1 
ATOM   1098 C  CA  . SER A 1 138 ? -5.361  -3.454  -21.133 1.00 98.56 138 A 1 
ATOM   1099 C  C   . SER A 1 138 ? -4.304  -4.270  -21.885 1.00 98.59 138 A 1 
ATOM   1100 O  O   . SER A 1 138 ? -3.260  -4.596  -21.322 1.00 98.32 138 A 1 
ATOM   1101 C  CB  . SER A 1 138 ? -5.250  -1.970  -21.486 1.00 98.14 138 A 1 
ATOM   1102 O  OG  . SER A 1 138 ? -3.947  -1.478  -21.248 1.00 96.84 138 A 1 
ATOM   1103 N  N   . GLN A 1 139 ? -4.501  -4.517  -23.177 1.00 98.45 139 A 1 
ATOM   1104 C  CA  . GLN A 1 139 ? -3.542  -5.262  -23.991 1.00 98.29 139 A 1 
ATOM   1105 C  C   . GLN A 1 139 ? -2.143  -4.623  -23.978 1.00 98.31 139 A 1 
ATOM   1106 O  O   . GLN A 1 139 ? -1.155  -5.305  -23.727 1.00 97.94 139 A 1 
ATOM   1107 C  CB  . GLN A 1 139 ? -4.097  -5.397  -25.423 1.00 97.91 139 A 1 
ATOM   1108 C  CG  . GLN A 1 139 ? -3.192  -6.251  -26.328 1.00 89.96 139 A 1 
ATOM   1109 C  CD  . GLN A 1 139 ? -2.973  -7.676  -25.787 1.00 84.09 139 A 1 
ATOM   1110 O  OE1 . GLN A 1 139 ? -3.832  -8.256  -25.135 1.00 77.56 139 A 1 
ATOM   1111 N  NE2 . GLN A 1 139 ? -1.823  -8.241  -26.035 1.00 73.24 139 A 1 
ATOM   1112 N  N   . ASN A 1 140 ? -2.053  -3.299  -24.119 1.00 98.33 140 A 1 
ATOM   1113 C  CA  . ASN A 1 140 ? -0.782  -2.568  -24.055 1.00 98.15 140 A 1 
ATOM   1114 C  C   . ASN A 1 140 ? -0.123  -2.700  -22.671 1.00 98.43 140 A 1 
ATOM   1115 O  O   . ASN A 1 140 ? 1.102   -2.801  -22.564 1.00 98.19 140 A 1 
ATOM   1116 C  CB  . ASN A 1 140 ? -1.019  -1.085  -24.374 1.00 97.21 140 A 1 
ATOM   1117 C  CG  . ASN A 1 140 ? -1.483  -0.827  -25.793 1.00 82.53 140 A 1 
ATOM   1118 O  OD1 . ASN A 1 140 ? -1.688  -1.697  -26.607 1.00 72.30 140 A 1 
ATOM   1119 N  ND2 . ASN A 1 140 ? -1.698  0.432   -26.145 1.00 72.39 140 A 1 
ATOM   1120 N  N   . ALA A 1 141 ? -0.912  -2.721  -21.598 1.00 98.55 141 A 1 
ATOM   1121 C  CA  . ALA A 1 141 ? -0.399  -2.922  -20.247 1.00 98.74 141 A 1 
ATOM   1122 C  C   . ALA A 1 141 ? 0.133   -4.349  -20.058 1.00 98.72 141 A 1 
ATOM   1123 O  O   . ALA A 1 141 ? 1.178   -4.513  -19.443 1.00 98.58 141 A 1 
ATOM   1124 C  CB  . ALA A 1 141 ? -1.489  -2.573  -19.228 1.00 98.73 141 A 1 
ATOM   1125 N  N   . ILE A 1 142 ? -0.525  -5.364  -20.621 1.00 98.67 142 A 1 
ATOM   1126 C  CA  . ILE A 1 142 ? -0.047  -6.759  -20.609 1.00 98.53 142 A 1 
ATOM   1127 C  C   . ILE A 1 142 ? 1.318   -6.863  -21.296 1.00 98.39 142 A 1 
ATOM   1128 O  O   . ILE A 1 142 ? 2.242   -7.445  -20.732 1.00 97.95 142 A 1 
ATOM   1129 C  CB  . ILE A 1 142 ? -1.081  -7.707  -21.265 1.00 98.48 142 A 1 
ATOM   1130 C  CG1 . ILE A 1 142 ? -2.364  -7.793  -20.424 1.00 97.86 142 A 1 
ATOM   1131 C  CG2 . ILE A 1 142 ? -0.501  -9.119  -21.479 1.00 97.81 142 A 1 
ATOM   1132 C  CD1 . ILE A 1 142 ? -3.558  -8.411  -21.154 1.00 96.10 142 A 1 
ATOM   1133 N  N   . GLU A 1 143 ? 1.471   -6.290  -22.484 1.00 98.28 143 A 1 
ATOM   1134 C  CA  . GLU A 1 143 ? 2.729   -6.316  -23.236 1.00 97.94 143 A 1 
ATOM   1135 C  C   . GLU A 1 143 ? 3.860   -5.614  -22.472 1.00 97.81 143 A 1 
ATOM   1136 O  O   . GLU A 1 143 ? 4.950   -6.168  -22.327 1.00 97.34 143 A 1 
ATOM   1137 C  CB  . GLU A 1 143 ? 2.515   -5.673  -24.611 1.00 97.65 143 A 1 
ATOM   1138 C  CG  . GLU A 1 143 ? 1.671   -6.574  -25.513 1.00 91.27 143 A 1 
ATOM   1139 C  CD  . GLU A 1 143 ? 1.236   -5.908  -26.827 1.00 83.51 143 A 1 
ATOM   1140 O  OE1 . GLU A 1 143 ? 0.292   -6.469  -27.440 1.00 75.15 143 A 1 
ATOM   1141 O  OE2 . GLU A 1 143 ? 1.800   -4.858  -27.183 1.00 77.84 143 A 1 
ATOM   1142 N  N   . SER A 1 144 ? 3.581   -4.451  -21.912 1.00 97.97 144 A 1 
ATOM   1143 C  CA  . SER A 1 144 ? 4.561   -3.720  -21.094 1.00 98.05 144 A 1 
ATOM   1144 C  C   . SER A 1 144 ? 4.912   -4.480  -19.803 1.00 98.01 144 A 1 
ATOM   1145 O  O   . SER A 1 144 ? 6.085   -4.577  -19.440 1.00 97.71 144 A 1 
ATOM   1146 C  CB  . SER A 1 144 ? 3.993   -2.337  -20.776 1.00 98.05 144 A 1 
ATOM   1147 O  OG  . SER A 1 144 ? 4.991   -1.498  -20.242 1.00 92.98 144 A 1 
ATOM   1148 N  N   . PHE A 1 145 ? 3.931   -5.090  -19.137 1.00 98.29 145 A 1 
ATOM   1149 C  CA  . PHE A 1 145 ? 4.145   -5.894  -17.936 1.00 98.37 145 A 1 
ATOM   1150 C  C   . PHE A 1 145 ? 5.037   -7.105  -18.224 1.00 98.18 145 A 1 
ATOM   1151 O  O   . PHE A 1 145 ? 5.962   -7.380  -17.464 1.00 97.75 145 A 1 
ATOM   1152 C  CB  . PHE A 1 145 ? 2.791   -6.326  -17.349 1.00 98.35 145 A 1 
ATOM   1153 C  CG  . PHE A 1 145 ? 2.834   -6.755  -15.887 1.00 98.48 145 A 1 
ATOM   1154 C  CD1 . PHE A 1 145 ? 3.591   -7.861  -15.474 1.00 98.14 145 A 1 
ATOM   1155 C  CD2 . PHE A 1 145 ? 2.107   -6.023  -14.929 1.00 98.03 145 A 1 
ATOM   1156 C  CE1 . PHE A 1 145 ? 3.654   -8.220  -14.114 1.00 97.73 145 A 1 
ATOM   1157 C  CE2 . PHE A 1 145 ? 2.157   -6.383  -13.568 1.00 97.63 145 A 1 
ATOM   1158 C  CZ  . PHE A 1 145 ? 2.939   -7.476  -13.164 1.00 97.94 145 A 1 
ATOM   1159 N  N   . LYS A 1 146 ? 4.815   -7.790  -19.350 1.00 97.96 146 A 1 
ATOM   1160 C  CA  . LYS A 1 146 ? 5.638   -8.928  -19.782 1.00 97.60 146 A 1 
ATOM   1161 C  C   . LYS A 1 146 ? 7.110   -8.552  -19.993 1.00 97.17 146 A 1 
ATOM   1162 O  O   . LYS A 1 146 ? 7.975   -9.403  -19.819 1.00 96.55 146 A 1 
ATOM   1163 C  CB  . LYS A 1 146 ? 5.069   -9.525  -21.080 1.00 97.44 146 A 1 
ATOM   1164 C  CG  . LYS A 1 146 ? 3.824   -10.378 -20.806 1.00 95.66 146 A 1 
ATOM   1165 C  CD  . LYS A 1 146 ? 3.255   -10.955 -22.108 1.00 93.39 146 A 1 
ATOM   1166 C  CE  . LYS A 1 146 ? 2.084   -11.870 -21.762 1.00 87.96 146 A 1 
ATOM   1167 N  NZ  . LYS A 1 146 ? 1.656   -12.692 -22.917 1.00 82.38 146 A 1 
ATOM   1168 N  N   . HIS A 1 147 ? 7.388   -7.299  -20.344 1.00 97.23 147 A 1 
ATOM   1169 C  CA  . HIS A 1 147 ? 8.755   -6.824  -20.513 1.00 97.02 147 A 1 
ATOM   1170 C  C   . HIS A 1 147 ? 9.483   -6.617  -19.180 1.00 97.05 147 A 1 
ATOM   1171 O  O   . HIS A 1 147 ? 10.622  -7.077  -19.034 1.00 96.23 147 A 1 
ATOM   1172 C  CB  . HIS A 1 147 ? 8.744   -5.552  -21.368 1.00 96.49 147 A 1 
ATOM   1173 C  CG  . HIS A 1 147 ? 10.129  -5.033  -21.620 1.00 92.11 147 A 1 
ATOM   1174 N  ND1 . HIS A 1 147 ? 11.130  -5.669  -22.337 1.00 81.61 147 A 1 
ATOM   1175 C  CD2 . HIS A 1 147 ? 10.676  -3.861  -21.136 1.00 81.64 147 A 1 
ATOM   1176 C  CE1 . HIS A 1 147 ? 12.227  -4.898  -22.282 1.00 80.91 147 A 1 
ATOM   1177 N  NE2 . HIS A 1 147 ? 11.978  -3.804  -21.565 1.00 82.65 147 A 1 
ATOM   1178 N  N   . GLY A 1 148 ? 8.853   -5.967  -18.185 1.00 97.42 148 A 1 
ATOM   1179 C  CA  . GLY A 1 148 ? 9.556   -5.592  -16.952 1.00 97.50 148 A 1 
ATOM   1180 C  C   . GLY A 1 148 ? 8.685   -5.390  -15.697 1.00 98.02 148 A 1 
ATOM   1181 O  O   . GLY A 1 148 ? 9.188   -4.903  -14.690 1.00 97.75 148 A 1 
ATOM   1182 N  N   . GLY A 1 149 ? 7.402   -5.728  -15.743 1.00 97.93 149 A 1 
ATOM   1183 C  CA  . GLY A 1 149 ? 6.488   -5.527  -14.612 1.00 98.17 149 A 1 
ATOM   1184 C  C   . GLY A 1 149 ? 6.050   -4.071  -14.407 1.00 98.37 149 A 1 
ATOM   1185 O  O   . GLY A 1 149 ? 5.467   -3.754  -13.373 1.00 98.24 149 A 1 
ATOM   1186 N  N   . TYR A 1 150 ? 6.307   -3.198  -15.376 1.00 98.41 150 A 1 
ATOM   1187 C  CA  . TYR A 1 150 ? 5.847   -1.812  -15.403 1.00 98.52 150 A 1 
ATOM   1188 C  C   . TYR A 1 150 ? 4.886   -1.569  -16.574 1.00 98.64 150 A 1 
ATOM   1189 O  O   . TYR A 1 150 ? 4.968   -2.234  -17.602 1.00 98.45 150 A 1 
ATOM   1190 C  CB  . TYR A 1 150 ? 7.042   -0.854  -15.443 1.00 98.42 150 A 1 
ATOM   1191 C  CG  . TYR A 1 150 ? 7.970   -1.018  -16.630 1.00 98.45 150 A 1 
ATOM   1192 C  CD1 . TYR A 1 150 ? 9.219   -1.663  -16.467 1.00 98.08 150 A 1 
ATOM   1193 C  CD2 . TYR A 1 150 ? 7.626   -0.515  -17.892 1.00 98.02 150 A 1 
ATOM   1194 C  CE1 . TYR A 1 150 ? 10.109  -1.783  -17.541 1.00 97.71 150 A 1 
ATOM   1195 C  CE2 . TYR A 1 150 ? 8.501   -0.634  -18.981 1.00 97.69 150 A 1 
ATOM   1196 C  CZ  . TYR A 1 150 ? 9.750   -1.268  -18.804 1.00 97.77 150 A 1 
ATOM   1197 O  OH  . TYR A 1 150 ? 10.615  -1.361  -19.855 1.00 96.93 150 A 1 
ATOM   1198 N  N   . TYR A 1 151 ? 3.967   -0.625  -16.425 1.00 98.88 151 A 1 
ATOM   1199 C  CA  . TYR A 1 151 ? 2.962   -0.342  -17.445 1.00 98.82 151 A 1 
ATOM   1200 C  C   . TYR A 1 151 ? 2.191   0.949   -17.153 1.00 98.97 151 A 1 
ATOM   1201 O  O   . TYR A 1 151 ? 2.322   1.558   -16.092 1.00 98.89 151 A 1 
ATOM   1202 C  CB  . TYR A 1 151 ? 1.985   -1.522  -17.550 1.00 98.86 151 A 1 
ATOM   1203 C  CG  . TYR A 1 151 ? 1.167   -1.788  -16.307 1.00 98.91 151 A 1 
ATOM   1204 C  CD1 . TYR A 1 151 ? 1.694   -2.554  -15.245 1.00 98.84 151 A 1 
ATOM   1205 C  CD2 . TYR A 1 151 ? -0.134  -1.268  -16.193 1.00 98.83 151 A 1 
ATOM   1206 C  CE1 . TYR A 1 151 ? 0.941   -2.810  -14.102 1.00 98.78 151 A 1 
ATOM   1207 C  CE2 . TYR A 1 151 ? -0.910  -1.515  -15.046 1.00 98.78 151 A 1 
ATOM   1208 C  CZ  . TYR A 1 151 ? -0.363  -2.286  -14.003 1.00 98.83 151 A 1 
ATOM   1209 O  OH  . TYR A 1 151 ? -1.121  -2.536  -12.888 1.00 98.67 151 A 1 
ATOM   1210 N  N   . THR A 1 152 ? 1.327   1.329   -18.093 1.00 98.97 152 A 1 
ATOM   1211 C  CA  . THR A 1 152 ? 0.341   2.395   -17.905 1.00 98.93 152 A 1 
ATOM   1212 C  C   . THR A 1 152 ? -1.058  1.911   -18.278 1.00 98.84 152 A 1 
ATOM   1213 O  O   . THR A 1 152 ? -1.214  1.064   -19.162 1.00 98.63 152 A 1 
ATOM   1214 C  CB  . THR A 1 152 ? 0.679   3.672   -18.696 1.00 98.66 152 A 1 
ATOM   1215 O  OG1 . THR A 1 152 ? 0.546   3.468   -20.083 1.00 96.03 152 A 1 
ATOM   1216 C  CG2 . THR A 1 152 ? 2.101   4.144   -18.454 1.00 96.46 152 A 1 
ATOM   1217 N  N   . MET A 1 153 ? -2.079  2.481   -17.637 1.00 98.86 153 A 1 
ATOM   1218 C  CA  . MET A 1 153 ? -3.476  2.328   -18.052 1.00 98.60 153 A 1 
ATOM   1219 C  C   . MET A 1 153 ? -4.232  3.639   -17.815 1.00 98.72 153 A 1 
ATOM   1220 O  O   . MET A 1 153 ? -4.074  4.235   -16.750 1.00 98.50 153 A 1 
ATOM   1221 C  CB  . MET A 1 153 ? -4.179  1.209   -17.272 1.00 97.74 153 A 1 
ATOM   1222 C  CG  . MET A 1 153 ? -3.686  -0.191  -17.642 1.00 91.87 153 A 1 
ATOM   1223 S  SD  . MET A 1 153 ? -4.754  -1.532  -17.052 1.00 94.81 153 A 1 
ATOM   1224 C  CE  . MET A 1 153 ? -4.685  -1.294  -15.263 1.00 89.04 153 A 1 
ATOM   1225 N  N   . PRO A 1 154 ? -5.090  4.075   -18.735 1.00 98.51 154 A 1 
ATOM   1226 C  CA  . PRO A 1 154 ? -5.964  5.207   -18.470 1.00 98.38 154 A 1 
ATOM   1227 C  C   . PRO A 1 154 ? -6.999  4.843   -17.398 1.00 98.43 154 A 1 
ATOM   1228 O  O   . PRO A 1 154 ? -7.593  3.763   -17.439 1.00 98.06 154 A 1 
ATOM   1229 C  CB  . PRO A 1 154 ? -6.607  5.533   -19.822 1.00 97.58 154 A 1 
ATOM   1230 C  CG  . PRO A 1 154 ? -6.623  4.184   -20.541 1.00 94.52 154 A 1 
ATOM   1231 C  CD  . PRO A 1 154 ? -5.366  3.480   -20.028 1.00 97.70 154 A 1 
ATOM   1232 N  N   . PHE A 1 155 ? -7.253  5.753   -16.459 1.00 98.27 155 A 1 
ATOM   1233 C  CA  . PHE A 1 155 ? -8.388  5.608   -15.562 1.00 98.22 155 A 1 
ATOM   1234 C  C   . PHE A 1 155 ? -9.701  5.691   -16.358 1.00 97.88 155 A 1 
ATOM   1235 O  O   . PHE A 1 155 ? -9.805  6.501   -17.280 1.00 97.37 155 A 1 
ATOM   1236 C  CB  . PHE A 1 155 ? -8.355  6.659   -14.454 1.00 98.29 155 A 1 
ATOM   1237 C  CG  . PHE A 1 155 ? -7.390  6.351   -13.325 1.00 98.53 155 A 1 
ATOM   1238 C  CD1 . PHE A 1 155 ? -7.822  5.578   -12.229 1.00 98.32 155 A 1 
ATOM   1239 C  CD2 . PHE A 1 155 ? -6.074  6.842   -13.351 1.00 98.30 155 A 1 
ATOM   1240 C  CE1 . PHE A 1 155 ? -6.948  5.307   -11.166 1.00 98.13 155 A 1 
ATOM   1241 C  CE2 . PHE A 1 155 ? -5.198  6.571   -12.294 1.00 98.13 155 A 1 
ATOM   1242 C  CZ  . PHE A 1 155 ? -5.627  5.806   -11.197 1.00 98.33 155 A 1 
ATOM   1243 N  N   . PRO A 1 156 ? -10.734 4.917   -16.003 1.00 97.55 156 A 1 
ATOM   1244 C  CA  . PRO A 1 156 ? -12.018 4.944   -16.693 1.00 96.82 156 A 1 
ATOM   1245 C  C   . PRO A 1 156 ? -12.682 6.326   -16.655 1.00 96.56 156 A 1 
ATOM   1246 O  O   . PRO A 1 156 ? -12.875 6.911   -15.595 1.00 95.24 156 A 1 
ATOM   1247 C  CB  . PRO A 1 156 ? -12.881 3.886   -15.989 1.00 95.90 156 A 1 
ATOM   1248 C  CG  . PRO A 1 156 ? -11.860 2.920   -15.411 1.00 94.33 156 A 1 
ATOM   1249 C  CD  . PRO A 1 156 ? -10.700 3.833   -15.033 1.00 96.94 156 A 1 
ATOM   1250 N  N   . ALA A 1 157 ? -13.108 6.829   -17.812 1.00 93.92 157 A 1 
ATOM   1251 C  CA  . ALA A 1 157 ? -13.713 8.165   -17.932 1.00 92.11 157 A 1 
ATOM   1252 C  C   . ALA A 1 157 ? -15.000 8.341   -17.097 1.00 92.02 157 A 1 
ATOM   1253 O  O   . ALA A 1 157 ? -15.283 9.443   -16.624 1.00 88.41 157 A 1 
ATOM   1254 C  CB  . ALA A 1 157 ? -13.975 8.431   -19.417 1.00 89.13 157 A 1 
ATOM   1255 N  N   . HIS A 1 158 ? -15.745 7.260   -16.855 1.00 91.25 158 A 1 
ATOM   1256 C  CA  . HIS A 1 158 ? -16.984 7.284   -16.076 1.00 90.64 158 A 1 
ATOM   1257 C  C   . HIS A 1 158 ? -16.794 7.633   -14.589 1.00 92.00 158 A 1 
ATOM   1258 O  O   . HIS A 1 158 ? -17.771 7.915   -13.902 1.00 89.94 158 A 1 
ATOM   1259 C  CB  . HIS A 1 158 ? -17.722 5.944   -16.241 1.00 87.44 158 A 1 
ATOM   1260 C  CG  . HIS A 1 158 ? -17.007 4.779   -15.624 1.00 82.49 158 A 1 
ATOM   1261 N  ND1 . HIS A 1 158 ? -16.334 3.775   -16.305 1.00 72.72 158 A 1 
ATOM   1262 C  CD2 . HIS A 1 158 ? -16.924 4.463   -14.288 1.00 72.16 158 A 1 
ATOM   1263 C  CE1 . HIS A 1 158 ? -15.864 2.898   -15.407 1.00 69.67 158 A 1 
ATOM   1264 N  NE2 . HIS A 1 158 ? -16.204 3.291   -14.178 1.00 71.36 158 A 1 
ATOM   1265 N  N   . LEU A 1 159 ? -15.558 7.687   -14.091 1.00 94.82 159 A 1 
ATOM   1266 C  CA  . LEU A 1 159 ? -15.233 8.091   -12.723 1.00 94.99 159 A 1 
ATOM   1267 C  C   . LEU A 1 159 ? -15.384 9.609   -12.473 1.00 93.97 159 A 1 
ATOM   1268 O  O   . LEU A 1 159 ? -15.100 10.088  -11.376 1.00 89.75 159 A 1 
ATOM   1269 C  CB  . LEU A 1 159 ? -13.814 7.618   -12.378 1.00 94.91 159 A 1 
ATOM   1270 C  CG  . LEU A 1 159 ? -13.613 6.091   -12.374 1.00 95.50 159 A 1 
ATOM   1271 C  CD1 . LEU A 1 159 ? -12.132 5.779   -12.158 1.00 94.92 159 A 1 
ATOM   1272 C  CD2 . LEU A 1 159 ? -14.415 5.407   -11.267 1.00 94.85 159 A 1 
ATOM   1273 N  N   . GLY A 1 160 ? -15.806 10.371  -13.471 1.00 94.10 160 A 1 
ATOM   1274 C  CA  . GLY A 1 160 ? -15.985 11.828  -13.339 1.00 93.54 160 A 1 
ATOM   1275 C  C   . GLY A 1 160 ? -14.688 12.631  -13.459 1.00 94.60 160 A 1 
ATOM   1276 O  O   . GLY A 1 160 ? -14.623 13.782  -13.024 1.00 91.27 160 A 1 
ATOM   1277 N  N   . ILE A 1 161 ? -13.668 12.051  -14.072 1.00 95.22 161 A 1 
ATOM   1278 C  CA  . ILE A 1 161 ? -12.371 12.681  -14.343 1.00 95.29 161 A 1 
ATOM   1279 C  C   . ILE A 1 161 ? -12.555 13.822  -15.349 1.00 95.31 161 A 1 
ATOM   1280 O  O   . ILE A 1 161 ? -13.240 13.673  -16.352 1.00 93.26 161 A 1 
ATOM   1281 C  CB  . ILE A 1 161 ? -11.366 11.618  -14.834 1.00 93.09 161 A 1 
ATOM   1282 C  CG1 . ILE A 1 161 ? -11.160 10.517  -13.764 1.00 85.55 161 A 1 
ATOM   1283 C  CG2 . ILE A 1 161 ? -10.014 12.257  -15.184 1.00 83.94 161 A 1 
ATOM   1284 C  CD1 . ILE A 1 161 ? -10.447 9.275   -14.295 1.00 83.39 161 A 1 
ATOM   1285 N  N   . LYS A 1 162 ? -11.926 14.987  -15.069 1.00 95.36 162 A 1 
ATOM   1286 C  CA  . LYS A 1 162 ? -12.054 16.211  -15.883 1.00 95.16 162 A 1 
ATOM   1287 C  C   . LYS A 1 162 ? -10.862 16.463  -16.803 1.00 94.82 162 A 1 
ATOM   1288 O  O   . LYS A 1 162 ? -10.968 17.276  -17.723 1.00 91.16 162 A 1 
ATOM   1289 C  CB  . LYS A 1 162 ? -12.290 17.411  -14.961 1.00 93.77 162 A 1 
ATOM   1290 C  CG  . LYS A 1 162 ? -13.606 17.353  -14.165 1.00 90.30 162 A 1 
ATOM   1291 C  CD  . LYS A 1 162 ? -14.827 17.373  -15.080 1.00 81.96 162 A 1 
ATOM   1292 C  CE  . LYS A 1 162 ? -16.110 17.461  -14.246 1.00 74.92 162 A 1 
ATOM   1293 N  NZ  . LYS A 1 162 ? -17.318 17.417  -15.101 1.00 65.09 162 A 1 
ATOM   1294 N  N   . VAL A 1 163 ? -9.753  15.781  -16.568 1.00 94.82 163 A 1 
ATOM   1295 C  CA  . VAL A 1 163 ? -8.564  15.784  -17.432 1.00 94.88 163 A 1 
ATOM   1296 C  C   . VAL A 1 163 ? -8.118  14.332  -17.606 1.00 95.73 163 A 1 
ATOM   1297 O  O   . VAL A 1 163 ? -8.316  13.540  -16.681 1.00 94.41 163 A 1 
ATOM   1298 C  CB  . VAL A 1 163 ? -7.418  16.637  -16.860 1.00 92.00 163 A 1 
ATOM   1299 C  CG1 . VAL A 1 163 ? -7.803  18.117  -16.816 1.00 83.08 163 A 1 
ATOM   1300 C  CG2 . VAL A 1 163 ? -6.983  16.215  -15.454 1.00 84.34 163 A 1 
ATOM   1301 N  N   . PRO A 1 164 ? -7.517  13.955  -18.756 1.00 96.64 164 A 1 
ATOM   1302 C  CA  . PRO A 1 164 ? -7.026  12.595  -18.936 1.00 96.80 164 A 1 
ATOM   1303 C  C   . PRO A 1 164 ? -6.064  12.207  -17.808 1.00 97.49 164 A 1 
ATOM   1304 O  O   . PRO A 1 164 ? -5.049  12.866  -17.595 1.00 96.92 164 A 1 
ATOM   1305 C  CB  . PRO A 1 164 ? -6.353  12.576  -20.310 1.00 95.76 164 A 1 
ATOM   1306 C  CG  . PRO A 1 164 ? -7.015  13.741  -21.050 1.00 93.51 164 A 1 
ATOM   1307 C  CD  . PRO A 1 164 ? -7.264  14.756  -19.937 1.00 95.98 164 A 1 
ATOM   1308 N  N   . LEU A 1 165 ? -6.410  11.152  -17.074 1.00 98.08 165 A 1 
ATOM   1309 C  CA  . LEU A 1 165 ? -5.645  10.662  -15.930 1.00 98.28 165 A 1 
ATOM   1310 C  C   . LEU A 1 165 ? -5.230  9.216   -16.184 1.00 98.31 165 A 1 
ATOM   1311 O  O   . LEU A 1 165 ? -6.060  8.392   -16.576 1.00 98.30 165 A 1 
ATOM   1312 C  CB  . LEU A 1 165 ? -6.482  10.811  -14.653 1.00 98.19 165 A 1 
ATOM   1313 C  CG  . LEU A 1 165 ? -5.770  10.357  -13.359 1.00 97.83 165 A 1 
ATOM   1314 C  CD1 . LEU A 1 165 ? -4.592  11.258  -13.010 1.00 97.30 165 A 1 
ATOM   1315 C  CD2 . LEU A 1 165 ? -6.749  10.392  -12.191 1.00 97.22 165 A 1 
ATOM   1316 N  N   . ASN A 1 166 ? -3.971  8.899   -15.925 1.00 98.66 166 A 1 
ATOM   1317 C  CA  . ASN A 1 166 ? -3.391  7.586   -16.157 1.00 98.71 166 A 1 
ATOM   1318 C  C   . ASN A 1 166 ? -2.872  6.978   -14.851 1.00 98.87 166 A 1 
ATOM   1319 O  O   . ASN A 1 166 ? -2.231  7.657   -14.054 1.00 98.76 166 A 1 
ATOM   1320 C  CB  . ASN A 1 166 ? -2.290  7.692   -17.215 1.00 98.66 166 A 1 
ATOM   1321 C  CG  . ASN A 1 166 ? -2.817  8.223   -18.537 1.00 98.49 166 A 1 
ATOM   1322 O  OD1 . ASN A 1 166 ? -3.349  7.488   -19.347 1.00 94.15 166 A 1 
ATOM   1323 N  ND2 . ASN A 1 166 ? -2.697  9.517   -18.777 1.00 93.70 166 A 1 
ATOM   1324 N  N   . ALA A 1 167 ? -3.114  5.682   -14.663 1.00 98.86 167 A 1 
ATOM   1325 C  CA  . ALA A 1 167 ? -2.353  4.881   -13.724 1.00 98.87 167 A 1 
ATOM   1326 C  C   . ALA A 1 167 ? -1.007  4.518   -14.357 1.00 98.99 167 A 1 
ATOM   1327 O  O   . ALA A 1 167 ? -0.972  4.047   -15.492 1.00 98.86 167 A 1 
ATOM   1328 C  CB  . ALA A 1 167 ? -3.159  3.633   -13.362 1.00 98.79 167 A 1 
ATOM   1329 N  N   . VAL A 1 168 ? 0.082   4.751   -13.645 1.00 98.99 168 A 1 
ATOM   1330 C  CA  . VAL A 1 168 ? 1.439   4.372   -14.056 1.00 98.98 168 A 1 
ATOM   1331 C  C   . VAL A 1 168 ? 2.038   3.513   -12.960 1.00 98.91 168 A 1 
ATOM   1332 O  O   . VAL A 1 168 ? 2.135   3.952   -11.820 1.00 98.93 168 A 1 
ATOM   1333 C  CB  . VAL A 1 168 ? 2.312   5.612   -14.332 1.00 98.93 168 A 1 
ATOM   1334 C  CG1 . VAL A 1 168 ? 3.717   5.207   -14.792 1.00 98.76 168 A 1 
ATOM   1335 C  CG2 . VAL A 1 168 ? 1.691   6.503   -15.404 1.00 98.79 168 A 1 
ATOM   1336 N  N   . VAL A 1 169 ? 2.437   2.294   -13.296 1.00 98.95 169 A 1 
ATOM   1337 C  CA  . VAL A 1 169 ? 3.079   1.365   -12.370 1.00 98.93 169 A 1 
ATOM   1338 C  C   . VAL A 1 169 ? 4.564   1.279   -12.705 1.00 98.90 169 A 1 
ATOM   1339 O  O   . VAL A 1 169 ? 4.921   0.980   -13.843 1.00 98.87 169 A 1 
ATOM   1340 C  CB  . VAL A 1 169 ? 2.408   -0.014  -12.386 1.00 98.91 169 A 1 
ATOM   1341 C  CG1 . VAL A 1 169 ? 3.155   -1.037  -11.534 1.00 98.61 169 A 1 
ATOM   1342 C  CG2 . VAL A 1 169 ? 0.979   0.112   -11.840 1.00 98.67 169 A 1 
ATOM   1343 N  N   . LEU A 1 170 ? 5.412   1.520   -11.711 1.00 98.96 170 A 1 
ATOM   1344 C  CA  . LEU A 1 170 ? 6.853   1.292   -11.787 1.00 98.96 170 A 1 
ATOM   1345 C  C   . LEU A 1 170 ? 7.228   0.043   -10.993 1.00 98.93 170 A 1 
ATOM   1346 O  O   . LEU A 1 170 ? 6.823   -0.120  -9.839  1.00 98.75 170 A 1 
ATOM   1347 C  CB  . LEU A 1 170 ? 7.623   2.516   -11.260 1.00 98.90 170 A 1 
ATOM   1348 C  CG  . LEU A 1 170 ? 7.463   3.800   -12.090 1.00 98.58 170 A 1 
ATOM   1349 C  CD1 . LEU A 1 170 ? 8.292   4.925   -11.462 1.00 98.19 170 A 1 
ATOM   1350 C  CD2 . LEU A 1 170 ? 7.946   3.623   -13.531 1.00 97.98 170 A 1 
ATOM   1351 N  N   . ASN A 1 171 ? 8.061   -0.813  -11.587 1.00 98.71 171 A 1 
ATOM   1352 C  CA  . ASN A 1 171 ? 8.652   -1.953  -10.900 1.00 98.78 171 A 1 
ATOM   1353 C  C   . ASN A 1 171 ? 9.936   -1.528  -10.181 1.00 98.61 171 A 1 
ATOM   1354 O  O   . ASN A 1 171 ? 11.047  -1.671  -10.693 1.00 98.50 171 A 1 
ATOM   1355 C  CB  . ASN A 1 171 ? 8.863   -3.098  -11.895 1.00 98.49 171 A 1 
ATOM   1356 C  CG  . ASN A 1 171 ? 9.425   -4.331  -11.207 1.00 98.32 171 A 1 
ATOM   1357 O  OD1 . ASN A 1 171 ? 9.550   -4.411  -9.987  1.00 97.03 171 A 1 
ATOM   1358 N  ND2 . ASN A 1 171 ? 9.767   -5.331  -11.973 1.00 96.32 171 A 1 
ATOM   1359 N  N   . THR A 1 172 ? 9.806   -1.007  -8.958  1.00 98.79 172 A 1 
ATOM   1360 C  CA  . THR A 1 172 ? 10.968  -0.587  -8.167  1.00 98.74 172 A 1 
ATOM   1361 C  C   . THR A 1 172 ? 11.693  -1.739  -7.474  1.00 98.76 172 A 1 
ATOM   1362 O  O   . THR A 1 172 ? 12.767  -1.520  -6.925  1.00 98.57 172 A 1 
ATOM   1363 C  CB  . THR A 1 172 ? 10.615  0.505   -7.157  1.00 98.74 172 A 1 
ATOM   1364 O  OG1 . THR A 1 172 ? 9.537   0.092   -6.349  1.00 98.28 172 A 1 
ATOM   1365 C  CG2 . THR A 1 172 ? 10.204  1.789   -7.871  1.00 97.96 172 A 1 
ATOM   1366 N  N   . VAL A 1 173 ? 11.192  -2.970  -7.568  1.00 98.63 173 A 1 
ATOM   1367 C  CA  . VAL A 1 173 ? 11.955  -4.165  -7.164  1.00 98.58 173 A 1 
ATOM   1368 C  C   . VAL A 1 173 ? 13.228  -4.305  -8.015  1.00 98.47 173 A 1 
ATOM   1369 O  O   . VAL A 1 173 ? 14.235  -4.794  -7.518  1.00 98.30 173 A 1 
ATOM   1370 C  CB  . VAL A 1 173 ? 11.104  -5.443  -7.247  1.00 98.32 173 A 1 
ATOM   1371 C  CG1 . VAL A 1 173 ? 11.863  -6.664  -6.723  1.00 97.81 173 A 1 
ATOM   1372 C  CG2 . VAL A 1 173 ? 9.808   -5.312  -6.429  1.00 97.88 173 A 1 
ATOM   1373 N  N   . LEU A 1 174 ? 13.230  -3.775  -9.240  1.00 98.46 174 A 1 
ATOM   1374 C  CA  . LEU A 1 174 ? 14.430  -3.670  -10.076 1.00 98.45 174 A 1 
ATOM   1375 C  C   . LEU A 1 174 ? 15.535  -2.827  -9.423  1.00 98.48 174 A 1 
ATOM   1376 O  O   . LEU A 1 174 ? 16.707  -3.040  -9.705  1.00 98.28 174 A 1 
ATOM   1377 C  CB  . LEU A 1 174 ? 14.069  -3.034  -11.433 1.00 98.26 174 A 1 
ATOM   1378 C  CG  . LEU A 1 174 ? 13.052  -3.812  -12.283 1.00 97.91 174 A 1 
ATOM   1379 C  CD1 . LEU A 1 174 ? 12.824  -3.074  -13.608 1.00 97.60 174 A 1 
ATOM   1380 C  CD2 . LEU A 1 174 ? 13.516  -5.239  -12.597 1.00 97.40 174 A 1 
ATOM   1381 N  N   . TYR A 1 175 ? 15.171  -1.907  -8.535  1.00 98.59 175 A 1 
ATOM   1382 C  CA  . TYR A 1 175 ? 16.103  -0.986  -7.882  1.00 98.64 175 A 1 
ATOM   1383 C  C   . TYR A 1 175 ? 16.453  -1.392  -6.454  1.00 98.65 175 A 1 
ATOM   1384 O  O   . TYR A 1 175 ? 17.292  -0.757  -5.824  1.00 98.41 175 A 1 
ATOM   1385 C  CB  . TYR A 1 175 ? 15.520  0.434   -7.931  1.00 98.66 175 A 1 
ATOM   1386 C  CG  . TYR A 1 175 ? 15.045  0.899   -9.297  1.00 98.72 175 A 1 
ATOM   1387 C  CD1 . TYR A 1 175 ? 15.685  0.471   -10.474 1.00 98.60 175 A 1 
ATOM   1388 C  CD2 . TYR A 1 175 ? 13.938  1.773   -9.384  1.00 98.60 175 A 1 
ATOM   1389 C  CE1 . TYR A 1 175 ? 15.241  0.905   -11.735 1.00 98.53 175 A 1 
ATOM   1390 C  CE2 . TYR A 1 175 ? 13.489  2.220   -10.635 1.00 98.52 175 A 1 
ATOM   1391 C  CZ  . TYR A 1 175 ? 14.144  1.780   -11.811 1.00 98.60 175 A 1 
ATOM   1392 O  OH  . TYR A 1 175 ? 13.722  2.217   -13.042 1.00 98.41 175 A 1 
ATOM   1393 N  N   . TYR A 1 176 ? 15.814  -2.433  -5.918  1.00 98.51 176 A 1 
ATOM   1394 C  CA  . TYR A 1 176 ? 15.986  -2.848  -4.530  1.00 98.48 176 A 1 
ATOM   1395 C  C   . TYR A 1 176 ? 17.412  -3.343  -4.275  1.00 98.44 176 A 1 
ATOM   1396 O  O   . TYR A 1 176 ? 17.945  -4.151  -5.028  1.00 98.19 176 A 1 
ATOM   1397 C  CB  . TYR A 1 176 ? 14.939  -3.920  -4.188  1.00 98.29 176 A 1 
ATOM   1398 C  CG  . TYR A 1 176 ? 14.852  -4.296  -2.723  1.00 98.15 176 A 1 
ATOM   1399 C  CD1 . TYR A 1 176 ? 14.572  -5.637  -2.355  1.00 97.37 176 A 1 
ATOM   1400 C  CD2 . TYR A 1 176 ? 14.983  -3.330  -1.717  1.00 97.43 176 A 1 
ATOM   1401 C  CE1 . TYR A 1 176 ? 14.412  -5.984  -1.000  1.00 96.75 176 A 1 
ATOM   1402 C  CE2 . TYR A 1 176 ? 14.841  -3.678  -0.358  1.00 96.63 176 A 1 
ATOM   1403 C  CZ  . TYR A 1 176 ? 14.543  -5.002  -0.007  1.00 96.48 176 A 1 
ATOM   1404 O  OH  . TYR A 1 176 ? 14.383  -5.328  1.312   1.00 95.10 176 A 1 
ATOM   1405 N  N   . ASN A 1 177 ? 18.028  -2.901  -3.173  1.00 98.40 177 A 1 
ATOM   1406 C  CA  . ASN A 1 177 ? 19.428  -3.201  -2.874  1.00 98.15 177 A 1 
ATOM   1407 C  C   . ASN A 1 177 ? 19.708  -4.656  -2.457  1.00 98.18 177 A 1 
ATOM   1408 O  O   . ASN A 1 177 ? 20.861  -5.034  -2.260  1.00 97.15 177 A 1 
ATOM   1409 C  CB  . ASN A 1 177 ? 19.964  -2.161  -1.877  1.00 97.38 177 A 1 
ATOM   1410 C  CG  . ASN A 1 177 ? 19.327  -2.219  -0.498  1.00 96.47 177 A 1 
ATOM   1411 O  OD1 . ASN A 1 177 ? 18.569  -3.108  -0.149  1.00 92.05 177 A 1 
ATOM   1412 N  ND2 . ASN A 1 177 ? 19.629  -1.248  0.327   1.00 90.21 177 A 1 
ATOM   1413 N  N   . TYR A 1 178 ? 18.675  -5.498  -2.387  1.00 98.14 178 A 1 
ATOM   1414 C  CA  . TYR A 1 178 ? 18.805  -6.948  -2.292  1.00 97.65 178 A 1 
ATOM   1415 C  C   . TYR A 1 178 ? 18.681  -7.657  -3.650  1.00 97.52 178 A 1 
ATOM   1416 O  O   . TYR A 1 178 ? 18.867  -8.875  -3.734  1.00 95.86 178 A 1 
ATOM   1417 C  CB  . TYR A 1 178 ? 17.809  -7.501  -1.274  1.00 97.06 178 A 1 
ATOM   1418 C  CG  . TYR A 1 178 ? 18.147  -7.172  0.166   1.00 95.44 178 A 1 
ATOM   1419 C  CD1 . TYR A 1 178 ? 18.953  -8.045  0.921   1.00 91.55 178 A 1 
ATOM   1420 C  CD2 . TYR A 1 178 ? 17.682  -5.985  0.752   1.00 91.33 178 A 1 
ATOM   1421 C  CE1 . TYR A 1 178 ? 19.283  -7.740  2.250   1.00 89.12 178 A 1 
ATOM   1422 C  CE2 . TYR A 1 178 ? 18.009  -5.664  2.081   1.00 89.32 178 A 1 
ATOM   1423 C  CZ  . TYR A 1 178 ? 18.812  -6.551  2.824   1.00 89.54 178 A 1 
ATOM   1424 O  OH  . TYR A 1 178 ? 19.136  -6.244  4.123   1.00 87.04 178 A 1 
ATOM   1425 N  N   . ASN A 1 179 ? 18.386  -6.934  -4.731  1.00 97.87 179 A 1 
ATOM   1426 C  CA  . ASN A 1 179 ? 18.267  -7.486  -6.079  1.00 97.71 179 A 1 
ATOM   1427 C  C   . ASN A 1 179 ? 19.642  -7.569  -6.761  1.00 97.63 179 A 1 
ATOM   1428 O  O   . ASN A 1 179 ? 20.093  -6.635  -7.423  1.00 97.15 179 A 1 
ATOM   1429 C  CB  . ASN A 1 179 ? 17.246  -6.677  -6.878  1.00 97.68 179 A 1 
ATOM   1430 C  CG  . ASN A 1 179 ? 16.955  -7.296  -8.234  1.00 97.85 179 A 1 
ATOM   1431 O  OD1 . ASN A 1 179 ? 17.583  -8.245  -8.687  1.00 96.65 179 A 1 
ATOM   1432 N  ND2 . ASN A 1 179 ? 15.963  -6.773  -8.909  1.00 96.34 179 A 1 
ATOM   1433 N  N   . LYS A 1 180 ? 20.282  -8.722  -6.636  1.00 97.38 180 A 1 
ATOM   1434 C  CA  . LYS A 1 180 ? 21.625  -8.953  -7.196  1.00 96.83 180 A 1 
ATOM   1435 C  C   . LYS A 1 180 ? 21.674  -8.918  -8.724  1.00 96.70 180 A 1 
ATOM   1436 O  O   . LYS A 1 180 ? 22.749  -8.762  -9.277  1.00 95.25 180 A 1 
ATOM   1437 C  CB  . LYS A 1 180 ? 22.189  -10.283 -6.688  1.00 96.10 180 A 1 
ATOM   1438 C  CG  . LYS A 1 180 ? 22.355  -10.298 -5.164  1.00 90.63 180 A 1 
ATOM   1439 C  CD  . LYS A 1 180 ? 22.997  -11.616 -4.723  1.00 82.04 180 A 1 
ATOM   1440 C  CE  . LYS A 1 180 ? 23.170  -11.621 -3.200  1.00 73.18 180 A 1 
ATOM   1441 N  NZ  . LYS A 1 180 ? 23.840  -12.862 -2.748  1.00 61.47 180 A 1 
ATOM   1442 N  N   . GLN A 1 181 ? 20.543  -9.056  -9.410  1.00 96.62 181 A 1 
ATOM   1443 C  CA  . GLN A 1 181 ? 20.503  -9.037  -10.880 1.00 95.99 181 A 1 
ATOM   1444 C  C   . GLN A 1 181 ? 20.719  -7.630  -11.461 1.00 96.15 181 A 1 
ATOM   1445 O  O   . GLN A 1 181 ? 20.982  -7.511  -12.653 1.00 94.53 181 A 1 
ATOM   1446 C  CB  . GLN A 1 181 ? 19.168  -9.592  -11.390 1.00 94.89 181 A 1 
ATOM   1447 C  CG  . GLN A 1 181 ? 18.905  -11.043 -10.968 1.00 91.45 181 A 1 
ATOM   1448 C  CD  . GLN A 1 181 ? 17.697  -11.633 -11.698 1.00 87.81 181 A 1 
ATOM   1449 O  OE1 . GLN A 1 181 ? 17.338  -11.235 -12.793 1.00 80.74 181 A 1 
ATOM   1450 N  NE2 . GLN A 1 181 ? 17.038  -12.615 -11.133 1.00 77.27 181 A 1 
ATOM   1451 N  N   . THR A 1 182 ? 20.582  -6.594  -10.648 1.00 96.75 182 A 1 
ATOM   1452 C  CA  . THR A 1 182 ? 20.568  -5.201  -11.106 1.00 96.95 182 A 1 
ATOM   1453 C  C   . THR A 1 182 ? 21.608  -4.321  -10.417 1.00 96.77 182 A 1 
ATOM   1454 O  O   . THR A 1 182 ? 21.670  -3.130  -10.711 1.00 95.93 182 A 1 
ATOM   1455 C  CB  . THR A 1 182 ? 19.170  -4.592  -10.944 1.00 96.99 182 A 1 
ATOM   1456 O  OG1 . THR A 1 182 ? 18.763  -4.652  -9.595  1.00 96.35 182 A 1 
ATOM   1457 C  CG2 . THR A 1 182 ? 18.121  -5.338  -11.765 1.00 96.17 182 A 1 
ATOM   1458 N  N   . MET A 1 183 ? 22.423  -4.872  -9.516  1.00 96.79 183 A 1 
ATOM   1459 C  CA  . MET A 1 183 ? 23.357  -4.114  -8.679  1.00 95.86 183 A 1 
ATOM   1460 C  C   . MET A 1 183 ? 24.340  -3.239  -9.464  1.00 95.48 183 A 1 
ATOM   1461 O  O   . MET A 1 183 ? 24.620  -2.120  -9.027  1.00 92.56 183 A 1 
ATOM   1462 C  CB  . MET A 1 183 ? 24.102  -5.060  -7.723  1.00 93.63 183 A 1 
ATOM   1463 C  CG  . MET A 1 183 ? 24.904  -6.160  -8.413  1.00 86.37 183 A 1 
ATOM   1464 S  SD  . MET A 1 183 ? 25.690  -7.334  -7.260  1.00 82.40 183 A 1 
ATOM   1465 C  CE  . MET A 1 183 ? 27.386  -6.748  -7.374  1.00 71.82 183 A 1 
ATOM   1466 N  N   . ASP A 1 184 ? 24.781  -3.683  -10.636 1.00 95.94 184 A 1 
ATOM   1467 C  CA  . ASP A 1 184 ? 25.768  -2.989  -11.480 1.00 94.80 184 A 1 
ATOM   1468 C  C   . ASP A 1 184 ? 25.145  -2.331  -12.718 1.00 94.76 184 A 1 
ATOM   1469 O  O   . ASP A 1 184 ? 25.845  -1.843  -13.606 1.00 90.97 184 A 1 
ATOM   1470 C  CB  . ASP A 1 184 ? 26.879  -3.974  -11.878 1.00 93.12 184 A 1 
ATOM   1471 C  CG  . ASP A 1 184 ? 27.585  -4.597  -10.676 1.00 88.03 184 A 1 
ATOM   1472 O  OD1 . ASP A 1 184 ? 27.948  -3.845  -9.741  1.00 82.99 184 A 1 
ATOM   1473 O  OD2 . ASP A 1 184 ? 27.744  -5.832  -10.679 1.00 82.37 184 A 1 
ATOM   1474 N  N   . SER A 1 185 ? 23.815  -2.311  -12.815 1.00 95.61 185 A 1 
ATOM   1475 C  CA  . SER A 1 185 ? 23.118  -1.720  -13.960 1.00 95.66 185 A 1 
ATOM   1476 C  C   . SER A 1 185 ? 22.945  -0.206  -13.791 1.00 96.10 185 A 1 
ATOM   1477 O  O   . SER A 1 185 ? 23.074  0.358   -12.703 1.00 94.50 185 A 1 
ATOM   1478 C  CB  . SER A 1 185 ? 21.772  -2.412  -14.194 1.00 93.91 185 A 1 
ATOM   1479 O  OG  . SER A 1 185 ? 21.953  -3.778  -14.514 1.00 83.56 185 A 1 
ATOM   1480 N  N   . THR A 1 186 ? 22.607  0.471   -14.894 1.00 96.59 186 A 1 
ATOM   1481 C  CA  . THR A 1 186 ? 22.295  1.908   -14.908 1.00 96.43 186 A 1 
ATOM   1482 C  C   . THR A 1 186 ? 20.816  2.172   -15.164 1.00 97.11 186 A 1 
ATOM   1483 O  O   . THR A 1 186 ? 20.239  3.058   -14.541 1.00 95.44 186 A 1 
ATOM   1484 C  CB  . THR A 1 186 ? 23.142  2.645   -15.958 1.00 94.67 186 A 1 
ATOM   1485 O  OG1 . THR A 1 186 ? 22.988  2.034   -17.220 1.00 88.55 186 A 1 
ATOM   1486 C  CG2 . THR A 1 186 ? 24.625  2.619   -15.614 1.00 86.58 186 A 1 
ATOM   1487 N  N   . ASP A 1 187 ? 20.194  1.388   -16.050 1.00 97.52 187 A 1 
ATOM   1488 C  CA  . ASP A 1 187 ? 18.761  1.459   -16.346 1.00 97.93 187 A 1 
ATOM   1489 C  C   . ASP A 1 187 ? 18.179  0.048   -16.557 1.00 97.92 187 A 1 
ATOM   1490 O  O   . ASP A 1 187 ? 17.997  -0.395  -17.696 1.00 97.48 187 A 1 
ATOM   1491 C  CB  . ASP A 1 187 ? 18.510  2.388   -17.540 1.00 97.97 187 A 1 
ATOM   1492 C  CG  . ASP A 1 187 ? 17.020  2.717   -17.680 1.00 98.28 187 A 1 
ATOM   1493 O  OD1 . ASP A 1 187 ? 16.234  2.368   -16.761 1.00 98.02 187 A 1 
ATOM   1494 O  OD2 . ASP A 1 187 ? 16.649  3.389   -18.671 1.00 97.99 187 A 1 
ATOM   1495 N  N   . PRO A 1 188 ? 17.916  -0.706  -15.474 1.00 97.94 188 A 1 
ATOM   1496 C  CA  . PRO A 1 188 ? 17.394  -2.060  -15.563 1.00 97.84 188 A 1 
ATOM   1497 C  C   . PRO A 1 188 ? 16.096  -2.122  -16.376 1.00 97.91 188 A 1 
ATOM   1498 O  O   . PRO A 1 188 ? 15.126  -1.424  -16.063 1.00 97.63 188 A 1 
ATOM   1499 C  CB  . PRO A 1 188 ? 17.178  -2.523  -14.125 1.00 97.50 188 A 1 
ATOM   1500 C  CG  . PRO A 1 188 ? 18.166  -1.682  -13.331 1.00 96.51 188 A 1 
ATOM   1501 C  CD  . PRO A 1 188 ? 18.174  -0.357  -14.086 1.00 97.80 188 A 1 
ATOM   1502 N  N   . LEU A 1 189 ? 16.101  -2.950  -17.413 1.00 97.54 189 A 1 
ATOM   1503 C  CA  . LEU A 1 189 ? 14.983  -3.150  -18.344 1.00 97.46 189 A 1 
ATOM   1504 C  C   . LEU A 1 189 ? 14.459  -1.849  -18.996 1.00 97.46 189 A 1 
ATOM   1505 O  O   . LEU A 1 189 ? 13.318  -1.808  -19.448 1.00 96.92 189 A 1 
ATOM   1506 C  CB  . LEU A 1 189 ? 13.875  -3.985  -17.670 1.00 97.13 189 A 1 
ATOM   1507 C  CG  . LEU A 1 189 ? 14.325  -5.378  -17.194 1.00 96.22 189 A 1 
ATOM   1508 C  CD1 . LEU A 1 189 ? 13.194  -6.046  -16.409 1.00 94.91 189 A 1 
ATOM   1509 C  CD2 . LEU A 1 189 ? 14.684  -6.293  -18.365 1.00 94.47 189 A 1 
ATOM   1510 N  N   . GLY A 1 190 ? 15.287  -0.791  -19.053 1.00 97.60 190 A 1 
ATOM   1511 C  CA  . GLY A 1 190 ? 14.948  0.469   -19.722 1.00 97.73 190 A 1 
ATOM   1512 C  C   . GLY A 1 190 ? 13.843  1.289   -19.041 1.00 98.29 190 A 1 
ATOM   1513 O  O   . GLY A 1 190 ? 13.240  2.161   -19.668 1.00 98.07 190 A 1 
ATOM   1514 N  N   . GLN A 1 191 ? 13.532  1.007   -17.767 1.00 98.25 191 A 1 
ATOM   1515 C  CA  . GLN A 1 191 ? 12.381  1.615   -17.090 1.00 98.57 191 A 1 
ATOM   1516 C  C   . GLN A 1 191 ? 12.496  3.132   -16.939 1.00 98.73 191 A 1 
ATOM   1517 O  O   . GLN A 1 191 ? 11.485  3.824   -17.076 1.00 98.76 191 A 1 
ATOM   1518 C  CB  . GLN A 1 191 ? 12.165  0.939   -15.733 1.00 98.28 191 A 1 
ATOM   1519 C  CG  . GLN A 1 191 ? 10.904  1.467   -15.037 1.00 97.99 191 A 1 
ATOM   1520 C  CD  . GLN A 1 191 ? 10.575  0.707   -13.752 1.00 98.39 191 A 1 
ATOM   1521 O  OE1 . GLN A 1 191 ? 9.516   0.129   -13.614 1.00 93.55 191 A 1 
ATOM   1522 N  NE2 . GLN A 1 191 ? 11.454  0.707   -12.773 1.00 94.27 191 A 1 
ATOM   1523 N  N   . PHE A 1 192 ? 13.685  3.687   -16.670 1.00 98.83 192 A 1 
ATOM   1524 C  CA  . PHE A 1 192 ? 13.851  5.138   -16.536 1.00 98.81 192 A 1 
ATOM   1525 C  C   . PHE A 1 192 ? 13.609  5.870   -17.864 1.00 98.89 192 A 1 
ATOM   1526 O  O   . PHE A 1 192 ? 12.910  6.883   -17.882 1.00 98.82 192 A 1 
ATOM   1527 C  CB  . PHE A 1 192 ? 15.246  5.475   -15.994 1.00 98.82 192 A 1 
ATOM   1528 C  CG  . PHE A 1 192 ? 15.428  5.258   -14.509 1.00 98.83 192 A 1 
ATOM   1529 C  CD1 . PHE A 1 192 ? 14.703  6.038   -13.595 1.00 98.63 192 A 1 
ATOM   1530 C  CD2 . PHE A 1 192 ? 16.353  4.314   -14.031 1.00 98.61 192 A 1 
ATOM   1531 C  CE1 . PHE A 1 192 ? 14.898  5.883   -12.211 1.00 98.41 192 A 1 
ATOM   1532 C  CE2 . PHE A 1 192 ? 16.557  4.153   -12.645 1.00 98.36 192 A 1 
ATOM   1533 C  CZ  . PHE A 1 192 ? 15.826  4.940   -11.736 1.00 98.48 192 A 1 
ATOM   1534 N  N   . GLU A 1 193 ? 14.146  5.339   -18.955 1.00 98.80 193 A 1 
ATOM   1535 C  CA  . GLU A 1 193 ? 13.964  5.901   -20.295 1.00 98.76 193 A 1 
ATOM   1536 C  C   . GLU A 1 193 ? 12.499  5.790   -20.760 1.00 98.80 193 A 1 
ATOM   1537 O  O   . GLU A 1 193 ? 11.898  6.743   -21.269 1.00 98.71 193 A 1 
ATOM   1538 C  CB  . GLU A 1 193 ? 14.901  5.158   -21.263 1.00 98.50 193 A 1 
ATOM   1539 C  CG  . GLU A 1 193 ? 15.211  5.959   -22.538 1.00 89.36 193 A 1 
ATOM   1540 C  CD  . GLU A 1 193 ? 16.137  7.170   -22.312 1.00 76.48 193 A 1 
ATOM   1541 O  OE1 . GLU A 1 193 ? 16.190  8.040   -23.212 1.00 69.94 193 A 1 
ATOM   1542 O  OE2 . GLU A 1 193 ? 16.777  7.251   -21.235 1.00 71.85 193 A 1 
ATOM   1543 N  N   . TRP A 1 194 ? 11.876  4.643   -20.490 1.00 98.76 194 A 1 
ATOM   1544 C  CA  . TRP A 1 194 ? 10.450  4.429   -20.714 1.00 98.86 194 A 1 
ATOM   1545 C  C   . TRP A 1 194 ? 9.597   5.420   -19.918 1.00 98.81 194 A 1 
ATOM   1546 O  O   . TRP A 1 194 ? 8.732   6.077   -20.484 1.00 98.85 194 A 1 
ATOM   1547 C  CB  . TRP A 1 194 ? 10.099  2.986   -20.349 1.00 98.78 194 A 1 
ATOM   1548 C  CG  . TRP A 1 194 ? 8.629   2.700   -20.347 1.00 98.79 194 A 1 
ATOM   1549 C  CD1 . TRP A 1 194 ? 7.898   2.343   -21.426 1.00 98.63 194 A 1 
ATOM   1550 C  CD2 . TRP A 1 194 ? 7.694   2.770   -19.226 1.00 98.77 194 A 1 
ATOM   1551 N  NE1 . TRP A 1 194 ? 6.575   2.171   -21.048 1.00 98.56 194 A 1 
ATOM   1552 C  CE2 . TRP A 1 194 ? 6.408   2.423   -19.710 1.00 98.67 194 A 1 
ATOM   1553 C  CE3 . TRP A 1 194 ? 7.831   3.086   -17.857 1.00 98.68 194 A 1 
ATOM   1554 C  CZ2 . TRP A 1 194 ? 5.279   2.380   -18.858 1.00 98.51 194 A 1 
ATOM   1555 C  CZ3 . TRP A 1 194 ? 6.704   3.049   -17.013 1.00 98.57 194 A 1 
ATOM   1556 C  CH2 . TRP A 1 194 ? 5.445   2.700   -17.507 1.00 98.53 194 A 1 
ATOM   1557 N  N   . PHE A 1 195 ? 9.867   5.580   -18.622 1.00 98.82 195 A 1 
ATOM   1558 C  CA  . PHE A 1 195 ? 9.118   6.491   -17.760 1.00 98.92 195 A 1 
ATOM   1559 C  C   . PHE A 1 195 ? 9.230   7.939   -18.235 1.00 98.90 195 A 1 
ATOM   1560 O  O   . PHE A 1 195 ? 8.223   8.632   -18.325 1.00 98.93 195 A 1 
ATOM   1561 C  CB  . PHE A 1 195 ? 9.609   6.353   -16.317 1.00 98.93 195 A 1 
ATOM   1562 C  CG  . PHE A 1 195 ? 8.834   7.226   -15.351 1.00 98.94 195 A 1 
ATOM   1563 C  CD1 . PHE A 1 195 ? 9.396   8.404   -14.838 1.00 98.85 195 A 1 
ATOM   1564 C  CD2 . PHE A 1 195 ? 7.537   6.855   -14.970 1.00 98.87 195 A 1 
ATOM   1565 C  CE1 . PHE A 1 195 ? 8.678   9.201   -13.929 1.00 98.79 195 A 1 
ATOM   1566 C  CE2 . PHE A 1 195 ? 6.808   7.636   -14.061 1.00 98.80 195 A 1 
ATOM   1567 C  CZ  . PHE A 1 195 ? 7.382   8.811   -13.537 1.00 98.83 195 A 1 
ATOM   1568 N  N   . LYS A 1 196 ? 10.440  8.374   -18.615 1.00 98.85 196 A 1 
ATOM   1569 C  CA  . LYS A 1 196 ? 10.664  9.690   -19.199 1.00 98.87 196 A 1 
ATOM   1570 C  C   . LYS A 1 196 ? 9.821   9.893   -20.459 1.00 98.86 196 A 1 
ATOM   1571 O  O   . LYS A 1 196 ? 9.135   10.900  -20.582 1.00 98.80 196 A 1 
ATOM   1572 C  CB  . LYS A 1 196 ? 12.163  9.879   -19.469 1.00 98.66 196 A 1 
ATOM   1573 C  CG  . LYS A 1 196 ? 12.421  11.189  -20.214 1.00 95.70 196 A 1 
ATOM   1574 C  CD  . LYS A 1 196 ? 13.915  11.545  -20.287 1.00 92.93 196 A 1 
ATOM   1575 C  CE  . LYS A 1 196 ? 14.144  12.692  -21.283 1.00 83.73 196 A 1 
ATOM   1576 N  NZ  . LYS A 1 196 ? 13.100  13.764  -21.221 1.00 74.85 196 A 1 
ATOM   1577 N  N   . THR A 1 197 ? 9.827   8.924   -21.367 1.00 98.89 197 A 1 
ATOM   1578 C  CA  . THR A 1 197 ? 9.055   8.977   -22.623 1.00 98.89 197 A 1 
ATOM   1579 C  C   . THR A 1 197 ? 7.550   9.094   -22.351 1.00 98.98 197 A 1 
ATOM   1580 O  O   . THR A 1 197 ? 6.871   9.931   -22.949 1.00 98.81 197 A 1 
ATOM   1581 C  CB  . THR A 1 197 ? 9.346   7.733   -23.476 1.00 98.70 197 A 1 
ATOM   1582 O  OG1 . THR A 1 197 ? 10.724  7.674   -23.769 1.00 96.39 197 A 1 
ATOM   1583 C  CG2 . THR A 1 197 ? 8.609   7.757   -24.808 1.00 95.99 197 A 1 
ATOM   1584 N  N   . VAL A 1 198 ? 7.029   8.303   -21.408 1.00 98.93 198 A 1 
ATOM   1585 C  CA  . VAL A 1 198 ? 5.619   8.339   -20.999 1.00 98.93 198 A 1 
ATOM   1586 C  C   . VAL A 1 198 ? 5.255   9.698   -20.397 1.00 98.95 198 A 1 
ATOM   1587 O  O   . VAL A 1 198 ? 4.272   10.313  -20.815 1.00 98.87 198 A 1 
ATOM   1588 C  CB  . VAL A 1 198 ? 5.321   7.192   -20.014 1.00 98.81 198 A 1 
ATOM   1589 C  CG1 . VAL A 1 198 ? 3.956   7.327   -19.326 1.00 98.33 198 A 1 
ATOM   1590 C  CG2 . VAL A 1 198 ? 5.334   5.840   -20.746 1.00 98.40 198 A 1 
ATOM   1591 N  N   . MET A 1 199 ? 6.055   10.205  -19.471 1.00 98.96 199 A 1 
ATOM   1592 C  CA  . MET A 1 199 ? 5.787   11.471  -18.778 1.00 98.91 199 A 1 
ATOM   1593 C  C   . MET A 1 199 ? 5.921   12.684  -19.703 1.00 98.98 199 A 1 
ATOM   1594 O  O   . MET A 1 199 ? 5.096   13.593  -19.629 1.00 98.86 199 A 1 
ATOM   1595 C  CB  . MET A 1 199 ? 6.718   11.607  -17.572 1.00 98.91 199 A 1 
ATOM   1596 C  CG  . MET A 1 199 ? 6.393   10.605  -16.458 1.00 98.54 199 A 1 
ATOM   1597 S  SD  . MET A 1 199 ? 4.779   10.852  -15.676 1.00 98.17 199 A 1 
ATOM   1598 C  CE  . MET A 1 199 ? 4.231   9.150   -15.621 1.00 95.11 199 A 1 
ATOM   1599 N  N   . ASP A 1 200 ? 6.909   12.698  -20.605 1.00 98.96 200 A 1 
ATOM   1600 C  CA  . ASP A 1 200 ? 7.042   13.737  -21.630 1.00 98.91 200 A 1 
ATOM   1601 C  C   . ASP A 1 200 ? 5.804   13.756  -22.553 1.00 98.92 200 A 1 
ATOM   1602 O  O   . ASP A 1 200 ? 5.269   14.821  -22.871 1.00 98.71 200 A 1 
ATOM   1603 C  CB  . ASP A 1 200 ? 8.335   13.521  -22.450 1.00 98.82 200 A 1 
ATOM   1604 C  CG  . ASP A 1 200 ? 9.634   13.913  -21.728 1.00 98.28 200 A 1 
ATOM   1605 O  OD1 . ASP A 1 200 ? 9.576   14.706  -20.762 1.00 96.80 200 A 1 
ATOM   1606 O  OD2 . ASP A 1 200 ? 10.730  13.498  -22.171 1.00 96.69 200 A 1 
ATOM   1607 N  N   . GLY A 1 201 ? 5.308   12.582  -22.920 1.00 98.86 201 A 1 
ATOM   1608 C  CA  . GLY A 1 201 ? 4.063   12.438  -23.679 1.00 98.80 201 A 1 
ATOM   1609 C  C   . GLY A 1 201 ? 2.847   13.000  -22.944 1.00 98.84 201 A 1 
ATOM   1610 O  O   . GLY A 1 201 ? 2.069   13.762  -23.521 1.00 98.67 201 A 1 
ATOM   1611 N  N   . TYR A 1 202 ? 2.708   12.686  -21.659 1.00 98.85 202 A 1 
ATOM   1612 C  CA  . TYR A 1 202 ? 1.617   13.198  -20.830 1.00 98.89 202 A 1 
ATOM   1613 C  C   . TYR A 1 202 ? 1.689   14.717  -20.654 1.00 98.75 202 A 1 
ATOM   1614 O  O   . TYR A 1 202 ? 0.684   15.399  -20.865 1.00 98.54 202 A 1 
ATOM   1615 C  CB  . TYR A 1 202 ? 1.594   12.494  -19.469 1.00 98.84 202 A 1 
ATOM   1616 C  CG  . TYR A 1 202 ? 1.223   11.031  -19.478 1.00 98.85 202 A 1 
ATOM   1617 C  CD1 . TYR A 1 202 ? 0.617   10.408  -20.586 1.00 98.70 202 A 1 
ATOM   1618 C  CD2 . TYR A 1 202 ? 1.460   10.269  -18.309 1.00 98.71 202 A 1 
ATOM   1619 C  CE1 . TYR A 1 202 ? 0.260   9.052   -20.548 1.00 98.62 202 A 1 
ATOM   1620 C  CE2 . TYR A 1 202 ? 1.102   8.915   -18.264 1.00 98.62 202 A 1 
ATOM   1621 C  CZ  . TYR A 1 202 ? 0.505   8.312   -19.383 1.00 98.69 202 A 1 
ATOM   1622 O  OH  . TYR A 1 202 ? 0.164   6.990   -19.338 1.00 98.34 202 A 1 
ATOM   1623 N  N   . ARG A 1 203 ? 2.869   15.256  -20.364 1.00 98.82 203 A 1 
ATOM   1624 C  CA  . ARG A 1 203 ? 3.088   16.705  -20.263 1.00 98.75 203 A 1 
ATOM   1625 C  C   . ARG A 1 203 ? 2.682   17.414  -21.561 1.00 98.69 203 A 1 
ATOM   1626 O  O   . ARG A 1 203 ? 1.922   18.378  -21.518 1.00 98.23 203 A 1 
ATOM   1627 C  CB  . ARG A 1 203 ? 4.557   16.968  -19.907 1.00 98.47 203 A 1 
ATOM   1628 C  CG  . ARG A 1 203 ? 4.846   18.479  -19.817 1.00 97.48 203 A 1 
ATOM   1629 C  CD  . ARG A 1 203 ? 6.314   18.713  -19.453 1.00 96.57 203 A 1 
ATOM   1630 N  NE  . ARG A 1 203 ? 6.556   18.442  -18.035 1.00 95.47 203 A 1 
ATOM   1631 C  CZ  . ARG A 1 203 ? 7.690   18.092  -17.464 1.00 96.33 203 A 1 
ATOM   1632 N  NH1 . ARG A 1 203 ? 8.769   17.837  -18.151 1.00 90.47 203 A 1 
ATOM   1633 N  NH2 . ARG A 1 203 ? 7.743   18.007  -16.166 1.00 90.47 203 A 1 
ATOM   1634 N  N   . LYS A 1 204 ? 3.158   16.928  -22.709 1.00 98.75 204 A 1 
ATOM   1635 C  CA  . LYS A 1 204 ? 2.885   17.524  -24.019 1.00 98.63 204 A 1 
ATOM   1636 C  C   . LYS A 1 204 ? 1.394   17.519  -24.391 1.00 98.68 204 A 1 
ATOM   1637 O  O   . LYS A 1 204 ? 0.942   18.406  -25.110 1.00 97.98 204 A 1 
ATOM   1638 C  CB  . LYS A 1 204 ? 3.728   16.792  -25.070 1.00 98.38 204 A 1 
ATOM   1639 C  CG  . LYS A 1 204 ? 3.630   17.436  -26.458 1.00 88.79 204 A 1 
ATOM   1640 C  CD  . LYS A 1 204 ? 4.548   16.704  -27.449 1.00 85.52 204 A 1 
ATOM   1641 C  CE  . LYS A 1 204 ? 4.439   17.350  -28.830 1.00 73.53 204 A 1 
ATOM   1642 N  NZ  . LYS A 1 204 ? 5.303   16.665  -29.818 1.00 63.81 204 A 1 
ATOM   1643 N  N   . THR A 1 205 ? 0.648   16.535  -23.911 1.00 98.44 205 A 1 
ATOM   1644 C  CA  . THR A 1 205 ? -0.777  16.343  -24.231 1.00 98.25 205 A 1 
ATOM   1645 C  C   . THR A 1 205 ? -1.723  16.795  -23.109 1.00 98.05 205 A 1 
ATOM   1646 O  O   . THR A 1 205 ? -2.927  16.619  -23.230 1.00 97.25 205 A 1 
ATOM   1647 C  CB  . THR A 1 205 ? -1.056  14.894  -24.652 1.00 98.11 205 A 1 
ATOM   1648 O  OG1 . THR A 1 205 ? -0.648  13.999  -23.647 1.00 96.94 205 A 1 
ATOM   1649 C  CG2 . THR A 1 205 ? -0.318  14.509  -25.934 1.00 96.40 205 A 1 
ATOM   1650 N  N   . GLY A 1 206 ? -1.201  17.381  -22.023 1.00 98.20 206 A 1 
ATOM   1651 C  CA  . GLY A 1 206 ? -1.998  17.846  -20.886 1.00 97.88 206 A 1 
ATOM   1652 C  C   . GLY A 1 206 ? -2.626  16.725  -20.049 1.00 97.82 206 A 1 
ATOM   1653 O  O   . GLY A 1 206 ? -3.618  16.954  -19.356 1.00 96.96 206 A 1 
ATOM   1654 N  N   . GLN A 1 207 ? -2.069  15.519  -20.128 1.00 98.24 207 A 1 
ATOM   1655 C  CA  . GLN A 1 207 ? -2.489  14.385  -19.314 1.00 98.20 207 A 1 
ATOM   1656 C  C   . GLN A 1 207 ? -1.817  14.416  -17.939 1.00 98.33 207 A 1 
ATOM   1657 O  O   . GLN A 1 207 ? -0.772  15.037  -17.749 1.00 98.20 207 A 1 
ATOM   1658 C  CB  . GLN A 1 207 ? -2.208  13.061  -20.019 1.00 98.08 207 A 1 
ATOM   1659 C  CG  . GLN A 1 207 ? -2.878  12.963  -21.395 1.00 97.37 207 A 1 
ATOM   1660 C  CD  . GLN A 1 207 ? -2.739  11.580  -21.994 1.00 97.11 207 A 1 
ATOM   1661 O  OE1 . GLN A 1 207 ? -3.159  10.592  -21.404 1.00 91.97 207 A 1 
ATOM   1662 N  NE2 . GLN A 1 207 ? -2.156  11.455  -23.159 1.00 91.02 207 A 1 
ATOM   1663 N  N   . ARG A 1 208 ? -2.407  13.698  -16.984 1.00 98.30 208 A 1 
ATOM   1664 C  CA  . ARG A 1 208 ? -1.865  13.542  -15.634 1.00 98.47 208 A 1 
ATOM   1665 C  C   . ARG A 1 208 ? -1.722  12.075  -15.255 1.00 98.66 208 A 1 
ATOM   1666 O  O   . ARG A 1 208 ? -2.256  11.191  -15.931 1.00 98.45 208 A 1 
ATOM   1667 C  CB  . ARG A 1 208 ? -2.719  14.322  -14.631 1.00 98.02 208 A 1 
ATOM   1668 C  CG  . ARG A 1 208 ? -2.673  15.822  -14.944 1.00 95.35 208 A 1 
ATOM   1669 C  CD  . ARG A 1 208 ? -3.324  16.617  -13.828 1.00 88.47 208 A 1 
ATOM   1670 N  NE  . ARG A 1 208 ? -3.339  18.043  -14.153 1.00 81.55 208 A 1 
ATOM   1671 C  CZ  . ARG A 1 208 ? -4.082  18.962  -13.566 1.00 72.50 208 A 1 
ATOM   1672 N  NH1 . ARG A 1 208 ? -4.861  18.675  -12.572 1.00 66.80 208 A 1 
ATOM   1673 N  NH2 . ARG A 1 208 ? -4.058  20.188  -13.985 1.00 70.00 208 A 1 
ATOM   1674 N  N   . ALA A 1 209 ? -1.008  11.829  -14.163 1.00 98.78 209 A 1 
ATOM   1675 C  CA  . ALA A 1 209 ? -0.737  10.483  -13.689 1.00 98.78 209 A 1 
ATOM   1676 C  C   . ALA A 1 209 ? -0.836  10.362  -12.169 1.00 98.84 209 A 1 
ATOM   1677 O  O   . ALA A 1 209 ? -0.460  11.270  -11.415 1.00 98.73 209 A 1 
ATOM   1678 C  CB  . ALA A 1 209 ? 0.632   10.049  -14.210 1.00 98.73 209 A 1 
ATOM   1679 N  N   . ILE A 1 210 ? -1.284  9.194   -11.721 1.00 98.84 210 A 1 
ATOM   1680 C  CA  . ILE A 1 210 ? -0.998  8.674   -10.391 1.00 98.95 210 A 1 
ATOM   1681 C  C   . ILE A 1 210 ? 0.006   7.544   -10.572 1.00 98.99 210 A 1 
ATOM   1682 O  O   . ILE A 1 210 ? -0.265  6.575   -11.288 1.00 98.90 210 A 1 
ATOM   1683 C  CB  . ILE A 1 210 ? -2.285  8.221   -9.677  1.00 98.82 210 A 1 
ATOM   1684 C  CG1 . ILE A 1 210 ? -3.203  9.437   -9.434  1.00 98.39 210 A 1 
ATOM   1685 C  CG2 . ILE A 1 210 ? -1.937  7.529   -8.343  1.00 98.54 210 A 1 
ATOM   1686 C  CD1 . ILE A 1 210 ? -4.600  9.073   -8.926  1.00 96.80 210 A 1 
ATOM   1687 N  N   . VAL A 1 211 ? 1.174   7.680   -9.964  1.00 98.92 211 A 1 
ATOM   1688 C  CA  . VAL A 1 211 ? 2.246   6.679   -10.058 1.00 98.96 211 A 1 
ATOM   1689 C  C   . VAL A 1 211 ? 2.169   5.749   -8.858  1.00 98.96 211 A 1 
ATOM   1690 O  O   . VAL A 1 211 ? 1.981   6.202   -7.737  1.00 98.92 211 A 1 
ATOM   1691 C  CB  . VAL A 1 211 ? 3.629   7.351   -10.194 1.00 98.94 211 A 1 
ATOM   1692 C  CG1 . VAL A 1 211 ? 4.724   6.308   -10.419 1.00 98.76 211 A 1 
ATOM   1693 C  CG2 . VAL A 1 211 ? 3.666   8.329   -11.375 1.00 98.77 211 A 1 
ATOM   1694 N  N   . SER A 1 212 ? 2.317   4.444   -9.082  1.00 98.92 212 A 1 
ATOM   1695 C  CA  . SER A 1 212 ? 2.373   3.457   -8.014  1.00 98.99 212 A 1 
ATOM   1696 C  C   . SER A 1 212 ? 3.606   2.571   -8.173  1.00 98.96 212 A 1 
ATOM   1697 O  O   . SER A 1 212 ? 4.021   2.260   -9.289  1.00 98.80 212 A 1 
ATOM   1698 C  CB  . SER A 1 212 ? 1.093   2.615   -7.981  1.00 98.66 212 A 1 
ATOM   1699 O  OG  . SER A 1 212 ? -0.044  3.452   -7.851  1.00 90.06 212 A 1 
ATOM   1700 N  N   . MET A 1 213 ? 4.206   2.175   -7.049  1.00 98.90 213 A 1 
ATOM   1701 C  CA  . MET A 1 213 ? 5.383   1.314   -7.006  1.00 98.82 213 A 1 
ATOM   1702 C  C   . MET A 1 213 ? 5.402   0.570   -5.674  1.00 98.85 213 A 1 
ATOM   1703 O  O   . MET A 1 213 ? 4.842   1.063   -4.695  1.00 98.52 213 A 1 
ATOM   1704 C  CB  . MET A 1 213 ? 6.657   2.161   -7.214  1.00 98.53 213 A 1 
ATOM   1705 C  CG  . MET A 1 213 ? 6.863   3.224   -6.128  1.00 97.61 213 A 1 
ATOM   1706 S  SD  . MET A 1 213 ? 8.123   4.473   -6.522  1.00 97.74 213 A 1 
ATOM   1707 C  CE  . MET A 1 213 ? 7.314   5.340   -7.864  1.00 94.55 213 A 1 
ATOM   1708 N  N   . HIS A 1 214 ? 6.054   -0.594  -5.618  1.00 98.88 214 A 1 
ATOM   1709 C  CA  . HIS A 1 214 ? 6.107   -1.331  -4.362  1.00 98.79 214 A 1 
ATOM   1710 C  C   . HIS A 1 214 ? 7.019   -0.633  -3.341  1.00 98.72 214 A 1 
ATOM   1711 O  O   . HIS A 1 214 ? 6.577   -0.284  -2.248  1.00 98.25 214 A 1 
ATOM   1712 C  CB  . HIS A 1 214 ? 6.518   -2.783  -4.626  1.00 98.55 214 A 1 
ATOM   1713 C  CG  . HIS A 1 214 ? 6.393   -3.615  -3.382  1.00 98.39 214 A 1 
ATOM   1714 N  ND1 . HIS A 1 214 ? 5.231   -3.825  -2.666  1.00 97.12 214 A 1 
ATOM   1715 C  CD2 . HIS A 1 214 ? 7.416   -4.229  -2.703  1.00 97.11 214 A 1 
ATOM   1716 C  CE1 . HIS A 1 214 ? 5.545   -4.548  -1.585  1.00 97.04 214 A 1 
ATOM   1717 N  NE2 . HIS A 1 214 ? 6.857   -4.805  -1.572  1.00 97.06 214 A 1 
ATOM   1718 N  N   . ILE A 1 215 ? 8.242   -0.337  -3.736  1.00 98.89 215 A 1 
ATOM   1719 C  CA  . ILE A 1 215 ? 9.281   0.252   -2.879  1.00 98.82 215 A 1 
ATOM   1720 C  C   . ILE A 1 215 ? 9.478   1.726   -3.249  1.00 98.87 215 A 1 
ATOM   1721 O  O   . ILE A 1 215 ? 9.955   2.039   -4.343  1.00 98.71 215 A 1 
ATOM   1722 C  CB  . ILE A 1 215 ? 10.598  -0.552  -2.960  1.00 98.71 215 A 1 
ATOM   1723 C  CG1 . ILE A 1 215 ? 10.342  -2.080  -2.855  1.00 98.12 215 A 1 
ATOM   1724 C  CG2 . ILE A 1 215 ? 11.556  -0.065  -1.861  1.00 97.98 215 A 1 
ATOM   1725 C  CD1 . ILE A 1 215 ? 11.602  -2.945  -2.934  1.00 97.29 215 A 1 
ATOM   1726 N  N   . CYS A 1 216 ? 9.147   2.634   -2.343  1.00 98.68 216 A 1 
ATOM   1727 C  CA  . CYS A 1 216 ? 9.449   4.056   -2.490  1.00 98.51 216 A 1 
ATOM   1728 C  C   . CYS A 1 216 ? 10.959  4.324   -2.367  1.00 98.64 216 A 1 
ATOM   1729 O  O   . CYS A 1 216 ? 11.654  3.609   -1.638  1.00 97.96 216 A 1 
ATOM   1730 C  CB  . CYS A 1 216 ? 8.681   4.842   -1.420  1.00 97.22 216 A 1 
ATOM   1731 S  SG  . CYS A 1 216 ? 7.244   5.818   -1.965  1.00 91.73 216 A 1 
ATOM   1732 N  N   . PRO A 1 217 ? 11.499  5.380   -3.012  1.00 98.54 217 A 1 
ATOM   1733 C  CA  . PRO A 1 217 ? 12.825  5.875   -2.682  1.00 98.42 217 A 1 
ATOM   1734 C  C   . PRO A 1 217 ? 12.882  6.406   -1.248  1.00 98.40 217 A 1 
ATOM   1735 O  O   . PRO A 1 217 ? 11.862  6.793   -0.667  1.00 97.51 217 A 1 
ATOM   1736 C  CB  . PRO A 1 217 ? 13.117  6.968   -3.713  1.00 97.88 217 A 1 
ATOM   1737 C  CG  . PRO A 1 217 ? 11.727  7.519   -4.031  1.00 96.04 217 A 1 
ATOM   1738 C  CD  . PRO A 1 217 ? 10.837  6.275   -3.950  1.00 98.21 217 A 1 
ATOM   1739 N  N   . GLY A 1 218 ? 14.082  6.440   -0.685  1.00 97.95 218 A 1 
ATOM   1740 C  CA  . GLY A 1 218 ? 14.335  6.776   0.706   1.00 97.78 218 A 1 
ATOM   1741 C  C   . GLY A 1 218 ? 14.628  5.554   1.576   1.00 97.94 218 A 1 
ATOM   1742 O  O   . GLY A 1 218 ? 14.860  4.449   1.084   1.00 96.66 218 A 1 
ATOM   1743 N  N   . VAL A 1 219 ? 14.610  5.761   2.888   1.00 97.61 219 A 1 
ATOM   1744 C  CA  . VAL A 1 219 ? 14.966  4.741   3.878   1.00 97.40 219 A 1 
ATOM   1745 C  C   . VAL A 1 219 ? 13.738  4.031   4.455   1.00 97.55 219 A 1 
ATOM   1746 O  O   . VAL A 1 219 ? 12.612  4.526   4.379   1.00 96.88 219 A 1 
ATOM   1747 C  CB  . VAL A 1 219 ? 15.838  5.328   5.002   1.00 96.20 219 A 1 
ATOM   1748 C  CG1 . VAL A 1 219 ? 17.122  5.943   4.447   1.00 92.29 219 A 1 
ATOM   1749 C  CG2 . VAL A 1 219 ? 15.089  6.376   5.835   1.00 92.75 219 A 1 
ATOM   1750 N  N   . ALA A 1 220 ? 13.968  2.880   5.099   1.00 97.12 220 A 1 
ATOM   1751 C  CA  . ALA A 1 220 ? 13.045  2.337   6.094   1.00 96.71 220 A 1 
ATOM   1752 C  C   . ALA A 1 220 ? 13.487  2.799   7.493   1.00 96.59 220 A 1 
ATOM   1753 O  O   . ALA A 1 220 ? 14.625  2.553   7.883   1.00 94.64 220 A 1 
ATOM   1754 C  CB  . ALA A 1 220 ? 13.022  0.820   5.986   1.00 95.70 220 A 1 
ATOM   1755 N  N   . GLU A 1 221 ? 12.599  3.413   8.263   1.00 95.57 221 A 1 
ATOM   1756 C  CA  . GLU A 1 221 ? 12.914  4.069   9.543   1.00 94.62 221 A 1 
ATOM   1757 C  C   . GLU A 1 221 ? 12.215  3.441   10.762  1.00 92.73 221 A 1 
ATOM   1758 O  O   . GLU A 1 221 ? 12.117  4.046   11.821  1.00 89.11 221 A 1 
ATOM   1759 C  CB  . GLU A 1 221 ? 12.641  5.583   9.416   1.00 94.02 221 A 1 
ATOM   1760 C  CG  . GLU A 1 221 ? 11.156  6.001   9.383   1.00 93.42 221 A 1 
ATOM   1761 C  CD  . GLU A 1 221 ? 10.486  5.947   7.991   1.00 95.09 221 A 1 
ATOM   1762 O  OE1 . GLU A 1 221 ? 9.600   6.796   7.735   1.00 92.08 221 A 1 
ATOM   1763 O  OE2 . GLU A 1 221 ? 10.820  5.111   7.133   1.00 93.48 221 A 1 
ATOM   1764 N  N   . ARG A 1 222 ? 11.736  2.190   10.649  1.00 92.09 222 A 1 
ATOM   1765 C  CA  . ARG A 1 222 ? 10.910  1.557   11.683  1.00 88.37 222 A 1 
ATOM   1766 C  C   . ARG A 1 222 ? 11.603  1.399   13.046  1.00 86.13 222 A 1 
ATOM   1767 O  O   . ARG A 1 222 ? 10.954  1.571   14.079  1.00 80.19 222 A 1 
ATOM   1768 C  CB  . ARG A 1 222 ? 10.416  0.203   11.155  1.00 85.41 222 A 1 
ATOM   1769 C  CG  . ARG A 1 222 ? 9.561   -0.543  12.189  1.00 78.52 222 A 1 
ATOM   1770 C  CD  . ARG A 1 222 ? 9.141   -1.928  11.696  1.00 78.34 222 A 1 
ATOM   1771 N  NE  . ARG A 1 222 ? 8.118   -1.854  10.640  1.00 75.32 222 A 1 
ATOM   1772 C  CZ  . ARG A 1 222 ? 7.813   -2.812  9.798   1.00 72.42 222 A 1 
ATOM   1773 N  NH1 . ARG A 1 222 ? 8.442   -3.957  9.796   1.00 64.35 222 A 1 
ATOM   1774 N  NH2 . ARG A 1 222 ? 6.854   -2.658  8.940   1.00 64.66 222 A 1 
ATOM   1775 N  N   . PHE A 1 223 ? 12.874  1.023   13.054  1.00 85.01 223 A 1 
ATOM   1776 C  CA  . PHE A 1 223 ? 13.658  0.824   14.277  1.00 80.80 223 A 1 
ATOM   1777 C  C   . PHE A 1 223 ? 14.838  1.791   14.314  1.00 81.29 223 A 1 
ATOM   1778 O  O   . PHE A 1 223 ? 14.825  2.730   15.110  1.00 75.16 223 A 1 
ATOM   1779 C  CB  . PHE A 1 223 ? 14.103  -0.636  14.387  1.00 76.33 223 A 1 
ATOM   1780 C  CG  . PHE A 1 223 ? 12.979  -1.630  14.561  1.00 71.44 223 A 1 
ATOM   1781 C  CD1 . PHE A 1 223 ? 12.242  -1.657  15.755  1.00 66.82 223 A 1 
ATOM   1782 C  CD2 . PHE A 1 223 ? 12.673  -2.543  13.541  1.00 65.79 223 A 1 
ATOM   1783 C  CE1 . PHE A 1 223 ? 11.209  -2.601  15.936  1.00 60.67 223 A 1 
ATOM   1784 C  CE2 . PHE A 1 223 ? 11.648  -3.485  13.706  1.00 60.80 223 A 1 
ATOM   1785 C  CZ  . PHE A 1 223 ? 10.914  -3.517  14.915  1.00 59.42 223 A 1 
ATOM   1786 N  N   . ASN A 1 224 ? 15.807  1.603   13.432  1.00 87.09 224 A 1 
ATOM   1787 C  CA  . ASN A 1 224 ? 16.840  2.582   13.112  1.00 87.21 224 A 1 
ATOM   1788 C  C   . ASN A 1 224 ? 16.520  3.159   11.731  1.00 88.92 224 A 1 
ATOM   1789 O  O   . ASN A 1 224 ? 15.446  3.740   11.549  1.00 84.71 224 A 1 
ATOM   1790 C  CB  . ASN A 1 224 ? 18.229  1.927   13.235  1.00 82.79 224 A 1 
ATOM   1791 C  CG  . ASN A 1 224 ? 18.605  1.614   14.670  1.00 75.26 224 A 1 
ATOM   1792 O  OD1 . ASN A 1 224 ? 18.144  2.204   15.620  1.00 67.24 224 A 1 
ATOM   1793 N  ND2 . ASN A 1 224 ? 19.491  0.670   14.877  1.00 66.59 224 A 1 
ATOM   1794 N  N   . TYR A 1 225 ? 17.405  2.967   10.770  1.00 91.40 225 A 1 
ATOM   1795 C  CA  . TYR A 1 225 ? 17.123  3.244   9.366   1.00 92.51 225 A 1 
ATOM   1796 C  C   . TYR A 1 225 ? 17.961  2.318   8.481   1.00 93.34 225 A 1 
ATOM   1797 O  O   . TYR A 1 225 ? 19.016  1.832   8.901   1.00 91.94 225 A 1 
ATOM   1798 C  CB  . TYR A 1 225 ? 17.389  4.723   9.043   1.00 90.77 225 A 1 
ATOM   1799 C  CG  . TYR A 1 225 ? 18.791  5.188   9.377   1.00 89.19 225 A 1 
ATOM   1800 C  CD1 . TYR A 1 225 ? 19.066  5.798   10.625  1.00 85.44 225 A 1 
ATOM   1801 C  CD2 . TYR A 1 225 ? 19.847  5.005   8.455   1.00 85.22 225 A 1 
ATOM   1802 C  CE1 . TYR A 1 225 ? 20.357  6.221   10.947  1.00 81.72 225 A 1 
ATOM   1803 C  CE2 . TYR A 1 225 ? 21.148  5.426   8.768   1.00 81.51 225 A 1 
ATOM   1804 C  CZ  . TYR A 1 225 ? 21.400  6.036   10.015  1.00 79.85 225 A 1 
ATOM   1805 O  OH  . TYR A 1 225 ? 22.675  6.454   10.319  1.00 77.22 225 A 1 
ATOM   1806 N  N   . SER A 1 226 ? 17.472  2.061   7.274   1.00 95.22 226 A 1 
ATOM   1807 C  CA  . SER A 1 226 ? 18.217  1.322   6.263   1.00 95.25 226 A 1 
ATOM   1808 C  C   . SER A 1 226 ? 17.815  1.790   4.865   1.00 96.22 226 A 1 
ATOM   1809 O  O   . SER A 1 226 ? 16.622  1.956   4.596   1.00 95.47 226 A 1 
ATOM   1810 C  CB  . SER A 1 226 ? 17.981  -0.185  6.393   1.00 92.91 226 A 1 
ATOM   1811 O  OG  . SER A 1 226 ? 16.609  -0.508  6.321   1.00 84.90 226 A 1 
ATOM   1812 N  N   . ASP A 1 227 ? 18.802  1.952   3.984   1.00 96.21 227 A 1 
ATOM   1813 C  CA  . ASP A 1 227 ? 18.544  2.196   2.567   1.00 96.41 227 A 1 
ATOM   1814 C  C   . ASP A 1 227 ? 17.804  1.014   1.947   1.00 97.10 227 A 1 
ATOM   1815 O  O   . ASP A 1 227 ? 18.040  -0.144  2.305   1.00 96.42 227 A 1 
ATOM   1816 C  CB  . ASP A 1 227 ? 19.849  2.476   1.826   1.00 95.08 227 A 1 
ATOM   1817 C  CG  . ASP A 1 227 ? 20.526  3.758   2.318   1.00 90.97 227 A 1 
ATOM   1818 O  OD1 . ASP A 1 227 ? 19.797  4.760   2.498   1.00 86.13 227 A 1 
ATOM   1819 O  OD2 . ASP A 1 227 ? 21.755  3.719   2.532   1.00 85.64 227 A 1 
ATOM   1820 N  N   . GLN A 1 228 ? 16.890  1.307   1.026   1.00 97.69 228 A 1 
ATOM   1821 C  CA  . GLN A 1 228 ? 16.067  0.298   0.364   1.00 97.86 228 A 1 
ATOM   1822 C  C   . GLN A 1 228 ? 16.455  0.113   -1.100  1.00 98.22 228 A 1 
ATOM   1823 O  O   . GLN A 1 228 ? 16.463  -1.007  -1.597  1.00 97.74 228 A 1 
ATOM   1824 C  CB  . GLN A 1 228 ? 14.588  0.682   0.489   1.00 97.41 228 A 1 
ATOM   1825 C  CG  . GLN A 1 228 ? 14.089  0.794   1.937   1.00 96.31 228 A 1 
ATOM   1826 C  CD  . GLN A 1 228 ? 14.321  -0.504  2.715   1.00 96.30 228 A 1 
ATOM   1827 O  OE1 . GLN A 1 228 ? 13.686  -1.522  2.475   1.00 89.20 228 A 1 
ATOM   1828 N  NE2 . GLN A 1 228 ? 15.243  -0.524  3.640   1.00 89.14 228 A 1 
ATOM   1829 N  N   . LEU A 1 229 ? 16.805  1.187   -1.783  1.00 98.49 229 A 1 
ATOM   1830 C  CA  . LEU A 1 229 ? 17.228  1.161   -3.174  1.00 98.46 229 A 1 
ATOM   1831 C  C   . LEU A 1 229 ? 18.744  1.327   -3.279  1.00 98.11 229 A 1 
ATOM   1832 O  O   . LEU A 1 229 ? 19.371  1.947   -2.420  1.00 97.67 229 A 1 
ATOM   1833 C  CB  . LEU A 1 229 ? 16.472  2.235   -3.977  1.00 98.51 229 A 1 
ATOM   1834 C  CG  . LEU A 1 229 ? 14.930  2.179   -3.862  1.00 98.24 229 A 1 
ATOM   1835 C  CD1 . LEU A 1 229 ? 14.321  3.197   -4.820  1.00 98.12 229 A 1 
ATOM   1836 C  CD2 . LEU A 1 229 ? 14.356  0.806   -4.191  1.00 98.03 229 A 1 
ATOM   1837 N  N   . TYR A 1 230 ? 19.339  0.791   -4.352  1.00 98.45 230 A 1 
ATOM   1838 C  CA  . TYR A 1 230 ? 20.737  1.069   -4.667  1.00 98.33 230 A 1 
ATOM   1839 C  C   . TYR A 1 230 ? 20.953  2.577   -4.877  1.00 98.22 230 A 1 
ATOM   1840 O  O   . TYR A 1 230 ? 20.082  3.233   -5.449  1.00 97.97 230 A 1 
ATOM   1841 C  CB  . TYR A 1 230 ? 21.166  0.307   -5.917  1.00 98.18 230 A 1 
ATOM   1842 C  CG  . TYR A 1 230 ? 21.379  -1.171  -5.708  1.00 98.18 230 A 1 
ATOM   1843 C  CD1 . TYR A 1 230 ? 22.430  -1.627  -4.886  1.00 97.66 230 A 1 
ATOM   1844 C  CD2 . TYR A 1 230 ? 20.562  -2.110  -6.364  1.00 97.70 230 A 1 
ATOM   1845 C  CE1 . TYR A 1 230 ? 22.663  -2.999  -4.720  1.00 97.28 230 A 1 
ATOM   1846 C  CE2 . TYR A 1 230 ? 20.789  -3.486  -6.209  1.00 97.24 230 A 1 
ATOM   1847 C  CZ  . TYR A 1 230 ? 21.837  -3.924  -5.385  1.00 97.37 230 A 1 
ATOM   1848 O  OH  . TYR A 1 230 ? 22.059  -5.269  -5.229  1.00 96.29 230 A 1 
ATOM   1849 N  N   . PRO A 1 231 ? 22.119  3.129   -4.493  1.00 97.35 231 A 1 
ATOM   1850 C  CA  . PRO A 1 231 ? 22.403  4.561   -4.602  1.00 96.46 231 A 1 
ATOM   1851 C  C   . PRO A 1 231 ? 22.160  5.142   -5.999  1.00 96.61 231 A 1 
ATOM   1852 O  O   . PRO A 1 231 ? 21.527  6.184   -6.140  1.00 95.79 231 A 1 
ATOM   1853 C  CB  . PRO A 1 231 ? 23.859  4.724   -4.171  1.00 94.97 231 A 1 
ATOM   1854 C  CG  . PRO A 1 231 ? 24.084  3.552   -3.215  1.00 92.80 231 A 1 
ATOM   1855 C  CD  . PRO A 1 231 ? 23.206  2.448   -3.803  1.00 95.94 231 A 1 
ATOM   1856 N  N   . GLN A 1 232 ? 22.604  4.432   -7.042  1.00 97.19 232 A 1 
ATOM   1857 C  CA  . GLN A 1 232 ? 22.465  4.879   -8.432  1.00 96.85 232 A 1 
ATOM   1858 C  C   . GLN A 1 232 ? 21.010  4.911   -8.937  1.00 97.33 232 A 1 
ATOM   1859 O  O   . GLN A 1 232 ? 20.741  5.544   -9.955  1.00 96.80 232 A 1 
ATOM   1860 C  CB  . GLN A 1 232 ? 23.367  4.036   -9.356  1.00 95.59 232 A 1 
ATOM   1861 C  CG  . GLN A 1 232 ? 22.956  2.571   -9.600  1.00 92.29 232 A 1 
ATOM   1862 C  CD  . GLN A 1 232 ? 23.438  1.577   -8.546  1.00 93.77 232 A 1 
ATOM   1863 O  OE1 . GLN A 1 232 ? 23.663  1.891   -7.390  1.00 87.62 232 A 1 
ATOM   1864 N  NE2 . GLN A 1 232 ? 23.608  0.328   -8.925  1.00 86.02 232 A 1 
ATOM   1865 N  N   . TYR A 1 233 ? 20.086  4.238   -8.251  1.00 98.21 233 A 1 
ATOM   1866 C  CA  . TYR A 1 233 ? 18.667  4.239   -8.608  1.00 98.48 233 A 1 
ATOM   1867 C  C   . TYR A 1 233 ? 17.844  5.159   -7.713  1.00 98.53 233 A 1 
ATOM   1868 O  O   . TYR A 1 233 ? 16.943  5.827   -8.222  1.00 98.43 233 A 1 
ATOM   1869 C  CB  . TYR A 1 233 ? 18.107  2.816   -8.566  1.00 98.45 233 A 1 
ATOM   1870 C  CG  . TYR A 1 233 ? 18.860  1.794   -9.391  1.00 98.52 233 A 1 
ATOM   1871 C  CD1 . TYR A 1 233 ? 19.321  2.097   -10.676 1.00 98.26 233 A 1 
ATOM   1872 C  CD2 . TYR A 1 233 ? 19.111  0.526   -8.841  1.00 98.28 233 A 1 
ATOM   1873 C  CE1 . TYR A 1 233 ? 20.061  1.159   -11.411 1.00 98.09 233 A 1 
ATOM   1874 C  CE2 . TYR A 1 233 ? 19.839  -0.426  -9.568  1.00 98.09 233 A 1 
ATOM   1875 C  CZ  . TYR A 1 233 ? 20.326  -0.104  -10.845 1.00 98.19 233 A 1 
ATOM   1876 O  OH  . TYR A 1 233 ? 21.070  -1.014  -11.526 1.00 97.72 233 A 1 
ATOM   1877 N  N   . ASN A 1 234 ? 18.147  5.230   -6.421  1.00 98.57 234 A 1 
ATOM   1878 C  CA  . ASN A 1 234 ? 17.371  5.984   -5.448  1.00 98.60 234 A 1 
ATOM   1879 C  C   . ASN A 1 234 ? 17.199  7.449   -5.860  1.00 98.66 234 A 1 
ATOM   1880 O  O   . ASN A 1 234 ? 16.073  7.918   -6.080  1.00 98.63 234 A 1 
ATOM   1881 C  CB  . ASN A 1 234 ? 18.032  5.861   -4.069  1.00 98.51 234 A 1 
ATOM   1882 C  CG  . ASN A 1 234 ? 17.165  6.528   -3.019  1.00 98.46 234 A 1 
ATOM   1883 O  OD1 . ASN A 1 234 ? 16.187  5.964   -2.559  1.00 95.90 234 A 1 
ATOM   1884 N  ND2 . ASN A 1 234 ? 17.454  7.758   -2.661  1.00 95.79 234 A 1 
ATOM   1885 N  N   . ASP A 1 235 ? 18.300  8.167   -6.015  1.00 98.37 235 A 1 
ATOM   1886 C  CA  . ASP A 1 235 ? 18.283  9.597   -6.303  1.00 98.13 235 A 1 
ATOM   1887 C  C   . ASP A 1 235 ? 17.769  9.872   -7.722  1.00 98.33 235 A 1 
ATOM   1888 O  O   . ASP A 1 235 ? 17.006  10.817  -7.935  1.00 98.04 235 A 1 
ATOM   1889 C  CB  . ASP A 1 235 ? 19.671  10.191  -6.071  1.00 97.42 235 A 1 
ATOM   1890 C  CG  . ASP A 1 235 ? 20.042  10.303  -4.590  1.00 96.51 235 A 1 
ATOM   1891 O  OD1 . ASP A 1 235 ? 19.356  9.694   -3.737  1.00 95.05 235 A 1 
ATOM   1892 O  OD2 . ASP A 1 235 ? 21.003  11.043  -4.308  1.00 94.14 235 A 1 
ATOM   1893 N  N   . ARG A 1 236 ? 18.111  9.010   -8.694  1.00 98.45 236 A 1 
ATOM   1894 C  CA  . ARG A 1 236 ? 17.569  9.097   -10.058 1.00 98.58 236 A 1 
ATOM   1895 C  C   . ARG A 1 236 ? 16.047  8.908   -10.072 1.00 98.62 236 A 1 
ATOM   1896 O  O   . ARG A 1 236 ? 15.367  9.575   -10.846 1.00 98.59 236 A 1 
ATOM   1897 C  CB  . ARG A 1 236 ? 18.272  8.079   -10.970 1.00 98.42 236 A 1 
ATOM   1898 C  CG  . ARG A 1 236 ? 17.875  8.243   -12.447 1.00 97.42 236 A 1 
ATOM   1899 C  CD  . ARG A 1 236 ? 18.642  7.268   -13.336 1.00 95.99 236 A 1 
ATOM   1900 N  NE  . ARG A 1 236 ? 18.269  7.396   -14.760 1.00 94.14 236 A 1 
ATOM   1901 C  CZ  . ARG A 1 236 ? 18.670  6.615   -15.753 1.00 92.61 236 A 1 
ATOM   1902 N  NH1 . ARG A 1 236 ? 19.488  5.621   -15.563 1.00 90.04 236 A 1 
ATOM   1903 N  NH2 . ARG A 1 236 ? 18.248  6.818   -16.962 1.00 88.45 236 A 1 
ATOM   1904 N  N   . LEU A 1 237 ? 15.506  8.041   -9.224  1.00 98.63 237 A 1 
ATOM   1905 C  CA  . LEU A 1 237 ? 14.059  7.859   -9.097  1.00 98.70 237 A 1 
ATOM   1906 C  C   . LEU A 1 237 ? 13.397  9.085   -8.469  1.00 98.89 237 A 1 
ATOM   1907 O  O   . LEU A 1 237 ? 12.383  9.552   -8.981  1.00 98.81 237 A 1 
ATOM   1908 C  CB  . LEU A 1 237 ? 13.778  6.569   -8.314  1.00 98.79 237 A 1 
ATOM   1909 C  CG  . LEU A 1 237 ? 12.279  6.258   -8.146  1.00 98.59 237 A 1 
ATOM   1910 C  CD1 . LEU A 1 237 ? 11.561  6.093   -9.479  1.00 98.36 237 A 1 
ATOM   1911 C  CD2 . LEU A 1 237 ? 12.123  4.972   -7.347  1.00 98.31 237 A 1 
ATOM   1912 N  N   . VAL A 1 238 ? 13.996  9.674   -7.421  1.00 98.72 238 A 1 
ATOM   1913 C  CA  . VAL A 1 238 ? 13.526  10.933  -6.833  1.00 98.75 238 A 1 
ATOM   1914 C  C   . VAL A 1 238 ? 13.498  12.038  -7.878  1.00 98.80 238 A 1 
ATOM   1915 O  O   . VAL A 1 238 ? 12.473  12.698  -8.053  1.00 98.74 238 A 1 
ATOM   1916 C  CB  . VAL A 1 238 ? 14.398  11.356  -5.622  1.00 98.65 238 A 1 
ATOM   1917 C  CG1 . VAL A 1 238 ? 13.983  12.732  -5.072  1.00 98.32 238 A 1 
ATOM   1918 C  CG2 . VAL A 1 238 ? 14.265  10.354  -4.467  1.00 98.35 238 A 1 
ATOM   1919 N  N   . ASP A 1 239 ? 14.586  12.200  -8.642  1.00 98.63 239 A 1 
ATOM   1920 C  CA  . ASP A 1 239 ? 14.662  13.168  -9.735  1.00 98.50 239 A 1 
ATOM   1921 C  C   . ASP A 1 239 ? 13.591  12.929  -10.803 1.00 98.66 239 A 1 
ATOM   1922 O  O   . ASP A 1 239 ? 12.896  13.861  -11.195 1.00 98.45 239 A 1 
ATOM   1923 C  CB  . ASP A 1 239 ? 16.047  13.129  -10.396 1.00 97.76 239 A 1 
ATOM   1924 C  CG  . ASP A 1 239 ? 17.100  13.926  -9.641  1.00 95.57 239 A 1 
ATOM   1925 O  OD1 . ASP A 1 239 ? 16.717  14.900  -8.964  1.00 93.36 239 A 1 
ATOM   1926 O  OD2 . ASP A 1 239 ? 18.306  13.646  -9.773  1.00 92.05 239 A 1 
ATOM   1927 N  N   . SER A 1 240 ? 13.450  11.674  -11.235 1.00 98.66 240 A 1 
ATOM   1928 C  CA  . SER A 1 240 ? 12.515  11.298  -12.296 1.00 98.69 240 A 1 
ATOM   1929 C  C   . SER A 1 240 ? 11.067  11.566  -11.905 1.00 98.86 240 A 1 
ATOM   1930 O  O   . SER A 1 240 ? 10.285  12.009  -12.740 1.00 98.65 240 A 1 
ATOM   1931 C  CB  . SER A 1 240 ? 12.675  9.817   -12.664 1.00 98.29 240 A 1 
ATOM   1932 O  OG  . SER A 1 240 ? 13.987  9.552   -13.117 1.00 92.36 240 A 1 
ATOM   1933 N  N   . LEU A 1 241 ? 10.703  11.343  -10.646 1.00 98.87 241 A 1 
ATOM   1934 C  CA  . LEU A 1 241 ? 9.354   11.615  -10.147 1.00 98.83 241 A 1 
ATOM   1935 C  C   . LEU A 1 241 ? 9.126   13.123  -9.959  1.00 98.86 241 A 1 
ATOM   1936 O  O   . LEU A 1 241 ? 8.144   13.666  -10.456 1.00 98.78 241 A 1 
ATOM   1937 C  CB  . LEU A 1 241 ? 9.130   10.834  -8.841  1.00 98.88 241 A 1 
ATOM   1938 C  CG  . LEU A 1 241 ? 9.094   9.306   -9.018  1.00 98.76 241 A 1 
ATOM   1939 C  CD1 . LEU A 1 241 ? 9.171   8.626   -7.654  1.00 98.62 241 A 1 
ATOM   1940 C  CD2 . LEU A 1 241 ? 7.817   8.833   -9.714  1.00 98.45 241 A 1 
ATOM   1941 N  N   . ALA A 1 242 ? 10.044  13.817  -9.284  1.00 98.84 242 A 1 
ATOM   1942 C  CA  . ALA A 1 242 ? 9.894   15.242  -8.989  1.00 98.85 242 A 1 
ATOM   1943 C  C   . ALA A 1 242 ? 9.919   16.133  -10.246 1.00 98.71 242 A 1 
ATOM   1944 O  O   . ALA A 1 242 ? 9.219   17.146  -10.300 1.00 98.52 242 A 1 
ATOM   1945 C  CB  . ALA A 1 242 ? 10.985  15.647  -7.995  1.00 98.63 242 A 1 
ATOM   1946 N  N   . GLU A 1 243 ? 10.656  15.735  -11.282 1.00 98.75 243 A 1 
ATOM   1947 C  CA  . GLU A 1 243 ? 10.734  16.436  -12.572 1.00 98.75 243 A 1 
ATOM   1948 C  C   . GLU A 1 243 ? 9.361   16.608  -13.228 1.00 98.71 243 A 1 
ATOM   1949 O  O   . GLU A 1 243 ? 9.119   17.612  -13.899 1.00 98.37 243 A 1 
ATOM   1950 C  CB  . GLU A 1 243 ? 11.699  15.662  -13.490 1.00 98.28 243 A 1 
ATOM   1951 C  CG  . GLU A 1 243 ? 11.903  16.283  -14.890 1.00 93.77 243 A 1 
ATOM   1952 C  CD  . GLU A 1 243 ? 12.407  17.740  -14.830 1.00 90.32 243 A 1 
ATOM   1953 O  OE1 . GLU A 1 243 ? 11.989  18.549  -15.675 1.00 82.71 243 A 1 
ATOM   1954 O  OE2 . GLU A 1 243 ? 13.172  18.089  -13.899 1.00 84.75 243 A 1 
ATOM   1955 N  N   . TYR A 1 244 ? 8.442   15.676  -12.986 1.00 98.89 244 A 1 
ATOM   1956 C  CA  . TYR A 1 244 ? 7.090   15.660  -13.542 1.00 98.86 244 A 1 
ATOM   1957 C  C   . TYR A 1 244 ? 6.018   16.051  -12.521 1.00 98.82 244 A 1 
ATOM   1958 O  O   . TYR A 1 244 ? 4.902   15.544  -12.556 1.00 98.53 244 A 1 
ATOM   1959 C  CB  . TYR A 1 244 ? 6.831   14.316  -14.225 1.00 98.81 244 A 1 
ATOM   1960 C  CG  . TYR A 1 244 ? 7.778   14.036  -15.375 1.00 98.80 244 A 1 
ATOM   1961 C  CD1 . TYR A 1 244 ? 7.599   14.657  -16.619 1.00 98.55 244 A 1 
ATOM   1962 C  CD2 . TYR A 1 244 ? 8.867   13.167  -15.179 1.00 98.57 244 A 1 
ATOM   1963 C  CE1 . TYR A 1 244 ? 8.501   14.414  -17.672 1.00 98.26 244 A 1 
ATOM   1964 C  CE2 . TYR A 1 244 ? 9.772   12.917  -16.225 1.00 98.29 244 A 1 
ATOM   1965 C  CZ  . TYR A 1 244 ? 9.586   13.547  -17.461 1.00 98.34 244 A 1 
ATOM   1966 O  OH  . TYR A 1 244 ? 10.477  13.314  -18.473 1.00 97.53 244 A 1 
ATOM   1967 N  N   . ASN A 1 245 ? 6.323   16.988  -11.621 1.00 98.76 245 A 1 
ATOM   1968 C  CA  . ASN A 1 245 ? 5.381   17.480  -10.614 1.00 98.53 245 A 1 
ATOM   1969 C  C   . ASN A 1 245 ? 4.128   18.167  -11.188 1.00 98.45 245 A 1 
ATOM   1970 O  O   . ASN A 1 245 ? 3.122   18.315  -10.488 1.00 97.56 245 A 1 
ATOM   1971 C  CB  . ASN A 1 245 ? 6.122   18.435  -9.668  1.00 98.20 245 A 1 
ATOM   1972 C  CG  . ASN A 1 245 ? 6.382   19.799  -10.283 1.00 97.65 245 A 1 
ATOM   1973 O  OD1 . ASN A 1 245 ? 6.988   19.961  -11.322 1.00 93.69 245 A 1 
ATOM   1974 N  ND2 . ASN A 1 245 ? 5.905   20.843  -9.652  1.00 92.37 245 A 1 
ATOM   1975 N  N   . ASP A 1 246 ? 4.180   18.592  -12.444 1.00 98.45 246 A 1 
ATOM   1976 C  CA  . ASP A 1 246 ? 3.068   19.132  -13.217 1.00 98.26 246 A 1 
ATOM   1977 C  C   . ASP A 1 246 ? 2.145   18.034  -13.797 1.00 98.27 246 A 1 
ATOM   1978 O  O   . ASP A 1 246 ? 0.998   18.315  -14.147 1.00 97.48 246 A 1 
ATOM   1979 C  CB  . ASP A 1 246 ? 3.627   20.032  -14.331 1.00 97.78 246 A 1 
ATOM   1980 C  CG  . ASP A 1 246 ? 4.589   19.310  -15.292 1.00 97.18 246 A 1 
ATOM   1981 O  OD1 . ASP A 1 246 ? 5.504   18.582  -14.830 1.00 95.87 246 A 1 
ATOM   1982 O  OD2 . ASP A 1 246 ? 4.493   19.519  -16.521 1.00 95.01 246 A 1 
ATOM   1983 N  N   . VAL A 1 247 ? 2.630   16.809  -13.873 1.00 98.59 247 A 1 
ATOM   1984 C  CA  . VAL A 1 247 ? 1.908   15.639  -14.384 1.00 98.79 247 A 1 
ATOM   1985 C  C   . VAL A 1 247 ? 1.429   14.736  -13.242 1.00 98.73 247 A 1 
ATOM   1986 O  O   . VAL A 1 247 ? 0.295   14.255  -13.259 1.00 98.59 247 A 1 
ATOM   1987 C  CB  . VAL A 1 247 ? 2.795   14.842  -15.361 1.00 98.69 247 A 1 
ATOM   1988 C  CG1 . VAL A 1 247 ? 2.091   13.611  -15.929 1.00 98.40 247 A 1 
ATOM   1989 C  CG2 . VAL A 1 247 ? 3.244   15.708  -16.549 1.00 98.37 247 A 1 
ATOM   1990 N  N   . ILE A 1 248 ? 2.269   14.498  -12.238 1.00 98.70 248 A 1 
ATOM   1991 C  CA  . ILE A 1 248 ? 2.030   13.514  -11.175 1.00 98.84 248 A 1 
ATOM   1992 C  C   . ILE A 1 248 ? 1.229   14.141  -10.035 1.00 98.76 248 A 1 
ATOM   1993 O  O   . ILE A 1 248 ? 1.708   15.019  -9.322  1.00 98.48 248 A 1 
ATOM   1994 C  CB  . ILE A 1 248 ? 3.363   12.895  -10.697 1.00 98.87 248 A 1 
ATOM   1995 C  CG1 . ILE A 1 248 ? 4.080   12.159  -11.861 1.00 98.74 248 A 1 
ATOM   1996 C  CG2 . ILE A 1 248 ? 3.109   11.924  -9.532  1.00 98.75 248 A 1 
ATOM   1997 C  CD1 . ILE A 1 248 ? 5.501   11.689  -11.523 1.00 98.60 248 A 1 
ATOM   1998 N  N   . LEU A 1 249 ? 0.029   13.617  -9.808  1.00 98.79 249 A 1 
ATOM   1999 C  CA  . LEU A 1 249 ? -0.830  14.031  -8.691  1.00 98.57 249 A 1 
ATOM   2000 C  C   . LEU A 1 249 ? -0.352  13.475  -7.340  1.00 98.63 249 A 1 
ATOM   2001 O  O   . LEU A 1 249 ? -0.626  14.064  -6.294  1.00 97.98 249 A 1 
ATOM   2002 C  CB  . LEU A 1 249 ? -2.276  13.578  -8.941  1.00 98.03 249 A 1 
ATOM   2003 C  CG  . LEU A 1 249 ? -2.910  14.051  -10.260 1.00 96.54 249 A 1 
ATOM   2004 C  CD1 . LEU A 1 249 ? -4.389  13.666  -10.244 1.00 95.23 249 A 1 
ATOM   2005 C  CD2 . LEU A 1 249 ? -2.808  15.560  -10.461 1.00 94.97 249 A 1 
ATOM   2006 N  N   . GLY A 1 250 ? 0.326   12.338  -7.363  1.00 98.73 250 A 1 
ATOM   2007 C  CA  . GLY A 1 250 ? 0.841   11.639  -6.186  1.00 98.81 250 A 1 
ATOM   2008 C  C   . GLY A 1 250 ? 1.438   10.287  -6.553  1.00 98.95 250 A 1 
ATOM   2009 O  O   . GLY A 1 250 ? 1.169   9.739   -7.624  1.00 98.85 250 A 1 
ATOM   2010 N  N   . VAL A 1 251 ? 2.233   9.748   -5.631  1.00 98.92 251 A 1 
ATOM   2011 C  CA  . VAL A 1 251 ? 2.871   8.427   -5.728  1.00 98.99 251 A 1 
ATOM   2012 C  C   . VAL A 1 251 ? 2.355   7.545   -4.599  1.00 98.99 251 A 1 
ATOM   2013 O  O   . VAL A 1 251 ? 2.258   7.998   -3.457  1.00 98.88 251 A 1 
ATOM   2014 C  CB  . VAL A 1 251 ? 4.404   8.554   -5.696  1.00 98.91 251 A 1 
ATOM   2015 C  CG1 . VAL A 1 251 ? 5.091   7.197   -5.876  1.00 98.72 251 A 1 
ATOM   2016 C  CG2 . VAL A 1 251 ? 4.929   9.496   -6.786  1.00 98.72 251 A 1 
ATOM   2017 N  N   . LEU A 1 252 ? 2.023   6.294   -4.897  1.00 98.99 252 A 1 
ATOM   2018 C  CA  . LEU A 1 252 ? 1.601   5.304   -3.910  1.00 98.96 252 A 1 
ATOM   2019 C  C   . LEU A 1 252 ? 2.653   4.198   -3.792  1.00 98.92 252 A 1 
ATOM   2020 O  O   . LEU A 1 252 ? 3.063   3.635   -4.803  1.00 98.71 252 A 1 
ATOM   2021 C  CB  . LEU A 1 252 ? 0.230   4.719   -4.286  1.00 98.81 252 A 1 
ATOM   2022 C  CG  . LEU A 1 252 ? -0.900  5.740   -4.496  1.00 97.04 252 A 1 
ATOM   2023 C  CD1 . LEU A 1 252 ? -2.207  5.006   -4.713  1.00 91.22 252 A 1 
ATOM   2024 C  CD2 . LEU A 1 252 ? -1.086  6.682   -3.309  1.00 91.36 252 A 1 
ATOM   2025 N  N   . CYS A 1 253 ? 3.052   3.899   -2.560  1.00 98.82 253 A 1 
ATOM   2026 C  CA  . CYS A 1 253 ? 4.016   2.851   -2.251  1.00 98.89 253 A 1 
ATOM   2027 C  C   . CYS A 1 253 ? 3.516   1.945   -1.118  1.00 98.74 253 A 1 
ATOM   2028 O  O   . CYS A 1 253 ? 2.642   2.326   -0.341  1.00 98.22 253 A 1 
ATOM   2029 C  CB  . CYS A 1 253 ? 5.369   3.475   -1.861  1.00 98.43 253 A 1 
ATOM   2030 S  SG  . CYS A 1 253 ? 6.118   4.614   -3.055  1.00 97.10 253 A 1 
ATOM   2031 N  N   . GLY A 1 254 ? 4.108   0.759   -1.010  1.00 98.47 254 A 1 
ATOM   2032 C  CA  . GLY A 1 254 ? 3.927   -0.190  0.089   1.00 98.36 254 A 1 
ATOM   2033 C  C   . GLY A 1 254 ? 5.260   -0.521  0.764   1.00 98.28 254 A 1 
ATOM   2034 O  O   . GLY A 1 254 ? 5.999   0.382   1.159   1.00 97.48 254 A 1 
ATOM   2035 N  N   . HIS A 1 255 ? 5.575   -1.813  0.857   1.00 97.70 255 A 1 
ATOM   2036 C  CA  . HIS A 1 255 ? 6.851   -2.412  1.280   1.00 97.57 255 A 1 
ATOM   2037 C  C   . HIS A 1 255 ? 7.220   -2.222  2.761   1.00 97.39 255 A 1 
ATOM   2038 O  O   . HIS A 1 255 ? 7.617   -3.175  3.432   1.00 95.95 255 A 1 
ATOM   2039 C  CB  . HIS A 1 255 ? 7.969   -1.932  0.350   1.00 97.17 255 A 1 
ATOM   2040 C  CG  . HIS A 1 255 ? 9.312   -2.524  0.667   1.00 97.34 255 A 1 
ATOM   2041 N  ND1 . HIS A 1 255 ? 9.645   -3.856  0.571   1.00 95.80 255 A 1 
ATOM   2042 C  CD2 . HIS A 1 255 ? 10.430  -1.867  1.109   1.00 95.67 255 A 1 
ATOM   2043 C  CE1 . HIS A 1 255 ? 10.918  -3.994  0.952   1.00 95.30 255 A 1 
ATOM   2044 N  NE2 . HIS A 1 255 ? 11.436  -2.802  1.286   1.00 95.55 255 A 1 
ATOM   2045 N  N   . LEU A 1 256 ? 7.109   -1.012  3.304   1.00 97.61 256 A 1 
ATOM   2046 C  CA  . LEU A 1 256 ? 7.559   -0.733  4.667   1.00 97.01 256 A 1 
ATOM   2047 C  C   . LEU A 1 256 ? 6.597   -1.227  5.756   1.00 96.17 256 A 1 
ATOM   2048 O  O   . LEU A 1 256 ? 6.984   -1.287  6.920   1.00 93.46 256 A 1 
ATOM   2049 C  CB  . LEU A 1 256 ? 7.871   0.766   4.835   1.00 96.94 256 A 1 
ATOM   2050 C  CG  . LEU A 1 256 ? 8.964   1.313   3.908   1.00 96.54 256 A 1 
ATOM   2051 C  CD1 . LEU A 1 256 ? 9.331   2.729   4.366   1.00 95.78 256 A 1 
ATOM   2052 C  CD2 . LEU A 1 256 ? 10.244  0.479   3.912   1.00 95.59 256 A 1 
ATOM   2053 N  N   . HIS A 1 257 ? 5.359   -1.565  5.402   1.00 96.63 257 A 1 
ATOM   2054 C  CA  . HIS A 1 257 ? 4.290   -1.960  6.331   1.00 96.13 257 A 1 
ATOM   2055 C  C   . HIS A 1 257 ? 3.913   -0.869  7.351   1.00 95.62 257 A 1 
ATOM   2056 O  O   . HIS A 1 257 ? 3.283   -1.151  8.360   1.00 93.88 257 A 1 
ATOM   2057 C  CB  . HIS A 1 257 ? 4.640   -3.278  7.029   1.00 95.62 257 A 1 
ATOM   2058 C  CG  . HIS A 1 257 ? 4.806   -4.473  6.143   1.00 95.71 257 A 1 
ATOM   2059 N  ND1 . HIS A 1 257 ? 4.438   -5.755  6.516   1.00 92.87 257 A 1 
ATOM   2060 C  CD2 . HIS A 1 257 ? 5.307   -4.554  4.879   1.00 92.92 257 A 1 
ATOM   2061 C  CE1 . HIS A 1 257 ? 4.694   -6.563  5.483   1.00 92.59 257 A 1 
ATOM   2062 N  NE2 . HIS A 1 257 ? 5.236   -5.866  4.478   1.00 93.16 257 A 1 
ATOM   2063 N  N   . THR A 1 258 ? 4.336   0.367   7.108   1.00 96.46 258 A 1 
ATOM   2064 C  CA  . THR A 1 258 ? 4.116   1.513   7.981   1.00 96.47 258 A 1 
ATOM   2065 C  C   . THR A 1 258 ? 3.334   2.601   7.260   1.00 97.06 258 A 1 
ATOM   2066 O  O   . THR A 1 258 ? 3.399   2.727   6.043   1.00 96.58 258 A 1 
ATOM   2067 C  CB  . THR A 1 258 ? 5.439   2.067   8.520   1.00 95.32 258 A 1 
ATOM   2068 O  OG1 . THR A 1 258 ? 6.380   2.295   7.493   1.00 91.55 258 A 1 
ATOM   2069 C  CG2 . THR A 1 258 ? 6.072   1.106   9.514   1.00 90.61 258 A 1 
ATOM   2070 N  N   . ASP A 1 259 ? 2.594   3.394   8.018   1.00 97.49 259 A 1 
ATOM   2071 C  CA  . ASP A 1 259 ? 1.868   4.554   7.524   1.00 97.72 259 A 1 
ATOM   2072 C  C   . ASP A 1 259 ? 2.772   5.788   7.607   1.00 97.88 259 A 1 
ATOM   2073 O  O   . ASP A 1 259 ? 3.007   6.340   8.681   1.00 97.49 259 A 1 
ATOM   2074 C  CB  . ASP A 1 259 ? 0.577   4.711   8.326   1.00 97.65 259 A 1 
ATOM   2075 C  CG  . ASP A 1 259 ? -0.252  5.918   7.920   1.00 97.61 259 A 1 
ATOM   2076 O  OD1 . ASP A 1 259 ? 0.104   6.659   6.978   1.00 96.65 259 A 1 
ATOM   2077 O  OD2 . ASP A 1 259 ? -1.334  6.102   8.513   1.00 96.33 259 A 1 
ATOM   2078 N  N   . THR A 1 260 ? 3.318   6.199   6.465   1.00 98.27 260 A 1 
ATOM   2079 C  CA  . THR A 1 260 ? 4.169   7.383   6.382   1.00 98.39 260 A 1 
ATOM   2080 C  C   . THR A 1 260 ? 4.102   8.012   4.986   1.00 98.62 260 A 1 
ATOM   2081 O  O   . THR A 1 260 ? 3.309   7.610   4.136   1.00 98.52 260 A 1 
ATOM   2082 C  CB  . THR A 1 260 ? 5.602   7.063   6.850   1.00 97.88 260 A 1 
ATOM   2083 O  OG1 . THR A 1 260 ? 6.317   8.260   7.045   1.00 95.04 260 A 1 
ATOM   2084 C  CG2 . THR A 1 260 ? 6.387   6.177   5.898   1.00 95.74 260 A 1 
ATOM   2085 N  N   . PHE A 1 261 ? 4.922   9.032   4.756   1.00 98.62 261 A 1 
ATOM   2086 C  CA  . PHE A 1 261 ? 5.003   9.750   3.486   1.00 98.76 261 A 1 
ATOM   2087 C  C   . PHE A 1 261 ? 6.451   10.134  3.166   1.00 98.75 261 A 1 
ATOM   2088 O  O   . PHE A 1 261 ? 7.335   10.072  4.023   1.00 98.61 261 A 1 
ATOM   2089 C  CB  . PHE A 1 261 ? 4.080   10.972  3.530   1.00 98.72 261 A 1 
ATOM   2090 C  CG  . PHE A 1 261 ? 4.416   11.977  4.612   1.00 98.76 261 A 1 
ATOM   2091 C  CD1 . PHE A 1 261 ? 3.842   11.880  5.899   1.00 98.52 261 A 1 
ATOM   2092 C  CD2 . PHE A 1 261 ? 5.285   13.051  4.332   1.00 98.45 261 A 1 
ATOM   2093 C  CE1 . PHE A 1 261 ? 4.132   12.828  6.889   1.00 98.19 261 A 1 
ATOM   2094 C  CE2 . PHE A 1 261 ? 5.579   14.009  5.326   1.00 98.13 261 A 1 
ATOM   2095 C  CZ  . PHE A 1 261 ? 5.003   13.894  6.603   1.00 98.19 261 A 1 
ATOM   2096 N  N   . ARG A 1 262 ? 6.681   10.546  1.923   1.00 98.81 262 A 1 
ATOM   2097 C  CA  . ARG A 1 262 ? 7.947   11.119  1.454   1.00 98.83 262 A 1 
ATOM   2098 C  C   . ARG A 1 262 ? 7.661   12.372  0.635   1.00 98.82 262 A 1 
ATOM   2099 O  O   . ARG A 1 262 ? 6.792   12.359  -0.229  1.00 98.72 262 A 1 
ATOM   2100 C  CB  . ARG A 1 262 ? 8.732   10.108  0.596   1.00 98.62 262 A 1 
ATOM   2101 C  CG  . ARG A 1 262 ? 9.057   8.779   1.286   1.00 97.82 262 A 1 
ATOM   2102 C  CD  . ARG A 1 262 ? 10.014  8.941   2.459   1.00 97.29 262 A 1 
ATOM   2103 N  NE  . ARG A 1 262 ? 10.309  7.664   3.080   1.00 97.01 262 A 1 
ATOM   2104 C  CZ  . ARG A 1 262 ? 9.983   7.261   4.304   1.00 97.22 262 A 1 
ATOM   2105 N  NH1 . ARG A 1 262 ? 9.224   7.951   5.110   1.00 94.72 262 A 1 
ATOM   2106 N  NH2 . ARG A 1 262 ? 10.426  6.144   4.749   1.00 94.92 262 A 1 
ATOM   2107 N  N   . ILE A 1 263 ? 8.420   13.432  0.892   1.00 98.78 263 A 1 
ATOM   2108 C  CA  . ILE A 1 263 ? 8.430   14.643  0.062   1.00 98.73 263 A 1 
ATOM   2109 C  C   . ILE A 1 263 ? 9.567   14.484  -0.945  1.00 98.66 263 A 1 
ATOM   2110 O  O   . ILE A 1 263 ? 10.735  14.677  -0.611  1.00 98.44 263 A 1 
ATOM   2111 C  CB  . ILE A 1 263 ? 8.555   15.911  0.929   1.00 98.69 263 A 1 
ATOM   2112 C  CG1 . ILE A 1 263 ? 7.441   15.968  2.009   1.00 98.36 263 A 1 
ATOM   2113 C  CG2 . ILE A 1 263 ? 8.492   17.152  0.010   1.00 98.39 263 A 1 
ATOM   2114 C  CD1 . ILE A 1 263 ? 7.605   17.115  3.021   1.00 97.52 263 A 1 
ATOM   2115 N  N   . LEU A 1 264 ? 9.230   14.088  -2.168  1.00 98.73 264 A 1 
ATOM   2116 C  CA  . LEU A 1 264 ? 10.188  13.911  -3.252  1.00 98.76 264 A 1 
ATOM   2117 C  C   . LEU A 1 264 ? 10.439  15.268  -3.907  1.00 98.64 264 A 1 
ATOM   2118 O  O   . LEU A 1 264 ? 9.493   15.904  -4.372  1.00 98.28 264 A 1 
ATOM   2119 C  CB  . LEU A 1 264 ? 9.642   12.906  -4.282  1.00 98.64 264 A 1 
ATOM   2120 C  CG  . LEU A 1 264 ? 9.167   11.563  -3.710  1.00 98.16 264 A 1 
ATOM   2121 C  CD1 . LEU A 1 264 ? 8.654   10.676  -4.846  1.00 97.47 264 A 1 
ATOM   2122 C  CD2 . LEU A 1 264 ? 10.283  10.805  -2.995  1.00 97.12 264 A 1 
ATOM   2123 N  N   . SER A 1 265 ? 11.695  15.712  -3.968  1.00 98.33 265 A 1 
ATOM   2124 C  CA  . SER A 1 265 ? 12.029  17.036  -4.505  1.00 97.84 265 A 1 
ATOM   2125 C  C   . SER A 1 265 ? 13.232  17.021  -5.442  1.00 98.01 265 A 1 
ATOM   2126 O  O   . SER A 1 265 ? 14.180  16.256  -5.277  1.00 97.38 265 A 1 
ATOM   2127 C  CB  . SER A 1 265 ? 12.203  18.060  -3.378  1.00 96.11 265 A 1 
ATOM   2128 O  OG  . SER A 1 265 ? 13.252  17.708  -2.508  1.00 81.88 265 A 1 
ATOM   2129 N  N   . LYS A 1 266 ? 13.182  17.912  -6.445  1.00 97.87 266 A 1 
ATOM   2130 C  CA  . LYS A 1 266 ? 14.291  18.286  -7.319  1.00 97.63 266 A 1 
ATOM   2131 C  C   . LYS A 1 266 ? 14.268  19.804  -7.486  1.00 97.54 266 A 1 
ATOM   2132 O  O   . LYS A 1 266 ? 13.490  20.339  -8.274  1.00 96.47 266 A 1 
ATOM   2133 C  CB  . LYS A 1 266 ? 14.169  17.536  -8.653  1.00 97.20 266 A 1 
ATOM   2134 C  CG  . LYS A 1 266 ? 15.345  17.829  -9.598  1.00 96.00 266 A 1 
ATOM   2135 C  CD  . LYS A 1 266 ? 15.125  17.110  -10.935 1.00 93.81 266 A 1 
ATOM   2136 C  CE  . LYS A 1 266 ? 16.253  17.383  -11.920 1.00 89.15 266 A 1 
ATOM   2137 N  NZ  . LYS A 1 266 ? 15.947  16.761  -13.228 1.00 82.48 266 A 1 
ATOM   2138 N  N   . GLY A 1 267 ? 15.088  20.501  -6.701  1.00 96.68 267 A 1 
ATOM   2139 C  CA  . GLY A 1 267 ? 14.986  21.949  -6.568  1.00 96.07 267 A 1 
ATOM   2140 C  C   . GLY A 1 267 ? 13.593  22.353  -6.074  1.00 96.65 267 A 1 
ATOM   2141 O  O   . GLY A 1 267 ? 13.129  21.872  -5.045  1.00 95.13 267 A 1 
ATOM   2142 N  N   . ASN A 1 268 ? 12.906  23.202  -6.836  1.00 97.03 268 A 1 
ATOM   2143 C  CA  . ASN A 1 268 ? 11.556  23.666  -6.495  1.00 96.94 268 A 1 
ATOM   2144 C  C   . ASN A 1 268 ? 10.437  22.704  -6.915  1.00 97.68 268 A 1 
ATOM   2145 O  O   . ASN A 1 268 ? 9.284   22.905  -6.534  1.00 96.51 268 A 1 
ATOM   2146 C  CB  . ASN A 1 268 ? 11.351  25.057  -7.106  1.00 95.43 268 A 1 
ATOM   2147 C  CG  . ASN A 1 268 ? 12.281  26.104  -6.506  1.00 85.64 268 A 1 
ATOM   2148 O  OD1 . ASN A 1 268 ? 12.804  25.960  -5.423  1.00 74.60 268 A 1 
ATOM   2149 N  ND2 . ASN A 1 268 ? 12.499  27.196  -7.199  1.00 75.42 268 A 1 
ATOM   2150 N  N   . LYS A 1 269 ? 10.744  21.682  -7.717  1.00 98.35 269 A 1 
ATOM   2151 C  CA  . LYS A 1 269 ? 9.767   20.688  -8.160  1.00 98.46 269 A 1 
ATOM   2152 C  C   . LYS A 1 269 ? 9.586   19.629  -7.070  1.00 98.59 269 A 1 
ATOM   2153 O  O   . LYS A 1 269 ? 10.570  19.050  -6.624  1.00 98.17 269 A 1 
ATOM   2154 C  CB  . LYS A 1 269 ? 10.199  20.044  -9.480  1.00 98.31 269 A 1 
ATOM   2155 C  CG  . LYS A 1 269 ? 10.276  21.051  -10.647 1.00 97.25 269 A 1 
ATOM   2156 C  CD  . LYS A 1 269 ? 10.618  20.304  -11.939 1.00 95.09 269 A 1 
ATOM   2157 C  CE  . LYS A 1 269 ? 10.631  21.233  -13.152 1.00 89.05 269 A 1 
ATOM   2158 N  NZ  . LYS A 1 269 ? 10.822  20.463  -14.392 1.00 82.22 269 A 1 
ATOM   2159 N  N   . LYS A 1 270 ? 8.338   19.386  -6.656  1.00 98.61 270 A 1 
ATOM   2160 C  CA  . LYS A 1 270 ? 8.021   18.477  -5.557  1.00 98.62 270 A 1 
ATOM   2161 C  C   . LYS A 1 270 ? 6.825   17.600  -5.896  1.00 98.66 270 A 1 
ATOM   2162 O  O   . LYS A 1 270 ? 5.865   18.062  -6.512  1.00 98.34 270 A 1 
ATOM   2163 C  CB  . LYS A 1 270 ? 7.763   19.261  -4.260  1.00 98.35 270 A 1 
ATOM   2164 C  CG  . LYS A 1 270 ? 8.992   20.063  -3.794  1.00 97.42 270 A 1 
ATOM   2165 C  CD  . LYS A 1 270 ? 8.683   20.867  -2.530  1.00 95.81 270 A 1 
ATOM   2166 C  CE  . LYS A 1 270 ? 9.882   21.743  -2.181  1.00 91.72 270 A 1 
ATOM   2167 N  NZ  . LYS A 1 270 ? 9.568   22.682  -1.080  1.00 84.43 270 A 1 
ATOM   2168 N  N   . VAL A 1 271 ? 6.868   16.356  -5.444  1.00 98.77 271 A 1 
ATOM   2169 C  CA  . VAL A 1 271 ? 5.795   15.363  -5.561  1.00 98.71 271 A 1 
ATOM   2170 C  C   . VAL A 1 271 ? 5.651   14.648  -4.219  1.00 98.81 271 A 1 
ATOM   2171 O  O   . VAL A 1 271 ? 6.641   14.379  -3.542  1.00 98.53 271 A 1 
ATOM   2172 C  CB  . VAL A 1 271 ? 6.094   14.369  -6.702  1.00 97.95 271 A 1 
ATOM   2173 C  CG1 . VAL A 1 271 ? 5.099   13.209  -6.754  1.00 90.84 271 A 1 
ATOM   2174 C  CG2 . VAL A 1 271 ? 6.028   15.065  -8.059  1.00 90.84 271 A 1 
ATOM   2175 N  N   . MET A 1 272 ? 4.424   14.327  -3.827  1.00 98.81 272 A 1 
ATOM   2176 C  CA  . MET A 1 272 ? 4.172   13.526  -2.636  1.00 98.86 272 A 1 
ATOM   2177 C  C   . MET A 1 272 ? 4.178   12.034  -2.952  1.00 98.83 272 A 1 
ATOM   2178 O  O   . MET A 1 272 ? 3.508   11.604  -3.883  1.00 98.81 272 A 1 
ATOM   2179 C  CB  . MET A 1 272 ? 2.835   13.909  -1.992  1.00 98.78 272 A 1 
ATOM   2180 C  CG  . MET A 1 272 ? 2.917   15.239  -1.245  1.00 97.99 272 A 1 
ATOM   2181 S  SD  . MET A 1 272 ? 4.223   15.355  0.007   1.00 98.37 272 A 1 
ATOM   2182 C  CE  . MET A 1 272 ? 3.873   13.909  1.022   1.00 97.04 272 A 1 
ATOM   2183 N  N   . ALA A 1 273 ? 4.843   11.252  -2.107  1.00 98.94 273 A 1 
ATOM   2184 C  CA  . ALA A 1 273 ? 4.689   9.810   -2.058  1.00 98.93 273 A 1 
ATOM   2185 C  C   . ALA A 1 273 ? 4.053   9.383   -0.729  1.00 98.90 273 A 1 
ATOM   2186 O  O   . ALA A 1 273 ? 4.423   9.871   0.344   1.00 98.79 273 A 1 
ATOM   2187 C  CB  . ALA A 1 273 ? 6.026   9.124   -2.314  1.00 98.83 273 A 1 
ATOM   2188 N  N   . PHE A 1 274 ? 3.109   8.465   -0.798  1.00 98.85 274 A 1 
ATOM   2189 C  CA  . PHE A 1 274 ? 2.366   7.940   0.337   1.00 98.85 274 A 1 
ATOM   2190 C  C   . PHE A 1 274 ? 2.678   6.459   0.510   1.00 98.83 274 A 1 
ATOM   2191 O  O   . PHE A 1 274 ? 2.373   5.659   -0.378  1.00 98.63 274 A 1 
ATOM   2192 C  CB  . PHE A 1 274 ? 0.871   8.164   0.123   1.00 98.83 274 A 1 
ATOM   2193 C  CG  . PHE A 1 274 ? 0.508   9.599   -0.190  1.00 98.77 274 A 1 
ATOM   2194 C  CD1 . PHE A 1 274 ? 0.530   10.560  0.829   1.00 98.33 274 A 1 
ATOM   2195 C  CD2 . PHE A 1 274 ? 0.229   9.983   -1.514  1.00 98.29 274 A 1 
ATOM   2196 C  CE1 . PHE A 1 274 ? 0.281   11.905  0.533   1.00 97.74 274 A 1 
ATOM   2197 C  CE2 . PHE A 1 274 ? -0.019  11.328  -1.811  1.00 97.74 274 A 1 
ATOM   2198 C  CZ  . PHE A 1 274 ? 0.010   12.292  -0.796  1.00 97.85 274 A 1 
ATOM   2199 N  N   . ILE A 1 275 ? 3.263   6.099   1.634   1.00 98.73 275 A 1 
ATOM   2200 C  CA  . ILE A 1 275 ? 3.534   4.716   2.003   1.00 98.69 275 A 1 
ATOM   2201 C  C   . ILE A 1 275 ? 2.346   4.221   2.812   1.00 98.51 275 A 1 
ATOM   2202 O  O   . ILE A 1 275 ? 2.108   4.683   3.928   1.00 98.03 275 A 1 
ATOM   2203 C  CB  . ILE A 1 275 ? 4.885   4.593   2.723   1.00 98.46 275 A 1 
ATOM   2204 C  CG1 . ILE A 1 275 ? 6.026   5.108   1.811   1.00 97.82 275 A 1 
ATOM   2205 C  CG2 . ILE A 1 275 ? 5.125   3.131   3.128   1.00 97.93 275 A 1 
ATOM   2206 C  CD1 . ILE A 1 275 ? 7.385   5.214   2.499   1.00 95.64 275 A 1 
ATOM   2207 N  N   . GLY A 1 276 ? 1.557   3.337   2.217   1.00 98.12 276 A 1 
ATOM   2208 C  CA  . GLY A 1 276 ? 0.364   2.779   2.840   1.00 97.88 276 A 1 
ATOM   2209 C  C   . GLY A 1 276 ? 0.697   1.661   3.829   1.00 97.72 276 A 1 
ATOM   2210 O  O   . GLY A 1 276 ? 1.582   0.855   3.546   1.00 96.35 276 A 1 
ATOM   2211 N  N   . PRO A 1 277 ? -0.017  1.585   4.962   1.00 97.37 277 A 1 
ATOM   2212 C  CA  . PRO A 1 277 ? 0.182   0.507   5.922   1.00 96.92 277 A 1 
ATOM   2213 C  C   . PRO A 1 277 ? -0.281  -0.838  5.342   1.00 97.25 277 A 1 
ATOM   2214 O  O   . PRO A 1 277 ? -1.225  -0.906  4.555   1.00 96.44 277 A 1 
ATOM   2215 C  CB  . PRO A 1 277 ? -0.628  0.911   7.150   1.00 95.67 277 A 1 
ATOM   2216 C  CG  . PRO A 1 277 ? -1.781  1.706   6.546   1.00 94.29 277 A 1 
ATOM   2217 C  CD  . PRO A 1 277 ? -1.125  2.434   5.379   1.00 96.03 277 A 1 
ATOM   2218 N  N   . SER A 1 278 ? 0.364   -1.912  5.783   1.00 97.28 278 A 1 
ATOM   2219 C  CA  . SER A 1 278 ? 0.104   -3.268  5.303   1.00 97.38 278 A 1 
ATOM   2220 C  C   . SER A 1 278 ? -1.189  -3.882  5.846   1.00 97.80 278 A 1 
ATOM   2221 O  O   . SER A 1 278 ? -1.676  -3.538  6.921   1.00 97.52 278 A 1 
ATOM   2222 C  CB  . SER A 1 278 ? 1.293   -4.172  5.645   1.00 96.25 278 A 1 
ATOM   2223 O  OG  . SER A 1 278 ? 1.512   -4.216  7.048   1.00 93.08 278 A 1 
ATOM   2224 N  N   . VAL A 1 279 ? -1.698  -4.879  5.125   1.00 97.94 279 A 1 
ATOM   2225 C  CA  . VAL A 1 279 ? -2.630  -5.860  5.689   1.00 97.93 279 A 1 
ATOM   2226 C  C   . VAL A 1 279 ? -1.893  -6.812  6.630   1.00 97.73 279 A 1 
ATOM   2227 O  O   . VAL A 1 279 ? -2.462  -7.238  7.642   1.00 96.86 279 A 1 
ATOM   2228 C  CB  . VAL A 1 279 ? -3.333  -6.661  4.579   1.00 97.84 279 A 1 
ATOM   2229 C  CG1 . VAL A 1 279 ? -4.299  -7.712  5.132   1.00 96.81 279 A 1 
ATOM   2230 C  CG2 . VAL A 1 279 ? -4.132  -5.732  3.665   1.00 97.02 279 A 1 
ATOM   2231 N  N   . ASP A 1 280 ? -0.647  -7.126  6.324   1.00 97.44 280 A 1 
ATOM   2232 C  CA  . ASP A 1 280 ? 0.190   -8.015  7.115   1.00 96.93 280 A 1 
ATOM   2233 C  C   . ASP A 1 280 ? 0.394   -7.521  8.551   1.00 96.74 280 A 1 
ATOM   2234 O  O   . ASP A 1 280 ? 0.498   -6.325  8.825   1.00 94.79 280 A 1 
ATOM   2235 C  CB  . ASP A 1 280 ? 1.542   -8.228  6.418   1.00 95.72 280 A 1 
ATOM   2236 C  CG  . ASP A 1 280 ? 2.377   -9.319  7.089   1.00 94.97 280 A 1 
ATOM   2237 O  OD1 . ASP A 1 280 ? 1.761   -10.215 7.713   1.00 91.76 280 A 1 
ATOM   2238 O  OD2 . ASP A 1 280 ? 3.614   -9.242  7.038   1.00 90.98 280 A 1 
ATOM   2239 N  N   . THR A 1 281 ? 0.466   -8.472  9.472   1.00 95.39 281 A 1 
ATOM   2240 C  CA  . THR A 1 281 ? 0.685   -8.244  10.906  1.00 94.12 281 A 1 
ATOM   2241 C  C   . THR A 1 281 ? 2.147   -8.339  11.313  1.00 92.07 281 A 1 
ATOM   2242 O  O   . THR A 1 281 ? 2.469   -8.122  12.480  1.00 87.71 281 A 1 
ATOM   2243 C  CB  . THR A 1 281 ? -0.154  -9.212  11.736  1.00 93.39 281 A 1 
ATOM   2244 O  OG1 . THR A 1 281 ? -0.071  -10.532 11.244  1.00 88.42 281 A 1 
ATOM   2245 C  CG2 . THR A 1 281 ? -1.618  -8.824  11.693  1.00 89.37 281 A 1 
ATOM   2246 N  N   . TRP A 1 282 ? 3.033   -8.634  10.370  1.00 90.38 282 A 1 
ATOM   2247 C  CA  . TRP A 1 282 ? 4.454   -8.818  10.638  1.00 86.08 282 A 1 
ATOM   2248 C  C   . TRP A 1 282 ? 5.056   -7.631  11.395  1.00 84.14 282 A 1 
ATOM   2249 O  O   . TRP A 1 282 ? 4.808   -6.460  11.068  1.00 76.37 282 A 1 
ATOM   2250 C  CB  . TRP A 1 282 ? 5.195   -9.065  9.330   1.00 80.61 282 A 1 
ATOM   2251 C  CG  . TRP A 1 282 ? 6.555   -9.658  9.506   1.00 77.27 282 A 1 
ATOM   2252 C  CD1 . TRP A 1 282 ? 7.693   -8.978  9.737   1.00 67.12 282 A 1 
ATOM   2253 C  CD2 . TRP A 1 282 ? 6.917   -11.075 9.497   1.00 70.39 282 A 1 
ATOM   2254 N  NE1 . TRP A 1 282 ? 8.757   -9.874  9.867   1.00 62.88 282 A 1 
ATOM   2255 C  CE2 . TRP A 1 282 ? 8.314   -11.161 9.721   1.00 65.31 282 A 1 
ATOM   2256 C  CE3 . TRP A 1 282 ? 6.189   -12.267 9.306   1.00 60.16 282 A 1 
ATOM   2257 C  CZ2 . TRP A 1 282 ? 8.982   -12.416 9.764   1.00 60.33 282 A 1 
ATOM   2258 C  CZ3 . TRP A 1 282 ? 6.856   -13.492 9.345   1.00 57.00 282 A 1 
ATOM   2259 C  CH2 . TRP A 1 282 ? 8.236   -13.569 9.575   1.00 57.47 282 A 1 
ATOM   2260 N  N   . LEU A 1 283 ? 5.870   -7.926  12.402  1.00 82.62 283 A 1 
ATOM   2261 C  CA  . LEU A 1 283 ? 6.527   -6.939  13.272  1.00 80.29 283 A 1 
ATOM   2262 C  C   . LEU A 1 283 ? 5.565   -6.025  14.051  1.00 81.82 283 A 1 
ATOM   2263 O  O   . LEU A 1 283 ? 5.906   -4.889  14.388  1.00 76.31 283 A 1 
ATOM   2264 C  CB  . LEU A 1 283 ? 7.598   -6.157  12.482  1.00 75.38 283 A 1 
ATOM   2265 C  CG  . LEU A 1 283 ? 8.663   -7.025  11.805  1.00 71.01 283 A 1 
ATOM   2266 C  CD1 . LEU A 1 283 ? 9.530   -6.169  10.883  1.00 67.28 283 A 1 
ATOM   2267 C  CD2 . LEU A 1 283 ? 9.578   -7.684  12.835  1.00 67.14 283 A 1 
ATOM   2268 N  N   . GLY A 1 284 ? 4.378   -6.530  14.379  1.00 87.14 284 A 1 
ATOM   2269 C  CA  . GLY A 1 284 ? 3.452   -5.850  15.275  1.00 86.96 284 A 1 
ATOM   2270 C  C   . GLY A 1 284 ? 2.761   -4.644  14.651  1.00 88.86 284 A 1 
ATOM   2271 O  O   . GLY A 1 284 ? 2.649   -3.607  15.289  1.00 86.49 284 A 1 
ATOM   2272 N  N   . THR A 1 285 ? 2.315   -4.769  13.403  1.00 91.61 285 A 1 
ATOM   2273 C  CA  . THR A 1 285 ? 1.474   -3.767  12.739  1.00 92.14 285 A 1 
ATOM   2274 C  C   . THR A 1 285 ? 0.038   -4.287  12.659  1.00 94.06 285 A 1 
ATOM   2275 O  O   . THR A 1 285 ? -0.188  -5.415  12.224  1.00 92.87 285 A 1 
ATOM   2276 C  CB  . THR A 1 285 ? 2.013   -3.413  11.348  1.00 88.80 285 A 1 
ATOM   2277 O  OG1 . THR A 1 285 ? 3.385   -3.063  11.444  1.00 76.76 285 A 1 
ATOM   2278 C  CG2 . THR A 1 285 ? 1.294   -2.216  10.745  1.00 74.65 285 A 1 
ATOM   2279 N  N   . SER A 1 286 ? -0.931  -3.484  13.081  1.00 95.36 286 A 1 
ATOM   2280 C  CA  . SER A 1 286 ? -2.334  -3.864  12.951  1.00 95.90 286 A 1 
ATOM   2281 C  C   . SER A 1 286 ? -2.737  -3.871  11.472  1.00 96.86 286 A 1 
ATOM   2282 O  O   . SER A 1 286 ? -2.464  -2.886  10.788  1.00 96.67 286 A 1 
ATOM   2283 C  CB  . SER A 1 286 ? -3.242  -2.910  13.730  1.00 95.34 286 A 1 
ATOM   2284 O  OG  . SER A 1 286 ? -3.039  -3.068  15.119  1.00 91.66 286 A 1 
ATOM   2285 N  N   . PRO A 1 287 ? -3.419  -4.924  10.971  1.00 97.42 287 A 1 
ATOM   2286 C  CA  . PRO A 1 287 ? -3.934  -4.968  9.608   1.00 97.74 287 A 1 
ATOM   2287 C  C   . PRO A 1 287 ? -4.654  -3.677  9.233   1.00 98.08 287 A 1 
ATOM   2288 O  O   . PRO A 1 287 ? -5.501  -3.203  9.996   1.00 97.69 287 A 1 
ATOM   2289 C  CB  . PRO A 1 287 ? -4.894  -6.142  9.570   1.00 97.39 287 A 1 
ATOM   2290 C  CG  . PRO A 1 287 ? -4.333  -7.085  10.626  1.00 95.70 287 A 1 
ATOM   2291 C  CD  . PRO A 1 287 ? -3.736  -6.148  11.666  1.00 97.25 287 A 1 
ATOM   2292 N  N   . SER A 1 288 ? -4.315  -3.124  8.079   1.00 98.30 288 A 1 
ATOM   2293 C  CA  . SER A 1 288 ? -4.805  -1.822  7.658   1.00 98.43 288 A 1 
ATOM   2294 C  C   . SER A 1 288 ? -5.118  -1.773  6.166   1.00 98.61 288 A 1 
ATOM   2295 O  O   . SER A 1 288 ? -4.568  -2.511  5.359   1.00 98.37 288 A 1 
ATOM   2296 C  CB  . SER A 1 288 ? -3.795  -0.725  8.018   1.00 97.80 288 A 1 
ATOM   2297 O  OG  . SER A 1 288 ? -3.663  -0.656  9.421   1.00 89.95 288 A 1 
ATOM   2298 N  N   . ILE A 1 289 ? -6.035  -0.864  5.816   1.00 98.56 289 A 1 
ATOM   2299 C  CA  . ILE A 1 289 ? -6.368  -0.530  4.429   1.00 98.57 289 A 1 
ATOM   2300 C  C   . ILE A 1 289 ? -6.604  0.974   4.347   1.00 98.66 289 A 1 
ATOM   2301 O  O   . ILE A 1 289 ? -7.188  1.579   5.251   1.00 98.46 289 A 1 
ATOM   2302 C  CB  . ILE A 1 289 ? -7.568  -1.364  3.951   1.00 98.29 289 A 1 
ATOM   2303 C  CG1 . ILE A 1 289 ? -7.844  -1.243  2.439   1.00 96.27 289 A 1 
ATOM   2304 C  CG2 . ILE A 1 289 ? -8.867  -1.030  4.725   1.00 96.71 289 A 1 
ATOM   2305 C  CD1 . ILE A 1 289 ? -6.829  -1.968  1.586   1.00 95.32 289 A 1 
ATOM   2306 N  N   . ARG A 1 290 ? -6.171  1.591   3.240   1.00 98.77 290 A 1 
ATOM   2307 C  CA  . ARG A 1 290 ? -6.348  3.015   2.970   1.00 98.78 290 A 1 
ATOM   2308 C  C   . ARG A 1 290 ? -7.295  3.234   1.795   1.00 98.84 290 A 1 
ATOM   2309 O  O   . ARG A 1 290 ? -7.219  2.535   0.792   1.00 98.70 290 A 1 
ATOM   2310 C  CB  . ARG A 1 290 ? -4.973  3.669   2.772   1.00 98.49 290 A 1 
ATOM   2311 C  CG  . ARG A 1 290 ? -5.080  5.156   2.440   1.00 97.63 290 A 1 
ATOM   2312 C  CD  . ARG A 1 290 ? -3.699  5.818   2.401   1.00 97.09 290 A 1 
ATOM   2313 N  NE  . ARG A 1 290 ? -3.128  5.946   3.751   1.00 96.33 290 A 1 
ATOM   2314 C  CZ  . ARG A 1 290 ? -1.962  6.465   4.047   1.00 96.99 290 A 1 
ATOM   2315 N  NH1 . ARG A 1 290 ? -1.141  6.907   3.137   1.00 93.11 290 A 1 
ATOM   2316 N  NH2 . ARG A 1 290 ? -1.580  6.577   5.283   1.00 93.33 290 A 1 
ATOM   2317 N  N   . LYS A 1 291 ? -8.136  4.261   1.907   1.00 98.86 291 A 1 
ATOM   2318 C  CA  . LYS A 1 291 ? -8.956  4.777   0.820   1.00 98.78 291 A 1 
ATOM   2319 C  C   . LYS A 1 291 ? -8.637  6.244   0.592   1.00 98.87 291 A 1 
ATOM   2320 O  O   . LYS A 1 291 ? -8.657  7.024   1.537   1.00 98.61 291 A 1 
ATOM   2321 C  CB  . LYS A 1 291 ? -10.443 4.543   1.133   1.00 98.51 291 A 1 
ATOM   2322 C  CG  . LYS A 1 291 ? -11.331 4.829   -0.095  1.00 97.28 291 A 1 
ATOM   2323 C  CD  . LYS A 1 291 ? -12.805 4.453   0.121   1.00 95.50 291 A 1 
ATOM   2324 C  CE  . LYS A 1 291 ? -13.482 5.334   1.180   1.00 89.87 291 A 1 
ATOM   2325 N  NZ  . LYS A 1 291 ? -14.962 5.353   1.003   1.00 86.84 291 A 1 
ATOM   2326 N  N   . TYR A 1 292 ? -8.352  6.618   -0.655  1.00 98.89 292 A 1 
ATOM   2327 C  CA  . TYR A 1 292 ? -8.105  7.992   -1.073  1.00 98.84 292 A 1 
ATOM   2328 C  C   . TYR A 1 292 ? -9.373  8.592   -1.672  1.00 98.75 292 A 1 
ATOM   2329 O  O   . TYR A 1 292 ? -10.052 7.917   -2.447  1.00 98.56 292 A 1 
ATOM   2330 C  CB  . TYR A 1 292 ? -6.973  8.038   -2.103  1.00 98.85 292 A 1 
ATOM   2331 C  CG  . TYR A 1 292 ? -5.635  7.558   -1.577  1.00 98.87 292 A 1 
ATOM   2332 C  CD1 . TYR A 1 292 ? -4.684  8.484   -1.098  1.00 98.73 292 A 1 
ATOM   2333 C  CD2 . TYR A 1 292 ? -5.327  6.181   -1.551  1.00 98.71 292 A 1 
ATOM   2334 C  CE1 . TYR A 1 292 ? -3.450  8.048   -0.597  1.00 98.60 292 A 1 
ATOM   2335 C  CE2 . TYR A 1 292 ? -4.090  5.737   -1.045  1.00 98.58 292 A 1 
ATOM   2336 C  CZ  . TYR A 1 292 ? -3.151  6.674   -0.574  1.00 98.64 292 A 1 
ATOM   2337 O  OH  . TYR A 1 292 ? -1.949  6.250   -0.080  1.00 98.26 292 A 1 
ATOM   2338 N  N   . ASP A 1 293 ? -9.654  9.860   -1.360  1.00 98.65 293 A 1 
ATOM   2339 C  CA  . ASP A 1 293 ? -10.465 10.721  -2.216  1.00 98.57 293 A 1 
ATOM   2340 C  C   . ASP A 1 293 ? -9.515  11.397  -3.213  1.00 98.60 293 A 1 
ATOM   2341 O  O   . ASP A 1 293 ? -8.741  12.298  -2.876  1.00 98.31 293 A 1 
ATOM   2342 C  CB  . ASP A 1 293 ? -11.266 11.728  -1.382  1.00 98.14 293 A 1 
ATOM   2343 C  CG  . ASP A 1 293 ? -12.121 12.676  -2.241  1.00 96.80 293 A 1 
ATOM   2344 O  OD1 . ASP A 1 293 ? -12.109 12.556  -3.493  1.00 94.77 293 A 1 
ATOM   2345 O  OD2 . ASP A 1 293 ? -12.779 13.552  -1.641  1.00 93.48 293 A 1 
ATOM   2346 N  N   . VAL A 1 294 ? -9.528  10.915  -4.458  1.00 98.44 294 A 1 
ATOM   2347 C  CA  . VAL A 1 294 ? -8.661  11.421  -5.527  1.00 98.38 294 A 1 
ATOM   2348 C  C   . VAL A 1 294 ? -9.191  12.744  -6.062  1.00 98.18 294 A 1 
ATOM   2349 O  O   . VAL A 1 294 ? -8.420  13.609  -6.489  1.00 97.22 294 A 1 
ATOM   2350 C  CB  . VAL A 1 294 ? -8.525  10.376  -6.652  1.00 98.27 294 A 1 
ATOM   2351 C  CG1 . VAL A 1 294 ? -7.599  10.862  -7.774  1.00 97.63 294 A 1 
ATOM   2352 C  CG2 . VAL A 1 294 ? -7.964  9.049   -6.123  1.00 97.78 294 A 1 
ATOM   2353 N  N   . GLY A 1 295 ? -10.504 12.937  -6.029  1.00 97.56 295 A 1 
ATOM   2354 C  CA  . GLY A 1 295 ? -11.180 14.029  -6.707  1.00 97.03 295 A 1 
ATOM   2355 C  C   . GLY A 1 295 ? -11.313 13.766  -8.217  1.00 97.19 295 A 1 
ATOM   2356 O  O   . GLY A 1 295 ? -11.456 12.630  -8.665  1.00 95.29 295 A 1 
ATOM   2357 N  N   . ASN A 1 296 ? -11.277 14.827  -9.020  1.00 96.63 296 A 1 
ATOM   2358 C  CA  . ASN A 1 296 ? -11.560 14.771  -10.455 1.00 96.24 296 A 1 
ATOM   2359 C  C   . ASN A 1 296 ? -10.308 14.836  -11.363 1.00 96.19 296 A 1 
ATOM   2360 O  O   . ASN A 1 296 ? -10.433 15.070  -12.569 1.00 93.80 296 A 1 
ATOM   2361 C  CB  . ASN A 1 296 ? -12.593 15.867  -10.791 1.00 94.59 296 A 1 
ATOM   2362 C  CG  . ASN A 1 296 ? -12.046 17.278  -10.612 1.00 93.32 296 A 1 
ATOM   2363 O  OD1 . ASN A 1 296 ? -10.888 17.503  -10.322 1.00 89.93 296 A 1 
ATOM   2364 N  ND2 . ASN A 1 296 ? -12.885 18.266  -10.787 1.00 88.41 296 A 1 
ATOM   2365 N  N   . GLY A 1 297 ? -9.116  14.702  -10.801 1.00 95.60 297 A 1 
ATOM   2366 C  CA  . GLY A 1 297 ? -7.845  14.741  -11.529 1.00 95.63 297 A 1 
ATOM   2367 C  C   . GLY A 1 297 ? -7.328  16.156  -11.861 1.00 96.14 297 A 1 
ATOM   2368 O  O   . GLY A 1 297 ? -6.231  16.288  -12.390 1.00 94.22 297 A 1 
ATOM   2369 N  N   . GLN A 1 298 ? -8.063  17.229  -11.542 1.00 95.33 298 A 1 
ATOM   2370 C  CA  . GLN A 1 298 ? -7.632  18.609  -11.835 1.00 94.11 298 A 1 
ATOM   2371 C  C   . GLN A 1 298 ? -6.606  19.185  -10.845 1.00 93.16 298 A 1 
ATOM   2372 O  O   . GLN A 1 298 ? -6.063  20.269  -11.080 1.00 87.34 298 A 1 
ATOM   2373 C  CB  . GLN A 1 298 ? -8.850  19.540  -11.908 1.00 92.23 298 A 1 
ATOM   2374 C  CG  . GLN A 1 298 ? -9.731  19.248  -13.120 1.00 87.77 298 A 1 
ATOM   2375 C  CD  . GLN A 1 298 ? -10.871 20.253  -13.245 1.00 85.54 298 A 1 
ATOM   2376 O  OE1 . GLN A 1 298 ? -11.515 20.635  -12.277 1.00 77.77 298 A 1 
ATOM   2377 N  NE2 . GLN A 1 298 ? -11.171 20.710  -14.433 1.00 74.99 298 A 1 
ATOM   2378 N  N   . GLY A 1 299 ? -6.344  18.508  -9.738  1.00 94.42 299 A 1 
ATOM   2379 C  CA  . GLY A 1 299 ? -5.410  18.946  -8.711  1.00 94.99 299 A 1 
ATOM   2380 C  C   . GLY A 1 299 ? -4.917  17.766  -7.890  1.00 96.71 299 A 1 
ATOM   2381 O  O   . GLY A 1 299 ? -5.136  16.620  -8.266  1.00 95.67 299 A 1 
ATOM   2382 N  N   . TYR A 1 300 ? -4.271  18.067  -6.781  1.00 97.73 300 A 1 
ATOM   2383 C  CA  . TYR A 1 300 ? -3.841  17.040  -5.839  1.00 98.05 300 A 1 
ATOM   2384 C  C   . TYR A 1 300 ? -5.037  16.241  -5.316  1.00 98.18 300 A 1 
ATOM   2385 O  O   . TYR A 1 300 ? -6.175  16.724  -5.283  1.00 97.54 300 A 1 
ATOM   2386 C  CB  . TYR A 1 300 ? -3.072  17.690  -4.685  1.00 97.83 300 A 1 
ATOM   2387 C  CG  . TYR A 1 300 ? -1.801  18.376  -5.130  1.00 97.70 300 A 1 
ATOM   2388 C  CD1 . TYR A 1 300 ? -0.693  17.610  -5.544  1.00 96.42 300 A 1 
ATOM   2389 C  CD2 . TYR A 1 300 ? -1.715  19.785  -5.157  1.00 96.35 300 A 1 
ATOM   2390 C  CE1 . TYR A 1 300 ? 0.486   18.228  -5.971  1.00 95.35 300 A 1 
ATOM   2391 C  CE2 . TYR A 1 300 ? -0.538  20.419  -5.586  1.00 95.56 300 A 1 
ATOM   2392 C  CZ  . TYR A 1 300 ? 0.564   19.640  -5.995  1.00 96.01 300 A 1 
ATOM   2393 O  OH  . TYR A 1 300 ? 1.720   20.252  -6.408  1.00 94.44 300 A 1 
ATOM   2394 N  N   . MET A 1 301 ? -4.778  15.015  -4.877  1.00 98.37 301 A 1 
ATOM   2395 C  CA  . MET A 1 301 ? -5.751  14.211  -4.150  1.00 98.52 301 A 1 
ATOM   2396 C  C   . MET A 1 301 ? -6.216  14.961  -2.893  1.00 98.55 301 A 1 
ATOM   2397 O  O   . MET A 1 301 ? -5.454  15.731  -2.301  1.00 98.42 301 A 1 
ATOM   2398 C  CB  . MET A 1 301 ? -5.164  12.848  -3.787  1.00 98.46 301 A 1 
ATOM   2399 C  CG  . MET A 1 301 ? -4.817  12.002  -5.014  1.00 97.97 301 A 1 
ATOM   2400 S  SD  . MET A 1 301 ? -4.314  10.304  -4.613  1.00 97.47 301 A 1 
ATOM   2401 C  CE  . MET A 1 301 ? -2.653  10.603  -3.972  1.00 92.58 301 A 1 
ATOM   2402 N  N   . LYS A 1 302 ? -7.478  14.757  -2.490  1.00 98.50 302 A 1 
ATOM   2403 C  CA  . LYS A 1 302 ? -8.121  15.588  -1.468  1.00 98.44 302 A 1 
ATOM   2404 C  C   . LYS A 1 302 ? -7.791  15.130  -0.061  1.00 98.48 302 A 1 
ATOM   2405 O  O   . LYS A 1 302 ? -7.324  15.920  0.756   1.00 97.76 302 A 1 
ATOM   2406 C  CB  . LYS A 1 302 ? -9.639  15.635  -1.717  1.00 97.79 302 A 1 
ATOM   2407 C  CG  . LYS A 1 302 ? -10.029 16.170  -3.104  1.00 93.74 302 A 1 
ATOM   2408 C  CD  . LYS A 1 302 ? -9.401  17.544  -3.358  1.00 81.23 302 A 1 
ATOM   2409 C  CE  . LYS A 1 302 ? -9.695  18.051  -4.756  1.00 73.78 302 A 1 
ATOM   2410 N  NZ  . LYS A 1 302 ? -8.807  19.217  -5.052  1.00 61.33 302 A 1 
ATOM   2411 N  N   . GLU A 1 303 ? -8.016  13.862  0.218   1.00 98.53 303 A 1 
ATOM   2412 C  CA  . GLU A 1 303 ? -7.694  13.261  1.502   1.00 98.49 303 A 1 
ATOM   2413 C  C   . GLU A 1 303 ? -7.470  11.753  1.358   1.00 98.67 303 A 1 
ATOM   2414 O  O   . GLU A 1 303 ? -7.699  11.155  0.309   1.00 98.51 303 A 1 
ATOM   2415 C  CB  . GLU A 1 303 ? -8.774  13.581  2.549   1.00 96.89 303 A 1 
ATOM   2416 C  CG  . GLU A 1 303 ? -10.176 13.004  2.295   1.00 90.25 303 A 1 
ATOM   2417 C  CD  . GLU A 1 303 ? -11.132 13.156  3.505   1.00 88.68 303 A 1 
ATOM   2418 O  OE1 . GLU A 1 303 ? -12.329 12.803  3.394   1.00 81.18 303 A 1 
ATOM   2419 O  OE2 . GLU A 1 303 ? -10.675 13.534  4.619   1.00 83.06 303 A 1 
ATOM   2420 N  N   . PHE A 1 304 ? -7.027  11.131  2.435   1.00 98.76 304 A 1 
ATOM   2421 C  CA  . PHE A 1 304 ? -7.140  9.695   2.619   1.00 98.78 304 A 1 
ATOM   2422 C  C   . PHE A 1 304 ? -7.786  9.368   3.961   1.00 98.77 304 A 1 
ATOM   2423 O  O   . PHE A 1 304 ? -7.715  10.142  4.918   1.00 98.47 304 A 1 
ATOM   2424 C  CB  . PHE A 1 304 ? -5.777  9.004   2.430   1.00 98.64 304 A 1 
ATOM   2425 C  CG  . PHE A 1 304 ? -4.739  9.354   3.481   1.00 98.61 304 A 1 
ATOM   2426 C  CD1 . PHE A 1 304 ? -3.661  10.206  3.156   1.00 97.93 304 A 1 
ATOM   2427 C  CD2 . PHE A 1 304 ? -4.823  8.828   4.776   1.00 97.72 304 A 1 
ATOM   2428 C  CE1 . PHE A 1 304 ? -2.701  10.531  4.121   1.00 96.98 304 A 1 
ATOM   2429 C  CE2 . PHE A 1 304 ? -3.866  9.159   5.750   1.00 96.82 304 A 1 
ATOM   2430 C  CZ  . PHE A 1 304 ? -2.798  10.011  5.423   1.00 96.96 304 A 1 
ATOM   2431 N  N   . LYS A 1 305 ? -8.380  8.186   4.029   1.00 98.69 305 A 1 
ATOM   2432 C  CA  . LYS A 1 305 ? -8.936  7.590   5.244   1.00 98.57 305 A 1 
ATOM   2433 C  C   . LYS A 1 305 ? -8.289  6.236   5.459   1.00 98.64 305 A 1 
ATOM   2434 O  O   . LYS A 1 305 ? -8.292  5.398   4.562   1.00 98.39 305 A 1 
ATOM   2435 C  CB  . LYS A 1 305 ? -10.456 7.481   5.119   1.00 98.26 305 A 1 
ATOM   2436 C  CG  . LYS A 1 305 ? -11.106 8.873   5.134   1.00 96.80 305 A 1 
ATOM   2437 C  CD  . LYS A 1 305 ? -12.615 8.839   4.859   1.00 94.34 305 A 1 
ATOM   2438 C  CE  . LYS A 1 305 ? -13.061 10.301  4.856   1.00 89.18 305 A 1 
ATOM   2439 N  NZ  . LYS A 1 305 ? -14.249 10.580  4.014   1.00 80.46 305 A 1 
ATOM   2440 N  N   . ASN A 1 306 ? -7.775  6.010   6.659   1.00 98.53 306 A 1 
ATOM   2441 C  CA  . ASN A 1 306 ? -7.267  4.707   7.070   1.00 98.49 306 A 1 
ATOM   2442 C  C   . ASN A 1 306 ? -8.320  3.961   7.880   1.00 98.47 306 A 1 
ATOM   2443 O  O   . ASN A 1 306 ? -9.014  4.529   8.717   1.00 98.05 306 A 1 
ATOM   2444 C  CB  . ASN A 1 306 ? -5.953  4.841   7.845   1.00 98.12 306 A 1 
ATOM   2445 C  CG  . ASN A 1 306 ? -4.750  5.088   6.956   1.00 95.93 306 A 1 
ATOM   2446 O  OD1 . ASN A 1 306 ? -4.821  5.253   5.751   1.00 86.13 306 A 1 
ATOM   2447 N  ND2 . ASN A 1 306 ? -3.577  5.108   7.552   1.00 85.35 306 A 1 
ATOM   2448 N  N   . TYR A 1 307 ? -8.376  2.667   7.637   1.00 98.39 307 A 1 
ATOM   2449 C  CA  . TYR A 1 307 ? -9.158  1.705   8.388   1.00 98.40 307 A 1 
ATOM   2450 C  C   . TYR A 1 307 ? -8.218  0.634   8.908   1.00 98.31 307 A 1 
ATOM   2451 O  O   . TYR A 1 307 ? -7.282  0.244   8.216   1.00 98.09 307 A 1 
ATOM   2452 C  CB  . TYR A 1 307 ? -10.256 1.118   7.517   1.00 98.48 307 A 1 
ATOM   2453 C  CG  . TYR A 1 307 ? -11.131 2.141   6.827   1.00 98.45 307 A 1 
ATOM   2454 C  CD1 . TYR A 1 307 ? -12.343 2.568   7.406   1.00 98.06 307 A 1 
ATOM   2455 C  CD2 . TYR A 1 307 ? -10.735 2.687   5.587   1.00 98.07 307 A 1 
ATOM   2456 C  CE1 . TYR A 1 307 ? -13.147 3.513   6.762   1.00 97.65 307 A 1 
ATOM   2457 C  CE2 . TYR A 1 307 ? -11.536 3.639   4.932   1.00 97.71 307 A 1 
ATOM   2458 C  CZ  . TYR A 1 307 ? -12.750 4.048   5.518   1.00 97.78 307 A 1 
ATOM   2459 O  OH  . TYR A 1 307 ? -13.539 4.959   4.885   1.00 97.04 307 A 1 
ATOM   2460 N  N   . HIS A 1 308 ? -8.466  0.147   10.117  1.00 97.92 308 A 1 
ATOM   2461 C  CA  . HIS A 1 308 ? -7.615  -0.868  10.732  1.00 97.78 308 A 1 
ATOM   2462 C  C   . HIS A 1 308 ? -8.411  -1.964  11.428  1.00 97.72 308 A 1 
ATOM   2463 O  O   . HIS A 1 308 ? -9.613  -1.842  11.689  1.00 97.31 308 A 1 
ATOM   2464 C  CB  . HIS A 1 308 ? -6.579  -0.205  11.660  1.00 96.82 308 A 1 
ATOM   2465 C  CG  . HIS A 1 308 ? -7.102  0.421   12.927  1.00 96.13 308 A 1 
ATOM   2466 N  ND1 . HIS A 1 308 ? -6.305  0.958   13.920  1.00 88.13 308 A 1 
ATOM   2467 C  CD2 . HIS A 1 308 ? -8.401  0.596   13.336  1.00 87.51 308 A 1 
ATOM   2468 C  CE1 . HIS A 1 308 ? -7.091  1.438   14.883  1.00 89.30 308 A 1 
ATOM   2469 N  NE2 . HIS A 1 308 ? -8.382  1.233   14.569  1.00 90.85 308 A 1 
ATOM   2470 N  N   . PHE A 1 309 ? -7.723  -3.069  11.721  1.00 97.63 309 A 1 
ATOM   2471 C  CA  . PHE A 1 309 ? -8.234  -4.234  12.419  1.00 97.32 309 A 1 
ATOM   2472 C  C   . PHE A 1 309 ? -7.312  -4.552  13.596  1.00 96.69 309 A 1 
ATOM   2473 O  O   . PHE A 1 309 ? -6.323  -5.279  13.463  1.00 95.35 309 A 1 
ATOM   2474 C  CB  . PHE A 1 309 ? -8.348  -5.383  11.412  1.00 97.40 309 A 1 
ATOM   2475 C  CG  . PHE A 1 309 ? -9.093  -6.598  11.909  1.00 97.79 309 A 1 
ATOM   2476 C  CD1 . PHE A 1 309 ? -8.504  -7.485  12.824  1.00 97.46 309 A 1 
ATOM   2477 C  CD2 . PHE A 1 309 ? -10.367 -6.875  11.386  1.00 97.43 309 A 1 
ATOM   2478 C  CE1 . PHE A 1 309 ? -9.181  -8.652  13.205  1.00 97.06 309 A 1 
ATOM   2479 C  CE2 . PHE A 1 309 ? -11.049 -8.046  11.757  1.00 97.02 309 A 1 
ATOM   2480 C  CZ  . PHE A 1 309 ? -10.451 -8.937  12.666  1.00 97.24 309 A 1 
ATOM   2481 N  N   . GLN A 1 310 ? -7.627  -4.029  14.784  1.00 96.18 310 A 1 
ATOM   2482 C  CA  . GLN A 1 310 ? -6.853  -4.374  15.969  1.00 95.32 310 A 1 
ATOM   2483 C  C   . GLN A 1 310 ? -7.183  -5.803  16.408  1.00 95.44 310 A 1 
ATOM   2484 O  O   . GLN A 1 310 ? -8.341  -6.129  16.708  1.00 94.52 310 A 1 
ATOM   2485 C  CB  . GLN A 1 310 ? -7.083  -3.352  17.083  1.00 94.05 310 A 1 
ATOM   2486 C  CG  . GLN A 1 310 ? -6.467  -1.989  16.736  1.00 89.49 310 A 1 
ATOM   2487 C  CD  . GLN A 1 310 ? -6.728  -0.938  17.810  1.00 86.08 310 A 1 
ATOM   2488 O  OE1 . GLN A 1 310 ? -7.843  -0.753  18.273  1.00 78.47 310 A 1 
ATOM   2489 N  NE2 . GLN A 1 310 ? -5.725  -0.198  18.222  1.00 74.65 310 A 1 
ATOM   2490 N  N   . LEU A 1 311 ? -6.160  -6.660  16.439  1.00 95.26 311 A 1 
ATOM   2491 C  CA  . LEU A 1 311 ? -6.314  -8.031  16.912  1.00 94.73 311 A 1 
ATOM   2492 C  C   . LEU A 1 311 ? -6.650  -8.038  18.407  1.00 93.55 311 A 1 
ATOM   2493 O  O   . LEU A 1 311 ? -6.096  -7.270  19.194  1.00 91.90 311 A 1 
ATOM   2494 C  CB  . LEU A 1 311 ? -5.040  -8.848  16.625  1.00 94.98 311 A 1 
ATOM   2495 C  CG  . LEU A 1 311 ? -4.688  -9.005  15.138  1.00 94.58 311 A 1 
ATOM   2496 C  CD1 . LEU A 1 311 ? -3.402  -9.821  15.009  1.00 93.34 311 A 1 
ATOM   2497 C  CD2 . LEU A 1 311 ? -5.790  -9.734  14.352  1.00 92.49 311 A 1 
ATOM   2498 N  N   . ARG A 1 312 ? -7.560  -8.926  18.808  1.00 93.21 312 A 1 
ATOM   2499 C  CA  . ARG A 1 312 ? -7.938  -9.072  20.214  1.00 91.90 312 A 1 
ATOM   2500 C  C   . ARG A 1 312 ? -6.727  -9.479  21.042  1.00 91.05 312 A 1 
ATOM   2501 O  O   . ARG A 1 312 ? -6.122  -10.500 20.723  1.00 88.47 312 A 1 
ATOM   2502 C  CB  . ARG A 1 312 ? -9.087  -10.079 20.329  1.00 90.77 312 A 1 
ATOM   2503 C  CG  . ARG A 1 312 ? -9.579  -10.214 21.776  1.00 87.60 312 A 1 
ATOM   2504 C  CD  . ARG A 1 312 ? -10.795 -11.170 21.856  1.00 84.57 312 A 1 
ATOM   2505 N  NE  . ARG A 1 312 ? -11.981 -10.593 21.187  1.00 81.42 312 A 1 
ATOM   2506 C  CZ  . ARG A 1 312 ? -12.783 -9.658  21.682  1.00 79.07 312 A 1 
ATOM   2507 N  NH1 . ARG A 1 312 ? -12.634 -9.225  22.891  1.00 69.01 312 A 1 
ATOM   2508 N  NH2 . ARG A 1 312 ? -13.722 -9.123  20.968  1.00 73.61 312 A 1 
ATOM   2509 N  N   . PRO A 1 313 ? -6.421  -8.763  22.145  1.00 89.36 313 A 1 
ATOM   2510 C  CA  . PRO A 1 313 ? -5.351  -9.158  23.050  1.00 87.31 313 A 1 
ATOM   2511 C  C   . PRO A 1 313 ? -5.549  -10.597 23.524  1.00 86.98 313 A 1 
ATOM   2512 O  O   . PRO A 1 313 ? -6.671  -11.045 23.803  1.00 83.04 313 A 1 
ATOM   2513 C  CB  . PRO A 1 313 ? -5.377  -8.167  24.215  1.00 84.31 313 A 1 
ATOM   2514 C  CG  . PRO A 1 313 ? -6.003  -6.925  23.596  1.00 83.19 313 A 1 
ATOM   2515 C  CD  . PRO A 1 313 ? -6.998  -7.506  22.589  1.00 86.88 313 A 1 
ATOM   2516 N  N   . LYS A 1 314 ? -4.437  -11.331 23.637  1.00 83.85 314 A 1 
ATOM   2517 C  CA  . LYS A 1 314 ? -4.440  -12.676 24.191  1.00 81.76 314 A 1 
ATOM   2518 C  C   . LYS A 1 314 ? -4.948  -12.594 25.634  1.00 79.74 314 A 1 
ATOM   2519 O  O   . LYS A 1 314 ? -4.413  -11.831 26.434  1.00 71.58 314 A 1 
ATOM   2520 C  CB  . LYS A 1 314 ? -3.020  -13.282 24.095  1.00 76.69 314 A 1 
ATOM   2521 C  CG  . LYS A 1 314 ? -2.609  -13.494 22.627  1.00 73.85 314 A 1 
ATOM   2522 C  CD  . LYS A 1 314 ? -1.163  -13.980 22.476  1.00 70.63 314 A 1 
ATOM   2523 C  CE  . LYS A 1 314 ? -0.885  -14.170 20.983  1.00 65.54 314 A 1 
ATOM   2524 N  NZ  . LYS A 1 314 ? 0.488   -14.611 20.646  1.00 59.68 314 A 1 
ATOM   2525 N  N   . LYS A 1 315 ? -5.995  -13.346 25.964  1.00 72.60 315 A 1 
ATOM   2526 C  CA  . LYS A 1 315 ? -6.490  -13.397 27.341  1.00 71.37 315 A 1 
ATOM   2527 C  C   . LYS A 1 315 ? -5.396  -13.994 28.215  1.00 70.80 315 A 1 
ATOM   2528 O  O   . LYS A 1 315 ? -4.964  -15.115 27.954  1.00 63.04 315 A 1 
ATOM   2529 C  CB  . LYS A 1 315 ? -7.781  -14.225 27.469  1.00 65.02 315 A 1 
ATOM   2530 C  CG  . LYS A 1 315 ? -9.015  -13.473 26.964  1.00 58.42 315 A 1 
ATOM   2531 C  CD  . LYS A 1 315 ? -10.290 -14.262 27.289  1.00 53.52 315 A 1 
ATOM   2532 C  CE  . LYS A 1 315 ? -11.521 -13.460 26.879  1.00 47.02 315 A 1 
ATOM   2533 N  NZ  . LYS A 1 315 ? -12.782 -14.108 27.311  1.00 42.58 315 A 1 
ATOM   2534 N  N   . ASP A 1 316 ? -5.040  -13.285 29.297  1.00 58.40 316 A 1 
ATOM   2535 C  CA  . ASP A 1 316 ? -4.321  -13.894 30.399  1.00 55.74 316 A 1 
ATOM   2536 C  C   . ASP A 1 316 ? -5.151  -15.064 30.926  1.00 54.33 316 A 1 
ATOM   2537 O  O   . ASP A 1 316 ? -6.305  -14.884 31.328  1.00 49.93 316 A 1 
ATOM   2538 C  CB  . ASP A 1 316 ? -4.058  -12.864 31.513  1.00 50.53 316 A 1 
ATOM   2539 C  CG  . ASP A 1 316 ? -2.587  -12.488 31.655  1.00 45.34 316 A 1 
ATOM   2540 O  OD1 . ASP A 1 316 ? -1.750  -13.355 31.321  1.00 42.68 316 A 1 
ATOM   2541 O  OD2 . ASP A 1 316 ? -2.339  -11.365 32.134  1.00 42.14 316 A 1 
ATOM   2542 N  N   . LYS A 1 317 ? -4.591  -16.280 30.917  1.00 50.75 317 A 1 
ATOM   2543 C  CA  . LYS A 1 317 ? -5.300  -17.499 31.377  1.00 50.78 317 A 1 
ATOM   2544 C  C   . LYS A 1 317 ? -5.753  -17.385 32.837  1.00 50.88 317 A 1 
ATOM   2545 O  O   . LYS A 1 317 ? -6.679  -18.084 33.221  1.00 47.72 317 A 1 
ATOM   2546 C  CB  . LYS A 1 317 ? -4.392  -18.731 31.239  1.00 47.27 317 A 1 
ATOM   2547 C  CG  . LYS A 1 317 ? -4.296  -19.282 29.817  1.00 43.51 317 A 1 
ATOM   2548 C  CD  . LYS A 1 317 ? -3.465  -20.570 29.843  1.00 40.38 317 A 1 
ATOM   2549 C  CE  . LYS A 1 317 ? -3.378  -21.222 28.467  1.00 35.32 317 A 1 
ATOM   2550 N  NZ  . LYS A 1 317 ? -2.516  -22.438 28.485  1.00 32.33 317 A 1 
ATOM   2551 N  N   . LEU A 1 318 ? -5.075  -16.554 33.622  1.00 47.16 318 A 1 
ATOM   2552 C  CA  . LEU A 1 318 ? -5.272  -16.451 35.068  1.00 45.43 318 A 1 
ATOM   2553 C  C   . LEU A 1 318 ? -6.529  -15.686 35.474  1.00 44.86 318 A 1 
ATOM   2554 O  O   . LEU A 1 318 ? -7.056  -15.945 36.547  1.00 41.26 318 A 1 
ATOM   2555 C  CB  . LEU A 1 318 ? -4.031  -15.775 35.673  1.00 42.27 318 A 1 
ATOM   2556 C  CG  . LEU A 1 318 ? -2.802  -16.689 35.737  1.00 38.96 318 A 1 
ATOM   2557 C  CD1 . LEU A 1 318 ? -1.567  -15.857 36.044  1.00 36.42 318 A 1 
ATOM   2558 C  CD2 . LEU A 1 318 ? -2.952  -17.744 36.835  1.00 39.60 318 A 1 
ATOM   2559 N  N   . LYS A 1 319 ? -7.007  -14.731 34.669  1.00 50.84 319 A 1 
ATOM   2560 C  CA  . LYS A 1 319 ? -8.213  -14.007 35.072  1.00 51.01 319 A 1 
ATOM   2561 C  C   . LYS A 1 319 ? -9.436  -14.899 34.848  1.00 50.14 319 A 1 
ATOM   2562 O  O   . LYS A 1 319 ? -9.636  -15.385 33.731  1.00 47.49 319 A 1 
ATOM   2563 C  CB  . LYS A 1 319 ? -8.325  -12.630 34.405  1.00 48.49 319 A 1 
ATOM   2564 C  CG  . LYS A 1 319 ? -7.344  -11.663 35.084  1.00 44.10 319 A 1 
ATOM   2565 C  CD  . LYS A 1 319 ? -7.488  -10.229 34.576  1.00 41.78 319 A 1 
ATOM   2566 C  CE  . LYS A 1 319 ? -6.472  -9.349  35.306  1.00 36.71 319 A 1 
ATOM   2567 N  NZ  . LYS A 1 319 ? -6.474  -7.943  34.841  1.00 34.36 319 A 1 
ATOM   2568 N  N   . PRO A 1 320 ? -10.263 -15.126 35.896  1.00 44.44 320 A 1 
ATOM   2569 C  CA  . PRO A 1 320 ? -11.439 -15.967 35.796  1.00 44.41 320 A 1 
ATOM   2570 C  C   . PRO A 1 320 ? -12.367 -15.450 34.692  1.00 46.55 320 A 1 
ATOM   2571 O  O   . PRO A 1 320 ? -12.381 -14.262 34.351  1.00 44.58 320 A 1 
ATOM   2572 C  CB  . PRO A 1 320 ? -12.083 -15.970 37.190  1.00 40.87 320 A 1 
ATOM   2573 C  CG  . PRO A 1 320 ? -11.537 -14.707 37.846  1.00 38.81 320 A 1 
ATOM   2574 C  CD  . PRO A 1 320 ? -10.162 -14.532 37.222  1.00 43.79 320 A 1 
ATOM   2575 N  N   . LYS A 1 321 ? -13.167 -16.365 34.126  1.00 48.10 321 A 1 
ATOM   2576 C  CA  . LYS A 1 321 ? -14.251 -16.038 33.185  1.00 48.18 321 A 1 
ATOM   2577 C  C   . LYS A 1 321 ? -15.321 -15.233 33.927  1.00 48.10 321 A 1 
ATOM   2578 O  O   . LYS A 1 321 ? -16.380 -15.771 34.245  1.00 45.50 321 A 1 
ATOM   2579 C  CB  . LYS A 1 321 ? -14.874 -17.315 32.590  1.00 45.54 321 A 1 
ATOM   2580 C  CG  . LYS A 1 321 ? -14.018 -18.108 31.592  1.00 42.24 321 A 1 
ATOM   2581 C  CD  . LYS A 1 321 ? -14.825 -19.342 31.151  1.00 39.91 321 A 1 
ATOM   2582 C  CE  . LYS A 1 321 ? -14.077 -20.212 30.149  1.00 34.98 321 A 1 
ATOM   2583 N  NZ  . LYS A 1 321 ? -14.841 -21.462 29.833  1.00 32.79 321 A 1 
ATOM   2584 N  N   . THR A 1 322 ? -15.082 -13.975 34.222  1.00 45.33 322 A 1 
ATOM   2585 C  CA  . THR A 1 322 ? -16.178 -13.079 34.547  1.00 45.68 322 A 1 
ATOM   2586 C  C   . THR A 1 322 ? -17.061 -12.992 33.305  1.00 45.56 322 A 1 
ATOM   2587 O  O   . THR A 1 322 ? -16.626 -12.577 32.226  1.00 43.13 322 A 1 
ATOM   2588 C  CB  . THR A 1 322 ? -15.697 -11.710 35.034  1.00 42.68 322 A 1 
ATOM   2589 O  OG1 . THR A 1 322 ? -14.588 -11.264 34.296  1.00 39.01 322 A 1 
ATOM   2590 C  CG2 . THR A 1 322 ? -15.250 -11.780 36.501  1.00 39.05 322 A 1 
ATOM   2591 N  N   . THR A 1 323 ? -18.288 -13.468 33.444  1.00 43.49 323 A 1 
ATOM   2592 C  CA  . THR A 1 323 ? -19.330 -13.548 32.417  1.00 43.52 323 A 1 
ATOM   2593 C  C   . THR A 1 323 ? -19.851 -12.190 31.965  1.00 43.34 323 A 1 
ATOM   2594 O  O   . THR A 1 323 ? -20.831 -12.134 31.221  1.00 41.21 323 A 1 
ATOM   2595 C  CB  . THR A 1 323 ? -20.515 -14.375 32.941  1.00 40.27 323 A 1 
ATOM   2596 O  OG1 . THR A 1 323 ? -20.777 -14.032 34.282  1.00 36.76 323 A 1 
ATOM   2597 C  CG2 . THR A 1 323 ? -20.231 -15.881 32.906  1.00 36.63 323 A 1 
ATOM   2598 N  N   . ILE A 1 324 ? -19.252 -11.111 32.417  1.00 47.29 324 A 1 
ATOM   2599 C  CA  . ILE A 1 324 ? -19.608 -9.781  31.950  1.00 48.07 324 A 1 
ATOM   2600 C  C   . ILE A 1 324 ? -19.419 -9.819  30.437  1.00 49.57 324 A 1 
ATOM   2601 O  O   . ILE A 1 324 ? -18.306 -10.036 29.949  1.00 46.98 324 A 1 
ATOM   2602 C  CB  . ILE A 1 324 ? -18.789 -8.678  32.647  1.00 44.23 324 A 1 
ATOM   2603 C  CG1 . ILE A 1 324 ? -18.949 -8.768  34.188  1.00 40.15 324 A 1 
ATOM   2604 C  CG2 . ILE A 1 324 ? -19.252 -7.304  32.131  1.00 41.58 324 A 1 
ATOM   2605 C  CD1 . ILE A 1 324 ? -18.098 -7.758  34.980  1.00 38.72 324 A 1 
ATOM   2606 N  N   . LYS A 1 325 ? -20.536 -9.656  29.704  1.00 49.69 325 A 1 
ATOM   2607 C  CA  . LYS A 1 325 ? -20.501 -9.352  28.273  1.00 50.22 325 A 1 
ATOM   2608 C  C   . LYS A 1 325 ? -19.654 -8.094  28.140  1.00 51.16 325 A 1 
ATOM   2609 O  O   . LYS A 1 325 ? -20.188 -6.999  28.282  1.00 49.24 325 A 1 
ATOM   2610 C  CB  . LYS A 1 325 ? -21.915 -9.103  27.717  1.00 46.84 325 A 1 
ATOM   2611 C  CG  . LYS A 1 325 ? -22.720 -10.368 27.393  1.00 42.01 325 A 1 
ATOM   2612 C  CD  . LYS A 1 325 ? -24.090 -9.981  26.832  1.00 38.73 325 A 1 
ATOM   2613 C  CE  . LYS A 1 325 ? -24.910 -11.210 26.433  1.00 33.50 325 A 1 
ATOM   2614 N  NZ  . LYS A 1 325 ? -26.275 -10.846 25.960  1.00 30.07 325 A 1 
ATOM   2615 N  N   . GLN A 1 326 ? -18.358 -8.253  27.968  1.00 51.43 326 A 1 
ATOM   2616 C  CA  . GLN A 1 326 ? -17.503 -7.116  27.703  1.00 52.23 326 A 1 
ATOM   2617 C  C   . GLN A 1 326 ? -18.126 -6.410  26.511  1.00 53.26 326 A 1 
ATOM   2618 O  O   . GLN A 1 326 ? -18.440 -7.090  25.520  1.00 50.66 326 A 1 
ATOM   2619 C  CB  . GLN A 1 326 ? -16.052 -7.540  27.430  1.00 49.00 326 A 1 
ATOM   2620 C  CG  . GLN A 1 326 ? -15.296 -7.806  28.744  1.00 44.50 326 A 1 
ATOM   2621 C  CD  . GLN A 1 326 ? -13.816 -8.126  28.521  1.00 41.36 326 A 1 
ATOM   2622 O  OE1 . GLN A 1 326 ? -13.403 -8.676  27.509  1.00 40.10 326 A 1 
ATOM   2623 N  NE2 . GLN A 1 326 ? -12.976 -7.817  29.473  1.00 39.18 326 A 1 
ATOM   2624 N  N   . PRO A 1 327 ? -18.419 -5.102  26.618  1.00 50.88 327 A 1 
ATOM   2625 C  CA  . PRO A 1 327 ? -18.940 -4.347  25.499  1.00 51.56 327 A 1 
ATOM   2626 C  C   . PRO A 1 327 ? -18.030 -4.615  24.295  1.00 54.76 327 A 1 
ATOM   2627 O  O   . PRO A 1 327 ? -16.853 -4.951  24.469  1.00 52.49 327 A 1 
ATOM   2628 C  CB  . PRO A 1 327 ? -18.955 -2.886  25.945  1.00 46.79 327 A 1 
ATOM   2629 C  CG  . PRO A 1 327 ? -17.975 -2.838  27.110  1.00 45.16 327 A 1 
ATOM   2630 C  CD  . PRO A 1 327 ? -18.068 -4.225  27.722  1.00 49.67 327 A 1 
ATOM   2631 N  N   . SER A 1 328 ? -18.594 -4.556  23.089  1.00 60.12 328 A 1 
ATOM   2632 C  CA  . SER A 1 328 ? -17.796 -4.858  21.901  1.00 62.89 328 A 1 
ATOM   2633 C  C   . SER A 1 328 ? -16.598 -3.915  21.867  1.00 68.00 328 A 1 
ATOM   2634 O  O   . SER A 1 328 ? -16.728 -2.759  21.484  1.00 63.54 328 A 1 
ATOM   2635 C  CB  . SER A 1 328 ? -18.650 -4.740  20.632  1.00 55.65 328 A 1 
ATOM   2636 O  OG  . SER A 1 328 ? -19.098 -3.424  20.412  1.00 49.16 328 A 1 
ATOM   2637 N  N   . ASP A 1 329 ? -15.452 -4.412  22.302  1.00 73.20 329 A 1 
ATOM   2638 C  CA  . ASP A 1 329 ? -14.245 -3.659  22.643  1.00 77.48 329 A 1 
ATOM   2639 C  C   . ASP A 1 329 ? -13.514 -3.112  21.400  1.00 82.65 329 A 1 
ATOM   2640 O  O   . ASP A 1 329 ? -12.453 -2.514  21.500  1.00 78.92 329 A 1 
ATOM   2641 C  CB  . ASP A 1 329 ? -13.351 -4.571  23.509  1.00 68.88 329 A 1 
ATOM   2642 C  CG  . ASP A 1 329 ? -13.167 -5.987  22.944  1.00 63.53 329 A 1 
ATOM   2643 O  OD1 . ASP A 1 329 ? -13.560 -6.288  21.790  1.00 59.46 329 A 1 
ATOM   2644 O  OD2 . ASP A 1 329 ? -12.709 -6.871  23.691  1.00 59.49 329 A 1 
ATOM   2645 N  N   . GLY A 1 330 ? -14.131 -3.295  20.229  1.00 83.72 330 A 1 
ATOM   2646 C  CA  . GLY A 1 330 ? -13.604 -2.826  18.958  1.00 87.95 330 A 1 
ATOM   2647 C  C   . GLY A 1 330 ? -12.491 -3.702  18.387  1.00 91.88 330 A 1 
ATOM   2648 O  O   . GLY A 1 330 ? -12.022 -3.407  17.294  1.00 89.54 330 A 1 
ATOM   2649 N  N   . PHE A 1 331 ? -12.095 -4.777  19.078  1.00 92.67 331 A 1 
ATOM   2650 C  CA  . PHE A 1 331 ? -11.130 -5.743  18.553  1.00 93.64 331 A 1 
ATOM   2651 C  C   . PHE A 1 331 ? -11.762 -6.718  17.559  1.00 94.51 331 A 1 
ATOM   2652 O  O   . PHE A 1 331 ? -12.968 -6.986  17.594  1.00 93.42 331 A 1 
ATOM   2653 C  CB  . PHE A 1 331 ? -10.453 -6.501  19.697  1.00 92.11 331 A 1 
ATOM   2654 C  CG  . PHE A 1 331 ? -9.678  -5.618  20.643  1.00 91.30 331 A 1 
ATOM   2655 C  CD1 . PHE A 1 331 ? -8.493  -4.995  20.212  1.00 89.15 331 A 1 
ATOM   2656 C  CD2 . PHE A 1 331 ? -10.125 -5.411  21.956  1.00 89.20 331 A 1 
ATOM   2657 C  CE1 . PHE A 1 331 ? -7.770  -4.169  21.078  1.00 87.63 331 A 1 
ATOM   2658 C  CE2 . PHE A 1 331 ? -9.406  -4.584  22.831  1.00 87.82 331 A 1 
ATOM   2659 C  CZ  . PHE A 1 331 ? -8.224  -3.958  22.390  1.00 87.75 331 A 1 
ATOM   2660 N  N   . ASN A 1 332 ? -10.934 -7.288  16.691  1.00 94.99 332 A 1 
ATOM   2661 C  CA  . ASN A 1 332 ? -11.334 -8.241  15.659  1.00 95.70 332 A 1 
ATOM   2662 C  C   . ASN A 1 332 ? -12.444 -7.710  14.729  1.00 96.37 332 A 1 
ATOM   2663 O  O   . ASN A 1 332 ? -13.339 -8.456  14.321  1.00 94.98 332 A 1 
ATOM   2664 C  CB  . ASN A 1 332 ? -11.664 -9.601  16.296  1.00 94.69 332 A 1 
ATOM   2665 C  CG  . ASN A 1 332 ? -10.460 -10.334 16.860  1.00 93.46 332 A 1 
ATOM   2666 O  OD1 . ASN A 1 332 ? -9.321  -9.958  16.746  1.00 89.87 332 A 1 
ATOM   2667 N  ND2 . ASN A 1 332 ? -10.683 -11.469 17.483  1.00 88.66 332 A 1 
ATOM   2668 N  N   . LYS A 1 333 ? -12.397 -6.397  14.427  1.00 96.48 333 A 1 
ATOM   2669 C  CA  . LYS A 1 333 ? -13.329 -5.721  13.524  1.00 96.41 333 A 1 
ATOM   2670 C  C   . LYS A 1 333 ? -12.596 -4.644  12.745  1.00 97.28 333 A 1 
ATOM   2671 O  O   . LYS A 1 333 ? -11.835 -3.876  13.332  1.00 96.48 333 A 1 
ATOM   2672 C  CB  . LYS A 1 333 ? -14.486 -5.081  14.309  1.00 93.63 333 A 1 
ATOM   2673 C  CG  . LYS A 1 333 ? -15.380 -6.113  15.001  1.00 81.79 333 A 1 
ATOM   2674 C  CD  . LYS A 1 333 ? -16.516 -5.415  15.747  1.00 80.34 333 A 1 
ATOM   2675 C  CE  . LYS A 1 333 ? -17.345 -6.449  16.495  1.00 67.44 333 A 1 
ATOM   2676 N  NZ  . LYS A 1 333 ? -18.379 -5.792  17.324  1.00 59.56 333 A 1 
ATOM   2677 N  N   . TRP A 1 334 ? -12.885 -4.547  11.448  1.00 97.32 334 A 1 
ATOM   2678 C  CA  . TRP A 1 334 ? -12.495 -3.411  10.632  1.00 97.70 334 A 1 
ATOM   2679 C  C   . TRP A 1 334 ? -13.275 -2.176  11.085  1.00 97.54 334 A 1 
ATOM   2680 O  O   . TRP A 1 334 ? -14.497 -2.215  11.225  1.00 96.78 334 A 1 
ATOM   2681 C  CB  . TRP A 1 334 ? -12.752 -3.717  9.162   1.00 97.85 334 A 1 
ATOM   2682 C  CG  . TRP A 1 334 ? -11.808 -4.735  8.599   1.00 98.07 334 A 1 
ATOM   2683 C  CD1 . TRP A 1 334 ? -12.076 -6.049  8.391   1.00 97.58 334 A 1 
ATOM   2684 C  CD2 . TRP A 1 334 ? -10.416 -4.539  8.235   1.00 98.12 334 A 1 
ATOM   2685 N  NE1 . TRP A 1 334 ? -10.944 -6.681  7.922   1.00 97.56 334 A 1 
ATOM   2686 C  CE2 . TRP A 1 334 ? -9.895  -5.794  7.822   1.00 97.90 334 A 1 
ATOM   2687 C  CE3 . TRP A 1 334 ? -9.544  -3.425  8.232   1.00 97.99 334 A 1 
ATOM   2688 C  CZ2 . TRP A 1 334 ? -8.536  -5.958  7.437   1.00 97.75 334 A 1 
ATOM   2689 C  CZ3 . TRP A 1 334 ? -8.196  -3.587  7.842   1.00 97.68 334 A 1 
ATOM   2690 C  CH2 . TRP A 1 334 ? -7.706  -4.839  7.469   1.00 97.64 334 A 1 
ATOM   2691 N  N   . LYS A 1 335 ? -12.563 -1.075  11.331  1.00 97.76 335 A 1 
ATOM   2692 C  CA  . LYS A 1 335 ? -13.132 0.203   11.738  1.00 97.21 335 A 1 
ATOM   2693 C  C   . LYS A 1 335 ? -12.309 1.350   11.149  1.00 97.72 335 A 1 
ATOM   2694 O  O   . LYS A 1 335 ? -11.132 1.179   10.848  1.00 97.45 335 A 1 
ATOM   2695 C  CB  . LYS A 1 335 ? -13.242 0.278   13.274  1.00 95.12 335 A 1 
ATOM   2696 C  CG  . LYS A 1 335 ? -11.903 0.087   13.994  1.00 85.63 335 A 1 
ATOM   2697 C  CD  . LYS A 1 335 ? -12.040 0.104   15.520  1.00 84.10 335 A 1 
ATOM   2698 C  CE  . LYS A 1 335 ? -10.639 -0.099  16.101  1.00 72.31 335 A 1 
ATOM   2699 N  NZ  . LYS A 1 335 ? -10.620 -0.108  17.585  1.00 64.14 335 A 1 
ATOM   2700 N  N   . PHE A 1 336 ? -12.947 2.511   11.039  1.00 97.43 336 A 1 
ATOM   2701 C  CA  . PHE A 1 336 ? -12.248 3.752   10.730  1.00 97.43 336 A 1 
ATOM   2702 C  C   . PHE A 1 336 ? -11.178 4.020   11.788  1.00 97.39 336 A 1 
ATOM   2703 O  O   . PHE A 1 336 ? -11.447 3.892   12.991  1.00 96.92 336 A 1 
ATOM   2704 C  CB  . PHE A 1 336 ? -13.272 4.886   10.664  1.00 97.45 336 A 1 
ATOM   2705 C  CG  . PHE A 1 336 ? -12.664 6.247   10.444  1.00 97.65 336 A 1 
ATOM   2706 C  CD1 . PHE A 1 336 ? -12.532 7.159   11.515  1.00 97.04 336 A 1 
ATOM   2707 C  CD2 . PHE A 1 336 ? -12.218 6.623   9.167   1.00 97.07 336 A 1 
ATOM   2708 C  CE1 . PHE A 1 336 ? -11.990 8.432   11.306  1.00 96.66 336 A 1 
ATOM   2709 C  CE2 . PHE A 1 336 ? -11.673 7.896   8.948   1.00 96.69 336 A 1 
ATOM   2710 C  CZ  . PHE A 1 336 ? -11.564 8.803   10.011  1.00 96.95 336 A 1 
ATOM   2711 N  N   . ASN A 1 337 ? -9.969  4.365   11.347  1.00 97.68 337 A 1 
ATOM   2712 C  CA  . ASN A 1 337 ? -8.887  4.786   12.214  1.00 97.33 337 A 1 
ATOM   2713 C  C   . ASN A 1 337 ? -8.828  6.317   12.242  1.00 97.40 337 A 1 
ATOM   2714 O  O   . ASN A 1 337 ? -9.234  6.929   13.233  1.00 96.74 337 A 1 
ATOM   2715 C  CB  . ASN A 1 337 ? -7.566  4.112   11.790  1.00 96.48 337 A 1 
ATOM   2716 C  CG  . ASN A 1 337 ? -6.440  4.456   12.755  1.00 94.74 337 A 1 
ATOM   2717 O  OD1 . ASN A 1 337 ? -6.637  5.136   13.731  1.00 90.22 337 A 1 
ATOM   2718 N  ND2 . ASN A 1 337 ? -5.240  3.990   12.516  1.00 88.64 337 A 1 
ATOM   2719 N  N   . TYR A 1 338 ? -8.400  6.940   11.136  1.00 97.79 338 A 1 
ATOM   2720 C  CA  . TYR A 1 338 ? -8.318  8.395   11.009  1.00 98.09 338 A 1 
ATOM   2721 C  C   . TYR A 1 338 ? -8.409  8.838   9.539   1.00 98.27 338 A 1 
ATOM   2722 O  O   . TYR A 1 338 ? -8.228  8.044   8.621   1.00 98.19 338 A 1 
ATOM   2723 C  CB  . TYR A 1 338 ? -7.024  8.898   11.670  1.00 97.85 338 A 1 
ATOM   2724 C  CG  . TYR A 1 338 ? -5.777  8.696   10.838  1.00 98.12 338 A 1 
ATOM   2725 C  CD1 . TYR A 1 338 ? -5.085  7.464   10.833  1.00 97.82 338 A 1 
ATOM   2726 C  CD2 . TYR A 1 338 ? -5.299  9.762   10.053  1.00 97.88 338 A 1 
ATOM   2727 C  CE1 . TYR A 1 338 ? -3.926  7.303   10.055  1.00 97.49 338 A 1 
ATOM   2728 C  CE2 . TYR A 1 338 ? -4.147  9.611   9.270   1.00 97.53 338 A 1 
ATOM   2729 C  CZ  . TYR A 1 338 ? -3.462  8.380   9.273   1.00 97.62 338 A 1 
ATOM   2730 O  OH  . TYR A 1 338 ? -2.339  8.257   8.509   1.00 96.97 338 A 1 
ATOM   2731 N  N   . GLY A 1 339 ? -8.652  10.135  9.327   1.00 98.16 339 A 1 
ATOM   2732 C  CA  . GLY A 1 339 ? -8.562  10.782  8.023   1.00 98.21 339 A 1 
ATOM   2733 C  C   . GLY A 1 339 ? -7.474  11.855  8.010   1.00 98.34 339 A 1 
ATOM   2734 O  O   . GLY A 1 339 ? -7.268  12.547  9.008   1.00 97.76 339 A 1 
ATOM   2735 N  N   . SER A 1 340 ? -6.789  12.051  6.880   1.00 98.21 340 A 1 
ATOM   2736 C  CA  . SER A 1 340 ? -5.708  13.036  6.765   1.00 98.10 340 A 1 
ATOM   2737 C  C   . SER A 1 340 ? -6.167  14.468  7.080   1.00 97.95 340 A 1 
ATOM   2738 O  O   . SER A 1 340 ? -5.451  15.220  7.729   1.00 97.27 340 A 1 
ATOM   2739 C  CB  . SER A 1 340 ? -5.100  12.982  5.362   1.00 98.06 340 A 1 
ATOM   2740 O  OG  . SER A 1 340 ? -6.069  13.245  4.365   1.00 97.70 340 A 1 
ATOM   2741 N  N   . SER A 1 341 ? -7.377  14.821  6.669   1.00 98.11 341 A 1 
ATOM   2742 C  CA  . SER A 1 341 ? -7.975  16.127  6.950   1.00 97.68 341 A 1 
ATOM   2743 C  C   . SER A 1 341 ? -8.335  16.278  8.430   1.00 97.46 341 A 1 
ATOM   2744 O  O   . SER A 1 341 ? -7.911  17.239  9.071   1.00 95.94 341 A 1 
ATOM   2745 C  CB  . SER A 1 341 ? -9.202  16.328  6.057   1.00 96.71 341 A 1 
ATOM   2746 O  OG  . SER A 1 341 ? -9.781  17.595  6.286   1.00 81.03 341 A 1 
ATOM   2747 N  N   . SER A 1 342 ? -9.059  15.324  9.000   1.00 97.22 342 A 1 
ATOM   2748 C  CA  . SER A 1 342 ? -9.537  15.418  10.385  1.00 96.55 342 A 1 
ATOM   2749 C  C   . SER A 1 342 ? -8.425  15.295  11.427  1.00 96.75 342 A 1 
ATOM   2750 O  O   . SER A 1 342 ? -8.493  15.934  12.469  1.00 94.80 342 A 1 
ATOM   2751 C  CB  . SER A 1 342 ? -10.616 14.357  10.652  1.00 94.80 342 A 1 
ATOM   2752 O  OG  . SER A 1 342 ? -10.135 13.043  10.421  1.00 87.02 342 A 1 
ATOM   2753 N  N   . GLU A 1 343 ? -7.396  14.488  11.159  1.00 97.03 343 A 1 
ATOM   2754 C  CA  . GLU A 1 343 ? -6.330  14.211  12.122  1.00 96.93 343 A 1 
ATOM   2755 C  C   . GLU A 1 343 ? -5.195  15.233  12.067  1.00 97.19 343 A 1 
ATOM   2756 O  O   . GLU A 1 343 ? -4.676  15.647  13.103  1.00 95.46 343 A 1 
ATOM   2757 C  CB  . GLU A 1 343 ? -5.791  12.794  11.881  1.00 95.49 343 A 1 
ATOM   2758 C  CG  . GLU A 1 343 ? -5.024  12.231  13.090  1.00 91.46 343 A 1 
ATOM   2759 C  CD  . GLU A 1 343 ? -5.914  12.061  14.333  1.00 93.89 343 A 1 
ATOM   2760 O  OE1 . GLU A 1 343 ? -5.391  12.170  15.463  1.00 88.30 343 A 1 
ATOM   2761 O  OE2 . GLU A 1 343 ? -7.136  11.853  14.191  1.00 89.28 343 A 1 
ATOM   2762 N  N   . TYR A 1 344 ? -4.825  15.661  10.846  1.00 97.76 344 A 1 
ATOM   2763 C  CA  . TYR A 1 344 ? -3.666  16.527  10.624  1.00 97.85 344 A 1 
ATOM   2764 C  C   . TYR A 1 344 ? -4.019  17.937  10.137  1.00 97.79 344 A 1 
ATOM   2765 O  O   . TYR A 1 344 ? -3.138  18.808  10.093  1.00 96.25 344 A 1 
ATOM   2766 C  CB  . TYR A 1 344 ? -2.692  15.821  9.678   1.00 97.69 344 A 1 
ATOM   2767 C  CG  . TYR A 1 344 ? -2.214  14.461  10.136  1.00 97.91 344 A 1 
ATOM   2768 C  CD1 . TYR A 1 344 ? -1.784  14.252  11.463  1.00 97.23 344 A 1 
ATOM   2769 C  CD2 . TYR A 1 344 ? -2.175  13.391  9.225   1.00 97.26 344 A 1 
ATOM   2770 C  CE1 . TYR A 1 344 ? -1.309  13.001  11.876  1.00 96.65 344 A 1 
ATOM   2771 C  CE2 . TYR A 1 344 ? -1.694  12.127  9.630   1.00 96.73 344 A 1 
ATOM   2772 C  CZ  . TYR A 1 344 ? -1.261  11.942  10.958  1.00 97.03 344 A 1 
ATOM   2773 O  OH  . TYR A 1 344 ? -0.780  10.725  11.359  1.00 96.02 344 A 1 
ATOM   2774 N  N   . GLY A 1 345 ? -5.276  18.189  9.790   1.00 96.70 345 A 1 
ATOM   2775 C  CA  . GLY A 1 345 ? -5.718  19.465  9.238   1.00 96.45 345 A 1 
ATOM   2776 C  C   . GLY A 1 345 ? -5.220  19.733  7.820   1.00 97.23 345 A 1 
ATOM   2777 O  O   . GLY A 1 345 ? -5.125  20.893  7.423   1.00 95.53 345 A 1 
ATOM   2778 N  N   . LEU A 1 346 ? -4.874  18.684  7.065   1.00 97.26 346 A 1 
ATOM   2779 C  CA  . LEU A 1 346 ? -4.446  18.810  5.675   1.00 97.44 346 A 1 
ATOM   2780 C  C   . LEU A 1 346 ? -5.625  19.236  4.803   1.00 97.31 346 A 1 
ATOM   2781 O  O   . LEU A 1 346 ? -6.686  18.618  4.849   1.00 96.22 346 A 1 
ATOM   2782 C  CB  . LEU A 1 346 ? -3.850  17.484  5.164   1.00 96.90 346 A 1 
ATOM   2783 C  CG  . LEU A 1 346 ? -2.632  16.970  5.954   1.00 95.86 346 A 1 
ATOM   2784 C  CD1 . LEU A 1 346 ? -2.234  15.587  5.446   1.00 94.19 346 A 1 
ATOM   2785 C  CD2 . LEU A 1 346 ? -1.431  17.897  5.816   1.00 93.48 346 A 1 
ATOM   2786 N  N   . LYS A 1 347 ? -5.427  20.294  3.990   1.00 97.83 347 A 1 
ATOM   2787 C  CA  . LYS A 1 347 ? -6.447  20.793  3.048   1.00 97.47 347 A 1 
ATOM   2788 C  C   . LYS A 1 347 ? -6.521  19.944  1.780   1.00 97.68 347 A 1 
ATOM   2789 O  O   . LYS A 1 347 ? -7.567  19.839  1.156   1.00 96.14 347 A 1 
ATOM   2790 C  CB  . LYS A 1 347 ? -6.138  22.240  2.673   1.00 96.48 347 A 1 
ATOM   2791 C  CG  . LYS A 1 347 ? -6.153  23.170  3.884   1.00 91.64 347 A 1 
ATOM   2792 C  CD  . LYS A 1 347 ? -5.733  24.569  3.438   1.00 84.83 347 A 1 
ATOM   2793 C  CE  . LYS A 1 347 ? -5.646  25.483  4.646   1.00 76.20 347 A 1 
ATOM   2794 N  NZ  . LYS A 1 347 ? -5.061  26.791  4.253   1.00 65.65 347 A 1 
ATOM   2795 N  N   . GLU A 1 348 ? -5.387  19.364  1.406   1.00 98.34 348 A 1 
ATOM   2796 C  CA  . GLU A 1 348 ? -5.199  18.444  0.286   1.00 98.44 348 A 1 
ATOM   2797 C  C   . GLU A 1 348 ? -3.898  17.650  0.500   1.00 98.64 348 A 1 
ATOM   2798 O  O   . GLU A 1 348 ? -3.089  17.971  1.380   1.00 98.47 348 A 1 
ATOM   2799 C  CB  . GLU A 1 348 ? -5.180  19.214  -1.040  1.00 97.55 348 A 1 
ATOM   2800 C  CG  . GLU A 1 348 ? -4.054  20.262  -1.134  1.00 95.50 348 A 1 
ATOM   2801 C  CD  . GLU A 1 348 ? -4.006  20.990  -2.478  1.00 95.44 348 A 1 
ATOM   2802 O  OE1 . GLU A 1 348 ? -2.960  21.648  -2.719  1.00 90.68 348 A 1 
ATOM   2803 O  OE2 . GLU A 1 348 ? -4.973  20.904  -3.268  1.00 92.19 348 A 1 
ATOM   2804 N  N   . LEU A 1 349 ? -3.674  16.626  -0.314  1.00 98.66 349 A 1 
ATOM   2805 C  CA  . LEU A 1 349 ? -2.463  15.796  -0.261  1.00 98.70 349 A 1 
ATOM   2806 C  C   . LEU A 1 349 ? -1.348  16.374  -1.142  1.00 98.77 349 A 1 
ATOM   2807 O  O   . LEU A 1 349 ? -0.845  15.723  -2.051  1.00 98.58 349 A 1 
ATOM   2808 C  CB  . LEU A 1 349 ? -2.835  14.336  -0.595  1.00 98.74 349 A 1 
ATOM   2809 C  CG  . LEU A 1 349 ? -3.931  13.709  0.290   1.00 98.57 349 A 1 
ATOM   2810 C  CD1 . LEU A 1 349 ? -4.150  12.247  -0.114  1.00 98.41 349 A 1 
ATOM   2811 C  CD2 . LEU A 1 349 ? -3.571  13.732  1.778   1.00 98.29 349 A 1 
ATOM   2812 N  N   . SER A 1 350 ? -0.970  17.632  -0.880  1.00 98.70 350 A 1 
ATOM   2813 C  CA  . SER A 1 350 ? 0.062   18.349  -1.633  1.00 98.77 350 A 1 
ATOM   2814 C  C   . SER A 1 350 ? 1.396   18.438  -0.882  1.00 98.85 350 A 1 
ATOM   2815 O  O   . SER A 1 350 ? 1.411   18.423  0.351   1.00 98.71 350 A 1 
ATOM   2816 C  CB  . SER A 1 350 ? -0.430  19.746  -2.020  1.00 98.57 350 A 1 
ATOM   2817 O  OG  . SER A 1 350 ? -0.565  20.595  -0.902  1.00 98.04 350 A 1 
ATOM   2818 N  N   . PRO A 1 351 ? 2.523   18.602  -1.599  1.00 98.70 351 A 1 
ATOM   2819 C  CA  . PRO A 1 351 ? 3.833   18.796  -0.964  1.00 98.75 351 A 1 
ATOM   2820 C  C   . PRO A 1 351 ? 3.837   19.936  0.052   1.00 98.63 351 A 1 
ATOM   2821 O  O   . PRO A 1 351 ? 4.355   19.787  1.154   1.00 98.50 351 A 1 
ATOM   2822 C  CB  . PRO A 1 351 ? 4.811   19.071  -2.111  1.00 98.55 351 A 1 
ATOM   2823 C  CG  . PRO A 1 351 ? 4.172   18.359  -3.292  1.00 97.92 351 A 1 
ATOM   2824 C  CD  . PRO A 1 351 ? 2.678   18.531  -3.045  1.00 98.59 351 A 1 
ATOM   2825 N  N   . LYS A 1 352 ? 3.189   21.055  -0.269  1.00 98.66 352 A 1 
ATOM   2826 C  CA  . LYS A 1 352 ? 3.097   22.222  0.609   1.00 98.44 352 A 1 
ATOM   2827 C  C   . LYS A 1 352 ? 2.400   21.900  1.935   1.00 98.69 352 A 1 
ATOM   2828 O  O   . LYS A 1 352 ? 2.887   22.305  2.992   1.00 98.31 352 A 1 
ATOM   2829 C  CB  . LYS A 1 352 ? 2.379   23.351  -0.141  1.00 97.93 352 A 1 
ATOM   2830 C  CG  . LYS A 1 352 ? 2.322   24.643  0.690   1.00 88.47 352 A 1 
ATOM   2831 C  CD  . LYS A 1 352 ? 1.628   25.753  -0.096  1.00 83.44 352 A 1 
ATOM   2832 C  CE  . LYS A 1 352 ? 1.569   27.015  0.757   1.00 68.86 352 A 1 
ATOM   2833 N  NZ  . LYS A 1 352 ? 0.903   28.126  0.043   1.00 61.03 352 A 1 
ATOM   2834 N  N   . GLU A 1 353 ? 1.289   21.174  1.902   1.00 98.64 353 A 1 
ATOM   2835 C  CA  . GLU A 1 353 ? 0.556   20.804  3.115   1.00 98.67 353 A 1 
ATOM   2836 C  C   . GLU A 1 353 ? 1.362   19.824  3.982   1.00 98.79 353 A 1 
ATOM   2837 O  O   . GLU A 1 353 ? 1.411   19.962  5.206   1.00 98.55 353 A 1 
ATOM   2838 C  CB  . GLU A 1 353 ? -0.817  20.229  2.750   1.00 98.58 353 A 1 
ATOM   2839 C  CG  . GLU A 1 353 ? -1.801  21.274  2.192   1.00 97.51 353 A 1 
ATOM   2840 C  CD  . GLU A 1 353 ? -2.273  22.287  3.247   1.00 97.48 353 A 1 
ATOM   2841 O  OE1 . GLU A 1 353 ? -2.119  23.506  3.028   1.00 94.14 353 A 1 
ATOM   2842 O  OE2 . GLU A 1 353 ? -2.821  21.860  4.285   1.00 95.11 353 A 1 
ATOM   2843 N  N   . PHE A 1 354 ? 2.077   18.881  3.359   1.00 98.83 354 A 1 
ATOM   2844 C  CA  . PHE A 1 354 ? 2.943   17.950  4.080   1.00 98.84 354 A 1 
ATOM   2845 C  C   . PHE A 1 354 ? 4.228   18.601  4.613   1.00 98.75 354 A 1 
ATOM   2846 O  O   . PHE A 1 354 ? 4.690   18.226  5.692   1.00 98.55 354 A 1 
ATOM   2847 C  CB  . PHE A 1 354 ? 3.237   16.732  3.206   1.00 98.79 354 A 1 
ATOM   2848 C  CG  . PHE A 1 354 ? 2.149   15.692  3.263   1.00 98.80 354 A 1 
ATOM   2849 C  CD1 . PHE A 1 354 ? 2.136   14.745  4.313   1.00 98.56 354 A 1 
ATOM   2850 C  CD2 . PHE A 1 354 ? 1.121   15.668  2.305   1.00 98.54 354 A 1 
ATOM   2851 C  CE1 . PHE A 1 354 ? 1.120   13.783  4.390   1.00 98.26 354 A 1 
ATOM   2852 C  CE2 . PHE A 1 354 ? 0.099   14.702  2.377   1.00 98.21 354 A 1 
ATOM   2853 C  CZ  . PHE A 1 354 ? 0.097   13.766  3.422   1.00 98.34 354 A 1 
ATOM   2854 N  N   . GLU A 1 355 ? 4.776   19.610  3.943   1.00 98.76 355 A 1 
ATOM   2855 C  CA  . GLU A 1 355 ? 5.872   20.421  4.489   1.00 98.50 355 A 1 
ATOM   2856 C  C   . GLU A 1 355 ? 5.429   21.200  5.740   1.00 98.50 355 A 1 
ATOM   2857 O  O   . GLU A 1 355 ? 6.149   21.223  6.737   1.00 98.24 355 A 1 
ATOM   2858 C  CB  . GLU A 1 355 ? 6.403   21.400  3.434   1.00 98.38 355 A 1 
ATOM   2859 C  CG  . GLU A 1 355 ? 7.212   20.661  2.376   1.00 96.26 355 A 1 
ATOM   2860 C  CD  . GLU A 1 355 ? 7.849   21.589  1.345   1.00 94.68 355 A 1 
ATOM   2861 O  OE1 . GLU A 1 355 ? 8.994   21.287  0.950   1.00 87.54 355 A 1 
ATOM   2862 O  OE2 . GLU A 1 355 ? 7.255   22.594  0.893   1.00 89.60 355 A 1 
ATOM   2863 N  N   . ILE A 1 356 ? 4.229   21.784  5.713   1.00 98.65 356 A 1 
ATOM   2864 C  CA  . ILE A 1 356 ? 3.636   22.438  6.874   1.00 98.59 356 A 1 
ATOM   2865 C  C   . ILE A 1 356 ? 3.420   21.422  8.004   1.00 98.57 356 A 1 
ATOM   2866 O  O   . ILE A 1 356 ? 3.753   21.712  9.158   1.00 98.30 356 A 1 
ATOM   2867 C  CB  . ILE A 1 356 ? 2.325   23.158  6.486   1.00 98.27 356 A 1 
ATOM   2868 C  CG1 . ILE A 1 356 ? 2.628   24.369  5.572   1.00 96.99 356 A 1 
ATOM   2869 C  CG2 . ILE A 1 356 ? 1.547   23.625  7.738   1.00 96.98 356 A 1 
ATOM   2870 C  CD1 . ILE A 1 356 ? 1.385   24.919  4.840   1.00 94.01 356 A 1 
ATOM   2871 N  N   . LEU A 1 357 ? 2.906   20.226  7.683   1.00 98.53 357 A 1 
ATOM   2872 C  CA  . LEU A 1 357 ? 2.731   19.153  8.664   1.00 98.60 357 A 1 
ATOM   2873 C  C   . LEU A 1 357 ? 4.062   18.741  9.302   1.00 98.65 357 A 1 
ATOM   2874 O  O   . LEU A 1 357 ? 4.148   18.673  10.529  1.00 98.47 357 A 1 
ATOM   2875 C  CB  . LEU A 1 357 ? 2.023   17.958  8.005   1.00 98.55 357 A 1 
ATOM   2876 C  CG  . LEU A 1 357 ? 1.822   16.760  8.953   1.00 98.29 357 A 1 
ATOM   2877 C  CD1 . LEU A 1 357 ? 0.948   17.117  10.157  1.00 97.85 357 A 1 
ATOM   2878 C  CD2 . LEU A 1 357 ? 1.163   15.604  8.202   1.00 97.72 357 A 1 
ATOM   2879 N  N   . ALA A 1 358 ? 5.108   18.529  8.503   1.00 98.60 358 A 1 
ATOM   2880 C  CA  . ALA A 1 358 ? 6.433   18.177  8.997   1.00 98.54 358 A 1 
ATOM   2881 C  C   . ALA A 1 358 ? 6.987   19.264  9.933   1.00 98.31 358 A 1 
ATOM   2882 O  O   . ALA A 1 358 ? 7.415   18.967  11.051  1.00 98.02 358 A 1 
ATOM   2883 C  CB  . ALA A 1 358 ? 7.353   17.912  7.795   1.00 98.37 358 A 1 
ATOM   2884 N  N   . ALA A 1 359 ? 6.873   20.534  9.545   1.00 98.49 359 A 1 
ATOM   2885 C  CA  . ALA A 1 359 ? 7.297   21.659  10.384  1.00 98.39 359 A 1 
ATOM   2886 C  C   . ALA A 1 359 ? 6.493   21.777  11.696  1.00 98.25 359 A 1 
ATOM   2887 O  O   . ALA A 1 359 ? 7.032   22.182  12.731  1.00 97.68 359 A 1 
ATOM   2888 C  CB  . ALA A 1 359 ? 7.194   22.944  9.553   1.00 98.15 359 A 1 
ATOM   2889 N  N   . ARG A 1 360 ? 5.205   21.396  11.679  1.00 98.46 360 A 1 
ATOM   2890 C  CA  . ARG A 1 360 ? 4.389   21.300  12.898  1.00 98.28 360 A 1 
ATOM   2891 C  C   . ARG A 1 360 ? 4.834   20.137  13.783  1.00 98.14 360 A 1 
ATOM   2892 O  O   . ARG A 1 360 ? 4.998   20.351  14.982  1.00 97.72 360 A 1 
ATOM   2893 C  CB  . ARG A 1 360 ? 2.903   21.180  12.538  1.00 98.02 360 A 1 
ATOM   2894 C  CG  . ARG A 1 360 ? 2.302   22.497  12.022  1.00 94.15 360 A 1 
ATOM   2895 C  CD  . ARG A 1 360 ? 0.883   22.273  11.462  1.00 92.36 360 A 1 
ATOM   2896 N  NE  . ARG A 1 360 ? -0.050  21.776  12.482  1.00 86.86 360 A 1 
ATOM   2897 C  CZ  . ARG A 1 360 ? -1.128  21.022  12.281  1.00 84.26 360 A 1 
ATOM   2898 N  NH1 . ARG A 1 360 ? -1.526  20.693  11.091  1.00 76.69 360 A 1 
ATOM   2899 N  NH2 . ARG A 1 360 ? -1.822  20.591  13.292  1.00 75.13 360 A 1 
ATOM   2900 N  N   . MET A 1 361 ? 5.099   18.961  13.219  1.00 97.98 361 A 1 
ATOM   2901 C  CA  . MET A 1 361 ? 5.556   17.785  13.970  1.00 97.69 361 A 1 
ATOM   2902 C  C   . MET A 1 361 ? 6.932   17.986  14.626  1.00 97.22 361 A 1 
ATOM   2903 O  O   . MET A 1 361 ? 7.180   17.431  15.698  1.00 96.46 361 A 1 
ATOM   2904 C  CB  . MET A 1 361 ? 5.603   16.549  13.063  1.00 97.57 361 A 1 
ATOM   2905 C  CG  . MET A 1 361 ? 4.215   16.060  12.654  1.00 96.14 361 A 1 
ATOM   2906 S  SD  . MET A 1 361 ? 4.193   14.433  11.862  1.00 94.92 361 A 1 
ATOM   2907 C  CE  . MET A 1 361 ? 5.206   14.685  10.405  1.00 86.55 361 A 1 
ATOM   2908 N  N   . ASP A 1 362 ? 7.807   18.797  14.047  1.00 97.14 362 A 1 
ATOM   2909 C  CA  . ASP A 1 362 ? 9.073   19.166  14.696  1.00 96.33 362 A 1 
ATOM   2910 C  C   . ASP A 1 362 ? 8.860   19.870  16.040  1.00 96.05 362 A 1 
ATOM   2911 O  O   . ASP A 1 362 ? 9.561   19.597  17.014  1.00 94.69 362 A 1 
ATOM   2912 C  CB  . ASP A 1 362 ? 9.881   20.099  13.797  1.00 95.52 362 A 1 
ATOM   2913 C  CG  . ASP A 1 362 ? 10.615  19.395  12.668  1.00 94.04 362 A 1 
ATOM   2914 O  OD1 . ASP A 1 362 ? 10.780  18.160  12.687  1.00 91.37 362 A 1 
ATOM   2915 O  OD2 . ASP A 1 362 ? 11.029  20.124  11.746  1.00 90.97 362 A 1 
ATOM   2916 N  N   . LYS A 1 363 ? 7.883   20.778  16.080  1.00 96.50 363 A 1 
ATOM   2917 C  CA  . LYS A 1 363 ? 7.625   21.681  17.208  1.00 96.10 363 A 1 
ATOM   2918 C  C   . LYS A 1 363 ? 6.589   21.139  18.183  1.00 96.11 363 A 1 
ATOM   2919 O  O   . LYS A 1 363 ? 6.652   21.430  19.375  1.00 94.64 363 A 1 
ATOM   2920 C  CB  . LYS A 1 363 ? 7.188   23.050  16.666  1.00 95.53 363 A 1 
ATOM   2921 C  CG  . LYS A 1 363 ? 8.279   23.703  15.802  1.00 89.01 363 A 1 
ATOM   2922 C  CD  . LYS A 1 363 ? 7.796   25.045  15.245  1.00 82.54 363 A 1 
ATOM   2923 C  CE  . LYS A 1 363 ? 8.871   25.623  14.326  1.00 72.68 363 A 1 
ATOM   2924 N  NZ  . LYS A 1 363 ? 8.479   26.938  13.763  1.00 62.56 363 A 1 
ATOM   2925 N  N   . ASP A 1 364 ? 5.632   20.375  17.702  1.00 96.58 364 A 1 
ATOM   2926 C  CA  . ASP A 1 364 ? 4.513   19.826  18.461  1.00 96.72 364 A 1 
ATOM   2927 C  C   . ASP A 1 364 ? 4.694   18.319  18.667  1.00 96.81 364 A 1 
ATOM   2928 O  O   . ASP A 1 364 ? 4.402   17.485  17.815  1.00 96.57 364 A 1 
ATOM   2929 C  CB  . ASP A 1 364 ? 3.199   20.202  17.774  1.00 96.60 364 A 1 
ATOM   2930 C  CG  . ASP A 1 364 ? 1.963   19.742  18.549  1.00 96.37 364 A 1 
ATOM   2931 O  OD1 . ASP A 1 364 ? 2.107   18.936  19.497  1.00 94.89 364 A 1 
ATOM   2932 O  OD2 . ASP A 1 364 ? 0.847   20.167  18.167  1.00 94.16 364 A 1 
ATOM   2933 N  N   . LEU A 1 365 ? 5.192   17.957  19.857  1.00 95.75 365 A 1 
ATOM   2934 C  CA  . LEU A 1 365 ? 5.411   16.573  20.232  1.00 95.22 365 A 1 
ATOM   2935 C  C   . LEU A 1 365 ? 4.103   15.769  20.291  1.00 95.64 365 A 1 
ATOM   2936 O  O   . LEU A 1 365 ? 4.123   14.564  20.038  1.00 95.33 365 A 1 
ATOM   2937 C  CB  . LEU A 1 365 ? 6.154   16.533  21.578  1.00 93.76 365 A 1 
ATOM   2938 C  CG  . LEU A 1 365 ? 6.551   15.117  22.034  1.00 83.80 365 A 1 
ATOM   2939 C  CD1 . LEU A 1 365 ? 7.531   14.443  21.064  1.00 81.79 365 A 1 
ATOM   2940 C  CD2 . LEU A 1 365 ? 7.225   15.190  23.408  1.00 82.51 365 A 1 
ATOM   2941 N  N   . GLN A 1 366 ? 2.977   16.408  20.619  1.00 95.65 366 A 1 
ATOM   2942 C  CA  . GLN A 1 366 ? 1.687   15.718  20.664  1.00 95.62 366 A 1 
ATOM   2943 C  C   . GLN A 1 366 ? 1.240   15.325  19.257  1.00 96.35 366 A 1 
ATOM   2944 O  O   . GLN A 1 366 ? 0.797   14.192  19.049  1.00 96.12 366 A 1 
ATOM   2945 C  CB  . GLN A 1 366 ? 0.660   16.605  21.370  1.00 95.12 366 A 1 
ATOM   2946 C  CG  . GLN A 1 366 ? -0.653  15.849  21.632  1.00 81.57 366 A 1 
ATOM   2947 C  CD  . GLN A 1 366 ? -1.691  16.704  22.365  1.00 73.96 366 A 1 
ATOM   2948 O  OE1 . GLN A 1 366 ? -1.534  17.883  22.597  1.00 66.65 366 A 1 
ATOM   2949 N  NE2 . GLN A 1 366 ? -2.799  16.132  22.757  1.00 62.75 366 A 1 
ATOM   2950 N  N   . LEU A 1 367 ? 1.433   16.207  18.278  1.00 96.88 367 A 1 
ATOM   2951 C  CA  . LEU A 1 367 ? 1.163   15.922  16.870  1.00 97.36 367 A 1 
ATOM   2952 C  C   . LEU A 1 367 ? 2.096   14.835  16.333  1.00 97.58 367 A 1 
ATOM   2953 O  O   . LEU A 1 367 ? 1.635   13.899  15.681  1.00 97.51 367 A 1 
ATOM   2954 C  CB  . LEU A 1 367 ? 1.296   17.226  16.072  1.00 97.51 367 A 1 
ATOM   2955 C  CG  . LEU A 1 367 ? 0.992   17.077  14.575  1.00 97.16 367 A 1 
ATOM   2956 C  CD1 . LEU A 1 367 ? -0.444  16.644  14.318  1.00 96.73 367 A 1 
ATOM   2957 C  CD2 . LEU A 1 367 ? 1.223   18.419  13.887  1.00 96.46 367 A 1 
ATOM   2958 N  N   . PHE A 1 368 ? 3.391   14.890  16.643  1.00 97.37 368 A 1 
ATOM   2959 C  CA  . PHE A 1 368 ? 4.327   13.829  16.271  1.00 97.17 368 A 1 
ATOM   2960 C  C   . PHE A 1 368 ? 3.935   12.476  16.883  1.00 97.17 368 A 1 
ATOM   2961 O  O   . PHE A 1 368 ? 3.997   11.454  16.206  1.00 97.25 368 A 1 
ATOM   2962 C  CB  . PHE A 1 368 ? 5.756   14.212  16.683  1.00 96.98 368 A 1 
ATOM   2963 C  CG  . PHE A 1 368 ? 6.744   13.110  16.358  1.00 97.06 368 A 1 
ATOM   2964 C  CD1 . PHE A 1 368 ? 7.099   12.162  17.338  1.00 96.74 368 A 1 
ATOM   2965 C  CD2 . PHE A 1 368 ? 7.207   12.943  15.040  1.00 96.82 368 A 1 
ATOM   2966 C  CE1 . PHE A 1 368 ? 7.894   11.059  17.003  1.00 96.35 368 A 1 
ATOM   2967 C  CE2 . PHE A 1 368 ? 8.013   11.839  14.703  1.00 96.29 368 A 1 
ATOM   2968 C  CZ  . PHE A 1 368 ? 8.338   10.892  15.681  1.00 96.33 368 A 1 
ATOM   2969 N  N   . ASN A 1 369 ? 3.500   12.464  18.145  1.00 96.79 369 A 1 
ATOM   2970 C  CA  . ASN A 1 369 ? 3.063   11.229  18.793  1.00 96.34 369 A 1 
ATOM   2971 C  C   . ASN A 1 369 ? 1.800   10.645  18.138  1.00 96.55 369 A 1 
ATOM   2972 O  O   . ASN A 1 369 ? 1.712   9.432   18.023  1.00 96.42 369 A 1 
ATOM   2973 C  CB  . ASN A 1 369 ? 2.826   11.493  20.285  1.00 95.72 369 A 1 
ATOM   2974 C  CG  . ASN A 1 369 ? 4.097   11.698  21.091  1.00 93.35 369 A 1 
ATOM   2975 O  OD1 . ASN A 1 369 ? 5.201   11.356  20.729  1.00 89.03 369 A 1 
ATOM   2976 N  ND2 . ASN A 1 369 ? 3.951   12.232  22.285  1.00 87.96 369 A 1 
ATOM   2977 N  N   . LYS A 1 370 ? 0.875   11.480  17.663  1.00 96.58 370 A 1 
ATOM   2978 C  CA  . LYS A 1 370 ? -0.258  11.015  16.843  1.00 96.62 370 A 1 
ATOM   2979 C  C   . LYS A 1 370 ? 0.220   10.378  15.544  1.00 97.10 370 A 1 
ATOM   2980 O  O   . LYS A 1 370 ? -0.159  9.253   15.244  1.00 96.92 370 A 1 
ATOM   2981 C  CB  . LYS A 1 370 ? -1.213  12.164  16.506  1.00 95.56 370 A 1 
ATOM   2982 C  CG  . LYS A 1 370 ? -2.134  12.555  17.674  1.00 87.91 370 A 1 
ATOM   2983 C  CD  . LYS A 1 370 ? -3.092  13.630  17.158  1.00 85.97 370 A 1 
ATOM   2984 C  CE  . LYS A 1 370 ? -4.268  13.866  18.108  1.00 76.78 370 A 1 
ATOM   2985 N  NZ  . LYS A 1 370 ? -5.422  14.343  17.322  1.00 71.35 370 A 1 
ATOM   2986 N  N   . TYR A 1 371 ? 1.102   11.058  14.809  1.00 97.23 371 A 1 
ATOM   2987 C  CA  . TYR A 1 371 ? 1.710   10.515  13.601  1.00 97.52 371 A 1 
ATOM   2988 C  C   . TYR A 1 371 ? 2.391   9.168   13.875  1.00 97.60 371 A 1 
ATOM   2989 O  O   . TYR A 1 371 ? 2.171   8.205   13.155  1.00 97.54 371 A 1 
ATOM   2990 C  CB  . TYR A 1 371 ? 2.691   11.533  13.016  1.00 97.68 371 A 1 
ATOM   2991 C  CG  . TYR A 1 371 ? 3.668   10.930  12.040  1.00 97.73 371 A 1 
ATOM   2992 C  CD1 . TYR A 1 371 ? 4.943   10.519  12.491  1.00 97.25 371 A 1 
ATOM   2993 C  CD2 . TYR A 1 371 ? 3.309   10.710  10.701  1.00 97.33 371 A 1 
ATOM   2994 C  CE1 . TYR A 1 371 ? 5.843   9.906   11.621  1.00 96.79 371 A 1 
ATOM   2995 C  CE2 . TYR A 1 371 ? 4.209   10.099  9.817   1.00 96.73 371 A 1 
ATOM   2996 C  CZ  . TYR A 1 371 ? 5.478   9.694   10.284  1.00 96.81 371 A 1 
ATOM   2997 O  OH  . TYR A 1 371 ? 6.365   9.097   9.436   1.00 95.67 371 A 1 
ATOM   2998 N  N   . HIS A 1 372 ? 3.175   9.065   14.945  1.00 97.11 372 A 1 
ATOM   2999 C  CA  . HIS A 1 372 ? 3.895   7.836   15.262  1.00 96.72 372 A 1 
ATOM   3000 C  C   . HIS A 1 372 ? 2.974   6.705   15.773  1.00 96.45 372 A 1 
ATOM   3001 O  O   . HIS A 1 372 ? 3.281   5.533   15.588  1.00 95.83 372 A 1 
ATOM   3002 C  CB  . HIS A 1 372 ? 5.010   8.131   16.268  1.00 96.04 372 A 1 
ATOM   3003 C  CG  . HIS A 1 372 ? 5.888   6.939   16.477  1.00 94.79 372 A 1 
ATOM   3004 N  ND1 . HIS A 1 372 ? 5.694   5.926   17.394  1.00 85.44 372 A 1 
ATOM   3005 C  CD2 . HIS A 1 372 ? 6.968   6.565   15.697  1.00 86.00 372 A 1 
ATOM   3006 C  CE1 . HIS A 1 372 ? 6.623   4.981   17.180  1.00 86.56 372 A 1 
ATOM   3007 N  NE2 . HIS A 1 372 ? 7.410   5.335   16.163  1.00 88.08 372 A 1 
ATOM   3008 N  N   . LEU A 1 373 ? 1.831   7.035   16.390  1.00 96.84 373 A 1 
ATOM   3009 C  CA  . LEU A 1 373 ? 0.794   6.049   16.689  1.00 96.40 373 A 1 
ATOM   3010 C  C   . LEU A 1 373 ? 0.252   5.443   15.388  1.00 96.47 373 A 1 
ATOM   3011 O  O   . LEU A 1 373 ? 0.249   4.219   15.228  1.00 95.65 373 A 1 
ATOM   3012 C  CB  . LEU A 1 373 ? -0.299  6.725   17.532  1.00 95.76 373 A 1 
ATOM   3013 C  CG  . LEU A 1 373 ? -1.451  5.788   17.937  1.00 92.78 373 A 1 
ATOM   3014 C  CD1 . LEU A 1 373 ? -0.986  4.735   18.947  1.00 90.50 373 A 1 
ATOM   3015 C  CD2 . LEU A 1 373 ? -2.583  6.600   18.562  1.00 89.68 373 A 1 
ATOM   3016 N  N   . HIS A 1 374 ? -0.122  6.293   14.432  1.00 97.17 374 A 1 
ATOM   3017 C  CA  . HIS A 1 374 ? -0.631  5.873   13.129  1.00 97.18 374 A 1 
ATOM   3018 C  C   . HIS A 1 374 ? 0.422   5.181   12.255  1.00 96.86 374 A 1 
ATOM   3019 O  O   . HIS A 1 374 ? 0.090   4.257   11.515  1.00 96.07 374 A 1 
ATOM   3020 C  CB  . HIS A 1 374 ? -1.232  7.083   12.406  1.00 97.28 374 A 1 
ATOM   3021 C  CG  . HIS A 1 374 ? -2.403  7.675   13.133  1.00 97.44 374 A 1 
ATOM   3022 N  ND1 . HIS A 1 374 ? -3.404  6.979   13.807  1.00 94.01 374 A 1 
ATOM   3023 C  CD2 . HIS A 1 374 ? -2.677  9.016   13.263  1.00 94.13 374 A 1 
ATOM   3024 C  CE1 . HIS A 1 374 ? -4.243  7.881   14.322  1.00 95.06 374 A 1 
ATOM   3025 N  NE2 . HIS A 1 374 ? -3.834  9.119   14.011  1.00 95.23 374 A 1 
ATOM   3026 N  N   . PHE A 1 375 ? 1.706   5.529   12.406  1.00 96.64 375 A 1 
ATOM   3027 C  CA  . PHE A 1 375 ? 2.832   4.869   11.733  1.00 96.28 375 A 1 
ATOM   3028 C  C   . PHE A 1 375 ? 2.823   3.341   11.888  1.00 95.59 375 A 1 
ATOM   3029 O  O   . PHE A 1 375 ? 3.247   2.615   11.006  1.00 94.23 375 A 1 
ATOM   3030 C  CB  . PHE A 1 375 ? 4.127   5.465   12.297  1.00 96.05 375 A 1 
ATOM   3031 C  CG  . PHE A 1 375 ? 5.400   4.921   11.704  1.00 96.29 375 A 1 
ATOM   3032 C  CD1 . PHE A 1 375 ? 6.065   3.841   12.308  1.00 95.31 375 A 1 
ATOM   3033 C  CD2 . PHE A 1 375 ? 5.946   5.509   10.551  1.00 95.29 375 A 1 
ATOM   3034 C  CE1 . PHE A 1 375 ? 7.269   3.359   11.766  1.00 94.61 375 A 1 
ATOM   3035 C  CE2 . PHE A 1 375 ? 7.147   5.036   10.010  1.00 94.49 375 A 1 
ATOM   3036 C  CZ  . PHE A 1 375 ? 7.813   3.963   10.615  1.00 94.85 375 A 1 
ATOM   3037 N  N   . ARG A 1 376 ? 2.282   2.838   13.016  1.00 94.12 376 A 1 
ATOM   3038 C  CA  . ARG A 1 376 ? 2.091   1.403   13.286  1.00 92.10 376 A 1 
ATOM   3039 C  C   . ARG A 1 376 ? 0.616   1.007   13.387  1.00 91.91 376 A 1 
ATOM   3040 O  O   . ARG A 1 376 ? 0.276   0.035   14.064  1.00 88.28 376 A 1 
ATOM   3041 C  CB  . ARG A 1 376 ? 2.885   0.990   14.528  1.00 89.03 376 A 1 
ATOM   3042 C  CG  . ARG A 1 376 ? 4.394   1.047   14.278  1.00 83.21 376 A 1 
ATOM   3043 C  CD  . ARG A 1 376 ? 5.107   0.408   15.452  1.00 80.30 376 A 1 
ATOM   3044 N  NE  . ARG A 1 376 ? 6.565   0.385   15.275  1.00 79.07 376 A 1 
ATOM   3045 C  CZ  . ARG A 1 376 ? 7.329   -0.676  15.100  1.00 76.19 376 A 1 
ATOM   3046 N  NH1 . ARG A 1 376 ? 6.835   -1.871  14.954  1.00 67.91 376 A 1 
ATOM   3047 N  NH2 . ARG A 1 376 ? 8.615   -0.543  15.080  1.00 70.19 376 A 1 
ATOM   3048 N  N   . ALA A 1 377 ? -0.259  1.747   12.730  1.00 93.95 377 A 1 
ATOM   3049 C  CA  . ALA A 1 377 ? -1.693  1.502   12.691  1.00 93.32 377 A 1 
ATOM   3050 C  C   . ALA A 1 377 ? -2.327  1.351   14.091  1.00 93.17 377 A 1 
ATOM   3051 O  O   . ALA A 1 377 ? -3.139  0.461   14.343  1.00 90.38 377 A 1 
ATOM   3052 C  CB  . ALA A 1 377 ? -1.961  0.336   11.746  1.00 92.47 377 A 1 
ATOM   3053 N  N   . ASP A 1 378 ? -1.917  2.219   15.016  1.00 93.91 378 A 1 
ATOM   3054 C  CA  . ASP A 1 378 ? -2.407  2.292   16.402  1.00 93.06 378 A 1 
ATOM   3055 C  C   . ASP A 1 378 ? -2.115  1.033   17.242  1.00 91.86 378 A 1 
ATOM   3056 O  O   . ASP A 1 378 ? -2.760  0.785   18.260  1.00 88.01 378 A 1 
ATOM   3057 C  CB  . ASP A 1 378 ? -3.876  2.718   16.438  1.00 92.80 378 A 1 
ATOM   3058 C  CG  . ASP A 1 378 ? -4.171  4.072   15.788  1.00 92.49 378 A 1 
ATOM   3059 O  OD1 . ASP A 1 378 ? -3.498  4.453   14.811  1.00 88.04 378 A 1 
ATOM   3060 O  OD2 . ASP A 1 378 ? -5.131  4.731   16.245  1.00 88.26 378 A 1 
ATOM   3061 N  N   . THR A 1 379 ? -1.123  0.240   16.838  1.00 91.06 379 A 1 
ATOM   3062 C  CA  . THR A 1 379 ? -0.680  -0.908  17.635  1.00 89.20 379 A 1 
ATOM   3063 C  C   . THR A 1 379 ? 0.038   -0.416  18.893  1.00 88.36 379 A 1 
ATOM   3064 O  O   . THR A 1 379 ? 1.010   0.335   18.799  1.00 86.20 379 A 1 
ATOM   3065 C  CB  . THR A 1 379 ? 0.220   -1.842  16.837  1.00 88.29 379 A 1 
ATOM   3066 O  OG1 . THR A 1 379 ? -0.433  -2.201  15.648  1.00 83.07 379 A 1 
ATOM   3067 C  CG2 . THR A 1 379 ? 0.510   -3.136  17.589  1.00 82.88 379 A 1 
ATOM   3068 N  N   . PRO A 1 380 ? -0.410  -0.832  20.096  1.00 87.02 380 A 1 
ATOM   3069 C  CA  . PRO A 1 380 ? 0.169   -0.351  21.337  1.00 84.86 380 A 1 
ATOM   3070 C  C   . PRO A 1 380 ? 1.582   -0.907  21.583  1.00 85.56 380 A 1 
ATOM   3071 O  O   . PRO A 1 380 ? 1.997   -1.904  20.993  1.00 81.78 380 A 1 
ATOM   3072 C  CB  . PRO A 1 380 ? -0.820  -0.780  22.428  1.00 81.28 380 A 1 
ATOM   3073 C  CG  . PRO A 1 380 ? -1.433  -2.054  21.854  1.00 79.18 380 A 1 
ATOM   3074 C  CD  . PRO A 1 380 ? -1.506  -1.754  20.360  1.00 82.88 380 A 1 
ATOM   3075 N  N   . GLY A 1 381 ? 2.307   -0.283  22.531  1.00 83.95 381 A 1 
ATOM   3076 C  CA  . GLY A 1 381 ? 3.611   -0.768  23.011  1.00 83.86 381 A 1 
ATOM   3077 C  C   . GLY A 1 381 ? 4.827   -0.163  22.315  1.00 85.89 381 A 1 
ATOM   3078 O  O   . GLY A 1 381 ? 5.955   -0.446  22.710  1.00 82.08 381 A 1 
ATOM   3079 N  N   . PHE A 1 382 ? 4.628   0.711   21.331  1.00 85.79 382 A 1 
ATOM   3080 C  CA  . PHE A 1 382 ? 5.710   1.414   20.646  1.00 86.33 382 A 1 
ATOM   3081 C  C   . PHE A 1 382 ? 5.823   2.866   21.120  1.00 86.83 382 A 1 
ATOM   3082 O  O   . PHE A 1 382 ? 4.837   3.578   21.247  1.00 84.39 382 A 1 
ATOM   3083 C  CB  . PHE A 1 382 ? 5.526   1.297   19.134  1.00 84.53 382 A 1 
ATOM   3084 C  CG  . PHE A 1 382 ? 5.515   -0.138  18.656  1.00 82.64 382 A 1 
ATOM   3085 C  CD1 . PHE A 1 382 ? 6.717   -0.855  18.520  1.00 79.33 382 A 1 
ATOM   3086 C  CD2 . PHE A 1 382 ? 4.291   -0.776  18.394  1.00 79.09 382 A 1 
ATOM   3087 C  CE1 . PHE A 1 382 ? 6.699   -2.199  18.120  1.00 76.38 382 A 1 
ATOM   3088 C  CE2 . PHE A 1 382 ? 4.270   -2.128  17.991  1.00 76.91 382 A 1 
ATOM   3089 C  CZ  . PHE A 1 382 ? 5.475   -2.833  17.852  1.00 78.02 382 A 1 
ATOM   3090 N  N   . THR A 1 383 ? 7.063   3.314   21.356  1.00 88.99 383 A 1 
ATOM   3091 C  CA  . THR A 1 383 ? 7.372   4.708   21.672  1.00 89.12 383 A 1 
ATOM   3092 C  C   . THR A 1 383 ? 8.465   5.208   20.743  1.00 90.43 383 A 1 
ATOM   3093 O  O   . THR A 1 383 ? 9.338   4.440   20.328  1.00 87.69 383 A 1 
ATOM   3094 C  CB  . THR A 1 383 ? 7.780   4.912   23.135  1.00 85.44 383 A 1 
ATOM   3095 O  OG1 . THR A 1 383 ? 8.924   4.167   23.466  1.00 74.24 383 A 1 
ATOM   3096 C  CG2 . THR A 1 383 ? 6.666   4.507   24.111  1.00 72.67 383 A 1 
ATOM   3097 N  N   . CYS A 1 384 ? 8.443   6.505   20.404  1.00 91.70 384 A 1 
ATOM   3098 C  CA  . CYS A 1 384 ? 9.409   7.123   19.515  1.00 92.96 384 A 1 
ATOM   3099 C  C   . CYS A 1 384 ? 9.829   8.483   20.067  1.00 92.73 384 A 1 
ATOM   3100 O  O   . CYS A 1 384 ? 9.048   9.430   20.109  1.00 90.84 384 A 1 
ATOM   3101 C  CB  . CYS A 1 384 ? 8.810   7.208   18.116  1.00 93.26 384 A 1 
ATOM   3102 S  SG  . CYS A 1 384 ? 10.037  7.664   16.872  1.00 93.18 384 A 1 
ATOM   3103 N  N   . LYS A 1 385 ? 11.074  8.573   20.550  1.00 90.54 385 A 1 
ATOM   3104 C  CA  . LYS A 1 385 ? 11.685  9.770   21.143  1.00 89.80 385 A 1 
ATOM   3105 C  C   . LYS A 1 385 ? 13.151  9.862   20.707  1.00 90.57 385 A 1 
ATOM   3106 O  O   . LYS A 1 385 ? 13.719  8.865   20.277  1.00 87.55 385 A 1 
ATOM   3107 C  CB  . LYS A 1 385 ? 11.573  9.732   22.679  1.00 86.24 385 A 1 
ATOM   3108 C  CG  . LYS A 1 385 ? 10.116  9.734   23.194  1.00 77.61 385 A 1 
ATOM   3109 C  CD  . LYS A 1 385 ? 10.086  9.801   24.727  1.00 74.92 385 A 1 
ATOM   3110 C  CE  . LYS A 1 385 ? 8.643   9.770   25.222  1.00 64.50 385 A 1 
ATOM   3111 N  NZ  . LYS A 1 385 ? 8.557   9.840   26.712  1.00 56.53 385 A 1 
ATOM   3112 N  N   . GLY A 1 386 ? 13.742  11.038  20.844  1.00 90.18 386 A 1 
ATOM   3113 C  CA  . GLY A 1 386 ? 15.143  11.264  20.496  1.00 90.95 386 A 1 
ATOM   3114 C  C   . GLY A 1 386 ? 15.455  10.846  19.056  1.00 92.65 386 A 1 
ATOM   3115 O  O   . GLY A 1 386 ? 14.734  11.247  18.147  1.00 91.67 386 A 1 
ATOM   3116 N  N   . ASN A 1 387 ? 16.462  9.991   18.884  1.00 92.07 387 A 1 
ATOM   3117 C  CA  . ASN A 1 387 ? 16.895  9.527   17.563  1.00 92.52 387 A 1 
ATOM   3118 C  C   . ASN A 1 387 ? 15.767  8.887   16.746  1.00 94.08 387 A 1 
ATOM   3119 O  O   . ASN A 1 387 ? 15.723  9.076   15.544  1.00 93.43 387 A 1 
ATOM   3120 C  CB  . ASN A 1 387 ? 18.051  8.525   17.731  1.00 90.43 387 A 1 
ATOM   3121 C  CG  . ASN A 1 387 ? 19.309  9.142   18.330  1.00 80.57 387 A 1 
ATOM   3122 O  OD1 . ASN A 1 387 ? 19.363  10.297  18.670  1.00 72.88 387 A 1 
ATOM   3123 N  ND2 . ASN A 1 387 ? 20.347  8.354   18.511  1.00 71.61 387 A 1 
ATOM   3124 N  N   . CYS A 1 388 ? 14.825  8.192   17.365  1.00 93.75 388 A 1 
ATOM   3125 C  CA  . CYS A 1 388 ? 13.676  7.640   16.654  1.00 94.42 388 A 1 
ATOM   3126 C  C   . CYS A 1 388 ? 12.839  8.748   16.000  1.00 95.34 388 A 1 
ATOM   3127 O  O   . CYS A 1 388 ? 12.501  8.646   14.822  1.00 95.23 388 A 1 
ATOM   3128 C  CB  . CYS A 1 388 ? 12.830  6.803   17.621  1.00 93.87 388 A 1 
ATOM   3129 S  SG  . CYS A 1 388 ? 11.324  6.127   16.859  1.00 93.18 388 A 1 
ATOM   3130 N  N   . LYS A 1 389 ? 12.538  9.823   16.743  1.00 95.00 389 A 1 
ATOM   3131 C  CA  . LYS A 1 389 ? 11.836  10.985  16.193  1.00 95.82 389 A 1 
ATOM   3132 C  C   . LYS A 1 389 ? 12.654  11.641  15.088  1.00 96.19 389 A 1 
ATOM   3133 O  O   . LYS A 1 389 ? 12.109  11.924  14.031  1.00 96.17 389 A 1 
ATOM   3134 C  CB  . LYS A 1 389 ? 11.463  11.984  17.305  1.00 95.90 389 A 1 
ATOM   3135 C  CG  . LYS A 1 389 ? 10.680  13.178  16.730  1.00 95.42 389 A 1 
ATOM   3136 C  CD  . LYS A 1 389 ? 10.347  14.279  17.748  1.00 94.00 389 A 1 
ATOM   3137 C  CE  . LYS A 1 389 ? 9.711   15.429  16.953  1.00 91.30 389 A 1 
ATOM   3138 N  NZ  . LYS A 1 389 ? 9.551   16.686  17.720  1.00 86.88 389 A 1 
ATOM   3139 N  N   . ASN A 1 390 ? 13.952  11.848  15.320  1.00 95.78 390 A 1 
ATOM   3140 C  CA  . ASN A 1 390 ? 14.838  12.466  14.343  1.00 95.87 390 A 1 
ATOM   3141 C  C   . ASN A 1 390 ? 14.867  11.671  13.027  1.00 96.46 390 A 1 
ATOM   3142 O  O   . ASN A 1 390 ? 14.623  12.236  11.968  1.00 96.42 390 A 1 
ATOM   3143 C  CB  . ASN A 1 390 ? 16.240  12.626  14.950  1.00 95.32 390 A 1 
ATOM   3144 C  CG  . ASN A 1 390 ? 17.064  13.555  14.076  1.00 91.58 390 A 1 
ATOM   3145 O  OD1 . ASN A 1 390 ? 16.559  14.573  13.641  1.00 84.76 390 A 1 
ATOM   3146 N  ND2 . ASN A 1 390 ? 18.307  13.238  13.802  1.00 83.16 390 A 1 
ATOM   3147 N  N   . ASN A 1 391 ? 15.030  10.348  13.103  1.00 96.37 391 A 1 
ATOM   3148 C  CA  . ASN A 1 391 ? 15.000  9.465   11.939  1.00 96.50 391 A 1 
ATOM   3149 C  C   . ASN A 1 391 ? 13.678  9.586   11.172  1.00 97.24 391 A 1 
ATOM   3150 O  O   . ASN A 1 391 ? 13.702  9.733   9.952   1.00 97.26 391 A 1 
ATOM   3151 C  CB  . ASN A 1 391 ? 15.226  8.013   12.386  1.00 95.81 391 A 1 
ATOM   3152 C  CG  . ASN A 1 391 ? 16.620  7.733   12.926  1.00 94.15 391 A 1 
ATOM   3153 O  OD1 . ASN A 1 391 ? 17.521  8.537   12.907  1.00 89.89 391 A 1 
ATOM   3154 N  ND2 . ASN A 1 391 ? 16.831  6.539   13.425  1.00 88.53 391 A 1 
ATOM   3155 N  N   . CYS A 1 392 ? 12.536  9.589   11.849  1.00 96.84 392 A 1 
ATOM   3156 C  CA  . CYS A 1 392 ? 11.240  9.770   11.196  1.00 97.20 392 A 1 
ATOM   3157 C  C   . CYS A 1 392 ? 11.138  11.130  10.488  1.00 97.89 392 A 1 
ATOM   3158 O  O   . CYS A 1 392 ? 10.706  11.195  9.341   1.00 97.80 392 A 1 
ATOM   3159 C  CB  . CYS A 1 392 ? 10.108  9.624   12.228  1.00 96.99 392 A 1 
ATOM   3160 S  SG  . CYS A 1 392 ? 9.974   7.911   12.831  1.00 95.62 392 A 1 
ATOM   3161 N  N   . MET A 1 393 ? 11.569  12.218  11.153  1.00 97.48 393 A 1 
ATOM   3162 C  CA  . MET A 1 393 ? 11.499  13.565  10.589  1.00 97.54 393 A 1 
ATOM   3163 C  C   . MET A 1 393 ? 12.465  13.767  9.418   1.00 97.73 393 A 1 
ATOM   3164 O  O   . MET A 1 393 ? 12.128  14.473  8.461   1.00 97.52 393 A 1 
ATOM   3165 C  CB  . MET A 1 393 ? 11.749  14.614  11.677  1.00 97.42 393 A 1 
ATOM   3166 C  CG  . MET A 1 393 ? 10.658  14.660  12.765  1.00 96.72 393 A 1 
ATOM   3167 S  SD  . MET A 1 393 ? 8.931   14.729  12.210  1.00 96.09 393 A 1 
ATOM   3168 C  CE  . MET A 1 393 ? 8.990   16.132  11.077  1.00 92.68 393 A 1 
ATOM   3169 N  N   . CYS A 1 394 ? 13.627  13.138  9.452   1.00 97.75 394 A 1 
ATOM   3170 C  CA  . CYS A 1 394 ? 14.558  13.106  8.333   1.00 97.77 394 A 1 
ATOM   3171 C  C   . CYS A 1 394 ? 14.003  12.269  7.167   1.00 98.05 394 A 1 
ATOM   3172 O  O   . CYS A 1 394 ? 13.997  12.730  6.030   1.00 97.83 394 A 1 
ATOM   3173 C  CB  . CYS A 1 394 ? 15.921  12.601  8.814   1.00 97.53 394 A 1 
ATOM   3174 S  SG  . CYS A 1 394 ? 16.751  13.768  9.932   1.00 97.15 394 A 1 
ATOM   3175 N  N   . ALA A 1 395 ? 13.454  11.080  7.451   1.00 98.12 395 A 1 
ATOM   3176 C  CA  . ALA A 1 395 ? 12.940  10.174  6.424   1.00 98.22 395 A 1 
ATOM   3177 C  C   . ALA A 1 395 ? 11.793  10.776  5.591   1.00 98.49 395 A 1 
ATOM   3178 O  O   . ALA A 1 395 ? 11.755  10.580  4.374   1.00 98.34 395 A 1 
ATOM   3179 C  CB  . ALA A 1 395 ? 12.487  8.877   7.103   1.00 98.15 395 A 1 
ATOM   3180 N  N   . VAL A 1 396 ? 10.884  11.546  6.212   1.00 98.55 396 A 1 
ATOM   3181 C  CA  . VAL A 1 396 ? 9.773   12.171  5.484   1.00 98.59 396 A 1 
ATOM   3182 C  C   . VAL A 1 396 ? 10.225  13.300  4.552   1.00 98.61 396 A 1 
ATOM   3183 O  O   . VAL A 1 396 ? 9.585   13.531  3.524   1.00 98.37 396 A 1 
ATOM   3184 C  CB  . VAL A 1 396 ? 8.641   12.659  6.409   1.00 98.23 396 A 1 
ATOM   3185 C  CG1 . VAL A 1 396 ? 8.022   11.497  7.200   1.00 96.67 396 A 1 
ATOM   3186 C  CG2 . VAL A 1 396 ? 9.066   13.757  7.385   1.00 96.54 396 A 1 
ATOM   3187 N  N   . ARG A 1 397 ? 11.331  13.990  4.880   1.00 98.11 397 A 1 
ATOM   3188 C  CA  . ARG A 1 397 ? 11.836  15.159  4.141   1.00 97.72 397 A 1 
ATOM   3189 C  C   . ARG A 1 397 ? 12.920  14.828  3.122   1.00 97.65 397 A 1 
ATOM   3190 O  O   . ARG A 1 397 ? 12.990  15.489  2.086   1.00 96.73 397 A 1 
ATOM   3191 C  CB  . ARG A 1 397 ? 12.387  16.187  5.128   1.00 96.86 397 A 1 
ATOM   3192 C  CG  . ARG A 1 397 ? 11.284  16.877  5.937   1.00 94.19 397 A 1 
ATOM   3193 C  CD  . ARG A 1 397 ? 11.965  17.871  6.859   1.00 93.38 397 A 1 
ATOM   3194 N  NE  . ARG A 1 397 ? 10.989  18.686  7.593   1.00 92.00 397 A 1 
ATOM   3195 C  CZ  . ARG A 1 397 ? 11.019  18.939  8.882   1.00 92.53 397 A 1 
ATOM   3196 N  NH1 . ARG A 1 397 ? 11.842  18.346  9.691   1.00 85.37 397 A 1 
ATOM   3197 N  NH2 . ARG A 1 397 ? 10.224  19.814  9.380   1.00 86.20 397 A 1 
ATOM   3198 N  N   . TYR A 1 398 ? 13.759  13.855  3.431   1.00 97.92 398 A 1 
ATOM   3199 C  CA  . TYR A 1 398 ? 14.987  13.589  2.707   1.00 97.69 398 A 1 
ATOM   3200 C  C   . TYR A 1 398 ? 15.020  12.157  2.158   1.00 97.77 398 A 1 
ATOM   3201 O  O   . TYR A 1 398 ? 15.635  11.266  2.734   1.00 97.10 398 A 1 
ATOM   3202 C  CB  . TYR A 1 398 ? 16.183  13.918  3.599   1.00 97.22 398 A 1 
ATOM   3203 C  CG  . TYR A 1 398 ? 16.170  15.332  4.139   1.00 96.75 398 A 1 
ATOM   3204 C  CD1 . TYR A 1 398 ? 16.319  16.435  3.285   1.00 95.35 398 A 1 
ATOM   3205 C  CD2 . TYR A 1 398 ? 15.984  15.559  5.519   1.00 95.32 398 A 1 
ATOM   3206 C  CE1 . TYR A 1 398 ? 16.295  17.749  3.789   1.00 94.10 398 A 1 
ATOM   3207 C  CE2 . TYR A 1 398 ? 15.963  16.862  6.038   1.00 94.15 398 A 1 
ATOM   3208 C  CZ  . TYR A 1 398 ? 16.120  17.951  5.166   1.00 94.02 398 A 1 
ATOM   3209 O  OH  . TYR A 1 398 ? 16.097  19.228  5.678   1.00 92.21 398 A 1 
ATOM   3210 N  N   . PRO A 1 399 ? 14.336  11.903  1.019   1.00 97.81 399 A 1 
ATOM   3211 C  CA  . PRO A 1 399 ? 14.394  10.604  0.359   1.00 97.60 399 A 1 
ATOM   3212 C  C   . PRO A 1 399 ? 15.721  10.349  -0.369  1.00 97.55 399 A 1 
ATOM   3213 O  O   . PRO A 1 399 ? 16.006  9.205   -0.705  1.00 96.04 399 A 1 
ATOM   3214 C  CB  . PRO A 1 399 ? 13.208  10.611  -0.603  1.00 96.62 399 A 1 
ATOM   3215 C  CG  . PRO A 1 399 ? 13.108  12.082  -0.992  1.00 93.82 399 A 1 
ATOM   3216 C  CD  . PRO A 1 399 ? 13.469  12.804  0.294   1.00 96.81 399 A 1 
ATOM   3217 N  N   . ARG A 1 400 ? 16.551  11.378  -0.610  1.00 97.58 400 A 1 
ATOM   3218 C  CA  . ARG A 1 400 ? 17.903  11.200  -1.152  1.00 97.28 400 A 1 
ATOM   3219 C  C   . ARG A 1 400 ? 18.846  10.704  -0.066  1.00 96.99 400 A 1 
ATOM   3220 O  O   . ARG A 1 400 ? 18.829  11.212  1.051   1.00 95.69 400 A 1 
ATOM   3221 C  CB  . ARG A 1 400 ? 18.450  12.500  -1.743  1.00 96.33 400 A 1 
ATOM   3222 C  CG  . ARG A 1 400 ? 17.628  12.990  -2.932  1.00 93.30 400 A 1 
ATOM   3223 C  CD  . ARG A 1 400 ? 18.267  14.265  -3.461  1.00 92.99 400 A 1 
ATOM   3224 N  NE  . ARG A 1 400 ? 17.475  14.829  -4.526  1.00 91.54 400 A 1 
ATOM   3225 C  CZ  . ARG A 1 400 ? 17.595  14.604  -5.818  1.00 93.09 400 A 1 
ATOM   3226 N  NH1 . ARG A 1 400 ? 18.504  13.830  -6.327  1.00 85.29 400 A 1 
ATOM   3227 N  NH2 . ARG A 1 400 ? 16.770  15.167  -6.618  1.00 87.11 400 A 1 
ATOM   3228 N  N   . GLN A 1 401 ? 19.695  9.739   -0.402  1.00 95.38 401 A 1 
ATOM   3229 C  CA  . GLN A 1 401 ? 20.513  9.036   0.589   1.00 94.06 401 A 1 
ATOM   3230 C  C   . GLN A 1 401 ? 21.487  9.968   1.327   1.00 94.10 401 A 1 
ATOM   3231 O  O   . GLN A 1 401 ? 21.532  9.967   2.556   1.00 92.40 401 A 1 
ATOM   3232 C  CB  . GLN A 1 401 ? 21.249  7.874   -0.087  1.00 91.54 401 A 1 
ATOM   3233 C  CG  . GLN A 1 401 ? 20.266  6.767   -0.470  1.00 83.27 401 A 1 
ATOM   3234 C  CD  . GLN A 1 401 ? 20.935  5.546   -1.082  1.00 78.03 401 A 1 
ATOM   3235 O  OE1 . GLN A 1 401 ? 22.019  5.595   -1.634  1.00 73.88 401 A 1 
ATOM   3236 N  NE2 . GLN A 1 401 ? 20.291  4.400   -1.026  1.00 70.14 401 A 1 
ATOM   3237 N  N   . ASN A 1 402 ? 22.216  10.828  0.614   1.00 93.86 402 A 1 
ATOM   3238 C  CA  . ASN A 1 402 ? 23.159  11.758  1.232   1.00 93.60 402 A 1 
ATOM   3239 C  C   . ASN A 1 402 ? 22.463  12.845  2.064   1.00 95.00 402 A 1 
ATOM   3240 O  O   . ASN A 1 402 ? 22.943  13.224  3.123   1.00 94.05 402 A 1 
ATOM   3241 C  CB  . ASN A 1 402 ? 24.031  12.395  0.138   1.00 90.92 402 A 1 
ATOM   3242 C  CG  . ASN A 1 402 ? 25.008  11.418  -0.485  1.00 79.54 402 A 1 
ATOM   3243 O  OD1 . ASN A 1 402 ? 25.326  10.377  0.041   1.00 70.63 402 A 1 
ATOM   3244 N  ND2 . ASN A 1 402 ? 25.543  11.754  -1.641  1.00 71.00 402 A 1 
ATOM   3245 N  N   . GLU A 1 403 ? 21.305  13.327  1.619   1.00 95.26 403 A 1 
ATOM   3246 C  CA  . GLU A 1 403 ? 20.526  14.322  2.356   1.00 95.55 403 A 1 
ATOM   3247 C  C   . GLU A 1 403 ? 19.963  13.733  3.654   1.00 96.20 403 A 1 
ATOM   3248 O  O   . GLU A 1 403 ? 20.023  14.380  4.700   1.00 95.64 403 A 1 
ATOM   3249 C  CB  . GLU A 1 403 ? 19.375  14.855  1.494   1.00 94.78 403 A 1 
ATOM   3250 C  CG  . GLU A 1 403 ? 19.833  15.667  0.275   1.00 90.34 403 A 1 
ATOM   3251 C  CD  . GLU A 1 403 ? 18.671  16.114  -0.615  1.00 88.70 403 A 1 
ATOM   3252 O  OE1 . GLU A 1 403 ? 18.942  16.781  -1.644  1.00 81.64 403 A 1 
ATOM   3253 O  OE2 . GLU A 1 403 ? 17.497  15.788  -0.318  1.00 83.88 403 A 1 
ATOM   3254 N  N   . PHE A 1 404 ? 19.491  12.498  3.610   1.00 95.82 404 A 1 
ATOM   3255 C  CA  . PHE A 1 404 ? 19.053  11.778  4.793   1.00 95.92 404 A 1 
ATOM   3256 C  C   . PHE A 1 404 ? 20.211  11.568  5.778   1.00 95.93 404 A 1 
ATOM   3257 O  O   . PHE A 1 404 ? 20.084  11.920  6.955   1.00 95.80 404 A 1 
ATOM   3258 C  CB  . PHE A 1 404 ? 18.421  10.435  4.399   1.00 96.01 404 A 1 
ATOM   3259 C  CG  . PHE A 1 404 ? 18.009  9.622   5.608   1.00 96.66 404 A 1 
ATOM   3260 C  CD1 . PHE A 1 404 ? 18.906  8.709   6.188   1.00 96.19 404 A 1 
ATOM   3261 C  CD2 . PHE A 1 404 ? 16.766  9.852   6.222   1.00 96.28 404 A 1 
ATOM   3262 C  CE1 . PHE A 1 404 ? 18.562  8.029   7.368   1.00 95.71 404 A 1 
ATOM   3263 C  CE2 . PHE A 1 404 ? 16.415  9.173   7.393   1.00 95.62 404 A 1 
ATOM   3264 C  CZ  . PHE A 1 404 ? 17.314  8.267   7.976   1.00 95.75 404 A 1 
ATOM   3265 N  N   . ALA A 1 405 ? 21.345  11.059  5.307   1.00 95.86 405 A 1 
ATOM   3266 C  CA  . ALA A 1 405 ? 22.522  10.808  6.133   1.00 95.00 405 A 1 
ATOM   3267 C  C   . ALA A 1 405 ? 23.007  12.088  6.826   1.00 95.24 405 A 1 
ATOM   3268 O  O   . ALA A 1 405 ? 23.270  12.084  8.023   1.00 94.26 405 A 1 
ATOM   3269 C  CB  . ALA A 1 405 ? 23.613  10.187  5.255   1.00 93.93 405 A 1 
ATOM   3270 N  N   . ASN A 1 406 ? 23.036  13.211  6.114   1.00 95.62 406 A 1 
ATOM   3271 C  CA  . ASN A 1 406 ? 23.357  14.505  6.702   1.00 95.68 406 A 1 
ATOM   3272 C  C   . ASN A 1 406 ? 22.310  14.931  7.743   1.00 95.95 406 A 1 
ATOM   3273 O  O   . ASN A 1 406 ? 22.675  15.374  8.834   1.00 94.95 406 A 1 
ATOM   3274 C  CB  . ASN A 1 406 ? 23.492  15.546  5.581   1.00 94.77 406 A 1 
ATOM   3275 C  CG  . ASN A 1 406 ? 24.763  15.367  4.761   1.00 84.98 406 A 1 
ATOM   3276 O  OD1 . ASN A 1 406 ? 25.768  14.853  5.209   1.00 77.81 406 A 1 
ATOM   3277 N  ND2 . ASN A 1 406 ? 24.765  15.835  3.535   1.00 74.97 406 A 1 
ATOM   3278 N  N   . CYS A 1 407 ? 21.028  14.746  7.459   1.00 96.35 407 A 1 
ATOM   3279 C  CA  . CYS A 1 407 ? 19.966  15.116  8.394   1.00 96.22 407 A 1 
ATOM   3280 C  C   . CYS A 1 407 ? 20.092  14.396  9.736   1.00 95.85 407 A 1 
ATOM   3281 O  O   . CYS A 1 407 ? 20.012  15.041  10.779  1.00 93.88 407 A 1 
ATOM   3282 C  CB  . CYS A 1 407 ? 18.604  14.844  7.754   1.00 96.23 407 A 1 
ATOM   3283 S  SG  . CYS A 1 407 ? 17.181  15.312  8.789   1.00 96.17 407 A 1 
ATOM   3284 N  N   . VAL A 1 408 ? 20.315  13.076  9.747   1.00 95.17 408 A 1 
ATOM   3285 C  CA  . VAL A 1 408 ? 20.370  12.294  10.997  1.00 93.75 408 A 1 
ATOM   3286 C  C   . VAL A 1 408 ? 21.623  12.542  11.828  1.00 91.45 408 A 1 
ATOM   3287 O  O   . VAL A 1 408 ? 21.619  12.265  13.022  1.00 86.42 408 A 1 
ATOM   3288 C  CB  . VAL A 1 408 ? 20.183  10.788  10.763  1.00 92.62 408 A 1 
ATOM   3289 C  CG1 . VAL A 1 408 ? 18.803  10.496  10.178  1.00 85.23 408 A 1 
ATOM   3290 C  CG2 . VAL A 1 408 ? 21.256  10.178  9.852   1.00 87.01 408 A 1 
ATOM   3291 N  N   . VAL A 1 409 ? 22.694  13.058  11.216  1.00 91.96 409 A 1 
ATOM   3292 C  CA  . VAL A 1 409 ? 23.952  13.396  11.902  1.00 88.68 409 A 1 
ATOM   3293 C  C   . VAL A 1 409 ? 23.912  14.800  12.501  1.00 85.58 409 A 1 
ATOM   3294 O  O   . VAL A 1 409 ? 24.435  15.010  13.595  1.00 78.69 409 A 1 
ATOM   3295 C  CB  . VAL A 1 409 ? 25.145  13.238  10.947  1.00 85.99 409 A 1 
ATOM   3296 C  CG1 . VAL A 1 409 ? 26.460  13.773  11.534  1.00 78.29 409 A 1 
ATOM   3297 C  CG2 . VAL A 1 409 ? 25.379  11.755  10.620  1.00 80.29 409 A 1 
ATOM   3298 N  N   . TRP A 1 410 ? 23.303  15.759  11.795  1.00 84.27 410 A 1 
ATOM   3299 C  CA  . TRP A 1 410 ? 23.377  17.184  12.149  1.00 79.74 410 A 1 
ATOM   3300 C  C   . TRP A 1 410 ? 22.160  17.734  12.904  1.00 77.29 410 A 1 
ATOM   3301 O  O   . TRP A 1 410 ? 22.250  18.848  13.433  1.00 68.27 410 A 1 
ATOM   3302 C  CB  . TRP A 1 410 ? 23.653  17.989  10.878  1.00 74.78 410 A 1 
ATOM   3303 C  CG  . TRP A 1 410 ? 24.988  17.725  10.230  1.00 69.30 410 A 1 
ATOM   3304 C  CD1 . TRP A 1 410 ? 25.186  17.004  9.100   1.00 60.56 410 A 1 
ATOM   3305 C  CD2 . TRP A 1 410 ? 26.308  18.163  10.675  1.00 65.06 410 A 1 
ATOM   3306 N  NE1 . TRP A 1 410 ? 26.547  16.957  8.809   1.00 57.01 410 A 1 
ATOM   3307 C  CE2 . TRP A 1 410 ? 27.266  17.651  9.748   1.00 60.51 410 A 1 
ATOM   3308 C  CE3 . TRP A 1 410 ? 26.778  18.934  11.760  1.00 57.18 410 A 1 
ATOM   3309 C  CZ2 . TRP A 1 410 ? 28.656  17.896  9.896   1.00 55.84 410 A 1 
ATOM   3310 C  CZ3 . TRP A 1 410 ? 28.157  19.175  11.903  1.00 54.37 410 A 1 
ATOM   3311 C  CH2 . TRP A 1 410 ? 29.084  18.660  10.982  1.00 54.27 410 A 1 
ATOM   3312 N  N   . ASN A 1 411 ? 21.061  17.003  12.964  1.00 70.65 411 A 1 
ATOM   3313 C  CA  . ASN A 1 411 ? 19.834  17.406  13.657  1.00 68.70 411 A 1 
ATOM   3314 C  C   . ASN A 1 411 ? 19.500  16.518  14.867  1.00 64.93 411 A 1 
ATOM   3315 O  O   . ASN A 1 411 ? 19.893  15.341  14.894  1.00 60.73 411 A 1 
ATOM   3316 C  CB  . ASN A 1 411 ? 18.664  17.466  12.676  1.00 62.73 411 A 1 
ATOM   3317 C  CG  . ASN A 1 411 ? 18.816  18.521  11.590  1.00 58.63 411 A 1 
ATOM   3318 O  OD1 . ASN A 1 411 ? 18.947  19.716  11.830  1.00 55.09 411 A 1 
ATOM   3319 N  ND2 . ASN A 1 411 ? 18.749  18.122  10.331  1.00 51.38 411 A 1 
ATOM   3320 O  OXT . ASN A 1 411 ? 18.794  17.042  15.774  1.00 52.28 411 A 1 
HETATM 3321 CO CO  . CO  B 2 .   ? 7.615   -6.243  0.893   1.00 87.38 1   B 1 
#
