# Supplementary material for: Theoretical Study of Sphingomyelinases from Entamoeba histolytica and Trichomonas vaginalis Sheds Light on the Evolution of Enzymes Needed for Survival and Colonization
Source: Pathogens. 2025 Jan 5;14(1):32. doi: 10.3390/pathogens14010032 (PMC11768322; doi:10.3390/pathogens14010032)
Supplement: Supplementary file 1 [file pathogens-14-00032-s001.zip › Supplementary structural Files/CIF files aSMase6/aSMase6 no signal peptide/No signal peptide + Co/fold_smase6nosignpeptco_model_1.cif]

# By using this file you agree to the legally binding terms of use found at alphafoldserver.com/output-terms
data_2f77c0fbf88718aa
#
_entry.id 2f77c0fbf88718aa
#
loop_
_atom_type.symbol
C  
CO 
N  
O  
S  
#
loop_
_audit_author.name
_audit_author.pdbx_ordinal
"Google DeepMind" 1 
"Isomorphic Labs" 2 
#
_audit_conform.dict_location https://raw.githubusercontent.com/ihmwg/ModelCIF/master/dist/mmcif_ma.dic
_audit_conform.dict_name     mmcif_ma.dic
_audit_conform.dict_version  1.4.5
#
loop_
_chem_comp.formula
_chem_comp.formula_weight
_chem_comp.id
_chem_comp.mon_nstd_flag
_chem_comp.name
_chem_comp.pdbx_smiles
_chem_comp.pdbx_synonyms
_chem_comp.type
"C3 H7 N O2"    89.093  ALA y ALANINE           C[C@H](N)C(O)=O                  ? "L-PEPTIDE LINKING" 
"C6 H15 N4 O2"  175.209 ARG y ARGININE          N[C@@H](CCCNC(N)=[NH2+])C(O)=O   ? "L-PEPTIDE LINKING" 
"C4 H8 N2 O3"   132.118 ASN y ASPARAGINE        N[C@@H](CC(N)=O)C(O)=O           ? "L-PEPTIDE LINKING" 
"C4 H7 N O4"    133.103 ASP y "ASPARTIC ACID"   N[C@@H](CC(O)=O)C(O)=O           ? "L-PEPTIDE LINKING" 
Co              58.933  CO  . "COBALT (II) ION" "[Co++]"                         ? NON-POLYMER         
"C3 H7 N O2 S"  121.158 CYS y CYSTEINE          N[C@@H](CS)C(O)=O                ? "L-PEPTIDE LINKING" 
"C5 H10 N2 O3"  146.144 GLN y GLUTAMINE         N[C@@H](CCC(N)=O)C(O)=O          ? "L-PEPTIDE LINKING" 
"C5 H9 N O4"    147.129 GLU y "GLUTAMIC ACID"   N[C@@H](CCC(O)=O)C(O)=O          ? "L-PEPTIDE LINKING" 
"C2 H5 N O2"    75.067  GLY y GLYCINE           NCC(O)=O                         ? "PEPTIDE LINKING"   
"C6 H10 N3 O2"  156.162 HIS y HISTIDINE         N[C@@H](Cc1c[nH]c[nH+]1)C(O)=O   ? "L-PEPTIDE LINKING" 
"C6 H13 N O2"   131.173 ILE y ISOLEUCINE        CC[C@H](C)[C@H](N)C(O)=O         ? "L-PEPTIDE LINKING" 
"C6 H13 N O2"   131.173 LEU y LEUCINE           CC(C)C[C@H](N)C(O)=O             ? "L-PEPTIDE LINKING" 
"C6 H15 N2 O2"  147.195 LYS y LYSINE            N[C@@H](CCCC[NH3+])C(O)=O        ? "L-PEPTIDE LINKING" 
"C5 H11 N O2 S" 149.211 MET y METHIONINE        CSCC[C@H](N)C(O)=O               ? "L-PEPTIDE LINKING" 
"C9 H11 N O2"   165.189 PHE y PHENYLALANINE     N[C@@H](Cc1ccccc1)C(O)=O         ? "L-PEPTIDE LINKING" 
"C5 H9 N O2"    115.130 PRO y PROLINE           OC(=O)[C@@H]1CCCN1               ? "L-PEPTIDE LINKING" 
"C3 H7 N O3"    105.093 SER y SERINE            N[C@@H](CO)C(O)=O                ? "L-PEPTIDE LINKING" 
"C4 H9 N O3"    119.119 THR y THREONINE         C[C@@H](O)[C@H](N)C(O)=O         ? "L-PEPTIDE LINKING" 
"C11 H12 N2 O2" 204.225 TRP y TRYPTOPHAN        N[C@@H](Cc1c[nH]c2ccccc12)C(O)=O ? "L-PEPTIDE LINKING" 
"C9 H11 N O3"   181.189 TYR y TYROSINE          N[C@@H](Cc1ccc(O)cc1)C(O)=O      ? "L-PEPTIDE LINKING" 
"C5 H11 N O2"   117.146 VAL y VALINE            CC(C)[C@H](N)C(O)=O              ? "L-PEPTIDE LINKING" 
#
_citation.book_publisher          ?
_citation.country                 UK
_citation.id                      primary
_citation.journal_full            Nature
_citation.journal_id_ASTM         NATUAS
_citation.journal_id_CSD          0006
_citation.journal_id_ISSN         0028-0836
_citation.journal_volume          ?
_citation.page_first              ?
_citation.page_last               ?
_citation.pdbx_database_id_DOI    ?
_citation.pdbx_database_id_PubMed ?
_citation.title                   "Accurate structure prediction of biomolecular interactions with AlphaFold 3"
_citation.year                    2024
#
loop_
_citation_author.citation_id
_citation_author.name
_citation_author.ordinal
primary "Google DeepMind" 1 
primary "Isomorphic Labs" 2 
#
loop_
_entity.id
_entity.pdbx_description
_entity.type
1 . polymer     
2 . non-polymer 
#
_entity_poly.entity_id      1
_entity_poly.pdbx_strand_id A
_entity_poly.type           polypeptide(L)
#
loop_
_entity_poly_seq.entity_id
_entity_poly_seq.hetero
_entity_poly_seq.mon_id
_entity_poly_seq.num
1 n PHE 1   
1 n GLU 2   
1 n MET 3   
1 n TRP 4   
1 n GLN 5   
1 n LEU 6   
1 n THR 7   
1 n ASP 8   
1 n ILE 9   
1 n HIS 10  
1 n LEU 11  
1 n ASP 12  
1 n PRO 13  
1 n MET 14  
1 n TYR 15  
1 n THR 16  
1 n VAL 17  
1 n GLY 18  
1 n SER 19  
1 n ASP 20  
1 n PRO 21  
1 n LEU 22  
1 n LYS 23  
1 n LEU 24  
1 n CYS 25  
1 n ARG 26  
1 n GLU 27  
1 n GLY 28  
1 n LYS 29  
1 n GLY 30  
1 n ASN 31  
1 n ALA 32  
1 n GLY 33  
1 n LYS 34  
1 n TYR 35  
1 n GLY 36  
1 n ASP 37  
1 n TYR 38  
1 n SER 39  
1 n CYS 40  
1 n ASP 41  
1 n ALA 42  
1 n ASN 43  
1 n MET 44  
1 n ALA 45  
1 n LEU 46  
1 n LEU 47  
1 n ASP 48  
1 n SER 49  
1 n LEU 50  
1 n VAL 51  
1 n LYS 52  
1 n PHE 53  
1 n ILE 54  
1 n LYS 55  
1 n ARG 56  
1 n ASN 57  
1 n THR 58  
1 n ASP 59  
1 n VAL 60  
1 n ASN 61  
1 n GLY 62  
1 n LYS 63  
1 n VAL 64  
1 n MET 65  
1 n VAL 66  
1 n TYR 67  
1 n ASN 68  
1 n GLY 69  
1 n ASP 70  
1 n ILE 71  
1 n VAL 72  
1 n SER 73  
1 n ARG 74  
1 n ALA 75  
1 n ILE 76  
1 n PRO 77  
1 n LYS 78  
1 n TYR 79  
1 n ASN 80  
1 n LEU 81  
1 n ASP 82  
1 n TYR 83  
1 n VAL 84  
1 n LYS 85  
1 n GLN 86  
1 n SER 87  
1 n ILE 88  
1 n VAL 89  
1 n ASN 90  
1 n ALA 91  
1 n THR 92  
1 n ALA 93  
1 n LEU 94  
1 n LEU 95  
1 n LYS 96  
1 n LYS 97  
1 n PHE 98  
1 n GLU 99  
1 n ASP 100 
1 n PHE 101 
1 n PHE 102 
1 n ILE 103 
1 n ILE 104 
1 n PRO 105 
1 n MET 106 
1 n LEU 107 
1 n GLY 108 
1 n ASN 109 
1 n HIS 110 
1 n ASP 111 
1 n VAL 112 
1 n TYR 113 
1 n PRO 114 
1 n ALA 115 
1 n ASN 116 
1 n GLN 117 
1 n MET 118 
1 n ALA 119 
1 n ILE 120 
1 n ASN 121 
1 n SER 122 
1 n GLN 123 
1 n TRP 124 
1 n ILE 125 
1 n PHE 126 
1 n GLN 127 
1 n PHE 128 
1 n ALA 129 
1 n ALA 130 
1 n GLU 131 
1 n GLN 132 
1 n PHE 133 
1 n ALA 134 
1 n PRO 135 
1 n PHE 136 
1 n LEU 137 
1 n SER 138 
1 n GLN 139 
1 n ASN 140 
1 n ALA 141 
1 n ILE 142 
1 n GLU 143 
1 n SER 144 
1 n PHE 145 
1 n LYS 146 
1 n HIS 147 
1 n GLY 148 
1 n GLY 149 
1 n TYR 150 
1 n TYR 151 
1 n THR 152 
1 n MET 153 
1 n PRO 154 
1 n PHE 155 
1 n PRO 156 
1 n ALA 157 
1 n HIS 158 
1 n LEU 159 
1 n GLY 160 
1 n ILE 161 
1 n LYS 162 
1 n VAL 163 
1 n PRO 164 
1 n LEU 165 
1 n ASN 166 
1 n ALA 167 
1 n VAL 168 
1 n VAL 169 
1 n LEU 170 
1 n ASN 171 
1 n THR 172 
1 n VAL 173 
1 n LEU 174 
1 n TYR 175 
1 n TYR 176 
1 n ASN 177 
1 n TYR 178 
1 n ASN 179 
1 n LYS 180 
1 n GLN 181 
1 n THR 182 
1 n MET 183 
1 n ASP 184 
1 n SER 185 
1 n THR 186 
1 n ASP 187 
1 n PRO 188 
1 n LEU 189 
1 n GLY 190 
1 n GLN 191 
1 n PHE 192 
1 n GLU 193 
1 n TRP 194 
1 n PHE 195 
1 n LYS 196 
1 n THR 197 
1 n VAL 198 
1 n MET 199 
1 n ASP 200 
1 n GLY 201 
1 n TYR 202 
1 n ARG 203 
1 n LYS 204 
1 n THR 205 
1 n GLY 206 
1 n GLN 207 
1 n ARG 208 
1 n ALA 209 
1 n ILE 210 
1 n VAL 211 
1 n SER 212 
1 n MET 213 
1 n HIS 214 
1 n ILE 215 
1 n CYS 216 
1 n PRO 217 
1 n GLY 218 
1 n VAL 219 
1 n ALA 220 
1 n GLU 221 
1 n ARG 222 
1 n PHE 223 
1 n ASN 224 
1 n TYR 225 
1 n SER 226 
1 n ASP 227 
1 n GLN 228 
1 n LEU 229 
1 n TYR 230 
1 n PRO 231 
1 n GLN 232 
1 n TYR 233 
1 n ASN 234 
1 n ASP 235 
1 n ARG 236 
1 n LEU 237 
1 n VAL 238 
1 n ASP 239 
1 n SER 240 
1 n LEU 241 
1 n ALA 242 
1 n GLU 243 
1 n TYR 244 
1 n ASN 245 
1 n ASP 246 
1 n VAL 247 
1 n ILE 248 
1 n LEU 249 
1 n GLY 250 
1 n VAL 251 
1 n LEU 252 
1 n CYS 253 
1 n GLY 254 
1 n HIS 255 
1 n LEU 256 
1 n HIS 257 
1 n THR 258 
1 n ASP 259 
1 n THR 260 
1 n PHE 261 
1 n ARG 262 
1 n ILE 263 
1 n LEU 264 
1 n SER 265 
1 n LYS 266 
1 n GLY 267 
1 n ASN 268 
1 n LYS 269 
1 n LYS 270 
1 n VAL 271 
1 n MET 272 
1 n ALA 273 
1 n PHE 274 
1 n ILE 275 
1 n GLY 276 
1 n PRO 277 
1 n SER 278 
1 n VAL 279 
1 n ASP 280 
1 n THR 281 
1 n TRP 282 
1 n LEU 283 
1 n GLY 284 
1 n THR 285 
1 n SER 286 
1 n PRO 287 
1 n SER 288 
1 n ILE 289 
1 n ARG 290 
1 n LYS 291 
1 n TYR 292 
1 n ASP 293 
1 n VAL 294 
1 n GLY 295 
1 n ASN 296 
1 n GLY 297 
1 n GLN 298 
1 n GLY 299 
1 n TYR 300 
1 n MET 301 
1 n LYS 302 
1 n GLU 303 
1 n PHE 304 
1 n LYS 305 
1 n ASN 306 
1 n TYR 307 
1 n HIS 308 
1 n PHE 309 
1 n GLN 310 
1 n LEU 311 
1 n ARG 312 
1 n PRO 313 
1 n LYS 314 
1 n LYS 315 
1 n ASP 316 
1 n LYS 317 
1 n LEU 318 
1 n LYS 319 
1 n PRO 320 
1 n LYS 321 
1 n THR 322 
1 n THR 323 
1 n ILE 324 
1 n LYS 325 
1 n GLN 326 
1 n PRO 327 
1 n SER 328 
1 n ASP 329 
1 n GLY 330 
1 n PHE 331 
1 n ASN 332 
1 n LYS 333 
1 n TRP 334 
1 n LYS 335 
1 n PHE 336 
1 n ASN 337 
1 n TYR 338 
1 n GLY 339 
1 n SER 340 
1 n SER 341 
1 n SER 342 
1 n GLU 343 
1 n TYR 344 
1 n GLY 345 
1 n LEU 346 
1 n LYS 347 
1 n GLU 348 
1 n LEU 349 
1 n SER 350 
1 n PRO 351 
1 n LYS 352 
1 n GLU 353 
1 n PHE 354 
1 n GLU 355 
1 n ILE 356 
1 n LEU 357 
1 n ALA 358 
1 n ALA 359 
1 n ARG 360 
1 n MET 361 
1 n ASP 362 
1 n LYS 363 
1 n ASP 364 
1 n LEU 365 
1 n GLN 366 
1 n LEU 367 
1 n PHE 368 
1 n ASN 369 
1 n LYS 370 
1 n TYR 371 
1 n HIS 372 
1 n LEU 373 
1 n HIS 374 
1 n PHE 375 
1 n ARG 376 
1 n ALA 377 
1 n ASP 378 
1 n THR 379 
1 n PRO 380 
1 n GLY 381 
1 n PHE 382 
1 n THR 383 
1 n CYS 384 
1 n LYS 385 
1 n GLY 386 
1 n ASN 387 
1 n CYS 388 
1 n LYS 389 
1 n ASN 390 
1 n ASN 391 
1 n CYS 392 
1 n MET 393 
1 n CYS 394 
1 n ALA 395 
1 n VAL 396 
1 n ARG 397 
1 n TYR 398 
1 n PRO 399 
1 n ARG 400 
1 n GLN 401 
1 n ASN 402 
1 n GLU 403 
1 n PHE 404 
1 n ALA 405 
1 n ASN 406 
1 n CYS 407 
1 n VAL 408 
1 n VAL 409 
1 n TRP 410 
1 n ASN 411 
#
_ma_data.content_type "model coordinates"
_ma_data.id           1
_ma_data.name         Model
#
_ma_model_list.data_id          1
_ma_model_list.model_group_id   1
_ma_model_list.model_group_name "AlphaFold-beta-20231127 (7a14c934-fe78-43c1-a552-7fb305b0ebd1 @ 2024-10-22 07:45:06)"
_ma_model_list.model_id         1
_ma_model_list.model_name       "Top ranked model"
_ma_model_list.model_type       "Ab initio model"
_ma_model_list.ordinal_id       1
#
loop_
_ma_protocol_step.method_type
_ma_protocol_step.ordinal_id
_ma_protocol_step.protocol_id
_ma_protocol_step.step_id
"coevolution MSA" 1 1 1 
"template search" 2 1 2 
modeling          3 1 3 
#
loop_
_ma_qa_metric.id
_ma_qa_metric.mode
_ma_qa_metric.name
_ma_qa_metric.software_group_id
_ma_qa_metric.type
1 global pLDDT 1 pLDDT 
2 local  pLDDT 1 pLDDT 
#
_ma_qa_metric_global.metric_id    1
_ma_qa_metric_global.metric_value 91.44
_ma_qa_metric_global.model_id     1
_ma_qa_metric_global.ordinal_id   1
#
_ma_software_group.group_id    1
_ma_software_group.ordinal_id  1
_ma_software_group.software_id 1
#
loop_
_ma_target_entity.data_id
_ma_target_entity.entity_id
_ma_target_entity.origin
1 1 . 
1 2 . 
#
loop_
_ma_target_entity_instance.asym_id
_ma_target_entity_instance.details
_ma_target_entity_instance.entity_id
A . 1 
B . 2 
#
loop_
_pdbx_data_usage.details
_pdbx_data_usage.id
_pdbx_data_usage.type
_pdbx_data_usage.url
;NON-COMMERCIAL USE ONLY, BY USING THIS FILE YOU AGREE TO THE TERMS OF USE FOUND
AT alphafoldserver.com/output-terms.
;
1 license    ? 
;THE INFORMATION IS NOT INTENDED FOR, HAS NOT BEEN VALIDATED FOR, AND IS NOT
APPROVED FOR CLINICAL USE. IT SHOULD NOT BE USED FOR CLINICAL PURPOSE OR RELIED
ON FOR MEDICAL OR OTHER PROFESSIONAL ADVICE. IT IS THEORETICAL MODELLING ONLY
AND CAUTION SHOULD BE EXERCISED IN ITS USE. IT IS PROVIDED "AS-IS" WITHOUT ANY
WARRANTY OF ANY KIND, WHETHER EXPRESSED OR IMPLIED. NO WARRANTY IS GIVEN THAT
USE OF THE INFORMATION SHALL NOT INFRINGE THE RIGHTS OF ANY THIRD PARTY.
;
2 disclaimer ? 
#
_pdbx_nonpoly_scheme.asym_id       B
_pdbx_nonpoly_scheme.auth_seq_num  1
_pdbx_nonpoly_scheme.entity_id     2
_pdbx_nonpoly_scheme.mon_id        CO
_pdbx_nonpoly_scheme.pdb_ins_code  .
_pdbx_nonpoly_scheme.pdb_seq_num   1
_pdbx_nonpoly_scheme.pdb_strand_id B
#
loop_
_pdbx_poly_seq_scheme.asym_id
_pdbx_poly_seq_scheme.auth_seq_num
_pdbx_poly_seq_scheme.entity_id
_pdbx_poly_seq_scheme.hetero
_pdbx_poly_seq_scheme.mon_id
_pdbx_poly_seq_scheme.pdb_ins_code
_pdbx_poly_seq_scheme.pdb_seq_num
_pdbx_poly_seq_scheme.pdb_strand_id
_pdbx_poly_seq_scheme.seq_id
A 1   1 n PHE . 1   A 1   
A 2   1 n GLU . 2   A 2   
A 3   1 n MET . 3   A 3   
A 4   1 n TRP . 4   A 4   
A 5   1 n GLN . 5   A 5   
A 6   1 n LEU . 6   A 6   
A 7   1 n THR . 7   A 7   
A 8   1 n ASP . 8   A 8   
A 9   1 n ILE . 9   A 9   
A 10  1 n HIS . 10  A 10  
A 11  1 n LEU . 11  A 11  
A 12  1 n ASP . 12  A 12  
A 13  1 n PRO . 13  A 13  
A 14  1 n MET . 14  A 14  
A 15  1 n TYR . 15  A 15  
A 16  1 n THR . 16  A 16  
A 17  1 n VAL . 17  A 17  
A 18  1 n GLY . 18  A 18  
A 19  1 n SER . 19  A 19  
A 20  1 n ASP . 20  A 20  
A 21  1 n PRO . 21  A 21  
A 22  1 n LEU . 22  A 22  
A 23  1 n LYS . 23  A 23  
A 24  1 n LEU . 24  A 24  
A 25  1 n CYS . 25  A 25  
A 26  1 n ARG . 26  A 26  
A 27  1 n GLU . 27  A 27  
A 28  1 n GLY . 28  A 28  
A 29  1 n LYS . 29  A 29  
A 30  1 n GLY . 30  A 30  
A 31  1 n ASN . 31  A 31  
A 32  1 n ALA . 32  A 32  
A 33  1 n GLY . 33  A 33  
A 34  1 n LYS . 34  A 34  
A 35  1 n TYR . 35  A 35  
A 36  1 n GLY . 36  A 36  
A 37  1 n ASP . 37  A 37  
A 38  1 n TYR . 38  A 38  
A 39  1 n SER . 39  A 39  
A 40  1 n CYS . 40  A 40  
A 41  1 n ASP . 41  A 41  
A 42  1 n ALA . 42  A 42  
A 43  1 n ASN . 43  A 43  
A 44  1 n MET . 44  A 44  
A 45  1 n ALA . 45  A 45  
A 46  1 n LEU . 46  A 46  
A 47  1 n LEU . 47  A 47  
A 48  1 n ASP . 48  A 48  
A 49  1 n SER . 49  A 49  
A 50  1 n LEU . 50  A 50  
A 51  1 n VAL . 51  A 51  
A 52  1 n LYS . 52  A 52  
A 53  1 n PHE . 53  A 53  
A 54  1 n ILE . 54  A 54  
A 55  1 n LYS . 55  A 55  
A 56  1 n ARG . 56  A 56  
A 57  1 n ASN . 57  A 57  
A 58  1 n THR . 58  A 58  
A 59  1 n ASP . 59  A 59  
A 60  1 n VAL . 60  A 60  
A 61  1 n ASN . 61  A 61  
A 62  1 n GLY . 62  A 62  
A 63  1 n LYS . 63  A 63  
A 64  1 n VAL . 64  A 64  
A 65  1 n MET . 65  A 65  
A 66  1 n VAL . 66  A 66  
A 67  1 n TYR . 67  A 67  
A 68  1 n ASN . 68  A 68  
A 69  1 n GLY . 69  A 69  
A 70  1 n ASP . 70  A 70  
A 71  1 n ILE . 71  A 71  
A 72  1 n VAL . 72  A 72  
A 73  1 n SER . 73  A 73  
A 74  1 n ARG . 74  A 74  
A 75  1 n ALA . 75  A 75  
A 76  1 n ILE . 76  A 76  
A 77  1 n PRO . 77  A 77  
A 78  1 n LYS . 78  A 78  
A 79  1 n TYR . 79  A 79  
A 80  1 n ASN . 80  A 80  
A 81  1 n LEU . 81  A 81  
A 82  1 n ASP . 82  A 82  
A 83  1 n TYR . 83  A 83  
A 84  1 n VAL . 84  A 84  
A 85  1 n LYS . 85  A 85  
A 86  1 n GLN . 86  A 86  
A 87  1 n SER . 87  A 87  
A 88  1 n ILE . 88  A 88  
A 89  1 n VAL . 89  A 89  
A 90  1 n ASN . 90  A 90  
A 91  1 n ALA . 91  A 91  
A 92  1 n THR . 92  A 92  
A 93  1 n ALA . 93  A 93  
A 94  1 n LEU . 94  A 94  
A 95  1 n LEU . 95  A 95  
A 96  1 n LYS . 96  A 96  
A 97  1 n LYS . 97  A 97  
A 98  1 n PHE . 98  A 98  
A 99  1 n GLU . 99  A 99  
A 100 1 n ASP . 100 A 100 
A 101 1 n PHE . 101 A 101 
A 102 1 n PHE . 102 A 102 
A 103 1 n ILE . 103 A 103 
A 104 1 n ILE . 104 A 104 
A 105 1 n PRO . 105 A 105 
A 106 1 n MET . 106 A 106 
A 107 1 n LEU . 107 A 107 
A 108 1 n GLY . 108 A 108 
A 109 1 n ASN . 109 A 109 
A 110 1 n HIS . 110 A 110 
A 111 1 n ASP . 111 A 111 
A 112 1 n VAL . 112 A 112 
A 113 1 n TYR . 113 A 113 
A 114 1 n PRO . 114 A 114 
A 115 1 n ALA . 115 A 115 
A 116 1 n ASN . 116 A 116 
A 117 1 n GLN . 117 A 117 
A 118 1 n MET . 118 A 118 
A 119 1 n ALA . 119 A 119 
A 120 1 n ILE . 120 A 120 
A 121 1 n ASN . 121 A 121 
A 122 1 n SER . 122 A 122 
A 123 1 n GLN . 123 A 123 
A 124 1 n TRP . 124 A 124 
A 125 1 n ILE . 125 A 125 
A 126 1 n PHE . 126 A 126 
A 127 1 n GLN . 127 A 127 
A 128 1 n PHE . 128 A 128 
A 129 1 n ALA . 129 A 129 
A 130 1 n ALA . 130 A 130 
A 131 1 n GLU . 131 A 131 
A 132 1 n GLN . 132 A 132 
A 133 1 n PHE . 133 A 133 
A 134 1 n ALA . 134 A 134 
A 135 1 n PRO . 135 A 135 
A 136 1 n PHE . 136 A 136 
A 137 1 n LEU . 137 A 137 
A 138 1 n SER . 138 A 138 
A 139 1 n GLN . 139 A 139 
A 140 1 n ASN . 140 A 140 
A 141 1 n ALA . 141 A 141 
A 142 1 n ILE . 142 A 142 
A 143 1 n GLU . 143 A 143 
A 144 1 n SER . 144 A 144 
A 145 1 n PHE . 145 A 145 
A 146 1 n LYS . 146 A 146 
A 147 1 n HIS . 147 A 147 
A 148 1 n GLY . 148 A 148 
A 149 1 n GLY . 149 A 149 
A 150 1 n TYR . 150 A 150 
A 151 1 n TYR . 151 A 151 
A 152 1 n THR . 152 A 152 
A 153 1 n MET . 153 A 153 
A 154 1 n PRO . 154 A 154 
A 155 1 n PHE . 155 A 155 
A 156 1 n PRO . 156 A 156 
A 157 1 n ALA . 157 A 157 
A 158 1 n HIS . 158 A 158 
A 159 1 n LEU . 159 A 159 
A 160 1 n GLY . 160 A 160 
A 161 1 n ILE . 161 A 161 
A 162 1 n LYS . 162 A 162 
A 163 1 n VAL . 163 A 163 
A 164 1 n PRO . 164 A 164 
A 165 1 n LEU . 165 A 165 
A 166 1 n ASN . 166 A 166 
A 167 1 n ALA . 167 A 167 
A 168 1 n VAL . 168 A 168 
A 169 1 n VAL . 169 A 169 
A 170 1 n LEU . 170 A 170 
A 171 1 n ASN . 171 A 171 
A 172 1 n THR . 172 A 172 
A 173 1 n VAL . 173 A 173 
A 174 1 n LEU . 174 A 174 
A 175 1 n TYR . 175 A 175 
A 176 1 n TYR . 176 A 176 
A 177 1 n ASN . 177 A 177 
A 178 1 n TYR . 178 A 178 
A 179 1 n ASN . 179 A 179 
A 180 1 n LYS . 180 A 180 
A 181 1 n GLN . 181 A 181 
A 182 1 n THR . 182 A 182 
A 183 1 n MET . 183 A 183 
A 184 1 n ASP . 184 A 184 
A 185 1 n SER . 185 A 185 
A 186 1 n THR . 186 A 186 
A 187 1 n ASP . 187 A 187 
A 188 1 n PRO . 188 A 188 
A 189 1 n LEU . 189 A 189 
A 190 1 n GLY . 190 A 190 
A 191 1 n GLN . 191 A 191 
A 192 1 n PHE . 192 A 192 
A 193 1 n GLU . 193 A 193 
A 194 1 n TRP . 194 A 194 
A 195 1 n PHE . 195 A 195 
A 196 1 n LYS . 196 A 196 
A 197 1 n THR . 197 A 197 
A 198 1 n VAL . 198 A 198 
A 199 1 n MET . 199 A 199 
A 200 1 n ASP . 200 A 200 
A 201 1 n GLY . 201 A 201 
A 202 1 n TYR . 202 A 202 
A 203 1 n ARG . 203 A 203 
A 204 1 n LYS . 204 A 204 
A 205 1 n THR . 205 A 205 
A 206 1 n GLY . 206 A 206 
A 207 1 n GLN . 207 A 207 
A 208 1 n ARG . 208 A 208 
A 209 1 n ALA . 209 A 209 
A 210 1 n ILE . 210 A 210 
A 211 1 n VAL . 211 A 211 
A 212 1 n SER . 212 A 212 
A 213 1 n MET . 213 A 213 
A 214 1 n HIS . 214 A 214 
A 215 1 n ILE . 215 A 215 
A 216 1 n CYS . 216 A 216 
A 217 1 n PRO . 217 A 217 
A 218 1 n GLY . 218 A 218 
A 219 1 n VAL . 219 A 219 
A 220 1 n ALA . 220 A 220 
A 221 1 n GLU . 221 A 221 
A 222 1 n ARG . 222 A 222 
A 223 1 n PHE . 223 A 223 
A 224 1 n ASN . 224 A 224 
A 225 1 n TYR . 225 A 225 
A 226 1 n SER . 226 A 226 
A 227 1 n ASP . 227 A 227 
A 228 1 n GLN . 228 A 228 
A 229 1 n LEU . 229 A 229 
A 230 1 n TYR . 230 A 230 
A 231 1 n PRO . 231 A 231 
A 232 1 n GLN . 232 A 232 
A 233 1 n TYR . 233 A 233 
A 234 1 n ASN . 234 A 234 
A 235 1 n ASP . 235 A 235 
A 236 1 n ARG . 236 A 236 
A 237 1 n LEU . 237 A 237 
A 238 1 n VAL . 238 A 238 
A 239 1 n ASP . 239 A 239 
A 240 1 n SER . 240 A 240 
A 241 1 n LEU . 241 A 241 
A 242 1 n ALA . 242 A 242 
A 243 1 n GLU . 243 A 243 
A 244 1 n TYR . 244 A 244 
A 245 1 n ASN . 245 A 245 
A 246 1 n ASP . 246 A 246 
A 247 1 n VAL . 247 A 247 
A 248 1 n ILE . 248 A 248 
A 249 1 n LEU . 249 A 249 
A 250 1 n GLY . 250 A 250 
A 251 1 n VAL . 251 A 251 
A 252 1 n LEU . 252 A 252 
A 253 1 n CYS . 253 A 253 
A 254 1 n GLY . 254 A 254 
A 255 1 n HIS . 255 A 255 
A 256 1 n LEU . 256 A 256 
A 257 1 n HIS . 257 A 257 
A 258 1 n THR . 258 A 258 
A 259 1 n ASP . 259 A 259 
A 260 1 n THR . 260 A 260 
A 261 1 n PHE . 261 A 261 
A 262 1 n ARG . 262 A 262 
A 263 1 n ILE . 263 A 263 
A 264 1 n LEU . 264 A 264 
A 265 1 n SER . 265 A 265 
A 266 1 n LYS . 266 A 266 
A 267 1 n GLY . 267 A 267 
A 268 1 n ASN . 268 A 268 
A 269 1 n LYS . 269 A 269 
A 270 1 n LYS . 270 A 270 
A 271 1 n VAL . 271 A 271 
A 272 1 n MET . 272 A 272 
A 273 1 n ALA . 273 A 273 
A 274 1 n PHE . 274 A 274 
A 275 1 n ILE . 275 A 275 
A 276 1 n GLY . 276 A 276 
A 277 1 n PRO . 277 A 277 
A 278 1 n SER . 278 A 278 
A 279 1 n VAL . 279 A 279 
A 280 1 n ASP . 280 A 280 
A 281 1 n THR . 281 A 281 
A 282 1 n TRP . 282 A 282 
A 283 1 n LEU . 283 A 283 
A 284 1 n GLY . 284 A 284 
A 285 1 n THR . 285 A 285 
A 286 1 n SER . 286 A 286 
A 287 1 n PRO . 287 A 287 
A 288 1 n SER . 288 A 288 
A 289 1 n ILE . 289 A 289 
A 290 1 n ARG . 290 A 290 
A 291 1 n LYS . 291 A 291 
A 292 1 n TYR . 292 A 292 
A 293 1 n ASP . 293 A 293 
A 294 1 n VAL . 294 A 294 
A 295 1 n GLY . 295 A 295 
A 296 1 n ASN . 296 A 296 
A 297 1 n GLY . 297 A 297 
A 298 1 n GLN . 298 A 298 
A 299 1 n GLY . 299 A 299 
A 300 1 n TYR . 300 A 300 
A 301 1 n MET . 301 A 301 
A 302 1 n LYS . 302 A 302 
A 303 1 n GLU . 303 A 303 
A 304 1 n PHE . 304 A 304 
A 305 1 n LYS . 305 A 305 
A 306 1 n ASN . 306 A 306 
A 307 1 n TYR . 307 A 307 
A 308 1 n HIS . 308 A 308 
A 309 1 n PHE . 309 A 309 
A 310 1 n GLN . 310 A 310 
A 311 1 n LEU . 311 A 311 
A 312 1 n ARG . 312 A 312 
A 313 1 n PRO . 313 A 313 
A 314 1 n LYS . 314 A 314 
A 315 1 n LYS . 315 A 315 
A 316 1 n ASP . 316 A 316 
A 317 1 n LYS . 317 A 317 
A 318 1 n LEU . 318 A 318 
A 319 1 n LYS . 319 A 319 
A 320 1 n PRO . 320 A 320 
A 321 1 n LYS . 321 A 321 
A 322 1 n THR . 322 A 322 
A 323 1 n THR . 323 A 323 
A 324 1 n ILE . 324 A 324 
A 325 1 n LYS . 325 A 325 
A 326 1 n GLN . 326 A 326 
A 327 1 n PRO . 327 A 327 
A 328 1 n SER . 328 A 328 
A 329 1 n ASP . 329 A 329 
A 330 1 n GLY . 330 A 330 
A 331 1 n PHE . 331 A 331 
A 332 1 n ASN . 332 A 332 
A 333 1 n LYS . 333 A 333 
A 334 1 n TRP . 334 A 334 
A 335 1 n LYS . 335 A 335 
A 336 1 n PHE . 336 A 336 
A 337 1 n ASN . 337 A 337 
A 338 1 n TYR . 338 A 338 
A 339 1 n GLY . 339 A 339 
A 340 1 n SER . 340 A 340 
A 341 1 n SER . 341 A 341 
A 342 1 n SER . 342 A 342 
A 343 1 n GLU . 343 A 343 
A 344 1 n TYR . 344 A 344 
A 345 1 n GLY . 345 A 345 
A 346 1 n LEU . 346 A 346 
A 347 1 n LYS . 347 A 347 
A 348 1 n GLU . 348 A 348 
A 349 1 n LEU . 349 A 349 
A 350 1 n SER . 350 A 350 
A 351 1 n PRO . 351 A 351 
A 352 1 n LYS . 352 A 352 
A 353 1 n GLU . 353 A 353 
A 354 1 n PHE . 354 A 354 
A 355 1 n GLU . 355 A 355 
A 356 1 n ILE . 356 A 356 
A 357 1 n LEU . 357 A 357 
A 358 1 n ALA . 358 A 358 
A 359 1 n ALA . 359 A 359 
A 360 1 n ARG . 360 A 360 
A 361 1 n MET . 361 A 361 
A 362 1 n ASP . 362 A 362 
A 363 1 n LYS . 363 A 363 
A 364 1 n ASP . 364 A 364 
A 365 1 n LEU . 365 A 365 
A 366 1 n GLN . 366 A 366 
A 367 1 n LEU . 367 A 367 
A 368 1 n PHE . 368 A 368 
A 369 1 n ASN . 369 A 369 
A 370 1 n LYS . 370 A 370 
A 371 1 n TYR . 371 A 371 
A 372 1 n HIS . 372 A 372 
A 373 1 n LEU . 373 A 373 
A 374 1 n HIS . 374 A 374 
A 375 1 n PHE . 375 A 375 
A 376 1 n ARG . 376 A 376 
A 377 1 n ALA . 377 A 377 
A 378 1 n ASP . 378 A 378 
A 379 1 n THR . 379 A 379 
A 380 1 n PRO . 380 A 380 
A 381 1 n GLY . 381 A 381 
A 382 1 n PHE . 382 A 382 
A 383 1 n THR . 383 A 383 
A 384 1 n CYS . 384 A 384 
A 385 1 n LYS . 385 A 385 
A 386 1 n GLY . 386 A 386 
A 387 1 n ASN . 387 A 387 
A 388 1 n CYS . 388 A 388 
A 389 1 n LYS . 389 A 389 
A 390 1 n ASN . 390 A 390 
A 391 1 n ASN . 391 A 391 
A 392 1 n CYS . 392 A 392 
A 393 1 n MET . 393 A 393 
A 394 1 n CYS . 394 A 394 
A 395 1 n ALA . 395 A 395 
A 396 1 n VAL . 396 A 396 
A 397 1 n ARG . 397 A 397 
A 398 1 n TYR . 398 A 398 
A 399 1 n PRO . 399 A 399 
A 400 1 n ARG . 400 A 400 
A 401 1 n GLN . 401 A 401 
A 402 1 n ASN . 402 A 402 
A 403 1 n GLU . 403 A 403 
A 404 1 n PHE . 404 A 404 
A 405 1 n ALA . 405 A 405 
A 406 1 n ASN . 406 A 406 
A 407 1 n CYS . 407 A 407 
A 408 1 n VAL . 408 A 408 
A 409 1 n VAL . 409 A 409 
A 410 1 n TRP . 410 A 410 
A 411 1 n ASN . 411 A 411 
#
_software.classification other
_software.date           ?
_software.description    "Structure prediction"
_software.name           AlphaFold
_software.pdbx_ordinal   1
_software.type           package
_software.version        "AlphaFold-beta-20231127 (7a14c934-fe78-43c1-a552-7fb305b0ebd1 @ 2024-10-22 07:45:06)"
#
loop_
_struct_asym.entity_id
_struct_asym.id
1 A 
2 B 
#
loop_
_atom_site.group_PDB
_atom_site.id
_atom_site.type_symbol
_atom_site.label_atom_id
_atom_site.label_alt_id
_atom_site.label_comp_id
_atom_site.label_asym_id
_atom_site.label_entity_id
_atom_site.label_seq_id
_atom_site.pdbx_PDB_ins_code
_atom_site.Cartn_x
_atom_site.Cartn_y
_atom_site.Cartn_z
_atom_site.occupancy
_atom_site.B_iso_or_equiv
_atom_site.auth_seq_id
_atom_site.auth_asym_id
_atom_site.pdbx_PDB_model_num
ATOM   1    N  N   . PHE A 1 1   ? 18.434  7.707   -7.836  1.00 96.31 1   A 1 
ATOM   2    C  CA  . PHE A 1 1   ? 17.648  6.721   -8.592  1.00 97.45 1   A 1 
ATOM   3    C  C   . PHE A 1 1   ? 16.155  6.895   -8.313  1.00 97.86 1   A 1 
ATOM   4    O  O   . PHE A 1 1   ? 15.786  7.553   -7.342  1.00 97.47 1   A 1 
ATOM   5    C  CB  . PHE A 1 1   ? 18.122  5.297   -8.288  1.00 96.84 1   A 1 
ATOM   6    C  CG  . PHE A 1 1   ? 17.813  4.805   -6.893  1.00 97.57 1   A 1 
ATOM   7    C  CD1 . PHE A 1 1   ? 18.674  5.101   -5.810  1.00 97.11 1   A 1 
ATOM   8    C  CD2 . PHE A 1 1   ? 16.670  4.013   -6.658  1.00 97.08 1   A 1 
ATOM   9    C  CE1 . PHE A 1 1   ? 18.405  4.605   -4.527  1.00 96.49 1   A 1 
ATOM   10   C  CE2 . PHE A 1 1   ? 16.404  3.510   -5.367  1.00 96.39 1   A 1 
ATOM   11   C  CZ  . PHE A 1 1   ? 17.270  3.802   -4.311  1.00 96.77 1   A 1 
ATOM   12   N  N   . GLU A 1 2   ? 15.315  6.326   -9.167  1.00 98.05 2   A 1 
ATOM   13   C  CA  . GLU A 1 2   ? 13.868  6.296   -8.959  1.00 98.27 2   A 1 
ATOM   14   C  C   . GLU A 1 2   ? 13.418  4.903   -8.476  1.00 98.35 2   A 1 
ATOM   15   O  O   . GLU A 1 2   ? 14.038  3.890   -8.790  1.00 98.13 2   A 1 
ATOM   16   C  CB  . GLU A 1 2   ? 13.116  6.711   -10.220 1.00 97.83 2   A 1 
ATOM   17   C  CG  . GLU A 1 2   ? 13.405  8.154   -10.668 1.00 94.08 2   A 1 
ATOM   18   C  CD  . GLU A 1 2   ? 12.451  8.564   -11.810 1.00 92.45 2   A 1 
ATOM   19   O  OE1 . GLU A 1 2   ? 11.805  9.637   -11.724 1.00 84.54 2   A 1 
ATOM   20   O  OE2 . GLU A 1 2   ? 12.207  7.759   -12.740 1.00 86.08 2   A 1 
ATOM   21   N  N   . MET A 1 3   ? 12.309  4.860   -7.722  1.00 98.62 3   A 1 
ATOM   22   C  CA  . MET A 1 3   ? 11.767  3.622   -7.168  1.00 98.75 3   A 1 
ATOM   23   C  C   . MET A 1 3   ? 10.246  3.635   -7.166  1.00 98.76 3   A 1 
ATOM   24   O  O   . MET A 1 3   ? 9.619   4.564   -6.654  1.00 98.68 3   A 1 
ATOM   25   C  CB  . MET A 1 3   ? 12.331  3.428   -5.751  1.00 98.52 3   A 1 
ATOM   26   C  CG  . MET A 1 3   ? 11.790  2.180   -5.044  1.00 97.89 3   A 1 
ATOM   27   S  SD  . MET A 1 3   ? 12.552  1.886   -3.421  1.00 96.75 3   A 1 
ATOM   28   C  CE  . MET A 1 3   ? 11.913  3.302   -2.506  1.00 90.43 3   A 1 
ATOM   29   N  N   . TRP A 1 4   ? 9.631   2.577   -7.705  1.00 98.81 4   A 1 
ATOM   30   C  CA  . TRP A 1 4   ? 8.191   2.367   -7.679  1.00 98.89 4   A 1 
ATOM   31   C  C   . TRP A 1 4   ? 7.744   1.736   -6.355  1.00 98.80 4   A 1 
ATOM   32   O  O   . TRP A 1 4   ? 8.427   0.881   -5.806  1.00 98.78 4   A 1 
ATOM   33   C  CB  . TRP A 1 4   ? 7.783   1.499   -8.864  1.00 98.81 4   A 1 
ATOM   34   C  CG  . TRP A 1 4   ? 8.023   2.130   -10.208 1.00 98.80 4   A 1 
ATOM   35   C  CD1 . TRP A 1 4   ? 9.133   1.965   -10.970 1.00 98.54 4   A 1 
ATOM   36   C  CD2 . TRP A 1 4   ? 7.149   3.035   -10.945 1.00 98.74 4   A 1 
ATOM   37   N  NE1 . TRP A 1 4   ? 9.009   2.704   -12.140 1.00 98.39 4   A 1 
ATOM   38   C  CE2 . TRP A 1 4   ? 7.803   3.373   -12.165 1.00 98.56 4   A 1 
ATOM   39   C  CE3 . TRP A 1 4   ? 5.884   3.591   -10.695 1.00 98.56 4   A 1 
ATOM   40   C  CZ2 . TRP A 1 4   ? 7.203   4.235   -13.120 1.00 98.27 4   A 1 
ATOM   41   C  CZ3 . TRP A 1 4   ? 5.281   4.449   -11.645 1.00 98.25 4   A 1 
ATOM   42   C  CH2 . TRP A 1 4   ? 5.936   4.762   -12.836 1.00 98.12 4   A 1 
ATOM   43   N  N   . GLN A 1 5   ? 6.545   2.104   -5.884  1.00 98.81 5   A 1 
ATOM   44   C  CA  . GLN A 1 5   ? 5.831   1.426   -4.798  1.00 98.81 5   A 1 
ATOM   45   C  C   . GLN A 1 5   ? 4.531   0.839   -5.349  1.00 98.79 5   A 1 
ATOM   46   O  O   . GLN A 1 5   ? 3.609   1.574   -5.682  1.00 98.55 5   A 1 
ATOM   47   C  CB  . GLN A 1 5   ? 5.589   2.415   -3.655  1.00 98.71 5   A 1 
ATOM   48   C  CG  . GLN A 1 5   ? 4.946   1.731   -2.437  1.00 98.40 5   A 1 
ATOM   49   C  CD  . GLN A 1 5   ? 4.601   2.711   -1.315  1.00 98.28 5   A 1 
ATOM   50   O  OE1 . GLN A 1 5   ? 4.556   3.923   -1.492  1.00 94.68 5   A 1 
ATOM   51   N  NE2 . GLN A 1 5   ? 4.323   2.213   -0.144  1.00 94.21 5   A 1 
ATOM   52   N  N   . LEU A 1 6   ? 4.482   -0.488  -5.443  1.00 98.79 6   A 1 
ATOM   53   C  CA  . LEU A 1 6   ? 3.332   -1.262  -5.895  1.00 98.60 6   A 1 
ATOM   54   C  C   . LEU A 1 6   ? 2.701   -1.934  -4.668  1.00 98.58 6   A 1 
ATOM   55   O  O   . LEU A 1 6   ? 3.319   -2.819  -4.078  1.00 97.91 6   A 1 
ATOM   56   C  CB  . LEU A 1 6   ? 3.833   -2.278  -6.939  1.00 98.40 6   A 1 
ATOM   57   C  CG  . LEU A 1 6   ? 2.743   -3.229  -7.469  1.00 97.72 6   A 1 
ATOM   58   C  CD1 . LEU A 1 6   ? 1.656   -2.467  -8.225  1.00 96.75 6   A 1 
ATOM   59   C  CD2 . LEU A 1 6   ? 3.372   -4.234  -8.438  1.00 96.45 6   A 1 
ATOM   60   N  N   . THR A 1 7   ? 1.485   -1.527  -4.287  1.00 98.30 7   A 1 
ATOM   61   C  CA  . THR A 1 7   ? 0.861   -2.011  -3.046  1.00 98.23 7   A 1 
ATOM   62   C  C   . THR A 1 7   ? -0.607  -2.346  -3.225  1.00 98.21 7   A 1 
ATOM   63   O  O   . THR A 1 7   ? -1.268  -1.762  -4.088  1.00 97.69 7   A 1 
ATOM   64   C  CB  . THR A 1 7   ? 1.098   -1.012  -1.901  1.00 97.54 7   A 1 
ATOM   65   O  OG1 . THR A 1 7   ? 0.834   -1.617  -0.668  1.00 93.95 7   A 1 
ATOM   66   C  CG2 . THR A 1 7   ? 0.287   0.274   -2.013  1.00 95.11 7   A 1 
ATOM   67   N  N   . ASP A 1 8   ? -1.106  -3.298  -2.418  1.00 98.18 8   A 1 
ATOM   68   C  CA  . ASP A 1 8   ? -2.519  -3.639  -2.269  1.00 98.16 8   A 1 
ATOM   69   C  C   . ASP A 1 8   ? -3.216  -3.878  -3.619  1.00 98.17 8   A 1 
ATOM   70   O  O   . ASP A 1 8   ? -4.127  -3.155  -4.034  1.00 97.33 8   A 1 
ATOM   71   C  CB  . ASP A 1 8   ? -3.216  -2.598  -1.398  1.00 97.94 8   A 1 
ATOM   72   C  CG  . ASP A 1 8   ? -2.550  -2.447  -0.028  1.00 97.56 8   A 1 
ATOM   73   O  OD1 . ASP A 1 8   ? -2.916  -3.193  0.897   1.00 95.31 8   A 1 
ATOM   74   O  OD2 . ASP A 1 8   ? -1.673  -1.553  0.103   1.00 95.58 8   A 1 
ATOM   75   N  N   . ILE A 1 9   ? -2.744  -4.885  -4.350  1.00 98.04 9   A 1 
ATOM   76   C  CA  . ILE A 1 9   ? -3.281  -5.222  -5.672  1.00 97.99 9   A 1 
ATOM   77   C  C   . ILE A 1 9   ? -4.650  -5.901  -5.537  1.00 97.64 9   A 1 
ATOM   78   O  O   . ILE A 1 9   ? -5.539  -5.599  -6.322  1.00 96.46 9   A 1 
ATOM   79   C  CB  . ILE A 1 9   ? -2.292  -6.107  -6.459  1.00 97.79 9   A 1 
ATOM   80   C  CG1 . ILE A 1 9   ? -0.959  -5.356  -6.703  1.00 96.62 9   A 1 
ATOM   81   C  CG2 . ILE A 1 9   ? -2.908  -6.556  -7.788  1.00 96.59 9   A 1 
ATOM   82   C  CD1 . ILE A 1 9   ? 0.121   -6.218  -7.358  1.00 95.24 9   A 1 
ATOM   83   N  N   . HIS A 1 10  ? -4.799  -6.837  -4.601  1.00 97.20 10  A 1 
ATOM   84   C  CA  . HIS A 1 10  ? -5.977  -7.686  -4.411  1.00 96.93 10  A 1 
ATOM   85   C  C   . HIS A 1 10  ? -6.510  -8.246  -5.745  1.00 96.82 10  A 1 
ATOM   86   O  O   . HIS A 1 10  ? -7.634  -7.974  -6.158  1.00 95.43 10  A 1 
ATOM   87   C  CB  . HIS A 1 10  ? -7.032  -6.944  -3.595  1.00 96.62 10  A 1 
ATOM   88   C  CG  . HIS A 1 10  ? -6.610  -6.644  -2.181  1.00 96.73 10  A 1 
ATOM   89   N  ND1 . HIS A 1 10  ? -6.633  -7.548  -1.129  1.00 94.84 10  A 1 
ATOM   90   C  CD2 . HIS A 1 10  ? -6.187  -5.439  -1.687  1.00 95.28 10  A 1 
ATOM   91   C  CE1 . HIS A 1 10  ? -6.239  -6.881  -0.028  1.00 95.05 10  A 1 
ATOM   92   N  NE2 . HIS A 1 10  ? -5.966  -5.604  -0.327  1.00 95.34 10  A 1 
ATOM   93   N  N   . LEU A 1 11  ? -5.678  -9.002  -6.459  1.00 96.68 11  A 1 
ATOM   94   C  CA  . LEU A 1 11  ? -6.042  -9.531  -7.772  1.00 96.40 11  A 1 
ATOM   95   C  C   . LEU A 1 11  ? -7.160  -10.572 -7.660  1.00 96.16 11  A 1 
ATOM   96   O  O   . LEU A 1 11  ? -6.940  -11.652 -7.112  1.00 95.13 11  A 1 
ATOM   97   C  CB  . LEU A 1 11  ? -4.803  -10.116 -8.451  1.00 95.92 11  A 1 
ATOM   98   C  CG  . LEU A 1 11  ? -5.087  -10.838 -9.782  1.00 95.20 11  A 1 
ATOM   99   C  CD1 . LEU A 1 11  ? -5.692  -9.915  -10.840 1.00 93.58 11  A 1 
ATOM   100  C  CD2 . LEU A 1 11  ? -3.795  -11.427 -10.342 1.00 93.13 11  A 1 
ATOM   101  N  N   . ASP A 1 12  ? -8.315  -10.306 -8.278  1.00 95.84 12  A 1 
ATOM   102  C  CA  . ASP A 1 12  ? -9.365  -11.295 -8.441  1.00 95.27 12  A 1 
ATOM   103  C  C   . ASP A 1 12  ? -9.271  -11.997 -9.806  1.00 95.02 12  A 1 
ATOM   104  O  O   . ASP A 1 12  ? -9.684  -11.435 -10.830 1.00 94.11 12  A 1 
ATOM   105  C  CB  . ASP A 1 12  ? -10.756 -10.676 -8.223  1.00 94.38 12  A 1 
ATOM   106  C  CG  . ASP A 1 12  ? -11.842 -11.749 -8.175  1.00 93.70 12  A 1 
ATOM   107  O  OD1 . ASP A 1 12  ? -11.526 -12.966 -8.213  1.00 92.38 12  A 1 
ATOM   108  O  OD2 . ASP A 1 12  ? -13.030 -11.401 -8.035  1.00 91.60 12  A 1 
ATOM   109  N  N   . PRO A 1 13  ? -8.784  -13.250 -9.864  1.00 93.06 13  A 1 
ATOM   110  C  CA  . PRO A 1 13  ? -8.739  -14.016 -11.101 1.00 91.71 13  A 1 
ATOM   111  C  C   . PRO A 1 13  ? -10.132 -14.411 -11.607 1.00 92.20 13  A 1 
ATOM   112  O  O   . PRO A 1 13  ? -10.267 -14.795 -12.764 1.00 91.08 13  A 1 
ATOM   113  C  CB  . PRO A 1 13  ? -7.871  -15.235 -10.781 1.00 89.69 13  A 1 
ATOM   114  C  CG  . PRO A 1 13  ? -8.134  -15.455 -9.288  1.00 87.26 13  A 1 
ATOM   115  C  CD  . PRO A 1 13  ? -8.280  -14.035 -8.752  1.00 90.71 13  A 1 
ATOM   116  N  N   . MET A 1 14  ? -11.171 -14.325 -10.775 1.00 92.07 14  A 1 
ATOM   117  C  CA  . MET A 1 14  ? -12.551 -14.655 -11.128 1.00 92.33 14  A 1 
ATOM   118  C  C   . MET A 1 14  ? -13.325 -13.459 -11.701 1.00 94.15 14  A 1 
ATOM   119  O  O   . MET A 1 14  ? -14.468 -13.639 -12.141 1.00 94.09 14  A 1 
ATOM   120  C  CB  . MET A 1 14  ? -13.285 -15.229 -9.910  1.00 90.18 14  A 1 
ATOM   121  C  CG  . MET A 1 14  ? -12.605 -16.465 -9.311  1.00 84.53 14  A 1 
ATOM   122  S  SD  . MET A 1 14  ? -13.496 -17.221 -7.908  1.00 79.01 14  A 1 
ATOM   123  C  CE  . MET A 1 14  ? -14.983 -17.801 -8.739  1.00 67.94 14  A 1 
ATOM   124  N  N   . TYR A 1 15  ? -12.742 -12.248 -11.740 1.00 94.15 15  A 1 
ATOM   125  C  CA  . TYR A 1 15  ? -13.405 -11.057 -12.264 1.00 95.02 15  A 1 
ATOM   126  C  C   . TYR A 1 15  ? -13.903 -11.277 -13.694 1.00 95.25 15  A 1 
ATOM   127  O  O   . TYR A 1 15  ? -13.137 -11.572 -14.617 1.00 94.72 15  A 1 
ATOM   128  C  CB  . TYR A 1 15  ? -12.480 -9.844  -12.193 1.00 95.26 15  A 1 
ATOM   129  C  CG  . TYR A 1 15  ? -13.155 -8.543  -12.604 1.00 96.13 15  A 1 
ATOM   130  C  CD1 . TYR A 1 15  ? -13.403 -8.251  -13.960 1.00 95.90 15  A 1 
ATOM   131  C  CD2 . TYR A 1 15  ? -13.576 -7.626  -11.623 1.00 95.92 15  A 1 
ATOM   132  C  CE1 . TYR A 1 15  ? -14.073 -7.076  -14.324 1.00 95.54 15  A 1 
ATOM   133  C  CE2 . TYR A 1 15  ? -14.237 -6.445  -11.977 1.00 95.56 15  A 1 
ATOM   134  C  CZ  . TYR A 1 15  ? -14.496 -6.169  -13.337 1.00 96.01 15  A 1 
ATOM   135  O  OH  . TYR A 1 15  ? -15.158 -5.023  -13.689 1.00 95.52 15  A 1 
ATOM   136  N  N   . THR A 1 16  ? -15.197 -11.047 -13.904 1.00 96.10 16  A 1 
ATOM   137  C  CA  . THR A 1 16  ? -15.854 -11.257 -15.197 1.00 96.55 16  A 1 
ATOM   138  C  C   . THR A 1 16  ? -16.447 -9.951  -15.716 1.00 96.91 16  A 1 
ATOM   139  O  O   . THR A 1 16  ? -17.314 -9.340  -15.098 1.00 96.36 16  A 1 
ATOM   140  C  CB  . THR A 1 16  ? -16.905 -12.372 -15.092 1.00 95.84 16  A 1 
ATOM   141  O  OG1 . THR A 1 16  ? -16.278 -13.568 -14.709 1.00 92.11 16  A 1 
ATOM   142  C  CG2 . THR A 1 16  ? -17.584 -12.659 -16.430 1.00 91.81 16  A 1 
ATOM   143  N  N   . VAL A 1 17  ? -16.010 -9.504  -16.892 1.00 96.94 17  A 1 
ATOM   144  C  CA  . VAL A 1 17  ? -16.540 -8.298  -17.549 1.00 96.97 17  A 1 
ATOM   145  C  C   . VAL A 1 17  ? -18.023 -8.478  -17.863 1.00 97.05 17  A 1 
ATOM   146  O  O   . VAL A 1 17  ? -18.424 -9.468  -18.467 1.00 96.14 17  A 1 
ATOM   147  C  CB  . VAL A 1 17  ? -15.752 -7.963  -18.825 1.00 96.20 17  A 1 
ATOM   148  C  CG1 . VAL A 1 17  ? -16.293 -6.703  -19.513 1.00 93.98 17  A 1 
ATOM   149  C  CG2 . VAL A 1 17  ? -14.271 -7.721  -18.514 1.00 94.47 17  A 1 
ATOM   150  N  N   . GLY A 1 18  ? -18.854 -7.488  -17.498 1.00 96.59 18  A 1 
ATOM   151  C  CA  . GLY A 1 18  ? -20.304 -7.537  -17.705 1.00 96.60 18  A 1 
ATOM   152  C  C   . GLY A 1 18  ? -21.081 -8.310  -16.634 1.00 97.12 18  A 1 
ATOM   153  O  O   . GLY A 1 18  ? -22.296 -8.472  -16.785 1.00 95.92 18  A 1 
ATOM   154  N  N   . SER A 1 19  ? -20.420 -8.760  -15.587 1.00 96.99 19  A 1 
ATOM   155  C  CA  . SER A 1 19  ? -21.043 -9.339  -14.395 1.00 96.79 19  A 1 
ATOM   156  C  C   . SER A 1 19  ? -21.684 -8.264  -13.504 1.00 96.65 19  A 1 
ATOM   157  O  O   . SER A 1 19  ? -21.638 -7.065  -13.798 1.00 95.81 19  A 1 
ATOM   158  C  CB  . SER A 1 19  ? -20.017 -10.160 -13.615 1.00 96.19 19  A 1 
ATOM   159  O  OG  . SER A 1 19  ? -19.009 -9.300  -13.145 1.00 94.34 19  A 1 
ATOM   160  N  N   . ASP A 1 20  ? -22.321 -8.715  -12.413 1.00 96.14 20  A 1 
ATOM   161  C  CA  . ASP A 1 20  ? -22.953 -7.852  -11.423 1.00 95.83 20  A 1 
ATOM   162  C  C   . ASP A 1 20  ? -21.936 -7.415  -10.343 1.00 95.38 20  A 1 
ATOM   163  O  O   . ASP A 1 20  ? -21.441 -8.268  -9.604  1.00 94.51 20  A 1 
ATOM   164  C  CB  . ASP A 1 20  ? -24.151 -8.596  -10.815 1.00 95.44 20  A 1 
ATOM   165  C  CG  . ASP A 1 20  ? -24.992 -7.733  -9.869  1.00 95.01 20  A 1 
ATOM   166  O  OD1 . ASP A 1 20  ? -24.607 -6.576  -9.605  1.00 93.23 20  A 1 
ATOM   167  O  OD2 . ASP A 1 20  ? -26.045 -8.241  -9.439  1.00 93.02 20  A 1 
ATOM   168  N  N   . PRO A 1 21  ? -21.658 -6.106  -10.190 1.00 94.83 21  A 1 
ATOM   169  C  CA  . PRO A 1 21  ? -20.795 -5.608  -9.123  1.00 93.61 21  A 1 
ATOM   170  C  C   . PRO A 1 21  ? -21.272 -5.962  -7.712  1.00 93.00 21  A 1 
ATOM   171  O  O   . PRO A 1 21  ? -20.445 -6.163  -6.831  1.00 91.45 21  A 1 
ATOM   172  C  CB  . PRO A 1 21  ? -20.737 -4.095  -9.322  1.00 92.69 21  A 1 
ATOM   173  C  CG  . PRO A 1 21  ? -20.987 -3.939  -10.815 1.00 92.50 21  A 1 
ATOM   174  C  CD  . PRO A 1 21  ? -22.010 -5.024  -11.098 1.00 94.50 21  A 1 
ATOM   175  N  N   . LEU A 1 22  ? -22.579 -6.095  -7.492  1.00 93.66 22  A 1 
ATOM   176  C  CA  . LEU A 1 22  ? -23.129 -6.521  -6.194  1.00 92.72 22  A 1 
ATOM   177  C  C   . LEU A 1 22  ? -22.849 -7.996  -5.891  1.00 92.15 22  A 1 
ATOM   178  O  O   . LEU A 1 22  ? -22.967 -8.427  -4.748  1.00 90.41 22  A 1 
ATOM   179  C  CB  . LEU A 1 22  ? -24.646 -6.254  -6.167  1.00 92.39 22  A 1 
ATOM   180  C  CG  . LEU A 1 22  ? -25.056 -4.785  -6.309  1.00 89.55 22  A 1 
ATOM   181  C  CD1 . LEU A 1 22  ? -26.581 -4.678  -6.345  1.00 85.95 22  A 1 
ATOM   182  C  CD2 . LEU A 1 22  ? -24.549 -3.928  -5.142  1.00 85.14 22  A 1 
ATOM   183  N  N   . LYS A 1 23  ? -22.443 -8.772  -6.900  1.00 92.15 23  A 1 
ATOM   184  C  CA  . LYS A 1 23  ? -21.975 -10.162 -6.792  1.00 92.11 23  A 1 
ATOM   185  C  C   . LYS A 1 23  ? -20.460 -10.252 -6.962  1.00 92.33 23  A 1 
ATOM   186  O  O   . LYS A 1 23  ? -19.958 -11.189 -7.581  1.00 90.92 23  A 1 
ATOM   187  C  CB  . LYS A 1 23  ? -22.738 -11.055 -7.766  1.00 92.17 23  A 1 
ATOM   188  C  CG  . LYS A 1 23  ? -24.242 -11.085 -7.463  1.00 91.35 23  A 1 
ATOM   189  C  CD  . LYS A 1 23  ? -24.903 -12.143 -8.347  1.00 86.72 23  A 1 
ATOM   190  C  CE  . LYS A 1 23  ? -26.381 -12.256 -8.024  1.00 81.99 23  A 1 
ATOM   191  N  NZ  . LYS A 1 23  ? -26.973 -13.395 -8.752  1.00 72.43 23  A 1 
ATOM   192  N  N   . LEU A 1 24  ? -19.735 -9.252  -6.451  1.00 92.41 24  A 1 
ATOM   193  C  CA  . LEU A 1 24  ? -18.271 -9.190  -6.450  1.00 92.20 24  A 1 
ATOM   194  C  C   . LEU A 1 24  ? -17.639 -9.220  -7.856  1.00 93.29 24  A 1 
ATOM   195  O  O   . LEU A 1 24  ? -16.496 -9.625  -8.012  1.00 92.28 24  A 1 
ATOM   196  C  CB  . LEU A 1 24  ? -17.696 -10.284 -5.527  1.00 90.38 24  A 1 
ATOM   197  C  CG  . LEU A 1 24  ? -18.269 -10.301 -4.098  1.00 87.82 24  A 1 
ATOM   198  C  CD1 . LEU A 1 24  ? -17.767 -11.541 -3.366  1.00 84.38 24  A 1 
ATOM   199  C  CD2 . LEU A 1 24  ? -17.859 -9.047  -3.325  1.00 83.00 24  A 1 
ATOM   200  N  N   . CYS A 1 25  ? -18.391 -8.804  -8.884  1.00 93.40 25  A 1 
ATOM   201  C  CA  . CYS A 1 25  ? -17.948 -8.839  -10.276 1.00 94.21 25  A 1 
ATOM   202  C  C   . CYS A 1 25  ? -17.569 -10.247 -10.790 1.00 94.51 25  A 1 
ATOM   203  O  O   . CYS A 1 25  ? -16.743 -10.369 -11.691 1.00 93.84 25  A 1 
ATOM   204  C  CB  . CYS A 1 25  ? -16.836 -7.799  -10.501 1.00 94.27 25  A 1 
ATOM   205  S  SG  . CYS A 1 25  ? -17.314 -6.113  -10.089 1.00 93.61 25  A 1 
ATOM   206  N  N   . ARG A 1 26  ? -18.189 -11.297 -10.250 1.00 94.67 26  A 1 
ATOM   207  C  CA  . ARG A 1 26  ? -17.893 -12.698 -10.623 1.00 94.01 26  A 1 
ATOM   208  C  C   . ARG A 1 26  ? -19.054 -13.377 -11.339 1.00 94.27 26  A 1 
ATOM   209  O  O   . ARG A 1 26  ? -18.844 -14.200 -12.220 1.00 92.91 26  A 1 
ATOM   210  C  CB  . ARG A 1 26  ? -17.505 -13.479 -9.364  1.00 92.36 26  A 1 
ATOM   211  C  CG  . ARG A 1 26  ? -16.231 -12.923 -8.726  1.00 90.65 26  A 1 
ATOM   212  C  CD  . ARG A 1 26  ? -15.895 -13.660 -7.432  1.00 88.98 26  A 1 
ATOM   213  N  NE  . ARG A 1 26  ? -14.706 -13.082 -6.809  1.00 88.20 26  A 1 
ATOM   214  C  CZ  . ARG A 1 26  ? -14.424 -13.008 -5.528  1.00 87.26 26  A 1 
ATOM   215  N  NH1 . ARG A 1 26  ? -15.186 -13.529 -4.606  1.00 83.23 26  A 1 
ATOM   216  N  NH2 . ARG A 1 26  ? -13.355 -12.387 -5.148  1.00 82.17 26  A 1 
ATOM   217  N  N   . GLU A 1 27  ? -20.275 -13.016 -10.976 1.00 94.71 27  A 1 
ATOM   218  C  CA  . GLU A 1 27  ? -21.490 -13.685 -11.428 1.00 94.45 27  A 1 
ATOM   219  C  C   . GLU A 1 27  ? -22.578 -12.694 -11.864 1.00 95.58 27  A 1 
ATOM   220  O  O   . GLU A 1 27  ? -22.477 -11.476 -11.681 1.00 93.86 27  A 1 
ATOM   221  C  CB  . GLU A 1 27  ? -22.036 -14.592 -10.315 1.00 90.90 27  A 1 
ATOM   222  C  CG  . GLU A 1 27  ? -21.089 -15.730 -9.919  1.00 83.15 27  A 1 
ATOM   223  C  CD  . GLU A 1 27  ? -21.710 -16.672 -8.882  1.00 82.87 27  A 1 
ATOM   224  O  OE1 . GLU A 1 27  ? -20.990 -17.607 -8.458  1.00 75.28 27  A 1 
ATOM   225  O  OE2 . GLU A 1 27  ? -22.895 -16.477 -8.532  1.00 76.16 27  A 1 
ATOM   226  N  N   . GLY A 1 28  ? -23.683 -13.224 -12.427 1.00 94.95 28  A 1 
ATOM   227  C  CA  . GLY A 1 28  ? -24.837 -12.442 -12.838 1.00 95.56 28  A 1 
ATOM   228  C  C   . GLY A 1 28  ? -24.585 -11.592 -14.087 1.00 96.76 28  A 1 
ATOM   229  O  O   . GLY A 1 28  ? -23.618 -11.776 -14.825 1.00 95.10 28  A 1 
ATOM   230  N  N   . LYS A 1 29  ? -25.520 -10.652 -14.345 1.00 96.16 29  A 1 
ATOM   231  C  CA  . LYS A 1 29  ? -25.430 -9.689  -15.443 1.00 96.33 29  A 1 
ATOM   232  C  C   . LYS A 1 29  ? -25.478 -8.280  -14.881 1.00 96.42 29  A 1 
ATOM   233  O  O   . LYS A 1 29  ? -26.380 -7.957  -14.116 1.00 93.02 29  A 1 
ATOM   234  C  CB  . LYS A 1 29  ? -26.554 -9.900  -16.465 1.00 94.58 29  A 1 
ATOM   235  C  CG  . LYS A 1 29  ? -26.393 -11.192 -17.258 1.00 84.04 29  A 1 
ATOM   236  C  CD  . LYS A 1 29  ? -27.487 -11.298 -18.337 1.00 77.39 29  A 1 
ATOM   237  C  CE  . LYS A 1 29  ? -27.313 -12.583 -19.138 1.00 66.86 29  A 1 
ATOM   238  N  NZ  . LYS A 1 29  ? -28.362 -12.745 -20.171 1.00 57.46 29  A 1 
ATOM   239  N  N   . GLY A 1 30  ? -24.556 -7.435  -15.324 1.00 96.25 30  A 1 
ATOM   240  C  CA  . GLY A 1 30  ? -24.435 -6.076  -14.842 1.00 95.76 30  A 1 
ATOM   241  C  C   . GLY A 1 30  ? -23.526 -5.240  -15.732 1.00 96.38 30  A 1 
ATOM   242  O  O   . GLY A 1 30  ? -23.453 -5.433  -16.946 1.00 94.59 30  A 1 
ATOM   243  N  N   . ASN A 1 31  ? -22.851 -4.280  -15.117 1.00 95.73 31  A 1 
ATOM   244  C  CA  . ASN A 1 31  ? -22.021 -3.299  -15.797 1.00 94.71 31  A 1 
ATOM   245  C  C   . ASN A 1 31  ? -20.587 -3.258  -15.236 1.00 95.53 31  A 1 
ATOM   246  O  O   . ASN A 1 31  ? -19.953 -2.202  -15.270 1.00 93.71 31  A 1 
ATOM   247  C  CB  . ASN A 1 31  ? -22.751 -1.944  -15.798 1.00 91.65 31  A 1 
ATOM   248  C  CG  . ASN A 1 31  ? -23.102 -1.432  -14.400 1.00 86.24 31  A 1 
ATOM   249  O  OD1 . ASN A 1 31  ? -22.819 -2.024  -13.382 1.00 75.34 31  A 1 
ATOM   250  N  ND2 . ASN A 1 31  ? -23.777 -0.309  -14.325 1.00 78.25 31  A 1 
ATOM   251  N  N   . ALA A 1 32  ? -20.092 -4.382  -14.745 1.00 95.43 32  A 1 
ATOM   252  C  CA  . ALA A 1 32  ? -18.689 -4.543  -14.369 1.00 95.62 32  A 1 
ATOM   253  C  C   . ALA A 1 32  ? -17.796 -4.187  -15.568 1.00 95.84 32  A 1 
ATOM   254  O  O   . ALA A 1 32  ? -17.919 -4.744  -16.664 1.00 95.04 32  A 1 
ATOM   255  C  CB  . ALA A 1 32  ? -18.457 -5.964  -13.869 1.00 95.50 32  A 1 
ATOM   256  N  N   . GLY A 1 33  ? -16.936 -3.191  -15.383 1.00 95.99 33  A 1 
ATOM   257  C  CA  . GLY A 1 33  ? -16.139 -2.589  -16.439 1.00 95.65 33  A 1 
ATOM   258  C  C   . GLY A 1 33  ? -14.979 -3.474  -16.901 1.00 96.41 33  A 1 
ATOM   259  O  O   . GLY A 1 33  ? -14.519 -4.351  -16.187 1.00 96.01 33  A 1 
ATOM   260  N  N   . LYS A 1 34  ? -14.447 -3.188  -18.100 1.00 96.25 34  A 1 
ATOM   261  C  CA  . LYS A 1 34  ? -13.299 -3.935  -18.646 1.00 96.57 34  A 1 
ATOM   262  C  C   . LYS A 1 34  ? -12.070 -3.941  -17.725 1.00 97.01 34  A 1 
ATOM   263  O  O   . LYS A 1 34  ? -11.331 -4.915  -17.713 1.00 96.58 34  A 1 
ATOM   264  C  CB  . LYS A 1 34  ? -12.933 -3.360  -20.029 1.00 96.00 34  A 1 
ATOM   265  C  CG  . LYS A 1 34  ? -11.748 -4.109  -20.663 1.00 93.34 34  A 1 
ATOM   266  C  CD  . LYS A 1 34  ? -11.406 -3.604  -22.059 1.00 90.30 34  A 1 
ATOM   267  C  CE  . LYS A 1 34  ? -10.179 -4.373  -22.527 1.00 84.51 34  A 1 
ATOM   268  N  NZ  . LYS A 1 34  ? -9.680  -3.931  -23.856 1.00 76.10 34  A 1 
ATOM   269  N  N   . TYR A 1 35  ? -11.829 -2.825  -17.024 1.00 97.12 35  A 1 
ATOM   270  C  CA  . TYR A 1 35  ? -10.630 -2.603  -16.217 1.00 97.24 35  A 1 
ATOM   271  C  C   . TYR A 1 35  ? -10.898 -2.608  -14.704 1.00 97.26 35  A 1 
ATOM   272  O  O   . TYR A 1 35  ? -10.013 -2.249  -13.945 1.00 95.86 35  A 1 
ATOM   273  C  CB  . TYR A 1 35  ? -9.956  -1.306  -16.656 1.00 97.27 35  A 1 
ATOM   274  C  CG  . TYR A 1 35  ? -9.443  -1.320  -18.075 1.00 97.45 35  A 1 
ATOM   275  C  CD1 . TYR A 1 35  ? -8.281  -2.045  -18.397 1.00 96.86 35  A 1 
ATOM   276  C  CD2 . TYR A 1 35  ? -10.106 -0.601  -19.086 1.00 96.84 35  A 1 
ATOM   277  C  CE1 . TYR A 1 35  ? -7.780  -2.045  -19.699 1.00 96.24 35  A 1 
ATOM   278  C  CE2 . TYR A 1 35  ? -9.612  -0.591  -20.399 1.00 96.32 35  A 1 
ATOM   279  C  CZ  . TYR A 1 35  ? -8.438  -1.312  -20.704 1.00 96.53 35  A 1 
ATOM   280  O  OH  . TYR A 1 35  ? -7.948  -1.300  -21.983 1.00 95.47 35  A 1 
ATOM   281  N  N   . GLY A 1 36  ? -12.120 -2.990  -14.283 1.00 96.74 36  A 1 
ATOM   282  C  CA  . GLY A 1 36  ? -12.483 -3.001  -12.876 1.00 96.40 36  A 1 
ATOM   283  C  C   . GLY A 1 36  ? -13.777 -2.250  -12.578 1.00 96.48 36  A 1 
ATOM   284  O  O   . GLY A 1 36  ? -14.438 -1.702  -13.471 1.00 95.31 36  A 1 
ATOM   285  N  N   . ASP A 1 37  ? -14.133 -2.259  -11.297 1.00 95.81 37  A 1 
ATOM   286  C  CA  . ASP A 1 37  ? -15.295 -1.597  -10.719 1.00 95.67 37  A 1 
ATOM   287  C  C   . ASP A 1 37  ? -14.960 -1.177  -9.289  1.00 95.53 37  A 1 
ATOM   288  O  O   . ASP A 1 37  ? -14.324 -1.936  -8.569  1.00 94.46 37  A 1 
ATOM   289  C  CB  . ASP A 1 37  ? -16.465 -2.588  -10.708 1.00 95.15 37  A 1 
ATOM   290  C  CG  . ASP A 1 37  ? -17.793 -1.880  -10.510 1.00 94.63 37  A 1 
ATOM   291  O  OD1 . ASP A 1 37  ? -18.100 -1.360  -9.419  1.00 91.97 37  A 1 
ATOM   292  O  OD2 . ASP A 1 37  ? -18.546 -1.809  -11.499 1.00 91.44 37  A 1 
ATOM   293  N  N   . TYR A 1 38  ? -15.412 0.006   -8.848  1.00 93.85 38  A 1 
ATOM   294  C  CA  . TYR A 1 38  ? -15.136 0.502   -7.495  1.00 93.01 38  A 1 
ATOM   295  C  C   . TYR A 1 38  ? -15.765 -0.327  -6.364  1.00 92.17 38  A 1 
ATOM   296  O  O   . TYR A 1 38  ? -15.513 -0.055  -5.190  1.00 89.60 38  A 1 
ATOM   297  C  CB  . TYR A 1 38  ? -15.556 1.974   -7.393  1.00 92.50 38  A 1 
ATOM   298  C  CG  . TYR A 1 38  ? -14.703 2.919   -8.194  1.00 92.61 38  A 1 
ATOM   299  C  CD1 . TYR A 1 38  ? -13.349 3.115   -7.848  1.00 91.31 38  A 1 
ATOM   300  C  CD2 . TYR A 1 38  ? -15.226 3.637   -9.287  1.00 91.46 38  A 1 
ATOM   301  C  CE1 . TYR A 1 38  ? -12.538 4.004   -8.573  1.00 90.32 38  A 1 
ATOM   302  C  CE2 . TYR A 1 38  ? -14.429 4.526   -10.020 1.00 90.16 38  A 1 
ATOM   303  C  CZ  . TYR A 1 38  ? -13.077 4.711   -9.655  1.00 91.15 38  A 1 
ATOM   304  O  OH  . TYR A 1 38  ? -12.291 5.576   -10.371 1.00 88.96 38  A 1 
ATOM   305  N  N   . SER A 1 39  ? -16.579 -1.314  -6.695  1.00 92.82 39  A 1 
ATOM   306  C  CA  . SER A 1 39  ? -17.176 -2.257  -5.739  1.00 92.49 39  A 1 
ATOM   307  C  C   . SER A 1 39  ? -16.450 -3.607  -5.688  1.00 92.86 39  A 1 
ATOM   308  O  O   . SER A 1 39  ? -16.891 -4.494  -4.965  1.00 90.23 39  A 1 
ATOM   309  C  CB  . SER A 1 39  ? -18.652 -2.497  -6.081  1.00 90.82 39  A 1 
ATOM   310  O  OG  . SER A 1 39  ? -19.337 -1.293  -6.357  1.00 83.99 39  A 1 
ATOM   311  N  N   . CYS A 1 40  ? -15.401 -3.790  -6.488  1.00 94.26 40  A 1 
ATOM   312  C  CA  . CYS A 1 40  ? -14.734 -5.073  -6.674  1.00 94.78 40  A 1 
ATOM   313  C  C   . CYS A 1 40  ? -13.208 -4.927  -6.594  1.00 94.95 40  A 1 
ATOM   314  O  O   . CYS A 1 40  ? -12.670 -3.841  -6.788  1.00 93.86 40  A 1 
ATOM   315  C  CB  . CYS A 1 40  ? -15.155 -5.653  -8.039  1.00 94.59 40  A 1 
ATOM   316  S  SG  . CYS A 1 40  ? -16.954 -5.900  -8.176  1.00 93.90 40  A 1 
ATOM   317  N  N   . ASP A 1 41  ? -12.532 -6.056  -6.362  1.00 95.60 41  A 1 
ATOM   318  C  CA  . ASP A 1 41  ? -11.075 -6.128  -6.422  1.00 95.94 41  A 1 
ATOM   319  C  C   . ASP A 1 41  ? -10.540 -6.000  -7.857  1.00 96.26 41  A 1 
ATOM   320  O  O   . ASP A 1 41  ? -11.261 -6.123  -8.852  1.00 95.47 41  A 1 
ATOM   321  C  CB  . ASP A 1 41  ? -10.586 -7.419  -5.763  1.00 95.00 41  A 1 
ATOM   322  C  CG  . ASP A 1 41  ? -10.601 -7.369  -4.231  1.00 94.20 41  A 1 
ATOM   323  O  OD1 . ASP A 1 41  ? -10.399 -6.279  -3.652  1.00 92.02 41  A 1 
ATOM   324  O  OD2 . ASP A 1 41  ? -10.758 -8.451  -3.618  1.00 91.53 41  A 1 
ATOM   325  N  N   . ALA A 1 42  ? -9.241  -5.743  -7.971  1.00 96.53 42  A 1 
ATOM   326  C  CA  . ALA A 1 42  ? -8.569  -5.500  -9.236  1.00 96.83 42  A 1 
ATOM   327  C  C   . ALA A 1 42  ? -8.595  -6.722  -10.164 1.00 96.88 42  A 1 
ATOM   328  O  O   . ALA A 1 42  ? -8.521  -7.872  -9.747  1.00 96.08 42  A 1 
ATOM   329  C  CB  . ALA A 1 42  ? -7.138  -5.029  -8.968  1.00 96.30 42  A 1 
ATOM   330  N  N   . ASN A 1 43  ? -8.652  -6.470  -11.477 1.00 97.03 43  A 1 
ATOM   331  C  CA  . ASN A 1 43  ? -8.633  -7.518  -12.492 1.00 97.19 43  A 1 
ATOM   332  C  C   . ASN A 1 43  ? -7.324  -7.556  -13.293 1.00 97.40 43  A 1 
ATOM   333  O  O   . ASN A 1 43  ? -6.555  -6.592  -13.343 1.00 97.09 43  A 1 
ATOM   334  C  CB  . ASN A 1 43  ? -9.903  -7.439  -13.350 1.00 95.94 43  A 1 
ATOM   335  C  CG  . ASN A 1 43  ? -9.905  -6.362  -14.421 1.00 96.42 43  A 1 
ATOM   336  O  OD1 . ASN A 1 43  ? -8.934  -5.728  -14.766 1.00 91.24 43  A 1 
ATOM   337  N  ND2 . ASN A 1 43  ? -11.038 -6.165  -15.056 1.00 91.52 43  A 1 
ATOM   338  N  N   . MET A 1 44  ? -7.112  -8.667  -13.993 1.00 97.34 44  A 1 
ATOM   339  C  CA  . MET A 1 44  ? -5.889  -8.869  -14.770 1.00 97.11 44  A 1 
ATOM   340  C  C   . MET A 1 44  ? -5.708  -7.841  -15.903 1.00 97.51 44  A 1 
ATOM   341  O  O   . MET A 1 44  ? -4.579  -7.446  -16.205 1.00 97.29 44  A 1 
ATOM   342  C  CB  . MET A 1 44  ? -5.884  -10.303 -15.324 1.00 96.34 44  A 1 
ATOM   343  C  CG  . MET A 1 44  ? -4.495  -10.699 -15.833 1.00 91.04 44  A 1 
ATOM   344  S  SD  . MET A 1 44  ? -3.253  -10.749 -14.524 1.00 88.19 44  A 1 
ATOM   345  C  CE  . MET A 1 44  ? -1.763  -10.891 -15.520 1.00 77.69 44  A 1 
ATOM   346  N  N   . ALA A 1 45  ? -6.799  -7.355  -16.527 1.00 97.30 45  A 1 
ATOM   347  C  CA  . ALA A 1 45  ? -6.709  -6.357  -17.593 1.00 97.53 45  A 1 
ATOM   348  C  C   . ALA A 1 45  ? -6.150  -5.015  -17.094 1.00 97.92 45  A 1 
ATOM   349  O  O   . ALA A 1 45  ? -5.380  -4.361  -17.804 1.00 97.60 45  A 1 
ATOM   350  C  CB  . ALA A 1 45  ? -8.092  -6.184  -18.230 1.00 97.24 45  A 1 
ATOM   351  N  N   . LEU A 1 46  ? -6.513  -4.618  -15.872 1.00 97.92 46  A 1 
ATOM   352  C  CA  . LEU A 1 46  ? -5.934  -3.455  -15.211 1.00 98.04 46  A 1 
ATOM   353  C  C   . LEU A 1 46  ? -4.442  -3.667  -14.947 1.00 98.24 46  A 1 
ATOM   354  O  O   . LEU A 1 46  ? -3.639  -2.813  -15.330 1.00 98.20 46  A 1 
ATOM   355  C  CB  . LEU A 1 46  ? -6.704  -3.173  -13.908 1.00 97.94 46  A 1 
ATOM   356  C  CG  . LEU A 1 46  ? -6.161  -1.978  -13.108 1.00 97.57 46  A 1 
ATOM   357  C  CD1 . LEU A 1 46  ? -6.410  -0.650  -13.822 1.00 96.95 46  A 1 
ATOM   358  C  CD2 . LEU A 1 46  ? -6.834  -1.936  -11.736 1.00 96.86 46  A 1 
ATOM   359  N  N   . LEU A 1 47  ? -4.057  -4.814  -14.387 1.00 98.00 47  A 1 
ATOM   360  C  CA  . LEU A 1 47  ? -2.663  -5.131  -14.096 1.00 97.90 47  A 1 
ATOM   361  C  C   . LEU A 1 47  ? -1.789  -5.180  -15.350 1.00 98.15 47  A 1 
ATOM   362  O  O   . LEU A 1 47  ? -0.711  -4.595  -15.366 1.00 97.69 47  A 1 
ATOM   363  C  CB  . LEU A 1 47  ? -2.578  -6.459  -13.331 1.00 97.14 47  A 1 
ATOM   364  C  CG  . LEU A 1 47  ? -3.123  -6.383  -11.901 1.00 90.22 47  A 1 
ATOM   365  C  CD1 . LEU A 1 47  ? -2.965  -7.750  -11.261 1.00 85.87 47  A 1 
ATOM   366  C  CD2 . LEU A 1 47  ? -2.371  -5.366  -11.047 1.00 86.44 47  A 1 
ATOM   367  N  N   . ASP A 1 48  ? -2.261  -5.775  -16.444 1.00 97.97 48  A 1 
ATOM   368  C  CA  . ASP A 1 48  ? -1.526  -5.769  -17.711 1.00 97.79 48  A 1 
ATOM   369  C  C   . ASP A 1 48  ? -1.313  -4.348  -18.257 1.00 97.93 48  A 1 
ATOM   370  O  O   . ASP A 1 48  ? -0.280  -4.051  -18.873 1.00 97.70 48  A 1 
ATOM   371  C  CB  . ASP A 1 48  ? -2.286  -6.599  -18.753 1.00 97.14 48  A 1 
ATOM   372  C  CG  . ASP A 1 48  ? -2.123  -8.107  -18.598 1.00 92.76 48  A 1 
ATOM   373  O  OD1 . ASP A 1 48  ? -1.085  -8.544  -18.041 1.00 89.53 48  A 1 
ATOM   374  O  OD2 . ASP A 1 48  ? -2.975  -8.818  -19.173 1.00 88.77 48  A 1 
ATOM   375  N  N   . SER A 1 49  ? -2.278  -3.444  -18.021 1.00 98.15 49  A 1 
ATOM   376  C  CA  . SER A 1 49  ? -2.128  -2.031  -18.371 1.00 98.19 49  A 1 
ATOM   377  C  C   . SER A 1 49  ? -1.110  -1.322  -17.473 1.00 98.49 49  A 1 
ATOM   378  O  O   . SER A 1 49  ? -0.315  -0.532  -17.974 1.00 98.23 49  A 1 
ATOM   379  C  CB  . SER A 1 49  ? -3.489  -1.320  -18.382 1.00 97.52 49  A 1 
ATOM   380  O  OG  . SER A 1 49  ? -3.920  -0.916  -17.097 1.00 91.49 49  A 1 
ATOM   381  N  N   . LEU A 1 50  ? -1.074  -1.668  -16.179 1.00 98.39 50  A 1 
ATOM   382  C  CA  . LEU A 1 50  ? -0.131  -1.127  -15.212 1.00 98.48 50  A 1 
ATOM   383  C  C   . LEU A 1 50  ? 1.301   -1.551  -15.526 1.00 98.53 50  A 1 
ATOM   384  O  O   . LEU A 1 50  ? 2.184   -0.703  -15.605 1.00 98.53 50  A 1 
ATOM   385  C  CB  . LEU A 1 50  ? -0.561  -1.553  -13.802 1.00 98.38 50  A 1 
ATOM   386  C  CG  . LEU A 1 50  ? 0.389   -1.075  -12.687 1.00 98.03 50  A 1 
ATOM   387  C  CD1 . LEU A 1 50  ? 0.533   0.441   -12.661 1.00 97.52 50  A 1 
ATOM   388  C  CD2 . LEU A 1 50  ? -0.139  -1.543  -11.336 1.00 97.34 50  A 1 
ATOM   389  N  N   . VAL A 1 51  ? 1.533   -2.834  -15.801 1.00 98.49 51  A 1 
ATOM   390  C  CA  . VAL A 1 51  ? 2.861   -3.346  -16.188 1.00 98.37 51  A 1 
ATOM   391  C  C   . VAL A 1 51  ? 3.404   -2.589  -17.396 1.00 98.46 51  A 1 
ATOM   392  O  O   . VAL A 1 51  ? 4.551   -2.138  -17.398 1.00 98.27 51  A 1 
ATOM   393  C  CB  . VAL A 1 51  ? 2.787   -4.856  -16.489 1.00 98.09 51  A 1 
ATOM   394  C  CG1 . VAL A 1 51  ? 4.096   -5.395  -17.076 1.00 97.16 51  A 1 
ATOM   395  C  CG2 . VAL A 1 51  ? 2.492   -5.658  -15.226 1.00 97.29 51  A 1 
ATOM   396  N  N   . LYS A 1 52  ? 2.574   -2.382  -18.437 1.00 98.38 52  A 1 
ATOM   397  C  CA  . LYS A 1 52  ? 2.959   -1.617  -19.622 1.00 98.22 52  A 1 
ATOM   398  C  C   . LYS A 1 52  ? 3.266   -0.157  -19.290 1.00 98.35 52  A 1 
ATOM   399  O  O   . LYS A 1 52  ? 4.178   0.415   -19.874 1.00 97.87 52  A 1 
ATOM   400  C  CB  . LYS A 1 52  ? 1.854   -1.687  -20.682 1.00 97.78 52  A 1 
ATOM   401  C  CG  . LYS A 1 52  ? 1.764   -3.076  -21.339 1.00 90.02 52  A 1 
ATOM   402  C  CD  . LYS A 1 52  ? 0.533   -3.163  -22.245 1.00 86.68 52  A 1 
ATOM   403  C  CE  . LYS A 1 52  ? 0.415   -4.593  -22.767 1.00 74.94 52  A 1 
ATOM   404  N  NZ  . LYS A 1 52  ? -0.848  -4.828  -23.527 1.00 66.38 52  A 1 
ATOM   405  N  N   . PHE A 1 53  ? 2.483   0.453   -18.395 1.00 98.47 53  A 1 
ATOM   406  C  CA  . PHE A 1 53  ? 2.685   1.829   -17.963 1.00 98.64 53  A 1 
ATOM   407  C  C   . PHE A 1 53  ? 4.012   1.992   -17.209 1.00 98.66 53  A 1 
ATOM   408  O  O   . PHE A 1 53  ? 4.796   2.854   -17.582 1.00 98.53 53  A 1 
ATOM   409  C  CB  . PHE A 1 53  ? 1.497   2.297   -17.125 1.00 98.57 53  A 1 
ATOM   410  C  CG  . PHE A 1 53  ? 1.659   3.707   -16.617 1.00 98.55 53  A 1 
ATOM   411  C  CD1 . PHE A 1 53  ? 2.094   3.946   -15.302 1.00 98.12 53  A 1 
ATOM   412  C  CD2 . PHE A 1 53  ? 1.441   4.799   -17.485 1.00 98.21 53  A 1 
ATOM   413  C  CE1 . PHE A 1 53  ? 2.298   5.258   -14.853 1.00 97.72 53  A 1 
ATOM   414  C  CE2 . PHE A 1 53  ? 1.651   6.108   -17.044 1.00 97.70 53  A 1 
ATOM   415  C  CZ  . PHE A 1 53  ? 2.078   6.350   -15.727 1.00 97.72 53  A 1 
ATOM   416  N  N   . ILE A 1 54  ? 4.278   1.136   -16.213 1.00 98.50 54  A 1 
ATOM   417  C  CA  . ILE A 1 54  ? 5.515   1.164   -15.430 1.00 98.52 54  A 1 
ATOM   418  C  C   . ILE A 1 54  ? 6.733   1.025   -16.352 1.00 98.42 54  A 1 
ATOM   419  O  O   . ILE A 1 54  ? 7.585   1.906   -16.356 1.00 98.12 54  A 1 
ATOM   420  C  CB  . ILE A 1 54  ? 5.504   0.085   -14.330 1.00 98.58 54  A 1 
ATOM   421  C  CG1 . ILE A 1 54  ? 4.433   0.401   -13.266 1.00 98.31 54  A 1 
ATOM   422  C  CG2 . ILE A 1 54  ? 6.892   -0.017  -13.656 1.00 98.26 54  A 1 
ATOM   423  C  CD1 . ILE A 1 54  ? 4.145   -0.768  -12.327 1.00 97.78 54  A 1 
ATOM   424  N  N   . LYS A 1 55  ? 6.768   -0.001  -17.213 1.00 98.22 55  A 1 
ATOM   425  C  CA  . LYS A 1 55  ? 7.892   -0.226  -18.139 1.00 97.68 55  A 1 
ATOM   426  C  C   . LYS A 1 55  ? 8.164   0.970   -19.059 1.00 97.47 55  A 1 
ATOM   427  O  O   . LYS A 1 55  ? 9.311   1.257   -19.368 1.00 96.34 55  A 1 
ATOM   428  C  CB  . LYS A 1 55  ? 7.658   -1.493  -18.981 1.00 96.96 55  A 1 
ATOM   429  C  CG  . LYS A 1 55  ? 7.841   -2.783  -18.170 1.00 94.93 55  A 1 
ATOM   430  C  CD  . LYS A 1 55  ? 7.783   -4.035  -19.076 1.00 92.25 55  A 1 
ATOM   431  C  CE  . LYS A 1 55  ? 8.176   -5.276  -18.283 1.00 87.49 55  A 1 
ATOM   432  N  NZ  . LYS A 1 55  ? 8.540   -6.456  -19.133 1.00 82.90 55  A 1 
ATOM   433  N  N   . ARG A 1 56  ? 7.116   1.694   -19.493 1.00 97.76 56  A 1 
ATOM   434  C  CA  . ARG A 1 56  ? 7.250   2.884   -20.357 1.00 97.59 56  A 1 
ATOM   435  C  C   . ARG A 1 56  ? 7.675   4.149   -19.617 1.00 97.64 56  A 1 
ATOM   436  O  O   . ARG A 1 56  ? 8.096   5.092   -20.277 1.00 96.50 56  A 1 
ATOM   437  C  CB  . ARG A 1 56  ? 5.930   3.149   -21.082 1.00 96.51 56  A 1 
ATOM   438  C  CG  . ARG A 1 56  ? 5.671   2.151   -22.207 1.00 83.30 56  A 1 
ATOM   439  C  CD  . ARG A 1 56  ? 4.291   2.428   -22.794 1.00 81.68 56  A 1 
ATOM   440  N  NE  . ARG A 1 56  ? 3.961   1.486   -23.868 1.00 71.07 56  A 1 
ATOM   441  C  CZ  . ARG A 1 56  ? 2.853   1.503   -24.596 1.00 64.39 56  A 1 
ATOM   442  N  NH1 . ARG A 1 56  ? 1.919   2.393   -24.400 1.00 58.06 56  A 1 
ATOM   443  N  NH2 . ARG A 1 56  ? 2.678   0.618   -25.531 1.00 56.57 56  A 1 
ATOM   444  N  N   . ASN A 1 57  ? 7.505   4.195   -18.298 1.00 97.84 57  A 1 
ATOM   445  C  CA  . ASN A 1 57  ? 7.798   5.354   -17.452 1.00 97.89 57  A 1 
ATOM   446  C  C   . ASN A 1 57  ? 8.932   5.065   -16.461 1.00 97.81 57  A 1 
ATOM   447  O  O   . ASN A 1 57  ? 8.986   5.671   -15.390 1.00 97.02 57  A 1 
ATOM   448  C  CB  . ASN A 1 57  ? 6.507   5.846   -16.773 1.00 97.67 57  A 1 
ATOM   449  C  CG  . ASN A 1 57  ? 5.496   6.393   -17.766 1.00 95.97 57  A 1 
ATOM   450  O  OD1 . ASN A 1 57  ? 5.471   7.559   -18.112 1.00 87.52 57  A 1 
ATOM   451  N  ND2 . ASN A 1 57  ? 4.623   5.555   -18.262 1.00 86.99 57  A 1 
ATOM   452  N  N   . THR A 1 58  ? 9.806   4.117   -16.795 1.00 97.79 58  A 1 
ATOM   453  C  CA  . THR A 1 58  ? 10.983  3.766   -16.013 1.00 97.57 58  A 1 
ATOM   454  C  C   . THR A 1 58  ? 12.240  4.082   -16.816 1.00 97.06 58  A 1 
ATOM   455  O  O   . THR A 1 58  ? 12.458  3.508   -17.881 1.00 94.96 58  A 1 
ATOM   456  C  CB  . THR A 1 58  ? 10.959  2.296   -15.608 1.00 97.15 58  A 1 
ATOM   457  O  OG1 . THR A 1 58  ? 9.819   2.026   -14.811 1.00 93.97 58  A 1 
ATOM   458  C  CG2 . THR A 1 58  ? 12.173  1.910   -14.772 1.00 95.03 58  A 1 
ATOM   459  N  N   . ASP A 1 59  ? 13.069  4.968   -16.268 1.00 95.95 59  A 1 
ATOM   460  C  CA  . ASP A 1 59  ? 14.385  5.286   -16.810 1.00 94.54 59  A 1 
ATOM   461  C  C   . ASP A 1 59  ? 15.426  4.215   -16.438 1.00 94.50 59  A 1 
ATOM   462  O  O   . ASP A 1 59  ? 15.166  3.308   -15.652 1.00 90.15 59  A 1 
ATOM   463  C  CB  . ASP A 1 59  ? 14.807  6.685   -16.330 1.00 91.09 59  A 1 
ATOM   464  C  CG  . ASP A 1 59  ? 13.912  7.793   -16.899 1.00 80.48 59  A 1 
ATOM   465  O  OD1 . ASP A 1 59  ? 13.520  7.664   -18.075 1.00 74.89 59  A 1 
ATOM   466  O  OD2 . ASP A 1 59  ? 13.642  8.752   -16.151 1.00 75.49 59  A 1 
ATOM   467  N  N   . VAL A 1 60  ? 16.643  4.332   -16.989 1.00 93.70 60  A 1 
ATOM   468  C  CA  . VAL A 1 60  ? 17.737  3.377   -16.747 1.00 92.71 60  A 1 
ATOM   469  C  C   . VAL A 1 60  ? 17.999  3.165   -15.247 1.00 93.23 60  A 1 
ATOM   470  O  O   . VAL A 1 60  ? 18.124  2.033   -14.786 1.00 89.95 60  A 1 
ATOM   471  C  CB  . VAL A 1 60  ? 19.031  3.838   -17.451 1.00 90.19 60  A 1 
ATOM   472  C  CG1 . VAL A 1 60  ? 20.210  2.900   -17.183 1.00 78.53 60  A 1 
ATOM   473  C  CG2 . VAL A 1 60  ? 18.822  3.903   -18.971 1.00 79.64 60  A 1 
ATOM   474  N  N   . ASN A 1 61  ? 18.001  4.255   -14.468 1.00 93.95 61  A 1 
ATOM   475  C  CA  . ASN A 1 61  ? 18.192  4.222   -13.013 1.00 94.68 61  A 1 
ATOM   476  C  C   . ASN A 1 61  ? 16.860  4.169   -12.233 1.00 96.18 61  A 1 
ATOM   477  O  O   . ASN A 1 61  ? 16.825  4.538   -11.065 1.00 93.74 61  A 1 
ATOM   478  C  CB  . ASN A 1 61  ? 19.078  5.411   -12.584 1.00 91.01 61  A 1 
ATOM   479  C  CG  . ASN A 1 61  ? 20.500  5.314   -13.114 1.00 82.38 61  A 1 
ATOM   480  O  OD1 . ASN A 1 61  ? 20.958  4.315   -13.630 1.00 72.41 61  A 1 
ATOM   481  N  ND2 . ASN A 1 61  ? 21.256  6.380   -12.986 1.00 72.57 61  A 1 
ATOM   482  N  N   . GLY A 1 62  ? 15.770  3.739   -12.875 1.00 95.90 62  A 1 
ATOM   483  C  CA  . GLY A 1 62  ? 14.438  3.644   -12.267 1.00 96.90 62  A 1 
ATOM   484  C  C   . GLY A 1 62  ? 13.912  2.219   -12.136 1.00 97.86 62  A 1 
ATOM   485  O  O   . GLY A 1 62  ? 12.775  2.025   -11.712 1.00 97.18 62  A 1 
ATOM   486  N  N   . LYS A 1 63  ? 14.710  1.208   -12.506 1.00 97.51 63  A 1 
ATOM   487  C  CA  . LYS A 1 63  ? 14.340  -0.217  -12.457 1.00 97.63 63  A 1 
ATOM   488  C  C   . LYS A 1 63  ? 14.390  -0.771  -11.019 1.00 97.93 63  A 1 
ATOM   489  O  O   . LYS A 1 63  ? 15.102  -1.728  -10.723 1.00 97.42 63  A 1 
ATOM   490  C  CB  . LYS A 1 63  ? 15.216  -1.038  -13.428 1.00 97.22 63  A 1 
ATOM   491  C  CG  . LYS A 1 63  ? 15.004  -0.720  -14.911 1.00 95.80 63  A 1 
ATOM   492  C  CD  . LYS A 1 63  ? 15.819  -1.732  -15.743 1.00 93.08 63  A 1 
ATOM   493  C  CE  . LYS A 1 63  ? 15.619  -1.601  -17.255 1.00 87.16 63  A 1 
ATOM   494  N  NZ  . LYS A 1 63  ? 16.295  -2.718  -17.960 1.00 79.24 63  A 1 
ATOM   495  N  N   . VAL A 1 64  ? 13.643  -0.135  -10.121 1.00 98.45 64  A 1 
ATOM   496  C  CA  . VAL A 1 64  ? 13.558  -0.489  -8.702  1.00 98.63 64  A 1 
ATOM   497  C  C   . VAL A 1 64  ? 12.095  -0.474  -8.274  1.00 98.74 64  A 1 
ATOM   498  O  O   . VAL A 1 64  ? 11.337  0.433   -8.635  1.00 98.60 64  A 1 
ATOM   499  C  CB  . VAL A 1 64  ? 14.382  0.471   -7.819  1.00 98.42 64  A 1 
ATOM   500  C  CG1 . VAL A 1 64  ? 14.435  -0.021  -6.375  1.00 97.77 64  A 1 
ATOM   501  C  CG2 . VAL A 1 64  ? 15.827  0.616   -8.311  1.00 97.84 64  A 1 
ATOM   502  N  N   . MET A 1 65  ? 11.667  -1.480  -7.504  1.00 98.74 65  A 1 
ATOM   503  C  CA  . MET A 1 65  ? 10.282  -1.600  -7.055  1.00 98.85 65  A 1 
ATOM   504  C  C   . MET A 1 65  ? 10.185  -2.216  -5.668  1.00 98.81 65  A 1 
ATOM   505  O  O   . MET A 1 65  ? 10.684  -3.320  -5.437  1.00 98.73 65  A 1 
ATOM   506  C  CB  . MET A 1 65  ? 9.500   -2.427  -8.080  1.00 98.63 65  A 1 
ATOM   507  C  CG  . MET A 1 65  ? 8.014   -2.570  -7.740  1.00 97.71 65  A 1 
ATOM   508  S  SD  . MET A 1 65  ? 7.043   -3.460  -9.004  1.00 96.84 65  A 1 
ATOM   509  C  CE  . MET A 1 65  ? 7.145   -2.279  -10.362 1.00 91.45 65  A 1 
ATOM   510  N  N   . VAL A 1 66  ? 9.460   -1.547  -4.784  1.00 98.87 66  A 1 
ATOM   511  C  CA  . VAL A 1 66  ? 8.932   -2.168  -3.563  1.00 98.81 66  A 1 
ATOM   512  C  C   . VAL A 1 66  ? 7.561   -2.759  -3.894  1.00 98.82 66  A 1 
ATOM   513  O  O   . VAL A 1 66  ? 6.661   -2.038  -4.316  1.00 98.60 66  A 1 
ATOM   514  C  CB  . VAL A 1 66  ? 8.840   -1.178  -2.396  1.00 98.57 66  A 1 
ATOM   515  C  CG1 . VAL A 1 66  ? 8.307   -1.858  -1.136  1.00 95.87 66  A 1 
ATOM   516  C  CG2 . VAL A 1 66  ? 10.225  -0.606  -2.068  1.00 96.06 66  A 1 
ATOM   517  N  N   . TYR A 1 67  ? 7.415   -4.071  -3.708  1.00 98.79 67  A 1 
ATOM   518  C  CA  . TYR A 1 67  ? 6.133   -4.758  -3.761  1.00 98.76 67  A 1 
ATOM   519  C  C   . TYR A 1 67  ? 5.607   -4.921  -2.332  1.00 98.68 67  A 1 
ATOM   520  O  O   . TYR A 1 67  ? 6.141   -5.699  -1.545  1.00 98.29 67  A 1 
ATOM   521  C  CB  . TYR A 1 67  ? 6.297   -6.096  -4.489  1.00 98.45 67  A 1 
ATOM   522  C  CG  . TYR A 1 67  ? 5.074   -6.961  -4.394  1.00 98.08 67  A 1 
ATOM   523  C  CD1 . TYR A 1 67  ? 5.074   -8.101  -3.550  1.00 96.83 67  A 1 
ATOM   524  C  CD2 . TYR A 1 67  ? 3.900   -6.610  -5.080  1.00 96.96 67  A 1 
ATOM   525  C  CE1 . TYR A 1 67  ? 3.919   -8.868  -3.406  1.00 95.62 67  A 1 
ATOM   526  C  CE2 . TYR A 1 67  ? 2.731   -7.378  -4.933  1.00 95.51 67  A 1 
ATOM   527  C  CZ  . TYR A 1 67  ? 2.749   -8.508  -4.089  1.00 95.35 67  A 1 
ATOM   528  O  OH  . TYR A 1 67  ? 1.615   -9.245  -3.930  1.00 93.22 67  A 1 
ATOM   529  N  N   . ASN A 1 68  ? 4.578   -4.130  -1.980  1.00 98.06 68  A 1 
ATOM   530  C  CA  . ASN A 1 68  ? 4.182   -3.881  -0.587  1.00 98.06 68  A 1 
ATOM   531  C  C   . ASN A 1 68  ? 3.101   -4.847  -0.047  1.00 97.97 68  A 1 
ATOM   532  O  O   . ASN A 1 68  ? 2.442   -4.519  0.939   1.00 94.99 68  A 1 
ATOM   533  C  CB  . ASN A 1 68  ? 3.796   -2.390  -0.463  1.00 96.93 68  A 1 
ATOM   534  C  CG  . ASN A 1 68  ? 4.433   -1.688  0.727   1.00 96.82 68  A 1 
ATOM   535  O  OD1 . ASN A 1 68  ? 5.218   -0.769  0.560   1.00 88.98 68  A 1 
ATOM   536  N  ND2 . ASN A 1 68  ? 4.120   -2.054  1.935   1.00 88.51 68  A 1 
ATOM   537  N  N   . GLY A 1 69  ? 2.916   -6.013  -0.670  1.00 97.89 69  A 1 
ATOM   538  C  CA  . GLY A 1 69  ? 1.995   -7.058  -0.223  1.00 97.73 69  A 1 
ATOM   539  C  C   . GLY A 1 69  ? 0.535   -6.891  -0.676  1.00 97.80 69  A 1 
ATOM   540  O  O   . GLY A 1 69  ? 0.220   -6.069  -1.543  1.00 96.49 69  A 1 
ATOM   541  N  N   . ASP A 1 70  ? -0.345  -7.717  -0.077  1.00 97.14 70  A 1 
ATOM   542  C  CA  . ASP A 1 70  ? -1.785  -7.845  -0.337  1.00 97.38 70  A 1 
ATOM   543  C  C   . ASP A 1 70  ? -2.146  -8.137  -1.810  1.00 97.31 70  A 1 
ATOM   544  O  O   . ASP A 1 70  ? -2.797  -7.356  -2.510  1.00 94.91 70  A 1 
ATOM   545  C  CB  . ASP A 1 70  ? -2.586  -6.713  0.328   1.00 96.98 70  A 1 
ATOM   546  C  CG  . ASP A 1 70  ? -3.069  -7.044  1.750   1.00 96.22 70  A 1 
ATOM   547  O  OD1 . ASP A 1 70  ? -2.618  -8.051  2.346   1.00 93.74 70  A 1 
ATOM   548  O  OD2 . ASP A 1 70  ? -3.973  -6.329  2.246   1.00 94.13 70  A 1 
ATOM   549  N  N   . ILE A 1 71  ? -1.755  -9.319  -2.275  1.00 96.35 71  A 1 
ATOM   550  C  CA  . ILE A 1 71  ? -2.169  -9.851  -3.582  1.00 95.94 71  A 1 
ATOM   551  C  C   . ILE A 1 71  ? -3.522  -10.560 -3.516  1.00 95.93 71  A 1 
ATOM   552  O  O   . ILE A 1 71  ? -4.234  -10.631 -4.516  1.00 95.08 71  A 1 
ATOM   553  C  CB  . ILE A 1 71  ? -1.083  -10.789 -4.152  1.00 94.85 71  A 1 
ATOM   554  C  CG1 . ILE A 1 71  ? -1.338  -11.255 -5.597  1.00 93.40 71  A 1 
ATOM   555  C  CG2 . ILE A 1 71  ? -0.869  -12.046 -3.278  1.00 94.04 71  A 1 
ATOM   556  C  CD1 . ILE A 1 71  ? -1.426  -10.110 -6.623  1.00 92.31 71  A 1 
ATOM   557  N  N   . VAL A 1 72  ? -3.870  -11.147 -2.362  1.00 94.50 72  A 1 
ATOM   558  C  CA  . VAL A 1 72  ? -5.041  -12.015 -2.228  1.00 93.79 72  A 1 
ATOM   559  C  C   . VAL A 1 72  ? -6.314  -11.178 -2.294  1.00 93.79 72  A 1 
ATOM   560  O  O   . VAL A 1 72  ? -6.505  -10.253 -1.508  1.00 93.12 72  A 1 
ATOM   561  C  CB  . VAL A 1 72  ? -4.976  -12.862 -0.947  1.00 92.11 72  A 1 
ATOM   562  C  CG1 . VAL A 1 72  ? -6.224  -13.714 -0.755  1.00 89.10 72  A 1 
ATOM   563  C  CG2 . VAL A 1 72  ? -3.783  -13.820 -0.985  1.00 90.23 72  A 1 
ATOM   564  N  N   . SER A 1 73  ? -7.221  -11.539 -3.211  1.00 93.99 73  A 1 
ATOM   565  C  CA  . SER A 1 73  ? -8.545  -10.931 -3.323  1.00 92.48 73  A 1 
ATOM   566  C  C   . SER A 1 73  ? -9.409  -11.242 -2.095  1.00 90.94 73  A 1 
ATOM   567  O  O   . SER A 1 73  ? -9.272  -12.285 -1.450  1.00 86.58 73  A 1 
ATOM   568  C  CB  . SER A 1 73  ? -9.230  -11.394 -4.611  1.00 90.49 73  A 1 
ATOM   569  O  OG  . SER A 1 73  ? -10.566 -10.969 -4.704  1.00 83.68 73  A 1 
ATOM   570  N  N   . ARG A 1 74  ? -10.331 -10.344 -1.792  1.00 88.14 74  A 1 
ATOM   571  C  CA  . ARG A 1 74  ? -11.261 -10.486 -0.669  1.00 83.11 74  A 1 
ATOM   572  C  C   . ARG A 1 74  ? -12.486 -11.324 -1.041  1.00 81.88 74  A 1 
ATOM   573  O  O   . ARG A 1 74  ? -12.808 -11.517 -2.215  1.00 74.82 74  A 1 
ATOM   574  C  CB  . ARG A 1 74  ? -11.659 -9.105  -0.167  1.00 77.56 74  A 1 
ATOM   575  C  CG  . ARG A 1 74  ? -10.456 -8.317  0.367   1.00 69.61 74  A 1 
ATOM   576  C  CD  . ARG A 1 74  ? -10.891 -6.941  0.845   1.00 65.84 74  A 1 
ATOM   577  N  NE  . ARG A 1 74  ? -9.750  -6.182  1.346   1.00 62.78 74  A 1 
ATOM   578  C  CZ  . ARG A 1 74  ? -9.802  -5.104  2.108   1.00 58.14 74  A 1 
ATOM   579  N  NH1 . ARG A 1 74  ? -10.934 -4.605  2.507   1.00 54.28 74  A 1 
ATOM   580  N  NH2 . ARG A 1 74  ? -8.693  -4.507  2.479   1.00 52.48 74  A 1 
ATOM   581  N  N   . ALA A 1 75  ? -13.200 -11.777 -0.011  1.00 75.08 75  A 1 
ATOM   582  C  CA  . ALA A 1 75  ? -14.520 -12.396 -0.112  1.00 71.67 75  A 1 
ATOM   583  C  C   . ALA A 1 75  ? -14.634 -13.519 -1.162  1.00 74.32 75  A 1 
ATOM   584  O  O   . ALA A 1 75  ? -15.637 -13.641 -1.867  1.00 68.83 75  A 1 
ATOM   585  C  CB  . ALA A 1 75  ? -15.564 -11.276 -0.250  1.00 65.18 75  A 1 
ATOM   586  N  N   . ILE A 1 76  ? -13.619 -14.353 -1.264  1.00 71.71 76  A 1 
ATOM   587  C  CA  . ILE A 1 76  ? -13.596 -15.461 -2.212  1.00 69.17 76  A 1 
ATOM   588  C  C   . ILE A 1 76  ? -14.453 -16.604 -1.682  1.00 72.46 76  A 1 
ATOM   589  O  O   . ILE A 1 76  ? -14.276 -17.003 -0.528  1.00 68.28 76  A 1 
ATOM   590  C  CB  . ILE A 1 76  ? -12.157 -15.927 -2.476  1.00 61.81 76  A 1 
ATOM   591  C  CG1 . ILE A 1 76  ? -11.284 -14.749 -2.960  1.00 55.33 76  A 1 
ATOM   592  C  CG2 . ILE A 1 76  ? -12.131 -17.049 -3.522  1.00 54.10 76  A 1 
ATOM   593  C  CD1 . ILE A 1 76  ? -9.850  -14.970 -2.583  1.00 49.97 76  A 1 
ATOM   594  N  N   . PRO A 1 77  ? -15.335 -17.210 -2.499  1.00 73.29 77  A 1 
ATOM   595  C  CA  . PRO A 1 77  ? -16.215 -18.299 -2.048  1.00 71.48 77  A 1 
ATOM   596  C  C   . PRO A 1 77  ? -15.473 -19.504 -1.450  1.00 73.19 77  A 1 
ATOM   597  O  O   . PRO A 1 77  ? -15.973 -20.170 -0.553  1.00 68.96 77  A 1 
ATOM   598  C  CB  . PRO A 1 77  ? -16.997 -18.714 -3.296  1.00 67.83 77  A 1 
ATOM   599  C  CG  . PRO A 1 77  ? -17.019 -17.450 -4.158  1.00 66.32 77  A 1 
ATOM   600  C  CD  . PRO A 1 77  ? -15.680 -16.797 -3.844  1.00 69.58 77  A 1 
ATOM   601  N  N   . LYS A 1 78  ? -14.279 -19.797 -1.956  1.00 76.54 78  A 1 
ATOM   602  C  CA  . LYS A 1 78  ? -13.400 -20.878 -1.492  1.00 76.44 78  A 1 
ATOM   603  C  C   . LYS A 1 78  ? -12.054 -20.303 -1.027  1.00 79.91 78  A 1 
ATOM   604  O  O   . LYS A 1 78  ? -11.010 -20.692 -1.545  1.00 75.56 78  A 1 
ATOM   605  C  CB  . LYS A 1 78  ? -13.233 -21.952 -2.568  1.00 69.99 78  A 1 
ATOM   606  C  CG  . LYS A 1 78  ? -14.545 -22.699 -2.871  1.00 61.64 78  A 1 
ATOM   607  C  CD  . LYS A 1 78  ? -14.260 -23.847 -3.853  1.00 56.70 78  A 1 
ATOM   608  C  CE  . LYS A 1 78  ? -15.547 -24.613 -4.153  1.00 48.77 78  A 1 
ATOM   609  N  NZ  . LYS A 1 78  ? -15.307 -25.730 -5.099  1.00 42.49 78  A 1 
ATOM   610  N  N   . TYR A 1 79  ? -12.107 -19.386 -0.056  1.00 80.41 79  A 1 
ATOM   611  C  CA  . TYR A 1 79  ? -10.888 -18.904 0.592   1.00 80.88 79  A 1 
ATOM   612  C  C   . TYR A 1 79  ? -10.256 -20.042 1.409   1.00 83.68 79  A 1 
ATOM   613  O  O   . TYR A 1 79  ? -10.808 -20.471 2.423   1.00 82.32 79  A 1 
ATOM   614  C  CB  . TYR A 1 79  ? -11.195 -17.674 1.451   1.00 77.71 79  A 1 
ATOM   615  C  CG  . TYR A 1 79  ? -9.946  -17.062 2.050   1.00 75.52 79  A 1 
ATOM   616  C  CD1 . TYR A 1 79  ? -9.653  -17.220 3.419   1.00 69.85 79  A 1 
ATOM   617  C  CD2 . TYR A 1 79  ? -9.060  -16.353 1.229   1.00 70.36 79  A 1 
ATOM   618  C  CE1 . TYR A 1 79  ? -8.485  -16.667 3.959   1.00 65.87 79  A 1 
ATOM   619  C  CE2 . TYR A 1 79  ? -7.884  -15.798 1.753   1.00 65.30 79  A 1 
ATOM   620  C  CZ  . TYR A 1 79  ? -7.600  -15.959 3.120   1.00 64.97 79  A 1 
ATOM   621  O  OH  . TYR A 1 79  ? -6.449  -15.421 3.627   1.00 61.24 79  A 1 
ATOM   622  N  N   . ASN A 1 80  ? -9.142  -20.573 0.935   1.00 86.95 80  A 1 
ATOM   623  C  CA  . ASN A 1 80  ? -8.439  -21.696 1.532   1.00 88.08 80  A 1 
ATOM   624  C  C   . ASN A 1 80  ? -6.923  -21.584 1.288   1.00 90.25 80  A 1 
ATOM   625  O  O   . ASN A 1 80  ? -6.443  -20.663 0.612   1.00 90.25 80  A 1 
ATOM   626  C  CB  . ASN A 1 80  ? -9.070  -23.014 1.025   1.00 85.48 80  A 1 
ATOM   627  C  CG  . ASN A 1 80  ? -8.882  -23.279 -0.465  1.00 84.35 80  A 1 
ATOM   628  O  OD1 . ASN A 1 80  ? -8.035  -22.732 -1.127  1.00 80.27 80  A 1 
ATOM   629  N  ND2 . ASN A 1 80  ? -9.673  -24.157 -1.038  1.00 80.04 80  A 1 
ATOM   630  N  N   . LEU A 1 81  ? -6.182  -22.532 1.843   1.00 89.51 81  A 1 
ATOM   631  C  CA  . LEU A 1 81  ? -4.728  -22.592 1.727   1.00 90.58 81  A 1 
ATOM   632  C  C   . LEU A 1 81  ? -4.245  -22.589 0.270   1.00 92.41 81  A 1 
ATOM   633  O  O   . LEU A 1 81  ? -3.315  -21.854 -0.073  1.00 92.36 81  A 1 
ATOM   634  C  CB  . LEU A 1 81  ? -4.277  -23.876 2.454   1.00 88.25 81  A 1 
ATOM   635  C  CG  . LEU A 1 81  ? -2.752  -24.079 2.470   1.00 82.67 81  A 1 
ATOM   636  C  CD1 . LEU A 1 81  ? -2.096  -23.022 3.350   1.00 76.40 81  A 1 
ATOM   637  C  CD2 . LEU A 1 81  ? -2.420  -25.454 3.053   1.00 76.12 81  A 1 
ATOM   638  N  N   . ASP A 1 82  ? -4.882  -23.389 -0.589  1.00 91.24 82  A 1 
ATOM   639  C  CA  . ASP A 1 82  ? -4.463  -23.541 -1.981  1.00 91.90 82  A 1 
ATOM   640  C  C   . ASP A 1 82  ? -4.704  -22.262 -2.785  1.00 93.43 82  A 1 
ATOM   641  O  O   . ASP A 1 82  ? -3.878  -21.877 -3.604  1.00 93.21 82  A 1 
ATOM   642  C  CB  . ASP A 1 82  ? -5.210  -24.718 -2.628  1.00 90.73 82  A 1 
ATOM   643  C  CG  . ASP A 1 82  ? -4.846  -26.071 -2.006  1.00 85.45 82  A 1 
ATOM   644  O  OD1 . ASP A 1 82  ? -3.703  -26.198 -1.510  1.00 81.15 82  A 1 
ATOM   645  O  OD2 . ASP A 1 82  ? -5.725  -26.955 -2.025  1.00 80.03 82  A 1 
ATOM   646  N  N   . TYR A 1 83  ? -5.798  -21.539 -2.474  1.00 92.10 83  A 1 
ATOM   647  C  CA  . TYR A 1 83  ? -6.082  -20.250 -3.089  1.00 92.52 83  A 1 
ATOM   648  C  C   . TYR A 1 83  ? -5.012  -19.203 -2.728  1.00 93.88 83  A 1 
ATOM   649  O  O   . TYR A 1 83  ? -4.517  -18.505 -3.612  1.00 93.99 83  A 1 
ATOM   650  C  CB  . TYR A 1 83  ? -7.482  -19.784 -2.684  1.00 91.38 83  A 1 
ATOM   651  C  CG  . TYR A 1 83  ? -7.859  -18.533 -3.454  1.00 88.03 83  A 1 
ATOM   652  C  CD1 . TYR A 1 83  ? -7.430  -17.271 -2.996  1.00 83.51 83  A 1 
ATOM   653  C  CD2 . TYR A 1 83  ? -8.525  -18.635 -4.688  1.00 82.62 83  A 1 
ATOM   654  C  CE1 . TYR A 1 83  ? -7.660  -16.116 -3.767  1.00 78.34 83  A 1 
ATOM   655  C  CE2 . TYR A 1 83  ? -8.757  -17.492 -5.466  1.00 77.44 83  A 1 
ATOM   656  C  CZ  . TYR A 1 83  ? -8.315  -16.235 -5.003  1.00 76.38 83  A 1 
ATOM   657  O  OH  . TYR A 1 83  ? -8.526  -15.116 -5.755  1.00 72.78 83  A 1 
ATOM   658  N  N   . VAL A 1 84  ? -4.632  -19.116 -1.449  1.00 94.29 84  A 1 
ATOM   659  C  CA  . VAL A 1 84  ? -3.573  -18.195 -1.006  1.00 94.96 84  A 1 
ATOM   660  C  C   . VAL A 1 84  ? -2.241  -18.531 -1.675  1.00 95.88 84  A 1 
ATOM   661  O  O   . VAL A 1 84  ? -1.590  -17.643 -2.221  1.00 96.00 84  A 1 
ATOM   662  C  CB  . VAL A 1 84  ? -3.442  -18.207 0.534   1.00 94.68 84  A 1 
ATOM   663  C  CG1 . VAL A 1 84  ? -2.243  -17.391 1.017   1.00 93.10 84  A 1 
ATOM   664  C  CG2 . VAL A 1 84  ? -4.702  -17.607 1.174   1.00 93.37 84  A 1 
ATOM   665  N  N   . LYS A 1 85  ? -1.865  -19.806 -1.725  1.00 95.67 85  A 1 
ATOM   666  C  CA  . LYS A 1 85  ? -0.657  -20.253 -2.422  1.00 96.10 85  A 1 
ATOM   667  C  C   . LYS A 1 85  ? -0.678  -19.863 -3.897  1.00 96.59 85  A 1 
ATOM   668  O  O   . LYS A 1 85  ? 0.287   -19.278 -4.396  1.00 96.53 85  A 1 
ATOM   669  C  CB  . LYS A 1 85  ? -0.492  -21.770 -2.287  1.00 96.23 85  A 1 
ATOM   670  C  CG  . LYS A 1 85  ? -0.015  -22.182 -0.883  1.00 94.76 85  A 1 
ATOM   671  C  CD  . LYS A 1 85  ? 0.132   -23.707 -0.832  1.00 92.67 85  A 1 
ATOM   672  C  CE  . LYS A 1 85  ? 0.758   -24.138 0.493   1.00 87.84 85  A 1 
ATOM   673  N  NZ  . LYS A 1 85  ? 0.930   -25.608 0.523   1.00 81.14 85  A 1 
ATOM   674  N  N   . GLN A 1 86  ? -1.794  -20.115 -4.592  1.00 95.51 86  A 1 
ATOM   675  C  CA  . GLN A 1 86  ? -1.932  -19.742 -5.999  1.00 95.47 86  A 1 
ATOM   676  C  C   . GLN A 1 86  ? -1.858  -18.227 -6.211  1.00 95.86 86  A 1 
ATOM   677  O  O   . GLN A 1 86  ? -1.273  -17.775 -7.192  1.00 95.73 86  A 1 
ATOM   678  C  CB  . GLN A 1 86  ? -3.248  -20.321 -6.543  1.00 94.86 86  A 1 
ATOM   679  C  CG  . GLN A 1 86  ? -3.381  -20.119 -8.068  1.00 90.43 86  A 1 
ATOM   680  C  CD  . GLN A 1 86  ? -2.241  -20.792 -8.829  1.00 87.86 86  A 1 
ATOM   681  O  OE1 . GLN A 1 86  ? -1.991  -21.977 -8.700  1.00 80.57 86  A 1 
ATOM   682  N  NE2 . GLN A 1 86  ? -1.501  -20.071 -9.644  1.00 76.94 86  A 1 
ATOM   683  N  N   . SER A 1 87  ? -2.399  -17.431 -5.279  1.00 95.88 87  A 1 
ATOM   684  C  CA  . SER A 1 87  ? -2.318  -15.967 -5.337  1.00 96.10 87  A 1 
ATOM   685  C  C   . SER A 1 87  ? -0.868  -15.472 -5.225  1.00 96.80 87  A 1 
ATOM   686  O  O   . SER A 1 87  ? -0.460  -14.616 -6.009  1.00 96.69 87  A 1 
ATOM   687  C  CB  . SER A 1 87  ? -3.188  -15.345 -4.251  1.00 95.52 87  A 1 
ATOM   688  O  OG  . SER A 1 87  ? -4.539  -15.719 -4.444  1.00 88.98 87  A 1 
ATOM   689  N  N   . ILE A 1 88  ? -0.056  -16.068 -4.357  1.00 97.32 88  A 1 
ATOM   690  C  CA  . ILE A 1 88  ? 1.380   -15.749 -4.244  1.00 97.58 88  A 1 
ATOM   691  C  C   . ILE A 1 88  ? 2.150   -16.165 -5.509  1.00 97.82 88  A 1 
ATOM   692  O  O   . ILE A 1 88  ? 3.010   -15.430 -5.989  1.00 97.61 88  A 1 
ATOM   693  C  CB  . ILE A 1 88  ? 1.968   -16.389 -2.971  1.00 97.26 88  A 1 
ATOM   694  C  CG1 . ILE A 1 88  ? 1.310   -15.766 -1.725  1.00 94.98 88  A 1 
ATOM   695  C  CG2 . ILE A 1 88  ? 3.499   -16.201 -2.897  1.00 95.64 88  A 1 
ATOM   696  C  CD1 . ILE A 1 88  ? 1.573   -16.553 -0.441  1.00 86.23 88  A 1 
ATOM   697  N  N   . VAL A 1 89  ? 1.795   -17.307 -6.109  1.00 97.92 89  A 1 
ATOM   698  C  CA  . VAL A 1 89  ? 2.336   -17.712 -7.421  1.00 97.88 89  A 1 
ATOM   699  C  C   . VAL A 1 89  ? 1.981   -16.676 -8.498  1.00 97.80 89  A 1 
ATOM   700  O  O   . VAL A 1 89  ? 2.844   -16.294 -9.296  1.00 97.43 89  A 1 
ATOM   701  C  CB  . VAL A 1 89  ? 1.843   -19.113 -7.819  1.00 97.75 89  A 1 
ATOM   702  C  CG1 . VAL A 1 89  ? 2.239   -19.499 -9.252  1.00 96.73 89  A 1 
ATOM   703  C  CG2 . VAL A 1 89  ? 2.420   -20.191 -6.895  1.00 96.84 89  A 1 
ATOM   704  N  N   . ASN A 1 90  ? 0.748   -16.158 -8.496  1.00 97.01 90  A 1 
ATOM   705  C  CA  . ASN A 1 90  ? 0.306   -15.118 -9.418  1.00 96.35 90  A 1 
ATOM   706  C  C   . ASN A 1 90  ? 1.050   -13.793 -9.192  1.00 96.81 90  A 1 
ATOM   707  O  O   . ASN A 1 90  ? 1.449   -13.148 -10.165 1.00 96.51 90  A 1 
ATOM   708  C  CB  . ASN A 1 90  ? -1.211  -14.910 -9.286  1.00 95.26 90  A 1 
ATOM   709  C  CG  . ASN A 1 90  ? -2.049  -16.110 -9.702  1.00 92.91 90  A 1 
ATOM   710  O  OD1 . ASN A 1 90  ? -1.608  -17.054 -10.339 1.00 88.20 90  A 1 
ATOM   711  N  ND2 . ASN A 1 90  ? -3.318  -16.087 -9.363  1.00 86.84 90  A 1 
ATOM   712  N  N   . ALA A 1 91  ? 1.295   -13.403 -7.932  1.00 96.72 91  A 1 
ATOM   713  C  CA  . ALA A 1 91  ? 2.118   -12.245 -7.586  1.00 97.08 91  A 1 
ATOM   714  C  C   . ALA A 1 91  ? 3.540   -12.394 -8.134  1.00 97.66 91  A 1 
ATOM   715  O  O   . ALA A 1 91  ? 4.040   -11.512 -8.842  1.00 97.50 91  A 1 
ATOM   716  C  CB  . ALA A 1 91  ? 2.142   -12.062 -6.067  1.00 96.71 91  A 1 
ATOM   717  N  N   . THR A 1 92  ? 4.166   -13.540 -7.911  1.00 97.72 92  A 1 
ATOM   718  C  CA  . THR A 1 92  ? 5.498   -13.849 -8.431  1.00 97.75 92  A 1 
ATOM   719  C  C   . THR A 1 92  ? 5.543   -13.784 -9.962  1.00 97.90 92  A 1 
ATOM   720  O  O   . THR A 1 92  ? 6.456   -13.192 -10.534 1.00 97.63 92  A 1 
ATOM   721  C  CB  . THR A 1 92  ? 5.937   -15.236 -7.956  1.00 97.20 92  A 1 
ATOM   722  O  OG1 . THR A 1 92  ? 5.957   -15.256 -6.554  1.00 91.76 92  A 1 
ATOM   723  C  CG2 . THR A 1 92  ? 7.350   -15.585 -8.415  1.00 91.16 92  A 1 
ATOM   724  N  N   . ALA A 1 93  ? 4.536   -14.340 -10.646 1.00 97.76 93  A 1 
ATOM   725  C  CA  . ALA A 1 93  ? 4.429   -14.273 -12.101 1.00 97.58 93  A 1 
ATOM   726  C  C   . ALA A 1 93  ? 4.263   -12.831 -12.615 1.00 97.71 93  A 1 
ATOM   727  O  O   . ALA A 1 93  ? 4.822   -12.480 -13.658 1.00 97.32 93  A 1 
ATOM   728  C  CB  . ALA A 1 93  ? 3.262   -15.163 -12.541 1.00 97.16 93  A 1 
ATOM   729  N  N   . LEU A 1 94  ? 3.521   -11.982 -11.879 1.00 97.60 94  A 1 
ATOM   730  C  CA  . LEU A 1 94  ? 3.399   -10.556 -12.180 1.00 97.61 94  A 1 
ATOM   731  C  C   . LEU A 1 94  ? 4.740   -9.838  -12.016 1.00 98.04 94  A 1 
ATOM   732  O  O   . LEU A 1 94  ? 5.157   -9.126  -12.933 1.00 97.81 94  A 1 
ATOM   733  C  CB  . LEU A 1 94  ? 2.315   -9.952  -11.269 1.00 97.05 94  A 1 
ATOM   734  C  CG  . LEU A 1 94  ? 2.149   -8.429  -11.417 1.00 94.67 94  A 1 
ATOM   735  C  CD1 . LEU A 1 94  ? 1.517   -8.065  -12.757 1.00 90.91 94  A 1 
ATOM   736  C  CD2 . LEU A 1 94  ? 1.269   -7.898  -10.299 1.00 90.35 94  A 1 
ATOM   737  N  N   . LEU A 1 95  ? 5.441   -10.046 -10.901 1.00 97.88 95  A 1 
ATOM   738  C  CA  . LEU A 1 95  ? 6.722   -9.407  -10.610 1.00 98.05 95  A 1 
ATOM   739  C  C   . LEU A 1 95  ? 7.808   -9.823  -11.614 1.00 98.13 95  A 1 
ATOM   740  O  O   . LEU A 1 95  ? 8.572   -8.974  -12.061 1.00 97.91 95  A 1 
ATOM   741  C  CB  . LEU A 1 95  ? 7.132   -9.721  -9.167  1.00 98.14 95  A 1 
ATOM   742  C  CG  . LEU A 1 95  ? 6.223   -9.117  -8.087  1.00 97.81 95  A 1 
ATOM   743  C  CD1 . LEU A 1 95  ? 6.671   -9.585  -6.701  1.00 97.36 95  A 1 
ATOM   744  C  CD2 . LEU A 1 95  ? 6.208   -7.586  -8.107  1.00 97.08 95  A 1 
ATOM   745  N  N   . LYS A 1 96  ? 7.807   -11.076 -12.074 1.00 98.32 96  A 1 
ATOM   746  C  CA  . LYS A 1 96  ? 8.709   -11.549 -13.138 1.00 98.19 96  A 1 
ATOM   747  C  C   . LYS A 1 96  ? 8.531   -10.817 -14.478 1.00 98.08 96  A 1 
ATOM   748  O  O   . LYS A 1 96  ? 9.436   -10.848 -15.301 1.00 97.36 96  A 1 
ATOM   749  C  CB  . LYS A 1 96  ? 8.529   -13.062 -13.343 1.00 97.83 96  A 1 
ATOM   750  C  CG  . LYS A 1 96  ? 9.234   -13.869 -12.251 1.00 95.08 96  A 1 
ATOM   751  C  CD  . LYS A 1 96  ? 8.986   -15.380 -12.439 1.00 90.62 96  A 1 
ATOM   752  C  CE  . LYS A 1 96  ? 9.728   -16.165 -11.350 1.00 82.91 96  A 1 
ATOM   753  N  NZ  . LYS A 1 96  ? 9.500   -17.624 -11.448 1.00 74.52 96  A 1 
ATOM   754  N  N   . LYS A 1 97  ? 7.404   -10.126 -14.708 1.00 98.10 97  A 1 
ATOM   755  C  CA  . LYS A 1 97  ? 7.225   -9.290  -15.910 1.00 97.93 97  A 1 
ATOM   756  C  C   . LYS A 1 97  ? 8.095   -8.032  -15.888 1.00 97.71 97  A 1 
ATOM   757  O  O   . LYS A 1 97  ? 8.317   -7.453  -16.944 1.00 96.61 97  A 1 
ATOM   758  C  CB  . LYS A 1 97  ? 5.746   -8.912  -16.106 1.00 97.75 97  A 1 
ATOM   759  C  CG  . LYS A 1 97  ? 4.804   -10.113 -16.303 1.00 96.55 97  A 1 
ATOM   760  C  CD  . LYS A 1 97  ? 3.353   -9.646  -16.477 1.00 93.06 97  A 1 
ATOM   761  C  CE  . LYS A 1 97  ? 2.406   -10.833 -16.669 1.00 88.67 97  A 1 
ATOM   762  N  NZ  . LYS A 1 97  ? 0.991   -10.401 -16.848 1.00 79.27 97  A 1 
ATOM   763  N  N   . PHE A 1 98  ? 8.584   -7.603  -14.723 1.00 97.85 98  A 1 
ATOM   764  C  CA  . PHE A 1 98  ? 9.525   -6.499  -14.573 1.00 97.34 98  A 1 
ATOM   765  C  C   . PHE A 1 98  ? 10.967  -7.009  -14.664 1.00 96.15 98  A 1 
ATOM   766  O  O   . PHE A 1 98  ? 11.688  -7.090  -13.679 1.00 93.03 98  A 1 
ATOM   767  C  CB  . PHE A 1 98  ? 9.238   -5.739  -13.273 1.00 97.46 98  A 1 
ATOM   768  C  CG  . PHE A 1 98  ? 7.822   -5.208  -13.178 1.00 97.96 98  A 1 
ATOM   769  C  CD1 . PHE A 1 98  ? 7.422   -4.122  -13.970 1.00 97.36 98  A 1 
ATOM   770  C  CD2 . PHE A 1 98  ? 6.898   -5.819  -12.314 1.00 97.46 98  A 1 
ATOM   771  C  CE1 . PHE A 1 98  ? 6.112   -3.632  -13.880 1.00 96.86 98  A 1 
ATOM   772  C  CE2 . PHE A 1 98  ? 5.583   -5.333  -12.220 1.00 96.98 98  A 1 
ATOM   773  C  CZ  . PHE A 1 98  ? 5.190   -4.236  -13.008 1.00 97.19 98  A 1 
ATOM   774  N  N   . GLU A 1 99  ? 11.368  -7.381  -15.883 1.00 94.42 99  A 1 
ATOM   775  C  CA  . GLU A 1 99  ? 12.718  -7.836  -16.175 1.00 91.67 99  A 1 
ATOM   776  C  C   . GLU A 1 99  ? 13.753  -6.759  -15.814 1.00 90.13 99  A 1 
ATOM   777  O  O   . GLU A 1 99  ? 13.524  -5.564  -16.009 1.00 82.24 99  A 1 
ATOM   778  C  CB  . GLU A 1 99  ? 12.834  -8.231  -17.648 1.00 87.87 99  A 1 
ATOM   779  C  CG  . GLU A 1 99  ? 11.969  -9.460  -17.981 1.00 77.86 99  A 1 
ATOM   780  C  CD  . GLU A 1 99  ? 11.824  -9.719  -19.480 1.00 72.08 99  A 1 
ATOM   781  O  OE1 . GLU A 1 99  ? 10.895  -10.480 -19.833 1.00 65.30 99  A 1 
ATOM   782  O  OE2 . GLU A 1 99  ? 12.561  -9.097  -20.269 1.00 67.02 99  A 1 
ATOM   783  N  N   . ASP A 1 100 ? 14.877  -7.178  -15.270 1.00 94.52 100 A 1 
ATOM   784  C  CA  . ASP A 1 100 ? 16.003  -6.359  -14.787 1.00 94.25 100 A 1 
ATOM   785  C  C   . ASP A 1 100 ? 15.685  -5.413  -13.617 1.00 95.87 100 A 1 
ATOM   786  O  O   . ASP A 1 100 ? 16.529  -4.586  -13.259 1.00 93.93 100 A 1 
ATOM   787  C  CB  . ASP A 1 100 ? 16.684  -5.576  -15.911 1.00 89.98 100 A 1 
ATOM   788  C  CG  . ASP A 1 100 ? 16.845  -6.307  -17.225 1.00 81.62 100 A 1 
ATOM   789  O  OD1 . ASP A 1 100 ? 17.207  -7.501  -17.186 1.00 73.93 100 A 1 
ATOM   790  O  OD2 . ASP A 1 100 ? 16.632  -5.609  -18.244 1.00 75.97 100 A 1 
ATOM   791  N  N   . PHE A 1 101 ? 14.494  -5.483  -13.004 1.00 97.55 101 A 1 
ATOM   792  C  CA  . PHE A 1 101 ? 14.184  -4.664  -11.835 1.00 97.96 101 A 1 
ATOM   793  C  C   . PHE A 1 101 ? 14.790  -5.272  -10.563 1.00 97.99 101 A 1 
ATOM   794  O  O   . PHE A 1 101 ? 14.725  -6.479  -10.339 1.00 97.22 101 A 1 
ATOM   795  C  CB  . PHE A 1 101 ? 12.671  -4.469  -11.663 1.00 97.98 101 A 1 
ATOM   796  C  CG  . PHE A 1 101 ? 12.042  -3.401  -12.544 1.00 98.16 101 A 1 
ATOM   797  C  CD1 . PHE A 1 101 ? 11.281  -2.369  -11.953 1.00 97.27 101 A 1 
ATOM   798  C  CD2 . PHE A 1 101 ? 12.170  -3.436  -13.938 1.00 97.32 101 A 1 
ATOM   799  C  CE1 . PHE A 1 101 ? 10.657  -1.396  -12.754 1.00 96.89 101 A 1 
ATOM   800  C  CE2 . PHE A 1 101 ? 11.557  -2.461  -14.743 1.00 96.92 101 A 1 
ATOM   801  C  CZ  . PHE A 1 101 ? 10.795  -1.444  -14.151 1.00 97.40 101 A 1 
ATOM   802  N  N   . PHE A 1 102 ? 15.312  -4.406  -9.691  1.00 98.31 102 A 1 
ATOM   803  C  CA  . PHE A 1 102 ? 15.550  -4.756  -8.297  1.00 98.43 102 A 1 
ATOM   804  C  C   . PHE A 1 102 ? 14.219  -4.692  -7.547  1.00 98.55 102 A 1 
ATOM   805  O  O   . PHE A 1 102 ? 13.651  -3.613  -7.355  1.00 98.49 102 A 1 
ATOM   806  C  CB  . PHE A 1 102 ? 16.598  -3.805  -7.705  1.00 98.33 102 A 1 
ATOM   807  C  CG  . PHE A 1 102 ? 16.930  -4.116  -6.259  1.00 98.34 102 A 1 
ATOM   808  C  CD1 . PHE A 1 102 ? 16.523  -3.251  -5.232  1.00 97.83 102 A 1 
ATOM   809  C  CD2 . PHE A 1 102 ? 17.648  -5.283  -5.944  1.00 97.90 102 A 1 
ATOM   810  C  CE1 . PHE A 1 102 ? 16.842  -3.534  -3.896  1.00 97.44 102 A 1 
ATOM   811  C  CE2 . PHE A 1 102 ? 17.969  -5.573  -4.609  1.00 97.51 102 A 1 
ATOM   812  C  CZ  . PHE A 1 102 ? 17.573  -4.697  -3.582  1.00 97.69 102 A 1 
ATOM   813  N  N   . ILE A 1 103 ? 13.676  -5.851  -7.178  1.00 98.68 103 A 1 
ATOM   814  C  CA  . ILE A 1 103 ? 12.356  -6.004  -6.562  1.00 98.73 103 A 1 
ATOM   815  C  C   . ILE A 1 103 ? 12.521  -6.370  -5.095  1.00 98.82 103 A 1 
ATOM   816  O  O   . ILE A 1 103 ? 13.296  -7.262  -4.756  1.00 98.64 103 A 1 
ATOM   817  C  CB  . ILE A 1 103 ? 11.491  -7.016  -7.339  1.00 98.44 103 A 1 
ATOM   818  C  CG1 . ILE A 1 103 ? 11.283  -6.515  -8.797  1.00 96.60 103 A 1 
ATOM   819  C  CG2 . ILE A 1 103 ? 10.141  -7.232  -6.637  1.00 97.77 103 A 1 
ATOM   820  C  CD1 . ILE A 1 103 ? 10.471  -7.445  -9.697  1.00 89.90 103 A 1 
ATOM   821  N  N   . ILE A 1 104 ? 11.768  -5.686  -4.234  1.00 98.76 104 A 1 
ATOM   822  C  CA  . ILE A 1 104 ? 11.743  -5.872  -2.779  1.00 98.85 104 A 1 
ATOM   823  C  C   . ILE A 1 104 ? 10.344  -6.388  -2.414  1.00 98.82 104 A 1 
ATOM   824  O  O   . ILE A 1 104 ? 9.439   -5.581  -2.192  1.00 98.70 104 A 1 
ATOM   825  C  CB  . ILE A 1 104 ? 12.095  -4.534  -2.083  1.00 98.76 104 A 1 
ATOM   826  C  CG1 . ILE A 1 104 ? 13.461  -3.962  -2.538  1.00 98.37 104 A 1 
ATOM   827  C  CG2 . ILE A 1 104 ? 12.099  -4.719  -0.552  1.00 98.46 104 A 1 
ATOM   828  C  CD1 . ILE A 1 104 ? 13.588  -2.457  -2.262  1.00 96.94 104 A 1 
ATOM   829  N  N   . PRO A 1 105 ? 10.109  -7.715  -2.409  1.00 98.71 105 A 1 
ATOM   830  C  CA  . PRO A 1 105 ? 8.789   -8.291  -2.148  1.00 98.77 105 A 1 
ATOM   831  C  C   . PRO A 1 105 ? 8.496   -8.424  -0.648  1.00 98.78 105 A 1 
ATOM   832  O  O   . PRO A 1 105 ? 9.403   -8.601  0.156   1.00 98.45 105 A 1 
ATOM   833  C  CB  . PRO A 1 105 ? 8.816   -9.646  -2.855  1.00 98.59 105 A 1 
ATOM   834  C  CG  . PRO A 1 105 ? 10.269  -10.078 -2.714  1.00 98.16 105 A 1 
ATOM   835  C  CD  . PRO A 1 105 ? 11.041  -8.760  -2.806  1.00 98.60 105 A 1 
ATOM   836  N  N   . MET A 1 106 ? 7.207   -8.410  -0.278  1.00 98.56 106 A 1 
ATOM   837  C  CA  . MET A 1 106 ? 6.747   -8.726  1.080   1.00 98.34 106 A 1 
ATOM   838  C  C   . MET A 1 106 ? 5.355   -9.359  1.058   1.00 98.35 106 A 1 
ATOM   839  O  O   . MET A 1 106 ? 4.716   -9.450  0.010   1.00 97.61 106 A 1 
ATOM   840  C  CB  . MET A 1 106 ? 6.787   -7.466  1.973   1.00 96.20 106 A 1 
ATOM   841  C  CG  . MET A 1 106 ? 5.711   -6.436  1.616   1.00 92.62 106 A 1 
ATOM   842  S  SD  . MET A 1 106 ? 5.761   -4.909  2.601   1.00 94.75 106 A 1 
ATOM   843  C  CE  . MET A 1 106 ? 7.311   -4.206  2.005   1.00 89.51 106 A 1 
ATOM   844  N  N   . LEU A 1 107 ? 4.885   -9.790  2.237   1.00 98.39 107 A 1 
ATOM   845  C  CA  . LEU A 1 107 ? 3.531   -10.295 2.460   1.00 98.10 107 A 1 
ATOM   846  C  C   . LEU A 1 107 ? 2.670   -9.233  3.148   1.00 98.19 107 A 1 
ATOM   847  O  O   . LEU A 1 107 ? 3.128   -8.561  4.079   1.00 97.64 107 A 1 
ATOM   848  C  CB  . LEU A 1 107 ? 3.588   -11.577 3.311   1.00 97.64 107 A 1 
ATOM   849  C  CG  . LEU A 1 107 ? 4.272   -12.776 2.639   1.00 97.26 107 A 1 
ATOM   850  C  CD1 . LEU A 1 107 ? 4.446   -13.899 3.658   1.00 96.55 107 A 1 
ATOM   851  C  CD2 . LEU A 1 107 ? 3.473   -13.306 1.453   1.00 96.11 107 A 1 
ATOM   852  N  N   . GLY A 1 108 ? 1.406   -9.121  2.728   1.00 98.21 108 A 1 
ATOM   853  C  CA  . GLY A 1 108 ? 0.370   -8.378  3.420   1.00 98.07 108 A 1 
ATOM   854  C  C   . GLY A 1 108 ? -0.463  -9.263  4.360   1.00 97.81 108 A 1 
ATOM   855  O  O   . GLY A 1 108 ? -0.231  -10.464 4.502   1.00 97.28 108 A 1 
ATOM   856  N  N   . ASN A 1 109 ? -1.448  -8.676  5.041   1.00 97.56 109 A 1 
ATOM   857  C  CA  . ASN A 1 109 ? -2.283  -9.392  6.011   1.00 97.26 109 A 1 
ATOM   858  C  C   . ASN A 1 109 ? -3.298  -10.349 5.372   1.00 97.15 109 A 1 
ATOM   859  O  O   . ASN A 1 109 ? -3.834  -11.223 6.063   1.00 96.11 109 A 1 
ATOM   860  C  CB  . ASN A 1 109 ? -2.958  -8.375  6.957   1.00 96.96 109 A 1 
ATOM   861  C  CG  . ASN A 1 109 ? -3.941  -7.470  6.235   1.00 96.63 109 A 1 
ATOM   862  O  OD1 . ASN A 1 109 ? -3.583  -6.445  5.687   1.00 93.78 109 A 1 
ATOM   863  N  ND2 . ASN A 1 109 ? -5.202  -7.818  6.206   1.00 93.15 109 A 1 
ATOM   864  N  N   . HIS A 1 110 ? -3.579  -10.196 4.077   1.00 96.71 110 A 1 
ATOM   865  C  CA  . HIS A 1 110 ? -4.421  -11.120 3.316   1.00 96.25 110 A 1 
ATOM   866  C  C   . HIS A 1 110 ? -3.628  -12.281 2.703   1.00 96.24 110 A 1 
ATOM   867  O  O   . HIS A 1 110 ? -4.224  -13.300 2.350   1.00 95.05 110 A 1 
ATOM   868  C  CB  . HIS A 1 110 ? -5.222  -10.336 2.271   1.00 95.90 110 A 1 
ATOM   869  C  CG  . HIS A 1 110 ? -6.345  -9.540  2.880   1.00 95.24 110 A 1 
ATOM   870  N  ND1 . HIS A 1 110 ? -7.604  -10.035 3.150   1.00 88.46 110 A 1 
ATOM   871  C  CD2 . HIS A 1 110 ? -6.331  -8.243  3.308   1.00 88.21 110 A 1 
ATOM   872  C  CE1 . HIS A 1 110 ? -8.317  -9.058  3.725   1.00 88.24 110 A 1 
ATOM   873  N  NE2 . HIS A 1 110 ? -7.585  -7.948  3.844   1.00 90.03 110 A 1 
ATOM   874  N  N   . ASP A 1 111 ? -2.307  -12.189 2.654   1.00 96.75 111 A 1 
ATOM   875  C  CA  . ASP A 1 111 ? -1.421  -13.164 2.011   1.00 96.77 111 A 1 
ATOM   876  C  C   . ASP A 1 111 ? -1.112  -14.394 2.890   1.00 96.46 111 A 1 
ATOM   877  O  O   . ASP A 1 111 ? -0.033  -14.984 2.831   1.00 95.15 111 A 1 
ATOM   878  C  CB  . ASP A 1 111 ? -0.144  -12.458 1.522   1.00 96.80 111 A 1 
ATOM   879  C  CG  . ASP A 1 111 ? -0.412  -11.320 0.526   1.00 97.03 111 A 1 
ATOM   880  O  OD1 . ASP A 1 111 ? -1.402  -11.391 -0.228  1.00 96.00 111 A 1 
ATOM   881  O  OD2 . ASP A 1 111 ? 0.409   -10.378 0.502   1.00 96.16 111 A 1 
ATOM   882  N  N   . VAL A 1 112 ? -2.078  -14.806 3.733   1.00 95.60 112 A 1 
ATOM   883  C  CA  . VAL A 1 112 ? -1.976  -15.971 4.613   1.00 95.15 112 A 1 
ATOM   884  C  C   . VAL A 1 112 ? -3.346  -16.624 4.795   1.00 94.68 112 A 1 
ATOM   885  O  O   . VAL A 1 112 ? -4.386  -15.993 4.600   1.00 94.19 112 A 1 
ATOM   886  C  CB  . VAL A 1 112 ? -1.334  -15.574 5.965   1.00 95.03 112 A 1 
ATOM   887  C  CG1 . VAL A 1 112 ? -2.201  -14.620 6.786   1.00 93.31 112 A 1 
ATOM   888  C  CG2 . VAL A 1 112 ? -0.982  -16.792 6.823   1.00 93.68 112 A 1 
ATOM   889  N  N   . TYR A 1 113 ? -3.373  -17.910 5.165   1.00 93.86 113 A 1 
ATOM   890  C  CA  . TYR A 1 113 ? -4.596  -18.609 5.547   1.00 92.70 113 A 1 
ATOM   891  C  C   . TYR A 1 113 ? -4.501  -19.165 6.975   1.00 92.16 113 A 1 
ATOM   892  O  O   . TYR A 1 113 ? -3.582  -19.930 7.260   1.00 89.74 113 A 1 
ATOM   893  C  CB  . TYR A 1 113 ? -4.899  -19.717 4.543   1.00 91.61 113 A 1 
ATOM   894  C  CG  . TYR A 1 113 ? -6.176  -20.460 4.873   1.00 90.88 113 A 1 
ATOM   895  C  CD1 . TYR A 1 113 ? -6.126  -21.677 5.594   1.00 88.84 113 A 1 
ATOM   896  C  CD2 . TYR A 1 113 ? -7.422  -19.915 4.519   1.00 88.54 113 A 1 
ATOM   897  C  CE1 . TYR A 1 113 ? -7.313  -22.341 5.945   1.00 86.16 113 A 1 
ATOM   898  C  CE2 . TYR A 1 113 ? -8.614  -20.578 4.870   1.00 85.74 113 A 1 
ATOM   899  C  CZ  . TYR A 1 113 ? -8.555  -21.787 5.579   1.00 85.26 113 A 1 
ATOM   900  O  OH  . TYR A 1 113 ? -9.719  -22.434 5.917   1.00 82.27 113 A 1 
ATOM   901  N  N   . PRO A 1 114 ? -5.483  -18.857 7.869   1.00 92.49 114 A 1 
ATOM   902  C  CA  . PRO A 1 114 ? -6.539  -17.862 7.705   1.00 92.59 114 A 1 
ATOM   903  C  C   . PRO A 1 114 ? -5.998  -16.427 7.608   1.00 93.28 114 A 1 
ATOM   904  O  O   . PRO A 1 114 ? -4.904  -16.154 8.086   1.00 92.10 114 A 1 
ATOM   905  C  CB  . PRO A 1 114 ? -7.456  -18.035 8.924   1.00 90.52 114 A 1 
ATOM   906  C  CG  . PRO A 1 114 ? -7.111  -19.416 9.468   1.00 88.10 114 A 1 
ATOM   907  C  CD  . PRO A 1 114 ? -5.640  -19.560 9.124   1.00 90.58 114 A 1 
ATOM   908  N  N   . ALA A 1 115 ? -6.780  -15.505 7.029   1.00 93.13 115 A 1 
ATOM   909  C  CA  . ALA A 1 115 ? -6.377  -14.108 6.902   1.00 93.62 115 A 1 
ATOM   910  C  C   . ALA A 1 115 ? -5.959  -13.508 8.257   1.00 94.81 115 A 1 
ATOM   911  O  O   . ALA A 1 115 ? -6.524  -13.846 9.297   1.00 94.27 115 A 1 
ATOM   912  C  CB  . ALA A 1 115 ? -7.504  -13.290 6.267   1.00 92.20 115 A 1 
ATOM   913  N  N   . ASN A 1 116 ? -4.977  -12.625 8.242   1.00 96.01 116 A 1 
ATOM   914  C  CA  . ASN A 1 116 ? -4.404  -11.940 9.402   1.00 96.14 116 A 1 
ATOM   915  C  C   . ASN A 1 116 ? -3.641  -12.831 10.398  1.00 96.34 116 A 1 
ATOM   916  O  O   . ASN A 1 116 ? -2.945  -12.306 11.258  1.00 95.41 116 A 1 
ATOM   917  C  CB  . ASN A 1 116 ? -5.479  -11.088 10.113  1.00 95.68 116 A 1 
ATOM   918  C  CG  . ASN A 1 116 ? -6.385  -10.321 9.157   1.00 95.22 116 A 1 
ATOM   919  O  OD1 . ASN A 1 116 ? -5.955  -9.647  8.247   1.00 91.83 116 A 1 
ATOM   920  N  ND2 . ASN A 1 116 ? -7.686  -10.424 9.336   1.00 91.01 116 A 1 
ATOM   921  N  N   . GLN A 1 117 ? -3.742  -14.151 10.308  1.00 96.45 117 A 1 
ATOM   922  C  CA  . GLN A 1 117 ? -3.164  -15.091 11.274  1.00 95.64 117 A 1 
ATOM   923  C  C   . GLN A 1 117 ? -1.748  -15.518 10.850  1.00 95.07 117 A 1 
ATOM   924  O  O   . GLN A 1 117 ? -1.535  -16.647 10.390  1.00 92.79 117 A 1 
ATOM   925  C  CB  . GLN A 1 117 ? -4.090  -16.300 11.497  1.00 95.03 117 A 1 
ATOM   926  C  CG  . GLN A 1 117 ? -5.563  -15.947 11.776  1.00 93.93 117 A 1 
ATOM   927  C  CD  . GLN A 1 117 ? -5.749  -14.885 12.863  1.00 93.86 117 A 1 
ATOM   928  O  OE1 . GLN A 1 117 ? -5.263  -15.009 13.971  1.00 89.11 117 A 1 
ATOM   929  N  NE2 . GLN A 1 117 ? -6.451  -13.812 12.567  1.00 87.66 117 A 1 
ATOM   930  N  N   . MET A 1 118 ? -0.780  -14.621 10.985  1.00 94.65 118 A 1 
ATOM   931  C  CA  . MET A 1 118 ? 0.587   -14.824 10.511  1.00 94.06 118 A 1 
ATOM   932  C  C   . MET A 1 118 ? 1.591   -14.786 11.671  1.00 94.15 118 A 1 
ATOM   933  O  O   . MET A 1 118 ? 1.866   -13.716 12.209  1.00 89.52 118 A 1 
ATOM   934  C  CB  . MET A 1 118 ? 0.897   -13.771 9.442   1.00 91.24 118 A 1 
ATOM   935  C  CG  . MET A 1 118 ? 2.220   -14.041 8.726   1.00 87.45 118 A 1 
ATOM   936  S  SD  . MET A 1 118 ? 2.700   -12.763 7.534   1.00 88.86 118 A 1 
ATOM   937  C  CE  . MET A 1 118 ? 1.427   -12.955 6.270   1.00 83.86 118 A 1 
ATOM   938  N  N   . ALA A 1 119 ? 2.122   -15.936 12.068  1.00 92.98 119 A 1 
ATOM   939  C  CA  . ALA A 1 119 ? 3.251   -16.102 12.993  1.00 92.23 119 A 1 
ATOM   940  C  C   . ALA A 1 119 ? 3.703   -17.574 13.050  1.00 91.58 119 A 1 
ATOM   941  O  O   . ALA A 1 119 ? 3.737   -18.253 12.018  1.00 84.56 119 A 1 
ATOM   942  C  CB  . ALA A 1 119 ? 2.868   -15.568 14.390  1.00 88.79 119 A 1 
ATOM   943  N  N   . ILE A 1 120 ? 4.038   -18.078 14.225  1.00 86.60 120 A 1 
ATOM   944  C  CA  . ILE A 1 120 ? 4.579   -19.433 14.450  1.00 83.08 120 A 1 
ATOM   945  C  C   . ILE A 1 120 ? 3.664   -20.528 13.884  1.00 83.06 120 A 1 
ATOM   946  O  O   . ILE A 1 120 ? 4.117   -21.399 13.151  1.00 76.83 120 A 1 
ATOM   947  C  CB  . ILE A 1 120 ? 4.858   -19.643 15.962  1.00 78.52 120 A 1 
ATOM   948  C  CG1 . ILE A 1 120 ? 5.923   -18.640 16.455  1.00 70.02 120 A 1 
ATOM   949  C  CG2 . ILE A 1 120 ? 5.304   -21.089 16.249  1.00 68.75 120 A 1 
ATOM   950  C  CD1 . ILE A 1 120 ? 6.111   -18.602 17.974  1.00 63.64 120 A 1 
ATOM   951  N  N   . ASN A 1 121 ? 2.348   -20.461 14.159  1.00 82.21 121 A 1 
ATOM   952  C  CA  . ASN A 1 121 ? 1.396   -21.492 13.722  1.00 78.63 121 A 1 
ATOM   953  C  C   . ASN A 1 121 ? 1.109   -21.465 12.210  1.00 80.46 121 A 1 
ATOM   954  O  O   . ASN A 1 121 ? 0.446   -22.355 11.685  1.00 77.35 121 A 1 
ATOM   955  C  CB  . ASN A 1 121 ? 0.091   -21.348 14.526  1.00 76.89 121 A 1 
ATOM   956  C  CG  . ASN A 1 121 ? 0.270   -21.587 16.016  1.00 71.04 121 A 1 
ATOM   957  O  OD1 . ASN A 1 121 ? 1.226   -22.178 16.475  1.00 65.14 121 A 1 
ATOM   958  N  ND2 . ASN A 1 121 ? -0.669  -21.135 16.817  1.00 63.77 121 A 1 
ATOM   959  N  N   . SER A 1 122 ? 1.592   -20.445 11.500  1.00 84.25 122 A 1 
ATOM   960  C  CA  . SER A 1 122 ? 1.464   -20.288 10.052  1.00 82.48 122 A 1 
ATOM   961  C  C   . SER A 1 122 ? 2.825   -20.175 9.361   1.00 85.53 122 A 1 
ATOM   962  O  O   . SER A 1 122 ? 2.916   -19.639 8.265   1.00 82.73 122 A 1 
ATOM   963  C  CB  . SER A 1 122 ? 0.543   -19.102 9.738   1.00 77.70 122 A 1 
ATOM   964  O  OG  . SER A 1 122 ? 1.005   -17.942 10.399  1.00 71.87 122 A 1 
ATOM   965  N  N   . GLN A 1 123 ? 3.900   -20.693 9.979   1.00 90.41 123 A 1 
ATOM   966  C  CA  . GLN A 1 123 ? 5.273   -20.554 9.472   1.00 90.89 123 A 1 
ATOM   967  C  C   . GLN A 1 123 ? 5.465   -21.109 8.047   1.00 93.42 123 A 1 
ATOM   968  O  O   . GLN A 1 123 ? 6.355   -20.671 7.317   1.00 92.09 123 A 1 
ATOM   969  C  CB  . GLN A 1 123 ? 6.211   -21.241 10.465  1.00 87.27 123 A 1 
ATOM   970  C  CG  . GLN A 1 123 ? 7.663   -20.747 10.341  1.00 76.19 123 A 1 
ATOM   971  C  CD  . GLN A 1 123 ? 8.573   -21.353 11.404  1.00 70.83 123 A 1 
ATOM   972  O  OE1 . GLN A 1 123 ? 8.264   -22.353 12.034  1.00 64.65 123 A 1 
ATOM   973  N  NE2 . GLN A 1 123 ? 9.728   -20.770 11.635  1.00 60.69 123 A 1 
ATOM   974  N  N   . TRP A 1 124 ? 4.568   -22.011 7.605   1.00 93.10 124 A 1 
ATOM   975  C  CA  . TRP A 1 124 ? 4.517   -22.488 6.224   1.00 93.97 124 A 1 
ATOM   976  C  C   . TRP A 1 124 ? 4.471   -21.340 5.194   1.00 95.41 124 A 1 
ATOM   977  O  O   . TRP A 1 124 ? 5.008   -21.493 4.103   1.00 94.91 124 A 1 
ATOM   978  C  CB  . TRP A 1 124 ? 3.298   -23.405 6.054   1.00 92.08 124 A 1 
ATOM   979  C  CG  . TRP A 1 124 ? 1.964   -22.704 6.099   1.00 88.66 124 A 1 
ATOM   980  C  CD1 . TRP A 1 124 ? 1.181   -22.545 7.190   1.00 84.85 124 A 1 
ATOM   981  C  CD2 . TRP A 1 124 ? 1.279   -22.001 5.015   1.00 88.93 124 A 1 
ATOM   982  N  NE1 . TRP A 1 124 ? 0.069   -21.784 6.865   1.00 80.71 124 A 1 
ATOM   983  C  CE2 . TRP A 1 124 ? 0.110   -21.418 5.544   1.00 85.45 124 A 1 
ATOM   984  C  CE3 . TRP A 1 124 ? 1.568   -21.796 3.650   1.00 81.53 124 A 1 
ATOM   985  C  CZ2 . TRP A 1 124 ? -0.748  -20.611 4.754   1.00 81.89 124 A 1 
ATOM   986  C  CZ3 . TRP A 1 124 ? 0.710   -20.995 2.855   1.00 81.56 124 A 1 
ATOM   987  C  CH2 . TRP A 1 124 ? -0.424  -20.406 3.410   1.00 80.65 124 A 1 
ATOM   988  N  N   . ILE A 1 125 ? 3.848   -20.203 5.542   1.00 94.73 125 A 1 
ATOM   989  C  CA  . ILE A 1 125 ? 3.707   -19.077 4.602   1.00 95.62 125 A 1 
ATOM   990  C  C   . ILE A 1 125 ? 5.055   -18.429 4.312   1.00 96.87 125 A 1 
ATOM   991  O  O   . ILE A 1 125 ? 5.330   -18.089 3.168   1.00 97.00 125 A 1 
ATOM   992  C  CB  . ILE A 1 125 ? 2.673   -18.044 5.102   1.00 94.35 125 A 1 
ATOM   993  C  CG1 . ILE A 1 125 ? 2.241   -17.069 3.991   1.00 89.86 125 A 1 
ATOM   994  C  CG2 . ILE A 1 125 ? 3.170   -17.210 6.299   1.00 89.98 125 A 1 
ATOM   995  C  CD1 . ILE A 1 125 ? 1.572   -17.760 2.813   1.00 84.48 125 A 1 
ATOM   996  N  N   . PHE A 1 126 ? 5.918   -18.308 5.323   1.00 96.50 126 A 1 
ATOM   997  C  CA  . PHE A 1 126 ? 7.238   -17.704 5.159   1.00 96.97 126 A 1 
ATOM   998  C  C   . PHE A 1 126 ? 8.138   -18.583 4.288   1.00 97.34 126 A 1 
ATOM   999  O  O   . PHE A 1 126 ? 8.796   -18.077 3.383   1.00 97.16 126 A 1 
ATOM   1000 C  CB  . PHE A 1 126 ? 7.886   -17.478 6.531   1.00 96.89 126 A 1 
ATOM   1001 C  CG  . PHE A 1 126 ? 7.054   -16.692 7.516   1.00 97.22 126 A 1 
ATOM   1002 C  CD1 . PHE A 1 126 ? 6.418   -15.490 7.138   1.00 96.11 126 A 1 
ATOM   1003 C  CD2 . PHE A 1 126 ? 6.910   -17.155 8.837   1.00 95.93 126 A 1 
ATOM   1004 C  CE1 . PHE A 1 126 ? 5.645   -14.776 8.055   1.00 95.26 126 A 1 
ATOM   1005 C  CE2 . PHE A 1 126 ? 6.141   -16.441 9.763   1.00 95.14 126 A 1 
ATOM   1006 C  CZ  . PHE A 1 126 ? 5.504   -15.250 9.377   1.00 95.75 126 A 1 
ATOM   1007 N  N   . GLN A 1 127 ? 8.101   -19.900 4.508   1.00 97.02 127 A 1 
ATOM   1008 C  CA  . GLN A 1 127 ? 8.824   -20.864 3.684   1.00 96.99 127 A 1 
ATOM   1009 C  C   . GLN A 1 127 ? 8.341   -20.822 2.230   1.00 97.54 127 A 1 
ATOM   1010 O  O   . GLN A 1 127 ? 9.142   -20.638 1.317   1.00 97.28 127 A 1 
ATOM   1011 C  CB  . GLN A 1 127 ? 8.660   -22.264 4.312   1.00 95.89 127 A 1 
ATOM   1012 C  CG  . GLN A 1 127 ? 9.396   -23.365 3.540   1.00 86.02 127 A 1 
ATOM   1013 C  CD  . GLN A 1 127 ? 10.920  -23.239 3.571   1.00 78.98 127 A 1 
ATOM   1014 O  OE1 . GLN A 1 127 ? 11.514  -22.690 4.492   1.00 71.05 127 A 1 
ATOM   1015 N  NE2 . GLN A 1 127 ? 11.587  -23.769 2.580   1.00 66.27 127 A 1 
ATOM   1016 N  N   . PHE A 1 128 ? 7.016   -20.924 2.023   1.00 97.26 128 A 1 
ATOM   1017 C  CA  . PHE A 1 128 ? 6.422   -20.938 0.690   1.00 97.56 128 A 1 
ATOM   1018 C  C   . PHE A 1 128 ? 6.674   -19.621 -0.063  1.00 97.86 128 A 1 
ATOM   1019 O  O   . PHE A 1 128 ? 7.101   -19.639 -1.215  1.00 97.81 128 A 1 
ATOM   1020 C  CB  . PHE A 1 128 ? 4.921   -21.225 0.807   1.00 97.41 128 A 1 
ATOM   1021 C  CG  . PHE A 1 128 ? 4.232   -21.310 -0.532  1.00 97.53 128 A 1 
ATOM   1022 C  CD1 . PHE A 1 128 ? 3.556   -20.195 -1.067  1.00 97.00 128 A 1 
ATOM   1023 C  CD2 . PHE A 1 128 ? 4.310   -22.494 -1.295  1.00 97.01 128 A 1 
ATOM   1024 C  CE1 . PHE A 1 128 ? 2.962   -20.261 -2.340  1.00 96.36 128 A 1 
ATOM   1025 C  CE2 . PHE A 1 128 ? 3.714   -22.569 -2.566  1.00 96.39 128 A 1 
ATOM   1026 C  CZ  . PHE A 1 128 ? 3.046   -21.451 -3.082  1.00 96.50 128 A 1 
ATOM   1027 N  N   . ALA A 1 129 ? 6.447   -18.471 0.578   1.00 97.77 129 A 1 
ATOM   1028 C  CA  . ALA A 1 129 ? 6.652   -17.179 -0.053  1.00 97.83 129 A 1 
ATOM   1029 C  C   . ALA A 1 129 ? 8.139   -16.904 -0.336  1.00 98.28 129 A 1 
ATOM   1030 O  O   . ALA A 1 129 ? 8.455   -16.385 -1.400  1.00 98.22 129 A 1 
ATOM   1031 C  CB  . ALA A 1 129 ? 6.019   -16.087 0.813   1.00 97.69 129 A 1 
ATOM   1032 N  N   . ALA A 1 130 ? 9.046   -17.305 0.556   1.00 98.01 130 A 1 
ATOM   1033 C  CA  . ALA A 1 130 ? 10.480  -17.207 0.302   1.00 98.19 130 A 1 
ATOM   1034 C  C   . ALA A 1 130 ? 10.904  -18.021 -0.933  1.00 98.20 130 A 1 
ATOM   1035 O  O   . ALA A 1 130 ? 11.710  -17.549 -1.737  1.00 98.14 130 A 1 
ATOM   1036 C  CB  . ALA A 1 130 ? 11.253  -17.661 1.542   1.00 97.90 130 A 1 
ATOM   1037 N  N   . GLU A 1 131 ? 10.342  -19.224 -1.115  1.00 98.27 131 A 1 
ATOM   1038 C  CA  . GLU A 1 131 ? 10.588  -20.050 -2.308  1.00 98.18 131 A 1 
ATOM   1039 C  C   . GLU A 1 131 ? 10.038  -19.400 -3.583  1.00 98.35 131 A 1 
ATOM   1040 O  O   . GLU A 1 131 ? 10.719  -19.385 -4.612  1.00 97.96 131 A 1 
ATOM   1041 C  CB  . GLU A 1 131 ? 9.969   -21.437 -2.098  1.00 97.40 131 A 1 
ATOM   1042 C  CG  . GLU A 1 131 ? 10.776  -22.273 -1.105  1.00 85.07 131 A 1 
ATOM   1043 C  CD  . GLU A 1 131 ? 10.059  -23.544 -0.631  1.00 77.41 131 A 1 
ATOM   1044 O  OE1 . GLU A 1 131 ? 10.605  -24.158 0.323   1.00 71.15 131 A 1 
ATOM   1045 O  OE2 . GLU A 1 131 ? 8.998   -23.897 -1.191  1.00 74.14 131 A 1 
ATOM   1046 N  N   . GLN A 1 132 ? 8.841   -18.797 -3.525  1.00 98.32 132 A 1 
ATOM   1047 C  CA  . GLN A 1 132 ? 8.270   -18.096 -4.676  1.00 98.48 132 A 1 
ATOM   1048 C  C   . GLN A 1 132 ? 9.046   -16.818 -5.014  1.00 98.50 132 A 1 
ATOM   1049 O  O   . GLN A 1 132 ? 9.333   -16.564 -6.185  1.00 98.27 132 A 1 
ATOM   1050 C  CB  . GLN A 1 132 ? 6.785   -17.779 -4.427  1.00 98.29 132 A 1 
ATOM   1051 C  CG  . GLN A 1 132 ? 5.876   -19.018 -4.331  1.00 96.52 132 A 1 
ATOM   1052 C  CD  . GLN A 1 132 ? 6.034   -19.959 -5.517  1.00 95.39 132 A 1 
ATOM   1053 O  OE1 . GLN A 1 132 ? 5.868   -19.587 -6.674  1.00 86.88 132 A 1 
ATOM   1054 N  NE2 . GLN A 1 132 ? 6.377   -21.204 -5.280  1.00 85.28 132 A 1 
ATOM   1055 N  N   . PHE A 1 133 ? 9.422   -16.022 -4.002  1.00 98.56 133 A 1 
ATOM   1056 C  CA  . PHE A 1 133 ? 10.149  -14.768 -4.165  1.00 98.66 133 A 1 
ATOM   1057 C  C   . PHE A 1 133 ? 11.670  -14.942 -4.324  1.00 98.65 133 A 1 
ATOM   1058 O  O   . PHE A 1 133 ? 12.356  -13.954 -4.610  1.00 98.40 133 A 1 
ATOM   1059 C  CB  . PHE A 1 133 ? 9.803   -13.805 -3.012  1.00 98.54 133 A 1 
ATOM   1060 C  CG  . PHE A 1 133 ? 8.347   -13.402 -2.897  1.00 98.50 133 A 1 
ATOM   1061 C  CD1 . PHE A 1 133 ? 7.523   -13.240 -4.033  1.00 97.93 133 A 1 
ATOM   1062 C  CD2 . PHE A 1 133 ? 7.809   -13.128 -1.620  1.00 97.76 133 A 1 
ATOM   1063 C  CE1 . PHE A 1 133 ? 6.188   -12.824 -3.892  1.00 97.18 133 A 1 
ATOM   1064 C  CE2 . PHE A 1 133 ? 6.477   -12.710 -1.479  1.00 97.06 133 A 1 
ATOM   1065 C  CZ  . PHE A 1 133 ? 5.665   -12.559 -2.611  1.00 97.28 133 A 1 
ATOM   1066 N  N   . ALA A 1 134 ? 12.201  -16.154 -4.213  1.00 98.50 134 A 1 
ATOM   1067 C  CA  . ALA A 1 134 ? 13.623  -16.452 -4.329  1.00 98.42 134 A 1 
ATOM   1068 C  C   . ALA A 1 134 ? 14.337  -15.796 -5.543  1.00 98.46 134 A 1 
ATOM   1069 O  O   . ALA A 1 134 ? 15.456  -15.321 -5.360  1.00 98.03 134 A 1 
ATOM   1070 C  CB  . ALA A 1 134 ? 13.825  -17.975 -4.323  1.00 98.06 134 A 1 
ATOM   1071 N  N   . PRO A 1 135 ? 13.722  -15.684 -6.746  1.00 98.31 135 A 1 
ATOM   1072 C  CA  . PRO A 1 135 ? 14.358  -15.004 -7.880  1.00 98.06 135 A 1 
ATOM   1073 C  C   . PRO A 1 135 ? 14.686  -13.522 -7.649  1.00 98.18 135 A 1 
ATOM   1074 O  O   . PRO A 1 135 ? 15.502  -12.966 -8.371  1.00 97.62 135 A 1 
ATOM   1075 C  CB  . PRO A 1 135 ? 13.378  -15.160 -9.046  1.00 97.20 135 A 1 
ATOM   1076 C  CG  . PRO A 1 135 ? 12.574  -16.400 -8.673  1.00 95.24 135 A 1 
ATOM   1077 C  CD  . PRO A 1 135 ? 12.467  -16.283 -7.163  1.00 97.56 135 A 1 
ATOM   1078 N  N   . PHE A 1 136 ? 14.036  -12.878 -6.663  1.00 98.57 136 A 1 
ATOM   1079 C  CA  . PHE A 1 136 ? 14.219  -11.461 -6.337  1.00 98.66 136 A 1 
ATOM   1080 C  C   . PHE A 1 136 ? 15.103  -11.231 -5.104  1.00 98.50 136 A 1 
ATOM   1081 O  O   . PHE A 1 136 ? 15.509  -10.094 -4.834  1.00 98.24 136 A 1 
ATOM   1082 C  CB  . PHE A 1 136 ? 12.842  -10.814 -6.118  1.00 98.55 136 A 1 
ATOM   1083 C  CG  . PHE A 1 136 ? 11.807  -11.171 -7.164  1.00 98.51 136 A 1 
ATOM   1084 C  CD1 . PHE A 1 136 ? 12.025  -10.856 -8.519  1.00 98.04 136 A 1 
ATOM   1085 C  CD2 . PHE A 1 136 ? 10.635  -11.855 -6.786  1.00 98.00 136 A 1 
ATOM   1086 C  CE1 . PHE A 1 136 ? 11.077  -11.233 -9.494  1.00 97.35 136 A 1 
ATOM   1087 C  CE2 . PHE A 1 136 ? 9.688   -12.231 -7.753  1.00 97.34 136 A 1 
ATOM   1088 C  CZ  . PHE A 1 136 ? 9.909   -11.924 -9.109  1.00 97.44 136 A 1 
ATOM   1089 N  N   . LEU A 1 137 ? 15.396  -12.266 -4.340  1.00 98.51 137 A 1 
ATOM   1090 C  CA  . LEU A 1 137 ? 16.035  -12.196 -3.028  1.00 98.59 137 A 1 
ATOM   1091 C  C   . LEU A 1 137 ? 17.490  -12.690 -3.091  1.00 98.47 137 A 1 
ATOM   1092 O  O   . LEU A 1 137 ? 17.817  -13.631 -3.800  1.00 98.09 137 A 1 
ATOM   1093 C  CB  . LEU A 1 137 ? 15.205  -12.997 -2.014  1.00 98.53 137 A 1 
ATOM   1094 C  CG  . LEU A 1 137 ? 13.759  -12.505 -1.787  1.00 98.32 137 A 1 
ATOM   1095 C  CD1 . LEU A 1 137 ? 13.055  -13.407 -0.771  1.00 98.00 137 A 1 
ATOM   1096 C  CD2 . LEU A 1 137 ? 13.704  -11.070 -1.259  1.00 97.80 137 A 1 
ATOM   1097 N  N   . SER A 1 138 ? 18.361  -12.068 -2.275  1.00 98.52 138 A 1 
ATOM   1098 C  CA  . SER A 1 138 ? 19.664  -12.656 -1.959  1.00 98.48 138 A 1 
ATOM   1099 C  C   . SER A 1 138 ? 19.495  -13.891 -1.064  1.00 98.45 138 A 1 
ATOM   1100 O  O   . SER A 1 138 ? 18.487  -14.017 -0.371  1.00 98.21 138 A 1 
ATOM   1101 C  CB  . SER A 1 138 ? 20.571  -11.625 -1.285  1.00 98.00 138 A 1 
ATOM   1102 O  OG  . SER A 1 138 ? 20.079  -11.268 -0.008  1.00 96.61 138 A 1 
ATOM   1103 N  N   . GLN A 1 139 ? 20.506  -14.759 -0.995  1.00 98.25 139 A 1 
ATOM   1104 C  CA  . GLN A 1 139 ? 20.451  -15.954 -0.147  1.00 98.18 139 A 1 
ATOM   1105 C  C   . GLN A 1 139 ? 20.179  -15.615 1.329   1.00 98.23 139 A 1 
ATOM   1106 O  O   . GLN A 1 139 ? 19.288  -16.192 1.943   1.00 97.74 139 A 1 
ATOM   1107 C  CB  . GLN A 1 139 ? 21.758  -16.749 -0.323  1.00 97.73 139 A 1 
ATOM   1108 C  CG  . GLN A 1 139 ? 21.756  -18.075 0.460   1.00 89.40 139 A 1 
ATOM   1109 C  CD  . GLN A 1 139 ? 20.600  -19.003 0.069   1.00 83.33 139 A 1 
ATOM   1110 O  OE1 . GLN A 1 139 ? 20.124  -19.012 -1.059  1.00 76.61 139 A 1 
ATOM   1111 N  NE2 . GLN A 1 139 ? 20.116  -19.789 1.002   1.00 72.30 139 A 1 
ATOM   1112 N  N   . ASN A 1 140 ? 20.854  -14.597 1.882   1.00 98.10 140 A 1 
ATOM   1113 C  CA  . ASN A 1 140 ? 20.635  -14.139 3.263   1.00 97.97 140 A 1 
ATOM   1114 C  C   . ASN A 1 140 ? 19.213  -13.594 3.473   1.00 98.30 140 A 1 
ATOM   1115 O  O   . ASN A 1 140 ? 18.615  -13.770 4.536   1.00 98.01 140 A 1 
ATOM   1116 C  CB  . ASN A 1 140 ? 21.658  -13.049 3.605   1.00 96.96 140 A 1 
ATOM   1117 C  CG  . ASN A 1 140 ? 23.101  -13.525 3.613   1.00 82.19 140 A 1 
ATOM   1118 O  OD1 . ASN A 1 140 ? 23.434  -14.656 3.344   1.00 71.90 140 A 1 
ATOM   1119 N  ND2 . ASN A 1 140 ? 24.033  -12.634 3.901   1.00 72.02 140 A 1 
ATOM   1120 N  N   . ALA A 1 141 ? 18.645  -12.932 2.462   1.00 98.46 141 A 1 
ATOM   1121 C  CA  . ALA A 1 141 ? 17.270  -12.448 2.513   1.00 98.64 141 A 1 
ATOM   1122 C  C   . ALA A 1 141 ? 16.265  -13.613 2.494   1.00 98.60 141 A 1 
ATOM   1123 O  O   . ALA A 1 141 ? 15.308  -13.576 3.251   1.00 98.45 141 A 1 
ATOM   1124 C  CB  . ALA A 1 141 ? 17.031  -11.457 1.369   1.00 98.64 141 A 1 
ATOM   1125 N  N   . ILE A 1 142 ? 16.517  -14.664 1.702   1.00 98.58 142 A 1 
ATOM   1126 C  CA  . ILE A 1 142 ? 15.694  -15.887 1.691   1.00 98.41 142 A 1 
ATOM   1127 C  C   . ILE A 1 142 ? 15.673  -16.538 3.076   1.00 98.18 142 A 1 
ATOM   1128 O  O   . ILE A 1 142 ? 14.601  -16.863 3.585   1.00 97.71 142 A 1 
ATOM   1129 C  CB  . ILE A 1 142 ? 16.192  -16.881 0.613   1.00 98.34 142 A 1 
ATOM   1130 C  CG1 . ILE A 1 142 ? 15.969  -16.318 -0.802  1.00 97.62 142 A 1 
ATOM   1131 C  CG2 . ILE A 1 142 ? 15.491  -18.248 0.747   1.00 97.56 142 A 1 
ATOM   1132 C  CD1 . ILE A 1 142 ? 16.724  -17.069 -1.902  1.00 95.66 142 A 1 
ATOM   1133 N  N   . GLU A 1 143 ? 16.830  -16.702 3.713   1.00 98.17 143 A 1 
ATOM   1134 C  CA  . GLU A 1 143 ? 16.933  -17.304 5.042   1.00 97.73 143 A 1 
ATOM   1135 C  C   . GLU A 1 143 ? 16.187  -16.481 6.105   1.00 97.61 143 A 1 
ATOM   1136 O  O   . GLU A 1 143 ? 15.409  -17.025 6.883   1.00 97.06 143 A 1 
ATOM   1137 C  CB  . GLU A 1 143 ? 18.414  -17.465 5.415   1.00 97.36 143 A 1 
ATOM   1138 C  CG  . GLU A 1 143 ? 19.065  -18.575 4.590   1.00 90.36 143 A 1 
ATOM   1139 C  CD  . GLU A 1 143 ? 20.589  -18.644 4.732   1.00 82.65 143 A 1 
ATOM   1140 O  OE1 . GLU A 1 143 ? 21.192  -19.314 3.850   1.00 74.31 143 A 1 
ATOM   1141 O  OE2 . GLU A 1 143 ? 21.140  -18.020 5.659   1.00 76.31 143 A 1 
ATOM   1142 N  N   . SER A 1 144 ? 16.352  -15.164 6.085   1.00 97.78 144 A 1 
ATOM   1143 C  CA  . SER A 1 144 ? 15.630  -14.267 6.996   1.00 97.89 144 A 1 
ATOM   1144 C  C   . SER A 1 144 ? 14.116  -14.290 6.744   1.00 97.82 144 A 1 
ATOM   1145 O  O   . SER A 1 144 ? 13.322  -14.340 7.683   1.00 97.47 144 A 1 
ATOM   1146 C  CB  . SER A 1 144 ? 16.137  -12.828 6.850   1.00 97.84 144 A 1 
ATOM   1147 O  OG  . SER A 1 144 ? 17.528  -12.736 7.070   1.00 92.45 144 A 1 
ATOM   1148 N  N   . PHE A 1 145 ? 13.692  -14.309 5.469   1.00 98.15 145 A 1 
ATOM   1149 C  CA  . PHE A 1 145 ? 12.282  -14.363 5.087   1.00 98.29 145 A 1 
ATOM   1150 C  C   . PHE A 1 145 ? 11.622  -15.657 5.578   1.00 97.98 145 A 1 
ATOM   1151 O  O   . PHE A 1 145 ? 10.526  -15.616 6.124   1.00 97.56 145 A 1 
ATOM   1152 C  CB  . PHE A 1 145 ? 12.145  -14.209 3.565   1.00 98.22 145 A 1 
ATOM   1153 C  CG  . PHE A 1 145 ? 10.757  -13.800 3.092   1.00 98.38 145 A 1 
ATOM   1154 C  CD1 . PHE A 1 145 ? 9.651   -14.634 3.284   1.00 97.98 145 A 1 
ATOM   1155 C  CD2 . PHE A 1 145 ? 10.579  -12.552 2.462   1.00 97.84 145 A 1 
ATOM   1156 C  CE1 . PHE A 1 145 ? 8.365   -14.224 2.889   1.00 97.47 145 A 1 
ATOM   1157 C  CE2 . PHE A 1 145 ? 9.296   -12.140 2.051   1.00 97.35 145 A 1 
ATOM   1158 C  CZ  . PHE A 1 145 ? 8.190   -12.970 2.276   1.00 97.72 145 A 1 
ATOM   1159 N  N   . LYS A 1 146 ? 12.316  -16.795 5.445   1.00 97.88 146 A 1 
ATOM   1160 C  CA  . LYS A 1 146 ? 11.835  -18.090 5.938   1.00 97.42 146 A 1 
ATOM   1161 C  C   . LYS A 1 146 ? 11.596  -18.111 7.453   1.00 97.05 146 A 1 
ATOM   1162 O  O   . LYS A 1 146 ? 10.733  -18.848 7.912   1.00 96.32 146 A 1 
ATOM   1163 C  CB  . LYS A 1 146 ? 12.845  -19.193 5.568   1.00 97.24 146 A 1 
ATOM   1164 C  CG  . LYS A 1 146 ? 12.750  -19.565 4.085   1.00 95.20 146 A 1 
ATOM   1165 C  CD  . LYS A 1 146 ? 13.801  -20.624 3.721   1.00 92.92 146 A 1 
ATOM   1166 C  CE  . LYS A 1 146 ? 13.603  -21.028 2.267   1.00 87.32 146 A 1 
ATOM   1167 N  NZ  . LYS A 1 146 ? 14.343  -22.274 1.935   1.00 81.71 146 A 1 
ATOM   1168 N  N   . HIS A 1 147 ? 12.332  -17.297 8.214   1.00 97.01 147 A 1 
ATOM   1169 C  CA  . HIS A 1 147 ? 12.150  -17.203 9.657   1.00 96.81 147 A 1 
ATOM   1170 C  C   . HIS A 1 147 ? 10.883  -16.431 10.044  1.00 96.86 147 A 1 
ATOM   1171 O  O   . HIS A 1 147 ? 10.113  -16.918 10.878  1.00 95.93 147 A 1 
ATOM   1172 C  CB  . HIS A 1 147 ? 13.408  -16.591 10.281  1.00 96.19 147 A 1 
ATOM   1173 C  CG  . HIS A 1 147 ? 13.297  -16.503 11.781  1.00 91.58 147 A 1 
ATOM   1174 N  ND1 . HIS A 1 147 ? 13.210  -17.563 12.663  1.00 80.86 147 A 1 
ATOM   1175 C  CD2 . HIS A 1 147 ? 13.201  -15.349 12.530  1.00 80.92 147 A 1 
ATOM   1176 C  CE1 . HIS A 1 147 ? 13.064  -17.054 13.900  1.00 80.11 147 A 1 
ATOM   1177 N  NE2 . HIS A 1 147 ? 13.059  -15.724 13.845  1.00 81.86 147 A 1 
ATOM   1178 N  N   . GLY A 1 148 ? 10.621  -15.248 9.443   1.00 97.23 148 A 1 
ATOM   1179 C  CA  . GLY A 1 148 ? 9.517   -14.386 9.876   1.00 97.32 148 A 1 
ATOM   1180 C  C   . GLY A 1 148 ? 8.944   -13.414 8.836   1.00 97.82 148 A 1 
ATOM   1181 O  O   . GLY A 1 148 ? 8.152   -12.544 9.184   1.00 97.57 148 A 1 
ATOM   1182 N  N   . GLY A 1 149 ? 9.342   -13.522 7.564   1.00 97.82 149 A 1 
ATOM   1183 C  CA  . GLY A 1 149 ? 8.893   -12.606 6.509   1.00 97.98 149 A 1 
ATOM   1184 C  C   . GLY A 1 149 ? 9.559   -11.225 6.533   1.00 98.29 149 A 1 
ATOM   1185 O  O   . GLY A 1 149 ? 9.089   -10.311 5.867   1.00 98.11 149 A 1 
ATOM   1186 N  N   . TYR A 1 150 ? 10.652  -11.071 7.279   1.00 98.31 150 A 1 
ATOM   1187 C  CA  . TYR A 1 150 ? 11.478  -9.864  7.330   1.00 98.43 150 A 1 
ATOM   1188 C  C   . TYR A 1 150 ? 12.902  -10.151 6.841   1.00 98.53 150 A 1 
ATOM   1189 O  O   . TYR A 1 150 ? 13.401  -11.270 6.967   1.00 98.34 150 A 1 
ATOM   1190 C  CB  . TYR A 1 150 ? 11.467  -9.275  8.740   1.00 98.29 150 A 1 
ATOM   1191 C  CG  . TYR A 1 150 ? 11.994  -10.184 9.838   1.00 98.33 150 A 1 
ATOM   1192 C  CD1 . TYR A 1 150 ? 11.091  -10.821 10.717  1.00 97.89 150 A 1 
ATOM   1193 C  CD2 . TYR A 1 150 ? 13.371  -10.377 10.005  1.00 97.82 150 A 1 
ATOM   1194 C  CE1 . TYR A 1 150 ? 11.564  -11.622 11.766  1.00 97.46 150 A 1 
ATOM   1195 C  CE2 . TYR A 1 150 ? 13.858  -11.183 11.044  1.00 97.43 150 A 1 
ATOM   1196 C  CZ  . TYR A 1 150 ? 12.957  -11.798 11.932  1.00 97.55 150 A 1 
ATOM   1197 O  OH  . TYR A 1 150 ? 13.436  -12.560 12.962  1.00 96.62 150 A 1 
ATOM   1198 N  N   . TYR A 1 151 ? 13.566  -9.153  6.277   1.00 98.75 151 A 1 
ATOM   1199 C  CA  . TYR A 1 151 ? 14.914  -9.308  5.714   1.00 98.83 151 A 1 
ATOM   1200 C  C   . TYR A 1 151 ? 15.558  -7.964  5.364   1.00 98.89 151 A 1 
ATOM   1201 O  O   . TYR A 1 151 ? 14.924  -6.909  5.417   1.00 98.87 151 A 1 
ATOM   1202 C  CB  . TYR A 1 151 ? 14.847  -10.202 4.467   1.00 98.81 151 A 1 
ATOM   1203 C  CG  . TYR A 1 151 ? 14.031  -9.634  3.326   1.00 98.88 151 A 1 
ATOM   1204 C  CD1 . TYR A 1 151 ? 12.630  -9.802  3.287   1.00 98.79 151 A 1 
ATOM   1205 C  CD2 . TYR A 1 151 ? 14.665  -8.933  2.281   1.00 98.78 151 A 1 
ATOM   1206 C  CE1 . TYR A 1 151 ? 11.871  -9.287  2.225   1.00 98.72 151 A 1 
ATOM   1207 C  CE2 . TYR A 1 151 ? 13.923  -8.406  1.213   1.00 98.72 151 A 1 
ATOM   1208 C  CZ  . TYR A 1 151 ? 12.521  -8.589  1.190   1.00 98.78 151 A 1 
ATOM   1209 O  OH  . TYR A 1 151 ? 11.803  -8.079  0.146   1.00 98.59 151 A 1 
ATOM   1210 N  N   . THR A 1 152 ? 16.815  -8.014  4.942   1.00 98.89 152 A 1 
ATOM   1211 C  CA  . THR A 1 152 ? 17.528  -6.875  4.357   1.00 98.84 152 A 1 
ATOM   1212 C  C   . THR A 1 152 ? 18.155  -7.260  3.021   1.00 98.80 152 A 1 
ATOM   1213 O  O   . THR A 1 152 ? 18.552  -8.409  2.818   1.00 98.53 152 A 1 
ATOM   1214 C  CB  . THR A 1 152 ? 18.606  -6.298  5.290   1.00 98.58 152 A 1 
ATOM   1215 O  OG1 . THR A 1 152 ? 19.691  -7.183  5.441   1.00 95.74 152 A 1 
ATOM   1216 C  CG2 . THR A 1 152 ? 18.079  -6.010  6.687   1.00 96.16 152 A 1 
ATOM   1217 N  N   . MET A 1 153 ? 18.287  -6.285  2.112   1.00 98.79 153 A 1 
ATOM   1218 C  CA  . MET A 1 153 ? 19.086  -6.416  0.889   1.00 98.60 153 A 1 
ATOM   1219 C  C   . MET A 1 153 ? 19.784  -5.088  0.578   1.00 98.63 153 A 1 
ATOM   1220 O  O   . MET A 1 153 ? 19.145  -4.044  0.647   1.00 98.41 153 A 1 
ATOM   1221 C  CB  . MET A 1 153 ? 18.223  -6.816  -0.319  1.00 97.56 153 A 1 
ATOM   1222 C  CG  . MET A 1 153 ? 17.680  -8.243  -0.229  1.00 91.69 153 A 1 
ATOM   1223 S  SD  . MET A 1 153 ? 16.985  -8.869  -1.787  1.00 94.56 153 A 1 
ATOM   1224 C  CE  . MET A 1 153 ? 15.629  -7.707  -2.071  1.00 88.58 153 A 1 
ATOM   1225 N  N   . PRO A 1 154 ? 21.061  -5.101  0.174   1.00 98.53 154 A 1 
ATOM   1226 C  CA  . PRO A 1 154 ? 21.700  -3.889  -0.307  1.00 98.27 154 A 1 
ATOM   1227 C  C   . PRO A 1 154 ? 21.091  -3.458  -1.650  1.00 98.34 154 A 1 
ATOM   1228 O  O   . PRO A 1 154 ? 20.875  -4.287  -2.538  1.00 97.90 154 A 1 
ATOM   1229 C  CB  . PRO A 1 154 ? 23.185  -4.245  -0.427  1.00 97.46 154 A 1 
ATOM   1230 C  CG  . PRO A 1 154 ? 23.161  -5.751  -0.710  1.00 94.49 154 A 1 
ATOM   1231 C  CD  . PRO A 1 154 ? 21.939  -6.251  0.061   1.00 97.62 154 A 1 
ATOM   1232 N  N   . PHE A 1 155 ? 20.852  -2.157  -1.824  1.00 98.18 155 A 1 
ATOM   1233 C  CA  . PHE A 1 155 ? 20.513  -1.625  -3.138  1.00 98.04 155 A 1 
ATOM   1234 C  C   . PHE A 1 155 ? 21.702  -1.788  -4.094  1.00 97.79 155 A 1 
ATOM   1235 O  O   . PHE A 1 155 ? 22.853  -1.602  -3.686  1.00 97.11 155 A 1 
ATOM   1236 C  CB  . PHE A 1 155 ? 20.083  -0.158  -3.041  1.00 98.13 155 A 1 
ATOM   1237 C  CG  . PHE A 1 155 ? 18.661  0.048   -2.562  1.00 98.40 155 A 1 
ATOM   1238 C  CD1 . PHE A 1 155 ? 17.605  0.077   -3.490  1.00 98.14 155 A 1 
ATOM   1239 C  CD2 . PHE A 1 155 ? 18.392  0.232   -1.198  1.00 98.12 155 A 1 
ATOM   1240 C  CE1 . PHE A 1 155 ? 16.288  0.293   -3.056  1.00 97.91 155 A 1 
ATOM   1241 C  CE2 . PHE A 1 155 ? 17.074  0.444   -0.761  1.00 97.91 155 A 1 
ATOM   1242 C  CZ  . PHE A 1 155 ? 16.024  0.480   -1.686  1.00 98.15 155 A 1 
ATOM   1243 N  N   . PRO A 1 156 ? 21.473  -2.085  -5.385  1.00 97.35 156 A 1 
ATOM   1244 C  CA  . PRO A 1 156 ? 22.541  -2.247  -6.364  1.00 96.64 156 A 1 
ATOM   1245 C  C   . PRO A 1 156 ? 23.398  -0.978  -6.520  1.00 96.35 156 A 1 
ATOM   1246 O  O   . PRO A 1 156 ? 22.883  0.109   -6.765  1.00 94.92 156 A 1 
ATOM   1247 C  CB  . PRO A 1 156 ? 21.840  -2.617  -7.671  1.00 95.60 156 A 1 
ATOM   1248 C  CG  . PRO A 1 156 ? 20.536  -3.253  -7.219  1.00 93.99 156 A 1 
ATOM   1249 C  CD  . PRO A 1 156 ? 20.194  -2.461  -5.964  1.00 96.71 156 A 1 
ATOM   1250 N  N   . ALA A 1 157 ? 24.725  -1.118  -6.457  1.00 93.60 157 A 1 
ATOM   1251 C  CA  . ALA A 1 157 ? 25.654  0.016   -6.539  1.00 91.81 157 A 1 
ATOM   1252 C  C   . ALA A 1 157 ? 25.560  0.806   -7.867  1.00 91.70 157 A 1 
ATOM   1253 O  O   . ALA A 1 157 ? 25.792  2.014   -7.886  1.00 88.11 157 A 1 
ATOM   1254 C  CB  . ALA A 1 157 ? 27.073  -0.523  -6.322  1.00 88.83 157 A 1 
ATOM   1255 N  N   . HIS A 1 158 ? 25.163  0.154   -8.964  1.00 90.99 158 A 1 
ATOM   1256 C  CA  . HIS A 1 158 ? 25.023  0.783   -10.283 1.00 90.12 158 A 1 
ATOM   1257 C  C   . HIS A 1 158 ? 23.914  1.850   -10.365 1.00 91.62 158 A 1 
ATOM   1258 O  O   . HIS A 1 158 ? 23.861  2.593   -11.343 1.00 89.46 158 A 1 
ATOM   1259 C  CB  . HIS A 1 158 ? 24.820  -0.309  -11.347 1.00 86.90 158 A 1 
ATOM   1260 C  CG  . HIS A 1 158 ? 23.519  -1.051  -11.221 1.00 81.83 158 A 1 
ATOM   1261 N  ND1 . HIS A 1 158 ? 23.360  -2.350  -10.775 1.00 72.03 158 A 1 
ATOM   1262 C  CD2 . HIS A 1 158 ? 22.272  -0.598  -11.576 1.00 71.40 158 A 1 
ATOM   1263 C  CE1 . HIS A 1 158 ? 22.060  -2.669  -10.859 1.00 68.90 158 A 1 
ATOM   1264 N  NE2 . HIS A 1 158 ? 21.374  -1.619  -11.329 1.00 70.53 158 A 1 
ATOM   1265 N  N   . LEU A 1 159 ? 23.067  1.985   -9.344  1.00 94.41 159 A 1 
ATOM   1266 C  CA  . LEU A 1 159 ? 22.030  3.018   -9.261  1.00 94.45 159 A 1 
ATOM   1267 C  C   . LEU A 1 159 ? 22.582  4.434   -8.974  1.00 93.59 159 A 1 
ATOM   1268 O  O   . LEU A 1 159 ? 21.807  5.379   -8.842  1.00 89.14 159 A 1 
ATOM   1269 C  CB  . LEU A 1 159 ? 20.997  2.601   -8.204  1.00 94.42 159 A 1 
ATOM   1270 C  CG  . LEU A 1 159 ? 20.213  1.310   -8.532  1.00 95.05 159 A 1 
ATOM   1271 C  CD1 . LEU A 1 159 ? 19.334  0.941   -7.335  1.00 94.45 159 A 1 
ATOM   1272 C  CD2 . LEU A 1 159 ? 19.312  1.471   -9.758  1.00 94.39 159 A 1 
ATOM   1273 N  N   . GLY A 1 160 ? 23.895  4.588   -8.854  1.00 93.71 160 A 1 
ATOM   1274 C  CA  . GLY A 1 160 ? 24.519  5.888   -8.558  1.00 93.13 160 A 1 
ATOM   1275 C  C   . GLY A 1 160 ? 24.448  6.294   -7.077  1.00 94.24 160 A 1 
ATOM   1276 O  O   . GLY A 1 160 ? 24.502  7.483   -6.754  1.00 90.78 160 A 1 
ATOM   1277 N  N   . ILE A 1 161 ? 24.328  5.322   -6.192  1.00 94.83 161 A 1 
ATOM   1278 C  CA  . ILE A 1 161 ? 24.285  5.514   -4.740  1.00 94.79 161 A 1 
ATOM   1279 C  C   . ILE A 1 161 ? 25.682  5.898   -4.246  1.00 94.94 161 A 1 
ATOM   1280 O  O   . ILE A 1 161 ? 26.662  5.235   -4.554  1.00 92.56 161 A 1 
ATOM   1281 C  CB  . ILE A 1 161 ? 23.762  4.239   -4.049  1.00 92.48 161 A 1 
ATOM   1282 C  CG1 . ILE A 1 161 ? 22.359  3.851   -4.575  1.00 84.79 161 A 1 
ATOM   1283 C  CG2 . ILE A 1 161 ? 23.705  4.443   -2.522  1.00 83.17 161 A 1 
ATOM   1284 C  CD1 . ILE A 1 161 ? 21.929  2.442   -4.163  1.00 82.54 161 A 1 
ATOM   1285 N  N   . LYS A 1 162 ? 25.766  6.977   -3.440  1.00 94.97 162 A 1 
ATOM   1286 C  CA  . LYS A 1 162 ? 27.044  7.493   -2.910  1.00 94.85 162 A 1 
ATOM   1287 C  C   . LYS A 1 162 ? 27.329  7.058   -1.467  1.00 95.00 162 A 1 
ATOM   1288 O  O   . LYS A 1 162 ? 28.448  7.224   -0.991  1.00 91.55 162 A 1 
ATOM   1289 C  CB  . LYS A 1 162 ? 27.088  9.013   -3.023  1.00 93.24 162 A 1 
ATOM   1290 C  CG  . LYS A 1 162 ? 27.111  9.487   -4.489  1.00 89.27 162 A 1 
ATOM   1291 C  CD  . LYS A 1 162 ? 27.686  10.901  -4.582  1.00 80.39 162 A 1 
ATOM   1292 C  CE  . LYS A 1 162 ? 27.747  11.357  -6.031  1.00 72.96 162 A 1 
ATOM   1293 N  NZ  . LYS A 1 162 ? 28.510  12.632  -6.166  1.00 63.18 162 A 1 
ATOM   1294 N  N   . VAL A 1 163 ? 26.343  6.544   -0.774  1.00 94.63 163 A 1 
ATOM   1295 C  CA  . VAL A 1 163 ? 26.447  5.998   0.585   1.00 94.95 163 A 1 
ATOM   1296 C  C   . VAL A 1 163 ? 25.812  4.609   0.540   1.00 95.84 163 A 1 
ATOM   1297 O  O   . VAL A 1 163 ? 24.736  4.494   -0.049  1.00 94.56 163 A 1 
ATOM   1298 C  CB  . VAL A 1 163 ? 25.721  6.897   1.604   1.00 92.23 163 A 1 
ATOM   1299 C  CG1 . VAL A 1 163 ? 25.811  6.334   3.021   1.00 82.75 163 A 1 
ATOM   1300 C  CG2 . VAL A 1 163 ? 26.339  8.301   1.633   1.00 84.05 163 A 1 
ATOM   1301 N  N   . PRO A 1 164 ? 26.409  3.571   1.164   1.00 96.50 164 A 1 
ATOM   1302 C  CA  . PRO A 1 164 ? 25.795  2.243   1.202   1.00 96.72 164 A 1 
ATOM   1303 C  C   . PRO A 1 164 ? 24.351  2.320   1.703   1.00 97.37 164 A 1 
ATOM   1304 O  O   . PRO A 1 164 ? 24.091  2.772   2.817   1.00 96.76 164 A 1 
ATOM   1305 C  CB  . PRO A 1 164 ? 26.691  1.401   2.121   1.00 95.75 164 A 1 
ATOM   1306 C  CG  . PRO A 1 164 ? 28.050  2.091   2.017   1.00 93.68 164 A 1 
ATOM   1307 C  CD  . PRO A 1 164 ? 27.685  3.564   1.857   1.00 96.01 164 A 1 
ATOM   1308 N  N   . LEU A 1 165 ? 23.413  1.912   0.856   1.00 97.88 165 A 1 
ATOM   1309 C  CA  . LEU A 1 165 ? 21.982  1.987   1.113   1.00 98.18 165 A 1 
ATOM   1310 C  C   . LEU A 1 165 ? 21.379  0.587   1.088   1.00 98.24 165 A 1 
ATOM   1311 O  O   . LEU A 1 165 ? 21.646  -0.182  0.157   1.00 98.16 165 A 1 
ATOM   1312 C  CB  . LEU A 1 165 ? 21.324  2.922   0.081   1.00 98.02 165 A 1 
ATOM   1313 C  CG  . LEU A 1 165 ? 19.812  3.131   0.278   1.00 97.61 165 A 1 
ATOM   1314 C  CD1 . LEU A 1 165 ? 19.504  3.908   1.551   1.00 97.03 165 A 1 
ATOM   1315 C  CD2 . LEU A 1 165 ? 19.238  3.915   -0.900  1.00 96.95 165 A 1 
ATOM   1316 N  N   . ASN A 1 166 ? 20.562  0.269   2.077   1.00 98.59 166 A 1 
ATOM   1317 C  CA  . ASN A 1 166 ? 19.935  -1.032  2.235   1.00 98.60 166 A 1 
ATOM   1318 C  C   . ASN A 1 166 ? 18.414  -0.921  2.187   1.00 98.77 166 A 1 
ATOM   1319 O  O   . ASN A 1 166 ? 17.829  -0.023  2.790   1.00 98.69 166 A 1 
ATOM   1320 C  CB  . ASN A 1 166 ? 20.421  -1.675  3.546   1.00 98.57 166 A 1 
ATOM   1321 C  CG  . ASN A 1 166 ? 21.926  -1.866  3.562   1.00 98.38 166 A 1 
ATOM   1322 O  OD1 . ASN A 1 166 ? 22.452  -2.816  3.018   1.00 93.87 166 A 1 
ATOM   1323 N  ND2 . ASN A 1 166 ? 22.662  -0.950  4.168   1.00 93.42 166 A 1 
ATOM   1324 N  N   . ALA A 1 167 ? 17.765  -1.855  1.494   1.00 98.87 167 A 1 
ATOM   1325 C  CA  . ALA A 1 167 ? 16.345  -2.129  1.677   1.00 98.88 167 A 1 
ATOM   1326 C  C   . ALA A 1 167 ? 16.167  -2.977  2.939   1.00 98.86 167 A 1 
ATOM   1327 O  O   . ALA A 1 167 ? 16.849  -3.990  3.101   1.00 98.82 167 A 1 
ATOM   1328 C  CB  . ALA A 1 167 ? 15.807  -2.840  0.439   1.00 98.73 167 A 1 
ATOM   1329 N  N   . VAL A 1 168 ? 15.273  -2.567  3.828   1.00 98.96 168 A 1 
ATOM   1330 C  CA  . VAL A 1 168 ? 14.910  -3.311  5.037   1.00 98.97 168 A 1 
ATOM   1331 C  C   . VAL A 1 168 ? 13.405  -3.528  5.020   1.00 98.92 168 A 1 
ATOM   1332 O  O   . VAL A 1 168 ? 12.645  -2.567  4.958   1.00 98.91 168 A 1 
ATOM   1333 C  CB  . VAL A 1 168 ? 15.342  -2.568  6.317   1.00 98.91 168 A 1 
ATOM   1334 C  CG1 . VAL A 1 168 ? 14.973  -3.361  7.575   1.00 98.71 168 A 1 
ATOM   1335 C  CG2 . VAL A 1 168 ? 16.855  -2.323  6.321   1.00 98.74 168 A 1 
ATOM   1336 N  N   . VAL A 1 169 ? 12.970  -4.784  5.063   1.00 98.99 169 A 1 
ATOM   1337 C  CA  . VAL A 1 169 ? 11.553  -5.159  5.111   1.00 98.92 169 A 1 
ATOM   1338 C  C   . VAL A 1 169 ? 11.218  -5.640  6.509   1.00 98.94 169 A 1 
ATOM   1339 O  O   . VAL A 1 169 ? 11.859  -6.551  7.029   1.00 98.83 169 A 1 
ATOM   1340 C  CB  . VAL A 1 169 ? 11.217  -6.209  4.043   1.00 98.88 169 A 1 
ATOM   1341 C  CG1 . VAL A 1 169 ? 9.781   -6.726  4.172   1.00 98.53 169 A 1 
ATOM   1342 C  CG2 . VAL A 1 169 ? 11.379  -5.595  2.649   1.00 98.59 169 A 1 
ATOM   1343 N  N   . LEU A 1 170 ? 10.190  -5.042  7.116   1.00 98.99 170 A 1 
ATOM   1344 C  CA  . LEU A 1 170 ? 9.590   -5.494  8.367   1.00 98.97 170 A 1 
ATOM   1345 C  C   . LEU A 1 170 ? 8.238   -6.155  8.095   1.00 98.81 170 A 1 
ATOM   1346 O  O   . LEU A 1 170 ? 7.404   -5.606  7.369   1.00 98.67 170 A 1 
ATOM   1347 C  CB  . LEU A 1 170 ? 9.425   -4.318  9.346   1.00 98.86 170 A 1 
ATOM   1348 C  CG  . LEU A 1 170 ? 10.733  -3.674  9.836   1.00 98.49 170 A 1 
ATOM   1349 C  CD1 . LEU A 1 170 ? 10.411  -2.550  10.823  1.00 98.06 170 A 1 
ATOM   1350 C  CD2 . LEU A 1 170 ? 11.638  -4.680  10.553  1.00 97.82 170 A 1 
ATOM   1351 N  N   . ASN A 1 171 ? 7.994   -7.308  8.739   1.00 98.74 171 A 1 
ATOM   1352 C  CA  . ASN A 1 171 ? 6.689   -7.962  8.718   1.00 98.68 171 A 1 
ATOM   1353 C  C   . ASN A 1 171 ? 5.809   -7.418  9.854   1.00 98.63 171 A 1 
ATOM   1354 O  O   . ASN A 1 171 ? 5.736   -7.981  10.944  1.00 98.41 171 A 1 
ATOM   1355 C  CB  . ASN A 1 171 ? 6.877   -9.480  8.782   1.00 98.39 171 A 1 
ATOM   1356 C  CG  . ASN A 1 171 ? 5.544   -10.203 8.695   1.00 98.17 171 A 1 
ATOM   1357 O  OD1 . ASN A 1 171 ? 4.485   -9.617  8.482   1.00 96.72 171 A 1 
ATOM   1358 N  ND2 . ASN A 1 171 ? 5.554   -11.499 8.856   1.00 95.93 171 A 1 
ATOM   1359 N  N   . THR A 1 172 ? 5.105   -6.307  9.602   1.00 98.67 172 A 1 
ATOM   1360 C  CA  . THR A 1 172 ? 4.211   -5.708  10.602  1.00 98.73 172 A 1 
ATOM   1361 C  C   . THR A 1 172 ? 2.845   -6.385  10.694  1.00 98.65 172 A 1 
ATOM   1362 O  O   . THR A 1 172 ? 2.082   -6.067  11.601  1.00 98.46 172 A 1 
ATOM   1363 C  CB  . THR A 1 172 ? 4.046   -4.198  10.393  1.00 98.68 172 A 1 
ATOM   1364 O  OG1 . THR A 1 172 ? 3.629   -3.922  9.075   1.00 98.13 172 A 1 
ATOM   1365 C  CG2 . THR A 1 172 ? 5.369   -3.477  10.631  1.00 97.80 172 A 1 
ATOM   1366 N  N   . VAL A 1 173 ? 2.546   -7.383  9.855   1.00 98.50 173 A 1 
ATOM   1367 C  CA  . VAL A 1 173 ? 1.376   -8.265  10.036  1.00 98.47 173 A 1 
ATOM   1368 C  C   . VAL A 1 173 ? 1.484   -9.030  11.358  1.00 98.35 173 A 1 
ATOM   1369 O  O   . VAL A 1 173 ? 0.467   -9.312  11.989  1.00 98.15 173 A 1 
ATOM   1370 C  CB  . VAL A 1 173 ? 1.207   -9.241  8.861   1.00 98.20 173 A 1 
ATOM   1371 C  CG1 . VAL A 1 173 ? -0.064  -10.091 9.008   1.00 97.59 173 A 1 
ATOM   1372 C  CG2 . VAL A 1 173 ? 1.118   -8.492  7.515   1.00 97.67 173 A 1 
ATOM   1373 N  N   . LEU A 1 174 ? 2.704   -9.263  11.858  1.00 98.39 174 A 1 
ATOM   1374 C  CA  . LEU A 1 174 ? 2.946   -9.815  13.198  1.00 98.25 174 A 1 
ATOM   1375 C  C   . LEU A 1 174 ? 2.376   -8.935  14.317  1.00 98.35 174 A 1 
ATOM   1376 O  O   . LEU A 1 174 ? 2.045   -9.438  15.380  1.00 98.15 174 A 1 
ATOM   1377 C  CB  . LEU A 1 174 ? 4.462   -9.983  13.428  1.00 98.09 174 A 1 
ATOM   1378 C  CG  . LEU A 1 174 ? 5.183   -10.920 12.446  1.00 97.69 174 A 1 
ATOM   1379 C  CD1 . LEU A 1 174 ? 6.674   -10.992 12.816  1.00 97.33 174 A 1 
ATOM   1380 C  CD2 . LEU A 1 174 ? 4.614   -12.341 12.460  1.00 97.10 174 A 1 
ATOM   1381 N  N   . TYR A 1 175 ? 2.218   -7.632  14.067  1.00 98.45 175 A 1 
ATOM   1382 C  CA  . TYR A 1 175 ? 1.749   -6.658  15.057  1.00 98.53 175 A 1 
ATOM   1383 C  C   . TYR A 1 175 ? 0.279   -6.273  14.866  1.00 98.59 175 A 1 
ATOM   1384 O  O   . TYR A 1 175 ? -0.265  -5.523  15.678  1.00 98.33 175 A 1 
ATOM   1385 C  CB  . TYR A 1 175 ? 2.657   -5.426  15.018  1.00 98.60 175 A 1 
ATOM   1386 C  CG  . TYR A 1 175 ? 4.146   -5.698  15.085  1.00 98.66 175 A 1 
ATOM   1387 C  CD1 . TYR A 1 175 ? 4.656   -6.800  15.802  1.00 98.51 175 A 1 
ATOM   1388 C  CD2 . TYR A 1 175 ? 5.046   -4.841  14.411  1.00 98.51 175 A 1 
ATOM   1389 C  CE1 . TYR A 1 175 ? 6.038   -7.048  15.855  1.00 98.43 175 A 1 
ATOM   1390 C  CE2 . TYR A 1 175 ? 6.426   -5.072  14.466  1.00 98.41 175 A 1 
ATOM   1391 C  CZ  . TYR A 1 175 ? 6.920   -6.177  15.193  1.00 98.52 175 A 1 
ATOM   1392 O  OH  . TYR A 1 175 ? 8.273   -6.411  15.260  1.00 98.28 175 A 1 
ATOM   1393 N  N   . TYR A 1 176 ? -0.372  -6.752  13.808  1.00 98.40 176 A 1 
ATOM   1394 C  CA  . TYR A 1 176 ? -1.733  -6.368  13.459  1.00 98.39 176 A 1 
ATOM   1395 C  C   . TYR A 1 176 ? -2.728  -6.836  14.526  1.00 98.31 176 A 1 
ATOM   1396 O  O   . TYR A 1 176 ? -2.696  -7.994  14.952  1.00 98.09 176 A 1 
ATOM   1397 C  CB  . TYR A 1 176 ? -2.084  -6.921  12.071  1.00 98.21 176 A 1 
ATOM   1398 C  CG  . TYR A 1 176 ? -3.398  -6.440  11.492  1.00 98.07 176 A 1 
ATOM   1399 C  CD1 . TYR A 1 176 ? -4.190  -7.319  10.712  1.00 97.24 176 A 1 
ATOM   1400 C  CD2 . TYR A 1 176 ? -3.828  -5.111  11.659  1.00 97.33 176 A 1 
ATOM   1401 C  CE1 . TYR A 1 176 ? -5.374  -6.869  10.101  1.00 96.66 176 A 1 
ATOM   1402 C  CE2 . TYR A 1 176 ? -5.021  -4.655  11.065  1.00 96.53 176 A 1 
ATOM   1403 C  CZ  . TYR A 1 176 ? -5.785  -5.537  10.281  1.00 96.38 176 A 1 
ATOM   1404 O  OH  . TYR A 1 176 ? -6.924  -5.079  9.683   1.00 94.98 176 A 1 
ATOM   1405 N  N   . ASN A 1 177 ? -3.652  -5.970  14.937  1.00 98.32 177 A 1 
ATOM   1406 C  CA  . ASN A 1 177 ? -4.579  -6.243  16.043  1.00 98.05 177 A 1 
ATOM   1407 C  C   . ASN A 1 177 ? -5.670  -7.291  15.729  1.00 98.05 177 A 1 
ATOM   1408 O  O   . ASN A 1 177 ? -6.411  -7.691  16.621  1.00 96.89 177 A 1 
ATOM   1409 C  CB  . ASN A 1 177 ? -5.149  -4.914  16.571  1.00 97.07 177 A 1 
ATOM   1410 C  CG  . ASN A 1 177 ? -6.042  -4.172  15.589  1.00 96.04 177 A 1 
ATOM   1411 O  OD1 . ASN A 1 177 ? -6.369  -4.632  14.507  1.00 91.19 177 A 1 
ATOM   1412 N  ND2 . ASN A 1 177 ? -6.456  -2.984  15.952  1.00 89.52 177 A 1 
ATOM   1413 N  N   . TYR A 1 178 ? -5.732  -7.799  14.495  1.00 98.01 178 A 1 
ATOM   1414 C  CA  . TYR A 1 178 ? -6.519  -8.978  14.129  1.00 97.56 178 A 1 
ATOM   1415 C  C   . TYR A 1 178 ? -5.696  -10.277 14.131  1.00 97.41 178 A 1 
ATOM   1416 O  O   . TYR A 1 178 ? -6.256  -11.358 13.925  1.00 95.53 178 A 1 
ATOM   1417 C  CB  . TYR A 1 178 ? -7.212  -8.747  12.783  1.00 96.85 178 A 1 
ATOM   1418 C  CG  . TYR A 1 178 ? -8.320  -7.715  12.829  1.00 95.05 178 A 1 
ATOM   1419 C  CD1 . TYR A 1 178 ? -9.622  -8.096  13.209  1.00 90.82 178 A 1 
ATOM   1420 C  CD2 . TYR A 1 178 ? -8.064  -6.371  12.514  1.00 90.53 178 A 1 
ATOM   1421 C  CE1 . TYR A 1 178 ? -10.655 -7.153  13.270  1.00 88.25 178 A 1 
ATOM   1422 C  CE2 . TYR A 1 178 ? -9.088  -5.411  12.574  1.00 88.42 178 A 1 
ATOM   1423 C  CZ  . TYR A 1 178 ? -10.385 -5.806  12.954  1.00 88.78 178 A 1 
ATOM   1424 O  OH  . TYR A 1 178 ? -11.387 -4.872  13.018  1.00 86.34 178 A 1 
ATOM   1425 N  N   . ASN A 1 179 ? -4.389  -10.219 14.373  1.00 97.88 179 A 1 
ATOM   1426 C  CA  . ASN A 1 179 ? -3.514  -11.389 14.430  1.00 97.74 179 A 1 
ATOM   1427 C  C   . ASN A 1 179 ? -3.537  -12.027 15.828  1.00 97.50 179 A 1 
ATOM   1428 O  O   . ASN A 1 179 ? -2.759  -11.674 16.712  1.00 96.94 179 A 1 
ATOM   1429 C  CB  . ASN A 1 179 ? -2.109  -10.997 13.973  1.00 97.56 179 A 1 
ATOM   1430 C  CG  . ASN A 1 179 ? -1.191  -12.199 13.833  1.00 97.75 179 A 1 
ATOM   1431 O  OD1 . ASN A 1 179 ? -1.504  -13.330 14.197  1.00 96.38 179 A 1 
ATOM   1432 N  ND2 . ASN A 1 179 ? -0.028  -11.987 13.266  1.00 96.04 179 A 1 
ATOM   1433 N  N   . LYS A 1 180 ? -4.415  -13.014 16.008  1.00 97.28 180 A 1 
ATOM   1434 C  CA  . LYS A 1 180 ? -4.587  -13.700 17.295  1.00 96.63 180 A 1 
ATOM   1435 C  C   . LYS A 1 180 ? -3.358  -14.494 17.742  1.00 96.52 180 A 1 
ATOM   1436 O  O   . LYS A 1 180 ? -3.240  -14.795 18.915  1.00 94.95 180 A 1 
ATOM   1437 C  CB  . LYS A 1 180 ? -5.810  -14.631 17.243  1.00 95.90 180 A 1 
ATOM   1438 C  CG  . LYS A 1 180 ? -7.117  -13.858 17.018  1.00 90.37 180 A 1 
ATOM   1439 C  CD  . LYS A 1 180 ? -8.294  -14.826 17.055  1.00 81.92 180 A 1 
ATOM   1440 C  CE  . LYS A 1 180 ? -9.602  -14.056 16.833  1.00 73.06 180 A 1 
ATOM   1441 N  NZ  . LYS A 1 180 ? -10.775 -14.965 16.916  1.00 61.46 180 A 1 
ATOM   1442 N  N   . GLN A 1 181 ? -2.448  -14.830 16.837  1.00 96.51 181 A 1 
ATOM   1443 C  CA  . GLN A 1 181 ? -1.248  -15.608 17.178  1.00 95.75 181 A 1 
ATOM   1444 C  C   . GLN A 1 181 ? -0.215  -14.794 17.968  1.00 95.97 181 A 1 
ATOM   1445 O  O   . GLN A 1 181 ? 0.680   -15.380 18.570  1.00 94.25 181 A 1 
ATOM   1446 C  CB  . GLN A 1 181 ? -0.586  -16.154 15.906  1.00 94.62 181 A 1 
ATOM   1447 C  CG  . GLN A 1 181 ? -1.489  -17.100 15.099  1.00 91.15 181 A 1 
ATOM   1448 C  CD  . GLN A 1 181 ? -0.718  -17.805 13.984  1.00 87.47 181 A 1 
ATOM   1449 O  OE1 . GLN A 1 181 ? 0.483   -18.026 14.055  1.00 80.53 181 A 1 
ATOM   1450 N  NE2 . GLN A 1 181 ? -1.376  -18.211 12.925  1.00 77.02 181 A 1 
ATOM   1451 N  N   . THR A 1 182 ? -0.325  -13.469 17.960  1.00 96.55 182 A 1 
ATOM   1452 C  CA  . THR A 1 182 ? 0.679   -12.567 18.537  1.00 96.75 182 A 1 
ATOM   1453 C  C   . THR A 1 182 ? 0.117   -11.613 19.585  1.00 96.69 182 A 1 
ATOM   1454 O  O   . THR A 1 182 ? 0.856   -10.775 20.090  1.00 95.69 182 A 1 
ATOM   1455 C  CB  . THR A 1 182 ? 1.385   -11.773 17.427  1.00 96.77 182 A 1 
ATOM   1456 O  OG1 . THR A 1 182 ? 0.451   -11.014 16.691  1.00 96.02 182 A 1 
ATOM   1457 C  CG2 . THR A 1 182 ? 2.109   -12.688 16.436  1.00 95.83 182 A 1 
ATOM   1458 N  N   . MET A 1 183 ? -1.172  -11.722 19.936  1.00 96.59 183 A 1 
ATOM   1459 C  CA  . MET A 1 183 ? -1.857  -10.779 20.816  1.00 95.55 183 A 1 
ATOM   1460 C  C   . MET A 1 183 ? -1.204  -10.609 22.193  1.00 95.16 183 A 1 
ATOM   1461 O  O   . MET A 1 183 ? -1.161  -9.489  22.693  1.00 92.17 183 A 1 
ATOM   1462 C  CB  . MET A 1 183 ? -3.339  -11.175 20.959  1.00 93.27 183 A 1 
ATOM   1463 C  CG  . MET A 1 183 ? -3.582  -12.546 21.601  1.00 86.05 183 A 1 
ATOM   1464 S  SD  . MET A 1 183 ? -5.338  -13.025 21.687  1.00 82.03 183 A 1 
ATOM   1465 C  CE  . MET A 1 183 ? -5.827  -12.035 23.112  1.00 71.59 183 A 1 
ATOM   1466 N  N   . ASP A 1 184 ? -0.631  -11.675 22.758  1.00 95.44 184 A 1 
ATOM   1467 C  CA  . ASP A 1 184 ? -0.019  -11.693 24.097  1.00 94.33 184 A 1 
ATOM   1468 C  C   . ASP A 1 184 ? 1.519   -11.729 24.055  1.00 94.35 184 A 1 
ATOM   1469 O  O   . ASP A 1 184 ? 2.182   -11.906 25.077  1.00 90.35 184 A 1 
ATOM   1470 C  CB  . ASP A 1 184 ? -0.577  -12.881 24.891  1.00 92.31 184 A 1 
ATOM   1471 C  CG  . ASP A 1 184 ? -2.104  -12.852 25.019  1.00 86.98 184 A 1 
ATOM   1472 O  OD1 . ASP A 1 184 ? -2.644  -11.774 25.361  1.00 81.75 184 A 1 
ATOM   1473 O  OD2 . ASP A 1 184 ? -2.724  -13.896 24.751  1.00 81.23 184 A 1 
ATOM   1474 N  N   . SER A 1 185 ? 2.120   -11.569 22.877  1.00 95.34 185 A 1 
ATOM   1475 C  CA  . SER A 1 185 ? 3.577   -11.597 22.720  1.00 95.49 185 A 1 
ATOM   1476 C  C   . SER A 1 185 ? 4.202   -10.230 23.016  1.00 95.94 185 A 1 
ATOM   1477 O  O   . SER A 1 185 ? 3.531   -9.193  23.047  1.00 94.29 185 A 1 
ATOM   1478 C  CB  . SER A 1 185 ? 3.962   -12.106 21.330  1.00 93.67 185 A 1 
ATOM   1479 O  OG  . SER A 1 185 ? 3.532   -13.442 21.142  1.00 83.48 185 A 1 
ATOM   1480 N  N   . THR A 1 186 ? 5.519   -10.210 23.207  1.00 96.36 186 A 1 
ATOM   1481 C  CA  . THR A 1 186 ? 6.299   -8.979  23.422  1.00 96.23 186 A 1 
ATOM   1482 C  C   . THR A 1 186 ? 7.211   -8.658  22.240  1.00 96.92 186 A 1 
ATOM   1483 O  O   . THR A 1 186 ? 7.332   -7.499  21.854  1.00 95.18 186 A 1 
ATOM   1484 C  CB  . THR A 1 186 ? 7.138   -9.071  24.705  1.00 94.33 186 A 1 
ATOM   1485 O  OG1 . THR A 1 186 ? 7.940   -10.235 24.684  1.00 87.99 186 A 1 
ATOM   1486 C  CG2 . THR A 1 186 ? 6.265   -9.139  25.956  1.00 86.07 186 A 1 
ATOM   1487 N  N   . ASP A 1 187 ? 7.818   -9.679  21.636  1.00 97.44 187 A 1 
ATOM   1488 C  CA  . ASP A 1 187 ? 8.653   -9.559  20.435  1.00 97.83 187 A 1 
ATOM   1489 C  C   . ASP A 1 187 ? 8.415   -10.758 19.501  1.00 97.84 187 A 1 
ATOM   1490 O  O   . ASP A 1 187 ? 9.200   -11.706 19.484  1.00 97.25 187 A 1 
ATOM   1491 C  CB  . ASP A 1 187 ? 10.129  -9.389  20.824  1.00 97.82 187 A 1 
ATOM   1492 C  CG  . ASP A 1 187 ? 10.981  -8.982  19.615  1.00 98.17 187 A 1 
ATOM   1493 O  OD1 . ASP A 1 187 ? 10.394  -8.659  18.553  1.00 97.86 187 A 1 
ATOM   1494 O  OD2 . ASP A 1 187 ? 12.217  -8.911  19.758  1.00 97.82 187 A 1 
ATOM   1495 N  N   . PRO A 1 188 ? 7.306   -10.758 18.733  1.00 97.73 188 A 1 
ATOM   1496 C  CA  . PRO A 1 188 ? 6.969   -11.854 17.835  1.00 97.64 188 A 1 
ATOM   1497 C  C   . PRO A 1 188 ? 8.104   -12.149 16.852  1.00 97.72 188 A 1 
ATOM   1498 O  O   . PRO A 1 188 ? 8.551   -11.261 16.121  1.00 97.40 188 A 1 
ATOM   1499 C  CB  . PRO A 1 188 ? 5.690   -11.428 17.117  1.00 97.27 188 A 1 
ATOM   1500 C  CG  . PRO A 1 188 ? 5.046   -10.449 18.088  1.00 96.20 188 A 1 
ATOM   1501 C  CD  . PRO A 1 188 ? 6.257   -9.758  18.715  1.00 97.63 188 A 1 
ATOM   1502 N  N   . LEU A 1 189 ? 8.550   -13.394 16.837  1.00 97.40 189 A 1 
ATOM   1503 C  CA  . LEU A 1 189 ? 9.641   -13.899 15.995  1.00 97.28 189 A 1 
ATOM   1504 C  C   . LEU A 1 189 ? 10.965  -13.114 16.128  1.00 97.37 189 A 1 
ATOM   1505 O  O   . LEU A 1 189 ? 11.799  -13.170 15.229  1.00 96.62 189 A 1 
ATOM   1506 C  CB  . LEU A 1 189 ? 9.156   -14.048 14.539  1.00 96.89 189 A 1 
ATOM   1507 C  CG  . LEU A 1 189 ? 7.956   -14.995 14.360  1.00 95.95 189 A 1 
ATOM   1508 C  CD1 . LEU A 1 189 ? 7.453   -14.931 12.924  1.00 94.50 189 A 1 
ATOM   1509 C  CD2 . LEU A 1 189 ? 8.336   -16.441 14.658  1.00 94.05 189 A 1 
ATOM   1510 N  N   . GLY A 1 190 ? 11.165  -12.375 17.238  1.00 97.44 190 A 1 
ATOM   1511 C  CA  . GLY A 1 190 ? 12.401  -11.641 17.519  1.00 97.64 190 A 1 
ATOM   1512 C  C   . GLY A 1 190 ? 12.661  -10.436 16.597  1.00 98.19 190 A 1 
ATOM   1513 O  O   . GLY A 1 190 ? 13.797  -9.958  16.519  1.00 97.95 190 A 1 
ATOM   1514 N  N   . GLN A 1 191 ? 11.646  -9.942  15.882  1.00 98.18 191 A 1 
ATOM   1515 C  CA  . GLN A 1 191 ? 11.827  -8.908  14.859  1.00 98.45 191 A 1 
ATOM   1516 C  C   . GLN A 1 191 ? 12.347  -7.574  15.419  1.00 98.70 191 A 1 
ATOM   1517 O  O   . GLN A 1 191 ? 13.157  -6.926  14.764  1.00 98.72 191 A 1 
ATOM   1518 C  CB  . GLN A 1 191 ? 10.513  -8.707  14.097  1.00 98.16 191 A 1 
ATOM   1519 C  CG  . GLN A 1 191 ? 10.660  -7.676  12.965  1.00 97.84 191 A 1 
ATOM   1520 C  CD  . GLN A 1 191 ? 9.427   -7.593  12.073  1.00 98.28 191 A 1 
ATOM   1521 O  OE1 . GLN A 1 191 ? 9.513   -7.718  10.868  1.00 93.36 191 A 1 
ATOM   1522 N  NE2 . GLN A 1 191 ? 8.256   -7.360  12.618  1.00 94.02 191 A 1 
ATOM   1523 N  N   . PHE A 1 192 ? 11.909  -7.145  16.613  1.00 98.70 192 A 1 
ATOM   1524 C  CA  . PHE A 1 192 ? 12.378  -5.886  17.200  1.00 98.84 192 A 1 
ATOM   1525 C  C   . PHE A 1 192 ? 13.874  -5.939  17.552  1.00 98.89 192 A 1 
ATOM   1526 O  O   . PHE A 1 192 ? 14.611  -5.004  17.233  1.00 98.79 192 A 1 
ATOM   1527 C  CB  . PHE A 1 192 ? 11.562  -5.529  18.445  1.00 98.79 192 A 1 
ATOM   1528 C  CG  . PHE A 1 192 ? 10.205  -4.919  18.168  1.00 98.79 192 A 1 
ATOM   1529 C  CD1 . PHE A 1 192 ? 10.119  -3.657  17.553  1.00 98.55 192 A 1 
ATOM   1530 C  CD2 . PHE A 1 192 ? 9.034   -5.574  18.567  1.00 98.52 192 A 1 
ATOM   1531 C  CE1 . PHE A 1 192 ? 8.864   -3.059  17.332  1.00 98.30 192 A 1 
ATOM   1532 C  CE2 . PHE A 1 192 ? 7.774   -4.980  18.356  1.00 98.24 192 A 1 
ATOM   1533 C  CZ  . PHE A 1 192 ? 7.692   -3.723  17.735  1.00 98.37 192 A 1 
ATOM   1534 N  N   . GLU A 1 193 ? 14.328  -7.038  18.157  1.00 98.71 193 A 1 
ATOM   1535 C  CA  . GLU A 1 193 ? 15.739  -7.203  18.517  1.00 98.68 193 A 1 
ATOM   1536 C  C   . GLU A 1 193 ? 16.620  -7.394  17.274  1.00 98.73 193 A 1 
ATOM   1537 O  O   . GLU A 1 193 ? 17.702  -6.815  17.161  1.00 98.65 193 A 1 
ATOM   1538 C  CB  . GLU A 1 193 ? 15.878  -8.375  19.497  1.00 98.40 193 A 1 
ATOM   1539 C  CG  . GLU A 1 193 ? 17.268  -8.449  20.163  1.00 89.04 193 A 1 
ATOM   1540 C  CD  . GLU A 1 193 ? 17.625  -7.187  20.982  1.00 76.07 193 A 1 
ATOM   1541 O  OE1 . GLU A 1 193 ? 18.837  -6.891  21.125  1.00 69.35 193 A 1 
ATOM   1542 O  OE2 . GLU A 1 193 ? 16.706  -6.469  21.444  1.00 71.01 193 A 1 
ATOM   1543 N  N   . TRP A 1 194 ? 16.123  -8.121  16.273  1.00 98.69 194 A 1 
ATOM   1544 C  CA  . TRP A 1 194 ? 16.767  -8.229  14.965  1.00 98.79 194 A 1 
ATOM   1545 C  C   . TRP A 1 194 ? 16.912  -6.853  14.297  1.00 98.82 194 A 1 
ATOM   1546 O  O   . TRP A 1 194 ? 18.008  -6.496  13.880  1.00 98.82 194 A 1 
ATOM   1547 C  CB  . TRP A 1 194 ? 15.960  -9.181  14.079  1.00 98.71 194 A 1 
ATOM   1548 C  CG  . TRP A 1 194 ? 16.418  -9.214  12.655  1.00 98.72 194 A 1 
ATOM   1549 C  CD1 . TRP A 1 194 ? 17.406  -9.993  12.167  1.00 98.53 194 A 1 
ATOM   1550 C  CD2 . TRP A 1 194 ? 15.925  -8.418  11.534  1.00 98.70 194 A 1 
ATOM   1551 N  NE1 . TRP A 1 194 ? 17.555  -9.747  10.815  1.00 98.44 194 A 1 
ATOM   1552 C  CE2 . TRP A 1 194 ? 16.672  -8.786  10.380  1.00 98.58 194 A 1 
ATOM   1553 C  CE3 . TRP A 1 194 ? 14.925  -7.434  11.388  1.00 98.59 194 A 1 
ATOM   1554 C  CZ2 . TRP A 1 194 ? 16.427  -8.204  9.115   1.00 98.39 194 A 1 
ATOM   1555 C  CZ3 . TRP A 1 194 ? 14.685  -6.852  10.126  1.00 98.46 194 A 1 
ATOM   1556 C  CH2 . TRP A 1 194 ? 15.427  -7.232  9.010   1.00 98.40 194 A 1 
ATOM   1557 N  N   . PHE A 1 195 ? 15.843  -6.061  14.249  1.00 98.83 195 A 1 
ATOM   1558 C  CA  . PHE A 1 195 ? 15.857  -4.733  13.643  1.00 98.92 195 A 1 
ATOM   1559 C  C   . PHE A 1 195 ? 16.856  -3.801  14.335  1.00 98.91 195 A 1 
ATOM   1560 O  O   . PHE A 1 195 ? 17.638  -3.132  13.662  1.00 98.91 195 A 1 
ATOM   1561 C  CB  . PHE A 1 195 ? 14.448  -4.140  13.682  1.00 98.91 195 A 1 
ATOM   1562 C  CG  . PHE A 1 195 ? 14.360  -2.769  13.038  1.00 98.92 195 A 1 
ATOM   1563 C  CD1 . PHE A 1 195 ? 14.268  -1.608  13.829  1.00 98.82 195 A 1 
ATOM   1564 C  CD2 . PHE A 1 195 ? 14.386  -2.655  11.642  1.00 98.84 195 A 1 
ATOM   1565 C  CE1 . PHE A 1 195 ? 14.171  -0.341  13.223  1.00 98.74 195 A 1 
ATOM   1566 C  CE2 . PHE A 1 195 ? 14.291  -1.400  11.025  1.00 98.75 195 A 1 
ATOM   1567 C  CZ  . PHE A 1 195 ? 14.179  -0.239  11.817  1.00 98.78 195 A 1 
ATOM   1568 N  N   . LYS A 1 196 ? 16.879  -3.810  15.674  1.00 98.89 196 A 1 
ATOM   1569 C  CA  . LYS A 1 196 ? 17.857  -3.056  16.455  1.00 98.86 196 A 1 
ATOM   1570 C  C   . LYS A 1 196 ? 19.285  -3.447  16.099  1.00 98.89 196 A 1 
ATOM   1571 O  O   . LYS A 1 196 ? 20.108  -2.577  15.821  1.00 98.76 196 A 1 
ATOM   1572 C  CB  . LYS A 1 196 ? 17.556  -3.276  17.947  1.00 98.60 196 A 1 
ATOM   1573 C  CG  . LYS A 1 196 ? 18.504  -2.476  18.839  1.00 95.45 196 A 1 
ATOM   1574 C  CD  . LYS A 1 196 ? 18.197  -2.789  20.299  1.00 92.53 196 A 1 
ATOM   1575 C  CE  . LYS A 1 196 ? 19.223  -2.111  21.189  1.00 83.17 196 A 1 
ATOM   1576 N  NZ  . LYS A 1 196 ? 19.089  -2.618  22.581  1.00 74.25 196 A 1 
ATOM   1577 N  N   . THR A 1 197 ? 19.577  -4.745  16.037  1.00 98.89 197 A 1 
ATOM   1578 C  CA  . THR A 1 197 ? 20.910  -5.261  15.681  1.00 98.88 197 A 1 
ATOM   1579 C  C   . THR A 1 197 ? 21.340  -4.813  14.288  1.00 98.85 197 A 1 
ATOM   1580 O  O   . THR A 1 197 ? 22.465  -4.338  14.099  1.00 98.76 197 A 1 
ATOM   1581 C  CB  . THR A 1 197 ? 20.913  -6.800  15.771  1.00 98.63 197 A 1 
ATOM   1582 O  OG1 . THR A 1 197 ? 20.590  -7.198  17.085  1.00 96.11 197 A 1 
ATOM   1583 C  CG2 . THR A 1 197 ? 22.280  -7.392  15.456  1.00 95.63 197 A 1 
ATOM   1584 N  N   . VAL A 1 198 ? 20.434  -4.885  13.297  1.00 98.83 198 A 1 
ATOM   1585 C  CA  . VAL A 1 198 ? 20.685  -4.432  11.919  1.00 98.83 198 A 1 
ATOM   1586 C  C   . VAL A 1 198 ? 20.953  -2.928  11.876  1.00 98.98 198 A 1 
ATOM   1587 O  O   . VAL A 1 198 ? 21.955  -2.495  11.297  1.00 98.84 198 A 1 
ATOM   1588 C  CB  . VAL A 1 198 ? 19.490  -4.815  11.017  1.00 98.77 198 A 1 
ATOM   1589 C  CG1 . VAL A 1 198 ? 19.535  -4.138  9.643   1.00 98.22 198 A 1 
ATOM   1590 C  CG2 . VAL A 1 198 ? 19.465  -6.329  10.780  1.00 98.29 198 A 1 
ATOM   1591 N  N   . MET A 1 199 ? 20.126  -2.117  12.521  1.00 98.97 199 A 1 
ATOM   1592 C  CA  . MET A 1 199 ? 20.238  -0.662  12.513  1.00 98.92 199 A 1 
ATOM   1593 C  C   . MET A 1 199 ? 21.471  -0.163  13.270  1.00 98.97 199 A 1 
ATOM   1594 O  O   . MET A 1 199 ? 22.148  0.753   12.794  1.00 98.83 199 A 1 
ATOM   1595 C  CB  . MET A 1 199 ? 18.958  -0.036  13.085  1.00 98.89 199 A 1 
ATOM   1596 C  CG  . MET A 1 199 ? 17.759  -0.221  12.142  1.00 98.47 199 A 1 
ATOM   1597 S  SD  . MET A 1 199 ? 17.891  0.703   10.590  1.00 98.05 199 A 1 
ATOM   1598 C  CE  . MET A 1 199 ? 16.950  -0.396  9.533   1.00 94.62 199 A 1 
ATOM   1599 N  N   . ASP A 1 200 ? 21.820  -0.781  14.397  1.00 98.96 200 A 1 
ATOM   1600 C  CA  . ASP A 1 200 ? 23.065  -0.486  15.108  1.00 98.81 200 A 1 
ATOM   1601 C  C   . ASP A 1 200 ? 24.295  -0.795  14.242  1.00 98.84 200 A 1 
ATOM   1602 O  O   . ASP A 1 200 ? 25.264  -0.029  14.235  1.00 98.64 200 A 1 
ATOM   1603 C  CB  . ASP A 1 200 ? 23.137  -1.294  16.424  1.00 98.78 200 A 1 
ATOM   1604 C  CG  . ASP A 1 200 ? 22.284  -0.725  17.562  1.00 98.21 200 A 1 
ATOM   1605 O  OD1 . ASP A 1 200 ? 21.936  0.474   17.493  1.00 96.65 200 A 1 
ATOM   1606 O  OD2 . ASP A 1 200 ? 22.078  -1.450  18.552  1.00 96.57 200 A 1 
ATOM   1607 N  N   . GLY A 1 201 ? 24.250  -1.882  13.481  1.00 98.85 201 A 1 
ATOM   1608 C  CA  . GLY A 1 201 ? 25.277  -2.222  12.494  1.00 98.83 201 A 1 
ATOM   1609 C  C   . GLY A 1 201 ? 25.406  -1.163  11.404  1.00 98.82 201 A 1 
ATOM   1610 O  O   . GLY A 1 201 ? 26.523  -0.699  11.123  1.00 98.59 201 A 1 
ATOM   1611 N  N   . TYR A 1 202 ? 24.300  -0.714  10.831  1.00 98.86 202 A 1 
ATOM   1612 C  CA  . TYR A 1 202 ? 24.297  0.333   9.815   1.00 98.77 202 A 1 
ATOM   1613 C  C   . TYR A 1 202 ? 24.807  1.676   10.350  1.00 98.75 202 A 1 
ATOM   1614 O  O   . TYR A 1 202 ? 25.663  2.296   9.719   1.00 98.43 202 A 1 
ATOM   1615 C  CB  . TYR A 1 202 ? 22.894  0.490   9.215   1.00 98.78 202 A 1 
ATOM   1616 C  CG  . TYR A 1 202 ? 22.372  -0.672  8.402   1.00 98.81 202 A 1 
ATOM   1617 C  CD1 . TYR A 1 202 ? 23.215  -1.689  7.912   1.00 98.61 202 A 1 
ATOM   1618 C  CD2 . TYR A 1 202 ? 20.995  -0.719  8.093   1.00 98.63 202 A 1 
ATOM   1619 C  CE1 . TYR A 1 202 ? 22.702  -2.742  7.139   1.00 98.52 202 A 1 
ATOM   1620 C  CE2 . TYR A 1 202 ? 20.475  -1.764  7.321   1.00 98.51 202 A 1 
ATOM   1621 C  CZ  . TYR A 1 202 ? 21.330  -2.777  6.846   1.00 98.61 202 A 1 
ATOM   1622 O  OH  . TYR A 1 202 ? 20.821  -3.800  6.100   1.00 98.22 202 A 1 
ATOM   1623 N  N   . ARG A 1 203 ? 24.382  2.085   11.541  1.00 98.72 203 A 1 
ATOM   1624 C  CA  . ARG A 1 203 ? 24.859  3.305   12.203  1.00 98.66 203 A 1 
ATOM   1625 C  C   . ARG A 1 203 ? 26.378  3.275   12.405  1.00 98.59 203 A 1 
ATOM   1626 O  O   . ARG A 1 203 ? 27.059  4.228   12.039  1.00 98.08 203 A 1 
ATOM   1627 C  CB  . ARG A 1 203 ? 24.112  3.491   13.528  1.00 98.35 203 A 1 
ATOM   1628 C  CG  . ARG A 1 203 ? 24.582  4.754   14.269  1.00 97.26 203 A 1 
ATOM   1629 C  CD  . ARG A 1 203 ? 23.809  4.932   15.574  1.00 96.28 203 A 1 
ATOM   1630 N  NE  . ARG A 1 203 ? 22.457  5.425   15.326  1.00 95.10 203 A 1 
ATOM   1631 C  CZ  . ARG A 1 203 ? 21.379  5.264   16.065  1.00 96.00 203 A 1 
ATOM   1632 N  NH1 . ARG A 1 203 ? 21.368  4.513   17.131  1.00 89.84 203 A 1 
ATOM   1633 N  NH2 . ARG A 1 203 ? 20.293  5.878   15.728  1.00 89.93 203 A 1 
ATOM   1634 N  N   . LYS A 1 204 ? 26.921  2.178   12.948  1.00 98.67 204 A 1 
ATOM   1635 C  CA  . LYS A 1 204 ? 28.365  2.024   13.199  1.00 98.51 204 A 1 
ATOM   1636 C  C   . LYS A 1 204 ? 29.204  2.049   11.919  1.00 98.56 204 A 1 
ATOM   1637 O  O   . LYS A 1 204 ? 30.353  2.478   11.966  1.00 97.78 204 A 1 
ATOM   1638 C  CB  . LYS A 1 204 ? 28.617  0.708   13.942  1.00 98.26 204 A 1 
ATOM   1639 C  CG  . LYS A 1 204 ? 28.222  0.794   15.421  1.00 88.30 204 A 1 
ATOM   1640 C  CD  . LYS A 1 204 ? 28.344  -0.594  16.079  1.00 85.10 204 A 1 
ATOM   1641 C  CE  . LYS A 1 204 ? 27.881  -0.518  17.534  1.00 73.13 204 A 1 
ATOM   1642 N  NZ  . LYS A 1 204 ? 27.851  -1.862  18.158  1.00 63.40 204 A 1 
ATOM   1643 N  N   . THR A 1 205 ? 28.656  1.598   10.800  1.00 98.30 205 A 1 
ATOM   1644 C  CA  . THR A 1 205 ? 29.358  1.491   9.510   1.00 98.19 205 A 1 
ATOM   1645 C  C   . THR A 1 205 ? 29.014  2.623   8.532   1.00 97.95 205 A 1 
ATOM   1646 O  O   . THR A 1 205 ? 29.488  2.610   7.401   1.00 97.04 205 A 1 
ATOM   1647 C  CB  . THR A 1 205 ? 29.137  0.117   8.875   1.00 97.96 205 A 1 
ATOM   1648 O  OG1 . THR A 1 205 ? 27.767  -0.151  8.730   1.00 96.62 205 A 1 
ATOM   1649 C  CG2 . THR A 1 205 ? 29.724  -1.011  9.728   1.00 96.03 205 A 1 
ATOM   1650 N  N   . GLY A 1 206 ? 28.210  3.610   8.945   1.00 98.03 206 A 1 
ATOM   1651 C  CA  . GLY A 1 206 ? 27.805  4.740   8.101   1.00 97.66 206 A 1 
ATOM   1652 C  C   . GLY A 1 206 ? 26.868  4.369   6.947   1.00 97.73 206 A 1 
ATOM   1653 O  O   . GLY A 1 206 ? 26.787  5.103   5.957   1.00 96.80 206 A 1 
ATOM   1654 N  N   . GLN A 1 207 ? 26.183  3.238   7.053   1.00 98.00 207 A 1 
ATOM   1655 C  CA  . GLN A 1 207 ? 25.184  2.805   6.078   1.00 98.10 207 A 1 
ATOM   1656 C  C   . GLN A 1 207 ? 23.831  3.457   6.354   1.00 98.20 207 A 1 
ATOM   1657 O  O   . GLN A 1 207 ? 23.535  3.895   7.465   1.00 98.04 207 A 1 
ATOM   1658 C  CB  . GLN A 1 207 ? 25.052  1.281   6.059   1.00 97.97 207 A 1 
ATOM   1659 C  CG  . GLN A 1 207 ? 26.381  0.570   5.785   1.00 97.25 207 A 1 
ATOM   1660 C  CD  . GLN A 1 207 ? 26.204  -0.922  5.582   1.00 97.03 207 A 1 
ATOM   1661 O  OE1 . GLN A 1 207 ? 25.371  -1.360  4.801   1.00 91.76 207 A 1 
ATOM   1662 N  NE2 . GLN A 1 207 ? 26.968  -1.740  6.259   1.00 90.85 207 A 1 
ATOM   1663 N  N   . ARG A 1 208 ? 22.969  3.478   5.330   1.00 98.22 208 A 1 
ATOM   1664 C  CA  . ARG A 1 208 ? 21.603  3.992   5.427   1.00 98.38 208 A 1 
ATOM   1665 C  C   . ARG A 1 208 ? 20.578  2.949   4.989   1.00 98.59 208 A 1 
ATOM   1666 O  O   . ARG A 1 208 ? 20.933  1.936   4.381   1.00 98.34 208 A 1 
ATOM   1667 C  CB  . ARG A 1 208 ? 21.473  5.300   4.632   1.00 97.85 208 A 1 
ATOM   1668 C  CG  . ARG A 1 208 ? 22.390  6.381   5.218   1.00 94.96 208 A 1 
ATOM   1669 C  CD  . ARG A 1 208 ? 22.108  7.725   4.571   1.00 87.86 208 A 1 
ATOM   1670 N  NE  . ARG A 1 208 ? 23.034  8.744   5.083   1.00 80.94 208 A 1 
ATOM   1671 C  CZ  . ARG A 1 208 ? 23.031  10.020  4.765   1.00 71.93 208 A 1 
ATOM   1672 N  NH1 . ARG A 1 208 ? 22.136  10.532  3.970   1.00 66.02 208 A 1 
ATOM   1673 N  NH2 . ARG A 1 208 ? 23.937  10.814  5.237   1.00 69.04 208 A 1 
ATOM   1674 N  N   . ALA A 1 209 ? 19.309  3.217   5.293   1.00 98.67 209 A 1 
ATOM   1675 C  CA  . ALA A 1 209 ? 18.220  2.312   4.982   1.00 98.78 209 A 1 
ATOM   1676 C  C   . ALA A 1 209 ? 16.969  3.035   4.474   1.00 98.71 209 A 1 
ATOM   1677 O  O   . ALA A 1 209 ? 16.632  4.132   4.922   1.00 98.65 209 A 1 
ATOM   1678 C  CB  . ALA A 1 209 ? 17.925  1.457   6.217   1.00 98.67 209 A 1 
ATOM   1679 N  N   . ILE A 1 210 ? 16.260  2.367   3.573   1.00 98.81 210 A 1 
ATOM   1680 C  CA  . ILE A 1 210 ? 14.840  2.608   3.318   1.00 98.86 210 A 1 
ATOM   1681 C  C   . ILE A 1 210 ? 14.088  1.421   3.906   1.00 98.98 210 A 1 
ATOM   1682 O  O   . ILE A 1 210 ? 14.333  0.276   3.526   1.00 98.87 210 A 1 
ATOM   1683 C  CB  . ILE A 1 210 ? 14.559  2.809   1.822   1.00 98.76 210 A 1 
ATOM   1684 C  CG1 . ILE A 1 210 ? 15.268  4.084   1.323   1.00 98.25 210 A 1 
ATOM   1685 C  CG2 . ILE A 1 210 ? 13.033  2.904   1.572   1.00 98.42 210 A 1 
ATOM   1686 C  CD1 . ILE A 1 210 ? 15.219  4.275   -0.200  1.00 96.49 210 A 1 
ATOM   1687 N  N   . VAL A 1 211 ? 13.198  1.684   4.857   1.00 98.94 211 A 1 
ATOM   1688 C  CA  . VAL A 1 211 ? 12.412  0.645   5.533   1.00 98.99 211 A 1 
ATOM   1689 C  C   . VAL A 1 211 ? 11.056  0.529   4.850   1.00 98.99 211 A 1 
ATOM   1690 O  O   . VAL A 1 211 ? 10.419  1.536   4.565   1.00 98.88 211 A 1 
ATOM   1691 C  CB  . VAL A 1 211 ? 12.281  0.916   7.041   1.00 98.91 211 A 1 
ATOM   1692 C  CG1 . VAL A 1 211 ? 11.570  -0.237  7.753   1.00 98.69 211 A 1 
ATOM   1693 C  CG2 . VAL A 1 211 ? 13.662  1.088   7.697   1.00 98.70 211 A 1 
ATOM   1694 N  N   . SER A 1 212 ? 10.591  -0.695  4.597   1.00 98.92 212 A 1 
ATOM   1695 C  CA  . SER A 1 212 ? 9.262   -0.955  4.046   1.00 98.98 212 A 1 
ATOM   1696 C  C   . SER A 1 212 ? 8.513   -1.950  4.921   1.00 98.99 212 A 1 
ATOM   1697 O  O   . SER A 1 212 ? 9.107   -2.881  5.471   1.00 98.75 212 A 1 
ATOM   1698 C  CB  . SER A 1 212 ? 9.357   -1.450  2.601   1.00 98.48 212 A 1 
ATOM   1699 O  OG  . SER A 1 212 ? 10.053  -0.515  1.795   1.00 88.44 212 A 1 
ATOM   1700 N  N   . MET A 1 213 ? 7.198   -1.762  5.063   1.00 98.92 213 A 1 
ATOM   1701 C  CA  . MET A 1 213 ? 6.316   -2.630  5.840   1.00 98.81 213 A 1 
ATOM   1702 C  C   . MET A 1 213 ? 4.897   -2.531  5.293   1.00 98.88 213 A 1 
ATOM   1703 O  O   . MET A 1 213 ? 4.537   -1.508  4.707   1.00 98.43 213 A 1 
ATOM   1704 C  CB  . MET A 1 213 ? 6.382   -2.238  7.326   1.00 98.41 213 A 1 
ATOM   1705 C  CG  . MET A 1 213 ? 5.921   -0.804  7.610   1.00 97.45 213 A 1 
ATOM   1706 S  SD  . MET A 1 213 ? 6.334   -0.183  9.269   1.00 97.62 213 A 1 
ATOM   1707 C  CE  . MET A 1 213 ? 8.114   -0.059  9.139   1.00 94.22 213 A 1 
ATOM   1708 N  N   . HIS A 1 214 ? 4.080   -3.571  5.486   1.00 98.79 214 A 1 
ATOM   1709 C  CA  . HIS A 1 214 ? 2.710   -3.521  4.983   1.00 98.77 214 A 1 
ATOM   1710 C  C   . HIS A 1 214 ? 1.857   -2.528  5.777   1.00 98.64 214 A 1 
ATOM   1711 O  O   . HIS A 1 214 ? 1.293   -1.591  5.212   1.00 98.13 214 A 1 
ATOM   1712 C  CB  . HIS A 1 214 ? 2.114   -4.934  4.961   1.00 98.50 214 A 1 
ATOM   1713 C  CG  . HIS A 1 214 ? 0.782   -4.947  4.274   1.00 98.35 214 A 1 
ATOM   1714 N  ND1 . HIS A 1 214 ? 0.541   -4.578  2.960   1.00 96.96 214 A 1 
ATOM   1715 C  CD2 . HIS A 1 214 ? -0.429  -5.259  4.839   1.00 96.97 214 A 1 
ATOM   1716 C  CE1 . HIS A 1 214 ? -0.777  -4.666  2.749   1.00 96.93 214 A 1 
ATOM   1717 N  NE2 . HIS A 1 214 ? -1.396  -5.071  3.865   1.00 96.97 214 A 1 
ATOM   1718 N  N   . ILE A 1 215 ? 1.835   -2.670  7.096   1.00 98.78 215 A 1 
ATOM   1719 C  CA  . ILE A 1 215 ? 1.011   -1.861  8.014   1.00 98.70 215 A 1 
ATOM   1720 C  C   . ILE A 1 215 ? 1.906   -0.872  8.774   1.00 98.76 215 A 1 
ATOM   1721 O  O   . ILE A 1 215 ? 2.744   -1.278  9.583   1.00 98.64 215 A 1 
ATOM   1722 C  CB  . ILE A 1 215 ? 0.198   -2.760  8.970   1.00 98.63 215 A 1 
ATOM   1723 C  CG1 . ILE A 1 215 ? -0.487  -3.932  8.214   1.00 97.94 215 A 1 
ATOM   1724 C  CG2 . ILE A 1 215 ? -0.839  -1.896  9.710   1.00 97.75 215 A 1 
ATOM   1725 C  CD1 . ILE A 1 215 ? -1.310  -4.872  9.103   1.00 97.04 215 A 1 
ATOM   1726 N  N   . CYS A 1 216 ? 1.721   0.424   8.545   1.00 98.55 216 A 1 
ATOM   1727 C  CA  . CYS A 1 216 ? 2.375   1.474   9.319   1.00 98.31 216 A 1 
ATOM   1728 C  C   . CYS A 1 216 ? 1.802   1.547   10.750  1.00 98.42 216 A 1 
ATOM   1729 O  O   . CYS A 1 216 ? 0.622   1.256   10.955  1.00 97.67 216 A 1 
ATOM   1730 C  CB  . CYS A 1 216 ? 2.192   2.819   8.605   1.00 96.95 216 A 1 
ATOM   1731 S  SG  . CYS A 1 216 ? 3.639   3.492   7.735   1.00 91.38 216 A 1 
ATOM   1732 N  N   . PRO A 1 217 ? 2.582   1.994   11.752  1.00 98.40 217 A 1 
ATOM   1733 C  CA  . PRO A 1 217 ? 2.035   2.376   13.044  1.00 98.22 217 A 1 
ATOM   1734 C  C   . PRO A 1 217 ? 1.100   3.585   12.911  1.00 98.10 217 A 1 
ATOM   1735 O  O   . PRO A 1 217 ? 1.212   4.383   11.974  1.00 97.00 217 A 1 
ATOM   1736 C  CB  . PRO A 1 217 ? 3.245   2.674   13.932  1.00 97.58 217 A 1 
ATOM   1737 C  CG  . PRO A 1 217 ? 4.294   3.163   12.928  1.00 95.68 217 A 1 
ATOM   1738 C  CD  . PRO A 1 217 ? 3.999   2.330   11.681  1.00 98.00 217 A 1 
ATOM   1739 N  N   . GLY A 1 218 ? 0.190   3.729   13.870  1.00 97.65 218 A 1 
ATOM   1740 C  CA  . GLY A 1 218 ? -0.871  4.724   13.875  1.00 97.38 218 A 1 
ATOM   1741 C  C   . GLY A 1 218 ? -2.238  4.130   13.546  1.00 97.51 218 A 1 
ATOM   1742 O  O   . GLY A 1 218 ? -2.454  2.923   13.606  1.00 95.96 218 A 1 
ATOM   1743 N  N   . VAL A 1 219 ? -3.179  5.005   13.189  1.00 97.14 219 A 1 
ATOM   1744 C  CA  . VAL A 1 219 ? -4.577  4.643   12.937  1.00 96.91 219 A 1 
ATOM   1745 C  C   . VAL A 1 219 ? -4.907  4.577   11.446  1.00 97.07 219 A 1 
ATOM   1746 O  O   . VAL A 1 219 ? -4.205  5.147   10.610  1.00 96.30 219 A 1 
ATOM   1747 C  CB  . VAL A 1 219 ? -5.548  5.582   13.678  1.00 95.59 219 A 1 
ATOM   1748 C  CG1 . VAL A 1 219 ? -5.302  5.563   15.187  1.00 91.27 219 A 1 
ATOM   1749 C  CG2 . VAL A 1 219 ? -5.461  7.025   13.165  1.00 91.86 219 A 1 
ATOM   1750 N  N   . ALA A 1 220 ? -6.026  3.910   11.110  1.00 96.74 220 A 1 
ATOM   1751 C  CA  . ALA A 1 220 ? -6.711  4.118   9.842   1.00 96.21 220 A 1 
ATOM   1752 C  C   . ALA A 1 220 ? -7.807  5.181   10.023  1.00 95.98 220 A 1 
ATOM   1753 O  O   . ALA A 1 220 ? -8.667  5.029   10.885  1.00 93.81 220 A 1 
ATOM   1754 C  CB  . ALA A 1 220 ? -7.297  2.793   9.354   1.00 95.10 220 A 1 
ATOM   1755 N  N   . GLU A 1 221 ? -7.818  6.222   9.196   1.00 94.97 221 A 1 
ATOM   1756 C  CA  . GLU A 1 221 ? -8.687  7.398   9.322   1.00 93.81 221 A 1 
ATOM   1757 C  C   . GLU A 1 221 ? -9.656  7.597   8.141   1.00 92.13 221 A 1 
ATOM   1758 O  O   . GLU A 1 221 ? -10.205 8.675   7.948   1.00 88.44 221 A 1 
ATOM   1759 C  CB  . GLU A 1 221 ? -7.827  8.645   9.604   1.00 93.06 221 A 1 
ATOM   1760 C  CG  . GLU A 1 221 ? -7.014  9.190   8.410   1.00 92.18 221 A 1 
ATOM   1761 C  CD  . GLU A 1 221 ? -5.650  8.516   8.168   1.00 94.12 221 A 1 
ATOM   1762 O  OE1 . GLU A 1 221 ? -4.730  9.204   7.682   1.00 90.60 221 A 1 
ATOM   1763 O  OE2 . GLU A 1 221 ? -5.455  7.327   8.469   1.00 92.31 221 A 1 
ATOM   1764 N  N   . ARG A 1 222 ? -9.908  6.543   7.326   1.00 91.25 222 A 1 
ATOM   1765 C  CA  . ARG A 1 222 ? -10.719 6.656   6.106   1.00 87.57 222 A 1 
ATOM   1766 C  C   . ARG A 1 222 ? -12.155 7.128   6.343   1.00 85.54 222 A 1 
ATOM   1767 O  O   . ARG A 1 222 ? -12.686 7.904   5.544   1.00 79.82 222 A 1 
ATOM   1768 C  CB  . ARG A 1 222 ? -10.713 5.302   5.366   1.00 84.64 222 A 1 
ATOM   1769 C  CG  . ARG A 1 222 ? -11.633 5.333   4.137   1.00 77.84 222 A 1 
ATOM   1770 C  CD  . ARG A 1 222 ? -11.704 4.003   3.392   1.00 77.55 222 A 1 
ATOM   1771 N  NE  . ARG A 1 222 ? -10.500 3.744   2.595   1.00 74.53 222 A 1 
ATOM   1772 C  CZ  . ARG A 1 222 ? -9.654  2.763   2.746   1.00 71.48 222 A 1 
ATOM   1773 N  NH1 . ARG A 1 222 ? -9.783  1.870   3.686   1.00 63.69 222 A 1 
ATOM   1774 N  NH2 . ARG A 1 222 ? -8.660  2.639   1.918   1.00 63.88 222 A 1 
ATOM   1775 N  N   . PHE A 1 223 ? -12.813 6.624   7.381   1.00 84.10 223 A 1 
ATOM   1776 C  CA  . PHE A 1 223 ? -14.180 6.997   7.753   1.00 80.11 223 A 1 
ATOM   1777 C  C   . PHE A 1 223 ? -14.174 7.610   9.145   1.00 80.38 223 A 1 
ATOM   1778 O  O   . PHE A 1 223 ? -14.122 8.833   9.270   1.00 74.39 223 A 1 
ATOM   1779 C  CB  . PHE A 1 223 ? -15.113 5.785   7.630   1.00 75.78 223 A 1 
ATOM   1780 C  CG  . PHE A 1 223 ? -15.279 5.250   6.225   1.00 71.04 223 A 1 
ATOM   1781 C  CD1 . PHE A 1 223 ? -15.994 5.987   5.273   1.00 66.58 223 A 1 
ATOM   1782 C  CD2 . PHE A 1 223 ? -14.741 4.002   5.870   1.00 65.54 223 A 1 
ATOM   1783 C  CE1 . PHE A 1 223 ? -16.180 5.487   3.966   1.00 60.58 223 A 1 
ATOM   1784 C  CE2 . PHE A 1 223 ? -14.920 3.496   4.570   1.00 60.73 223 A 1 
ATOM   1785 C  CZ  . PHE A 1 223 ? -15.642 4.235   3.621   1.00 59.35 223 A 1 
ATOM   1786 N  N   . ASN A 1 224 ? -14.166 6.778   10.184  1.00 86.19 224 A 1 
ATOM   1787 C  CA  . ASN A 1 224 ? -13.801 7.170   11.530  1.00 86.00 224 A 1 
ATOM   1788 C  C   . ASN A 1 224 ? -12.297 6.938   11.718  1.00 88.03 224 A 1 
ATOM   1789 O  O   . ASN A 1 224 ? -11.522 7.118   10.768  1.00 83.60 224 A 1 
ATOM   1790 C  CB  . ASN A 1 224 ? -14.706 6.423   12.535  1.00 81.11 224 A 1 
ATOM   1791 C  CG  . ASN A 1 224 ? -16.150 6.871   12.467  1.00 73.27 224 A 1 
ATOM   1792 O  OD1 . ASN A 1 224 ? -16.489 7.952   12.036  1.00 65.20 224 A 1 
ATOM   1793 N  ND2 . ASN A 1 224 ? -17.074 6.051   12.910  1.00 64.65 224 A 1 
ATOM   1794 N  N   . TYR A 1 225 ? -11.872 6.499   12.895  1.00 90.84 225 A 1 
ATOM   1795 C  CA  . TYR A 1 225 ? -10.510 6.033   13.106  1.00 91.84 225 A 1 
ATOM   1796 C  C   . TYR A 1 225 ? -10.534 4.667   13.784  1.00 92.72 225 A 1 
ATOM   1797 O  O   . TYR A 1 225 ? -11.486 4.326   14.495  1.00 91.25 225 A 1 
ATOM   1798 C  CB  . TYR A 1 225 ? -9.713  7.079   13.906  1.00 89.89 225 A 1 
ATOM   1799 C  CG  . TYR A 1 225 ? -10.319 7.405   15.253  1.00 88.23 225 A 1 
ATOM   1800 C  CD1 . TYR A 1 225 ? -11.191 8.507   15.396  1.00 84.24 225 A 1 
ATOM   1801 C  CD2 . TYR A 1 225 ? -10.023 6.611   16.384  1.00 84.09 225 A 1 
ATOM   1802 C  CE1 . TYR A 1 225 ? -11.759 8.816   16.643  1.00 80.32 225 A 1 
ATOM   1803 C  CE2 . TYR A 1 225 ? -10.587 6.908   17.635  1.00 80.08 225 A 1 
ATOM   1804 C  CZ  . TYR A 1 225 ? -11.444 8.014   17.756  1.00 78.47 225 A 1 
ATOM   1805 O  OH  . TYR A 1 225 ? -11.994 8.314   18.985  1.00 75.68 225 A 1 
ATOM   1806 N  N   . SER A 1 226 ? -9.502  3.875   13.533  1.00 94.53 226 A 1 
ATOM   1807 C  CA  . SER A 1 226 ? -9.308  2.591   14.209  1.00 94.65 226 A 1 
ATOM   1808 C  C   . SER A 1 226 ? -7.822  2.292   14.337  1.00 95.62 226 A 1 
ATOM   1809 O  O   . SER A 1 226 ? -7.072  2.459   13.372  1.00 94.74 226 A 1 
ATOM   1810 C  CB  . SER A 1 226 ? -10.017 1.460   13.464  1.00 92.22 226 A 1 
ATOM   1811 O  OG  . SER A 1 226 ? -9.589  1.356   12.118  1.00 84.02 226 A 1 
ATOM   1812 N  N   . ASP A 1 227 ? -7.412  1.793   15.510  1.00 95.72 227 A 1 
ATOM   1813 C  CA  . ASP A 1 227 ? -6.065  1.276   15.708  1.00 95.94 227 A 1 
ATOM   1814 C  C   . ASP A 1 227 ? -5.824  0.077   14.794  1.00 96.71 227 A 1 
ATOM   1815 O  O   . ASP A 1 227 ? -6.719  -0.743  14.569  1.00 95.91 227 A 1 
ATOM   1816 C  CB  . ASP A 1 227 ? -5.844  0.897   17.173  1.00 94.38 227 A 1 
ATOM   1817 C  CG  . ASP A 1 227 ? -5.983  2.114   18.101  1.00 89.98 227 A 1 
ATOM   1818 O  OD1 . ASP A 1 227 ? -5.411  3.170   17.756  1.00 84.96 227 A 1 
ATOM   1819 O  OD2 . ASP A 1 227 ? -6.691  1.974   19.122  1.00 84.47 227 A 1 
ATOM   1820 N  N   . GLN A 1 228 ? -4.614  -0.031  14.256  1.00 97.29 228 A 1 
ATOM   1821 C  CA  . GLN A 1 228 ? -4.233  -1.103  13.340  1.00 97.56 228 A 1 
ATOM   1822 C  C   . GLN A 1 228 ? -3.293  -2.108  14.000  1.00 98.00 228 A 1 
ATOM   1823 O  O   . GLN A 1 228 ? -3.385  -3.305  13.743  1.00 97.52 228 A 1 
ATOM   1824 C  CB  . GLN A 1 228 ? -3.598  -0.505  12.075  1.00 97.08 228 A 1 
ATOM   1825 C  CG  . GLN A 1 228 ? -4.525  0.432   11.295  1.00 95.87 228 A 1 
ATOM   1826 C  CD  . GLN A 1 228 ? -5.841  -0.262  10.914  1.00 95.91 228 A 1 
ATOM   1827 O  OE1 . GLN A 1 228 ? -5.880  -1.148  10.084  1.00 88.61 228 A 1 
ATOM   1828 N  NE2 . GLN A 1 228 ? -6.937  0.102   11.530  1.00 88.50 228 A 1 
ATOM   1829 N  N   . LEU A 1 229 ? -2.398  -1.635  14.860  1.00 98.26 229 A 1 
ATOM   1830 C  CA  . LEU A 1 229 ? -1.452  -2.471  15.591  1.00 98.27 229 A 1 
ATOM   1831 C  C   . LEU A 1 229 ? -1.886  -2.613  17.050  1.00 98.01 229 A 1 
ATOM   1832 O  O   . LEU A 1 229 ? -2.532  -1.726  17.609  1.00 97.43 229 A 1 
ATOM   1833 C  CB  . LEU A 1 229 ? -0.034  -1.900  15.460  1.00 98.37 229 A 1 
ATOM   1834 C  CG  . LEU A 1 229 ? 0.452   -1.655  14.019  1.00 98.09 229 A 1 
ATOM   1835 C  CD1 . LEU A 1 229 ? 1.913   -1.223  14.038  1.00 97.95 229 A 1 
ATOM   1836 C  CD2 . LEU A 1 229 ? 0.334   -2.894  13.133  1.00 97.86 229 A 1 
ATOM   1837 N  N   . TYR A 1 230 ? -1.509  -3.734  17.685  1.00 98.37 230 A 1 
ATOM   1838 C  CA  . TYR A 1 230 ? -1.688  -3.891  19.121  1.00 98.23 230 A 1 
ATOM   1839 C  C   . TYR A 1 230 ? -0.931  -2.795  19.894  1.00 98.12 230 A 1 
ATOM   1840 O  O   . TYR A 1 230 ? 0.167   -2.419  19.477  1.00 97.83 230 A 1 
ATOM   1841 C  CB  . TYR A 1 230 ? -1.201  -5.267  19.570  1.00 98.04 230 A 1 
ATOM   1842 C  CG  . TYR A 1 230 ? -2.119  -6.412  19.211  1.00 98.06 230 A 1 
ATOM   1843 C  CD1 . TYR A 1 230 ? -3.400  -6.501  19.784  1.00 97.48 230 A 1 
ATOM   1844 C  CD2 . TYR A 1 230 ? -1.685  -7.425  18.328  1.00 97.52 230 A 1 
ATOM   1845 C  CE1 . TYR A 1 230 ? -4.240  -7.582  19.487  1.00 97.08 230 A 1 
ATOM   1846 C  CE2 . TYR A 1 230 ? -2.517  -8.513  18.029  1.00 97.03 230 A 1 
ATOM   1847 C  CZ  . TYR A 1 230 ? -3.793  -8.590  18.615  1.00 97.18 230 A 1 
ATOM   1848 O  OH  . TYR A 1 230 ? -4.610  -9.650  18.327  1.00 96.09 230 A 1 
ATOM   1849 N  N   . PRO A 1 231 ? -1.454  -2.326  21.050  1.00 97.19 231 A 1 
ATOM   1850 C  CA  . PRO A 1 231 ? -0.843  -1.251  21.830  1.00 96.16 231 A 1 
ATOM   1851 C  C   . PRO A 1 231 ? 0.632   -1.485  22.174  1.00 96.40 231 A 1 
ATOM   1852 O  O   . PRO A 1 231 ? 1.452   -0.588  22.023  1.00 95.58 231 A 1 
ATOM   1853 C  CB  . PRO A 1 231 ? -1.698  -1.138  23.098  1.00 94.64 231 A 1 
ATOM   1854 C  CG  . PRO A 1 231 ? -3.073  -1.623  22.647  1.00 92.47 231 A 1 
ATOM   1855 C  CD  . PRO A 1 231 ? -2.739  -2.704  21.616  1.00 95.64 231 A 1 
ATOM   1856 N  N   . GLN A 1 232 ? 0.987   -2.722  22.575  1.00 96.98 232 A 1 
ATOM   1857 C  CA  . GLN A 1 232 ? 2.355   -3.074  22.959  1.00 96.77 232 A 1 
ATOM   1858 C  C   . GLN A 1 232 ? 3.360   -3.073  21.786  1.00 97.22 232 A 1 
ATOM   1859 O  O   . GLN A 1 232 ? 4.563   -3.073  22.024  1.00 96.67 232 A 1 
ATOM   1860 C  CB  . GLN A 1 232 ? 2.362   -4.421  23.711  1.00 95.32 232 A 1 
ATOM   1861 C  CG  . GLN A 1 232 ? 2.058   -5.689  22.893  1.00 91.95 232 A 1 
ATOM   1862 C  CD  . GLN A 1 232 ? 0.579   -6.025  22.732  1.00 93.60 232 A 1 
ATOM   1863 O  OE1 . GLN A 1 232 ? -0.303  -5.186  22.757  1.00 87.39 232 A 1 
ATOM   1864 N  NE2 . GLN A 1 232 ? 0.259   -7.289  22.543  1.00 85.64 232 A 1 
ATOM   1865 N  N   . TYR A 1 233 ? 2.882   -3.069  20.540  1.00 98.11 233 A 1 
ATOM   1866 C  CA  . TYR A 1 233 ? 3.739   -3.030  19.353  1.00 98.37 233 A 1 
ATOM   1867 C  C   . TYR A 1 233 ? 3.769   -1.659  18.695  1.00 98.44 233 A 1 
ATOM   1868 O  O   . TYR A 1 233 ? 4.827   -1.252  18.215  1.00 98.35 233 A 1 
ATOM   1869 C  CB  . TYR A 1 233 ? 3.288   -4.089  18.345  1.00 98.37 233 A 1 
ATOM   1870 C  CG  . TYR A 1 233 ? 3.192   -5.503  18.881  1.00 98.44 233 A 1 
ATOM   1871 C  CD1 . TYR A 1 233 ? 4.194   -6.023  19.725  1.00 98.12 233 A 1 
ATOM   1872 C  CD2 . TYR A 1 233 ? 2.088   -6.291  18.544  1.00 98.14 233 A 1 
ATOM   1873 C  CE1 . TYR A 1 233 ? 4.082   -7.326  20.241  1.00 97.90 233 A 1 
ATOM   1874 C  CE2 . TYR A 1 233 ? 1.961   -7.600  19.051  1.00 97.89 233 A 1 
ATOM   1875 C  CZ  . TYR A 1 233 ? 2.956   -8.104  19.907  1.00 98.02 233 A 1 
ATOM   1876 O  OH  . TYR A 1 233 ? 2.825   -9.361  20.413  1.00 97.47 233 A 1 
ATOM   1877 N  N   . ASN A 1 234 ? 2.653   -0.932  18.678  1.00 98.48 234 A 1 
ATOM   1878 C  CA  . ASN A 1 234 ? 2.513   0.330   17.955  1.00 98.52 234 A 1 
ATOM   1879 C  C   . ASN A 1 234 ? 3.577   1.353   18.363  1.00 98.55 234 A 1 
ATOM   1880 O  O   . ASN A 1 234 ? 4.405   1.759   17.539  1.00 98.55 234 A 1 
ATOM   1881 C  CB  . ASN A 1 234 ? 1.092   0.867   18.158  1.00 98.37 234 A 1 
ATOM   1882 C  CG  . ASN A 1 234 ? 0.887   2.110   17.312  1.00 98.31 234 A 1 
ATOM   1883 O  OD1 . ASN A 1 234 ? 0.629   2.028   16.117  1.00 95.54 234 A 1 
ATOM   1884 N  ND2 . ASN A 1 234 ? 1.052   3.288   17.877  1.00 95.37 234 A 1 
ATOM   1885 N  N   . ASP A 1 235 ? 3.602   1.725   19.640  1.00 98.17 235 A 1 
ATOM   1886 C  CA  . ASP A 1 235 ? 4.500   2.765   20.139  1.00 97.93 235 A 1 
ATOM   1887 C  C   . ASP A 1 235 ? 5.962   2.293   20.134  1.00 98.24 235 A 1 
ATOM   1888 O  O   . ASP A 1 235 ? 6.866   3.061   19.786  1.00 97.86 235 A 1 
ATOM   1889 C  CB  . ASP A 1 235 ? 4.057   3.207   21.533  1.00 97.13 235 A 1 
ATOM   1890 C  CG  . ASP A 1 235 ? 2.759   4.037   21.527  1.00 96.22 235 A 1 
ATOM   1891 O  OD1 . ASP A 1 235 ? 2.094   4.112   20.472  1.00 94.73 235 A 1 
ATOM   1892 O  OD2 . ASP A 1 235 ? 2.461   4.620   22.580  1.00 93.86 235 A 1 
ATOM   1893 N  N   . ARG A 1 236 ? 6.200   0.999   20.410  1.00 98.26 236 A 1 
ATOM   1894 C  CA  . ARG A 1 236 ? 7.538   0.399   20.290  1.00 98.46 236 A 1 
ATOM   1895 C  C   . ARG A 1 236 ? 8.059   0.451   18.851  1.00 98.61 236 A 1 
ATOM   1896 O  O   . ARG A 1 236 ? 9.255   0.683   18.655  1.00 98.51 236 A 1 
ATOM   1897 C  CB  . ARG A 1 236 ? 7.511   -1.044  20.830  1.00 98.30 236 A 1 
ATOM   1898 C  CG  . ARG A 1 236 ? 8.914   -1.670  20.892  1.00 97.19 236 A 1 
ATOM   1899 C  CD  . ARG A 1 236 ? 8.854   -3.078  21.482  1.00 95.67 236 A 1 
ATOM   1900 N  NE  . ARG A 1 236 ? 10.196  -3.710  21.558  1.00 93.76 236 A 1 
ATOM   1901 C  CZ  . ARG A 1 236 ? 10.457  -4.962  21.891  1.00 92.18 236 A 1 
ATOM   1902 N  NH1 . ARG A 1 236 ? 9.518   -5.801  22.228  1.00 89.51 236 A 1 
ATOM   1903 N  NH2 . ARG A 1 236 ? 11.678  -5.404  21.897  1.00 87.70 236 A 1 
ATOM   1904 N  N   . LEU A 1 237 ? 7.204   0.275   17.857  1.00 98.63 237 A 1 
ATOM   1905 C  CA  . LEU A 1 237 ? 7.592   0.406   16.453  1.00 98.72 237 A 1 
ATOM   1906 C  C   . LEU A 1 237 ? 7.904   1.861   16.092  1.00 98.75 237 A 1 
ATOM   1907 O  O   . LEU A 1 237 ? 8.925   2.115   15.448  1.00 98.75 237 A 1 
ATOM   1908 C  CB  . LEU A 1 237 ? 6.486   -0.200  15.570  1.00 98.73 237 A 1 
ATOM   1909 C  CG  . LEU A 1 237 ? 6.803   -0.155  14.056  1.00 98.49 237 A 1 
ATOM   1910 C  CD1 . LEU A 1 237 ? 8.071   -0.928  13.702  1.00 98.21 237 A 1 
ATOM   1911 C  CD2 . LEU A 1 237 ? 5.637   -0.765  13.291  1.00 98.15 237 A 1 
ATOM   1912 N  N   . VAL A 1 238 ? 7.099   2.822   16.556  1.00 98.72 238 A 1 
ATOM   1913 C  CA  . VAL A 1 238 ? 7.385   4.253   16.389  1.00 98.66 238 A 1 
ATOM   1914 C  C   . VAL A 1 238 ? 8.742   4.608   16.994  1.00 98.73 238 A 1 
ATOM   1915 O  O   . VAL A 1 238 ? 9.575   5.213   16.324  1.00 98.63 238 A 1 
ATOM   1916 C  CB  . VAL A 1 238 ? 6.267   5.140   17.006  1.00 98.51 238 A 1 
ATOM   1917 C  CG1 . VAL A 1 238 ? 6.614   6.634   16.918  1.00 98.08 238 A 1 
ATOM   1918 C  CG2 . VAL A 1 238 ? 4.940   4.940   16.274  1.00 98.13 238 A 1 
ATOM   1919 N  N   . ASP A 1 239 ? 9.003   4.172   18.235  1.00 98.52 239 A 1 
ATOM   1920 C  CA  . ASP A 1 239 ? 10.286  4.374   18.907  1.00 98.30 239 A 1 
ATOM   1921 C  C   . ASP A 1 239 ? 11.450  3.751   18.141  1.00 98.58 239 A 1 
ATOM   1922 O  O   . ASP A 1 239 ? 12.467  4.409   17.920  1.00 98.34 239 A 1 
ATOM   1923 C  CB  . ASP A 1 239 ? 10.246  3.787   20.326  1.00 97.60 239 A 1 
ATOM   1924 C  CG  . ASP A 1 239 ? 9.546   4.685   21.331  1.00 95.34 239 A 1 
ATOM   1925 O  OD1 . ASP A 1 239 ? 9.520   5.914   21.108  1.00 93.06 239 A 1 
ATOM   1926 O  OD2 . ASP A 1 239 ? 9.105   4.189   22.390  1.00 91.81 239 A 1 
ATOM   1927 N  N   . SER A 1 240 ? 11.283  2.495   17.703  1.00 98.56 240 A 1 
ATOM   1928 C  CA  . SER A 1 240 ? 12.326  1.750   17.002  1.00 98.66 240 A 1 
ATOM   1929 C  C   . SER A 1 240 ? 12.703  2.399   15.670  1.00 98.77 240 A 1 
ATOM   1930 O  O   . SER A 1 240 ? 13.873  2.439   15.324  1.00 98.56 240 A 1 
ATOM   1931 C  CB  . SER A 1 240 ? 11.884  0.303   16.745  1.00 98.18 240 A 1 
ATOM   1932 O  OG  . SER A 1 240 ? 11.604  -0.364  17.968  1.00 91.95 240 A 1 
ATOM   1933 N  N   . LEU A 1 241 ? 11.733  2.946   14.942  1.00 98.79 241 A 1 
ATOM   1934 C  CA  . LEU A 1 241 ? 11.988  3.639   13.679  1.00 98.83 241 A 1 
ATOM   1935 C  C   . LEU A 1 241 ? 12.606  5.027   13.918  1.00 98.86 241 A 1 
ATOM   1936 O  O   . LEU A 1 241 ? 13.637  5.354   13.331  1.00 98.72 241 A 1 
ATOM   1937 C  CB  . LEU A 1 241 ? 10.674  3.735   12.880  1.00 98.84 241 A 1 
ATOM   1938 C  CG  . LEU A 1 241 ? 10.134  2.381   12.395  1.00 98.70 241 A 1 
ATOM   1939 C  CD1 . LEU A 1 241 ? 8.704   2.549   11.871  1.00 98.53 241 A 1 
ATOM   1940 C  CD2 . LEU A 1 241 ? 10.979  1.777   11.275  1.00 98.34 241 A 1 
ATOM   1941 N  N   . ALA A 1 242 ? 12.020  5.831   14.805  1.00 98.81 242 A 1 
ATOM   1942 C  CA  . ALA A 1 242 ? 12.488  7.196   15.059  1.00 98.76 242 A 1 
ATOM   1943 C  C   . ALA A 1 242 ? 13.891  7.247   15.702  1.00 98.72 242 A 1 
ATOM   1944 O  O   . ALA A 1 242 ? 14.663  8.166   15.420  1.00 98.39 242 A 1 
ATOM   1945 C  CB  . ALA A 1 242 ? 11.447  7.908   15.927  1.00 98.50 242 A 1 
ATOM   1946 N  N   . GLU A 1 243 ? 14.262  6.235   16.499  1.00 98.79 243 A 1 
ATOM   1947 C  CA  . GLU A 1 243 ? 15.580  6.113   17.121  1.00 98.66 243 A 1 
ATOM   1948 C  C   . GLU A 1 243 ? 16.715  6.103   16.088  1.00 98.60 243 A 1 
ATOM   1949 O  O   . GLU A 1 243 ? 17.801  6.616   16.360  1.00 98.26 243 A 1 
ATOM   1950 C  CB  . GLU A 1 243 ? 15.600  4.832   17.980  1.00 98.18 243 A 1 
ATOM   1951 C  CG  . GLU A 1 243 ? 16.922  4.596   18.749  1.00 93.55 243 A 1 
ATOM   1952 C  CD  . GLU A 1 243 ? 17.288  5.766   19.674  1.00 90.03 243 A 1 
ATOM   1953 O  OE1 . GLU A 1 243 ? 18.485  6.110   19.748  1.00 82.21 243 A 1 
ATOM   1954 O  OE2 . GLU A 1 243 ? 16.386  6.386   20.284  1.00 84.32 243 A 1 
ATOM   1955 N  N   . TYR A 1 244 ? 16.448  5.588   14.886  1.00 98.77 244 A 1 
ATOM   1956 C  CA  . TYR A 1 244 ? 17.410  5.483   13.789  1.00 98.78 244 A 1 
ATOM   1957 C  C   . TYR A 1 244 ? 17.180  6.521   12.682  1.00 98.71 244 A 1 
ATOM   1958 O  O   . TYR A 1 244 ? 17.404  6.250   11.510  1.00 98.40 244 A 1 
ATOM   1959 C  CB  . TYR A 1 244 ? 17.448  4.037   13.276  1.00 98.76 244 A 1 
ATOM   1960 C  CG  . TYR A 1 244 ? 17.887  3.047   14.331  1.00 98.75 244 A 1 
ATOM   1961 C  CD1 . TYR A 1 244 ? 19.246  2.926   14.675  1.00 98.46 244 A 1 
ATOM   1962 C  CD2 . TYR A 1 244 ? 16.930  2.262   14.989  1.00 98.49 244 A 1 
ATOM   1963 C  CE1 . TYR A 1 244 ? 19.646  2.026   15.685  1.00 98.15 244 A 1 
ATOM   1964 C  CE2 . TYR A 1 244 ? 17.317  1.364   16.000  1.00 98.18 244 A 1 
ATOM   1965 C  CZ  . TYR A 1 244 ? 18.674  1.259   16.349  1.00 98.25 244 A 1 
ATOM   1966 O  OH  . TYR A 1 244 ? 19.047  0.405   17.353  1.00 97.39 244 A 1 
ATOM   1967 N  N   . ASN A 1 245 ? 16.759  7.739   13.039  1.00 98.67 245 A 1 
ATOM   1968 C  CA  . ASN A 1 245 ? 16.536  8.837   12.089  1.00 98.40 245 A 1 
ATOM   1969 C  C   . ASN A 1 245 ? 17.789  9.287   11.313  1.00 98.39 245 A 1 
ATOM   1970 O  O   . ASN A 1 245 ? 17.681  9.928   10.272  1.00 97.39 245 A 1 
ATOM   1971 C  CB  . ASN A 1 245 ? 15.923  10.027  12.846  1.00 98.05 245 A 1 
ATOM   1972 C  CG  . ASN A 1 245 ? 16.931  10.787  13.688  1.00 97.45 245 A 1 
ATOM   1973 O  OD1 . ASN A 1 245 ? 17.681  10.257  14.486  1.00 93.20 245 A 1 
ATOM   1974 N  ND2 . ASN A 1 245 ? 16.988  12.089  13.531  1.00 91.92 245 A 1 
ATOM   1975 N  N   . ASP A 1 246 ? 18.983  8.955   11.820  1.00 98.36 246 A 1 
ATOM   1976 C  CA  . ASP A 1 246 ? 20.274  9.153   11.163  1.00 98.07 246 A 1 
ATOM   1977 C  C   . ASP A 1 246 ? 20.596  8.076   10.116  1.00 98.19 246 A 1 
ATOM   1978 O  O   . ASP A 1 246 ? 21.432  8.296   9.238   1.00 97.29 246 A 1 
ATOM   1979 C  CB  . ASP A 1 246 ? 21.365  9.205   12.255  1.00 97.61 246 A 1 
ATOM   1980 C  CG  . ASP A 1 246 ? 21.433  7.941   13.129  1.00 96.98 246 A 1 
ATOM   1981 O  OD1 . ASP A 1 246 ? 20.373  7.467   13.618  1.00 95.58 246 A 1 
ATOM   1982 O  OD2 . ASP A 1 246 ? 22.548  7.444   13.401  1.00 94.73 246 A 1 
ATOM   1983 N  N   . VAL A 1 247 ? 19.919  6.930   10.177  1.00 98.46 247 A 1 
ATOM   1984 C  CA  . VAL A 1 247 ? 20.073  5.792   9.259   1.00 98.68 247 A 1 
ATOM   1985 C  C   . VAL A 1 247 ? 18.936  5.741   8.241   1.00 98.61 247 A 1 
ATOM   1986 O  O   . VAL A 1 247 ? 19.169  5.500   7.055   1.00 98.49 247 A 1 
ATOM   1987 C  CB  . VAL A 1 247 ? 20.152  4.475   10.052  1.00 98.61 247 A 1 
ATOM   1988 C  CG1 . VAL A 1 247 ? 20.320  3.256   9.144   1.00 98.27 247 A 1 
ATOM   1989 C  CG2 . VAL A 1 247 ? 21.322  4.481   11.045  1.00 98.25 247 A 1 
ATOM   1990 N  N   . ILE A 1 248 ? 17.696  5.968   8.673   1.00 98.71 248 A 1 
ATOM   1991 C  CA  . ILE A 1 248 ? 16.486  5.769   7.868   1.00 98.72 248 A 1 
ATOM   1992 C  C   . ILE A 1 248 ? 16.167  7.026   7.053   1.00 98.67 248 A 1 
ATOM   1993 O  O   . ILE A 1 248 ? 15.820  8.067   7.604   1.00 98.35 248 A 1 
ATOM   1994 C  CB  . ILE A 1 248 ? 15.304  5.316   8.756   1.00 98.81 248 A 1 
ATOM   1995 C  CG1 . ILE A 1 248 ? 15.624  3.972   9.461   1.00 98.66 248 A 1 
ATOM   1996 C  CG2 . ILE A 1 248 ? 14.029  5.180   7.905   1.00 98.67 248 A 1 
ATOM   1997 C  CD1 . ILE A 1 248 ? 14.585  3.556   10.509  1.00 98.49 248 A 1 
ATOM   1998 N  N   . LEU A 1 249 ? 16.206  6.896   5.723   1.00 98.67 249 A 1 
ATOM   1999 C  CA  . LEU A 1 249 ? 15.819  7.972   4.803   1.00 98.45 249 A 1 
ATOM   2000 C  C   . LEU A 1 249 ? 14.299  8.163   4.719   1.00 98.43 249 A 1 
ATOM   2001 O  O   . LEU A 1 249 ? 13.829  9.262   4.429   1.00 97.78 249 A 1 
ATOM   2002 C  CB  . LEU A 1 249 ? 16.366  7.677   3.394   1.00 97.88 249 A 1 
ATOM   2003 C  CG  . LEU A 1 249 ? 17.890  7.479   3.293   1.00 96.30 249 A 1 
ATOM   2004 C  CD1 . LEU A 1 249 ? 18.268  7.380   1.816   1.00 94.90 249 A 1 
ATOM   2005 C  CD2 . LEU A 1 249 ? 18.678  8.624   3.917   1.00 94.61 249 A 1 
ATOM   2006 N  N   . GLY A 1 250 ? 13.547  7.095   4.946   1.00 98.70 250 A 1 
ATOM   2007 C  CA  . GLY A 1 250 ? 12.086  7.077   4.902   1.00 98.73 250 A 1 
ATOM   2008 C  C   . GLY A 1 250 ? 11.537  5.669   5.095   1.00 98.89 250 A 1 
ATOM   2009 O  O   . GLY A 1 250 ? 12.250  4.678   4.937   1.00 98.80 250 A 1 
ATOM   2010 N  N   . VAL A 1 251 ? 10.246  5.598   5.417   1.00 98.90 251 A 1 
ATOM   2011 C  CA  . VAL A 1 251 ? 9.483   4.358   5.588   1.00 98.98 251 A 1 
ATOM   2012 C  C   . VAL A 1 251 ? 8.371   4.315   4.544   1.00 98.96 251 A 1 
ATOM   2013 O  O   . VAL A 1 251 ? 7.695   5.314   4.320   1.00 98.83 251 A 1 
ATOM   2014 C  CB  . VAL A 1 251 ? 8.917   4.257   7.017   1.00 98.87 251 A 1 
ATOM   2015 C  CG1 . VAL A 1 251 ? 8.185   2.936   7.245   1.00 98.63 251 A 1 
ATOM   2016 C  CG2 . VAL A 1 251 ? 10.014  4.373   8.084   1.00 98.63 251 A 1 
ATOM   2017 N  N   . LEU A 1 252 ? 8.178   3.158   3.903   1.00 98.97 252 A 1 
ATOM   2018 C  CA  . LEU A 1 252 ? 7.107   2.928   2.930   1.00 98.99 252 A 1 
ATOM   2019 C  C   . LEU A 1 252 ? 6.102   1.916   3.494   1.00 98.93 252 A 1 
ATOM   2020 O  O   . LEU A 1 252 ? 6.498   0.837   3.926   1.00 98.61 252 A 1 
ATOM   2021 C  CB  . LEU A 1 252 ? 7.698   2.437   1.600   1.00 98.74 252 A 1 
ATOM   2022 C  CG  . LEU A 1 252 ? 8.761   3.348   0.962   1.00 96.86 252 A 1 
ATOM   2023 C  CD1 . LEU A 1 252 ? 9.158   2.793   -0.391  1.00 91.05 252 A 1 
ATOM   2024 C  CD2 . LEU A 1 252 ? 8.277   4.778   0.751   1.00 91.10 252 A 1 
ATOM   2025 N  N   . CYS A 1 253 ? 4.812   2.272   3.454   1.00 98.84 253 A 1 
ATOM   2026 C  CA  . CYS A 1 253 ? 3.717   1.430   3.915   1.00 98.78 253 A 1 
ATOM   2027 C  C   . CYS A 1 253 ? 2.587   1.354   2.879   1.00 98.71 253 A 1 
ATOM   2028 O  O   . CYS A 1 253 ? 2.461   2.228   2.014   1.00 98.00 253 A 1 
ATOM   2029 C  CB  . CYS A 1 253 ? 3.177   1.953   5.251   1.00 98.24 253 A 1 
ATOM   2030 S  SG  . CYS A 1 253 ? 4.366   2.096   6.608   1.00 96.76 253 A 1 
ATOM   2031 N  N   . GLY A 1 254 ? 1.745   0.329   2.995   1.00 98.48 254 A 1 
ATOM   2032 C  CA  . GLY A 1 254 ? 0.510   0.136   2.230   1.00 98.36 254 A 1 
ATOM   2033 C  C   . GLY A 1 254 ? -0.700  0.013   3.162   1.00 98.27 254 A 1 
ATOM   2034 O  O   . GLY A 1 254 ? -0.916  0.875   4.015   1.00 97.41 254 A 1 
ATOM   2035 N  N   . HIS A 1 255 ? -1.463  -1.078  3.013   1.00 97.63 255 A 1 
ATOM   2036 C  CA  . HIS A 1 255 ? -2.587  -1.532  3.849   1.00 97.57 255 A 1 
ATOM   2037 C  C   . HIS A 1 255 ? -3.823  -0.625  3.855   1.00 97.28 255 A 1 
ATOM   2038 O  O   . HIS A 1 255 ? -4.953  -1.105  3.737   1.00 95.84 255 A 1 
ATOM   2039 C  CB  . HIS A 1 255 ? -2.080  -1.799  5.276   1.00 97.03 255 A 1 
ATOM   2040 C  CG  . HIS A 1 255 ? -3.141  -2.303  6.211   1.00 97.24 255 A 1 
ATOM   2041 N  ND1 . HIS A 1 255 ? -3.833  -3.485  6.082   1.00 95.44 255 A 1 
ATOM   2042 C  CD2 . HIS A 1 255 ? -3.607  -1.680  7.339   1.00 95.26 255 A 1 
ATOM   2043 C  CE1 . HIS A 1 255 ? -4.695  -3.568  7.109   1.00 94.91 255 A 1 
ATOM   2044 N  NE2 . HIS A 1 255 ? -4.591  -2.492  7.898   1.00 95.20 255 A 1 
ATOM   2045 N  N   . LEU A 1 256 ? -3.658  0.686   4.008   1.00 97.54 256 A 1 
ATOM   2046 C  CA  . LEU A 1 256 ? -4.786  1.598   4.138   1.00 96.92 256 A 1 
ATOM   2047 C  C   . LEU A 1 256 ? -5.484  1.916   2.818   1.00 95.99 256 A 1 
ATOM   2048 O  O   . LEU A 1 256 ? -6.574  2.490   2.844   1.00 93.12 256 A 1 
ATOM   2049 C  CB  . LEU A 1 256 ? -4.364  2.882   4.875   1.00 96.76 256 A 1 
ATOM   2050 C  CG  . LEU A 1 256 ? -3.844  2.678   6.308   1.00 96.31 256 A 1 
ATOM   2051 C  CD1 . LEU A 1 256 ? -3.696  4.047   6.979   1.00 95.44 256 A 1 
ATOM   2052 C  CD2 . LEU A 1 256 ? -4.770  1.835   7.183   1.00 95.21 256 A 1 
ATOM   2053 N  N   . HIS A 1 257 ? -4.896  1.576   1.668   1.00 96.70 257 A 1 
ATOM   2054 C  CA  . HIS A 1 257 ? -5.407  1.912   0.326   1.00 96.14 257 A 1 
ATOM   2055 C  C   . HIS A 1 257 ? -5.632  3.420   0.105   1.00 95.73 257 A 1 
ATOM   2056 O  O   . HIS A 1 257 ? -6.398  3.820   -0.764  1.00 93.83 257 A 1 
ATOM   2057 C  CB  . HIS A 1 257 ? -6.679  1.101   0.014   1.00 95.73 257 A 1 
ATOM   2058 C  CG  . HIS A 1 257 ? -6.554  -0.393  0.015   1.00 95.86 257 A 1 
ATOM   2059 N  ND1 . HIS A 1 257 ? -7.309  -1.225  -0.809  1.00 93.05 257 A 1 
ATOM   2060 C  CD2 . HIS A 1 257 ? -5.779  -1.204  0.785   1.00 93.11 257 A 1 
ATOM   2061 C  CE1 . HIS A 1 257 ? -6.975  -2.489  -0.528  1.00 92.77 257 A 1 
ATOM   2062 N  NE2 . HIS A 1 257 ? -6.053  -2.514  0.447   1.00 93.35 257 A 1 
ATOM   2063 N  N   . THR A 1 258 ? -5.009  4.262   0.922   1.00 96.35 258 A 1 
ATOM   2064 C  CA  . THR A 1 258 ? -5.125  5.719   0.869   1.00 96.29 258 A 1 
ATOM   2065 C  C   . THR A 1 258 ? -3.760  6.370   0.720   1.00 96.87 258 A 1 
ATOM   2066 O  O   . THR A 1 258 ? -2.739  5.794   1.084   1.00 96.26 258 A 1 
ATOM   2067 C  CB  . THR A 1 258 ? -5.846  6.277   2.113   1.00 95.04 258 A 1 
ATOM   2068 O  OG1 . THR A 1 258 ? -5.299  5.773   3.316   1.00 90.93 258 A 1 
ATOM   2069 C  CG2 . THR A 1 258 ? -7.320  5.919   2.097   1.00 89.98 258 A 1 
ATOM   2070 N  N   . ASP A 1 259 ? -3.741  7.578   0.158   1.00 97.38 259 A 1 
ATOM   2071 C  CA  . ASP A 1 259 ? -2.545  8.397   0.010   1.00 97.51 259 A 1 
ATOM   2072 C  C   . ASP A 1 259 ? -2.421  9.331   1.215   1.00 97.67 259 A 1 
ATOM   2073 O  O   . ASP A 1 259 ? -3.136  10.324  1.342   1.00 97.20 259 A 1 
ATOM   2074 C  CB  . ASP A 1 259 ? -2.635  9.145   -1.323  1.00 97.44 259 A 1 
ATOM   2075 C  CG  . ASP A 1 259 ? -1.447  10.060  -1.592  1.00 97.36 259 A 1 
ATOM   2076 O  OD1 . ASP A 1 259 ? -0.505  10.151  -0.774  1.00 96.25 259 A 1 
ATOM   2077 O  OD2 . ASP A 1 259 ? -1.420  10.659  -2.682  1.00 95.88 259 A 1 
ATOM   2078 N  N   . THR A 1 260 ? -1.521  8.991   2.135   1.00 98.09 260 A 1 
ATOM   2079 C  CA  . THR A 1 260 ? -1.254  9.807   3.317   1.00 98.19 260 A 1 
ATOM   2080 C  C   . THR A 1 260 ? 0.182   9.597   3.815   1.00 98.44 260 A 1 
ATOM   2081 O  O   . THR A 1 260 ? 0.986   8.917   3.190   1.00 98.36 260 A 1 
ATOM   2082 C  CB  . THR A 1 260 ? -2.323  9.583   4.403   1.00 97.57 260 A 1 
ATOM   2083 O  OG1 . THR A 1 260 ? -2.203  10.565  5.405   1.00 94.28 260 A 1 
ATOM   2084 C  CG2 . THR A 1 260 ? -2.266  8.219   5.069   1.00 95.09 260 A 1 
ATOM   2085 N  N   . PHE A 1 261 ? 0.522   10.214  4.948   1.00 98.52 261 A 1 
ATOM   2086 C  CA  . PHE A 1 261 ? 1.830   10.115  5.579   1.00 98.58 261 A 1 
ATOM   2087 C  C   . PHE A 1 261 ? 1.703   10.085  7.106   1.00 98.55 261 A 1 
ATOM   2088 O  O   . PHE A 1 261 ? 0.647   10.379  7.662   1.00 98.36 261 A 1 
ATOM   2089 C  CB  . PHE A 1 261 ? 2.720   11.264  5.091   1.00 98.55 261 A 1 
ATOM   2090 C  CG  . PHE A 1 261 ? 2.203   12.649  5.413   1.00 98.61 261 A 1 
ATOM   2091 C  CD1 . PHE A 1 261 ? 1.339   13.320  4.523   1.00 98.29 261 A 1 
ATOM   2092 C  CD2 . PHE A 1 261 ? 2.614   13.296  6.590   1.00 98.19 261 A 1 
ATOM   2093 C  CE1 . PHE A 1 261 ? 0.900   14.630  4.803   1.00 97.84 261 A 1 
ATOM   2094 C  CE2 . PHE A 1 261 ? 2.175   14.605  6.880   1.00 97.75 261 A 1 
ATOM   2095 C  CZ  . PHE A 1 261 ? 1.318   15.273  5.976   1.00 97.81 261 A 1 
ATOM   2096 N  N   . ARG A 1 262 ? 2.792   9.730   7.781   1.00 98.60 262 A 1 
ATOM   2097 C  CA  . ARG A 1 262 ? 2.925   9.785   9.237   1.00 98.60 262 A 1 
ATOM   2098 C  C   . ARG A 1 262 ? 4.262   10.403  9.607   1.00 98.73 262 A 1 
ATOM   2099 O  O   . ARG A 1 262 ? 5.290   10.044  9.030   1.00 98.54 262 A 1 
ATOM   2100 C  CB  . ARG A 1 262 ? 2.814   8.382   9.856   1.00 98.36 262 A 1 
ATOM   2101 C  CG  . ARG A 1 262 ? 1.522   7.618   9.541   1.00 97.32 262 A 1 
ATOM   2102 C  CD  . ARG A 1 262 ? 0.287   8.279   10.154  1.00 96.71 262 A 1 
ATOM   2103 N  NE  . ARG A 1 262 ? -0.908  7.515   9.850   1.00 96.45 262 A 1 
ATOM   2104 C  CZ  . ARG A 1 262 ? -1.916  7.850   9.059   1.00 96.72 262 A 1 
ATOM   2105 N  NH1 . ARG A 1 262 ? -1.951  8.945   8.350   1.00 93.74 262 A 1 
ATOM   2106 N  NH2 . ARG A 1 262 ? -2.931  7.071   8.968   1.00 93.98 262 A 1 
ATOM   2107 N  N   . ILE A 1 263 ? 4.260   11.290  10.590  1.00 98.57 263 A 1 
ATOM   2108 C  CA  . ILE A 1 263 ? 5.469   11.836  11.203  1.00 98.50 263 A 1 
ATOM   2109 C  C   . ILE A 1 263 ? 5.764   10.994  12.451  1.00 98.55 263 A 1 
ATOM   2110 O  O   . ILE A 1 263 ? 5.114   11.155  13.479  1.00 98.19 263 A 1 
ATOM   2111 C  CB  . ILE A 1 263 ? 5.316   13.342  11.515  1.00 98.50 263 A 1 
ATOM   2112 C  CG1 . ILE A 1 263 ? 4.923   14.133  10.239  1.00 98.08 263 A 1 
ATOM   2113 C  CG2 . ILE A 1 263 ? 6.643   13.871  12.100  1.00 98.11 263 A 1 
ATOM   2114 C  CD1 . ILE A 1 263 ? 4.576   15.608  10.498  1.00 97.03 263 A 1 
ATOM   2115 N  N   . LEU A 1 264 ? 6.706   10.062  12.327  1.00 98.62 264 A 1 
ATOM   2116 C  CA  . LEU A 1 264 ? 7.129   9.195   13.426  1.00 98.59 264 A 1 
ATOM   2117 C  C   . LEU A 1 264 ? 8.173   9.936   14.262  1.00 98.44 264 A 1 
ATOM   2118 O  O   . LEU A 1 264 ? 9.197   10.347  13.722  1.00 98.08 264 A 1 
ATOM   2119 C  CB  . LEU A 1 264 ? 7.704   7.883   12.870  1.00 98.50 264 A 1 
ATOM   2120 C  CG  . LEU A 1 264 ? 6.825   7.138   11.857  1.00 97.99 264 A 1 
ATOM   2121 C  CD1 . LEU A 1 264 ? 7.526   5.862   11.406  1.00 97.22 264 A 1 
ATOM   2122 C  CD2 . LEU A 1 264 ? 5.469   6.742   12.444  1.00 96.85 264 A 1 
ATOM   2123 N  N   . SER A 1 265 ? 7.939   10.096  15.567  1.00 98.00 265 A 1 
ATOM   2124 C  CA  . SER A 1 265 ? 8.841   10.850  16.441  1.00 97.54 265 A 1 
ATOM   2125 C  C   . SER A 1 265 ? 9.119   10.159  17.770  1.00 97.72 265 A 1 
ATOM   2126 O  O   . SER A 1 265 ? 8.270   9.487   18.352  1.00 97.01 265 A 1 
ATOM   2127 C  CB  . SER A 1 265 ? 8.337   12.284  16.648  1.00 95.65 265 A 1 
ATOM   2128 O  OG  . SER A 1 265 ? 7.056   12.303  17.243  1.00 81.03 265 A 1 
ATOM   2129 N  N   . LYS A 1 266 ? 10.357  10.348  18.271  1.00 97.58 266 A 1 
ATOM   2130 C  CA  . LYS A 1 266 ? 10.802  10.014  19.620  1.00 97.30 266 A 1 
ATOM   2131 C  C   . LYS A 1 266 ? 11.627  11.180  20.146  1.00 97.11 266 A 1 
ATOM   2132 O  O   . LYS A 1 266 ? 12.809  11.324  19.803  1.00 96.01 266 A 1 
ATOM   2133 C  CB  . LYS A 1 266 ? 11.587  8.692   19.587  1.00 96.89 266 A 1 
ATOM   2134 C  CG  . LYS A 1 266 ? 12.025  8.246   20.990  1.00 95.64 266 A 1 
ATOM   2135 C  CD  . LYS A 1 266 ? 12.879  6.972   20.889  1.00 93.38 266 A 1 
ATOM   2136 C  CE  . LYS A 1 266 ? 13.374  6.523   22.254  1.00 88.57 266 A 1 
ATOM   2137 N  NZ  . LYS A 1 266 ? 14.317  5.385   22.110  1.00 81.78 266 A 1 
ATOM   2138 N  N   . GLY A 1 267 ? 11.003  12.049  20.934  1.00 96.29 267 A 1 
ATOM   2139 C  CA  . GLY A 1 267 ? 11.593  13.335  21.296  1.00 95.55 267 A 1 
ATOM   2140 C  C   . GLY A 1 267 ? 11.919  14.157  20.042  1.00 96.25 267 A 1 
ATOM   2141 O  O   . GLY A 1 267 ? 11.045  14.405  19.215  1.00 94.69 267 A 1 
ATOM   2142 N  N   . ASN A 1 268 ? 13.189  14.533  19.880  1.00 96.70 268 A 1 
ATOM   2143 C  CA  . ASN A 1 268 ? 13.647  15.320  18.722  1.00 96.72 268 A 1 
ATOM   2144 C  C   . ASN A 1 268 ? 13.985  14.466  17.490  1.00 97.46 268 A 1 
ATOM   2145 O  O   . ASN A 1 268 ? 14.209  15.017  16.412  1.00 96.20 268 A 1 
ATOM   2146 C  CB  . ASN A 1 268 ? 14.849  16.170  19.157  1.00 95.05 268 A 1 
ATOM   2147 C  CG  . ASN A 1 268 ? 14.481  17.213  20.203  1.00 85.12 268 A 1 
ATOM   2148 O  OD1 . ASN A 1 268 ? 13.346  17.577  20.390  1.00 74.01 268 A 1 
ATOM   2149 N  ND2 . ASN A 1 268 ? 15.458  17.733  20.913  1.00 74.94 268 A 1 
ATOM   2150 N  N   . LYS A 1 269 ? 14.038  13.139  17.620  1.00 98.18 269 A 1 
ATOM   2151 C  CA  . LYS A 1 269 ? 14.320  12.228  16.508  1.00 98.38 269 A 1 
ATOM   2152 C  C   . LYS A 1 269 ? 13.036  11.974  15.728  1.00 98.45 269 A 1 
ATOM   2153 O  O   . LYS A 1 269 ? 12.030  11.594  16.317  1.00 97.95 269 A 1 
ATOM   2154 C  CB  . LYS A 1 269 ? 14.925  10.913  17.015  1.00 98.16 269 A 1 
ATOM   2155 C  CG  . LYS A 1 269 ? 16.294  11.094  17.696  1.00 97.00 269 A 1 
ATOM   2156 C  CD  . LYS A 1 269 ? 16.859  9.719   18.056  1.00 94.80 269 A 1 
ATOM   2157 C  CE  . LYS A 1 269 ? 18.260  9.800   18.652  1.00 88.72 269 A 1 
ATOM   2158 N  NZ  . LYS A 1 269 ? 18.833  8.443   18.817  1.00 81.94 269 A 1 
ATOM   2159 N  N   . LYS A 1 270 ? 13.078  12.185  14.398  1.00 98.53 270 A 1 
ATOM   2160 C  CA  . LYS A 1 270 ? 11.905  12.075  13.532  1.00 98.52 270 A 1 
ATOM   2161 C  C   . LYS A 1 270 ? 12.243  11.333  12.237  1.00 98.58 270 A 1 
ATOM   2162 O  O   . LYS A 1 270 ? 13.323  11.521  11.678  1.00 98.17 270 A 1 
ATOM   2163 C  CB  . LYS A 1 270 ? 11.324  13.465  13.218  1.00 98.17 270 A 1 
ATOM   2164 C  CG  . LYS A 1 270 ? 10.855  14.208  14.486  1.00 97.07 270 A 1 
ATOM   2165 C  CD  . LYS A 1 270 ? 10.322  15.600  14.152  1.00 95.34 270 A 1 
ATOM   2166 C  CE  . LYS A 1 270 ? 10.015  16.354  15.442  1.00 91.04 270 A 1 
ATOM   2167 N  NZ  . LYS A 1 270 ? 9.644   17.765  15.182  1.00 83.63 270 A 1 
ATOM   2168 N  N   . VAL A 1 271 ? 11.286  10.536  11.759  1.00 98.76 271 A 1 
ATOM   2169 C  CA  . VAL A 1 271 ? 11.348  9.803   10.487  1.00 98.70 271 A 1 
ATOM   2170 C  C   . VAL A 1 271 ? 10.002  9.955   9.779   1.00 98.74 271 A 1 
ATOM   2171 O  O   . VAL A 1 271 ? 8.951   9.952   10.418  1.00 98.40 271 A 1 
ATOM   2172 C  CB  . VAL A 1 271 ? 11.696  8.322   10.723  1.00 97.91 271 A 1 
ATOM   2173 C  CG1 . VAL A 1 271 ? 11.590  7.472   9.456   1.00 90.78 271 A 1 
ATOM   2174 C  CG2 . VAL A 1 271 ? 13.130  8.172   11.235  1.00 90.69 271 A 1 
ATOM   2175 N  N   . MET A 1 272 ? 10.023  10.082  8.452   1.00 98.73 272 A 1 
ATOM   2176 C  CA  . MET A 1 272 ? 8.800   10.101  7.655   1.00 98.89 272 A 1 
ATOM   2177 C  C   . MET A 1 272 ? 8.370   8.687   7.250   1.00 98.81 272 A 1 
ATOM   2178 O  O   . MET A 1 272 ? 9.190   7.926   6.735   1.00 98.73 272 A 1 
ATOM   2179 C  CB  . MET A 1 272 ? 8.986   10.964  6.401   1.00 98.69 272 A 1 
ATOM   2180 C  CG  . MET A 1 272 ? 8.949   12.456  6.728   1.00 97.70 272 A 1 
ATOM   2181 S  SD  . MET A 1 272 ? 7.470   13.024  7.615   1.00 98.16 272 A 1 
ATOM   2182 C  CE  . MET A 1 272 ? 6.159   12.455  6.522   1.00 96.58 272 A 1 
ATOM   2183 N  N   . ALA A 1 273 ? 7.083   8.395   7.388   1.00 98.82 273 A 1 
ATOM   2184 C  CA  . ALA A 1 273 ? 6.447   7.242   6.769   1.00 98.84 273 A 1 
ATOM   2185 C  C   . ALA A 1 273 ? 5.433   7.684   5.709   1.00 98.84 273 A 1 
ATOM   2186 O  O   . ALA A 1 273 ? 4.639   8.606   5.929   1.00 98.69 273 A 1 
ATOM   2187 C  CB  . ALA A 1 273 ? 5.825   6.352   7.839   1.00 98.76 273 A 1 
ATOM   2188 N  N   . PHE A 1 274 ? 5.453   7.021   4.557   1.00 98.86 274 A 1 
ATOM   2189 C  CA  . PHE A 1 274 ? 4.597   7.302   3.411   1.00 98.86 274 A 1 
ATOM   2190 C  C   . PHE A 1 274 ? 3.674   6.116   3.159   1.00 98.80 274 A 1 
ATOM   2191 O  O   . PHE A 1 274 ? 4.142   5.022   2.859   1.00 98.51 274 A 1 
ATOM   2192 C  CB  . PHE A 1 274 ? 5.459   7.597   2.182   1.00 98.76 274 A 1 
ATOM   2193 C  CG  . PHE A 1 274 ? 6.460   8.699   2.400   1.00 98.69 274 A 1 
ATOM   2194 C  CD1 . PHE A 1 274 ? 6.046   10.034  2.452   1.00 98.16 274 A 1 
ATOM   2195 C  CD2 . PHE A 1 274 ? 7.814   8.387   2.635   1.00 98.12 274 A 1 
ATOM   2196 C  CE1 . PHE A 1 274 ? 6.953   11.060  2.731   1.00 97.49 274 A 1 
ATOM   2197 C  CE2 . PHE A 1 274 ? 8.737   9.403   2.914   1.00 97.51 274 A 1 
ATOM   2198 C  CZ  . PHE A 1 274 ? 8.306   10.739  2.975   1.00 97.64 274 A 1 
ATOM   2199 N  N   . ILE A 1 275 ? 2.373   6.334   3.273   1.00 98.62 275 A 1 
ATOM   2200 C  CA  . ILE A 1 275 ? 1.352   5.334   2.967   1.00 98.58 275 A 1 
ATOM   2201 C  C   . ILE A 1 275 ? 0.952   5.540   1.508   1.00 98.43 275 A 1 
ATOM   2202 O  O   . ILE A 1 275 ? 0.372   6.568   1.150   1.00 97.87 275 A 1 
ATOM   2203 C  CB  . ILE A 1 275 ? 0.182   5.418   3.959   1.00 98.35 275 A 1 
ATOM   2204 C  CG1 . ILE A 1 275 ? 0.691   5.197   5.404   1.00 97.65 275 A 1 
ATOM   2205 C  CG2 . ILE A 1 275 ? -0.882  4.372   3.589   1.00 97.76 275 A 1 
ATOM   2206 C  CD1 . ILE A 1 275 ? -0.347  5.448   6.495   1.00 95.27 275 A 1 
ATOM   2207 N  N   . GLY A 1 276 ? 1.319   4.591   0.654   1.00 98.00 276 A 1 
ATOM   2208 C  CA  . GLY A 1 276 ? 1.038   4.636   -0.775  1.00 97.75 276 A 1 
ATOM   2209 C  C   . GLY A 1 276 ? -0.383  4.189   -1.099  1.00 97.60 276 A 1 
ATOM   2210 O  O   . GLY A 1 276 ? -0.883  3.260   -0.473  1.00 96.14 276 A 1 
ATOM   2211 N  N   . PRO A 1 277 ? -1.038  4.816   -2.099  1.00 97.27 277 A 1 
ATOM   2212 C  CA  . PRO A 1 277 ? -2.370  4.404   -2.529  1.00 96.84 277 A 1 
ATOM   2213 C  C   . PRO A 1 277 ? -2.327  3.036   -3.224  1.00 97.15 277 A 1 
ATOM   2214 O  O   . PRO A 1 277 ? -1.343  2.688   -3.881  1.00 96.31 277 A 1 
ATOM   2215 C  CB  . PRO A 1 277 ? -2.841  5.515   -3.465  1.00 95.47 277 A 1 
ATOM   2216 C  CG  . PRO A 1 277 ? -1.539  6.005   -4.093  1.00 93.94 277 A 1 
ATOM   2217 C  CD  . PRO A 1 277 ? -0.543  5.892   -2.945  1.00 95.78 277 A 1 
ATOM   2218 N  N   . SER A 1 278 ? -3.420  2.284   -3.117  1.00 97.19 278 A 1 
ATOM   2219 C  CA  . SER A 1 278 ? -3.546  0.938   -3.665  1.00 97.38 278 A 1 
ATOM   2220 C  C   . SER A 1 278 ? -3.763  0.901   -5.183  1.00 97.84 278 A 1 
ATOM   2221 O  O   . SER A 1 278 ? -4.288  1.835   -5.791  1.00 97.49 278 A 1 
ATOM   2222 C  CB  . SER A 1 278 ? -4.691  0.195   -2.964  1.00 96.22 278 A 1 
ATOM   2223 O  OG  . SER A 1 278 ? -5.922  0.868   -3.140  1.00 92.94 278 A 1 
ATOM   2224 N  N   . VAL A 1 279 ? -3.441  -0.238  -5.790  1.00 97.93 279 A 1 
ATOM   2225 C  CA  . VAL A 1 279 ? -3.972  -0.614  -7.106  1.00 97.84 279 A 1 
ATOM   2226 C  C   . VAL A 1 279 ? -5.445  -1.023  -6.993  1.00 97.53 279 A 1 
ATOM   2227 O  O   . VAL A 1 279 ? -6.221  -0.758  -7.915  1.00 96.66 279 A 1 
ATOM   2228 C  CB  . VAL A 1 279 ? -3.150  -1.754  -7.722  1.00 97.76 279 A 1 
ATOM   2229 C  CG1 . VAL A 1 279 ? -3.676  -2.190  -9.097  1.00 96.65 279 A 1 
ATOM   2230 C  CG2 . VAL A 1 279 ? -1.690  -1.336  -7.911  1.00 96.88 279 A 1 
ATOM   2231 N  N   . ASP A 1 280 ? -5.828  -1.631  -5.879  1.00 97.23 280 A 1 
ATOM   2232 C  CA  . ASP A 1 280 ? -7.182  -2.101  -5.619  1.00 96.71 280 A 1 
ATOM   2233 C  C   . ASP A 1 280 ? -8.223  -0.977  -5.610  1.00 96.62 280 A 1 
ATOM   2234 O  O   . ASP A 1 280 ? -7.956  0.166   -5.228  1.00 94.59 280 A 1 
ATOM   2235 C  CB  . ASP A 1 280 ? -7.224  -2.890  -4.298  1.00 95.39 280 A 1 
ATOM   2236 C  CG  . ASP A 1 280 ? -8.595  -3.525  -4.077  1.00 94.59 280 A 1 
ATOM   2237 O  OD1 . ASP A 1 280 ? -9.203  -3.945  -5.080  1.00 91.07 280 A 1 
ATOM   2238 O  OD2 . ASP A 1 280 ? -9.073  -3.505  -2.926  1.00 90.26 280 A 1 
ATOM   2239 N  N   . THR A 1 281 ? -9.445  -1.321  -6.048  1.00 95.06 281 A 1 
ATOM   2240 C  CA  . THR A 1 281 ? -10.582 -0.408  -6.207  1.00 93.63 281 A 1 
ATOM   2241 C  C   . THR A 1 281 ? -11.668 -0.599  -5.156  1.00 91.75 281 A 1 
ATOM   2242 O  O   . THR A 1 281 ? -12.510 0.281   -5.004  1.00 87.73 281 A 1 
ATOM   2243 C  CB  . THR A 1 281 ? -11.194 -0.570  -7.595  1.00 92.91 281 A 1 
ATOM   2244 O  OG1 . THR A 1 281 ? -11.379 -1.930  -7.935  1.00 87.97 281 A 1 
ATOM   2245 C  CG2 . THR A 1 281 ? -10.316 0.030   -8.660  1.00 88.88 281 A 1 
ATOM   2246 N  N   . TRP A 1 282 ? -11.645 -1.693  -4.400  1.00 90.97 282 A 1 
ATOM   2247 C  CA  . TRP A 1 282 ? -12.727 -2.112  -3.494  1.00 86.96 282 A 1 
ATOM   2248 C  C   . TRP A 1 282 ? -13.204 -1.014  -2.543  1.00 85.01 282 A 1 
ATOM   2249 O  O   . TRP A 1 282 ? -14.401 -0.832  -2.315  1.00 77.26 282 A 1 
ATOM   2250 C  CB  . TRP A 1 282 ? -12.227 -3.300  -2.675  1.00 82.22 282 A 1 
ATOM   2251 C  CG  . TRP A 1 282 ? -13.247 -3.945  -1.785  1.00 78.66 282 A 1 
ATOM   2252 C  CD1 . TRP A 1 282 ? -13.901 -3.366  -0.761  1.00 68.98 282 A 1 
ATOM   2253 C  CD2 . TRP A 1 282 ? -13.749 -5.318  -1.852  1.00 72.27 282 A 1 
ATOM   2254 N  NE1 . TRP A 1 282 ? -14.785 -4.283  -0.185  1.00 64.49 282 A 1 
ATOM   2255 C  CE2 . TRP A 1 282 ? -14.701 -5.483  -0.827  1.00 67.19 282 A 1 
ATOM   2256 C  CE3 . TRP A 1 282 ? -13.455 -6.415  -2.683  1.00 61.48 282 A 1 
ATOM   2257 C  CZ2 . TRP A 1 282 ? -15.373 -6.711  -0.630  1.00 62.20 282 A 1 
ATOM   2258 C  CZ3 . TRP A 1 282 ? -14.120 -7.629  -2.477  1.00 57.71 282 A 1 
ATOM   2259 C  CH2 . TRP A 1 282 ? -15.067 -7.777  -1.461  1.00 58.59 282 A 1 
ATOM   2260 N  N   . LEU A 1 283 ? -12.291 -0.243  -1.970  1.00 86.12 283 A 1 
ATOM   2261 C  CA  . LEU A 1 283 ? -12.611 0.780   -0.972  1.00 83.75 283 A 1 
ATOM   2262 C  C   . LEU A 1 283 ? -12.886 2.158   -1.587  1.00 83.84 283 A 1 
ATOM   2263 O  O   . LEU A 1 283 ? -12.805 3.182   -0.897  1.00 78.06 283 A 1 
ATOM   2264 C  CB  . LEU A 1 283 ? -11.531 0.773   0.120   1.00 80.65 283 A 1 
ATOM   2265 C  CG  . LEU A 1 283 ? -11.460 -0.556  0.893   1.00 77.22 283 A 1 
ATOM   2266 C  CD1 . LEU A 1 283 ? -10.301 -0.544  1.879   1.00 73.44 283 A 1 
ATOM   2267 C  CD2 . LEU A 1 283 ? -12.735 -0.838  1.689   1.00 73.47 283 A 1 
ATOM   2268 N  N   . GLY A 1 284 ? -13.232 2.207   -2.877  1.00 86.34 284 A 1 
ATOM   2269 C  CA  . GLY A 1 284 ? -13.546 3.440   -3.587  1.00 85.66 284 A 1 
ATOM   2270 C  C   . GLY A 1 284 ? -12.324 4.324   -3.815  1.00 87.78 284 A 1 
ATOM   2271 O  O   . GLY A 1 284 ? -12.416 5.544   -3.715  1.00 85.27 284 A 1 
ATOM   2272 N  N   . THR A 1 285 ? -11.181 3.709   -4.098  1.00 90.62 285 A 1 
ATOM   2273 C  CA  . THR A 1 285 ? -9.946  4.392   -4.491  1.00 91.22 285 A 1 
ATOM   2274 C  C   . THR A 1 285 ? -9.662  4.086   -5.961  1.00 93.27 285 A 1 
ATOM   2275 O  O   . THR A 1 285 ? -9.753  2.937   -6.384  1.00 92.06 285 A 1 
ATOM   2276 C  CB  . THR A 1 285 ? -8.775  3.973   -3.592  1.00 87.91 285 A 1 
ATOM   2277 O  OG1 . THR A 1 285 ? -9.118  4.190   -2.231  1.00 75.98 285 A 1 
ATOM   2278 C  CG2 . THR A 1 285 ? -7.521  4.788   -3.851  1.00 74.14 285 A 1 
ATOM   2279 N  N   . SER A 1 286 ? -9.339  5.105   -6.743  1.00 94.78 286 A 1 
ATOM   2280 C  CA  . SER A 1 286 ? -8.925  4.881   -8.126  1.00 95.52 286 A 1 
ATOM   2281 C  C   . SER A 1 286 ? -7.580  4.138   -8.140  1.00 96.58 286 A 1 
ATOM   2282 O  O   . SER A 1 286 ? -6.685  4.553   -7.408  1.00 96.39 286 A 1 
ATOM   2283 C  CB  . SER A 1 286 ? -8.803  6.199   -8.883  1.00 94.85 286 A 1 
ATOM   2284 O  OG  . SER A 1 286 ? -10.086 6.759   -9.075  1.00 90.95 286 A 1 
ATOM   2285 N  N   . PRO A 1 287 ? -7.417  3.086   -8.972  1.00 97.21 287 A 1 
ATOM   2286 C  CA  . PRO A 1 287 ? -6.146  2.383   -9.111  1.00 97.54 287 A 1 
ATOM   2287 C  C   . PRO A 1 287 ? -4.975  3.356   -9.238  1.00 97.89 287 A 1 
ATOM   2288 O  O   . PRO A 1 287 ? -5.021  4.269   -10.062 1.00 97.47 287 A 1 
ATOM   2289 C  CB  . PRO A 1 287 ? -6.275  1.543   -10.376 1.00 97.14 287 A 1 
ATOM   2290 C  CG  . PRO A 1 287 ? -7.767  1.263   -10.451 1.00 95.30 287 A 1 
ATOM   2291 C  CD  . PRO A 1 287 ? -8.406  2.507   -9.847  1.00 96.98 287 A 1 
ATOM   2292 N  N   . SER A 1 288 ? -3.964  3.177   -8.405  1.00 98.20 288 A 1 
ATOM   2293 C  CA  . SER A 1 288 ? -2.879  4.133   -8.276  1.00 98.31 288 A 1 
ATOM   2294 C  C   . SER A 1 288 ? -1.536  3.452   -8.102  1.00 98.54 288 A 1 
ATOM   2295 O  O   . SER A 1 288 ? -1.431  2.324   -7.631  1.00 98.34 288 A 1 
ATOM   2296 C  CB  . SER A 1 288 ? -3.139  5.094   -7.115  1.00 97.68 288 A 1 
ATOM   2297 O  OG  . SER A 1 288 ? -4.311  5.839   -7.376  1.00 89.67 288 A 1 
ATOM   2298 N  N   . ILE A 1 289 ? -0.484  4.176   -8.486  1.00 98.49 289 A 1 
ATOM   2299 C  CA  . ILE A 1 289 ? 0.894   3.784   -8.221  1.00 98.55 289 A 1 
ATOM   2300 C  C   . ILE A 1 289 ? 1.737   5.026   -7.969  1.00 98.59 289 A 1 
ATOM   2301 O  O   . ILE A 1 289 ? 1.508   6.084   -8.557  1.00 98.39 289 A 1 
ATOM   2302 C  CB  . ILE A 1 289 ? 1.443   2.897   -9.349  1.00 98.32 289 A 1 
ATOM   2303 C  CG1 . ILE A 1 289 ? 2.768   2.249   -8.899  1.00 96.66 289 A 1 
ATOM   2304 C  CG2 . ILE A 1 289 ? 1.609   3.663   -10.676 1.00 97.00 289 A 1 
ATOM   2305 C  CD1 . ILE A 1 289 ? 3.131   1.017   -9.693  1.00 95.82 289 A 1 
ATOM   2306 N  N   . ARG A 1 290 ? 2.752   4.891   -7.099  1.00 98.79 290 A 1 
ATOM   2307 C  CA  . ARG A 1 290 ? 3.681   5.952   -6.737  1.00 98.77 290 A 1 
ATOM   2308 C  C   . ARG A 1 290 ? 5.090   5.639   -7.237  1.00 98.82 290 A 1 
ATOM   2309 O  O   . ARG A 1 290 ? 5.545   4.506   -7.157  1.00 98.65 290 A 1 
ATOM   2310 C  CB  . ARG A 1 290 ? 3.606   6.175   -5.230  1.00 98.38 290 A 1 
ATOM   2311 C  CG  . ARG A 1 290 ? 4.569   7.249   -4.741  1.00 97.41 290 A 1 
ATOM   2312 C  CD  . ARG A 1 290 ? 4.332   7.578   -3.257  1.00 96.75 290 A 1 
ATOM   2313 N  NE  . ARG A 1 290 ? 3.069   8.299   -3.069  1.00 95.95 290 A 1 
ATOM   2314 C  CZ  . ARG A 1 290 ? 2.570   8.702   -1.922  1.00 96.67 290 A 1 
ATOM   2315 N  NH1 . ARG A 1 290 ? 3.157   8.454   -0.782  1.00 92.46 290 A 1 
ATOM   2316 N  NH2 . ARG A 1 290 ? 1.472   9.380   -1.888  1.00 92.71 290 A 1 
ATOM   2317 N  N   . LYS A 1 291 ? 5.787   6.679   -7.696  1.00 98.76 291 A 1 
ATOM   2318 C  CA  . LYS A 1 291 ? 7.214   6.650   -8.007  1.00 98.79 291 A 1 
ATOM   2319 C  C   . LYS A 1 291 ? 7.940   7.694   -7.179  1.00 98.78 291 A 1 
ATOM   2320 O  O   . LYS A 1 291 ? 7.525   8.853   -7.165  1.00 98.54 291 A 1 
ATOM   2321 C  CB  . LYS A 1 291 ? 7.421   6.850   -9.512  1.00 98.42 291 A 1 
ATOM   2322 C  CG  . LYS A 1 291 ? 8.883   6.572   -9.931  1.00 97.05 291 A 1 
ATOM   2323 C  CD  . LYS A 1 291 ? 9.096   6.623   -11.454 1.00 95.24 291 A 1 
ATOM   2324 C  CE  . LYS A 1 291 ? 8.939   8.037   -12.022 1.00 89.40 291 A 1 
ATOM   2325 N  NZ  . LYS A 1 291 ? 9.649   8.183   -13.322 1.00 86.40 291 A 1 
ATOM   2326 N  N   . TYR A 1 292 ? 9.024   7.305   -6.506  1.00 98.76 292 A 1 
ATOM   2327 C  CA  . TYR A 1 292 ? 9.881   8.186   -5.719  1.00 98.71 292 A 1 
ATOM   2328 C  C   . TYR A 1 292 ? 11.132  8.554   -6.516  1.00 98.79 292 A 1 
ATOM   2329 O  O   . TYR A 1 292 ? 11.718  7.671   -7.138  1.00 98.48 292 A 1 
ATOM   2330 C  CB  . TYR A 1 292 ? 10.276  7.498   -4.407  1.00 98.80 292 A 1 
ATOM   2331 C  CG  . TYR A 1 292 ? 9.103   7.166   -3.498  1.00 98.83 292 A 1 
ATOM   2332 C  CD1 . TYR A 1 292 ? 8.743   8.044   -2.461  1.00 98.66 292 A 1 
ATOM   2333 C  CD2 . TYR A 1 292 ? 8.366   5.979   -3.690  1.00 98.65 292 A 1 
ATOM   2334 C  CE1 . TYR A 1 292 ? 7.657   7.749   -1.620  1.00 98.50 292 A 1 
ATOM   2335 C  CE2 . TYR A 1 292 ? 7.278   5.675   -2.848  1.00 98.48 292 A 1 
ATOM   2336 C  CZ  . TYR A 1 292 ? 6.925   6.564   -1.806  1.00 98.56 292 A 1 
ATOM   2337 O  OH  . TYR A 1 292 ? 5.870   6.281   -0.992  1.00 98.11 292 A 1 
ATOM   2338 N  N   . ASP A 1 293 ? 11.576  9.825   -6.445  1.00 98.65 293 A 1 
ATOM   2339 C  CA  . ASP A 1 293 ? 12.976  10.186  -6.680  1.00 98.46 293 A 1 
ATOM   2340 C  C   . ASP A 1 293 ? 13.702  10.071  -5.330  1.00 98.53 293 A 1 
ATOM   2341 O  O   . ASP A 1 293 ? 13.550  10.916  -4.444  1.00 98.19 293 A 1 
ATOM   2342 C  CB  . ASP A 1 293 ? 13.121  11.580  -7.312  1.00 98.01 293 A 1 
ATOM   2343 C  CG  . ASP A 1 293 ? 14.591  12.011  -7.555  1.00 96.51 293 A 1 
ATOM   2344 O  OD1 . ASP A 1 293 ? 15.539  11.266  -7.217  1.00 94.26 293 A 1 
ATOM   2345 O  OD2 . ASP A 1 293 ? 14.826  13.148  -8.032  1.00 92.98 293 A 1 
ATOM   2346 N  N   . VAL A 1 294 ? 14.461  8.992   -5.163  1.00 98.33 294 A 1 
ATOM   2347 C  CA  . VAL A 1 294 ? 15.194  8.706   -3.928  1.00 98.25 294 A 1 
ATOM   2348 C  C   . VAL A 1 294 ? 16.435  9.594   -3.821  1.00 97.97 294 A 1 
ATOM   2349 O  O   . VAL A 1 294 ? 16.833  9.997   -2.727  1.00 96.95 294 A 1 
ATOM   2350 C  CB  . VAL A 1 294 ? 15.583  7.214   -3.857  1.00 98.12 294 A 1 
ATOM   2351 C  CG1 . VAL A 1 294 ? 16.337  6.873   -2.570  1.00 97.38 294 A 1 
ATOM   2352 C  CG2 . VAL A 1 294 ? 14.339  6.310   -3.933  1.00 97.60 294 A 1 
ATOM   2353 N  N   . GLY A 1 295 ? 17.053  9.933   -4.952  1.00 97.28 295 A 1 
ATOM   2354 C  CA  . GLY A 1 295 ? 18.347  10.596  -5.003  1.00 96.71 295 A 1 
ATOM   2355 C  C   . GLY A 1 295 ? 19.512  9.605   -4.861  1.00 96.77 295 A 1 
ATOM   2356 O  O   . GLY A 1 295 ? 19.436  8.466   -5.315  1.00 94.80 295 A 1 
ATOM   2357 N  N   . ASN A 1 296 ? 20.616  10.055  -4.263  1.00 96.32 296 A 1 
ATOM   2358 C  CA  . ASN A 1 296 ? 21.872  9.299   -4.184  1.00 95.70 296 A 1 
ATOM   2359 C  C   . ASN A 1 296 ? 22.139  8.661   -2.804  1.00 95.77 296 A 1 
ATOM   2360 O  O   . ASN A 1 296 ? 23.269  8.267   -2.522  1.00 92.98 296 A 1 
ATOM   2361 C  CB  . ASN A 1 296 ? 23.022  10.218  -4.642  1.00 93.82 296 A 1 
ATOM   2362 C  CG  . ASN A 1 296 ? 23.245  11.399  -3.703  1.00 92.23 296 A 1 
ATOM   2363 O  OD1 . ASN A 1 296 ? 22.604  11.561  -2.687  1.00 88.23 296 A 1 
ATOM   2364 N  ND2 . ASN A 1 296 ? 24.168  12.271  -4.030  1.00 87.18 296 A 1 
ATOM   2365 N  N   . GLY A 1 297 ? 21.144  8.632   -1.916  1.00 94.94 297 A 1 
ATOM   2366 C  CA  . GLY A 1 297 ? 21.260  8.073   -0.565  1.00 94.94 297 A 1 
ATOM   2367 C  C   . GLY A 1 297 ? 21.946  8.993   0.464   1.00 95.64 297 A 1 
ATOM   2368 O  O   . GLY A 1 297 ? 22.011  8.638   1.635   1.00 93.51 297 A 1 
ATOM   2369 N  N   . GLN A 1 298 ? 22.447  10.181  0.076   1.00 94.93 298 A 1 
ATOM   2370 C  CA  . GLN A 1 298 ? 23.125  11.103  1.010   1.00 93.53 298 A 1 
ATOM   2371 C  C   . GLN A 1 298 ? 22.177  11.960  1.866   1.00 92.39 298 A 1 
ATOM   2372 O  O   . GLN A 1 298 ? 22.616  12.584  2.833   1.00 86.11 298 A 1 
ATOM   2373 C  CB  . GLN A 1 298 ? 24.083  12.022  0.244   1.00 91.50 298 A 1 
ATOM   2374 C  CG  . GLN A 1 298 ? 25.267  11.255  -0.352  1.00 86.90 298 A 1 
ATOM   2375 C  CD  . GLN A 1 298 ? 26.272  12.191  -1.018  1.00 84.57 298 A 1 
ATOM   2376 O  OE1 . GLN A 1 298 ? 25.924  13.133  -1.719  1.00 76.82 298 A 1 
ATOM   2377 N  NE2 . GLN A 1 298 ? 27.548  11.964  -0.841  1.00 74.11 298 A 1 
ATOM   2378 N  N   . GLY A 1 299 ? 20.896  12.028  1.525   1.00 93.73 299 A 1 
ATOM   2379 C  CA  . GLY A 1 299 ? 19.892  12.819  2.233   1.00 94.29 299 A 1 
ATOM   2380 C  C   . GLY A 1 299 ? 18.521  12.179  2.136   1.00 96.34 299 A 1 
ATOM   2381 O  O   . GLY A 1 299 ? 18.398  11.030  1.697   1.00 95.06 299 A 1 
ATOM   2382 N  N   . TYR A 1 300 ? 17.496  12.917  2.535   1.00 97.33 300 A 1 
ATOM   2383 C  CA  . TYR A 1 300 ? 16.113  12.498  2.357   1.00 97.77 300 A 1 
ATOM   2384 C  C   . TYR A 1 300 ? 15.789  12.273  0.880   1.00 97.99 300 A 1 
ATOM   2385 O  O   . TYR A 1 300 ? 16.441  12.823  -0.015  1.00 97.21 300 A 1 
ATOM   2386 C  CB  . TYR A 1 300 ? 15.179  13.547  2.977   1.00 97.52 300 A 1 
ATOM   2387 C  CG  . TYR A 1 300 ? 15.347  13.682  4.471   1.00 97.38 300 A 1 
ATOM   2388 C  CD1 . TYR A 1 300 ? 14.892  12.666  5.331   1.00 95.90 300 A 1 
ATOM   2389 C  CD2 . TYR A 1 300 ? 15.985  14.819  5.027   1.00 95.81 300 A 1 
ATOM   2390 C  CE1 . TYR A 1 300 ? 15.052  12.774  6.722   1.00 94.71 300 A 1 
ATOM   2391 C  CE2 . TYR A 1 300 ? 16.157  14.935  6.416   1.00 94.95 300 A 1 
ATOM   2392 C  CZ  . TYR A 1 300 ? 15.685  13.905  7.260   1.00 95.44 300 A 1 
ATOM   2393 O  OH  . TYR A 1 300 ? 15.846  14.011  8.622   1.00 93.73 300 A 1 
ATOM   2394 N  N   . MET A 1 301 ? 14.758  11.478  0.611   1.00 98.27 301 A 1 
ATOM   2395 C  CA  . MET A 1 301 ? 14.197  11.364  -0.727  1.00 98.31 301 A 1 
ATOM   2396 C  C   . MET A 1 301 ? 13.704  12.736  -1.198  1.00 98.46 301 A 1 
ATOM   2397 O  O   . MET A 1 301 ? 13.227  13.541  -0.393  1.00 98.29 301 A 1 
ATOM   2398 C  CB  . MET A 1 301 ? 13.066  10.328  -0.758  1.00 98.32 301 A 1 
ATOM   2399 C  CG  . MET A 1 301 ? 13.539  8.915   -0.401  1.00 97.79 301 A 1 
ATOM   2400 S  SD  . MET A 1 301 ? 12.260  7.650   -0.617  1.00 97.27 301 A 1 
ATOM   2401 C  CE  . MET A 1 301 ? 11.237  7.973   0.828   1.00 92.22 301 A 1 
ATOM   2402 N  N   . LYS A 1 302 ? 13.803  13.024  -2.498  1.00 98.44 302 A 1 
ATOM   2403 C  CA  . LYS A 1 302 ? 13.552  14.366  -3.026  1.00 98.20 302 A 1 
ATOM   2404 C  C   . LYS A 1 302 ? 12.067  14.648  -3.232  1.00 98.35 302 A 1 
ATOM   2405 O  O   . LYS A 1 302 ? 11.555  15.665  -2.787  1.00 97.56 302 A 1 
ATOM   2406 C  CB  . LYS A 1 302 ? 14.291  14.560  -4.349  1.00 97.57 302 A 1 
ATOM   2407 C  CG  . LYS A 1 302 ? 15.811  14.446  -4.227  1.00 93.24 302 A 1 
ATOM   2408 C  CD  . LYS A 1 302 ? 16.360  14.652  -5.629  1.00 80.51 302 A 1 
ATOM   2409 C  CE  . LYS A 1 302 ? 17.830  14.361  -5.769  1.00 72.87 302 A 1 
ATOM   2410 N  NZ  . LYS A 1 302 ? 18.092  14.150  -7.215  1.00 60.51 302 A 1 
ATOM   2411 N  N   . GLU A 1 303 ? 11.381  13.751  -3.937  1.00 98.33 303 A 1 
ATOM   2412 C  CA  . GLU A 1 303 ? 9.953   13.875  -4.217  1.00 98.26 303 A 1 
ATOM   2413 C  C   . GLU A 1 303 ? 9.320   12.510  -4.497  1.00 98.59 303 A 1 
ATOM   2414 O  O   . GLU A 1 303 ? 10.000  11.504  -4.681  1.00 98.38 303 A 1 
ATOM   2415 C  CB  . GLU A 1 303 ? 9.689   14.866  -5.368  1.00 96.60 303 A 1 
ATOM   2416 C  CG  . GLU A 1 303 ? 10.195  14.466  -6.766  1.00 89.73 303 A 1 
ATOM   2417 C  CD  . GLU A 1 303 ? 9.657   15.369  -7.899  1.00 88.24 303 A 1 
ATOM   2418 O  OE1 . GLU A 1 303 ? 10.073  15.199  -9.076  1.00 80.72 303 A 1 
ATOM   2419 O  OE2 . GLU A 1 303 ? 8.723   16.179  -7.659  1.00 82.58 303 A 1 
ATOM   2420 N  N   . PHE A 1 304 ? 7.994   12.487  -4.550  1.00 98.69 304 A 1 
ATOM   2421 C  CA  . PHE A 1 304 ? 7.244   11.408  -5.170  1.00 98.65 304 A 1 
ATOM   2422 C  C   . PHE A 1 304 ? 6.268   11.955  -6.212  1.00 98.65 304 A 1 
ATOM   2423 O  O   . PHE A 1 304 ? 5.812   13.100  -6.133  1.00 98.35 304 A 1 
ATOM   2424 C  CB  . PHE A 1 304 ? 6.557   10.526  -4.117  1.00 98.54 304 A 1 
ATOM   2425 C  CG  . PHE A 1 304 ? 5.454   11.220  -3.336  1.00 98.49 304 A 1 
ATOM   2426 C  CD1 . PHE A 1 304 ? 5.678   11.617  -1.995  1.00 97.66 304 A 1 
ATOM   2427 C  CD2 . PHE A 1 304 ? 4.202   11.463  -3.913  1.00 97.41 304 A 1 
ATOM   2428 C  CE1 . PHE A 1 304 ? 4.665   12.258  -1.268  1.00 96.57 304 A 1 
ATOM   2429 C  CE2 . PHE A 1 304 ? 3.184   12.110  -3.185  1.00 96.38 304 A 1 
ATOM   2430 C  CZ  . PHE A 1 304 ? 3.420   12.511  -1.863  1.00 96.57 304 A 1 
ATOM   2431 N  N   . LYS A 1 305 ? 5.911   11.105  -7.164  1.00 98.59 305 A 1 
ATOM   2432 C  CA  . LYS A 1 305 ? 4.890   11.340  -8.185  1.00 98.49 305 A 1 
ATOM   2433 C  C   . LYS A 1 305 ? 3.854   10.233  -8.110  1.00 98.51 305 A 1 
ATOM   2434 O  O   . LYS A 1 305 ? 4.213   9.057   -8.135  1.00 98.25 305 A 1 
ATOM   2435 C  CB  . LYS A 1 305 ? 5.542   11.418  -9.572  1.00 98.13 305 A 1 
ATOM   2436 C  CG  . LYS A 1 305 ? 6.410   12.676  -9.701  1.00 96.55 305 A 1 
ATOM   2437 C  CD  . LYS A 1 305 ? 7.214   12.722  -11.003 1.00 94.05 305 A 1 
ATOM   2438 C  CE  . LYS A 1 305 ? 8.074   13.984  -10.921 1.00 88.76 305 A 1 
ATOM   2439 N  NZ  . LYS A 1 305 ? 9.329   13.941  -11.703 1.00 80.01 305 A 1 
ATOM   2440 N  N   . ASN A 1 306 ? 2.578   10.598  -8.048  1.00 98.54 306 A 1 
ATOM   2441 C  CA  . ASN A 1 306 ? 1.475   9.655   -8.124  1.00 98.36 306 A 1 
ATOM   2442 C  C   . ASN A 1 306 ? 0.910   9.620   -9.538  1.00 98.37 306 A 1 
ATOM   2443 O  O   . ASN A 1 306 ? 0.761   10.640  -10.206 1.00 97.85 306 A 1 
ATOM   2444 C  CB  . ASN A 1 306 ? 0.390   9.977   -7.091  1.00 97.93 306 A 1 
ATOM   2445 C  CG  . ASN A 1 306 ? 0.760   9.573   -5.678  1.00 95.46 306 A 1 
ATOM   2446 O  OD1 . ASN A 1 306 ? 1.814   9.024   -5.387  1.00 85.70 306 A 1 
ATOM   2447 N  ND2 . ASN A 1 306 ? -0.123  9.828   -4.736  1.00 84.91 306 A 1 
ATOM   2448 N  N   . TYR A 1 307 ? 0.558   8.414   -9.959  1.00 98.25 307 A 1 
ATOM   2449 C  CA  . TYR A 1 307 ? -0.138  8.126   -11.198 1.00 98.32 307 A 1 
ATOM   2450 C  C   . TYR A 1 307 ? -1.403  7.349   -10.865 1.00 98.22 307 A 1 
ATOM   2451 O  O   . TYR A 1 307 ? -1.385  6.501   -9.981  1.00 97.93 307 A 1 
ATOM   2452 C  CB  . TYR A 1 307 ? 0.764   7.342   -12.145 1.00 98.37 307 A 1 
ATOM   2453 C  CG  . TYR A 1 307 ? 2.109   7.973   -12.411 1.00 98.36 307 A 1 
ATOM   2454 C  CD1 . TYR A 1 307 ? 2.303   8.837   -13.508 1.00 97.93 307 A 1 
ATOM   2455 C  CD2 . TYR A 1 307 ? 3.193   7.715   -11.539 1.00 97.94 307 A 1 
ATOM   2456 C  CE1 . TYR A 1 307 ? 3.554   9.423   -13.744 1.00 97.48 307 A 1 
ATOM   2457 C  CE2 . TYR A 1 307 ? 4.449   8.303   -11.771 1.00 97.55 307 A 1 
ATOM   2458 C  CZ  . TYR A 1 307 ? 4.632   9.151   -12.881 1.00 97.63 307 A 1 
ATOM   2459 O  OH  . TYR A 1 307 ? 5.857   9.711   -13.111 1.00 96.83 307 A 1 
ATOM   2460 N  N   . HIS A 1 308 ? -2.493  7.631   -11.579 1.00 97.73 308 A 1 
ATOM   2461 C  CA  . HIS A 1 308 ? -3.764  6.969   -11.330 1.00 97.58 308 A 1 
ATOM   2462 C  C   . HIS A 1 308 ? -4.481  6.555   -12.614 1.00 97.64 308 A 1 
ATOM   2463 O  O   . HIS A 1 308 ? -4.168  7.009   -13.712 1.00 97.20 308 A 1 
ATOM   2464 C  CB  . HIS A 1 308 ? -4.645  7.835   -10.405 1.00 96.52 308 A 1 
ATOM   2465 C  CG  . HIS A 1 308 ? -5.208  9.101   -11.003 1.00 95.73 308 A 1 
ATOM   2466 N  ND1 . HIS A 1 308 ? -6.163  9.897   -10.396 1.00 87.07 308 A 1 
ATOM   2467 C  CD2 . HIS A 1 308 ? -4.910  9.708   -12.201 1.00 86.69 308 A 1 
ATOM   2468 C  CE1 . HIS A 1 308 ? -6.425  10.937  -11.203 1.00 88.64 308 A 1 
ATOM   2469 N  NE2 . HIS A 1 308 ? -5.686  10.858  -12.315 1.00 90.41 308 A 1 
ATOM   2470 N  N   . PHE A 1 309 ? -5.463  5.658   -12.459 1.00 97.31 309 A 1 
ATOM   2471 C  CA  . PHE A 1 309 ? -6.322  5.131   -13.504 1.00 97.03 309 A 1 
ATOM   2472 C  C   . PHE A 1 309 ? -7.782  5.338   -13.106 1.00 96.39 309 A 1 
ATOM   2473 O  O   . PHE A 1 309 ? -8.399  4.507   -12.448 1.00 94.92 309 A 1 
ATOM   2474 C  CB  . PHE A 1 309 ? -5.965  3.661   -13.732 1.00 97.15 309 A 1 
ATOM   2475 C  CG  . PHE A 1 309 ? -6.600  3.027   -14.947 1.00 97.62 309 A 1 
ATOM   2476 C  CD1 . PHE A 1 309 ? -7.947  2.640   -14.942 1.00 97.29 309 A 1 
ATOM   2477 C  CD2 . PHE A 1 309 ? -5.801  2.756   -16.075 1.00 97.26 309 A 1 
ATOM   2478 C  CE1 . PHE A 1 309 ? -8.498  1.981   -16.052 1.00 96.89 309 A 1 
ATOM   2479 C  CE2 . PHE A 1 309 ? -6.341  2.086   -17.185 1.00 96.84 309 A 1 
ATOM   2480 C  CZ  . PHE A 1 309 ? -7.692  1.693   -17.177 1.00 97.10 309 A 1 
ATOM   2481 N  N   . GLN A 1 310 ? -8.374  6.461   -13.523 1.00 95.89 310 A 1 
ATOM   2482 C  CA  . GLN A 1 310 ? -9.797  6.682   -13.273 1.00 95.14 310 A 1 
ATOM   2483 C  C   . GLN A 1 310 ? -10.633 5.762   -14.166 1.00 95.20 310 A 1 
ATOM   2484 O  O   . GLN A 1 310 ? -10.543 5.816   -15.399 1.00 94.30 310 A 1 
ATOM   2485 C  CB  . GLN A 1 310 ? -10.149 8.161   -13.465 1.00 93.77 310 A 1 
ATOM   2486 C  CG  . GLN A 1 310 ? -9.530  9.038   -12.369 1.00 88.98 310 A 1 
ATOM   2487 C  CD  . GLN A 1 310 ? -9.798  10.525  -12.583 1.00 85.44 310 A 1 
ATOM   2488 O  OE1 . GLN A 1 310 ? -9.673  11.048  -13.686 1.00 77.76 310 A 1 
ATOM   2489 N  NE2 . GLN A 1 310 ? -10.127 11.255  -11.558 1.00 73.98 310 A 1 
ATOM   2490 N  N   . LEU A 1 311 ? -11.453 4.910   -13.541 1.00 94.85 311 A 1 
ATOM   2491 C  CA  . LEU A 1 311 ? -12.374 4.028   -14.260 1.00 94.31 311 A 1 
ATOM   2492 C  C   . LEU A 1 311 ? -13.446 4.863   -14.969 1.00 93.19 311 A 1 
ATOM   2493 O  O   . LEU A 1 311 ? -13.973 5.829   -14.419 1.00 91.37 311 A 1 
ATOM   2494 C  CB  . LEU A 1 311 ? -13.003 3.011   -13.296 1.00 94.53 311 A 1 
ATOM   2495 C  CG  . LEU A 1 311 ? -12.008 2.050   -12.619 1.00 94.14 311 A 1 
ATOM   2496 C  CD1 . LEU A 1 311 ? -12.772 1.113   -11.682 1.00 92.79 311 A 1 
ATOM   2497 C  CD2 . LEU A 1 311 ? -11.250 1.189   -13.638 1.00 91.90 311 A 1 
ATOM   2498 N  N   . ARG A 1 312 ? -13.792 4.482   -16.199 1.00 92.81 312 A 1 
ATOM   2499 C  CA  . ARG A 1 312 ? -14.841 5.168   -16.950 1.00 91.31 312 A 1 
ATOM   2500 C  C   . ARG A 1 312 ? -16.175 5.050   -16.197 1.00 90.48 312 A 1 
ATOM   2501 O  O   . ARG A 1 312 ? -16.572 3.927   -15.893 1.00 87.70 312 A 1 
ATOM   2502 C  CB  . ARG A 1 312 ? -14.933 4.614   -18.379 1.00 90.20 312 A 1 
ATOM   2503 C  CG  . ARG A 1 312 ? -16.025 5.324   -19.178 1.00 87.05 312 A 1 
ATOM   2504 C  CD  . ARG A 1 312 ? -15.991 4.961   -20.659 1.00 84.05 312 A 1 
ATOM   2505 N  NE  . ARG A 1 312 ? -14.909 5.662   -21.356 1.00 80.89 312 A 1 
ATOM   2506 C  CZ  . ARG A 1 312 ? -14.202 5.260   -22.400 1.00 78.51 312 A 1 
ATOM   2507 N  NH1 . ARG A 1 312 ? -14.402 4.095   -22.939 1.00 68.51 312 A 1 
ATOM   2508 N  NH2 . ARG A 1 312 ? -13.297 6.047   -22.900 1.00 73.07 312 A 1 
ATOM   2509 N  N   . PRO A 1 313 ? -16.895 6.179   -15.969 1.00 88.89 313 A 1 
ATOM   2510 C  CA  . PRO A 1 313 ? -18.212 6.145   -15.350 1.00 86.84 313 A 1 
ATOM   2511 C  C   . PRO A 1 313 ? -19.148 5.204   -16.097 1.00 86.29 313 A 1 
ATOM   2512 O  O   . PRO A 1 313 ? -19.148 5.128   -17.336 1.00 82.30 313 A 1 
ATOM   2513 C  CB  . PRO A 1 313 ? -18.729 7.588   -15.359 1.00 83.72 313 A 1 
ATOM   2514 C  CG  . PRO A 1 313 ? -17.448 8.414   -15.385 1.00 82.69 313 A 1 
ATOM   2515 C  CD  . PRO A 1 313 ? -16.495 7.550   -16.212 1.00 86.40 313 A 1 
ATOM   2516 N  N   . LYS A 1 314 ? -19.978 4.478   -15.335 1.00 83.47 314 A 1 
ATOM   2517 C  CA  . LYS A 1 314 ? -21.023 3.629   -15.893 1.00 81.17 314 A 1 
ATOM   2518 C  C   . LYS A 1 314 ? -21.982 4.512   -16.694 1.00 79.24 314 A 1 
ATOM   2519 O  O   . LYS A 1 314 ? -22.443 5.534   -16.203 1.00 70.98 314 A 1 
ATOM   2520 C  CB  . LYS A 1 314 ? -21.734 2.858   -14.764 1.00 76.04 314 A 1 
ATOM   2521 C  CG  . LYS A 1 314 ? -20.788 1.857   -14.088 1.00 73.13 314 A 1 
ATOM   2522 C  CD  . LYS A 1 314 ? -21.431 1.158   -12.879 1.00 69.83 314 A 1 
ATOM   2523 C  CE  . LYS A 1 314 ? -20.412 0.171   -12.311 1.00 64.73 314 A 1 
ATOM   2524 N  NZ  . LYS A 1 314 ? -20.864 -0.565  -11.108 1.00 59.00 314 A 1 
ATOM   2525 N  N   . LYS A 1 315 ? -22.287 4.125   -17.937 1.00 72.43 315 A 1 
ATOM   2526 C  CA  . LYS A 1 315 ? -23.318 4.821   -18.714 1.00 71.16 315 A 1 
ATOM   2527 C  C   . LYS A 1 315 ? -24.648 4.577   -18.028 1.00 70.52 315 A 1 
ATOM   2528 O  O   . LYS A 1 315 ? -25.085 3.427   -17.973 1.00 62.83 315 A 1 
ATOM   2529 C  CB  . LYS A 1 315 ? -23.357 4.350   -20.174 1.00 64.81 315 A 1 
ATOM   2530 C  CG  . LYS A 1 315 ? -22.164 4.874   -20.985 1.00 58.25 315 A 1 
ATOM   2531 C  CD  . LYS A 1 315 ? -22.305 4.499   -22.462 1.00 53.25 315 A 1 
ATOM   2532 C  CE  . LYS A 1 315 ? -21.138 5.092   -23.246 1.00 46.78 315 A 1 
ATOM   2533 N  NZ  . LYS A 1 315 ? -21.254 4.855   -24.703 1.00 42.27 315 A 1 
ATOM   2534 N  N   . ASP A 1 316 ? -25.341 5.654   -17.600 1.00 58.83 316 A 1 
ATOM   2535 C  CA  . ASP A 1 316 ? -26.763 5.573   -17.310 1.00 56.20 316 A 1 
ATOM   2536 C  C   . ASP A 1 316 ? -27.472 5.066   -18.564 1.00 54.84 316 A 1 
ATOM   2537 O  O   . ASP A 1 316 ? -27.381 5.681   -19.626 1.00 50.34 316 A 1 
ATOM   2538 C  CB  . ASP A 1 316 ? -27.333 6.941   -16.902 1.00 51.10 316 A 1 
ATOM   2539 C  CG  . ASP A 1 316 ? -27.156 7.247   -15.418 1.00 45.88 316 A 1 
ATOM   2540 O  OD1 . ASP A 1 316 ? -27.171 6.277   -14.635 1.00 43.13 316 A 1 
ATOM   2541 O  OD2 . ASP A 1 316 ? -27.021 8.451   -15.114 1.00 42.49 316 A 1 
ATOM   2542 N  N   . LYS A 1 317 ? -28.200 3.942   -18.464 1.00 50.79 317 A 1 
ATOM   2543 C  CA  . LYS A 1 317 ? -28.959 3.366   -19.592 1.00 50.69 317 A 1 
ATOM   2544 C  C   . LYS A 1 317 ? -29.955 4.361   -20.190 1.00 50.78 317 A 1 
ATOM   2545 O  O   . LYS A 1 317 ? -30.330 4.204   -21.346 1.00 47.60 317 A 1 
ATOM   2546 C  CB  . LYS A 1 317 ? -29.733 2.113   -19.138 1.00 47.15 317 A 1 
ATOM   2547 C  CG  . LYS A 1 317 ? -28.867 0.853   -19.000 1.00 43.36 317 A 1 
ATOM   2548 C  CD  . LYS A 1 317 ? -29.775 -0.331  -18.656 1.00 40.20 317 A 1 
ATOM   2549 C  CE  . LYS A 1 317 ? -28.994 -1.635  -18.560 1.00 35.13 317 A 1 
ATOM   2550 N  NZ  . LYS A 1 317 ? -29.879 -2.780  -18.167 1.00 32.07 317 A 1 
ATOM   2551 N  N   . LEU A 1 318 ? -30.397 5.341   -19.400 1.00 47.17 318 A 1 
ATOM   2552 C  CA  . LEU A 1 318 ? -31.459 6.278   -19.756 1.00 45.50 318 A 1 
ATOM   2553 C  C   . LEU A 1 318 ? -31.010 7.418   -20.667 1.00 44.95 318 A 1 
ATOM   2554 O  O   . LEU A 1 318 ? -31.833 7.919   -21.438 1.00 41.35 318 A 1 
ATOM   2555 C  CB  . LEU A 1 318 ? -32.058 6.843   -18.465 1.00 42.44 318 A 1 
ATOM   2556 C  CG  . LEU A 1 318 ? -32.942 5.845   -17.702 1.00 39.14 318 A 1 
ATOM   2557 C  CD1 . LEU A 1 318 ? -33.197 6.360   -16.297 1.00 36.57 318 A 1 
ATOM   2558 C  CD2 . LEU A 1 318 ? -34.288 5.657   -18.404 1.00 39.57 318 A 1 
ATOM   2559 N  N   . LYS A 1 319 ? -29.759 7.876   -20.591 1.00 50.32 319 A 1 
ATOM   2560 C  CA  . LYS A 1 319 ? -29.345 8.978   -21.467 1.00 50.64 319 A 1 
ATOM   2561 C  C   . LYS A 1 319 ? -29.109 8.455   -22.882 1.00 49.72 319 A 1 
ATOM   2562 O  O   . LYS A 1 319 ? -28.356 7.487   -23.055 1.00 47.22 319 A 1 
ATOM   2563 C  CB  . LYS A 1 319 ? -28.166 9.772   -20.899 1.00 48.14 319 A 1 
ATOM   2564 C  CG  . LYS A 1 319 ? -28.659 10.699  -19.779 1.00 43.73 319 A 1 
ATOM   2565 C  CD  . LYS A 1 319 ? -27.556 11.625  -19.259 1.00 41.43 319 A 1 
ATOM   2566 C  CE  . LYS A 1 319 ? -28.138 12.508  -18.147 1.00 36.35 319 A 1 
ATOM   2567 N  NZ  . LYS A 1 319 ? -27.121 13.390  -17.526 1.00 33.89 319 A 1 
ATOM   2568 N  N   . PRO A 1 320 ? -29.737 9.066   -23.907 1.00 44.63 320 A 1 
ATOM   2569 C  CA  . PRO A 1 320 ? -29.578 8.642   -25.286 1.00 44.52 320 A 1 
ATOM   2570 C  C   . PRO A 1 320 ? -28.091 8.662   -25.667 1.00 46.57 320 A 1 
ATOM   2571 O  O   . PRO A 1 320 ? -27.293 9.454   -25.146 1.00 44.54 320 A 1 
ATOM   2572 C  CB  . PRO A 1 320 ? -30.439 9.592   -26.132 1.00 40.89 320 A 1 
ATOM   2573 C  CG  . PRO A 1 320 ? -30.615 10.815  -25.239 1.00 38.87 320 A 1 
ATOM   2574 C  CD  . PRO A 1 320 ? -30.563 10.250  -23.826 1.00 43.87 320 A 1 
ATOM   2575 N  N   . LYS A 1 321 ? -27.712 7.772   -26.586 1.00 47.94 321 A 1 
ATOM   2576 C  CA  . LYS A 1 321 ? -26.381 7.768   -27.212 1.00 47.99 321 A 1 
ATOM   2577 C  C   . LYS A 1 321 ? -26.226 9.062   -28.029 1.00 47.91 321 A 1 
ATOM   2578 O  O   . LYS A 1 321 ? -26.379 9.030   -29.243 1.00 45.26 321 A 1 
ATOM   2579 C  CB  . LYS A 1 321 ? -26.206 6.549   -28.137 1.00 45.34 321 A 1 
ATOM   2580 C  CG  . LYS A 1 321 ? -26.087 5.176   -27.455 1.00 41.98 321 A 1 
ATOM   2581 C  CD  . LYS A 1 321 ? -25.968 4.105   -28.553 1.00 39.64 321 A 1 
ATOM   2582 C  CE  . LYS A 1 321 ? -25.882 2.691   -28.003 1.00 34.76 321 A 1 
ATOM   2583 N  NZ  . LYS A 1 321 ? -25.928 1.667   -29.092 1.00 32.48 321 A 1 
ATOM   2584 N  N   . THR A 1 322 ? -25.925 10.180  -27.395 1.00 44.74 322 A 1 
ATOM   2585 C  CA  . THR A 1 322 ? -25.340 11.293  -28.128 1.00 45.19 322 A 1 
ATOM   2586 C  C   . THR A 1 322 ? -24.002 10.793  -28.660 1.00 45.15 322 A 1 
ATOM   2587 O  O   . THR A 1 322 ? -23.060 10.514  -27.911 1.00 42.69 322 A 1 
ATOM   2588 C  CB  . THR A 1 322 ? -25.213 12.559  -27.276 1.00 42.19 322 A 1 
ATOM   2589 O  OG1 . THR A 1 322 ? -24.771 12.259  -25.975 1.00 38.56 322 A 1 
ATOM   2590 C  CG2 . THR A 1 322 ? -26.563 13.266  -27.134 1.00 38.63 322 A 1 
ATOM   2591 N  N   . THR A 1 323 ? -23.969 10.583  -29.978 1.00 43.08 323 A 1 
ATOM   2592 C  CA  . THR A 1 323 ? -22.836 10.064  -30.746 1.00 43.42 323 A 1 
ATOM   2593 C  C   . THR A 1 323 ? -21.655 11.025  -30.812 1.00 43.22 323 A 1 
ATOM   2594 O  O   . THR A 1 323 ? -20.701 10.762  -31.548 1.00 41.04 323 A 1 
ATOM   2595 C  CB  . THR A 1 323 ? -23.280 9.744   -32.184 1.00 40.14 323 A 1 
ATOM   2596 O  OG1 . THR A 1 323 ? -24.097 10.784  -32.671 1.00 36.65 323 A 1 
ATOM   2597 C  CG2 . THR A 1 323 ? -24.092 8.450   -32.263 1.00 36.51 323 A 1 
ATOM   2598 N  N   . ILE A 1 324 ? -21.715 12.138  -30.094 1.00 46.59 324 A 1 
ATOM   2599 C  CA  . ILE A 1 324 ? -20.572 13.028  -29.990 1.00 47.26 324 A 1 
ATOM   2600 C  C   . ILE A 1 324 ? -19.453 12.177  -29.391 1.00 48.78 324 A 1 
ATOM   2601 O  O   . ILE A 1 324 ? -19.531 11.743  -28.242 1.00 46.13 324 A 1 
ATOM   2602 C  CB  . ILE A 1 324 ? -20.888 14.292  -29.163 1.00 43.49 324 A 1 
ATOM   2603 C  CG1 . ILE A 1 324 ? -22.117 15.034  -29.749 1.00 39.43 324 A 1 
ATOM   2604 C  CG2 . ILE A 1 324 ? -19.648 15.207  -29.166 1.00 40.88 324 A 1 
ATOM   2605 C  CD1 . ILE A 1 324 ? -22.548 16.277  -28.959 1.00 37.98 324 A 1 
ATOM   2606 N  N   . LYS A 1 325 ? -18.441 11.901  -30.229 1.00 49.05 325 A 1 
ATOM   2607 C  CA  . LYS A 1 325 ? -17.148 11.433  -29.749 1.00 49.61 325 A 1 
ATOM   2608 C  C   . LYS A 1 325 ? -16.667 12.506  -28.778 1.00 50.58 325 A 1 
ATOM   2609 O  O   . LYS A 1 325 ? -16.037 13.468  -29.204 1.00 48.56 325 A 1 
ATOM   2610 C  CB  . LYS A 1 325 ? -16.138 11.280  -30.905 1.00 46.31 325 A 1 
ATOM   2611 C  CG  . LYS A 1 325 ? -16.283 9.994   -31.736 1.00 41.48 325 A 1 
ATOM   2612 C  CD  . LYS A 1 325 ? -15.207 9.980   -32.831 1.00 38.25 325 A 1 
ATOM   2613 C  CE  . LYS A 1 325 ? -15.261 8.698   -33.660 1.00 33.09 325 A 1 
ATOM   2614 N  NZ  . LYS A 1 325 ? -14.264 8.716   -34.766 1.00 29.68 325 A 1 
ATOM   2615 N  N   . GLN A 1 326 ? -17.029 12.375  -27.511 1.00 50.23 326 A 1 
ATOM   2616 C  CA  . GLN A 1 326 ? -16.392 13.192  -26.501 1.00 50.94 326 A 1 
ATOM   2617 C  C   . GLN A 1 326 ? -14.895 13.004  -26.687 1.00 51.95 326 A 1 
ATOM   2618 O  O   . GLN A 1 326 ? -14.463 11.875  -26.978 1.00 49.43 326 A 1 
ATOM   2619 C  CB  . GLN A 1 326 ? -16.861 12.819  -25.088 1.00 47.88 326 A 1 
ATOM   2620 C  CG  . GLN A 1 326 ? -18.237 13.436  -24.784 1.00 43.49 326 A 1 
ATOM   2621 C  CD  . GLN A 1 326 ? -18.649 13.249  -23.319 1.00 40.44 326 A 1 
ATOM   2622 O  OE1 . GLN A 1 326 ? -18.111 12.447  -22.582 1.00 39.32 326 A 1 
ATOM   2623 N  NE2 . GLN A 1 326 ? -19.637 13.979  -22.858 1.00 38.48 326 A 1 
ATOM   2624 N  N   . PRO A 1 327 ? -14.108 14.090  -26.659 1.00 50.47 327 A 1 
ATOM   2625 C  CA  . PRO A 1 327 ? -12.664 14.014  -26.775 1.00 50.88 327 A 1 
ATOM   2626 C  C   . PRO A 1 327 ? -12.160 12.964  -25.795 1.00 54.29 327 A 1 
ATOM   2627 O  O   . PRO A 1 327 ? -12.843 12.681  -24.807 1.00 51.82 327 A 1 
ATOM   2628 C  CB  . PRO A 1 327 ? -12.145 15.422  -26.462 1.00 45.64 327 A 1 
ATOM   2629 C  CG  . PRO A 1 327 ? -13.280 16.061  -25.674 1.00 43.88 327 A 1 
ATOM   2630 C  CD  . PRO A 1 327 ? -14.526 15.414  -26.254 1.00 48.66 327 A 1 
ATOM   2631 N  N   . SER A 1 328 ? -11.011 12.342  -26.106 1.00 60.42 328 A 1 
ATOM   2632 C  CA  . SER A 1 328 ? -10.513 11.192  -25.350 1.00 63.19 328 A 1 
ATOM   2633 C  C   . SER A 1 328 ? -10.530 11.509  -23.855 1.00 68.51 328 A 1 
ATOM   2634 O  O   . SER A 1 328 ? -9.595  12.111  -23.331 1.00 63.96 328 A 1 
ATOM   2635 C  CB  . SER A 1 328 ? -9.104  10.808  -25.816 1.00 55.81 328 A 1 
ATOM   2636 O  OG  . SER A 1 328 ? -8.171  11.842  -25.578 1.00 49.25 328 A 1 
ATOM   2637 N  N   . ASP A 1 329 ? -11.648 11.185  -23.229 1.00 73.11 329 A 1 
ATOM   2638 C  CA  . ASP A 1 329 ? -11.866 11.373  -21.817 1.00 77.26 329 A 1 
ATOM   2639 C  C   . ASP A 1 329 ? -10.761 10.573  -21.142 1.00 82.38 329 A 1 
ATOM   2640 O  O   . ASP A 1 329 ? -10.438 9.457   -21.553 1.00 78.41 329 A 1 
ATOM   2641 C  CB  . ASP A 1 329 ? -13.310 10.965  -21.438 1.00 68.47 329 A 1 
ATOM   2642 C  CG  . ASP A 1 329 ? -13.777 9.575   -21.918 1.00 62.98 329 A 1 
ATOM   2643 O  OD1 . ASP A 1 329 ? -13.079 8.873   -22.681 1.00 58.81 329 A 1 
ATOM   2644 O  OD2 . ASP A 1 329 ? -14.884 9.147   -21.531 1.00 58.94 329 A 1 
ATOM   2645 N  N   . GLY A 1 330 ? -10.094 11.182  -20.174 1.00 83.64 330 A 1 
ATOM   2646 C  CA  . GLY A 1 330 ? -8.886  10.563  -19.644 1.00 87.96 330 A 1 
ATOM   2647 C  C   . GLY A 1 330 ? -9.153  9.302   -18.803 1.00 91.88 330 A 1 
ATOM   2648 O  O   . GLY A 1 330 ? -8.273  8.891   -18.060 1.00 89.53 330 A 1 
ATOM   2649 N  N   . PHE A 1 331 ? -10.349 8.718   -18.910 1.00 92.45 331 A 1 
ATOM   2650 C  CA  . PHE A 1 331 ? -10.740 7.484   -18.250 1.00 93.54 331 A 1 
ATOM   2651 C  C   . PHE A 1 331 ? -10.101 6.255   -18.903 1.00 94.22 331 A 1 
ATOM   2652 O  O   . PHE A 1 331 ? -9.738  6.272   -20.082 1.00 92.95 331 A 1 
ATOM   2653 C  CB  . PHE A 1 331 ? -12.267 7.364   -18.249 1.00 92.03 331 A 1 
ATOM   2654 C  CG  . PHE A 1 331 ? -12.976 8.490   -17.547 1.00 91.36 331 A 1 
ATOM   2655 C  CD1 . PHE A 1 331 ? -12.844 8.649   -16.157 1.00 89.29 331 A 1 
ATOM   2656 C  CD2 . PHE A 1 331 ? -13.772 9.402   -18.269 1.00 89.36 331 A 1 
ATOM   2657 C  CE1 . PHE A 1 331 ? -13.484 9.701   -15.493 1.00 87.84 331 A 1 
ATOM   2658 C  CE2 . PHE A 1 331 ? -14.421 10.455  -17.611 1.00 88.07 331 A 1 
ATOM   2659 C  CZ  . PHE A 1 331 ? -14.279 10.605  -16.221 1.00 88.01 331 A 1 
ATOM   2660 N  N   . ASN A 1 332 ? -9.990  5.186   -18.135 1.00 94.77 332 A 1 
ATOM   2661 C  CA  . ASN A 1 332 ? -9.397  3.924   -18.557 1.00 95.54 332 A 1 
ATOM   2662 C  C   . ASN A 1 332 ? -7.972  4.074   -19.132 1.00 96.17 332 A 1 
ATOM   2663 O  O   . ASN A 1 332 ? -7.597  3.385   -20.083 1.00 94.70 332 A 1 
ATOM   2664 C  CB  . ASN A 1 332 ? -10.362 3.174   -19.494 1.00 94.37 332 A 1 
ATOM   2665 C  CG  . ASN A 1 332 ? -11.644 2.712   -18.825 1.00 93.03 332 A 1 
ATOM   2666 O  OD1 . ASN A 1 332 ? -11.876 2.828   -17.645 1.00 89.41 332 A 1 
ATOM   2667 N  ND2 . ASN A 1 332 ? -12.537 2.114   -19.575 1.00 88.18 332 A 1 
ATOM   2668 N  N   . LYS A 1 333 ? -7.194  5.019   -18.571 1.00 96.28 333 A 1 
ATOM   2669 C  CA  . LYS A 1 333 ? -5.801  5.281   -18.932 1.00 96.33 333 A 1 
ATOM   2670 C  C   . LYS A 1 333 ? -5.020  5.681   -17.693 1.00 97.19 333 A 1 
ATOM   2671 O  O   . LYS A 1 333 ? -5.496  6.502   -16.912 1.00 96.23 333 A 1 
ATOM   2672 C  CB  . LYS A 1 333 ? -5.710  6.407   -19.978 1.00 93.68 333 A 1 
ATOM   2673 C  CG  . LYS A 1 333 ? -6.343  6.053   -21.327 1.00 81.89 333 A 1 
ATOM   2674 C  CD  . LYS A 1 333 ? -6.211  7.221   -22.302 1.00 80.38 333 A 1 
ATOM   2675 C  CE  . LYS A 1 333 ? -6.934  6.904   -23.604 1.00 67.68 333 A 1 
ATOM   2676 N  NZ  . LYS A 1 333 ? -6.954  8.086   -24.507 1.00 59.79 333 A 1 
ATOM   2677 N  N   . TRP A 1 334 ? -3.809  5.162   -17.555 1.00 97.20 334 A 1 
ATOM   2678 C  CA  . TRP A 1 334 ? -2.844  5.637   -16.572 1.00 97.62 334 A 1 
ATOM   2679 C  C   . TRP A 1 334 ? -2.383  7.045   -16.937 1.00 97.42 334 A 1 
ATOM   2680 O  O   . TRP A 1 334 ? -2.036  7.315   -18.094 1.00 96.66 334 A 1 
ATOM   2681 C  CB  . TRP A 1 334 ? -1.669  4.670   -16.492 1.00 97.77 334 A 1 
ATOM   2682 C  CG  . TRP A 1 334 ? -2.026  3.360   -15.856 1.00 98.01 334 A 1 
ATOM   2683 C  CD1 . TRP A 1 334 ? -2.307  2.201   -16.497 1.00 97.50 334 A 1 
ATOM   2684 C  CD2 . TRP A 1 334 ? -2.207  3.103   -14.435 1.00 98.09 334 A 1 
ATOM   2685 N  NE1 . TRP A 1 334 ? -2.649  1.239   -15.572 1.00 97.49 334 A 1 
ATOM   2686 C  CE2 . TRP A 1 334 ? -2.607  1.748   -14.291 1.00 97.85 334 A 1 
ATOM   2687 C  CE3 . TRP A 1 334 ? -2.072  3.878   -13.268 1.00 97.94 334 A 1 
ATOM   2688 C  CZ2 . TRP A 1 334 ? -2.901  1.178   -13.024 1.00 97.72 334 A 1 
ATOM   2689 C  CZ3 . TRP A 1 334 ? -2.360  3.309   -12.001 1.00 97.62 334 A 1 
ATOM   2690 C  CH2 . TRP A 1 334 ? -2.775  1.986   -11.894 1.00 97.59 334 A 1 
ATOM   2691 N  N   . LYS A 1 335 ? -2.404  7.957   -15.967 1.00 97.68 335 A 1 
ATOM   2692 C  CA  . LYS A 1 335 ? -1.976  9.349   -16.116 1.00 97.12 335 A 1 
ATOM   2693 C  C   . LYS A 1 335 ? -1.240  9.790   -14.855 1.00 97.62 335 A 1 
ATOM   2694 O  O   . LYS A 1 335 ? -1.500  9.279   -13.772 1.00 97.26 335 A 1 
ATOM   2695 C  CB  . LYS A 1 335 ? -3.144  10.322  -16.364 1.00 94.81 335 A 1 
ATOM   2696 C  CG  . LYS A 1 335 ? -4.452  9.731   -16.855 1.00 84.34 335 A 1 
ATOM   2697 C  CD  . LYS A 1 335 ? -5.505  10.818  -16.973 1.00 83.03 335 A 1 
ATOM   2698 C  CE  . LYS A 1 335 ? -6.888  10.226  -16.749 1.00 70.89 335 A 1 
ATOM   2699 N  NZ  . LYS A 1 335 ? -7.888  11.271  -16.473 1.00 62.79 335 A 1 
ATOM   2700 N  N   . PHE A 1 336 ? -0.382  10.799  -15.027 1.00 97.10 336 A 1 
ATOM   2701 C  CA  . PHE A 1 336 ? 0.130   11.564  -13.909 1.00 97.23 336 A 1 
ATOM   2702 C  C   . PHE A 1 336 ? -1.032  12.205  -13.144 1.00 97.16 336 A 1 
ATOM   2703 O  O   . PHE A 1 336 ? -1.920  12.803  -13.765 1.00 96.66 336 A 1 
ATOM   2704 C  CB  . PHE A 1 336 ? 1.093   12.632  -14.452 1.00 97.20 336 A 1 
ATOM   2705 C  CG  . PHE A 1 336 ? 1.628   13.559  -13.397 1.00 97.45 336 A 1 
ATOM   2706 C  CD1 . PHE A 1 336 ? 1.129   14.872  -13.279 1.00 96.77 336 A 1 
ATOM   2707 C  CD2 . PHE A 1 336 ? 2.636   13.126  -12.520 1.00 96.82 336 A 1 
ATOM   2708 C  CE1 . PHE A 1 336 ? 1.643   15.740  -12.310 1.00 96.38 336 A 1 
ATOM   2709 C  CE2 . PHE A 1 336 ? 3.154   13.992  -11.551 1.00 96.41 336 A 1 
ATOM   2710 C  CZ  . PHE A 1 336 ? 2.664   15.297  -11.448 1.00 96.69 336 A 1 
ATOM   2711 N  N   . ASN A 1 337 ? -1.044  12.046  -11.822 1.00 97.48 337 A 1 
ATOM   2712 C  CA  . ASN A 1 337 ? -1.990  12.701  -10.941 1.00 97.13 337 A 1 
ATOM   2713 C  C   . ASN A 1 337 ? -1.364  13.979  -10.379 1.00 97.20 337 A 1 
ATOM   2714 O  O   . ASN A 1 337 ? -1.740  15.079  -10.791 1.00 96.44 337 A 1 
ATOM   2715 C  CB  . ASN A 1 337 ? -2.471  11.707  -9.860  1.00 96.22 337 A 1 
ATOM   2716 C  CG  . ASN A 1 337 ? -3.555  12.329  -8.999  1.00 94.43 337 A 1 
ATOM   2717 O  OD1 . ASN A 1 337 ? -3.978  13.438  -9.221  1.00 89.90 337 A 1 
ATOM   2718 N  ND2 . ASN A 1 337 ? -4.043  11.634  -8.001  1.00 88.43 337 A 1 
ATOM   2719 N  N   . TYR A 1 338 ? -0.358  13.837  -9.502  1.00 97.58 338 A 1 
ATOM   2720 C  CA  . TYR A 1 338 ? 0.350   14.971  -8.914  1.00 97.86 338 A 1 
ATOM   2721 C  C   . TYR A 1 338 ? 1.765   14.580  -8.454  1.00 98.17 338 A 1 
ATOM   2722 O  O   . TYR A 1 338 ? 2.080   13.398  -8.307  1.00 98.05 338 A 1 
ATOM   2723 C  CB  . TYR A 1 338 ? -0.475  15.551  -7.756  1.00 97.57 338 A 1 
ATOM   2724 C  CG  . TYR A 1 338 ? -0.384  14.765  -6.468  1.00 97.87 338 A 1 
ATOM   2725 C  CD1 . TYR A 1 338 ? -1.202  13.641  -6.220  1.00 97.48 338 A 1 
ATOM   2726 C  CD2 . TYR A 1 338 ? 0.550   15.162  -5.490  1.00 97.57 338 A 1 
ATOM   2727 C  CE1 . TYR A 1 338 ? -1.091  12.930  -5.020  1.00 97.06 338 A 1 
ATOM   2728 C  CE2 . TYR A 1 338 ? 0.669   14.460  -4.290  1.00 97.12 338 A 1 
ATOM   2729 C  CZ  . TYR A 1 338 ? -0.154  13.345  -4.053  1.00 97.22 338 A 1 
ATOM   2730 O  OH  . TYR A 1 338 ? -0.022  12.673  -2.867  1.00 96.42 338 A 1 
ATOM   2731 N  N   . GLY A 1 339 ? 2.603   15.582  -8.192  1.00 97.98 339 A 1 
ATOM   2732 C  CA  . GLY A 1 339 ? 3.909   15.422  -7.550  1.00 98.02 339 A 1 
ATOM   2733 C  C   . GLY A 1 339 ? 3.962   16.152  -6.210  1.00 98.21 339 A 1 
ATOM   2734 O  O   . GLY A 1 339 ? 3.398   17.240  -6.071  1.00 97.52 339 A 1 
ATOM   2735 N  N   . SER A 1 340 ? 4.679   15.611  -5.225  1.00 97.92 340 A 1 
ATOM   2736 C  CA  . SER A 1 340 ? 4.790   16.217  -3.892  1.00 97.81 340 A 1 
ATOM   2737 C  C   . SER A 1 340 ? 5.360   17.642  -3.928  1.00 97.67 340 A 1 
ATOM   2738 O  O   . SER A 1 340 ? 4.891   18.518  -3.203  1.00 96.91 340 A 1 
ATOM   2739 C  CB  . SER A 1 340 ? 5.661   15.331  -2.988  1.00 97.76 340 A 1 
ATOM   2740 O  OG  . SER A 1 340 ? 6.954   15.146  -3.540  1.00 97.30 340 A 1 
ATOM   2741 N  N   . SER A 1 341 ? 6.322   17.894  -4.808  1.00 97.83 341 A 1 
ATOM   2742 C  CA  . SER A 1 341 ? 6.925   19.214  -4.990  1.00 97.39 341 A 1 
ATOM   2743 C  C   . SER A 1 341 ? 5.943   20.199  -5.639  1.00 97.15 341 A 1 
ATOM   2744 O  O   . SER A 1 341 ? 5.698   21.277  -5.101  1.00 95.52 341 A 1 
ATOM   2745 C  CB  . SER A 1 341 ? 8.201   19.079  -5.823  1.00 96.29 341 A 1 
ATOM   2746 O  OG  . SER A 1 341 ? 8.815   20.338  -6.002  1.00 80.44 341 A 1 
ATOM   2747 N  N   . SER A 1 342 ? 5.329   19.828  -6.763  1.00 97.01 342 A 1 
ATOM   2748 C  CA  . SER A 1 342 ? 4.426   20.721  -7.503  1.00 96.35 342 A 1 
ATOM   2749 C  C   . SER A 1 342 ? 3.112   20.999  -6.764  1.00 96.59 342 A 1 
ATOM   2750 O  O   . SER A 1 342 ? 2.554   22.075  -6.895  1.00 94.71 342 A 1 
ATOM   2751 C  CB  . SER A 1 342 ? 4.124   20.147  -8.889  1.00 94.64 342 A 1 
ATOM   2752 O  OG  . SER A 1 342 ? 3.536   18.860  -8.818  1.00 87.25 342 A 1 
ATOM   2753 N  N   . GLU A 1 343 ? 2.623   20.024  -5.989  1.00 96.83 343 A 1 
ATOM   2754 C  CA  . GLU A 1 343 ? 1.314   20.097  -5.357  1.00 96.73 343 A 1 
ATOM   2755 C  C   . GLU A 1 343 ? 1.338   20.790  -3.998  1.00 96.89 343 A 1 
ATOM   2756 O  O   . GLU A 1 343 ? 0.464   21.604  -3.705  1.00 94.77 343 A 1 
ATOM   2757 C  CB  . GLU A 1 343 ? 0.751   18.678  -5.244  1.00 95.45 343 A 1 
ATOM   2758 C  CG  . GLU A 1 343 ? -0.767  18.623  -5.082  1.00 91.72 343 A 1 
ATOM   2759 C  CD  . GLU A 1 343 ? -1.521  19.060  -6.356  1.00 94.31 343 A 1 
ATOM   2760 O  OE1 . GLU A 1 343 ? -2.680  18.642  -6.530  1.00 88.63 343 A 1 
ATOM   2761 O  OE2 . GLU A 1 343 ? -1.028  19.912  -7.117  1.00 89.69 343 A 1 
ATOM   2762 N  N   . TYR A 1 344 ? 2.369   20.490  -3.201  1.00 97.58 344 A 1 
ATOM   2763 C  CA  . TYR A 1 344 ? 2.483   20.952  -1.817  1.00 97.47 344 A 1 
ATOM   2764 C  C   . TYR A 1 344 ? 3.650   21.913  -1.568  1.00 97.35 344 A 1 
ATOM   2765 O  O   . TYR A 1 344 ? 3.741   22.493  -0.485  1.00 95.33 344 A 1 
ATOM   2766 C  CB  . TYR A 1 344 ? 2.539   19.728  -0.898  1.00 97.26 344 A 1 
ATOM   2767 C  CG  . TYR A 1 344 ? 1.387   18.763  -1.050  1.00 97.58 344 A 1 
ATOM   2768 C  CD1 . TYR A 1 344 ? 0.052   19.217  -1.012  1.00 96.74 344 A 1 
ATOM   2769 C  CD2 . TYR A 1 344 ? 1.633   17.385  -1.202  1.00 96.81 344 A 1 
ATOM   2770 C  CE1 . TYR A 1 344 ? -1.018  18.322  -1.135  1.00 96.07 344 A 1 
ATOM   2771 C  CE2 . TYR A 1 344 ? 0.565   16.477  -1.314  1.00 96.17 344 A 1 
ATOM   2772 C  CZ  . TYR A 1 344 ? -0.758  16.950  -1.276  1.00 96.56 344 A 1 
ATOM   2773 O  OH  . TYR A 1 344 ? -1.804  16.071  -1.379  1.00 95.39 344 A 1 
ATOM   2774 N  N   . GLY A 1 345 ? 4.521   22.115  -2.554  1.00 96.12 345 A 1 
ATOM   2775 C  CA  . GLY A 1 345 ? 5.717   22.944  -2.417  1.00 95.75 345 A 1 
ATOM   2776 C  C   . GLY A 1 345 ? 6.802   22.319  -1.540  1.00 96.61 345 A 1 
ATOM   2777 O  O   . GLY A 1 345 ? 7.630   23.043  -0.999  1.00 94.65 345 A 1 
ATOM   2778 N  N   . LEU A 1 346 ? 6.792   20.982  -1.387  1.00 96.68 346 A 1 
ATOM   2779 C  CA  . LEU A 1 346 ? 7.803   20.253  -0.624  1.00 96.80 346 A 1 
ATOM   2780 C  C   . LEU A 1 346 ? 9.134   20.294  -1.378  1.00 96.81 346 A 1 
ATOM   2781 O  O   . LEU A 1 346 ? 9.195   19.947  -2.559  1.00 95.39 346 A 1 
ATOM   2782 C  CB  . LEU A 1 346 ? 7.361   18.805  -0.377  1.00 96.07 346 A 1 
ATOM   2783 C  CG  . LEU A 1 346 ? 6.039   18.647  0.396   1.00 95.04 346 A 1 
ATOM   2784 C  CD1 . LEU A 1 346 ? 5.632   17.177  0.436   1.00 93.04 346 A 1 
ATOM   2785 C  CD2 . LEU A 1 346 ? 6.150   19.157  1.830   1.00 92.30 346 A 1 
ATOM   2786 N  N   . LYS A 1 347 ? 10.209  20.697  -0.683  1.00 97.23 347 A 1 
ATOM   2787 C  CA  . LYS A 1 347 ? 11.573  20.738  -1.243  1.00 96.78 347 A 1 
ATOM   2788 C  C   . LYS A 1 347 ? 12.251  19.372  -1.209  1.00 97.15 347 A 1 
ATOM   2789 O  O   . LYS A 1 347 ? 13.099  19.073  -2.040  1.00 95.36 347 A 1 
ATOM   2790 C  CB  . LYS A 1 347 ? 12.412  21.743  -0.454  1.00 95.46 347 A 1 
ATOM   2791 C  CG  . LYS A 1 347 ? 11.861  23.172  -0.568  1.00 90.02 347 A 1 
ATOM   2792 C  CD  . LYS A 1 347 ? 12.717  24.098  0.292   1.00 82.67 347 A 1 
ATOM   2793 C  CE  . LYS A 1 347 ? 12.148  25.500  0.246   1.00 73.58 347 A 1 
ATOM   2794 N  NZ  . LYS A 1 347 ? 12.884  26.385  1.187   1.00 62.91 347 A 1 
ATOM   2795 N  N   . GLU A 1 348 ? 11.866  18.549  -0.228  1.00 98.11 348 A 1 
ATOM   2796 C  CA  . GLU A 1 348 ? 12.321  17.181  0.004   1.00 98.23 348 A 1 
ATOM   2797 C  C   . GLU A 1 348 ? 11.273  16.439  0.847   1.00 98.54 348 A 1 
ATOM   2798 O  O   . GLU A 1 348 ? 10.373  17.055  1.433   1.00 98.30 348 A 1 
ATOM   2799 C  CB  . GLU A 1 348 ? 13.696  17.181  0.690   1.00 97.21 348 A 1 
ATOM   2800 C  CG  . GLU A 1 348 ? 13.707  17.914  2.036   1.00 94.79 348 A 1 
ATOM   2801 C  CD  . GLU A 1 348 ? 15.046  17.865  2.774   1.00 94.84 348 A 1 
ATOM   2802 O  OE1 . GLU A 1 348 ? 15.025  18.165  4.000   1.00 89.77 348 A 1 
ATOM   2803 O  OE2 . GLU A 1 348 ? 16.081  17.512  2.164   1.00 91.46 348 A 1 
ATOM   2804 N  N   . LEU A 1 349 ? 11.387  15.119  0.948   1.00 98.55 349 A 1 
ATOM   2805 C  CA  . LEU A 1 349 ? 10.501  14.279  1.758   1.00 98.62 349 A 1 
ATOM   2806 C  C   . LEU A 1 349 ? 11.031  14.139  3.199   1.00 98.68 349 A 1 
ATOM   2807 O  O   . LEU A 1 349 ? 11.254  13.036  3.694   1.00 98.43 349 A 1 
ATOM   2808 C  CB  . LEU A 1 349 ? 10.259  12.940  1.049   1.00 98.64 349 A 1 
ATOM   2809 C  CG  . LEU A 1 349 ? 9.675   13.031  -0.376  1.00 98.45 349 A 1 
ATOM   2810 C  CD1 . LEU A 1 349 ? 9.433   11.619  -0.924  1.00 98.26 349 A 1 
ATOM   2811 C  CD2 . LEU A 1 349 ? 8.345   13.786  -0.424  1.00 98.11 349 A 1 
ATOM   2812 N  N   . SER A 1 350 ? 11.256  15.268  3.872   1.00 98.72 350 A 1 
ATOM   2813 C  CA  . SER A 1 350 ? 11.787  15.313  5.238   1.00 98.65 350 A 1 
ATOM   2814 C  C   . SER A 1 350 ? 10.701  15.588  6.287   1.00 98.77 350 A 1 
ATOM   2815 O  O   . SER A 1 350 ? 9.696   16.238  5.986   1.00 98.58 350 A 1 
ATOM   2816 C  CB  . SER A 1 350 ? 12.919  16.338  5.349   1.00 98.39 350 A 1 
ATOM   2817 O  OG  . SER A 1 350 ? 12.459  17.665  5.246   1.00 97.66 350 A 1 
ATOM   2818 N  N   . PRO A 1 351 ? 10.909  15.163  7.547   1.00 98.64 351 A 1 
ATOM   2819 C  CA  . PRO A 1 351 ? 9.986   15.478  8.639   1.00 98.55 351 A 1 
ATOM   2820 C  C   . PRO A 1 351 ? 9.694   16.975  8.760   1.00 98.51 351 A 1 
ATOM   2821 O  O   . PRO A 1 351 ? 8.548   17.369  8.939   1.00 98.29 351 A 1 
ATOM   2822 C  CB  . PRO A 1 351 ? 10.653  14.934  9.912   1.00 98.37 351 A 1 
ATOM   2823 C  CG  . PRO A 1 351 ? 11.505  13.786  9.395   1.00 97.66 351 A 1 
ATOM   2824 C  CD  . PRO A 1 351 ? 11.970  14.281  8.027   1.00 98.44 351 A 1 
ATOM   2825 N  N   . LYS A 1 352 ? 10.706  17.821  8.601   1.00 98.47 352 A 1 
ATOM   2826 C  CA  . LYS A 1 352 ? 10.568  19.276  8.676   1.00 98.24 352 A 1 
ATOM   2827 C  C   . LYS A 1 352 ? 9.612   19.829  7.616   1.00 98.46 352 A 1 
ATOM   2828 O  O   . LYS A 1 352 ? 8.748   20.645  7.940   1.00 98.09 352 A 1 
ATOM   2829 C  CB  . LYS A 1 352 ? 11.964  19.914  8.557   1.00 97.65 352 A 1 
ATOM   2830 C  CG  . LYS A 1 352 ? 11.908  21.442  8.709   1.00 87.76 352 A 1 
ATOM   2831 C  CD  . LYS A 1 352 ? 13.311  22.038  8.579   1.00 82.76 352 A 1 
ATOM   2832 C  CE  . LYS A 1 352 ? 13.225  23.561  8.687   1.00 68.13 352 A 1 
ATOM   2833 N  NZ  . LYS A 1 352 ? 14.555  24.188  8.519   1.00 60.28 352 A 1 
ATOM   2834 N  N   . GLU A 1 353 ? 9.735   19.397  6.361   1.00 98.54 353 A 1 
ATOM   2835 C  CA  . GLU A 1 353 ? 8.859   19.855  5.273   1.00 98.57 353 A 1 
ATOM   2836 C  C   . GLU A 1 353 ? 7.413   19.382  5.485   1.00 98.69 353 A 1 
ATOM   2837 O  O   . GLU A 1 353 ? 6.465   20.145  5.289   1.00 98.38 353 A 1 
ATOM   2838 C  CB  . GLU A 1 353 ? 9.409   19.384  3.921   1.00 98.40 353 A 1 
ATOM   2839 C  CG  . GLU A 1 353 ? 10.701  20.097  3.475   1.00 97.02 353 A 1 
ATOM   2840 C  CD  . GLU A 1 353 ? 10.493  21.569  3.087   1.00 97.10 353 A 1 
ATOM   2841 O  OE1 . GLU A 1 353 ? 11.192  22.441  3.633   1.00 93.16 353 A 1 
ATOM   2842 O  OE2 . GLU A 1 353 ? 9.645   21.841  2.207   1.00 94.36 353 A 1 
ATOM   2843 N  N   . PHE A 1 354 ? 7.221   18.150  5.972   1.00 98.61 354 A 1 
ATOM   2844 C  CA  . PHE A 1 354 ? 5.893   17.619  6.273   1.00 98.63 354 A 1 
ATOM   2845 C  C   . PHE A 1 354 ? 5.259   18.242  7.522   1.00 98.67 354 A 1 
ATOM   2846 O  O   . PHE A 1 354 ? 4.037   18.421  7.559   1.00 98.34 354 A 1 
ATOM   2847 C  CB  . PHE A 1 354 ? 5.942   16.097  6.360   1.00 98.66 354 A 1 
ATOM   2848 C  CG  . PHE A 1 354 ? 5.844   15.429  5.007   1.00 98.67 354 A 1 
ATOM   2849 C  CD1 . PHE A 1 354 ? 4.587   15.233  4.413   1.00 98.35 354 A 1 
ATOM   2850 C  CD2 . PHE A 1 354 ? 7.001   15.019  4.324   1.00 98.32 354 A 1 
ATOM   2851 C  CE1 . PHE A 1 354 ? 4.476   14.635  3.149   1.00 97.94 354 A 1 
ATOM   2852 C  CE2 . PHE A 1 354 ? 6.900   14.420  3.054   1.00 97.88 354 A 1 
ATOM   2853 C  CZ  . PHE A 1 354 ? 5.641   14.225  2.466   1.00 98.05 354 A 1 
ATOM   2854 N  N   . GLU A 1 355 ? 6.035   18.640  8.531   1.00 98.57 355 A 1 
ATOM   2855 C  CA  . GLU A 1 355 ? 5.524   19.422  9.668   1.00 98.30 355 A 1 
ATOM   2856 C  C   . GLU A 1 355 ? 5.026   20.803  9.231   1.00 98.32 355 A 1 
ATOM   2857 O  O   . GLU A 1 355 ? 3.953   21.237  9.652   1.00 97.95 355 A 1 
ATOM   2858 C  CB  . GLU A 1 355 ? 6.611   19.583  10.739  1.00 98.11 355 A 1 
ATOM   2859 C  CG  . GLU A 1 355 ? 6.801   18.278  11.505  1.00 95.73 355 A 1 
ATOM   2860 C  CD  . GLU A 1 355 ? 7.799   18.388  12.655  1.00 93.95 355 A 1 
ATOM   2861 O  OE1 . GLU A 1 355 ? 7.573   17.685  13.665  1.00 86.59 355 A 1 
ATOM   2862 O  OE2 . GLU A 1 355 ? 8.804   19.130  12.597  1.00 88.66 355 A 1 
ATOM   2863 N  N   . ILE A 1 356 ? 5.771   21.475  8.332   1.00 98.47 356 A 1 
ATOM   2864 C  CA  . ILE A 1 356 ? 5.343   22.741  7.733   1.00 98.26 356 A 1 
ATOM   2865 C  C   . ILE A 1 356 ? 4.055   22.529  6.924   1.00 98.35 356 A 1 
ATOM   2866 O  O   . ILE A 1 356 ? 3.115   23.320  7.053   1.00 98.02 356 A 1 
ATOM   2867 C  CB  . ILE A 1 356 ? 6.477   23.346  6.874   1.00 97.98 356 A 1 
ATOM   2868 C  CG1 . ILE A 1 356 ? 7.651   23.797  7.773   1.00 96.48 356 A 1 
ATOM   2869 C  CG2 . ILE A 1 356 ? 5.962   24.542  6.046   1.00 96.49 356 A 1 
ATOM   2870 C  CD1 . ILE A 1 356 ? 8.953   24.068  7.001   1.00 93.25 356 A 1 
ATOM   2871 N  N   . LEU A 1 357 ? 3.979   21.459  6.120   1.00 98.34 357 A 1 
ATOM   2872 C  CA  . LEU A 1 357 ? 2.780   21.115  5.362   1.00 98.44 357 A 1 
ATOM   2873 C  C   . LEU A 1 357 ? 1.575   20.882  6.285   1.00 98.46 357 A 1 
ATOM   2874 O  O   . LEU A 1 357 ? 0.517   21.455  6.047   1.00 98.26 357 A 1 
ATOM   2875 C  CB  . LEU A 1 357 ? 3.060   19.896  4.472   1.00 98.34 357 A 1 
ATOM   2876 C  CG  . LEU A 1 357 ? 1.840   19.439  3.644   1.00 98.02 357 A 1 
ATOM   2877 C  CD1 . LEU A 1 357 ? 1.362   20.525  2.684   1.00 97.45 357 A 1 
ATOM   2878 C  CD2 . LEU A 1 357 ? 2.191   18.194  2.839   1.00 97.29 357 A 1 
ATOM   2879 N  N   . ALA A 1 358 ? 1.734   20.091  7.349   1.00 98.42 358 A 1 
ATOM   2880 C  CA  . ALA A 1 358 ? 0.676   19.823  8.315   1.00 98.22 358 A 1 
ATOM   2881 C  C   . ALA A 1 358 ? 0.178   21.120  8.969   1.00 98.04 358 A 1 
ATOM   2882 O  O   . ALA A 1 358 ? -1.026  21.371  9.013   1.00 97.59 358 A 1 
ATOM   2883 C  CB  . ALA A 1 358 ? 1.192   18.808  9.347   1.00 98.03 358 A 1 
ATOM   2884 N  N   . ALA A 1 359 ? 1.089   22.010  9.389   1.00 98.16 359 A 1 
ATOM   2885 C  CA  . ALA A 1 359 ? 0.731   23.308  9.963   1.00 97.95 359 A 1 
ATOM   2886 C  C   . ALA A 1 359 ? -0.002  24.226  8.963   1.00 97.88 359 A 1 
ATOM   2887 O  O   . ALA A 1 359 ? -0.894  24.985  9.351   1.00 97.15 359 A 1 
ATOM   2888 C  CB  . ALA A 1 359 ? 2.005   23.971  10.499  1.00 97.75 359 A 1 
ATOM   2889 N  N   . ARG A 1 360 ? 0.347   24.155  7.665   1.00 98.19 360 A 1 
ATOM   2890 C  CA  . ARG A 1 360 ? -0.373  24.871  6.600   1.00 97.96 360 A 1 
ATOM   2891 C  C   . ARG A 1 360 ? -1.767  24.289  6.377   1.00 97.83 360 A 1 
ATOM   2892 O  O   . ARG A 1 360 ? -2.716  25.064  6.362   1.00 97.32 360 A 1 
ATOM   2893 C  CB  . ARG A 1 360 ? 0.443   24.862  5.297   1.00 97.68 360 A 1 
ATOM   2894 C  CG  . ARG A 1 360 ? 1.657   25.803  5.354   1.00 93.47 360 A 1 
ATOM   2895 C  CD  . ARG A 1 360 ? 2.531   25.639  4.100   1.00 91.73 360 A 1 
ATOM   2896 N  NE  . ARG A 1 360 ? 1.807   26.016  2.869   1.00 86.29 360 A 1 
ATOM   2897 C  CZ  . ARG A 1 360 ? 2.052   25.585  1.635   1.00 83.75 360 A 1 
ATOM   2898 N  NH1 . ARG A 1 360 ? 3.044   24.791  1.366   1.00 75.99 360 A 1 
ATOM   2899 N  NH2 . ARG A 1 360 ? 1.283   25.954  0.650   1.00 74.35 360 A 1 
ATOM   2900 N  N   . MET A 1 361 ? -1.909  22.960  6.262   1.00 97.66 361 A 1 
ATOM   2901 C  CA  . MET A 1 361 ? -3.211  22.294  6.075   1.00 97.17 361 A 1 
ATOM   2902 C  C   . MET A 1 361 ? -4.176  22.532  7.242   1.00 96.63 361 A 1 
ATOM   2903 O  O   . MET A 1 361 ? -5.391  22.599  7.048   1.00 95.77 361 A 1 
ATOM   2904 C  CB  . MET A 1 361 ? -3.022  20.782  5.903   1.00 97.08 361 A 1 
ATOM   2905 C  CG  . MET A 1 361 ? -2.355  20.413  4.581   1.00 95.43 361 A 1 
ATOM   2906 S  SD  . MET A 1 361 ? -2.388  18.640  4.191   1.00 94.14 361 A 1 
ATOM   2907 C  CE  . MET A 1 361 ? -1.515  17.915  5.587   1.00 85.58 361 A 1 
ATOM   2908 N  N   . ASP A 1 362 ? -3.651  22.701  8.436   1.00 96.14 362 A 1 
ATOM   2909 C  CA  . ASP A 1 362 ? -4.453  22.980  9.626   1.00 94.94 362 A 1 
ATOM   2910 C  C   . ASP A 1 362 ? -5.189  24.330  9.528   1.00 94.66 362 A 1 
ATOM   2911 O  O   . ASP A 1 362 ? -6.339  24.464  9.949   1.00 92.90 362 A 1 
ATOM   2912 C  CB  . ASP A 1 362 ? -3.520  22.945  10.838  1.00 93.42 362 A 1 
ATOM   2913 C  CG  . ASP A 1 362 ? -4.179  22.376  12.086  1.00 91.21 362 A 1 
ATOM   2914 O  OD1 . ASP A 1 362 ? -4.998  21.448  11.938  1.00 88.59 362 A 1 
ATOM   2915 O  OD2 . ASP A 1 362 ? -3.698  22.742  13.171  1.00 88.06 362 A 1 
ATOM   2916 N  N   . LYS A 1 363 ? -4.531  25.326  8.922   1.00 95.53 363 A 1 
ATOM   2917 C  CA  . LYS A 1 363 ? -5.021  26.702  8.778   1.00 95.04 363 A 1 
ATOM   2918 C  C   . LYS A 1 363 ? -5.680  26.974  7.428   1.00 95.02 363 A 1 
ATOM   2919 O  O   . LYS A 1 363 ? -6.603  27.782  7.345   1.00 93.42 363 A 1 
ATOM   2920 C  CB  . LYS A 1 363 ? -3.845  27.673  9.001   1.00 94.19 363 A 1 
ATOM   2921 C  CG  . LYS A 1 363 ? -3.265  27.549  10.410  1.00 87.72 363 A 1 
ATOM   2922 C  CD  . LYS A 1 363 ? -2.090  28.522  10.599  1.00 81.45 363 A 1 
ATOM   2923 C  CE  . LYS A 1 363 ? -1.504  28.317  11.994  1.00 71.85 363 A 1 
ATOM   2924 N  NZ  . LYS A 1 363 ? -0.396  29.260  12.279  1.00 62.02 363 A 1 
ATOM   2925 N  N   . ASP A 1 364 ? -5.223  26.322  6.367   1.00 95.96 364 A 1 
ATOM   2926 C  CA  . ASP A 1 364 ? -5.678  26.507  4.989   1.00 96.32 364 A 1 
ATOM   2927 C  C   . ASP A 1 364 ? -6.580  25.341  4.556   1.00 96.52 364 A 1 
ATOM   2928 O  O   . ASP A 1 364 ? -6.137  24.254  4.197   1.00 96.22 364 A 1 
ATOM   2929 C  CB  . ASP A 1 364 ? -4.465  26.712  4.071   1.00 96.21 364 A 1 
ATOM   2930 C  CG  . ASP A 1 364 ? -4.851  26.983  2.615   1.00 96.01 364 A 1 
ATOM   2931 O  OD1 . ASP A 1 364 ? -6.032  26.796  2.249   1.00 94.37 364 A 1 
ATOM   2932 O  OD2 . ASP A 1 364 ? -3.931  27.347  1.840   1.00 93.65 364 A 1 
ATOM   2933 N  N   . LEU A 1 365 ? -7.901  25.601  4.584   1.00 95.28 365 A 1 
ATOM   2934 C  CA  . LEU A 1 365 ? -8.907  24.618  4.200   1.00 94.72 365 A 1 
ATOM   2935 C  C   . LEU A 1 365 ? -8.801  24.212  2.723   1.00 95.20 365 A 1 
ATOM   2936 O  O   . LEU A 1 365 ? -9.148  23.081  2.384   1.00 94.88 365 A 1 
ATOM   2937 C  CB  . LEU A 1 365 ? -10.297 25.173  4.541   1.00 93.19 365 A 1 
ATOM   2938 C  CG  . LEU A 1 365 ? -11.447 24.177  4.293   1.00 83.12 365 A 1 
ATOM   2939 C  CD1 . LEU A 1 365 ? -11.339 22.930  5.173   1.00 80.88 365 A 1 
ATOM   2940 C  CD2 . LEU A 1 365 ? -12.790 24.856  4.596   1.00 81.55 365 A 1 
ATOM   2941 N  N   . GLN A 1 366 ? -8.365  25.117  1.826   1.00 95.36 366 A 1 
ATOM   2942 C  CA  . GLN A 1 366 ? -8.211  24.774  0.411   1.00 95.43 366 A 1 
ATOM   2943 C  C   . GLN A 1 366 ? -7.066  23.780  0.219   1.00 96.07 366 A 1 
ATOM   2944 O  O   . GLN A 1 366 ? -7.241  22.785  -0.485  1.00 95.81 366 A 1 
ATOM   2945 C  CB  . GLN A 1 366 ? -7.963  26.029  -0.431  1.00 94.86 366 A 1 
ATOM   2946 C  CG  . GLN A 1 366 ? -9.176  26.974  -0.463  1.00 81.33 366 A 1 
ATOM   2947 C  CD  . GLN A 1 366 ? -8.963  28.159  -1.410  1.00 73.76 366 A 1 
ATOM   2948 O  OE1 . GLN A 1 366 ? -7.907  28.369  -1.978  1.00 66.36 366 A 1 
ATOM   2949 N  NE2 . GLN A 1 366 ? -9.963  28.970  -1.636  1.00 62.52 366 A 1 
ATOM   2950 N  N   . LEU A 1 367 ? -5.950  23.987  0.910   1.00 96.47 367 A 1 
ATOM   2951 C  CA  . LEU A 1 367 ? -4.822  23.059  0.904   1.00 97.05 367 A 1 
ATOM   2952 C  C   . LEU A 1 367 ? -5.206  21.705  1.505   1.00 97.26 367 A 1 
ATOM   2953 O  O   . LEU A 1 367 ? -4.889  20.668  0.928   1.00 97.22 367 A 1 
ATOM   2954 C  CB  . LEU A 1 367 ? -3.652  23.706  1.653   1.00 97.18 367 A 1 
ATOM   2955 C  CG  . LEU A 1 367 ? -2.370  22.860  1.658   1.00 96.72 367 A 1 
ATOM   2956 C  CD1 . LEU A 1 367 ? -1.814  22.634  0.259   1.00 96.16 367 A 1 
ATOM   2957 C  CD2 . LEU A 1 367 ? -1.306  23.586  2.486   1.00 95.87 367 A 1 
ATOM   2958 N  N   . PHE A 1 368 ? -5.940  21.681  2.627   1.00 97.06 368 A 1 
ATOM   2959 C  CA  . PHE A 1 368 ? -6.443  20.437  3.207   1.00 96.86 368 A 1 
ATOM   2960 C  C   . PHE A 1 368 ? -7.387  19.699  2.245   1.00 96.89 368 A 1 
ATOM   2961 O  O   . PHE A 1 368 ? -7.273  18.485  2.085   1.00 96.89 368 A 1 
ATOM   2962 C  CB  . PHE A 1 368 ? -7.154  20.716  4.538   1.00 96.61 368 A 1 
ATOM   2963 C  CG  . PHE A 1 368 ? -7.750  19.455  5.128   1.00 96.66 368 A 1 
ATOM   2964 C  CD1 . PHE A 1 368 ? -9.095  19.124  4.884   1.00 96.31 368 A 1 
ATOM   2965 C  CD2 . PHE A 1 368 ? -6.931  18.539  5.808   1.00 96.39 368 A 1 
ATOM   2966 C  CE1 . PHE A 1 368 ? -9.608  17.885  5.300   1.00 95.86 368 A 1 
ATOM   2967 C  CE2 . PHE A 1 368 ? -7.448  17.295  6.231   1.00 95.77 368 A 1 
ATOM   2968 C  CZ  . PHE A 1 368 ? -8.777  16.967  5.963   1.00 95.81 368 A 1 
ATOM   2969 N  N   . ASN A 1 369 ? -8.290  20.407  1.575   1.00 96.35 369 A 1 
ATOM   2970 C  CA  . ASN A 1 369 ? -9.196  19.792  0.606   1.00 95.93 369 A 1 
ATOM   2971 C  C   . ASN A 1 369 ? -8.435  19.192  -0.583  1.00 96.17 369 A 1 
ATOM   2972 O  O   . ASN A 1 369 ? -8.827  18.140  -1.072  1.00 96.00 369 A 1 
ATOM   2973 C  CB  . ASN A 1 369 ? -10.212 20.829  0.125   1.00 95.25 369 A 1 
ATOM   2974 C  CG  . ASN A 1 369 ? -11.262 21.203  1.159   1.00 92.64 369 A 1 
ATOM   2975 O  OD1 . ASN A 1 369 ? -11.529 20.529  2.135   1.00 87.98 369 A 1 
ATOM   2976 N  ND2 . ASN A 1 369 ? -11.944 22.306  0.935   1.00 86.94 369 A 1 
ATOM   2977 N  N   . LYS A 1 370 ? -7.344  19.827  -1.009  1.00 96.35 370 A 1 
ATOM   2978 C  CA  . LYS A 1 370 ? -6.461  19.308  -2.055  1.00 96.30 370 A 1 
ATOM   2979 C  C   . LYS A 1 370 ? -5.789  18.000  -1.610  1.00 96.80 370 A 1 
ATOM   2980 O  O   . LYS A 1 370 ? -5.864  17.005  -2.319  1.00 96.59 370 A 1 
ATOM   2981 C  CB  . LYS A 1 370 ? -5.430  20.393  -2.404  1.00 95.35 370 A 1 
ATOM   2982 C  CG  . LYS A 1 370 ? -4.917  20.227  -3.839  1.00 87.48 370 A 1 
ATOM   2983 C  CD  . LYS A 1 370 ? -3.816  21.258  -4.121  1.00 85.49 370 A 1 
ATOM   2984 C  CE  . LYS A 1 370 ? -3.630  21.395  -5.632  1.00 76.30 370 A 1 
ATOM   2985 N  NZ  . LYS A 1 370 ? -2.298  21.922  -5.981  1.00 70.86 370 A 1 
ATOM   2986 N  N   . TYR A 1 371 ? -5.232  17.979  -0.396  1.00 96.91 371 A 1 
ATOM   2987 C  CA  . TYR A 1 371 ? -4.705  16.764  0.227   1.00 97.22 371 A 1 
ATOM   2988 C  C   . TYR A 1 371 ? -5.774  15.663  0.321   1.00 97.20 371 A 1 
ATOM   2989 O  O   . TYR A 1 371 ? -5.522  14.524  -0.049  1.00 97.17 371 A 1 
ATOM   2990 C  CB  . TYR A 1 371 ? -4.139  17.109  1.607   1.00 97.37 371 A 1 
ATOM   2991 C  CG  . TYR A 1 371 ? -3.984  15.919  2.526   1.00 97.39 371 A 1 
ATOM   2992 C  CD1 . TYR A 1 371 ? -5.012  15.604  3.442   1.00 96.84 371 A 1 
ATOM   2993 C  CD2 . TYR A 1 371 ? -2.849  15.085  2.443   1.00 96.94 371 A 1 
ATOM   2994 C  CE1 . TYR A 1 371 ? -4.911  14.478  4.266   1.00 96.32 371 A 1 
ATOM   2995 C  CE2 . TYR A 1 371 ? -2.739  13.962  3.267   1.00 96.23 371 A 1 
ATOM   2996 C  CZ  . TYR A 1 371 ? -3.770  13.658  4.177   1.00 96.33 371 A 1 
ATOM   2997 O  OH  . TYR A 1 371 ? -3.680  12.561  4.995   1.00 95.06 371 A 1 
ATOM   2998 N  N   . HIS A 1 372 ? -6.979  15.985  0.769   1.00 96.82 372 A 1 
ATOM   2999 C  CA  . HIS A 1 372 ? -8.041  14.993  0.935   1.00 96.32 372 A 1 
ATOM   3000 C  C   . HIS A 1 372 ? -8.616  14.487  -0.397  1.00 96.08 372 A 1 
ATOM   3001 O  O   . HIS A 1 372 ? -9.110  13.357  -0.458  1.00 95.35 372 A 1 
ATOM   3002 C  CB  . HIS A 1 372 ? -9.138  15.550  1.845   1.00 95.62 372 A 1 
ATOM   3003 C  CG  . HIS A 1 372 ? -10.141 14.494  2.212   1.00 94.27 372 A 1 
ATOM   3004 N  ND1 . HIS A 1 372 ? -11.245 14.115  1.483   1.00 84.66 372 A 1 
ATOM   3005 C  CD2 . HIS A 1 372 ? -10.052 13.616  3.275   1.00 85.18 372 A 1 
ATOM   3006 C  CE1 . HIS A 1 372 ? -11.807 13.056  2.074   1.00 85.80 372 A 1 
ATOM   3007 N  NE2 . HIS A 1 372 ? -11.115 12.723  3.171   1.00 87.37 372 A 1 
ATOM   3008 N  N   . LEU A 1 373 ? -8.548  15.264  -1.478  1.00 96.42 373 A 1 
ATOM   3009 C  CA  . LEU A 1 373 ? -8.847  14.775  -2.822  1.00 96.00 373 A 1 
ATOM   3010 C  C   . LEU A 1 373 ? -7.873  13.657  -3.205  1.00 95.95 373 A 1 
ATOM   3011 O  O   . LEU A 1 373 ? -8.302  12.557  -3.576  1.00 95.09 373 A 1 
ATOM   3012 C  CB  . LEU A 1 373 ? -8.801  15.961  -3.802  1.00 95.31 373 A 1 
ATOM   3013 C  CG  . LEU A 1 373 ? -9.106  15.582  -5.262  1.00 92.11 373 A 1 
ATOM   3014 C  CD1 . LEU A 1 373 ? -10.570 15.155  -5.439  1.00 89.62 373 A 1 
ATOM   3015 C  CD2 . LEU A 1 373 ? -8.829  16.774  -6.173  1.00 88.77 373 A 1 
ATOM   3016 N  N   . HIS A 1 374 ? -6.569  13.900  -3.032  1.00 96.98 374 A 1 
ATOM   3017 C  CA  . HIS A 1 374 ? -5.526  12.921  -3.324  1.00 96.89 374 A 1 
ATOM   3018 C  C   . HIS A 1 374 ? -5.530  11.717  -2.373  1.00 96.59 374 A 1 
ATOM   3019 O  O   . HIS A 1 374 ? -5.184  10.614  -2.792  1.00 95.62 374 A 1 
ATOM   3020 C  CB  . HIS A 1 374 ? -4.162  13.623  -3.314  1.00 96.98 374 A 1 
ATOM   3021 C  CG  . HIS A 1 374 ? -4.037  14.658  -4.395  1.00 97.15 374 A 1 
ATOM   3022 N  ND1 . HIS A 1 374 ? -4.457  14.524  -5.716  1.00 93.46 374 A 1 
ATOM   3023 C  CD2 . HIS A 1 374 ? -3.502  15.908  -4.262  1.00 93.65 374 A 1 
ATOM   3024 C  CE1 . HIS A 1 374 ? -4.179  15.673  -6.346  1.00 94.55 374 A 1 
ATOM   3025 N  NE2 . HIS A 1 374 ? -3.599  16.525  -5.500  1.00 94.75 374 A 1 
ATOM   3026 N  N   . PHE A 1 375 ? -6.022  11.868  -1.133  1.00 96.23 375 A 1 
ATOM   3027 C  CA  . PHE A 1 375 ? -6.177  10.783  -0.153  1.00 95.79 375 A 1 
ATOM   3028 C  C   . PHE A 1 375 ? -6.943  9.565   -0.712  1.00 94.99 375 A 1 
ATOM   3029 O  O   . PHE A 1 375 ? -6.697  8.433   -0.323  1.00 93.54 375 A 1 
ATOM   3030 C  CB  . PHE A 1 375 ? -6.907  11.363  1.068   1.00 95.56 375 A 1 
ATOM   3031 C  CG  . PHE A 1 375 ? -7.121  10.395  2.206   1.00 95.85 375 A 1 
ATOM   3032 C  CD1 . PHE A 1 375 ? -8.313  9.663   2.308   1.00 94.76 375 A 1 
ATOM   3033 C  CD2 . PHE A 1 375 ? -6.138  10.250  3.203   1.00 94.73 375 A 1 
ATOM   3034 C  CE1 . PHE A 1 375 ? -8.517  8.791   3.391   1.00 94.01 375 A 1 
ATOM   3035 C  CE2 . PHE A 1 375 ? -6.342  9.393   4.287   1.00 93.89 375 A 1 
ATOM   3036 C  CZ  . PHE A 1 375 ? -7.535  8.655   4.385   1.00 94.28 375 A 1 
ATOM   3037 N  N   . ARG A 1 376 ? -7.875  9.793   -1.660  1.00 93.31 376 A 1 
ATOM   3038 C  CA  . ARG A 1 376 ? -8.617  8.746   -2.386  1.00 91.23 376 A 1 
ATOM   3039 C  C   . ARG A 1 376 ? -8.285  8.701   -3.875  1.00 91.03 376 A 1 
ATOM   3040 O  O   . ARG A 1 376 ? -9.111  8.273   -4.679  1.00 87.12 376 A 1 
ATOM   3041 C  CB  . ARG A 1 376 ? -10.123 8.887   -2.137  1.00 88.08 376 A 1 
ATOM   3042 C  CG  . ARG A 1 376 ? -10.493 8.550   -0.689  1.00 82.57 376 A 1 
ATOM   3043 C  CD  . ARG A 1 376 ? -12.015 8.586   -0.553  1.00 79.64 376 A 1 
ATOM   3044 N  NE  . ARG A 1 376 ? -12.465 8.231   0.792   1.00 78.55 376 A 1 
ATOM   3045 C  CZ  . ARG A 1 376 ? -13.030 7.101   1.173   1.00 75.55 376 A 1 
ATOM   3046 N  NH1 . ARG A 1 376 ? -13.169 6.089   0.364   1.00 67.49 376 A 1 
ATOM   3047 N  NH2 . ARG A 1 376 ? -13.471 6.976   2.386   1.00 69.73 376 A 1 
ATOM   3048 N  N   . ALA A 1 377 ? -7.101  9.148   -4.252  1.00 93.25 377 A 1 
ATOM   3049 C  CA  . ALA A 1 377 ? -6.621  9.175   -5.628  1.00 92.44 377 A 1 
ATOM   3050 C  C   . ALA A 1 377 ? -7.600  9.858   -6.603  1.00 92.35 377 A 1 
ATOM   3051 O  O   . ALA A 1 377 ? -7.865  9.372   -7.699  1.00 89.42 377 A 1 
ATOM   3052 C  CB  . ALA A 1 377 ? -6.215  7.762   -6.027  1.00 91.51 377 A 1 
ATOM   3053 N  N   . ASP A 1 378 ? -8.166  10.984  -6.173  1.00 93.02 378 A 1 
ATOM   3054 C  CA  . ASP A 1 378 ? -9.091  11.835  -6.939  1.00 92.16 378 A 1 
ATOM   3055 C  C   . ASP A 1 378 ? -10.415 11.141  -7.321  1.00 90.98 378 A 1 
ATOM   3056 O  O   . ASP A 1 378 ? -11.116 11.562  -8.244  1.00 86.77 378 A 1 
ATOM   3057 C  CB  . ASP A 1 378 ? -8.386  12.479  -8.132  1.00 91.84 378 A 1 
ATOM   3058 C  CG  . ASP A 1 378 ? -7.107  13.214  -7.722  1.00 91.54 378 A 1 
ATOM   3059 O  OD1 . ASP A 1 378 ? -7.076  14.445  -7.865  1.00 86.73 378 A 1 
ATOM   3060 O  OD2 . ASP A 1 378 ? -6.139  12.544  -7.304  1.00 87.11 378 A 1 
ATOM   3061 N  N   . THR A 1 379 ? -10.795 10.086  -6.586  1.00 90.08 379 A 1 
ATOM   3062 C  CA  . THR A 1 379 ? -12.101 9.440   -6.771  1.00 88.14 379 A 1 
ATOM   3063 C  C   . THR A 1 379 ? -13.206 10.396  -6.316  1.00 87.29 379 A 1 
ATOM   3064 O  O   . THR A 1 379 ? -13.209 10.838  -5.167  1.00 85.08 379 A 1 
ATOM   3065 C  CB  . THR A 1 379 ? -12.200 8.123   -6.016  1.00 87.11 379 A 1 
ATOM   3066 O  OG1 . THR A 1 379 ? -11.126 7.301   -6.379  1.00 81.91 379 A 1 
ATOM   3067 C  CG2 . THR A 1 379 ? -13.478 7.361   -6.374  1.00 81.68 379 A 1 
ATOM   3068 N  N   . PRO A 1 380 ? -14.185 10.723  -7.190  1.00 85.94 380 A 1 
ATOM   3069 C  CA  . PRO A 1 380 ? -15.224 11.680  -6.864  1.00 83.66 380 A 1 
ATOM   3070 C  C   . PRO A 1 380 ? -16.207 11.148  -5.816  1.00 84.48 380 A 1 
ATOM   3071 O  O   . PRO A 1 380 ? -16.366 9.941   -5.633  1.00 80.55 380 A 1 
ATOM   3072 C  CB  . PRO A 1 380 ? -15.911 11.994  -8.197  1.00 80.09 380 A 1 
ATOM   3073 C  CG  . PRO A 1 380 ? -15.724 10.710  -8.993  1.00 78.12 380 A 1 
ATOM   3074 C  CD  . PRO A 1 380 ? -14.348 10.225  -8.548  1.00 81.70 380 A 1 
ATOM   3075 N  N   . GLY A 1 381 ? -16.936 12.075  -5.153  1.00 83.07 381 A 1 
ATOM   3076 C  CA  . GLY A 1 381 ? -18.037 11.743  -4.234  1.00 83.09 381 A 1 
ATOM   3077 C  C   . GLY A 1 381 ? -17.660 11.696  -2.753  1.00 85.29 381 A 1 
ATOM   3078 O  O   . GLY A 1 381 ? -18.533 11.487  -1.913  1.00 81.48 381 A 1 
ATOM   3079 N  N   . PHE A 1 382 ? -16.400 11.943  -2.406  1.00 84.86 382 A 1 
ATOM   3080 C  CA  . PHE A 1 382 ? -15.940 11.999  -1.020  1.00 85.41 382 A 1 
ATOM   3081 C  C   . PHE A 1 382 ? -15.720 13.437  -0.551  1.00 85.91 382 A 1 
ATOM   3082 O  O   . PHE A 1 382 ? -15.161 14.266  -1.262  1.00 83.51 382 A 1 
ATOM   3083 C  CB  . PHE A 1 382 ? -14.703 11.124  -0.843  1.00 83.57 382 A 1 
ATOM   3084 C  CG  . PHE A 1 382 ? -14.962 9.671   -1.176  1.00 81.64 382 A 1 
ATOM   3085 C  CD1 . PHE A 1 382 ? -15.637 8.841   -0.261  1.00 78.28 382 A 1 
ATOM   3086 C  CD2 . PHE A 1 382 ? -14.578 9.159   -2.424  1.00 78.02 382 A 1 
ATOM   3087 C  CE1 . PHE A 1 382 ? -15.917 7.507   -0.586  1.00 75.34 382 A 1 
ATOM   3088 C  CE2 . PHE A 1 382 ? -14.860 7.814   -2.756  1.00 75.84 382 A 1 
ATOM   3089 C  CZ  . PHE A 1 382 ? -15.526 6.994   -1.834  1.00 77.08 382 A 1 
ATOM   3090 N  N   . THR A 1 383 ? -16.170 13.740  0.676   1.00 88.16 383 A 1 
ATOM   3091 C  CA  . THR A 1 383 ? -15.928 15.029  1.337   1.00 88.20 383 A 1 
ATOM   3092 C  C   . THR A 1 383 ? -15.426 14.795  2.752   1.00 89.62 383 A 1 
ATOM   3093 O  O   . THR A 1 383 ? -15.801 13.811  3.391   1.00 86.74 383 A 1 
ATOM   3094 C  CB  . THR A 1 383 ? -17.173 15.928  1.356   1.00 84.32 383 A 1 
ATOM   3095 O  OG1 . THR A 1 383 ? -18.241 15.337  2.045   1.00 73.43 383 A 1 
ATOM   3096 C  CG2 . THR A 1 383 ? -17.668 16.282  -0.058  1.00 71.77 383 A 1 
ATOM   3097 N  N   . CYS A 1 384 ? -14.582 15.698  3.267   1.00 91.01 384 A 1 
ATOM   3098 C  CA  . CYS A 1 384 ? -14.006 15.605  4.599   1.00 92.16 384 A 1 
ATOM   3099 C  C   . CYS A 1 384 ? -14.069 16.962  5.291   1.00 91.93 384 A 1 
ATOM   3100 O  O   . CYS A 1 384 ? -13.427 17.927  4.875   1.00 89.80 384 A 1 
ATOM   3101 C  CB  . CYS A 1 384 ? -12.580 15.073  4.476   1.00 92.44 384 A 1 
ATOM   3102 S  SG  . CYS A 1 384 ? -11.868 14.650  6.079   1.00 92.34 384 A 1 
ATOM   3103 N  N   . LYS A 1 385 ? -14.894 17.062  6.341   1.00 89.42 385 A 1 
ATOM   3104 C  CA  . LYS A 1 385 ? -15.120 18.279  7.128   1.00 88.64 385 A 1 
ATOM   3105 C  C   . LYS A 1 385 ? -15.285 17.914  8.612   1.00 89.46 385 A 1 
ATOM   3106 O  O   . LYS A 1 385 ? -15.592 16.770  8.926   1.00 86.23 385 A 1 
ATOM   3107 C  CB  . LYS A 1 385 ? -16.366 19.035  6.618   1.00 84.85 385 A 1 
ATOM   3108 C  CG  . LYS A 1 385 ? -16.243 19.517  5.162   1.00 76.15 385 A 1 
ATOM   3109 C  CD  . LYS A 1 385 ? -17.469 20.345  4.753   1.00 73.21 385 A 1 
ATOM   3110 C  CE  . LYS A 1 385 ? -17.341 20.787  3.295   1.00 63.06 385 A 1 
ATOM   3111 N  NZ  . LYS A 1 385 ? -18.519 21.592  2.848   1.00 55.18 385 A 1 
ATOM   3112 N  N   . GLY A 1 386 ? -15.116 18.886  9.493   1.00 89.19 386 A 1 
ATOM   3113 C  CA  . GLY A 1 386 ? -15.278 18.692  10.936  1.00 89.95 386 A 1 
ATOM   3114 C  C   . GLY A 1 386 ? -14.410 17.558  11.475  1.00 91.86 386 A 1 
ATOM   3115 O  O   . GLY A 1 386 ? -13.218 17.534  11.203  1.00 90.76 386 A 1 
ATOM   3116 N  N   . ASN A 1 387 ? -15.020 16.584  12.143  1.00 91.29 387 A 1 
ATOM   3117 C  CA  . ASN A 1 387 ? -14.325 15.443  12.735  1.00 91.80 387 A 1 
ATOM   3118 C  C   . ASN A 1 387 ? -13.472 14.668  11.727  1.00 93.48 387 A 1 
ATOM   3119 O  O   . ASN A 1 387 ? -12.393 14.211  12.080  1.00 92.77 387 A 1 
ATOM   3120 C  CB  . ASN A 1 387 ? -15.348 14.495  13.395  1.00 89.62 387 A 1 
ATOM   3121 C  CG  . ASN A 1 387 ? -16.089 15.118  14.564  1.00 79.87 387 A 1 
ATOM   3122 O  OD1 . ASN A 1 387 ? -15.920 16.268  14.907  1.00 72.17 387 A 1 
ATOM   3123 N  ND2 . ASN A 1 387 ? -16.977 14.382  15.193  1.00 70.91 387 A 1 
ATOM   3124 N  N   . CYS A 1 388 ? -13.887 14.551  10.473  1.00 93.16 388 A 1 
ATOM   3125 C  CA  . CYS A 1 388 ? -13.084 13.908  9.436   1.00 93.93 388 A 1 
ATOM   3126 C  C   . CYS A 1 388 ? -11.747 14.636  9.231   1.00 94.82 388 A 1 
ATOM   3127 O  O   . CYS A 1 388 ? -10.701 13.997  9.206   1.00 94.68 388 A 1 
ATOM   3128 C  CB  . CYS A 1 388 ? -13.888 13.855  8.133   1.00 93.24 388 A 1 
ATOM   3129 S  SG  . CYS A 1 388 ? -12.970 13.131  6.746   1.00 92.47 388 A 1 
ATOM   3130 N  N   . LYS A 1 389 ? -11.770 15.983  9.146   1.00 94.34 389 A 1 
ATOM   3131 C  CA  . LYS A 1 389 ? -10.546 16.783  9.050   1.00 95.13 389 A 1 
ATOM   3132 C  C   . LYS A 1 389 ? -9.693  16.620  10.301  1.00 95.55 389 A 1 
ATOM   3133 O  O   . LYS A 1 389 ? -8.496  16.399  10.178  1.00 95.53 389 A 1 
ATOM   3134 C  CB  . LYS A 1 389 ? -10.876 18.267  8.777   1.00 95.23 389 A 1 
ATOM   3135 C  CG  . LYS A 1 389 ? -9.591  19.090  8.607   1.00 94.69 389 A 1 
ATOM   3136 C  CD  . LYS A 1 389 ? -9.817  20.605  8.487   1.00 93.08 389 A 1 
ATOM   3137 C  CE  . LYS A 1 389 ? -8.427  21.262  8.493   1.00 90.05 389 A 1 
ATOM   3138 N  NZ  . LYS A 1 389 ? -8.440  22.718  8.763   1.00 85.18 389 A 1 
ATOM   3139 N  N   . ASN A 1 390 ? -10.305 16.691  11.488  1.00 95.05 390 A 1 
ATOM   3140 C  CA  . ASN A 1 390 ? -9.587  16.550  12.748  1.00 95.29 390 A 1 
ATOM   3141 C  C   . ASN A 1 390 ? -8.870  15.196  12.841  1.00 95.88 390 A 1 
ATOM   3142 O  O   . ASN A 1 390 ? -7.665  15.157  13.068  1.00 95.79 390 A 1 
ATOM   3143 C  CB  . ASN A 1 390 ? -10.566 16.759  13.917  1.00 94.54 390 A 1 
ATOM   3144 C  CG  . ASN A 1 390 ? -9.777  16.975  15.202  1.00 90.26 390 A 1 
ATOM   3145 O  OD1 . ASN A 1 390 ? -8.780  17.656  15.186  1.00 83.18 390 A 1 
ATOM   3146 N  ND2 . ASN A 1 390 ? -10.201 16.411  16.311  1.00 81.66 390 A 1 
ATOM   3147 N  N   . ASN A 1 391 ? -9.574  14.093  12.528  1.00 95.77 391 A 1 
ATOM   3148 C  CA  . ASN A 1 391 ? -9.003  12.755  12.500  1.00 95.92 391 A 1 
ATOM   3149 C  C   . ASN A 1 391 ? -7.809  12.668  11.537  1.00 96.63 391 A 1 
ATOM   3150 O  O   . ASN A 1 391 ? -6.764  12.148  11.921  1.00 96.61 391 A 1 
ATOM   3151 C  CB  . ASN A 1 391 ? -10.081 11.741  12.098  1.00 95.18 391 A 1 
ATOM   3152 C  CG  . ASN A 1 391 ? -11.196 11.578  13.123  1.00 93.40 391 A 1 
ATOM   3153 O  OD1 . ASN A 1 391 ? -11.195 12.093  14.212  1.00 89.01 391 A 1 
ATOM   3154 N  ND2 . ASN A 1 391 ? -12.212 10.815  12.769  1.00 87.77 391 A 1 
ATOM   3155 N  N   . CYS A 1 392 ? -7.914  13.208  10.323  1.00 96.32 392 A 1 
ATOM   3156 C  CA  . CYS A 1 392 ? -6.810  13.215  9.370   1.00 96.74 392 A 1 
ATOM   3157 C  C   . CYS A 1 392 ? -5.587  13.984  9.900   1.00 97.26 392 A 1 
ATOM   3158 O  O   . CYS A 1 392 ? -4.468  13.494  9.812   1.00 97.14 392 A 1 
ATOM   3159 C  CB  . CYS A 1 392 ? -7.270  13.817  8.029   1.00 96.44 392 A 1 
ATOM   3160 S  SG  . CYS A 1 392 ? -8.450  12.718  7.186   1.00 94.98 392 A 1 
ATOM   3161 N  N   . MET A 1 393 ? -5.803  15.176  10.484  1.00 96.85 393 A 1 
ATOM   3162 C  CA  . MET A 1 393 ? -4.705  15.995  11.004  1.00 97.04 393 A 1 
ATOM   3163 C  C   . MET A 1 393 ? -4.041  15.372  12.238  1.00 97.11 393 A 1 
ATOM   3164 O  O   . MET A 1 393 ? -2.816  15.425  12.366  1.00 96.85 393 A 1 
ATOM   3165 C  CB  . MET A 1 393 ? -5.208  17.411  11.315  1.00 96.95 393 A 1 
ATOM   3166 C  CG  . MET A 1 393 ? -5.648  18.206  10.065  1.00 96.20 393 A 1 
ATOM   3167 S  SD  . MET A 1 393 ? -4.494  18.252  8.660   1.00 95.56 393 A 1 
ATOM   3168 C  CE  . MET A 1 393 ? -2.992  18.824  9.461   1.00 91.89 393 A 1 
ATOM   3169 N  N   . CYS A 1 394 ? -4.823  14.740  13.111  1.00 97.27 394 A 1 
ATOM   3170 C  CA  . CYS A 1 394 ? -4.308  13.986  14.249  1.00 97.37 394 A 1 
ATOM   3171 C  C   . CYS A 1 394 ? -3.538  12.740  13.789  1.00 97.57 394 A 1 
ATOM   3172 O  O   . CYS A 1 394 ? -2.420  12.518  14.248  1.00 97.28 394 A 1 
ATOM   3173 C  CB  . CYS A 1 394 ? -5.464  13.627  15.193  1.00 97.02 394 A 1 
ATOM   3174 S  SG  . CYS A 1 394 ? -6.142  15.067  16.063  1.00 96.57 394 A 1 
ATOM   3175 N  N   . ALA A 1 395 ? -4.064  11.969  12.825  1.00 97.62 395 A 1 
ATOM   3176 C  CA  . ALA A 1 395 ? -3.413  10.765  12.311  1.00 97.84 395 A 1 
ATOM   3177 C  C   . ALA A 1 395 ? -2.047  11.045  11.665  1.00 98.08 395 A 1 
ATOM   3178 O  O   . ALA A 1 395 ? -1.099  10.275  11.838  1.00 97.84 395 A 1 
ATOM   3179 C  CB  . ALA A 1 395 ? -4.356  10.096  11.308  1.00 97.74 395 A 1 
ATOM   3180 N  N   . VAL A 1 396 ? -1.922  12.160  10.943  1.00 98.08 396 A 1 
ATOM   3181 C  CA  . VAL A 1 396 ? -0.674  12.601  10.310  1.00 97.95 396 A 1 
ATOM   3182 C  C   . VAL A 1 396 ? 0.404   12.937  11.346  1.00 98.02 396 A 1 
ATOM   3183 O  O   . VAL A 1 396 ? 1.575   12.602  11.148  1.00 97.48 396 A 1 
ATOM   3184 C  CB  . VAL A 1 396 ? -0.966  13.799  9.391   1.00 97.05 396 A 1 
ATOM   3185 C  CG1 . VAL A 1 396 ? 0.263   14.595  9.007   1.00 93.95 396 A 1 
ATOM   3186 C  CG2 . VAL A 1 396 ? -1.635  13.325  8.090   1.00 93.99 396 A 1 
ATOM   3187 N  N   . ARG A 1 397 ? 0.029   13.599  12.458  1.00 97.31 397 A 1 
ATOM   3188 C  CA  . ARG A 1 397 ? 0.958   14.129  13.468  1.00 97.00 397 A 1 
ATOM   3189 C  C   . ARG A 1 397 ? 1.275   13.139  14.584  1.00 97.07 397 A 1 
ATOM   3190 O  O   . ARG A 1 397 ? 2.392   13.150  15.099  1.00 96.00 397 A 1 
ATOM   3191 C  CB  . ARG A 1 397 ? 0.378   15.413  14.063  1.00 95.82 397 A 1 
ATOM   3192 C  CG  . ARG A 1 397 ? 0.369   16.594  13.077  1.00 92.72 397 A 1 
ATOM   3193 C  CD  . ARG A 1 397 ? -0.328  17.775  13.749  1.00 92.02 397 A 1 
ATOM   3194 N  NE  . ARG A 1 397 ? -0.322  18.991  12.903  1.00 90.68 397 A 1 
ATOM   3195 C  CZ  . ARG A 1 397 ? -1.242  19.942  12.927  1.00 91.26 397 A 1 
ATOM   3196 N  NH1 . ARG A 1 397 ? -2.299  19.877  13.677  1.00 83.79 397 A 1 
ATOM   3197 N  NH2 . ARG A 1 397 ? -1.125  20.990  12.197  1.00 84.58 397 A 1 
ATOM   3198 N  N   . TYR A 1 398 ? 0.303   12.315  14.968  1.00 97.20 398 A 1 
ATOM   3199 C  CA  . TYR A 1 398 ? 0.355   11.507  16.179  1.00 97.07 398 A 1 
ATOM   3200 C  C   . TYR A 1 398 ? 0.116   10.016  15.883  1.00 97.28 398 A 1 
ATOM   3201 O  O   . TYR A 1 398 ? -0.991  9.512   16.016  1.00 96.52 398 A 1 
ATOM   3202 C  CB  . TYR A 1 398 ? -0.637  12.068  17.199  1.00 96.42 398 A 1 
ATOM   3203 C  CG  . TYR A 1 398 ? -0.423  13.532  17.520  1.00 95.79 398 A 1 
ATOM   3204 C  CD1 . TYR A 1 398 ? 0.725   13.956  18.206  1.00 93.91 398 A 1 
ATOM   3205 C  CD2 . TYR A 1 398 ? -1.368  14.489  17.110  1.00 93.88 398 A 1 
ATOM   3206 C  CE1 . TYR A 1 398 ? 0.927   15.320  18.493  1.00 92.46 398 A 1 
ATOM   3207 C  CE2 . TYR A 1 398 ? -1.182  15.849  17.390  1.00 92.52 398 A 1 
ATOM   3208 C  CZ  . TYR A 1 398 ? -0.031  16.258  18.080  1.00 92.39 398 A 1 
ATOM   3209 O  OH  . TYR A 1 398 ? 0.157   17.593  18.352  1.00 90.29 398 A 1 
ATOM   3210 N  N   . PRO A 1 399 ? 1.175   9.277   15.465  1.00 97.51 399 A 1 
ATOM   3211 C  CA  . PRO A 1 399 ? 1.076   7.834   15.262  1.00 97.33 399 A 1 
ATOM   3212 C  C   . PRO A 1 399 ? 1.045   7.032   16.571  1.00 97.26 399 A 1 
ATOM   3213 O  O   . PRO A 1 399 ? 0.665   5.860   16.539  1.00 95.54 399 A 1 
ATOM   3214 C  CB  . PRO A 1 399 ? 2.297   7.486   14.405  1.00 96.30 399 A 1 
ATOM   3215 C  CG  . PRO A 1 399 ? 3.334   8.502   14.877  1.00 93.42 399 A 1 
ATOM   3216 C  CD  . PRO A 1 399 ? 2.500   9.751   15.132  1.00 96.45 399 A 1 
ATOM   3217 N  N   . ARG A 1 400 ? 1.416   7.614   17.722  1.00 97.16 400 A 1 
ATOM   3218 C  CA  . ARG A 1 400 ? 1.288   6.962   19.036  1.00 96.75 400 A 1 
ATOM   3219 C  C   . ARG A 1 400 ? -0.163  6.986   19.488  1.00 96.58 400 A 1 
ATOM   3220 O  O   . ARG A 1 400 ? -0.834  8.009   19.370  1.00 95.21 400 A 1 
ATOM   3221 C  CB  . ARG A 1 400 ? 2.153   7.642   20.094  1.00 95.78 400 A 1 
ATOM   3222 C  CG  . ARG A 1 400 ? 3.640   7.596   19.764  1.00 92.46 400 A 1 
ATOM   3223 C  CD  . ARG A 1 400 ? 4.397   8.266   20.898  1.00 92.16 400 A 1 
ATOM   3224 N  NE  . ARG A 1 400 ? 5.800   8.411   20.561  1.00 90.61 400 A 1 
ATOM   3225 C  CZ  . ARG A 1 400 ? 6.765   7.546   20.809  1.00 92.20 400 A 1 
ATOM   3226 N  NH1 . ARG A 1 400 ? 6.572   6.422   21.432  1.00 83.85 400 A 1 
ATOM   3227 N  NH2 . ARG A 1 400 ? 7.957   7.816   20.414  1.00 85.79 400 A 1 
ATOM   3228 N  N   . GLN A 1 401 ? -0.642  5.876   20.064  1.00 94.86 401 A 1 
ATOM   3229 C  CA  . GLN A 1 401 ? -2.062  5.714   20.389  1.00 93.59 401 A 1 
ATOM   3230 C  C   . GLN A 1 401 ? -2.562  6.748   21.406  1.00 93.52 401 A 1 
ATOM   3231 O  O   . GLN A 1 401 ? -3.583  7.398   21.179  1.00 91.70 401 A 1 
ATOM   3232 C  CB  . GLN A 1 401 ? -2.320  4.283   20.869  1.00 91.00 401 A 1 
ATOM   3233 C  CG  . GLN A 1 401 ? -2.172  3.293   19.708  1.00 82.94 401 A 1 
ATOM   3234 C  CD  . GLN A 1 401 ? -2.517  1.860   20.091  1.00 77.65 401 A 1 
ATOM   3235 O  OE1 . GLN A 1 401 ? -2.591  1.484   21.250  1.00 73.62 401 A 1 
ATOM   3236 N  NE2 . GLN A 1 401 ? -2.727  1.000   19.117  1.00 69.88 401 A 1 
ATOM   3237 N  N   . ASN A 1 402 ? -1.831  6.987   22.498  1.00 93.35 402 A 1 
ATOM   3238 C  CA  . ASN A 1 402 ? -2.218  7.962   23.520  1.00 92.93 402 A 1 
ATOM   3239 C  C   . ASN A 1 402 ? -2.180  9.410   23.003  1.00 94.33 402 A 1 
ATOM   3240 O  O   . ASN A 1 402 ? -3.064  10.210  23.302  1.00 93.22 402 A 1 
ATOM   3241 C  CB  . ASN A 1 402 ? -1.302  7.810   24.747  1.00 89.95 402 A 1 
ATOM   3242 C  CG  . ASN A 1 402 ? -1.532  6.508   25.493  1.00 78.35 402 A 1 
ATOM   3243 O  OD1 . ASN A 1 402 ? -2.547  5.860   25.393  1.00 69.06 402 A 1 
ATOM   3244 N  ND2 . ASN A 1 402 ? -0.577  6.097   26.299  1.00 69.63 402 A 1 
ATOM   3245 N  N   . GLU A 1 403 ? -1.178  9.753   22.184  1.00 94.66 403 A 1 
ATOM   3246 C  CA  . GLU A 1 403 ? -1.055  11.089  21.600  1.00 94.97 403 A 1 
ATOM   3247 C  C   . GLU A 1 403 ? -2.174  11.352  20.585  1.00 95.60 403 A 1 
ATOM   3248 O  O   . GLU A 1 403 ? -2.748  12.443  20.565  1.00 95.00 403 A 1 
ATOM   3249 C  CB  . GLU A 1 403 ? 0.308   11.250  20.918  1.00 94.03 403 A 1 
ATOM   3250 C  CG  . GLU A 1 403 ? 1.500   11.240  21.884  1.00 89.21 403 A 1 
ATOM   3251 C  CD  . GLU A 1 403 ? 2.856   11.287  21.170  1.00 87.52 403 A 1 
ATOM   3252 O  OE1 . GLU A 1 403 ? 3.896   11.182  21.867  1.00 80.45 403 A 1 
ATOM   3253 O  OE2 . GLU A 1 403 ? 2.893   11.382  19.920  1.00 82.68 403 A 1 
ATOM   3254 N  N   . PHE A 1 404 ? -2.536  10.345  19.797  1.00 95.12 404 A 1 
ATOM   3255 C  CA  . PHE A 1 404 ? -3.652  10.426  18.872  1.00 95.20 404 A 1 
ATOM   3256 C  C   . PHE A 1 404 ? -4.984  10.624  19.611  1.00 95.22 404 A 1 
ATOM   3257 O  O   . PHE A 1 404 ? -5.731  11.546  19.288  1.00 94.96 404 A 1 
ATOM   3258 C  CB  . PHE A 1 404 ? -3.698  9.174   17.990  1.00 95.36 404 A 1 
ATOM   3259 C  CG  . PHE A 1 404 ? -4.886  9.172   17.051  1.00 96.11 404 A 1 
ATOM   3260 C  CD1 . PHE A 1 404 ? -6.094  8.571   17.431  1.00 95.57 404 A 1 
ATOM   3261 C  CD2 . PHE A 1 404 ? -4.813  9.871   15.828  1.00 95.66 404 A 1 
ATOM   3262 C  CE1 . PHE A 1 404 ? -7.222  8.660   16.599  1.00 95.07 404 A 1 
ATOM   3263 C  CE2 . PHE A 1 404 ? -5.932  9.953   14.994  1.00 94.97 404 A 1 
ATOM   3264 C  CZ  . PHE A 1 404 ? -7.141  9.356   15.378  1.00 95.14 404 A 1 
ATOM   3265 N  N   . ALA A 1 405 ? -5.263  9.813   20.629  1.00 95.17 405 A 1 
ATOM   3266 C  CA  . ALA A 1 405 ? -6.482  9.907   21.422  1.00 94.31 405 A 1 
ATOM   3267 C  C   . ALA A 1 405 ? -6.632  11.299  22.059  1.00 94.43 405 A 1 
ATOM   3268 O  O   . ALA A 1 405 ? -7.682  11.929  21.944  1.00 93.37 405 A 1 
ATOM   3269 C  CB  . ALA A 1 405 ? -6.469  8.793   22.475  1.00 93.17 405 A 1 
ATOM   3270 N  N   . ASN A 1 406 ? -5.552  11.830  22.638  1.00 95.12 406 A 1 
ATOM   3271 C  CA  . ASN A 1 406 ? -5.532  13.185  23.172  1.00 95.18 406 A 1 
ATOM   3272 C  C   . ASN A 1 406 ? -5.790  14.234  22.078  1.00 95.39 406 A 1 
ATOM   3273 O  O   . ASN A 1 406 ? -6.618  15.121  22.264  1.00 94.25 406 A 1 
ATOM   3274 C  CB  . ASN A 1 406 ? -4.192  13.430  23.881  1.00 94.17 406 A 1 
ATOM   3275 C  CG  . ASN A 1 406 ? -4.085  12.693  25.203  1.00 84.24 406 A 1 
ATOM   3276 O  OD1 . ASN A 1 406 ? -5.055  12.372  25.863  1.00 77.01 406 A 1 
ATOM   3277 N  ND2 . ASN A 1 406 ? -2.878  12.436  25.662  1.00 74.30 406 A 1 
ATOM   3278 N  N   . CYS A 1 407 ? -5.159  14.116  20.920  1.00 95.75 407 A 1 
ATOM   3279 C  CA  . CYS A 1 407 ? -5.378  15.053  19.809  1.00 95.53 407 A 1 
ATOM   3280 C  C   . CYS A 1 407 ? -6.846  15.108  19.376  1.00 95.07 407 A 1 
ATOM   3281 O  O   . CYS A 1 407 ? -7.376  16.201  19.188  1.00 92.85 407 A 1 
ATOM   3282 C  CB  . CYS A 1 407 ? -4.479  14.658  18.636  1.00 95.53 407 A 1 
ATOM   3283 S  SG  . CYS A 1 407 ? -4.624  15.728  17.170  1.00 95.41 407 A 1 
ATOM   3284 N  N   . VAL A 1 408 ? -7.516  13.956  19.227  1.00 94.49 408 A 1 
ATOM   3285 C  CA  . VAL A 1 408 ? -8.913  13.895  18.759  1.00 92.67 408 A 1 
ATOM   3286 C  C   . VAL A 1 408 ? -9.888  14.497  19.770  1.00 90.18 408 A 1 
ATOM   3287 O  O   . VAL A 1 408 ? -10.906 15.067  19.371  1.00 84.60 408 A 1 
ATOM   3288 C  CB  . VAL A 1 408 ? -9.297  12.446  18.413  1.00 91.19 408 A 1 
ATOM   3289 C  CG1 . VAL A 1 408 ? -10.782 12.277  18.077  1.00 82.97 408 A 1 
ATOM   3290 C  CG2 . VAL A 1 408 ? -8.517  11.970  17.178  1.00 84.83 408 A 1 
ATOM   3291 N  N   . VAL A 1 409 ? -9.596  14.391  21.073  1.00 90.75 409 A 1 
ATOM   3292 C  CA  . VAL A 1 409 ? -10.455 14.913  22.149  1.00 87.86 409 A 1 
ATOM   3293 C  C   . VAL A 1 409 ? -10.276 16.415  22.357  1.00 84.97 409 A 1 
ATOM   3294 O  O   . VAL A 1 409 ? -11.256 17.102  22.646  1.00 78.05 409 A 1 
ATOM   3295 C  CB  . VAL A 1 409 ? -10.193 14.141  23.457  1.00 85.15 409 A 1 
ATOM   3296 C  CG1 . VAL A 1 409 ? -10.922 14.745  24.668  1.00 77.08 409 A 1 
ATOM   3297 C  CG2 . VAL A 1 409 ? -10.674 12.685  23.330  1.00 79.13 409 A 1 
ATOM   3298 N  N   . TRP A 1 410 ? -9.038  16.915  22.224  1.00 83.46 410 A 1 
ATOM   3299 C  CA  . TRP A 1 410 ? -8.692  18.288  22.611  1.00 79.02 410 A 1 
ATOM   3300 C  C   . TRP A 1 410 ? -8.657  19.304  21.454  1.00 76.99 410 A 1 
ATOM   3301 O  O   . TRP A 1 410 ? -8.595  20.507  21.728  1.00 68.11 410 A 1 
ATOM   3302 C  CB  . TRP A 1 410 ? -7.365  18.277  23.376  1.00 73.95 410 A 1 
ATOM   3303 C  CG  . TRP A 1 410 ? -7.396  17.590  24.722  1.00 68.54 410 A 1 
ATOM   3304 C  CD1 . TRP A 1 410 ? -6.956  16.334  24.980  1.00 59.86 410 A 1 
ATOM   3305 C  CD2 . TRP A 1 410 ? -7.898  18.111  25.992  1.00 64.21 410 A 1 
ATOM   3306 N  NE1 . TRP A 1 410 ? -7.144  16.032  26.329  1.00 56.17 410 A 1 
ATOM   3307 C  CE2 . TRP A 1 410 ? -7.710  17.098  26.980  1.00 59.64 410 A 1 
ATOM   3308 C  CE3 . TRP A 1 410 ? -8.465  19.335  26.399  1.00 56.49 410 A 1 
ATOM   3309 C  CZ2 . TRP A 1 410 ? -8.092  17.288  28.331  1.00 54.95 410 A 1 
ATOM   3310 C  CZ3 . TRP A 1 410 ? -8.844  19.520  27.738  1.00 53.57 410 A 1 
ATOM   3311 C  CH2 . TRP A 1 410 ? -8.664  18.510  28.691  1.00 53.40 410 A 1 
ATOM   3312 N  N   . ASN A 1 411 ? -8.690  18.862  20.207  1.00 69.86 411 A 1 
ATOM   3313 C  CA  . ASN A 1 411 ? -8.700  19.731  19.025  1.00 68.04 411 A 1 
ATOM   3314 C  C   . ASN A 1 411 ? -10.090 19.875  18.382  1.00 64.24 411 A 1 
ATOM   3315 O  O   . ASN A 1 411 ? -10.873 18.908  18.383  1.00 59.83 411 A 1 
ATOM   3316 C  CB  . ASN A 1 411 ? -7.678  19.254  17.994  1.00 61.96 411 A 1 
ATOM   3317 C  CG  . ASN A 1 411 ? -6.226  19.616  18.303  1.00 57.76 411 A 1 
ATOM   3318 O  OD1 . ASN A 1 411 ? -5.881  20.560  18.993  1.00 54.31 411 A 1 
ATOM   3319 N  ND2 . ASN A 1 411 ? -5.291  18.892  17.705  1.00 50.79 411 A 1 
ATOM   3320 O  OXT . ASN A 1 411 ? -10.330 20.985  17.829  1.00 51.33 411 A 1 
HETATM 3321 CO CO  . CO  B 2 .   ? -4.959  -4.428  1.360   1.00 89.04 1   B 1 
#
