# Supplementary material for: Theoretical Study of Sphingomyelinases from Entamoeba histolytica and Trichomonas vaginalis Sheds Light on the Evolution of Enzymes Needed for Survival and Colonization
Source: Pathogens. 2025 Jan 5;14(1):32. doi: 10.3390/pathogens14010032 (PMC11768322; doi:10.3390/pathogens14010032)
Supplement: Supplementary file 1 [file pathogens-14-00032-s001.zip › Supplementary structural Files/CIF files aSMase6/aSMase6 no signal peptide/No signal peptide + Co/fold_smase6nosignpeptco_model_2.cif]

# By using this file you agree to the legally binding terms of use found at alphafoldserver.com/output-terms
data_2f77c0fbf88718aa
#
_entry.id 2f77c0fbf88718aa
#
loop_
_atom_type.symbol
C  
CO 
N  
O  
S  
#
loop_
_audit_author.name
_audit_author.pdbx_ordinal
"Google DeepMind" 1 
"Isomorphic Labs" 2 
#
_audit_conform.dict_location https://raw.githubusercontent.com/ihmwg/ModelCIF/master/dist/mmcif_ma.dic
_audit_conform.dict_name     mmcif_ma.dic
_audit_conform.dict_version  1.4.5
#
loop_
_chem_comp.formula
_chem_comp.formula_weight
_chem_comp.id
_chem_comp.mon_nstd_flag
_chem_comp.name
_chem_comp.pdbx_smiles
_chem_comp.pdbx_synonyms
_chem_comp.type
"C3 H7 N O2"    89.093  ALA y ALANINE           C[C@H](N)C(O)=O                  ? "L-PEPTIDE LINKING" 
"C6 H15 N4 O2"  175.209 ARG y ARGININE          N[C@@H](CCCNC(N)=[NH2+])C(O)=O   ? "L-PEPTIDE LINKING" 
"C4 H8 N2 O3"   132.118 ASN y ASPARAGINE        N[C@@H](CC(N)=O)C(O)=O           ? "L-PEPTIDE LINKING" 
"C4 H7 N O4"    133.103 ASP y "ASPARTIC ACID"   N[C@@H](CC(O)=O)C(O)=O           ? "L-PEPTIDE LINKING" 
Co              58.933  CO  . "COBALT (II) ION" "[Co++]"                         ? NON-POLYMER         
"C3 H7 N O2 S"  121.158 CYS y CYSTEINE          N[C@@H](CS)C(O)=O                ? "L-PEPTIDE LINKING" 
"C5 H10 N2 O3"  146.144 GLN y GLUTAMINE         N[C@@H](CCC(N)=O)C(O)=O          ? "L-PEPTIDE LINKING" 
"C5 H9 N O4"    147.129 GLU y "GLUTAMIC ACID"   N[C@@H](CCC(O)=O)C(O)=O          ? "L-PEPTIDE LINKING" 
"C2 H5 N O2"    75.067  GLY y GLYCINE           NCC(O)=O                         ? "PEPTIDE LINKING"   
"C6 H10 N3 O2"  156.162 HIS y HISTIDINE         N[C@@H](Cc1c[nH]c[nH+]1)C(O)=O   ? "L-PEPTIDE LINKING" 
"C6 H13 N O2"   131.173 ILE y ISOLEUCINE        CC[C@H](C)[C@H](N)C(O)=O         ? "L-PEPTIDE LINKING" 
"C6 H13 N O2"   131.173 LEU y LEUCINE           CC(C)C[C@H](N)C(O)=O             ? "L-PEPTIDE LINKING" 
"C6 H15 N2 O2"  147.195 LYS y LYSINE            N[C@@H](CCCC[NH3+])C(O)=O        ? "L-PEPTIDE LINKING" 
"C5 H11 N O2 S" 149.211 MET y METHIONINE        CSCC[C@H](N)C(O)=O               ? "L-PEPTIDE LINKING" 
"C9 H11 N O2"   165.189 PHE y PHENYLALANINE     N[C@@H](Cc1ccccc1)C(O)=O         ? "L-PEPTIDE LINKING" 
"C5 H9 N O2"    115.130 PRO y PROLINE           OC(=O)[C@@H]1CCCN1               ? "L-PEPTIDE LINKING" 
"C3 H7 N O3"    105.093 SER y SERINE            N[C@@H](CO)C(O)=O                ? "L-PEPTIDE LINKING" 
"C4 H9 N O3"    119.119 THR y THREONINE         C[C@@H](O)[C@H](N)C(O)=O         ? "L-PEPTIDE LINKING" 
"C11 H12 N2 O2" 204.225 TRP y TRYPTOPHAN        N[C@@H](Cc1c[nH]c2ccccc12)C(O)=O ? "L-PEPTIDE LINKING" 
"C9 H11 N O3"   181.189 TYR y TYROSINE          N[C@@H](Cc1ccc(O)cc1)C(O)=O      ? "L-PEPTIDE LINKING" 
"C5 H11 N O2"   117.146 VAL y VALINE            CC(C)[C@H](N)C(O)=O              ? "L-PEPTIDE LINKING" 
#
_citation.book_publisher          ?
_citation.country                 UK
_citation.id                      primary
_citation.journal_full            Nature
_citation.journal_id_ASTM         NATUAS
_citation.journal_id_CSD          0006
_citation.journal_id_ISSN         0028-0836
_citation.journal_volume          ?
_citation.page_first              ?
_citation.page_last               ?
_citation.pdbx_database_id_DOI    ?
_citation.pdbx_database_id_PubMed ?
_citation.title                   "Accurate structure prediction of biomolecular interactions with AlphaFold 3"
_citation.year                    2024
#
loop_
_citation_author.citation_id
_citation_author.name
_citation_author.ordinal
primary "Google DeepMind" 1 
primary "Isomorphic Labs" 2 
#
loop_
_entity.id
_entity.pdbx_description
_entity.type
1 . polymer     
2 . non-polymer 
#
_entity_poly.entity_id      1
_entity_poly.pdbx_strand_id A
_entity_poly.type           polypeptide(L)
#
loop_
_entity_poly_seq.entity_id
_entity_poly_seq.hetero
_entity_poly_seq.mon_id
_entity_poly_seq.num
1 n PHE 1   
1 n GLU 2   
1 n MET 3   
1 n TRP 4   
1 n GLN 5   
1 n LEU 6   
1 n THR 7   
1 n ASP 8   
1 n ILE 9   
1 n HIS 10  
1 n LEU 11  
1 n ASP 12  
1 n PRO 13  
1 n MET 14  
1 n TYR 15  
1 n THR 16  
1 n VAL 17  
1 n GLY 18  
1 n SER 19  
1 n ASP 20  
1 n PRO 21  
1 n LEU 22  
1 n LYS 23  
1 n LEU 24  
1 n CYS 25  
1 n ARG 26  
1 n GLU 27  
1 n GLY 28  
1 n LYS 29  
1 n GLY 30  
1 n ASN 31  
1 n ALA 32  
1 n GLY 33  
1 n LYS 34  
1 n TYR 35  
1 n GLY 36  
1 n ASP 37  
1 n TYR 38  
1 n SER 39  
1 n CYS 40  
1 n ASP 41  
1 n ALA 42  
1 n ASN 43  
1 n MET 44  
1 n ALA 45  
1 n LEU 46  
1 n LEU 47  
1 n ASP 48  
1 n SER 49  
1 n LEU 50  
1 n VAL 51  
1 n LYS 52  
1 n PHE 53  
1 n ILE 54  
1 n LYS 55  
1 n ARG 56  
1 n ASN 57  
1 n THR 58  
1 n ASP 59  
1 n VAL 60  
1 n ASN 61  
1 n GLY 62  
1 n LYS 63  
1 n VAL 64  
1 n MET 65  
1 n VAL 66  
1 n TYR 67  
1 n ASN 68  
1 n GLY 69  
1 n ASP 70  
1 n ILE 71  
1 n VAL 72  
1 n SER 73  
1 n ARG 74  
1 n ALA 75  
1 n ILE 76  
1 n PRO 77  
1 n LYS 78  
1 n TYR 79  
1 n ASN 80  
1 n LEU 81  
1 n ASP 82  
1 n TYR 83  
1 n VAL 84  
1 n LYS 85  
1 n GLN 86  
1 n SER 87  
1 n ILE 88  
1 n VAL 89  
1 n ASN 90  
1 n ALA 91  
1 n THR 92  
1 n ALA 93  
1 n LEU 94  
1 n LEU 95  
1 n LYS 96  
1 n LYS 97  
1 n PHE 98  
1 n GLU 99  
1 n ASP 100 
1 n PHE 101 
1 n PHE 102 
1 n ILE 103 
1 n ILE 104 
1 n PRO 105 
1 n MET 106 
1 n LEU 107 
1 n GLY 108 
1 n ASN 109 
1 n HIS 110 
1 n ASP 111 
1 n VAL 112 
1 n TYR 113 
1 n PRO 114 
1 n ALA 115 
1 n ASN 116 
1 n GLN 117 
1 n MET 118 
1 n ALA 119 
1 n ILE 120 
1 n ASN 121 
1 n SER 122 
1 n GLN 123 
1 n TRP 124 
1 n ILE 125 
1 n PHE 126 
1 n GLN 127 
1 n PHE 128 
1 n ALA 129 
1 n ALA 130 
1 n GLU 131 
1 n GLN 132 
1 n PHE 133 
1 n ALA 134 
1 n PRO 135 
1 n PHE 136 
1 n LEU 137 
1 n SER 138 
1 n GLN 139 
1 n ASN 140 
1 n ALA 141 
1 n ILE 142 
1 n GLU 143 
1 n SER 144 
1 n PHE 145 
1 n LYS 146 
1 n HIS 147 
1 n GLY 148 
1 n GLY 149 
1 n TYR 150 
1 n TYR 151 
1 n THR 152 
1 n MET 153 
1 n PRO 154 
1 n PHE 155 
1 n PRO 156 
1 n ALA 157 
1 n HIS 158 
1 n LEU 159 
1 n GLY 160 
1 n ILE 161 
1 n LYS 162 
1 n VAL 163 
1 n PRO 164 
1 n LEU 165 
1 n ASN 166 
1 n ALA 167 
1 n VAL 168 
1 n VAL 169 
1 n LEU 170 
1 n ASN 171 
1 n THR 172 
1 n VAL 173 
1 n LEU 174 
1 n TYR 175 
1 n TYR 176 
1 n ASN 177 
1 n TYR 178 
1 n ASN 179 
1 n LYS 180 
1 n GLN 181 
1 n THR 182 
1 n MET 183 
1 n ASP 184 
1 n SER 185 
1 n THR 186 
1 n ASP 187 
1 n PRO 188 
1 n LEU 189 
1 n GLY 190 
1 n GLN 191 
1 n PHE 192 
1 n GLU 193 
1 n TRP 194 
1 n PHE 195 
1 n LYS 196 
1 n THR 197 
1 n VAL 198 
1 n MET 199 
1 n ASP 200 
1 n GLY 201 
1 n TYR 202 
1 n ARG 203 
1 n LYS 204 
1 n THR 205 
1 n GLY 206 
1 n GLN 207 
1 n ARG 208 
1 n ALA 209 
1 n ILE 210 
1 n VAL 211 
1 n SER 212 
1 n MET 213 
1 n HIS 214 
1 n ILE 215 
1 n CYS 216 
1 n PRO 217 
1 n GLY 218 
1 n VAL 219 
1 n ALA 220 
1 n GLU 221 
1 n ARG 222 
1 n PHE 223 
1 n ASN 224 
1 n TYR 225 
1 n SER 226 
1 n ASP 227 
1 n GLN 228 
1 n LEU 229 
1 n TYR 230 
1 n PRO 231 
1 n GLN 232 
1 n TYR 233 
1 n ASN 234 
1 n ASP 235 
1 n ARG 236 
1 n LEU 237 
1 n VAL 238 
1 n ASP 239 
1 n SER 240 
1 n LEU 241 
1 n ALA 242 
1 n GLU 243 
1 n TYR 244 
1 n ASN 245 
1 n ASP 246 
1 n VAL 247 
1 n ILE 248 
1 n LEU 249 
1 n GLY 250 
1 n VAL 251 
1 n LEU 252 
1 n CYS 253 
1 n GLY 254 
1 n HIS 255 
1 n LEU 256 
1 n HIS 257 
1 n THR 258 
1 n ASP 259 
1 n THR 260 
1 n PHE 261 
1 n ARG 262 
1 n ILE 263 
1 n LEU 264 
1 n SER 265 
1 n LYS 266 
1 n GLY 267 
1 n ASN 268 
1 n LYS 269 
1 n LYS 270 
1 n VAL 271 
1 n MET 272 
1 n ALA 273 
1 n PHE 274 
1 n ILE 275 
1 n GLY 276 
1 n PRO 277 
1 n SER 278 
1 n VAL 279 
1 n ASP 280 
1 n THR 281 
1 n TRP 282 
1 n LEU 283 
1 n GLY 284 
1 n THR 285 
1 n SER 286 
1 n PRO 287 
1 n SER 288 
1 n ILE 289 
1 n ARG 290 
1 n LYS 291 
1 n TYR 292 
1 n ASP 293 
1 n VAL 294 
1 n GLY 295 
1 n ASN 296 
1 n GLY 297 
1 n GLN 298 
1 n GLY 299 
1 n TYR 300 
1 n MET 301 
1 n LYS 302 
1 n GLU 303 
1 n PHE 304 
1 n LYS 305 
1 n ASN 306 
1 n TYR 307 
1 n HIS 308 
1 n PHE 309 
1 n GLN 310 
1 n LEU 311 
1 n ARG 312 
1 n PRO 313 
1 n LYS 314 
1 n LYS 315 
1 n ASP 316 
1 n LYS 317 
1 n LEU 318 
1 n LYS 319 
1 n PRO 320 
1 n LYS 321 
1 n THR 322 
1 n THR 323 
1 n ILE 324 
1 n LYS 325 
1 n GLN 326 
1 n PRO 327 
1 n SER 328 
1 n ASP 329 
1 n GLY 330 
1 n PHE 331 
1 n ASN 332 
1 n LYS 333 
1 n TRP 334 
1 n LYS 335 
1 n PHE 336 
1 n ASN 337 
1 n TYR 338 
1 n GLY 339 
1 n SER 340 
1 n SER 341 
1 n SER 342 
1 n GLU 343 
1 n TYR 344 
1 n GLY 345 
1 n LEU 346 
1 n LYS 347 
1 n GLU 348 
1 n LEU 349 
1 n SER 350 
1 n PRO 351 
1 n LYS 352 
1 n GLU 353 
1 n PHE 354 
1 n GLU 355 
1 n ILE 356 
1 n LEU 357 
1 n ALA 358 
1 n ALA 359 
1 n ARG 360 
1 n MET 361 
1 n ASP 362 
1 n LYS 363 
1 n ASP 364 
1 n LEU 365 
1 n GLN 366 
1 n LEU 367 
1 n PHE 368 
1 n ASN 369 
1 n LYS 370 
1 n TYR 371 
1 n HIS 372 
1 n LEU 373 
1 n HIS 374 
1 n PHE 375 
1 n ARG 376 
1 n ALA 377 
1 n ASP 378 
1 n THR 379 
1 n PRO 380 
1 n GLY 381 
1 n PHE 382 
1 n THR 383 
1 n CYS 384 
1 n LYS 385 
1 n GLY 386 
1 n ASN 387 
1 n CYS 388 
1 n LYS 389 
1 n ASN 390 
1 n ASN 391 
1 n CYS 392 
1 n MET 393 
1 n CYS 394 
1 n ALA 395 
1 n VAL 396 
1 n ARG 397 
1 n TYR 398 
1 n PRO 399 
1 n ARG 400 
1 n GLN 401 
1 n ASN 402 
1 n GLU 403 
1 n PHE 404 
1 n ALA 405 
1 n ASN 406 
1 n CYS 407 
1 n VAL 408 
1 n VAL 409 
1 n TRP 410 
1 n ASN 411 
#
_ma_data.content_type "model coordinates"
_ma_data.id           1
_ma_data.name         Model
#
_ma_model_list.data_id          1
_ma_model_list.model_group_id   1
_ma_model_list.model_group_name "AlphaFold-beta-20231127 (7a14c934-fe78-43c1-a552-7fb305b0ebd1 @ 2024-10-22 07:45:06)"
_ma_model_list.model_id         1
_ma_model_list.model_name       "Top ranked model"
_ma_model_list.model_type       "Ab initio model"
_ma_model_list.ordinal_id       1
#
loop_
_ma_protocol_step.method_type
_ma_protocol_step.ordinal_id
_ma_protocol_step.protocol_id
_ma_protocol_step.step_id
"coevolution MSA" 1 1 1 
"template search" 2 1 2 
modeling          3 1 3 
#
loop_
_ma_qa_metric.id
_ma_qa_metric.mode
_ma_qa_metric.name
_ma_qa_metric.software_group_id
_ma_qa_metric.type
1 global pLDDT 1 pLDDT 
2 local  pLDDT 1 pLDDT 
#
_ma_qa_metric_global.metric_id    1
_ma_qa_metric_global.metric_value 91.68
_ma_qa_metric_global.model_id     1
_ma_qa_metric_global.ordinal_id   1
#
_ma_software_group.group_id    1
_ma_software_group.ordinal_id  1
_ma_software_group.software_id 1
#
loop_
_ma_target_entity.data_id
_ma_target_entity.entity_id
_ma_target_entity.origin
1 1 . 
1 2 . 
#
loop_
_ma_target_entity_instance.asym_id
_ma_target_entity_instance.details
_ma_target_entity_instance.entity_id
A . 1 
B . 2 
#
loop_
_pdbx_data_usage.details
_pdbx_data_usage.id
_pdbx_data_usage.type
_pdbx_data_usage.url
;NON-COMMERCIAL USE ONLY, BY USING THIS FILE YOU AGREE TO THE TERMS OF USE FOUND
AT alphafoldserver.com/output-terms.
;
1 license    ? 
;THE INFORMATION IS NOT INTENDED FOR, HAS NOT BEEN VALIDATED FOR, AND IS NOT
APPROVED FOR CLINICAL USE. IT SHOULD NOT BE USED FOR CLINICAL PURPOSE OR RELIED
ON FOR MEDICAL OR OTHER PROFESSIONAL ADVICE. IT IS THEORETICAL MODELLING ONLY
AND CAUTION SHOULD BE EXERCISED IN ITS USE. IT IS PROVIDED "AS-IS" WITHOUT ANY
WARRANTY OF ANY KIND, WHETHER EXPRESSED OR IMPLIED. NO WARRANTY IS GIVEN THAT
USE OF THE INFORMATION SHALL NOT INFRINGE THE RIGHTS OF ANY THIRD PARTY.
;
2 disclaimer ? 
#
_pdbx_nonpoly_scheme.asym_id       B
_pdbx_nonpoly_scheme.auth_seq_num  1
_pdbx_nonpoly_scheme.entity_id     2
_pdbx_nonpoly_scheme.mon_id        CO
_pdbx_nonpoly_scheme.pdb_ins_code  .
_pdbx_nonpoly_scheme.pdb_seq_num   1
_pdbx_nonpoly_scheme.pdb_strand_id B
#
loop_
_pdbx_poly_seq_scheme.asym_id
_pdbx_poly_seq_scheme.auth_seq_num
_pdbx_poly_seq_scheme.entity_id
_pdbx_poly_seq_scheme.hetero
_pdbx_poly_seq_scheme.mon_id
_pdbx_poly_seq_scheme.pdb_ins_code
_pdbx_poly_seq_scheme.pdb_seq_num
_pdbx_poly_seq_scheme.pdb_strand_id
_pdbx_poly_seq_scheme.seq_id
A 1   1 n PHE . 1   A 1   
A 2   1 n GLU . 2   A 2   
A 3   1 n MET . 3   A 3   
A 4   1 n TRP . 4   A 4   
A 5   1 n GLN . 5   A 5   
A 6   1 n LEU . 6   A 6   
A 7   1 n THR . 7   A 7   
A 8   1 n ASP . 8   A 8   
A 9   1 n ILE . 9   A 9   
A 10  1 n HIS . 10  A 10  
A 11  1 n LEU . 11  A 11  
A 12  1 n ASP . 12  A 12  
A 13  1 n PRO . 13  A 13  
A 14  1 n MET . 14  A 14  
A 15  1 n TYR . 15  A 15  
A 16  1 n THR . 16  A 16  
A 17  1 n VAL . 17  A 17  
A 18  1 n GLY . 18  A 18  
A 19  1 n SER . 19  A 19  
A 20  1 n ASP . 20  A 20  
A 21  1 n PRO . 21  A 21  
A 22  1 n LEU . 22  A 22  
A 23  1 n LYS . 23  A 23  
A 24  1 n LEU . 24  A 24  
A 25  1 n CYS . 25  A 25  
A 26  1 n ARG . 26  A 26  
A 27  1 n GLU . 27  A 27  
A 28  1 n GLY . 28  A 28  
A 29  1 n LYS . 29  A 29  
A 30  1 n GLY . 30  A 30  
A 31  1 n ASN . 31  A 31  
A 32  1 n ALA . 32  A 32  
A 33  1 n GLY . 33  A 33  
A 34  1 n LYS . 34  A 34  
A 35  1 n TYR . 35  A 35  
A 36  1 n GLY . 36  A 36  
A 37  1 n ASP . 37  A 37  
A 38  1 n TYR . 38  A 38  
A 39  1 n SER . 39  A 39  
A 40  1 n CYS . 40  A 40  
A 41  1 n ASP . 41  A 41  
A 42  1 n ALA . 42  A 42  
A 43  1 n ASN . 43  A 43  
A 44  1 n MET . 44  A 44  
A 45  1 n ALA . 45  A 45  
A 46  1 n LEU . 46  A 46  
A 47  1 n LEU . 47  A 47  
A 48  1 n ASP . 48  A 48  
A 49  1 n SER . 49  A 49  
A 50  1 n LEU . 50  A 50  
A 51  1 n VAL . 51  A 51  
A 52  1 n LYS . 52  A 52  
A 53  1 n PHE . 53  A 53  
A 54  1 n ILE . 54  A 54  
A 55  1 n LYS . 55  A 55  
A 56  1 n ARG . 56  A 56  
A 57  1 n ASN . 57  A 57  
A 58  1 n THR . 58  A 58  
A 59  1 n ASP . 59  A 59  
A 60  1 n VAL . 60  A 60  
A 61  1 n ASN . 61  A 61  
A 62  1 n GLY . 62  A 62  
A 63  1 n LYS . 63  A 63  
A 64  1 n VAL . 64  A 64  
A 65  1 n MET . 65  A 65  
A 66  1 n VAL . 66  A 66  
A 67  1 n TYR . 67  A 67  
A 68  1 n ASN . 68  A 68  
A 69  1 n GLY . 69  A 69  
A 70  1 n ASP . 70  A 70  
A 71  1 n ILE . 71  A 71  
A 72  1 n VAL . 72  A 72  
A 73  1 n SER . 73  A 73  
A 74  1 n ARG . 74  A 74  
A 75  1 n ALA . 75  A 75  
A 76  1 n ILE . 76  A 76  
A 77  1 n PRO . 77  A 77  
A 78  1 n LYS . 78  A 78  
A 79  1 n TYR . 79  A 79  
A 80  1 n ASN . 80  A 80  
A 81  1 n LEU . 81  A 81  
A 82  1 n ASP . 82  A 82  
A 83  1 n TYR . 83  A 83  
A 84  1 n VAL . 84  A 84  
A 85  1 n LYS . 85  A 85  
A 86  1 n GLN . 86  A 86  
A 87  1 n SER . 87  A 87  
A 88  1 n ILE . 88  A 88  
A 89  1 n VAL . 89  A 89  
A 90  1 n ASN . 90  A 90  
A 91  1 n ALA . 91  A 91  
A 92  1 n THR . 92  A 92  
A 93  1 n ALA . 93  A 93  
A 94  1 n LEU . 94  A 94  
A 95  1 n LEU . 95  A 95  
A 96  1 n LYS . 96  A 96  
A 97  1 n LYS . 97  A 97  
A 98  1 n PHE . 98  A 98  
A 99  1 n GLU . 99  A 99  
A 100 1 n ASP . 100 A 100 
A 101 1 n PHE . 101 A 101 
A 102 1 n PHE . 102 A 102 
A 103 1 n ILE . 103 A 103 
A 104 1 n ILE . 104 A 104 
A 105 1 n PRO . 105 A 105 
A 106 1 n MET . 106 A 106 
A 107 1 n LEU . 107 A 107 
A 108 1 n GLY . 108 A 108 
A 109 1 n ASN . 109 A 109 
A 110 1 n HIS . 110 A 110 
A 111 1 n ASP . 111 A 111 
A 112 1 n VAL . 112 A 112 
A 113 1 n TYR . 113 A 113 
A 114 1 n PRO . 114 A 114 
A 115 1 n ALA . 115 A 115 
A 116 1 n ASN . 116 A 116 
A 117 1 n GLN . 117 A 117 
A 118 1 n MET . 118 A 118 
A 119 1 n ALA . 119 A 119 
A 120 1 n ILE . 120 A 120 
A 121 1 n ASN . 121 A 121 
A 122 1 n SER . 122 A 122 
A 123 1 n GLN . 123 A 123 
A 124 1 n TRP . 124 A 124 
A 125 1 n ILE . 125 A 125 
A 126 1 n PHE . 126 A 126 
A 127 1 n GLN . 127 A 127 
A 128 1 n PHE . 128 A 128 
A 129 1 n ALA . 129 A 129 
A 130 1 n ALA . 130 A 130 
A 131 1 n GLU . 131 A 131 
A 132 1 n GLN . 132 A 132 
A 133 1 n PHE . 133 A 133 
A 134 1 n ALA . 134 A 134 
A 135 1 n PRO . 135 A 135 
A 136 1 n PHE . 136 A 136 
A 137 1 n LEU . 137 A 137 
A 138 1 n SER . 138 A 138 
A 139 1 n GLN . 139 A 139 
A 140 1 n ASN . 140 A 140 
A 141 1 n ALA . 141 A 141 
A 142 1 n ILE . 142 A 142 
A 143 1 n GLU . 143 A 143 
A 144 1 n SER . 144 A 144 
A 145 1 n PHE . 145 A 145 
A 146 1 n LYS . 146 A 146 
A 147 1 n HIS . 147 A 147 
A 148 1 n GLY . 148 A 148 
A 149 1 n GLY . 149 A 149 
A 150 1 n TYR . 150 A 150 
A 151 1 n TYR . 151 A 151 
A 152 1 n THR . 152 A 152 
A 153 1 n MET . 153 A 153 
A 154 1 n PRO . 154 A 154 
A 155 1 n PHE . 155 A 155 
A 156 1 n PRO . 156 A 156 
A 157 1 n ALA . 157 A 157 
A 158 1 n HIS . 158 A 158 
A 159 1 n LEU . 159 A 159 
A 160 1 n GLY . 160 A 160 
A 161 1 n ILE . 161 A 161 
A 162 1 n LYS . 162 A 162 
A 163 1 n VAL . 163 A 163 
A 164 1 n PRO . 164 A 164 
A 165 1 n LEU . 165 A 165 
A 166 1 n ASN . 166 A 166 
A 167 1 n ALA . 167 A 167 
A 168 1 n VAL . 168 A 168 
A 169 1 n VAL . 169 A 169 
A 170 1 n LEU . 170 A 170 
A 171 1 n ASN . 171 A 171 
A 172 1 n THR . 172 A 172 
A 173 1 n VAL . 173 A 173 
A 174 1 n LEU . 174 A 174 
A 175 1 n TYR . 175 A 175 
A 176 1 n TYR . 176 A 176 
A 177 1 n ASN . 177 A 177 
A 178 1 n TYR . 178 A 178 
A 179 1 n ASN . 179 A 179 
A 180 1 n LYS . 180 A 180 
A 181 1 n GLN . 181 A 181 
A 182 1 n THR . 182 A 182 
A 183 1 n MET . 183 A 183 
A 184 1 n ASP . 184 A 184 
A 185 1 n SER . 185 A 185 
A 186 1 n THR . 186 A 186 
A 187 1 n ASP . 187 A 187 
A 188 1 n PRO . 188 A 188 
A 189 1 n LEU . 189 A 189 
A 190 1 n GLY . 190 A 190 
A 191 1 n GLN . 191 A 191 
A 192 1 n PHE . 192 A 192 
A 193 1 n GLU . 193 A 193 
A 194 1 n TRP . 194 A 194 
A 195 1 n PHE . 195 A 195 
A 196 1 n LYS . 196 A 196 
A 197 1 n THR . 197 A 197 
A 198 1 n VAL . 198 A 198 
A 199 1 n MET . 199 A 199 
A 200 1 n ASP . 200 A 200 
A 201 1 n GLY . 201 A 201 
A 202 1 n TYR . 202 A 202 
A 203 1 n ARG . 203 A 203 
A 204 1 n LYS . 204 A 204 
A 205 1 n THR . 205 A 205 
A 206 1 n GLY . 206 A 206 
A 207 1 n GLN . 207 A 207 
A 208 1 n ARG . 208 A 208 
A 209 1 n ALA . 209 A 209 
A 210 1 n ILE . 210 A 210 
A 211 1 n VAL . 211 A 211 
A 212 1 n SER . 212 A 212 
A 213 1 n MET . 213 A 213 
A 214 1 n HIS . 214 A 214 
A 215 1 n ILE . 215 A 215 
A 216 1 n CYS . 216 A 216 
A 217 1 n PRO . 217 A 217 
A 218 1 n GLY . 218 A 218 
A 219 1 n VAL . 219 A 219 
A 220 1 n ALA . 220 A 220 
A 221 1 n GLU . 221 A 221 
A 222 1 n ARG . 222 A 222 
A 223 1 n PHE . 223 A 223 
A 224 1 n ASN . 224 A 224 
A 225 1 n TYR . 225 A 225 
A 226 1 n SER . 226 A 226 
A 227 1 n ASP . 227 A 227 
A 228 1 n GLN . 228 A 228 
A 229 1 n LEU . 229 A 229 
A 230 1 n TYR . 230 A 230 
A 231 1 n PRO . 231 A 231 
A 232 1 n GLN . 232 A 232 
A 233 1 n TYR . 233 A 233 
A 234 1 n ASN . 234 A 234 
A 235 1 n ASP . 235 A 235 
A 236 1 n ARG . 236 A 236 
A 237 1 n LEU . 237 A 237 
A 238 1 n VAL . 238 A 238 
A 239 1 n ASP . 239 A 239 
A 240 1 n SER . 240 A 240 
A 241 1 n LEU . 241 A 241 
A 242 1 n ALA . 242 A 242 
A 243 1 n GLU . 243 A 243 
A 244 1 n TYR . 244 A 244 
A 245 1 n ASN . 245 A 245 
A 246 1 n ASP . 246 A 246 
A 247 1 n VAL . 247 A 247 
A 248 1 n ILE . 248 A 248 
A 249 1 n LEU . 249 A 249 
A 250 1 n GLY . 250 A 250 
A 251 1 n VAL . 251 A 251 
A 252 1 n LEU . 252 A 252 
A 253 1 n CYS . 253 A 253 
A 254 1 n GLY . 254 A 254 
A 255 1 n HIS . 255 A 255 
A 256 1 n LEU . 256 A 256 
A 257 1 n HIS . 257 A 257 
A 258 1 n THR . 258 A 258 
A 259 1 n ASP . 259 A 259 
A 260 1 n THR . 260 A 260 
A 261 1 n PHE . 261 A 261 
A 262 1 n ARG . 262 A 262 
A 263 1 n ILE . 263 A 263 
A 264 1 n LEU . 264 A 264 
A 265 1 n SER . 265 A 265 
A 266 1 n LYS . 266 A 266 
A 267 1 n GLY . 267 A 267 
A 268 1 n ASN . 268 A 268 
A 269 1 n LYS . 269 A 269 
A 270 1 n LYS . 270 A 270 
A 271 1 n VAL . 271 A 271 
A 272 1 n MET . 272 A 272 
A 273 1 n ALA . 273 A 273 
A 274 1 n PHE . 274 A 274 
A 275 1 n ILE . 275 A 275 
A 276 1 n GLY . 276 A 276 
A 277 1 n PRO . 277 A 277 
A 278 1 n SER . 278 A 278 
A 279 1 n VAL . 279 A 279 
A 280 1 n ASP . 280 A 280 
A 281 1 n THR . 281 A 281 
A 282 1 n TRP . 282 A 282 
A 283 1 n LEU . 283 A 283 
A 284 1 n GLY . 284 A 284 
A 285 1 n THR . 285 A 285 
A 286 1 n SER . 286 A 286 
A 287 1 n PRO . 287 A 287 
A 288 1 n SER . 288 A 288 
A 289 1 n ILE . 289 A 289 
A 290 1 n ARG . 290 A 290 
A 291 1 n LYS . 291 A 291 
A 292 1 n TYR . 292 A 292 
A 293 1 n ASP . 293 A 293 
A 294 1 n VAL . 294 A 294 
A 295 1 n GLY . 295 A 295 
A 296 1 n ASN . 296 A 296 
A 297 1 n GLY . 297 A 297 
A 298 1 n GLN . 298 A 298 
A 299 1 n GLY . 299 A 299 
A 300 1 n TYR . 300 A 300 
A 301 1 n MET . 301 A 301 
A 302 1 n LYS . 302 A 302 
A 303 1 n GLU . 303 A 303 
A 304 1 n PHE . 304 A 304 
A 305 1 n LYS . 305 A 305 
A 306 1 n ASN . 306 A 306 
A 307 1 n TYR . 307 A 307 
A 308 1 n HIS . 308 A 308 
A 309 1 n PHE . 309 A 309 
A 310 1 n GLN . 310 A 310 
A 311 1 n LEU . 311 A 311 
A 312 1 n ARG . 312 A 312 
A 313 1 n PRO . 313 A 313 
A 314 1 n LYS . 314 A 314 
A 315 1 n LYS . 315 A 315 
A 316 1 n ASP . 316 A 316 
A 317 1 n LYS . 317 A 317 
A 318 1 n LEU . 318 A 318 
A 319 1 n LYS . 319 A 319 
A 320 1 n PRO . 320 A 320 
A 321 1 n LYS . 321 A 321 
A 322 1 n THR . 322 A 322 
A 323 1 n THR . 323 A 323 
A 324 1 n ILE . 324 A 324 
A 325 1 n LYS . 325 A 325 
A 326 1 n GLN . 326 A 326 
A 327 1 n PRO . 327 A 327 
A 328 1 n SER . 328 A 328 
A 329 1 n ASP . 329 A 329 
A 330 1 n GLY . 330 A 330 
A 331 1 n PHE . 331 A 331 
A 332 1 n ASN . 332 A 332 
A 333 1 n LYS . 333 A 333 
A 334 1 n TRP . 334 A 334 
A 335 1 n LYS . 335 A 335 
A 336 1 n PHE . 336 A 336 
A 337 1 n ASN . 337 A 337 
A 338 1 n TYR . 338 A 338 
A 339 1 n GLY . 339 A 339 
A 340 1 n SER . 340 A 340 
A 341 1 n SER . 341 A 341 
A 342 1 n SER . 342 A 342 
A 343 1 n GLU . 343 A 343 
A 344 1 n TYR . 344 A 344 
A 345 1 n GLY . 345 A 345 
A 346 1 n LEU . 346 A 346 
A 347 1 n LYS . 347 A 347 
A 348 1 n GLU . 348 A 348 
A 349 1 n LEU . 349 A 349 
A 350 1 n SER . 350 A 350 
A 351 1 n PRO . 351 A 351 
A 352 1 n LYS . 352 A 352 
A 353 1 n GLU . 353 A 353 
A 354 1 n PHE . 354 A 354 
A 355 1 n GLU . 355 A 355 
A 356 1 n ILE . 356 A 356 
A 357 1 n LEU . 357 A 357 
A 358 1 n ALA . 358 A 358 
A 359 1 n ALA . 359 A 359 
A 360 1 n ARG . 360 A 360 
A 361 1 n MET . 361 A 361 
A 362 1 n ASP . 362 A 362 
A 363 1 n LYS . 363 A 363 
A 364 1 n ASP . 364 A 364 
A 365 1 n LEU . 365 A 365 
A 366 1 n GLN . 366 A 366 
A 367 1 n LEU . 367 A 367 
A 368 1 n PHE . 368 A 368 
A 369 1 n ASN . 369 A 369 
A 370 1 n LYS . 370 A 370 
A 371 1 n TYR . 371 A 371 
A 372 1 n HIS . 372 A 372 
A 373 1 n LEU . 373 A 373 
A 374 1 n HIS . 374 A 374 
A 375 1 n PHE . 375 A 375 
A 376 1 n ARG . 376 A 376 
A 377 1 n ALA . 377 A 377 
A 378 1 n ASP . 378 A 378 
A 379 1 n THR . 379 A 379 
A 380 1 n PRO . 380 A 380 
A 381 1 n GLY . 381 A 381 
A 382 1 n PHE . 382 A 382 
A 383 1 n THR . 383 A 383 
A 384 1 n CYS . 384 A 384 
A 385 1 n LYS . 385 A 385 
A 386 1 n GLY . 386 A 386 
A 387 1 n ASN . 387 A 387 
A 388 1 n CYS . 388 A 388 
A 389 1 n LYS . 389 A 389 
A 390 1 n ASN . 390 A 390 
A 391 1 n ASN . 391 A 391 
A 392 1 n CYS . 392 A 392 
A 393 1 n MET . 393 A 393 
A 394 1 n CYS . 394 A 394 
A 395 1 n ALA . 395 A 395 
A 396 1 n VAL . 396 A 396 
A 397 1 n ARG . 397 A 397 
A 398 1 n TYR . 398 A 398 
A 399 1 n PRO . 399 A 399 
A 400 1 n ARG . 400 A 400 
A 401 1 n GLN . 401 A 401 
A 402 1 n ASN . 402 A 402 
A 403 1 n GLU . 403 A 403 
A 404 1 n PHE . 404 A 404 
A 405 1 n ALA . 405 A 405 
A 406 1 n ASN . 406 A 406 
A 407 1 n CYS . 407 A 407 
A 408 1 n VAL . 408 A 408 
A 409 1 n VAL . 409 A 409 
A 410 1 n TRP . 410 A 410 
A 411 1 n ASN . 411 A 411 
#
_software.classification other
_software.date           ?
_software.description    "Structure prediction"
_software.name           AlphaFold
_software.pdbx_ordinal   1
_software.type           package
_software.version        "AlphaFold-beta-20231127 (7a14c934-fe78-43c1-a552-7fb305b0ebd1 @ 2024-10-22 07:45:06)"
#
loop_
_struct_asym.entity_id
_struct_asym.id
1 A 
2 B 
#
loop_
_atom_site.group_PDB
_atom_site.id
_atom_site.type_symbol
_atom_site.label_atom_id
_atom_site.label_alt_id
_atom_site.label_comp_id
_atom_site.label_asym_id
_atom_site.label_entity_id
_atom_site.label_seq_id
_atom_site.pdbx_PDB_ins_code
_atom_site.Cartn_x
_atom_site.Cartn_y
_atom_site.Cartn_z
_atom_site.occupancy
_atom_site.B_iso_or_equiv
_atom_site.auth_seq_id
_atom_site.auth_asym_id
_atom_site.pdbx_PDB_model_num
ATOM   1    N  N   . PHE A 1 1   ? 18.688  3.841   -6.828  1.00 96.54 1   A 1 
ATOM   2    C  CA  . PHE A 1 1   ? 17.594  4.797   -7.051  1.00 97.55 1   A 1 
ATOM   3    C  C   . PHE A 1 1   ? 16.613  4.767   -5.885  1.00 97.95 1   A 1 
ATOM   4    O  O   . PHE A 1 1   ? 16.623  3.829   -5.092  1.00 97.58 1   A 1 
ATOM   5    C  CB  . PHE A 1 1   ? 16.895  4.525   -8.387  1.00 97.04 1   A 1 
ATOM   6    C  CG  . PHE A 1 1   ? 16.092  3.244   -8.438  1.00 97.71 1   A 1 
ATOM   7    C  CD1 . PHE A 1 1   ? 16.708  2.015   -8.741  1.00 97.32 1   A 1 
ATOM   8    C  CD2 . PHE A 1 1   ? 14.701  3.277   -8.217  1.00 97.29 1   A 1 
ATOM   9    C  CE1 . PHE A 1 1   ? 15.951  0.835   -8.834  1.00 96.78 1   A 1 
ATOM   10   C  CE2 . PHE A 1 1   ? 13.938  2.091   -8.312  1.00 96.70 1   A 1 
ATOM   11   C  CZ  . PHE A 1 1   ? 14.569  0.876   -8.624  1.00 97.04 1   A 1 
ATOM   12   N  N   . GLU A 1 2   ? 15.768  5.790   -5.770  1.00 98.19 2   A 1 
ATOM   13   C  CA  . GLU A 1 2   ? 14.691  5.831   -4.798  1.00 98.26 2   A 1 
ATOM   14   C  C   . GLU A 1 2   ? 13.332  5.554   -5.465  1.00 98.47 2   A 1 
ATOM   15   O  O   . GLU A 1 2   ? 13.132  5.842   -6.650  1.00 98.20 2   A 1 
ATOM   16   C  CB  . GLU A 1 2   ? 14.668  7.170   -4.053  1.00 97.93 2   A 1 
ATOM   17   C  CG  . GLU A 1 2   ? 15.929  7.428   -3.205  1.00 94.46 2   A 1 
ATOM   18   C  CD  . GLU A 1 2   ? 15.745  8.703   -2.361  1.00 92.93 2   A 1 
ATOM   19   O  OE1 . GLU A 1 2   ? 15.963  8.668   -1.121  1.00 85.23 2   A 1 
ATOM   20   O  OE2 . GLU A 1 2   ? 15.224  9.723   -2.865  1.00 86.75 2   A 1 
ATOM   21   N  N   . MET A 1 3   ? 12.384  5.017   -4.693  1.00 98.62 3   A 1 
ATOM   22   C  CA  . MET A 1 3   ? 11.050  4.665   -5.187  1.00 98.76 3   A 1 
ATOM   23   C  C   . MET A 1 3   ? 9.986   4.935   -4.132  1.00 98.76 3   A 1 
ATOM   24   O  O   . MET A 1 3   ? 10.081  4.464   -2.998  1.00 98.70 3   A 1 
ATOM   25   C  CB  . MET A 1 3   ? 11.058  3.197   -5.623  1.00 98.56 3   A 1 
ATOM   26   C  CG  . MET A 1 3   ? 9.696   2.699   -6.121  1.00 97.94 3   A 1 
ATOM   27   S  SD  . MET A 1 3   ? 9.736   1.007   -6.767  1.00 96.80 3   A 1 
ATOM   28   C  CE  . MET A 1 3   ? 10.068  0.100   -5.242  1.00 90.46 3   A 1 
ATOM   29   N  N   . TRP A 1 4   ? 8.935   5.662   -4.511  1.00 98.84 4   A 1 
ATOM   30   C  CA  . TRP A 1 4   ? 7.768   5.900   -3.666  1.00 98.86 4   A 1 
ATOM   31   C  C   . TRP A 1 4   ? 6.783   4.732   -3.726  1.00 98.80 4   A 1 
ATOM   32   O  O   . TRP A 1 4   ? 6.597   4.126   -4.778  1.00 98.80 4   A 1 
ATOM   33   C  CB  . TRP A 1 4   ? 7.100   7.207   -4.095  1.00 98.82 4   A 1 
ATOM   34   C  CG  . TRP A 1 4   ? 7.941   8.428   -3.881  1.00 98.81 4   A 1 
ATOM   35   C  CD1 . TRP A 1 4   ? 8.754   9.000   -4.803  1.00 98.56 4   A 1 
ATOM   36   C  CD2 . TRP A 1 4   ? 8.064   9.235   -2.670  1.00 98.74 4   A 1 
ATOM   37   N  NE1 . TRP A 1 4   ? 9.375   10.113  -4.251  1.00 98.41 4   A 1 
ATOM   38   C  CE2 . TRP A 1 4   ? 8.973   10.294  -2.943  1.00 98.58 4   A 1 
ATOM   39   C  CE3 . TRP A 1 4   ? 7.495   9.164   -1.385  1.00 98.58 4   A 1 
ATOM   40   C  CZ2 . TRP A 1 4   ? 9.307   11.268  -1.965  1.00 98.29 4   A 1 
ATOM   41   C  CZ3 . TRP A 1 4   ? 7.823   10.135  -0.412  1.00 98.27 4   A 1 
ATOM   42   C  CH2 . TRP A 1 4   ? 8.716   11.165  -0.700  1.00 98.14 4   A 1 
ATOM   43   N  N   . GLN A 1 5   ? 6.097   4.461   -2.618  1.00 98.82 5   A 1 
ATOM   44   C  CA  . GLN A 1 5   ? 4.937   3.573   -2.548  1.00 98.84 5   A 1 
ATOM   45   C  C   . GLN A 1 5   ? 3.717   4.395   -2.122  1.00 98.86 5   A 1 
ATOM   46   O  O   . GLN A 1 5   ? 3.631   4.841   -0.979  1.00 98.60 5   A 1 
ATOM   47   C  CB  . GLN A 1 5   ? 5.226   2.422   -1.585  1.00 98.75 5   A 1 
ATOM   48   C  CG  . GLN A 1 5   ? 4.082   1.398   -1.551  1.00 98.46 5   A 1 
ATOM   49   C  CD  . GLN A 1 5   ? 4.307   0.298   -0.514  1.00 98.35 5   A 1 
ATOM   50   O  OE1 . GLN A 1 5   ? 5.143   0.385   0.379   1.00 94.86 5   A 1 
ATOM   51   N  NE2 . GLN A 1 5   ? 3.548   -0.764  -0.582  1.00 94.34 5   A 1 
ATOM   52   N  N   . LEU A 1 6   ? 2.789   4.583   -3.056  1.00 98.75 6   A 1 
ATOM   53   C  CA  . LEU A 1 6   ? 1.530   5.293   -2.855  1.00 98.70 6   A 1 
ATOM   54   C  C   . LEU A 1 6   ? 0.398   4.255   -2.823  1.00 98.65 6   A 1 
ATOM   55   O  O   . LEU A 1 6   ? 0.129   3.632   -3.845  1.00 98.03 6   A 1 
ATOM   56   C  CB  . LEU A 1 6   ? 1.373   6.307   -3.996  1.00 98.44 6   A 1 
ATOM   57   C  CG  . LEU A 1 6   ? 0.065   7.109   -3.958  1.00 97.78 6   A 1 
ATOM   58   C  CD1 . LEU A 1 6   ? -0.018  7.987   -2.711  1.00 96.87 6   A 1 
ATOM   59   C  CD2 . LEU A 1 6   ? -0.005  8.029   -5.179  1.00 96.57 6   A 1 
ATOM   60   N  N   . THR A 1 7   ? -0.248  4.075   -1.671  1.00 98.44 7   A 1 
ATOM   61   C  CA  . THR A 1 7   ? -1.235  3.002   -1.506  1.00 98.30 7   A 1 
ATOM   62   C  C   . THR A 1 7   ? -2.476  3.463   -0.750  1.00 98.32 7   A 1 
ATOM   63   O  O   . THR A 1 7   ? -2.387  4.383   0.065   1.00 97.80 7   A 1 
ATOM   64   C  CB  . THR A 1 7   ? -0.586  1.762   -0.864  1.00 97.76 7   A 1 
ATOM   65   O  OG1 . THR A 1 7   ? -1.404  0.643   -1.035  1.00 94.62 7   A 1 
ATOM   66   C  CG2 . THR A 1 7   ? -0.269  1.926   0.622   1.00 95.68 7   A 1 
ATOM   67   N  N   . ASP A 1 8   ? -3.622  2.825   -1.036  1.00 98.29 8   A 1 
ATOM   68   C  CA  . ASP A 1 8   ? -4.874  2.959   -0.307  1.00 98.29 8   A 1 
ATOM   69   C  C   . ASP A 1 8   ? -5.288  4.425   -0.088  1.00 98.26 8   A 1 
ATOM   70   O  O   . ASP A 1 8   ? -5.375  4.925   1.037   1.00 97.36 8   A 1 
ATOM   71   C  CB  . ASP A 1 8   ? -4.818  2.141   0.981   1.00 98.03 8   A 1 
ATOM   72   C  CG  . ASP A 1 8   ? -4.501  0.670   0.715   1.00 97.65 8   A 1 
ATOM   73   O  OD1 . ASP A 1 8   ? -5.437  -0.094  0.420   1.00 95.40 8   A 1 
ATOM   74   O  OD2 . ASP A 1 8   ? -3.306  0.298   0.805   1.00 95.70 8   A 1 
ATOM   75   N  N   . ILE A 1 9   ? -5.487  5.143   -1.190  1.00 98.00 9   A 1 
ATOM   76   C  CA  . ILE A 1 9   ? -5.855  6.563   -1.141  1.00 97.95 9   A 1 
ATOM   77   C  C   . ILE A 1 9   ? -7.312  6.719   -0.705  1.00 97.71 9   A 1 
ATOM   78   O  O   . ILE A 1 9   ? -7.604  7.611   0.084   1.00 96.66 9   A 1 
ATOM   79   C  CB  . ILE A 1 9   ? -5.607  7.241   -2.503  1.00 97.90 9   A 1 
ATOM   80   C  CG1 . ILE A 1 9   ? -4.102  7.212   -2.869  1.00 96.80 9   A 1 
ATOM   81   C  CG2 . ILE A 1 9   ? -6.127  8.690   -2.490  1.00 96.74 9   A 1 
ATOM   82   C  CD1 . ILE A 1 9   ? -3.805  7.734   -4.274  1.00 95.55 9   A 1 
ATOM   83   N  N   . HIS A 1 10  ? -8.222  5.910   -1.247  1.00 97.43 10  A 1 
ATOM   84   C  CA  . HIS A 1 10  ? -9.671  6.005   -1.062  1.00 97.24 10  A 1 
ATOM   85   C  C   . HIS A 1 10  ? -10.185 7.453   -1.195  1.00 97.00 10  A 1 
ATOM   86   O  O   . HIS A 1 10  ? -10.767 8.023   -0.275  1.00 95.63 10  A 1 
ATOM   87   C  CB  . HIS A 1 10  ? -10.075 5.325   0.244   1.00 96.89 10  A 1 
ATOM   88   C  CG  . HIS A 1 10  ? -9.840  3.837   0.250   1.00 97.04 10  A 1 
ATOM   89   N  ND1 . HIS A 1 10  ? -10.667 2.899   -0.344  1.00 95.28 10  A 1 
ATOM   90   C  CD2 . HIS A 1 10  ? -8.823  3.165   0.870   1.00 95.71 10  A 1 
ATOM   91   C  CE1 . HIS A 1 10  ? -10.152 1.691   -0.066  1.00 95.47 10  A 1 
ATOM   92   N  NE2 . HIS A 1 10  ? -9.038  1.819   0.662   1.00 95.74 10  A 1 
ATOM   93   N  N   . LEU A 1 11  ? -9.936  8.073   -2.350  1.00 96.98 11  A 1 
ATOM   94   C  CA  . LEU A 1 11  ? -10.309 9.470   -2.578  1.00 96.73 11  A 1 
ATOM   95   C  C   . LEU A 1 11  ? -11.834 9.634   -2.588  1.00 96.55 11  A 1 
ATOM   96   O  O   . LEU A 1 11  ? -12.499 9.150   -3.502  1.00 95.50 11  A 1 
ATOM   97   C  CB  . LEU A 1 11  ? -9.689  9.964   -3.889  1.00 96.26 11  A 1 
ATOM   98   C  CG  . LEU A 1 11  ? -10.141 11.369  -4.309  1.00 95.57 11  A 1 
ATOM   99   C  CD1 . LEU A 1 11  ? -9.765  12.449  -3.294  1.00 94.01 11  A 1 
ATOM   100  C  CD2 . LEU A 1 11  ? -9.510  11.737  -5.653  1.00 93.60 11  A 1 
ATOM   101  N  N   . ASP A 1 12  ? -12.372 10.423  -1.659  1.00 96.22 12  A 1 
ATOM   102  C  CA  . ASP A 1 12  ? -13.769 10.839  -1.694  1.00 95.68 12  A 1 
ATOM   103  C  C   . ASP A 1 12  ? -13.930 12.195  -2.401  1.00 95.30 12  A 1 
ATOM   104  O  O   . ASP A 1 12  ? -13.649 13.246  -1.806  1.00 94.51 12  A 1 
ATOM   105  C  CB  . ASP A 1 12  ? -14.385 10.857  -0.291  1.00 94.82 12  A 1 
ATOM   106  C  CG  . ASP A 1 12  ? -15.900 11.075  -0.353  1.00 94.17 12  A 1 
ATOM   107  O  OD1 . ASP A 1 12  ? -16.481 11.142  -1.466  1.00 92.92 12  A 1 
ATOM   108  O  OD2 . ASP A 1 12  ? -16.546 11.122  0.709   1.00 92.15 12  A 1 
ATOM   109  N  N   . PRO A 1 13  ? -14.431 12.227  -3.652  1.00 93.45 13  A 1 
ATOM   110  C  CA  . PRO A 1 13  ? -14.682 13.475  -4.360  1.00 92.03 13  A 1 
ATOM   111  C  C   . PRO A 1 13  ? -15.842 14.282  -3.755  1.00 92.41 13  A 1 
ATOM   112  O  O   . PRO A 1 13  ? -15.970 15.470  -4.044  1.00 91.28 13  A 1 
ATOM   113  C  CB  . PRO A 1 13  ? -14.972 13.049  -5.802  1.00 90.15 13  A 1 
ATOM   114  C  CG  . PRO A 1 13  ? -15.592 11.662  -5.641  1.00 87.85 13  A 1 
ATOM   115  C  CD  . PRO A 1 13  ? -14.829 11.085  -4.451  1.00 91.32 13  A 1 
ATOM   116  N  N   . MET A 1 14  ? -16.678 13.677  -2.918  1.00 92.49 14  A 1 
ATOM   117  C  CA  . MET A 1 14  ? -17.809 14.337  -2.269  1.00 92.50 14  A 1 
ATOM   118  C  C   . MET A 1 14  ? -17.470 14.902  -0.883  1.00 94.46 14  A 1 
ATOM   119  O  O   . MET A 1 14  ? -18.333 15.529  -0.261  1.00 94.28 14  A 1 
ATOM   120  C  CB  . MET A 1 14  ? -19.008 13.391  -2.174  1.00 90.44 14  A 1 
ATOM   121  C  CG  . MET A 1 14  ? -19.407 12.774  -3.528  1.00 84.75 14  A 1 
ATOM   122  S  SD  . MET A 1 14  ? -21.114 12.135  -3.599  1.00 79.28 14  A 1 
ATOM   123  C  CE  . MET A 1 14  ? -21.208 11.215  -2.059  1.00 68.25 14  A 1 
ATOM   124  N  N   . TYR A 1 15  ? -16.238 14.725  -0.389  1.00 94.46 15  A 1 
ATOM   125  C  CA  . TYR A 1 15  ? -15.828 15.249  0.912   1.00 95.31 15  A 1 
ATOM   126  C  C   . TYR A 1 15  ? -16.083 16.759  1.002   1.00 95.55 15  A 1 
ATOM   127  O  O   . TYR A 1 15  ? -15.571 17.556  0.210   1.00 94.95 15  A 1 
ATOM   128  C  CB  . TYR A 1 15  ? -14.360 14.928  1.188   1.00 95.56 15  A 1 
ATOM   129  C  CG  . TYR A 1 15  ? -13.899 15.349  2.572   1.00 96.40 15  A 1 
ATOM   130  C  CD1 . TYR A 1 15  ? -13.639 16.699  2.874   1.00 96.16 15  A 1 
ATOM   131  C  CD2 . TYR A 1 15  ? -13.768 14.387  3.596   1.00 96.18 15  A 1 
ATOM   132  C  CE1 . TYR A 1 15  ? -13.261 17.087  4.170   1.00 95.84 15  A 1 
ATOM   133  C  CE2 . TYR A 1 15  ? -13.387 14.763  4.889   1.00 95.86 15  A 1 
ATOM   134  C  CZ  . TYR A 1 15  ? -13.139 16.117  5.184   1.00 96.31 15  A 1 
ATOM   135  O  OH  . TYR A 1 15  ? -12.770 16.487  6.448   1.00 95.86 15  A 1 
ATOM   136  N  N   . THR A 1 16  ? -16.821 17.166  2.026   1.00 96.12 16  A 1 
ATOM   137  C  CA  . THR A 1 16  ? -17.204 18.563  2.237   1.00 96.55 16  A 1 
ATOM   138  C  C   . THR A 1 16  ? -16.655 19.073  3.566   1.00 96.94 16  A 1 
ATOM   139  O  O   . THR A 1 16  ? -16.996 18.567  4.636   1.00 96.45 16  A 1 
ATOM   140  C  CB  . THR A 1 16  ? -18.723 18.723  2.136   1.00 95.91 16  A 1 
ATOM   141  O  OG1 . THR A 1 16  ? -19.147 18.333  0.859   1.00 92.28 16  A 1 
ATOM   142  C  CG2 . THR A 1 16  ? -19.164 20.175  2.308   1.00 92.04 16  A 1 
ATOM   143  N  N   . VAL A 1 17  ? -15.818 20.100  3.524   1.00 97.04 17  A 1 
ATOM   144  C  CA  . VAL A 1 17  ? -15.271 20.744  4.731   1.00 97.07 17  A 1 
ATOM   145  C  C   . VAL A 1 17  ? -16.403 21.334  5.580   1.00 97.18 17  A 1 
ATOM   146  O  O   . VAL A 1 17  ? -17.249 22.065  5.070   1.00 96.25 17  A 1 
ATOM   147  C  CB  . VAL A 1 17  ? -14.242 21.832  4.375   1.00 96.28 17  A 1 
ATOM   148  C  CG1 . VAL A 1 17  ? -13.664 22.498  5.628   1.00 94.07 17  A 1 
ATOM   149  C  CG2 . VAL A 1 17  ? -13.068 21.248  3.578   1.00 94.56 17  A 1 
ATOM   150  N  N   . GLY A 1 18  ? -16.407 21.046  6.878   1.00 96.68 18  A 1 
ATOM   151  C  CA  . GLY A 1 18  ? -17.446 21.503  7.801   1.00 96.64 18  A 1 
ATOM   152  C  C   . GLY A 1 18  ? -18.722 20.653  7.806   1.00 97.11 18  A 1 
ATOM   153  O  O   . GLY A 1 18  ? -19.689 21.030  8.474   1.00 96.00 18  A 1 
ATOM   154  N  N   . SER A 1 19  ? -18.735 19.537  7.092   1.00 96.95 19  A 1 
ATOM   155  C  CA  . SER A 1 19  ? -19.788 18.528  7.164   1.00 96.89 19  A 1 
ATOM   156  C  C   . SER A 1 19  ? -19.688 17.680  8.442   1.00 96.77 19  A 1 
ATOM   157  O  O   . SER A 1 19  ? -18.805 17.875  9.284   1.00 96.08 19  A 1 
ATOM   158  C  CB  . SER A 1 19  ? -19.757 17.643  5.911   1.00 96.41 19  A 1 
ATOM   159  O  OG  . SER A 1 19  ? -18.543 16.928  5.891   1.00 94.78 19  A 1 
ATOM   160  N  N   . ASP A 1 20  ? -20.639 16.752  8.599   1.00 96.32 20  A 1 
ATOM   161  C  CA  . ASP A 1 20  ? -20.702 15.833  9.735   1.00 96.03 20  A 1 
ATOM   162  C  C   . ASP A 1 20  ? -19.861 14.574  9.467   1.00 95.55 20  A 1 
ATOM   163  O  O   . ASP A 1 20  ? -20.195 13.805  8.562   1.00 94.77 20  A 1 
ATOM   164  C  CB  . ASP A 1 20  ? -22.174 15.498  10.011  1.00 95.65 20  A 1 
ATOM   165  C  CG  . ASP A 1 20  ? -22.383 14.675  11.281  1.00 95.24 20  A 1 
ATOM   166  O  OD1 . ASP A 1 20  ? -21.381 14.278  11.912  1.00 93.51 20  A 1 
ATOM   167  O  OD2 . ASP A 1 20  ? -23.564 14.468  11.623  1.00 93.27 20  A 1 
ATOM   168  N  N   . PRO A 1 21  ? -18.814 14.303  10.265  1.00 95.24 21  A 1 
ATOM   169  C  CA  . PRO A 1 21  ? -18.034 13.072  10.145  1.00 93.91 21  A 1 
ATOM   170  C  C   . PRO A 1 21  ? -18.858 11.798  10.309  1.00 93.20 21  A 1 
ATOM   171  O  O   . PRO A 1 21  ? -18.553 10.793  9.675   1.00 91.65 21  A 1 
ATOM   172  C  CB  . PRO A 1 21  ? -16.950 13.172  11.217  1.00 93.13 21  A 1 
ATOM   173  C  CG  . PRO A 1 21  ? -16.773 14.675  11.387  1.00 92.89 21  A 1 
ATOM   174  C  CD  . PRO A 1 21  ? -18.193 15.196  11.230  1.00 94.82 21  A 1 
ATOM   175  N  N   . LEU A 1 22  ? -19.928 11.820  11.099  1.00 94.05 22  A 1 
ATOM   176  C  CA  . LEU A 1 22  ? -20.828 10.676  11.264  1.00 93.02 22  A 1 
ATOM   177  C  C   . LEU A 1 22  ? -21.671 10.399  10.007  1.00 92.47 22  A 1 
ATOM   178  O  O   . LEU A 1 22  ? -22.231 9.318   9.861   1.00 90.54 22  A 1 
ATOM   179  C  CB  . LEU A 1 22  ? -21.755 10.911  12.473  1.00 92.59 22  A 1 
ATOM   180  C  CG  . LEU A 1 22  ? -21.042 11.055  13.824  1.00 89.78 22  A 1 
ATOM   181  C  CD1 . LEU A 1 22  ? -22.071 11.357  14.911  1.00 86.20 22  A 1 
ATOM   182  C  CD2 . LEU A 1 22  ? -20.293 9.774   14.220  1.00 85.33 22  A 1 
ATOM   183  N  N   . LYS A 1 23  ? -21.723 11.358  9.064   1.00 92.49 23  A 1 
ATOM   184  C  CA  . LYS A 1 23  ? -22.330 11.233  7.735   1.00 92.44 23  A 1 
ATOM   185  C  C   . LYS A 1 23  ? -21.267 11.132  6.644   1.00 92.64 23  A 1 
ATOM   186  O  O   . LYS A 1 23  ? -21.433 11.691  5.558   1.00 91.23 23  A 1 
ATOM   187  C  CB  . LYS A 1 23  ? -23.322 12.372  7.499   1.00 92.38 23  A 1 
ATOM   188  C  CG  . LYS A 1 23  ? -24.479 12.350  8.499   1.00 91.48 23  A 1 
ATOM   189  C  CD  . LYS A 1 23  ? -25.512 13.392  8.073   1.00 86.84 23  A 1 
ATOM   190  C  CE  . LYS A 1 23  ? -26.713 13.362  9.007   1.00 81.96 23  A 1 
ATOM   191  N  NZ  . LYS A 1 23  ? -27.775 14.244  8.491   1.00 72.34 23  A 1 
ATOM   192  N  N   . LEU A 1 24  ? -20.161 10.458  6.934   1.00 92.74 24  A 1 
ATOM   193  C  CA  . LEU A 1 24  ? -19.052 10.198  6.016   1.00 92.50 24  A 1 
ATOM   194  C  C   . LEU A 1 24  ? -18.399 11.479  5.457   1.00 93.69 24  A 1 
ATOM   195  O  O   . LEU A 1 24  ? -17.830 11.460  4.370   1.00 92.74 24  A 1 
ATOM   196  C  CB  . LEU A 1 24  ? -19.495 9.229   4.904   1.00 90.76 24  A 1 
ATOM   197  C  CG  . LEU A 1 24  ? -20.138 7.917   5.390   1.00 88.25 24  A 1 
ATOM   198  C  CD1 . LEU A 1 24  ? -20.598 7.099   4.185   1.00 84.93 24  A 1 
ATOM   199  C  CD2 . LEU A 1 24  ? -19.162 7.086   6.219   1.00 83.55 24  A 1 
ATOM   200  N  N   . CYS A 1 25  ? -18.483 12.593  6.189   1.00 93.90 25  A 1 
ATOM   201  C  CA  . CYS A 1 25  ? -17.956 13.894  5.761   1.00 94.72 25  A 1 
ATOM   202  C  C   . CYS A 1 25  ? -18.551 14.416  4.435   1.00 95.04 25  A 1 
ATOM   203  O  O   . CYS A 1 25  ? -17.896 15.179  3.731   1.00 94.28 25  A 1 
ATOM   204  C  CB  . CYS A 1 25  ? -16.417 13.866  5.762   1.00 94.87 25  A 1 
ATOM   205  S  SG  . CYS A 1 25  ? -15.679 13.448  7.353   1.00 94.35 25  A 1 
ATOM   206  N  N   . ARG A 1 26  ? -19.786 14.038  4.092   1.00 95.16 26  A 1 
ATOM   207  C  CA  . ARG A 1 26  ? -20.457 14.442  2.843   1.00 94.52 26  A 1 
ATOM   208  C  C   . ARG A 1 26  ? -21.640 15.376  3.067   1.00 94.68 26  A 1 
ATOM   209  O  O   . ARG A 1 26  ? -21.918 16.239  2.245   1.00 93.25 26  A 1 
ATOM   210  C  CB  . ARG A 1 26  ? -20.912 13.194  2.090   1.00 93.06 26  A 1 
ATOM   211  C  CG  . ARG A 1 26  ? -19.723 12.330  1.674   1.00 91.53 26  A 1 
ATOM   212  C  CD  . ARG A 1 26  ? -20.178 11.049  0.980   1.00 89.95 26  A 1 
ATOM   213  N  NE  . ARG A 1 26  ? -19.018 10.254  0.595   1.00 89.21 26  A 1 
ATOM   214  C  CZ  . ARG A 1 26  ? -18.926 8.953   0.490   1.00 88.40 26  A 1 
ATOM   215  N  NH1 . ARG A 1 26  ? -19.956 8.160   0.631   1.00 84.39 26  A 1 
ATOM   216  N  NH2 . ARG A 1 26  ? -17.775 8.422   0.255   1.00 83.39 26  A 1 
ATOM   217  N  N   . GLU A 1 27  ? -22.330 15.205  4.179   1.00 95.00 27  A 1 
ATOM   218  C  CA  . GLU A 1 27  ? -23.591 15.874  4.474   1.00 94.77 27  A 1 
ATOM   219  C  C   . GLU A 1 27  ? -23.630 16.460  5.886   1.00 95.87 27  A 1 
ATOM   220  O  O   . GLU A 1 27  ? -22.760 16.213  6.727   1.00 94.12 27  A 1 
ATOM   221  C  CB  . GLU A 1 27  ? -24.761 14.895  4.285   1.00 91.22 27  A 1 
ATOM   222  C  CG  . GLU A 1 27  ? -24.904 14.364  2.855   1.00 83.36 27  A 1 
ATOM   223  C  CD  . GLU A 1 27  ? -26.153 13.487  2.682   1.00 82.98 27  A 1 
ATOM   224  O  OE1 . GLU A 1 27  ? -26.332 12.969  1.558   1.00 75.40 27  A 1 
ATOM   225  O  OE2 . GLU A 1 27  ? -26.931 13.362  3.658   1.00 76.23 27  A 1 
ATOM   226  N  N   . GLY A 1 28  ? -24.689 17.231  6.179   1.00 95.18 28  A 1 
ATOM   227  C  CA  . GLY A 1 28  ? -24.912 17.817  7.493   1.00 95.75 28  A 1 
ATOM   228  C  C   . GLY A 1 28  ? -23.925 18.938  7.833   1.00 96.99 28  A 1 
ATOM   229  O  O   . GLY A 1 28  ? -23.244 19.498  6.975   1.00 95.33 28  A 1 
ATOM   230  N  N   . LYS A 1 29  ? -23.897 19.300  9.123   1.00 96.39 29  A 1 
ATOM   231  C  CA  . LYS A 1 29  ? -22.981 20.293  9.675   1.00 96.53 29  A 1 
ATOM   232  C  C   . LYS A 1 29  ? -22.194 19.675  10.814  1.00 96.60 29  A 1 
ATOM   233  O  O   . LYS A 1 29  ? -22.780 19.044  11.693  1.00 93.30 29  A 1 
ATOM   234  C  CB  . LYS A 1 29  ? -23.727 21.540  10.161  1.00 94.82 29  A 1 
ATOM   235  C  CG  . LYS A 1 29  ? -24.311 22.369  9.011   1.00 84.29 29  A 1 
ATOM   236  C  CD  . LYS A 1 29  ? -24.951 23.654  9.555   1.00 77.66 29  A 1 
ATOM   237  C  CE  . LYS A 1 29  ? -25.511 24.487  8.410   1.00 67.13 29  A 1 
ATOM   238  N  NZ  . LYS A 1 29  ? -26.157 25.727  8.894   1.00 57.70 29  A 1 
ATOM   239  N  N   . GLY A 1 30  ? -20.889 19.912  10.828  1.00 96.46 30  A 1 
ATOM   240  C  CA  . GLY A 1 30  ? -19.997 19.359  11.825  1.00 95.98 30  A 1 
ATOM   241  C  C   . GLY A 1 30  ? -18.617 19.997  11.757  1.00 96.48 30  A 1 
ATOM   242  O  O   . GLY A 1 30  ? -18.466 21.178  11.452  1.00 94.74 30  A 1 
ATOM   243  N  N   . ASN A 1 31  ? -17.609 19.213  12.067  1.00 95.84 31  A 1 
ATOM   244  C  CA  . ASN A 1 31  ? -16.227 19.656  12.188  1.00 94.81 31  A 1 
ATOM   245  C  C   . ASN A 1 31  ? -15.268 18.830  11.310  1.00 95.64 31  A 1 
ATOM   246  O  O   . ASN A 1 31  ? -14.106 18.651  11.675  1.00 93.87 31  A 1 
ATOM   247  C  CB  . ASN A 1 31  ? -15.851 19.711  13.682  1.00 91.77 31  A 1 
ATOM   248  C  CG  . ASN A 1 31  ? -16.049 18.396  14.421  1.00 86.38 31  A 1 
ATOM   249  O  OD1 . ASN A 1 31  ? -16.472 17.380  13.904  1.00 75.46 31  A 1 
ATOM   250  N  ND2 . ASN A 1 31  ? -15.766 18.374  15.703  1.00 78.33 31  A 1 
ATOM   251  N  N   . ALA A 1 32  ? -15.741 18.353  10.161  1.00 95.72 32  A 1 
ATOM   252  C  CA  . ALA A 1 32  ? -14.900 17.732  9.140   1.00 95.93 32  A 1 
ATOM   253  C  C   . ALA A 1 32  ? -13.787 18.718  8.733   1.00 96.12 32  A 1 
ATOM   254  O  O   . ALA A 1 32  ? -14.044 19.854  8.330   1.00 95.30 32  A 1 
ATOM   255  C  CB  . ALA A 1 32  ? -15.766 17.308  7.957   1.00 95.82 32  A 1 
ATOM   256  N  N   . GLY A 1 33  ? -12.542 18.306  8.904   1.00 96.16 33  A 1 
ATOM   257  C  CA  . GLY A 1 33  ? -11.364 19.148  8.757   1.00 95.89 33  A 1 
ATOM   258  C  C   . GLY A 1 33  ? -11.034 19.472  7.304   1.00 96.52 33  A 1 
ATOM   259  O  O   . GLY A 1 33  ? -11.417 18.755  6.385   1.00 96.11 33  A 1 
ATOM   260  N  N   . LYS A 1 34  ? -10.240 20.535  7.084   1.00 96.35 34  A 1 
ATOM   261  C  CA  . LYS A 1 34  ? -9.808  20.930  5.732   1.00 96.57 34  A 1 
ATOM   262  C  C   . LYS A 1 34  ? -9.086  19.812  4.960   1.00 97.03 34  A 1 
ATOM   263  O  O   . LYS A 1 34  ? -9.211  19.733  3.747   1.00 96.52 34  A 1 
ATOM   264  C  CB  . LYS A 1 34  ? -8.912  22.175  5.830   1.00 95.92 34  A 1 
ATOM   265  C  CG  . LYS A 1 34  ? -8.433  22.643  4.447   1.00 93.14 34  A 1 
ATOM   266  C  CD  . LYS A 1 34  ? -7.579  23.912  4.506   1.00 90.03 34  A 1 
ATOM   267  C  CE  . LYS A 1 34  ? -7.111  24.200  3.082   1.00 84.13 34  A 1 
ATOM   268  N  NZ  . LYS A 1 34  ? -6.176  25.345  2.998   1.00 75.73 34  A 1 
ATOM   269  N  N   . TYR A 1 35  ? -8.285  19.002  5.665   1.00 97.00 35  A 1 
ATOM   270  C  CA  . TYR A 1 35  ? -7.419  17.985  5.068   1.00 97.24 35  A 1 
ATOM   271  C  C   . TYR A 1 35  ? -7.890  16.551  5.337   1.00 97.17 35  A 1 
ATOM   272  O  O   . TYR A 1 35  ? -7.133  15.622  5.101   1.00 95.84 35  A 1 
ATOM   273  C  CB  . TYR A 1 35  ? -5.981  18.207  5.549   1.00 97.20 35  A 1 
ATOM   274  C  CG  . TYR A 1 35  ? -5.371  19.507  5.107   1.00 97.38 35  A 1 
ATOM   275  C  CD1 . TYR A 1 35  ? -4.979  19.675  3.762   1.00 96.79 35  A 1 
ATOM   276  C  CD2 . TYR A 1 35  ? -5.161  20.556  6.017   1.00 96.79 35  A 1 
ATOM   277  C  CE1 . TYR A 1 35  ? -4.377  20.868  3.335   1.00 96.16 35  A 1 
ATOM   278  C  CE2 . TYR A 1 35  ? -4.557  21.757  5.606   1.00 96.26 35  A 1 
ATOM   279  C  CZ  . TYR A 1 35  ? -4.164  21.909  4.262   1.00 96.46 35  A 1 
ATOM   280  O  OH  . TYR A 1 35  ? -3.570  23.073  3.860   1.00 95.41 35  A 1 
ATOM   281  N  N   . GLY A 1 36  ? -9.117  16.378  5.842   1.00 96.81 36  A 1 
ATOM   282  C  CA  . GLY A 1 36  ? -9.650  15.066  6.176   1.00 96.51 36  A 1 
ATOM   283  C  C   . GLY A 1 36  ? -10.140 14.968  7.617   1.00 96.68 36  A 1 
ATOM   284  O  O   . GLY A 1 36  ? -10.066 15.921  8.404   1.00 95.53 36  A 1 
ATOM   285  N  N   . ASP A 1 37  ? -10.652 13.783  7.934   1.00 95.92 37  A 1 
ATOM   286  C  CA  . ASP A 1 37  ? -11.130 13.396  9.257   1.00 95.87 37  A 1 
ATOM   287  C  C   . ASP A 1 37  ? -10.862 11.899  9.452   1.00 95.61 37  A 1 
ATOM   288  O  O   . ASP A 1 37  ? -11.049 11.129  8.514   1.00 94.54 37  A 1 
ATOM   289  C  CB  . ASP A 1 37  ? -12.631 13.673  9.336   1.00 95.30 37  A 1 
ATOM   290  C  CG  . ASP A 1 37  ? -13.127 13.667  10.777  1.00 94.78 37  A 1 
ATOM   291  O  OD1 . ASP A 1 37  ? -13.208 12.609  11.431  1.00 92.16 37  A 1 
ATOM   292  O  OD2 . ASP A 1 37  ? -13.413 14.771  11.282  1.00 91.64 37  A 1 
ATOM   293  N  N   . TYR A 1 38  ? -10.463 11.491  10.653  1.00 93.79 38  A 1 
ATOM   294  C  CA  . TYR A 1 38  ? -10.153 10.085  10.931  1.00 92.80 38  A 1 
ATOM   295  C  C   . TYR A 1 38  ? -11.357 9.126   10.824  1.00 92.16 38  A 1 
ATOM   296  O  O   . TYR A 1 38  ? -11.182 7.913   10.930  1.00 89.64 38  A 1 
ATOM   297  C  CB  . TYR A 1 38  ? -9.504  9.981   12.314  1.00 92.19 38  A 1 
ATOM   298  C  CG  . TYR A 1 38  ? -8.106  10.554  12.391  1.00 92.18 38  A 1 
ATOM   299  C  CD1 . TYR A 1 38  ? -7.061  9.955   11.663  1.00 90.90 38  A 1 
ATOM   300  C  CD2 . TYR A 1 38  ? -7.815  11.666  13.201  1.00 91.05 38  A 1 
ATOM   301  C  CE1 . TYR A 1 38  ? -5.750  10.459  11.741  1.00 89.84 38  A 1 
ATOM   302  C  CE2 . TYR A 1 38  ? -6.512  12.177  13.289  1.00 89.67 38  A 1 
ATOM   303  C  CZ  . TYR A 1 38  ? -5.477  11.565  12.558  1.00 90.53 38  A 1 
ATOM   304  O  OH  . TYR A 1 38  ? -4.193  12.051  12.642  1.00 88.14 38  A 1 
ATOM   305  N  N   . SER A 1 39  ? -12.552 9.650   10.619  1.00 92.80 39  A 1 
ATOM   306  C  CA  . SER A 1 39  ? -13.776 8.868   10.398  1.00 92.55 39  A 1 
ATOM   307  C  C   . SER A 1 39  ? -14.184 8.791   8.919   1.00 93.16 39  A 1 
ATOM   308  O  O   . SER A 1 39  ? -15.230 8.220   8.615   1.00 90.67 39  A 1 
ATOM   309  C  CB  . SER A 1 39  ? -14.935 9.459   11.207  1.00 90.95 39  A 1 
ATOM   310  O  OG  . SER A 1 39  ? -14.558 9.745   12.541  1.00 84.15 39  A 1 
ATOM   311  N  N   . CYS A 1 40  ? -13.412 9.404   8.019   1.00 94.45 40  A 1 
ATOM   312  C  CA  . CYS A 1 40  ? -13.765 9.564   6.612   1.00 94.99 40  A 1 
ATOM   313  C  C   . CYS A 1 40  ? -12.592 9.207   5.691   1.00 95.17 40  A 1 
ATOM   314  O  O   . CYS A 1 40  ? -11.437 9.229   6.114   1.00 94.05 40  A 1 
ATOM   315  C  CB  . CYS A 1 40  ? -14.220 11.016  6.380   1.00 94.88 40  A 1 
ATOM   316  S  SG  . CYS A 1 40  ? -15.648 11.490  7.399   1.00 94.25 40  A 1 
ATOM   317  N  N   . ASP A 1 41  ? -12.906 8.945   4.416   1.00 95.80 41  A 1 
ATOM   318  C  CA  . ASP A 1 41  ? -11.904 8.761   3.374   1.00 96.14 41  A 1 
ATOM   319  C  C   . ASP A 1 41  ? -11.166 10.066  3.038   1.00 96.58 41  A 1 
ATOM   320  O  O   . ASP A 1 41  ? -11.589 11.180  3.362   1.00 95.67 41  A 1 
ATOM   321  C  CB  . ASP A 1 41  ? -12.556 8.180   2.122   1.00 95.35 41  A 1 
ATOM   322  C  CG  . ASP A 1 41  ? -12.828 6.672   2.201   1.00 94.66 41  A 1 
ATOM   323  O  OD1 . ASP A 1 41  ? -12.047 5.946   2.839   1.00 92.49 41  A 1 
ATOM   324  O  OD2 . ASP A 1 41  ? -13.806 6.233   1.551   1.00 92.02 41  A 1 
ATOM   325  N  N   . ALA A 1 42  ? -10.029 9.928   2.354   1.00 96.73 42  A 1 
ATOM   326  C  CA  . ALA A 1 42  ? -9.157  11.029  2.002   1.00 96.90 42  A 1 
ATOM   327  C  C   . ALA A 1 42  ? -9.830  12.043  1.062   1.00 97.15 42  A 1 
ATOM   328  O  O   . ALA A 1 42  ? -10.616 11.709  0.182   1.00 96.34 42  A 1 
ATOM   329  C  CB  . ALA A 1 42  ? -7.862  10.478  1.394   1.00 96.46 42  A 1 
ATOM   330  N  N   . ASN A 1 43  ? -9.473  13.315  1.211   1.00 97.20 43  A 1 
ATOM   331  C  CA  . ASN A 1 43  ? -9.981  14.390  0.364   1.00 97.29 43  A 1 
ATOM   332  C  C   . ASN A 1 43  ? -8.921  14.935  -0.602  1.00 97.62 43  A 1 
ATOM   333  O  O   . ASN A 1 43  ? -7.714  14.763  -0.432  1.00 97.25 43  A 1 
ATOM   334  C  CB  . ASN A 1 43  ? -10.666 15.456  1.237   1.00 96.12 43  A 1 
ATOM   335  C  CG  . ASN A 1 43  ? -9.733  16.418  1.949   1.00 96.51 43  A 1 
ATOM   336  O  OD1 . ASN A 1 43  ? -8.547  16.516  1.740   1.00 91.42 43  A 1 
ATOM   337  N  ND2 . ASN A 1 43  ? -10.289 17.248  2.803   1.00 91.66 43  A 1 
ATOM   338  N  N   . MET A 1 44  ? -9.389  15.687  -1.604  1.00 97.51 44  A 1 
ATOM   339  C  CA  . MET A 1 44  ? -8.506  16.250  -2.632  1.00 97.30 44  A 1 
ATOM   340  C  C   . MET A 1 44  ? -7.479  17.244  -2.065  1.00 97.61 44  A 1 
ATOM   341  O  O   . MET A 1 44  ? -6.356  17.312  -2.562  1.00 97.45 44  A 1 
ATOM   342  C  CB  . MET A 1 44  ? -9.364  16.896  -3.724  1.00 96.59 44  A 1 
ATOM   343  C  CG  . MET A 1 44  ? -8.539  17.163  -4.991  1.00 91.43 44  A 1 
ATOM   344  S  SD  . MET A 1 44  ? -7.962  15.645  -5.781  1.00 88.66 44  A 1 
ATOM   345  C  CE  . MET A 1 44  ? -6.598  16.294  -6.753  1.00 78.21 44  A 1 
ATOM   346  N  N   . ALA A 1 45  ? -7.812  17.998  -1.010  1.00 97.50 45  A 1 
ATOM   347  C  CA  . ALA A 1 45  ? -6.883  18.949  -0.402  1.00 97.61 45  A 1 
ATOM   348  C  C   . ALA A 1 45  ? -5.665  18.251  0.233   1.00 98.04 45  A 1 
ATOM   349  O  O   . ALA A 1 45  ? -4.540  18.754  0.135   1.00 97.69 45  A 1 
ATOM   350  C  CB  . ALA A 1 45  ? -7.634  19.797  0.626   1.00 97.35 45  A 1 
ATOM   351  N  N   . LEU A 1 46  ? -5.875  17.085  0.842   1.00 97.92 46  A 1 
ATOM   352  C  CA  . LEU A 1 46  ? -4.801  16.234  1.340   1.00 98.12 46  A 1 
ATOM   353  C  C   . LEU A 1 46  ? -3.929  15.736  0.188   1.00 98.33 46  A 1 
ATOM   354  O  O   . LEU A 1 46  ? -2.709  15.908  0.241   1.00 98.29 46  A 1 
ATOM   355  C  CB  . LEU A 1 46  ? -5.405  15.071  2.149   1.00 98.02 46  A 1 
ATOM   356  C  CG  . LEU A 1 46  ? -4.359  14.087  2.701   1.00 97.66 46  A 1 
ATOM   357  C  CD1 . LEU A 1 46  ? -3.512  14.716  3.810   1.00 97.07 46  A 1 
ATOM   358  C  CD2 . LEU A 1 46  ? -5.070  12.857  3.258   1.00 96.98 46  A 1 
ATOM   359  N  N   . LEU A 1 47  ? -4.542  15.209  -0.876  1.00 98.14 47  A 1 
ATOM   360  C  CA  . LEU A 1 47  ? -3.814  14.709  -2.041  1.00 98.02 47  A 1 
ATOM   361  C  C   . LEU A 1 47  ? -2.999  15.790  -2.751  1.00 98.16 47  A 1 
ATOM   362  O  O   . LEU A 1 47  ? -1.839  15.568  -3.064  1.00 97.81 47  A 1 
ATOM   363  C  CB  . LEU A 1 47  ? -4.792  14.057  -3.025  1.00 97.30 47  A 1 
ATOM   364  C  CG  . LEU A 1 47  ? -5.330  12.699  -2.552  1.00 90.50 47  A 1 
ATOM   365  C  CD1 . LEU A 1 47  ? -6.285  12.179  -3.604  1.00 86.20 47  A 1 
ATOM   366  C  CD2 . LEU A 1 47  ? -4.216  11.673  -2.372  1.00 86.76 47  A 1 
ATOM   367  N  N   . ASP A 1 48  ? -3.543  16.992  -2.927  1.00 98.07 48  A 1 
ATOM   368  C  CA  . ASP A 1 48  ? -2.789  18.106  -3.506  1.00 97.86 48  A 1 
ATOM   369  C  C   . ASP A 1 48  ? -1.573  18.489  -2.657  1.00 98.04 48  A 1 
ATOM   370  O  O   . ASP A 1 48  ? -0.523  18.886  -3.183  1.00 97.79 48  A 1 
ATOM   371  C  CB  . ASP A 1 48  ? -3.706  19.329  -3.649  1.00 97.28 48  A 1 
ATOM   372  C  CG  . ASP A 1 48  ? -4.632  19.275  -4.858  1.00 92.94 48  A 1 
ATOM   373  O  OD1 . ASP A 1 48  ? -4.280  18.597  -5.854  1.00 89.75 48  A 1 
ATOM   374  O  OD2 . ASP A 1 48  ? -5.621  20.037  -4.829  1.00 89.03 48  A 1 
ATOM   375  N  N   . SER A 1 49  ? -1.684  18.370  -1.328  1.00 98.18 49  A 1 
ATOM   376  C  CA  . SER A 1 49  ? -0.552  18.572  -0.428  1.00 98.27 49  A 1 
ATOM   377  C  C   . SER A 1 49  ? 0.484   17.447  -0.550  1.00 98.55 49  A 1 
ATOM   378  O  O   . SER A 1 49  ? 1.681   17.738  -0.553  1.00 98.30 49  A 1 
ATOM   379  C  CB  . SER A 1 49  ? -1.033  18.764  1.020   1.00 97.61 49  A 1 
ATOM   380  O  OG  . SER A 1 49  ? -1.294  17.552  1.693   1.00 91.72 49  A 1 
ATOM   381  N  N   . LEU A 1 50  ? 0.035   16.203  -0.739  1.00 98.38 50  A 1 
ATOM   382  C  CA  . LEU A 1 50  ? 0.893   15.041  -0.928  1.00 98.57 50  A 1 
ATOM   383  C  C   . LEU A 1 50  ? 1.673   15.123  -2.240  1.00 98.64 50  A 1 
ATOM   384  O  O   . LEU A 1 50  ? 2.894   14.967  -2.229  1.00 98.59 50  A 1 
ATOM   385  C  CB  . LEU A 1 50  ? 0.035   13.763  -0.846  1.00 98.46 50  A 1 
ATOM   386  C  CG  . LEU A 1 50  ? 0.831   12.468  -1.068  1.00 98.14 50  A 1 
ATOM   387  C  CD1 . LEU A 1 50  ? 1.970   12.308  -0.065  1.00 97.68 50  A 1 
ATOM   388  C  CD2 . LEU A 1 50  ? -0.109  11.274  -0.946  1.00 97.51 50  A 1 
ATOM   389  N  N   . VAL A 1 51  ? 1.015   15.445  -3.346  1.00 98.57 51  A 1 
ATOM   390  C  CA  . VAL A 1 51  ? 1.673   15.625  -4.652  1.00 98.45 51  A 1 
ATOM   391  C  C   . VAL A 1 51  ? 2.790   16.656  -4.559  1.00 98.57 51  A 1 
ATOM   392  O  O   . VAL A 1 51  ? 3.910   16.422  -5.021  1.00 98.34 51  A 1 
ATOM   393  C  CB  . VAL A 1 51  ? 0.644   16.042  -5.724  1.00 98.18 51  A 1 
ATOM   394  C  CG1 . VAL A 1 51  ? 1.313   16.432  -7.053  1.00 97.32 51  A 1 
ATOM   395  C  CG2 . VAL A 1 51  ? -0.332  14.911  -6.021  1.00 97.43 51  A 1 
ATOM   396  N  N   . LYS A 1 52  ? 2.533   17.802  -3.914  1.00 98.37 52  A 1 
ATOM   397  C  CA  . LYS A 1 52  ? 3.553   18.840  -3.696  1.00 98.20 52  A 1 
ATOM   398  C  C   . LYS A 1 52  ? 4.698   18.344  -2.817  1.00 98.38 52  A 1 
ATOM   399  O  O   . LYS A 1 52  ? 5.847   18.704  -3.063  1.00 97.91 52  A 1 
ATOM   400  C  CB  . LYS A 1 52  ? 2.917   20.083  -3.060  1.00 97.83 52  A 1 
ATOM   401  C  CG  . LYS A 1 52  ? 2.042   20.863  -4.056  1.00 90.18 52  A 1 
ATOM   402  C  CD  . LYS A 1 52  ? 1.291   21.989  -3.345  1.00 86.86 52  A 1 
ATOM   403  C  CE  . LYS A 1 52  ? 0.350   22.657  -4.345  1.00 75.28 52  A 1 
ATOM   404  N  NZ  . LYS A 1 52  ? -0.547  23.674  -3.706  1.00 66.73 52  A 1 
ATOM   405  N  N   . PHE A 1 53  ? 4.399   17.555  -1.791  1.00 98.55 53  A 1 
ATOM   406  C  CA  . PHE A 1 53  ? 5.400   16.983  -0.900  1.00 98.61 53  A 1 
ATOM   407  C  C   . PHE A 1 53  ? 6.307   15.991  -1.632  1.00 98.69 53  A 1 
ATOM   408  O  O   . PHE A 1 53  ? 7.525   16.147  -1.569  1.00 98.56 53  A 1 
ATOM   409  C  CB  . PHE A 1 53  ? 4.717   16.341  0.309   1.00 98.59 53  A 1 
ATOM   410  C  CG  . PHE A 1 53  ? 5.705   15.704  1.257   1.00 98.56 53  A 1 
ATOM   411  C  CD1 . PHE A 1 53  ? 5.934   14.314  1.222   1.00 98.14 53  A 1 
ATOM   412  C  CD2 . PHE A 1 53  ? 6.450   16.508  2.139   1.00 98.23 53  A 1 
ATOM   413  C  CE1 . PHE A 1 53  ? 6.888   13.738  2.059   1.00 97.75 53  A 1 
ATOM   414  C  CE2 . PHE A 1 53  ? 7.410   15.937  2.979   1.00 97.73 53  A 1 
ATOM   415  C  CZ  . PHE A 1 53  ? 7.636   14.544  2.952   1.00 97.75 53  A 1 
ATOM   416  N  N   . ILE A 1 54  ? 5.731   15.046  -2.382  1.00 98.51 54  A 1 
ATOM   417  C  CA  . ILE A 1 54  ? 6.482   14.059  -3.164  1.00 98.54 54  A 1 
ATOM   418  C  C   . ILE A 1 54  ? 7.414   14.760  -4.148  1.00 98.41 54  A 1 
ATOM   419  O  O   . ILE A 1 54  ? 8.617   14.538  -4.097  1.00 98.16 54  A 1 
ATOM   420  C  CB  . ILE A 1 54  ? 5.532   13.074  -3.880  1.00 98.61 54  A 1 
ATOM   421  C  CG1 . ILE A 1 54  ? 4.790   12.194  -2.854  1.00 98.37 54  A 1 
ATOM   422  C  CG2 . ILE A 1 54  ? 6.311   12.180  -4.866  1.00 98.31 54  A 1 
ATOM   423  C  CD1 . ILE A 1 54  ? 3.619   11.417  -3.454  1.00 97.89 54  A 1 
ATOM   424  N  N   . LYS A 1 55  ? 6.898   15.680  -4.975  1.00 98.24 55  A 1 
ATOM   425  C  CA  . LYS A 1 55  ? 7.709   16.416  -5.961  1.00 97.77 55  A 1 
ATOM   426  C  C   . LYS A 1 55  ? 8.884   17.173  -5.330  1.00 97.49 55  A 1 
ATOM   427  O  O   . LYS A 1 55  ? 9.943   17.256  -5.932  1.00 96.40 55  A 1 
ATOM   428  C  CB  . LYS A 1 55  ? 6.827   17.388  -6.770  1.00 97.04 55  A 1 
ATOM   429  C  CG  . LYS A 1 55  ? 5.941   16.660  -7.788  1.00 95.00 55  A 1 
ATOM   430  C  CD  . LYS A 1 55  ? 5.206   17.657  -8.710  1.00 92.36 55  A 1 
ATOM   431  C  CE  . LYS A 1 55  ? 4.507   16.893  -9.830  1.00 87.63 55  A 1 
ATOM   432  N  NZ  . LYS A 1 55  ? 4.094   17.735  -10.989 1.00 83.07 55  A 1 
ATOM   433  N  N   . ARG A 1 56  ? 8.719   17.722  -4.118  1.00 97.77 56  A 1 
ATOM   434  C  CA  . ARG A 1 56  ? 9.787   18.440  -3.398  1.00 97.46 56  A 1 
ATOM   435  C  C   . ARG A 1 56  ? 10.820  17.533  -2.742  1.00 97.50 56  A 1 
ATOM   436  O  O   . ARG A 1 56  ? 11.885  18.022  -2.385  1.00 96.48 56  A 1 
ATOM   437  C  CB  . ARG A 1 56  ? 9.174   19.346  -2.325  1.00 96.52 56  A 1 
ATOM   438  C  CG  . ARG A 1 56  ? 8.498   20.582  -2.922  1.00 83.38 56  A 1 
ATOM   439  C  CD  . ARG A 1 56  ? 7.808   21.336  -1.791  1.00 81.68 56  A 1 
ATOM   440  N  NE  . ARG A 1 56  ? 7.062   22.504  -2.288  1.00 71.23 56  A 1 
ATOM   441  C  CZ  . ARG A 1 56  ? 6.334   23.330  -1.546  1.00 64.61 56  A 1 
ATOM   442  N  NH1 . ARG A 1 56  ? 6.223   23.164  -0.257  1.00 58.26 56  A 1 
ATOM   443  N  NH2 . ARG A 1 56  ? 5.717   24.323  -2.103  1.00 57.09 56  A 1 
ATOM   444  N  N   . ASN A 1 57  ? 10.492  16.269  -2.526  1.00 97.71 57  A 1 
ATOM   445  C  CA  . ASN A 1 57  ? 11.338  15.288  -1.851  1.00 97.76 57  A 1 
ATOM   446  C  C   . ASN A 1 57  ? 11.761  14.154  -2.792  1.00 97.72 57  A 1 
ATOM   447  O  O   . ASN A 1 57  ? 12.010  13.037  -2.342  1.00 97.05 57  A 1 
ATOM   448  C  CB  . ASN A 1 57  ? 10.637  14.779  -0.574  1.00 97.68 57  A 1 
ATOM   449  C  CG  . ASN A 1 57  ? 10.487  15.880  0.474   1.00 96.03 57  A 1 
ATOM   450  O  OD1 . ASN A 1 57  ? 11.345  16.112  1.308   1.00 87.72 57  A 1 
ATOM   451  N  ND2 . ASN A 1 57  ? 9.387   16.585  0.459   1.00 87.15 57  A 1 
ATOM   452  N  N   . THR A 1 58  ? 11.791  14.426  -4.096  1.00 97.77 58  A 1 
ATOM   453  C  CA  . THR A 1 58  ? 12.235  13.495  -5.126  1.00 97.57 58  A 1 
ATOM   454  C  C   . THR A 1 58  ? 13.436  14.074  -5.863  1.00 97.06 58  A 1 
ATOM   455  O  O   . THR A 1 58  ? 13.327  15.113  -6.510  1.00 95.00 58  A 1 
ATOM   456  C  CB  . THR A 1 58  ? 11.105  13.186  -6.107  1.00 97.16 58  A 1 
ATOM   457  O  OG1 . THR A 1 58  ? 9.999   12.620  -5.432  1.00 94.08 58  A 1 
ATOM   458  C  CG2 . THR A 1 58  ? 11.533  12.176  -7.167  1.00 95.14 58  A 1 
ATOM   459  N  N   . ASP A 1 59  ? 14.555  13.363  -5.787  1.00 95.97 59  A 1 
ATOM   460  C  CA  . ASP A 1 59  ? 15.757  13.662  -6.558  1.00 94.61 59  A 1 
ATOM   461  C  C   . ASP A 1 59  ? 15.666  13.102  -7.985  1.00 94.72 59  A 1 
ATOM   462  O  O   . ASP A 1 59  ? 14.733  12.386  -8.343  1.00 90.52 59  A 1 
ATOM   463  C  CB  . ASP A 1 59  ? 16.987  13.125  -5.805  1.00 91.23 59  A 1 
ATOM   464  C  CG  . ASP A 1 59  ? 17.231  13.870  -4.490  1.00 80.58 59  A 1 
ATOM   465  O  OD1 . ASP A 1 59  ? 17.070  15.113  -4.500  1.00 75.11 59  A 1 
ATOM   466  O  OD2 . ASP A 1 59  ? 17.577  13.202  -3.499  1.00 75.62 59  A 1 
ATOM   467  N  N   . VAL A 1 60  ? 16.672  13.400  -8.824  1.00 93.82 60  A 1 
ATOM   468  C  CA  . VAL A 1 60  ? 16.714  12.970  -10.233 1.00 93.00 60  A 1 
ATOM   469  C  C   . VAL A 1 60  ? 16.513  11.450  -10.381 1.00 93.40 60  A 1 
ATOM   470  O  O   . VAL A 1 60  ? 15.721  11.012  -11.212 1.00 90.29 60  A 1 
ATOM   471  C  CB  . VAL A 1 60  ? 18.038  13.399  -10.892 1.00 90.51 60  A 1 
ATOM   472  C  CG1 . VAL A 1 60  ? 18.157  12.913  -12.341 1.00 79.15 60  A 1 
ATOM   473  C  CG2 . VAL A 1 60  ? 18.150  14.932  -10.909 1.00 80.22 60  A 1 
ATOM   474  N  N   . ASN A 1 61  ? 17.164  10.665  -9.530  1.00 94.08 61  A 1 
ATOM   475  C  CA  . ASN A 1 61  ? 17.059  9.204   -9.530  1.00 94.76 61  A 1 
ATOM   476  C  C   . ASN A 1 61  ? 15.948  8.674   -8.594  1.00 96.18 61  A 1 
ATOM   477  O  O   . ASN A 1 61  ? 15.943  7.498   -8.267  1.00 93.82 61  A 1 
ATOM   478  C  CB  . ASN A 1 61  ? 18.429  8.584   -9.210  1.00 91.24 61  A 1 
ATOM   479  C  CG  . ASN A 1 61  ? 19.467  8.843   -10.301 1.00 82.88 61  A 1 
ATOM   480  O  OD1 . ASN A 1 61  ? 19.188  9.292   -11.394 1.00 73.06 61  A 1 
ATOM   481  N  ND2 . ASN A 1 61  ? 20.712  8.560   -10.016 1.00 73.13 61  A 1 
ATOM   482  N  N   . GLY A 1 62  ? 15.025  9.531   -8.155  1.00 96.03 62  A 1 
ATOM   483  C  CA  . GLY A 1 62  ? 13.905  9.179   -7.279  1.00 97.03 62  A 1 
ATOM   484  C  C   . GLY A 1 62  ? 12.540  9.247   -7.952  1.00 97.86 62  A 1 
ATOM   485  O  O   . GLY A 1 62  ? 11.519  9.065   -7.291  1.00 97.24 62  A 1 
ATOM   486  N  N   . LYS A 1 63  ? 12.493  9.529   -9.263  1.00 97.53 63  A 1 
ATOM   487  C  CA  . LYS A 1 63  ? 11.256  9.671   -10.047 1.00 97.63 63  A 1 
ATOM   488  C  C   . LYS A 1 63  ? 10.640  8.303   -10.397 1.00 97.92 63  A 1 
ATOM   489  O  O   . LYS A 1 63  ? 10.441  7.966   -11.563 1.00 97.48 63  A 1 
ATOM   490  C  CB  . LYS A 1 63  ? 11.508  10.539  -11.296 1.00 97.25 63  A 1 
ATOM   491  C  CG  . LYS A 1 63  ? 11.887  11.986  -10.973 1.00 95.84 63  A 1 
ATOM   492  C  CD  . LYS A 1 63  ? 11.980  12.790  -12.277 1.00 93.12 63  A 1 
ATOM   493  C  CE  . LYS A 1 63  ? 12.318  14.262  -12.036 1.00 87.11 63  A 1 
ATOM   494  N  NZ  . LYS A 1 63  ? 12.302  15.013  -13.312 1.00 79.13 63  A 1 
ATOM   495  N  N   . VAL A 1 64  ? 10.372  7.509   -9.375  1.00 98.46 64  A 1 
ATOM   496  C  CA  . VAL A 1 64  ? 9.807   6.166   -9.485  1.00 98.62 64  A 1 
ATOM   497  C  C   . VAL A 1 64  ? 8.703   6.004   -8.438  1.00 98.73 64  A 1 
ATOM   498  O  O   . VAL A 1 64  ? 8.862   6.423   -7.291  1.00 98.61 64  A 1 
ATOM   499  C  CB  . VAL A 1 64  ? 10.880  5.070   -9.286  1.00 98.47 64  A 1 
ATOM   500  C  CG1 . VAL A 1 64  ? 10.321  3.688   -9.604  1.00 97.85 64  A 1 
ATOM   501  C  CG2 . VAL A 1 64  ? 12.101  5.288   -10.190 1.00 97.91 64  A 1 
ATOM   502  N  N   . MET A 1 65  ? 7.578   5.404   -8.827  1.00 98.83 65  A 1 
ATOM   503  C  CA  . MET A 1 65  ? 6.442   5.217   -7.934  1.00 98.88 65  A 1 
ATOM   504  C  C   . MET A 1 65  ? 5.704   3.914   -8.226  1.00 98.83 65  A 1 
ATOM   505  O  O   . MET A 1 65  ? 5.246   3.691   -9.344  1.00 98.76 65  A 1 
ATOM   506  C  CB  . MET A 1 65  ? 5.509   6.427   -8.059  1.00 98.67 65  A 1 
ATOM   507  C  CG  . MET A 1 65  ? 4.303   6.361   -7.115  1.00 97.80 65  A 1 
ATOM   508  S  SD  . MET A 1 65  ? 3.246   7.845   -7.164  1.00 96.96 65  A 1 
ATOM   509  C  CE  . MET A 1 65  ? 4.373   9.053   -6.448  1.00 91.77 65  A 1 
ATOM   510  N  N   . VAL A 1 66  ? 5.509   3.115   -7.186  1.00 98.88 66  A 1 
ATOM   511  C  CA  . VAL A 1 66  ? 4.493   2.065   -7.187  1.00 98.80 66  A 1 
ATOM   512  C  C   . VAL A 1 66  ? 3.185   2.672   -6.701  1.00 98.84 66  A 1 
ATOM   513  O  O   . VAL A 1 66  ? 3.120   3.210   -5.592  1.00 98.64 66  A 1 
ATOM   514  C  CB  . VAL A 1 66  ? 4.894   0.856   -6.322  1.00 98.62 66  A 1 
ATOM   515  C  CG1 . VAL A 1 66  ? 3.814   -0.224  -6.348  1.00 96.11 66  A 1 
ATOM   516  C  CG2 . VAL A 1 66  ? 6.193   0.234   -6.842  1.00 96.28 66  A 1 
ATOM   517  N  N   . TYR A 1 67  ? 2.145   2.598   -7.529  1.00 98.77 67  A 1 
ATOM   518  C  CA  . TYR A 1 67  ? 0.782   2.949   -7.160  1.00 98.76 67  A 1 
ATOM   519  C  C   . TYR A 1 67  ? 0.025   1.664   -6.816  1.00 98.79 67  A 1 
ATOM   520  O  O   . TYR A 1 67  ? -0.284  0.859   -7.691  1.00 98.36 67  A 1 
ATOM   521  C  CB  . TYR A 1 67  ? 0.137   3.745   -8.299  1.00 98.50 67  A 1 
ATOM   522  C  CG  . TYR A 1 67  ? -1.331  3.973   -8.067  1.00 98.16 67  A 1 
ATOM   523  C  CD1 . TYR A 1 67  ? -2.285  3.238   -8.805  1.00 96.99 67  A 1 
ATOM   524  C  CD2 . TYR A 1 67  ? -1.759  4.862   -7.066  1.00 97.11 67  A 1 
ATOM   525  C  CE1 . TYR A 1 67  ? -3.642  3.381   -8.538  1.00 95.81 67  A 1 
ATOM   526  C  CE2 . TYR A 1 67  ? -3.128  5.011   -6.789  1.00 95.72 67  A 1 
ATOM   527  C  CZ  . TYR A 1 67  ? -4.064  4.259   -7.527  1.00 95.56 67  A 1 
ATOM   528  O  OH  . TYR A 1 67  ? -5.388  4.374   -7.248  1.00 93.48 67  A 1 
ATOM   529  N  N   . ASN A 1 68  ? -0.220  1.445   -5.514  1.00 98.18 68  A 1 
ATOM   530  C  CA  . ASN A 1 68  ? -0.582  0.135   -4.959  1.00 98.15 68  A 1 
ATOM   531  C  C   . ASN A 1 68  ? -2.103  -0.126  -4.886  1.00 98.08 68  A 1 
ATOM   532  O  O   . ASN A 1 68  ? -2.527  -0.985  -4.112  1.00 95.19 68  A 1 
ATOM   533  C  CB  . ASN A 1 68  ? 0.144   -0.040  -3.611  1.00 97.02 68  A 1 
ATOM   534  C  CG  . ASN A 1 68  ? 0.902   -1.350  -3.483  1.00 96.90 68  A 1 
ATOM   535  O  OD1 . ASN A 1 68  ? 2.111   -1.356  -3.291  1.00 89.11 68  A 1 
ATOM   536  N  ND2 . ASN A 1 68  ? 0.255   -2.483  -3.540  1.00 88.60 68  A 1 
ATOM   537  N  N   . GLY A 1 69  ? -2.913  0.596   -5.665  1.00 97.99 69  A 1 
ATOM   538  C  CA  . GLY A 1 69  ? -4.360  0.401   -5.761  1.00 97.91 69  A 1 
ATOM   539  C  C   . GLY A 1 69  ? -5.190  1.089   -4.661  1.00 98.04 69  A 1 
ATOM   540  O  O   . GLY A 1 69  ? -4.688  1.918   -3.899  1.00 96.86 69  A 1 
ATOM   541  N  N   . ASP A 1 70  ? -6.486  0.728   -4.626  1.00 97.34 70  A 1 
ATOM   542  C  CA  . ASP A 1 70  ? -7.537  1.248   -3.747  1.00 97.65 70  A 1 
ATOM   543  C  C   . ASP A 1 70  ? -7.712  2.784   -3.797  1.00 97.52 70  A 1 
ATOM   544  O  O   . ASP A 1 70  ? -7.553  3.513   -2.815  1.00 95.42 70  A 1 
ATOM   545  C  CB  . ASP A 1 70  ? -7.459  0.631   -2.337  1.00 97.30 70  A 1 
ATOM   546  C  CG  . ASP A 1 70  ? -8.356  -0.602  -2.146  1.00 96.65 70  A 1 
ATOM   547  O  OD1 . ASP A 1 70  ? -8.914  -1.130  -3.139  1.00 94.34 70  A 1 
ATOM   548  O  OD2 . ASP A 1 70  ? -8.556  -1.011  -0.979  1.00 94.72 70  A 1 
ATOM   549  N  N   . ILE A 1 71  ? -8.114  3.273   -4.970  1.00 96.65 71  A 1 
ATOM   550  C  CA  . ILE A 1 71  ? -8.537  4.668   -5.148  1.00 96.30 71  A 1 
ATOM   551  C  C   . ILE A 1 71  ? -9.999  4.880   -4.753  1.00 96.22 71  A 1 
ATOM   552  O  O   . ILE A 1 71  ? -10.390 5.991   -4.398  1.00 95.48 71  A 1 
ATOM   553  C  CB  . ILE A 1 71  ? -8.295  5.126   -6.596  1.00 95.31 71  A 1 
ATOM   554  C  CG1 . ILE A 1 71  ? -8.507  6.638   -6.837  1.00 93.88 71  A 1 
ATOM   555  C  CG2 . ILE A 1 71  ? -9.174  4.359   -7.612  1.00 94.40 71  A 1 
ATOM   556  C  CD1 . ILE A 1 71  ? -7.574  7.541   -6.006  1.00 92.79 71  A 1 
ATOM   557  N  N   . VAL A 1 72  ? -10.831 3.842   -4.872  1.00 95.03 72  A 1 
ATOM   558  C  CA  . VAL A 1 72  ? -12.280 3.967   -4.732  1.00 94.49 72  A 1 
ATOM   559  C  C   . VAL A 1 72  ? -12.636 4.229   -3.271  1.00 94.48 72  A 1 
ATOM   560  O  O   . VAL A 1 72  ? -12.352 3.422   -2.395  1.00 93.85 72  A 1 
ATOM   561  C  CB  . VAL A 1 72  ? -13.015 2.741   -5.283  1.00 92.90 72  A 1 
ATOM   562  C  CG1 . VAL A 1 72  ? -14.522 2.823   -5.062  1.00 89.89 72  A 1 
ATOM   563  C  CG2 . VAL A 1 72  ? -12.789 2.597   -6.788  1.00 90.96 72  A 1 
ATOM   564  N  N   . SER A 1 73  ? -13.323 5.345   -3.027  1.00 94.75 73  A 1 
ATOM   565  C  CA  . SER A 1 73  ? -13.889 5.650   -1.716  1.00 93.48 73  A 1 
ATOM   566  C  C   . SER A 1 73  ? -15.027 4.684   -1.376  1.00 92.22 73  A 1 
ATOM   567  O  O   . SER A 1 73  ? -15.796 4.265   -2.242  1.00 88.27 73  A 1 
ATOM   568  C  CB  . SER A 1 73  ? -14.381 7.098   -1.670  1.00 91.70 73  A 1 
ATOM   569  O  OG  . SER A 1 73  ? -15.107 7.383   -0.497  1.00 85.33 73  A 1 
ATOM   570  N  N   . ARG A 1 74  ? -15.192 4.392   -0.095  1.00 89.32 74  A 1 
ATOM   571  C  CA  . ARG A 1 74  ? -16.255 3.519   0.434   1.00 84.70 74  A 1 
ATOM   572  C  C   . ARG A 1 74  ? -17.620 4.221   0.430   1.00 83.66 74  A 1 
ATOM   573  O  O   . ARG A 1 74  ? -18.304 4.357   1.438   1.00 77.35 74  A 1 
ATOM   574  C  CB  . ARG A 1 74  ? -15.844 2.982   1.797   1.00 79.42 74  A 1 
ATOM   575  C  CG  . ARG A 1 74  ? -14.539 2.176   1.740   1.00 71.77 74  A 1 
ATOM   576  C  CD  . ARG A 1 74  ? -14.174 1.656   3.118   1.00 67.86 74  A 1 
ATOM   577  N  NE  . ARG A 1 74  ? -12.851 1.028   3.103   1.00 65.06 74  A 1 
ATOM   578  C  CZ  . ARG A 1 74  ? -12.367 0.183   3.992   1.00 60.51 74  A 1 
ATOM   579  N  NH1 . ARG A 1 74  ? -13.079 -0.228  5.007   1.00 56.09 74  A 1 
ATOM   580  N  NH2 . ARG A 1 74  ? -11.141 -0.262  3.882   1.00 54.47 74  A 1 
ATOM   581  N  N   . ALA A 1 75  ? -18.025 4.688   -0.752  1.00 77.48 75  A 1 
ATOM   582  C  CA  . ALA A 1 75  ? -19.271 5.404   -0.981  1.00 74.18 75  A 1 
ATOM   583  C  C   . ALA A 1 75  ? -20.467 4.452   -1.111  1.00 76.42 75  A 1 
ATOM   584  O  O   . ALA A 1 75  ? -21.197 4.502   -2.094  1.00 71.84 75  A 1 
ATOM   585  C  CB  . ALA A 1 75  ? -19.092 6.306   -2.202  1.00 69.22 75  A 1 
ATOM   586  N  N   . ILE A 1 76  ? -20.692 3.606   -0.107  1.00 72.02 76  A 1 
ATOM   587  C  CA  . ILE A 1 76  ? -21.703 2.531   -0.114  1.00 69.16 76  A 1 
ATOM   588  C  C   . ILE A 1 76  ? -23.034 2.921   -0.796  1.00 71.65 76  A 1 
ATOM   589  O  O   . ILE A 1 76  ? -23.491 2.159   -1.645  1.00 66.98 76  A 1 
ATOM   590  C  CB  . ILE A 1 76  ? -21.940 1.969   1.312   1.00 61.66 76  A 1 
ATOM   591  C  CG1 . ILE A 1 76  ? -20.612 1.466   1.937   1.00 54.84 76  A 1 
ATOM   592  C  CG2 . ILE A 1 76  ? -22.994 0.845   1.296   1.00 52.98 76  A 1 
ATOM   593  C  CD1 . ILE A 1 76  ? -20.739 0.989   3.392   1.00 48.82 76  A 1 
ATOM   594  N  N   . PRO A 1 77  ? -23.667 4.095   -0.545  1.00 74.57 77  A 1 
ATOM   595  C  CA  . PRO A 1 77  ? -24.962 4.433   -1.149  1.00 72.89 77  A 1 
ATOM   596  C  C   . PRO A 1 77  ? -24.953 4.632   -2.667  1.00 74.97 77  A 1 
ATOM   597  O  O   . PRO A 1 77  ? -25.996 4.521   -3.310  1.00 71.30 77  A 1 
ATOM   598  C  CB  . PRO A 1 77  ? -25.411 5.718   -0.445  1.00 68.82 77  A 1 
ATOM   599  C  CG  . PRO A 1 77  ? -24.626 5.743   0.861   1.00 67.11 77  A 1 
ATOM   600  C  CD  . PRO A 1 77  ? -23.311 5.088   0.454   1.00 70.17 77  A 1 
ATOM   601  N  N   . LYS A 1 78  ? -23.805 4.975   -3.262  1.00 78.60 78  A 1 
ATOM   602  C  CA  . LYS A 1 78  ? -23.648 5.248   -4.704  1.00 79.12 78  A 1 
ATOM   603  C  C   . LYS A 1 78  ? -22.544 4.411   -5.348  1.00 82.54 78  A 1 
ATOM   604  O  O   . LYS A 1 78  ? -22.058 4.770   -6.419  1.00 79.33 78  A 1 
ATOM   605  C  CB  . LYS A 1 78  ? -23.429 6.747   -4.955  1.00 73.87 78  A 1 
ATOM   606  C  CG  . LYS A 1 78  ? -24.670 7.583   -4.633  1.00 66.15 78  A 1 
ATOM   607  C  CD  . LYS A 1 78  ? -24.452 9.017   -5.139  1.00 62.11 78  A 1 
ATOM   608  C  CE  . LYS A 1 78  ? -25.694 9.865   -4.868  1.00 54.60 78  A 1 
ATOM   609  N  NZ  . LYS A 1 78  ? -25.532 11.240  -5.387  1.00 48.13 78  A 1 
ATOM   610  N  N   . TYR A 1 79  ? -22.168 3.318   -4.707  1.00 82.61 79  A 1 
ATOM   611  C  CA  . TYR A 1 79  ? -21.166 2.409   -5.245  1.00 83.55 79  A 1 
ATOM   612  C  C   . TYR A 1 79  ? -21.750 1.668   -6.450  1.00 85.98 79  A 1 
ATOM   613  O  O   . TYR A 1 79  ? -22.605 0.791   -6.290  1.00 84.95 79  A 1 
ATOM   614  C  CB  . TYR A 1 79  ? -20.674 1.481   -4.135  1.00 81.42 79  A 1 
ATOM   615  C  CG  . TYR A 1 79  ? -19.425 0.736   -4.535  1.00 80.05 79  A 1 
ATOM   616  C  CD1 . TYR A 1 79  ? -19.495 -0.575  -5.034  1.00 74.97 79  A 1 
ATOM   617  C  CD2 . TYR A 1 79  ? -18.181 1.376   -4.431  1.00 75.51 79  A 1 
ATOM   618  C  CE1 . TYR A 1 79  ? -18.324 -1.245  -5.418  1.00 71.46 79  A 1 
ATOM   619  C  CE2 . TYR A 1 79  ? -17.004 0.719   -4.816  1.00 70.76 79  A 1 
ATOM   620  C  CZ  . TYR A 1 79  ? -17.080 -0.592  -5.311  1.00 70.87 79  A 1 
ATOM   621  O  OH  . TYR A 1 79  ? -15.932 -1.227  -5.689  1.00 67.75 79  A 1 
ATOM   622  N  N   . ASN A 1 80  ? -21.347 2.053   -7.651  1.00 89.46 80  A 1 
ATOM   623  C  CA  . ASN A 1 80  ? -21.813 1.490   -8.909  1.00 90.18 80  A 1 
ATOM   624  C  C   . ASN A 1 80  ? -20.682 1.499   -9.957  1.00 91.77 80  A 1 
ATOM   625  O  O   . ASN A 1 80  ? -19.583 2.001   -9.706  1.00 91.70 80  A 1 
ATOM   626  C  CB  . ASN A 1 80  ? -23.098 2.220   -9.351  1.00 87.97 80  A 1 
ATOM   627  C  CG  . ASN A 1 80  ? -22.901 3.694   -9.704  1.00 86.94 80  A 1 
ATOM   628  O  OD1 . ASN A 1 80  ? -21.867 4.120   -10.166 1.00 83.18 80  A 1 
ATOM   629  N  ND2 . ASN A 1 80  ? -23.907 4.511   -9.517  1.00 82.71 80  A 1 
ATOM   630  N  N   . LEU A 1 81  ? -20.974 0.937   -11.120 1.00 91.04 81  A 1 
ATOM   631  C  CA  . LEU A 1 81  ? -20.020 0.827   -12.226 1.00 91.75 81  A 1 
ATOM   632  C  C   . LEU A 1 81  ? -19.416 2.179   -12.631 1.00 93.43 81  A 1 
ATOM   633  O  O   . LEU A 1 81  ? -18.200 2.286   -12.791 1.00 93.28 81  A 1 
ATOM   634  C  CB  . LEU A 1 81  ? -20.778 0.188   -13.405 1.00 89.56 81  A 1 
ATOM   635  C  CG  . LEU A 1 81  ? -19.895 -0.077  -14.643 1.00 84.04 81  A 1 
ATOM   636  C  CD1 . LEU A 1 81  ? -18.894 -1.190  -14.351 1.00 77.71 81  A 1 
ATOM   637  C  CD2 . LEU A 1 81  ? -20.768 -0.517  -15.817 1.00 77.35 81  A 1 
ATOM   638  N  N   . ASP A 1 82  ? -20.249 3.207   -12.774 1.00 92.34 82  A 1 
ATOM   639  C  CA  . ASP A 1 82  ? -19.805 4.524   -13.241 1.00 93.02 82  A 1 
ATOM   640  C  C   . ASP A 1 82  ? -18.960 5.240   -12.186 1.00 94.22 82  A 1 
ATOM   641  O  O   . ASP A 1 82  ? -17.964 5.881   -12.516 1.00 94.00 82  A 1 
ATOM   642  C  CB  . ASP A 1 82  ? -21.018 5.376   -13.629 1.00 91.96 82  A 1 
ATOM   643  C  CG  . ASP A 1 82  ? -21.779 4.812   -14.832 1.00 86.76 82  A 1 
ATOM   644  O  OD1 . ASP A 1 82  ? -21.125 4.167   -15.685 1.00 82.49 82  A 1 
ATOM   645  O  OD2 . ASP A 1 82  ? -23.003 5.029   -14.879 1.00 81.41 82  A 1 
ATOM   646  N  N   . TYR A 1 83  ? -19.306 5.057   -10.904 1.00 93.31 83  A 1 
ATOM   647  C  CA  . TYR A 1 83  ? -18.516 5.577   -9.793  1.00 93.52 83  A 1 
ATOM   648  C  C   . TYR A 1 83  ? -17.108 4.965   -9.757  1.00 94.65 83  A 1 
ATOM   649  O  O   . TYR A 1 83  ? -16.123 5.697   -9.615  1.00 94.76 83  A 1 
ATOM   650  C  CB  . TYR A 1 83  ? -19.266 5.339   -8.481  1.00 92.62 83  A 1 
ATOM   651  C  CG  . TYR A 1 83  ? -18.528 5.899   -7.282  1.00 89.45 83  A 1 
ATOM   652  C  CD1 . TYR A 1 83  ? -17.670 5.073   -6.519  1.00 85.27 83  A 1 
ATOM   653  C  CD2 . TYR A 1 83  ? -18.629 7.265   -6.969  1.00 84.44 83  A 1 
ATOM   654  C  CE1 . TYR A 1 83  ? -16.914 5.620   -5.465  1.00 80.61 83  A 1 
ATOM   655  C  CE2 . TYR A 1 83  ? -17.879 7.820   -5.928  1.00 79.72 83  A 1 
ATOM   656  C  CZ  . TYR A 1 83  ? -17.018 6.990   -5.174  1.00 78.81 83  A 1 
ATOM   657  O  OH  . TYR A 1 83  ? -16.267 7.534   -4.169  1.00 75.34 83  A 1 
ATOM   658  N  N   . VAL A 1 84  ? -16.995 3.651   -9.940  1.00 94.85 84  A 1 
ATOM   659  C  CA  . VAL A 1 84  ? -15.700 2.960   -10.012 1.00 95.56 84  A 1 
ATOM   660  C  C   . VAL A 1 84  ? -14.893 3.453   -11.215 1.00 96.39 84  A 1 
ATOM   661  O  O   . VAL A 1 84  ? -13.747 3.860   -11.049 1.00 96.51 84  A 1 
ATOM   662  C  CB  . VAL A 1 84  ? -15.870 1.431   -10.044 1.00 95.28 84  A 1 
ATOM   663  C  CG1 . VAL A 1 84  ? -14.548 0.705   -10.290 1.00 93.82 84  A 1 
ATOM   664  C  CG2 . VAL A 1 84  ? -16.424 0.938   -8.699  1.00 94.06 84  A 1 
ATOM   665  N  N   . LYS A 1 85  ? -15.494 3.509   -12.400 1.00 96.09 85  A 1 
ATOM   666  C  CA  . LYS A 1 85  ? -14.831 4.021   -13.611 1.00 96.41 85  A 1 
ATOM   667  C  C   . LYS A 1 85  ? -14.304 5.446   -13.405 1.00 96.77 85  A 1 
ATOM   668  O  O   . LYS A 1 85  ? -13.141 5.715   -13.687 1.00 96.74 85  A 1 
ATOM   669  C  CB  . LYS A 1 85  ? -15.792 3.982   -14.801 1.00 96.47 85  A 1 
ATOM   670  C  CG  . LYS A 1 85  ? -15.983 2.563   -15.352 1.00 95.05 85  A 1 
ATOM   671  C  CD  . LYS A 1 85  ? -16.964 2.617   -16.524 1.00 92.98 85  A 1 
ATOM   672  C  CE  . LYS A 1 85  ? -17.069 1.259   -17.210 1.00 88.22 85  A 1 
ATOM   673  N  NZ  . LYS A 1 85  ? -18.014 1.330   -18.348 1.00 81.52 85  A 1 
ATOM   674  N  N   . GLN A 1 86  ? -15.135 6.337   -12.861 1.00 95.82 86  A 1 
ATOM   675  C  CA  . GLN A 1 86  ? -14.718 7.705   -12.585 1.00 95.78 86  A 1 
ATOM   676  C  C   . GLN A 1 86  ? -13.580 7.772   -11.559 1.00 96.16 86  A 1 
ATOM   677  O  O   . GLN A 1 86  ? -12.691 8.613   -11.680 1.00 96.04 86  A 1 
ATOM   678  C  CB  . GLN A 1 86  ? -15.935 8.520   -12.118 1.00 95.22 86  A 1 
ATOM   679  C  CG  . GLN A 1 86  ? -15.612 10.012  -11.974 1.00 90.96 86  A 1 
ATOM   680  C  CD  . GLN A 1 86  ? -15.136 10.626  -13.294 1.00 88.61 86  A 1 
ATOM   681  O  OE1 . GLN A 1 86  ? -15.812 10.562  -14.309 1.00 81.39 86  A 1 
ATOM   682  N  NE2 . GLN A 1 86  ? -13.967 11.219  -13.346 1.00 77.98 86  A 1 
ATOM   683  N  N   . SER A 1 87  ? -13.570 6.868   -10.575 1.00 96.27 87  A 1 
ATOM   684  C  CA  . SER A 1 87  ? -12.492 6.785   -9.587  1.00 96.44 87  A 1 
ATOM   685  C  C   . SER A 1 87  ? -11.163 6.368   -10.226 1.00 97.02 87  A 1 
ATOM   686  O  O   . SER A 1 87  ? -10.142 6.996   -9.955  1.00 96.92 87  A 1 
ATOM   687  C  CB  . SER A 1 87  ? -12.879 5.842   -8.446  1.00 95.93 87  A 1 
ATOM   688  O  OG  . SER A 1 87  ? -14.057 6.316   -7.816  1.00 90.02 87  A 1 
ATOM   689  N  N   . ILE A 1 88  ? -11.168 5.417   -11.166 1.00 97.50 88  A 1 
ATOM   690  C  CA  . ILE A 1 88  ? -9.974  5.037   -11.945 1.00 97.76 88  A 1 
ATOM   691  C  C   . ILE A 1 88  ? -9.490  6.202   -12.831 1.00 97.90 88  A 1 
ATOM   692  O  O   . ILE A 1 88  ? -8.287  6.457   -12.922 1.00 97.71 88  A 1 
ATOM   693  C  CB  . ILE A 1 88  ? -10.240 3.769   -12.779 1.00 97.43 88  A 1 
ATOM   694  C  CG1 . ILE A 1 88  ? -10.655 2.540   -11.923 1.00 95.24 88  A 1 
ATOM   695  C  CG2 . ILE A 1 88  ? -9.013  3.387   -13.632 1.00 95.91 88  A 1 
ATOM   696  C  CD1 . ILE A 1 88  ? -9.655  2.117   -10.854 1.00 86.70 88  A 1 
ATOM   697  N  N   . VAL A 1 89  ? -10.411 6.960   -13.427 1.00 98.01 89  A 1 
ATOM   698  C  CA  . VAL A 1 89  ? -10.065 8.194   -14.163 1.00 97.98 89  A 1 
ATOM   699  C  C   . VAL A 1 89  ? -9.400  9.217   -13.228 1.00 97.84 89  A 1 
ATOM   700  O  O   . VAL A 1 89  ? -8.391  9.820   -13.593 1.00 97.53 89  A 1 
ATOM   701  C  CB  . VAL A 1 89  ? -11.307 8.799   -14.851 1.00 97.84 89  A 1 
ATOM   702  C  CG1 . VAL A 1 89  ? -11.027 10.161  -15.480 1.00 96.89 89  A 1 
ATOM   703  C  CG2 . VAL A 1 89  ? -11.816 7.881   -15.971 1.00 97.00 89  A 1 
ATOM   704  N  N   . ASN A 1 90  ? -9.915  9.377   -12.010 1.00 97.13 90  A 1 
ATOM   705  C  CA  . ASN A 1 90  ? -9.337  10.271  -11.006 1.00 96.49 90  A 1 
ATOM   706  C  C   . ASN A 1 90  ? -7.942  9.813   -10.554 1.00 97.02 90  A 1 
ATOM   707  O  O   . ASN A 1 90  ? -7.047  10.648  -10.419 1.00 96.65 90  A 1 
ATOM   708  C  CB  . ASN A 1 90  ? -10.288 10.384  -9.799  1.00 95.51 90  A 1 
ATOM   709  C  CG  . ASN A 1 90  ? -11.618 11.042  -10.106 1.00 93.28 90  A 1 
ATOM   710  O  OD1 . ASN A 1 90  ? -11.840 11.686  -11.119 1.00 88.74 90  A 1 
ATOM   711  N  ND2 . ASN A 1 90  ? -12.564 10.913  -9.201  1.00 87.36 90  A 1 
ATOM   712  N  N   . ALA A 1 91  ? -7.729  8.503   -10.383 1.00 96.91 91  A 1 
ATOM   713  C  CA  . ALA A 1 91  ? -6.417  7.927   -10.097 1.00 97.28 91  A 1 
ATOM   714  C  C   . ALA A 1 91  ? -5.423  8.247   -11.222 1.00 97.75 91  A 1 
ATOM   715  O  O   . ALA A 1 91  ? -4.343  8.785   -10.971 1.00 97.62 91  A 1 
ATOM   716  C  CB  . ALA A 1 91  ? -6.548  6.413   -9.907  1.00 96.90 91  A 1 
ATOM   717  N  N   . THR A 1 92  ? -5.817  8.015   -12.466 1.00 97.93 92  A 1 
ATOM   718  C  CA  . THR A 1 92  ? -5.002  8.327   -13.641 1.00 97.95 92  A 1 
ATOM   719  C  C   . THR A 1 92  ? -4.654  9.814   -13.721 1.00 98.04 92  A 1 
ATOM   720  O  O   . THR A 1 92  ? -3.496  10.176  -13.950 1.00 97.77 92  A 1 
ATOM   721  C  CB  . THR A 1 92  ? -5.733  7.896   -14.919 1.00 97.38 92  A 1 
ATOM   722  O  OG1 . THR A 1 92  ? -6.014  6.525   -14.850 1.00 92.20 92  A 1 
ATOM   723  C  CG2 . THR A 1 92  ? -4.885  8.109   -16.170 1.00 91.65 92  A 1 
ATOM   724  N  N   . ALA A 1 93  ? -5.620  10.699  -13.460 1.00 97.95 93  A 1 
ATOM   725  C  CA  . ALA A 1 93  ? -5.392  12.138  -13.430 1.00 97.75 93  A 1 
ATOM   726  C  C   . ALA A 1 93  ? -4.432  12.566  -12.307 1.00 97.84 93  A 1 
ATOM   727  O  O   . ALA A 1 93  ? -3.616  13.477  -12.503 1.00 97.44 93  A 1 
ATOM   728  C  CB  . ALA A 1 93  ? -6.747  12.840  -13.304 1.00 97.30 93  A 1 
ATOM   729  N  N   . LEU A 1 94  ? -4.496  11.906  -11.143 1.00 97.71 94  A 1 
ATOM   730  C  CA  . LEU A 1 94  ? -3.550  12.117  -10.049 1.00 97.71 94  A 1 
ATOM   731  C  C   . LEU A 1 94  ? -2.140  11.676  -10.444 1.00 98.10 94  A 1 
ATOM   732  O  O   . LEU A 1 94  ? -1.199  12.451  -10.278 1.00 97.93 94  A 1 
ATOM   733  C  CB  . LEU A 1 94  ? -4.055  11.352  -8.810  1.00 97.18 94  A 1 
ATOM   734  C  CG  . LEU A 1 94  ? -3.089  11.395  -7.609  1.00 94.89 94  A 1 
ATOM   735  C  CD1 . LEU A 1 94  ? -3.057  12.783  -6.973  1.00 91.26 94  A 1 
ATOM   736  C  CD2 . LEU A 1 94  ? -3.535  10.385  -6.558  1.00 90.72 94  A 1 
ATOM   737  N  N   . LEU A 1 95  ? -1.983  10.481  -11.014 1.00 98.07 95  A 1 
ATOM   738  C  CA  . LEU A 1 95  ? -0.696  9.926   -11.415 1.00 98.27 95  A 1 
ATOM   739  C  C   . LEU A 1 95  ? -0.044  10.747  -12.535 1.00 98.21 95  A 1 
ATOM   740  O  O   . LEU A 1 95  ? 1.160   10.995  -12.478 1.00 98.07 95  A 1 
ATOM   741  C  CB  . LEU A 1 95  ? -0.878  8.454   -11.815 1.00 98.26 95  A 1 
ATOM   742  C  CG  . LEU A 1 95  ? -1.294  7.515   -10.672 1.00 97.94 95  A 1 
ATOM   743  C  CD1 . LEU A 1 95  ? -1.545  6.109   -11.218 1.00 97.53 95  A 1 
ATOM   744  C  CD2 . LEU A 1 95  ? -0.240  7.427   -9.563  1.00 97.26 95  A 1 
ATOM   745  N  N   . LYS A 1 96  ? -0.821  11.280  -13.476 1.00 98.30 96  A 1 
ATOM   746  C  CA  . LYS A 1 96  ? -0.335  12.205  -14.514 1.00 98.15 96  A 1 
ATOM   747  C  C   . LYS A 1 96  ? 0.282   13.499  -13.965 1.00 98.09 96  A 1 
ATOM   748  O  O   . LYS A 1 96  ? 1.023   14.163  -14.678 1.00 97.50 96  A 1 
ATOM   749  C  CB  . LYS A 1 96  ? -1.468  12.532  -15.501 1.00 97.91 96  A 1 
ATOM   750  C  CG  . LYS A 1 96  ? -1.712  11.390  -16.486 1.00 95.25 96  A 1 
ATOM   751  C  CD  . LYS A 1 96  ? -2.883  11.720  -17.433 1.00 90.90 96  A 1 
ATOM   752  C  CE  . LYS A 1 96  ? -3.078  10.575  -18.432 1.00 83.17 96  A 1 
ATOM   753  N  NZ  . LYS A 1 96  ? -4.214  10.812  -19.348 1.00 74.79 96  A 1 
ATOM   754  N  N   . LYS A 1 97  ? 0.034   13.859  -12.702 1.00 98.23 97  A 1 
ATOM   755  C  CA  . LYS A 1 97  ? 0.719   15.000  -12.065 1.00 98.00 97  A 1 
ATOM   756  C  C   . LYS A 1 97  ? 2.208   14.720  -11.816 1.00 97.80 97  A 1 
ATOM   757  O  O   . LYS A 1 97  ? 2.953   15.668  -11.572 1.00 96.84 97  A 1 
ATOM   758  C  CB  . LYS A 1 97  ? 0.015   15.413  -10.762 1.00 97.85 97  A 1 
ATOM   759  C  CG  . LYS A 1 97  ? -1.443  15.861  -10.956 1.00 96.68 97  A 1 
ATOM   760  C  CD  . LYS A 1 97  ? -2.080  16.263  -9.618  1.00 93.24 97  A 1 
ATOM   761  C  CE  . LYS A 1 97  ? -3.534  16.708  -9.820  1.00 88.88 97  A 1 
ATOM   762  N  NZ  . LYS A 1 97  ? -4.193  17.108  -8.538  1.00 79.50 97  A 1 
ATOM   763  N  N   . PHE A 1 98  ? 2.646   13.468  -11.889 1.00 97.97 98  A 1 
ATOM   764  C  CA  . PHE A 1 98  ? 4.039   13.041  -11.780 1.00 97.42 98  A 1 
ATOM   765  C  C   . PHE A 1 98  ? 4.624   12.768  -13.177 1.00 95.96 98  A 1 
ATOM   766  O  O   . PHE A 1 98  ? 5.003   11.650  -13.481 1.00 92.76 98  A 1 
ATOM   767  C  CB  . PHE A 1 98  ? 4.129   11.829  -10.845 1.00 97.54 98  A 1 
ATOM   768  C  CG  . PHE A 1 98  ? 3.533   12.040  -9.471  1.00 98.05 98  A 1 
ATOM   769  C  CD1 . PHE A 1 98  ? 4.219   12.815  -8.516  1.00 97.50 98  A 1 
ATOM   770  C  CD2 . PHE A 1 98  ? 2.295   11.463  -9.141  1.00 97.59 98  A 1 
ATOM   771  C  CE1 . PHE A 1 98  ? 3.676   12.998  -7.239  1.00 97.05 98  A 1 
ATOM   772  C  CE2 . PHE A 1 98  ? 1.753   11.642  -7.864  1.00 97.17 98  A 1 
ATOM   773  C  CZ  . PHE A 1 98  ? 2.438   12.405  -6.904  1.00 97.37 98  A 1 
ATOM   774  N  N   . GLU A 1 99  ? 4.680   13.797  -14.033 1.00 93.43 99  A 1 
ATOM   775  C  CA  . GLU A 1 99  ? 4.928   13.684  -15.480 1.00 90.07 99  A 1 
ATOM   776  C  C   . GLU A 1 99  ? 6.196   12.908  -15.859 1.00 88.21 99  A 1 
ATOM   777  O  O   . GLU A 1 99  ? 6.163   12.095  -16.770 1.00 79.63 99  A 1 
ATOM   778  C  CB  . GLU A 1 99  ? 4.981   15.103  -16.081 1.00 85.43 99  A 1 
ATOM   779  C  CG  . GLU A 1 99  ? 3.602   15.773  -16.060 1.00 75.48 99  A 1 
ATOM   780  C  CD  . GLU A 1 99  ? 3.607   17.265  -16.405 1.00 69.52 99  A 1 
ATOM   781  O  OE1 . GLU A 1 99  ? 2.519   17.871  -16.250 1.00 62.68 99  A 1 
ATOM   782  O  OE2 . GLU A 1 99  ? 4.677   17.805  -16.736 1.00 64.26 99  A 1 
ATOM   783  N  N   . ASP A 1 100 ? 7.303   13.110  -15.126 1.00 93.72 100 A 1 
ATOM   784  C  CA  . ASP A 1 100 ? 8.586   12.466  -15.427 1.00 93.35 100 A 1 
ATOM   785  C  C   . ASP A 1 100 ? 8.815   11.149  -14.671 1.00 95.38 100 A 1 
ATOM   786  O  O   . ASP A 1 100 ? 9.956   10.663  -14.612 1.00 93.36 100 A 1 
ATOM   787  C  CB  . ASP A 1 100 ? 9.746   13.401  -15.097 1.00 88.13 100 A 1 
ATOM   788  C  CG  . ASP A 1 100 ? 9.685   14.794  -15.689 1.00 79.67 100 A 1 
ATOM   789  O  OD1 . ASP A 1 100 ? 9.214   14.961  -16.824 1.00 70.53 100 A 1 
ATOM   790  O  OD2 . ASP A 1 100 ? 10.223  15.677  -14.966 1.00 73.19 100 A 1 
ATOM   791  N  N   . PHE A 1 101 ? 7.800   10.603  -13.988 1.00 97.56 101 A 1 
ATOM   792  C  CA  . PHE A 1 101 ? 7.975   9.431   -13.136 1.00 97.98 101 A 1 
ATOM   793  C  C   . PHE A 1 101 ? 7.771   8.133   -13.915 1.00 97.99 101 A 1 
ATOM   794  O  O   . PHE A 1 101 ? 6.848   8.009   -14.715 1.00 97.29 101 A 1 
ATOM   795  C  CB  . PHE A 1 101 ? 7.046   9.484   -11.917 1.00 98.01 101 A 1 
ATOM   796  C  CG  . PHE A 1 101 ? 7.483   10.375  -10.766 1.00 98.18 101 A 1 
ATOM   797  C  CD1 . PHE A 1 101 ? 7.550   9.840   -9.458  1.00 97.32 101 A 1 
ATOM   798  C  CD2 . PHE A 1 101 ? 7.778   11.727  -10.961 1.00 97.37 101 A 1 
ATOM   799  C  CE1 . PHE A 1 101 ? 7.902   10.658  -8.370  1.00 96.95 101 A 1 
ATOM   800  C  CE2 . PHE A 1 101 ? 8.139   12.549  -9.879  1.00 96.99 101 A 1 
ATOM   801  C  CZ  . PHE A 1 101 ? 8.194   12.019  -8.582  1.00 97.44 101 A 1 
ATOM   802  N  N   . PHE A 1 102 ? 8.589   7.117   -13.607 1.00 98.33 102 A 1 
ATOM   803  C  CA  . PHE A 1 102 ? 8.267   5.733   -13.931 1.00 98.44 102 A 1 
ATOM   804  C  C   . PHE A 1 102 ? 7.233   5.232   -12.918 1.00 98.69 102 A 1 
ATOM   805  O  O   . PHE A 1 102 ? 7.536   5.082   -11.736 1.00 98.54 102 A 1 
ATOM   806  C  CB  . PHE A 1 102 ? 9.542   4.895   -13.919 1.00 98.39 102 A 1 
ATOM   807  C  CG  . PHE A 1 102 ? 9.304   3.445   -14.264 1.00 98.40 102 A 1 
ATOM   808  C  CD1 . PHE A 1 102 ? 9.435   2.450   -13.278 1.00 97.92 102 A 1 
ATOM   809  C  CD2 . PHE A 1 102 ? 8.932   3.084   -15.569 1.00 97.99 102 A 1 
ATOM   810  C  CE1 . PHE A 1 102 ? 9.222   1.095   -13.602 1.00 97.54 102 A 1 
ATOM   811  C  CE2 . PHE A 1 102 ? 8.716   1.734   -15.896 1.00 97.61 102 A 1 
ATOM   812  C  CZ  . PHE A 1 102 ? 8.864   0.743   -14.915 1.00 97.78 102 A 1 
ATOM   813  N  N   . ILE A 1 103 ? 6.000   5.046   -13.367 1.00 98.76 103 A 1 
ATOM   814  C  CA  . ILE A 1 103 ? 4.851   4.690   -12.527 1.00 98.71 103 A 1 
ATOM   815  C  C   . ILE A 1 103 ? 4.447   3.246   -12.805 1.00 98.80 103 A 1 
ATOM   816  O  O   . ILE A 1 103 ? 4.338   2.838   -13.959 1.00 98.67 103 A 1 
ATOM   817  C  CB  . ILE A 1 103 ? 3.686   5.685   -12.726 1.00 98.48 103 A 1 
ATOM   818  C  CG1 . ILE A 1 103 ? 4.136   7.105   -12.291 1.00 96.68 103 A 1 
ATOM   819  C  CG2 . ILE A 1 103 ? 2.445   5.242   -11.927 1.00 97.85 103 A 1 
ATOM   820  C  CD1 . ILE A 1 103 ? 3.116   8.212   -12.529 1.00 90.23 103 A 1 
ATOM   821  N  N   . ILE A 1 104 ? 4.212   2.492   -11.738 1.00 98.87 104 A 1 
ATOM   822  C  CA  . ILE A 1 104 ? 3.808   1.089   -11.753 1.00 98.89 104 A 1 
ATOM   823  C  C   . ILE A 1 104 ? 2.400   1.007   -11.145 1.00 98.81 104 A 1 
ATOM   824  O  O   . ILE A 1 104 ? 2.272   0.886   -9.928  1.00 98.74 104 A 1 
ATOM   825  C  CB  . ILE A 1 104 ? 4.846   0.240   -10.972 1.00 98.80 104 A 1 
ATOM   826  C  CG1 . ILE A 1 104 ? 6.288   0.417   -11.502 1.00 98.44 104 A 1 
ATOM   827  C  CG2 . ILE A 1 104 ? 4.459   -1.249  -11.021 1.00 98.52 104 A 1 
ATOM   828  C  CD1 . ILE A 1 104 ? 7.351   0.003   -10.475 1.00 97.11 104 A 1 
ATOM   829  N  N   . PRO A 1 105 ? 1.328   1.147   -11.946 1.00 98.84 105 A 1 
ATOM   830  C  CA  . PRO A 1 105 ? -0.044  1.161   -11.443 1.00 98.78 105 A 1 
ATOM   831  C  C   . PRO A 1 105 ? -0.608  -0.239  -11.241 1.00 98.75 105 A 1 
ATOM   832  O  O   . PRO A 1 105 ? -0.233  -1.180  -11.929 1.00 98.47 105 A 1 
ATOM   833  C  CB  . PRO A 1 105 ? -0.828  1.954   -12.496 1.00 98.62 105 A 1 
ATOM   834  C  CG  . PRO A 1 105 ? -0.116  1.588   -13.796 1.00 98.19 105 A 1 
ATOM   835  C  CD  . PRO A 1 105 ? 1.345   1.450   -13.372 1.00 98.62 105 A 1 
ATOM   836  N  N   . MET A 1 106 ? -1.581  -0.376  -10.328 1.00 98.57 106 A 1 
ATOM   837  C  CA  . MET A 1 106 ? -2.358  -1.600  -10.142 1.00 98.43 106 A 1 
ATOM   838  C  C   . MET A 1 106 ? -3.775  -1.288  -9.640  1.00 98.46 106 A 1 
ATOM   839  O  O   . MET A 1 106 ? -4.094  -0.135  -9.342  1.00 97.75 106 A 1 
ATOM   840  C  CB  . MET A 1 106 ? -1.625  -2.577  -9.199  1.00 96.41 106 A 1 
ATOM   841  C  CG  . MET A 1 106 ? -1.587  -2.092  -7.745  1.00 92.91 106 A 1 
ATOM   842  S  SD  . MET A 1 106 ? -0.643  -3.169  -6.621  1.00 95.00 106 A 1 
ATOM   843  C  CE  . MET A 1 106 ? 1.026   -2.884  -7.252  1.00 89.92 106 A 1 
ATOM   844  N  N   . LEU A 1 107 ? -4.606  -2.327  -9.547  1.00 98.38 107 A 1 
ATOM   845  C  CA  . LEU A 1 107 ? -5.943  -2.269  -8.967  1.00 98.24 107 A 1 
ATOM   846  C  C   . LEU A 1 107 ? -5.938  -2.863  -7.557  1.00 98.25 107 A 1 
ATOM   847  O  O   . LEU A 1 107 ? -5.324  -3.895  -7.313  1.00 97.75 107 A 1 
ATOM   848  C  CB  . LEU A 1 107 ? -6.940  -3.022  -9.867  1.00 97.78 107 A 1 
ATOM   849  C  CG  . LEU A 1 107 ? -7.155  -2.407  -11.260 1.00 97.45 107 A 1 
ATOM   850  C  CD1 . LEU A 1 107 ? -7.995  -3.353  -12.111 1.00 96.80 107 A 1 
ATOM   851  C  CD2 . LEU A 1 107 ? -7.867  -1.051  -11.177 1.00 96.39 107 A 1 
ATOM   852  N  N   . GLY A 1 108 ? -6.685  -2.230  -6.647  1.00 98.30 108 A 1 
ATOM   853  C  CA  . GLY A 1 108 ? -7.049  -2.779  -5.350  1.00 98.17 108 A 1 
ATOM   854  C  C   . GLY A 1 108 ? -8.408  -3.501  -5.379  1.00 98.00 108 A 1 
ATOM   855  O  O   . GLY A 1 108 ? -9.078  -3.583  -6.404  1.00 97.52 108 A 1 
ATOM   856  N  N   . ASN A 1 109 ? -8.824  -4.043  -4.237  1.00 97.76 109 A 1 
ATOM   857  C  CA  . ASN A 1 109 ? -10.076 -4.803  -4.132  1.00 97.46 109 A 1 
ATOM   858  C  C   . ASN A 1 109 ? -11.334 -3.925  -4.160  1.00 97.26 109 A 1 
ATOM   859  O  O   . ASN A 1 109 ? -12.430 -4.435  -4.403  1.00 96.33 109 A 1 
ATOM   860  C  CB  . ASN A 1 109 ? -10.027 -5.701  -2.884  1.00 97.17 109 A 1 
ATOM   861  C  CG  . ASN A 1 109 ? -9.993  -4.903  -1.595  1.00 96.88 109 A 1 
ATOM   862  O  OD1 . ASN A 1 109 ? -8.951  -4.480  -1.129  1.00 94.08 109 A 1 
ATOM   863  N  ND2 . ASN A 1 109 ? -11.129 -4.667  -0.972  1.00 93.48 109 A 1 
ATOM   864  N  N   . HIS A 1 110 ? -11.196 -2.620  -3.920  1.00 97.00 110 A 1 
ATOM   865  C  CA  . HIS A 1 110 ? -12.280 -1.650  -4.054  1.00 96.68 110 A 1 
ATOM   866  C  C   . HIS A 1 110 ? -12.401 -1.091  -5.475  1.00 96.62 110 A 1 
ATOM   867  O  O   . HIS A 1 110 ? -13.453 -0.547  -5.826  1.00 95.61 110 A 1 
ATOM   868  C  CB  . HIS A 1 110 ? -12.123 -0.559  -2.992  1.00 96.32 110 A 1 
ATOM   869  C  CG  . HIS A 1 110 ? -12.524 -1.027  -1.622  1.00 95.69 110 A 1 
ATOM   870  N  ND1 . HIS A 1 110 ? -13.822 -1.064  -1.151  1.00 89.13 110 A 1 
ATOM   871  C  CD2 . HIS A 1 110 ? -11.738 -1.543  -0.626  1.00 88.91 110 A 1 
ATOM   872  C  CE1 . HIS A 1 110 ? -13.803 -1.586  0.078   1.00 88.98 110 A 1 
ATOM   873  N  NE2 . HIS A 1 110 ? -12.561 -1.895  0.446   1.00 90.73 110 A 1 
ATOM   874  N  N   . ASP A 1 111 ? -11.401 -1.290  -6.323  1.00 97.19 111 A 1 
ATOM   875  C  CA  . ASP A 1 111 ? -11.328 -0.735  -7.682  1.00 97.06 111 A 1 
ATOM   876  C  C   . ASP A 1 111 ? -12.110 -1.547  -8.732  1.00 96.86 111 A 1 
ATOM   877  O  O   . ASP A 1 111 ? -11.757 -1.603  -9.905  1.00 95.69 111 A 1 
ATOM   878  C  CB  . ASP A 1 111 ? -9.854  -0.538  -8.074  1.00 97.22 111 A 1 
ATOM   879  C  CG  . ASP A 1 111 ? -9.079  0.396   -7.137  1.00 97.41 111 A 1 
ATOM   880  O  OD1 . ASP A 1 111 ? -9.694  1.305   -6.541  1.00 96.47 111 A 1 
ATOM   881  O  OD2 . ASP A 1 111 ? -7.853  0.209   -7.026  1.00 96.58 111 A 1 
ATOM   882  N  N   . VAL A 1 112 ? -13.209 -2.200  -8.312  1.00 96.02 112 A 1 
ATOM   883  C  CA  . VAL A 1 112 ? -14.102 -2.985  -9.174  1.00 95.56 112 A 1 
ATOM   884  C  C   . VAL A 1 112 ? -15.540 -2.887  -8.676  1.00 94.99 112 A 1 
ATOM   885  O  O   . VAL A 1 112 ? -15.788 -2.592  -7.501  1.00 94.50 112 A 1 
ATOM   886  C  CB  . VAL A 1 112 ? -13.617 -4.448  -9.271  1.00 95.43 112 A 1 
ATOM   887  C  CG1 . VAL A 1 112 ? -13.711 -5.206  -7.946  1.00 93.74 112 A 1 
ATOM   888  C  CG2 . VAL A 1 112 ? -14.364 -5.242  -10.349 1.00 94.03 112 A 1 
ATOM   889  N  N   . TYR A 1 113 ? -16.526 -3.130  -9.553  1.00 94.46 113 A 1 
ATOM   890  C  CA  . TYR A 1 113 ? -17.931 -3.246  -9.167  1.00 93.32 113 A 1 
ATOM   891  C  C   . TYR A 1 113 ? -18.527 -4.588  -9.594  1.00 92.65 113 A 1 
ATOM   892  O  O   . TYR A 1 113 ? -18.466 -4.924  -10.778 1.00 90.30 113 A 1 
ATOM   893  C  CB  . TYR A 1 113 ? -18.728 -2.076  -9.750  1.00 92.33 113 A 1 
ATOM   894  C  CG  . TYR A 1 113 ? -20.192 -2.138  -9.363  1.00 91.66 113 A 1 
ATOM   895  C  CD1 . TYR A 1 113 ? -21.142 -2.683  -10.254 1.00 89.69 113 A 1 
ATOM   896  C  CD2 . TYR A 1 113 ? -20.599 -1.708  -8.086  1.00 89.38 113 A 1 
ATOM   897  C  CE1 . TYR A 1 113 ? -22.494 -2.772  -9.879  1.00 87.11 113 A 1 
ATOM   898  C  CE2 . TYR A 1 113 ? -21.948 -1.798  -7.704  1.00 86.74 113 A 1 
ATOM   899  C  CZ  . TYR A 1 113 ? -22.889 -2.325  -8.601  1.00 86.30 113 A 1 
ATOM   900  O  OH  . TYR A 1 113 ? -24.212 -2.405  -8.226  1.00 83.50 113 A 1 
ATOM   901  N  N   . PRO A 1 114 ? -19.161 -5.354  -8.672  1.00 93.09 114 A 1 
ATOM   902  C  CA  . PRO A 1 114 ? -19.191 -5.140  -7.226  1.00 93.05 114 A 1 
ATOM   903  C  C   . PRO A 1 114 ? -17.810 -5.250  -6.569  1.00 93.77 114 A 1 
ATOM   904  O  O   . PRO A 1 114 ? -16.927 -5.898  -7.118  1.00 92.57 114 A 1 
ATOM   905  C  CB  . PRO A 1 114 ? -20.157 -6.197  -6.676  1.00 91.08 114 A 1 
ATOM   906  C  CG  . PRO A 1 114 ? -20.969 -6.644  -7.886  1.00 88.65 114 A 1 
ATOM   907  C  CD  . PRO A 1 114 ? -19.975 -6.499  -9.025  1.00 91.09 114 A 1 
ATOM   908  N  N   . ALA A 1 115 ? -17.640 -4.643  -5.400  1.00 93.43 115 A 1 
ATOM   909  C  CA  . ALA A 1 115 ? -16.362 -4.685  -4.684  1.00 94.02 115 A 1 
ATOM   910  C  C   . ALA A 1 115 ? -15.861 -6.128  -4.494  1.00 95.13 115 A 1 
ATOM   911  O  O   . ALA A 1 115 ? -16.658 -7.050  -4.298  1.00 94.62 115 A 1 
ATOM   912  C  CB  . ALA A 1 115 ? -16.490 -3.973  -3.333  1.00 92.64 115 A 1 
ATOM   913  N  N   . ASN A 1 116 ? -14.558 -6.326  -4.552  1.00 96.11 116 A 1 
ATOM   914  C  CA  . ASN A 1 116 ? -13.861 -7.603  -4.396  1.00 96.31 116 A 1 
ATOM   915  C  C   . ASN A 1 116 ? -14.108 -8.634  -5.509  1.00 96.51 116 A 1 
ATOM   916  O  O   . ASN A 1 116 ? -13.376 -9.616  -5.578  1.00 95.64 116 A 1 
ATOM   917  C  CB  . ASN A 1 116 ? -14.142 -8.204  -2.999  1.00 95.96 116 A 1 
ATOM   918  C  CG  . ASN A 1 116 ? -14.130 -7.175  -1.876  1.00 95.59 116 A 1 
ATOM   919  O  OD1 . ASN A 1 116 ? -13.213 -6.399  -1.712  1.00 92.16 116 A 1 
ATOM   920  N  ND2 . ASN A 1 116 ? -15.172 -7.132  -1.084  1.00 91.29 116 A 1 
ATOM   921  N  N   . GLN A 1 117 ? -15.108 -8.456  -6.370  1.00 96.56 117 A 1 
ATOM   922  C  CA  . GLN A 1 117 ? -15.511 -9.446  -7.377  1.00 95.81 117 A 1 
ATOM   923  C  C   . GLN A 1 117 ? -14.721 -9.253  -8.680  1.00 95.37 117 A 1 
ATOM   924  O  O   . GLN A 1 117 ? -15.237 -8.719  -9.667  1.00 93.19 117 A 1 
ATOM   925  C  CB  . GLN A 1 117 ? -17.034 -9.412  -7.607  1.00 95.23 117 A 1 
ATOM   926  C  CG  . GLN A 1 117 ? -17.886 -9.435  -6.326  1.00 94.10 117 A 1 
ATOM   927  C  CD  . GLN A 1 117 ? -17.475 -10.523 -5.324  1.00 93.98 117 A 1 
ATOM   928  O  OE1 . GLN A 1 117 ? -17.407 -11.692 -5.641  1.00 89.31 117 A 1 
ATOM   929  N  NE2 . GLN A 1 117 ? -17.191 -10.153 -4.091  1.00 87.85 117 A 1 
ATOM   930  N  N   . MET A 1 118 ? -13.459 -9.680  -8.691  1.00 94.86 118 A 1 
ATOM   931  C  CA  . MET A 1 118 ? -12.525 -9.421  -9.782  1.00 94.49 118 A 1 
ATOM   932  C  C   . MET A 1 118 ? -11.980 -10.733 -10.367 1.00 94.46 118 A 1 
ATOM   933  O  O   . MET A 1 118 ? -11.153 -11.388 -9.746  1.00 89.80 118 A 1 
ATOM   934  C  CB  . MET A 1 118 ? -11.408 -8.512  -9.258  1.00 91.63 118 A 1 
ATOM   935  C  CG  . MET A 1 118 ? -10.516 -7.978  -10.374 1.00 87.93 118 A 1 
ATOM   936  S  SD  . MET A 1 118 ? -9.139  -6.958  -9.792  1.00 89.32 118 A 1 
ATOM   937  C  CE  . MET A 1 118 ? -10.008 -5.500  -9.174  1.00 84.38 118 A 1 
ATOM   938  N  N   . ALA A 1 119 ? -12.450 -11.116 -11.552 1.00 93.06 119 A 1 
ATOM   939  C  CA  . ALA A 1 119 ? -11.937 -12.218 -12.375 1.00 92.34 119 A 1 
ATOM   940  C  C   . ALA A 1 119 ? -12.604 -12.211 -13.764 1.00 91.58 119 A 1 
ATOM   941  O  O   . ALA A 1 119 ? -12.852 -11.145 -14.332 1.00 84.59 119 A 1 
ATOM   942  C  CB  . ALA A 1 119 ? -12.141 -13.560 -11.647 1.00 88.92 119 A 1 
ATOM   943  N  N   . ILE A 1 120 ? -12.924 -13.380 -14.311 1.00 86.44 120 A 1 
ATOM   944  C  CA  . ILE A 1 120 ? -13.500 -13.561 -15.659 1.00 82.75 120 A 1 
ATOM   945  C  C   . ILE A 1 120 ? -14.784 -12.738 -15.857 1.00 82.87 120 A 1 
ATOM   946  O  O   . ILE A 1 120 ? -14.905 -12.016 -16.837 1.00 76.58 120 A 1 
ATOM   947  C  CB  . ILE A 1 120 ? -13.741 -15.070 -15.925 1.00 78.11 120 A 1 
ATOM   948  C  CG1 . ILE A 1 120 ? -12.397 -15.846 -15.868 1.00 69.65 120 A 1 
ATOM   949  C  CG2 . ILE A 1 120 ? -14.438 -15.292 -17.278 1.00 68.26 120 A 1 
ATOM   950  C  CD1 . ILE A 1 120 ? -12.552 -17.372 -15.890 1.00 63.12 120 A 1 
ATOM   951  N  N   . ASN A 1 121 ? -15.716 -12.783 -14.905 1.00 81.93 121 A 1 
ATOM   952  C  CA  . ASN A 1 121 ? -17.006 -12.092 -15.027 1.00 78.63 121 A 1 
ATOM   953  C  C   . ASN A 1 121 ? -16.910 -10.567 -14.866 1.00 80.56 121 A 1 
ATOM   954  O  O   . ASN A 1 121 ? -17.896 -9.858  -15.074 1.00 77.32 121 A 1 
ATOM   955  C  CB  . ASN A 1 121 ? -17.996 -12.687 -14.009 1.00 76.85 121 A 1 
ATOM   956  C  CG  . ASN A 1 121 ? -18.299 -14.158 -14.243 1.00 70.93 121 A 1 
ATOM   957  O  OD1 . ASN A 1 121 ? -18.100 -14.705 -15.305 1.00 64.98 121 A 1 
ATOM   958  N  ND2 . ASN A 1 121 ? -18.797 -14.842 -13.235 1.00 63.65 121 A 1 
ATOM   959  N  N   . SER A 1 122 ? -15.750 -10.051 -14.487 1.00 83.87 122 A 1 
ATOM   960  C  CA  . SER A 1 122 ? -15.476 -8.623  -14.313 1.00 82.16 122 A 1 
ATOM   961  C  C   . SER A 1 122 ? -14.318 -8.147  -15.189 1.00 85.40 122 A 1 
ATOM   962  O  O   . SER A 1 122 ? -13.706 -7.127  -14.906 1.00 82.53 122 A 1 
ATOM   963  C  CB  . SER A 1 122 ? -15.245 -8.305  -12.832 1.00 77.28 122 A 1 
ATOM   964  O  OG  . SER A 1 122 ? -14.238 -9.142  -12.309 1.00 71.56 122 A 1 
ATOM   965  N  N   . GLN A 1 123 ? -14.007 -8.855  -16.289 1.00 90.51 123 A 1 
ATOM   966  C  CA  . GLN A 1 123 ? -12.864 -8.554  -17.158 1.00 90.99 123 A 1 
ATOM   967  C  C   . GLN A 1 123 ? -12.908 -7.139  -17.763 1.00 93.62 123 A 1 
ATOM   968  O  O   . GLN A 1 123 ? -11.871 -6.575  -18.112 1.00 92.21 123 A 1 
ATOM   969  C  CB  . GLN A 1 123 ? -12.783 -9.642  -18.236 1.00 87.38 123 A 1 
ATOM   970  C  CG  . GLN A 1 123 ? -11.387 -9.719  -18.874 1.00 76.22 123 A 1 
ATOM   971  C  CD  . GLN A 1 123 ? -10.868 -11.150 -19.003 1.00 70.85 123 A 1 
ATOM   972  O  OE1 . GLN A 1 123 ? -11.594 -12.121 -18.891 1.00 64.66 123 A 1 
ATOM   973  N  NE2 . GLN A 1 123 ? -9.579  -11.323 -19.219 1.00 60.76 123 A 1 
ATOM   974  N  N   . TRP A 1 124 ? -14.098 -6.521  -17.788 1.00 93.44 124 A 1 
ATOM   975  C  CA  . TRP A 1 124 ? -14.262 -5.109  -18.158 1.00 94.28 124 A 1 
ATOM   976  C  C   . TRP A 1 124 ? -13.347 -4.168  -17.348 1.00 95.73 124 A 1 
ATOM   977  O  O   . TRP A 1 124 ? -12.900 -3.168  -17.899 1.00 95.23 124 A 1 
ATOM   978  C  CB  . TRP A 1 124 ? -15.733 -4.711  -17.972 1.00 92.58 124 A 1 
ATOM   979  C  CG  . TRP A 1 124 ? -16.191 -4.608  -16.542 1.00 89.42 124 A 1 
ATOM   980  C  CD1 . TRP A 1 124 ? -16.801 -5.578  -15.828 1.00 85.84 124 A 1 
ATOM   981  C  CD2 . TRP A 1 124 ? -16.014 -3.486  -15.623 1.00 89.76 124 A 1 
ATOM   982  N  NE1 . TRP A 1 124 ? -17.009 -5.141  -14.526 1.00 81.82 124 A 1 
ATOM   983  C  CE2 . TRP A 1 124 ? -16.522 -3.881  -14.362 1.00 86.47 124 A 1 
ATOM   984  C  CE3 . TRP A 1 124 ? -15.455 -2.198  -15.753 1.00 82.79 124 A 1 
ATOM   985  C  CZ2 . TRP A 1 124 ? -16.438 -3.031  -13.232 1.00 83.10 124 A 1 
ATOM   986  C  CZ3 . TRP A 1 124 ? -15.384 -1.344  -14.621 1.00 82.84 124 A 1 
ATOM   987  C  CH2 . TRP A 1 124 ? -15.855 -1.769  -13.379 1.00 81.91 124 A 1 
ATOM   988  N  N   . ILE A 1 125 ? -13.058 -4.479  -16.085 1.00 94.91 125 A 1 
ATOM   989  C  CA  . ILE A 1 125 ? -12.219 -3.607  -15.251 1.00 95.83 125 A 1 
ATOM   990  C  C   . ILE A 1 125 ? -10.770 -3.638  -15.716 1.00 97.07 125 A 1 
ATOM   991  O  O   . ILE A 1 125 ? -10.116 -2.599  -15.739 1.00 97.18 125 A 1 
ATOM   992  C  CB  . ILE A 1 125 ? -12.348 -3.920  -13.746 1.00 94.61 125 A 1 
ATOM   993  C  CG1 . ILE A 1 125 ? -11.716 -2.815  -12.861 1.00 90.28 125 A 1 
ATOM   994  C  CG2 . ILE A 1 125 ? -11.726 -5.275  -13.349 1.00 90.45 125 A 1 
ATOM   995  C  CD1 . ILE A 1 125 ? -12.307 -1.425  -13.055 1.00 85.03 125 A 1 
ATOM   996  N  N   . PHE A 1 126 ? -10.265 -4.801  -16.146 1.00 96.71 126 A 1 
ATOM   997  C  CA  . PHE A 1 126 ? -8.903  -4.930  -16.645 1.00 97.18 126 A 1 
ATOM   998  C  C   . PHE A 1 126 ? -8.730  -4.171  -17.959 1.00 97.43 126 A 1 
ATOM   999  O  O   . PHE A 1 126 ? -7.756  -3.433  -18.119 1.00 97.27 126 A 1 
ATOM   1000 C  CB  . PHE A 1 126 ? -8.538  -6.405  -16.827 1.00 97.02 126 A 1 
ATOM   1001 C  CG  . PHE A 1 126 ? -8.751  -7.289  -15.616 1.00 97.33 126 A 1 
ATOM   1002 C  CD1 . PHE A 1 126 ? -8.370  -6.861  -14.332 1.00 96.28 126 A 1 
ATOM   1003 C  CD2 . PHE A 1 126 ? -9.342  -8.557  -15.772 1.00 96.12 126 A 1 
ATOM   1004 C  CE1 . PHE A 1 126 ? -8.582  -7.684  -13.218 1.00 95.47 126 A 1 
ATOM   1005 C  CE2 . PHE A 1 126 ? -9.552  -9.386  -14.664 1.00 95.36 126 A 1 
ATOM   1006 C  CZ  . PHE A 1 126 ? -9.178  -8.949  -13.383 1.00 95.93 126 A 1 
ATOM   1007 N  N   . GLN A 1 127 ? -9.712  -4.291  -18.869 1.00 97.10 127 A 1 
ATOM   1008 C  CA  . GLN A 1 127 ? -9.734  -3.552  -20.132 1.00 97.09 127 A 1 
ATOM   1009 C  C   . GLN A 1 127 ? -9.752  -2.042  -19.873 1.00 97.70 127 A 1 
ATOM   1010 O  O   . GLN A 1 127 ? -8.881  -1.316  -20.348 1.00 97.41 127 A 1 
ATOM   1011 C  CB  . GLN A 1 127 ? -10.975 -3.994  -20.929 1.00 96.05 127 A 1 
ATOM   1012 C  CG  . GLN A 1 127 ? -10.781 -3.837  -22.448 1.00 86.15 127 A 1 
ATOM   1013 C  CD  . GLN A 1 127 ? -10.082 -5.036  -23.094 1.00 79.11 127 A 1 
ATOM   1014 O  OE1 . GLN A 1 127 ? -9.937  -6.098  -22.512 1.00 71.18 127 A 1 
ATOM   1015 N  NE2 . GLN A 1 127 ? -9.654  -4.910  -24.321 1.00 66.44 127 A 1 
ATOM   1016 N  N   . PHE A 1 128 ? -10.708 -1.583  -19.052 1.00 97.49 128 A 1 
ATOM   1017 C  CA  . PHE A 1 128 ? -10.879 -0.168  -18.747 1.00 97.68 128 A 1 
ATOM   1018 C  C   . PHE A 1 128 ? -9.660  0.421   -18.018 1.00 97.97 128 A 1 
ATOM   1019 O  O   . PHE A 1 128 ? -9.160  1.475   -18.400 1.00 97.93 128 A 1 
ATOM   1020 C  CB  . PHE A 1 128 ? -12.153 0.014   -17.915 1.00 97.52 128 A 1 
ATOM   1021 C  CG  . PHE A 1 128 ? -12.447 1.464   -17.596 1.00 97.62 128 A 1 
ATOM   1022 C  CD1 . PHE A 1 128 ? -12.059 2.027   -16.362 1.00 97.13 128 A 1 
ATOM   1023 C  CD2 . PHE A 1 128 ? -13.082 2.281   -18.551 1.00 97.14 128 A 1 
ATOM   1024 C  CE1 . PHE A 1 128 ? -12.292 3.384   -16.092 1.00 96.52 128 A 1 
ATOM   1025 C  CE2 . PHE A 1 128 ? -13.321 3.637   -18.287 1.00 96.55 128 A 1 
ATOM   1026 C  CZ  . PHE A 1 128 ? -12.922 4.181   -17.058 1.00 96.66 128 A 1 
ATOM   1027 N  N   . ALA A 1 129 ? -9.149  -0.250  -16.992 1.00 97.87 129 A 1 
ATOM   1028 C  CA  . ALA A 1 129 ? -8.000  0.229   -16.242 1.00 98.00 129 A 1 
ATOM   1029 C  C   . ALA A 1 129 ? -6.717  0.207   -17.082 1.00 98.36 129 A 1 
ATOM   1030 O  O   . ALA A 1 129 ? -5.928  1.148   -16.995 1.00 98.31 129 A 1 
ATOM   1031 C  CB  . ALA A 1 129 ? -7.858  -0.572  -14.954 1.00 97.84 129 A 1 
ATOM   1032 N  N   . ALA A 1 130 ? -6.518  -0.803  -17.944 1.00 98.13 130 A 1 
ATOM   1033 C  CA  . ALA A 1 130 ? -5.392  -0.828  -18.878 1.00 98.29 130 A 1 
ATOM   1034 C  C   . ALA A 1 130 ? -5.427  0.362   -19.842 1.00 98.30 130 A 1 
ATOM   1035 O  O   . ALA A 1 130 ? -4.387  0.980   -20.090 1.00 98.22 130 A 1 
ATOM   1036 C  CB  . ALA A 1 130 ? -5.398  -2.151  -19.647 1.00 98.00 130 A 1 
ATOM   1037 N  N   . GLU A 1 131 ? -6.605  0.737   -20.352 1.00 98.39 131 A 1 
ATOM   1038 C  CA  . GLU A 1 131 ? -6.778  1.930   -21.191 1.00 98.17 131 A 1 
ATOM   1039 C  C   . GLU A 1 131 ? -6.481  3.224   -20.426 1.00 98.45 131 A 1 
ATOM   1040 O  O   . GLU A 1 131 ? -5.802  4.109   -20.947 1.00 98.04 131 A 1 
ATOM   1041 C  CB  . GLU A 1 131 ? -8.204  1.964   -21.746 1.00 97.49 131 A 1 
ATOM   1042 C  CG  . GLU A 1 131 ? -8.428  0.911   -22.839 1.00 85.13 131 A 1 
ATOM   1043 C  CD  . GLU A 1 131 ? -9.908  0.753   -23.241 1.00 77.44 131 A 1 
ATOM   1044 O  OE1 . GLU A 1 131 ? -10.180 -0.198  -24.008 1.00 71.21 131 A 1 
ATOM   1045 O  OE2 . GLU A 1 131 ? -10.747 1.569   -22.791 1.00 74.13 131 A 1 
ATOM   1046 N  N   . GLN A 1 132 ? -6.935  3.332   -19.176 1.00 98.43 132 A 1 
ATOM   1047 C  CA  . GLN A 1 132 ? -6.659  4.512   -18.348 1.00 98.45 132 A 1 
ATOM   1048 C  C   . GLN A 1 132 ? -5.176  4.611   -17.964 1.00 98.52 132 A 1 
ATOM   1049 O  O   . GLN A 1 132 ? -4.586  5.691   -18.059 1.00 98.33 132 A 1 
ATOM   1050 C  CB  . GLN A 1 132 ? -7.544  4.508   -17.093 1.00 98.37 132 A 1 
ATOM   1051 C  CG  . GLN A 1 132 ? -9.047  4.669   -17.372 1.00 96.70 132 A 1 
ATOM   1052 C  CD  . GLN A 1 132 ? -9.368  5.869   -18.251 1.00 95.58 132 A 1 
ATOM   1053 O  OE1 . GLN A 1 132 ? -9.031  7.006   -17.944 1.00 87.06 132 A 1 
ATOM   1054 N  NE2 . GLN A 1 132 ? -10.004 5.661   -19.379 1.00 85.48 132 A 1 
ATOM   1055 N  N   . PHE A 1 133 ? -4.553  3.492   -17.582 1.00 98.66 133 A 1 
ATOM   1056 C  CA  . PHE A 1 133 ? -3.152  3.427   -17.174 1.00 98.69 133 A 1 
ATOM   1057 C  C   . PHE A 1 133 ? -2.167  3.313   -18.353 1.00 98.68 133 A 1 
ATOM   1058 O  O   . PHE A 1 133 ? -0.955  3.398   -18.124 1.00 98.42 133 A 1 
ATOM   1059 C  CB  . PHE A 1 133 ? -2.954  2.283   -16.165 1.00 98.58 133 A 1 
ATOM   1060 C  CG  . PHE A 1 133 ? -3.713  2.395   -14.857 1.00 98.55 133 A 1 
ATOM   1061 C  CD1 . PHE A 1 133 ? -3.997  3.642   -14.263 1.00 98.04 133 A 1 
ATOM   1062 C  CD2 . PHE A 1 133 ? -4.110  1.217   -14.187 1.00 97.88 133 A 1 
ATOM   1063 C  CE1 . PHE A 1 133 ? -4.670  3.717   -13.033 1.00 97.35 133 A 1 
ATOM   1064 C  CE2 . PHE A 1 133 ? -4.772  1.288   -12.954 1.00 97.24 133 A 1 
ATOM   1065 C  CZ  . PHE A 1 133 ? -5.055  2.534   -12.377 1.00 97.46 133 A 1 
ATOM   1066 N  N   . ALA A 1 134 ? -2.641  3.188   -19.593 1.00 98.52 134 A 1 
ATOM   1067 C  CA  . ALA A 1 134 ? -1.824  3.049   -20.789 1.00 98.52 134 A 1 
ATOM   1068 C  C   . ALA A 1 134 ? -0.649  4.056   -20.903 1.00 98.59 134 A 1 
ATOM   1069 O  O   . ALA A 1 134 ? 0.432   3.629   -21.309 1.00 98.08 134 A 1 
ATOM   1070 C  CB  . ALA A 1 134 ? -2.723  3.110   -22.030 1.00 98.16 134 A 1 
ATOM   1071 N  N   . PRO A 1 135 ? -0.772  5.337   -20.494 1.00 98.33 135 A 1 
ATOM   1072 C  CA  . PRO A 1 135 ? 0.349   6.278   -20.531 1.00 98.09 135 A 1 
ATOM   1073 C  C   . PRO A 1 135 ? 1.554   5.878   -19.662 1.00 98.19 135 A 1 
ATOM   1074 O  O   . PRO A 1 135 ? 2.650   6.371   -19.893 1.00 97.64 135 A 1 
ATOM   1075 C  CB  . PRO A 1 135 ? -0.227  7.618   -20.057 1.00 97.24 135 A 1 
ATOM   1076 C  CG  . PRO A 1 135 ? -1.707  7.495   -20.375 1.00 95.35 135 A 1 
ATOM   1077 C  CD  . PRO A 1 135 ? -1.988  6.027   -20.105 1.00 97.60 135 A 1 
ATOM   1078 N  N   . PHE A 1 136 ? 1.353   5.000   -18.678 1.00 98.58 136 A 1 
ATOM   1079 C  CA  . PHE A 1 136 ? 2.395   4.540   -17.761 1.00 98.58 136 A 1 
ATOM   1080 C  C   . PHE A 1 136 ? 2.955   3.159   -18.125 1.00 98.53 136 A 1 
ATOM   1081 O  O   . PHE A 1 136 ? 3.984   2.743   -17.581 1.00 98.26 136 A 1 
ATOM   1082 C  CB  . PHE A 1 136 ? 1.830   4.515   -16.331 1.00 98.55 136 A 1 
ATOM   1083 C  CG  . PHE A 1 136 ? 1.048   5.744   -15.943 1.00 98.52 136 A 1 
ATOM   1084 C  CD1 . PHE A 1 136 ? 1.664   7.015   -15.955 1.00 98.08 136 A 1 
ATOM   1085 C  CD2 . PHE A 1 136 ? -0.312  5.637   -15.610 1.00 98.05 136 A 1 
ATOM   1086 C  CE1 . PHE A 1 136 ? 0.918   8.168   -15.632 1.00 97.44 136 A 1 
ATOM   1087 C  CE2 . PHE A 1 136 ? -1.063  6.782   -15.280 1.00 97.43 136 A 1 
ATOM   1088 C  CZ  . PHE A 1 136 ? -0.444  8.048   -15.296 1.00 97.53 136 A 1 
ATOM   1089 N  N   . LEU A 1 137 ? 2.294   2.434   -19.010 1.00 98.51 137 A 1 
ATOM   1090 C  CA  . LEU A 1 137 ? 2.557   1.029   -19.298 1.00 98.57 137 A 1 
ATOM   1091 C  C   . LEU A 1 137 ? 3.247   0.858   -20.664 1.00 98.48 137 A 1 
ATOM   1092 O  O   . LEU A 1 137 ? 2.966   1.560   -21.623 1.00 98.13 137 A 1 
ATOM   1093 C  CB  . LEU A 1 137 ? 1.235   0.249   -19.239 1.00 98.56 137 A 1 
ATOM   1094 C  CG  . LEU A 1 137 ? 0.524   0.240   -17.866 1.00 98.37 137 A 1 
ATOM   1095 C  CD1 . LEU A 1 137 ? -0.782  -0.546  -17.964 1.00 98.09 137 A 1 
ATOM   1096 C  CD2 . LEU A 1 137 ? 1.382   -0.398  -16.771 1.00 97.92 137 A 1 
ATOM   1097 N  N   . SER A 1 138 ? 4.138   -0.144  -20.751 1.00 98.52 138 A 1 
ATOM   1098 C  CA  . SER A 1 138 ? 4.594   -0.644  -22.050 1.00 98.46 138 A 1 
ATOM   1099 C  C   . SER A 1 138 ? 3.464   -1.395  -22.765 1.00 98.59 138 A 1 
ATOM   1100 O  O   . SER A 1 138 ? 2.554   -1.907  -22.111 1.00 98.26 138 A 1 
ATOM   1101 C  CB  . SER A 1 138 ? 5.821   -1.550  -21.880 1.00 98.07 138 A 1 
ATOM   1102 O  OG  . SER A 1 138 ? 5.476   -2.759  -21.229 1.00 96.69 138 A 1 
ATOM   1103 N  N   . GLN A 1 139 ? 3.558   -1.556  -24.087 1.00 98.35 139 A 1 
ATOM   1104 C  CA  . GLN A 1 139 ? 2.538   -2.280  -24.854 1.00 98.29 139 A 1 
ATOM   1105 C  C   . GLN A 1 139 ? 2.327   -3.715  -24.333 1.00 98.33 139 A 1 
ATOM   1106 O  O   . GLN A 1 139 ? 1.195   -4.152  -24.164 1.00 97.87 139 A 1 
ATOM   1107 C  CB  . GLN A 1 139 ? 2.919   -2.279  -26.340 1.00 97.83 139 A 1 
ATOM   1108 C  CG  . GLN A 1 139 ? 1.790   -2.841  -27.228 1.00 89.70 139 A 1 
ATOM   1109 C  CD  . GLN A 1 139 ? 0.488   -2.015  -27.116 1.00 83.68 139 A 1 
ATOM   1110 O  OE1 . GLN A 1 139 ? 0.522   -0.808  -26.925 1.00 77.07 139 A 1 
ATOM   1111 N  NE2 . GLN A 1 139 ? -0.657  -2.632  -27.220 1.00 72.72 139 A 1 
ATOM   1112 N  N   . ASN A 1 140 ? 3.407   -4.434  -24.001 1.00 98.24 140 A 1 
ATOM   1113 C  CA  . ASN A 1 140 ? 3.308   -5.779  -23.438 1.00 98.05 140 A 1 
ATOM   1114 C  C   . ASN A 1 140 ? 2.625   -5.777  -22.063 1.00 98.41 140 A 1 
ATOM   1115 O  O   . ASN A 1 140 ? 1.851   -6.685  -21.746 1.00 98.10 140 A 1 
ATOM   1116 C  CB  . ASN A 1 140 ? 4.715   -6.387  -23.323 1.00 97.07 140 A 1 
ATOM   1117 C  CG  . ASN A 1 140 ? 5.354   -6.704  -24.665 1.00 82.37 140 A 1 
ATOM   1118 O  OD1 . ASN A 1 140 ? 4.758   -6.628  -25.721 1.00 72.03 140 A 1 
ATOM   1119 N  ND2 . ASN A 1 140 ? 6.624   -7.060  -24.668 1.00 72.17 140 A 1 
ATOM   1120 N  N   . ALA A 1 141 ? 2.875   -4.760  -21.244 1.00 98.55 141 A 1 
ATOM   1121 C  CA  . ALA A 1 141 ? 2.222   -4.613  -19.952 1.00 98.60 141 A 1 
ATOM   1122 C  C   . ALA A 1 141 ? 0.723   -4.317  -20.109 1.00 98.62 141 A 1 
ATOM   1123 O  O   . ALA A 1 141 ? -0.065  -4.886  -19.367 1.00 98.53 141 A 1 
ATOM   1124 C  CB  . ALA A 1 141 ? 2.939   -3.537  -19.137 1.00 98.69 141 A 1 
ATOM   1125 N  N   . ILE A 1 142 ? 0.330   -3.507  -21.101 1.00 98.67 142 A 1 
ATOM   1126 C  CA  . ILE A 1 142 ? -1.080  -3.236  -21.416 1.00 98.43 142 A 1 
ATOM   1127 C  C   . ILE A 1 142 ? -1.814  -4.533  -21.760 1.00 98.29 142 A 1 
ATOM   1128 O  O   . ILE A 1 142 ? -2.860  -4.818  -21.173 1.00 97.87 142 A 1 
ATOM   1129 C  CB  . ILE A 1 142 ? -1.208  -2.195  -22.556 1.00 98.42 142 A 1 
ATOM   1130 C  CG1 . ILE A 1 142 ? -0.716  -0.814  -22.088 1.00 97.73 142 A 1 
ATOM   1131 C  CG2 . ILE A 1 142 ? -2.660  -2.093  -23.062 1.00 97.68 142 A 1 
ATOM   1132 C  CD1 . ILE A 1 142 ? -0.497  0.184   -23.228 1.00 95.86 142 A 1 
ATOM   1133 N  N   . GLU A 1 143 ? -1.269  -5.355  -22.657 1.00 98.28 143 A 1 
ATOM   1134 C  CA  . GLU A 1 143 ? -1.918  -6.606  -23.058 1.00 97.90 143 A 1 
ATOM   1135 C  C   . GLU A 1 143 ? -2.012  -7.609  -21.897 1.00 97.81 143 A 1 
ATOM   1136 O  O   . GLU A 1 143 ? -3.056  -8.228  -21.684 1.00 97.28 143 A 1 
ATOM   1137 C  CB  . GLU A 1 143 ? -1.183  -7.208  -24.268 1.00 97.68 143 A 1 
ATOM   1138 C  CG  . GLU A 1 143 ? -1.300  -6.350  -25.541 1.00 91.45 143 A 1 
ATOM   1139 C  CD  . GLU A 1 143 ? -2.759  -5.983  -25.879 1.00 84.18 143 A 1 
ATOM   1140 O  OE1 . GLU A 1 143 ? -3.062  -4.776  -26.061 1.00 75.72 143 A 1 
ATOM   1141 O  OE2 . GLU A 1 143 ? -3.602  -6.896  -25.870 1.00 78.69 143 A 1 
ATOM   1142 N  N   . SER A 1 144 ? -0.974  -7.710  -21.081 1.00 97.97 144 A 1 
ATOM   1143 C  CA  . SER A 1 144 ? -1.011  -8.558  -19.882 1.00 98.05 144 A 1 
ATOM   1144 C  C   . SER A 1 144 ? -2.017  -8.044  -18.841 1.00 97.94 144 A 1 
ATOM   1145 O  O   . SER A 1 144 ? -2.769  -8.827  -18.256 1.00 97.60 144 A 1 
ATOM   1146 C  CB  . SER A 1 144 ? 0.394   -8.638  -19.287 1.00 98.00 144 A 1 
ATOM   1147 O  OG  . SER A 1 144 ? 0.476   -9.660  -18.310 1.00 92.71 144 A 1 
ATOM   1148 N  N   . PHE A 1 145 ? -2.097  -6.727  -18.649 1.00 98.29 145 A 1 
ATOM   1149 C  CA  . PHE A 1 145 ? -3.045  -6.095  -17.724 1.00 98.27 145 A 1 
ATOM   1150 C  C   . PHE A 1 145 ? -4.490  -6.348  -18.151 1.00 98.08 145 A 1 
ATOM   1151 O  O   . PHE A 1 145 ? -5.314  -6.717  -17.313 1.00 97.61 145 A 1 
ATOM   1152 C  CB  . PHE A 1 145 ? -2.748  -4.589  -17.616 1.00 98.27 145 A 1 
ATOM   1153 C  CG  . PHE A 1 145 ? -3.340  -3.910  -16.399 1.00 98.42 145 A 1 
ATOM   1154 C  CD1 . PHE A 1 145 ? -4.731  -3.830  -16.211 1.00 98.06 145 A 1 
ATOM   1155 C  CD2 . PHE A 1 145 ? -2.488  -3.343  -15.427 1.00 97.94 145 A 1 
ATOM   1156 C  CE1 . PHE A 1 145 ? -5.267  -3.236  -15.055 1.00 97.61 145 A 1 
ATOM   1157 C  CE2 . PHE A 1 145 ? -3.014  -2.735  -14.276 1.00 97.50 145 A 1 
ATOM   1158 C  CZ  . PHE A 1 145 ? -4.406  -2.690  -14.088 1.00 97.84 145 A 1 
ATOM   1159 N  N   . LYS A 1 146 ? -4.791  -6.226  -19.449 1.00 97.96 146 A 1 
ATOM   1160 C  CA  . LYS A 1 146 ? -6.122  -6.524  -20.003 1.00 97.51 146 A 1 
ATOM   1161 C  C   . LYS A 1 146 ? -6.574  -7.962  -19.738 1.00 97.07 146 A 1 
ATOM   1162 O  O   . LYS A 1 146 ? -7.773  -8.206  -19.603 1.00 96.41 146 A 1 
ATOM   1163 C  CB  . LYS A 1 146 ? -6.114  -6.285  -21.510 1.00 97.32 146 A 1 
ATOM   1164 C  CG  . LYS A 1 146 ? -6.145  -4.798  -21.898 1.00 95.33 146 A 1 
ATOM   1165 C  CD  . LYS A 1 146 ? -6.003  -4.700  -23.416 1.00 93.08 146 A 1 
ATOM   1166 C  CE  . LYS A 1 146 ? -6.008  -3.263  -23.911 1.00 87.52 146 A 1 
ATOM   1167 N  NZ  . LYS A 1 146 ? -5.635  -3.245  -25.351 1.00 81.94 146 A 1 
ATOM   1168 N  N   . HIS A 1 147 ? -5.634  -8.905  -19.646 1.00 97.13 147 A 1 
ATOM   1169 C  CA  . HIS A 1 147 ? -5.960  -10.299 -19.361 1.00 96.81 147 A 1 
ATOM   1170 C  C   . HIS A 1 147 ? -6.365  -10.528 -17.901 1.00 96.95 147 A 1 
ATOM   1171 O  O   . HIS A 1 147 ? -7.369  -11.201 -17.653 1.00 96.05 147 A 1 
ATOM   1172 C  CB  . HIS A 1 147 ? -4.783  -11.187 -19.774 1.00 96.27 147 A 1 
ATOM   1173 C  CG  . HIS A 1 147 ? -5.091  -12.645 -19.569 1.00 91.50 147 A 1 
ATOM   1174 N  ND1 . HIS A 1 147 ? -6.040  -13.385 -20.250 1.00 80.79 147 A 1 
ATOM   1175 C  CD2 . HIS A 1 147 ? -4.524  -13.489 -18.631 1.00 80.73 147 A 1 
ATOM   1176 C  CE1 . HIS A 1 147 ? -6.044  -14.627 -19.735 1.00 79.93 147 A 1 
ATOM   1177 N  NE2 . HIS A 1 147 ? -5.133  -14.713 -18.756 1.00 81.71 147 A 1 
ATOM   1178 N  N   . GLY A 1 148 ? -5.629  -9.967  -16.923 1.00 97.33 148 A 1 
ATOM   1179 C  CA  . GLY A 1 148 ? -5.871  -10.290 -15.512 1.00 97.41 148 A 1 
ATOM   1180 C  C   . GLY A 1 148 ? -5.422  -9.235  -14.486 1.00 97.94 148 A 1 
ATOM   1181 O  O   . GLY A 1 148 ? -5.428  -9.520  -13.289 1.00 97.66 148 A 1 
ATOM   1182 N  N   . GLY A 1 149 ? -5.012  -8.052  -14.918 1.00 97.91 149 A 1 
ATOM   1183 C  CA  . GLY A 1 149 ? -4.511  -7.003  -14.014 1.00 98.07 149 A 1 
ATOM   1184 C  C   . GLY A 1 149 ? -3.095  -7.247  -13.478 1.00 98.37 149 A 1 
ATOM   1185 O  O   . GLY A 1 149 ? -2.672  -6.572  -12.549 1.00 98.18 149 A 1 
ATOM   1186 N  N   . TYR A 1 150 ? -2.360  -8.206  -14.046 1.00 98.44 150 A 1 
ATOM   1187 C  CA  . TYR A 1 150 ? -0.960  -8.496  -13.739 1.00 98.41 150 A 1 
ATOM   1188 C  C   . TYR A 1 150 ? -0.063  -8.246  -14.957 1.00 98.50 150 A 1 
ATOM   1189 O  O   . TYR A 1 150 ? -0.500  -8.374  -16.101 1.00 98.41 150 A 1 
ATOM   1190 C  CB  . TYR A 1 150 ? -0.817  -9.922  -13.214 1.00 98.34 150 A 1 
ATOM   1191 C  CG  . TYR A 1 150 ? -1.257  -11.025 -14.162 1.00 98.37 150 A 1 
ATOM   1192 C  CD1 . TYR A 1 150 ? -2.495  -11.673 -13.962 1.00 97.97 150 A 1 
ATOM   1193 C  CD2 . TYR A 1 150 ? -0.435  -11.422 -15.230 1.00 97.90 150 A 1 
ATOM   1194 C  CE1 . TYR A 1 150 ? -2.895  -12.720 -14.810 1.00 97.56 150 A 1 
ATOM   1195 C  CE2 . TYR A 1 150 ? -0.832  -12.456 -16.089 1.00 97.53 150 A 1 
ATOM   1196 C  CZ  . TYR A 1 150 ? -2.057  -13.114 -15.880 1.00 97.62 150 A 1 
ATOM   1197 O  OH  . TYR A 1 150 ? -2.427  -14.136 -16.705 1.00 96.73 150 A 1 
ATOM   1198 N  N   . TYR A 1 151 ? 1.198   -7.881  -14.728 1.00 98.78 151 A 1 
ATOM   1199 C  CA  . TYR A 1 151 ? 2.136   -7.558  -15.809 1.00 98.84 151 A 1 
ATOM   1200 C  C   . TYR A 1 151 ? 3.574   -7.425  -15.303 1.00 98.97 151 A 1 
ATOM   1201 O  O   . TYR A 1 151 ? 3.846   -7.441  -14.098 1.00 98.88 151 A 1 
ATOM   1202 C  CB  . TYR A 1 151 ? 1.700   -6.255  -16.497 1.00 98.84 151 A 1 
ATOM   1203 C  CG  . TYR A 1 151 ? 1.745   -5.022  -15.622 1.00 98.89 151 A 1 
ATOM   1204 C  CD1 . TYR A 1 151 ? 0.661   -4.704  -14.770 1.00 98.82 151 A 1 
ATOM   1205 C  CD2 . TYR A 1 151 ? 2.870   -4.188  -15.641 1.00 98.80 151 A 1 
ATOM   1206 C  CE1 . TYR A 1 151 ? 0.699   -3.561  -13.964 1.00 98.75 151 A 1 
ATOM   1207 C  CE2 . TYR A 1 151 ? 2.929   -3.033  -14.836 1.00 98.75 151 A 1 
ATOM   1208 C  CZ  . TYR A 1 151 ? 1.833   -2.727  -13.999 1.00 98.80 151 A 1 
ATOM   1209 O  OH  . TYR A 1 151 ? 1.893   -1.607  -13.219 1.00 98.63 151 A 1 
ATOM   1210 N  N   . THR A 1 152 ? 4.502   -7.228  -16.231 1.00 98.97 152 A 1 
ATOM   1211 C  CA  . THR A 1 152 ? 5.892   -6.868  -15.934 1.00 98.81 152 A 1 
ATOM   1212 C  C   . THR A 1 152 ? 6.322   -5.652  -16.757 1.00 98.83 152 A 1 
ATOM   1213 O  O   . THR A 1 152 ? 5.877   -5.475  -17.889 1.00 98.58 152 A 1 
ATOM   1214 C  CB  . THR A 1 152 ? 6.878   -8.026  -16.171 1.00 98.64 152 A 1 
ATOM   1215 O  OG1 . THR A 1 152 ? 7.005   -8.321  -17.542 1.00 96.04 152 A 1 
ATOM   1216 C  CG2 . THR A 1 152 ? 6.448   -9.310  -15.482 1.00 96.43 152 A 1 
ATOM   1217 N  N   . MET A 1 153 ? 7.249   -4.855  -16.207 1.00 98.76 153 A 1 
ATOM   1218 C  CA  . MET A 1 153 ? 7.954   -3.808  -16.943 1.00 98.62 153 A 1 
ATOM   1219 C  C   . MET A 1 153 ? 9.401   -3.718  -16.459 1.00 98.70 153 A 1 
ATOM   1220 O  O   . MET A 1 153 ? 9.632   -3.744  -15.252 1.00 98.46 153 A 1 
ATOM   1221 C  CB  . MET A 1 153 ? 7.287   -2.436  -16.766 1.00 97.60 153 A 1 
ATOM   1222 C  CG  . MET A 1 153 ? 5.933   -2.322  -17.469 1.00 91.78 153 A 1 
ATOM   1223 S  SD  . MET A 1 153 ? 5.301   -0.624  -17.600 1.00 94.71 153 A 1 
ATOM   1224 C  CE  . MET A 1 153 ? 5.147   -0.157  -15.865 1.00 88.90 153 A 1 
ATOM   1225 N  N   . PRO A 1 154 ? 10.384  -3.558  -17.355 1.00 98.53 154 A 1 
ATOM   1226 C  CA  . PRO A 1 154 ? 11.747  -3.280  -16.932 1.00 98.38 154 A 1 
ATOM   1227 C  C   . PRO A 1 154 ? 11.834  -1.883  -16.303 1.00 98.43 154 A 1 
ATOM   1228 O  O   . PRO A 1 154 ? 11.268  -0.919  -16.825 1.00 98.01 154 A 1 
ATOM   1229 C  CB  . PRO A 1 154 ? 12.591  -3.408  -18.199 1.00 97.63 154 A 1 
ATOM   1230 C  CG  . PRO A 1 154 ? 11.609  -3.023  -19.309 1.00 94.81 154 A 1 
ATOM   1231 C  CD  . PRO A 1 154 ? 10.261  -3.521  -18.798 1.00 97.78 154 A 1 
ATOM   1232 N  N   . PHE A 1 155 ? 12.584  -1.747  -15.202 1.00 98.27 155 A 1 
ATOM   1233 C  CA  . PHE A 1 155 ? 12.933  -0.431  -14.684 1.00 98.11 155 A 1 
ATOM   1234 C  C   . PHE A 1 155 ? 13.834  0.304   -15.688 1.00 97.88 155 A 1 
ATOM   1235 O  O   . PHE A 1 155 ? 14.699  -0.323  -16.312 1.00 97.28 155 A 1 
ATOM   1236 C  CB  . PHE A 1 155 ? 13.615  -0.543  -13.321 1.00 98.24 155 A 1 
ATOM   1237 C  CG  . PHE A 1 155 ? 12.670  -0.795  -12.163 1.00 98.49 155 A 1 
ATOM   1238 C  CD1 . PHE A 1 155 ? 12.084  0.294   -11.490 1.00 98.26 155 A 1 
ATOM   1239 C  CD2 . PHE A 1 155 ? 12.379  -2.100  -11.742 1.00 98.24 155 A 1 
ATOM   1240 C  CE1 . PHE A 1 155 ? 11.224  0.074   -10.407 1.00 98.05 155 A 1 
ATOM   1241 C  CE2 . PHE A 1 155 ? 11.522  -2.324  -10.660 1.00 98.04 155 A 1 
ATOM   1242 C  CZ  . PHE A 1 155 ? 10.939  -1.241  -9.985  1.00 98.27 155 A 1 
ATOM   1243 N  N   . PRO A 1 156 ? 13.705  1.631   -15.840 1.00 97.55 156 A 1 
ATOM   1244 C  CA  . PRO A 1 156 ? 14.531  2.407   -16.752 1.00 96.84 156 A 1 
ATOM   1245 C  C   . PRO A 1 156 ? 16.027  2.314   -16.416 1.00 96.56 156 A 1 
ATOM   1246 O  O   . PRO A 1 156 ? 16.441  2.572   -15.290 1.00 95.16 156 A 1 
ATOM   1247 C  CB  . PRO A 1 156 ? 14.016  3.847   -16.638 1.00 95.81 156 A 1 
ATOM   1248 C  CG  . PRO A 1 156 ? 12.577  3.678   -16.179 1.00 94.23 156 A 1 
ATOM   1249 C  CD  . PRO A 1 156 ? 12.644  2.449   -15.280 1.00 96.87 156 A 1 
ATOM   1250 N  N   . ALA A 1 157 ? 16.859  2.023   -17.411 1.00 93.82 157 A 1 
ATOM   1251 C  CA  . ALA A 1 157 ? 18.303  1.849   -17.222 1.00 92.03 157 A 1 
ATOM   1252 C  C   . ALA A 1 157 ? 19.016  3.105   -16.678 1.00 91.92 157 A 1 
ATOM   1253 O  O   . ALA A 1 157 ? 20.009  2.989   -15.959 1.00 88.36 157 A 1 
ATOM   1254 C  CB  . ALA A 1 157 ? 18.903  1.408   -18.561 1.00 89.04 157 A 1 
ATOM   1255 N  N   . HIS A 1 158 ? 18.495  4.297   -16.954 1.00 91.25 158 A 1 
ATOM   1256 C  CA  . HIS A 1 158 ? 19.069  5.570   -16.501 1.00 90.41 158 A 1 
ATOM   1257 C  C   . HIS A 1 158 ? 19.017  5.786   -14.977 1.00 91.90 158 A 1 
ATOM   1258 O  O   . HIS A 1 158 ? 19.665  6.699   -14.474 1.00 89.81 158 A 1 
ATOM   1259 C  CB  . HIS A 1 158 ? 18.387  6.733   -17.243 1.00 87.17 158 A 1 
ATOM   1260 C  CG  . HIS A 1 158 ? 16.939  6.924   -16.881 1.00 82.08 158 A 1 
ATOM   1261 N  ND1 . HIS A 1 158 ? 15.850  6.597   -17.665 1.00 72.26 158 A 1 
ATOM   1262 C  CD2 . HIS A 1 158 ? 16.441  7.496   -15.730 1.00 71.71 158 A 1 
ATOM   1263 C  CE1 . HIS A 1 158 ? 14.736  6.955   -17.010 1.00 69.20 158 A 1 
ATOM   1264 N  NE2 . HIS A 1 158 ? 15.061  7.499   -15.832 1.00 70.85 158 A 1 
ATOM   1265 N  N   . LEU A 1 159 ? 18.324  4.928   -14.233 1.00 94.71 159 A 1 
ATOM   1266 C  CA  . LEU A 1 159 ? 18.261  4.973   -12.767 1.00 94.89 159 A 1 
ATOM   1267 C  C   . LEU A 1 159 ? 19.555  4.488   -12.074 1.00 93.97 159 A 1 
ATOM   1268 O  O   . LEU A 1 159 ? 19.603  4.404   -10.848 1.00 89.84 159 A 1 
ATOM   1269 C  CB  . LEU A 1 159 ? 17.042  4.167   -12.292 1.00 94.75 159 A 1 
ATOM   1270 C  CG  . LEU A 1 159 ? 15.675  4.714   -12.741 1.00 95.33 159 A 1 
ATOM   1271 C  CD1 . LEU A 1 159 ? 14.578  3.732   -12.326 1.00 94.76 159 A 1 
ATOM   1272 C  CD2 . LEU A 1 159 ? 15.363  6.074   -12.112 1.00 94.68 159 A 1 
ATOM   1273 N  N   . GLY A 1 160 ? 20.585  4.141   -12.833 1.00 94.03 160 A 1 
ATOM   1274 C  CA  . GLY A 1 160 ? 21.851  3.645   -12.270 1.00 93.64 160 A 1 
ATOM   1275 C  C   . GLY A 1 160 ? 21.806  2.172   -11.836 1.00 94.63 160 A 1 
ATOM   1276 O  O   . GLY A 1 160 ? 22.603  1.735   -11.005 1.00 91.36 160 A 1 
ATOM   1277 N  N   . ILE A 1 161 ? 20.901  1.403   -12.403 1.00 95.23 161 A 1 
ATOM   1278 C  CA  . ILE A 1 161 ? 20.742  -0.026  -12.151 1.00 95.29 161 A 1 
ATOM   1279 C  C   . ILE A 1 161 ? 21.904  -0.784  -12.801 1.00 95.31 161 A 1 
ATOM   1280 O  O   . ILE A 1 161 ? 22.191  -0.604  -13.977 1.00 93.24 161 A 1 
ATOM   1281 C  CB  . ILE A 1 161 ? 19.372  -0.508  -12.679 1.00 93.09 161 A 1 
ATOM   1282 C  CG1 . ILE A 1 161 ? 18.214  0.251   -11.988 1.00 85.51 161 A 1 
ATOM   1283 C  CG2 . ILE A 1 161 ? 19.210  -2.023  -12.457 1.00 83.86 161 A 1 
ATOM   1284 C  CD1 . ILE A 1 161 ? 16.868  0.062   -12.683 1.00 83.30 161 A 1 
ATOM   1285 N  N   . LYS A 1 162 ? 22.566  -1.661  -12.019 1.00 95.36 162 A 1 
ATOM   1286 C  CA  . LYS A 1 162 ? 23.729  -2.438  -12.479 1.00 95.26 162 A 1 
ATOM   1287 C  C   . LYS A 1 162 ? 23.390  -3.869  -12.908 1.00 95.43 162 A 1 
ATOM   1288 O  O   . LYS A 1 162 ? 24.222  -4.532  -13.525 1.00 92.18 162 A 1 
ATOM   1289 C  CB  . LYS A 1 162 ? 24.811  -2.457  -11.397 1.00 93.82 162 A 1 
ATOM   1290 C  CG  . LYS A 1 162 ? 25.413  -1.066  -11.145 1.00 90.02 162 A 1 
ATOM   1291 C  CD  . LYS A 1 162 ? 26.697  -1.202  -10.325 1.00 81.29 162 A 1 
ATOM   1292 C  CE  . LYS A 1 162 ? 27.330  0.174   -10.094 1.00 73.98 162 A 1 
ATOM   1293 N  NZ  . LYS A 1 162 ? 28.637  0.049   -9.400  1.00 64.07 162 A 1 
ATOM   1294 N  N   . VAL A 1 163 ? 22.215  -4.342  -12.563 1.00 95.03 163 A 1 
ATOM   1295 C  CA  . VAL A 1 163 ? 21.686  -5.656  -12.950 1.00 95.28 163 A 1 
ATOM   1296 C  C   . VAL A 1 163 ? 20.288  -5.408  -13.518 1.00 96.10 163 A 1 
ATOM   1297 O  O   . VAL A 1 163 ? 19.555  -4.633  -12.904 1.00 94.85 163 A 1 
ATOM   1298 C  CB  . VAL A 1 163 ? 21.613  -6.614  -11.739 1.00 92.64 163 A 1 
ATOM   1299 C  CG1 . VAL A 1 163 ? 21.063  -7.979  -12.119 1.00 83.28 163 A 1 
ATOM   1300 C  CG2 . VAL A 1 163 ? 23.004  -6.831  -11.131 1.00 84.56 163 A 1 
ATOM   1301 N  N   . PRO A 1 164 ? 19.887  -6.047  -14.637 1.00 96.83 164 A 1 
ATOM   1302 C  CA  . PRO A 1 164 ? 18.541  -5.873  -15.173 1.00 96.93 164 A 1 
ATOM   1303 C  C   . PRO A 1 164 ? 17.486  -6.114  -14.096 1.00 97.59 164 A 1 
ATOM   1304 O  O   . PRO A 1 164 ? 17.422  -7.195  -13.498 1.00 96.99 164 A 1 
ATOM   1305 C  CB  . PRO A 1 164 ? 18.423  -6.858  -16.340 1.00 95.99 164 A 1 
ATOM   1306 C  CG  . PRO A 1 164 ? 19.872  -7.044  -16.784 1.00 93.93 164 A 1 
ATOM   1307 C  CD  . PRO A 1 164 ? 20.657  -6.944  -15.481 1.00 96.22 164 A 1 
ATOM   1308 N  N   . LEU A 1 165 ? 16.689  -5.098  -13.810 1.00 98.08 165 A 1 
ATOM   1309 C  CA  . LEU A 1 165 ? 15.683  -5.107  -12.755 1.00 98.28 165 A 1 
ATOM   1310 C  C   . LEU A 1 165 ? 14.307  -4.876  -13.372 1.00 98.34 165 A 1 
ATOM   1311 O  O   . LEU A 1 165 ? 14.130  -3.965  -14.176 1.00 98.28 165 A 1 
ATOM   1312 C  CB  . LEU A 1 165 ? 16.041  -4.042  -11.701 1.00 98.16 165 A 1 
ATOM   1313 C  CG  . LEU A 1 165 ? 15.074  -3.979  -10.506 1.00 97.78 165 A 1 
ATOM   1314 C  CD1 . LEU A 1 165 ? 15.139  -5.235  -9.647  1.00 97.23 165 A 1 
ATOM   1315 C  CD2 . LEU A 1 165 ? 15.421  -2.784  -9.619  1.00 97.16 165 A 1 
ATOM   1316 N  N   . ASN A 1 166 ? 13.327  -5.673  -12.953 1.00 98.66 166 A 1 
ATOM   1317 C  CA  . ASN A 1 166 ? 11.967  -5.628  -13.468 1.00 98.74 166 A 1 
ATOM   1318 C  C   . ASN A 1 166 ? 10.966  -5.319  -12.357 1.00 98.87 166 A 1 
ATOM   1319 O  O   . ASN A 1 166 ? 11.053  -5.876  -11.257 1.00 98.74 166 A 1 
ATOM   1320 C  CB  . ASN A 1 166 ? 11.648  -6.954  -14.174 1.00 98.63 166 A 1 
ATOM   1321 C  CG  . ASN A 1 166 ? 12.584  -7.218  -15.343 1.00 98.46 166 A 1 
ATOM   1322 O  OD1 . ASN A 1 166 ? 12.383  -6.724  -16.438 1.00 94.16 166 A 1 
ATOM   1323 N  ND2 . ASN A 1 166 ? 13.642  -7.976  -15.134 1.00 93.69 166 A 1 
ATOM   1324 N  N   . ALA A 1 167 ? 9.995   -4.466  -12.652 1.00 98.86 167 A 1 
ATOM   1325 C  CA  . ALA A 1 167 ? 8.770   -4.372  -11.877 1.00 98.87 167 A 1 
ATOM   1326 C  C   . ALA A 1 167 ? 7.845   -5.522  -12.285 1.00 98.99 167 A 1 
ATOM   1327 O  O   . ALA A 1 167 ? 7.601   -5.726  -13.471 1.00 98.85 167 A 1 
ATOM   1328 C  CB  . ALA A 1 167 ? 8.120   -3.015  -12.119 1.00 98.77 167 A 1 
ATOM   1329 N  N   . VAL A 1 168 ? 7.342   -6.266  -11.313 1.00 98.99 168 A 1 
ATOM   1330 C  CA  . VAL A 1 168 ? 6.364   -7.342  -11.516 1.00 98.98 168 A 1 
ATOM   1331 C  C   . VAL A 1 168 ? 5.158   -7.042  -10.648 1.00 98.92 168 A 1 
ATOM   1332 O  O   . VAL A 1 168 ? 5.282   -6.943  -9.431  1.00 98.92 168 A 1 
ATOM   1333 C  CB  . VAL A 1 168 ? 6.958   -8.722  -11.178 1.00 98.92 168 A 1 
ATOM   1334 C  CG1 . VAL A 1 168 ? 5.938   -9.837  -11.419 1.00 98.73 168 A 1 
ATOM   1335 C  CG2 . VAL A 1 168 ? 8.205   -9.007  -12.022 1.00 98.76 168 A 1 
ATOM   1336 N  N   . VAL A 1 169 ? 3.990   -6.893  -11.263 1.00 98.95 169 A 1 
ATOM   1337 C  CA  . VAL A 1 169 ? 2.724   -6.659  -10.564 1.00 98.94 169 A 1 
ATOM   1338 C  C   . VAL A 1 169 ? 1.901   -7.936  -10.585 1.00 98.93 169 A 1 
ATOM   1339 O  O   . VAL A 1 169 ? 1.648   -8.492  -11.653 1.00 98.85 169 A 1 
ATOM   1340 C  CB  . VAL A 1 169 ? 1.960   -5.478  -11.169 1.00 98.90 169 A 1 
ATOM   1341 C  CG1 . VAL A 1 169 ? 0.564   -5.306  -10.561 1.00 98.58 169 A 1 
ATOM   1342 C  CG2 . VAL A 1 169 ? 2.746   -4.180  -10.923 1.00 98.64 169 A 1 
ATOM   1343 N  N   . LEU A 1 170 ? 1.476   -8.395  -9.404  1.00 98.96 170 A 1 
ATOM   1344 C  CA  . LEU A 1 170 ? 0.517   -9.479  -9.244  1.00 98.96 170 A 1 
ATOM   1345 C  C   . LEU A 1 170 ? -0.847  -8.921  -8.822  1.00 98.82 170 A 1 
ATOM   1346 O  O   . LEU A 1 170 ? -0.936  -8.113  -7.893  1.00 98.70 170 A 1 
ATOM   1347 C  CB  . LEU A 1 170 ? 1.023   -10.501 -8.205  1.00 98.88 170 A 1 
ATOM   1348 C  CG  . LEU A 1 170 ? 2.307   -11.250 -8.587  1.00 98.53 170 A 1 
ATOM   1349 C  CD1 . LEU A 1 170 ? 2.654   -12.264 -7.489  1.00 98.13 170 A 1 
ATOM   1350 C  CD2 . LEU A 1 170 ? 2.169   -12.018 -9.903  1.00 97.90 170 A 1 
ATOM   1351 N  N   . ASN A 1 171 ? -1.911  -9.413  -9.453  1.00 98.72 171 A 1 
ATOM   1352 C  CA  . ASN A 1 171 ? -3.280  -9.122  -9.038  1.00 98.68 171 A 1 
ATOM   1353 C  C   . ASN A 1 171 ? -3.729  -10.121 -7.959  1.00 98.64 171 A 1 
ATOM   1354 O  O   . ASN A 1 171 ? -4.375  -11.130 -8.241  1.00 98.45 171 A 1 
ATOM   1355 C  CB  . ASN A 1 171 ? -4.193  -9.105  -10.258 1.00 98.43 171 A 1 
ATOM   1356 C  CG  . ASN A 1 171 ? -5.618  -8.744  -9.872  1.00 98.23 171 A 1 
ATOM   1357 O  OD1 . ASN A 1 171 ? -5.924  -8.378  -8.742  1.00 96.87 171 A 1 
ATOM   1358 N  ND2 . ASN A 1 171 ? -6.530  -8.830  -10.804 1.00 96.10 171 A 1 
ATOM   1359 N  N   . THR A 1 172 ? -3.407  -9.845  -6.696  1.00 98.69 172 A 1 
ATOM   1360 C  CA  . THR A 1 172 ? -3.809  -10.713 -5.575  1.00 98.73 172 A 1 
ATOM   1361 C  C   . THR A 1 172 ? -5.259  -10.516 -5.133  1.00 98.66 172 A 1 
ATOM   1362 O  O   . THR A 1 172 ? -5.745  -11.291 -4.320  1.00 98.50 172 A 1 
ATOM   1363 C  CB  . THR A 1 172 ? -2.863  -10.593 -4.381  1.00 98.70 172 A 1 
ATOM   1364 O  OG1 . THR A 1 172 ? -2.745  -9.250  -3.975  1.00 98.19 172 A 1 
ATOM   1365 C  CG2 . THR A 1 172 ? -1.474  -11.109 -4.743  1.00 97.88 172 A 1 
ATOM   1366 N  N   . VAL A 1 173 ? -5.993  -9.565  -5.713  1.00 98.50 173 A 1 
ATOM   1367 C  CA  . VAL A 1 173 ? -7.458  -9.477  -5.551  1.00 98.48 173 A 1 
ATOM   1368 C  C   . VAL A 1 173 ? -8.134  -10.738 -6.104  1.00 98.47 173 A 1 
ATOM   1369 O  O   . VAL A 1 173 ? -9.159  -11.160 -5.579  1.00 98.23 173 A 1 
ATOM   1370 C  CB  . VAL A 1 173 ? -8.038  -8.217  -6.206  1.00 98.27 173 A 1 
ATOM   1371 C  CG1 . VAL A 1 173 ? -9.539  -8.079  -5.935  1.00 97.71 173 A 1 
ATOM   1372 C  CG2 . VAL A 1 173 ? -7.348  -6.940  -5.688  1.00 97.78 173 A 1 
ATOM   1373 N  N   . LEU A 1 174 ? -7.510  -11.425 -7.075  1.00 98.46 174 A 1 
ATOM   1374 C  CA  . LEU A 1 174 ? -7.948  -12.742 -7.555  1.00 98.35 174 A 1 
ATOM   1375 C  C   . LEU A 1 174 ? -7.954  -13.798 -6.447  1.00 98.48 174 A 1 
ATOM   1376 O  O   . LEU A 1 174 ? -8.722  -14.751 -6.516  1.00 98.22 174 A 1 
ATOM   1377 C  CB  . LEU A 1 174 ? -7.027  -13.219 -8.692  1.00 98.16 174 A 1 
ATOM   1378 C  CG  . LEU A 1 174 ? -6.981  -12.318 -9.940  1.00 97.78 174 A 1 
ATOM   1379 C  CD1 . LEU A 1 174 ? -6.040  -12.942 -10.979 1.00 97.44 174 A 1 
ATOM   1380 C  CD2 . LEU A 1 174 ? -8.359  -12.139 -10.583 1.00 97.23 174 A 1 
ATOM   1381 N  N   . TYR A 1 175 ? -7.132  -13.624 -5.413  1.00 98.59 175 A 1 
ATOM   1382 C  CA  . TYR A 1 175 ? -6.982  -14.580 -4.315  1.00 98.63 175 A 1 
ATOM   1383 C  C   . TYR A 1 175 ? -7.725  -14.172 -3.044  1.00 98.65 175 A 1 
ATOM   1384 O  O   . TYR A 1 175 ? -7.748  -14.924 -2.077  1.00 98.39 175 A 1 
ATOM   1385 C  CB  . TYR A 1 175 ? -5.492  -14.788 -4.041  1.00 98.62 175 A 1 
ATOM   1386 C  CG  . TYR A 1 175 ? -4.630  -15.093 -5.250  1.00 98.68 175 A 1 
ATOM   1387 C  CD1 . TYR A 1 175 ? -5.139  -15.826 -6.341  1.00 98.54 175 A 1 
ATOM   1388 C  CD2 . TYR A 1 175 ? -3.292  -14.638 -5.292  1.00 98.55 175 A 1 
ATOM   1389 C  CE1 . TYR A 1 175 ? -4.336  -16.101 -7.460  1.00 98.47 175 A 1 
ATOM   1390 C  CE2 . TYR A 1 175 ? -2.478  -14.916 -6.397  1.00 98.45 175 A 1 
ATOM   1391 C  CZ  . TYR A 1 175 ? -3.005  -15.646 -7.484  1.00 98.54 175 A 1 
ATOM   1392 O  OH  . TYR A 1 175 ? -2.220  -15.936 -8.567  1.00 98.32 175 A 1 
ATOM   1393 N  N   . TYR A 1 176 ? -8.328  -12.983 -3.018  1.00 98.42 176 A 1 
ATOM   1394 C  CA  . TYR A 1 176 ? -8.970  -12.438 -1.834  1.00 98.48 176 A 1 
ATOM   1395 C  C   . TYR A 1 176 ? -10.185 -13.271 -1.432  1.00 98.30 176 A 1 
ATOM   1396 O  O   . TYR A 1 176 ? -11.024 -13.601 -2.271  1.00 98.15 176 A 1 
ATOM   1397 C  CB  . TYR A 1 176 ? -9.346  -10.965 -2.084  1.00 98.28 176 A 1 
ATOM   1398 C  CG  . TYR A 1 176 ? -9.827  -10.199 -0.871  1.00 98.14 176 A 1 
ATOM   1399 C  CD1 . TYR A 1 176 ? -10.833 -9.217  -1.014  1.00 97.35 176 A 1 
ATOM   1400 C  CD2 . TYR A 1 176 ? -9.250  -10.396 0.396   1.00 97.44 176 A 1 
ATOM   1401 C  CE1 . TYR A 1 176 ? -11.234 -8.429  0.086   1.00 96.79 176 A 1 
ATOM   1402 C  CE2 . TYR A 1 176 ? -9.655  -9.628  1.506   1.00 96.67 176 A 1 
ATOM   1403 C  CZ  . TYR A 1 176 ? -10.640 -8.641  1.340   1.00 96.52 176 A 1 
ATOM   1404 O  OH  . TYR A 1 176 ? -11.001 -7.873  2.417   1.00 95.14 176 A 1 
ATOM   1405 N  N   . ASN A 1 177 ? -10.325 -13.579 -0.143  1.00 98.44 177 A 1 
ATOM   1406 C  CA  . ASN A 1 177 ? -11.381 -14.469 0.356   1.00 98.15 177 A 1 
ATOM   1407 C  C   . ASN A 1 177 ? -12.801 -13.874 0.332   1.00 98.18 177 A 1 
ATOM   1408 O  O   . ASN A 1 177 ? -13.768 -14.562 0.632   1.00 97.05 177 A 1 
ATOM   1409 C  CB  . ASN A 1 177 ? -10.971 -15.025 1.731   1.00 97.25 177 A 1 
ATOM   1410 C  CG  . ASN A 1 177 ? -10.885 -13.984 2.828   1.00 96.25 177 A 1 
ATOM   1411 O  OD1 . ASN A 1 177 ? -11.253 -12.829 2.688   1.00 91.60 177 A 1 
ATOM   1412 N  ND2 . ASN A 1 177 ? -10.389 -14.382 3.981   1.00 89.84 177 A 1 
ATOM   1413 N  N   . TYR A 1 178 ? -12.948 -12.610 -0.092  1.00 98.02 178 A 1 
ATOM   1414 C  CA  . TYR A 1 178 ? -14.238 -12.010 -0.442  1.00 97.55 178 A 1 
ATOM   1415 C  C   . TYR A 1 178 ? -14.546 -12.079 -1.945  1.00 97.43 178 A 1 
ATOM   1416 O  O   . TYR A 1 178 ? -15.647 -11.710 -2.364  1.00 95.67 178 A 1 
ATOM   1417 C  CB  . TYR A 1 178 ? -14.296 -10.571 0.082   1.00 96.94 178 A 1 
ATOM   1418 C  CG  . TYR A 1 178 ? -14.434 -10.469 1.590   1.00 95.30 178 A 1 
ATOM   1419 C  CD1 . TYR A 1 178 ? -15.710 -10.408 2.182   1.00 91.33 178 A 1 
ATOM   1420 C  CD2 . TYR A 1 178 ? -13.293 -10.456 2.410   1.00 91.08 178 A 1 
ATOM   1421 C  CE1 . TYR A 1 178 ? -15.851 -10.323 3.569   1.00 88.92 178 A 1 
ATOM   1422 C  CE2 . TYR A 1 178 ? -13.417 -10.380 3.808   1.00 89.10 178 A 1 
ATOM   1423 C  CZ  . TYR A 1 178 ? -14.695 -10.312 4.386   1.00 89.36 178 A 1 
ATOM   1424 O  OH  . TYR A 1 178 ? -14.826 -10.237 5.752   1.00 86.89 178 A 1 
ATOM   1425 N  N   . ASN A 1 179 ? -13.615 -12.564 -2.779  1.00 97.77 179 A 1 
ATOM   1426 C  CA  . ASN A 1 179 ? -13.806 -12.697 -4.220  1.00 97.72 179 A 1 
ATOM   1427 C  C   . ASN A 1 179 ? -14.497 -14.023 -4.560  1.00 97.63 179 A 1 
ATOM   1428 O  O   . ASN A 1 179 ? -13.859 -15.057 -4.775  1.00 97.04 179 A 1 
ATOM   1429 C  CB  . ASN A 1 179 ? -12.458 -12.527 -4.925  1.00 97.61 179 A 1 
ATOM   1430 C  CG  . ASN A 1 179 ? -12.597 -12.487 -6.437  1.00 97.78 179 A 1 
ATOM   1431 O  OD1 . ASN A 1 179 ? -13.650 -12.711 -7.019  1.00 96.51 179 A 1 
ATOM   1432 N  ND2 . ASN A 1 179 ? -11.518 -12.172 -7.109  1.00 96.20 179 A 1 
ATOM   1433 N  N   . LYS A 1 180 ? -15.823 -13.990 -4.656  1.00 97.28 180 A 1 
ATOM   1434 C  CA  . LYS A 1 180 ? -16.639 -15.180 -4.934  1.00 96.73 180 A 1 
ATOM   1435 C  C   . LYS A 1 180 ? -16.392 -15.783 -6.313  1.00 96.60 180 A 1 
ATOM   1436 O  O   . LYS A 1 180 ? -16.714 -16.942 -6.525  1.00 95.07 180 A 1 
ATOM   1437 C  CB  . LYS A 1 180 ? -18.128 -14.855 -4.769  1.00 95.91 180 A 1 
ATOM   1438 C  CG  . LYS A 1 180 ? -18.476 -14.445 -3.328  1.00 90.36 180 A 1 
ATOM   1439 C  CD  . LYS A 1 180 ? -19.986 -14.229 -3.206  1.00 81.86 180 A 1 
ATOM   1440 C  CE  . LYS A 1 180 ? -20.331 -13.835 -1.769  1.00 72.95 180 A 1 
ATOM   1441 N  NZ  . LYS A 1 180 ? -21.793 -13.666 -1.605  1.00 61.39 180 A 1 
ATOM   1442 N  N   . GLN A 1 181 ? -15.827 -15.035 -7.257  1.00 96.51 181 A 1 
ATOM   1443 C  CA  . GLN A 1 181 ? -15.558 -15.532 -8.613  1.00 95.89 181 A 1 
ATOM   1444 C  C   . GLN A 1 181 ? -14.416 -16.546 -8.666  1.00 96.05 181 A 1 
ATOM   1445 O  O   . GLN A 1 181 ? -14.272 -17.243 -9.667  1.00 94.46 181 A 1 
ATOM   1446 C  CB  . GLN A 1 181 ? -15.241 -14.366 -9.558  1.00 94.68 181 A 1 
ATOM   1447 C  CG  . GLN A 1 181 ? -16.364 -13.328 -9.679  1.00 91.19 181 A 1 
ATOM   1448 C  CD  . GLN A 1 181 ? -16.104 -12.344 -10.814 1.00 87.51 181 A 1 
ATOM   1449 O  OE1 . GLN A 1 181 ? -15.456 -12.647 -11.807 1.00 80.54 181 A 1 
ATOM   1450 N  NE2 . GLN A 1 181 ? -16.599 -11.131 -10.733 1.00 77.05 181 A 1 
ATOM   1451 N  N   . THR A 1 182 ? -13.596 -16.624 -7.621  1.00 96.65 182 A 1 
ATOM   1452 C  CA  . THR A 1 182 ? -12.362 -17.418 -7.616  1.00 96.85 182 A 1 
ATOM   1453 C  C   . THR A 1 182 ? -12.284 -18.421 -6.467  1.00 96.67 182 A 1 
ATOM   1454 O  O   . THR A 1 182 ? -11.284 -19.118 -6.358  1.00 95.77 182 A 1 
ATOM   1455 C  CB  . THR A 1 182 ? -11.133 -16.501 -7.597  1.00 96.91 182 A 1 
ATOM   1456 O  OG1 . THR A 1 182 ? -11.142 -15.678 -6.450  1.00 96.22 182 A 1 
ATOM   1457 C  CG2 . THR A 1 182 ? -11.080 -15.582 -8.822  1.00 96.03 182 A 1 
ATOM   1458 N  N   . MET A 1 183 ? -13.314 -18.524 -5.617  1.00 96.59 183 A 1 
ATOM   1459 C  CA  . MET A 1 183 ? -13.263 -19.329 -4.391  1.00 95.56 183 A 1 
ATOM   1460 C  C   . MET A 1 183 ? -12.963 -20.815 -4.622  1.00 95.38 183 A 1 
ATOM   1461 O  O   . MET A 1 183 ? -12.256 -21.407 -3.810  1.00 92.55 183 A 1 
ATOM   1462 C  CB  . MET A 1 183 ? -14.552 -19.142 -3.582  1.00 93.06 183 A 1 
ATOM   1463 C  CG  . MET A 1 183 ? -15.820 -19.677 -4.243  1.00 85.54 183 A 1 
ATOM   1464 S  SD  . MET A 1 183 ? -17.332 -19.402 -3.248  1.00 81.58 183 A 1 
ATOM   1465 C  CE  . MET A 1 183 ? -17.088 -20.673 -1.993  1.00 71.28 183 A 1 
ATOM   1466 N  N   . ASP A 1 184 ? -13.413 -21.384 -5.738  1.00 95.71 184 A 1 
ATOM   1467 C  CA  . ASP A 1 184 ? -13.256 -22.803 -6.087  1.00 94.70 184 A 1 
ATOM   1468 C  C   . ASP A 1 184 ? -12.194 -23.044 -7.171  1.00 94.66 184 A 1 
ATOM   1469 O  O   . ASP A 1 184 ? -12.056 -24.153 -7.694  1.00 90.99 184 A 1 
ATOM   1470 C  CB  . ASP A 1 184 ? -14.623 -23.378 -6.500  1.00 92.91 184 A 1 
ATOM   1471 C  CG  . ASP A 1 184 ? -15.701 -23.212 -5.428  1.00 87.77 184 A 1 
ATOM   1472 O  OD1 . ASP A 1 184 ? -15.415 -23.532 -4.253  1.00 82.75 184 A 1 
ATOM   1473 O  OD2 . ASP A 1 184 ? -16.799 -22.742 -5.786  1.00 82.09 184 A 1 
ATOM   1474 N  N   . SER A 1 185 ? -11.429 -22.020 -7.541  1.00 95.63 185 A 1 
ATOM   1475 C  CA  . SER A 1 185 ? -10.389 -22.137 -8.565  1.00 95.66 185 A 1 
ATOM   1476 C  C   . SER A 1 185 ? -9.061  -22.625 -7.973  1.00 96.12 185 A 1 
ATOM   1477 O  O   . SER A 1 185 ? -8.846  -22.652 -6.753  1.00 94.49 185 A 1 
ATOM   1478 C  CB  . SER A 1 185 ? -10.250 -20.810 -9.318  1.00 93.94 185 A 1 
ATOM   1479 O  OG  . SER A 1 185 ? -9.444  -20.961 -10.468 1.00 83.70 185 A 1 
ATOM   1480 N  N   . THR A 1 186 ? -8.127  -23.003 -8.844  1.00 96.49 186 A 1 
ATOM   1481 C  CA  . THR A 1 186 ? -6.760  -23.411 -8.481  1.00 96.30 186 A 1 
ATOM   1482 C  C   . THR A 1 186 ? -5.712  -22.431 -8.992  1.00 97.03 186 A 1 
ATOM   1483 O  O   . THR A 1 186 ? -4.738  -22.171 -8.293  1.00 95.31 186 A 1 
ATOM   1484 C  CB  . THR A 1 186 ? -6.450  -24.825 -8.997  1.00 94.44 186 A 1 
ATOM   1485 O  OG1 . THR A 1 186 ? -6.683  -24.903 -10.389 1.00 88.15 186 A 1 
ATOM   1486 C  CG2 . THR A 1 186 ? -7.317  -25.886 -8.328  1.00 86.22 186 A 1 
ATOM   1487 N  N   . ASP A 1 187 ? -5.913  -21.868 -10.184 1.00 97.40 187 A 1 
ATOM   1488 C  CA  . ASP A 1 187 ? -5.038  -20.848 -10.767 1.00 97.83 187 A 1 
ATOM   1489 C  C   . ASP A 1 187 ? -5.858  -19.793 -11.532 1.00 97.82 187 A 1 
ATOM   1490 O  O   . ASP A 1 187 ? -5.952  -19.839 -12.760 1.00 97.39 187 A 1 
ATOM   1491 C  CB  . ASP A 1 187 ? -3.950  -21.498 -11.635 1.00 97.90 187 A 1 
ATOM   1492 C  CG  . ASP A 1 187 ? -2.840  -20.497 -11.980 1.00 98.23 187 A 1 
ATOM   1493 O  OD1 . ASP A 1 187 ? -2.845  -19.371 -11.415 1.00 97.95 187 A 1 
ATOM   1494 O  OD2 . ASP A 1 187 ? -1.911  -20.870 -12.733 1.00 97.91 187 A 1 
ATOM   1495 N  N   . PRO A 1 188 ? -6.501  -18.847 -10.822 1.00 97.81 188 A 1 
ATOM   1496 C  CA  . PRO A 1 188 ? -7.326  -17.825 -11.449 1.00 97.70 188 A 1 
ATOM   1497 C  C   . PRO A 1 188 ? -6.552  -17.033 -12.504 1.00 97.82 188 A 1 
ATOM   1498 O  O   . PRO A 1 188 ? -5.505  -16.450 -12.212 1.00 97.51 188 A 1 
ATOM   1499 C  CB  . PRO A 1 188 ? -7.816  -16.924 -10.309 1.00 97.38 188 A 1 
ATOM   1500 C  CG  . PRO A 1 188 ? -7.760  -17.834 -9.088  1.00 96.33 188 A 1 
ATOM   1501 C  CD  . PRO A 1 188 ? -6.553  -18.718 -9.375  1.00 97.72 188 A 1 
ATOM   1502 N  N   . LEU A 1 189 ? -7.077  -17.015 -13.715 1.00 97.40 189 A 1 
ATOM   1503 C  CA  . LEU A 1 189 ? -6.502  -16.340 -14.882 1.00 97.26 189 A 1 
ATOM   1504 C  C   . LEU A 1 189 ? -5.045  -16.747 -15.192 1.00 97.36 189 A 1 
ATOM   1505 O  O   . LEU A 1 189 ? -4.324  -15.983 -15.834 1.00 96.78 189 A 1 
ATOM   1506 C  CB  . LEU A 1 189 ? -6.711  -14.818 -14.763 1.00 96.99 189 A 1 
ATOM   1507 C  CG  . LEU A 1 189 ? -8.181  -14.378 -14.662 1.00 96.07 189 A 1 
ATOM   1508 C  CD1 . LEU A 1 189 ? -8.263  -12.880 -14.389 1.00 94.69 189 A 1 
ATOM   1509 C  CD2 . LEU A 1 189 ? -8.940  -14.657 -15.958 1.00 94.24 189 A 1 
ATOM   1510 N  N   . GLY A 1 190 ? -4.597  -17.930 -14.746 1.00 97.53 190 A 1 
ATOM   1511 C  CA  . GLY A 1 190 ? -3.267  -18.471 -15.036 1.00 97.61 190 A 1 
ATOM   1512 C  C   . GLY A 1 190 ? -2.104  -17.718 -14.382 1.00 98.19 190 A 1 
ATOM   1513 O  O   . GLY A 1 190 ? -0.950  -17.869 -14.799 1.00 98.00 190 A 1 
ATOM   1514 N  N   . GLN A 1 191 ? -2.364  -16.883 -13.365 1.00 98.15 191 A 1 
ATOM   1515 C  CA  . GLN A 1 191 ? -1.351  -15.983 -12.800 1.00 98.47 191 A 1 
ATOM   1516 C  C   . GLN A 1 191 ? -0.171  -16.723 -12.154 1.00 98.73 191 A 1 
ATOM   1517 O  O   . GLN A 1 191 ? 0.964   -16.267 -12.286 1.00 98.73 191 A 1 
ATOM   1518 C  CB  . GLN A 1 191 ? -2.012  -15.025 -11.799 1.00 98.21 191 A 1 
ATOM   1519 C  CG  . GLN A 1 191 ? -1.007  -14.010 -11.248 1.00 97.92 191 A 1 
ATOM   1520 C  CD  . GLN A 1 191 ? -1.662  -12.930 -10.392 1.00 98.32 191 A 1 
ATOM   1521 O  OE1 . GLN A 1 191 ? -1.647  -11.763 -10.710 1.00 93.43 191 A 1 
ATOM   1522 N  NE2 . GLN A 1 191 ? -2.247  -13.282 -9.264  1.00 94.12 191 A 1 
ATOM   1523 N  N   . PHE A 1 192 ? -0.385  -17.847 -11.458 1.00 98.74 192 A 1 
ATOM   1524 C  CA  . PHE A 1 192 ? 0.709   -18.598 -10.839 1.00 98.83 192 A 1 
ATOM   1525 C  C   . PHE A 1 192 ? 1.658   -19.207 -11.879 1.00 98.89 192 A 1 
ATOM   1526 O  O   . PHE A 1 192 ? 2.874   -19.146 -11.711 1.00 98.82 192 A 1 
ATOM   1527 C  CB  . PHE A 1 192 ? 0.163   -19.705 -9.935  1.00 98.81 192 A 1 
ATOM   1528 C  CG  . PHE A 1 192 ? -0.345  -19.241 -8.585  1.00 98.82 192 A 1 
ATOM   1529 C  CD1 . PHE A 1 192 ? 0.552   -18.703 -7.646  1.00 98.60 192 A 1 
ATOM   1530 C  CD2 . PHE A 1 192 ? -1.697  -19.387 -8.240  1.00 98.58 192 A 1 
ATOM   1531 C  CE1 . PHE A 1 192 ? 0.098   -18.309 -6.372  1.00 98.38 192 A 1 
ATOM   1532 C  CE2 . PHE A 1 192 ? -2.156  -18.998 -6.975  1.00 98.33 192 A 1 
ATOM   1533 C  CZ  . PHE A 1 192 ? -1.258  -18.458 -6.035  1.00 98.44 192 A 1 
ATOM   1534 N  N   . GLU A 1 193 ? 1.109   -19.781 -12.957 1.00 98.73 193 A 1 
ATOM   1535 C  CA  . GLU A 1 193 ? 1.901   -20.376 -14.030 1.00 98.76 193 A 1 
ATOM   1536 C  C   . GLU A 1 193 ? 2.637   -19.306 -14.846 1.00 98.80 193 A 1 
ATOM   1537 O  O   . GLU A 1 193 ? 3.825   -19.434 -15.149 1.00 98.69 193 A 1 
ATOM   1538 C  CB  . GLU A 1 193 ? 0.980   -21.245 -14.891 1.00 98.45 193 A 1 
ATOM   1539 C  CG  . GLU A 1 193 ? 1.781   -22.081 -15.908 1.00 89.23 193 A 1 
ATOM   1540 C  CD  . GLU A 1 193 ? 0.968   -23.235 -16.514 1.00 76.45 193 A 1 
ATOM   1541 O  OE1 . GLU A 1 193 ? 1.623   -24.186 -17.014 1.00 69.81 193 A 1 
ATOM   1542 O  OE2 . GLU A 1 193 ? -0.280  -23.193 -16.453 1.00 71.65 193 A 1 
ATOM   1543 N  N   . TRP A 1 194 ? 1.975   -18.180 -15.105 1.00 98.76 194 A 1 
ATOM   1544 C  CA  . TRP A 1 194 ? 2.596   -16.989 -15.690 1.00 98.86 194 A 1 
ATOM   1545 C  C   . TRP A 1 194 ? 3.751   -16.474 -14.824 1.00 98.80 194 A 1 
ATOM   1546 O  O   . TRP A 1 194 ? 4.854   -16.290 -15.332 1.00 98.84 194 A 1 
ATOM   1547 C  CB  . TRP A 1 194 ? 1.528   -15.908 -15.883 1.00 98.75 194 A 1 
ATOM   1548 C  CG  . TRP A 1 194 ? 2.081   -14.584 -16.290 1.00 98.76 194 A 1 
ATOM   1549 C  CD1 . TRP A 1 194 ? 2.339   -14.193 -17.557 1.00 98.59 194 A 1 
ATOM   1550 C  CD2 . TRP A 1 194 ? 2.472   -13.473 -15.428 1.00 98.74 194 A 1 
ATOM   1551 N  NE1 . TRP A 1 194 ? 2.844   -12.908 -17.550 1.00 98.50 194 A 1 
ATOM   1552 C  CE2 . TRP A 1 194 ? 2.943   -12.423 -16.263 1.00 98.63 194 A 1 
ATOM   1553 C  CE3 . TRP A 1 194 ? 2.457   -13.253 -14.037 1.00 98.64 194 A 1 
ATOM   1554 C  CZ2 . TRP A 1 194 ? 3.376   -11.189 -15.730 1.00 98.46 194 A 1 
ATOM   1555 C  CZ3 . TRP A 1 194 ? 2.891   -12.022 -13.508 1.00 98.52 194 A 1 
ATOM   1556 C  CH2 . TRP A 1 194 ? 3.344   -11.004 -14.346 1.00 98.47 194 A 1 
ATOM   1557 N  N   . PHE A 1 195 ? 3.541   -16.314 -13.518 1.00 98.83 195 A 1 
ATOM   1558 C  CA  . PHE A 1 195 ? 4.562   -15.824 -12.598 1.00 98.92 195 A 1 
ATOM   1559 C  C   . PHE A 1 195 ? 5.779   -16.748 -12.559 1.00 98.91 195 A 1 
ATOM   1560 O  O   . PHE A 1 195 ? 6.914   -16.278 -12.650 1.00 98.92 195 A 1 
ATOM   1561 C  CB  . PHE A 1 195 ? 3.961   -15.666 -11.201 1.00 98.92 195 A 1 
ATOM   1562 C  CG  . PHE A 1 195 ? 4.947   -15.117 -10.191 1.00 98.94 195 A 1 
ATOM   1563 C  CD1 . PHE A 1 195 ? 5.538   -15.958 -9.228  1.00 98.84 195 A 1 
ATOM   1564 C  CD2 . PHE A 1 195 ? 5.285   -13.761 -10.220 1.00 98.86 195 A 1 
ATOM   1565 C  CE1 . PHE A 1 195 ? 6.434   -15.433 -8.286  1.00 98.77 195 A 1 
ATOM   1566 C  CE2 . PHE A 1 195 ? 6.182   -13.226 -9.286  1.00 98.78 195 A 1 
ATOM   1567 C  CZ  . PHE A 1 195 ? 6.759   -14.064 -8.308  1.00 98.81 195 A 1 
ATOM   1568 N  N   . LYS A 1 196 ? 5.553   -18.068 -12.502 1.00 98.85 196 A 1 
ATOM   1569 C  CA  . LYS A 1 196 ? 6.623   -19.065 -12.576 1.00 98.87 196 A 1 
ATOM   1570 C  C   . LYS A 1 196 ? 7.441   -18.910 -13.858 1.00 98.86 196 A 1 
ATOM   1571 O  O   . LYS A 1 196 ? 8.667   -18.858 -13.801 1.00 98.78 196 A 1 
ATOM   1572 C  CB  . LYS A 1 196 ? 6.014   -20.470 -12.451 1.00 98.63 196 A 1 
ATOM   1573 C  CG  . LYS A 1 196 ? 7.106   -21.541 -12.456 1.00 95.61 196 A 1 
ATOM   1574 C  CD  . LYS A 1 196 ? 6.511   -22.942 -12.342 1.00 92.77 196 A 1 
ATOM   1575 C  CE  . LYS A 1 196 ? 7.657   -23.935 -12.439 1.00 83.56 196 A 1 
ATOM   1576 N  NZ  . LYS A 1 196 ? 7.165   -25.333 -12.489 1.00 74.71 196 A 1 
ATOM   1577 N  N   . THR A 1 197 ? 6.781   -18.790 -15.002 1.00 98.89 197 A 1 
ATOM   1578 C  CA  . THR A 1 197 ? 7.439   -18.632 -16.308 1.00 98.89 197 A 1 
ATOM   1579 C  C   . THR A 1 197 ? 8.295   -17.364 -16.362 1.00 98.98 197 A 1 
ATOM   1580 O  O   . THR A 1 197 ? 9.451   -17.414 -16.790 1.00 98.79 197 A 1 
ATOM   1581 C  CB  . THR A 1 197 ? 6.381   -18.600 -17.431 1.00 98.67 197 A 1 
ATOM   1582 O  OG1 . THR A 1 197 ? 5.646   -19.806 -17.402 1.00 96.27 197 A 1 
ATOM   1583 C  CG2 . THR A 1 197 ? 7.003   -18.491 -18.811 1.00 95.84 197 A 1 
ATOM   1584 N  N   . VAL A 1 198 ? 7.779   -16.241 -15.860 1.00 98.84 198 A 1 
ATOM   1585 C  CA  . VAL A 1 198 ? 8.504   -14.969 -15.774 1.00 98.84 198 A 1 
ATOM   1586 C  C   . VAL A 1 198 ? 9.732   -15.090 -14.869 1.00 98.95 198 A 1 
ATOM   1587 O  O   . VAL A 1 198 ? 10.834  -14.725 -15.274 1.00 98.86 198 A 1 
ATOM   1588 C  CB  . VAL A 1 198 ? 7.556   -13.853 -15.295 1.00 98.80 198 A 1 
ATOM   1589 C  CG1 . VAL A 1 198 ? 8.294   -12.561 -14.920 1.00 98.29 198 A 1 
ATOM   1590 C  CG2 . VAL A 1 198 ? 6.539   -13.505 -16.387 1.00 98.35 198 A 1 
ATOM   1591 N  N   . MET A 1 199 ? 9.576   -15.640 -13.669 1.00 98.96 199 A 1 
ATOM   1592 C  CA  . MET A 1 199 ? 10.653  -15.762 -12.685 1.00 98.93 199 A 1 
ATOM   1593 C  C   . MET A 1 199 ? 11.737  -16.751 -13.122 1.00 98.98 199 A 1 
ATOM   1594 O  O   . MET A 1 199 ? 12.921  -16.468 -12.953 1.00 98.85 199 A 1 
ATOM   1595 C  CB  . MET A 1 199 ? 10.072  -16.170 -11.328 1.00 98.90 199 A 1 
ATOM   1596 C  CG  . MET A 1 199 ? 9.241   -15.045 -10.683 1.00 98.50 199 A 1 
ATOM   1597 S  SD  . MET A 1 199 ? 10.209  -13.602 -10.192 1.00 98.10 199 A 1 
ATOM   1598 C  CE  . MET A 1 199 ? 9.063   -12.322 -10.690 1.00 94.78 199 A 1 
ATOM   1599 N  N   . ASP A 1 200 ? 11.366  -17.877 -13.739 1.00 98.96 200 A 1 
ATOM   1600 C  CA  . ASP A 1 200 ? 12.322  -18.811 -14.327 1.00 98.94 200 A 1 
ATOM   1601 C  C   . ASP A 1 200 ? 13.135  -18.151 -15.452 1.00 98.81 200 A 1 
ATOM   1602 O  O   . ASP A 1 200 ? 14.349  -18.366 -15.559 1.00 98.69 200 A 1 
ATOM   1603 C  CB  . ASP A 1 200 ? 11.592  -20.061 -14.869 1.00 98.81 200 A 1 
ATOM   1604 C  CG  . ASP A 1 200 ? 11.181  -21.074 -13.795 1.00 98.28 200 A 1 
ATOM   1605 O  OD1 . ASP A 1 200 ? 11.798  -21.071 -12.707 1.00 96.79 200 A 1 
ATOM   1606 O  OD2 . ASP A 1 200 ? 10.320  -21.933 -14.087 1.00 96.70 200 A 1 
ATOM   1607 N  N   . GLY A 1 201 ? 12.500  -17.318 -16.252 1.00 98.86 201 A 1 
ATOM   1608 C  CA  . GLY A 1 201 ? 13.166  -16.507 -17.270 1.00 98.80 201 A 1 
ATOM   1609 C  C   . GLY A 1 201 ? 14.181  -15.532 -16.668 1.00 98.84 201 A 1 
ATOM   1610 O  O   . GLY A 1 201 ? 15.329  -15.492 -17.106 1.00 98.65 201 A 1 
ATOM   1611 N  N   . TYR A 1 202 ? 13.795  -14.809 -15.628 1.00 98.85 202 A 1 
ATOM   1612 C  CA  . TYR A 1 202 ? 14.688  -13.876 -14.935 1.00 98.89 202 A 1 
ATOM   1613 C  C   . TYR A 1 202 ? 15.868  -14.588 -14.270 1.00 98.75 202 A 1 
ATOM   1614 O  O   . TYR A 1 202 ? 17.013  -14.159 -14.439 1.00 98.50 202 A 1 
ATOM   1615 C  CB  . TYR A 1 202 ? 13.902  -13.056 -13.903 1.00 98.82 202 A 1 
ATOM   1616 C  CG  . TYR A 1 202 ? 12.884  -12.086 -14.457 1.00 98.84 202 A 1 
ATOM   1617 C  CD1 . TYR A 1 202 ? 12.888  -11.675 -15.803 1.00 98.66 202 A 1 
ATOM   1618 C  CD2 . TYR A 1 202 ? 11.907  -11.556 -13.582 1.00 98.68 202 A 1 
ATOM   1619 C  CE1 . TYR A 1 202 ? 11.943  -10.750 -16.279 1.00 98.58 202 A 1 
ATOM   1620 C  CE2 . TYR A 1 202 ? 10.965  -10.632 -14.047 1.00 98.58 202 A 1 
ATOM   1621 C  CZ  . TYR A 1 202 ? 10.984  -10.230 -15.399 1.00 98.66 202 A 1 
ATOM   1622 O  OH  . TYR A 1 202 ? 10.059  -9.337  -15.850 1.00 98.30 202 A 1 
ATOM   1623 N  N   . ARG A 1 203 ? 15.635  -15.716 -13.596 1.00 98.73 203 A 1 
ATOM   1624 C  CA  . ARG A 1 203 ? 16.695  -16.533 -12.990 1.00 98.75 203 A 1 
ATOM   1625 C  C   . ARG A 1 203 ? 17.712  -16.991 -14.041 1.00 98.69 203 A 1 
ATOM   1626 O  O   . ARG A 1 203 ? 18.913  -16.818 -13.837 1.00 98.19 203 A 1 
ATOM   1627 C  CB  . ARG A 1 203 ? 16.058  -17.721 -12.266 1.00 98.43 203 A 1 
ATOM   1628 C  CG  . ARG A 1 203 ? 17.123  -18.619 -11.622 1.00 97.40 203 A 1 
ATOM   1629 C  CD  . ARG A 1 203 ? 16.464  -19.785 -10.891 1.00 96.47 203 A 1 
ATOM   1630 N  NE  . ARG A 1 203 ? 15.876  -19.359 -9.621  1.00 95.34 203 A 1 
ATOM   1631 C  CZ  . ARG A 1 203 ? 14.852  -19.874 -8.983  1.00 96.21 203 A 1 
ATOM   1632 N  NH1 . ARG A 1 203 ? 14.127  -20.833 -9.475  1.00 90.25 203 A 1 
ATOM   1633 N  NH2 . ARG A 1 203 ? 14.556  -19.409 -7.810  1.00 90.34 203 A 1 
ATOM   1634 N  N   . LYS A 1 204 ? 17.260  -17.547 -15.167 1.00 98.75 204 A 1 
ATOM   1635 C  CA  . LYS A 1 204 ? 18.138  -18.026 -16.245 1.00 98.62 204 A 1 
ATOM   1636 C  C   . LYS A 1 204 ? 18.969  -16.924 -16.887 1.00 98.58 204 A 1 
ATOM   1637 O  O   . LYS A 1 204 ? 20.071  -17.198 -17.358 1.00 97.91 204 A 1 
ATOM   1638 C  CB  . LYS A 1 204 ? 17.288  -18.711 -17.328 1.00 98.33 204 A 1 
ATOM   1639 C  CG  . LYS A 1 204 ? 16.818  -20.105 -16.896 1.00 88.57 204 A 1 
ATOM   1640 C  CD  . LYS A 1 204 ? 15.858  -20.680 -17.949 1.00 85.41 204 A 1 
ATOM   1641 C  CE  . LYS A 1 204 ? 15.338  -22.040 -17.496 1.00 73.51 204 A 1 
ATOM   1642 N  NZ  . LYS A 1 204 ? 14.313  -22.564 -18.428 1.00 63.74 204 A 1 
ATOM   1643 N  N   . THR A 1 205 ? 18.468  -15.698 -16.921 1.00 98.44 205 A 1 
ATOM   1644 C  CA  . THR A 1 205 ? 19.122  -14.547 -17.568 1.00 98.25 205 A 1 
ATOM   1645 C  C   . THR A 1 205 ? 19.823  -13.609 -16.576 1.00 98.05 205 A 1 
ATOM   1646 O  O   . THR A 1 205 ? 20.341  -12.579 -16.988 1.00 97.24 205 A 1 
ATOM   1647 C  CB  . THR A 1 205 ? 18.136  -13.792 -18.466 1.00 98.07 205 A 1 
ATOM   1648 O  OG1 . THR A 1 205 ? 17.010  -13.381 -17.726 1.00 96.80 205 A 1 
ATOM   1649 C  CG2 . THR A 1 205 ? 17.627  -14.656 -19.619 1.00 96.23 205 A 1 
ATOM   1650 N  N   . GLY A 1 206 ? 19.854  -13.948 -15.284 1.00 98.10 206 A 1 
ATOM   1651 C  CA  . GLY A 1 206 ? 20.490  -13.126 -14.246 1.00 97.88 206 A 1 
ATOM   1652 C  C   . GLY A 1 206 ? 19.772  -11.807 -13.952 1.00 97.84 206 A 1 
ATOM   1653 O  O   . GLY A 1 206 ? 20.386  -10.878 -13.428 1.00 96.97 206 A 1 
ATOM   1654 N  N   . GLN A 1 207 ? 18.494  -11.720 -14.296 1.00 98.23 207 A 1 
ATOM   1655 C  CA  . GLN A 1 207 ? 17.662  -10.563 -13.992 1.00 98.24 207 A 1 
ATOM   1656 C  C   . GLN A 1 207 ? 17.086  -10.645 -12.579 1.00 98.30 207 A 1 
ATOM   1657 O  O   . GLN A 1 207 ? 16.988  -11.717 -11.985 1.00 98.17 207 A 1 
ATOM   1658 C  CB  . GLN A 1 207 ? 16.538  -10.406 -15.021 1.00 98.11 207 A 1 
ATOM   1659 C  CG  . GLN A 1 207 ? 17.051  -10.300 -16.460 1.00 97.47 207 A 1 
ATOM   1660 C  CD  . GLN A 1 207 ? 15.938  -9.961  -17.438 1.00 97.27 207 A 1 
ATOM   1661 O  OE1 . GLN A 1 207 ? 15.233  -8.978  -17.273 1.00 92.23 207 A 1 
ATOM   1662 N  NE2 . GLN A 1 207 ? 15.745  -10.758 -18.459 1.00 91.43 207 A 1 
ATOM   1663 N  N   . ARG A 1 208 ? 16.667  -9.502  -12.043 1.00 98.32 208 A 1 
ATOM   1664 C  CA  . ARG A 1 208 ? 16.028  -9.392  -10.733 1.00 98.47 208 A 1 
ATOM   1665 C  C   . ARG A 1 208 ? 14.661  -8.715  -10.826 1.00 98.56 208 A 1 
ATOM   1666 O  O   . ARG A 1 208 ? 14.328  -8.114  -11.854 1.00 98.43 208 A 1 
ATOM   1667 C  CB  . ARG A 1 208 ? 16.960  -8.682  -9.746  1.00 97.99 208 A 1 
ATOM   1668 C  CG  . ARG A 1 208 ? 18.261  -9.478  -9.558  1.00 95.23 208 A 1 
ATOM   1669 C  CD  . ARG A 1 208 ? 19.052  -8.929  -8.382  1.00 88.25 208 A 1 
ATOM   1670 N  NE  . ARG A 1 208 ? 20.355  -9.590  -8.276  1.00 81.40 208 A 1 
ATOM   1671 C  CZ  . ARG A 1 208 ? 21.079  -9.722  -7.179  1.00 72.34 208 A 1 
ATOM   1672 N  NH1 . ARG A 1 208 ? 20.680  -9.280  -6.022  1.00 66.56 208 A 1 
ATOM   1673 N  NH2 . ARG A 1 208 ? 22.235  -10.295 -7.233  1.00 69.78 208 A 1 
ATOM   1674 N  N   . ALA A 1 209 ? 13.892  -8.803  -9.743  1.00 98.78 209 A 1 
ATOM   1675 C  CA  . ALA A 1 209 ? 12.553  -8.242  -9.684  1.00 98.78 209 A 1 
ATOM   1676 C  C   . ALA A 1 209 ? 12.246  -7.577  -8.339  1.00 98.84 209 A 1 
ATOM   1677 O  O   . ALA A 1 209 ? 12.671  -8.036  -7.279  1.00 98.72 209 A 1 
ATOM   1678 C  CB  . ALA A 1 209 ? 11.544  -9.344  -10.019 1.00 98.73 209 A 1 
ATOM   1679 N  N   . ILE A 1 210 ? 11.445  -6.528  -8.401  1.00 98.83 210 A 1 
ATOM   1680 C  CA  . ILE A 1 210 ? 10.647  -6.049  -7.276  1.00 98.85 210 A 1 
ATOM   1681 C  C   . ILE A 1 210 ? 9.201   -6.411  -7.589  1.00 98.99 210 A 1 
ATOM   1682 O  O   . ILE A 1 210 ? 8.659   -5.996  -8.619  1.00 98.89 210 A 1 
ATOM   1683 C  CB  . ILE A 1 210 ? 10.846  -4.541  -7.039  1.00 98.80 210 A 1 
ATOM   1684 C  CG1 . ILE A 1 210 ? 12.311  -4.268  -6.633  1.00 98.35 210 A 1 
ATOM   1685 C  CG2 . ILE A 1 210 ? 9.877   -4.043  -5.945  1.00 98.51 210 A 1 
ATOM   1686 C  CD1 . ILE A 1 210 ? 12.668  -2.777  -6.575  1.00 96.74 210 A 1 
ATOM   1687 N  N   . VAL A 1 211 ? 8.583   -7.212  -6.726  1.00 98.91 211 A 1 
ATOM   1688 C  CA  . VAL A 1 211 ? 7.199   -7.662  -6.903  1.00 98.96 211 A 1 
ATOM   1689 C  C   . VAL A 1 211 ? 6.282   -6.744  -6.108  1.00 98.96 211 A 1 
ATOM   1690 O  O   . VAL A 1 211 ? 6.577   -6.409  -4.969  1.00 98.91 211 A 1 
ATOM   1691 C  CB  . VAL A 1 211 ? 7.020   -9.136  -6.507  1.00 98.93 211 A 1 
ATOM   1692 C  CG1 . VAL A 1 211 ? 5.603   -9.626  -6.809  1.00 98.73 211 A 1 
ATOM   1693 C  CG2 . VAL A 1 211 ? 7.995   -10.041 -7.279  1.00 98.74 211 A 1 
ATOM   1694 N  N   . SER A 1 212 ? 5.161   -6.335  -6.698  1.00 98.92 212 A 1 
ATOM   1695 C  CA  . SER A 1 212 ? 4.148   -5.541  -6.018  1.00 98.99 212 A 1 
ATOM   1696 C  C   . SER A 1 212 ? 2.774   -6.190  -6.169  1.00 98.96 212 A 1 
ATOM   1697 O  O   . SER A 1 212 ? 2.467   -6.773  -7.209  1.00 98.77 212 A 1 
ATOM   1698 C  CB  . SER A 1 212 ? 4.128   -4.101  -6.535  1.00 98.60 212 A 1 
ATOM   1699 O  OG  . SER A 1 212 ? 5.411   -3.509  -6.407  1.00 89.73 212 A 1 
ATOM   1700 N  N   . MET A 1 213 ? 1.947   -6.104  -5.129  1.00 98.90 213 A 1 
ATOM   1701 C  CA  . MET A 1 213 ? 0.588   -6.649  -5.105  1.00 98.82 213 A 1 
ATOM   1702 C  C   . MET A 1 213 ? -0.245  -5.864  -4.099  1.00 98.85 213 A 1 
ATOM   1703 O  O   . MET A 1 213 ? 0.306   -5.304  -3.150  1.00 98.49 213 A 1 
ATOM   1704 C  CB  . MET A 1 213 ? 0.634   -8.153  -4.762  1.00 98.47 213 A 1 
ATOM   1705 C  CG  . MET A 1 213 ? 1.237   -8.453  -3.381  1.00 97.53 213 A 1 
ATOM   1706 S  SD  . MET A 1 213 ? 1.667   -10.195 -3.100  1.00 97.69 213 A 1 
ATOM   1707 C  CE  . MET A 1 213 ? 3.038   -10.376 -4.229  1.00 94.44 213 A 1 
ATOM   1708 N  N   . HIS A 1 214 ? -1.571  -5.822  -4.282  1.00 98.78 214 A 1 
ATOM   1709 C  CA  . HIS A 1 214 ? -2.405  -5.081  -3.345  1.00 98.79 214 A 1 
ATOM   1710 C  C   . HIS A 1 214 ? -2.485  -5.791  -1.984  1.00 98.60 214 A 1 
ATOM   1711 O  O   . HIS A 1 214 ? -2.139  -5.209  -0.957  1.00 98.19 214 A 1 
ATOM   1712 C  CB  . HIS A 1 214 ? -3.783  -4.830  -3.963  1.00 98.53 214 A 1 
ATOM   1713 C  CG  . HIS A 1 214 ? -4.601  -3.914  -3.102  1.00 98.40 214 A 1 
ATOM   1714 N  ND1 . HIS A 1 214 ? -4.277  -2.614  -2.754  1.00 97.08 214 A 1 
ATOM   1715 C  CD2 . HIS A 1 214 ? -5.776  -4.229  -2.465  1.00 97.08 214 A 1 
ATOM   1716 C  CE1 . HIS A 1 214 ? -5.231  -2.168  -1.926  1.00 97.07 214 A 1 
ATOM   1717 N  NE2 . HIS A 1 214 ? -6.150  -3.117  -1.732  1.00 97.11 214 A 1 
ATOM   1718 N  N   . ILE A 1 215 ? -2.832  -7.069  -1.990  1.00 98.79 215 A 1 
ATOM   1719 C  CA  . ILE A 1 215 ? -3.030  -7.883  -0.781  1.00 98.72 215 A 1 
ATOM   1720 C  C   . ILE A 1 215 ? -1.867  -8.859  -0.610  1.00 98.77 215 A 1 
ATOM   1721 O  O   . ILE A 1 215 ? -1.685  -9.779  -1.413  1.00 98.67 215 A 1 
ATOM   1722 C  CB  . ILE A 1 215 ? -4.400  -8.610  -0.821  1.00 98.67 215 A 1 
ATOM   1723 C  CG1 . ILE A 1 215 ? -5.535  -7.650  -1.261  1.00 98.01 215 A 1 
ATOM   1724 C  CG2 . ILE A 1 215 ? -4.680  -9.223  0.555   1.00 97.83 215 A 1 
ATOM   1725 C  CD1 . ILE A 1 215 ? -6.926  -8.301  -1.320  1.00 97.16 215 A 1 
ATOM   1726 N  N   . CYS A 1 216 ? -1.085  -8.696  0.450   1.00 98.58 216 A 1 
ATOM   1727 C  CA  . CYS A 1 216 ? -0.045  -9.644  0.834   1.00 98.41 216 A 1 
ATOM   1728 C  C   . CYS A 1 216 ? -0.651  -10.958 1.363   1.00 98.54 216 A 1 
ATOM   1729 O  O   . CYS A 1 216 ? -1.730  -10.942 1.957   1.00 97.84 216 A 1 
ATOM   1730 C  CB  . CYS A 1 216 ? 0.843   -9.000  1.905   1.00 96.94 216 A 1 
ATOM   1731 S  SG  . CYS A 1 216 ? 2.499   -8.463  1.403   1.00 91.35 216 A 1 
ATOM   1732 N  N   . PRO A 1 217 ? 0.044   -12.108 1.241   1.00 98.50 217 A 1 
ATOM   1733 C  CA  . PRO A 1 217 ? -0.308  -13.302 1.985   1.00 98.30 217 A 1 
ATOM   1734 C  C   . PRO A 1 217 ? -0.133  -13.093 3.493   1.00 98.34 217 A 1 
ATOM   1735 O  O   . PRO A 1 217 ? 0.639   -12.233 3.936   1.00 97.34 217 A 1 
ATOM   1736 C  CB  . PRO A 1 217 ? 0.611   -14.402 1.447   1.00 97.76 217 A 1 
ATOM   1737 C  CG  . PRO A 1 217 ? 1.854   -13.633 1.021   1.00 95.87 217 A 1 
ATOM   1738 C  CD  . PRO A 1 217 ? 1.292   -12.302 0.527   1.00 98.12 217 A 1 
ATOM   1739 N  N   . GLY A 1 218 ? -0.836  -13.900 4.286   1.00 97.85 218 A 1 
ATOM   1740 C  CA  . GLY A 1 218 ? -0.916  -13.790 5.732   1.00 97.68 218 A 1 
ATOM   1741 C  C   . GLY A 1 218 ? -2.222  -13.158 6.211   1.00 97.72 218 A 1 
ATOM   1742 O  O   . GLY A 1 218 ? -3.180  -13.001 5.458   1.00 96.48 218 A 1 
ATOM   1743 N  N   . VAL A 1 219 ? -2.250  -12.787 7.487   1.00 97.41 219 A 1 
ATOM   1744 C  CA  . VAL A 1 219 ? -3.445  -12.262 8.154   1.00 97.23 219 A 1 
ATOM   1745 C  C   . VAL A 1 219 ? -3.458  -10.733 8.220   1.00 97.45 219 A 1 
ATOM   1746 O  O   . VAL A 1 219 ? -2.421  -10.078 8.095   1.00 96.73 219 A 1 
ATOM   1747 C  CB  . VAL A 1 219 ? -3.627  -12.874 9.555   1.00 95.97 219 A 1 
ATOM   1748 C  CG1 . VAL A 1 219 ? -3.749  -14.398 9.487   1.00 91.90 219 A 1 
ATOM   1749 C  CG2 . VAL A 1 219 ? -2.487  -12.498 10.511  1.00 92.41 219 A 1 
ATOM   1750 N  N   . ALA A 1 220 ? -4.642  -10.158 8.480   1.00 97.02 220 A 1 
ATOM   1751 C  CA  . ALA A 1 220 ? -4.757  -8.814  9.037   1.00 96.60 220 A 1 
ATOM   1752 C  C   . ALA A 1 220 ? -4.859  -8.917  10.566  1.00 96.39 220 A 1 
ATOM   1753 O  O   . ALA A 1 220 ? -5.749  -9.588  11.081  1.00 94.39 220 A 1 
ATOM   1754 C  CB  . ALA A 1 220 ? -5.979  -8.122  8.444   1.00 95.53 220 A 1 
ATOM   1755 N  N   . GLU A 1 221 ? -3.984  -8.237  11.308  1.00 95.37 221 A 1 
ATOM   1756 C  CA  . GLU A 1 221 ? -3.817  -8.378  12.761  1.00 94.34 221 A 1 
ATOM   1757 C  C   . GLU A 1 221 ? -4.164  -7.110  13.560  1.00 92.40 221 A 1 
ATOM   1758 O  O   . GLU A 1 221 ? -3.749  -6.940  14.703  1.00 88.87 221 A 1 
ATOM   1759 C  CB  . GLU A 1 221 ? -2.401  -8.903  13.065  1.00 93.73 221 A 1 
ATOM   1760 C  CG  . GLU A 1 221 ? -1.238  -7.906  12.857  1.00 93.10 221 A 1 
ATOM   1761 C  CD  . GLU A 1 221 ? -0.713  -7.791  11.416  1.00 94.91 221 A 1 
ATOM   1762 O  OE1 . GLU A 1 221 ? 0.488   -7.480  11.242  1.00 91.79 221 A 1 
ATOM   1763 O  OE2 . GLU A 1 221 ? -1.431  -8.038  10.432  1.00 93.24 221 A 1 
ATOM   1764 N  N   . ARG A 1 222 ? -4.960  -6.186  12.988  1.00 91.59 222 A 1 
ATOM   1765 C  CA  . ARG A 1 222 ? -5.184  -4.855  13.559  1.00 87.87 222 A 1 
ATOM   1766 C  C   . ARG A 1 222 ? -5.767  -4.863  14.979  1.00 85.63 222 A 1 
ATOM   1767 O  O   . ARG A 1 222 ? -5.303  -4.116  15.836  1.00 79.51 222 A 1 
ATOM   1768 C  CB  . ARG A 1 222 ? -6.059  -4.031  12.603  1.00 84.81 222 A 1 
ATOM   1769 C  CG  . ARG A 1 222 ? -6.134  -2.559  13.027  1.00 77.83 222 A 1 
ATOM   1770 C  CD  . ARG A 1 222 ? -7.038  -1.731  12.124  1.00 77.50 222 A 1 
ATOM   1771 N  NE  . ARG A 1 222 ? -6.537  -1.661  10.743  1.00 74.36 222 A 1 
ATOM   1772 C  CZ  . ARG A 1 222 ? -7.239  -1.830  9.644   1.00 71.28 222 A 1 
ATOM   1773 N  NH1 . ARG A 1 222 ? -8.521  -2.083  9.674   1.00 63.47 222 A 1 
ATOM   1774 N  NH2 . ARG A 1 222 ? -6.675  -1.740  8.473   1.00 63.71 222 A 1 
ATOM   1775 N  N   . PHE A 1 223 ? -6.797  -5.680  15.224  1.00 83.74 223 A 1 
ATOM   1776 C  CA  . PHE A 1 223 ? -7.428  -5.821  16.544  1.00 79.84 223 A 1 
ATOM   1777 C  C   . PHE A 1 223 ? -7.384  -7.274  17.018  1.00 80.39 223 A 1 
ATOM   1778 O  O   . PHE A 1 223 ? -6.728  -7.570  18.013  1.00 74.26 223 A 1 
ATOM   1779 C  CB  . PHE A 1 223 ? -8.860  -5.284  16.511  1.00 74.99 223 A 1 
ATOM   1780 C  CG  . PHE A 1 223 ? -8.974  -3.791  16.301  1.00 70.05 223 A 1 
ATOM   1781 C  CD1 . PHE A 1 223 ? -8.618  -2.915  17.334  1.00 65.52 223 A 1 
ATOM   1782 C  CD2 . PHE A 1 223 ? -9.442  -3.280  15.080  1.00 64.33 223 A 1 
ATOM   1783 C  CE1 . PHE A 1 223 ? -8.734  -1.519  17.151  1.00 59.10 223 A 1 
ATOM   1784 C  CE2 . PHE A 1 223 ? -9.558  -1.885  14.889  1.00 59.36 223 A 1 
ATOM   1785 C  CZ  . PHE A 1 223 ? -9.202  -1.010  15.930  1.00 57.95 223 A 1 
ATOM   1786 N  N   . ASN A 1 224 ? -8.034  -8.159  16.273  1.00 86.39 224 A 1 
ATOM   1787 C  CA  . ASN A 1 224 ? -7.870  -9.604  16.375  1.00 86.50 224 A 1 
ATOM   1788 C  C   . ASN A 1 224 ? -6.991  -10.067 15.211  1.00 88.43 224 A 1 
ATOM   1789 O  O   . ASN A 1 224 ? -5.941  -9.464  14.964  1.00 84.28 224 A 1 
ATOM   1790 C  CB  . ASN A 1 224 ? -9.261  -10.274 16.447  1.00 81.72 224 A 1 
ATOM   1791 C  CG  . ASN A 1 224 ? -9.986  -10.000 17.752  1.00 74.00 224 A 1 
ATOM   1792 O  OD1 . ASN A 1 224 ? -9.417  -9.685  18.772  1.00 65.97 224 A 1 
ATOM   1793 N  ND2 . ASN A 1 224 ? -11.291 -10.138 17.762  1.00 65.41 224 A 1 
ATOM   1794 N  N   . TYR A 1 225 ? -7.417  -11.083 14.477  1.00 91.14 225 A 1 
ATOM   1795 C  CA  . TYR A 1 225 ? -6.809  -11.456 13.211  1.00 92.21 225 A 1 
ATOM   1796 C  C   . TYR A 1 225 ? -7.878  -11.988 12.262  1.00 93.14 225 A 1 
ATOM   1797 O  O   . TYR A 1 225 ? -8.930  -12.472 12.700  1.00 91.72 225 A 1 
ATOM   1798 C  CB  . TYR A 1 225 ? -5.680  -12.482 13.438  1.00 90.33 225 A 1 
ATOM   1799 C  CG  . TYR A 1 225 ? -6.130  -13.749 14.126  1.00 88.72 225 A 1 
ATOM   1800 C  CD1 . TYR A 1 225 ? -6.020  -13.885 15.531  1.00 84.66 225 A 1 
ATOM   1801 C  CD2 . TYR A 1 225 ? -6.679  -14.817 13.378  1.00 84.49 225 A 1 
ATOM   1802 C  CE1 . TYR A 1 225 ? -6.440  -15.050 16.175  1.00 80.79 225 A 1 
ATOM   1803 C  CE2 . TYR A 1 225 ? -7.109  -15.991 14.015  1.00 80.61 225 A 1 
ATOM   1804 C  CZ  . TYR A 1 225 ? -6.982  -16.105 15.415  1.00 78.86 225 A 1 
ATOM   1805 O  OH  . TYR A 1 225 ? -7.399  -17.259 16.036  1.00 76.15 225 A 1 
ATOM   1806 N  N   . SER A 1 226 ? -7.615  -11.886 10.962  1.00 94.90 226 A 1 
ATOM   1807 C  CA  . SER A 1 226 ? -8.455  -12.492 9.937   1.00 95.05 226 A 1 
ATOM   1808 C  C   . SER A 1 226 ? -7.611  -12.862 8.723   1.00 96.04 226 A 1 
ATOM   1809 O  O   . SER A 1 226 ? -6.786  -12.057 8.282   1.00 95.15 226 A 1 
ATOM   1810 C  CB  . SER A 1 226 ? -9.587  -11.549 9.520   1.00 92.62 226 A 1 
ATOM   1811 O  OG  . SER A 1 226 ? -9.095  -10.312 9.047   1.00 84.46 226 A 1 
ATOM   1812 N  N   . ASP A 1 227 ? -7.856  -14.045 8.155   1.00 96.02 227 A 1 
ATOM   1813 C  CA  . ASP A 1 227 ? -7.279  -14.426 6.870   1.00 96.24 227 A 1 
ATOM   1814 C  C   . ASP A 1 227 ? -7.758  -13.475 5.772   1.00 97.00 227 A 1 
ATOM   1815 O  O   . ASP A 1 227 ? -8.895  -13.006 5.785   1.00 96.23 227 A 1 
ATOM   1816 C  CB  . ASP A 1 227 ? -7.640  -15.871 6.524   1.00 94.87 227 A 1 
ATOM   1817 C  CG  . ASP A 1 227 ? -7.030  -16.846 7.542   1.00 90.62 227 A 1 
ATOM   1818 O  OD1 . ASP A 1 227 ? -5.796  -16.763 7.742   1.00 85.70 227 A 1 
ATOM   1819 O  OD2 . ASP A 1 227 ? -7.805  -17.628 8.123   1.00 85.16 227 A 1 
ATOM   1820 N  N   . GLN A 1 228 ? -6.876  -13.180 4.818   1.00 97.49 228 A 1 
ATOM   1821 C  CA  . GLN A 1 228 ? -7.160  -12.268 3.713   1.00 97.76 228 A 1 
ATOM   1822 C  C   . GLN A 1 228 ? -7.289  -13.006 2.381   1.00 98.13 228 A 1 
ATOM   1823 O  O   . GLN A 1 228 ? -8.127  -12.658 1.561   1.00 97.64 228 A 1 
ATOM   1824 C  CB  . GLN A 1 228 ? -6.069  -11.190 3.636   1.00 97.30 228 A 1 
ATOM   1825 C  CG  . GLN A 1 228 ? -5.946  -10.330 4.897   1.00 96.17 228 A 1 
ATOM   1826 C  CD  . GLN A 1 228 ? -7.282  -9.663  5.258   1.00 96.24 228 A 1 
ATOM   1827 O  OE1 . GLN A 1 228 ? -7.761  -8.770  4.583   1.00 88.99 228 A 1 
ATOM   1828 N  NE2 . GLN A 1 228 ? -7.932  -10.095 6.313   1.00 88.93 228 A 1 
ATOM   1829 N  N   . LEU A 1 229 ? -6.481  -14.041 2.173   1.00 98.39 229 A 1 
ATOM   1830 C  CA  . LEU A 1 229 ? -6.511  -14.859 0.968   1.00 98.36 229 A 1 
ATOM   1831 C  C   . LEU A 1 229 ? -7.170  -16.211 1.247   1.00 98.11 229 A 1 
ATOM   1832 O  O   . LEU A 1 229 ? -7.110  -16.718 2.366   1.00 97.58 229 A 1 
ATOM   1833 C  CB  . LEU A 1 229 ? -5.090  -15.008 0.401   1.00 98.45 229 A 1 
ATOM   1834 C  CG  . LEU A 1 229 ? -4.328  -13.689 0.157   1.00 98.17 229 A 1 
ATOM   1835 C  CD1 . LEU A 1 229 ? -2.998  -13.989 -0.532  1.00 98.05 229 A 1 
ATOM   1836 C  CD2 . LEU A 1 229 ? -5.105  -12.705 -0.718  1.00 97.97 229 A 1 
ATOM   1837 N  N   . TYR A 1 230 ? -7.768  -16.812 0.217   1.00 98.35 230 A 1 
ATOM   1838 C  CA  . TYR A 1 230 ? -8.258  -18.180 0.320   1.00 98.24 230 A 1 
ATOM   1839 C  C   . TYR A 1 230 ? -7.113  -19.160 0.643   1.00 98.10 230 A 1 
ATOM   1840 O  O   . TYR A 1 230 ? -5.995  -18.956 0.150   1.00 97.91 230 A 1 
ATOM   1841 C  CB  . TYR A 1 230 ? -8.947  -18.605 -0.978  1.00 98.11 230 A 1 
ATOM   1842 C  CG  . TYR A 1 230 ? -10.313 -18.002 -1.196  1.00 98.12 230 A 1 
ATOM   1843 C  CD1 . TYR A 1 230 ? -11.375 -18.321 -0.324  1.00 97.58 230 A 1 
ATOM   1844 C  CD2 . TYR A 1 230 ? -10.552 -17.146 -2.288  1.00 97.61 230 A 1 
ATOM   1845 C  CE1 . TYR A 1 230 ? -12.656 -17.796 -0.534  1.00 97.19 230 A 1 
ATOM   1846 C  CE2 . TYR A 1 230 ? -11.837 -16.618 -2.513  1.00 97.14 230 A 1 
ATOM   1847 C  CZ  . TYR A 1 230 ? -12.881 -16.945 -1.635  1.00 97.28 230 A 1 
ATOM   1848 O  OH  . TYR A 1 230 ? -14.135 -16.430 -1.847  1.00 96.22 230 A 1 
ATOM   1849 N  N   . PRO A 1 231 ? -7.378  -20.253 1.389   1.00 97.25 231 A 1 
ATOM   1850 C  CA  . PRO A 1 231 ? -6.346  -21.206 1.806   1.00 96.36 231 A 1 
ATOM   1851 C  C   . PRO A 1 231 ? -5.513  -21.766 0.650   1.00 96.50 231 A 1 
ATOM   1852 O  O   . PRO A 1 231 ? -4.286  -21.810 0.734   1.00 95.78 231 A 1 
ATOM   1853 C  CB  . PRO A 1 231 ? -7.098  -22.323 2.535   1.00 94.88 231 A 1 
ATOM   1854 C  CG  . PRO A 1 231 ? -8.338  -21.621 3.082   1.00 92.78 231 A 1 
ATOM   1855 C  CD  . PRO A 1 231 ? -8.651  -20.577 2.014   1.00 95.89 231 A 1 
ATOM   1856 N  N   . GLN A 1 232 ? -6.160  -22.135 -0.464  1.00 97.09 232 A 1 
ATOM   1857 C  CA  . GLN A 1 232 ? -5.496  -22.703 -1.635  1.00 96.85 232 A 1 
ATOM   1858 C  C   . GLN A 1 232 ? -4.582  -21.709 -2.383  1.00 97.32 232 A 1 
ATOM   1859 O  O   . GLN A 1 232 ? -3.769  -22.138 -3.205  1.00 96.80 232 A 1 
ATOM   1860 C  CB  . GLN A 1 232 ? -6.530  -23.347 -2.574  1.00 95.53 232 A 1 
ATOM   1861 C  CG  . GLN A 1 232 ? -7.468  -22.400 -3.346  1.00 92.29 232 A 1 
ATOM   1862 C  CD  . GLN A 1 232 ? -8.724  -21.967 -2.593  1.00 93.89 232 A 1 
ATOM   1863 O  OE1 . GLN A 1 232 ? -8.774  -21.895 -1.379  1.00 87.80 232 A 1 
ATOM   1864 N  NE2 . GLN A 1 232 ? -9.785  -21.659 -3.303  1.00 86.06 232 A 1 
ATOM   1865 N  N   . TYR A 1 233 ? -4.699  -20.407 -2.120  1.00 98.22 233 A 1 
ATOM   1866 C  CA  . TYR A 1 233 ? -3.866  -19.377 -2.741  1.00 98.48 233 A 1 
ATOM   1867 C  C   . TYR A 1 233 ? -2.806  -18.833 -1.792  1.00 98.50 233 A 1 
ATOM   1868 O  O   . TYR A 1 233 ? -1.683  -18.579 -2.234  1.00 98.39 233 A 1 
ATOM   1869 C  CB  . TYR A 1 233 ? -4.740  -18.239 -3.272  1.00 98.42 233 A 1 
ATOM   1870 C  CG  . TYR A 1 233 ? -5.849  -18.659 -4.208  1.00 98.48 233 A 1 
ATOM   1871 C  CD1 . TYR A 1 233 ? -5.629  -19.615 -5.218  1.00 98.19 233 A 1 
ATOM   1872 C  CD2 . TYR A 1 233 ? -7.127  -18.095 -4.059  1.00 98.21 233 A 1 
ATOM   1873 C  CE1 . TYR A 1 233 ? -6.677  -20.023 -6.057  1.00 97.99 233 A 1 
ATOM   1874 C  CE2 . TYR A 1 233 ? -8.185  -18.486 -4.893  1.00 97.98 233 A 1 
ATOM   1875 C  CZ  . TYR A 1 233 ? -7.958  -19.461 -5.882  1.00 98.09 233 A 1 
ATOM   1876 O  OH  . TYR A 1 233 ? -8.991  -19.866 -6.667  1.00 97.56 233 A 1 
ATOM   1877 N  N   . ASN A 1 234 ? -3.129  -18.663 -0.513  1.00 98.57 234 A 1 
ATOM   1878 C  CA  . ASN A 1 234 ? -2.249  -18.027 0.461   1.00 98.52 234 A 1 
ATOM   1879 C  C   . ASN A 1 234 ? -0.868  -18.700 0.526   1.00 98.66 234 A 1 
ATOM   1880 O  O   . ASN A 1 234 ? 0.152   -18.073 0.217   1.00 98.60 234 A 1 
ATOM   1881 C  CB  . ASN A 1 234 ? -2.939  -18.019 1.835   1.00 98.46 234 A 1 
ATOM   1882 C  CG  . ASN A 1 234 ? -2.089  -17.246 2.834   1.00 98.40 234 A 1 
ATOM   1883 O  OD1 . ASN A 1 234 ? -2.118  -16.032 2.880   1.00 95.81 234 A 1 
ATOM   1884 N  ND2 . ASN A 1 234 ? -1.275  -17.929 3.617   1.00 95.65 234 A 1 
ATOM   1885 N  N   . ASP A 1 235 ? -0.841  -19.978 0.868   1.00 98.27 235 A 1 
ATOM   1886 C  CA  . ASP A 1 235 ? 0.416   -20.714 1.060   1.00 98.04 235 A 1 
ATOM   1887 C  C   . ASP A 1 235 ? 1.137   -20.933 -0.278  1.00 98.21 235 A 1 
ATOM   1888 O  O   . ASP A 1 235 ? 2.366   -20.818 -0.348  1.00 97.97 235 A 1 
ATOM   1889 C  CB  . ASP A 1 235 ? 0.134   -22.035 1.778   1.00 97.31 235 A 1 
ATOM   1890 C  CG  . ASP A 1 235 ? -0.249  -21.860 3.262   1.00 96.40 235 A 1 
ATOM   1891 O  OD1 . ASP A 1 235 ? -0.491  -20.716 3.697   1.00 94.91 235 A 1 
ATOM   1892 O  OD2 . ASP A 1 235 ? -0.247  -22.881 3.973   1.00 94.04 235 A 1 
ATOM   1893 N  N   . ARG A 1 236 ? 0.391   -21.153 -1.370  1.00 98.35 236 A 1 
ATOM   1894 C  CA  . ARG A 1 236 ? 0.966   -21.237 -2.719  1.00 98.58 236 A 1 
ATOM   1895 C  C   . ARG A 1 236 ? 1.633   -19.926 -3.141  1.00 98.64 236 A 1 
ATOM   1896 O  O   . ARG A 1 236 ? 2.668   -19.957 -3.807  1.00 98.55 236 A 1 
ATOM   1897 C  CB  . ARG A 1 236 ? -0.121  -21.661 -3.719  1.00 98.36 236 A 1 
ATOM   1898 C  CG  . ARG A 1 236 ? 0.447   -21.924 -5.122  1.00 97.28 236 A 1 
ATOM   1899 C  CD  . ARG A 1 236 ? -0.660  -22.391 -6.073  1.00 95.80 236 A 1 
ATOM   1900 N  NE  . ARG A 1 236 ? -0.149  -22.665 -7.436  1.00 93.98 236 A 1 
ATOM   1901 C  CZ  . ARG A 1 236 ? -0.882  -22.953 -8.501  1.00 92.47 236 A 1 
ATOM   1902 N  NH1 . ARG A 1 236 ? -2.181  -23.044 -8.441  1.00 89.85 236 A 1 
ATOM   1903 N  NH2 . ARG A 1 236 ? -0.321  -23.153 -9.659  1.00 88.13 236 A 1 
ATOM   1904 N  N   . LEU A 1 237 ? 1.079   -18.775 -2.756  1.00 98.63 237 A 1 
ATOM   1905 C  CA  . LEU A 1 237 ? 1.687   -17.477 -3.024  1.00 98.70 237 A 1 
ATOM   1906 C  C   . LEU A 1 237 ? 2.968   -17.285 -2.206  1.00 98.89 237 A 1 
ATOM   1907 O  O   . LEU A 1 237 ? 3.981   -16.867 -2.763  1.00 98.78 237 A 1 
ATOM   1908 C  CB  . LEU A 1 237 ? 0.648   -16.369 -2.775  1.00 98.76 237 A 1 
ATOM   1909 C  CG  . LEU A 1 237 ? 1.172   -14.945 -3.058  1.00 98.53 237 A 1 
ATOM   1910 C  CD1 . LEU A 1 237 ? 1.613   -14.762 -4.507  1.00 98.28 237 A 1 
ATOM   1911 C  CD2 . LEU A 1 237 ? 0.066   -13.947 -2.761  1.00 98.22 237 A 1 
ATOM   1912 N  N   . VAL A 1 238 ? 2.965   -17.670 -0.917  1.00 98.72 238 A 1 
ATOM   1913 C  CA  . VAL A 1 238 ? 4.173   -17.661 -0.077  1.00 98.75 238 A 1 
ATOM   1914 C  C   . VAL A 1 238 ? 5.267   -18.527 -0.708  1.00 98.71 238 A 1 
ATOM   1915 O  O   . VAL A 1 238 ? 6.390   -18.053 -0.887  1.00 98.70 238 A 1 
ATOM   1916 C  CB  . VAL A 1 238 ? 3.870   -18.137 1.362   1.00 98.61 238 A 1 
ATOM   1917 C  CG1 . VAL A 1 238 ? 5.142   -18.232 2.217   1.00 98.25 238 A 1 
ATOM   1918 C  CG2 . VAL A 1 238 ? 2.920   -17.177 2.077   1.00 98.29 238 A 1 
ATOM   1919 N  N   . ASP A 1 239 ? 4.936   -19.759 -1.111  1.00 98.61 239 A 1 
ATOM   1920 C  CA  . ASP A 1 239 ? 5.858   -20.664 -1.793  1.00 98.40 239 A 1 
ATOM   1921 C  C   . ASP A 1 239 ? 6.401   -20.067 -3.092  1.00 98.66 239 A 1 
ATOM   1922 O  O   . ASP A 1 239 ? 7.612   -20.082 -3.315  1.00 98.40 239 A 1 
ATOM   1923 C  CB  . ASP A 1 239 ? 5.163   -21.998 -2.118  1.00 97.69 239 A 1 
ATOM   1924 C  CG  . ASP A 1 239 ? 5.076   -22.957 -0.940  1.00 95.49 239 A 1 
ATOM   1925 O  OD1 . ASP A 1 239 ? 5.849   -22.795 0.025   1.00 93.25 239 A 1 
ATOM   1926 O  OD2 . ASP A 1 239 ? 4.301   -23.930 -1.020  1.00 91.98 239 A 1 
ATOM   1927 N  N   . SER A 1 240 ? 5.514   -19.523 -3.917  1.00 98.66 240 A 1 
ATOM   1928 C  CA  . SER A 1 240 ? 5.870   -18.969 -5.225  1.00 98.69 240 A 1 
ATOM   1929 C  C   . SER A 1 240 ? 6.811   -17.771 -5.107  1.00 98.86 240 A 1 
ATOM   1930 O  O   . SER A 1 240 ? 7.731   -17.642 -5.901  1.00 98.62 240 A 1 
ATOM   1931 C  CB  . SER A 1 240 ? 4.619   -18.547 -6.004  1.00 98.26 240 A 1 
ATOM   1932 O  OG  . SER A 1 240 ? 3.759   -19.655 -6.208  1.00 92.22 240 A 1 
ATOM   1933 N  N   . LEU A 1 241 ? 6.625   -16.920 -4.106  1.00 98.87 241 A 1 
ATOM   1934 C  CA  . LEU A 1 241 ? 7.497   -15.772 -3.863  1.00 98.81 241 A 1 
ATOM   1935 C  C   . LEU A 1 241 ? 8.843   -16.220 -3.264  1.00 98.86 241 A 1 
ATOM   1936 O  O   . LEU A 1 241 ? 9.895   -15.851 -3.774  1.00 98.76 241 A 1 
ATOM   1937 C  CB  . LEU A 1 241 ? 6.773   -14.768 -2.952  1.00 98.86 241 A 1 
ATOM   1938 C  CG  . LEU A 1 241 ? 5.543   -14.105 -3.599  1.00 98.73 241 A 1 
ATOM   1939 C  CD1 . LEU A 1 241 ? 4.739   -13.358 -2.540  1.00 98.56 241 A 1 
ATOM   1940 C  CD2 . LEU A 1 241 ? 5.928   -13.108 -4.690  1.00 98.38 241 A 1 
ATOM   1941 N  N   . ALA A 1 242 ? 8.821   -17.047 -2.219  1.00 98.80 242 A 1 
ATOM   1942 C  CA  . ALA A 1 242 ? 10.041  -17.486 -1.527  1.00 98.75 242 A 1 
ATOM   1943 C  C   . ALA A 1 242 ? 10.954  -18.355 -2.416  1.00 98.74 242 A 1 
ATOM   1944 O  O   . ALA A 1 242 ? 12.178  -18.277 -2.301  1.00 98.47 242 A 1 
ATOM   1945 C  CB  . ALA A 1 242 ? 9.636   -18.219 -0.249  1.00 98.59 242 A 1 
ATOM   1946 N  N   . GLU A 1 243 ? 10.392  -19.136 -3.347  1.00 98.75 243 A 1 
ATOM   1947 C  CA  . GLU A 1 243 ? 11.126  -19.968 -4.300  1.00 98.65 243 A 1 
ATOM   1948 C  C   . GLU A 1 243 ? 12.102  -19.156 -5.158  1.00 98.73 243 A 1 
ATOM   1949 O  O   . GLU A 1 243 ? 13.153  -19.663 -5.546  1.00 98.32 243 A 1 
ATOM   1950 C  CB  . GLU A 1 243 ? 10.111  -20.721 -5.179  1.00 98.25 243 A 1 
ATOM   1951 C  CG  . GLU A 1 243 ? 10.740  -21.712 -6.179  1.00 93.73 243 A 1 
ATOM   1952 C  CD  . GLU A 1 243 ? 11.575  -22.808 -5.479  1.00 90.42 243 A 1 
ATOM   1953 O  OE1 . GLU A 1 243 ? 12.672  -23.130 -5.980  1.00 82.79 243 A 1 
ATOM   1954 O  OE2 . GLU A 1 243 ? 11.167  -23.305 -4.404  1.00 84.85 243 A 1 
ATOM   1955 N  N   . TYR A 1 244 ? 11.793  -17.885 -5.411  1.00 98.89 244 A 1 
ATOM   1956 C  CA  . TYR A 1 244 ? 12.586  -16.972 -6.232  1.00 98.86 244 A 1 
ATOM   1957 C  C   . TYR A 1 244 ? 13.327  -15.916 -5.403  1.00 98.74 244 A 1 
ATOM   1958 O  O   . TYR A 1 244 ? 13.514  -14.789 -5.845  1.00 98.47 244 A 1 
ATOM   1959 C  CB  . TYR A 1 244 ? 11.710  -16.383 -7.340  1.00 98.79 244 A 1 
ATOM   1960 C  CG  . TYR A 1 244 ? 11.148  -17.427 -8.280  1.00 98.79 244 A 1 
ATOM   1961 C  CD1 . TYR A 1 244 ? 11.961  -18.024 -9.257  1.00 98.52 244 A 1 
ATOM   1962 C  CD2 . TYR A 1 244 ? 9.812   -17.830 -8.154  1.00 98.54 244 A 1 
ATOM   1963 C  CE1 . TYR A 1 244 ? 11.443  -19.019 -10.111 1.00 98.22 244 A 1 
ATOM   1964 C  CE2 . TYR A 1 244 ? 9.276   -18.820 -8.999  1.00 98.25 244 A 1 
ATOM   1965 C  CZ  . TYR A 1 244 ? 10.103  -19.419 -9.969  1.00 98.30 244 A 1 
ATOM   1966 O  OH  . TYR A 1 244 ? 9.590   -20.391 -10.781 1.00 97.48 244 A 1 
ATOM   1967 N  N   . ASN A 1 245 ? 13.796  -16.272 -4.204  1.00 98.76 245 A 1 
ATOM   1968 C  CA  . ASN A 1 245 ? 14.554  -15.374 -3.328  1.00 98.54 245 A 1 
ATOM   1969 C  C   . ASN A 1 245 ? 15.891  -14.871 -3.921  1.00 98.35 245 A 1 
ATOM   1970 O  O   . ASN A 1 245 ? 16.440  -13.877 -3.460  1.00 97.45 245 A 1 
ATOM   1971 C  CB  . ASN A 1 245 ? 14.805  -16.089 -1.994  1.00 98.05 245 A 1 
ATOM   1972 C  CG  . ASN A 1 245 ? 15.898  -17.142 -2.069  1.00 97.42 245 A 1 
ATOM   1973 O  OD1 . ASN A 1 245 ? 15.913  -18.042 -2.883  1.00 93.14 245 A 1 
ATOM   1974 N  ND2 . ASN A 1 245 ? 16.883  -17.052 -1.201  1.00 91.88 245 A 1 
ATOM   1975 N  N   . ASP A 1 246 ? 16.413  -15.554 -4.930  1.00 98.45 246 A 1 
ATOM   1976 C  CA  . ASP A 1 246 ? 17.578  -15.169 -5.716  1.00 98.16 246 A 1 
ATOM   1977 C  C   . ASP A 1 246 ? 17.259  -14.115 -6.792  1.00 98.27 246 A 1 
ATOM   1978 O  O   . ASP A 1 246 ? 18.164  -13.435 -7.279  1.00 97.40 246 A 1 
ATOM   1979 C  CB  . ASP A 1 246 ? 18.189  -16.432 -6.346  1.00 97.74 246 A 1 
ATOM   1980 C  CG  . ASP A 1 246 ? 17.221  -17.207 -7.263  1.00 97.14 246 A 1 
ATOM   1981 O  OD1 . ASP A 1 246 ? 16.048  -17.443 -6.864  1.00 95.80 246 A 1 
ATOM   1982 O  OD2 . ASP A 1 246 ? 17.634  -17.649 -8.355  1.00 94.95 246 A 1 
ATOM   1983 N  N   . VAL A 1 247 ? 15.991  -13.961 -7.140  1.00 98.59 247 A 1 
ATOM   1984 C  CA  . VAL A 1 247 ? 15.487  -12.999 -8.131  1.00 98.79 247 A 1 
ATOM   1985 C  C   . VAL A 1 247 ? 14.824  -11.801 -7.455  1.00 98.70 247 A 1 
ATOM   1986 O  O   . VAL A 1 247 ? 15.041  -10.653 -7.866  1.00 98.57 247 A 1 
ATOM   1987 C  CB  . VAL A 1 247 ? 14.498  -13.690 -9.091  1.00 98.67 247 A 1 
ATOM   1988 C  CG1 . VAL A 1 247 ? 13.945  -12.737 -10.147 1.00 98.37 247 A 1 
ATOM   1989 C  CG2 . VAL A 1 247 ? 15.155  -14.869 -9.826  1.00 98.35 247 A 1 
ATOM   1990 N  N   . ILE A 1 248 ? 14.018  -12.028 -6.416  1.00 98.72 248 A 1 
ATOM   1991 C  CA  . ILE A 1 248 ? 13.167  -11.016 -5.788  1.00 98.80 248 A 1 
ATOM   1992 C  C   . ILE A 1 248 ? 13.941  -10.244 -4.714  1.00 98.76 248 A 1 
ATOM   1993 O  O   . ILE A 1 248 ? 14.317  -10.796 -3.683  1.00 98.48 248 A 1 
ATOM   1994 C  CB  . ILE A 1 248 ? 11.871  -11.652 -5.243  1.00 98.85 248 A 1 
ATOM   1995 C  CG1 . ILE A 1 248 ? 11.047  -12.304 -6.387  1.00 98.71 248 A 1 
ATOM   1996 C  CG2 . ILE A 1 248 ? 11.024  -10.599 -4.506  1.00 98.73 248 A 1 
ATOM   1997 C  CD1 . ILE A 1 248 ? 9.846   -13.126 -5.907  1.00 98.56 248 A 1 
ATOM   1998 N  N   . LEU A 1 249 ? 14.112  -8.942  -4.931  1.00 98.79 249 A 1 
ATOM   1999 C  CA  . LEU A 1 249 ? 14.732  -8.037  -3.953  1.00 98.57 249 A 1 
ATOM   2000 C  C   . LEU A 1 249 ? 13.798  -7.707  -2.781  1.00 98.50 249 A 1 
ATOM   2001 O  O   . LEU A 1 249 ? 14.265  -7.408  -1.682  1.00 97.95 249 A 1 
ATOM   2002 C  CB  . LEU A 1 249 ? 15.158  -6.733  -4.638  1.00 98.02 249 A 1 
ATOM   2003 C  CG  . LEU A 1 249 ? 16.102  -6.874  -5.848  1.00 96.56 249 A 1 
ATOM   2004 C  CD1 . LEU A 1 249 ? 16.570  -5.479  -6.258  1.00 95.25 249 A 1 
ATOM   2005 C  CD2 . LEU A 1 249 ? 17.334  -7.724  -5.539  1.00 94.95 249 A 1 
ATOM   2006 N  N   . GLY A 1 250 ? 12.494  -7.735  -3.017  1.00 98.73 250 A 1 
ATOM   2007 C  CA  . GLY A 1 250 ? 11.452  -7.435  -2.039  1.00 98.83 250 A 1 
ATOM   2008 C  C   . GLY A 1 250 ? 10.067  -7.433  -2.677  1.00 98.95 250 A 1 
ATOM   2009 O  O   . GLY A 1 250 ? 9.925   -7.349  -3.898  1.00 98.84 250 A 1 
ATOM   2010 N  N   . VAL A 1 251 ? 9.046   -7.512  -1.827  1.00 98.90 251 A 1 
ATOM   2011 C  CA  . VAL A 1 251 ? 7.630   -7.466  -2.198  1.00 98.99 251 A 1 
ATOM   2012 C  C   . VAL A 1 251 ? 6.989   -6.248  -1.547  1.00 98.99 251 A 1 
ATOM   2013 O  O   . VAL A 1 251 ? 7.225   -5.983  -0.367  1.00 98.86 251 A 1 
ATOM   2014 C  CB  . VAL A 1 251 ? 6.907   -8.769  -1.791  1.00 98.90 251 A 1 
ATOM   2015 C  CG1 . VAL A 1 251 ? 5.451   -8.778  -2.258  1.00 98.69 251 A 1 
ATOM   2016 C  CG2 . VAL A 1 251 ? 7.596   -10.012 -2.368  1.00 98.69 251 A 1 
ATOM   2017 N  N   . LEU A 1 252 ? 6.182   -5.500  -2.294  1.00 98.99 252 A 1 
ATOM   2018 C  CA  . LEU A 1 252 ? 5.443   -4.346  -1.793  1.00 98.96 252 A 1 
ATOM   2019 C  C   . LEU A 1 252 ? 3.945   -4.640  -1.805  1.00 98.92 252 A 1 
ATOM   2020 O  O   . LEU A 1 252 ? 3.412   -5.064  -2.834  1.00 98.67 252 A 1 
ATOM   2021 C  CB  . LEU A 1 252 ? 5.763   -3.100  -2.632  1.00 98.78 252 A 1 
ATOM   2022 C  CG  . LEU A 1 252 ? 7.256   -2.741  -2.757  1.00 96.98 252 A 1 
ATOM   2023 C  CD1 . LEU A 1 252 ? 7.394   -1.419  -3.495  1.00 91.25 252 A 1 
ATOM   2024 C  CD2 . LEU A 1 252 ? 7.956   -2.594  -1.409  1.00 91.28 252 A 1 
ATOM   2025 N  N   . CYS A 1 253 ? 3.275   -4.391  -0.676  1.00 98.82 253 A 1 
ATOM   2026 C  CA  . CYS A 1 253 ? 1.839   -4.580  -0.515  1.00 98.79 253 A 1 
ATOM   2027 C  C   . CYS A 1 253 ? 1.178   -3.354  0.132   1.00 98.73 253 A 1 
ATOM   2028 O  O   . CYS A 1 253 ? 1.843   -2.548  0.788   1.00 98.14 253 A 1 
ATOM   2029 C  CB  . CYS A 1 253 ? 1.562   -5.832  0.320   1.00 98.33 253 A 1 
ATOM   2030 S  SG  . CYS A 1 253 ? 2.306   -7.389  -0.239  1.00 96.89 253 A 1 
ATOM   2031 N  N   . GLY A 1 254 ? -0.137  -3.243  -0.024  1.00 98.47 254 A 1 
ATOM   2032 C  CA  . GLY A 1 254 ? -1.001  -2.271  0.646   1.00 98.36 254 A 1 
ATOM   2033 C  C   . GLY A 1 254 ? -2.116  -2.969  1.427   1.00 98.28 254 A 1 
ATOM   2034 O  O   . GLY A 1 254 ? -1.848  -3.866  2.232   1.00 97.42 254 A 1 
ATOM   2035 N  N   . HIS A 1 255 ? -3.371  -2.589  1.164   1.00 97.73 255 A 1 
ATOM   2036 C  CA  . HIS A 1 255 ? -4.627  -3.186  1.630   1.00 97.57 255 A 1 
ATOM   2037 C  C   . HIS A 1 255 ? -4.922  -3.057  3.135   1.00 97.39 255 A 1 
ATOM   2038 O  O   . HIS A 1 255 ? -6.044  -2.726  3.522   1.00 95.82 255 A 1 
ATOM   2039 C  CB  . HIS A 1 255 ? -4.688  -4.652  1.174   1.00 97.06 255 A 1 
ATOM   2040 C  CG  . HIS A 1 255 ? -5.949  -5.360  1.576   1.00 97.29 255 A 1 
ATOM   2041 N  ND1 . HIS A 1 255 ? -7.216  -5.044  1.151   1.00 95.47 255 A 1 
ATOM   2042 C  CD2 . HIS A 1 255 ? -6.066  -6.427  2.432   1.00 95.26 255 A 1 
ATOM   2043 C  CE1 . HIS A 1 255 ? -8.075  -5.895  1.736   1.00 94.94 255 A 1 
ATOM   2044 N  NE2 . HIS A 1 255 ? -7.412  -6.751  2.525   1.00 95.23 255 A 1 
ATOM   2045 N  N   . LEU A 1 256 ? -3.954  -3.327  4.011   1.00 97.62 256 A 1 
ATOM   2046 C  CA  . LEU A 1 256 ? -4.201  -3.346  5.450   1.00 96.94 256 A 1 
ATOM   2047 C  C   . LEU A 1 256 ? -4.288  -1.949  6.080   1.00 96.07 256 A 1 
ATOM   2048 O  O   . LEU A 1 256 ? -4.760  -1.830  7.211   1.00 93.13 256 A 1 
ATOM   2049 C  CB  . LEU A 1 256 ? -3.159  -4.221  6.167   1.00 96.82 256 A 1 
ATOM   2050 C  CG  . LEU A 1 256 ? -3.134  -5.695  5.736   1.00 96.39 256 A 1 
ATOM   2051 C  CD1 . LEU A 1 256 ? -2.230  -6.476  6.693   1.00 95.57 256 A 1 
ATOM   2052 C  CD2 . LEU A 1 256 ? -4.511  -6.360  5.753   1.00 95.38 256 A 1 
ATOM   2053 N  N   . HIS A 1 257 ? -3.837  -0.913  5.375   1.00 96.63 257 A 1 
ATOM   2054 C  CA  . HIS A 1 257 ? -3.714  0.467   5.880   1.00 96.10 257 A 1 
ATOM   2055 C  C   . HIS A 1 257 ? -2.774  0.598   7.091   1.00 95.64 257 A 1 
ATOM   2056 O  O   . HIS A 1 257 ? -2.813  1.594   7.807   1.00 93.80 257 A 1 
ATOM   2057 C  CB  . HIS A 1 257 ? -5.107  1.068   6.147   1.00 95.67 257 A 1 
ATOM   2058 C  CG  . HIS A 1 257 ? -6.030  1.180   4.968   1.00 95.83 257 A 1 
ATOM   2059 N  ND1 . HIS A 1 257 ? -6.959  2.194   4.811   1.00 92.99 257 A 1 
ATOM   2060 C  CD2 . HIS A 1 257 ? -6.161  0.352   3.898   1.00 93.05 257 A 1 
ATOM   2061 C  CE1 . HIS A 1 257 ? -7.614  1.971   3.665   1.00 92.77 257 A 1 
ATOM   2062 N  NE2 . HIS A 1 257 ? -7.159  0.856   3.086   1.00 93.36 257 A 1 
ATOM   2063 N  N   . THR A 1 258 ? -1.944  -0.408  7.340   1.00 96.36 258 A 1 
ATOM   2064 C  CA  . THR A 1 258 ? -1.014  -0.458  8.464   1.00 96.37 258 A 1 
ATOM   2065 C  C   . THR A 1 258 ? 0.430   -0.558  7.981   1.00 96.96 258 A 1 
ATOM   2066 O  O   . THR A 1 258 ? 0.700   -1.054  6.891   1.00 96.44 258 A 1 
ATOM   2067 C  CB  . THR A 1 258 ? -1.335  -1.620  9.412   1.00 95.10 258 A 1 
ATOM   2068 O  OG1 . THR A 1 258 ? -1.448  -2.847  8.727   1.00 91.14 258 A 1 
ATOM   2069 C  CG2 . THR A 1 258 ? -2.642  -1.384  10.156  1.00 90.17 258 A 1 
ATOM   2070 N  N   . ASP A 1 259 ? 1.365   -0.093  8.809   1.00 97.39 259 A 1 
ATOM   2071 C  CA  . ASP A 1 259 ? 2.796   -0.233  8.577   1.00 97.61 259 A 1 
ATOM   2072 C  C   . ASP A 1 259 ? 3.294   -1.513  9.250   1.00 97.78 259 A 1 
ATOM   2073 O  O   . ASP A 1 259 ? 3.435   -1.592  10.470  1.00 97.41 259 A 1 
ATOM   2074 C  CB  . ASP A 1 259 ? 3.506   1.024   9.094   1.00 97.57 259 A 1 
ATOM   2075 C  CG  . ASP A 1 259 ? 5.015   0.994   8.909   1.00 97.51 259 A 1 
ATOM   2076 O  OD1 . ASP A 1 259 ? 5.585   0.001   8.398   1.00 96.51 259 A 1 
ATOM   2077 O  OD2 . ASP A 1 259 ? 5.658   2.010   9.231   1.00 96.16 259 A 1 
ATOM   2078 N  N   . THR A 1 260 ? 3.535   -2.552  8.448   1.00 98.17 260 A 1 
ATOM   2079 C  CA  . THR A 1 260 ? 4.066   -3.821  8.935   1.00 98.39 260 A 1 
ATOM   2080 C  C   . THR A 1 260 ? 4.857   -4.544  7.841   1.00 98.50 260 A 1 
ATOM   2081 O  O   . THR A 1 260 ? 5.089   -4.014  6.756   1.00 98.48 260 A 1 
ATOM   2082 C  CB  . THR A 1 260 ? 2.948   -4.679  9.565   1.00 97.81 260 A 1 
ATOM   2083 O  OG1 . THR A 1 260 ? 3.521   -5.753  10.276  1.00 94.74 260 A 1 
ATOM   2084 C  CG2 . THR A 1 260 ? 1.951   -5.241  8.571   1.00 95.48 260 A 1 
ATOM   2085 N  N   . PHE A 1 261 ? 5.313   -5.755  8.136   1.00 98.64 261 A 1 
ATOM   2086 C  CA  . PHE A 1 261 ? 6.071   -6.591  7.216   1.00 98.76 261 A 1 
ATOM   2087 C  C   . PHE A 1 261 ? 5.669   -8.063  7.343   1.00 98.75 261 A 1 
ATOM   2088 O  O   . PHE A 1 261 ? 5.004   -8.462  8.305   1.00 98.58 261 A 1 
ATOM   2089 C  CB  . PHE A 1 261 ? 7.572   -6.383  7.453   1.00 98.70 261 A 1 
ATOM   2090 C  CG  . PHE A 1 261 ? 8.049   -6.743  8.842   1.00 98.74 261 A 1 
ATOM   2091 C  CD1 . PHE A 1 261 ? 8.062   -5.778  9.874   1.00 98.50 261 A 1 
ATOM   2092 C  CD2 . PHE A 1 261 ? 8.513   -8.041  9.118   1.00 98.42 261 A 1 
ATOM   2093 C  CE1 . PHE A 1 261 ? 8.530   -6.109  11.155  1.00 98.15 261 A 1 
ATOM   2094 C  CE2 . PHE A 1 261 ? 8.988   -8.381  10.403  1.00 98.08 261 A 1 
ATOM   2095 C  CZ  . PHE A 1 261 ? 8.996   -7.407  11.422  1.00 98.14 261 A 1 
ATOM   2096 N  N   . ARG A 1 262 ? 6.086   -8.870  6.379   1.00 98.83 262 A 1 
ATOM   2097 C  CA  . ARG A 1 262 ? 5.965   -10.336 6.399   1.00 98.70 262 A 1 
ATOM   2098 C  C   . ARG A 1 262 ? 7.293   -10.954 5.979   1.00 98.83 262 A 1 
ATOM   2099 O  O   . ARG A 1 262 ? 7.877   -10.547 4.981   1.00 98.68 262 A 1 
ATOM   2100 C  CB  . ARG A 1 262 ? 4.842   -10.811 5.464   1.00 98.57 262 A 1 
ATOM   2101 C  CG  . ARG A 1 262 ? 3.450   -10.231 5.757   1.00 97.70 262 A 1 
ATOM   2102 C  CD  . ARG A 1 262 ? 2.887   -10.696 7.099   1.00 97.14 262 A 1 
ATOM   2103 N  NE  . ARG A 1 262 ? 1.572   -10.119 7.349   1.00 96.85 262 A 1 
ATOM   2104 C  CZ  . ARG A 1 262 ? 1.236   -9.222  8.265   1.00 97.07 262 A 1 
ATOM   2105 N  NH1 . ARG A 1 262 ? 2.093   -8.626  9.044   1.00 94.44 262 A 1 
ATOM   2106 N  NH2 . ARG A 1 262 ? 0.003   -8.907  8.426   1.00 94.65 262 A 1 
ATOM   2107 N  N   . ILE A 1 263 ? 7.737   -11.964 6.725   1.00 98.78 263 A 1 
ATOM   2108 C  CA  . ILE A 1 263 ? 8.866   -12.811 6.356   1.00 98.71 263 A 1 
ATOM   2109 C  C   . ILE A 1 263 ? 8.292   -14.021 5.617   1.00 98.66 263 A 1 
ATOM   2110 O  O   . ILE A 1 263 ? 7.728   -14.922 6.238   1.00 98.41 263 A 1 
ATOM   2111 C  CB  . ILE A 1 263 ? 9.710   -13.202 7.586   1.00 98.67 263 A 1 
ATOM   2112 C  CG1 . ILE A 1 263 ? 10.183  -11.942 8.357   1.00 98.32 263 A 1 
ATOM   2113 C  CG2 . ILE A 1 263 ? 10.912  -14.052 7.125   1.00 98.35 263 A 1 
ATOM   2114 C  CD1 . ILE A 1 263 ? 10.862  -12.246 9.700   1.00 97.46 263 A 1 
ATOM   2115 N  N   . LEU A 1 264 ? 8.392   -14.017 4.291   1.00 98.72 264 A 1 
ATOM   2116 C  CA  . LEU A 1 264 ? 7.892   -15.096 3.444   1.00 98.66 264 A 1 
ATOM   2117 C  C   . LEU A 1 264 ? 8.986   -16.150 3.293   1.00 98.63 264 A 1 
ATOM   2118 O  O   . LEU A 1 264 ? 10.084  -15.832 2.835   1.00 98.24 264 A 1 
ATOM   2119 C  CB  . LEU A 1 264 ? 7.456   -14.550 2.074   1.00 98.61 264 A 1 
ATOM   2120 C  CG  . LEU A 1 264 ? 6.512   -13.346 2.104   1.00 98.13 264 A 1 
ATOM   2121 C  CD1 . LEU A 1 264 ? 6.191   -12.907 0.675   1.00 97.40 264 A 1 
ATOM   2122 C  CD2 . LEU A 1 264 ? 5.193   -13.654 2.802   1.00 97.04 264 A 1 
ATOM   2123 N  N   . SER A 1 265 ? 8.710   -17.400 3.661   1.00 98.20 265 A 1 
ATOM   2124 C  CA  . SER A 1 265 ? 9.709   -18.473 3.646   1.00 97.84 265 A 1 
ATOM   2125 C  C   . SER A 1 265 ? 9.196   -19.771 3.033   1.00 97.90 265 A 1 
ATOM   2126 O  O   . SER A 1 265 ? 8.031   -20.137 3.160   1.00 97.30 265 A 1 
ATOM   2127 C  CB  . SER A 1 265 ? 10.288  -18.701 5.046   1.00 95.96 265 A 1 
ATOM   2128 O  OG  . SER A 1 265 ? 9.299   -19.088 5.965   1.00 81.51 265 A 1 
ATOM   2129 N  N   . LYS A 1 266 ? 10.119  -20.493 2.369   1.00 97.77 266 A 1 
ATOM   2130 C  CA  . LYS A 1 266 ? 9.967   -21.873 1.916   1.00 97.50 266 A 1 
ATOM   2131 C  C   . LYS A 1 266 ? 11.265  -22.615 2.226   1.00 97.44 266 A 1 
ATOM   2132 O  O   . LYS A 1 266 ? 12.250  -22.491 1.490   1.00 96.31 266 A 1 
ATOM   2133 C  CB  . LYS A 1 266 ? 9.613   -21.884 0.422   1.00 97.09 266 A 1 
ATOM   2134 C  CG  . LYS A 1 266 ? 9.361   -23.305 -0.102  1.00 95.86 266 A 1 
ATOM   2135 C  CD  . LYS A 1 266 ? 9.075   -23.247 -1.610  1.00 93.65 266 A 1 
ATOM   2136 C  CE  . LYS A 1 266 ? 8.848   -24.635 -2.188  1.00 88.96 266 A 1 
ATOM   2137 N  NZ  . LYS A 1 266 ? 8.698   -24.552 -3.661  1.00 82.26 266 A 1 
ATOM   2138 N  N   . GLY A 1 267 ? 11.279  -23.329 3.350   1.00 96.48 267 A 1 
ATOM   2139 C  CA  . GLY A 1 267 ? 12.517  -23.869 3.899   1.00 95.87 267 A 1 
ATOM   2140 C  C   . GLY A 1 267 ? 13.521  -22.742 4.188   1.00 96.45 267 A 1 
ATOM   2141 O  O   . GLY A 1 267 ? 13.205  -21.788 4.892   1.00 94.96 267 A 1 
ATOM   2142 N  N   . ASN A 1 268 ? 14.714  -22.832 3.603   1.00 96.83 268 A 1 
ATOM   2143 C  CA  . ASN A 1 268 ? 15.769  -21.822 3.784   1.00 96.84 268 A 1 
ATOM   2144 C  C   . ASN A 1 268 ? 15.642  -20.619 2.834   1.00 97.58 268 A 1 
ATOM   2145 O  O   . ASN A 1 268 ? 16.364  -19.633 2.998   1.00 96.33 268 A 1 
ATOM   2146 C  CB  . ASN A 1 268 ? 17.132  -22.508 3.631   1.00 95.13 268 A 1 
ATOM   2147 C  CG  . ASN A 1 268 ? 17.398  -23.530 4.727   1.00 85.16 268 A 1 
ATOM   2148 O  OD1 . ASN A 1 268 ? 16.802  -23.524 5.778   1.00 74.00 268 A 1 
ATOM   2149 N  ND2 . ASN A 1 268 ? 18.320  -24.440 4.498   1.00 74.98 268 A 1 
ATOM   2150 N  N   . LYS A 1 269 ? 14.759  -20.679 1.838   1.00 98.35 269 A 1 
ATOM   2151 C  CA  . LYS A 1 269 ? 14.526  -19.586 0.896   1.00 98.46 269 A 1 
ATOM   2152 C  C   . LYS A 1 269 ? 13.567  -18.573 1.521   1.00 98.59 269 A 1 
ATOM   2153 O  O   . LYS A 1 269 ? 12.480  -18.952 1.951   1.00 98.14 269 A 1 
ATOM   2154 C  CB  . LYS A 1 269 ? 13.977  -20.109 -0.432  1.00 98.27 269 A 1 
ATOM   2155 C  CG  . LYS A 1 269 ? 14.967  -21.012 -1.182  1.00 97.16 269 A 1 
ATOM   2156 C  CD  . LYS A 1 269 ? 14.361  -21.415 -2.526  1.00 94.99 269 A 1 
ATOM   2157 C  CE  . LYS A 1 269 ? 15.325  -22.236 -3.376  1.00 88.95 269 A 1 
ATOM   2158 N  NZ  . LYS A 1 269 ? 14.748  -22.481 -4.719  1.00 82.09 269 A 1 
ATOM   2159 N  N   . LYS A 1 270 ? 13.974  -17.298 1.579   1.00 98.63 270 A 1 
ATOM   2160 C  CA  . LYS A 1 270 ? 13.204  -16.239 2.231   1.00 98.60 270 A 1 
ATOM   2161 C  C   . LYS A 1 270 ? 13.203  -14.963 1.391   1.00 98.66 270 A 1 
ATOM   2162 O  O   . LYS A 1 270 ? 14.216  -14.621 0.788   1.00 98.31 270 A 1 
ATOM   2163 C  CB  . LYS A 1 270 ? 13.753  -15.946 3.641   1.00 98.33 270 A 1 
ATOM   2164 C  CG  . LYS A 1 270 ? 13.693  -17.174 4.571   1.00 97.34 270 A 1 
ATOM   2165 C  CD  . LYS A 1 270 ? 14.290  -16.861 5.944   1.00 95.71 270 A 1 
ATOM   2166 C  CE  . LYS A 1 270 ? 14.332  -18.137 6.787   1.00 91.51 270 A 1 
ATOM   2167 N  NZ  . LYS A 1 270 ? 15.053  -17.919 8.068   1.00 84.18 270 A 1 
ATOM   2168 N  N   . VAL A 1 271 ? 12.074  -14.256 1.403   1.00 98.77 271 A 1 
ATOM   2169 C  CA  . VAL A 1 271 ? 11.926  -12.906 0.841   1.00 98.73 271 A 1 
ATOM   2170 C  C   . VAL A 1 271 ? 11.146  -12.028 1.818   1.00 98.81 271 A 1 
ATOM   2171 O  O   . VAL A 1 271 ? 10.350  -12.519 2.614   1.00 98.55 271 A 1 
ATOM   2172 C  CB  . VAL A 1 271 ? 11.250  -12.900 -0.549  1.00 98.08 271 A 1 
ATOM   2173 C  CG1 . VAL A 1 271 ? 12.109  -13.628 -1.583  1.00 91.94 271 A 1 
ATOM   2174 C  CG2 . VAL A 1 271 ? 9.859   -13.511 -0.545  1.00 91.78 271 A 1 
ATOM   2175 N  N   . MET A 1 272 ? 11.390  -10.720 1.763   1.00 98.83 272 A 1 
ATOM   2176 C  CA  . MET A 1 272 ? 10.650  -9.755  2.568   1.00 98.86 272 A 1 
ATOM   2177 C  C   . MET A 1 272 ? 9.460   -9.183  1.801   1.00 98.82 272 A 1 
ATOM   2178 O  O   . MET A 1 272 ? 9.615   -8.771  0.654   1.00 98.79 272 A 1 
ATOM   2179 C  CB  . MET A 1 272 ? 11.568  -8.619  3.027   1.00 98.77 272 A 1 
ATOM   2180 C  CG  . MET A 1 272 ? 12.514  -9.060  4.145   1.00 97.92 272 A 1 
ATOM   2181 S  SD  . MET A 1 272 ? 11.718  -9.783  5.601   1.00 98.35 272 A 1 
ATOM   2182 C  CE  . MET A 1 272 ? 10.559  -8.480  6.062   1.00 96.97 272 A 1 
ATOM   2183 N  N   . ALA A 1 273 ? 8.320   -9.087  2.475   1.00 98.83 273 A 1 
ATOM   2184 C  CA  . ALA A 1 273 ? 7.197   -8.279  2.027   1.00 98.80 273 A 1 
ATOM   2185 C  C   . ALA A 1 273 ? 6.964   -7.105  2.983   1.00 98.82 273 A 1 
ATOM   2186 O  O   . ALA A 1 273 ? 6.989   -7.263  4.206   1.00 98.77 273 A 1 
ATOM   2187 C  CB  . ALA A 1 273 ? 5.962   -9.154  1.863   1.00 98.82 273 A 1 
ATOM   2188 N  N   . PHE A 1 274 ? 6.735   -5.929  2.423   1.00 98.85 274 A 1 
ATOM   2189 C  CA  . PHE A 1 274 ? 6.512   -4.686  3.145   1.00 98.85 274 A 1 
ATOM   2190 C  C   . PHE A 1 274 ? 5.096   -4.194  2.890   1.00 98.82 274 A 1 
ATOM   2191 O  O   . PHE A 1 274 ? 4.750   -3.877  1.751   1.00 98.59 274 A 1 
ATOM   2192 C  CB  . PHE A 1 274 ? 7.545   -3.642  2.704   1.00 98.81 274 A 1 
ATOM   2193 C  CG  . PHE A 1 274 ? 8.971   -4.123  2.820   1.00 98.74 274 A 1 
ATOM   2194 C  CD1 . PHE A 1 274 ? 9.578   -4.231  4.081   1.00 98.24 274 A 1 
ATOM   2195 C  CD2 . PHE A 1 274 ? 9.673   -4.538  1.672   1.00 98.20 274 A 1 
ATOM   2196 C  CE1 . PHE A 1 274 ? 10.870  -4.750  4.201   1.00 97.59 274 A 1 
ATOM   2197 C  CE2 . PHE A 1 274 ? 10.967  -5.061  1.788   1.00 97.60 274 A 1 
ATOM   2198 C  CZ  . PHE A 1 274 ? 11.560  -5.176  3.055   1.00 97.73 274 A 1 
ATOM   2199 N  N   . ILE A 1 275 ? 4.291   -4.116  3.939   1.00 98.62 275 A 1 
ATOM   2200 C  CA  . ILE A 1 275 ? 2.945   -3.552  3.886   1.00 98.59 275 A 1 
ATOM   2201 C  C   . ILE A 1 275 ? 3.075   -2.069  4.217   1.00 98.40 275 A 1 
ATOM   2202 O  O   . ILE A 1 275 ? 3.417   -1.698  5.344   1.00 97.97 275 A 1 
ATOM   2203 C  CB  . ILE A 1 275 ? 1.990   -4.323  4.809   1.00 98.42 275 A 1 
ATOM   2204 C  CG1 . ILE A 1 275 ? 1.925   -5.810  4.388   1.00 97.75 275 A 1 
ATOM   2205 C  CG2 . ILE A 1 275 ? 0.596   -3.679  4.759   1.00 97.86 275 A 1 
ATOM   2206 C  CD1 . ILE A 1 275 ? 1.171   -6.717  5.357   1.00 95.49 275 A 1 
ATOM   2207 N  N   . GLY A 1 276 ? 2.877   -1.220  3.213   1.00 98.14 276 A 1 
ATOM   2208 C  CA  . GLY A 1 276 ? 2.967   0.225   3.352   1.00 97.78 276 A 1 
ATOM   2209 C  C   . GLY A 1 276 ? 1.703   0.816   3.966   1.00 97.61 276 A 1 
ATOM   2210 O  O   . GLY A 1 276 ? 0.603   0.382   3.632   1.00 96.15 276 A 1 
ATOM   2211 N  N   . PRO A 1 277 ? 1.830   1.836   4.845   1.00 97.17 277 A 1 
ATOM   2212 C  CA  . PRO A 1 277 ? 0.674   2.509   5.427   1.00 96.73 277 A 1 
ATOM   2213 C  C   . PRO A 1 277 ? -0.085  3.310   4.361   1.00 97.05 277 A 1 
ATOM   2214 O  O   . PRO A 1 277 ? 0.503   3.831   3.412   1.00 96.25 277 A 1 
ATOM   2215 C  CB  . PRO A 1 277 ? 1.248   3.405   6.520   1.00 95.18 277 A 1 
ATOM   2216 C  CG  . PRO A 1 277 ? 2.629   3.758   5.987   1.00 93.74 277 A 1 
ATOM   2217 C  CD  . PRO A 1 277 ? 3.064   2.484   5.276   1.00 95.67 277 A 1 
ATOM   2218 N  N   . SER A 1 278 ? -1.394  3.445   4.553   1.00 97.08 278 A 1 
ATOM   2219 C  CA  . SER A 1 278 ? -2.291  4.133   3.629   1.00 97.28 278 A 1 
ATOM   2220 C  C   . SER A 1 278 ? -2.150  5.657   3.642   1.00 97.70 278 A 1 
ATOM   2221 O  O   . SER A 1 278 ? -1.740  6.264   4.632   1.00 97.42 278 A 1 
ATOM   2222 C  CB  . SER A 1 278 ? -3.743  3.743   3.927   1.00 96.12 278 A 1 
ATOM   2223 O  OG  . SER A 1 278 ? -4.117  4.128   5.237   1.00 92.84 278 A 1 
ATOM   2224 N  N   . VAL A 1 279 ? -2.592  6.285   2.560   1.00 97.90 279 A 1 
ATOM   2225 C  CA  . VAL A 1 279 ? -2.953  7.710   2.563   1.00 97.91 279 A 1 
ATOM   2226 C  C   . VAL A 1 279 ? -4.301  7.916   3.258   1.00 97.61 279 A 1 
ATOM   2227 O  O   . VAL A 1 279 ? -4.498  8.951   3.895   1.00 96.72 279 A 1 
ATOM   2228 C  CB  . VAL A 1 279 ? -3.010  8.258   1.128   1.00 97.83 279 A 1 
ATOM   2229 C  CG1 . VAL A 1 279 ? -3.406  9.739   1.077   1.00 96.76 279 A 1 
ATOM   2230 C  CG2 . VAL A 1 279 ? -1.640  8.132   0.446   1.00 96.97 279 A 1 
ATOM   2231 N  N   . ASP A 1 280 ? -5.202  6.938   3.165   1.00 97.30 280 A 1 
ATOM   2232 C  CA  . ASP A 1 280 ? -6.542  6.999   3.737   1.00 96.83 280 A 1 
ATOM   2233 C  C   . ASP A 1 280 ? -6.548  7.124   5.264   1.00 96.53 280 A 1 
ATOM   2234 O  O   . ASP A 1 280 ? -5.665  6.644   5.971   1.00 94.41 280 A 1 
ATOM   2235 C  CB  . ASP A 1 280 ? -7.368  5.788   3.285   1.00 95.62 280 A 1 
ATOM   2236 C  CG  . ASP A 1 280 ? -8.830  5.920   3.710   1.00 94.98 280 A 1 
ATOM   2237 O  OD1 . ASP A 1 280 ? -9.323  7.069   3.714   1.00 91.58 280 A 1 
ATOM   2238 O  OD2 . ASP A 1 280 ? -9.428  4.912   4.116   1.00 90.89 280 A 1 
ATOM   2239 N  N   . THR A 1 281 ? -7.583  7.798   5.778   1.00 95.09 281 A 1 
ATOM   2240 C  CA  . THR A 1 281 ? -7.781  8.106   7.198   1.00 93.71 281 A 1 
ATOM   2241 C  C   . THR A 1 281 ? -8.914  7.315   7.840   1.00 91.87 281 A 1 
ATOM   2242 O  O   . THR A 1 281 ? -9.006  7.303   9.067   1.00 87.73 281 A 1 
ATOM   2243 C  CB  . THR A 1 281 ? -8.064  9.597   7.392   1.00 92.85 281 A 1 
ATOM   2244 O  OG1 . THR A 1 281 ? -9.039  10.063  6.484   1.00 87.90 281 A 1 
ATOM   2245 C  CG2 . THR A 1 281 ? -6.824  10.424  7.167   1.00 88.82 281 A 1 
ATOM   2246 N  N   . TRP A 1 282 ? -9.751  6.620   7.063   1.00 91.18 282 A 1 
ATOM   2247 C  CA  . TRP A 1 282 ? -10.998 5.985   7.523   1.00 87.28 282 A 1 
ATOM   2248 C  C   . TRP A 1 282 ? -10.829 5.123   8.776   1.00 85.30 282 A 1 
ATOM   2249 O  O   . TRP A 1 282 ? -11.667 5.133   9.684   1.00 77.79 282 A 1 
ATOM   2250 C  CB  . TRP A 1 282 ? -11.537 5.110   6.396   1.00 82.99 282 A 1 
ATOM   2251 C  CG  . TRP A 1 282 ? -12.860 4.458   6.673   1.00 79.66 282 A 1 
ATOM   2252 C  CD1 . TRP A 1 282 ? -13.097 3.522   7.603   1.00 70.35 282 A 1 
ATOM   2253 C  CD2 . TRP A 1 282 ? -14.140 4.717   6.020   1.00 73.60 282 A 1 
ATOM   2254 N  NE1 . TRP A 1 282 ? -14.452 3.176   7.587   1.00 65.76 282 A 1 
ATOM   2255 C  CE2 . TRP A 1 282 ? -15.104 3.884   6.623   1.00 68.62 282 A 1 
ATOM   2256 C  CE3 . TRP A 1 282 ? -14.540 5.565   4.981   1.00 62.68 282 A 1 
ATOM   2257 C  CZ2 . TRP A 1 282 ? -16.458 3.889   6.200   1.00 63.83 282 A 1 
ATOM   2258 C  CZ3 . TRP A 1 282 ? -15.874 5.566   4.559   1.00 58.91 282 A 1 
ATOM   2259 C  CH2 . TRP A 1 282 ? -16.822 4.735   5.160   1.00 59.91 282 A 1 
ATOM   2260 N  N   . LEU A 1 283 ? -9.745  4.372   8.868   1.00 86.51 283 A 1 
ATOM   2261 C  CA  . LEU A 1 283 ? -9.504  3.430   9.968   1.00 84.39 283 A 1 
ATOM   2262 C  C   . LEU A 1 283 ? -8.751  4.051   11.152  1.00 84.52 283 A 1 
ATOM   2263 O  O   . LEU A 1 283 ? -8.148  3.339   11.953  1.00 78.83 283 A 1 
ATOM   2264 C  CB  . LEU A 1 283 ? -8.848  2.166   9.394   1.00 81.13 283 A 1 
ATOM   2265 C  CG  . LEU A 1 283 ? -9.771  1.448   8.390   1.00 77.45 283 A 1 
ATOM   2266 C  CD1 . LEU A 1 283 ? -9.024  0.340   7.672   1.00 73.44 283 A 1 
ATOM   2267 C  CD2 . LEU A 1 283 ? -10.995 0.830   9.073   1.00 73.49 283 A 1 
ATOM   2268 N  N   . GLY A 1 284 ? -8.778  5.379   11.257  1.00 86.92 284 A 1 
ATOM   2269 C  CA  . GLY A 1 284 ? -8.082  6.117   12.308  1.00 86.46 284 A 1 
ATOM   2270 C  C   . GLY A 1 284 ? -6.565  6.144   12.125  1.00 88.16 284 A 1 
ATOM   2271 O  O   . GLY A 1 284 ? -5.837  6.307   13.097  1.00 85.71 284 A 1 
ATOM   2272 N  N   . THR A 1 285 ? -6.087  5.964   10.888  1.00 90.60 285 A 1 
ATOM   2273 C  CA  . THR A 1 285 ? -4.660  5.995   10.547  1.00 91.23 285 A 1 
ATOM   2274 C  C   . THR A 1 285 ? -4.293  7.376   9.999   1.00 93.16 285 A 1 
ATOM   2275 O  O   . THR A 1 285 ? -5.004  7.931   9.168   1.00 91.89 285 A 1 
ATOM   2276 C  CB  . THR A 1 285 ? -4.314  4.883   9.553   1.00 87.87 285 A 1 
ATOM   2277 O  OG1 . THR A 1 285 ? -4.749  3.638   10.077  1.00 75.75 285 A 1 
ATOM   2278 C  CG2 . THR A 1 285 ? -2.822  4.744   9.320   1.00 73.92 285 A 1 
ATOM   2279 N  N   . SER A 1 286 ? -3.184  7.934   10.460  1.00 94.46 286 A 1 
ATOM   2280 C  CA  . SER A 1 286 ? -2.691  9.197   9.914   1.00 95.13 286 A 1 
ATOM   2281 C  C   . SER A 1 286 ? -2.217  8.992   8.470   1.00 96.26 286 A 1 
ATOM   2282 O  O   . SER A 1 286 ? -1.451  8.058   8.239   1.00 96.10 286 A 1 
ATOM   2283 C  CB  . SER A 1 286 ? -1.550  9.755   10.765  1.00 94.36 286 A 1 
ATOM   2284 O  OG  . SER A 1 286 ? -2.044  10.150  12.032  1.00 90.33 286 A 1 
ATOM   2285 N  N   . PRO A 1 287 ? -2.606  9.858   7.509   1.00 97.04 287 A 1 
ATOM   2286 C  CA  . PRO A 1 287 ? -2.132  9.788   6.130   1.00 97.44 287 A 1 
ATOM   2287 C  C   . PRO A 1 287 ? -0.618  9.608   6.063   1.00 97.78 287 A 1 
ATOM   2288 O  O   . PRO A 1 287 ? 0.122   10.351  6.719   1.00 97.43 287 A 1 
ATOM   2289 C  CB  . PRO A 1 287 ? -2.530  11.110  5.487   1.00 97.09 287 A 1 
ATOM   2290 C  CG  . PRO A 1 287 ? -3.777  11.514  6.263   1.00 95.30 287 A 1 
ATOM   2291 C  CD  . PRO A 1 287 ? -3.535  10.952  7.664   1.00 96.92 287 A 1 
ATOM   2292 N  N   . SER A 1 288 ? -0.174  8.632   5.286   1.00 98.20 288 A 1 
ATOM   2293 C  CA  . SER A 1 288 ? 1.227   8.245   5.235   1.00 98.30 288 A 1 
ATOM   2294 C  C   . SER A 1 288 ? 1.680   7.913   3.823   1.00 98.62 288 A 1 
ATOM   2295 O  O   . SER A 1 288 ? 0.897   7.532   2.956   1.00 98.36 288 A 1 
ATOM   2296 C  CB  . SER A 1 288 ? 1.489   7.055   6.164   1.00 97.68 288 A 1 
ATOM   2297 O  OG  . SER A 1 288 ? 1.223   7.426   7.507   1.00 89.55 288 A 1 
ATOM   2298 N  N   . ILE A 1 289 ? 2.983   8.067   3.590   1.00 98.46 289 A 1 
ATOM   2299 C  CA  . ILE A 1 289 ? 3.642   7.611   2.372   1.00 98.57 289 A 1 
ATOM   2300 C  C   . ILE A 1 289 ? 5.044   7.126   2.700   1.00 98.56 289 A 1 
ATOM   2301 O  O   . ILE A 1 289 ? 5.717   7.661   3.586   1.00 98.43 289 A 1 
ATOM   2302 C  CB  . ILE A 1 289 ? 3.618   8.699   1.284   1.00 98.37 289 A 1 
ATOM   2303 C  CG1 . ILE A 1 289 ? 4.077   8.098   -0.061  1.00 96.76 289 A 1 
ATOM   2304 C  CG2 . ILE A 1 289 ? 4.466   9.933   1.658   1.00 97.10 289 A 1 
ATOM   2305 C  CD1 . ILE A 1 289 ? 3.532   8.846   -1.256  1.00 95.99 289 A 1 
ATOM   2306 N  N   . ARG A 1 290 ? 5.514   6.122   1.953   1.00 98.77 290 A 1 
ATOM   2307 C  CA  . ARG A 1 290 ? 6.837   5.529   2.097   1.00 98.78 290 A 1 
ATOM   2308 C  C   . ARG A 1 290 ? 7.694   5.801   0.864   1.00 98.82 290 A 1 
ATOM   2309 O  O   . ARG A 1 290 ? 7.221   5.734   -0.265  1.00 98.69 290 A 1 
ATOM   2310 C  CB  . ARG A 1 290 ? 6.671   4.037   2.404   1.00 98.46 290 A 1 
ATOM   2311 C  CG  . ARG A 1 290 ? 8.008   3.310   2.552   1.00 97.55 290 A 1 
ATOM   2312 C  CD  . ARG A 1 290 ? 7.808   1.876   3.060   1.00 96.96 290 A 1 
ATOM   2313 N  NE  . ARG A 1 290 ? 7.398   1.863   4.467   1.00 96.18 290 A 1 
ATOM   2314 C  CZ  . ARG A 1 290 ? 7.117   0.799   5.183   1.00 96.86 290 A 1 
ATOM   2315 N  NH1 . ARG A 1 290 ? 7.140   -0.406  4.688   1.00 92.84 290 A 1 
ATOM   2316 N  NH2 . ARG A 1 290 ? 6.810   0.914   6.439   1.00 93.07 290 A 1 
ATOM   2317 N  N   . LYS A 1 291 ? 8.985   6.049   1.104   1.00 98.76 291 A 1 
ATOM   2318 C  CA  . LYS A 1 291 ? 10.022  6.092   0.076   1.00 98.78 291 A 1 
ATOM   2319 C  C   . LYS A 1 291 ? 11.090  5.061   0.397   1.00 98.77 291 A 1 
ATOM   2320 O  O   . LYS A 1 291 ? 11.585  5.034   1.516   1.00 98.59 291 A 1 
ATOM   2321 C  CB  . LYS A 1 291 ? 10.592  7.515   -0.031  1.00 98.47 291 A 1 
ATOM   2322 C  CG  . LYS A 1 291 ? 11.517  7.664   -1.262  1.00 97.19 291 A 1 
ATOM   2323 C  CD  . LYS A 1 291 ? 12.002  9.109   -1.479  1.00 95.39 291 A 1 
ATOM   2324 C  CE  . LYS A 1 291 ? 12.957  9.567   -0.370  1.00 89.70 291 A 1 
ATOM   2325 N  NZ  . LYS A 1 291 ? 13.819  10.692  -0.819  1.00 86.76 291 A 1 
ATOM   2326 N  N   . TYR A 1 292 ? 11.454  4.228   -0.580  1.00 98.79 292 A 1 
ATOM   2327 C  CA  . TYR A 1 292 ? 12.521  3.242   -0.479  1.00 98.83 292 A 1 
ATOM   2328 C  C   . TYR A 1 292 ? 13.790  3.780   -1.119  1.00 98.75 292 A 1 
ATOM   2329 O  O   . TYR A 1 292 ? 13.720  4.367   -2.200  1.00 98.53 292 A 1 
ATOM   2330 C  CB  . TYR A 1 292 ? 12.100  1.932   -1.157  1.00 98.83 292 A 1 
ATOM   2331 C  CG  . TYR A 1 292 ? 10.883  1.267   -0.528  1.00 98.85 292 A 1 
ATOM   2332 C  CD1 . TYR A 1 292 ? 11.046  0.259   0.437   1.00 98.71 292 A 1 
ATOM   2333 C  CD2 . TYR A 1 292 ? 9.584   1.664   -0.902  1.00 98.70 292 A 1 
ATOM   2334 C  CE1 . TYR A 1 292 ? 9.930   -0.351  1.028   1.00 98.58 292 A 1 
ATOM   2335 C  CE2 . TYR A 1 292 ? 8.459   1.063   -0.313  1.00 98.56 292 A 1 
ATOM   2336 C  CZ  . TYR A 1 292 ? 8.631   0.046   0.656   1.00 98.62 292 A 1 
ATOM   2337 O  OH  . TYR A 1 292 ? 7.541   -0.546  1.232   1.00 98.23 292 A 1 
ATOM   2338 N  N   . ASP A 1 293 ? 14.941  3.526   -0.496  1.00 98.65 293 A 1 
ATOM   2339 C  CA  . ASP A 1 293 ? 16.231  3.480   -1.184  1.00 98.57 293 A 1 
ATOM   2340 C  C   . ASP A 1 293 ? 16.427  2.038   -1.683  1.00 98.53 293 A 1 
ATOM   2341 O  O   . ASP A 1 293 ? 16.687  1.114   -0.913  1.00 98.27 293 A 1 
ATOM   2342 C  CB  . ASP A 1 293 ? 17.361  3.950   -0.259  1.00 98.12 293 A 1 
ATOM   2343 C  CG  . ASP A 1 293 ? 18.747  3.908   -0.922  1.00 96.77 293 A 1 
ATOM   2344 O  OD1 . ASP A 1 293 ? 18.853  3.497   -2.103  1.00 94.68 293 A 1 
ATOM   2345 O  OD2 . ASP A 1 293 ? 19.725  4.267   -0.224  1.00 93.47 293 A 1 
ATOM   2346 N  N   . VAL A 1 294 ? 16.237  1.841   -2.986  1.00 98.44 294 A 1 
ATOM   2347 C  CA  . VAL A 1 294 ? 16.331  0.529   -3.624  1.00 98.38 294 A 1 
ATOM   2348 C  C   . VAL A 1 294 ? 17.792  0.125   -3.809  1.00 98.08 294 A 1 
ATOM   2349 O  O   . VAL A 1 294 ? 18.134  -1.060  -3.740  1.00 97.19 294 A 1 
ATOM   2350 C  CB  . VAL A 1 294 ? 15.579  0.518   -4.967  1.00 98.23 294 A 1 
ATOM   2351 C  CG1 . VAL A 1 294 ? 15.639  -0.852  -5.653  1.00 97.57 294 A 1 
ATOM   2352 C  CG2 . VAL A 1 294 ? 14.096  0.883   -4.780  1.00 97.74 294 A 1 
ATOM   2353 N  N   . GLY A 1 295 ? 18.680  1.097   -4.015  1.00 97.46 295 A 1 
ATOM   2354 C  CA  . GLY A 1 295 ? 20.050  0.867   -4.443  1.00 97.02 295 A 1 
ATOM   2355 C  C   . GLY A 1 295 ? 20.141  0.575   -5.948  1.00 97.09 295 A 1 
ATOM   2356 O  O   . GLY A 1 295 ? 19.367  1.087   -6.754  1.00 95.26 295 A 1 
ATOM   2357 N  N   . ASN A 1 296 ? 21.120  -0.245  -6.343  1.00 96.72 296 A 1 
ATOM   2358 C  CA  . ASN A 1 296 ? 21.461  -0.483  -7.754  1.00 96.10 296 A 1 
ATOM   2359 C  C   . ASN A 1 296 ? 20.985  -1.839  -8.309  1.00 96.19 296 A 1 
ATOM   2360 O  O   . ASN A 1 296 ? 21.459  -2.273  -9.359  1.00 93.65 296 A 1 
ATOM   2361 C  CB  . ASN A 1 296 ? 22.978  -0.274  -7.924  1.00 94.52 296 A 1 
ATOM   2362 C  CG  . ASN A 1 296 ? 23.807  -1.297  -7.154  1.00 93.21 296 A 1 
ATOM   2363 O  OD1 . ASN A 1 296 ? 23.313  -2.244  -6.566  1.00 89.67 296 A 1 
ATOM   2364 N  ND2 . ASN A 1 296 ? 25.103  -1.126  -7.120  1.00 88.23 296 A 1 
ATOM   2365 N  N   . GLY A 1 297 ? 20.119  -2.553  -7.593  1.00 95.51 297 A 1 
ATOM   2366 C  CA  . GLY A 1 297 ? 19.592  -3.863  -7.995  1.00 95.52 297 A 1 
ATOM   2367 C  C   . GLY A 1 297 ? 20.527  -5.055  -7.707  1.00 96.03 297 A 1 
ATOM   2368 O  O   . GLY A 1 297 ? 20.123  -6.197  -7.916  1.00 94.08 297 A 1 
ATOM   2369 N  N   . GLN A 1 298 ? 21.752  -4.836  -7.196  1.00 95.42 298 A 1 
ATOM   2370 C  CA  . GLN A 1 298 ? 22.697  -5.937  -6.909  1.00 94.21 298 A 1 
ATOM   2371 C  C   . GLN A 1 298 ? 22.445  -6.672  -5.583  1.00 93.26 298 A 1 
ATOM   2372 O  O   . GLN A 1 298 ? 23.069  -7.706  -5.321  1.00 87.49 298 A 1 
ATOM   2373 C  CB  . GLN A 1 298 ? 24.141  -5.419  -6.940  1.00 92.36 298 A 1 
ATOM   2374 C  CG  . GLN A 1 298 ? 24.566  -4.976  -8.339  1.00 87.74 298 A 1 
ATOM   2375 C  CD  . GLN A 1 298 ? 26.046  -4.603  -8.389  1.00 85.45 298 A 1 
ATOM   2376 O  OE1 . GLN A 1 298 ? 26.588  -3.950  -7.510  1.00 77.63 298 A 1 
ATOM   2377 N  NE2 . GLN A 1 298 ? 26.752  -5.000  -9.417  1.00 74.84 298 A 1 
ATOM   2378 N  N   . GLY A 1 299 ? 21.577  -6.165  -4.730  1.00 94.42 299 A 1 
ATOM   2379 C  CA  . GLY A 1 299 ? 21.273  -6.738  -3.421  1.00 94.99 299 A 1 
ATOM   2380 C  C   . GLY A 1 299 ? 19.901  -6.309  -2.937  1.00 96.72 299 A 1 
ATOM   2381 O  O   . GLY A 1 299 ? 19.127  -5.725  -3.697  1.00 95.65 299 A 1 
ATOM   2382 N  N   . TYR A 1 300 ? 19.620  -6.591  -1.665  1.00 97.60 300 A 1 
ATOM   2383 C  CA  . TYR A 1 300 ? 18.395  -6.125  -1.027  1.00 97.95 300 A 1 
ATOM   2384 C  C   . TYR A 1 300 ? 18.301  -4.594  -1.065  1.00 98.18 300 A 1 
ATOM   2385 O  O   . TYR A 1 300 ? 19.319  -3.891  -1.120  1.00 97.49 300 A 1 
ATOM   2386 C  CB  . TYR A 1 300 ? 18.343  -6.638  0.412   1.00 97.77 300 A 1 
ATOM   2387 C  CG  . TYR A 1 300 ? 18.303  -8.148  0.508   1.00 97.63 300 A 1 
ATOM   2388 C  CD1 . TYR A 1 300 ? 17.147  -8.854  0.123   1.00 96.29 300 A 1 
ATOM   2389 C  CD2 . TYR A 1 300 ? 19.430  -8.870  0.959   1.00 96.20 300 A 1 
ATOM   2390 C  CE1 . TYR A 1 300 ? 17.095  -10.251 0.190   1.00 95.17 300 A 1 
ATOM   2391 C  CE2 . TYR A 1 300 ? 19.396  -10.271 1.035   1.00 95.39 300 A 1 
ATOM   2392 C  CZ  . TYR A 1 300 ? 18.227  -10.959 0.643   1.00 95.85 300 A 1 
ATOM   2393 O  OH  . TYR A 1 300 ? 18.186  -12.328 0.713   1.00 94.22 300 A 1 
ATOM   2394 N  N   . MET A 1 301 ? 17.074  -4.082  -0.991  1.00 98.37 301 A 1 
ATOM   2395 C  CA  . MET A 1 301 ? 16.837  -2.656  -0.795  1.00 98.53 301 A 1 
ATOM   2396 C  C   . MET A 1 301 ? 17.523  -2.180  0.490   1.00 98.55 301 A 1 
ATOM   2397 O  O   . MET A 1 301 ? 17.654  -2.941  1.455   1.00 98.39 301 A 1 
ATOM   2398 C  CB  . MET A 1 301 ? 15.333  -2.367  -0.758  1.00 98.43 301 A 1 
ATOM   2399 C  CG  . MET A 1 301 ? 14.630  -2.704  -2.080  1.00 97.92 301 A 1 
ATOM   2400 S  SD  . MET A 1 301 ? 12.891  -2.190  -2.122  1.00 97.39 301 A 1 
ATOM   2401 C  CE  . MET A 1 301 ? 12.150  -3.460  -1.079  1.00 92.35 301 A 1 
ATOM   2402 N  N   . LYS A 1 302 ? 17.976  -0.922  0.517   1.00 98.51 302 A 1 
ATOM   2403 C  CA  . LYS A 1 302 ? 18.847  -0.420  1.586   1.00 98.32 302 A 1 
ATOM   2404 C  C   . LYS A 1 302 ? 18.069  0.065   2.788   1.00 98.48 302 A 1 
ATOM   2405 O  O   . LYS A 1 302 ? 18.355  -0.316  3.923   1.00 97.72 302 A 1 
ATOM   2406 C  CB  . LYS A 1 302 ? 19.768  0.685   1.029   1.00 97.74 302 A 1 
ATOM   2407 C  CG  . LYS A 1 302 ? 20.661  0.229   -0.137  1.00 93.63 302 A 1 
ATOM   2408 C  CD  . LYS A 1 302 ? 21.498  -0.984  0.263   1.00 81.17 302 A 1 
ATOM   2409 C  CE  . LYS A 1 302 ? 22.359  -1.488  -0.876  1.00 73.68 302 A 1 
ATOM   2410 N  NZ  . LYS A 1 302 ? 22.935  -2.816  -0.511  1.00 61.28 302 A 1 
ATOM   2411 N  N   . GLU A 1 303 ? 17.076  0.899   2.547   1.00 98.43 303 A 1 
ATOM   2412 C  CA  . GLU A 1 303 ? 16.304  1.554   3.590   1.00 98.39 303 A 1 
ATOM   2413 C  C   . GLU A 1 303 ? 14.901  1.892   3.071   1.00 98.67 303 A 1 
ATOM   2414 O  O   . GLU A 1 303 ? 14.663  1.963   1.864   1.00 98.43 303 A 1 
ATOM   2415 C  CB  . GLU A 1 303 ? 17.071  2.823   4.054   1.00 96.26 303 A 1 
ATOM   2416 C  CG  . GLU A 1 303 ? 16.407  3.487   5.267   1.00 88.20 303 A 1 
ATOM   2417 C  CD  . GLU A 1 303 ? 17.132  4.701   5.855   1.00 86.47 303 A 1 
ATOM   2418 O  OE1 . GLU A 1 303 ? 16.970  4.912   7.087   1.00 79.17 303 A 1 
ATOM   2419 O  OE2 . GLU A 1 303 ? 17.743  5.493   5.106   1.00 80.72 303 A 1 
ATOM   2420 N  N   . PHE A 1 304 ? 13.972  2.140   3.981   1.00 98.66 304 A 1 
ATOM   2421 C  CA  . PHE A 1 304 ? 12.789  2.931   3.699   1.00 98.78 304 A 1 
ATOM   2422 C  C   . PHE A 1 304 ? 12.661  4.083   4.700   1.00 98.77 304 A 1 
ATOM   2423 O  O   . PHE A 1 304 ? 13.113  3.995   5.845   1.00 98.43 304 A 1 
ATOM   2424 C  CB  . PHE A 1 304 ? 11.518  2.065   3.635   1.00 98.59 304 A 1 
ATOM   2425 C  CG  . PHE A 1 304 ? 11.099  1.447   4.960   1.00 98.53 304 A 1 
ATOM   2426 C  CD1 . PHE A 1 304 ? 11.276  0.064   5.174   1.00 97.74 304 A 1 
ATOM   2427 C  CD2 . PHE A 1 304 ? 10.511  2.224   5.967   1.00 97.49 304 A 1 
ATOM   2428 C  CE1 . PHE A 1 304 ? 10.884  -0.515  6.393   1.00 96.65 304 A 1 
ATOM   2429 C  CE2 . PHE A 1 304 ? 10.128  1.658   7.189   1.00 96.47 304 A 1 
ATOM   2430 C  CZ  . PHE A 1 304 ? 10.317  0.279   7.405   1.00 96.64 304 A 1 
ATOM   2431 N  N   . LYS A 1 305 ? 11.998  5.145   4.267   1.00 98.59 305 A 1 
ATOM   2432 C  CA  . LYS A 1 305 ? 11.618  6.290   5.086   1.00 98.57 305 A 1 
ATOM   2433 C  C   . LYS A 1 305 ? 10.118  6.496   4.996   1.00 98.50 305 A 1 
ATOM   2434 O  O   . LYS A 1 305 ? 9.570   6.566   3.894   1.00 98.31 305 A 1 
ATOM   2435 C  CB  . LYS A 1 305 ? 12.393  7.538   4.640   1.00 98.20 305 A 1 
ATOM   2436 C  CG  . LYS A 1 305 ? 13.895  7.397   4.929   1.00 96.69 305 A 1 
ATOM   2437 C  CD  . LYS A 1 305 ? 14.714  8.573   4.405   1.00 94.25 305 A 1 
ATOM   2438 C  CE  . LYS A 1 305 ? 16.178  8.247   4.675   1.00 89.06 305 A 1 
ATOM   2439 N  NZ  . LYS A 1 305 ? 17.128  9.129   3.950   1.00 80.31 305 A 1 
ATOM   2440 N  N   . ASN A 1 306 ? 9.456   6.614   6.144   1.00 98.52 306 A 1 
ATOM   2441 C  CA  . ASN A 1 306 ? 8.043   6.955   6.215   1.00 98.49 306 A 1 
ATOM   2442 C  C   . ASN A 1 306 ? 7.875   8.444   6.492   1.00 98.47 306 A 1 
ATOM   2443 O  O   . ASN A 1 306 ? 8.590   9.041   7.298   1.00 97.92 306 A 1 
ATOM   2444 C  CB  . ASN A 1 306 ? 7.312   6.099   7.254   1.00 98.00 306 A 1 
ATOM   2445 C  CG  . ASN A 1 306 ? 7.014   4.694   6.779   1.00 95.56 306 A 1 
ATOM   2446 O  OD1 . ASN A 1 306 ? 7.388   4.251   5.707   1.00 85.86 306 A 1 
ATOM   2447 N  ND2 . ASN A 1 306 ? 6.304   3.934   7.589   1.00 85.10 306 A 1 
ATOM   2448 N  N   . TYR A 1 307 ? 6.871   9.008   5.843   1.00 98.29 307 A 1 
ATOM   2449 C  CA  . TYR A 1 307 ? 6.408   10.368  6.037   1.00 98.21 307 A 1 
ATOM   2450 C  C   . TYR A 1 307 ? 4.921   10.318  6.366   1.00 98.21 307 A 1 
ATOM   2451 O  O   . TYR A 1 307 ? 4.198   9.491   5.813   1.00 97.90 307 A 1 
ATOM   2452 C  CB  . TYR A 1 307 ? 6.669   11.196  4.793   1.00 98.37 307 A 1 
ATOM   2453 C  CG  . TYR A 1 307 ? 8.103   11.168  4.307   1.00 98.36 307 A 1 
ATOM   2454 C  CD1 . TYR A 1 307 ? 9.033   12.143  4.732   1.00 97.95 307 A 1 
ATOM   2455 C  CD2 . TYR A 1 307 ? 8.535   10.149  3.426   1.00 97.97 307 A 1 
ATOM   2456 C  CE1 . TYR A 1 307 ? 10.359  12.116  4.280   1.00 97.53 307 A 1 
ATOM   2457 C  CE2 . TYR A 1 307 ? 9.863   10.112  2.971   1.00 97.61 307 A 1 
ATOM   2458 C  CZ  . TYR A 1 307 ? 10.771  11.106  3.391   1.00 97.69 307 A 1 
ATOM   2459 O  OH  . TYR A 1 307 ? 12.061  11.083  2.937   1.00 96.95 307 A 1 
ATOM   2460 N  N   . HIS A 1 308 ? 4.462   11.194  7.254   1.00 97.62 308 A 1 
ATOM   2461 C  CA  . HIS A 1 308 ? 3.064   11.223  7.658   1.00 97.48 308 A 1 
ATOM   2462 C  C   . HIS A 1 308 ? 2.511   12.645  7.775   1.00 97.43 308 A 1 
ATOM   2463 O  O   . HIS A 1 308 ? 3.247   13.630  7.832   1.00 97.01 308 A 1 
ATOM   2464 C  CB  . HIS A 1 308 ? 2.863   10.391  8.937   1.00 96.43 308 A 1 
ATOM   2465 C  CG  . HIS A 1 308 ? 3.429   10.951  10.213  1.00 95.64 308 A 1 
ATOM   2466 N  ND1 . HIS A 1 308 ? 3.108   10.496  11.476  1.00 87.11 308 A 1 
ATOM   2467 C  CD2 . HIS A 1 308 ? 4.351   11.950  10.390  1.00 86.76 308 A 1 
ATOM   2468 C  CE1 . HIS A 1 308 ? 3.819   11.188  12.377  1.00 88.62 308 A 1 
ATOM   2469 N  NE2 . HIS A 1 308 ? 4.581   12.094  11.755  1.00 90.38 308 A 1 
ATOM   2470 N  N   . PHE A 1 309 ? 1.182   12.728  7.809   1.00 97.12 309 A 1 
ATOM   2471 C  CA  . PHE A 1 309 ? 0.407   13.950  7.949   1.00 96.83 309 A 1 
ATOM   2472 C  C   . PHE A 1 309 ? -0.574  13.789  9.115   1.00 95.99 309 A 1 
ATOM   2473 O  O   . PHE A 1 309 ? -1.690  13.309  8.958   1.00 94.44 309 A 1 
ATOM   2474 C  CB  . PHE A 1 309 ? -0.285  14.237  6.619   1.00 96.93 309 A 1 
ATOM   2475 C  CG  . PHE A 1 309 ? -0.942  15.593  6.516   1.00 97.46 309 A 1 
ATOM   2476 C  CD1 . PHE A 1 309 ? -2.161  15.867  7.158   1.00 97.16 309 A 1 
ATOM   2477 C  CD2 . PHE A 1 309 ? -0.362  16.573  5.683   1.00 97.15 309 A 1 
ATOM   2478 C  CE1 . PHE A 1 309 ? -2.790  17.107  6.981   1.00 96.78 309 A 1 
ATOM   2479 C  CE2 . PHE A 1 309 ? -0.995  17.814  5.493   1.00 96.78 309 A 1 
ATOM   2480 C  CZ  . PHE A 1 309 ? -2.214  18.080  6.137   1.00 97.02 309 A 1 
ATOM   2481 N  N   . GLN A 1 310 ? -0.168  14.212  10.312  1.00 95.58 310 A 1 
ATOM   2482 C  CA  . GLN A 1 310 ? -1.084  14.182  11.455  1.00 94.70 310 A 1 
ATOM   2483 C  C   . GLN A 1 310 ? -2.131  15.290  11.312  1.00 94.83 310 A 1 
ATOM   2484 O  O   . GLN A 1 310 ? -1.801  16.477  11.223  1.00 93.94 310 A 1 
ATOM   2485 C  CB  . GLN A 1 310 ? -0.307  14.278  12.768  1.00 93.45 310 A 1 
ATOM   2486 C  CG  . GLN A 1 310 ? 0.493   12.996  13.048  1.00 88.67 310 A 1 
ATOM   2487 C  CD  . GLN A 1 310 ? 1.311   13.075  14.333  1.00 85.18 310 A 1 
ATOM   2488 O  OE1 . GLN A 1 310 ? 1.948   14.076  14.626  1.00 77.57 310 A 1 
ATOM   2489 N  NE2 . GLN A 1 310 ? 1.352   12.031  15.118  1.00 73.90 310 A 1 
ATOM   2490 N  N   . LEU A 1 311 ? -3.410  14.896  11.290  1.00 94.46 311 A 1 
ATOM   2491 C  CA  . LEU A 1 311 ? -4.524  15.841  11.260  1.00 93.94 311 A 1 
ATOM   2492 C  C   . LEU A 1 311 ? -4.576  16.616  12.584  1.00 92.75 311 A 1 
ATOM   2493 O  O   . LEU A 1 311 ? -4.372  16.062  13.661  1.00 90.91 311 A 1 
ATOM   2494 C  CB  . LEU A 1 311 ? -5.847  15.105  10.998  1.00 94.17 311 A 1 
ATOM   2495 C  CG  . LEU A 1 311 ? -5.931  14.379  9.642   1.00 93.82 311 A 1 
ATOM   2496 C  CD1 . LEU A 1 311 ? -7.281  13.681  9.520   1.00 92.50 311 A 1 
ATOM   2497 C  CD2 . LEU A 1 311 ? -5.791  15.353  8.456   1.00 91.65 311 A 1 
ATOM   2498 N  N   . ARG A 1 312 ? -4.862  17.917  12.502  1.00 92.43 312 A 1 
ATOM   2499 C  CA  . ARG A 1 312 ? -4.986  18.749  13.701  1.00 91.14 312 A 1 
ATOM   2500 C  C   . ARG A 1 312 ? -6.126  18.235  14.576  1.00 90.35 312 A 1 
ATOM   2501 O  O   . ARG A 1 312 ? -7.249  18.126  14.073  1.00 87.55 312 A 1 
ATOM   2502 C  CB  . ARG A 1 312 ? -5.160  20.225  13.313  1.00 89.93 312 A 1 
ATOM   2503 C  CG  . ARG A 1 312 ? -5.279  21.106  14.557  1.00 86.74 312 A 1 
ATOM   2504 C  CD  . ARG A 1 312 ? -5.236  22.593  14.219  1.00 83.67 312 A 1 
ATOM   2505 N  NE  . ARG A 1 312 ? -3.868  23.022  13.920  1.00 80.55 312 A 1 
ATOM   2506 C  CZ  . ARG A 1 312 ? -3.468  23.945  13.065  1.00 78.11 312 A 1 
ATOM   2507 N  NH1 . ARG A 1 312 ? -4.325  24.608  12.335  1.00 68.10 312 A 1 
ATOM   2508 N  NH2 . ARG A 1 312 ? -2.207  24.215  12.951  1.00 72.65 312 A 1 
ATOM   2509 N  N   . PRO A 1 313 ? -5.888  17.999  15.884  1.00 88.46 313 A 1 
ATOM   2510 C  CA  . PRO A 1 313 ? -6.943  17.604  16.805  1.00 86.54 313 A 1 
ATOM   2511 C  C   . PRO A 1 313 ? -8.101  18.605  16.785  1.00 86.08 313 A 1 
ATOM   2512 O  O   . PRO A 1 313 ? -7.893  19.826  16.733  1.00 81.90 313 A 1 
ATOM   2513 C  CB  . PRO A 1 313 ? -6.299  17.520  18.193  1.00 83.25 313 A 1 
ATOM   2514 C  CG  . PRO A 1 313 ? -4.833  17.256  17.881  1.00 82.19 313 A 1 
ATOM   2515 C  CD  . PRO A 1 313 ? -4.610  18.023  16.575  1.00 85.86 313 A 1 
ATOM   2516 N  N   . LYS A 1 314 ? -9.339  18.085  16.851  1.00 83.25 314 A 1 
ATOM   2517 C  CA  . LYS A 1 314 ? -10.529 18.910  17.009  1.00 81.06 314 A 1 
ATOM   2518 C  C   . LYS A 1 314 ? -10.422 19.638  18.352  1.00 79.11 314 A 1 
ATOM   2519 O  O   . LYS A 1 314 ? -10.250 19.008  19.389  1.00 70.88 314 A 1 
ATOM   2520 C  CB  . LYS A 1 314 ? -11.796 18.033  16.914  1.00 75.91 314 A 1 
ATOM   2521 C  CG  . LYS A 1 314 ? -11.965 17.430  15.508  1.00 72.97 314 A 1 
ATOM   2522 C  CD  . LYS A 1 314 ? -13.162 16.462  15.427  1.00 69.59 314 A 1 
ATOM   2523 C  CE  . LYS A 1 314 ? -13.224 15.900  13.998  1.00 64.43 314 A 1 
ATOM   2524 N  NZ  . LYS A 1 314 ? -14.254 14.853  13.805  1.00 58.67 314 A 1 
ATOM   2525 N  N   . LYS A 1 315 ? -10.489 20.971  18.343  1.00 72.12 315 A 1 
ATOM   2526 C  CA  . LYS A 1 315 ? -10.536 21.732  19.590  1.00 70.77 315 A 1 
ATOM   2527 C  C   . LYS A 1 315 ? -11.861 21.427  20.279  1.00 70.34 315 A 1 
ATOM   2528 O  O   . LYS A 1 315 ? -12.910 21.589  19.653  1.00 62.55 315 A 1 
ATOM   2529 C  CB  . LYS A 1 315 ? -10.378 23.244  19.354  1.00 64.31 315 A 1 
ATOM   2530 C  CG  . LYS A 1 315 ? -8.937  23.632  18.983  1.00 57.71 315 A 1 
ATOM   2531 C  CD  . LYS A 1 315 ? -8.772  25.161  18.934  1.00 52.68 315 A 1 
ATOM   2532 C  CE  . LYS A 1 315 ? -7.316  25.529  18.664  1.00 46.23 315 A 1 
ATOM   2533 N  NZ  . LYS A 1 315 ? -7.057  26.981  18.772  1.00 41.75 315 A 1 
ATOM   2534 N  N   . ASP A 1 316 ? -11.812 21.087  21.576  1.00 57.91 316 A 1 
ATOM   2535 C  CA  . ASP A 1 316 ? -13.004 21.094  22.408  1.00 55.13 316 A 1 
ATOM   2536 C  C   . ASP A 1 316 ? -13.654 22.482  22.358  1.00 53.63 316 A 1 
ATOM   2537 O  O   . ASP A 1 316 ? -12.969 23.502  22.449  1.00 49.32 316 A 1 
ATOM   2538 C  CB  . ASP A 1 316 ? -12.670 20.729  23.862  1.00 49.94 316 A 1 
ATOM   2539 C  CG  . ASP A 1 316 ? -12.479 19.229  24.049  1.00 44.73 316 A 1 
ATOM   2540 O  OD1 . ASP A 1 316 ? -13.203 18.476  23.368  1.00 42.16 316 A 1 
ATOM   2541 O  OD2 . ASP A 1 316 ? -11.597 18.870  24.858  1.00 41.61 316 A 1 
ATOM   2542 N  N   . LYS A 1 317 ? -14.996 22.529  22.236  1.00 50.55 317 A 1 
ATOM   2543 C  CA  . LYS A 1 317 ? -15.776 23.777  22.111  1.00 50.58 317 A 1 
ATOM   2544 C  C   . LYS A 1 317 ? -15.499 24.783  23.234  1.00 50.68 317 A 1 
ATOM   2545 O  O   . LYS A 1 317 ? -15.706 25.976  23.028  1.00 47.49 317 A 1 
ATOM   2546 C  CB  . LYS A 1 317 ? -17.283 23.459  22.120  1.00 46.87 317 A 1 
ATOM   2547 C  CG  . LYS A 1 317 ? -17.825 22.882  20.804  1.00 43.05 317 A 1 
ATOM   2548 C  CD  . LYS A 1 317 ? -19.339 22.687  20.925  1.00 39.85 317 A 1 
ATOM   2549 C  CE  . LYS A 1 317 ? -19.947 22.167  19.628  1.00 34.80 317 A 1 
ATOM   2550 N  NZ  . LYS A 1 317 ? -21.417 21.896  19.758  1.00 31.68 317 A 1 
ATOM   2551 N  N   . LEU A 1 318 ? -15.090 24.303  24.404  1.00 47.26 318 A 1 
ATOM   2552 C  CA  . LEU A 1 318 ? -14.992 25.102  25.624  1.00 45.50 318 A 1 
ATOM   2553 C  C   . LEU A 1 318 ? -13.759 26.004  25.704  1.00 45.06 318 A 1 
ATOM   2554 O  O   . LEU A 1 318 ? -13.825 27.034  26.378  1.00 41.49 318 A 1 
ATOM   2555 C  CB  . LEU A 1 318 ? -15.025 24.155  26.830  1.00 42.42 318 A 1 
ATOM   2556 C  CG  . LEU A 1 318 ? -16.428 23.611  27.148  1.00 39.09 318 A 1 
ATOM   2557 C  CD1 . LEU A 1 318 ? -16.309 22.426  28.092  1.00 36.55 318 A 1 
ATOM   2558 C  CD2 . LEU A 1 318 ? -17.293 24.678  27.823  1.00 39.72 318 A 1 
ATOM   2559 N  N   . LYS A 1 319 ? -12.630 25.650  25.091  1.00 50.84 319 A 1 
ATOM   2560 C  CA  . LYS A 1 319 ? -11.452 26.520  25.218  1.00 51.23 319 A 1 
ATOM   2561 C  C   . LYS A 1 319 ? -11.628 27.761  24.346  1.00 50.43 319 A 1 
ATOM   2562 O  O   . LYS A 1 319 ? -11.883 27.625  23.143  1.00 47.79 319 A 1 
ATOM   2563 C  CB  . LYS A 1 319 ? -10.132 25.777  24.976  1.00 48.68 319 A 1 
ATOM   2564 C  CG  . LYS A 1 319 ? -9.769  24.955  26.220  1.00 44.29 319 A 1 
ATOM   2565 C  CD  . LYS A 1 319 ? -8.387  24.306  26.117  1.00 42.00 319 A 1 
ATOM   2566 C  CE  . LYS A 1 319 ? -8.114  23.521  27.405  1.00 36.91 319 A 1 
ATOM   2567 N  NZ  . LYS A 1 319 ? -6.817  22.801  27.389  1.00 34.54 319 A 1 
ATOM   2568 N  N   . PRO A 1 320 ? -11.498 28.971  24.919  1.00 44.93 320 A 1 
ATOM   2569 C  CA  . PRO A 1 320 ? -11.702 30.212  24.197  1.00 45.03 320 A 1 
ATOM   2570 C  C   . PRO A 1 320 ? -10.769 30.282  22.984  1.00 47.05 320 A 1 
ATOM   2571 O  O   . PRO A 1 320 ? -9.651  29.747  22.988  1.00 45.10 320 A 1 
ATOM   2572 C  CB  . PRO A 1 320 ? -11.471 31.346  25.213  1.00 41.43 320 A 1 
ATOM   2573 C  CG  . PRO A 1 320 ? -10.653 30.693  26.318  1.00 39.40 320 A 1 
ATOM   2574 C  CD  . PRO A 1 320 ? -11.107 29.237  26.299  1.00 44.37 320 A 1 
ATOM   2575 N  N   . LYS A 1 321 ? -11.241 30.966  21.929  1.00 48.83 321 A 1 
ATOM   2576 C  CA  . LYS A 1 321 ? -10.442 31.310  20.742  1.00 48.98 321 A 1 
ATOM   2577 C  C   . LYS A 1 321 ? -9.339  32.299  21.150  1.00 48.80 321 A 1 
ATOM   2578 O  O   . LYS A 1 321 ? -9.419  33.477  20.808  1.00 46.13 321 A 1 
ATOM   2579 C  CB  . LYS A 1 321 ? -11.324 31.924  19.640  1.00 46.27 321 A 1 
ATOM   2580 C  CG  . LYS A 1 321 ? -12.302 30.970  18.935  1.00 42.89 321 A 1 
ATOM   2581 C  CD  . LYS A 1 321 ? -13.080 31.769  17.873  1.00 40.52 321 A 1 
ATOM   2582 C  CE  . LYS A 1 321 ? -14.069 30.903  17.105  1.00 35.55 321 A 1 
ATOM   2583 N  NZ  . LYS A 1 321 ? -14.883 31.700  16.138  1.00 33.26 321 A 1 
ATOM   2584 N  N   . THR A 1 322 ? -8.334  31.865  21.875  1.00 45.43 322 A 1 
ATOM   2585 C  CA  . THR A 1 322 ? -7.118  32.656  21.986  1.00 45.78 322 A 1 
ATOM   2586 C  C   . THR A 1 322 ? -6.504  32.722  20.591  1.00 45.76 322 A 1 
ATOM   2587 O  O   . THR A 1 322 ? -6.095  31.711  20.008  1.00 43.27 322 A 1 
ATOM   2588 C  CB  . THR A 1 322 ? -6.149  32.100  23.041  1.00 42.76 322 A 1 
ATOM   2589 O  OG1 . THR A 1 322 ? -6.080  30.697  22.984  1.00 39.03 322 A 1 
ATOM   2590 C  CG2 . THR A 1 322 ? -6.616  32.467  24.452  1.00 39.04 322 A 1 
ATOM   2591 N  N   . THR A 1 323 ? -6.524  33.931  20.020  1.00 43.49 323 A 1 
ATOM   2592 C  CA  . THR A 1 323 ? -6.026  34.282  18.685  1.00 43.72 323 A 1 
ATOM   2593 C  C   . THR A 1 323 ? -4.518  34.162  18.546  1.00 43.50 323 A 1 
ATOM   2594 O  O   . THR A 1 323 ? -3.974  34.528  17.499  1.00 41.35 323 A 1 
ATOM   2595 C  CB  . THR A 1 323 ? -6.431  35.731  18.348  1.00 40.39 323 A 1 
ATOM   2596 O  OG1 . THR A 1 323 ? -6.236  36.548  19.484  1.00 36.87 323 A 1 
ATOM   2597 C  CG2 . THR A 1 323 ? -7.905  35.839  17.957  1.00 36.76 323 A 1 
ATOM   2598 N  N   . ILE A 1 324 ? -3.827  33.691  19.570  1.00 47.09 324 A 1 
ATOM   2599 C  CA  . ILE A 1 324 ? -2.398  33.459  19.502  1.00 47.87 324 A 1 
ATOM   2600 C  C   . ILE A 1 324 ? -2.196  32.456  18.372  1.00 49.27 324 A 1 
ATOM   2601 O  O   . ILE A 1 324 ? -2.656  31.311  18.460  1.00 46.70 324 A 1 
ATOM   2602 C  CB  . ILE A 1 324 ? -1.817  32.992  20.853  1.00 44.03 324 A 1 
ATOM   2603 C  CG1 . ILE A 1 324 ? -2.158  34.013  21.971  1.00 39.97 324 A 1 
ATOM   2604 C  CG2 . ILE A 1 324 ? -0.292  32.834  20.714  1.00 41.37 324 A 1 
ATOM   2605 C  CD1 . ILE A 1 324 ? -1.704  33.592  23.381  1.00 38.49 324 A 1 
ATOM   2606 N  N   . LYS A 1 325 ? -1.541  32.917  17.297  1.00 50.19 325 A 1 
ATOM   2607 C  CA  . LYS A 1 325 ? -0.996  32.042  16.260  1.00 50.70 325 A 1 
ATOM   2608 C  C   . LYS A 1 325 ? -0.066  31.075  16.980  1.00 51.66 325 A 1 
ATOM   2609 O  O   . LYS A 1 325 ? 1.097   31.410  17.199  1.00 49.50 325 A 1 
ATOM   2610 C  CB  . LYS A 1 325 ? -0.221  32.841  15.200  1.00 47.29 325 A 1 
ATOM   2611 C  CG  . LYS A 1 325 ? -1.094  33.537  14.140  1.00 42.49 325 A 1 
ATOM   2612 C  CD  . LYS A 1 325 ? -0.192  34.279  13.143  1.00 39.32 325 A 1 
ATOM   2613 C  CE  . LYS A 1 325 ? -1.009  34.938  12.035  1.00 34.15 325 A 1 
ATOM   2614 N  NZ  . LYS A 1 325 ? -0.153  35.741  11.117  1.00 30.75 325 A 1 
ATOM   2615 N  N   . GLN A 1 326 ? -0.578  29.931  17.398  1.00 51.33 326 A 1 
ATOM   2616 C  CA  . GLN A 1 326 ? 0.274   28.909  17.977  1.00 52.13 326 A 1 
ATOM   2617 C  C   . GLN A 1 326 ? 1.360   28.607  16.949  1.00 53.16 326 A 1 
ATOM   2618 O  O   . GLN A 1 326 ? 1.051   28.548  15.747  1.00 50.48 326 A 1 
ATOM   2619 C  CB  . GLN A 1 326 ? -0.535  27.661  18.368  1.00 48.84 326 A 1 
ATOM   2620 C  CG  . GLN A 1 326 ? -1.233  27.860  19.726  1.00 44.33 326 A 1 
ATOM   2621 C  CD  . GLN A 1 326 ? -1.960  26.604  20.220  1.00 41.16 326 A 1 
ATOM   2622 O  OE1 . GLN A 1 326 ? -2.425  25.769  19.458  1.00 40.01 326 A 1 
ATOM   2623 N  NE2 . GLN A 1 326 ? -2.116  26.458  21.507  1.00 39.13 326 A 1 
ATOM   2624 N  N   . PRO A 1 327 ? 2.627   28.523  17.376  1.00 50.98 327 A 1 
ATOM   2625 C  CA  . PRO A 1 327 ? 3.711   28.144  16.498  1.00 51.26 327 A 1 
ATOM   2626 C  C   . PRO A 1 327 ? 3.325   26.860  15.762  1.00 54.66 327 A 1 
ATOM   2627 O  O   . PRO A 1 327 ? 2.472   26.105  16.238  1.00 52.12 327 A 1 
ATOM   2628 C  CB  . PRO A 1 327 ? 4.947   27.987  17.393  1.00 46.12 327 A 1 
ATOM   2629 C  CG  . PRO A 1 327 ? 4.370   27.768  18.784  1.00 44.42 327 A 1 
ATOM   2630 C  CD  . PRO A 1 327 ? 3.071   28.562  18.761  1.00 49.03 327 A 1 
ATOM   2631 N  N   . SER A 1 328 ? 3.897   26.641  14.580  1.00 60.20 328 A 1 
ATOM   2632 C  CA  . SER A 1 328 ? 3.498   25.515  13.742  1.00 62.79 328 A 1 
ATOM   2633 C  C   . SER A 1 328 ? 3.649   24.207  14.514  1.00 68.02 328 A 1 
ATOM   2634 O  O   . SER A 1 328 ? 4.750   23.677  14.632  1.00 63.34 328 A 1 
ATOM   2635 C  CB  . SER A 1 328 ? 4.305   25.496  12.437  1.00 55.45 328 A 1 
ATOM   2636 O  OG  . SER A 1 328 ? 5.684   25.312  12.667  1.00 48.97 328 A 1 
ATOM   2637 N  N   . ASP A 1 329 ? 2.535   23.709  15.027  1.00 74.01 329 A 1 
ATOM   2638 C  CA  . ASP A 1 329 ? 2.398   22.594  15.960  1.00 78.18 329 A 1 
ATOM   2639 C  C   . ASP A 1 329 ? 2.723   21.223  15.324  1.00 83.05 329 A 1 
ATOM   2640 O  O   . ASP A 1 329 ? 2.591   20.184  15.948  1.00 79.16 329 A 1 
ATOM   2641 C  CB  . ASP A 1 329 ? 0.963   22.649  16.544  1.00 69.78 329 A 1 
ATOM   2642 C  CG  . ASP A 1 329 ? -0.154  22.795  15.492  1.00 64.64 329 A 1 
ATOM   2643 O  OD1 . ASP A 1 329 ? 0.109   22.810  14.268  1.00 60.50 329 A 1 
ATOM   2644 O  OD2 . ASP A 1 329 ? -1.323  23.018  15.875  1.00 60.61 329 A 1 
ATOM   2645 N  N   . GLY A 1 330 ? 3.165   21.254  14.054  1.00 83.91 330 A 1 
ATOM   2646 C  CA  . GLY A 1 330 ? 3.481   20.063  13.287  1.00 88.05 330 A 1 
ATOM   2647 C  C   . GLY A 1 330 ? 2.255   19.328  12.733  1.00 91.78 330 A 1 
ATOM   2648 O  O   . GLY A 1 330 ? 2.435   18.371  11.987  1.00 89.46 330 A 1 
ATOM   2649 N  N   . PHE A 1 331 ? 1.029   19.779  13.044  1.00 92.27 331 A 1 
ATOM   2650 C  CA  . PHE A 1 331 ? -0.196  19.239  12.454  1.00 93.23 331 A 1 
ATOM   2651 C  C   . PHE A 1 331 ? -0.480  19.824  11.066  1.00 94.04 331 A 1 
ATOM   2652 O  O   . PHE A 1 331 ? -0.007  20.909  10.712  1.00 92.83 331 A 1 
ATOM   2653 C  CB  . PHE A 1 331 ? -1.385  19.465  13.399  1.00 91.66 331 A 1 
ATOM   2654 C  CG  . PHE A 1 331 ? -1.238  18.797  14.739  1.00 90.88 331 A 1 
ATOM   2655 C  CD1 . PHE A 1 331 ? -1.324  17.396  14.846  1.00 88.83 331 A 1 
ATOM   2656 C  CD2 . PHE A 1 331 ? -1.010  19.562  15.902  1.00 88.91 331 A 1 
ATOM   2657 C  CE1 . PHE A 1 331 ? -1.177  16.768  16.087  1.00 87.35 331 A 1 
ATOM   2658 C  CE2 . PHE A 1 331 ? -0.864  18.937  17.149  1.00 87.56 331 A 1 
ATOM   2659 C  CZ  . PHE A 1 331 ? -0.950  17.538  17.243  1.00 87.42 331 A 1 
ATOM   2660 N  N   . ASN A 1 332 ? -1.294  19.111  10.286  1.00 94.59 332 A 1 
ATOM   2661 C  CA  . ASN A 1 332 ? -1.693  19.494  8.934   1.00 95.42 332 A 1 
ATOM   2662 C  C   . ASN A 1 332 ? -0.503  19.786  7.998   1.00 96.07 332 A 1 
ATOM   2663 O  O   . ASN A 1 332 ? -0.551  20.700  7.168   1.00 94.71 332 A 1 
ATOM   2664 C  CB  . ASN A 1 332 ? -2.718  20.646  8.991   1.00 94.26 332 A 1 
ATOM   2665 C  CG  . ASN A 1 332 ? -4.053  20.249  9.588   1.00 92.88 332 A 1 
ATOM   2666 O  OD1 . ASN A 1 332 ? -4.366  19.123  9.880   1.00 89.39 332 A 1 
ATOM   2667 N  ND2 . ASN A 1 332 ? -4.940  21.206  9.767   1.00 88.18 332 A 1 
ATOM   2668 N  N   . LYS A 1 333 ? 0.595   19.028  8.166   1.00 96.18 333 A 1 
ATOM   2669 C  CA  . LYS A 1 333 ? 1.808   19.121  7.355   1.00 96.21 333 A 1 
ATOM   2670 C  C   . LYS A 1 333 ? 2.422   17.747  7.185   1.00 97.08 333 A 1 
ATOM   2671 O  O   . LYS A 1 333 ? 2.528   16.997  8.152   1.00 96.15 333 A 1 
ATOM   2672 C  CB  . LYS A 1 333 ? 2.837   20.058  8.004   1.00 93.73 333 A 1 
ATOM   2673 C  CG  . LYS A 1 333 ? 2.373   21.520  8.051   1.00 81.73 333 A 1 
ATOM   2674 C  CD  . LYS A 1 333 ? 3.457   22.404  8.657   1.00 80.21 333 A 1 
ATOM   2675 C  CE  . LYS A 1 333 ? 2.949   23.845  8.730   1.00 67.41 333 A 1 
ATOM   2676 N  NZ  . LYS A 1 333 ? 3.961   24.722  9.361   1.00 59.49 333 A 1 
ATOM   2677 N  N   . TRP A 1 334 ? 2.898   17.454  5.972   1.00 97.32 334 A 1 
ATOM   2678 C  CA  . TRP A 1 334 ? 3.743   16.300  5.707   1.00 97.61 334 A 1 
ATOM   2679 C  C   . TRP A 1 334 ? 5.097   16.499  6.381   1.00 97.41 334 A 1 
ATOM   2680 O  O   . TRP A 1 334 ? 5.727   17.551  6.230   1.00 96.67 334 A 1 
ATOM   2681 C  CB  . TRP A 1 334 ? 3.896   16.101  4.204   1.00 97.78 334 A 1 
ATOM   2682 C  CG  . TRP A 1 334 ? 2.633   15.624  3.547   1.00 98.03 334 A 1 
ATOM   2683 C  CD1 . TRP A 1 334 ? 1.750   16.387  2.860   1.00 97.52 334 A 1 
ATOM   2684 C  CD2 . TRP A 1 334 ? 2.079   14.281  3.578   1.00 98.11 334 A 1 
ATOM   2685 N  NE1 . TRP A 1 334 ? 0.685   15.614  2.464   1.00 97.51 334 A 1 
ATOM   2686 C  CE2 . TRP A 1 334 ? 0.837   14.306  2.891   1.00 97.88 334 A 1 
ATOM   2687 C  CE3 . TRP A 1 334 ? 2.506   13.052  4.129   1.00 97.96 334 A 1 
ATOM   2688 C  CZ2 . TRP A 1 334 ? 0.015   13.165  2.773   1.00 97.74 334 A 1 
ATOM   2689 C  CZ3 . TRP A 1 334 ? 1.687   11.902  4.003   1.00 97.65 334 A 1 
ATOM   2690 C  CH2 . TRP A 1 334 ? 0.457   11.968  3.343   1.00 97.62 334 A 1 
ATOM   2691 N  N   . LYS A 1 335 ? 5.535   15.504  7.139   1.00 97.56 335 A 1 
ATOM   2692 C  CA  . LYS A 1 335 ? 6.824   15.488  7.825   1.00 97.01 335 A 1 
ATOM   2693 C  C   . LYS A 1 335 ? 7.406   14.078  7.817   1.00 97.53 335 A 1 
ATOM   2694 O  O   . LYS A 1 335 ? 6.664   13.102  7.721   1.00 97.15 335 A 1 
ATOM   2695 C  CB  . LYS A 1 335 ? 6.684   16.072  9.249   1.00 94.80 335 A 1 
ATOM   2696 C  CG  . LYS A 1 335 ? 5.638   15.344  10.101  1.00 84.97 335 A 1 
ATOM   2697 C  CD  . LYS A 1 335 ? 5.466   15.979  11.487  1.00 83.55 335 A 1 
ATOM   2698 C  CE  . LYS A 1 335 ? 4.387   15.184  12.224  1.00 71.77 335 A 1 
ATOM   2699 N  NZ  . LYS A 1 335 ? 4.106   15.698  13.592  1.00 63.62 335 A 1 
ATOM   2700 N  N   . PHE A 1 336 ? 8.726   14.004  7.937   1.00 97.24 336 A 1 
ATOM   2701 C  CA  . PHE A 1 336 ? 9.409   12.751  8.199   1.00 97.21 336 A 1 
ATOM   2702 C  C   . PHE A 1 336 ? 8.879   12.136  9.498   1.00 97.19 336 A 1 
ATOM   2703 O  O   . PHE A 1 336 ? 8.751   12.845  10.505  1.00 96.69 336 A 1 
ATOM   2704 C  CB  . PHE A 1 336 ? 10.915  13.017  8.278   1.00 97.28 336 A 1 
ATOM   2705 C  CG  . PHE A 1 336 ? 11.736  11.806  8.642   1.00 97.54 336 A 1 
ATOM   2706 C  CD1 . PHE A 1 336 ? 12.263  11.666  9.947   1.00 96.91 336 A 1 
ATOM   2707 C  CD2 . PHE A 1 336 ? 11.986  10.806  7.691   1.00 96.97 336 A 1 
ATOM   2708 C  CE1 . PHE A 1 336 ? 13.042  10.560  10.276  1.00 96.55 336 A 1 
ATOM   2709 C  CE2 . PHE A 1 336 ? 12.773  9.693   8.020   1.00 96.59 336 A 1 
ATOM   2710 C  CZ  . PHE A 1 336 ? 13.305  9.568   9.310   1.00 96.87 336 A 1 
ATOM   2711 N  N   . ASN A 1 337 ? 8.550   10.847  9.462   1.00 97.48 337 A 1 
ATOM   2712 C  CA  . ASN A 1 337 ? 8.178   10.087  10.641  1.00 97.13 337 A 1 
ATOM   2713 C  C   . ASN A 1 337 ? 9.401   9.328   11.153  1.00 97.32 337 A 1 
ATOM   2714 O  O   . ASN A 1 337 ? 9.982   9.723   12.167  1.00 96.58 337 A 1 
ATOM   2715 C  CB  . ASN A 1 337 ? 6.955   9.197   10.325  1.00 96.28 337 A 1 
ATOM   2716 C  CG  . ASN A 1 337 ? 6.482   8.462   11.572  1.00 94.53 337 A 1 
ATOM   2717 O  OD1 . ASN A 1 337 ? 7.065   8.560   12.626  1.00 89.98 337 A 1 
ATOM   2718 N  ND2 . ASN A 1 337 ? 5.408   7.719   11.494  1.00 88.48 337 A 1 
ATOM   2719 N  N   . TYR A 1 338 ? 9.846   8.301   10.428  1.00 97.69 338 A 1 
ATOM   2720 C  CA  . TYR A 1 338 ? 11.008  7.494   10.793  1.00 97.99 338 A 1 
ATOM   2721 C  C   . TYR A 1 338 ? 11.652  6.838   9.567   1.00 98.27 338 A 1 
ATOM   2722 O  O   . TYR A 1 338 ? 11.030  6.715   8.512   1.00 98.14 338 A 1 
ATOM   2723 C  CB  . TYR A 1 338 ? 10.597  6.455   11.841  1.00 97.73 338 A 1 
ATOM   2724 C  CG  . TYR A 1 338 ? 9.862   5.253   11.281  1.00 98.01 338 A 1 
ATOM   2725 C  CD1 . TYR A 1 338 ? 8.465   5.277   11.061  1.00 97.68 338 A 1 
ATOM   2726 C  CD2 . TYR A 1 338 ? 10.592  4.091   10.976  1.00 97.76 338 A 1 
ATOM   2727 C  CE1 . TYR A 1 338 ? 7.809   4.147   10.548  1.00 97.32 338 A 1 
ATOM   2728 C  CE2 . TYR A 1 338 ? 9.945   2.961   10.465  1.00 97.37 338 A 1 
ATOM   2729 C  CZ  . TYR A 1 338 ? 8.556   2.987   10.252  1.00 97.47 338 A 1 
ATOM   2730 O  OH  . TYR A 1 338 ? 7.946   1.873   9.757   1.00 96.77 338 A 1 
ATOM   2731 N  N   . GLY A 1 339 ? 12.889  6.369   9.726   1.00 98.06 339 A 1 
ATOM   2732 C  CA  . GLY A 1 339 ? 13.582  5.523   8.760   1.00 98.10 339 A 1 
ATOM   2733 C  C   . GLY A 1 339 ? 13.868  4.142   9.339   1.00 98.30 339 A 1 
ATOM   2734 O  O   . GLY A 1 339 ? 14.131  4.007   10.534  1.00 97.72 339 A 1 
ATOM   2735 N  N   . SER A 1 340 ? 13.867  3.098   8.502   1.00 98.13 340 A 1 
ATOM   2736 C  CA  . SER A 1 340 ? 14.118  1.720   8.952   1.00 98.03 340 A 1 
ATOM   2737 C  C   . SER A 1 340 ? 15.491  1.562   9.625   1.00 97.95 340 A 1 
ATOM   2738 O  O   . SER A 1 340 ? 15.605  0.850   10.625  1.00 97.18 340 A 1 
ATOM   2739 C  CB  . SER A 1 340 ? 14.001  0.758   7.768   1.00 97.93 340 A 1 
ATOM   2740 O  OG  . SER A 1 340 ? 14.916  1.077   6.733   1.00 97.51 340 A 1 
ATOM   2741 N  N   . SER A 1 341 ? 16.507  2.249   9.124   1.00 98.04 341 A 1 
ATOM   2742 C  CA  . SER A 1 341 ? 17.851  2.238   9.703   1.00 97.58 341 A 1 
ATOM   2743 C  C   . SER A 1 341 ? 17.900  2.993   11.037  1.00 97.36 341 A 1 
ATOM   2744 O  O   . SER A 1 341 ? 18.344  2.445   12.044  1.00 95.79 341 A 1 
ATOM   2745 C  CB  . SER A 1 341 ? 18.842  2.831   8.703   1.00 96.54 341 A 1 
ATOM   2746 O  OG  . SER A 1 341 ? 20.155  2.777   9.223   1.00 80.80 341 A 1 
ATOM   2747 N  N   . SER A 1 342 ? 17.396  4.224   11.087  1.00 97.24 342 A 1 
ATOM   2748 C  CA  . SER A 1 342 ? 17.474  5.065   12.282  1.00 96.55 342 A 1 
ATOM   2749 C  C   . SER A 1 342 ? 16.592  4.562   13.433  1.00 96.85 342 A 1 
ATOM   2750 O  O   . SER A 1 342 ? 16.962  4.702   14.592  1.00 94.99 342 A 1 
ATOM   2751 C  CB  . SER A 1 342 ? 17.100  6.511   11.948  1.00 94.86 342 A 1 
ATOM   2752 O  OG  . SER A 1 342 ? 15.788  6.613   11.417  1.00 87.45 342 A 1 
ATOM   2753 N  N   . GLU A 1 343 ? 15.441  3.970   13.124  1.00 97.10 343 A 1 
ATOM   2754 C  CA  . GLU A 1 343 ? 14.462  3.562   14.131  1.00 97.01 343 A 1 
ATOM   2755 C  C   . GLU A 1 343 ? 14.689  2.150   14.660  1.00 97.29 343 A 1 
ATOM   2756 O  O   . GLU A 1 343 ? 14.559  1.910   15.859  1.00 95.49 343 A 1 
ATOM   2757 C  CB  . GLU A 1 343 ? 13.060  3.711   13.531  1.00 95.88 343 A 1 
ATOM   2758 C  CG  . GLU A 1 343 ? 11.939  3.727   14.575  1.00 92.27 343 A 1 
ATOM   2759 C  CD  . GLU A 1 343 ? 11.945  4.999   15.452  1.00 94.66 343 A 1 
ATOM   2760 O  OE1 . GLU A 1 343 ? 10.946  5.215   16.172  1.00 89.26 343 A 1 
ATOM   2761 O  OE2 . GLU A 1 343 ? 12.947  5.737   15.517  1.00 90.21 343 A 1 
ATOM   2762 N  N   . TYR A 1 344 ? 15.062  1.223   13.766  1.00 97.76 344 A 1 
ATOM   2763 C  CA  . TYR A 1 344 ? 15.193  -0.192  14.091  1.00 97.75 344 A 1 
ATOM   2764 C  C   . TYR A 1 344 ? 16.631  -0.722  14.017  1.00 97.69 344 A 1 
ATOM   2765 O  O   . TYR A 1 344 ? 16.889  -1.850  14.440  1.00 95.92 344 A 1 
ATOM   2766 C  CB  . TYR A 1 344 ? 14.241  -0.999  13.204  1.00 97.57 344 A 1 
ATOM   2767 C  CG  . TYR A 1 344 ? 12.785  -0.591  13.289  1.00 97.82 344 A 1 
ATOM   2768 C  CD1 . TYR A 1 344 ? 12.153  -0.395  14.531  1.00 97.07 344 A 1 
ATOM   2769 C  CD2 . TYR A 1 344 ? 12.035  -0.428  12.107  1.00 97.12 344 A 1 
ATOM   2770 C  CE1 . TYR A 1 344 ? 10.799  -0.049  14.606  1.00 96.46 344 A 1 
ATOM   2771 C  CE2 . TYR A 1 344 ? 10.668  -0.087  12.170  1.00 96.54 344 A 1 
ATOM   2772 C  CZ  . TYR A 1 344 ? 10.053  0.097   13.422  1.00 96.88 344 A 1 
ATOM   2773 O  OH  . TYR A 1 344 ? 8.726   0.420   13.493  1.00 95.81 344 A 1 
ATOM   2774 N  N   . GLY A 1 345 ? 17.573  0.076   13.509  1.00 96.73 345 A 1 
ATOM   2775 C  CA  . GLY A 1 345 ? 18.956  -0.344  13.317  1.00 96.35 345 A 1 
ATOM   2776 C  C   . GLY A 1 345 ? 19.144  -1.358  12.184  1.00 97.14 345 A 1 
ATOM   2777 O  O   . GLY A 1 345 ? 20.119  -2.101  12.199  1.00 95.33 345 A 1 
ATOM   2778 N  N   . LEU A 1 346 ? 18.213  -1.405  11.225  1.00 97.16 346 A 1 
ATOM   2779 C  CA  . LEU A 1 346 ? 18.304  -2.288  10.064  1.00 97.34 346 A 1 
ATOM   2780 C  C   . LEU A 1 346 ? 19.425  -1.812  9.141   1.00 97.31 346 A 1 
ATOM   2781 O  O   . LEU A 1 346 ? 19.462  -0.641  8.761   1.00 96.11 346 A 1 
ATOM   2782 C  CB  . LEU A 1 346 ? 16.964  -2.336  9.309   1.00 96.80 346 A 1 
ATOM   2783 C  CG  . LEU A 1 346 ? 15.774  -2.850  10.142  1.00 95.78 346 A 1 
ATOM   2784 C  CD1 . LEU A 1 346 ? 14.478  -2.678  9.354   1.00 94.07 346 A 1 
ATOM   2785 C  CD2 . LEU A 1 346 ? 15.916  -4.329  10.499  1.00 93.35 346 A 1 
ATOM   2786 N  N   . LYS A 1 347 ? 20.330  -2.725  8.764   1.00 97.71 347 A 1 
ATOM   2787 C  CA  . LYS A 1 347 ? 21.448  -2.436  7.842   1.00 97.37 347 A 1 
ATOM   2788 C  C   . LYS A 1 347 ? 21.014  -2.474  6.376   1.00 97.68 347 A 1 
ATOM   2789 O  O   . LYS A 1 347 ? 21.603  -1.811  5.531   1.00 96.06 347 A 1 
ATOM   2790 C  CB  . LYS A 1 347 ? 22.574  -3.442  8.072   1.00 96.36 347 A 1 
ATOM   2791 C  CG  . LYS A 1 347 ? 23.141  -3.365  9.491   1.00 91.43 347 A 1 
ATOM   2792 C  CD  . LYS A 1 347 ? 24.211  -4.444  9.656   1.00 84.46 347 A 1 
ATOM   2793 C  CE  . LYS A 1 347 ? 24.735  -4.423  11.079  1.00 75.78 347 A 1 
ATOM   2794 N  NZ  . LYS A 1 347 ? 25.669  -5.560  11.304  1.00 65.22 347 A 1 
ATOM   2795 N  N   . GLU A 1 348 ? 19.996  -3.281  6.093   1.00 98.32 348 A 1 
ATOM   2796 C  CA  . GLU A 1 348 ? 19.329  -3.428  4.801   1.00 98.30 348 A 1 
ATOM   2797 C  C   . GLU A 1 348 ? 17.939  -4.045  5.022   1.00 98.62 348 A 1 
ATOM   2798 O  O   . GLU A 1 348 ? 17.623  -4.534  6.109   1.00 98.44 348 A 1 
ATOM   2799 C  CB  . GLU A 1 348 ? 20.179  -4.274  3.846   1.00 97.49 348 A 1 
ATOM   2800 C  CG  . GLU A 1 348 ? 20.449  -5.699  4.355   1.00 95.36 348 A 1 
ATOM   2801 C  CD  . GLU A 1 348 ? 21.268  -6.547  3.375   1.00 95.33 348 A 1 
ATOM   2802 O  OE1 . GLU A 1 348 ? 21.338  -7.779  3.610   1.00 90.50 348 A 1 
ATOM   2803 O  OE2 . GLU A 1 348 ? 21.817  -5.998  2.391   1.00 92.05 348 A 1 
ATOM   2804 N  N   . LEU A 1 349 ? 17.109  -4.045  3.990   1.00 98.66 349 A 1 
ATOM   2805 C  CA  . LEU A 1 349 ? 15.760  -4.624  4.031   1.00 98.70 349 A 1 
ATOM   2806 C  C   . LEU A 1 349 ? 15.783  -6.117  3.661   1.00 98.77 349 A 1 
ATOM   2807 O  O   . LEU A 1 349 ? 15.115  -6.555  2.728   1.00 98.56 349 A 1 
ATOM   2808 C  CB  . LEU A 1 349 ? 14.807  -3.775  3.170   1.00 98.73 349 A 1 
ATOM   2809 C  CG  . LEU A 1 349 ? 14.729  -2.285  3.547   1.00 98.55 349 A 1 
ATOM   2810 C  CD1 . LEU A 1 349 ? 13.698  -1.584  2.655   1.00 98.39 349 A 1 
ATOM   2811 C  CD2 . LEU A 1 349 ? 14.325  -2.058  5.005   1.00 98.26 349 A 1 
ATOM   2812 N  N   . SER A 1 350 ? 16.575  -6.904  4.389   1.00 98.70 350 A 1 
ATOM   2813 C  CA  . SER A 1 350 ? 16.737  -8.342  4.161   1.00 98.77 350 A 1 
ATOM   2814 C  C   . SER A 1 350 ? 15.971  -9.194  5.177   1.00 98.75 350 A 1 
ATOM   2815 O  O   . SER A 1 350 ? 15.752  -8.760  6.312   1.00 98.69 350 A 1 
ATOM   2816 C  CB  . SER A 1 350 ? 18.220  -8.720  4.144   1.00 98.53 350 A 1 
ATOM   2817 O  OG  . SER A 1 350 ? 18.820  -8.619  5.411   1.00 97.92 350 A 1 
ATOM   2818 N  N   . PRO A 1 351 ? 15.615  -10.449 4.829   1.00 98.71 351 A 1 
ATOM   2819 C  CA  . PRO A 1 351 ? 14.964  -11.370 5.767   1.00 98.75 351 A 1 
ATOM   2820 C  C   . PRO A 1 351 ? 15.740  -11.530 7.071   1.00 98.63 351 A 1 
ATOM   2821 O  O   . PRO A 1 351 ? 15.159  -11.491 8.150   1.00 98.48 351 A 1 
ATOM   2822 C  CB  . PRO A 1 351 ? 14.845  -12.701 5.016   1.00 98.53 351 A 1 
ATOM   2823 C  CG  . PRO A 1 351 ? 14.774  -12.273 3.559   1.00 97.89 351 A 1 
ATOM   2824 C  CD  . PRO A 1 351 ? 15.689  -11.050 3.506   1.00 98.57 351 A 1 
ATOM   2825 N  N   . LYS A 1 352 ? 17.068  -11.625 6.999   1.00 98.66 352 A 1 
ATOM   2826 C  CA  . LYS A 1 352 ? 17.940  -11.769 8.166   1.00 98.44 352 A 1 
ATOM   2827 C  C   . LYS A 1 352 ? 17.827  -10.589 9.134   1.00 98.59 352 A 1 
ATOM   2828 O  O   . LYS A 1 352 ? 17.722  -10.805 10.338  1.00 98.27 352 A 1 
ATOM   2829 C  CB  . LYS A 1 352 ? 19.385  -11.960 7.680   1.00 97.88 352 A 1 
ATOM   2830 C  CG  . LYS A 1 352 ? 20.352  -12.212 8.846   1.00 88.25 352 A 1 
ATOM   2831 C  CD  . LYS A 1 352 ? 21.778  -12.403 8.330   1.00 83.26 352 A 1 
ATOM   2832 C  CE  . LYS A 1 352 ? 22.721  -12.611 9.512   1.00 68.65 352 A 1 
ATOM   2833 N  NZ  . LYS A 1 352 ? 24.125  -12.780 9.066   1.00 60.84 352 A 1 
ATOM   2834 N  N   . GLU A 1 353 ? 17.833  -9.358  8.629   1.00 98.61 353 A 1 
ATOM   2835 C  CA  . GLU A 1 353 ? 17.719  -8.164  9.470   1.00 98.67 353 A 1 
ATOM   2836 C  C   . GLU A 1 353 ? 16.335  -8.073  10.136  1.00 98.79 353 A 1 
ATOM   2837 O  O   . GLU A 1 353 ? 16.230  -7.759  11.330  1.00 98.52 353 A 1 
ATOM   2838 C  CB  . GLU A 1 353 ? 18.023  -6.908  8.647   1.00 98.53 353 A 1 
ATOM   2839 C  CG  . GLU A 1 353 ? 19.502  -6.761  8.248   1.00 97.37 353 A 1 
ATOM   2840 C  CD  . GLU A 1 353 ? 20.423  -6.459  9.437   1.00 97.41 353 A 1 
ATOM   2841 O  OE1 . GLU A 1 353 ? 21.382  -7.222  9.671   1.00 93.88 353 A 1 
ATOM   2842 O  OE2 . GLU A 1 353 ? 20.201  -5.435  10.121  1.00 94.94 353 A 1 
ATOM   2843 N  N   . PHE A 1 354 ? 15.269  -8.445  9.422   1.00 98.73 354 A 1 
ATOM   2844 C  CA  . PHE A 1 354 ? 13.919  -8.473  9.978   1.00 98.70 354 A 1 
ATOM   2845 C  C   . PHE A 1 354 ? 13.684  -9.631  10.956  1.00 98.75 354 A 1 
ATOM   2846 O  O   . PHE A 1 354 ? 12.951  -9.464  11.931  1.00 98.54 354 A 1 
ATOM   2847 C  CB  . PHE A 1 354 ? 12.890  -8.467  8.847   1.00 98.77 354 A 1 
ATOM   2848 C  CG  . PHE A 1 354 ? 12.603  -7.086  8.322   1.00 98.78 354 A 1 
ATOM   2849 C  CD1 . PHE A 1 354 ? 11.655  -6.268  8.972   1.00 98.51 354 A 1 
ATOM   2850 C  CD2 . PHE A 1 354 ? 13.294  -6.589  7.202   1.00 98.49 354 A 1 
ATOM   2851 C  CE1 . PHE A 1 354 ? 11.398  -4.967  8.502   1.00 98.19 354 A 1 
ATOM   2852 C  CE2 . PHE A 1 354 ? 13.040  -5.286  6.733   1.00 98.13 354 A 1 
ATOM   2853 C  CZ  . PHE A 1 354 ? 12.092  -4.475  7.381   1.00 98.27 354 A 1 
ATOM   2854 N  N   . GLU A 1 355 ? 14.329  -10.779 10.776  1.00 98.66 355 A 1 
ATOM   2855 C  CA  . GLU A 1 355 ? 14.319  -11.863 11.774  1.00 98.51 355 A 1 
ATOM   2856 C  C   . GLU A 1 355 ? 14.998  -11.431 13.081  1.00 98.50 355 A 1 
ATOM   2857 O  O   . GLU A 1 355 ? 14.471  -11.686 14.167  1.00 98.21 355 A 1 
ATOM   2858 C  CB  . GLU A 1 355 ? 15.008  -13.114 11.216  1.00 98.35 355 A 1 
ATOM   2859 C  CG  . GLU A 1 355 ? 14.128  -13.803 10.178  1.00 96.15 355 A 1 
ATOM   2860 C  CD  . GLU A 1 355 ? 14.729  -15.092 9.626   1.00 94.53 355 A 1 
ATOM   2861 O  OE1 . GLU A 1 355 ? 13.928  -16.012 9.348   1.00 87.27 355 A 1 
ATOM   2862 O  OE2 . GLU A 1 355 ? 15.960  -15.223 9.438   1.00 89.37 355 A 1 
ATOM   2863 N  N   . ILE A 1 356 ? 16.131  -10.730 12.986  1.00 98.65 356 A 1 
ATOM   2864 C  CA  . ILE A 1 356 ? 16.812  -10.144 14.146  1.00 98.49 356 A 1 
ATOM   2865 C  C   . ILE A 1 356 ? 15.904  -9.110  14.817  1.00 98.57 356 A 1 
ATOM   2866 O  O   . ILE A 1 356 ? 15.775  -9.116  16.045  1.00 98.27 356 A 1 
ATOM   2867 C  CB  . ILE A 1 356 ? 18.175  -9.543  13.733  1.00 98.22 356 A 1 
ATOM   2868 C  CG1 . ILE A 1 356 ? 19.160  -10.664 13.335  1.00 96.83 356 A 1 
ATOM   2869 C  CG2 . ILE A 1 356 ? 18.780  -8.694  14.873  1.00 96.85 356 A 1 
ATOM   2870 C  CD1 . ILE A 1 356 ? 20.399  -10.156 12.570  1.00 93.76 356 A 1 
ATOM   2871 N  N   . LEU A 1 357 ? 15.247  -8.242  14.046  1.00 98.53 357 A 1 
ATOM   2872 C  CA  . LEU A 1 357 ? 14.298  -7.257  14.570  1.00 98.52 357 A 1 
ATOM   2873 C  C   . LEU A 1 357 ? 13.140  -7.936  15.313  1.00 98.65 357 A 1 
ATOM   2874 O  O   . LEU A 1 357 ? 12.845  -7.557  16.444  1.00 98.48 357 A 1 
ATOM   2875 C  CB  . LEU A 1 357 ? 13.788  -6.364  13.429  1.00 98.52 357 A 1 
ATOM   2876 C  CG  . LEU A 1 357 ? 12.752  -5.324  13.877  1.00 98.26 357 A 1 
ATOM   2877 C  CD1 . LEU A 1 357 ? 13.325  -4.349  14.907  1.00 97.78 357 A 1 
ATOM   2878 C  CD2 . LEU A 1 357 ? 12.259  -4.523  12.676  1.00 97.63 357 A 1 
ATOM   2879 N  N   . ALA A 1 358 ? 12.526  -8.963  14.732  1.00 98.64 358 A 1 
ATOM   2880 C  CA  . ALA A 1 358 ? 11.440  -9.706  15.356  1.00 98.53 358 A 1 
ATOM   2881 C  C   . ALA A 1 358 ? 11.891  -10.345 16.684  1.00 98.34 358 A 1 
ATOM   2882 O  O   . ALA A 1 358 ? 11.234  -10.183 17.714  1.00 98.02 358 A 1 
ATOM   2883 C  CB  . ALA A 1 358 ? 10.911  -10.745 14.355  1.00 98.38 358 A 1 
ATOM   2884 N  N   . ALA A 1 359 ? 13.070  -10.972 16.716  1.00 98.49 359 A 1 
ATOM   2885 C  CA  . ALA A 1 359 ? 13.635  -11.549 17.937  1.00 98.39 359 A 1 
ATOM   2886 C  C   . ALA A 1 359 ? 13.957  -10.491 19.014  1.00 98.25 359 A 1 
ATOM   2887 O  O   . ALA A 1 359 ? 13.834  -10.764 20.213  1.00 97.60 359 A 1 
ATOM   2888 C  CB  . ALA A 1 359 ? 14.882  -12.351 17.551  1.00 98.12 359 A 1 
ATOM   2889 N  N   . ARG A 1 360 ? 14.344  -9.278  18.619  1.00 98.36 360 A 1 
ATOM   2890 C  CA  . ARG A 1 360 ? 14.516  -8.148  19.541  1.00 98.28 360 A 1 
ATOM   2891 C  C   . ARG A 1 360 ? 13.175  -7.667  20.085  1.00 98.10 360 A 1 
ATOM   2892 O  O   . ARG A 1 360 ? 13.071  -7.480  21.292  1.00 97.66 360 A 1 
ATOM   2893 C  CB  . ARG A 1 360 ? 15.274  -6.997  18.852  1.00 97.98 360 A 1 
ATOM   2894 C  CG  . ARG A 1 360 ? 16.769  -7.296  18.656  1.00 94.03 360 A 1 
ATOM   2895 C  CD  . ARG A 1 360 ? 17.436  -6.243  17.761  1.00 92.22 360 A 1 
ATOM   2896 N  NE  . ARG A 1 360 ? 17.359  -4.889  18.337  1.00 86.74 360 A 1 
ATOM   2897 C  CZ  . ARG A 1 360 ? 17.351  -3.741  17.677  1.00 84.18 360 A 1 
ATOM   2898 N  NH1 . ARG A 1 360 ? 17.474  -3.677  16.383  1.00 76.54 360 A 1 
ATOM   2899 N  NH2 . ARG A 1 360 ? 17.217  -2.614  18.319  1.00 75.05 360 A 1 
ATOM   2900 N  N   . MET A 1 361 ? 12.146  -7.536  19.244  1.00 97.98 361 A 1 
ATOM   2901 C  CA  . MET A 1 361 ? 10.800  -7.112  19.668  1.00 97.69 361 A 1 
ATOM   2902 C  C   . MET A 1 361 ? 10.123  -8.096  20.627  1.00 97.13 361 A 1 
ATOM   2903 O  O   . MET A 1 361 ? 9.353   -7.672  21.495  1.00 96.32 361 A 1 
ATOM   2904 C  CB  . MET A 1 361 ? 9.898   -6.887  18.449  1.00 97.51 361 A 1 
ATOM   2905 C  CG  . MET A 1 361 ? 10.307  -5.657  17.634  1.00 96.05 361 A 1 
ATOM   2906 S  SD  . MET A 1 361 ? 9.104   -5.152  16.372  1.00 94.82 361 A 1 
ATOM   2907 C  CE  . MET A 1 361 ? 9.028   -6.591  15.303  1.00 86.35 361 A 1 
ATOM   2908 N  N   . ASP A 1 362 ? 10.418  -9.389  20.548  1.00 97.03 362 A 1 
ATOM   2909 C  CA  . ASP A 1 362 ? 9.926   -10.360 21.530  1.00 96.14 362 A 1 
ATOM   2910 C  C   . ASP A 1 362 ? 10.411  -10.051 22.953  1.00 95.85 362 A 1 
ATOM   2911 O  O   . ASP A 1 362 ? 9.662   -10.180 23.920  1.00 94.39 362 A 1 
ATOM   2912 C  CB  . ASP A 1 362 ? 10.396  -11.770 21.174  1.00 95.28 362 A 1 
ATOM   2913 C  CG  . ASP A 1 362 ? 9.625   -12.406 20.027  1.00 93.77 362 A 1 
ATOM   2914 O  OD1 . ASP A 1 362 ? 8.501   -11.973 19.702  1.00 91.06 362 A 1 
ATOM   2915 O  OD2 . ASP A 1 362 ? 10.189  -13.350 19.436  1.00 90.65 362 A 1 
ATOM   2916 N  N   . LYS A 1 363 ? 11.685  -9.635  23.074  1.00 96.43 363 A 1 
ATOM   2917 C  CA  . LYS A 1 363 ? 12.379  -9.426  24.348  1.00 96.03 363 A 1 
ATOM   2918 C  C   . LYS A 1 363 ? 12.303  -7.990  24.844  1.00 95.91 363 A 1 
ATOM   2919 O  O   . LYS A 1 363 ? 12.338  -7.754  26.045  1.00 94.41 363 A 1 
ATOM   2920 C  CB  . LYS A 1 363 ? 13.842  -9.869  24.200  1.00 95.36 363 A 1 
ATOM   2921 C  CG  . LYS A 1 363 ? 13.955  -11.364 23.865  1.00 88.88 363 A 1 
ATOM   2922 C  CD  . LYS A 1 363 ? 15.431  -11.770 23.714  1.00 82.40 363 A 1 
ATOM   2923 C  CE  . LYS A 1 363 ? 15.500  -13.242 23.309  1.00 72.70 363 A 1 
ATOM   2924 N  NZ  . LYS A 1 363 ? 16.900  -13.721 23.172  1.00 62.56 363 A 1 
ATOM   2925 N  N   . ASP A 1 364 ? 12.217  -7.023  23.948  1.00 96.48 364 A 1 
ATOM   2926 C  CA  . ASP A 1 364 ? 12.219  -5.597  24.230  1.00 96.64 364 A 1 
ATOM   2927 C  C   . ASP A 1 364 ? 10.834  -4.987  23.960  1.00 96.71 364 A 1 
ATOM   2928 O  O   . ASP A 1 364 ? 10.449  -4.688  22.834  1.00 96.48 364 A 1 
ATOM   2929 C  CB  . ASP A 1 364 ? 13.349  -4.914  23.445  1.00 96.47 364 A 1 
ATOM   2930 C  CG  . ASP A 1 364 ? 13.483  -3.424  23.754  1.00 96.21 364 A 1 
ATOM   2931 O  OD1 . ASP A 1 364 ? 12.568  -2.846  24.389  1.00 94.61 364 A 1 
ATOM   2932 O  OD2 . ASP A 1 364 ? 14.498  -2.840  23.317  1.00 93.85 364 A 1 
ATOM   2933 N  N   . LEU A 1 365 ? 10.079  -4.788  25.051  1.00 95.55 365 A 1 
ATOM   2934 C  CA  . LEU A 1 365 ? 8.739   -4.215  24.987  1.00 94.93 365 A 1 
ATOM   2935 C  C   . LEU A 1 365 ? 8.752   -2.758  24.503  1.00 95.43 365 A 1 
ATOM   2936 O  O   . LEU A 1 365 ? 7.772   -2.322  23.894  1.00 95.15 365 A 1 
ATOM   2937 C  CB  . LEU A 1 365 ? 8.066   -4.351  26.361  1.00 93.48 365 A 1 
ATOM   2938 C  CG  . LEU A 1 365 ? 6.594   -3.913  26.382  1.00 83.44 365 A 1 
ATOM   2939 C  CD1 . LEU A 1 365 ? 5.710   -4.782  25.482  1.00 81.31 365 A 1 
ATOM   2940 C  CD2 . LEU A 1 365 ? 6.046   -4.012  27.811  1.00 82.01 365 A 1 
ATOM   2941 N  N   . GLN A 1 366 ? 9.815   -1.987  24.777  1.00 95.55 366 A 1 
ATOM   2942 C  CA  . GLN A 1 366 ? 9.895   -0.610  24.290  1.00 95.51 366 A 1 
ATOM   2943 C  C   . GLN A 1 366 ? 10.056  -0.580  22.775  1.00 96.15 366 A 1 
ATOM   2944 O  O   . GLN A 1 366 ? 9.355   0.185   22.108  1.00 95.99 366 A 1 
ATOM   2945 C  CB  . GLN A 1 366 ? 11.062  0.141   24.953  1.00 94.97 366 A 1 
ATOM   2946 C  CG  . GLN A 1 366 ? 10.815  0.424   26.437  1.00 81.33 366 A 1 
ATOM   2947 C  CD  . GLN A 1 366 ? 11.906  1.310   27.045  1.00 73.69 366 A 1 
ATOM   2948 O  OE1 . GLN A 1 366 ? 12.922  1.616   26.445  1.00 66.37 366 A 1 
ATOM   2949 N  NE2 . GLN A 1 366 ? 11.729  1.786   28.242  1.00 62.51 366 A 1 
ATOM   2950 N  N   . LEU A 1 367 ? 10.880  -1.462  22.220  1.00 96.78 367 A 1 
ATOM   2951 C  CA  . LEU A 1 367 ? 11.043  -1.611  20.775  1.00 97.26 367 A 1 
ATOM   2952 C  C   . LEU A 1 367 ? 9.742   -2.081  20.115  1.00 97.48 367 A 1 
ATOM   2953 O  O   . LEU A 1 367 ? 9.333   -1.513  19.105  1.00 97.42 367 A 1 
ATOM   2954 C  CB  . LEU A 1 367 ? 12.193  -2.588  20.513  1.00 97.41 367 A 1 
ATOM   2955 C  CG  . LEU A 1 367 ? 12.508  -2.802  19.021  1.00 97.02 367 A 1 
ATOM   2956 C  CD1 . LEU A 1 367 ? 12.971  -1.516  18.339  1.00 96.56 367 A 1 
ATOM   2957 C  CD2 . LEU A 1 367 ? 13.618  -3.844  18.896  1.00 96.28 367 A 1 
ATOM   2958 N  N   . PHE A 1 368 ? 9.045   -3.063  20.694  1.00 97.27 368 A 1 
ATOM   2959 C  CA  . PHE A 1 368 ? 7.740   -3.487  20.191  1.00 97.17 368 A 1 
ATOM   2960 C  C   . PHE A 1 368 ? 6.709   -2.351  20.227  1.00 97.17 368 A 1 
ATOM   2961 O  O   . PHE A 1 368 ? 5.958   -2.168  19.274  1.00 97.16 368 A 1 
ATOM   2962 C  CB  . PHE A 1 368 ? 7.230   -4.692  20.997  1.00 96.89 368 A 1 
ATOM   2963 C  CG  . PHE A 1 368 ? 5.845   -5.118  20.552  1.00 96.95 368 A 1 
ATOM   2964 C  CD1 . PHE A 1 368 ? 4.706   -4.645  21.226  1.00 96.61 368 A 1 
ATOM   2965 C  CD2 . PHE A 1 368 ? 5.685   -5.869  19.374  1.00 96.69 368 A 1 
ATOM   2966 C  CE1 . PHE A 1 368 ? 3.421   -4.909  20.726  1.00 96.19 368 A 1 
ATOM   2967 C  CE2 . PHE A 1 368 ? 4.398   -6.139  18.871  1.00 96.12 368 A 1 
ATOM   2968 C  CZ  . PHE A 1 368 ? 3.275   -5.646  19.542  1.00 96.15 368 A 1 
ATOM   2969 N  N   . ASN A 1 369 ? 6.682   -1.559  21.309  1.00 96.59 369 A 1 
ATOM   2970 C  CA  . ASN A 1 369 ? 5.762   -0.425  21.405  1.00 96.13 369 A 1 
ATOM   2971 C  C   . ASN A 1 369 ? 6.063   0.645   20.349  1.00 96.35 369 A 1 
ATOM   2972 O  O   . ASN A 1 369 ? 5.129   1.233   19.815  1.00 96.23 369 A 1 
ATOM   2973 C  CB  . ASN A 1 369 ? 5.826   0.174   22.811  1.00 95.52 369 A 1 
ATOM   2974 C  CG  . ASN A 1 369 ? 5.178   -0.688  23.882  1.00 93.07 369 A 1 
ATOM   2975 O  OD1 . ASN A 1 369 ? 4.367   -1.564  23.663  1.00 88.65 369 A 1 
ATOM   2976 N  ND2 . ASN A 1 369 ? 5.498   -0.403  25.129  1.00 87.56 369 A 1 
ATOM   2977 N  N   . LYS A 1 370 ? 7.338   0.870   20.011  1.00 96.58 370 A 1 
ATOM   2978 C  CA  . LYS A 1 370 ? 7.744   1.744   18.902  1.00 96.64 370 A 1 
ATOM   2979 C  C   . LYS A 1 370 ? 7.212   1.225   17.563  1.00 97.00 370 A 1 
ATOM   2980 O  O   . LYS A 1 370 ? 6.549   1.965   16.849  1.00 96.87 370 A 1 
ATOM   2981 C  CB  . LYS A 1 370 ? 9.272   1.857   18.863  1.00 95.64 370 A 1 
ATOM   2982 C  CG  . LYS A 1 370 ? 9.747   3.299   19.085  1.00 87.75 370 A 1 
ATOM   2983 C  CD  . LYS A 1 370 ? 11.269  3.376   18.927  1.00 85.80 370 A 1 
ATOM   2984 C  CE  . LYS A 1 370 ? 11.757  4.809   19.158  1.00 76.62 370 A 1 
ATOM   2985 N  NZ  . LYS A 1 370 ? 12.982  5.075   18.380  1.00 71.16 370 A 1 
ATOM   2986 N  N   . TYR A 1 371 ? 7.428   -0.057  17.276  1.00 97.10 371 A 1 
ATOM   2987 C  CA  . TYR A 1 371 ? 6.865   -0.711  16.101  1.00 97.43 371 A 1 
ATOM   2988 C  C   . TYR A 1 371 ? 5.336   -0.569  16.057  1.00 97.44 371 A 1 
ATOM   2989 O  O   . TYR A 1 371 ? 4.775   -0.199  15.031  1.00 97.36 371 A 1 
ATOM   2990 C  CB  . TYR A 1 371 ? 7.292   -2.187  16.089  1.00 97.59 371 A 1 
ATOM   2991 C  CG  . TYR A 1 371 ? 6.430   -3.059  15.203  1.00 97.64 371 A 1 
ATOM   2992 C  CD1 . TYR A 1 371 ? 5.343   -3.763  15.760  1.00 97.15 371 A 1 
ATOM   2993 C  CD2 . TYR A 1 371 ? 6.651   -3.112  13.814  1.00 97.24 371 A 1 
ATOM   2994 C  CE1 . TYR A 1 371 ? 4.498   -4.523  14.946  1.00 96.70 371 A 1 
ATOM   2995 C  CE2 . TYR A 1 371 ? 5.809   -3.866  12.991  1.00 96.62 371 A 1 
ATOM   2996 C  CZ  . TYR A 1 371 ? 4.726   -4.575  13.563  1.00 96.72 371 A 1 
ATOM   2997 O  OH  . TYR A 1 371 ? 3.882   -5.302  12.774  1.00 95.55 371 A 1 
ATOM   2998 N  N   . HIS A 1 372 ? 4.648   -0.813  17.165  1.00 96.90 372 A 1 
ATOM   2999 C  CA  . HIS A 1 372 ? 3.192   -0.748  17.200  1.00 96.31 372 A 1 
ATOM   3000 C  C   . HIS A 1 372 ? 2.634   0.689   17.127  1.00 96.05 372 A 1 
ATOM   3001 O  O   . HIS A 1 372 ? 1.509   0.888   16.667  1.00 95.37 372 A 1 
ATOM   3002 C  CB  . HIS A 1 372 ? 2.672   -1.477  18.443  1.00 95.71 372 A 1 
ATOM   3003 C  CG  . HIS A 1 372 ? 1.183   -1.642  18.406  1.00 94.44 372 A 1 
ATOM   3004 N  ND1 . HIS A 1 372 ? 0.249   -0.735  18.853  1.00 84.99 372 A 1 
ATOM   3005 C  CD2 . HIS A 1 372 ? 0.486   -2.668  17.796  1.00 85.51 372 A 1 
ATOM   3006 C  CE1 . HIS A 1 372 ? -0.967  -1.196  18.538  1.00 86.12 372 A 1 
ATOM   3007 N  NE2 . HIS A 1 372 ? -0.866  -2.366  17.891  1.00 87.66 372 A 1 
ATOM   3008 N  N   . LEU A 1 373 ? 3.400   1.699   17.539  1.00 96.54 373 A 1 
ATOM   3009 C  CA  . LEU A 1 373 ? 3.071   3.098   17.278  1.00 96.04 373 A 1 
ATOM   3010 C  C   . LEU A 1 373 ? 3.085   3.361   15.764  1.00 96.07 373 A 1 
ATOM   3011 O  O   . LEU A 1 373 ? 2.081   3.839   15.214  1.00 95.17 373 A 1 
ATOM   3012 C  CB  . LEU A 1 373 ? 4.065   3.989   18.041  1.00 95.36 373 A 1 
ATOM   3013 C  CG  . LEU A 1 373 ? 3.815   5.503   17.872  1.00 92.20 373 A 1 
ATOM   3014 C  CD1 . LEU A 1 373 ? 2.529   5.937   18.582  1.00 89.78 373 A 1 
ATOM   3015 C  CD2 . LEU A 1 373 ? 4.990   6.285   18.460  1.00 88.90 373 A 1 
ATOM   3016 N  N   . HIS A 1 374 ? 4.161   2.976   15.083  1.00 96.97 374 A 1 
ATOM   3017 C  CA  . HIS A 1 374 ? 4.301   3.133   13.634  1.00 96.98 374 A 1 
ATOM   3018 C  C   . HIS A 1 374 ? 3.325   2.266   12.832  1.00 96.56 374 A 1 
ATOM   3019 O  O   . HIS A 1 374 ? 2.831   2.711   11.792  1.00 95.77 374 A 1 
ATOM   3020 C  CB  . HIS A 1 374 ? 5.750   2.826   13.236  1.00 97.09 374 A 1 
ATOM   3021 C  CG  . HIS A 1 374 ? 6.737   3.793   13.828  1.00 97.27 374 A 1 
ATOM   3022 N  ND1 . HIS A 1 374 ? 6.563   5.169   13.968  1.00 93.79 374 A 1 
ATOM   3023 C  CD2 . HIS A 1 374 ? 7.974   3.480   14.333  1.00 93.99 374 A 1 
ATOM   3024 C  CE1 . HIS A 1 374 ? 7.668   5.656   14.551  1.00 94.87 374 A 1 
ATOM   3025 N  NE2 . HIS A 1 374 ? 8.539   4.663   14.777  1.00 95.04 374 A 1 
ATOM   3026 N  N   . PHE A 1 375 ? 2.924   1.097   13.348  1.00 96.14 375 A 1 
ATOM   3027 C  CA  . PHE A 1 375 ? 1.892   0.234   12.761  1.00 95.68 375 A 1 
ATOM   3028 C  C   . PHE A 1 375 ? 0.587   0.994   12.448  1.00 94.79 375 A 1 
ATOM   3029 O  O   . PHE A 1 375 ? -0.105  0.678   11.491  1.00 93.34 375 A 1 
ATOM   3030 C  CB  . PHE A 1 375 ? 1.625   -0.910  13.743  1.00 95.54 375 A 1 
ATOM   3031 C  CG  . PHE A 1 375 ? 0.560   -1.893  13.313  1.00 95.85 375 A 1 
ATOM   3032 C  CD1 . PHE A 1 375 ? -0.779  -1.706  13.699  1.00 94.83 375 A 1 
ATOM   3033 C  CD2 . PHE A 1 375 ? 0.903   -3.012  12.539  1.00 94.83 375 A 1 
ATOM   3034 C  CE1 . PHE A 1 375 ? -1.765  -2.639  13.310  1.00 94.15 375 A 1 
ATOM   3035 C  CE2 . PHE A 1 375 ? -0.070  -3.942  12.154  1.00 94.05 375 A 1 
ATOM   3036 C  CZ  . PHE A 1 375 ? -1.409  -3.753  12.537  1.00 94.44 375 A 1 
ATOM   3037 N  N   . ARG A 1 376 ? 0.254   2.026   13.238  1.00 93.22 376 A 1 
ATOM   3038 C  CA  . ARG A 1 376 ? -0.893  2.919   13.024  1.00 91.11 376 A 1 
ATOM   3039 C  C   . ARG A 1 376 ? -0.471  4.345   12.627  1.00 90.83 376 A 1 
ATOM   3040 O  O   . ARG A 1 376 ? -1.200  5.299   12.902  1.00 87.03 376 A 1 
ATOM   3041 C  CB  . ARG A 1 376 ? -1.816  2.894   14.249  1.00 87.87 376 A 1 
ATOM   3042 C  CG  . ARG A 1 376 ? -2.578  1.566   14.353  1.00 81.72 376 A 1 
ATOM   3043 C  CD  . ARG A 1 376 ? -3.686  1.694   15.400  1.00 78.79 376 A 1 
ATOM   3044 N  NE  . ARG A 1 376 ? -4.584  0.529   15.418  1.00 77.52 376 A 1 
ATOM   3045 C  CZ  . ARG A 1 376 ? -4.419  -0.589  16.108  1.00 74.42 376 A 1 
ATOM   3046 N  NH1 . ARG A 1 376 ? -3.375  -0.780  16.859  1.00 66.48 376 A 1 
ATOM   3047 N  NH2 . ARG A 1 376 ? -5.309  -1.526  16.048  1.00 68.38 376 A 1 
ATOM   3048 N  N   . ALA A 1 377 ? 0.679   4.499   12.007  1.00 93.75 377 A 1 
ATOM   3049 C  CA  . ALA A 1 377 ? 1.229   5.772   11.553  1.00 93.04 377 A 1 
ATOM   3050 C  C   . ALA A 1 377 ? 1.238   6.862   12.642  1.00 92.77 377 A 1 
ATOM   3051 O  O   . ALA A 1 377 ? 0.873   8.013   12.414  1.00 89.67 377 A 1 
ATOM   3052 C  CB  . ALA A 1 377 ? 0.517   6.177   10.262  1.00 92.04 377 A 1 
ATOM   3053 N  N   . ASP A 1 378 ? 1.629   6.465   13.855  1.00 93.13 378 A 1 
ATOM   3054 C  CA  . ASP A 1 378 ? 1.751   7.322   15.044  1.00 92.26 378 A 1 
ATOM   3055 C  C   . ASP A 1 378 ? 0.421   7.927   15.537  1.00 90.76 378 A 1 
ATOM   3056 O  O   . ASP A 1 378 ? 0.411   8.912   16.279  1.00 86.53 378 A 1 
ATOM   3057 C  CB  . ASP A 1 378 ? 2.849   8.368   14.863  1.00 92.05 378 A 1 
ATOM   3058 C  CG  . ASP A 1 378 ? 4.240   7.804   14.580  1.00 91.75 378 A 1 
ATOM   3059 O  OD1 . ASP A 1 378 ? 4.391   6.607   14.260  1.00 87.09 378 A 1 
ATOM   3060 O  OD2 . ASP A 1 378 ? 5.195   8.610   14.643  1.00 87.47 378 A 1 
ATOM   3061 N  N   . THR A 1 379 ? -0.713  7.333   15.157  1.00 89.26 379 A 1 
ATOM   3062 C  CA  . THR A 1 379 ? -2.014  7.761   15.685  1.00 86.91 379 A 1 
ATOM   3063 C  C   . THR A 1 379 ? -2.118  7.355   17.162  1.00 86.46 379 A 1 
ATOM   3064 O  O   . THR A 1 379 ? -2.042  6.166   17.489  1.00 83.45 379 A 1 
ATOM   3065 C  CB  . THR A 1 379 ? -3.171  7.187   14.881  1.00 85.14 379 A 1 
ATOM   3066 O  OG1 . THR A 1 379 ? -2.990  7.526   13.528  1.00 79.28 379 A 1 
ATOM   3067 C  CG2 . THR A 1 379 ? -4.511  7.784   15.309  1.00 78.94 379 A 1 
ATOM   3068 N  N   . PRO A 1 380 ? -2.309  8.319   18.088  1.00 83.83 380 A 1 
ATOM   3069 C  CA  . PRO A 1 380 ? -2.311  8.034   19.516  1.00 81.96 380 A 1 
ATOM   3070 C  C   . PRO A 1 380 ? -3.575  7.293   19.965  1.00 82.76 380 A 1 
ATOM   3071 O  O   . PRO A 1 380 ? -4.597  7.279   19.282  1.00 78.85 380 A 1 
ATOM   3072 C  CB  . PRO A 1 380 ? -2.166  9.403   20.193  1.00 78.39 380 A 1 
ATOM   3073 C  CG  . PRO A 1 380 ? -2.846  10.351  19.202  1.00 76.43 380 A 1 
ATOM   3074 C  CD  . PRO A 1 380 ? -2.482  9.744   17.851  1.00 79.78 380 A 1 
ATOM   3075 N  N   . GLY A 1 381 ? -3.529  6.721   21.185  1.00 81.75 381 A 1 
ATOM   3076 C  CA  . GLY A 1 381 ? -4.686  6.109   21.850  1.00 81.46 381 A 1 
ATOM   3077 C  C   . GLY A 1 381 ? -4.763  4.587   21.748  1.00 83.29 381 A 1 
ATOM   3078 O  O   . GLY A 1 381 ? -5.623  3.975   22.377  1.00 79.46 381 A 1 
ATOM   3079 N  N   . PHE A 1 382 ? -3.849  3.953   21.017  1.00 83.99 382 A 1 
ATOM   3080 C  CA  . PHE A 1 382 ? -3.791  2.501   20.898  1.00 84.50 382 A 1 
ATOM   3081 C  C   . PHE A 1 382 ? -2.712  1.893   21.804  1.00 85.70 382 A 1 
ATOM   3082 O  O   . PHE A 1 382 ? -1.593  2.384   21.884  1.00 83.36 382 A 1 
ATOM   3083 C  CB  . PHE A 1 382 ? -3.610  2.108   19.434  1.00 81.83 382 A 1 
ATOM   3084 C  CG  . PHE A 1 382 ? -4.760  2.567   18.562  1.00 79.29 382 A 1 
ATOM   3085 C  CD1 . PHE A 1 382 ? -5.964  1.840   18.534  1.00 75.88 382 A 1 
ATOM   3086 C  CD2 . PHE A 1 382 ? -4.639  3.742   17.807  1.00 75.66 382 A 1 
ATOM   3087 C  CE1 . PHE A 1 382 ? -7.036  2.283   17.745  1.00 72.22 382 A 1 
ATOM   3088 C  CE2 . PHE A 1 382 ? -5.712  4.190   17.015  1.00 72.59 382 A 1 
ATOM   3089 C  CZ  . PHE A 1 382 ? -6.910  3.460   16.983  1.00 73.24 382 A 1 
ATOM   3090 N  N   . THR A 1 383 ? -3.061  0.788   22.469  1.00 87.89 383 A 1 
ATOM   3091 C  CA  . THR A 1 383 ? -2.116  -0.004  23.266  1.00 88.32 383 A 1 
ATOM   3092 C  C   . THR A 1 383 ? -2.166  -1.445  22.806  1.00 89.80 383 A 1 
ATOM   3093 O  O   . THR A 1 383 ? -3.255  -1.988  22.607  1.00 87.13 383 A 1 
ATOM   3094 C  CB  . THR A 1 383 ? -2.414  0.082   24.771  1.00 84.56 383 A 1 
ATOM   3095 O  OG1 . THR A 1 383 ? -2.756  1.386   25.162  1.00 73.53 383 A 1 
ATOM   3096 C  CG2 . THR A 1 383 ? -1.187  -0.292  25.605  1.00 71.95 383 A 1 
ATOM   3097 N  N   . CYS A 1 384 ? -1.015  -2.093  22.649  1.00 91.22 384 A 1 
ATOM   3098 C  CA  . CYS A 1 384 ? -0.912  -3.473  22.201  1.00 92.56 384 A 1 
ATOM   3099 C  C   . CYS A 1 384 ? -0.090  -4.295  23.194  1.00 92.34 384 A 1 
ATOM   3100 O  O   . CYS A 1 384 ? 1.123   -4.139  23.316  1.00 90.46 384 A 1 
ATOM   3101 C  CB  . CYS A 1 384 ? -0.334  -3.487  20.783  1.00 92.89 384 A 1 
ATOM   3102 S  SG  . CYS A 1 384 ? -0.473  -5.118  20.020  1.00 92.82 384 A 1 
ATOM   3103 N  N   . LYS A 1 385 ? -0.769  -5.165  23.952  1.00 90.60 385 A 1 
ATOM   3104 C  CA  . LYS A 1 385 ? -0.193  -6.040  24.981  1.00 89.92 385 A 1 
ATOM   3105 C  C   . LYS A 1 385 ? -0.865  -7.419  24.918  1.00 90.67 385 A 1 
ATOM   3106 O  O   . LYS A 1 385 ? -1.936  -7.547  24.322  1.00 87.84 385 A 1 
ATOM   3107 C  CB  . LYS A 1 385 ? -0.353  -5.418  26.381  1.00 86.44 385 A 1 
ATOM   3108 C  CG  . LYS A 1 385 ? 0.366   -4.056  26.541  1.00 77.83 385 A 1 
ATOM   3109 C  CD  . LYS A 1 385 ? 0.238   -3.533  27.981  1.00 75.16 385 A 1 
ATOM   3110 C  CE  . LYS A 1 385 ? 0.919   -2.175  28.106  1.00 64.78 385 A 1 
ATOM   3111 N  NZ  . LYS A 1 385 ? 0.813   -1.605  29.484  1.00 56.81 385 A 1 
ATOM   3112 N  N   . GLY A 1 386 ? -0.259  -8.416  25.549  1.00 90.08 386 A 1 
ATOM   3113 C  CA  . GLY A 1 386 ? -0.806  -9.772  25.591  1.00 90.85 386 A 1 
ATOM   3114 C  C   . GLY A 1 386 ? -1.118  -10.317 24.193  1.00 92.55 386 A 1 
ATOM   3115 O  O   . GLY A 1 386 ? -0.269  -10.224 23.310  1.00 91.51 386 A 1 
ATOM   3116 N  N   . ASN A 1 387 ? -2.349  -10.776 23.973  1.00 91.87 387 A 1 
ATOM   3117 C  CA  . ASN A 1 387 ? -2.787  -11.354 22.700  1.00 92.34 387 A 1 
ATOM   3118 C  C   . ASN A 1 387 ? -2.570  -10.415 21.507  1.00 93.88 387 A 1 
ATOM   3119 O  O   . ASN A 1 387 ? -2.215  -10.879 20.432  1.00 93.20 387 A 1 
ATOM   3120 C  CB  . ASN A 1 387 ? -4.274  -11.744 22.794  1.00 90.20 387 A 1 
ATOM   3121 C  CG  . ASN A 1 387 ? -4.550  -12.838 23.811  1.00 80.37 387 A 1 
ATOM   3122 O  OD1 . ASN A 1 387 ? -3.684  -13.303 24.519  1.00 72.68 387 A 1 
ATOM   3123 N  ND2 . ASN A 1 387 ? -5.793  -13.249 23.949  1.00 71.35 387 A 1 
ATOM   3124 N  N   . CYS A 1 388 ? -2.718  -9.106  21.669  1.00 93.45 388 A 1 
ATOM   3125 C  CA  . CYS A 1 388 ? -2.445  -8.154  20.593  1.00 94.22 388 A 1 
ATOM   3126 C  C   . CYS A 1 388 ? -0.979  -8.215  20.152  1.00 95.12 388 A 1 
ATOM   3127 O  O   . CYS A 1 388 ? -0.695  -8.290  18.962  1.00 95.00 388 A 1 
ATOM   3128 C  CB  . CYS A 1 388 ? -2.828  -6.745  21.056  1.00 93.53 388 A 1 
ATOM   3129 S  SG  . CYS A 1 388 ? -2.460  -5.460  19.817  1.00 92.80 388 A 1 
ATOM   3130 N  N   . LYS A 1 389 ? -0.039  -8.227  21.118  1.00 94.80 389 A 1 
ATOM   3131 C  CA  . LYS A 1 389 ? 1.384   -8.381  20.824  1.00 95.62 389 A 1 
ATOM   3132 C  C   . LYS A 1 389 ? 1.659   -9.734  20.182  1.00 95.99 389 A 1 
ATOM   3133 O  O   . LYS A 1 389 ? 2.355   -9.785  19.171  1.00 95.97 389 A 1 
ATOM   3134 C  CB  . LYS A 1 389 ? 2.235   -8.159  22.089  1.00 95.70 389 A 1 
ATOM   3135 C  CG  . LYS A 1 389 ? 3.736   -8.250  21.761  1.00 95.24 389 A 1 
ATOM   3136 C  CD  . LYS A 1 389 ? 4.662   -8.132  22.982  1.00 93.81 389 A 1 
ATOM   3137 C  CE  . LYS A 1 389 ? 6.091   -8.395  22.479  1.00 91.08 389 A 1 
ATOM   3138 N  NZ  . LYS A 1 389 ? 7.091   -8.575  23.558  1.00 86.62 389 A 1 
ATOM   3139 N  N   . ASN A 1 390 ? 1.094   -10.816 20.737  1.00 95.58 390 A 1 
ATOM   3140 C  CA  . ASN A 1 390 ? 1.277   -12.164 20.216  1.00 95.77 390 A 1 
ATOM   3141 C  C   . ASN A 1 390 ? 0.821   -12.267 18.754  1.00 96.26 390 A 1 
ATOM   3142 O  O   . ASN A 1 390 ? 1.592   -12.694 17.901  1.00 96.26 390 A 1 
ATOM   3143 C  CB  . ASN A 1 390 ? 0.545   -13.160 21.124  1.00 95.12 390 A 1 
ATOM   3144 C  CG  . ASN A 1 390 ? 1.012   -14.573 20.817  1.00 91.22 390 A 1 
ATOM   3145 O  OD1 . ASN A 1 390 ? 2.186   -14.774 20.593  1.00 84.26 390 A 1 
ATOM   3146 N  ND2 . ASN A 1 390 ? 0.133   -15.543 20.803  1.00 82.68 390 A 1 
ATOM   3147 N  N   . ASN A 1 391 ? -0.381  -11.760 18.435  1.00 96.27 391 A 1 
ATOM   3148 C  CA  . ASN A 1 391 ? -0.903  -11.724 17.076  1.00 96.31 391 A 1 
ATOM   3149 C  C   . ASN A 1 391 ? 0.034   -10.970 16.122  1.00 97.03 391 A 1 
ATOM   3150 O  O   . ASN A 1 391 ? 0.341   -11.482 15.050  1.00 97.11 391 A 1 
ATOM   3151 C  CB  . ASN A 1 391 ? -2.297  -11.079 17.076  1.00 95.64 391 A 1 
ATOM   3152 C  CG  . ASN A 1 391 ? -3.371  -11.902 17.765  1.00 93.90 391 A 1 
ATOM   3153 O  OD1 . ASN A 1 391 ? -3.198  -13.028 18.181  1.00 89.57 391 A 1 
ATOM   3154 N  ND2 . ASN A 1 391 ? -4.555  -11.343 17.900  1.00 88.21 391 A 1 
ATOM   3155 N  N   . CYS A 1 392 ? 0.538   -9.799  16.509  1.00 96.70 392 A 1 
ATOM   3156 C  CA  . CYS A 1 392 ? 1.483   -9.043  15.682  1.00 97.11 392 A 1 
ATOM   3157 C  C   . CYS A 1 392 ? 2.782   -9.828  15.431  1.00 97.79 392 A 1 
ATOM   3158 O  O   . CYS A 1 392 ? 3.251   -9.905  14.300  1.00 97.69 392 A 1 
ATOM   3159 C  CB  . CYS A 1 392 ? 1.801   -7.692  16.343  1.00 96.82 392 A 1 
ATOM   3160 S  SG  . CYS A 1 392 ? 0.354   -6.594  16.348  1.00 95.42 392 A 1 
ATOM   3161 N  N   . MET A 1 393 ? 3.352   -10.442 16.485  1.00 97.28 393 A 1 
ATOM   3162 C  CA  . MET A 1 393 ? 4.603   -11.194 16.371  1.00 97.44 393 A 1 
ATOM   3163 C  C   . MET A 1 393 ? 4.448   -12.489 15.569  1.00 97.63 393 A 1 
ATOM   3164 O  O   . MET A 1 393 ? 5.369   -12.873 14.843  1.00 97.43 393 A 1 
ATOM   3165 C  CB  . MET A 1 393 ? 5.172   -11.488 17.767  1.00 97.30 393 A 1 
ATOM   3166 C  CG  . MET A 1 393 ? 5.610   -10.232 18.546  1.00 96.57 393 A 1 
ATOM   3167 S  SD  . MET A 1 393 ? 6.666   -9.038  17.671  1.00 95.94 393 A 1 
ATOM   3168 C  CE  . MET A 1 393 ? 7.997   -10.101 17.101  1.00 92.42 393 A 1 
ATOM   3169 N  N   . CYS A 1 394 ? 3.297   -13.150 15.660  1.00 97.65 394 A 1 
ATOM   3170 C  CA  . CYS A 1 394 ? 2.961   -14.286 14.816  1.00 97.77 394 A 1 
ATOM   3171 C  C   . CYS A 1 394 ? 2.753   -13.857 13.357  1.00 97.95 394 A 1 
ATOM   3172 O  O   . CYS A 1 394 ? 3.330   -14.460 12.456  1.00 97.77 394 A 1 
ATOM   3173 C  CB  . CYS A 1 394 ? 1.731   -15.006 15.389  1.00 97.46 394 A 1 
ATOM   3174 S  SG  . CYS A 1 394 ? 2.056   -15.829 16.973  1.00 97.05 394 A 1 
ATOM   3175 N  N   . ALA A 1 395 ? 2.011   -12.775 13.117  1.00 98.01 395 A 1 
ATOM   3176 C  CA  . ALA A 1 395 ? 1.691   -12.307 11.769  1.00 98.23 395 A 1 
ATOM   3177 C  C   . ALA A 1 395 ? 2.937   -11.939 10.939  1.00 98.39 395 A 1 
ATOM   3178 O  O   . ALA A 1 395 ? 2.995   -12.246 9.747   1.00 98.26 395 A 1 
ATOM   3179 C  CB  . ALA A 1 395 ? 0.737   -11.109 11.877  1.00 98.05 395 A 1 
ATOM   3180 N  N   . VAL A 1 396 ? 3.956   -11.313 11.554  1.00 98.45 396 A 1 
ATOM   3181 C  CA  . VAL A 1 396 ? 5.187   -10.940 10.839  1.00 98.59 396 A 1 
ATOM   3182 C  C   . VAL A 1 396 ? 6.043   -12.147 10.452  1.00 98.52 396 A 1 
ATOM   3183 O  O   . VAL A 1 396 ? 6.742   -12.099 9.439   1.00 98.33 396 A 1 
ATOM   3184 C  CB  . VAL A 1 396 ? 6.030   -9.895  11.599  1.00 98.16 396 A 1 
ATOM   3185 C  CG1 . VAL A 1 396 ? 5.254   -8.591  11.802  1.00 96.47 396 A 1 
ATOM   3186 C  CG2 . VAL A 1 396 ? 6.556   -10.387 12.951  1.00 96.36 396 A 1 
ATOM   3187 N  N   . ARG A 1 397 ? 5.987   -13.245 11.226  1.00 98.02 397 A 1 
ATOM   3188 C  CA  . ARG A 1 397 ? 6.821   -14.447 11.037  1.00 97.64 397 A 1 
ATOM   3189 C  C   . ARG A 1 397 ? 6.137   -15.548 10.237  1.00 97.65 397 A 1 
ATOM   3190 O  O   . ARG A 1 397 ? 6.827   -16.265 9.509   1.00 96.62 397 A 1 
ATOM   3191 C  CB  . ARG A 1 397 ? 7.222   -15.008 12.399  1.00 96.76 397 A 1 
ATOM   3192 C  CG  . ARG A 1 397 ? 8.242   -14.125 13.123  1.00 94.00 397 A 1 
ATOM   3193 C  CD  . ARG A 1 397 ? 8.596   -14.820 14.424  1.00 93.20 397 A 1 
ATOM   3194 N  NE  . ARG A 1 397 ? 9.662   -14.111 15.144  1.00 91.83 397 A 1 
ATOM   3195 C  CZ  . ARG A 1 397 ? 9.617   -13.728 16.403  1.00 92.38 397 A 1 
ATOM   3196 N  NH1 . ARG A 1 397 ? 8.532   -13.770 17.114  1.00 85.12 397 A 1 
ATOM   3197 N  NH2 . ARG A 1 397 ? 10.685  -13.307 16.978  1.00 86.00 397 A 1 
ATOM   3198 N  N   . TYR A 1 398 ? 4.833   -15.691 10.395  1.00 97.84 398 A 1 
ATOM   3199 C  CA  . TYR A 1 398 ? 4.074   -16.834 9.900   1.00 97.59 398 A 1 
ATOM   3200 C  C   . TYR A 1 398 ? 2.954   -16.385 8.952   1.00 97.67 398 A 1 
ATOM   3201 O  O   . TYR A 1 398 ? 1.794   -16.276 9.345   1.00 96.97 398 A 1 
ATOM   3202 C  CB  . TYR A 1 398 ? 3.579   -17.658 11.081  1.00 97.07 398 A 1 
ATOM   3203 C  CG  . TYR A 1 398 ? 4.675   -18.109 12.019  1.00 96.56 398 A 1 
ATOM   3204 C  CD1 . TYR A 1 398 ? 5.646   -19.037 11.601  1.00 95.04 398 A 1 
ATOM   3205 C  CD2 . TYR A 1 398 ? 4.750   -17.585 13.324  1.00 95.01 398 A 1 
ATOM   3206 C  CE1 . TYR A 1 398 ? 6.666   -19.453 12.475  1.00 93.74 398 A 1 
ATOM   3207 C  CE2 . TYR A 1 398 ? 5.758   -17.989 14.206  1.00 93.80 398 A 1 
ATOM   3208 C  CZ  . TYR A 1 398 ? 6.719   -18.925 13.777  1.00 93.67 398 A 1 
ATOM   3209 O  OH  . TYR A 1 398 ? 7.712   -19.317 14.642  1.00 91.76 398 A 1 
ATOM   3210 N  N   . PRO A 1 399 ? 3.280   -16.102 7.669   1.00 97.84 399 A 1 
ATOM   3211 C  CA  . PRO A 1 399 ? 2.271   -15.768 6.670   1.00 97.50 399 A 1 
ATOM   3212 C  C   . PRO A 1 399 ? 1.464   -16.983 6.194   1.00 97.45 399 A 1 
ATOM   3213 O  O   . PRO A 1 399 ? 0.415   -16.797 5.584   1.00 95.94 399 A 1 
ATOM   3214 C  CB  . PRO A 1 399 ? 3.061   -15.128 5.530   1.00 96.59 399 A 1 
ATOM   3215 C  CG  . PRO A 1 399 ? 4.396   -15.863 5.597   1.00 93.82 399 A 1 
ATOM   3216 C  CD  . PRO A 1 399 ? 4.606   -16.055 7.091   1.00 96.77 399 A 1 
ATOM   3217 N  N   . ARG A 1 400 ? 1.909   -18.222 6.465   1.00 97.48 400 A 1 
ATOM   3218 C  CA  . ARG A 1 400 ? 1.120   -19.428 6.184   1.00 97.08 400 A 1 
ATOM   3219 C  C   . ARG A 1 400 ? 0.026   -19.598 7.230   1.00 96.79 400 A 1 
ATOM   3220 O  O   . ARG A 1 400 ? 0.260   -19.378 8.416   1.00 95.51 400 A 1 
ATOM   3221 C  CB  . ARG A 1 400 ? 1.993   -20.683 6.165   1.00 96.13 400 A 1 
ATOM   3222 C  CG  . ARG A 1 400 ? 3.069   -20.636 5.087   1.00 93.07 400 A 1 
ATOM   3223 C  CD  . ARG A 1 400 ? 3.885   -21.922 5.162   1.00 92.79 400 A 1 
ATOM   3224 N  NE  . ARG A 1 400 ? 5.037   -21.846 4.285   1.00 91.40 400 A 1 
ATOM   3225 C  CZ  . ARG A 1 400 ? 5.106   -22.233 3.026   1.00 93.00 400 A 1 
ATOM   3226 N  NH1 . ARG A 1 400 ? 4.111   -22.805 2.404   1.00 85.17 400 A 1 
ATOM   3227 N  NH2 . ARG A 1 400 ? 6.191   -22.034 2.373   1.00 87.04 400 A 1 
ATOM   3228 N  N   . GLN A 1 401 ? -1.163  -20.015 6.796   1.00 95.28 401 A 1 
ATOM   3229 C  CA  . GLN A 1 401 ? -2.344  -20.034 7.666   1.00 93.86 401 A 1 
ATOM   3230 C  C   . GLN A 1 401 ? -2.207  -21.011 8.835   1.00 93.92 401 A 1 
ATOM   3231 O  O   . GLN A 1 401 ? -2.496  -20.664 9.983   1.00 92.15 401 A 1 
ATOM   3232 C  CB  . GLN A 1 401 ? -3.586  -20.356 6.834   1.00 91.26 401 A 1 
ATOM   3233 C  CG  . GLN A 1 401 ? -3.946  -19.190 5.898   1.00 82.99 401 A 1 
ATOM   3234 C  CD  . GLN A 1 401 ? -5.237  -19.431 5.130   1.00 77.71 401 A 1 
ATOM   3235 O  OE1 . GLN A 1 401 ? -5.722  -20.537 4.988   1.00 73.60 401 A 1 
ATOM   3236 N  NE2 . GLN A 1 401 ? -5.832  -18.385 4.596   1.00 69.88 401 A 1 
ATOM   3237 N  N   . ASN A 1 402 ? -1.724  -22.227 8.590   1.00 93.66 402 A 1 
ATOM   3238 C  CA  . ASN A 1 402 ? -1.517  -23.245 9.620   1.00 93.31 402 A 1 
ATOM   3239 C  C   . ASN A 1 402 ? -0.389  -22.872 10.600  1.00 94.82 402 A 1 
ATOM   3240 O  O   . ASN A 1 402 ? -0.525  -23.072 11.804  1.00 93.80 402 A 1 
ATOM   3241 C  CB  . ASN A 1 402 ? -1.253  -24.604 8.940   1.00 90.51 402 A 1 
ATOM   3242 C  CG  . ASN A 1 402 ? -0.024  -24.624 8.043   1.00 78.97 402 A 1 
ATOM   3243 O  OD1 . ASN A 1 402 ? 0.415   -23.624 7.523   1.00 69.91 402 A 1 
ATOM   3244 N  ND2 . ASN A 1 402 ? 0.570   -25.772 7.826   1.00 70.39 402 A 1 
ATOM   3245 N  N   . GLU A 1 403 ? 0.706   -22.287 10.122  1.00 95.06 403 A 1 
ATOM   3246 C  CA  . GLU A 1 403 ? 1.814   -21.835 10.964  1.00 95.35 403 A 1 
ATOM   3247 C  C   . GLU A 1 403 ? 1.393   -20.668 11.856  1.00 96.04 403 A 1 
ATOM   3248 O  O   . GLU A 1 403 ? 1.727   -20.643 13.044  1.00 95.48 403 A 1 
ATOM   3249 C  CB  . GLU A 1 403 ? 3.011   -21.416 10.096  1.00 94.60 403 A 1 
ATOM   3250 C  CG  . GLU A 1 403 ? 3.671   -22.572 9.332   1.00 90.08 403 A 1 
ATOM   3251 C  CD  . GLU A 1 403 ? 4.808   -22.108 8.416   1.00 88.45 403 A 1 
ATOM   3252 O  OE1 . GLU A 1 403 ? 5.432   -22.980 7.765   1.00 81.42 403 A 1 
ATOM   3253 O  OE2 . GLU A 1 403 ? 5.062   -20.885 8.311   1.00 83.69 403 A 1 
ATOM   3254 N  N   . PHE A 1 404 ? 0.608   -19.739 11.325  1.00 95.54 404 A 1 
ATOM   3255 C  CA  . PHE A 1 404 ? 0.040   -18.654 12.105  1.00 95.70 404 A 1 
ATOM   3256 C  C   . PHE A 1 404 ? -0.893  -19.176 13.198  1.00 95.74 404 A 1 
ATOM   3257 O  O   . PHE A 1 404 ? -0.728  -18.819 14.368  1.00 95.50 404 A 1 
ATOM   3258 C  CB  . PHE A 1 404 ? -0.698  -17.667 11.187  1.00 95.80 404 A 1 
ATOM   3259 C  CG  . PHE A 1 404 ? -1.352  -16.540 11.957  1.00 96.47 404 A 1 
ATOM   3260 C  CD1 . PHE A 1 404 ? -2.677  -16.668 12.410  1.00 95.97 404 A 1 
ATOM   3261 C  CD2 . PHE A 1 404 ? -0.608  -15.398 12.309  1.00 96.05 404 A 1 
ATOM   3262 C  CE1 . PHE A 1 404 ? -3.251  -15.662 13.209  1.00 95.49 404 A 1 
ATOM   3263 C  CE2 . PHE A 1 404 ? -1.180  -14.395 13.104  1.00 95.40 404 A 1 
ATOM   3264 C  CZ  . PHE A 1 404 ? -2.497  -14.526 13.561  1.00 95.55 404 A 1 
ATOM   3265 N  N   . ALA A 1 405 ? -1.833  -20.054 12.852  1.00 95.66 405 A 1 
ATOM   3266 C  CA  . ALA A 1 405 ? -2.781  -20.638 13.798  1.00 94.84 405 A 1 
ATOM   3267 C  C   . ALA A 1 405 ? -2.065  -21.371 14.946  1.00 95.03 405 A 1 
ATOM   3268 O  O   . ALA A 1 405 ? -2.401  -21.168 16.108  1.00 94.03 405 A 1 
ATOM   3269 C  CB  . ALA A 1 405 ? -3.724  -21.570 13.031  1.00 93.68 405 A 1 
ATOM   3270 N  N   . ASN A 1 406 ? -1.020  -22.137 14.645  1.00 95.51 406 A 1 
ATOM   3271 C  CA  . ASN A 1 406 ? -0.195  -22.765 15.668  1.00 95.58 406 A 1 
ATOM   3272 C  C   . ASN A 1 406 ? 0.516   -21.720 16.542  1.00 95.85 406 A 1 
ATOM   3273 O  O   . ASN A 1 406 ? 0.482   -21.820 17.765  1.00 94.83 406 A 1 
ATOM   3274 C  CB  . ASN A 1 406 ? 0.804   -23.718 14.985  1.00 94.60 406 A 1 
ATOM   3275 C  CG  . ASN A 1 406 ? 0.136   -24.969 14.437  1.00 84.63 406 A 1 
ATOM   3276 O  OD1 . ASN A 1 406 ? -0.897  -25.417 14.883  1.00 77.44 406 A 1 
ATOM   3277 N  ND2 . ASN A 1 406 ? 0.744   -25.595 13.455  1.00 74.61 406 A 1 
ATOM   3278 N  N   . CYS A 1 407 ? 1.095   -20.680 15.950  1.00 96.15 407 A 1 
ATOM   3279 C  CA  . CYS A 1 407 ? 1.794   -19.641 16.708  1.00 96.01 407 A 1 
ATOM   3280 C  C   . CYS A 1 407 ? 0.898   -18.952 17.745  1.00 95.65 407 A 1 
ATOM   3281 O  O   . CYS A 1 407 ? 1.317   -18.785 18.893  1.00 93.63 407 A 1 
ATOM   3282 C  CB  . CYS A 1 407 ? 2.383   -18.616 15.734  1.00 96.06 407 A 1 
ATOM   3283 S  SG  . CYS A 1 407 ? 3.343   -17.283 16.523  1.00 95.99 407 A 1 
ATOM   3284 N  N   . VAL A 1 408 ? -0.345  -18.574 17.388  1.00 94.97 408 A 1 
ATOM   3285 C  CA  . VAL A 1 408 ? -1.237  -17.846 18.307  1.00 93.45 408 A 1 
ATOM   3286 C  C   . VAL A 1 408 ? -1.822  -18.717 19.424  1.00 91.25 408 A 1 
ATOM   3287 O  O   . VAL A 1 408 ? -2.230  -18.177 20.447  1.00 86.02 408 A 1 
ATOM   3288 C  CB  . VAL A 1 408 ? -2.374  -17.111 17.575  1.00 92.25 408 A 1 
ATOM   3289 C  CG1 . VAL A 1 408 ? -1.810  -16.018 16.668  1.00 84.61 408 A 1 
ATOM   3290 C  CG2 . VAL A 1 408 ? -3.275  -18.033 16.753  1.00 86.41 408 A 1 
ATOM   3291 N  N   . VAL A 1 409 ? -1.866  -20.043 19.243  1.00 91.66 409 A 1 
ATOM   3292 C  CA  . VAL A 1 409 ? -2.371  -20.990 20.248  1.00 88.68 409 A 1 
ATOM   3293 C  C   . VAL A 1 409 ? -1.289  -21.368 21.269  1.00 85.68 409 A 1 
ATOM   3294 O  O   . VAL A 1 409 ? -1.606  -21.555 22.442  1.00 78.73 409 A 1 
ATOM   3295 C  CB  . VAL A 1 409 ? -2.946  -22.248 19.564  1.00 86.04 409 A 1 
ATOM   3296 C  CG1 . VAL A 1 409 ? -3.296  -23.370 20.555  1.00 78.20 409 A 1 
ATOM   3297 C  CG2 . VAL A 1 409 ? -4.238  -21.901 18.811  1.00 80.26 409 A 1 
ATOM   3298 N  N   . TRP A 1 410 ? -0.033  -21.498 20.826  1.00 84.07 410 A 1 
ATOM   3299 C  CA  . TRP A 1 410 ? 1.055   -22.035 21.648  1.00 79.50 410 A 1 
ATOM   3300 C  C   . TRP A 1 410 ? 1.884   -20.974 22.403  1.00 77.19 410 A 1 
ATOM   3301 O  O   . TRP A 1 410 ? 2.683   -21.353 23.267  1.00 68.19 410 A 1 
ATOM   3302 C  CB  . TRP A 1 410 ? 1.945   -22.927 20.783  1.00 74.47 410 A 1 
ATOM   3303 C  CG  . TRP A 1 410 ? 1.307   -24.213 20.306  1.00 69.04 410 A 1 
ATOM   3304 C  CD1 . TRP A 1 410 ? 0.758   -24.409 19.083  1.00 60.37 410 A 1 
ATOM   3305 C  CD2 . TRP A 1 410 ? 1.147   -25.464 21.032  1.00 64.75 410 A 1 
ATOM   3306 N  NE1 . TRP A 1 410 ? 0.262   -25.712 18.990  1.00 56.74 410 A 1 
ATOM   3307 C  CE2 . TRP A 1 410 ? 0.487   -26.390 20.164  1.00 60.25 410 A 1 
ATOM   3308 C  CE3 . TRP A 1 410 ? 1.503   -25.910 22.321  1.00 56.97 410 A 1 
ATOM   3309 C  CZ2 . TRP A 1 410 ? 0.184   -27.709 20.566  1.00 55.64 410 A 1 
ATOM   3310 C  CZ3 . TRP A 1 410 ? 1.197   -27.223 22.725  1.00 54.20 410 A 1 
ATOM   3311 C  CH2 . TRP A 1 410 ? 0.546   -28.108 21.857  1.00 54.06 410 A 1 
ATOM   3312 N  N   . ASN A 1 411 ? 1.706   -19.693 22.097  1.00 69.35 411 A 1 
ATOM   3313 C  CA  . ASN A 1 411 ? 2.415   -18.584 22.750  1.00 67.44 411 A 1 
ATOM   3314 C  C   . ASN A 1 411 ? 1.516   -17.740 23.672  1.00 63.71 411 A 1 
ATOM   3315 O  O   . ASN A 1 411 ? 0.326   -17.549 23.363  1.00 59.61 411 A 1 
ATOM   3316 C  CB  . ASN A 1 411 ? 3.104   -17.707 21.713  1.00 61.30 411 A 1 
ATOM   3317 C  CG  . ASN A 1 411 ? 4.310   -18.343 21.037  1.00 57.11 411 A 1 
ATOM   3318 O  OD1 . ASN A 1 411 ? 5.175   -18.963 21.641  1.00 53.84 411 A 1 
ATOM   3319 N  ND2 . ASN A 1 411 ? 4.456   -18.153 19.740  1.00 50.00 411 A 1 
ATOM   3320 O  OXT . ASN A 1 411 ? 2.063   -17.235 24.694  1.00 50.88 411 A 1 
HETATM 3321 CO CO  . CO  B 2 .   ? -7.770  -0.005  1.000   1.00 89.92 1   B 1 
#
