# Supplementary material for: Theoretical Study of Sphingomyelinases from Entamoeba histolytica and Trichomonas vaginalis Sheds Light on the Evolution of Enzymes Needed for Survival and Colonization
Source: Pathogens. 2025 Jan 5;14(1):32. doi: 10.3390/pathogens14010032 (PMC11768322; doi:10.3390/pathogens14010032)
Supplement: Supplementary file 1 [file pathogens-14-00032-s001.zip › Supplementary structural Files/CIF files aSMase6/aSMase6 no signal peptide/No signal peptide + Co/fold_smase6nosignpeptco_model_3.cif]

# By using this file you agree to the legally binding terms of use found at alphafoldserver.com/output-terms
data_2f77c0fbf88718aa
#
_entry.id 2f77c0fbf88718aa
#
loop_
_atom_type.symbol
C  
CO 
N  
O  
S  
#
loop_
_audit_author.name
_audit_author.pdbx_ordinal
"Google DeepMind" 1 
"Isomorphic Labs" 2 
#
_audit_conform.dict_location https://raw.githubusercontent.com/ihmwg/ModelCIF/master/dist/mmcif_ma.dic
_audit_conform.dict_name     mmcif_ma.dic
_audit_conform.dict_version  1.4.5
#
loop_
_chem_comp.formula
_chem_comp.formula_weight
_chem_comp.id
_chem_comp.mon_nstd_flag
_chem_comp.name
_chem_comp.pdbx_smiles
_chem_comp.pdbx_synonyms
_chem_comp.type
"C3 H7 N O2"    89.093  ALA y ALANINE           C[C@H](N)C(O)=O                  ? "L-PEPTIDE LINKING" 
"C6 H15 N4 O2"  175.209 ARG y ARGININE          N[C@@H](CCCNC(N)=[NH2+])C(O)=O   ? "L-PEPTIDE LINKING" 
"C4 H8 N2 O3"   132.118 ASN y ASPARAGINE        N[C@@H](CC(N)=O)C(O)=O           ? "L-PEPTIDE LINKING" 
"C4 H7 N O4"    133.103 ASP y "ASPARTIC ACID"   N[C@@H](CC(O)=O)C(O)=O           ? "L-PEPTIDE LINKING" 
Co              58.933  CO  . "COBALT (II) ION" "[Co++]"                         ? NON-POLYMER         
"C3 H7 N O2 S"  121.158 CYS y CYSTEINE          N[C@@H](CS)C(O)=O                ? "L-PEPTIDE LINKING" 
"C5 H10 N2 O3"  146.144 GLN y GLUTAMINE         N[C@@H](CCC(N)=O)C(O)=O          ? "L-PEPTIDE LINKING" 
"C5 H9 N O4"    147.129 GLU y "GLUTAMIC ACID"   N[C@@H](CCC(O)=O)C(O)=O          ? "L-PEPTIDE LINKING" 
"C2 H5 N O2"    75.067  GLY y GLYCINE           NCC(O)=O                         ? "PEPTIDE LINKING"   
"C6 H10 N3 O2"  156.162 HIS y HISTIDINE         N[C@@H](Cc1c[nH]c[nH+]1)C(O)=O   ? "L-PEPTIDE LINKING" 
"C6 H13 N O2"   131.173 ILE y ISOLEUCINE        CC[C@H](C)[C@H](N)C(O)=O         ? "L-PEPTIDE LINKING" 
"C6 H13 N O2"   131.173 LEU y LEUCINE           CC(C)C[C@H](N)C(O)=O             ? "L-PEPTIDE LINKING" 
"C6 H15 N2 O2"  147.195 LYS y LYSINE            N[C@@H](CCCC[NH3+])C(O)=O        ? "L-PEPTIDE LINKING" 
"C5 H11 N O2 S" 149.211 MET y METHIONINE        CSCC[C@H](N)C(O)=O               ? "L-PEPTIDE LINKING" 
"C9 H11 N O2"   165.189 PHE y PHENYLALANINE     N[C@@H](Cc1ccccc1)C(O)=O         ? "L-PEPTIDE LINKING" 
"C5 H9 N O2"    115.130 PRO y PROLINE           OC(=O)[C@@H]1CCCN1               ? "L-PEPTIDE LINKING" 
"C3 H7 N O3"    105.093 SER y SERINE            N[C@@H](CO)C(O)=O                ? "L-PEPTIDE LINKING" 
"C4 H9 N O3"    119.119 THR y THREONINE         C[C@@H](O)[C@H](N)C(O)=O         ? "L-PEPTIDE LINKING" 
"C11 H12 N2 O2" 204.225 TRP y TRYPTOPHAN        N[C@@H](Cc1c[nH]c2ccccc12)C(O)=O ? "L-PEPTIDE LINKING" 
"C9 H11 N O3"   181.189 TYR y TYROSINE          N[C@@H](Cc1ccc(O)cc1)C(O)=O      ? "L-PEPTIDE LINKING" 
"C5 H11 N O2"   117.146 VAL y VALINE            CC(C)[C@H](N)C(O)=O              ? "L-PEPTIDE LINKING" 
#
_citation.book_publisher          ?
_citation.country                 UK
_citation.id                      primary
_citation.journal_full            Nature
_citation.journal_id_ASTM         NATUAS
_citation.journal_id_CSD          0006
_citation.journal_id_ISSN         0028-0836
_citation.journal_volume          ?
_citation.page_first              ?
_citation.page_last               ?
_citation.pdbx_database_id_DOI    ?
_citation.pdbx_database_id_PubMed ?
_citation.title                   "Accurate structure prediction of biomolecular interactions with AlphaFold 3"
_citation.year                    2024
#
loop_
_citation_author.citation_id
_citation_author.name
_citation_author.ordinal
primary "Google DeepMind" 1 
primary "Isomorphic Labs" 2 
#
loop_
_entity.id
_entity.pdbx_description
_entity.type
1 . polymer     
2 . non-polymer 
#
_entity_poly.entity_id      1
_entity_poly.pdbx_strand_id A
_entity_poly.type           polypeptide(L)
#
loop_
_entity_poly_seq.entity_id
_entity_poly_seq.hetero
_entity_poly_seq.mon_id
_entity_poly_seq.num
1 n PHE 1   
1 n GLU 2   
1 n MET 3   
1 n TRP 4   
1 n GLN 5   
1 n LEU 6   
1 n THR 7   
1 n ASP 8   
1 n ILE 9   
1 n HIS 10  
1 n LEU 11  
1 n ASP 12  
1 n PRO 13  
1 n MET 14  
1 n TYR 15  
1 n THR 16  
1 n VAL 17  
1 n GLY 18  
1 n SER 19  
1 n ASP 20  
1 n PRO 21  
1 n LEU 22  
1 n LYS 23  
1 n LEU 24  
1 n CYS 25  
1 n ARG 26  
1 n GLU 27  
1 n GLY 28  
1 n LYS 29  
1 n GLY 30  
1 n ASN 31  
1 n ALA 32  
1 n GLY 33  
1 n LYS 34  
1 n TYR 35  
1 n GLY 36  
1 n ASP 37  
1 n TYR 38  
1 n SER 39  
1 n CYS 40  
1 n ASP 41  
1 n ALA 42  
1 n ASN 43  
1 n MET 44  
1 n ALA 45  
1 n LEU 46  
1 n LEU 47  
1 n ASP 48  
1 n SER 49  
1 n LEU 50  
1 n VAL 51  
1 n LYS 52  
1 n PHE 53  
1 n ILE 54  
1 n LYS 55  
1 n ARG 56  
1 n ASN 57  
1 n THR 58  
1 n ASP 59  
1 n VAL 60  
1 n ASN 61  
1 n GLY 62  
1 n LYS 63  
1 n VAL 64  
1 n MET 65  
1 n VAL 66  
1 n TYR 67  
1 n ASN 68  
1 n GLY 69  
1 n ASP 70  
1 n ILE 71  
1 n VAL 72  
1 n SER 73  
1 n ARG 74  
1 n ALA 75  
1 n ILE 76  
1 n PRO 77  
1 n LYS 78  
1 n TYR 79  
1 n ASN 80  
1 n LEU 81  
1 n ASP 82  
1 n TYR 83  
1 n VAL 84  
1 n LYS 85  
1 n GLN 86  
1 n SER 87  
1 n ILE 88  
1 n VAL 89  
1 n ASN 90  
1 n ALA 91  
1 n THR 92  
1 n ALA 93  
1 n LEU 94  
1 n LEU 95  
1 n LYS 96  
1 n LYS 97  
1 n PHE 98  
1 n GLU 99  
1 n ASP 100 
1 n PHE 101 
1 n PHE 102 
1 n ILE 103 
1 n ILE 104 
1 n PRO 105 
1 n MET 106 
1 n LEU 107 
1 n GLY 108 
1 n ASN 109 
1 n HIS 110 
1 n ASP 111 
1 n VAL 112 
1 n TYR 113 
1 n PRO 114 
1 n ALA 115 
1 n ASN 116 
1 n GLN 117 
1 n MET 118 
1 n ALA 119 
1 n ILE 120 
1 n ASN 121 
1 n SER 122 
1 n GLN 123 
1 n TRP 124 
1 n ILE 125 
1 n PHE 126 
1 n GLN 127 
1 n PHE 128 
1 n ALA 129 
1 n ALA 130 
1 n GLU 131 
1 n GLN 132 
1 n PHE 133 
1 n ALA 134 
1 n PRO 135 
1 n PHE 136 
1 n LEU 137 
1 n SER 138 
1 n GLN 139 
1 n ASN 140 
1 n ALA 141 
1 n ILE 142 
1 n GLU 143 
1 n SER 144 
1 n PHE 145 
1 n LYS 146 
1 n HIS 147 
1 n GLY 148 
1 n GLY 149 
1 n TYR 150 
1 n TYR 151 
1 n THR 152 
1 n MET 153 
1 n PRO 154 
1 n PHE 155 
1 n PRO 156 
1 n ALA 157 
1 n HIS 158 
1 n LEU 159 
1 n GLY 160 
1 n ILE 161 
1 n LYS 162 
1 n VAL 163 
1 n PRO 164 
1 n LEU 165 
1 n ASN 166 
1 n ALA 167 
1 n VAL 168 
1 n VAL 169 
1 n LEU 170 
1 n ASN 171 
1 n THR 172 
1 n VAL 173 
1 n LEU 174 
1 n TYR 175 
1 n TYR 176 
1 n ASN 177 
1 n TYR 178 
1 n ASN 179 
1 n LYS 180 
1 n GLN 181 
1 n THR 182 
1 n MET 183 
1 n ASP 184 
1 n SER 185 
1 n THR 186 
1 n ASP 187 
1 n PRO 188 
1 n LEU 189 
1 n GLY 190 
1 n GLN 191 
1 n PHE 192 
1 n GLU 193 
1 n TRP 194 
1 n PHE 195 
1 n LYS 196 
1 n THR 197 
1 n VAL 198 
1 n MET 199 
1 n ASP 200 
1 n GLY 201 
1 n TYR 202 
1 n ARG 203 
1 n LYS 204 
1 n THR 205 
1 n GLY 206 
1 n GLN 207 
1 n ARG 208 
1 n ALA 209 
1 n ILE 210 
1 n VAL 211 
1 n SER 212 
1 n MET 213 
1 n HIS 214 
1 n ILE 215 
1 n CYS 216 
1 n PRO 217 
1 n GLY 218 
1 n VAL 219 
1 n ALA 220 
1 n GLU 221 
1 n ARG 222 
1 n PHE 223 
1 n ASN 224 
1 n TYR 225 
1 n SER 226 
1 n ASP 227 
1 n GLN 228 
1 n LEU 229 
1 n TYR 230 
1 n PRO 231 
1 n GLN 232 
1 n TYR 233 
1 n ASN 234 
1 n ASP 235 
1 n ARG 236 
1 n LEU 237 
1 n VAL 238 
1 n ASP 239 
1 n SER 240 
1 n LEU 241 
1 n ALA 242 
1 n GLU 243 
1 n TYR 244 
1 n ASN 245 
1 n ASP 246 
1 n VAL 247 
1 n ILE 248 
1 n LEU 249 
1 n GLY 250 
1 n VAL 251 
1 n LEU 252 
1 n CYS 253 
1 n GLY 254 
1 n HIS 255 
1 n LEU 256 
1 n HIS 257 
1 n THR 258 
1 n ASP 259 
1 n THR 260 
1 n PHE 261 
1 n ARG 262 
1 n ILE 263 
1 n LEU 264 
1 n SER 265 
1 n LYS 266 
1 n GLY 267 
1 n ASN 268 
1 n LYS 269 
1 n LYS 270 
1 n VAL 271 
1 n MET 272 
1 n ALA 273 
1 n PHE 274 
1 n ILE 275 
1 n GLY 276 
1 n PRO 277 
1 n SER 278 
1 n VAL 279 
1 n ASP 280 
1 n THR 281 
1 n TRP 282 
1 n LEU 283 
1 n GLY 284 
1 n THR 285 
1 n SER 286 
1 n PRO 287 
1 n SER 288 
1 n ILE 289 
1 n ARG 290 
1 n LYS 291 
1 n TYR 292 
1 n ASP 293 
1 n VAL 294 
1 n GLY 295 
1 n ASN 296 
1 n GLY 297 
1 n GLN 298 
1 n GLY 299 
1 n TYR 300 
1 n MET 301 
1 n LYS 302 
1 n GLU 303 
1 n PHE 304 
1 n LYS 305 
1 n ASN 306 
1 n TYR 307 
1 n HIS 308 
1 n PHE 309 
1 n GLN 310 
1 n LEU 311 
1 n ARG 312 
1 n PRO 313 
1 n LYS 314 
1 n LYS 315 
1 n ASP 316 
1 n LYS 317 
1 n LEU 318 
1 n LYS 319 
1 n PRO 320 
1 n LYS 321 
1 n THR 322 
1 n THR 323 
1 n ILE 324 
1 n LYS 325 
1 n GLN 326 
1 n PRO 327 
1 n SER 328 
1 n ASP 329 
1 n GLY 330 
1 n PHE 331 
1 n ASN 332 
1 n LYS 333 
1 n TRP 334 
1 n LYS 335 
1 n PHE 336 
1 n ASN 337 
1 n TYR 338 
1 n GLY 339 
1 n SER 340 
1 n SER 341 
1 n SER 342 
1 n GLU 343 
1 n TYR 344 
1 n GLY 345 
1 n LEU 346 
1 n LYS 347 
1 n GLU 348 
1 n LEU 349 
1 n SER 350 
1 n PRO 351 
1 n LYS 352 
1 n GLU 353 
1 n PHE 354 
1 n GLU 355 
1 n ILE 356 
1 n LEU 357 
1 n ALA 358 
1 n ALA 359 
1 n ARG 360 
1 n MET 361 
1 n ASP 362 
1 n LYS 363 
1 n ASP 364 
1 n LEU 365 
1 n GLN 366 
1 n LEU 367 
1 n PHE 368 
1 n ASN 369 
1 n LYS 370 
1 n TYR 371 
1 n HIS 372 
1 n LEU 373 
1 n HIS 374 
1 n PHE 375 
1 n ARG 376 
1 n ALA 377 
1 n ASP 378 
1 n THR 379 
1 n PRO 380 
1 n GLY 381 
1 n PHE 382 
1 n THR 383 
1 n CYS 384 
1 n LYS 385 
1 n GLY 386 
1 n ASN 387 
1 n CYS 388 
1 n LYS 389 
1 n ASN 390 
1 n ASN 391 
1 n CYS 392 
1 n MET 393 
1 n CYS 394 
1 n ALA 395 
1 n VAL 396 
1 n ARG 397 
1 n TYR 398 
1 n PRO 399 
1 n ARG 400 
1 n GLN 401 
1 n ASN 402 
1 n GLU 403 
1 n PHE 404 
1 n ALA 405 
1 n ASN 406 
1 n CYS 407 
1 n VAL 408 
1 n VAL 409 
1 n TRP 410 
1 n ASN 411 
#
_ma_data.content_type "model coordinates"
_ma_data.id           1
_ma_data.name         Model
#
_ma_model_list.data_id          1
_ma_model_list.model_group_id   1
_ma_model_list.model_group_name "AlphaFold-beta-20231127 (7a14c934-fe78-43c1-a552-7fb305b0ebd1 @ 2024-10-22 07:45:06)"
_ma_model_list.model_id         1
_ma_model_list.model_name       "Top ranked model"
_ma_model_list.model_type       "Ab initio model"
_ma_model_list.ordinal_id       1
#
loop_
_ma_protocol_step.method_type
_ma_protocol_step.ordinal_id
_ma_protocol_step.protocol_id
_ma_protocol_step.step_id
"coevolution MSA" 1 1 1 
"template search" 2 1 2 
modeling          3 1 3 
#
loop_
_ma_qa_metric.id
_ma_qa_metric.mode
_ma_qa_metric.name
_ma_qa_metric.software_group_id
_ma_qa_metric.type
1 global pLDDT 1 pLDDT 
2 local  pLDDT 1 pLDDT 
#
_ma_qa_metric_global.metric_id    1
_ma_qa_metric_global.metric_value 91.54
_ma_qa_metric_global.model_id     1
_ma_qa_metric_global.ordinal_id   1
#
_ma_software_group.group_id    1
_ma_software_group.ordinal_id  1
_ma_software_group.software_id 1
#
loop_
_ma_target_entity.data_id
_ma_target_entity.entity_id
_ma_target_entity.origin
1 1 . 
1 2 . 
#
loop_
_ma_target_entity_instance.asym_id
_ma_target_entity_instance.details
_ma_target_entity_instance.entity_id
A . 1 
B . 2 
#
loop_
_pdbx_data_usage.details
_pdbx_data_usage.id
_pdbx_data_usage.type
_pdbx_data_usage.url
;NON-COMMERCIAL USE ONLY, BY USING THIS FILE YOU AGREE TO THE TERMS OF USE FOUND
AT alphafoldserver.com/output-terms.
;
1 license    ? 
;THE INFORMATION IS NOT INTENDED FOR, HAS NOT BEEN VALIDATED FOR, AND IS NOT
APPROVED FOR CLINICAL USE. IT SHOULD NOT BE USED FOR CLINICAL PURPOSE OR RELIED
ON FOR MEDICAL OR OTHER PROFESSIONAL ADVICE. IT IS THEORETICAL MODELLING ONLY
AND CAUTION SHOULD BE EXERCISED IN ITS USE. IT IS PROVIDED "AS-IS" WITHOUT ANY
WARRANTY OF ANY KIND, WHETHER EXPRESSED OR IMPLIED. NO WARRANTY IS GIVEN THAT
USE OF THE INFORMATION SHALL NOT INFRINGE THE RIGHTS OF ANY THIRD PARTY.
;
2 disclaimer ? 
#
_pdbx_nonpoly_scheme.asym_id       B
_pdbx_nonpoly_scheme.auth_seq_num  1
_pdbx_nonpoly_scheme.entity_id     2
_pdbx_nonpoly_scheme.mon_id        CO
_pdbx_nonpoly_scheme.pdb_ins_code  .
_pdbx_nonpoly_scheme.pdb_seq_num   1
_pdbx_nonpoly_scheme.pdb_strand_id B
#
loop_
_pdbx_poly_seq_scheme.asym_id
_pdbx_poly_seq_scheme.auth_seq_num
_pdbx_poly_seq_scheme.entity_id
_pdbx_poly_seq_scheme.hetero
_pdbx_poly_seq_scheme.mon_id
_pdbx_poly_seq_scheme.pdb_ins_code
_pdbx_poly_seq_scheme.pdb_seq_num
_pdbx_poly_seq_scheme.pdb_strand_id
_pdbx_poly_seq_scheme.seq_id
A 1   1 n PHE . 1   A 1   
A 2   1 n GLU . 2   A 2   
A 3   1 n MET . 3   A 3   
A 4   1 n TRP . 4   A 4   
A 5   1 n GLN . 5   A 5   
A 6   1 n LEU . 6   A 6   
A 7   1 n THR . 7   A 7   
A 8   1 n ASP . 8   A 8   
A 9   1 n ILE . 9   A 9   
A 10  1 n HIS . 10  A 10  
A 11  1 n LEU . 11  A 11  
A 12  1 n ASP . 12  A 12  
A 13  1 n PRO . 13  A 13  
A 14  1 n MET . 14  A 14  
A 15  1 n TYR . 15  A 15  
A 16  1 n THR . 16  A 16  
A 17  1 n VAL . 17  A 17  
A 18  1 n GLY . 18  A 18  
A 19  1 n SER . 19  A 19  
A 20  1 n ASP . 20  A 20  
A 21  1 n PRO . 21  A 21  
A 22  1 n LEU . 22  A 22  
A 23  1 n LYS . 23  A 23  
A 24  1 n LEU . 24  A 24  
A 25  1 n CYS . 25  A 25  
A 26  1 n ARG . 26  A 26  
A 27  1 n GLU . 27  A 27  
A 28  1 n GLY . 28  A 28  
A 29  1 n LYS . 29  A 29  
A 30  1 n GLY . 30  A 30  
A 31  1 n ASN . 31  A 31  
A 32  1 n ALA . 32  A 32  
A 33  1 n GLY . 33  A 33  
A 34  1 n LYS . 34  A 34  
A 35  1 n TYR . 35  A 35  
A 36  1 n GLY . 36  A 36  
A 37  1 n ASP . 37  A 37  
A 38  1 n TYR . 38  A 38  
A 39  1 n SER . 39  A 39  
A 40  1 n CYS . 40  A 40  
A 41  1 n ASP . 41  A 41  
A 42  1 n ALA . 42  A 42  
A 43  1 n ASN . 43  A 43  
A 44  1 n MET . 44  A 44  
A 45  1 n ALA . 45  A 45  
A 46  1 n LEU . 46  A 46  
A 47  1 n LEU . 47  A 47  
A 48  1 n ASP . 48  A 48  
A 49  1 n SER . 49  A 49  
A 50  1 n LEU . 50  A 50  
A 51  1 n VAL . 51  A 51  
A 52  1 n LYS . 52  A 52  
A 53  1 n PHE . 53  A 53  
A 54  1 n ILE . 54  A 54  
A 55  1 n LYS . 55  A 55  
A 56  1 n ARG . 56  A 56  
A 57  1 n ASN . 57  A 57  
A 58  1 n THR . 58  A 58  
A 59  1 n ASP . 59  A 59  
A 60  1 n VAL . 60  A 60  
A 61  1 n ASN . 61  A 61  
A 62  1 n GLY . 62  A 62  
A 63  1 n LYS . 63  A 63  
A 64  1 n VAL . 64  A 64  
A 65  1 n MET . 65  A 65  
A 66  1 n VAL . 66  A 66  
A 67  1 n TYR . 67  A 67  
A 68  1 n ASN . 68  A 68  
A 69  1 n GLY . 69  A 69  
A 70  1 n ASP . 70  A 70  
A 71  1 n ILE . 71  A 71  
A 72  1 n VAL . 72  A 72  
A 73  1 n SER . 73  A 73  
A 74  1 n ARG . 74  A 74  
A 75  1 n ALA . 75  A 75  
A 76  1 n ILE . 76  A 76  
A 77  1 n PRO . 77  A 77  
A 78  1 n LYS . 78  A 78  
A 79  1 n TYR . 79  A 79  
A 80  1 n ASN . 80  A 80  
A 81  1 n LEU . 81  A 81  
A 82  1 n ASP . 82  A 82  
A 83  1 n TYR . 83  A 83  
A 84  1 n VAL . 84  A 84  
A 85  1 n LYS . 85  A 85  
A 86  1 n GLN . 86  A 86  
A 87  1 n SER . 87  A 87  
A 88  1 n ILE . 88  A 88  
A 89  1 n VAL . 89  A 89  
A 90  1 n ASN . 90  A 90  
A 91  1 n ALA . 91  A 91  
A 92  1 n THR . 92  A 92  
A 93  1 n ALA . 93  A 93  
A 94  1 n LEU . 94  A 94  
A 95  1 n LEU . 95  A 95  
A 96  1 n LYS . 96  A 96  
A 97  1 n LYS . 97  A 97  
A 98  1 n PHE . 98  A 98  
A 99  1 n GLU . 99  A 99  
A 100 1 n ASP . 100 A 100 
A 101 1 n PHE . 101 A 101 
A 102 1 n PHE . 102 A 102 
A 103 1 n ILE . 103 A 103 
A 104 1 n ILE . 104 A 104 
A 105 1 n PRO . 105 A 105 
A 106 1 n MET . 106 A 106 
A 107 1 n LEU . 107 A 107 
A 108 1 n GLY . 108 A 108 
A 109 1 n ASN . 109 A 109 
A 110 1 n HIS . 110 A 110 
A 111 1 n ASP . 111 A 111 
A 112 1 n VAL . 112 A 112 
A 113 1 n TYR . 113 A 113 
A 114 1 n PRO . 114 A 114 
A 115 1 n ALA . 115 A 115 
A 116 1 n ASN . 116 A 116 
A 117 1 n GLN . 117 A 117 
A 118 1 n MET . 118 A 118 
A 119 1 n ALA . 119 A 119 
A 120 1 n ILE . 120 A 120 
A 121 1 n ASN . 121 A 121 
A 122 1 n SER . 122 A 122 
A 123 1 n GLN . 123 A 123 
A 124 1 n TRP . 124 A 124 
A 125 1 n ILE . 125 A 125 
A 126 1 n PHE . 126 A 126 
A 127 1 n GLN . 127 A 127 
A 128 1 n PHE . 128 A 128 
A 129 1 n ALA . 129 A 129 
A 130 1 n ALA . 130 A 130 
A 131 1 n GLU . 131 A 131 
A 132 1 n GLN . 132 A 132 
A 133 1 n PHE . 133 A 133 
A 134 1 n ALA . 134 A 134 
A 135 1 n PRO . 135 A 135 
A 136 1 n PHE . 136 A 136 
A 137 1 n LEU . 137 A 137 
A 138 1 n SER . 138 A 138 
A 139 1 n GLN . 139 A 139 
A 140 1 n ASN . 140 A 140 
A 141 1 n ALA . 141 A 141 
A 142 1 n ILE . 142 A 142 
A 143 1 n GLU . 143 A 143 
A 144 1 n SER . 144 A 144 
A 145 1 n PHE . 145 A 145 
A 146 1 n LYS . 146 A 146 
A 147 1 n HIS . 147 A 147 
A 148 1 n GLY . 148 A 148 
A 149 1 n GLY . 149 A 149 
A 150 1 n TYR . 150 A 150 
A 151 1 n TYR . 151 A 151 
A 152 1 n THR . 152 A 152 
A 153 1 n MET . 153 A 153 
A 154 1 n PRO . 154 A 154 
A 155 1 n PHE . 155 A 155 
A 156 1 n PRO . 156 A 156 
A 157 1 n ALA . 157 A 157 
A 158 1 n HIS . 158 A 158 
A 159 1 n LEU . 159 A 159 
A 160 1 n GLY . 160 A 160 
A 161 1 n ILE . 161 A 161 
A 162 1 n LYS . 162 A 162 
A 163 1 n VAL . 163 A 163 
A 164 1 n PRO . 164 A 164 
A 165 1 n LEU . 165 A 165 
A 166 1 n ASN . 166 A 166 
A 167 1 n ALA . 167 A 167 
A 168 1 n VAL . 168 A 168 
A 169 1 n VAL . 169 A 169 
A 170 1 n LEU . 170 A 170 
A 171 1 n ASN . 171 A 171 
A 172 1 n THR . 172 A 172 
A 173 1 n VAL . 173 A 173 
A 174 1 n LEU . 174 A 174 
A 175 1 n TYR . 175 A 175 
A 176 1 n TYR . 176 A 176 
A 177 1 n ASN . 177 A 177 
A 178 1 n TYR . 178 A 178 
A 179 1 n ASN . 179 A 179 
A 180 1 n LYS . 180 A 180 
A 181 1 n GLN . 181 A 181 
A 182 1 n THR . 182 A 182 
A 183 1 n MET . 183 A 183 
A 184 1 n ASP . 184 A 184 
A 185 1 n SER . 185 A 185 
A 186 1 n THR . 186 A 186 
A 187 1 n ASP . 187 A 187 
A 188 1 n PRO . 188 A 188 
A 189 1 n LEU . 189 A 189 
A 190 1 n GLY . 190 A 190 
A 191 1 n GLN . 191 A 191 
A 192 1 n PHE . 192 A 192 
A 193 1 n GLU . 193 A 193 
A 194 1 n TRP . 194 A 194 
A 195 1 n PHE . 195 A 195 
A 196 1 n LYS . 196 A 196 
A 197 1 n THR . 197 A 197 
A 198 1 n VAL . 198 A 198 
A 199 1 n MET . 199 A 199 
A 200 1 n ASP . 200 A 200 
A 201 1 n GLY . 201 A 201 
A 202 1 n TYR . 202 A 202 
A 203 1 n ARG . 203 A 203 
A 204 1 n LYS . 204 A 204 
A 205 1 n THR . 205 A 205 
A 206 1 n GLY . 206 A 206 
A 207 1 n GLN . 207 A 207 
A 208 1 n ARG . 208 A 208 
A 209 1 n ALA . 209 A 209 
A 210 1 n ILE . 210 A 210 
A 211 1 n VAL . 211 A 211 
A 212 1 n SER . 212 A 212 
A 213 1 n MET . 213 A 213 
A 214 1 n HIS . 214 A 214 
A 215 1 n ILE . 215 A 215 
A 216 1 n CYS . 216 A 216 
A 217 1 n PRO . 217 A 217 
A 218 1 n GLY . 218 A 218 
A 219 1 n VAL . 219 A 219 
A 220 1 n ALA . 220 A 220 
A 221 1 n GLU . 221 A 221 
A 222 1 n ARG . 222 A 222 
A 223 1 n PHE . 223 A 223 
A 224 1 n ASN . 224 A 224 
A 225 1 n TYR . 225 A 225 
A 226 1 n SER . 226 A 226 
A 227 1 n ASP . 227 A 227 
A 228 1 n GLN . 228 A 228 
A 229 1 n LEU . 229 A 229 
A 230 1 n TYR . 230 A 230 
A 231 1 n PRO . 231 A 231 
A 232 1 n GLN . 232 A 232 
A 233 1 n TYR . 233 A 233 
A 234 1 n ASN . 234 A 234 
A 235 1 n ASP . 235 A 235 
A 236 1 n ARG . 236 A 236 
A 237 1 n LEU . 237 A 237 
A 238 1 n VAL . 238 A 238 
A 239 1 n ASP . 239 A 239 
A 240 1 n SER . 240 A 240 
A 241 1 n LEU . 241 A 241 
A 242 1 n ALA . 242 A 242 
A 243 1 n GLU . 243 A 243 
A 244 1 n TYR . 244 A 244 
A 245 1 n ASN . 245 A 245 
A 246 1 n ASP . 246 A 246 
A 247 1 n VAL . 247 A 247 
A 248 1 n ILE . 248 A 248 
A 249 1 n LEU . 249 A 249 
A 250 1 n GLY . 250 A 250 
A 251 1 n VAL . 251 A 251 
A 252 1 n LEU . 252 A 252 
A 253 1 n CYS . 253 A 253 
A 254 1 n GLY . 254 A 254 
A 255 1 n HIS . 255 A 255 
A 256 1 n LEU . 256 A 256 
A 257 1 n HIS . 257 A 257 
A 258 1 n THR . 258 A 258 
A 259 1 n ASP . 259 A 259 
A 260 1 n THR . 260 A 260 
A 261 1 n PHE . 261 A 261 
A 262 1 n ARG . 262 A 262 
A 263 1 n ILE . 263 A 263 
A 264 1 n LEU . 264 A 264 
A 265 1 n SER . 265 A 265 
A 266 1 n LYS . 266 A 266 
A 267 1 n GLY . 267 A 267 
A 268 1 n ASN . 268 A 268 
A 269 1 n LYS . 269 A 269 
A 270 1 n LYS . 270 A 270 
A 271 1 n VAL . 271 A 271 
A 272 1 n MET . 272 A 272 
A 273 1 n ALA . 273 A 273 
A 274 1 n PHE . 274 A 274 
A 275 1 n ILE . 275 A 275 
A 276 1 n GLY . 276 A 276 
A 277 1 n PRO . 277 A 277 
A 278 1 n SER . 278 A 278 
A 279 1 n VAL . 279 A 279 
A 280 1 n ASP . 280 A 280 
A 281 1 n THR . 281 A 281 
A 282 1 n TRP . 282 A 282 
A 283 1 n LEU . 283 A 283 
A 284 1 n GLY . 284 A 284 
A 285 1 n THR . 285 A 285 
A 286 1 n SER . 286 A 286 
A 287 1 n PRO . 287 A 287 
A 288 1 n SER . 288 A 288 
A 289 1 n ILE . 289 A 289 
A 290 1 n ARG . 290 A 290 
A 291 1 n LYS . 291 A 291 
A 292 1 n TYR . 292 A 292 
A 293 1 n ASP . 293 A 293 
A 294 1 n VAL . 294 A 294 
A 295 1 n GLY . 295 A 295 
A 296 1 n ASN . 296 A 296 
A 297 1 n GLY . 297 A 297 
A 298 1 n GLN . 298 A 298 
A 299 1 n GLY . 299 A 299 
A 300 1 n TYR . 300 A 300 
A 301 1 n MET . 301 A 301 
A 302 1 n LYS . 302 A 302 
A 303 1 n GLU . 303 A 303 
A 304 1 n PHE . 304 A 304 
A 305 1 n LYS . 305 A 305 
A 306 1 n ASN . 306 A 306 
A 307 1 n TYR . 307 A 307 
A 308 1 n HIS . 308 A 308 
A 309 1 n PHE . 309 A 309 
A 310 1 n GLN . 310 A 310 
A 311 1 n LEU . 311 A 311 
A 312 1 n ARG . 312 A 312 
A 313 1 n PRO . 313 A 313 
A 314 1 n LYS . 314 A 314 
A 315 1 n LYS . 315 A 315 
A 316 1 n ASP . 316 A 316 
A 317 1 n LYS . 317 A 317 
A 318 1 n LEU . 318 A 318 
A 319 1 n LYS . 319 A 319 
A 320 1 n PRO . 320 A 320 
A 321 1 n LYS . 321 A 321 
A 322 1 n THR . 322 A 322 
A 323 1 n THR . 323 A 323 
A 324 1 n ILE . 324 A 324 
A 325 1 n LYS . 325 A 325 
A 326 1 n GLN . 326 A 326 
A 327 1 n PRO . 327 A 327 
A 328 1 n SER . 328 A 328 
A 329 1 n ASP . 329 A 329 
A 330 1 n GLY . 330 A 330 
A 331 1 n PHE . 331 A 331 
A 332 1 n ASN . 332 A 332 
A 333 1 n LYS . 333 A 333 
A 334 1 n TRP . 334 A 334 
A 335 1 n LYS . 335 A 335 
A 336 1 n PHE . 336 A 336 
A 337 1 n ASN . 337 A 337 
A 338 1 n TYR . 338 A 338 
A 339 1 n GLY . 339 A 339 
A 340 1 n SER . 340 A 340 
A 341 1 n SER . 341 A 341 
A 342 1 n SER . 342 A 342 
A 343 1 n GLU . 343 A 343 
A 344 1 n TYR . 344 A 344 
A 345 1 n GLY . 345 A 345 
A 346 1 n LEU . 346 A 346 
A 347 1 n LYS . 347 A 347 
A 348 1 n GLU . 348 A 348 
A 349 1 n LEU . 349 A 349 
A 350 1 n SER . 350 A 350 
A 351 1 n PRO . 351 A 351 
A 352 1 n LYS . 352 A 352 
A 353 1 n GLU . 353 A 353 
A 354 1 n PHE . 354 A 354 
A 355 1 n GLU . 355 A 355 
A 356 1 n ILE . 356 A 356 
A 357 1 n LEU . 357 A 357 
A 358 1 n ALA . 358 A 358 
A 359 1 n ALA . 359 A 359 
A 360 1 n ARG . 360 A 360 
A 361 1 n MET . 361 A 361 
A 362 1 n ASP . 362 A 362 
A 363 1 n LYS . 363 A 363 
A 364 1 n ASP . 364 A 364 
A 365 1 n LEU . 365 A 365 
A 366 1 n GLN . 366 A 366 
A 367 1 n LEU . 367 A 367 
A 368 1 n PHE . 368 A 368 
A 369 1 n ASN . 369 A 369 
A 370 1 n LYS . 370 A 370 
A 371 1 n TYR . 371 A 371 
A 372 1 n HIS . 372 A 372 
A 373 1 n LEU . 373 A 373 
A 374 1 n HIS . 374 A 374 
A 375 1 n PHE . 375 A 375 
A 376 1 n ARG . 376 A 376 
A 377 1 n ALA . 377 A 377 
A 378 1 n ASP . 378 A 378 
A 379 1 n THR . 379 A 379 
A 380 1 n PRO . 380 A 380 
A 381 1 n GLY . 381 A 381 
A 382 1 n PHE . 382 A 382 
A 383 1 n THR . 383 A 383 
A 384 1 n CYS . 384 A 384 
A 385 1 n LYS . 385 A 385 
A 386 1 n GLY . 386 A 386 
A 387 1 n ASN . 387 A 387 
A 388 1 n CYS . 388 A 388 
A 389 1 n LYS . 389 A 389 
A 390 1 n ASN . 390 A 390 
A 391 1 n ASN . 391 A 391 
A 392 1 n CYS . 392 A 392 
A 393 1 n MET . 393 A 393 
A 394 1 n CYS . 394 A 394 
A 395 1 n ALA . 395 A 395 
A 396 1 n VAL . 396 A 396 
A 397 1 n ARG . 397 A 397 
A 398 1 n TYR . 398 A 398 
A 399 1 n PRO . 399 A 399 
A 400 1 n ARG . 400 A 400 
A 401 1 n GLN . 401 A 401 
A 402 1 n ASN . 402 A 402 
A 403 1 n GLU . 403 A 403 
A 404 1 n PHE . 404 A 404 
A 405 1 n ALA . 405 A 405 
A 406 1 n ASN . 406 A 406 
A 407 1 n CYS . 407 A 407 
A 408 1 n VAL . 408 A 408 
A 409 1 n VAL . 409 A 409 
A 410 1 n TRP . 410 A 410 
A 411 1 n ASN . 411 A 411 
#
_software.classification other
_software.date           ?
_software.description    "Structure prediction"
_software.name           AlphaFold
_software.pdbx_ordinal   1
_software.type           package
_software.version        "AlphaFold-beta-20231127 (7a14c934-fe78-43c1-a552-7fb305b0ebd1 @ 2024-10-22 07:45:06)"
#
loop_
_struct_asym.entity_id
_struct_asym.id
1 A 
2 B 
#
loop_
_atom_site.group_PDB
_atom_site.id
_atom_site.type_symbol
_atom_site.label_atom_id
_atom_site.label_alt_id
_atom_site.label_comp_id
_atom_site.label_asym_id
_atom_site.label_entity_id
_atom_site.label_seq_id
_atom_site.pdbx_PDB_ins_code
_atom_site.Cartn_x
_atom_site.Cartn_y
_atom_site.Cartn_z
_atom_site.occupancy
_atom_site.B_iso_or_equiv
_atom_site.auth_seq_id
_atom_site.auth_asym_id
_atom_site.pdbx_PDB_model_num
ATOM   1    N  N   . PHE A 1 1   ? -11.329 14.780  -4.823  1.00 96.41 1   A 1 
ATOM   2    C  CA  . PHE A 1 1   ? -10.883 13.907  -5.918  1.00 97.55 1   A 1 
ATOM   3    C  C   . PHE A 1 1   ? -10.861 12.449  -5.473  1.00 97.95 1   A 1 
ATOM   4    O  O   . PHE A 1 1   ? -10.890 12.170  -4.278  1.00 97.57 1   A 1 
ATOM   5    C  CB  . PHE A 1 1   ? -9.522  14.358  -6.450  1.00 96.99 1   A 1 
ATOM   6    C  CG  . PHE A 1 1   ? -8.360  14.135  -5.507  1.00 97.68 1   A 1 
ATOM   7    C  CD1 . PHE A 1 1   ? -8.050  15.077  -4.505  1.00 97.25 1   A 1 
ATOM   8    C  CD2 . PHE A 1 1   ? -7.546  12.993  -5.645  1.00 97.22 1   A 1 
ATOM   9    C  CE1 . PHE A 1 1   ? -6.949  14.891  -3.658  1.00 96.68 1   A 1 
ATOM   10   C  CE2 . PHE A 1 1   ? -6.432  12.804  -4.798  1.00 96.59 1   A 1 
ATOM   11   C  CZ  . PHE A 1 1   ? -6.136  13.752  -3.819  1.00 96.96 1   A 1 
ATOM   12   N  N   . GLU A 1 2   ? -10.825 11.524  -6.426  1.00 98.19 2   A 1 
ATOM   13   C  CA  . GLU A 1 2   ? -10.664 10.099  -6.161  1.00 98.26 2   A 1 
ATOM   14   C  C   . GLU A 1 2   ? -9.223  9.652   -6.454  1.00 98.47 2   A 1 
ATOM   15   O  O   . GLU A 1 2   ? -8.538  10.213  -7.305  1.00 98.20 2   A 1 
ATOM   16   C  CB  . GLU A 1 2   ? -11.672 9.272   -6.967  1.00 97.87 2   A 1 
ATOM   17   C  CG  . GLU A 1 2   ? -13.146 9.566   -6.618  1.00 94.03 2   A 1 
ATOM   18   C  CD  . GLU A 1 2   ? -14.067 8.569   -7.359  1.00 92.36 2   A 1 
ATOM   19   O  OE1 . GLU A 1 2   ? -14.961 7.956   -6.725  1.00 84.47 2   A 1 
ATOM   20   O  OE2 . GLU A 1 2   ? -13.841 8.257   -8.550  1.00 85.97 2   A 1 
ATOM   21   N  N   . MET A 1 3   ? -8.774  8.600   -5.752  1.00 98.62 3   A 1 
ATOM   22   C  CA  . MET A 1 3   ? -7.423  8.065   -5.892  1.00 98.76 3   A 1 
ATOM   23   C  C   . MET A 1 3   ? -7.414  6.541   -5.769  1.00 98.76 3   A 1 
ATOM   24   O  O   . MET A 1 3   ? -7.907  5.981   -4.791  1.00 98.71 3   A 1 
ATOM   25   C  CB  . MET A 1 3   ? -6.523  8.718   -4.843  1.00 98.56 3   A 1 
ATOM   26   C  CG  . MET A 1 3   ? -5.078  8.207   -4.868  1.00 97.96 3   A 1 
ATOM   27   S  SD  . MET A 1 3   ? -3.986  9.077   -3.710  1.00 96.82 3   A 1 
ATOM   28   C  CE  . MET A 1 3   ? -4.683  8.521   -2.143  1.00 90.53 3   A 1 
ATOM   29   N  N   . TRP A 1 4   ? -6.813  5.866   -6.751  1.00 98.81 4   A 1 
ATOM   30   C  CA  . TRP A 1 4   ? -6.614  4.423   -6.724  1.00 98.86 4   A 1 
ATOM   31   C  C   . TRP A 1 4   ? -5.372  4.046   -5.902  1.00 98.80 4   A 1 
ATOM   32   O  O   . TRP A 1 4   ? -4.372  4.756   -5.922  1.00 98.80 4   A 1 
ATOM   33   C  CB  . TRP A 1 4   ? -6.498  3.908   -8.159  1.00 98.83 4   A 1 
ATOM   34   C  CG  . TRP A 1 4   ? -7.746  4.070   -8.973  1.00 98.81 4   A 1 
ATOM   35   C  CD1 . TRP A 1 4   ? -8.022  5.114   -9.787  1.00 98.56 4   A 1 
ATOM   36   C  CD2 . TRP A 1 4   ? -8.894  3.173   -9.051  1.00 98.75 4   A 1 
ATOM   37   N  NE1 . TRP A 1 4   ? -9.269  4.929   -10.375 1.00 98.41 4   A 1 
ATOM   38   C  CE2 . TRP A 1 4   ? -9.834  3.749   -9.948  1.00 98.58 4   A 1 
ATOM   39   C  CE3 . TRP A 1 4   ? -9.217  1.942   -8.454  1.00 98.58 4   A 1 
ATOM   40   C  CZ2 . TRP A 1 4   ? -11.059 3.111   -10.261 1.00 98.28 4   A 1 
ATOM   41   C  CZ3 . TRP A 1 4   ? -10.436 1.302   -8.763  1.00 98.26 4   A 1 
ATOM   42   C  CH2 . TRP A 1 4   ? -11.346 1.883   -9.656  1.00 98.13 4   A 1 
ATOM   43   N  N   . GLN A 1 5   ? -5.421  2.894   -5.229  1.00 98.81 5   A 1 
ATOM   44   C  CA  . GLN A 1 5   ? -4.265  2.251   -4.607  1.00 98.81 5   A 1 
ATOM   45   C  C   . GLN A 1 5   ? -4.040  0.892   -5.265  1.00 98.86 5   A 1 
ATOM   46   O  O   . GLN A 1 5   ? -4.831  -0.037  -5.075  1.00 98.55 5   A 1 
ATOM   47   C  CB  . GLN A 1 5   ? -4.491  2.136   -3.100  1.00 98.73 5   A 1 
ATOM   48   C  CG  . GLN A 1 5   ? -3.267  1.564   -2.378  1.00 98.45 5   A 1 
ATOM   49   C  CD  . GLN A 1 5   ? -3.506  1.335   -0.889  1.00 98.33 5   A 1 
ATOM   50   O  OE1 . GLN A 1 5   ? -4.631  1.292   -0.401  1.00 94.82 5   A 1 
ATOM   51   N  NE2 . GLN A 1 5   ? -2.468  1.152   -0.124  1.00 94.31 5   A 1 
ATOM   52   N  N   . LEU A 1 6   ? -2.964  0.789   -6.041  1.00 98.75 6   A 1 
ATOM   53   C  CA  . LEU A 1 6   ? -2.530  -0.429  -6.719  1.00 98.60 6   A 1 
ATOM   54   C  C   . LEU A 1 6   ? -1.318  -0.984  -5.967  1.00 98.65 6   A 1 
ATOM   55   O  O   . LEU A 1 6   ? -0.265  -0.344  -5.959  1.00 97.96 6   A 1 
ATOM   56   C  CB  . LEU A 1 6   ? -2.209  -0.055  -8.178  1.00 98.42 6   A 1 
ATOM   57   C  CG  . LEU A 1 6   ? -1.689  -1.221  -9.031  1.00 97.74 6   A 1 
ATOM   58   C  CD1 . LEU A 1 6   ? -2.741  -2.323  -9.178  1.00 96.80 6   A 1 
ATOM   59   C  CD2 . LEU A 1 6   ? -1.349  -0.719  -10.438 1.00 96.49 6   A 1 
ATOM   60   N  N   . THR A 1 7   ? -1.458  -2.154  -5.342  1.00 98.30 7   A 1 
ATOM   61   C  CA  . THR A 1 7   ? -0.397  -2.694  -4.481  1.00 98.23 7   A 1 
ATOM   62   C  C   . THR A 1 7   ? -0.199  -4.190  -4.687  1.00 98.21 7   A 1 
ATOM   63   O  O   . THR A 1 7   ? -1.149  -4.888  -5.047  1.00 97.64 7   A 1 
ATOM   64   C  CB  . THR A 1 7   ? -0.651  -2.328  -3.013  1.00 97.60 7   A 1 
ATOM   65   O  OG1 . THR A 1 7   ? 0.504   -2.530  -2.243  1.00 94.31 7   A 1 
ATOM   66   C  CG2 . THR A 1 7   ? -1.810  -3.088  -2.371  1.00 95.41 7   A 1 
ATOM   67   N  N   . ASP A 1 8   ? 1.038   -4.664  -4.465  1.00 98.19 8   A 1 
ATOM   68   C  CA  . ASP A 1 8   ? 1.414   -6.066  -4.411  1.00 98.19 8   A 1 
ATOM   69   C  C   . ASP A 1 8   ? 0.898   -6.876  -5.615  1.00 98.16 8   A 1 
ATOM   70   O  O   . ASP A 1 8   ? 0.070   -7.775  -5.506  1.00 97.22 8   A 1 
ATOM   71   C  CB  . ASP A 1 8   ? 0.998   -6.665  -3.058  1.00 97.87 8   A 1 
ATOM   72   C  CG  . ASP A 1 8   ? 1.583   -5.887  -1.885  1.00 97.44 8   A 1 
ATOM   73   O  OD1 . ASP A 1 8   ? 2.721   -6.181  -1.476  1.00 95.12 8   A 1 
ATOM   74   O  OD2 . ASP A 1 8   ? 0.875   -4.985  -1.364  1.00 95.42 8   A 1 
ATOM   75   N  N   . ILE A 1 9   ? 1.363   -6.491  -6.809  1.00 97.94 9   A 1 
ATOM   76   C  CA  . ILE A 1 9   ? 0.956   -7.153  -8.053  1.00 97.85 9   A 1 
ATOM   77   C  C   . ILE A 1 9   ? 1.618   -8.527  -8.170  1.00 97.54 9   A 1 
ATOM   78   O  O   . ILE A 1 9   ? 0.955   -9.471  -8.582  1.00 96.24 9   A 1 
ATOM   79   C  CB  . ILE A 1 9   ? 1.273   -6.273  -9.282  1.00 97.75 9   A 1 
ATOM   80   C  CG1 . ILE A 1 9   ? 0.499   -4.936  -9.220  1.00 96.64 9   A 1 
ATOM   81   C  CG2 . ILE A 1 9   ? 0.944   -7.026  -10.583 1.00 96.59 9   A 1 
ATOM   82   C  CD1 . ILE A 1 9   ? 0.876   -3.960  -10.337 1.00 95.38 9   A 1 
ATOM   83   N  N   . HIS A 1 10  ? 2.913   -8.628  -7.868  1.00 97.20 10  A 1 
ATOM   84   C  CA  . HIS A 1 10  ? 3.747   -9.812  -8.049  1.00 96.93 10  A 1 
ATOM   85   C  C   . HIS A 1 10  ? 3.522   -10.477 -9.416  1.00 96.72 10  A 1 
ATOM   86   O  O   . HIS A 1 10  ? 3.107   -11.629 -9.527  1.00 95.22 10  A 1 
ATOM   87   C  CB  . HIS A 1 10  ? 3.566   -10.763 -6.872  1.00 96.58 10  A 1 
ATOM   88   C  CG  . HIS A 1 10  ? 4.050   -10.208 -5.562  1.00 96.75 10  A 1 
ATOM   89   N  ND1 . HIS A 1 10  ? 5.370   -10.200 -5.131  1.00 94.87 10  A 1 
ATOM   90   C  CD2 . HIS A 1 10  ? 3.288   -9.653  -4.574  1.00 95.32 10  A 1 
ATOM   91   C  CE1 . HIS A 1 10  ? 5.376   -9.664  -3.900  1.00 95.11 10  A 1 
ATOM   92   N  NE2 . HIS A 1 10  ? 4.139   -9.319  -3.531  1.00 95.41 10  A 1 
ATOM   93   N  N   . LEU A 1 11  ? 3.749   -9.715  -10.494 1.00 96.68 11  A 1 
ATOM   94   C  CA  . LEU A 1 11  ? 3.484   -10.190 -11.850 1.00 96.50 11  A 1 
ATOM   95   C  C   . LEU A 1 11  ? 4.431   -11.332 -12.231 1.00 96.15 11  A 1 
ATOM   96   O  O   . LEU A 1 11  ? 5.638   -11.121 -12.352 1.00 95.11 11  A 1 
ATOM   97   C  CB  . LEU A 1 11  ? 3.597   -9.013  -12.825 1.00 95.94 11  A 1 
ATOM   98   C  CG  . LEU A 1 11  ? 3.440   -9.418  -14.299 1.00 95.25 11  A 1 
ATOM   99   C  CD1 . LEU A 1 11  ? 2.055   -9.997  -14.600 1.00 93.66 11  A 1 
ATOM   100  C  CD2 . LEU A 1 11  ? 3.660   -8.203  -15.189 1.00 93.22 11  A 1 
ATOM   101  N  N   . ASP A 1 12  ? 3.881   -12.504 -12.550 1.00 95.74 12  A 1 
ATOM   102  C  CA  . ASP A 1 12  ? 4.630   -13.585 -13.176 1.00 95.18 12  A 1 
ATOM   103  C  C   . ASP A 1 12  ? 4.456   -13.573 -14.703 1.00 94.82 12  A 1 
ATOM   104  O  O   . ASP A 1 12  ? 3.440   -14.057 -15.223 1.00 93.94 12  A 1 
ATOM   105  C  CB  . ASP A 1 12  ? 4.267   -14.948 -12.572 1.00 94.23 12  A 1 
ATOM   106  C  CG  . ASP A 1 12  ? 5.211   -16.044 -13.067 1.00 93.54 12  A 1 
ATOM   107  O  OD1 . ASP A 1 12  ? 6.170   -15.747 -13.825 1.00 92.25 12  A 1 
ATOM   108  O  OD2 . ASP A 1 12  ? 5.072   -17.213 -12.670 1.00 91.49 12  A 1 
ATOM   109  N  N   . PRO A 1 13  ? 5.453   -13.087 -15.472 1.00 92.75 13  A 1 
ATOM   110  C  CA  . PRO A 1 13  ? 5.396   -13.111 -16.933 1.00 91.21 13  A 1 
ATOM   111  C  C   . PRO A 1 13  ? 5.471   -14.532 -17.509 1.00 91.70 13  A 1 
ATOM   112  O  O   . PRO A 1 13  ? 5.173   -14.733 -18.680 1.00 90.55 13  A 1 
ATOM   113  C  CB  . PRO A 1 13  ? 6.573   -12.247 -17.382 1.00 89.32 13  A 1 
ATOM   114  C  CG  . PRO A 1 13  ? 7.596   -12.425 -16.256 1.00 87.02 13  A 1 
ATOM   115  C  CD  . PRO A 1 13  ? 6.717   -12.534 -15.014 1.00 90.51 13  A 1 
ATOM   116  N  N   . MET A 1 14  ? 5.853   -15.532 -16.716 1.00 91.59 14  A 1 
ATOM   117  C  CA  . MET A 1 14  ? 5.976   -16.925 -17.127 1.00 91.73 14  A 1 
ATOM   118  C  C   . MET A 1 14  ? 4.712   -17.754 -16.855 1.00 93.66 14  A 1 
ATOM   119  O  O   . MET A 1 14  ? 4.682   -18.935 -17.218 1.00 93.57 14  A 1 
ATOM   120  C  CB  . MET A 1 14  ? 7.195   -17.576 -16.458 1.00 89.51 14  A 1 
ATOM   121  C  CG  . MET A 1 14  ? 8.485   -16.782 -16.672 1.00 83.72 14  A 1 
ATOM   122  S  SD  . MET A 1 14  ? 10.007  -17.734 -16.379 1.00 78.44 14  A 1 
ATOM   123  C  CE  . MET A 1 14  ? 9.959   -18.779 -17.850 1.00 67.66 14  A 1 
ATOM   124  N  N   . TYR A 1 15  ? 3.669   -17.164 -16.256 1.00 93.66 15  A 1 
ATOM   125  C  CA  . TYR A 1 15  ? 2.412   -17.859 -15.974 1.00 94.62 15  A 1 
ATOM   126  C  C   . TYR A 1 15  ? 1.830   -18.479 -17.250 1.00 94.85 15  A 1 
ATOM   127  O  O   . TYR A 1 15  ? 1.570   -17.794 -18.245 1.00 94.36 15  A 1 
ATOM   128  C  CB  . TYR A 1 15  ? 1.407   -16.905 -15.321 1.00 94.96 15  A 1 
ATOM   129  C  CG  . TYR A 1 15  ? 0.121   -17.590 -14.894 1.00 95.90 15  A 1 
ATOM   130  C  CD1 . TYR A 1 15  ? -0.872  -17.928 -15.841 1.00 95.73 15  A 1 
ATOM   131  C  CD2 . TYR A 1 15  ? -0.084  -17.922 -13.544 1.00 95.78 15  A 1 
ATOM   132  C  CE1 . TYR A 1 15  ? -2.032  -18.599 -15.445 1.00 95.42 15  A 1 
ATOM   133  C  CE2 . TYR A 1 15  ? -1.244  -18.589 -13.136 1.00 95.45 15  A 1 
ATOM   134  C  CZ  . TYR A 1 15  ? -2.221  -18.935 -14.090 1.00 95.91 15  A 1 
ATOM   135  O  OH  . TYR A 1 15  ? -3.358  -19.592 -13.693 1.00 95.47 15  A 1 
ATOM   136  N  N   . THR A 1 16  ? 1.559   -19.775 -17.199 1.00 95.70 16  A 1 
ATOM   137  C  CA  . THR A 1 16  ? 1.049   -20.539 -18.337 1.00 96.15 16  A 1 
ATOM   138  C  C   . THR A 1 16  ? -0.313  -21.138 -18.012 1.00 96.51 16  A 1 
ATOM   139  O  O   . THR A 1 16  ? -0.464  -21.942 -17.088 1.00 96.07 16  A 1 
ATOM   140  C  CB  . THR A 1 16  ? 2.065   -21.608 -18.771 1.00 95.45 16  A 1 
ATOM   141  O  OG1 . THR A 1 16  ? 3.268   -20.991 -19.135 1.00 91.67 16  A 1 
ATOM   142  C  CG2 . THR A 1 16  ? 1.598   -22.394 -19.992 1.00 91.42 16  A 1 
ATOM   143  N  N   . VAL A 1 17  ? -1.337  -20.789 -18.788 1.00 96.94 17  A 1 
ATOM   144  C  CA  . VAL A 1 17  ? -2.690  -21.338 -18.640 1.00 96.97 17  A 1 
ATOM   145  C  C   . VAL A 1 17  ? -2.680  -22.851 -18.872 1.00 97.08 17  A 1 
ATOM   146  O  O   . VAL A 1 17  ? -2.135  -23.322 -19.868 1.00 96.17 17  A 1 
ATOM   147  C  CB  . VAL A 1 17  ? -3.685  -20.647 -19.589 1.00 96.24 17  A 1 
ATOM   148  C  CG1 . VAL A 1 17  ? -5.105  -21.203 -19.429 1.00 94.05 17  A 1 
ATOM   149  C  CG2 . VAL A 1 17  ? -3.742  -19.138 -19.331 1.00 94.52 17  A 1 
ATOM   150  N  N   . GLY A 1 18  ? -3.312  -23.616 -17.983 1.00 96.68 18  A 1 
ATOM   151  C  CA  . GLY A 1 18  ? -3.355  -25.076 -18.067 1.00 96.70 18  A 1 
ATOM   152  C  C   . GLY A 1 18  ? -2.113  -25.791 -17.525 1.00 97.22 18  A 1 
ATOM   153  O  O   . GLY A 1 18  ? -2.022  -27.013 -17.641 1.00 96.02 18  A 1 
ATOM   154  N  N   . SER A 1 19  ? -1.170  -25.049 -16.946 1.00 96.85 19  A 1 
ATOM   155  C  CA  . SER A 1 19  ? -0.026  -25.599 -16.217 1.00 96.59 19  A 1 
ATOM   156  C  C   . SER A 1 19  ? -0.419  -26.141 -14.839 1.00 96.57 19  A 1 
ATOM   157  O  O   . SER A 1 19  ? -1.586  -26.078 -14.424 1.00 95.76 19  A 1 
ATOM   158  C  CB  . SER A 1 19  ? 1.074   -24.537 -16.103 1.00 95.92 19  A 1 
ATOM   159  O  OG  . SER A 1 19  ? 0.586   -23.456 -15.351 1.00 93.98 19  A 1 
ATOM   160  N  N   . ASP A 1 20  ? 0.557   -26.709 -14.130 1.00 95.94 20  A 1 
ATOM   161  C  CA  . ASP A 1 20  ? 0.386   -27.245 -12.783 1.00 95.53 20  A 1 
ATOM   162  C  C   . ASP A 1 20  ? 0.578   -26.140 -11.722 1.00 95.05 20  A 1 
ATOM   163  O  O   . ASP A 1 20  ? 1.682   -25.607 -11.597 1.00 94.25 20  A 1 
ATOM   164  C  CB  . ASP A 1 20  ? 1.369   -28.408 -12.587 1.00 95.22 20  A 1 
ATOM   165  C  CG  . ASP A 1 20  ? 1.162   -29.168 -11.278 1.00 94.87 20  A 1 
ATOM   166  O  OD1 . ASP A 1 20  ? 0.328   -28.729 -10.455 1.00 93.13 20  A 1 
ATOM   167  O  OD2 . ASP A 1 20  ? 1.828   -30.208 -11.121 1.00 93.01 20  A 1 
ATOM   168  N  N   . PRO A 1 21  ? -0.449  -25.821 -10.917 1.00 94.73 21  A 1 
ATOM   169  C  CA  . PRO A 1 21  ? -0.314  -24.870 -9.819  1.00 93.51 21  A 1 
ATOM   170  C  C   . PRO A 1 21  ? 0.748   -25.248 -8.785  1.00 92.90 21  A 1 
ATOM   171  O  O   . PRO A 1 21  ? 1.374   -24.365 -8.212  1.00 91.36 21  A 1 
ATOM   172  C  CB  . PRO A 1 21  ? -1.697  -24.788 -9.176  1.00 92.67 21  A 1 
ATOM   173  C  CG  . PRO A 1 21  ? -2.628  -25.153 -10.324 1.00 92.48 21  A 1 
ATOM   174  C  CD  . PRO A 1 21  ? -1.844  -26.217 -11.066 1.00 94.46 21  A 1 
ATOM   175  N  N   . LEU A 1 22  ? 1.002   -26.537 -8.572  1.00 93.65 22  A 1 
ATOM   176  C  CA  . LEU A 1 22  ? 2.058   -27.005 -7.667  1.00 92.72 22  A 1 
ATOM   177  C  C   . LEU A 1 22  ? 3.462   -26.745 -8.216  1.00 92.17 22  A 1 
ATOM   178  O  O   . LEU A 1 22  ? 4.439   -26.798 -7.475  1.00 90.38 22  A 1 
ATOM   179  C  CB  . LEU A 1 22  ? 1.868   -28.507 -7.387  1.00 92.40 22  A 1 
ATOM   180  C  CG  . LEU A 1 22  ? 0.550   -28.884 -6.693  1.00 89.65 22  A 1 
ATOM   181  C  CD1 . LEU A 1 22  ? 0.469   -30.396 -6.542  1.00 86.13 22  A 1 
ATOM   182  C  CD2 . LEU A 1 22  ? 0.442   -28.265 -5.290  1.00 85.29 22  A 1 
ATOM   183  N  N   . LYS A 1 23  ? 3.574   -26.418 -9.510  1.00 92.09 23  A 1 
ATOM   184  C  CA  . LYS A 1 23  ? 4.797   -26.011 -10.203 1.00 92.01 23  A 1 
ATOM   185  C  C   . LYS A 1 23  ? 4.779   -24.521 -10.541 1.00 92.23 23  A 1 
ATOM   186  O  O   . LYS A 1 23  ? 5.227   -24.110 -11.606 1.00 90.82 23  A 1 
ATOM   187  C  CB  . LYS A 1 23  ? 5.019   -26.894 -11.425 1.00 92.02 23  A 1 
ATOM   188  C  CG  . LYS A 1 23  ? 5.230   -28.362 -11.052 1.00 91.25 23  A 1 
ATOM   189  C  CD  . LYS A 1 23  ? 5.636   -29.109 -12.321 1.00 86.60 23  A 1 
ATOM   190  C  CE  . LYS A 1 23  ? 6.038   -30.544 -12.024 1.00 81.87 23  A 1 
ATOM   191  N  NZ  . LYS A 1 23  ? 6.701   -31.107 -13.218 1.00 72.24 23  A 1 
ATOM   192  N  N   . LEU A 1 24  ? 4.225   -23.707 -9.646  1.00 92.11 24  A 1 
ATOM   193  C  CA  . LEU A 1 24  ? 4.171   -22.248 -9.744  1.00 91.90 24  A 1 
ATOM   194  C  C   . LEU A 1 24  ? 3.422   -21.732 -10.990 1.00 93.09 24  A 1 
ATOM   195  O  O   . LEU A 1 24  ? 3.662   -20.623 -11.440 1.00 92.13 24  A 1 
ATOM   196  C  CB  . LEU A 1 24  ? 5.590   -21.659 -9.630  1.00 90.21 24  A 1 
ATOM   197  C  CG  . LEU A 1 24  ? 6.397   -22.113 -8.405  1.00 87.75 24  A 1 
ATOM   198  C  CD1 . LEU A 1 24  ? 7.828   -21.598 -8.508  1.00 84.64 24  A 1 
ATOM   199  C  CD2 . LEU A 1 24  ? 5.769   -21.603 -7.108  1.00 83.33 24  A 1 
ATOM   200  N  N   . CYS A 1 25  ? 2.515   -22.537 -11.553 1.00 93.10 25  A 1 
ATOM   201  C  CA  . CYS A 1 25  ? 1.772   -22.208 -12.767 1.00 93.91 25  A 1 
ATOM   202  C  C   . CYS A 1 25  ? 2.663   -21.914 -13.996 1.00 94.21 25  A 1 
ATOM   203  O  O   . CYS A 1 25  ? 2.267   -21.148 -14.872 1.00 93.54 25  A 1 
ATOM   204  C  CB  . CYS A 1 25  ? 0.758   -21.088 -12.474 1.00 94.10 25  A 1 
ATOM   205  S  SG  . CYS A 1 25  ? -0.428  -21.478 -11.176 1.00 93.59 25  A 1 
ATOM   206  N  N   . ARG A 1 26  ? 3.848   -22.517 -14.089 1.00 94.26 26  A 1 
ATOM   207  C  CA  . ARG A 1 26  ? 4.805   -22.277 -15.186 1.00 93.61 26  A 1 
ATOM   208  C  C   . ARG A 1 26  ? 5.003   -23.485 -16.095 1.00 93.88 26  A 1 
ATOM   209  O  O   . ARG A 1 26  ? 5.291   -23.330 -17.275 1.00 92.49 26  A 1 
ATOM   210  C  CB  . ARG A 1 26  ? 6.151   -21.853 -14.594 1.00 92.11 26  A 1 
ATOM   211  C  CG  . ARG A 1 26  ? 6.035   -20.499 -13.901 1.00 90.42 26  A 1 
ATOM   212  C  CD  . ARG A 1 26  ? 7.363   -20.092 -13.277 1.00 88.75 26  A 1 
ATOM   213  N  NE  . ARG A 1 26  ? 7.260   -18.741 -12.723 1.00 87.85 26  A 1 
ATOM   214  C  CZ  . ARG A 1 26  ? 8.176   -18.071 -12.064 1.00 86.82 26  A 1 
ATOM   215  N  NH1 . ARG A 1 26  ? 9.340   -18.583 -11.776 1.00 82.86 26  A 1 
ATOM   216  N  NH2 . ARG A 1 26  ? 7.931   -16.869 -11.687 1.00 81.65 26  A 1 
ATOM   217  N  N   . GLU A 1 27  ? 4.858   -24.679 -15.546 1.00 94.31 27  A 1 
ATOM   218  C  CA  . GLU A 1 27  ? 5.159   -25.925 -16.239 1.00 94.17 27  A 1 
ATOM   219  C  C   . GLU A 1 27  ? 4.208   -27.061 -15.832 1.00 95.27 27  A 1 
ATOM   220  O  O   . GLU A 1 27  ? 3.325   -26.900 -14.977 1.00 93.54 27  A 1 
ATOM   221  C  CB  . GLU A 1 27  ? 6.639   -26.300 -16.029 1.00 90.74 27  A 1 
ATOM   222  C  CG  . GLU A 1 27  ? 7.090   -26.326 -14.562 1.00 83.02 27  A 1 
ATOM   223  C  CD  . GLU A 1 27  ? 8.544   -26.785 -14.396 1.00 82.68 27  A 1 
ATOM   224  O  OE1 . GLU A 1 27  ? 9.179   -26.356 -13.409 1.00 75.14 27  A 1 
ATOM   225  O  OE2 . GLU A 1 27  ? 9.001   -27.607 -15.223 1.00 75.90 27  A 1 
ATOM   226  N  N   . GLY A 1 28  ? 4.360   -28.231 -16.473 1.00 94.98 28  A 1 
ATOM   227  C  CA  . GLY A 1 28  ? 3.497   -29.379 -16.249 1.00 95.55 28  A 1 
ATOM   228  C  C   . GLY A 1 28  ? 2.100   -29.209 -16.860 1.00 96.79 28  A 1 
ATOM   229  O  O   . GLY A 1 28  ? 1.848   -28.326 -17.683 1.00 95.15 28  A 1 
ATOM   230  N  N   . LYS A 1 29  ? 1.181   -30.115 -16.478 1.00 96.29 29  A 1 
ATOM   231  C  CA  . LYS A 1 29  ? -0.222  -30.087 -16.887 1.00 96.43 29  A 1 
ATOM   232  C  C   . LYS A 1 29  ? -1.101  -30.032 -15.653 1.00 96.52 29  A 1 
ATOM   233  O  O   . LYS A 1 29  ? -0.923  -30.823 -14.734 1.00 93.22 29  A 1 
ATOM   234  C  CB  . LYS A 1 29  ? -0.588  -31.315 -17.741 1.00 94.77 29  A 1 
ATOM   235  C  CG  . LYS A 1 29  ? 0.053   -31.281 -19.123 1.00 84.24 29  A 1 
ATOM   236  C  CD  . LYS A 1 29  ? -0.437  -32.473 -19.965 1.00 77.59 29  A 1 
ATOM   237  C  CE  . LYS A 1 29  ? 0.190   -32.437 -21.355 1.00 67.06 29  A 1 
ATOM   238  N  NZ  . LYS A 1 29  ? -0.244  -33.578 -22.190 1.00 57.60 29  A 1 
ATOM   239  N  N   . GLY A 1 30  ? -2.079  -29.130 -15.665 1.00 96.36 30  A 1 
ATOM   240  C  CA  . GLY A 1 30  ? -2.973  -28.930 -14.542 1.00 95.98 30  A 1 
ATOM   241  C  C   . GLY A 1 30  ? -4.160  -28.056 -14.916 1.00 96.48 30  A 1 
ATOM   242  O  O   . GLY A 1 30  ? -4.630  -28.058 -16.054 1.00 94.81 30  A 1 
ATOM   243  N  N   . ASN A 1 31  ? -4.660  -27.324 -13.946 1.00 95.83 31  A 1 
ATOM   244  C  CA  . ASN A 1 31  ? -5.863  -26.514 -14.056 1.00 94.91 31  A 1 
ATOM   245  C  C   . ASN A 1 31  ? -5.617  -25.041 -13.682 1.00 95.73 31  A 1 
ATOM   246  O  O   . ASN A 1 31  ? -6.536  -24.377 -13.199 1.00 93.97 31  A 1 
ATOM   247  C  CB  . ASN A 1 31  ? -6.998  -27.200 -13.274 1.00 91.85 31  A 1 
ATOM   248  C  CG  . ASN A 1 31  ? -6.683  -27.432 -11.802 1.00 86.44 31  A 1 
ATOM   249  O  OD1 . ASN A 1 31  ? -5.631  -27.119 -11.287 1.00 75.55 31  A 1 
ATOM   250  N  ND2 . ASN A 1 31  ? -7.600  -28.033 -11.077 1.00 78.43 31  A 1 
ATOM   251  N  N   . ALA A 1 32  ? -4.417  -24.534 -13.917 1.00 95.63 32  A 1 
ATOM   252  C  CA  . ALA A 1 32  ? -4.107  -23.114 -13.801 1.00 95.82 32  A 1 
ATOM   253  C  C   . ALA A 1 32  ? -5.059  -22.305 -14.700 1.00 96.04 32  A 1 
ATOM   254  O  O   . ALA A 1 32  ? -5.175  -22.538 -15.905 1.00 95.19 32  A 1 
ATOM   255  C  CB  . ALA A 1 32  ? -2.633  -22.881 -14.153 1.00 95.63 32  A 1 
ATOM   256  N  N   . GLY A 1 33  ? -5.816  -21.401 -14.092 1.00 96.16 33  A 1 
ATOM   257  C  CA  . GLY A 1 33  ? -6.900  -20.676 -14.730 1.00 95.89 33  A 1 
ATOM   258  C  C   . GLY A 1 33  ? -6.406  -19.580 -15.687 1.00 96.51 33  A 1 
ATOM   259  O  O   . GLY A 1 33  ? -5.284  -19.108 -15.596 1.00 96.09 33  A 1 
ATOM   260  N  N   . LYS A 1 34  ? -7.297  -19.120 -16.577 1.00 96.35 34  A 1 
ATOM   261  C  CA  . LYS A 1 34  ? -6.977  -18.039 -17.529 1.00 96.57 34  A 1 
ATOM   262  C  C   . LYS A 1 34  ? -6.489  -16.747 -16.859 1.00 97.01 34  A 1 
ATOM   263  O  O   . LYS A 1 34  ? -5.650  -16.056 -17.418 1.00 96.51 34  A 1 
ATOM   264  C  CB  . LYS A 1 34  ? -8.208  -17.755 -18.412 1.00 95.95 34  A 1 
ATOM   265  C  CG  . LYS A 1 34  ? -7.934  -16.635 -19.436 1.00 93.21 34  A 1 
ATOM   266  C  CD  . LYS A 1 34  ? -9.113  -16.384 -20.371 1.00 90.06 34  A 1 
ATOM   267  C  CE  . LYS A 1 34  ? -8.737  -15.208 -21.268 1.00 84.12 34  A 1 
ATOM   268  N  NZ  . LYS A 1 34  ? -9.836  -14.792 -22.181 1.00 75.61 34  A 1 
ATOM   269  N  N   . TYR A 1 35  ? -7.065  -16.408 -15.706 1.00 97.02 35  A 1 
ATOM   270  C  CA  . TYR A 1 35  ? -6.824  -15.138 -15.012 1.00 97.14 35  A 1 
ATOM   271  C  C   . TYR A 1 35  ? -5.999  -15.293 -13.728 1.00 97.17 35  A 1 
ATOM   272  O  O   . TYR A 1 35  ? -5.898  -14.340 -12.967 1.00 95.80 35  A 1 
ATOM   273  C  CB  . TYR A 1 35  ? -8.169  -14.452 -14.729 1.00 97.16 35  A 1 
ATOM   274  C  CG  . TYR A 1 35  ? -8.924  -14.047 -15.973 1.00 97.35 35  A 1 
ATOM   275  C  CD1 . TYR A 1 35  ? -8.501  -12.930 -16.714 1.00 96.78 35  A 1 
ATOM   276  C  CD2 . TYR A 1 35  ? -10.061 -14.761 -16.387 1.00 96.77 35  A 1 
ATOM   277  C  CE1 . TYR A 1 35  ? -9.205  -12.520 -17.852 1.00 96.16 35  A 1 
ATOM   278  C  CE2 . TYR A 1 35  ? -10.778 -14.365 -17.531 1.00 96.24 35  A 1 
ATOM   279  C  CZ  . TYR A 1 35  ? -10.350 -13.237 -18.255 1.00 96.45 35  A 1 
ATOM   280  O  OH  . TYR A 1 35  ? -11.049 -12.838 -19.364 1.00 95.42 35  A 1 
ATOM   281  N  N   . GLY A 1 36  ? -5.437  -16.484 -13.481 1.00 96.64 36  A 1 
ATOM   282  C  CA  . GLY A 1 36  ? -4.662  -16.746 -12.280 1.00 96.40 36  A 1 
ATOM   283  C  C   . GLY A 1 36  ? -5.086  -18.013 -11.557 1.00 96.48 36  A 1 
ATOM   284  O  O   . GLY A 1 36  ? -6.020  -18.721 -11.962 1.00 95.37 36  A 1 
ATOM   285  N  N   . ASP A 1 37  ? -4.361  -18.290 -10.476 1.00 95.71 37  A 1 
ATOM   286  C  CA  . ASP A 1 37  ? -4.607  -19.386 -9.555  1.00 95.57 37  A 1 
ATOM   287  C  C   . ASP A 1 37  ? -4.233  -18.936 -8.140  1.00 95.23 37  A 1 
ATOM   288  O  O   . ASP A 1 37  ? -3.221  -18.260 -7.971  1.00 94.14 37  A 1 
ATOM   289  C  CB  . ASP A 1 37  ? -3.741  -20.581 -9.963  1.00 95.02 37  A 1 
ATOM   290  C  CG  . ASP A 1 37  ? -4.231  -21.863 -9.314  1.00 94.55 37  A 1 
ATOM   291  O  OD1 . ASP A 1 37  ? -4.053  -22.090 -8.095  1.00 91.93 37  A 1 
ATOM   292  O  OD2 . ASP A 1 37  ? -4.863  -22.652 -10.036 1.00 91.47 37  A 1 
ATOM   293  N  N   . TYR A 1 38  ? -5.007  -19.328 -7.135  1.00 93.49 38  A 1 
ATOM   294  C  CA  . TYR A 1 38  ? -4.748  -18.926 -5.744  1.00 92.41 38  A 1 
ATOM   295  C  C   . TYR A 1 38  ? -3.432  -19.466 -5.155  1.00 91.66 38  A 1 
ATOM   296  O  O   . TYR A 1 38  ? -3.066  -19.093 -4.041  1.00 89.10 38  A 1 
ATOM   297  C  CB  . TYR A 1 38  ? -5.942  -19.329 -4.876  1.00 91.69 38  A 1 
ATOM   298  C  CG  . TYR A 1 38  ? -7.201  -18.527 -5.134  1.00 91.57 38  A 1 
ATOM   299  C  CD1 . TYR A 1 38  ? -7.216  -17.146 -4.866  1.00 90.24 38  A 1 
ATOM   300  C  CD2 . TYR A 1 38  ? -8.374  -19.137 -5.611  1.00 90.44 38  A 1 
ATOM   301  C  CE1 . TYR A 1 38  ? -8.383  -16.389 -5.063  1.00 89.15 38  A 1 
ATOM   302  C  CE2 . TYR A 1 38  ? -9.543  -18.395 -5.815  1.00 88.96 38  A 1 
ATOM   303  C  CZ  . TYR A 1 38  ? -9.542  -17.011 -5.533  1.00 89.78 38  A 1 
ATOM   304  O  OH  . TYR A 1 38  ? -10.683 -16.271 -5.721  1.00 87.23 38  A 1 
ATOM   305  N  N   . SER A 1 39  ? -2.742  -20.341 -5.872  1.00 92.42 39  A 1 
ATOM   306  C  CA  . SER A 1 39  ? -1.436  -20.882 -5.483  1.00 92.15 39  A 1 
ATOM   307  C  C   . SER A 1 39  ? -0.262  -20.224 -6.227  1.00 92.76 39  A 1 
ATOM   308  O  O   . SER A 1 39  ? 0.875   -20.655 -6.052  1.00 90.19 39  A 1 
ATOM   309  C  CB  . SER A 1 39  ? -1.391  -22.398 -5.722  1.00 90.56 39  A 1 
ATOM   310  O  OG  . SER A 1 39  ? -2.545  -23.040 -5.212  1.00 83.70 39  A 1 
ATOM   311  N  N   . CYS A 1 40  ? -0.534  -19.239 -7.085  1.00 93.95 40  A 1 
ATOM   312  C  CA  . CYS A 1 40  ? 0.459   -18.628 -7.963  1.00 94.49 40  A 1 
ATOM   313  C  C   . CYS A 1 40  ? 0.355   -17.099 -7.938  1.00 94.67 40  A 1 
ATOM   314  O  O   . CYS A 1 40  ? -0.678  -16.546 -7.573  1.00 93.51 40  A 1 
ATOM   315  C  CB  . CYS A 1 40  ? 0.259   -19.172 -9.388  1.00 94.37 40  A 1 
ATOM   316  S  SG  . CYS A 1 40  ? 0.443   -20.977 -9.497  1.00 93.70 40  A 1 
ATOM   317  N  N   . ASP A 1 41  ? 1.430   -16.433 -8.389  1.00 95.40 41  A 1 
ATOM   318  C  CA  . ASP A 1 41  ? 1.433   -14.989 -8.597  1.00 95.64 41  A 1 
ATOM   319  C  C   . ASP A 1 41  ? 0.533   -14.567 -9.773  1.00 96.08 41  A 1 
ATOM   320  O  O   . ASP A 1 41  ? 0.124   -15.365 -10.620 1.00 95.27 41  A 1 
ATOM   321  C  CB  . ASP A 1 41  ? 2.860   -14.493 -8.795  1.00 94.72 41  A 1 
ATOM   322  C  CG  . ASP A 1 41  ? 3.665   -14.384 -7.499  1.00 93.90 41  A 1 
ATOM   323  O  OD1 . ASP A 1 41  ? 3.085   -14.066 -6.444  1.00 91.68 41  A 1 
ATOM   324  O  OD2 . ASP A 1 41  ? 4.903   -14.570 -7.575  1.00 91.22 41  A 1 
ATOM   325  N  N   . ALA A 1 42  ? 0.226   -13.268 -9.832  1.00 96.33 42  A 1 
ATOM   326  C  CA  . ALA A 1 42  ? -0.664  -12.695 -10.822 1.00 96.63 42  A 1 
ATOM   327  C  C   . ALA A 1 42  ? -0.129  -12.816 -12.256 1.00 96.75 42  A 1 
ATOM   328  O  O   . ALA A 1 42  ? 1.066   -12.757 -12.518 1.00 95.94 42  A 1 
ATOM   329  C  CB  . ALA A 1 42  ? -0.957  -11.238 -10.444 1.00 96.07 42  A 1 
ATOM   330  N  N   . ASN A 1 43  ? -1.040  -12.928 -13.231 1.00 96.93 43  A 1 
ATOM   331  C  CA  . ASN A 1 43  ? -0.693  -13.029 -14.643 1.00 97.09 43  A 1 
ATOM   332  C  C   . ASN A 1 43  ? -1.103  -11.791 -15.451 1.00 97.40 43  A 1 
ATOM   333  O  O   . ASN A 1 43  ? -1.960  -11.003 -15.048 1.00 97.07 43  A 1 
ATOM   334  C  CB  . ASN A 1 43  ? -1.219  -14.361 -15.209 1.00 95.84 43  A 1 
ATOM   335  C  CG  . ASN A 1 43  ? -2.706  -14.415 -15.505 1.00 96.29 43  A 1 
ATOM   336  O  OD1 . ASN A 1 43  ? -3.437  -13.454 -15.550 1.00 90.97 43  A 1 
ATOM   337  N  ND2 . ASN A 1 43  ? -3.210  -15.594 -15.787 1.00 91.37 43  A 1 
ATOM   338  N  N   . MET A 1 44  ? -0.542  -11.647 -16.661 1.00 97.34 44  A 1 
ATOM   339  C  CA  . MET A 1 44  ? -0.850  -10.519 -17.549 1.00 97.21 44  A 1 
ATOM   340  C  C   . MET A 1 44  ? -2.326  -10.419 -17.942 1.00 97.51 44  A 1 
ATOM   341  O  O   . MET A 1 44  ? -2.848  -9.318  -18.100 1.00 97.35 44  A 1 
ATOM   342  C  CB  . MET A 1 44  ? 0.002   -10.598 -18.821 1.00 96.43 44  A 1 
ATOM   343  C  CG  . MET A 1 44  ? 1.409   -10.027 -18.619 1.00 91.18 44  A 1 
ATOM   344  S  SD  . MET A 1 44  ? 1.481   -8.308  -18.027 1.00 88.39 44  A 1 
ATOM   345  C  CE  . MET A 1 44  ? 0.553   -7.429  -19.307 1.00 77.84 44  A 1 
ATOM   346  N  N   . ALA A 1 45  ? -3.046  -11.547 -18.097 1.00 97.40 45  A 1 
ATOM   347  C  CA  . ALA A 1 45  ? -4.462  -11.510 -18.458 1.00 97.63 45  A 1 
ATOM   348  C  C   . ALA A 1 45  ? -5.323  -10.855 -17.363 1.00 97.92 45  A 1 
ATOM   349  O  O   . ALA A 1 45  ? -6.253  -10.105 -17.673 1.00 97.67 45  A 1 
ATOM   350  C  CB  . ALA A 1 45  ? -4.937  -12.935 -18.764 1.00 97.32 45  A 1 
ATOM   351  N  N   . LEU A 1 46  ? -4.986  -11.096 -16.095 1.00 97.92 46  A 1 
ATOM   352  C  CA  . LEU A 1 46  ? -5.600  -10.423 -14.964 1.00 98.14 46  A 1 
ATOM   353  C  C   . LEU A 1 46  ? -5.271  -8.929  -14.977 1.00 98.24 46  A 1 
ATOM   354  O  O   . LEU A 1 46  ? -6.193  -8.112  -14.917 1.00 98.23 46  A 1 
ATOM   355  C  CB  . LEU A 1 46  ? -5.142  -11.095 -13.655 1.00 97.93 46  A 1 
ATOM   356  C  CG  . LEU A 1 46  ? -5.731  -10.449 -12.396 1.00 97.52 46  A 1 
ATOM   357  C  CD1 . LEU A 1 46  ? -7.231  -10.715 -12.264 1.00 96.87 46  A 1 
ATOM   358  C  CD2 . LEU A 1 46  ? -5.021  -11.018 -11.165 1.00 96.79 46  A 1 
ATOM   359  N  N   . LEU A 1 47  ? -4.001  -8.555  -15.139 1.00 98.00 47  A 1 
ATOM   360  C  CA  . LEU A 1 47  ? -3.569  -7.156  -15.188 1.00 97.90 47  A 1 
ATOM   361  C  C   . LEU A 1 47  ? -4.238  -6.380  -16.325 1.00 98.16 47  A 1 
ATOM   362  O  O   . LEU A 1 47  ? -4.749  -5.295  -16.102 1.00 97.75 47  A 1 
ATOM   363  C  CB  . LEU A 1 47  ? -2.041  -7.073  -15.310 1.00 97.19 47  A 1 
ATOM   364  C  CG  . LEU A 1 47  ? -1.343  -6.847  -13.959 1.00 90.29 47  A 1 
ATOM   365  C  CD1 . LEU A 1 47  ? -1.409  -8.079  -13.071 1.00 86.00 47  A 1 
ATOM   366  C  CD2 . LEU A 1 47  ? 0.112   -6.502  -14.207 1.00 86.55 47  A 1 
ATOM   367  N  N   . ASP A 1 48  ? -4.317  -6.950  -17.531 1.00 97.97 48  A 1 
ATOM   368  C  CA  . ASP A 1 48  ? -4.990  -6.303  -18.657 1.00 97.76 48  A 1 
ATOM   369  C  C   . ASP A 1 48  ? -6.488  -6.084  -18.383 1.00 98.03 48  A 1 
ATOM   370  O  O   . ASP A 1 48  ? -7.073  -5.086  -18.821 1.00 97.73 48  A 1 
ATOM   371  C  CB  . ASP A 1 48  ? -4.834  -7.158  -19.917 1.00 97.18 48  A 1 
ATOM   372  C  CG  . ASP A 1 48  ? -3.465  -7.030  -20.597 1.00 92.76 48  A 1 
ATOM   373  O  OD1 . ASP A 1 48  ? -2.794  -5.982  -20.405 1.00 89.55 48  A 1 
ATOM   374  O  OD2 . ASP A 1 48  ? -3.178  -7.931  -21.411 1.00 88.81 48  A 1 
ATOM   375  N  N   . SER A 1 49  ? -7.131  -7.001  -17.647 1.00 98.18 49  A 1 
ATOM   376  C  CA  . SER A 1 49  ? -8.512  -6.832  -17.207 1.00 98.27 49  A 1 
ATOM   377  C  C   . SER A 1 49  ? -8.646  -5.732  -16.153 1.00 98.45 49  A 1 
ATOM   378  O  O   . SER A 1 49  ? -9.591  -4.947  -16.223 1.00 98.28 49  A 1 
ATOM   379  C  CB  . SER A 1 49  ? -9.109  -8.161  -16.732 1.00 97.60 49  A 1 
ATOM   380  O  OG  . SER A 1 49  ? -8.763  -8.488  -15.400 1.00 91.68 49  A 1 
ATOM   381  N  N   . LEU A 1 50  ? -7.663  -5.618  -15.244 1.00 98.38 50  A 1 
ATOM   382  C  CA  . LEU A 1 50  ? -7.617  -4.583  -14.218 1.00 98.57 50  A 1 
ATOM   383  C  C   . LEU A 1 50  ? -7.426  -3.193  -14.824 1.00 98.63 50  A 1 
ATOM   384  O  O   . LEU A 1 50  ? -8.188  -2.287  -14.511 1.00 98.57 50  A 1 
ATOM   385  C  CB  . LEU A 1 50  ? -6.510  -4.928  -13.209 1.00 98.43 50  A 1 
ATOM   386  C  CG  . LEU A 1 50  ? -6.332  -3.874  -12.098 1.00 98.07 50  A 1 
ATOM   387  C  CD1 . LEU A 1 50  ? -7.609  -3.656  -11.295 1.00 97.57 50  A 1 
ATOM   388  C  CD2 . LEU A 1 50  ? -5.230  -4.329  -11.152 1.00 97.39 50  A 1 
ATOM   389  N  N   . VAL A 1 51  ? -6.488  -3.030  -15.755 1.00 98.47 51  A 1 
ATOM   390  C  CA  . VAL A 1 51  ? -6.262  -1.756  -16.459 1.00 98.45 51  A 1 
ATOM   391  C  C   . VAL A 1 51  ? -7.547  -1.271  -17.133 1.00 98.47 51  A 1 
ATOM   392  O  O   . VAL A 1 51  ? -7.937  -0.114  -16.982 1.00 98.31 51  A 1 
ATOM   393  C  CB  . VAL A 1 51  ? -5.135  -1.902  -17.496 1.00 98.14 51  A 1 
ATOM   394  C  CG1 . VAL A 1 51  ? -4.995  -0.658  -18.384 1.00 97.25 51  A 1 
ATOM   395  C  CG2 . VAL A 1 51  ? -3.788  -2.123  -16.819 1.00 97.36 51  A 1 
ATOM   396  N  N   . LYS A 1 52  ? -8.253  -2.160  -17.838 1.00 98.37 52  A 1 
ATOM   397  C  CA  . LYS A 1 52  ? -9.540  -1.831  -18.473 1.00 98.22 52  A 1 
ATOM   398  C  C   . LYS A 1 52  ? -10.605 -1.448  -17.448 1.00 98.38 52  A 1 
ATOM   399  O  O   . LYS A 1 52  ? -11.398 -0.544  -17.711 1.00 97.90 52  A 1 
ATOM   400  C  CB  . LYS A 1 52  ? -10.032 -3.013  -19.318 1.00 97.82 52  A 1 
ATOM   401  C  CG  . LYS A 1 52  ? -9.206  -3.195  -20.606 1.00 90.07 52  A 1 
ATOM   402  C  CD  . LYS A 1 52  ? -9.601  -4.484  -21.321 1.00 86.70 52  A 1 
ATOM   403  C  CE  . LYS A 1 52  ? -8.669  -4.691  -22.514 1.00 75.00 52  A 1 
ATOM   404  N  NZ  . LYS A 1 52  ? -8.861  -6.008  -23.181 1.00 66.42 52  A 1 
ATOM   405  N  N   . PHE A 1 53  ? -10.645 -2.144  -16.309 1.00 98.55 53  A 1 
ATOM   406  C  CA  . PHE A 1 53  ? -11.586 -1.862  -15.234 1.00 98.64 53  A 1 
ATOM   407  C  C   . PHE A 1 53  ? -11.334 -0.486  -14.611 1.00 98.69 53  A 1 
ATOM   408  O  O   . PHE A 1 53  ? -12.261 0.309   -14.530 1.00 98.53 53  A 1 
ATOM   409  C  CB  . PHE A 1 53  ? -11.538 -2.974  -14.187 1.00 98.55 53  A 1 
ATOM   410  C  CG  . PHE A 1 53  ? -12.458 -2.720  -13.020 1.00 98.51 53  A 1 
ATOM   411  C  CD1 . PHE A 1 53  ? -11.951 -2.203  -11.817 1.00 98.06 53  A 1 
ATOM   412  C  CD2 . PHE A 1 53  ? -13.842 -2.933  -13.163 1.00 98.14 53  A 1 
ATOM   413  C  CE1 . PHE A 1 53  ? -12.818 -1.915  -10.752 1.00 97.62 53  A 1 
ATOM   414  C  CE2 . PHE A 1 53  ? -14.712 -2.647  -12.102 1.00 97.58 53  A 1 
ATOM   415  C  CZ  . PHE A 1 53  ? -14.201 -2.136  -10.891 1.00 97.59 53  A 1 
ATOM   416  N  N   . ILE A 1 54  ? -10.085 -0.184  -14.240 1.00 98.50 54  A 1 
ATOM   417  C  CA  . ILE A 1 54  ? -9.699  1.106   -13.660 1.00 98.52 54  A 1 
ATOM   418  C  C   . ILE A 1 54  ? -10.056 2.248   -14.619 1.00 98.42 54  A 1 
ATOM   419  O  O   . ILE A 1 54  ? -10.803 3.140   -14.229 1.00 98.18 54  A 1 
ATOM   420  C  CB  . ILE A 1 54  ? -8.207  1.117   -13.273 1.00 98.61 54  A 1 
ATOM   421  C  CG1 . ILE A 1 54  ? -7.957  0.151   -12.094 1.00 98.36 54  A 1 
ATOM   422  C  CG2 . ILE A 1 54  ? -7.761  2.544   -12.886 1.00 98.30 54  A 1 
ATOM   423  C  CD1 . ILE A 1 54  ? -6.473  -0.106  -11.809 1.00 97.84 54  A 1 
ATOM   424  N  N   . LYS A 1 55  ? -9.628  2.184   -15.889 1.00 98.22 55  A 1 
ATOM   425  C  CA  . LYS A 1 55  ? -9.935  3.225   -16.885 1.00 97.77 55  A 1 
ATOM   426  C  C   . LYS A 1 55  ? -11.439 3.478   -17.057 1.00 97.59 55  A 1 
ATOM   427  O  O   . LYS A 1 55  ? -11.844 4.616   -17.235 1.00 96.46 55  A 1 
ATOM   428  C  CB  . LYS A 1 55  ? -9.307  2.874   -18.248 1.00 97.05 55  A 1 
ATOM   429  C  CG  . LYS A 1 55  ? -7.785  3.095   -18.274 1.00 95.06 55  A 1 
ATOM   430  C  CD  . LYS A 1 55  ? -7.221  2.927   -19.703 1.00 92.42 55  A 1 
ATOM   431  C  CE  . LYS A 1 55  ? -5.774  3.409   -19.756 1.00 87.78 55  A 1 
ATOM   432  N  NZ  . LYS A 1 55  ? -5.264  3.670   -21.124 1.00 83.23 55  A 1 
ATOM   433  N  N   . ARG A 1 56  ? -12.277 2.436   -16.989 1.00 97.87 56  A 1 
ATOM   434  C  CA  . ARG A 1 56  ? -13.738 2.563   -17.101 1.00 97.56 56  A 1 
ATOM   435  C  C   . ARG A 1 56  ? -14.417 3.097   -15.844 1.00 97.64 56  A 1 
ATOM   436  O  O   . ARG A 1 56  ? -15.559 3.530   -15.940 1.00 96.57 56  A 1 
ATOM   437  C  CB  . ARG A 1 56  ? -14.361 1.210   -17.464 1.00 96.56 56  A 1 
ATOM   438  C  CG  . ARG A 1 56  ? -14.153 0.855   -18.930 1.00 83.50 56  A 1 
ATOM   439  C  CD  . ARG A 1 56  ? -14.760 -0.519  -19.193 1.00 81.80 56  A 1 
ATOM   440  N  NE  . ARG A 1 56  ? -14.629 -0.902  -20.603 1.00 71.27 56  A 1 
ATOM   441  C  CZ  . ARG A 1 56  ? -15.176 -1.971  -21.168 1.00 64.62 56  A 1 
ATOM   442  N  NH1 . ARG A 1 56  ? -15.897 -2.822  -20.475 1.00 58.24 56  A 1 
ATOM   443  N  NH2 . ARG A 1 56  ? -15.005 -2.199  -22.435 1.00 56.86 56  A 1 
ATOM   444  N  N   . ASN A 1 57  ? -13.770 3.014   -14.695 1.00 97.84 57  A 1 
ATOM   445  C  CA  . ASN A 1 57  ? -14.297 3.423   -13.389 1.00 97.86 57  A 1 
ATOM   446  C  C   . ASN A 1 57  ? -13.532 4.611   -12.806 1.00 97.81 57  A 1 
ATOM   447  O  O   . ASN A 1 57  ? -13.542 4.813   -11.589 1.00 97.03 57  A 1 
ATOM   448  C  CB  . ASN A 1 57  ? -14.349 2.212   -12.441 1.00 97.67 57  A 1 
ATOM   449  C  CG  . ASN A 1 57  ? -15.355 1.167   -12.898 1.00 95.93 57  A 1 
ATOM   450  O  OD1 . ASN A 1 57  ? -16.526 1.203   -12.586 1.00 87.58 57  A 1 
ATOM   451  N  ND2 . ASN A 1 57  ? -14.918 0.202   -13.669 1.00 86.99 57  A 1 
ATOM   452  N  N   . THR A 1 58  ? -12.855 5.380   -13.655 1.00 97.87 58  A 1 
ATOM   453  C  CA  . THR A 1 58  ? -12.168 6.615   -13.290 1.00 97.67 58  A 1 
ATOM   454  C  C   . THR A 1 58  ? -12.891 7.797   -13.920 1.00 97.16 58  A 1 
ATOM   455  O  O   . THR A 1 58  ? -13.037 7.858   -15.137 1.00 95.11 58  A 1 
ATOM   456  C  CB  . THR A 1 58  ? -10.704 6.573   -13.727 1.00 97.26 58  A 1 
ATOM   457  O  OG1 . THR A 1 58  ? -10.044 5.503   -13.081 1.00 94.20 58  A 1 
ATOM   458  C  CG2 . THR A 1 58  ? -9.956  7.847   -13.348 1.00 95.25 58  A 1 
ATOM   459  N  N   . ASP A 1 59  ? -13.320 8.732   -13.079 1.00 96.17 59  A 1 
ATOM   460  C  CA  . ASP A 1 59  ? -13.912 9.999   -13.496 1.00 94.74 59  A 1 
ATOM   461  C  C   . ASP A 1 59  ? -12.823 11.050  -13.788 1.00 94.70 59  A 1 
ATOM   462  O  O   . ASP A 1 59  ? -11.634 10.816  -13.563 1.00 90.33 59  A 1 
ATOM   463  C  CB  . ASP A 1 59  ? -14.914 10.458  -12.418 1.00 91.26 59  A 1 
ATOM   464  C  CG  . ASP A 1 59  ? -16.087 11.262  -12.984 1.00 80.64 59  A 1 
ATOM   465  O  OD1 . ASP A 1 59  ? -15.972 11.738  -14.139 1.00 75.19 59  A 1 
ATOM   466  O  OD2 . ASP A 1 59  ? -17.096 11.372  -12.265 1.00 75.73 59  A 1 
ATOM   467  N  N   . VAL A 1 60  ? -13.219 12.228  -14.258 1.00 93.70 60  A 1 
ATOM   468  C  CA  . VAL A 1 60  ? -12.304 13.330  -14.619 1.00 92.81 60  A 1 
ATOM   469  C  C   . VAL A 1 60  ? -11.342 13.680  -13.475 1.00 93.33 60  A 1 
ATOM   470  O  O   . VAL A 1 60  ? -10.135 13.784  -13.679 1.00 90.16 60  A 1 
ATOM   471  C  CB  . VAL A 1 60  ? -13.103 14.575  -15.055 1.00 90.21 60  A 1 
ATOM   472  C  CG1 . VAL A 1 60  ? -12.190 15.750  -15.401 1.00 78.54 60  A 1 
ATOM   473  C  CG2 . VAL A 1 60  ? -13.958 14.262  -16.292 1.00 79.65 60  A 1 
ATOM   474  N  N   . ASN A 1 61  ? -11.866 13.773  -12.250 1.00 94.18 61  A 1 
ATOM   475  C  CA  . ASN A 1 61  ? -11.088 14.054  -11.036 1.00 94.86 61  A 1 
ATOM   476  C  C   . ASN A 1 61  ? -10.624 12.783  -10.303 1.00 96.28 61  A 1 
ATOM   477  O  O   . ASN A 1 61  ? -10.318 12.832  -9.118  1.00 93.91 61  A 1 
ATOM   478  C  CB  . ASN A 1 61  ? -11.885 15.000  -10.125 1.00 91.28 61  A 1 
ATOM   479  C  CG  . ASN A 1 61  ? -12.083 16.379  -10.735 1.00 82.88 61  A 1 
ATOM   480  O  OD1 . ASN A 1 61  ? -11.399 16.812  -11.643 1.00 73.01 61  A 1 
ATOM   481  N  ND2 . ASN A 1 61  ? -13.039 17.129  -10.232 1.00 73.08 61  A 1 
ATOM   482  N  N   . GLY A 1 62  ? -10.594 11.629  -10.985 1.00 96.00 62  A 1 
ATOM   483  C  CA  . GLY A 1 62  ? -10.179 10.345  -10.423 1.00 97.00 62  A 1 
ATOM   484  C  C   . GLY A 1 62  ? -8.892  9.787   -11.021 1.00 97.96 62  A 1 
ATOM   485  O  O   . GLY A 1 62  ? -8.487  8.675   -10.673 1.00 97.27 62  A 1 
ATOM   486  N  N   . LYS A 1 63  ? -8.240  10.537  -11.924 1.00 97.61 63  A 1 
ATOM   487  C  CA  . LYS A 1 63  ? -7.000  10.130  -12.605 1.00 97.73 63  A 1 
ATOM   488  C  C   . LYS A 1 63  ? -5.772  10.260  -11.677 1.00 97.93 63  A 1 
ATOM   489  O  O   . LYS A 1 63  ? -4.815  10.968  -11.980 1.00 97.52 63  A 1 
ATOM   490  C  CB  . LYS A 1 63  ? -6.821  10.909  -13.919 1.00 97.31 63  A 1 
ATOM   491  C  CG  . LYS A 1 63  ? -7.863  10.599  -14.995 1.00 95.93 63  A 1 
ATOM   492  C  CD  . LYS A 1 63  ? -7.456  11.327  -16.295 1.00 93.29 63  A 1 
ATOM   493  C  CE  . LYS A 1 63  ? -8.349  11.026  -17.494 1.00 87.50 63  A 1 
ATOM   494  N  NZ  . LYS A 1 63  ? -7.765  11.616  -18.736 1.00 79.66 63  A 1 
ATOM   495  N  N   . VAL A 1 64  ? -5.830  9.603   -10.532 1.00 98.56 64  A 1 
ATOM   496  C  CA  . VAL A 1 64  ? -4.783  9.608   -9.510  1.00 98.63 64  A 1 
ATOM   497  C  C   . VAL A 1 64  ? -4.561  8.176   -9.020  1.00 98.74 64  A 1 
ATOM   498  O  O   . VAL A 1 64  ? -5.513  7.434   -8.791  1.00 98.63 64  A 1 
ATOM   499  C  CB  . VAL A 1 64  ? -5.142  10.522  -8.318  1.00 98.47 64  A 1 
ATOM   500  C  CG1 . VAL A 1 64  ? -3.966  10.663  -7.361  1.00 97.86 64  A 1 
ATOM   501  C  CG2 . VAL A 1 64  ? -5.543  11.935  -8.768  1.00 97.91 64  A 1 
ATOM   502  N  N   . MET A 1 65  ? -3.299  7.774   -8.866  1.00 98.84 65  A 1 
ATOM   503  C  CA  . MET A 1 65  ? -2.951  6.421   -8.444  1.00 98.88 65  A 1 
ATOM   504  C  C   . MET A 1 65  ? -1.690  6.409   -7.587  1.00 98.81 65  A 1 
ATOM   505  O  O   . MET A 1 65  ? -0.637  6.887   -8.009  1.00 98.76 65  A 1 
ATOM   506  C  CB  . MET A 1 65  ? -2.789  5.535   -9.680  1.00 98.66 65  A 1 
ATOM   507  C  CG  . MET A 1 65  ? -2.468  4.076   -9.345  1.00 97.75 65  A 1 
ATOM   508  S  SD  . MET A 1 65  ? -2.372  2.983   -10.802 1.00 96.88 65  A 1 
ATOM   509  C  CE  . MET A 1 65  ? -4.097  3.003   -11.326 1.00 91.59 65  A 1 
ATOM   510  N  N   . VAL A 1 66  ? -1.785  5.771   -6.425  1.00 98.88 66  A 1 
ATOM   511  C  CA  . VAL A 1 66  ? -0.612  5.328   -5.673  1.00 98.81 66  A 1 
ATOM   512  C  C   . VAL A 1 66  ? -0.268  3.910   -6.124  1.00 98.82 66  A 1 
ATOM   513  O  O   . VAL A 1 66  ? -1.112  3.015   -6.056  1.00 98.61 66  A 1 
ATOM   514  C  CB  . VAL A 1 66  ? -0.835  5.385   -4.154  1.00 98.62 66  A 1 
ATOM   515  C  CG1 . VAL A 1 66  ? 0.424   4.958   -3.397  1.00 96.05 66  A 1 
ATOM   516  C  CG2 . VAL A 1 66  ? -1.175  6.811   -3.717  1.00 96.25 66  A 1 
ATOM   517  N  N   . TYR A 1 67  ? 0.956   3.715   -6.592  1.00 98.77 67  A 1 
ATOM   518  C  CA  . TYR A 1 67  ? 1.510   2.404   -6.904  1.00 98.76 67  A 1 
ATOM   519  C  C   . TYR A 1 67  ? 2.432   1.974   -5.758  1.00 98.69 67  A 1 
ATOM   520  O  O   . TYR A 1 67  ? 3.528   2.505   -5.599  1.00 98.31 67  A 1 
ATOM   521  C  CB  . TYR A 1 67  ? 2.221   2.471   -8.263  1.00 98.47 67  A 1 
ATOM   522  C  CG  . TYR A 1 67  ? 3.007   1.221   -8.570  1.00 98.11 67  A 1 
ATOM   523  C  CD1 . TYR A 1 67  ? 4.416   1.238   -8.493  1.00 96.90 67  A 1 
ATOM   524  C  CD2 . TYR A 1 67  ? 2.345   0.020   -8.877  1.00 97.00 67  A 1 
ATOM   525  C  CE1 . TYR A 1 67  ? 5.150   0.073   -8.718  1.00 95.68 67  A 1 
ATOM   526  C  CE2 . TYR A 1 67  ? 3.073   -1.150  -9.101  1.00 95.58 67  A 1 
ATOM   527  C  CZ  . TYR A 1 67  ? 4.480   -1.124  -9.018  1.00 95.43 67  A 1 
ATOM   528  O  OH  . TYR A 1 67  ? 5.192   -2.266  -9.216  1.00 93.34 67  A 1 
ATOM   529  N  N   . ASN A 1 68  ? 1.960   1.030   -4.929  1.00 98.18 68  A 1 
ATOM   530  C  CA  . ASN A 1 68  ? 2.573   0.676   -3.641  1.00 98.05 68  A 1 
ATOM   531  C  C   . ASN A 1 68  ? 3.708   -0.367  -3.718  1.00 98.08 68  A 1 
ATOM   532  O  O   . ASN A 1 68  ? 4.049   -0.950  -2.690  1.00 94.80 68  A 1 
ATOM   533  C  CB  . ASN A 1 68  ? 1.471   0.265   -2.653  1.00 96.79 68  A 1 
ATOM   534  C  CG  . ASN A 1 68  ? 1.003   1.407   -1.759  1.00 96.53 68  A 1 
ATOM   535  O  OD1 . ASN A 1 68  ? 0.015   2.066   -2.009  1.00 88.24 68  A 1 
ATOM   536  N  ND2 . ASN A 1 68  ? 1.675   1.638   -0.665  1.00 87.76 68  A 1 
ATOM   537  N  N   . GLY A 1 69  ? 4.295   -0.604  -4.890  1.00 97.89 69  A 1 
ATOM   538  C  CA  . GLY A 1 69  ? 5.420   -1.523  -5.063  1.00 97.83 69  A 1 
ATOM   539  C  C   . GLY A 1 69  ? 5.042   -3.008  -5.158  1.00 97.90 69  A 1 
ATOM   540  O  O   . GLY A 1 69  ? 3.883   -3.360  -5.394  1.00 96.69 69  A 1 
ATOM   541  N  N   . ASP A 1 70  ? 6.065   -3.864  -4.996  1.00 97.24 70  A 1 
ATOM   542  C  CA  . ASP A 1 70  ? 6.023   -5.326  -5.128  1.00 97.55 70  A 1 
ATOM   543  C  C   . ASP A 1 70  ? 5.480   -5.821  -6.486  1.00 97.41 70  A 1 
ATOM   544  O  O   . ASP A 1 70  ? 4.463   -6.518  -6.590  1.00 95.16 70  A 1 
ATOM   545  C  CB  . ASP A 1 70  ? 5.427   -5.996  -3.885  1.00 97.15 70  A 1 
ATOM   546  C  CG  . ASP A 1 70  ? 6.469   -6.415  -2.836  1.00 96.45 70  A 1 
ATOM   547  O  OD1 . ASP A 1 70  ? 7.650   -6.012  -2.941  1.00 94.08 70  A 1 
ATOM   548  O  OD2 . ASP A 1 70  ? 6.116   -7.212  -1.938  1.00 94.44 70  A 1 
ATOM   549  N  N   . ILE A 1 71  ? 6.206   -5.492  -7.546  1.00 96.45 71  A 1 
ATOM   550  C  CA  . ILE A 1 71  ? 5.961   -6.039  -8.891  1.00 96.14 71  A 1 
ATOM   551  C  C   . ILE A 1 71  ? 6.612   -7.403  -9.086  1.00 96.03 71  A 1 
ATOM   552  O  O   . ILE A 1 71  ? 6.154   -8.199  -9.903  1.00 95.18 71  A 1 
ATOM   553  C  CB  . ILE A 1 71  ? 6.433   -5.040  -9.966  1.00 94.98 71  A 1 
ATOM   554  C  CG1 . ILE A 1 71  ? 6.051   -5.429  -11.411 1.00 93.52 71  A 1 
ATOM   555  C  CG2 . ILE A 1 71  ? 7.961   -4.806  -9.926  1.00 94.13 71  A 1 
ATOM   556  C  CD1 . ILE A 1 71  ? 4.538   -5.555  -11.651 1.00 92.42 71  A 1 
ATOM   557  N  N   . VAL A 1 72  ? 7.722   -7.670  -8.383  1.00 94.80 72  A 1 
ATOM   558  C  CA  . VAL A 1 72  ? 8.545   -8.856  -8.619  1.00 94.09 72  A 1 
ATOM   559  C  C   . VAL A 1 72  ? 7.816   -10.103 -8.125  1.00 94.08 72  A 1 
ATOM   560  O  O   . VAL A 1 72  ? 7.392   -10.168 -6.976  1.00 93.53 72  A 1 
ATOM   561  C  CB  . VAL A 1 72  ? 9.934   -8.721  -7.972  1.00 92.56 72  A 1 
ATOM   562  C  CG1 . VAL A 1 72  ? 10.779  -9.982  -8.134  1.00 89.56 72  A 1 
ATOM   563  C  CG2 . VAL A 1 72  ? 10.713  -7.566  -8.607  1.00 90.68 72  A 1 
ATOM   564  N  N   . SER A 1 73  ? 7.716   -11.113 -8.992  1.00 94.15 73  A 1 
ATOM   565  C  CA  . SER A 1 73  ? 7.162   -12.414 -8.624  1.00 92.78 73  A 1 
ATOM   566  C  C   . SER A 1 73  ? 8.054   -13.126 -7.602  1.00 91.34 73  A 1 
ATOM   567  O  O   . SER A 1 73  ? 9.281   -13.132 -7.717  1.00 87.27 73  A 1 
ATOM   568  C  CB  . SER A 1 73  ? 6.952   -13.277 -9.872  1.00 90.88 73  A 1 
ATOM   569  O  OG  . SER A 1 73  ? 6.631   -14.614 -9.559  1.00 84.26 73  A 1 
ATOM   570  N  N   . ARG A 1 74  ? 7.435   -13.798 -6.634  1.00 88.34 74  A 1 
ATOM   571  C  CA  . ARG A 1 74  ? 8.099   -14.464 -5.503  1.00 83.31 74  A 1 
ATOM   572  C  C   . ARG A 1 74  ? 8.819   -15.762 -5.865  1.00 81.66 74  A 1 
ATOM   573  O  O   . ARG A 1 74  ? 9.370   -16.439 -5.005  1.00 74.37 74  A 1 
ATOM   574  C  CB  . ARG A 1 74  ? 7.058   -14.743 -4.424  1.00 78.21 74  A 1 
ATOM   575  C  CG  . ARG A 1 74  ? 6.483   -13.454 -3.837  1.00 70.56 74  A 1 
ATOM   576  C  CD  . ARG A 1 74  ? 5.423   -13.795 -2.801  1.00 67.07 74  A 1 
ATOM   577  N  NE  . ARG A 1 74  ? 4.882   -12.571 -2.208  1.00 63.95 74  A 1 
ATOM   578  C  CZ  . ARG A 1 74  ? 4.175   -12.496 -1.108  1.00 59.69 74  A 1 
ATOM   579  N  NH1 . ARG A 1 74  ? 3.829   -13.553 -0.430  1.00 55.38 74  A 1 
ATOM   580  N  NH2 . ARG A 1 74  ? 3.792   -11.337 -0.665  1.00 53.70 74  A 1 
ATOM   581  N  N   . ALA A 1 75  ? 8.780   -16.164 -7.134  1.00 75.68 75  A 1 
ATOM   582  C  CA  . ALA A 1 75  ? 9.304   -17.460 -7.516  1.00 71.68 75  A 1 
ATOM   583  C  C   . ALA A 1 75  ? 10.842  -17.483 -7.572  1.00 73.42 75  A 1 
ATOM   584  O  O   . ALA A 1 75  ? 11.466  -17.318 -8.616  1.00 68.39 75  A 1 
ATOM   585  C  CB  . ALA A 1 75  ? 8.613   -17.905 -8.784  1.00 65.88 75  A 1 
ATOM   586  N  N   . ILE A 1 76  ? 11.411  -17.793 -6.423  1.00 67.81 76  A 1 
ATOM   587  C  CA  . ILE A 1 76  ? 12.839  -17.877 -6.081  1.00 65.06 76  A 1 
ATOM   588  C  C   . ILE A 1 76  ? 13.762  -18.494 -7.159  1.00 68.15 76  A 1 
ATOM   589  O  O   . ILE A 1 76  ? 14.838  -17.936 -7.355  1.00 63.05 76  A 1 
ATOM   590  C  CB  . ILE A 1 76  ? 12.987  -18.637 -4.738  1.00 56.97 76  A 1 
ATOM   591  C  CG1 . ILE A 1 76  ? 12.169  -17.944 -3.612  1.00 50.70 76  A 1 
ATOM   592  C  CG2 . ILE A 1 76  ? 14.456  -18.776 -4.307  1.00 48.89 76  A 1 
ATOM   593  C  CD1 . ILE A 1 76  ? 12.099  -18.739 -2.301  1.00 45.29 76  A 1 
ATOM   594  N  N   . PRO A 1 77  ? 13.425  -19.587 -7.893  1.00 71.67 77  A 1 
ATOM   595  C  CA  . PRO A 1 77  ? 14.419  -20.273 -8.732  1.00 69.99 77  A 1 
ATOM   596  C  C   . PRO A 1 77  ? 15.026  -19.432 -9.865  1.00 71.87 77  A 1 
ATOM   597  O  O   . PRO A 1 77  ? 16.107  -19.760 -10.356 1.00 68.22 77  A 1 
ATOM   598  C  CB  . PRO A 1 77  ? 13.700  -21.489 -9.301  1.00 65.89 77  A 1 
ATOM   599  C  CG  . PRO A 1 77  ? 12.619  -21.796 -8.272  1.00 64.06 77  A 1 
ATOM   600  C  CD  . PRO A 1 77  ? 12.227  -20.401 -7.791  1.00 66.48 77  A 1 
ATOM   601  N  N   . LYS A 1 78  ? 14.350  -18.374 -10.310 1.00 74.34 78  A 1 
ATOM   602  C  CA  . LYS A 1 78  ? 14.815  -17.477 -11.389 1.00 74.44 78  A 1 
ATOM   603  C  C   . LYS A 1 78  ? 15.083  -16.052 -10.896 1.00 77.81 78  A 1 
ATOM   604  O  O   . LYS A 1 78  ? 15.236  -15.149 -11.716 1.00 74.48 78  A 1 
ATOM   605  C  CB  . LYS A 1 78  ? 13.833  -17.490 -12.562 1.00 69.06 78  A 1 
ATOM   606  C  CG  . LYS A 1 78  ? 13.794  -18.863 -13.236 1.00 61.91 78  A 1 
ATOM   607  C  CD  . LYS A 1 78  ? 12.922  -18.813 -14.494 1.00 58.25 78  A 1 
ATOM   608  C  CE  . LYS A 1 78  ? 12.912  -20.190 -15.151 1.00 51.22 78  A 1 
ATOM   609  N  NZ  . LYS A 1 78  ? 12.026  -20.237 -16.321 1.00 45.59 78  A 1 
ATOM   610  N  N   . TYR A 1 79  ? 15.116  -15.869 -9.597  1.00 80.91 79  A 1 
ATOM   611  C  CA  . TYR A 1 79  ? 15.321  -14.560 -8.995  1.00 82.05 79  A 1 
ATOM   612  C  C   . TYR A 1 79  ? 16.786  -14.131 -9.126  1.00 84.58 79  A 1 
ATOM   613  O  O   . TYR A 1 79  ? 17.681  -14.742 -8.534  1.00 83.73 79  A 1 
ATOM   614  C  CB  . TYR A 1 79  ? 14.834  -14.611 -7.546  1.00 80.08 79  A 1 
ATOM   615  C  CG  . TYR A 1 79  ? 14.923  -13.270 -6.867  1.00 78.87 79  A 1 
ATOM   616  C  CD1 . TYR A 1 79  ? 15.931  -13.029 -5.918  1.00 74.00 79  A 1 
ATOM   617  C  CD2 . TYR A 1 79  ? 14.015  -12.256 -7.209  1.00 74.42 79  A 1 
ATOM   618  C  CE1 . TYR A 1 79  ? 16.029  -11.774 -5.312  1.00 70.61 79  A 1 
ATOM   619  C  CE2 . TYR A 1 79  ? 14.106  -10.998 -6.601  1.00 69.97 79  A 1 
ATOM   620  C  CZ  . TYR A 1 79  ? 15.117  -10.757 -5.655  1.00 70.20 79  A 1 
ATOM   621  O  OH  . TYR A 1 79  ? 15.220  -9.535  -5.075  1.00 67.26 79  A 1 
ATOM   622  N  N   . ASN A 1 80  ? 17.036  -13.098 -9.930  1.00 88.56 80  A 1 
ATOM   623  C  CA  . ASN A 1 80  ? 18.346  -12.502 -10.131 1.00 89.38 80  A 1 
ATOM   624  C  C   . ASN A 1 80  ? 18.209  -11.002 -10.436 1.00 91.27 80  A 1 
ATOM   625  O  O   . ASN A 1 80  ? 17.100  -10.475 -10.567 1.00 91.23 80  A 1 
ATOM   626  C  CB  . ASN A 1 80  ? 19.110  -13.298 -11.209 1.00 86.85 80  A 1 
ATOM   627  C  CG  . ASN A 1 80  ? 18.474  -13.249 -12.597 1.00 85.75 80  A 1 
ATOM   628  O  OD1 . ASN A 1 80  ? 17.967  -12.246 -13.043 1.00 81.77 80  A 1 
ATOM   629  N  ND2 . ASN A 1 80  ? 18.501  -14.334 -13.325 1.00 81.53 80  A 1 
ATOM   630  N  N   . LEU A 1 81  ? 19.337  -10.318 -10.552 1.00 90.41 81  A 1 
ATOM   631  C  CA  . LEU A 1 81  ? 19.396  -8.879  -10.800 1.00 91.45 81  A 1 
ATOM   632  C  C   . LEU A 1 81  ? 18.638  -8.459  -12.071 1.00 93.01 81  A 1 
ATOM   633  O  O   . LEU A 1 81  ? 17.862  -7.504  -12.043 1.00 92.99 81  A 1 
ATOM   634  C  CB  . LEU A 1 81  ? 20.884  -8.494  -10.894 1.00 89.47 81  A 1 
ATOM   635  C  CG  . LEU A 1 81  ? 21.130  -6.989  -11.136 1.00 84.93 81  A 1 
ATOM   636  C  CD1 . LEU A 1 81  ? 20.661  -6.175  -9.935  1.00 78.95 81  A 1 
ATOM   637  C  CD2 . LEU A 1 81  ? 22.624  -6.730  -11.327 1.00 78.69 81  A 1 
ATOM   638  N  N   . ASP A 1 82  ? 18.838  -9.179  -13.173 1.00 91.94 82  A 1 
ATOM   639  C  CA  . ASP A 1 82  ? 18.233  -8.840  -14.461 1.00 92.50 82  A 1 
ATOM   640  C  C   . ASP A 1 82  ? 16.718  -9.068  -14.444 1.00 93.83 82  A 1 
ATOM   641  O  O   . ASP A 1 82  ? 15.961  -8.275  -14.995 1.00 93.60 82  A 1 
ATOM   642  C  CB  . ASP A 1 82  ? 18.888  -9.654  -15.584 1.00 91.46 82  A 1 
ATOM   643  C  CG  . ASP A 1 82  ? 20.363  -9.286  -15.798 1.00 86.19 82  A 1 
ATOM   644  O  OD1 . ASP A 1 82  ? 20.723  -8.119  -15.529 1.00 81.85 82  A 1 
ATOM   645  O  OD2 . ASP A 1 82  ? 21.113  -10.191 -16.217 1.00 80.75 82  A 1 
ATOM   646  N  N   . TYR A 1 83  ? 16.272  -10.116 -13.732 1.00 92.70 83  A 1 
ATOM   647  C  CA  . TYR A 1 83  ? 14.853  -10.381 -13.532 1.00 93.02 83  A 1 
ATOM   648  C  C   . TYR A 1 83  ? 14.162  -9.258  -12.746 1.00 94.35 83  A 1 
ATOM   649  O  O   . TYR A 1 83  ? 13.079  -8.813  -13.128 1.00 94.49 83  A 1 
ATOM   650  C  CB  . TYR A 1 83  ? 14.687  -11.734 -12.837 1.00 91.85 83  A 1 
ATOM   651  C  CG  . TYR A 1 83  ? 13.238  -12.143 -12.683 1.00 88.46 83  A 1 
ATOM   652  C  CD1 . TYR A 1 83  ? 12.544  -11.880 -11.479 1.00 84.10 83  A 1 
ATOM   653  C  CD2 . TYR A 1 83  ? 12.557  -12.741 -13.761 1.00 83.22 83  A 1 
ATOM   654  C  CE1 . TYR A 1 83  ? 11.183  -12.230 -11.354 1.00 79.00 83  A 1 
ATOM   655  C  CE2 . TYR A 1 83  ? 11.209  -13.089 -13.646 1.00 78.14 83  A 1 
ATOM   656  C  CZ  . TYR A 1 83  ? 10.519  -12.837 -12.442 1.00 77.08 83  A 1 
ATOM   657  O  OH  . TYR A 1 83  ? 9.202   -13.182 -12.324 1.00 73.55 83  A 1 
ATOM   658  N  N   . VAL A 1 84  ? 14.793  -8.749  -11.684 1.00 94.65 84  A 1 
ATOM   659  C  CA  . VAL A 1 84  ? 14.277  -7.607  -10.913 1.00 95.46 84  A 1 
ATOM   660  C  C   . VAL A 1 84  ? 14.215  -6.349  -11.782 1.00 96.29 84  A 1 
ATOM   661  O  O   . VAL A 1 84  ? 13.170  -5.703  -11.843 1.00 96.46 84  A 1 
ATOM   662  C  CB  . VAL A 1 84  ? 15.124  -7.363  -9.647  1.00 95.20 84  A 1 
ATOM   663  C  CG1 . VAL A 1 84  ? 14.737  -6.072  -8.925  1.00 93.73 84  A 1 
ATOM   664  C  CG2 . VAL A 1 84  ? 14.932  -8.520  -8.660  1.00 93.96 84  A 1 
ATOM   665  N  N   . LYS A 1 85  ? 15.281  -6.027  -12.509 1.00 95.99 85  A 1 
ATOM   666  C  CA  . LYS A 1 85  ? 15.307  -4.880  -13.421 1.00 96.40 85  A 1 
ATOM   667  C  C   . LYS A 1 85  ? 14.197  -4.967  -14.470 1.00 96.77 85  A 1 
ATOM   668  O  O   . LYS A 1 85  ? 13.450  -4.018  -14.653 1.00 96.74 85  A 1 
ATOM   669  C  CB  . LYS A 1 85  ? 16.676  -4.778  -14.107 1.00 96.47 85  A 1 
ATOM   670  C  CG  . LYS A 1 85  ? 17.761  -4.241  -13.166 1.00 95.08 85  A 1 
ATOM   671  C  CD  . LYS A 1 85  ? 19.086  -4.171  -13.929 1.00 93.03 85  A 1 
ATOM   672  C  CE  . LYS A 1 85  ? 20.165  -3.504  -13.079 1.00 88.31 85  A 1 
ATOM   673  N  NZ  . LYS A 1 85  ? 21.443  -3.457  -13.828 1.00 81.70 85  A 1 
ATOM   674  N  N   . GLN A 1 86  ? 14.055  -6.127  -15.124 1.00 95.71 86  A 1 
ATOM   675  C  CA  . GLN A 1 86  ? 13.002  -6.337  -16.115 1.00 95.68 86  A 1 
ATOM   676  C  C   . GLN A 1 86  ? 11.601  -6.215  -15.503 1.00 96.06 86  A 1 
ATOM   677  O  O   . GLN A 1 86  ? 10.694  -5.684  -16.143 1.00 95.94 86  A 1 
ATOM   678  C  CB  . GLN A 1 86  ? 13.196  -7.708  -16.779 1.00 95.14 86  A 1 
ATOM   679  C  CG  . GLN A 1 86  ? 12.228  -7.923  -17.956 1.00 90.86 86  A 1 
ATOM   680  C  CD  . GLN A 1 86  ? 12.409  -6.859  -19.044 1.00 88.51 86  A 1 
ATOM   681  O  OE1 . GLN A 1 86  ? 13.492  -6.662  -19.572 1.00 81.30 86  A 1 
ATOM   682  N  NE2 . GLN A 1 86  ? 11.379  -6.131  -19.412 1.00 77.78 86  A 1 
ATOM   683  N  N   . SER A 1 87  ? 11.419  -6.652  -14.253 1.00 96.07 87  A 1 
ATOM   684  C  CA  . SER A 1 87  ? 10.146  -6.518  -13.540 1.00 96.30 87  A 1 
ATOM   685  C  C   . SER A 1 87  ? 9.784   -5.053  -13.291 1.00 96.90 87  A 1 
ATOM   686  O  O   . SER A 1 87  ? 8.644   -4.660  -13.535 1.00 96.85 87  A 1 
ATOM   687  C  CB  . SER A 1 87  ? 10.174  -7.308  -12.230 1.00 95.79 87  A 1 
ATOM   688  O  OG  . SER A 1 87  ? 10.414  -8.677  -12.502 1.00 89.73 87  A 1 
ATOM   689  N  N   . ILE A 1 88  ? 10.747  -4.205  -12.927 1.00 97.42 88  A 1 
ATOM   690  C  CA  . ILE A 1 88  ? 10.540  -2.758  -12.767 1.00 97.66 88  A 1 
ATOM   691  C  C   . ILE A 1 88  ? 10.224  -2.093  -14.119 1.00 97.92 88  A 1 
ATOM   692  O  O   . ILE A 1 88  ? 9.335   -1.242  -14.205 1.00 97.68 88  A 1 
ATOM   693  C  CB  . ILE A 1 88  ? 11.762  -2.112  -12.081 1.00 97.37 88  A 1 
ATOM   694  C  CG1 . ILE A 1 88  ? 11.914  -2.670  -10.648 1.00 95.15 88  A 1 
ATOM   695  C  CG2 . ILE A 1 88  ? 11.633  -0.575  -12.022 1.00 95.81 88  A 1 
ATOM   696  C  CD1 . ILE A 1 88  ? 13.275  -2.366  -10.028 1.00 86.62 88  A 1 
ATOM   697  N  N   . VAL A 1 89  ? 10.883  -2.513  -15.203 1.00 97.92 89  A 1 
ATOM   698  C  CA  . VAL A 1 89  ? 10.534  -2.074  -16.563 1.00 97.98 89  A 1 
ATOM   699  C  C   . VAL A 1 89  ? 9.090   -2.454  -16.910 1.00 97.80 89  A 1 
ATOM   700  O  O   . VAL A 1 89  ? 8.343   -1.632  -17.446 1.00 97.48 89  A 1 
ATOM   701  C  CB  . VAL A 1 89  ? 11.517  -2.652  -17.606 1.00 97.82 89  A 1 
ATOM   702  C  CG1 . VAL A 1 89  ? 11.095  -2.350  -19.045 1.00 96.85 89  A 1 
ATOM   703  C  CG2 . VAL A 1 89  ? 12.926  -2.080  -17.421 1.00 96.95 89  A 1 
ATOM   704  N  N   . ASN A 1 90  ? 8.657   -3.670  -16.548 1.00 97.01 90  A 1 
ATOM   705  C  CA  . ASN A 1 90  ? 7.285   -4.131  -16.754 1.00 96.39 90  A 1 
ATOM   706  C  C   . ASN A 1 90  ? 6.274   -3.321  -15.918 1.00 96.91 90  A 1 
ATOM   707  O  O   . ASN A 1 90  ? 5.206   -2.982  -16.428 1.00 96.53 90  A 1 
ATOM   708  C  CB  . ASN A 1 90  ? 7.181   -5.625  -16.425 1.00 95.34 90  A 1 
ATOM   709  C  CG  . ASN A 1 90  ? 7.978   -6.527  -17.343 1.00 93.03 90  A 1 
ATOM   710  O  OD1 . ASN A 1 90  ? 8.447   -6.168  -18.412 1.00 88.47 90  A 1 
ATOM   711  N  ND2 . ASN A 1 90  ? 8.143   -7.774  -16.950 1.00 87.07 90  A 1 
ATOM   712  N  N   . ALA A 1 91  ? 6.616   -2.967  -14.679 1.00 96.82 91  A 1 
ATOM   713  C  CA  . ALA A 1 91  ? 5.805   -2.083  -13.841 1.00 97.18 91  A 1 
ATOM   714  C  C   . ALA A 1 91  ? 5.631   -0.712  -14.493 1.00 97.75 91  A 1 
ATOM   715  O  O   . ALA A 1 91  ? 4.510   -0.240  -14.669 1.00 97.55 91  A 1 
ATOM   716  C  CB  . ALA A 1 91  ? 6.450   -1.953  -12.455 1.00 96.77 91  A 1 
ATOM   717  N  N   . THR A 1 92  ? 6.718   -0.110  -14.957 1.00 97.82 92  A 1 
ATOM   718  C  CA  . THR A 1 92  ? 6.688   1.171   -15.670 1.00 97.85 92  A 1 
ATOM   719  C  C   . THR A 1 92  ? 5.828   1.098   -16.935 1.00 98.00 92  A 1 
ATOM   720  O  O   . THR A 1 92  ? 5.014   1.992   -17.184 1.00 97.72 92  A 1 
ATOM   721  C  CB  . THR A 1 92  ? 8.115   1.608   -16.028 1.00 97.31 92  A 1 
ATOM   722  O  OG1 . THR A 1 92  ? 8.866   1.732   -14.851 1.00 92.06 92  A 1 
ATOM   723  C  CG2 . THR A 1 92  ? 8.151   2.964   -16.716 1.00 91.54 92  A 1 
ATOM   724  N  N   . ALA A 1 93  ? 5.953   0.025   -17.724 1.00 97.85 93  A 1 
ATOM   725  C  CA  . ALA A 1 93  ? 5.137   -0.188  -18.911 1.00 97.65 93  A 1 
ATOM   726  C  C   . ALA A 1 93  ? 3.639   -0.339  -18.579 1.00 97.81 93  A 1 
ATOM   727  O  O   . ALA A 1 93  ? 2.787   0.160   -19.320 1.00 97.37 93  A 1 
ATOM   728  C  CB  . ALA A 1 93  ? 5.668   -1.411  -19.658 1.00 97.24 93  A 1 
ATOM   729  N  N   . LEU A 1 94  ? 3.307   -0.998  -17.465 1.00 97.60 94  A 1 
ATOM   730  C  CA  . LEU A 1 94  ? 1.939   -1.091  -16.959 1.00 97.61 94  A 1 
ATOM   731  C  C   . LEU A 1 94  ? 1.403   0.287   -16.559 1.00 98.04 94  A 1 
ATOM   732  O  O   . LEU A 1 94  ? 0.319   0.663   -16.999 1.00 97.86 94  A 1 
ATOM   733  C  CB  . LEU A 1 94  ? 1.911   -2.063  -15.771 1.00 97.11 94  A 1 
ATOM   734  C  CG  . LEU A 1 94  ? 0.538   -2.161  -15.080 1.00 94.79 94  A 1 
ATOM   735  C  CD1 . LEU A 1 94  ? -0.445  -2.964  -15.928 1.00 91.11 94  A 1 
ATOM   736  C  CD2 . LEU A 1 94  ? 0.689   -2.834  -13.721 1.00 90.54 94  A 1 
ATOM   737  N  N   . LEU A 1 95  ? 2.162   1.059   -15.778 1.00 97.97 95  A 1 
ATOM   738  C  CA  . LEU A 1 95  ? 1.758   2.372   -15.288 1.00 98.17 95  A 1 
ATOM   739  C  C   . LEU A 1 95  ? 1.575   3.373   -16.435 1.00 98.23 95  A 1 
ATOM   740  O  O   . LEU A 1 95  ? 0.615   4.141   -16.423 1.00 98.00 95  A 1 
ATOM   741  C  CB  . LEU A 1 95  ? 2.777   2.866   -14.253 1.00 98.21 95  A 1 
ATOM   742  C  CG  . LEU A 1 95  ? 2.834   2.046   -12.951 1.00 97.90 95  A 1 
ATOM   743  C  CD1 . LEU A 1 95  ? 3.959   2.571   -12.058 1.00 97.48 95  A 1 
ATOM   744  C  CD2 . LEU A 1 95  ? 1.521   2.092   -12.167 1.00 97.21 95  A 1 
ATOM   745  N  N   . LYS A 1 96  ? 2.400   3.303   -17.483 1.00 98.32 96  A 1 
ATOM   746  C  CA  . LYS A 1 96  ? 2.231   4.105   -18.707 1.00 98.15 96  A 1 
ATOM   747  C  C   . LYS A 1 96  ? 0.903   3.857   -19.441 1.00 98.09 96  A 1 
ATOM   748  O  O   . LYS A 1 96  ? 0.491   4.710   -20.219 1.00 97.45 96  A 1 
ATOM   749  C  CB  . LYS A 1 96  ? 3.413   3.858   -19.661 1.00 97.91 96  A 1 
ATOM   750  C  CG  . LYS A 1 96  ? 4.664   4.616   -19.221 1.00 95.24 96  A 1 
ATOM   751  C  CD  . LYS A 1 96  ? 5.847   4.295   -20.153 1.00 90.81 96  A 1 
ATOM   752  C  CE  . LYS A 1 96  ? 7.078   5.094   -19.712 1.00 83.10 96  A 1 
ATOM   753  N  NZ  . LYS A 1 96  ? 8.271   4.803   -20.545 1.00 74.73 96  A 1 
ATOM   754  N  N   . LYS A 1 97  ? 0.213   2.738   -19.196 1.00 98.20 97  A 1 
ATOM   755  C  CA  . LYS A 1 97  ? -1.122  2.502   -19.758 1.00 97.93 97  A 1 
ATOM   756  C  C   . LYS A 1 97  ? -2.183  3.426   -19.142 1.00 97.81 97  A 1 
ATOM   757  O  O   . LYS A 1 97  ? -3.229  3.609   -19.761 1.00 96.73 97  A 1 
ATOM   758  C  CB  . LYS A 1 97  ? -1.550  1.031   -19.611 1.00 97.81 97  A 1 
ATOM   759  C  CG  . LYS A 1 97  ? -0.638  0.022   -20.327 1.00 96.62 97  A 1 
ATOM   760  C  CD  . LYS A 1 97  ? -1.132  -1.418  -20.116 1.00 93.18 97  A 1 
ATOM   761  C  CE  . LYS A 1 97  ? -0.234  -2.443  -20.807 1.00 88.82 97  A 1 
ATOM   762  N  NZ  . LYS A 1 97  ? -0.697  -3.854  -20.595 1.00 79.44 97  A 1 
ATOM   763  N  N   . PHE A 1 98  ? -1.942  4.002   -17.972 1.00 97.97 98  A 1 
ATOM   764  C  CA  . PHE A 1 98  ? -2.796  4.992   -17.340 1.00 97.44 98  A 1 
ATOM   765  C  C   . PHE A 1 98  ? -2.408  6.406   -17.791 1.00 96.26 98  A 1 
ATOM   766  O  O   . PHE A 1 98  ? -1.807  7.177   -17.050 1.00 93.28 98  A 1 
ATOM   767  C  CB  . PHE A 1 98  ? -2.764  4.821   -15.813 1.00 97.54 98  A 1 
ATOM   768  C  CG  . PHE A 1 98  ? -3.180  3.440   -15.347 1.00 98.02 98  A 1 
ATOM   769  C  CD1 . PHE A 1 98  ? -4.517  3.049   -15.416 1.00 97.44 98  A 1 
ATOM   770  C  CD2 . PHE A 1 98  ? -2.208  2.544   -14.870 1.00 97.54 98  A 1 
ATOM   771  C  CE1 . PHE A 1 98  ? -4.904  1.769   -14.980 1.00 96.96 98  A 1 
ATOM   772  C  CE2 . PHE A 1 98  ? -2.583  1.268   -14.436 1.00 97.08 98  A 1 
ATOM   773  C  CZ  . PHE A 1 98  ? -3.933  0.873   -14.493 1.00 97.28 98  A 1 
ATOM   774  N  N   . GLU A 1 99  ? -2.733  6.725   -19.047 1.00 94.62 99  A 1 
ATOM   775  C  CA  . GLU A 1 99  ? -2.493  8.042   -19.623 1.00 91.97 99  A 1 
ATOM   776  C  C   . GLU A 1 99  ? -3.213  9.131   -18.821 1.00 90.33 99  A 1 
ATOM   777  O  O   . GLU A 1 99  ? -4.325  8.936   -18.336 1.00 82.45 99  A 1 
ATOM   778  C  CB  . GLU A 1 99  ? -2.928  8.059   -21.093 1.00 88.14 99  A 1 
ATOM   779  C  CG  . GLU A 1 99  ? -2.060  7.128   -21.955 1.00 78.06 99  A 1 
ATOM   780  C  CD  . GLU A 1 99  ? -2.647  6.867   -23.345 1.00 72.29 99  A 1 
ATOM   781  O  OE1 . GLU A 1 99  ? -2.221  5.856   -23.948 1.00 65.48 99  A 1 
ATOM   782  O  OE2 . GLU A 1 99  ? -3.569  7.596   -23.755 1.00 67.20 99  A 1 
ATOM   783  N  N   . ASP A 1 100 ? -2.565  10.272  -18.673 1.00 94.72 100 A 1 
ATOM   784  C  CA  . ASP A 1 100 ? -3.004  11.450  -17.914 1.00 94.45 100 A 1 
ATOM   785  C  C   . ASP A 1 100 ? -3.214  11.236  -16.407 1.00 96.08 100 A 1 
ATOM   786  O  O   . ASP A 1 100 ? -3.767  12.114  -15.733 1.00 94.09 100 A 1 
ATOM   787  C  CB  . ASP A 1 100 ? -4.260  12.100  -18.516 1.00 90.15 100 A 1 
ATOM   788  C  CG  . ASP A 1 100 ? -4.334  12.123  -20.027 1.00 81.85 100 A 1 
ATOM   789  O  OD1 . ASP A 1 100 ? -3.300  12.422  -20.660 1.00 74.23 100 A 1 
ATOM   790  O  OD2 . ASP A 1 100 ? -5.470  11.862  -20.496 1.00 76.16 100 A 1 
ATOM   791  N  N   . PHE A 1 101 ? -2.813  10.096  -15.839 1.00 97.66 101 A 1 
ATOM   792  C  CA  . PHE A 1 101 ? -2.886  9.891   -14.393 1.00 98.08 101 A 1 
ATOM   793  C  C   . PHE A 1 101 ? -1.719  10.569  -13.679 1.00 98.09 101 A 1 
ATOM   794  O  O   . PHE A 1 101 ? -0.568  10.480  -14.116 1.00 97.34 101 A 1 
ATOM   795  C  CB  . PHE A 1 101 ? -2.946  8.399   -14.033 1.00 98.06 101 A 1 
ATOM   796  C  CG  . PHE A 1 101 ? -4.307  7.738   -14.160 1.00 98.23 101 A 1 
ATOM   797  C  CD1 . PHE A 1 101 ? -4.846  7.047   -13.056 1.00 97.40 101 A 1 
ATOM   798  C  CD2 . PHE A 1 101 ? -5.027  7.775   -15.357 1.00 97.45 101 A 1 
ATOM   799  C  CE1 . PHE A 1 101 ? -6.089  6.396   -13.165 1.00 97.03 101 A 1 
ATOM   800  C  CE2 . PHE A 1 101 ? -6.272  7.135   -15.467 1.00 97.06 101 A 1 
ATOM   801  C  CZ  . PHE A 1 101 ? -6.802  6.440   -14.376 1.00 97.51 101 A 1 
ATOM   802  N  N   . PHE A 1 102 ? -1.999  11.176  -12.527 1.00 98.31 102 A 1 
ATOM   803  C  CA  . PHE A 1 102 ? -0.973  11.493  -11.548 1.00 98.43 102 A 1 
ATOM   804  C  C   . PHE A 1 102 ? -0.624  10.220  -10.780 1.00 98.69 102 A 1 
ATOM   805  O  O   . PHE A 1 102 ? -1.433  9.714   -10.004 1.00 98.54 102 A 1 
ATOM   806  C  CB  . PHE A 1 102 ? -1.474  12.611  -10.630 1.00 98.39 102 A 1 
ATOM   807  C  CG  . PHE A 1 102 ? -0.455  13.035  -9.598  1.00 98.40 102 A 1 
ATOM   808  C  CD1 . PHE A 1 102 ? -0.642  12.728  -8.235  1.00 97.92 102 A 1 
ATOM   809  C  CD2 . PHE A 1 102 ? 0.701   13.729  -10.000 1.00 97.99 102 A 1 
ATOM   810  C  CE1 . PHE A 1 102 ? 0.301   13.135  -7.282  1.00 97.54 102 A 1 
ATOM   811  C  CE2 . PHE A 1 102 ? 1.648   14.136  -9.048  1.00 97.61 102 A 1 
ATOM   812  C  CZ  . PHE A 1 102 ? 1.450   13.846  -7.691  1.00 97.78 102 A 1 
ATOM   813  N  N   . ILE A 1 103 ? 0.552   9.662   -11.050 1.00 98.76 103 A 1 
ATOM   814  C  CA  . ILE A 1 103 ? 1.007   8.378   -10.506 1.00 98.73 103 A 1 
ATOM   815  C  C   . ILE A 1 103 ? 2.106   8.626   -9.481  1.00 98.82 103 A 1 
ATOM   816  O  O   . ILE A 1 103 ? 3.037   9.392   -9.728  1.00 98.68 103 A 1 
ATOM   817  C  CB  . ILE A 1 103 ? 1.446   7.418   -11.632 1.00 98.49 103 A 1 
ATOM   818  C  CG1 . ILE A 1 103 ? 0.240   7.118   -12.559 1.00 96.67 103 A 1 
ATOM   819  C  CG2 . ILE A 1 103 ? 2.029   6.118   -11.049 1.00 97.85 103 A 1 
ATOM   820  C  CD1 . ILE A 1 103 ? 0.543   6.222   -13.759 1.00 90.01 103 A 1 
ATOM   821  N  N   . ILE A 1 104 ? 1.995   7.963   -8.331  1.00 98.87 104 A 1 
ATOM   822  C  CA  . ILE A 1 104 ? 2.918   8.041   -7.204  1.00 98.89 104 A 1 
ATOM   823  C  C   . ILE A 1 104 ? 3.568   6.658   -7.043  1.00 98.82 104 A 1 
ATOM   824  O  O   . ILE A 1 104 ? 3.007   5.807   -6.346  1.00 98.74 104 A 1 
ATOM   825  C  CB  . ILE A 1 104 ? 2.156   8.498   -5.936  1.00 98.79 104 A 1 
ATOM   826  C  CG1 . ILE A 1 104 ? 1.407   9.840   -6.137  1.00 98.43 104 A 1 
ATOM   827  C  CG2 . ILE A 1 104 ? 3.123   8.621   -4.746  1.00 98.51 104 A 1 
ATOM   828  C  CD1 . ILE A 1 104 ? 0.275   10.042  -5.126  1.00 97.09 104 A 1 
ATOM   829  N  N   . PRO A 1 105 ? 4.692   6.377   -7.720  1.00 98.81 105 A 1 
ATOM   830  C  CA  . PRO A 1 105 ? 5.331   5.063   -7.690  1.00 98.78 105 A 1 
ATOM   831  C  C   . PRO A 1 105 ? 6.240   4.886   -6.475  1.00 98.75 105 A 1 
ATOM   832  O  O   . PRO A 1 105 ? 6.811   5.844   -5.965  1.00 98.49 105 A 1 
ATOM   833  C  CB  . PRO A 1 105 ? 6.104   4.980   -9.011  1.00 98.62 105 A 1 
ATOM   834  C  CG  . PRO A 1 105 ? 6.530   6.424   -9.243  1.00 98.19 105 A 1 
ATOM   835  C  CD  . PRO A 1 105 ? 5.361   7.234   -8.690  1.00 98.63 105 A 1 
ATOM   836  N  N   . MET A 1 106 ? 6.443   3.628   -6.047  1.00 98.57 106 A 1 
ATOM   837  C  CA  . MET A 1 106 ? 7.436   3.255   -5.033  1.00 98.34 106 A 1 
ATOM   838  C  C   . MET A 1 106 ? 7.981   1.847   -5.284  1.00 98.46 106 A 1 
ATOM   839  O  O   . MET A 1 106 ? 7.510   1.138   -6.174  1.00 97.71 106 A 1 
ATOM   840  C  CB  . MET A 1 106 ? 6.842   3.400   -3.617  1.00 96.36 106 A 1 
ATOM   841  C  CG  . MET A 1 106 ? 5.776   2.346   -3.302  1.00 92.79 106 A 1 
ATOM   842  S  SD  . MET A 1 106 ? 4.969   2.546   -1.679  1.00 94.94 106 A 1 
ATOM   843  C  CE  . MET A 1 106 ? 4.063   4.080   -1.976  1.00 89.79 106 A 1 
ATOM   844  N  N   . LEU A 1 107 ? 8.972   1.448   -4.483  1.00 98.38 107 A 1 
ATOM   845  C  CA  . LEU A 1 107 ? 9.525   0.101   -4.460  1.00 98.20 107 A 1 
ATOM   846  C  C   . LEU A 1 107 ? 8.992   -0.669  -3.251  1.00 98.25 107 A 1 
ATOM   847  O  O   . LEU A 1 107 ? 8.916   -0.129  -2.144  1.00 97.74 107 A 1 
ATOM   848  C  CB  . LEU A 1 107 ? 11.062  0.167   -4.425  1.00 97.75 107 A 1 
ATOM   849  C  CG  . LEU A 1 107 ? 11.713  0.769   -5.677  1.00 97.39 107 A 1 
ATOM   850  C  CD1 . LEU A 1 107 ? 13.210  0.963   -5.429  1.00 96.72 107 A 1 
ATOM   851  C  CD2 . LEU A 1 107 ? 11.533  -0.132  -6.901  1.00 96.30 107 A 1 
ATOM   852  N  N   . GLY A 1 108 ? 8.689   -1.951  -3.448  1.00 98.31 108 A 1 
ATOM   853  C  CA  . GLY A 1 108 ? 8.446   -2.918  -2.392  1.00 98.17 108 A 1 
ATOM   854  C  C   . GLY A 1 108 ? 9.713   -3.694  -1.995  1.00 98.01 108 A 1 
ATOM   855  O  O   . GLY A 1 108 ? 10.798  -3.485  -2.539  1.00 97.46 108 A 1 
ATOM   856  N  N   . ASN A 1 109 ? 9.585   -4.597  -1.030  1.00 97.66 109 A 1 
ATOM   857  C  CA  . ASN A 1 109 ? 10.716  -5.374  -0.516  1.00 97.36 109 A 1 
ATOM   858  C  C   . ASN A 1 109 ? 11.197  -6.473  -1.476  1.00 97.26 109 A 1 
ATOM   859  O  O   . ASN A 1 109 ? 12.317  -6.970  -1.331  1.00 96.21 109 A 1 
ATOM   860  C  CB  . ASN A 1 109 ? 10.369  -5.936  0.875   1.00 97.04 109 A 1 
ATOM   861  C  CG  . ASN A 1 109 ? 9.221   -6.927  0.839   1.00 96.73 109 A 1 
ATOM   862  O  OD1 . ASN A 1 109 ? 8.065   -6.563  0.875   1.00 93.88 109 A 1 
ATOM   863  N  ND2 . ASN A 1 109 ? 9.505   -8.204  0.764   1.00 93.28 109 A 1 
ATOM   864  N  N   . HIS A 1 110 ? 10.372  -6.854  -2.450  1.00 96.81 110 A 1 
ATOM   865  C  CA  . HIS A 1 110 ? 10.758  -7.787  -3.513  1.00 96.38 110 A 1 
ATOM   866  C  C   . HIS A 1 110 ? 11.393  -7.087  -4.719  1.00 96.44 110 A 1 
ATOM   867  O  O   . HIS A 1 110 ? 12.064  -7.747  -5.512  1.00 95.33 110 A 1 
ATOM   868  C  CB  . HIS A 1 110 ? 9.549   -8.651  -3.899  1.00 96.05 110 A 1 
ATOM   869  C  CG  . HIS A 1 110 ? 9.209   -9.673  -2.850  1.00 95.40 110 A 1 
ATOM   870  N  ND1 . HIS A 1 110 ? 9.825   -10.903 -2.715  1.00 88.79 110 A 1 
ATOM   871  C  CD2 . HIS A 1 110 ? 8.284   -9.592  -1.844  1.00 88.53 110 A 1 
ATOM   872  C  CE1 . HIS A 1 110 ? 9.278   -11.529 -1.664  1.00 88.53 110 A 1 
ATOM   873  N  NE2 . HIS A 1 110 ? 8.337   -10.769 -1.104  1.00 90.28 110 A 1 
ATOM   874  N  N   . ASP A 1 111 ? 11.281  -5.770  -4.821  1.00 97.09 111 A 1 
ATOM   875  C  CA  . ASP A 1 111 ? 11.743  -4.973  -5.964  1.00 97.06 111 A 1 
ATOM   876  C  C   . ASP A 1 111 ? 13.249  -4.634  -5.914  1.00 96.76 111 A 1 
ATOM   877  O  O   . ASP A 1 111 ? 13.700  -3.605  -6.409  1.00 95.59 111 A 1 
ATOM   878  C  CB  . ASP A 1 111 ? 10.873  -3.721  -6.108  1.00 97.12 111 A 1 
ATOM   879  C  CG  . ASP A 1 111 ? 9.389   -4.023  -6.343  1.00 97.32 111 A 1 
ATOM   880  O  OD1 . ASP A 1 111 ? 9.071   -5.085  -6.920  1.00 96.32 111 A 1 
ATOM   881  O  OD2 . ASP A 1 111 ? 8.563   -3.177  -5.956  1.00 96.44 111 A 1 
ATOM   882  N  N   . VAL A 1 112 ? 14.057  -5.518  -5.301  1.00 95.90 112 A 1 
ATOM   883  C  CA  . VAL A 1 112 ? 15.510  -5.383  -5.186  1.00 95.56 112 A 1 
ATOM   884  C  C   . VAL A 1 112 ? 16.169  -6.753  -5.239  1.00 94.89 112 A 1 
ATOM   885  O  O   . VAL A 1 112 ? 15.546  -7.768  -4.934  1.00 94.43 112 A 1 
ATOM   886  C  CB  . VAL A 1 112 ? 15.881  -4.611  -3.902  1.00 95.38 112 A 1 
ATOM   887  C  CG1 . VAL A 1 112 ? 15.507  -5.346  -2.618  1.00 93.72 112 A 1 
ATOM   888  C  CG2 . VAL A 1 112 ? 17.376  -4.247  -3.847  1.00 94.02 112 A 1 
ATOM   889  N  N   . TYR A 1 113 ? 17.451  -6.823  -5.638  1.00 94.46 113 A 1 
ATOM   890  C  CA  . TYR A 1 113 ? 18.250  -8.042  -5.566  1.00 93.30 113 A 1 
ATOM   891  C  C   . TYR A 1 113 ? 19.485  -7.854  -4.684  1.00 92.75 113 A 1 
ATOM   892  O  O   . TYR A 1 113 ? 20.274  -6.942  -4.942  1.00 90.46 113 A 1 
ATOM   893  C  CB  . TYR A 1 113 ? 18.643  -8.498  -6.970  1.00 92.29 113 A 1 
ATOM   894  C  CG  . TYR A 1 113 ? 19.423  -9.794  -6.962  1.00 91.59 113 A 1 
ATOM   895  C  CD1 . TYR A 1 113 ? 20.836  -9.774  -6.990  1.00 89.68 113 A 1 
ATOM   896  C  CD2 . TYR A 1 113 ? 18.746  -11.022 -6.873  1.00 89.36 113 A 1 
ATOM   897  C  CE1 . TYR A 1 113 ? 21.562  -10.977 -6.944  1.00 87.11 113 A 1 
ATOM   898  C  CE2 . TYR A 1 113 ? 19.462  -12.229 -6.831  1.00 86.75 113 A 1 
ATOM   899  C  CZ  . TYR A 1 113 ? 20.866  -12.204 -6.863  1.00 86.28 113 A 1 
ATOM   900  O  OH  . TYR A 1 113 ? 21.567  -13.389 -6.815  1.00 83.41 113 A 1 
ATOM   901  N  N   . PRO A 1 114 ? 19.725  -8.720  -3.674  1.00 92.89 114 A 1 
ATOM   902  C  CA  . PRO A 1 114 ? 18.814  -9.747  -3.157  1.00 92.95 114 A 1 
ATOM   903  C  C   . PRO A 1 114 ? 17.546  -9.161  -2.519  1.00 93.67 114 A 1 
ATOM   904  O  O   . PRO A 1 114 ? 17.556  -8.009  -2.092  1.00 92.57 114 A 1 
ATOM   905  C  CB  . PRO A 1 114 ? 19.636  -10.547 -2.143  1.00 91.04 114 A 1 
ATOM   906  C  CG  . PRO A 1 114 ? 21.085  -10.236 -2.490  1.00 88.68 114 A 1 
ATOM   907  C  CD  . PRO A 1 114 ? 21.008  -8.809  -3.004  1.00 91.10 114 A 1 
ATOM   908  N  N   . ALA A 1 115 ? 16.480  -9.957  -2.423  1.00 93.33 115 A 1 
ATOM   909  C  CA  . ALA A 1 115 ? 15.226  -9.511  -1.824  1.00 93.92 115 A 1 
ATOM   910  C  C   . ALA A 1 115 ? 15.439  -8.928  -0.421  1.00 94.91 115 A 1 
ATOM   911  O  O   . ALA A 1 115 ? 16.300  -9.389  0.333   1.00 94.47 115 A 1 
ATOM   912  C  CB  . ALA A 1 115 ? 14.214  -10.666 -1.781  1.00 92.46 115 A 1 
ATOM   913  N  N   . ASN A 1 116 ? 14.665  -7.914  -0.070  1.00 96.01 116 A 1 
ATOM   914  C  CA  . ASN A 1 116 ? 14.693  -7.209  1.210   1.00 96.14 116 A 1 
ATOM   915  C  C   . ASN A 1 116 ? 15.975  -6.392  1.486   1.00 96.44 116 A 1 
ATOM   916  O  O   . ASN A 1 116 ? 15.975  -5.580  2.402   1.00 95.55 116 A 1 
ATOM   917  C  CB  . ASN A 1 116 ? 14.378  -8.173  2.368   1.00 95.75 116 A 1 
ATOM   918  C  CG  . ASN A 1 116 ? 13.238  -9.142  2.063   1.00 95.29 116 A 1 
ATOM   919  O  OD1 . ASN A 1 116 ? 12.174  -8.774  1.614   1.00 91.93 116 A 1 
ATOM   920  N  ND2 . ASN A 1 116 ? 13.448  -10.419 2.280   1.00 91.10 116 A 1 
ATOM   921  N  N   . GLN A 1 117 ? 17.045  -6.587  0.731   1.00 96.56 117 A 1 
ATOM   922  C  CA  . GLN A 1 117 ? 18.358  -5.969  0.981   1.00 95.84 117 A 1 
ATOM   923  C  C   . GLN A 1 117 ? 18.466  -4.610  0.270   1.00 95.27 117 A 1 
ATOM   924  O  O   . GLN A 1 117 ? 19.119  -4.489  -0.772  1.00 93.13 117 A 1 
ATOM   925  C  CB  . GLN A 1 117 ? 19.501  -6.923  0.605   1.00 95.24 117 A 1 
ATOM   926  C  CG  . GLN A 1 117 ? 19.371  -8.347  1.156   1.00 94.15 117 A 1 
ATOM   927  C  CD  . GLN A 1 117 ? 19.055  -8.411  2.655   1.00 94.08 117 A 1 
ATOM   928  O  OE1 . GLN A 1 117 ? 19.764  -7.862  3.478   1.00 89.44 117 A 1 
ATOM   929  N  NE2 . GLN A 1 117 ? 17.988  -9.071  3.037   1.00 88.04 117 A 1 
ATOM   930  N  N   . MET A 1 118 ? 17.820  -3.588  0.818   1.00 94.86 118 A 1 
ATOM   931  C  CA  . MET A 1 118 ? 17.703  -2.276  0.190   1.00 94.39 118 A 1 
ATOM   932  C  C   . MET A 1 118 ? 18.262  -1.177  1.106   1.00 94.36 118 A 1 
ATOM   933  O  O   . MET A 1 118 ? 17.643  -0.845  2.108   1.00 89.79 118 A 1 
ATOM   934  C  CB  . MET A 1 118 ? 16.233  -2.043  -0.169  1.00 91.47 118 A 1 
ATOM   935  C  CG  . MET A 1 118 ? 16.040  -0.795  -1.033  1.00 87.80 118 A 1 
ATOM   936  S  SD  . MET A 1 118 ? 14.308  -0.411  -1.401  1.00 89.21 118 A 1 
ATOM   937  C  CE  . MET A 1 118 ? 13.851  -1.804  -2.451  1.00 84.28 118 A 1 
ATOM   938  N  N   . ALA A 1 119 ? 19.430  -0.636  0.773   1.00 93.16 119 A 1 
ATOM   939  C  CA  . ALA A 1 119 ? 20.041  0.554   1.386   1.00 92.53 119 A 1 
ATOM   940  C  C   . ALA A 1 119 ? 21.302  0.977   0.605   1.00 91.88 119 A 1 
ATOM   941  O  O   . ALA A 1 119 ? 21.325  0.913   -0.622  1.00 85.04 119 A 1 
ATOM   942  C  CB  . ALA A 1 119 ? 20.349  0.277   2.873   1.00 89.21 119 A 1 
ATOM   943  N  N   . ILE A 1 120 ? 22.357  1.388   1.304   1.00 86.70 120 A 1 
ATOM   944  C  CA  . ILE A 1 120 ? 23.614  1.903   0.722   1.00 83.15 120 A 1 
ATOM   945  C  C   . ILE A 1 120 ? 24.253  0.902   -0.249  1.00 83.27 120 A 1 
ATOM   946  O  O   . ILE A 1 120 ? 24.593  1.261   -1.372  1.00 76.97 120 A 1 
ATOM   947  C  CB  . ILE A 1 120 ? 24.589  2.306   1.856   1.00 78.55 120 A 1 
ATOM   948  C  CG1 . ILE A 1 120 ? 23.976  3.439   2.718   1.00 69.93 120 A 1 
ATOM   949  C  CG2 . ILE A 1 120 ? 25.953  2.731   1.292   1.00 68.54 120 A 1 
ATOM   950  C  CD1 . ILE A 1 120 ? 24.743  3.730   4.014   1.00 63.44 120 A 1 
ATOM   951  N  N   . ASN A 1 121 ? 24.358  -0.368  0.135   1.00 82.31 121 A 1 
ATOM   952  C  CA  . ASN A 1 121 ? 25.010  -1.398  -0.691  1.00 78.83 121 A 1 
ATOM   953  C  C   . ASN A 1 121 ? 24.183  -1.807  -1.920  1.00 80.76 121 A 1 
ATOM   954  O  O   . ASN A 1 121 ? 24.664  -2.556  -2.773  1.00 77.50 121 A 1 
ATOM   955  C  CB  . ASN A 1 121 ? 25.332  -2.622  0.186   1.00 77.13 121 A 1 
ATOM   956  C  CG  . ASN A 1 121 ? 26.317  -2.325  1.307   1.00 71.32 121 A 1 
ATOM   957  O  OD1 . ASN A 1 121 ? 27.039  -1.352  1.304   1.00 65.32 121 A 1 
ATOM   958  N  ND2 . ASN A 1 121 ? 26.380  -3.187  2.300   1.00 64.05 121 A 1 
ATOM   959  N  N   . SER A 1 122 ? 22.947  -1.344  -2.028  1.00 84.37 122 A 1 
ATOM   960  C  CA  . SER A 1 122 ? 22.041  -1.587  -3.146  1.00 82.76 122 A 1 
ATOM   961  C  C   . SER A 1 122 ? 21.552  -0.278  -3.780  1.00 85.93 122 A 1 
ATOM   962  O  O   . SER A 1 122 ? 20.497  -0.244  -4.392  1.00 83.11 122 A 1 
ATOM   963  C  CB  . SER A 1 122 ? 20.883  -2.485  -2.702  1.00 77.98 122 A 1 
ATOM   964  O  OG  . SER A 1 122 ? 20.251  -1.936  -1.569  1.00 72.21 122 A 1 
ATOM   965  N  N   . GLN A 1 123 ? 22.327  0.818   -3.660  1.00 90.71 123 A 1 
ATOM   966  C  CA  . GLN A 1 123 ? 21.933  2.140   -4.161  1.00 91.19 123 A 1 
ATOM   967  C  C   . GLN A 1 123 ? 21.618  2.152   -5.670  1.00 93.82 123 A 1 
ATOM   968  O  O   . GLN A 1 123 ? 20.839  2.979   -6.140  1.00 92.49 123 A 1 
ATOM   969  C  CB  . GLN A 1 123 ? 23.049  3.127   -3.809  1.00 87.61 123 A 1 
ATOM   970  C  CG  . GLN A 1 123 ? 22.581  4.588   -3.885  1.00 76.46 123 A 1 
ATOM   971  C  CD  . GLN A 1 123 ? 23.672  5.571   -3.456  1.00 71.15 123 A 1 
ATOM   972  O  OE1 . GLN A 1 123 ? 24.846  5.248   -3.382  1.00 64.93 123 A 1 
ATOM   973  N  NE2 . GLN A 1 123 ? 23.312  6.801   -3.178  1.00 60.96 123 A 1 
ATOM   974  N  N   . TRP A 1 124 ? 22.156  1.179   -6.417  1.00 93.60 124 A 1 
ATOM   975  C  CA  . TRP A 1 124 ? 21.821  0.964   -7.821  1.00 94.48 124 A 1 
ATOM   976  C  C   . TRP A 1 124 ? 20.304  0.842   -8.067  1.00 96.01 124 A 1 
ATOM   977  O  O   . TRP A 1 124 ? 19.834  1.266   -9.122  1.00 95.46 124 A 1 
ATOM   978  C  CB  . TRP A 1 124 ? 22.540  -0.296  -8.329  1.00 92.72 124 A 1 
ATOM   979  C  CG  . TRP A 1 124 ? 22.012  -1.598  -7.772  1.00 89.34 124 A 1 
ATOM   980  C  CD1 . TRP A 1 124 ? 22.493  -2.259  -6.699  1.00 85.34 124 A 1 
ATOM   981  C  CD2 . TRP A 1 124 ? 20.851  -2.363  -8.235  1.00 89.54 124 A 1 
ATOM   982  N  NE1 . TRP A 1 124 ? 21.704  -3.374  -6.448  1.00 81.18 124 A 1 
ATOM   983  C  CE2 . TRP A 1 124 ? 20.684  -3.456  -7.348  1.00 86.04 124 A 1 
ATOM   984  C  CE3 . TRP A 1 124 ? 19.935  -2.214  -9.291  1.00 82.20 124 A 1 
ATOM   985  C  CZ2 . TRP A 1 124 ? 19.596  -4.361  -7.487  1.00 82.46 124 A 1 
ATOM   986  C  CZ3 . TRP A 1 124 ? 18.856  -3.116  -9.432  1.00 82.12 124 A 1 
ATOM   987  C  CH2 . TRP A 1 124 ? 18.684  -4.162  -8.528  1.00 81.20 124 A 1 
ATOM   988  N  N   . ILE A 1 125 ? 19.546  0.304   -7.110  1.00 95.03 125 A 1 
ATOM   989  C  CA  . ILE A 1 125 ? 18.094  0.122   -7.287  1.00 95.92 125 A 1 
ATOM   990  C  C   . ILE A 1 125 ? 17.371  1.464   -7.301  1.00 97.17 125 A 1 
ATOM   991  O  O   . ILE A 1 125 ? 16.470  1.655   -8.112  1.00 97.28 125 A 1 
ATOM   992  C  CB  . ILE A 1 125 ? 17.497  -0.828  -6.226  1.00 94.76 125 A 1 
ATOM   993  C  CG1 . ILE A 1 125 ? 16.089  -1.317  -6.607  1.00 90.59 125 A 1 
ATOM   994  C  CG2 . ILE A 1 125 ? 17.420  -0.207  -4.815  1.00 90.75 125 A 1 
ATOM   995  C  CD1 . ILE A 1 125 ? 16.041  -2.099  -7.907  1.00 85.50 125 A 1 
ATOM   996  N  N   . PHE A 1 126 ? 17.793  2.416   -6.466  1.00 96.70 126 A 1 
ATOM   997  C  CA  . PHE A 1 126 ? 17.185  3.741   -6.406  1.00 97.18 126 A 1 
ATOM   998  C  C   . PHE A 1 126 ? 17.467  4.529   -7.688  1.00 97.54 126 A 1 
ATOM   999  O  O   . PHE A 1 126 ? 16.554  5.128   -8.246  1.00 97.33 126 A 1 
ATOM   1000 C  CB  . PHE A 1 126 ? 17.707  4.507   -5.185  1.00 97.04 126 A 1 
ATOM   1001 C  CG  . PHE A 1 126 ? 17.563  3.786   -3.862  1.00 97.34 126 A 1 
ATOM   1002 C  CD1 . PHE A 1 126 ? 16.360  3.147   -3.510  1.00 96.24 126 A 1 
ATOM   1003 C  CD2 . PHE A 1 126 ? 18.652  3.751   -2.968  1.00 96.06 126 A 1 
ATOM   1004 C  CE1 . PHE A 1 126 ? 16.244  2.472   -2.288  1.00 95.37 126 A 1 
ATOM   1005 C  CE2 . PHE A 1 126 ? 18.538  3.077   -1.743  1.00 95.26 126 A 1 
ATOM   1006 C  CZ  . PHE A 1 126 ? 17.339  2.434   -1.399  1.00 95.85 126 A 1 
ATOM   1007 N  N   . GLN A 1 127 ? 18.709  4.459   -8.194  1.00 97.22 127 A 1 
ATOM   1008 C  CA  . GLN A 1 127 ? 19.089  5.064   -9.462  1.00 97.19 127 A 1 
ATOM   1009 C  C   . GLN A 1 127 ? 18.275  4.472   -10.620 1.00 97.74 127 A 1 
ATOM   1010 O  O   . GLN A 1 127 ? 17.615  5.203   -11.356 1.00 97.50 127 A 1 
ATOM   1011 C  CB  . GLN A 1 127 ? 20.598  4.850   -9.663  1.00 96.11 127 A 1 
ATOM   1012 C  CG  . GLN A 1 127 ? 21.158  5.538   -10.920 1.00 86.34 127 A 1 
ATOM   1013 C  CD  . GLN A 1 127 ? 21.304  7.058   -10.792 1.00 79.40 127 A 1 
ATOM   1014 O  OE1 . GLN A 1 127 ? 21.393  7.620   -9.711  1.00 71.46 127 A 1 
ATOM   1015 N  NE2 . GLN A 1 127 ? 21.363  7.748   -11.899 1.00 66.72 127 A 1 
ATOM   1016 N  N   . PHE A 1 128 ? 18.260  3.135   -10.729 1.00 97.49 128 A 1 
ATOM   1017 C  CA  . PHE A 1 128 ? 17.556  2.433   -11.801 1.00 97.78 128 A 1 
ATOM   1018 C  C   . PHE A 1 128 ? 16.044  2.678   -11.755 1.00 98.07 128 A 1 
ATOM   1019 O  O   . PHE A 1 128 ? 15.440  3.007   -12.774 1.00 97.98 128 A 1 
ATOM   1020 C  CB  . PHE A 1 128 ? 17.876  0.931   -11.721 1.00 97.59 128 A 1 
ATOM   1021 C  CG  . PHE A 1 128 ? 17.233  0.128   -12.825 1.00 97.68 128 A 1 
ATOM   1022 C  CD1 . PHE A 1 128 ? 16.023  -0.556  -12.612 1.00 97.19 128 A 1 
ATOM   1023 C  CD2 . PHE A 1 128 ? 17.831  0.094   -14.105 1.00 97.19 128 A 1 
ATOM   1024 C  CE1 . PHE A 1 128 ? 15.407  -1.262  -13.660 1.00 96.58 128 A 1 
ATOM   1025 C  CE2 . PHE A 1 128 ? 17.221  -0.617  -15.153 1.00 96.59 128 A 1 
ATOM   1026 C  CZ  . PHE A 1 128 ? 16.014  -1.286  -14.928 1.00 96.71 128 A 1 
ATOM   1027 N  N   . ALA A 1 129 ? 15.418  2.547   -10.592 1.00 97.87 129 A 1 
ATOM   1028 C  CA  . ALA A 1 129 ? 13.986  2.754   -10.455 1.00 98.03 129 A 1 
ATOM   1029 C  C   . ALA A 1 129 ? 13.593  4.222   -10.675 1.00 98.36 129 A 1 
ATOM   1030 O  O   . ALA A 1 129 ? 12.576  4.479   -11.316 1.00 98.33 129 A 1 
ATOM   1031 C  CB  . ALA A 1 129 ? 13.527  2.235   -9.093  1.00 97.85 129 A 1 
ATOM   1032 N  N   . ALA A 1 130 ? 14.403  5.185   -10.215 1.00 98.11 130 A 1 
ATOM   1033 C  CA  . ALA A 1 130 ? 14.170  6.601   -10.503 1.00 98.29 130 A 1 
ATOM   1034 C  C   . ALA A 1 130 ? 14.204  6.896   -12.010 1.00 98.30 130 A 1 
ATOM   1035 O  O   . ALA A 1 130 ? 13.366  7.650   -12.506 1.00 98.22 130 A 1 
ATOM   1036 C  CB  . ALA A 1 130 ? 15.213  7.448   -9.765  1.00 98.00 130 A 1 
ATOM   1037 N  N   . GLU A 1 131 ? 15.122  6.278   -12.757 1.00 98.39 131 A 1 
ATOM   1038 C  CA  . GLU A 1 131 ? 15.187  6.390   -14.219 1.00 98.27 131 A 1 
ATOM   1039 C  C   . GLU A 1 131 ? 13.954  5.767   -14.894 1.00 98.45 131 A 1 
ATOM   1040 O  O   . GLU A 1 131 ? 13.389  6.362   -15.816 1.00 98.05 131 A 1 
ATOM   1041 C  CB  . GLU A 1 131 ? 16.474  5.735   -14.729 1.00 97.49 131 A 1 
ATOM   1042 C  CG  . GLU A 1 131 ? 17.703  6.585   -14.410 1.00 85.13 131 A 1 
ATOM   1043 C  CD  . GLU A 1 131 ? 19.041  5.853   -14.619 1.00 77.34 131 A 1 
ATOM   1044 O  OE1 . GLU A 1 131 ? 20.062  6.424   -14.166 1.00 71.20 131 A 1 
ATOM   1045 O  OE2 . GLU A 1 131 ? 19.041  4.744   -15.206 1.00 74.07 131 A 1 
ATOM   1046 N  N   . GLN A 1 132 ? 13.496  4.607   -14.424 1.00 98.42 132 A 1 
ATOM   1047 C  CA  . GLN A 1 132 ? 12.290  3.969   -14.961 1.00 98.45 132 A 1 
ATOM   1048 C  C   . GLN A 1 132 ? 11.029  4.775   -14.634 1.00 98.50 132 A 1 
ATOM   1049 O  O   . GLN A 1 132 ? 10.190  4.987   -15.516 1.00 98.33 132 A 1 
ATOM   1050 C  CB  . GLN A 1 132 ? 12.160  2.528   -14.441 1.00 98.35 132 A 1 
ATOM   1051 C  CG  . GLN A 1 132 ? 13.270  1.570   -14.925 1.00 96.66 132 A 1 
ATOM   1052 C  CD  . GLN A 1 132 ? 13.460  1.603   -16.436 1.00 95.52 132 A 1 
ATOM   1053 O  OE1 . GLN A 1 132 ? 12.549  1.355   -17.215 1.00 87.10 132 A 1 
ATOM   1054 N  NE2 . GLN A 1 132 ? 14.642  1.926   -16.903 1.00 85.53 132 A 1 
ATOM   1055 N  N   . PHE A 1 133 ? 10.897  5.259   -13.397 1.00 98.66 133 A 1 
ATOM   1056 C  CA  . PHE A 1 133 ? 9.740   6.019   -12.934 1.00 98.69 133 A 1 
ATOM   1057 C  C   . PHE A 1 133 ? 9.789   7.511   -13.288 1.00 98.68 133 A 1 
ATOM   1058 O  O   . PHE A 1 133 ? 8.802   8.211   -13.066 1.00 98.44 133 A 1 
ATOM   1059 C  CB  . PHE A 1 133 ? 9.544   5.801   -11.427 1.00 98.59 133 A 1 
ATOM   1060 C  CG  . PHE A 1 133 ? 9.260   4.379   -10.985 1.00 98.55 133 A 1 
ATOM   1061 C  CD1 . PHE A 1 133 ? 8.502   3.493   -11.773 1.00 98.02 133 A 1 
ATOM   1062 C  CD2 . PHE A 1 133 ? 9.731   3.938   -9.725  1.00 97.86 133 A 1 
ATOM   1063 C  CE1 . PHE A 1 133 ? 8.221   2.187   -11.326 1.00 97.31 133 A 1 
ATOM   1064 C  CE2 . PHE A 1 133 ? 9.452   2.641   -9.274  1.00 97.20 133 A 1 
ATOM   1065 C  CZ  . PHE A 1 133 ? 8.698   1.767   -10.070 1.00 97.41 133 A 1 
ATOM   1066 N  N   . ALA A 1 134 ? 10.874  8.006   -13.882 1.00 98.50 134 A 1 
ATOM   1067 C  CA  . ALA A 1 134 ? 11.057  9.405   -14.252 1.00 98.52 134 A 1 
ATOM   1068 C  C   . ALA A 1 134 ? 9.854   10.049  -14.980 1.00 98.59 134 A 1 
ATOM   1069 O  O   . ALA A 1 134 ? 9.538   11.194  -14.666 1.00 98.13 134 A 1 
ATOM   1070 C  CB  . ALA A 1 134 ? 12.349  9.550   -15.063 1.00 98.17 134 A 1 
ATOM   1071 N  N   . PRO A 1 135 ? 9.122   9.363   -15.890 1.00 98.31 135 A 1 
ATOM   1072 C  CA  . PRO A 1 135 ? 7.938   9.936   -16.533 1.00 98.19 135 A 1 
ATOM   1073 C  C   . PRO A 1 135 ? 6.804   10.335  -15.577 1.00 98.29 135 A 1 
ATOM   1074 O  O   . PRO A 1 135 ? 5.939   11.116  -15.964 1.00 97.71 135 A 1 
ATOM   1075 C  CB  . PRO A 1 135 ? 7.453   8.868   -17.522 1.00 97.31 135 A 1 
ATOM   1076 C  CG  . PRO A 1 135 ? 8.705   8.049   -17.800 1.00 95.40 135 A 1 
ATOM   1077 C  CD  . PRO A 1 135 ? 9.416   8.062   -16.457 1.00 97.66 135 A 1 
ATOM   1078 N  N   . PHE A 1 136 ? 6.790   9.784   -14.356 1.00 98.58 136 A 1 
ATOM   1079 C  CA  . PHE A 1 136 ? 5.765   10.046  -13.343 1.00 98.68 136 A 1 
ATOM   1080 C  C   . PHE A 1 136 ? 6.223   11.033  -12.261 1.00 98.60 136 A 1 
ATOM   1081 O  O   . PHE A 1 136 ? 5.398   11.516  -11.479 1.00 98.29 136 A 1 
ATOM   1082 C  CB  . PHE A 1 136 ? 5.348   8.721   -12.696 1.00 98.58 136 A 1 
ATOM   1083 C  CG  . PHE A 1 136 ? 5.095   7.593   -13.672 1.00 98.54 136 A 1 
ATOM   1084 C  CD1 . PHE A 1 136 ? 4.101   7.719   -14.663 1.00 98.11 136 A 1 
ATOM   1085 C  CD2 . PHE A 1 136 ? 5.884   6.428   -13.620 1.00 98.07 136 A 1 
ATOM   1086 C  CE1 . PHE A 1 136 ? 3.900   6.680   -15.591 1.00 97.46 136 A 1 
ATOM   1087 C  CE2 . PHE A 1 136 ? 5.689   5.390   -14.544 1.00 97.44 136 A 1 
ATOM   1088 C  CZ  . PHE A 1 136 ? 4.695   5.517   -15.536 1.00 97.54 136 A 1 
ATOM   1089 N  N   . LEU A 1 137 ? 7.506   11.321  -12.186 1.00 98.61 137 A 1 
ATOM   1090 C  CA  . LEU A 1 137 ? 8.134   12.064  -11.098 1.00 98.67 137 A 1 
ATOM   1091 C  C   . LEU A 1 137 ? 8.507   13.487  -11.533 1.00 98.58 137 A 1 
ATOM   1092 O  O   . LEU A 1 137 ? 8.925   13.726  -12.658 1.00 98.17 137 A 1 
ATOM   1093 C  CB  . LEU A 1 137 ? 9.361   11.286  -10.600 1.00 98.58 137 A 1 
ATOM   1094 C  CG  . LEU A 1 137 ? 9.079   9.879   -10.020 1.00 98.38 137 A 1 
ATOM   1095 C  CD1 . LEU A 1 137 ? 10.385  9.218   -9.585  1.00 98.09 137 A 1 
ATOM   1096 C  CD2 . LEU A 1 137 ? 8.146   9.925   -8.807  1.00 97.91 137 A 1 
ATOM   1097 N  N   . SER A 1 138 ? 8.408   14.441  -10.596 1.00 98.52 138 A 1 
ATOM   1098 C  CA  . SER A 1 138 ? 9.059   15.745  -10.755 1.00 98.46 138 A 1 
ATOM   1099 C  C   . SER A 1 138 ? 10.584  15.596  -10.649 1.00 98.59 138 A 1 
ATOM   1100 O  O   . SER A 1 138 ? 11.072  14.647  -10.042 1.00 98.26 138 A 1 
ATOM   1101 C  CB  . SER A 1 138 ? 8.539   16.739  -9.709  1.00 98.07 138 A 1 
ATOM   1102 O  OG  . SER A 1 138 ? 8.938   16.369  -8.402  1.00 96.73 138 A 1 
ATOM   1103 N  N   . GLN A 1 139 ? 11.336  16.570  -11.146 1.00 98.35 139 A 1 
ATOM   1104 C  CA  . GLN A 1 139 ? 12.802  16.533  -11.080 1.00 98.29 139 A 1 
ATOM   1105 C  C   . GLN A 1 139 ? 13.321  16.403  -9.635  1.00 98.23 139 A 1 
ATOM   1106 O  O   . GLN A 1 139 ? 14.158  15.545  -9.350  1.00 97.85 139 A 1 
ATOM   1107 C  CB  . GLN A 1 139 ? 13.368  17.792  -11.772 1.00 97.82 139 A 1 
ATOM   1108 C  CG  . GLN A 1 139 ? 14.898  17.762  -11.873 1.00 89.67 139 A 1 
ATOM   1109 C  CD  . GLN A 1 139 ? 15.428  16.550  -12.667 1.00 83.70 139 A 1 
ATOM   1110 O  OE1 . GLN A 1 139 ? 14.779  16.032  -13.563 1.00 77.09 139 A 1 
ATOM   1111 N  NE2 . GLN A 1 139 ? 16.596  16.071  -12.333 1.00 72.73 139 A 1 
ATOM   1112 N  N   . ASN A 1 140 ? 12.749  17.157  -8.687  1.00 98.20 140 A 1 
ATOM   1113 C  CA  . ASN A 1 140 ? 13.106  17.066  -7.269  1.00 98.05 140 A 1 
ATOM   1114 C  C   . ASN A 1 140 ? 12.772  15.676  -6.684  1.00 98.40 140 A 1 
ATOM   1115 O  O   . ASN A 1 140 ? 13.518  15.147  -5.858  1.00 98.11 140 A 1 
ATOM   1116 C  CB  . ASN A 1 140 ? 12.356  18.143  -6.475  1.00 97.08 140 A 1 
ATOM   1117 C  CG  . ASN A 1 140 ? 12.767  19.568  -6.829  1.00 82.43 140 A 1 
ATOM   1118 O  OD1 . ASN A 1 140 ? 13.595  19.835  -7.661  1.00 72.04 140 A 1 
ATOM   1119 N  ND2 . ASN A 1 140 ? 12.155  20.549  -6.194  1.00 72.14 140 A 1 
ATOM   1120 N  N   . ALA A 1 141 ? 11.674  15.069  -7.114  1.00 98.55 141 A 1 
ATOM   1121 C  CA  . ALA A 1 141 ? 11.306  13.722  -6.683  1.00 98.64 141 A 1 
ATOM   1122 C  C   . ALA A 1 141 ? 12.277  12.665  -7.237  1.00 98.60 141 A 1 
ATOM   1123 O  O   . ALA A 1 141 ? 12.639  11.751  -6.504  1.00 98.53 141 A 1 
ATOM   1124 C  CB  . ALA A 1 141 ? 9.853   13.432  -7.083  1.00 98.69 141 A 1 
ATOM   1125 N  N   . ILE A 1 142 ? 12.752  12.821  -8.478  1.00 98.67 142 A 1 
ATOM   1126 C  CA  . ILE A 1 142 ? 13.773  11.945  -9.068  1.00 98.51 142 A 1 
ATOM   1127 C  C   . ILE A 1 142 ? 15.063  11.994  -8.250  1.00 98.29 142 A 1 
ATOM   1128 O  O   . ILE A 1 142 ? 15.606  10.950  -7.894  1.00 97.87 142 A 1 
ATOM   1129 C  CB  . ILE A 1 142 ? 14.037  12.318  -10.550 1.00 98.43 142 A 1 
ATOM   1130 C  CG1 . ILE A 1 142 ? 12.801  12.014  -11.420 1.00 97.73 142 A 1 
ATOM   1131 C  CG2 . ILE A 1 142 ? 15.261  11.573  -11.113 1.00 97.69 142 A 1 
ATOM   1132 C  CD1 . ILE A 1 142 ? 12.845  12.652  -12.812 1.00 95.85 142 A 1 
ATOM   1133 N  N   . GLU A 1 143 ? 15.553  13.194  -7.912  1.00 98.18 143 A 1 
ATOM   1134 C  CA  . GLU A 1 143 ? 16.777  13.356  -7.122  1.00 97.83 143 A 1 
ATOM   1135 C  C   . GLU A 1 143 ? 16.640  12.741  -5.724  1.00 97.71 143 A 1 
ATOM   1136 O  O   . GLU A 1 143 ? 17.516  11.997  -5.288  1.00 97.27 143 A 1 
ATOM   1137 C  CB  . GLU A 1 143 ? 17.130  14.847  -7.029  1.00 97.60 143 A 1 
ATOM   1138 C  CG  . GLU A 1 143 ? 17.629  15.383  -8.373  1.00 91.18 143 A 1 
ATOM   1139 C  CD  . GLU A 1 143 ? 17.864  16.893  -8.396  1.00 83.71 143 A 1 
ATOM   1140 O  OE1 . GLU A 1 143 ? 18.030  17.412  -9.528  1.00 75.16 143 A 1 
ATOM   1141 O  OE2 . GLU A 1 143 ? 17.854  17.515  -7.314  1.00 77.80 143 A 1 
ATOM   1142 N  N   . SER A 1 144 ? 15.520  12.971  -5.063  1.00 97.97 144 A 1 
ATOM   1143 C  CA  . SER A 1 144 ? 15.243  12.370  -3.752  1.00 97.95 144 A 1 
ATOM   1144 C  C   . SER A 1 144 ? 15.111  10.842  -3.832  1.00 97.92 144 A 1 
ATOM   1145 O  O   . SER A 1 144 ? 15.668  10.125  -3.004  1.00 97.61 144 A 1 
ATOM   1146 C  CB  . SER A 1 144 ? 13.977  13.004  -3.178  1.00 97.98 144 A 1 
ATOM   1147 O  OG  . SER A 1 144 ? 13.829  12.678  -1.813  1.00 92.77 144 A 1 
ATOM   1148 N  N   . PHE A 1 145 ? 14.445  10.320  -4.862  1.00 98.29 145 A 1 
ATOM   1149 C  CA  . PHE A 1 145 ? 14.305  8.883   -5.091  1.00 98.27 145 A 1 
ATOM   1150 C  C   . PHE A 1 145 ? 15.662  8.211   -5.301  1.00 98.08 145 A 1 
ATOM   1151 O  O   . PHE A 1 145 ? 15.923  7.166   -4.718  1.00 97.63 145 A 1 
ATOM   1152 C  CB  . PHE A 1 145 ? 13.369  8.637   -6.291  1.00 98.28 145 A 1 
ATOM   1153 C  CG  . PHE A 1 145 ? 12.773  7.240   -6.353  1.00 98.43 145 A 1 
ATOM   1154 C  CD1 . PHE A 1 145 ? 13.581  6.099   -6.488  1.00 98.07 145 A 1 
ATOM   1155 C  CD2 . PHE A 1 145 ? 11.372  7.076   -6.262  1.00 97.93 145 A 1 
ATOM   1156 C  CE1 . PHE A 1 145 ? 13.017  4.813   -6.500  1.00 97.61 145 A 1 
ATOM   1157 C  CE2 . PHE A 1 145 ? 10.803  5.790   -6.285  1.00 97.50 145 A 1 
ATOM   1158 C  CZ  . PHE A 1 145 ? 11.628  4.660   -6.396  1.00 97.85 145 A 1 
ATOM   1159 N  N   . LYS A 1 146 ? 16.558  8.839   -6.083  1.00 97.96 146 A 1 
ATOM   1160 C  CA  . LYS A 1 146 ? 17.920  8.340   -6.307  1.00 97.52 146 A 1 
ATOM   1161 C  C   . LYS A 1 146 ? 18.741  8.215   -5.022  1.00 97.07 146 A 1 
ATOM   1162 O  O   . LYS A 1 146 ? 19.622  7.365   -4.948  1.00 96.43 146 A 1 
ATOM   1163 C  CB  . LYS A 1 146 ? 18.654  9.268   -7.289  1.00 97.34 146 A 1 
ATOM   1164 C  CG  . LYS A 1 146 ? 18.202  9.042   -8.731  1.00 95.37 146 A 1 
ATOM   1165 C  CD  . LYS A 1 146 ? 18.912  10.029  -9.673  1.00 93.10 146 A 1 
ATOM   1166 C  CE  . LYS A 1 146 ? 18.511  9.725   -11.113 1.00 87.56 146 A 1 
ATOM   1167 N  NZ  . LYS A 1 146 ? 19.345  10.481  -12.079 1.00 81.99 146 A 1 
ATOM   1168 N  N   . HIS A 1 147 ? 18.440  9.026   -4.010  1.00 97.11 147 A 1 
ATOM   1169 C  CA  . HIS A 1 147 ? 19.121  8.962   -2.726  1.00 96.81 147 A 1 
ATOM   1170 C  C   . HIS A 1 147 ? 18.675  7.758   -1.878  1.00 96.95 147 A 1 
ATOM   1171 O  O   . HIS A 1 147 ? 19.535  7.053   -1.344  1.00 96.09 147 A 1 
ATOM   1172 C  CB  . HIS A 1 147 ? 18.935  10.286  -1.984  1.00 96.32 147 A 1 
ATOM   1173 C  CG  . HIS A 1 147 ? 19.682  10.309  -0.680  1.00 91.79 147 A 1 
ATOM   1174 N  ND1 . HIS A 1 147 ? 21.057  10.277  -0.517  1.00 81.31 147 A 1 
ATOM   1175 C  CD2 . HIS A 1 147 ? 19.132  10.295  0.587   1.00 81.29 147 A 1 
ATOM   1176 C  CE1 . HIS A 1 147 ? 21.310  10.252  0.806   1.00 80.44 147 A 1 
ATOM   1177 N  NE2 . HIS A 1 147 ? 20.167  10.265  1.486   1.00 82.12 147 A 1 
ATOM   1178 N  N   . GLY A 1 148 ? 17.366  7.500   -1.764  1.00 97.33 148 A 1 
ATOM   1179 C  CA  . GLY A 1 148 ? 16.863  6.471   -0.844  1.00 97.42 148 A 1 
ATOM   1180 C  C   . GLY A 1 148 ? 15.492  5.865   -1.168  1.00 97.92 148 A 1 
ATOM   1181 O  O   . GLY A 1 148 ? 14.935  5.140   -0.344  1.00 97.65 148 A 1 
ATOM   1182 N  N   . GLY A 1 149 ? 14.919  6.155   -2.335  1.00 97.92 149 A 1 
ATOM   1183 C  CA  . GLY A 1 149 ? 13.588  5.661   -2.716  1.00 98.07 149 A 1 
ATOM   1184 C  C   . GLY A 1 149 ? 12.423  6.382   -2.025  1.00 98.37 149 A 1 
ATOM   1185 O  O   . GLY A 1 149 ? 11.293  5.907   -2.090  1.00 98.17 149 A 1 
ATOM   1186 N  N   . TYR A 1 150 ? 12.679  7.510   -1.372  1.00 98.41 150 A 1 
ATOM   1187 C  CA  . TYR A 1 150 ? 11.677  8.379   -0.755  1.00 98.43 150 A 1 
ATOM   1188 C  C   . TYR A 1 150 ? 11.647  9.752   -1.437  1.00 98.53 150 A 1 
ATOM   1189 O  O   . TYR A 1 150 ? 12.654  10.218  -1.965  1.00 98.39 150 A 1 
ATOM   1190 C  CB  . TYR A 1 150 ? 11.931  8.499   0.749   1.00 98.34 150 A 1 
ATOM   1191 C  CG  . TYR A 1 150 ? 13.277  9.077   1.141   1.00 98.37 150 A 1 
ATOM   1192 C  CD1 . TYR A 1 150 ? 14.306  8.232   1.607   1.00 97.96 150 A 1 
ATOM   1193 C  CD2 . TYR A 1 150 ? 13.507  10.467  1.079   1.00 97.89 150 A 1 
ATOM   1194 C  CE1 . TYR A 1 150 ? 15.537  8.760   2.024   1.00 97.55 150 A 1 
ATOM   1195 C  CE2 . TYR A 1 150 ? 14.737  11.007  1.479   1.00 97.52 150 A 1 
ATOM   1196 C  CZ  . TYR A 1 150 ? 15.752  10.157  1.963   1.00 97.62 150 A 1 
ATOM   1197 O  OH  . TYR A 1 150 ? 16.933  10.693  2.381   1.00 96.71 150 A 1 
ATOM   1198 N  N   . TYR A 1 151 ? 10.487  10.407  -1.436  1.00 98.78 151 A 1 
ATOM   1199 C  CA  . TYR A 1 151 ? 10.320  11.702  -2.104  1.00 98.83 151 A 1 
ATOM   1200 C  C   . TYR A 1 151 ? 8.990   12.370  -1.738  1.00 98.97 151 A 1 
ATOM   1201 O  O   . TYR A 1 151 ? 8.125   11.782  -1.083  1.00 98.88 151 A 1 
ATOM   1202 C  CB  . TYR A 1 151 ? 10.410  11.513  -3.625  1.00 98.83 151 A 1 
ATOM   1203 C  CG  . TYR A 1 151 ? 9.317   10.650  -4.228  1.00 98.89 151 A 1 
ATOM   1204 C  CD1 . TYR A 1 151 ? 9.433   9.251   -4.232  1.00 98.81 151 A 1 
ATOM   1205 C  CD2 . TYR A 1 151 ? 8.179   11.248  -4.788  1.00 98.80 151 A 1 
ATOM   1206 C  CE1 . TYR A 1 151 ? 8.433   8.447   -4.794  1.00 98.74 151 A 1 
ATOM   1207 C  CE2 . TYR A 1 151 ? 7.162   10.464  -5.361  1.00 98.75 151 A 1 
ATOM   1208 C  CZ  . TYR A 1 151 ? 7.296   9.061   -5.358  1.00 98.80 151 A 1 
ATOM   1209 O  OH  . TYR A 1 151 ? 6.307   8.297   -5.918  1.00 98.64 151 A 1 
ATOM   1210 N  N   . THR A 1 152 ? 8.796   13.591  -2.224  1.00 98.97 152 A 1 
ATOM   1211 C  CA  . THR A 1 152 ? 7.514   14.297  -2.175  1.00 98.84 152 A 1 
ATOM   1212 C  C   . THR A 1 152 ? 7.130   14.824  -3.552  1.00 98.80 152 A 1 
ATOM   1213 O  O   . THR A 1 152 ? 8.000   15.176  -4.355  1.00 98.59 152 A 1 
ATOM   1214 C  CB  . THR A 1 152 ? 7.506   15.452  -1.158  1.00 98.63 152 A 1 
ATOM   1215 O  OG1 . THR A 1 152 ? 8.342   16.506  -1.571  1.00 95.93 152 A 1 
ATOM   1216 C  CG2 . THR A 1 152 ? 7.985   15.025  0.219   1.00 96.35 152 A 1 
ATOM   1217 N  N   . MET A 1 153 ? 5.826   14.926  -3.820  1.00 98.76 153 A 1 
ATOM   1218 C  CA  . MET A 1 153 ? 5.284   15.634  -4.983  1.00 98.60 153 A 1 
ATOM   1219 C  C   . MET A 1 153 ? 3.977   16.330  -4.605  1.00 98.73 153 A 1 
ATOM   1220 O  O   . MET A 1 153 ? 3.134   15.715  -3.957  1.00 98.45 153 A 1 
ATOM   1221 C  CB  . MET A 1 153 ? 5.016   14.683  -6.158  1.00 97.61 153 A 1 
ATOM   1222 C  CG  . MET A 1 153 ? 6.294   14.134  -6.793  1.00 91.80 153 A 1 
ATOM   1223 S  SD  . MET A 1 153 ? 6.049   13.344  -8.404  1.00 94.74 153 A 1 
ATOM   1224 C  CE  . MET A 1 153 ? 4.907   12.004  -7.984  1.00 88.92 153 A 1 
ATOM   1225 N  N   . PRO A 1 154 ? 3.748   17.578  -5.036  1.00 98.53 154 A 1 
ATOM   1226 C  CA  . PRO A 1 154 ? 2.449   18.215  -4.847  1.00 98.38 154 A 1 
ATOM   1227 C  C   . PRO A 1 154 ? 1.387   17.522  -5.712  1.00 98.34 154 A 1 
ATOM   1228 O  O   . PRO A 1 154 ? 1.629   17.212  -6.882  1.00 97.99 154 A 1 
ATOM   1229 C  CB  . PRO A 1 154 ? 2.665   19.676  -5.239  1.00 97.60 154 A 1 
ATOM   1230 C  CG  . PRO A 1 154 ? 3.795   19.599  -6.267  1.00 94.77 154 A 1 
ATOM   1231 C  CD  . PRO A 1 154 ? 4.648   18.427  -5.797  1.00 97.75 154 A 1 
ATOM   1232 N  N   . PHE A 1 155 ? 0.189   17.308  -5.157  1.00 98.17 155 A 1 
ATOM   1233 C  CA  . PHE A 1 155 ? -0.952  16.891  -5.964  1.00 98.14 155 A 1 
ATOM   1234 C  C   . PHE A 1 155 ? -1.333  18.001  -6.954  1.00 97.88 155 A 1 
ATOM   1235 O  O   . PHE A 1 155 ? -1.274  19.180  -6.606  1.00 97.24 155 A 1 
ATOM   1236 C  CB  . PHE A 1 155 ? -2.139  16.510  -5.078  1.00 98.21 155 A 1 
ATOM   1237 C  CG  . PHE A 1 155 ? -2.036  15.145  -4.440  1.00 98.47 155 A 1 
ATOM   1238 C  CD1 . PHE A 1 155 ? -2.534  14.016  -5.118  1.00 98.23 155 A 1 
ATOM   1239 C  CD2 . PHE A 1 155 ? -1.454  14.990  -3.171  1.00 98.21 155 A 1 
ATOM   1240 C  CE1 . PHE A 1 155 ? -2.459  12.745  -4.525  1.00 98.02 155 A 1 
ATOM   1241 C  CE2 . PHE A 1 155 ? -1.377  13.723  -2.576  1.00 98.01 155 A 1 
ATOM   1242 C  CZ  . PHE A 1 155 ? -1.879  12.598  -3.246  1.00 98.24 155 A 1 
ATOM   1243 N  N   . PRO A 1 156 ? -1.777  17.665  -8.177  1.00 97.45 156 A 1 
ATOM   1244 C  CA  . PRO A 1 156 ? -2.180  18.653  -9.176  1.00 96.84 156 A 1 
ATOM   1245 C  C   . PRO A 1 156 ? -3.335  19.542  -8.697  1.00 96.46 156 A 1 
ATOM   1246 O  O   . PRO A 1 156 ? -4.370  19.051  -8.254  1.00 95.14 156 A 1 
ATOM   1247 C  CB  . PRO A 1 156 ? -2.571  17.844  -10.416 1.00 95.78 156 A 1 
ATOM   1248 C  CG  . PRO A 1 156 ? -1.781  16.549  -10.267 1.00 94.19 156 A 1 
ATOM   1249 C  CD  . PRO A 1 156 ? -1.759  16.334  -8.759  1.00 96.85 156 A 1 
ATOM   1250 N  N   . ALA A 1 157 ? -3.203  20.858  -8.851  1.00 93.80 157 A 1 
ATOM   1251 C  CA  . ALA A 1 157 ? -4.204  21.826  -8.386  1.00 92.01 157 A 1 
ATOM   1252 C  C   . ALA A 1 157 ? -5.585  21.655  -9.050  1.00 91.90 157 A 1 
ATOM   1253 O  O   . ALA A 1 157 ? -6.610  21.939  -8.427  1.00 88.30 157 A 1 
ATOM   1254 C  CB  . ALA A 1 157 ? -3.642  23.230  -8.621  1.00 89.04 157 A 1 
ATOM   1255 N  N   . HIS A 1 158 ? -5.640  21.140  -10.281 1.00 91.15 158 A 1 
ATOM   1256 C  CA  . HIS A 1 158 ? -6.883  20.937  -11.035 1.00 90.42 158 A 1 
ATOM   1257 C  C   . HIS A 1 158 ? -7.822  19.868  -10.434 1.00 91.92 158 A 1 
ATOM   1258 O  O   . HIS A 1 158 ? -8.967  19.767  -10.854 1.00 89.85 158 A 1 
ATOM   1259 C  CB  . HIS A 1 158 ? -6.552  20.618  -12.499 1.00 87.22 158 A 1 
ATOM   1260 C  CG  . HIS A 1 158 ? -5.871  19.296  -12.697 1.00 82.23 158 A 1 
ATOM   1261 N  ND1 . HIS A 1 158 ? -4.534  19.097  -13.000 1.00 72.48 158 A 1 
ATOM   1262 C  CD2 . HIS A 1 158 ? -6.448  18.047  -12.656 1.00 71.85 158 A 1 
ATOM   1263 C  CE1 . HIS A 1 158 ? -4.320  17.785  -13.136 1.00 69.35 158 A 1 
ATOM   1264 N  NE2 . HIS A 1 158 ? -5.460  17.121  -12.929 1.00 71.03 158 A 1 
ATOM   1265 N  N   . LEU A 1 159 ? -7.379  19.115  -9.438  1.00 94.71 159 A 1 
ATOM   1266 C  CA  . LEU A 1 159 ? -8.185  18.106  -8.743  1.00 94.89 159 A 1 
ATOM   1267 C  C   . LEU A 1 159 ? -9.238  18.701  -7.781  1.00 94.07 159 A 1 
ATOM   1268 O  O   . LEU A 1 159 ? -9.928  17.957  -7.087  1.00 89.86 159 A 1 
ATOM   1269 C  CB  . LEU A 1 159 ? -7.247  17.136  -8.002  1.00 94.76 159 A 1 
ATOM   1270 C  CG  . LEU A 1 159 ? -6.319  16.303  -8.912  1.00 95.32 159 A 1 
ATOM   1271 C  CD1 . LEU A 1 159 ? -5.353  15.503  -8.033  1.00 94.74 159 A 1 
ATOM   1272 C  CD2 . LEU A 1 159 ? -7.090  15.327  -9.797  1.00 94.67 159 A 1 
ATOM   1273 N  N   . GLY A 1 160 ? -9.359  20.021  -7.706  1.00 94.01 160 A 1 
ATOM   1274 C  CA  . GLY A 1 160 ? -10.318 20.683  -6.811  1.00 93.53 160 A 1 
ATOM   1275 C  C   . GLY A 1 160 ? -9.864  20.743  -5.344  1.00 94.64 160 A 1 
ATOM   1276 O  O   . GLY A 1 160 ? -10.684 20.871  -4.436  1.00 91.31 160 A 1 
ATOM   1277 N  N   . ILE A 1 161 ? -8.566  20.658  -5.105  1.00 95.23 161 A 1 
ATOM   1278 C  CA  . ILE A 1 161 ? -7.947  20.735  -3.784  1.00 95.29 161 A 1 
ATOM   1279 C  C   . ILE A 1 161 ? -8.014  22.180  -3.282  1.00 95.34 161 A 1 
ATOM   1280 O  O   . ILE A 1 161 ? -7.615  23.108  -3.978  1.00 93.10 161 A 1 
ATOM   1281 C  CB  . ILE A 1 161 ? -6.497  20.211  -3.841  1.00 93.07 161 A 1 
ATOM   1282 C  CG1 . ILE A 1 161 ? -6.448  18.752  -4.352  1.00 85.61 161 A 1 
ATOM   1283 C  CG2 . ILE A 1 161 ? -5.839  20.302  -2.454  1.00 83.93 161 A 1 
ATOM   1284 C  CD1 . ILE A 1 161 ? -5.039  18.289  -4.731  1.00 83.42 161 A 1 
ATOM   1285 N  N   . LYS A 1 162 ? -8.495  22.373  -2.039  1.00 95.26 162 A 1 
ATOM   1286 C  CA  . LYS A 1 162 ? -8.643  23.700  -1.428  1.00 95.06 162 A 1 
ATOM   1287 C  C   . LYS A 1 162 ? -7.488  24.091  -0.497  1.00 95.20 162 A 1 
ATOM   1288 O  O   . LYS A 1 162 ? -7.379  25.250  -0.115  1.00 91.78 162 A 1 
ATOM   1289 C  CB  . LYS A 1 162 ? -9.971  23.789  -0.669  1.00 93.53 162 A 1 
ATOM   1290 C  CG  . LYS A 1 162 ? -11.189 23.707  -1.598  1.00 89.61 162 A 1 
ATOM   1291 C  CD  . LYS A 1 162 ? -12.436 24.167  -0.845  1.00 80.75 162 A 1 
ATOM   1292 C  CE  . LYS A 1 162 ? -13.668 24.119  -1.742  1.00 73.34 162 A 1 
ATOM   1293 N  NZ  . LYS A 1 162 ? -14.857 24.682  -1.050  1.00 63.49 162 A 1 
ATOM   1294 N  N   . VAL A 1 163 ? -6.674  23.135  -0.108  1.00 94.83 163 A 1 
ATOM   1295 C  CA  . VAL A 1 163 ? -5.483  23.326  0.731   1.00 95.18 163 A 1 
ATOM   1296 C  C   . VAL A 1 163 ? -4.326  22.644  0.005   1.00 96.04 163 A 1 
ATOM   1297 O  O   . VAL A 1 163 ? -4.535  21.531  -0.479  1.00 94.79 163 A 1 
ATOM   1298 C  CB  . VAL A 1 163 ? -5.684  22.709  2.129   1.00 92.47 163 A 1 
ATOM   1299 C  CG1 . VAL A 1 163 ? -4.469  22.915  3.026   1.00 83.05 163 A 1 
ATOM   1300 C  CG2 . VAL A 1 163 ? -6.887  23.329  2.848   1.00 84.31 163 A 1 
ATOM   1301 N  N   . PRO A 1 164 ? -3.121  23.245  -0.059  1.00 96.70 164 A 1 
ATOM   1302 C  CA  . PRO A 1 164 ? -1.977  22.587  -0.681  1.00 96.92 164 A 1 
ATOM   1303 C  C   . PRO A 1 164 ? -1.765  21.187  -0.099  1.00 97.49 164 A 1 
ATOM   1304 O  O   . PRO A 1 164 ? -1.552  21.027  1.101   1.00 96.95 164 A 1 
ATOM   1305 C  CB  . PRO A 1 164 ? -0.781  23.510  -0.430  1.00 95.91 164 A 1 
ATOM   1306 C  CG  . PRO A 1 164 ? -1.428  24.883  -0.259  1.00 93.86 164 A 1 
ATOM   1307 C  CD  . PRO A 1 164 ? -2.753  24.558  0.425   1.00 96.16 164 A 1 
ATOM   1308 N  N   . LEU A 1 165 ? -1.864  20.177  -0.953  1.00 97.98 165 A 1 
ATOM   1309 C  CA  . LEU A 1 165 ? -1.772  18.769  -0.577  1.00 98.18 165 A 1 
ATOM   1310 C  C   . LEU A 1 165 ? -0.594  18.126  -1.299  1.00 98.34 165 A 1 
ATOM   1311 O  O   . LEU A 1 165 ? -0.448  18.286  -2.511  1.00 98.24 165 A 1 
ATOM   1312 C  CB  . LEU A 1 165 ? -3.107  18.070  -0.897  1.00 98.11 165 A 1 
ATOM   1313 C  CG  . LEU A 1 165 ? -3.156  16.585  -0.503  1.00 97.72 165 A 1 
ATOM   1314 C  CD1 . LEU A 1 165 ? -3.119  16.390  1.010   1.00 97.16 165 A 1 
ATOM   1315 C  CD2 . LEU A 1 165 ? -4.451  15.953  -1.020  1.00 97.09 165 A 1 
ATOM   1316 N  N   . ASN A 1 166 ? 0.216   17.376  -0.568  1.00 98.56 166 A 1 
ATOM   1317 C  CA  . ASN A 1 166 ? 1.410   16.722  -1.076  1.00 98.60 166 A 1 
ATOM   1318 C  C   . ASN A 1 166 ? 1.309   15.203  -0.942  1.00 98.87 166 A 1 
ATOM   1319 O  O   . ASN A 1 166 ? 0.879   14.692  0.092   1.00 98.72 166 A 1 
ATOM   1320 C  CB  . ASN A 1 166 ? 2.645   17.276  -0.356  1.00 98.61 166 A 1 
ATOM   1321 C  CG  . ASN A 1 166 ? 2.794   18.779  -0.550  1.00 98.43 166 A 1 
ATOM   1322 O  OD1 . ASN A 1 166 ? 3.323   19.236  -1.545  1.00 94.06 166 A 1 
ATOM   1323 N  ND2 . ASN A 1 166 ? 2.319   19.572  0.386   1.00 93.60 166 A 1 
ATOM   1324 N  N   . ALA A 1 167 ? 1.743   14.476  -1.965  1.00 98.86 167 A 1 
ATOM   1325 C  CA  . ALA A 1 167 ? 2.091   13.071  -1.846  1.00 98.87 167 A 1 
ATOM   1326 C  C   . ALA A 1 167 ? 3.480   12.969  -1.213  1.00 98.99 167 A 1 
ATOM   1327 O  O   . ALA A 1 167 ? 4.417   13.610  -1.674  1.00 98.84 167 A 1 
ATOM   1328 C  CB  . ALA A 1 167 ? 2.044   12.420  -3.225  1.00 98.76 167 A 1 
ATOM   1329 N  N   . VAL A 1 168 ? 3.610   12.165  -0.161  1.00 98.99 168 A 1 
ATOM   1330 C  CA  . VAL A 1 168 ? 4.883   11.864  0.501   1.00 98.98 168 A 1 
ATOM   1331 C  C   . VAL A 1 168 ? 5.074   10.361  0.487   1.00 98.92 168 A 1 
ATOM   1332 O  O   . VAL A 1 168 ? 4.241   9.633   1.015   1.00 98.92 168 A 1 
ATOM   1333 C  CB  . VAL A 1 168 ? 4.919   12.416  1.936   1.00 98.92 168 A 1 
ATOM   1334 C  CG1 . VAL A 1 168 ? 6.262   12.124  2.613   1.00 98.74 168 A 1 
ATOM   1335 C  CG2 . VAL A 1 168 ? 4.691   13.934  1.953   1.00 98.76 168 A 1 
ATOM   1336 N  N   . VAL A 1 169 ? 6.153   9.893   -0.115  1.00 98.95 169 A 1 
ATOM   1337 C  CA  . VAL A 1 169 ? 6.511   8.474   -0.159  1.00 98.92 169 A 1 
ATOM   1338 C  C   . VAL A 1 169 ? 7.665   8.221   0.800   1.00 98.94 169 A 1 
ATOM   1339 O  O   . VAL A 1 169 ? 8.704   8.870   0.694   1.00 98.85 169 A 1 
ATOM   1340 C  CB  . VAL A 1 169 ? 6.837   8.018   -1.586  1.00 98.90 169 A 1 
ATOM   1341 C  CG1 . VAL A 1 169 ? 7.344   6.575   -1.633  1.00 98.58 169 A 1 
ATOM   1342 C  CG2 . VAL A 1 169 ? 5.578   8.105   -2.457  1.00 98.64 169 A 1 
ATOM   1343 N  N   . LEU A 1 170 ? 7.488   7.266   1.715   1.00 98.96 170 A 1 
ATOM   1344 C  CA  . LEU A 1 170 ? 8.541   6.747   2.577   1.00 98.96 170 A 1 
ATOM   1345 C  C   . LEU A 1 170 ? 8.974   5.362   2.094   1.00 98.81 170 A 1 
ATOM   1346 O  O   . LEU A 1 170 ? 8.131   4.488   1.854   1.00 98.71 170 A 1 
ATOM   1347 C  CB  . LEU A 1 170 ? 8.064   6.692   4.034   1.00 98.88 170 A 1 
ATOM   1348 C  CG  . LEU A 1 170 ? 7.772   8.057   4.689   1.00 98.52 170 A 1 
ATOM   1349 C  CD1 . LEU A 1 170 ? 7.336   7.851   6.141   1.00 98.10 170 A 1 
ATOM   1350 C  CD2 . LEU A 1 170 ? 9.002   8.966   4.698   1.00 97.87 170 A 1 
ATOM   1351 N  N   . ASN A 1 171 ? 10.287  5.135   2.036   1.00 98.74 171 A 1 
ATOM   1352 C  CA  . ASN A 1 171 ? 10.847  3.805   1.784   1.00 98.68 171 A 1 
ATOM   1353 C  C   . ASN A 1 171 ? 10.997  3.041   3.098   1.00 98.63 171 A 1 
ATOM   1354 O  O   . ASN A 1 171 ? 12.059  3.027   3.723   1.00 98.45 171 A 1 
ATOM   1355 C  CB  . ASN A 1 171 ? 12.160  3.952   1.012   1.00 98.44 171 A 1 
ATOM   1356 C  CG  . ASN A 1 171 ? 12.744  2.593   0.665   1.00 98.24 171 A 1 
ATOM   1357 O  OD1 . ASN A 1 171 ? 12.151  1.543   0.887   1.00 96.87 171 A 1 
ATOM   1358 N  ND2 . ASN A 1 171 ? 13.926  2.573   0.112   1.00 96.08 171 A 1 
ATOM   1359 N  N   . THR A 1 172 ? 9.931   2.365   3.537   1.00 98.69 172 A 1 
ATOM   1360 C  CA  . THR A 1 172 ? 9.963   1.574   4.776   1.00 98.73 172 A 1 
ATOM   1361 C  C   . THR A 1 172 ? 10.611  0.200   4.616   1.00 98.66 172 A 1 
ATOM   1362 O  O   . THR A 1 172 ? 10.843  -0.467  5.617   1.00 98.48 172 A 1 
ATOM   1363 C  CB  . THR A 1 172 ? 8.571   1.439   5.398   1.00 98.70 172 A 1 
ATOM   1364 O  OG1 . THR A 1 172 ? 7.657   0.926   4.456   1.00 98.18 172 A 1 
ATOM   1365 C  CG2 . THR A 1 172 ? 8.059   2.794   5.869   1.00 97.85 172 A 1 
ATOM   1366 N  N   . VAL A 1 173 ? 11.010  -0.194  3.403   1.00 98.50 173 A 1 
ATOM   1367 C  CA  . VAL A 1 173 ? 11.876  -1.371  3.195   1.00 98.48 173 A 1 
ATOM   1368 C  C   . VAL A 1 173 ? 13.228  -1.172  3.889   1.00 98.47 173 A 1 
ATOM   1369 O  O   . VAL A 1 173 ? 13.823  -2.137  4.349   1.00 98.21 173 A 1 
ATOM   1370 C  CB  . VAL A 1 173 ? 12.071  -1.675  1.703   1.00 98.26 173 A 1 
ATOM   1371 C  CG1 . VAL A 1 173 ? 12.881  -2.959  1.487   1.00 97.70 173 A 1 
ATOM   1372 C  CG2 . VAL A 1 173 ? 10.724  -1.843  0.973   1.00 97.77 173 A 1 
ATOM   1373 N  N   . LEU A 1 174 ? 13.669  0.081   4.085   1.00 98.46 174 A 1 
ATOM   1374 C  CA  . LEU A 1 174 ? 14.840  0.417   4.898   1.00 98.35 174 A 1 
ATOM   1375 C  C   . LEU A 1 174 ? 14.703  -0.037  6.358   1.00 98.38 174 A 1 
ATOM   1376 O  O   . LEU A 1 174 ? 15.702  -0.290  7.015   1.00 98.21 174 A 1 
ATOM   1377 C  CB  . LEU A 1 174 ? 15.072  1.937   4.877   1.00 98.15 174 A 1 
ATOM   1378 C  CG  . LEU A 1 174 ? 15.347  2.550   3.493   1.00 97.77 174 A 1 
ATOM   1379 C  CD1 . LEU A 1 174 ? 15.574  4.061   3.641   1.00 97.44 174 A 1 
ATOM   1380 C  CD2 . LEU A 1 174 ? 16.580  1.945   2.817   1.00 97.22 174 A 1 
ATOM   1381 N  N   . TYR A 1 175 ? 13.471  -0.165  6.853   1.00 98.49 175 A 1 
ATOM   1382 C  CA  . TYR A 1 175 ? 13.179  -0.523  8.242   1.00 98.53 175 A 1 
ATOM   1383 C  C   . TYR A 1 175 ? 12.776  -1.988  8.412   1.00 98.55 175 A 1 
ATOM   1384 O  O   . TYR A 1 175 ? 12.587  -2.445  9.538   1.00 98.37 175 A 1 
ATOM   1385 C  CB  . TYR A 1 175 ? 12.098  0.418   8.788   1.00 98.61 175 A 1 
ATOM   1386 C  CG  . TYR A 1 175 ? 12.347  1.894   8.579   1.00 98.68 175 A 1 
ATOM   1387 C  CD1 . TYR A 1 175 ? 13.656  2.421   8.583   1.00 98.54 175 A 1 
ATOM   1388 C  CD2 . TYR A 1 175 ? 11.262  2.768   8.367   1.00 98.54 175 A 1 
ATOM   1389 C  CE1 . TYR A 1 175 ? 13.882  3.797   8.381   1.00 98.47 175 A 1 
ATOM   1390 C  CE2 . TYR A 1 175 ? 11.469  4.142   8.176   1.00 98.46 175 A 1 
ATOM   1391 C  CZ  . TYR A 1 175 ? 12.783  4.650   8.184   1.00 98.55 175 A 1 
ATOM   1392 O  OH  . TYR A 1 175 ? 13.004  5.992   8.008   1.00 98.34 175 A 1 
ATOM   1393 N  N   . TYR A 1 176 ? 12.631  -2.736  7.324   1.00 98.40 176 A 1 
ATOM   1394 C  CA  . TYR A 1 176 ? 12.145  -4.109  7.352   1.00 98.48 176 A 1 
ATOM   1395 C  C   . TYR A 1 176 ? 13.127  -5.028  8.083   1.00 98.31 176 A 1 
ATOM   1396 O  O   . TYR A 1 176 ? 14.324  -4.994  7.824   1.00 98.13 176 A 1 
ATOM   1397 C  CB  . TYR A 1 176 ? 11.885  -4.586  5.917   1.00 98.23 176 A 1 
ATOM   1398 C  CG  . TYR A 1 176 ? 11.166  -5.913  5.789   1.00 98.07 176 A 1 
ATOM   1399 C  CD1 . TYR A 1 176 ? 11.487  -6.795  4.730   1.00 97.25 176 A 1 
ATOM   1400 C  CD2 . TYR A 1 176 ? 10.137  -6.269  6.678   1.00 97.33 176 A 1 
ATOM   1401 C  CE1 . TYR A 1 176 ? 10.777  -7.993  4.556   1.00 96.65 176 A 1 
ATOM   1402 C  CE2 . TYR A 1 176 ? 9.425   -7.480  6.520   1.00 96.51 176 A 1 
ATOM   1403 C  CZ  . TYR A 1 176 ? 9.742   -8.335  5.447   1.00 96.35 176 A 1 
ATOM   1404 O  OH  . TYR A 1 176 ? 9.034   -9.487  5.279   1.00 94.96 176 A 1 
ATOM   1405 N  N   . ASN A 1 177 ? 12.632  -5.886  8.973   1.00 98.42 177 A 1 
ATOM   1406 C  CA  . ASN A 1 177 ? 13.467  -6.734  9.827   1.00 98.15 177 A 1 
ATOM   1407 C  C   . ASN A 1 177 ? 14.173  -7.895  9.096   1.00 98.08 177 A 1 
ATOM   1408 O  O   . ASN A 1 177 ? 14.966  -8.611  9.699   1.00 97.05 177 A 1 
ATOM   1409 C  CB  . ASN A 1 177 ? 12.651  -7.186  11.054  1.00 97.25 177 A 1 
ATOM   1410 C  CG  . ASN A 1 177 ? 11.484  -8.102  10.727  1.00 96.26 177 A 1 
ATOM   1411 O  OD1 . ASN A 1 177 ? 11.293  -8.567  9.616   1.00 91.55 177 A 1 
ATOM   1412 N  ND2 . ASN A 1 177 ? 10.664  -8.381  11.714  1.00 89.83 177 A 1 
ATOM   1413 N  N   . TYR A 1 178 ? 13.946  -8.045  7.787   1.00 98.01 178 A 1 
ATOM   1414 C  CA  . TYR A 1 178 ? 14.752  -8.894  6.911   1.00 97.55 178 A 1 
ATOM   1415 C  C   . TYR A 1 178 ? 15.843  -8.125  6.149   1.00 97.41 178 A 1 
ATOM   1416 O  O   . TYR A 1 178 ? 16.662  -8.733  5.455   1.00 95.66 178 A 1 
ATOM   1417 C  CB  . TYR A 1 178 ? 13.841  -9.674  5.952   1.00 96.90 178 A 1 
ATOM   1418 C  CG  . TYR A 1 178 ? 13.001  -10.737 6.632   1.00 95.24 178 A 1 
ATOM   1419 C  CD1 . TYR A 1 178 ? 13.553  -12.002 6.907   1.00 91.31 178 A 1 
ATOM   1420 C  CD2 . TYR A 1 178 ? 11.676  -10.470 7.005   1.00 91.06 178 A 1 
ATOM   1421 C  CE1 . TYR A 1 178 ? 12.794  -12.995 7.537   1.00 88.90 178 A 1 
ATOM   1422 C  CE2 . TYR A 1 178 ? 10.898  -11.458 7.650   1.00 89.07 178 A 1 
ATOM   1423 C  CZ  . TYR A 1 178 ? 11.465  -12.720 7.907   1.00 89.30 178 A 1 
ATOM   1424 O  OH  . TYR A 1 178 ? 10.717  -13.684 8.533   1.00 86.81 178 A 1 
ATOM   1425 N  N   . ASN A 1 179 ? 15.902  -6.792  6.273   1.00 97.77 179 A 1 
ATOM   1426 C  CA  . ASN A 1 179 ? 16.906  -5.958  5.623   1.00 97.74 179 A 1 
ATOM   1427 C  C   . ASN A 1 179 ? 18.192  -5.894  6.456   1.00 97.50 179 A 1 
ATOM   1428 O  O   . ASN A 1 179 ? 18.368  -5.033  7.318   1.00 97.00 179 A 1 
ATOM   1429 C  CB  . ASN A 1 179 ? 16.312  -4.580  5.328   1.00 97.59 179 A 1 
ATOM   1430 C  CG  . ASN A 1 179 ? 17.245  -3.713  4.499   1.00 97.76 179 A 1 
ATOM   1431 O  OD1 . ASN A 1 179 ? 18.400  -4.038  4.230   1.00 96.47 179 A 1 
ATOM   1432 N  ND2 . ASN A 1 179 ? 16.754  -2.584  4.056   1.00 96.14 179 A 1 
ATOM   1433 N  N   . LYS A 1 180 ? 19.134  -6.782  6.164   1.00 97.28 180 A 1 
ATOM   1434 C  CA  . LYS A 1 180 ? 20.404  -6.886  6.889   1.00 96.73 180 A 1 
ATOM   1435 C  C   . LYS A 1 180 ? 21.300  -5.656  6.741   1.00 96.52 180 A 1 
ATOM   1436 O  O   . LYS A 1 180 ? 22.192  -5.469  7.552   1.00 95.02 180 A 1 
ATOM   1437 C  CB  . LYS A 1 180 ? 21.171  -8.138  6.444   1.00 95.92 180 A 1 
ATOM   1438 C  CG  . LYS A 1 180 ? 20.406  -9.432  6.760   1.00 90.39 180 A 1 
ATOM   1439 C  CD  . LYS A 1 180 ? 21.256  -10.642 6.361   1.00 81.95 180 A 1 
ATOM   1440 C  CE  . LYS A 1 180 ? 20.488  -11.933 6.679   1.00 73.11 180 A 1 
ATOM   1441 N  NZ  . LYS A 1 180 ? 21.305  -13.125 6.344   1.00 61.54 180 A 1 
ATOM   1442 N  N   . GLN A 1 181 ? 21.088  -4.817  5.731   1.00 96.51 181 A 1 
ATOM   1443 C  CA  . GLN A 1 181 ? 21.898  -3.617  5.515   1.00 95.89 181 A 1 
ATOM   1444 C  C   . GLN A 1 181 ? 21.625  -2.511  6.539   1.00 96.05 181 A 1 
ATOM   1445 O  O   . GLN A 1 181 ? 22.424  -1.584  6.658   1.00 94.44 181 A 1 
ATOM   1446 C  CB  . GLN A 1 181 ? 21.674  -3.059  4.102   1.00 94.70 181 A 1 
ATOM   1447 C  CG  . GLN A 1 181 ? 22.046  -4.034  2.978   1.00 91.22 181 A 1 
ATOM   1448 C  CD  . GLN A 1 181 ? 22.043  -3.349  1.612   1.00 87.58 181 A 1 
ATOM   1449 O  OE1 . GLN A 1 181 ? 22.235  -2.147  1.482   1.00 80.59 181 A 1 
ATOM   1450 N  NE2 . GLN A 1 181 ? 21.845  -4.078  0.539   1.00 77.13 181 A 1 
ATOM   1451 N  N   . THR A 1 182 ? 20.508  -2.591  7.256   1.00 96.55 182 A 1 
ATOM   1452 C  CA  . THR A 1 182 ? 20.029  -1.514  8.132   1.00 96.75 182 A 1 
ATOM   1453 C  C   . THR A 1 182 ? 19.795  -1.962  9.574   1.00 96.57 182 A 1 
ATOM   1454 O  O   . THR A 1 182 ? 19.380  -1.145  10.385  1.00 95.69 182 A 1 
ATOM   1455 C  CB  . THR A 1 182 ? 18.748  -0.886  7.567   1.00 96.83 182 A 1 
ATOM   1456 O  OG1 . THR A 1 182 ? 17.744  -1.866  7.426   1.00 96.11 182 A 1 
ATOM   1457 C  CG2 . THR A 1 182 ? 18.974  -0.262  6.188   1.00 95.91 182 A 1 
ATOM   1458 N  N   . MET A 1 183 ? 20.070  -3.223  9.914   1.00 96.59 183 A 1 
ATOM   1459 C  CA  . MET A 1 183 ? 19.755  -3.800  11.224  1.00 95.56 183 A 1 
ATOM   1460 C  C   . MET A 1 183 ? 20.364  -3.047  12.408  1.00 95.18 183 A 1 
ATOM   1461 O  O   . MET A 1 183 ? 19.698  -2.916  13.436  1.00 92.19 183 A 1 
ATOM   1462 C  CB  . MET A 1 183 ? 20.150  -5.290  11.259  1.00 93.24 183 A 1 
ATOM   1463 C  CG  . MET A 1 183 ? 21.633  -5.562  10.997  1.00 85.85 183 A 1 
ATOM   1464 S  SD  . MET A 1 183 ? 22.059  -7.341  10.989  1.00 81.89 183 A 1 
ATOM   1465 C  CE  . MET A 1 183 ? 22.310  -7.570  12.757  1.00 71.48 183 A 1 
ATOM   1466 N  N   . ASP A 1 184 ? 21.555  -2.476  12.252  1.00 95.64 184 A 1 
ATOM   1467 C  CA  . ASP A 1 184 ? 22.299  -1.768  13.306  1.00 94.43 184 A 1 
ATOM   1468 C  C   . ASP A 1 184 ? 22.272  -0.240  13.136  1.00 94.46 184 A 1 
ATOM   1469 O  O   . ASP A 1 184 ? 22.960  0.486   13.849  1.00 90.52 184 A 1 
ATOM   1470 C  CB  . ASP A 1 184 ? 23.739  -2.299  13.359  1.00 92.45 184 A 1 
ATOM   1471 C  CG  . ASP A 1 184 ? 23.811  -3.812  13.583  1.00 87.16 184 A 1 
ATOM   1472 O  OD1 . ASP A 1 184 ? 23.125  -4.302  14.505  1.00 81.92 184 A 1 
ATOM   1473 O  OD2 . ASP A 1 184 ? 24.533  -4.472  12.816  1.00 81.37 184 A 1 
ATOM   1474 N  N   . SER A 1 185 ? 21.506  0.278   12.186  1.00 95.44 185 A 1 
ATOM   1475 C  CA  . SER A 1 185 ? 21.425  1.717   11.921  1.00 95.46 185 A 1 
ATOM   1476 C  C   . SER A 1 185 ? 20.425  2.405   12.860  1.00 96.04 185 A 1 
ATOM   1477 O  O   . SER A 1 185 ? 19.561  1.779   13.471  1.00 94.43 185 A 1 
ATOM   1478 C  CB  . SER A 1 185 ? 21.085  1.986   10.455  1.00 93.76 185 A 1 
ATOM   1479 O  OG  . SER A 1 185 ? 22.074  1.451   9.593   1.00 83.46 185 A 1 
ATOM   1480 N  N   . THR A 1 186 ? 20.510  3.732   12.942  1.00 96.49 186 A 1 
ATOM   1481 C  CA  . THR A 1 186 ? 19.573  4.564   13.708  1.00 96.33 186 A 1 
ATOM   1482 C  C   . THR A 1 186 ? 18.649  5.377   12.805  1.00 97.02 186 A 1 
ATOM   1483 O  O   . THR A 1 186 ? 17.465  5.510   13.099  1.00 95.36 186 A 1 
ATOM   1484 C  CB  . THR A 1 186 ? 20.321  5.508   14.665  1.00 94.48 186 A 1 
ATOM   1485 O  OG1 . THR A 1 186 ? 21.279  6.267   13.945  1.00 88.23 186 A 1 
ATOM   1486 C  CG2 . THR A 1 186 ? 21.071  4.745   15.750  1.00 86.29 186 A 1 
ATOM   1487 N  N   . ASP A 1 187 ? 19.183  5.900   11.695  1.00 97.44 187 A 1 
ATOM   1488 C  CA  . ASP A 1 187 ? 18.418  6.630   10.682  1.00 97.83 187 A 1 
ATOM   1489 C  C   . ASP A 1 187 ? 18.929  6.281   9.270   1.00 97.84 187 A 1 
ATOM   1490 O  O   . ASP A 1 187 ? 19.714  7.026   8.682   1.00 97.33 187 A 1 
ATOM   1491 C  CB  . ASP A 1 187 ? 18.459  8.141   10.969  1.00 97.88 187 A 1 
ATOM   1492 C  CG  . ASP A 1 187 ? 17.456  8.902   10.100  1.00 98.21 187 A 1 
ATOM   1493 O  OD1 . ASP A 1 187 ? 16.625  8.251   9.412   1.00 97.93 187 A 1 
ATOM   1494 O  OD2 . ASP A 1 187 ? 17.439  10.154  10.171  1.00 97.89 187 A 1 
ATOM   1495 N  N   . PRO A 1 188 ? 18.530  5.120   8.715   1.00 97.83 188 A 1 
ATOM   1496 C  CA  . PRO A 1 188 ? 18.977  4.676   7.406   1.00 97.74 188 A 1 
ATOM   1497 C  C   . PRO A 1 188 ? 18.693  5.721   6.322   1.00 97.82 188 A 1 
ATOM   1498 O  O   . PRO A 1 188 ? 17.549  6.148   6.136   1.00 97.49 188 A 1 
ATOM   1499 C  CB  . PRO A 1 188 ? 18.242  3.363   7.132   1.00 97.36 188 A 1 
ATOM   1500 C  CG  . PRO A 1 188 ? 17.943  2.830   8.526   1.00 96.30 188 A 1 
ATOM   1501 C  CD  . PRO A 1 188 ? 17.693  4.105   9.328   1.00 97.70 188 A 1 
ATOM   1502 N  N   . LEU A 1 189 ? 19.740  6.120   5.613   1.00 97.40 189 A 1 
ATOM   1503 C  CA  . LEU A 1 189 ? 19.707  7.127   4.544   1.00 97.26 189 A 1 
ATOM   1504 C  C   . LEU A 1 189 ? 19.094  8.482   4.968   1.00 97.36 189 A 1 
ATOM   1505 O  O   . LEU A 1 189 ? 18.645  9.243   4.109   1.00 96.74 189 A 1 
ATOM   1506 C  CB  . LEU A 1 189 ? 19.066  6.531   3.279   1.00 96.98 189 A 1 
ATOM   1507 C  CG  . LEU A 1 189 ? 19.815  5.304   2.711   1.00 96.06 189 A 1 
ATOM   1508 C  CD1 . LEU A 1 189 ? 19.006  4.676   1.584   1.00 94.67 189 A 1 
ATOM   1509 C  CD2 . LEU A 1 189 ? 21.180  5.689   2.147   1.00 94.21 189 A 1 
ATOM   1510 N  N   . GLY A 1 190 ? 19.063  8.791   6.273   1.00 97.54 190 A 1 
ATOM   1511 C  CA  . GLY A 1 190 ? 18.573  10.064  6.807   1.00 97.64 190 A 1 
ATOM   1512 C  C   . GLY A 1 190 ? 17.060  10.287  6.652   1.00 98.19 190 A 1 
ATOM   1513 O  O   . GLY A 1 190 ? 16.594  11.428  6.738   1.00 97.99 190 A 1 
ATOM   1514 N  N   . GLN A 1 191 ? 16.276  9.231   6.401   1.00 98.15 191 A 1 
ATOM   1515 C  CA  . GLN A 1 191 ? 14.853  9.367   6.071   1.00 98.47 191 A 1 
ATOM   1516 C  C   . GLN A 1 191 ? 14.019  9.968   7.209   1.00 98.70 191 A 1 
ATOM   1517 O  O   . GLN A 1 191 ? 13.111  10.744  6.932   1.00 98.74 191 A 1 
ATOM   1518 C  CB  . GLN A 1 191 ? 14.295  8.003   5.643   1.00 98.22 191 A 1 
ATOM   1519 C  CG  . GLN A 1 191 ? 12.832  8.113   5.197   1.00 97.91 191 A 1 
ATOM   1520 C  CD  . GLN A 1 191 ? 12.292  6.817   4.605   1.00 98.33 191 A 1 
ATOM   1521 O  OE1 . GLN A 1 191 ? 11.818  6.783   3.486   1.00 93.46 191 A 1 
ATOM   1522 N  NE2 . GLN A 1 191 ? 12.326  5.721   5.329   1.00 94.07 191 A 1 
ATOM   1523 N  N   . PHE A 1 192 ? 14.299  9.640   8.476   1.00 98.70 192 A 1 
ATOM   1524 C  CA  . PHE A 1 192 ? 13.541  10.203  9.596   1.00 98.84 192 A 1 
ATOM   1525 C  C   . PHE A 1 192 ? 13.753  11.715  9.742   1.00 98.89 192 A 1 
ATOM   1526 O  O   . PHE A 1 192 ? 12.786  12.451  9.913   1.00 98.81 192 A 1 
ATOM   1527 C  CB  . PHE A 1 192 ? 13.914  9.494   10.904  1.00 98.80 192 A 1 
ATOM   1528 C  CG  . PHE A 1 192 ? 13.264  8.141   11.110  1.00 98.81 192 A 1 
ATOM   1529 C  CD1 . PHE A 1 192 ? 11.875  8.051   11.267  1.00 98.58 192 A 1 
ATOM   1530 C  CD2 . PHE A 1 192 ? 14.053  6.980   11.194  1.00 98.55 192 A 1 
ATOM   1531 C  CE1 . PHE A 1 192 ? 11.268  6.802   11.505  1.00 98.34 192 A 1 
ATOM   1532 C  CE2 . PHE A 1 192 ? 13.454  5.733   11.442  1.00 98.29 192 A 1 
ATOM   1533 C  CZ  . PHE A 1 192 ? 12.064  5.640   11.593  1.00 98.41 192 A 1 
ATOM   1534 N  N   . GLU A 1 193 ? 15.002  12.179  9.638   1.00 98.71 193 A 1 
ATOM   1535 C  CA  . GLU A 1 193 ? 15.322  13.607  9.732   1.00 98.76 193 A 1 
ATOM   1536 C  C   . GLU A 1 193 ? 14.809  14.381  8.510   1.00 98.83 193 A 1 
ATOM   1537 O  O   . GLU A 1 193 ? 14.241  15.480  8.632   1.00 98.68 193 A 1 
ATOM   1538 C  CB  . GLU A 1 193 ? 16.829  13.778  9.922   1.00 98.43 193 A 1 
ATOM   1539 C  CG  . GLU A 1 193 ? 17.228  15.202  10.382  1.00 89.14 193 A 1 
ATOM   1540 C  CD  . GLU A 1 193 ? 16.598  15.608  11.729  1.00 76.23 193 A 1 
ATOM   1541 O  OE1 . GLU A 1 193 ? 16.393  16.826  11.955  1.00 69.58 193 A 1 
ATOM   1542 O  OE2 . GLU A 1 193 ? 16.266  14.717  12.546  1.00 71.31 193 A 1 
ATOM   1543 N  N   . TRP A 1 194 ? 14.902  13.784  7.321   1.00 98.76 194 A 1 
ATOM   1544 C  CA  . TRP A 1 194 ? 14.279  14.317  6.105   1.00 98.76 194 A 1 
ATOM   1545 C  C   . TRP A 1 194 ? 12.759  14.450  6.268   1.00 98.82 194 A 1 
ATOM   1546 O  O   . TRP A 1 194 ? 12.213  15.522  6.016   1.00 98.84 194 A 1 
ATOM   1547 C  CB  . TRP A 1 194 ? 14.627  13.407  4.923   1.00 98.75 194 A 1 
ATOM   1548 C  CG  . TRP A 1 194 ? 13.877  13.738  3.670   1.00 98.76 194 A 1 
ATOM   1549 C  CD1 . TRP A 1 194 ? 14.243  14.660  2.757   1.00 98.59 194 A 1 
ATOM   1550 C  CD2 . TRP A 1 194 ? 12.611  13.175  3.207   1.00 98.74 194 A 1 
ATOM   1551 N  NE1 . TRP A 1 194 ? 13.303  14.699  1.738   1.00 98.50 194 A 1 
ATOM   1552 C  CE2 . TRP A 1 194 ? 12.285  13.805  1.976   1.00 98.63 194 A 1 
ATOM   1553 C  CE3 . TRP A 1 194 ? 11.731  12.193  3.705   1.00 98.64 194 A 1 
ATOM   1554 C  CZ2 . TRP A 1 194 ? 11.117  13.466  1.254   1.00 98.46 194 A 1 
ATOM   1555 C  CZ3 . TRP A 1 194 ? 10.566  11.862  2.982   1.00 98.53 194 A 1 
ATOM   1556 C  CH2 . TRP A 1 194 ? 10.268  12.490  1.772   1.00 98.48 194 A 1 
ATOM   1557 N  N   . PHE A 1 195 ? 12.081  13.406  6.746   1.00 98.83 195 A 1 
ATOM   1558 C  CA  . PHE A 1 195 ? 10.636  13.415  6.938   1.00 98.92 195 A 1 
ATOM   1559 C  C   . PHE A 1 195 ? 10.202  14.491  7.937   1.00 98.91 195 A 1 
ATOM   1560 O  O   . PHE A 1 195 ? 9.275   15.246  7.661   1.00 98.92 195 A 1 
ATOM   1561 C  CB  . PHE A 1 195 ? 10.166  12.030  7.393   1.00 98.92 195 A 1 
ATOM   1562 C  CG  . PHE A 1 195 ? 8.665   11.948  7.574   1.00 98.93 195 A 1 
ATOM   1563 C  CD1 . PHE A 1 195 ? 8.097   11.945  8.861   1.00 98.83 195 A 1 
ATOM   1564 C  CD2 . PHE A 1 195 ? 7.833   11.878  6.451   1.00 98.85 195 A 1 
ATOM   1565 C  CE1 . PHE A 1 195 ? 6.702   11.853  9.020   1.00 98.76 195 A 1 
ATOM   1566 C  CE2 . PHE A 1 195 ? 6.440   11.790  6.600   1.00 98.77 195 A 1 
ATOM   1567 C  CZ  . PHE A 1 195 ? 5.874   11.772  7.879   1.00 98.80 195 A 1 
ATOM   1568 N  N   . LYS A 1 196 ? 10.921  14.611  9.063   1.00 98.85 196 A 1 
ATOM   1569 C  CA  . LYS A 1 196 ? 10.695  15.664  10.050  1.00 98.87 196 A 1 
ATOM   1570 C  C   . LYS A 1 196 ? 10.809  17.051  9.424   1.00 98.86 196 A 1 
ATOM   1571 O  O   . LYS A 1 196 ? 9.925   17.881  9.597   1.00 98.78 196 A 1 
ATOM   1572 C  CB  . LYS A 1 196 ? 11.680  15.481  11.209  1.00 98.62 196 A 1 
ATOM   1573 C  CG  . LYS A 1 196 ? 11.497  16.547  12.288  1.00 95.46 196 A 1 
ATOM   1574 C  CD  . LYS A 1 196 ? 12.458  16.313  13.464  1.00 92.59 196 A 1 
ATOM   1575 C  CE  . LYS A 1 196 ? 12.403  17.491  14.431  1.00 83.20 196 A 1 
ATOM   1576 N  NZ  . LYS A 1 196 ? 12.934  18.729  13.793  1.00 74.37 196 A 1 
ATOM   1577 N  N   . THR A 1 197 ? 11.859  17.299  8.641   1.00 98.89 197 A 1 
ATOM   1578 C  CA  . THR A 1 197 ? 12.083  18.584  7.963   1.00 98.89 197 A 1 
ATOM   1579 C  C   . THR A 1 197 ? 10.955  18.920  6.984   1.00 98.98 197 A 1 
ATOM   1580 O  O   . THR A 1 197 ? 10.437  20.038  6.990   1.00 98.79 197 A 1 
ATOM   1581 C  CB  . THR A 1 197 ? 13.436  18.556  7.223   1.00 98.67 197 A 1 
ATOM   1582 O  OG1 . THR A 1 197 ? 14.476  18.323  8.148   1.00 96.26 197 A 1 
ATOM   1583 C  CG2 . THR A 1 197 ? 13.747  19.878  6.532   1.00 95.84 197 A 1 
ATOM   1584 N  N   . VAL A 1 198 ? 10.514  17.943  6.191   1.00 98.83 198 A 1 
ATOM   1585 C  CA  . VAL A 1 198 ? 9.394   18.096  5.250   1.00 98.83 198 A 1 
ATOM   1586 C  C   . VAL A 1 198 ? 8.088   18.407  5.990   1.00 98.95 198 A 1 
ATOM   1587 O  O   . VAL A 1 198 ? 7.404   19.369  5.645   1.00 98.86 198 A 1 
ATOM   1588 C  CB  . VAL A 1 198 ? 9.261   16.826  4.381   1.00 98.80 198 A 1 
ATOM   1589 C  CG1 . VAL A 1 198 ? 7.953   16.793  3.576   1.00 98.28 198 A 1 
ATOM   1590 C  CG2 . VAL A 1 198 ? 10.418  16.740  3.381   1.00 98.35 198 A 1 
ATOM   1591 N  N   . MET A 1 199 ? 7.761   17.651  7.029   1.00 98.96 199 A 1 
ATOM   1592 C  CA  . MET A 1 199 ? 6.523   17.813  7.791   1.00 98.92 199 A 1 
ATOM   1593 C  C   . MET A 1 199 ? 6.492   19.122  8.588   1.00 98.98 199 A 1 
ATOM   1594 O  O   . MET A 1 199 ? 5.460   19.792  8.610   1.00 98.85 199 A 1 
ATOM   1595 C  CB  . MET A 1 199 ? 6.328   16.619  8.727   1.00 98.90 199 A 1 
ATOM   1596 C  CG  . MET A 1 199 ? 6.015   15.315  7.986   1.00 98.49 199 A 1 
ATOM   1597 S  SD  . MET A 1 199 ? 4.431   15.301  7.116   1.00 98.08 199 A 1 
ATOM   1598 C  CE  . MET A 1 199 ? 5.004   14.784  5.499   1.00 94.78 199 A 1 
ATOM   1599 N  N   . ASP A 1 200 ? 7.611   19.534  9.182   1.00 98.96 200 A 1 
ATOM   1600 C  CA  . ASP A 1 200 ? 7.733   20.833  9.847   1.00 98.91 200 A 1 
ATOM   1601 C  C   . ASP A 1 200 ? 7.504   21.989  8.852   1.00 98.84 200 A 1 
ATOM   1602 O  O   . ASP A 1 200 ? 6.830   22.976  9.172   1.00 98.68 200 A 1 
ATOM   1603 C  CB  . ASP A 1 200 ? 9.122   20.975  10.508  1.00 98.81 200 A 1 
ATOM   1604 C  CG  . ASP A 1 200 ? 9.278   20.227  11.842  1.00 98.26 200 A 1 
ATOM   1605 O  OD1 . ASP A 1 200 ? 8.245   19.920  12.474  1.00 96.77 200 A 1 
ATOM   1606 O  OD2 . ASP A 1 200 ? 10.433  20.057  12.298  1.00 96.68 200 A 1 
ATOM   1607 N  N   . GLY A 1 201 ? 8.020   21.856  7.638   1.00 98.86 201 A 1 
ATOM   1608 C  CA  . GLY A 1 201 ? 7.770   22.796  6.543   1.00 98.83 201 A 1 
ATOM   1609 C  C   . GLY A 1 201 ? 6.293   22.876  6.163   1.00 98.82 201 A 1 
ATOM   1610 O  O   . GLY A 1 201 ? 5.737   23.976  6.079   1.00 98.64 201 A 1 
ATOM   1611 N  N   . TYR A 1 202 ? 5.631   21.745  6.015   1.00 98.85 202 A 1 
ATOM   1612 C  CA  . TYR A 1 202 ? 4.200   21.688  5.697   1.00 98.89 202 A 1 
ATOM   1613 C  C   . TYR A 1 202 ? 3.339   22.279  6.816   1.00 98.75 202 A 1 
ATOM   1614 O  O   . TYR A 1 202 ? 2.462   23.103  6.540   1.00 98.49 202 A 1 
ATOM   1615 C  CB  . TYR A 1 202 ? 3.770   20.248  5.388   1.00 98.81 202 A 1 
ATOM   1616 C  CG  . TYR A 1 202 ? 4.339   19.636  4.123   1.00 98.83 202 A 1 
ATOM   1617 C  CD1 . TYR A 1 202 ? 4.945   20.405  3.110   1.00 98.66 202 A 1 
ATOM   1618 C  CD2 . TYR A 1 202 ? 4.220   18.238  3.938   1.00 98.67 202 A 1 
ATOM   1619 C  CE1 . TYR A 1 202 ? 5.431   19.806  1.943   1.00 98.57 202 A 1 
ATOM   1620 C  CE2 . TYR A 1 202 ? 4.696   17.633  2.774   1.00 98.57 202 A 1 
ATOM   1621 C  CZ  . TYR A 1 202 ? 5.307   18.417  1.775   1.00 98.65 202 A 1 
ATOM   1622 O  OH  . TYR A 1 202 ? 5.779   17.822  0.639   1.00 98.28 202 A 1 
ATOM   1623 N  N   . ARG A 1 203 ? 3.625   21.950  8.077   1.00 98.72 203 A 1 
ATOM   1624 C  CA  . ARG A 1 203 ? 2.926   22.522  9.234   1.00 98.75 203 A 1 
ATOM   1625 C  C   . ARG A 1 203 ? 3.032   24.048  9.261   1.00 98.69 203 A 1 
ATOM   1626 O  O   . ARG A 1 203 ? 2.019   24.723  9.397   1.00 98.16 203 A 1 
ATOM   1627 C  CB  . ARG A 1 203 ? 3.486   21.892  10.517  1.00 98.42 203 A 1 
ATOM   1628 C  CG  . ARG A 1 203 ? 2.793   22.460  11.771  1.00 97.41 203 A 1 
ATOM   1629 C  CD  . ARG A 1 203 ? 3.356   21.822  13.034  1.00 96.46 203 A 1 
ATOM   1630 N  NE  . ARG A 1 203 ? 2.851   20.463  13.210  1.00 95.33 203 A 1 
ATOM   1631 C  CZ  . ARG A 1 203 ? 3.433   19.445  13.804  1.00 96.20 203 A 1 
ATOM   1632 N  NH1 . ARG A 1 203 ? 4.649   19.513  14.268  1.00 90.25 203 A 1 
ATOM   1633 N  NH2 . ARG A 1 203 ? 2.775   18.333  13.944  1.00 90.34 203 A 1 
ATOM   1634 N  N   . LYS A 1 204 ? 4.244   24.607  9.109   1.00 98.75 204 A 1 
ATOM   1635 C  CA  . LYS A 1 204 ? 4.482   26.060  9.126   1.00 98.61 204 A 1 
ATOM   1636 C  C   . LYS A 1 204 ? 3.760   26.800  7.998   1.00 98.58 204 A 1 
ATOM   1637 O  O   . LYS A 1 204 ? 3.396   27.958  8.176   1.00 97.88 204 A 1 
ATOM   1638 C  CB  . LYS A 1 204 ? 5.984   26.342  9.026   1.00 98.32 204 A 1 
ATOM   1639 C  CG  . LYS A 1 204 ? 6.701   26.113  10.359  1.00 88.57 204 A 1 
ATOM   1640 C  CD  . LYS A 1 204 ? 8.215   26.309  10.174  1.00 85.42 204 A 1 
ATOM   1641 C  CE  . LYS A 1 204 ? 8.939   26.066  11.496  1.00 73.51 204 A 1 
ATOM   1642 N  NZ  . LYS A 1 204 ? 10.409  26.154  11.328  1.00 63.79 204 A 1 
ATOM   1643 N  N   . THR A 1 205 ? 3.558   26.159  6.855   1.00 98.30 205 A 1 
ATOM   1644 C  CA  . THR A 1 205 ? 2.948   26.763  5.659   1.00 98.25 205 A 1 
ATOM   1645 C  C   . THR A 1 205 ? 1.480   26.374  5.462   1.00 98.05 205 A 1 
ATOM   1646 O  O   . THR A 1 205 ? 0.882   26.759  4.466   1.00 97.18 205 A 1 
ATOM   1647 C  CB  . THR A 1 205 ? 3.785   26.469  4.410   1.00 98.05 205 A 1 
ATOM   1648 O  OG1 . THR A 1 205 ? 3.955   25.080  4.244   1.00 96.80 205 A 1 
ATOM   1649 C  CG2 . THR A 1 205 ? 5.184   27.081  4.492   1.00 96.22 205 A 1 
ATOM   1650 N  N   . GLY A 1 206 ? 0.883   25.625  6.398   1.00 98.13 206 A 1 
ATOM   1651 C  CA  . GLY A 1 206 ? -0.513  25.182  6.318   1.00 97.88 206 A 1 
ATOM   1652 C  C   . GLY A 1 206 ? -0.786  24.150  5.217   1.00 97.83 206 A 1 
ATOM   1653 O  O   . GLY A 1 206 ? -1.933  23.992  4.793   1.00 96.91 206 A 1 
ATOM   1654 N  N   . GLN A 1 207 ? 0.252   23.463  4.752   1.00 98.10 207 A 1 
ATOM   1655 C  CA  . GLN A 1 207 ? 0.124   22.377  3.785   1.00 98.20 207 A 1 
ATOM   1656 C  C   . GLN A 1 207 ? -0.258  21.066  4.470   1.00 98.30 207 A 1 
ATOM   1657 O  O   . GLN A 1 207 ? -0.052  20.879  5.665   1.00 98.15 207 A 1 
ATOM   1658 C  CB  . GLN A 1 207 ? 1.416   22.201  2.982   1.00 98.06 207 A 1 
ATOM   1659 C  CG  . GLN A 1 207 ? 1.843   23.480  2.239   1.00 97.37 207 A 1 
ATOM   1660 C  CD  . GLN A 1 207 ? 3.013   23.230  1.311   1.00 97.15 207 A 1 
ATOM   1661 O  OE1 . GLN A 1 207 ? 2.950   22.380  0.434   1.00 92.00 207 A 1 
ATOM   1662 N  NE2 . GLN A 1 207 ? 4.098   23.942  1.467   1.00 91.12 207 A 1 
ATOM   1663 N  N   . ARG A 1 208 ? -0.802  20.131  3.685   1.00 98.32 208 A 1 
ATOM   1664 C  CA  . ARG A 1 208 ? -1.167  18.796  4.146   1.00 98.37 208 A 1 
ATOM   1665 C  C   . ARG A 1 208 ? -0.490  17.713  3.308   1.00 98.56 208 A 1 
ATOM   1666 O  O   . ARG A 1 208 ? 0.055   17.997  2.237   1.00 98.40 208 A 1 
ATOM   1667 C  CB  . ARG A 1 208 ? -2.691  18.638  4.170   1.00 97.95 208 A 1 
ATOM   1668 C  CG  . ARG A 1 208 ? -3.328  19.642  5.146   1.00 95.15 208 A 1 
ATOM   1669 C  CD  . ARG A 1 208 ? -4.793  19.298  5.371   1.00 88.20 208 A 1 
ATOM   1670 N  NE  . ARG A 1 208 ? -5.430  20.294  6.240   1.00 81.32 208 A 1 
ATOM   1671 C  CZ  . ARG A 1 208 ? -6.474  20.094  7.024   1.00 72.30 208 A 1 
ATOM   1672 N  NH1 . ARG A 1 208 ? -7.063  18.940  7.124   1.00 66.50 208 A 1 
ATOM   1673 N  NH2 . ARG A 1 208 ? -6.955  21.073  7.719   1.00 69.58 208 A 1 
ATOM   1674 N  N   . ALA A 1 209 ? -0.549  16.477  3.806   1.00 98.68 209 A 1 
ATOM   1675 C  CA  . ALA A 1 209 ? 0.065   15.340  3.149   1.00 98.78 209 A 1 
ATOM   1676 C  C   . ALA A 1 209 ? -0.802  14.077  3.205   1.00 98.81 209 A 1 
ATOM   1677 O  O   . ALA A 1 209 ? -1.487  13.808  4.195   1.00 98.71 209 A 1 
ATOM   1678 C  CB  . ALA A 1 209 ? 1.449   15.106  3.759   1.00 98.72 209 A 1 
ATOM   1679 N  N   . ILE A 1 210 ? -0.713  13.281  2.152   1.00 98.81 210 A 1 
ATOM   1680 C  CA  . ILE A 1 210 ? -1.029  11.858  2.189   1.00 98.85 210 A 1 
ATOM   1681 C  C   . ILE A 1 210 ? 0.302   11.115  2.115   1.00 98.99 210 A 1 
ATOM   1682 O  O   . ILE A 1 210 ? 1.068   11.303  1.167   1.00 98.89 210 A 1 
ATOM   1683 C  CB  . ILE A 1 210 ? -1.988  11.467  1.049   1.00 98.79 210 A 1 
ATOM   1684 C  CG1 . ILE A 1 210 ? -3.345  12.177  1.245   1.00 98.33 210 A 1 
ATOM   1685 C  CG2 . ILE A 1 210 ? -2.181  9.932   1.021   1.00 98.49 210 A 1 
ATOM   1686 C  CD1 . ILE A 1 210 ? -4.304  12.026  0.058   1.00 96.68 210 A 1 
ATOM   1687 N  N   . VAL A 1 211 ? 0.591   10.308  3.129   1.00 98.94 211 A 1 
ATOM   1688 C  CA  . VAL A 1 211 ? 1.836   9.541   3.201   1.00 98.96 211 A 1 
ATOM   1689 C  C   . VAL A 1 211 ? 1.585   8.137   2.670   1.00 98.96 211 A 1 
ATOM   1690 O  O   . VAL A 1 211 ? 0.578   7.521   2.999   1.00 98.90 211 A 1 
ATOM   1691 C  CB  . VAL A 1 211 ? 2.412   9.526   4.628   1.00 98.93 211 A 1 
ATOM   1692 C  CG1 . VAL A 1 211 ? 3.780   8.836   4.667   1.00 98.72 211 A 1 
ATOM   1693 C  CG2 . VAL A 1 211 ? 2.599   10.957  5.172   1.00 98.73 211 A 1 
ATOM   1694 N  N   . SER A 1 212 ? 2.491   7.619   1.849   1.00 98.92 212 A 1 
ATOM   1695 C  CA  . SER A 1 212 ? 2.434   6.246   1.356   1.00 98.99 212 A 1 
ATOM   1696 C  C   . SER A 1 212 ? 3.748   5.524   1.629   1.00 98.96 212 A 1 
ATOM   1697 O  O   . SER A 1 212 ? 4.822   6.126   1.570   1.00 98.78 212 A 1 
ATOM   1698 C  CB  . SER A 1 212 ? 2.085   6.206   -0.134  1.00 98.60 212 A 1 
ATOM   1699 O  OG  . SER A 1 212 ? 0.851   6.861   -0.372  1.00 89.51 212 A 1 
ATOM   1700 N  N   . MET A 1 213 ? 3.676   4.231   1.946   1.00 98.92 213 A 1 
ATOM   1701 C  CA  . MET A 1 213 ? 4.826   3.376   2.216   1.00 98.81 213 A 1 
ATOM   1702 C  C   . MET A 1 213 ? 4.459   1.931   1.909   1.00 98.85 213 A 1 
ATOM   1703 O  O   . MET A 1 213 ? 3.285   1.570   1.964   1.00 98.47 213 A 1 
ATOM   1704 C  CB  . MET A 1 213 ? 5.281   3.552   3.675   1.00 98.48 213 A 1 
ATOM   1705 C  CG  . MET A 1 213 ? 4.203   3.178   4.702   1.00 97.53 213 A 1 
ATOM   1706 S  SD  . MET A 1 213 ? 4.549   3.720   6.406   1.00 97.69 213 A 1 
ATOM   1707 C  CE  . MET A 1 213 ? 4.396   5.490   6.216   1.00 94.40 213 A 1 
ATOM   1708 N  N   . HIS A 1 214 ? 5.454   1.093   1.591   1.00 98.78 214 A 1 
ATOM   1709 C  CA  . HIS A 1 214 ? 5.151   -0.309  1.301   1.00 98.79 214 A 1 
ATOM   1710 C  C   . HIS A 1 214 ? 4.754   -1.076  2.566   1.00 98.64 214 A 1 
ATOM   1711 O  O   . HIS A 1 214 ? 3.679   -1.663  2.629   1.00 98.15 214 A 1 
ATOM   1712 C  CB  . HIS A 1 214 ? 6.340   -0.949  0.564   1.00 98.51 214 A 1 
ATOM   1713 C  CG  . HIS A 1 214 ? 5.998   -2.327  0.084   1.00 98.35 214 A 1 
ATOM   1714 N  ND1 . HIS A 1 214 ? 4.995   -2.655  -0.807  1.00 96.94 214 A 1 
ATOM   1715 C  CD2 . HIS A 1 214 ? 6.572   -3.502  0.503   1.00 96.94 214 A 1 
ATOM   1716 C  CE1 . HIS A 1 214 ? 4.970   -3.987  -0.926  1.00 96.90 214 A 1 
ATOM   1717 N  NE2 . HIS A 1 214 ? 5.911   -4.526  -0.145  1.00 96.94 214 A 1 
ATOM   1718 N  N   . ILE A 1 215 ? 5.576   -0.987  3.606   1.00 98.79 215 A 1 
ATOM   1719 C  CA  . ILE A 1 215 ? 5.404   -1.717  4.874   1.00 98.70 215 A 1 
ATOM   1720 C  C   . ILE A 1 215 ? 4.974   -0.735  5.968   1.00 98.87 215 A 1 
ATOM   1721 O  O   . ILE A 1 215 ? 5.742   0.150   6.364   1.00 98.69 215 A 1 
ATOM   1722 C  CB  . ILE A 1 215 ? 6.686   -2.484  5.252   1.00 98.67 215 A 1 
ATOM   1723 C  CG1 . ILE A 1 215 ? 7.262   -3.268  4.045   1.00 98.01 215 A 1 
ATOM   1724 C  CG2 . ILE A 1 215 ? 6.381   -3.425  6.430   1.00 97.83 215 A 1 
ATOM   1725 C  CD1 . ILE A 1 215 ? 8.550   -4.046  4.346   1.00 97.15 215 A 1 
ATOM   1726 N  N   . CYS A 1 216 ? 3.764   -0.890  6.498   1.00 98.58 216 A 1 
ATOM   1727 C  CA  . CYS A 1 216 ? 3.300   -0.149  7.665   1.00 98.41 216 A 1 
ATOM   1728 C  C   . CYS A 1 216 ? 4.021   -0.616  8.945   1.00 98.52 216 A 1 
ATOM   1729 O  O   . CYS A 1 216 ? 4.410   -1.779  9.043   1.00 97.83 216 A 1 
ATOM   1730 C  CB  . CYS A 1 216 ? 1.786   -0.339  7.813   1.00 97.06 216 A 1 
ATOM   1731 S  SG  . CYS A 1 216 ? 0.703   1.000   7.237   1.00 91.69 216 A 1 
ATOM   1732 N  N   . PRO A 1 217 ? 4.151   0.252   9.973   1.00 98.50 217 A 1 
ATOM   1733 C  CA  . PRO A 1 217 ? 4.519   -0.200  11.304  1.00 98.32 217 A 1 
ATOM   1734 C  C   . PRO A 1 217 ? 3.443   -1.115  11.897  1.00 98.30 217 A 1 
ATOM   1735 O  O   . PRO A 1 217 ? 2.270   -1.065  11.507  1.00 97.33 217 A 1 
ATOM   1736 C  CB  . PRO A 1 217 ? 4.710   1.077   12.130  1.00 97.75 217 A 1 
ATOM   1737 C  CG  . PRO A 1 217 ? 3.737   2.056   11.472  1.00 95.87 217 A 1 
ATOM   1738 C  CD  . PRO A 1 217 ? 3.799   1.658   9.995   1.00 98.13 217 A 1 
ATOM   1739 N  N   . GLY A 1 218 ? 3.837   -1.939  12.866  1.00 97.85 218 A 1 
ATOM   1740 C  CA  . GLY A 1 218 ? 3.010   -2.969  13.473  1.00 97.68 218 A 1 
ATOM   1741 C  C   . GLY A 1 218 ? 3.335   -4.371  12.962  1.00 97.71 218 A 1 
ATOM   1742 O  O   . GLY A 1 218 ? 4.375   -4.618  12.355  1.00 96.46 218 A 1 
ATOM   1743 N  N   . VAL A 1 219 ? 2.425   -5.303  13.220  1.00 97.44 219 A 1 
ATOM   1744 C  CA  . VAL A 1 219 ? 2.611   -6.727  12.925  1.00 97.21 219 A 1 
ATOM   1745 C  C   . VAL A 1 219 ? 1.896   -7.162  11.639  1.00 97.35 219 A 1 
ATOM   1746 O  O   . VAL A 1 219 ? 0.974   -6.497  11.167  1.00 96.66 219 A 1 
ATOM   1747 C  CB  . VAL A 1 219 ? 2.186   -7.610  14.111  1.00 96.02 219 A 1 
ATOM   1748 C  CG1 . VAL A 1 219 ? 2.971   -7.261  15.380  1.00 91.97 219 A 1 
ATOM   1749 C  CG2 . VAL A 1 219 ? 0.685   -7.514  14.405  1.00 92.46 219 A 1 
ATOM   1750 N  N   . ALA A 1 220 ? 2.293   -8.320  11.102  1.00 97.04 220 A 1 
ATOM   1751 C  CA  . ALA A 1 220 ? 1.443   -9.100  10.208  1.00 96.51 220 A 1 
ATOM   1752 C  C   . ALA A 1 220 ? 0.666   -10.135 11.029  1.00 96.39 220 A 1 
ATOM   1753 O  O   . ALA A 1 220 ? 1.272   -10.963 11.700  1.00 94.37 220 A 1 
ATOM   1754 C  CB  . ALA A 1 220 ? 2.312   -9.766  9.144   1.00 95.44 220 A 1 
ATOM   1755 N  N   . GLU A 1 221 ? -0.662  -10.142 10.960  1.00 95.37 221 A 1 
ATOM   1756 C  CA  . GLU A 1 221 ? -1.549  -10.980 11.779  1.00 94.31 221 A 1 
ATOM   1757 C  C   . GLU A 1 221 ? -2.328  -12.044 10.989  1.00 92.53 221 A 1 
ATOM   1758 O  O   . GLU A 1 221 ? -3.282  -12.638 11.475  1.00 88.92 221 A 1 
ATOM   1759 C  CB  . GLU A 1 221 ? -2.478  -10.072 12.616  1.00 93.74 221 A 1 
ATOM   1760 C  CG  . GLU A 1 221 ? -3.599  -9.346  11.833  1.00 93.08 221 A 1 
ATOM   1761 C  CD  . GLU A 1 221 ? -3.180  -8.038  11.137  1.00 94.86 221 A 1 
ATOM   1762 O  OE1 . GLU A 1 221 ? -4.051  -7.153  10.977  1.00 91.77 221 A 1 
ATOM   1763 O  OE2 . GLU A 1 221 ? -2.012  -7.842  10.769  1.00 93.21 221 A 1 
ATOM   1764 N  N   . ARG A 1 222 ? -1.916  -12.328 9.746   1.00 92.09 222 A 1 
ATOM   1765 C  CA  . ARG A 1 222 ? -2.684  -13.168 8.817   1.00 88.57 222 A 1 
ATOM   1766 C  C   . ARG A 1 222 ? -2.931  -14.591 9.311   1.00 86.74 222 A 1 
ATOM   1767 O  O   . ARG A 1 222 ? -4.038  -15.106 9.174   1.00 80.98 222 A 1 
ATOM   1768 C  CB  . ARG A 1 222 ? -1.974  -13.160 7.457   1.00 85.57 222 A 1 
ATOM   1769 C  CG  . ARG A 1 222 ? -2.805  -13.898 6.397   1.00 78.48 222 A 1 
ATOM   1770 C  CD  . ARG A 1 222 ? -2.107  -13.858 5.037   1.00 78.15 222 A 1 
ATOM   1771 N  NE  . ARG A 1 222 ? -2.939  -14.526 4.019   1.00 75.02 222 A 1 
ATOM   1772 C  CZ  . ARG A 1 222 ? -3.390  -14.002 2.899   1.00 72.06 222 A 1 
ATOM   1773 N  NH1 . ARG A 1 222 ? -3.090  -12.790 2.522   1.00 64.02 222 A 1 
ATOM   1774 N  NH2 . ARG A 1 222 ? -4.161  -14.687 2.122   1.00 64.33 222 A 1 
ATOM   1775 N  N   . PHE A 1 223 ? -1.906  -15.272 9.838   1.00 85.50 223 A 1 
ATOM   1776 C  CA  . PHE A 1 223 ? -2.017  -16.652 10.332  1.00 81.81 223 A 1 
ATOM   1777 C  C   . PHE A 1 223 ? -1.782  -16.741 11.840  1.00 82.09 223 A 1 
ATOM   1778 O  O   . PHE A 1 223 ? -2.508  -17.429 12.544  1.00 76.20 223 A 1 
ATOM   1779 C  CB  . PHE A 1 223 ? -1.039  -17.552 9.571   1.00 77.86 223 A 1 
ATOM   1780 C  CG  . PHE A 1 223 ? -1.339  -17.689 8.094   1.00 73.02 223 A 1 
ATOM   1781 C  CD1 . PHE A 1 223 ? -2.474  -18.397 7.673   1.00 68.71 223 A 1 
ATOM   1782 C  CD2 . PHE A 1 223 ? -0.479  -17.125 7.139   1.00 67.74 223 A 1 
ATOM   1783 C  CE1 . PHE A 1 223 ? -2.748  -18.553 6.302   1.00 62.99 223 A 1 
ATOM   1784 C  CE2 . PHE A 1 223 ? -0.750  -17.274 5.767   1.00 63.03 223 A 1 
ATOM   1785 C  CZ  . PHE A 1 223 ? -1.886  -17.994 5.344   1.00 61.61 223 A 1 
ATOM   1786 N  N   . ASN A 1 224 ? -0.770  -16.008 12.304  1.00 87.39 224 A 1 
ATOM   1787 C  CA  . ASN A 1 224 ? -0.498  -15.759 13.714  1.00 87.40 224 A 1 
ATOM   1788 C  C   . ASN A 1 224 ? -0.144  -14.278 13.814  1.00 89.13 224 A 1 
ATOM   1789 O  O   . ASN A 1 224 ? -0.915  -13.453 13.296  1.00 85.03 224 A 1 
ATOM   1790 C  CB  . ASN A 1 224 ? 0.581   -16.753 14.196  1.00 83.01 224 A 1 
ATOM   1791 C  CG  . ASN A 1 224 ? 0.719   -16.779 15.706  1.00 75.47 224 A 1 
ATOM   1792 O  OD1 . ASN A 1 224 ? -0.041  -16.198 16.444  1.00 67.35 224 A 1 
ATOM   1793 N  ND2 . ASN A 1 224 ? 1.694   -17.479 16.222  1.00 66.77 224 A 1 
ATOM   1794 N  N   . TYR A 1 225 ? 1.004   -13.911 14.361  1.00 91.74 225 A 1 
ATOM   1795 C  CA  . TYR A 1 225 ? 1.537   -12.565 14.219  1.00 92.74 225 A 1 
ATOM   1796 C  C   . TYR A 1 225 ? 3.056   -12.601 14.079  1.00 93.42 225 A 1 
ATOM   1797 O  O   . TYR A 1 225 ? 3.714   -13.532 14.552  1.00 92.13 225 A 1 
ATOM   1798 C  CB  . TYR A 1 225 ? 1.085   -11.666 15.382  1.00 91.02 225 A 1 
ATOM   1799 C  CG  . TYR A 1 225 ? 1.585   -12.123 16.731  1.00 89.56 225 A 1 
ATOM   1800 C  CD1 . TYR A 1 225 ? 0.795   -12.969 17.542  1.00 85.82 225 A 1 
ATOM   1801 C  CD2 . TYR A 1 225 ? 2.855   -11.716 17.202  1.00 85.57 225 A 1 
ATOM   1802 C  CE1 . TYR A 1 225 ? 1.253   -13.404 18.788  1.00 82.19 225 A 1 
ATOM   1803 C  CE2 . TYR A 1 225 ? 3.330   -12.148 18.452  1.00 81.95 225 A 1 
ATOM   1804 C  CZ  . TYR A 1 225 ? 2.524   -12.987 19.243  1.00 80.31 225 A 1 
ATOM   1805 O  OH  . TYR A 1 225 ? 2.986   -13.407 20.465  1.00 77.74 225 A 1 
ATOM   1806 N  N   . SER A 1 226 ? 3.605   -11.587 13.412  1.00 95.13 226 A 1 
ATOM   1807 C  CA  . SER A 1 226 ? 5.050   -11.383 13.320  1.00 95.25 226 A 1 
ATOM   1808 C  C   . SER A 1 226 ? 5.355   -9.898  13.165  1.00 96.22 226 A 1 
ATOM   1809 O  O   . SER A 1 226 ? 4.688   -9.211  12.385  1.00 95.39 226 A 1 
ATOM   1810 C  CB  . SER A 1 226 ? 5.645   -12.166 12.149  1.00 92.85 226 A 1 
ATOM   1811 O  OG  . SER A 1 226 ? 5.035   -11.827 10.922  1.00 84.79 226 A 1 
ATOM   1812 N  N   . ASP A 1 227 ? 6.386   -9.414  13.872  1.00 96.12 227 A 1 
ATOM   1813 C  CA  . ASP A 1 227 ? 6.907   -8.070  13.651  1.00 96.34 227 A 1 
ATOM   1814 C  C   . ASP A 1 227 ? 7.446   -7.933  12.231  1.00 97.01 227 A 1 
ATOM   1815 O  O   . ASP A 1 227 ? 8.019   -8.868  11.666  1.00 96.27 227 A 1 
ATOM   1816 C  CB  . ASP A 1 227 ? 7.994   -7.740  14.679  1.00 94.92 227 A 1 
ATOM   1817 C  CG  . ASP A 1 227 ? 7.414   -7.687  16.095  1.00 90.77 227 A 1 
ATOM   1818 O  OD1 . ASP A 1 227 ? 6.435   -6.927  16.284  1.00 85.94 227 A 1 
ATOM   1819 O  OD2 . ASP A 1 227 ? 7.931   -8.428  16.957  1.00 85.41 227 A 1 
ATOM   1820 N  N   . GLN A 1 228 ? 7.255   -6.754  11.632  1.00 97.59 228 A 1 
ATOM   1821 C  CA  . GLN A 1 228 ? 7.676   -6.465  10.259  1.00 97.76 228 A 1 
ATOM   1822 C  C   . GLN A 1 228 ? 8.864   -5.510  10.212  1.00 98.10 228 A 1 
ATOM   1823 O  O   . GLN A 1 228 ? 9.738   -5.656  9.366   1.00 97.65 228 A 1 
ATOM   1824 C  CB  . GLN A 1 228 ? 6.491   -5.897  9.467   1.00 97.32 228 A 1 
ATOM   1825 C  CG  . GLN A 1 228 ? 5.292   -6.852  9.365   1.00 96.17 228 A 1 
ATOM   1826 C  CD  . GLN A 1 228 ? 5.692   -8.198  8.752   1.00 96.19 228 A 1 
ATOM   1827 O  OE1 . GLN A 1 228 ? 6.001   -8.308  7.577   1.00 88.90 228 A 1 
ATOM   1828 N  NE2 . GLN A 1 228 ? 5.734   -9.249  9.530   1.00 88.83 228 A 1 
ATOM   1829 N  N   . LEU A 1 229 ? 8.918   -4.548  11.119  1.00 98.39 229 A 1 
ATOM   1830 C  CA  . LEU A 1 229 ? 10.003  -3.575  11.203  1.00 98.46 229 A 1 
ATOM   1831 C  C   . LEU A 1 229 ? 10.912  -3.883  12.393  1.00 98.11 229 A 1 
ATOM   1832 O  O   . LEU A 1 229 ? 10.469  -4.445  13.396  1.00 97.61 229 A 1 
ATOM   1833 C  CB  . LEU A 1 229 ? 9.426   -2.151  11.270  1.00 98.47 229 A 1 
ATOM   1834 C  CG  . LEU A 1 229 ? 8.439   -1.779  10.143  1.00 98.19 229 A 1 
ATOM   1835 C  CD1 . LEU A 1 229 ? 8.068   -0.304  10.257  1.00 98.06 229 A 1 
ATOM   1836 C  CD2 . LEU A 1 229 ? 9.006   -2.020  8.753   1.00 97.96 229 A 1 
ATOM   1837 N  N   . TYR A 1 230 ? 12.191  -3.493  12.290  1.00 98.35 230 A 1 
ATOM   1838 C  CA  . TYR A 1 230 ? 13.101  -3.565  13.428  1.00 98.23 230 A 1 
ATOM   1839 C  C   . TYR A 1 230 ? 12.584  -2.715  14.601  1.00 98.22 230 A 1 
ATOM   1840 O  O   . TYR A 1 230 ? 12.016  -1.645  14.367  1.00 97.93 230 A 1 
ATOM   1841 C  CB  . TYR A 1 230 ? 14.494  -3.088  13.023  1.00 98.13 230 A 1 
ATOM   1842 C  CG  . TYR A 1 230 ? 15.280  -4.061  12.186  1.00 98.13 230 A 1 
ATOM   1843 C  CD1 . TYR A 1 230 ? 15.686  -5.296  12.725  1.00 97.58 230 A 1 
ATOM   1844 C  CD2 . TYR A 1 230 ? 15.651  -3.731  10.864  1.00 97.61 230 A 1 
ATOM   1845 C  CE1 . TYR A 1 230 ? 16.450  -6.194  11.961  1.00 97.18 230 A 1 
ATOM   1846 C  CE2 . TYR A 1 230 ? 16.417  -4.616  10.097  1.00 97.13 230 A 1 
ATOM   1847 C  CZ  . TYR A 1 230 ? 16.816  -5.842  10.648  1.00 97.26 230 A 1 
ATOM   1848 O  OH  . TYR A 1 230 ? 17.565  -6.715  9.893   1.00 96.19 230 A 1 
ATOM   1849 N  N   . PRO A 1 231 ? 12.841  -3.131  15.860  1.00 97.25 231 A 1 
ATOM   1850 C  CA  . PRO A 1 231 ? 12.342  -2.430  17.053  1.00 96.36 231 A 1 
ATOM   1851 C  C   . PRO A 1 231 ? 12.690  -0.939  17.084  1.00 96.50 231 A 1 
ATOM   1852 O  O   . PRO A 1 231 ? 11.828  -0.110  17.361  1.00 95.78 231 A 1 
ATOM   1853 C  CB  . PRO A 1 231 ? 12.954  -3.172  18.241  1.00 94.87 231 A 1 
ATOM   1854 C  CG  . PRO A 1 231 ? 13.163  -4.586  17.714  1.00 92.82 231 A 1 
ATOM   1855 C  CD  . PRO A 1 231 ? 13.501  -4.368  16.241  1.00 95.91 231 A 1 
ATOM   1856 N  N   . GLN A 1 232 ? 13.930  -0.574  16.739  1.00 97.09 232 A 1 
ATOM   1857 C  CA  . GLN A 1 232 ? 14.402  0.808   16.749  1.00 96.85 232 A 1 
ATOM   1858 C  C   . GLN A 1 232 ? 13.750  1.703   15.672  1.00 97.32 232 A 1 
ATOM   1859 O  O   . GLN A 1 232 ? 13.860  2.928   15.763  1.00 96.76 232 A 1 
ATOM   1860 C  CB  . GLN A 1 232 ? 15.938  0.857   16.671  1.00 95.47 232 A 1 
ATOM   1861 C  CG  . GLN A 1 232 ? 16.589  0.468   15.328  1.00 92.20 232 A 1 
ATOM   1862 C  CD  . GLN A 1 232 ? 16.831  -1.029  15.128  1.00 93.81 232 A 1 
ATOM   1863 O  OE1 . GLN A 1 232 ? 16.150  -1.888  15.664  1.00 87.71 232 A 1 
ATOM   1864 N  NE2 . GLN A 1 232 ? 17.815  -1.384  14.335  1.00 85.99 232 A 1 
ATOM   1865 N  N   . TYR A 1 233 ? 13.084  1.122   14.674  1.00 98.21 233 A 1 
ATOM   1866 C  CA  . TYR A 1 233 ? 12.403  1.875   13.620  1.00 98.48 233 A 1 
ATOM   1867 C  C   . TYR A 1 233 ? 10.887  1.877   13.789  1.00 98.54 233 A 1 
ATOM   1868 O  O   . TYR A 1 233 ? 10.264  2.900   13.520  1.00 98.42 233 A 1 
ATOM   1869 C  CB  . TYR A 1 233 ? 12.772  1.314   12.245  1.00 98.43 233 A 1 
ATOM   1870 C  CG  . TYR A 1 233 ? 14.255  1.222   11.959  1.00 98.49 233 A 1 
ATOM   1871 C  CD1 . TYR A 1 233 ? 15.134  2.274   12.305  1.00 98.19 233 A 1 
ATOM   1872 C  CD2 . TYR A 1 233 ? 14.769  0.070   11.346  1.00 98.21 233 A 1 
ATOM   1873 C  CE1 . TYR A 1 233 ? 16.509  2.157   12.065  1.00 97.98 233 A 1 
ATOM   1874 C  CE2 . TYR A 1 233 ? 16.143  -0.053  11.094  1.00 97.98 233 A 1 
ATOM   1875 C  CZ  . TYR A 1 233 ? 17.013  0.988   11.463  1.00 98.08 233 A 1 
ATOM   1876 O  OH  . TYR A 1 233 ? 18.347  0.855   11.240  1.00 97.55 233 A 1 
ATOM   1877 N  N   . ASN A 1 234 ? 10.296  0.771   14.239  1.00 98.57 234 A 1 
ATOM   1878 C  CA  . ASN A 1 234 ? 8.851   0.602   14.316  1.00 98.52 234 A 1 
ATOM   1879 C  C   . ASN A 1 234 ? 8.174   1.717   15.116  1.00 98.66 234 A 1 
ATOM   1880 O  O   . ASN A 1 234 ? 7.372   2.483   14.574  1.00 98.61 234 A 1 
ATOM   1881 C  CB  . ASN A 1 234 ? 8.535   -0.787  14.892  1.00 98.46 234 A 1 
ATOM   1882 C  CG  . ASN A 1 234 ? 7.039   -1.035  14.855  1.00 98.40 234 A 1 
ATOM   1883 O  OD1 . ASN A 1 234 ? 6.482   -1.373  13.825  1.00 95.78 234 A 1 
ATOM   1884 N  ND2 . ASN A 1 234 ? 6.339   -0.810  15.947  1.00 95.61 234 A 1 
ATOM   1885 N  N   . ASP A 1 235 ? 8.543   1.856   16.392  1.00 98.37 235 A 1 
ATOM   1886 C  CA  . ASP A 1 235 ? 7.913   2.818   17.292  1.00 98.13 235 A 1 
ATOM   1887 C  C   . ASP A 1 235 ? 8.283   4.261   16.915  1.00 98.34 235 A 1 
ATOM   1888 O  O   . ASP A 1 235 ? 7.432   5.153   16.959  1.00 98.00 235 A 1 
ATOM   1889 C  CB  . ASP A 1 235 ? 8.295   2.500   18.737  1.00 97.34 235 A 1 
ATOM   1890 C  CG  . ASP A 1 235 ? 7.623   1.230   19.280  1.00 96.44 235 A 1 
ATOM   1891 O  OD1 . ASP A 1 235 ? 7.027   0.467   18.487  1.00 94.97 235 A 1 
ATOM   1892 O  OD2 . ASP A 1 235 ? 7.681   1.043   20.509  1.00 94.10 235 A 1 
ATOM   1893 N  N   . ARG A 1 236 ? 9.523   4.488   16.449  1.00 98.35 236 A 1 
ATOM   1894 C  CA  . ARG A 1 236 ? 9.940   5.799   15.922  1.00 98.58 236 A 1 
ATOM   1895 C  C   . ARG A 1 236 ? 9.121   6.204   14.691  1.00 98.61 236 A 1 
ATOM   1896 O  O   . ARG A 1 236 ? 8.805   7.385   14.546  1.00 98.56 236 A 1 
ATOM   1897 C  CB  . ARG A 1 236 ? 11.447  5.780   15.615  1.00 98.35 236 A 1 
ATOM   1898 C  CG  . ARG A 1 236 ? 11.978  7.170   15.220  1.00 97.27 236 A 1 
ATOM   1899 C  CD  . ARG A 1 236 ? 13.486  7.127   14.985  1.00 95.78 236 A 1 
ATOM   1900 N  NE  . ARG A 1 236 ? 14.028  8.452   14.591  1.00 93.92 236 A 1 
ATOM   1901 C  CZ  . ARG A 1 236 ? 15.268  8.702   14.196  1.00 92.37 236 A 1 
ATOM   1902 N  NH1 . ARG A 1 236 ? 16.175  7.770   14.131  1.00 89.76 236 A 1 
ATOM   1903 N  NH2 . ARG A 1 236 ? 15.618  9.904   13.846  1.00 88.03 236 A 1 
ATOM   1904 N  N   . LEU A 1 237 ? 8.761   5.263   13.823  1.00 98.63 237 A 1 
ATOM   1905 C  CA  . LEU A 1 237 ? 7.899   5.538   12.675  1.00 98.72 237 A 1 
ATOM   1906 C  C   . LEU A 1 237 ? 6.474   5.872   13.111  1.00 98.89 237 A 1 
ATOM   1907 O  O   . LEU A 1 237 ? 5.906   6.844   12.622  1.00 98.79 237 A 1 
ATOM   1908 C  CB  . LEU A 1 237 ? 7.965   4.351   11.699  1.00 98.77 237 A 1 
ATOM   1909 C  CG  . LEU A 1 237 ? 7.121   4.546   10.423  1.00 98.55 237 A 1 
ATOM   1910 C  CD1 . LEU A 1 237 ? 7.570   5.756   9.606   1.00 98.30 237 A 1 
ATOM   1911 C  CD2 . LEU A 1 237 ? 7.242   3.306   9.553   1.00 98.24 237 A 1 
ATOM   1912 N  N   . VAL A 1 238 ? 5.917   5.135   14.076  1.00 98.72 238 A 1 
ATOM   1913 C  CA  . VAL A 1 238 ? 4.608   5.447   14.675  1.00 98.75 238 A 1 
ATOM   1914 C  C   . VAL A 1 238 ? 4.616   6.862   15.252  1.00 98.73 238 A 1 
ATOM   1915 O  O   . VAL A 1 238 ? 3.729   7.656   14.934  1.00 98.71 238 A 1 
ATOM   1916 C  CB  . VAL A 1 238 ? 4.214   4.420   15.763  1.00 98.61 238 A 1 
ATOM   1917 C  CG1 . VAL A 1 238 ? 2.896   4.801   16.453  1.00 98.25 238 A 1 
ATOM   1918 C  CG2 . VAL A 1 238 ? 4.016   3.029   15.159  1.00 98.29 238 A 1 
ATOM   1919 N  N   . ASP A 1 239 ? 5.637   7.201   16.052  1.00 98.62 239 A 1 
ATOM   1920 C  CA  . ASP A 1 239 ? 5.796   8.539   16.622  1.00 98.40 239 A 1 
ATOM   1921 C  C   . ASP A 1 239 ? 5.909   9.616   15.548  1.00 98.66 239 A 1 
ATOM   1922 O  O   . ASP A 1 239 ? 5.222   10.636  15.627  1.00 98.42 239 A 1 
ATOM   1923 C  CB  . ASP A 1 239 ? 7.043   8.593   17.517  1.00 97.74 239 A 1 
ATOM   1924 C  CG  . ASP A 1 239 ? 6.830   7.983   18.896  1.00 95.58 239 A 1 
ATOM   1925 O  OD1 . ASP A 1 239 ? 5.665   7.879   19.330  1.00 93.36 239 A 1 
ATOM   1926 O  OD2 . ASP A 1 239 ? 7.832   7.708   19.591  1.00 92.07 239 A 1 
ATOM   1927 N  N   . SER A 1 240 ? 6.746   9.386   14.539  1.00 98.66 240 A 1 
ATOM   1928 C  CA  . SER A 1 240 ? 7.002   10.342  13.468  1.00 98.69 240 A 1 
ATOM   1929 C  C   . SER A 1 240 ? 5.748   10.636  12.642  1.00 98.86 240 A 1 
ATOM   1930 O  O   . SER A 1 240 ? 5.523   11.775  12.263  1.00 98.62 240 A 1 
ATOM   1931 C  CB  . SER A 1 240 ? 8.107   9.840   12.527  1.00 98.26 240 A 1 
ATOM   1932 O  OG  . SER A 1 240 ? 9.316   9.638   13.238  1.00 92.16 240 A 1 
ATOM   1933 N  N   . LEU A 1 241 ? 4.910   9.632   12.399  1.00 98.87 241 A 1 
ATOM   1934 C  CA  . LEU A 1 241 ? 3.648   9.807   11.680  1.00 98.83 241 A 1 
ATOM   1935 C  C   . LEU A 1 241 ? 2.594   10.494  12.566  1.00 98.86 241 A 1 
ATOM   1936 O  O   . LEU A 1 241 ? 2.009   11.496  12.161  1.00 98.77 241 A 1 
ATOM   1937 C  CB  . LEU A 1 241 ? 3.162   8.443   11.169  1.00 98.87 241 A 1 
ATOM   1938 C  CG  . LEU A 1 241 ? 4.063   7.819   10.083  1.00 98.74 241 A 1 
ATOM   1939 C  CD1 . LEU A 1 241 ? 3.668   6.362   9.860   1.00 98.58 241 A 1 
ATOM   1940 C  CD2 . LEU A 1 241 ? 3.957   8.552   8.742   1.00 98.40 241 A 1 
ATOM   1941 N  N   . ALA A 1 242 ? 2.385   10.003  13.785  1.00 98.81 242 A 1 
ATOM   1942 C  CA  . ALA A 1 242 ? 1.358   10.532  14.685  1.00 98.75 242 A 1 
ATOM   1943 C  C   . ALA A 1 242 ? 1.631   11.986  15.129  1.00 98.72 242 A 1 
ATOM   1944 O  O   . ALA A 1 242 ? 0.691   12.757  15.310  1.00 98.47 242 A 1 
ATOM   1945 C  CB  . ALA A 1 242 ? 1.233   9.590   15.883  1.00 98.59 242 A 1 
ATOM   1946 N  N   . GLU A 1 243 ? 2.904   12.386  15.251  1.00 98.75 243 A 1 
ATOM   1947 C  CA  . GLU A 1 243 ? 3.318   13.739  15.606  1.00 98.65 243 A 1 
ATOM   1948 C  C   . GLU A 1 243 ? 2.761   14.793  14.642  1.00 98.70 243 A 1 
ATOM   1949 O  O   . GLU A 1 243 ? 2.464   15.913  15.055  1.00 98.31 243 A 1 
ATOM   1950 C  CB  . GLU A 1 243 ? 4.857   13.791  15.647  1.00 98.23 243 A 1 
ATOM   1951 C  CG  . GLU A 1 243 ? 5.443   15.166  16.045  1.00 93.63 243 A 1 
ATOM   1952 C  CD  . GLU A 1 243 ? 4.935   15.658  17.409  1.00 90.18 243 A 1 
ATOM   1953 O  OE1 . GLU A 1 243 ? 4.669   16.867  17.543  1.00 82.51 243 A 1 
ATOM   1954 O  OE2 . GLU A 1 243 ? 4.747   14.835  18.333  1.00 84.53 243 A 1 
ATOM   1955 N  N   . TYR A 1 244 ? 2.552   14.431  13.378  1.00 98.89 244 A 1 
ATOM   1956 C  CA  . TYR A 1 244 ? 2.047   15.306  12.322  1.00 98.86 244 A 1 
ATOM   1957 C  C   . TYR A 1 244 ? 0.582   15.026  11.963  1.00 98.71 244 A 1 
ATOM   1958 O  O   . TYR A 1 244 ? 0.185   15.165  10.815  1.00 98.46 244 A 1 
ATOM   1959 C  CB  . TYR A 1 244 ? 2.994   15.261  11.119  1.00 98.79 244 A 1 
ATOM   1960 C  CG  . TYR A 1 244 ? 4.397   15.719  11.445  1.00 98.78 244 A 1 
ATOM   1961 C  CD1 . TYR A 1 244 ? 4.702   17.081  11.586  1.00 98.51 244 A 1 
ATOM   1962 C  CD2 . TYR A 1 244 ? 5.407   14.759  11.649  1.00 98.53 244 A 1 
ATOM   1963 C  CE1 . TYR A 1 244 ? 6.008   17.498  11.916  1.00 98.21 244 A 1 
ATOM   1964 C  CE2 . TYR A 1 244 ? 6.716   15.160  11.981  1.00 98.24 244 A 1 
ATOM   1965 C  CZ  . TYR A 1 244 ? 7.007   16.529  12.119  1.00 98.29 244 A 1 
ATOM   1966 O  OH  . TYR A 1 244 ? 8.275   16.908  12.455  1.00 97.47 244 A 1 
ATOM   1967 N  N   . ASN A 1 245 ? -0.249  14.672  12.944  1.00 98.76 245 A 1 
ATOM   1968 C  CA  . ASN A 1 245 ? -1.680  14.415  12.739  1.00 98.50 245 A 1 
ATOM   1969 C  C   . ASN A 1 245 ? -2.486  15.629  12.233  1.00 98.45 245 A 1 
ATOM   1970 O  O   . ASN A 1 245 ? -3.595  15.465  11.719  1.00 97.48 245 A 1 
ATOM   1971 C  CB  . ASN A 1 245 ? -2.273  13.888  14.056  1.00 98.11 245 A 1 
ATOM   1972 C  CG  . ASN A 1 245 ? -2.506  14.980  15.085  1.00 97.53 245 A 1 
ATOM   1973 O  OD1 . ASN A 1 245 ? -1.644  15.739  15.472  1.00 93.38 245 A 1 
ATOM   1974 N  ND2 . ASN A 1 245 ? -3.722  15.099  15.570  1.00 92.12 245 A 1 
ATOM   1975 N  N   . ASP A 1 246 ? -1.948  16.833  12.374  1.00 98.45 246 A 1 
ATOM   1976 C  CA  . ASP A 1 246 ? -2.475  18.075  11.831  1.00 98.16 246 A 1 
ATOM   1977 C  C   . ASP A 1 246 ? -2.136  18.281  10.343  1.00 98.17 246 A 1 
ATOM   1978 O  O   . ASP A 1 246 ? -2.806  19.046  9.646   1.00 97.37 246 A 1 
ATOM   1979 C  CB  . ASP A 1 246 ? -1.949  19.247  12.679  1.00 97.71 246 A 1 
ATOM   1980 C  CG  . ASP A 1 246 ? -0.409  19.340  12.731  1.00 97.07 246 A 1 
ATOM   1981 O  OD1 . ASP A 1 246 ? 0.268   18.311  12.970  1.00 95.70 246 A 1 
ATOM   1982 O  OD2 . ASP A 1 246 ? 0.138   20.458  12.597  1.00 94.85 246 A 1 
ATOM   1983 N  N   . VAL A 1 247 ? -1.121  17.583  9.844   1.00 98.59 247 A 1 
ATOM   1984 C  CA  . VAL A 1 247 ? -0.648  17.626  8.452   1.00 98.69 247 A 1 
ATOM   1985 C  C   . VAL A 1 247 ? -1.128  16.411  7.655   1.00 98.71 247 A 1 
ATOM   1986 O  O   . VAL A 1 247 ? -1.568  16.550  6.517   1.00 98.56 247 A 1 
ATOM   1987 C  CB  . VAL A 1 247 ? 0.893   17.720  8.416   1.00 98.66 247 A 1 
ATOM   1988 C  CG1 . VAL A 1 247 ? 1.438   17.783  6.990   1.00 98.35 247 A 1 
ATOM   1989 C  CG2 . VAL A 1 247 ? 1.399   18.964  9.164   1.00 98.32 247 A 1 
ATOM   1990 N  N   . ILE A 1 248 ? -1.064  15.217  8.246   1.00 98.71 248 A 1 
ATOM   1991 C  CA  . ILE A 1 248 ? -1.304  13.947  7.557   1.00 98.82 248 A 1 
ATOM   1992 C  C   . ILE A 1 248 ? -2.798  13.608  7.562   1.00 98.76 248 A 1 
ATOM   1993 O  O   . ILE A 1 248 ? -3.386  13.340  8.603   1.00 98.45 248 A 1 
ATOM   1994 C  CB  . ILE A 1 248 ? -0.440  12.820  8.169   1.00 98.84 248 A 1 
ATOM   1995 C  CG1 . ILE A 1 248 ? 1.070   13.145  8.024   1.00 98.70 248 A 1 
ATOM   1996 C  CG2 . ILE A 1 248 ? -0.765  11.474  7.494   1.00 98.72 248 A 1 
ATOM   1997 C  CD1 . ILE A 1 248 ? 1.996   12.173  8.763   1.00 98.55 248 A 1 
ATOM   1998 N  N   . LEU A 1 249 ? -3.388  13.536  6.367   1.00 98.69 249 A 1 
ATOM   1999 C  CA  . LEU A 1 249 ? -4.785  13.113  6.188   1.00 98.57 249 A 1 
ATOM   2000 C  C   . LEU A 1 249 ? -4.975  11.601  6.340   1.00 98.53 249 A 1 
ATOM   2001 O  O   . LEU A 1 249 ? -6.052  11.143  6.699   1.00 97.92 249 A 1 
ATOM   2002 C  CB  . LEU A 1 249 ? -5.288  13.548  4.805   1.00 97.99 249 A 1 
ATOM   2003 C  CG  . LEU A 1 249 ? -5.188  15.052  4.490   1.00 96.50 249 A 1 
ATOM   2004 C  CD1 . LEU A 1 249 ? -5.902  15.323  3.171   1.00 95.17 249 A 1 
ATOM   2005 C  CD2 . LEU A 1 249 ? -5.823  15.918  5.573   1.00 94.87 249 A 1 
ATOM   2006 N  N   . GLY A 1 250 ? -3.935  10.827  6.036   1.00 98.70 250 A 1 
ATOM   2007 C  CA  . GLY A 1 250 ? -3.928  9.374   6.103   1.00 98.83 250 A 1 
ATOM   2008 C  C   . GLY A 1 250 ? -2.617  8.798   5.566   1.00 98.95 250 A 1 
ATOM   2009 O  O   . GLY A 1 250 ? -1.865  9.470   4.862   1.00 98.83 250 A 1 
ATOM   2010 N  N   . VAL A 1 251 ? -2.381  7.529   5.899   1.00 98.90 251 A 1 
ATOM   2011 C  CA  . VAL A 1 251 ? -1.225  6.741   5.451   1.00 98.99 251 A 1 
ATOM   2012 C  C   . VAL A 1 251 ? -1.733  5.555   4.633   1.00 98.99 251 A 1 
ATOM   2013 O  O   . VAL A 1 251 ? -2.698  4.898   5.026   1.00 98.86 251 A 1 
ATOM   2014 C  CB  . VAL A 1 251 ? -0.378  6.278   6.651   1.00 98.90 251 A 1 
ATOM   2015 C  CG1 . VAL A 1 251 ? 0.871   5.520   6.199   1.00 98.68 251 A 1 
ATOM   2016 C  CG2 . VAL A 1 251 ? 0.081   7.457   7.521   1.00 98.68 251 A 1 
ATOM   2017 N  N   . LEU A 1 252 ? -1.099  5.278   3.500   1.00 98.99 252 A 1 
ATOM   2018 C  CA  . LEU A 1 252 ? -1.411  4.129   2.647   1.00 98.96 252 A 1 
ATOM   2019 C  C   . LEU A 1 252 ? -0.242  3.137   2.664   1.00 98.93 252 A 1 
ATOM   2020 O  O   . LEU A 1 252 ? 0.899   3.531   2.431   1.00 98.66 252 A 1 
ATOM   2021 C  CB  . LEU A 1 252 ? -1.714  4.597   1.214   1.00 98.78 252 A 1 
ATOM   2022 C  CG  . LEU A 1 252 ? -2.833  5.643   1.074   1.00 96.96 252 A 1 
ATOM   2023 C  CD1 . LEU A 1 252 ? -3.093  5.909   -0.397  1.00 91.20 252 A 1 
ATOM   2024 C  CD2 . LEU A 1 252 ? -4.148  5.203   1.708   1.00 91.26 252 A 1 
ATOM   2025 N  N   . CYS A 1 253 ? -0.554  1.860   2.911   1.00 98.84 253 A 1 
ATOM   2026 C  CA  . CYS A 1 253 ? 0.413   0.776   2.928   1.00 98.79 253 A 1 
ATOM   2027 C  C   . CYS A 1 253 ? -0.071  -0.423  2.095   1.00 98.71 253 A 1 
ATOM   2028 O  O   . CYS A 1 253 ? -1.265  -0.568  1.833   1.00 98.07 253 A 1 
ATOM   2029 C  CB  . CYS A 1 253 ? 0.696   0.335   4.369   1.00 98.31 253 A 1 
ATOM   2030 S  SG  . CYS A 1 253 ? 1.295   1.602   5.523   1.00 96.85 253 A 1 
ATOM   2031 N  N   . GLY A 1 254 ? 0.864   -1.299  1.731   1.00 98.47 254 A 1 
ATOM   2032 C  CA  . GLY A 1 254 ? 0.618   -2.597  1.103   1.00 98.36 254 A 1 
ATOM   2033 C  C   . GLY A 1 254 ? 1.241   -3.730  1.920   1.00 98.18 254 A 1 
ATOM   2034 O  O   . GLY A 1 254 ? 1.008   -3.829  3.125   1.00 97.26 254 A 1 
ATOM   2035 N  N   . HIS A 1 255 ? 2.059   -4.561  1.276   1.00 97.63 255 A 1 
ATOM   2036 C  CA  . HIS A 1 255 ? 2.921   -5.618  1.827   1.00 97.47 255 A 1 
ATOM   2037 C  C   . HIS A 1 255 ? 2.200   -6.837  2.423   1.00 97.19 255 A 1 
ATOM   2038 O  O   . HIS A 1 255 ? 2.591   -7.970  2.148   1.00 95.63 255 A 1 
ATOM   2039 C  CB  . HIS A 1 255 ? 3.897   -4.995  2.842   1.00 96.95 255 A 1 
ATOM   2040 C  CG  . HIS A 1 255 ? 4.858   -5.975  3.445   1.00 97.19 255 A 1 
ATOM   2041 N  ND1 . HIS A 1 255 ? 5.827   -6.668  2.759   1.00 95.39 255 A 1 
ATOM   2042 C  CD2 . HIS A 1 255 ? 4.949   -6.346  4.758   1.00 95.18 255 A 1 
ATOM   2043 C  CE1 . HIS A 1 255 ? 6.480   -7.440  3.641   1.00 94.83 255 A 1 
ATOM   2044 N  NE2 . HIS A 1 255 ? 5.978   -7.273  4.870   1.00 95.14 255 A 1 
ATOM   2045 N  N   . LEU A 1 256 ? 1.160   -6.650  3.231   1.00 97.44 256 A 1 
ATOM   2046 C  CA  . LEU A 1 256 ? 0.519   -7.756  3.937   1.00 96.72 256 A 1 
ATOM   2047 C  C   . LEU A 1 256 ? -0.447  -8.578  3.073   1.00 95.67 256 A 1 
ATOM   2048 O  O   . LEU A 1 256 ? -0.864  -9.665  3.487   1.00 92.56 256 A 1 
ATOM   2049 C  CB  . LEU A 1 256 ? -0.178  -7.248  5.212   1.00 96.58 256 A 1 
ATOM   2050 C  CG  . LEU A 1 256 ? 0.753   -6.565  6.231   1.00 96.19 256 A 1 
ATOM   2051 C  CD1 . LEU A 1 256 ? -0.028  -6.333  7.528   1.00 95.37 256 A 1 
ATOM   2052 C  CD2 . LEU A 1 256 ? 1.982   -7.396  6.577   1.00 95.17 256 A 1 
ATOM   2053 N  N   . HIS A 1 257 ? -0.831  -8.069  1.897   1.00 96.30 257 A 1 
ATOM   2054 C  CA  . HIS A 1 257 ? -1.829  -8.683  1.007   1.00 95.64 257 A 1 
ATOM   2055 C  C   . HIS A 1 257 ? -3.211  -8.849  1.662   1.00 95.13 257 A 1 
ATOM   2056 O  O   . HIS A 1 257 ? -4.017  -9.669  1.245   1.00 93.10 257 A 1 
ATOM   2057 C  CB  . HIS A 1 257 ? -1.302  -10.002 0.432   1.00 95.23 257 A 1 
ATOM   2058 C  CG  . HIS A 1 257 ? -0.073  -9.909  -0.415  1.00 95.38 257 A 1 
ATOM   2059 N  ND1 . HIS A 1 257 ? 0.139   -10.682 -1.550  1.00 92.29 257 A 1 
ATOM   2060 C  CD2 . HIS A 1 257 ? 1.004   -9.091  -0.285  1.00 92.43 257 A 1 
ATOM   2061 C  CE1 . HIS A 1 257 ? 1.306   -10.312 -2.077  1.00 92.10 257 A 1 
ATOM   2062 N  NE2 . HIS A 1 257 ? 1.861   -9.349  -1.327  1.00 92.75 257 A 1 
ATOM   2063 N  N   . THR A 1 258 ? -3.470  -8.097  2.730   1.00 95.96 258 A 1 
ATOM   2064 C  CA  . THR A 1 258 ? -4.709  -8.142  3.501   1.00 95.97 258 A 1 
ATOM   2065 C  C   . THR A 1 258 ? -5.377  -6.776  3.521   1.00 96.76 258 A 1 
ATOM   2066 O  O   . THR A 1 258 ? -4.722  -5.748  3.385   1.00 96.19 258 A 1 
ATOM   2067 C  CB  . THR A 1 258 ? -4.465  -8.646  4.931   1.00 94.64 258 A 1 
ATOM   2068 O  OG1 . THR A 1 258 ? -3.448  -7.917  5.582   1.00 90.51 258 A 1 
ATOM   2069 C  CG2 . THR A 1 258 ? -4.060  -10.112 4.944   1.00 89.57 258 A 1 
ATOM   2070 N  N   . ASP A 1 259 ? -6.694  -6.771  3.691   1.00 97.19 259 A 1 
ATOM   2071 C  CA  . ASP A 1 259 ? -7.475  -5.553  3.876   1.00 97.51 259 A 1 
ATOM   2072 C  C   . ASP A 1 259 ? -7.631  -5.284  5.379   1.00 97.68 259 A 1 
ATOM   2073 O  O   . ASP A 1 259 ? -8.405  -5.940  6.074   1.00 97.24 259 A 1 
ATOM   2074 C  CB  . ASP A 1 259 ? -8.815  -5.719  3.159   1.00 97.39 259 A 1 
ATOM   2075 C  CG  . ASP A 1 259 ? -9.725  -4.505  3.288   1.00 97.33 259 A 1 
ATOM   2076 O  OD1 . ASP A 1 259 ? -9.377  -3.502  3.951   1.00 96.27 259 A 1 
ATOM   2077 O  OD2 . ASP A 1 259 ? -10.798 -4.523  2.655   1.00 95.92 259 A 1 
ATOM   2078 N  N   . THR A 1 260 ? -6.851  -4.338  5.895   1.00 98.17 260 A 1 
ATOM   2079 C  CA  . THR A 1 260 ? -6.903  -3.948  7.304   1.00 98.29 260 A 1 
ATOM   2080 C  C   . THR A 1 260 ? -6.468  -2.496  7.498   1.00 98.54 260 A 1 
ATOM   2081 O  O   . THR A 1 260 ? -6.258  -1.752  6.536   1.00 98.44 260 A 1 
ATOM   2082 C  CB  . THR A 1 260 ? -6.117  -4.953  8.173   1.00 97.73 260 A 1 
ATOM   2083 O  OG1 . THR A 1 260 ? -6.419  -4.741  9.535   1.00 94.70 260 A 1 
ATOM   2084 C  CG2 . THR A 1 260 ? -4.613  -4.891  8.004   1.00 95.44 260 A 1 
ATOM   2085 N  N   . PHE A 1 261 ? -6.366  -2.065  8.751   1.00 98.62 261 A 1 
ATOM   2086 C  CA  . PHE A 1 261 ? -5.955  -0.716  9.126   1.00 98.76 261 A 1 
ATOM   2087 C  C   . PHE A 1 261 ? -5.087  -0.733  10.386  1.00 98.75 261 A 1 
ATOM   2088 O  O   . PHE A 1 261 ? -5.019  -1.735  11.102  1.00 98.56 261 A 1 
ATOM   2089 C  CB  . PHE A 1 261 ? -7.199  0.162   9.301   1.00 98.67 261 A 1 
ATOM   2090 C  CG  . PHE A 1 261 ? -8.160  -0.302  10.374  1.00 98.72 261 A 1 
ATOM   2091 C  CD1 . PHE A 1 261 ? -9.211  -1.195  10.064  1.00 98.46 261 A 1 
ATOM   2092 C  CD2 . PHE A 1 261 ? -8.038  0.170   11.691  1.00 98.38 261 A 1 
ATOM   2093 C  CE1 . PHE A 1 261 ? -10.117 -1.604  11.048  1.00 98.10 261 A 1 
ATOM   2094 C  CE2 . PHE A 1 261 ? -8.945  -0.232  12.688  1.00 98.03 261 A 1 
ATOM   2095 C  CZ  . PHE A 1 261 ? -9.990  -1.121  12.362  1.00 98.09 261 A 1 
ATOM   2096 N  N   . ARG A 1 262 ? -4.431  0.392   10.667  1.00 98.70 262 A 1 
ATOM   2097 C  CA  . ARG A 1 262 ? -3.698  0.648   11.905  1.00 98.70 262 A 1 
ATOM   2098 C  C   . ARG A 1 262 ? -4.062  2.027   12.434  1.00 98.83 262 A 1 
ATOM   2099 O  O   . ARG A 1 262 ? -4.088  2.992   11.677  1.00 98.67 262 A 1 
ATOM   2100 C  CB  . ARG A 1 262 ? -2.178  0.560   11.676  1.00 98.54 262 A 1 
ATOM   2101 C  CG  . ARG A 1 262 ? -1.671  -0.770  11.102  1.00 97.66 262 A 1 
ATOM   2102 C  CD  . ARG A 1 262 ? -1.860  -1.934  12.072  1.00 97.09 262 A 1 
ATOM   2103 N  NE  . ARG A 1 262 ? -1.372  -3.178  11.494  1.00 96.79 262 A 1 
ATOM   2104 C  CZ  . ARG A 1 262 ? -2.069  -4.253  11.158  1.00 97.01 262 A 1 
ATOM   2105 N  NH1 . ARG A 1 262 ? -3.372  -4.315  11.225  1.00 94.36 262 A 1 
ATOM   2106 N  NH2 . ARG A 1 262 ? -1.466  -5.307  10.764  1.00 94.57 262 A 1 
ATOM   2107 N  N   . ILE A 1 263 ? -4.303  2.114   13.731  1.00 98.78 263 A 1 
ATOM   2108 C  CA  . ILE A 1 263 ? -4.465  3.382   14.446  1.00 98.70 263 A 1 
ATOM   2109 C  C   . ILE A 1 263 ? -3.093  3.747   15.013  1.00 98.66 263 A 1 
ATOM   2110 O  O   . ILE A 1 263 ? -2.657  3.165   16.003  1.00 98.40 263 A 1 
ATOM   2111 C  CB  . ILE A 1 263 ? -5.562  3.286   15.526  1.00 98.66 263 A 1 
ATOM   2112 C  CG1 . ILE A 1 263 ? -6.907  2.819   14.910  1.00 98.30 263 A 1 
ATOM   2113 C  CG2 . ILE A 1 263 ? -5.721  4.660   16.209  1.00 98.34 263 A 1 
ATOM   2114 C  CD1 . ILE A 1 263 ? -7.992  2.504   15.953  1.00 97.44 263 A 1 
ATOM   2115 N  N   . LEU A 1 264 ? -2.402  4.681   14.362  1.00 98.72 264 A 1 
ATOM   2116 C  CA  . LEU A 1 264 ? -1.088  5.143   14.788  1.00 98.66 264 A 1 
ATOM   2117 C  C   . LEU A 1 264 ? -1.269  6.287   15.787  1.00 98.54 264 A 1 
ATOM   2118 O  O   . LEU A 1 264 ? -1.892  7.293   15.452  1.00 98.24 264 A 1 
ATOM   2119 C  CB  . LEU A 1 264 ? -0.258  5.599   13.577  1.00 98.61 264 A 1 
ATOM   2120 C  CG  . LEU A 1 264 ? -0.194  4.622   12.396  1.00 98.13 264 A 1 
ATOM   2121 C  CD1 . LEU A 1 264 ? 0.638   5.227   11.268  1.00 97.40 264 A 1 
ATOM   2122 C  CD2 . LEU A 1 264 ? 0.443   3.291   12.783  1.00 97.04 264 A 1 
ATOM   2123 N  N   . SER A 1 265 ? -0.731  6.144   17.000  1.00 98.20 265 A 1 
ATOM   2124 C  CA  . SER A 1 265 ? -0.928  7.133   18.065  1.00 97.84 265 A 1 
ATOM   2125 C  C   . SER A 1 265 ? 0.361   7.504   18.788  1.00 97.92 265 A 1 
ATOM   2126 O  O   . SER A 1 265 ? 1.248   6.679   19.010  1.00 97.30 265 A 1 
ATOM   2127 C  CB  . SER A 1 265 ? -2.004  6.672   19.051  1.00 95.99 265 A 1 
ATOM   2128 O  OG  . SER A 1 265 ? -1.658  5.453   19.672  1.00 81.56 265 A 1 
ATOM   2129 N  N   . LYS A 1 266 ? 0.446   8.787   19.202  1.00 97.77 266 A 1 
ATOM   2130 C  CA  . LYS A 1 266 ? 1.438   9.327   20.126  1.00 97.50 266 A 1 
ATOM   2131 C  C   . LYS A 1 266 ? 0.707   10.221  21.124  1.00 97.41 266 A 1 
ATOM   2132 O  O   . LYS A 1 266 ? 0.383   11.372  20.822  1.00 96.35 266 A 1 
ATOM   2133 C  CB  . LYS A 1 266 ? 2.519   10.076  19.336  1.00 97.13 266 A 1 
ATOM   2134 C  CG  . LYS A 1 266 ? 3.640   10.605  20.244  1.00 95.91 266 A 1 
ATOM   2135 C  CD  . LYS A 1 266 ? 4.639   11.421  19.404  1.00 93.73 266 A 1 
ATOM   2136 C  CE  . LYS A 1 266 ? 5.754   11.997  20.265  1.00 89.06 266 A 1 
ATOM   2137 N  NZ  . LYS A 1 266 ? 6.605   12.902  19.457  1.00 82.35 266 A 1 
ATOM   2138 N  N   . GLY A 1 267 ? 0.395   9.666   22.296  1.00 96.58 267 A 1 
ATOM   2139 C  CA  . GLY A 1 267 ? -0.520  10.312  23.235  1.00 95.97 267 A 1 
ATOM   2140 C  C   . GLY A 1 267 ? -1.888  10.549  22.583  1.00 96.55 267 A 1 
ATOM   2141 O  O   . GLY A 1 267 ? -2.507  9.622   22.071  1.00 95.02 267 A 1 
ATOM   2142 N  N   . ASN A 1 268 ? -2.332  11.806  22.559  1.00 96.90 268 A 1 
ATOM   2143 C  CA  . ASN A 1 268 ? -3.619  12.185  21.954  1.00 96.92 268 A 1 
ATOM   2144 C  C   . ASN A 1 268 ? -3.546  12.416  20.436  1.00 97.58 268 A 1 
ATOM   2145 O  O   . ASN A 1 268 ? -4.589  12.568  19.797  1.00 96.40 268 A 1 
ATOM   2146 C  CB  . ASN A 1 268 ? -4.148  13.429  22.679  1.00 95.34 268 A 1 
ATOM   2147 C  CG  . ASN A 1 268 ? -4.489  13.153  24.139  1.00 85.56 268 A 1 
ATOM   2148 O  OD1 . ASN A 1 268 ? -4.697  12.043  24.558  1.00 74.54 268 A 1 
ATOM   2149 N  ND2 . ASN A 1 268 ? -4.562  14.188  24.948  1.00 75.36 268 A 1 
ATOM   2150 N  N   . LYS A 1 269 ? -2.350  12.463  19.851  1.00 98.35 269 A 1 
ATOM   2151 C  CA  . LYS A 1 269 ? -2.168  12.635  18.408  1.00 98.46 269 A 1 
ATOM   2152 C  C   . LYS A 1 269 ? -2.328  11.291  17.711  1.00 98.59 269 A 1 
ATOM   2153 O  O   . LYS A 1 269 ? -1.658  10.327  18.084  1.00 98.13 269 A 1 
ATOM   2154 C  CB  . LYS A 1 269 ? -0.803  13.250  18.098  1.00 98.27 269 A 1 
ATOM   2155 C  CG  . LYS A 1 269 ? -0.638  14.679  18.650  1.00 97.18 269 A 1 
ATOM   2156 C  CD  . LYS A 1 269 ? 0.708   15.241  18.189  1.00 95.02 269 A 1 
ATOM   2157 C  CE  . LYS A 1 269 ? 0.901   16.697  18.594  1.00 88.98 269 A 1 
ATOM   2158 N  NZ  . LYS A 1 269 ? 2.121   17.250  17.960  1.00 82.11 269 A 1 
ATOM   2159 N  N   . LYS A 1 270 ? -3.217  11.227  16.716  1.00 98.63 270 A 1 
ATOM   2160 C  CA  . LYS A 1 270 ? -3.540  9.989   16.007  1.00 98.62 270 A 1 
ATOM   2161 C  C   . LYS A 1 270 ? -3.641  10.224  14.507  1.00 98.66 270 A 1 
ATOM   2162 O  O   . LYS A 1 270 ? -4.158  11.248  14.073  1.00 98.33 270 A 1 
ATOM   2163 C  CB  . LYS A 1 270 ? -4.845  9.377   16.544  1.00 98.32 270 A 1 
ATOM   2164 C  CG  . LYS A 1 270 ? -4.768  9.024   18.041  1.00 97.34 270 A 1 
ATOM   2165 C  CD  . LYS A 1 270 ? -6.084  8.441   18.558  1.00 95.69 270 A 1 
ATOM   2166 C  CE  . LYS A 1 270 ? -5.987  8.232   20.072  1.00 91.54 270 A 1 
ATOM   2167 N  NZ  . LYS A 1 270 ? -7.278  7.802   20.656  1.00 84.22 270 A 1 
ATOM   2168 N  N   . VAL A 1 271 ? -3.186  9.249   13.724  1.00 98.77 271 A 1 
ATOM   2169 C  CA  . VAL A 1 271 ? -3.382  9.175   12.268  1.00 98.70 271 A 1 
ATOM   2170 C  C   . VAL A 1 271 ? -3.812  7.761   11.881  1.00 98.84 271 A 1 
ATOM   2171 O  O   . VAL A 1 271 ? -3.476  6.786   12.554  1.00 98.56 271 A 1 
ATOM   2172 C  CB  . VAL A 1 271 ? -2.137  9.608   11.465  1.00 98.13 271 A 1 
ATOM   2173 C  CG1 . VAL A 1 271 ? -1.797  11.080  11.709  1.00 91.91 271 A 1 
ATOM   2174 C  CG2 . VAL A 1 271 ? -0.902  8.766   11.764  1.00 91.63 271 A 1 
ATOM   2175 N  N   . MET A 1 272 ? -4.559  7.648   10.786  1.00 98.83 272 A 1 
ATOM   2176 C  CA  . MET A 1 272 ? -4.957  6.356   10.245  1.00 98.86 272 A 1 
ATOM   2177 C  C   . MET A 1 272 ? -3.969  5.867   9.191   1.00 98.81 272 A 1 
ATOM   2178 O  O   . MET A 1 272 ? -3.610  6.622   8.290   1.00 98.80 272 A 1 
ATOM   2179 C  CB  . MET A 1 272 ? -6.364  6.437   9.635   1.00 98.77 272 A 1 
ATOM   2180 C  CG  . MET A 1 272 ? -7.455  6.457   10.713  1.00 97.93 272 A 1 
ATOM   2181 S  SD  . MET A 1 272 ? -7.410  5.092   11.906  1.00 98.34 272 A 1 
ATOM   2182 C  CE  . MET A 1 272 ? -7.438  3.665   10.806  1.00 96.97 272 A 1 
ATOM   2183 N  N   . ALA A 1 273 ? -3.614  4.587   9.262   1.00 98.82 273 A 1 
ATOM   2184 C  CA  . ALA A 1 273 ? -2.962  3.868   8.182   1.00 98.84 273 A 1 
ATOM   2185 C  C   . ALA A 1 273 ? -3.894  2.790   7.613   1.00 98.84 273 A 1 
ATOM   2186 O  O   . ALA A 1 273 ? -4.526  2.042   8.361   1.00 98.76 273 A 1 
ATOM   2187 C  CB  . ALA A 1 273 ? -1.630  3.300   8.657   1.00 98.81 273 A 1 
ATOM   2188 N  N   . PHE A 1 274 ? -3.967  2.711   6.296   1.00 98.85 274 A 1 
ATOM   2189 C  CA  . PHE A 1 274 ? -4.804  1.773   5.563   1.00 98.85 274 A 1 
ATOM   2190 C  C   . PHE A 1 274 ? -3.915  0.793   4.794   1.00 98.80 274 A 1 
ATOM   2191 O  O   . PHE A 1 274 ? -3.168  1.209   3.921   1.00 98.57 274 A 1 
ATOM   2192 C  CB  . PHE A 1 274 ? -5.730  2.529   4.612   1.00 98.80 274 A 1 
ATOM   2193 C  CG  . PHE A 1 274 ? -6.556  3.584   5.302   1.00 98.73 274 A 1 
ATOM   2194 C  CD1 . PHE A 1 274 ? -7.641  3.221   6.106   1.00 98.25 274 A 1 
ATOM   2195 C  CD2 . PHE A 1 274 ? -6.190  4.949   5.203   1.00 98.20 274 A 1 
ATOM   2196 C  CE1 . PHE A 1 274 ? -8.358  4.190   6.815   1.00 97.61 274 A 1 
ATOM   2197 C  CE2 . PHE A 1 274 ? -6.903  5.919   5.913   1.00 97.62 274 A 1 
ATOM   2198 C  CZ  . PHE A 1 274 ? -7.979  5.541   6.722   1.00 97.74 274 A 1 
ATOM   2199 N  N   . ILE A 1 275 ? -4.013  -0.484  5.124   1.00 98.62 275 A 1 
ATOM   2200 C  CA  . ILE A 1 275 ? -3.328  -1.554  4.406   1.00 98.59 275 A 1 
ATOM   2201 C  C   . ILE A 1 275 ? -4.272  -2.029  3.305   1.00 98.43 275 A 1 
ATOM   2202 O  O   . ILE A 1 275 ? -5.342  -2.579  3.581   1.00 97.92 275 A 1 
ATOM   2203 C  CB  . ILE A 1 275 ? -2.875  -2.659  5.373   1.00 98.37 275 A 1 
ATOM   2204 C  CG1 . ILE A 1 275 ? -1.896  -2.079  6.425   1.00 97.68 275 A 1 
ATOM   2205 C  CG2 . ILE A 1 275 ? -2.206  -3.795  4.580   1.00 97.79 275 A 1 
ATOM   2206 C  CD1 . ILE A 1 275 ? -1.560  -3.031  7.568   1.00 95.29 275 A 1 
ATOM   2207 N  N   . GLY A 1 276 ? -3.910  -1.739  2.059   1.00 97.90 276 A 1 
ATOM   2208 C  CA  . GLY A 1 276 ? -4.706  -2.077  0.890   1.00 97.68 276 A 1 
ATOM   2209 C  C   . GLY A 1 276 ? -4.555  -3.545  0.491   1.00 97.50 276 A 1 
ATOM   2210 O  O   . GLY A 1 276 ? -3.452  -4.090  0.583   1.00 96.09 276 A 1 
ATOM   2211 N  N   . PRO A 1 277 ? -5.634  -4.197  0.022   1.00 97.27 277 A 1 
ATOM   2212 C  CA  . PRO A 1 277 ? -5.568  -5.573  -0.450  1.00 96.74 277 A 1 
ATOM   2213 C  C   . PRO A 1 277 ? -4.762  -5.663  -1.760  1.00 97.05 277 A 1 
ATOM   2214 O  O   . PRO A 1 277 ? -4.802  -4.754  -2.592  1.00 96.22 277 A 1 
ATOM   2215 C  CB  . PRO A 1 277 ? -7.019  -5.995  -0.639  1.00 95.43 277 A 1 
ATOM   2216 C  CG  . PRO A 1 277 ? -7.706  -4.687  -1.021  1.00 93.81 277 A 1 
ATOM   2217 C  CD  . PRO A 1 277 ? -6.970  -3.653  -0.183  1.00 95.61 277 A 1 
ATOM   2218 N  N   . SER A 1 278 ? -4.077  -6.788  -1.950  1.00 96.98 278 A 1 
ATOM   2219 C  CA  . SER A 1 278 ? -3.215  -7.030  -3.103  1.00 97.08 278 A 1 
ATOM   2220 C  C   . SER A 1 278 ? -3.979  -7.353  -4.391  1.00 97.54 278 A 1 
ATOM   2221 O  O   . SER A 1 278 ? -5.098  -7.867  -4.373  1.00 97.22 278 A 1 
ATOM   2222 C  CB  . SER A 1 278 ? -2.226  -8.155  -2.789  1.00 95.84 278 A 1 
ATOM   2223 O  OG  . SER A 1 278 ? -2.889  -9.383  -2.541  1.00 92.25 278 A 1 
ATOM   2224 N  N   . VAL A 1 279 ? -3.323  -7.134  -5.528  1.00 97.73 279 A 1 
ATOM   2225 C  CA  . VAL A 1 279 ? -3.700  -7.768  -6.801  1.00 97.74 279 A 1 
ATOM   2226 C  C   . VAL A 1 279 ? -3.280  -9.244  -6.804  1.00 97.33 279 A 1 
ATOM   2227 O  O   . VAL A 1 279 ? -3.971  -10.069 -7.405  1.00 96.33 279 A 1 
ATOM   2228 C  CB  . VAL A 1 279 ? -3.069  -7.032  -7.990  1.00 97.62 279 A 1 
ATOM   2229 C  CG1 . VAL A 1 279 ? -3.415  -7.676  -9.339  1.00 96.52 279 A 1 
ATOM   2230 C  CG2 . VAL A 1 279 ? -3.548  -5.580  -8.044  1.00 96.77 279 A 1 
ATOM   2231 N  N   . ASP A 1 280 ? -2.189  -9.569  -6.127  1.00 97.03 280 A 1 
ATOM   2232 C  CA  . ASP A 1 280 ? -1.626  -10.915 -6.081  1.00 96.41 280 A 1 
ATOM   2233 C  C   . ASP A 1 280 ? -2.567  -11.946 -5.450  1.00 96.22 280 A 1 
ATOM   2234 O  O   . ASP A 1 280 ? -3.353  -11.660 -4.543  1.00 93.83 280 A 1 
ATOM   2235 C  CB  . ASP A 1 280 ? -0.274  -10.896 -5.356  1.00 95.09 280 A 1 
ATOM   2236 C  CG  . ASP A 1 280 ? 0.420   -12.255 -5.444  1.00 94.43 280 A 1 
ATOM   2237 O  OD1 . ASP A 1 280 ? 0.267   -12.906 -6.495  1.00 90.91 280 A 1 
ATOM   2238 O  OD2 . ASP A 1 280 ? 1.016   -12.680 -4.438  1.00 90.32 280 A 1 
ATOM   2239 N  N   . THR A 1 281 ? -2.473  -13.188 -5.945  1.00 94.59 281 A 1 
ATOM   2240 C  CA  . THR A 1 281 ? -3.284  -14.339 -5.522  1.00 93.13 281 A 1 
ATOM   2241 C  C   . THR A 1 281 ? -2.512  -15.354 -4.695  1.00 91.27 281 A 1 
ATOM   2242 O  O   . THR A 1 281 ? -3.130  -16.249 -4.116  1.00 87.18 281 A 1 
ATOM   2243 C  CB  . THR A 1 281 ? -3.894  -15.031 -6.740  1.00 92.29 281 A 1 
ATOM   2244 O  OG1 . THR A 1 281 ? -2.925  -15.296 -7.733  1.00 87.22 281 A 1 
ATOM   2245 C  CG2 . THR A 1 281 ? -4.963  -14.183 -7.382  1.00 88.17 281 A 1 
ATOM   2246 N  N   . TRP A 1 282 ? -1.193  -15.222 -4.581  1.00 90.48 282 A 1 
ATOM   2247 C  CA  . TRP A 1 282 ? -0.279  -16.215 -3.995  1.00 86.48 282 A 1 
ATOM   2248 C  C   . TRP A 1 282 ? -0.707  -16.750 -2.628  1.00 84.61 282 A 1 
ATOM   2249 O  O   . TRP A 1 282 ? -0.617  -17.943 -2.345  1.00 76.81 282 A 1 
ATOM   2250 C  CB  . TRP A 1 282 ? 1.096   -15.565 -3.855  1.00 81.92 282 A 1 
ATOM   2251 C  CG  . TRP A 1 282 ? 2.160   -16.464 -3.313  1.00 78.38 282 A 1 
ATOM   2252 C  CD1 . TRP A 1 282 ? 2.443   -16.661 -2.013  1.00 68.97 282 A 1 
ATOM   2253 C  CD2 . TRP A 1 282 ? 3.078   -17.305 -4.077  1.00 72.28 282 A 1 
ATOM   2254 N  NE1 . TRP A 1 282 ? 3.491   -17.581 -1.906  1.00 64.57 282 A 1 
ATOM   2255 C  CE2 . TRP A 1 282 ? 3.901   -17.987 -3.148  1.00 67.32 282 A 1 
ATOM   2256 C  CE3 . TRP A 1 282 ? 3.281   -17.537 -5.450  1.00 61.61 282 A 1 
ATOM   2257 C  CZ2 . TRP A 1 282 ? 4.919   -18.878 -3.575  1.00 62.24 282 A 1 
ATOM   2258 C  CZ3 . TRP A 1 282 ? 4.288   -18.411 -5.867  1.00 57.49 282 A 1 
ATOM   2259 C  CH2 . TRP A 1 282 ? 5.095   -19.079 -4.939  1.00 58.43 282 A 1 
ATOM   2260 N  N   . LEU A 1 283 ? -1.190  -15.882 -1.756  1.00 85.92 283 A 1 
ATOM   2261 C  CA  . LEU A 1 283 ? -1.597  -16.262 -0.402  1.00 83.69 283 A 1 
ATOM   2262 C  C   . LEU A 1 283 ? -3.073  -16.687 -0.305  1.00 83.84 283 A 1 
ATOM   2263 O  O   . LEU A 1 283 ? -3.652  -16.678 0.781   1.00 77.97 283 A 1 
ATOM   2264 C  CB  . LEU A 1 283 ? -1.217  -15.132 0.566   1.00 80.21 283 A 1 
ATOM   2265 C  CG  . LEU A 1 283 ? 0.291   -14.846 0.663   1.00 76.43 283 A 1 
ATOM   2266 C  CD1 . LEU A 1 283 ? 0.537   -13.657 1.587   1.00 72.43 283 A 1 
ATOM   2267 C  CD2 . LEU A 1 283 ? 1.068   -16.040 1.219   1.00 72.46 283 A 1 
ATOM   2268 N  N   . GLY A 1 284 ? -3.701  -17.043 -1.425  1.00 86.34 284 A 1 
ATOM   2269 C  CA  . GLY A 1 284 ? -5.106  -17.439 -1.475  1.00 85.86 284 A 1 
ATOM   2270 C  C   . GLY A 1 284 ? -6.065  -16.261 -1.275  1.00 87.56 284 A 1 
ATOM   2271 O  O   . GLY A 1 284 ? -7.115  -16.430 -0.671  1.00 85.14 284 A 1 
ATOM   2272 N  N   . THR A 1 285 ? -5.691  -15.066 -1.748  1.00 90.22 285 A 1 
ATOM   2273 C  CA  . THR A 1 285 ? -6.560  -13.884 -1.753  1.00 90.72 285 A 1 
ATOM   2274 C  C   . THR A 1 285 ? -7.081  -13.599 -3.152  1.00 92.76 285 A 1 
ATOM   2275 O  O   . THR A 1 285 ? -6.354  -13.725 -4.135  1.00 91.42 285 A 1 
ATOM   2276 C  CB  . THR A 1 285 ? -5.873  -12.633 -1.186  1.00 87.46 285 A 1 
ATOM   2277 O  OG1 . THR A 1 285 ? -4.521  -12.538 -1.598  1.00 75.54 285 A 1 
ATOM   2278 C  CG2 . THR A 1 285 ? -5.875  -12.659 0.326   1.00 73.75 285 A 1 
ATOM   2279 N  N   . SER A 1 286 ? -8.337  -13.191 -3.249  1.00 93.86 286 A 1 
ATOM   2280 C  CA  . SER A 1 286 ? -8.892  -12.733 -4.515  1.00 94.52 286 A 1 
ATOM   2281 C  C   . SER A 1 286 ? -8.230  -11.410 -4.924  1.00 95.66 286 A 1 
ATOM   2282 O  O   . SER A 1 286 ? -8.162  -10.510 -4.090  1.00 95.54 286 A 1 
ATOM   2283 C  CB  . SER A 1 286 ? -10.406 -12.558 -4.408  1.00 93.66 286 A 1 
ATOM   2284 O  OG  . SER A 1 286 ? -11.015 -13.820 -4.218  1.00 89.56 286 A 1 
ATOM   2285 N  N   . PRO A 1 287 ? -7.796  -11.257 -6.191  1.00 96.61 287 A 1 
ATOM   2286 C  CA  . PRO A 1 287 ? -7.286  -9.990  -6.711  1.00 97.14 287 A 1 
ATOM   2287 C  C   . PRO A 1 287 ? -8.202  -8.831  -6.345  1.00 97.38 287 A 1 
ATOM   2288 O  O   . PRO A 1 287 ? -9.418  -8.908  -6.545  1.00 96.97 287 A 1 
ATOM   2289 C  CB  . PRO A 1 287 ? -7.235  -10.165 -8.224  1.00 96.75 287 A 1 
ATOM   2290 C  CG  . PRO A 1 287 ? -7.013  -11.660 -8.393  1.00 94.93 287 A 1 
ATOM   2291 C  CD  . PRO A 1 287 ? -7.747  -12.279 -7.208  1.00 96.61 287 A 1 
ATOM   2292 N  N   . SER A 1 288 ? -7.622  -7.761  -5.825  1.00 98.00 288 A 1 
ATOM   2293 C  CA  . SER A 1 288 ? -8.366  -6.621  -5.304  1.00 98.11 288 A 1 
ATOM   2294 C  C   . SER A 1 288 ? -7.700  -5.300  -5.675  1.00 98.44 288 A 1 
ATOM   2295 O  O   . SER A 1 288 ? -6.498  -5.207  -5.880  1.00 98.17 288 A 1 
ATOM   2296 C  CB  . SER A 1 288 ? -8.532  -6.740  -3.786  1.00 97.46 288 A 1 
ATOM   2297 O  OG  . SER A 1 288 ? -9.265  -7.903  -3.452  1.00 89.09 288 A 1 
ATOM   2298 N  N   . ILE A 1 289 ? -8.531  -4.253  -5.768  1.00 98.26 289 A 1 
ATOM   2299 C  CA  . ILE A 1 289 ? -8.094  -2.871  -5.969  1.00 98.37 289 A 1 
ATOM   2300 C  C   . ILE A 1 289 ? -8.978  -1.958  -5.121  1.00 98.36 289 A 1 
ATOM   2301 O  O   . ILE A 1 289 ? -10.182 -2.183  -4.993  1.00 98.21 289 A 1 
ATOM   2302 C  CB  . ILE A 1 289 ? -8.118  -2.512  -7.471  1.00 97.95 289 A 1 
ATOM   2303 C  CG1 . ILE A 1 289 ? -7.469  -1.146  -7.788  1.00 95.41 289 A 1 
ATOM   2304 C  CG2 . ILE A 1 289 ? -9.539  -2.536  -8.063  1.00 95.89 289 A 1 
ATOM   2305 C  CD1 . ILE A 1 289 ? -5.964  -1.153  -7.725  1.00 94.48 289 A 1 
ATOM   2306 N  N   . ARG A 1 290 ? -8.379  -0.905  -4.544  1.00 98.67 290 A 1 
ATOM   2307 C  CA  . ARG A 1 290 ? -9.079  0.086   -3.724  1.00 98.78 290 A 1 
ATOM   2308 C  C   . ARG A 1 290 ? -9.098  1.447   -4.415  1.00 98.72 290 A 1 
ATOM   2309 O  O   . ARG A 1 290 ? -8.110  1.869   -4.998  1.00 98.65 290 A 1 
ATOM   2310 C  CB  . ARG A 1 290 ? -8.446  0.116   -2.330  1.00 98.39 290 A 1 
ATOM   2311 C  CG  . ARG A 1 290 ? -9.108  1.143   -1.409  1.00 97.43 290 A 1 
ATOM   2312 C  CD  . ARG A 1 290 ? -8.590  1.021   0.029   1.00 96.82 290 A 1 
ATOM   2313 N  NE  . ARG A 1 290 ? -9.094  -0.197  0.671   1.00 96.01 290 A 1 
ATOM   2314 C  CZ  . ARG A 1 290 ? -8.839  -0.597  1.896   1.00 96.72 290 A 1 
ATOM   2315 N  NH1 . ARG A 1 290 ? -8.042  0.057   2.689   1.00 92.55 290 A 1 
ATOM   2316 N  NH2 . ARG A 1 290 ? -9.388  -1.674  2.357   1.00 92.81 290 A 1 
ATOM   2317 N  N   . LYS A 1 291 ? -10.224 2.147   -4.277  1.00 98.76 291 A 1 
ATOM   2318 C  CA  . LYS A 1 291 ? -10.372 3.547   -4.662  1.00 98.78 291 A 1 
ATOM   2319 C  C   . LYS A 1 291 ? -10.815 4.361   -3.451  1.00 98.77 291 A 1 
ATOM   2320 O  O   . LYS A 1 291 ? -11.790 4.001   -2.803  1.00 98.59 291 A 1 
ATOM   2321 C  CB  . LYS A 1 291 ? -11.352 3.662   -5.837  1.00 98.45 291 A 1 
ATOM   2322 C  CG  . LYS A 1 291 ? -11.349 5.092   -6.439  1.00 97.13 291 A 1 
ATOM   2323 C  CD  . LYS A 1 291 ? -12.214 5.206   -7.703  1.00 95.36 291 A 1 
ATOM   2324 C  CE  . LYS A 1 291 ? -13.707 5.019   -7.402  1.00 89.62 291 A 1 
ATOM   2325 N  NZ  . LYS A 1 291 ? -14.560 5.653   -8.443  1.00 86.64 291 A 1 
ATOM   2326 N  N   . TYR A 1 292 ? -10.113 5.452   -3.160  1.00 98.79 292 A 1 
ATOM   2327 C  CA  . TYR A 1 292 ? -10.442 6.399   -2.103  1.00 98.81 292 A 1 
ATOM   2328 C  C   . TYR A 1 292 ? -11.200 7.589   -2.682  1.00 98.75 292 A 1 
ATOM   2329 O  O   . TYR A 1 292 ? -10.818 8.089   -3.737  1.00 98.52 292 A 1 
ATOM   2330 C  CB  . TYR A 1 292 ? -9.168  6.874   -1.400  1.00 98.83 292 A 1 
ATOM   2331 C  CG  . TYR A 1 292 ? -8.397  5.770   -0.703  1.00 98.85 292 A 1 
ATOM   2332 C  CD1 . TYR A 1 292 ? -8.599  5.515   0.666   1.00 98.71 292 A 1 
ATOM   2333 C  CD2 . TYR A 1 292 ? -7.486  4.966   -1.427  1.00 98.70 292 A 1 
ATOM   2334 C  CE1 . TYR A 1 292 ? -7.904  4.476   1.313   1.00 98.57 292 A 1 
ATOM   2335 C  CE2 . TYR A 1 292 ? -6.790  3.928   -0.786  1.00 98.55 292 A 1 
ATOM   2336 C  CZ  . TYR A 1 292 ? -6.999  3.683   0.582   1.00 98.62 292 A 1 
ATOM   2337 O  OH  . TYR A 1 292 ? -6.332  2.667   1.207   1.00 98.22 292 A 1 
ATOM   2338 N  N   . ASP A 1 293 ? -12.217 8.069   -1.964  1.00 98.65 293 A 1 
ATOM   2339 C  CA  . ASP A 1 293 ? -12.683 9.447   -2.072  1.00 98.57 293 A 1 
ATOM   2340 C  C   . ASP A 1 293 ? -11.880 10.283  -1.058  1.00 98.53 293 A 1 
ATOM   2341 O  O   . ASP A 1 293 ? -12.084 10.201  0.155   1.00 98.27 293 A 1 
ATOM   2342 C  CB  . ASP A 1 293 ? -14.198 9.539   -1.842  1.00 98.11 293 A 1 
ATOM   2343 C  CG  . ASP A 1 293 ? -14.745 10.969  -1.919  1.00 96.73 293 A 1 
ATOM   2344 O  OD1 . ASP A 1 293 ? -13.956 11.917  -2.151  1.00 94.62 293 A 1 
ATOM   2345 O  OD2 . ASP A 1 293 ? -15.963 11.126  -1.709  1.00 93.38 293 A 1 
ATOM   2346 N  N   . VAL A 1 294 ? -10.919 11.051  -1.565  1.00 98.43 294 A 1 
ATOM   2347 C  CA  . VAL A 1 294 ? -10.029 11.872  -0.741  1.00 98.38 294 A 1 
ATOM   2348 C  C   . VAL A 1 294 ? -10.751 13.139  -0.281  1.00 98.08 294 A 1 
ATOM   2349 O  O   . VAL A 1 294 ? -10.495 13.645  0.816   1.00 97.12 294 A 1 
ATOM   2350 C  CB  . VAL A 1 294 ? -8.735  12.211  -1.508  1.00 98.22 294 A 1 
ATOM   2351 C  CG1 . VAL A 1 294 ? -7.768  13.051  -0.663  1.00 97.53 294 A 1 
ATOM   2352 C  CG2 . VAL A 1 294 ? -7.991  10.940  -1.944  1.00 97.71 294 A 1 
ATOM   2353 N  N   . GLY A 1 295 ? -11.667 13.651  -1.096  1.00 97.46 295 A 1 
ATOM   2354 C  CA  . GLY A 1 295 ? -12.272 14.959  -0.912  1.00 96.91 295 A 1 
ATOM   2355 C  C   . GLY A 1 295 ? -11.347 16.089  -1.376  1.00 97.09 295 A 1 
ATOM   2356 O  O   . GLY A 1 295 ? -10.578 15.952  -2.325  1.00 95.18 295 A 1 
ATOM   2357 N  N   . ASN A 1 296 ? -11.427 17.254  -0.709  1.00 96.62 296 A 1 
ATOM   2358 C  CA  . ASN A 1 296 ? -10.755 18.490  -1.134  1.00 96.00 296 A 1 
ATOM   2359 C  C   . ASN A 1 296 ? -9.484  18.839  -0.327  1.00 96.09 296 A 1 
ATOM   2360 O  O   . ASN A 1 296 ? -9.015  19.972  -0.389  1.00 93.49 296 A 1 
ATOM   2361 C  CB  . ASN A 1 296 ? -11.791 19.632  -1.128  1.00 94.34 296 A 1 
ATOM   2362 C  CG  . ASN A 1 296 ? -12.309 19.957  0.260   1.00 92.92 296 A 1 
ATOM   2363 O  OD1 . ASN A 1 296 ? -11.885 19.425  1.276   1.00 89.31 296 A 1 
ATOM   2364 N  ND2 . ASN A 1 296 ? -13.263 20.850  0.358   1.00 87.93 296 A 1 
ATOM   2365 N  N   . GLY A 1 297 ? -8.981  17.919  0.492   1.00 95.44 297 A 1 
ATOM   2366 C  CA  . GLY A 1 297 ? -7.784  18.125  1.317   1.00 95.34 297 A 1 
ATOM   2367 C  C   . GLY A 1 297 ? -8.020  18.917  2.618   1.00 95.94 297 A 1 
ATOM   2368 O  O   . GLY A 1 297 ? -7.091  19.071  3.403   1.00 93.97 297 A 1 
ATOM   2369 N  N   . GLN A 1 298 ? -9.238  19.407  2.902   1.00 95.33 298 A 1 
ATOM   2370 C  CA  . GLN A 1 298 ? -9.523  20.186  4.125   1.00 94.03 298 A 1 
ATOM   2371 C  C   . GLN A 1 298 ? -9.775  19.339  5.379   1.00 93.06 298 A 1 
ATOM   2372 O  O   . GLN A 1 298 ? -9.866  19.883  6.483   1.00 87.18 298 A 1 
ATOM   2373 C  CB  . GLN A 1 298 ? -10.715 21.120  3.894   1.00 92.13 298 A 1 
ATOM   2374 C  CG  . GLN A 1 298 ? -10.402 22.221  2.879   1.00 87.50 298 A 1 
ATOM   2375 C  CD  . GLN A 1 298 ? -11.528 23.250  2.801   1.00 85.17 298 A 1 
ATOM   2376 O  OE1 . GLN A 1 298 ? -12.703 22.926  2.708   1.00 77.38 298 A 1 
ATOM   2377 N  NE2 . GLN A 1 298 ? -11.218 24.520  2.845   1.00 74.60 298 A 1 
ATOM   2378 N  N   . GLY A 1 299 ? -9.907  18.023  5.247   1.00 94.33 299 A 1 
ATOM   2379 C  CA  . GLY A 1 299 ? -10.176 17.108  6.352   1.00 94.89 299 A 1 
ATOM   2380 C  C   . GLY A 1 299 ? -9.707  15.703  6.022   1.00 96.74 299 A 1 
ATOM   2381 O  O   . GLY A 1 299 ? -8.992  15.504  5.039   1.00 95.56 299 A 1 
ATOM   2382 N  N   . TYR A 1 300 ? -10.123 14.746  6.844   1.00 97.63 300 A 1 
ATOM   2383 C  CA  . TYR A 1 300 ? -9.874  13.338  6.565   1.00 97.95 300 A 1 
ATOM   2384 C  C   . TYR A 1 300 ? -10.498 12.923  5.230   1.00 98.18 300 A 1 
ATOM   2385 O  O   . TYR A 1 300 ? -11.468 13.522  4.757   1.00 97.49 300 A 1 
ATOM   2386 C  CB  . TYR A 1 300 ? -10.424 12.486  7.714   1.00 97.76 300 A 1 
ATOM   2387 C  CG  . TYR A 1 300 ? -9.738  12.750  9.033   1.00 97.61 300 A 1 
ATOM   2388 C  CD1 . TYR A 1 300 ? -8.410  12.331  9.237   1.00 96.26 300 A 1 
ATOM   2389 C  CD2 . TYR A 1 300 ? -10.406 13.447  10.067  1.00 96.18 300 A 1 
ATOM   2390 C  CE1 . TYR A 1 300 ? -7.754  12.587  10.449  1.00 95.14 300 A 1 
ATOM   2391 C  CE2 . TYR A 1 300 ? -9.763  13.707  11.289  1.00 95.35 300 A 1 
ATOM   2392 C  CZ  . TYR A 1 300 ? -8.429  13.279  11.473  1.00 95.82 300 A 1 
ATOM   2393 O  OH  . TYR A 1 300 ? -7.796  13.526  12.658  1.00 94.19 300 A 1 
ATOM   2394 N  N   . MET A 1 301 ? -9.950  11.873  4.632   1.00 98.37 301 A 1 
ATOM   2395 C  CA  . MET A 1 301 ? -10.547 11.229  3.467   1.00 98.41 301 A 1 
ATOM   2396 C  C   . MET A 1 301 ? -11.972 10.755  3.803   1.00 98.55 301 A 1 
ATOM   2397 O  O   . MET A 1 301 ? -12.266 10.414  4.947   1.00 98.37 301 A 1 
ATOM   2398 C  CB  . MET A 1 301 ? -9.677  10.064  2.991   1.00 98.42 301 A 1 
ATOM   2399 C  CG  . MET A 1 301 ? -8.285  10.511  2.525   1.00 97.91 301 A 1 
ATOM   2400 S  SD  . MET A 1 301 ? -7.317  9.183   1.752   1.00 97.38 301 A 1 
ATOM   2401 C  CE  . MET A 1 301 ? -6.837  8.241   3.211   1.00 92.33 301 A 1 
ATOM   2402 N  N   . LYS A 1 302 ? -12.862 10.738  2.799   1.00 98.54 302 A 1 
ATOM   2403 C  CA  . LYS A 1 302 ? -14.293 10.504  3.017   1.00 98.30 302 A 1 
ATOM   2404 C  C   . LYS A 1 302 ? -14.628 9.036   3.142   1.00 98.48 302 A 1 
ATOM   2405 O  O   . LYS A 1 302 ? -15.212 8.613   4.143   1.00 97.71 302 A 1 
ATOM   2406 C  CB  . LYS A 1 302 ? -15.106 11.171  1.891   1.00 97.72 302 A 1 
ATOM   2407 C  CG  . LYS A 1 302 ? -14.895 12.687  1.776   1.00 93.57 302 A 1 
ATOM   2408 C  CD  . LYS A 1 302 ? -15.225 13.383  3.095   1.00 81.05 302 A 1 
ATOM   2409 C  CE  . LYS A 1 302 ? -15.025 14.879  2.993   1.00 73.47 302 A 1 
ATOM   2410 N  NZ  . LYS A 1 302 ? -15.157 15.495  4.344   1.00 61.12 302 A 1 
ATOM   2411 N  N   . GLU A 1 303 ? -14.257 8.252   2.161   1.00 98.43 303 A 1 
ATOM   2412 C  CA  . GLU A 1 303 ? -14.462 6.812   2.162   1.00 98.39 303 A 1 
ATOM   2413 C  C   . GLU A 1 303 ? -13.441 6.102   1.266   1.00 98.67 303 A 1 
ATOM   2414 O  O   . GLU A 1 303 ? -12.668 6.726   0.540   1.00 98.48 303 A 1 
ATOM   2415 C  CB  . GLU A 1 303 ? -15.917 6.456   1.771   1.00 96.72 303 A 1 
ATOM   2416 C  CG  . GLU A 1 303 ? -16.336 6.788   0.329   1.00 89.75 303 A 1 
ATOM   2417 C  CD  . GLU A 1 303 ? -17.681 6.131   -0.077  1.00 88.23 303 A 1 
ATOM   2418 O  OE1 . GLU A 1 303 ? -18.161 6.363   -1.209  1.00 80.69 303 A 1 
ATOM   2419 O  OE2 . GLU A 1 303 ? -18.213 5.284   0.687   1.00 82.58 303 A 1 
ATOM   2420 N  N   . PHE A 1 304 ? -13.457 4.778   1.310   1.00 98.66 304 A 1 
ATOM   2421 C  CA  . PHE A 1 304 ? -12.869 3.947   0.277   1.00 98.78 304 A 1 
ATOM   2422 C  C   . PHE A 1 304 ? -13.879 2.919   -0.233  1.00 98.77 304 A 1 
ATOM   2423 O  O   . PHE A 1 304 ? -14.804 2.507   0.486   1.00 98.42 304 A 1 
ATOM   2424 C  CB  . PHE A 1 304 ? -11.562 3.293   0.758   1.00 98.60 304 A 1 
ATOM   2425 C  CG  . PHE A 1 304 ? -11.726 2.292   1.890   1.00 98.55 304 A 1 
ATOM   2426 C  CD1 . PHE A 1 304 ? -11.343 2.640   3.201   1.00 97.80 304 A 1 
ATOM   2427 C  CD2 . PHE A 1 304 ? -12.257 1.019   1.646   1.00 97.57 304 A 1 
ATOM   2428 C  CE1 . PHE A 1 304 ? -11.502 1.722   4.253   1.00 96.76 304 A 1 
ATOM   2429 C  CE2 . PHE A 1 304 ? -12.422 0.097   2.698   1.00 96.58 304 A 1 
ATOM   2430 C  CZ  . PHE A 1 304 ? -12.043 0.450   4.002   1.00 96.71 304 A 1 
ATOM   2431 N  N   . LYS A 1 305 ? -13.677 2.470   -1.457  1.00 98.59 305 A 1 
ATOM   2432 C  CA  . LYS A 1 305 ? -14.407 1.382   -2.103  1.00 98.47 305 A 1 
ATOM   2433 C  C   . LYS A 1 305 ? -13.421 0.317   -2.554  1.00 98.51 305 A 1 
ATOM   2434 O  O   . LYS A 1 305 ? -12.452 0.627   -3.241  1.00 98.26 305 A 1 
ATOM   2435 C  CB  . LYS A 1 305 ? -15.230 1.926   -3.278  1.00 98.17 305 A 1 
ATOM   2436 C  CG  . LYS A 1 305 ? -16.368 2.819   -2.785  1.00 96.62 305 A 1 
ATOM   2437 C  CD  . LYS A 1 305 ? -17.140 3.500   -3.928  1.00 94.15 305 A 1 
ATOM   2438 C  CE  . LYS A 1 305 ? -18.185 4.388   -3.262  1.00 88.93 305 A 1 
ATOM   2439 N  NZ  . LYS A 1 305 ? -18.642 5.528   -4.092  1.00 80.13 305 A 1 
ATOM   2440 N  N   . ASN A 1 306 ? -13.692 -0.936  -2.195  1.00 98.44 306 A 1 
ATOM   2441 C  CA  . ASN A 1 306 ? -12.935 -2.076  -2.685  1.00 98.39 306 A 1 
ATOM   2442 C  C   . ASN A 1 306 ? -13.670 -2.743  -3.841  1.00 98.27 306 A 1 
ATOM   2443 O  O   . ASN A 1 306 ? -14.889 -2.903  -3.830  1.00 97.74 306 A 1 
ATOM   2444 C  CB  . ASN A 1 306 ? -12.643 -3.074  -1.560  1.00 97.94 306 A 1 
ATOM   2445 C  CG  . ASN A 1 306 ? -11.528 -2.632  -0.637  1.00 95.50 306 A 1 
ATOM   2446 O  OD1 . ASN A 1 306 ? -10.966 -1.555  -0.730  1.00 85.66 306 A 1 
ATOM   2447 N  ND2 . ASN A 1 306 ? -11.164 -3.485  0.299   1.00 84.94 306 A 1 
ATOM   2448 N  N   . TYR A 1 307 ? -12.886 -3.164  -4.822  1.00 98.09 307 A 1 
ATOM   2449 C  CA  . TYR A 1 307 ? -13.312 -3.978  -5.939  1.00 98.02 307 A 1 
ATOM   2450 C  C   . TYR A 1 307 ? -12.472 -5.245  -5.958  1.00 97.92 307 A 1 
ATOM   2451 O  O   . TYR A 1 307 ? -11.278 -5.196  -5.666  1.00 97.63 307 A 1 
ATOM   2452 C  CB  . TYR A 1 307 ? -13.174 -3.195  -7.244  1.00 98.19 307 A 1 
ATOM   2453 C  CG  . TYR A 1 307 ? -13.859 -1.848  -7.251  1.00 98.22 307 A 1 
ATOM   2454 C  CD1 . TYR A 1 307 ? -15.177 -1.715  -7.743  1.00 97.79 307 A 1 
ATOM   2455 C  CD2 . TYR A 1 307 ? -13.191 -0.712  -6.750  1.00 97.81 307 A 1 
ATOM   2456 C  CE1 . TYR A 1 307 ? -15.809 -0.463  -7.751  1.00 97.38 307 A 1 
ATOM   2457 C  CE2 . TYR A 1 307 ? -13.817 0.548   -6.755  1.00 97.46 307 A 1 
ATOM   2458 C  CZ  . TYR A 1 307 ? -15.127 0.675   -7.262  1.00 97.58 307 A 1 
ATOM   2459 O  OH  . TYR A 1 307 ? -15.731 1.896   -7.280  1.00 96.87 307 A 1 
ATOM   2460 N  N   . HIS A 1 308 ? -13.081 -6.369  -6.314  1.00 97.23 308 A 1 
ATOM   2461 C  CA  . HIS A 1 308 ? -12.381 -7.650  -6.354  1.00 97.08 308 A 1 
ATOM   2462 C  C   . HIS A 1 308 ? -12.692 -8.449  -7.619  1.00 97.14 308 A 1 
ATOM   2463 O  O   . HIS A 1 308 ? -13.648 -8.179  -8.351  1.00 96.64 308 A 1 
ATOM   2464 C  CB  . HIS A 1 308 ? -12.650 -8.444  -5.062  1.00 95.86 308 A 1 
ATOM   2465 C  CG  . HIS A 1 308 ? -14.049 -8.960  -4.852  1.00 94.83 308 A 1 
ATOM   2466 N  ND1 . HIS A 1 308 ? -14.445 -9.730  -3.777  1.00 85.41 308 A 1 
ATOM   2467 C  CD2 . HIS A 1 308 ? -15.163 -8.805  -5.641  1.00 85.43 308 A 1 
ATOM   2468 C  CE1 . HIS A 1 308 ? -15.750 -10.028 -3.916  1.00 87.25 308 A 1 
ATOM   2469 N  NE2 . HIS A 1 308 ? -16.223 -9.481  -5.043  1.00 89.32 308 A 1 
ATOM   2470 N  N   . PHE A 1 309 ? -11.854 -9.448  -7.885  1.00 96.61 309 A 1 
ATOM   2471 C  CA  . PHE A 1 309 ? -11.968 -10.389 -8.986  1.00 96.33 309 A 1 
ATOM   2472 C  C   . PHE A 1 309 ? -11.917 -11.810 -8.429  1.00 95.49 309 A 1 
ATOM   2473 O  O   . PHE A 1 309 ? -10.852 -12.411 -8.275  1.00 93.81 309 A 1 
ATOM   2474 C  CB  . PHE A 1 309 ? -10.852 -10.093 -9.990  1.00 96.56 309 A 1 
ATOM   2475 C  CG  . PHE A 1 309 ? -10.961 -10.830 -11.305 1.00 97.19 309 A 1 
ATOM   2476 C  CD1 . PHE A 1 309 ? -10.629 -12.189 -11.406 1.00 96.91 309 A 1 
ATOM   2477 C  CD2 . PHE A 1 309 ? -11.329 -10.117 -12.460 1.00 96.92 309 A 1 
ATOM   2478 C  CE1 . PHE A 1 309 ? -10.653 -12.834 -12.652 1.00 96.57 309 A 1 
ATOM   2479 C  CE2 . PHE A 1 309 ? -11.341 -10.752 -13.714 1.00 96.60 309 A 1 
ATOM   2480 C  CZ  . PHE A 1 309 ? -11.000 -12.108 -13.811 1.00 96.87 309 A 1 
ATOM   2481 N  N   . GLN A 1 310 ? -13.074 -12.391 -8.129  1.00 95.18 310 A 1 
ATOM   2482 C  CA  . GLN A 1 310 ? -13.125 -13.780 -7.678  1.00 94.34 310 A 1 
ATOM   2483 C  C   . GLN A 1 310 ? -12.811 -14.718 -8.846  1.00 94.50 310 A 1 
ATOM   2484 O  O   . GLN A 1 310 ? -13.513 -14.736 -9.862  1.00 93.60 310 A 1 
ATOM   2485 C  CB  . GLN A 1 310 ? -14.472 -14.084 -7.030  1.00 92.98 310 A 1 
ATOM   2486 C  CG  . GLN A 1 310 ? -14.635 -13.369 -5.679  1.00 88.01 310 A 1 
ATOM   2487 C  CD  . GLN A 1 310 ? -15.980 -13.656 -5.016  1.00 84.38 310 A 1 
ATOM   2488 O  OE1 . GLN A 1 310 ? -16.978 -13.935 -5.668  1.00 76.84 310 A 1 
ATOM   2489 N  NE2 . GLN A 1 310 ? -16.068 -13.563 -3.716  1.00 73.10 310 A 1 
ATOM   2490 N  N   . LEU A 1 311 ? -11.738 -15.509 -8.698  1.00 93.96 311 A 1 
ATOM   2491 C  CA  . LEU A 1 311 ? -11.378 -16.527 -9.674  1.00 93.51 311 A 1 
ATOM   2492 C  C   . LEU A 1 311 ? -12.440 -17.628 -9.699  1.00 92.25 311 A 1 
ATOM   2493 O  O   . LEU A 1 311 ? -12.948 -18.050 -8.661  1.00 90.47 311 A 1 
ATOM   2494 C  CB  . LEU A 1 311 ? -9.987  -17.098 -9.366  1.00 93.81 311 A 1 
ATOM   2495 C  CG  . LEU A 1 311 ? -8.834  -16.085 -9.444  1.00 93.52 311 A 1 
ATOM   2496 C  CD1 . LEU A 1 311 ? -7.519  -16.780 -9.090  1.00 92.23 311 A 1 
ATOM   2497 C  CD2 . LEU A 1 311 ? -8.685  -15.475 -10.846 1.00 91.40 311 A 1 
ATOM   2498 N  N   . ARG A 1 312 ? -12.771 -18.123 -10.895 1.00 92.11 312 A 1 
ATOM   2499 C  CA  . ARG A 1 312 ? -13.728 -19.220 -11.025 1.00 90.81 312 A 1 
ATOM   2500 C  C   . ARG A 1 312 ? -13.211 -20.459 -10.302 1.00 90.05 312 A 1 
ATOM   2501 O  O   . ARG A 1 312 ? -12.099 -20.886 -10.604 1.00 87.31 312 A 1 
ATOM   2502 C  CB  . ARG A 1 312 ? -14.036 -19.490 -12.510 1.00 89.62 312 A 1 
ATOM   2503 C  CG  . ARG A 1 312 ? -15.081 -20.595 -12.663 1.00 86.44 312 A 1 
ATOM   2504 C  CD  . ARG A 1 312 ? -15.528 -20.776 -14.117 1.00 83.34 312 A 1 
ATOM   2505 N  NE  . ARG A 1 312 ? -16.425 -19.692 -14.545 1.00 80.25 312 A 1 
ATOM   2506 C  CZ  . ARG A 1 312 ? -16.511 -19.121 -15.733 1.00 77.73 312 A 1 
ATOM   2507 N  NH1 . ARG A 1 312 ? -15.720 -19.473 -16.708 1.00 67.76 312 A 1 
ATOM   2508 N  NH2 . ARG A 1 312 ? -17.391 -18.202 -15.949 1.00 72.28 312 A 1 
ATOM   2509 N  N   . PRO A 1 313 ? -14.021 -21.079 -9.413  1.00 88.26 313 A 1 
ATOM   2510 C  CA  . PRO A 1 313 ? -13.629 -22.303 -8.735  1.00 86.24 313 A 1 
ATOM   2511 C  C   . PRO A 1 313 ? -13.229 -23.392 -9.734  1.00 85.88 313 A 1 
ATOM   2512 O  O   . PRO A 1 313 ? -13.858 -23.563 -10.786 1.00 81.67 313 A 1 
ATOM   2513 C  CB  . PRO A 1 313 ? -14.826 -22.737 -7.878  1.00 82.93 313 A 1 
ATOM   2514 C  CG  . PRO A 1 313 ? -15.566 -21.424 -7.638  1.00 81.90 313 A 1 
ATOM   2515 C  CD  . PRO A 1 313 ? -15.316 -20.641 -8.931  1.00 85.57 313 A 1 
ATOM   2516 N  N   . LYS A 1 314 ? -12.187 -24.161 -9.390  1.00 83.15 314 A 1 
ATOM   2517 C  CA  . LYS A 1 314 ? -11.803 -25.344 -10.153 1.00 81.06 314 A 1 
ATOM   2518 C  C   . LYS A 1 314 ? -12.969 -26.339 -10.098 1.00 79.14 314 A 1 
ATOM   2519 O  O   . LYS A 1 314 ? -13.451 -26.668 -9.022  1.00 70.92 314 A 1 
ATOM   2520 C  CB  . LYS A 1 314 ? -10.501 -25.940 -9.577  1.00 76.00 314 A 1 
ATOM   2521 C  CG  . LYS A 1 314 ? -9.310  -24.991 -9.788  1.00 73.16 314 A 1 
ATOM   2522 C  CD  . LYS A 1 314 ? -8.012  -25.540 -9.175  1.00 69.87 314 A 1 
ATOM   2523 C  CE  . LYS A 1 314 ? -6.891  -24.532 -9.441  1.00 64.77 314 A 1 
ATOM   2524 N  NZ  . LYS A 1 314 ? -5.579  -24.894 -8.856  1.00 59.05 314 A 1 
ATOM   2525 N  N   . LYS A 1 315 ? -13.435 -26.808 -11.261 1.00 72.23 315 A 1 
ATOM   2526 C  CA  . LYS A 1 315 ? -14.465 -27.847 -11.292 1.00 71.07 315 A 1 
ATOM   2527 C  C   . LYS A 1 315 ? -13.846 -29.130 -10.737 1.00 70.42 315 A 1 
ATOM   2528 O  O   . LYS A 1 315 ? -12.873 -29.609 -11.322 1.00 62.73 315 A 1 
ATOM   2529 C  CB  . LYS A 1 315 ? -15.028 -28.075 -12.701 1.00 64.69 315 A 1 
ATOM   2530 C  CG  . LYS A 1 315 ? -15.928 -26.918 -13.156 1.00 58.15 315 A 1 
ATOM   2531 C  CD  . LYS A 1 315 ? -16.674 -27.243 -14.452 1.00 53.25 315 A 1 
ATOM   2532 C  CE  . LYS A 1 315 ? -17.625 -26.089 -14.768 1.00 46.82 315 A 1 
ATOM   2533 N  NZ  . LYS A 1 315 ? -18.611 -26.401 -15.829 1.00 42.37 315 A 1 
ATOM   2534 N  N   . ASP A 1 316 ? -14.468 -29.709 -9.703  1.00 58.33 316 A 1 
ATOM   2535 C  CA  . ASP A 1 316 ? -14.197 -31.093 -9.349  1.00 55.70 316 A 1 
ATOM   2536 C  C   . ASP A 1 316 ? -14.489 -31.975 -10.561 1.00 54.24 316 A 1 
ATOM   2537 O  O   . ASP A 1 316 ? -15.575 -31.915 -11.148 1.00 49.83 316 A 1 
ATOM   2538 C  CB  . ASP A 1 316 ? -15.050 -31.542 -8.149  1.00 50.62 316 A 1 
ATOM   2539 C  CG  . ASP A 1 316 ? -14.441 -31.140 -6.811  1.00 45.44 316 A 1 
ATOM   2540 O  OD1 . ASP A 1 316 ? -13.195 -31.109 -6.744  1.00 42.76 316 A 1 
ATOM   2541 O  OD2 . ASP A 1 316 ? -15.233 -30.878 -5.886  1.00 42.14 316 A 1 
ATOM   2542 N  N   . LYS A 1 317 ? -13.523 -32.823 -10.956 1.00 50.75 317 A 1 
ATOM   2543 C  CA  . LYS A 1 317 ? -13.650 -33.723 -12.123 1.00 50.68 317 A 1 
ATOM   2544 C  C   . LYS A 1 317 ? -14.837 -34.681 -12.014 1.00 50.68 317 A 1 
ATOM   2545 O  O   . LYS A 1 317 ? -15.287 -35.182 -13.036 1.00 47.49 317 A 1 
ATOM   2546 C  CB  . LYS A 1 317 ? -12.365 -34.553 -12.301 1.00 47.02 317 A 1 
ATOM   2547 C  CG  . LYS A 1 317 ? -11.198 -33.791 -12.928 1.00 43.25 317 A 1 
ATOM   2548 C  CD  . LYS A 1 317 ? -10.028 -34.756 -13.138 1.00 40.08 317 A 1 
ATOM   2549 C  CE  . LYS A 1 317 ? -8.841  -34.075 -13.817 1.00 35.02 317 A 1 
ATOM   2550 N  NZ  . LYS A 1 317 ? -7.677  -35.004 -13.957 1.00 31.89 317 A 1 
ATOM   2551 N  N   . LEU A 1 318 ? -15.297 -34.961 -10.801 1.00 46.66 318 A 1 
ATOM   2552 C  CA  . LEU A 1 318 ? -16.286 -35.996 -10.523 1.00 45.00 318 A 1 
ATOM   2553 C  C   . LEU A 1 318 ? -17.708 -35.647 -10.950 1.00 44.56 318 A 1 
ATOM   2554 O  O   . LEU A 1 318 ? -18.444 -36.543 -11.363 1.00 40.93 318 A 1 
ATOM   2555 C  CB  . LEU A 1 318 ? -16.259 -36.309 -9.021  1.00 41.96 318 A 1 
ATOM   2556 C  CG  . LEU A 1 318 ? -15.061 -37.178 -8.598  1.00 38.62 318 A 1 
ATOM   2557 C  CD1 . LEU A 1 318 ? -14.922 -37.139 -7.086  1.00 36.07 318 A 1 
ATOM   2558 C  CD2 . LEU A 1 318 ? -15.254 -38.635 -9.027  1.00 39.18 318 A 1 
ATOM   2559 N  N   . LYS A 1 319 ? -18.146 -34.393 -10.822 1.00 50.02 319 A 1 
ATOM   2560 C  CA  . LYS A 1 319 ? -19.525 -34.076 -11.214 1.00 50.34 319 A 1 
ATOM   2561 C  C   . LYS A 1 319 ? -19.602 -33.938 -12.734 1.00 49.52 319 A 1 
ATOM   2562 O  O   . LYS A 1 319 ? -18.876 -33.110 -13.297 1.00 46.99 319 A 1 
ATOM   2563 C  CB  . LYS A 1 319 ? -20.094 -32.869 -10.457 1.00 47.85 319 A 1 
ATOM   2564 C  CG  . LYS A 1 319 ? -20.467 -33.297 -9.026  1.00 43.43 319 A 1 
ATOM   2565 C  CD  . LYS A 1 319 ? -21.173 -32.173 -8.250  1.00 41.19 319 A 1 
ATOM   2566 C  CE  . LYS A 1 319 ? -21.507 -32.688 -6.848  1.00 36.13 319 A 1 
ATOM   2567 N  NZ  . LYS A 1 319 ? -22.152 -31.661 -5.991  1.00 33.65 319 A 1 
ATOM   2568 N  N   . PRO A 1 320 ? -20.474 -34.725 -13.414 1.00 44.63 320 A 1 
ATOM   2569 C  CA  . PRO A 1 320 ? -20.677 -34.594 -14.844 1.00 44.52 320 A 1 
ATOM   2570 C  C   . PRO A 1 320 ? -21.047 -33.145 -15.166 1.00 46.65 320 A 1 
ATOM   2571 O  O   . PRO A 1 320 ? -21.750 -32.474 -14.407 1.00 44.71 320 A 1 
ATOM   2572 C  CB  . PRO A 1 320 ? -21.766 -35.607 -15.223 1.00 41.02 320 A 1 
ATOM   2573 C  CG  . PRO A 1 320 ? -22.497 -35.870 -13.904 1.00 39.06 320 A 1 
ATOM   2574 C  CD  . PRO A 1 320 ? -21.423 -35.673 -12.844 1.00 44.09 320 A 1 
ATOM   2575 N  N   . LYS A 1 321 ? -20.553 -32.647 -16.313 1.00 48.94 321 A 1 
ATOM   2576 C  CA  . LYS A 1 321 ? -20.966 -31.351 -16.860 1.00 49.08 321 A 1 
ATOM   2577 C  C   . LYS A 1 321 ? -22.445 -31.455 -17.241 1.00 49.01 321 A 1 
ATOM   2578 O  O   . LYS A 1 321 ? -22.753 -31.695 -18.407 1.00 46.36 321 A 1 
ATOM   2579 C  CB  . LYS A 1 321 ? -20.123 -30.971 -18.093 1.00 46.54 321 A 1 
ATOM   2580 C  CG  . LYS A 1 321 ? -18.673 -30.553 -17.822 1.00 43.27 321 A 1 
ATOM   2581 C  CD  . LYS A 1 321 ? -17.996 -30.244 -19.171 1.00 40.93 321 A 1 
ATOM   2582 C  CE  . LYS A 1 321 ? -16.538 -29.844 -19.015 1.00 35.90 321 A 1 
ATOM   2583 N  NZ  . LYS A 1 321 ? -15.853 -29.716 -20.343 1.00 33.63 321 A 1 
ATOM   2584 N  N   . THR A 1 322 ? -23.355 -31.292 -16.297 1.00 45.14 322 A 1 
ATOM   2585 C  CA  . THR A 1 322 ? -24.719 -30.944 -16.654 1.00 45.48 322 A 1 
ATOM   2586 C  C   . THR A 1 322 ? -24.640 -29.613 -17.400 1.00 45.26 322 A 1 
ATOM   2587 O  O   . THR A 1 322 ? -24.088 -28.625 -16.904 1.00 42.72 322 A 1 
ATOM   2588 C  CB  . THR A 1 322 ? -25.659 -30.895 -15.444 1.00 42.39 322 A 1 
ATOM   2589 O  OG1 . THR A 1 322 ? -25.036 -30.268 -14.352 1.00 38.68 322 A 1 
ATOM   2590 C  CG2 . THR A 1 322 ? -26.041 -32.306 -14.993 1.00 38.73 322 A 1 
ATOM   2591 N  N   . THR A 1 323 ? -25.122 -29.623 -18.646 1.00 42.99 323 A 1 
ATOM   2592 C  CA  . THR A 1 323 ? -25.124 -28.496 -19.583 1.00 43.12 323 A 1 
ATOM   2593 C  C   . THR A 1 323 ? -26.086 -27.379 -19.187 1.00 42.92 323 A 1 
ATOM   2594 O  O   . THR A 1 323 ? -26.473 -26.570 -20.028 1.00 40.82 323 A 1 
ATOM   2595 C  CB  . THR A 1 323 ? -25.479 -28.993 -20.996 1.00 39.79 323 A 1 
ATOM   2596 O  OG1 . THR A 1 323 ? -26.479 -29.989 -20.922 1.00 36.28 323 A 1 
ATOM   2597 C  CG2 . THR A 1 323 ? -24.283 -29.624 -21.708 1.00 36.20 323 A 1 
ATOM   2598 N  N   . ILE A 1 324 ? -26.495 -27.324 -17.930 1.00 47.29 324 A 1 
ATOM   2599 C  CA  . ILE A 1 324 ? -27.258 -26.187 -17.432 1.00 47.97 324 A 1 
ATOM   2600 C  C   . ILE A 1 324 ? -26.361 -24.971 -17.674 1.00 49.47 324 A 1 
ATOM   2601 O  O   . ILE A 1 324 ? -25.246 -24.907 -17.145 1.00 46.87 324 A 1 
ATOM   2602 C  CB  . ILE A 1 324 ? -27.662 -26.366 -15.954 1.00 44.05 324 A 1 
ATOM   2603 C  CG1 . ILE A 1 324 ? -28.488 -27.664 -15.779 1.00 39.99 324 A 1 
ATOM   2604 C  CG2 . ILE A 1 324 ? -28.478 -25.135 -15.506 1.00 41.39 324 A 1 
ATOM   2605 C  CD1 . ILE A 1 324 ? -28.874 -27.977 -14.325 1.00 38.44 324 A 1 
ATOM   2606 N  N   . LYS A 1 325 ? -26.843 -24.050 -18.534 1.00 48.89 325 A 1 
ATOM   2607 C  CA  . LYS A 1 325 ? -26.238 -22.729 -18.704 1.00 49.51 325 A 1 
ATOM   2608 C  C   . LYS A 1 325 ? -26.141 -22.138 -17.308 1.00 50.46 325 A 1 
ATOM   2609 O  O   . LYS A 1 325 ? -27.150 -21.670 -16.784 1.00 48.59 325 A 1 
ATOM   2610 C  CB  . LYS A 1 325 ? -27.101 -21.822 -19.601 1.00 46.30 325 A 1 
ATOM   2611 C  CG  . LYS A 1 325 ? -26.914 -22.046 -21.112 1.00 41.53 325 A 1 
ATOM   2612 C  CD  . LYS A 1 325 ? -27.804 -21.075 -21.892 1.00 38.29 325 A 1 
ATOM   2613 C  CE  . LYS A 1 325 ? -27.595 -21.208 -23.406 1.00 33.13 325 A 1 
ATOM   2614 N  NZ  . LYS A 1 325 ? -28.493 -20.312 -24.181 1.00 29.66 325 A 1 
ATOM   2615 N  N   . GLN A 1 326 ? -24.978 -22.215 -16.685 1.00 51.73 326 A 1 
ATOM   2616 C  CA  . GLN A 1 326 ? -24.769 -21.541 -15.420 1.00 52.54 326 A 1 
ATOM   2617 C  C   . GLN A 1 326 ? -25.127 -20.085 -15.672 1.00 53.56 326 A 1 
ATOM   2618 O  O   . GLN A 1 326 ? -24.649 -19.530 -16.667 1.00 50.93 326 A 1 
ATOM   2619 C  CB  . GLN A 1 326 ? -23.326 -21.719 -14.916 1.00 49.29 326 A 1 
ATOM   2620 C  CG  . GLN A 1 326 ? -23.136 -23.100 -14.268 1.00 44.83 326 A 1 
ATOM   2621 C  CD  . GLN A 1 326 ? -21.735 -23.320 -13.680 1.00 41.64 326 A 1 
ATOM   2622 O  OE1 . GLN A 1 326 ? -20.714 -22.937 -14.228 1.00 40.46 326 A 1 
ATOM   2623 N  NE2 . GLN A 1 326 ? -21.643 -23.993 -12.564 1.00 39.48 326 A 1 
ATOM   2624 N  N   . PRO A 1 327 ? -26.046 -19.493 -14.884 1.00 51.98 327 A 1 
ATOM   2625 C  CA  . PRO A 1 327 ? -26.346 -18.085 -14.996 1.00 52.56 327 A 1 
ATOM   2626 C  C   . PRO A 1 327 ? -25.024 -17.313 -14.962 1.00 56.16 327 A 1 
ATOM   2627 O  O   . PRO A 1 327 ? -24.031 -17.855 -14.463 1.00 53.69 327 A 1 
ATOM   2628 C  CB  . PRO A 1 327 ? -27.266 -17.755 -13.814 1.00 47.17 327 A 1 
ATOM   2629 C  CG  . PRO A 1 327 ? -26.984 -18.860 -12.814 1.00 45.22 327 A 1 
ATOM   2630 C  CD  . PRO A 1 327 ? -26.633 -20.063 -13.682 1.00 49.89 327 A 1 
ATOM   2631 N  N   . SER A 1 328 ? -24.986 -16.108 -15.548 1.00 61.92 328 A 1 
ATOM   2632 C  CA  . SER A 1 328 ? -23.746 -15.321 -15.653 1.00 64.99 328 A 1 
ATOM   2633 C  C   . SER A 1 328 ? -23.091 -15.219 -14.279 1.00 70.71 328 A 1 
ATOM   2634 O  O   . SER A 1 328 ? -23.469 -14.382 -13.462 1.00 66.29 328 A 1 
ATOM   2635 C  CB  . SER A 1 328 ? -24.043 -13.935 -16.232 1.00 56.81 328 A 1 
ATOM   2636 O  OG  . SER A 1 328 ? -24.918 -13.205 -15.405 1.00 49.66 328 A 1 
ATOM   2637 N  N   . ASP A 1 329 ? -22.220 -16.155 -13.995 1.00 74.21 329 A 1 
ATOM   2638 C  CA  . ASP A 1 329 ? -21.623 -16.308 -12.692 1.00 78.18 329 A 1 
ATOM   2639 C  C   . ASP A 1 329 ? -20.722 -15.111 -12.465 1.00 82.85 329 A 1 
ATOM   2640 O  O   . ASP A 1 329 ? -20.159 -14.516 -13.397 1.00 78.73 329 A 1 
ATOM   2641 C  CB  . ASP A 1 329 ? -20.949 -17.690 -12.529 1.00 69.83 329 A 1 
ATOM   2642 C  CG  . ASP A 1 329 ? -19.862 -18.029 -13.559 1.00 64.77 329 A 1 
ATOM   2643 O  OD1 . ASP A 1 329 ? -19.449 -17.190 -14.383 1.00 60.62 329 A 1 
ATOM   2644 O  OD2 . ASP A 1 329 ? -19.395 -19.188 -13.565 1.00 60.92 329 A 1 
ATOM   2645 N  N   . GLY A 1 330 ? -20.658 -14.680 -11.226 1.00 83.94 330 A 1 
ATOM   2646 C  CA  . GLY A 1 330 ? -19.909 -13.475 -10.964 1.00 87.95 330 A 1 
ATOM   2647 C  C   . GLY A 1 330 ? -18.396 -13.655 -10.946 1.00 91.68 330 A 1 
ATOM   2648 O  O   . GLY A 1 330 ? -17.706 -12.729 -10.530 1.00 89.25 330 A 1 
ATOM   2649 N  N   . PHE A 1 331 ? -17.904 -14.813 -11.349 1.00 91.87 331 A 1 
ATOM   2650 C  CA  . PHE A 1 331 ? -16.487 -15.139 -11.376 1.00 92.84 331 A 1 
ATOM   2651 C  C   . PHE A 1 331 ? -15.790 -14.554 -12.607 1.00 93.62 331 A 1 
ATOM   2652 O  O   . PHE A 1 331 ? -16.424 -14.259 -13.628 1.00 92.40 331 A 1 
ATOM   2653 C  CB  . PHE A 1 331 ? -16.312 -16.655 -11.292 1.00 91.24 331 A 1 
ATOM   2654 C  CG  . PHE A 1 331 ? -16.928 -17.275 -10.061 1.00 90.52 331 A 1 
ATOM   2655 C  CD1 . PHE A 1 331 ? -16.361 -17.038 -8.795  1.00 88.59 331 A 1 
ATOM   2656 C  CD2 . PHE A 1 331 ? -18.073 -18.081 -10.167 1.00 88.69 331 A 1 
ATOM   2657 C  CE1 . PHE A 1 331 ? -16.931 -17.593 -7.647  1.00 87.13 331 A 1 
ATOM   2658 C  CE2 . PHE A 1 331 ? -18.649 -18.649 -9.013  1.00 87.34 331 A 1 
ATOM   2659 C  CZ  . PHE A 1 331 ? -18.077 -18.405 -7.751  1.00 87.16 331 A 1 
ATOM   2660 N  N   . ASN A 1 332 ? -14.479 -14.418 -12.515 1.00 94.29 332 A 1 
ATOM   2661 C  CA  . ASN A 1 332 ? -13.623 -13.912 -13.585 1.00 95.24 332 A 1 
ATOM   2662 C  C   . ASN A 1 332 ? -14.061 -12.531 -14.119 1.00 95.87 332 A 1 
ATOM   2663 O  O   . ASN A 1 332 ? -13.987 -12.261 -15.323 1.00 94.49 332 A 1 
ATOM   2664 C  CB  . ASN A 1 332 ? -13.474 -14.979 -14.680 1.00 94.05 332 A 1 
ATOM   2665 C  CG  . ASN A 1 332 ? -12.710 -16.214 -14.243 1.00 92.70 332 A 1 
ATOM   2666 O  OD1 . ASN A 1 332 ? -12.196 -16.354 -13.160 1.00 89.23 332 A 1 
ATOM   2667 N  ND2 . ASN A 1 332 ? -12.574 -17.184 -15.121 1.00 87.98 332 A 1 
ATOM   2668 N  N   . LYS A 1 333 ? -14.576 -11.666 -13.224 1.00 96.08 333 A 1 
ATOM   2669 C  CA  . LYS A 1 333 ? -14.983 -10.289 -13.522 1.00 96.13 333 A 1 
ATOM   2670 C  C   . LYS A 1 333 ? -14.687 -9.401  -12.323 1.00 96.88 333 A 1 
ATOM   2671 O  O   . LYS A 1 333 ? -14.998 -9.778  -11.194 1.00 95.93 333 A 1 
ATOM   2672 C  CB  . LYS A 1 333 ? -16.486 -10.215 -13.850 1.00 93.66 333 A 1 
ATOM   2673 C  CG  . LYS A 1 333 ? -16.858 -10.939 -15.150 1.00 81.97 333 A 1 
ATOM   2674 C  CD  . LYS A 1 333 ? -18.349 -10.793 -15.446 1.00 80.34 333 A 1 
ATOM   2675 C  CE  . LYS A 1 333 ? -18.696 -11.582 -16.709 1.00 67.81 333 A 1 
ATOM   2676 N  NZ  . LYS A 1 333 ? -20.158 -11.571 -16.967 1.00 59.86 333 A 1 
ATOM   2677 N  N   . TRP A 1 334 ? -14.167 -8.205  -12.582 1.00 97.10 334 A 1 
ATOM   2678 C  CA  . TRP A 1 334 ? -14.053 -7.162  -11.575 1.00 97.42 334 A 1 
ATOM   2679 C  C   . TRP A 1 334 ? -15.443 -6.689  -11.152 1.00 97.22 334 A 1 
ATOM   2680 O  O   . TRP A 1 334 ? -16.316 -6.447  -11.993 1.00 96.43 334 A 1 
ATOM   2681 C  CB  . TRP A 1 334 ? -13.220 -6.002  -12.120 1.00 97.60 334 A 1 
ATOM   2682 C  CG  . TRP A 1 334 ? -11.766 -6.343  -12.250 1.00 97.85 334 A 1 
ATOM   2683 C  CD1 . TRP A 1 334 ? -11.120 -6.706  -13.387 1.00 97.30 334 A 1 
ATOM   2684 C  CD2 . TRP A 1 334 ? -10.783 -6.419  -11.180 1.00 97.94 334 A 1 
ATOM   2685 N  NE1 . TRP A 1 334 ? -9.812  -7.007  -13.096 1.00 97.29 334 A 1 
ATOM   2686 C  CE2 . TRP A 1 334 ? -9.557  -6.857  -11.747 1.00 97.69 334 A 1 
ATOM   2687 C  CE3 . TRP A 1 334 ? -10.816 -6.179  -9.789  1.00 97.78 334 A 1 
ATOM   2688 C  CZ2 . TRP A 1 334 ? -8.401  -7.078  -10.956 1.00 97.54 334 A 1 
ATOM   2689 C  CZ3 . TRP A 1 334 ? -9.666  -6.390  -9.001  1.00 97.45 334 A 1 
ATOM   2690 C  CH2 . TRP A 1 334 ? -8.480  -6.848  -9.583  1.00 97.41 334 A 1 
ATOM   2691 N  N   . LYS A 1 335 ? -15.646 -6.576  -9.837  1.00 97.36 335 A 1 
ATOM   2692 C  CA  . LYS A 1 335 ? -16.903 -6.146  -9.223  1.00 96.72 335 A 1 
ATOM   2693 C  C   . LYS A 1 335 ? -16.620 -5.252  -8.025  1.00 97.32 335 A 1 
ATOM   2694 O  O   . LYS A 1 335 ? -15.599 -5.410  -7.367  1.00 96.88 335 A 1 
ATOM   2695 C  CB  . LYS A 1 335 ? -17.678 -7.355  -8.719  1.00 94.28 335 A 1 
ATOM   2696 C  CG  . LYS A 1 335 ? -18.117 -8.326  -9.809  1.00 83.29 335 A 1 
ATOM   2697 C  CD  . LYS A 1 335 ? -18.826 -9.442  -9.065  1.00 82.06 335 A 1 
ATOM   2698 C  CE  . LYS A 1 335 ? -19.431 -10.471 -9.967  1.00 69.84 335 A 1 
ATOM   2699 N  NZ  . LYS A 1 335 ? -20.123 -11.441 -9.083  1.00 61.86 335 A 1 
ATOM   2700 N  N   . PHE A 1 336 ? -17.599 -4.409  -7.721  1.00 96.90 336 A 1 
ATOM   2701 C  CA  . PHE A 1 336 ? -17.658 -3.775  -6.417  1.00 97.03 336 A 1 
ATOM   2702 C  C   . PHE A 1 336 ? -17.774 -4.853  -5.331  1.00 96.99 336 A 1 
ATOM   2703 O  O   . PHE A 1 336 ? -18.609 -5.752  -5.451  1.00 96.42 336 A 1 
ATOM   2704 C  CB  . PHE A 1 336 ? -18.861 -2.825  -6.389  1.00 97.05 336 A 1 
ATOM   2705 C  CG  . PHE A 1 336 ? -19.073 -2.154  -5.057  1.00 97.36 336 A 1 
ATOM   2706 C  CD1 . PHE A 1 336 ? -20.101 -2.588  -4.194  1.00 96.74 336 A 1 
ATOM   2707 C  CD2 . PHE A 1 336 ? -18.243 -1.099  -4.659  1.00 96.79 336 A 1 
ATOM   2708 C  CE1 . PHE A 1 336 ? -20.299 -1.958  -2.959  1.00 96.40 336 A 1 
ATOM   2709 C  CE2 . PHE A 1 336 ? -18.437 -0.461  -3.426  1.00 96.44 336 A 1 
ATOM   2710 C  CZ  . PHE A 1 336 ? -19.469 -0.890  -2.579  1.00 96.75 336 A 1 
ATOM   2711 N  N   . ASN A 1 337 ? -16.926 -4.773  -4.308  1.00 97.28 337 A 1 
ATOM   2712 C  CA  . ASN A 1 337 ? -16.999 -5.627  -3.137  1.00 96.83 337 A 1 
ATOM   2713 C  C   . ASN A 1 337 ? -17.772 -4.901  -2.029  1.00 97.00 337 A 1 
ATOM   2714 O  O   . ASN A 1 337 ? -18.928 -5.241  -1.763  1.00 96.21 337 A 1 
ATOM   2715 C  CB  . ASN A 1 337 ? -15.584 -6.092  -2.724  1.00 95.97 337 A 1 
ATOM   2716 C  CG  . ASN A 1 337 ? -15.641 -7.078  -1.569  1.00 94.13 337 A 1 
ATOM   2717 O  OD1 . ASN A 1 337 ? -16.694 -7.408  -1.069  1.00 89.48 337 A 1 
ATOM   2718 N  ND2 . ASN A 1 337 ? -14.528 -7.589  -1.111  1.00 87.99 337 A 1 
ATOM   2719 N  N   . TYR A 1 338 ? -17.180 -3.855  -1.448  1.00 97.49 338 A 1 
ATOM   2720 C  CA  . TYR A 1 338 ? -17.811 -3.058  -0.396  1.00 97.79 338 A 1 
ATOM   2721 C  C   . TYR A 1 338 ? -17.239 -1.635  -0.346  1.00 98.07 338 A 1 
ATOM   2722 O  O   . TYR A 1 338 ? -16.174 -1.348  -0.887  1.00 98.03 338 A 1 
ATOM   2723 C  CB  . TYR A 1 338 ? -17.657 -3.778  0.954   1.00 97.52 338 A 1 
ATOM   2724 C  CG  . TYR A 1 338 ? -16.290 -3.633  1.586   1.00 97.82 338 A 1 
ATOM   2725 C  CD1 . TYR A 1 338 ? -15.216 -4.477  1.229   1.00 97.46 338 A 1 
ATOM   2726 C  CD2 . TYR A 1 338 ? -16.091 -2.636  2.555   1.00 97.54 338 A 1 
ATOM   2727 C  CE1 . TYR A 1 338 ? -13.956 -4.316  1.827   1.00 97.06 338 A 1 
ATOM   2728 C  CE2 . TYR A 1 338 ? -14.843 -2.472  3.162   1.00 97.12 338 A 1 
ATOM   2729 C  CZ  . TYR A 1 338 ? -13.777 -3.313  2.801   1.00 97.21 338 A 1 
ATOM   2730 O  OH  . TYR A 1 338 ? -12.572 -3.129  3.406   1.00 96.43 338 A 1 
ATOM   2731 N  N   . GLY A 1 339 ? -17.948 -0.741  0.350   1.00 98.06 339 A 1 
ATOM   2732 C  CA  . GLY A 1 339 ? -17.464 0.594   0.697   1.00 98.12 339 A 1 
ATOM   2733 C  C   . GLY A 1 339 ? -17.359 0.767   2.211   1.00 98.21 339 A 1 
ATOM   2734 O  O   . GLY A 1 339 ? -18.184 0.235   2.956   1.00 97.66 339 A 1 
ATOM   2735 N  N   . SER A 1 340 ? -16.393 1.552   2.696   1.00 98.02 340 A 1 
ATOM   2736 C  CA  . SER A 1 340 ? -16.200 1.787   4.134   1.00 98.01 340 A 1 
ATOM   2737 C  C   . SER A 1 340 ? -17.441 2.381   4.811   1.00 97.85 340 A 1 
ATOM   2738 O  O   . SER A 1 340 ? -17.788 1.996   5.922   1.00 97.18 340 A 1 
ATOM   2739 C  CB  . SER A 1 340 ? -14.992 2.701   4.359   1.00 97.91 340 A 1 
ATOM   2740 O  OG  . SER A 1 340 ? -15.159 3.953   3.721   1.00 97.46 340 A 1 
ATOM   2741 N  N   . SER A 1 341 ? -18.148 3.271   4.117   1.00 98.03 341 A 1 
ATOM   2742 C  CA  . SER A 1 341 ? -19.388 3.868   4.608   1.00 97.58 341 A 1 
ATOM   2743 C  C   . SER A 1 341 ? -20.540 2.857   4.628   1.00 97.46 341 A 1 
ATOM   2744 O  O   . SER A 1 341 ? -21.168 2.655   5.665   1.00 95.90 341 A 1 
ATOM   2745 C  CB  . SER A 1 341 ? -19.737 5.085   3.744   1.00 96.60 341 A 1 
ATOM   2746 O  OG  . SER A 1 341 ? -20.917 5.701   4.219   1.00 81.15 341 A 1 
ATOM   2747 N  N   . SER A 1 342 ? -20.789 2.163   3.518   1.00 97.21 342 A 1 
ATOM   2748 C  CA  . SER A 1 342 ? -21.916 1.224   3.411   1.00 96.55 342 A 1 
ATOM   2749 C  C   . SER A 1 342 ? -21.747 -0.029  4.277   1.00 96.85 342 A 1 
ATOM   2750 O  O   . SER A 1 342 ? -22.733 -0.578  4.751   1.00 95.03 342 A 1 
ATOM   2751 C  CB  . SER A 1 342 ? -22.134 0.816   1.954   1.00 94.94 342 A 1 
ATOM   2752 O  OG  . SER A 1 342 ? -20.985 0.197   1.393   1.00 87.73 342 A 1 
ATOM   2753 N  N   . GLU A 1 343 ? -20.513 -0.475  4.491   1.00 97.03 343 A 1 
ATOM   2754 C  CA  . GLU A 1 343 ? -20.226 -1.727  5.187   1.00 96.93 343 A 1 
ATOM   2755 C  C   . GLU A 1 343 ? -20.095 -1.560  6.696   1.00 97.09 343 A 1 
ATOM   2756 O  O   . GLU A 1 343 ? -20.607 -2.384  7.455   1.00 95.37 343 A 1 
ATOM   2757 C  CB  . GLU A 1 343 ? -18.956 -2.338  4.591   1.00 95.68 343 A 1 
ATOM   2758 C  CG  . GLU A 1 343 ? -18.816 -3.836  4.858   1.00 91.99 343 A 1 
ATOM   2759 C  CD  . GLU A 1 343 ? -19.820 -4.679  4.056   1.00 94.40 343 A 1 
ATOM   2760 O  OE1 . GLU A 1 343 ? -19.509 -5.843  3.737   1.00 88.94 343 A 1 
ATOM   2761 O  OE2 . GLU A 1 343 ? -20.971 -4.249  3.846   1.00 89.85 343 A 1 
ATOM   2762 N  N   . TYR A 1 344 ? -19.440 -0.477  7.123   1.00 97.76 344 A 1 
ATOM   2763 C  CA  . TYR A 1 344 ? -19.093 -0.242  8.524   1.00 97.75 344 A 1 
ATOM   2764 C  C   . TYR A 1 344 ? -19.788 0.978   9.147   1.00 97.69 344 A 1 
ATOM   2765 O  O   . TYR A 1 344 ? -19.710 1.172   10.363  1.00 95.96 344 A 1 
ATOM   2766 C  CB  . TYR A 1 344 ? -17.570 -0.159  8.648   1.00 97.52 344 A 1 
ATOM   2767 C  CG  . TYR A 1 344 ? -16.816 -1.355  8.109   1.00 97.75 344 A 1 
ATOM   2768 C  CD1 . TYR A 1 344 ? -17.181 -2.666  8.476   1.00 96.96 344 A 1 
ATOM   2769 C  CD2 . TYR A 1 344 ? -15.720 -1.168  7.249   1.00 97.00 344 A 1 
ATOM   2770 C  CE1 . TYR A 1 344 ? -16.473 -3.775  7.997   1.00 96.29 344 A 1 
ATOM   2771 C  CE2 . TYR A 1 344 ? -14.993 -2.277  6.762   1.00 96.38 344 A 1 
ATOM   2772 C  CZ  . TYR A 1 344 ? -15.376 -3.571  7.142   1.00 96.73 344 A 1 
ATOM   2773 O  OH  . TYR A 1 344 ? -14.673 -4.659  6.681   1.00 95.61 344 A 1 
ATOM   2774 N  N   . GLY A 1 345 ? -20.477 1.781   8.344   1.00 96.62 345 A 1 
ATOM   2775 C  CA  . GLY A 1 345 ? -21.112 3.013   8.800   1.00 96.35 345 A 1 
ATOM   2776 C  C   . GLY A 1 345 ? -20.131 4.137   9.134   1.00 97.11 345 A 1 
ATOM   2777 O  O   . GLY A 1 345 ? -20.478 5.035   9.898   1.00 95.38 345 A 1 
ATOM   2778 N  N   . LEU A 1 346 ? -18.910 4.083   8.589   1.00 97.06 346 A 1 
ATOM   2779 C  CA  . LEU A 1 346 ? -17.899 5.119   8.790   1.00 97.20 346 A 1 
ATOM   2780 C  C   . LEU A 1 346 ? -18.334 6.407   8.092   1.00 97.11 346 A 1 
ATOM   2781 O  O   . LEU A 1 346 ? -18.661 6.387   6.906   1.00 95.92 346 A 1 
ATOM   2782 C  CB  . LEU A 1 346 ? -16.529 4.654   8.271   1.00 96.66 346 A 1 
ATOM   2783 C  CG  . LEU A 1 346 ? -15.982 3.371   8.925   1.00 95.73 346 A 1 
ATOM   2784 C  CD1 . LEU A 1 346 ? -14.705 2.927   8.213   1.00 94.00 346 A 1 
ATOM   2785 C  CD2 . LEU A 1 346 ? -15.665 3.569   10.404  1.00 93.29 346 A 1 
ATOM   2786 N  N   . LYS A 1 347 ? -18.313 7.530   8.824   1.00 97.63 347 A 1 
ATOM   2787 C  CA  . LYS A 1 347 ? -18.658 8.865   8.284   1.00 97.17 347 A 1 
ATOM   2788 C  C   . LYS A 1 347 ? -17.496 9.494   7.517   1.00 97.48 347 A 1 
ATOM   2789 O  O   . LYS A 1 347 ? -17.703 10.299  6.621   1.00 95.79 347 A 1 
ATOM   2790 C  CB  . LYS A 1 347 ? -19.075 9.781   9.425   1.00 95.95 347 A 1 
ATOM   2791 C  CG  . LYS A 1 347 ? -20.324 9.274   10.148  1.00 90.61 347 A 1 
ATOM   2792 C  CD  . LYS A 1 347 ? -20.646 10.214  11.310  1.00 83.34 347 A 1 
ATOM   2793 C  CE  . LYS A 1 347 ? -21.833 9.682   12.077  1.00 74.27 347 A 1 
ATOM   2794 N  NZ  . LYS A 1 347 ? -22.077 10.505  13.297  1.00 63.59 347 A 1 
ATOM   2795 N  N   . GLU A 1 348 ? -16.278 9.131   7.902   1.00 98.21 348 A 1 
ATOM   2796 C  CA  . GLU A 1 348 ? -15.012 9.539   7.308   1.00 98.33 348 A 1 
ATOM   2797 C  C   . GLU A 1 348 ? -13.916 8.536   7.712   1.00 98.64 348 A 1 
ATOM   2798 O  O   . GLU A 1 348 ? -14.116 7.700   8.608   1.00 98.43 348 A 1 
ATOM   2799 C  CB  . GLU A 1 348 ? -14.650 10.965  7.747   1.00 97.43 348 A 1 
ATOM   2800 C  CG  . GLU A 1 348 ? -14.518 11.132  9.269   1.00 95.20 348 A 1 
ATOM   2801 C  CD  . GLU A 1 348 ? -14.104 12.535  9.708   1.00 95.19 348 A 1 
ATOM   2802 O  OE1 . GLU A 1 348 ? -13.697 12.653  10.886  1.00 90.31 348 A 1 
ATOM   2803 O  OE2 . GLU A 1 348 ? -14.177 13.489  8.902   1.00 91.91 348 A 1 
ATOM   2804 N  N   . LEU A 1 349 ? -12.755 8.620   7.085   1.00 98.66 349 A 1 
ATOM   2805 C  CA  . LEU A 1 349 ? -11.604 7.765   7.386   1.00 98.72 349 A 1 
ATOM   2806 C  C   . LEU A 1 349 ? -10.722 8.395   8.484   1.00 98.77 349 A 1 
ATOM   2807 O  O   . LEU A 1 349 ? -9.536  8.641   8.287   1.00 98.55 349 A 1 
ATOM   2808 C  CB  . LEU A 1 349 ? -10.843 7.437   6.084   1.00 98.71 349 A 1 
ATOM   2809 C  CG  . LEU A 1 349 ? -11.679 6.775   4.975   1.00 98.53 349 A 1 
ATOM   2810 C  CD1 . LEU A 1 349 ? -10.773 6.435   3.785   1.00 98.36 349 A 1 
ATOM   2811 C  CD2 . LEU A 1 349 ? -12.348 5.475   5.430   1.00 98.22 349 A 1 
ATOM   2812 N  N   . SER A 1 350 ? -11.316 8.675   9.642   1.00 98.72 350 A 1 
ATOM   2813 C  CA  . SER A 1 350 ? -10.638 9.300   10.776  1.00 98.77 350 A 1 
ATOM   2814 C  C   . SER A 1 350 ? -10.312 8.303   11.897  1.00 98.75 350 A 1 
ATOM   2815 O  O   . SER A 1 350 ? -11.014 7.301   12.058  1.00 98.68 350 A 1 
ATOM   2816 C  CB  . SER A 1 350 ? -11.457 10.471  11.322  1.00 98.53 350 A 1 
ATOM   2817 O  OG  . SER A 1 350 ? -12.639 10.064  11.955  1.00 97.93 350 A 1 
ATOM   2818 N  N   . PRO A 1 351 ? -9.295  8.583   12.731  1.00 98.74 351 A 1 
ATOM   2819 C  CA  . PRO A 1 351 ? -8.971  7.743   13.884  1.00 98.65 351 A 1 
ATOM   2820 C  C   . PRO A 1 351 ? -10.175 7.496   14.796  1.00 98.61 351 A 1 
ATOM   2821 O  O   . PRO A 1 351 ? -10.411 6.367   15.216  1.00 98.46 351 A 1 
ATOM   2822 C  CB  . PRO A 1 351 ? -7.849  8.471   14.631  1.00 98.53 351 A 1 
ATOM   2823 C  CG  . PRO A 1 351 ? -7.159  9.267   13.532  1.00 97.91 351 A 1 
ATOM   2824 C  CD  . PRO A 1 351 ? -8.312  9.657   12.603  1.00 98.57 351 A 1 
ATOM   2825 N  N   . LYS A 1 352 ? -10.980 8.520   15.043  1.00 98.66 352 A 1 
ATOM   2826 C  CA  . LYS A 1 352 ? -12.179 8.425   15.886  1.00 98.44 352 A 1 
ATOM   2827 C  C   . LYS A 1 352 ? -13.196 7.423   15.348  1.00 98.59 352 A 1 
ATOM   2828 O  O   . LYS A 1 352 ? -13.721 6.614   16.115  1.00 98.23 352 A 1 
ATOM   2829 C  CB  . LYS A 1 352 ? -12.793 9.830   16.027  1.00 97.84 352 A 1 
ATOM   2830 C  CG  . LYS A 1 352 ? -14.003 9.825   16.972  1.00 88.11 352 A 1 
ATOM   2831 C  CD  . LYS A 1 352 ? -14.590 11.234  17.094  1.00 83.15 352 A 1 
ATOM   2832 C  CE  . LYS A 1 352 ? -15.815 11.197  18.000  1.00 68.56 352 A 1 
ATOM   2833 N  NZ  . LYS A 1 352 ? -16.435 12.533  18.125  1.00 60.71 352 A 1 
ATOM   2834 N  N   . GLU A 1 353 ? -13.482 7.449   14.049  1.00 98.64 353 A 1 
ATOM   2835 C  CA  . GLU A 1 353 ? -14.438 6.519   13.432  1.00 98.67 353 A 1 
ATOM   2836 C  C   . GLU A 1 353 ? -13.916 5.074   13.470  1.00 98.79 353 A 1 
ATOM   2837 O  O   . GLU A 1 353 ? -14.671 4.147   13.778  1.00 98.50 353 A 1 
ATOM   2838 C  CB  . GLU A 1 353 ? -14.752 6.963   12.000  1.00 98.51 353 A 1 
ATOM   2839 C  CG  . GLU A 1 353 ? -15.592 8.250   11.908  1.00 97.25 353 A 1 
ATOM   2840 C  CD  . GLU A 1 353 ? -17.044 8.058   12.378  1.00 97.30 353 A 1 
ATOM   2841 O  OE1 . GLU A 1 353 ? -17.487 8.803   13.273  1.00 93.60 353 A 1 
ATOM   2842 O  OE2 . GLU A 1 353 ? -17.742 7.193   11.819  1.00 94.69 353 A 1 
ATOM   2843 N  N   . PHE A 1 354 ? -12.610 4.865   13.254  1.00 98.71 354 A 1 
ATOM   2844 C  CA  . PHE A 1 354 ? -11.997 3.544   13.337  1.00 98.73 354 A 1 
ATOM   2845 C  C   . PHE A 1 354 ? -11.865 3.024   14.775  1.00 98.75 354 A 1 
ATOM   2846 O  O   . PHE A 1 354 ? -12.003 1.818   14.999  1.00 98.49 354 A 1 
ATOM   2847 C  CB  . PHE A 1 354 ? -10.658 3.537   12.606  1.00 98.75 354 A 1 
ATOM   2848 C  CG  . PHE A 1 354 ? -10.807 3.340   11.113  1.00 98.76 354 A 1 
ATOM   2849 C  CD1 . PHE A 1 354 ? -10.928 2.042   10.591  1.00 98.49 354 A 1 
ATOM   2850 C  CD2 . PHE A 1 354 ? -10.850 4.445   10.247  1.00 98.46 354 A 1 
ATOM   2851 C  CE1 . PHE A 1 354 ? -11.084 1.845   9.208   1.00 98.15 354 A 1 
ATOM   2852 C  CE2 . PHE A 1 354 ? -11.011 4.255   8.861   1.00 98.10 354 A 1 
ATOM   2853 C  CZ  . PHE A 1 354 ? -11.125 2.953   8.347   1.00 98.24 354 A 1 
ATOM   2854 N  N   . GLU A 1 355 ? -11.675 3.884   15.776  1.00 98.66 355 A 1 
ATOM   2855 C  CA  . GLU A 1 355 ? -11.736 3.492   17.189  1.00 98.50 355 A 1 
ATOM   2856 C  C   . GLU A 1 355 ? -13.137 3.022   17.588  1.00 98.52 355 A 1 
ATOM   2857 O  O   . GLU A 1 355 ? -13.278 1.997   18.259  1.00 98.16 355 A 1 
ATOM   2858 C  CB  . GLU A 1 355 ? -11.303 4.658   18.090  1.00 98.32 355 A 1 
ATOM   2859 C  CG  . GLU A 1 355 ? -9.795  4.853   18.022  1.00 96.12 355 A 1 
ATOM   2860 C  CD  . GLU A 1 355 ? -9.270  5.959   18.929  1.00 94.47 355 A 1 
ATOM   2861 O  OE1 . GLU A 1 355 ? -8.085  5.841   19.313  1.00 87.22 355 A 1 
ATOM   2862 O  OE2 . GLU A 1 355 ? -9.966  6.940   19.268  1.00 89.30 355 A 1 
ATOM   2863 N  N   . ILE A 1 356 ? -14.177 3.714   17.118  1.00 98.55 356 A 1 
ATOM   2864 C  CA  . ILE A 1 356 ? -15.566 3.297   17.310  1.00 98.49 356 A 1 
ATOM   2865 C  C   . ILE A 1 356 ? -15.809 1.947   16.616  1.00 98.47 356 A 1 
ATOM   2866 O  O   . ILE A 1 356 ? -16.419 1.056   17.211  1.00 98.22 356 A 1 
ATOM   2867 C  CB  . ILE A 1 356 ? -16.541 4.385   16.809  1.00 98.19 356 A 1 
ATOM   2868 C  CG1 . ILE A 1 356 ? -16.463 5.631   17.721  1.00 96.83 356 A 1 
ATOM   2869 C  CG2 . ILE A 1 356 ? -17.988 3.859   16.761  1.00 96.84 356 A 1 
ATOM   2870 C  CD1 . ILE A 1 356 ? -17.106 6.892   17.104  1.00 93.76 356 A 1 
ATOM   2871 N  N   . LEU A 1 357 ? -15.322 1.769   15.387  1.00 98.54 357 A 1 
ATOM   2872 C  CA  . LEU A 1 357 ? -15.427 0.499   14.662  1.00 98.54 357 A 1 
ATOM   2873 C  C   . LEU A 1 357 ? -14.742 -0.639  15.422  1.00 98.55 357 A 1 
ATOM   2874 O  O   . LEU A 1 357 ? -15.359 -1.690  15.616  1.00 98.40 357 A 1 
ATOM   2875 C  CB  . LEU A 1 357 ? -14.852 0.665   13.248  1.00 98.48 357 A 1 
ATOM   2876 C  CG  . LEU A 1 357 ? -14.882 -0.627  12.411  1.00 98.21 357 A 1 
ATOM   2877 C  CD1 . LEU A 1 357 ? -16.311 -1.135  12.200  1.00 97.74 357 A 1 
ATOM   2878 C  CD2 . LEU A 1 357 ? -14.249 -0.387  11.048  1.00 97.59 357 A 1 
ATOM   2879 N  N   . ALA A 1 358 ? -13.518 -0.441  15.905  1.00 98.52 358 A 1 
ATOM   2880 C  CA  . ALA A 1 358 ? -12.788 -1.438  16.679  1.00 98.42 358 A 1 
ATOM   2881 C  C   . ALA A 1 358 ? -13.553 -1.832  17.957  1.00 98.24 358 A 1 
ATOM   2882 O  O   . ALA A 1 358 ? -13.753 -3.012  18.226  1.00 97.90 358 A 1 
ATOM   2883 C  CB  . ALA A 1 358 ? -11.381 -0.899  16.979  1.00 98.27 358 A 1 
ATOM   2884 N  N   . ALA A 1 359 ? -14.082 -0.855  18.698  1.00 98.49 359 A 1 
ATOM   2885 C  CA  . ALA A 1 359 ? -14.890 -1.110  19.892  1.00 98.29 359 A 1 
ATOM   2886 C  C   . ALA A 1 359 ? -16.202 -1.858  19.583  1.00 98.15 359 A 1 
ATOM   2887 O  O   . ALA A 1 359 ? -16.669 -2.665  20.397  1.00 97.56 359 A 1 
ATOM   2888 C  CB  . ALA A 1 359 ? -15.159 0.228   20.585  1.00 98.08 359 A 1 
ATOM   2889 N  N   . ARG A 1 360 ? -16.804 -1.615  18.409  1.00 98.36 360 A 1 
ATOM   2890 C  CA  . ARG A 1 360 ? -17.963 -2.385  17.939  1.00 98.18 360 A 1 
ATOM   2891 C  C   . ARG A 1 360 ? -17.576 -3.818  17.582  1.00 98.03 360 A 1 
ATOM   2892 O  O   . ARG A 1 360 ? -18.278 -4.733  18.006  1.00 97.61 360 A 1 
ATOM   2893 C  CB  . ARG A 1 360 ? -18.626 -1.681  16.749  1.00 97.89 360 A 1 
ATOM   2894 C  CG  . ARG A 1 360 ? -19.403 -0.419  17.156  1.00 93.74 360 A 1 
ATOM   2895 C  CD  . ARG A 1 360 ? -19.875 0.370   15.920  1.00 91.94 360 A 1 
ATOM   2896 N  NE  . ARG A 1 360 ? -20.799 -0.419  15.086  1.00 86.49 360 A 1 
ATOM   2897 C  CZ  . ARG A 1 360 ? -21.023 -0.270  13.785  1.00 83.91 360 A 1 
ATOM   2898 N  NH1 . ARG A 1 360 ? -20.458 0.673   13.091  1.00 76.29 360 A 1 
ATOM   2899 N  NH2 . ARG A 1 360 ? -21.818 -1.086  13.156  1.00 74.76 360 A 1 
ATOM   2900 N  N   . MET A 1 361 ? -16.463 -4.031  16.880  1.00 97.98 361 A 1 
ATOM   2901 C  CA  . MET A 1 361 ? -15.978 -5.368  16.502  1.00 97.59 361 A 1 
ATOM   2902 C  C   . MET A 1 361 ? -15.600 -6.239  17.710  1.00 97.13 361 A 1 
ATOM   2903 O  O   . MET A 1 361 ? -15.776 -7.455  17.665  1.00 96.36 361 A 1 
ATOM   2904 C  CB  . MET A 1 361 ? -14.774 -5.267  15.558  1.00 97.49 361 A 1 
ATOM   2905 C  CG  . MET A 1 361 ? -15.153 -4.733  14.177  1.00 96.07 361 A 1 
ATOM   2906 S  SD  . MET A 1 361 ? -13.848 -4.881  12.920  1.00 94.89 361 A 1 
ATOM   2907 C  CE  . MET A 1 361 ? -12.512 -3.904  13.620  1.00 86.67 361 A 1 
ATOM   2908 N  N   . ASP A 1 362 ? -15.148 -5.651  18.810  1.00 97.04 362 A 1 
ATOM   2909 C  CA  . ASP A 1 362 ? -14.916 -6.396  20.056  1.00 96.24 362 A 1 
ATOM   2910 C  C   . ASP A 1 362 ? -16.187 -7.060  20.593  1.00 95.95 362 A 1 
ATOM   2911 O  O   . ASP A 1 362 ? -16.151 -8.198  21.058  1.00 94.56 362 A 1 
ATOM   2912 C  CB  . ASP A 1 362 ? -14.372 -5.463  21.142  1.00 95.38 362 A 1 
ATOM   2913 C  CG  . ASP A 1 362 ? -12.880 -5.197  21.047  1.00 93.89 362 A 1 
ATOM   2914 O  OD1 . ASP A 1 362 ? -12.156 -5.875  20.283  1.00 91.19 362 A 1 
ATOM   2915 O  OD2 . ASP A 1 362 ? -12.442 -4.265  21.751  1.00 90.82 362 A 1 
ATOM   2916 N  N   . LYS A 1 363 ? -17.309 -6.333  20.519  1.00 96.43 363 A 1 
ATOM   2917 C  CA  . LYS A 1 363 ? -18.593 -6.734  21.109  1.00 96.14 363 A 1 
ATOM   2918 C  C   . LYS A 1 363 ? -19.490 -7.493  20.135  1.00 96.02 363 A 1 
ATOM   2919 O  O   . LYS A 1 363 ? -20.268 -8.340  20.549  1.00 94.55 363 A 1 
ATOM   2920 C  CB  . LYS A 1 363 ? -19.316 -5.491  21.645  1.00 95.61 363 A 1 
ATOM   2921 C  CG  . LYS A 1 363 ? -18.523 -4.799  22.762  1.00 89.47 363 A 1 
ATOM   2922 C  CD  . LYS A 1 363 ? -19.263 -3.554  23.271  1.00 83.05 363 A 1 
ATOM   2923 C  CE  . LYS A 1 363 ? -18.410 -2.864  24.332  1.00 73.69 363 A 1 
ATOM   2924 N  NZ  . LYS A 1 363 ? -19.077 -1.667  24.896  1.00 63.56 363 A 1 
ATOM   2925 N  N   . ASP A 1 364 ? -19.401 -7.189  18.851  1.00 96.48 364 A 1 
ATOM   2926 C  CA  . ASP A 1 364 ? -20.237 -7.742  17.788  1.00 96.62 364 A 1 
ATOM   2927 C  C   . ASP A 1 364 ? -19.421 -8.697  16.903  1.00 96.72 364 A 1 
ATOM   2928 O  O   . ASP A 1 364 ? -18.666 -8.310  16.020  1.00 96.50 364 A 1 
ATOM   2929 C  CB  . ASP A 1 364 ? -20.890 -6.596  17.007  1.00 96.52 364 A 1 
ATOM   2930 C  CG  . ASP A 1 364 ? -21.853 -7.080  15.921  1.00 96.26 364 A 1 
ATOM   2931 O  OD1 . ASP A 1 364 ? -21.851 -8.290  15.602  1.00 94.67 364 A 1 
ATOM   2932 O  OD2 . ASP A 1 364 ? -22.574 -6.219  15.373  1.00 93.90 364 A 1 
ATOM   2933 N  N   . LEU A 1 365 ? -19.617 -10.007 17.164  1.00 95.55 365 A 1 
ATOM   2934 C  CA  . LEU A 1 365 ? -18.941 -11.062 16.418  1.00 94.92 365 A 1 
ATOM   2935 C  C   . LEU A 1 365 ? -19.359 -11.096 14.943  1.00 95.30 365 A 1 
ATOM   2936 O  O   . LEU A 1 365 ? -18.547 -11.486 14.101  1.00 95.05 365 A 1 
ATOM   2937 C  CB  . LEU A 1 365 ? -19.188 -12.403 17.114  1.00 93.52 365 A 1 
ATOM   2938 C  CG  . LEU A 1 365 ? -18.413 -13.580 16.500  1.00 83.77 365 A 1 
ATOM   2939 C  CD1 . LEU A 1 365 ? -16.892 -13.404 16.612  1.00 81.83 365 A 1 
ATOM   2940 C  CD2 . LEU A 1 365 ? -18.786 -14.882 17.217  1.00 82.50 365 A 1 
ATOM   2941 N  N   . GLN A 1 366 ? -20.601 -10.720 14.593  1.00 95.55 366 A 1 
ATOM   2942 C  CA  . GLN A 1 366 ? -21.015 -10.667 13.192  1.00 95.53 366 A 1 
ATOM   2943 C  C   . GLN A 1 366 ? -20.271 -9.563  12.442  1.00 96.15 366 A 1 
ATOM   2944 O  O   . GLN A 1 366 ? -19.775 -9.810  11.349  1.00 95.94 366 A 1 
ATOM   2945 C  CB  . GLN A 1 366 ? -22.531 -10.439 13.063  1.00 94.93 366 A 1 
ATOM   2946 C  CG  . GLN A 1 366 ? -23.323 -11.744 13.208  1.00 81.41 366 A 1 
ATOM   2947 C  CD  . GLN A 1 366 ? -24.810 -11.543 12.892  1.00 73.78 366 A 1 
ATOM   2948 O  OE1 . GLN A 1 366 ? -25.327 -10.448 12.813  1.00 66.52 366 A 1 
ATOM   2949 N  NE2 . GLN A 1 366 ? -25.548 -12.598 12.677  1.00 62.63 366 A 1 
ATOM   2950 N  N   . LEU A 1 367 ? -20.118 -8.396  13.057  1.00 96.68 367 A 1 
ATOM   2951 C  CA  . LEU A 1 367 ? -19.349 -7.291  12.482  1.00 97.16 367 A 1 
ATOM   2952 C  C   . LEU A 1 367 ? -17.871 -7.667  12.330  1.00 97.48 367 A 1 
ATOM   2953 O  O   . LEU A 1 367 ? -17.291 -7.441  11.271  1.00 97.37 367 A 1 
ATOM   2954 C  CB  . LEU A 1 367 ? -19.526 -6.054  13.367  1.00 97.37 367 A 1 
ATOM   2955 C  CG  . LEU A 1 367 ? -18.802 -4.806  12.842  1.00 96.98 367 A 1 
ATOM   2956 C  CD1 . LEU A 1 367 ? -19.338 -4.350  11.489  1.00 96.51 367 A 1 
ATOM   2957 C  CD2 . LEU A 1 367 ? -19.002 -3.666  13.846  1.00 96.22 367 A 1 
ATOM   2958 N  N   . PHE A 1 368 ? -17.270 -8.307  13.341  1.00 97.27 368 A 1 
ATOM   2959 C  CA  . PHE A 1 368 ? -15.900 -8.796  13.234  1.00 97.07 368 A 1 
ATOM   2960 C  C   . PHE A 1 368 ? -15.745 -9.838  12.112  1.00 97.07 368 A 1 
ATOM   2961 O  O   . PHE A 1 368 ? -14.791 -9.778  11.352  1.00 97.05 368 A 1 
ATOM   2962 C  CB  . PHE A 1 368 ? -15.445 -9.394  14.572  1.00 96.82 368 A 1 
ATOM   2963 C  CG  . PHE A 1 368 ? -14.049 -9.983  14.477  1.00 96.90 368 A 1 
ATOM   2964 C  CD1 . PHE A 1 368 ? -13.879 -11.357 14.218  1.00 96.57 368 A 1 
ATOM   2965 C  CD2 . PHE A 1 368 ? -12.924 -9.144  14.503  1.00 96.65 368 A 1 
ATOM   2966 C  CE1 . PHE A 1 368 ? -12.599 -11.881 13.982  1.00 96.16 368 A 1 
ATOM   2967 C  CE2 . PHE A 1 368 ? -11.636 -9.664  14.266  1.00 96.09 368 A 1 
ATOM   2968 C  CZ  . PHE A 1 368 ? -11.484 -11.033 13.995  1.00 96.13 368 A 1 
ATOM   2969 N  N   . ASN A 1 369 ? -16.687 -10.775 11.980  1.00 96.49 369 A 1 
ATOM   2970 C  CA  . ASN A 1 369 ? -16.640 -11.775 10.913  1.00 96.03 369 A 1 
ATOM   2971 C  C   . ASN A 1 369 ? -16.748 -11.131 9.527   1.00 96.25 369 A 1 
ATOM   2972 O  O   . ASN A 1 369 ? -16.090 -11.591 8.604   1.00 96.06 369 A 1 
ATOM   2973 C  CB  . ASN A 1 369 ? -17.762 -12.796 11.119  1.00 95.39 369 A 1 
ATOM   2974 C  CG  . ASN A 1 369 ? -17.537 -13.749 12.280  1.00 92.98 369 A 1 
ATOM   2975 O  OD1 . ASN A 1 369 ? -16.458 -13.963 12.792  1.00 88.52 369 A 1 
ATOM   2976 N  ND2 . ASN A 1 369 ? -18.589 -14.416 12.704  1.00 87.49 369 A 1 
ATOM   2977 N  N   . LYS A 1 370 ? -17.540 -10.061 9.394   1.00 96.48 370 A 1 
ATOM   2978 C  CA  . LYS A 1 370 ? -17.644 -9.280  8.161   1.00 96.40 370 A 1 
ATOM   2979 C  C   . LYS A 1 370 ? -16.308 -8.607  7.812   1.00 96.90 370 A 1 
ATOM   2980 O  O   . LYS A 1 370 ? -15.810 -8.766  6.707   1.00 96.65 370 A 1 
ATOM   2981 C  CB  . LYS A 1 370 ? -18.776 -8.258  8.317   1.00 95.46 370 A 1 
ATOM   2982 C  CG  . LYS A 1 370 ? -19.405 -7.905  6.962   1.00 87.55 370 A 1 
ATOM   2983 C  CD  . LYS A 1 370 ? -20.476 -6.823  7.146   1.00 85.57 370 A 1 
ATOM   2984 C  CE  . LYS A 1 370 ? -21.408 -6.825  5.938   1.00 76.59 370 A 1 
ATOM   2985 N  NZ  . LYS A 1 370 ? -22.146 -5.557  5.815   1.00 71.15 370 A 1 
ATOM   2986 N  N   . TYR A 1 371 ? -15.686 -7.955  8.800   1.00 97.01 371 A 1 
ATOM   2987 C  CA  . TYR A 1 371 ? -14.338 -7.410  8.672   1.00 97.32 371 A 1 
ATOM   2988 C  C   . TYR A 1 371 ? -13.322 -8.493  8.280   1.00 97.30 371 A 1 
ATOM   2989 O  O   . TYR A 1 371 ? -12.541 -8.309  7.360   1.00 97.18 371 A 1 
ATOM   2990 C  CB  . TYR A 1 371 ? -13.944 -6.724  9.984   1.00 97.48 371 A 1 
ATOM   2991 C  CG  . TYR A 1 371 ? -12.455 -6.505  10.128  1.00 97.54 371 A 1 
ATOM   2992 C  CD1 . TYR A 1 371 ? -11.675 -7.456  10.825  1.00 97.03 371 A 1 
ATOM   2993 C  CD2 . TYR A 1 371 ? -11.831 -5.403  9.526   1.00 97.13 371 A 1 
ATOM   2994 C  CE1 . TYR A 1 371 ? -10.284 -7.303  10.921  1.00 96.57 371 A 1 
ATOM   2995 C  CE2 . TYR A 1 371 ? -10.442 -5.238  9.617   1.00 96.50 371 A 1 
ATOM   2996 C  CZ  . TYR A 1 371 ? -9.669  -6.196  10.313  1.00 96.60 371 A 1 
ATOM   2997 O  OH  . TYR A 1 371 ? -8.316  -6.058  10.408  1.00 95.42 371 A 1 
ATOM   2998 N  N   . HIS A 1 372 ? -13.345 -9.647  8.937   1.00 96.82 372 A 1 
ATOM   2999 C  CA  . HIS A 1 372 ? -12.388 -10.717 8.660   1.00 96.32 372 A 1 
ATOM   3000 C  C   . HIS A 1 372 ? -12.622 -11.403 7.299   1.00 95.95 372 A 1 
ATOM   3001 O  O   . HIS A 1 372 ? -11.679 -11.904 6.694   1.00 95.21 372 A 1 
ATOM   3002 C  CB  . HIS A 1 372 ? -12.407 -11.731 9.802   1.00 95.63 372 A 1 
ATOM   3003 C  CG  . HIS A 1 372 ? -11.287 -12.728 9.683   1.00 94.34 372 A 1 
ATOM   3004 N  ND1 . HIS A 1 372 ? -11.305 -13.905 8.971   1.00 84.89 372 A 1 
ATOM   3005 C  CD2 . HIS A 1 372 ? -10.009 -12.585 10.184  1.00 85.43 372 A 1 
ATOM   3006 C  CE1 . HIS A 1 372 ? -10.091 -14.462 9.045   1.00 86.08 372 A 1 
ATOM   3007 N  NE2 . HIS A 1 372 ? -9.273  -13.684 9.771   1.00 87.60 372 A 1 
ATOM   3008 N  N   . LEU A 1 373 ? -13.861 -11.419 6.790   1.00 96.32 373 A 1 
ATOM   3009 C  CA  . LEU A 1 373 ? -14.140 -11.837 5.416   1.00 95.90 373 A 1 
ATOM   3010 C  C   . LEU A 1 373 ? -13.418 -10.913 4.422   1.00 95.77 373 A 1 
ATOM   3011 O  O   . LEU A 1 373 ? -12.663 -11.394 3.573   1.00 94.87 373 A 1 
ATOM   3012 C  CB  . LEU A 1 373 ? -15.660 -11.853 5.203   1.00 95.15 373 A 1 
ATOM   3013 C  CG  . LEU A 1 373 ? -16.100 -12.317 3.800   1.00 91.90 373 A 1 
ATOM   3014 C  CD1 . LEU A 1 373 ? -15.829 -13.815 3.595   1.00 89.43 373 A 1 
ATOM   3015 C  CD2 . LEU A 1 373 ? -17.592 -12.057 3.614   1.00 88.53 373 A 1 
ATOM   3016 N  N   . HIS A 1 374 ? -13.568 -9.598  4.583   1.00 96.87 374 A 1 
ATOM   3017 C  CA  . HIS A 1 374 ? -12.907 -8.603  3.735   1.00 96.78 374 A 1 
ATOM   3018 C  C   . HIS A 1 374 ? -11.388 -8.571  3.926   1.00 96.26 374 A 1 
ATOM   3019 O  O   . HIS A 1 374 ? -10.651 -8.448  2.939   1.00 95.36 374 A 1 
ATOM   3020 C  CB  . HIS A 1 374 ? -13.525 -7.222  4.000   1.00 96.88 374 A 1 
ATOM   3021 C  CG  . HIS A 1 374 ? -14.972 -7.153  3.608   1.00 97.05 374 A 1 
ATOM   3022 N  ND1 . HIS A 1 374 ? -15.545 -7.697  2.464   1.00 93.43 374 A 1 
ATOM   3023 C  CD2 . HIS A 1 374 ? -15.970 -6.539  4.319   1.00 93.68 374 A 1 
ATOM   3024 C  CE1 . HIS A 1 374 ? -16.859 -7.419  2.502   1.00 94.48 374 A 1 
ATOM   3025 N  NE2 . HIS A 1 374 ? -17.142 -6.721  3.602   1.00 94.66 374 A 1 
ATOM   3026 N  N   . PHE A 1 375 ? -10.886 -8.805  5.143   1.00 95.73 375 A 1 
ATOM   3027 C  CA  . PHE A 1 375 ? -9.451  -8.989  5.430   1.00 95.08 375 A 1 
ATOM   3028 C  C   . PHE A 1 375 ? -8.798  -10.047 4.531   1.00 94.19 375 A 1 
ATOM   3029 O  O   . PHE A 1 375 ? -7.628  -9.953  4.176   1.00 92.40 375 A 1 
ATOM   3030 C  CB  . PHE A 1 375 ? -9.321  -9.377  6.913   1.00 94.85 375 A 1 
ATOM   3031 C  CG  . PHE A 1 375 ? -7.919  -9.700  7.368   1.00 95.17 375 A 1 
ATOM   3032 C  CD1 . PHE A 1 375 ? -7.422  -11.013 7.285   1.00 93.75 375 A 1 
ATOM   3033 C  CD2 . PHE A 1 375 ? -7.102  -8.689  7.901   1.00 93.66 375 A 1 
ATOM   3034 C  CE1 . PHE A 1 375 ? -6.117  -11.309 7.726   1.00 92.81 375 A 1 
ATOM   3035 C  CE2 . PHE A 1 375 ? -5.806  -8.980  8.345   1.00 92.63 375 A 1 
ATOM   3036 C  CZ  . PHE A 1 375 ? -5.313  -10.289 8.253   1.00 93.15 375 A 1 
ATOM   3037 N  N   . ARG A 1 376 ? -9.569  -11.059 4.128   1.00 91.41 376 A 1 
ATOM   3038 C  CA  . ARG A 1 376 ? -9.158  -12.145 3.228   1.00 89.03 376 A 1 
ATOM   3039 C  C   . ARG A 1 376 ? -9.643  -11.947 1.783   1.00 88.33 376 A 1 
ATOM   3040 O  O   . ARG A 1 376 ? -9.643  -12.910 1.016   1.00 84.11 376 A 1 
ATOM   3041 C  CB  . ARG A 1 376 ? -9.660  -13.477 3.814   1.00 85.55 376 A 1 
ATOM   3042 C  CG  . ARG A 1 376 ? -9.021  -13.850 5.164   1.00 79.87 376 A 1 
ATOM   3043 C  CD  . ARG A 1 376 ? -7.753  -14.678 4.976   1.00 76.81 376 A 1 
ATOM   3044 N  NE  . ARG A 1 376 ? -7.217  -15.099 6.285   1.00 76.00 376 A 1 
ATOM   3045 C  CZ  . ARG A 1 376 ? -6.186  -15.891 6.486   1.00 72.89 376 A 1 
ATOM   3046 N  NH1 . ARG A 1 376 ? -5.513  -16.403 5.495   1.00 65.43 376 A 1 
ATOM   3047 N  NH2 . ARG A 1 376 ? -5.799  -16.173 7.699   1.00 67.12 376 A 1 
ATOM   3048 N  N   . ALA A 1 377 ? -10.063 -10.745 1.404   1.00 92.75 377 A 1 
ATOM   3049 C  CA  . ALA A 1 377 ? -10.650 -10.421 0.110   1.00 91.54 377 A 1 
ATOM   3050 C  C   . ALA A 1 377 ? -11.806 -11.366 -0.287  1.00 91.47 377 A 1 
ATOM   3051 O  O   . ALA A 1 377 ? -11.886 -11.848 -1.414  1.00 87.80 377 A 1 
ATOM   3052 C  CB  . ALA A 1 377 ? -9.536  -10.298 -0.937  1.00 89.95 377 A 1 
ATOM   3053 N  N   . ASP A 1 378 ? -12.667 -11.666 0.688   1.00 92.32 378 A 1 
ATOM   3054 C  CA  . ASP A 1 378 ? -13.852 -12.527 0.555   1.00 91.36 378 A 1 
ATOM   3055 C  C   . ASP A 1 378 ? -13.544 -13.987 0.132   1.00 89.86 378 A 1 
ATOM   3056 O  O   . ASP A 1 378 ? -14.425 -14.711 -0.340  1.00 85.33 378 A 1 
ATOM   3057 C  CB  . ASP A 1 378 ? -14.914 -11.865 -0.322  1.00 91.23 378 A 1 
ATOM   3058 C  CG  . ASP A 1 378 ? -15.422 -10.522 0.202   1.00 91.01 378 A 1 
ATOM   3059 O  OD1 . ASP A 1 378 ? -14.722 -9.830  0.963   1.00 86.19 378 A 1 
ATOM   3060 O  OD2 . ASP A 1 378 ? -16.544 -10.142 -0.207  1.00 86.65 378 A 1 
ATOM   3061 N  N   . THR A 1 379 ? -12.305 -14.440 0.334   1.00 87.46 379 A 1 
ATOM   3062 C  CA  . THR A 1 379 ? -11.950 -15.838 0.059   1.00 85.04 379 A 1 
ATOM   3063 C  C   . THR A 1 379 ? -12.657 -16.759 1.062   1.00 84.96 379 A 1 
ATOM   3064 O  O   . THR A 1 379 ? -12.460 -16.627 2.269   1.00 81.80 379 A 1 
ATOM   3065 C  CB  . THR A 1 379 ? -10.443 -16.065 0.099   1.00 82.49 379 A 1 
ATOM   3066 O  OG1 . THR A 1 379 ? -9.800  -15.159 -0.764  1.00 76.65 379 A 1 
ATOM   3067 C  CG2 . THR A 1 379 ? -10.071 -17.464 -0.386  1.00 75.83 379 A 1 
ATOM   3068 N  N   . PRO A 1 380 ? -13.471 -17.733 0.589   1.00 82.54 380 A 1 
ATOM   3069 C  CA  . PRO A 1 380 ? -14.235 -18.592 1.478   1.00 80.86 380 A 1 
ATOM   3070 C  C   . PRO A 1 380 ? -13.351 -19.588 2.242   1.00 81.56 380 A 1 
ATOM   3071 O  O   . PRO A 1 380 ? -12.231 -19.893 1.845   1.00 77.63 380 A 1 
ATOM   3072 C  CB  . PRO A 1 380 ? -15.258 -19.288 0.574   1.00 77.59 380 A 1 
ATOM   3073 C  CG  . PRO A 1 380 ? -14.542 -19.352 -0.772  1.00 75.78 380 A 1 
ATOM   3074 C  CD  . PRO A 1 380 ? -13.748 -18.048 -0.803  1.00 78.99 380 A 1 
ATOM   3075 N  N   . GLY A 1 381 ? -13.905 -20.160 3.329   1.00 80.25 381 A 1 
ATOM   3076 C  CA  . GLY A 1 381 ? -13.282 -21.258 4.086   1.00 79.96 381 A 1 
ATOM   3077 C  C   . GLY A 1 381 ? -12.408 -20.826 5.265   1.00 81.89 381 A 1 
ATOM   3078 O  O   . GLY A 1 381 ? -11.941 -21.683 6.016   1.00 78.12 381 A 1 
ATOM   3079 N  N   . PHE A 1 382 ? -12.220 -19.529 5.482   1.00 82.99 382 A 1 
ATOM   3080 C  CA  . PHE A 1 382 ? -11.487 -19.023 6.642   1.00 83.51 382 A 1 
ATOM   3081 C  C   . PHE A 1 382 ? -12.427 -18.674 7.797   1.00 85.11 382 A 1 
ATOM   3082 O  O   . PHE A 1 382 ? -13.439 -18.002 7.630   1.00 82.88 382 A 1 
ATOM   3083 C  CB  . PHE A 1 382 ? -10.605 -17.844 6.239   1.00 80.62 382 A 1 
ATOM   3084 C  CG  . PHE A 1 382 ? -9.513  -18.233 5.264   1.00 77.99 382 A 1 
ATOM   3085 C  CD1 . PHE A 1 382 ? -8.338  -18.859 5.726   1.00 74.60 382 A 1 
ATOM   3086 C  CD2 . PHE A 1 382 ? -9.687  -18.021 3.889   1.00 74.33 382 A 1 
ATOM   3087 C  CE1 . PHE A 1 382 ? -7.345  -19.253 4.821   1.00 70.84 382 A 1 
ATOM   3088 C  CE2 . PHE A 1 382 ? -8.694  -18.415 2.974   1.00 71.13 382 A 1 
ATOM   3089 C  CZ  . PHE A 1 382 ? -7.522  -19.029 3.443   1.00 71.62 382 A 1 
ATOM   3090 N  N   . THR A 1 383 ? -12.059 -19.119 9.006   1.00 87.39 383 A 1 
ATOM   3091 C  CA  . THR A 1 383 ? -12.713 -18.719 10.250  1.00 87.80 383 A 1 
ATOM   3092 C  C   . THR A 1 383 ? -11.694 -18.086 11.184  1.00 89.42 383 A 1 
ATOM   3093 O  O   . THR A 1 383 ? -10.533 -18.501 11.225  1.00 86.90 383 A 1 
ATOM   3094 C  CB  . THR A 1 383 ? -13.434 -19.887 10.950  1.00 84.05 383 A 1 
ATOM   3095 O  OG1 . THR A 1 383 ? -12.550 -20.932 11.254  1.00 73.20 383 A 1 
ATOM   3096 C  CG2 . THR A 1 383 ? -14.560 -20.469 10.087  1.00 71.61 383 A 1 
ATOM   3097 N  N   . CYS A 1 384 ? -12.108 -17.066 11.942  1.00 91.01 384 A 1 
ATOM   3098 C  CA  . CYS A 1 384 ? -11.252 -16.353 12.869  1.00 92.56 384 A 1 
ATOM   3099 C  C   . CYS A 1 384 ? -11.970 -16.177 14.208  1.00 92.43 384 A 1 
ATOM   3100 O  O   . CYS A 1 384 ? -12.933 -15.420 14.328  1.00 90.57 384 A 1 
ATOM   3101 C  CB  . CYS A 1 384 ? -10.830 -15.027 12.236  1.00 92.88 384 A 1 
ATOM   3102 S  SG  . CYS A 1 384 ? -9.523  -14.195 13.171  1.00 92.84 384 A 1 
ATOM   3103 N  N   . LYS A 1 385 ? -11.532 -16.937 15.215  1.00 90.22 385 A 1 
ATOM   3104 C  CA  . LYS A 1 385 ? -12.079 -16.960 16.575  1.00 89.64 385 A 1 
ATOM   3105 C  C   . LYS A 1 385 ? -10.933 -17.082 17.591  1.00 90.57 385 A 1 
ATOM   3106 O  O   . LYS A 1 385 ? -9.823  -17.440 17.205  1.00 87.75 385 A 1 
ATOM   3107 C  CB  . LYS A 1 385 ? -13.078 -18.124 16.743  1.00 85.94 385 A 1 
ATOM   3108 C  CG  . LYS A 1 385 ? -14.316 -18.014 15.828  1.00 77.28 385 A 1 
ATOM   3109 C  CD  . LYS A 1 385 ? -15.314 -19.142 16.134  1.00 74.51 385 A 1 
ATOM   3110 C  CE  . LYS A 1 385 ? -16.522 -19.038 15.205  1.00 64.21 385 A 1 
ATOM   3111 N  NZ  . LYS A 1 385 ? -17.530 -20.111 15.472  1.00 56.32 385 A 1 
ATOM   3112 N  N   . GLY A 1 386 ? -11.214 -16.801 18.849  1.00 89.98 386 A 1 
ATOM   3113 C  CA  . GLY A 1 386 ? -10.224 -16.884 19.922  1.00 90.85 386 A 1 
ATOM   3114 C  C   . GLY A 1 386 ? -8.975  -16.065 19.612  1.00 92.55 386 A 1 
ATOM   3115 O  O   . GLY A 1 386 ? -9.100  -14.902 19.231  1.00 91.60 386 A 1 
ATOM   3116 N  N   . ASN A 1 387 ? -7.800  -16.681 19.678  1.00 91.97 387 A 1 
ATOM   3117 C  CA  . ASN A 1 387 ? -6.516  -16.021 19.442  1.00 92.40 387 A 1 
ATOM   3118 C  C   . ASN A 1 387 ? -6.439  -15.320 18.076  1.00 93.98 387 A 1 
ATOM   3119 O  O   . ASN A 1 387 ? -5.871  -14.244 17.989  1.00 93.32 387 A 1 
ATOM   3120 C  CB  . ASN A 1 387 ? -5.377  -17.047 19.567  1.00 90.29 387 A 1 
ATOM   3121 C  CG  . ASN A 1 387 ? -5.234  -17.630 20.967  1.00 80.52 387 A 1 
ATOM   3122 O  OD1 . ASN A 1 387 ? -5.984  -17.340 21.872  1.00 72.83 387 A 1 
ATOM   3123 N  ND2 . ASN A 1 387 ? -4.285  -18.513 21.166  1.00 71.54 387 A 1 
ATOM   3124 N  N   . CYS A 1 388 ? -7.041  -15.867 17.033  1.00 93.55 388 A 1 
ATOM   3125 C  CA  . CYS A 1 388 ? -7.078  -15.211 15.722  1.00 94.23 388 A 1 
ATOM   3126 C  C   . CYS A 1 388 ? -7.795  -13.856 15.797  1.00 95.22 388 A 1 
ATOM   3127 O  O   . CYS A 1 388 ? -7.277  -12.860 15.306  1.00 95.11 388 A 1 
ATOM   3128 C  CB  . CYS A 1 388 ? -7.750  -16.140 14.708  1.00 93.54 388 A 1 
ATOM   3129 S  SG  . CYS A 1 388 ? -7.891  -15.408 13.045  1.00 92.75 388 A 1 
ATOM   3130 N  N   . LYS A 1 389 ? -8.973  -13.812 16.449  1.00 94.84 389 A 1 
ATOM   3131 C  CA  . LYS A 1 389 ? -9.701  -12.562 16.667  1.00 95.63 389 A 1 
ATOM   3132 C  C   . LYS A 1 389 ? -8.897  -11.609 17.534  1.00 96.09 389 A 1 
ATOM   3133 O  O   . LYS A 1 389 ? -8.778  -10.438 17.190  1.00 96.09 389 A 1 
ATOM   3134 C  CB  . LYS A 1 389 ? -11.099 -12.834 17.249  1.00 95.76 389 A 1 
ATOM   3135 C  CG  . LYS A 1 389 ? -11.890 -11.523 17.413  1.00 95.28 389 A 1 
ATOM   3136 C  CD  . LYS A 1 389 ? -13.270 -11.688 18.070  1.00 93.84 389 A 1 
ATOM   3137 C  CE  . LYS A 1 389 ? -13.825 -10.267 18.267  1.00 91.05 389 A 1 
ATOM   3138 N  NZ  . LYS A 1 389 ? -15.037 -10.203 19.118  1.00 86.55 389 A 1 
ATOM   3139 N  N   . ASN A 1 390 ? -8.323  -12.115 18.634  1.00 95.68 390 A 1 
ATOM   3140 C  CA  . ASN A 1 390 ? -7.531  -11.307 19.550  1.00 95.87 390 A 1 
ATOM   3141 C  C   . ASN A 1 390 ? -6.345  -10.643 18.844  1.00 96.46 390 A 1 
ATOM   3142 O  O   . ASN A 1 390 ? -6.192  -9.429  18.910  1.00 96.37 390 A 1 
ATOM   3143 C  CB  . ASN A 1 390 ? -7.081  -12.183 20.732  1.00 95.23 390 A 1 
ATOM   3144 C  CG  . ASN A 1 390 ? -6.553  -11.295 21.849  1.00 91.40 390 A 1 
ATOM   3145 O  OD1 . ASN A 1 390 ? -7.125  -10.256 22.112  1.00 84.57 390 A 1 
ATOM   3146 N  ND2 . ASN A 1 390 ? -5.474  -11.665 22.499  1.00 82.95 390 A 1 
ATOM   3147 N  N   . ASN A 1 391 ? -5.577  -11.411 18.051  1.00 96.27 391 A 1 
ATOM   3148 C  CA  . ASN A 1 391 ? -4.464  -10.894 17.255  1.00 96.42 391 A 1 
ATOM   3149 C  C   . ASN A 1 391 ? -4.915  -9.784  16.301  1.00 97.13 391 A 1 
ATOM   3150 O  O   . ASN A 1 391 ? -4.286  -8.727  16.262  1.00 97.16 391 A 1 
ATOM   3151 C  CB  . ASN A 1 391 ? -3.817  -12.049 16.470  1.00 95.73 391 A 1 
ATOM   3152 C  CG  . ASN A 1 391 ? -3.109  -13.072 17.338  1.00 94.05 391 A 1 
ATOM   3153 O  OD1 . ASN A 1 391 ? -2.943  -12.951 18.529  1.00 89.79 391 A 1 
ATOM   3154 N  ND2 . ASN A 1 391 ? -2.648  -14.146 16.725  1.00 88.44 391 A 1 
ATOM   3155 N  N   . CYS A 1 392 ? -6.020  -9.965  15.578  1.00 96.82 392 A 1 
ATOM   3156 C  CA  . CYS A 1 392 ? -6.546  -8.937  14.684  1.00 97.14 392 A 1 
ATOM   3157 C  C   . CYS A 1 392 ? -6.934  -7.656  15.446  1.00 97.79 392 A 1 
ATOM   3158 O  O   . CYS A 1 392 ? -6.581  -6.561  15.025  1.00 97.70 392 A 1 
ATOM   3159 C  CB  . CYS A 1 392 ? -7.766  -9.478  13.914  1.00 96.84 392 A 1 
ATOM   3160 S  SG  . CYS A 1 392 ? -7.284  -10.777 12.743  1.00 95.41 392 A 1 
ATOM   3161 N  N   . MET A 1 393 ? -7.629  -7.790  16.588  1.00 97.38 393 A 1 
ATOM   3162 C  CA  . MET A 1 393 ? -8.081  -6.641  17.378  1.00 97.44 393 A 1 
ATOM   3163 C  C   . MET A 1 393 ? -6.924  -5.903  18.062  1.00 97.61 393 A 1 
ATOM   3164 O  O   . MET A 1 393 ? -6.972  -4.680  18.178  1.00 97.43 393 A 1 
ATOM   3165 C  CB  . MET A 1 393 ? -9.122  -7.091  18.410  1.00 97.31 393 A 1 
ATOM   3166 C  CG  . MET A 1 393 ? -10.438 -7.607  17.790  1.00 96.59 393 A 1 
ATOM   3167 S  SD  . MET A 1 393 ? -11.214 -6.568  16.507  1.00 95.95 393 A 1 
ATOM   3168 C  CE  . MET A 1 393 ? -11.321 -4.990  17.366  1.00 92.44 393 A 1 
ATOM   3169 N  N   . CYS A 1 394 ? -5.890  -6.620  18.480  1.00 97.65 394 A 1 
ATOM   3170 C  CA  . CYS A 1 394 ? -4.657  -6.023  18.979  1.00 97.77 394 A 1 
ATOM   3171 C  C   . CYS A 1 394 ? -3.886  -5.320  17.854  1.00 97.95 394 A 1 
ATOM   3172 O  O   . CYS A 1 394 ? -3.493  -4.162  18.013  1.00 97.74 394 A 1 
ATOM   3173 C  CB  . CYS A 1 394 ? -3.812  -7.093  19.678  1.00 97.43 394 A 1 
ATOM   3174 S  SG  . CYS A 1 394 ? -4.562  -7.694  21.222  1.00 97.01 394 A 1 
ATOM   3175 N  N   . ALA A 1 395 ? -3.742  -5.957  16.689  1.00 98.02 395 A 1 
ATOM   3176 C  CA  . ALA A 1 395 ? -2.980  -5.411  15.565  1.00 98.14 395 A 1 
ATOM   3177 C  C   . ALA A 1 395 ? -3.541  -4.078  15.041  1.00 98.39 395 A 1 
ATOM   3178 O  O   . ALA A 1 395 ? -2.764  -3.173  14.722  1.00 98.24 395 A 1 
ATOM   3179 C  CB  . ALA A 1 395 ? -2.941  -6.458  14.449  1.00 98.03 395 A 1 
ATOM   3180 N  N   . VAL A 1 396 ? -4.869  -3.913  14.973  1.00 98.45 396 A 1 
ATOM   3181 C  CA  . VAL A 1 396 ? -5.481  -2.657  14.493  1.00 98.49 396 A 1 
ATOM   3182 C  C   . VAL A 1 396 ? -5.270  -1.489  15.458  1.00 98.52 396 A 1 
ATOM   3183 O  O   . VAL A 1 396 ? -5.204  -0.339  15.011  1.00 98.28 396 A 1 
ATOM   3184 C  CB  . VAL A 1 396 ? -6.975  -2.811  14.142  1.00 98.11 396 A 1 
ATOM   3185 C  CG1 . VAL A 1 396 ? -7.185  -3.828  13.011  1.00 96.41 396 A 1 
ATOM   3186 C  CG2 . VAL A 1 396 ? -7.864  -3.189  15.330  1.00 96.31 396 A 1 
ATOM   3187 N  N   . ARG A 1 397 ? -5.153  -1.758  16.777  1.00 98.01 397 A 1 
ATOM   3188 C  CA  . ARG A 1 397 ? -5.050  -0.731  17.824  1.00 97.60 397 A 1 
ATOM   3189 C  C   . ARG A 1 397 ? -3.624  -0.418  18.251  1.00 97.55 397 A 1 
ATOM   3190 O  O   . ARG A 1 397 ? -3.343  0.728   18.605  1.00 96.55 397 A 1 
ATOM   3191 C  CB  . ARG A 1 397 ? -5.835  -1.184  19.058  1.00 96.69 397 A 1 
ATOM   3192 C  CG  . ARG A 1 397 ? -7.348  -1.175  18.831  1.00 93.91 397 A 1 
ATOM   3193 C  CD  . ARG A 1 397 ? -7.997  -1.566  20.146  1.00 93.12 397 A 1 
ATOM   3194 N  NE  . ARG A 1 397 ? -9.463  -1.534  20.060  1.00 91.77 397 A 1 
ATOM   3195 C  CZ  . ARG A 1 397 ? -10.270 -2.529  20.359  1.00 92.27 397 A 1 
ATOM   3196 N  NH1 . ARG A 1 397 ? -9.837  -3.737  20.593  1.00 85.05 397 A 1 
ATOM   3197 N  NH2 . ARG A 1 397 ? -11.530 -2.326  20.437  1.00 85.87 397 A 1 
ATOM   3198 N  N   . TYR A 1 398 ? -2.755  -1.424  18.242  1.00 97.80 398 A 1 
ATOM   3199 C  CA  . TYR A 1 398 ? -1.441  -1.353  18.856  1.00 97.69 398 A 1 
ATOM   3200 C  C   . TYR A 1 398 ? -0.328  -1.648  17.835  1.00 97.67 398 A 1 
ATOM   3201 O  O   . TYR A 1 398 ? 0.191   -2.760  17.769  1.00 97.01 398 A 1 
ATOM   3202 C  CB  . TYR A 1 398 ? -1.404  -2.274  20.073  1.00 97.08 398 A 1 
ATOM   3203 C  CG  . TYR A 1 398 ? -2.497  -1.995  21.083  1.00 96.54 398 A 1 
ATOM   3204 C  CD1 . TYR A 1 398 ? -2.521  -0.786  21.809  1.00 94.98 398 A 1 
ATOM   3205 C  CD2 . TYR A 1 398 ? -3.518  -2.941  21.300  1.00 94.94 398 A 1 
ATOM   3206 C  CE1 . TYR A 1 398 ? -3.541  -0.532  22.743  1.00 93.64 398 A 1 
ATOM   3207 C  CE2 . TYR A 1 398 ? -4.539  -2.699  22.224  1.00 93.70 398 A 1 
ATOM   3208 C  CZ  . TYR A 1 398 ? -4.546  -1.495  22.948  1.00 93.57 398 A 1 
ATOM   3209 O  OH  . TYR A 1 398 ? -5.552  -1.260  23.857  1.00 91.64 398 A 1 
ATOM   3210 N  N   . PRO A 1 399 ? 0.060   -0.651  17.014  1.00 97.81 399 A 1 
ATOM   3211 C  CA  . PRO A 1 399 ? 1.179   -0.802  16.097  1.00 97.53 399 A 1 
ATOM   3212 C  C   . PRO A 1 399 ? 2.550   -0.752  16.793  1.00 97.45 399 A 1 
ATOM   3213 O  O   . PRO A 1 399 ? 3.542   -1.145  16.189  1.00 95.88 399 A 1 
ATOM   3214 C  CB  . PRO A 1 399 ? 1.016   0.342   15.099  1.00 96.54 399 A 1 
ATOM   3215 C  CG  . PRO A 1 399 ? 0.386   1.442   15.951  1.00 93.77 399 A 1 
ATOM   3216 C  CD  . PRO A 1 399 ? -0.534  0.662   16.884  1.00 96.74 399 A 1 
ATOM   3217 N  N   . ARG A 1 400 ? 2.637   -0.297  18.057  1.00 97.48 400 A 1 
ATOM   3218 C  CA  . ARG A 1 400 ? 3.872   -0.353  18.847  1.00 97.08 400 A 1 
ATOM   3219 C  C   . ARG A 1 400 ? 4.095   -1.771  19.358  1.00 96.89 400 A 1 
ATOM   3220 O  O   . ARG A 1 400 ? 3.167   -2.413  19.841  1.00 95.55 400 A 1 
ATOM   3221 C  CB  . ARG A 1 400 ? 3.826   0.609   20.031  1.00 96.17 400 A 1 
ATOM   3222 C  CG  . ARG A 1 400 ? 3.686   2.064   19.608  1.00 93.04 400 A 1 
ATOM   3223 C  CD  . ARG A 1 400 ? 3.641   2.922   20.863  1.00 92.75 400 A 1 
ATOM   3224 N  NE  . ARG A 1 400 ? 3.339   4.303   20.538  1.00 91.32 400 A 1 
ATOM   3225 C  CZ  . ARG A 1 400 ? 4.204   5.257   20.258  1.00 92.92 400 A 1 
ATOM   3226 N  NH1 . ARG A 1 400 ? 5.491   5.080   20.274  1.00 85.01 400 A 1 
ATOM   3227 N  NH2 . ARG A 1 400 ? 3.763   6.422   19.950  1.00 86.87 400 A 1 
ATOM   3228 N  N   . GLN A 1 401 ? 5.338   -2.247  19.308  1.00 95.28 401 A 1 
ATOM   3229 C  CA  . GLN A 1 401 ? 5.659   -3.643  19.615  1.00 93.86 401 A 1 
ATOM   3230 C  C   . GLN A 1 401 ? 5.292   -4.042  21.047  1.00 93.92 401 A 1 
ATOM   3231 O  O   . GLN A 1 401 ? 4.614   -5.049  21.254  1.00 92.14 401 A 1 
ATOM   3232 C  CB  . GLN A 1 401 ? 7.146   -3.899  19.336  1.00 91.29 401 A 1 
ATOM   3233 C  CG  . GLN A 1 401 ? 7.437   -3.862  17.834  1.00 83.05 401 A 1 
ATOM   3234 C  CD  . GLN A 1 401 ? 8.877   -4.223  17.499  1.00 77.78 401 A 1 
ATOM   3235 O  OE1 . GLN A 1 401 ? 9.777   -4.185  18.325  1.00 73.69 401 A 1 
ATOM   3236 N  NE2 . GLN A 1 401 ? 9.146   -4.587  16.263  1.00 69.94 401 A 1 
ATOM   3237 N  N   . ASN A 1 402 ? 5.660   -3.241  22.049  1.00 93.66 402 A 1 
ATOM   3238 C  CA  . ASN A 1 402 ? 5.363   -3.544  23.452  1.00 93.33 402 A 1 
ATOM   3239 C  C   . ASN A 1 402 ? 3.859   -3.479  23.760  1.00 94.73 402 A 1 
ATOM   3240 O  O   . ASN A 1 402 ? 3.334   -4.300  24.506  1.00 93.72 402 A 1 
ATOM   3241 C  CB  . ASN A 1 402 ? 6.140   -2.580  24.359  1.00 90.52 402 A 1 
ATOM   3242 C  CG  . ASN A 1 402 ? 7.637   -2.838  24.352  1.00 79.11 402 A 1 
ATOM   3243 O  OD1 . ASN A 1 402 ? 8.124   -3.891  24.009  1.00 70.15 402 A 1 
ATOM   3244 N  ND2 . ASN A 1 402 ? 8.425   -1.861  24.760  1.00 70.51 402 A 1 
ATOM   3245 N  N   . GLU A 1 403 ? 3.135   -2.528  23.172  1.00 95.06 403 A 1 
ATOM   3246 C  CA  . GLU A 1 403 ? 1.690   -2.396  23.367  1.00 95.35 403 A 1 
ATOM   3247 C  C   . GLU A 1 403 ? 0.940   -3.570  22.735  1.00 96.00 403 A 1 
ATOM   3248 O  O   . GLU A 1 403 ? 0.007   -4.105  23.339  1.00 95.41 403 A 1 
ATOM   3249 C  CB  . GLU A 1 403 ? 1.185   -1.078  22.760  1.00 94.54 403 A 1 
ATOM   3250 C  CG  . GLU A 1 403 ? 1.688   0.177   23.490  1.00 89.96 403 A 1 
ATOM   3251 C  CD  . GLU A 1 403 ? 1.249   1.483   22.817  1.00 88.25 403 A 1 
ATOM   3252 O  OE1 . GLU A 1 403 ? 1.666   2.560   23.304  1.00 81.22 403 A 1 
ATOM   3253 O  OE2 . GLU A 1 403 ? 0.520   1.438   21.798  1.00 83.41 403 A 1 
ATOM   3254 N  N   . PHE A 1 404 ? 1.369   -4.018  21.561  1.00 95.52 404 A 1 
ATOM   3255 C  CA  . PHE A 1 404 ? 0.823   -5.201  20.914  1.00 95.70 404 A 1 
ATOM   3256 C  C   . PHE A 1 404 ? 1.062   -6.462  21.752  1.00 95.62 404 A 1 
ATOM   3257 O  O   . PHE A 1 404 ? 0.114   -7.198  22.037  1.00 95.42 404 A 1 
ATOM   3258 C  CB  . PHE A 1 404 ? 1.416   -5.361  19.507  1.00 95.83 404 A 1 
ATOM   3259 C  CG  . PHE A 1 404 ? 0.921   -6.606  18.821  1.00 96.51 404 A 1 
ATOM   3260 C  CD1 . PHE A 1 404 ? 1.641   -7.814  18.928  1.00 96.00 404 A 1 
ATOM   3261 C  CD2 . PHE A 1 404 ? -0.313  -6.601  18.142  1.00 96.07 404 A 1 
ATOM   3262 C  CE1 . PHE A 1 404 ? 1.130   -8.990  18.368  1.00 95.53 404 A 1 
ATOM   3263 C  CE2 . PHE A 1 404 ? -0.821  -7.779  17.582  1.00 95.44 404 A 1 
ATOM   3264 C  CZ  . PHE A 1 404 ? -0.108  -8.976  17.695  1.00 95.61 404 A 1 
ATOM   3265 N  N   . ALA A 1 405 ? 2.301   -6.695  22.197  1.00 95.56 405 A 1 
ATOM   3266 C  CA  . ALA A 1 405 ? 2.660   -7.853  23.011  1.00 94.71 405 A 1 
ATOM   3267 C  C   . ALA A 1 405 ? 1.828   -7.910  24.301  1.00 94.83 405 A 1 
ATOM   3268 O  O   . ALA A 1 405 ? 1.246   -8.949  24.621  1.00 93.87 405 A 1 
ATOM   3269 C  CB  . ALA A 1 405 ? 4.163   -7.805  23.298  1.00 93.60 405 A 1 
ATOM   3270 N  N   . ASN A 1 406 ? 1.679   -6.776  24.985  1.00 95.42 406 A 1 
ATOM   3271 C  CA  . ASN A 1 406 ? 0.823   -6.676  26.161  1.00 95.48 406 A 1 
ATOM   3272 C  C   . ASN A 1 406 ? -0.644  -6.976  25.818  1.00 95.65 406 A 1 
ATOM   3273 O  O   . ASN A 1 406 ? -1.277  -7.774  26.502  1.00 94.67 406 A 1 
ATOM   3274 C  CB  . ASN A 1 406 ? 0.985   -5.278  26.784  1.00 94.49 406 A 1 
ATOM   3275 C  CG  . ASN A 1 406 ? 2.321   -5.096  27.488  1.00 84.66 406 A 1 
ATOM   3276 O  OD1 . ASN A 1 406 ? 2.956   -6.028  27.942  1.00 77.44 406 A 1 
ATOM   3277 N  ND2 . ASN A 1 406 ? 2.768   -3.872  27.639  1.00 74.68 406 A 1 
ATOM   3278 N  N   . CYS A 1 407 ? -1.179  -6.428  24.743  1.00 96.05 407 A 1 
ATOM   3279 C  CA  . CYS A 1 407 ? -2.560  -6.692  24.332  1.00 95.93 407 A 1 
ATOM   3280 C  C   . CYS A 1 407 ? -2.834  -8.182  24.119  1.00 95.45 407 A 1 
ATOM   3281 O  O   . CYS A 1 407 ? -3.856  -8.687  24.580  1.00 93.45 407 A 1 
ATOM   3282 C  CB  . CYS A 1 407 ? -2.872  -5.893  23.064  1.00 95.96 407 A 1 
ATOM   3283 S  SG  . CYS A 1 407 ? -4.564  -6.105  22.431  1.00 95.89 407 A 1 
ATOM   3284 N  N   . VAL A 1 408 ? -1.934  -8.904  23.436  1.00 94.87 408 A 1 
ATOM   3285 C  CA  . VAL A 1 408 ? -2.121  -10.328 23.122  1.00 93.15 408 A 1 
ATOM   3286 C  C   . VAL A 1 408 ? -2.058  -11.213 24.371  1.00 90.75 408 A 1 
ATOM   3287 O  O   . VAL A 1 408 ? -2.743  -12.230 24.428  1.00 85.13 408 A 1 
ATOM   3288 C  CB  . VAL A 1 408 ? -1.095  -10.787 22.068  1.00 91.76 408 A 1 
ATOM   3289 C  CG1 . VAL A 1 408 ? -1.132  -12.295 21.805  1.00 83.65 408 A 1 
ATOM   3290 C  CG2 . VAL A 1 408 ? -1.376  -10.103 20.720  1.00 85.50 408 A 1 
ATOM   3291 N  N   . VAL A 1 409 ? -1.256  -10.834 25.373  1.00 91.26 409 A 1 
ATOM   3292 C  CA  . VAL A 1 409 ? -1.095  -11.605 26.619  1.00 88.28 409 A 1 
ATOM   3293 C  C   . VAL A 1 409 ? -2.268  -11.392 27.584  1.00 85.38 409 A 1 
ATOM   3294 O  O   . VAL A 1 409 ? -2.658  -12.326 28.276  1.00 78.32 409 A 1 
ATOM   3295 C  CB  . VAL A 1 409 ? 0.239   -11.249 27.299  1.00 85.55 409 A 1 
ATOM   3296 C  CG1 . VAL A 1 409 ? 0.391   -11.859 28.698  1.00 77.56 409 A 1 
ATOM   3297 C  CG2 . VAL A 1 409 ? 1.421   -11.764 26.460  1.00 79.61 409 A 1 
ATOM   3298 N  N   . TRP A 1 410 ? -2.804  -10.162 27.639  1.00 83.57 410 A 1 
ATOM   3299 C  CA  . TRP A 1 410 ? -3.793  -9.775  28.659  1.00 79.12 410 A 1 
ATOM   3300 C  C   . TRP A 1 410 ? -5.259  -9.981  28.243  1.00 76.89 410 A 1 
ATOM   3301 O  O   . TRP A 1 410 ? -6.129  -9.939  29.121  1.00 67.96 410 A 1 
ATOM   3302 C  CB  . TRP A 1 410 ? -3.537  -8.330  29.081  1.00 74.07 410 A 1 
ATOM   3303 C  CG  . TRP A 1 410 ? -2.291  -8.107  29.913  1.00 68.66 410 A 1 
ATOM   3304 C  CD1 . TRP A 1 410 ? -1.073  -7.762  29.427  1.00 60.06 410 A 1 
ATOM   3305 C  CD2 . TRP A 1 410 ? -2.138  -8.215  31.357  1.00 64.32 410 A 1 
ATOM   3306 N  NE1 . TRP A 1 410 ? -0.168  -7.643  30.479  1.00 56.39 410 A 1 
ATOM   3307 C  CE2 . TRP A 1 410 ? -0.780  -7.904  31.676  1.00 59.79 410 A 1 
ATOM   3308 C  CE3 . TRP A 1 410 ? -3.010  -8.522  32.420  1.00 56.61 410 A 1 
ATOM   3309 C  CZ2 . TRP A 1 410 ? -0.300  -7.915  33.004  1.00 55.20 410 A 1 
ATOM   3310 C  CZ3 . TRP A 1 410 ? -2.533  -8.533  33.744  1.00 53.90 410 A 1 
ATOM   3311 C  CH2 . TRP A 1 410 ? -1.198  -8.234  34.032  1.00 53.71 410 A 1 
ATOM   3312 N  N   . ASN A 1 411 ? -5.538  -10.207 26.963  1.00 68.95 411 A 1 
ATOM   3313 C  CA  . ASN A 1 411 ? -6.896  -10.402 26.448  1.00 67.04 411 A 1 
ATOM   3314 C  C   . ASN A 1 411 ? -7.165  -11.831 25.959  1.00 63.44 411 A 1 
ATOM   3315 O  O   . ASN A 1 411 ? -6.246  -12.489 25.448  1.00 59.17 411 A 1 
ATOM   3316 C  CB  . ASN A 1 411 ? -7.198  -9.383  25.348  1.00 60.89 411 A 1 
ATOM   3317 C  CG  . ASN A 1 411 ? -7.296  -7.942  25.829  1.00 56.65 411 A 1 
ATOM   3318 O  OD1 . ASN A 1 411 ? -8.009  -7.588  26.761  1.00 53.34 411 A 1 
ATOM   3319 N  ND2 . ASN A 1 411 ? -6.626  -7.025  25.158  1.00 49.63 411 A 1 
ATOM   3320 O  OXT . ASN A 1 411 ? -8.351  -12.254 26.081  1.00 50.28 411 A 1 
HETATM 3321 CO CO  . CO  B 2 .   ? 4.049   -8.267  -1.540  1.00 87.53 1   B 1 
#
