# Supplementary material for: Theoretical Study of Sphingomyelinases from Entamoeba histolytica and Trichomonas vaginalis Sheds Light on the Evolution of Enzymes Needed for Survival and Colonization
Source: Pathogens. 2025 Jan 5;14(1):32. doi: 10.3390/pathogens14010032 (PMC11768322; doi:10.3390/pathogens14010032)
Supplement: Supplementary file 1 [file pathogens-14-00032-s001.zip › Supplementary structural Files/CIF files aSMase6/aSMase6 no signal peptide/No signal peptide + Co/fold_smase6nosignpeptco_model_4.cif]

# By using this file you agree to the legally binding terms of use found at alphafoldserver.com/output-terms
data_2f77c0fbf88718aa
#
_entry.id 2f77c0fbf88718aa
#
loop_
_atom_type.symbol
C  
CO 
N  
O  
S  
#
loop_
_audit_author.name
_audit_author.pdbx_ordinal
"Google DeepMind" 1 
"Isomorphic Labs" 2 
#
_audit_conform.dict_location https://raw.githubusercontent.com/ihmwg/ModelCIF/master/dist/mmcif_ma.dic
_audit_conform.dict_name     mmcif_ma.dic
_audit_conform.dict_version  1.4.5
#
loop_
_chem_comp.formula
_chem_comp.formula_weight
_chem_comp.id
_chem_comp.mon_nstd_flag
_chem_comp.name
_chem_comp.pdbx_smiles
_chem_comp.pdbx_synonyms
_chem_comp.type
"C3 H7 N O2"    89.093  ALA y ALANINE           C[C@H](N)C(O)=O                  ? "L-PEPTIDE LINKING" 
"C6 H15 N4 O2"  175.209 ARG y ARGININE          N[C@@H](CCCNC(N)=[NH2+])C(O)=O   ? "L-PEPTIDE LINKING" 
"C4 H8 N2 O3"   132.118 ASN y ASPARAGINE        N[C@@H](CC(N)=O)C(O)=O           ? "L-PEPTIDE LINKING" 
"C4 H7 N O4"    133.103 ASP y "ASPARTIC ACID"   N[C@@H](CC(O)=O)C(O)=O           ? "L-PEPTIDE LINKING" 
Co              58.933  CO  . "COBALT (II) ION" "[Co++]"                         ? NON-POLYMER         
"C3 H7 N O2 S"  121.158 CYS y CYSTEINE          N[C@@H](CS)C(O)=O                ? "L-PEPTIDE LINKING" 
"C5 H10 N2 O3"  146.144 GLN y GLUTAMINE         N[C@@H](CCC(N)=O)C(O)=O          ? "L-PEPTIDE LINKING" 
"C5 H9 N O4"    147.129 GLU y "GLUTAMIC ACID"   N[C@@H](CCC(O)=O)C(O)=O          ? "L-PEPTIDE LINKING" 
"C2 H5 N O2"    75.067  GLY y GLYCINE           NCC(O)=O                         ? "PEPTIDE LINKING"   
"C6 H10 N3 O2"  156.162 HIS y HISTIDINE         N[C@@H](Cc1c[nH]c[nH+]1)C(O)=O   ? "L-PEPTIDE LINKING" 
"C6 H13 N O2"   131.173 ILE y ISOLEUCINE        CC[C@H](C)[C@H](N)C(O)=O         ? "L-PEPTIDE LINKING" 
"C6 H13 N O2"   131.173 LEU y LEUCINE           CC(C)C[C@H](N)C(O)=O             ? "L-PEPTIDE LINKING" 
"C6 H15 N2 O2"  147.195 LYS y LYSINE            N[C@@H](CCCC[NH3+])C(O)=O        ? "L-PEPTIDE LINKING" 
"C5 H11 N O2 S" 149.211 MET y METHIONINE        CSCC[C@H](N)C(O)=O               ? "L-PEPTIDE LINKING" 
"C9 H11 N O2"   165.189 PHE y PHENYLALANINE     N[C@@H](Cc1ccccc1)C(O)=O         ? "L-PEPTIDE LINKING" 
"C5 H9 N O2"    115.130 PRO y PROLINE           OC(=O)[C@@H]1CCCN1               ? "L-PEPTIDE LINKING" 
"C3 H7 N O3"    105.093 SER y SERINE            N[C@@H](CO)C(O)=O                ? "L-PEPTIDE LINKING" 
"C4 H9 N O3"    119.119 THR y THREONINE         C[C@@H](O)[C@H](N)C(O)=O         ? "L-PEPTIDE LINKING" 
"C11 H12 N2 O2" 204.225 TRP y TRYPTOPHAN        N[C@@H](Cc1c[nH]c2ccccc12)C(O)=O ? "L-PEPTIDE LINKING" 
"C9 H11 N O3"   181.189 TYR y TYROSINE          N[C@@H](Cc1ccc(O)cc1)C(O)=O      ? "L-PEPTIDE LINKING" 
"C5 H11 N O2"   117.146 VAL y VALINE            CC(C)[C@H](N)C(O)=O              ? "L-PEPTIDE LINKING" 
#
_citation.book_publisher          ?
_citation.country                 UK
_citation.id                      primary
_citation.journal_full            Nature
_citation.journal_id_ASTM         NATUAS
_citation.journal_id_CSD          0006
_citation.journal_id_ISSN         0028-0836
_citation.journal_volume          ?
_citation.page_first              ?
_citation.page_last               ?
_citation.pdbx_database_id_DOI    ?
_citation.pdbx_database_id_PubMed ?
_citation.title                   "Accurate structure prediction of biomolecular interactions with AlphaFold 3"
_citation.year                    2024
#
loop_
_citation_author.citation_id
_citation_author.name
_citation_author.ordinal
primary "Google DeepMind" 1 
primary "Isomorphic Labs" 2 
#
loop_
_entity.id
_entity.pdbx_description
_entity.type
1 . polymer     
2 . non-polymer 
#
_entity_poly.entity_id      1
_entity_poly.pdbx_strand_id A
_entity_poly.type           polypeptide(L)
#
loop_
_entity_poly_seq.entity_id
_entity_poly_seq.hetero
_entity_poly_seq.mon_id
_entity_poly_seq.num
1 n PHE 1   
1 n GLU 2   
1 n MET 3   
1 n TRP 4   
1 n GLN 5   
1 n LEU 6   
1 n THR 7   
1 n ASP 8   
1 n ILE 9   
1 n HIS 10  
1 n LEU 11  
1 n ASP 12  
1 n PRO 13  
1 n MET 14  
1 n TYR 15  
1 n THR 16  
1 n VAL 17  
1 n GLY 18  
1 n SER 19  
1 n ASP 20  
1 n PRO 21  
1 n LEU 22  
1 n LYS 23  
1 n LEU 24  
1 n CYS 25  
1 n ARG 26  
1 n GLU 27  
1 n GLY 28  
1 n LYS 29  
1 n GLY 30  
1 n ASN 31  
1 n ALA 32  
1 n GLY 33  
1 n LYS 34  
1 n TYR 35  
1 n GLY 36  
1 n ASP 37  
1 n TYR 38  
1 n SER 39  
1 n CYS 40  
1 n ASP 41  
1 n ALA 42  
1 n ASN 43  
1 n MET 44  
1 n ALA 45  
1 n LEU 46  
1 n LEU 47  
1 n ASP 48  
1 n SER 49  
1 n LEU 50  
1 n VAL 51  
1 n LYS 52  
1 n PHE 53  
1 n ILE 54  
1 n LYS 55  
1 n ARG 56  
1 n ASN 57  
1 n THR 58  
1 n ASP 59  
1 n VAL 60  
1 n ASN 61  
1 n GLY 62  
1 n LYS 63  
1 n VAL 64  
1 n MET 65  
1 n VAL 66  
1 n TYR 67  
1 n ASN 68  
1 n GLY 69  
1 n ASP 70  
1 n ILE 71  
1 n VAL 72  
1 n SER 73  
1 n ARG 74  
1 n ALA 75  
1 n ILE 76  
1 n PRO 77  
1 n LYS 78  
1 n TYR 79  
1 n ASN 80  
1 n LEU 81  
1 n ASP 82  
1 n TYR 83  
1 n VAL 84  
1 n LYS 85  
1 n GLN 86  
1 n SER 87  
1 n ILE 88  
1 n VAL 89  
1 n ASN 90  
1 n ALA 91  
1 n THR 92  
1 n ALA 93  
1 n LEU 94  
1 n LEU 95  
1 n LYS 96  
1 n LYS 97  
1 n PHE 98  
1 n GLU 99  
1 n ASP 100 
1 n PHE 101 
1 n PHE 102 
1 n ILE 103 
1 n ILE 104 
1 n PRO 105 
1 n MET 106 
1 n LEU 107 
1 n GLY 108 
1 n ASN 109 
1 n HIS 110 
1 n ASP 111 
1 n VAL 112 
1 n TYR 113 
1 n PRO 114 
1 n ALA 115 
1 n ASN 116 
1 n GLN 117 
1 n MET 118 
1 n ALA 119 
1 n ILE 120 
1 n ASN 121 
1 n SER 122 
1 n GLN 123 
1 n TRP 124 
1 n ILE 125 
1 n PHE 126 
1 n GLN 127 
1 n PHE 128 
1 n ALA 129 
1 n ALA 130 
1 n GLU 131 
1 n GLN 132 
1 n PHE 133 
1 n ALA 134 
1 n PRO 135 
1 n PHE 136 
1 n LEU 137 
1 n SER 138 
1 n GLN 139 
1 n ASN 140 
1 n ALA 141 
1 n ILE 142 
1 n GLU 143 
1 n SER 144 
1 n PHE 145 
1 n LYS 146 
1 n HIS 147 
1 n GLY 148 
1 n GLY 149 
1 n TYR 150 
1 n TYR 151 
1 n THR 152 
1 n MET 153 
1 n PRO 154 
1 n PHE 155 
1 n PRO 156 
1 n ALA 157 
1 n HIS 158 
1 n LEU 159 
1 n GLY 160 
1 n ILE 161 
1 n LYS 162 
1 n VAL 163 
1 n PRO 164 
1 n LEU 165 
1 n ASN 166 
1 n ALA 167 
1 n VAL 168 
1 n VAL 169 
1 n LEU 170 
1 n ASN 171 
1 n THR 172 
1 n VAL 173 
1 n LEU 174 
1 n TYR 175 
1 n TYR 176 
1 n ASN 177 
1 n TYR 178 
1 n ASN 179 
1 n LYS 180 
1 n GLN 181 
1 n THR 182 
1 n MET 183 
1 n ASP 184 
1 n SER 185 
1 n THR 186 
1 n ASP 187 
1 n PRO 188 
1 n LEU 189 
1 n GLY 190 
1 n GLN 191 
1 n PHE 192 
1 n GLU 193 
1 n TRP 194 
1 n PHE 195 
1 n LYS 196 
1 n THR 197 
1 n VAL 198 
1 n MET 199 
1 n ASP 200 
1 n GLY 201 
1 n TYR 202 
1 n ARG 203 
1 n LYS 204 
1 n THR 205 
1 n GLY 206 
1 n GLN 207 
1 n ARG 208 
1 n ALA 209 
1 n ILE 210 
1 n VAL 211 
1 n SER 212 
1 n MET 213 
1 n HIS 214 
1 n ILE 215 
1 n CYS 216 
1 n PRO 217 
1 n GLY 218 
1 n VAL 219 
1 n ALA 220 
1 n GLU 221 
1 n ARG 222 
1 n PHE 223 
1 n ASN 224 
1 n TYR 225 
1 n SER 226 
1 n ASP 227 
1 n GLN 228 
1 n LEU 229 
1 n TYR 230 
1 n PRO 231 
1 n GLN 232 
1 n TYR 233 
1 n ASN 234 
1 n ASP 235 
1 n ARG 236 
1 n LEU 237 
1 n VAL 238 
1 n ASP 239 
1 n SER 240 
1 n LEU 241 
1 n ALA 242 
1 n GLU 243 
1 n TYR 244 
1 n ASN 245 
1 n ASP 246 
1 n VAL 247 
1 n ILE 248 
1 n LEU 249 
1 n GLY 250 
1 n VAL 251 
1 n LEU 252 
1 n CYS 253 
1 n GLY 254 
1 n HIS 255 
1 n LEU 256 
1 n HIS 257 
1 n THR 258 
1 n ASP 259 
1 n THR 260 
1 n PHE 261 
1 n ARG 262 
1 n ILE 263 
1 n LEU 264 
1 n SER 265 
1 n LYS 266 
1 n GLY 267 
1 n ASN 268 
1 n LYS 269 
1 n LYS 270 
1 n VAL 271 
1 n MET 272 
1 n ALA 273 
1 n PHE 274 
1 n ILE 275 
1 n GLY 276 
1 n PRO 277 
1 n SER 278 
1 n VAL 279 
1 n ASP 280 
1 n THR 281 
1 n TRP 282 
1 n LEU 283 
1 n GLY 284 
1 n THR 285 
1 n SER 286 
1 n PRO 287 
1 n SER 288 
1 n ILE 289 
1 n ARG 290 
1 n LYS 291 
1 n TYR 292 
1 n ASP 293 
1 n VAL 294 
1 n GLY 295 
1 n ASN 296 
1 n GLY 297 
1 n GLN 298 
1 n GLY 299 
1 n TYR 300 
1 n MET 301 
1 n LYS 302 
1 n GLU 303 
1 n PHE 304 
1 n LYS 305 
1 n ASN 306 
1 n TYR 307 
1 n HIS 308 
1 n PHE 309 
1 n GLN 310 
1 n LEU 311 
1 n ARG 312 
1 n PRO 313 
1 n LYS 314 
1 n LYS 315 
1 n ASP 316 
1 n LYS 317 
1 n LEU 318 
1 n LYS 319 
1 n PRO 320 
1 n LYS 321 
1 n THR 322 
1 n THR 323 
1 n ILE 324 
1 n LYS 325 
1 n GLN 326 
1 n PRO 327 
1 n SER 328 
1 n ASP 329 
1 n GLY 330 
1 n PHE 331 
1 n ASN 332 
1 n LYS 333 
1 n TRP 334 
1 n LYS 335 
1 n PHE 336 
1 n ASN 337 
1 n TYR 338 
1 n GLY 339 
1 n SER 340 
1 n SER 341 
1 n SER 342 
1 n GLU 343 
1 n TYR 344 
1 n GLY 345 
1 n LEU 346 
1 n LYS 347 
1 n GLU 348 
1 n LEU 349 
1 n SER 350 
1 n PRO 351 
1 n LYS 352 
1 n GLU 353 
1 n PHE 354 
1 n GLU 355 
1 n ILE 356 
1 n LEU 357 
1 n ALA 358 
1 n ALA 359 
1 n ARG 360 
1 n MET 361 
1 n ASP 362 
1 n LYS 363 
1 n ASP 364 
1 n LEU 365 
1 n GLN 366 
1 n LEU 367 
1 n PHE 368 
1 n ASN 369 
1 n LYS 370 
1 n TYR 371 
1 n HIS 372 
1 n LEU 373 
1 n HIS 374 
1 n PHE 375 
1 n ARG 376 
1 n ALA 377 
1 n ASP 378 
1 n THR 379 
1 n PRO 380 
1 n GLY 381 
1 n PHE 382 
1 n THR 383 
1 n CYS 384 
1 n LYS 385 
1 n GLY 386 
1 n ASN 387 
1 n CYS 388 
1 n LYS 389 
1 n ASN 390 
1 n ASN 391 
1 n CYS 392 
1 n MET 393 
1 n CYS 394 
1 n ALA 395 
1 n VAL 396 
1 n ARG 397 
1 n TYR 398 
1 n PRO 399 
1 n ARG 400 
1 n GLN 401 
1 n ASN 402 
1 n GLU 403 
1 n PHE 404 
1 n ALA 405 
1 n ASN 406 
1 n CYS 407 
1 n VAL 408 
1 n VAL 409 
1 n TRP 410 
1 n ASN 411 
#
_ma_data.content_type "model coordinates"
_ma_data.id           1
_ma_data.name         Model
#
_ma_model_list.data_id          1
_ma_model_list.model_group_id   1
_ma_model_list.model_group_name "AlphaFold-beta-20231127 (7a14c934-fe78-43c1-a552-7fb305b0ebd1 @ 2024-10-22 07:45:06)"
_ma_model_list.model_id         1
_ma_model_list.model_name       "Top ranked model"
_ma_model_list.model_type       "Ab initio model"
_ma_model_list.ordinal_id       1
#
loop_
_ma_protocol_step.method_type
_ma_protocol_step.ordinal_id
_ma_protocol_step.protocol_id
_ma_protocol_step.step_id
"coevolution MSA" 1 1 1 
"template search" 2 1 2 
modeling          3 1 3 
#
loop_
_ma_qa_metric.id
_ma_qa_metric.mode
_ma_qa_metric.name
_ma_qa_metric.software_group_id
_ma_qa_metric.type
1 global pLDDT 1 pLDDT 
2 local  pLDDT 1 pLDDT 
#
_ma_qa_metric_global.metric_id    1
_ma_qa_metric_global.metric_value 91.31
_ma_qa_metric_global.model_id     1
_ma_qa_metric_global.ordinal_id   1
#
_ma_software_group.group_id    1
_ma_software_group.ordinal_id  1
_ma_software_group.software_id 1
#
loop_
_ma_target_entity.data_id
_ma_target_entity.entity_id
_ma_target_entity.origin
1 1 . 
1 2 . 
#
loop_
_ma_target_entity_instance.asym_id
_ma_target_entity_instance.details
_ma_target_entity_instance.entity_id
A . 1 
B . 2 
#
loop_
_pdbx_data_usage.details
_pdbx_data_usage.id
_pdbx_data_usage.type
_pdbx_data_usage.url
;NON-COMMERCIAL USE ONLY, BY USING THIS FILE YOU AGREE TO THE TERMS OF USE FOUND
AT alphafoldserver.com/output-terms.
;
1 license    ? 
;THE INFORMATION IS NOT INTENDED FOR, HAS NOT BEEN VALIDATED FOR, AND IS NOT
APPROVED FOR CLINICAL USE. IT SHOULD NOT BE USED FOR CLINICAL PURPOSE OR RELIED
ON FOR MEDICAL OR OTHER PROFESSIONAL ADVICE. IT IS THEORETICAL MODELLING ONLY
AND CAUTION SHOULD BE EXERCISED IN ITS USE. IT IS PROVIDED "AS-IS" WITHOUT ANY
WARRANTY OF ANY KIND, WHETHER EXPRESSED OR IMPLIED. NO WARRANTY IS GIVEN THAT
USE OF THE INFORMATION SHALL NOT INFRINGE THE RIGHTS OF ANY THIRD PARTY.
;
2 disclaimer ? 
#
_pdbx_nonpoly_scheme.asym_id       B
_pdbx_nonpoly_scheme.auth_seq_num  1
_pdbx_nonpoly_scheme.entity_id     2
_pdbx_nonpoly_scheme.mon_id        CO
_pdbx_nonpoly_scheme.pdb_ins_code  .
_pdbx_nonpoly_scheme.pdb_seq_num   1
_pdbx_nonpoly_scheme.pdb_strand_id B
#
loop_
_pdbx_poly_seq_scheme.asym_id
_pdbx_poly_seq_scheme.auth_seq_num
_pdbx_poly_seq_scheme.entity_id
_pdbx_poly_seq_scheme.hetero
_pdbx_poly_seq_scheme.mon_id
_pdbx_poly_seq_scheme.pdb_ins_code
_pdbx_poly_seq_scheme.pdb_seq_num
_pdbx_poly_seq_scheme.pdb_strand_id
_pdbx_poly_seq_scheme.seq_id
A 1   1 n PHE . 1   A 1   
A 2   1 n GLU . 2   A 2   
A 3   1 n MET . 3   A 3   
A 4   1 n TRP . 4   A 4   
A 5   1 n GLN . 5   A 5   
A 6   1 n LEU . 6   A 6   
A 7   1 n THR . 7   A 7   
A 8   1 n ASP . 8   A 8   
A 9   1 n ILE . 9   A 9   
A 10  1 n HIS . 10  A 10  
A 11  1 n LEU . 11  A 11  
A 12  1 n ASP . 12  A 12  
A 13  1 n PRO . 13  A 13  
A 14  1 n MET . 14  A 14  
A 15  1 n TYR . 15  A 15  
A 16  1 n THR . 16  A 16  
A 17  1 n VAL . 17  A 17  
A 18  1 n GLY . 18  A 18  
A 19  1 n SER . 19  A 19  
A 20  1 n ASP . 20  A 20  
A 21  1 n PRO . 21  A 21  
A 22  1 n LEU . 22  A 22  
A 23  1 n LYS . 23  A 23  
A 24  1 n LEU . 24  A 24  
A 25  1 n CYS . 25  A 25  
A 26  1 n ARG . 26  A 26  
A 27  1 n GLU . 27  A 27  
A 28  1 n GLY . 28  A 28  
A 29  1 n LYS . 29  A 29  
A 30  1 n GLY . 30  A 30  
A 31  1 n ASN . 31  A 31  
A 32  1 n ALA . 32  A 32  
A 33  1 n GLY . 33  A 33  
A 34  1 n LYS . 34  A 34  
A 35  1 n TYR . 35  A 35  
A 36  1 n GLY . 36  A 36  
A 37  1 n ASP . 37  A 37  
A 38  1 n TYR . 38  A 38  
A 39  1 n SER . 39  A 39  
A 40  1 n CYS . 40  A 40  
A 41  1 n ASP . 41  A 41  
A 42  1 n ALA . 42  A 42  
A 43  1 n ASN . 43  A 43  
A 44  1 n MET . 44  A 44  
A 45  1 n ALA . 45  A 45  
A 46  1 n LEU . 46  A 46  
A 47  1 n LEU . 47  A 47  
A 48  1 n ASP . 48  A 48  
A 49  1 n SER . 49  A 49  
A 50  1 n LEU . 50  A 50  
A 51  1 n VAL . 51  A 51  
A 52  1 n LYS . 52  A 52  
A 53  1 n PHE . 53  A 53  
A 54  1 n ILE . 54  A 54  
A 55  1 n LYS . 55  A 55  
A 56  1 n ARG . 56  A 56  
A 57  1 n ASN . 57  A 57  
A 58  1 n THR . 58  A 58  
A 59  1 n ASP . 59  A 59  
A 60  1 n VAL . 60  A 60  
A 61  1 n ASN . 61  A 61  
A 62  1 n GLY . 62  A 62  
A 63  1 n LYS . 63  A 63  
A 64  1 n VAL . 64  A 64  
A 65  1 n MET . 65  A 65  
A 66  1 n VAL . 66  A 66  
A 67  1 n TYR . 67  A 67  
A 68  1 n ASN . 68  A 68  
A 69  1 n GLY . 69  A 69  
A 70  1 n ASP . 70  A 70  
A 71  1 n ILE . 71  A 71  
A 72  1 n VAL . 72  A 72  
A 73  1 n SER . 73  A 73  
A 74  1 n ARG . 74  A 74  
A 75  1 n ALA . 75  A 75  
A 76  1 n ILE . 76  A 76  
A 77  1 n PRO . 77  A 77  
A 78  1 n LYS . 78  A 78  
A 79  1 n TYR . 79  A 79  
A 80  1 n ASN . 80  A 80  
A 81  1 n LEU . 81  A 81  
A 82  1 n ASP . 82  A 82  
A 83  1 n TYR . 83  A 83  
A 84  1 n VAL . 84  A 84  
A 85  1 n LYS . 85  A 85  
A 86  1 n GLN . 86  A 86  
A 87  1 n SER . 87  A 87  
A 88  1 n ILE . 88  A 88  
A 89  1 n VAL . 89  A 89  
A 90  1 n ASN . 90  A 90  
A 91  1 n ALA . 91  A 91  
A 92  1 n THR . 92  A 92  
A 93  1 n ALA . 93  A 93  
A 94  1 n LEU . 94  A 94  
A 95  1 n LEU . 95  A 95  
A 96  1 n LYS . 96  A 96  
A 97  1 n LYS . 97  A 97  
A 98  1 n PHE . 98  A 98  
A 99  1 n GLU . 99  A 99  
A 100 1 n ASP . 100 A 100 
A 101 1 n PHE . 101 A 101 
A 102 1 n PHE . 102 A 102 
A 103 1 n ILE . 103 A 103 
A 104 1 n ILE . 104 A 104 
A 105 1 n PRO . 105 A 105 
A 106 1 n MET . 106 A 106 
A 107 1 n LEU . 107 A 107 
A 108 1 n GLY . 108 A 108 
A 109 1 n ASN . 109 A 109 
A 110 1 n HIS . 110 A 110 
A 111 1 n ASP . 111 A 111 
A 112 1 n VAL . 112 A 112 
A 113 1 n TYR . 113 A 113 
A 114 1 n PRO . 114 A 114 
A 115 1 n ALA . 115 A 115 
A 116 1 n ASN . 116 A 116 
A 117 1 n GLN . 117 A 117 
A 118 1 n MET . 118 A 118 
A 119 1 n ALA . 119 A 119 
A 120 1 n ILE . 120 A 120 
A 121 1 n ASN . 121 A 121 
A 122 1 n SER . 122 A 122 
A 123 1 n GLN . 123 A 123 
A 124 1 n TRP . 124 A 124 
A 125 1 n ILE . 125 A 125 
A 126 1 n PHE . 126 A 126 
A 127 1 n GLN . 127 A 127 
A 128 1 n PHE . 128 A 128 
A 129 1 n ALA . 129 A 129 
A 130 1 n ALA . 130 A 130 
A 131 1 n GLU . 131 A 131 
A 132 1 n GLN . 132 A 132 
A 133 1 n PHE . 133 A 133 
A 134 1 n ALA . 134 A 134 
A 135 1 n PRO . 135 A 135 
A 136 1 n PHE . 136 A 136 
A 137 1 n LEU . 137 A 137 
A 138 1 n SER . 138 A 138 
A 139 1 n GLN . 139 A 139 
A 140 1 n ASN . 140 A 140 
A 141 1 n ALA . 141 A 141 
A 142 1 n ILE . 142 A 142 
A 143 1 n GLU . 143 A 143 
A 144 1 n SER . 144 A 144 
A 145 1 n PHE . 145 A 145 
A 146 1 n LYS . 146 A 146 
A 147 1 n HIS . 147 A 147 
A 148 1 n GLY . 148 A 148 
A 149 1 n GLY . 149 A 149 
A 150 1 n TYR . 150 A 150 
A 151 1 n TYR . 151 A 151 
A 152 1 n THR . 152 A 152 
A 153 1 n MET . 153 A 153 
A 154 1 n PRO . 154 A 154 
A 155 1 n PHE . 155 A 155 
A 156 1 n PRO . 156 A 156 
A 157 1 n ALA . 157 A 157 
A 158 1 n HIS . 158 A 158 
A 159 1 n LEU . 159 A 159 
A 160 1 n GLY . 160 A 160 
A 161 1 n ILE . 161 A 161 
A 162 1 n LYS . 162 A 162 
A 163 1 n VAL . 163 A 163 
A 164 1 n PRO . 164 A 164 
A 165 1 n LEU . 165 A 165 
A 166 1 n ASN . 166 A 166 
A 167 1 n ALA . 167 A 167 
A 168 1 n VAL . 168 A 168 
A 169 1 n VAL . 169 A 169 
A 170 1 n LEU . 170 A 170 
A 171 1 n ASN . 171 A 171 
A 172 1 n THR . 172 A 172 
A 173 1 n VAL . 173 A 173 
A 174 1 n LEU . 174 A 174 
A 175 1 n TYR . 175 A 175 
A 176 1 n TYR . 176 A 176 
A 177 1 n ASN . 177 A 177 
A 178 1 n TYR . 178 A 178 
A 179 1 n ASN . 179 A 179 
A 180 1 n LYS . 180 A 180 
A 181 1 n GLN . 181 A 181 
A 182 1 n THR . 182 A 182 
A 183 1 n MET . 183 A 183 
A 184 1 n ASP . 184 A 184 
A 185 1 n SER . 185 A 185 
A 186 1 n THR . 186 A 186 
A 187 1 n ASP . 187 A 187 
A 188 1 n PRO . 188 A 188 
A 189 1 n LEU . 189 A 189 
A 190 1 n GLY . 190 A 190 
A 191 1 n GLN . 191 A 191 
A 192 1 n PHE . 192 A 192 
A 193 1 n GLU . 193 A 193 
A 194 1 n TRP . 194 A 194 
A 195 1 n PHE . 195 A 195 
A 196 1 n LYS . 196 A 196 
A 197 1 n THR . 197 A 197 
A 198 1 n VAL . 198 A 198 
A 199 1 n MET . 199 A 199 
A 200 1 n ASP . 200 A 200 
A 201 1 n GLY . 201 A 201 
A 202 1 n TYR . 202 A 202 
A 203 1 n ARG . 203 A 203 
A 204 1 n LYS . 204 A 204 
A 205 1 n THR . 205 A 205 
A 206 1 n GLY . 206 A 206 
A 207 1 n GLN . 207 A 207 
A 208 1 n ARG . 208 A 208 
A 209 1 n ALA . 209 A 209 
A 210 1 n ILE . 210 A 210 
A 211 1 n VAL . 211 A 211 
A 212 1 n SER . 212 A 212 
A 213 1 n MET . 213 A 213 
A 214 1 n HIS . 214 A 214 
A 215 1 n ILE . 215 A 215 
A 216 1 n CYS . 216 A 216 
A 217 1 n PRO . 217 A 217 
A 218 1 n GLY . 218 A 218 
A 219 1 n VAL . 219 A 219 
A 220 1 n ALA . 220 A 220 
A 221 1 n GLU . 221 A 221 
A 222 1 n ARG . 222 A 222 
A 223 1 n PHE . 223 A 223 
A 224 1 n ASN . 224 A 224 
A 225 1 n TYR . 225 A 225 
A 226 1 n SER . 226 A 226 
A 227 1 n ASP . 227 A 227 
A 228 1 n GLN . 228 A 228 
A 229 1 n LEU . 229 A 229 
A 230 1 n TYR . 230 A 230 
A 231 1 n PRO . 231 A 231 
A 232 1 n GLN . 232 A 232 
A 233 1 n TYR . 233 A 233 
A 234 1 n ASN . 234 A 234 
A 235 1 n ASP . 235 A 235 
A 236 1 n ARG . 236 A 236 
A 237 1 n LEU . 237 A 237 
A 238 1 n VAL . 238 A 238 
A 239 1 n ASP . 239 A 239 
A 240 1 n SER . 240 A 240 
A 241 1 n LEU . 241 A 241 
A 242 1 n ALA . 242 A 242 
A 243 1 n GLU . 243 A 243 
A 244 1 n TYR . 244 A 244 
A 245 1 n ASN . 245 A 245 
A 246 1 n ASP . 246 A 246 
A 247 1 n VAL . 247 A 247 
A 248 1 n ILE . 248 A 248 
A 249 1 n LEU . 249 A 249 
A 250 1 n GLY . 250 A 250 
A 251 1 n VAL . 251 A 251 
A 252 1 n LEU . 252 A 252 
A 253 1 n CYS . 253 A 253 
A 254 1 n GLY . 254 A 254 
A 255 1 n HIS . 255 A 255 
A 256 1 n LEU . 256 A 256 
A 257 1 n HIS . 257 A 257 
A 258 1 n THR . 258 A 258 
A 259 1 n ASP . 259 A 259 
A 260 1 n THR . 260 A 260 
A 261 1 n PHE . 261 A 261 
A 262 1 n ARG . 262 A 262 
A 263 1 n ILE . 263 A 263 
A 264 1 n LEU . 264 A 264 
A 265 1 n SER . 265 A 265 
A 266 1 n LYS . 266 A 266 
A 267 1 n GLY . 267 A 267 
A 268 1 n ASN . 268 A 268 
A 269 1 n LYS . 269 A 269 
A 270 1 n LYS . 270 A 270 
A 271 1 n VAL . 271 A 271 
A 272 1 n MET . 272 A 272 
A 273 1 n ALA . 273 A 273 
A 274 1 n PHE . 274 A 274 
A 275 1 n ILE . 275 A 275 
A 276 1 n GLY . 276 A 276 
A 277 1 n PRO . 277 A 277 
A 278 1 n SER . 278 A 278 
A 279 1 n VAL . 279 A 279 
A 280 1 n ASP . 280 A 280 
A 281 1 n THR . 281 A 281 
A 282 1 n TRP . 282 A 282 
A 283 1 n LEU . 283 A 283 
A 284 1 n GLY . 284 A 284 
A 285 1 n THR . 285 A 285 
A 286 1 n SER . 286 A 286 
A 287 1 n PRO . 287 A 287 
A 288 1 n SER . 288 A 288 
A 289 1 n ILE . 289 A 289 
A 290 1 n ARG . 290 A 290 
A 291 1 n LYS . 291 A 291 
A 292 1 n TYR . 292 A 292 
A 293 1 n ASP . 293 A 293 
A 294 1 n VAL . 294 A 294 
A 295 1 n GLY . 295 A 295 
A 296 1 n ASN . 296 A 296 
A 297 1 n GLY . 297 A 297 
A 298 1 n GLN . 298 A 298 
A 299 1 n GLY . 299 A 299 
A 300 1 n TYR . 300 A 300 
A 301 1 n MET . 301 A 301 
A 302 1 n LYS . 302 A 302 
A 303 1 n GLU . 303 A 303 
A 304 1 n PHE . 304 A 304 
A 305 1 n LYS . 305 A 305 
A 306 1 n ASN . 306 A 306 
A 307 1 n TYR . 307 A 307 
A 308 1 n HIS . 308 A 308 
A 309 1 n PHE . 309 A 309 
A 310 1 n GLN . 310 A 310 
A 311 1 n LEU . 311 A 311 
A 312 1 n ARG . 312 A 312 
A 313 1 n PRO . 313 A 313 
A 314 1 n LYS . 314 A 314 
A 315 1 n LYS . 315 A 315 
A 316 1 n ASP . 316 A 316 
A 317 1 n LYS . 317 A 317 
A 318 1 n LEU . 318 A 318 
A 319 1 n LYS . 319 A 319 
A 320 1 n PRO . 320 A 320 
A 321 1 n LYS . 321 A 321 
A 322 1 n THR . 322 A 322 
A 323 1 n THR . 323 A 323 
A 324 1 n ILE . 324 A 324 
A 325 1 n LYS . 325 A 325 
A 326 1 n GLN . 326 A 326 
A 327 1 n PRO . 327 A 327 
A 328 1 n SER . 328 A 328 
A 329 1 n ASP . 329 A 329 
A 330 1 n GLY . 330 A 330 
A 331 1 n PHE . 331 A 331 
A 332 1 n ASN . 332 A 332 
A 333 1 n LYS . 333 A 333 
A 334 1 n TRP . 334 A 334 
A 335 1 n LYS . 335 A 335 
A 336 1 n PHE . 336 A 336 
A 337 1 n ASN . 337 A 337 
A 338 1 n TYR . 338 A 338 
A 339 1 n GLY . 339 A 339 
A 340 1 n SER . 340 A 340 
A 341 1 n SER . 341 A 341 
A 342 1 n SER . 342 A 342 
A 343 1 n GLU . 343 A 343 
A 344 1 n TYR . 344 A 344 
A 345 1 n GLY . 345 A 345 
A 346 1 n LEU . 346 A 346 
A 347 1 n LYS . 347 A 347 
A 348 1 n GLU . 348 A 348 
A 349 1 n LEU . 349 A 349 
A 350 1 n SER . 350 A 350 
A 351 1 n PRO . 351 A 351 
A 352 1 n LYS . 352 A 352 
A 353 1 n GLU . 353 A 353 
A 354 1 n PHE . 354 A 354 
A 355 1 n GLU . 355 A 355 
A 356 1 n ILE . 356 A 356 
A 357 1 n LEU . 357 A 357 
A 358 1 n ALA . 358 A 358 
A 359 1 n ALA . 359 A 359 
A 360 1 n ARG . 360 A 360 
A 361 1 n MET . 361 A 361 
A 362 1 n ASP . 362 A 362 
A 363 1 n LYS . 363 A 363 
A 364 1 n ASP . 364 A 364 
A 365 1 n LEU . 365 A 365 
A 366 1 n GLN . 366 A 366 
A 367 1 n LEU . 367 A 367 
A 368 1 n PHE . 368 A 368 
A 369 1 n ASN . 369 A 369 
A 370 1 n LYS . 370 A 370 
A 371 1 n TYR . 371 A 371 
A 372 1 n HIS . 372 A 372 
A 373 1 n LEU . 373 A 373 
A 374 1 n HIS . 374 A 374 
A 375 1 n PHE . 375 A 375 
A 376 1 n ARG . 376 A 376 
A 377 1 n ALA . 377 A 377 
A 378 1 n ASP . 378 A 378 
A 379 1 n THR . 379 A 379 
A 380 1 n PRO . 380 A 380 
A 381 1 n GLY . 381 A 381 
A 382 1 n PHE . 382 A 382 
A 383 1 n THR . 383 A 383 
A 384 1 n CYS . 384 A 384 
A 385 1 n LYS . 385 A 385 
A 386 1 n GLY . 386 A 386 
A 387 1 n ASN . 387 A 387 
A 388 1 n CYS . 388 A 388 
A 389 1 n LYS . 389 A 389 
A 390 1 n ASN . 390 A 390 
A 391 1 n ASN . 391 A 391 
A 392 1 n CYS . 392 A 392 
A 393 1 n MET . 393 A 393 
A 394 1 n CYS . 394 A 394 
A 395 1 n ALA . 395 A 395 
A 396 1 n VAL . 396 A 396 
A 397 1 n ARG . 397 A 397 
A 398 1 n TYR . 398 A 398 
A 399 1 n PRO . 399 A 399 
A 400 1 n ARG . 400 A 400 
A 401 1 n GLN . 401 A 401 
A 402 1 n ASN . 402 A 402 
A 403 1 n GLU . 403 A 403 
A 404 1 n PHE . 404 A 404 
A 405 1 n ALA . 405 A 405 
A 406 1 n ASN . 406 A 406 
A 407 1 n CYS . 407 A 407 
A 408 1 n VAL . 408 A 408 
A 409 1 n VAL . 409 A 409 
A 410 1 n TRP . 410 A 410 
A 411 1 n ASN . 411 A 411 
#
_software.classification other
_software.date           ?
_software.description    "Structure prediction"
_software.name           AlphaFold
_software.pdbx_ordinal   1
_software.type           package
_software.version        "AlphaFold-beta-20231127 (7a14c934-fe78-43c1-a552-7fb305b0ebd1 @ 2024-10-22 07:45:06)"
#
loop_
_struct_asym.entity_id
_struct_asym.id
1 A 
2 B 
#
loop_
_atom_site.group_PDB
_atom_site.id
_atom_site.type_symbol
_atom_site.label_atom_id
_atom_site.label_alt_id
_atom_site.label_comp_id
_atom_site.label_asym_id
_atom_site.label_entity_id
_atom_site.label_seq_id
_atom_site.pdbx_PDB_ins_code
_atom_site.Cartn_x
_atom_site.Cartn_y
_atom_site.Cartn_z
_atom_site.occupancy
_atom_site.B_iso_or_equiv
_atom_site.auth_seq_id
_atom_site.auth_asym_id
_atom_site.pdbx_PDB_model_num
ATOM   1    N  N   . PHE A 1 1   ? -4.442  13.129  16.999  1.00 96.33 1   A 1 
ATOM   2    C  CA  . PHE A 1 1   ? -3.356  12.152  17.136  1.00 97.45 1   A 1 
ATOM   3    C  C   . PHE A 1 1   ? -2.675  11.923  15.793  1.00 97.89 1   A 1 
ATOM   4    O  O   . PHE A 1 1   ? -3.218  12.293  14.752  1.00 97.42 1   A 1 
ATOM   5    C  CB  . PHE A 1 1   ? -3.873  10.842  17.739  1.00 96.83 1   A 1 
ATOM   6    C  CG  . PHE A 1 1   ? -4.785  10.041  16.835  1.00 97.55 1   A 1 
ATOM   7    C  CD1 . PHE A 1 1   ? -6.166  10.326  16.768  1.00 97.11 1   A 1 
ATOM   8    C  CD2 . PHE A 1 1   ? -4.272  8.976   16.074  1.00 97.07 1   A 1 
ATOM   9    C  CE1 . PHE A 1 1   ? -7.017  9.554   15.964  1.00 96.48 1   A 1 
ATOM   10   C  CE2 . PHE A 1 1   ? -5.127  8.198   15.262  1.00 96.38 1   A 1 
ATOM   11   C  CZ  . PHE A 1 1   ? -6.495  8.490   15.214  1.00 96.76 1   A 1 
ATOM   12   N  N   . GLU A 1 2   ? -1.483  11.322  15.800  1.00 98.09 2   A 1 
ATOM   13   C  CA  . GLU A 1 2   ? -0.777  10.915  14.597  1.00 98.27 2   A 1 
ATOM   14   C  C   . GLU A 1 2   ? -0.871  9.394   14.388  1.00 98.38 2   A 1 
ATOM   15   O  O   . GLU A 1 2   ? -0.995  8.626   15.342  1.00 98.10 2   A 1 
ATOM   16   C  CB  . GLU A 1 2   ? 0.680   11.373  14.639  1.00 97.83 2   A 1 
ATOM   17   C  CG  . GLU A 1 2   ? 0.849   12.904  14.688  1.00 94.17 2   A 1 
ATOM   18   C  CD  . GLU A 1 2   ? 2.332   13.277  14.511  1.00 92.56 2   A 1 
ATOM   19   O  OE1 . GLU A 1 2   ? 2.655   14.140  13.661  1.00 84.76 2   A 1 
ATOM   20   O  OE2 . GLU A 1 2   ? 3.217   12.616  15.103  1.00 86.26 2   A 1 
ATOM   21   N  N   . MET A 1 3   ? -0.793  8.963   13.122  1.00 98.64 3   A 1 
ATOM   22   C  CA  . MET A 1 3   ? -0.902  7.555   12.756  1.00 98.66 3   A 1 
ATOM   23   C  C   . MET A 1 3   ? 0.033   7.216   11.597  1.00 98.75 3   A 1 
ATOM   24   O  O   . MET A 1 3   ? -0.001  7.851   10.547  1.00 98.65 3   A 1 
ATOM   25   C  CB  . MET A 1 3   ? -2.365  7.246   12.416  1.00 98.49 3   A 1 
ATOM   26   C  CG  . MET A 1 3   ? -2.595  5.797   11.969  1.00 97.84 3   A 1 
ATOM   27   S  SD  . MET A 1 3   ? -4.346  5.392   11.720  1.00 96.65 3   A 1 
ATOM   28   C  CE  . MET A 1 3   ? -4.711  6.445   10.304  1.00 90.24 3   A 1 
ATOM   29   N  N   . TRP A 1 4   ? 0.843   6.174   11.773  1.00 98.83 4   A 1 
ATOM   30   C  CA  . TRP A 1 4   ? 1.705   5.631   10.733  1.00 98.88 4   A 1 
ATOM   31   C  C   . TRP A 1 4   ? 0.936   4.683   9.811   1.00 98.80 4   A 1 
ATOM   32   O  O   . TRP A 1 4   ? 0.079   3.931   10.266  1.00 98.74 4   A 1 
ATOM   33   C  CB  . TRP A 1 4   ? 2.897   4.932   11.372  1.00 98.78 4   A 1 
ATOM   34   C  CG  . TRP A 1 4   ? 3.805   5.847   12.147  1.00 98.77 4   A 1 
ATOM   35   C  CD1 . TRP A 1 4   ? 3.723   6.092   13.476  1.00 98.47 4   A 1 
ATOM   36   C  CD2 . TRP A 1 4   ? 4.920   6.640   11.649  1.00 98.69 4   A 1 
ATOM   37   N  NE1 . TRP A 1 4   ? 4.717   6.993   13.846  1.00 98.31 4   A 1 
ATOM   38   C  CE2 . TRP A 1 4   ? 5.473   7.351   12.748  1.00 98.50 4   A 1 
ATOM   39   C  CE3 . TRP A 1 4   ? 5.500   6.824   10.379  1.00 98.50 4   A 1 
ATOM   40   C  CZ2 . TRP A 1 4   ? 6.593   8.210   12.596  1.00 98.18 4   A 1 
ATOM   41   C  CZ3 . TRP A 1 4   ? 6.613   7.679   10.228  1.00 98.15 4   A 1 
ATOM   42   C  CH2 . TRP A 1 4   ? 7.147   8.362   11.324  1.00 98.01 4   A 1 
ATOM   43   N  N   . GLN A 1 5   ? 1.289   4.663   8.521   1.00 98.70 5   A 1 
ATOM   44   C  CA  . GLN A 1 5   ? 0.855   3.658   7.554   1.00 98.73 5   A 1 
ATOM   45   C  C   . GLN A 1 5   ? 2.079   2.886   7.057   1.00 98.78 5   A 1 
ATOM   46   O  O   . GLN A 1 5   ? 2.913   3.433   6.329   1.00 98.39 5   A 1 
ATOM   47   C  CB  . GLN A 1 5   ? 0.098   4.334   6.413   1.00 98.62 5   A 1 
ATOM   48   C  CG  . GLN A 1 5   ? -0.472  3.314   5.415   1.00 98.25 5   A 1 
ATOM   49   C  CD  . GLN A 1 5   ? -1.153  3.978   4.221   1.00 98.13 5   A 1 
ATOM   50   O  OE1 . GLN A 1 5   ? -0.999  5.159   3.940   1.00 94.40 5   A 1 
ATOM   51   N  NE2 . GLN A 1 5   ? -1.913  3.235   3.465   1.00 93.88 5   A 1 
ATOM   52   N  N   . LEU A 1 6   ? 2.176   1.624   7.453   1.00 98.65 6   A 1 
ATOM   53   C  CA  . LEU A 1 6   ? 3.231   0.695   7.057   1.00 98.52 6   A 1 
ATOM   54   C  C   . LEU A 1 6   ? 2.637   -0.301  6.058   1.00 98.46 6   A 1 
ATOM   55   O  O   . LEU A 1 6   ? 1.786   -1.106  6.440   1.00 97.68 6   A 1 
ATOM   56   C  CB  . LEU A 1 6   ? 3.762   0.019   8.333   1.00 98.22 6   A 1 
ATOM   57   C  CG  . LEU A 1 6   ? 4.855   -1.033  8.083   1.00 97.43 6   A 1 
ATOM   58   C  CD1 . LEU A 1 6   ? 6.111   -0.406  7.473   1.00 96.35 6   A 1 
ATOM   59   C  CD2 . LEU A 1 6   ? 5.254   -1.674  9.411   1.00 96.02 6   A 1 
ATOM   60   N  N   . THR A 1 7   ? 3.068   -0.260  4.798   1.00 98.12 7   A 1 
ATOM   61   C  CA  . THR A 1 7   ? 2.462   -1.080  3.742   1.00 98.00 7   A 1 
ATOM   62   C  C   . THR A 1 7   ? 3.494   -1.700  2.817   1.00 98.01 7   A 1 
ATOM   63   O  O   . THR A 1 7   ? 4.576   -1.129  2.638   1.00 97.30 7   A 1 
ATOM   64   C  CB  . THR A 1 7   ? 1.396   -0.276  2.975   1.00 97.27 7   A 1 
ATOM   65   O  OG1 . THR A 1 7   ? 0.596   -1.135  2.213   1.00 93.40 7   A 1 
ATOM   66   C  CG2 . THR A 1 7   ? 1.971   0.810   2.070   1.00 94.66 7   A 1 
ATOM   67   N  N   . ASP A 1 8   ? 3.165   -2.867  2.248   1.00 97.99 8   A 1 
ATOM   68   C  CA  . ASP A 1 8   ? 3.899   -3.539  1.178   1.00 97.95 8   A 1 
ATOM   69   C  C   . ASP A 1 8   ? 5.402   -3.676  1.481   1.00 97.85 8   A 1 
ATOM   70   O  O   . ASP A 1 8   ? 6.265   -3.106  0.811   1.00 96.90 8   A 1 
ATOM   71   C  CB  . ASP A 1 8   ? 3.601   -2.850  -0.159  1.00 97.62 8   A 1 
ATOM   72   C  CG  . ASP A 1 8   ? 2.107   -2.803  -0.462  1.00 97.14 8   A 1 
ATOM   73   O  OD1 . ASP A 1 8   ? 1.575   -3.783  -1.012  1.00 94.69 8   A 1 
ATOM   74   O  OD2 . ASP A 1 8   ? 1.475   -1.763  -0.153  1.00 94.97 8   A 1 
ATOM   75   N  N   . ILE A 1 9   ? 5.715   -4.394  2.562   1.00 97.71 9   A 1 
ATOM   76   C  CA  . ILE A 1 9   ? 7.100   -4.592  2.995   1.00 97.58 9   A 1 
ATOM   77   C  C   . ILE A 1 9   ? 7.817   -5.565  2.061   1.00 97.13 9   A 1 
ATOM   78   O  O   . ILE A 1 9   ? 8.978   -5.327  1.728   1.00 95.65 9   A 1 
ATOM   79   C  CB  . ILE A 1 9   ? 7.157   -5.078  4.456   1.00 97.48 9   A 1 
ATOM   80   C  CG1 . ILE A 1 9   ? 6.546   -4.028  5.415   1.00 96.26 9   A 1 
ATOM   81   C  CG2 . ILE A 1 9   ? 8.602   -5.399  4.866   1.00 96.22 9   A 1 
ATOM   82   C  CD1 . ILE A 1 9   ? 6.457   -4.498  6.867   1.00 94.85 9   A 1 
ATOM   83   N  N   . HIS A 1 10  ? 7.173   -6.663  1.675   1.00 96.80 10  A 1 
ATOM   84   C  CA  . HIS A 1 10  ? 7.735   -7.771  0.897   1.00 96.42 10  A 1 
ATOM   85   C  C   . HIS A 1 10  ? 9.137   -8.179  1.397   1.00 96.30 10  A 1 
ATOM   86   O  O   . HIS A 1 10  ? 10.139  -8.071  0.689   1.00 94.83 10  A 1 
ATOM   87   C  CB  . HIS A 1 10  ? 7.690   -7.440  -0.590  1.00 96.10 10  A 1 
ATOM   88   C  CG  . HIS A 1 10  ? 6.294   -7.337  -1.145  1.00 96.19 10  A 1 
ATOM   89   N  ND1 . HIS A 1 10  ? 5.491   -8.406  -1.500  1.00 94.01 10  A 1 
ATOM   90   C  CD2 . HIS A 1 10  ? 5.608   -6.189  -1.434  1.00 94.51 10  A 1 
ATOM   91   C  CE1 . HIS A 1 10  ? 4.356   -7.896  -2.003  1.00 94.31 10  A 1 
ATOM   92   N  NE2 . HIS A 1 10  ? 4.391   -6.564  -1.978  1.00 94.68 10  A 1 
ATOM   93   N  N   . LEU A 1 11  ? 9.224   -8.604  2.655   1.00 96.39 11  A 1 
ATOM   94   C  CA  . LEU A 1 11  ? 10.502  -8.961  3.269   1.00 96.11 11  A 1 
ATOM   95   C  C   . LEU A 1 11  ? 11.089  -10.214 2.626   1.00 95.88 11  A 1 
ATOM   96   O  O   . LEU A 1 11  ? 10.530  -11.304 2.765   1.00 94.74 11  A 1 
ATOM   97   C  CB  . LEU A 1 11  ? 10.307  -9.147  4.776   1.00 95.55 11  A 1 
ATOM   98   C  CG  . LEU A 1 11  ? 11.559  -9.648  5.507   1.00 94.83 11  A 1 
ATOM   99   C  CD1 . LEU A 1 11  ? 12.725  -8.666  5.414   1.00 93.13 11  A 1 
ATOM   100  C  CD2 . LEU A 1 11  ? 11.238  -9.883  6.980   1.00 92.67 11  A 1 
ATOM   101  N  N   . ASP A 1 12  ? 12.277  -10.098 2.027   1.00 95.64 12  A 1 
ATOM   102  C  CA  . ASP A 1 12  ? 13.036  -11.247 1.553   1.00 95.06 12  A 1 
ATOM   103  C  C   . ASP A 1 12  ? 14.060  -11.715 2.606   1.00 94.81 12  A 1 
ATOM   104  O  O   . ASP A 1 12  ? 15.122  -11.099 2.757   1.00 93.92 12  A 1 
ATOM   105  C  CB  . ASP A 1 12  ? 13.704  -10.955 0.205   1.00 94.22 12  A 1 
ATOM   106  C  CG  . ASP A 1 12  ? 14.309  -12.219 -0.407  1.00 93.58 12  A 1 
ATOM   107  O  OD1 . ASP A 1 12  ? 14.167  -13.328 0.166   1.00 92.22 12  A 1 
ATOM   108  O  OD2 . ASP A 1 12  ? 14.901  -12.138 -1.501  1.00 91.49 12  A 1 
ATOM   109  N  N   . PRO A 1 13  ? 13.810  -12.826 3.315   1.00 92.89 13  A 1 
ATOM   110  C  CA  . PRO A 1 13  ? 14.765  -13.381 4.269   1.00 91.51 13  A 1 
ATOM   111  C  C   . PRO A 1 13  ? 16.010  -13.959 3.588   1.00 92.11 13  A 1 
ATOM   112  O  O   . PRO A 1 13  ? 17.018  -14.185 4.260   1.00 90.99 13  A 1 
ATOM   113  C  CB  . PRO A 1 13  ? 13.978  -14.453 5.032   1.00 89.43 13  A 1 
ATOM   114  C  CG  . PRO A 1 13  ? 12.962  -14.932 4.002   1.00 86.91 13  A 1 
ATOM   115  C  CD  . PRO A 1 13  ? 12.626  -13.657 3.229   1.00 90.38 13  A 1 
ATOM   116  N  N   . MET A 1 14  ? 15.985  -14.196 2.276   1.00 91.96 14  A 1 
ATOM   117  C  CA  . MET A 1 14  ? 17.108  -14.729 1.505   1.00 92.22 14  A 1 
ATOM   118  C  C   . MET A 1 14  ? 18.032  -13.639 0.953   1.00 94.15 14  A 1 
ATOM   119  O  O   . MET A 1 14  ? 19.082  -13.965 0.390   1.00 94.01 14  A 1 
ATOM   120  C  CB  . MET A 1 14  ? 16.596  -15.618 0.369   1.00 90.09 14  A 1 
ATOM   121  C  CG  . MET A 1 14  ? 15.743  -16.797 0.856   1.00 84.41 14  A 1 
ATOM   122  S  SD  . MET A 1 14  ? 15.230  -17.961 -0.451  1.00 79.01 14  A 1 
ATOM   123  C  CE  . MET A 1 14  ? 16.829  -18.632 -0.944  1.00 67.89 14  A 1 
ATOM   124  N  N   . TYR A 1 15  ? 17.692  -12.341 1.117   1.00 93.95 15  A 1 
ATOM   125  C  CA  . TYR A 1 15  ? 18.511  -11.235 0.622   1.00 94.73 15  A 1 
ATOM   126  C  C   . TYR A 1 15  ? 19.938  -11.323 1.163   1.00 95.08 15  A 1 
ATOM   127  O  O   . TYR A 1 15  ? 20.183  -11.294 2.375   1.00 94.48 15  A 1 
ATOM   128  C  CB  . TYR A 1 15  ? 17.876  -9.889  0.968   1.00 95.05 15  A 1 
ATOM   129  C  CG  . TYR A 1 15  ? 18.616  -8.703  0.365   1.00 96.01 15  A 1 
ATOM   130  C  CD1 . TYR A 1 15  ? 19.840  -8.256  0.906   1.00 95.78 15  A 1 
ATOM   131  C  CD2 . TYR A 1 15  ? 18.103  -8.061  -0.778  1.00 95.81 15  A 1 
ATOM   132  C  CE1 . TYR A 1 15  ? 20.543  -7.204  0.309   1.00 95.41 15  A 1 
ATOM   133  C  CE2 . TYR A 1 15  ? 18.798  -7.006  -1.375  1.00 95.43 15  A 1 
ATOM   134  C  CZ  . TYR A 1 15  ? 20.025  -6.575  -0.841  1.00 95.92 15  A 1 
ATOM   135  O  OH  . TYR A 1 15  ? 20.712  -5.550  -1.435  1.00 95.43 15  A 1 
ATOM   136  N  N   . THR A 1 16  ? 20.912  -11.344 0.253   1.00 96.01 16  A 1 
ATOM   137  C  CA  . THR A 1 16  ? 22.329  -11.469 0.590   1.00 96.49 16  A 1 
ATOM   138  C  C   . THR A 1 16  ? 23.105  -10.251 0.099   1.00 96.80 16  A 1 
ATOM   139  O  O   . THR A 1 16  ? 23.169  -9.965  -1.094  1.00 96.23 16  A 1 
ATOM   140  C  CB  . THR A 1 16  ? 22.899  -12.784 0.035   1.00 95.70 16  A 1 
ATOM   141  O  OG1 . THR A 1 16  ? 22.200  -13.867 0.593   1.00 91.90 16  A 1 
ATOM   142  C  CG2 . THR A 1 16  ? 24.361  -12.981 0.406   1.00 91.64 16  A 1 
ATOM   143  N  N   . VAL A 1 17  ? 23.740  -9.519  1.013   1.00 96.80 17  A 1 
ATOM   144  C  CA  . VAL A 1 17  ? 24.589  -8.359  0.676   1.00 96.78 17  A 1 
ATOM   145  C  C   . VAL A 1 17  ? 25.763  -8.794  -0.202  1.00 96.97 17  A 1 
ATOM   146  O  O   . VAL A 1 17  ? 26.465  -9.748  0.124   1.00 95.95 17  A 1 
ATOM   147  C  CB  . VAL A 1 17  ? 25.094  -7.652  1.948   1.00 96.00 17  A 1 
ATOM   148  C  CG1 . VAL A 1 17  ? 25.972  -6.441  1.609   1.00 93.71 17  A 1 
ATOM   149  C  CG2 . VAL A 1 17  ? 23.931  -7.151  2.807   1.00 94.24 17  A 1 
ATOM   150  N  N   . GLY A 1 18  ? 26.005  -8.078  -1.301  1.00 96.46 18  A 1 
ATOM   151  C  CA  . GLY A 1 18  ? 27.070  -8.399  -2.263  1.00 96.44 18  A 1 
ATOM   152  C  C   . GLY A 1 18  ? 26.711  -9.490  -3.274  1.00 97.02 18  A 1 
ATOM   153  O  O   . GLY A 1 18  ? 27.583  -9.894  -4.050  1.00 95.71 18  A 1 
ATOM   154  N  N   . SER A 1 19  ? 25.467  -9.951  -3.286  1.00 96.76 19  A 1 
ATOM   155  C  CA  . SER A 1 19  ? 24.928  -10.845 -4.315  1.00 96.58 19  A 1 
ATOM   156  C  C   . SER A 1 19  ? 24.625  -10.102 -5.622  1.00 96.48 19  A 1 
ATOM   157  O  O   . SER A 1 19  ? 24.824  -8.883  -5.739  1.00 95.71 19  A 1 
ATOM   158  C  CB  . SER A 1 19  ? 23.679  -11.561 -3.781  1.00 96.02 19  A 1 
ATOM   159  O  OG  . SER A 1 19  ? 22.688  -10.603 -3.515  1.00 94.14 19  A 1 
ATOM   160  N  N   . ASP A 1 20  ? 24.170  -10.845 -6.636  1.00 96.04 20  A 1 
ATOM   161  C  CA  . ASP A 1 20  ? 23.807  -10.320 -7.947  1.00 95.71 20  A 1 
ATOM   162  C  C   . ASP A 1 20  ? 22.337  -9.852  -7.966  1.00 95.26 20  A 1 
ATOM   163  O  O   . ASP A 1 20  ? 21.438  -10.684 -7.825  1.00 94.43 20  A 1 
ATOM   164  C  CB  . ASP A 1 20  ? 24.083  -11.397 -9.003  1.00 95.26 20  A 1 
ATOM   165  C  CG  . ASP A 1 20  ? 23.899  -10.906 -10.440 1.00 94.84 20  A 1 
ATOM   166  O  OD1 . ASP A 1 20  ? 23.467  -9.752  -10.629 1.00 93.04 20  A 1 
ATOM   167  O  OD2 . ASP A 1 20  ? 24.225  -11.701 -11.347 1.00 92.87 20  A 1 
ATOM   168  N  N   . PRO A 1 21  ? 22.056  -8.555  -8.202  1.00 94.82 21  A 1 
ATOM   169  C  CA  . PRO A 1 21  ? 20.690  -8.060  -8.347  1.00 93.50 21  A 1 
ATOM   170  C  C   . PRO A 1 21  ? 19.898  -8.724  -9.476  1.00 92.91 21  A 1 
ATOM   171  O  O   . PRO A 1 21  ? 18.688  -8.873  -9.353  1.00 91.32 21  A 1 
ATOM   172  C  CB  . PRO A 1 21  ? 20.825  -6.558  -8.588  1.00 92.55 21  A 1 
ATOM   173  C  CG  . PRO A 1 21  ? 22.148  -6.222  -7.904  1.00 92.38 21  A 1 
ATOM   174  C  CD  . PRO A 1 21  ? 22.994  -7.444  -8.201  1.00 94.45 21  A 1 
ATOM   175  N  N   . LEU A 1 22  ? 20.566  -9.177  -10.545 1.00 93.79 22  A 1 
ATOM   176  C  CA  . LEU A 1 22  ? 19.914  -9.910  -11.634 1.00 92.74 22  A 1 
ATOM   177  C  C   . LEU A 1 22  ? 19.469  -11.317 -11.212 1.00 92.19 22  A 1 
ATOM   178  O  O   . LEU A 1 22  ? 18.640  -11.931 -11.884 1.00 90.37 22  A 1 
ATOM   179  C  CB  . LEU A 1 22  ? 20.867  -10.000 -12.843 1.00 92.40 22  A 1 
ATOM   180  C  CG  . LEU A 1 22  ? 21.275  -8.658  -13.455 1.00 89.55 22  A 1 
ATOM   181  C  CD1 . LEU A 1 22  ? 22.279  -8.899  -14.586 1.00 85.95 22  A 1 
ATOM   182  C  CD2 . LEU A 1 22  ? 20.074  -7.903  -14.045 1.00 85.15 22  A 1 
ATOM   183  N  N   . LYS A 1 23  ? 19.969  -11.807 -10.077 1.00 92.35 23  A 1 
ATOM   184  C  CA  . LYS A 1 23  ? 19.555  -13.053 -9.416  1.00 92.24 23  A 1 
ATOM   185  C  C   . LYS A 1 23  ? 18.737  -12.781 -8.157  1.00 92.31 23  A 1 
ATOM   186  O  O   . LYS A 1 23  ? 18.873  -13.483 -7.157  1.00 90.85 23  A 1 
ATOM   187  C  CB  . LYS A 1 23  ? 20.778  -13.930 -9.143  1.00 92.18 23  A 1 
ATOM   188  C  CG  . LYS A 1 23  ? 21.500  -14.339 -10.432 1.00 91.33 23  A 1 
ATOM   189  C  CD  . LYS A 1 23  ? 22.578  -15.363 -10.077 1.00 86.64 23  A 1 
ATOM   190  C  CE  . LYS A 1 23  ? 23.266  -15.871 -11.335 1.00 81.81 23  A 1 
ATOM   191  N  NZ  . LYS A 1 23  ? 24.147  -17.002 -10.999 1.00 72.26 23  A 1 
ATOM   192  N  N   . LEU A 1 24  ? 17.913  -11.728 -8.186  1.00 92.63 24  A 1 
ATOM   193  C  CA  . LEU A 1 24  ? 16.996  -11.325 -7.112  1.00 92.42 24  A 1 
ATOM   194  C  C   . LEU A 1 24  ? 17.703  -11.029 -5.774  1.00 93.47 24  A 1 
ATOM   195  O  O   . LEU A 1 24  ? 17.100  -11.156 -4.718  1.00 92.33 24  A 1 
ATOM   196  C  CB  . LEU A 1 24  ? 15.864  -12.359 -6.969  1.00 90.55 24  A 1 
ATOM   197  C  CG  . LEU A 1 24  ? 15.096  -12.682 -8.259  1.00 87.97 24  A 1 
ATOM   198  C  CD1 . LEU A 1 24  ? 14.084  -13.786 -7.985  1.00 84.55 24  A 1 
ATOM   199  C  CD2 . LEU A 1 24  ? 14.364  -11.451 -8.799  1.00 83.17 24  A 1 
ATOM   200  N  N   . CYS A 1 25  ? 18.982  -10.638 -5.812  1.00 93.52 25  A 1 
ATOM   201  C  CA  . CYS A 1 25  ? 19.792  -10.375 -4.622  1.00 94.23 25  A 1 
ATOM   202  C  C   . CYS A 1 25  ? 19.927  -11.573 -3.662  1.00 94.63 25  A 1 
ATOM   203  O  O   . CYS A 1 25  ? 20.114  -11.385 -2.464  1.00 93.85 25  A 1 
ATOM   204  C  CB  . CYS A 1 25  ? 19.293  -9.102  -3.917  1.00 94.25 25  A 1 
ATOM   205  S  SG  . CYS A 1 25  ? 19.257  -7.633  -4.963  1.00 93.53 25  A 1 
ATOM   206  N  N   . ARG A 1 26  ? 19.862  -12.801 -4.175  1.00 94.58 26  A 1 
ATOM   207  C  CA  . ARG A 1 26  ? 19.950  -14.030 -3.371  1.00 93.90 26  A 1 
ATOM   208  C  C   . ARG A 1 26  ? 21.214  -14.839 -3.640  1.00 94.18 26  A 1 
ATOM   209  O  O   . ARG A 1 26  ? 21.746  -15.481 -2.749  1.00 92.68 26  A 1 
ATOM   210  C  CB  . ARG A 1 26  ? 18.709  -14.888 -3.629  1.00 92.32 26  A 1 
ATOM   211  C  CG  . ARG A 1 26  ? 17.430  -14.179 -3.165  1.00 90.67 26  A 1 
ATOM   212  C  CD  . ARG A 1 26  ? 16.187  -14.979 -3.531  1.00 89.02 26  A 1 
ATOM   213  N  NE  . ARG A 1 26  ? 14.979  -14.252 -3.123  1.00 88.24 26  A 1 
ATOM   214  C  CZ  . ARG A 1 26  ? 13.784  -14.294 -3.670  1.00 87.33 26  A 1 
ATOM   215  N  NH1 . ARG A 1 26  ? 13.491  -15.080 -4.667  1.00 83.30 26  A 1 
ATOM   216  N  NH2 . ARG A 1 26  ? 12.857  -13.517 -3.220  1.00 82.20 26  A 1 
ATOM   217  N  N   . GLU A 1 27  ? 21.720  -14.786 -4.866  1.00 94.72 27  A 1 
ATOM   218  C  CA  . GLU A 1 27  ? 22.812  -15.625 -5.341  1.00 94.35 27  A 1 
ATOM   219  C  C   . GLU A 1 27  ? 23.872  -14.832 -6.122  1.00 95.45 27  A 1 
ATOM   220  O  O   . GLU A 1 27  ? 23.696  -13.666 -6.479  1.00 93.49 27  A 1 
ATOM   221  C  CB  . GLU A 1 27  ? 22.264  -16.749 -6.229  1.00 90.73 27  A 1 
ATOM   222  C  CG  . GLU A 1 27  ? 21.312  -17.711 -5.508  1.00 82.94 27  A 1 
ATOM   223  C  CD  . GLU A 1 27  ? 20.869  -18.875 -6.404  1.00 82.68 27  A 1 
ATOM   224  O  OE1 . GLU A 1 27  ? 20.007  -19.651 -5.950  1.00 75.08 27  A 1 
ATOM   225  O  OE2 . GLU A 1 27  ? 21.413  -18.992 -7.533  1.00 76.02 27  A 1 
ATOM   226  N  N   . GLY A 1 28  ? 24.995  -15.493 -6.440  1.00 94.79 28  A 1 
ATOM   227  C  CA  . GLY A 1 28  ? 26.065  -14.922 -7.247  1.00 95.37 28  A 1 
ATOM   228  C  C   . GLY A 1 28  ? 26.863  -13.838 -6.529  1.00 96.66 28  A 1 
ATOM   229  O  O   . GLY A 1 28  ? 26.846  -13.710 -5.307  1.00 94.94 28  A 1 
ATOM   230  N  N   . LYS A 1 29  ? 27.624  -13.053 -7.319  1.00 95.97 29  A 1 
ATOM   231  C  CA  . LYS A 1 29  ? 28.423  -11.925 -6.843  1.00 96.20 29  A 1 
ATOM   232  C  C   . LYS A 1 29  ? 28.040  -10.676 -7.619  1.00 96.31 29  A 1 
ATOM   233  O  O   . LYS A 1 29  ? 27.962  -10.715 -8.843  1.00 92.65 29  A 1 
ATOM   234  C  CB  . LYS A 1 29  ? 29.930  -12.199 -6.996  1.00 94.32 29  A 1 
ATOM   235  C  CG  . LYS A 1 29  ? 30.422  -13.284 -6.048  1.00 83.68 29  A 1 
ATOM   236  C  CD  . LYS A 1 29  ? 31.954  -13.439 -6.173  1.00 77.11 29  A 1 
ATOM   237  C  CE  . LYS A 1 29  ? 32.455  -14.517 -5.214  1.00 66.56 29  A 1 
ATOM   238  N  NZ  . LYS A 1 29  ? 33.922  -14.708 -5.322  1.00 57.25 29  A 1 
ATOM   239  N  N   . GLY A 1 30  ? 27.858  -9.564  -6.905  1.00 96.18 30  A 1 
ATOM   240  C  CA  . GLY A 1 30  ? 27.443  -8.311  -7.497  1.00 95.65 30  A 1 
ATOM   241  C  C   . GLY A 1 30  ? 27.528  -7.160  -6.504  1.00 96.18 30  A 1 
ATOM   242  O  O   . GLY A 1 30  ? 28.382  -7.132  -5.619  1.00 94.43 30  A 1 
ATOM   243  N  N   . ASN A 1 31  ? 26.644  -6.183  -6.673  1.00 95.64 31  A 1 
ATOM   244  C  CA  . ASN A 1 31  ? 26.632  -4.940  -5.914  1.00 94.60 31  A 1 
ATOM   245  C  C   . ASN A 1 31  ? 25.312  -4.722  -5.150  1.00 95.43 31  A 1 
ATOM   246  O  O   . ASN A 1 31  ? 24.939  -3.573  -4.911  1.00 93.67 31  A 1 
ATOM   247  C  CB  . ASN A 1 31  ? 27.027  -3.781  -6.849  1.00 91.41 31  A 1 
ATOM   248  C  CG  . ASN A 1 31  ? 26.115  -3.632  -8.058  1.00 85.78 31  A 1 
ATOM   249  O  OD1 . ASN A 1 31  ? 25.161  -4.344  -8.280  1.00 74.79 31  A 1 
ATOM   250  N  ND2 . ASN A 1 31  ? 26.418  -2.684  -8.921  1.00 77.90 31  A 1 
ATOM   251  N  N   . ALA A 1 32  ? 24.630  -5.783  -4.766  1.00 95.33 32  A 1 
ATOM   252  C  CA  . ALA A 1 32  ? 23.475  -5.719  -3.876  1.00 95.50 32  A 1 
ATOM   253  C  C   . ALA A 1 32  ? 23.862  -4.995  -2.580  1.00 95.72 32  A 1 
ATOM   254  O  O   . ALA A 1 32  ? 24.794  -5.381  -1.870  1.00 94.96 32  A 1 
ATOM   255  C  CB  . ALA A 1 32  ? 22.944  -7.131  -3.621  1.00 95.37 32  A 1 
ATOM   256  N  N   . GLY A 1 33  ? 23.187  -3.881  -2.299  1.00 95.87 33  A 1 
ATOM   257  C  CA  . GLY A 1 33  ? 23.530  -2.953  -1.234  1.00 95.55 33  A 1 
ATOM   258  C  C   . GLY A 1 33  ? 23.184  -3.483  0.159   1.00 96.33 33  A 1 
ATOM   259  O  O   . GLY A 1 33  ? 22.329  -4.342  0.322   1.00 95.88 33  A 1 
ATOM   260  N  N   . LYS A 1 34  ? 23.817  -2.894  1.197   1.00 96.07 34  A 1 
ATOM   261  C  CA  . LYS A 1 34  ? 23.546  -3.275  2.596   1.00 96.37 34  A 1 
ATOM   262  C  C   . LYS A 1 34  ? 22.066  -3.161  2.992   1.00 96.81 34  A 1 
ATOM   263  O  O   . LYS A 1 34  ? 21.598  -3.946  3.809   1.00 96.25 34  A 1 
ATOM   264  C  CB  . LYS A 1 34  ? 24.421  -2.415  3.529   1.00 95.66 34  A 1 
ATOM   265  C  CG  . LYS A 1 34  ? 24.195  -2.762  5.008   1.00 92.75 34  A 1 
ATOM   266  C  CD  . LYS A 1 34  ? 25.092  -1.960  5.947   1.00 89.55 34  A 1 
ATOM   267  C  CE  . LYS A 1 34  ? 24.714  -2.345  7.375   1.00 83.40 34  A 1 
ATOM   268  N  NZ  . LYS A 1 34  ? 25.464  -1.578  8.402   1.00 74.86 34  A 1 
ATOM   269  N  N   . TYR A 1 35  ? 21.364  -2.149  2.464   1.00 96.80 35  A 1 
ATOM   270  C  CA  . TYR A 1 35  ? 19.986  -1.821  2.845   1.00 96.93 35  A 1 
ATOM   271  C  C   . TYR A 1 35  ? 18.961  -2.164  1.766   1.00 96.96 35  A 1 
ATOM   272  O  O   . TYR A 1 35  ? 17.803  -1.783  1.902   1.00 95.52 35  A 1 
ATOM   273  C  CB  . TYR A 1 35  ? 19.917  -0.341  3.235   1.00 96.89 35  A 1 
ATOM   274  C  CG  . TYR A 1 35  ? 20.743  0.025   4.444   1.00 97.12 35  A 1 
ATOM   275  C  CD1 . TYR A 1 35  ? 20.305  -0.337  5.732   1.00 96.52 35  A 1 
ATOM   276  C  CD2 . TYR A 1 35  ? 21.942  0.743   4.300   1.00 96.53 35  A 1 
ATOM   277  C  CE1 . TYR A 1 35  ? 21.040  0.019   6.866   1.00 95.86 35  A 1 
ATOM   278  C  CE2 . TYR A 1 35  ? 22.696  1.108   5.433   1.00 95.96 35  A 1 
ATOM   279  C  CZ  . TYR A 1 35  ? 22.236  0.750   6.712   1.00 96.17 35  A 1 
ATOM   280  O  OH  . TYR A 1 35  ? 22.963  1.112   7.819   1.00 95.08 35  A 1 
ATOM   281  N  N   . GLY A 1 36  ? 19.372  -2.845  0.699   1.00 96.41 36  A 1 
ATOM   282  C  CA  . GLY A 1 36  ? 18.485  -3.192  -0.401  1.00 96.22 36  A 1 
ATOM   283  C  C   . GLY A 1 36  ? 19.062  -2.833  -1.771  1.00 96.39 36  A 1 
ATOM   284  O  O   . GLY A 1 36  ? 20.162  -2.279  -1.895  1.00 95.18 36  A 1 
ATOM   285  N  N   . ASP A 1 37  ? 18.287  -3.169  -2.801  1.00 95.71 37  A 1 
ATOM   286  C  CA  . ASP A 1 37  ? 18.542  -2.853  -4.199  1.00 95.56 37  A 1 
ATOM   287  C  C   . ASP A 1 37  ? 17.202  -2.593  -4.903  1.00 95.21 37  A 1 
ATOM   288  O  O   . ASP A 1 37  ? 16.230  -3.296  -4.621  1.00 94.10 37  A 1 
ATOM   289  C  CB  . ASP A 1 37  ? 19.268  -4.029  -4.852  1.00 94.97 37  A 1 
ATOM   290  C  CG  . ASP A 1 37  ? 19.900  -3.635  -6.181  1.00 94.49 37  A 1 
ATOM   291  O  OD1 . ASP A 1 37  ? 19.209  -3.439  -7.202  1.00 91.83 37  A 1 
ATOM   292  O  OD2 . ASP A 1 37  ? 21.139  -3.483  -6.207  1.00 91.38 37  A 1 
ATOM   293  N  N   . TYR A 1 38  ? 17.150  -1.624  -5.820  1.00 93.45 38  A 1 
ATOM   294  C  CA  . TYR A 1 38  ? 15.914  -1.277  -6.525  1.00 92.43 38  A 1 
ATOM   295  C  C   . TYR A 1 38  ? 15.356  -2.387  -7.436  1.00 91.68 38  A 1 
ATOM   296  O  O   . TYR A 1 38  ? 14.262  -2.241  -7.972  1.00 89.14 38  A 1 
ATOM   297  C  CB  . TYR A 1 38  ? 16.137  0.014   -7.319  1.00 91.79 38  A 1 
ATOM   298  C  CG  . TYR A 1 38  ? 16.258  1.256   -6.463  1.00 91.74 38  A 1 
ATOM   299  C  CD1 . TYR A 1 38  ? 15.142  1.713   -5.737  1.00 90.43 38  A 1 
ATOM   300  C  CD2 . TYR A 1 38  ? 17.462  1.975   -6.391  1.00 90.62 38  A 1 
ATOM   301  C  CE1 . TYR A 1 38  ? 15.228  2.880   -4.959  1.00 89.36 38  A 1 
ATOM   302  C  CE2 . TYR A 1 38  ? 17.553  3.141   -5.612  1.00 89.17 38  A 1 
ATOM   303  C  CZ  . TYR A 1 38  ? 16.428  3.596   -4.902  1.00 90.06 38  A 1 
ATOM   304  O  OH  . TYR A 1 38  ? 16.510  4.734   -4.140  1.00 87.55 38  A 1 
ATOM   305  N  N   . SER A 1 39  ? 16.092  -3.467  -7.620  1.00 92.52 39  A 1 
ATOM   306  C  CA  . SER A 1 39  ? 15.662  -4.642  -8.388  1.00 92.27 39  A 1 
ATOM   307  C  C   . SER A 1 39  ? 15.186  -5.803  -7.511  1.00 92.78 39  A 1 
ATOM   308  O  O   . SER A 1 39  ? 14.884  -6.870  -8.033  1.00 90.08 39  A 1 
ATOM   309  C  CB  . SER A 1 39  ? 16.803  -5.130  -9.294  1.00 90.62 39  A 1 
ATOM   310  O  OG  . SER A 1 39  ? 17.405  -4.067  -10.007 1.00 83.74 39  A 1 
ATOM   311  N  N   . CYS A 1 40  ? 15.179  -5.624  -6.185  1.00 93.96 40  A 1 
ATOM   312  C  CA  . CYS A 1 40  ? 14.937  -6.694  -5.225  1.00 94.45 40  A 1 
ATOM   313  C  C   . CYS A 1 40  ? 13.933  -6.255  -4.148  1.00 94.59 40  A 1 
ATOM   314  O  O   . CYS A 1 40  ? 13.741  -5.065  -3.914  1.00 93.36 40  A 1 
ATOM   315  C  CB  . CYS A 1 40  ? 16.277  -7.102  -4.601  1.00 94.29 40  A 1 
ATOM   316  S  SG  . CYS A 1 40  ? 17.497  -7.659  -5.837  1.00 93.59 40  A 1 
ATOM   317  N  N   . ASP A 1 41  ? 13.345  -7.245  -3.456  1.00 95.34 41  A 1 
ATOM   318  C  CA  . ASP A 1 41  ? 12.503  -7.003  -2.293  1.00 95.51 41  A 1 
ATOM   319  C  C   . ASP A 1 41  ? 13.312  -6.507  -1.083  1.00 96.06 41  A 1 
ATOM   320  O  O   . ASP A 1 41  ? 14.539  -6.603  -1.014  1.00 95.14 41  A 1 
ATOM   321  C  CB  . ASP A 1 41  ? 11.713  -8.267  -1.949  1.00 94.44 41  A 1 
ATOM   322  C  CG  . ASP A 1 41  ? 10.487  -8.497  -2.843  1.00 93.48 41  A 1 
ATOM   323  O  OD1 . ASP A 1 41  ? 9.861   -7.510  -3.280  1.00 91.06 41  A 1 
ATOM   324  O  OD2 . ASP A 1 41  ? 10.137  -9.683  -3.051  1.00 90.55 41  A 1 
ATOM   325  N  N   . ALA A 1 42  ? 12.600  -5.964  -0.094  1.00 96.24 42  A 1 
ATOM   326  C  CA  . ALA A 1 42  ? 13.187  -5.370  1.095   1.00 96.50 42  A 1 
ATOM   327  C  C   . ALA A 1 42  ? 13.950  -6.384  1.960   1.00 96.67 42  A 1 
ATOM   328  O  O   . ALA A 1 42  ? 13.593  -7.552  2.070   1.00 95.83 42  A 1 
ATOM   329  C  CB  . ALA A 1 42  ? 12.092  -4.653  1.892   1.00 95.98 42  A 1 
ATOM   330  N  N   . ASN A 1 43  ? 14.997  -5.911  2.646   1.00 96.83 43  A 1 
ATOM   331  C  CA  . ASN A 1 43  ? 15.792  -6.738  3.549   1.00 96.96 43  A 1 
ATOM   332  C  C   . ASN A 1 43  ? 15.623  -6.348  5.026   1.00 97.31 43  A 1 
ATOM   333  O  O   . ASN A 1 43  ? 15.190  -5.242  5.372   1.00 96.92 43  A 1 
ATOM   334  C  CB  . ASN A 1 43  ? 17.251  -6.783  3.062   1.00 95.56 43  A 1 
ATOM   335  C  CG  . ASN A 1 43  ? 18.093  -5.555  3.364   1.00 96.08 43  A 1 
ATOM   336  O  OD1 . ASN A 1 43  ? 17.803  -4.711  4.178   1.00 90.42 43  A 1 
ATOM   337  N  ND2 . ASN A 1 43  ? 19.247  -5.459  2.748   1.00 90.93 43  A 1 
ATOM   338  N  N   . MET A 1 44  ? 16.050  -7.239  5.922   1.00 97.12 44  A 1 
ATOM   339  C  CA  . MET A 1 44  ? 15.939  -7.022  7.367   1.00 96.94 44  A 1 
ATOM   340  C  C   . MET A 1 44  ? 16.729  -5.792  7.857   1.00 97.34 44  A 1 
ATOM   341  O  O   . MET A 1 44  ? 16.284  -5.100  8.775   1.00 97.12 44  A 1 
ATOM   342  C  CB  . MET A 1 44  ? 16.396  -8.292  8.100   1.00 96.08 44  A 1 
ATOM   343  C  CG  . MET A 1 44  ? 16.098  -8.240  9.604   1.00 90.61 44  A 1 
ATOM   344  S  SD  . MET A 1 44  ? 14.338  -8.069  10.031  1.00 87.68 44  A 1 
ATOM   345  C  CE  . MET A 1 44  ? 13.731  -9.716  9.609   1.00 77.08 44  A 1 
ATOM   346  N  N   . ALA A 1 45  ? 17.878  -5.462  7.257   1.00 97.20 45  A 1 
ATOM   347  C  CA  . ALA A 1 45  ? 18.670  -4.297  7.652   1.00 97.44 45  A 1 
ATOM   348  C  C   . ALA A 1 45  ? 17.922  -2.974  7.396   1.00 97.80 45  A 1 
ATOM   349  O  O   . ALA A 1 45  ? 18.005  -2.050  8.215   1.00 97.48 45  A 1 
ATOM   350  C  CB  . ALA A 1 45  ? 20.018  -4.332  6.923   1.00 97.10 45  A 1 
ATOM   351  N  N   . LEU A 1 46  ? 17.176  -2.885  6.295   1.00 97.82 46  A 1 
ATOM   352  C  CA  . LEU A 1 46  ? 16.288  -1.764  6.012   1.00 97.93 46  A 1 
ATOM   353  C  C   . LEU A 1 46  ? 15.164  -1.684  7.052   1.00 98.11 46  A 1 
ATOM   354  O  O   . LEU A 1 46  ? 14.978  -0.621  7.645   1.00 98.11 46  A 1 
ATOM   355  C  CB  . LEU A 1 46  ? 15.726  -1.906  4.578   1.00 97.79 46  A 1 
ATOM   356  C  CG  . LEU A 1 46  ? 14.753  -0.782  4.189   1.00 97.36 46  A 1 
ATOM   357  C  CD1 . LEU A 1 46  ? 15.467  0.559   4.021   1.00 96.68 46  A 1 
ATOM   358  C  CD2 . LEU A 1 46  ? 14.071  -1.147  2.869   1.00 96.59 46  A 1 
ATOM   359  N  N   . LEU A 1 47  ? 14.494  -2.799  7.337   1.00 97.90 47  A 1 
ATOM   360  C  CA  . LEU A 1 47  ? 13.415  -2.853  8.323   1.00 97.82 47  A 1 
ATOM   361  C  C   . LEU A 1 47  ? 13.876  -2.463  9.727   1.00 98.05 47  A 1 
ATOM   362  O  O   . LEU A 1 47  ? 13.233  -1.647  10.378  1.00 97.59 47  A 1 
ATOM   363  C  CB  . LEU A 1 47  ? 12.799  -4.258  8.343   1.00 97.03 47  A 1 
ATOM   364  C  CG  . LEU A 1 47  ? 11.895  -4.554  7.142   1.00 89.92 47  A 1 
ATOM   365  C  CD1 . LEU A 1 47  ? 11.417  -5.986  7.246   1.00 85.54 47  A 1 
ATOM   366  C  CD2 . LEU A 1 47  ? 10.677  -3.634  7.115   1.00 86.07 47  A 1 
ATOM   367  N  N   . ASP A 1 48  ? 15.026  -2.951  10.186  1.00 97.86 48  A 1 
ATOM   368  C  CA  . ASP A 1 48  ? 15.579  -2.559  11.482  1.00 97.66 48  A 1 
ATOM   369  C  C   . ASP A 1 48  ? 15.886  -1.054  11.556  1.00 97.81 48  A 1 
ATOM   370  O  O   . ASP A 1 48  ? 15.746  -0.424  12.606  1.00 97.56 48  A 1 
ATOM   371  C  CB  . ASP A 1 48  ? 16.857  -3.352  11.758  1.00 96.99 48  A 1 
ATOM   372  C  CG  . ASP A 1 48  ? 16.617  -4.778  12.253  1.00 92.46 48  A 1 
ATOM   373  O  OD1 . ASP A 1 48  ? 15.533  -5.044  12.826  1.00 89.17 48  A 1 
ATOM   374  O  OD2 . ASP A 1 48  ? 17.601  -5.545  12.191  1.00 88.40 48  A 1 
ATOM   375  N  N   . SER A 1 49  ? 16.296  -0.450  10.426  1.00 98.09 49  A 1 
ATOM   376  C  CA  . SER A 1 49  ? 16.480  0.998   10.340  1.00 98.08 49  A 1 
ATOM   377  C  C   . SER A 1 49  ? 15.146  1.755   10.378  1.00 98.45 49  A 1 
ATOM   378  O  O   . SER A 1 49  ? 15.063  2.784   11.045  1.00 98.16 49  A 1 
ATOM   379  C  CB  . SER A 1 49  ? 17.321  1.374   9.111   1.00 97.42 49  A 1 
ATOM   380  O  OG  . SER A 1 49  ? 16.569  1.450   7.923   1.00 91.16 49  A 1 
ATOM   381  N  N   . LEU A 1 50  ? 14.105  1.207   9.752   1.00 98.28 50  A 1 
ATOM   382  C  CA  . LEU A 1 50  ? 12.760  1.773   9.746   1.00 98.47 50  A 1 
ATOM   383  C  C   . LEU A 1 50  ? 12.129  1.737   11.135  1.00 98.52 50  A 1 
ATOM   384  O  O   . LEU A 1 50  ? 11.657  2.768   11.608  1.00 98.49 50  A 1 
ATOM   385  C  CB  . LEU A 1 50  ? 11.901  1.025   8.705   1.00 98.32 50  A 1 
ATOM   386  C  CG  . LEU A 1 50  ? 10.444  1.515   8.638   1.00 97.94 50  A 1 
ATOM   387  C  CD1 . LEU A 1 50  ? 10.339  3.002   8.319   1.00 97.37 50  A 1 
ATOM   388  C  CD2 . LEU A 1 50  ? 9.698   0.728   7.569   1.00 97.18 50  A 1 
ATOM   389  N  N   . VAL A 1 51  ? 12.197  0.615   11.837  1.00 98.47 51  A 1 
ATOM   390  C  CA  . VAL A 1 51  ? 11.705  0.494   13.217  1.00 98.35 51  A 1 
ATOM   391  C  C   . VAL A 1 51  ? 12.341  1.551   14.118  1.00 98.36 51  A 1 
ATOM   392  O  O   . VAL A 1 51  ? 11.652  2.266   14.842  1.00 98.20 51  A 1 
ATOM   393  C  CB  . VAL A 1 51  ? 11.976  -0.919  13.771  1.00 98.02 51  A 1 
ATOM   394  C  CG1 . VAL A 1 51  ? 11.640  -1.031  15.264  1.00 97.05 51  A 1 
ATOM   395  C  CG2 . VAL A 1 51  ? 11.148  -1.971  13.040  1.00 97.18 51  A 1 
ATOM   396  N  N   . LYS A 1 52  ? 13.670  1.722   14.034  1.00 98.28 52  A 1 
ATOM   397  C  CA  . LYS A 1 52  ? 14.390  2.748   14.800  1.00 98.12 52  A 1 
ATOM   398  C  C   . LYS A 1 52  ? 13.982  4.173   14.405  1.00 98.25 52  A 1 
ATOM   399  O  O   . LYS A 1 52  ? 14.032  5.062   15.255  1.00 97.78 52  A 1 
ATOM   400  C  CB  . LYS A 1 52  ? 15.905  2.583   14.610  1.00 97.70 52  A 1 
ATOM   401  C  CG  . LYS A 1 52  ? 16.465  1.351   15.343  1.00 89.82 52  A 1 
ATOM   402  C  CD  . LYS A 1 52  ? 17.931  1.145   14.980  1.00 86.55 52  A 1 
ATOM   403  C  CE  . LYS A 1 52  ? 18.416  -0.156  15.622  1.00 74.81 52  A 1 
ATOM   404  N  NZ  . LYS A 1 52  ? 19.806  -0.532  15.195  1.00 66.22 52  A 1 
ATOM   405  N  N   . PHE A 1 53  ? 13.667  4.410   13.137  1.00 98.48 53  A 1 
ATOM   406  C  CA  . PHE A 1 53  ? 13.210  5.707   12.650  1.00 98.53 53  A 1 
ATOM   407  C  C   . PHE A 1 53  ? 11.811  6.030   13.185  1.00 98.56 53  A 1 
ATOM   408  O  O   . PHE A 1 53  ? 11.644  7.085   13.793  1.00 98.45 53  A 1 
ATOM   409  C  CB  . PHE A 1 53  ? 13.269  5.749   11.124  1.00 98.47 53  A 1 
ATOM   410  C  CG  . PHE A 1 53  ? 12.760  7.053   10.557  1.00 98.43 53  A 1 
ATOM   411  C  CD1 . PHE A 1 53  ? 11.452  7.140   10.044  1.00 97.95 53  A 1 
ATOM   412  C  CD2 . PHE A 1 53  ? 13.570  8.201   10.591  1.00 98.03 53  A 1 
ATOM   413  C  CE1 . PHE A 1 53  ? 10.964  8.358   9.563   1.00 97.47 53  A 1 
ATOM   414  C  CE2 . PHE A 1 53  ? 13.089  9.424   10.111  1.00 97.44 53  A 1 
ATOM   415  C  CZ  . PHE A 1 53  ? 11.780  9.507   9.594   1.00 97.45 53  A 1 
ATOM   416  N  N   . ILE A 1 54  ? 10.852  5.111   13.043  1.00 98.50 54  A 1 
ATOM   417  C  CA  . ILE A 1 54  ? 9.481   5.278   13.523  1.00 98.54 54  A 1 
ATOM   418  C  C   . ILE A 1 54  ? 9.466   5.554   15.022  1.00 98.33 54  A 1 
ATOM   419  O  O   . ILE A 1 54  ? 8.947   6.588   15.441  1.00 98.06 54  A 1 
ATOM   420  C  CB  . ILE A 1 54  ? 8.609   4.062   13.141  1.00 98.54 54  A 1 
ATOM   421  C  CG1 . ILE A 1 54  ? 8.424   3.984   11.607  1.00 98.25 54  A 1 
ATOM   422  C  CG2 . ILE A 1 54  ? 7.225   4.147   13.828  1.00 98.19 54  A 1 
ATOM   423  C  CD1 . ILE A 1 54  ? 7.808   2.675   11.122  1.00 97.69 54  A 1 
ATOM   424  N  N   . LYS A 1 55  ? 10.122  4.716   15.844  1.00 98.11 55  A 1 
ATOM   425  C  CA  . LYS A 1 55  ? 10.157  4.886   17.307  1.00 97.65 55  A 1 
ATOM   426  C  C   . LYS A 1 55  ? 10.767  6.234   17.745  1.00 97.36 55  A 1 
ATOM   427  O  O   . LYS A 1 55  ? 10.374  6.761   18.776  1.00 96.28 55  A 1 
ATOM   428  C  CB  . LYS A 1 55  ? 10.890  3.705   17.991  1.00 96.89 55  A 1 
ATOM   429  C  CG  . LYS A 1 55  ? 10.115  2.376   17.853  1.00 94.87 55  A 1 
ATOM   430  C  CD  . LYS A 1 55  ? 10.770  1.156   18.563  1.00 92.25 55  A 1 
ATOM   431  C  CE  . LYS A 1 55  ? 10.440  1.123   20.058  1.00 87.61 55  A 1 
ATOM   432  N  NZ  . LYS A 1 55  ? 10.592  -0.236  20.681  1.00 83.03 55  A 1 
ATOM   433  N  N   . ARG A 1 56  ? 11.712  6.799   16.972  1.00 97.77 56  A 1 
ATOM   434  C  CA  . ARG A 1 56  ? 12.327  8.109   17.258  1.00 97.46 56  A 1 
ATOM   435  C  C   . ARG A 1 56  ? 11.511  9.307   16.775  1.00 97.52 56  A 1 
ATOM   436  O  O   . ARG A 1 56  ? 11.803  10.418  17.200  1.00 96.40 56  A 1 
ATOM   437  C  CB  . ARG A 1 56  ? 13.740  8.172   16.674  1.00 96.40 56  A 1 
ATOM   438  C  CG  . ARG A 1 56  ? 14.749  7.487   17.601  1.00 83.27 56  A 1 
ATOM   439  C  CD  . ARG A 1 56  ? 16.182  7.648   17.084  1.00 81.60 56  A 1 
ATOM   440  N  NE  . ARG A 1 56  ? 16.527  6.618   16.097  1.00 71.03 56  A 1 
ATOM   441  C  CZ  . ARG A 1 56  ? 17.709  6.491   15.497  1.00 64.41 56  A 1 
ATOM   442  N  NH1 . ARG A 1 56  ? 18.667  7.363   15.681  1.00 58.05 56  A 1 
ATOM   443  N  NH2 . ARG A 1 56  ? 17.947  5.484   14.718  1.00 56.60 56  A 1 
ATOM   444  N  N   . ASN A 1 57  ? 10.547  9.096   15.883  1.00 97.71 57  A 1 
ATOM   445  C  CA  . ASN A 1 57  ? 9.708   10.138  15.281  1.00 97.67 57  A 1 
ATOM   446  C  C   . ASN A 1 57  ? 8.228   9.946   15.637  1.00 97.72 57  A 1 
ATOM   447  O  O   . ASN A 1 57  ? 7.353   10.332  14.868  1.00 96.89 57  A 1 
ATOM   448  C  CB  . ASN A 1 57  ? 9.959   10.209  13.767  1.00 97.55 57  A 1 
ATOM   449  C  CG  . ASN A 1 57  ? 11.372  10.671  13.431  1.00 95.72 57  A 1 
ATOM   450  O  OD1 . ASN A 1 57  ? 11.664  11.844  13.272  1.00 87.23 57  A 1 
ATOM   451  N  ND2 . ASN A 1 57  ? 12.296  9.755   13.313  1.00 86.63 57  A 1 
ATOM   452  N  N   . THR A 1 58  ? 7.957   9.312   16.780  1.00 97.77 58  A 1 
ATOM   453  C  CA  . THR A 1 58  ? 6.619   9.115   17.328  1.00 97.58 58  A 1 
ATOM   454  C  C   . THR A 1 58  ? 6.500   9.862   18.648  1.00 96.97 58  A 1 
ATOM   455  O  O   . THR A 1 58  ? 7.203   9.542   19.607  1.00 94.77 58  A 1 
ATOM   456  C  CB  . THR A 1 58  ? 6.314   7.628   17.507  1.00 97.04 58  A 1 
ATOM   457  O  OG1 . THR A 1 58  ? 6.372   6.960   16.260  1.00 93.72 58  A 1 
ATOM   458  C  CG2 . THR A 1 58  ? 4.913   7.398   18.063  1.00 94.86 58  A 1 
ATOM   459  N  N   . ASP A 1 59  ? 5.588   10.828  18.691  1.00 95.86 59  A 1 
ATOM   460  C  CA  . ASP A 1 59  ? 5.231   11.560  19.899  1.00 94.30 59  A 1 
ATOM   461  C  C   . ASP A 1 59  ? 4.268   10.747  20.789  1.00 94.32 59  A 1 
ATOM   462  O  O   . ASP A 1 59  ? 3.798   9.671   20.421  1.00 89.67 59  A 1 
ATOM   463  C  CB  . ASP A 1 59  ? 4.649   12.926  19.516  1.00 90.79 59  A 1 
ATOM   464  C  CG  . ASP A 1 59  ? 5.696   13.847  18.872  1.00 80.11 59  A 1 
ATOM   465  O  OD1 . ASP A 1 59  ? 6.853   13.810  19.349  1.00 74.43 59  A 1 
ATOM   466  O  OD2 . ASP A 1 59  ? 5.334   14.569  17.922  1.00 75.10 59  A 1 
ATOM   467  N  N   . VAL A 1 60  ? 3.932   11.287  21.970  1.00 93.10 60  A 1 
ATOM   468  C  CA  . VAL A 1 60  ? 3.067   10.617  22.962  1.00 92.12 60  A 1 
ATOM   469  C  C   . VAL A 1 60  ? 1.742   10.142  22.352  1.00 92.81 60  A 1 
ATOM   470  O  O   . VAL A 1 60  ? 1.341   8.997   22.557  1.00 89.56 60  A 1 
ATOM   471  C  CB  . VAL A 1 60  ? 2.801   11.553  24.162  1.00 89.32 60  A 1 
ATOM   472  C  CG1 . VAL A 1 60  ? 1.860   10.922  25.193  1.00 77.54 60  A 1 
ATOM   473  C  CG2 . VAL A 1 60  ? 4.114   11.897  24.879  1.00 78.57 60  A 1 
ATOM   474  N  N   . ASN A 1 61  ? 1.100   10.990  21.543  1.00 93.75 61  A 1 
ATOM   475  C  CA  . ASN A 1 61  ? -0.161  10.673  20.861  1.00 94.58 61  A 1 
ATOM   476  C  C   . ASN A 1 61  ? 0.044   10.185  19.412  1.00 95.98 61  A 1 
ATOM   477  O  O   . ASN A 1 61  ? -0.854  10.308  18.589  1.00 93.69 61  A 1 
ATOM   478  C  CB  . ASN A 1 61  ? -1.114  11.883  20.957  1.00 91.09 61  A 1 
ATOM   479  C  CG  . ASN A 1 61  ? -1.576  12.164  22.376  1.00 83.17 61  A 1 
ATOM   480  O  OD1 . ASN A 1 61  ? -1.454  11.368  23.289  1.00 73.56 61  A 1 
ATOM   481  N  ND2 . ASN A 1 61  ? -2.137  13.327  22.605  1.00 73.59 61  A 1 
ATOM   482  N  N   . GLY A 1 62  ? 1.222   9.641   19.092  1.00 95.94 62  A 1 
ATOM   483  C  CA  . GLY A 1 62  ? 1.562   9.125   17.760  1.00 96.90 62  A 1 
ATOM   484  C  C   . GLY A 1 62  ? 1.757   7.610   17.714  1.00 97.85 62  A 1 
ATOM   485  O  O   . GLY A 1 62  ? 2.122   7.074   16.672  1.00 97.10 62  A 1 
ATOM   486  N  N   . LYS A 1 63  ? 1.532   6.909   18.837  1.00 97.42 63  A 1 
ATOM   487  C  CA  . LYS A 1 63  ? 1.714   5.454   18.958  1.00 97.61 63  A 1 
ATOM   488  C  C   . LYS A 1 63  ? 0.551   4.671   18.309  1.00 97.84 63  A 1 
ATOM   489  O  O   . LYS A 1 63  ? -0.124  3.872   18.951  1.00 97.36 63  A 1 
ATOM   490  C  CB  . LYS A 1 63  ? 1.930   5.049   20.431  1.00 97.14 63  A 1 
ATOM   491  C  CG  . LYS A 1 63  ? 3.226   5.564   21.052  1.00 95.72 63  A 1 
ATOM   492  C  CD  . LYS A 1 63  ? 3.373   4.948   22.461  1.00 93.01 63  A 1 
ATOM   493  C  CE  . LYS A 1 63  ? 4.682   5.283   23.165  1.00 87.11 63  A 1 
ATOM   494  N  NZ  . LYS A 1 63  ? 4.805   4.489   24.419  1.00 79.15 63  A 1 
ATOM   495  N  N   . VAL A 1 64  ? 0.306   4.942   17.032  1.00 98.47 64  A 1 
ATOM   496  C  CA  . VAL A 1 64  ? -0.762  4.328   16.243  1.00 98.52 64  A 1 
ATOM   497  C  C   . VAL A 1 64  ? -0.201  3.925   14.881  1.00 98.74 64  A 1 
ATOM   498  O  O   . VAL A 1 64  ? 0.536   4.686   14.254  1.00 98.57 64  A 1 
ATOM   499  C  CB  . VAL A 1 64  ? -1.962  5.273   16.061  1.00 98.40 64  A 1 
ATOM   500  C  CG1 . VAL A 1 64  ? -3.138  4.551   15.405  1.00 97.73 64  A 1 
ATOM   501  C  CG2 . VAL A 1 64  ? -2.464  5.834   17.399  1.00 97.79 64  A 1 
ATOM   502  N  N   . MET A 1 65  ? -0.541  2.720   14.411  1.00 98.72 65  A 1 
ATOM   503  C  CA  . MET A 1 65  ? -0.055  2.210   13.138  1.00 98.87 65  A 1 
ATOM   504  C  C   . MET A 1 65  ? -1.093  1.339   12.442  1.00 98.82 65  A 1 
ATOM   505  O  O   . MET A 1 65  ? -1.574  0.359   13.008  1.00 98.71 65  A 1 
ATOM   506  C  CB  . MET A 1 65  ? 1.247   1.432   13.376  1.00 98.59 65  A 1 
ATOM   507  C  CG  . MET A 1 65  ? 1.868   0.886   12.092  1.00 97.61 65  A 1 
ATOM   508  S  SD  . MET A 1 65  ? 3.484   0.077   12.342  1.00 96.64 65  A 1 
ATOM   509  C  CE  . MET A 1 65  ? 4.486   1.511   12.787  1.00 91.10 65  A 1 
ATOM   510  N  N   . VAL A 1 66  ? -1.362  1.656   11.171  1.00 98.88 66  A 1 
ATOM   511  C  CA  . VAL A 1 66  ? -2.017  0.725   10.257  1.00 98.72 66  A 1 
ATOM   512  C  C   . VAL A 1 66  ? -0.932  -0.094  9.561   1.00 98.73 66  A 1 
ATOM   513  O  O   . VAL A 1 66  ? -0.037  0.468   8.935   1.00 98.51 66  A 1 
ATOM   514  C  CB  . VAL A 1 66  ? -2.902  1.445   9.228   1.00 98.52 66  A 1 
ATOM   515  C  CG1 . VAL A 1 66  ? -3.607  0.441   8.317   1.00 95.70 66  A 1 
ATOM   516  C  CG2 . VAL A 1 66  ? -3.980  2.273   9.934   1.00 95.90 66  A 1 
ATOM   517  N  N   . TYR A 1 67  ? -1.011  -1.415  9.687   1.00 98.76 67  A 1 
ATOM   518  C  CA  . TYR A 1 67  ? -0.183  -2.351  8.949   1.00 98.65 67  A 1 
ATOM   519  C  C   . TYR A 1 67  ? -0.999  -2.911  7.777   1.00 98.68 67  A 1 
ATOM   520  O  O   . TYR A 1 67  ? -1.893  -3.730  7.973   1.00 98.16 67  A 1 
ATOM   521  C  CB  . TYR A 1 67  ? 0.329   -3.436  9.904   1.00 98.33 67  A 1 
ATOM   522  C  CG  . TYR A 1 67  ? 1.026   -4.557  9.190   1.00 97.92 67  A 1 
ATOM   523  C  CD1 . TYR A 1 67  ? 0.381   -5.809  9.031   1.00 96.57 67  A 1 
ATOM   524  C  CD2 . TYR A 1 67  ? 2.303   -4.360  8.625   1.00 96.69 67  A 1 
ATOM   525  C  CE1 . TYR A 1 67  ? 1.002   -6.835  8.324   1.00 95.30 67  A 1 
ATOM   526  C  CE2 . TYR A 1 67  ? 2.928   -5.398  7.914   1.00 95.18 67  A 1 
ATOM   527  C  CZ  . TYR A 1 67  ? 2.272   -6.633  7.761   1.00 94.98 67  A 1 
ATOM   528  O  OH  . TYR A 1 67  ? 2.869   -7.639  7.061   1.00 92.82 67  A 1 
ATOM   529  N  N   . ASN A 1 68  ? -0.714  -2.428  6.553   1.00 97.97 68  A 1 
ATOM   530  C  CA  . ASN A 1 68  ? -1.540  -2.664  5.365   1.00 97.85 68  A 1 
ATOM   531  C  C   . ASN A 1 68  ? -1.282  -3.999  4.633   1.00 97.78 68  A 1 
ATOM   532  O  O   . ASN A 1 68  ? -1.769  -4.164  3.515   1.00 94.13 68  A 1 
ATOM   533  C  CB  . ASN A 1 68  ? -1.424  -1.452  4.422   1.00 96.33 68  A 1 
ATOM   534  C  CG  . ASN A 1 68  ? -2.530  -0.431  4.615   1.00 96.01 68  A 1 
ATOM   535  O  OD1 . ASN A 1 68  ? -2.398  0.554   5.314   1.00 87.38 68  A 1 
ATOM   536  N  ND2 . ASN A 1 68  ? -3.649  -0.606  3.953   1.00 86.97 68  A 1 
ATOM   537  N  N   . GLY A 1 69  ? -0.545  -4.941  5.233   1.00 97.46 69  A 1 
ATOM   538  C  CA  . GLY A 1 69  ? -0.295  -6.255  4.643   1.00 97.40 69  A 1 
ATOM   539  C  C   . GLY A 1 69  ? 0.875   -6.312  3.652   1.00 97.63 69  A 1 
ATOM   540  O  O   . GLY A 1 69  ? 1.728   -5.419  3.621   1.00 96.02 69  A 1 
ATOM   541  N  N   . ASP A 1 70  ? 0.910   -7.406  2.862   1.00 96.71 70  A 1 
ATOM   542  C  CA  . ASP A 1 70  ? 1.961   -7.779  1.906   1.00 97.05 70  A 1 
ATOM   543  C  C   . ASP A 1 70  ? 3.368   -7.876  2.523   1.00 96.81 70  A 1 
ATOM   544  O  O   . ASP A 1 70  ? 4.320   -7.176  2.151   1.00 94.01 70  A 1 
ATOM   545  C  CB  . ASP A 1 70  ? 1.857   -6.977  0.599   1.00 96.71 70  A 1 
ATOM   546  C  CG  . ASP A 1 70  ? 1.115   -7.698  -0.536  1.00 95.91 70  A 1 
ATOM   547  O  OD1 . ASP A 1 70  ? 0.508   -8.769  -0.303  1.00 93.31 70  A 1 
ATOM   548  O  OD2 . ASP A 1 70  ? 1.195   -7.217  -1.688  1.00 93.71 70  A 1 
ATOM   549  N  N   . ILE A 1 71  ? 3.523   -8.801  3.470   1.00 95.79 71  A 1 
ATOM   550  C  CA  . ILE A 1 71  ? 4.827   -9.165  4.032   1.00 95.13 71  A 1 
ATOM   551  C  C   . ILE A 1 71  ? 5.574   -10.171 3.159   1.00 95.04 71  A 1 
ATOM   552  O  O   . ILE A 1 71  ? 6.798   -10.222 3.172   1.00 94.11 71  A 1 
ATOM   553  C  CB  . ILE A 1 71  ? 4.664   -9.699  5.470   1.00 93.74 71  A 1 
ATOM   554  C  CG1 . ILE A 1 71  ? 5.994   -9.913  6.227   1.00 92.18 71  A 1 
ATOM   555  C  CG2 . ILE A 1 71  ? 3.866   -11.017 5.521   1.00 92.90 71  A 1 
ATOM   556  C  CD1 . ILE A 1 71  ? 6.824   -8.642  6.426   1.00 90.91 71  A 1 
ATOM   557  N  N   . VAL A 1 72  ? 4.844   -11.017 2.425   1.00 93.72 72  A 1 
ATOM   558  C  CA  . VAL A 1 72  ? 5.430   -12.119 1.654   1.00 92.87 72  A 1 
ATOM   559  C  C   . VAL A 1 72  ? 6.218   -11.560 0.476   1.00 92.88 72  A 1 
ATOM   560  O  O   . VAL A 1 72  ? 5.688   -10.804 -0.341  1.00 92.21 72  A 1 
ATOM   561  C  CB  . VAL A 1 72  ? 4.353   -13.124 1.210   1.00 91.23 72  A 1 
ATOM   562  C  CG1 . VAL A 1 72  ? 4.915   -14.218 0.302   1.00 87.90 72  A 1 
ATOM   563  C  CG2 . VAL A 1 72  ? 3.727   -13.817 2.419   1.00 89.07 72  A 1 
ATOM   564  N  N   . SER A 1 73  ? 7.484   -11.959 0.363   1.00 93.26 73  A 1 
ATOM   565  C  CA  . SER A 1 73  ? 8.354   -11.597 -0.755  1.00 91.79 73  A 1 
ATOM   566  C  C   . SER A 1 73  ? 7.887   -12.234 -2.068  1.00 90.34 73  A 1 
ATOM   567  O  O   . SER A 1 73  ? 7.225   -13.275 -2.091  1.00 86.03 73  A 1 
ATOM   568  C  CB  . SER A 1 73  ? 9.803   -11.962 -0.420  1.00 89.65 73  A 1 
ATOM   569  O  OG  . SER A 1 73  ? 10.677  -11.872 -1.522  1.00 82.89 73  A 1 
ATOM   570  N  N   . ARG A 1 74  ? 8.250   -11.616 -3.180  1.00 87.54 74  A 1 
ATOM   571  C  CA  . ARG A 1 74  ? 7.925   -12.092 -4.524  1.00 82.64 74  A 1 
ATOM   572  C  C   . ARG A 1 74  ? 8.962   -13.075 -5.049  1.00 81.35 74  A 1 
ATOM   573  O  O   . ARG A 1 74  ? 10.092  -13.156 -4.568  1.00 74.39 74  A 1 
ATOM   574  C  CB  . ARG A 1 74  ? 7.764   -10.905 -5.459  1.00 76.99 74  A 1 
ATOM   575  C  CG  . ARG A 1 74  ? 6.604   -10.000 -5.030  1.00 69.07 74  A 1 
ATOM   576  C  CD  . ARG A 1 74  ? 6.518   -8.791  -5.936  1.00 65.34 74  A 1 
ATOM   577  N  NE  . ARG A 1 74  ? 5.453   -7.896  -5.496  1.00 62.27 74  A 1 
ATOM   578  C  CZ  . ARG A 1 74  ? 5.196   -6.702  -5.978  1.00 57.67 74  A 1 
ATOM   579  N  NH1 . ARG A 1 74  ? 5.869   -6.227  -6.984  1.00 53.90 74  A 1 
ATOM   580  N  NH2 . ARG A 1 74  ? 4.272   -5.951  -5.441  1.00 52.07 74  A 1 
ATOM   581  N  N   . ALA A 1 75  ? 8.573   -13.800 -6.094  1.00 74.89 75  A 1 
ATOM   582  C  CA  . ALA A 1 75  ? 9.454   -14.674 -6.876  1.00 71.65 75  A 1 
ATOM   583  C  C   . ALA A 1 75  ? 10.320  -15.633 -6.027  1.00 74.63 75  A 1 
ATOM   584  O  O   . ALA A 1 75  ? 11.479  -15.888 -6.333  1.00 69.24 75  A 1 
ATOM   585  C  CB  . ALA A 1 75  ? 10.255  -13.806 -7.856  1.00 65.23 75  A 1 
ATOM   586  N  N   . ILE A 1 76  ? 9.753   -16.153 -4.943  1.00 72.54 76  A 1 
ATOM   587  C  CA  . ILE A 1 76  ? 10.464  -17.056 -4.044  1.00 69.88 76  A 1 
ATOM   588  C  C   . ILE A 1 76  ? 10.510  -18.450 -4.659  1.00 73.27 76  A 1 
ATOM   589  O  O   . ILE A 1 76  ? 9.461   -18.990 -5.011  1.00 69.42 76  A 1 
ATOM   590  C  CB  . ILE A 1 76  ? 9.806   -17.092 -2.656  1.00 62.66 76  A 1 
ATOM   591  C  CG1 . ILE A 1 76  ? 9.718   -15.682 -2.051  1.00 56.34 76  A 1 
ATOM   592  C  CG2 . ILE A 1 76  ? 10.600  -18.006 -1.710  1.00 55.43 76  A 1 
ATOM   593  C  CD1 . ILE A 1 76  ? 8.584   -15.606 -1.061  1.00 51.18 76  A 1 
ATOM   594  N  N   . PRO A 1 77  ? 11.682  -19.096 -4.714  1.00 74.39 77  A 1 
ATOM   595  C  CA  . PRO A 1 77  ? 11.809  -20.452 -5.275  1.00 72.39 77  A 1 
ATOM   596  C  C   . PRO A 1 77  ? 10.933  -21.503 -4.584  1.00 74.05 77  A 1 
ATOM   597  O  O   . PRO A 1 77  ? 10.509  -22.481 -5.201  1.00 69.89 77  A 1 
ATOM   598  C  CB  . PRO A 1 77  ? 13.291  -20.809 -5.130  1.00 68.89 77  A 1 
ATOM   599  C  CG  . PRO A 1 77  ? 14.001  -19.455 -5.091  1.00 67.41 77  A 1 
ATOM   600  C  CD  . PRO A 1 77  ? 12.987  -18.550 -4.392  1.00 70.82 77  A 1 
ATOM   601  N  N   . LYS A 1 78  ? 10.672  -21.318 -3.288  1.00 77.63 78  A 1 
ATOM   602  C  CA  . LYS A 1 78  ? 9.873   -22.216 -2.439  1.00 77.62 78  A 1 
ATOM   603  C  C   . LYS A 1 78  ? 8.625   -21.509 -1.897  1.00 81.11 78  A 1 
ATOM   604  O  O   . LYS A 1 78  ? 8.344   -21.602 -0.703  1.00 77.11 78  A 1 
ATOM   605  C  CB  . LYS A 1 78  ? 10.732  -22.817 -1.319  1.00 71.43 78  A 1 
ATOM   606  C  CG  . LYS A 1 78  ? 11.865  -23.699 -1.846  1.00 63.12 78  A 1 
ATOM   607  C  CD  . LYS A 1 78  ? 12.581  -24.363 -0.658  1.00 58.42 78  A 1 
ATOM   608  C  CE  . LYS A 1 78  ? 13.719  -25.252 -1.159  1.00 50.61 78  A 1 
ATOM   609  N  NZ  . LYS A 1 78  ? 14.423  -25.909 -0.038  1.00 44.25 78  A 1 
ATOM   610  N  N   . TYR A 1 79  ? 7.893   -20.810 -2.768  1.00 81.01 79  A 1 
ATOM   611  C  CA  . TYR A 1 79  ? 6.598   -20.255 -2.380  1.00 81.56 79  A 1 
ATOM   612  C  C   . TYR A 1 79  ? 5.614   -21.391 -2.071  1.00 84.18 79  A 1 
ATOM   613  O  O   . TYR A 1 79  ? 5.193   -22.125 -2.972  1.00 82.89 79  A 1 
ATOM   614  C  CB  . TYR A 1 79  ? 6.080   -19.310 -3.471  1.00 78.85 79  A 1 
ATOM   615  C  CG  . TYR A 1 79  ? 4.745   -18.694 -3.106  1.00 76.88 79  A 1 
ATOM   616  C  CD1 . TYR A 1 79  ? 3.568   -19.132 -3.741  1.00 71.47 79  A 1 
ATOM   617  C  CD2 . TYR A 1 79  ? 4.671   -17.716 -2.103  1.00 71.89 79  A 1 
ATOM   618  C  CE1 . TYR A 1 79  ? 2.330   -18.608 -3.359  1.00 67.63 79  A 1 
ATOM   619  C  CE2 . TYR A 1 79  ? 3.439   -17.180 -1.712  1.00 66.97 79  A 1 
ATOM   620  C  CZ  . TYR A 1 79  ? 2.259   -17.636 -2.340  1.00 66.80 79  A 1 
ATOM   621  O  OH  . TYR A 1 79  ? 1.054   -17.141 -1.948  1.00 63.30 79  A 1 
ATOM   622  N  N   . ASN A 1 80  ? 5.306   -21.574 -0.796  1.00 87.37 80  A 1 
ATOM   623  C  CA  . ASN A 1 80  ? 4.437   -22.625 -0.298  1.00 88.36 80  A 1 
ATOM   624  C  C   . ASN A 1 80  ? 3.736   -22.185 1.004   1.00 90.29 80  A 1 
ATOM   625  O  O   . ASN A 1 80  ? 3.967   -21.079 1.514   1.00 90.33 80  A 1 
ATOM   626  C  CB  . ASN A 1 80  ? 5.251   -23.931 -0.154  1.00 85.88 80  A 1 
ATOM   627  C  CG  . ASN A 1 80  ? 6.353   -23.883 0.895   1.00 84.85 80  A 1 
ATOM   628  O  OD1 . ASN A 1 80  ? 6.334   -23.130 1.837   1.00 80.90 80  A 1 
ATOM   629  N  ND2 . ASN A 1 80  ? 7.354   -24.732 0.778   1.00 80.62 80  A 1 
ATOM   630  N  N   . LEU A 1 81  ? 2.882   -23.041 1.534   1.00 89.51 81  A 1 
ATOM   631  C  CA  . LEU A 1 81  ? 2.125   -22.805 2.762   1.00 90.48 81  A 1 
ATOM   632  C  C   . LEU A 1 81  ? 3.010   -22.424 3.956   1.00 92.34 81  A 1 
ATOM   633  O  O   . LEU A 1 81  ? 2.713   -21.468 4.671   1.00 92.33 81  A 1 
ATOM   634  C  CB  . LEU A 1 81  ? 1.330   -24.092 3.059   1.00 88.12 81  A 1 
ATOM   635  C  CG  . LEU A 1 81  ? 0.385   -23.971 4.270   1.00 82.42 81  A 1 
ATOM   636  C  CD1 . LEU A 1 81  ? -0.810  -23.104 3.914   1.00 76.10 81  A 1 
ATOM   637  C  CD2 . LEU A 1 81  ? -0.128  -25.358 4.669   1.00 75.80 81  A 1 
ATOM   638  N  N   . ASP A 1 82  ? 4.110   -23.163 4.162   1.00 91.22 82  A 1 
ATOM   639  C  CA  . ASP A 1 82  ? 4.989   -22.966 5.319   1.00 91.90 82  A 1 
ATOM   640  C  C   . ASP A 1 82  ? 5.744   -21.640 5.225   1.00 93.33 82  A 1 
ATOM   641  O  O   . ASP A 1 82  ? 5.906   -20.940 6.220   1.00 93.17 82  A 1 
ATOM   642  C  CB  . ASP A 1 82  ? 5.973   -24.132 5.433   1.00 90.83 82  A 1 
ATOM   643  C  CG  . ASP A 1 82  ? 5.285   -25.465 5.746   1.00 85.65 82  A 1 
ATOM   644  O  OD1 . ASP A 1 82  ? 4.214   -25.437 6.386   1.00 81.38 82  A 1 
ATOM   645  O  OD2 . ASP A 1 82  ? 5.841   -26.500 5.321   1.00 80.31 82  A 1 
ATOM   646  N  N   . TYR A 1 83  ? 6.137   -21.247 4.004   1.00 92.13 83  A 1 
ATOM   647  C  CA  . TYR A 1 83  ? 6.765   -19.958 3.759   1.00 92.53 83  A 1 
ATOM   648  C  C   . TYR A 1 83  ? 5.824   -18.791 4.091   1.00 93.79 83  A 1 
ATOM   649  O  O   . TYR A 1 83  ? 6.220   -17.854 4.785   1.00 93.94 83  A 1 
ATOM   650  C  CB  . TYR A 1 83  ? 7.256   -19.891 2.310   1.00 91.32 83  A 1 
ATOM   651  C  CG  . TYR A 1 83  ? 8.029   -18.619 2.057   1.00 87.83 83  A 1 
ATOM   652  C  CD1 . TYR A 1 83  ? 7.355   -17.440 1.678   1.00 83.20 83  A 1 
ATOM   653  C  CD2 . TYR A 1 83  ? 9.409   -18.567 2.339   1.00 82.33 83  A 1 
ATOM   654  C  CE1 . TYR A 1 83  ? 8.051   -16.218 1.595   1.00 77.91 83  A 1 
ATOM   655  C  CE2 . TYR A 1 83  ? 10.111  -17.359 2.257   1.00 77.00 83  A 1 
ATOM   656  C  CZ  . TYR A 1 83  ? 9.420   -16.179 1.892   1.00 75.94 83  A 1 
ATOM   657  O  OH  . TYR A 1 83  ? 10.092  -14.994 1.845   1.00 72.29 83  A 1 
ATOM   658  N  N   . VAL A 1 84  ? 4.561   -18.862 3.650   1.00 94.15 84  A 1 
ATOM   659  C  CA  . VAL A 1 84  ? 3.552   -17.835 3.954   1.00 94.89 84  A 1 
ATOM   660  C  C   . VAL A 1 84  ? 3.307   -17.749 5.463   1.00 95.76 84  A 1 
ATOM   661  O  O   . VAL A 1 84  ? 3.338   -16.655 6.029   1.00 95.93 84  A 1 
ATOM   662  C  CB  . VAL A 1 84  ? 2.241   -18.107 3.188   1.00 94.54 84  A 1 
ATOM   663  C  CG1 . VAL A 1 84  ? 1.117   -17.166 3.617   1.00 92.85 84  A 1 
ATOM   664  C  CG2 . VAL A 1 84  ? 2.459   -17.909 1.682   1.00 93.16 84  A 1 
ATOM   665  N  N   . LYS A 1 85  ? 3.141   -18.875 6.142   1.00 95.56 85  A 1 
ATOM   666  C  CA  . LYS A 1 85  ? 2.980   -18.915 7.601   1.00 96.00 85  A 1 
ATOM   667  C  C   . LYS A 1 85  ? 4.172   -18.274 8.319   1.00 96.38 85  A 1 
ATOM   668  O  O   . LYS A 1 85  ? 3.980   -17.416 9.178   1.00 96.42 85  A 1 
ATOM   669  C  CB  . LYS A 1 85  ? 2.797   -20.359 8.079   1.00 96.09 85  A 1 
ATOM   670  C  CG  . LYS A 1 85  ? 1.390   -20.888 7.781   1.00 94.63 85  A 1 
ATOM   671  C  CD  . LYS A 1 85  ? 1.276   -22.329 8.304   1.00 92.54 85  A 1 
ATOM   672  C  CE  . LYS A 1 85  ? -0.161  -22.829 8.159   1.00 87.73 85  A 1 
ATOM   673  N  NZ  . LYS A 1 85  ? -0.284  -24.198 8.713   1.00 81.11 85  A 1 
ATOM   674  N  N   . GLN A 1 86  ? 5.404   -18.639 7.934   1.00 95.42 86  A 1 
ATOM   675  C  CA  . GLN A 1 86  ? 6.605   -18.062 8.531   1.00 95.36 86  A 1 
ATOM   676  C  C   . GLN A 1 86  ? 6.707   -16.552 8.278   1.00 95.78 86  A 1 
ATOM   677  O  O   . GLN A 1 86  ? 7.134   -15.806 9.160   1.00 95.62 86  A 1 
ATOM   678  C  CB  . GLN A 1 86  ? 7.841   -18.804 8.003   1.00 94.78 86  A 1 
ATOM   679  C  CG  . GLN A 1 86  ? 9.130   -18.364 8.722   1.00 90.36 86  A 1 
ATOM   680  C  CD  . GLN A 1 86  ? 9.061   -18.611 10.232  1.00 87.86 86  A 1 
ATOM   681  O  OE1 . GLN A 1 86  ? 8.822   -19.719 10.684  1.00 80.57 86  A 1 
ATOM   682  N  NE2 . GLN A 1 86  ? 9.234   -17.608 11.056  1.00 77.12 86  A 1 
ATOM   683  N  N   . SER A 1 87  ? 6.275   -16.073 7.104   1.00 95.77 87  A 1 
ATOM   684  C  CA  . SER A 1 87  ? 6.249   -14.642 6.782   1.00 95.93 87  A 1 
ATOM   685  C  C   . SER A 1 87  ? 5.281   -13.874 7.690   1.00 96.61 87  A 1 
ATOM   686  O  O   . SER A 1 87  ? 5.645   -12.827 8.211   1.00 96.48 87  A 1 
ATOM   687  C  CB  . SER A 1 87  ? 5.890   -14.436 5.311   1.00 95.28 87  A 1 
ATOM   688  O  OG  . SER A 1 87  ? 6.867   -15.062 4.494   1.00 88.47 87  A 1 
ATOM   689  N  N   . ILE A 1 88  ? 4.107   -14.428 7.985   1.00 97.13 88  A 1 
ATOM   690  C  CA  . ILE A 1 88  ? 3.144   -13.829 8.926   1.00 97.46 88  A 1 
ATOM   691  C  C   . ILE A 1 88  ? 3.700   -13.818 10.363  1.00 97.70 88  A 1 
ATOM   692  O  O   . ILE A 1 88  ? 3.554   -12.832 11.083  1.00 97.49 88  A 1 
ATOM   693  C  CB  . ILE A 1 88  ? 1.784   -14.553 8.839   1.00 97.11 88  A 1 
ATOM   694  C  CG1 . ILE A 1 88  ? 1.167   -14.345 7.438   1.00 94.75 88  A 1 
ATOM   695  C  CG2 . ILE A 1 88  ? 0.798   -14.048 9.913   1.00 95.41 88  A 1 
ATOM   696  C  CD1 . ILE A 1 88  ? 0.029   -15.316 7.147   1.00 85.60 88  A 1 
ATOM   697  N  N   . VAL A 1 89  ? 4.398   -14.885 10.774  1.00 97.73 89  A 1 
ATOM   698  C  CA  . VAL A 1 89  ? 5.117   -14.911 12.063  1.00 97.79 89  A 1 
ATOM   699  C  C   . VAL A 1 89  ? 6.178   -13.803 12.115  1.00 97.64 89  A 1 
ATOM   700  O  O   . VAL A 1 89  ? 6.287   -13.094 13.124  1.00 97.30 89  A 1 
ATOM   701  C  CB  . VAL A 1 89  ? 5.751   -16.294 12.317  1.00 97.67 89  A 1 
ATOM   702  C  CG1 . VAL A 1 89  ? 6.655   -16.314 13.557  1.00 96.62 89  A 1 
ATOM   703  C  CG2 . VAL A 1 89  ? 4.678   -17.364 12.527  1.00 96.74 89  A 1 
ATOM   704  N  N   . ASN A 1 90  ? 6.921   -13.583 11.023  1.00 96.84 90  A 1 
ATOM   705  C  CA  . ASN A 1 90  ? 7.914   -12.522 10.921  1.00 96.08 90  A 1 
ATOM   706  C  C   . ASN A 1 90  ? 7.272   -11.123 10.971  1.00 96.64 90  A 1 
ATOM   707  O  O   . ASN A 1 90  ? 7.804   -10.233 11.640  1.00 96.22 90  A 1 
ATOM   708  C  CB  . ASN A 1 90  ? 8.739   -12.696 9.633   1.00 94.96 90  A 1 
ATOM   709  C  CG  . ASN A 1 90  ? 9.583   -13.953 9.602   1.00 92.49 90  A 1 
ATOM   710  O  OD1 . ASN A 1 90  ? 9.830   -14.632 10.587  1.00 87.73 90  A 1 
ATOM   711  N  ND2 . ASN A 1 90  ? 10.090  -14.297 8.435   1.00 86.33 90  A 1 
ATOM   712  N  N   . ALA A 1 91  ? 6.123   -10.924 10.319  1.00 96.41 91  A 1 
ATOM   713  C  CA  . ALA A 1 91  ? 5.339   -9.692  10.406  1.00 96.85 91  A 1 
ATOM   714  C  C   . ALA A 1 91  ? 4.907   -9.413  11.848  1.00 97.48 91  A 1 
ATOM   715  O  O   . ALA A 1 91  ? 5.161   -8.329  12.379  1.00 97.31 91  A 1 
ATOM   716  C  CB  . ALA A 1 91  ? 4.122   -9.793  9.479   1.00 96.40 91  A 1 
ATOM   717  N  N   . THR A 1 92  ? 4.365   -10.404 12.535  1.00 97.61 92  A 1 
ATOM   718  C  CA  . THR A 1 92  ? 3.981   -10.299 13.948  1.00 97.67 92  A 1 
ATOM   719  C  C   . THR A 1 92  ? 5.171   -9.946  14.842  1.00 97.81 92  A 1 
ATOM   720  O  O   . THR A 1 92  ? 5.074   -9.059  15.690  1.00 97.51 92  A 1 
ATOM   721  C  CB  . THR A 1 92  ? 3.350   -11.613 14.425  1.00 97.06 92  A 1 
ATOM   722  O  OG1 . THR A 1 92  ? 2.226   -11.903 13.640  1.00 91.47 92  A 1 
ATOM   723  C  CG2 . THR A 1 92  ? 2.860   -11.525 15.869  1.00 90.89 92  A 1 
ATOM   724  N  N   . ALA A 1 93  ? 6.329   -10.588 14.638  1.00 97.68 93  A 1 
ATOM   725  C  CA  . ALA A 1 93  ? 7.553   -10.285 15.382  1.00 97.46 93  A 1 
ATOM   726  C  C   . ALA A 1 93  ? 8.060   -8.856  15.125  1.00 97.63 93  A 1 
ATOM   727  O  O   . ALA A 1 93  ? 8.551   -8.203  16.053  1.00 97.15 93  A 1 
ATOM   728  C  CB  . ALA A 1 93  ? 8.612   -11.331 15.012  1.00 96.97 93  A 1 
ATOM   729  N  N   . LEU A 1 94  ? 7.917   -8.346  13.889  1.00 97.40 94  A 1 
ATOM   730  C  CA  . LEU A 1 94  ? 8.227   -6.960  13.543  1.00 97.42 94  A 1 
ATOM   731  C  C   . LEU A 1 94  ? 7.287   -5.991  14.266  1.00 97.91 94  A 1 
ATOM   732  O  O   . LEU A 1 94  ? 7.761   -5.050  14.904  1.00 97.68 94  A 1 
ATOM   733  C  CB  . LEU A 1 94  ? 8.143   -6.801  12.017  1.00 96.84 94  A 1 
ATOM   734  C  CG  . LEU A 1 94  ? 8.378   -5.365  11.523  1.00 94.36 94  A 1 
ATOM   735  C  CD1 . LEU A 1 94  ? 9.852   -4.982  11.628  1.00 90.47 94  A 1 
ATOM   736  C  CD2 . LEU A 1 94  ? 7.944   -5.245  10.064  1.00 89.87 94  A 1 
ATOM   737  N  N   . LEU A 1 95  ? 5.974   -6.222  14.222  1.00 97.76 95  A 1 
ATOM   738  C  CA  . LEU A 1 95  ? 4.965   -5.365  14.835  1.00 97.99 95  A 1 
ATOM   739  C  C   . LEU A 1 95  ? 5.097   -5.325  16.363  1.00 98.02 95  A 1 
ATOM   740  O  O   . LEU A 1 95  ? 4.975   -4.258  16.957  1.00 97.83 95  A 1 
ATOM   741  C  CB  . LEU A 1 95  ? 3.569   -5.825  14.399  1.00 98.04 95  A 1 
ATOM   742  C  CG  . LEU A 1 95  ? 3.267   -5.654  12.899  1.00 97.70 95  A 1 
ATOM   743  C  CD1 . LEU A 1 95  ? 1.894   -6.248  12.572  1.00 97.20 95  A 1 
ATOM   744  C  CD2 . LEU A 1 95  ? 3.292   -4.192  12.455  1.00 96.90 95  A 1 
ATOM   745  N  N   . LYS A 1 96  ? 5.473   -6.436  17.008  1.00 98.22 96  A 1 
ATOM   746  C  CA  . LYS A 1 96  ? 5.767   -6.488  18.449  1.00 98.08 96  A 1 
ATOM   747  C  C   . LYS A 1 96  ? 6.931   -5.586  18.881  1.00 97.99 96  A 1 
ATOM   748  O  O   . LYS A 1 96  ? 7.040   -5.275  20.064  1.00 97.29 96  A 1 
ATOM   749  C  CB  . LYS A 1 96  ? 6.042   -7.940  18.875  1.00 97.78 96  A 1 
ATOM   750  C  CG  . LYS A 1 96  ? 4.750   -8.747  19.019  1.00 95.00 96  A 1 
ATOM   751  C  CD  . LYS A 1 96  ? 5.054   -10.209 19.379  1.00 90.57 96  A 1 
ATOM   752  C  CE  . LYS A 1 96  ? 3.738   -10.975 19.556  1.00 82.86 96  A 1 
ATOM   753  N  NZ  . LYS A 1 96  ? 3.952   -12.410 19.862  1.00 74.55 96  A 1 
ATOM   754  N  N   . LYS A 1 97  ? 7.793   -5.121  17.967  1.00 98.12 97  A 1 
ATOM   755  C  CA  . LYS A 1 97  ? 8.857   -4.147  18.285  1.00 97.82 97  A 1 
ATOM   756  C  C   . LYS A 1 97  ? 8.297   -2.747  18.588  1.00 97.61 97  A 1 
ATOM   757  O  O   . LYS A 1 97  ? 9.012   -1.942  19.191  1.00 96.46 97  A 1 
ATOM   758  C  CB  . LYS A 1 97  ? 9.905   -4.079  17.158  1.00 97.71 97  A 1 
ATOM   759  C  CG  . LYS A 1 97  ? 10.631  -5.407  16.890  1.00 96.50 97  A 1 
ATOM   760  C  CD  . LYS A 1 97  ? 11.645  -5.259  15.740  1.00 92.97 97  A 1 
ATOM   761  C  CE  . LYS A 1 97  ? 12.362  -6.573  15.441  1.00 88.52 97  A 1 
ATOM   762  N  NZ  . LYS A 1 97  ? 13.336  -6.458  14.304  1.00 79.18 97  A 1 
ATOM   763  N  N   . PHE A 1 98  ? 7.060   -2.446  18.189  1.00 97.78 98  A 1 
ATOM   764  C  CA  . PHE A 1 98  ? 6.358   -1.207  18.493  1.00 97.21 98  A 1 
ATOM   765  C  C   . PHE A 1 98  ? 5.558   -1.359  19.792  1.00 95.99 98  A 1 
ATOM   766  O  O   . PHE A 1 98  ? 4.346   -1.527  19.792  1.00 92.74 98  A 1 
ATOM   767  C  CB  . PHE A 1 98  ? 5.496   -0.787  17.300  1.00 97.31 98  A 1 
ATOM   768  C  CG  . PHE A 1 98  ? 6.271   -0.618  16.013  1.00 97.83 98  A 1 
ATOM   769  C  CD1 . PHE A 1 98  ? 7.136   0.476   15.847  1.00 97.17 98  A 1 
ATOM   770  C  CD2 . PHE A 1 98  ? 6.140   -1.562  14.981  1.00 97.28 98  A 1 
ATOM   771  C  CE1 . PHE A 1 98  ? 7.861   0.631   14.652  1.00 96.63 98  A 1 
ATOM   772  C  CE2 . PHE A 1 98  ? 6.859   -1.412  13.786  1.00 96.76 98  A 1 
ATOM   773  C  CZ  . PHE A 1 98  ? 7.720   -0.317  13.617  1.00 97.01 98  A 1 
ATOM   774  N  N   . GLU A 1 99  ? 6.271   -1.318  20.925  1.00 94.14 99  A 1 
ATOM   775  C  CA  . GLU A 1 99  ? 5.672   -1.395  22.251  1.00 91.39 99  A 1 
ATOM   776  C  C   . GLU A 1 99  ? 4.684   -0.247  22.483  1.00 89.83 99  A 1 
ATOM   777  O  O   . GLU A 1 99  ? 4.929   0.894   22.092  1.00 81.96 99  A 1 
ATOM   778  C  CB  . GLU A 1 99  ? 6.768   -1.379  23.318  1.00 87.42 99  A 1 
ATOM   779  C  CG  . GLU A 1 99  ? 7.642   -2.639  23.268  1.00 77.50 99  A 1 
ATOM   780  C  CD  . GLU A 1 99  ? 8.926   -2.515  24.090  1.00 71.87 99  A 1 
ATOM   781  O  OE1 . GLU A 1 99  ? 9.719   -3.489  24.044  1.00 65.08 99  A 1 
ATOM   782  O  OE2 . GLU A 1 99  ? 9.183   -1.426  24.652  1.00 66.78 99  A 1 
ATOM   783  N  N   . ASP A 1 100 ? 3.559   -0.555  23.115  1.00 94.34 100 A 1 
ATOM   784  C  CA  . ASP A 1 100 ? 2.446   0.339   23.434  1.00 94.06 100 A 1 
ATOM   785  C  C   . ASP A 1 100 ? 1.738   0.987   22.230  1.00 95.75 100 A 1 
ATOM   786  O  O   . ASP A 1 100 ? 0.950   1.917   22.409  1.00 93.70 100 A 1 
ATOM   787  C  CB  . ASP A 1 100 ? 2.838   1.424   24.448  1.00 89.59 100 A 1 
ATOM   788  C  CG  . ASP A 1 100 ? 3.719   0.957   25.589  1.00 81.51 100 A 1 
ATOM   789  O  OD1 . ASP A 1 100 ? 3.443   -0.128  26.135  1.00 73.67 100 A 1 
ATOM   790  O  OD2 . ASP A 1 100 ? 4.648   1.744   25.887  1.00 75.71 100 A 1 
ATOM   791  N  N   . PHE A 1 101 ? 2.009   0.551   20.995  1.00 97.45 101 A 1 
ATOM   792  C  CA  . PHE A 1 101 ? 1.287   1.046   19.828  1.00 97.86 101 A 1 
ATOM   793  C  C   . PHE A 1 101 ? -0.085  0.385   19.707  1.00 97.86 101 A 1 
ATOM   794  O  O   . PHE A 1 101 ? -0.228  -0.821  19.877  1.00 97.15 101 A 1 
ATOM   795  C  CB  . PHE A 1 101 ? 2.095   0.853   18.535  1.00 97.92 101 A 1 
ATOM   796  C  CG  . PHE A 1 101 ? 3.174   1.885   18.265  1.00 98.11 101 A 1 
ATOM   797  C  CD1 . PHE A 1 101 ? 3.206   2.549   17.020  1.00 97.19 101 A 1 
ATOM   798  C  CD2 . PHE A 1 101 ? 4.164   2.171   19.210  1.00 97.24 101 A 1 
ATOM   799  C  CE1 . PHE A 1 101 ? 4.217   3.480   16.735  1.00 96.80 101 A 1 
ATOM   800  C  CE2 . PHE A 1 101 ? 5.171   3.108   18.932  1.00 96.83 101 A 1 
ATOM   801  C  CZ  . PHE A 1 101 ? 5.204   3.760   17.693  1.00 97.33 101 A 1 
ATOM   802  N  N   . PHE A 1 102 ? -1.092  1.179   19.323  1.00 98.34 102 A 1 
ATOM   803  C  CA  . PHE A 1 102 ? -2.338  0.652   18.785  1.00 98.43 102 A 1 
ATOM   804  C  C   . PHE A 1 102 ? -2.102  0.266   17.326  1.00 98.58 102 A 1 
ATOM   805  O  O   . PHE A 1 102 ? -1.912  1.125   16.469  1.00 98.46 102 A 1 
ATOM   806  C  CB  . PHE A 1 102 ? -3.446  1.694   18.943  1.00 98.31 102 A 1 
ATOM   807  C  CG  . PHE A 1 102 ? -4.790  1.213   18.450  1.00 98.33 102 A 1 
ATOM   808  C  CD1 . PHE A 1 102 ? -5.361  1.756   17.287  1.00 97.83 102 A 1 
ATOM   809  C  CD2 . PHE A 1 102 ? -5.472  0.201   19.154  1.00 97.90 102 A 1 
ATOM   810  C  CE1 . PHE A 1 102 ? -6.611  1.314   16.838  1.00 97.43 102 A 1 
ATOM   811  C  CE2 . PHE A 1 102 ? -6.725  -0.241  18.705  1.00 97.50 102 A 1 
ATOM   812  C  CZ  . PHE A 1 102 ? -7.299  0.317   17.551  1.00 97.67 102 A 1 
ATOM   813  N  N   . ILE A 1 103 ? -2.045  -1.033  17.058  1.00 98.67 103 A 1 
ATOM   814  C  CA  . ILE A 1 103 ? -1.710  -1.605  15.749  1.00 98.73 103 A 1 
ATOM   815  C  C   . ILE A 1 103 ? -2.971  -2.193  15.117  1.00 98.70 103 A 1 
ATOM   816  O  O   . ILE A 1 103 ? -3.709  -2.925  15.772  1.00 98.61 103 A 1 
ATOM   817  C  CB  . ILE A 1 103 ? -0.565  -2.629  15.864  1.00 98.38 103 A 1 
ATOM   818  C  CG1 . ILE A 1 103 ? 0.719   -1.919  16.376  1.00 96.50 103 A 1 
ATOM   819  C  CG2 . ILE A 1 103 ? -0.304  -3.310  14.510  1.00 97.68 103 A 1 
ATOM   820  C  CD1 . ILE A 1 103 ? 1.914   -2.836  16.616  1.00 89.91 103 A 1 
ATOM   821  N  N   . ILE A 1 104 ? -3.190  -1.878  13.838  1.00 98.77 104 A 1 
ATOM   822  C  CA  . ILE A 1 104 ? -4.325  -2.322  13.031  1.00 98.85 104 A 1 
ATOM   823  C  C   . ILE A 1 104 ? -3.770  -3.203  11.904  1.00 98.81 104 A 1 
ATOM   824  O  O   . ILE A 1 104 ? -3.414  -2.681  10.844  1.00 98.68 104 A 1 
ATOM   825  C  CB  . ILE A 1 104 ? -5.097  -1.086  12.504  1.00 98.75 104 A 1 
ATOM   826  C  CG1 . ILE A 1 104 ? -5.548  -0.133  13.637  1.00 98.35 104 A 1 
ATOM   827  C  CG2 . ILE A 1 104 ? -6.325  -1.539  11.692  1.00 98.44 104 A 1 
ATOM   828  C  CD1 . ILE A 1 104 ? -5.861  1.283   13.125  1.00 96.90 104 A 1 
ATOM   829  N  N   . PRO A 1 105 ? -3.621  -4.523  12.110  1.00 98.71 105 A 1 
ATOM   830  C  CA  . PRO A 1 105 ? -3.032  -5.428  11.126  1.00 98.75 105 A 1 
ATOM   831  C  C   . PRO A 1 105 ? -4.055  -5.895  10.085  1.00 98.65 105 A 1 
ATOM   832  O  O   . PRO A 1 105 ? -5.245  -5.991  10.362  1.00 98.36 105 A 1 
ATOM   833  C  CB  . PRO A 1 105 ? -2.469  -6.589  11.944  1.00 98.52 105 A 1 
ATOM   834  C  CG  . PRO A 1 105 ? -3.457  -6.690  13.103  1.00 98.04 105 A 1 
ATOM   835  C  CD  . PRO A 1 105 ? -3.864  -5.237  13.360  1.00 98.53 105 A 1 
ATOM   836  N  N   . MET A 1 106 ? -3.569  -6.256  8.885   1.00 98.48 106 A 1 
ATOM   837  C  CA  . MET A 1 106 ? -4.373  -6.910  7.841   1.00 98.23 106 A 1 
ATOM   838  C  C   . MET A 1 106 ? -3.511  -7.837  6.983   1.00 98.36 106 A 1 
ATOM   839  O  O   . MET A 1 106 ? -2.292  -7.890  7.138   1.00 97.49 106 A 1 
ATOM   840  C  CB  . MET A 1 106 ? -5.112  -5.856  6.988   1.00 96.01 106 A 1 
ATOM   841  C  CG  . MET A 1 106 ? -4.174  -5.050  6.081   1.00 92.24 106 A 1 
ATOM   842  S  SD  . MET A 1 106 ? -4.996  -3.713  5.153   1.00 94.44 106 A 1 
ATOM   843  C  CE  . MET A 1 106 ? -5.406  -2.602  6.510   1.00 89.12 106 A 1 
ATOM   844  N  N   . LEU A 1 107 ? -4.160  -8.560  6.067   1.00 98.19 107 A 1 
ATOM   845  C  CA  . LEU A 1 107 ? -3.518  -9.397  5.059   1.00 97.91 107 A 1 
ATOM   846  C  C   . LEU A 1 107 ? -3.549  -8.703  3.697   1.00 98.09 107 A 1 
ATOM   847  O  O   . LEU A 1 107 ? -4.563  -8.127  3.306   1.00 97.46 107 A 1 
ATOM   848  C  CB  . LEU A 1 107 ? -4.219  -10.765 4.988   1.00 97.45 107 A 1 
ATOM   849  C  CG  . LEU A 1 107 ? -4.107  -11.625 6.258   1.00 97.04 107 A 1 
ATOM   850  C  CD1 . LEU A 1 107 ? -5.017  -12.840 6.133   1.00 96.30 107 A 1 
ATOM   851  C  CD2 . LEU A 1 107 ? -2.672  -12.103 6.496   1.00 95.84 107 A 1 
ATOM   852  N  N   . GLY A 1 108 ? -2.446  -8.813  2.949   1.00 98.00 108 A 1 
ATOM   853  C  CA  . GLY A 1 108 ? -2.372  -8.481  1.534   1.00 97.85 108 A 1 
ATOM   854  C  C   . GLY A 1 108 ? -2.650  -9.695  0.634   1.00 97.71 108 A 1 
ATOM   855  O  O   . GLY A 1 108 ? -2.910  -10.803 1.094   1.00 97.08 108 A 1 
ATOM   856  N  N   . ASN A 1 109 ? -2.606  -9.490  -0.690  1.00 97.36 109 A 1 
ATOM   857  C  CA  . ASN A 1 109 ? -2.891  -10.541 -1.662  1.00 96.96 109 A 1 
ATOM   858  C  C   . ASN A 1 109 ? -1.761  -11.577 -1.804  1.00 96.86 109 A 1 
ATOM   859  O  O   . ASN A 1 109 ? -1.999  -12.664 -2.336  1.00 95.71 109 A 1 
ATOM   860  C  CB  . ASN A 1 109 ? -3.264  -9.906  -3.014  1.00 96.63 109 A 1 
ATOM   861  C  CG  . ASN A 1 109 ? -2.114  -9.145  -3.637  1.00 96.24 109 A 1 
ATOM   862  O  OD1 . ASN A 1 109 ? -1.890  -7.984  -3.369  1.00 93.14 109 A 1 
ATOM   863  N  ND2 . ASN A 1 109 ? -1.344  -9.777  -4.497  1.00 92.55 109 A 1 
ATOM   864  N  N   . HIS A 1 110 ? -0.558  -11.255 -1.339  1.00 96.40 110 A 1 
ATOM   865  C  CA  . HIS A 1 110 ? 0.559   -12.194 -1.281  1.00 95.85 110 A 1 
ATOM   866  C  C   . HIS A 1 110 ? 0.581   -13.016 0.017   1.00 95.82 110 A 1 
ATOM   867  O  O   . HIS A 1 110 ? 1.216   -14.071 0.053   1.00 94.54 110 A 1 
ATOM   868  C  CB  . HIS A 1 110 ? 1.876   -11.446 -1.527  1.00 95.47 110 A 1 
ATOM   869  C  CG  . HIS A 1 110 ? 2.068   -11.073 -2.973  1.00 94.78 110 A 1 
ATOM   870  N  ND1 . HIS A 1 110 ? 2.677   -11.870 -3.924  1.00 87.56 110 A 1 
ATOM   871  C  CD2 . HIS A 1 110 ? 1.671   -9.937  -3.620  1.00 87.27 110 A 1 
ATOM   872  C  CE1 . HIS A 1 110 ? 2.636   -11.224 -5.092  1.00 87.32 110 A 1 
ATOM   873  N  NE2 . HIS A 1 110 ? 2.029   -10.048 -4.964  1.00 89.20 110 A 1 
ATOM   874  N  N   . ASP A 1 111 ? -0.157  -12.599 1.037   1.00 96.47 111 A 1 
ATOM   875  C  CA  . ASP A 1 111 ? -0.159  -13.216 2.374   1.00 96.48 111 A 1 
ATOM   876  C  C   . ASP A 1 111 ? -1.053  -14.470 2.479   1.00 96.18 111 A 1 
ATOM   877  O  O   . ASP A 1 111 ? -1.634  -14.770 3.521   1.00 94.71 111 A 1 
ATOM   878  C  CB  . ASP A 1 111 ? -0.521  -12.160 3.427   1.00 96.51 111 A 1 
ATOM   879  C  CG  . ASP A 1 111 ? 0.431   -10.958 3.454   1.00 96.74 111 A 1 
ATOM   880  O  OD1 . ASP A 1 111 ? 1.635   -11.131 3.158   1.00 95.52 111 A 1 
ATOM   881  O  OD2 . ASP A 1 111 ? -0.042  -9.858  3.796   1.00 95.70 111 A 1 
ATOM   882  N  N   . VAL A 1 112 ? -1.181  -15.226 1.375   1.00 95.32 112 A 1 
ATOM   883  C  CA  . VAL A 1 112 ? -1.949  -16.472 1.301   1.00 94.86 112 A 1 
ATOM   884  C  C   . VAL A 1 112 ? -1.279  -17.451 0.331   1.00 94.28 112 A 1 
ATOM   885  O  O   . VAL A 1 112 ? -0.515  -17.050 -0.552  1.00 93.74 112 A 1 
ATOM   886  C  CB  . VAL A 1 112 ? -3.420  -16.186 0.916   1.00 94.64 112 A 1 
ATOM   887  C  CG1 . VAL A 1 112 ? -3.577  -15.614 -0.490  1.00 92.70 112 A 1 
ATOM   888  C  CG2 . VAL A 1 112 ? -4.314  -17.420 1.053   1.00 93.14 112 A 1 
ATOM   889  N  N   . TYR A 1 113 ? -1.555  -18.749 0.482   1.00 93.59 113 A 1 
ATOM   890  C  CA  . TYR A 1 113 ? -1.138  -19.774 -0.474  1.00 92.51 113 A 1 
ATOM   891  C  C   . TYR A 1 113 ? -2.338  -20.561 -1.010  1.00 91.98 113 A 1 
ATOM   892  O  O   . TYR A 1 113 ? -3.089  -21.131 -0.210  1.00 89.46 113 A 1 
ATOM   893  C  CB  . TYR A 1 113 ? -0.113  -20.703 0.175   1.00 91.34 113 A 1 
ATOM   894  C  CG  . TYR A 1 113 ? 0.377   -21.772 -0.787  1.00 90.59 113 A 1 
ATOM   895  C  CD1 . TYR A 1 113 ? -0.213  -23.052 -0.788  1.00 88.48 113 A 1 
ATOM   896  C  CD2 . TYR A 1 113 ? 1.383   -21.466 -1.722  1.00 88.22 113 A 1 
ATOM   897  C  CE1 . TYR A 1 113 ? 0.211   -24.032 -1.708  1.00 85.77 113 A 1 
ATOM   898  C  CE2 . TYR A 1 113 ? 1.816   -22.437 -2.640  1.00 85.34 113 A 1 
ATOM   899  C  CZ  . TYR A 1 113 ? 1.226   -23.712 -2.632  1.00 84.89 113 A 1 
ATOM   900  O  OH  . TYR A 1 113 ? 1.652   -24.666 -3.533  1.00 81.86 113 A 1 
ATOM   901  N  N   . PRO A 1 114 ? -2.516  -20.675 -2.350  1.00 92.25 114 A 1 
ATOM   902  C  CA  . PRO A 1 114 ? -1.792  -19.952 -3.403  1.00 92.39 114 A 1 
ATOM   903  C  C   . PRO A 1 114 ? -2.035  -18.437 -3.368  1.00 93.05 114 A 1 
ATOM   904  O  O   . PRO A 1 114 ? -3.051  -17.993 -2.843  1.00 91.82 114 A 1 
ATOM   905  C  CB  . PRO A 1 114 ? -2.276  -20.562 -4.725  1.00 90.33 114 A 1 
ATOM   906  C  CG  . PRO A 1 114 ? -2.885  -21.899 -4.325  1.00 87.84 114 A 1 
ATOM   907  C  CD  . PRO A 1 114 ? -3.435  -21.618 -2.935  1.00 90.36 114 A 1 
ATOM   908  N  N   . ALA A 1 115 ? -1.121  -17.648 -3.950  1.00 92.64 115 A 1 
ATOM   909  C  CA  . ALA A 1 115 ? -1.252  -16.193 -3.988  1.00 93.14 115 A 1 
ATOM   910  C  C   . ALA A 1 115 ? -2.616  -15.755 -4.552  1.00 94.41 115 A 1 
ATOM   911  O  O   . ALA A 1 115 ? -3.153  -16.395 -5.460  1.00 93.81 115 A 1 
ATOM   912  C  CB  . ALA A 1 115 ? -0.110  -15.568 -4.797  1.00 91.40 115 A 1 
ATOM   913  N  N   . ASN A 1 116 ? -3.165  -14.672 -4.032  1.00 95.73 116 A 1 
ATOM   914  C  CA  . ASN A 1 116 ? -4.446  -14.077 -4.420  1.00 95.93 116 A 1 
ATOM   915  C  C   . ASN A 1 116 ? -5.696  -14.926 -4.128  1.00 96.10 116 A 1 
ATOM   916  O  O   . ASN A 1 116 ? -6.804  -14.407 -4.219  1.00 95.18 116 A 1 
ATOM   917  C  CB  . ASN A 1 116 ? -4.398  -13.631 -5.898  1.00 95.48 116 A 1 
ATOM   918  C  CG  . ASN A 1 116 ? -3.092  -12.950 -6.288  1.00 95.02 116 A 1 
ATOM   919  O  OD1 . ASN A 1 116 ? -2.614  -12.040 -5.643  1.00 91.47 116 A 1 
ATOM   920  N  ND2 . ASN A 1 116 ? -2.470  -13.384 -7.360  1.00 90.67 116 A 1 
ATOM   921  N  N   . GLN A 1 117 ? -5.554  -16.201 -3.785  1.00 96.37 117 A 1 
ATOM   922  C  CA  . GLN A 1 117 ? -6.673  -17.135 -3.611  1.00 95.40 117 A 1 
ATOM   923  C  C   . GLN A 1 117 ? -7.167  -17.134 -2.159  1.00 94.86 117 A 1 
ATOM   924  O  O   . GLN A 1 117 ? -6.857  -18.035 -1.373  1.00 92.58 117 A 1 
ATOM   925  C  CB  . GLN A 1 117 ? -6.296  -18.549 -4.092  1.00 94.76 117 A 1 
ATOM   926  C  CG  . GLN A 1 117 ? -5.646  -18.611 -5.484  1.00 93.52 117 A 1 
ATOM   927  C  CD  . GLN A 1 117 ? -6.423  -17.847 -6.564  1.00 93.35 117 A 1 
ATOM   928  O  OE1 . GLN A 1 117 ? -7.596  -18.073 -6.794  1.00 88.49 117 A 1 
ATOM   929  N  NE2 . GLN A 1 117 ? -5.791  -16.918 -7.249  1.00 86.90 117 A 1 
ATOM   930  N  N   . MET A 1 118 ? -7.940  -16.111 -1.781  1.00 94.59 118 A 1 
ATOM   931  C  CA  . MET A 1 118 ? -8.380  -15.883 -0.405  1.00 94.07 118 A 1 
ATOM   932  C  C   . MET A 1 118 ? -9.913  -15.827 -0.309  1.00 94.05 118 A 1 
ATOM   933  O  O   . MET A 1 118 ? -10.519 -14.856 -0.750  1.00 89.22 118 A 1 
ATOM   934  C  CB  . MET A 1 118 ? -7.716  -14.595 0.103   1.00 91.34 118 A 1 
ATOM   935  C  CG  . MET A 1 118 ? -7.906  -14.398 1.605   1.00 87.51 118 A 1 
ATOM   936  S  SD  . MET A 1 118 ? -7.204  -12.852 2.240   1.00 88.84 118 A 1 
ATOM   937  C  CE  . MET A 1 118 ? -5.435  -13.154 2.039   1.00 83.71 118 A 1 
ATOM   938  N  N   . ALA A 1 119 ? -10.528 -16.861 0.242   1.00 92.77 119 A 1 
ATOM   939  C  CA  . ALA A 1 119 ? -11.952 -16.936 0.594   1.00 91.92 119 A 1 
ATOM   940  C  C   . ALA A 1 119 ? -12.246 -18.224 1.399   1.00 91.18 119 A 1 
ATOM   941  O  O   . ALA A 1 119 ? -11.423 -18.669 2.198   1.00 84.15 119 A 1 
ATOM   942  C  CB  . ALA A 1 119 ? -12.816 -16.851 -0.679  1.00 88.47 119 A 1 
ATOM   943  N  N   . ILE A 1 120 ? -13.400 -18.846 1.184   1.00 85.93 120 A 1 
ATOM   944  C  CA  . ILE A 1 120 ? -13.863 -20.062 1.889   1.00 82.29 120 A 1 
ATOM   945  C  C   . ILE A 1 120 ? -12.856 -21.216 1.769   1.00 82.25 120 A 1 
ATOM   946  O  O   . ILE A 1 120 ? -12.555 -21.868 2.766   1.00 75.94 120 A 1 
ATOM   947  C  CB  . ILE A 1 120 ? -15.266 -20.460 1.364   1.00 77.38 120 A 1 
ATOM   948  C  CG1 . ILE A 1 120 ? -16.297 -19.387 1.782   1.00 69.00 120 A 1 
ATOM   949  C  CG2 . ILE A 1 120 ? -15.692 -21.847 1.873   1.00 67.59 120 A 1 
ATOM   950  C  CD1 . ILE A 1 120 ? -17.679 -19.548 1.136   1.00 62.48 120 A 1 
ATOM   951  N  N   . ASN A 1 121 ? -12.287 -21.454 0.586   1.00 81.51 121 A 1 
ATOM   952  C  CA  . ASN A 1 121 ? -11.345 -22.560 0.372   1.00 78.11 121 A 1 
ATOM   953  C  C   . ASN A 1 121 ? -9.953  -22.321 0.990   1.00 80.07 121 A 1 
ATOM   954  O  O   . ASN A 1 121 ? -9.091  -23.197 0.940   1.00 76.79 121 A 1 
ATOM   955  C  CB  . ASN A 1 121 ? -11.241 -22.849 -1.135  1.00 76.05 121 A 1 
ATOM   956  C  CG  . ASN A 1 121 ? -12.553 -23.303 -1.754  1.00 70.11 121 A 1 
ATOM   957  O  OD1 . ASN A 1 121 ? -13.463 -23.755 -1.094  1.00 64.10 121 A 1 
ATOM   958  N  ND2 . ASN A 1 121 ? -12.676 -23.187 -3.060  1.00 62.75 121 A 1 
ATOM   959  N  N   . SER A 1 122 ? -9.718  -21.144 1.566   1.00 83.39 122 A 1 
ATOM   960  C  CA  . SER A 1 122 ? -8.472  -20.748 2.222   1.00 81.65 122 A 1 
ATOM   961  C  C   . SER A 1 122 ? -8.715  -20.199 3.634   1.00 84.90 122 A 1 
ATOM   962  O  O   . SER A 1 122 ? -7.920  -19.418 4.132   1.00 82.04 122 A 1 
ATOM   963  C  CB  . SER A 1 122 ? -7.691  -19.777 1.331   1.00 76.68 122 A 1 
ATOM   964  O  OG  . SER A 1 122 ? -8.513  -18.706 0.919   1.00 70.88 122 A 1 
ATOM   965  N  N   . GLN A 1 123 ? -9.793  -20.628 4.314   1.00 90.00 123 A 1 
ATOM   966  C  CA  . GLN A 1 123 ? -10.127 -20.191 5.683   1.00 90.39 123 A 1 
ATOM   967  C  C   . GLN A 1 123 ? -8.985  -20.362 6.694   1.00 93.10 123 A 1 
ATOM   968  O  O   . GLN A 1 123 ? -8.899  -19.600 7.654   1.00 91.77 123 A 1 
ATOM   969  C  CB  . GLN A 1 123 ? -11.342 -20.984 6.189   1.00 86.59 123 A 1 
ATOM   970  C  CG  . GLN A 1 123 ? -12.657 -20.362 5.725   1.00 75.39 123 A 1 
ATOM   971  C  CD  . GLN A 1 123 ? -13.877 -21.153 6.196   1.00 69.81 123 A 1 
ATOM   972  O  OE1 . GLN A 1 123 ? -13.793 -22.272 6.666   1.00 63.68 123 A 1 
ATOM   973  N  NE2 . GLN A 1 123 ? -15.053 -20.587 6.084   1.00 59.78 123 A 1 
ATOM   974  N  N   . TRP A 1 124 ? -8.076  -21.312 6.452   1.00 92.93 124 A 1 
ATOM   975  C  CA  . TRP A 1 124 ? -6.891  -21.511 7.286   1.00 93.66 124 A 1 
ATOM   976  C  C   . TRP A 1 124 ? -6.072  -20.223 7.471   1.00 95.22 124 A 1 
ATOM   977  O  O   . TRP A 1 124 ? -5.503  -20.027 8.541   1.00 94.70 124 A 1 
ATOM   978  C  CB  . TRP A 1 124 ? -6.023  -22.618 6.668   1.00 91.84 124 A 1 
ATOM   979  C  CG  . TRP A 1 124 ? -5.311  -22.228 5.397   1.00 88.50 124 A 1 
ATOM   980  C  CD1 . TRP A 1 124 ? -5.757  -22.438 4.141   1.00 84.74 124 A 1 
ATOM   981  C  CD2 . TRP A 1 124 ? -4.050  -21.493 5.264   1.00 88.78 124 A 1 
ATOM   982  N  NE1 . TRP A 1 124 ? -4.866  -21.880 3.229   1.00 80.67 124 A 1 
ATOM   983  C  CE2 . TRP A 1 124 ? -3.830  -21.278 3.885   1.00 85.33 124 A 1 
ATOM   984  C  CE3 . TRP A 1 124 ? -3.114  -20.986 6.178   1.00 81.50 124 A 1 
ATOM   985  C  CZ2 . TRP A 1 124 ? -2.709  -20.538 3.416   1.00 81.79 124 A 1 
ATOM   986  C  CZ3 . TRP A 1 124 ? -1.989  -20.255 5.718   1.00 81.44 124 A 1 
ATOM   987  C  CH2 . TRP A 1 124 ? -1.802  -20.032 4.354   1.00 80.57 124 A 1 
ATOM   988  N  N   . ILE A 1 125 ? -6.024  -19.337 6.468   1.00 94.53 125 A 1 
ATOM   989  C  CA  . ILE A 1 125 ? -5.230  -18.104 6.551   1.00 95.42 125 A 1 
ATOM   990  C  C   . ILE A 1 125 ? -5.830  -17.128 7.555   1.00 96.65 125 A 1 
ATOM   991  O  O   . ILE A 1 125 ? -5.092  -16.541 8.340   1.00 96.84 125 A 1 
ATOM   992  C  CB  . ILE A 1 125 ? -5.032  -17.451 5.169   1.00 94.08 125 A 1 
ATOM   993  C  CG1 . ILE A 1 125 ? -3.919  -16.382 5.193   1.00 89.37 125 A 1 
ATOM   994  C  CG2 . ILE A 1 125 ? -6.305  -16.798 4.606   1.00 89.45 125 A 1 
ATOM   995  C  CD1 . ILE A 1 125 ? -2.563  -16.932 5.585   1.00 83.78 125 A 1 
ATOM   996  N  N   . PHE A 1 126 ? -7.153  -16.995 7.588   1.00 96.30 126 A 1 
ATOM   997  C  CA  . PHE A 1 126 ? -7.833  -16.103 8.519   1.00 96.88 126 A 1 
ATOM   998  C  C   . PHE A 1 126 ? -7.648  -16.570 9.955   1.00 97.20 126 A 1 
ATOM   999  O  O   . PHE A 1 126 ? -7.347  -15.761 10.836  1.00 97.07 126 A 1 
ATOM   1000 C  CB  . PHE A 1 126 ? -9.331  -16.017 8.179   1.00 96.72 126 A 1 
ATOM   1001 C  CG  . PHE A 1 126 ? -9.639  -15.633 6.752   1.00 97.03 126 A 1 
ATOM   1002 C  CD1 . PHE A 1 126 ? -8.995  -14.542 6.137   1.00 95.86 126 A 1 
ATOM   1003 C  CD2 . PHE A 1 126 ? -10.591 -16.370 6.017   1.00 95.67 126 A 1 
ATOM   1004 C  CE1 . PHE A 1 126 ? -9.289  -14.199 4.815   1.00 94.96 126 A 1 
ATOM   1005 C  CE2 . PHE A 1 126 ? -10.890 -16.027 4.695   1.00 94.84 126 A 1 
ATOM   1006 C  CZ  . PHE A 1 126 ? -10.238 -14.940 4.087   1.00 95.47 126 A 1 
ATOM   1007 N  N   . GLN A 1 127 ? -7.777  -17.885 10.194  1.00 96.90 127 A 1 
ATOM   1008 C  CA  . GLN A 1 127 ? -7.586  -18.467 11.517  1.00 96.87 127 A 1 
ATOM   1009 C  C   . GLN A 1 127 ? -6.131  -18.326 11.977  1.00 97.50 127 A 1 
ATOM   1010 O  O   . GLN A 1 127 ? -5.884  -17.807 13.067  1.00 97.24 127 A 1 
ATOM   1011 C  CB  . GLN A 1 127 ? -8.078  -19.910 11.497  1.00 95.82 127 A 1 
ATOM   1012 C  CG  . GLN A 1 127 ? -8.028  -20.528 12.897  1.00 85.86 127 A 1 
ATOM   1013 C  CD  . GLN A 1 127 ? -8.828  -21.826 13.008  1.00 78.95 127 A 1 
ATOM   1014 O  OE1 . GLN A 1 127 ? -9.491  -22.270 12.085  1.00 71.01 127 A 1 
ATOM   1015 N  NE2 . GLN A 1 127 ? -8.798  -22.456 14.152  1.00 66.25 127 A 1 
ATOM   1016 N  N   . PHE A 1 128 ? -5.168  -18.695 11.124  1.00 97.25 128 A 1 
ATOM   1017 C  CA  . PHE A 1 128 ? -3.749  -18.589 11.436  1.00 97.48 128 A 1 
ATOM   1018 C  C   . PHE A 1 128 ? -3.316  -17.134 11.670  1.00 97.87 128 A 1 
ATOM   1019 O  O   . PHE A 1 128 ? -2.658  -16.839 12.666  1.00 97.77 128 A 1 
ATOM   1020 C  CB  . PHE A 1 128 ? -2.928  -19.235 10.319  1.00 97.28 128 A 1 
ATOM   1021 C  CG  . PHE A 1 128 ? -1.443  -19.226 10.596  1.00 97.38 128 A 1 
ATOM   1022 C  CD1 . PHE A 1 128 ? -0.616  -18.225 10.066  1.00 96.83 128 A 1 
ATOM   1023 C  CD2 . PHE A 1 128 ? -0.884  -20.207 11.441  1.00 96.84 128 A 1 
ATOM   1024 C  CE1 . PHE A 1 128 ? 0.759   -18.194 10.370  1.00 96.16 128 A 1 
ATOM   1025 C  CE2 . PHE A 1 128 ? 0.488   -20.186 11.748  1.00 96.18 128 A 1 
ATOM   1026 C  CZ  . PHE A 1 128 ? 1.298   -19.181 11.213  1.00 96.29 128 A 1 
ATOM   1027 N  N   . ALA A 1 129 ? -3.702  -16.202 10.801  1.00 97.55 129 A 1 
ATOM   1028 C  CA  . ALA A 1 129 ? -3.340  -14.801 10.947  1.00 97.71 129 A 1 
ATOM   1029 C  C   . ALA A 1 129 ? -4.012  -14.163 12.171  1.00 98.18 129 A 1 
ATOM   1030 O  O   . ALA A 1 129 ? -3.356  -13.402 12.883  1.00 98.18 129 A 1 
ATOM   1031 C  CB  . ALA A 1 129 ? -3.665  -14.055 9.657   1.00 97.57 129 A 1 
ATOM   1032 N  N   . ALA A 1 130 ? -5.275  -14.500 12.474  1.00 97.90 130 A 1 
ATOM   1033 C  CA  . ALA A 1 130 ? -5.935  -14.042 13.691  1.00 98.07 130 A 1 
ATOM   1034 C  C   . ALA A 1 130 ? -5.207  -14.511 14.961  1.00 98.24 130 A 1 
ATOM   1035 O  O   . ALA A 1 130 ? -5.058  -13.734 15.903  1.00 98.11 130 A 1 
ATOM   1036 C  CB  . ALA A 1 130 ? -7.389  -14.523 13.695  1.00 97.85 130 A 1 
ATOM   1037 N  N   . GLU A 1 131 ? -4.702  -15.748 14.982  1.00 98.27 131 A 1 
ATOM   1038 C  CA  . GLU A 1 131 ? -3.892  -16.273 16.094  1.00 98.07 131 A 1 
ATOM   1039 C  C   . GLU A 1 131 ? -2.549  -15.538 16.223  1.00 98.39 131 A 1 
ATOM   1040 O  O   . GLU A 1 131 ? -2.142  -15.194 17.333  1.00 97.94 131 A 1 
ATOM   1041 C  CB  . GLU A 1 131 ? -3.664  -17.777 15.892  1.00 97.35 131 A 1 
ATOM   1042 C  CG  . GLU A 1 131 ? -4.931  -18.595 16.174  1.00 84.99 131 A 1 
ATOM   1043 C  CD  . GLU A 1 131 ? -4.841  -20.059 15.709  1.00 77.36 131 A 1 
ATOM   1044 O  OE1 . GLU A 1 131 ? -5.912  -20.715 15.736  1.00 71.14 131 A 1 
ATOM   1045 O  OE2 . GLU A 1 131 ? -3.732  -20.510 15.333  1.00 74.00 131 A 1 
ATOM   1046 N  N   . GLN A 1 132 ? -1.883  -15.227 15.107  1.00 98.22 132 A 1 
ATOM   1047 C  CA  . GLN A 1 132 ? -0.628  -14.473 15.130  1.00 98.36 132 A 1 
ATOM   1048 C  C   . GLN A 1 132 ? -0.847  -13.009 15.551  1.00 98.40 132 A 1 
ATOM   1049 O  O   . GLN A 1 132 ? -0.101  -12.487 16.379  1.00 98.23 132 A 1 
ATOM   1050 C  CB  . GLN A 1 132 ? 0.075   -14.542 13.766  1.00 98.26 132 A 1 
ATOM   1051 C  CG  . GLN A 1 132 ? 0.549   -15.952 13.361  1.00 96.44 132 A 1 
ATOM   1052 C  CD  . GLN A 1 132 ? 1.356   -16.645 14.446  1.00 95.33 132 A 1 
ATOM   1053 O  OE1 . GLN A 1 132 ? 2.382   -16.158 14.908  1.00 86.81 132 A 1 
ATOM   1054 N  NE2 . GLN A 1 132 ? 0.919   -17.796 14.905  1.00 85.26 132 A 1 
ATOM   1055 N  N   . PHE A 1 133 ? -1.884  -12.353 15.020  1.00 98.57 133 A 1 
ATOM   1056 C  CA  . PHE A 1 133 ? -2.207  -10.950 15.298  1.00 98.56 133 A 1 
ATOM   1057 C  C   . PHE A 1 133 ? -2.999  -10.741 16.594  1.00 98.66 133 A 1 
ATOM   1058 O  O   . PHE A 1 133 ? -3.200  -9.589  16.989  1.00 98.36 133 A 1 
ATOM   1059 C  CB  . PHE A 1 133 ? -2.920  -10.330 14.087  1.00 98.48 133 A 1 
ATOM   1060 C  CG  . PHE A 1 133 ? -2.135  -10.288 12.787  1.00 98.43 133 A 1 
ATOM   1061 C  CD1 . PHE A 1 133 ? -0.740  -10.102 12.768  1.00 97.81 133 A 1 
ATOM   1062 C  CD2 . PHE A 1 133 ? -2.826  -10.383 11.560  1.00 97.62 133 A 1 
ATOM   1063 C  CE1 . PHE A 1 133 ? -0.040  -10.025 11.553  1.00 97.00 133 A 1 
ATOM   1064 C  CE2 . PHE A 1 133 ? -2.135  -10.303 10.343  1.00 96.88 133 A 1 
ATOM   1065 C  CZ  . PHE A 1 133 ? -0.744  -10.126 10.338  1.00 97.12 133 A 1 
ATOM   1066 N  N   . ALA A 1 134 ? -3.402  -11.801 17.296  1.00 98.53 134 A 1 
ATOM   1067 C  CA  . ALA A 1 134 ? -4.172  -11.736 18.530  1.00 98.41 134 A 1 
ATOM   1068 C  C   . ALA A 1 134 ? -3.651  -10.731 19.583  1.00 98.47 134 A 1 
ATOM   1069 O  O   . ALA A 1 134 ? -4.484  -10.057 20.191  1.00 98.02 134 A 1 
ATOM   1070 C  CB  . ALA A 1 134 ? -4.291  -13.150 19.125  1.00 98.05 134 A 1 
ATOM   1071 N  N   . PRO A 1 135 ? -2.327  -10.529 19.782  1.00 98.24 135 A 1 
ATOM   1072 C  CA  . PRO A 1 135 ? -1.822  -9.524  20.727  1.00 98.07 135 A 1 
ATOM   1073 C  C   . PRO A 1 135 ? -2.217  -8.077  20.405  1.00 98.15 135 A 1 
ATOM   1074 O  O   . PRO A 1 135 ? -2.152  -7.225  21.282  1.00 97.61 135 A 1 
ATOM   1075 C  CB  . PRO A 1 135 ? -0.298  -9.680  20.705  1.00 97.19 135 A 1 
ATOM   1076 C  CG  . PRO A 1 135 ? -0.089  -11.111 20.243  1.00 95.24 135 A 1 
ATOM   1077 C  CD  . PRO A 1 135 ? -1.222  -11.309 19.250  1.00 97.54 135 A 1 
ATOM   1078 N  N   . PHE A 1 136 ? -2.614  -7.791  19.147  1.00 98.55 136 A 1 
ATOM   1079 C  CA  . PHE A 1 136 ? -2.999  -6.455  18.690  1.00 98.56 136 A 1 
ATOM   1080 C  C   . PHE A 1 136 ? -4.522  -6.269  18.586  1.00 98.53 136 A 1 
ATOM   1081 O  O   . PHE A 1 136 ? -4.997  -5.144  18.428  1.00 98.23 136 A 1 
ATOM   1082 C  CB  . PHE A 1 136 ? -2.352  -6.189  17.324  1.00 98.51 136 A 1 
ATOM   1083 C  CG  . PHE A 1 136 ? -0.891  -6.557  17.236  1.00 98.47 136 A 1 
ATOM   1084 C  CD1 . PHE A 1 136 ? 0.051   -5.948  18.091  1.00 97.98 136 A 1 
ATOM   1085 C  CD2 . PHE A 1 136 ? -0.463  -7.540  16.327  1.00 97.93 136 A 1 
ATOM   1086 C  CE1 . PHE A 1 136 ? 1.405   -6.324  18.039  1.00 97.27 136 A 1 
ATOM   1087 C  CE2 . PHE A 1 136 ? 0.890   -7.917  16.259  1.00 97.26 136 A 1 
ATOM   1088 C  CZ  . PHE A 1 136 ? 1.827   -7.312  17.119  1.00 97.35 136 A 1 
ATOM   1089 N  N   . LEU A 1 137 ? -5.286  -7.344  18.646  1.00 98.53 137 A 1 
ATOM   1090 C  CA  . LEU A 1 137 ? -6.712  -7.368  18.351  1.00 98.57 137 A 1 
ATOM   1091 C  C   . LEU A 1 137 ? -7.547  -7.505  19.638  1.00 98.49 137 A 1 
ATOM   1092 O  O   . LEU A 1 137 ? -7.177  -8.204  20.573  1.00 98.08 137 A 1 
ATOM   1093 C  CB  . LEU A 1 137 ? -7.004  -8.519  17.369  1.00 98.52 137 A 1 
ATOM   1094 C  CG  . LEU A 1 137 ? -6.310  -8.419  15.997  1.00 98.31 137 A 1 
ATOM   1095 C  CD1 . LEU A 1 137 ? -6.669  -9.630  15.139  1.00 97.97 137 A 1 
ATOM   1096 C  CD2 . LEU A 1 137 ? -6.709  -7.160  15.227  1.00 97.78 137 A 1 
ATOM   1097 N  N   . SER A 1 138 ? -8.719  -6.858  19.652  1.00 98.53 138 A 1 
ATOM   1098 C  CA  . SER A 1 138 ? -9.760  -7.173  20.637  1.00 98.49 138 A 1 
ATOM   1099 C  C   . SER A 1 138 ? -10.367 -8.553  20.356  1.00 98.48 138 A 1 
ATOM   1100 O  O   . SER A 1 138 ? -10.301 -9.038  19.226  1.00 98.20 138 A 1 
ATOM   1101 C  CB  . SER A 1 138 ? -10.849 -6.093  20.644  1.00 97.99 138 A 1 
ATOM   1102 O  OG  . SER A 1 138 ? -11.583 -6.106  19.433  1.00 96.56 138 A 1 
ATOM   1103 N  N   . GLN A 1 139 ? -11.030 -9.157  21.339  1.00 98.26 139 A 1 
ATOM   1104 C  CA  . GLN A 1 139 ? -11.668 -10.464 21.166  1.00 98.19 139 A 1 
ATOM   1105 C  C   . GLN A 1 139 ? -12.679 -10.479 20.002  1.00 98.21 139 A 1 
ATOM   1106 O  O   . GLN A 1 139 ? -12.617 -11.348 19.140  1.00 97.75 139 A 1 
ATOM   1107 C  CB  . GLN A 1 139 ? -12.318 -10.885 22.494  1.00 97.74 139 A 1 
ATOM   1108 C  CG  . GLN A 1 139 ? -12.923 -12.301 22.438  1.00 89.56 139 A 1 
ATOM   1109 C  CD  . GLN A 1 139 ? -11.884 -13.381 22.077  1.00 83.67 139 A 1 
ATOM   1110 O  OE1 . GLN A 1 139 ? -10.707 -13.279 22.383  1.00 77.00 139 A 1 
ATOM   1111 N  NE2 . GLN A 1 139 ? -12.305 -14.422 21.399  1.00 72.78 139 A 1 
ATOM   1112 N  N   . ASN A 1 140 ? -13.532 -9.448  19.889  1.00 98.13 140 A 1 
ATOM   1113 C  CA  . ASN A 1 140 ? -14.492 -9.325  18.788  1.00 97.95 140 A 1 
ATOM   1114 C  C   . ASN A 1 140 ? -13.793 -9.167  17.425  1.00 98.33 140 A 1 
ATOM   1115 O  O   . ASN A 1 140 ? -14.270 -9.668  16.406  1.00 98.02 140 A 1 
ATOM   1116 C  CB  . ASN A 1 140 ? -15.398 -8.107  19.037  1.00 96.98 140 A 1 
ATOM   1117 C  CG  . ASN A 1 140 ? -16.300 -8.245  20.251  1.00 82.31 140 A 1 
ATOM   1118 O  OD1 . ASN A 1 140 ? -16.305 -9.208  20.980  1.00 72.00 140 A 1 
ATOM   1119 N  ND2 . ASN A 1 140 ? -17.109 -7.236  20.529  1.00 72.03 140 A 1 
ATOM   1120 N  N   . ALA A 1 141 ? -12.649 -8.485  17.387  1.00 98.48 141 A 1 
ATOM   1121 C  CA  . ALA A 1 141 ? -11.854 -8.353  16.172  1.00 98.64 141 A 1 
ATOM   1122 C  C   . ALA A 1 141 ? -11.227 -9.695  15.765  1.00 98.62 141 A 1 
ATOM   1123 O  O   . ALA A 1 141 ? -11.238 -10.020 14.585  1.00 98.43 141 A 1 
ATOM   1124 C  CB  . ALA A 1 141 ? -10.804 -7.254  16.360  1.00 98.63 141 A 1 
ATOM   1125 N  N   . ILE A 1 142 ? -10.745 -10.497 16.722  1.00 98.58 142 A 1 
ATOM   1126 C  CA  . ILE A 1 142 ? -10.232 -11.850 16.466  1.00 98.43 142 A 1 
ATOM   1127 C  C   . ILE A 1 142 ? -11.321 -12.735 15.841  1.00 98.27 142 A 1 
ATOM   1128 O  O   . ILE A 1 142 ? -11.063 -13.398 14.832  1.00 97.75 142 A 1 
ATOM   1129 C  CB  . ILE A 1 142 ? -9.683  -12.495 17.766  1.00 98.36 142 A 1 
ATOM   1130 C  CG1 . ILE A 1 142 ? -8.421  -11.747 18.252  1.00 97.61 142 A 1 
ATOM   1131 C  CG2 . ILE A 1 142 ? -9.359  -13.983 17.567  1.00 97.56 142 A 1 
ATOM   1132 C  CD1 . ILE A 1 142 ? -8.013  -12.084 19.691  1.00 95.60 142 A 1 
ATOM   1133 N  N   . GLU A 1 143 ? -12.532 -12.728 16.386  1.00 98.19 143 A 1 
ATOM   1134 C  CA  . GLU A 1 143 ? -13.651 -13.515 15.864  1.00 97.84 143 A 1 
ATOM   1135 C  C   . GLU A 1 143 ? -14.041 -13.091 14.442  1.00 97.61 143 A 1 
ATOM   1136 O  O   . GLU A 1 143 ? -14.167 -13.931 13.550  1.00 97.11 143 A 1 
ATOM   1137 C  CB  . GLU A 1 143 ? -14.850 -13.395 16.812  1.00 97.50 143 A 1 
ATOM   1138 C  CG  . GLU A 1 143 ? -14.597 -14.164 18.115  1.00 90.76 143 A 1 
ATOM   1139 C  CD  . GLU A 1 143 ? -15.664 -13.931 19.192  1.00 82.94 143 A 1 
ATOM   1140 O  OE1 . GLU A 1 143 ? -15.355 -14.279 20.357  1.00 74.49 143 A 1 
ATOM   1141 O  OE2 . GLU A 1 143 ? -16.741 -13.391 18.865  1.00 77.13 143 A 1 
ATOM   1142 N  N   . SER A 1 144 ? -14.132 -11.785 14.192  1.00 97.85 144 A 1 
ATOM   1143 C  CA  . SER A 1 144 ? -14.414 -11.255 12.852  1.00 97.88 144 A 1 
ATOM   1144 C  C   . SER A 1 144 ? -13.288 -11.591 11.858  1.00 97.71 144 A 1 
ATOM   1145 O  O   . SER A 1 144 ? -13.547 -11.989 10.727  1.00 97.40 144 A 1 
ATOM   1146 C  CB  . SER A 1 144 ? -14.600 -9.742  12.897  1.00 97.84 144 A 1 
ATOM   1147 O  OG  . SER A 1 144 ? -15.651 -9.372  13.765  1.00 92.23 144 A 1 
ATOM   1148 N  N   . PHE A 1 145 ? -12.023 -11.482 12.288  1.00 98.19 145 A 1 
ATOM   1149 C  CA  . PHE A 1 145 ? -10.860 -11.797 11.462  1.00 98.16 145 A 1 
ATOM   1150 C  C   . PHE A 1 145 ? -10.842 -13.277 11.064  1.00 97.98 145 A 1 
ATOM   1151 O  O   . PHE A 1 145 ? -10.609 -13.593 9.903   1.00 97.43 145 A 1 
ATOM   1152 C  CB  . PHE A 1 145 ? -9.569  -11.388 12.185  1.00 98.15 145 A 1 
ATOM   1153 C  CG  . PHE A 1 145 ? -8.362  -11.207 11.287  1.00 98.31 145 A 1 
ATOM   1154 C  CD1 . PHE A 1 145 ? -7.831  -12.280 10.549  1.00 97.87 145 A 1 
ATOM   1155 C  CD2 . PHE A 1 145 ? -7.765  -9.937  11.163  1.00 97.72 145 A 1 
ATOM   1156 C  CE1 . PHE A 1 145 ? -6.748  -12.081 9.676   1.00 97.33 145 A 1 
ATOM   1157 C  CE2 . PHE A 1 145 ? -6.677  -9.735  10.303  1.00 97.20 145 A 1 
ATOM   1158 C  CZ  . PHE A 1 145 ? -6.175  -10.807 9.552   1.00 97.60 145 A 1 
ATOM   1159 N  N   . LYS A 1 146 ? -11.156 -14.178 12.002  1.00 97.79 146 A 1 
ATOM   1160 C  CA  . LYS A 1 146 ? -11.262 -15.617 11.731  1.00 97.30 146 A 1 
ATOM   1161 C  C   . LYS A 1 146 ? -12.326 -15.953 10.684  1.00 96.88 146 A 1 
ATOM   1162 O  O   . LYS A 1 146 ? -12.176 -16.933 9.962   1.00 96.09 146 A 1 
ATOM   1163 C  CB  . LYS A 1 146 ? -11.567 -16.375 13.032  1.00 97.14 146 A 1 
ATOM   1164 C  CG  . LYS A 1 146 ? -10.313 -16.541 13.902  1.00 95.07 146 A 1 
ATOM   1165 C  CD  . LYS A 1 146 ? -10.639 -17.253 15.215  1.00 92.82 146 A 1 
ATOM   1166 C  CE  . LYS A 1 146 ? -9.346  -17.499 15.987  1.00 87.23 146 A 1 
ATOM   1167 N  NZ  . LYS A 1 146 ? -9.565  -18.257 17.241  1.00 81.66 146 A 1 
ATOM   1168 N  N   . HIS A 1 147 ? -13.376 -15.134 10.570  1.00 96.93 147 A 1 
ATOM   1169 C  CA  . HIS A 1 147 ? -14.422 -15.340 9.569   1.00 96.62 147 A 1 
ATOM   1170 C  C   . HIS A 1 147 ? -13.977 -14.951 8.154   1.00 96.79 147 A 1 
ATOM   1171 O  O   . HIS A 1 147 ? -14.185 -15.735 7.223   1.00 95.67 147 A 1 
ATOM   1172 C  CB  . HIS A 1 147 ? -15.687 -14.589 10.000  1.00 95.74 147 A 1 
ATOM   1173 C  CG  . HIS A 1 147 ? -16.822 -14.821 9.046   1.00 90.51 147 A 1 
ATOM   1174 N  ND1 . HIS A 1 147 ? -17.463 -16.024 8.808   1.00 78.85 147 A 1 
ATOM   1175 C  CD2 . HIS A 1 147 ? -17.394 -13.895 8.197   1.00 78.78 147 A 1 
ATOM   1176 C  CE1 . HIS A 1 147 ? -18.385 -15.821 7.856   1.00 77.40 147 A 1 
ATOM   1177 N  NE2 . HIS A 1 147 ? -18.365 -14.545 7.472   1.00 79.35 147 A 1 
ATOM   1178 N  N   . GLY A 1 148 ? -13.334 -13.778 7.969   1.00 97.02 148 A 1 
ATOM   1179 C  CA  . GLY A 1 148 ? -13.028 -13.277 6.621   1.00 97.20 148 A 1 
ATOM   1180 C  C   . GLY A 1 148 ? -11.866 -12.279 6.505   1.00 97.82 148 A 1 
ATOM   1181 O  O   . GLY A 1 148 ? -11.680 -11.684 5.446   1.00 97.51 148 A 1 
ATOM   1182 N  N   . GLY A 1 149 ? -11.093 -12.059 7.570   1.00 97.73 149 A 1 
ATOM   1183 C  CA  . GLY A 1 149 ? -9.987  -11.090 7.569   1.00 97.88 149 A 1 
ATOM   1184 C  C   . GLY A 1 149 ? -10.418 -9.624  7.668   1.00 98.25 149 A 1 
ATOM   1185 O  O   . GLY A 1 149 ? -9.601  -8.733  7.468   1.00 98.03 149 A 1 
ATOM   1186 N  N   . TYR A 1 150 ? -11.691 -9.355  7.975   1.00 98.31 150 A 1 
ATOM   1187 C  CA  . TYR A 1 150 ? -12.240 -8.020  8.225   1.00 98.32 150 A 1 
ATOM   1188 C  C   . TYR A 1 150 ? -12.704 -7.877  9.678   1.00 98.44 150 A 1 
ATOM   1189 O  O   . TYR A 1 150 ? -13.094 -8.849  10.313  1.00 98.30 150 A 1 
ATOM   1190 C  CB  . TYR A 1 150 ? -13.366 -7.720  7.232   1.00 98.23 150 A 1 
ATOM   1191 C  CG  . TYR A 1 150 ? -14.554 -8.669  7.272   1.00 98.26 150 A 1 
ATOM   1192 C  CD1 . TYR A 1 150 ? -14.704 -9.650  6.272   1.00 97.80 150 A 1 
ATOM   1193 C  CD2 . TYR A 1 150 ? -15.524 -8.560  8.281   1.00 97.72 150 A 1 
ATOM   1194 C  CE1 . TYR A 1 150 ? -15.817 -10.502 6.269   1.00 97.35 150 A 1 
ATOM   1195 C  CE2 . TYR A 1 150 ? -16.636 -9.415  8.299   1.00 97.31 150 A 1 
ATOM   1196 C  CZ  . TYR A 1 150 ? -16.790 -10.379 7.285   1.00 97.42 150 A 1 
ATOM   1197 O  OH  . TYR A 1 150 ? -17.887 -11.195 7.287   1.00 96.45 150 A 1 
ATOM   1198 N  N   . TYR A 1 151 ? -12.651 -6.660  10.217  1.00 98.76 151 A 1 
ATOM   1199 C  CA  . TYR A 1 151 ? -13.011 -6.395  11.609  1.00 98.82 151 A 1 
ATOM   1200 C  C   . TYR A 1 151 ? -13.125 -4.898  11.906  1.00 98.87 151 A 1 
ATOM   1201 O  O   . TYR A 1 151 ? -12.777 -4.046  11.086  1.00 98.86 151 A 1 
ATOM   1202 C  CB  . TYR A 1 151 ? -11.973 -7.038  12.545  1.00 98.80 151 A 1 
ATOM   1203 C  CG  . TYR A 1 151 ? -10.566 -6.483  12.414  1.00 98.87 151 A 1 
ATOM   1204 C  CD1 . TYR A 1 151 ? -9.689  -6.970  11.425  1.00 98.77 151 A 1 
ATOM   1205 C  CD2 . TYR A 1 151 ? -10.127 -5.468  13.289  1.00 98.75 151 A 1 
ATOM   1206 C  CE1 . TYR A 1 151 ? -8.391  -6.463  11.308  1.00 98.69 151 A 1 
ATOM   1207 C  CE2 . TYR A 1 151 ? -8.824  -4.950  13.186  1.00 98.69 151 A 1 
ATOM   1208 C  CZ  . TYR A 1 151 ? -7.957  -5.462  12.194  1.00 98.76 151 A 1 
ATOM   1209 O  OH  . TYR A 1 151 ? -6.684  -4.951  12.097  1.00 98.55 151 A 1 
ATOM   1210 N  N   . THR A 1 152 ? -13.564 -4.572  13.121  1.00 98.87 152 A 1 
ATOM   1211 C  CA  . THR A 1 152 ? -13.526 -3.211  13.664  1.00 98.83 152 A 1 
ATOM   1212 C  C   . THR A 1 152 ? -12.845 -3.195  15.028  1.00 98.84 152 A 1 
ATOM   1213 O  O   . THR A 1 152 ? -12.936 -4.160  15.791  1.00 98.52 152 A 1 
ATOM   1214 C  CB  . THR A 1 152 ? -14.924 -2.574  13.775  1.00 98.57 152 A 1 
ATOM   1215 O  OG1 . THR A 1 152 ? -15.702 -3.206  14.761  1.00 95.62 152 A 1 
ATOM   1216 C  CG2 . THR A 1 152 ? -15.703 -2.650  12.471  1.00 96.08 152 A 1 
ATOM   1217 N  N   . MET A 1 153 ? -12.199 -2.072  15.370  1.00 98.78 153 A 1 
ATOM   1218 C  CA  . MET A 1 153 ? -11.711 -1.786  16.727  1.00 98.50 153 A 1 
ATOM   1219 C  C   . MET A 1 153 ? -11.876 -0.299  17.031  1.00 98.62 153 A 1 
ATOM   1220 O  O   . MET A 1 153 ? -11.538 0.531   16.191  1.00 98.37 153 A 1 
ATOM   1221 C  CB  . MET A 1 153 ? -10.235 -2.174  16.897  1.00 97.40 153 A 1 
ATOM   1222 C  CG  . MET A 1 153 ? -9.992  -3.683  16.851  1.00 91.22 153 A 1 
ATOM   1223 S  SD  . MET A 1 153 ? -8.341  -4.197  17.411  1.00 94.31 153 A 1 
ATOM   1224 C  CE  . MET A 1 153 ? -7.278  -3.361  16.213  1.00 88.30 153 A 1 
ATOM   1225 N  N   . PRO A 1 154 ? -12.341 0.082   18.233  1.00 98.51 154 A 1 
ATOM   1226 C  CA  . PRO A 1 154 ? -12.351 1.482   18.633  1.00 98.26 154 A 1 
ATOM   1227 C  C   . PRO A 1 154 ? -10.916 1.993   18.814  1.00 98.33 154 A 1 
ATOM   1228 O  O   . PRO A 1 154 ? -10.077 1.312   19.406  1.00 97.89 154 A 1 
ATOM   1229 C  CB  . PRO A 1 154 ? -13.158 1.519   19.930  1.00 97.47 154 A 1 
ATOM   1230 C  CG  . PRO A 1 154 ? -12.919 0.135   20.533  1.00 94.54 154 A 1 
ATOM   1231 C  CD  . PRO A 1 154 ? -12.783 -0.778  19.313  1.00 97.63 154 A 1 
ATOM   1232 N  N   . PHE A 1 155 ? -10.629 3.217   18.347  1.00 98.19 155 A 1 
ATOM   1233 C  CA  . PHE A 1 155 ? -9.376  3.882   18.682  1.00 98.02 155 A 1 
ATOM   1234 C  C   . PHE A 1 155 ? -9.325  4.179   20.188  1.00 97.67 155 A 1 
ATOM   1235 O  O   . PHE A 1 155 ? -10.345 4.546   20.777  1.00 97.08 155 A 1 
ATOM   1236 C  CB  . PHE A 1 155 ? -9.196  5.157   17.864  1.00 98.11 155 A 1 
ATOM   1237 C  CG  . PHE A 1 155 ? -8.727  4.931   16.439  1.00 98.39 155 A 1 
ATOM   1238 C  CD1 . PHE A 1 155 ? -7.350  4.870   16.156  1.00 98.12 155 A 1 
ATOM   1239 C  CD2 . PHE A 1 155 ? -9.654  4.795   15.396  1.00 98.10 155 A 1 
ATOM   1240 C  CE1 . PHE A 1 155 ? -6.909  4.685   14.839  1.00 97.90 155 A 1 
ATOM   1241 C  CE2 . PHE A 1 155 ? -9.215  4.607   14.080  1.00 97.89 155 A 1 
ATOM   1242 C  CZ  . PHE A 1 155 ? -7.842  4.557   13.793  1.00 98.14 155 A 1 
ATOM   1243 N  N   . PRO A 1 156 ? -8.149  4.082   20.846  1.00 97.38 156 A 1 
ATOM   1244 C  CA  . PRO A 1 156 ? -8.011  4.358   22.271  1.00 96.62 156 A 1 
ATOM   1245 C  C   . PRO A 1 156 ? -8.414  5.794   22.640  1.00 96.26 156 A 1 
ATOM   1246 O  O   . PRO A 1 156 ? -7.918  6.759   22.054  1.00 94.85 156 A 1 
ATOM   1247 C  CB  . PRO A 1 156 ? -6.537  4.087   22.595  1.00 95.58 156 A 1 
ATOM   1248 C  CG  . PRO A 1 156 ? -6.111  3.088   21.531  1.00 93.96 156 A 1 
ATOM   1249 C  CD  . PRO A 1 156 ? -6.917  3.529   20.311  1.00 96.67 156 A 1 
ATOM   1250 N  N   . ALA A 1 157 ? -9.250  5.956   23.654  1.00 93.52 157 A 1 
ATOM   1251 C  CA  . ALA A 1 157 ? -9.758  7.266   24.075  1.00 91.71 157 A 1 
ATOM   1252 C  C   . ALA A 1 157 ? -8.660  8.250   24.523  1.00 91.72 157 A 1 
ATOM   1253 O  O   . ALA A 1 157 ? -8.801  9.460   24.360  1.00 87.99 157 A 1 
ATOM   1254 C  CB  . ALA A 1 157 ? -10.784 7.035   25.190  1.00 88.77 157 A 1 
ATOM   1255 N  N   . HIS A 1 158 ? -7.527  7.750   25.033  1.00 90.97 158 A 1 
ATOM   1256 C  CA  . HIS A 1 158 ? -6.400  8.563   25.504  1.00 90.14 158 A 1 
ATOM   1257 C  C   . HIS A 1 158 ? -5.661  9.328   24.390  1.00 91.50 158 A 1 
ATOM   1258 O  O   . HIS A 1 158 ? -4.836  10.183  24.688  1.00 89.42 158 A 1 
ATOM   1259 C  CB  . HIS A 1 158 ? -5.433  7.677   26.308  1.00 86.90 158 A 1 
ATOM   1260 C  CG  . HIS A 1 158 ? -4.743  6.628   25.487  1.00 81.83 158 A 1 
ATOM   1261 N  ND1 . HIS A 1 158 ? -5.005  5.267   25.512  1.00 72.10 158 A 1 
ATOM   1262 C  CD2 . HIS A 1 158 ? -3.700  6.808   24.612  1.00 71.48 158 A 1 
ATOM   1263 C  CE1 . HIS A 1 158 ? -4.146  4.658   24.676  1.00 69.00 158 A 1 
ATOM   1264 N  NE2 . HIS A 1 158 ? -3.353  5.571   24.108  1.00 70.62 158 A 1 
ATOM   1265 N  N   . LEU A 1 159 ? -5.984  9.090   23.119  1.00 94.42 159 A 1 
ATOM   1266 C  CA  . LEU A 1 159 ? -5.409  9.801   21.971  1.00 94.48 159 A 1 
ATOM   1267 C  C   . LEU A 1 159 ? -5.958  11.234  21.784  1.00 93.56 159 A 1 
ATOM   1268 O  O   . LEU A 1 159 ? -5.617  11.899  20.804  1.00 89.12 159 A 1 
ATOM   1269 C  CB  . LEU A 1 159 ? -5.614  8.958   20.705  1.00 94.40 159 A 1 
ATOM   1270 C  CG  . LEU A 1 159 ? -4.886  7.599   20.699  1.00 95.03 159 A 1 
ATOM   1271 C  CD1 . LEU A 1 159 ? -5.298  6.813   19.454  1.00 94.44 159 A 1 
ATOM   1272 C  CD2 . LEU A 1 159 ? -3.365  7.756   20.681  1.00 94.38 159 A 1 
ATOM   1273 N  N   . GLY A 1 160 ? -6.816  11.711  22.678  1.00 93.60 160 A 1 
ATOM   1274 C  CA  . GLY A 1 160 ? -7.412  13.058  22.575  1.00 93.14 160 A 1 
ATOM   1275 C  C   . GLY A 1 160 ? -8.555  13.156  21.551  1.00 94.20 160 A 1 
ATOM   1276 O  O   . GLY A 1 160 ? -8.859  14.236  21.048  1.00 90.70 160 A 1 
ATOM   1277 N  N   . ILE A 1 161 ? -9.187  12.036  21.242  1.00 94.72 161 A 1 
ATOM   1278 C  CA  . ILE A 1 161 ? -10.328 11.945  20.329  1.00 94.76 161 A 1 
ATOM   1279 C  C   . ILE A 1 161 ? -11.558 12.556  20.993  1.00 94.81 161 A 1 
ATOM   1280 O  O   . ILE A 1 161 ? -11.890 12.236  22.126  1.00 92.44 161 A 1 
ATOM   1281 C  CB  . ILE A 1 161 ? -10.561 10.471  19.921  1.00 92.41 161 A 1 
ATOM   1282 C  CG1 . ILE A 1 161 ? -9.305  9.865   19.252  1.00 84.75 161 A 1 
ATOM   1283 C  CG2 . ILE A 1 161 ? -11.766 10.364  18.966  1.00 83.07 161 A 1 
ATOM   1284 C  CD1 . ILE A 1 161 ? -9.359  8.340   19.137  1.00 82.46 161 A 1 
ATOM   1285 N  N   . LYS A 1 162 ? -12.271 13.440  20.257  1.00 94.88 162 A 1 
ATOM   1286 C  CA  . LYS A 1 162 ? -13.464 14.139  20.770  1.00 94.78 162 A 1 
ATOM   1287 C  C   . LYS A 1 162 ? -14.789 13.513  20.326  1.00 94.92 162 A 1 
ATOM   1288 O  O   . LYS A 1 162 ? -15.838 13.868  20.858  1.00 91.46 162 A 1 
ATOM   1289 C  CB  . LYS A 1 162 ? -13.419 15.612  20.365  1.00 93.11 162 A 1 
ATOM   1290 C  CG  . LYS A 1 162 ? -12.266 16.373  21.037  1.00 89.10 162 A 1 
ATOM   1291 C  CD  . LYS A 1 162 ? -12.484 17.875  20.871  1.00 80.15 162 A 1 
ATOM   1292 C  CE  . LYS A 1 162 ? -11.378 18.665  21.569  1.00 72.69 162 A 1 
ATOM   1293 N  NZ  . LYS A 1 162 ? -11.655 20.123  21.519  1.00 62.92 162 A 1 
ATOM   1294 N  N   . VAL A 1 163 ? -14.750 12.625  19.355  1.00 94.62 163 A 1 
ATOM   1295 C  CA  . VAL A 1 163 ? -15.908 11.877  18.837  1.00 94.98 163 A 1 
ATOM   1296 C  C   . VAL A 1 163 ? -15.489 10.407  18.784  1.00 95.83 163 A 1 
ATOM   1297 O  O   . VAL A 1 163 ? -14.368 10.149  18.356  1.00 94.53 163 A 1 
ATOM   1298 C  CB  . VAL A 1 163 ? -16.306 12.374  17.432  1.00 92.24 163 A 1 
ATOM   1299 C  CG1 . VAL A 1 163 ? -17.528 11.644  16.891  1.00 82.86 163 A 1 
ATOM   1300 C  CG2 . VAL A 1 163 ? -16.642 13.872  17.443  1.00 84.09 163 A 1 
ATOM   1301 N  N   . PRO A 1 164 ? -16.352 9.447   19.175  1.00 96.54 164 A 1 
ATOM   1302 C  CA  . PRO A 1 164 ? -16.003 8.031   19.074  1.00 96.70 164 A 1 
ATOM   1303 C  C   . PRO A 1 164 ? -15.531 7.680   17.663  1.00 97.35 164 A 1 
ATOM   1304 O  O   . PRO A 1 164 ? -16.248 7.881   16.684  1.00 96.80 164 A 1 
ATOM   1305 C  CB  . PRO A 1 164 ? -17.266 7.264   19.477  1.00 95.72 164 A 1 
ATOM   1306 C  CG  . PRO A 1 164 ? -18.012 8.251   20.372  1.00 93.64 164 A 1 
ATOM   1307 C  CD  . PRO A 1 164 ? -17.673 9.607   19.751  1.00 95.97 164 A 1 
ATOM   1308 N  N   . LEU A 1 165 ? -14.293 7.195   17.555  1.00 97.85 165 A 1 
ATOM   1309 C  CA  . LEU A 1 165 ? -13.632 6.891   16.291  1.00 98.19 165 A 1 
ATOM   1310 C  C   . LEU A 1 165 ? -13.246 5.416   16.263  1.00 98.21 165 A 1 
ATOM   1311 O  O   . LEU A 1 165 ? -12.668 4.908   17.226  1.00 98.15 165 A 1 
ATOM   1312 C  CB  . LEU A 1 165 ? -12.419 7.820   16.121  1.00 98.02 165 A 1 
ATOM   1313 C  CG  . LEU A 1 165 ? -11.657 7.632   14.795  1.00 97.60 165 A 1 
ATOM   1314 C  CD1 . LEU A 1 165 ? -12.486 8.056   13.592  1.00 97.00 165 A 1 
ATOM   1315 C  CD2 . LEU A 1 165 ? -10.386 8.477   14.807  1.00 96.92 165 A 1 
ATOM   1316 N  N   . ASN A 1 166 ? -13.529 4.747   15.153  1.00 98.55 166 A 1 
ATOM   1317 C  CA  . ASN A 1 166 ? -13.283 3.326   14.972  1.00 98.61 166 A 1 
ATOM   1318 C  C   . ASN A 1 166 ? -12.322 3.083   13.804  1.00 98.78 166 A 1 
ATOM   1319 O  O   . ASN A 1 166 ? -12.444 3.697   12.745  1.00 98.69 166 A 1 
ATOM   1320 C  CB  . ASN A 1 166 ? -14.612 2.596   14.774  1.00 98.58 166 A 1 
ATOM   1321 C  CG  . ASN A 1 166 ? -15.544 2.770   15.964  1.00 98.39 166 A 1 
ATOM   1322 O  OD1 . ASN A 1 166 ? -15.437 2.075   16.957  1.00 93.89 166 A 1 
ATOM   1323 N  ND2 . ASN A 1 166 ? -16.459 3.718   15.900  1.00 93.36 166 A 1 
ATOM   1324 N  N   . ALA A 1 167 ? -11.384 2.148   13.992  1.00 98.88 167 A 1 
ATOM   1325 C  CA  . ALA A 1 167 ? -10.672 1.525   12.888  1.00 98.86 167 A 1 
ATOM   1326 C  C   . ALA A 1 167 ? -11.574 0.443   12.282  1.00 98.89 167 A 1 
ATOM   1327 O  O   . ALA A 1 167 ? -12.102 -0.400  13.003  1.00 98.82 167 A 1 
ATOM   1328 C  CB  . ALA A 1 167 ? -9.359  0.936   13.407  1.00 98.72 167 A 1 
ATOM   1329 N  N   . VAL A 1 168 ? -11.742 0.465   10.966  1.00 98.95 168 A 1 
ATOM   1330 C  CA  . VAL A 1 168 ? -12.487 -0.545  10.208  1.00 98.99 168 A 1 
ATOM   1331 C  C   . VAL A 1 168 ? -11.573 -1.100  9.136   1.00 98.91 168 A 1 
ATOM   1332 O  O   . VAL A 1 168 ? -11.078 -0.351  8.295   1.00 98.91 168 A 1 
ATOM   1333 C  CB  . VAL A 1 168 ? -13.768 0.045   9.591   1.00 98.91 168 A 1 
ATOM   1334 C  CG1 . VAL A 1 168 ? -14.561 -1.023  8.831   1.00 98.70 168 A 1 
ATOM   1335 C  CG2 . VAL A 1 168 ? -14.677 0.653   10.665  1.00 98.72 168 A 1 
ATOM   1336 N  N   . VAL A 1 169 ? -11.334 -2.405  9.158   1.00 98.97 169 A 1 
ATOM   1337 C  CA  . VAL A 1 169 ? -10.519 -3.102  8.162   1.00 98.93 169 A 1 
ATOM   1338 C  C   . VAL A 1 169 ? -11.431 -3.897  7.243   1.00 98.90 169 A 1 
ATOM   1339 O  O   . VAL A 1 169 ? -12.217 -4.716  7.707   1.00 98.82 169 A 1 
ATOM   1340 C  CB  . VAL A 1 169 ? -9.460  -3.988  8.829   1.00 98.87 169 A 1 
ATOM   1341 C  CG1 . VAL A 1 169 ? -8.690  -4.837  7.812   1.00 98.50 169 A 1 
ATOM   1342 C  CG2 . VAL A 1 169 ? -8.447  -3.110  9.575   1.00 98.56 169 A 1 
ATOM   1343 N  N   . LEU A 1 170 ? -11.302 -3.670  5.930   1.00 98.98 170 A 1 
ATOM   1344 C  CA  . LEU A 1 170 ? -11.940 -4.466  4.889   1.00 98.87 170 A 1 
ATOM   1345 C  C   . LEU A 1 170 ? -10.907 -5.370  4.214   1.00 98.83 170 A 1 
ATOM   1346 O  O   . LEU A 1 170 ? -9.833  -4.907  3.807   1.00 98.63 170 A 1 
ATOM   1347 C  CB  . LEU A 1 170 ? -12.622 -3.558  3.856   1.00 98.84 170 A 1 
ATOM   1348 C  CG  . LEU A 1 170 ? -13.810 -2.732  4.376   1.00 98.45 170 A 1 
ATOM   1349 C  CD1 . LEU A 1 170 ? -14.396 -1.893  3.236   1.00 98.01 170 A 1 
ATOM   1350 C  CD2 . LEU A 1 170 ? -14.931 -3.617  4.928   1.00 97.76 170 A 1 
ATOM   1351 N  N   . ASN A 1 171 ? -11.258 -6.643  4.022   1.00 98.71 171 A 1 
ATOM   1352 C  CA  . ASN A 1 171 ? -10.462 -7.573  3.225   1.00 98.69 171 A 1 
ATOM   1353 C  C   . ASN A 1 171 ? -10.849 -7.462  1.746   1.00 98.61 171 A 1 
ATOM   1354 O  O   . ASN A 1 171 ? -11.679 -8.213  1.234   1.00 98.35 171 A 1 
ATOM   1355 C  CB  . ASN A 1 171 ? -10.623 -8.986  3.786   1.00 98.32 171 A 1 
ATOM   1356 C  CG  . ASN A 1 171 ? -9.763  -9.980  3.025   1.00 98.10 171 A 1 
ATOM   1357 O  OD1 . ASN A 1 171 ? -8.966  -9.638  2.157   1.00 96.65 171 A 1 
ATOM   1358 N  ND2 . ASN A 1 171 ? -9.898  -11.241 3.326   1.00 95.85 171 A 1 
ATOM   1359 N  N   . THR A 1 172 ? -10.231 -6.522  1.021   1.00 98.66 172 A 1 
ATOM   1360 C  CA  . THR A 1 172 ? -10.505 -6.339  -0.409  1.00 98.64 172 A 1 
ATOM   1361 C  C   . THR A 1 172 ? -9.766  -7.327  -1.314  1.00 98.65 172 A 1 
ATOM   1362 O  O   . THR A 1 172 ? -10.041 -7.365  -2.509  1.00 98.38 172 A 1 
ATOM   1363 C  CB  . THR A 1 172 ? -10.242 -4.896  -0.868  1.00 98.62 172 A 1 
ATOM   1364 O  OG1 . THR A 1 172 ? -8.932  -4.501  -0.536  1.00 98.03 172 A 1 
ATOM   1365 C  CG2 . THR A 1 172 ? -11.212 -3.939  -0.189  1.00 97.69 172 A 1 
ATOM   1366 N  N   . VAL A 1 173 ? -8.911  -8.195  -0.767  1.00 98.53 173 A 1 
ATOM   1367 C  CA  . VAL A 1 173 ? -8.359  -9.347  -1.508  1.00 98.36 173 A 1 
ATOM   1368 C  C   . VAL A 1 173 ? -9.491  -10.295 -1.943  1.00 98.37 173 A 1 
ATOM   1369 O  O   . VAL A 1 173 ? -9.386  -10.918 -2.997  1.00 98.08 173 A 1 
ATOM   1370 C  CB  . VAL A 1 173 ? -7.306  -10.109 -0.685  1.00 98.11 173 A 1 
ATOM   1371 C  CG1 . VAL A 1 173 ? -6.668  -11.243 -1.489  1.00 97.47 173 A 1 
ATOM   1372 C  CG2 . VAL A 1 173 ? -6.178  -9.173  -0.212  1.00 97.56 173 A 1 
ATOM   1373 N  N   . LEU A 1 174 ? -10.616 -10.313 -1.224  1.00 98.35 174 A 1 
ATOM   1374 C  CA  . LEU A 1 174 ? -11.832 -11.023 -1.631  1.00 98.26 174 A 1 
ATOM   1375 C  C   . LEU A 1 174 ? -12.386 -10.522 -2.971  1.00 98.39 174 A 1 
ATOM   1376 O  O   . LEU A 1 174 ? -13.035 -11.273 -3.685  1.00 98.09 174 A 1 
ATOM   1377 C  CB  . LEU A 1 174 ? -12.923 -10.855 -0.555  1.00 98.01 174 A 1 
ATOM   1378 C  CG  . LEU A 1 174 ? -12.575 -11.406 0.837   1.00 97.59 174 A 1 
ATOM   1379 C  CD1 . LEU A 1 174 ? -13.768 -11.187 1.777   1.00 97.22 174 A 1 
ATOM   1380 C  CD2 . LEU A 1 174 ? -12.253 -12.902 0.811   1.00 96.98 174 A 1 
ATOM   1381 N  N   . TYR A 1 175 ? -12.111 -9.260  -3.330  1.00 98.45 175 A 1 
ATOM   1382 C  CA  . TYR A 1 175 ? -12.621 -8.621  -4.541  1.00 98.54 175 A 1 
ATOM   1383 C  C   . TYR A 1 175 ? -11.599 -8.557  -5.670  1.00 98.57 175 A 1 
ATOM   1384 O  O   . TYR A 1 175 ? -11.923 -8.121  -6.772  1.00 98.28 175 A 1 
ATOM   1385 C  CB  . TYR A 1 175 ? -13.139 -7.222  -4.184  1.00 98.55 175 A 1 
ATOM   1386 C  CG  . TYR A 1 175 ? -14.087 -7.154  -2.997  1.00 98.63 175 A 1 
ATOM   1387 C  CD1 . TYR A 1 175 ? -14.967 -8.217  -2.705  1.00 98.48 175 A 1 
ATOM   1388 C  CD2 . TYR A 1 175 ? -14.085 -6.013  -2.167  1.00 98.47 175 A 1 
ATOM   1389 C  CE1 . TYR A 1 175 ? -15.837 -8.144  -1.606  1.00 98.39 175 A 1 
ATOM   1390 C  CE2 . TYR A 1 175 ? -14.955 -5.929  -1.077  1.00 98.37 175 A 1 
ATOM   1391 C  CZ  . TYR A 1 175 ? -15.834 -6.995  -0.793  1.00 98.48 175 A 1 
ATOM   1392 O  OH  . TYR A 1 175 ? -16.699 -6.921  0.262   1.00 98.24 175 A 1 
ATOM   1393 N  N   . TYR A 1 176 ? -10.359 -8.976  -5.429  1.00 98.31 176 A 1 
ATOM   1394 C  CA  . TYR A 1 176 ? -9.269  -8.871  -6.393  1.00 98.39 176 A 1 
ATOM   1395 C  C   . TYR A 1 176 ? -9.528  -9.757  -7.613  1.00 98.24 176 A 1 
ATOM   1396 O  O   . TYR A 1 176 ? -9.878  -10.927 -7.479  1.00 97.98 176 A 1 
ATOM   1397 C  CB  . TYR A 1 176 ? -7.945  -9.234  -5.702  1.00 98.09 176 A 1 
ATOM   1398 C  CG  . TYR A 1 176 ? -6.692  -8.974  -6.516  1.00 97.93 176 A 1 
ATOM   1399 C  CD1 . TYR A 1 176 ? -5.580  -9.836  -6.389  1.00 97.02 176 A 1 
ATOM   1400 C  CD2 . TYR A 1 176 ? -6.587  -7.853  -7.358  1.00 97.12 176 A 1 
ATOM   1401 C  CE1 . TYR A 1 176 ? -4.379  -9.568  -7.068  1.00 96.40 176 A 1 
ATOM   1402 C  CE2 . TYR A 1 176 ? -5.395  -7.583  -8.057  1.00 96.26 176 A 1 
ATOM   1403 C  CZ  . TYR A 1 176 ? -4.291  -8.435  -7.895  1.00 96.09 176 A 1 
ATOM   1404 O  OH  . TYR A 1 176 ? -3.126  -8.153  -8.557  1.00 94.64 176 A 1 
ATOM   1405 N  N   . ASN A 1 177 ? -9.323  -9.227  -8.823  1.00 98.30 177 A 1 
ATOM   1406 C  CA  . ASN A 1 177 ? -9.657  -9.926  -10.068 1.00 97.96 177 A 1 
ATOM   1407 C  C   . ASN A 1 177 ? -8.735  -11.108 -10.415 1.00 97.97 177 A 1 
ATOM   1408 O  O   . ASN A 1 177 ? -8.992  -11.833 -11.371 1.00 96.78 177 A 1 
ATOM   1409 C  CB  . ASN A 1 177 ? -9.795  -8.895  -11.207 1.00 97.04 177 A 1 
ATOM   1410 C  CG  . ASN A 1 177 ? -8.503  -8.193  -11.579 1.00 96.02 177 A 1 
ATOM   1411 O  OD1 . ASN A 1 177 ? -7.417  -8.509  -11.130 1.00 91.19 177 A 1 
ATOM   1412 N  ND2 . ASN A 1 177 ? -8.601  -7.198  -12.432 1.00 89.56 177 A 1 
ATOM   1413 N  N   . TYR A 1 178 ? -7.701  -11.360 -9.604  1.00 97.94 178 A 1 
ATOM   1414 C  CA  . TYR A 1 178 ? -6.923  -12.600 -9.639  1.00 97.38 178 A 1 
ATOM   1415 C  C   . TYR A 1 178 ? -7.428  -13.661 -8.639  1.00 97.22 178 A 1 
ATOM   1416 O  O   . TYR A 1 178 ? -6.935  -14.789 -8.645  1.00 95.24 178 A 1 
ATOM   1417 C  CB  . TYR A 1 178 ? -5.440  -12.290 -9.432  1.00 96.70 178 A 1 
ATOM   1418 C  CG  . TYR A 1 178 ? -4.785  -11.588 -10.600 1.00 94.90 178 A 1 
ATOM   1419 C  CD1 . TYR A 1 178 ? -4.235  -12.337 -11.654 1.00 90.75 178 A 1 
ATOM   1420 C  CD2 . TYR A 1 178 ? -4.735  -10.186 -10.655 1.00 90.50 178 A 1 
ATOM   1421 C  CE1 . TYR A 1 178 ? -3.627  -11.700 -12.745 1.00 88.23 178 A 1 
ATOM   1422 C  CE2 . TYR A 1 178 ? -4.137  -9.530  -11.742 1.00 88.41 178 A 1 
ATOM   1423 C  CZ  . TYR A 1 178 ? -3.587  -10.295 -12.786 1.00 88.71 178 A 1 
ATOM   1424 O  OH  . TYR A 1 178 ? -2.998  -9.660  -13.857 1.00 86.24 178 A 1 
ATOM   1425 N  N   . ASN A 1 179 ? -8.408  -13.336 -7.790  1.00 97.66 179 A 1 
ATOM   1426 C  CA  . ASN A 1 179 ? -8.982  -14.265 -6.822  1.00 97.51 179 A 1 
ATOM   1427 C  C   . ASN A 1 179 ? -10.085 -15.120 -7.462  1.00 97.43 179 A 1 
ATOM   1428 O  O   . ASN A 1 179 ? -11.263 -14.756 -7.480  1.00 96.73 179 A 1 
ATOM   1429 C  CB  . ASN A 1 179 ? -9.460  -13.486 -5.595  1.00 97.42 179 A 1 
ATOM   1430 C  CG  . ASN A 1 179 ? -9.920  -14.405 -4.473  1.00 97.62 179 A 1 
ATOM   1431 O  OD1 . ASN A 1 179 ? -10.030 -15.619 -4.602  1.00 96.18 179 A 1 
ATOM   1432 N  ND2 . ASN A 1 179 ? -10.174 -13.836 -3.322  1.00 95.84 179 A 1 
ATOM   1433 N  N   . LYS A 1 180 ? -9.709  -16.289 -7.955  1.00 97.09 180 A 1 
ATOM   1434 C  CA  . LYS A 1 180 ? -10.629 -17.211 -8.633  1.00 96.43 180 A 1 
ATOM   1435 C  C   . LYS A 1 180 ? -11.728 -17.765 -7.723  1.00 96.30 180 A 1 
ATOM   1436 O  O   . LYS A 1 180 ? -12.734 -18.229 -8.229  1.00 94.63 180 A 1 
ATOM   1437 C  CB  . LYS A 1 180 ? -9.853  -18.367 -9.274  1.00 95.61 180 A 1 
ATOM   1438 C  CG  . LYS A 1 180 ? -8.885  -17.883 -10.366 1.00 89.96 180 A 1 
ATOM   1439 C  CD  . LYS A 1 180 ? -8.210  -19.083 -11.026 1.00 81.46 180 A 1 
ATOM   1440 C  CE  . LYS A 1 180 ? -7.256  -18.602 -12.117 1.00 72.58 180 A 1 
ATOM   1441 N  NZ  . LYS A 1 180 ? -6.624  -19.746 -12.817 1.00 61.05 180 A 1 
ATOM   1442 N  N   . GLN A 1 181 ? -11.556 -17.720 -6.404  1.00 96.22 181 A 1 
ATOM   1443 C  CA  . GLN A 1 181 ? -12.552 -18.242 -5.456  1.00 95.58 181 A 1 
ATOM   1444 C  C   . GLN A 1 181 ? -13.807 -17.365 -5.365  1.00 95.75 181 A 1 
ATOM   1445 O  O   . GLN A 1 181 ? -14.822 -17.818 -4.843  1.00 94.11 181 A 1 
ATOM   1446 C  CB  . GLN A 1 181 ? -11.939 -18.383 -4.055  1.00 94.29 181 A 1 
ATOM   1447 C  CG  . GLN A 1 181 ? -10.737 -19.333 -3.995  1.00 90.67 181 A 1 
ATOM   1448 C  CD  . GLN A 1 181 ? -10.308 -19.622 -2.556  1.00 86.82 181 A 1 
ATOM   1449 O  OE1 . GLN A 1 181 ? -11.079 -19.517 -1.608  1.00 79.84 181 A 1 
ATOM   1450 N  NE2 . GLN A 1 181 ? -9.087  -20.023 -2.328  1.00 76.35 181 A 1 
ATOM   1451 N  N   . THR A 1 182 ? -13.742 -16.120 -5.843  1.00 96.36 182 A 1 
ATOM   1452 C  CA  . THR A 1 182 ? -14.796 -15.121 -5.653  1.00 96.56 182 A 1 
ATOM   1453 C  C   . THR A 1 182 ? -15.320 -14.524 -6.959  1.00 96.49 182 A 1 
ATOM   1454 O  O   . THR A 1 182 ? -16.194 -13.670 -6.912  1.00 95.45 182 A 1 
ATOM   1455 C  CB  . THR A 1 182 ? -14.322 -14.005 -4.717  1.00 96.61 182 A 1 
ATOM   1456 O  OG1 . THR A 1 182 ? -13.171 -13.370 -5.247  1.00 95.83 182 A 1 
ATOM   1457 C  CG2 . THR A 1 182 ? -13.949 -14.534 -3.332  1.00 95.66 182 A 1 
ATOM   1458 N  N   . MET A 1 183 ? -14.820 -14.962 -8.122  1.00 96.38 183 A 1 
ATOM   1459 C  CA  . MET A 1 183 ? -15.133 -14.355 -9.416  1.00 95.37 183 A 1 
ATOM   1460 C  C   . MET A 1 183 ? -16.627 -14.328 -9.759  1.00 94.98 183 A 1 
ATOM   1461 O  O   . MET A 1 183 ? -17.089 -13.343 -10.339 1.00 92.03 183 A 1 
ATOM   1462 C  CB  . MET A 1 183 ? -14.328 -15.042 -10.529 1.00 92.93 183 A 1 
ATOM   1463 C  CG  . MET A 1 183 ? -14.669 -16.517 -10.763 1.00 85.42 183 A 1 
ATOM   1464 S  SD  . MET A 1 183 ? -13.645 -17.308 -12.054 1.00 81.42 183 A 1 
ATOM   1465 C  CE  . MET A 1 183 ? -14.385 -16.552 -13.514 1.00 70.99 183 A 1 
ATOM   1466 N  N   . ASP A 1 184 ? -17.387 -15.339 -9.344  1.00 95.54 184 A 1 
ATOM   1467 C  CA  . ASP A 1 184 ? -18.820 -15.487 -9.624  1.00 94.40 184 A 1 
ATOM   1468 C  C   . ASP A 1 184 ? -19.711 -15.148 -8.413  1.00 94.47 184 A 1 
ATOM   1469 O  O   . ASP A 1 184 ? -20.926 -15.335 -8.442  1.00 90.70 184 A 1 
ATOM   1470 C  CB  . ASP A 1 184 ? -19.094 -16.919 -10.124 1.00 92.62 184 A 1 
ATOM   1471 C  CG  . ASP A 1 184 ? -18.284 -17.277 -11.372 1.00 87.40 184 A 1 
ATOM   1472 O  OD1 . ASP A 1 184 ? -18.265 -16.460 -12.319 1.00 82.32 184 A 1 
ATOM   1473 O  OD2 . ASP A 1 184 ? -17.672 -18.362 -11.365 1.00 81.74 184 A 1 
ATOM   1474 N  N   . SER A 1 185 ? -19.126 -14.647 -7.324  1.00 95.31 185 A 1 
ATOM   1475 C  CA  . SER A 1 185 ? -19.869 -14.292 -6.112  1.00 95.38 185 A 1 
ATOM   1476 C  C   . SER A 1 185 ? -20.454 -12.877 -6.209  1.00 95.80 185 A 1 
ATOM   1477 O  O   . SER A 1 185 ? -20.057 -12.054 -7.032  1.00 94.13 185 A 1 
ATOM   1478 C  CB  . SER A 1 185 ? -18.991 -14.456 -4.868  1.00 93.59 185 A 1 
ATOM   1479 O  OG  . SER A 1 185 ? -18.585 -15.804 -4.709  1.00 83.25 185 A 1 
ATOM   1480 N  N   . THR A 1 186 ? -21.397 -12.564 -5.320  1.00 96.25 186 A 1 
ATOM   1481 C  CA  . THR A 1 186 ? -22.014 -11.235 -5.205  1.00 96.13 186 A 1 
ATOM   1482 C  C   . THR A 1 186 ? -21.628 -10.523 -3.911  1.00 96.81 186 A 1 
ATOM   1483 O  O   . THR A 1 186 ? -21.419 -9.313  -3.916  1.00 94.89 186 A 1 
ATOM   1484 C  CB  . THR A 1 186 ? -23.539 -11.322 -5.307  1.00 94.19 186 A 1 
ATOM   1485 O  OG1 . THR A 1 186 ? -24.042 -12.236 -4.358  1.00 87.79 186 A 1 
ATOM   1486 C  CG2 . THR A 1 186 ? -23.993 -11.796 -6.687  1.00 85.84 186 A 1 
ATOM   1487 N  N   . ASP A 1 187 ? -21.498 -11.272 -2.809  1.00 97.22 187 A 1 
ATOM   1488 C  CA  . ASP A 1 187 ? -21.055 -10.753 -1.511  1.00 97.63 187 A 1 
ATOM   1489 C  C   . ASP A 1 187 ? -20.159 -11.782 -0.794  1.00 97.72 187 A 1 
ATOM   1490 O  O   . ASP A 1 187 ? -20.613 -12.495 0.107   1.00 97.12 187 A 1 
ATOM   1491 C  CB  . ASP A 1 187 ? -22.264 -10.330 -0.663  1.00 97.68 187 A 1 
ATOM   1492 C  CG  . ASP A 1 187 ? -21.830 -9.508  0.553   1.00 98.05 187 A 1 
ATOM   1493 O  OD1 . ASP A 1 187 ? -20.631 -9.128  0.633   1.00 97.73 187 A 1 
ATOM   1494 O  OD2 . ASP A 1 187 ? -22.702 -9.171  1.386   1.00 97.67 187 A 1 
ATOM   1495 N  N   . PRO A 1 188 ? -18.882 -11.912 -1.205  1.00 97.64 188 A 1 
ATOM   1496 C  CA  . PRO A 1 188 ? -17.960 -12.877 -0.619  1.00 97.54 188 A 1 
ATOM   1497 C  C   . PRO A 1 188 ? -17.851 -12.705 0.898   1.00 97.61 188 A 1 
ATOM   1498 O  O   . PRO A 1 188 ? -17.534 -11.617 1.393   1.00 97.27 188 A 1 
ATOM   1499 C  CB  . PRO A 1 188 ? -16.622 -12.648 -1.311  1.00 97.16 188 A 1 
ATOM   1500 C  CG  . PRO A 1 188 ? -17.009 -12.050 -2.656  1.00 96.07 188 A 1 
ATOM   1501 C  CD  . PRO A 1 188 ? -18.245 -11.213 -2.309  1.00 97.54 188 A 1 
ATOM   1502 N  N   . LEU A 1 189 ? -18.105 -13.778 1.629   1.00 97.24 189 A 1 
ATOM   1503 C  CA  . LEU A 1 189 ? -18.073 -13.843 3.095   1.00 97.19 189 A 1 
ATOM   1504 C  C   . LEU A 1 189 ? -18.976 -12.802 3.795   1.00 97.18 189 A 1 
ATOM   1505 O  O   . LEU A 1 189 ? -18.742 -12.485 4.965   1.00 96.48 189 A 1 
ATOM   1506 C  CB  . LEU A 1 189 ? -16.615 -13.840 3.594   1.00 96.75 189 A 1 
ATOM   1507 C  CG  . LEU A 1 189 ? -15.766 -15.010 3.071   1.00 95.78 189 A 1 
ATOM   1508 C  CD1 . LEU A 1 189 ? -14.305 -14.811 3.473   1.00 94.27 189 A 1 
ATOM   1509 C  CD2 . LEU A 1 189 ? -16.227 -16.345 3.652   1.00 93.81 189 A 1 
ATOM   1510 N  N   . GLY A 1 190 ? -19.989 -12.259 3.102   1.00 97.40 190 A 1 
ATOM   1511 C  CA  . GLY A 1 190 ? -20.956 -11.312 3.663   1.00 97.53 190 A 1 
ATOM   1512 C  C   . GLY A 1 190 ? -20.379 -9.932  4.020   1.00 98.08 190 A 1 
ATOM   1513 O  O   . GLY A 1 190 ? -20.987 -9.187  4.788   1.00 97.82 190 A 1 
ATOM   1514 N  N   . GLN A 1 191 ? -19.199 -9.574  3.494   1.00 98.08 191 A 1 
ATOM   1515 C  CA  . GLN A 1 191 ? -18.483 -8.359  3.900   1.00 98.36 191 A 1 
ATOM   1516 C  C   . GLN A 1 191 ? -19.244 -7.066  3.577   1.00 98.63 191 A 1 
ATOM   1517 O  O   . GLN A 1 191 ? -19.210 -6.133  4.378   1.00 98.68 191 A 1 
ATOM   1518 C  CB  . GLN A 1 191 ? -17.089 -8.346  3.280   1.00 98.08 191 A 1 
ATOM   1519 C  CG  . GLN A 1 191 ? -16.262 -7.149  3.767   1.00 97.77 191 A 1 
ATOM   1520 C  CD  . GLN A 1 191 ? -14.812 -7.193  3.299   1.00 98.22 191 A 1 
ATOM   1521 O  OE1 . GLN A 1 191 ? -13.895 -7.264  4.092   1.00 93.31 191 A 1 
ATOM   1522 N  NE2 . GLN A 1 191 ? -14.557 -7.138  2.011   1.00 93.85 191 A 1 
ATOM   1523 N  N   . PHE A 1 192 ? -19.935 -6.971  2.433   1.00 98.73 192 A 1 
ATOM   1524 C  CA  . PHE A 1 192 ? -20.692 -5.772  2.081   1.00 98.81 192 A 1 
ATOM   1525 C  C   . PHE A 1 192 ? -21.871 -5.526  3.035   1.00 98.86 192 A 1 
ATOM   1526 O  O   . PHE A 1 192 ? -22.063 -4.401  3.488   1.00 98.75 192 A 1 
ATOM   1527 C  CB  . PHE A 1 192 ? -21.198 -5.849  0.637   1.00 98.75 192 A 1 
ATOM   1528 C  CG  . PHE A 1 192 ? -20.162 -5.547  -0.422  1.00 98.76 192 A 1 
ATOM   1529 C  CD1 . PHE A 1 192 ? -19.612 -4.257  -0.515  1.00 98.51 192 A 1 
ATOM   1530 C  CD2 . PHE A 1 192 ? -19.784 -6.530  -1.352  1.00 98.48 192 A 1 
ATOM   1531 C  CE1 . PHE A 1 192 ? -18.680 -3.950  -1.528  1.00 98.25 192 A 1 
ATOM   1532 C  CE2 . PHE A 1 192 ? -18.857 -6.231  -2.368  1.00 98.19 192 A 1 
ATOM   1533 C  CZ  . PHE A 1 192 ? -18.303 -4.943  -2.455  1.00 98.34 192 A 1 
ATOM   1534 N  N   . GLU A 1 193 ? -22.624 -6.577  3.361   1.00 98.70 193 A 1 
ATOM   1535 C  CA  . GLU A 1 193 ? -23.763 -6.468  4.278   1.00 98.69 193 A 1 
ATOM   1536 C  C   . GLU A 1 193 ? -23.310 -6.216  5.724   1.00 98.70 193 A 1 
ATOM   1537 O  O   . GLU A 1 193 ? -23.872 -5.383  6.438   1.00 98.58 193 A 1 
ATOM   1538 C  CB  . GLU A 1 193 ? -24.623 -7.732  4.165   1.00 98.28 193 A 1 
ATOM   1539 C  CG  . GLU A 1 193 ? -26.023 -7.567  4.793   1.00 88.50 193 A 1 
ATOM   1540 C  CD  . GLU A 1 193 ? -26.857 -6.449  4.132   1.00 75.88 193 A 1 
ATOM   1541 O  OE1 . GLU A 1 193 ? -27.746 -5.887  4.821   1.00 69.20 193 A 1 
ATOM   1542 O  OE2 . GLU A 1 193 ? -26.595 -6.092  2.960   1.00 70.53 193 A 1 
ATOM   1543 N  N   . TRP A 1 194 ? -22.201 -6.849  6.132   1.00 98.68 194 A 1 
ATOM   1544 C  CA  . TRP A 1 194 ? -21.540 -6.556  7.408   1.00 98.76 194 A 1 
ATOM   1545 C  C   . TRP A 1 194 ? -21.096 -5.087  7.483   1.00 98.81 194 A 1 
ATOM   1546 O  O   . TRP A 1 194 ? -21.417 -4.406  8.455   1.00 98.79 194 A 1 
ATOM   1547 C  CB  . TRP A 1 194 ? -20.346 -7.501  7.583   1.00 98.67 194 A 1 
ATOM   1548 C  CG  . TRP A 1 194 ? -19.479 -7.162  8.750   1.00 98.69 194 A 1 
ATOM   1549 C  CD1 . TRP A 1 194 ? -19.676 -7.567  10.026  1.00 98.48 194 A 1 
ATOM   1550 C  CD2 . TRP A 1 194 ? -18.282 -6.317  8.773   1.00 98.67 194 A 1 
ATOM   1551 N  NE1 . TRP A 1 194 ? -18.676 -7.052  10.834  1.00 98.40 194 A 1 
ATOM   1552 C  CE2 . TRP A 1 194 ? -17.804 -6.277  10.108  1.00 98.55 194 A 1 
ATOM   1553 C  CE3 . TRP A 1 194 ? -17.568 -5.603  7.788   1.00 98.56 194 A 1 
ATOM   1554 C  CZ2 . TRP A 1 194 ? -16.642 -5.549  10.458  1.00 98.36 194 A 1 
ATOM   1555 C  CZ3 . TRP A 1 194 ? -16.415 -4.876  8.142   1.00 98.43 194 A 1 
ATOM   1556 C  CH2 . TRP A 1 194 ? -15.960 -4.853  9.461   1.00 98.37 194 A 1 
ATOM   1557 N  N   . PHE A 1 195 ? -20.428 -4.575  6.452   1.00 98.82 195 A 1 
ATOM   1558 C  CA  . PHE A 1 195 ? -19.958 -3.191  6.409   1.00 98.82 195 A 1 
ATOM   1559 C  C   . PHE A 1 195 ? -21.115 -2.192  6.493   1.00 98.90 195 A 1 
ATOM   1560 O  O   . PHE A 1 195 ? -21.052 -1.245  7.269   1.00 98.90 195 A 1 
ATOM   1561 C  CB  . PHE A 1 195 ? -19.134 -2.968  5.142   1.00 98.89 195 A 1 
ATOM   1562 C  CG  . PHE A 1 195 ? -18.567 -1.569  5.048   1.00 98.91 195 A 1 
ATOM   1563 C  CD1 . PHE A 1 195 ? -19.131 -0.614  4.179   1.00 98.79 195 A 1 
ATOM   1564 C  CD2 . PHE A 1 195 ? -17.457 -1.216  5.835   1.00 98.81 195 A 1 
ATOM   1565 C  CE1 . PHE A 1 195 ? -18.582 0.675   4.088   1.00 98.70 195 A 1 
ATOM   1566 C  CE2 . PHE A 1 195 ? -16.904 0.068   5.748   1.00 98.71 195 A 1 
ATOM   1567 C  CZ  . PHE A 1 195 ? -17.459 1.018   4.870   1.00 98.76 195 A 1 
ATOM   1568 N  N   . LYS A 1 196 ? -22.193 -2.445  5.741   1.00 98.86 196 A 1 
ATOM   1569 C  CA  . LYS A 1 196 ? -23.415 -1.634  5.811   1.00 98.88 196 A 1 
ATOM   1570 C  C   . LYS A 1 196 ? -23.977 -1.601  7.229   1.00 98.89 196 A 1 
ATOM   1571 O  O   . LYS A 1 196 ? -24.255 -0.522  7.746   1.00 98.75 196 A 1 
ATOM   1572 C  CB  . LYS A 1 196 ? -24.433 -2.192  4.807   1.00 98.59 196 A 1 
ATOM   1573 C  CG  . LYS A 1 196 ? -25.710 -1.338  4.793   1.00 95.49 196 A 1 
ATOM   1574 C  CD  . LYS A 1 196 ? -26.767 -1.922  3.840   1.00 92.62 196 A 1 
ATOM   1575 C  CE  . LYS A 1 196 ? -28.067 -1.131  3.970   1.00 83.33 196 A 1 
ATOM   1576 N  NZ  . LYS A 1 196 ? -28.627 -1.219  5.356   1.00 74.32 196 A 1 
ATOM   1577 N  N   . THR A 1 197 ? -24.099 -2.750  7.883   1.00 98.88 197 A 1 
ATOM   1578 C  CA  . THR A 1 197 ? -24.614 -2.855  9.257   1.00 98.85 197 A 1 
ATOM   1579 C  C   . THR A 1 197 ? -23.757 -2.071  10.251  1.00 98.89 197 A 1 
ATOM   1580 O  O   . THR A 1 197 ? -24.278 -1.322  11.078  1.00 98.76 197 A 1 
ATOM   1581 C  CB  . THR A 1 197 ? -24.691 -4.335  9.674   1.00 98.61 197 A 1 
ATOM   1582 O  OG1 . THR A 1 197 ? -25.537 -5.042  8.791   1.00 96.07 197 A 1 
ATOM   1583 C  CG2 . THR A 1 197 ? -25.270 -4.517  11.075  1.00 95.59 197 A 1 
ATOM   1584 N  N   . VAL A 1 198 ? -22.425 -2.185  10.146  1.00 98.83 198 A 1 
ATOM   1585 C  CA  . VAL A 1 198 ? -21.474 -1.439  10.988  1.00 98.83 198 A 1 
ATOM   1586 C  C   . VAL A 1 198 ? -21.609 0.068   10.770  1.00 98.97 198 A 1 
ATOM   1587 O  O   . VAL A 1 198 ? -21.731 0.824   11.736  1.00 98.83 198 A 1 
ATOM   1588 C  CB  . VAL A 1 198 ? -20.035 -1.928  10.704  1.00 98.76 198 A 1 
ATOM   1589 C  CG1 . VAL A 1 198 ? -18.963 -1.021  11.319  1.00 98.19 198 A 1 
ATOM   1590 C  CG2 . VAL A 1 198 ? -19.829 -3.336  11.280  1.00 98.26 198 A 1 
ATOM   1591 N  N   . MET A 1 199 ? -21.634 0.522   9.519   1.00 98.96 199 A 1 
ATOM   1592 C  CA  . MET A 1 199 ? -21.698 1.945   9.174   1.00 98.91 199 A 1 
ATOM   1593 C  C   . MET A 1 199 ? -23.045 2.578   9.534   1.00 98.96 199 A 1 
ATOM   1594 O  O   . MET A 1 199 ? -23.072 3.699   10.042  1.00 98.82 199 A 1 
ATOM   1595 C  CB  . MET A 1 199 ? -21.393 2.138   7.686   1.00 98.88 199 A 1 
ATOM   1596 C  CG  . MET A 1 199 ? -19.922 1.849   7.360   1.00 98.45 199 A 1 
ATOM   1597 S  SD  . MET A 1 199 ? -18.758 3.034   8.079   1.00 98.03 199 A 1 
ATOM   1598 C  CE  . MET A 1 199 ? -17.351 1.945   8.298   1.00 94.70 199 A 1 
ATOM   1599 N  N   . ASP A 1 200 ? -24.153 1.863   9.338   1.00 98.97 200 A 1 
ATOM   1600 C  CA  . ASP A 1 200 ? -25.478 2.306   9.782   1.00 98.81 200 A 1 
ATOM   1601 C  C   . ASP A 1 200 ? -25.508 2.485   11.314  1.00 98.82 200 A 1 
ATOM   1602 O  O   . ASP A 1 200 ? -26.026 3.485   11.822  1.00 98.63 200 A 1 
ATOM   1603 C  CB  . ASP A 1 200 ? -26.562 1.304   9.326   1.00 98.77 200 A 1 
ATOM   1604 C  CG  . ASP A 1 200 ? -26.941 1.399   7.839   1.00 98.17 200 A 1 
ATOM   1605 O  OD1 . ASP A 1 200 ? -26.679 2.449   7.221   1.00 96.57 200 A 1 
ATOM   1606 O  OD2 . ASP A 1 200 ? -27.573 0.451   7.311   1.00 96.48 200 A 1 
ATOM   1607 N  N   . GLY A 1 201 ? -24.892 1.570   12.048  1.00 98.86 201 A 1 
ATOM   1608 C  CA  . GLY A 1 201 ? -24.723 1.676   13.492  1.00 98.70 201 A 1 
ATOM   1609 C  C   . GLY A 1 201 ? -23.914 2.902   13.913  1.00 98.84 201 A 1 
ATOM   1610 O  O   . GLY A 1 201 ? -24.334 3.651   14.804  1.00 98.59 201 A 1 
ATOM   1611 N  N   . TYR A 1 202 ? -22.795 3.166   13.248  1.00 98.86 202 A 1 
ATOM   1612 C  CA  . TYR A 1 202 ? -21.960 4.339   13.523  1.00 98.85 202 A 1 
ATOM   1613 C  C   . TYR A 1 202 ? -22.679 5.650   13.198  1.00 98.79 202 A 1 
ATOM   1614 O  O   . TYR A 1 202 ? -22.683 6.557   14.037  1.00 98.44 202 A 1 
ATOM   1615 C  CB  . TYR A 1 202 ? -20.637 4.247   12.752  1.00 98.79 202 A 1 
ATOM   1616 C  CG  . TYR A 1 202 ? -19.678 3.155   13.175  1.00 98.81 202 A 1 
ATOM   1617 C  CD1 . TYR A 1 202 ? -19.811 2.457   14.393  1.00 98.61 202 A 1 
ATOM   1618 C  CD2 . TYR A 1 202 ? -18.588 2.844   12.329  1.00 98.63 202 A 1 
ATOM   1619 C  CE1 . TYR A 1 202 ? -18.893 1.463   14.763  1.00 98.53 202 A 1 
ATOM   1620 C  CE2 . TYR A 1 202 ? -17.662 1.859   12.693  1.00 98.52 202 A 1 
ATOM   1621 C  CZ  . TYR A 1 202 ? -17.818 1.173   13.906  1.00 98.61 202 A 1 
ATOM   1622 O  OH  . TYR A 1 202 ? -16.917 0.204   14.259  1.00 98.22 202 A 1 
ATOM   1623 N  N   . ARG A 1 203 ? -23.351 5.732   12.052  1.00 98.72 203 A 1 
ATOM   1624 C  CA  . ARG A 1 203 ? -24.157 6.901   11.677  1.00 98.69 203 A 1 
ATOM   1625 C  C   . ARG A 1 203 ? -25.226 7.200   12.737  1.00 98.57 203 A 1 
ATOM   1626 O  O   . ARG A 1 203 ? -25.334 8.331   13.198  1.00 98.10 203 A 1 
ATOM   1627 C  CB  . ARG A 1 203 ? -24.784 6.659   10.296  1.00 98.37 203 A 1 
ATOM   1628 C  CG  . ARG A 1 203 ? -25.668 7.833   9.861   1.00 97.32 203 A 1 
ATOM   1629 C  CD  . ARG A 1 203 ? -26.263 7.573   8.482   1.00 96.35 203 A 1 
ATOM   1630 N  NE  . ARG A 1 203 ? -25.274 7.788   7.426   1.00 95.18 203 A 1 
ATOM   1631 C  CZ  . ARG A 1 203 ? -25.236 7.265   6.220   1.00 96.06 203 A 1 
ATOM   1632 N  NH1 . ARG A 1 203 ? -26.091 6.358   5.828   1.00 89.94 203 A 1 
ATOM   1633 N  NH2 . ARG A 1 203 ? -24.331 7.677   5.389   1.00 90.04 203 A 1 
ATOM   1634 N  N   . LYS A 1 204 ? -25.985 6.180   13.144  1.00 98.66 204 A 1 
ATOM   1635 C  CA  . LYS A 1 204 ? -27.081 6.330   14.108  1.00 98.53 204 A 1 
ATOM   1636 C  C   . LYS A 1 204 ? -26.611 6.762   15.495  1.00 98.58 204 A 1 
ATOM   1637 O  O   . LYS A 1 204 ? -27.358 7.420   16.221  1.00 97.81 204 A 1 
ATOM   1638 C  CB  . LYS A 1 204 ? -27.847 4.999   14.149  1.00 98.27 204 A 1 
ATOM   1639 C  CG  . LYS A 1 204 ? -29.180 5.112   14.906  1.00 88.42 204 A 1 
ATOM   1640 C  CD  . LYS A 1 204 ? -29.939 3.777   14.828  1.00 85.16 204 A 1 
ATOM   1641 C  CE  . LYS A 1 204 ? -31.301 3.899   15.506  1.00 73.06 204 A 1 
ATOM   1642 N  NZ  . LYS A 1 204 ? -32.046 2.624   15.440  1.00 63.32 204 A 1 
ATOM   1643 N  N   . THR A 1 205 ? -25.378 6.420   15.872  1.00 98.34 205 A 1 
ATOM   1644 C  CA  . THR A 1 205 ? -24.783 6.730   17.185  1.00 98.17 205 A 1 
ATOM   1645 C  C   . THR A 1 205 ? -23.790 7.896   17.157  1.00 97.96 205 A 1 
ATOM   1646 O  O   . THR A 1 205 ? -23.184 8.203   18.172  1.00 97.09 205 A 1 
ATOM   1647 C  CB  . THR A 1 205 ? -24.151 5.477   17.806  1.00 97.98 205 A 1 
ATOM   1648 O  OG1 . THR A 1 205 ? -23.197 4.917   16.940  1.00 96.68 205 A 1 
ATOM   1649 C  CG2 . THR A 1 205 ? -25.189 4.388   18.096  1.00 96.09 205 A 1 
ATOM   1650 N  N   . GLY A 1 206 ? -23.614 8.566   16.010  1.00 98.00 206 A 1 
ATOM   1651 C  CA  . GLY A 1 206 ? -22.705 9.704   15.854  1.00 97.79 206 A 1 
ATOM   1652 C  C   . GLY A 1 206 ? -21.211 9.341   15.900  1.00 97.72 206 A 1 
ATOM   1653 O  O   . GLY A 1 206 ? -20.379 10.213  16.162  1.00 96.78 206 A 1 
ATOM   1654 N  N   . GLN A 1 207 ? -20.881 8.083   15.654  1.00 98.14 207 A 1 
ATOM   1655 C  CA  . GLN A 1 207 ? -19.494 7.614   15.594  1.00 98.10 207 A 1 
ATOM   1656 C  C   . GLN A 1 207 ? -18.871 7.892   14.222  1.00 98.33 207 A 1 
ATOM   1657 O  O   . GLN A 1 207 ? -19.560 8.066   13.219  1.00 98.10 207 A 1 
ATOM   1658 C  CB  . GLN A 1 207 ? -19.401 6.125   15.949  1.00 97.98 207 A 1 
ATOM   1659 C  CG  . GLN A 1 207 ? -20.002 5.801   17.325  1.00 97.24 207 A 1 
ATOM   1660 C  CD  . GLN A 1 207 ? -19.707 4.376   17.756  1.00 97.01 207 A 1 
ATOM   1661 O  OE1 . GLN A 1 207 ? -18.567 3.955   17.804  1.00 91.73 207 A 1 
ATOM   1662 N  NE2 . GLN A 1 207 ? -20.711 3.602   18.079  1.00 90.76 207 A 1 
ATOM   1663 N  N   . ARG A 1 208 ? -17.533 7.917   14.171  1.00 98.20 208 A 1 
ATOM   1664 C  CA  . ARG A 1 208 ? -16.744 8.080   12.947  1.00 98.36 208 A 1 
ATOM   1665 C  C   . ARG A 1 208 ? -15.867 6.858   12.693  1.00 98.56 208 A 1 
ATOM   1666 O  O   . ARG A 1 208 ? -15.633 6.049   13.603  1.00 98.37 208 A 1 
ATOM   1667 C  CB  . ARG A 1 208 ? -15.895 9.364   13.050  1.00 97.98 208 A 1 
ATOM   1668 C  CG  . ARG A 1 208 ? -16.720 10.661  13.208  1.00 95.33 208 A 1 
ATOM   1669 C  CD  . ARG A 1 208 ? -17.493 11.023  11.942  1.00 88.57 208 A 1 
ATOM   1670 N  NE  . ARG A 1 208 ? -18.259 12.267  12.128  1.00 81.70 208 A 1 
ATOM   1671 C  CZ  . ARG A 1 208 ? -17.873 13.505  11.822  1.00 72.68 208 A 1 
ATOM   1672 N  NH1 . ARG A 1 208 ? -16.727 13.765  11.262  1.00 66.93 208 A 1 
ATOM   1673 N  NH2 . ARG A 1 208 ? -18.649 14.503  12.103  1.00 70.32 208 A 1 
ATOM   1674 N  N   . ALA A 1 209 ? -15.346 6.745   11.477  1.00 98.65 209 A 1 
ATOM   1675 C  CA  . ALA A 1 209 ? -14.459 5.655   11.088  1.00 98.75 209 A 1 
ATOM   1676 C  C   . ALA A 1 209 ? -13.291 6.117   10.210  1.00 98.74 209 A 1 
ATOM   1677 O  O   . ALA A 1 209 ? -13.431 7.009   9.367   1.00 98.67 209 A 1 
ATOM   1678 C  CB  . ALA A 1 209 ? -15.290 4.565   10.402  1.00 98.69 209 A 1 
ATOM   1679 N  N   . ILE A 1 210 ? -12.152 5.462   10.376  1.00 98.84 210 A 1 
ATOM   1680 C  CA  . ILE A 1 210 ? -11.095 5.401   9.371   1.00 98.85 210 A 1 
ATOM   1681 C  C   . ILE A 1 210 ? -11.108 3.981   8.814   1.00 98.96 210 A 1 
ATOM   1682 O  O   . ILE A 1 210 ? -10.946 3.015   9.563   1.00 98.87 210 A 1 
ATOM   1683 C  CB  . ILE A 1 210 ? -9.726  5.800   9.958   1.00 98.76 210 A 1 
ATOM   1684 C  CG1 . ILE A 1 210 ? -9.765  7.279   10.401  1.00 98.24 210 A 1 
ATOM   1685 C  CG2 . ILE A 1 210 ? -8.611  5.576   8.914   1.00 98.41 210 A 1 
ATOM   1686 C  CD1 . ILE A 1 210 ? -8.520  7.729   11.180  1.00 96.41 210 A 1 
ATOM   1687 N  N   . VAL A 1 211 ? -11.326 3.855   7.511   1.00 98.92 211 A 1 
ATOM   1688 C  CA  . VAL A 1 211 ? -11.390 2.553   6.836   1.00 98.97 211 A 1 
ATOM   1689 C  C   . VAL A 1 211 ? -10.026 2.247   6.228   1.00 98.96 211 A 1 
ATOM   1690 O  O   . VAL A 1 211 ? -9.415  3.114   5.609   1.00 98.87 211 A 1 
ATOM   1691 C  CB  . VAL A 1 211 ? -12.518 2.505   5.790   1.00 98.91 211 A 1 
ATOM   1692 C  CG1 . VAL A 1 211 ? -12.654 1.105   5.186   1.00 98.68 211 A 1 
ATOM   1693 C  CG2 . VAL A 1 211 ? -13.871 2.881   6.407   1.00 98.69 211 A 1 
ATOM   1694 N  N   . SER A 1 212 ? -9.540  1.019   6.389   1.00 98.92 212 A 1 
ATOM   1695 C  CA  . SER A 1 212 ? -8.300  0.563   5.770   1.00 98.89 212 A 1 
ATOM   1696 C  C   . SER A 1 212 ? -8.545  -0.725  4.986   1.00 98.97 212 A 1 
ATOM   1697 O  O   . SER A 1 212 ? -9.343  -1.565  5.387   1.00 98.72 212 A 1 
ATOM   1698 C  CB  . SER A 1 212 ? -7.201  0.368   6.818   1.00 98.52 212 A 1 
ATOM   1699 O  OG  . SER A 1 212 ? -6.987  1.561   7.547   1.00 89.06 212 A 1 
ATOM   1700 N  N   . MET A 1 213 ? -7.858  -0.877  3.847   1.00 98.80 213 A 1 
ATOM   1701 C  CA  . MET A 1 213 ? -7.945  -2.050  2.984   1.00 98.82 213 A 1 
ATOM   1702 C  C   . MET A 1 213 ? -6.645  -2.190  2.197   1.00 98.87 213 A 1 
ATOM   1703 O  O   . MET A 1 213 ? -5.952  -1.201  1.974   1.00 98.37 213 A 1 
ATOM   1704 C  CB  . MET A 1 213 ? -9.165  -1.932  2.055   1.00 98.35 213 A 1 
ATOM   1705 C  CG  . MET A 1 213 ? -9.115  -0.719  1.119   1.00 97.25 213 A 1 
ATOM   1706 S  SD  . MET A 1 213 ? -10.685 -0.327  0.290   1.00 97.48 213 A 1 
ATOM   1707 C  CE  . MET A 1 213 ? -11.651 0.244   1.684   1.00 93.95 213 A 1 
ATOM   1708 N  N   . HIS A 1 214 ? -6.304  -3.413  1.768   1.00 98.76 214 A 1 
ATOM   1709 C  CA  . HIS A 1 214 ? -5.077  -3.593  0.999   1.00 98.65 214 A 1 
ATOM   1710 C  C   . HIS A 1 214 ? -5.206  -3.005  -0.417  1.00 98.52 214 A 1 
ATOM   1711 O  O   . HIS A 1 214 ? -4.410  -2.162  -0.814  1.00 97.93 214 A 1 
ATOM   1712 C  CB  . HIS A 1 214 ? -4.685  -5.078  0.993   1.00 98.35 214 A 1 
ATOM   1713 C  CG  . HIS A 1 214 ? -3.328  -5.281  0.383   1.00 98.15 214 A 1 
ATOM   1714 N  ND1 . HIS A 1 214 ? -2.140  -4.747  0.848   1.00 96.51 214 A 1 
ATOM   1715 C  CD2 . HIS A 1 214 ? -3.045  -5.960  -0.776  1.00 96.52 214 A 1 
ATOM   1716 C  CE1 . HIS A 1 214 ? -1.172  -5.096  -0.006  1.00 96.45 214 A 1 
ATOM   1717 N  NE2 . HIS A 1 214 ? -1.685  -5.829  -0.999  1.00 96.49 214 A 1 
ATOM   1718 N  N   . ILE A 1 215 ? -6.265  -3.370  -1.126  1.00 98.78 215 A 1 
ATOM   1719 C  CA  . ILE A 1 215 ? -6.510  -2.973  -2.522  1.00 98.72 215 A 1 
ATOM   1720 C  C   . ILE A 1 215 ? -7.659  -1.957  -2.575  1.00 98.75 215 A 1 
ATOM   1721 O  O   . ILE A 1 215 ? -8.806  -2.283  -2.267  1.00 98.59 215 A 1 
ATOM   1722 C  CB  . ILE A 1 215 ? -6.784  -4.204  -3.413  1.00 98.56 215 A 1 
ATOM   1723 C  CG1 . ILE A 1 215 ? -5.761  -5.342  -3.150  1.00 97.80 215 A 1 
ATOM   1724 C  CG2 . ILE A 1 215 ? -6.768  -3.772  -4.890  1.00 97.58 215 A 1 
ATOM   1725 C  CD1 . ILE A 1 215 ? -5.976  -6.607  -3.997  1.00 96.79 215 A 1 
ATOM   1726 N  N   . CYS A 1 216 ? -7.371  -0.729  -3.000  1.00 98.47 216 A 1 
ATOM   1727 C  CA  . CYS A 1 216 ? -8.381  0.284   -3.266  1.00 98.31 216 A 1 
ATOM   1728 C  C   . CYS A 1 216 ? -9.193  -0.049  -4.534  1.00 98.44 216 A 1 
ATOM   1729 O  O   . CYS A 1 216 ? -8.656  -0.662  -5.461  1.00 97.71 216 A 1 
ATOM   1730 C  CB  . CYS A 1 216 ? -7.700  1.653   -3.418  1.00 96.86 216 A 1 
ATOM   1731 S  SG  . CYS A 1 216 ? -7.842  2.821   -2.038  1.00 91.29 216 A 1 
ATOM   1732 N  N   . PRO A 1 217 ? -10.458 0.403   -4.654  1.00 98.44 217 A 1 
ATOM   1733 C  CA  . PRO A 1 217 ? -11.159 0.408   -5.926  1.00 98.32 217 A 1 
ATOM   1734 C  C   . PRO A 1 217 ? -10.486 1.355   -6.931  1.00 98.20 217 A 1 
ATOM   1735 O  O   . PRO A 1 217 ? -9.791  2.303   -6.552  1.00 97.21 217 A 1 
ATOM   1736 C  CB  . PRO A 1 217 ? -12.592 0.836   -5.608  1.00 97.64 217 A 1 
ATOM   1737 C  CG  . PRO A 1 217 ? -12.411 1.740   -4.385  1.00 95.73 217 A 1 
ATOM   1738 C  CD  . PRO A 1 217 ? -11.244 1.087   -3.644  1.00 98.03 217 A 1 
ATOM   1739 N  N   . GLY A 1 218 ? -10.719 1.111   -8.221  1.00 97.76 218 A 1 
ATOM   1740 C  CA  . GLY A 1 218 ? -10.088 1.800   -9.330  1.00 97.59 218 A 1 
ATOM   1741 C  C   . GLY A 1 218 ? -8.981  0.976   -9.996  1.00 97.64 218 A 1 
ATOM   1742 O  O   . GLY A 1 218 ? -8.850  -0.226  -9.777  1.00 96.24 218 A 1 
ATOM   1743 N  N   . VAL A 1 219 ? -8.180  1.645   -10.820 1.00 97.31 219 A 1 
ATOM   1744 C  CA  . VAL A 1 219 ? -7.137  1.009   -11.641 1.00 97.00 219 A 1 
ATOM   1745 C  C   . VAL A 1 219 ? -5.744  1.129   -11.014 1.00 97.29 219 A 1 
ATOM   1746 O  O   . VAL A 1 219 ? -5.494  1.982   -10.163 1.00 96.42 219 A 1 
ATOM   1747 C  CB  . VAL A 1 219 ? -7.151  1.547   -13.084 1.00 95.69 219 A 1 
ATOM   1748 C  CG1 . VAL A 1 219 ? -8.505  1.330   -13.753 1.00 91.42 219 A 1 
ATOM   1749 C  CG2 . VAL A 1 219 ? -6.778  3.034   -13.154 1.00 91.97 219 A 1 
ATOM   1750 N  N   . ALA A 1 220 ? -4.807  0.299   -11.490 1.00 96.82 220 A 1 
ATOM   1751 C  CA  . ALA A 1 220 ? -3.378  0.578   -11.379 1.00 96.31 220 A 1 
ATOM   1752 C  C   . ALA A 1 220 ? -2.898  1.276   -12.658 1.00 96.06 220 A 1 
ATOM   1753 O  O   . ALA A 1 220 ? -2.984  0.703   -13.738 1.00 93.92 220 A 1 
ATOM   1754 C  CB  . ALA A 1 220 ? -2.622  -0.727  -11.134 1.00 95.15 220 A 1 
ATOM   1755 N  N   . GLU A 1 221 ? -2.353  2.483   -12.557 1.00 95.16 221 A 1 
ATOM   1756 C  CA  . GLU A 1 221 ? -1.985  3.358   -13.680 1.00 94.02 221 A 1 
ATOM   1757 C  C   . GLU A 1 221 ? -0.468  3.504   -13.885 1.00 92.03 221 A 1 
ATOM   1758 O  O   . GLU A 1 221 ? 0.001   4.398   -14.587 1.00 88.27 221 A 1 
ATOM   1759 C  CB  . GLU A 1 221 ? -2.699  4.716   -13.520 1.00 93.37 221 A 1 
ATOM   1760 C  CG  . GLU A 1 221 ? -2.199  5.624   -12.374 1.00 92.68 221 A 1 
ATOM   1761 C  CD  . GLU A 1 221 ? -2.780  5.326   -10.980 1.00 94.60 221 A 1 
ATOM   1762 O  OE1 . GLU A 1 221 ? -2.894  6.268   -10.172 1.00 91.35 221 A 1 
ATOM   1763 O  OE2 . GLU A 1 221 ? -3.162  4.187   -10.660 1.00 92.89 221 A 1 
ATOM   1764 N  N   . ARG A 1 222 ? 0.342   2.611   -13.289 1.00 91.48 222 A 1 
ATOM   1765 C  CA  . ARG A 1 222 ? 1.805   2.747   -13.216 1.00 87.77 222 A 1 
ATOM   1766 C  C   . ARG A 1 222 ? 2.505   2.837   -14.576 1.00 85.63 222 A 1 
ATOM   1767 O  O   . ARG A 1 222 ? 3.444   3.618   -14.721 1.00 79.56 222 A 1 
ATOM   1768 C  CB  . ARG A 1 222 ? 2.364   1.580   -12.394 1.00 84.56 222 A 1 
ATOM   1769 C  CG  . ARG A 1 222 ? 3.856   1.754   -12.100 1.00 77.35 222 A 1 
ATOM   1770 C  CD  . ARG A 1 222 ? 4.458   0.543   -11.394 1.00 76.94 222 A 1 
ATOM   1771 N  NE  . ARG A 1 222 ? 3.845   0.278   -10.087 1.00 73.73 222 A 1 
ATOM   1772 C  CZ  . ARG A 1 222 ? 3.091   -0.745  -9.743  1.00 70.62 222 A 1 
ATOM   1773 N  NH1 . ARG A 1 222 ? 2.765   -1.694  -10.586 1.00 62.95 222 A 1 
ATOM   1774 N  NH2 . ARG A 1 222 ? 2.648   -0.850  -8.524  1.00 63.15 222 A 1 
ATOM   1775 N  N   . PHE A 1 223 ? 2.107   2.011   -15.547 1.00 84.01 223 A 1 
ATOM   1776 C  CA  . PHE A 1 223 ? 2.714   1.986   -16.893 1.00 80.00 223 A 1 
ATOM   1777 C  C   . PHE A 1 223 ? 1.687   2.228   -17.990 1.00 80.58 223 A 1 
ATOM   1778 O  O   . PHE A 1 223 ? 1.899   3.046   -18.877 1.00 74.49 223 A 1 
ATOM   1779 C  CB  . PHE A 1 223 ? 3.432   0.652   -17.111 1.00 75.45 223 A 1 
ATOM   1780 C  CG  . PHE A 1 223 ? 4.669   0.455   -16.260 1.00 70.70 223 A 1 
ATOM   1781 C  CD1 . PHE A 1 223 ? 5.804   1.254   -16.486 1.00 66.09 223 A 1 
ATOM   1782 C  CD2 . PHE A 1 223 ? 4.704   -0.533  -15.264 1.00 65.02 223 A 1 
ATOM   1783 C  CE1 . PHE A 1 223 ? 6.972   1.061   -15.725 1.00 59.94 223 A 1 
ATOM   1784 C  CE2 . PHE A 1 223 ? 5.866   -0.730  -14.496 1.00 60.10 223 A 1 
ATOM   1785 C  CZ  . PHE A 1 223 ? 7.005   0.066   -14.732 1.00 58.67 223 A 1 
ATOM   1786 N  N   . ASN A 1 224 ? 0.556   1.526   -17.899 1.00 86.57 224 A 1 
ATOM   1787 C  CA  . ASN A 1 224 ? -0.623  1.781   -18.710 1.00 86.51 224 A 1 
ATOM   1788 C  C   . ASN A 1 224 ? -1.794  1.913   -17.728 1.00 88.12 224 A 1 
ATOM   1789 O  O   . ASN A 1 224 ? -1.725  2.770   -16.839 1.00 83.74 224 A 1 
ATOM   1790 C  CB  . ASN A 1 224 ? -0.744  0.675   -19.777 1.00 81.88 224 A 1 
ATOM   1791 C  CG  . ASN A 1 224 ? -1.759  1.008   -20.856 1.00 74.28 224 A 1 
ATOM   1792 O  OD1 . ASN A 1 224 ? -2.269  2.099   -20.961 1.00 66.28 224 A 1 
ATOM   1793 N  ND2 . ASN A 1 224 ? -2.071  0.074   -21.716 1.00 65.69 224 A 1 
ATOM   1794 N  N   . TYR A 1 225 ? -2.800  1.057   -17.818 1.00 91.10 225 A 1 
ATOM   1795 C  CA  . TYR A 1 225 ? -3.786  0.895   -16.759 1.00 92.01 225 A 1 
ATOM   1796 C  C   . TYR A 1 225 ? -4.255  -0.555  -16.714 1.00 92.84 225 A 1 
ATOM   1797 O  O   . TYR A 1 225 ? -4.219  -1.270  -17.719 1.00 91.37 225 A 1 
ATOM   1798 C  CB  . TYR A 1 225 ? -4.960  1.873   -16.964 1.00 89.96 225 A 1 
ATOM   1799 C  CG  . TYR A 1 225 ? -5.667  1.716   -18.286 1.00 88.30 225 A 1 
ATOM   1800 C  CD1 . TYR A 1 225 ? -5.298  2.510   -19.399 1.00 84.10 225 A 1 
ATOM   1801 C  CD2 . TYR A 1 225 ? -6.698  0.766   -18.443 1.00 83.96 225 A 1 
ATOM   1802 C  CE1 . TYR A 1 225 ? -5.935  2.365   -20.633 1.00 80.18 225 A 1 
ATOM   1803 C  CE2 . TYR A 1 225 ? -7.353  0.609   -19.679 1.00 79.93 225 A 1 
ATOM   1804 C  CZ  . TYR A 1 225 ? -6.968  1.414   -20.767 1.00 78.23 225 A 1 
ATOM   1805 O  OH  . TYR A 1 225 ? -7.602  1.260   -21.976 1.00 75.31 225 A 1 
ATOM   1806 N  N   . SER A 1 226 ? -4.672  -0.995  -15.525 1.00 94.62 226 A 1 
ATOM   1807 C  CA  . SER A 1 226 ? -5.289  -2.305  -15.344 1.00 94.76 226 A 1 
ATOM   1808 C  C   . SER A 1 226 ? -6.281  -2.260  -14.189 1.00 95.72 226 A 1 
ATOM   1809 O  O   . SER A 1 226 ? -5.963  -1.729  -13.124 1.00 94.89 226 A 1 
ATOM   1810 C  CB  . SER A 1 226 ? -4.228  -3.385  -15.088 1.00 92.24 226 A 1 
ATOM   1811 O  OG  . SER A 1 226 ? -3.424  -3.072  -13.970 1.00 83.88 226 A 1 
ATOM   1812 N  N   . ASP A 1 227 ? -7.458  -2.858  -14.384 1.00 95.71 227 A 1 
ATOM   1813 C  CA  . ASP A 1 227 ? -8.416  -3.062  -13.305 1.00 95.91 227 A 1 
ATOM   1814 C  C   . ASP A 1 227 ? -7.813  -3.961  -12.222 1.00 96.70 227 A 1 
ATOM   1815 O  O   . ASP A 1 227 ? -7.045  -4.881  -12.516 1.00 95.89 227 A 1 
ATOM   1816 C  CB  . ASP A 1 227 ? -9.714  -3.661  -13.847 1.00 94.47 227 A 1 
ATOM   1817 C  CG  . ASP A 1 227 ? -10.384 -2.699  -14.838 1.00 90.08 227 A 1 
ATOM   1818 O  OD1 . ASP A 1 227 ? -10.587 -1.530  -14.457 1.00 85.09 227 A 1 
ATOM   1819 O  OD2 . ASP A 1 227 ? -10.649 -3.145  -15.975 1.00 84.63 227 A 1 
ATOM   1820 N  N   . GLN A 1 228 ? -8.161  -3.685  -10.974 1.00 97.38 228 A 1 
ATOM   1821 C  CA  . GLN A 1 228 ? -7.660  -4.430  -9.821  1.00 97.55 228 A 1 
ATOM   1822 C  C   . GLN A 1 228 ? -8.755  -5.287  -9.179  1.00 98.02 228 A 1 
ATOM   1823 O  O   . GLN A 1 228 ? -8.491  -6.407  -8.758  1.00 97.43 228 A 1 
ATOM   1824 C  CB  . GLN A 1 228 ? -7.055  -3.464  -8.795  1.00 97.07 228 A 1 
ATOM   1825 C  CG  . GLN A 1 228 ? -5.869  -2.651  -9.331  1.00 95.87 228 A 1 
ATOM   1826 C  CD  . GLN A 1 228 ? -4.752  -3.561  -9.861  1.00 95.94 228 A 1 
ATOM   1827 O  OE1 . GLN A 1 228 ? -4.079  -4.252  -9.122  1.00 88.58 228 A 1 
ATOM   1828 N  NE2 . GLN A 1 228 ? -4.553  -3.610  -11.153 1.00 88.54 228 A 1 
ATOM   1829 N  N   . LEU A 1 229 ? -9.978  -4.780  -9.125  1.00 98.25 229 A 1 
ATOM   1830 C  CA  . LEU A 1 229 ? -11.127 -5.489  -8.568  1.00 98.29 229 A 1 
ATOM   1831 C  C   . LEU A 1 229 ? -12.046 -5.985  -9.693  1.00 98.01 229 A 1 
ATOM   1832 O  O   . LEU A 1 229 ? -12.113 -5.378  -10.763 1.00 97.39 229 A 1 
ATOM   1833 C  CB  . LEU A 1 229 ? -11.867 -4.590  -7.568  1.00 98.37 229 A 1 
ATOM   1834 C  CG  . LEU A 1 229 ? -10.999 -3.986  -6.445  1.00 98.08 229 A 1 
ATOM   1835 C  CD1 . LEU A 1 229 ? -11.886 -3.237  -5.458  1.00 97.95 229 A 1 
ATOM   1836 C  CD2 . LEU A 1 229 ? -10.214 -5.049  -5.671  1.00 97.86 229 A 1 
ATOM   1837 N  N   . TYR A 1 230 ? -12.775 -7.076  -9.437  1.00 98.25 230 A 1 
ATOM   1838 C  CA  . TYR A 1 230 ? -13.836 -7.503  -10.343 1.00 98.13 230 A 1 
ATOM   1839 C  C   . TYR A 1 230 ? -14.897 -6.398  -10.493 1.00 98.02 230 A 1 
ATOM   1840 O  O   . TYR A 1 230 ? -15.202 -5.725  -9.511  1.00 97.73 230 A 1 
ATOM   1841 C  CB  . TYR A 1 230 ? -14.495 -8.780  -9.824  1.00 97.97 230 A 1 
ATOM   1842 C  CG  . TYR A 1 230 ? -13.663 -10.028 -9.986  1.00 97.98 230 A 1 
ATOM   1843 C  CD1 . TYR A 1 230 ? -13.385 -10.534 -11.271 1.00 97.39 230 A 1 
ATOM   1844 C  CD2 . TYR A 1 230 ? -13.194 -10.721 -8.850  1.00 97.43 230 A 1 
ATOM   1845 C  CE1 . TYR A 1 230 ? -12.651 -11.717 -11.425 1.00 96.97 230 A 1 
ATOM   1846 C  CE2 . TYR A 1 230 ? -12.457 -11.908 -8.995  1.00 96.92 230 A 1 
ATOM   1847 C  CZ  . TYR A 1 230 ? -12.193 -12.403 -10.286 1.00 97.07 230 A 1 
ATOM   1848 O  OH  . TYR A 1 230 ? -11.477 -13.562 -10.430 1.00 95.93 230 A 1 
ATOM   1849 N  N   . PRO A 1 231 ? -15.514 -6.240  -11.688 1.00 97.05 231 A 1 
ATOM   1850 C  CA  . PRO A 1 231 ? -16.483 -5.177  -11.959 1.00 95.99 231 A 1 
ATOM   1851 C  C   . PRO A 1 231 ? -17.624 -5.105  -10.936 1.00 96.11 231 A 1 
ATOM   1852 O  O   . PRO A 1 231 ? -17.943 -4.029  -10.431 1.00 95.25 231 A 1 
ATOM   1853 C  CB  . PRO A 1 231 ? -17.008 -5.453  -13.365 1.00 94.37 231 A 1 
ATOM   1854 C  CG  . PRO A 1 231 ? -15.858 -6.186  -14.044 1.00 92.09 231 A 1 
ATOM   1855 C  CD  . PRO A 1 231 ? -15.236 -6.992  -12.902 1.00 95.36 231 A 1 
ATOM   1856 N  N   . GLN A 1 232 ? -18.205 -6.257  -10.578 1.00 96.77 232 A 1 
ATOM   1857 C  CA  . GLN A 1 232 ? -19.322 -6.338  -9.641  1.00 96.47 232 A 1 
ATOM   1858 C  C   . GLN A 1 232 ? -18.962 -5.931  -8.200  1.00 96.93 232 A 1 
ATOM   1859 O  O   . GLN A 1 232 ? -19.859 -5.631  -7.411  1.00 96.30 232 A 1 
ATOM   1860 C  CB  . GLN A 1 232 ? -19.958 -7.738  -9.687  1.00 94.78 232 A 1 
ATOM   1861 C  CG  . GLN A 1 232 ? -19.136 -8.908  -9.102  1.00 90.60 232 A 1 
ATOM   1862 C  CD  . GLN A 1 232 ? -18.144 -9.555  -10.068 1.00 92.24 232 A 1 
ATOM   1863 O  OE1 . GLN A 1 232 ? -17.640 -8.951  -11.002 1.00 85.72 232 A 1 
ATOM   1864 N  NE2 . GLN A 1 232 ? -17.829 -10.813 -9.865  1.00 84.13 232 A 1 
ATOM   1865 N  N   . TYR A 1 233 ? -17.677 -5.918  -7.838  1.00 98.01 233 A 1 
ATOM   1866 C  CA  . TYR A 1 233 ? -17.211 -5.487  -6.521  1.00 98.28 233 A 1 
ATOM   1867 C  C   . TYR A 1 233 ? -16.684 -4.062  -6.532  1.00 98.33 233 A 1 
ATOM   1868 O  O   . TYR A 1 233 ? -16.932 -3.326  -5.578  1.00 98.26 233 A 1 
ATOM   1869 C  CB  . TYR A 1 233 ? -16.140 -6.448  -5.993  1.00 98.29 233 A 1 
ATOM   1870 C  CG  . TYR A 1 233 ? -16.532 -7.909  -5.978  1.00 98.38 233 A 1 
ATOM   1871 C  CD1 . TYR A 1 233 ? -17.809 -8.315  -5.554  1.00 98.05 233 A 1 
ATOM   1872 C  CD2 . TYR A 1 233 ? -15.600 -8.869  -6.403  1.00 98.08 233 A 1 
ATOM   1873 C  CE1 . TYR A 1 233 ? -18.166 -9.674  -5.581  1.00 97.84 233 A 1 
ATOM   1874 C  CE2 . TYR A 1 233 ? -15.943 -10.230 -6.430  1.00 97.84 233 A 1 
ATOM   1875 C  CZ  . TYR A 1 233 ? -17.233 -10.626 -6.029  1.00 97.95 233 A 1 
ATOM   1876 O  OH  . TYR A 1 233 ? -17.576 -11.941 -6.087  1.00 97.39 233 A 1 
ATOM   1877 N  N   . ASN A 1 234 ? -15.994 -3.653  -7.593  1.00 98.45 234 A 1 
ATOM   1878 C  CA  . ASN A 1 234 ? -15.353 -2.347  -7.690  1.00 98.50 234 A 1 
ATOM   1879 C  C   . ASN A 1 234 ? -16.347 -1.203  -7.451  1.00 98.59 234 A 1 
ATOM   1880 O  O   . ASN A 1 234 ? -16.198 -0.434  -6.497  1.00 98.52 234 A 1 
ATOM   1881 C  CB  . ASN A 1 234 ? -14.671 -2.221  -9.058  1.00 98.37 234 A 1 
ATOM   1882 C  CG  . ASN A 1 234 ? -13.895 -0.919  -9.133  1.00 98.31 234 A 1 
ATOM   1883 O  OD1 . ASN A 1 234 ? -12.792 -0.809  -8.623  1.00 95.58 234 A 1 
ATOM   1884 N  ND2 . ASN A 1 234 ? -14.467 0.118   -9.711  1.00 95.40 234 A 1 
ATOM   1885 N  N   . ASP A 1 235 ? -17.377 -1.119  -8.281  1.00 98.17 235 A 1 
ATOM   1886 C  CA  . ASP A 1 235 ? -18.337 -0.012  -8.233  1.00 97.93 235 A 1 
ATOM   1887 C  C   . ASP A 1 235 ? -19.210 -0.091  -6.969  1.00 98.13 235 A 1 
ATOM   1888 O  O   . ASP A 1 235 ? -19.476 0.932   -6.337  1.00 97.80 235 A 1 
ATOM   1889 C  CB  . ASP A 1 235 ? -19.175 0.003   -9.512  1.00 97.10 235 A 1 
ATOM   1890 C  CG  . ASP A 1 235 ? -18.388 0.452   -10.756 1.00 96.08 235 A 1 
ATOM   1891 O  OD1 . ASP A 1 235 ? -17.149 0.597   -10.680 1.00 94.54 235 A 1 
ATOM   1892 O  OD2 . ASP A 1 235 ? -19.048 0.702   -11.781 1.00 93.64 235 A 1 
ATOM   1893 N  N   . ARG A 1 236 ? -19.575 -1.303  -6.525  1.00 98.25 236 A 1 
ATOM   1894 C  CA  . ARG A 1 236 ? -20.280 -1.511  -5.255  1.00 98.45 236 A 1 
ATOM   1895 C  C   . ARG A 1 236 ? -19.443 -1.052  -4.055  1.00 98.52 236 A 1 
ATOM   1896 O  O   . ARG A 1 236 ? -20.005 -0.500  -3.101  1.00 98.48 236 A 1 
ATOM   1897 C  CB  . ARG A 1 236 ? -20.698 -2.985  -5.120  1.00 98.26 236 A 1 
ATOM   1898 C  CG  . ARG A 1 236 ? -21.586 -3.232  -3.889  1.00 97.12 236 A 1 
ATOM   1899 C  CD  . ARG A 1 236 ? -22.034 -4.694  -3.826  1.00 95.56 236 A 1 
ATOM   1900 N  NE  . ARG A 1 236 ? -22.885 -4.975  -2.640  1.00 93.66 236 A 1 
ATOM   1901 C  CZ  . ARG A 1 236 ? -23.328 -6.158  -2.246  1.00 92.09 236 A 1 
ATOM   1902 N  NH1 . ARG A 1 236 ? -23.063 -7.248  -2.913  1.00 89.34 236 A 1 
ATOM   1903 N  NH2 . ARG A 1 236 ? -24.045 -6.276  -1.169  1.00 87.53 236 A 1 
ATOM   1904 N  N   . LEU A 1 237 ? -18.125 -1.243  -4.081  1.00 98.63 237 A 1 
ATOM   1905 C  CA  . LEU A 1 237 ? -17.240 -0.767  -3.021  1.00 98.70 237 A 1 
ATOM   1906 C  C   . LEU A 1 237 ? -17.140 0.764   -3.024  1.00 98.78 237 A 1 
ATOM   1907 O  O   . LEU A 1 237 ? -17.239 1.376   -1.962  1.00 98.74 237 A 1 
ATOM   1908 C  CB  . LEU A 1 237 ? -15.871 -1.446  -3.168  1.00 98.72 237 A 1 
ATOM   1909 C  CG  . LEU A 1 237 ? -14.850 -1.045  -2.083  1.00 98.47 237 A 1 
ATOM   1910 C  CD1 . LEU A 1 237 ? -15.322 -1.392  -0.674  1.00 98.20 237 A 1 
ATOM   1911 C  CD2 . LEU A 1 237 ? -13.535 -1.773  -2.340  1.00 98.15 237 A 1 
ATOM   1912 N  N   . VAL A 1 238 ? -17.036 1.399   -4.206  1.00 98.72 238 A 1 
ATOM   1913 C  CA  . VAL A 1 238 ? -17.079 2.863   -4.334  1.00 98.77 238 A 1 
ATOM   1914 C  C   . VAL A 1 238 ? -18.384 3.414   -3.758  1.00 98.70 238 A 1 
ATOM   1915 O  O   . VAL A 1 238 ? -18.349 4.320   -2.927  1.00 98.62 238 A 1 
ATOM   1916 C  CB  . VAL A 1 238 ? -16.907 3.310   -5.808  1.00 98.52 238 A 1 
ATOM   1917 C  CG1 . VAL A 1 238 ? -17.062 4.832   -5.962  1.00 98.10 238 A 1 
ATOM   1918 C  CG2 . VAL A 1 238 ? -15.520 2.945   -6.338  1.00 98.15 238 A 1 
ATOM   1919 N  N   . ASP A 1 239 ? -19.520 2.826   -4.132  1.00 98.53 239 A 1 
ATOM   1920 C  CA  . ASP A 1 239 ? -20.832 3.209   -3.605  1.00 98.30 239 A 1 
ATOM   1921 C  C   . ASP A 1 239 ? -20.906 3.050   -2.083  1.00 98.56 239 A 1 
ATOM   1922 O  O   . ASP A 1 239 ? -21.332 3.975   -1.391  1.00 98.30 239 A 1 
ATOM   1923 C  CB  . ASP A 1 239 ? -21.944 2.356   -4.243  1.00 97.50 239 A 1 
ATOM   1924 C  CG  . ASP A 1 239 ? -22.353 2.831   -5.629  1.00 95.17 239 A 1 
ATOM   1925 O  OD1 . ASP A 1 239 ? -22.139 4.025   -5.937  1.00 92.92 239 A 1 
ATOM   1926 O  OD2 . ASP A 1 239 ? -22.973 2.052   -6.381  1.00 91.61 239 A 1 
ATOM   1927 N  N   . SER A 1 240 ? -20.466 1.897   -1.574  1.00 98.56 240 A 1 
ATOM   1928 C  CA  . SER A 1 240 ? -20.532 1.577   -0.145  1.00 98.56 240 A 1 
ATOM   1929 C  C   . SER A 1 240 ? -19.689 2.537   0.699   1.00 98.76 240 A 1 
ATOM   1930 O  O   . SER A 1 240 ? -20.125 2.947   1.767   1.00 98.53 240 A 1 
ATOM   1931 C  CB  . SER A 1 240 ? -20.061 0.140   0.113   1.00 98.11 240 A 1 
ATOM   1932 O  OG  . SER A 1 240 ? -20.866 -0.791  -0.594  1.00 91.31 240 A 1 
ATOM   1933 N  N   . LEU A 1 241 ? -18.515 2.935   0.216   1.00 98.77 241 A 1 
ATOM   1934 C  CA  . LEU A 1 241 ? -17.655 3.888   0.921   1.00 98.83 241 A 1 
ATOM   1935 C  C   . LEU A 1 241 ? -18.217 5.317   0.832   1.00 98.86 241 A 1 
ATOM   1936 O  O   . LEU A 1 241 ? -18.358 5.987   1.854   1.00 98.71 241 A 1 
ATOM   1937 C  CB  . LEU A 1 241 ? -16.229 3.798   0.345   1.00 98.82 241 A 1 
ATOM   1938 C  CG  . LEU A 1 241 ? -15.521 2.464   0.632   1.00 98.67 241 A 1 
ATOM   1939 C  CD1 . LEU A 1 241 ? -14.249 2.361   -0.209  1.00 98.49 241 A 1 
ATOM   1940 C  CD2 . LEU A 1 241 ? -15.124 2.319   2.105   1.00 98.29 241 A 1 
ATOM   1941 N  N   . ALA A 1 242 ? -18.586 5.780   -0.369  1.00 98.84 242 A 1 
ATOM   1942 C  CA  . ALA A 1 242 ? -19.077 7.145   -0.566  1.00 98.75 242 A 1 
ATOM   1943 C  C   . ALA A 1 242 ? -20.425 7.415   0.138   1.00 98.71 242 A 1 
ATOM   1944 O  O   . ALA A 1 242 ? -20.655 8.518   0.623   1.00 98.40 242 A 1 
ATOM   1945 C  CB  . ALA A 1 242 ? -19.162 7.411   -2.071  1.00 98.52 242 A 1 
ATOM   1946 N  N   . GLU A 1 243 ? -21.285 6.397   0.262   1.00 98.79 243 A 1 
ATOM   1947 C  CA  . GLU A 1 243 ? -22.582 6.484   0.952   1.00 98.66 243 A 1 
ATOM   1948 C  C   . GLU A 1 243 ? -22.437 6.921   2.411   1.00 98.61 243 A 1 
ATOM   1949 O  O   . GLU A 1 243 ? -23.302 7.616   2.939   1.00 98.26 243 A 1 
ATOM   1950 C  CB  . GLU A 1 243 ? -23.282 5.117   0.851   1.00 98.17 243 A 1 
ATOM   1951 C  CG  . GLU A 1 243 ? -24.705 5.078   1.456   1.00 93.49 243 A 1 
ATOM   1952 C  CD  . GLU A 1 243 ? -25.656 6.097   0.801   1.00 89.99 243 A 1 
ATOM   1953 O  OE1 . GLU A 1 243 ? -26.443 6.733   1.532   1.00 82.28 243 A 1 
ATOM   1954 O  OE2 . GLU A 1 243 ? -25.577 6.310   -0.432  1.00 84.27 243 A 1 
ATOM   1955 N  N   . TYR A 1 244 ? -21.312 6.579   3.053   1.00 98.75 244 A 1 
ATOM   1956 C  CA  . TYR A 1 244 ? -21.011 6.893   4.452   1.00 98.75 244 A 1 
ATOM   1957 C  C   . TYR A 1 244 ? -19.991 8.029   4.600   1.00 98.72 244 A 1 
ATOM   1958 O  O   . TYR A 1 244 ? -19.191 8.038   5.527   1.00 98.43 244 A 1 
ATOM   1959 C  CB  . TYR A 1 244 ? -20.622 5.612   5.193   1.00 98.77 244 A 1 
ATOM   1960 C  CG  . TYR A 1 244 ? -21.723 4.574   5.216   1.00 98.76 244 A 1 
ATOM   1961 C  CD1 . TYR A 1 244 ? -22.825 4.716   6.070   1.00 98.48 244 A 1 
ATOM   1962 C  CD2 . TYR A 1 244 ? -21.651 3.468   4.353   1.00 98.51 244 A 1 
ATOM   1963 C  CE1 . TYR A 1 244 ? -23.861 3.761   6.067   1.00 98.17 244 A 1 
ATOM   1964 C  CE2 . TYR A 1 244 ? -22.683 2.506   4.335   1.00 98.20 244 A 1 
ATOM   1965 C  CZ  . TYR A 1 244 ? -23.788 2.664   5.190   1.00 98.25 244 A 1 
ATOM   1966 O  OH  . TYR A 1 244 ? -24.797 1.742   5.163   1.00 97.40 244 A 1 
ATOM   1967 N  N   . ASN A 1 245 ? -20.025 9.028   3.706   1.00 98.69 245 A 1 
ATOM   1968 C  CA  . ASN A 1 245 ? -19.124 10.192  3.752   1.00 98.53 245 A 1 
ATOM   1969 C  C   . ASN A 1 245 ? -19.250 11.057  5.021   1.00 98.36 245 A 1 
ATOM   1970 O  O   . ASN A 1 245 ? -18.348 11.824  5.341   1.00 97.42 245 A 1 
ATOM   1971 C  CB  . ASN A 1 245 ? -19.369 11.046  2.499   1.00 98.07 245 A 1 
ATOM   1972 C  CG  . ASN A 1 245 ? -20.639 11.878  2.579   1.00 97.46 245 A 1 
ATOM   1973 O  OD1 . ASN A 1 245 ? -21.731 11.416  2.825   1.00 93.21 245 A 1 
ATOM   1974 N  ND2 . ASN A 1 245 ? -20.528 13.170  2.392   1.00 91.99 245 A 1 
ATOM   1975 N  N   . ASP A 1 246 ? -20.363 10.944  5.746   1.00 98.46 246 A 1 
ATOM   1976 C  CA  . ASP A 1 246 ? -20.616 11.567  7.036   1.00 98.18 246 A 1 
ATOM   1977 C  C   . ASP A 1 246 ? -19.965 10.811  8.208   1.00 98.15 246 A 1 
ATOM   1978 O  O   . ASP A 1 246 ? -19.749 11.394  9.272   1.00 97.27 246 A 1 
ATOM   1979 C  CB  . ASP A 1 246 ? -22.134 11.695  7.235   1.00 97.64 246 A 1 
ATOM   1980 C  CG  . ASP A 1 246 ? -22.885 10.348  7.180   1.00 97.01 246 A 1 
ATOM   1981 O  OD1 . ASP A 1 246 ? -22.634 9.544   6.249   1.00 95.61 246 A 1 
ATOM   1982 O  OD2 . ASP A 1 246 ? -23.770 10.112  8.029   1.00 94.77 246 A 1 
ATOM   1983 N  N   . VAL A 1 247 ? -19.627 9.542   8.008   1.00 98.56 247 A 1 
ATOM   1984 C  CA  . VAL A 1 247 ? -18.985 8.660   8.997   1.00 98.68 247 A 1 
ATOM   1985 C  C   . VAL A 1 247 ? -17.481 8.522   8.737   1.00 98.63 247 A 1 
ATOM   1986 O  O   . VAL A 1 247 ? -16.680 8.588   9.668   1.00 98.50 247 A 1 
ATOM   1987 C  CB  . VAL A 1 247 ? -19.655 7.269   8.996   1.00 98.62 247 A 1 
ATOM   1988 C  CG1 . VAL A 1 247 ? -19.031 6.318   10.013  1.00 98.29 247 A 1 
ATOM   1989 C  CG2 . VAL A 1 247 ? -21.156 7.375   9.314   1.00 98.26 247 A 1 
ATOM   1990 N  N   . ILE A 1 248 ? -17.078 8.354   7.474   1.00 98.70 248 A 1 
ATOM   1991 C  CA  . ILE A 1 248 ? -15.707 8.019   7.082   1.00 98.74 248 A 1 
ATOM   1992 C  C   . ILE A 1 248 ? -14.858 9.288   6.938   1.00 98.65 248 A 1 
ATOM   1993 O  O   . ILE A 1 248 ? -15.098 10.117  6.066   1.00 98.37 248 A 1 
ATOM   1994 C  CB  . ILE A 1 248 ? -15.700 7.153   5.804   1.00 98.81 248 A 1 
ATOM   1995 C  CG1 . ILE A 1 248 ? -16.453 5.816   6.041   1.00 98.65 248 A 1 
ATOM   1996 C  CG2 . ILE A 1 248 ? -14.251 6.870   5.360   1.00 98.67 248 A 1 
ATOM   1997 C  CD1 . ILE A 1 248 ? -16.680 4.991   4.766   1.00 98.48 248 A 1 
ATOM   1998 N  N   . LEU A 1 249 ? -13.812 9.396   7.761   1.00 98.65 249 A 1 
ATOM   1999 C  CA  . LEU A 1 249 ? -12.828 10.490  7.671   1.00 98.45 249 A 1 
ATOM   2000 C  C   . LEU A 1 249 ? -11.866 10.335  6.490   1.00 98.43 249 A 1 
ATOM   2001 O  O   . LEU A 1 249 ? -11.353 11.322  5.973   1.00 97.79 249 A 1 
ATOM   2002 C  CB  . LEU A 1 249 ? -12.018 10.571  8.974   1.00 97.89 249 A 1 
ATOM   2003 C  CG  . LEU A 1 249 ? -12.828 10.748  10.271  1.00 96.39 249 A 1 
ATOM   2004 C  CD1 . LEU A 1 249 ? -11.858 10.985  11.425  1.00 95.04 249 A 1 
ATOM   2005 C  CD2 . LEU A 1 249 ? -13.792 11.924  10.200  1.00 94.75 249 A 1 
ATOM   2006 N  N   . GLY A 1 250 ? -11.604 9.091   6.093   1.00 98.73 250 A 1 
ATOM   2007 C  CA  . GLY A 1 250 ? -10.697 8.735   5.002   1.00 98.71 250 A 1 
ATOM   2008 C  C   . GLY A 1 250 ? -10.520 7.224   4.901   1.00 98.86 250 A 1 
ATOM   2009 O  O   . GLY A 1 250 ? -10.822 6.476   5.834   1.00 98.80 250 A 1 
ATOM   2010 N  N   . VAL A 1 251 ? -9.992  6.791   3.753   1.00 98.92 251 A 1 
ATOM   2011 C  CA  . VAL A 1 251 ? -9.667  5.394   3.448   1.00 98.96 251 A 1 
ATOM   2012 C  C   . VAL A 1 251 ? -8.166  5.277   3.219   1.00 98.95 251 A 1 
ATOM   2013 O  O   . VAL A 1 251 ? -7.580  6.116   2.536   1.00 98.82 251 A 1 
ATOM   2014 C  CB  . VAL A 1 251 ? -10.468 4.899   2.232   1.00 98.87 251 A 1 
ATOM   2015 C  CG1 . VAL A 1 251 ? -10.194 3.422   1.933   1.00 98.62 251 A 1 
ATOM   2016 C  CG2 . VAL A 1 251 ? -11.975 5.065   2.425   1.00 98.62 251 A 1 
ATOM   2017 N  N   . LEU A 1 252 ? -7.530  4.251   3.779   1.00 98.97 252 A 1 
ATOM   2018 C  CA  . LEU A 1 252 ? -6.110  3.955   3.590   1.00 98.88 252 A 1 
ATOM   2019 C  C   . LEU A 1 252 ? -5.946  2.659   2.802   1.00 98.82 252 A 1 
ATOM   2020 O  O   . LEU A 1 252 ? -6.540  1.641   3.164   1.00 98.59 252 A 1 
ATOM   2021 C  CB  . LEU A 1 252 ? -5.398  3.869   4.947   1.00 98.72 252 A 1 
ATOM   2022 C  CG  . LEU A 1 252 ? -5.540  5.096   5.858   1.00 96.75 252 A 1 
ATOM   2023 C  CD1 . LEU A 1 252 ? -4.677  4.910   7.089   1.00 90.85 252 A 1 
ATOM   2024 C  CD2 . LEU A 1 252 ? -5.106  6.398   5.187   1.00 90.95 252 A 1 
ATOM   2025 N  N   . CYS A 1 253 ? -5.121  2.703   1.745   1.00 98.72 253 A 1 
ATOM   2026 C  CA  . CYS A 1 253 ? -4.823  1.555   0.903   1.00 98.75 253 A 1 
ATOM   2027 C  C   . CYS A 1 253 ? -3.310  1.410   0.665   1.00 98.64 253 A 1 
ATOM   2028 O  O   . CYS A 1 253 ? -2.549  2.371   0.808   1.00 97.87 253 A 1 
ATOM   2029 C  CB  . CYS A 1 253 ? -5.560  1.681   -0.438  1.00 98.16 253 A 1 
ATOM   2030 S  SG  . CYS A 1 253 ? -7.360  1.858   -0.371  1.00 96.55 253 A 1 
ATOM   2031 N  N   . GLY A 1 254 ? -2.895  0.213   0.257   1.00 98.35 254 A 1 
ATOM   2032 C  CA  . GLY A 1 254 ? -1.547  -0.119  -0.213  1.00 98.17 254 A 1 
ATOM   2033 C  C   . GLY A 1 254 ? -1.582  -0.702  -1.625  1.00 98.05 254 A 1 
ATOM   2034 O  O   . GLY A 1 254 ? -2.175  -0.109  -2.529  1.00 97.04 254 A 1 
ATOM   2035 N  N   . HIS A 1 255 ? -0.971  -1.881  -1.811  1.00 97.40 255 A 1 
ATOM   2036 C  CA  . HIS A 1 255 ? -0.985  -2.742  -3.001  1.00 97.18 255 A 1 
ATOM   2037 C  C   . HIS A 1 255 ? -0.283  -2.189  -4.242  1.00 96.88 255 A 1 
ATOM   2038 O  O   . HIS A 1 255 ? 0.450   -2.911  -4.923  1.00 95.19 255 A 1 
ATOM   2039 C  CB  . HIS A 1 255 ? -2.434  -3.142  -3.312  1.00 96.56 255 A 1 
ATOM   2040 C  CG  . HIS A 1 255 ? -2.573  -4.052  -4.492  1.00 96.84 255 A 1 
ATOM   2041 N  ND1 . HIS A 1 255 ? -2.094  -5.339  -4.585  1.00 94.83 255 A 1 
ATOM   2042 C  CD2 . HIS A 1 255 ? -3.198  -3.771  -5.686  1.00 94.58 255 A 1 
ATOM   2043 C  CE1 . HIS A 1 255 ? -2.418  -5.816  -5.794  1.00 94.22 255 A 1 
ATOM   2044 N  NE2 . HIS A 1 255 ? -3.087  -4.897  -6.495  1.00 94.55 255 A 1 
ATOM   2045 N  N   . LEU A 1 256 ? -0.488  -0.918  -4.596  1.00 97.21 256 A 1 
ATOM   2046 C  CA  . LEU A 1 256 ? 0.064   -0.361  -5.828  1.00 96.41 256 A 1 
ATOM   2047 C  C   . LEU A 1 256 ? 1.551   -0.003  -5.735  1.00 95.26 256 A 1 
ATOM   2048 O  O   . LEU A 1 256 ? 2.176   0.195   -6.772  1.00 91.85 256 A 1 
ATOM   2049 C  CB  . LEU A 1 256 ? -0.774  0.838   -6.305  1.00 96.25 256 A 1 
ATOM   2050 C  CG  . LEU A 1 256 ? -2.239  0.517   -6.650  1.00 95.86 256 A 1 
ATOM   2051 C  CD1 . LEU A 1 256 ? -2.859  1.726   -7.347  1.00 94.97 256 A 1 
ATOM   2052 C  CD2 . LEU A 1 256 ? -2.403  -0.683  -7.580  1.00 94.78 256 A 1 
ATOM   2053 N  N   . HIS A 1 257 ? 2.116   0.087   -4.531  1.00 96.03 257 A 1 
ATOM   2054 C  CA  . HIS A 1 257 ? 3.496   0.544   -4.277  1.00 95.23 257 A 1 
ATOM   2055 C  C   . HIS A 1 257 ? 3.767   1.991   -4.723  1.00 94.72 257 A 1 
ATOM   2056 O  O   . HIS A 1 257 ? 4.911   2.419   -4.799  1.00 92.53 257 A 1 
ATOM   2057 C  CB  . HIS A 1 257 ? 4.505   -0.444  -4.881  1.00 94.72 257 A 1 
ATOM   2058 C  CG  . HIS A 1 257 ? 4.484   -1.832  -4.308  1.00 94.85 257 A 1 
ATOM   2059 N  ND1 . HIS A 1 257 ? 5.621   -2.568  -4.037  1.00 91.30 257 A 1 
ATOM   2060 C  CD2 . HIS A 1 257 ? 3.417   -2.590  -3.944  1.00 91.51 257 A 1 
ATOM   2061 C  CE1 . HIS A 1 257 ? 5.233   -3.730  -3.505  1.00 91.17 257 A 1 
ATOM   2062 N  NE2 . HIS A 1 257 ? 3.898   -3.780  -3.439  1.00 91.94 257 A 1 
ATOM   2063 N  N   . THR A 1 258 ? 2.719   2.744   -5.049  1.00 95.77 258 A 1 
ATOM   2064 C  CA  . THR A 1 258 ? 2.790   4.117   -5.539  1.00 95.79 258 A 1 
ATOM   2065 C  C   . THR A 1 258 ? 2.123   5.082   -4.564  1.00 96.47 258 A 1 
ATOM   2066 O  O   . THR A 1 258 ? 1.199   4.716   -3.846  1.00 95.85 258 A 1 
ATOM   2067 C  CB  . THR A 1 258 ? 2.155   4.243   -6.930  1.00 94.35 258 A 1 
ATOM   2068 O  OG1 . THR A 1 258 ? 0.869   3.662   -6.982  1.00 89.98 258 A 1 
ATOM   2069 C  CG2 . THR A 1 258 ? 3.009   3.557   -7.988  1.00 89.04 258 A 1 
ATOM   2070 N  N   . ASP A 1 259 ? 2.590   6.331   -4.559  1.00 97.07 259 A 1 
ATOM   2071 C  CA  . ASP A 1 259 ? 1.976   7.422   -3.801  1.00 97.42 259 A 1 
ATOM   2072 C  C   . ASP A 1 259 ? 0.925   8.105   -4.677  1.00 97.55 259 A 1 
ATOM   2073 O  O   . ASP A 1 259 ? 1.241   8.836   -5.615  1.00 97.14 259 A 1 
ATOM   2074 C  CB  . ASP A 1 259 ? 3.080   8.380   -3.343  1.00 97.27 259 A 1 
ATOM   2075 C  CG  . ASP A 1 259 ? 2.557   9.570   -2.553  1.00 97.19 259 A 1 
ATOM   2076 O  OD1 . ASP A 1 259 ? 1.337   9.705   -2.314  1.00 96.06 259 A 1 
ATOM   2077 O  OD2 . ASP A 1 259 ? 3.396   10.373  -2.093  1.00 95.71 259 A 1 
ATOM   2078 N  N   . THR A 1 260 ? -0.355  7.843   -4.397  1.00 98.06 260 A 1 
ATOM   2079 C  CA  . THR A 1 260 ? -1.467  8.451   -5.122  1.00 98.17 260 A 1 
ATOM   2080 C  C   . THR A 1 260 ? -2.731  8.505   -4.250  1.00 98.52 260 A 1 
ATOM   2081 O  O   . THR A 1 260 ? -2.707  8.178   -3.065  1.00 98.37 260 A 1 
ATOM   2082 C  CB  . THR A 1 260 ? -1.687  7.759   -6.481  1.00 97.58 260 A 1 
ATOM   2083 O  OG1 . THR A 1 260 ? -2.556  8.531   -7.279  1.00 94.28 260 A 1 
ATOM   2084 C  CG2 . THR A 1 260 ? -2.249  6.355   -6.388  1.00 95.05 260 A 1 
ATOM   2085 N  N   . PHE A 1 261 ? -3.839  8.955   -4.833  1.00 98.52 261 A 1 
ATOM   2086 C  CA  . PHE A 1 261 ? -5.135  9.071   -4.169  1.00 98.68 261 A 1 
ATOM   2087 C  C   . PHE A 1 261 ? -6.277  8.690   -5.107  1.00 98.69 261 A 1 
ATOM   2088 O  O   . PHE A 1 261 ? -6.099  8.592   -6.325  1.00 98.50 261 A 1 
ATOM   2089 C  CB  . PHE A 1 261 ? -5.298  10.485  -3.606  1.00 98.63 261 A 1 
ATOM   2090 C  CG  . PHE A 1 261 ? -5.272  11.586  -4.646  1.00 98.68 261 A 1 
ATOM   2091 C  CD1 . PHE A 1 261 ? -4.053  12.203  -5.016  1.00 98.39 261 A 1 
ATOM   2092 C  CD2 . PHE A 1 261 ? -6.467  12.030  -5.240  1.00 98.31 261 A 1 
ATOM   2093 C  CE1 . PHE A 1 261 ? -4.034  13.237  -5.961  1.00 98.00 261 A 1 
ATOM   2094 C  CE2 . PHE A 1 261 ? -6.456  13.071  -6.192  1.00 97.92 261 A 1 
ATOM   2095 C  CZ  . PHE A 1 261 ? -5.235  13.678  -6.550  1.00 97.98 261 A 1 
ATOM   2096 N  N   . ARG A 1 262 ? -7.469  8.484   -4.543  1.00 98.71 262 A 1 
ATOM   2097 C  CA  . ARG A 1 262 ? -8.719  8.287   -5.276  1.00 98.73 262 A 1 
ATOM   2098 C  C   . ARG A 1 262 ? -9.815  9.142   -4.660  1.00 98.72 262 A 1 
ATOM   2099 O  O   . ARG A 1 262 ? -9.968  9.175   -3.440  1.00 98.60 262 A 1 
ATOM   2100 C  CB  . ARG A 1 262 ? -9.149  6.803   -5.255  1.00 98.46 262 A 1 
ATOM   2101 C  CG  . ARG A 1 262 ? -8.121  5.818   -5.821  1.00 97.50 262 A 1 
ATOM   2102 C  CD  . ARG A 1 262 ? -7.888  6.007   -7.316  1.00 96.91 262 A 1 
ATOM   2103 N  NE  . ARG A 1 262 ? -6.912  5.053   -7.829  1.00 96.62 262 A 1 
ATOM   2104 C  CZ  . ARG A 1 262 ? -5.696  5.294   -8.290  1.00 96.86 262 A 1 
ATOM   2105 N  NH1 . ARG A 1 262 ? -5.129  6.473   -8.245  1.00 94.07 262 A 1 
ATOM   2106 N  NH2 . ARG A 1 262 ? -5.009  4.354   -8.817  1.00 94.31 262 A 1 
ATOM   2107 N  N   . ILE A 1 263 ? -10.602 9.810   -5.498  1.00 98.68 263 A 1 
ATOM   2108 C  CA  . ILE A 1 263 ? -11.814 10.522  -5.098  1.00 98.63 263 A 1 
ATOM   2109 C  C   . ILE A 1 263 ? -12.991 9.568   -5.322  1.00 98.58 263 A 1 
ATOM   2110 O  O   . ILE A 1 263 ? -13.445 9.391   -6.455  1.00 98.27 263 A 1 
ATOM   2111 C  CB  . ILE A 1 263 ? -11.966 11.858  -5.855  1.00 98.59 263 A 1 
ATOM   2112 C  CG1 . ILE A 1 263 ? -10.710 12.747  -5.684  1.00 98.21 263 A 1 
ATOM   2113 C  CG2 . ILE A 1 263 ? -13.228 12.590  -5.339  1.00 98.24 263 A 1 
ATOM   2114 C  CD1 . ILE A 1 263 ? -10.711 14.014  -6.553  1.00 97.24 263 A 1 
ATOM   2115 N  N   . LEU A 1 264 ? -13.453 8.927   -4.253  1.00 98.63 264 A 1 
ATOM   2116 C  CA  . LEU A 1 264 ? -14.572 7.993   -4.287  1.00 98.55 264 A 1 
ATOM   2117 C  C   . LEU A 1 264 ? -15.878 8.788   -4.209  1.00 98.44 264 A 1 
ATOM   2118 O  O   . LEU A 1 264 ? -16.094 9.505   -3.232  1.00 98.05 264 A 1 
ATOM   2119 C  CB  . LEU A 1 264 ? -14.464 6.997   -3.122  1.00 98.51 264 A 1 
ATOM   2120 C  CG  . LEU A 1 264 ? -13.117 6.278   -2.984  1.00 98.00 264 A 1 
ATOM   2121 C  CD1 . LEU A 1 264 ? -13.172 5.311   -1.801  1.00 97.25 264 A 1 
ATOM   2122 C  CD2 . LEU A 1 264 ? -12.749 5.468   -4.228  1.00 96.89 264 A 1 
ATOM   2123 N  N   . SER A 1 265 ? -16.749 8.677   -5.227  1.00 97.93 265 A 1 
ATOM   2124 C  CA  . SER A 1 265 ? -17.952 9.508   -5.338  1.00 97.44 265 A 1 
ATOM   2125 C  C   . SER A 1 265 ? -19.204 8.681   -5.622  1.00 97.61 265 A 1 
ATOM   2126 O  O   . SER A 1 265 ? -19.188 7.751   -6.427  1.00 96.88 265 A 1 
ATOM   2127 C  CB  . SER A 1 265 ? -17.779 10.581  -6.426  1.00 95.22 265 A 1 
ATOM   2128 O  OG  . SER A 1 265 ? -16.653 11.398  -6.163  1.00 80.19 265 A 1 
ATOM   2129 N  N   . LYS A 1 266 ? -20.335 9.076   -4.992  1.00 97.48 266 A 1 
ATOM   2130 C  CA  . LYS A 1 266 ? -21.685 8.624   -5.306  1.00 97.23 266 A 1 
ATOM   2131 C  C   . LYS A 1 266 ? -22.614 9.836   -5.298  1.00 97.14 266 A 1 
ATOM   2132 O  O   . LYS A 1 266 ? -23.049 10.300  -4.239  1.00 96.00 266 A 1 
ATOM   2133 C  CB  . LYS A 1 266 ? -22.116 7.540   -4.306  1.00 96.79 266 A 1 
ATOM   2134 C  CG  . LYS A 1 266 ? -23.500 6.957   -4.646  1.00 95.47 266 A 1 
ATOM   2135 C  CD  . LYS A 1 266 ? -23.897 5.917   -3.589  1.00 93.18 266 A 1 
ATOM   2136 C  CE  . LYS A 1 266 ? -25.279 5.345   -3.864  1.00 88.23 266 A 1 
ATOM   2137 N  NZ  . LYS A 1 266 ? -25.687 4.442   -2.762  1.00 81.45 266 A 1 
ATOM   2138 N  N   . GLY A 1 267 ? -22.875 10.398  -6.486  1.00 96.29 267 A 1 
ATOM   2139 C  CA  . GLY A 1 267 ? -23.532 11.693  -6.606  1.00 95.67 267 A 1 
ATOM   2140 C  C   . GLY A 1 267 ? -22.725 12.780  -5.883  1.00 96.27 267 A 1 
ATOM   2141 O  O   . GLY A 1 267 ? -21.543 12.967  -6.147  1.00 94.74 267 A 1 
ATOM   2142 N  N   . ASN A 1 268 ? -23.353 13.464  -4.927  1.00 96.73 268 A 1 
ATOM   2143 C  CA  . ASN A 1 268 ? -22.711 14.524  -4.143  1.00 96.64 268 A 1 
ATOM   2144 C  C   . ASN A 1 268 ? -21.910 13.999  -2.936  1.00 97.38 268 A 1 
ATOM   2145 O  O   . ASN A 1 268 ? -21.195 14.778  -2.302  1.00 96.14 268 A 1 
ATOM   2146 C  CB  . ASN A 1 268 ? -23.785 15.527  -3.698  1.00 94.93 268 A 1 
ATOM   2147 C  CG  . ASN A 1 268 ? -24.440 16.239  -4.874  1.00 84.91 268 A 1 
ATOM   2148 O  OD1 . ASN A 1 268 ? -23.943 16.272  -5.974  1.00 73.72 268 A 1 
ATOM   2149 N  ND2 . ASN A 1 268 ? -25.589 16.840  -4.654  1.00 74.71 268 A 1 
ATOM   2150 N  N   . LYS A 1 269 ? -22.033 12.716  -2.592  1.00 98.15 269 A 1 
ATOM   2151 C  CA  . LYS A 1 269 ? -21.314 12.100  -1.472  1.00 98.36 269 A 1 
ATOM   2152 C  C   . LYS A 1 269 ? -19.919 11.684  -1.931  1.00 98.45 269 A 1 
ATOM   2153 O  O   . LYS A 1 269 ? -19.791 10.973  -2.930  1.00 97.98 269 A 1 
ATOM   2154 C  CB  . LYS A 1 269 ? -22.098 10.912  -0.918  1.00 98.15 269 A 1 
ATOM   2155 C  CG  . LYS A 1 269 ? -23.457 11.302  -0.315  1.00 96.97 269 A 1 
ATOM   2156 C  CD  . LYS A 1 269 ? -24.109 10.072  0.320   1.00 94.77 269 A 1 
ATOM   2157 C  CE  . LYS A 1 269 ? -25.422 10.401  1.021   1.00 88.68 269 A 1 
ATOM   2158 N  NZ  . LYS A 1 269 ? -25.913 9.225   1.779   1.00 81.94 269 A 1 
ATOM   2159 N  N   . LYS A 1 270 ? -18.885 12.125  -1.210  1.00 98.51 270 A 1 
ATOM   2160 C  CA  . LYS A 1 270 ? -17.490 11.889  -1.580  1.00 98.52 270 A 1 
ATOM   2161 C  C   . LYS A 1 270 ? -16.653 11.496  -0.362  1.00 98.68 270 A 1 
ATOM   2162 O  O   . LYS A 1 270 ? -16.841 12.039  0.723   1.00 98.19 270 A 1 
ATOM   2163 C  CB  . LYS A 1 270 ? -16.886 13.136  -2.261  1.00 98.20 270 A 1 
ATOM   2164 C  CG  . LYS A 1 270 ? -17.621 13.506  -3.566  1.00 97.11 270 A 1 
ATOM   2165 C  CD  . LYS A 1 270 ? -17.020 14.754  -4.209  1.00 95.41 270 A 1 
ATOM   2166 C  CE  . LYS A 1 270 ? -17.870 15.146  -5.422  1.00 91.11 270 A 1 
ATOM   2167 N  NZ  . LYS A 1 270 ? -17.449 16.446  -5.986  1.00 83.68 270 A 1 
ATOM   2168 N  N   . VAL A 1 271 ? -15.711 10.581  -0.573  1.00 98.77 271 A 1 
ATOM   2169 C  CA  . VAL A 1 271 ? -14.722 10.128  0.417   1.00 98.71 271 A 1 
ATOM   2170 C  C   . VAL A 1 271 ? -13.355 10.079  -0.250  1.00 98.71 271 A 1 
ATOM   2171 O  O   . VAL A 1 271 ? -13.236 9.707   -1.410  1.00 98.42 271 A 1 
ATOM   2172 C  CB  . VAL A 1 271 ? -15.121 8.753   0.995   1.00 97.81 271 A 1 
ATOM   2173 C  CG1 . VAL A 1 271 ? -14.036 8.132   1.875   1.00 90.46 271 A 1 
ATOM   2174 C  CG2 . VAL A 1 271 ? -16.380 8.872   1.857   1.00 90.45 271 A 1 
ATOM   2175 N  N   . MET A 1 272 ? -12.299 10.453  0.483   1.00 98.71 272 A 1 
ATOM   2176 C  CA  . MET A 1 272 ? -10.931 10.316  0.001   1.00 98.87 272 A 1 
ATOM   2177 C  C   . MET A 1 272 ? -10.346 8.945   0.339   1.00 98.83 272 A 1 
ATOM   2178 O  O   . MET A 1 272 ? -10.427 8.512   1.486   1.00 98.73 272 A 1 
ATOM   2179 C  CB  . MET A 1 272 ? -10.040 11.416  0.590   1.00 98.70 272 A 1 
ATOM   2180 C  CG  . MET A 1 272 ? -10.277 12.768  -0.085  1.00 97.75 272 A 1 
ATOM   2181 S  SD  . MET A 1 272 ? -10.111 12.785  -1.888  1.00 98.24 272 A 1 
ATOM   2182 C  CE  . MET A 1 272 ? -8.457  12.109  -2.105  1.00 96.73 272 A 1 
ATOM   2183 N  N   . ALA A 1 273 ? -9.677  8.332   -0.632  1.00 98.84 273 A 1 
ATOM   2184 C  CA  . ALA A 1 273 ? -8.787  7.198   -0.409  1.00 98.83 273 A 1 
ATOM   2185 C  C   . ALA A 1 273 ? -7.338  7.582   -0.710  1.00 98.80 273 A 1 
ATOM   2186 O  O   . ALA A 1 273 ? -7.047  8.233   -1.719  1.00 98.72 273 A 1 
ATOM   2187 C  CB  . ALA A 1 273 ? -9.260  5.999   -1.219  1.00 98.77 273 A 1 
ATOM   2188 N  N   . PHE A 1 274 ? -6.422  7.172   0.158   1.00 98.89 274 A 1 
ATOM   2189 C  CA  . PHE A 1 274 ? -4.996  7.452   0.071   1.00 98.89 274 A 1 
ATOM   2190 C  C   . PHE A 1 274 ? -4.232  6.149   -0.129  1.00 98.83 274 A 1 
ATOM   2191 O  O   . PHE A 1 274 ? -4.274  5.274   0.730   1.00 98.47 274 A 1 
ATOM   2192 C  CB  . PHE A 1 274 ? -4.530  8.169   1.342   1.00 98.74 274 A 1 
ATOM   2193 C  CG  . PHE A 1 274 ? -5.332  9.415   1.656   1.00 98.66 274 A 1 
ATOM   2194 C  CD1 . PHE A 1 274 ? -5.152  10.577  0.895   1.00 98.10 274 A 1 
ATOM   2195 C  CD2 . PHE A 1 274 ? -6.317  9.379   2.666   1.00 98.06 274 A 1 
ATOM   2196 C  CE1 . PHE A 1 274 ? -5.950  11.703  1.132   1.00 97.40 274 A 1 
ATOM   2197 C  CE2 . PHE A 1 274 ? -7.118  10.505  2.901   1.00 97.42 274 A 1 
ATOM   2198 C  CZ  . PHE A 1 274 ? -6.940  11.661  2.126   1.00 97.55 274 A 1 
ATOM   2199 N  N   . ILE A 1 275 ? -3.538  6.028   -1.249  1.00 98.53 275 A 1 
ATOM   2200 C  CA  . ILE A 1 275 ? -2.668  4.894   -1.549  1.00 98.45 275 A 1 
ATOM   2201 C  C   . ILE A 1 275 ? -1.264  5.273   -1.093  1.00 98.31 275 A 1 
ATOM   2202 O  O   . ILE A 1 275 ? -0.647  6.186   -1.640  1.00 97.76 275 A 1 
ATOM   2203 C  CB  . ILE A 1 275 ? -2.764  4.505   -3.030  1.00 98.27 275 A 1 
ATOM   2204 C  CG1 . ILE A 1 275 ? -4.221  4.134   -3.393  1.00 97.52 275 A 1 
ATOM   2205 C  CG2 . ILE A 1 275 ? -1.815  3.326   -3.320  1.00 97.64 275 A 1 
ATOM   2206 C  CD1 . ILE A 1 275 ? -4.478  3.928   -4.883  1.00 94.95 275 A 1 
ATOM   2207 N  N   . GLY A 1 276 ? -0.794  4.621   -0.032  1.00 97.82 276 A 1 
ATOM   2208 C  CA  . GLY A 1 276 ? 0.518   4.868   0.553   1.00 97.55 276 A 1 
ATOM   2209 C  C   . GLY A 1 276 ? 1.636   4.185   -0.225  1.00 97.32 276 A 1 
ATOM   2210 O  O   . GLY A 1 276 ? 1.446   3.067   -0.708  1.00 95.84 276 A 1 
ATOM   2211 N  N   . PRO A 1 277 ? 2.826   4.819   -0.332  1.00 96.96 277 A 1 
ATOM   2212 C  CA  . PRO A 1 277 ? 3.981   4.198   -0.976  1.00 96.52 277 A 1 
ATOM   2213 C  C   . PRO A 1 277 ? 4.512   3.029   -0.132  1.00 96.85 277 A 1 
ATOM   2214 O  O   . PRO A 1 277 ? 4.431   3.044   1.095   1.00 95.92 277 A 1 
ATOM   2215 C  CB  . PRO A 1 277 ? 5.003   5.323   -1.115  1.00 95.13 277 A 1 
ATOM   2216 C  CG  . PRO A 1 277 ? 4.710   6.202   0.096   1.00 93.50 277 A 1 
ATOM   2217 C  CD  . PRO A 1 277 ? 3.195   6.112   0.230   1.00 95.36 277 A 1 
ATOM   2218 N  N   . SER A 1 278 ? 5.105   2.047   -0.798  1.00 96.75 278 A 1 
ATOM   2219 C  CA  . SER A 1 278 ? 5.632   0.836   -0.178  1.00 96.87 278 A 1 
ATOM   2220 C  C   . SER A 1 278 ? 6.961   1.048   0.556   1.00 97.30 278 A 1 
ATOM   2221 O  O   . SER A 1 278 ? 7.751   1.934   0.242   1.00 96.99 278 A 1 
ATOM   2222 C  CB  . SER A 1 278 ? 5.789   -0.267  -1.235  1.00 95.60 278 A 1 
ATOM   2223 O  OG  . SER A 1 278 ? 6.666   0.131   -2.271  1.00 91.95 278 A 1 
ATOM   2224 N  N   . VAL A 1 279 ? 7.249   0.155   1.499   1.00 97.64 279 A 1 
ATOM   2225 C  CA  . VAL A 1 279 ? 8.622   -0.070  1.980   1.00 97.53 279 A 1 
ATOM   2226 C  C   . VAL A 1 279 ? 9.439   -0.814  0.914   1.00 97.13 279 A 1 
ATOM   2227 O  O   . VAL A 1 279 ? 10.639  -0.572  0.788   1.00 96.05 279 A 1 
ATOM   2228 C  CB  . VAL A 1 279 ? 8.623   -0.865  3.295   1.00 97.41 279 A 1 
ATOM   2229 C  CG1 . VAL A 1 279 ? 10.039  -1.155  3.812   1.00 96.17 279 A 1 
ATOM   2230 C  CG2 . VAL A 1 279 ? 7.886   -0.093  4.395   1.00 96.47 279 A 1 
ATOM   2231 N  N   . ASP A 1 280 ? 8.790   -1.683  0.148   1.00 96.74 280 A 1 
ATOM   2232 C  CA  . ASP A 1 280 ? 9.416   -2.494  -0.886  1.00 96.13 280 A 1 
ATOM   2233 C  C   . ASP A 1 280 ? 10.045  -1.668  -2.014  1.00 95.84 280 A 1 
ATOM   2234 O  O   . ASP A 1 280 ? 9.574   -0.590  -2.380  1.00 93.24 280 A 1 
ATOM   2235 C  CB  . ASP A 1 280 ? 8.390   -3.488  -1.450  1.00 94.54 280 A 1 
ATOM   2236 C  CG  . ASP A 1 280 ? 9.042   -4.480  -2.412  1.00 93.76 280 A 1 
ATOM   2237 O  OD1 . ASP A 1 280 ? 10.217  -4.821  -2.172  1.00 89.90 280 A 1 
ATOM   2238 O  OD2 . ASP A 1 280 ? 8.405   -4.833  -3.420  1.00 89.29 280 A 1 
ATOM   2239 N  N   . THR A 1 281 ? 11.133  -2.195  -2.578  1.00 94.39 281 A 1 
ATOM   2240 C  CA  . THR A 1 281 ? 11.920  -1.594  -3.664  1.00 92.82 281 A 1 
ATOM   2241 C  C   . THR A 1 281 ? 11.730  -2.284  -5.010  1.00 90.88 281 A 1 
ATOM   2242 O  O   . THR A 1 281 ? 12.221  -1.783  -6.014  1.00 86.56 281 A 1 
ATOM   2243 C  CB  . THR A 1 281 ? 13.406  -1.583  -3.303  1.00 92.03 281 A 1 
ATOM   2244 O  OG1 . THR A 1 281 ? 13.837  -2.842  -2.825  1.00 86.93 281 A 1 
ATOM   2245 C  CG2 . THR A 1 281 ? 13.704  -0.570  -2.222  1.00 87.82 281 A 1 
ATOM   2246 N  N   . TRP A 1 282 ? 10.988  -3.392  -5.066  1.00 89.86 282 A 1 
ATOM   2247 C  CA  . TRP A 1 282 ? 10.861  -4.283  -6.232  1.00 85.68 282 A 1 
ATOM   2248 C  C   . TRP A 1 282 ? 10.540  -3.579  -7.553  1.00 84.04 282 A 1 
ATOM   2249 O  O   . TRP A 1 282 ? 11.012  -3.970  -8.622  1.00 76.15 282 A 1 
ATOM   2250 C  CB  . TRP A 1 282 ? 9.752   -5.290  -5.934  1.00 80.65 282 A 1 
ATOM   2251 C  CG  . TRP A 1 282 ? 9.507   -6.278  -7.027  1.00 77.20 282 A 1 
ATOM   2252 C  CD1 . TRP A 1 282 ? 8.606   -6.155  -8.015  1.00 67.56 282 A 1 
ATOM   2253 C  CD2 . TRP A 1 282 ? 10.214  -7.539  -7.256  1.00 70.84 282 A 1 
ATOM   2254 N  NE1 . TRP A 1 282 ? 8.687   -7.270  -8.856  1.00 63.22 282 A 1 
ATOM   2255 C  CE2 . TRP A 1 282 ? 9.657   -8.130  -8.415  1.00 65.85 282 A 1 
ATOM   2256 C  CE3 . TRP A 1 282 ? 11.251  -8.212  -6.584  1.00 60.37 282 A 1 
ATOM   2257 C  CZ2 . TRP A 1 282 ? 10.127  -9.376  -8.905  1.00 60.38 282 A 1 
ATOM   2258 C  CZ3 . TRP A 1 282 ? 11.707  -9.442  -7.068  1.00 56.30 282 A 1 
ATOM   2259 C  CH2 . TRP A 1 282 ? 11.154  -10.018 -8.222  1.00 57.01 282 A 1 
ATOM   2260 N  N   . LEU A 1 283 ? 9.719   -2.524  -7.521  1.00 85.12 283 A 1 
ATOM   2261 C  CA  . LEU A 1 283 ? 9.290   -1.782  -8.708  1.00 83.08 283 A 1 
ATOM   2262 C  C   . LEU A 1 283 ? 10.142  -0.538  -8.992  1.00 83.52 283 A 1 
ATOM   2263 O  O   . LEU A 1 283 ? 9.710   0.361   -9.711  1.00 77.86 283 A 1 
ATOM   2264 C  CB  . LEU A 1 283 ? 7.787   -1.485  -8.598  1.00 79.50 283 A 1 
ATOM   2265 C  CG  . LEU A 1 283 ? 6.936   -2.769  -8.557  1.00 75.71 283 A 1 
ATOM   2266 C  CD1 . LEU A 1 283 ? 5.488   -2.412  -8.285  1.00 71.61 283 A 1 
ATOM   2267 C  CD2 . LEU A 1 283 ? 6.992   -3.550  -9.870  1.00 71.68 283 A 1 
ATOM   2268 N  N   . GLY A 1 284 ? 11.345  -0.477  -8.426  1.00 86.24 284 A 1 
ATOM   2269 C  CA  . GLY A 1 284 ? 12.245  0.655   -8.570  1.00 85.85 284 A 1 
ATOM   2270 C  C   . GLY A 1 284 ? 11.777  1.887   -7.800  1.00 87.59 284 A 1 
ATOM   2271 O  O   . GLY A 1 284 ? 12.027  3.006   -8.242  1.00 85.13 284 A 1 
ATOM   2272 N  N   . THR A 1 285 ? 11.090  1.700   -6.674  1.00 90.21 285 A 1 
ATOM   2273 C  CA  . THR A 1 285 ? 10.658  2.780   -5.787  1.00 90.84 285 A 1 
ATOM   2274 C  C   . THR A 1 285 ? 11.538  2.849   -4.543  1.00 92.79 285 A 1 
ATOM   2275 O  O   . THR A 1 285 ? 11.993  1.828   -4.022  1.00 91.49 285 A 1 
ATOM   2276 C  CB  . THR A 1 285 ? 9.174   2.647   -5.400  1.00 87.42 285 A 1 
ATOM   2277 O  OG1 . THR A 1 285 ? 8.893   1.363   -4.894  1.00 75.69 285 A 1 
ATOM   2278 C  CG2 . THR A 1 285 ? 8.268   2.866   -6.602  1.00 73.84 285 A 1 
ATOM   2279 N  N   . SER A 1 286 ? 11.805  4.058   -4.060  1.00 93.97 286 A 1 
ATOM   2280 C  CA  . SER A 1 286 ? 12.548  4.233   -2.816  1.00 94.60 286 A 1 
ATOM   2281 C  C   . SER A 1 286 ? 11.689  3.803   -1.624  1.00 95.76 286 A 1 
ATOM   2282 O  O   . SER A 1 286 ? 10.541  4.241   -1.548  1.00 95.61 286 A 1 
ATOM   2283 C  CB  . SER A 1 286 ? 12.999  5.682   -2.648  1.00 93.69 286 A 1 
ATOM   2284 O  OG  . SER A 1 286 ? 13.987  5.988   -3.617  1.00 89.51 286 A 1 
ATOM   2285 N  N   . PRO A 1 287 ? 12.223  3.010   -0.668  1.00 96.62 287 A 1 
ATOM   2286 C  CA  . PRO A 1 287 ? 11.518  2.670   0.562   1.00 97.04 287 A 1 
ATOM   2287 C  C   . PRO A 1 287 ? 10.898  3.902   1.217   1.00 97.36 287 A 1 
ATOM   2288 O  O   . PRO A 1 287 ? 11.585  4.912   1.399   1.00 96.91 287 A 1 
ATOM   2289 C  CB  . PRO A 1 287 ? 12.564  2.053   1.484   1.00 96.68 287 A 1 
ATOM   2290 C  CG  . PRO A 1 287 ? 13.573  1.454   0.512   1.00 94.82 287 A 1 
ATOM   2291 C  CD  . PRO A 1 287 ? 13.531  2.401   -0.684  1.00 96.54 287 A 1 
ATOM   2292 N  N   . SER A 1 288 ? 9.622   3.818   1.557   1.00 97.90 288 A 1 
ATOM   2293 C  CA  . SER A 1 288 ? 8.852   4.949   2.050   1.00 98.03 288 A 1 
ATOM   2294 C  C   . SER A 1 288 ? 7.940   4.556   3.204   1.00 98.31 288 A 1 
ATOM   2295 O  O   . SER A 1 288 ? 7.492   3.422   3.335   1.00 98.03 288 A 1 
ATOM   2296 C  CB  . SER A 1 288 ? 8.041   5.585   0.910   1.00 97.26 288 A 1 
ATOM   2297 O  OG  . SER A 1 288 ? 8.914   6.077   -0.095  1.00 88.55 288 A 1 
ATOM   2298 N  N   . ILE A 1 289 ? 7.658   5.543   4.076   1.00 98.17 289 A 1 
ATOM   2299 C  CA  . ILE A 1 289 ? 6.683   5.433   5.159   1.00 98.26 289 A 1 
ATOM   2300 C  C   . ILE A 1 289 ? 5.910   6.742   5.244   1.00 98.35 289 A 1 
ATOM   2301 O  O   . ILE A 1 289 ? 6.475   7.831   5.079   1.00 98.10 289 A 1 
ATOM   2302 C  CB  . ILE A 1 289 ? 7.385   5.055   6.481   1.00 97.79 289 A 1 
ATOM   2303 C  CG1 . ILE A 1 289 ? 6.406   4.708   7.622   1.00 95.07 289 A 1 
ATOM   2304 C  CG2 . ILE A 1 289 ? 8.351   6.157   6.974   1.00 95.57 289 A 1 
ATOM   2305 C  CD1 . ILE A 1 289 ? 5.749   3.358   7.465   1.00 94.09 289 A 1 
ATOM   2306 N  N   . ARG A 1 290 ? 4.603   6.659   5.535   1.00 98.55 290 A 1 
ATOM   2307 C  CA  . ARG A 1 290 ? 3.723   7.815   5.693   1.00 98.69 290 A 1 
ATOM   2308 C  C   . ARG A 1 290 ? 3.255   7.946   7.143   1.00 98.74 290 A 1 
ATOM   2309 O  O   . ARG A 1 290 ? 2.913   6.956   7.785   1.00 98.57 290 A 1 
ATOM   2310 C  CB  . ARG A 1 290 ? 2.568   7.705   4.688   1.00 98.29 290 A 1 
ATOM   2311 C  CG  . ARG A 1 290 ? 1.577   8.863   4.812   1.00 97.27 290 A 1 
ATOM   2312 C  CD  . ARG A 1 290 ? 0.543   8.840   3.679   1.00 96.59 290 A 1 
ATOM   2313 N  NE  . ARG A 1 290 ? 1.148   9.224   2.397   1.00 95.76 290 A 1 
ATOM   2314 C  CZ  . ARG A 1 290 ? 0.543   9.280   1.235   1.00 96.51 290 A 1 
ATOM   2315 N  NH1 . ARG A 1 290 ? -0.707  8.966   1.077   1.00 92.11 290 A 1 
ATOM   2316 N  NH2 . ARG A 1 290 ? 1.188   9.678   0.185   1.00 92.38 290 A 1 
ATOM   2317 N  N   . LYS A 1 291 ? 3.189   9.188   7.624   1.00 98.77 291 A 1 
ATOM   2318 C  CA  . LYS A 1 291 ? 2.562   9.552   8.890   1.00 98.76 291 A 1 
ATOM   2319 C  C   . LYS A 1 291 ? 1.444   10.549  8.638   1.00 98.79 291 A 1 
ATOM   2320 O  O   . LYS A 1 291 ? 1.674   11.560  7.978   1.00 98.50 291 A 1 
ATOM   2321 C  CB  . LYS A 1 291 ? 3.625   10.097  9.859   1.00 98.35 291 A 1 
ATOM   2322 C  CG  . LYS A 1 291 ? 3.067   10.228  11.297  1.00 96.90 291 A 1 
ATOM   2323 C  CD  . LYS A 1 291 ? 4.147   10.640  12.319  1.00 95.10 291 A 1 
ATOM   2324 C  CE  . LYS A 1 291 ? 4.612   12.084  12.115  1.00 89.18 291 A 1 
ATOM   2325 N  NZ  . LYS A 1 291 ? 5.189   12.658  13.365  1.00 86.22 291 A 1 
ATOM   2326 N  N   . TYR A 1 292 ? 0.246   10.288  9.160   1.00 98.79 292 A 1 
ATOM   2327 C  CA  . TYR A 1 292 ? -0.908  11.174  9.091   1.00 98.74 292 A 1 
ATOM   2328 C  C   . TYR A 1 292 ? -1.031  11.966  10.391  1.00 98.78 292 A 1 
ATOM   2329 O  O   . TYR A 1 292 ? -0.876  11.387  11.463  1.00 98.45 292 A 1 
ATOM   2330 C  CB  . TYR A 1 292 ? -2.187  10.370  8.847   1.00 98.79 292 A 1 
ATOM   2331 C  CG  . TYR A 1 292 ? -2.206  9.620   7.528   1.00 98.81 292 A 1 
ATOM   2332 C  CD1 . TYR A 1 292 ? -2.819  10.187  6.394   1.00 98.64 292 A 1 
ATOM   2333 C  CD2 . TYR A 1 292 ? -1.602  8.353   7.423   1.00 98.62 292 A 1 
ATOM   2334 C  CE1 . TYR A 1 292 ? -2.826  9.506   5.168   1.00 98.47 292 A 1 
ATOM   2335 C  CE2 . TYR A 1 292 ? -1.600  7.660   6.193   1.00 98.45 292 A 1 
ATOM   2336 C  CZ  . TYR A 1 292 ? -2.220  8.241   5.068   1.00 98.52 292 A 1 
ATOM   2337 O  OH  . TYR A 1 292 ? -2.219  7.574   3.871   1.00 98.05 292 A 1 
ATOM   2338 N  N   . ASP A 1 293 ? -1.368  13.258  10.293  1.00 98.66 293 A 1 
ATOM   2339 C  CA  . ASP A 1 293 ? -2.026  13.988  11.370  1.00 98.45 293 A 1 
ATOM   2340 C  C   . ASP A 1 293 ? -3.538  13.807  11.183  1.00 98.50 293 A 1 
ATOM   2341 O  O   . ASP A 1 293 ? -4.155  14.373  10.277  1.00 98.18 293 A 1 
ATOM   2342 C  CB  . ASP A 1 293 ? -1.600  15.460  11.371  1.00 98.02 293 A 1 
ATOM   2343 C  CG  . ASP A 1 293 ? -2.277  16.289  12.481  1.00 96.54 293 A 1 
ATOM   2344 O  OD1 . ASP A 1 293 ? -3.099  15.731  13.247  1.00 94.30 293 A 1 
ATOM   2345 O  OD2 . ASP A 1 293 ? -1.989  17.508  12.542  1.00 93.04 293 A 1 
ATOM   2346 N  N   . VAL A 1 294 ? -4.132  12.960  12.018  1.00 98.34 294 A 1 
ATOM   2347 C  CA  . VAL A 1 294 ? -5.559  12.637  11.967  1.00 98.26 294 A 1 
ATOM   2348 C  C   . VAL A 1 294 ? -6.387  13.763  12.583  1.00 97.97 294 A 1 
ATOM   2349 O  O   . VAL A 1 294 ? -7.515  14.029  12.160  1.00 96.88 294 A 1 
ATOM   2350 C  CB  . VAL A 1 294 ? -5.840  11.291  12.666  1.00 98.11 294 A 1 
ATOM   2351 C  CG1 . VAL A 1 294 ? -7.326  10.913  12.601  1.00 97.36 294 A 1 
ATOM   2352 C  CG2 . VAL A 1 294 ? -5.036  10.148  12.018  1.00 97.56 294 A 1 
ATOM   2353 N  N   . GLY A 1 295 ? -5.830  14.466  13.571  1.00 97.29 295 A 1 
ATOM   2354 C  CA  . GLY A 1 295 ? -6.556  15.406  14.415  1.00 96.73 295 A 1 
ATOM   2355 C  C   . GLY A 1 295 ? -7.395  14.690  15.477  1.00 96.77 295 A 1 
ATOM   2356 O  O   . GLY A 1 295 ? -7.021  13.643  16.003  1.00 94.71 295 A 1 
ATOM   2357 N  N   . ASN A 1 296 ? -8.548  15.273  15.830  1.00 96.23 296 A 1 
ATOM   2358 C  CA  . ASN A 1 296 ? -9.376  14.829  16.960  1.00 95.64 296 A 1 
ATOM   2359 C  C   . ASN A 1 296 ? -10.623 14.007  16.569  1.00 95.67 296 A 1 
ATOM   2360 O  O   . ASN A 1 296 ? -11.500 13.798  17.399  1.00 92.88 296 A 1 
ATOM   2361 C  CB  . ASN A 1 296 ? -9.734  16.063  17.813  1.00 93.65 296 A 1 
ATOM   2362 C  CG  . ASN A 1 296 ? -10.617 17.058  17.076  1.00 91.98 296 A 1 
ATOM   2363 O  OD1 . ASN A 1 296 ? -11.076 16.844  15.971  1.00 87.89 296 A 1 
ATOM   2364 N  ND2 . ASN A 1 296 ? -10.880 18.198  17.667  1.00 86.91 296 A 1 
ATOM   2365 N  N   . GLY A 1 297 ? -10.748 13.600  15.296  1.00 94.90 297 A 1 
ATOM   2366 C  CA  . GLY A 1 297 ? -11.883 12.823  14.788  1.00 94.93 297 A 1 
ATOM   2367 C  C   . GLY A 1 297 ? -13.133 13.646  14.425  1.00 95.64 297 A 1 
ATOM   2368 O  O   . GLY A 1 297 ? -14.099 13.088  13.912  1.00 93.58 297 A 1 
ATOM   2369 N  N   . GLN A 1 298 ? -13.149 14.980  14.655  1.00 95.13 298 A 1 
ATOM   2370 C  CA  . GLN A 1 298 ? -14.325 15.821  14.354  1.00 93.81 298 A 1 
ATOM   2371 C  C   . GLN A 1 298 ? -14.472 16.220  12.880  1.00 92.86 298 A 1 
ATOM   2372 O  O   . GLN A 1 298 ? -15.508 16.757  12.479  1.00 86.75 298 A 1 
ATOM   2373 C  CB  . GLN A 1 298 ? -14.307 17.081  15.231  1.00 91.77 298 A 1 
ATOM   2374 C  CG  . GLN A 1 298 ? -14.493 16.757  16.716  1.00 86.88 298 A 1 
ATOM   2375 C  CD  . GLN A 1 298 ? -14.626 18.021  17.557  1.00 84.39 298 A 1 
ATOM   2376 O  OE1 . GLN A 1 298 ? -13.849 18.964  17.457  1.00 76.58 298 A 1 
ATOM   2377 N  NE2 . GLN A 1 298 ? -15.610 18.091  18.420  1.00 73.84 298 A 1 
ATOM   2378 N  N   . GLY A 1 299 ? -13.449 15.992  12.053  1.00 94.12 299 A 1 
ATOM   2379 C  CA  . GLY A 1 299 ? -13.440 16.360  10.639  1.00 94.75 299 A 1 
ATOM   2380 C  C   . GLY A 1 299 ? -12.461 15.514  9.850   1.00 96.51 299 A 1 
ATOM   2381 O  O   . GLY A 1 299 ? -11.979 14.495  10.349  1.00 95.41 299 A 1 
ATOM   2382 N  N   . TYR A 1 300 ? -12.168 15.948  8.630   1.00 97.43 300 A 1 
ATOM   2383 C  CA  . TYR A 1 300 ? -11.153 15.303  7.802   1.00 97.78 300 A 1 
ATOM   2384 C  C   . TYR A 1 300 ? -9.785  15.305  8.495   1.00 97.99 300 A 1 
ATOM   2385 O  O   . TYR A 1 300 ? -9.489  16.176  9.321   1.00 97.26 300 A 1 
ATOM   2386 C  CB  . TYR A 1 300 ? -11.073 15.996  6.441   1.00 97.60 300 A 1 
ATOM   2387 C  CG  . TYR A 1 300 ? -12.361 15.905  5.650   1.00 97.44 300 A 1 
ATOM   2388 C  CD1 . TYR A 1 300 ? -12.765 14.672  5.101   1.00 95.99 300 A 1 
ATOM   2389 C  CD2 . TYR A 1 300 ? -13.171 17.044  5.460   1.00 95.90 300 A 1 
ATOM   2390 C  CE1 . TYR A 1 300 ? -13.960 14.566  4.376   1.00 94.82 300 A 1 
ATOM   2391 C  CE2 . TYR A 1 300 ? -14.371 16.952  4.734   1.00 95.04 300 A 1 
ATOM   2392 C  CZ  . TYR A 1 300 ? -14.763 15.710  4.193   1.00 95.52 300 A 1 
ATOM   2393 O  OH  . TYR A 1 300 ? -15.926 15.614  3.490   1.00 93.83 300 A 1 
ATOM   2394 N  N   . MET A 1 301 ? -8.937  14.352  8.132   1.00 98.29 301 A 1 
ATOM   2395 C  CA  . MET A 1 301 ? -7.537  14.345  8.535   1.00 98.32 301 A 1 
ATOM   2396 C  C   . MET A 1 301 ? -6.847  15.633  8.058   1.00 98.45 301 A 1 
ATOM   2397 O  O   . MET A 1 301 ? -7.218  16.201  7.028   1.00 98.27 301 A 1 
ATOM   2398 C  CB  . MET A 1 301 ? -6.827  13.102  8.000   1.00 98.32 301 A 1 
ATOM   2399 C  CG  . MET A 1 301 ? -7.411  11.793  8.547   1.00 97.76 301 A 1 
ATOM   2400 S  SD  . MET A 1 301 ? -6.449  10.320  8.111   1.00 97.22 301 A 1 
ATOM   2401 C  CE  . MET A 1 301 ? -6.898  10.143  6.372   1.00 92.07 301 A 1 
ATOM   2402 N  N   . LYS A 1 302 ? -5.836  16.107  8.805   1.00 98.40 302 A 1 
ATOM   2403 C  CA  . LYS A 1 302 ? -5.241  17.429  8.587   1.00 98.24 302 A 1 
ATOM   2404 C  C   . LYS A 1 302 ? -4.197  17.420  7.488   1.00 98.39 302 A 1 
ATOM   2405 O  O   . LYS A 1 302 ? -4.299  18.176  6.526   1.00 97.57 302 A 1 
ATOM   2406 C  CB  . LYS A 1 302 ? -4.658  17.963  9.911   1.00 97.58 302 A 1 
ATOM   2407 C  CG  . LYS A 1 302 ? -5.683  18.077  11.049  1.00 93.26 302 A 1 
ATOM   2408 C  CD  . LYS A 1 302 ? -6.875  18.935  10.635  1.00 80.58 302 A 1 
ATOM   2409 C  CE  . LYS A 1 302 ? -7.907  19.023  11.737  1.00 72.99 302 A 1 
ATOM   2410 N  NZ  . LYS A 1 302 ? -9.147  19.661  11.212  1.00 60.77 302 A 1 
ATOM   2411 N  N   . GLU A 1 303 ? -3.216  16.547  7.610   1.00 98.33 303 A 1 
ATOM   2412 C  CA  . GLU A 1 303 ? -2.158  16.391  6.614   1.00 98.35 303 A 1 
ATOM   2413 C  C   . GLU A 1 303 ? -1.558  14.981  6.679   1.00 98.69 303 A 1 
ATOM   2414 O  O   . GLU A 1 303 ? -1.841  14.192  7.583   1.00 98.40 303 A 1 
ATOM   2415 C  CB  . GLU A 1 303 ? -1.084  17.484  6.768   1.00 96.61 303 A 1 
ATOM   2416 C  CG  . GLU A 1 303 ? -0.293  17.487  8.087   1.00 89.54 303 A 1 
ATOM   2417 C  CD  . GLU A 1 303 ? 0.915   18.458  8.071   1.00 87.92 303 A 1 
ATOM   2418 O  OE1 . GLU A 1 303 ? 1.669   18.512  9.073   1.00 80.38 303 A 1 
ATOM   2419 O  OE2 . GLU A 1 303 ? 1.188   19.102  7.025   1.00 82.20 303 A 1 
ATOM   2420 N  N   . PHE A 1 304 ? -0.704  14.678  5.713   1.00 98.68 304 A 1 
ATOM   2421 C  CA  . PHE A 1 304 ? 0.247   13.586  5.826   1.00 98.67 304 A 1 
ATOM   2422 C  C   . PHE A 1 304 ? 1.660   14.073  5.512   1.00 98.65 304 A 1 
ATOM   2423 O  O   . PHE A 1 304 ? 1.867   15.037  4.766   1.00 98.33 304 A 1 
ATOM   2424 C  CB  . PHE A 1 304 ? -0.173  12.389  4.957   1.00 98.53 304 A 1 
ATOM   2425 C  CG  . PHE A 1 304 ? -0.133  12.642  3.461   1.00 98.48 304 A 1 
ATOM   2426 C  CD1 . PHE A 1 304 ? -1.337  12.815  2.742   1.00 97.67 304 A 1 
ATOM   2427 C  CD2 . PHE A 1 304 ? 1.087   12.689  2.771   1.00 97.43 304 A 1 
ATOM   2428 C  CE1 . PHE A 1 304 ? -1.302  13.044  1.356   1.00 96.59 304 A 1 
ATOM   2429 C  CE2 . PHE A 1 304 ? 1.122   12.928  1.383   1.00 96.41 304 A 1 
ATOM   2430 C  CZ  . PHE A 1 304 ? -0.079  13.108  0.676   1.00 96.58 304 A 1 
ATOM   2431 N  N   . LYS A 1 305 ? 2.644   13.361  6.058   1.00 98.55 305 A 1 
ATOM   2432 C  CA  . LYS A 1 305 ? 4.068   13.540  5.789   1.00 98.47 305 A 1 
ATOM   2433 C  C   . LYS A 1 305 ? 4.649   12.225  5.305   1.00 98.44 305 A 1 
ATOM   2434 O  O   . LYS A 1 305 ? 4.491   11.197  5.965   1.00 98.16 305 A 1 
ATOM   2435 C  CB  . LYS A 1 305 ? 4.775   14.042  7.058   1.00 98.07 305 A 1 
ATOM   2436 C  CG  . LYS A 1 305 ? 4.364   15.486  7.380   1.00 96.44 305 A 1 
ATOM   2437 C  CD  . LYS A 1 305 ? 4.904   15.984  8.725   1.00 93.91 305 A 1 
ATOM   2438 C  CE  . LYS A 1 305 ? 4.398   17.413  8.886   1.00 88.61 305 A 1 
ATOM   2439 N  NZ  . LYS A 1 305 ? 4.111   17.816  10.286  1.00 79.85 305 A 1 
ATOM   2440 N  N   . ASN A 1 306 ? 5.348   12.261  4.180   1.00 98.43 306 A 1 
ATOM   2441 C  CA  . ASN A 1 306 ? 6.104   11.118  3.673   1.00 98.29 306 A 1 
ATOM   2442 C  C   . ASN A 1 306 ? 7.568   11.241  4.078   1.00 98.29 306 A 1 
ATOM   2443 O  O   . ASN A 1 306 ? 8.166   12.312  4.040   1.00 97.62 306 A 1 
ATOM   2444 C  CB  . ASN A 1 306 ? 5.949   10.977  2.155   1.00 97.81 306 A 1 
ATOM   2445 C  CG  . ASN A 1 306 ? 4.616   10.386  1.733   1.00 95.22 306 A 1 
ATOM   2446 O  OD1 . ASN A 1 306 ? 3.737   10.080  2.524   1.00 85.37 306 A 1 
ATOM   2447 N  ND2 . ASN A 1 306 ? 4.437   10.191  0.446   1.00 84.62 306 A 1 
ATOM   2448 N  N   . TYR A 1 307 ? 8.138   10.100  4.426   1.00 97.99 307 A 1 
ATOM   2449 C  CA  . TYR A 1 307 ? 9.549   9.913   4.690   1.00 98.00 307 A 1 
ATOM   2450 C  C   . TYR A 1 307 ? 10.061  8.820   3.767   1.00 97.91 307 A 1 
ATOM   2451 O  O   . TYR A 1 307 ? 9.357   7.846   3.519   1.00 97.55 307 A 1 
ATOM   2452 C  CB  . TYR A 1 307 ? 9.785   9.564   6.152   1.00 98.15 307 A 1 
ATOM   2453 C  CG  . TYR A 1 307 ? 9.158   10.519  7.143   1.00 98.16 307 A 1 
ATOM   2454 C  CD1 . TYR A 1 307 ? 9.896   11.591  7.689   1.00 97.72 307 A 1 
ATOM   2455 C  CD2 . TYR A 1 307 ? 7.811   10.353  7.525   1.00 97.73 307 A 1 
ATOM   2456 C  CE1 . TYR A 1 307 ? 9.311   12.470  8.606   1.00 97.27 307 A 1 
ATOM   2457 C  CE2 . TYR A 1 307 ? 7.211   11.232  8.441   1.00 97.36 307 A 1 
ATOM   2458 C  CZ  . TYR A 1 307 ? 7.966   12.294  8.992   1.00 97.48 307 A 1 
ATOM   2459 O  OH  . TYR A 1 307 ? 7.390   13.140  9.888   1.00 96.73 307 A 1 
ATOM   2460 N  N   . HIS A 1 308 ? 11.287  8.968   3.269   1.00 97.12 308 A 1 
ATOM   2461 C  CA  . HIS A 1 308 ? 11.870  7.987   2.364   1.00 96.98 308 A 1 
ATOM   2462 C  C   . HIS A 1 308 ? 13.320  7.650   2.706   1.00 97.02 308 A 1 
ATOM   2463 O  O   . HIS A 1 308 ? 14.001  8.358   3.456   1.00 96.52 308 A 1 
ATOM   2464 C  CB  . HIS A 1 308 ? 11.689  8.444   0.901   1.00 95.75 308 A 1 
ATOM   2465 C  CG  . HIS A 1 308 ? 12.469  9.655   0.462   1.00 94.75 308 A 1 
ATOM   2466 N  ND1 . HIS A 1 308 ? 12.429  10.189  -0.813  1.00 85.29 308 A 1 
ATOM   2467 C  CD2 . HIS A 1 308 ? 13.335  10.443  1.174   1.00 85.41 308 A 1 
ATOM   2468 C  CE1 . HIS A 1 308 ? 13.242  11.253  -0.858  1.00 87.24 308 A 1 
ATOM   2469 N  NE2 . HIS A 1 308 ? 13.818  11.435  0.333   1.00 89.27 308 A 1 
ATOM   2470 N  N   . PHE A 1 309 ? 13.800  6.546   2.142   1.00 96.53 309 A 1 
ATOM   2471 C  CA  . PHE A 1 309 ? 15.155  6.039   2.258   1.00 96.22 309 A 1 
ATOM   2472 C  C   . PHE A 1 309 ? 15.736  5.847   0.855   1.00 95.39 309 A 1 
ATOM   2473 O  O   . PHE A 1 309 ? 15.614  4.790   0.242   1.00 93.72 309 A 1 
ATOM   2474 C  CB  . PHE A 1 309 ? 15.124  4.751   3.077   1.00 96.46 309 A 1 
ATOM   2475 C  CG  . PHE A 1 309 ? 16.472  4.226   3.500   1.00 97.08 309 A 1 
ATOM   2476 C  CD1 . PHE A 1 309 ? 17.316  3.565   2.589   1.00 96.80 309 A 1 
ATOM   2477 C  CD2 . PHE A 1 309 ? 16.862  4.340   4.849   1.00 96.81 309 A 1 
ATOM   2478 C  CE1 . PHE A 1 309 ? 18.536  3.018   3.024   1.00 96.43 309 A 1 
ATOM   2479 C  CE2 . PHE A 1 309 ? 18.076  3.786   5.290   1.00 96.45 309 A 1 
ATOM   2480 C  CZ  . PHE A 1 309 ? 18.911  3.120   4.379   1.00 96.73 309 A 1 
ATOM   2481 N  N   . GLN A 1 310 ? 16.394  6.879   0.321   1.00 95.08 310 A 1 
ATOM   2482 C  CA  . GLN A 1 310 ? 17.050  6.751   -0.978  1.00 94.22 310 A 1 
ATOM   2483 C  C   . GLN A 1 310 ? 18.286  5.860   -0.852  1.00 94.44 310 A 1 
ATOM   2484 O  O   . GLN A 1 310 ? 19.231  6.178   -0.114  1.00 93.47 310 A 1 
ATOM   2485 C  CB  . GLN A 1 310 ? 17.379  8.128   -1.556  1.00 92.80 310 A 1 
ATOM   2486 C  CG  . GLN A 1 310 ? 16.109  8.885   -1.963  1.00 87.74 310 A 1 
ATOM   2487 C  CD  . GLN A 1 310 ? 16.410  10.268  -2.532  1.00 84.17 310 A 1 
ATOM   2488 O  OE1 . GLN A 1 310 ? 17.216  11.018  -2.001  1.00 76.64 310 A 1 
ATOM   2489 N  NE2 . GLN A 1 310 ? 15.760  10.661  -3.598  1.00 72.97 310 A 1 
ATOM   2490 N  N   . LEU A 1 311 ? 18.293  4.741   -1.574  1.00 93.85 311 A 1 
ATOM   2491 C  CA  . LEU A 1 311 ? 19.437  3.844   -1.635  1.00 93.43 311 A 1 
ATOM   2492 C  C   . LEU A 1 311 ? 20.609  4.541   -2.337  1.00 92.15 311 A 1 
ATOM   2493 O  O   . LEU A 1 311 ? 20.434  5.270   -3.312  1.00 90.27 311 A 1 
ATOM   2494 C  CB  . LEU A 1 311 ? 19.065  2.534   -2.348  1.00 93.73 311 A 1 
ATOM   2495 C  CG  . LEU A 1 311 ? 17.968  1.702   -1.656  1.00 93.42 311 A 1 
ATOM   2496 C  CD1 . LEU A 1 311 ? 17.670  0.455   -2.492  1.00 92.04 311 A 1 
ATOM   2497 C  CD2 . LEU A 1 311 ? 18.392  1.242   -0.255  1.00 91.17 311 A 1 
ATOM   2498 N  N   . ARG A 1 312 ? 21.826  4.318   -1.836  1.00 91.91 312 A 1 
ATOM   2499 C  CA  . ARG A 1 312 ? 23.033  4.887   -2.437  1.00 90.50 312 A 1 
ATOM   2500 C  C   . ARG A 1 312 ? 23.180  4.407   -3.880  1.00 89.87 312 A 1 
ATOM   2501 O  O   . ARG A 1 312 ? 23.207  3.195   -4.085  1.00 86.93 312 A 1 
ATOM   2502 C  CB  . ARG A 1 312 ? 24.250  4.531   -1.577  1.00 89.23 312 A 1 
ATOM   2503 C  CG  . ARG A 1 312 ? 25.532  5.180   -2.100  1.00 85.86 312 A 1 
ATOM   2504 C  CD  . ARG A 1 312 ? 26.732  4.867   -1.184  1.00 82.70 312 A 1 
ATOM   2505 N  NE  . ARG A 1 312 ? 26.599  5.547   0.122   1.00 79.51 312 A 1 
ATOM   2506 C  CZ  . ARG A 1 312 ? 27.113  6.725   0.470   1.00 76.88 312 A 1 
ATOM   2507 N  NH1 . ARG A 1 312 ? 27.954  7.343   -0.298  1.00 66.99 312 A 1 
ATOM   2508 N  NH2 . ARG A 1 312 ? 26.779  7.307   1.566   1.00 71.45 312 A 1 
ATOM   2509 N  N   . PRO A 1 313 ? 23.342  5.327   -4.862  1.00 87.85 313 A 1 
ATOM   2510 C  CA  . PRO A 1 313 ? 23.558  4.942   -6.248  1.00 85.91 313 A 1 
ATOM   2511 C  C   . PRO A 1 313 ? 24.767  4.008   -6.385  1.00 85.56 313 A 1 
ATOM   2512 O  O   . PRO A 1 313 ? 25.794  4.187   -5.713  1.00 81.32 313 A 1 
ATOM   2513 C  CB  . PRO A 1 313 ? 23.767  6.236   -7.033  1.00 82.56 313 A 1 
ATOM   2514 C  CG  . PRO A 1 313 ? 23.048  7.277   -6.186  1.00 81.53 313 A 1 
ATOM   2515 C  CD  . PRO A 1 313 ? 23.258  6.772   -4.758  1.00 85.20 313 A 1 
ATOM   2516 N  N   . LYS A 1 314 ? 24.647  3.013   -7.266  1.00 82.65 314 A 1 
ATOM   2517 C  CA  . LYS A 1 314 ? 25.763  2.161   -7.640  1.00 80.68 314 A 1 
ATOM   2518 C  C   . LYS A 1 314 ? 26.832  3.057   -8.275  1.00 78.84 314 A 1 
ATOM   2519 O  O   . LYS A 1 314 ? 26.534  3.848   -9.169  1.00 70.84 314 A 1 
ATOM   2520 C  CB  . LYS A 1 314 ? 25.291  1.036   -8.582  1.00 75.46 314 A 1 
ATOM   2521 C  CG  . LYS A 1 314 ? 24.322  0.082   -7.864  1.00 72.56 314 A 1 
ATOM   2522 C  CD  . LYS A 1 314 ? 23.758  -1.022  -8.778  1.00 69.17 314 A 1 
ATOM   2523 C  CE  . LYS A 1 314 ? 22.793  -1.869  -7.945  1.00 64.00 314 A 1 
ATOM   2524 N  NZ  . LYS A 1 314 ? 22.092  -2.935  -8.692  1.00 58.35 314 A 1 
ATOM   2525 N  N   . LYS A 1 315 ? 28.084  2.976   -7.800  1.00 72.10 315 A 1 
ATOM   2526 C  CA  . LYS A 1 315 ? 29.181  3.720   -8.410  1.00 70.99 315 A 1 
ATOM   2527 C  C   . LYS A 1 315 ? 29.382  3.171   -9.818  1.00 70.40 315 A 1 
ATOM   2528 O  O   . LYS A 1 315 ? 29.855  2.043   -9.955  1.00 62.68 315 A 1 
ATOM   2529 C  CB  . LYS A 1 315 ? 30.484  3.608   -7.597  1.00 64.56 315 A 1 
ATOM   2530 C  CG  . LYS A 1 315 ? 30.461  4.455   -6.319  1.00 57.90 315 A 1 
ATOM   2531 C  CD  . LYS A 1 315 ? 31.817  4.393   -5.612  1.00 52.88 315 A 1 
ATOM   2532 C  CE  . LYS A 1 315 ? 31.809  5.286   -4.378  1.00 46.38 315 A 1 
ATOM   2533 N  NZ  . LYS A 1 315 ? 33.125  5.310   -3.692  1.00 41.84 315 A 1 
ATOM   2534 N  N   . ASP A 1 316 ? 29.126  3.992   -10.855 1.00 57.60 316 A 1 
ATOM   2535 C  CA  . ASP A 1 316 ? 29.662  3.733   -12.178 1.00 55.14 316 A 1 
ATOM   2536 C  C   . ASP A 1 316 ? 31.181  3.675   -12.075 1.00 53.83 316 A 1 
ATOM   2537 O  O   . ASP A 1 316 ? 31.819  4.620   -11.596 1.00 49.51 316 A 1 
ATOM   2538 C  CB  . ASP A 1 316 ? 29.236  4.812   -13.183 1.00 50.13 316 A 1 
ATOM   2539 C  CG  . ASP A 1 316 ? 27.900  4.506   -13.848 1.00 45.00 316 A 1 
ATOM   2540 O  OD1 . ASP A 1 316 ? 27.615  3.303   -14.025 1.00 42.37 316 A 1 
ATOM   2541 O  OD2 . ASP A 1 316 ? 27.204  5.490   -14.188 1.00 41.78 316 A 1 
ATOM   2542 N  N   . LYS A 1 317 ? 31.792  2.570   -12.522 1.00 49.15 317 A 1 
ATOM   2543 C  CA  . LYS A 1 317 ? 33.253  2.386   -12.495 1.00 48.97 317 A 1 
ATOM   2544 C  C   . LYS A 1 317 ? 33.995  3.477   -13.278 1.00 48.95 317 A 1 
ATOM   2545 O  O   . LYS A 1 317 ? 35.183  3.683   -13.024 1.00 45.91 317 A 1 
ATOM   2546 C  CB  . LYS A 1 317 ? 33.635  1.014   -13.083 1.00 45.37 317 A 1 
ATOM   2547 C  CG  . LYS A 1 317 ? 33.381  -0.168  -12.141 1.00 41.54 317 A 1 
ATOM   2548 C  CD  . LYS A 1 317 ? 33.890  -1.454  -12.801 1.00 38.39 317 A 1 
ATOM   2549 C  CE  . LYS A 1 317 ? 33.718  -2.665  -11.896 1.00 33.41 317 A 1 
ATOM   2550 N  NZ  . LYS A 1 317 ? 34.148  -3.927  -12.580 1.00 30.32 317 A 1 
ATOM   2551 N  N   . LEU A 1 318 ? 33.337  4.144   -14.229 1.00 46.57 318 A 1 
ATOM   2552 C  CA  . LEU A 1 318 ? 33.950  5.089   -15.159 1.00 45.03 318 A 1 
ATOM   2553 C  C   . LEU A 1 318 ? 34.252  6.460   -14.554 1.00 44.45 318 A 1 
ATOM   2554 O  O   . LEU A 1 318 ? 35.203  7.100   -15.005 1.00 40.93 318 A 1 
ATOM   2555 C  CB  . LEU A 1 318 ? 33.023  5.253   -16.370 1.00 42.01 318 A 1 
ATOM   2556 C  CG  . LEU A 1 318 ? 33.111  4.087   -17.369 1.00 38.75 318 A 1 
ATOM   2557 C  CD1 . LEU A 1 318 ? 31.932  4.148   -18.329 1.00 36.19 318 A 1 
ATOM   2558 C  CD2 . LEU A 1 318 ? 34.402  4.155   -18.190 1.00 39.29 318 A 1 
ATOM   2559 N  N   . LYS A 1 319 ? 33.471  6.966   -13.601 1.00 50.24 319 A 1 
ATOM   2560 C  CA  . LYS A 1 319 ? 33.793  8.280   -13.033 1.00 50.61 319 A 1 
ATOM   2561 C  C   . LYS A 1 319 ? 35.008  8.151   -12.114 1.00 49.74 319 A 1 
ATOM   2562 O  O   . LYS A 1 319 ? 34.989  7.314   -11.206 1.00 47.10 319 A 1 
ATOM   2563 C  CB  . LYS A 1 319 ? 32.586  8.956   -12.372 1.00 48.17 319 A 1 
ATOM   2564 C  CG  . LYS A 1 319 ? 31.662  9.534   -13.459 1.00 43.78 319 A 1 
ATOM   2565 C  CD  . LYS A 1 319 ? 30.517  10.359  -12.866 1.00 41.54 319 A 1 
ATOM   2566 C  CE  . LYS A 1 319 ? 29.662  10.889  -14.015 1.00 36.55 319 A 1 
ATOM   2567 N  NZ  . LYS A 1 319 ? 28.486  11.677  -13.551 1.00 34.10 319 A 1 
ATOM   2568 N  N   . PRO A 1 320 ? 36.075  8.966   -12.331 1.00 44.74 320 A 1 
ATOM   2569 C  CA  . PRO A 1 320 ? 37.282  8.894   -11.530 1.00 44.61 320 A 1 
ATOM   2570 C  C   . PRO A 1 320 ? 36.956  9.100   -10.051 1.00 46.77 320 A 1 
ATOM   2571 O  O   . PRO A 1 320 ? 35.972  9.761   -9.688  1.00 44.74 320 A 1 
ATOM   2572 C  CB  . PRO A 1 320 ? 38.235  9.969   -12.103 1.00 41.13 320 A 1 
ATOM   2573 C  CG  . PRO A 1 320 ? 37.306  10.928  -12.833 1.00 39.14 320 A 1 
ATOM   2574 C  CD  . PRO A 1 320 ? 36.159  10.043  -13.301 1.00 44.07 320 A 1 
ATOM   2575 N  N   . LYS A 1 321 ? 37.798  8.530   -9.177  1.00 47.50 321 A 1 
ATOM   2576 C  CA  . LYS A 1 321 ? 37.782  8.773   -7.727  1.00 47.49 321 A 1 
ATOM   2577 C  C   . LYS A 1 321 ? 38.147  10.242  -7.457  1.00 47.30 321 A 1 
ATOM   2578 O  O   . LYS A 1 321 ? 39.239  10.519  -6.981  1.00 44.74 321 A 1 
ATOM   2579 C  CB  . LYS A 1 321 ? 38.777  7.847   -6.994  1.00 44.82 321 A 1 
ATOM   2580 C  CG  . LYS A 1 321 ? 38.427  6.350   -6.938  1.00 41.50 321 A 1 
ATOM   2581 C  CD  . LYS A 1 321 ? 39.570  5.632   -6.193  1.00 39.14 321 A 1 
ATOM   2582 C  CE  . LYS A 1 321 ? 39.349  4.131   -6.073  1.00 34.34 321 A 1 
ATOM   2583 N  NZ  . LYS A 1 321 ? 40.538  3.453   -5.471  1.00 32.05 321 A 1 
ATOM   2584 N  N   . THR A 1 322 ? 37.281  11.188  -7.768  1.00 44.23 322 A 1 
ATOM   2585 C  CA  . THR A 1 322 ? 37.409  12.516  -7.193  1.00 44.69 322 A 1 
ATOM   2586 C  C   . THR A 1 322 ? 37.211  12.350  -5.694  1.00 44.58 322 A 1 
ATOM   2587 O  O   . THR A 1 322 ? 36.151  11.933  -5.211  1.00 42.15 322 A 1 
ATOM   2588 C  CB  . THR A 1 322 ? 36.445  13.530  -7.820  1.00 41.71 322 A 1 
ATOM   2589 O  OG1 . THR A 1 322 ? 35.180  12.964  -8.042  1.00 38.12 322 A 1 
ATOM   2590 C  CG2 . THR A 1 322 ? 36.961  14.005  -9.184  1.00 38.20 322 A 1 
ATOM   2591 N  N   . THR A 1 323 ? 38.293  12.616  -4.946  1.00 42.55 323 A 1 
ATOM   2592 C  CA  . THR A 1 323 ? 38.386  12.575  -3.485  1.00 42.72 323 A 1 
ATOM   2593 C  C   . THR A 1 323 ? 37.561  13.666  -2.799  1.00 42.54 323 A 1 
ATOM   2594 O  O   . THR A 1 323 ? 37.749  13.905  -1.606  1.00 40.32 323 A 1 
ATOM   2595 C  CB  . THR A 1 323 ? 39.853  12.725  -3.048  1.00 39.34 323 A 1 
ATOM   2596 O  OG1 . THR A 1 323 ? 40.484  13.714  -3.834  1.00 35.88 323 A 1 
ATOM   2597 C  CG2 . THR A 1 323 ? 40.643  11.429  -3.228  1.00 35.79 323 A 1 
ATOM   2598 N  N   . ILE A 1 324 ? 36.689  14.347  -3.523  1.00 46.28 324 A 1 
ATOM   2599 C  CA  . ILE A 1 324 ? 35.736  15.258  -2.906  1.00 47.08 324 A 1 
ATOM   2600 C  C   . ILE A 1 324 ? 34.983  14.387  -1.903  1.00 48.55 324 A 1 
ATOM   2601 O  O   . ILE A 1 324 ? 34.301  13.440  -2.300  1.00 46.04 324 A 1 
ATOM   2602 C  CB  . ILE A 1 324 ? 34.819  15.927  -3.942  1.00 43.24 324 A 1 
ATOM   2603 C  CG1 . ILE A 1 324 ? 35.658  16.688  -5.000  1.00 39.16 324 A 1 
ATOM   2604 C  CG2 . ILE A 1 324 ? 33.864  16.894  -3.210  1.00 40.56 324 A 1 
ATOM   2605 C  CD1 . ILE A 1 324 ? 34.837  17.344  -6.116  1.00 37.72 324 A 1 
ATOM   2606 N  N   . LYS A 1 325 ? 35.179  14.681  -0.606  1.00 48.05 325 A 1 
ATOM   2607 C  CA  . LYS A 1 325 ? 34.316  14.156  0.456   1.00 48.52 325 A 1 
ATOM   2608 C  C   . LYS A 1 325 ? 32.911  14.508  0.011   1.00 49.58 325 A 1 
ATOM   2609 O  O   . LYS A 1 325 ? 32.514  15.660  0.158   1.00 47.69 325 A 1 
ATOM   2610 C  CB  . LYS A 1 325 ? 34.625  14.816  1.816   1.00 45.04 325 A 1 
ATOM   2611 C  CG  . LYS A 1 325 ? 35.800  14.203  2.579   1.00 40.11 325 A 1 
ATOM   2612 C  CD  . LYS A 1 325 ? 35.982  14.930  3.919   1.00 36.84 325 A 1 
ATOM   2613 C  CE  . LYS A 1 325 ? 37.099  14.306  4.749   1.00 31.71 325 A 1 
ATOM   2614 N  NZ  . LYS A 1 325 ? 37.330  15.040  6.021   1.00 28.29 325 A 1 
ATOM   2615 N  N   . GLN A 1 326 ? 32.215  13.566  -0.606  1.00 50.13 326 A 1 
ATOM   2616 C  CA  . GLN A 1 326 ? 30.826  13.783  -0.947  1.00 51.03 326 A 1 
ATOM   2617 C  C   . GLN A 1 326 ? 30.175  14.217  0.359   1.00 52.09 326 A 1 
ATOM   2618 O  O   . GLN A 1 326 ? 30.385  13.525  1.367   1.00 49.51 326 A 1 
ATOM   2619 C  CB  . GLN A 1 326 ? 30.180  12.509  -1.517  1.00 47.98 326 A 1 
ATOM   2620 C  CG  . GLN A 1 326 ? 30.556  12.304  -2.995  1.00 43.52 326 A 1 
ATOM   2621 C  CD  . GLN A 1 326 ? 29.865  11.091  -3.632  1.00 40.53 326 A 1 
ATOM   2622 O  OE1 . GLN A 1 326 ? 29.468  10.140  -2.976  1.00 39.36 326 A 1 
ATOM   2623 N  NE2 . GLN A 1 326 ? 29.746  11.072  -4.927  1.00 38.50 326 A 1 
ATOM   2624 N  N   . PRO A 1 327 ? 29.544  15.407  0.406   1.00 50.29 327 A 1 
ATOM   2625 C  CA  . PRO A 1 327 ? 28.855  15.848  1.605   1.00 50.99 327 A 1 
ATOM   2626 C  C   . PRO A 1 327 ? 27.955  14.700  2.054   1.00 54.15 327 A 1 
ATOM   2627 O  O   . PRO A 1 327 ? 27.628  13.826  1.244   1.00 51.87 327 A 1 
ATOM   2628 C  CB  . PRO A 1 327 ? 28.083  17.107  1.203   1.00 46.37 327 A 1 
ATOM   2629 C  CG  . PRO A 1 327 ? 27.967  17.005  -0.310  1.00 44.73 327 A 1 
ATOM   2630 C  CD  . PRO A 1 327 ? 29.225  16.260  -0.721  1.00 48.74 327 A 1 
ATOM   2631 N  N   . SER A 1 328 ? 27.624  14.638  3.346   1.00 60.22 328 A 1 
ATOM   2632 C  CA  . SER A 1 328 ? 26.774  13.550  3.856   1.00 62.88 328 A 1 
ATOM   2633 C  C   . SER A 1 328 ? 25.517  13.487  2.991   1.00 68.20 328 A 1 
ATOM   2634 O  O   . SER A 1 328 ? 24.605  14.287  3.156   1.00 63.65 328 A 1 
ATOM   2635 C  CB  . SER A 1 328 ? 26.430  13.791  5.328   1.00 55.49 328 A 1 
ATOM   2636 O  OG  . SER A 1 328 ? 25.731  15.003  5.498   1.00 48.92 328 A 1 
ATOM   2637 N  N   . ASP A 1 329 ? 25.538  12.622  1.991   1.00 72.90 329 A 1 
ATOM   2638 C  CA  . ASP A 1 329 ? 24.781  12.753  0.744   1.00 76.88 329 A 1 
ATOM   2639 C  C   . ASP A 1 329 ? 23.294  12.422  0.938   1.00 81.89 329 A 1 
ATOM   2640 O  O   . ASP A 1 329 ? 22.489  12.508  0.026   1.00 77.86 329 A 1 
ATOM   2641 C  CB  . ASP A 1 329 ? 25.467  11.905  -0.348  1.00 68.26 329 A 1 
ATOM   2642 C  CG  . ASP A 1 329 ? 25.892  10.500  0.095   1.00 62.82 329 A 1 
ATOM   2643 O  OD1 . ASP A 1 329 ? 25.506  10.009  1.183   1.00 58.60 329 A 1 
ATOM   2644 O  OD2 . ASP A 1 329 ? 26.701  9.869   -0.619  1.00 58.86 329 A 1 
ATOM   2645 N  N   . GLY A 1 330 ? 22.952  12.095  2.178   1.00 82.62 330 A 1 
ATOM   2646 C  CA  . GLY A 1 330 ? 21.603  11.774  2.594   1.00 86.99 330 A 1 
ATOM   2647 C  C   . GLY A 1 330 ? 21.120  10.422  2.063   1.00 90.98 330 A 1 
ATOM   2648 O  O   . GLY A 1 330 ? 19.969  10.083  2.321   1.00 88.64 330 A 1 
ATOM   2649 N  N   . PHE A 1 331 ? 21.960  9.661   1.357   1.00 91.35 331 A 1 
ATOM   2650 C  CA  . PHE A 1 331 ? 21.642  8.286   0.972   1.00 92.54 331 A 1 
ATOM   2651 C  C   . PHE A 1 331 ? 21.756  7.321   2.162   1.00 93.31 331 A 1 
ATOM   2652 O  O   . PHE A 1 331 ? 22.471  7.589   3.129   1.00 92.11 331 A 1 
ATOM   2653 C  CB  . PHE A 1 331 ? 22.541  7.828   -0.182  1.00 90.78 331 A 1 
ATOM   2654 C  CG  . PHE A 1 331 ? 22.371  8.628   -1.445  1.00 90.02 331 A 1 
ATOM   2655 C  CD1 . PHE A 1 331 ? 21.171  8.540   -2.180  1.00 87.92 331 A 1 
ATOM   2656 C  CD2 . PHE A 1 331 ? 23.405  9.467   -1.909  1.00 88.06 331 A 1 
ATOM   2657 C  CE1 . PHE A 1 331 ? 21.003  9.287   -3.349  1.00 86.46 331 A 1 
ATOM   2658 C  CE2 . PHE A 1 331 ? 23.237  10.211  -3.079  1.00 86.66 331 A 1 
ATOM   2659 C  CZ  . PHE A 1 331 ? 22.034  10.127  -3.805  1.00 86.52 331 A 1 
ATOM   2660 N  N   . ASN A 1 332 ? 21.059  6.199   2.069   1.00 93.96 332 A 1 
ATOM   2661 C  CA  . ASN A 1 332 ? 21.019  5.172   3.106   1.00 94.90 332 A 1 
ATOM   2662 C  C   . ASN A 1 332 ? 20.594  5.709   4.489   1.00 95.67 332 A 1 
ATOM   2663 O  O   . ASN A 1 332 ? 21.102  5.267   5.521   1.00 94.20 332 A 1 
ATOM   2664 C  CB  . ASN A 1 332 ? 22.346  4.400   3.130   1.00 93.69 332 A 1 
ATOM   2665 C  CG  . ASN A 1 332 ? 22.604  3.570   1.886   1.00 92.29 332 A 1 
ATOM   2666 O  OD1 . ASN A 1 332 ? 21.784  3.358   1.023   1.00 88.74 332 A 1 
ATOM   2667 N  ND2 . ASN A 1 332 ? 23.792  3.025   1.766   1.00 87.52 332 A 1 
ATOM   2668 N  N   . LYS A 1 333 ? 19.682  6.707   4.513   1.00 95.89 333 A 1 
ATOM   2669 C  CA  . LYS A 1 333 ? 19.118  7.297   5.724   1.00 95.91 333 A 1 
ATOM   2670 C  C   . LYS A 1 333 ? 17.654  7.647   5.501   1.00 96.68 333 A 1 
ATOM   2671 O  O   . LYS A 1 333 ? 17.317  8.222   4.472   1.00 95.71 333 A 1 
ATOM   2672 C  CB  . LYS A 1 333 ? 19.893  8.561   6.134   1.00 93.32 333 A 1 
ATOM   2673 C  CG  . LYS A 1 333 ? 21.334  8.273   6.563   1.00 81.35 333 A 1 
ATOM   2674 C  CD  . LYS A 1 333 ? 22.035  9.556   6.996   1.00 79.82 333 A 1 
ATOM   2675 C  CE  . LYS A 1 333 ? 23.485  9.248   7.354   1.00 67.27 333 A 1 
ATOM   2676 N  NZ  . LYS A 1 333 ? 24.230  10.489  7.682   1.00 59.42 333 A 1 
ATOM   2677 N  N   . TRP A 1 334 ? 16.816  7.368   6.494   1.00 96.92 334 A 1 
ATOM   2678 C  CA  . TRP A 1 334 ? 15.446  7.854   6.539   1.00 97.30 334 A 1 
ATOM   2679 C  C   . TRP A 1 334 ? 15.439  9.361   6.744   1.00 97.04 334 A 1 
ATOM   2680 O  O   . TRP A 1 334 ? 16.127  9.886   7.625   1.00 96.13 334 A 1 
ATOM   2681 C  CB  . TRP A 1 334 ? 14.685  7.147   7.661   1.00 97.47 334 A 1 
ATOM   2682 C  CG  . TRP A 1 334 ? 14.408  5.704   7.368   1.00 97.75 334 A 1 
ATOM   2683 C  CD1 . TRP A 1 334 ? 15.097  4.640   7.847   1.00 97.17 334 A 1 
ATOM   2684 C  CD2 . TRP A 1 334 ? 13.394  5.164   6.480   1.00 97.85 334 A 1 
ATOM   2685 N  NE1 . TRP A 1 334 ? 14.585  3.480   7.315   1.00 97.16 334 A 1 
ATOM   2686 C  CE2 . TRP A 1 334 ? 13.542  3.751   6.456   1.00 97.59 334 A 1 
ATOM   2687 C  CE3 . TRP A 1 334 ? 12.379  5.737   5.678   1.00 97.67 334 A 1 
ATOM   2688 C  CZ2 . TRP A 1 334 ? 12.723  2.924   5.649   1.00 97.43 334 A 1 
ATOM   2689 C  CZ3 . TRP A 1 334 ? 11.557  4.905   4.878   1.00 97.32 334 A 1 
ATOM   2690 C  CH2 . TRP A 1 334 ? 11.743  3.524   4.864   1.00 97.28 334 A 1 
ATOM   2691 N  N   . LYS A 1 335 ? 14.683  10.081  5.918   1.00 97.07 335 A 1 
ATOM   2692 C  CA  . LYS A 1 335 ? 14.526  11.528  5.970   1.00 96.31 335 A 1 
ATOM   2693 C  C   . LYS A 1 335 ? 13.126  11.928  5.503   1.00 96.92 335 A 1 
ATOM   2694 O  O   . LYS A 1 335 ? 12.474  11.182  4.782   1.00 96.58 335 A 1 
ATOM   2695 C  CB  . LYS A 1 335 ? 15.630  12.263  5.170   1.00 93.88 335 A 1 
ATOM   2696 C  CG  . LYS A 1 335 ? 16.170  11.499  3.959   1.00 84.29 335 A 1 
ATOM   2697 C  CD  . LYS A 1 335 ? 17.168  12.333  3.164   1.00 82.76 335 A 1 
ATOM   2698 C  CE  . LYS A 1 335 ? 17.663  11.505  1.982   1.00 71.32 335 A 1 
ATOM   2699 N  NZ  . LYS A 1 335 ? 18.370  12.326  0.972   1.00 63.16 335 A 1 
ATOM   2700 N  N   . PHE A 1 336 ? 12.707  13.127  5.924   1.00 96.83 336 A 1 
ATOM   2701 C  CA  . PHE A 1 336 ? 11.514  13.763  5.401   1.00 96.83 336 A 1 
ATOM   2702 C  C   . PHE A 1 336 ? 11.617  13.921  3.884   1.00 96.65 336 A 1 
ATOM   2703 O  O   . PHE A 1 336 ? 12.658  14.356  3.382   1.00 96.12 336 A 1 
ATOM   2704 C  CB  . PHE A 1 336 ? 11.341  15.123  6.093   1.00 96.91 336 A 1 
ATOM   2705 C  CG  . PHE A 1 336 ? 10.177  15.924  5.580   1.00 97.24 336 A 1 
ATOM   2706 C  CD1 . PHE A 1 336 ? 10.383  17.003  4.703   1.00 96.58 336 A 1 
ATOM   2707 C  CD2 . PHE A 1 336 ? 8.867   15.605  5.984   1.00 96.62 336 A 1 
ATOM   2708 C  CE1 . PHE A 1 336 ? 9.299   17.761  4.247   1.00 96.22 336 A 1 
ATOM   2709 C  CE2 . PHE A 1 336 ? 7.781   16.366  5.532   1.00 96.24 336 A 1 
ATOM   2710 C  CZ  . PHE A 1 336 ? 7.995   17.443  4.668   1.00 96.57 336 A 1 
ATOM   2711 N  N   . ASN A 1 337 ? 10.564  13.544  3.166   1.00 97.09 337 A 1 
ATOM   2712 C  CA  . ASN A 1 337 ? 10.429  13.768  1.738   1.00 96.63 337 A 1 
ATOM   2713 C  C   . ASN A 1 337 ? 9.586   15.021  1.493   1.00 96.80 337 A 1 
ATOM   2714 O  O   . ASN A 1 337 ? 10.128  16.072  1.149   1.00 95.99 337 A 1 
ATOM   2715 C  CB  . ASN A 1 337 ? 9.881   12.493  1.064   1.00 95.60 337 A 1 
ATOM   2716 C  CG  . ASN A 1 337 ? 9.795   12.655  -0.442  1.00 93.62 337 A 1 
ATOM   2717 O  OD1 . ASN A 1 337 ? 10.173  13.664  -0.998  1.00 88.74 337 A 1 
ATOM   2718 N  ND2 . ASN A 1 337 ? 9.304   11.670  -1.150  1.00 87.42 337 A 1 
ATOM   2719 N  N   . TYR A 1 338 ? 8.272   14.942  1.741   1.00 97.25 338 A 1 
ATOM   2720 C  CA  . TYR A 1 338 ? 7.348   16.061  1.590   1.00 97.68 338 A 1 
ATOM   2721 C  C   . TYR A 1 338 ? 6.127   15.921  2.511   1.00 97.99 338 A 1 
ATOM   2722 O  O   . TYR A 1 338 ? 5.831   14.842  3.021   1.00 97.93 338 A 1 
ATOM   2723 C  CB  . TYR A 1 338 ? 6.934   16.183  0.118   1.00 97.41 338 A 1 
ATOM   2724 C  CG  . TYR A 1 338 ? 5.871   15.195  -0.313  1.00 97.72 338 A 1 
ATOM   2725 C  CD1 . TYR A 1 338 ? 6.208   13.882  -0.723  1.00 97.35 338 A 1 
ATOM   2726 C  CD2 . TYR A 1 338 ? 4.522   15.590  -0.308  1.00 97.43 338 A 1 
ATOM   2727 C  CE1 . TYR A 1 338 ? 5.212   12.983  -1.119  1.00 96.93 338 A 1 
ATOM   2728 C  CE2 . TYR A 1 338 ? 3.517   14.699  -0.702  1.00 96.99 338 A 1 
ATOM   2729 C  CZ  . TYR A 1 338 ? 3.859   13.400  -1.107  1.00 97.10 338 A 1 
ATOM   2730 O  OH  . TYR A 1 338 ? 2.865   12.550  -1.493  1.00 96.31 338 A 1 
ATOM   2731 N  N   . GLY A 1 339 ? 5.402   17.023  2.697   1.00 97.88 339 A 1 
ATOM   2732 C  CA  . GLY A 1 339 ? 4.098   17.041  3.358   1.00 97.91 339 A 1 
ATOM   2733 C  C   . GLY A 1 339 ? 2.993   17.482  2.400   1.00 98.14 339 A 1 
ATOM   2734 O  O   . GLY A 1 339 ? 3.220   18.325  1.532   1.00 97.48 339 A 1 
ATOM   2735 N  N   . SER A 1 340 ? 1.771   16.972  2.570   1.00 97.91 340 A 1 
ATOM   2736 C  CA  . SER A 1 340 ? 0.631   17.329  1.718   1.00 97.80 340 A 1 
ATOM   2737 C  C   . SER A 1 340 ? 0.338   18.832  1.709   1.00 97.69 340 A 1 
ATOM   2738 O  O   . SER A 1 340 ? 0.024   19.404  0.667   1.00 96.83 340 A 1 
ATOM   2739 C  CB  . SER A 1 340 ? -0.614  16.557  2.164   1.00 97.73 340 A 1 
ATOM   2740 O  OG  . SER A 1 340 ? -0.921  16.812  3.523   1.00 97.26 340 A 1 
ATOM   2741 N  N   . SER A 1 341 ? 0.495   19.491  2.855   1.00 97.81 341 A 1 
ATOM   2742 C  CA  . SER A 1 341 ? 0.316   20.940  2.987   1.00 97.38 341 A 1 
ATOM   2743 C  C   . SER A 1 341 ? 1.462   21.709  2.313   1.00 97.15 341 A 1 
ATOM   2744 O  O   . SER A 1 341 ? 1.212   22.593  1.492   1.00 95.54 341 A 1 
ATOM   2745 C  CB  . SER A 1 341 ? 0.206   21.307  4.467   1.00 96.28 341 A 1 
ATOM   2746 O  OG  . SER A 1 341 ? -0.010  22.696  4.614   1.00 80.63 341 A 1 
ATOM   2747 N  N   . SER A 1 342 ? 2.716   21.371  2.593   1.00 96.92 342 A 1 
ATOM   2748 C  CA  . SER A 1 342 ? 3.875   22.109  2.079   1.00 96.27 342 A 1 
ATOM   2749 C  C   . SER A 1 342 ? 4.102   21.927  0.578   1.00 96.49 342 A 1 
ATOM   2750 O  O   . SER A 1 342 ? 4.534   22.858  -0.090  1.00 94.53 342 A 1 
ATOM   2751 C  CB  . SER A 1 342 ? 5.145   21.722  2.843   1.00 94.50 342 A 1 
ATOM   2752 O  OG  . SER A 1 342 ? 5.426   20.334  2.742   1.00 87.16 342 A 1 
ATOM   2753 N  N   . GLU A 1 343 ? 3.802   20.747  0.020   1.00 96.73 343 A 1 
ATOM   2754 C  CA  . GLU A 1 343 ? 4.054   20.436  -1.387  1.00 96.53 343 A 1 
ATOM   2755 C  C   . GLU A 1 343 ? 2.907   20.863  -2.304  1.00 96.78 343 A 1 
ATOM   2756 O  O   . GLU A 1 343 ? 3.140   21.393  -3.389  1.00 94.77 343 A 1 
ATOM   2757 C  CB  . GLU A 1 343 ? 4.335   18.938  -1.537  1.00 95.07 343 A 1 
ATOM   2758 C  CG  . GLU A 1 343 ? 5.017   18.589  -2.874  1.00 90.87 343 A 1 
ATOM   2759 C  CD  . GLU A 1 343 ? 6.436   19.179  -2.962  1.00 93.56 343 A 1 
ATOM   2760 O  OE1 . GLU A 1 343 ? 6.691   20.007  -3.855  1.00 87.78 343 A 1 
ATOM   2761 O  OE2 . GLU A 1 343 ? 7.286   18.819  -2.139  1.00 88.79 343 A 1 
ATOM   2762 N  N   . TYR A 1 344 ? 1.655   20.652  -1.860  1.00 97.58 344 A 1 
ATOM   2763 C  CA  . TYR A 1 344 ? 0.465   20.856  -2.686  1.00 97.49 344 A 1 
ATOM   2764 C  C   . TYR A 1 344 ? -0.437  22.011  -2.227  1.00 97.38 344 A 1 
ATOM   2765 O  O   . TYR A 1 344 ? -1.362  22.384  -2.952  1.00 95.50 344 A 1 
ATOM   2766 C  CB  . TYR A 1 344 ? -0.304  19.534  -2.787  1.00 97.26 344 A 1 
ATOM   2767 C  CG  . TYR A 1 344 ? 0.501   18.370  -3.319  1.00 97.55 344 A 1 
ATOM   2768 C  CD1 . TYR A 1 344 ? 1.272   18.488  -4.489  1.00 96.72 344 A 1 
ATOM   2769 C  CD2 . TYR A 1 344 ? 0.462   17.128  -2.647  1.00 96.77 344 A 1 
ATOM   2770 C  CE1 . TYR A 1 344 ? 2.000   17.399  -4.992  1.00 96.05 344 A 1 
ATOM   2771 C  CE2 . TYR A 1 344 ? 1.175   16.026  -3.149  1.00 96.15 344 A 1 
ATOM   2772 C  CZ  . TYR A 1 344 ? 1.947   16.165  -4.318  1.00 96.53 344 A 1 
ATOM   2773 O  OH  . TYR A 1 344 ? 2.646   15.097  -4.813  1.00 95.38 344 A 1 
ATOM   2774 N  N   . GLY A 1 345 ? -0.183  22.588  -1.057  1.00 96.20 345 A 1 
ATOM   2775 C  CA  . GLY A 1 345 ? -1.012  23.635  -0.479  1.00 95.89 345 A 1 
ATOM   2776 C  C   . GLY A 1 345 ? -2.374  23.146  0.018   1.00 96.73 345 A 1 
ATOM   2777 O  O   . GLY A 1 345 ? -3.303  23.945  0.106   1.00 94.77 345 A 1 
ATOM   2778 N  N   . LEU A 1 346 ? -2.507  21.845  0.315   1.00 96.86 346 A 1 
ATOM   2779 C  CA  . LEU A 1 346 ? -3.742  21.266  0.848   1.00 97.04 346 A 1 
ATOM   2780 C  C   . LEU A 1 346 ? -3.975  21.761  2.276   1.00 97.01 346 A 1 
ATOM   2781 O  O   . LEU A 1 346 ? -3.092  21.654  3.124   1.00 95.78 346 A 1 
ATOM   2782 C  CB  . LEU A 1 346 ? -3.677  19.730  0.814   1.00 96.41 346 A 1 
ATOM   2783 C  CG  . LEU A 1 346 ? -3.493  19.112  -0.582  1.00 95.44 346 A 1 
ATOM   2784 C  CD1 . LEU A 1 346 ? -3.284  17.607  -0.462  1.00 93.64 346 A 1 
ATOM   2785 C  CD2 . LEU A 1 346 ? -4.696  19.358  -1.485  1.00 92.91 346 A 1 
ATOM   2786 N  N   . LYS A 1 347 ? -5.179  22.292  2.543   1.00 97.43 347 A 1 
ATOM   2787 C  CA  . LYS A 1 347 ? -5.582  22.781  3.876   1.00 97.08 347 A 1 
ATOM   2788 C  C   . LYS A 1 347 ? -5.995  21.646  4.811   1.00 97.35 347 A 1 
ATOM   2789 O  O   . LYS A 1 347 ? -5.862  21.754  6.023   1.00 95.64 347 A 1 
ATOM   2790 C  CB  . LYS A 1 347 ? -6.741  23.765  3.728   1.00 95.93 347 A 1 
ATOM   2791 C  CG  . LYS A 1 347 ? -6.352  25.002  2.909   1.00 90.72 347 A 1 
ATOM   2792 C  CD  . LYS A 1 347 ? -7.583  25.894  2.750   1.00 83.66 347 A 1 
ATOM   2793 C  CE  . LYS A 1 347 ? -7.234  27.083  1.879   1.00 74.77 347 A 1 
ATOM   2794 N  NZ  . LYS A 1 347 ? -8.456  27.877  1.579   1.00 64.14 347 A 1 
ATOM   2795 N  N   . GLU A 1 348 ? -6.516  20.568  4.226   1.00 98.14 348 A 1 
ATOM   2796 C  CA  . GLU A 1 348 ? -6.924  19.327  4.876   1.00 98.24 348 A 1 
ATOM   2797 C  C   . GLU A 1 348 ? -6.996  18.210  3.823   1.00 98.54 348 A 1 
ATOM   2798 O  O   . GLU A 1 348 ? -6.946  18.465  2.613   1.00 98.30 348 A 1 
ATOM   2799 C  CB  . GLU A 1 348 ? -8.270  19.510  5.598   1.00 97.20 348 A 1 
ATOM   2800 C  CG  . GLU A 1 348 ? -9.414  19.929  4.661   1.00 94.76 348 A 1 
ATOM   2801 C  CD  . GLU A 1 348 ? -10.767 20.064  5.363   1.00 94.87 348 A 1 
ATOM   2802 O  OE1 . GLU A 1 348 ? -11.779 20.135  4.623   1.00 89.82 348 A 1 
ATOM   2803 O  OE2 . GLU A 1 348 ? -10.816 20.078  6.615   1.00 91.49 348 A 1 
ATOM   2804 N  N   . LEU A 1 349 ? -7.134  16.963  4.262   1.00 98.57 349 A 1 
ATOM   2805 C  CA  . LEU A 1 349 ? -7.252  15.800  3.381   1.00 98.60 349 A 1 
ATOM   2806 C  C   . LEU A 1 349 ? -8.719  15.528  3.007   1.00 98.68 349 A 1 
ATOM   2807 O  O   . LEU A 1 349 ? -9.257  14.451  3.254   1.00 98.44 349 A 1 
ATOM   2808 C  CB  . LEU A 1 349 ? -6.532  14.595  4.024   1.00 98.65 349 A 1 
ATOM   2809 C  CG  . LEU A 1 349 ? -5.047  14.819  4.364   1.00 98.45 349 A 1 
ATOM   2810 C  CD1 . LEU A 1 349 ? -4.454  13.526  4.934   1.00 98.24 349 A 1 
ATOM   2811 C  CD2 . LEU A 1 349 ? -4.215  15.221  3.146   1.00 98.08 349 A 1 
ATOM   2812 N  N   . SER A 1 350 ? -9.389  16.527  2.417   1.00 98.70 350 A 1 
ATOM   2813 C  CA  . SER A 1 350 ? -10.800 16.450  2.019   1.00 98.69 350 A 1 
ATOM   2814 C  C   . SER A 1 350 ? -10.980 16.267  0.506   1.00 98.77 350 A 1 
ATOM   2815 O  O   . SER A 1 350 ? -10.131 16.700  -0.273  1.00 98.61 350 A 1 
ATOM   2816 C  CB  . SER A 1 350 ? -11.565 17.678  2.511   1.00 98.41 350 A 1 
ATOM   2817 O  OG  . SER A 1 350 ? -11.194 18.856  1.836   1.00 97.68 350 A 1 
ATOM   2818 N  N   . PRO A 1 351 ? -12.111 15.689  0.058   1.00 98.70 351 A 1 
ATOM   2819 C  CA  . PRO A 1 351 ? -12.419 15.565  -1.369  1.00 98.69 351 A 1 
ATOM   2820 C  C   . PRO A 1 351 ? -12.330 16.894  -2.116  1.00 98.53 351 A 1 
ATOM   2821 O  O   . PRO A 1 351 ? -11.749 16.962  -3.193  1.00 98.35 351 A 1 
ATOM   2822 C  CB  . PRO A 1 351 ? -13.839 14.984  -1.437  1.00 98.42 351 A 1 
ATOM   2823 C  CG  . PRO A 1 351 ? -13.949 14.197  -0.139  1.00 97.73 351 A 1 
ATOM   2824 C  CD  . PRO A 1 351 ? -13.141 15.029  0.853   1.00 98.48 351 A 1 
ATOM   2825 N  N   . LYS A 1 352 ? -12.819 17.984  -1.519  1.00 98.55 352 A 1 
ATOM   2826 C  CA  . LYS A 1 352 ? -12.793 19.326  -2.109  1.00 98.34 352 A 1 
ATOM   2827 C  C   . LYS A 1 352 ? -11.367 19.820  -2.388  1.00 98.49 352 A 1 
ATOM   2828 O  O   . LYS A 1 352 ? -11.108 20.343  -3.465  1.00 98.14 352 A 1 
ATOM   2829 C  CB  . LYS A 1 352 ? -13.545 20.290  -1.188  1.00 97.72 352 A 1 
ATOM   2830 C  CG  . LYS A 1 352 ? -13.650 21.697  -1.786  1.00 87.91 352 A 1 
ATOM   2831 C  CD  . LYS A 1 352 ? -14.427 22.618  -0.854  1.00 82.89 352 A 1 
ATOM   2832 C  CE  . LYS A 1 352 ? -14.501 24.021  -1.466  1.00 68.35 352 A 1 
ATOM   2833 N  NZ  . LYS A 1 352 ? -15.239 24.956  -0.590  1.00 60.47 352 A 1 
ATOM   2834 N  N   . GLU A 1 353 ? -10.441 19.641  -1.442  1.00 98.54 353 A 1 
ATOM   2835 C  CA  . GLU A 1 353 ? -9.048  20.065  -1.611  1.00 98.59 353 A 1 
ATOM   2836 C  C   . GLU A 1 353 ? -8.335  19.229  -2.691  1.00 98.66 353 A 1 
ATOM   2837 O  O   . GLU A 1 353 ? -7.603  19.773  -3.523  1.00 98.40 353 A 1 
ATOM   2838 C  CB  . GLU A 1 353 ? -8.306  19.994  -0.274  1.00 98.42 353 A 1 
ATOM   2839 C  CG  . GLU A 1 353 ? -8.746  21.073  0.742   1.00 96.99 353 A 1 
ATOM   2840 C  CD  . GLU A 1 353 ? -8.316  22.492  0.347   1.00 97.03 353 A 1 
ATOM   2841 O  OE1 . GLU A 1 353 ? -9.177  23.392  0.266   1.00 93.04 353 A 1 
ATOM   2842 O  OE2 . GLU A 1 353 ? -7.099  22.719  0.160   1.00 94.21 353 A 1 
ATOM   2843 N  N   . PHE A 1 354 ? -8.614  17.926  -2.762  1.00 98.73 354 A 1 
ATOM   2844 C  CA  . PHE A 1 354 ? -8.056  17.058  -3.794  1.00 98.74 354 A 1 
ATOM   2845 C  C   . PHE A 1 354 ? -8.675  17.284  -5.182  1.00 98.67 354 A 1 
ATOM   2846 O  O   . PHE A 1 354 ? -7.972  17.169  -6.187  1.00 98.43 354 A 1 
ATOM   2847 C  CB  . PHE A 1 354 ? -8.154  15.594  -3.362  1.00 98.68 354 A 1 
ATOM   2848 C  CG  . PHE A 1 354 ? -7.033  15.176  -2.441  1.00 98.69 354 A 1 
ATOM   2849 C  CD1 . PHE A 1 354 ? -5.794  14.781  -2.982  1.00 98.36 354 A 1 
ATOM   2850 C  CD2 . PHE A 1 354 ? -7.205  15.202  -1.049  1.00 98.33 354 A 1 
ATOM   2851 C  CE1 . PHE A 1 354 ? -4.735  14.405  -2.140  1.00 97.95 354 A 1 
ATOM   2852 C  CE2 . PHE A 1 354 ? -6.142  14.828  -0.195  1.00 97.89 354 A 1 
ATOM   2853 C  CZ  . PHE A 1 354 ? -4.911  14.437  -0.741  1.00 98.06 354 A 1 
ATOM   2854 N  N   . GLU A 1 355 ? -9.945  17.672  -5.281  1.00 98.68 355 A 1 
ATOM   2855 C  CA  . GLU A 1 355 ? -10.553 18.105  -6.547  1.00 98.40 355 A 1 
ATOM   2856 C  C   . GLU A 1 355 ? -9.905  19.389  -7.081  1.00 98.40 355 A 1 
ATOM   2857 O  O   . GLU A 1 355 ? -9.600  19.480  -8.268  1.00 98.09 355 A 1 
ATOM   2858 C  CB  . GLU A 1 355 ? -12.065 18.322  -6.370  1.00 98.21 355 A 1 
ATOM   2859 C  CG  . GLU A 1 355 ? -12.788 16.983  -6.262  1.00 95.84 355 A 1 
ATOM   2860 C  CD  . GLU A 1 355 ? -14.303 17.117  -6.122  1.00 94.14 355 A 1 
ATOM   2861 O  OE1 . GLU A 1 355 ? -14.990 16.203  -6.626  1.00 86.90 355 A 1 
ATOM   2862 O  OE2 . GLU A 1 355 ? -14.836 18.076  -5.523  1.00 88.94 355 A 1 
ATOM   2863 N  N   . ILE A 1 356 ? -9.634  20.360  -6.195  1.00 98.55 356 A 1 
ATOM   2864 C  CA  . ILE A 1 356 ? -8.888  21.574  -6.540  1.00 98.35 356 A 1 
ATOM   2865 C  C   . ILE A 1 356 ? -7.472  21.215  -6.999  1.00 98.45 356 A 1 
ATOM   2866 O  O   . ILE A 1 356 ? -7.008  21.738  -8.022  1.00 98.14 356 A 1 
ATOM   2867 C  CB  . ILE A 1 356 ? -8.879  22.564  -5.360  1.00 98.07 356 A 1 
ATOM   2868 C  CG1 . ILE A 1 356 ? -10.304 23.128  -5.116  1.00 96.62 356 A 1 
ATOM   2869 C  CG2 . ILE A 1 356 ? -7.896  23.725  -5.605  1.00 96.64 356 A 1 
ATOM   2870 C  CD1 . ILE A 1 356 ? -10.473 23.819  -3.752  1.00 93.43 356 A 1 
ATOM   2871 N  N   . LEU A 1 357 ? -6.787  20.307  -6.296  1.00 98.43 357 A 1 
ATOM   2872 C  CA  . LEU A 1 357 ? -5.457  19.827  -6.681  1.00 98.40 357 A 1 
ATOM   2873 C  C   . LEU A 1 357 ? -5.476  19.176  -8.069  1.00 98.55 357 A 1 
ATOM   2874 O  O   . LEU A 1 357 ? -4.648  19.533  -8.910  1.00 98.35 357 A 1 
ATOM   2875 C  CB  . LEU A 1 357 ? -4.922  18.870  -5.610  1.00 98.39 357 A 1 
ATOM   2876 C  CG  . LEU A 1 357 ? -3.542  18.279  -5.938  1.00 98.09 357 A 1 
ATOM   2877 C  CD1 . LEU A 1 357 ? -2.467  19.362  -6.061  1.00 97.56 357 A 1 
ATOM   2878 C  CD2 . LEU A 1 357 ? -3.118  17.300  -4.850  1.00 97.40 357 A 1 
ATOM   2879 N  N   . ALA A 1 358 ? -6.425  18.281  -8.345  1.00 98.50 358 A 1 
ATOM   2880 C  CA  . ALA A 1 358 ? -6.567  17.626  -9.640  1.00 98.44 358 A 1 
ATOM   2881 C  C   . ALA A 1 358 ? -6.792  18.653  -10.768 1.00 98.21 358 A 1 
ATOM   2882 O  O   . ALA A 1 358 ? -6.098  18.633  -11.781 1.00 97.88 358 A 1 
ATOM   2883 C  CB  . ALA A 1 358 ? -7.697  16.594  -9.552  1.00 98.26 358 A 1 
ATOM   2884 N  N   . ALA A 1 359 ? -7.674  19.636  -10.558 1.00 98.49 359 A 1 
ATOM   2885 C  CA  . ALA A 1 359 ? -7.923  20.708  -11.524 1.00 98.26 359 A 1 
ATOM   2886 C  C   . ALA A 1 359 ? -6.689  21.607  -11.764 1.00 98.09 359 A 1 
ATOM   2887 O  O   . ALA A 1 359 ? -6.484  22.107  -12.876 1.00 97.45 359 A 1 
ATOM   2888 C  CB  . ALA A 1 359 ? -9.120  21.530  -11.034 1.00 98.01 359 A 1 
ATOM   2889 N  N   . ARG A 1 360 ? -5.844  21.808  -10.741 1.00 98.26 360 A 1 
ATOM   2890 C  CA  . ARG A 1 360 ? -4.554  22.499  -10.894 1.00 98.17 360 A 1 
ATOM   2891 C  C   . ARG A 1 360 ? -3.566  21.655  -11.692 1.00 98.04 360 A 1 
ATOM   2892 O  O   . ARG A 1 360 ? -2.946  22.194  -12.604 1.00 97.53 360 A 1 
ATOM   2893 C  CB  . ARG A 1 360 ? -3.981  22.878  -9.523  1.00 97.81 360 A 1 
ATOM   2894 C  CG  . ARG A 1 360 ? -4.735  24.040  -8.855  1.00 93.59 360 A 1 
ATOM   2895 C  CD  . ARG A 1 360 ? -4.259  24.246  -7.406  1.00 91.69 360 A 1 
ATOM   2896 N  NE  . ARG A 1 360 ? -2.830  24.619  -7.345  1.00 86.09 360 A 1 
ATOM   2897 C  CZ  . ARG A 1 360 ? -1.998  24.421  -6.332  1.00 83.38 360 A 1 
ATOM   2898 N  NH1 . ARG A 1 360 ? -2.396  23.902  -5.204  1.00 75.72 360 A 1 
ATOM   2899 N  NH2 . ARG A 1 360 ? -0.742  24.746  -6.437  1.00 74.13 360 A 1 
ATOM   2900 N  N   . MET A 1 361 ? -3.461  20.349  -11.418 1.00 97.87 361 A 1 
ATOM   2901 C  CA  . MET A 1 361 ? -2.557  19.440  -12.145 1.00 97.49 361 A 1 
ATOM   2902 C  C   . MET A 1 361 ? -2.918  19.288  -13.629 1.00 97.02 361 A 1 
ATOM   2903 O  O   . MET A 1 361 ? -2.017  19.099  -14.454 1.00 96.26 361 A 1 
ATOM   2904 C  CB  . MET A 1 361 ? -2.538  18.060  -11.485 1.00 97.39 361 A 1 
ATOM   2905 C  CG  . MET A 1 361 ? -1.842  18.071  -10.118 1.00 95.92 361 A 1 
ATOM   2906 S  SD  . MET A 1 361 ? -1.496  16.422  -9.432  1.00 94.74 361 A 1 
ATOM   2907 C  CE  . MET A 1 361 ? -3.141  15.719  -9.267  1.00 86.56 361 A 1 
ATOM   2908 N  N   . ASP A 1 362 ? -4.183  19.429  -14.018 1.00 96.94 362 A 1 
ATOM   2909 C  CA  . ASP A 1 362 ? -4.570  19.449  -15.433 1.00 96.13 362 A 1 
ATOM   2910 C  C   . ASP A 1 362 ? -3.907  20.605  -16.197 1.00 95.98 362 A 1 
ATOM   2911 O  O   . ASP A 1 362 ? -3.452  20.432  -17.331 1.00 94.48 362 A 1 
ATOM   2912 C  CB  . ASP A 1 362 ? -6.087  19.608  -15.576 1.00 95.31 362 A 1 
ATOM   2913 C  CG  . ASP A 1 362 ? -6.870  18.340  -15.285 1.00 93.90 362 A 1 
ATOM   2914 O  OD1 . ASP A 1 362 ? -6.309  17.224  -15.312 1.00 91.17 362 A 1 
ATOM   2915 O  OD2 . ASP A 1 362 ? -8.076  18.491  -15.004 1.00 90.79 362 A 1 
ATOM   2916 N  N   . LYS A 1 363 ? -3.856  21.788  -15.565 1.00 96.40 363 A 1 
ATOM   2917 C  CA  . LYS A 1 363 ? -3.414  23.049  -16.175 1.00 96.00 363 A 1 
ATOM   2918 C  C   . LYS A 1 363 ? -1.934  23.343  -15.950 1.00 95.91 363 A 1 
ATOM   2919 O  O   . LYS A 1 363 ? -1.313  23.997  -16.774 1.00 94.40 363 A 1 
ATOM   2920 C  CB  . LYS A 1 363 ? -4.282  24.193  -15.630 1.00 95.43 363 A 1 
ATOM   2921 C  CG  . LYS A 1 363 ? -5.764  24.014  -15.978 1.00 89.16 363 A 1 
ATOM   2922 C  CD  . LYS A 1 363 ? -6.600  25.163  -15.398 1.00 82.72 363 A 1 
ATOM   2923 C  CE  . LYS A 1 363 ? -8.075  24.903  -15.699 1.00 73.26 363 A 1 
ATOM   2924 N  NZ  . LYS A 1 363 ? -8.952  25.984  -15.182 1.00 63.17 363 A 1 
ATOM   2925 N  N   . ASP A 1 364 ? -1.372  22.885  -14.847 1.00 96.36 364 A 1 
ATOM   2926 C  CA  . ASP A 1 364 ? 0.002   23.126  -14.428 1.00 96.52 364 A 1 
ATOM   2927 C  C   . ASP A 1 364 ? 0.839   21.843  -14.535 1.00 96.71 364 A 1 
ATOM   2928 O  O   . ASP A 1 364 ? 0.823   20.962  -13.682 1.00 96.43 364 A 1 
ATOM   2929 C  CB  . ASP A 1 364 ? 0.009   23.747  -13.022 1.00 96.36 364 A 1 
ATOM   2930 C  CG  . ASP A 1 364 ? 1.414   24.123  -12.535 1.00 96.05 364 A 1 
ATOM   2931 O  OD1 . ASP A 1 364 ? 2.412   23.709  -13.172 1.00 94.37 364 A 1 
ATOM   2932 O  OD2 . ASP A 1 364 ? 1.491   24.805  -11.492 1.00 93.58 364 A 1 
ATOM   2933 N  N   . LEU A 1 365 ? 1.616   21.758  -15.632 1.00 95.59 365 A 1 
ATOM   2934 C  CA  . LEU A 1 365 ? 2.488   20.619  -15.890 1.00 95.02 365 A 1 
ATOM   2935 C  C   . LEU A 1 365 ? 3.610   20.482  -14.847 1.00 95.44 365 A 1 
ATOM   2936 O  O   . LEU A 1 365 ? 4.051   19.364  -14.589 1.00 95.16 365 A 1 
ATOM   2937 C  CB  . LEU A 1 365 ? 3.053   20.739  -17.314 1.00 93.59 365 A 1 
ATOM   2938 C  CG  . LEU A 1 365 ? 3.887   19.527  -17.763 1.00 83.64 365 A 1 
ATOM   2939 C  CD1 . LEU A 1 365 ? 3.066   18.235  -17.823 1.00 81.56 365 A 1 
ATOM   2940 C  CD2 . LEU A 1 365 ? 4.459   19.785  -19.163 1.00 82.26 365 A 1 
ATOM   2941 N  N   . GLN A 1 366 ? 4.087   21.590  -14.249 1.00 95.66 366 A 1 
ATOM   2942 C  CA  . GLN A 1 366 ? 5.117   21.515  -13.214 1.00 95.62 366 A 1 
ATOM   2943 C  C   . GLN A 1 366 ? 4.565   20.883  -11.944 1.00 96.29 366 A 1 
ATOM   2944 O  O   . GLN A 1 366 ? 5.220   20.018  -11.362 1.00 95.99 366 A 1 
ATOM   2945 C  CB  . GLN A 1 366 ? 5.693   22.902  -12.903 1.00 95.10 366 A 1 
ATOM   2946 C  CG  . GLN A 1 366 ? 6.478   23.503  -14.071 1.00 81.49 366 A 1 
ATOM   2947 C  CD  . GLN A 1 366 ? 7.162   24.821  -13.687 1.00 73.87 366 A 1 
ATOM   2948 O  OE1 . GLN A 1 366 ? 6.996   25.369  -12.613 1.00 66.54 366 A 1 
ATOM   2949 N  NE2 . GLN A 1 366 ? 7.979   25.372  -14.546 1.00 62.71 366 A 1 
ATOM   2950 N  N   . LEU A 1 367 ? 3.339   21.234  -11.563 1.00 96.67 367 A 1 
ATOM   2951 C  CA  . LEU A 1 367 ? 2.648   20.619  -10.427 1.00 97.17 367 A 1 
ATOM   2952 C  C   . LEU A 1 367 ? 2.372   19.134  -10.675 1.00 97.37 367 A 1 
ATOM   2953 O  O   . LEU A 1 367 ? 2.635   18.310  -9.803  1.00 97.33 367 A 1 
ATOM   2954 C  CB  . LEU A 1 367 ? 1.357   21.401  -10.165 1.00 97.29 367 A 1 
ATOM   2955 C  CG  . LEU A 1 367 ? 0.552   20.896  -8.956  1.00 96.85 367 A 1 
ATOM   2956 C  CD1 . LEU A 1 367 ? 1.325   21.038  -7.649  1.00 96.32 367 A 1 
ATOM   2957 C  CD2 . LEU A 1 367 ? -0.737  21.705  -8.847  1.00 96.03 367 A 1 
ATOM   2958 N  N   . PHE A 1 368 ? 1.905   18.758  -11.872 1.00 97.19 368 A 1 
ATOM   2959 C  CA  . PHE A 1 368 ? 1.734   17.354  -12.229 1.00 97.06 368 A 1 
ATOM   2960 C  C   . PHE A 1 368 ? 3.059   16.579  -12.176 1.00 97.07 368 A 1 
ATOM   2961 O  O   . PHE A 1 368 ? 3.099   15.459  -11.681 1.00 97.05 368 A 1 
ATOM   2962 C  CB  . PHE A 1 368 ? 1.102   17.237  -13.624 1.00 96.84 368 A 1 
ATOM   2963 C  CG  . PHE A 1 368 ? 0.976   15.793  -14.063 1.00 96.91 368 A 1 
ATOM   2964 C  CD1 . PHE A 1 368 ? 1.965   15.205  -14.867 1.00 96.58 368 A 1 
ATOM   2965 C  CD2 . PHE A 1 368 ? -0.061  14.989  -13.551 1.00 96.66 368 A 1 
ATOM   2966 C  CE1 . PHE A 1 368 ? 1.930   13.832  -15.149 1.00 96.17 368 A 1 
ATOM   2967 C  CE2 . PHE A 1 368 ? -0.099  13.608  -13.836 1.00 96.10 368 A 1 
ATOM   2968 C  CZ  . PHE A 1 368 ? 0.901   13.031  -14.625 1.00 96.14 368 A 1 
ATOM   2969 N  N   . ASN A 1 369 ? 4.158   17.181  -12.653 1.00 96.58 369 A 1 
ATOM   2970 C  CA  . ASN A 1 369 ? 5.471   16.536  -12.605 1.00 96.04 369 A 1 
ATOM   2971 C  C   . ASN A 1 369 ? 5.964   16.335  -11.163 1.00 96.29 369 A 1 
ATOM   2972 O  O   . ASN A 1 369 ? 6.567   15.305  -10.894 1.00 96.07 369 A 1 
ATOM   2973 C  CB  . ASN A 1 369 ? 6.482   17.357  -13.414 1.00 95.45 369 A 1 
ATOM   2974 C  CG  . ASN A 1 369 ? 6.277   17.283  -14.917 1.00 92.97 369 A 1 
ATOM   2975 O  OD1 . ASN A 1 369 ? 5.658   16.417  -15.492 1.00 88.42 369 A 1 
ATOM   2976 N  ND2 . ASN A 1 369 ? 6.879   18.222  -15.632 1.00 87.36 369 A 1 
ATOM   2977 N  N   . LYS A 1 370 ? 5.676   17.260  -10.239 1.00 96.45 370 A 1 
ATOM   2978 C  CA  . LYS A 1 370 ? 5.931   17.057  -8.799  1.00 96.42 370 A 1 
ATOM   2979 C  C   . LYS A 1 370 ? 5.133   15.873  -8.257  1.00 96.90 370 A 1 
ATOM   2980 O  O   . LYS A 1 370 ? 5.710   14.979  -7.648  1.00 96.70 370 A 1 
ATOM   2981 C  CB  . LYS A 1 370 ? 5.570   18.304  -7.989  1.00 95.47 370 A 1 
ATOM   2982 C  CG  . LYS A 1 370 ? 6.657   19.387  -8.022  1.00 87.64 370 A 1 
ATOM   2983 C  CD  . LYS A 1 370 ? 6.218   20.507  -7.072  1.00 85.58 370 A 1 
ATOM   2984 C  CE  . LYS A 1 370 ? 7.363   21.455  -6.723  1.00 76.32 370 A 1 
ATOM   2985 N  NZ  . LYS A 1 370 ? 7.105   22.050  -5.398  1.00 70.92 370 A 1 
ATOM   2986 N  N   . TYR A 1 371 ? 3.829   15.829  -8.532  1.00 96.93 371 A 1 
ATOM   2987 C  CA  . TYR A 1 371 ? 2.985   14.701  -8.161  1.00 97.22 371 A 1 
ATOM   2988 C  C   . TYR A 1 371 ? 3.540   13.381  -8.709  1.00 97.20 371 A 1 
ATOM   2989 O  O   . TYR A 1 371 ? 3.664   12.410  -7.984  1.00 97.14 371 A 1 
ATOM   2990 C  CB  . TYR A 1 371 ? 1.552   14.952  -8.641  1.00 97.41 371 A 1 
ATOM   2991 C  CG  . TYR A 1 371 ? 0.710   13.699  -8.713  1.00 97.47 371 A 1 
ATOM   2992 C  CD1 . TYR A 1 371 ? 0.609   13.000  -9.937  1.00 96.95 371 A 1 
ATOM   2993 C  CD2 . TYR A 1 371 ? 0.097   13.177  -7.560  1.00 97.05 371 A 1 
ATOM   2994 C  CE1 . TYR A 1 371 ? -0.111  11.799  -10.004 1.00 96.48 371 A 1 
ATOM   2995 C  CE2 . TYR A 1 371 ? -0.624  11.976  -7.623  1.00 96.40 371 A 1 
ATOM   2996 C  CZ  . TYR A 1 371 ? -0.722  11.290  -8.853  1.00 96.50 371 A 1 
ATOM   2997 O  OH  . TYR A 1 371 ? -1.420  10.116  -8.933  1.00 95.31 371 A 1 
ATOM   2998 N  N   . HIS A 1 372 ? 3.931   13.344  -9.982  1.00 96.81 372 A 1 
ATOM   2999 C  CA  . HIS A 1 372 ? 4.440   12.118  -10.595 1.00 96.22 372 A 1 
ATOM   3000 C  C   . HIS A 1 372 ? 5.847   11.724  -10.099 1.00 95.86 372 A 1 
ATOM   3001 O  O   . HIS A 1 372 ? 6.175   10.535  -10.085 1.00 95.14 372 A 1 
ATOM   3002 C  CB  . HIS A 1 372 ? 4.414   12.254  -12.121 1.00 95.55 372 A 1 
ATOM   3003 C  CG  . HIS A 1 372 ? 4.710   10.953  -12.801 1.00 94.24 372 A 1 
ATOM   3004 N  ND1 . HIS A 1 372 ? 5.954   10.461  -13.130 1.00 84.80 372 A 1 
ATOM   3005 C  CD2 . HIS A 1 372 ? 3.798   9.960   -13.101 1.00 85.30 372 A 1 
ATOM   3006 C  CE1 . HIS A 1 372 ? 5.802   9.221   -13.622 1.00 85.92 372 A 1 
ATOM   3007 N  NE2 . HIS A 1 372 ? 4.508   8.880   -13.620 1.00 87.44 372 A 1 
ATOM   3008 N  N   . LEU A 1 373 ? 6.674   12.680  -9.655  1.00 96.24 373 A 1 
ATOM   3009 C  CA  . LEU A 1 373 ? 7.922   12.386  -8.958  1.00 95.80 373 A 1 
ATOM   3010 C  C   . LEU A 1 373 ? 7.634   11.634  -7.649  1.00 95.77 373 A 1 
ATOM   3011 O  O   . LEU A 1 373 ? 8.181   10.553  -7.425  1.00 94.79 373 A 1 
ATOM   3012 C  CB  . LEU A 1 373 ? 8.686   13.701  -8.728  1.00 95.08 373 A 1 
ATOM   3013 C  CG  . LEU A 1 373 ? 10.028  13.527  -7.984  1.00 91.74 373 A 1 
ATOM   3014 C  CD1 . LEU A 1 373 ? 11.059  12.803  -8.854  1.00 89.17 373 A 1 
ATOM   3015 C  CD2 . LEU A 1 373 ? 10.583  14.898  -7.602  1.00 88.27 373 A 1 
ATOM   3016 N  N   . HIS A 1 374 ? 6.712   12.156  -6.831  1.00 96.76 374 A 1 
ATOM   3017 C  CA  . HIS A 1 374 ? 6.308   11.531  -5.572  1.00 96.69 374 A 1 
ATOM   3018 C  C   . HIS A 1 374 ? 5.552   10.211  -5.771  1.00 96.19 374 A 1 
ATOM   3019 O  O   . HIS A 1 374 ? 5.759   9.265   -5.009  1.00 95.22 374 A 1 
ATOM   3020 C  CB  . HIS A 1 374 ? 5.482   12.527  -4.757  1.00 96.81 374 A 1 
ATOM   3021 C  CG  . HIS A 1 374 ? 6.273   13.736  -4.343  1.00 96.98 374 A 1 
ATOM   3022 N  ND1 . HIS A 1 374 ? 7.580   13.742  -3.862  1.00 93.25 374 A 1 
ATOM   3023 C  CD2 . HIS A 1 374 ? 5.842   15.037  -4.390  1.00 93.51 374 A 1 
ATOM   3024 C  CE1 . HIS A 1 374 ? 7.913   15.019  -3.634  1.00 94.34 374 A 1 
ATOM   3025 N  NE2 . HIS A 1 374 ? 6.891   15.818  -3.937  1.00 94.52 374 A 1 
ATOM   3026 N  N   . PHE A 1 375 ? 4.773   10.074  -6.858  1.00 95.74 375 A 1 
ATOM   3027 C  CA  . PHE A 1 375 ? 4.136   8.814   -7.266  1.00 95.06 375 A 1 
ATOM   3028 C  C   . PHE A 1 375 ? 5.136   7.645   -7.355  1.00 94.19 375 A 1 
ATOM   3029 O  O   . PHE A 1 375 ? 4.795   6.498   -7.110  1.00 92.48 375 A 1 
ATOM   3030 C  CB  . PHE A 1 375 ? 3.455   9.048   -8.623  1.00 94.92 375 A 1 
ATOM   3031 C  CG  . PHE A 1 375 ? 2.778   7.843   -9.221  1.00 95.25 375 A 1 
ATOM   3032 C  CD1 . PHE A 1 375 ? 3.486   6.959   -10.053 1.00 93.93 375 A 1 
ATOM   3033 C  CD2 . PHE A 1 375 ? 1.415   7.606   -8.978  1.00 93.89 375 A 1 
ATOM   3034 C  CE1 . PHE A 1 375 ? 2.844   5.847   -10.629 1.00 93.09 375 A 1 
ATOM   3035 C  CE2 . PHE A 1 375 ? 0.767   6.502   -9.547  1.00 92.95 375 A 1 
ATOM   3036 C  CZ  . PHE A 1 375 ? 1.481   5.621   -10.376 1.00 93.42 375 A 1 
ATOM   3037 N  N   . ARG A 1 376 ? 6.403   7.952   -7.689  1.00 91.92 376 A 1 
ATOM   3038 C  CA  . ARG A 1 376 ? 7.515   6.991   -7.754  1.00 89.70 376 A 1 
ATOM   3039 C  C   . ARG A 1 376 ? 8.475   7.101   -6.567  1.00 89.11 376 A 1 
ATOM   3040 O  O   . ARG A 1 376 ? 9.616   6.661   -6.675  1.00 85.12 376 A 1 
ATOM   3041 C  CB  . ARG A 1 376 ? 8.249   7.170   -9.098  1.00 86.34 376 A 1 
ATOM   3042 C  CG  . ARG A 1 376 ? 7.400   6.785   -10.322 1.00 80.53 376 A 1 
ATOM   3043 C  CD  . ARG A 1 376 ? 7.140   5.275   -10.372 1.00 77.59 376 A 1 
ATOM   3044 N  NE  . ARG A 1 376 ? 6.583   4.896   -11.673 1.00 76.61 376 A 1 
ATOM   3045 C  CZ  . ARG A 1 376 ? 6.696   3.727   -12.272 1.00 73.49 376 A 1 
ATOM   3046 N  NH1 . ARG A 1 376 ? 7.300   2.716   -11.699 1.00 65.90 376 A 1 
ATOM   3047 N  NH2 . ARG A 1 376 ? 6.207   3.559   -13.461 1.00 67.61 376 A 1 
ATOM   3048 N  N   . ALA A 1 377 ? 8.062   7.695   -5.459  1.00 92.89 377 A 1 
ATOM   3049 C  CA  . ALA A 1 377 ? 8.876   7.936   -4.268  1.00 91.72 377 A 1 
ATOM   3050 C  C   . ALA A 1 377 ? 10.225  8.618   -4.590  1.00 91.67 377 A 1 
ATOM   3051 O  O   . ALA A 1 377 ? 11.277  8.247   -4.065  1.00 88.05 377 A 1 
ATOM   3052 C  CB  . ALA A 1 377 ? 8.991   6.629   -3.471  1.00 90.31 377 A 1 
ATOM   3053 N  N   . ASP A 1 378 ? 10.194  9.594   -5.493  1.00 92.41 378 A 1 
ATOM   3054 C  CA  . ASP A 1 378 ? 11.337  10.410  -5.936  1.00 91.48 378 A 1 
ATOM   3055 C  C   . ASP A 1 378 ? 12.452  9.612   -6.641  1.00 90.07 378 A 1 
ATOM   3056 O  O   . ASP A 1 378 ? 13.589  10.078  -6.763  1.00 85.62 378 A 1 
ATOM   3057 C  CB  . ASP A 1 378 ? 11.861  11.286  -4.799  1.00 91.28 378 A 1 
ATOM   3058 C  CG  . ASP A 1 378 ? 10.761  12.140  -4.172  1.00 90.98 378 A 1 
ATOM   3059 O  OD1 . ASP A 1 378 ? 10.825  13.376  -4.314  1.00 86.12 378 A 1 
ATOM   3060 O  OD2 . ASP A 1 378 ? 9.863   11.579  -3.503  1.00 86.55 378 A 1 
ATOM   3061 N  N   . THR A 1 379 ? 12.135  8.416   -7.140  1.00 88.19 379 A 1 
ATOM   3062 C  CA  . THR A 1 379 ? 13.104  7.617   -7.902  1.00 85.90 379 A 1 
ATOM   3063 C  C   . THR A 1 379 ? 13.309  8.234   -9.287  1.00 85.89 379 A 1 
ATOM   3064 O  O   . THR A 1 379 ? 12.342  8.412   -10.040 1.00 82.98 379 A 1 
ATOM   3065 C  CB  . THR A 1 379 ? 12.669  6.161   -8.011  1.00 83.81 379 A 1 
ATOM   3066 O  OG1 . THR A 1 379 ? 12.461  5.661   -6.714  1.00 77.98 379 A 1 
ATOM   3067 C  CG2 . THR A 1 379 ? 13.753  5.296   -8.653  1.00 77.44 379 A 1 
ATOM   3068 N  N   . PRO A 1 380 ? 14.558  8.571   -9.682  1.00 83.62 380 A 1 
ATOM   3069 C  CA  . PRO A 1 380 ? 14.828  9.220   -10.956 1.00 81.99 380 A 1 
ATOM   3070 C  C   . PRO A 1 380 ? 14.621  8.281   -12.153 1.00 82.85 380 A 1 
ATOM   3071 O  O   . PRO A 1 380 ? 14.600  7.061   -12.021 1.00 78.97 380 A 1 
ATOM   3072 C  CB  . PRO A 1 380 ? 16.283  9.708   -10.850 1.00 78.54 380 A 1 
ATOM   3073 C  CG  . PRO A 1 380 ? 16.917  8.691   -9.904  1.00 76.61 380 A 1 
ATOM   3074 C  CD  . PRO A 1 380 ? 15.791  8.375   -8.928  1.00 79.92 380 A 1 
ATOM   3075 N  N   . GLY A 1 381 ? 14.523  8.868   -13.358 1.00 81.58 381 A 1 
ATOM   3076 C  CA  . GLY A 1 381 ? 14.473  8.126   -14.625 1.00 81.49 381 A 1 
ATOM   3077 C  C   . GLY A 1 381 ? 13.068  7.863   -15.171 1.00 83.48 381 A 1 
ATOM   3078 O  O   . GLY A 1 381 ? 12.933  7.383   -16.297 1.00 79.74 381 A 1 
ATOM   3079 N  N   . PHE A 1 382 ? 12.018  8.237   -14.444 1.00 84.17 382 A 1 
ATOM   3080 C  CA  . PHE A 1 382 ? 10.639  8.127   -14.908 1.00 84.73 382 A 1 
ATOM   3081 C  C   . PHE A 1 382 ? 10.135  9.459   -15.470 1.00 85.83 382 A 1 
ATOM   3082 O  O   . PHE A 1 382 ? 10.311  10.517  -14.879 1.00 83.52 382 A 1 
ATOM   3083 C  CB  . PHE A 1 382 ? 9.750   7.590   -13.793 1.00 82.39 382 A 1 
ATOM   3084 C  CG  . PHE A 1 382 ? 10.158  6.203   -13.340 1.00 80.14 382 A 1 
ATOM   3085 C  CD1 . PHE A 1 382 ? 9.799   5.073   -14.093 1.00 76.80 382 A 1 
ATOM   3086 C  CD2 . PHE A 1 382 ? 10.933  6.043   -12.177 1.00 76.62 382 A 1 
ATOM   3087 C  CE1 . PHE A 1 382 ? 10.206  3.791   -13.689 1.00 73.46 382 A 1 
ATOM   3088 C  CE2 . PHE A 1 382 ? 11.344  4.762   -11.772 1.00 73.88 382 A 1 
ATOM   3089 C  CZ  . PHE A 1 382 ? 10.978  3.634   -12.528 1.00 74.73 382 A 1 
ATOM   3090 N  N   . THR A 1 383 ? 9.463   9.399   -16.629 1.00 88.09 383 A 1 
ATOM   3091 C  CA  . THR A 1 383 ? 8.763   10.546  -17.226 1.00 88.52 383 A 1 
ATOM   3092 C  C   . THR A 1 383 ? 7.322   10.168  -17.514 1.00 89.93 383 A 1 
ATOM   3093 O  O   . THR A 1 383 ? 7.033   9.021   -17.869 1.00 87.17 383 A 1 
ATOM   3094 C  CB  . THR A 1 383 ? 9.446   11.071  -18.500 1.00 84.81 383 A 1 
ATOM   3095 O  OG1 . THR A 1 383 ? 9.519   10.087  -19.497 1.00 73.66 383 A 1 
ATOM   3096 C  CG2 . THR A 1 383 ? 10.873  11.566  -18.232 1.00 72.06 383 A 1 
ATOM   3097 N  N   . CYS A 1 384 ? 6.393   11.126  -17.372 1.00 91.20 384 A 1 
ATOM   3098 C  CA  . CYS A 1 384 ? 4.970   10.906  -17.587 1.00 92.56 384 A 1 
ATOM   3099 C  C   . CYS A 1 384 ? 4.374   12.072  -18.371 1.00 92.33 384 A 1 
ATOM   3100 O  O   . CYS A 1 384 ? 4.258   13.192  -17.875 1.00 90.58 384 A 1 
ATOM   3101 C  CB  . CYS A 1 384 ? 4.299   10.692  -16.233 1.00 92.77 384 A 1 
ATOM   3102 S  SG  . CYS A 1 384 ? 2.599   10.096  -16.403 1.00 92.67 384 A 1 
ATOM   3103 N  N   . LYS A 1 385 ? 4.036   11.823  -19.642 1.00 90.54 385 A 1 
ATOM   3104 C  CA  . LYS A 1 385 ? 3.464   12.791  -20.589 1.00 89.90 385 A 1 
ATOM   3105 C  C   . LYS A 1 385 ? 2.409   12.093  -21.459 1.00 90.69 385 A 1 
ATOM   3106 O  O   . LYS A 1 385 ? 2.390   10.866  -21.521 1.00 88.04 385 A 1 
ATOM   3107 C  CB  . LYS A 1 385 ? 4.570   13.401  -21.473 1.00 86.52 385 A 1 
ATOM   3108 C  CG  . LYS A 1 385 ? 5.632   14.196  -20.679 1.00 78.00 385 A 1 
ATOM   3109 C  CD  . LYS A 1 385 ? 6.640   14.865  -21.623 1.00 75.46 385 A 1 
ATOM   3110 C  CE  . LYS A 1 385 ? 7.704   15.605  -20.816 1.00 65.17 385 A 1 
ATOM   3111 N  NZ  . LYS A 1 385 ? 8.713   16.273  -21.691 1.00 57.17 385 A 1 
ATOM   3112 N  N   . GLY A 1 386 ? 1.570   12.868  -22.129 1.00 90.07 386 A 1 
ATOM   3113 C  CA  . GLY A 1 386 ? 0.529   12.338  -23.008 1.00 90.88 386 A 1 
ATOM   3114 C  C   . GLY A 1 386 ? -0.373  11.335  -22.290 1.00 92.56 386 A 1 
ATOM   3115 O  O   . GLY A 1 386 ? -0.847  11.626  -21.195 1.00 91.52 386 A 1 
ATOM   3116 N  N   . ASN A 1 387 ? -0.531  10.142  -22.856 1.00 91.89 387 A 1 
ATOM   3117 C  CA  . ASN A 1 387 ? -1.386  9.089   -22.299 1.00 92.32 387 A 1 
ATOM   3118 C  C   . ASN A 1 387 ? -1.032  8.728   -20.850 1.00 93.85 387 A 1 
ATOM   3119 O  O   . ASN A 1 387 ? -1.930  8.462   -20.067 1.00 93.22 387 A 1 
ATOM   3120 C  CB  . ASN A 1 387 ? -1.297  7.833   -23.188 1.00 90.23 387 A 1 
ATOM   3121 C  CG  . ASN A 1 387 ? -1.853  8.035   -24.586 1.00 80.43 387 A 1 
ATOM   3122 O  OD1 . ASN A 1 387 ? -2.252  9.109   -24.975 1.00 72.75 387 A 1 
ATOM   3123 N  ND2 . ASN A 1 387 ? -1.855  7.005   -25.396 1.00 71.42 387 A 1 
ATOM   3124 N  N   . CYS A 1 388 ? 0.233   8.763   -20.449 1.00 93.47 388 A 1 
ATOM   3125 C  CA  . CYS A 1 388 ? 0.628   8.515   -19.063 1.00 94.12 388 A 1 
ATOM   3126 C  C   . CYS A 1 388 ? -0.001  9.543   -18.114 1.00 95.14 388 A 1 
ATOM   3127 O  O   . CYS A 1 388 ? -0.589  9.171   -17.105 1.00 95.02 388 A 1 
ATOM   3128 C  CB  . CYS A 1 388 ? 2.151   8.522   -18.954 1.00 93.40 388 A 1 
ATOM   3129 S  SG  . CYS A 1 388 ? 2.758   8.289   -17.257 1.00 92.55 388 A 1 
ATOM   3130 N  N   . LYS A 1 389 ? 0.085   10.844  -18.461 1.00 94.80 389 A 1 
ATOM   3131 C  CA  . LYS A 1 389 ? -0.561  11.910  -17.685 1.00 95.62 389 A 1 
ATOM   3132 C  C   . LYS A 1 389 ? -2.069  11.728  -17.671 1.00 96.09 389 A 1 
ATOM   3133 O  O   . LYS A 1 389 ? -2.677  11.811  -16.605 1.00 96.05 389 A 1 
ATOM   3134 C  CB  . LYS A 1 389 ? -0.153  13.298  -18.206 1.00 95.73 389 A 1 
ATOM   3135 C  CG  . LYS A 1 389 ? -0.766  14.406  -17.335 1.00 95.26 389 A 1 
ATOM   3136 C  CD  . LYS A 1 389 ? -0.526  15.833  -17.848 1.00 93.80 389 A 1 
ATOM   3137 C  CE  . LYS A 1 389 ? -1.317  16.770  -16.930 1.00 91.01 389 A 1 
ATOM   3138 N  NZ  . LYS A 1 389 ? -1.495  18.142  -17.462 1.00 86.52 389 A 1 
ATOM   3139 N  N   . ASN A 1 390 ? -2.676  11.457  -18.835 1.00 95.55 390 A 1 
ATOM   3140 C  CA  . ASN A 1 390 ? -4.113  11.267  -18.955 1.00 95.76 390 A 1 
ATOM   3141 C  C   . ASN A 1 390 ? -4.608  10.117  -18.060 1.00 96.35 390 A 1 
ATOM   3142 O  O   . ASN A 1 390 ? -5.516  10.318  -17.262 1.00 96.37 390 A 1 
ATOM   3143 C  CB  . ASN A 1 390 ? -4.472  11.042  -20.434 1.00 95.22 390 A 1 
ATOM   3144 C  CG  . ASN A 1 390 ? -5.973  11.180  -20.611 1.00 91.27 390 A 1 
ATOM   3145 O  OD1 . ASN A 1 390 ? -6.562  12.069  -20.030 1.00 84.28 390 A 1 
ATOM   3146 N  ND2 . ASN A 1 390 ? -6.601  10.334  -21.391 1.00 82.70 390 A 1 
ATOM   3147 N  N   . ASN A 1 391 ? -3.930  8.962   -18.102 1.00 96.26 391 A 1 
ATOM   3148 C  CA  . ASN A 1 391 ? -4.243  7.822   -17.249 1.00 96.30 391 A 1 
ATOM   3149 C  C   . ASN A 1 391 ? -4.173  8.184   -15.761 1.00 97.14 391 A 1 
ATOM   3150 O  O   . ASN A 1 391 ? -5.096  7.864   -15.017 1.00 97.11 391 A 1 
ATOM   3151 C  CB  . ASN A 1 391 ? -3.278  6.668   -17.556 1.00 95.65 391 A 1 
ATOM   3152 C  CG  . ASN A 1 391 ? -3.457  6.056   -18.942 1.00 93.92 391 A 1 
ATOM   3153 O  OD1 . ASN A 1 391 ? -4.359  6.340   -19.692 1.00 89.64 391 A 1 
ATOM   3154 N  ND2 . ASN A 1 391 ? -2.566  5.166   -19.311 1.00 88.27 391 A 1 
ATOM   3155 N  N   . CYS A 1 392 ? -3.138  8.901   -15.313 1.00 96.74 392 A 1 
ATOM   3156 C  CA  . CYS A 1 392 ? -3.031  9.339   -13.925 1.00 97.10 392 A 1 
ATOM   3157 C  C   . CYS A 1 392 ? -4.190  10.275  -13.531 1.00 97.75 392 A 1 
ATOM   3158 O  O   . CYS A 1 392 ? -4.793  10.094  -12.475 1.00 97.69 392 A 1 
ATOM   3159 C  CB  . CYS A 1 392 ? -1.684  10.046  -13.693 1.00 96.77 392 A 1 
ATOM   3160 S  SG  . CYS A 1 392 ? -0.293  8.878   -13.820 1.00 95.28 392 A 1 
ATOM   3161 N  N   . MET A 1 393 ? -4.525  11.256  -14.387 1.00 97.25 393 A 1 
ATOM   3162 C  CA  . MET A 1 393 ? -5.590  12.222  -14.100 1.00 97.44 393 A 1 
ATOM   3163 C  C   . MET A 1 393 ? -6.988  11.580  -14.112 1.00 97.63 393 A 1 
ATOM   3164 O  O   . MET A 1 393 ? -7.845  11.976  -13.323 1.00 97.43 393 A 1 
ATOM   3165 C  CB  . MET A 1 393 ? -5.526  13.388  -15.091 1.00 97.31 393 A 1 
ATOM   3166 C  CG  . MET A 1 393 ? -4.262  14.262  -14.953 1.00 96.58 393 A 1 
ATOM   3167 S  SD  . MET A 1 393 ? -3.831  14.834  -13.281 1.00 95.91 393 A 1 
ATOM   3168 C  CE  . MET A 1 393 ? -5.383  15.588  -12.764 1.00 92.29 393 A 1 
ATOM   3169 N  N   . CYS A 1 394 ? -7.209  10.597  -14.976 1.00 97.68 394 A 1 
ATOM   3170 C  CA  . CYS A 1 394 ? -8.426  9.797   -14.968 1.00 97.65 394 A 1 
ATOM   3171 C  C   . CYS A 1 394 ? -8.497  8.901   -13.724 1.00 97.98 394 A 1 
ATOM   3172 O  O   . CYS A 1 394 ? -9.516  8.886   -13.041 1.00 97.72 394 A 1 
ATOM   3173 C  CB  . CYS A 1 394 ? -8.512  8.992   -16.273 1.00 97.43 394 A 1 
ATOM   3174 S  SG  . CYS A 1 394 ? -8.777  10.030  -17.737 1.00 97.03 394 A 1 
ATOM   3175 N  N   . ALA A 1 395 ? -7.396  8.219   -13.362 1.00 97.92 395 A 1 
ATOM   3176 C  CA  . ALA A 1 395 ? -7.360  7.286   -12.237 1.00 98.12 395 A 1 
ATOM   3177 C  C   . ALA A 1 395 ? -7.676  7.952   -10.882 1.00 98.37 395 A 1 
ATOM   3178 O  O   . ALA A 1 395 ? -8.377  7.364   -10.057 1.00 98.19 395 A 1 
ATOM   3179 C  CB  . ALA A 1 395 ? -5.987  6.619   -12.202 1.00 97.98 395 A 1 
ATOM   3180 N  N   . VAL A 1 396 ? -7.191  9.183   -10.642 1.00 98.48 396 A 1 
ATOM   3181 C  CA  . VAL A 1 396 ? -7.463  9.897   -9.377  1.00 98.45 396 A 1 
ATOM   3182 C  C   . VAL A 1 396 ? -8.924  10.328  -9.235  1.00 98.51 396 A 1 
ATOM   3183 O  O   . VAL A 1 396 ? -9.430  10.411  -8.112  1.00 98.22 396 A 1 
ATOM   3184 C  CB  . VAL A 1 396 ? -6.519  11.091  -9.147  1.00 98.09 396 A 1 
ATOM   3185 C  CG1 . VAL A 1 396 ? -5.054  10.637  -9.062  1.00 96.35 396 A 1 
ATOM   3186 C  CG2 . VAL A 1 396 ? -6.642  12.195  -10.201 1.00 96.24 396 A 1 
ATOM   3187 N  N   . ARG A 1 397 ? -9.629  10.590  -10.356 1.00 97.91 397 A 1 
ATOM   3188 C  CA  . ARG A 1 397 ? -11.005 11.113  -10.379 1.00 97.52 397 A 1 
ATOM   3189 C  C   . ARG A 1 397 ? -12.066 10.033  -10.539 1.00 97.48 397 A 1 
ATOM   3190 O  O   . ARG A 1 397 ? -13.159 10.180  -9.981  1.00 96.40 397 A 1 
ATOM   3191 C  CB  . ARG A 1 397 ? -11.152 12.118  -11.521 1.00 96.59 397 A 1 
ATOM   3192 C  CG  . ARG A 1 397 ? -10.409 13.426  -11.261 1.00 93.80 397 A 1 
ATOM   3193 C  CD  . ARG A 1 397 ? -10.657 14.334  -12.450 1.00 93.04 397 A 1 
ATOM   3194 N  NE  . ARG A 1 397 ? -10.086 15.666  -12.247 1.00 91.69 397 A 1 
ATOM   3195 C  CZ  . ARG A 1 397 ? -9.332  16.321  -13.104 1.00 92.21 397 A 1 
ATOM   3196 N  NH1 . ARG A 1 397 ? -8.882  15.788  -14.196 1.00 84.97 397 A 1 
ATOM   3197 N  NH2 . ARG A 1 397 ? -9.032  17.547  -12.876 1.00 85.77 397 A 1 
ATOM   3198 N  N   . TYR A 1 398 ? -11.770 8.996   -11.303 1.00 97.72 398 A 1 
ATOM   3199 C  CA  . TYR A 1 398 ? -12.745 8.012   -11.753 1.00 97.45 398 A 1 
ATOM   3200 C  C   . TYR A 1 398 ? -12.365 6.599   -11.298 1.00 97.55 398 A 1 
ATOM   3201 O  O   . TYR A 1 398 ? -11.778 5.823   -12.046 1.00 96.79 398 A 1 
ATOM   3202 C  CB  . TYR A 1 398 ? -12.920 8.131   -13.264 1.00 96.92 398 A 1 
ATOM   3203 C  CG  . TYR A 1 398 ? -13.292 9.522   -13.730 1.00 96.39 398 A 1 
ATOM   3204 C  CD1 . TYR A 1 398 ? -14.532 10.093  -13.382 1.00 94.81 398 A 1 
ATOM   3205 C  CD2 . TYR A 1 398 ? -12.387 10.276  -14.506 1.00 94.80 398 A 1 
ATOM   3206 C  CE1 . TYR A 1 398 ? -14.866 11.390  -13.814 1.00 93.50 398 A 1 
ATOM   3207 C  CE2 . TYR A 1 398 ? -12.713 11.563  -14.939 1.00 93.57 398 A 1 
ATOM   3208 C  CZ  . TYR A 1 398 ? -13.956 12.117  -14.592 1.00 93.44 398 A 1 
ATOM   3209 O  OH  . TYR A 1 398 ? -14.268 13.389  -15.018 1.00 91.51 398 A 1 
ATOM   3210 N  N   . PRO A 1 399 ? -12.681 6.230   -10.032 1.00 97.71 399 A 1 
ATOM   3211 C  CA  . PRO A 1 399 ? -12.453 4.875   -9.539  1.00 97.40 399 A 1 
ATOM   3212 C  C   . PRO A 1 399 ? -13.461 3.854   -10.080 1.00 97.36 399 A 1 
ATOM   3213 O  O   . PRO A 1 399 ? -13.206 2.662   -9.979  1.00 95.62 399 A 1 
ATOM   3214 C  CB  . PRO A 1 399 ? -12.536 5.006   -8.017  1.00 96.34 399 A 1 
ATOM   3215 C  CG  . PRO A 1 399 ? -13.563 6.119   -7.834  1.00 93.44 399 A 1 
ATOM   3216 C  CD  . PRO A 1 399 ? -13.256 7.061   -8.991  1.00 96.53 399 A 1 
ATOM   3217 N  N   . ARG A 1 400 ? -14.592 4.287   -10.670 1.00 97.29 400 A 1 
ATOM   3218 C  CA  . ARG A 1 400 ? -15.533 3.390   -11.357 1.00 96.75 400 A 1 
ATOM   3219 C  C   . ARG A 1 400 ? -14.987 3.003   -12.719 1.00 96.46 400 A 1 
ATOM   3220 O  O   . ARG A 1 400 ? -14.456 3.840   -13.439 1.00 95.20 400 A 1 
ATOM   3221 C  CB  . ARG A 1 400 ? -16.906 4.035   -11.531 1.00 95.73 400 A 1 
ATOM   3222 C  CG  . ARG A 1 400 ? -17.574 4.369   -10.205 1.00 92.49 400 A 1 
ATOM   3223 C  CD  . ARG A 1 400 ? -18.930 4.988   -10.502 1.00 92.24 400 A 1 
ATOM   3224 N  NE  . ARG A 1 400 ? -19.542 5.495   -9.287  1.00 90.85 400 A 1 
ATOM   3225 C  CZ  . ARG A 1 400 ? -20.368 4.857   -8.487  1.00 92.50 400 A 1 
ATOM   3226 N  NH1 . ARG A 1 400 ? -20.792 3.645   -8.712  1.00 84.36 400 A 1 
ATOM   3227 N  NH2 . ARG A 1 400 ? -20.769 5.446   -7.421  1.00 86.22 400 A 1 
ATOM   3228 N  N   . GLN A 1 401 ? -15.145 1.734   -13.096 1.00 94.78 401 A 1 
ATOM   3229 C  CA  . GLN A 1 401 ? -14.501 1.193   -14.296 1.00 93.45 401 A 1 
ATOM   3230 C  C   . GLN A 1 401 ? -15.026 1.832   -15.587 1.00 93.50 401 A 1 
ATOM   3231 O  O   . GLN A 1 401 ? -14.239 2.197   -16.465 1.00 91.74 401 A 1 
ATOM   3232 C  CB  . GLN A 1 401 ? -14.678 -0.327  -14.331 1.00 90.52 401 A 1 
ATOM   3233 C  CG  . GLN A 1 401 ? -13.826 -0.997  -13.247 1.00 81.95 401 A 1 
ATOM   3234 C  CD  . GLN A 1 401 ? -13.883 -2.518  -13.308 1.00 76.49 401 A 1 
ATOM   3235 O  OE1 . GLN A 1 401 ? -14.772 -3.117  -13.890 1.00 72.50 401 A 1 
ATOM   3236 N  NE2 . GLN A 1 401 ? -12.935 -3.193  -12.703 1.00 68.83 401 A 1 
ATOM   3237 N  N   . ASN A 1 402 ? -16.338 2.029   -15.717 1.00 93.27 402 A 1 
ATOM   3238 C  CA  . ASN A 1 402 ? -16.955 2.654   -16.885 1.00 93.00 402 A 1 
ATOM   3239 C  C   . ASN A 1 402 ? -16.591 4.149   -17.014 1.00 94.60 402 A 1 
ATOM   3240 O  O   . ASN A 1 402 ? -16.306 4.624   -18.109 1.00 93.57 402 A 1 
ATOM   3241 C  CB  . ASN A 1 402 ? -18.482 2.444   -16.829 1.00 90.00 402 A 1 
ATOM   3242 C  CG  . ASN A 1 402 ? -19.155 3.077   -15.618 1.00 78.23 402 A 1 
ATOM   3243 O  OD1 . ASN A 1 402 ? -18.563 3.313   -14.587 1.00 68.84 402 A 1 
ATOM   3244 N  ND2 . ASN A 1 402 ? -20.429 3.379   -15.702 1.00 69.49 402 A 1 
ATOM   3245 N  N   . GLU A 1 403 ? -16.555 4.884   -15.905 1.00 94.85 403 A 1 
ATOM   3246 C  CA  . GLU A 1 403 ? -16.180 6.300   -15.881 1.00 95.17 403 A 1 
ATOM   3247 C  C   . GLU A 1 403 ? -14.703 6.488   -16.238 1.00 95.90 403 A 1 
ATOM   3248 O  O   . GLU A 1 403 ? -14.360 7.380   -17.017 1.00 95.33 403 A 1 
ATOM   3249 C  CB  . GLU A 1 403 ? -16.462 6.908   -14.505 1.00 94.26 403 A 1 
ATOM   3250 C  CG  . GLU A 1 403 ? -17.954 6.987   -14.151 1.00 89.57 403 A 1 
ATOM   3251 C  CD  . GLU A 1 403 ? -18.211 7.513   -12.732 1.00 87.88 403 A 1 
ATOM   3252 O  OE1 . GLU A 1 403 ? -19.402 7.619   -12.357 1.00 80.88 403 A 1 
ATOM   3253 O  OE2 . GLU A 1 403 ? -17.239 7.786   -11.986 1.00 83.12 403 A 1 
ATOM   3254 N  N   . PHE A 1 404 ? -13.830 5.614   -15.738 1.00 95.22 404 A 1 
ATOM   3255 C  CA  . PHE A 1 404 ? -12.425 5.611   -16.103 1.00 95.52 404 A 1 
ATOM   3256 C  C   . PHE A 1 404 ? -12.235 5.331   -17.597 1.00 95.53 404 A 1 
ATOM   3257 O  O   . PHE A 1 404 ? -11.556 6.094   -18.284 1.00 95.30 404 A 1 
ATOM   3258 C  CB  . PHE A 1 404 ? -11.656 4.584   -15.257 1.00 95.60 404 A 1 
ATOM   3259 C  CG  . PHE A 1 404 ? -10.192 4.504   -15.639 1.00 96.28 404 A 1 
ATOM   3260 C  CD1 . PHE A 1 404 ? -9.762  3.590   -16.616 1.00 95.77 404 A 1 
ATOM   3261 C  CD2 . PHE A 1 404 ? -9.264  5.408   -15.084 1.00 95.85 404 A 1 
ATOM   3262 C  CE1 . PHE A 1 404 ? -8.426  3.582   -17.038 1.00 95.29 404 A 1 
ATOM   3263 C  CE2 . PHE A 1 404 ? -7.931  5.396   -15.502 1.00 95.17 404 A 1 
ATOM   3264 C  CZ  . PHE A 1 404 ? -7.506  4.494   -16.485 1.00 95.33 404 A 1 
ATOM   3265 N  N   . ALA A 1 405 ? -12.873 4.279   -18.132 1.00 95.46 405 A 1 
ATOM   3266 C  CA  . ALA A 1 405 ? -12.779 3.902   -19.539 1.00 94.70 405 A 1 
ATOM   3267 C  C   . ALA A 1 405 ? -13.236 5.043   -20.466 1.00 94.84 405 A 1 
ATOM   3268 O  O   . ALA A 1 405 ? -12.564 5.341   -21.453 1.00 93.81 405 A 1 
ATOM   3269 C  CB  . ALA A 1 405 ? -13.600 2.629   -19.760 1.00 93.47 405 A 1 
ATOM   3270 N  N   . ASN A 1 406 ? -14.308 5.743   -20.120 1.00 95.42 406 A 1 
ATOM   3271 C  CA  . ASN A 1 406 ? -14.743 6.926   -20.848 1.00 95.47 406 A 1 
ATOM   3272 C  C   . ASN A 1 406 ? -13.710 8.061   -20.762 1.00 95.76 406 A 1 
ATOM   3273 O  O   . ASN A 1 406 ? -13.366 8.659   -21.776 1.00 94.75 406 A 1 
ATOM   3274 C  CB  . ASN A 1 406 ? -16.123 7.358   -20.336 1.00 94.47 406 A 1 
ATOM   3275 C  CG  . ASN A 1 406 ? -17.235 6.412   -20.756 1.00 84.39 406 A 1 
ATOM   3276 O  OD1 . ASN A 1 406 ? -17.177 5.724   -21.749 1.00 77.15 406 A 1 
ATOM   3277 N  ND2 . ASN A 1 406 ? -18.317 6.379   -20.010 1.00 74.31 406 A 1 
ATOM   3278 N  N   . CYS A 1 407 ? -13.162 8.326   -19.582 1.00 96.05 407 A 1 
ATOM   3279 C  CA  . CYS A 1 407 ? -12.180 9.399   -19.392 1.00 95.92 407 A 1 
ATOM   3280 C  C   . CYS A 1 407 ? -10.942 9.236   -20.282 1.00 95.48 407 A 1 
ATOM   3281 O  O   . CYS A 1 407 ? -10.520 10.206  -20.913 1.00 93.41 407 A 1 
ATOM   3282 C  CB  . CYS A 1 407 ? -11.787 9.464   -17.914 1.00 95.93 407 A 1 
ATOM   3283 S  SG  . CYS A 1 407 ? -10.604 10.789  -17.504 1.00 95.86 407 A 1 
ATOM   3284 N  N   . VAL A 1 408 ? -10.366 8.029   -20.373 1.00 94.85 408 A 1 
ATOM   3285 C  CA  . VAL A 1 408 ? -9.127  7.804   -21.132 1.00 93.29 408 A 1 
ATOM   3286 C  C   . VAL A 1 408 ? -9.311  7.857   -22.652 1.00 91.09 408 A 1 
ATOM   3287 O  O   . VAL A 1 408 ? -8.331  8.036   -23.368 1.00 85.73 408 A 1 
ATOM   3288 C  CB  . VAL A 1 408 ? -8.420  6.493   -20.745 1.00 92.01 408 A 1 
ATOM   3289 C  CG1 . VAL A 1 408 ? -7.953  6.545   -19.290 1.00 84.18 408 A 1 
ATOM   3290 C  CG2 . VAL A 1 408 ? -9.283  5.248   -20.951 1.00 85.99 408 A 1 
ATOM   3291 N  N   . VAL A 1 409 ? -10.544 7.700   -23.155 1.00 91.56 409 A 1 
ATOM   3292 C  CA  . VAL A 1 409 ? -10.866 7.779   -24.589 1.00 88.47 409 A 1 
ATOM   3293 C  C   . VAL A 1 409 ? -11.092 9.226   -25.043 1.00 85.38 409 A 1 
ATOM   3294 O  O   . VAL A 1 409 ? -10.738 9.567   -26.169 1.00 78.39 409 A 1 
ATOM   3295 C  CB  . VAL A 1 409 ? -12.093 6.900   -24.907 1.00 85.90 409 A 1 
ATOM   3296 C  CG1 . VAL A 1 409 ? -12.601 7.082   -26.347 1.00 78.01 409 A 1 
ATOM   3297 C  CG2 . VAL A 1 409 ? -11.743 5.414   -24.750 1.00 80.14 409 A 1 
ATOM   3298 N  N   . TRP A 1 410 ? -11.679 10.062  -24.174 1.00 84.06 410 A 1 
ATOM   3299 C  CA  . TRP A 1 410 ? -12.097 11.420  -24.536 1.00 79.44 410 A 1 
ATOM   3300 C  C   . TRP A 1 410 ? -11.044 12.516  -24.303 1.00 76.97 410 A 1 
ATOM   3301 O  O   . TRP A 1 410 ? -11.230 13.635  -24.795 1.00 67.89 410 A 1 
ATOM   3302 C  CB  . TRP A 1 410 ? -13.398 11.750  -23.807 1.00 74.45 410 A 1 
ATOM   3303 C  CG  . TRP A 1 410 ? -14.619 11.041  -24.333 1.00 68.99 410 A 1 
ATOM   3304 C  CD1 . TRP A 1 410 ? -15.154 9.903   -23.829 1.00 60.34 410 A 1 
ATOM   3305 C  CD2 . TRP A 1 410 ? -15.455 11.413  -25.469 1.00 64.69 410 A 1 
ATOM   3306 N  NE1 . TRP A 1 410 ? -16.274 9.534   -24.574 1.00 56.75 410 A 1 
ATOM   3307 C  CE2 . TRP A 1 410 ? -16.494 10.437  -25.578 1.00 60.19 410 A 1 
ATOM   3308 C  CE3 . TRP A 1 410 ? -15.447 12.476  -26.395 1.00 56.87 410 A 1 
ATOM   3309 C  CZ2 . TRP A 1 410 ? -17.490 10.512  -26.585 1.00 55.63 410 A 1 
ATOM   3310 C  CZ3 . TRP A 1 410 ? -16.435 12.548  -27.396 1.00 54.27 410 A 1 
ATOM   3311 C  CH2 . TRP A 1 410 ? -17.438 11.579  -27.491 1.00 54.13 410 A 1 
ATOM   3312 N  N   . ASN A 1 411 ? -9.976  12.223  -23.571 1.00 68.47 411 A 1 
ATOM   3313 C  CA  . ASN A 1 411 ? -8.923  13.183  -23.229 1.00 66.50 411 A 1 
ATOM   3314 C  C   . ASN A 1 411 ? -7.555  12.846  -23.847 1.00 62.93 411 A 1 
ATOM   3315 O  O   . ASN A 1 411 ? -7.250  11.658  -24.064 1.00 58.70 411 A 1 
ATOM   3316 C  CB  . ASN A 1 411 ? -8.813  13.322  -21.712 1.00 60.26 411 A 1 
ATOM   3317 C  CG  . ASN A 1 411 ? -10.025 13.961  -21.043 1.00 56.08 411 A 1 
ATOM   3318 O  OD1 . ASN A 1 411 ? -10.486 15.040  -21.379 1.00 52.92 411 A 1 
ATOM   3319 N  ND2 . ASN A 1 411 ? -10.542 13.338  -20.000 1.00 49.16 411 A 1 
ATOM   3320 O  OXT . ASN A 1 411 ? -6.786  13.825  -24.086 1.00 49.87 411 A 1 
HETATM 3321 CO CO  . CO  B 2 .   ? 2.172   -5.660  -2.639  1.00 81.52 1   B 1 
#
