# Supplementary material for: Theoretical Study of Sphingomyelinases from Entamoeba histolytica and Trichomonas vaginalis Sheds Light on the Evolution of Enzymes Needed for Survival and Colonization
Source: Pathogens. 2025 Jan 5;14(1):32. doi: 10.3390/pathogens14010032 (PMC11768322; doi:10.3390/pathogens14010032)
Supplement: Supplementary file 1 [file pathogens-14-00032-s001.zip › Supplementary structural Files/CIF files aSMase6/aSMase6 no signal peptide/No signal peptide +Mg/fold_smase6nosignpeptdmg_model_0.cif]

# By using this file you agree to the legally binding terms of use found at alphafoldserver.com/output-terms
data_17412ece4fdc9674
#
_entry.id 17412ece4fdc9674
#
loop_
_atom_type.symbol
C  
MG 
N  
O  
S  
#
loop_
_audit_author.name
_audit_author.pdbx_ordinal
"Google DeepMind" 1 
"Isomorphic Labs" 2 
#
_audit_conform.dict_location https://raw.githubusercontent.com/ihmwg/ModelCIF/master/dist/mmcif_ma.dic
_audit_conform.dict_name     mmcif_ma.dic
_audit_conform.dict_version  1.4.5
#
loop_
_chem_comp.formula
_chem_comp.formula_weight
_chem_comp.id
_chem_comp.mon_nstd_flag
_chem_comp.name
_chem_comp.pdbx_smiles
_chem_comp.pdbx_synonyms
_chem_comp.type
"C3 H7 N O2"    89.093  ALA y ALANINE         C[C@H](N)C(O)=O                  ? "L-PEPTIDE LINKING" 
"C6 H15 N4 O2"  175.209 ARG y ARGININE        N[C@@H](CCCNC(N)=[NH2+])C(O)=O   ? "L-PEPTIDE LINKING" 
"C4 H8 N2 O3"   132.118 ASN y ASPARAGINE      N[C@@H](CC(N)=O)C(O)=O           ? "L-PEPTIDE LINKING" 
"C4 H7 N O4"    133.103 ASP y "ASPARTIC ACID" N[C@@H](CC(O)=O)C(O)=O           ? "L-PEPTIDE LINKING" 
"C3 H7 N O2 S"  121.158 CYS y CYSTEINE        N[C@@H](CS)C(O)=O                ? "L-PEPTIDE LINKING" 
"C5 H10 N2 O3"  146.144 GLN y GLUTAMINE       N[C@@H](CCC(N)=O)C(O)=O          ? "L-PEPTIDE LINKING" 
"C5 H9 N O4"    147.129 GLU y "GLUTAMIC ACID" N[C@@H](CCC(O)=O)C(O)=O          ? "L-PEPTIDE LINKING" 
"C2 H5 N O2"    75.067  GLY y GLYCINE         NCC(O)=O                         ? "PEPTIDE LINKING"   
"C6 H10 N3 O2"  156.162 HIS y HISTIDINE       N[C@@H](Cc1c[nH]c[nH+]1)C(O)=O   ? "L-PEPTIDE LINKING" 
"C6 H13 N O2"   131.173 ILE y ISOLEUCINE      CC[C@H](C)[C@H](N)C(O)=O         ? "L-PEPTIDE LINKING" 
"C6 H13 N O2"   131.173 LEU y LEUCINE         CC(C)C[C@H](N)C(O)=O             ? "L-PEPTIDE LINKING" 
"C6 H15 N2 O2"  147.195 LYS y LYSINE          N[C@@H](CCCC[NH3+])C(O)=O        ? "L-PEPTIDE LINKING" 
"C5 H11 N O2 S" 149.211 MET y METHIONINE      CSCC[C@H](N)C(O)=O               ? "L-PEPTIDE LINKING" 
Mg              24.305  MG  . "MAGNESIUM ION" "[Mg++]"                         ? NON-POLYMER         
"C9 H11 N O2"   165.189 PHE y PHENYLALANINE   N[C@@H](Cc1ccccc1)C(O)=O         ? "L-PEPTIDE LINKING" 
"C5 H9 N O2"    115.130 PRO y PROLINE         OC(=O)[C@@H]1CCCN1               ? "L-PEPTIDE LINKING" 
"C3 H7 N O3"    105.093 SER y SERINE          N[C@@H](CO)C(O)=O                ? "L-PEPTIDE LINKING" 
"C4 H9 N O3"    119.119 THR y THREONINE       C[C@@H](O)[C@H](N)C(O)=O         ? "L-PEPTIDE LINKING" 
"C11 H12 N2 O2" 204.225 TRP y TRYPTOPHAN      N[C@@H](Cc1c[nH]c2ccccc12)C(O)=O ? "L-PEPTIDE LINKING" 
"C9 H11 N O3"   181.189 TYR y TYROSINE        N[C@@H](Cc1ccc(O)cc1)C(O)=O      ? "L-PEPTIDE LINKING" 
"C5 H11 N O2"   117.146 VAL y VALINE          CC(C)[C@H](N)C(O)=O              ? "L-PEPTIDE LINKING" 
#
_citation.book_publisher          ?
_citation.country                 UK
_citation.id                      primary
_citation.journal_full            Nature
_citation.journal_id_ASTM         NATUAS
_citation.journal_id_CSD          0006
_citation.journal_id_ISSN         0028-0836
_citation.journal_volume          ?
_citation.page_first              ?
_citation.page_last               ?
_citation.pdbx_database_id_DOI    ?
_citation.pdbx_database_id_PubMed ?
_citation.title                   "Accurate structure prediction of biomolecular interactions with AlphaFold 3"
_citation.year                    2024
#
loop_
_citation_author.citation_id
_citation_author.name
_citation_author.ordinal
primary "Google DeepMind" 1 
primary "Isomorphic Labs" 2 
#
loop_
_entity.id
_entity.pdbx_description
_entity.type
1 . polymer     
2 . non-polymer 
#
_entity_poly.entity_id      1
_entity_poly.pdbx_strand_id A
_entity_poly.type           polypeptide(L)
#
loop_
_entity_poly_seq.entity_id
_entity_poly_seq.hetero
_entity_poly_seq.mon_id
_entity_poly_seq.num
1 n PHE 1   
1 n GLU 2   
1 n MET 3   
1 n TRP 4   
1 n GLN 5   
1 n LEU 6   
1 n THR 7   
1 n ASP 8   
1 n ILE 9   
1 n HIS 10  
1 n LEU 11  
1 n ASP 12  
1 n PRO 13  
1 n MET 14  
1 n TYR 15  
1 n THR 16  
1 n VAL 17  
1 n GLY 18  
1 n SER 19  
1 n ASP 20  
1 n PRO 21  
1 n LEU 22  
1 n LYS 23  
1 n LEU 24  
1 n CYS 25  
1 n ARG 26  
1 n GLU 27  
1 n GLY 28  
1 n LYS 29  
1 n GLY 30  
1 n ASN 31  
1 n ALA 32  
1 n GLY 33  
1 n LYS 34  
1 n TYR 35  
1 n GLY 36  
1 n ASP 37  
1 n TYR 38  
1 n SER 39  
1 n CYS 40  
1 n ASP 41  
1 n ALA 42  
1 n ASN 43  
1 n MET 44  
1 n ALA 45  
1 n LEU 46  
1 n LEU 47  
1 n ASP 48  
1 n SER 49  
1 n LEU 50  
1 n VAL 51  
1 n LYS 52  
1 n PHE 53  
1 n ILE 54  
1 n LYS 55  
1 n ARG 56  
1 n ASN 57  
1 n THR 58  
1 n ASP 59  
1 n VAL 60  
1 n ASN 61  
1 n GLY 62  
1 n LYS 63  
1 n VAL 64  
1 n MET 65  
1 n VAL 66  
1 n TYR 67  
1 n ASN 68  
1 n GLY 69  
1 n ASP 70  
1 n ILE 71  
1 n VAL 72  
1 n SER 73  
1 n ARG 74  
1 n ALA 75  
1 n ILE 76  
1 n PRO 77  
1 n LYS 78  
1 n TYR 79  
1 n ASN 80  
1 n LEU 81  
1 n ASP 82  
1 n TYR 83  
1 n VAL 84  
1 n LYS 85  
1 n GLN 86  
1 n SER 87  
1 n ILE 88  
1 n VAL 89  
1 n ASN 90  
1 n ALA 91  
1 n THR 92  
1 n ALA 93  
1 n LEU 94  
1 n LEU 95  
1 n LYS 96  
1 n LYS 97  
1 n PHE 98  
1 n GLU 99  
1 n ASP 100 
1 n PHE 101 
1 n PHE 102 
1 n ILE 103 
1 n ILE 104 
1 n PRO 105 
1 n MET 106 
1 n LEU 107 
1 n GLY 108 
1 n ASN 109 
1 n HIS 110 
1 n ASP 111 
1 n VAL 112 
1 n TYR 113 
1 n PRO 114 
1 n ALA 115 
1 n ASN 116 
1 n GLN 117 
1 n MET 118 
1 n ALA 119 
1 n ILE 120 
1 n ASN 121 
1 n SER 122 
1 n GLN 123 
1 n TRP 124 
1 n ILE 125 
1 n PHE 126 
1 n GLN 127 
1 n PHE 128 
1 n ALA 129 
1 n ALA 130 
1 n GLU 131 
1 n GLN 132 
1 n PHE 133 
1 n ALA 134 
1 n PRO 135 
1 n PHE 136 
1 n LEU 137 
1 n SER 138 
1 n GLN 139 
1 n ASN 140 
1 n ALA 141 
1 n ILE 142 
1 n GLU 143 
1 n SER 144 
1 n PHE 145 
1 n LYS 146 
1 n HIS 147 
1 n GLY 148 
1 n GLY 149 
1 n TYR 150 
1 n TYR 151 
1 n THR 152 
1 n MET 153 
1 n PRO 154 
1 n PHE 155 
1 n PRO 156 
1 n ALA 157 
1 n HIS 158 
1 n LEU 159 
1 n GLY 160 
1 n ILE 161 
1 n LYS 162 
1 n VAL 163 
1 n PRO 164 
1 n LEU 165 
1 n ASN 166 
1 n ALA 167 
1 n VAL 168 
1 n VAL 169 
1 n LEU 170 
1 n ASN 171 
1 n THR 172 
1 n VAL 173 
1 n LEU 174 
1 n TYR 175 
1 n TYR 176 
1 n ASN 177 
1 n TYR 178 
1 n ASN 179 
1 n LYS 180 
1 n GLN 181 
1 n THR 182 
1 n MET 183 
1 n ASP 184 
1 n SER 185 
1 n THR 186 
1 n ASP 187 
1 n PRO 188 
1 n LEU 189 
1 n GLY 190 
1 n GLN 191 
1 n PHE 192 
1 n GLU 193 
1 n TRP 194 
1 n PHE 195 
1 n LYS 196 
1 n THR 197 
1 n VAL 198 
1 n MET 199 
1 n ASP 200 
1 n GLY 201 
1 n TYR 202 
1 n ARG 203 
1 n LYS 204 
1 n THR 205 
1 n GLY 206 
1 n GLN 207 
1 n ARG 208 
1 n ALA 209 
1 n ILE 210 
1 n VAL 211 
1 n SER 212 
1 n MET 213 
1 n HIS 214 
1 n ILE 215 
1 n CYS 216 
1 n PRO 217 
1 n GLY 218 
1 n VAL 219 
1 n ALA 220 
1 n GLU 221 
1 n ARG 222 
1 n PHE 223 
1 n ASN 224 
1 n TYR 225 
1 n SER 226 
1 n ASP 227 
1 n GLN 228 
1 n LEU 229 
1 n TYR 230 
1 n PRO 231 
1 n GLN 232 
1 n TYR 233 
1 n ASN 234 
1 n ASP 235 
1 n ARG 236 
1 n LEU 237 
1 n VAL 238 
1 n ASP 239 
1 n SER 240 
1 n LEU 241 
1 n ALA 242 
1 n GLU 243 
1 n TYR 244 
1 n ASN 245 
1 n ASP 246 
1 n VAL 247 
1 n ILE 248 
1 n LEU 249 
1 n GLY 250 
1 n VAL 251 
1 n LEU 252 
1 n CYS 253 
1 n GLY 254 
1 n HIS 255 
1 n LEU 256 
1 n HIS 257 
1 n THR 258 
1 n ASP 259 
1 n THR 260 
1 n PHE 261 
1 n ARG 262 
1 n ILE 263 
1 n LEU 264 
1 n SER 265 
1 n LYS 266 
1 n GLY 267 
1 n ASN 268 
1 n LYS 269 
1 n LYS 270 
1 n VAL 271 
1 n MET 272 
1 n ALA 273 
1 n PHE 274 
1 n ILE 275 
1 n GLY 276 
1 n PRO 277 
1 n SER 278 
1 n VAL 279 
1 n ASP 280 
1 n THR 281 
1 n TRP 282 
1 n LEU 283 
1 n GLY 284 
1 n THR 285 
1 n SER 286 
1 n PRO 287 
1 n SER 288 
1 n ILE 289 
1 n ARG 290 
1 n LYS 291 
1 n TYR 292 
1 n ASP 293 
1 n VAL 294 
1 n GLY 295 
1 n ASN 296 
1 n GLY 297 
1 n GLN 298 
1 n GLY 299 
1 n TYR 300 
1 n MET 301 
1 n LYS 302 
1 n GLU 303 
1 n PHE 304 
1 n LYS 305 
1 n ASN 306 
1 n TYR 307 
1 n HIS 308 
1 n PHE 309 
1 n GLN 310 
1 n LEU 311 
1 n ARG 312 
1 n PRO 313 
1 n LYS 314 
1 n LYS 315 
1 n ASP 316 
1 n LYS 317 
1 n LEU 318 
1 n LYS 319 
1 n PRO 320 
1 n LYS 321 
1 n THR 322 
1 n THR 323 
1 n ILE 324 
1 n LYS 325 
1 n GLN 326 
1 n PRO 327 
1 n SER 328 
1 n ASP 329 
1 n GLY 330 
1 n PHE 331 
1 n ASN 332 
1 n LYS 333 
1 n TRP 334 
1 n LYS 335 
1 n PHE 336 
1 n ASN 337 
1 n TYR 338 
1 n GLY 339 
1 n SER 340 
1 n SER 341 
1 n SER 342 
1 n GLU 343 
1 n TYR 344 
1 n GLY 345 
1 n LEU 346 
1 n LYS 347 
1 n GLU 348 
1 n LEU 349 
1 n SER 350 
1 n PRO 351 
1 n LYS 352 
1 n GLU 353 
1 n PHE 354 
1 n GLU 355 
1 n ILE 356 
1 n LEU 357 
1 n ALA 358 
1 n ALA 359 
1 n ARG 360 
1 n MET 361 
1 n ASP 362 
1 n LYS 363 
1 n ASP 364 
1 n LEU 365 
1 n GLN 366 
1 n LEU 367 
1 n PHE 368 
1 n ASN 369 
1 n LYS 370 
1 n TYR 371 
1 n HIS 372 
1 n LEU 373 
1 n HIS 374 
1 n PHE 375 
1 n ARG 376 
1 n ALA 377 
1 n ASP 378 
1 n THR 379 
1 n PRO 380 
1 n GLY 381 
1 n PHE 382 
1 n THR 383 
1 n CYS 384 
1 n LYS 385 
1 n GLY 386 
1 n ASN 387 
1 n CYS 388 
1 n LYS 389 
1 n ASN 390 
1 n ASN 391 
1 n CYS 392 
1 n MET 393 
1 n CYS 394 
1 n ALA 395 
1 n VAL 396 
1 n ARG 397 
1 n TYR 398 
1 n PRO 399 
1 n ARG 400 
1 n GLN 401 
1 n ASN 402 
1 n GLU 403 
1 n PHE 404 
1 n ALA 405 
1 n ASN 406 
1 n CYS 407 
1 n VAL 408 
1 n VAL 409 
1 n TRP 410 
1 n ASN 411 
#
_ma_data.content_type "model coordinates"
_ma_data.id           1
_ma_data.name         Model
#
_ma_model_list.data_id          1
_ma_model_list.model_group_id   1
_ma_model_list.model_group_name "AlphaFold-beta-20231127 (7a14c934-fe78-43c1-a552-7fb305b0ebd1 @ 2024-10-22 07:44:14)"
_ma_model_list.model_id         1
_ma_model_list.model_name       "Top ranked model"
_ma_model_list.model_type       "Ab initio model"
_ma_model_list.ordinal_id       1
#
loop_
_ma_protocol_step.method_type
_ma_protocol_step.ordinal_id
_ma_protocol_step.protocol_id
_ma_protocol_step.step_id
"coevolution MSA" 1 1 1 
"template search" 2 1 2 
modeling          3 1 3 
#
loop_
_ma_qa_metric.id
_ma_qa_metric.mode
_ma_qa_metric.name
_ma_qa_metric.software_group_id
_ma_qa_metric.type
1 global pLDDT 1 pLDDT 
2 local  pLDDT 1 pLDDT 
#
_ma_qa_metric_global.metric_id    1
_ma_qa_metric_global.metric_value 92.62
_ma_qa_metric_global.model_id     1
_ma_qa_metric_global.ordinal_id   1
#
_ma_software_group.group_id    1
_ma_software_group.ordinal_id  1
_ma_software_group.software_id 1
#
loop_
_ma_target_entity.data_id
_ma_target_entity.entity_id
_ma_target_entity.origin
1 1 . 
1 2 . 
#
loop_
_ma_target_entity_instance.asym_id
_ma_target_entity_instance.details
_ma_target_entity_instance.entity_id
A . 1 
B . 2 
#
loop_
_pdbx_data_usage.details
_pdbx_data_usage.id
_pdbx_data_usage.type
_pdbx_data_usage.url
;NON-COMMERCIAL USE ONLY, BY USING THIS FILE YOU AGREE TO THE TERMS OF USE FOUND
AT alphafoldserver.com/output-terms.
;
1 license    ? 
;THE INFORMATION IS NOT INTENDED FOR, HAS NOT BEEN VALIDATED FOR, AND IS NOT
APPROVED FOR CLINICAL USE. IT SHOULD NOT BE USED FOR CLINICAL PURPOSE OR RELIED
ON FOR MEDICAL OR OTHER PROFESSIONAL ADVICE. IT IS THEORETICAL MODELLING ONLY
AND CAUTION SHOULD BE EXERCISED IN ITS USE. IT IS PROVIDED "AS-IS" WITHOUT ANY
WARRANTY OF ANY KIND, WHETHER EXPRESSED OR IMPLIED. NO WARRANTY IS GIVEN THAT
USE OF THE INFORMATION SHALL NOT INFRINGE THE RIGHTS OF ANY THIRD PARTY.
;
2 disclaimer ? 
#
_pdbx_nonpoly_scheme.asym_id       B
_pdbx_nonpoly_scheme.auth_seq_num  1
_pdbx_nonpoly_scheme.entity_id     2
_pdbx_nonpoly_scheme.mon_id        MG
_pdbx_nonpoly_scheme.pdb_ins_code  .
_pdbx_nonpoly_scheme.pdb_seq_num   1
_pdbx_nonpoly_scheme.pdb_strand_id B
#
loop_
_pdbx_poly_seq_scheme.asym_id
_pdbx_poly_seq_scheme.auth_seq_num
_pdbx_poly_seq_scheme.entity_id
_pdbx_poly_seq_scheme.hetero
_pdbx_poly_seq_scheme.mon_id
_pdbx_poly_seq_scheme.pdb_ins_code
_pdbx_poly_seq_scheme.pdb_seq_num
_pdbx_poly_seq_scheme.pdb_strand_id
_pdbx_poly_seq_scheme.seq_id
A 1   1 n PHE . 1   A 1   
A 2   1 n GLU . 2   A 2   
A 3   1 n MET . 3   A 3   
A 4   1 n TRP . 4   A 4   
A 5   1 n GLN . 5   A 5   
A 6   1 n LEU . 6   A 6   
A 7   1 n THR . 7   A 7   
A 8   1 n ASP . 8   A 8   
A 9   1 n ILE . 9   A 9   
A 10  1 n HIS . 10  A 10  
A 11  1 n LEU . 11  A 11  
A 12  1 n ASP . 12  A 12  
A 13  1 n PRO . 13  A 13  
A 14  1 n MET . 14  A 14  
A 15  1 n TYR . 15  A 15  
A 16  1 n THR . 16  A 16  
A 17  1 n VAL . 17  A 17  
A 18  1 n GLY . 18  A 18  
A 19  1 n SER . 19  A 19  
A 20  1 n ASP . 20  A 20  
A 21  1 n PRO . 21  A 21  
A 22  1 n LEU . 22  A 22  
A 23  1 n LYS . 23  A 23  
A 24  1 n LEU . 24  A 24  
A 25  1 n CYS . 25  A 25  
A 26  1 n ARG . 26  A 26  
A 27  1 n GLU . 27  A 27  
A 28  1 n GLY . 28  A 28  
A 29  1 n LYS . 29  A 29  
A 30  1 n GLY . 30  A 30  
A 31  1 n ASN . 31  A 31  
A 32  1 n ALA . 32  A 32  
A 33  1 n GLY . 33  A 33  
A 34  1 n LYS . 34  A 34  
A 35  1 n TYR . 35  A 35  
A 36  1 n GLY . 36  A 36  
A 37  1 n ASP . 37  A 37  
A 38  1 n TYR . 38  A 38  
A 39  1 n SER . 39  A 39  
A 40  1 n CYS . 40  A 40  
A 41  1 n ASP . 41  A 41  
A 42  1 n ALA . 42  A 42  
A 43  1 n ASN . 43  A 43  
A 44  1 n MET . 44  A 44  
A 45  1 n ALA . 45  A 45  
A 46  1 n LEU . 46  A 46  
A 47  1 n LEU . 47  A 47  
A 48  1 n ASP . 48  A 48  
A 49  1 n SER . 49  A 49  
A 50  1 n LEU . 50  A 50  
A 51  1 n VAL . 51  A 51  
A 52  1 n LYS . 52  A 52  
A 53  1 n PHE . 53  A 53  
A 54  1 n ILE . 54  A 54  
A 55  1 n LYS . 55  A 55  
A 56  1 n ARG . 56  A 56  
A 57  1 n ASN . 57  A 57  
A 58  1 n THR . 58  A 58  
A 59  1 n ASP . 59  A 59  
A 60  1 n VAL . 60  A 60  
A 61  1 n ASN . 61  A 61  
A 62  1 n GLY . 62  A 62  
A 63  1 n LYS . 63  A 63  
A 64  1 n VAL . 64  A 64  
A 65  1 n MET . 65  A 65  
A 66  1 n VAL . 66  A 66  
A 67  1 n TYR . 67  A 67  
A 68  1 n ASN . 68  A 68  
A 69  1 n GLY . 69  A 69  
A 70  1 n ASP . 70  A 70  
A 71  1 n ILE . 71  A 71  
A 72  1 n VAL . 72  A 72  
A 73  1 n SER . 73  A 73  
A 74  1 n ARG . 74  A 74  
A 75  1 n ALA . 75  A 75  
A 76  1 n ILE . 76  A 76  
A 77  1 n PRO . 77  A 77  
A 78  1 n LYS . 78  A 78  
A 79  1 n TYR . 79  A 79  
A 80  1 n ASN . 80  A 80  
A 81  1 n LEU . 81  A 81  
A 82  1 n ASP . 82  A 82  
A 83  1 n TYR . 83  A 83  
A 84  1 n VAL . 84  A 84  
A 85  1 n LYS . 85  A 85  
A 86  1 n GLN . 86  A 86  
A 87  1 n SER . 87  A 87  
A 88  1 n ILE . 88  A 88  
A 89  1 n VAL . 89  A 89  
A 90  1 n ASN . 90  A 90  
A 91  1 n ALA . 91  A 91  
A 92  1 n THR . 92  A 92  
A 93  1 n ALA . 93  A 93  
A 94  1 n LEU . 94  A 94  
A 95  1 n LEU . 95  A 95  
A 96  1 n LYS . 96  A 96  
A 97  1 n LYS . 97  A 97  
A 98  1 n PHE . 98  A 98  
A 99  1 n GLU . 99  A 99  
A 100 1 n ASP . 100 A 100 
A 101 1 n PHE . 101 A 101 
A 102 1 n PHE . 102 A 102 
A 103 1 n ILE . 103 A 103 
A 104 1 n ILE . 104 A 104 
A 105 1 n PRO . 105 A 105 
A 106 1 n MET . 106 A 106 
A 107 1 n LEU . 107 A 107 
A 108 1 n GLY . 108 A 108 
A 109 1 n ASN . 109 A 109 
A 110 1 n HIS . 110 A 110 
A 111 1 n ASP . 111 A 111 
A 112 1 n VAL . 112 A 112 
A 113 1 n TYR . 113 A 113 
A 114 1 n PRO . 114 A 114 
A 115 1 n ALA . 115 A 115 
A 116 1 n ASN . 116 A 116 
A 117 1 n GLN . 117 A 117 
A 118 1 n MET . 118 A 118 
A 119 1 n ALA . 119 A 119 
A 120 1 n ILE . 120 A 120 
A 121 1 n ASN . 121 A 121 
A 122 1 n SER . 122 A 122 
A 123 1 n GLN . 123 A 123 
A 124 1 n TRP . 124 A 124 
A 125 1 n ILE . 125 A 125 
A 126 1 n PHE . 126 A 126 
A 127 1 n GLN . 127 A 127 
A 128 1 n PHE . 128 A 128 
A 129 1 n ALA . 129 A 129 
A 130 1 n ALA . 130 A 130 
A 131 1 n GLU . 131 A 131 
A 132 1 n GLN . 132 A 132 
A 133 1 n PHE . 133 A 133 
A 134 1 n ALA . 134 A 134 
A 135 1 n PRO . 135 A 135 
A 136 1 n PHE . 136 A 136 
A 137 1 n LEU . 137 A 137 
A 138 1 n SER . 138 A 138 
A 139 1 n GLN . 139 A 139 
A 140 1 n ASN . 140 A 140 
A 141 1 n ALA . 141 A 141 
A 142 1 n ILE . 142 A 142 
A 143 1 n GLU . 143 A 143 
A 144 1 n SER . 144 A 144 
A 145 1 n PHE . 145 A 145 
A 146 1 n LYS . 146 A 146 
A 147 1 n HIS . 147 A 147 
A 148 1 n GLY . 148 A 148 
A 149 1 n GLY . 149 A 149 
A 150 1 n TYR . 150 A 150 
A 151 1 n TYR . 151 A 151 
A 152 1 n THR . 152 A 152 
A 153 1 n MET . 153 A 153 
A 154 1 n PRO . 154 A 154 
A 155 1 n PHE . 155 A 155 
A 156 1 n PRO . 156 A 156 
A 157 1 n ALA . 157 A 157 
A 158 1 n HIS . 158 A 158 
A 159 1 n LEU . 159 A 159 
A 160 1 n GLY . 160 A 160 
A 161 1 n ILE . 161 A 161 
A 162 1 n LYS . 162 A 162 
A 163 1 n VAL . 163 A 163 
A 164 1 n PRO . 164 A 164 
A 165 1 n LEU . 165 A 165 
A 166 1 n ASN . 166 A 166 
A 167 1 n ALA . 167 A 167 
A 168 1 n VAL . 168 A 168 
A 169 1 n VAL . 169 A 169 
A 170 1 n LEU . 170 A 170 
A 171 1 n ASN . 171 A 171 
A 172 1 n THR . 172 A 172 
A 173 1 n VAL . 173 A 173 
A 174 1 n LEU . 174 A 174 
A 175 1 n TYR . 175 A 175 
A 176 1 n TYR . 176 A 176 
A 177 1 n ASN . 177 A 177 
A 178 1 n TYR . 178 A 178 
A 179 1 n ASN . 179 A 179 
A 180 1 n LYS . 180 A 180 
A 181 1 n GLN . 181 A 181 
A 182 1 n THR . 182 A 182 
A 183 1 n MET . 183 A 183 
A 184 1 n ASP . 184 A 184 
A 185 1 n SER . 185 A 185 
A 186 1 n THR . 186 A 186 
A 187 1 n ASP . 187 A 187 
A 188 1 n PRO . 188 A 188 
A 189 1 n LEU . 189 A 189 
A 190 1 n GLY . 190 A 190 
A 191 1 n GLN . 191 A 191 
A 192 1 n PHE . 192 A 192 
A 193 1 n GLU . 193 A 193 
A 194 1 n TRP . 194 A 194 
A 195 1 n PHE . 195 A 195 
A 196 1 n LYS . 196 A 196 
A 197 1 n THR . 197 A 197 
A 198 1 n VAL . 198 A 198 
A 199 1 n MET . 199 A 199 
A 200 1 n ASP . 200 A 200 
A 201 1 n GLY . 201 A 201 
A 202 1 n TYR . 202 A 202 
A 203 1 n ARG . 203 A 203 
A 204 1 n LYS . 204 A 204 
A 205 1 n THR . 205 A 205 
A 206 1 n GLY . 206 A 206 
A 207 1 n GLN . 207 A 207 
A 208 1 n ARG . 208 A 208 
A 209 1 n ALA . 209 A 209 
A 210 1 n ILE . 210 A 210 
A 211 1 n VAL . 211 A 211 
A 212 1 n SER . 212 A 212 
A 213 1 n MET . 213 A 213 
A 214 1 n HIS . 214 A 214 
A 215 1 n ILE . 215 A 215 
A 216 1 n CYS . 216 A 216 
A 217 1 n PRO . 217 A 217 
A 218 1 n GLY . 218 A 218 
A 219 1 n VAL . 219 A 219 
A 220 1 n ALA . 220 A 220 
A 221 1 n GLU . 221 A 221 
A 222 1 n ARG . 222 A 222 
A 223 1 n PHE . 223 A 223 
A 224 1 n ASN . 224 A 224 
A 225 1 n TYR . 225 A 225 
A 226 1 n SER . 226 A 226 
A 227 1 n ASP . 227 A 227 
A 228 1 n GLN . 228 A 228 
A 229 1 n LEU . 229 A 229 
A 230 1 n TYR . 230 A 230 
A 231 1 n PRO . 231 A 231 
A 232 1 n GLN . 232 A 232 
A 233 1 n TYR . 233 A 233 
A 234 1 n ASN . 234 A 234 
A 235 1 n ASP . 235 A 235 
A 236 1 n ARG . 236 A 236 
A 237 1 n LEU . 237 A 237 
A 238 1 n VAL . 238 A 238 
A 239 1 n ASP . 239 A 239 
A 240 1 n SER . 240 A 240 
A 241 1 n LEU . 241 A 241 
A 242 1 n ALA . 242 A 242 
A 243 1 n GLU . 243 A 243 
A 244 1 n TYR . 244 A 244 
A 245 1 n ASN . 245 A 245 
A 246 1 n ASP . 246 A 246 
A 247 1 n VAL . 247 A 247 
A 248 1 n ILE . 248 A 248 
A 249 1 n LEU . 249 A 249 
A 250 1 n GLY . 250 A 250 
A 251 1 n VAL . 251 A 251 
A 252 1 n LEU . 252 A 252 
A 253 1 n CYS . 253 A 253 
A 254 1 n GLY . 254 A 254 
A 255 1 n HIS . 255 A 255 
A 256 1 n LEU . 256 A 256 
A 257 1 n HIS . 257 A 257 
A 258 1 n THR . 258 A 258 
A 259 1 n ASP . 259 A 259 
A 260 1 n THR . 260 A 260 
A 261 1 n PHE . 261 A 261 
A 262 1 n ARG . 262 A 262 
A 263 1 n ILE . 263 A 263 
A 264 1 n LEU . 264 A 264 
A 265 1 n SER . 265 A 265 
A 266 1 n LYS . 266 A 266 
A 267 1 n GLY . 267 A 267 
A 268 1 n ASN . 268 A 268 
A 269 1 n LYS . 269 A 269 
A 270 1 n LYS . 270 A 270 
A 271 1 n VAL . 271 A 271 
A 272 1 n MET . 272 A 272 
A 273 1 n ALA . 273 A 273 
A 274 1 n PHE . 274 A 274 
A 275 1 n ILE . 275 A 275 
A 276 1 n GLY . 276 A 276 
A 277 1 n PRO . 277 A 277 
A 278 1 n SER . 278 A 278 
A 279 1 n VAL . 279 A 279 
A 280 1 n ASP . 280 A 280 
A 281 1 n THR . 281 A 281 
A 282 1 n TRP . 282 A 282 
A 283 1 n LEU . 283 A 283 
A 284 1 n GLY . 284 A 284 
A 285 1 n THR . 285 A 285 
A 286 1 n SER . 286 A 286 
A 287 1 n PRO . 287 A 287 
A 288 1 n SER . 288 A 288 
A 289 1 n ILE . 289 A 289 
A 290 1 n ARG . 290 A 290 
A 291 1 n LYS . 291 A 291 
A 292 1 n TYR . 292 A 292 
A 293 1 n ASP . 293 A 293 
A 294 1 n VAL . 294 A 294 
A 295 1 n GLY . 295 A 295 
A 296 1 n ASN . 296 A 296 
A 297 1 n GLY . 297 A 297 
A 298 1 n GLN . 298 A 298 
A 299 1 n GLY . 299 A 299 
A 300 1 n TYR . 300 A 300 
A 301 1 n MET . 301 A 301 
A 302 1 n LYS . 302 A 302 
A 303 1 n GLU . 303 A 303 
A 304 1 n PHE . 304 A 304 
A 305 1 n LYS . 305 A 305 
A 306 1 n ASN . 306 A 306 
A 307 1 n TYR . 307 A 307 
A 308 1 n HIS . 308 A 308 
A 309 1 n PHE . 309 A 309 
A 310 1 n GLN . 310 A 310 
A 311 1 n LEU . 311 A 311 
A 312 1 n ARG . 312 A 312 
A 313 1 n PRO . 313 A 313 
A 314 1 n LYS . 314 A 314 
A 315 1 n LYS . 315 A 315 
A 316 1 n ASP . 316 A 316 
A 317 1 n LYS . 317 A 317 
A 318 1 n LEU . 318 A 318 
A 319 1 n LYS . 319 A 319 
A 320 1 n PRO . 320 A 320 
A 321 1 n LYS . 321 A 321 
A 322 1 n THR . 322 A 322 
A 323 1 n THR . 323 A 323 
A 324 1 n ILE . 324 A 324 
A 325 1 n LYS . 325 A 325 
A 326 1 n GLN . 326 A 326 
A 327 1 n PRO . 327 A 327 
A 328 1 n SER . 328 A 328 
A 329 1 n ASP . 329 A 329 
A 330 1 n GLY . 330 A 330 
A 331 1 n PHE . 331 A 331 
A 332 1 n ASN . 332 A 332 
A 333 1 n LYS . 333 A 333 
A 334 1 n TRP . 334 A 334 
A 335 1 n LYS . 335 A 335 
A 336 1 n PHE . 336 A 336 
A 337 1 n ASN . 337 A 337 
A 338 1 n TYR . 338 A 338 
A 339 1 n GLY . 339 A 339 
A 340 1 n SER . 340 A 340 
A 341 1 n SER . 341 A 341 
A 342 1 n SER . 342 A 342 
A 343 1 n GLU . 343 A 343 
A 344 1 n TYR . 344 A 344 
A 345 1 n GLY . 345 A 345 
A 346 1 n LEU . 346 A 346 
A 347 1 n LYS . 347 A 347 
A 348 1 n GLU . 348 A 348 
A 349 1 n LEU . 349 A 349 
A 350 1 n SER . 350 A 350 
A 351 1 n PRO . 351 A 351 
A 352 1 n LYS . 352 A 352 
A 353 1 n GLU . 353 A 353 
A 354 1 n PHE . 354 A 354 
A 355 1 n GLU . 355 A 355 
A 356 1 n ILE . 356 A 356 
A 357 1 n LEU . 357 A 357 
A 358 1 n ALA . 358 A 358 
A 359 1 n ALA . 359 A 359 
A 360 1 n ARG . 360 A 360 
A 361 1 n MET . 361 A 361 
A 362 1 n ASP . 362 A 362 
A 363 1 n LYS . 363 A 363 
A 364 1 n ASP . 364 A 364 
A 365 1 n LEU . 365 A 365 
A 366 1 n GLN . 366 A 366 
A 367 1 n LEU . 367 A 367 
A 368 1 n PHE . 368 A 368 
A 369 1 n ASN . 369 A 369 
A 370 1 n LYS . 370 A 370 
A 371 1 n TYR . 371 A 371 
A 372 1 n HIS . 372 A 372 
A 373 1 n LEU . 373 A 373 
A 374 1 n HIS . 374 A 374 
A 375 1 n PHE . 375 A 375 
A 376 1 n ARG . 376 A 376 
A 377 1 n ALA . 377 A 377 
A 378 1 n ASP . 378 A 378 
A 379 1 n THR . 379 A 379 
A 380 1 n PRO . 380 A 380 
A 381 1 n GLY . 381 A 381 
A 382 1 n PHE . 382 A 382 
A 383 1 n THR . 383 A 383 
A 384 1 n CYS . 384 A 384 
A 385 1 n LYS . 385 A 385 
A 386 1 n GLY . 386 A 386 
A 387 1 n ASN . 387 A 387 
A 388 1 n CYS . 388 A 388 
A 389 1 n LYS . 389 A 389 
A 390 1 n ASN . 390 A 390 
A 391 1 n ASN . 391 A 391 
A 392 1 n CYS . 392 A 392 
A 393 1 n MET . 393 A 393 
A 394 1 n CYS . 394 A 394 
A 395 1 n ALA . 395 A 395 
A 396 1 n VAL . 396 A 396 
A 397 1 n ARG . 397 A 397 
A 398 1 n TYR . 398 A 398 
A 399 1 n PRO . 399 A 399 
A 400 1 n ARG . 400 A 400 
A 401 1 n GLN . 401 A 401 
A 402 1 n ASN . 402 A 402 
A 403 1 n GLU . 403 A 403 
A 404 1 n PHE . 404 A 404 
A 405 1 n ALA . 405 A 405 
A 406 1 n ASN . 406 A 406 
A 407 1 n CYS . 407 A 407 
A 408 1 n VAL . 408 A 408 
A 409 1 n VAL . 409 A 409 
A 410 1 n TRP . 410 A 410 
A 411 1 n ASN . 411 A 411 
#
_software.classification other
_software.date           ?
_software.description    "Structure prediction"
_software.name           AlphaFold
_software.pdbx_ordinal   1
_software.type           package
_software.version        "AlphaFold-beta-20231127 (7a14c934-fe78-43c1-a552-7fb305b0ebd1 @ 2024-10-22 07:44:14)"
#
loop_
_struct_asym.entity_id
_struct_asym.id
1 A 
2 B 
#
loop_
_atom_site.group_PDB
_atom_site.id
_atom_site.type_symbol
_atom_site.label_atom_id
_atom_site.label_alt_id
_atom_site.label_comp_id
_atom_site.label_asym_id
_atom_site.label_entity_id
_atom_site.label_seq_id
_atom_site.pdbx_PDB_ins_code
_atom_site.Cartn_x
_atom_site.Cartn_y
_atom_site.Cartn_z
_atom_site.occupancy
_atom_site.B_iso_or_equiv
_atom_site.auth_seq_id
_atom_site.auth_asym_id
_atom_site.pdbx_PDB_model_num
ATOM   1    N  N   . PHE A 1 1   ? -10.853 16.577  -6.325  1.00 96.54 1   A 1 
ATOM   2    C  CA  . PHE A 1 1   ? -9.818  16.713  -5.294  1.00 97.65 1   A 1 
ATOM   3    C  C   . PHE A 1 1   ? -8.744  15.646  -5.465  1.00 97.96 1   A 1 
ATOM   4    O  O   . PHE A 1 1   ? -8.968  14.662  -6.172  1.00 97.59 1   A 1 
ATOM   5    C  CB  . PHE A 1 1   ? -10.434 16.672  -3.895  1.00 97.10 1   A 1 
ATOM   6    C  CG  . PHE A 1 1   ? -10.970 15.322  -3.467  1.00 97.76 1   A 1 
ATOM   7    C  CD1 . PHE A 1 1   ? -12.269 14.902  -3.826  1.00 97.33 1   A 1 
ATOM   8    C  CD2 . PHE A 1 1   ? -10.178 14.481  -2.660  1.00 97.31 1   A 1 
ATOM   9    C  CE1 . PHE A 1 1   ? -12.775 13.682  -3.387  1.00 96.78 1   A 1 
ATOM   10   C  CE2 . PHE A 1 1   ? -10.685 13.243  -2.208  1.00 96.66 1   A 1 
ATOM   11   C  CZ  . PHE A 1 1   ? -11.977 12.853  -2.568  1.00 97.00 1   A 1 
ATOM   12   N  N   . GLU A 1 2   ? -7.583  15.835  -4.848  1.00 98.25 2   A 1 
ATOM   13   C  CA  . GLU A 1 2   ? -6.515  14.841  -4.815  1.00 98.37 2   A 1 
ATOM   14   C  C   . GLU A 1 2   ? -6.445  14.161  -3.445  1.00 98.55 2   A 1 
ATOM   15   O  O   . GLU A 1 2   ? -6.801  14.742  -2.415  1.00 98.34 2   A 1 
ATOM   16   C  CB  . GLU A 1 2   ? -5.171  15.467  -5.199  1.00 98.05 2   A 1 
ATOM   17   C  CG  . GLU A 1 2   ? -5.127  16.002  -6.645  1.00 94.24 2   A 1 
ATOM   18   C  CD  . GLU A 1 2   ? -3.686  16.394  -7.030  1.00 92.40 2   A 1 
ATOM   19   O  OE1 . GLU A 1 2   ? -3.216  16.006  -8.134  1.00 84.13 2   A 1 
ATOM   20   O  OE2 . GLU A 1 2   ? -2.949  16.965  -6.200  1.00 86.26 2   A 1 
ATOM   21   N  N   . MET A 1 3   ? -5.964  12.911  -3.428  1.00 98.72 3   A 1 
ATOM   22   C  CA  . MET A 1 3   ? -5.849  12.107  -2.214  1.00 98.75 3   A 1 
ATOM   23   C  C   . MET A 1 3   ? -4.579  11.268  -2.229  1.00 98.86 3   A 1 
ATOM   24   O  O   . MET A 1 3   ? -4.324  10.514  -3.170  1.00 98.76 3   A 1 
ATOM   25   C  CB  . MET A 1 3   ? -7.104  11.238  -2.077  1.00 98.62 3   A 1 
ATOM   26   C  CG  . MET A 1 3   ? -7.075  10.312  -0.860  1.00 98.07 3   A 1 
ATOM   27   S  SD  . MET A 1 3   ? -8.629  9.393   -0.614  1.00 97.06 3   A 1 
ATOM   28   C  CE  . MET A 1 3   ? -8.582  8.313   -2.061  1.00 91.08 3   A 1 
ATOM   29   N  N   . TRP A 1 4   ? -3.795  11.350  -1.157  1.00 98.84 4   A 1 
ATOM   30   C  CA  . TRP A 1 4   ? -2.615  10.525  -0.949  1.00 98.99 4   A 1 
ATOM   31   C  C   . TRP A 1 4   ? -2.988  9.152   -0.376  1.00 98.90 4   A 1 
ATOM   32   O  O   . TRP A 1 4   ? -3.893  9.047   0.445   1.00 98.84 4   A 1 
ATOM   33   C  CB  . TRP A 1 4   ? -1.636  11.256  -0.037  1.00 98.89 4   A 1 
ATOM   34   C  CG  . TRP A 1 4   ? -1.094  12.535  -0.605  1.00 98.88 4   A 1 
ATOM   35   C  CD1 . TRP A 1 4   ? -1.611  13.771  -0.394  1.00 98.71 4   A 1 
ATOM   36   C  CD2 . TRP A 1 4   ? 0.044   12.713  -1.493  1.00 98.84 4   A 1 
ATOM   37   N  NE1 . TRP A 1 4   ? -0.865  14.715  -1.088  1.00 98.60 4   A 1 
ATOM   38   C  CE2 . TRP A 1 4   ? 0.164   14.105  -1.768  1.00 98.72 4   A 1 
ATOM   39   C  CE3 . TRP A 1 4   ? 0.989   11.840  -2.079  1.00 98.72 4   A 1 
ATOM   40   C  CZ2 . TRP A 1 4   ? 1.196   14.613  -2.600  1.00 98.49 4   A 1 
ATOM   41   C  CZ3 . TRP A 1 4   ? 2.016   12.354  -2.904  1.00 98.49 4   A 1 
ATOM   42   C  CH2 . TRP A 1 4   ? 2.107   13.720  -3.157  1.00 98.39 4   A 1 
ATOM   43   N  N   . GLN A 1 5   ? -2.245  8.116   -0.754  1.00 98.82 5   A 1 
ATOM   44   C  CA  . GLN A 1 5   ? -2.278  6.797   -0.130  1.00 98.84 5   A 1 
ATOM   45   C  C   . GLN A 1 5   ? -0.912  6.503   0.493   1.00 98.89 5   A 1 
ATOM   46   O  O   . GLN A 1 5   ? 0.068   6.294   -0.218  1.00 98.62 5   A 1 
ATOM   47   C  CB  . GLN A 1 5   ? -2.681  5.746   -1.169  1.00 98.77 5   A 1 
ATOM   48   C  CG  . GLN A 1 5   ? -2.819  4.351   -0.549  1.00 98.49 5   A 1 
ATOM   49   C  CD  . GLN A 1 5   ? -3.142  3.266   -1.578  1.00 98.34 5   A 1 
ATOM   50   O  OE1 . GLN A 1 5   ? -2.975  3.428   -2.780  1.00 95.12 5   A 1 
ATOM   51   N  NE2 . GLN A 1 5   ? -3.590  2.121   -1.135  1.00 94.48 5   A 1 
ATOM   52   N  N   . LEU A 1 6   ? -0.877  6.487   1.818   1.00 98.89 6   A 1 
ATOM   53   C  CA  . LEU A 1 6   ? 0.300   6.192   2.628   1.00 98.70 6   A 1 
ATOM   54   C  C   . LEU A 1 6   ? 0.115   4.804   3.250   1.00 98.68 6   A 1 
ATOM   55   O  O   . LEU A 1 6   ? -0.797  4.621   4.052   1.00 98.08 6   A 1 
ATOM   56   C  CB  . LEU A 1 6   ? 0.427   7.301   3.681   1.00 98.58 6   A 1 
ATOM   57   C  CG  . LEU A 1 6   ? 1.595   7.116   4.668   1.00 98.13 6   A 1 
ATOM   58   C  CD1 . LEU A 1 6   ? 2.942   7.168   3.955   1.00 97.43 6   A 1 
ATOM   59   C  CD2 . LEU A 1 6   ? 1.571   8.233   5.707   1.00 97.26 6   A 1 
ATOM   60   N  N   . THR A 1 7   ? 0.965   3.841   2.895   1.00 98.34 7   A 1 
ATOM   61   C  CA  . THR A 1 7   ? 0.783   2.454   3.340   1.00 98.20 7   A 1 
ATOM   62   C  C   . THR A 1 7   ? 2.091   1.775   3.707   1.00 98.12 7   A 1 
ATOM   63   O  O   . THR A 1 7   ? 3.145   2.153   3.180   1.00 97.66 7   A 1 
ATOM   64   C  CB  . THR A 1 7   ? -0.010  1.662   2.292   1.00 97.66 7   A 1 
ATOM   65   O  OG1 . THR A 1 7   ? -0.510  0.477   2.857   1.00 94.66 7   A 1 
ATOM   66   C  CG2 . THR A 1 7   ? 0.781   1.313   1.028   1.00 95.62 7   A 1 
ATOM   67   N  N   . ASP A 1 8   ? 2.023   0.794   4.617   1.00 98.18 8   A 1 
ATOM   68   C  CA  . ASP A 1 8   ? 3.097   -0.126  4.973   1.00 98.16 8   A 1 
ATOM   69   C  C   . ASP A 1 8   ? 4.428   0.589   5.272   1.00 98.07 8   A 1 
ATOM   70   O  O   . ASP A 1 8   ? 5.429   0.434   4.576   1.00 97.24 8   A 1 
ATOM   71   C  CB  . ASP A 1 8   ? 3.223   -1.213  3.906   1.00 97.96 8   A 1 
ATOM   72   C  CG  . ASP A 1 8   ? 1.902   -1.955  3.698   1.00 97.64 8   A 1 
ATOM   73   O  OD1 . ASP A 1 8   ? 1.611   -2.879  4.473   1.00 95.69 8   A 1 
ATOM   74   O  OD2 . ASP A 1 8   ? 1.172   -1.583  2.750   1.00 96.07 8   A 1 
ATOM   75   N  N   . ILE A 1 9   ? 4.413   1.424   6.301   1.00 97.80 9   A 1 
ATOM   76   C  CA  . ILE A 1 9   ? 5.592   2.205   6.688   1.00 97.69 9   A 1 
ATOM   77   C  C   . ILE A 1 9   ? 6.618   1.312   7.387   1.00 97.31 9   A 1 
ATOM   78   O  O   . ILE A 1 9   ? 7.807   1.455   7.121   1.00 96.37 9   A 1 
ATOM   79   C  CB  . ILE A 1 9   ? 5.187   3.397   7.577   1.00 97.59 9   A 1 
ATOM   80   C  CG1 . ILE A 1 9   ? 4.261   4.363   6.800   1.00 96.27 9   A 1 
ATOM   81   C  CG2 . ILE A 1 9   ? 6.431   4.135   8.086   1.00 96.21 9   A 1 
ATOM   82   C  CD1 . ILE A 1 9   ? 3.701   5.501   7.665   1.00 94.66 9   A 1 
ATOM   83   N  N   . HIS A 1 10  ? 6.178   0.435   8.291   1.00 97.13 10  A 1 
ATOM   84   C  CA  . HIS A 1 10  ? 7.018   -0.402  9.148   1.00 96.84 10  A 1 
ATOM   85   C  C   . HIS A 1 10  ? 8.198   0.370   9.760   1.00 96.60 10  A 1 
ATOM   86   O  O   . HIS A 1 10  ? 9.363   0.024   9.573   1.00 95.43 10  A 1 
ATOM   87   C  CB  . HIS A 1 10  ? 7.450   -1.659  8.395   1.00 96.43 10  A 1 
ATOM   88   C  CG  . HIS A 1 10  ? 6.311   -2.576  8.044   1.00 96.47 10  A 1 
ATOM   89   N  ND1 . HIS A 1 10  ? 5.738   -3.515  8.890   1.00 94.54 10  A 1 
ATOM   90   C  CD2 . HIS A 1 10  ? 5.704   -2.684  6.826   1.00 95.17 10  A 1 
ATOM   91   C  CE1 . HIS A 1 10  ? 4.810   -4.163  8.175   1.00 95.01 10  A 1 
ATOM   92   N  NE2 . HIS A 1 10  ? 4.763   -3.695  6.927   1.00 95.24 10  A 1 
ATOM   93   N  N   . LEU A 1 11  ? 7.900   1.456   10.474  1.00 96.18 11  A 1 
ATOM   94   C  CA  . LEU A 1 11  ? 8.940   2.316   11.035  1.00 96.03 11  A 1 
ATOM   95   C  C   . LEU A 1 11  ? 9.769   1.570   12.078  1.00 95.66 11  A 1 
ATOM   96   O  O   . LEU A 1 11  ? 9.266   1.220   13.145  1.00 94.64 11  A 1 
ATOM   97   C  CB  . LEU A 1 11  ? 8.297   3.578   11.633  1.00 95.53 11  A 1 
ATOM   98   C  CG  . LEU A 1 11  ? 9.286   4.487   12.379  1.00 95.00 11  A 1 
ATOM   99   C  CD1 . LEU A 1 11  ? 10.404  5.021   11.481  1.00 93.55 11  A 1 
ATOM   100  C  CD2 . LEU A 1 11  ? 8.539   5.689   12.965  1.00 93.15 11  A 1 
ATOM   101  N  N   . ASP A 1 12  ? 11.072  1.437   11.846  1.00 95.32 12  A 1 
ATOM   102  C  CA  . ASP A 1 12  ? 12.015  0.996   12.855  1.00 94.77 12  A 1 
ATOM   103  C  C   . ASP A 1 12  ? 12.669  2.190   13.566  1.00 94.50 12  A 1 
ATOM   104  O  O   . ASP A 1 12  ? 13.606  2.798   13.027  1.00 93.83 12  A 1 
ATOM   105  C  CB  . ASP A 1 12  ? 13.057  0.035   12.269  1.00 93.76 12  A 1 
ATOM   106  C  CG  . ASP A 1 12  ? 13.932  -0.554  13.385  1.00 92.93 12  A 1 
ATOM   107  O  OD1 . ASP A 1 12  ? 13.634  -0.317  14.580  1.00 91.45 12  A 1 
ATOM   108  O  OD2 . ASP A 1 12  ? 14.894  -1.286  13.097  1.00 90.58 12  A 1 
ATOM   109  N  N   . PRO A 1 13  ? 12.258  2.524   14.800  1.00 92.96 13  A 1 
ATOM   110  C  CA  . PRO A 1 13  ? 12.898  3.587   15.571  1.00 91.83 13  A 1 
ATOM   111  C  C   . PRO A 1 13  ? 14.323  3.234   16.012  1.00 92.31 13  A 1 
ATOM   112  O  O   . PRO A 1 13  ? 15.071  4.114   16.411  1.00 91.36 13  A 1 
ATOM   113  C  CB  . PRO A 1 13  ? 11.965  3.810   16.761  1.00 89.91 13  A 1 
ATOM   114  C  CG  . PRO A 1 13  ? 11.338  2.437   16.984  1.00 87.38 13  A 1 
ATOM   115  C  CD  . PRO A 1 13  ? 11.202  1.886   15.571  1.00 90.67 13  A 1 
ATOM   116  N  N   . MET A 1 14  ? 14.714  1.959   15.938  1.00 91.97 14  A 1 
ATOM   117  C  CA  . MET A 1 14  ? 16.046  1.478   16.312  1.00 92.20 14  A 1 
ATOM   118  C  C   . MET A 1 14  ? 17.019  1.399   15.126  1.00 94.05 14  A 1 
ATOM   119  O  O   . MET A 1 14  ? 18.180  1.046   15.329  1.00 94.00 14  A 1 
ATOM   120  C  CB  . MET A 1 14  ? 15.937  0.123   17.018  1.00 90.43 14  A 1 
ATOM   121  C  CG  . MET A 1 14  ? 15.090  0.186   18.294  1.00 86.11 14  A 1 
ATOM   122  S  SD  . MET A 1 14  ? 15.066  -1.344  19.279  1.00 80.11 14  A 1 
ATOM   123  C  CE  . MET A 1 14  ? 16.829  -1.566  19.612  1.00 68.76 14  A 1 
ATOM   124  N  N   . TYR A 1 15  ? 16.583  1.740   13.904  1.00 94.05 15  A 1 
ATOM   125  C  CA  . TYR A 1 15  ? 17.440  1.723   12.723  1.00 94.91 15  A 1 
ATOM   126  C  C   . TYR A 1 15  ? 18.706  2.558   12.950  1.00 95.25 15  A 1 
ATOM   127  O  O   . TYR A 1 15  ? 18.647  3.745   13.274  1.00 94.92 15  A 1 
ATOM   128  C  CB  . TYR A 1 15  ? 16.677  2.216   11.497  1.00 95.27 15  A 1 
ATOM   129  C  CG  . TYR A 1 15  ? 17.481  2.138   10.210  1.00 96.04 15  A 1 
ATOM   130  C  CD1 . TYR A 1 15  ? 18.481  3.083   9.919   1.00 95.85 15  A 1 
ATOM   131  C  CD2 . TYR A 1 15  ? 17.243  1.096   9.287   1.00 95.85 15  A 1 
ATOM   132  C  CE1 . TYR A 1 15  ? 19.249  2.988   8.744   1.00 95.50 15  A 1 
ATOM   133  C  CE2 . TYR A 1 15  ? 17.993  0.992   8.113   1.00 95.56 15  A 1 
ATOM   134  C  CZ  . TYR A 1 15  ? 18.998  1.940   7.836   1.00 95.99 15  A 1 
ATOM   135  O  OH  . TYR A 1 15  ? 19.734  1.852   6.688   1.00 95.57 15  A 1 
ATOM   136  N  N   . THR A 1 16  ? 19.852  1.945   12.710  1.00 95.72 16  A 1 
ATOM   137  C  CA  . THR A 1 16  ? 21.157  2.575   12.921  1.00 96.35 16  A 1 
ATOM   138  C  C   . THR A 1 16  ? 21.934  2.641   11.615  1.00 96.84 16  A 1 
ATOM   139  O  O   . THR A 1 16  ? 22.252  1.623   10.998  1.00 96.51 16  A 1 
ATOM   140  C  CB  . THR A 1 16  ? 21.940  1.846   14.021  1.00 95.75 16  A 1 
ATOM   141  O  OG1 . THR A 1 16  ? 21.204  1.899   15.223  1.00 92.41 16  A 1 
ATOM   142  C  CG2 . THR A 1 16  ? 23.286  2.497   14.305  1.00 92.05 16  A 1 
ATOM   143  N  N   . VAL A 1 17  ? 22.288  3.844   11.169  1.00 97.24 17  A 1 
ATOM   144  C  CA  . VAL A 1 17  ? 23.098  4.054   9.963   1.00 97.37 17  A 1 
ATOM   145  C  C   . VAL A 1 17  ? 24.477  3.419   10.144  1.00 97.35 17  A 1 
ATOM   146  O  O   . VAL A 1 17  ? 25.139  3.635   11.157  1.00 96.72 17  A 1 
ATOM   147  C  CB  . VAL A 1 17  ? 23.225  5.547   9.628   1.00 96.76 17  A 1 
ATOM   148  C  CG1 . VAL A 1 17  ? 24.067  5.777   8.363   1.00 95.09 17  A 1 
ATOM   149  C  CG2 . VAL A 1 17  ? 21.850  6.183   9.388   1.00 95.45 17  A 1 
ATOM   150  N  N   . GLY A 1 18  ? 24.942  2.654   9.146   1.00 97.09 18  A 1 
ATOM   151  C  CA  . GLY A 1 18  ? 26.231  1.957   9.191   1.00 97.04 18  A 1 
ATOM   152  C  C   . GLY A 1 18  ? 26.223  0.633   9.961   1.00 97.41 18  A 1 
ATOM   153  O  O   . GLY A 1 18  ? 27.292  0.039   10.137  1.00 96.48 18  A 1 
ATOM   154  N  N   . SER A 1 19  ? 25.055  0.180   10.410  1.00 96.89 19  A 1 
ATOM   155  C  CA  . SER A 1 19  ? 24.858  -1.152  10.988  1.00 96.79 19  A 1 
ATOM   156  C  C   . SER A 1 19  ? 24.857  -2.257  9.920   1.00 96.65 19  A 1 
ATOM   157  O  O   . SER A 1 19  ? 24.972  -1.993  8.714   1.00 96.08 19  A 1 
ATOM   158  C  CB  . SER A 1 19  ? 23.561  -1.177  11.795  1.00 96.29 19  A 1 
ATOM   159  O  OG  . SER A 1 19  ? 22.481  -0.938  10.923  1.00 94.86 19  A 1 
ATOM   160  N  N   . ASP A 1 20  ? 24.750  -3.511  10.368  1.00 96.12 20  A 1 
ATOM   161  C  CA  . ASP A 1 20  ? 24.659  -4.688  9.515   1.00 95.73 20  A 1 
ATOM   162  C  C   . ASP A 1 20  ? 23.207  -4.942  9.074   1.00 95.28 20  A 1 
ATOM   163  O  O   . ASP A 1 20  ? 22.363  -5.234  9.926   1.00 94.45 20  A 1 
ATOM   164  C  CB  . ASP A 1 20  ? 25.251  -5.886  10.272  1.00 95.46 20  A 1 
ATOM   165  C  CG  . ASP A 1 20  ? 25.369  -7.146  9.419   1.00 95.08 20  A 1 
ATOM   166  O  OD1 . ASP A 1 20  ? 24.895  -7.141  8.261   1.00 93.44 20  A 1 
ATOM   167  O  OD2 . ASP A 1 20  ? 25.968  -8.117  9.930   1.00 93.29 20  A 1 
ATOM   168  N  N   . PRO A 1 21  ? 22.898  -4.904  7.768   1.00 94.94 21  A 1 
ATOM   169  C  CA  . PRO A 1 21  ? 21.568  -5.240  7.266   1.00 93.81 21  A 1 
ATOM   170  C  C   . PRO A 1 21  ? 21.103  -6.653  7.619   1.00 92.90 21  A 1 
ATOM   171  O  O   . PRO A 1 21  ? 19.916  -6.870  7.815   1.00 91.46 21  A 1 
ATOM   172  C  CB  . PRO A 1 21  ? 21.657  -5.060  5.750   1.00 93.21 21  A 1 
ATOM   173  C  CG  . PRO A 1 21  ? 22.755  -4.021  5.586   1.00 93.22 21  A 1 
ATOM   174  C  CD  . PRO A 1 21  ? 23.730  -4.399  6.688   1.00 94.93 21  A 1 
ATOM   175  N  N   . LEU A 1 22  ? 22.024  -7.609  7.767   1.00 93.76 22  A 1 
ATOM   176  C  CA  . LEU A 1 22  ? 21.696  -8.973  8.193   1.00 92.82 22  A 1 
ATOM   177  C  C   . LEU A 1 22  ? 21.291  -9.053  9.671   1.00 92.05 22  A 1 
ATOM   178  O  O   . LEU A 1 22  ? 20.727  -10.053 10.103  1.00 90.18 22  A 1 
ATOM   179  C  CB  . LEU A 1 22  ? 22.893  -9.901  7.921   1.00 92.48 22  A 1 
ATOM   180  C  CG  . LEU A 1 22  ? 23.312  -10.018 6.451   1.00 90.02 22  A 1 
ATOM   181  C  CD1 . LEU A 1 22  ? 24.545  -10.917 6.339   1.00 86.67 22  A 1 
ATOM   182  C  CD2 . LEU A 1 22  ? 22.203  -10.614 5.580   1.00 85.84 22  A 1 
ATOM   183  N  N   . LYS A 1 23  ? 21.528  -7.994  10.443  1.00 91.75 23  A 1 
ATOM   184  C  CA  . LYS A 1 23  ? 21.094  -7.814  11.833  1.00 91.54 23  A 1 
ATOM   185  C  C   . LYS A 1 23  ? 19.976  -6.770  11.933  1.00 91.44 23  A 1 
ATOM   186  O  O   . LYS A 1 23  ? 19.959  -5.952  12.853  1.00 89.94 23  A 1 
ATOM   187  C  CB  . LYS A 1 23  ? 22.294  -7.486  12.727  1.00 91.45 23  A 1 
ATOM   188  C  CG  . LYS A 1 23  ? 23.321  -8.612  12.737  1.00 90.89 23  A 1 
ATOM   189  C  CD  . LYS A 1 23  ? 24.394  -8.288  13.774  1.00 86.40 23  A 1 
ATOM   190  C  CE  . LYS A 1 23  ? 25.406  -9.420  13.852  1.00 82.10 23  A 1 
ATOM   191  N  NZ  . LYS A 1 23  ? 26.352  -9.188  14.967  1.00 72.62 23  A 1 
ATOM   192  N  N   . LEU A 1 24  ? 19.065  -6.771  10.986  1.00 91.74 24  A 1 
ATOM   193  C  CA  . LEU A 1 24  ? 17.897  -5.888  10.919  1.00 91.30 24  A 1 
ATOM   194  C  C   . LEU A 1 24  ? 18.244  -4.387  10.917  1.00 92.39 24  A 1 
ATOM   195  O  O   . LEU A 1 24  ? 17.441  -3.568  11.336  1.00 91.25 24  A 1 
ATOM   196  C  CB  . LEU A 1 24  ? 16.888  -6.256  12.026  1.00 89.47 24  A 1 
ATOM   197  C  CG  . LEU A 1 24  ? 16.400  -7.715  12.017  1.00 86.93 24  A 1 
ATOM   198  C  CD1 . LEU A 1 24  ? 15.587  -7.974  13.281  1.00 83.92 24  A 1 
ATOM   199  C  CD2 . LEU A 1 24  ? 15.520  -7.997  10.802  1.00 82.79 24  A 1 
ATOM   200  N  N   . CYS A 1 25  ? 19.442  -4.025  10.463  1.00 93.00 25  A 1 
ATOM   201  C  CA  . CYS A 1 25  ? 19.935  -2.651  10.473  1.00 93.82 25  A 1 
ATOM   202  C  C   . CYS A 1 25  ? 19.966  -1.996  11.868  1.00 94.24 25  A 1 
ATOM   203  O  O   . CYS A 1 25  ? 19.816  -0.785  11.990  1.00 93.61 25  A 1 
ATOM   204  C  CB  . CYS A 1 25  ? 19.178  -1.813  9.438   1.00 94.00 25  A 1 
ATOM   205  S  SG  . CYS A 1 25  ? 19.370  -2.399  7.738   1.00 93.46 25  A 1 
ATOM   206  N  N   . ARG A 1 26  ? 20.177  -2.774  12.931  1.00 93.67 26  A 1 
ATOM   207  C  CA  . ARG A 1 26  ? 20.203  -2.283  14.321  1.00 93.12 26  A 1 
ATOM   208  C  C   . ARG A 1 26  ? 21.557  -2.416  14.997  1.00 93.57 26  A 1 
ATOM   209  O  O   . ARG A 1 26  ? 21.922  -1.605  15.833  1.00 92.13 26  A 1 
ATOM   210  C  CB  . ARG A 1 26  ? 19.158  -3.040  15.141  1.00 91.54 26  A 1 
ATOM   211  C  CG  . ARG A 1 26  ? 17.750  -2.753  14.625  1.00 89.39 26  A 1 
ATOM   212  C  CD  . ARG A 1 26  ? 16.727  -3.551  15.413  1.00 87.04 26  A 1 
ATOM   213  N  NE  . ARG A 1 26  ? 15.385  -3.131  15.058  1.00 85.58 26  A 1 
ATOM   214  C  CZ  . ARG A 1 26  ? 14.327  -3.152  15.830  1.00 83.74 26  A 1 
ATOM   215  N  NH1 . ARG A 1 26  ? 14.340  -3.717  16.999  1.00 79.08 26  A 1 
ATOM   216  N  NH2 . ARG A 1 26  ? 13.229  -2.584  15.446  1.00 77.99 26  A 1 
ATOM   217  N  N   . GLU A 1 27  ? 22.293  -3.456  14.635  1.00 93.70 27  A 1 
ATOM   218  C  CA  . GLU A 1 27  ? 23.517  -3.856  15.308  1.00 93.75 27  A 1 
ATOM   219  C  C   . GLU A 1 27  ? 24.665  -4.129  14.336  1.00 95.08 27  A 1 
ATOM   220  O  O   . GLU A 1 27  ? 24.491  -4.189  13.113  1.00 93.70 27  A 1 
ATOM   221  C  CB  . GLU A 1 27  ? 23.260  -5.113  16.157  1.00 90.23 27  A 1 
ATOM   222  C  CG  . GLU A 1 27  ? 22.248  -4.898  17.287  1.00 83.39 27  A 1 
ATOM   223  C  CD  . GLU A 1 27  ? 22.071  -6.145  18.163  1.00 82.71 27  A 1 
ATOM   224  O  OE1 . GLU A 1 27  ? 21.160  -6.120  19.005  1.00 75.72 27  A 1 
ATOM   225  O  OE2 . GLU A 1 27  ? 22.869  -7.100  17.982  1.00 76.65 27  A 1 
ATOM   226  N  N   . GLY A 1 28  ? 25.867  -4.326  14.884  1.00 94.65 28  A 1 
ATOM   227  C  CA  . GLY A 1 28  ? 27.052  -4.666  14.112  1.00 95.76 28  A 1 
ATOM   228  C  C   . GLY A 1 28  ? 27.561  -3.516  13.241  1.00 96.86 28  A 1 
ATOM   229  O  O   . GLY A 1 28  ? 27.224  -2.352  13.428  1.00 95.58 28  A 1 
ATOM   230  N  N   . LYS A 1 29  ? 28.449  -3.861  12.292  1.00 96.36 29  A 1 
ATOM   231  C  CA  . LYS A 1 29  ? 29.015  -2.927  11.324  1.00 96.63 29  A 1 
ATOM   232  C  C   . LYS A 1 29  ? 28.693  -3.406  9.918   1.00 96.60 29  A 1 
ATOM   233  O  O   . LYS A 1 29  ? 28.921  -4.562  9.593   1.00 93.81 29  A 1 
ATOM   234  C  CB  . LYS A 1 29  ? 30.531  -2.785  11.506  1.00 95.11 29  A 1 
ATOM   235  C  CG  . LYS A 1 29  ? 30.905  -2.066  12.806  1.00 85.55 29  A 1 
ATOM   236  C  CD  . LYS A 1 29  ? 32.426  -1.870  12.882  1.00 78.43 29  A 1 
ATOM   237  C  CE  . LYS A 1 29  ? 32.790  -1.149  14.173  1.00 68.71 29  A 1 
ATOM   238  N  NZ  . LYS A 1 29  ? 34.259  -0.961  14.311  1.00 59.01 29  A 1 
ATOM   239  N  N   . GLY A 1 30  ? 28.227  -2.493  9.087   1.00 96.55 30  A 1 
ATOM   240  C  CA  . GLY A 1 30  ? 27.835  -2.785  7.724   1.00 96.16 30  A 1 
ATOM   241  C  C   . GLY A 1 30  ? 27.652  -1.518  6.907   1.00 96.58 30  A 1 
ATOM   242  O  O   . GLY A 1 30  ? 28.331  -0.512  7.109   1.00 95.08 30  A 1 
ATOM   243  N  N   . ASN A 1 31  ? 26.730  -1.582  5.960   1.00 96.04 31  A 1 
ATOM   244  C  CA  . ASN A 1 31  ? 26.470  -0.516  4.996   1.00 95.31 31  A 1 
ATOM   245  C  C   . ASN A 1 31  ? 24.987  -0.120  4.947   1.00 95.94 31  A 1 
ATOM   246  O  O   . ASN A 1 31  ? 24.500  0.287   3.897   1.00 94.35 31  A 1 
ATOM   247  C  CB  . ASN A 1 31  ? 27.075  -0.916  3.640   1.00 92.55 31  A 1 
ATOM   248  C  CG  . ASN A 1 31  ? 26.547  -2.234  3.088   1.00 87.66 31  A 1 
ATOM   249  O  OD1 . ASN A 1 31  ? 25.724  -2.924  3.658   1.00 77.60 31  A 1 
ATOM   250  N  ND2 . ASN A 1 31  ? 27.053  -2.654  1.949   1.00 79.68 31  A 1 
ATOM   251  N  N   . ALA A 1 32  ? 24.284  -0.238  6.065   1.00 95.92 32  A 1 
ATOM   252  C  CA  . ALA A 1 32  ? 22.928  0.289   6.218   1.00 96.13 32  A 1 
ATOM   253  C  C   . ALA A 1 32  ? 22.920  1.788   5.896   1.00 96.32 32  A 1 
ATOM   254  O  O   . ALA A 1 32  ? 23.663  2.587   6.480   1.00 95.67 32  A 1 
ATOM   255  C  CB  . ALA A 1 32  ? 22.431  -0.017  7.629   1.00 95.94 32  A 1 
ATOM   256  N  N   . GLY A 1 33  ? 22.131  2.176   4.904   1.00 96.39 33  A 1 
ATOM   257  C  CA  . GLY A 1 33  ? 22.142  3.510   4.317   1.00 96.15 33  A 1 
ATOM   258  C  C   . GLY A 1 33  ? 21.463  4.564   5.193   1.00 96.82 33  A 1 
ATOM   259  O  O   . GLY A 1 33  ? 20.634  4.250   6.042   1.00 96.44 33  A 1 
ATOM   260  N  N   . LYS A 1 34  ? 21.754  5.837   4.935   1.00 96.45 34  A 1 
ATOM   261  C  CA  . LYS A 1 34  ? 21.135  6.951   5.671   1.00 96.77 34  A 1 
ATOM   262  C  C   . LYS A 1 34  ? 19.600  6.931   5.661   1.00 97.23 34  A 1 
ATOM   263  O  O   . LYS A 1 34  ? 18.978  7.323   6.641   1.00 96.82 34  A 1 
ATOM   264  C  CB  . LYS A 1 34  ? 21.652  8.291   5.110   1.00 96.26 34  A 1 
ATOM   265  C  CG  . LYS A 1 34  ? 21.060  9.492   5.858   1.00 93.79 34  A 1 
ATOM   266  C  CD  . LYS A 1 34  ? 21.576  10.835  5.342   1.00 90.61 34  A 1 
ATOM   267  C  CE  . LYS A 1 34  ? 20.817  11.923  6.112   1.00 85.15 34  A 1 
ATOM   268  N  NZ  . LYS A 1 34  ? 21.113  13.295  5.620   1.00 76.63 34  A 1 
ATOM   269  N  N   . TYR A 1 35  ? 19.008  6.533   4.531   1.00 97.10 35  A 1 
ATOM   270  C  CA  . TYR A 1 35  ? 17.562  6.579   4.302   1.00 97.44 35  A 1 
ATOM   271  C  C   . TYR A 1 35  ? 16.906  5.195   4.281   1.00 97.36 35  A 1 
ATOM   272  O  O   . TYR A 1 35  ? 15.752  5.092   3.886   1.00 96.26 35  A 1 
ATOM   273  C  CB  . TYR A 1 35  ? 17.283  7.360   3.009   1.00 97.49 35  A 1 
ATOM   274  C  CG  . TYR A 1 35  ? 17.705  8.807   3.059   1.00 97.68 35  A 1 
ATOM   275  C  CD1 . TYR A 1 35  ? 16.962  9.731   3.814   1.00 97.15 35  A 1 
ATOM   276  C  CD2 . TYR A 1 35  ? 18.825  9.249   2.337   1.00 97.14 35  A 1 
ATOM   277  C  CE1 . TYR A 1 35  ? 17.322  11.082  3.842   1.00 96.60 35  A 1 
ATOM   278  C  CE2 . TYR A 1 35  ? 19.199  10.603  2.353   1.00 96.66 35  A 1 
ATOM   279  C  CZ  . TYR A 1 35  ? 18.441  11.516  3.108   1.00 96.85 35  A 1 
ATOM   280  O  OH  . TYR A 1 35  ? 18.795  12.837  3.126   1.00 95.90 35  A 1 
ATOM   281  N  N   . GLY A 1 36  ? 17.633  4.141   4.674   1.00 96.81 36  A 1 
ATOM   282  C  CA  . GLY A 1 36  ? 17.122  2.782   4.656   1.00 96.61 36  A 1 
ATOM   283  C  C   . GLY A 1 36  ? 18.032  1.795   3.936   1.00 96.68 36  A 1 
ATOM   284  O  O   . GLY A 1 36  ? 19.090  2.149   3.408   1.00 95.64 36  A 1 
ATOM   285  N  N   . ASP A 1 37  ? 17.603  0.536   3.958   1.00 96.02 37  A 1 
ATOM   286  C  CA  . ASP A 1 37  ? 18.236  -0.593  3.294   1.00 95.97 37  A 1 
ATOM   287  C  C   . ASP A 1 37  ? 17.157  -1.566  2.825   1.00 95.71 37  A 1 
ATOM   288  O  O   . ASP A 1 37  ? 16.214  -1.814  3.567   1.00 94.81 37  A 1 
ATOM   289  C  CB  . ASP A 1 37  ? 19.175  -1.290  4.283   1.00 95.49 37  A 1 
ATOM   290  C  CG  . ASP A 1 37  ? 20.143  -2.227  3.576   1.00 94.94 37  A 1 
ATOM   291  O  OD1 . ASP A 1 37  ? 19.752  -3.295  3.052   1.00 92.39 37  A 1 
ATOM   292  O  OD2 . ASP A 1 37  ? 21.333  -1.872  3.506   1.00 91.80 37  A 1 
ATOM   293  N  N   . TYR A 1 38  ? 17.291  -2.137  1.626   1.00 94.95 38  A 1 
ATOM   294  C  CA  . TYR A 1 38  ? 16.289  -3.059  1.077   1.00 94.40 38  A 1 
ATOM   295  C  C   . TYR A 1 38  ? 16.093  -4.361  1.878   1.00 93.67 38  A 1 
ATOM   296  O  O   . TYR A 1 38  ? 15.179  -5.130  1.580   1.00 91.45 38  A 1 
ATOM   297  C  CB  . TYR A 1 38  ? 16.636  -3.372  -0.377  1.00 94.09 38  A 1 
ATOM   298  C  CG  . TYR A 1 38  ? 16.469  -2.201  -1.328  1.00 94.42 38  A 1 
ATOM   299  C  CD1 . TYR A 1 38  ? 15.194  -1.646  -1.528  1.00 93.21 38  A 1 
ATOM   300  C  CD2 . TYR A 1 38  ? 17.565  -1.675  -2.028  1.00 93.32 38  A 1 
ATOM   301  C  CE1 . TYR A 1 38  ? 15.011  -0.580  -2.423  1.00 92.43 38  A 1 
ATOM   302  C  CE2 . TYR A 1 38  ? 17.393  -0.610  -2.932  1.00 92.29 38  A 1 
ATOM   303  C  CZ  . TYR A 1 38  ? 16.114  -0.075  -3.123  1.00 93.29 38  A 1 
ATOM   304  O  OH  . TYR A 1 38  ? 15.934  0.971   -4.006  1.00 91.42 38  A 1 
ATOM   305  N  N   . SER A 1 39  ? 16.931  -4.612  2.872   1.00 93.60 39  A 1 
ATOM   306  C  CA  . SER A 1 39  ? 16.823  -5.759  3.779   1.00 93.19 39  A 1 
ATOM   307  C  C   . SER A 1 39  ? 16.182  -5.402  5.125   1.00 93.36 39  A 1 
ATOM   308  O  O   . SER A 1 39  ? 16.073  -6.274  5.986   1.00 90.94 39  A 1 
ATOM   309  C  CB  . SER A 1 39  ? 18.202  -6.375  4.025   1.00 91.79 39  A 1 
ATOM   310  O  OG  . SER A 1 39  ? 18.905  -6.565  2.814   1.00 85.13 39  A 1 
ATOM   311  N  N   . CYS A 1 40  ? 15.808  -4.143  5.328   1.00 94.46 40  A 1 
ATOM   312  C  CA  . CYS A 1 40  ? 15.359  -3.624  6.617   1.00 94.88 40  A 1 
ATOM   313  C  C   . CYS A 1 40  ? 14.075  -2.799  6.473   1.00 95.15 40  A 1 
ATOM   314  O  O   . CYS A 1 40  ? 13.732  -2.355  5.375   1.00 94.25 40  A 1 
ATOM   315  C  CB  . CYS A 1 40  ? 16.493  -2.785  7.227   1.00 94.56 40  A 1 
ATOM   316  S  SG  . CYS A 1 40  ? 18.007  -3.745  7.506   1.00 93.78 40  A 1 
ATOM   317  N  N   . ASP A 1 41  ? 13.408  -2.566  7.607   1.00 95.30 41  A 1 
ATOM   318  C  CA  . ASP A 1 41  ? 12.262  -1.671  7.679   1.00 95.74 41  A 1 
ATOM   319  C  C   . ASP A 1 41  ? 12.673  -0.192  7.585   1.00 96.06 41  A 1 
ATOM   320  O  O   . ASP A 1 41  ? 13.840  0.181   7.748   1.00 95.54 41  A 1 
ATOM   321  C  CB  . ASP A 1 41  ? 11.457  -1.969  8.945   1.00 95.12 41  A 1 
ATOM   322  C  CG  . ASP A 1 41  ? 10.681  -3.289  8.879   1.00 94.41 41  A 1 
ATOM   323  O  OD1 . ASP A 1 41  ? 10.326  -3.734  7.777   1.00 92.45 41  A 1 
ATOM   324  O  OD2 . ASP A 1 41  ? 10.407  -3.855  9.967   1.00 91.98 41  A 1 
ATOM   325  N  N   . ALA A 1 42  ? 11.694  0.665   7.310   1.00 96.43 42  A 1 
ATOM   326  C  CA  . ALA A 1 42  ? 11.910  2.081   7.074   1.00 96.70 42  A 1 
ATOM   327  C  C   . ALA A 1 42  ? 12.440  2.823   8.309   1.00 96.68 42  A 1 
ATOM   328  O  O   . ALA A 1 42  ? 12.120  2.509   9.454   1.00 95.99 42  A 1 
ATOM   329  C  CB  . ALA A 1 42  ? 10.616  2.706   6.559   1.00 96.42 42  A 1 
ATOM   330  N  N   . ASN A 1 43  ? 13.227  3.864   8.079   1.00 96.80 43  A 1 
ATOM   331  C  CA  . ASN A 1 43  ? 13.782  4.694   9.145   1.00 96.99 43  A 1 
ATOM   332  C  C   . ASN A 1 43  ? 13.160  6.098   9.182   1.00 97.32 43  A 1 
ATOM   333  O  O   . ASN A 1 43  ? 12.573  6.585   8.215   1.00 97.11 43  A 1 
ATOM   334  C  CB  . ASN A 1 43  ? 15.313  4.676   9.074   1.00 95.95 43  A 1 
ATOM   335  C  CG  . ASN A 1 43  ? 15.927  5.526   7.974   1.00 96.68 43  A 1 
ATOM   336  O  OD1 . ASN A 1 43  ? 15.329  6.347   7.317   1.00 92.37 43  A 1 
ATOM   337  N  ND2 . ASN A 1 43  ? 17.221  5.383   7.781   1.00 92.55 43  A 1 
ATOM   338  N  N   . MET A 1 44  ? 13.369  6.788   10.304  1.00 97.31 44  A 1 
ATOM   339  C  CA  . MET A 1 44  ? 12.806  8.122   10.506  1.00 97.30 44  A 1 
ATOM   340  C  C   . MET A 1 44  ? 13.331  9.159   9.499   1.00 97.71 44  A 1 
ATOM   341  O  O   . MET A 1 44  ? 12.597  10.059  9.100   1.00 97.66 44  A 1 
ATOM   342  C  CB  . MET A 1 44  ? 13.076  8.567   11.946  1.00 96.72 44  A 1 
ATOM   343  C  CG  . MET A 1 44  ? 12.194  9.755   12.336  1.00 92.26 44  A 1 
ATOM   344  S  SD  . MET A 1 44  ? 10.426  9.357   12.361  1.00 90.21 44  A 1 
ATOM   345  C  CE  . MET A 1 44  ? 9.741   10.930  11.856  1.00 80.28 44  A 1 
ATOM   346  N  N   . ALA A 1 45  ? 14.581  9.037   9.038   1.00 97.50 45  A 1 
ATOM   347  C  CA  . ALA A 1 45  ? 15.151  9.973   8.062   1.00 97.81 45  A 1 
ATOM   348  C  C   . ALA A 1 45  ? 14.420  9.914   6.705   1.00 98.14 45  A 1 
ATOM   349  O  O   . ALA A 1 45  ? 14.222  10.949  6.069   1.00 97.94 45  A 1 
ATOM   350  C  CB  . ALA A 1 45  ? 16.643  9.685   7.900   1.00 97.61 45  A 1 
ATOM   351  N  N   . LEU A 1 46  ? 14.012  8.715   6.287   1.00 97.92 46  A 1 
ATOM   352  C  CA  . LEU A 1 46  ? 13.171  8.528   5.106   1.00 98.12 46  A 1 
ATOM   353  C  C   . LEU A 1 46  ? 11.805  9.181   5.313   1.00 98.33 46  A 1 
ATOM   354  O  O   . LEU A 1 46  ? 11.381  9.976   4.468   1.00 98.37 46  A 1 
ATOM   355  C  CB  . LEU A 1 46  ? 13.052  7.023   4.802   1.00 98.12 46  A 1 
ATOM   356  C  CG  . LEU A 1 46  ? 12.149  6.703   3.595   1.00 97.87 46  A 1 
ATOM   357  C  CD1 . LEU A 1 46  ? 12.776  7.172   2.280   1.00 97.35 46  A 1 
ATOM   358  C  CD2 . LEU A 1 46  ? 11.921  5.191   3.519   1.00 97.26 46  A 1 
ATOM   359  N  N   . LEU A 1 47  ? 11.149  8.920   6.450   1.00 98.24 47  A 1 
ATOM   360  C  CA  . LEU A 1 47  ? 9.829   9.480   6.757   1.00 98.12 47  A 1 
ATOM   361  C  C   . LEU A 1 47  ? 9.836   11.004  6.837   1.00 98.35 47  A 1 
ATOM   362  O  O   . LEU A 1 47  ? 8.975   11.648  6.254   1.00 98.08 47  A 1 
ATOM   363  C  CB  . LEU A 1 47  ? 9.310   8.885   8.071   1.00 97.55 47  A 1 
ATOM   364  C  CG  . LEU A 1 47  ? 8.923   7.403   7.973   1.00 90.92 47  A 1 
ATOM   365  C  CD1 . LEU A 1 47  ? 8.396   6.967   9.333   1.00 86.10 47  A 1 
ATOM   366  C  CD2 . LEU A 1 47  ? 7.839   7.163   6.931   1.00 86.75 47  A 1 
ATOM   367  N  N   . ASP A 1 48  ? 10.838  11.607  7.455   1.00 98.27 48  A 1 
ATOM   368  C  CA  . ASP A 1 48  ? 10.969  13.063  7.490   1.00 98.09 48  A 1 
ATOM   369  C  C   . ASP A 1 48  ? 11.113  13.666  6.087   1.00 98.24 48  A 1 
ATOM   370  O  O   . ASP A 1 48  ? 10.625  14.769  5.810   1.00 98.08 48  A 1 
ATOM   371  C  CB  . ASP A 1 48  ? 12.192  13.457  8.331   1.00 97.60 48  A 1 
ATOM   372  C  CG  . ASP A 1 48  ? 11.954  13.394  9.838   1.00 93.72 48  A 1 
ATOM   373  O  OD1 . ASP A 1 48  ? 10.780  13.539  10.261  1.00 90.78 48  A 1 
ATOM   374  O  OD2 . ASP A 1 48  ? 12.973  13.333  10.555  1.00 90.32 48  A 1 
ATOM   375  N  N   . SER A 1 49  ? 11.783  12.946  5.175   1.00 98.35 49  A 1 
ATOM   376  C  CA  . SER A 1 49  ? 11.878  13.353  3.777   1.00 98.39 49  A 1 
ATOM   377  C  C   . SER A 1 49  ? 10.541  13.210  3.046   1.00 98.69 49  A 1 
ATOM   378  O  O   . SER A 1 49  ? 10.188  14.100  2.271   1.00 98.46 49  A 1 
ATOM   379  C  CB  . SER A 1 49  ? 13.017  12.615  3.064   1.00 97.86 49  A 1 
ATOM   380  O  OG  . SER A 1 49  ? 12.655  11.325  2.629   1.00 91.79 49  A 1 
ATOM   381  N  N   . LEU A 1 50  ? 9.775   12.157  3.349   1.00 98.59 50  A 1 
ATOM   382  C  CA  . LEU A 1 50  ? 8.457   11.915  2.774   1.00 98.68 50  A 1 
ATOM   383  C  C   . LEU A 1 50  ? 7.445   12.979  3.208   1.00 98.74 50  A 1 
ATOM   384  O  O   . LEU A 1 50  ? 6.779   13.561  2.363   1.00 98.69 50  A 1 
ATOM   385  C  CB  . LEU A 1 50  ? 7.990   10.502  3.159   1.00 98.61 50  A 1 
ATOM   386  C  CG  . LEU A 1 50  ? 6.579   10.157  2.653   1.00 98.38 50  A 1 
ATOM   387  C  CD1 . LEU A 1 50  ? 6.457   10.254  1.140   1.00 98.04 50  A 1 
ATOM   388  C  CD2 . LEU A 1 50  ? 6.230   8.738   3.079   1.00 97.92 50  A 1 
ATOM   389  N  N   . VAL A 1 51  ? 7.376   13.291  4.496   1.00 98.69 51  A 1 
ATOM   390  C  CA  . VAL A 1 51  ? 6.492   14.337  5.025   1.00 98.67 51  A 1 
ATOM   391  C  C   . VAL A 1 51  ? 6.744   15.667  4.311   1.00 98.66 51  A 1 
ATOM   392  O  O   . VAL A 1 51  ? 5.806   16.329  3.860   1.00 98.53 51  A 1 
ATOM   393  C  CB  . VAL A 1 51  ? 6.688   14.505  6.543   1.00 98.44 51  A 1 
ATOM   394  C  CG1 . VAL A 1 51  ? 5.928   15.715  7.103   1.00 97.81 51  A 1 
ATOM   395  C  CG2 . VAL A 1 51  ? 6.194   13.270  7.298   1.00 97.91 51  A 1 
ATOM   396  N  N   . LYS A 1 52  ? 8.015   16.049  4.150   1.00 98.58 52  A 1 
ATOM   397  C  CA  . LYS A 1 52  ? 8.388   17.267  3.422   1.00 98.50 52  A 1 
ATOM   398  C  C   . LYS A 1 52  ? 7.972   17.205  1.951   1.00 98.55 52  A 1 
ATOM   399  O  O   . LYS A 1 52  ? 7.560   18.226  1.403   1.00 98.27 52  A 1 
ATOM   400  C  CB  . LYS A 1 52  ? 9.902   17.515  3.525   1.00 98.20 52  A 1 
ATOM   401  C  CG  . LYS A 1 52  ? 10.313  17.965  4.930   1.00 91.01 52  A 1 
ATOM   402  C  CD  . LYS A 1 52  ? 11.841  18.015  5.054   1.00 87.24 52  A 1 
ATOM   403  C  CE  . LYS A 1 52  ? 12.218  18.334  6.494   1.00 75.60 52  A 1 
ATOM   404  N  NZ  . LYS A 1 52  ? 13.675  18.224  6.746   1.00 67.10 52  A 1 
ATOM   405  N  N   . PHE A 1 53  ? 8.122   16.049  1.311   1.00 98.67 53  A 1 
ATOM   406  C  CA  . PHE A 1 53  ? 7.737   15.851  -0.083  1.00 98.61 53  A 1 
ATOM   407  C  C   . PHE A 1 53  ? 6.228   15.979  -0.274  1.00 98.76 53  A 1 
ATOM   408  O  O   . PHE A 1 53  ? 5.807   16.764  -1.112  1.00 98.66 53  A 1 
ATOM   409  C  CB  . PHE A 1 53  ? 8.259   14.500  -0.577  1.00 98.68 53  A 1 
ATOM   410  C  CG  . PHE A 1 53  ? 7.868   14.230  -2.015  1.00 98.66 53  A 1 
ATOM   411  C  CD1 . PHE A 1 53  ? 6.768   13.410  -2.310  1.00 98.28 53  A 1 
ATOM   412  C  CD2 . PHE A 1 53  ? 8.580   14.847  -3.062  1.00 98.36 53  A 1 
ATOM   413  C  CE1 . PHE A 1 53  ? 6.381   13.208  -3.640  1.00 97.95 53  A 1 
ATOM   414  C  CE2 . PHE A 1 53  ? 8.194   14.647  -4.390  1.00 97.93 53  A 1 
ATOM   415  C  CZ  . PHE A 1 53  ? 7.091   13.822  -4.689  1.00 97.97 53  A 1 
ATOM   416  N  N   . ILE A 1 54  ? 5.428   15.282  0.539   1.00 98.71 54  A 1 
ATOM   417  C  CA  . ILE A 1 54  ? 3.962   15.334  0.474   1.00 98.74 54  A 1 
ATOM   418  C  C   . ILE A 1 54  ? 3.480   16.771  0.669   1.00 98.61 54  A 1 
ATOM   419  O  O   . ILE A 1 54  ? 2.796   17.294  -0.205  1.00 98.43 54  A 1 
ATOM   420  C  CB  . ILE A 1 54  ? 3.322   14.362  1.489   1.00 98.74 54  A 1 
ATOM   421  C  CG1 . ILE A 1 54  ? 3.616   12.899  1.081   1.00 98.58 54  A 1 
ATOM   422  C  CG2 . ILE A 1 54  ? 1.800   14.592  1.577   1.00 98.56 54  A 1 
ATOM   423  C  CD1 . ILE A 1 54  ? 3.220   11.870  2.148   1.00 98.27 54  A 1 
ATOM   424  N  N   . LYS A 1 55  ? 3.903   17.446  1.729   1.00 98.54 55  A 1 
ATOM   425  C  CA  . LYS A 1 55  ? 3.499   18.839  1.998   1.00 98.18 55  A 1 
ATOM   426  C  C   . LYS A 1 55  ? 3.823   19.796  0.840   1.00 98.07 55  A 1 
ATOM   427  O  O   . LYS A 1 55  ? 3.048   20.696  0.560   1.00 97.16 55  A 1 
ATOM   428  C  CB  . LYS A 1 55  ? 4.147   19.353  3.293   1.00 97.56 55  A 1 
ATOM   429  C  CG  . LYS A 1 55  ? 3.487   18.764  4.549   1.00 95.74 55  A 1 
ATOM   430  C  CD  . LYS A 1 55  ? 4.039   19.439  5.821   1.00 93.18 55  A 1 
ATOM   431  C  CE  . LYS A 1 55  ? 3.169   19.068  7.013   1.00 88.77 55  A 1 
ATOM   432  N  NZ  . LYS A 1 55  ? 3.351   19.960  8.203   1.00 85.21 55  A 1 
ATOM   433  N  N   . ARG A 1 56  ? 4.952   19.608  0.156   1.00 98.26 56  A 1 
ATOM   434  C  CA  . ARG A 1 56  ? 5.359   20.444  -0.990  1.00 98.09 56  A 1 
ATOM   435  C  C   . ARG A 1 56  ? 4.600   20.141  -2.277  1.00 98.00 56  A 1 
ATOM   436  O  O   . ARG A 1 56  ? 4.636   20.965  -3.182  1.00 97.26 56  A 1 
ATOM   437  C  CB  . ARG A 1 56  ? 6.856   20.286  -1.253  1.00 97.18 56  A 1 
ATOM   438  C  CG  . ARG A 1 56  ? 7.707   21.026  -0.221  1.00 84.18 56  A 1 
ATOM   439  C  CD  . ARG A 1 56  ? 9.172   20.723  -0.494  1.00 82.37 56  A 1 
ATOM   440  N  NE  . ARG A 1 56  ? 10.054  21.396  0.468   1.00 71.94 56  A 1 
ATOM   441  C  CZ  . ARG A 1 56  ? 11.377  21.354  0.460   1.00 65.13 56  A 1 
ATOM   442  N  NH1 . ARG A 1 56  ? 12.039  20.679  -0.446  1.00 59.05 56  A 1 
ATOM   443  N  NH2 . ARG A 1 56  ? 12.055  21.999  1.361   1.00 57.39 56  A 1 
ATOM   444  N  N   . ASN A 1 57  ? 3.976   18.972  -2.379  1.00 98.11 57  A 1 
ATOM   445  C  CA  . ASN A 1 57  ? 3.254   18.498  -3.557  1.00 98.19 57  A 1 
ATOM   446  C  C   . ASN A 1 57  ? 1.757   18.334  -3.278  1.00 98.12 57  A 1 
ATOM   447  O  O   . ASN A 1 57  ? 1.088   17.549  -3.948  1.00 97.48 57  A 1 
ATOM   448  C  CB  . ASN A 1 57  ? 3.909   17.217  -4.096  1.00 98.03 57  A 1 
ATOM   449  C  CG  . ASN A 1 57  ? 5.313   17.460  -4.627  1.00 96.94 57  A 1 
ATOM   450  O  OD1 . ASN A 1 57  ? 5.533   17.805  -5.774  1.00 89.41 57  A 1 
ATOM   451  N  ND2 . ASN A 1 57  ? 6.311   17.291  -3.799  1.00 89.00 57  A 1 
ATOM   452  N  N   . THR A 1 58  ? 1.243   19.034  -2.278  1.00 98.19 58  A 1 
ATOM   453  C  CA  . THR A 1 58  ? -0.177  19.086  -1.934  1.00 97.97 58  A 1 
ATOM   454  C  C   . THR A 1 58  ? -0.694  20.500  -2.141  1.00 97.46 58  A 1 
ATOM   455  O  O   . THR A 1 58  ? -0.240  21.446  -1.498  1.00 95.75 58  A 1 
ATOM   456  C  CB  . THR A 1 58  ? -0.420  18.632  -0.497  1.00 97.70 58  A 1 
ATOM   457  O  OG1 . THR A 1 58  ? 0.046   17.312  -0.312  1.00 95.22 58  A 1 
ATOM   458  C  CG2 . THR A 1 58  ? -1.903  18.632  -0.147  1.00 95.96 58  A 1 
ATOM   459  N  N   . ASP A 1 59  ? -1.664  20.621  -3.018  1.00 96.45 59  A 1 
ATOM   460  C  CA  . ASP A 1 59  ? -2.437  21.821  -3.289  1.00 95.11 59  A 1 
ATOM   461  C  C   . ASP A 1 59  ? -3.652  21.929  -2.351  1.00 95.32 59  A 1 
ATOM   462  O  O   . ASP A 1 59  ? -3.932  21.040  -1.549  1.00 91.78 59  A 1 
ATOM   463  C  CB  . ASP A 1 59  ? -2.783  21.900  -4.795  1.00 91.56 59  A 1 
ATOM   464  C  CG  . ASP A 1 59  ? -2.916  20.595  -5.600  1.00 80.09 59  A 1 
ATOM   465  O  OD1 . ASP A 1 59  ? -2.240  19.599  -5.276  1.00 74.27 59  A 1 
ATOM   466  O  OD2 . ASP A 1 59  ? -3.621  20.641  -6.634  1.00 74.70 59  A 1 
ATOM   467  N  N   . VAL A 1 60  ? -4.384  23.047  -2.412  1.00 94.42 60  A 1 
ATOM   468  C  CA  . VAL A 1 60  ? -5.479  23.359  -1.473  1.00 93.60 60  A 1 
ATOM   469  C  C   . VAL A 1 60  ? -6.515  22.234  -1.382  1.00 94.10 60  A 1 
ATOM   470  O  O   . VAL A 1 60  ? -6.929  21.864  -0.281  1.00 91.58 60  A 1 
ATOM   471  C  CB  . VAL A 1 60  ? -6.164  24.683  -1.882  1.00 91.20 60  A 1 
ATOM   472  C  CG1 . VAL A 1 60  ? -7.351  25.021  -0.982  1.00 80.00 60  A 1 
ATOM   473  C  CG2 . VAL A 1 60  ? -5.171  25.848  -1.809  1.00 81.00 60  A 1 
ATOM   474  N  N   . ASN A 1 61  ? -6.883  21.634  -2.519  1.00 94.55 61  A 1 
ATOM   475  C  CA  . ASN A 1 61  ? -7.834  20.524  -2.600  1.00 95.28 61  A 1 
ATOM   476  C  C   . ASN A 1 61  ? -7.157  19.139  -2.584  1.00 96.58 61  A 1 
ATOM   477  O  O   . ASN A 1 61  ? -7.776  18.154  -2.958  1.00 94.83 61  A 1 
ATOM   478  C  CB  . ASN A 1 61  ? -8.744  20.713  -3.822  1.00 92.26 61  A 1 
ATOM   479  C  CG  . ASN A 1 61  ? -9.641  21.935  -3.713  1.00 85.17 61  A 1 
ATOM   480  O  OD1 . ASN A 1 61  ? -9.845  22.525  -2.674  1.00 75.84 61  A 1 
ATOM   481  N  ND2 . ASN A 1 61  ? -10.222 22.348  -4.814  1.00 75.31 61  A 1 
ATOM   482  N  N   . GLY A 1 62  ? -5.884  19.058  -2.168  1.00 96.53 62  A 1 
ATOM   483  C  CA  . GLY A 1 62  ? -5.112  17.817  -2.076  1.00 97.43 62  A 1 
ATOM   484  C  C   . GLY A 1 62  ? -4.802  17.385  -0.641  1.00 98.16 62  A 1 
ATOM   485  O  O   . GLY A 1 62  ? -4.108  16.390  -0.435  1.00 97.65 62  A 1 
ATOM   486  N  N   . LYS A 1 63  ? -5.313  18.117  0.364   1.00 98.13 63  A 1 
ATOM   487  C  CA  . LYS A 1 63  ? -5.100  17.831  1.790   1.00 98.23 63  A 1 
ATOM   488  C  C   . LYS A 1 63  ? -5.975  16.652  2.270   1.00 98.32 63  A 1 
ATOM   489  O  O   . LYS A 1 63  ? -6.776  16.778  3.187   1.00 97.97 63  A 1 
ATOM   490  C  CB  . LYS A 1 63  ? -5.327  19.101  2.637   1.00 97.89 63  A 1 
ATOM   491  C  CG  . LYS A 1 63  ? -4.287  20.201  2.412   1.00 96.68 63  A 1 
ATOM   492  C  CD  . LYS A 1 63  ? -4.535  21.318  3.438   1.00 94.13 63  A 1 
ATOM   493  C  CE  . LYS A 1 63  ? -3.482  22.418  3.432   1.00 88.45 63  A 1 
ATOM   494  N  NZ  . LYS A 1 63  ? -3.678  23.340  4.592   1.00 80.61 63  A 1 
ATOM   495  N  N   . VAL A 1 64  ? -5.830  15.511  1.614   1.00 98.65 64  A 1 
ATOM   496  C  CA  . VAL A 1 64  ? -6.558  14.282  1.896   1.00 98.72 64  A 1 
ATOM   497  C  C   . VAL A 1 64  ? -5.590  13.102  1.873   1.00 98.83 64  A 1 
ATOM   498  O  O   . VAL A 1 64  ? -4.739  13.010  0.989   1.00 98.74 64  A 1 
ATOM   499  C  CB  . VAL A 1 64  ? -7.707  14.052  0.886   1.00 98.60 64  A 1 
ATOM   500  C  CG1 . VAL A 1 64  ? -8.582  12.871  1.310   1.00 98.10 64  A 1 
ATOM   501  C  CG2 . VAL A 1 64  ? -8.621  15.279  0.755   1.00 98.13 64  A 1 
ATOM   502  N  N   . MET A 1 65  ? -5.702  12.193  2.840   1.00 98.83 65  A 1 
ATOM   503  C  CA  . MET A 1 65  ? -4.813  11.044  2.943   1.00 98.85 65  A 1 
ATOM   504  C  C   . MET A 1 65  ? -5.530  9.819   3.499   1.00 98.93 65  A 1 
ATOM   505  O  O   . MET A 1 65  ? -6.106  9.872   4.590   1.00 98.84 65  A 1 
ATOM   506  C  CB  . MET A 1 65  ? -3.599  11.422  3.804   1.00 98.77 65  A 1 
ATOM   507  C  CG  . MET A 1 65  ? -2.577  10.288  3.937   1.00 98.02 65  A 1 
ATOM   508  S  SD  . MET A 1 65  ? -1.076  10.759  4.857   1.00 97.39 65  A 1 
ATOM   509  C  CE  . MET A 1 65  ? -0.341  11.930  3.699   1.00 92.66 65  A 1 
ATOM   510  N  N   . VAL A 1 66  ? -5.415  8.697   2.795   1.00 98.87 66  A 1 
ATOM   511  C  CA  . VAL A 1 66  ? -5.674  7.376   3.363   1.00 98.80 66  A 1 
ATOM   512  C  C   . VAL A 1 66  ? -4.374  6.853   3.950   1.00 98.84 66  A 1 
ATOM   513  O  O   . VAL A 1 66  ? -3.362  6.776   3.257   1.00 98.73 66  A 1 
ATOM   514  C  CB  . VAL A 1 66  ? -6.249  6.399   2.323   1.00 98.69 66  A 1 
ATOM   515  C  CG1 . VAL A 1 66  ? -6.511  5.027   2.941   1.00 95.91 66  A 1 
ATOM   516  C  CG2 . VAL A 1 66  ? -7.578  6.917   1.766   1.00 96.12 66  A 1 
ATOM   517  N  N   . TYR A 1 67  ? -4.402  6.486   5.227   1.00 98.89 67  A 1 
ATOM   518  C  CA  . TYR A 1 67  ? -3.316  5.798   5.900   1.00 98.76 67  A 1 
ATOM   519  C  C   . TYR A 1 67  ? -3.692  4.319   6.049   1.00 98.78 67  A 1 
ATOM   520  O  O   . TYR A 1 67  ? -4.554  3.966   6.851   1.00 98.36 67  A 1 
ATOM   521  C  CB  . TYR A 1 67  ? -3.029  6.487   7.238   1.00 98.55 67  A 1 
ATOM   522  C  CG  . TYR A 1 67  ? -2.071  5.706   8.105   1.00 98.18 67  A 1 
ATOM   523  C  CD1 . TYR A 1 67  ? -2.556  5.005   9.227   1.00 97.00 67  A 1 
ATOM   524  C  CD2 . TYR A 1 67  ? -0.711  5.615   7.767   1.00 97.06 67  A 1 
ATOM   525  C  CE1 . TYR A 1 67  ? -1.692  4.222   9.998   1.00 95.72 67  A 1 
ATOM   526  C  CE2 . TYR A 1 67  ? 0.161   4.825   8.531   1.00 95.63 67  A 1 
ATOM   527  C  CZ  . TYR A 1 67  ? -0.337  4.124   9.647   1.00 95.45 67  A 1 
ATOM   528  O  OH  . TYR A 1 67  ? 0.495   3.334   10.375  1.00 93.19 67  A 1 
ATOM   529  N  N   . ASN A 1 68  ? -3.053  3.454   5.244   1.00 98.36 68  A 1 
ATOM   530  C  CA  . ASN A 1 68  ? -3.437  2.047   5.085   1.00 98.16 68  A 1 
ATOM   531  C  C   . ASN A 1 68  ? -2.860  1.081   6.139   1.00 98.07 68  A 1 
ATOM   532  O  O   . ASN A 1 68  ? -2.922  -0.131  5.933   1.00 95.54 68  A 1 
ATOM   533  C  CB  . ASN A 1 68  ? -3.119  1.588   3.646   1.00 97.05 68  A 1 
ATOM   534  C  CG  . ASN A 1 68  ? -4.265  1.797   2.671   1.00 96.73 68  A 1 
ATOM   535  O  OD1 . ASN A 1 68  ? -4.312  2.737   1.901   1.00 88.39 68  A 1 
ATOM   536  N  ND2 . ASN A 1 68  ? -5.208  0.885   2.635   1.00 87.82 68  A 1 
ATOM   537  N  N   . GLY A 1 69  ? -2.314  1.572   7.248   1.00 97.99 69  A 1 
ATOM   538  C  CA  . GLY A 1 69  ? -1.808  0.746   8.340   1.00 97.91 69  A 1 
ATOM   539  C  C   . GLY A 1 69  ? -0.375  0.233   8.164   1.00 97.94 69  A 1 
ATOM   540  O  O   . GLY A 1 69  ? 0.387   0.744   7.332   1.00 96.80 69  A 1 
ATOM   541  N  N   . ASP A 1 70  ? -0.016  -0.755  8.991   1.00 97.04 70  A 1 
ATOM   542  C  CA  . ASP A 1 70  ? 1.306   -1.366  9.132   1.00 97.28 70  A 1 
ATOM   543  C  C   . ASP A 1 70  ? 2.442   -0.369  9.454   1.00 97.12 70  A 1 
ATOM   544  O  O   . ASP A 1 70  ? 3.416   -0.190  8.717   1.00 95.10 70  A 1 
ATOM   545  C  CB  . ASP A 1 70  ? 1.601   -2.368  7.998   1.00 96.90 70  A 1 
ATOM   546  C  CG  . ASP A 1 70  ? 1.230   -3.812  8.339   1.00 96.05 70  A 1 
ATOM   547  O  OD1 . ASP A 1 70  ? 0.583   -4.061  9.382   1.00 94.05 70  A 1 
ATOM   548  O  OD2 . ASP A 1 70  ? 1.666   -4.725  7.596   1.00 94.32 70  A 1 
ATOM   549  N  N   . ILE A 1 71  ? 2.334   0.253   10.622  1.00 95.95 71  A 1 
ATOM   550  C  CA  . ILE A 1 71  ? 3.417   1.065   11.196  1.00 95.30 71  A 1 
ATOM   551  C  C   . ILE A 1 71  ? 4.466   0.209   11.904  1.00 95.22 71  A 1 
ATOM   552  O  O   . ILE A 1 71  ? 5.620   0.612   12.022  1.00 94.80 71  A 1 
ATOM   553  C  CB  . ILE A 1 71  ? 2.845   2.134   12.151  1.00 94.01 71  A 1 
ATOM   554  C  CG1 . ILE A 1 71  ? 3.885   3.146   12.677  1.00 93.11 71  A 1 
ATOM   555  C  CG2 . ILE A 1 71  ? 2.128   1.515   13.367  1.00 93.40 71  A 1 
ATOM   556  C  CD1 . ILE A 1 71  ? 4.573   3.965   11.581  1.00 91.28 71  A 1 
ATOM   557  N  N   . VAL A 1 72  ? 4.069   -0.957  12.442  1.00 94.13 72  A 1 
ATOM   558  C  CA  . VAL A 1 72  ? 4.912   -1.747  13.339  1.00 93.29 72  A 1 
ATOM   559  C  C   . VAL A 1 72  ? 6.028   -2.429  12.554  1.00 93.19 72  A 1 
ATOM   560  O  O   . VAL A 1 72  ? 5.778   -3.226  11.659  1.00 92.84 72  A 1 
ATOM   561  C  CB  . VAL A 1 72  ? 4.083   -2.761  14.150  1.00 91.80 72  A 1 
ATOM   562  C  CG1 . VAL A 1 72  ? 4.962   -3.637  15.044  1.00 89.08 72  A 1 
ATOM   563  C  CG2 . VAL A 1 72  ? 3.084   -2.039  15.059  1.00 90.43 72  A 1 
ATOM   564  N  N   . SER A 1 73  ? 7.276   -2.143  12.935  1.00 93.49 73  A 1 
ATOM   565  C  CA  . SER A 1 73  ? 8.445   -2.840  12.398  1.00 91.88 73  A 1 
ATOM   566  C  C   . SER A 1 73  ? 8.478   -4.304  12.839  1.00 90.22 73  A 1 
ATOM   567  O  O   . SER A 1 73  ? 8.138   -4.638  13.975  1.00 86.89 73  A 1 
ATOM   568  C  CB  . SER A 1 73  ? 9.728   -2.120  12.831  1.00 90.35 73  A 1 
ATOM   569  O  OG  . SER A 1 73  ? 10.886  -2.874  12.548  1.00 83.91 73  A 1 
ATOM   570  N  N   . ARG A 1 74  ? 8.984   -5.184  11.961  1.00 86.32 74  A 1 
ATOM   571  C  CA  . ARG A 1 74  ? 9.101   -6.636  12.179  1.00 81.20 74  A 1 
ATOM   572  C  C   . ARG A 1 74  ? 10.245  -7.048  13.110  1.00 79.28 74  A 1 
ATOM   573  O  O   . ARG A 1 74  ? 10.716  -8.173  13.079  1.00 72.31 74  A 1 
ATOM   574  C  CB  . ARG A 1 74  ? 9.231   -7.304  10.816  1.00 76.13 74  A 1 
ATOM   575  C  CG  . ARG A 1 74  ? 7.888   -7.277  10.089  1.00 68.40 74  A 1 
ATOM   576  C  CD  . ARG A 1 74  ? 8.051   -7.724  8.649   1.00 64.23 74  A 1 
ATOM   577  N  NE  . ARG A 1 74  ? 8.469   -6.585  7.829   1.00 61.32 74  A 1 
ATOM   578  C  CZ  . ARG A 1 74  ? 8.192   -6.440  6.544   1.00 56.59 74  A 1 
ATOM   579  N  NH1 . ARG A 1 74  ? 7.717   -7.427  5.848   1.00 52.83 74  A 1 
ATOM   580  N  NH2 . ARG A 1 74  ? 8.370   -5.295  5.972   1.00 51.46 74  A 1 
ATOM   581  N  N   . ALA A 1 75  ? 10.728  -6.135  13.912  1.00 74.88 75  A 1 
ATOM   582  C  CA  . ALA A 1 75  ? 11.926  -6.372  14.696  1.00 70.47 75  A 1 
ATOM   583  C  C   . ALA A 1 75  ? 11.689  -7.284  15.910  1.00 70.92 75  A 1 
ATOM   584  O  O   . ALA A 1 75  ? 11.173  -6.879  16.941  1.00 65.49 75  A 1 
ATOM   585  C  CB  . ALA A 1 75  ? 12.490  -5.040  15.052  1.00 64.05 75  A 1 
ATOM   586  N  N   . ILE A 1 76  ? 12.177  -8.500  15.770  1.00 67.82 76  A 1 
ATOM   587  C  CA  . ILE A 1 76  ? 12.006  -9.635  16.678  1.00 65.47 76  A 1 
ATOM   588  C  C   . ILE A 1 76  ? 12.294  -9.346  18.165  1.00 68.66 76  A 1 
ATOM   589  O  O   . ILE A 1 76  ? 11.448  -9.691  18.983  1.00 64.08 76  A 1 
ATOM   590  C  CB  . ILE A 1 76  ? 12.828  -10.836 16.154  1.00 57.49 76  A 1 
ATOM   591  C  CG1 . ILE A 1 76  ? 12.418  -11.193 14.699  1.00 51.57 76  A 1 
ATOM   592  C  CG2 . ILE A 1 76  ? 12.688  -12.057 17.067  1.00 50.29 76  A 1 
ATOM   593  C  CD1 . ILE A 1 76  ? 13.323  -12.237 14.031  1.00 46.39 76  A 1 
ATOM   594  N  N   . PRO A 1 77  ? 13.423  -8.738  18.579  1.00 72.49 77  A 1 
ATOM   595  C  CA  . PRO A 1 77  ? 13.810  -8.773  19.998  1.00 70.98 77  A 1 
ATOM   596  C  C   . PRO A 1 77  ? 12.906  -7.982  20.951  1.00 73.09 77  A 1 
ATOM   597  O  O   . PRO A 1 77  ? 12.934  -8.223  22.155  1.00 69.41 77  A 1 
ATOM   598  C  CB  . PRO A 1 77  ? 15.242  -8.222  20.052  1.00 66.33 77  A 1 
ATOM   599  C  CG  . PRO A 1 77  ? 15.767  -8.388  18.637  1.00 64.49 77  A 1 
ATOM   600  C  CD  . PRO A 1 77  ? 14.512  -8.207  17.786  1.00 67.13 77  A 1 
ATOM   601  N  N   . LYS A 1 78  ? 12.149  -7.030  20.448  1.00 75.70 78  A 1 
ATOM   602  C  CA  . LYS A 1 78  ? 11.294  -6.134  21.243  1.00 76.42 78  A 1 
ATOM   603  C  C   . LYS A 1 78  ? 9.833   -6.141  20.784  1.00 79.54 78  A 1 
ATOM   604  O  O   . LYS A 1 78  ? 9.091   -5.244  21.165  1.00 76.08 78  A 1 
ATOM   605  C  CB  . LYS A 1 78  ? 11.864  -4.711  21.264  1.00 71.32 78  A 1 
ATOM   606  C  CG  . LYS A 1 78  ? 13.202  -4.638  22.004  1.00 65.08 78  A 1 
ATOM   607  C  CD  . LYS A 1 78  ? 13.575  -3.172  22.213  1.00 60.94 78  A 1 
ATOM   608  C  CE  . LYS A 1 78  ? 14.893  -3.054  22.984  1.00 54.54 78  A 1 
ATOM   609  N  NZ  . LYS A 1 78  ? 15.219  -1.645  23.251  1.00 47.74 78  A 1 
ATOM   610  N  N   . TYR A 1 79  ? 9.436   -7.128  20.004  1.00 82.11 79  A 1 
ATOM   611  C  CA  . TYR A 1 79  ? 8.046   -7.241  19.568  1.00 83.18 79  A 1 
ATOM   612  C  C   . TYR A 1 79  ? 7.167   -7.695  20.739  1.00 85.28 79  A 1 
ATOM   613  O  O   . TYR A 1 79  ? 7.107   -8.877  21.077  1.00 84.11 79  A 1 
ATOM   614  C  CB  . TYR A 1 79  ? 7.953   -8.152  18.348  1.00 80.79 79  A 1 
ATOM   615  C  CG  . TYR A 1 79  ? 6.557   -8.149  17.769  1.00 79.06 79  A 1 
ATOM   616  C  CD1 . TYR A 1 79  ? 5.685   -9.232  18.001  1.00 74.41 79  A 1 
ATOM   617  C  CD2 . TYR A 1 79  ? 6.094   -7.027  17.051  1.00 75.10 79  A 1 
ATOM   618  C  CE1 . TYR A 1 79  ? 4.360   -9.178  17.544  1.00 70.51 79  A 1 
ATOM   619  C  CE2 . TYR A 1 79  ? 4.772   -6.964  16.596  1.00 70.12 79  A 1 
ATOM   620  C  CZ  . TYR A 1 79  ? 3.906   -8.040  16.855  1.00 69.69 79  A 1 
ATOM   621  O  OH  . TYR A 1 79  ? 2.603   -7.957  16.451  1.00 65.94 79  A 1 
ATOM   622  N  N   . ASN A 1 80  ? 6.531   -6.740  21.395  1.00 88.85 80  A 1 
ATOM   623  C  CA  . ASN A 1 80  ? 5.655   -6.943  22.536  1.00 89.88 80  A 1 
ATOM   624  C  C   . ASN A 1 80  ? 4.524   -5.897  22.531  1.00 91.35 80  A 1 
ATOM   625  O  O   . ASN A 1 80  ? 4.471   -5.031  21.650  1.00 91.43 80  A 1 
ATOM   626  C  CB  . ASN A 1 80  ? 6.508   -6.958  23.827  1.00 88.06 80  A 1 
ATOM   627  C  CG  . ASN A 1 80  ? 7.195   -5.637  24.140  1.00 87.10 80  A 1 
ATOM   628  O  OD1 . ASN A 1 80  ? 6.749   -4.566  23.792  1.00 83.58 80  A 1 
ATOM   629  N  ND2 . ASN A 1 80  ? 8.312   -5.673  24.833  1.00 83.22 80  A 1 
ATOM   630  N  N   . LEU A 1 81  ? 3.635   -5.979  23.510  1.00 90.34 81  A 1 
ATOM   631  C  CA  . LEU A 1 81  ? 2.490   -5.081  23.639  1.00 91.48 81  A 1 
ATOM   632  C  C   . LEU A 1 81  ? 2.898   -3.602  23.676  1.00 92.83 81  A 1 
ATOM   633  O  O   . LEU A 1 81  ? 2.305   -2.783  22.976  1.00 92.93 81  A 1 
ATOM   634  C  CB  . LEU A 1 81  ? 1.736   -5.487  24.920  1.00 89.68 81  A 1 
ATOM   635  C  CG  . LEU A 1 81  ? 0.473   -4.646  25.196  1.00 85.09 81  A 1 
ATOM   636  C  CD1 . LEU A 1 81  ? -0.584  -4.892  24.125  1.00 80.27 81  A 1 
ATOM   637  C  CD2 . LEU A 1 81  ? -0.123  -5.043  26.547  1.00 79.67 81  A 1 
ATOM   638  N  N   . ASP A 1 82  ? 3.914   -3.261  24.464  1.00 92.04 82  A 1 
ATOM   639  C  CA  . ASP A 1 82  ? 4.350   -1.872  24.629  1.00 92.72 82  A 1 
ATOM   640  C  C   . ASP A 1 82  ? 5.003   -1.336  23.357  1.00 93.82 82  A 1 
ATOM   641  O  O   . ASP A 1 82  ? 4.782   -0.183  22.982  1.00 93.64 82  A 1 
ATOM   642  C  CB  . ASP A 1 82  ? 5.318   -1.770  25.812  1.00 91.87 82  A 1 
ATOM   643  C  CG  . ASP A 1 82  ? 4.666   -2.068  27.157  1.00 87.24 82  A 1 
ATOM   644  O  OD1 . ASP A 1 82  ? 3.437   -1.844  27.280  1.00 83.34 82  A 1 
ATOM   645  O  OD2 . ASP A 1 82  ? 5.401   -2.532  28.050  1.00 82.36 82  A 1 
ATOM   646  N  N   . TYR A 1 83  ? 5.746   -2.187  22.650  1.00 92.61 83  A 1 
ATOM   647  C  CA  . TYR A 1 83  ? 6.330   -1.838  21.357  1.00 92.82 83  A 1 
ATOM   648  C  C   . TYR A 1 83  ? 5.250   -1.523  20.313  1.00 94.08 83  A 1 
ATOM   649  O  O   . TYR A 1 83  ? 5.352   -0.518  19.605  1.00 94.23 83  A 1 
ATOM   650  C  CB  . TYR A 1 83  ? 7.248   -2.970  20.888  1.00 91.49 83  A 1 
ATOM   651  C  CG  . TYR A 1 83  ? 7.881   -2.687  19.541  1.00 87.29 83  A 1 
ATOM   652  C  CD1 . TYR A 1 83  ? 7.326   -3.231  18.364  1.00 82.79 83  A 1 
ATOM   653  C  CD2 . TYR A 1 83  ? 8.984   -1.821  19.462  1.00 81.73 83  A 1 
ATOM   654  C  CE1 . TYR A 1 83  ? 7.868   -2.901  17.112  1.00 77.18 83  A 1 
ATOM   655  C  CE2 . TYR A 1 83  ? 9.534   -1.484  18.209  1.00 75.96 83  A 1 
ATOM   656  C  CZ  . TYR A 1 83  ? 8.972   -2.027  17.036  1.00 74.79 83  A 1 
ATOM   657  O  OH  . TYR A 1 83  ? 9.482   -1.679  15.812  1.00 70.72 83  A 1 
ATOM   658  N  N   . VAL A 1 84  ? 4.193   -2.340  20.242  1.00 94.09 84  A 1 
ATOM   659  C  CA  . VAL A 1 84  ? 3.060   -2.096  19.341  1.00 94.96 84  A 1 
ATOM   660  C  C   . VAL A 1 84  ? 2.356   -0.790  19.710  1.00 95.78 84  A 1 
ATOM   661  O  O   . VAL A 1 84  ? 2.180   0.068   18.847  1.00 96.02 84  A 1 
ATOM   662  C  CB  . VAL A 1 84  ? 2.078   -3.281  19.334  1.00 94.61 84  A 1 
ATOM   663  C  CG1 . VAL A 1 84  ? 0.802   -2.975  18.545  1.00 93.35 84  A 1 
ATOM   664  C  CG2 . VAL A 1 84  ? 2.744   -4.508  18.687  1.00 93.63 84  A 1 
ATOM   665  N  N   . LYS A 1 85  ? 2.032   -0.585  20.985  1.00 95.67 85  A 1 
ATOM   666  C  CA  . LYS A 1 85  ? 1.402   0.660   21.449  1.00 96.01 85  A 1 
ATOM   667  C  C   . LYS A 1 85  ? 2.239   1.891   21.090  1.00 96.49 85  A 1 
ATOM   668  O  O   . LYS A 1 85  ? 1.715   2.847   20.520  1.00 96.56 85  A 1 
ATOM   669  C  CB  . LYS A 1 85  ? 1.172   0.605   22.967  1.00 96.17 85  A 1 
ATOM   670  C  CG  . LYS A 1 85  ? -0.008  -0.293  23.338  1.00 94.90 85  A 1 
ATOM   671  C  CD  . LYS A 1 85  ? -0.200  -0.266  24.860  1.00 92.88 85  A 1 
ATOM   672  C  CE  . LYS A 1 85  ? -1.468  -1.014  25.252  1.00 88.38 85  A 1 
ATOM   673  N  NZ  . LYS A 1 85  ? -1.701  -0.918  26.717  1.00 81.73 85  A 1 
ATOM   674  N  N   . GLN A 1 86  ? 3.538   1.851   21.362  1.00 95.62 86  A 1 
ATOM   675  C  CA  . GLN A 1 86  ? 4.438   2.950   21.010  1.00 95.67 86  A 1 
ATOM   676  C  C   . GLN A 1 86  ? 4.497   3.191   19.499  1.00 95.96 86  A 1 
ATOM   677  O  O   . GLN A 1 86  ? 4.593   4.336   19.060  1.00 95.96 86  A 1 
ATOM   678  C  CB  . GLN A 1 86  ? 5.837   2.666   21.583  1.00 95.19 86  A 1 
ATOM   679  C  CG  . GLN A 1 86  ? 6.793   3.855   21.393  1.00 91.32 86  A 1 
ATOM   680  C  CD  . GLN A 1 86  ? 6.268   5.122   22.077  1.00 88.97 86  A 1 
ATOM   681  O  OE1 . GLN A 1 86  ? 6.002   5.138   23.264  1.00 82.58 86  A 1 
ATOM   682  N  NE2 . GLN A 1 86  ? 6.085   6.209   21.365  1.00 79.03 86  A 1 
ATOM   683  N  N   . SER A 1 87  ? 4.397   2.128   18.691  1.00 95.98 87  A 1 
ATOM   684  C  CA  . SER A 1 87  ? 4.365   2.247   17.231  1.00 96.14 87  A 1 
ATOM   685  C  C   . SER A 1 87  ? 3.095   2.948   16.741  1.00 96.82 87  A 1 
ATOM   686  O  O   . SER A 1 87  ? 3.190   3.838   15.903  1.00 96.78 87  A 1 
ATOM   687  C  CB  . SER A 1 87  ? 4.529   0.875   16.578  1.00 95.51 87  A 1 
ATOM   688  O  OG  . SER A 1 87  ? 5.752   0.293   16.992  1.00 90.19 87  A 1 
ATOM   689  N  N   . ILE A 1 88  ? 1.930   2.658   17.328  1.00 97.30 88  A 1 
ATOM   690  C  CA  . ILE A 1 88  ? 0.682   3.381   17.034  1.00 97.68 88  A 1 
ATOM   691  C  C   . ILE A 1 88  ? 0.786   4.860   17.444  1.00 97.80 88  A 1 
ATOM   692  O  O   . ILE A 1 88  ? 0.365   5.742   16.694  1.00 97.72 88  A 1 
ATOM   693  C  CB  . ILE A 1 88  ? -0.525  2.689   17.714  1.00 97.38 88  A 1 
ATOM   694  C  CG1 . ILE A 1 88  ? -0.708  1.206   17.298  1.00 95.62 88  A 1 
ATOM   695  C  CG2 . ILE A 1 88  ? -1.831  3.458   17.431  1.00 96.35 88  A 1 
ATOM   696  C  CD1 . ILE A 1 88  ? -0.911  0.959   15.810  1.00 88.90 88  A 1 
ATOM   697  N  N   . VAL A 1 89  ? 1.410   5.155   18.588  1.00 97.81 89  A 1 
ATOM   698  C  CA  . VAL A 1 89  ? 1.701   6.541   18.993  1.00 97.88 89  A 1 
ATOM   699  C  C   . VAL A 1 89  ? 2.608   7.233   17.960  1.00 97.74 89  A 1 
ATOM   700  O  O   . VAL A 1 89  ? 2.358   8.385   17.597  1.00 97.47 89  A 1 
ATOM   701  C  CB  . VAL A 1 89  ? 2.334   6.584   20.399  1.00 97.77 89  A 1 
ATOM   702  C  CG1 . VAL A 1 89  ? 2.794   7.990   20.792  1.00 96.83 89  A 1 
ATOM   703  C  CG2 . VAL A 1 89  ? 1.346   6.119   21.467  1.00 96.92 89  A 1 
ATOM   704  N  N   . ASN A 1 90  ? 3.617   6.532   17.444  1.00 96.93 90  A 1 
ATOM   705  C  CA  . ASN A 1 90  ? 4.505   7.055   16.409  1.00 96.35 90  A 1 
ATOM   706  C  C   . ASN A 1 90  ? 3.760   7.314   15.086  1.00 96.92 90  A 1 
ATOM   707  O  O   . ASN A 1 90  ? 4.005   8.344   14.450  1.00 96.70 90  A 1 
ATOM   708  C  CB  . ASN A 1 90  ? 5.681   6.089   16.187  1.00 95.32 90  A 1 
ATOM   709  C  CG  . ASN A 1 90  ? 6.608   5.938   17.378  1.00 93.30 90  A 1 
ATOM   710  O  OD1 . ASN A 1 90  ? 6.626   6.716   18.315  1.00 89.29 90  A 1 
ATOM   711  N  ND2 . ASN A 1 90  ? 7.442   4.921   17.354  1.00 87.90 90  A 1 
ATOM   712  N  N   . ALA A 1 91  ? 2.831   6.433   14.693  1.00 96.71 91  A 1 
ATOM   713  C  CA  . ALA A 1 91  ? 1.968   6.638   13.536  1.00 97.18 91  A 1 
ATOM   714  C  C   . ALA A 1 91  ? 1.115   7.901   13.701  1.00 97.86 91  A 1 
ATOM   715  O  O   . ALA A 1 91  ? 1.125   8.784   12.845  1.00 97.78 91  A 1 
ATOM   716  C  CB  . ALA A 1 91  ? 1.075   5.412   13.323  1.00 96.79 91  A 1 
ATOM   717  N  N   . THR A 1 92  ? 0.467   8.052   14.848  1.00 98.03 92  A 1 
ATOM   718  C  CA  . THR A 1 92  ? -0.327  9.241   15.171  1.00 98.05 92  A 1 
ATOM   719  C  C   . THR A 1 92  ? 0.511   10.518  15.134  1.00 98.24 92  A 1 
ATOM   720  O  O   . THR A 1 92  ? 0.097   11.517  14.555  1.00 98.02 92  A 1 
ATOM   721  C  CB  . THR A 1 92  ? -0.963  9.084   16.553  1.00 97.56 92  A 1 
ATOM   722  O  OG1 . THR A 1 92  ? -1.770  7.939   16.567  1.00 92.23 92  A 1 
ATOM   723  C  CG2 . THR A 1 92  ? -1.871  10.255  16.912  1.00 91.69 92  A 1 
ATOM   724  N  N   . ALA A 1 93  ? 1.719   10.488  15.706  1.00 97.96 93  A 1 
ATOM   725  C  CA  . ALA A 1 93  ? 2.632   11.624  15.676  1.00 97.88 93  A 1 
ATOM   726  C  C   . ALA A 1 93  ? 3.087   11.986  14.248  1.00 98.04 93  A 1 
ATOM   727  O  O   . ALA A 1 93  ? 3.237   13.172  13.927  1.00 97.76 93  A 1 
ATOM   728  C  CB  . ALA A 1 93  ? 3.830   11.308  16.575  1.00 97.47 93  A 1 
ATOM   729  N  N   . LEU A 1 94  ? 3.277   10.978  13.383  1.00 97.91 94  A 1 
ATOM   730  C  CA  . LEU A 1 94  ? 3.575   11.183  11.972  1.00 98.01 94  A 1 
ATOM   731  C  C   . LEU A 1 94  ? 2.391   11.832  11.247  1.00 98.30 94  A 1 
ATOM   732  O  O   . LEU A 1 94  ? 2.578   12.844  10.571  1.00 98.27 94  A 1 
ATOM   733  C  CB  . LEU A 1 94  ? 3.954   9.832   11.343  1.00 97.56 94  A 1 
ATOM   734  C  CG  . LEU A 1 94  ? 4.207   9.905   9.826   1.00 95.17 94  A 1 
ATOM   735  C  CD1 . LEU A 1 94  ? 5.528   10.610  9.518   1.00 91.75 94  A 1 
ATOM   736  C  CD2 . LEU A 1 94  ? 4.269   8.489   9.251   1.00 91.34 94  A 1 
ATOM   737  N  N   . LEU A 1 95  ? 1.180   11.298  11.416  1.00 98.28 95  A 1 
ATOM   738  C  CA  . LEU A 1 95  ? -0.034  11.787  10.763  1.00 98.45 95  A 1 
ATOM   739  C  C   . LEU A 1 95  ? -0.378  13.215  11.211  1.00 98.51 95  A 1 
ATOM   740  O  O   . LEU A 1 95  ? -0.749  14.034  10.374  1.00 98.42 95  A 1 
ATOM   741  C  CB  . LEU A 1 95  ? -1.188  10.809  11.024  1.00 98.49 95  A 1 
ATOM   742  C  CG  . LEU A 1 95  ? -1.012  9.422   10.385  1.00 98.23 95  A 1 
ATOM   743  C  CD1 . LEU A 1 95  ? -2.148  8.507   10.829  1.00 97.94 95  A 1 
ATOM   744  C  CD2 . LEU A 1 95  ? -0.996  9.475   8.856   1.00 97.74 95  A 1 
ATOM   745  N  N   . LYS A 1 96  ? -0.155  13.560  12.477  1.00 98.50 96  A 1 
ATOM   746  C  CA  . LYS A 1 96  ? -0.319  14.932  12.988  1.00 98.49 96  A 1 
ATOM   747  C  C   . LYS A 1 96  ? 0.590   15.966  12.307  1.00 98.48 96  A 1 
ATOM   748  O  O   . LYS A 1 96  ? 0.300   17.156  12.371  1.00 98.01 96  A 1 
ATOM   749  C  CB  . LYS A 1 96  ? -0.093  14.963  14.507  1.00 98.24 96  A 1 
ATOM   750  C  CG  . LYS A 1 96  ? -1.311  14.441  15.276  1.00 95.78 96  A 1 
ATOM   751  C  CD  . LYS A 1 96  ? -1.037  14.426  16.785  1.00 91.09 96  A 1 
ATOM   752  C  CE  . LYS A 1 96  ? -2.274  13.935  17.527  1.00 83.26 96  A 1 
ATOM   753  N  NZ  . LYS A 1 96  ? -2.058  13.838  18.997  1.00 75.00 96  A 1 
ATOM   754  N  N   . LYS A 1 97  ? 1.663   15.545  11.627  1.00 98.53 97  A 1 
ATOM   755  C  CA  . LYS A 1 97  ? 2.505   16.461  10.843  1.00 98.40 97  A 1 
ATOM   756  C  C   . LYS A 1 97  ? 1.785   16.983  9.589   1.00 98.30 97  A 1 
ATOM   757  O  O   . LYS A 1 97  ? 2.204   18.008  9.062   1.00 97.64 97  A 1 
ATOM   758  C  CB  . LYS A 1 97  ? 3.847   15.811  10.464  1.00 98.29 97  A 1 
ATOM   759  C  CG  . LYS A 1 97  ? 4.704   15.412  11.672  1.00 97.33 97  A 1 
ATOM   760  C  CD  . LYS A 1 97  ? 6.009   14.741  11.214  1.00 94.39 97  A 1 
ATOM   761  C  CE  . LYS A 1 97  ? 6.862   14.327  12.409  1.00 90.40 97  A 1 
ATOM   762  N  NZ  . LYS A 1 97  ? 8.137   13.665  11.997  1.00 81.52 97  A 1 
ATOM   763  N  N   . PHE A 1 98  ? 0.739   16.307  9.122   1.00 98.45 98  A 1 
ATOM   764  C  CA  . PHE A 1 98  ? -0.097  16.741  8.019   1.00 98.22 98  A 1 
ATOM   765  C  C   . PHE A 1 98  ? -1.263  17.595  8.538   1.00 97.75 98  A 1 
ATOM   766  O  O   . PHE A 1 98  ? -2.402  17.163  8.610   1.00 96.47 98  A 1 
ATOM   767  C  CB  . PHE A 1 98  ? -0.560  15.520  7.206   1.00 98.26 98  A 1 
ATOM   768  C  CG  . PHE A 1 98  ? 0.581   14.676  6.679   1.00 98.45 98  A 1 
ATOM   769  C  CD1 . PHE A 1 98  ? 1.391   15.144  5.629   1.00 98.08 98  A 1 
ATOM   770  C  CD2 . PHE A 1 98  ? 0.851   13.421  7.259   1.00 98.11 98  A 1 
ATOM   771  C  CE1 . PHE A 1 98  ? 2.454   14.359  5.155   1.00 97.66 98  A 1 
ATOM   772  C  CE2 . PHE A 1 98  ? 1.908   12.631  6.779   1.00 97.74 98  A 1 
ATOM   773  C  CZ  . PHE A 1 98  ? 2.708   13.101  5.729   1.00 97.85 98  A 1 
ATOM   774  N  N   . GLU A 1 99  ? -0.946  18.829  8.931   1.00 96.53 99  A 1 
ATOM   775  C  CA  . GLU A 1 99  ? -1.925  19.793  9.417   1.00 94.87 99  A 1 
ATOM   776  C  C   . GLU A 1 99  ? -2.993  20.089  8.360   1.00 93.71 99  A 1 
ATOM   777  O  O   . GLU A 1 99  ? -2.693  20.179  7.164   1.00 88.00 99  A 1 
ATOM   778  C  CB  . GLU A 1 99  ? -1.221  21.080  9.852   1.00 91.97 99  A 1 
ATOM   779  C  CG  . GLU A 1 99  ? -0.319  20.860  11.073  1.00 80.51 99  A 1 
ATOM   780  C  CD  . GLU A 1 99  ? 0.601   22.044  11.380  1.00 74.35 99  A 1 
ATOM   781  O  OE1 . GLU A 1 99  ? 1.251   21.995  12.448  1.00 67.52 99  A 1 
ATOM   782  O  OE2 . GLU A 1 99  ? 0.741   22.923  10.508  1.00 68.82 99  A 1 
ATOM   783  N  N   . ASP A 1 100 ? -4.231  20.230  8.793   1.00 95.72 100 A 1 
ATOM   784  C  CA  . ASP A 1 100 ? -5.436  20.466  7.998   1.00 95.75 100 A 1 
ATOM   785  C  C   . ASP A 1 100 ? -5.796  19.362  6.990   1.00 96.97 100 A 1 
ATOM   786  O  O   . ASP A 1 100 ? -6.669  19.570  6.137   1.00 95.58 100 A 1 
ATOM   787  C  CB  . ASP A 1 100 ? -5.405  21.824  7.285   1.00 92.39 100 A 1 
ATOM   788  C  CG  . ASP A 1 100 ? -4.868  22.982  8.095   1.00 83.17 100 A 1 
ATOM   789  O  OD1 . ASP A 1 100 ? -5.257  23.084  9.277   1.00 76.03 100 A 1 
ATOM   790  O  OD2 . ASP A 1 100 ? -4.102  23.746  7.469   1.00 76.96 100 A 1 
ATOM   791  N  N   . PHE A 1 101 ? -5.141  18.196  7.035   1.00 97.85 101 A 1 
ATOM   792  C  CA  . PHE A 1 101 ? -5.507  17.074  6.183   1.00 98.26 101 A 1 
ATOM   793  C  C   . PHE A 1 101 ? -6.739  16.354  6.724   1.00 98.29 101 A 1 
ATOM   794  O  O   . PHE A 1 101 ? -6.853  16.087  7.918   1.00 97.80 101 A 1 
ATOM   795  C  CB  . PHE A 1 101 ? -4.349  16.088  5.995   1.00 98.32 101 A 1 
ATOM   796  C  CG  . PHE A 1 101 ? -3.297  16.484  4.967   1.00 98.43 101 A 1 
ATOM   797  C  CD1 . PHE A 1 101 ? -2.952  15.583  3.932   1.00 97.79 101 A 1 
ATOM   798  C  CD2 . PHE A 1 101 ? -2.635  17.717  5.036   1.00 97.83 101 A 1 
ATOM   799  C  CE1 . PHE A 1 101 ? -1.963  15.908  2.998   1.00 97.49 101 A 1 
ATOM   800  C  CE2 . PHE A 1 101 ? -1.649  18.050  4.098   1.00 97.55 101 A 1 
ATOM   801  C  CZ  . PHE A 1 101 ? -1.306  17.147  3.081   1.00 97.91 101 A 1 
ATOM   802  N  N   . PHE A 1 102 ? -7.634  15.939  5.812   1.00 98.53 102 A 1 
ATOM   803  C  CA  . PHE A 1 102 ? -8.604  14.897  6.095   1.00 98.54 102 A 1 
ATOM   804  C  C   . PHE A 1 102 ? -7.900  13.544  6.010   1.00 98.75 102 A 1 
ATOM   805  O  O   . PHE A 1 102 ? -7.501  13.107  4.927   1.00 98.63 102 A 1 
ATOM   806  C  CB  . PHE A 1 102 ? -9.776  15.005  5.119   1.00 98.53 102 A 1 
ATOM   807  C  CG  . PHE A 1 102 ? -10.858 13.979  5.367   1.00 98.52 102 A 1 
ATOM   808  C  CD1 . PHE A 1 102 ? -11.058 12.924  4.459   1.00 98.12 102 A 1 
ATOM   809  C  CD2 . PHE A 1 102 ? -11.659 14.068  6.517   1.00 98.17 102 A 1 
ATOM   810  C  CE1 . PHE A 1 102 ? -12.074 11.982  4.688   1.00 97.79 102 A 1 
ATOM   811  C  CE2 . PHE A 1 102 ? -12.670 13.123  6.752   1.00 97.82 102 A 1 
ATOM   812  C  CZ  . PHE A 1 102 ? -12.878 12.082  5.840   1.00 97.97 102 A 1 
ATOM   813  N  N   . ILE A 1 103 ? -7.674  12.915  7.156   1.00 98.88 103 A 1 
ATOM   814  C  CA  . ILE A 1 103 ? -6.913  11.670  7.285   1.00 98.81 103 A 1 
ATOM   815  C  C   . ILE A 1 103 ? -7.870  10.529  7.613   1.00 98.80 103 A 1 
ATOM   816  O  O   . ILE A 1 103 ? -8.721  10.656  8.486   1.00 98.78 103 A 1 
ATOM   817  C  CB  . ILE A 1 103 ? -5.772  11.814  8.316   1.00 98.67 103 A 1 
ATOM   818  C  CG1 . ILE A 1 103 ? -4.775  12.900  7.836   1.00 97.14 103 A 1 
ATOM   819  C  CG2 . ILE A 1 103 ? -5.057  10.469  8.533   1.00 98.21 103 A 1 
ATOM   820  C  CD1 . ILE A 1 103 ? -3.619  13.194  8.786   1.00 90.84 103 A 1 
ATOM   821  N  N   . ILE A 1 104 ? -7.695  9.407   6.915   1.00 98.86 104 A 1 
ATOM   822  C  CA  . ILE A 1 104 ? -8.488  8.187   7.047   1.00 98.85 104 A 1 
ATOM   823  C  C   . ILE A 1 104 ? -7.549  7.083   7.547   1.00 98.81 104 A 1 
ATOM   824  O  O   . ILE A 1 104 ? -6.929  6.399   6.733   1.00 98.82 104 A 1 
ATOM   825  C  CB  . ILE A 1 104 ? -9.147  7.847   5.686   1.00 98.85 104 A 1 
ATOM   826  C  CG1 . ILE A 1 104 ? -9.986  9.015   5.115   1.00 98.52 104 A 1 
ATOM   827  C  CG2 . ILE A 1 104 ? -10.028 6.597   5.825   1.00 98.59 104 A 1 
ATOM   828  C  CD1 . ILE A 1 104 ? -10.202 8.891   3.600   1.00 97.13 104 A 1 
ATOM   829  N  N   . PRO A 1 105 ? -7.366  6.930   8.871   1.00 98.84 105 A 1 
ATOM   830  C  CA  . PRO A 1 105 ? -6.429  5.960   9.436   1.00 98.87 105 A 1 
ATOM   831  C  C   . PRO A 1 105 ? -7.033  4.561   9.540   1.00 98.78 105 A 1 
ATOM   832  O  O   . PRO A 1 105 ? -8.234  4.398   9.702   1.00 98.57 105 A 1 
ATOM   833  C  CB  . PRO A 1 105 ? -6.062  6.532   10.806  1.00 98.71 105 A 1 
ATOM   834  C  CG  . PRO A 1 105 ? -7.341  7.232   11.242  1.00 98.32 105 A 1 
ATOM   835  C  CD  . PRO A 1 105 ? -7.909  7.771   9.928   1.00 98.72 105 A 1 
ATOM   836  N  N   . MET A 1 106 ? -6.173  3.530   9.512   1.00 98.56 106 A 1 
ATOM   837  C  CA  . MET A 1 106 ? -6.553  2.147   9.805   1.00 98.33 106 A 1 
ATOM   838  C  C   . MET A 1 106 ? -5.404  1.371   10.449  1.00 98.45 106 A 1 
ATOM   839  O  O   . MET A 1 106 ? -4.284  1.875   10.553  1.00 97.70 106 A 1 
ATOM   840  C  CB  . MET A 1 106 ? -7.074  1.443   8.529   1.00 96.30 106 A 1 
ATOM   841  C  CG  . MET A 1 106 ? -5.962  1.153   7.511   1.00 92.12 106 A 1 
ATOM   842  S  SD  . MET A 1 106 ? -6.552  0.419   5.949   1.00 93.83 106 A 1 
ATOM   843  C  CE  . MET A 1 106 ? -7.485  1.819   5.294   1.00 87.91 106 A 1 
ATOM   844  N  N   . LEU A 1 107 ? -5.695  0.131   10.871  1.00 98.39 107 A 1 
ATOM   845  C  CA  . LEU A 1 107 ? -4.711  -0.817  11.374  1.00 98.14 107 A 1 
ATOM   846  C  C   . LEU A 1 107 ? -4.337  -1.824  10.284  1.00 98.19 107 A 1 
ATOM   847  O  O   . LEU A 1 107 ? -5.205  -2.309  9.559   1.00 97.79 107 A 1 
ATOM   848  C  CB  . LEU A 1 107 ? -5.268  -1.536  12.610  1.00 97.74 107 A 1 
ATOM   849  C  CG  . LEU A 1 107 ? -5.495  -0.638  13.833  1.00 97.44 107 A 1 
ATOM   850  C  CD1 . LEU A 1 107 ? -6.240  -1.419  14.918  1.00 96.85 107 A 1 
ATOM   851  C  CD2 . LEU A 1 107 ? -4.174  -0.130  14.422  1.00 96.51 107 A 1 
ATOM   852  N  N   . GLY A 1 108 ? -3.061  -2.185  10.221  1.00 98.10 108 A 1 
ATOM   853  C  CA  . GLY A 1 108 ? -2.551  -3.322  9.481   1.00 97.97 108 A 1 
ATOM   854  C  C   . GLY A 1 108 ? -2.408  -4.576  10.362  1.00 97.60 108 A 1 
ATOM   855  O  O   . GLY A 1 108 ? -2.701  -4.569  11.560  1.00 97.17 108 A 1 
ATOM   856  N  N   . ASN A 1 109 ? -1.961  -5.678  9.762   1.00 97.36 109 A 1 
ATOM   857  C  CA  . ASN A 1 109 ? -1.831  -6.965  10.462  1.00 97.06 109 A 1 
ATOM   858  C  C   . ASN A 1 109 ? -0.640  -7.022  11.437  1.00 96.75 109 A 1 
ATOM   859  O  O   . ASN A 1 109 ? -0.595  -7.898  12.296  1.00 95.77 109 A 1 
ATOM   860  C  CB  . ASN A 1 109 ? -1.786  -8.110  9.438   1.00 96.75 109 A 1 
ATOM   861  C  CG  . ASN A 1 109 ? -0.568  -8.057  8.541   1.00 96.53 109 A 1 
ATOM   862  O  OD1 . ASN A 1 109 ? -0.551  -7.404  7.518   1.00 93.41 109 A 1 
ATOM   863  N  ND2 . ASN A 1 109 ? 0.498   -8.741  8.897   1.00 92.91 109 A 1 
ATOM   864  N  N   . HIS A 1 110 ? 0.317   -6.105  11.316  1.00 96.40 110 A 1 
ATOM   865  C  CA  . HIS A 1 110 ? 1.413   -5.953  12.268  1.00 96.05 110 A 1 
ATOM   866  C  C   . HIS A 1 110 ? 1.076   -5.009  13.425  1.00 96.02 110 A 1 
ATOM   867  O  O   . HIS A 1 110 ? 1.753   -5.042  14.449  1.00 95.17 110 A 1 
ATOM   868  C  CB  . HIS A 1 110 ? 2.690   -5.547  11.524  1.00 95.79 110 A 1 
ATOM   869  C  CG  . HIS A 1 110 ? 3.282   -6.679  10.736  1.00 95.21 110 A 1 
ATOM   870  N  ND1 . HIS A 1 110 ? 4.104   -7.657  11.251  1.00 88.82 110 A 1 
ATOM   871  C  CD2 . HIS A 1 110 ? 3.106   -6.986  9.409   1.00 88.43 110 A 1 
ATOM   872  C  CE1 . HIS A 1 110 ? 4.415   -8.514  10.266  1.00 88.81 110 A 1 
ATOM   873  N  NE2 . HIS A 1 110 ? 3.825   -8.148  9.129   1.00 90.39 110 A 1 
ATOM   874  N  N   . ASP A 1 111 ? 0.000   -4.235  13.317  1.00 96.35 111 A 1 
ATOM   875  C  CA  . ASP A 1 111 ? -0.405  -3.215  14.294  1.00 96.57 111 A 1 
ATOM   876  C  C   . ASP A 1 111 ? -1.168  -3.798  15.505  1.00 96.36 111 A 1 
ATOM   877  O  O   . ASP A 1 111 ? -2.033  -3.151  16.100  1.00 95.45 111 A 1 
ATOM   878  C  CB  . ASP A 1 111 ? -1.194  -2.101  13.586  1.00 96.69 111 A 1 
ATOM   879  C  CG  . ASP A 1 111 ? -0.394  -1.396  12.486  1.00 96.95 111 A 1 
ATOM   880  O  OD1 . ASP A 1 111 ? 0.853   -1.316  12.583  1.00 96.16 111 A 1 
ATOM   881  O  OD2 . ASP A 1 111 ? -1.035  -0.890  11.549  1.00 96.32 111 A 1 
ATOM   882  N  N   . VAL A 1 112 ? -0.851  -5.044  15.895  1.00 95.12 112 A 1 
ATOM   883  C  CA  . VAL A 1 112 ? -1.435  -5.742  17.044  1.00 94.85 112 A 1 
ATOM   884  C  C   . VAL A 1 112 ? -0.399  -6.670  17.679  1.00 94.38 112 A 1 
ATOM   885  O  O   . VAL A 1 112 ? 0.569   -7.084  17.033  1.00 94.02 112 A 1 
ATOM   886  C  CB  . VAL A 1 112 ? -2.710  -6.498  16.621  1.00 94.72 112 A 1 
ATOM   887  C  CG1 . VAL A 1 112 ? -2.438  -7.650  15.648  1.00 93.42 112 A 1 
ATOM   888  C  CG2 . VAL A 1 112 ? -3.495  -7.041  17.816  1.00 93.59 112 A 1 
ATOM   889  N  N   . TYR A 1 113 ? -0.572  -7.004  18.959  1.00 93.96 113 A 1 
ATOM   890  C  CA  . TYR A 1 113 ? 0.238   -8.014  19.636  1.00 93.12 113 A 1 
ATOM   891  C  C   . TYR A 1 113 ? -0.629  -9.155  20.180  1.00 92.56 113 A 1 
ATOM   892  O  O   . TYR A 1 113 ? -1.548  -8.893  20.961  1.00 90.59 113 A 1 
ATOM   893  C  CB  . TYR A 1 113 ? 1.055   -7.369  20.751  1.00 92.11 113 A 1 
ATOM   894  C  CG  . TYR A 1 113 ? 1.927   -8.370  21.469  1.00 91.50 113 A 1 
ATOM   895  C  CD1 . TYR A 1 113 ? 1.492   -8.964  22.668  1.00 89.73 113 A 1 
ATOM   896  C  CD2 . TYR A 1 113 ? 3.151   -8.775  20.899  1.00 89.44 113 A 1 
ATOM   897  C  CE1 . TYR A 1 113 ? 2.273   -9.937  23.310  1.00 87.19 113 A 1 
ATOM   898  C  CE2 . TYR A 1 113 ? 3.943   -9.752  21.531  1.00 86.99 113 A 1 
ATOM   899  C  CZ  . TYR A 1 113 ? 3.503   -10.327 22.734  1.00 86.49 113 A 1 
ATOM   900  O  OH  . TYR A 1 113 ? 4.277   -11.278 23.358  1.00 83.54 113 A 1 
ATOM   901  N  N   . PRO A 1 114 ? -0.333  -10.433 19.840  1.00 92.69 114 A 1 
ATOM   902  C  CA  . PRO A 1 114 ? 0.635   -10.875 18.835  1.00 92.59 114 A 1 
ATOM   903  C  C   . PRO A 1 114 ? 0.253   -10.473 17.404  1.00 93.18 114 A 1 
ATOM   904  O  O   . PRO A 1 114 ? -0.914  -10.227 17.141  1.00 92.27 114 A 1 
ATOM   905  C  CB  . PRO A 1 114 ? 0.711   -12.399 18.988  1.00 90.84 114 A 1 
ATOM   906  C  CG  . PRO A 1 114 ? 0.123   -12.679 20.363  1.00 88.68 114 A 1 
ATOM   907  C  CD  . PRO A 1 114 ? -0.909  -11.571 20.519  1.00 90.92 114 A 1 
ATOM   908  N  N   . ALA A 1 115 ? 1.217   -10.452 16.488  1.00 92.83 115 A 1 
ATOM   909  C  CA  . ALA A 1 115 ? 0.959   -10.100 15.091  1.00 93.22 115 A 1 
ATOM   910  C  C   . ALA A 1 115 ? -0.177  -10.934 14.499  1.00 94.13 115 A 1 
ATOM   911  O  O   . ALA A 1 115 ? -0.340  -12.110 14.827  1.00 93.62 115 A 1 
ATOM   912  C  CB  . ALA A 1 115 ? 2.234   -10.258 14.245  1.00 91.99 115 A 1 
ATOM   913  N  N   . ASN A 1 116 ? -0.963  -10.329 13.627  1.00 95.21 116 A 1 
ATOM   914  C  CA  . ASN A 1 116 ? -2.097  -10.931 12.922  1.00 95.31 116 A 1 
ATOM   915  C  C   . ASN A 1 116 ? -3.288  -11.322 13.813  1.00 95.51 116 A 1 
ATOM   916  O  O   . ASN A 1 116 ? -4.367  -11.569 13.286  1.00 94.66 116 A 1 
ATOM   917  C  CB  . ASN A 1 116 ? -1.625  -12.121 12.065  1.00 94.96 116 A 1 
ATOM   918  C  CG  . ASN A 1 116 ? -0.296  -11.888 11.356  1.00 94.77 116 A 1 
ATOM   919  O  OD1 . ASN A 1 116 ? -0.064  -10.884 10.715  1.00 91.56 116 A 1 
ATOM   920  N  ND2 . ASN A 1 116 ? 0.629   -12.814 11.474  1.00 91.14 116 A 1 
ATOM   921  N  N   . GLN A 1 117 ? -3.135  -11.389 15.129  1.00 95.85 117 A 1 
ATOM   922  C  CA  . GLN A 1 117 ? -4.157  -11.891 16.058  1.00 95.11 117 A 1 
ATOM   923  C  C   . GLN A 1 117 ? -5.109  -10.771 16.496  1.00 94.57 117 A 1 
ATOM   924  O  O   . GLN A 1 117 ? -5.020  -10.260 17.611  1.00 92.44 117 A 1 
ATOM   925  C  CB  . GLN A 1 117 ? -3.507  -12.613 17.255  1.00 94.59 117 A 1 
ATOM   926  C  CG  . GLN A 1 117 ? -2.442  -13.653 16.891  1.00 93.57 117 A 1 
ATOM   927  C  CD  . GLN A 1 117 ? -2.890  -14.630 15.804  1.00 93.21 117 A 1 
ATOM   928  O  OE1 . GLN A 1 117 ? -3.906  -15.287 15.909  1.00 88.81 117 A 1 
ATOM   929  N  NE2 . GLN A 1 117 ? -2.144  -14.747 14.726  1.00 87.22 117 A 1 
ATOM   930  N  N   . MET A 1 118 ? -6.015  -10.371 15.603  1.00 94.35 118 A 1 
ATOM   931  C  CA  . MET A 1 118 ? -6.893  -9.220  15.795  1.00 93.96 118 A 1 
ATOM   932  C  C   . MET A 1 118 ? -8.367  -9.624  15.711  1.00 92.95 118 A 1 
ATOM   933  O  O   . MET A 1 118 ? -8.846  -9.937  14.631  1.00 87.32 118 A 1 
ATOM   934  C  CB  . MET A 1 118 ? -6.522  -8.154  14.758  1.00 92.06 118 A 1 
ATOM   935  C  CG  . MET A 1 118 ? -7.213  -6.824  15.021  1.00 88.71 118 A 1 
ATOM   936  S  SD  . MET A 1 118 ? -6.897  -5.556  13.760  1.00 90.03 118 A 1 
ATOM   937  C  CE  . MET A 1 118 ? -5.136  -5.250  13.992  1.00 85.36 118 A 1 
ATOM   938  N  N   . ALA A 1 119 ? -9.073  -9.646  16.841  1.00 91.58 119 A 1 
ATOM   939  C  CA  . ALA A 1 119 ? -10.538 -9.768  16.959  1.00 90.94 119 A 1 
ATOM   940  C  C   . ALA A 1 119 ? -10.982 -9.653  18.429  1.00 89.58 119 A 1 
ATOM   941  O  O   . ALA A 1 119 ? -10.535 -8.767  19.155  1.00 82.36 119 A 1 
ATOM   942  C  CB  . ALA A 1 119 ? -11.023 -11.088 16.316  1.00 87.25 119 A 1 
ATOM   943  N  N   . ILE A 1 120 ? -11.834 -10.566 18.881  1.00 83.84 120 A 1 
ATOM   944  C  CA  . ILE A 1 120 ? -12.463 -10.571 20.212  1.00 80.28 120 A 1 
ATOM   945  C  C   . ILE A 1 120 ? -11.437 -10.551 21.350  1.00 80.26 120 A 1 
ATOM   946  O  O   . ILE A 1 120 ? -11.580 -9.785  22.298  1.00 73.67 120 A 1 
ATOM   947  C  CB  . ILE A 1 120 ? -13.417 -11.785 20.327  1.00 74.43 120 A 1 
ATOM   948  C  CG1 . ILE A 1 120 ? -14.532 -11.711 19.256  1.00 65.85 120 A 1 
ATOM   949  C  CG2 . ILE A 1 120 ? -14.029 -11.880 21.735  1.00 63.71 120 A 1 
ATOM   950  C  CD1 . ILE A 1 120 ? -15.378 -12.987 19.129  1.00 59.14 120 A 1 
ATOM   951  N  N   . ASN A 1 121 ? -10.381 -11.354 21.258  1.00 79.53 121 A 1 
ATOM   952  C  CA  . ASN A 1 121 ? -9.359  -11.450 22.307  1.00 76.63 121 A 1 
ATOM   953  C  C   . ASN A 1 121 ? -8.310  -10.324 22.265  1.00 77.76 121 A 1 
ATOM   954  O  O   . ASN A 1 121 ? -7.379  -10.311 23.064  1.00 74.21 121 A 1 
ATOM   955  C  CB  . ASN A 1 121 ? -8.709  -12.846 22.256  1.00 74.19 121 A 1 
ATOM   956  C  CG  . ASN A 1 121 ? -9.695  -13.970 22.532  1.00 68.47 121 A 1 
ATOM   957  O  OD1 . ASN A 1 121 ? -10.713 -13.805 23.167  1.00 62.59 121 A 1 
ATOM   958  N  ND2 . ASN A 1 121 ? -9.404  -15.162 22.061  1.00 61.61 121 A 1 
ATOM   959  N  N   . SER A 1 122 ? -8.446  -9.389  21.341  1.00 79.95 122 A 1 
ATOM   960  C  CA  . SER A 1 122 ? -7.531  -8.263  21.157  1.00 77.88 122 A 1 
ATOM   961  C  C   . SER A 1 122 ? -8.273  -6.923  21.026  1.00 81.70 122 A 1 
ATOM   962  O  O   . SER A 1 122 ? -7.741  -5.990  20.444  1.00 78.15 122 A 1 
ATOM   963  C  CB  . SER A 1 122 ? -6.593  -8.522  19.974  1.00 71.21 122 A 1 
ATOM   964  O  OG  . SER A 1 122 ? -7.346  -8.792  18.815  1.00 66.16 122 A 1 
ATOM   965  N  N   . GLN A 1 123 ? -9.480  -6.802  21.596  1.00 88.61 123 A 1 
ATOM   966  C  CA  . GLN A 1 123 ? -10.267 -5.558  21.550  1.00 89.59 123 A 1 
ATOM   967  C  C   . GLN A 1 123 ? -9.515  -4.334  22.091  1.00 92.52 123 A 1 
ATOM   968  O  O   . GLN A 1 123 ? -9.798  -3.207  21.687  1.00 90.96 123 A 1 
ATOM   969  C  CB  . GLN A 1 123 ? -11.558 -5.734  22.354  1.00 85.24 123 A 1 
ATOM   970  C  CG  . GLN A 1 123 ? -12.598 -6.559  21.592  1.00 74.52 123 A 1 
ATOM   971  C  CD  . GLN A 1 123 ? -13.898 -6.703  22.366  1.00 68.06 123 A 1 
ATOM   972  O  OE1 . GLN A 1 123 ? -14.000 -6.406  23.549  1.00 62.02 123 A 1 
ATOM   973  N  NE2 . GLN A 1 123 ? -14.950 -7.174  21.729  1.00 58.19 123 A 1 
ATOM   974  N  N   . TRP A 1 124 ? -8.518  -4.547  22.952  1.00 92.34 124 A 1 
ATOM   975  C  CA  . TRP A 1 124 ? -7.656  -3.479  23.451  1.00 93.77 124 A 1 
ATOM   976  C  C   . TRP A 1 124 ? -7.017  -2.662  22.312  1.00 95.33 124 A 1 
ATOM   977  O  O   . TRP A 1 124 ? -6.851  -1.454  22.473  1.00 94.87 124 A 1 
ATOM   978  C  CB  . TRP A 1 124 ? -6.569  -4.080  24.359  1.00 91.99 124 A 1 
ATOM   979  C  CG  . TRP A 1 124 ? -5.514  -4.869  23.634  1.00 89.10 124 A 1 
ATOM   980  C  CD1 . TRP A 1 124 ? -5.505  -6.203  23.440  1.00 85.34 124 A 1 
ATOM   981  C  CD2 . TRP A 1 124 ? -4.329  -4.349  22.948  1.00 89.25 124 A 1 
ATOM   982  N  NE1 . TRP A 1 124 ? -4.403  -6.563  22.673  1.00 81.25 124 A 1 
ATOM   983  C  CE2 . TRP A 1 124 ? -3.673  -5.449  22.338  1.00 85.78 124 A 1 
ATOM   984  C  CE3 . TRP A 1 124 ? -3.770  -3.067  22.773  1.00 82.33 124 A 1 
ATOM   985  C  CZ2 . TRP A 1 124 ? -2.510  -5.273  21.532  1.00 82.45 124 A 1 
ATOM   986  C  CZ3 . TRP A 1 124 ? -2.614  -2.894  21.983  1.00 81.87 124 A 1 
ATOM   987  C  CH2 . TRP A 1 124 ? -2.009  -3.986  21.366  1.00 81.03 124 A 1 
ATOM   988  N  N   . ILE A 1 125 ? -6.693  -3.282  21.172  1.00 94.11 125 A 1 
ATOM   989  C  CA  . ILE A 1 125 ? -6.055  -2.567  20.062  1.00 95.23 125 A 1 
ATOM   990  C  C   . ILE A 1 125 ? -7.028  -1.599  19.408  1.00 96.57 125 A 1 
ATOM   991  O  O   . ILE A 1 125 ? -6.634  -0.489  19.065  1.00 96.79 125 A 1 
ATOM   992  C  CB  . ILE A 1 125 ? -5.413  -3.520  19.033  1.00 94.05 125 A 1 
ATOM   993  C  CG1 . ILE A 1 125 ? -4.482  -2.784  18.036  1.00 89.96 125 A 1 
ATOM   994  C  CG2 . ILE A 1 125 ? -6.446  -4.322  18.221  1.00 90.24 125 A 1 
ATOM   995  C  CD1 . ILE A 1 125 ? -3.331  -2.020  18.687  1.00 85.20 125 A 1 
ATOM   996  N  N   . PHE A 1 126 ? -8.302  -1.966  19.293  1.00 96.41 126 A 1 
ATOM   997  C  CA  . PHE A 1 126 ? -9.313  -1.100  18.707  1.00 96.87 126 A 1 
ATOM   998  C  C   . PHE A 1 126 ? -9.577  0.122   19.583  1.00 97.13 126 A 1 
ATOM   999  O  O   . PHE A 1 126 ? -9.626  1.239   19.072  1.00 97.06 126 A 1 
ATOM   1000 C  CB  . PHE A 1 126 ? -10.617 -1.880  18.469  1.00 96.76 126 A 1 
ATOM   1001 C  CG  . PHE A 1 126 ? -10.475 -3.147  17.655  1.00 97.03 126 A 1 
ATOM   1002 C  CD1 . PHE A 1 126 ? -9.703  -3.166  16.477  1.00 96.10 126 A 1 
ATOM   1003 C  CD2 . PHE A 1 126 ? -11.125 -4.321  18.074  1.00 95.95 126 A 1 
ATOM   1004 C  CE1 . PHE A 1 126 ? -9.574  -4.342  15.729  1.00 95.33 126 A 1 
ATOM   1005 C  CE2 . PHE A 1 126 ? -11.006 -5.503  17.330  1.00 95.21 126 A 1 
ATOM   1006 C  CZ  . PHE A 1 126 ? -10.226 -5.518  16.154  1.00 95.79 126 A 1 
ATOM   1007 N  N   . GLN A 1 127 ? -9.676  -0.071  20.905  1.00 96.80 127 A 1 
ATOM   1008 C  CA  . GLN A 1 127 ? -9.830  1.025   21.856  1.00 96.89 127 A 1 
ATOM   1009 C  C   . GLN A 1 127 ? -8.603  1.941   21.839  1.00 97.50 127 A 1 
ATOM   1010 O  O   . GLN A 1 127 ? -8.739  3.143   21.631  1.00 97.40 127 A 1 
ATOM   1011 C  CB  . GLN A 1 127 ? -10.076 0.475   23.261  1.00 95.82 127 A 1 
ATOM   1012 C  CG  . GLN A 1 127 ? -11.437 -0.231  23.369  1.00 85.33 127 A 1 
ATOM   1013 C  CD  . GLN A 1 127 ? -11.712 -0.763  24.775  1.00 78.58 127 A 1 
ATOM   1014 O  OE1 . GLN A 1 127 ? -10.886 -0.740  25.672  1.00 70.73 127 A 1 
ATOM   1015 N  NE2 . GLN A 1 127 ? -12.897 -1.266  25.022  1.00 66.35 127 A 1 
ATOM   1016 N  N   . PHE A 1 128 ? -7.404  1.360   21.975  1.00 97.06 128 A 1 
ATOM   1017 C  CA  . PHE A 1 128 ? -6.164  2.123   21.999  1.00 97.36 128 A 1 
ATOM   1018 C  C   . PHE A 1 128 ? -5.933  2.891   20.694  1.00 97.76 128 A 1 
ATOM   1019 O  O   . PHE A 1 128 ? -5.633  4.085   20.726  1.00 97.79 128 A 1 
ATOM   1020 C  CB  . PHE A 1 128 ? -4.998  1.172   22.289  1.00 97.27 128 A 1 
ATOM   1021 C  CG  . PHE A 1 128 ? -3.674  1.895   22.425  1.00 97.39 128 A 1 
ATOM   1022 C  CD1 . PHE A 1 128 ? -2.789  1.991   21.335  1.00 96.87 128 A 1 
ATOM   1023 C  CD2 . PHE A 1 128 ? -3.346  2.521   23.640  1.00 96.88 128 A 1 
ATOM   1024 C  CE1 . PHE A 1 128 ? -1.591  2.701   21.451  1.00 96.27 128 A 1 
ATOM   1025 C  CE2 . PHE A 1 128 ? -2.135  3.233   23.769  1.00 96.30 128 A 1 
ATOM   1026 C  CZ  . PHE A 1 128 ? -1.266  3.320   22.678  1.00 96.42 128 A 1 
ATOM   1027 N  N   . ALA A 1 129 ? -6.107  2.251   19.540  1.00 97.77 129 A 1 
ATOM   1028 C  CA  . ALA A 1 129 ? -5.928  2.917   18.253  1.00 97.90 129 A 1 
ATOM   1029 C  C   . ALA A 1 129 ? -7.005  3.978   17.997  1.00 98.28 129 A 1 
ATOM   1030 O  O   . ALA A 1 129 ? -6.678  5.050   17.492  1.00 98.34 129 A 1 
ATOM   1031 C  CB  . ALA A 1 129 ? -5.873  1.869   17.145  1.00 97.77 129 A 1 
ATOM   1032 N  N   . ALA A 1 130 ? -8.269  3.741   18.393  1.00 98.03 130 A 1 
ATOM   1033 C  CA  . ALA A 1 130 ? -9.320  4.752   18.302  1.00 98.19 130 A 1 
ATOM   1034 C  C   . ALA A 1 130 ? -8.986  5.998   19.138  1.00 98.30 130 A 1 
ATOM   1035 O  O   . ALA A 1 130 ? -9.179  7.115   18.669  1.00 98.25 130 A 1 
ATOM   1036 C  CB  . ALA A 1 130 ? -10.652 4.142   18.737  1.00 97.91 130 A 1 
ATOM   1037 N  N   . GLU A 1 131 ? -8.435  5.824   20.345  1.00 98.37 131 A 1 
ATOM   1038 C  CA  . GLU A 1 131 ? -7.967  6.933   21.184  1.00 98.28 131 A 1 
ATOM   1039 C  C   . GLU A 1 131 ? -6.799  7.694   20.535  1.00 98.45 131 A 1 
ATOM   1040 O  O   . GLU A 1 131 ? -6.789  8.926   20.525  1.00 98.20 131 A 1 
ATOM   1041 C  CB  . GLU A 1 131 ? -7.533  6.406   22.557  1.00 97.63 131 A 1 
ATOM   1042 C  CG  . GLU A 1 131 ? -8.719  5.989   23.430  1.00 87.29 131 A 1 
ATOM   1043 C  CD  . GLU A 1 131 ? -8.292  5.257   24.713  1.00 80.04 131 A 1 
ATOM   1044 O  OE1 . GLU A 1 131 ? -9.210  4.787   25.426  1.00 73.08 131 A 1 
ATOM   1045 O  OE2 . GLU A 1 131 ? -7.073  5.167   24.980  1.00 76.17 131 A 1 
ATOM   1046 N  N   . GLN A 1 132 ? -5.835  6.974   19.948  1.00 98.53 132 A 1 
ATOM   1047 C  CA  . GLN A 1 132 ? -4.707  7.610   19.261  1.00 98.58 132 A 1 
ATOM   1048 C  C   . GLN A 1 132 ? -5.149  8.341   17.994  1.00 98.62 132 A 1 
ATOM   1049 O  O   . GLN A 1 132 ? -4.727  9.472   17.752  1.00 98.49 132 A 1 
ATOM   1050 C  CB  . GLN A 1 132 ? -3.618  6.576   18.936  1.00 98.47 132 A 1 
ATOM   1051 C  CG  . GLN A 1 132 ? -2.917  5.964   20.161  1.00 96.94 132 A 1 
ATOM   1052 C  CD  . GLN A 1 132 ? -2.416  7.007   21.148  1.00 95.78 132 A 1 
ATOM   1053 O  OE1 . GLN A 1 132 ? -1.611  7.873   20.832  1.00 87.46 132 A 1 
ATOM   1054 N  NE2 . GLN A 1 132 ? -2.890  6.973   22.368  1.00 86.14 132 A 1 
ATOM   1055 N  N   . PHE A 1 133 ? -6.034  7.741   17.193  1.00 98.66 133 A 1 
ATOM   1056 C  CA  . PHE A 1 133 ? -6.532  8.306   15.942  1.00 98.76 133 A 1 
ATOM   1057 C  C   . PHE A 1 133 ? -7.699  9.280   16.124  1.00 98.75 133 A 1 
ATOM   1058 O  O   . PHE A 1 133 ? -8.105  9.921   15.145  1.00 98.55 133 A 1 
ATOM   1059 C  CB  . PHE A 1 133 ? -6.886  7.170   14.966  1.00 98.65 133 A 1 
ATOM   1060 C  CG  . PHE A 1 133 ? -5.744  6.257   14.548  1.00 98.60 133 A 1 
ATOM   1061 C  CD1 . PHE A 1 133 ? -4.425  6.731   14.400  1.00 98.13 133 A 1 
ATOM   1062 C  CD2 . PHE A 1 133 ? -6.021  4.902   14.253  1.00 97.97 133 A 1 
ATOM   1063 C  CE1 . PHE A 1 133 ? -3.394  5.874   13.978  1.00 97.44 133 A 1 
ATOM   1064 C  CE2 . PHE A 1 133 ? -4.999  4.045   13.822  1.00 97.35 133 A 1 
ATOM   1065 C  CZ  . PHE A 1 133 ? -3.681  4.526   13.686  1.00 97.51 133 A 1 
ATOM   1066 N  N   . ALA A 1 134 ? -8.213  9.463   17.337  1.00 98.62 134 A 1 
ATOM   1067 C  CA  . ALA A 1 134 ? -9.338  10.341  17.635  1.00 98.62 134 A 1 
ATOM   1068 C  C   . ALA A 1 134 ? -9.253  11.758  17.010  1.00 98.66 134 A 1 
ATOM   1069 O  O   . ALA A 1 134 ? -10.281 12.233  16.533  1.00 98.31 134 A 1 
ATOM   1070 C  CB  . ALA A 1 134 ? -9.533  10.413  19.153  1.00 98.31 134 A 1 
ATOM   1071 N  N   . PRO A 1 135 ? -8.079  12.419  16.925  1.00 98.53 135 A 1 
ATOM   1072 C  CA  . PRO A 1 135 ? -7.968  13.726  16.267  1.00 98.36 135 A 1 
ATOM   1073 C  C   . PRO A 1 135 ? -8.351  13.734  14.781  1.00 98.48 135 A 1 
ATOM   1074 O  O   . PRO A 1 135 ? -8.628  14.800  14.243  1.00 98.00 135 A 1 
ATOM   1075 C  CB  . PRO A 1 135 ? -6.511  14.150  16.446  1.00 97.63 135 A 1 
ATOM   1076 C  CG  . PRO A 1 135 ? -6.061  13.379  17.678  1.00 95.86 135 A 1 
ATOM   1077 C  CD  . PRO A 1 135 ? -6.812  12.060  17.536  1.00 97.92 135 A 1 
ATOM   1078 N  N   . PHE A 1 136 ? -8.356  12.572  14.127  1.00 98.77 136 A 1 
ATOM   1079 C  CA  . PHE A 1 136 ? -8.677  12.421  12.705  1.00 98.76 136 A 1 
ATOM   1080 C  C   . PHE A 1 136 ? -10.101 11.908  12.456  1.00 98.73 136 A 1 
ATOM   1081 O  O   . PHE A 1 136 ? -10.581 11.950  11.321  1.00 98.42 136 A 1 
ATOM   1082 C  CB  . PHE A 1 136 ? -7.655  11.480  12.058  1.00 98.71 136 A 1 
ATOM   1083 C  CG  . PHE A 1 136 ? -6.215  11.758  12.425  1.00 98.69 136 A 1 
ATOM   1084 C  CD1 . PHE A 1 136 ? -5.633  13.005  12.131  1.00 98.37 136 A 1 
ATOM   1085 C  CD2 . PHE A 1 136 ? -5.455  10.779  13.095  1.00 98.34 136 A 1 
ATOM   1086 C  CE1 . PHE A 1 136 ? -4.310  13.278  12.510  1.00 97.86 136 A 1 
ATOM   1087 C  CE2 . PHE A 1 136 ? -4.131  11.042  13.474  1.00 97.86 136 A 1 
ATOM   1088 C  CZ  . PHE A 1 136 ? -3.556  12.293  13.183  1.00 97.94 136 A 1 
ATOM   1089 N  N   . LEU A 1 137 ? -10.763 11.398  13.479  1.00 98.71 137 A 1 
ATOM   1090 C  CA  . LEU A 1 137 ? -12.015 10.668  13.377  1.00 98.79 137 A 1 
ATOM   1091 C  C   . LEU A 1 137 ? -13.196 11.510  13.874  1.00 98.67 137 A 1 
ATOM   1092 O  O   . LEU A 1 137 ? -13.100 12.256  14.842  1.00 98.33 137 A 1 
ATOM   1093 C  CB  . LEU A 1 137 ? -11.899 9.340   14.153  1.00 98.69 137 A 1 
ATOM   1094 C  CG  . LEU A 1 137 ? -10.816 8.365   13.650  1.00 98.53 137 A 1 
ATOM   1095 C  CD1 . LEU A 1 137 ? -10.810 7.111   14.517  1.00 98.27 137 A 1 
ATOM   1096 C  CD2 . LEU A 1 137 ? -11.039 7.939   12.199  1.00 98.15 137 A 1 
ATOM   1097 N  N   . SER A 1 138 ? -14.357 11.331  13.231  1.00 98.62 138 A 1 
ATOM   1098 C  CA  . SER A 1 138 ? -15.625 11.784  13.804  1.00 98.58 138 A 1 
ATOM   1099 C  C   . SER A 1 138 ? -16.003 10.925  15.014  1.00 98.65 138 A 1 
ATOM   1100 O  O   . SER A 1 138 ? -15.578 9.772   15.113  1.00 98.36 138 A 1 
ATOM   1101 C  CB  . SER A 1 138 ? -16.742 11.747  12.750  1.00 98.20 138 A 1 
ATOM   1102 O  OG  . SER A 1 138 ? -17.065 10.415  12.389  1.00 96.95 138 A 1 
ATOM   1103 N  N   . GLN A 1 139 ? -16.876 11.420  15.891  1.00 98.45 139 A 1 
ATOM   1104 C  CA  . GLN A 1 139 ? -17.314 10.655  17.059  1.00 98.38 139 A 1 
ATOM   1105 C  C   . GLN A 1 139 ? -17.926 9.299   16.676  1.00 98.43 139 A 1 
ATOM   1106 O  O   . GLN A 1 139 ? -17.603 8.279   17.280  1.00 98.05 139 A 1 
ATOM   1107 C  CB  . GLN A 1 139 ? -18.310 11.499  17.883  1.00 98.03 139 A 1 
ATOM   1108 C  CG  . GLN A 1 139 ? -18.669 10.825  19.219  1.00 89.80 139 A 1 
ATOM   1109 C  CD  . GLN A 1 139 ? -17.431 10.620  20.125  1.00 83.25 139 A 1 
ATOM   1110 O  OE1 . GLN A 1 139 ? -16.523 11.436  20.131  1.00 77.17 139 A 1 
ATOM   1111 N  NE2 . GLN A 1 139 ? -17.368 9.548   20.870  1.00 73.25 139 A 1 
ATOM   1112 N  N   . ASN A 1 140 ? -18.750 9.251   15.628  1.00 98.34 140 A 1 
ATOM   1113 C  CA  . ASN A 1 140 ? -19.329 7.994   15.147  1.00 98.17 140 A 1 
ATOM   1114 C  C   . ASN A 1 140 ? -18.256 7.027   14.624  1.00 98.41 140 A 1 
ATOM   1115 O  O   . ASN A 1 140 ? -18.354 5.819   14.828  1.00 98.18 140 A 1 
ATOM   1116 C  CB  . ASN A 1 140 ? -20.351 8.293   14.034  1.00 97.24 140 A 1 
ATOM   1117 C  CG  . ASN A 1 140 ? -21.592 9.006   14.534  1.00 82.10 140 A 1 
ATOM   1118 O  OD1 . ASN A 1 140 ? -21.842 9.186   15.705  1.00 72.14 140 A 1 
ATOM   1119 N  ND2 . ASN A 1 140 ? -22.443 9.448   13.624  1.00 72.28 140 A 1 
ATOM   1120 N  N   . ALA A 1 141 ? -17.218 7.551   13.965  1.00 98.56 141 A 1 
ATOM   1121 C  CA  . ALA A 1 141 ? -16.101 6.740   13.495  1.00 98.70 141 A 1 
ATOM   1122 C  C   . ALA A 1 141 ? -15.283 6.181   14.665  1.00 98.62 141 A 1 
ATOM   1123 O  O   . ALA A 1 141 ? -14.910 5.015   14.620  1.00 98.57 141 A 1 
ATOM   1124 C  CB  . ALA A 1 141 ? -15.248 7.563   12.528  1.00 98.77 141 A 1 
ATOM   1125 N  N   . ILE A 1 142 ? -15.066 6.962   15.736  1.00 98.68 142 A 1 
ATOM   1126 C  CA  . ILE A 1 142 ? -14.389 6.505   16.953  1.00 98.53 142 A 1 
ATOM   1127 C  C   . ILE A 1 142 ? -15.133 5.317   17.571  1.00 98.28 142 A 1 
ATOM   1128 O  O   . ILE A 1 142 ? -14.517 4.290   17.839  1.00 97.86 142 A 1 
ATOM   1129 C  CB  . ILE A 1 142 ? -14.232 7.662   17.974  1.00 98.49 142 A 1 
ATOM   1130 C  CG1 . ILE A 1 142 ? -13.249 8.719   17.445  1.00 97.99 142 A 1 
ATOM   1131 C  CG2 . ILE A 1 142 ? -13.757 7.145   19.347  1.00 97.95 142 A 1 
ATOM   1132 C  CD1 . ILE A 1 142 ? -13.273 10.039  18.221  1.00 96.38 142 A 1 
ATOM   1133 N  N   . GLU A 1 143 ? -16.443 5.420   17.756  1.00 98.17 143 A 1 
ATOM   1134 C  CA  . GLU A 1 143 ? -17.229 4.341   18.368  1.00 97.80 143 A 1 
ATOM   1135 C  C   . GLU A 1 143 ? -17.252 3.080   17.491  1.00 97.61 143 A 1 
ATOM   1136 O  O   . GLU A 1 143 ? -17.078 1.966   17.987  1.00 97.22 143 A 1 
ATOM   1137 C  CB  . GLU A 1 143 ? -18.646 4.840   18.681  1.00 97.69 143 A 1 
ATOM   1138 C  CG  . GLU A 1 143 ? -18.676 5.941   19.766  1.00 91.95 143 A 1 
ATOM   1139 C  CD  . GLU A 1 143 ? -17.907 5.550   21.042  1.00 83.63 143 A 1 
ATOM   1140 O  OE1 . GLU A 1 143 ? -17.017 6.324   21.486  1.00 74.44 143 A 1 
ATOM   1141 O  OE2 . GLU A 1 143 ? -18.130 4.439   21.548  1.00 78.74 143 A 1 
ATOM   1142 N  N   . SER A 1 144 ? -17.366 3.235   16.177  1.00 97.78 144 A 1 
ATOM   1143 C  CA  . SER A 1 144 ? -17.279 2.102   15.247  1.00 97.89 144 A 1 
ATOM   1144 C  C   . SER A 1 144 ? -15.878 1.465   15.242  1.00 97.64 144 A 1 
ATOM   1145 O  O   . SER A 1 144 ? -15.748 0.240   15.238  1.00 97.39 144 A 1 
ATOM   1146 C  CB  . SER A 1 144 ? -17.676 2.565   13.846  1.00 97.90 144 A 1 
ATOM   1147 O  OG  . SER A 1 144 ? -17.857 1.461   12.985  1.00 93.24 144 A 1 
ATOM   1148 N  N   . PHE A 1 145 ? -14.819 2.280   15.301  1.00 98.05 145 A 1 
ATOM   1149 C  CA  . PHE A 1 145 ? -13.441 1.810   15.355  1.00 98.09 145 A 1 
ATOM   1150 C  C   . PHE A 1 145 ? -13.175 1.002   16.629  1.00 97.78 145 A 1 
ATOM   1151 O  O   . PHE A 1 145 ? -12.577 -0.071  16.556  1.00 97.33 145 A 1 
ATOM   1152 C  CB  . PHE A 1 145 ? -12.477 2.994   15.230  1.00 98.10 145 A 1 
ATOM   1153 C  CG  . PHE A 1 145 ? -11.063 2.628   14.817  1.00 98.28 145 A 1 
ATOM   1154 C  CD1 . PHE A 1 145 ? -10.243 1.834   15.636  1.00 97.95 145 A 1 
ATOM   1155 C  CD2 . PHE A 1 145 ? -10.550 3.076   13.578  1.00 97.83 145 A 1 
ATOM   1156 C  CE1 . PHE A 1 145 ? -8.958  1.460   15.221  1.00 97.50 145 A 1 
ATOM   1157 C  CE2 . PHE A 1 145 ? -9.264  2.714   13.158  1.00 97.48 145 A 1 
ATOM   1158 C  CZ  . PHE A 1 145 ? -8.473  1.898   13.976  1.00 97.81 145 A 1 
ATOM   1159 N  N   . LYS A 1 146 ? -13.666 1.467   17.780  1.00 97.58 146 A 1 
ATOM   1160 C  CA  . LYS A 1 146 ? -13.556 0.747   19.058  1.00 97.11 146 A 1 
ATOM   1161 C  C   . LYS A 1 146 ? -14.193 -0.645  19.020  1.00 96.65 146 A 1 
ATOM   1162 O  O   . LYS A 1 146 ? -13.725 -1.543  19.712  1.00 96.10 146 A 1 
ATOM   1163 C  CB  . LYS A 1 146 ? -14.223 1.558   20.176  1.00 97.09 146 A 1 
ATOM   1164 C  CG  . LYS A 1 146 ? -13.393 2.756   20.643  1.00 95.74 146 A 1 
ATOM   1165 C  CD  . LYS A 1 146 ? -14.236 3.543   21.648  1.00 93.56 146 A 1 
ATOM   1166 C  CE  . LYS A 1 146 ? -13.535 4.808   22.146  1.00 89.06 146 A 1 
ATOM   1167 N  NZ  . LYS A 1 146 ? -14.509 5.636   22.887  1.00 83.38 146 A 1 
ATOM   1168 N  N   . HIS A 1 147 ? -15.232 -0.830  18.206  1.00 96.83 147 A 1 
ATOM   1169 C  CA  . HIS A 1 147 ? -15.893 -2.120  18.066  1.00 96.51 147 A 1 
ATOM   1170 C  C   . HIS A 1 147 ? -15.054 -3.135  17.277  1.00 96.66 147 A 1 
ATOM   1171 O  O   . HIS A 1 147 ? -14.900 -4.276  17.721  1.00 95.82 147 A 1 
ATOM   1172 C  CB  . HIS A 1 147 ? -17.282 -1.918  17.457  1.00 96.07 147 A 1 
ATOM   1173 C  CG  . HIS A 1 147 ? -18.035 -3.212  17.344  1.00 90.76 147 A 1 
ATOM   1174 N  ND1 . HIS A 1 147 ? -18.499 -3.989  18.393  1.00 80.42 147 A 1 
ATOM   1175 C  CD2 . HIS A 1 147 ? -18.342 -3.896  16.184  1.00 79.82 147 A 1 
ATOM   1176 C  CE1 . HIS A 1 147 ? -19.063 -5.089  17.875  1.00 79.00 147 A 1 
ATOM   1177 N  NE2 . HIS A 1 147 ? -18.987 -5.060  16.540  1.00 80.32 147 A 1 
ATOM   1178 N  N   . GLY A 1 148 ? -14.493 -2.740  16.118  1.00 97.03 148 A 1 
ATOM   1179 C  CA  . GLY A 1 148 ? -13.817 -3.699  15.234  1.00 97.11 148 A 1 
ATOM   1180 C  C   . GLY A 1 148 ? -12.746 -3.129  14.291  1.00 97.64 148 A 1 
ATOM   1181 O  O   . GLY A 1 148 ? -12.291 -3.839  13.403  1.00 97.49 148 A 1 
ATOM   1182 N  N   . GLY A 1 149 ? -12.359 -1.864  14.435  1.00 97.61 149 A 1 
ATOM   1183 C  CA  . GLY A 1 149 ? -11.380 -1.220  13.561  1.00 97.88 149 A 1 
ATOM   1184 C  C   . GLY A 1 149 ? -11.922 -0.827  12.177  1.00 98.19 149 A 1 
ATOM   1185 O  O   . GLY A 1 149 ? -11.150 -0.455  11.304  1.00 98.04 149 A 1 
ATOM   1186 N  N   . TYR A 1 150 ? -13.240 -0.895  11.976  1.00 98.24 150 A 1 
ATOM   1187 C  CA  . TYR A 1 150 ? -13.928 -0.446  10.769  1.00 98.31 150 A 1 
ATOM   1188 C  C   . TYR A 1 150 ? -14.836 0.757   11.059  1.00 98.40 150 A 1 
ATOM   1189 O  O   . TYR A 1 150 ? -15.338 0.911   12.175  1.00 98.36 150 A 1 
ATOM   1190 C  CB  . TYR A 1 150 ? -14.710 -1.610  10.143  1.00 98.17 150 A 1 
ATOM   1191 C  CG  . TYR A 1 150 ? -15.773 -2.228  11.022  1.00 98.22 150 A 1 
ATOM   1192 C  CD1 . TYR A 1 150 ? -15.536 -3.470  11.654  1.00 97.82 150 A 1 
ATOM   1193 C  CD2 . TYR A 1 150 ? -17.017 -1.597  11.201  1.00 97.77 150 A 1 
ATOM   1194 C  CE1 . TYR A 1 150 ? -16.529 -4.079  12.439  1.00 97.47 150 A 1 
ATOM   1195 C  CE2 . TYR A 1 150 ? -18.019 -2.188  11.993  1.00 97.44 150 A 1 
ATOM   1196 C  CZ  . TYR A 1 150 ? -17.773 -3.436  12.602  1.00 97.54 150 A 1 
ATOM   1197 O  OH  . TYR A 1 150 ? -18.762 -4.027  13.350  1.00 96.74 150 A 1 
ATOM   1198 N  N   . TYR A 1 151 ? -15.048 1.617   10.070  1.00 98.75 151 A 1 
ATOM   1199 C  CA  . TYR A 1 151 ? -15.858 2.829   10.239  1.00 98.84 151 A 1 
ATOM   1200 C  C   . TYR A 1 151 ? -16.182 3.506   8.902   1.00 98.89 151 A 1 
ATOM   1201 O  O   . TYR A 1 151 ? -15.654 3.143   7.849   1.00 98.88 151 A 1 
ATOM   1202 C  CB  . TYR A 1 151 ? -15.132 3.810   11.171  1.00 98.84 151 A 1 
ATOM   1203 C  CG  . TYR A 1 151 ? -13.818 4.336   10.640  1.00 98.89 151 A 1 
ATOM   1204 C  CD1 . TYR A 1 151 ? -12.624 3.600   10.807  1.00 98.83 151 A 1 
ATOM   1205 C  CD2 . TYR A 1 151 ? -13.768 5.573   9.969   1.00 98.82 151 A 1 
ATOM   1206 C  CE1 . TYR A 1 151 ? -11.408 4.087   10.329  1.00 98.78 151 A 1 
ATOM   1207 C  CE2 . TYR A 1 151 ? -12.550 6.075   9.481   1.00 98.79 151 A 1 
ATOM   1208 C  CZ  . TYR A 1 151 ? -11.375 5.323   9.664   1.00 98.82 151 A 1 
ATOM   1209 O  OH  . TYR A 1 151 ? -10.185 5.822   9.185   1.00 98.70 151 A 1 
ATOM   1210 N  N   . THR A 1 152 ? -16.995 4.552   8.965   1.00 98.99 152 A 1 
ATOM   1211 C  CA  . THR A 1 152 ? -17.239 5.462   7.842   1.00 98.91 152 A 1 
ATOM   1212 C  C   . THR A 1 152 ? -17.041 6.915   8.266   1.00 98.93 152 A 1 
ATOM   1213 O  O   . THR A 1 152 ? -17.304 7.279   9.411   1.00 98.68 152 A 1 
ATOM   1214 C  CB  . THR A 1 152 ? -18.637 5.286   7.222   1.00 98.72 152 A 1 
ATOM   1215 O  OG1 . THR A 1 152 ? -19.644 5.714   8.107   1.00 96.53 152 A 1 
ATOM   1216 C  CG2 . THR A 1 152 ? -18.936 3.840   6.868   1.00 96.79 152 A 1 
ATOM   1217 N  N   . MET A 1 153 ? -16.631 7.765   7.327   1.00 98.89 153 A 1 
ATOM   1218 C  CA  . MET A 1 153 ? -16.639 9.222   7.485   1.00 98.72 153 A 1 
ATOM   1219 C  C   . MET A 1 153 ? -16.994 9.890   6.156   1.00 98.70 153 A 1 
ATOM   1220 O  O   . MET A 1 153 ? -16.456 9.497   5.124   1.00 98.59 153 A 1 
ATOM   1221 C  CB  . MET A 1 153 ? -15.276 9.750   7.953   1.00 98.01 153 A 1 
ATOM   1222 C  CG  . MET A 1 153 ? -14.937 9.364   9.397   1.00 92.99 153 A 1 
ATOM   1223 S  SD  . MET A 1 153 ? -13.533 10.273  10.100  1.00 95.61 153 A 1 
ATOM   1224 C  CE  . MET A 1 153 ? -12.194 9.786   8.978   1.00 89.58 153 A 1 
ATOM   1225 N  N   . PRO A 1 154 ? -17.841 10.925  6.146   1.00 98.63 154 A 1 
ATOM   1226 C  CA  . PRO A 1 154 ? -18.067 11.704  4.940   1.00 98.47 154 A 1 
ATOM   1227 C  C   . PRO A 1 154 ? -16.801 12.494  4.580   1.00 98.43 154 A 1 
ATOM   1228 O  O   . PRO A 1 154 ? -16.165 13.089  5.448   1.00 98.15 154 A 1 
ATOM   1229 C  CB  . PRO A 1 154 ? -19.249 12.614  5.267   1.00 97.77 154 A 1 
ATOM   1230 C  CG  . PRO A 1 154 ? -19.142 12.803  6.782   1.00 94.94 154 A 1 
ATOM   1231 C  CD  . PRO A 1 154 ? -18.562 11.482  7.276   1.00 97.88 154 A 1 
ATOM   1232 N  N   . PHE A 1 155 ? -16.455 12.538  3.288   1.00 98.28 155 A 1 
ATOM   1233 C  CA  . PHE A 1 155 ? -15.431 13.461  2.818   1.00 98.21 155 A 1 
ATOM   1234 C  C   . PHE A 1 155 ? -15.900 14.910  3.010   1.00 97.99 155 A 1 
ATOM   1235 O  O   . PHE A 1 155 ? -17.084 15.202  2.819   1.00 97.47 155 A 1 
ATOM   1236 C  CB  . PHE A 1 155 ? -15.086 13.190  1.352   1.00 98.34 155 A 1 
ATOM   1237 C  CG  . PHE A 1 155 ? -14.170 12.002  1.132   1.00 98.56 155 A 1 
ATOM   1238 C  CD1 . PHE A 1 155 ? -12.771 12.187  1.135   1.00 98.35 155 A 1 
ATOM   1239 C  CD2 . PHE A 1 155 ? -14.696 10.719  0.919   1.00 98.32 155 A 1 
ATOM   1240 C  CE1 . PHE A 1 155 ? -11.916 11.096  0.913   1.00 98.16 155 A 1 
ATOM   1241 C  CE2 . PHE A 1 155 ? -13.846 9.629   0.700   1.00 98.15 155 A 1 
ATOM   1242 C  CZ  . PHE A 1 155 ? -12.452 9.814   0.698   1.00 98.37 155 A 1 
ATOM   1243 N  N   . PRO A 1 156 ? -15.009 15.858  3.342   1.00 97.65 156 A 1 
ATOM   1244 C  CA  . PRO A 1 156 ? -15.364 17.257  3.532   1.00 97.04 156 A 1 
ATOM   1245 C  C   . PRO A 1 156 ? -15.979 17.891  2.275   1.00 96.75 156 A 1 
ATOM   1246 O  O   . PRO A 1 156 ? -15.400 17.824  1.186   1.00 95.55 156 A 1 
ATOM   1247 C  CB  . PRO A 1 156 ? -14.062 17.954  3.935   1.00 96.16 156 A 1 
ATOM   1248 C  CG  . PRO A 1 156 ? -13.228 16.839  4.558   1.00 94.61 156 A 1 
ATOM   1249 C  CD  . PRO A 1 156 ? -13.626 15.621  3.730   1.00 97.12 156 A 1 
ATOM   1250 N  N   . ALA A 1 157 ? -17.109 18.570  2.415   1.00 94.02 157 A 1 
ATOM   1251 C  CA  . ALA A 1 157 ? -17.823 19.187  1.291   1.00 92.43 157 A 1 
ATOM   1252 C  C   . ALA A 1 157 ? -16.995 20.248  0.542   1.00 92.22 157 A 1 
ATOM   1253 O  O   . ALA A 1 157 ? -17.155 20.423  -0.669  1.00 88.95 157 A 1 
ATOM   1254 C  CB  . ALA A 1 157 ? -19.130 19.773  1.829   1.00 89.51 157 A 1 
ATOM   1255 N  N   . HIS A 1 158 ? -16.069 20.917  1.228   1.00 91.59 158 A 1 
ATOM   1256 C  CA  . HIS A 1 158 ? -15.210 21.951  0.641   1.00 91.01 158 A 1 
ATOM   1257 C  C   . HIS A 1 158 ? -14.228 21.431  -0.426  1.00 92.40 158 A 1 
ATOM   1258 O  O   . HIS A 1 158 ? -13.621 22.227  -1.137  1.00 90.64 158 A 1 
ATOM   1259 C  CB  . HIS A 1 158 ? -14.472 22.697  1.762   1.00 87.86 158 A 1 
ATOM   1260 C  CG  . HIS A 1 158 ? -13.404 21.874  2.429   1.00 83.31 158 A 1 
ATOM   1261 N  ND1 . HIS A 1 158 ? -12.187 21.506  1.888   1.00 73.00 158 A 1 
ATOM   1262 C  CD2 . HIS A 1 158 ? -13.441 21.345  3.701   1.00 72.69 158 A 1 
ATOM   1263 C  CE1 . HIS A 1 158 ? -11.520 20.779  2.788   1.00 69.95 158 A 1 
ATOM   1264 N  NE2 . HIS A 1 158 ? -12.248 20.667  3.909   1.00 71.79 158 A 1 
ATOM   1265 N  N   . LEU A 1 159 ? -14.095 20.114  -0.595  1.00 95.11 159 A 1 
ATOM   1266 C  CA  . LEU A 1 159 ? -13.248 19.491  -1.623  1.00 95.25 159 A 1 
ATOM   1267 C  C   . LEU A 1 159 ? -13.829 19.591  -3.049  1.00 94.29 159 A 1 
ATOM   1268 O  O   . LEU A 1 159 ? -13.248 19.058  -3.995  1.00 90.42 159 A 1 
ATOM   1269 C  CB  . LEU A 1 159 ? -12.978 18.029  -1.237  1.00 95.26 159 A 1 
ATOM   1270 C  CG  . LEU A 1 159 ? -12.161 17.838  0.054   1.00 95.84 159 A 1 
ATOM   1271 C  CD1 . LEU A 1 159 ? -12.107 16.344  0.389   1.00 95.26 159 A 1 
ATOM   1272 C  CD2 . LEU A 1 159 ? -10.728 18.356  -0.088  1.00 95.28 159 A 1 
ATOM   1273 N  N   . GLY A 1 160 ? -14.973 20.236  -3.233  1.00 94.53 160 A 1 
ATOM   1274 C  CA  . GLY A 1 160 ? -15.610 20.378  -4.548  1.00 94.04 160 A 1 
ATOM   1275 C  C   . GLY A 1 160 ? -16.374 19.129  -5.012  1.00 95.03 160 A 1 
ATOM   1276 O  O   . GLY A 1 160 ? -16.624 18.960  -6.212  1.00 92.05 160 A 1 
ATOM   1277 N  N   . ILE A 1 161 ? -16.761 18.270  -4.078  1.00 95.63 161 A 1 
ATOM   1278 C  CA  . ILE A 1 161 ? -17.539 17.058  -4.316  1.00 95.69 161 A 1 
ATOM   1279 C  C   . ILE A 1 161 ? -18.951 17.439  -4.788  1.00 95.81 161 A 1 
ATOM   1280 O  O   . ILE A 1 161 ? -19.592 18.320  -4.222  1.00 94.02 161 A 1 
ATOM   1281 C  CB  . ILE A 1 161 ? -17.562 16.189  -3.042  1.00 93.54 161 A 1 
ATOM   1282 C  CG1 . ILE A 1 161 ? -16.127 15.760  -2.647  1.00 86.61 161 A 1 
ATOM   1283 C  CG2 . ILE A 1 161 ? -18.433 14.936  -3.240  1.00 84.78 161 A 1 
ATOM   1284 C  CD1 . ILE A 1 161 ? -16.030 15.207  -1.222  1.00 84.12 161 A 1 
ATOM   1285 N  N   . LYS A 1 162 ? -19.435 16.753  -5.846  1.00 95.97 162 A 1 
ATOM   1286 C  CA  . LYS A 1 162 ? -20.747 17.002  -6.470  1.00 95.85 162 A 1 
ATOM   1287 C  C   . LYS A 1 162 ? -21.811 15.975  -6.074  1.00 95.83 162 A 1 
ATOM   1288 O  O   . LYS A 1 162 ? -23.002 16.233  -6.248  1.00 93.06 162 A 1 
ATOM   1289 C  CB  . LYS A 1 162 ? -20.588 17.039  -7.992  1.00 94.77 162 A 1 
ATOM   1290 C  CG  . LYS A 1 162 ? -19.725 18.204  -8.514  1.00 91.67 162 A 1 
ATOM   1291 C  CD  . LYS A 1 162 ? -20.371 19.564  -8.241  1.00 83.44 162 A 1 
ATOM   1292 C  CE  . LYS A 1 162 ? -19.545 20.670  -8.912  1.00 77.01 162 A 1 
ATOM   1293 N  NZ  . LYS A 1 162 ? -20.137 22.013  -8.663  1.00 66.69 162 A 1 
ATOM   1294 N  N   . VAL A 1 163 ? -21.391 14.836  -5.566  1.00 95.53 163 A 1 
ATOM   1295 C  CA  . VAL A 1 163 ? -22.243 13.775  -5.032  1.00 95.75 163 A 1 
ATOM   1296 C  C   . VAL A 1 163 ? -21.722 13.448  -3.635  1.00 96.50 163 A 1 
ATOM   1297 O  O   . VAL A 1 163 ? -20.503 13.363  -3.485  1.00 95.54 163 A 1 
ATOM   1298 C  CB  . VAL A 1 163 ? -22.204 12.524  -5.944  1.00 93.34 163 A 1 
ATOM   1299 C  CG1 . VAL A 1 163 ? -23.051 11.385  -5.394  1.00 84.21 163 A 1 
ATOM   1300 C  CG2 . VAL A 1 163 ? -22.718 12.851  -7.349  1.00 85.26 163 A 1 
ATOM   1301 N  N   . PRO A 1 164 ? -22.585 13.249  -2.614  1.00 97.13 164 A 1 
ATOM   1302 C  CA  . PRO A 1 164 ? -22.121 12.878  -1.279  1.00 97.33 164 A 1 
ATOM   1303 C  C   . PRO A 1 164 ? -21.185 11.660  -1.341  1.00 97.87 164 A 1 
ATOM   1304 O  O   . PRO A 1 164 ? -21.568 10.600  -1.825  1.00 97.46 164 A 1 
ATOM   1305 C  CB  . PRO A 1 164 ? -23.383 12.595  -0.456  1.00 96.53 164 A 1 
ATOM   1306 C  CG  . PRO A 1 164 ? -24.448 13.429  -1.161  1.00 94.55 164 A 1 
ATOM   1307 C  CD  . PRO A 1 164 ? -24.034 13.361  -2.628  1.00 96.60 164 A 1 
ATOM   1308 N  N   . LEU A 1 165 ? -19.949 11.846  -0.885  1.00 98.18 165 A 1 
ATOM   1309 C  CA  . LEU A 1 165 ? -18.895 10.843  -0.960  1.00 98.38 165 A 1 
ATOM   1310 C  C   . LEU A 1 165 ? -18.427 10.495  0.451   1.00 98.44 165 A 1 
ATOM   1311 O  O   . LEU A 1 165 ? -18.177 11.390  1.261   1.00 98.40 165 A 1 
ATOM   1312 C  CB  . LEU A 1 165 ? -17.753 11.372  -1.845  1.00 98.29 165 A 1 
ATOM   1313 C  CG  . LEU A 1 165 ? -16.585 10.389  -2.036  1.00 97.94 165 A 1 
ATOM   1314 C  CD1 . LEU A 1 165 ? -16.997 9.160   -2.842  1.00 97.45 165 A 1 
ATOM   1315 C  CD2 . LEU A 1 165 ? -15.445 11.079  -2.795  1.00 97.41 165 A 1 
ATOM   1316 N  N   . ASN A 1 166 ? -18.264 9.209   0.728   1.00 98.69 166 A 1 
ATOM   1317 C  CA  . ASN A 1 166 ? -17.875 8.696   2.025   1.00 98.74 166 A 1 
ATOM   1318 C  C   . ASN A 1 166 ? -16.582 7.885   1.938   1.00 98.87 166 A 1 
ATOM   1319 O  O   . ASN A 1 166 ? -16.409 7.079   1.025   1.00 98.78 166 A 1 
ATOM   1320 C  CB  . ASN A 1 166 ? -19.025 7.863   2.608   1.00 98.71 166 A 1 
ATOM   1321 C  CG  . ASN A 1 166 ? -20.295 8.678   2.773   1.00 98.58 166 A 1 
ATOM   1322 O  OD1 . ASN A 1 166 ? -20.486 9.370   3.754   1.00 94.59 166 A 1 
ATOM   1323 N  ND2 . ASN A 1 166 ? -21.196 8.626   1.809   1.00 94.26 166 A 1 
ATOM   1324 N  N   . ALA A 1 167 ? -15.701 8.071   2.911   1.00 98.87 167 A 1 
ATOM   1325 C  CA  . ALA A 1 167 ? -14.640 7.123   3.201   1.00 98.98 167 A 1 
ATOM   1326 C  C   . ALA A 1 167 ? -15.228 5.959   4.010   1.00 98.96 167 A 1 
ATOM   1327 O  O   . ALA A 1 167 ? -15.921 6.185   4.995   1.00 98.89 167 A 1 
ATOM   1328 C  CB  . ALA A 1 167 ? -13.521 7.828   3.967   1.00 98.82 167 A 1 
ATOM   1329 N  N   . VAL A 1 168 ? -14.965 4.726   3.580   1.00 98.96 168 A 1 
ATOM   1330 C  CA  . VAL A 1 168 ? -15.361 3.505   4.278   1.00 98.97 168 A 1 
ATOM   1331 C  C   . VAL A 1 168 ? -14.112 2.674   4.512   1.00 98.92 168 A 1 
ATOM   1332 O  O   . VAL A 1 168 ? -13.446 2.287   3.562   1.00 98.94 168 A 1 
ATOM   1333 C  CB  . VAL A 1 168 ? -16.410 2.713   3.479   1.00 98.95 168 A 1 
ATOM   1334 C  CG1 . VAL A 1 168 ? -16.845 1.454   4.233   1.00 98.80 168 A 1 
ATOM   1335 C  CG2 . VAL A 1 168 ? -17.653 3.567   3.200   1.00 98.82 168 A 1 
ATOM   1336 N  N   . VAL A 1 169 ? -13.802 2.402   5.771   1.00 98.99 169 A 1 
ATOM   1337 C  CA  . VAL A 1 169 ? -12.663 1.572   6.164   1.00 98.94 169 A 1 
ATOM   1338 C  C   . VAL A 1 169 ? -13.169 0.210   6.608   1.00 98.93 169 A 1 
ATOM   1339 O  O   . VAL A 1 169 ? -14.015 0.129   7.492   1.00 98.89 169 A 1 
ATOM   1340 C  CB  . VAL A 1 169 ? -11.820 2.256   7.250   1.00 98.93 169 A 1 
ATOM   1341 C  CG1 . VAL A 1 169 ? -10.717 1.345   7.795   1.00 98.63 169 A 1 
ATOM   1342 C  CG2 . VAL A 1 169 ? -11.153 3.513   6.669   1.00 98.69 169 A 1 
ATOM   1343 N  N   . LEU A 1 170 ? -12.634 -0.851  6.001   1.00 98.99 170 A 1 
ATOM   1344 C  CA  . LEU A 1 170 ? -12.826 -2.226  6.432   1.00 98.97 170 A 1 
ATOM   1345 C  C   . LEU A 1 170 ? -11.571 -2.755  7.123   1.00 98.82 170 A 1 
ATOM   1346 O  O   . LEU A 1 170 ? -10.459 -2.596  6.611   1.00 98.72 170 A 1 
ATOM   1347 C  CB  . LEU A 1 170 ? -13.195 -3.123  5.234   1.00 98.91 170 A 1 
ATOM   1348 C  CG  . LEU A 1 170 ? -14.536 -2.799  4.551   1.00 98.67 170 A 1 
ATOM   1349 C  CD1 . LEU A 1 170 ? -14.778 -3.785  3.403   1.00 98.36 170 A 1 
ATOM   1350 C  CD2 . LEU A 1 170 ? -15.721 -2.906  5.516   1.00 98.21 170 A 1 
ATOM   1351 N  N   . ASN A 1 171 ? -11.755 -3.444  8.245   1.00 98.72 171 A 1 
ATOM   1352 C  CA  . ASN A 1 171 ? -10.680 -4.173  8.912   1.00 98.58 171 A 1 
ATOM   1353 C  C   . ASN A 1 171 ? -10.570 -5.592  8.334   1.00 98.54 171 A 1 
ATOM   1354 O  O   . ASN A 1 171 ? -11.125 -6.550  8.866   1.00 98.32 171 A 1 
ATOM   1355 C  CB  . ASN A 1 171 ? -10.908 -4.154  10.426  1.00 98.31 171 A 1 
ATOM   1356 C  CG  . ASN A 1 171 ? -9.778  -4.844  11.166  1.00 98.08 171 A 1 
ATOM   1357 O  OD1 . ASN A 1 171 ? -8.770  -5.241  10.601  1.00 96.83 171 A 1 
ATOM   1358 N  ND2 . ASN A 1 171 ? -9.921  -5.008  12.451  1.00 96.07 171 A 1 
ATOM   1359 N  N   . THR A 1 172 ? -9.831  -5.747  7.232   1.00 98.67 172 A 1 
ATOM   1360 C  CA  . THR A 1 172 ? -9.631  -7.066  6.615   1.00 98.73 172 A 1 
ATOM   1361 C  C   . THR A 1 172 ? -8.570  -7.917  7.309   1.00 98.65 172 A 1 
ATOM   1362 O  O   . THR A 1 172 ? -8.435  -9.090  6.972   1.00 98.47 172 A 1 
ATOM   1363 C  CB  . THR A 1 172 ? -9.335  -6.961  5.113   1.00 98.74 172 A 1 
ATOM   1364 O  OG1 . THR A 1 172 ? -8.257  -6.090  4.882   1.00 98.28 172 A 1 
ATOM   1365 C  CG2 . THR A 1 172 ? -10.553 -6.414  4.370   1.00 97.90 172 A 1 
ATOM   1366 N  N   . VAL A 1 173 ? -7.886  -7.400  8.328   1.00 98.40 173 A 1 
ATOM   1367 C  CA  . VAL A 1 173 ? -7.049  -8.224  9.222   1.00 98.37 173 A 1 
ATOM   1368 C  C   . VAL A 1 173 ? -7.902  -9.274  9.944   1.00 98.25 173 A 1 
ATOM   1369 O  O   . VAL A 1 173 ? -7.424  -10.364 10.225  1.00 98.02 173 A 1 
ATOM   1370 C  CB  . VAL A 1 173 ? -6.284  -7.366  10.237  1.00 98.09 173 A 1 
ATOM   1371 C  CG1 . VAL A 1 173 ? -5.327  -8.212  11.094  1.00 97.57 173 A 1 
ATOM   1372 C  CG2 . VAL A 1 173 ? -5.437  -6.286  9.539   1.00 97.62 173 A 1 
ATOM   1373 N  N   . LEU A 1 174 ? -9.200  -9.009  10.144  1.00 98.29 174 A 1 
ATOM   1374 C  CA  . LEU A 1 174 ? -10.165 -9.995  10.648  1.00 98.15 174 A 1 
ATOM   1375 C  C   . LEU A 1 174 ? -10.297 -11.218 9.734   1.00 98.25 174 A 1 
ATOM   1376 O  O   . LEU A 1 174 ? -10.636 -12.294 10.206  1.00 98.10 174 A 1 
ATOM   1377 C  CB  . LEU A 1 174 ? -11.551 -9.341  10.791  1.00 97.97 174 A 1 
ATOM   1378 C  CG  . LEU A 1 174 ? -11.623 -8.146  11.764  1.00 97.61 174 A 1 
ATOM   1379 C  CD1 . LEU A 1 174 ? -13.066 -7.623  11.821  1.00 97.31 174 A 1 
ATOM   1380 C  CD2 . LEU A 1 174 ? -11.192 -8.524  13.182  1.00 97.12 174 A 1 
ATOM   1381 N  N   . TYR A 1 175 ? -9.997  -11.070 8.447   1.00 98.45 175 A 1 
ATOM   1382 C  CA  . TYR A 1 175 ? -10.124 -12.126 7.444   1.00 98.53 175 A 1 
ATOM   1383 C  C   . TYR A 1 175 ? -8.783  -12.767 7.070   1.00 98.59 175 A 1 
ATOM   1384 O  O   . TYR A 1 175 ? -8.760  -13.734 6.311   1.00 98.40 175 A 1 
ATOM   1385 C  CB  . TYR A 1 175 ? -10.834 -11.568 6.205   1.00 98.59 175 A 1 
ATOM   1386 C  CG  . TYR A 1 175 ? -12.115 -10.808 6.473   1.00 98.65 175 A 1 
ATOM   1387 C  CD1 . TYR A 1 175 ? -12.974 -11.180 7.532   1.00 98.52 175 A 1 
ATOM   1388 C  CD2 . TYR A 1 175 ? -12.465 -9.709  5.662   1.00 98.53 175 A 1 
ATOM   1389 C  CE1 . TYR A 1 175 ? -14.157 -10.468 7.784   1.00 98.46 175 A 1 
ATOM   1390 C  CE2 . TYR A 1 175 ? -13.648 -8.996  5.896   1.00 98.44 175 A 1 
ATOM   1391 C  CZ  . TYR A 1 175 ? -14.492 -9.374  6.961   1.00 98.54 175 A 1 
ATOM   1392 O  OH  . TYR A 1 175 ? -15.655 -8.691  7.199   1.00 98.33 175 A 1 
ATOM   1393 N  N   . TYR A 1 176 ? -7.675  -12.252 7.584   1.00 98.42 176 A 1 
ATOM   1394 C  CA  . TYR A 1 176 ? -6.341  -12.716 7.229   1.00 98.49 176 A 1 
ATOM   1395 C  C   . TYR A 1 176 ? -6.116  -14.157 7.697   1.00 98.30 176 A 1 
ATOM   1396 O  O   . TYR A 1 176 ? -6.403  -14.502 8.842   1.00 98.12 176 A 1 
ATOM   1397 C  CB  . TYR A 1 176 ? -5.293  -11.764 7.823   1.00 98.27 176 A 1 
ATOM   1398 C  CG  . TYR A 1 176 ? -3.864  -12.009 7.383   1.00 98.14 176 A 1 
ATOM   1399 C  CD1 . TYR A 1 176 ? -2.802  -11.787 8.284   1.00 97.43 176 A 1 
ATOM   1400 C  CD2 . TYR A 1 176 ? -3.562  -12.400 6.060   1.00 97.48 176 A 1 
ATOM   1401 C  CE1 . TYR A 1 176 ? -1.463  -11.929 7.868   1.00 96.79 176 A 1 
ATOM   1402 C  CE2 . TYR A 1 176 ? -2.230  -12.558 5.642   1.00 96.70 176 A 1 
ATOM   1403 C  CZ  . TYR A 1 176 ? -1.186  -12.309 6.547   1.00 96.55 176 A 1 
ATOM   1404 O  OH  . TYR A 1 176 ? 0.119   -12.425 6.122   1.00 95.18 176 A 1 
ATOM   1405 N  N   . ASN A 1 177 ? -5.565  -15.011 6.834   1.00 98.54 177 A 1 
ATOM   1406 C  CA  . ASN A 1 177 ? -5.415  -16.441 7.102   1.00 98.25 177 A 1 
ATOM   1407 C  C   . ASN A 1 177 ? -4.339  -16.797 8.148   1.00 98.15 177 A 1 
ATOM   1408 O  O   . ASN A 1 177 ? -4.198  -17.958 8.526   1.00 97.11 177 A 1 
ATOM   1409 C  CB  . ASN A 1 177 ? -5.248  -17.194 5.772   1.00 97.50 177 A 1 
ATOM   1410 C  CG  . ASN A 1 177 ? -3.983  -16.864 5.006   1.00 96.76 177 A 1 
ATOM   1411 O  OD1 . ASN A 1 177 ? -3.064  -16.226 5.489   1.00 92.07 177 A 1 
ATOM   1412 N  ND2 . ASN A 1 177 ? -3.911  -17.303 3.773   1.00 90.57 177 A 1 
ATOM   1413 N  N   . TYR A 1 178 ? -3.630  -15.800 8.680   1.00 98.02 178 A 1 
ATOM   1414 C  CA  . TYR A 1 178 ? -2.786  -15.941 9.870   1.00 97.56 178 A 1 
ATOM   1415 C  C   . TYR A 1 178 ? -3.505  -15.522 11.167  1.00 97.33 178 A 1 
ATOM   1416 O  O   . TYR A 1 178 ? -2.951  -15.692 12.260  1.00 95.85 178 A 1 
ATOM   1417 C  CB  . TYR A 1 178 ? -1.477  -15.178 9.673   1.00 97.02 178 A 1 
ATOM   1418 C  CG  . TYR A 1 178 ? -0.536  -15.819 8.677   1.00 95.58 178 A 1 
ATOM   1419 C  CD1 . TYR A 1 178 ? 0.415   -16.759 9.107   1.00 91.99 178 A 1 
ATOM   1420 C  CD2 . TYR A 1 178 ? -0.616  -15.493 7.308   1.00 91.72 178 A 1 
ATOM   1421 C  CE1 . TYR A 1 178 ? 1.287   -17.370 8.193   1.00 89.74 178 A 1 
ATOM   1422 C  CE2 . TYR A 1 178 ? 0.248   -16.104 6.378   1.00 89.97 178 A 1 
ATOM   1423 C  CZ  . TYR A 1 178 ? 1.201   -17.044 6.824   1.00 90.02 178 A 1 
ATOM   1424 O  OH  . TYR A 1 178 ? 2.040   -17.641 5.922   1.00 87.35 178 A 1 
ATOM   1425 N  N   . ASN A 1 179 ? -4.725  -14.987 11.087  1.00 97.48 179 A 1 
ATOM   1426 C  CA  . ASN A 1 179 ? -5.507  -14.568 12.247  1.00 97.42 179 A 1 
ATOM   1427 C  C   . ASN A 1 179 ? -6.292  -15.750 12.841  1.00 97.33 179 A 1 
ATOM   1428 O  O   . ASN A 1 179 ? -7.431  -16.032 12.463  1.00 96.78 179 A 1 
ATOM   1429 C  CB  . ASN A 1 179 ? -6.405  -13.391 11.861  1.00 97.33 179 A 1 
ATOM   1430 C  CG  . ASN A 1 179 ? -7.124  -12.802 13.056  1.00 97.50 179 A 1 
ATOM   1431 O  OD1 . ASN A 1 179 ? -7.092  -13.307 14.176  1.00 96.24 179 A 1 
ATOM   1432 N  ND2 . ASN A 1 179 ? -7.774  -11.678 12.852  1.00 96.00 179 A 1 
ATOM   1433 N  N   . LYS A 1 180 ? -5.699  -16.412 13.823  1.00 96.98 180 A 1 
ATOM   1434 C  CA  . LYS A 1 180 ? -6.289  -17.592 14.466  1.00 96.43 180 A 1 
ATOM   1435 C  C   . LYS A 1 180 ? -7.567  -17.295 15.254  1.00 96.10 180 A 1 
ATOM   1436 O  O   . LYS A 1 180 ? -8.310  -18.216 15.541  1.00 94.65 180 A 1 
ATOM   1437 C  CB  . LYS A 1 180 ? -5.256  -18.264 15.385  1.00 95.76 180 A 1 
ATOM   1438 C  CG  . LYS A 1 180 ? -4.037  -18.774 14.600  1.00 91.30 180 A 1 
ATOM   1439 C  CD  . LYS A 1 180 ? -3.082  -19.502 15.551  1.00 82.94 180 A 1 
ATOM   1440 C  CE  . LYS A 1 180 ? -1.872  -20.013 14.767  1.00 74.75 180 A 1 
ATOM   1441 N  NZ  . LYS A 1 180 ? -0.946  -20.763 15.645  1.00 63.54 180 A 1 
ATOM   1442 N  N   . GLN A 1 181 ? -7.834  -16.041 15.607  1.00 96.01 181 A 1 
ATOM   1443 C  CA  . GLN A 1 181 ? -9.040  -15.672 16.359  1.00 95.35 181 A 1 
ATOM   1444 C  C   . GLN A 1 181 ? -10.318 -15.753 15.518  1.00 95.47 181 A 1 
ATOM   1445 O  O   . GLN A 1 181 ? -11.411 -15.769 16.079  1.00 93.92 181 A 1 
ATOM   1446 C  CB  . GLN A 1 181 ? -8.905  -14.258 16.932  1.00 94.28 181 A 1 
ATOM   1447 C  CG  . GLN A 1 181 ? -7.729  -14.093 17.906  1.00 91.60 181 A 1 
ATOM   1448 C  CD  . GLN A 1 181 ? -7.782  -12.763 18.642  1.00 88.74 181 A 1 
ATOM   1449 O  OE1 . GLN A 1 181 ? -8.817  -12.132 18.792  1.00 82.47 181 A 1 
ATOM   1450 N  NE2 . GLN A 1 181 ? -6.672  -12.287 19.159  1.00 79.31 181 A 1 
ATOM   1451 N  N   . THR A 1 182 ? -10.183 -15.781 14.194  1.00 96.45 182 A 1 
ATOM   1452 C  CA  . THR A 1 182 ? -11.313 -15.681 13.266  1.00 96.65 182 A 1 
ATOM   1453 C  C   . THR A 1 182 ? -11.420 -16.859 12.306  1.00 96.49 182 A 1 
ATOM   1454 O  O   . THR A 1 182 ? -12.321 -16.875 11.474  1.00 95.59 182 A 1 
ATOM   1455 C  CB  . THR A 1 182 ? -11.246 -14.365 12.479  1.00 96.66 182 A 1 
ATOM   1456 O  OG1 . THR A 1 182 ? -10.040 -14.287 11.756  1.00 96.00 182 A 1 
ATOM   1457 C  CG2 . THR A 1 182 ? -11.317 -13.150 13.399  1.00 95.82 182 A 1 
ATOM   1458 N  N   . MET A 1 183 ? -10.541 -17.865 12.410  1.00 96.49 183 A 1 
ATOM   1459 C  CA  . MET A 1 183 ? -10.437 -18.965 11.444  1.00 95.65 183 A 1 
ATOM   1460 C  C   . MET A 1 183 ? -11.729 -19.763 11.251  1.00 95.06 183 A 1 
ATOM   1461 O  O   . MET A 1 183 ? -12.015 -20.168 10.124  1.00 92.38 183 A 1 
ATOM   1462 C  CB  . MET A 1 183 ? -9.268  -19.888 11.830  1.00 93.59 183 A 1 
ATOM   1463 C  CG  . MET A 1 183 ? -9.419  -20.596 13.173  1.00 86.59 183 A 1 
ATOM   1464 S  SD  . MET A 1 183 ? -7.948  -21.575 13.663  1.00 82.43 183 A 1 
ATOM   1465 C  CE  . MET A 1 183 ? -8.120  -22.941 12.488  1.00 72.11 183 A 1 
ATOM   1466 N  N   . ASP A 1 184 ? -12.544 -19.913 12.293  1.00 95.61 184 A 1 
ATOM   1467 C  CA  . ASP A 1 184 ? -13.791 -20.687 12.283  1.00 94.60 184 A 1 
ATOM   1468 C  C   . ASP A 1 184 ? -15.049 -19.801 12.335  1.00 94.45 184 A 1 
ATOM   1469 O  O   . ASP A 1 184 ? -16.165 -20.289 12.523  1.00 90.56 184 A 1 
ATOM   1470 C  CB  . ASP A 1 184 ? -13.777 -21.704 13.432  1.00 92.79 184 A 1 
ATOM   1471 C  CG  . ASP A 1 184 ? -12.579 -22.660 13.371  1.00 87.72 184 A 1 
ATOM   1472 O  OD1 . ASP A 1 184 ? -12.324 -23.219 12.282  1.00 82.70 184 A 1 
ATOM   1473 O  OD2 . ASP A 1 184 ? -11.917 -22.813 14.413  1.00 82.07 184 A 1 
ATOM   1474 N  N   . SER A 1 185 ? -14.900 -18.488 12.186  1.00 95.23 185 A 1 
ATOM   1475 C  CA  . SER A 1 185 ? -16.027 -17.561 12.216  1.00 95.39 185 A 1 
ATOM   1476 C  C   . SER A 1 185 ? -16.705 -17.444 10.844  1.00 95.92 185 A 1 
ATOM   1477 O  O   . SER A 1 185 ? -16.147 -17.809 9.807   1.00 94.22 185 A 1 
ATOM   1478 C  CB  . SER A 1 185 ? -15.571 -16.201 12.759  1.00 93.37 185 A 1 
ATOM   1479 O  OG  . SER A 1 185 ? -16.688 -15.362 13.004  1.00 82.32 185 A 1 
ATOM   1480 N  N   . THR A 1 186 ? -17.923 -16.913 10.832  1.00 96.36 186 A 1 
ATOM   1481 C  CA  . THR A 1 186 ? -18.675 -16.625 9.602   1.00 96.40 186 A 1 
ATOM   1482 C  C   . THR A 1 186 ? -18.746 -15.135 9.302   1.00 97.03 186 A 1 
ATOM   1483 O  O   . THR A 1 186 ? -18.628 -14.741 8.148   1.00 95.52 186 A 1 
ATOM   1484 C  CB  . THR A 1 186 ? -20.102 -17.203 9.681   1.00 94.70 186 A 1 
ATOM   1485 O  OG1 . THR A 1 186 ? -20.751 -16.732 10.846  1.00 88.50 186 A 1 
ATOM   1486 C  CG2 . THR A 1 186 ? -20.096 -18.725 9.741   1.00 86.59 186 A 1 
ATOM   1487 N  N   . ASP A 1 187 ? -18.899 -14.295 10.333  1.00 97.20 187 A 1 
ATOM   1488 C  CA  . ASP A 1 187 ? -18.898 -12.835 10.216  1.00 97.63 187 A 1 
ATOM   1489 C  C   . ASP A 1 187 ? -18.187 -12.196 11.424  1.00 97.62 187 A 1 
ATOM   1490 O  O   . ASP A 1 187 ? -18.834 -11.754 12.371  1.00 97.15 187 A 1 
ATOM   1491 C  CB  . ASP A 1 187 ? -20.324 -12.305 10.024  1.00 97.76 187 A 1 
ATOM   1492 C  CG  . ASP A 1 187 ? -20.319 -10.839 9.577   1.00 98.14 187 A 1 
ATOM   1493 O  OD1 . ASP A 1 187 ? -19.215 -10.296 9.312   1.00 97.87 187 A 1 
ATOM   1494 O  OD2 . ASP A 1 187 ? -21.416 -10.268 9.387   1.00 97.87 187 A 1 
ATOM   1495 N  N   . PRO A 1 188 ? -16.842 -12.169 11.428  1.00 97.51 188 A 1 
ATOM   1496 C  CA  . PRO A 1 188 ? -16.069 -11.622 12.535  1.00 97.50 188 A 1 
ATOM   1497 C  C   . PRO A 1 188 ? -16.475 -10.183 12.853  1.00 97.62 188 A 1 
ATOM   1498 O  O   . PRO A 1 188 ? -16.403 -9.307  11.988  1.00 97.31 188 A 1 
ATOM   1499 C  CB  . PRO A 1 188 ? -14.606 -11.725 12.110  1.00 97.16 188 A 1 
ATOM   1500 C  CG  . PRO A 1 188 ? -14.598 -12.876 11.111  1.00 96.21 188 A 1 
ATOM   1501 C  CD  . PRO A 1 188 ? -15.952 -12.734 10.423  1.00 97.50 188 A 1 
ATOM   1502 N  N   . LEU A 1 189 ? -16.881 -9.958  14.089  1.00 97.00 189 A 1 
ATOM   1503 C  CA  . LEU A 1 189 ? -17.323 -8.659  14.616  1.00 96.98 189 A 1 
ATOM   1504 C  C   . LEU A 1 189 ? -18.468 -8.004  13.806  1.00 97.07 189 A 1 
ATOM   1505 O  O   . LEU A 1 189 ? -18.626 -6.787  13.855  1.00 96.58 189 A 1 
ATOM   1506 C  CB  . LEU A 1 189 ? -16.109 -7.737  14.829  1.00 96.67 189 A 1 
ATOM   1507 C  CG  . LEU A 1 189 ? -15.030 -8.296  15.769  1.00 95.82 189 A 1 
ATOM   1508 C  CD1 . LEU A 1 189 ? -13.830 -7.354  15.805  1.00 94.68 189 A 1 
ATOM   1509 C  CD2 . LEU A 1 189 ? -15.540 -8.449  17.204  1.00 94.30 189 A 1 
ATOM   1510 N  N   . GLY A 1 190 ? -19.256 -8.789  13.055  1.00 97.23 190 A 1 
ATOM   1511 C  CA  . GLY A 1 190 ? -20.417 -8.315  12.298  1.00 97.41 190 A 1 
ATOM   1512 C  C   . GLY A 1 190 ? -20.085 -7.414  11.101  1.00 97.99 190 A 1 
ATOM   1513 O  O   . GLY A 1 190 ? -20.960 -6.703  10.597  1.00 97.86 190 A 1 
ATOM   1514 N  N   . GLN A 1 191 ? -18.831 -7.393  10.636  1.00 98.08 191 A 1 
ATOM   1515 C  CA  . GLN A 1 191 ? -18.384 -6.433  9.622   1.00 98.35 191 A 1 
ATOM   1516 C  C   . GLN A 1 191 ? -19.086 -6.589  8.270   1.00 98.63 191 A 1 
ATOM   1517 O  O   . GLN A 1 191 ? -19.381 -5.586  7.630   1.00 98.68 191 A 1 
ATOM   1518 C  CB  . GLN A 1 191 ? -16.859 -6.522  9.469   1.00 98.06 191 A 1 
ATOM   1519 C  CG  . GLN A 1 191 ? -16.334 -5.467  8.486   1.00 97.85 191 A 1 
ATOM   1520 C  CD  . GLN A 1 191 ? -14.805 -5.412  8.418   1.00 98.24 191 A 1 
ATOM   1521 O  OE1 . GLN A 1 191 ? -14.212 -4.368  8.577   1.00 93.84 191 A 1 
ATOM   1522 N  NE2 . GLN A 1 191 ? -14.143 -6.508  8.165   1.00 94.81 191 A 1 
ATOM   1523 N  N   . PHE A 1 192 ? -19.369 -7.815  7.812   1.00 98.74 192 A 1 
ATOM   1524 C  CA  . PHE A 1 192 ? -20.065 -8.023  6.540   1.00 98.83 192 A 1 
ATOM   1525 C  C   . PHE A 1 192 ? -21.501 -7.487  6.568   1.00 98.89 192 A 1 
ATOM   1526 O  O   . PHE A 1 192 ? -21.934 -6.835  5.622   1.00 98.84 192 A 1 
ATOM   1527 C  CB  . PHE A 1 192 ? -20.073 -9.508  6.160   1.00 98.82 192 A 1 
ATOM   1528 C  CG  . PHE A 1 192 ? -18.776 -10.034 5.584   1.00 98.82 192 A 1 
ATOM   1529 C  CD1 . PHE A 1 192 ? -18.340 -9.585  4.324   1.00 98.62 192 A 1 
ATOM   1530 C  CD2 . PHE A 1 192 ? -18.030 -11.009 6.267   1.00 98.60 192 A 1 
ATOM   1531 C  CE1 . PHE A 1 192 ? -17.164 -10.096 3.756   1.00 98.44 192 A 1 
ATOM   1532 C  CE2 . PHE A 1 192 ? -16.849 -11.526 5.705   1.00 98.39 192 A 1 
ATOM   1533 C  CZ  . PHE A 1 192 ? -16.416 -11.073 4.446   1.00 98.51 192 A 1 
ATOM   1534 N  N   . GLU A 1 193 ? -22.234 -7.746  7.661   1.00 98.73 193 A 1 
ATOM   1535 C  CA  . GLU A 1 193 ? -23.602 -7.260  7.833   1.00 98.78 193 A 1 
ATOM   1536 C  C   . GLU A 1 193 ? -23.639 -5.733  8.004   1.00 98.80 193 A 1 
ATOM   1537 O  O   . GLU A 1 193 ? -24.455 -5.041  7.381   1.00 98.74 193 A 1 
ATOM   1538 C  CB  . GLU A 1 193 ? -24.236 -7.990  9.015   1.00 98.48 193 A 1 
ATOM   1539 C  CG  . GLU A 1 193 ? -25.737 -7.661  9.143   1.00 89.56 193 A 1 
ATOM   1540 C  CD  . GLU A 1 193 ? -26.472 -8.555  10.146  1.00 75.96 193 A 1 
ATOM   1541 O  OE1 . GLU A 1 193 ? -27.729 -8.585  10.067  1.00 69.29 193 A 1 
ATOM   1542 O  OE2 . GLU A 1 193 ? -25.805 -9.220  10.971  1.00 71.85 193 A 1 
ATOM   1543 N  N   . TRP A 1 194 ? -22.702 -5.184  8.769   1.00 98.79 194 A 1 
ATOM   1544 C  CA  . TRP A 1 194 ? -22.498 -3.738  8.890   1.00 98.89 194 A 1 
ATOM   1545 C  C   . TRP A 1 194 ? -22.213 -3.097  7.531   1.00 98.80 194 A 1 
ATOM   1546 O  O   . TRP A 1 194 ? -22.877 -2.135  7.152   1.00 98.87 194 A 1 
ATOM   1547 C  CB  . TRP A 1 194 ? -21.359 -3.470  9.876   1.00 98.79 194 A 1 
ATOM   1548 C  CG  . TRP A 1 194 ? -20.939 -2.036  9.928   1.00 98.80 194 A 1 
ATOM   1549 C  CD1 . TRP A 1 194 ? -21.494 -1.080  10.700  1.00 98.66 194 A 1 
ATOM   1550 C  CD2 . TRP A 1 194 ? -19.883 -1.380  9.154   1.00 98.79 194 A 1 
ATOM   1551 N  NE1 . TRP A 1 194 ? -20.850 0.130   10.469  1.00 98.59 194 A 1 
ATOM   1552 C  CE2 . TRP A 1 194 ? -19.855 -0.014  9.531   1.00 98.70 194 A 1 
ATOM   1553 C  CE3 . TRP A 1 194 ? -18.951 -1.821  8.188   1.00 98.71 194 A 1 
ATOM   1554 C  CZ2 . TRP A 1 194 ? -18.924 0.899   8.973   1.00 98.56 194 A 1 
ATOM   1555 C  CZ3 . TRP A 1 194 ? -18.027 -0.915  7.632   1.00 98.62 194 A 1 
ATOM   1556 C  CH2 . TRP A 1 194 ? -18.016 0.423   8.022   1.00 98.57 194 A 1 
ATOM   1557 N  N   . PHE A 1 195 ? -21.286 -3.657  6.750   1.00 98.83 195 A 1 
ATOM   1558 C  CA  . PHE A 1 195 ? -20.927 -3.129  5.434   1.00 98.92 195 A 1 
ATOM   1559 C  C   . PHE A 1 195 ? -22.113 -3.143  4.476   1.00 98.91 195 A 1 
ATOM   1560 O  O   . PHE A 1 195 ? -22.375 -2.136  3.816   1.00 98.94 195 A 1 
ATOM   1561 C  CB  . PHE A 1 195 ? -19.760 -3.939  4.860   1.00 98.94 195 A 1 
ATOM   1562 C  CG  . PHE A 1 195 ? -19.297 -3.425  3.509   1.00 98.95 195 A 1 
ATOM   1563 C  CD1 . PHE A 1 195 ? -19.601 -4.132  2.334   1.00 98.87 195 A 1 
ATOM   1564 C  CD2 . PHE A 1 195 ? -18.567 -2.228  3.432   1.00 98.89 195 A 1 
ATOM   1565 C  CE1 . PHE A 1 195 ? -19.153 -3.655  1.084   1.00 98.81 195 A 1 
ATOM   1566 C  CE2 . PHE A 1 195 ? -18.121 -1.745  2.194   1.00 98.82 195 A 1 
ATOM   1567 C  CZ  . PHE A 1 195 ? -18.405 -2.464  1.020   1.00 98.85 195 A 1 
ATOM   1568 N  N   . LYS A 1 196 ? -22.877 -4.239  4.454   1.00 98.99 196 A 1 
ATOM   1569 C  CA  . LYS A 1 196 ? -24.113 -4.332  3.670   1.00 98.86 196 A 1 
ATOM   1570 C  C   . LYS A 1 196 ? -25.094 -3.226  4.049   1.00 98.99 196 A 1 
ATOM   1571 O  O   . LYS A 1 196 ? -25.609 -2.539  3.172   1.00 98.84 196 A 1 
ATOM   1572 C  CB  . LYS A 1 196 ? -24.734 -5.718  3.862   1.00 98.75 196 A 1 
ATOM   1573 C  CG  . LYS A 1 196 ? -25.981 -5.885  2.986   1.00 96.15 196 A 1 
ATOM   1574 C  CD  . LYS A 1 196 ? -26.670 -7.236  3.210   1.00 93.51 196 A 1 
ATOM   1575 C  CE  . LYS A 1 196 ? -27.910 -7.348  2.322   1.00 84.98 196 A 1 
ATOM   1576 N  NZ  . LYS A 1 196 ? -28.893 -6.247  2.576   1.00 76.48 196 A 1 
ATOM   1577 N  N   . THR A 1 197 ? -25.324 -3.008  5.342   1.00 98.99 197 A 1 
ATOM   1578 C  CA  . THR A 1 197 ? -26.247 -1.971  5.848   1.00 98.98 197 A 1 
ATOM   1579 C  C   . THR A 1 197 ? -25.803 -0.564  5.427   1.00 98.95 197 A 1 
ATOM   1580 O  O   . THR A 1 197 ? -26.613 0.227   4.944   1.00 98.85 197 A 1 
ATOM   1581 C  CB  . THR A 1 197 ? -26.345 -2.061  7.380   1.00 98.77 197 A 1 
ATOM   1582 O  OG1 . THR A 1 197 ? -26.815 -3.348  7.741   1.00 96.80 197 A 1 
ATOM   1583 C  CG2 . THR A 1 197 ? -27.326 -1.045  7.960   1.00 96.47 197 A 1 
ATOM   1584 N  N   . VAL A 1 198 ? -24.503 -0.260  5.529   1.00 98.94 198 A 1 
ATOM   1585 C  CA  . VAL A 1 198 ? -23.920 1.015   5.110   1.00 98.94 198 A 1 
ATOM   1586 C  C   . VAL A 1 198 ? -24.086 1.222   3.603   1.00 98.98 198 A 1 
ATOM   1587 O  O   . VAL A 1 198 ? -24.568 2.272   3.172   1.00 98.90 198 A 1 
ATOM   1588 C  CB  . VAL A 1 198 ? -22.435 1.084   5.534   1.00 98.86 198 A 1 
ATOM   1589 C  CG1 . VAL A 1 198 ? -21.688 2.255   4.888   1.00 98.45 198 A 1 
ATOM   1590 C  CG2 . VAL A 1 198 ? -22.321 1.242   7.056   1.00 98.52 198 A 1 
ATOM   1591 N  N   . MET A 1 199 ? -23.734 0.230   2.790   1.00 98.97 199 A 1 
ATOM   1592 C  CA  . MET A 1 199 ? -23.793 0.316   1.331   1.00 98.93 199 A 1 
ATOM   1593 C  C   . MET A 1 199 ? -25.230 0.395   0.803   1.00 98.97 199 A 1 
ATOM   1594 O  O   . MET A 1 199 ? -25.502 1.182   -0.103  1.00 98.87 199 A 1 
ATOM   1595 C  CB  . MET A 1 199 ? -23.063 -0.875  0.707   1.00 98.92 199 A 1 
ATOM   1596 C  CG  . MET A 1 199 ? -21.545 -0.828  0.906   1.00 98.55 199 A 1 
ATOM   1597 S  SD  . MET A 1 199 ? -20.715 0.549   0.079   1.00 98.20 199 A 1 
ATOM   1598 C  CE  . MET A 1 199 ? -19.867 1.245   1.492   1.00 95.14 199 A 1 
ATOM   1599 N  N   . ASP A 1 200 ? -26.165 -0.359  1.385   1.00 98.96 200 A 1 
ATOM   1600 C  CA  . ASP A 1 200 ? -27.589 -0.266  1.059   1.00 98.94 200 A 1 
ATOM   1601 C  C   . ASP A 1 200 ? -28.123 1.148   1.361   1.00 98.91 200 A 1 
ATOM   1602 O  O   . ASP A 1 200 ? -28.859 1.731   0.555   1.00 98.73 200 A 1 
ATOM   1603 C  CB  . ASP A 1 200 ? -28.396 -1.324  1.846   1.00 98.85 200 A 1 
ATOM   1604 C  CG  . ASP A 1 200 ? -28.272 -2.764  1.320   1.00 98.34 200 A 1 
ATOM   1605 O  OD1 . ASP A 1 200 ? -27.899 -2.944  0.137   1.00 96.88 200 A 1 
ATOM   1606 O  OD2 . ASP A 1 200 ? -28.636 -3.703  2.057   1.00 96.80 200 A 1 
ATOM   1607 N  N   . GLY A 1 201 ? -27.704 1.734   2.469   1.00 98.95 201 A 1 
ATOM   1608 C  CA  . GLY A 1 201 ? -28.025 3.118   2.825   1.00 98.80 201 A 1 
ATOM   1609 C  C   . GLY A 1 201 ? -27.489 4.132   1.812   1.00 98.84 201 A 1 
ATOM   1610 O  O   . GLY A 1 201 ? -28.234 5.014   1.373   1.00 98.71 201 A 1 
ATOM   1611 N  N   . TYR A 1 202 ? -26.244 3.982   1.382   1.00 98.86 202 A 1 
ATOM   1612 C  CA  . TYR A 1 202 ? -25.639 4.856   0.372   1.00 98.87 202 A 1 
ATOM   1613 C  C   . TYR A 1 202 ? -26.322 4.724   -0.993  1.00 98.85 202 A 1 
ATOM   1614 O  O   . TYR A 1 202 ? -26.669 5.738   -1.596  1.00 98.60 202 A 1 
ATOM   1615 C  CB  . TYR A 1 202 ? -24.141 4.577   0.254   1.00 98.86 202 A 1 
ATOM   1616 C  CG  . TYR A 1 202 ? -23.286 4.950   1.456   1.00 98.88 202 A 1 
ATOM   1617 C  CD1 . TYR A 1 202 ? -23.756 5.820   2.469   1.00 98.74 202 A 1 
ATOM   1618 C  CD2 . TYR A 1 202 ? -21.974 4.449   1.544   1.00 98.75 202 A 1 
ATOM   1619 C  CE1 . TYR A 1 202 ? -22.931 6.172   3.553   1.00 98.67 202 A 1 
ATOM   1620 C  CE2 . TYR A 1 202 ? -21.141 4.793   2.621   1.00 98.67 202 A 1 
ATOM   1621 C  CZ  . TYR A 1 202 ? -21.629 5.654   3.624   1.00 98.73 202 A 1 
ATOM   1622 O  OH  . TYR A 1 202 ? -20.819 5.988   4.683   1.00 98.44 202 A 1 
ATOM   1623 N  N   . ARG A 1 203 ? -26.582 3.496   -1.439  1.00 98.83 203 A 1 
ATOM   1624 C  CA  . ARG A 1 203 ? -27.320 3.236   -2.688  1.00 98.76 203 A 1 
ATOM   1625 C  C   . ARG A 1 203 ? -28.696 3.910   -2.667  1.00 98.79 203 A 1 
ATOM   1626 O  O   . ARG A 1 203 ? -29.034 4.633   -3.598  1.00 98.31 203 A 1 
ATOM   1627 C  CB  . ARG A 1 203 ? -27.443 1.722   -2.894  1.00 98.54 203 A 1 
ATOM   1628 C  CG  . ARG A 1 203 ? -28.239 1.388   -4.169  1.00 97.62 203 A 1 
ATOM   1629 C  CD  . ARG A 1 203 ? -28.330 -0.128  -4.362  1.00 96.71 203 A 1 
ATOM   1630 N  NE  . ARG A 1 203 ? -27.064 -0.672  -4.846  1.00 95.64 203 A 1 
ATOM   1631 C  CZ  . ARG A 1 203 ? -26.596 -1.892  -4.681  1.00 96.53 203 A 1 
ATOM   1632 N  NH1 . ARG A 1 203 ? -27.201 -2.784  -3.945  1.00 91.04 203 A 1 
ATOM   1633 N  NH2 . ARG A 1 203 ? -25.489 -2.220  -5.277  1.00 91.12 203 A 1 
ATOM   1634 N  N   . LYS A 1 204 ? -29.464 3.715   -1.597  1.00 98.77 204 A 1 
ATOM   1635 C  CA  . LYS A 1 204 ? -30.818 4.264   -1.462  1.00 98.72 204 A 1 
ATOM   1636 C  C   . LYS A 1 204 ? -30.849 5.796   -1.466  1.00 98.66 204 A 1 
ATOM   1637 O  O   . LYS A 1 204 ? -31.838 6.383   -1.903  1.00 98.16 204 A 1 
ATOM   1638 C  CB  . LYS A 1 204 ? -31.437 3.694   -0.175  1.00 98.48 204 A 1 
ATOM   1639 C  CG  . LYS A 1 204 ? -32.914 4.091   -0.012  1.00 88.44 204 A 1 
ATOM   1640 C  CD  . LYS A 1 204 ? -33.496 3.435   1.250   1.00 85.48 204 A 1 
ATOM   1641 C  CE  . LYS A 1 204 ? -34.969 3.830   1.408   1.00 73.35 204 A 1 
ATOM   1642 N  NZ  . LYS A 1 204 ? -35.555 3.227   2.633   1.00 64.43 204 A 1 
ATOM   1643 N  N   . THR A 1 205 ? -29.789 6.437   -0.998  1.00 98.44 205 A 1 
ATOM   1644 C  CA  . THR A 1 205 ? -29.688 7.906   -0.879  1.00 98.39 205 A 1 
ATOM   1645 C  C   . THR A 1 205 ? -28.824 8.553   -1.976  1.00 98.15 205 A 1 
ATOM   1646 O  O   . THR A 1 205 ? -28.602 9.760   -1.937  1.00 97.43 205 A 1 
ATOM   1647 C  CB  . THR A 1 205 ? -29.209 8.312   0.522   1.00 98.20 205 A 1 
ATOM   1648 O  OG1 . THR A 1 205 ? -27.982 7.690   0.828   1.00 97.15 205 A 1 
ATOM   1649 C  CG2 . THR A 1 205 ? -30.204 7.902   1.608   1.00 96.58 205 A 1 
ATOM   1650 N  N   . GLY A 1 206 ? -28.340 7.785   -2.954  1.00 98.20 206 A 1 
ATOM   1651 C  CA  . GLY A 1 206 ? -27.515 8.287   -4.059  1.00 97.96 206 A 1 
ATOM   1652 C  C   . GLY A 1 206 ? -26.102 8.718   -3.643  1.00 97.94 206 A 1 
ATOM   1653 O  O   . GLY A 1 206 ? -25.477 9.520   -4.337  1.00 97.16 206 A 1 
ATOM   1654 N  N   . GLN A 1 207 ? -25.614 8.228   -2.521  1.00 98.23 207 A 1 
ATOM   1655 C  CA  . GLN A 1 207 ? -24.255 8.486   -2.050  1.00 98.34 207 A 1 
ATOM   1656 C  C   . GLN A 1 207 ? -23.247 7.536   -2.708  1.00 98.40 207 A 1 
ATOM   1657 O  O   . GLN A 1 207 ? -23.590 6.465   -3.207  1.00 98.28 207 A 1 
ATOM   1658 C  CB  . GLN A 1 207 ? -24.170 8.397   -0.515  1.00 98.25 207 A 1 
ATOM   1659 C  CG  . GLN A 1 207 ? -25.157 9.329   0.186   1.00 97.71 207 A 1 
ATOM   1660 C  CD  . GLN A 1 207 ? -24.930 9.368   1.696   1.00 97.59 207 A 1 
ATOM   1661 O  OE1 . GLN A 1 207 ? -23.827 9.612   2.165   1.00 92.94 207 A 1 
ATOM   1662 N  NE2 . GLN A 1 207 ? -25.943 9.133   2.484   1.00 92.61 207 A 1 
ATOM   1663 N  N   . ARG A 1 208 ? -21.974 7.939   -2.674  1.00 98.42 208 A 1 
ATOM   1664 C  CA  . ARG A 1 208 ? -20.846 7.160   -3.191  1.00 98.58 208 A 1 
ATOM   1665 C  C   . ARG A 1 208 ? -19.844 6.860   -2.076  1.00 98.69 208 A 1 
ATOM   1666 O  O   . ARG A 1 208 ? -19.845 7.522   -1.034  1.00 98.52 208 A 1 
ATOM   1667 C  CB  . ARG A 1 208 ? -20.181 7.939   -4.338  1.00 98.15 208 A 1 
ATOM   1668 C  CG  . ARG A 1 208 ? -21.105 8.163   -5.550  1.00 95.53 208 A 1 
ATOM   1669 C  CD  . ARG A 1 208 ? -20.945 7.093   -6.611  1.00 88.87 208 A 1 
ATOM   1670 N  NE  . ARG A 1 208 ? -21.746 7.405   -7.797  1.00 81.97 208 A 1 
ATOM   1671 C  CZ  . ARG A 1 208 ? -21.393 7.244   -9.074  1.00 73.38 208 A 1 
ATOM   1672 N  NH1 . ARG A 1 208 ? -20.248 6.715   -9.424  1.00 67.89 208 A 1 
ATOM   1673 N  NH2 . ARG A 1 208 ? -22.189 7.619   -10.021 1.00 70.95 208 A 1 
ATOM   1674 N  N   . ALA A 1 209 ? -18.969 5.892   -2.325  1.00 98.77 209 A 1 
ATOM   1675 C  CA  . ALA A 1 209 ? -17.931 5.509   -1.384  1.00 98.88 209 A 1 
ATOM   1676 C  C   . ALA A 1 209 ? -16.575 5.259   -2.060  1.00 98.84 209 A 1 
ATOM   1677 O  O   . ALA A 1 209 ? -16.500 4.712   -3.168  1.00 98.75 209 A 1 
ATOM   1678 C  CB  . ALA A 1 209 ? -18.404 4.289   -0.593  1.00 98.76 209 A 1 
ATOM   1679 N  N   . ILE A 1 210 ? -15.519 5.611   -1.358  1.00 98.83 210 A 1 
ATOM   1680 C  CA  . ILE A 1 210 ? -14.188 5.045   -1.558  1.00 98.96 210 A 1 
ATOM   1681 C  C   . ILE A 1 210 ? -13.936 4.106   -0.380  1.00 98.98 210 A 1 
ATOM   1682 O  O   . ILE A 1 210 ? -13.959 4.531   0.773   1.00 98.92 210 A 1 
ATOM   1683 C  CB  . ILE A 1 210 ? -13.116 6.141   -1.689  1.00 98.84 210 A 1 
ATOM   1684 C  CG1 . ILE A 1 210 ? -13.385 6.985   -2.951  1.00 98.41 210 A 1 
ATOM   1685 C  CG2 . ILE A 1 210 ? -11.710 5.511   -1.743  1.00 98.58 210 A 1 
ATOM   1686 C  CD1 . ILE A 1 210 ? -12.493 8.223   -3.078  1.00 96.70 210 A 1 
ATOM   1687 N  N   . VAL A 1 211 ? -13.728 2.829   -0.673  1.00 98.91 211 A 1 
ATOM   1688 C  CA  . VAL A 1 211 ? -13.472 1.809   0.348   1.00 98.99 211 A 1 
ATOM   1689 C  C   . VAL A 1 211 ? -11.968 1.638   0.516   1.00 98.99 211 A 1 
ATOM   1690 O  O   . VAL A 1 211 ? -11.234 1.613   -0.470  1.00 98.93 211 A 1 
ATOM   1691 C  CB  . VAL A 1 211 ? -14.177 0.485   0.020   1.00 98.95 211 A 1 
ATOM   1692 C  CG1 . VAL A 1 211 ? -14.015 -0.530  1.156   1.00 98.80 211 A 1 
ATOM   1693 C  CG2 . VAL A 1 211 ? -15.685 0.687   -0.196  1.00 98.81 211 A 1 
ATOM   1694 N  N   . SER A 1 212 ? -11.495 1.518   1.749   1.00 98.92 212 A 1 
ATOM   1695 C  CA  . SER A 1 212 ? -10.095 1.232   2.039   1.00 98.98 212 A 1 
ATOM   1696 C  C   . SER A 1 212 ? -9.984  0.076   3.016   1.00 98.99 212 A 1 
ATOM   1697 O  O   . SER A 1 212 ? -10.807 -0.074  3.918   1.00 98.84 212 A 1 
ATOM   1698 C  CB  . SER A 1 212 ? -9.381  2.472   2.574   1.00 98.63 212 A 1 
ATOM   1699 O  OG  . SER A 1 212 ? -9.475  3.540   1.649   1.00 82.55 212 A 1 
ATOM   1700 N  N   . MET A 1 213 ? -8.968  -0.772  2.831   1.00 98.90 213 A 1 
ATOM   1701 C  CA  . MET A 1 213 ? -8.688  -1.923  3.680   1.00 98.92 213 A 1 
ATOM   1702 C  C   . MET A 1 213 ? -7.205  -2.255  3.607   1.00 98.88 213 A 1 
ATOM   1703 O  O   . MET A 1 213 ? -6.558  -1.948  2.603   1.00 98.59 213 A 1 
ATOM   1704 C  CB  . MET A 1 213 ? -9.560  -3.123  3.245   1.00 98.58 213 A 1 
ATOM   1705 C  CG  . MET A 1 213 ? -9.299  -3.578  1.803   1.00 97.62 213 A 1 
ATOM   1706 S  SD  . MET A 1 213 ? -10.549 -4.709  1.125   1.00 97.71 213 A 1 
ATOM   1707 C  CE  . MET A 1 213 ? -11.938 -3.582  0.992   1.00 94.36 213 A 1 
ATOM   1708 N  N   . HIS A 1 214 ? -6.650  -2.883  4.647   1.00 98.89 214 A 1 
ATOM   1709 C  CA  . HIS A 1 214 ? -5.225  -3.215  4.631   1.00 98.77 214 A 1 
ATOM   1710 C  C   . HIS A 1 214 ? -4.930  -4.334  3.628   1.00 98.70 214 A 1 
ATOM   1711 O  O   . HIS A 1 214 ? -4.095  -4.171  2.735   1.00 98.32 214 A 1 
ATOM   1712 C  CB  . HIS A 1 214 ? -4.758  -3.544  6.041   1.00 98.59 214 A 1 
ATOM   1713 C  CG  . HIS A 1 214 ? -3.270  -3.711  6.096   1.00 98.46 214 A 1 
ATOM   1714 N  ND1 . HIS A 1 214 ? -2.326  -2.748  5.773   1.00 97.18 214 A 1 
ATOM   1715 C  CD2 . HIS A 1 214 ? -2.584  -4.868  6.389   1.00 97.29 214 A 1 
ATOM   1716 C  CE1 . HIS A 1 214 ? -1.119  -3.306  5.880   1.00 97.29 214 A 1 
ATOM   1717 N  NE2 . HIS A 1 214 ? -1.237  -4.592  6.250   1.00 97.29 214 A 1 
ATOM   1718 N  N   . ILE A 1 215 ? -5.671  -5.437  3.705   1.00 98.88 215 A 1 
ATOM   1719 C  CA  . ILE A 1 215 ? -5.467  -6.647  2.898   1.00 98.82 215 A 1 
ATOM   1720 C  C   . ILE A 1 215 ? -6.605  -6.790  1.883   1.00 98.86 215 A 1 
ATOM   1721 O  O   . ILE A 1 215 ? -7.754  -7.019  2.257   1.00 98.74 215 A 1 
ATOM   1722 C  CB  . ILE A 1 215 ? -5.318  -7.899  3.794   1.00 98.75 215 A 1 
ATOM   1723 C  CG1 . ILE A 1 215 ? -4.371  -7.640  4.989   1.00 98.22 215 A 1 
ATOM   1724 C  CG2 . ILE A 1 215 ? -4.828  -9.077  2.935   1.00 98.08 215 A 1 
ATOM   1725 C  CD1 . ILE A 1 215 ? -4.168  -8.840  5.919   1.00 97.46 215 A 1 
ATOM   1726 N  N   . CYS A 1 216 ? -6.286  -6.689  0.596   1.00 98.75 216 A 1 
ATOM   1727 C  CA  . CYS A 1 216 ? -7.219  -6.981  -0.482  1.00 98.51 216 A 1 
ATOM   1728 C  C   . CYS A 1 216 ? -7.471  -8.494  -0.629  1.00 98.74 216 A 1 
ATOM   1729 O  O   . CYS A 1 216 ? -6.594  -9.299  -0.298  1.00 98.21 216 A 1 
ATOM   1730 C  CB  . CYS A 1 216 ? -6.667  -6.413  -1.795  1.00 97.03 216 A 1 
ATOM   1731 S  SG  . CYS A 1 216 ? -7.353  -4.849  -2.410  1.00 89.85 216 A 1 
ATOM   1732 N  N   . PRO A 1 217 ? -8.614  -8.919  -1.195  1.00 98.70 217 A 1 
ATOM   1733 C  CA  . PRO A 1 217 ? -8.815  -10.286 -1.655  1.00 98.60 217 A 1 
ATOM   1734 C  C   . PRO A 1 217 ? -7.792  -10.697 -2.717  1.00 98.64 217 A 1 
ATOM   1735 O  O   . PRO A 1 217 ? -7.282  -9.859  -3.472  1.00 98.03 217 A 1 
ATOM   1736 C  CB  . PRO A 1 217 ? -10.235 -10.348 -2.230  1.00 98.18 217 A 1 
ATOM   1737 C  CG  . PRO A 1 217 ? -10.922 -9.114  -1.667  1.00 96.23 217 A 1 
ATOM   1738 C  CD  . PRO A 1 217 ? -9.786  -8.116  -1.488  1.00 98.41 217 A 1 
ATOM   1739 N  N   . GLY A 1 218 ? -7.539  -12.001 -2.828  1.00 98.35 218 A 1 
ATOM   1740 C  CA  . GLY A 1 218 ? -6.619  -12.595 -3.782  1.00 98.38 218 A 1 
ATOM   1741 C  C   . GLY A 1 218 ? -5.298  -13.036 -3.155  1.00 98.42 218 A 1 
ATOM   1742 O  O   . GLY A 1 218 ? -5.231  -13.364 -1.968  1.00 97.73 218 A 1 
ATOM   1743 N  N   . VAL A 1 219 ? -4.251  -13.071 -3.979  1.00 98.31 219 A 1 
ATOM   1744 C  CA  . VAL A 1 219 ? -2.965  -13.688 -3.644  1.00 98.33 219 A 1 
ATOM   1745 C  C   . VAL A 1 219 ? -1.825  -12.671 -3.525  1.00 98.37 219 A 1 
ATOM   1746 O  O   . VAL A 1 219 ? -1.912  -11.549 -4.021  1.00 98.08 219 A 1 
ATOM   1747 C  CB  . VAL A 1 219 ? -2.606  -14.797 -4.648  1.00 97.96 219 A 1 
ATOM   1748 C  CG1 . VAL A 1 219 ? -3.679  -15.890 -4.691  1.00 96.80 219 A 1 
ATOM   1749 C  CG2 . VAL A 1 219 ? -2.385  -14.244 -6.063  1.00 96.75 219 A 1 
ATOM   1750 N  N   . ALA A 1 220 ? -0.719  -13.090 -2.900  1.00 98.12 220 A 1 
ATOM   1751 C  CA  . ALA A 1 220 ? 0.519   -12.325 -2.843  1.00 98.00 220 A 1 
ATOM   1752 C  C   . ALA A 1 220 ? 1.549   -12.874 -3.842  1.00 97.98 220 A 1 
ATOM   1753 O  O   . ALA A 1 220 ? 2.215   -13.881 -3.587  1.00 97.15 220 A 1 
ATOM   1754 C  CB  . ALA A 1 220 ? 1.046   -12.345 -1.408  1.00 97.66 220 A 1 
ATOM   1755 N  N   . GLU A 1 221 ? 1.752   -12.180 -4.956  1.00 97.57 221 A 1 
ATOM   1756 C  CA  . GLU A 1 221 ? 2.628   -12.618 -6.046  1.00 97.24 221 A 1 
ATOM   1757 C  C   . GLU A 1 221 ? 4.068   -12.888 -5.590  1.00 96.80 221 A 1 
ATOM   1758 O  O   . GLU A 1 221 ? 4.688   -13.858 -6.006  1.00 95.16 221 A 1 
ATOM   1759 C  CB  . GLU A 1 221 ? 2.658   -11.548 -7.155  1.00 97.17 221 A 1 
ATOM   1760 C  CG  . GLU A 1 221 ? 1.323   -11.282 -7.866  1.00 96.90 221 A 1 
ATOM   1761 C  CD  . GLU A 1 221 ? 0.474   -10.164 -7.255  1.00 97.29 221 A 1 
ATOM   1762 O  OE1 . GLU A 1 221 ? -0.204  -9.441  -8.015  1.00 95.31 221 A 1 
ATOM   1763 O  OE2 . GLU A 1 221 ? 0.433   -10.008 -6.013  1.00 96.47 221 A 1 
ATOM   1764 N  N   . ARG A 1 222 ? 4.589   -12.056 -4.687  1.00 96.15 222 A 1 
ATOM   1765 C  CA  . ARG A 1 222 ? 5.959   -12.212 -4.169  1.00 94.97 222 A 1 
ATOM   1766 C  C   . ARG A 1 222 ? 6.135   -13.331 -3.139  1.00 94.63 222 A 1 
ATOM   1767 O  O   . ARG A 1 222 ? 7.265   -13.655 -2.805  1.00 92.71 222 A 1 
ATOM   1768 C  CB  . ARG A 1 222 ? 6.477   -10.857 -3.642  1.00 92.65 222 A 1 
ATOM   1769 C  CG  . ARG A 1 222 ? 5.899   -10.475 -2.282  1.00 86.70 222 A 1 
ATOM   1770 C  CD  . ARG A 1 222 ? 6.509   -9.153  -1.799  1.00 86.48 222 A 1 
ATOM   1771 N  NE  . ARG A 1 222 ? 6.131   -8.865  -0.416  1.00 83.90 222 A 1 
ATOM   1772 C  CZ  . ARG A 1 222 ? 6.694   -7.961  0.374   1.00 83.28 222 A 1 
ATOM   1773 N  NH1 . ARG A 1 222 ? 7.653   -7.190  -0.037  1.00 76.71 222 A 1 
ATOM   1774 N  NH2 . ARG A 1 222 ? 6.297   -7.832  1.599   1.00 74.43 222 A 1 
ATOM   1775 N  N   . PHE A 1 223 ? 5.050   -13.905 -2.642  1.00 95.94 223 A 1 
ATOM   1776 C  CA  . PHE A 1 223 ? 5.028   -15.013 -1.689  1.00 95.64 223 A 1 
ATOM   1777 C  C   . PHE A 1 223 ? 4.403   -16.256 -2.317  1.00 95.88 223 A 1 
ATOM   1778 O  O   . PHE A 1 223 ? 3.441   -16.817 -1.797  1.00 94.56 223 A 1 
ATOM   1779 C  CB  . PHE A 1 223 ? 4.335   -14.584 -0.390  1.00 94.60 223 A 1 
ATOM   1780 C  CG  . PHE A 1 223 ? 5.024   -13.471 0.372   1.00 91.92 223 A 1 
ATOM   1781 C  CD1 . PHE A 1 223 ? 6.339   -13.645 0.849   1.00 87.57 223 A 1 
ATOM   1782 C  CD2 . PHE A 1 223 ? 4.341   -12.280 0.665   1.00 87.55 223 A 1 
ATOM   1783 C  CE1 . PHE A 1 223 ? 6.954   -12.649 1.623   1.00 85.64 223 A 1 
ATOM   1784 C  CE2 . PHE A 1 223 ? 4.944   -11.282 1.439   1.00 85.38 223 A 1 
ATOM   1785 C  CZ  . PHE A 1 223 ? 6.255   -11.466 1.925   1.00 85.10 223 A 1 
ATOM   1786 N  N   . ASN A 1 224 ? 4.923   -16.671 -3.473  1.00 95.59 224 A 1 
ATOM   1787 C  CA  . ASN A 1 224 ? 4.464   -17.829 -4.235  1.00 95.50 224 A 1 
ATOM   1788 C  C   . ASN A 1 224 ? 2.953   -17.815 -4.527  1.00 96.33 224 A 1 
ATOM   1789 O  O   . ASN A 1 224 ? 2.313   -18.861 -4.514  1.00 94.90 224 A 1 
ATOM   1790 C  CB  . ASN A 1 224 ? 4.934   -19.131 -3.558  1.00 93.87 224 A 1 
ATOM   1791 C  CG  . ASN A 1 224 ? 6.439   -19.273 -3.522  1.00 83.98 224 A 1 
ATOM   1792 O  OD1 . ASN A 1 224 ? 7.182   -18.678 -4.272  1.00 75.82 224 A 1 
ATOM   1793 N  ND2 . ASN A 1 224 ? 6.948   -20.108 -2.637  1.00 72.67 224 A 1 
ATOM   1794 N  N   . TYR A 1 225 ? 2.403   -16.635 -4.769  1.00 96.54 225 A 1 
ATOM   1795 C  CA  . TYR A 1 225 ? 0.975   -16.464 -5.042  1.00 97.01 225 A 1 
ATOM   1796 C  C   . TYR A 1 225 ? 0.086   -17.069 -3.935  1.00 97.34 225 A 1 
ATOM   1797 O  O   . TYR A 1 225 ? -0.974  -17.611 -4.212  1.00 96.65 225 A 1 
ATOM   1798 C  CB  . TYR A 1 225 ? 0.635   -16.972 -6.454  1.00 96.86 225 A 1 
ATOM   1799 C  CG  . TYR A 1 225 ? 1.505   -16.396 -7.547  1.00 96.67 225 A 1 
ATOM   1800 C  CD1 . TYR A 1 225 ? 1.120   -15.213 -8.217  1.00 95.91 225 A 1 
ATOM   1801 C  CD2 . TYR A 1 225 ? 2.726   -17.023 -7.889  1.00 96.05 225 A 1 
ATOM   1802 C  CE1 . TYR A 1 225 ? 1.930   -14.668 -9.210  1.00 95.26 225 A 1 
ATOM   1803 C  CE2 . TYR A 1 225 ? 3.549   -16.473 -8.887  1.00 95.01 225 A 1 
ATOM   1804 C  CZ  . TYR A 1 225 ? 3.150   -15.291 -9.540  1.00 95.17 225 A 1 
ATOM   1805 O  OH  . TYR A 1 225 ? 3.966   -14.740 -10.508 1.00 93.67 225 A 1 
ATOM   1806 N  N   . SER A 1 226 ? 0.527   -16.988 -2.680  1.00 97.40 226 A 1 
ATOM   1807 C  CA  . SER A 1 226 ? -0.240  -17.504 -1.545  1.00 97.35 226 A 1 
ATOM   1808 C  C   . SER A 1 226 ? -1.505  -16.678 -1.300  1.00 97.74 226 A 1 
ATOM   1809 O  O   . SER A 1 226 ? -1.456  -15.445 -1.329  1.00 97.44 226 A 1 
ATOM   1810 C  CB  . SER A 1 226 ? 0.617   -17.546 -0.275  1.00 96.42 226 A 1 
ATOM   1811 O  OG  . SER A 1 226 ? 1.158   -16.277 0.030   1.00 91.45 226 A 1 
ATOM   1812 N  N   . ASP A 1 227 ? -2.619  -17.373 -0.996  1.00 97.62 227 A 1 
ATOM   1813 C  CA  . ASP A 1 227 ? -3.838  -16.730 -0.527  1.00 97.74 227 A 1 
ATOM   1814 C  C   . ASP A 1 227 ? -3.571  -15.917 0.740   1.00 98.00 227 A 1 
ATOM   1815 O  O   . ASP A 1 227 ? -2.806  -16.327 1.613   1.00 97.55 227 A 1 
ATOM   1816 C  CB  . ASP A 1 227 ? -4.926  -17.770 -0.253  1.00 96.93 227 A 1 
ATOM   1817 C  CG  . ASP A 1 227 ? -5.415  -18.428 -1.543  1.00 93.62 227 A 1 
ATOM   1818 O  OD1 . ASP A 1 227 ? -5.835  -17.675 -2.450  1.00 88.84 227 A 1 
ATOM   1819 O  OD2 . ASP A 1 227 ? -5.379  -19.677 -1.604  1.00 88.62 227 A 1 
ATOM   1820 N  N   . GLN A 1 228 ? -4.217  -14.753 0.838   1.00 98.29 228 A 1 
ATOM   1821 C  CA  . GLN A 1 228 ? -4.043  -13.848 1.972   1.00 98.36 228 A 1 
ATOM   1822 C  C   . GLN A 1 228 ? -5.207  -13.929 2.960   1.00 98.53 228 A 1 
ATOM   1823 O  O   . GLN A 1 228 ? -5.006  -13.788 4.162   1.00 98.14 228 A 1 
ATOM   1824 C  CB  . GLN A 1 228 ? -3.854  -12.416 1.459   1.00 98.16 228 A 1 
ATOM   1825 C  CG  . GLN A 1 228 ? -2.635  -12.243 0.553   1.00 97.46 228 A 1 
ATOM   1826 C  CD  . GLN A 1 228 ? -1.347  -12.723 1.244   1.00 97.52 228 A 1 
ATOM   1827 O  OE1 . GLN A 1 228 ? -0.835  -12.099 2.158   1.00 91.16 228 A 1 
ATOM   1828 N  NE2 . GLN A 1 228 ? -0.813  -13.867 0.863   1.00 91.09 228 A 1 
ATOM   1829 N  N   . LEU A 1 229 ? -6.408  -14.172 2.472   1.00 98.56 229 A 1 
ATOM   1830 C  CA  . LEU A 1 229 ? -7.611  -14.283 3.289   1.00 98.67 229 A 1 
ATOM   1831 C  C   . LEU A 1 229 ? -8.043  -15.748 3.418   1.00 98.41 229 A 1 
ATOM   1832 O  O   . LEU A 1 229 ? -7.780  -16.560 2.535   1.00 98.06 229 A 1 
ATOM   1833 C  CB  . LEU A 1 229 ? -8.723  -13.398 2.708   1.00 98.66 229 A 1 
ATOM   1834 C  CG  . LEU A 1 229 ? -8.337  -11.921 2.479   1.00 98.41 229 A 1 
ATOM   1835 C  CD1 . LEU A 1 229 ? -9.573  -11.140 2.044   1.00 98.32 229 A 1 
ATOM   1836 C  CD2 . LEU A 1 229 ? -7.774  -11.246 3.730   1.00 98.23 229 A 1 
ATOM   1837 N  N   . TYR A 1 230 ? -8.732  -16.078 4.520   1.00 98.47 230 A 1 
ATOM   1838 C  CA  . TYR A 1 230 ? -9.365  -17.386 4.650   1.00 98.44 230 A 1 
ATOM   1839 C  C   . TYR A 1 230 ? -10.385 -17.621 3.526   1.00 98.30 230 A 1 
ATOM   1840 O  O   . TYR A 1 230 ? -11.068 -16.677 3.125   1.00 98.19 230 A 1 
ATOM   1841 C  CB  . TYR A 1 230 ? -10.067 -17.499 6.004   1.00 98.22 230 A 1 
ATOM   1842 C  CG  . TYR A 1 230 ? -9.146  -17.729 7.181   1.00 98.16 230 A 1 
ATOM   1843 C  CD1 . TYR A 1 230 ? -8.403  -18.922 7.274   1.00 97.62 230 A 1 
ATOM   1844 C  CD2 . TYR A 1 230 ? -9.052  -16.776 8.212   1.00 97.63 230 A 1 
ATOM   1845 C  CE1 . TYR A 1 230 ? -7.576  -19.163 8.381   1.00 97.19 230 A 1 
ATOM   1846 C  CE2 . TYR A 1 230 ? -8.230  -17.004 9.322   1.00 97.12 230 A 1 
ATOM   1847 C  CZ  . TYR A 1 230 ? -7.493  -18.203 9.407   1.00 97.25 230 A 1 
ATOM   1848 O  OH  . TYR A 1 230 ? -6.692  -18.430 10.489  1.00 96.17 230 A 1 
ATOM   1849 N  N   . PRO A 1 231 ? -10.561 -18.877 3.067   1.00 97.59 231 A 1 
ATOM   1850 C  CA  . PRO A 1 231 ? -11.483 -19.205 1.975   1.00 96.76 231 A 1 
ATOM   1851 C  C   . PRO A 1 231 ? -12.907 -18.682 2.176   1.00 96.90 231 A 1 
ATOM   1852 O  O   . PRO A 1 231 ? -13.489 -18.103 1.260   1.00 96.28 231 A 1 
ATOM   1853 C  CB  . PRO A 1 231 ? -11.461 -20.732 1.875   1.00 95.42 231 A 1 
ATOM   1854 C  CG  . PRO A 1 231 ? -10.074 -21.106 2.390   1.00 93.27 231 A 1 
ATOM   1855 C  CD  . PRO A 1 231 ? -9.802  -20.055 3.458   1.00 96.32 231 A 1 
ATOM   1856 N  N   . GLN A 1 232 ? -13.459 -18.821 3.391   1.00 97.18 232 A 1 
ATOM   1857 C  CA  . GLN A 1 232 ? -14.813 -18.388 3.713   1.00 97.07 232 A 1 
ATOM   1858 C  C   . GLN A 1 232 ? -15.001 -16.855 3.722   1.00 97.52 232 A 1 
ATOM   1859 O  O   . GLN A 1 232 ? -16.142 -16.389 3.708   1.00 97.24 232 A 1 
ATOM   1860 C  CB  . GLN A 1 232 ? -15.279 -19.023 5.039   1.00 95.72 232 A 1 
ATOM   1861 C  CG  . GLN A 1 232 ? -14.610 -18.524 6.333   1.00 92.31 232 A 1 
ATOM   1862 C  CD  . GLN A 1 232 ? -13.297 -19.209 6.704   1.00 93.23 232 A 1 
ATOM   1863 O  OE1 . GLN A 1 232 ? -12.556 -19.715 5.874   1.00 87.82 232 A 1 
ATOM   1864 N  NE2 . GLN A 1 232 ? -12.968 -19.245 7.975   1.00 86.33 232 A 1 
ATOM   1865 N  N   . TYR A 1 233 ? -13.916 -16.083 3.745   1.00 98.32 233 A 1 
ATOM   1866 C  CA  . TYR A 1 233 ? -13.972 -14.618 3.717   1.00 98.57 233 A 1 
ATOM   1867 C  C   . TYR A 1 233 ? -13.588 -14.035 2.368   1.00 98.60 233 A 1 
ATOM   1868 O  O   . TYR A 1 233 ? -14.192 -13.043 1.954   1.00 98.60 233 A 1 
ATOM   1869 C  CB  . TYR A 1 233 ? -13.083 -14.032 4.822   1.00 98.53 233 A 1 
ATOM   1870 C  CG  . TYR A 1 233 ? -13.359 -14.543 6.220   1.00 98.54 233 A 1 
ATOM   1871 C  CD1 . TYR A 1 233 ? -14.675 -14.708 6.690   1.00 98.21 233 A 1 
ATOM   1872 C  CD2 . TYR A 1 233 ? -12.276 -14.863 7.063   1.00 98.23 233 A 1 
ATOM   1873 C  CE1 . TYR A 1 233 ? -14.914 -15.218 7.971   1.00 97.98 233 A 1 
ATOM   1874 C  CE2 . TYR A 1 233 ? -12.505 -15.372 8.346   1.00 97.97 233 A 1 
ATOM   1875 C  CZ  . TYR A 1 233 ? -13.824 -15.557 8.797   1.00 98.06 233 A 1 
ATOM   1876 O  OH  . TYR A 1 233 ? -14.044 -16.082 10.031  1.00 97.44 233 A 1 
ATOM   1877 N  N   . ASN A 1 234 ? -12.620 -14.624 1.674   1.00 98.68 234 A 1 
ATOM   1878 C  CA  . ASN A 1 234 ? -12.075 -14.089 0.433   1.00 98.72 234 A 1 
ATOM   1879 C  C   . ASN A 1 234 ? -13.162 -13.823 -0.609  1.00 98.75 234 A 1 
ATOM   1880 O  O   . ASN A 1 234 ? -13.393 -12.672 -0.992  1.00 98.73 234 A 1 
ATOM   1881 C  CB  . ASN A 1 234 ? -10.995 -15.051 -0.092  1.00 98.66 234 A 1 
ATOM   1882 C  CG  . ASN A 1 234 ? -10.321 -14.454 -1.318  1.00 98.65 234 A 1 
ATOM   1883 O  OD1 . ASN A 1 234 ? -9.444  -13.618 -1.207  1.00 96.22 234 A 1 
ATOM   1884 N  ND2 . ASN A 1 234 ? -10.747 -14.827 -2.500  1.00 96.18 234 A 1 
ATOM   1885 N  N   . ASP A 1 235 ? -13.873 -14.858 -1.027  1.00 98.57 235 A 1 
ATOM   1886 C  CA  . ASP A 1 235 ? -14.873 -14.754 -2.081  1.00 98.44 235 A 1 
ATOM   1887 C  C   . ASP A 1 235 ? -16.104 -13.960 -1.615  1.00 98.51 235 A 1 
ATOM   1888 O  O   . ASP A 1 235 ? -16.660 -13.171 -2.379  1.00 98.31 235 A 1 
ATOM   1889 C  CB  . ASP A 1 235 ? -15.261 -16.151 -2.572  1.00 97.82 235 A 1 
ATOM   1890 C  CG  . ASP A 1 235 ? -14.175 -16.821 -3.424  1.00 97.03 235 A 1 
ATOM   1891 O  OD1 . ASP A 1 235 ? -13.021 -16.330 -3.436  1.00 95.63 235 A 1 
ATOM   1892 O  OD2 . ASP A 1 235 ? -14.517 -17.804 -4.100  1.00 94.85 235 A 1 
ATOM   1893 N  N   . ARG A 1 236 ? -16.479 -14.084 -0.331  1.00 98.56 236 A 1 
ATOM   1894 C  CA  . ARG A 1 236 ? -17.548 -13.265 0.263   1.00 98.66 236 A 1 
ATOM   1895 C  C   . ARG A 1 236 ? -17.198 -11.777 0.248   1.00 98.74 236 A 1 
ATOM   1896 O  O   . ARG A 1 236 ? -18.082 -10.952 0.014   1.00 98.68 236 A 1 
ATOM   1897 C  CB  . ARG A 1 236 ? -17.853 -13.764 1.688   1.00 98.50 236 A 1 
ATOM   1898 C  CG  . ARG A 1 236 ? -19.066 -13.049 2.307   1.00 97.49 236 A 1 
ATOM   1899 C  CD  . ARG A 1 236 ? -19.368 -13.601 3.701   1.00 96.30 236 A 1 
ATOM   1900 N  NE  . ARG A 1 236 ? -20.499 -12.925 4.344   1.00 95.10 236 A 1 
ATOM   1901 C  CZ  . ARG A 1 236 ? -20.897 -13.077 5.602   1.00 94.07 236 A 1 
ATOM   1902 N  NH1 . ARG A 1 236 ? -20.300 -13.901 6.424   1.00 91.95 236 A 1 
ATOM   1903 N  NH2 . ARG A 1 236 ? -21.899 -12.399 6.073   1.00 90.71 236 A 1 
ATOM   1904 N  N   . LEU A 1 237 ? -15.941 -11.415 0.466   1.00 98.73 237 A 1 
ATOM   1905 C  CA  . LEU A 1 237 ? -15.485 -10.031 0.381   1.00 98.80 237 A 1 
ATOM   1906 C  C   . LEU A 1 237 ? -15.506 -9.529  -1.065  1.00 98.85 237 A 1 
ATOM   1907 O  O   . LEU A 1 237 ? -15.995 -8.426  -1.318  1.00 98.87 237 A 1 
ATOM   1908 C  CB  . LEU A 1 237 ? -14.106 -9.906  1.034   1.00 98.85 237 A 1 
ATOM   1909 C  CG  . LEU A 1 237 ? -13.550 -8.470  1.047   1.00 98.67 237 A 1 
ATOM   1910 C  CD1 . LEU A 1 237 ? -14.448 -7.487  1.786   1.00 98.45 237 A 1 
ATOM   1911 C  CD2 . LEU A 1 237 ? -12.182 -8.474  1.725   1.00 98.40 237 A 1 
ATOM   1912 N  N   . VAL A 1 238 ? -15.066 -10.346 -2.035  1.00 98.82 238 A 1 
ATOM   1913 C  CA  . VAL A 1 238 ? -15.176 -10.028 -3.464  1.00 98.86 238 A 1 
ATOM   1914 C  C   . VAL A 1 238 ? -16.637 -9.765  -3.842  1.00 98.81 238 A 1 
ATOM   1915 O  O   . VAL A 1 238 ? -16.933 -8.723  -4.431  1.00 98.81 238 A 1 
ATOM   1916 C  CB  . VAL A 1 238 ? -14.583 -11.153 -4.347  1.00 98.78 238 A 1 
ATOM   1917 C  CG1 . VAL A 1 238 ? -14.798 -10.867 -5.843  1.00 98.52 238 A 1 
ATOM   1918 C  CG2 . VAL A 1 238 ? -13.075 -11.293 -4.132  1.00 98.54 238 A 1 
ATOM   1919 N  N   . ASP A 1 239 ? -17.551 -10.656 -3.452  1.00 98.71 239 A 1 
ATOM   1920 C  CA  . ASP A 1 239 ? -18.981 -10.494 -3.691  1.00 98.60 239 A 1 
ATOM   1921 C  C   . ASP A 1 239 ? -19.539 -9.226  -3.046  1.00 98.78 239 A 1 
ATOM   1922 O  O   . ASP A 1 239 ? -20.244 -8.456  -3.695  1.00 98.58 239 A 1 
ATOM   1923 C  CB  . ASP A 1 239 ? -19.761 -11.707 -3.160  1.00 98.12 239 A 1 
ATOM   1924 C  CG  . ASP A 1 239 ? -19.700 -12.935 -4.066  1.00 96.30 239 A 1 
ATOM   1925 O  OD1 . ASP A 1 239 ? -19.326 -12.786 -5.245  1.00 94.21 239 A 1 
ATOM   1926 O  OD2 . ASP A 1 239 ? -20.129 -14.022 -3.631  1.00 93.22 239 A 1 
ATOM   1927 N  N   . SER A 1 240 ? -19.189 -8.986  -1.778  1.00 98.76 240 A 1 
ATOM   1928 C  CA  . SER A 1 240 ? -19.690 -7.850  -1.009  1.00 98.76 240 A 1 
ATOM   1929 C  C   . SER A 1 240 ? -19.249 -6.511  -1.604  1.00 98.87 240 A 1 
ATOM   1930 O  O   . SER A 1 240 ? -20.029 -5.566  -1.624  1.00 98.73 240 A 1 
ATOM   1931 C  CB  . SER A 1 240 ? -19.217 -7.918  0.449   1.00 98.46 240 A 1 
ATOM   1932 O  OG  . SER A 1 240 ? -19.682 -9.103  1.068   1.00 93.43 240 A 1 
ATOM   1933 N  N   . LEU A 1 241 ? -18.021 -6.425  -2.128  1.00 98.89 241 A 1 
ATOM   1934 C  CA  . LEU A 1 241 ? -17.522 -5.220  -2.785  1.00 98.91 241 A 1 
ATOM   1935 C  C   . LEU A 1 241 ? -18.137 -5.052  -4.175  1.00 98.96 241 A 1 
ATOM   1936 O  O   . LEU A 1 241 ? -18.679 -3.985  -4.492  1.00 98.83 241 A 1 
ATOM   1937 C  CB  . LEU A 1 241 ? -15.986 -5.276  -2.844  1.00 98.92 241 A 1 
ATOM   1938 C  CG  . LEU A 1 241 ? -15.300 -5.203  -1.470  1.00 98.83 241 A 1 
ATOM   1939 C  CD1 . LEU A 1 241 ? -13.830 -5.565  -1.606  1.00 98.71 241 A 1 
ATOM   1940 C  CD2 . LEU A 1 241 ? -15.388 -3.806  -0.853  1.00 98.58 241 A 1 
ATOM   1941 N  N   . ALA A 1 242 ? -18.123 -6.089  -5.011  1.00 98.80 242 A 1 
ATOM   1942 C  CA  . ALA A 1 242 ? -18.614 -6.020  -6.383  1.00 98.86 242 A 1 
ATOM   1943 C  C   . ALA A 1 242 ? -20.137 -5.762  -6.471  1.00 98.84 242 A 1 
ATOM   1944 O  O   . ALA A 1 242 ? -20.588 -5.075  -7.386  1.00 98.57 242 A 1 
ATOM   1945 C  CB  . ALA A 1 242 ? -18.229 -7.314  -7.108  1.00 98.73 242 A 1 
ATOM   1946 N  N   . GLU A 1 243 ? -20.916 -6.231  -5.497  1.00 98.89 243 A 1 
ATOM   1947 C  CA  . GLU A 1 243 ? -22.360 -6.011  -5.403  1.00 98.76 243 A 1 
ATOM   1948 C  C   . GLU A 1 243 ? -22.724 -4.518  -5.376  1.00 98.73 243 A 1 
ATOM   1949 O  O   . GLU A 1 243 ? -23.782 -4.136  -5.880  1.00 98.44 243 A 1 
ATOM   1950 C  CB  . GLU A 1 243 ? -22.889 -6.730  -4.147  1.00 98.36 243 A 1 
ATOM   1951 C  CG  . GLU A 1 243 ? -24.407 -6.623  -3.930  1.00 93.79 243 A 1 
ATOM   1952 C  CD  . GLU A 1 243 ? -25.219 -7.175  -5.117  1.00 90.02 243 A 1 
ATOM   1953 O  OE1 . GLU A 1 243 ? -26.265 -6.586  -5.445  1.00 82.67 243 A 1 
ATOM   1954 O  OE2 . GLU A 1 243 ? -24.801 -8.160  -5.754  1.00 85.00 243 A 1 
ATOM   1955 N  N   . TYR A 1 244 ? -21.841 -3.669  -4.864  1.00 98.87 244 A 1 
ATOM   1956 C  CA  . TYR A 1 244 ? -22.032 -2.223  -4.746  1.00 98.88 244 A 1 
ATOM   1957 C  C   . TYR A 1 244 ? -21.199 -1.420  -5.756  1.00 98.84 244 A 1 
ATOM   1958 O  O   . TYR A 1 244 ? -20.754 -0.312  -5.474  1.00 98.60 244 A 1 
ATOM   1959 C  CB  . TYR A 1 244 ? -21.814 -1.789  -3.295  1.00 98.85 244 A 1 
ATOM   1960 C  CG  . TYR A 1 244 ? -22.757 -2.456  -2.322  1.00 98.84 244 A 1 
ATOM   1961 C  CD1 . TYR A 1 244 ? -24.096 -2.036  -2.210  1.00 98.63 244 A 1 
ATOM   1962 C  CD2 . TYR A 1 244 ? -22.302 -3.531  -1.543  1.00 98.65 244 A 1 
ATOM   1963 C  CE1 . TYR A 1 244 ? -24.975 -2.684  -1.332  1.00 98.40 244 A 1 
ATOM   1964 C  CE2 . TYR A 1 244 ? -23.179 -4.193  -0.657  1.00 98.42 244 A 1 
ATOM   1965 C  CZ  . TYR A 1 244 ? -24.511 -3.768  -0.561  1.00 98.46 244 A 1 
ATOM   1966 O  OH  . TYR A 1 244 ? -25.366 -4.423  0.290   1.00 97.74 244 A 1 
ATOM   1967 N  N   . ASN A 1 245 ? -21.015 -1.946  -6.961  1.00 98.77 245 A 1 
ATOM   1968 C  CA  . ASN A 1 245 ? -20.274 -1.279  -8.044  1.00 98.64 245 A 1 
ATOM   1969 C  C   . ASN A 1 245 ? -20.875 0.065   -8.500  1.00 98.49 245 A 1 
ATOM   1970 O  O   . ASN A 1 245 ? -20.192 0.871   -9.130  1.00 97.54 245 A 1 
ATOM   1971 C  CB  . ASN A 1 245 ? -20.165 -2.249  -9.225  1.00 98.21 245 A 1 
ATOM   1972 C  CG  . ASN A 1 245 ? -21.460 -2.371  -10.019 1.00 97.70 245 A 1 
ATOM   1973 O  OD1 . ASN A 1 245 ? -22.509 -2.738  -9.535  1.00 93.44 245 A 1 
ATOM   1974 N  ND2 . ASN A 1 245 ? -21.422 -2.044  -11.291 1.00 92.43 245 A 1 
ATOM   1975 N  N   . ASP A 1 246 ? -22.147 0.306   -8.195  1.00 98.56 246 A 1 
ATOM   1976 C  CA  . ASP A 1 246 ? -22.857 1.564   -8.416  1.00 98.27 246 A 1 
ATOM   1977 C  C   . ASP A 1 246 ? -22.577 2.611   -7.327  1.00 98.39 246 A 1 
ATOM   1978 O  O   . ASP A 1 246 ? -22.787 3.806   -7.551  1.00 97.61 246 A 1 
ATOM   1979 C  CB  . ASP A 1 246 ? -24.364 1.261   -8.518  1.00 97.90 246 A 1 
ATOM   1980 C  CG  . ASP A 1 246 ? -24.939 0.578   -7.271  1.00 97.39 246 A 1 
ATOM   1981 O  OD1 . ASP A 1 246 ? -24.346 -0.411  -6.776  1.00 96.12 246 A 1 
ATOM   1982 O  OD2 . ASP A 1 246 ? -26.031 0.970   -6.806  1.00 95.28 246 A 1 
ATOM   1983 N  N   . VAL A 1 247 ? -22.079 2.187   -6.179  1.00 98.66 247 A 1 
ATOM   1984 C  CA  . VAL A 1 247 ? -21.730 3.037   -5.026  1.00 98.78 247 A 1 
ATOM   1985 C  C   . VAL A 1 247 ? -20.224 3.262   -4.930  1.00 98.70 247 A 1 
ATOM   1986 O  O   . VAL A 1 247 ? -19.776 4.381   -4.676  1.00 98.63 247 A 1 
ATOM   1987 C  CB  . VAL A 1 247 ? -22.271 2.413   -3.720  1.00 98.73 247 A 1 
ATOM   1988 C  CG1 . VAL A 1 247 ? -21.936 3.259   -2.489  1.00 98.48 247 A 1 
ATOM   1989 C  CG2 . VAL A 1 247 ? -23.793 2.229   -3.764  1.00 98.46 247 A 1 
ATOM   1990 N  N   . ILE A 1 248 ? -19.418 2.222   -5.142  1.00 98.82 248 A 1 
ATOM   1991 C  CA  . ILE A 1 248 ? -17.975 2.220   -4.889  1.00 98.80 248 A 1 
ATOM   1992 C  C   . ILE A 1 248 ? -17.215 2.763   -6.108  1.00 98.77 248 A 1 
ATOM   1993 O  O   . ILE A 1 248 ? -17.204 2.150   -7.170  1.00 98.60 248 A 1 
ATOM   1994 C  CB  . ILE A 1 248 ? -17.493 0.819   -4.457  1.00 98.90 248 A 1 
ATOM   1995 C  CG1 . ILE A 1 248 ? -18.189 0.380   -3.144  1.00 98.80 248 A 1 
ATOM   1996 C  CG2 . ILE A 1 248 ? -15.966 0.809   -4.286  1.00 98.81 248 A 1 
ATOM   1997 C  CD1 . ILE A 1 248 ? -17.924 -1.079  -2.755  1.00 98.69 248 A 1 
ATOM   1998 N  N   . LEU A 1 249 ? -16.510 3.877   -5.920  1.00 98.77 249 A 1 
ATOM   1999 C  CA  . LEU A 1 249 ? -15.621 4.456   -6.947  1.00 98.55 249 A 1 
ATOM   2000 C  C   . LEU A 1 249 ? -14.325 3.658   -7.112  1.00 98.60 249 A 1 
ATOM   2001 O  O   . LEU A 1 249 ? -13.730 3.664   -8.189  1.00 98.05 249 A 1 
ATOM   2002 C  CB  . LEU A 1 249 ? -15.277 5.913   -6.584  1.00 98.14 249 A 1 
ATOM   2003 C  CG  . LEU A 1 249 ? -16.471 6.865   -6.410  1.00 96.76 249 A 1 
ATOM   2004 C  CD1 . LEU A 1 249 ? -15.939 8.293   -6.245  1.00 95.40 249 A 1 
ATOM   2005 C  CD2 . LEU A 1 249 ? -17.405 6.843   -7.612  1.00 95.14 249 A 1 
ATOM   2006 N  N   . GLY A 1 250 ? -13.874 3.008   -6.054  1.00 98.83 250 A 1 
ATOM   2007 C  CA  . GLY A 1 250 ? -12.645 2.222   -6.011  1.00 98.83 250 A 1 
ATOM   2008 C  C   . GLY A 1 250 ? -12.338 1.743   -4.594  1.00 98.99 250 A 1 
ATOM   2009 O  O   . GLY A 1 250 ? -12.879 2.262   -3.614  1.00 98.87 250 A 1 
ATOM   2010 N  N   . VAL A 1 251 ? -11.449 0.763   -4.513  1.00 98.90 251 A 1 
ATOM   2011 C  CA  . VAL A 1 251 ? -10.943 0.185   -3.265  1.00 98.98 251 A 1 
ATOM   2012 C  C   . VAL A 1 251 ? -9.443  0.446   -3.179  1.00 98.96 251 A 1 
ATOM   2013 O  O   . VAL A 1 251 ? -8.726  0.250   -4.152  1.00 98.90 251 A 1 
ATOM   2014 C  CB  . VAL A 1 251 ? -11.255 -1.321  -3.184  1.00 98.93 251 A 1 
ATOM   2015 C  CG1 . VAL A 1 251 ? -10.811 -1.917  -1.849  1.00 98.76 251 A 1 
ATOM   2016 C  CG2 . VAL A 1 251 ? -12.759 -1.611  -3.356  1.00 98.75 251 A 1 
ATOM   2017 N  N   . LEU A 1 252 ? -8.963  0.887   -2.016  1.00 98.97 252 A 1 
ATOM   2018 C  CA  . LEU A 1 252 ? -7.541  1.107   -1.750  1.00 98.99 252 A 1 
ATOM   2019 C  C   . LEU A 1 252 ? -7.045  0.075   -0.740  1.00 98.92 252 A 1 
ATOM   2020 O  O   . LEU A 1 252 ? -7.618  -0.051  0.341   1.00 98.73 252 A 1 
ATOM   2021 C  CB  . LEU A 1 252 ? -7.307  2.541   -1.250  1.00 98.84 252 A 1 
ATOM   2022 C  CG  . LEU A 1 252 ? -7.832  3.666   -2.156  1.00 97.22 252 A 1 
ATOM   2023 C  CD1 . LEU A 1 252 ? -7.390  5.013   -1.598  1.00 91.05 252 A 1 
ATOM   2024 C  CD2 . LEU A 1 252 ? -7.326  3.565   -3.591  1.00 91.38 252 A 1 
ATOM   2025 N  N   . CYS A 1 253 ? -5.965  -0.623  -1.090  1.00 98.82 253 A 1 
ATOM   2026 C  CA  . CYS A 1 253 ? -5.323  -1.617  -0.239  1.00 98.88 253 A 1 
ATOM   2027 C  C   . CYS A 1 253 ? -3.817  -1.376  -0.105  1.00 98.83 253 A 1 
ATOM   2028 O  O   . CYS A 1 253 ? -3.209  -0.697  -0.938  1.00 98.25 253 A 1 
ATOM   2029 C  CB  . CYS A 1 253 ? -5.588  -3.030  -0.792  1.00 98.44 253 A 1 
ATOM   2030 S  SG  . CYS A 1 253 ? -7.319  -3.535  -0.967  1.00 97.17 253 A 1 
ATOM   2031 N  N   . GLY A 1 254 ? -3.217  -1.975  0.914   1.00 98.68 254 A 1 
ATOM   2032 C  CA  . GLY A 1 254 ? -1.775  -2.050  1.137   1.00 98.66 254 A 1 
ATOM   2033 C  C   . GLY A 1 254 ? -1.310  -3.503  1.243   1.00 98.67 254 A 1 
ATOM   2034 O  O   . GLY A 1 254 ? -1.608  -4.315  0.362   1.00 98.10 254 A 1 
ATOM   2035 N  N   . HIS A 1 255 ? -0.610  -3.838  2.330   1.00 98.03 255 A 1 
ATOM   2036 C  CA  . HIS A 1 255 ? -0.169  -5.174  2.765   1.00 98.17 255 A 1 
ATOM   2037 C  C   . HIS A 1 255 ? 0.891   -5.850  1.890   1.00 98.08 255 A 1 
ATOM   2038 O  O   . HIS A 1 255 ? 1.867   -6.401  2.392   1.00 96.72 255 A 1 
ATOM   2039 C  CB  . HIS A 1 255 ? -1.401  -6.080  2.953   1.00 97.59 255 A 1 
ATOM   2040 C  CG  . HIS A 1 255 ? -1.073  -7.464  3.416   1.00 97.77 255 A 1 
ATOM   2041 N  ND1 . HIS A 1 255 ? -0.511  -7.794  4.626   1.00 96.24 255 A 1 
ATOM   2042 C  CD2 . HIS A 1 255 ? -1.259  -8.638  2.728   1.00 95.83 255 A 1 
ATOM   2043 C  CE1 . HIS A 1 255 ? -0.369  -9.126  4.669   1.00 95.74 255 A 1 
ATOM   2044 N  NE2 . HIS A 1 255 ? -0.816  -9.675  3.523   1.00 95.91 255 A 1 
ATOM   2045 N  N   . LEU A 1 256 ? 0.729   -5.837  0.564   1.00 98.22 256 A 1 
ATOM   2046 C  CA  . LEU A 1 256 ? 1.632   -6.553  -0.335  1.00 98.04 256 A 1 
ATOM   2047 C  C   . LEU A 1 256 ? 2.973   -5.842  -0.548  1.00 97.49 256 A 1 
ATOM   2048 O  O   . LEU A 1 256 ? 3.927   -6.474  -1.000  1.00 95.46 256 A 1 
ATOM   2049 C  CB  . LEU A 1 256 ? 0.939   -6.849  -1.672  1.00 97.97 256 A 1 
ATOM   2050 C  CG  . LEU A 1 256 ? -0.322  -7.728  -1.576  1.00 97.68 256 A 1 
ATOM   2051 C  CD1 . LEU A 1 256 ? -0.744  -8.143  -2.989  1.00 97.32 256 A 1 
ATOM   2052 C  CD2 . LEU A 1 256 ? -0.104  -9.007  -0.768  1.00 97.24 256 A 1 
ATOM   2053 N  N   . HIS A 1 257 ? 3.066   -4.558  -0.230  1.00 97.63 257 A 1 
ATOM   2054 C  CA  . HIS A 1 257 ? 4.231   -3.686  -0.470  1.00 97.40 257 A 1 
ATOM   2055 C  C   . HIS A 1 257 ? 4.589   -3.509  -1.950  1.00 97.24 257 A 1 
ATOM   2056 O  O   . HIS A 1 257 ? 5.675   -3.045  -2.279  1.00 95.69 257 A 1 
ATOM   2057 C  CB  . HIS A 1 257 ? 5.451   -4.141  0.343   1.00 96.85 257 A 1 
ATOM   2058 C  CG  . HIS A 1 257 ? 5.303   -4.189  1.833   1.00 96.76 257 A 1 
ATOM   2059 N  ND1 . HIS A 1 257 ? 6.373   -4.095  2.702   1.00 93.60 257 A 1 
ATOM   2060 C  CD2 . HIS A 1 257 ? 4.185   -4.336  2.580   1.00 93.57 257 A 1 
ATOM   2061 C  CE1 . HIS A 1 257 ? 5.892   -4.184  3.943   1.00 93.63 257 A 1 
ATOM   2062 N  NE2 . HIS A 1 257 ? 4.564   -4.344  3.911   1.00 94.09 257 A 1 
ATOM   2063 N  N   . THR A 1 258 ? 3.694   -3.909  -2.846  1.00 97.75 258 A 1 
ATOM   2064 C  CA  . THR A 1 258 ? 3.914   -3.913  -4.291  1.00 97.79 258 A 1 
ATOM   2065 C  C   . THR A 1 258 ? 2.823   -3.126  -5.004  1.00 98.07 258 A 1 
ATOM   2066 O  O   . THR A 1 258 ? 1.691   -3.039  -4.536  1.00 97.77 258 A 1 
ATOM   2067 C  CB  . THR A 1 258 ? 4.000   -5.342  -4.831  1.00 97.09 258 A 1 
ATOM   2068 O  OG1 . THR A 1 258 ? 2.928   -6.142  -4.381  1.00 94.60 258 A 1 
ATOM   2069 C  CG2 . THR A 1 258 ? 5.296   -6.022  -4.408  1.00 94.13 258 A 1 
ATOM   2070 N  N   . ASP A 1 259 ? 3.176   -2.541  -6.145  1.00 98.28 259 A 1 
ATOM   2071 C  CA  . ASP A 1 259 ? 2.257   -1.784  -6.986  1.00 98.41 259 A 1 
ATOM   2072 C  C   . ASP A 1 259 ? 1.510   -2.740  -7.922  1.00 98.57 259 A 1 
ATOM   2073 O  O   . ASP A 1 259 ? 2.056   -3.248  -8.901  1.00 98.28 259 A 1 
ATOM   2074 C  CB  . ASP A 1 259 ? 3.048   -0.714  -7.743  1.00 98.34 259 A 1 
ATOM   2075 C  CG  . ASP A 1 259 ? 2.181   0.183   -8.614  1.00 98.29 259 A 1 
ATOM   2076 O  OD1 . ASP A 1 259 ? 0.942   0.012   -8.691  1.00 97.50 259 A 1 
ATOM   2077 O  OD2 . ASP A 1 259 ? 2.737   1.140   -9.193  1.00 97.28 259 A 1 
ATOM   2078 N  N   . THR A 1 260 ? 0.245   -3.004  -7.598  1.00 98.59 260 A 1 
ATOM   2079 C  CA  . THR A 1 260 ? -0.616  -3.849  -8.417  1.00 98.69 260 A 1 
ATOM   2080 C  C   . THR A 1 260 ? -2.089  -3.464  -8.249  1.00 98.80 260 A 1 
ATOM   2081 O  O   . THR A 1 260 ? -2.424  -2.480  -7.592  1.00 98.73 260 A 1 
ATOM   2082 C  CB  . THR A 1 260 ? -0.329  -5.341  -8.143  1.00 98.34 260 A 1 
ATOM   2083 O  OG1 . THR A 1 260 ? -0.979  -6.144  -9.102  1.00 95.57 260 A 1 
ATOM   2084 C  CG2 . THR A 1 260 ? -0.755  -5.821  -6.766  1.00 96.27 260 A 1 
ATOM   2085 N  N   . PHE A 1 261 ? -2.970  -4.225  -8.883  1.00 98.84 261 A 1 
ATOM   2086 C  CA  . PHE A 1 261 ? -4.414  -4.034  -8.818  1.00 98.88 261 A 1 
ATOM   2087 C  C   . PHE A 1 261 ? -5.134  -5.382  -8.815  1.00 98.85 261 A 1 
ATOM   2088 O  O   . PHE A 1 261 ? -4.553  -6.420  -9.145  1.00 98.74 261 A 1 
ATOM   2089 C  CB  . PHE A 1 261 ? -4.866  -3.139  -9.974  1.00 98.81 261 A 1 
ATOM   2090 C  CG  . PHE A 1 261 ? -4.578  -3.691  -11.350 1.00 98.81 261 A 1 
ATOM   2091 C  CD1 . PHE A 1 261 ? -3.357  -3.399  -12.003 1.00 98.56 261 A 1 
ATOM   2092 C  CD2 . PHE A 1 261 ? -5.520  -4.493  -12.017 1.00 98.48 261 A 1 
ATOM   2093 C  CE1 . PHE A 1 261 ? -3.088  -3.898  -13.284 1.00 98.14 261 A 1 
ATOM   2094 C  CE2 . PHE A 1 261 ? -5.262  -5.001  -13.301 1.00 98.07 261 A 1 
ATOM   2095 C  CZ  . PHE A 1 261 ? -4.051  -4.698  -13.931 1.00 98.09 261 A 1 
ATOM   2096 N  N   . ARG A 1 262 ? -6.416  -5.367  -8.456  1.00 98.93 262 A 1 
ATOM   2097 C  CA  . ARG A 1 262 ? -7.326  -6.511  -8.563  1.00 98.80 262 A 1 
ATOM   2098 C  C   . ARG A 1 262 ? -8.631  -6.058  -9.217  1.00 98.83 262 A 1 
ATOM   2099 O  O   . ARG A 1 262 ? -9.160  -5.010  -8.874  1.00 98.79 262 A 1 
ATOM   2100 C  CB  . ARG A 1 262 ? -7.608  -7.121  -7.185  1.00 98.78 262 A 1 
ATOM   2101 C  CG  . ARG A 1 262 ? -6.370  -7.573  -6.394  1.00 98.23 262 A 1 
ATOM   2102 C  CD  . ARG A 1 262 ? -5.668  -8.772  -7.041  1.00 97.77 262 A 1 
ATOM   2103 N  NE  . ARG A 1 262 ? -4.490  -9.166  -6.286  1.00 97.64 262 A 1 
ATOM   2104 C  CZ  . ARG A 1 262 ? -3.210  -9.010  -6.630  1.00 97.91 262 A 1 
ATOM   2105 N  NH1 . ARG A 1 262 ? -2.826  -8.363  -7.695  1.00 95.91 262 A 1 
ATOM   2106 N  NH2 . ARG A 1 262 ? -2.288  -9.523  -5.911  1.00 96.12 262 A 1 
ATOM   2107 N  N   . ILE A 1 263 ? -9.141  -6.874  -10.136 1.00 98.87 263 A 1 
ATOM   2108 C  CA  . ILE A 1 263 ? -10.464 -6.693  -10.720 1.00 98.81 263 A 1 
ATOM   2109 C  C   . ILE A 1 263 ? -11.432 -7.557  -9.908  1.00 98.75 263 A 1 
ATOM   2110 O  O   . ILE A 1 263 ? -11.455 -8.779  -10.053 1.00 98.59 263 A 1 
ATOM   2111 C  CB  . ILE A 1 263 ? -10.468 -7.041  -12.226 1.00 98.76 263 A 1 
ATOM   2112 C  CG1 . ILE A 1 263 ? -9.395  -6.222  -12.989 1.00 98.46 263 A 1 
ATOM   2113 C  CG2 . ILE A 1 263 ? -11.877 -6.773  -12.802 1.00 98.49 263 A 1 
ATOM   2114 C  CD1 . ILE A 1 263 ? -9.236  -6.603  -14.470 1.00 97.71 263 A 1 
ATOM   2115 N  N   . LEU A 1 264 ? -12.209 -6.938  -9.030  1.00 98.82 264 A 1 
ATOM   2116 C  CA  . LEU A 1 264 ? -13.187 -7.624  -8.191  1.00 98.79 264 A 1 
ATOM   2117 C  C   . LEU A 1 264 ? -14.506 -7.719  -8.952  1.00 98.63 264 A 1 
ATOM   2118 O  O   . LEU A 1 264 ? -15.050 -6.683  -9.342  1.00 98.38 264 A 1 
ATOM   2119 C  CB  . LEU A 1 264 ? -13.367 -6.882  -6.855  1.00 98.74 264 A 1 
ATOM   2120 C  CG  . LEU A 1 264 ? -12.078 -6.562  -6.091  1.00 98.32 264 A 1 
ATOM   2121 C  CD1 . LEU A 1 264 ? -12.413 -5.799  -4.813  1.00 97.64 264 A 1 
ATOM   2122 C  CD2 . LEU A 1 264 ? -11.313 -7.824  -5.690  1.00 97.32 264 A 1 
ATOM   2123 N  N   . SER A 1 265 ? -15.032 -8.926  -9.161  1.00 98.40 265 A 1 
ATOM   2124 C  CA  . SER A 1 265 ? -16.246 -9.131  -9.949  1.00 98.14 265 A 1 
ATOM   2125 C  C   . SER A 1 265 ? -17.232 -10.094 -9.304  1.00 98.20 265 A 1 
ATOM   2126 O  O   . SER A 1 265 ? -16.872 -11.078 -8.665  1.00 97.70 265 A 1 
ATOM   2127 C  CB  . SER A 1 265 ? -15.902 -9.571  -11.379 1.00 96.53 265 A 1 
ATOM   2128 O  OG  . SER A 1 265 ? -15.203 -10.795 -11.396 1.00 82.06 265 A 1 
ATOM   2129 N  N   . LYS A 1 266 ? -18.537 -9.817  -9.534  1.00 97.98 266 A 1 
ATOM   2130 C  CA  . LYS A 1 266 ? -19.665 -10.700 -9.251  1.00 97.70 266 A 1 
ATOM   2131 C  C   . LYS A 1 266 ? -20.604 -10.662 -10.455 1.00 97.64 266 A 1 
ATOM   2132 O  O   . LYS A 1 266 ? -21.399 -9.732  -10.610 1.00 96.61 266 A 1 
ATOM   2133 C  CB  . LYS A 1 266 ? -20.351 -10.260 -7.954  1.00 97.43 266 A 1 
ATOM   2134 C  CG  . LYS A 1 266 ? -21.496 -11.202 -7.554  1.00 96.45 266 A 1 
ATOM   2135 C  CD  . LYS A 1 266 ? -22.183 -10.656 -6.293  1.00 94.46 266 A 1 
ATOM   2136 C  CE  . LYS A 1 266 ? -23.325 -11.554 -5.834  1.00 90.59 266 A 1 
ATOM   2137 N  NZ  . LYS A 1 266 ? -24.016 -10.938 -4.682  1.00 84.30 266 A 1 
ATOM   2138 N  N   . GLY A 1 267 ? -20.462 -11.637 -11.349 1.00 96.89 267 A 1 
ATOM   2139 C  CA  . GLY A 1 267 ? -21.107 -11.599 -12.652 1.00 96.25 267 A 1 
ATOM   2140 C  C   . GLY A 1 267 ? -20.639 -10.380 -13.458 1.00 96.85 267 A 1 
ATOM   2141 O  O   . GLY A 1 267 ? -19.455 -10.213 -13.710 1.00 95.40 267 A 1 
ATOM   2142 N  N   . ASN A 1 268 ? -21.590 -9.521  -13.852 1.00 97.13 268 A 1 
ATOM   2143 C  CA  . ASN A 1 268 ? -21.298 -8.288  -14.598 1.00 97.14 268 A 1 
ATOM   2144 C  C   . ASN A 1 268 ? -20.969 -7.076  -13.699 1.00 97.76 268 A 1 
ATOM   2145 O  O   . ASN A 1 268 ? -20.555 -6.040  -14.219 1.00 96.76 268 A 1 
ATOM   2146 C  CB  . ASN A 1 268 ? -22.484 -7.990  -15.532 1.00 95.60 268 A 1 
ATOM   2147 C  CG  . ASN A 1 268 ? -23.782 -7.676  -14.796 1.00 85.81 268 A 1 
ATOM   2148 O  OD1 . ASN A 1 268 ? -23.991 -8.011  -13.654 1.00 74.83 268 A 1 
ATOM   2149 N  ND2 . ASN A 1 268 ? -24.713 -7.029  -15.460 1.00 75.17 268 A 1 
ATOM   2150 N  N   . LYS A 1 269 ? -21.147 -7.187  -12.389 1.00 98.48 269 A 1 
ATOM   2151 C  CA  . LYS A 1 269 ? -20.808 -6.130  -11.434 1.00 98.58 269 A 1 
ATOM   2152 C  C   . LYS A 1 269 ? -19.319 -6.195  -11.113 1.00 98.65 269 A 1 
ATOM   2153 O  O   . LYS A 1 269 ? -18.818 -7.255  -10.755 1.00 98.35 269 A 1 
ATOM   2154 C  CB  . LYS A 1 269 ? -21.645 -6.253  -10.156 1.00 98.41 269 A 1 
ATOM   2155 C  CG  . LYS A 1 269 ? -23.152 -6.085  -10.404 1.00 97.37 269 A 1 
ATOM   2156 C  CD  . LYS A 1 269 ? -23.888 -6.135  -9.064  1.00 95.15 269 A 1 
ATOM   2157 C  CE  . LYS A 1 269 ? -25.393 -5.914  -9.218  1.00 88.84 269 A 1 
ATOM   2158 N  NZ  . LYS A 1 269 ? -26.037 -5.816  -7.894  1.00 81.76 269 A 1 
ATOM   2159 N  N   . LYS A 1 270 ? -18.614 -5.067  -11.250 1.00 98.73 270 A 1 
ATOM   2160 C  CA  . LYS A 1 270 ? -17.163 -5.000  -11.073 1.00 98.70 270 A 1 
ATOM   2161 C  C   . LYS A 1 270 ? -16.753 -3.727  -10.335 1.00 98.78 270 A 1 
ATOM   2162 O  O   . LYS A 1 270 ? -17.330 -2.668  -10.562 1.00 98.51 270 A 1 
ATOM   2163 C  CB  . LYS A 1 270 ? -16.442 -5.077  -12.437 1.00 98.48 270 A 1 
ATOM   2164 C  CG  . LYS A 1 270 ? -16.716 -6.395  -13.172 1.00 97.66 270 A 1 
ATOM   2165 C  CD  . LYS A 1 270 ? -16.042 -6.423  -14.545 1.00 96.16 270 A 1 
ATOM   2166 C  CE  . LYS A 1 270 ? -16.471 -7.682  -15.289 1.00 92.24 270 A 1 
ATOM   2167 N  NZ  . LYS A 1 270 ? -16.065 -7.646  -16.710 1.00 85.14 270 A 1 
ATOM   2168 N  N   . VAL A 1 271 ? -15.725 -3.840  -9.505  1.00 98.86 271 A 1 
ATOM   2169 C  CA  . VAL A 1 271 ? -15.025 -2.713  -8.873  1.00 98.83 271 A 1 
ATOM   2170 C  C   . VAL A 1 271 ? -13.520 -2.934  -8.954  1.00 98.81 271 A 1 
ATOM   2171 O  O   . VAL A 1 271 ? -13.045 -4.063  -9.016  1.00 98.68 271 A 1 
ATOM   2172 C  CB  . VAL A 1 271 ? -15.463 -2.473  -7.410  1.00 98.29 271 A 1 
ATOM   2173 C  CG1 . VAL A 1 271 ? -16.906 -1.973  -7.343  1.00 92.43 271 A 1 
ATOM   2174 C  CG2 . VAL A 1 271 ? -15.337 -3.715  -6.538  1.00 92.11 271 A 1 
ATOM   2175 N  N   . MET A 1 272 ? -12.763 -1.834  -8.968  1.00 98.83 272 A 1 
ATOM   2176 C  CA  . MET A 1 272 ? -11.307 -1.887  -8.947  1.00 98.99 272 A 1 
ATOM   2177 C  C   . MET A 1 272 ? -10.764 -1.802  -7.528  1.00 98.92 272 A 1 
ATOM   2178 O  O   . MET A 1 272 ? -11.179 -0.927  -6.770  1.00 98.85 272 A 1 
ATOM   2179 C  CB  . MET A 1 272 ? -10.715 -0.765  -9.803  1.00 98.83 272 A 1 
ATOM   2180 C  CG  . MET A 1 272 ? -10.885 -1.023  -11.303 1.00 98.08 272 A 1 
ATOM   2181 S  SD  . MET A 1 272 ? -10.260 -2.619  -11.902 1.00 98.45 272 A 1 
ATOM   2182 C  CE  . MET A 1 272 ? -8.541  -2.546  -11.324 1.00 97.10 272 A 1 
ATOM   2183 N  N   . ALA A 1 273 ? -9.783  -2.638  -7.220  1.00 98.93 273 A 1 
ATOM   2184 C  CA  . ALA A 1 273 ? -8.944  -2.494  -6.049  1.00 98.90 273 A 1 
ATOM   2185 C  C   . ALA A 1 273 ? -7.506  -2.145  -6.468  1.00 98.92 273 A 1 
ATOM   2186 O  O   . ALA A 1 273 ? -6.927  -2.790  -7.335  1.00 98.86 273 A 1 
ATOM   2187 C  CB  . ALA A 1 273 ? -9.013  -3.755  -5.200  1.00 98.89 273 A 1 
ATOM   2188 N  N   . PHE A 1 274 ? -6.943  -1.125  -5.837  1.00 98.96 274 A 1 
ATOM   2189 C  CA  . PHE A 1 274 ? -5.600  -0.627  -6.086  1.00 98.96 274 A 1 
ATOM   2190 C  C   . PHE A 1 274 ? -4.719  -0.936  -4.881  1.00 98.92 274 A 1 
ATOM   2191 O  O   . PHE A 1 274 ? -4.961  -0.410  -3.796  1.00 98.68 274 A 1 
ATOM   2192 C  CB  . PHE A 1 274 ? -5.647  0.873   -6.367  1.00 98.88 274 A 1 
ATOM   2193 C  CG  . PHE A 1 274 ? -6.621  1.255   -7.455  1.00 98.83 274 A 1 
ATOM   2194 C  CD1 . PHE A 1 274 ? -6.328  0.955   -8.793  1.00 98.45 274 A 1 
ATOM   2195 C  CD2 . PHE A 1 274 ? -7.851  1.846   -7.124  1.00 98.41 274 A 1 
ATOM   2196 C  CE1 . PHE A 1 274 ? -7.258  1.237   -9.801  1.00 97.92 274 A 1 
ATOM   2197 C  CE2 . PHE A 1 274 ? -8.791  2.127   -8.125  1.00 97.89 274 A 1 
ATOM   2198 C  CZ  . PHE A 1 274 ? -8.496  1.818   -9.465  1.00 98.03 274 A 1 
ATOM   2199 N  N   . ILE A 1 275 ? -3.706  -1.757  -5.074  1.00 98.72 275 A 1 
ATOM   2200 C  CA  . ILE A 1 275 ? -2.726  -2.089  -4.049  1.00 98.78 275 A 1 
ATOM   2201 C  C   . ILE A 1 275 ? -1.565  -1.116  -4.206  1.00 98.60 275 A 1 
ATOM   2202 O  O   . ILE A 1 275 ? -0.832  -1.157  -5.199  1.00 98.13 275 A 1 
ATOM   2203 C  CB  . ILE A 1 275 ? -2.330  -3.574  -4.123  1.00 98.60 275 A 1 
ATOM   2204 C  CG1 . ILE A 1 275 ? -3.581  -4.470  -3.930  1.00 97.97 275 A 1 
ATOM   2205 C  CG2 . ILE A 1 275 ? -1.272  -3.882  -3.057  1.00 98.14 275 A 1 
ATOM   2206 C  CD1 . ILE A 1 275 ? -3.361  -5.937  -4.275  1.00 95.30 275 A 1 
ATOM   2207 N  N   . GLY A 1 276 ? -1.441  -0.194  -3.256  1.00 98.04 276 A 1 
ATOM   2208 C  CA  . GLY A 1 276 ? -0.390  0.815   -3.256  1.00 97.55 276 A 1 
ATOM   2209 C  C   . GLY A 1 276 ? 0.949   0.236   -2.802  1.00 97.31 276 A 1 
ATOM   2210 O  O   . GLY A 1 276 ? 0.977   -0.566  -1.872  1.00 95.30 276 A 1 
ATOM   2211 N  N   . PRO A 1 277 ? 2.070   0.654   -3.428  1.00 96.77 277 A 1 
ATOM   2212 C  CA  . PRO A 1 277 ? 3.395   0.249   -2.970  1.00 96.33 277 A 1 
ATOM   2213 C  C   . PRO A 1 277 ? 3.716   0.879   -1.606  1.00 96.75 277 A 1 
ATOM   2214 O  O   . PRO A 1 277 ? 3.278   1.987   -1.292  1.00 96.04 277 A 1 
ATOM   2215 C  CB  . PRO A 1 277 ? 4.356   0.716   -4.061  1.00 94.85 277 A 1 
ATOM   2216 C  CG  . PRO A 1 277 ? 3.657   1.957   -4.613  1.00 93.80 277 A 1 
ATOM   2217 C  CD  . PRO A 1 277 ? 2.182   1.594   -4.531  1.00 95.65 277 A 1 
ATOM   2218 N  N   . SER A 1 278 ? 4.518   0.172   -0.822  1.00 96.99 278 A 1 
ATOM   2219 C  CA  . SER A 1 278 ? 4.887   0.565   0.534   1.00 97.38 278 A 1 
ATOM   2220 C  C   . SER A 1 278 ? 5.865   1.747   0.589   1.00 97.90 278 A 1 
ATOM   2221 O  O   . SER A 1 278 ? 6.648   1.993   -0.325  1.00 97.75 278 A 1 
ATOM   2222 C  CB  . SER A 1 278 ? 5.478   -0.632  1.279   1.00 96.51 278 A 1 
ATOM   2223 O  OG  . SER A 1 278 ? 6.650   -1.119  0.632   1.00 94.32 278 A 1 
ATOM   2224 N  N   . VAL A 1 279 ? 5.871   2.430   1.733   1.00 97.90 279 A 1 
ATOM   2225 C  CA  . VAL A 1 279 ? 7.029   3.239   2.146   1.00 97.91 279 A 1 
ATOM   2226 C  C   . VAL A 1 279 ? 8.177   2.329   2.567   1.00 97.71 279 A 1 
ATOM   2227 O  O   . VAL A 1 279 ? 9.338   2.661   2.320   1.00 97.05 279 A 1 
ATOM   2228 C  CB  . VAL A 1 279 ? 6.650   4.183   3.300   1.00 97.84 279 A 1 
ATOM   2229 C  CG1 . VAL A 1 279 ? 7.847   5.011   3.786   1.00 96.81 279 A 1 
ATOM   2230 C  CG2 . VAL A 1 279 ? 5.562   5.160   2.858   1.00 97.03 279 A 1 
ATOM   2231 N  N   . ASP A 1 280 ? 7.870   1.189   3.176   1.00 97.30 280 A 1 
ATOM   2232 C  CA  . ASP A 1 280 ? 8.851   0.209   3.617   1.00 96.93 280 A 1 
ATOM   2233 C  C   . ASP A 1 280 ? 9.699   -0.338  2.462   1.00 96.93 280 A 1 
ATOM   2234 O  O   . ASP A 1 280 ? 9.229   -0.534  1.343   1.00 95.22 280 A 1 
ATOM   2235 C  CB  . ASP A 1 280 ? 8.166   -0.935  4.373   1.00 95.68 280 A 1 
ATOM   2236 C  CG  . ASP A 1 280 ? 9.187   -1.867  5.043   1.00 95.05 280 A 1 
ATOM   2237 O  OD1 . ASP A 1 280 ? 10.258  -1.361  5.413   1.00 91.82 280 A 1 
ATOM   2238 O  OD2 . ASP A 1 280 ? 8.927   -3.080  5.122   1.00 90.86 280 A 1 
ATOM   2239 N  N   . THR A 1 281 ? 10.967  -0.594  2.763   1.00 95.86 281 A 1 
ATOM   2240 C  CA  . THR A 1 281 ? 11.973  -1.101  1.818   1.00 94.81 281 A 1 
ATOM   2241 C  C   . THR A 1 281 ? 12.088  -2.612  1.815   1.00 93.45 281 A 1 
ATOM   2242 O  O   . THR A 1 281 ? 12.797  -3.172  0.977   1.00 90.07 281 A 1 
ATOM   2243 C  CB  . THR A 1 281 ? 13.333  -0.479  2.140   1.00 93.55 281 A 1 
ATOM   2244 O  OG1 . THR A 1 281 ? 13.599  -0.506  3.521   1.00 88.28 281 A 1 
ATOM   2245 C  CG2 . THR A 1 281 ? 13.383  0.975   1.728   1.00 88.90 281 A 1 
ATOM   2246 N  N   . TRP A 1 282 ? 11.397  -3.294  2.721   1.00 91.57 282 A 1 
ATOM   2247 C  CA  . TRP A 1 282 ? 11.506  -4.733  2.912   1.00 88.06 282 A 1 
ATOM   2248 C  C   . TRP A 1 282 ? 11.287  -5.525  1.622   1.00 86.20 282 A 1 
ATOM   2249 O  O   . TRP A 1 282 ? 10.293  -5.339  0.904   1.00 80.65 282 A 1 
ATOM   2250 C  CB  . TRP A 1 282 ? 10.513  -5.168  3.980   1.00 83.03 282 A 1 
ATOM   2251 C  CG  . TRP A 1 282 ? 10.541  -6.627  4.295   1.00 80.20 282 A 1 
ATOM   2252 C  CD1 . TRP A 1 282 ? 9.695   -7.550  3.820   1.00 69.97 282 A 1 
ATOM   2253 C  CD2 . TRP A 1 282 ? 11.470  -7.334  5.187   1.00 73.61 282 A 1 
ATOM   2254 N  NE1 . TRP A 1 282 ? 10.002  -8.788  4.364   1.00 65.78 282 A 1 
ATOM   2255 C  CE2 . TRP A 1 282 ? 11.081  -8.700  5.216   1.00 68.63 282 A 1 
ATOM   2256 C  CE3 . TRP A 1 282 ? 12.567  -6.941  5.975   1.00 63.28 282 A 1 
ATOM   2257 C  CZ2 . TRP A 1 282 ? 11.745  -9.651  6.021   1.00 64.09 282 A 1 
ATOM   2258 C  CZ3 . TRP A 1 282 ? 13.230  -7.890  6.770   1.00 61.52 282 A 1 
ATOM   2259 C  CH2 . TRP A 1 282 ? 12.824  -9.225  6.797   1.00 61.94 282 A 1 
ATOM   2260 N  N   . LEU A 1 283 ? 12.192  -6.465  1.350   1.00 87.11 283 A 1 
ATOM   2261 C  CA  . LEU A 1 283 ? 12.204  -7.335  0.168   1.00 85.55 283 A 1 
ATOM   2262 C  C   . LEU A 1 283 ? 12.273  -6.586  -1.179  1.00 86.92 283 A 1 
ATOM   2263 O  O   . LEU A 1 283 ? 11.777  -7.060  -2.197  1.00 83.12 283 A 1 
ATOM   2264 C  CB  . LEU A 1 283 ? 11.050  -8.356  0.227   1.00 81.55 283 A 1 
ATOM   2265 C  CG  . LEU A 1 283 ? 11.087  -9.294  1.439   1.00 76.79 283 A 1 
ATOM   2266 C  CD1 . LEU A 1 283 ? 9.825   -10.150 1.477   1.00 73.83 283 A 1 
ATOM   2267 C  CD2 . LEU A 1 283 ? 12.285  -10.241 1.382   1.00 73.25 283 A 1 
ATOM   2268 N  N   . GLY A 1 284 ? 12.958  -5.445  -1.186  1.00 89.32 284 A 1 
ATOM   2269 C  CA  . GLY A 1 284 ? 13.356  -4.786  -2.424  1.00 89.86 284 A 1 
ATOM   2270 C  C   . GLY A 1 284 ? 12.248  -4.002  -3.116  1.00 92.38 284 A 1 
ATOM   2271 O  O   . GLY A 1 284 ? 12.199  -3.975  -4.342  1.00 89.76 284 A 1 
ATOM   2272 N  N   . THR A 1 285 ? 11.379  -3.350  -2.344  1.00 92.60 285 A 1 
ATOM   2273 C  CA  . THR A 1 285 ? 10.506  -2.297  -2.859  1.00 93.73 285 A 1 
ATOM   2274 C  C   . THR A 1 285 ? 11.152  -0.943  -2.582  1.00 95.27 285 A 1 
ATOM   2275 O  O   . THR A 1 285 ? 11.548  -0.663  -1.455  1.00 94.34 285 A 1 
ATOM   2276 C  CB  . THR A 1 285 ? 9.107   -2.383  -2.254  1.00 91.70 285 A 1 
ATOM   2277 O  OG1 . THR A 1 285 ? 8.561   -3.662  -2.519  1.00 84.37 285 A 1 
ATOM   2278 C  CG2 . THR A 1 285 ? 8.147   -1.370  -2.870  1.00 83.60 285 A 1 
ATOM   2279 N  N   . SER A 1 286 ? 11.277  -0.103  -3.597  1.00 96.28 286 A 1 
ATOM   2280 C  CA  . SER A 1 286 ? 11.732  1.269   -3.378  1.00 96.83 286 A 1 
ATOM   2281 C  C   . SER A 1 286 ? 10.633  2.057   -2.665  1.00 97.58 286 A 1 
ATOM   2282 O  O   . SER A 1 286 ? 9.491   2.008   -3.130  1.00 97.36 286 A 1 
ATOM   2283 C  CB  . SER A 1 286 ? 12.108  1.944   -4.695  1.00 96.32 286 A 1 
ATOM   2284 O  OG  . SER A 1 286 ? 13.291  1.367   -5.211  1.00 93.38 286 A 1 
ATOM   2285 N  N   . PRO A 1 287 ? 10.933  2.799   -1.580  1.00 98.04 287 A 1 
ATOM   2286 C  CA  . PRO A 1 287 ? 9.955   3.621   -0.875  1.00 98.24 287 A 1 
ATOM   2287 C  C   . PRO A 1 287 ? 9.074   4.415   -1.836  1.00 98.49 287 A 1 
ATOM   2288 O  O   . PRO A 1 287 ? 9.595   5.060   -2.748  1.00 98.12 287 A 1 
ATOM   2289 C  CB  . PRO A 1 287 ? 10.765  4.571   -0.001  1.00 97.78 287 A 1 
ATOM   2290 C  CG  . PRO A 1 287 ? 12.024  3.778   0.292   1.00 96.07 287 A 1 
ATOM   2291 C  CD  . PRO A 1 287 ? 12.227  2.915   -0.948  1.00 97.58 287 A 1 
ATOM   2292 N  N   . SER A 1 288 ? 7.767   4.356   -1.632  1.00 98.50 288 A 1 
ATOM   2293 C  CA  . SER A 1 288 ? 6.805   4.917   -2.567  1.00 98.60 288 A 1 
ATOM   2294 C  C   . SER A 1 288 ? 5.653   5.615   -1.868  1.00 98.72 288 A 1 
ATOM   2295 O  O   . SER A 1 288 ? 5.270   5.295   -0.750  1.00 98.54 288 A 1 
ATOM   2296 C  CB  . SER A 1 288 ? 6.274   3.822   -3.501  1.00 98.19 288 A 1 
ATOM   2297 O  OG  . SER A 1 288 ? 7.328   3.315   -4.290  1.00 93.40 288 A 1 
ATOM   2298 N  N   . ILE A 1 289 ? 5.075   6.582   -2.579  1.00 98.79 289 A 1 
ATOM   2299 C  CA  . ILE A 1 289 ? 3.832   7.242   -2.201  1.00 98.75 289 A 1 
ATOM   2300 C  C   . ILE A 1 289 ? 2.997   7.455   -3.463  1.00 98.79 289 A 1 
ATOM   2301 O  O   . ILE A 1 289 ? 3.522   7.810   -4.516  1.00 98.68 289 A 1 
ATOM   2302 C  CB  . ILE A 1 289 ? 4.122   8.541   -1.429  1.00 98.52 289 A 1 
ATOM   2303 C  CG1 . ILE A 1 289 ? 2.862   9.178   -0.818  1.00 97.37 289 A 1 
ATOM   2304 C  CG2 . ILE A 1 289 ? 4.865   9.588   -2.293  1.00 97.93 289 A 1 
ATOM   2305 C  CD1 . ILE A 1 289 ? 2.291   8.405   0.350   1.00 97.38 289 A 1 
ATOM   2306 N  N   . ARG A 1 290 ? 1.680   7.242   -3.356  1.00 98.89 290 A 1 
ATOM   2307 C  CA  . ARG A 1 290 ? 0.729   7.413   -4.445  1.00 98.87 290 A 1 
ATOM   2308 C  C   . ARG A 1 290 ? -0.203  8.590   -4.161  1.00 98.82 290 A 1 
ATOM   2309 O  O   . ARG A 1 290 ? -0.667  8.751   -3.044  1.00 98.80 290 A 1 
ATOM   2310 C  CB  . ARG A 1 290 ? -0.018  6.092   -4.668  1.00 98.65 290 A 1 
ATOM   2311 C  CG  . ARG A 1 290 ? -1.071  6.198   -5.775  1.00 97.96 290 A 1 
ATOM   2312 C  CD  . ARG A 1 290 ? -1.695  4.831   -6.089  1.00 97.32 290 A 1 
ATOM   2313 N  NE  . ARG A 1 290 ? -0.742  3.944   -6.763  1.00 96.61 290 A 1 
ATOM   2314 C  CZ  . ARG A 1 290 ? -0.976  2.703   -7.157  1.00 97.31 290 A 1 
ATOM   2315 N  NH1 . ARG A 1 290 ? -2.109  2.119   -6.954  1.00 93.75 290 A 1 
ATOM   2316 N  NH2 . ARG A 1 290 ? -0.055  2.032   -7.778  1.00 93.88 290 A 1 
ATOM   2317 N  N   . LYS A 1 291 ? -0.504  9.359   -5.203  1.00 98.86 291 A 1 
ATOM   2318 C  CA  . LYS A 1 291 ? -1.514  10.409  -5.188  1.00 98.89 291 A 1 
ATOM   2319 C  C   . LYS A 1 291 ? -2.563  10.132  -6.261  1.00 98.88 291 A 1 
ATOM   2320 O  O   . LYS A 1 291 ? -2.199  9.913   -7.409  1.00 98.68 291 A 1 
ATOM   2321 C  CB  . LYS A 1 291 ? -0.846  11.772  -5.373  1.00 98.57 291 A 1 
ATOM   2322 C  CG  . LYS A 1 291 ? -1.829  12.933  -5.087  1.00 97.23 291 A 1 
ATOM   2323 C  CD  . LYS A 1 291 ? -1.150  14.312  -5.118  1.00 95.19 291 A 1 
ATOM   2324 C  CE  . LYS A 1 291 ? -0.703  14.702  -6.532  1.00 88.82 291 A 1 
ATOM   2325 N  NZ  . LYS A 1 291 ? -0.517  16.174  -6.643  1.00 85.96 291 A 1 
ATOM   2326 N  N   . TYR A 1 292 ? -3.839  10.151  -5.897  1.00 98.86 292 A 1 
ATOM   2327 C  CA  . TYR A 1 292 ? -4.971  9.990   -6.804  1.00 98.83 292 A 1 
ATOM   2328 C  C   . TYR A 1 292 ? -5.553  11.358  -7.156  1.00 98.79 292 A 1 
ATOM   2329 O  O   . TYR A 1 292 ? -5.735  12.176  -6.259  1.00 98.56 292 A 1 
ATOM   2330 C  CB  . TYR A 1 292 ? -6.053  9.115   -6.151  1.00 98.85 292 A 1 
ATOM   2331 C  CG  . TYR A 1 292 ? -5.602  7.691   -5.852  1.00 98.87 292 A 1 
ATOM   2332 C  CD1 . TYR A 1 292 ? -5.884  6.651   -6.762  1.00 98.76 292 A 1 
ATOM   2333 C  CD2 . TYR A 1 292 ? -4.899  7.394   -4.668  1.00 98.76 292 A 1 
ATOM   2334 C  CE1 . TYR A 1 292 ? -5.470  5.337   -6.502  1.00 98.67 292 A 1 
ATOM   2335 C  CE2 . TYR A 1 292 ? -4.472  6.081   -4.400  1.00 98.67 292 A 1 
ATOM   2336 C  CZ  . TYR A 1 292 ? -4.760  5.048   -5.325  1.00 98.73 292 A 1 
ATOM   2337 O  OH  . TYR A 1 292 ? -4.347  3.772   -5.072  1.00 98.45 292 A 1 
ATOM   2338 N  N   . ASP A 1 293 ? -5.913  11.578  -8.438  1.00 98.65 293 A 1 
ATOM   2339 C  CA  . ASP A 1 293 ? -6.947  12.547  -8.803  1.00 98.66 293 A 1 
ATOM   2340 C  C   . ASP A 1 293 ? -8.298  11.817  -8.712  1.00 98.63 293 A 1 
ATOM   2341 O  O   . ASP A 1 293 ? -8.646  10.991  -9.560  1.00 98.40 293 A 1 
ATOM   2342 C  CB  . ASP A 1 293 ? -6.700  13.159  -10.194 1.00 98.26 293 A 1 
ATOM   2343 C  CG  . ASP A 1 293 ? -7.789  14.170  -10.634 1.00 97.05 293 A 1 
ATOM   2344 O  OD1 . ASP A 1 293 ? -8.799  14.377  -9.925  1.00 95.18 293 A 1 
ATOM   2345 O  OD2 . ASP A 1 293 ? -7.682  14.740  -11.750 1.00 94.11 293 A 1 
ATOM   2346 N  N   . VAL A 1 294 ? -9.035  12.085  -7.636  1.00 98.54 294 A 1 
ATOM   2347 C  CA  . VAL A 1 294 ? -10.331 11.457  -7.370  1.00 98.45 294 A 1 
ATOM   2348 C  C   . VAL A 1 294 ? -11.413 12.053  -8.264  1.00 98.27 294 A 1 
ATOM   2349 O  O   . VAL A 1 294 ? -12.370 11.372  -8.643  1.00 97.41 294 A 1 
ATOM   2350 C  CB  . VAL A 1 294 ? -10.703 11.583  -5.881  1.00 98.36 294 A 1 
ATOM   2351 C  CG1 . VAL A 1 294 ? -12.045 10.912  -5.561  1.00 97.85 294 A 1 
ATOM   2352 C  CG2 . VAL A 1 294 ? -9.628  10.943  -4.981  1.00 97.99 294 A 1 
ATOM   2353 N  N   . GLY A 1 295 ? -11.268 13.313  -8.641  1.00 97.68 295 A 1 
ATOM   2354 C  CA  . GLY A 1 295 ? -12.315 14.079  -9.299  1.00 97.22 295 A 1 
ATOM   2355 C  C   . GLY A 1 295 ? -13.358 14.588  -8.297  1.00 97.27 295 A 1 
ATOM   2356 O  O   . GLY A 1 295 ? -13.034 14.948  -7.167  1.00 95.51 295 A 1 
ATOM   2357 N  N   . ASN A 1 296 ? -14.626 14.651  -8.726  1.00 96.92 296 A 1 
ATOM   2358 C  CA  . ASN A 1 296 ? -15.723 15.268  -7.963  1.00 96.40 296 A 1 
ATOM   2359 C  C   . ASN A 1 296 ? -16.743 14.257  -7.387  1.00 96.47 296 A 1 
ATOM   2360 O  O   . ASN A 1 296 ? -17.825 14.664  -6.965  1.00 94.05 296 A 1 
ATOM   2361 C  CB  . ASN A 1 296 ? -16.376 16.343  -8.843  1.00 94.93 296 A 1 
ATOM   2362 C  CG  . ASN A 1 296 ? -17.092 15.768  -10.057 1.00 93.84 296 A 1 
ATOM   2363 O  OD1 . ASN A 1 296 ? -17.145 14.572  -10.284 1.00 90.48 296 A 1 
ATOM   2364 N  ND2 . ASN A 1 296 ? -17.672 16.610  -10.880 1.00 88.80 296 A 1 
ATOM   2365 N  N   . GLY A 1 297 ? -16.447 12.960  -7.435  1.00 95.51 297 A 1 
ATOM   2366 C  CA  . GLY A 1 297 ? -17.324 11.893  -6.934  1.00 95.52 297 A 1 
ATOM   2367 C  C   . GLY A 1 297 ? -18.429 11.441  -7.901  1.00 96.23 297 A 1 
ATOM   2368 O  O   . GLY A 1 297 ? -19.127 10.473  -7.615  1.00 94.44 297 A 1 
ATOM   2369 N  N   . GLN A 1 298 ? -18.609 12.102  -9.068  1.00 95.72 298 A 1 
ATOM   2370 C  CA  . GLN A 1 298 ? -19.662 11.730  -10.027 1.00 94.71 298 A 1 
ATOM   2371 C  C   . GLN A 1 298 ? -19.332 10.489  -10.873 1.00 93.69 298 A 1 
ATOM   2372 O  O   . GLN A 1 298 ? -20.242 9.854   -11.417 1.00 88.32 298 A 1 
ATOM   2373 C  CB  . GLN A 1 298 ? -19.963 12.910  -10.967 1.00 93.05 298 A 1 
ATOM   2374 C  CG  . GLN A 1 298 ? -20.627 14.075  -10.225 1.00 88.93 298 A 1 
ATOM   2375 C  CD  . GLN A 1 298 ? -21.011 15.219  -11.170 1.00 86.73 298 A 1 
ATOM   2376 O  OE1 . GLN A 1 298 ? -20.275 15.601  -12.068 1.00 78.94 298 A 1 
ATOM   2377 N  NE2 . GLN A 1 298 ? -22.160 15.814  -10.988 1.00 76.44 298 A 1 
ATOM   2378 N  N   . GLY A 1 299 ? -18.066 10.142  -10.995 1.00 94.62 299 A 1 
ATOM   2379 C  CA  . GLY A 1 299 ? -17.587 9.002   -11.768 1.00 95.19 299 A 1 
ATOM   2380 C  C   . GLY A 1 299 ? -16.437 8.294   -11.061 1.00 96.92 299 A 1 
ATOM   2381 O  O   . GLY A 1 299 ? -16.168 8.550   -9.888  1.00 95.98 299 A 1 
ATOM   2382 N  N   . TYR A 1 300 ? -15.766 7.410   -11.795 1.00 97.70 300 A 1 
ATOM   2383 C  CA  . TYR A 1 300 ? -14.533 6.785   -11.309 1.00 98.07 300 A 1 
ATOM   2384 C  C   . TYR A 1 300 ? -13.452 7.833   -11.059 1.00 98.29 300 A 1 
ATOM   2385 O  O   . TYR A 1 300 ? -13.474 8.941   -11.608 1.00 97.72 300 A 1 
ATOM   2386 C  CB  . TYR A 1 300 ? -14.075 5.727   -12.321 1.00 97.95 300 A 1 
ATOM   2387 C  CG  . TYR A 1 300 ? -15.040 4.575   -12.452 1.00 97.85 300 A 1 
ATOM   2388 C  CD1 . TYR A 1 300 ? -15.143 3.616   -11.425 1.00 96.67 300 A 1 
ATOM   2389 C  CD2 . TYR A 1 300 ? -15.863 4.451   -13.597 1.00 96.50 300 A 1 
ATOM   2390 C  CE1 . TYR A 1 300 ? -16.048 2.554   -11.528 1.00 95.58 300 A 1 
ATOM   2391 C  CE2 . TYR A 1 300 ? -16.769 3.390   -13.707 1.00 95.79 300 A 1 
ATOM   2392 C  CZ  . TYR A 1 300 ? -16.864 2.439   -12.673 1.00 96.29 300 A 1 
ATOM   2393 O  OH  . TYR A 1 300 ? -17.747 1.396   -12.777 1.00 94.75 300 A 1 
ATOM   2394 N  N   . MET A 1 301 ? -12.466 7.484   -10.244 1.00 98.47 301 A 1 
ATOM   2395 C  CA  . MET A 1 301 ? -11.252 8.279   -10.100 1.00 98.53 301 A 1 
ATOM   2396 C  C   . MET A 1 301 ? -10.547 8.406   -11.458 1.00 98.66 301 A 1 
ATOM   2397 O  O   . MET A 1 301 ? -10.579 7.475   -12.265 1.00 98.49 301 A 1 
ATOM   2398 C  CB  . MET A 1 301 ? -10.318 7.658   -9.056  1.00 98.56 301 A 1 
ATOM   2399 C  CG  . MET A 1 301 ? -10.938 7.605   -7.662  1.00 98.17 301 A 1 
ATOM   2400 S  SD  . MET A 1 301 ? -9.789  7.033   -6.377  1.00 97.72 301 A 1 
ATOM   2401 C  CE  . MET A 1 301 ? -9.750  5.266   -6.740  1.00 93.07 301 A 1 
ATOM   2402 N  N   . LYS A 1 302 ? -9.904  9.536   -11.720 1.00 98.61 302 A 1 
ATOM   2403 C  CA  . LYS A 1 302 ? -9.371  9.844   -13.052 1.00 98.52 302 A 1 
ATOM   2404 C  C   . LYS A 1 302 ? -8.019  9.197   -13.304 1.00 98.65 302 A 1 
ATOM   2405 O  O   . LYS A 1 302 ? -7.816  8.552   -14.330 1.00 98.13 302 A 1 
ATOM   2406 C  CB  . LYS A 1 302 ? -9.256  11.354  -13.226 1.00 97.99 302 A 1 
ATOM   2407 C  CG  . LYS A 1 302 ? -10.592 12.093  -13.128 1.00 93.78 302 A 1 
ATOM   2408 C  CD  . LYS A 1 302 ? -10.280 13.561  -13.338 1.00 80.38 302 A 1 
ATOM   2409 C  CE  . LYS A 1 302 ? -11.477 14.465  -13.098 1.00 72.39 302 A 1 
ATOM   2410 N  NZ  . LYS A 1 302 ? -10.954 15.841  -12.928 1.00 59.94 302 A 1 
ATOM   2411 N  N   . GLU A 1 303 ? -7.087  9.404   -12.396 1.00 98.63 303 A 1 
ATOM   2412 C  CA  . GLU A 1 303 ? -5.737  8.857   -12.497 1.00 98.56 303 A 1 
ATOM   2413 C  C   . GLU A 1 303 ? -5.105  8.703   -11.113 1.00 98.79 303 A 1 
ATOM   2414 O  O   . GLU A 1 303 ? -5.599  9.210   -10.108 1.00 98.58 303 A 1 
ATOM   2415 C  CB  . GLU A 1 303 ? -4.850  9.692   -13.439 1.00 97.14 303 A 1 
ATOM   2416 C  CG  . GLU A 1 303 ? -4.508  11.120  -12.989 1.00 90.61 303 A 1 
ATOM   2417 C  CD  . GLU A 1 303 ? -3.379  11.780  -13.825 1.00 88.78 303 A 1 
ATOM   2418 O  OE1 . GLU A 1 303 ? -3.090  12.982  -13.618 1.00 81.02 303 A 1 
ATOM   2419 O  OE2 . GLU A 1 303 ? -2.698  11.094  -14.618 1.00 83.58 303 A 1 
ATOM   2420 N  N   . PHE A 1 304 ? -3.967  8.022   -11.077 1.00 98.79 304 A 1 
ATOM   2421 C  CA  . PHE A 1 304 ? -3.024  8.128   -9.976  1.00 98.85 304 A 1 
ATOM   2422 C  C   . PHE A 1 304 ? -1.623  8.434   -10.496 1.00 98.85 304 A 1 
ATOM   2423 O  O   . PHE A 1 304 ? -1.265  8.116   -11.633 1.00 98.60 304 A 1 
ATOM   2424 C  CB  . PHE A 1 304 ? -3.064  6.871   -9.085  1.00 98.74 304 A 1 
ATOM   2425 C  CG  . PHE A 1 304 ? -2.549  5.603   -9.747  1.00 98.72 304 A 1 
ATOM   2426 C  CD1 . PHE A 1 304 ? -3.460  4.613   -10.175 1.00 98.14 304 A 1 
ATOM   2427 C  CD2 . PHE A 1 304 ? -1.174  5.398   -9.933  1.00 97.99 304 A 1 
ATOM   2428 C  CE1 . PHE A 1 304 ? -2.995  3.443   -10.791 1.00 97.37 304 A 1 
ATOM   2429 C  CE2 . PHE A 1 304 ? -0.699  4.223   -10.557 1.00 97.19 304 A 1 
ATOM   2430 C  CZ  . PHE A 1 304 ? -1.610  3.249   -10.988 1.00 97.40 304 A 1 
ATOM   2431 N  N   . LYS A 1 305 ? -0.805  9.029   -9.637  1.00 98.79 305 A 1 
ATOM   2432 C  CA  . LYS A 1 305 ? 0.614   9.284   -9.848  1.00 98.69 305 A 1 
ATOM   2433 C  C   . LYS A 1 305 ? 1.404   8.628   -8.724  1.00 98.70 305 A 1 
ATOM   2434 O  O   . LYS A 1 305 ? 1.109   8.844   -7.552  1.00 98.57 305 A 1 
ATOM   2435 C  CB  . LYS A 1 305 ? 0.869   10.790  -9.918  1.00 98.45 305 A 1 
ATOM   2436 C  CG  . LYS A 1 305 ? 0.275   11.384  -11.196 1.00 97.21 305 A 1 
ATOM   2437 C  CD  . LYS A 1 305 ? 0.335   12.919  -11.231 1.00 94.71 305 A 1 
ATOM   2438 C  CE  . LYS A 1 305 ? -0.335  13.331  -12.540 1.00 89.70 305 A 1 
ATOM   2439 N  NZ  . LYS A 1 305 ? -1.062  14.614  -12.476 1.00 80.95 305 A 1 
ATOM   2440 N  N   . ASN A 1 306 ? 2.420   7.853   -9.088  1.00 98.72 306 A 1 
ATOM   2441 C  CA  . ASN A 1 306 ? 3.366   7.290   -8.140  1.00 98.66 306 A 1 
ATOM   2442 C  C   . ASN A 1 306 ? 4.626   8.138   -8.086  1.00 98.77 306 A 1 
ATOM   2443 O  O   . ASN A 1 306 ? 5.151   8.584   -9.106  1.00 98.37 306 A 1 
ATOM   2444 C  CB  . ASN A 1 306 ? 3.682   5.828   -8.470  1.00 98.38 306 A 1 
ATOM   2445 C  CG  . ASN A 1 306 ? 2.581   4.869   -8.064  1.00 95.91 306 A 1 
ATOM   2446 O  OD1 . ASN A 1 306 ? 1.559   5.218   -7.514  1.00 86.04 306 A 1 
ATOM   2447 N  ND2 . ASN A 1 306 ? 2.787   3.593   -8.323  1.00 85.05 306 A 1 
ATOM   2448 N  N   . TYR A 1 307 ? 5.123   8.308   -6.876  1.00 98.65 307 A 1 
ATOM   2449 C  CA  . TYR A 1 307 ? 6.406   8.912   -6.573  1.00 98.71 307 A 1 
ATOM   2450 C  C   . TYR A 1 307 ? 7.230   7.902   -5.789  1.00 98.61 307 A 1 
ATOM   2451 O  O   . TYR A 1 307 ? 6.687   7.182   -4.953  1.00 98.45 307 A 1 
ATOM   2452 C  CB  . TYR A 1 307 ? 6.209   10.205  -5.793  1.00 98.72 307 A 1 
ATOM   2453 C  CG  . TYR A 1 307 ? 5.260   11.195  -6.437  1.00 98.67 307 A 1 
ATOM   2454 C  CD1 . TYR A 1 307 ? 5.747   12.220  -7.268  1.00 98.28 307 A 1 
ATOM   2455 C  CD2 . TYR A 1 307 ? 3.869   11.089  -6.210  1.00 98.28 307 A 1 
ATOM   2456 C  CE1 . TYR A 1 307 ? 4.868   13.141  -7.853  1.00 97.84 307 A 1 
ATOM   2457 C  CE2 . TYR A 1 307 ? 2.981   12.005  -6.792  1.00 97.91 307 A 1 
ATOM   2458 C  CZ  . TYR A 1 307 ? 3.486   13.036  -7.611  1.00 97.94 307 A 1 
ATOM   2459 O  OH  . TYR A 1 307 ? 2.621   13.935  -8.167  1.00 97.11 307 A 1 
ATOM   2460 N  N   . HIS A 1 308 ? 8.532   7.850   -6.055  1.00 98.32 308 A 1 
ATOM   2461 C  CA  . HIS A 1 308 ? 9.412   6.893   -5.399  1.00 98.28 308 A 1 
ATOM   2462 C  C   . HIS A 1 308 ? 10.724  7.517   -4.945  1.00 98.33 308 A 1 
ATOM   2463 O  O   . HIS A 1 308 ? 11.127  8.603   -5.375  1.00 97.91 308 A 1 
ATOM   2464 C  CB  . HIS A 1 308 ? 9.604   5.648   -6.280  1.00 97.41 308 A 1 
ATOM   2465 C  CG  . HIS A 1 308 ? 10.425  5.821   -7.531  1.00 97.04 308 A 1 
ATOM   2466 N  ND1 . HIS A 1 308 ? 10.839  4.770   -8.341  1.00 89.49 308 A 1 
ATOM   2467 C  CD2 . HIS A 1 308 ? 10.892  6.967   -8.123  1.00 88.84 308 A 1 
ATOM   2468 C  CE1 . HIS A 1 308 ? 11.518  5.275   -9.379  1.00 90.72 308 A 1 
ATOM   2469 N  NE2 . HIS A 1 308 ? 11.576  6.610   -9.281  1.00 92.15 308 A 1 
ATOM   2470 N  N   . PHE A 1 309 ? 11.406  6.802   -4.042  1.00 98.02 309 A 1 
ATOM   2471 C  CA  . PHE A 1 309 ? 12.701  7.144   -3.480  1.00 97.83 309 A 1 
ATOM   2472 C  C   . PHE A 1 309 ? 13.656  5.967   -3.681  1.00 97.39 309 A 1 
ATOM   2473 O  O   . PHE A 1 309 ? 13.801  5.093   -2.826  1.00 96.00 309 A 1 
ATOM   2474 C  CB  . PHE A 1 309 ? 12.505  7.518   -2.010  1.00 97.82 309 A 1 
ATOM   2475 C  CG  . PHE A 1 309 ? 13.705  8.151   -1.344  1.00 98.15 309 A 1 
ATOM   2476 C  CD1 . PHE A 1 309 ? 14.812  7.374   -0.954  1.00 97.72 309 A 1 
ATOM   2477 C  CD2 . PHE A 1 309 ? 13.674  9.525   -1.040  1.00 97.68 309 A 1 
ATOM   2478 C  CE1 . PHE A 1 309 ? 15.877  7.965   -0.262  1.00 97.24 309 A 1 
ATOM   2479 C  CE2 . PHE A 1 309 ? 14.733  10.114  -0.336  1.00 97.17 309 A 1 
ATOM   2480 C  CZ  . PHE A 1 309 ? 15.835  9.343   0.059   1.00 97.48 309 A 1 
ATOM   2481 N  N   . GLN A 1 310 ? 14.332  5.918   -4.831  1.00 96.89 310 A 1 
ATOM   2482 C  CA  . GLN A 1 310 ? 15.321  4.865   -5.066  1.00 96.10 310 A 1 
ATOM   2483 C  C   . GLN A 1 310 ? 16.524  5.063   -4.137  1.00 96.13 310 A 1 
ATOM   2484 O  O   . GLN A 1 310 ? 17.180  6.110   -4.154  1.00 95.24 310 A 1 
ATOM   2485 C  CB  . GLN A 1 310 ? 15.735  4.827   -6.544  1.00 94.99 310 A 1 
ATOM   2486 C  CG  . GLN A 1 310 ? 14.589  4.348   -7.442  1.00 91.15 310 A 1 
ATOM   2487 C  CD  . GLN A 1 310 ? 14.988  4.308   -8.910  1.00 87.84 310 A 1 
ATOM   2488 O  OE1 . GLN A 1 310 ? 15.475  5.278   -9.479  1.00 79.63 310 A 1 
ATOM   2489 N  NE2 . GLN A 1 310 ? 14.771  3.207   -9.600  1.00 76.23 310 A 1 
ATOM   2490 N  N   . LEU A 1 311 ? 16.803  4.046   -3.309  1.00 95.95 311 A 1 
ATOM   2491 C  CA  . LEU A 1 311 ? 17.964  4.062   -2.434  1.00 95.54 311 A 1 
ATOM   2492 C  C   . LEU A 1 311 ? 19.245  3.999   -3.262  1.00 94.59 311 A 1 
ATOM   2493 O  O   . LEU A 1 311 ? 19.338  3.286   -4.259  1.00 93.24 311 A 1 
ATOM   2494 C  CB  . LEU A 1 311 ? 17.907  2.913   -1.423  1.00 95.55 311 A 1 
ATOM   2495 C  CG  . LEU A 1 311 ? 16.721  2.959   -0.447  1.00 94.92 311 A 1 
ATOM   2496 C  CD1 . LEU A 1 311 ? 16.822  1.771   0.512   1.00 93.34 311 A 1 
ATOM   2497 C  CD2 . LEU A 1 311 ? 16.703  4.247   0.393   1.00 92.51 311 A 1 
ATOM   2498 N  N   . ARG A 1 312 ? 20.270  4.739   -2.838  1.00 94.13 312 A 1 
ATOM   2499 C  CA  . ARG A 1 312 ? 21.573  4.730   -3.494  1.00 93.14 312 A 1 
ATOM   2500 C  C   . ARG A 1 312 ? 22.167  3.322   -3.463  1.00 92.58 312 A 1 
ATOM   2501 O  O   . ARG A 1 312 ? 22.289  2.770   -2.366  1.00 90.75 312 A 1 
ATOM   2502 C  CB  . ARG A 1 312 ? 22.485  5.753   -2.814  1.00 92.27 312 A 1 
ATOM   2503 C  CG  . ARG A 1 312 ? 23.831  5.897   -3.540  1.00 89.44 312 A 1 
ATOM   2504 C  CD  . ARG A 1 312 ? 24.698  6.961   -2.846  1.00 86.28 312 A 1 
ATOM   2505 N  NE  . ARG A 1 312 ? 24.072  8.294   -2.902  1.00 83.49 312 A 1 
ATOM   2506 C  CZ  . ARG A 1 312 ? 24.190  9.181   -3.870  1.00 81.81 312 A 1 
ATOM   2507 N  NH1 . ARG A 1 312 ? 25.042  9.023   -4.824  1.00 71.83 312 A 1 
ATOM   2508 N  NH2 . ARG A 1 312 ? 23.432  10.234  -3.925  1.00 76.56 312 A 1 
ATOM   2509 N  N   . PRO A 1 313 ? 22.596  2.766   -4.616  1.00 90.89 313 A 1 
ATOM   2510 C  CA  . PRO A 1 313 ? 23.246  1.464   -4.656  1.00 89.04 313 A 1 
ATOM   2511 C  C   . PRO A 1 313 ? 24.452  1.417   -3.712  1.00 88.39 313 A 1 
ATOM   2512 O  O   . PRO A 1 313 ? 25.222  2.383   -3.600  1.00 85.02 313 A 1 
ATOM   2513 C  CB  . PRO A 1 313 ? 23.652  1.227   -6.109  1.00 86.52 313 A 1 
ATOM   2514 C  CG  . PRO A 1 313 ? 22.654  2.072   -6.892  1.00 85.55 313 A 1 
ATOM   2515 C  CD  . PRO A 1 313 ? 22.424  3.270   -5.969  1.00 88.89 313 A 1 
ATOM   2516 N  N   . LYS A 1 314 ? 24.635  0.272   -3.038  1.00 85.47 314 A 1 
ATOM   2517 C  CA  . LYS A 1 314 ? 25.827  0.016   -2.239  1.00 83.37 314 A 1 
ATOM   2518 C  C   . LYS A 1 314 ? 27.026  0.027   -3.178  1.00 80.71 314 A 1 
ATOM   2519 O  O   . LYS A 1 314 ? 27.031  -0.650  -4.204  1.00 73.18 314 A 1 
ATOM   2520 C  CB  . LYS A 1 314 ? 25.681  -1.317  -1.476  1.00 79.11 314 A 1 
ATOM   2521 C  CG  . LYS A 1 314 ? 24.560  -1.240  -0.426  1.00 77.63 314 A 1 
ATOM   2522 C  CD  . LYS A 1 314 ? 24.339  -2.565  0.314   1.00 75.49 314 A 1 
ATOM   2523 C  CE  . LYS A 1 314 ? 23.205  -2.364  1.330   1.00 71.43 314 A 1 
ATOM   2524 N  NZ  . LYS A 1 314 ? 22.824  -3.568  2.101   1.00 65.82 314 A 1 
ATOM   2525 N  N   . LYS A 1 315 ? 28.067  0.801   -2.853  1.00 74.42 315 A 1 
ATOM   2526 C  CA  . LYS A 1 315 ? 29.303  0.797   -3.641  1.00 73.06 315 A 1 
ATOM   2527 C  C   . LYS A 1 315 ? 29.950  -0.579  -3.490  1.00 72.14 315 A 1 
ATOM   2528 O  O   . LYS A 1 315 ? 30.208  -0.993  -2.361  1.00 63.82 315 A 1 
ATOM   2529 C  CB  . LYS A 1 315 ? 30.270  1.906   -3.208  1.00 66.50 315 A 1 
ATOM   2530 C  CG  . LYS A 1 315 ? 29.795  3.305   -3.640  1.00 59.46 315 A 1 
ATOM   2531 C  CD  . LYS A 1 315 ? 30.871  4.357   -3.361  1.00 54.67 315 A 1 
ATOM   2532 C  CE  . LYS A 1 315 ? 30.419  5.725   -3.884  1.00 48.08 315 A 1 
ATOM   2533 N  NZ  . LYS A 1 315 ? 31.497  6.746   -3.826  1.00 43.17 315 A 1 
ATOM   2534 N  N   . ASP A 1 316 ? 30.279  -1.223  -4.622  1.00 60.01 316 A 1 
ATOM   2535 C  CA  . ASP A 1 316 ? 31.181  -2.359  -4.609  1.00 57.53 316 A 1 
ATOM   2536 C  C   . ASP A 1 316 ? 32.495  -1.941  -3.952  1.00 55.53 316 A 1 
ATOM   2537 O  O   . ASP A 1 316 ? 33.112  -0.950  -4.352  1.00 51.25 316 A 1 
ATOM   2538 C  CB  . ASP A 1 316 ? 31.455  -2.867  -6.032  1.00 52.54 316 A 1 
ATOM   2539 C  CG  . ASP A 1 316 ? 30.345  -3.763  -6.572  1.00 47.70 316 A 1 
ATOM   2540 O  OD1 . ASP A 1 316 ? 29.751  -4.483  -5.738  1.00 44.80 316 A 1 
ATOM   2541 O  OD2 . ASP A 1 316 ? 30.134  -3.711  -7.798  1.00 44.13 316 A 1 
ATOM   2542 N  N   . LYS A 1 317 ? 32.960  -2.707  -2.957  1.00 53.69 317 A 1 
ATOM   2543 C  CA  . LYS A 1 317 ? 34.219  -2.438  -2.247  1.00 53.79 317 A 1 
ATOM   2544 C  C   . LYS A 1 317 ? 35.427  -2.364  -3.190  1.00 53.38 317 A 1 
ATOM   2545 O  O   . LYS A 1 317 ? 36.414  -1.726  -2.847  1.00 50.42 317 A 1 
ATOM   2546 C  CB  . LYS A 1 317 ? 34.490  -3.523  -1.187  1.00 50.47 317 A 1 
ATOM   2547 C  CG  . LYS A 1 317 ? 33.643  -3.385  0.083   1.00 46.42 317 A 1 
ATOM   2548 C  CD  . LYS A 1 317 ? 34.077  -4.460  1.088   1.00 43.02 317 A 1 
ATOM   2549 C  CE  . LYS A 1 317 ? 33.308  -4.349  2.403   1.00 37.77 317 A 1 
ATOM   2550 N  NZ  . LYS A 1 317 ? 33.676  -5.442  3.355   1.00 34.39 317 A 1 
ATOM   2551 N  N   . LEU A 1 318 ? 35.357  -3.054  -4.338  1.00 49.87 318 A 1 
ATOM   2552 C  CA  . LEU A 1 318 ? 36.460  -3.204  -5.277  1.00 48.80 318 A 1 
ATOM   2553 C  C   . LEU A 1 318 ? 36.709  -1.971  -6.155  1.00 48.25 318 A 1 
ATOM   2554 O  O   . LEU A 1 318 ? 37.838  -1.773  -6.593  1.00 44.83 318 A 1 
ATOM   2555 C  CB  . LEU A 1 318 ? 36.172  -4.424  -6.167  1.00 45.49 318 A 1 
ATOM   2556 C  CG  . LEU A 1 318 ? 36.351  -5.766  -5.446  1.00 42.23 318 A 1 
ATOM   2557 C  CD1 . LEU A 1 318 ? 35.721  -6.875  -6.280  1.00 39.88 318 A 1 
ATOM   2558 C  CD2 . LEU A 1 318 ? 37.828  -6.099  -5.239  1.00 42.34 318 A 1 
ATOM   2559 N  N   . LYS A 1 319 ? 35.689  -1.160  -6.448  1.00 52.74 319 A 1 
ATOM   2560 C  CA  . LYS A 1 319 ? 35.936  0.029   -7.272  1.00 53.63 319 A 1 
ATOM   2561 C  C   . LYS A 1 319 ? 36.546  1.135   -6.409  1.00 52.53 319 A 1 
ATOM   2562 O  O   . LYS A 1 319 ? 35.987  1.455   -5.354  1.00 50.41 319 A 1 
ATOM   2563 C  CB  . LYS A 1 319 ? 34.688  0.474   -8.045  1.00 51.36 319 A 1 
ATOM   2564 C  CG  . LYS A 1 319 ? 34.455  -0.471  -9.230  1.00 46.82 319 A 1 
ATOM   2565 C  CD  . LYS A 1 319 ? 33.295  -0.011  -10.129 1.00 44.40 319 A 1 
ATOM   2566 C  CE  . LYS A 1 319 ? 33.134  -1.008  -11.274 1.00 39.32 319 A 1 
ATOM   2567 N  NZ  . LYS A 1 319 ? 31.972  -0.701  -12.152 1.00 36.25 319 A 1 
ATOM   2568 N  N   . PRO A 1 320 ? 37.672  1.738   -6.847  1.00 50.03 320 A 1 
ATOM   2569 C  CA  . PRO A 1 320 ? 38.325  2.808   -6.112  1.00 50.23 320 A 1 
ATOM   2570 C  C   . PRO A 1 320 ? 37.326  3.918   -5.784  1.00 51.67 320 A 1 
ATOM   2571 O  O   . PRO A 1 320 ? 36.428  4.227   -6.574  1.00 49.70 320 A 1 
ATOM   2572 C  CB  . PRO A 1 320 ? 39.469  3.324   -7.002  1.00 46.89 320 A 1 
ATOM   2573 C  CG  . PRO A 1 320 ? 39.645  2.260   -8.070  1.00 45.30 320 A 1 
ATOM   2574 C  CD  . PRO A 1 320 ? 38.335  1.501   -8.115  1.00 50.88 320 A 1 
ATOM   2575 N  N   . LYS A 1 321 ? 37.502  4.556   -4.628  1.00 51.83 321 A 1 
ATOM   2576 C  CA  . LYS A 1 321 ? 36.803  5.793   -4.277  1.00 52.29 321 A 1 
ATOM   2577 C  C   . LYS A 1 321 ? 37.308  6.922   -5.184  1.00 51.50 321 A 1 
ATOM   2578 O  O   . LYS A 1 321 ? 38.036  7.797   -4.726  1.00 49.12 321 A 1 
ATOM   2579 C  CB  . LYS A 1 321 ? 37.027  6.163   -2.794  1.00 49.93 321 A 1 
ATOM   2580 C  CG  . LYS A 1 321 ? 36.329  5.271   -1.758  1.00 46.50 321 A 1 
ATOM   2581 C  CD  . LYS A 1 321 ? 36.678  5.801   -0.353  1.00 43.93 321 A 1 
ATOM   2582 C  CE  . LYS A 1 321 ? 36.044  4.972   0.753   1.00 38.81 321 A 1 
ATOM   2583 N  NZ  . LYS A 1 321 ? 36.491  5.423   2.112   1.00 36.11 321 A 1 
ATOM   2584 N  N   . THR A 1 322 ? 36.958  6.922   -6.454  1.00 50.23 322 A 1 
ATOM   2585 C  CA  . THR A 1 322 ? 37.055  8.148   -7.235  1.00 50.89 322 A 1 
ATOM   2586 C  C   . THR A 1 322 ? 36.060  9.125   -6.618  1.00 50.65 322 A 1 
ATOM   2587 O  O   . THR A 1 322 ? 34.844  8.990   -6.739  1.00 47.94 322 A 1 
ATOM   2588 C  CB  . THR A 1 322 ? 36.829  7.912   -8.738  1.00 47.48 322 A 1 
ATOM   2589 O  OG1 . THR A 1 322 ? 35.822  6.959   -8.958  1.00 43.30 322 A 1 
ATOM   2590 C  CG2 . THR A 1 322 ? 38.103  7.382   -9.398  1.00 42.97 322 A 1 
ATOM   2591 N  N   . THR A 1 323 ? 36.609  10.085  -5.874  1.00 47.18 323 A 1 
ATOM   2592 C  CA  . THR A 1 323 ? 35.912  11.164  -5.174  1.00 47.52 323 A 1 
ATOM   2593 C  C   . THR A 1 323 ? 35.281  12.186  -6.118  1.00 47.40 323 A 1 
ATOM   2594 O  O   . THR A 1 323 ? 34.919  13.277  -5.681  1.00 45.46 323 A 1 
ATOM   2595 C  CB  . THR A 1 323 ? 36.886  11.899  -4.231  1.00 44.09 323 A 1 
ATOM   2596 O  OG1 . THR A 1 323 ? 38.162  11.992  -4.832  1.00 40.42 323 A 1 
ATOM   2597 C  CG2 . THR A 1 323 ? 37.071  11.159  -2.909  1.00 40.61 323 A 1 
ATOM   2598 N  N   . ILE A 1 324 ? 35.156  11.856  -7.395  1.00 50.29 324 A 1 
ATOM   2599 C  CA  . ILE A 1 324 ? 34.433  12.700  -8.327  1.00 51.46 324 A 1 
ATOM   2600 C  C   . ILE A 1 324 ? 33.018  12.797  -7.762  1.00 52.68 324 A 1 
ATOM   2601 O  O   . ILE A 1 324 ? 32.335  11.788  -7.595  1.00 50.28 324 A 1 
ATOM   2602 C  CB  . ILE A 1 324 ? 34.483  12.153  -9.764  1.00 47.85 324 A 1 
ATOM   2603 C  CG1 . ILE A 1 324 ? 35.954  11.990  -10.230 1.00 43.89 324 A 1 
ATOM   2604 C  CG2 . ILE A 1 324 ? 33.725  13.109  -10.702 1.00 45.49 324 A 1 
ATOM   2605 C  CD1 . ILE A 1 324 ? 36.126  11.383  -11.623 1.00 42.05 324 A 1 
ATOM   2606 N  N   . LYS A 1 325 ? 32.608  14.023  -7.420  1.00 51.25 325 A 1 
ATOM   2607 C  CA  . LYS A 1 325 ? 31.219  14.343  -7.100  1.00 52.20 325 A 1 
ATOM   2608 C  C   . LYS A 1 325 ? 30.402  13.950  -8.333  1.00 53.08 325 A 1 
ATOM   2609 O  O   . LYS A 1 325 ? 30.290  14.744  -9.258  1.00 51.35 325 A 1 
ATOM   2610 C  CB  . LYS A 1 325 ? 31.039  15.843  -6.805  1.00 49.58 325 A 1 
ATOM   2611 C  CG  . LYS A 1 325 ? 31.457  16.282  -5.391  1.00 44.94 325 A 1 
ATOM   2612 C  CD  . LYS A 1 325 ? 31.211  17.790  -5.238  1.00 41.71 325 A 1 
ATOM   2613 C  CE  . LYS A 1 325 ? 31.543  18.282  -3.823  1.00 36.67 325 A 1 
ATOM   2614 N  NZ  . LYS A 1 325 ? 31.377  19.754  -3.692  1.00 32.90 325 A 1 
ATOM   2615 N  N   . GLN A 1 326 ? 29.905  12.725  -8.370  1.00 52.83 326 A 1 
ATOM   2616 C  CA  . GLN A 1 326 ? 28.994  12.334  -9.427  1.00 53.43 326 A 1 
ATOM   2617 C  C   . GLN A 1 326 ? 27.815  13.305  -9.382  1.00 54.05 326 A 1 
ATOM   2618 O  O   . GLN A 1 326 ? 27.373  13.673  -8.277  1.00 51.67 326 A 1 
ATOM   2619 C  CB  . GLN A 1 326 ? 28.559  10.866  -9.287  1.00 50.37 326 A 1 
ATOM   2620 C  CG  . GLN A 1 326 ? 29.638  9.930   -9.849  1.00 46.10 326 A 1 
ATOM   2621 C  CD  . GLN A 1 326 ? 29.212  8.458   -9.863  1.00 42.79 326 A 1 
ATOM   2622 O  OE1 . GLN A 1 326 ? 28.366  8.015   -9.096  1.00 41.26 326 A 1 
ATOM   2623 N  NE2 . GLN A 1 326 ? 29.787  7.658   -10.712 1.00 40.06 326 A 1 
ATOM   2624 N  N   . PRO A 1 327 ? 27.344  13.777  -10.538 1.00 52.47 327 A 1 
ATOM   2625 C  CA  . PRO A 1 327 ? 26.192  14.657  -10.620 1.00 53.38 327 A 1 
ATOM   2626 C  C   . PRO A 1 327 ? 24.998  14.026  -9.893  1.00 56.49 327 A 1 
ATOM   2627 O  O   . PRO A 1 327 ? 25.023  12.840  -9.556  1.00 54.20 327 A 1 
ATOM   2628 C  CB  . PRO A 1 327 ? 25.943  14.875  -12.121 1.00 48.58 327 A 1 
ATOM   2629 C  CG  . PRO A 1 327 ? 26.631  13.698  -12.787 1.00 46.83 327 A 1 
ATOM   2630 C  CD  . PRO A 1 327 ? 27.800  13.390  -11.872 1.00 51.25 327 A 1 
ATOM   2631 N  N   . SER A 1 328 ? 23.972  14.824  -9.602  1.00 62.80 328 A 1 
ATOM   2632 C  CA  . SER A 1 328 ? 22.806  14.341  -8.863  1.00 66.09 328 A 1 
ATOM   2633 C  C   . SER A 1 328 ? 22.188  13.145  -9.590  1.00 71.32 328 A 1 
ATOM   2634 O  O   . SER A 1 328 ? 21.426  13.315  -10.533 1.00 66.91 328 A 1 
ATOM   2635 C  CB  . SER A 1 328 ? 21.786  15.469  -8.678  1.00 58.73 328 A 1 
ATOM   2636 O  OG  . SER A 1 328 ? 21.279  15.931  -9.903  1.00 51.65 328 A 1 
ATOM   2637 N  N   . ASP A 1 329 ? 22.533  11.940  -9.136  1.00 76.21 329 A 1 
ATOM   2638 C  CA  . ASP A 1 329 ? 22.265  10.659  -9.791  1.00 80.56 329 A 1 
ATOM   2639 C  C   . ASP A 1 329 ? 20.810  10.192  -9.657  1.00 85.38 329 A 1 
ATOM   2640 O  O   . ASP A 1 329 ? 20.448  9.119   -10.108 1.00 82.10 329 A 1 
ATOM   2641 C  CB  . ASP A 1 329 ? 23.265  9.633   -9.232  1.00 72.82 329 A 1 
ATOM   2642 C  CG  . ASP A 1 329 ? 23.285  9.537   -7.703  1.00 68.92 329 A 1 
ATOM   2643 O  OD1 . ASP A 1 329 ? 22.498  10.200  -6.990  1.00 64.48 329 A 1 
ATOM   2644 O  OD2 . ASP A 1 329 ? 24.181  8.852   -7.173  1.00 64.81 329 A 1 
ATOM   2645 N  N   . GLY A 1 330 ? 19.962  11.023  -9.037  1.00 86.21 330 A 1 
ATOM   2646 C  CA  . GLY A 1 330 ? 18.553  10.729  -8.837  1.00 89.86 330 A 1 
ATOM   2647 C  C   . GLY A 1 330 ? 18.255  9.790   -7.660  1.00 93.18 330 A 1 
ATOM   2648 O  O   . GLY A 1 330 ? 17.089  9.615   -7.323  1.00 91.13 330 A 1 
ATOM   2649 N  N   . PHE A 1 331 ? 19.288  9.232   -7.001  1.00 93.75 331 A 1 
ATOM   2650 C  CA  . PHE A 1 331 ? 19.109  8.415   -5.803  1.00 94.73 331 A 1 
ATOM   2651 C  C   . PHE A 1 331 ? 18.927  9.262   -4.540  1.00 95.34 331 A 1 
ATOM   2652 O  O   . PHE A 1 331 ? 19.338  10.426  -4.474  1.00 94.15 331 A 1 
ATOM   2653 C  CB  . PHE A 1 331 ? 20.287  7.446   -5.639  1.00 93.65 331 A 1 
ATOM   2654 C  CG  . PHE A 1 331 ? 20.441  6.479   -6.785  1.00 93.25 331 A 1 
ATOM   2655 C  CD1 . PHE A 1 331 ? 19.514  5.445   -6.965  1.00 91.30 331 A 1 
ATOM   2656 C  CD2 . PHE A 1 331 ? 21.523  6.606   -7.684  1.00 91.32 331 A 1 
ATOM   2657 C  CE1 . PHE A 1 331 ? 19.644  4.551   -8.031  1.00 90.05 331 A 1 
ATOM   2658 C  CE2 . PHE A 1 331 ? 21.659  5.711   -8.758  1.00 90.23 331 A 1 
ATOM   2659 C  CZ  . PHE A 1 331 ? 20.721  4.683   -8.927  1.00 90.39 331 A 1 
ATOM   2660 N  N   . ASN A 1 332 ? 18.338  8.650   -3.509  1.00 95.27 332 A 1 
ATOM   2661 C  CA  . ASN A 1 332 ? 18.075  9.275   -2.216  1.00 95.92 332 A 1 
ATOM   2662 C  C   . ASN A 1 332 ? 17.270  10.584  -2.314  1.00 96.47 332 A 1 
ATOM   2663 O  O   . ASN A 1 332 ? 17.517  11.544  -1.579  1.00 95.13 332 A 1 
ATOM   2664 C  CB  . ASN A 1 332 ? 19.393  9.418   -1.432  1.00 94.84 332 A 1 
ATOM   2665 C  CG  . ASN A 1 332 ? 19.996  8.103   -0.983  1.00 93.79 332 A 1 
ATOM   2666 O  OD1 . ASN A 1 332 ? 19.471  7.026   -1.124  1.00 90.67 332 A 1 
ATOM   2667 N  ND2 . ASN A 1 332 ? 21.158  8.154   -0.369  1.00 89.61 332 A 1 
ATOM   2668 N  N   . LYS A 1 333 ? 16.316  10.627  -3.269  1.00 96.58 333 A 1 
ATOM   2669 C  CA  . LYS A 1 333 ? 15.421  11.759  -3.499  1.00 96.61 333 A 1 
ATOM   2670 C  C   . LYS A 1 333 ? 14.053  11.252  -3.932  1.00 97.49 333 A 1 
ATOM   2671 O  O   . LYS A 1 333 ? 13.973  10.379  -4.787  1.00 96.76 333 A 1 
ATOM   2672 C  CB  . LYS A 1 333 ? 15.983  12.686  -4.593  1.00 93.66 333 A 1 
ATOM   2673 C  CG  . LYS A 1 333 ? 17.297  13.368  -4.189  1.00 83.66 333 A 1 
ATOM   2674 C  CD  . LYS A 1 333 ? 17.804  14.262  -5.313  1.00 81.91 333 A 1 
ATOM   2675 C  CE  . LYS A 1 333 ? 19.159  14.835  -4.922  1.00 69.84 333 A 1 
ATOM   2676 N  NZ  . LYS A 1 333 ? 19.749  15.606  -6.038  1.00 61.79 333 A 1 
ATOM   2677 N  N   . TRP A 1 334 ? 12.996  11.853  -3.394  1.00 97.72 334 A 1 
ATOM   2678 C  CA  . TRP A 1 334 ? 11.645  11.672  -3.893  1.00 98.01 334 A 1 
ATOM   2679 C  C   . TRP A 1 334 ? 11.524  12.292  -5.281  1.00 97.81 334 A 1 
ATOM   2680 O  O   . TRP A 1 334 ? 11.911  13.442  -5.496  1.00 97.16 334 A 1 
ATOM   2681 C  CB  . TRP A 1 334 ? 10.640  12.284  -2.920  1.00 98.19 334 A 1 
ATOM   2682 C  CG  . TRP A 1 334 ? 10.523  11.522  -1.635  1.00 98.37 334 A 1 
ATOM   2683 C  CD1 . TRP A 1 334 ? 11.106  11.845  -0.456  1.00 97.96 334 A 1 
ATOM   2684 C  CD2 . TRP A 1 334 ? 9.832   10.258  -1.421  1.00 98.38 334 A 1 
ATOM   2685 N  NE1 . TRP A 1 334 ? 10.822  10.863  0.478   1.00 97.94 334 A 1 
ATOM   2686 C  CE2 . TRP A 1 334 ? 10.058  9.866   -0.078  1.00 98.18 334 A 1 
ATOM   2687 C  CE3 . TRP A 1 334 ? 9.059   9.409   -2.241  1.00 98.26 334 A 1 
ATOM   2688 C  CZ2 . TRP A 1 334 ? 9.558   8.657   0.439   1.00 98.02 334 A 1 
ATOM   2689 C  CZ3 . TRP A 1 334 ? 8.552   8.198   -1.724  1.00 97.96 334 A 1 
ATOM   2690 C  CH2 . TRP A 1 334 ? 8.809   7.827   -0.402  1.00 97.91 334 A 1 
ATOM   2691 N  N   . LYS A 1 335 ? 10.994  11.526  -6.240  1.00 98.08 335 A 1 
ATOM   2692 C  CA  . LYS A 1 335 ? 10.757  11.952  -7.614  1.00 97.61 335 A 1 
ATOM   2693 C  C   . LYS A 1 335 ? 9.488   11.289  -8.147  1.00 98.13 335 A 1 
ATOM   2694 O  O   . LYS A 1 335 ? 9.083   10.232  -7.660  1.00 97.86 335 A 1 
ATOM   2695 C  CB  . LYS A 1 335 ? 11.992  11.672  -8.493  1.00 95.48 335 A 1 
ATOM   2696 C  CG  . LYS A 1 335 ? 12.394  10.198  -8.510  1.00 86.73 335 A 1 
ATOM   2697 C  CD  . LYS A 1 335 ? 13.619  9.923   -9.390  1.00 84.65 335 A 1 
ATOM   2698 C  CE  . LYS A 1 335 ? 13.877  8.414   -9.328  1.00 73.69 335 A 1 
ATOM   2699 N  NZ  . LYS A 1 335 ? 14.983  7.954   -10.207 1.00 65.93 335 A 1 
ATOM   2700 N  N   . PHE A 1 336 ? 8.901   11.910  -9.168  1.00 98.04 336 A 1 
ATOM   2701 C  CA  . PHE A 1 336 ? 7.847   11.285  -9.943  1.00 98.01 336 A 1 
ATOM   2702 C  C   . PHE A 1 336 ? 8.362   9.982   -10.565 1.00 97.96 336 A 1 
ATOM   2703 O  O   . PHE A 1 336 ? 9.462   9.964   -11.133 1.00 97.60 336 A 1 
ATOM   2704 C  CB  . PHE A 1 336 ? 7.373   12.269  -11.022 1.00 98.03 336 A 1 
ATOM   2705 C  CG  . PHE A 1 336 ? 6.341   11.701  -11.959 1.00 98.13 336 A 1 
ATOM   2706 C  CD1 . PHE A 1 336 ? 6.701   11.330  -13.270 1.00 97.55 336 A 1 
ATOM   2707 C  CD2 . PHE A 1 336 ? 5.014   11.555  -11.541 1.00 97.54 336 A 1 
ATOM   2708 C  CE1 . PHE A 1 336 ? 5.734   10.828  -14.156 1.00 97.12 336 A 1 
ATOM   2709 C  CE2 . PHE A 1 336 ? 4.040   11.061  -12.425 1.00 97.13 336 A 1 
ATOM   2710 C  CZ  . PHE A 1 336 ? 4.402   10.707  -13.730 1.00 97.36 336 A 1 
ATOM   2711 N  N   . ASN A 1 337 ? 7.588   8.902   -10.440 1.00 98.18 337 A 1 
ATOM   2712 C  CA  . ASN A 1 337 ? 7.855   7.641   -11.105 1.00 98.03 337 A 1 
ATOM   2713 C  C   . ASN A 1 337 ? 7.043   7.556   -12.398 1.00 98.02 337 A 1 
ATOM   2714 O  O   . ASN A 1 337 ? 7.606   7.709   -13.485 1.00 97.49 337 A 1 
ATOM   2715 C  CB  . ASN A 1 337 ? 7.608   6.461   -10.135 1.00 97.40 337 A 1 
ATOM   2716 C  CG  . ASN A 1 337 ? 8.034   5.143   -10.775 1.00 96.23 337 A 1 
ATOM   2717 O  OD1 . ASN A 1 337 ? 8.552   5.119   -11.871 1.00 92.51 337 A 1 
ATOM   2718 N  ND2 . ASN A 1 337 ? 7.840   4.029   -10.116 1.00 90.90 337 A 1 
ATOM   2719 N  N   . TYR A 1 338 ? 5.722   7.389   -12.291 1.00 98.38 338 A 1 
ATOM   2720 C  CA  . TYR A 1 338 ? 4.819   7.315   -13.437 1.00 98.46 338 A 1 
ATOM   2721 C  C   . TYR A 1 338 ? 3.394   7.745   -13.057 1.00 98.67 338 A 1 
ATOM   2722 O  O   . TYR A 1 338 ? 3.026   7.784   -11.886 1.00 98.54 338 A 1 
ATOM   2723 C  CB  . TYR A 1 338 ? 4.841   5.896   -14.015 1.00 98.37 338 A 1 
ATOM   2724 C  CG  . TYR A 1 338 ? 4.037   4.877   -13.230 1.00 98.57 338 A 1 
ATOM   2725 C  CD1 . TYR A 1 338 ? 4.584   4.217   -12.112 1.00 98.29 338 A 1 
ATOM   2726 C  CD2 . TYR A 1 338 ? 2.724   4.586   -13.636 1.00 98.36 338 A 1 
ATOM   2727 C  CE1 . TYR A 1 338 ? 3.821   3.270   -11.415 1.00 98.05 338 A 1 
ATOM   2728 C  CE2 . TYR A 1 338 ? 1.953   3.643   -12.945 1.00 98.11 338 A 1 
ATOM   2729 C  CZ  . TYR A 1 338 ? 2.507   2.980   -11.837 1.00 98.24 338 A 1 
ATOM   2730 O  OH  . TYR A 1 338 ? 1.748   2.053   -11.186 1.00 97.74 338 A 1 
ATOM   2731 N  N   . GLY A 1 339 ? 2.576   8.026   -14.072 1.00 98.48 339 A 1 
ATOM   2732 C  CA  . GLY A 1 339 ? 1.140   8.242   -13.936 1.00 98.50 339 A 1 
ATOM   2733 C  C   . GLY A 1 339 ? 0.346   7.155   -14.661 1.00 98.60 339 A 1 
ATOM   2734 O  O   . GLY A 1 339 ? 0.744   6.718   -15.743 1.00 98.20 339 A 1 
ATOM   2735 N  N   . SER A 1 340 ? -0.801  6.738   -14.128 1.00 98.53 340 A 1 
ATOM   2736 C  CA  . SER A 1 340 ? -1.626  5.686   -14.730 1.00 98.43 340 A 1 
ATOM   2737 C  C   . SER A 1 340 ? -2.078  6.022   -16.162 1.00 98.37 340 A 1 
ATOM   2738 O  O   . SER A 1 340 ? -2.102  5.150   -17.025 1.00 97.85 340 A 1 
ATOM   2739 C  CB  . SER A 1 340 ? -2.855  5.418   -13.851 1.00 98.35 340 A 1 
ATOM   2740 O  OG  . SER A 1 340 ? -3.641  6.586   -13.691 1.00 98.03 340 A 1 
ATOM   2741 N  N   . SER A 1 341 ? -2.387  7.287   -16.416 1.00 98.34 341 A 1 
ATOM   2742 C  CA  . SER A 1 341 ? -2.780  7.760   -17.743 1.00 97.99 341 A 1 
ATOM   2743 C  C   . SER A 1 341 ? -1.600  7.752   -18.722 1.00 97.85 341 A 1 
ATOM   2744 O  O   . SER A 1 341 ? -1.697  7.175   -19.802 1.00 96.61 341 A 1 
ATOM   2745 C  CB  . SER A 1 341 ? -3.386  9.161   -17.626 1.00 97.16 341 A 1 
ATOM   2746 O  OG  . SER A 1 341 ? -3.810  9.627   -18.892 1.00 81.72 341 A 1 
ATOM   2747 N  N   . SER A 1 342 ? -0.464  8.336   -18.351 1.00 97.74 342 A 1 
ATOM   2748 C  CA  . SER A 1 342 ? 0.694   8.456   -19.239 1.00 97.25 342 A 1 
ATOM   2749 C  C   . SER A 1 342 ? 1.402   7.123   -19.496 1.00 97.59 342 A 1 
ATOM   2750 O  O   . SER A 1 342 ? 1.889   6.897   -20.594 1.00 96.24 342 A 1 
ATOM   2751 C  CB  . SER A 1 342 ? 1.693   9.475   -18.682 1.00 95.80 342 A 1 
ATOM   2752 O  OG  . SER A 1 342 ? 2.114   9.134   -17.375 1.00 87.32 342 A 1 
ATOM   2753 N  N   . GLU A 1 343 ? 1.439   6.234   -18.506 1.00 97.80 343 A 1 
ATOM   2754 C  CA  . GLU A 1 343 ? 2.176   4.977   -18.604 1.00 97.91 343 A 1 
ATOM   2755 C  C   . GLU A 1 343 ? 1.374   3.863   -19.266 1.00 97.99 343 A 1 
ATOM   2756 O  O   . GLU A 1 343 ? 1.902   3.103   -20.082 1.00 96.92 343 A 1 
ATOM   2757 C  CB  . GLU A 1 343 ? 2.635   4.557   -17.199 1.00 97.26 343 A 1 
ATOM   2758 C  CG  . GLU A 1 343 ? 3.786   3.532   -17.211 1.00 94.29 343 A 1 
ATOM   2759 C  CD  . GLU A 1 343 ? 5.085   4.086   -17.830 1.00 95.66 343 A 1 
ATOM   2760 O  OE1 . GLU A 1 343 ? 5.975   3.278   -18.155 1.00 91.14 343 A 1 
ATOM   2761 O  OE2 . GLU A 1 343 ? 5.206   5.313   -18.024 1.00 91.98 343 A 1 
ATOM   2762 N  N   . TYR A 1 344 ? 0.076   3.778   -18.936 1.00 98.18 344 A 1 
ATOM   2763 C  CA  . TYR A 1 344 ? -0.797  2.685   -19.363 1.00 98.27 344 A 1 
ATOM   2764 C  C   . TYR A 1 344 ? -1.891  3.105   -20.356 1.00 98.05 344 A 1 
ATOM   2765 O  O   . TYR A 1 344 ? -2.572  2.244   -20.916 1.00 96.88 344 A 1 
ATOM   2766 C  CB  . TYR A 1 344 ? -1.381  1.999   -18.122 1.00 98.11 344 A 1 
ATOM   2767 C  CG  . TYR A 1 344 ? -0.352  1.455   -17.145 1.00 98.32 344 A 1 
ATOM   2768 C  CD1 . TYR A 1 344 ? 0.762   0.718   -17.601 1.00 97.83 344 A 1 
ATOM   2769 C  CD2 . TYR A 1 344 ? -0.523  1.652   -15.765 1.00 97.84 344 A 1 
ATOM   2770 C  CE1 . TYR A 1 344 ? 1.690   0.181   -16.701 1.00 97.43 344 A 1 
ATOM   2771 C  CE2 . TYR A 1 344 ? 0.394   1.117   -14.850 1.00 97.48 344 A 1 
ATOM   2772 C  CZ  . TYR A 1 344 ? 1.508   0.381   -15.314 1.00 97.71 344 A 1 
ATOM   2773 O  OH  . TYR A 1 344 ? 2.413   -0.150  -14.433 1.00 96.89 344 A 1 
ATOM   2774 N  N   . GLY A 1 345 ? -2.058  4.394   -20.598 1.00 97.43 345 A 1 
ATOM   2775 C  CA  . GLY A 1 345 ? -3.111  4.914   -21.464 1.00 97.05 345 A 1 
ATOM   2776 C  C   . GLY A 1 345 ? -4.517  4.775   -20.876 1.00 97.54 345 A 1 
ATOM   2777 O  O   . GLY A 1 345 ? -5.486  4.736   -21.639 1.00 96.08 345 A 1 
ATOM   2778 N  N   . LEU A 1 346 ? -4.638  4.678   -19.554 1.00 97.78 346 A 1 
ATOM   2779 C  CA  . LEU A 1 346 ? -5.922  4.619   -18.863 1.00 97.84 346 A 1 
ATOM   2780 C  C   . LEU A 1 346 ? -6.611  5.983   -18.937 1.00 97.81 346 A 1 
ATOM   2781 O  O   . LEU A 1 346 ? -6.009  7.004   -18.601 1.00 96.97 346 A 1 
ATOM   2782 C  CB  . LEU A 1 346 ? -5.727  4.197   -17.401 1.00 97.62 346 A 1 
ATOM   2783 C  CG  . LEU A 1 346 ? -5.111  2.793   -17.213 1.00 97.07 346 A 1 
ATOM   2784 C  CD1 . LEU A 1 346 ? -4.734  2.576   -15.745 1.00 96.27 346 A 1 
ATOM   2785 C  CD2 . LEU A 1 346 ? -6.083  1.688   -17.618 1.00 96.04 346 A 1 
ATOM   2786 N  N   . LYS A 1 347 ? -7.886  5.986   -19.367 1.00 98.01 347 A 1 
ATOM   2787 C  CA  . LYS A 1 347 ? -8.704  7.209   -19.430 1.00 97.78 347 A 1 
ATOM   2788 C  C   . LYS A 1 347 ? -9.292  7.580   -18.068 1.00 97.85 347 A 1 
ATOM   2789 O  O   . LYS A 1 347 ? -9.533  8.745   -17.791 1.00 96.55 347 A 1 
ATOM   2790 C  CB  . LYS A 1 347 ? -9.840  7.009   -20.434 1.00 96.85 347 A 1 
ATOM   2791 C  CG  . LYS A 1 347 ? -9.323  6.758   -21.852 1.00 92.39 347 A 1 
ATOM   2792 C  CD  . LYS A 1 347 ? -10.517 6.481   -22.763 1.00 85.77 347 A 1 
ATOM   2793 C  CE  . LYS A 1 347 ? -10.029 6.135   -24.156 1.00 76.96 347 A 1 
ATOM   2794 N  NZ  . LYS A 1 347 ? -11.164 5.668   -24.991 1.00 66.61 347 A 1 
ATOM   2795 N  N   . GLU A 1 348 ? -9.519  6.562   -17.243 1.00 98.42 348 A 1 
ATOM   2796 C  CA  . GLU A 1 348 ? -10.007 6.649   -15.872 1.00 98.50 348 A 1 
ATOM   2797 C  C   . GLU A 1 348 ? -9.626  5.353   -15.132 1.00 98.72 348 A 1 
ATOM   2798 O  O   . GLU A 1 348 ? -9.209  4.363   -15.742 1.00 98.59 348 A 1 
ATOM   2799 C  CB  . GLU A 1 348 ? -11.524 6.884   -15.852 1.00 97.82 348 A 1 
ATOM   2800 C  CG  . GLU A 1 348 ? -12.320 5.765   -16.547 1.00 96.13 348 A 1 
ATOM   2801 C  CD  . GLU A 1 348 ? -13.837 5.944   -16.492 1.00 95.92 348 A 1 
ATOM   2802 O  OE1 . GLU A 1 348 ? -14.522 4.948   -16.837 1.00 91.43 348 A 1 
ATOM   2803 O  OE2 . GLU A 1 348 ? -14.325 7.028   -16.097 1.00 92.99 348 A 1 
ATOM   2804 N  N   . LEU A 1 349 ? -9.790  5.328   -13.811 1.00 98.75 349 A 1 
ATOM   2805 C  CA  . LEU A 1 349 ? -9.516  4.156   -12.980 1.00 98.80 349 A 1 
ATOM   2806 C  C   . LEU A 1 349 ? -10.756 3.254   -12.846 1.00 98.88 349 A 1 
ATOM   2807 O  O   . LEU A 1 349 ? -11.211 2.944   -11.746 1.00 98.67 349 A 1 
ATOM   2808 C  CB  . LEU A 1 349 ? -8.925  4.605   -11.625 1.00 98.82 349 A 1 
ATOM   2809 C  CG  . LEU A 1 349 ? -7.645  5.460   -11.714 1.00 98.67 349 A 1 
ATOM   2810 C  CD1 . LEU A 1 349 ? -7.145  5.766   -10.294 1.00 98.52 349 A 1 
ATOM   2811 C  CD2 . LEU A 1 349 ? -6.516  4.762   -12.471 1.00 98.44 349 A 1 
ATOM   2812 N  N   . SER A 1 350 ? -11.319 2.841   -13.989 1.00 98.80 350 A 1 
ATOM   2813 C  CA  . SER A 1 350 ? -12.511 1.992   -14.045 1.00 98.85 350 A 1 
ATOM   2814 C  C   . SER A 1 350 ? -12.189 0.519   -14.340 1.00 98.87 350 A 1 
ATOM   2815 O  O   . SER A 1 350 ? -11.178 0.227   -14.994 1.00 98.78 350 A 1 
ATOM   2816 C  CB  . SER A 1 350 ? -13.514 2.538   -15.071 1.00 98.65 350 A 1 
ATOM   2817 O  OG  . SER A 1 350 ? -13.043 2.426   -16.392 1.00 98.12 350 A 1 
ATOM   2818 N  N   . PRO A 1 351 ? -13.063 -0.427  -13.944 1.00 98.81 351 A 1 
ATOM   2819 C  CA  . PRO A 1 351 ? -12.897 -1.841  -14.280 1.00 98.75 351 A 1 
ATOM   2820 C  C   . PRO A 1 351 ? -12.717 -2.076  -15.777 1.00 98.73 351 A 1 
ATOM   2821 O  O   . PRO A 1 351 ? -11.850 -2.833  -16.190 1.00 98.57 351 A 1 
ATOM   2822 C  CB  . PRO A 1 351 ? -14.148 -2.545  -13.749 1.00 98.62 351 A 1 
ATOM   2823 C  CG  . PRO A 1 351 ? -14.589 -1.657  -12.598 1.00 97.91 351 A 1 
ATOM   2824 C  CD  . PRO A 1 351 ? -14.220 -0.252  -13.073 1.00 98.65 351 A 1 
ATOM   2825 N  N   . LYS A 1 352 ? -13.492 -1.374  -16.611 1.00 98.67 352 A 1 
ATOM   2826 C  CA  . LYS A 1 352 ? -13.409 -1.478  -18.067 1.00 98.54 352 A 1 
ATOM   2827 C  C   . LYS A 1 352 ? -12.031 -1.103  -18.605 1.00 98.66 352 A 1 
ATOM   2828 O  O   . LYS A 1 352 ? -11.486 -1.822  -19.438 1.00 98.48 352 A 1 
ATOM   2829 C  CB  . LYS A 1 352 ? -14.508 -0.597  -18.687 1.00 98.09 352 A 1 
ATOM   2830 C  CG  . LYS A 1 352 ? -14.528 -0.702  -20.220 1.00 89.41 352 A 1 
ATOM   2831 C  CD  . LYS A 1 352 ? -15.626 0.193   -20.804 1.00 84.19 352 A 1 
ATOM   2832 C  CE  . LYS A 1 352 ? -15.583 0.123   -22.326 1.00 70.07 352 A 1 
ATOM   2833 N  NZ  . LYS A 1 352 ? -16.590 1.012   -22.941 1.00 62.47 352 A 1 
ATOM   2834 N  N   . GLU A 1 353 ? -11.451 0.003   -18.135 1.00 98.71 353 A 1 
ATOM   2835 C  CA  . GLU A 1 353 ? -10.127 0.447   -18.585 1.00 98.77 353 A 1 
ATOM   2836 C  C   . GLU A 1 353 ? -9.025  -0.525  -18.121 1.00 98.89 353 A 1 
ATOM   2837 O  O   . GLU A 1 353 ? -8.119  -0.852  -18.893 1.00 98.70 353 A 1 
ATOM   2838 C  CB  . GLU A 1 353 ? -9.856  1.872   -18.102 1.00 98.70 353 A 1 
ATOM   2839 C  CG  . GLU A 1 353 ? -10.695 2.943   -18.823 1.00 97.80 353 A 1 
ATOM   2840 C  CD  . GLU A 1 353 ? -10.307 3.133   -20.297 1.00 97.85 353 A 1 
ATOM   2841 O  OE1 . GLU A 1 353 ? -11.193 3.073   -21.172 1.00 95.08 353 A 1 
ATOM   2842 O  OE2 . GLU A 1 353 ? -9.109  3.365   -20.577 1.00 95.95 353 A 1 
ATOM   2843 N  N   . PHE A 1 354 ? -9.134  -1.075  -16.913 1.00 98.83 354 A 1 
ATOM   2844 C  CA  . PHE A 1 354 ? -8.189  -2.078  -16.415 1.00 98.80 354 A 1 
ATOM   2845 C  C   . PHE A 1 354 ? -8.344  -3.446  -17.091 1.00 98.87 354 A 1 
ATOM   2846 O  O   . PHE A 1 354 ? -7.342  -4.124  -17.313 1.00 98.64 354 A 1 
ATOM   2847 C  CB  . PHE A 1 354 ? -8.304  -2.187  -14.891 1.00 98.84 354 A 1 
ATOM   2848 C  CG  . PHE A 1 354 ? -7.449  -1.166  -14.175 1.00 98.84 354 A 1 
ATOM   2849 C  CD1 . PHE A 1 354 ? -6.101  -1.446  -13.899 1.00 98.60 354 A 1 
ATOM   2850 C  CD2 . PHE A 1 354 ? -7.987  0.080   -13.797 1.00 98.56 354 A 1 
ATOM   2851 C  CE1 . PHE A 1 354 ? -5.297  -0.493  -13.252 1.00 98.29 354 A 1 
ATOM   2852 C  CE2 . PHE A 1 354 ? -7.190  1.031   -13.150 1.00 98.24 354 A 1 
ATOM   2853 C  CZ  . PHE A 1 354 ? -5.842  0.748   -12.872 1.00 98.38 354 A 1 
ATOM   2854 N  N   . GLU A 1 355 ? -9.545  -3.851  -17.500 1.00 98.77 355 A 1 
ATOM   2855 C  CA  . GLU A 1 355 ? -9.742  -5.050  -18.331 1.00 98.61 355 A 1 
ATOM   2856 C  C   . GLU A 1 355 ? -9.101  -4.885  -19.717 1.00 98.60 355 A 1 
ATOM   2857 O  O   . GLU A 1 355 ? -8.439  -5.804  -20.207 1.00 98.42 355 A 1 
ATOM   2858 C  CB  . GLU A 1 355 ? -11.230 -5.372  -18.487 1.00 98.43 355 A 1 
ATOM   2859 C  CG  . GLU A 1 355 ? -11.806 -5.923  -17.184 1.00 96.42 355 A 1 
ATOM   2860 C  CD  . GLU A 1 355 ? -13.245 -6.416  -17.342 1.00 94.58 355 A 1 
ATOM   2861 O  OE1 . GLU A 1 355 ? -13.509 -7.557  -16.894 1.00 87.47 355 A 1 
ATOM   2862 O  OE2 . GLU A 1 355 ? -14.127 -5.705  -17.878 1.00 89.77 355 A 1 
ATOM   2863 N  N   . ILE A 1 356 ? -9.236  -3.700  -20.331 1.00 98.77 356 A 1 
ATOM   2864 C  CA  . ILE A 1 356 ? -8.559  -3.365  -21.584 1.00 98.66 356 A 1 
ATOM   2865 C  C   . ILE A 1 356 ? -7.035  -3.393  -21.383 1.00 98.75 356 A 1 
ATOM   2866 O  O   . ILE A 1 356 ? -6.326  -3.971  -22.214 1.00 98.55 356 A 1 
ATOM   2867 C  CB  . ILE A 1 356 ? -9.044  -2.003  -22.124 1.00 98.51 356 A 1 
ATOM   2868 C  CG1 . ILE A 1 356 ? -10.510 -2.107  -22.603 1.00 97.57 356 A 1 
ATOM   2869 C  CG2 . ILE A 1 356 ? -8.149  -1.506  -23.281 1.00 97.53 356 A 1 
ATOM   2870 C  CD1 . ILE A 1 356 ? -11.190 -0.741  -22.816 1.00 94.86 356 A 1 
ATOM   2871 N  N   . LEU A 1 357 ? -6.527  -2.821  -20.293 1.00 98.63 357 A 1 
ATOM   2872 C  CA  . LEU A 1 357 ? -5.107  -2.857  -19.958 1.00 98.72 357 A 1 
ATOM   2873 C  C   . LEU A 1 357 ? -4.597  -4.293  -19.804 1.00 98.76 357 A 1 
ATOM   2874 O  O   . LEU A 1 357 ? -3.581  -4.646  -20.400 1.00 98.66 357 A 1 
ATOM   2875 C  CB  . LEU A 1 357 ? -4.851  -2.034  -18.683 1.00 98.68 357 A 1 
ATOM   2876 C  CG  . LEU A 1 357 ? -3.385  -2.073  -18.201 1.00 98.47 357 A 1 
ATOM   2877 C  CD1 . LEU A 1 357 ? -2.425  -1.489  -19.245 1.00 98.11 357 A 1 
ATOM   2878 C  CD2 . LEU A 1 357 ? -3.235  -1.280  -16.913 1.00 98.01 357 A 1 
ATOM   2879 N  N   . ALA A 1 358 ? -5.314  -5.146  -19.066 1.00 98.74 358 A 1 
ATOM   2880 C  CA  . ALA A 1 358 ? -4.953  -6.549  -18.889 1.00 98.73 358 A 1 
ATOM   2881 C  C   . ALA A 1 358 ? -4.898  -7.290  -20.240 1.00 98.64 358 A 1 
ATOM   2882 O  O   . ALA A 1 358 ? -3.903  -7.950  -20.540 1.00 98.44 358 A 1 
ATOM   2883 C  CB  . ALA A 1 358 ? -5.936  -7.189  -17.901 1.00 98.58 358 A 1 
ATOM   2884 N  N   . ALA A 1 359 ? -5.893  -7.100  -21.095 1.00 98.76 359 A 1 
ATOM   2885 C  CA  . ALA A 1 359 ? -5.917  -7.693  -22.436 1.00 98.65 359 A 1 
ATOM   2886 C  C   . ALA A 1 359 ? -4.787  -7.175  -23.348 1.00 98.68 359 A 1 
ATOM   2887 O  O   . ALA A 1 359 ? -4.270  -7.919  -24.193 1.00 98.24 359 A 1 
ATOM   2888 C  CB  . ALA A 1 359 ? -7.296  -7.425  -23.053 1.00 98.53 359 A 1 
ATOM   2889 N  N   . ARG A 1 360 ? -4.375  -5.912  -23.188 1.00 98.79 360 A 1 
ATOM   2890 C  CA  . ARG A 1 360 ? -3.198  -5.364  -23.875 1.00 98.66 360 A 1 
ATOM   2891 C  C   . ARG A 1 360 ? -1.910  -5.992  -23.351 1.00 98.50 360 A 1 
ATOM   2892 O  O   . ARG A 1 360 ? -1.097  -6.415  -24.167 1.00 98.26 360 A 1 
ATOM   2893 C  CB  . ARG A 1 360 ? -3.158  -3.839  -23.749 1.00 98.37 360 A 1 
ATOM   2894 C  CG  . ARG A 1 360 ? -4.213  -3.139  -24.623 1.00 95.08 360 A 1 
ATOM   2895 C  CD  . ARG A 1 360 ? -4.264  -1.627  -24.326 1.00 92.84 360 A 1 
ATOM   2896 N  NE  . ARG A 1 360 ? -2.996  -0.950  -24.642 1.00 87.69 360 A 1 
ATOM   2897 C  CZ  . ARG A 1 360 ? -2.509  0.141   -24.066 1.00 85.19 360 A 1 
ATOM   2898 N  NH1 . ARG A 1 360 ? -3.167  0.801   -23.155 1.00 77.66 360 A 1 
ATOM   2899 N  NH2 . ARG A 1 360 ? -1.333  0.589   -24.396 1.00 76.91 360 A 1 
ATOM   2900 N  N   . MET A 1 361 ? -1.742  -6.124  -22.032 1.00 98.56 361 A 1 
ATOM   2901 C  CA  . MET A 1 361 ? -0.560  -6.752  -21.429 1.00 98.47 361 A 1 
ATOM   2902 C  C   . MET A 1 361 ? -0.398  -8.229  -21.815 1.00 98.33 361 A 1 
ATOM   2903 O  O   . MET A 1 361 ? 0.726   -8.694  -21.980 1.00 97.92 361 A 1 
ATOM   2904 C  CB  . MET A 1 361 ? -0.588  -6.611  -19.900 1.00 98.20 361 A 1 
ATOM   2905 C  CG  . MET A 1 361 ? -0.345  -5.173  -19.448 1.00 96.76 361 A 1 
ATOM   2906 S  SD  . MET A 1 361 ? -0.024  -4.972  -17.672 1.00 95.60 361 A 1 
ATOM   2907 C  CE  . MET A 1 361 ? -1.599  -5.481  -16.949 1.00 87.85 361 A 1 
ATOM   2908 N  N   . ASP A 1 362 ? -1.484  -8.963  -22.040 1.00 98.23 362 A 1 
ATOM   2909 C  CA  . ASP A 1 362 ? -1.407  -10.341 -22.554 1.00 98.04 362 A 1 
ATOM   2910 C  C   . ASP A 1 362 ? -0.676  -10.421 -23.901 1.00 97.86 362 A 1 
ATOM   2911 O  O   . ASP A 1 362 ? 0.091   -11.351 -24.149 1.00 97.11 362 A 1 
ATOM   2912 C  CB  . ASP A 1 362 ? -2.806  -10.929 -22.741 1.00 97.66 362 A 1 
ATOM   2913 C  CG  . ASP A 1 362 ? -3.538  -11.236 -21.438 1.00 97.08 362 A 1 
ATOM   2914 O  OD1 . ASP A 1 362 ? -2.914  -11.298 -20.357 1.00 95.28 362 A 1 
ATOM   2915 O  OD2 . ASP A 1 362 ? -4.770  -11.399 -21.527 1.00 94.90 362 A 1 
ATOM   2916 N  N   . LYS A 1 363 ? -0.919  -9.431  -24.774 1.00 98.03 363 A 1 
ATOM   2917 C  CA  . LYS A 1 363 ? -0.414  -9.388  -26.145 1.00 97.83 363 A 1 
ATOM   2918 C  C   . LYS A 1 363 ? 0.874   -8.575  -26.295 1.00 97.81 363 A 1 
ATOM   2919 O  O   . LYS A 1 363 ? 1.631   -8.803  -27.227 1.00 96.78 363 A 1 
ATOM   2920 C  CB  . LYS A 1 363 ? -1.510  -8.827  -27.064 1.00 97.32 363 A 1 
ATOM   2921 C  CG  . LYS A 1 363 ? -2.765  -9.710  -27.059 1.00 92.20 363 A 1 
ATOM   2922 C  CD  . LYS A 1 363 ? -3.844  -9.116  -27.963 1.00 84.45 363 A 1 
ATOM   2923 C  CE  . LYS A 1 363 ? -5.106  -9.979  -27.859 1.00 74.58 363 A 1 
ATOM   2924 N  NZ  . LYS A 1 363 ? -6.207  -9.466  -28.719 1.00 64.28 363 A 1 
ATOM   2925 N  N   . ASP A 1 364 ? 1.119   -7.641  -25.410 1.00 97.86 364 A 1 
ATOM   2926 C  CA  . ASP A 1 364 ? 2.243   -6.709  -25.443 1.00 97.84 364 A 1 
ATOM   2927 C  C   . ASP A 1 364 ? 3.169   -6.938  -24.248 1.00 98.01 364 A 1 
ATOM   2928 O  O   . ASP A 1 364 ? 2.935   -6.498  -23.120 1.00 97.77 364 A 1 
ATOM   2929 C  CB  . ASP A 1 364 ? 1.703   -5.271  -25.539 1.00 97.60 364 A 1 
ATOM   2930 C  CG  . ASP A 1 364 ? 2.812   -4.230  -25.682 1.00 97.28 364 A 1 
ATOM   2931 O  OD1 . ASP A 1 364 ? 4.004   -4.561  -25.470 1.00 95.96 364 A 1 
ATOM   2932 O  OD2 . ASP A 1 364 ? 2.462   -3.062  -25.980 1.00 95.06 364 A 1 
ATOM   2933 N  N   . LEU A 1 365 ? 4.272   -7.648  -24.515 1.00 97.38 365 A 1 
ATOM   2934 C  CA  . LEU A 1 365 ? 5.285   -7.947  -23.505 1.00 97.13 365 A 1 
ATOM   2935 C  C   . LEU A 1 365 ? 5.983   -6.677  -22.990 1.00 97.23 365 A 1 
ATOM   2936 O  O   . LEU A 1 365 ? 6.385   -6.639  -21.829 1.00 97.05 365 A 1 
ATOM   2937 C  CB  . LEU A 1 365 ? 6.292   -8.949  -24.091 1.00 96.42 365 A 1 
ATOM   2938 C  CG  . LEU A 1 365 ? 7.381   -9.398  -23.105 1.00 93.68 365 A 1 
ATOM   2939 C  CD1 . LEU A 1 365 ? 6.802   -10.129 -21.893 1.00 92.26 365 A 1 
ATOM   2940 C  CD2 . LEU A 1 365 ? 8.359   -10.348 -23.808 1.00 92.03 365 A 1 
ATOM   2941 N  N   . GLN A 1 366 ? 6.150   -5.640  -23.816 1.00 97.16 366 A 1 
ATOM   2942 C  CA  . GLN A 1 366 ? 6.784   -4.401  -23.381 1.00 97.01 366 A 1 
ATOM   2943 C  C   . GLN A 1 366 ? 5.901   -3.664  -22.375 1.00 97.47 366 A 1 
ATOM   2944 O  O   . GLN A 1 366 ? 6.406   -3.206  -21.346 1.00 97.16 366 A 1 
ATOM   2945 C  CB  . GLN A 1 366 ? 7.091   -3.486  -24.571 1.00 96.45 366 A 1 
ATOM   2946 C  CG  . GLN A 1 366 ? 8.163   -4.068  -25.507 1.00 84.01 366 A 1 
ATOM   2947 C  CD  . GLN A 1 366 ? 8.553   -3.082  -26.619 1.00 75.39 366 A 1 
ATOM   2948 O  OE1 . GLN A 1 366 ? 7.986   -2.020  -26.791 1.00 67.91 366 A 1 
ATOM   2949 N  NE2 . GLN A 1 366 ? 9.553   -3.398  -27.411 1.00 64.48 366 A 1 
ATOM   2950 N  N   . LEU A 1 367 ? 4.595   -3.637  -22.620 1.00 97.77 367 A 1 
ATOM   2951 C  CA  . LEU A 1 367 ? 3.630   -3.059  -21.687 1.00 98.05 367 A 1 
ATOM   2952 C  C   . LEU A 1 367 ? 3.575   -3.842  -20.364 1.00 98.26 367 A 1 
ATOM   2953 O  O   . LEU A 1 367 ? 3.596   -3.246  -19.295 1.00 98.20 367 A 1 
ATOM   2954 C  CB  . LEU A 1 367 ? 2.262   -3.019  -22.370 1.00 98.04 367 A 1 
ATOM   2955 C  CG  . LEU A 1 367 ? 1.164   -2.341  -21.539 1.00 97.49 367 A 1 
ATOM   2956 C  CD1 . LEU A 1 367 ? 1.459   -0.872  -21.273 1.00 96.96 367 A 1 
ATOM   2957 C  CD2 . LEU A 1 367 ? -0.152  -2.434  -22.311 1.00 96.80 367 A 1 
ATOM   2958 N  N   . PHE A 1 368 ? 3.577   -5.177  -20.423 1.00 98.26 368 A 1 
ATOM   2959 C  CA  . PHE A 1 368 ? 3.669   -6.003  -19.223 1.00 98.36 368 A 1 
ATOM   2960 C  C   . PHE A 1 368 ? 4.976   -5.762  -18.457 1.00 98.39 368 A 1 
ATOM   2961 O  O   . PHE A 1 368 ? 4.969   -5.674  -17.229 1.00 98.34 368 A 1 
ATOM   2962 C  CB  . PHE A 1 368 ? 3.519   -7.483  -19.596 1.00 98.33 368 A 1 
ATOM   2963 C  CG  . PHE A 1 368 ? 3.737   -8.388  -18.394 1.00 98.42 368 A 1 
ATOM   2964 C  CD1 . PHE A 1 368 ? 5.001   -8.952  -18.169 1.00 98.15 368 A 1 
ATOM   2965 C  CD2 . PHE A 1 368 ? 2.717   -8.554  -17.447 1.00 98.20 368 A 1 
ATOM   2966 C  CE1 . PHE A 1 368 ? 5.239   -9.675  -16.986 1.00 97.94 368 A 1 
ATOM   2967 C  CE2 . PHE A 1 368 ? 2.955   -9.278  -16.266 1.00 97.93 368 A 1 
ATOM   2968 C  CZ  . PHE A 1 368 ? 4.221   -9.834  -16.037 1.00 97.97 368 A 1 
ATOM   2969 N  N   . ASN A 1 369 ? 6.102   -5.619  -19.156 1.00 97.85 369 A 1 
ATOM   2970 C  CA  . ASN A 1 369 ? 7.393   -5.359  -18.519 1.00 97.63 369 A 1 
ATOM   2971 C  C   . ASN A 1 369 ? 7.424   -4.002  -17.801 1.00 97.77 369 A 1 
ATOM   2972 O  O   . ASN A 1 369 ? 8.054   -3.909  -16.758 1.00 97.61 369 A 1 
ATOM   2973 C  CB  . ASN A 1 369 ? 8.513   -5.460  -19.558 1.00 97.05 369 A 1 
ATOM   2974 C  CG  . ASN A 1 369 ? 8.837   -6.886  -19.966 1.00 94.49 369 A 1 
ATOM   2975 O  OD1 . ASN A 1 369 ? 8.478   -7.867  -19.349 1.00 90.52 369 A 1 
ATOM   2976 N  ND2 . ASN A 1 369 ? 9.605   -7.039  -21.034 1.00 89.54 369 A 1 
ATOM   2977 N  N   . LYS A 1 370 ? 6.719   -2.984  -18.305 1.00 97.75 370 A 1 
ATOM   2978 C  CA  . LYS A 1 370 ? 6.520   -1.722  -17.574 1.00 97.74 370 A 1 
ATOM   2979 C  C   . LYS A 1 370 ? 5.771   -1.961  -16.259 1.00 98.10 370 A 1 
ATOM   2980 O  O   . LYS A 1 370 ? 6.255   -1.561  -15.213 1.00 97.93 370 A 1 
ATOM   2981 C  CB  . LYS A 1 370 ? 5.744   -0.705  -18.415 1.00 96.87 370 A 1 
ATOM   2982 C  CG  . LYS A 1 370 ? 6.547   -0.137  -19.585 1.00 88.25 370 A 1 
ATOM   2983 C  CD  . LYS A 1 370 ? 5.638   0.847   -20.331 1.00 86.53 370 A 1 
ATOM   2984 C  CE  . LYS A 1 370 ? 6.409   1.709   -21.312 1.00 78.86 370 A 1 
ATOM   2985 N  NZ  . LYS A 1 370 ? 5.720   3.015   -21.426 1.00 72.72 370 A 1 
ATOM   2986 N  N   . TYR A 1 371 ? 4.655   -2.684  -16.300 1.00 98.10 371 A 1 
ATOM   2987 C  CA  . TYR A 1 371 ? 3.907   -3.062  -15.105 1.00 98.43 371 A 1 
ATOM   2988 C  C   . TYR A 1 371 ? 4.790   -3.825  -14.101 1.00 98.54 371 A 1 
ATOM   2989 O  O   . TYR A 1 371 ? 4.816   -3.494  -12.925 1.00 98.52 371 A 1 
ATOM   2990 C  CB  . TYR A 1 371 ? 2.673   -3.882  -15.510 1.00 98.50 371 A 1 
ATOM   2991 C  CG  . TYR A 1 371 ? 2.051   -4.637  -14.354 1.00 98.58 371 A 1 
ATOM   2992 C  CD1 . TYR A 1 371 ? 2.393   -5.991  -14.136 1.00 98.35 371 A 1 
ATOM   2993 C  CD2 . TYR A 1 371 ? 1.189   -3.983  -13.456 1.00 98.40 371 A 1 
ATOM   2994 C  CE1 . TYR A 1 371 ? 1.881   -6.681  -13.030 1.00 98.17 371 A 1 
ATOM   2995 C  CE2 . TYR A 1 371 ? 0.672   -4.669  -12.345 1.00 98.18 371 A 1 
ATOM   2996 C  CZ  . TYR A 1 371 ? 1.021   -6.019  -12.131 1.00 98.26 371 A 1 
ATOM   2997 O  OH  . TYR A 1 371 ? 0.540   -6.695  -11.051 1.00 97.71 371 A 1 
ATOM   2998 N  N   . HIS A 1 372 ? 5.561   -4.799  -14.575 1.00 98.30 372 A 1 
ATOM   2999 C  CA  . HIS A 1 372 ? 6.423   -5.597  -13.706 1.00 98.11 372 A 1 
ATOM   3000 C  C   . HIS A 1 372 ? 7.617   -4.803  -13.139 1.00 98.08 372 A 1 
ATOM   3001 O  O   . HIS A 1 372 ? 8.081   -5.095  -12.035 1.00 97.74 372 A 1 
ATOM   3002 C  CB  . HIS A 1 372 ? 6.898   -6.840  -14.466 1.00 97.78 372 A 1 
ATOM   3003 C  CG  . HIS A 1 372 ? 7.652   -7.788  -13.583 1.00 96.92 372 A 1 
ATOM   3004 N  ND1 . HIS A 1 372 ? 9.002   -7.751  -13.294 1.00 88.29 372 A 1 
ATOM   3005 C  CD2 . HIS A 1 372 ? 7.112   -8.797  -12.806 1.00 89.42 372 A 1 
ATOM   3006 C  CE1 . HIS A 1 372 ? 9.261   -8.694  -12.387 1.00 90.10 372 A 1 
ATOM   3007 N  NE2 . HIS A 1 372 ? 8.145   -9.351  -12.059 1.00 91.34 372 A 1 
ATOM   3008 N  N   . LEU A 1 373 ? 8.116   -3.796  -13.865 1.00 98.04 373 A 1 
ATOM   3009 C  CA  . LEU A 1 373 ? 9.112   -2.858  -13.342 1.00 97.84 373 A 1 
ATOM   3010 C  C   . LEU A 1 373 ? 8.524   -2.041  -12.185 1.00 97.95 373 A 1 
ATOM   3011 O  O   . LEU A 1 373 ? 9.113   -1.987  -11.104 1.00 97.50 373 A 1 
ATOM   3012 C  CB  . LEU A 1 373 ? 9.600   -1.964  -14.497 1.00 97.22 373 A 1 
ATOM   3013 C  CG  . LEU A 1 373 ? 10.648  -0.907  -14.083 1.00 95.06 373 A 1 
ATOM   3014 C  CD1 . LEU A 1 373 ? 11.964  -1.560  -13.660 1.00 93.21 373 A 1 
ATOM   3015 C  CD2 . LEU A 1 373 ? 10.920  0.032   -15.251 1.00 92.70 373 A 1 
ATOM   3016 N  N   . HIS A 1 374 ? 7.338   -1.475  -12.388 1.00 98.18 374 A 1 
ATOM   3017 C  CA  . HIS A 1 374 ? 6.651   -0.664  -11.381 1.00 98.29 374 A 1 
ATOM   3018 C  C   . HIS A 1 374 ? 6.148   -1.474  -10.186 1.00 98.19 374 A 1 
ATOM   3019 O  O   . HIS A 1 374 ? 6.029   -0.929  -9.095  1.00 97.73 374 A 1 
ATOM   3020 C  CB  . HIS A 1 374 ? 5.504   0.098   -12.048 1.00 98.13 374 A 1 
ATOM   3021 C  CG  . HIS A 1 374 ? 5.974   1.080   -13.086 1.00 98.16 374 A 1 
ATOM   3022 N  ND1 . HIS A 1 374 ? 7.120   1.868   -13.017 1.00 95.02 374 A 1 
ATOM   3023 C  CD2 . HIS A 1 374 ? 5.358   1.356   -14.281 1.00 95.04 374 A 1 
ATOM   3024 C  CE1 . HIS A 1 374 ? 7.181   2.589   -14.149 1.00 96.33 374 A 1 
ATOM   3025 N  NE2 . HIS A 1 374 ? 6.132   2.307   -14.925 1.00 96.39 374 A 1 
ATOM   3026 N  N   . PHE A 1 375 ? 5.949   -2.795  -10.319 1.00 97.94 375 A 1 
ATOM   3027 C  CA  . PHE A 1 375 ? 5.521   -3.698  -9.251  1.00 97.89 375 A 1 
ATOM   3028 C  C   . PHE A 1 375 ? 6.375   -3.568  -7.971  1.00 97.69 375 A 1 
ATOM   3029 O  O   . PHE A 1 375 ? 5.855   -3.684  -6.868  1.00 96.84 375 A 1 
ATOM   3030 C  CB  . PHE A 1 375 ? 5.571   -5.126  -9.794  1.00 97.67 375 A 1 
ATOM   3031 C  CG  . PHE A 1 375 ? 5.086   -6.180  -8.823  1.00 97.80 375 A 1 
ATOM   3032 C  CD1 . PHE A 1 375 ? 6.006   -6.936  -8.067  1.00 97.16 375 A 1 
ATOM   3033 C  CD2 . PHE A 1 375 ? 3.713   -6.423  -8.681  1.00 97.16 375 A 1 
ATOM   3034 C  CE1 . PHE A 1 375 ? 5.544   -7.920  -7.184  1.00 96.46 375 A 1 
ATOM   3035 C  CE2 . PHE A 1 375 ? 3.252   -7.411  -7.802  1.00 96.43 375 A 1 
ATOM   3036 C  CZ  . PHE A 1 375 ? 4.168   -8.159  -7.051  1.00 96.56 375 A 1 
ATOM   3037 N  N   . ARG A 1 376 ? 7.676   -3.279  -8.095  1.00 97.22 376 A 1 
ATOM   3038 C  CA  . ARG A 1 376 ? 8.595   -2.989  -6.979  1.00 96.61 376 A 1 
ATOM   3039 C  C   . ARG A 1 376 ? 9.132   -1.556  -7.021  1.00 96.53 376 A 1 
ATOM   3040 O  O   . ARG A 1 376 ? 10.251  -1.296  -6.571  1.00 94.04 376 A 1 
ATOM   3041 C  CB  . ARG A 1 376 ? 9.710   -4.037  -6.914  1.00 94.88 376 A 1 
ATOM   3042 C  CG  . ARG A 1 376 ? 9.201   -5.379  -6.397  1.00 91.05 376 A 1 
ATOM   3043 C  CD  . ARG A 1 376 ? 10.382  -6.328  -6.205  1.00 88.82 376 A 1 
ATOM   3044 N  NE  . ARG A 1 376 ? 10.010  -7.583  -5.537  1.00 88.25 376 A 1 
ATOM   3045 C  CZ  . ARG A 1 376 ? 9.485   -8.661  -6.098  1.00 86.60 376 A 1 
ATOM   3046 N  NH1 . ARG A 1 376 ? 9.190   -8.703  -7.367  1.00 79.72 376 A 1 
ATOM   3047 N  NH2 . ARG A 1 376 ? 9.255   -9.718  -5.383  1.00 81.65 376 A 1 
ATOM   3048 N  N   . ALA A 1 377 ? 8.369   -0.638  -7.571  1.00 97.15 377 A 1 
ATOM   3049 C  CA  . ALA A 1 377 ? 8.705   0.777   -7.699  1.00 96.84 377 A 1 
ATOM   3050 C  C   . ALA A 1 377 ? 10.077  1.014   -8.358  1.00 96.65 377 A 1 
ATOM   3051 O  O   . ALA A 1 377 ? 10.897  1.804   -7.887  1.00 95.07 377 A 1 
ATOM   3052 C  CB  . ALA A 1 377 ? 8.520   1.447   -6.347  1.00 96.46 377 A 1 
ATOM   3053 N  N   . ASP A 1 378 ? 10.320  0.280   -9.449  1.00 96.73 378 A 1 
ATOM   3054 C  CA  . ASP A 1 378 ? 11.523  0.372   -10.288 1.00 96.06 378 A 1 
ATOM   3055 C  C   . ASP A 1 378 ? 12.824  -0.079  -9.598  1.00 95.28 378 A 1 
ATOM   3056 O  O   . ASP A 1 378 ? 13.926  0.268   -10.036 1.00 92.50 378 A 1 
ATOM   3057 C  CB  . ASP A 1 378 ? 11.644  1.758   -10.935 1.00 95.76 378 A 1 
ATOM   3058 C  CG  . ASP A 1 378 ? 10.405  2.259   -11.682 1.00 95.55 378 A 1 
ATOM   3059 O  OD1 . ASP A 1 378 ? 9.316   1.664   -11.587 1.00 92.27 378 A 1 
ATOM   3060 O  OD2 . ASP A 1 378 ? 10.540  3.314   -12.332 1.00 92.15 378 A 1 
ATOM   3061 N  N   . THR A 1 379 ? 12.727  -0.873  -8.531  1.00 95.18 379 A 1 
ATOM   3062 C  CA  . THR A 1 379 ? 13.912  -1.477  -7.917  1.00 94.41 379 A 1 
ATOM   3063 C  C   . THR A 1 379 ? 14.560  -2.452  -8.906  1.00 93.79 379 A 1 
ATOM   3064 O  O   . THR A 1 379 ? 13.898  -3.395  -9.362  1.00 92.45 379 A 1 
ATOM   3065 C  CB  . THR A 1 379 ? 13.593  -2.187  -6.605  1.00 94.13 379 A 1 
ATOM   3066 O  OG1 . THR A 1 379 ? 12.980  -1.282  -5.718  1.00 89.97 379 A 1 
ATOM   3067 C  CG2 . THR A 1 379 ? 14.863  -2.680  -5.907  1.00 90.53 379 A 1 
ATOM   3068 N  N   . PRO A 1 380 ? 15.848  -2.281  -9.257  1.00 92.63 380 A 1 
ATOM   3069 C  CA  . PRO A 1 380 ? 16.498  -3.119  -10.249 1.00 91.16 380 A 1 
ATOM   3070 C  C   . PRO A 1 380 ? 16.755  -4.544  -9.729  1.00 91.48 380 A 1 
ATOM   3071 O  O   . PRO A 1 380 ? 16.806  -4.795  -8.528  1.00 88.96 380 A 1 
ATOM   3072 C  CB  . PRO A 1 380 ? 17.796  -2.388  -10.596 1.00 88.36 380 A 1 
ATOM   3073 C  CG  . PRO A 1 380 ? 18.131  -1.647  -9.306  1.00 86.19 380 A 1 
ATOM   3074 C  CD  . PRO A 1 380 ? 16.756  -1.256  -8.771  1.00 89.90 380 A 1 
ATOM   3075 N  N   . GLY A 1 381 ? 16.986  -5.482  -10.670 1.00 90.47 381 A 1 
ATOM   3076 C  CA  . GLY A 1 381 ? 17.401  -6.860  -10.366 1.00 90.49 381 A 1 
ATOM   3077 C  C   . GLY A 1 381 ? 16.271  -7.886  -10.334 1.00 92.19 381 A 1 
ATOM   3078 O  O   . GLY A 1 381 ? 16.540  -9.084  -10.253 1.00 89.18 381 A 1 
ATOM   3079 N  N   . PHE A 1 382 ? 15.012  -7.456  -10.458 1.00 92.36 382 A 1 
ATOM   3080 C  CA  . PHE A 1 382 ? 13.868  -8.350  -10.546 1.00 93.00 382 A 1 
ATOM   3081 C  C   . PHE A 1 382 ? 13.500  -8.643  -12.000 1.00 92.70 382 A 1 
ATOM   3082 O  O   . PHE A 1 382 ? 13.427  -7.745  -12.835 1.00 90.60 382 A 1 
ATOM   3083 C  CB  . PHE A 1 382 ? 12.697  -7.774  -9.742  1.00 92.51 382 A 1 
ATOM   3084 C  CG  . PHE A 1 382 ? 13.023  -7.640  -8.270  1.00 91.90 382 A 1 
ATOM   3085 C  CD1 . PHE A 1 382 ? 12.951  -8.758  -7.426  1.00 89.77 382 A 1 
ATOM   3086 C  CD2 . PHE A 1 382 ? 13.458  -6.405  -7.759  1.00 89.60 382 A 1 
ATOM   3087 C  CE1 . PHE A 1 382 ? 13.296  -8.642  -6.072  1.00 88.26 382 A 1 
ATOM   3088 C  CE2 . PHE A 1 382 ? 13.816  -6.287  -6.405  1.00 88.50 382 A 1 
ATOM   3089 C  CZ  . PHE A 1 382 ? 13.735  -7.402  -5.562  1.00 88.97 382 A 1 
ATOM   3090 N  N   . THR A 1 383 ? 13.262  -9.929  -12.314 1.00 94.26 383 A 1 
ATOM   3091 C  CA  . THR A 1 383 ? 12.866  -10.370 -13.658 1.00 94.02 383 A 1 
ATOM   3092 C  C   . THR A 1 383 ? 11.628  -11.249 -13.584 1.00 94.90 383 A 1 
ATOM   3093 O  O   . THR A 1 383 ? 11.399  -11.928 -12.585 1.00 93.24 383 A 1 
ATOM   3094 C  CB  . THR A 1 383 ? 13.999  -11.109 -14.395 1.00 91.21 383 A 1 
ATOM   3095 O  OG1 . THR A 1 383 ? 14.389  -12.285 -13.735 1.00 82.30 383 A 1 
ATOM   3096 C  CG2 . THR A 1 383 ? 15.248  -10.242 -14.565 1.00 81.01 383 A 1 
ATOM   3097 N  N   . CYS A 1 384 ? 10.827  -11.250 -14.653 1.00 95.02 384 A 1 
ATOM   3098 C  CA  . CYS A 1 384 ? 9.637   -12.084 -14.789 1.00 95.66 384 A 1 
ATOM   3099 C  C   . CYS A 1 384 ? 9.827   -13.014 -15.995 1.00 95.54 384 A 1 
ATOM   3100 O  O   . CYS A 1 384 ? 9.763   -12.581 -17.142 1.00 93.90 384 A 1 
ATOM   3101 C  CB  . CYS A 1 384 ? 8.421   -11.167 -14.895 1.00 95.74 384 A 1 
ATOM   3102 S  SG  . CYS A 1 384 ? 6.842   -12.028 -14.720 1.00 95.32 384 A 1 
ATOM   3103 N  N   . LYS A 1 385 ? 10.143  -14.293 -15.731 1.00 95.20 385 A 1 
ATOM   3104 C  CA  . LYS A 1 385 ? 10.474  -15.308 -16.739 1.00 94.62 385 A 1 
ATOM   3105 C  C   . LYS A 1 385 ? 9.573   -16.536 -16.593 1.00 95.36 385 A 1 
ATOM   3106 O  O   . LYS A 1 385 ? 8.973   -16.738 -15.544 1.00 94.11 385 A 1 
ATOM   3107 C  CB  . LYS A 1 385 ? 11.957  -15.713 -16.627 1.00 92.69 385 A 1 
ATOM   3108 C  CG  . LYS A 1 385 ? 12.929  -14.557 -16.926 1.00 86.42 385 A 1 
ATOM   3109 C  CD  . LYS A 1 385 ? 14.382  -15.062 -16.886 1.00 79.63 385 A 1 
ATOM   3110 C  CE  . LYS A 1 385 ? 15.360  -13.921 -17.157 1.00 70.18 385 A 1 
ATOM   3111 N  NZ  . LYS A 1 385 ? 16.770  -14.382 -17.128 1.00 60.47 385 A 1 
ATOM   3112 N  N   . GLY A 1 386 ? 9.506   -17.361 -17.644 1.00 94.29 386 A 1 
ATOM   3113 C  CA  . GLY A 1 386 ? 8.662   -18.548 -17.664 1.00 94.85 386 A 1 
ATOM   3114 C  C   . GLY A 1 386 ? 7.182   -18.195 -17.465 1.00 96.16 386 A 1 
ATOM   3115 O  O   . GLY A 1 386 ? 6.680   -17.269 -18.104 1.00 95.34 386 A 1 
ATOM   3116 N  N   . ASN A 1 387 ? 6.528   -18.871 -16.535 1.00 96.49 387 A 1 
ATOM   3117 C  CA  . ASN A 1 387 ? 5.110   -18.678 -16.233 1.00 97.04 387 A 1 
ATOM   3118 C  C   . ASN A 1 387 ? 4.812   -17.417 -15.398 1.00 97.68 387 A 1 
ATOM   3119 O  O   . ASN A 1 387 ? 3.652   -17.115 -15.151 1.00 97.15 387 A 1 
ATOM   3120 C  CB  . ASN A 1 387 ? 4.580   -19.959 -15.576 1.00 96.36 387 A 1 
ATOM   3121 C  CG  . ASN A 1 387 ? 4.637   -21.141 -16.526 1.00 93.63 387 A 1 
ATOM   3122 O  OD1 . ASN A 1 387 ? 4.532   -20.998 -17.731 1.00 86.91 387 A 1 
ATOM   3123 N  ND2 . ASN A 1 387 ? 4.823   -22.342 -16.020 1.00 84.88 387 A 1 
ATOM   3124 N  N   . CYS A 1 388 ? 5.816   -16.647 -15.011 1.00 97.26 388 A 1 
ATOM   3125 C  CA  . CYS A 1 388 ? 5.649   -15.450 -14.192 1.00 97.42 388 A 1 
ATOM   3126 C  C   . CYS A 1 388 ? 4.638   -14.462 -14.788 1.00 97.82 388 A 1 
ATOM   3127 O  O   . CYS A 1 388 ? 3.755   -13.995 -14.076 1.00 97.69 388 A 1 
ATOM   3128 C  CB  . CYS A 1 388 ? 7.021   -14.795 -14.001 1.00 96.94 388 A 1 
ATOM   3129 S  SG  . CYS A 1 388 ? 6.971   -13.180 -13.163 1.00 96.48 388 A 1 
ATOM   3130 N  N   . LYS A 1 389 ? 4.717   -14.185 -16.108 1.00 97.60 389 A 1 
ATOM   3131 C  CA  . LYS A 1 389 ? 3.758   -13.289 -16.769 1.00 97.92 389 A 1 
ATOM   3132 C  C   . LYS A 1 389 ? 2.333   -13.822 -16.658 1.00 98.25 389 A 1 
ATOM   3133 O  O   . LYS A 1 389 ? 1.448   -13.080 -16.253 1.00 98.13 389 A 1 
ATOM   3134 C  CB  . LYS A 1 389 ? 4.160   -13.026 -18.233 1.00 97.74 389 A 1 
ATOM   3135 C  CG  . LYS A 1 389 ? 3.167   -12.073 -18.911 1.00 97.03 389 A 1 
ATOM   3136 C  CD  . LYS A 1 389 ? 3.467   -11.835 -20.398 1.00 95.54 389 A 1 
ATOM   3137 C  CE  . LYS A 1 389 ? 2.318   -10.977 -20.953 1.00 93.16 389 A 1 
ATOM   3138 N  NZ  . LYS A 1 389 ? 2.351   -10.815 -22.420 1.00 90.79 389 A 1 
ATOM   3139 N  N   . ASN A 1 390 ? 2.120   -15.105 -16.999 1.00 98.05 390 A 1 
ATOM   3140 C  CA  . ASN A 1 390 ? 0.814   -15.741 -16.875 1.00 98.19 390 A 1 
ATOM   3141 C  C   . ASN A 1 390 ? 0.270   -15.590 -15.457 1.00 98.38 390 A 1 
ATOM   3142 O  O   . ASN A 1 390 ? -0.834  -15.091 -15.264 1.00 98.31 390 A 1 
ATOM   3143 C  CB  . ASN A 1 390 ? 0.925   -17.224 -17.265 1.00 97.96 390 A 1 
ATOM   3144 C  CG  . ASN A 1 390 ? -0.427  -17.909 -17.144 1.00 97.43 390 A 1 
ATOM   3145 O  OD1 . ASN A 1 390 ? -1.285  -17.714 -17.974 1.00 92.83 390 A 1 
ATOM   3146 N  ND2 . ASN A 1 390 ? -0.643  -18.673 -16.091 1.00 92.23 390 A 1 
ATOM   3147 N  N   . ASN A 1 391 ? 1.077   -15.932 -14.465 1.00 98.37 391 A 1 
ATOM   3148 C  CA  . ASN A 1 391 ? 0.660   -15.959 -13.075 1.00 98.41 391 A 1 
ATOM   3149 C  C   . ASN A 1 391 ? 0.388   -14.548 -12.520 1.00 98.53 391 A 1 
ATOM   3150 O  O   . ASN A 1 391 ? -0.596  -14.361 -11.803 1.00 98.43 391 A 1 
ATOM   3151 C  CB  . ASN A 1 391 ? 1.715   -16.733 -12.273 1.00 98.27 391 A 1 
ATOM   3152 C  CG  . ASN A 1 391 ? 1.838   -18.187 -12.711 1.00 98.06 391 A 1 
ATOM   3153 O  OD1 . ASN A 1 391 ? 1.083   -18.693 -13.521 1.00 95.91 391 A 1 
ATOM   3154 N  ND2 . ASN A 1 391 ? 2.807   -18.902 -12.191 1.00 95.14 391 A 1 
ATOM   3155 N  N   . CYS A 1 392 ? 1.154   -13.532 -12.918 1.00 98.50 392 A 1 
ATOM   3156 C  CA  . CYS A 1 392 ? 0.834   -12.137 -12.617 1.00 98.51 392 A 1 
ATOM   3157 C  C   . CYS A 1 392 ? -0.515  -11.721 -13.231 1.00 98.66 392 A 1 
ATOM   3158 O  O   . CYS A 1 392 ? -1.311  -11.057 -12.573 1.00 98.56 392 A 1 
ATOM   3159 C  CB  . CYS A 1 392 ? 1.953   -11.224 -13.128 1.00 98.28 392 A 1 
ATOM   3160 S  SG  . CYS A 1 392 ? 3.460   -11.404 -12.134 1.00 96.87 392 A 1 
ATOM   3161 N  N   . MET A 1 393 ? -0.783  -12.135 -14.480 1.00 98.65 393 A 1 
ATOM   3162 C  CA  . MET A 1 393 ? -2.058  -11.833 -15.138 1.00 98.64 393 A 1 
ATOM   3163 C  C   . MET A 1 393 ? -3.239  -12.592 -14.505 1.00 98.63 393 A 1 
ATOM   3164 O  O   . MET A 1 393 ? -4.340  -12.051 -14.455 1.00 98.46 393 A 1 
ATOM   3165 C  CB  . MET A 1 393 ? -1.972  -12.122 -16.644 1.00 98.60 393 A 1 
ATOM   3166 C  CG  . MET A 1 393 ? -0.970  -11.232 -17.393 1.00 98.04 393 A 1 
ATOM   3167 S  SD  . MET A 1 393 ? -1.046  -9.449  -17.093 1.00 97.28 393 A 1 
ATOM   3168 C  CE  . MET A 1 393 ? -2.762  -9.121  -17.522 1.00 93.47 393 A 1 
ATOM   3169 N  N   . CYS A 1 394 ? -3.012  -13.803 -13.992 1.00 98.67 394 A 1 
ATOM   3170 C  CA  . CYS A 1 394 ? -3.986  -14.515 -13.177 1.00 98.67 394 A 1 
ATOM   3171 C  C   . CYS A 1 394 ? -4.297  -13.752 -11.888 1.00 98.67 394 A 1 
ATOM   3172 O  O   . CYS A 1 394 ? -5.458  -13.504 -11.583 1.00 98.50 394 A 1 
ATOM   3173 C  CB  . CYS A 1 394 ? -3.476  -15.935 -12.861 1.00 98.57 394 A 1 
ATOM   3174 S  SG  . CYS A 1 394 ? -3.227  -16.992 -14.308 1.00 98.37 394 A 1 
ATOM   3175 N  N   . ALA A 1 395 ? -3.267  -13.295 -11.166 1.00 98.71 395 A 1 
ATOM   3176 C  CA  . ALA A 1 395 ? -3.425  -12.601 -9.892  1.00 98.73 395 A 1 
ATOM   3177 C  C   . ALA A 1 395 ? -4.252  -11.304 -10.002 1.00 98.78 395 A 1 
ATOM   3178 O  O   . ALA A 1 395 ? -5.083  -11.025 -9.136  1.00 98.63 395 A 1 
ATOM   3179 C  CB  . ALA A 1 395 ? -2.033  -12.325 -9.312  1.00 98.62 395 A 1 
ATOM   3180 N  N   . VAL A 1 396 ? -4.062  -10.517 -11.080 1.00 98.78 396 A 1 
ATOM   3181 C  CA  . VAL A 1 396 ? -4.822  -9.269  -11.274 1.00 98.65 396 A 1 
ATOM   3182 C  C   . VAL A 1 396 ? -6.278  -9.509  -11.674 1.00 98.72 396 A 1 
ATOM   3183 O  O   . VAL A 1 396 ? -7.141  -8.688  -11.343 1.00 98.28 396 A 1 
ATOM   3184 C  CB  . VAL A 1 396 ? -4.147  -8.296  -12.257 1.00 97.95 396 A 1 
ATOM   3185 C  CG1 . VAL A 1 396 ? -2.740  -7.895  -11.761 1.00 94.45 396 A 1 
ATOM   3186 C  CG2 . VAL A 1 396 ? -4.025  -8.830  -13.683 1.00 94.32 396 A 1 
ATOM   3187 N  N   . ARG A 1 397 ? -6.580  -10.619 -12.374 1.00 98.52 397 A 1 
ATOM   3188 C  CA  . ARG A 1 397 ? -7.929  -10.940 -12.891 1.00 98.34 397 A 1 
ATOM   3189 C  C   . ARG A 1 397 ? -8.772  -11.765 -11.932 1.00 98.37 397 A 1 
ATOM   3190 O  O   . ARG A 1 397 ? -9.994  -11.604 -11.926 1.00 97.72 397 A 1 
ATOM   3191 C  CB  . ARG A 1 397 ? -7.812  -11.700 -14.207 1.00 97.94 397 A 1 
ATOM   3192 C  CG  . ARG A 1 397 ? -7.379  -10.799 -15.361 1.00 96.33 397 A 1 
ATOM   3193 C  CD  . ARG A 1 397 ? -7.339  -11.640 -16.616 1.00 95.93 397 A 1 
ATOM   3194 N  NE  . ARG A 1 397 ? -7.067  -10.814 -17.794 1.00 95.37 397 A 1 
ATOM   3195 C  CZ  . ARG A 1 397 ? -6.076  -10.964 -18.653 1.00 95.83 397 A 1 
ATOM   3196 N  NH1 . ARG A 1 397 ? -5.127  -11.839 -18.484 1.00 90.73 397 A 1 
ATOM   3197 N  NH2 . ARG A 1 397 ? -6.051  -10.236 -19.702 1.00 91.60 397 A 1 
ATOM   3198 N  N   . TYR A 1 398 ? -8.142  -12.649 -11.172 1.00 98.44 398 A 1 
ATOM   3199 C  CA  . TYR A 1 398 ? -8.816  -13.692 -10.408 1.00 98.37 398 A 1 
ATOM   3200 C  C   . TYR A 1 398 ? -8.518  -13.564 -8.909  1.00 98.38 398 A 1 
ATOM   3201 O  O   . TYR A 1 398 ? -7.697  -14.301 -8.357  1.00 97.96 398 A 1 
ATOM   3202 C  CB  . TYR A 1 398 ? -8.455  -15.054 -10.992 1.00 98.11 398 A 1 
ATOM   3203 C  CG  . TYR A 1 398 ? -8.737  -15.188 -12.478 1.00 97.86 398 A 1 
ATOM   3204 C  CD1 . TYR A 1 398 ? -10.035 -15.036 -12.985 1.00 96.94 398 A 1 
ATOM   3205 C  CD2 . TYR A 1 398 ? -7.681  -15.457 -13.368 1.00 96.86 398 A 1 
ATOM   3206 C  CE1 . TYR A 1 398 ? -10.289 -15.153 -14.358 1.00 96.02 398 A 1 
ATOM   3207 C  CE2 . TYR A 1 398 ? -7.917  -15.582 -14.744 1.00 96.02 398 A 1 
ATOM   3208 C  CZ  . TYR A 1 398 ? -9.223  -15.428 -15.239 1.00 95.96 398 A 1 
ATOM   3209 O  OH  . TYR A 1 398 ? -9.455  -15.540 -16.591 1.00 94.48 398 A 1 
ATOM   3210 N  N   . PRO A 1 399 ? -9.183  -12.620 -8.218  1.00 98.44 399 A 1 
ATOM   3211 C  CA  . PRO A 1 399 ? -9.090  -12.534 -6.765  1.00 98.20 399 A 1 
ATOM   3212 C  C   . PRO A 1 399 ? -9.850  -13.656 -6.044  1.00 98.06 399 A 1 
ATOM   3213 O  O   . PRO A 1 399 ? -9.624  -13.857 -4.854  1.00 96.84 399 A 1 
ATOM   3214 C  CB  . PRO A 1 399 ? -9.650  -11.157 -6.422  1.00 97.40 399 A 1 
ATOM   3215 C  CG  . PRO A 1 399 ? -10.698 -10.943 -7.516  1.00 94.90 399 A 1 
ATOM   3216 C  CD  . PRO A 1 399 ? -10.060 -11.587 -8.733  1.00 97.64 399 A 1 
ATOM   3217 N  N   . ARG A 1 400 ? -10.727 -14.402 -6.732  1.00 98.06 400 A 1 
ATOM   3218 C  CA  . ARG A 1 400 ? -11.384 -15.597 -6.181  1.00 97.65 400 A 1 
ATOM   3219 C  C   . ARG A 1 400 ? -10.428 -16.781 -6.203  1.00 97.68 400 A 1 
ATOM   3220 O  O   . ARG A 1 400 ? -9.751  -17.010 -7.197  1.00 96.79 400 A 1 
ATOM   3221 C  CB  . ARG A 1 400 ? -12.643 -15.956 -6.969  1.00 96.54 400 A 1 
ATOM   3222 C  CG  . ARG A 1 400 ? -13.707 -14.874 -6.906  1.00 92.79 400 A 1 
ATOM   3223 C  CD  . ARG A 1 400 ? -14.919 -15.330 -7.710  1.00 92.54 400 A 1 
ATOM   3224 N  NE  . ARG A 1 400 ? -15.930 -14.286 -7.763  1.00 91.04 400 A 1 
ATOM   3225 C  CZ  . ARG A 1 400 ? -16.918 -14.094 -6.903  1.00 93.03 400 A 1 
ATOM   3226 N  NH1 . ARG A 1 400 ? -17.142 -14.874 -5.883  1.00 84.27 400 A 1 
ATOM   3227 N  NH2 . ARG A 1 400 ? -17.694 -13.086 -7.073  1.00 86.35 400 A 1 
ATOM   3228 N  N   . GLN A 1 401 ? -10.422 -17.568 -5.129  1.00 96.46 401 A 1 
ATOM   3229 C  CA  . GLN A 1 401 ? -9.434  -18.630 -4.938  1.00 95.59 401 A 1 
ATOM   3230 C  C   . GLN A 1 401 ? -9.501  -19.710 -6.027  1.00 95.72 401 A 1 
ATOM   3231 O  O   . GLN A 1 401 ? -8.487  -20.030 -6.631  1.00 94.59 401 A 1 
ATOM   3232 C  CB  . GLN A 1 401 ? -9.603  -19.241 -3.540  1.00 93.21 401 A 1 
ATOM   3233 C  CG  . GLN A 1 401 ? -9.198  -18.227 -2.464  1.00 84.45 401 A 1 
ATOM   3234 C  CD  . GLN A 1 401 ? -9.145  -18.824 -1.067  1.00 78.74 401 A 1 
ATOM   3235 O  OE1 . GLN A 1 401 ? -9.789  -19.808 -0.739  1.00 74.08 401 A 1 
ATOM   3236 N  NE2 . GLN A 1 401 ? -8.367  -18.232 -0.190  1.00 70.42 401 A 1 
ATOM   3237 N  N   . ASN A 1 402 ? -10.686 -20.229 -6.345  1.00 95.45 402 A 1 
ATOM   3238 C  CA  . ASN A 1 402 ? -10.842 -21.274 -7.361  1.00 95.61 402 A 1 
ATOM   3239 C  C   . ASN A 1 402 ? -10.511 -20.774 -8.772  1.00 96.72 402 A 1 
ATOM   3240 O  O   . ASN A 1 402 ? -9.914  -21.496 -9.564  1.00 96.31 402 A 1 
ATOM   3241 C  CB  . ASN A 1 402 ? -12.269 -21.834 -7.301  1.00 93.69 402 A 1 
ATOM   3242 C  CG  . ASN A 1 402 ? -12.530 -22.674 -6.064  1.00 82.65 402 A 1 
ATOM   3243 O  OD1 . ASN A 1 402 ? -11.644 -23.176 -5.403  1.00 73.87 402 A 1 
ATOM   3244 N  ND2 . ASN A 1 402 ? -13.786 -22.869 -5.715  1.00 73.52 402 A 1 
ATOM   3245 N  N   . GLU A 1 403 ? -10.879 -19.537 -9.105  1.00 96.96 403 A 1 
ATOM   3246 C  CA  . GLU A 1 403 ? -10.578 -18.958 -10.410 1.00 97.07 403 A 1 
ATOM   3247 C  C   . GLU A 1 403 ? -9.068  -18.740 -10.574 1.00 97.54 403 A 1 
ATOM   3248 O  O   . GLU A 1 403 ? -8.512  -19.034 -11.638 1.00 97.26 403 A 1 
ATOM   3249 C  CB  . GLU A 1 403 ? -11.321 -17.626 -10.595 1.00 96.56 403 A 1 
ATOM   3250 C  CG  . GLU A 1 403 ? -12.846 -17.779 -10.682 1.00 93.39 403 A 1 
ATOM   3251 C  CD  . GLU A 1 403 ? -13.583 -16.433 -10.803 1.00 91.43 403 A 1 
ATOM   3252 O  OE1 . GLU A 1 403 ? -14.835 -16.449 -10.811 1.00 84.06 403 A 1 
ATOM   3253 O  OE2 . GLU A 1 403 ? -12.914 -15.374 -10.853 1.00 86.46 403 A 1 
ATOM   3254 N  N   . PHE A 1 404 ? -8.390  -18.293 -9.530  1.00 97.54 404 A 1 
ATOM   3255 C  CA  . PHE A 1 404 ? -6.940  -18.182 -9.520  1.00 97.70 404 A 1 
ATOM   3256 C  C   . PHE A 1 404 ? -6.267  -19.553 -9.661  1.00 97.84 404 A 1 
ATOM   3257 O  O   . PHE A 1 404 ? -5.395  -19.714 -10.518 1.00 97.74 404 A 1 
ATOM   3258 C  CB  . PHE A 1 404 ? -6.469  -17.459 -8.256  1.00 97.78 404 A 1 
ATOM   3259 C  CG  . PHE A 1 404 ? -4.962  -17.320 -8.223  1.00 97.95 404 A 1 
ATOM   3260 C  CD1 . PHE A 1 404 ? -4.181  -18.257 -7.527  1.00 97.47 404 A 1 
ATOM   3261 C  CD2 . PHE A 1 404 ? -4.333  -16.327 -8.992  1.00 97.46 404 A 1 
ATOM   3262 C  CE1 . PHE A 1 404 ? -2.786  -18.218 -7.607  1.00 97.09 404 A 1 
ATOM   3263 C  CE2 . PHE A 1 404 ? -2.938  -16.278 -9.082  1.00 96.99 404 A 1 
ATOM   3264 C  CZ  . PHE A 1 404 ? -2.160  -17.227 -8.397  1.00 97.11 404 A 1 
ATOM   3265 N  N   . ALA A 1 405 ? -6.709  -20.557 -8.900  1.00 97.67 405 A 1 
ATOM   3266 C  CA  . ALA A 1 405 ? -6.161  -21.908 -8.936  1.00 97.24 405 A 1 
ATOM   3267 C  C   . ALA A 1 405 ? -6.294  -22.568 -10.320 1.00 97.53 405 A 1 
ATOM   3268 O  O   . ALA A 1 405 ? -5.403  -23.299 -10.738 1.00 97.05 405 A 1 
ATOM   3269 C  CB  . ALA A 1 405 ? -6.858  -22.738 -7.853  1.00 96.45 405 A 1 
ATOM   3270 N  N   . ASN A 1 406 ? -7.358  -22.262 -11.058 1.00 97.81 406 A 1 
ATOM   3271 C  CA  . ASN A 1 406 ? -7.550  -22.736 -12.429 1.00 97.88 406 A 1 
ATOM   3272 C  C   . ASN A 1 406 ? -6.705  -21.986 -13.476 1.00 98.19 406 A 1 
ATOM   3273 O  O   . ASN A 1 406 ? -6.576  -22.455 -14.611 1.00 97.55 406 A 1 
ATOM   3274 C  CB  . ASN A 1 406 ? -9.047  -22.630 -12.768 1.00 97.30 406 A 1 
ATOM   3275 C  CG  . ASN A 1 406 ? -9.901  -23.647 -12.021 1.00 90.94 406 A 1 
ATOM   3276 O  OD1 . ASN A 1 406 ? -9.481  -24.728 -11.666 1.00 82.68 406 A 1 
ATOM   3277 N  ND2 . ASN A 1 406 ? -11.152 -23.339 -11.808 1.00 80.38 406 A 1 
ATOM   3278 N  N   . CYS A 1 407 ? -6.167  -20.830 -13.146 1.00 98.05 407 A 1 
ATOM   3279 C  CA  . CYS A 1 407 ? -5.391  -19.986 -14.053 1.00 98.21 407 A 1 
ATOM   3280 C  C   . CYS A 1 407 ? -3.881  -20.152 -13.870 1.00 98.37 407 A 1 
ATOM   3281 O  O   . CYS A 1 407 ? -3.129  -20.098 -14.853 1.00 97.74 407 A 1 
ATOM   3282 C  CB  . CYS A 1 407 ? -5.819  -18.532 -13.825 1.00 98.06 407 A 1 
ATOM   3283 S  SG  . CYS A 1 407 ? -5.056  -17.309 -14.943 1.00 97.88 407 A 1 
ATOM   3284 N  N   . VAL A 1 408 ? -3.418  -20.294 -12.622 1.00 98.09 408 A 1 
ATOM   3285 C  CA  . VAL A 1 408 ? -2.006  -20.341 -12.274 1.00 97.87 408 A 1 
ATOM   3286 C  C   . VAL A 1 408 ? -1.322  -21.567 -12.877 1.00 97.88 408 A 1 
ATOM   3287 O  O   . VAL A 1 408 ? -1.873  -22.666 -12.889 1.00 97.18 408 A 1 
ATOM   3288 C  CB  . VAL A 1 408 ? -1.808  -20.243 -10.749 1.00 96.75 408 A 1 
ATOM   3289 C  CG1 . VAL A 1 408 ? -2.270  -21.488 -9.985  1.00 92.10 408 A 1 
ATOM   3290 C  CG2 . VAL A 1 408 ? -0.344  -19.973 -10.395 1.00 91.95 408 A 1 
ATOM   3291 N  N   . VAL A 1 409 ? -0.104  -21.377 -13.366 1.00 97.85 409 A 1 
ATOM   3292 C  CA  . VAL A 1 409 ? 0.729   -22.457 -13.905 1.00 97.56 409 A 1 
ATOM   3293 C  C   . VAL A 1 409 ? 2.002   -22.535 -13.075 1.00 97.07 409 A 1 
ATOM   3294 O  O   . VAL A 1 409 ? 2.830   -21.625 -13.086 1.00 95.21 409 A 1 
ATOM   3295 C  CB  . VAL A 1 409 ? 1.030   -22.258 -15.402 1.00 96.76 409 A 1 
ATOM   3296 C  CG1 . VAL A 1 409 ? 1.846   -23.435 -15.952 1.00 94.51 409 A 1 
ATOM   3297 C  CG2 . VAL A 1 409 ? -0.261  -22.164 -16.227 1.00 95.27 409 A 1 
ATOM   3298 N  N   . TRP A 1 410 ? 2.150   -23.643 -12.348 1.00 95.46 410 A 1 
ATOM   3299 C  CA  . TRP A 1 410 ? 3.351   -23.933 -11.582 1.00 92.80 410 A 1 
ATOM   3300 C  C   . TRP A 1 410 ? 4.443   -24.504 -12.491 1.00 89.29 410 A 1 
ATOM   3301 O  O   . TRP A 1 410 ? 4.150   -25.232 -13.443 1.00 80.51 410 A 1 
ATOM   3302 C  CB  . TRP A 1 410 ? 2.991   -24.880 -10.421 1.00 90.78 410 A 1 
ATOM   3303 C  CG  . TRP A 1 410 ? 1.910   -24.338 -9.522  1.00 89.93 410 A 1 
ATOM   3304 C  CD1 . TRP A 1 410 ? 0.627   -24.775 -9.474  1.00 83.38 410 A 1 
ATOM   3305 C  CD2 . TRP A 1 410 ? 2.000   -23.216 -8.581  1.00 87.96 410 A 1 
ATOM   3306 N  NE1 . TRP A 1 410 ? -0.093  -24.009 -8.562  1.00 82.34 410 A 1 
ATOM   3307 C  CE2 . TRP A 1 410 ? 0.706   -23.038 -8.002  1.00 85.58 410 A 1 
ATOM   3308 C  CE3 . TRP A 1 410 ? 3.036   -22.347 -8.185  1.00 82.82 410 A 1 
ATOM   3309 C  CZ2 . TRP A 1 410 ? 0.454   -22.021 -7.052  1.00 81.96 410 A 1 
ATOM   3310 C  CZ3 . TRP A 1 410 ? 2.775   -21.329 -7.235  1.00 79.49 410 A 1 
ATOM   3311 C  CH2 . TRP A 1 410 ? 1.501   -21.170 -6.684  1.00 81.48 410 A 1 
ATOM   3312 N  N   . ASN A 1 411 ? 5.685   -24.120 -12.233 1.00 80.36 411 A 1 
ATOM   3313 C  CA  . ASN A 1 411 ? 6.869   -24.645 -12.930 1.00 75.54 411 A 1 
ATOM   3314 C  C   . ASN A 1 411 ? 7.396   -25.920 -12.254 1.00 70.01 411 A 1 
ATOM   3315 O  O   . ASN A 1 411 ? 7.278   -26.024 -11.020 1.00 63.67 411 A 1 
ATOM   3316 C  CB  . ASN A 1 411 ? 7.974   -23.585 -12.992 1.00 67.39 411 A 1 
ATOM   3317 C  CG  . ASN A 1 411 ? 7.711   -22.414 -13.931 1.00 60.87 411 A 1 
ATOM   3318 O  OD1 . ASN A 1 411 ? 7.043   -22.486 -14.964 1.00 55.13 411 A 1 
ATOM   3319 N  ND2 . ASN A 1 411 ? 8.280   -21.266 -13.630 1.00 52.36 411 A 1 
ATOM   3320 O  OXT . ASN A 1 411 ? 7.956   -26.761 -13.023 1.00 51.06 411 A 1 
HETATM 3321 MG MG  . MG  B 2 .   ? 2.809   -4.645  5.784   1.00 81.91 1   B 1 
#
